# Supplementary material for: Complexes of vertebrate TMC1/2 and CIB2/3 proteins form hair-cell mechanotransduction cation channels
Source: eLife. 2025 Jan 8;12:RP89719. doi: 10.7554/eLife.89719 (PMC11709434; doi:10.7554/eLife.89719)
Supplement: Figure 1—source data 1. [file elife-89719-fig1-data1.zip]

Archive with 16 entries (16 files):
- Figure1-cib23 cDNA brain 01242020 ac.eds
- __MACOSX/._Figure1-cib23 cDNA brain 01242020 ac.eds
- Figure1-cib23 cDNA brain 01242020_data.xls
- __MACOSX/._Figure1-cib23 cDNA brain 01242020_data.xls
- Figure1-cib23 cDNA brain 01242020_data[18].xls
- __MACOSX/._Figure1-cib23 cDNA brain 01242020_data[18].xls
- Figure1-cib23 cDNA brain 01242020.eds
- __MACOSX/._Figure1-cib23 cDNA brain 01242020.eds
- Figure1-cib23 cib2 cib3 expression brain 01302020 rd.eds
- __MACOSX/._Figure1-cib23 cib2 cib3 expression brain 01302020 rd.eds
- Figure1-cib23 cib2 cib3 expression brain 01302020.eds
- __MACOSX/._Figure1-cib23 cib2 cib3 expression brain 01302020.eds
- Figure1-qPCR cib3 ex3-ex5 02032020.xlsx
- __MACOSX/._Figure1-qPCR cib3 ex3-ex5 02032020.xlsx
- Figure1F-Ahmed lab 2020-02-06 15h19m23s(Chemiluminescence).tif
- __MACOSX/._Figure1F-Ahmed lab 2020-02-06 15h19m23s(Chemiluminescence).tif
