# Supplementary material for: Complexes of vertebrate TMC1/2 and CIB2/3 proteins form hair-cell mechanotransduction cation channels
Source: eLife. 2025 Jan 8;12:RP89719. doi: 10.7554/eLife.89719 (PMC11709434; doi:10.7554/eLife.89719)
Supplement: Figure 2—source data 1. [file elife-89719-fig2-data1.zip]

Archive with 2 entries (2 files):
- Figure2A-Cib2,Cib3 ABR P16_10312018 (Autosaved).xlsx
- __MACOSX/._Figure2A-Cib2,Cib3 ABR P16_10312018 (Autosaved).xlsx
