# Supplementary material for: Complexes of vertebrate TMC1/2 and CIB2/3 proteins form hair-cell mechanotransduction cation channels
Source: eLife. 2025 Jan 8;12:RP89719. doi: 10.7554/eLife.89719 (PMC11709434; doi:10.7554/eLife.89719)
Supplement: Figure 3—source data 1. [file elife-89719-fig3-data1.zip]

Archive with 228 entries (228 files):
- Figure 3B/Circling.csv
- Figure 3D/VORd Gain.csv
- Figure 3D/VORd Phase.csv
- Figure 3E/OKN Gain.csv
- Figure 3E/OKN Phase.csv
- Figure 3F/VORI Phase.csv
- Figure 3F/VORl Gain.csv
- Figure 3G/Rotarod.csv
- Figure 3H/het/18-2-R1.csv
- Figure 3H/het/18-2-R1.mat
- Figure 3H/het/18-2-R1.txt
- Figure 3H/het/18-2-T1.csv
- Figure 3H/het/18-2-T1.mat
- Figure 3H/het/18-2-T1.txt
- Figure 3H/het/18-2-T2.csv
- Figure 3H/het/18-2-T2.mat
- Figure 3H/het/18-2-T2.txt
- Figure 3H/het/18-2-T3.csv
- Figure 3H/het/18-2-T3.mat
- Figure 3H/het/18-2-T3.txt
- Figure 3H/het/19-5-R1.csv
- Figure 3H/het/19-5-R1.mat
- Figure 3H/het/19-5-R1.txt
- Figure 3H/het/19-5-T1.csv
- Figure 3H/het/19-5-T1.mat
- Figure 3H/het/19-5-T1.txt
- Figure 3H/het/19-5-T2.csv
- Figure 3H/het/19-5-T2.mat
- Figure 3H/het/19-5-T2.txt
- Figure 3H/het/19-5-T3.csv
- Figure 3H/het/19-5-T3.mat
- Figure 3H/het/19-5-T3.txt
- Figure 3H/het/19-5-T4.csv
- Figure 3H/het/19-5-T4.mat
- Figure 3H/het/19-5-T4.txt
- Figure 3H/het/19-9-R1.txt
- Figure 3H/het/19-9-T1.txt
- Figure 3H/het/19-9-T2.txt
- Figure 3H/het/19-9-T3.txt
- Figure 3H/het/6-4-R1.csv
- Figure 3H/het/6-4-R1.mat
- Figure 3H/het/6-4-R1.txt
- Figure 3H/het/6-4-T1.csv
- Figure 3H/het/6-4-T1.mat
- Figure 3H/het/6-4-T1.txt
- Figure 3H/het/6-4-T2.csv
- Figure 3H/het/6-4-T2.mat
- Figure 3H/het/6-4-T2.txt
- Figure 3H/het/6-4-T3.csv
- Figure 3H/het/6-4-T3.mat
- Figure 3H/het/6-4-T3.txt
- Figure 3H/het/6-7-R1.csv
- Figure 3H/het/6-7-R1.mat
- Figure 3H/het/6-7-R1.txt
- Figure 3H/het/6-7-T1.csv
- Figure 3H/het/6-7-T1.mat
- Figure 3H/het/6-7-T1.txt
- Figure 3H/het/6-7-T2.csv
- Figure 3H/het/6-7-T2.mat
- Figure 3H/het/6-7-T2.txt
- Figure 3H/het/6-7-T3.csv
- Figure 3H/het/6-7-T3.mat
- Figure 3H/het/6-7-T3.txt
- Figure 3H/het/9-1-R1.csv
- Figure 3H/het/9-1-R1.mat
- Figure 3H/het/9-1-R1.txt
- Figure 3H/het/9-1-T1.csv
- Figure 3H/het/9-1-T1.mat
- Figure 3H/het/9-1-T1.txt
- Figure 3H/het/9-1-T2.csv
- Figure 3H/het/9-1-T2.mat
- Figure 3H/het/9-1-T2.txt
- Figure 3H/het/9-1-T3.csv
- Figure 3H/het/9-1-T3.mat
- Figure 3H/het/9-1-T3.txt
- Figure 3H/homo/10-2-R1.csv
- Figure 3H/homo/10-2-R1.mat
- Figure 3H/homo/10-2-R1.txt
- Figure 3H/homo/10-2-T1.csv
- Figure 3H/homo/10-2-T1.mat
- Figure 3H/homo/10-2-T1.txt
- Figure 3H/homo/10-2-T2.csv
- Figure 3H/homo/10-2-T2.mat
- Figure 3H/homo/10-2-T2.txt
- Figure 3H/homo/10-2-T3.csv
- Figure 3H/homo/10-2-T3.mat
- Figure 3H/homo/10-2-T3.txt
- Figure 3H/homo/18-6-R1.csv
- Figure 3H/homo/18-6-R1.mat
- Figure 3H/homo/18-6-R1.txt
- Figure 3H/homo/18-6-T1.csv
- Figure 3H/homo/18-6-T1.mat
- Figure 3H/homo/18-6-T1.txt
- Figure 3H/homo/18-6-T2.csv
- Figure 3H/homo/18-6-T2.mat
- Figure 3H/homo/18-6-T2.txt
- Figure 3H/homo/18-6-T3.csv
- Figure 3H/homo/18-6-T3.mat
- Figure 3H/homo/18-6-T3.txt
- Figure 3H/homo/19-1-1-R1.csv
- Figure 3H/homo/19-1-1-R1.mat
- Figure 3H/homo/19-1-1-R1.txt
- Figure 3H/homo/19-1-1-T1.csv
- Figure 3H/homo/19-1-1-T1.mat
- Figure 3H/homo/19-1-1-T1.txt
- Figure 3H/homo/19-1-1-T2.csv
- Figure 3H/homo/19-1-1-T2.mat
- Figure 3H/homo/19-1-1-T2.txt
- Figure 3H/homo/19-1-1-T3.csv
- Figure 3H/homo/19-1-1-T3.mat
- Figure 3H/homo/19-1-1-T3.txt
- Figure 3H/homo/20-1-3-R1.csv
- Figure 3H/homo/20-1-3-R1.mat
- Figure 3H/homo/20-1-3-R1.txt
- Figure 3H/homo/20-1-3-R2.csv
- Figure 3H/homo/20-1-3-R2.mat
- Figure 3H/homo/20-1-3-R2.txt
- Figure 3H/homo/20-1-3-T1.csv
- Figure 3H/homo/20-1-3-T1.mat
- Figure 3H/homo/20-1-3-T1.txt
- Figure 3H/homo/20-1-3-T2.csv
- Figure 3H/homo/20-1-3-T2.mat
- Figure 3H/homo/20-1-3-T2.txt
- Figure 3H/homo/20-1-3-T3.csv
- Figure 3H/homo/20-1-3-T3.mat
- Figure 3H/homo/20-1-3-T3.txt
- Figure 3H/homo/5-3-R1.csv
- Figure 3H/homo/5-3-R1.mat
- Figure 3H/homo/5-3-R1.txt
- Figure 3H/homo/5-3-T1.csv
- Figure 3H/homo/5-3-T1.mat
- Figure 3H/homo/5-3-T1.txt
- Figure 3H/homo/5-3-T2.csv
- Figure 3H/homo/5-3-T2.mat
- Figure 3H/homo/5-3-T2.txt
- Figure 3H/homo/5-3-T3.csv
- Figure 3H/homo/5-3-T3.mat
- Figure 3H/homo/5-3-T3.txt
- Figure 3H/homo/5-3-T4.csv
- Figure 3H/homo/5-3-T4.mat
- Figure 3H/homo/5-3-T4.txt
- Figure 3H/homo/B6-3-R1.csv
- Figure 3H/homo/B6-3-R1.mat
- Figure 3H/homo/B6-3-R1.txt
- Figure 3H/homo/B6-3-T1.csv
- Figure 3H/homo/B6-3-T1.mat
- Figure 3H/homo/B6-3-T1.txt
- Figure 3H/homo/B6-3-T2.txt
- Figure 3H/homo/B6-3-T3.csv
- Figure 3H/homo/B6-3-T3.mat
- Figure 3H/homo/B6-3-T3.txt
- Figure 3H/wt/10-7-R1.txt
- Figure 3H/wt/10-7-T1.txt
- Figure 3H/wt/10-7-T2.txt
- Figure 3H/wt/10-7-T3.txt
- Figure 3H/wt/10-7-T4.txt
- Figure 3H/wt/10-7-T5.txt
- Figure 3H/wt/10-9-R1.csv
- Figure 3H/wt/10-9-R1.mat
- Figure 3H/wt/10-9-R1.txt
- Figure 3H/wt/10-9-T1.csv
- Figure 3H/wt/10-9-T1.mat
- Figure 3H/wt/10-9-T1.txt
- Figure 3H/wt/10-9-T2.csv
- Figure 3H/wt/10-9-T2.mat
- Figure 3H/wt/10-9-T2.txt
- Figure 3H/wt/10-9-T3.csv
- Figure 3H/wt/10-9-T3.mat
- Figure 3H/wt/10-9-T3.txt
- Figure 3H/wt/18-4-R1.csv
- Figure 3H/wt/18-4-R1.mat
- Figure 3H/wt/18-4-R1.txt
- Figure 3H/wt/18-4-T1.csv
- Figure 3H/wt/18-4-T1.mat
- Figure 3H/wt/18-4-T1.txt
- Figure 3H/wt/18-4-T2.csv
- Figure 3H/wt/18-4-T2.mat
- Figure 3H/wt/18-4-T2.txt
- Figure 3H/wt/18-4-T3.csv
- Figure 3H/wt/18-4-T3.mat
- Figure 3H/wt/18-4-T3.txt
- Figure 3H/wt/18-4-T4.csv
- Figure 3H/wt/18-4-T4.mat
- Figure 3H/wt/18-4-T4.txt
- Figure 3H/wt/20-7-R1.csv
- Figure 3H/wt/20-7-R1.mat
- Figure 3H/wt/20-7-R1.txt
- Figure 3H/wt/20-7-T1.csv
- Figure 3H/wt/20-7-T1.mat
- Figure 3H/wt/20-7-T1.txt
- Figure 3H/wt/20-7-T2.csv
- Figure 3H/wt/20-7-T2.mat
- Figure 3H/wt/20-7-T2.txt
- Figure 3H/wt/20-7-T3.csv
- Figure 3H/wt/20-7-T3.mat
- Figure 3H/wt/20-7-T3.txt
- Figure 3H/wt/20-7-T4.csv
- Figure 3H/wt/20-7-T4.mat
- Figure 3H/wt/20-7-T4.txt
- Figure 3H/wt/20-7-T5.csv
- Figure 3H/wt/20-7-T5.mat
- Figure 3H/wt/20-7-T5.txt
- Figure 3H/wt/20-7-T6.csv
- Figure 3H/wt/20-7-T6.mat
- Figure 3H/wt/20-7-T6.txt
- Figure 3H/wt/20-8-R1.txt
- Figure 3H/wt/20-8-T1.txt
- Figure 3H/wt/20-8-T2.txt
- Figure 3H/wt/20-8-T3.txt
- Figure 3H/wt/20-8-T4.txt
- Figure 3H/wt/20-8-T5.txt
- Figure 3H/wt/20-8-T6.txt
- Figure 3H/wt/20-8-T7.txt
- Figure 3H/wt/9-5-R1.csv
- Figure 3H/wt/9-5-R1.mat
- Figure 3H/wt/9-5-R1.txt
- Figure 3H/wt/9-5-T1.csv
- Figure 3H/wt/9-5-T1.mat
- Figure 3H/wt/9-5-T1.txt
- Figure 3H/wt/9-5-T2.csv
- Figure 3H/wt/9-5-T2.mat
- Figure 3H/wt/9-5-T2.txt
- Figure 3H/wt/9-5-T3.csv
- Figure 3H/wt/9-5-T3.mat
- Figure 3H/wt/9-5-T3.txt
- Figure 3H/convert_code.m
- Figure 3H/plot_code.m
- Figure 3H/readme_fig_3H.txt
