# Supplementary material for: Complexes of vertebrate TMC1/2 and CIB2/3 proteins form hair-cell mechanotransduction cation channels
Source: eLife. 2025 Jan 8;12:RP89719. doi: 10.7554/eLife.89719 (PMC11709434; doi:10.7554/eLife.89719)
Supplement: Figure 3—source data 1. [file elife-89719-fig3-data1.zip › Figure 3D/VORd Phase.csv]

Frequency (Hz)	WT	WT	WT	WT	WT	WT	HET	HET	HET	HET	HET	HET	HOMO	HOMO	HOMO	HOMO	HOMO	HOMO
0.2	12.96	20.88	26.064	18.432			20.376	29.232	26.208	19.296	20.592		0	0.576	2.16	2.16
0.4	20.304	17.568	3.024	19.008			30.672	32.976	24.912	20.88	25.2		-7.2	16.416	-24.48	4.464
0.8	17.568	11.52	3.168	18.72			30.24	32.256	27.36	24.192	25.056		-3.744	-26.784	47.808	-49.536
1	7.2	9.72	14.4	18			25.92	24.48	26.64	30.24	20.88		12.6	-11.52	-46.08	-0.36
2	1.44	0	3.6	2.88			2.16	9.36	5.76	21.6	5.76		-18	72.72	42.48	-23.04
