# Supplementary material for: Complexes of vertebrate TMC1/2 and CIB2/3 proteins form hair-cell mechanotransduction cation channels
Source: eLife. 2025 Jan 8;12:RP89719. doi: 10.7554/eLife.89719 (PMC11709434; doi:10.7554/eLife.89719)
Supplement: Figure 3—source data 1. [file elife-89719-fig3-data1.zip › Figure 3E/OKN Phase.csv]

Frequency (Hz)	WT	WT	WT	WT	WT	WT	HET	HET	HET	HET	HET	HET	HOMO	HOMO	HOMO	HOMO	HOMO	HOMO
0.2	-1.872	-6.552	-5.76	-13.248			-5.112	-6.408	-1.368	1.152	-10.368		4.68	2.808	9.864	6.912
0.4	3.168	-5.904	-7.776	-13.68			-2.16	-3.744	-7.056	-13.248	-8.928		-2.016	-2.448	1.872	32.544
0.8	3.168	-6.048	-16.704	-25.92			-10.368	-18.72	-20.16	-28.8	-22.176		-6.912	-1.728	6.336	69.696
1	-31.68	-36	-41.04	-39.6			-28.44	-15.48	-27.36	-22.32	-20.52		-16.56	-20.16	-15.12	-17.28
2	-59.04	-75.6	-56.88	-69.12			-60.48	-51.84	-57.6	-87.84	-74.88		-41.76	-35.28	-8.64	7.92
