# Supplementary material for: Complexes of vertebrate TMC1/2 and CIB2/3 proteins form hair-cell mechanotransduction cation channels
Source: eLife. 2025 Jan 8;12:RP89719. doi: 10.7554/eLife.89719 (PMC11709434; doi:10.7554/eLife.89719)
Supplement: Figure 3—source data 1. [file elife-89719-fig3-data1.zip › Figure 3F/VORI Phase.csv]

Frequency (Hz)	WT	WT	WT	WT	WT	WT	HET	HET	HET	HET	HET	HET	HOMO	HOMO	HOMO	HOMO	HOMO	HOMO
0.2	8.424	-3.528	0.072	-1.44			-3.6	3.6	7.848	4.752	-1.872		1.224	5.184	3.744	0.576
0.4	6.624	-0.144	-1.44	-2.736			2.304	-0.72	1.152	-2.016	-4.32		-6.768	11.232	-3.6	7.056
0.8	-2.016	-4.896	-2.016	-4.32			-0.288	2.88	-1.152	-1.152	-9.504		-3.168	-5.184	-49.536	0.576
1	0	-6.84	1.8	-7.92			2.52	0	-2.52	3.96	-3.6		-3.96	-27.36	-23.4	-13.68
2	-7.2	-12.96	-5.04	-13.68			-19.44	-3.6	5.76	1.44	-6.48		-29.52	-56.16	30.24	-59.04
