# Supplementary material for: Complexes of vertebrate TMC1/2 and CIB2/3 proteins form hair-cell mechanotransduction cation channels
Source: eLife. 2025 Jan 8;12:RP89719. doi: 10.7554/eLife.89719 (PMC11709434; doi:10.7554/eLife.89719)
Supplement: Figure 3—source data 1. [file elife-89719-fig3-data1.zip › Figure 3F/VORl Gain.csv]

Frequency (Hz)	WT	WT	WT	WT	WT	WT	HET	HET	HET	HET	HET	HET	HOMO	HOMO	HOMO	HOMO	HOMO	HOMO
0.2	0.9429	0.6892	0.6568	1.1048			0.797	0.5825	0.4413	0.8722	0.7295		0.2502	0.2196	0.1292	0.006
0.4	1.1128	0.746	0.6125	1.092			0.7803	0.6396	0.5141	0.8029	0.7173		0.4715	0.2039	0.0887	0.2169
0.8	1.1957	0.7305	0.6584	0.9855			0.7653	0.6292	0.6979	0.8394	0.4706		0.5576	0.2274	0.0469	0.2839
1	1.1875	0.7447	0.6709	1.1497			0.5427	0.5171	0.3982	0.7284	0.475		0.3387	0.3071	0.1935	0.1718
2	1.2417	0.5353	0.7569	1.1387			0.5008	0.5693	0.3161	0.7371	0.7467		0.441	0.2273	0.0153	0.2009
