# Supplementary material for: Complexes of vertebrate TMC1/2 and CIB2/3 proteins form hair-cell mechanotransduction cation channels
Source: eLife. 2025 Jan 8;12:RP89719. doi: 10.7554/eLife.89719 (PMC11709434; doi:10.7554/eLife.89719)
Supplement: Figure 3—source data 1. [file elife-89719-fig3-data1.zip › Figure 3G/Rotarod.csv]

	HOMO	HOMO	HOMO	HOMO	HOMO	HOMO	HET	HET	HET	HET	HET	HET	WT	WT	WT	WT	WT	WT
Day 0	0.67	2.33	1.33	6.33	3.67	6	3.67	11.67	51.67	25.67	19	59.33	54.33	19.67	235	31	51.33	25.67
Day 1	3	19	6.33	71.67	4	30	75	130.33	102.67	148.33	148.33	131	162	216.67	147	136.33	149.67	151.33
Day 2	3.67	27.33	7	136.67	28	68.67	66.33	206.33	110.33	157.33	200.33	218.67	150	157	155.33	235.33	113	172
Day 3	3.67	68.33	9.67	154	86.33	18	143.33	247.67	133.67	210	183	177.67	209.33	187	238	229.67	145	142.67
Day 4	3.33	81	27	145.33	155.67	79	123	273.33	202.67	187	137	268.67	237	273.33	244.33	161	128	200.67
