# Supplementary material for: Complexes of vertebrate TMC1/2 and CIB2/3 proteins form hair-cell mechanotransduction cation channels
Source: eLife. 2025 Jan 8;12:RP89719. doi: 10.7554/eLife.89719 (PMC11709434; doi:10.7554/eLife.89719)
Supplement: Figure 3—source data 1. [file elife-89719-fig3-data1.zip › Figure 3H/het/18-2-R1.csv]

Time	Lat	Foreaft	Vert	Pitch	Roll	Yaw
1	298.58	277.34	-156.49	6.77	12.48	-192.78
2	-153.32	716.06	-418.21	6.32	25.09	-262.27
3	197.02	567.38	36.62	-17.76	39.18	-325.99
4	-227.54	1135.5	-470.46	-17.7	171.3	-348.33
5	-408.2	1017.58	-247.8	-116.18	75.44	-245.09
6	-388.92	983.4	-108.4	-119.96	-125.95	-233.83
7	-507.81	1130.62	51.27	-136.47	-437.93	-112.21
8	37.84	884.28	703.61	-78.52	-713.68	63.11
9	1903.32	1107.67	1110.6	-87.86	-535.4	50.78
10	326.66	869.87	490.23	-84.69	-44.59	-19.78
11	216.31	940.67	731.2	-73.91	49.04	66.86
12	82.52	554.2	602.29	-54.17	85.24	36.47
13	153.08	730.96	443.36	-17.82	139.83	10.89
14	12.45	557.13	598.14	-31.43	158.91	3.88
15	-171.39	561.28	561.04	-75.74	178.25	48.77
16	-238.04	567.38	631.35	-132.11	214.94	58.69
17	-481.45	384.03	799.32	-125.67	235.35	35
18	-432.62	500.98	822.02	-32.9	212.43	43.09
19	-564.7	607.67	666.99	15.99	145.2	42.33
20	-423.1	1196.53	317.63	4.49	109.53	22.95
21	-574.71	856.93	466.8	-84.75	21.64	-43.52
22	-218.99	676.76	370.85	-82.73	-70.28	48.07
23	-195.8	1325.93	133.06	12.24	-55.82	25.02
24	-455.57	1310.55	54.93	-45.38	-115.36	60.88
25	271.24	1078.13	408.94	-86.52	-151.31	20.97
26	-139.4	541.5	693.6	-148.22	16.39	-63.57
27	-376.46	918.7	69.82	-20.29	-75.71	-60.3
28	222.41	793.7	275.88	-56.64	-143.46	40.8
29	343.51	670.9	330.32	-48.34	-138.34	29.54
30	300.54	899.17	57.86	-36.5	-136.29	31.13
31	447.51	661.38	124.02	-51.54	-73.33	36.07
32	118.65	692.87	133.54	-28.96	19.81	-21.15
33	12.45	914.79	265.87	-3.2	26.34	-13.7
34	52	908.69	386.47	-29.45	36.35	12.27
35	-32.47	1047.36	444.09	-47.39	36.29	-7.11
36	-189.94	953.86	533.94	-99.7	47.06	-11.23
37	-162.6	878.17	343.51	-88.84	-1.98	-45.96
38	-68.85	990.23	274.41	-100.07	-3.17	-12.76
39	-263.18	1058.59	338.87	-121.86	12.02	-30.88
40	-457.52	792.48	373.54	-222.99	40.83	-57.13
41	-344.97	504.39	529.3	-229.83	-46.54	-9.4
42	-236.82	516.6	525.88	-162.35	-80.51	40.13
43	-19.78	661.13	513.92	-155.24	-46.6	10.93
44	-201.66	387.45	564.94	-182.98	-48.8	-33.08
45	-139.89	244.38	613.04	-137.66	-87.4	0
46	51.03	449.46	722.41	-94.76	-111.27	59.66
47	72.51	528.08	672.85	-105.41	-111.45	59.6
48	538.82	616.21	663.82	-96.74	-100.31	125.79
49	417.97	572.27	640.14	-101.01	22.43	93.57
50	109.13	502.69	580.08	-75.53	32.56	101.62
51	128.91	513.67	266.85	-19.04	83.8	101.07
52	-64.45	592.29	598.39	-141.69	45.68	28.78
53	103.03	720.46	788.09	-129.24	-73.24	8.39
54	415.77	839.36	879.64	-82.03	-33.91	53.41
55	90.82	221.19	1075.44	-61.83	15.26	-3.36
56	375.24	718.51	1267.82	101.1	166.38	49.16
57	-586.43	1125.73	613.53	60.46	294.43	9.03
58	-370.85	432.13	621.34	-108.49	150.51	-21.97
59	167.48	165.53	447.27	-173.52	56.49	-62.44
60	-29.79	102.05	347.17	-201.42	27.44	-55.39
61	44.43	223.14	462.4	-200.78	-27.53	-66.59
62	-92.29	457.52	431.4	-156.4	-7.42	-12.88
63	-143.07	402.83	455.08	-146.42	10.71	-20.48
64	229.49	554.44	342.29	-81.45	-18.43	-10.41
65	90.09	489.99	451.66	-36.62	-29.82	-16.45
66	-144.78	202.88	613.77	-50.93	-53.5	15.93
67	140.14	438.72	922.36	-69.18	-79.93	141.75
68	-28.81	102.54	972.9	-135.07	4.91	133.58
69	-52.25	39.06	777.34	-180.91	-64.03	230.62
70	19.53	-81.3	698.73	-226.26	39.92	284.82
71	-366.94	-74.71	499.27	-203.16	108.46	263.31
72	-415.04	8.79	108.4	-86.98	144.04	150.24
73	-623.54	-284.18	-185.06	-31.25	83.83	18.86
74	-436.77	167.97	182.37	-100.98	49.74	71.11
75	-564.7	359.13	660.16	-272.83	-58.07	92.13
76	1079.35	772.95	5752.2	-87.1	-264.56	-1.71
77	477.29	432.13	1691.16	282.2	-14.89	65.43
78	-136.23	630.86	-40.77	472.99	40.28	24.11
79	11.47	138.18	501.22	56.52	-38.54	-62.07
80	-158.69	-545.9	863.04	169.46	-55.05	-93.72
81	-268.31	616.94	602.54	62.47	-92.22	-98.27
82	757.32	721.19	315.67	9.34	27.1	-112.52
83	-8.06	77.15	355.96	-175.54	241	-200.44
84	-504.64	-258.54	1182.13	-296.36	265.9	-206.12
85	-37.11	87.65	1136.96	-108.61	44.46	-128.36
86	115.72	161.13	1195.07	-35.49	61.65	6.93
87	91.31	141.11	1125	-34.03	106.38	3.39
88	-341.8	200.93	995.12	-80.57	142.94	13.03
89	48.34	-126.46	843.26	-58.78	64.67	9.7
90	-349.12	125.98	649.66	31.34	65.7	-72.02
91	-204.35	252.44	600.83	45.01	7.87	-88.59
92	-141.11	271.24	573.97	18.92	4.36	-97.56
93	-486.33	176.51	651.37	-101.26	-10.8	-53.22
94	-229.49	-166.5	864.75	-113.01	-102.94	-9.89
95	-88.62	-141.6	827.64	-38.54	-101.65	-30.33
96	26.61	-51.03	839.36	36.13	-36.99	-16.3
97	73.24	308.84	659.42	83.77	-0.46	-11.08
98	-128.91	453.37	808.84	133.76	33.05	-26.82
99	-274.9	640.14	887.45	122.04	53.34	-51.67
100	-291.26	616.21	904.54	61.92	6.44	-29.39
101	44.19	686.77	910.16	26.61	20.11	2.29
102	-261.72	653.32	871.34	-86.79	53.65	13.37
103	-235.84	-279.79	1071.29	-147.67	25.48	51.33
104	-210.94	-34.18	862.55	-116.24	-3.02	106.23
105	-146.24	131.1	817.63	-63.78	-33.08	54.26
106	-37.11	309.81	739.26	-42.69	-18.16	34.39
107	-255.86	81.79	845.7	-40.07	-7.48	52
108	-87.89	148.93	773.19	31.28	-39.34	43.55
109	-93.26	125.73	797.85	48.86	-13.46	-43.37
110	-141.11	159.91	798.34	33.69	15.9	-34.94
111	-353.76	223.63	833.5	39.43	57.25	-54.26
112	-498.29	552.25	682.86	52.12	7.78	-44.04
113	-125	381.59	887.45	-23.93	-44.28	-29.08
114	-61.77	201.9	954.83	-85.14	-11.57	-59.66
115	-65.92	90.82	978.76	-84.44	15.23	-73.73
116	-251.71	48.58	794.68	-43.33	19.35	-72.08
117	-380.13	51.03	843.75	-18.25	-61.04	-93.02
118	-221.68	99.12	842.04	7.63	-81.73	-97.23
119	23.93	32.71	863.04	4.76	-30.43	-83.1
120	-256.35	317.14	823	48.74	30.98	-87.71
121	-320.31	160.89	881.59	58.17	-7.26	-26.18
122	-113.77	285.16	833.5	38.73	-56.82	10.47
123	11.23	210.69	885.99	1.71	-30.64	30.85
124	85.69	93.99	809.08	-27.8	29.14	67.81
125	7.32	263.92	1135.99	-52.8	51.82	9.31
126	-34.42	279.3	1076.17	-66.56	102.97	-54.41
127	-404.05	58.59	1016.11	-78.67	60.06	-58.75
128	-160.64	120.36	949.95	-99.67	17.36	-92.71
129	-286.62	21.48	668.46	-64.21	-5.34	-167.97
130	-241.46	-209.23	602.54	-104.98	9.89	-158.94
131	-297.36	-55.18	623.05	-19.1	2.44	-148.07
132	-191.16	99.12	614.99	-6.32	32.78	-113.01
133	-201.9	-6.59	784.67	-8.54	60.79	-91.67
134	-552.49	-176.03	806.4	-17.06	33.33	-50.81
135	-531.25	-313.23	768.31	28.72	-42.08	-12.33
136	-539.55	47.36	671.39	74.95	-128.33	-106.14
137	-261.23	177	844.48	91.16	-114.9	-156.92
138	-359.62	516.6	686.28	77.58	-88.04	-235.41
139	-187.26	276.61	828.86	52.61	-81.6	-179.47
140	-333.25	340.09	546.88	65.12	-52.37	-95.06
141	-512.21	268.8	697.02	35.46	-122.28	-3.6
142	-187.26	299.07	897.46	-20.94	-175.02	0.24
143	61.52	396	1140.87	-44.25	-140.87	-10.13
144	162.11	269.29	1082.28	-97.96	-75.47	-37.17
145	149.66	-14.65	1075.44	-118.96	-21.61	-44.16
146	14.65	157.23	1099.37	-132.17	35.8	-52.64
147	-70.56	170.41	1019.04	-100.65	22.28	-179.32
148	-313.23	170.9	825.93	-88.78	-4.46	-292.69
149	-423.58	-86.67	935.3	-36.62	-59.2	-477.26
150	-458.25	11.72	734.62	16.6	-75.87	-503.97
151	-331.3	11.47	780.52	25.91	-101.04	-367.43
152	-294.68	180.66	765.63	104.86	-160.13	-296.63
153	-184.81	239.26	807.37	111.3	-182.86	-290.19
154	0.49	164.55	861.82	138.24	-176.15	-315.61
155	-62.26	25.88	845.7	132.35	-174.07	-396.18
156	229.98	-34.18	823	83.47	-163.09	-387.73
157	403.32	52.25	798.83	80.6	-54.87	-329.53
158	383.79	349.85	605.96	118.04	56.18	-283.91
159	122.56	379.88	714.6	80.23	101.38	-232.97
160	-423.58	360.84	813.72	84.59	61.46	-202.76
161	-49.56	267.33	909.67	50.75	-44.49	-136.6
162	28.56	282.23	913.33	62.59	-23.41	-97.08
163	-143.55	420.41	785.16	61.4	-29.66	-133.58
164	-90.09	395.51	867.68	19.81	-76.17	-191.5
165	-132.81	365.48	899.9	9.03	-78.61	-212.8
166	-143.8	255.86	864.5	-7.75	-80.08	-229.37
167	-18.55	-63.23	1111.82	-10.47	-62.1	-266.33
168	-148.93	162.84	911.87	76.75	-43	-297.97
169	-146.97	264.65	855.22	157.32	-75.26	-342.13
170	-143.8	451.9	711.91	136.78	-37.51	-380.65
171	-298.58	187.99	821.29	126.01	-30	-365.39
172	-103.52	190.67	593.51	188.29	-36.68	-294.46
173	-288.33	593.51	516.36	216.77	-12.82	-220.46
174	-234.13	601.07	642.82	99.33	-47.67	-161.04
175	-162.6	591.31	822.27	-53.74	-53.13	-135.25
176	-203.13	490.23	899.66	-90.15	-56.15	-139.71
177	-104	222.17	929.2	-56.15	-90.52	-165.56
178	-11.23	429.93	645.26	7.66	-92.47	-261.93
179	-200.93	364.01	787.35	20.81	-101.62	-424.77
180	-444.09	543.7	684.81	78.34	-123.54	-530.33
181	-399.9	385.74	851.07	99.85	-96.19	-500.12
182	-558.59	308.59	708.5	176.27	-115.81	-411.35
183	-566.16	461.91	580.32	202.79	-141.82	-353.09
184	-422.61	651.37	552.49	172.76	-173.22	-191.5
185	-91.8	762.21	523.93	81.05	-191.5	-115.39
186	14.89	874.76	572.75	-19.87	-131.99	-149.75
187	43.21	382.81	906.74	-114.56	-91.61	-188.66
188	-70.56	338.13	998.05	-81.05	-61.58	-208.25
189	-370.61	440.19	767.82	-27.13	-69.79	-206.21
190	-140.63	362.06	749.27	-22.4	-123.84	-168.88
191	-70.31	294.92	615.97	-13.37	-69.46	-145.57
192	-63.23	240.97	664.79	-11.72	-32.78	-135.41
193	-169.19	413.57	640.87	57.65	25.12	-58.72
194	-391.36	556.88	603.52	22.03	6.53	30.24
195	-350.83	680.91	639.4	-18.83	-30.27	61.49
196	-83.25	579.59	635.5	-111.42	-21.12	66.35
197	-255.37	232.91	817.38	-152.56	-23.47	40.77
198	-351.07	252.44	927.49	-124.21	-64.48	35.43
199	-399.66	454.35	919.43	-95.46	-65.03	-9.43
200	-278.56	258.06	1004.15	-92.77	-51.09	-47.27
201	-446.53	345.21	824.22	-77.36	-15.72	-65.4
202	-309.81	207.76	925.78	-43	-28.81	-82.98
203	-97.66	250.49	715.58	1.86	9.86	-69.98
204	-235.84	366.94	669.92	17.15	28.08	-71.5
205	-314.94	516.6	678.47	12.76	-24.57	-77.21
206	-183.84	377.44	824.22	-9	-55.27	-52.58
207	-272.46	474.12	761.72	-10.83	-30.49	-84.44
208	-251.46	305.42	840.09	-48.52	-48.95	-142.79
209	-25.63	27.59	905.76	-65.22	-22.22	-157.81
210	-352.05	86.91	792.97	-17.3	51.12	-123.57
211	-377.2	145.26	771.24	24.96	-39.76	-69.85
212	-2.44	278.56	650.63	72.94	-74.52	-74.68
213	-30.03	230.22	715.82	59.11	-5.62	-118.47
214	-240.48	353.03	708.5	59.81	10.99	-144.68
215	-421.63	341.55	790.53	88.2	-26.37	-109.56
216	-103.52	517.33	810.55	77.21	-74.34	-42.42
217	11.47	649.9	837.89	-31.8	10.83	13.73
218	-81.3	424.32	1021.48	-97.26	41.5	23.01
219	-197.51	333.74	914.79	-94.51	27.31	47.94
220	-65.67	315.43	832.03	-72.63	8.45	81.42
221	-121.34	192.87	878.42	-47.45	57.31	-17
222	-291.99	59.57	990.48	12.97	54.23	-66.77
223	-492.19	167.48	769.78	41.69	-9.03	-60.64
224	16.85	202.64	732.42	79.25	-29.39	19.96
225	-423.34	482.67	657.23	87.8	80.23	35.58
226	-533.2	565.92	651.37	18.07	0.31	47.06
227	-242.43	508.3	752.44	-19.71	-39.76	84.35
228	-75.68	506.59	698	-67.08	-6.5	112.34
229	-146	202.39	948.73	-70.89	7.78	67.99
230	-204.1	312.5	829.35	-38.7	3.02	56.52
231	-143.07	169.19	877.93	-32.2	10.28	63.96
232	-167.72	73.24	835.45	-3.17	22	73.49
233	-242.19	253.42	782.96	65.92	39.43	80.69
234	-375	260.01	682.37	110.08	12.6	60.55
235	-345.7	352.54	668.46	129.94	-59.84	33.91
236	-296.39	590.58	620.61	97.44	-79.13	41.05
237	-269.78	697.51	639.89	-58.84	-66.71	49.04
238	-200.93	526.61	760.25	-183.26	-11.11	43.18
239	-232.42	249.51	928.47	-206.51	8.79	40.07
240	-257.32	191.41	886.47	-169.53	-4.88	31.07
241	-123.05	211.43	925.29	-51.39	27.86	12.73
242	-184.08	427	840.09	-43.03	16.69	-15.44
243	-209.96	231.69	899.66	-80.75	-11.63	-32.17
244	-415.28	143.8	812.26	-9.55	-15.11	-24.14
245	-406.98	201.42	708.74	71.26	-40.68	-26.21
246	-303.22	270.51	786.13	86.24	-33.66	-26
247	-212.89	464.84	721.44	34.76	-44.25	11.23
248	-155.03	295.41	897.71	-50.72	-20.66	32.5
249	-351.32	-153.56	1119.38	-67.9	-61.49	41.87
250	-192.14	-3.91	1023.44	-27.71	-73.82	78.58
251	-11.96	193.36	842.29	-14.89	-49.96	74.65
252	8.06	193.85	649.17	16.36	-7.9	63.84
253	-217.29	353.52	856.2	-0.15	4.61	71.99
254	-237.3	230.71	946.29	32.96	-35.83	39.76
255	-26.61	231.45	1006.59	49.1	-30.06	19.9
256	-159.91	519.78	749.51	96.56	0.95	-35.13
257	-150.39	418.95	728.27	12.82	-19.1	-18.77
258	-31.25	370.61	739.99	-42.6	-8.61	5.74
259	-114.75	312.26	795.41	-64.7	-6.84	9.83
260	-104.49	298.58	852.78	-81.82	-18.01	19.9
261	-55.18	56.4	859.62	-125.37	2.66	28.11
262	-184.33	45.65	770.02	-97.35	9.7	-2.14
263	-268.31	-2.2	780.76	-55.63	-29.11	23.86
264	67.38	193.6	661.87	-38.88	-49.5	-0.43
265	282.23	58.35	774.9	17.27	40.53	-83.4
266	-34.42	146.48	688.72	48.03	143.62	-165.37
267	-103.27	281.49	643.8	57.68	124.21	-184.57
268	-231.2	315.92	864.75	34.33	112.82	-160.28
269	-373.54	287.84	1115.72	21.15	80.26	-104.46
270	-314.7	234.86	1123.54	13.06	25.15	-76.57
271	-198.24	96.19	962.89	-18.98	16.78	-69.89
272	-386.96	84.96	844.73	10.5	26.31	-71.9
273	-328.13	210.69	803.22	27.07	-8.12	-70.86
274	-366.21	144.04	670.65	-4.09	-63.54	-23.62
275	-121.58	15.87	981.45	-24.2	-89.75	9.61
276	-212.4	347.41	804.44	58.53	-24.08	23.74
277	-264.4	297.36	824.95	61.74	-19.56	44.49
278	-275.15	374.02	669.68	39.7	-19.71	29.42
279	-313.48	484.86	673.83	-51.82	7.78	31.89
280	-262.7	203.37	843.75	-117.03	-22.19	-11.99
281	-264.65	153.81	963.62	-103	-35.1	-2.93
282	-166.99	162.35	919.68	-82.28	-53.25	25.42
283	66.65	171.88	970.95	-71.78	-21.21	21.7
284	-132.57	7.08	974.61	-30.18	17.52	3.05
285	-87.16	156.01	905.27	0.06	60.58	21.48
286	-344.24	110.35	854.74	44.62	32.1	-19.23
287	-398.93	239.5	798.34	68.79	-16.88	-16.27
288	-42.97	445.07	720.21	103.55	-27.98	-4.67
289	-130.62	304.69	712.4	76.14	43.18	-3.88
290	-327.15	398.19	598.63	15.01	18.22	11.51
291	-309.33	69.34	964.11	-26.03	-8.79	37.96
292	-222.9	222.17	763.43	-26.12	-1.86	43.24
293	-209.23	59.08	831.54	-68.48	3.57	10.93
294	-275.39	127.93	723.63	-40.53	-28.78	10.47
295	-270.26	27.34	700.93	3.14	-72.36	27.19
296	-192.14	54.93	910.89	35.34	-102.36	29.91
297	-35.4	56.64	1126.71	85.17	-132.93	59.6
298	-36.87	139.16	885.25	184.94	-91.19	61.04
299	-87.89	167.48	940.67	238.77	-112.34	23.13
300	201.42	496.34	828.61	191.1	-96.01	-3.85
301	360.6	625.24	650.63	59.33	64.18	-64.09
302	-377.93	173.1	745.85	-62.74	151.86	-165.68
303	-537.84	306.64	825.93	-74.16	55.88	-110.5
304	-473.39	182.37	907.23	-67.99	-23.99	5
305	-279.3	385.25	718.26	-52.55	-53.31	16.88
306	-139.89	140.63	919.68	-61.16	-95.55	-33.17
307	49.8	395.75	753.17	-11.63	-55.48	-40.22
308	-92.53	180.66	699.22	27.95	55.21	-63.42
309	-346.44	251.22	666.26	82.28	68.85	-64.21
310	-352.29	439.45	818.12	87.19	40.53	-55.54
311	-232.18	688.48	594.24	12.63	-35.92	-51.42
312	-122.31	302	799.07	-95.86	-27.4	-77.88
313	-156.74	98.14	967.77	-122.65	-4.52	-89.84
314	-20.02	-27.59	1039.06	-117.37	55.05	-60.64
315	-454.59	87.89	882.81	-59.3	69.06	-60.82
316	-421.14	373.54	695.8	16.82	-32.44	-1.07
317	-61.04	299.56	814.21	34.12	-69.82	-10.22
318	-17.33	320.56	850.1	78.74	-51.36	-48.55
319	167.48	567.63	685.3	81.94	-21.58	-27.22
320	-139.4	396.48	795.9	51.18	-9.19	-51.7
321	-132.08	390.63	1017.82	37.54	5	37.84
322	-45.9	557.13	868.16	-13.76	11.17	63.87
323	-136.72	572.27	806.64	-88.96	-0.12	69.85
324	-53.96	51.76	920.41	-106.14	-19.81	74.95
325	-283.94	215.33	788.33	-77.82	26.58	91.77
326	-83.01	171.39	731.2	-87.37	-58.56	146.21
327	26.12	78.61	808.35	-17.06	-58.78	174.65
328	315.67	208.5	657.96	-25.76	-46.94	181.24
329	313.72	417.97	700.68	-81.85	0.58	125.58
330	-132.08	47.12	833.74	-118.99	60.97	73.61
331	-319.82	-110.11	1060.79	-83.34	65.55	-19.01
332	-295.9	45.17	893.55	-20.39	84.93	26.46
333	-477.78	167.48	804.69	-34.76	52	26.09
334	-267.82	-110.6	1013.67	-35.77	-23.19	14.16
335	-373.54	120.61	942.63	33.57	-31.01	35.92
336	-106.2	252.2	802.25	76.08	-46.42	73.49
337	-188.48	331.05	734.38	68.82	-67.81	29.33
338	-36.13	433.35	654.05	83.1	-81.15	43.95
339	15.63	408.45	796.39	71.99	-43.06	32.35
340	-53.22	355.47	839.36	19.2	-21.91	18.52
341	-14.89	249.51	901.61	-15.17	-12.57	-2.32
342	-132.81	273.93	946.78	-60.55	0.12	7.75
343	107.18	214.84	956.3	-127.23	-11.9	-8.36
344	-5.86	153.56	883.79	-156.65	69.06	-7.81
345	-230.71	74.95	819.58	-179.05	104.89	72.11
346	-199.95	65.43	764.4	-154.45	20.87	79.1
347	-165.53	-130.37	931.4	-158.69	5.68	83.22
348	10.99	2.44	920.17	-90.21	2.96	114.59
349	-88.13	41.26	948.49	-100.37	31.28	84.41
350	-95.46	86.43	857.91	-133.18	41.6	52.34
351	-82.76	17.33	848.63	-157.62	34.42	27.25
352	-33.45	-16.11	841.8	-163.73	17.97	27.71
353	-52.25	-47.85	949.71	-201.72	28.96	93.54
354	-98.14	-173.58	1078.61	-192.44	44.13	165.56
355	-160.89	-103.76	905.76	-135.28	23.65	209.63
356	-169.92	-134.03	918.21	-138.49	16.54	215.06
357	-68.36	-36.87	762.45	-52.67	-38.15	169.28
358	106.93	109.37	872.07	-56.06	6.65	95.37
359	-75.68	100.83	870.61	-106.54	60.21	-7.51
360	-209.72	10.25	875.49	-153.56	75.9	-32.07
361	-343.75	-317.14	779.05	-163.76	71.53	-7.48
362	-333.5	-438.72	787.11	-196.99	63.63	52.03
363	-245.61	-404.05	879.88	-209.96	33.17	72.75
364	-224.12	-486.33	837.4	-174.62	28.11	95.89
365	-178.71	-416.02	723.14	-106.81	25.05	105.56
366	-223.63	-402.34	752.93	-92.29	27.92	99.79
367	-250	-460.94	892.33	-32.53	11.23	64.24
368	-264.89	-418.46	824.95	26.79	-0.49	40.59
369	-150.39	-372.8	789.06	36.77	6.07	33.45
370	-175.78	-334.96	821.53	32.9	34.64	18.86
371	-295.17	-290.28	766.6	36.77	38.02	7.66
372	-376.46	-307.62	795.65	36.19	16.14	-3.85
373	-314.7	-233.89	834.23	32.35	-10.59	6.5
374	-314.7	-285.64	896.24	15.35	-9.16	15.41
375	-291.99	-296.39	905.27	12.3	-11.2	12.85
376	-233.89	-289.06	864.26	17.49	-11.11	-0.76
377	-240.72	-302.73	840.58	13.06	-6.87	-6.96
378	-165.53	-327.15	815.92	17.97	-3.51	-6.65
379	-185.79	-331.3	808.59	8.54	6.5	-6.9
380	-189.94	-283.94	804.2	1.28	7.9	-1.68
381	-202.15	-342.04	860.35	-12.36	12.73	2.35
382	-219.73	-337.16	855.22	-7.02	6.93	5.1
383	-217.04	-367.92	860.11	-6.01	8.18	10.53
384	-237.3	-321.29	840.82	4.82	13.31	21.15
385	-233.4	-274.9	818.85	9.83	12.45	21.88
386	-249.02	-266.85	823.49	7.87	9.74	8
387	-245.12	-264.89	843.75	9.83	9.09	-0.46
388	-238.28	-299.07	862.06	15.26	4.91	-20.42
389	-263.18	-262.94	856.2	23.22	6.38	-12.97
390	-232.67	-291.75	851.32	24.08	1.46	-7.23
391	-258.79	-327.64	876.46	22.92	3.78	-1.28
392	-256.35	-315.67	856.2	42.3	0.61	9.95
393	-221.19	-312.01	745.85	48	3.69	12.73
394	-274.17	-321.04	745.36	27.59	11.99	-2.23
395	-280.52	-274.17	788.33	40.95	3.05	-7.08
396	-224.85	-220.46	828.37	44.28	0.58	-9.09
397	-246.34	-238.53	875.24	31.4	5.83	-4.15
398	-257.08	-260.25	889.65	13.15	-1.25	-0.18
399	-240.72	-244.63	904.79	10.59	-2.32	4
400	-239.75	-224.12	878.66	7.39	0.52	19.17
401	-238.77	-233.15	857.42	7.54	12.97	25.51
402	-268.07	-251.71	875.24	8.97	15.35	21.91
403	-265.38	-281.74	864.99	12.42	13.89	22.77
404	-251.46	-237.3	832.28	12.91	16.75	35.43
405	-247.31	-208.74	825.68	15.99	11.51	34.91
406	-270.02	-261.96	851.56	15.59	7.75	36.1
407	-267.09	-267.58	839.6	20.51	12.76	42.85
408	-293.46	-217.04	794.19	14.43	13.76	41.11
409	-312.5	-245.85	865.48	-0.34	0.4	35.95
410	-278.32	-215.58	851.07	-2.41	-5.46	47.58
411	-262.7	-215.58	864.01	-6.2	5.16	55.3
412	-278.81	-238.77	823.49	-12.48	13.34	52.31
413	-291.99	-220.46	876.71	2.84	8.97	28.63
414	-239.99	-123.54	825.44	32.35	0.37	1.77
415	-268.55	-133.79	847.66	16.17	8.39	-8.94
416	-342.77	-243.41	912.35	5.28	6.81	-4.7
417	-273.68	-199.95	849.37	2.87	-10.68	7.29
418	-268.31	-224.37	853.27	-7.9	-4.73	10.41
419	-268.55	-236.08	856.45	-10.83	2.66	10.89
420	-272.46	-211.18	843.02	-11.35	4.82	10.71
421	-281.49	-214.84	833.01	-15.26	4.24	9.16
422	-292.24	-196.29	802.98	-16.51	-3.6	17.24
423	-285.4	-203.13	825.93	-34.7	-2.5	31.07
424	-296.88	-166.26	805.66	-46.88	-5.52	35.71
425	-233.64	-158.94	843.51	-88.47	-7.9	42.72
426	-237.55	-168.7	854.25	-123.35	7.23	54.84
427	-290.53	-266.85	796.14	-158.94	24.93	59.45
428	-339.6	-342.04	848.88	-175.78	3.91	43.7
429	-62.99	-371.34	1121.58	-131.07	34.42	46.39
430	-774.9	-168.46	634.28	-13.31	76.69	-72.17
431	-639.89	-216.55	677	-33.45	-91.49	-142.27
432	80.81	-222.66	838.13	-0.09	-101.56	-128.36
433	-60.79	-364.99	845.95	2.38	1.8	-167.02
434	-457.03	-594.48	826.42	2.08	-21.21	-150.57
435	-27.34	-494.14	743.41	80.69	-34.48	-71.2
436	-207.03	-476.81	744.14	96.83	44.71	-80.69
437	-287.35	-401.37	809.33	78.77	40.22	-71.66
438	-205.57	-290.77	893.55	89.05	1.65	-55.88
439	-69.82	-313.96	939.45	91.31	12.76	-53.8
440	-176.27	-267.09	837.65	85.17	64.09	-51.64
441	-297.85	-281.25	902.34	78.09	56.37	-25.05
442	-266.6	-240.23	827.39	80.96	22.61	14.22
443	-261.72	-225.59	797.36	68.39	19.41	29.91
444	-229.74	-192.87	890.14	26.82	12.18	29.54
445	-287.35	-167.72	840.58	-3.48	6.59	17.15
446	-286.62	-225.1	830.81	-27.98	16.14	34.33
447	-301.03	-288.09	896.97	-29.45	13.46	38.57
448	-243.65	-293.46	836.43	-7.63	12.76	37.54
449	-269.29	-288.09	811.28	16.36	23.96	29.94
450	-383.79	-277.59	823.97	17.36	22.49	22
451	-308.11	-219.73	827.88	36.35	-8.79	12.76
452	-276.61	-202.15	854.25	27.07	1.34	7.26
453	-313.23	-189.21	863.28	22.74	4.3	3.57
454	-334.96	-179.2	858.89	9.86	-3.02	-4.82
455	-302.49	-172.61	869.14	-4.55	-12.97	-11.78
456	-257.32	-178.71	879.39	-11.75	-1.95	-6.93
457	-288.57	-220.21	861.08	-14.43	4.58	-3.66
458	-311.04	-237.06	844.97	-13.67	2.04	0.43
459	-265.63	-245.61	837.16	-8.27	-4.09	-0.98
460	-253.42	-247.56	844.24	-6.32	0.34	0.92
461	-290.28	-279.3	847.9	-6.29	10.41	-0.89
462	-295.17	-284.91	838.13	0.85	4.24	-2.96
463	-265.14	-291.5	861.08	8.64	4.18	4.06
464	-271	-209.47	826.66	10.19	5.16	3.66
465	-327.39	-222.9	851.32	1.89	5.58	16.78
466	-315.92	-212.65	864.75	-10.01	-3.02	24.87
467	-298.58	-225.59	876.46	-13.31	-6.93	11.08
468	-290.53	-205.08	846.44	-6.68	-7.72	10.5
469	-246.09	-222.41	854.49	-1.77	1.28	1.89
470	-388.67	-308.84	846.68	-10.44	17.85	-12.33
471	-390.14	-320.07	842.53	21.48	-16.91	-9
472	-242.43	-221.68	839.84	27.5	-18.34	-7.48
473	-262.94	-198	844.73	29.6	1.16	-16.6
474	-327.15	-248.05	896.24	17.33	2.44	-9.12
475	-257.81	-176.76	866.94	8.27	-7.69	11.17
476	-235.35	-158.45	850.34	2.93	-5.16	11.72
477	-309.57	-199.46	834.47	-14.56	8.88	-0.18
478	-312.26	-260.74	871.83	-11.57	1.59	7.11
479	-297.85	-230.96	826.17	1.28	-1.4	10.56
480	-285.89	-249.76	845.21	-1.43	-2.53	7.29
481	-307.86	-261.96	843.75	4.15	3.97	0.03
482	-302	-223.63	832.76	5.8	0	-1.86
483	-273.19	-234.38	859.86	2.44	1.98	-0.27
484	-289.31	-198.24	863.53	-2.11	4.36	-0.95
485	-302.73	-156.01	851.07	-10.74	0.73	-4.55
486	-306.88	-207.28	859.86	-25.42	-2.87	-5.31
487	-295.17	-213.62	850.59	-33.08	-1.53	-1.43
488	-282.47	-206.54	810.55	-36.22	-0.31	-2.59
489	-291.75	-237.06	833.98	-54.6	0.7	4.43
490	-246.58	-250.49	825.93	-57.74	-3.51	1.04
491	-291.99	-327.88	862.3	-48.25	5.13	-14.77
492	-338.62	-382.32	833.5	-22	-2.04	-13
493	-267.33	-270.75	849.12	15.14	-0.43	-4.15
494	-311.77	-230.96	822.02	31.04	2.04	-12.73
495	-338.13	-261.96	873.05	25.27	-8.33	-18.28
496	-295.17	-249.51	859.62	29.36	-11.08	-13.64
497	-285.89	-229	848.63	12.05	-3.33	6.01
498	-285.16	-250.49	840.33	-7.08	-3.36	8.12
499	-287.6	-271.73	841.55	-7.29	-1.98	11.05
500	-272.95	-265.38	835.69	-0.61	0	10.41
501	-276.86	-218.02	823.73	0.15	0.09	-2.04
502	-314.94	-250.49	849.61	1.62	-2.23	-8.79
503	-297.85	-254.15	853.27	-3.66	-1.83	4.7
504	-290.04	-247.31	843.51	-7.69	1.04	6.87
505	-297.12	-247.07	832.76	-16.2	-0.76	0
506	-265.14	-182.86	792.72	-22.43	-4.15	-2.59
507	-277.34	-193.6	835.69	-45.1	1.53	-14.77
508	-294.43	-337.4	865.97	-49.16	5.37	-13.7
509	-332.52	-369.38	850.1	-30.94	-5.31	-6.53
510	-209.96	-287.35	835.94	5.71	-11.51	-8.3
511	-242.92	-287.84	848.88	23.13	6.13	-8.88
512	-292.72	-310.79	860.35	29.02	8.42	-2.53
513	-291.75	-257.81	847.9	31.19	2.38	1.62
514	-278.56	-253.66	837.4	14.16	1.59	8.51
515	-284.18	-257.57	829.83	0.92	6.53	10.96
516	-315.92	-275.88	823.49	0	7.17	12.08
517	-292.72	-270.75	836.91	7.14	-7.02	7.29
518	-254.64	-240.97	836.91	15.84	0.79	5.43
519	-286.87	-236.57	864.75	16.78	3.85	0.31
520	-318.36	-226.32	858.4	3.3	4.43	-3.81
521	-293.21	-250.49	848.63	-4.97	-3.08	1.1
522	-305.18	-271.97	854	-12.05	-4.82	8.51
523	-297.61	-262.7	816.41	-17.06	-7.14	11.66
524	-273.93	-279.3	825.44	-10.35	-11.63	8.33
525	-267.09	-253.17	852.54	1.1	-8.06	2.5
526	-274.17	-233.15	845.95	1.8	-3.33	0
527	-276.61	-305.66	835.69	-6.35	1.98	-0.12
528	-281.49	-331.3	827.64	10.41	-9.83	0.15
529	-232.18	-253.66	850.59	27.71	-3.63	-0.55
530	-271.48	-229.49	853.03	29.14	6.26	-10.89
531	-323.49	-237.55	877.69	24.9	2.69	-10.96
532	-297.61	-192.14	854.98	12.27	-5.28	-1.65
533	-257.57	-203.61	848.39	-6.07	-1.62	-3.81
534	-273.68	-262.21	878.91	-23.47	11.99	-5.1
535	-303.71	-231.93	846.68	-26.34	12.51	-5
536	-298.34	-196.04	783.69	-31.28	-0.89	-17.03
537	-314.94	-256.59	797.12	-53.19	-22.86	-36.99
538	-277.59	-207.28	747.07	-74.22	-34.7	-49.38
539	-246.09	-283.2	897.46	-64.3	-44.28	-89.66
540	-284.42	-289.55	814.45	-50.87	-61.77	-105.99
541	-395.51	-581.54	732.91	-75.1	-95.34	-124.76
542	-95.7	-368.16	794.68	-50.81	-78.52	-159.15
543	-404.05	-172.36	828.86	-29.63	4.49	-244.54
544	-288.09	-306.15	862.06	16.57	-33.63	-322.57
545	-190.43	-471.44	1009.03	59.14	15.96	-340.24
546	-404.54	-481.45	741.21	106.6	119.51	-353.85
547	-245.61	-461.91	833.98	266.02	-34.09	-377.66
548	-282.71	-309.81	919.43	398.56	-34.61	-377.23
549	-73.49	-279.54	840.09	421.78	-38.54	-379.52
550	-198.49	-183.59	846.44	436.31	-35.34	-409.48
551	-142.82	150.63	552.73	348.91	-37.29	-323.55
552	-99.85	160.89	627.2	266.57	-48.92	-280.03
553	120.36	266.11	860.35	146.79	-28.84	-192.17
554	49.56	106.93	980.96	97.93	0.34	-192.69
555	-143.31	52.73	1047.61	91.25	21.73	-231.23
556	-197.75	-51.27	923.83	132.97	27.01	-192.93
557	-183.59	141.6	831.54	118.19	-5.34	-143.04
558	-89.84	241.7	817.63	100.83	14.95	-124.66
559	-214.36	238.04	1069.34	-0.09	-12.57	-153.56
560	-146.97	269.53	958.74	42.11	-19.23	-183.96
561	-337.65	20.75	1036.13	35.31	-21.64	-271.64
562	-432.62	-51.76	940.43	45.1	-56.85	-284.79
563	-69.82	127.69	856.93	18.25	-80.29	-288.33
564	7.81	138.67	786.87	36.44	-94.21	-409.61
565	-281.01	122.31	844.24	71.69	-57.19	-542.66
566	-386.47	73	976.56	139.25	-64.7	-522.22
567	-505.62	312.99	784.91	213.23	-75.07	-413.06
568	-471.68	496.83	571.78	162.99	-150.57	-330.23
569	-139.16	478.52	718.75	112.43	-139.1	-302.19
570	-468.99	324.95	937.01	14.43	-129.64	-344.57
571	-74.71	187.26	829.83	-19.44	-162.69	-263.76
572	0.24	196.78	873.78	-36.87	-74.98	-262.45
573	-380.86	249.27	772.46	-17.33	-26.09	-253.85
574	-412.11	295.65	754.88	6.59	-54.53	-175.57
575	-261.72	224.61	908.69	-3.39	-78.55	-160.52
576	-276.37	214.36	754.64	-3.63	-35.03	-97.53
577	139.16	238.28	690.92	-20.66	-69.18	-36.13
578	-330.81	119.63	815.43	30.3	-24.23	8.79
579	-384.77	495.36	713.87	67.57	-133.61	42.24
580	262.94	475.34	836.43	21.67	-140.14	16.69
581	383.06	340.58	858.15	-35.68	-46.72	-118.77
582	-104.74	166.26	1015.63	-50.81	-15.63	-191.41
583	161.38	168.21	867.92	-61.55	-8.67	-190.09
584	81.05	-49.56	895.51	-68.85	34.7	-219.54
585	-274.66	62.5	834.47	-49.13	38.06	-215.73
586	-159.91	206.3	1055.18	-36.01	45.1	-196.72
587	-292.72	-45.41	980.71	9.74	87.04	-234.41
588	-389.89	174.07	696.29	115.48	19.35	-153.05
589	-243.16	234.38	672.85	103.03	-12.76	-110.17
590	43.21	401.61	667.48	-10.07	57.13	-134.64
591	-264.89	123.78	993.16	-32.68	67.26	-127.59
592	-231.93	137.45	1015.14	15.44	57.74	-92.5
593	-333.01	291.75	826.66	74.19	45.2	-112.55
594	-211.91	438.23	665.53	55.36	2.35	-106.26
595	-227.05	419.92	725.34	-4.06	-17.21	-130.83
596	-132.81	122.56	1020.75	-8.21	-26.55	-139.53
597	-308.84	326.17	825.68	62.87	25.42	-100.74
598	-436.04	233.64	773.68	58.72	0.98	-46.2
599	-317.63	328.61	775.88	54.44	-73.61	43.52
600	-177.73	258.79	743.16	45.35	-61.58	55.48
601	-190.43	418.95	560.06	12.57	-50.54	57.74
602	-179.69	328.86	675.29	-43.18	22.52	57.65
603	-280.76	205.32	810.79	-36.41	39.98	41.44
604	-276.12	188.96	756.1	-33.42	19.81	32.93
605	-323.24	283.69	728.27	-67.44	-12.7	71.99
606	-306.88	288.57	823.97	-70.16	-9.55	69.34
607	-649.41	421.39	872.56	-34.42	-45.81	-6.01
608	-377.44	240.48	1029.05	14.89	-108.03	-0.92
609	-129.64	237.06	811.28	34.12	-98.14	60
610	-158.69	290.53	771	35.86	-44.65	110.11
611	-151.61	336.91	896.73	20.87	-56.67	106.93
612	-122.8	389.65	884.03	-57.95	-79.99	54.87
613	-72.75	157.47	904.54	-115.17	-98.57	5.25
614	-104.74	79.59	934.57	-70.98	-56.64	-41.47
615	-112.06	64.94	905.03	-37.84	6.96	-80.78
616	-294.68	109.86	855.96	-45.35	2.23	-78.98
617	-49.07	179.93	646.24	-68.94	8.94	-77.85
618	-292.24	207.03	666.02	-120	28.63	-88.13
619	-359.62	139.16	784.67	-83.8	25.39	-12.39
620	-350.83	73.73	935.79	-61.34	-0.61	-24.05
621	-251.46	-32.47	985.6	30.64	-22.95	24.38
622	-190.19	417.72	930.42	29.21	-42.88	78.4
623	-156.49	425.05	915.04	-51.61	-54.81	64.91
624	3.66	440.67	886.23	-101.84	-31.16	67.78
625	-174.56	118.65	846.68	-157.5	24.14	-12.36
626	-244.63	194.82	789.55	-149.93	-27.44	-64.97
627	27.1	149.9	832.52	-167.08	-70.04	-64.97
628	127.2	102.78	815.92	-122.28	10.86	-89.23
629	60.55	39.55	836.43	-48.55	82.52	-116.18
630	26.61	30.27	738.04	-32.1	99.95	-117.61
631	-339.84	-70.56	878.42	-28.87	77.45	-75.99
632	-66.16	-201.66	1027.83	41.17	5.98	-0.27
633	-116.46	-322.51	1131.84	118.19	35.43	1.04
634	-229.98	-2.44	798.58	140.08	23.22	1.04
635	-179.69	169.68	730.47	143.07	-29.85	26.82
636	-99.12	71.29	729	145.75	-52.15	54.57
637	66.89	230.96	720.21	141.72	-40.8	29.08
638	34.42	367.43	817.38	117.61	0.27	32.71
639	-68.85	177.49	938.23	79.38	67.6	40.34
640	-240.72	199.46	950.2	105.29	67.69	13.31
641	-144.78	138.43	920.65	105.41	62.81	14.13
642	-298.83	186.52	838.62	88.2	71.75	26.73
643	-407.96	327.39	638.18	43.98	29.17	49.26
644	-205.08	-96.92	908.2	-26.37	-50.17	71.78
645	-152.83	168.7	741.94	-10.04	-37.75	112.18
646	106.45	271.97	765.87	7.11	-55.91	65.64
647	28.32	443.12	799.8	26.73	30.91	36.53
648	-211.18	520.51	876.71	13.21	37.99	49.8
649	-422.85	258.06	1016.11	8.12	0.15	53.22
650	-236.33	499.51	780.27	65.52	-56.4	82.64
651	-68.85	501.95	885.01	70.04	-65.06	85.27
652	9.52	706.54	811.52	32.44	-11.99	76.32
653	-150.15	506.1	833.5	-77.33	29.72	60.82
654	-229.49	142.09	859.62	-115.17	33.26	43.03
655	-100.59	64.7	863.04	-133.97	7.45	63.96
656	-162.84	15.87	783.69	-104.06	-29.02	-21.09
657	-208.98	102.29	750.98	-70.56	-28.75	-12.66
658	-56.64	195.8	680.42	-46.94	2.81	82.67
659	-181.4	114.26	912.11	-10.22	-31.8	12.12
660	-302.49	67.38	828.37	34.39	-63.96	0.64
661	-118.16	217.29	864.75	57.25	-85.97	-1.19
662	-152.83	226.32	883.06	50.72	-54.66	-0.98
663	-54.44	66.41	1007.08	6.16	-7.2	22.89
664	-82.52	115.97	927	-27.74	-2.81	13.82
665	211.91	60.06	840.33	-61.8	-2.26	-22.03
666	-237.79	-2.69	742.92	-119.17	77.64	-73.12
667	-398.93	22.22	947.51	-85.39	27.04	-100.59
668	-328.37	155.76	858.4	-63.26	-29.27	-121.61
669	-256.84	129.88	781.49	-81.05	-48.89	-122.16
670	-157.47	268.55	832.03	-77.33	-36.71	-124.51
671	-291.5	75.2	864.75	-97.66	-6.84	-150.33
672	-17.09	54.93	714.36	-38.51	-33.42	-113.1
673	-59.57	-116.46	834.72	4.7	23.9	-99.61
674	-126.95	4.39	838.62	28.93	31.62	-74.98
675	-101.81	-65.43	913.57	53.13	14.74	-2.78
676	-304.93	102.05	799.07	126.1	0.79	-32.65
677	-348.14	117.19	839.36	99.43	-44.43	-0.18
678	-29.79	-15.14	910.89	124.15	-78.25	18.62
679	16.85	306.4	834.96	89.87	-52.15	10.04
680	-31.49	181.15	831.3	42.88	-37.99	-7.84
681	65.43	342.53	949.46	55.3	-33.94	-18.31
682	111.57	400.39	1065.92	114.78	42.02	-19.71
683	-57.86	286.62	969.24	136.08	73.27	-39.98
684	-186.77	525.15	802	153.26	74.4	-55.39
685	-94.48	484.38	718.99	106.29	59.2	-15.5
686	-354.74	341.31	867.68	-4.79	25.54	8.39
687	-180.91	18.55	1007.08	-16.45	-4.94	62.53
688	128.17	212.4	810.06	-28.63	17.73	49.26
689	-54.93	100.34	628.42	32.84	29.54	37.2
690	-295.65	271.24	773.44	76.23	77.97	12.3
691	-404.3	476.32	728.76	60.73	62.96	24.44
692	-330.57	134.77	883.54	51.57	16.54	38.21
693	-285.64	448.24	599.12	134.49	-10.13	90.61
694	-109.13	547.61	737.55	79.1	-88.56	109.8
695	-109.62	512.94	832.76	-65.86	-49.41	43.3
696	-135.01	337.4	864.5	-104.43	-32.38	-35.22
697	53.47	134.28	979.98	-137.36	-2.93	-54.14
698	-37.35	206.3	860.35	-130.25	47.09	-71.81
699	-139.4	365.48	887.7	-64.91	68.97	-95.06
700	-419.92	439.94	779.54	-50.84	68.7	-130.89
701	-507.81	504.64	761.72	-98.11	42.79	-23.68
702	-367.68	339.84	842.77	-142.49	-8.3	14.53
703	-357.42	68.12	808.11	-96.95	-93.87	71.53
704	-43.46	305.66	803.22	-37.6	-80.57	151.31
705	-78.61	254.88	843.02	-34.79	-48.22	50.14
706	-129.88	361.08	734.38	-43.46	-21.27	-5.22
707	40.77	136.47	1014.65	-69.64	-1.68	3.14
708	-302.49	32.47	797.61	-86.76	23.74	-45.5
709	-149.41	146	740.72	-110.14	-47.49	-18.65
710	105.96	122.56	906.49	-51.79	-31.19	-63.05
711	-159.67	324.22	793.7	43.82	-32.68	-88.65
712	-271.48	271.24	923.83	27.22	-22.03	-90.55
713	-174.07	375	913.82	-46.66	-57.8	-101.07
714	-146	284.42	884.52	-107.82	-43.82	-34.09
715	56.15	-38.33	985.84	-117.46	-37.2	11.35
716	-35.64	-17.09	960.45	-69.4	26.64	59.27
717	74.46	26.12	1081.05	-43.46	24.41	51.24
718	128.66	319.82	640.63	42.76	68.85	-42.39
719	-184.08	-201.9	897.46	16.08	107.76	-97.29
720	-206.54	-154.05	598.63	32.26	53.99	-83.31
721	-266.11	-95.21	703.37	29.85	13.89	-92.77
722	-155.27	-113.28	810.79	71.2	1.92	-98.48
723	-276.86	-2.69	722.41	92.65	-13.82	-182.1
724	-229.25	-13.18	631.1	55.15	-67.05	-219.51
725	-181.15	-44.43	735.35	129.49	-97.63	-369.48
726	-215.09	82.52	857.42	142.09	-106.26	-447.85
727	-354	260.99	927.25	144.41	-121.09	-482.64
728	-177.49	399.17	998.54	88.13	-135.53	-454.07
729	-208.5	276.12	1038.57	70.04	-101.62	-425.2
730	-361.82	528.32	915.04	79.19	-138.67	-419.19
731	-355.47	403.08	877.93	72.08	-188.32	-400.09
732	-61.77	528.08	722.9	40.86	-126.59	-359.65
733	-215.58	-58.59	891.36	7.78	-76.63	-349.43
734	-222.66	166.99	786.13	69.67	-112.43	-310.27
735	-42.24	404.79	792.72	46.36	-83.86	-197.36
736	-153.32	318.6	809.08	27.44	-43.18	-176.24
737	-146.97	243.65	825.93	54.81	-59.72	-186.8
738	-105.71	495.12	801.76	78.34	-47.27	-183.2
739	-229.98	313.48	820.56	110.2	33.81	-139.5
740	-146.48	518.8	693.85	130.77	-44.4	-127.96
741	-238.77	781.98	633.54	94.21	-55.42	-95.86
742	-272.22	754.15	713.62	37.63	-57.19	-78.92
743	-330.32	788.09	727.54	-24.38	-133.09	-143.68
744	-14.16	254.64	1110.6	-49.04	-143.37	-152.8
745	-39.31	440.92	769.53	21.58	-36.1	-139.59
746	-145.02	436.04	693.12	64.67	-10.65	-228.21
747	-144.53	584.23	474.61	104.98	-12.3	-248.6
748	-325.2	526.86	674.56	30.98	-18.04	-252.9
749	-273.19	357.18	731.45	-9.22	-75.01	-334.14
750	-28.32	46.39	842.53	13.89	-85.17	-343.08
751	-315.19	531.49	460.21	87.59	-41.5	-183.5
752	-157.47	698	668.21	35.25	-99.21	-79.44
753	-264.65	758.54	729.98	-19.1	-102.36	-127.66
754	-327.39	735.84	776.61	-48.49	-138.18	-222.5
755	-314.21	376.95	1061.04	-20.78	-154.82	-278.87
756	-326.42	441.16	896.48	45.47	-194	-420.41
757	-315.43	230.22	859.86	85.42	-232.09	-474.67
758	-392.58	105.71	756.84	140.78	-249.63	-501.53
759	-348.63	249.76	652.34	216.13	-252.2	-452.91
760	-104.98	194.34	598.63	230.8	-211.82	-337.95
761	-181.4	291.99	429.2	230.93	-146.12	-235.6
762	-327.15	419.19	552.25	169.07	-175.45	-127.29
763	24.9	571.04	570.56	123.6	-157.62	-75.35
764	22.46	668.95	578.37	28.87	-105.56	-16.63
765	68.6	748.05	566.89	-29.21	-78.03	-1.25
766	62.5	778.32	660.4	-123.05	-49.22	-17.94
767	124.51	527.83	734.38	-157.17	-62.59	-55.63
768	-94.97	410.89	826.42	-98.33	-50.17	-22.31
769	196.78	478.52	789.79	-56.88	-15.56	-47.18
770	-253.42	588.38	662.6	-88.1	12.08	-88.68
771	7.81	410.4	833.98	-124.33	-21.67	-71.17
772	-127.69	423.83	905.76	-92.8	1.19	-110.44
773	-43.21	391.85	824.46	-70.86	-9.55	-140.53
774	-90.82	312.99	728.03	-32.01	60.12	-188.35
775	-655.76	370.12	719.48	-1.5	74.43	-120.06
776	-404.3	439.21	711.43	-19.47	25.67	-46.6
777	-407.71	460.69	627.2	-26.31	-7.42	-108.61
778	-420.65	267.09	823	-35.16	-24.48	-138.37
779	-327.39	266.11	874.76	-30.98	-79.22	-213.26
780	-198.73	228.03	771.97	6.07	-33.72	-261.26
781	-381.1	274.66	713.13	36.13	9.46	-265.81
782	-476.07	400.88	648.44	19.59	-26.92	-214.97
783	-139.65	270.75	864.75	-4.06	-25.79	-158.48
784	-567.38	295.17	685.06	37.23	-12.48	-91.71
785	-444.34	356.2	820.8	41.81	-86.09	21.48
786	-332.03	594.24	724.37	46.94	-122.62	45.93
787	-179.44	682.37	600.34	-36.41	-112.79	14.95
788	104.74	455.32	883.3	-102.02	-67.41	-8.42
789	-161.13	253.66	817.63	-102.78	27.86	-39.4
790	-92.29	442.63	601.07	-78.77	19.01	-40.41
791	-85.45	478.52	595.95	-101.68	-7.69	-53.41
792	-50.05	380.86	733.64	-117	19.93	-46.51
793	-480.47	205.81	938.48	-64.91	15.59	-42.08
794	-270.02	264.16	987.79	85.05	-40.56	-23.9
795	-334.23	643.8	795.41	129.94	-60.03	33.39
796	-154.79	818.36	705.08	58.56	-74.1	14.22
797	-100.34	627.93	857.91	-50.23	-33.78	-24.23
798	-12.45	480.22	742.43	-79.5	-1.62	-68.39
799	-188.72	7.57	796.39	-112.49	19.07	-145.72
800	-97.9	183.35	657.96	-59.97	15.14	-135.44
801	-70.31	320.07	749.51	-72.88	48.1	-171.23
802	-207.03	231.93	816.16	-81.09	120.48	-150.54
803	-520.02	331.79	804.93	-82.06	106.87	-127.84
804	-543.7	192.14	805.18	-89.66	76.11	-58.29
805	-240.23	153.32	797.61	-28.23	-19.23	-17.27
806	-382.32	203.86	764.16	-22.25	-43.76	-27.25
807	-154.54	139.4	867.68	-39.67	-73.7	-39.43
808	-173.83	268.31	923.83	-30.85	-16.91	-21.58
809	-109.62	100.83	1030.27	-68.27	-1.04	15.59
810	-176.03	171.39	993.41	-90.3	-6.56	44.59
811	-343.51	174.8	834.96	-12.85	39.92	71.04
812	-346.19	306.15	825.2	1.43	-28.14	91.37
813	-227.78	260.5	771.73	9.52	-14.25	99.03
814	-307.37	175.05	808.11	-2.23	-29.36	97.84
815	-280.03	181.88	767.82	55.11	-48.65	121
816	-112.06	154.79	860.11	30.36	-65.28	83.22
817	0.73	180.42	833.01	8.58	13	52.15
818	-254.39	112.06	934.57	-16.33	50.57	46.33
819	-347.9	167.72	916.75	-7.78	23.38	67.66
820	-338.38	364.99	739.5	-8.91	45.56	77.7
821	-445.31	445.31	637.94	-12.42	24.32	60.27
822	-476.81	411.62	612.06	-11.32	15.41	71.5
823	-516.36	106.45	709.72	-62.93	-47.36	35.58
824	-339.84	216.8	671.39	-42.82	-80.47	41.5
825	-320.07	91.55	886.72	-8.97	-69.21	56.21
826	-255.13	96.92	920.41	43.98	-65.73	38.85
827	-308.11	190.67	752.93	55.63	-80.84	39.52
828	-129.64	101.81	797.61	59.84	-81.94	9.86
829	-182.62	185.3	890.38	57.07	-57.16	1.28
830	-218.26	351.07	816.16	56.61	-31.8	19.47
831	-325.2	403.56	896.73	50.11	-42.97	12.02
832	108.89	514.4	913.09	-16.14	-29.54	-38.94
833	-426.51	268.31	938.23	-34.79	51.79	-136.84
834	-384.28	169.43	1053.22	-23.74	-8.03	-98.72
835	-379.15	381.84	867.19	37.99	-36.1	-40.44
836	-61.52	303.22	901.61	5.77	-34.33	-40.16
837	-104.74	461.43	759.03	-18.31	-4.58	-69.64
838	-178.47	544.43	608.4	-79.22	-25.54	-94.18
839	-139.65	134.28	927	-107.48	-36.5	-121.98
840	-116.94	79.59	787.6	-88.71	-39.83	-70.04
841	-27.59	98.88	760.74	-57.37	-21.3	-38.39
842	-192.63	362.06	610.11	-33.51	-24.14	-37.57
843	24.17	290.77	760.99	-107.54	-27.8	-26
844	108.89	197.02	801.51	-137.48	27.04	-37.35
845	-5.37	93.51	797.61	-49.96	92.68	-57.98
846	-208.74	72.02	952.64	-26.49	107.48	-62.9
847	-219.97	39.79	885.74	21.79	82.64	-54.99
848	-175.78	-7.32	859.62	93.14	65.58	0.79
849	-250.49	41.02	942.38	138.4	55.36	-3.42
850	-279.79	112.3	873.05	169.49	79.71	6.07
851	-353.52	338.87	665.28	200.53	51.64	-50.45
852	-313.48	486.57	769.29	179.75	5.77	-75.59
853	-287.6	510.99	974.12	81.91	16.05	-70.1
854	-352.05	481.93	814.21	-4.33	13.67	-88.53
855	-291.26	-126.22	1168.95	-90.67	-30.98	-51.76
856	-493.41	223.88	863.53	28.23	-38.57	-22.46
857	-215.09	370.85	698.73	12.88	-75.26	35.71
858	-300.78	435.06	660.64	-98.88	-79.74	103.91
859	41.75	416.99	847.17	-136.72	-68.02	97.05
860	-55.66	-105.47	1005.86	-143.22	-1.07	39.55
861	-342.53	198.49	895.26	-58.23	23.83	31.4
862	-237.79	326.66	809.08	-53.68	1.83	25.24
863	-247.31	334.72	773.19	-66.16	29.11	-49.1
864	-488.53	120.85	948.73	-26.89	2.99	-104
865	-301.51	390.38	808.35	40.89	-37.11	-108.8
866	-631.59	183.35	614.01	26.31	-22.46	-64.27
867	-333.5	169.92	626.22	59.75	-74.34	54.99
868	-280.76	216.8	576.17	27.28	-67.57	88.93
869	-285.89	403.32	739.26	-4.21	-65.64	55.27
870	-299.32	276.37	802.25	-108.49	-64.67	56.58
871	-230.47	-185.3	925.29	-82.43	-91.67	90.06
872	-22.95	-128.42	1113.28	-18.49	-124.94	75.16
873	-89.36	-24.66	947.75	101.23	-75.62	-6.53
874	-153.56	107.91	637.45	140.63	-81.33	-7.57
875	133.06	95.7	857.42	114.29	-81.7	-67.93
876	47.12	56.15	830.81	131.53	37.48	-129.43
877	-367.19	432.62	668.7	127.47	126.04	-189.39
878	-388.67	319.09	676.27	122.77	87.74	-158.91
879	-269.04	319.58	826.42	98.08	53.07	-143.4
880	-506.1	636.72	826.9	95.43	19.07	-90.45
881	-247.8	663.09	824.95	8.94	-53.65	-20.29
882	-264.4	332.28	1165.77	-124.91	-72.24	-59.08
883	-179.69	104.98	1053.47	-95.03	-52.49	-46.3
884	81.05	310.3	901.86	-76.6	-45.1	-146.51
885	-123.29	339.11	597.66	-52.64	-23.28	-122.47
886	-253.91	190.67	771.24	3.88	-46.72	-70.5
887	-49.8	220.46	810.79	-1.86	-100.34	25.63
888	148.44	74.46	882.57	53.04	-42.27	32.35
889	90.09	222.17	766.11	61.68	14.95	35.03
890	26.12	491.46	629.88	75.59	52.55	-5.62
891	-111.82	350.83	734.13	-38.18	58.26	-34.39
892	-227.05	237.3	926.27	-84.53	64.91	-33.51
893	-334.72	162.11	1021.73	-67.08	31.37	-12.85
894	-36.38	243.65	1027.1	-25.73	26.09	3.69
895	-214.6	186.04	1019.78	-22.31	61.52	5.58
896	-388.43	293.21	783.2	8.42	24.9	1.34
897	-228.76	138.92	823.97	51.12	6.26	-30.36
898	-223.39	162.11	919.43	51.42	11.72	-46.23
899	-275.88	198.73	660.4	44.62	14.56	-15.56
900	-324.71	51.51	687.74	53.47	-20.36	-45.53
901	-225.59	406.01	551.76	70.8	-56.85	34.61
902	-151.61	328.13	566.16	-36.13	-39.09	15.81
903	-108.89	255.13	817.38	-79.99	-11.38	4.73
904	-177.49	211.67	953.13	-110.84	16.17	-36.56
905	-400.88	45.41	865.97	-86.43	18.31	-30.43
906	-497.31	81.3	785.64	-61.19	2.62	-21.27
907	-306.64	159.18	718.99	21.58	-33.78	-34.67
908	-384.03	204.59	840.09	41.14	-15.41	-16.88
909	-150.88	451.42	1013.67	59.72	-25.02	70.62
910	-389.16	325.2	1046.63	48.74	-41.26	37.05
911	-253.42	512.7	814.45	42.72	-103.27	101.68
912	-102.78	392.09	835.21	-8.82	-99.18	38.79
913	-98.88	463.62	723.88	-56.61	-58.14	56.76
914	-133.54	79.83	870.36	-134.16	16.24	59.05
915	-295.9	-33.2	965.58	-116.46	-14.98	83.62
916	-26.37	-138.92	1202.88	-68.39	-31.74	94.02
917	-236.33	15.38	1018.55	41.78	-84.08	81.05
918	12.45	-17.33	1037.6	97.41	-91.64	109.86
919	-49.56	236.57	554.2	173.37	-90.48	96.37
920	116.21	198	517.09	174.41	-83.44	77.42
921	229.25	378.17	433.11	140.9	-8	54.2
922	244.38	530.27	528.08	111.76	15.53	-6.71
923	171.39	599.37	538.09	63.05	106.05	-98.88
924	-121.09	837.65	609.62	-36.07	120.82	-137.51
925	-162.84	484.13	765.38	-207.24	75.5	-196.78
926	-363.77	250.24	1028.56	-244.6	67.66	-207.49
927	-227.05	211.67	948.73	-193.48	66.07	-296.63
928	-377.2	388.43	754.39	-141.88	77.85	-315.86
929	-419.68	469.97	871.34	-157.2	78.37	-275.7
930	-363.28	80.08	851.81	-139.47	71.62	-151.76
931	-291.75	244.63	713.13	-135.68	-24.57	-180.48
932	-183.35	249.51	769.29	-140.01	-38.67	-174.71
933	-211.91	99.37	955.32	-140.78	-34.3	-173.03
934	-163.82	-148.93	1007.08	-112.3	20.17	-122.89
935	-310.06	-407.71	1135.74	-109.07	65.77	-109.62
936	-608.4	147.46	921.39	42.69	48.71	-134.92
937	-500.73	223.63	729	108.43	-28.41	-125.12
938	-39.06	158.69	556.4	46.2	-85.75	-102.05
939	-54.93	49.56	824.22	-73.82	-28.47	-58.99
940	-224.61	-21.73	958.74	-22.95	-19.68	-12.88
941	-183.59	187.01	875.73	7.66	-29.33	33.6
942	-59.81	-8.79	898.19	34.27	-12.45	30.98
943	-200.44	-120.61	952.64	104.86	11.99	-1.53
944	-203.13	-41.26	935.55	174.5	-19.56	-41.66
945	-239.99	236.33	822.02	166.26	-18.52	-53.1
946	-264.4	162.84	888.92	105.96	-23.44	-44.92
947	-185.55	239.75	862.55	74.16	-37.32	-32.53
948	-156.98	345.46	905.76	53.28	-38.36	-69.98
949	-213.13	381.1	845.21	74.4	-44.89	-159.61
950	-320.07	399.41	825.68	76.63	-71.47	-234.25
951	-343.02	177.49	948.73	109.44	-117.31	-395.9
952	-302.49	33.45	1087.4	156.22	-159.94	-520.42
953	-505.13	503.66	516.6	271.12	-192.05	-539.18
954	-292.97	537.35	770.02	205.29	-257.05	-485.5
955	-408.94	352.78	741.94	180.11	-296.54	-457.58
956	-179.44	341.8	760.99	160.1	-328.49	-393.98
957	52.73	64.45	785.89	192.05	-311.16	-399.66
958	131.84	117.43	645.26	200.78	-290.25	-419.04
959	-2.93	-101.81	752.69	163.42	-224.03	-438.84
960	-92.77	560.55	492.92	218.02	-246.12	-436.58
961	162.6	324.22	833.25	101.62	-160.92	-348.91
962	82.03	283.69	705.57	166.69	-100.68	-243.84
963	18.8	393.55	581.54	136.75	-87.74	-149.6
964	140.38	573.73	734.62	71.01	-103.45	-142.94
965	34.91	636.47	888.18	12.08	-23.59	-172.27
966	-533.94	771	855.71	4.85	-52.52	-197.17
967	-118.16	526.61	768.31	-0.4	-132.72	-89.54
968	-72.02	468.75	632.57	-26.92	-134.92	-92.59
969	-65.43	227.29	789.55	-64.48	-94.82	-60.49
970	-184.57	484.38	676.03	-45.23	-88.81	-69.24
971	-198.49	591.55	750.73	-61.86	-102.08	-83.22
972	-147.22	364.01	804.44	-11.54	-95.95	-52.7
973	-92.53	315.67	677	49.47	-48.58	-23.01
974	-345.21	506.1	545.65	63.93	-36.77	24.14
975	-168.21	918.7	708.5	49.74	-161.25	108.25
976	361.33	993.16	711.67	-80.66	-103.52	99.43
977	312.5	361.33	743.9	-211.15	-26.95	-13.09
978	125.98	256.35	759.28	-203.74	-34.36	-109.41
979	13.92	361.82	606.2	-142.79	-59.78	-142.33
980	326.66	405.76	664.55	-154.39	-60.67	-163.79
981	72.75	213.13	747.31	-79.07	50.26	-247.56
982	-215.33	279.79	861.08	4.12	92.93	-296.2
983	-404.05	268.07	760.99	105.26	79.53	-258.45
984	-571.29	469.48	668.21	153.47	25.73	-141.85
985	-586.43	636.72	612.79	69.7	-37.87	-32.84
986	-274.66	724.37	729.74	12.76	-51.82	-26.09
987	83.25	403.56	714.11	-108.61	-78.16	-17.03
988	368.41	47.61	761.47	-188.2	-74.07	-63.08
989	53.47	248.78	835.69	-105.16	3.23	-158.66
990	-162.84	581.05	646.73	-89.17	33.02	-196.47
991	-357.42	518.55	826.9	-123.99	13.89	-184.45
992	14.4	184.57	896	-107.7	-0.06	-160.28
993	-252.2	185.79	947.27	-53.25	58.32	-121.95
994	-278.81	360.6	822.51	-36.16	0.43	0.67
995	-113.77	320.07	828.86	-115.08	-19.84	73.18
996	12.94	180.42	973.14	-123.96	17.03	87.86
997	-146.97	145.75	1016.6	-83.65	35.58	12.45
998	-420.9	143.31	820.31	-50.23	-5.04	-39.31
999	-128.42	137.7	821.53	-41.78	-20.29	-20.29
1000	-164.79	34.42	850.34	24.38	-7.6	-32.14
1001	-266.85	232.91	619.14	50.48	-40.62	-14.74
1002	-157.96	370.36	691.41	94.88	-52.06	-52.43
1003	-1.22	244.63	800.29	110.35	-21.15	-34.73
1004	-101.32	544.43	589.11	92.44	-1.22	-15.44
1005	61.04	181.64	630.86	24.02	-0.09	-14.31
1006	-422.61	370.61	681.15	-3.48	-34.7	-0.46
1007	92.53	163.57	1051.27	-24.72	-82.09	20.29
1008	181.88	506.84	678.22	-22.89	-9	9.22
1009	378.42	363.53	931.15	-38.39	111.48	-38.39
1010	-114.99	282.96	763.18	15.32	125.49	-105.16
1011	-220.46	501.95	863.53	-6.87	73.82	-113.98
1012	-194.09	285.64	790.77	30.91	28.35	-143.83
1013	-148.93	335.45	762.45	8.42	52.8	-93.93
1014	-272.22	438.72	830.81	-11.9	26.67	-84.35
1015	-124.76	392.09	973.63	-42.66	19.44	-98.08
1016	-458.98	567.14	919.92	-81.76	88.96	-86.7
1017	-391.6	-2.69	1190.67	-82.61	108.31	-66.1
1018	-430.18	408.45	513.92	-26.82	106.08	-30.85
1019	-485.11	195.56	534.91	-13.34	32.2	-22.86
1020	-563.48	191.16	448.24	33.14	-65.7	-42.54
1021	-199.46	83.5	622.8	68.51	-110.26	-15.32
1022	-129.39	409.67	664.55	85.63	-66.41	1.4
1023	-551.03	292.24	692.38	52.06	-35.16	-12.02
1024	-472.9	359.13	750.98	-12.97	-158.66	81.79
1025	95.46	381.35	838.13	-48.95	-140.05	98.79
1026	-269.78	385.01	929.2	-168.43	-35.4	70.43
1027	-292.48	-176.51	1344.73	-180.6	-39.95	34.39
1028	-138.92	344.48	967.53	-28.02	-91.22	48.95
1029	77.88	454.83	906.01	30.4	-52.89	2.75
1030	-83.25	516.11	733.4	37.26	-12.73	-18.89
1031	-247.8	312.99	834.96	4.85	-18.37	-44.71
1032	-182.13	124.02	626.95	10.71	-33.39	0.79
1033	46.63	44.43	911.62	88.17	46.51	0.67
1034	-480.71	370.12	751.46	94.15	76.35	4.3
1035	-303.71	117.43	742.19	-36.38	6.87	64.64
1036	-461.67	182.62	610.11	-76.23	-48.1	76.48
1037	-191.41	164.79	708.98	-38.97	-114.72	28.35
1038	-181.64	168.95	1059.33	-34.27	-108.4	13.24
1039	57.62	239.5	914.55	-2.72	-84.84	24.32
1040	-361.08	302.98	866.21	20.05	-54.35	-61.52
1041	-134.52	127.44	844.24	-1.86	-85.72	-87.4
1042	-317.38	36.87	798.58	25.27	-89.48	-70.22
1043	3.66	277.83	788.33	18.49	-125.7	-70.95
1044	-68.6	286.62	597.41	49.04	-66.89	-61.43
1045	141.85	360.84	672.36	28.08	-20.66	-111.76
1046	-125.49	632.81	761.96	-10.99	9.06	-204.32
1047	-269.29	663.82	570.8	-14.25	-51.82	-343.81
1048	-363.04	527.34	915.53	45.78	-85.08	-448.61
1049	-285.4	165.77	1177.25	52.22	-152.77	-619.96
1050	-760.25	267.09	923.34	125.49	-186.98	-686.98
1051	-493.16	542.72	871.58	191.13	-306.76	-635.74
1052	-102.54	438.72	716.06	196.69	-401.34	-631.65
1053	-155.52	808.84	395.26	257.02	-327.73	-482.42
1054	-55.91	726.56	679.44	170.01	-284.55	-360.17
1055	60.3	739.5	474.37	180.48	-270.05	-274.23
1056	124.76	707.52	553.71	60	-236.11	-139.34
1057	526.12	591.06	604.74	-108	-251.98	-42.94
1058	280.27	493.65	678.22	-249.79	-155.21	-76.57
1059	362.3	149.17	865.48	-263.76	-98.57	-143.37
1060	46.88	326.66	675.78	-178.89	-17.33	-222.35
1061	171.39	106.2	866.94	-97.47	47.42	-228.58
1062	-226.32	606.69	558.35	-72.33	70.01	-203.34
1063	-92.77	496.58	661.13	-61.68	8.24	-185.7
1064	-220.95	279.79	849.37	-28.84	-35.37	-135.65
1065	66.65	471.19	900.63	27.47	-43.12	-47.7
1066	-91.06	336.18	951.66	63.6	6.84	-44.07
1067	-79.35	561.52	856.2	31.16	-0.34	-20.29
1068	93.51	584.47	851.32	3.54	-11.26	14.25
1069	-140.38	405.76	755.13	-11.29	58.56	31.4
1070	-260.5	319.82	795.65	-72.08	-42.94	7.97
1071	-125.24	127.2	939.21	-87.25	-68.82	20.66
1072	-185.06	493.9	738.53	-64.21	-37.69	-6.07
1073	41.02	261.47	753.17	-91.8	-0.76	-126.01
1074	-19.78	262.45	565.67	-126.31	-6.96	-165.83
1075	41.99	151.61	774.41	-105.53	34.12	-153.69
1076	-127.93	289.79	758.06	-134.89	56.24	-162.63
1077	-218.75	-73	795.17	-110.47	15.29	-215.64
1078	-247.56	93.75	730.22	-38.09	-43.73	-166.81
1079	-36.13	154.54	718.75	-25.12	-57.95	-62.32
1080	46.39	121.34	762.7	12.42	-50.96	-46.97
1081	-64.21	324.71	750.24	30.91	-20.6	-38.18
1082	-19.78	318.6	899.9	2.69	-9.92	-23.22
1083	200.68	279.79	833.25	-7.72	-19.74	-86.06
1084	141.11	264.4	863.28	-13.06	62.35	-101.47
1085	-40.77	265.63	938.23	-4.06	94.67	-122.13
1086	-198.24	126.71	1003.66	40.99	103.24	-168.98
1087	-231.2	240.97	879.15	82.03	101.29	-153.29
1088	-394.53	171.63	992.19	83.98	86.03	-167.24
1089	-522.46	284.91	860.84	120.88	22.92	-30.76
1090	-331.79	387.21	771.73	96.31	-75.47	-17.97
1091	-140.14	414.06	904.3	35.28	-69.67	-29.63
1092	100.59	201.17	950.93	-57.4	-12.18	-38.73
1093	-90.82	-4.88	1063.96	17.33	76.42	-64.76
1094	-174.32	175.05	729.49	95.25	64.7	-88.29
1095	-192.87	367.43	575.68	53.74	77.79	-63.48
1096	-521.48	147.46	751.95	46.26	36.16	-66.31
1097	-424.32	327.15	511.72	56.95	-39.89	14.25
1098	-134.77	269.29	788.33	54.53	-61.34	-8.54
1099	-30.76	295.17	695.31	95.34	-31.68	-55.73
1100	-258.3	287.35	796.14	129.76	-26.64	-42.97
1101	-311.52	532.47	725.59	87.8	-71.14	75.32
1102	-228.03	686.52	596.19	5.43	-76.66	124.27
1103	155.76	400.88	812.5	-118.29	-67.23	80.96
1104	-13.18	395.26	698.49	-126.74	-31.8	1.77
1105	-152.59	248.05	900.15	-150.33	-37.72	6.77
1106	-14.4	262.45	770.51	-92.1	6.62	-19.47
1107	-653.08	447.02	787.6	-73.76	41.93	-25.63
1108	-275.88	125.98	985.11	-70.04	-85.05	-73.79
1109	-187.99	138.67	1033.94	7.81	-107.85	-88.1
1110	-203.61	119.38	882.32	9.4	-110.02	-68.54
1111	-255.62	293.46	812.74	32.81	-154.24	26.67
1112	-62.99	335.94	804.69	27.5	-139.59	65.83
1113	259.28	486.33	772.22	-6.26	-55.42	102.84
1114	270.51	572.27	708.98	-75.71	-18.28	-0.67
1115	353.03	28.81	823	-79.71	22.09	-30.03
1116	111.08	229.74	681.15	-27.53	82.58	-69.31
1117	-205.81	396.48	470.95	1.86	122.86	-94.85
1118	-240.72	210.45	821.53	-62.56	64.54	-75.38
1119	-281.74	215.58	804.93	33.75	-20.66	-148.47
1120	-314.45	230.71	923.83	68.97	-38.57	-147.58
1121	-112.3	301.76	1073	103.3	-27.74	-124.54
1122	-368.65	571.04	617.19	137.48	15.5	-121.95
1123	-341.8	507.08	640.87	86.91	-32.53	-104.61
1124	-330.57	596.44	442.14	-25.63	-108.03	-51.73
1125	-182.86	596.19	758.54	-118.71	-109.1	-51.21
1126	252.69	46.63	1088.62	-168.4	-94.82	-37.66
1127	19.29	269.04	1018.55	-93.66	46.69	-8.33
1128	155.03	431.15	769.53	-19.56	71.38	-57.86
1129	36.87	301.51	729.74	-0.27	138.85	-133.58
1130	-154.79	312.74	704.1	38.39	97.99	-167.21
1131	-224.12	193.6	687.01	77.24	43.85	-157.26
1132	-301.76	353.03	703.86	52.86	62.87	-116.39
1133	-398.93	330.81	1017.33	21.24	34	-83.53
1134	-349.85	323.73	965.33	24.2	39.95	-79.59
1135	-445.56	266.6	787.6	7.57	-7.14	-84.93
1136	-310.79	-187.01	932.86	-0.79	-34.15	-74.13
1137	-381.59	130.13	682.37	-14.68	-72.02	-14.74
1138	-479.25	390.63	526.61	13.52	-84.81	73.85
1139	60.55	124.27	760.01	-25.27	-148.22	64.24
1140	-3.17	323	647.22	0.82	-104.71	85.75
1141	163.57	369.87	744.38	4.61	-69.34	117.03
1142	-166.5	248.78	869.87	-21.94	-27.74	58.9
1143	-240.23	415.77	705.32	52.22	-60.33	140.66
1144	18.8	551.51	862.55	-19.1	-49.04	115.05
1145	-293.7	594.73	872.56	-43.82	-11.84	91.13
1146	248.05	526.86	1013.92	-91.13	-28.11	113.04
1147	-111.57	48.1	1018.55	-141.85	23.9	57.16
1148	-157.96	-1.71	683.84	-107.7	46.02	27.19
1149	-167.24	13.18	774.41	-47.09	17.52	36.04
1150	-94.48	271.24	819.09	-6.04	-6.29	52.73
1151	-358.89	165.28	767.33	-9.52	6.68	29.72
1152	-208.74	95.95	977.05	-5.55	-76.63	28.84
1153	-380.62	229.98	854.25	95.7	-139.07	52.31
1154	-139.4	262.21	882.32	123.81	-191.13	44.34
1155	65.92	433.11	816.89	134.4	-142.64	79.25
1156	329.83	493.9	757.81	44.86	-96.16	105.5
1157	260.25	180.91	884.77	-64.79	27.01	29.63
1158	201.66	231.69	758.3	-67.54	95.61	-2.26
1159	147.71	373.78	669.19	-69.46	113.98	-22.09
1160	-219.73	242.19	640.63	-90.36	116.73	-136.02
1161	-311.77	245.61	932.62	-66.04	49.9	-200.13
1162	-194.82	258.06	810.06	-35.49	-14.13	-175.6
1163	-242.92	272.46	805.42	-26.43	23.28	-167.69
1164	-251.71	381.1	787.11	-15.75	15.87	-114.99
1165	-214.11	258.3	835.69	9.16	-2.56	-117.1
1166	-109.62	478.52	789.31	13.15	-51.15	-50.14
1167	-275.63	222.17	886.96	-8.42	-75.96	-5.49
1168	152.59	383.79	919.68	8.06	-113.01	77.18
1169	228.03	214.11	944.58	-58.29	-49.01	62.81
1170	276.37	208.74	574.71	-48.49	-10.16	44.16
1171	8.54	141.6	699.46	-48.68	57.43	37.14
1172	-31.25	141.6	803.71	-37.93	29.42	-13.21
1173	-20.02	66.41	966.55	-45.93	25.63	-66.19
1174	379.15	565.19	691.65	-63.72	60.33	-103.21
1175	-43.46	106.69	961.18	-46.94	192.81	-108
1176	-280.76	200.2	1035.16	34.21	147.8	-144.81
1177	-337.16	-58.84	916.5	29.36	94.88	-101.47
1178	-303.71	29.79	822.27	18.01	17.15	-38.76
1179	-258.06	-161.38	866.94	28.5	-37.45	22.86
1180	-172.36	-139.16	895.26	21.97	-54.05	0.15
1181	42.97	5.62	783.94	73.21	-42.14	-27.65
1182	-192.63	309.57	727.29	108.12	65	-35.49
1183	-289.79	335.94	608.64	104.34	21.21	-18.52
1184	-200.68	543.95	544.92	85.75	37.69	21.64
1185	-215.82	399.66	930.91	-5.92	15.41	0.89
1186	-477.05	470.46	803.47	2.47	-11.69	12.63
1187	-223.39	292.48	874.27	-20.39	-73	76.84
1188	-208.74	300.54	899.41	-46.36	-55.91	84.01
1189	-309.81	385.25	847.9	-56.21	-74.98	60.06
1190	129.15	313.48	1015.63	-51.7	-53.38	68.51
1191	-197.51	-115.48	1085.21	-45.26	-8.64	19.01
1192	-196.53	259.52	828.86	33.81	-22.52	64.7
1193	-21.48	298.1	811.28	18.01	-22.22	63.17
1194	-240.72	312.99	676.51	17.27	-37.84	21.82
1195	-126.22	148.19	908.94	7.84	-62.77	10.83
1196	-223.39	310.79	759.77	-0.27	-83.19	53.99
1197	18.8	128.91	868.16	-0.18	-62.96	96.83
1198	2.2	306.4	885.99	23.25	-41.87	76.72
1199	-94.73	404.79	848.39	38.51	-52.43	63.14
1200	425.29	103.76	877.93	29.02	-50.9	79.8
1201	239.5	288.57	645.75	-18.68	109.95	-7.57
1202	-2.44	148.44	651.37	-40.22	104.74	-58.9
1203	-210.21	489.99	643.8	-15.44	74.16	-130.31
1204	-171.63	249.51	784.67	-51.27	45.93	-86.88
1205	-205.57	332.76	948.24	-79.19	20.29	-101.65
1206	-95.21	285.64	953.13	-71.23	27.37	-78.12
1207	-94.73	223.63	773.44	-59.54	23.32	-99.64
1208	-173.34	197.27	893.55	-14.92	2.04	-71.08
1209	-147.95	253.66	646.73	-7.51	-35.8	5.77
1210	-71.53	224.61	647.46	-39.25	-19.71	33.91
1211	-135.74	-206.79	1034.91	28.56	-40.53	28.59
1212	-84.23	12.7	883.06	78.89	-31.65	24.54
1213	-250.24	208.74	769.53	126.16	-40.25	32.53
1214	-97.9	388.43	689.21	104.52	-89.54	-0.34
1215	-31.49	295.17	839.6	77.73	-97.56	-10.47
1216	69.09	622.8	733.4	84.75	-100.04	33.51
1217	16.6	620.12	656.49	50.2	-88.81	-36.07
1218	359.86	125.98	969.73	-8.85	-29.24	12.33
1219	226.56	505.37	755.37	-23.77	106.72	5.04
1220	-34.18	347.66	784.91	-34.85	102.39	-13.79
1221	-157.96	459.23	745.36	-77.61	45.93	27.44
1222	45.9	316.89	921.63	-101.78	26.79	60.49
1223	-19.04	-203.61	1045.9	-117.31	33.63	7.57
1224	51.03	-164.31	833.98	-29.24	57.95	15.05
1225	-251.22	-88.38	875.49	61.28	71.72	-11.08
1226	-139.4	463.62	609.38	167.88	39.55	-57.92
1227	-179.2	435.55	683.59	130.77	25.27	-66.38
1228	-303.96	513.67	782.47	73.73	8.06	16.57
1229	-96.19	673.1	711.67	-0.58	-42.3	-22.83
1230	-198.73	333.5	927.49	-19.96	-31.95	-27.4
1231	108.4	646	738.53	-65.86	-34.88	-14.04
1232	-382.32	174.56	879.15	-105.32	1.74	-48.49
1233	90.82	245.61	778.32	-85.33	-48.55	-35.31
1234	158.69	302.49	906.49	-122.56	50.84	-46.3
1235	-141.36	-116.21	974.85	-155.43	36.13	-24.75
1236	57.13	488.77	849.37	-103	47.12	-38.88
1237	-418.46	306.88	964.84	-152.47	70.83	-129.91
1238	-238.04	133.06	934.33	-135.68	43.4	-26.58
1239	-335.94	-63.48	960.45	-120.51	-38.06	37.75
1240	122.56	176.27	744.14	-72.36	-37.32	46.3
1241	-277.83	34.18	765.14	-20.66	55.39	33.17
1242	-220.7	261.72	544.68	30.73	-26.03	42.21
1243	149.17	533.94	617.43	-23.77	-44.62	-4.15
1244	-143.8	315.67	921.63	-120.24	-6.01	-102.91
1245	-230.71	184.33	893.8	-146.45	-40.65	-107.48
1246	76.42	62.74	1011.72	-240.39	-29.51	-86.73
1247	-1.71	32.71	932.37	-217.9	16.05	-108.89
1248	44.92	125.49	871.58	-141.75	44.62	-60.15
1249	-34.18	140.87	943.12	-150.45	84.78	-8.27
1250	-366.94	-44.68	884.03	-155.06	75.78	17.33
1251	-293.46	-72.75	659.42	-124.88	-36.22	35.03
1252	72.02	-354.49	920.9	-57.92	-114.01	67.35
1253	0.73	-187.26	754.15	26.79	2.08	77.67
1254	-330.08	-192.14	765.14	49.62	22.55	77.24
1255	-57.86	-76.66	685.06	25.15	-33.78	120.48
1256	-88.87	-88.38	795.65	-26.12	-9.37	89.39
1257	-71.53	-253.66	824.95	-63.9	-29.82	138.73
1258	17.58	-386.72	930.18	-113.31	-20.72	169.01
1259	-31.01	-319.58	1085.21	-118.84	5.13	181.43
1260	-137.45	-282.71	904.3	-85.39	9.89	171.88
1261	-117.68	-34.67	905.27	-78.95	-33.78	174.07
1262	53.47	-170.65	1045.41	-78.98	-2.84	198.52
1263	-75.44	-186.52	1032.96	-38.64	41.96	139.22
1264	-221.68	-97.66	842.29	-20.26	12.63	97.96
1265	-48.1	-276.37	963.13	-25.54	6.16	59.75
1266	-267.09	-303.71	972.66	54.96	57.56	21.94
1267	-292.48	-277.83	1060.55	158.81	26.86	20.9
1268	-157.71	-206.54	887.7	282.32	-71.04	-31.86
1269	-181.64	-167.97	621.09	248.81	-50.11	-60.24
1270	-366.46	-73.49	659.18	105.71	14.16	-55.88
1271	-187.99	-76.17	704.83	35.46	-11.54	-31.46
1272	-89.84	-73	1026.12	44.16	4.46	-65.43
1273	-88.87	-26.61	874.51	166.9	11.66	-127.08
1274	-351.81	-43.21	835.45	165.74	13.92	-134.92
1275	-257.57	28.32	948.97	185.94	-46.88	-140.2
1276	-146.24	144.04	782.96	155.98	-96.31	-135.25
1277	26.61	36.87	1147.95	96.86	-97.75	-117.03
1278	123.29	143.31	1054.44	199.62	-57.07	-226.14
1279	-105.47	441.65	797.85	173.1	-55.33	-403.69
1280	-205.32	243.41	1026.12	199.52	-53.65	-490.26
1281	-454.1	5.37	1004.88	201.87	-95.67	-617.61
1282	-385.74	140.14	729.25	251.83	-154.27	-677.61
1283	-379.15	-15.63	838.13	190.4	-224.82	-745.27
1284	-548.1	105.22	629.15	236.85	-247.34	-731.81
1285	-354.98	104.98	568.12	237.18	-263.52	-614.2
1286	-33.45	302.49	499.02	191.83	-186.92	-480.87
1287	-139.89	439.45	638.92	178.13	-187.47	-425.05
1288	-231.45	573.97	677.73	146.94	-171.39	-298.55
1289	-23.44	744.14	784.42	92.41	-215.24	-293.88
1290	178.47	463.62	819.34	-9.43	-144.32	-325.07
1291	-45.17	223.88	948.49	22.67	-92.44	-304.57
1292	206.54	409.18	801.76	55.39	-32.44	-214.29
1293	-171.63	549.32	684.57	58.04	6.41	-200.78
1294	-137.45	556.15	737.06	16.45	-51.67	-135.96
1295	-261.23	456.79	701.9	55.21	-56.15	-147.16
1296	-508.3	376.46	581.79	168.43	-70.04	-166.32
1297	-243.41	464.36	595.95	171.91	-132.29	-82.4
1298	-209.23	535.64	606.93	170.26	-162.96	-28.44
1299	-84.23	866.46	520.75	131.47	-140.69	7.66
1300	-92.53	1043.46	416.5	46.84	-74.04	-22.89
1301	-26.12	367.92	898.44	-135.47	-65.09	-112.15
1302	-7.57	300.05	761.96	-130.52	-51.15	-117.43
1303	89.11	393.55	740.72	-85.78	-8.42	-86.76
1304	-92.04	493.41	618.65	-38.12	21.97	-78.34
1305	-354.25	521.73	682.86	-17.88	33.33	-52.46
1306	-167.72	334.96	717.04	8.24	-37.99	-74.98
1307	-248.29	334.47	671.14	33.87	-56.61	-78.37
1308	-236.57	459.23	592.53	50.9	-89.23	-13.64
1309	-35.16	560.79	619.63	52.86	-99.76	17.58
1310	-28.56	710.21	659.42	-2.69	-54.6	49.77
1311	-202.15	491.7	797.85	-81.18	-3.66	91.03
1312	-119.87	406.49	883.79	-130.95	-58.04	68.91
1313	211.43	548.1	671.14	-139.56	-42.79	57.25
1314	100.34	390.38	874.76	-146	32.84	-103.18
1315	-512.94	177.73	577.15	-98.88	63.11	-166.2
1316	-350.83	267.33	876.22	-93.69	-35.58	-108.52
1317	-178.96	124.27	921.14	-22.25	-41.81	-99.15
1318	-360.11	420.65	785.4	33.81	-38.51	-77
1319	-209.23	582.28	833.74	45.87	-61.1	-81.27
1320	219.24	578.13	754.39	-69.61	-36.04	-98.82
1321	-195.31	396.24	866.94	-155.98	55.08	-78.37
1322	-152.1	151.12	865.72	-122.28	2.08	-46.39
1323	-68.12	434.81	709.47	-106.41	12.12	-38.54
1324	-187.01	329.59	733.4	-85.69	9.92	-66.5
1325	-106.2	232.42	945.07	-80.32	-29.08	-79.19
1326	-57.13	505.62	761.72	-36.96	-50.9	-115.66
1327	-212.4	444.09	691.65	-0.76	-29.94	-105.44
1328	-226.81	487.55	753.17	16.6	-31.19	-43.88
1329	62.5	606.69	617.92	25.6	-1.5	-48.4
1330	-355.22	563.96	885.01	-14.77	13.12	-4.67
1331	-234.38	345.95	974.85	-47.61	-0.55	79.86
1332	-44.43	-21.73	1187.01	-72.24	18.59	89.48
1333	-183.35	124.76	794.68	-9.89	23.04	77.73
1334	-46.88	228.52	790.53	19.47	-1.89	16.36
1335	-192.14	347.9	673.83	-14.5	18.98	-10.1
1336	-314.94	-90.82	702.64	-38.27	-20.42	-9.16
1337	-103.03	100.1	599.37	1.62	-56	-17.46
1338	69.09	282.23	643.8	50.81	-8.88	21.85
1339	-37.6	345.46	715.09	46.23	38.42	23.9
1340	-139.16	551.76	749.76	-64.42	83.22	42.69
1341	-145.26	51.76	893.8	-93.05	80.26	66.65
1342	-190.19	41.99	843.99	-99.18	42.02	96.89
1343	-85.94	432.62	829.35	-31.43	12.76	118.68
1344	-110.6	569.09	890.14	-13.43	13.79	92.44
1345	-110.35	350.59	872.56	9.43	10.65	96.37
1346	-229.98	514.65	864.75	-6.74	21.67	81.73
1347	-519.78	177.25	892.82	-76.26	-22.06	86.85
1348	-21.24	43.21	896.73	-5.07	-98.02	109.31
1349	-204.83	291.5	787.35	8.88	-33.78	141.97
1350	-22.95	290.04	791.99	-42.39	-19.01	133.73
1351	-224.37	126.22	1054.2	-45.59	-7.42	131.35
1352	-74.95	170.41	816.16	-18.74	-72.57	145.39
1353	191.16	98.63	1053.71	2.11	-79.35	128.54
1354	27.1	191.65	820.31	68.66	-84.5	112.95
1355	252.93	167.48	749.02	33.42	-61.28	124.57
1356	192.38	143.8	872.07	2.44	-1.16	104.77
1357	-63.23	301.03	691.65	40.31	68.85	4.67
1358	-64.21	299.8	692.38	52.49	93.2	-100.83
1359	-51.03	300.78	747.07	39.55	91.28	-109.34
1360	-199.95	382.08	701.66	-17.24	104.8	-75.84
1361	-269.78	428.71	643.8	-61.1	61.49	-36.29
1362	-330.32	167.48	820.8	-38.97	17.55	-13.43
1363	-120.12	312.74	920.17	10.1	-9.64	-33.94
1364	-15.38	422.12	791.99	-2.78	44.95	-36.07
1365	-154.3	189.7	954.35	3.45	52.67	-88.81
1366	-147.95	288.33	815.19	-10.5	13.34	-68.51
1367	207.03	126.95	757.81	63.72	11.72	-62.93
1368	84.47	334.23	552.49	49.13	99.61	-93.2
1369	-398.19	281.01	753.91	33.48	58.96	-86.4
1370	26.86	439.94	777.1	-28.56	5.19	-27.95
1371	7.08	320.56	1010.5	-67.23	41.11	21.67
1372	46.39	517.09	902.34	-78.16	70.19	53.8
1373	-205.81	130.62	1016.11	-54.32	59.84	22.67
1374	-122.56	296.39	897.95	-28.81	60.73	-12.02
1375	-404.05	281.01	855.96	89.14	108	-82.92
1376	-678.47	61.04	759.03	111.88	39.86	-73.82
1377	-677	166.02	702.15	119.84	-63.23	22.03
1378	-279.79	369.87	496.09	132.78	-107.51	116.46
1379	-124.27	498.05	609.86	148.5	-154.63	108.83
1380	153.81	825.44	564.21	94.48	-108.03	141.33
1381	-105.47	408.45	737.06	-115.11	5.86	111.36
1382	-81.79	147.71	910.16	-126.89	-27.13	70.65
1383	-158.45	198.73	880.86	-104.61	28.78	54.26
1384	-270.02	104.74	908.2	-10.96	24.96	-53.96
1385	-223.63	298.58	591.31	22.71	10.44	-61.16
1386	-151.61	194.82	862.3	59.17	23.83	-0.95
1387	-389.89	353.03	818.85	96.01	29.21	-31.34
1388	-444.82	230.71	918.7	142.91	-29.82	-8.97
1389	-204.35	670.17	650.15	125.27	-14.25	122.62
1390	-246.58	963.87	544.68	116.7	3.63	115.08
1391	-455.32	1023.68	596.92	-62.81	-40.25	-0.18
1392	-181.4	435.79	779.3	-180.3	-99.7	23.07
1393	-140.87	365.97	774.41	-221.92	-86.4	9.49
1394	-59.08	266.85	885.74	-219.18	-108.46	4.15
1395	118.16	-81.3	993.65	-224.27	-94.76	25.6
1396	144.78	388.92	955.57	-181.49	-45.47	19.17
1397	-84.47	413.82	755.13	-136.44	-19.78	64.64
1398	-33.94	138.92	1083.98	-186.65	4.12	16.27
1399	88.62	312.99	831.05	-126.98	-30.58	30.98
1400	583.74	429.44	696.78	-57.77	-6.38	6.71
1401	35.89	528.81	554.93	-9.7	54.2	-68.42
1402	73.24	153.56	978.76	-19.96	65.8	-71.62
1403	99.12	323.73	837.89	-14.43	79.41	-89.84
1404	-157.23	-11.47	840.58	-50.32	105.56	-127.81
1405	-199.71	76.66	768.07	-7.14	51.67	-104.74
1406	33.94	186.77	650.15	61.58	2.93	-108.18
1407	-262.45	-102.78	1033.45	-5.62	-17.27	-183.99
1408	-197.02	107.67	823.73	40.47	-101.29	-285.1
1409	-163.57	-221.19	985.11	74.52	-125.64	-376.56
1410	-341.55	-238.28	876.46	187.81	-119.38	-530.46
1411	-195.31	-139.65	814.45	282.2	-149.81	-599.64
1412	-232.91	-7.81	830.32	258.12	-165.13	-569.58
1413	-696.04	165.28	535.4	317.47	-222.9	-617.71
1414	-191.41	-25.63	752.93	252.59	-254.52	-549.9
1415	-575.2	321.78	481.2	271.09	-237.46	-404.17
1416	-265.14	307.37	552.98	216.74	-285.61	-256.13
1417	166.75	637.7	613.28	158.2	-257.66	-191.31
1418	201.17	762.21	677.49	5.98	-146.91	-97.11
1419	6.59	886.72	738.53	-38.85	-138.34	-148.99
1420	63.96	466.31	1101.56	-63.51	-132.75	-202.91
1421	-225.59	329.83	621.09	1.92	-81.18	-251.8
1422	135.99	258.54	642.09	16.69	-109.62	-242
1423	-139.4	365.48	671.14	36.04	-82.46	-243.87
1424	-181.88	663.82	684.33	31.1	-86.49	-268.04
1425	-346.44	595.46	905.52	1.22	-84.29	-264.47
1426	-23.93	531.49	818.36	79.13	-118.65	-192.54
1427	62.74	499.51	649.9	130.71	-76.9	-146.15
1428	-267.33	692.63	500	131.93	-86.49	-118.96
1429	238.77	806.64	426.03	62.41	-138.64	-89.11
1430	17.58	772.71	521.48	-0.15	-59.14	-111.48
1431	265.14	477.54	760.74	-27.89	-82.4	-118.71
1432	121.34	201.17	739.75	-24.96	60.06	-140.2
1433	-301.51	333.25	779.54	65.25	133.67	-103.03
1434	-542.72	746.09	711.67	61	112.18	-60.97
1435	-461.67	729.74	602.29	13.18	-51.06	-73.82
1436	-133.06	439.94	697.27	-58.53	-84.26	-88.93
1437	13.43	70.07	884.52	-120.73	-105.41	-118.13
1438	-73.24	204.83	836.18	25.05	-66.16	-24.54
1439	-103.27	677.25	485.6	36.62	-63.66	7.48
1440	63.96	706.79	784.42	-160.49	-10.35	50.02
1441	89.84	114.5	1063.96	-233.03	8.21	-19.23
1442	-201.9	150.88	956.05	-179.38	52.46	-78.8
1443	-114.26	271	903.81	-79.35	14.1	-87.65
1444	-120.85	471.44	693.36	-72.94	14.59	-88.62
1445	-344.97	207.52	804.2	-121.55	0.09	-155.46
1446	-432.62	289.06	926.76	-46.57	-15.11	-97.53
1447	-423.58	544.43	563.96	53.53	-52.58	-5.49
1448	-391.36	647.22	535.89	-25.18	-88.04	50.05
1449	-170.65	397.22	794.92	-32.26	-91.25	28.96
1450	-22.46	490.23	777.1	-91.77	-60.18	90.73
1451	53.71	132.08	816.16	-130.83	-38.18	63.2
1452	-211.91	130.62	836.91	-39.95	-14.83	65.06
1453	-10.25	429.93	614.5	11.9	-62.26	55.57
1454	89.11	208.98	770.26	41.08	-47.45	22.28
1455	36.87	523.19	701.42	44.77	-19.87	16.08
1456	-122.56	431.15	773.93	-23.28	22.46	40.34
1457	-226.07	282.96	921.14	-7.63	-12.51	-27.31
1458	-357.18	162.11	662.6	60.79	-38.67	-6.59
1459	28.32	492.92	728.52	93.2	-101.78	64.79
1460	-133.3	687.26	684.57	68.66	-42.54	65.67
1461	41.26	391.6	885.01	-53.19	-43.21	82.86
1462	145.51	267.58	1097.41	-140.63	30.3	74.95
1463	184.08	279.79	763.92	-102.75	89.23	39.86
1464	-56.64	238.77	795.17	-72.72	157.59	-31.25
1465	-250.24	371.58	776.37	-52.31	123.2	-67.54
1466	-216.06	397.22	820.31	-60.27	27.95	-46.6
1467	4.88	360.11	1007.81	-43	6.26	-40.99
1468	89.11	297.36	911.87	-29.72	61.34	-48.74
1469	-230.71	301.27	682.86	64.33	87.68	-91.22
1470	-80.08	411.13	725.34	49.1	37.75	-49.26
1471	-115.72	393.31	797.61	-15.84	20.72	23.19
1472	83.01	342.29	626.71	-70.31	2.62	38.18
1473	188.23	-134.28	912.6	-90	47.45	31.22
1474	-142.33	88.13	907.96	-32.1	143.13	30
1475	-344.73	239.01	788.57	16.14	89.66	29.48
1476	-348.14	448.73	823.49	26.52	2.56	47.67
1477	-183.84	389.4	915.53	20.51	-19.38	75.5
1478	-124.27	372.56	965.58	21.97	-0.73	36.5
1479	-484.86	262.45	819.82	64.58	20.02	10.01
1480	-503.66	272.95	784.42	65.7	-48.61	100.59
1481	-273.93	447.75	626.95	33.66	-97.08	110.72
1482	-201.9	433.35	617.43	-69.27	-64.36	136.69
1483	-94.24	251.22	833.98	-100.37	-33.2	120.51
1484	21	280.03	839.6	-99.85	-33.97	104.68
1485	6.84	281.98	757.08	-122.34	-21.79	17.88
1486	-137.21	234.86	808.84	-92.96	9.7	-5.16
1487	-59.08	282.96	887.7	-80.08	37.57	17.7
1488	-169.19	277.83	983.89	-65.34	62.65	3.14
1489	-449.71	431.88	766.6	-41.17	2.62	-17.3
1490	-268.8	402.34	710.69	-53.41	-69.7	78.37
1491	126.22	159.18	845.95	-51.27	-35.06	109.25
1492	-104.25	365.72	677.49	-5.86	26.7	64.97
1493	-150.88	130.62	750.24	-69.55	16.11	3.91
1494	-92.04	113.04	881.59	-77.21	21.97	5.04
1495	-433.11	54.2	1041.02	-50.93	11.02	2.5
1496	-232.18	106.2	798.34	54.72	-88.04	-7.75
1497	21.48	162.6	703.37	125.73	-79.22	-40.5
1498	30.76	287.6	864.75	160.92	-17.7	-148.65
1499	-70.31	372.8	842.77	160.31	53.89	-161.13
1500	-272.95	125.24	786.87	117.43	41.23	-149.66
1501	-152.34	629.39	649.66	89.78	40.19	-66.07
1502	-56.64	469.24	894.04	1.71	25.54	7.17
1503	-49.8	363.53	951.66	-46.48	20.94	23.1
1504	-27.34	414.79	720.7	-126.77	30.7	27.25
1505	-137.94	-48.1	898.93	-149.38	62.26	-8.24
1506	-311.77	169.19	829.35	-79.32	35.13	-47.21
1507	-180.42	132.32	918.7	-50.08	-10.44	-69.49
1508	-85.45	131.84	956.05	-12.63	2.23	-93.38
1509	-212.4	140.38	784.67	-9.06	-9.03	-68.51
1510	129.15	-19.29	966.31	32.01	-2.35	-52.31
1511	-31.74	349.37	566.89	113.25	73	-148.83
1512	-185.79	419.19	531.49	62.77	82.73	-115.02
1513	-250.98	404.79	767.58	42.39	50.66	-97.08
1514	-280.52	420.9	916.75	-4.85	21.58	-44.53
1515	31.98	169.43	820.56	22.98	17.06	48.74
1516	-217.29	204.35	650.63	73.24	35.22	20.11
1517	-376.46	278.81	703.37	99.15	-5.55	21.82
1518	-210.45	551.27	719.24	98.08	-10.53	22.55
1519	-287.35	327.64	878.17	108.67	-8.85	9.8
1520	-161.13	374.76	850.1	149.96	-31.4	7.69
1521	-153.56	474.37	798.83	184.57	-23.93	-27.92
1522	-198	572.27	790.04	114.59	-5.52	-20.81
1523	-309.57	701.42	744.87	50.2	-19.23	-24.84
1524	-192.87	433.59	793.46	-100.07	-35.37	-12.51
1525	-132.32	124.27	801.51	-119.2	-32.47	4.73
1526	-110.11	246.09	719.24	-83.83	-19.38	84.32
1527	-210.94	97.9	791.75	-28.69	-21.51	140.14
1528	-73.24	409.42	760.01	16.97	-50.32	105.62
1529	-213.13	239.75	808.84	15.99	-41.44	21.67
1530	-324.22	364.99	720.7	52.09	-95.64	111.69
1531	198.73	690.43	809.08	15.2	-93.32	119.63
1532	75.2	606.69	933.11	-75.53	45.75	101.72
1533	-343.02	497.8	838.62	-94.73	34.67	99.18
1534	-155.76	153.81	952.88	-123.23	-23.8	99.55
1535	-249.51	185.3	765.87	-73.91	9.55	119.08
1536	37.84	214.6	854	-43.12	-34.09	93.11
1537	51.51	385.74	740.72	-29.17	11.6	62.23
1538	-220.95	304.93	814.21	-31.59	3.97	79.28
1539	-0.73	378.66	740.97	28.78	-38.54	158.45
1540	-31.49	113.53	734.86	91.25	-7.72	256.87
1541	66.16	369.14	570.8	109.99	-46.26	195.13
1542	203.37	508.3	776.37	107.54	-26.7	115.14
1543	1.46	587.65	765.87	70.83	25.73	45.62
1544	45.9	468.75	760.74	18.4	8.21	68.12
1545	55.91	289.55	908.94	-41.72	20.69	101.29
1546	139.4	331.79	957.52	-53.5	41.75	110.72
1547	30.52	422.61	746.34	-74.46	52.4	103.03
1548	-60.55	197.75	957.03	-145.36	61.4	90.64
1549	-114.26	404.54	827.64	-89.87	40.56	62.62
1550	-224.37	414.79	759.52	-70.62	9.49	80.51
1551	-176.27	311.28	674.07	-52.92	-39.52	96.83
1552	161.62	258.06	862.55	-16.69	-75.04	74.65
1553	7.57	414.55	725.59	22.34	3.2	78.34
1554	-32.23	500.73	650.15	-46.51	20.42	50.57
1555	175.05	509.77	807.62	-99.03	21.73	-3.48
1556	-70.07	99.12	1051.51	-176.57	83.5	-113.19
1557	-282.47	-32.71	1033.45	-192.02	91.89	-80.35
1558	-92.53	212.4	758.79	-148.01	28.08	-107.88
1559	-196.29	46.39	757.32	-127.26	29.63	-145.51
1560	-197.51	24.9	838.87	-88.32	32.47	-84.01
1561	-58.84	292.97	872.56	-75.81	21.48	-65.7
1562	-43.21	44.19	941.16	-104.25	17.18	-57.04
1563	-83.01	-72.02	834.72	-56.46	7.02	-11.9
1564	44.92	32.23	730.71	18.43	-7.35	38.79
1565	152.1	196.53	660.64	16.11	4.85	33.81
1566	-6.59	-6.35	759.52	19.23	1.62	-9.55
1567	-37.11	20.75	756.1	43.15	-16.42	14.16
1568	42.48	66.89	805.18	46.88	-17.52	32.65
1569	34.67	105.71	869.87	41.02	-4.27	41.56
1570	13.18	68.12	896.48	20.69	8.06	19.71
1571	-4.15	49.32	929.44	15.35	12.48	8.33
1572	-47.85	57.13	882.08	31.37	10.59	5.71
1573	-72.02	106.45	859.38	47.36	8.58	7.54
1574	-72.27	153.81	831.3	41.9	15.44	-7.84
1575	-124.76	94.73	883.54	35	23.13	-8.73
1576	-154.05	127.2	851.07	39.12	13.34	-12.94
1577	-92.77	96.92	926.51	31.71	6.68	2.96
1578	-60.79	125.98	912.84	40.19	16.36	8.51
1579	-82.52	147.71	840.09	35.61	23.71	9.28
1580	-79.1	114.01	908.45	31.77	22.61	2.66
1581	-1.95	152.1	975.34	78.58	14.34	-53.31
1582	42.48	404.54	877.2	182.07	-14.13	-291.75
1583	-88.62	711.43	718.02	211.79	-28.53	-500.55
1584	-480.96	8.54	955.81	289.31	46.3	-621
1585	-833.01	373.29	1015.14	318.39	-0.85	-694.64
1586	-549.32	528.08	645.02	369.42	-222.96	-785.92
1587	-541.99	206.79	423.1	248.29	-267.76	-814.33
1588	-559.33	105.47	708.5	296.48	-318.88	-795.68
1589	-684.57	148.19	619.14	318.48	-288.82	-630.71
1590	-457.76	839.6	239.01	293.76	-343.57	-398.16
1591	-358.64	849.37	500	168.03	-305.39	-310.39
1592	-243.16	805.42	469.97	71.26	-285.49	-356.57
1593	-536.87	420.41	814.94	71.26	-300.35	-431.12
1594	140.38	433.11	1017.33	160.4	-377.99	-430.02
1595	160.64	254.64	780.52	224.58	-266.3	-409.91
1596	-334.96	373.54	453.86	194.7	-265.44	-305.82
1597	-174.07	869.38	417.48	186.04	-340.85	-297.27
1598	-172.12	1035.64	563.96	106.17	-333.22	-285.86
1599	34.91	991.46	412.84	-7.05	-283.75	-84.41
1600	380.13	719.48	715.82	-148.41	-160.16	-7.69
1601	205.57	700.93	514.89	-108.95	-115.97	-138.46
1602	-72.51	407.96	812.99	-176.33	-126.56	-219.21
1603	-77.15	441.89	759.03	-180.69	-113.89	-198.64
1604	0.24	150.15	822.51	-157.9	-75.41	-171.42
1605	-54.69	412.6	659.18	-64.03	-50.23	-69.4
1606	165.53	525.63	720.95	-46.97	-47.06	-0.58
1607	-13.67	530.76	759.28	-18.8	-27.31	-80.57
1608	-41.5	512.21	694.82	11.05	-0.34	-53.92
1609	-30.52	504.64	717.29	14.43	13.58	-39.28
1610	-60.55	723.14	603.27	48.55	48.52	-26.55
1611	-219.97	736.82	479.98	-79.04	73	4.21
1612	-313.72	673.34	518.55	-200.93	34.82	30.79
1613	-326.42	196.53	887.94	-222.72	-13.28	0.58
1614	-271.48	348.63	826.66	-157.65	-11.9	-46.33
1615	-365.23	428.47	880.13	-93.87	-6.93	-89.63
1616	-324.22	511.23	793.46	-8.73	47.06	-91.06
1617	-273.44	518.07	718.99	2.47	54.44	-24.48
1618	-196.29	577.39	665.53	-32.62	74.89	43.58
1619	-98.14	317.87	786.87	-15.56	34.97	49.13
1620	88.13	305.91	944.09	13.7	15.9	21.55
1621	15.38	441.65	764.89	-0.4	47.52	16.57
1622	-146	380.37	633.79	-26.58	62.32	25.33
1623	-102.54	233.89	787.6	-5	45.1	-32.38
1624	-275.88	493.65	556.15	53.89	70.53	-124.21
1625	-418.7	409.42	667.97	-14.89	98.48	-85.54
1626	-460.45	194.34	831.54	-66.83	72.91	-57.16
1627	-386.72	201.42	885.25	-57.13	59.17	-55.21
1628	-416.26	510.25	599.37	15.53	5.07	-33.57
1629	-444.34	548.58	689.21	-16.45	-17.46	-8.09
1630	-506.1	291.99	877.2	-33.66	-54.23	-104.8
1631	-590.33	305.66	1038.09	-10.01	-42.97	-117.22
1632	-418.46	322.51	866.21	11.26	-39.25	-75.87
1633	-402.1	293.7	705.32	28.11	-29.85	-47.97
1634	-581.3	333.74	718.75	45.59	-18.19	-126.4
1635	-412.84	67.14	833.01	17.64	-42.42	-52
1636	-268.8	72.75	885.74	81.88	-34.58	-10.28
1637	-542.24	560.79	791.02	107.36	-52.37	-25.24
1638	-352.54	453.61	845.21	45.99	-102.51	57.86
1639	7.81	665.04	693.36	-33.39	-106.05	68.51
1640	-42.48	-2.69	861.57	-111.48	-27.37	32.87
1641	-93.51	-112.79	947.02	-53.92	-32.2	7.14
1642	-56.15	325.68	760.99	-26.37	-36.04	10.28
1643	-77.88	202.88	759.77	15.32	11.11	61.13
1644	-38.82	480.71	673.83	120.76	23.9	59.69
1645	-215.09	522.71	554.93	155.27	19.71	33.02
1646	-294.92	564.21	592.29	144.5	-25.57	34.97
1647	-48.34	1001.46	562.99	99.82	-68.42	74.95
1648	37.6	843.99	723.88	-30.06	14.59	93.6
1649	-115.72	555.91	869.87	-93.17	76.66	74.62
1650	-268.8	271.24	892.82	-122.28	73.49	96.8
1651	-218.26	109.62	759.52	-119.08	47.12	104.98
1652	-310.79	597.41	686.77	-79.71	15.17	28.29
1653	-346.68	410.89	823	-15.93	-15.23	-7.54
1654	-559.57	498.54	753.66	37.54	-33.72	7.39
1655	-420.65	334.72	874.51	-19.2	-62.9	59.75
1656	-232.42	19.04	1000.98	-2.14	-53.56	82.15
1657	8.06	437.74	618.16	65.09	2.66	116.46
1658	-4.39	592.29	618.16	11.26	63.14	9.92
1659	-235.84	539.06	689.45	-24.41	68.79	-38.7
1660	-534.67	478.52	713.62	-82.58	27.22	-23.9
1661	-266.36	208.74	1031.49	-97.75	-64	2.53
1662	111.57	337.89	811.04	-85.33	-51.94	-18.83
1663	-139.89	278.56	760.01	-77.82	23.71	-59.84
1664	-323.73	311.04	717.04	-60.06	-24.54	-136.35
1665	-298.58	128.17	673.1	-61.04	-62.96	-166.6
1666	33.45	192.38	694.82	-15.93	-32.32	-199.74
1667	48.58	47.12	702.64	21.09	92.07	-213.2
1668	-504.64	404.79	1018.55	70.83	162.96	-183.53
1669	-520.02	511.72	1026.12	103.88	74.68	-95.55
1670	-289.55	655.03	1001.22	29.51	28.26	10.83
1671	-183.59	484.62	819.34	-23.65	28.59	65.7
1672	-368.16	18.55	1020.51	-88.04	-3.27	108.25
1673	-463.87	110.11	656.25	-78.52	-67.47	110.23
1674	20.26	331.05	541.75	-75.87	-138.82	149.51
1675	41.99	263.92	643.8	-70.59	-8.82	205.47
1676	-105.71	290.28	818.85	-50.42	65.58	195.22
1677	-325.44	224.85	726.81	6.47	41.47	112.46
1678	-171.88	504.39	748.05	60.24	6.16	88.04
1679	-128.66	508.06	725.59	66.83	28.17	84.84
1680	-194.34	467.04	719.73	-33.57	18.71	44.62
1681	-6.1	354.49	883.06	-34.48	32.47	48.34
1682	-177	300.29	905.03	-37.05	70.25	21.88
1683	-195.8	492.43	736.33	-39.73	57.04	18.8
1684	-82.28	473.63	910.4	-36.56	87.98	42.91
1685	-282.96	299.8	752.69	6.29	103	45.59
1686	-400.15	456.54	729	10.93	49.47	73.79
1687	-357.67	146.97	801.51	45.17	-32.29	52.28
1688	-403.08	313.72	819.58	66.19	-71.96	40.1
1689	-304.93	376.71	774.41	115.97	-97.38	32.59
1690	10.01	703.13	783.94	82.61	-63.69	22.89
1691	-404.54	339.36	848.63	-23.44	36.47	-54.47
1692	-324.95	160.64	832.03	-31.16	-9.8	-62.68
1693	-601.32	-65.19	858.64	-35.03	-53.68	3.23
1694	-333.01	158.2	802	-16.17	-99.79	26.46
1695	-289.55	79.83	670.9	-5.37	-72.45	-6.44
1696	48.1	583.01	480.71	-2.11	-60.85	-19.9
1697	-49.8	258.79	710.21	-19.41	-18.19	-90.03
1698	-99.37	541.75	767.82	-17.33	-1.43	-50.42
1699	-343.02	82.52	982.91	9.95	8.7	-11.63
1700	-131.84	642.82	575.68	134.49	-22.28	-16.63
1701	-167.48	512.45	591.8	65.09	-3.91	-49.53
1702	-258.79	602.78	638.92	-23.86	0.76	-11.51
1703	-363.53	318.6	707.03	-61.19	-22.8	44.25
1704	-52	422.12	1082.52	-88.93	-20.63	82.95
1705	-214.6	208.74	1052.25	-94.51	27.34	47.15
1706	-50.54	145.51	884.28	-21.67	14.37	87.59
1707	16.36	322.51	707.76	10.71	31.89	90.52
1708	-213.87	318.6	651.86	13.85	1.83	38.21
1709	80.08	236.82	682.13	23.16	23.07	-0.09
1710	-32.47	439.94	682.13	101.04	47.85	-96.04
1711	-88.38	601.07	588.62	104.98	58.96	-109.04
1712	-181.88	588.38	690.19	97.56	79.5	-68.48
1713	-155.27	802.25	995.85	46.3	68.97	-46.57
1714	-128.66	787.35	964.11	-77.85	37.57	-12.82
1715	-185.06	379.88	1003.66	-131.32	58.29	28.87
1716	-344.48	58.11	1011.72	-84.5	71.69	-23.1
1717	-403.08	185.06	809.33	-46.75	52.95	-48.13
1718	-538.57	106.69	563.96	42.05	-20.26	-143.92
1719	-665.04	305.91	327.15	11.57	-25.42	-43.3
1720	-194.09	203.86	510.25	39.55	-78.52	13.06
1721	-170.9	205.32	552.49	95.61	-43.64	39.98
1722	-458.74	603.03	572.27	102.02	-82.49	62.1
1723	-91.31	493.16	840.82	30.4	-83.07	69.09
1724	-141.36	1041.75	555.18	-12.24	-38.18	-62.74
1725	-321.78	173.34	884.52	-114.81	-1.95	-150.36
1726	-575.68	160.64	934.08	-49.59	-32.56	-78.89
1727	-469.97	660.4	724.37	-81.42	-59.63	-23.53
1728	-124.51	429.44	1063.23	-167.54	-39.64	46.54
1729	-51.76	653.56	962.65	-112.18	-8.73	48.71
1730	-119.38	620.61	1017.82	-138.24	49.04	84.99
1731	-159.67	640.38	878.42	-135.62	69.92	131.96
1732	-287.6	187.74	892.82	-94.85	-5.34	102.69
1733	-212.89	236.33	683.84	-56.46	-33.66	126.74
1734	-2.44	306.64	606.45	-30.18	-30.7	158.42
1735	-16.6	293.46	713.13	-49.9	10.65	96.41
1736	-147.95	222.9	801.27	-40.95	5.77	64.85
1737	-121.83	293.46	662.35	-80.44	-4.64	62.99
1738	-169.68	87.89	869.63	-148.86	44.74	52.34
1739	-193.85	56.4	802.98	-157.44	33.97	17.18
1740	-93.99	73.49	785.4	-146.36	29.48	13.24
1741	-157.71	79.83	817.38	-118.13	27.5	36.74
1742	-183.84	91.31	973.39	-88.93	5.71	58.26
1743	-26.37	121.09	1004.39	-18.59	7.32	121.92
1744	-53.96	137.7	939.21	-12.36	4.88	89.51
1745	-109.37	68.12	855.96	29.3	15.59	77.15
1746	-165.53	18.31	820.8	45.01	18.43	67.44
1747	-123.54	63.48	833.5	109.62	45.53	21.21
1748	-402.59	-31.98	729.25	172.3	44.01	-54.9
1749	-385.74	60.55	606.93	193.39	11.99	-73.82
1750	-251.71	34.67	821.04	185.67	-1.8	-107.57
1751	-389.16	169.43	747.31	215.33	8.03	-152.53
1752	-350.34	65.67	954.1	218.05	-28.35	-149.41
1753	-394.78	455.81	767.33	288.67	-63.14	-208.65
1754	-441.16	623.05	859.13	278.69	-156.43	-364.84
1755	-405.03	743.9	780.27	162.66	-162.45	-552.52
1756	-593.99	264.65	949.22	203.95	-211.18	-675.96
1757	-758.79	323	655.03	203.19	-274.57	-682.98
1758	-867.19	225.59	710.45	116.85	-373.81	-686.07
1759	-532.71	185.3	706.54	122.5	-438.2	-594.76
1760	-390.63	332.76	627.44	129.97	-486.51	-553.56
1761	-350.1	240.72	548.83	228.24	-415.8	-478.67
1762	-88.87	397.46	691.41	209.23	-383.88	-375.95
1763	-37.35	558.35	623.78	173.13	-299.1	-230.47
1764	-114.26	843.51	535.89	126.13	-245	-187.23
1765	-330.08	1018.8	456.05	73.03	-247.04	-199.65
1766	-88.13	575.68	819.58	-10.53	-270.39	-188.96
1767	-24.66	472.66	611.08	-4.7	-274.44	-152.47
1768	331.54	358.15	788.09	-64.45	-264.16	-208.71
1769	-137.94	492.68	626.22	54.29	-173.68	-270.81
1770	-88.13	678.71	634.77	9.61	-154.54	-188.96
1771	-159.67	637.94	577.15	37.54	-146.36	-146.94
1772	178.22	604.49	506.35	16.82	-123.99	-9.55
1773	142.58	533.69	777.34	-14.86	-75.44	11.02
1774	85.69	708.01	557.86	10.31	-59.63	-26.43
1775	85.69	864.01	519.04	-65.31	-35.64	-25.42
1776	110.11	739.99	644.78	-139.74	-39.86	-63.05
1777	119.87	371.09	802.98	-222.69	-46.17	-160.98
1778	10.5	331.3	704.35	-190.37	3.97	-244.08
1779	-177	417.72	609.38	-24.63	22.61	-276.34
1780	87.89	204.1	918.7	-71.17	-14.07	-228.18
1781	-215.58	242.92	904.54	-27.89	-25.94	-205.47
1782	38.09	354.25	971.19	-24.72	-40.53	-174.13
1783	-79.35	571.29	685.79	32.29	-13.06	-136.69
1784	-265.14	722.17	415.77	32.32	12.94	-79.5
1785	39.31	636.47	737.55	-117.43	-27.34	-40.28
1786	36.13	417.72	923.58	-162.08	8.85	-51.94
1787	-60.55	214.84	863.77	-166.23	25.85	-52.67
1788	-90.09	245.36	815.43	-103.67	19.9	-60.27
1789	-10.74	229.49	750	-64.58	28.14	-40.28
1790	-66.41	256.59	691.89	-92.44	25.7	-65.28
1791	-384.77	269.04	694.34	-109.25	0.34	-82.86
1792	-351.56	83.5	1075.93	-78.55	-49.47	-83.25
1793	-201.9	479.74	645.75	60.24	-34.12	-40.86
1794	-198.97	558.84	657.96	55.85	-0.7	-35.25
1795	-191.65	436.52	789.06	8.48	-39.95	-37.29
1796	-181.4	482.91	664.06	-2.59	-43.37	-2.11
1797	-183.84	257.32	960.94	-90.91	-51.79	8.85
1798	-105.71	279.3	985.11	-92.47	-67.08	60.82
1799	76.66	327.15	1007.32	-65.12	-2.41	34.09
1800	-173.83	150.15	846.92	-1.77	17.79	-13.64
1801	-305.91	260.01	641.85	67.69	-57.13	26.89
1802	95.46	379.64	1076.66	57.28	-103.85	77.48
1803	-59.08	358.89	862.3	92.86	-7.78	60.12
1804	-236.33	187.99	864.5	121.03	-34.94	15.69
1805	201.9	472.66	425.29	69.49	-40.71	17.43
1806	2.93	388.92	756.35	-54.23	52.98	-70.13
1807	-98.39	187.01	897.95	-132.45	115.88	-137.27
1808	2.44	-224.12	1267.09	-99.3	159.55	-142.64
1809	-165.53	285.4	773.44	-3.42	168.49	-152.28
1810	-430.66	179.93	656.49	-33.75	118.41	-168.98
1811	-435.55	114.75	851.07	-64.61	22.8	-144.1
1812	-369.14	265.87	767.58	46.57	19.01	-121.61
1813	-282.71	358.64	873.54	136.9	-34.24	-67.47
1814	-204.59	665.28	782.71	163.27	-13.58	2.38
1815	-263.18	686.77	796.14	84.96	2.17	52.58
1816	-194.82	658.94	775.63	1.07	-18.07	73.64
1817	-66.65	232.42	1101.32	-102.81	-13.43	52.89
1818	-218.75	342.04	939.7	-62.65	0.55	81.05
1819	-90.82	187.5	971.68	-47.09	-9.83	80.57
1820	-76.17	501.95	586.67	-44.34	20.39	37.32
1821	-518.07	155.27	689.94	-52.52	34.91	35
1822	-285.16	161.38	871.34	-33.42	-20.32	63.54
1823	-575.2	106.2	803.47	46.26	-62.62	39.52
1824	-537.84	216.55	698.24	90.52	-155.55	100.74
1825	-146.24	215.09	799.07	69.98	-141.54	146.82
1826	-136.72	489.5	640.87	37.72	-110.32	138.03
1827	-145.75	426.27	844.48	-36.65	-124.54	113.46
1828	199.46	300.54	996.34	-137.05	-123.02	94.91
1829	385.01	52.98	965.82	-136.54	-19.96	50.84
1830	294.19	259.52	714.84	-125.12	65.73	-44.86
1831	-75.2	310.06	599.37	-97.47	73.55	-84.01
1832	-200.2	140.14	923.34	-56.34	44.43	-126.4
1833	-192.87	481.2	669.92	5.92	63.54	-82.7
1834	-0.49	261.96	888.92	80.38	98.85	-131.47
1835	-439.7	718.26	439.45	120	99.73	-152.01
1836	-321.29	497.31	651.37	79.5	-44.46	-126.46
1837	-2.93	385.99	626.46	-4.85	-45.81	-120.64
1838	-51.03	289.79	832.28	-61.34	19.9	-104.19
1839	-126.95	84.23	1096.19	-83.86	33.6	-91.49
1840	-65.67	99.37	1095.7	-115.84	29.75	-73.94
1841	6.35	161.62	774.41	-56.06	28.59	-57.74
1842	-264.65	402.1	781.01	36.1	31.98	-84.11
1843	-239.01	315.67	1044.68	1.86	26.52	-82.37
1844	-189.45	627.44	746.58	42.02	21.73	-8.27
1845	-36.62	465.82	746.83	46.6	25.79	48.55
1846	-81.54	676.27	701.9	56.09	56.58	39.28
1847	-394.53	128.42	959.23	21.58	28.41	14.34
1848	-109.62	244.63	900.39	36.04	-19.53	32.17
1849	-331.79	166.99	938.23	-10.83	14.92	16.54
1850	-339.11	0	851.32	-23.93	-30.09	68.33
1851	-222.66	128.66	658.2	15.84	-52.46	41.75
1852	-206.3	224.85	754.39	21.58	-26.18	45.29
1853	-66.89	424.8	716.31	8.21	4.91	-27.37
1854	-317.87	288.82	729	-20.02	34.97	-40.56
1855	-50.54	567.38	824.46	-26.55	0.7	-38.51
1856	-395.02	483.15	690.92	-83.89	36.25	-34.73
1857	-419.68	157.23	985.35	-98.63	-37.75	29.66
1858	-291.26	191.89	854.25	-26.7	-80.44	71.96
1859	-65.43	308.35	818.6	-17.24	-56.73	103.67
1860	-174.8	406.01	708.25	28.11	-62.19	39.73
1861	-180.66	123.29	824.22	55.11	-3.94	-2.29
1862	-317.87	115.23	690.19	14.8	27.4	-43.98
1863	-602.54	48.83	713.62	27.4	-6.29	-18.77
1864	-168.95	587.89	869.87	48.1	-88.41	-42.97
1865	-465.82	330.81	1095.21	39.79	-134.67	-65.55
1866	-166.02	276.61	954.1	60.73	-153.99	-44.31
1867	-357.67	259.03	767.82	55.05	-168.55	-51.73
1868	503.91	466.8	559.33	20.26	-190.95	-47.49
1869	229.98	446.53	729.98	-98.42	-125.15	-260.25
1870	100.83	468.26	729	-20.54	-113.74	-418
1871	-340.58	79.35	1061.28	35.28	-41.47	-496.52
1872	-575.44	583.98	528.32	70.53	-142.97	-492
1873	-271.97	540.04	802.73	65.19	-179.53	-606.51
1874	-505.86	406.25	699.22	36.19	-167.66	-611.21
1875	-527.83	103.76	789.79	39.95	-216.67	-526.7
1876	-91.55	291.99	899.17	-2.11	-252.87	-357.64
1877	-36.87	283.94	709.47	-21.39	-262.73	-308.87
1878	132.57	220.21	625	39.73	-207.76	-291.44
1879	113.04	338.87	553.47	4.09	-129.49	-230.93
1880	51.76	189.45	794.19	-10.71	-123.2	-208.25
1881	87.4	391.85	672.85	18.49	-56.52	-187.62
1882	-25.15	629.39	625	78.95	-7.11	-173.25
1883	-202.15	639.89	780.27	47.24	-6.44	-191.44
1884	-189.21	759.52	792.72	-7.84	-37.26	-224.67
1885	-295.65	396.97	955.32	-13.31	-37.93	-223.33
1886	-27.59	219.73	1057.86	-0.82	-44.28	-174.04
1887	-127.44	499.51	724.61	45.07	-17.33	-96.31
1888	-232.42	54.44	746.34	25.67	-50.08	-31.86
1889	-185.3	215.33	538.33	53.77	-89.87	54.23
1890	-17.33	425.05	675.29	40.19	-89.14	76.87
1891	-17.82	481.69	706.3	62.56	-54.29	16.78
1892	-108.89	493.9	659.91	83.77	-36.07	26.12
1893	211.67	696.78	599.85	78.89	-50.29	88.62
1894	249.76	813.96	681.4	-13.76	6.56	13
1895	65.43	675.05	714.11	-39.12	31.89	5.62
1896	175.78	349.37	1110.6	-96.83	8.54	14.4
1897	103.27	202.15	950.93	-113.71	18.8	-43.55
1898	-64.45	136.72	975.59	-63.54	34.88	-13.43
1899	172.85	439.94	718.99	-41.05	36.47	-3.78
1900	-377.44	289.79	829.35	-53.31	109.68	26.95
1901	-418.7	298.83	764.65	-18.86	-2.01	-50.35
1902	-542.24	299.32	679.69	16.54	-107.45	-79.93
1903	-427.98	-70.07	861.08	85.42	-160.28	13.31
1904	-284.42	515.14	518.31	83.65	-140.9	45.84
1905	-144.53	516.6	569.82	-19.04	-127.2	68.24
1906	183.59	257.32	916.75	-77.64	-130.95	51.51
1907	367.43	364.26	758.06	-87.1	-35.25	43.55
1908	117.92	41.02	780.52	-44.31	52.37	-55.51
1909	-54.44	399.9	618.41	-10.41	47.88	-71.17
1910	-20.75	713.62	440.19	40.07	49.99	-95.76
1911	79.35	485.6	673.34	-0.61	14.47	-103.85
1912	-178.96	535.4	641.11	-60.36	11.38	-95.86
1913	-152.83	116.7	906.01	88.5	-61.74	10.96
1914	262.7	371.58	880.13	86.24	-34.91	41.75
1915	144.04	600.1	499.02	141.72	-13.98	-38.3
1916	192.38	841.31	610.84	1.71	-26.52	3.54
1917	239.26	681.15	633.3	-158.57	46.63	25.27
1918	232.42	240.97	742.68	-195.34	46.78	26.67
1919	47.12	103.52	1020.02	-194.52	143.22	-57.77
1920	-177.73	360.84	898.44	-39.15	171.14	5.89
1921	-541.99	315.92	714.6	31.19	63.05	-57.53
1922	-264.65	356.2	681.88	42.36	34.42	-66.65
1923	-439.94	261.47	686.28	47.03	7.14	-104.61
1924	-205.08	415.77	837.89	49.8	-37.9	-43.43
1925	-406.01	684.57	677.73	80.57	-9.7	-20.63
1926	-11.96	749.76	827.15	43.55	-96.95	12.12
1927	46.14	569.34	904.3	-40.77	-20.57	24.63
1928	-204.59	471.19	683.84	-80.81	-38.7	-22.16
1929	-55.91	259.77	930.66	-98.72	-41.78	-46.3
1930	-301.51	175.78	909.91	-81.02	-25.21	-38.51
1931	-191.16	489.99	584.47	23.25	-68.48	1.71
1932	60.3	544.68	687.5	22.74	-35.19	-50.51
1933	-183.84	385.01	845.21	17.24	1.16	-76.14
1934	-124.51	178.71	800.78	63.72	4.88	-88.9
1935	-508.79	384.28	579.59	112.03	-42.11	9.86
1936	-205.57	710.69	504.64	101.23	-150.33	73.64
1937	155.27	548.34	580.08	68.94	-110.14	50.54
1938	-59.81	754.39	676.76	-4.97	-72.91	-18.34
1939	183.11	348.14	979	-68.05	-30.46	-50.72
1940	-81.54	436.52	905.52	-93.2	-3.14	-63.66
1941	23.19	383.79	854.49	-105.07	-8.61	50.11
1942	12.45	253.91	1024.17	-91.86	5.58	68.73
1943	-66.16	543.21	812.74	22.34	11.69	-3.33
1944	-176.03	403.08	851.56	-6.65	-15.78	-66.19
1945	-174.07	273.44	878.91	7.72	-32.41	-53.74
1946	-146.97	287.84	758.06	36.56	-35.31	-61.8
1947	-133.3	201.42	740.48	77.79	-40.31	-92.59
1948	146	604.49	634.03	127.93	-32.14	-70.16
1949	25.15	641.6	521.24	33.08	71.99	-119.9
1950	-237.79	548.34	502.2	-58.9	39.09	-220.95
1951	-287.84	706.79	592.53	-88.99	0.95	-292.51
1952	-552.49	-41.02	1161.38	-173.49	-87.52	-452.12
1953	115.23	340.82	791.75	-79.53	-182.1	-523.28
1954	-336.18	164.31	592.29	15.53	-185.03	-696.84
1955	-100.83	448.73	738.53	55.42	-220.25	-674.74
1956	-59.81	232.42	691.65	62.99	-180.33	-708.95
1957	-540.28	330.08	512.7	91.89	-178.96	-631.74
1958	-159.18	455.57	972.9	117.34	-247.89	-419.71
1959	-514.65	976.56	594.97	114.65	-194.46	-240.45
1960	47.85	671.63	884.03	-5.4	-277.98	-64.27
1961	311.28	376.71	912.84	-74.19	-188.93	-44.89
1962	144.53	195.31	843.26	-107.27	-135.35	-72.66
1963	-106.45	439.7	656.49	-52.98	-163.06	-20.36
1964	147.95	397.95	642.82	-54.78	-129.91	-39.67
1965	-164.06	266.11	823.24	-101.26	-12.08	-92.77
1966	-38.33	289.06	705.81	-25.54	-42.54	-96.53
1967	104.25	377.2	648.68	15.81	-50.32	-171.78
1968	-112.79	319.58	799.56	66.89	-83.92	-191.25
1969	119.87	472.17	739.5	92.04	-80.11	-144.26
1970	-54.44	654.3	636.72	66.1	-15.75	-48.37
1971	11.72	569.09	667.48	13.52	-35.95	-50.57
1972	258.54	512.21	662.84	-84.78	-36.04	-73.61
1973	234.86	310.55	914.31	-115.94	35.86	-29.17
1974	-17.09	205.32	1008.06	-99.61	49.9	-21.45
1975	-276.86	193.6	889.16	-57.1	-0.4	-11.66
1976	-61.77	214.36	810.79	-2.08	-38.97	-30.52
1977	186.52	288.33	847.41	12.6	19.84	-90.97
1978	63.23	220.21	883.79	44.43	106.41	-166.44
1979	-462.4	180.91	771.97	62.16	112.98	-152.74
1980	-398.19	251.46	654.05	56.82	51.82	-95.18
1981	-151.12	237.55	661.13	27.95	-16.69	-138.09
1982	-247.31	337.4	681.4	35.61	-42.66	-125.27
1983	-152.34	538.09	757.57	43.95	-68.85	-24.72
1984	-111.82	703.86	958.74	19.29	-56.06	-8.88
1985	-162.11	636.23	834.72	-19.1	-7.23	60.33
1986	-78.61	355.71	1010.5	-80.93	-18.86	73
1987	-36.38	200.93	805.91	-66.65	-13.43	9.83
1988	-66.16	176.76	782.47	-62.32	-19.23	-6.01
1989	33.69	260.01	712.65	-51.57	-24.69	-0.21
1990	-66.89	340.58	756.1	-35.19	-0.7	18.71
1991	-52	374.02	818.36	-37.81	20.08	26.12
1992	-91.55	299.56	985.11	-55.39	23.38	20.57
1993	-241.7	345.95	710.94	-29.21	13.34	27.22
1994	-122.56	395.26	740.72	37.14	-38.27	39.58
1995	-216.8	412.35	722.66	54.75	-31.8	97.75
1996	-61.28	550.54	688.23	30.94	-30.15	62.71
1997	-201.17	158.45	702.39	29.85	-10.59	36.9
1998	-206.54	10.99	891.11	3.42	-36.62	14.34
1999	-161.87	185.55	816.89	-3.05	-61.43	55.97
[truncated: 5,096 more rows]
