# Supplementary material for: Complexes of vertebrate TMC1/2 and CIB2/3 proteins form hair-cell mechanotransduction cation channels
Source: eLife. 2025 Jan 8;12:RP89719. doi: 10.7554/eLife.89719 (PMC11709434; doi:10.7554/eLife.89719)
Supplement: Figure 3—source data 1. [file elife-89719-fig3-data1.zip › Figure 3H/het/18-2-T1.csv]

Time	Lat	Foreaft	Vert	Pitch	Roll	Yaw
1	-1.04	11.51	-0.21	8	NaN	NaN
2	444.34	-77.39	-947.75	-0.7	10.83	-0.21
3	445.8	-79.35	-946.78	-0.52	10.28	-0.09
4	447.27	-76.17	-946.78	-0.34	7.9	-0.06
5	447.75	-76.66	-944.09	-0.37	4.55	-0.12
6	447.75	-79.1	-943.85	-0.09	1.34	0.12
7	448.49	-74.95	-946.04	-0.03	0.12	0.15
8	446.53	-75.44	-945.07	0.27	-2.2	0.24
9	447.27	-76.17	-945.07	0.61	-5.4	0.46
10	446.04	-75.44	-947.75	0.64	-7.11	0.46
11	443.6	-77.88	-948.49	0.79	-9.89	0.55
12	443.12	-79.59	-951.66	0.95	-11.32	0.55
13	442.38	-78.12	-948.49	1.1	-11.63	0.64
14	439.94	-80.08	-954.59	1.04	-11.99	0.73
15	439.45	-78.86	-955.32	0.89	-11.44	0.64
16	438.48	-79.35	-953.37	0.95	-10.04	0.46
17	437.74	-79.83	-956.79	0.95	-9.64	0.4
18	434.08	-80.32	-955.32	0.85	-9.49	0.4
19	437.26	-78.12	-953.37	0.7	-9.49	0.34
20	435.06	-78.86	-958.98	0.67	-9.19	0.24
21	428.47	-81.3	-959.96	0.55	-7.26	0.03
22	429.69	-80.81	-962.16	0.21	-4.55	0
23	430.18	-80.81	-958.98	0.12	-3.14	-0.09
24	430.18	-81.05	-962.4	-0.21	-0.58	-0.15
25	431.4	-79.1	-957.52	-0.43	1.59	-0.31
26	432.86	-80.57	-959.47	-0.64	2.59	-0.31
27	429.93	-83.01	-959.23	-0.58	2.84	-0.34
28	428.96	-80.32	-961.91	-0.55	3.78	-0.34
29	432.62	-78.12	-958.01	-0.67	5.4	-0.55
30	434.57	-79.35	-957.76	-0.76	6.2	-0.67
31	435.06	-79.59	-956.05	-0.82	7.11	-0.82
32	436.28	-77.39	-956.05	-0.85	7.66	-0.82
33	436.28	-80.57	-955.08	-0.85	7.84	-0.89
34	435.79	-78.86	-953.13	-0.79	7.81	-0.79
35	437.74	-78.12	-949.95	-0.64	6.26	-0.58
36	436.77	-76.66	-949.22	-0.34	3.36	-0.49
37	437.5	-77.64	-950.93	-0.37	2.23	-0.37
38	440.43	-78.86	-950.2	-0.27	0.34	-0.09
39	438.48	-79.35	-954.1	-0.03	-0.95	0
40	440.19	-79.83	-955.57	-0.06	-1.31	0
41	437.26	-78.12	-954.59	-0.03	-1.68	-0.03
42	440.19	-79.1	-949.46	-0.03	-2.04	0.09
43	437.74	-79.59	-954.83	-0.09	-2.35	0.06
44	437.26	-80.08	-955.81	-0.03	-3.02	0
45	435.06	-80.81	-958.01	-0.09	-2.69	0.03
46	434.33	-79.35	-954.83	-0.24	-1.77	-0.18
47	435.3	-79.35	-956.79	-0.31	-1.53	-0.12
48	436.28	-80.32	-955.32	-0.4	-0.82	-0.21
49	437.01	-76.17	-955.57	-0.58	0.12	-0.27
50	436.28	-77.88	-956.79	-0.52	0.79	-0.18
51	434.08	-77.64	-950.93	-0.46	1.19	-0.24
52	435.06	-78.86	-954.83	-0.43	0.4	-0.27
53	435.55	-77.15	-955.32	-0.34	-0.31	-0.15
54	436.28	-74.95	-955.57	-0.21	-1.34	-0.03
55	439.45	-77.15	-954.35	-0.27	-2.04	-0.03
56	435.06	-77.88	-957.52	-0.06	-3.02	0.03
57	435.3	-77.39	-954.1	0.12	-3.66	0.18
58	436.28	-78.37	-952.15	0.18	-4.79	0.24
59	435.79	-77.15	-954.1	0.34	-5.77	0.34
60	433.11	-75.93	-957.28	0.31	-6.01	0.4
61	433.35	-79.1	-958.01	0.46	-6.29	0.43
62	435.55	-76.66	-957.28	0.46	-6.04	0.52
63	431.88	-79.1	-956.79	0.49	-5.8	0.52
64	431.4	-78.12	-960.21	0.61	-5.31	0.52
65	430.42	-76.17	-960.94	0.46	-4.7	0.49
66	430.91	-75.2	-961.18	0.43	-2.69	0.49
67	429.69	-77.39	-957.76	0.31	-1.22	0.4
68	428.22	-80.08	-960.21	0.15	1.46	0.24
69	430.91	-77.39	-959.23	-0.06	2.41	0.15
70	428.96	-78.86	-960.45	-0.12	2.75	0.12
71	430.42	-80.87	4.15	8	NaN	NaN
72	56.64	650.15	587.16	17.33	4.27	9.67
73	60.3	608.89	608.15	12.48	7.6	11.05
74	30.52	590.09	635.5	17.88	7.84	5.8
75	-28.56	684.08	563.48	17.55	-1.22	2.66
76	53.22	683.11	568.6	-11.02	-10.19	-0.7
77	36.13	624.76	621.58	-49.38	2.29	-0.85
78	-8.79	652.1	561.28	-52.25	3.3	-1.98
79	2.93	641.11	547.12	-55.36	-8.7	-6.53
80	10.99	702.15	554.69	-86.36	-22.83	-24.99
81	29.3	618.16	619.38	-99.98	-18.01	-37.41
82	27.59	542.48	635.74	-91.16	-15.23	-45.68
83	15.14	539.55	643.8	-68.97	-5.55	-54.02
84	49.07	521.97	603.76	-28.87	-8.21	-33.33
85	99.37	507.81	593.51	12.48	-12.08	-9.4
86	150.63	514.4	519.04	20.39	-17.73	11.32
87	196.04	560.3	614.75	58.2	19.56	35.19
88	-14.16	708.5	561.77	77.15	44.13	22.74
89	-2.93	640.87	681.4	56.27	18.71	21.55
90	-0.98	713.62	658.94	50.75	11.72	22.06
91	19.29	748.05	633.3	31.31	12.42	26.49
92	71.78	723.63	659.91	7.42	9.8	18.98
93	148.44	679.2	652.34	14.71	14.07	33.97
94	332.52	676.51	581.79	18.13	36.74	39.76
95	222.41	743.65	522.95	29.45	95.21	-6.59
96	-121.58	633.3	568.85	-17.12	132.69	-36.74
97	-155.76	417.72	653.56	-14.89	97.26	-42.24
98	-178.96	450.68	673.83	0.7	66.62	7.97
99	-300.29	711.43	615.48	-7.42	33.05	55.18
100	-121.34	784.18	680.18	-79.93	-18.43	184.2
101	96.92	669.68	828.61	-143.04	-39.76	260.86
102	143.55	856.69	560.06	-134.46	22.71	236.18
103	6.59	751.71	479.74	-251.04	25.42	166.44
104	-96.19	621.09	661.87	-275.88	2.99	151.31
105	58.59	509.28	683.59	-272.52	-31.71	128.45
106	131.84	622.8	645.02	-243.93	-24.02	89.45
107	189.45	130.62	833.01	-237.88	27.89	26.95
108	-64.21	21	833.25	-100.13	30.64	77.36
109	100.34	63.96	732.91	-30.58	0.03	135.59
110	166.5	26.86	717.77	73.91	-3.57	226.5
111	114.99	134.28	783.2	174.47	-27.8	358.98
112	678.47	121.09	750	217.83	-14.37	494.29
113	638.67	283.69	713.87	218.08	110.78	490.48
114	429.44	367.19	688.96	236.39	146.42	439.42
115	242.43	627.44	405.76	57.68	166.9	351.62
116	166.99	424.8	791.26	-75.35	129.03	227.66
117	224.61	104.25	746.83	-34.24	126.95	200.84
118	261.72	483.89	647.95	60.94	136.29	117.52
119	143.55	633.54	620.61	30.49	128.11	17.94
120	-339.36	362.79	764.4	9.86	90.61	22.71
121	-133.3	172.36	718.02	17.21	-26.46	77.12
122	426.76	277.83	735.35	63.66	-33.45	4.94
123	358.89	568.12	858.4	80.66	13.95	-73.18
124	388.67	468.99	751.71	68.63	82.21	-98.27
125	149.41	571.78	732.42	81.7	107.73	-101.96
126	15.38	415.77	791.5	65.92	123.69	-107.42
127	148.68	288.33	884.03	96.62	110.05	-97.47
128	91.55	190.67	812.26	119.35	120.48	-119.81
129	66.65	71.53	911.62	119.2	120.27	-113.46
130	-13.18	308.35	716.55	103.33	88.65	-144.68
131	102.29	249.27	787.84	104.16	67.75	-151.49
132	-205.81	405.27	368.65	68.97	27.4	-119.42
133	547.36	733.89	1073.24	55.05	64.39	-30.36
134	755.13	594.24	999.27	222.75	272.58	-146.33
135	342.29	703.61	532.23	320.77	411.25	-209.47
136	-1060.55	853.03	-290.04	139.34	193.36	-106.72
137	-540.77	662.35	72.75	22.09	70.8	-40.16
138	-132.57	774.17	531.01	-99.15	22.13	-74.8
139	65.92	518.8	924.56	-90.97	89.78	-114.93
140	-70.8	640.38	778.81	-109.01	122.04	-115.2
141	-72.02	537.11	797.61	-236.36	135.41	-51.33
142	46.63	190.92	854	-273.74	211.58	-20.42
143	-358.4	-13.92	663.57	-263.82	252.59	-10.77
144	-588.87	75.44	370.61	-148.59	291.2	42.21
145	-289.79	393.31	186.28	-47.88	282.1	35.89
146	-577.64	357.42	282.71	-5.46	370.03	-42.21
147	-715.82	407.23	545.65	73.09	378.51	-35.46
148	-406.25	1034.18	887.45	70.59	355.47	-33.6
149	-144.53	981.69	660.89	50.84	387.02	-124.15
150	-384.03	84.96	457.03	31.07	431.64	-205.96
151	-1555.91	372.07	81.05	85.3	451.11	-51.64
152	-607.91	449.95	249.51	-9.06	242.58	-19.68
153	-230.47	187.26	516.36	45.56	367.83	-182.98
154	-332.03	292.24	461.43	111.39	438.17	-266.33
155	-200.68	578.13	318.12	123.35	445.34	-258.91
156	-958.98	487.79	66.16	110.9	517.82	-339.32
157	-487.55	465.33	159.67	16.48	453.7	-420.41
158	122.31	498.54	259.28	1.77	509.58	-629.64
159	392.33	666.02	-146.73	1.43	608.49	-855.04
160	-1850.83	-634.52	-1089.36	-182.22	379.21	-777.98
161	-830.81	-37.6	77.15	-99.73	315.98	-636.35
162	-962.89	306.15	-677.73	-91.06	426.24	-605.44
163	-1451.9	-721.92	-257.32	-324.37	356.75	-682.62
164	-1562.99	-845.95	-815.43	-230.22	168.58	-704.71
165	-1132.32	-1020.26	-977.78	-324.52	-107.15	-711.76
166	-1065.19	-1625.98	-794.43	-234.07	-218.02	-541.38
167	-346.68	-1967.29	-646	-61.1	-85.54	-282.26
168	-238.77	-1877.2	-615.97	215.73	143.52	-189.15
169	-1109.62	-1714.6	-534.18	306.79	220.98	-144.41
170	-1795.9	-1305.66	-307.86	339.78	91.49	7.02
171	-943.85	-942.14	-58.11	340.39	86.06	81.18
172	-1314.7	-636.96	-4.39	337.07	152.95	124.51
173	-1589.84	-692.38	149.9	252.96	32.78	85.6
174	-1295.41	-561.28	-91.55	259.03	-118.5	153.63
175	-1108.4	-366.21	-255.86	218.29	-162.63	181.34
176	-1072.75	-356.69	-406.25	71.56	-154.94	134.06
177	-1096.68	-596.44	-40.53	74.77	-173.03	76.57
178	-1023.93	-546.63	-204.1	87.74	-180.66	67.72
179	-772.95	-636.96	-266.6	89.97	-176.73	28.66
180	-551.51	-423.34	-414.06	27.71	-169.43	34.64
181	-512.45	-785.64	13.67	-43.58	-92.01	-12.85
182	-705.32	-891.11	195.8	-3.81	-57.8	-43.7
183	-810.3	-700.68	162.35	30.21	-76.02	-14.25
184	-1029.54	-692.38	141.11	76.17	-74.04	53.19
185	-984.13	-446.04	-97.9	86.3	-151.89	94.18
186	-710.94	-373.05	111.57	56.95	-133.12	106.14
187	-1084.72	-530.52	-38.33	28.41	-60.7	51.48
188	-958.98	-553.96	152.83	20.57	-84.47	28.17
189	-666.26	-496.83	246.09	70.22	-83.16	-6.26
190	-893.07	-727.78	304.93	103	-36.25	-39.7
191	-943.36	-746.09	151.61	104.61	-57.8	-33.2
192	-765.38	-707.76	26.86	92.56	-44.71	-32.04
193	-895.51	-727.29	131.35	103.36	1.1	-74.19
194	-993.9	-724.37	192.87	126.83	-15.01	-110.32
195	-900.88	-651.37	337.89	157.65	-50.75	-162.51
196	-952.39	-535.89	235.11	195.98	-109.95	-155.79
197	-981.93	-440.43	154.54	153.2	-141.72	-140.63
198	-684.08	-563.72	312.01	44.92	-139.53	-167.51
199	-705.57	-720.46	417.24	29.54	-88.81	-211.94
200	-783.45	-639.89	410.89	54.17	-112.49	-216.74
201	-670.17	-674.07	401.61	65.8	-107.7	-205.47
202	-675.05	-699.71	312.01	108.64	-87.92	-168.03
203	-593.51	-735.84	381.59	107.82	-68.82	-195.77
204	-768.07	-780.03	406.01	106.69	-24.23	-147.37
205	-630.62	-760.99	497.8	79.9	-44.43	-75.41
206	-536.38	-678.22	483.15	76.45	-36.07	-36.32
207	-529.3	-685.79	444.82	61.37	-11.99	-8.48
208	-543.7	-726.07	638.92	68.88	18.31	3.11
209	-626.95	-650.63	593.26	99.82	48.95	49.84
210	-808.35	-602.29	429.2	70.31	12.85	72.94
211	-753.17	-736.82	448.73	87.16	-23.5	87.31
212	-932.62	-726.32	533.69	111.18	-38.79	96.8
213	-645.02	-580.08	476.81	159	-62.96	65.46
214	-708.74	-563.72	555.18	117.74	-46.54	33.2
215	-514.16	-892.33	686.04	68.36	-49.01	21.85
216	-578.37	-877.93	562.5	184.48	-36.83	22.8
217	-497.31	-706.54	454.1	228.58	-31.13	36.41
218	-586.18	-641.6	519.53	225.49	-1.65	77.7
219	-700.93	-640.14	239.99	193.42	50.99	119.38
220	-294.19	-406.74	915.77	9.67	219.3	203.86
221	-108.4	167.24	757.08	284.3	178.16	59.3
222	-360.6	365.72	701.66	135.13	259.55	47.39
223	-830.32	57.13	521.73	46.72	251.1	151.43
224	-946.04	-171.39	535.89	14.4	193.73	308.9
225	-894.78	-238.77	289.55	19.23	122.19	354.58
226	-603.76	-427.73	452.88	27.19	50.14	367.68
227	-701.66	-356.45	712.4	121	76.9	325.26
228	-976.07	-292.24	413.57	199.04	39.37	276.67
229	-930.91	-30.27	409.91	118.87	61.1	293.52
230	-1002.2	-129.15	502.2	85.82	58.35	303.74
231	-1053.96	6.59	418.21	150.67	-0.52	280.7
232	-1073.49	267.58	462.65	188.48	44.74	198.27
233	-1193.85	244.38	396.48	172.06	14.53	146.73
234	-1133.3	179.69	522.22	112.09	-38.57	163.73
235	-1029.54	29.54	362.06	41.05	-85.33	196.01
236	-953.86	-5.37	601.07	39.58	-90.18	210.82
237	-762.45	202.15	715.33	42.45	-89.84	207.18
238	-1064.7	315.92	257.57	28.72	-83.59	188.02
239	-1316.89	247.56	261.96	6.68	-140.2	245.54
240	-997.07	253.91	343.75	-20.94	-184.33	295.65
241	-350.1	372.07	649.66	-49.16	-183.32	277.98
242	-495.85	159.18	893.07	-26.82	-125.09	218.87
243	-788.33	478.27	214.84	41.47	-82.09	81.05
244	-1146.48	291.5	460.69	56.24	-209.93	220.18
245	-84.72	454.1	733.64	129.85	-218.99	224.7
246	-268.55	467.77	739.99	99.98	-96.19	73.15
247	-556.15	348.14	536.13	68.88	-100.34	35.34
248	-530.52	289.55	560.3	106.66	-152.25	55.36
249	-346.44	521	518.31	170.99	-116.15	83.25
250	-578.37	496.58	545.65	122.56	-89.11	74.46
251	-655.76	377.44	752.44	110.47	-95.73	59.2
252	-646	503.17	764.89	145.42	-122.01	52.12
253	-400.15	567.14	744.38	89.87	-121.86	46.42
254	-372.56	506.59	413.33	105.16	-101.53	49.04
255	-695.8	698.24	303.22	152.19	-73.36	26.09
256	-610.35	665.28	471.19	135.16	-152.34	83.68
257	56.88	751.46	490.72	171.57	-124.27	63.6
258	-73	745.36	590.82	237.09	-4.7	-4.52
259	23.68	1013.18	564.7	245.18	7.72	-29.24
260	-292.72	1140.87	437.99	152.04	92.32	-66.44
261	-539.31	791.99	314.21	-74.01	55.08	-7.48
262	-365.48	329.35	586.43	-181.37	-35.22	84.66
263	92.77	407.23	698.49	-51.91	14.07	51.79
264	-86.43	657.23	490.48	-8.39	90.58	11.14
265	-688.48	516.11	398.19	-55.11	54.6	60.24
266	-380.62	588.62	474.85	6.38	-59.97	172.82
267	-146.73	707.76	648.19	70.07	-2.14	155.4
268	-382.08	1061.04	652.34	62.77	29.48	124.79
269	-529.05	1085.45	556.4	-11.96	90.42	93.05
270	-597.41	552.73	269.53	-145.94	2.01	94.21
271	-85.21	380.13	517.58	-107.36	-52	132.75
272	-588.13	862.55	483.64	22.09	-22.34	46.33
273	-583.98	915.77	478.52	-60	-103.85	84.38
274	-236.08	604.74	609.13	-95.21	-85.78	128.85
275	-81.3	606.2	766.11	-37.93	-20.84	168.91
276	-152.1	937.26	733.64	-12.63	24.32	227.54
277	20.51	742.19	622.56	-143.07	15.78	293.49
278	31.49	614.01	587.16	-149.32	57.25	276.79
279	-54.2	525.39	449.95	-111.08	83.77	246.06
280	-264.4	661.87	574.22	-61.4	145.57	179.44
281	-278.08	833.98	661.87	-107.42	132.51	172.73
282	24.41	418.95	719.97	-177.43	92.47	262.73
283	19.04	360.6	675.78	-97.05	94.67	282.81
284	224.37	492.68	521.97	-16.2	108.64	174.9
285	418.7	627.2	742.19	12.91	144.87	128.08
286	365.48	1268.55	891.6	-49.74	322.33	77.82
287	-570.8	931.15	295.41	-201.23	374.82	28.2
288	-310.06	-83.5	563.48	-350.56	210.36	171.69
289	115.97	-24.66	724.12	-148.35	243.01	206.33
290	-416.75	388.43	592.04	51.27	15.72	71.04
291	-387.45	542.24	914.79	186.1	-146.15	-34.85
292	-329.83	486.08	568.85	174.32	57.1	8
293	-198.49	459.72	544.19	17.46	151.86	71.35
294	-510.5	305.42	725.34	-71.11	151	42.51
295	-584.72	351.56	552.49	-45.38	74.07	70.89
296	-416.5	460.45	582.28	-26.06	14.19	63.54
297	-549.56	634.28	504.39	20.2	7.75	23.93
298	-368.9	462.89	750.98	19.41	-2.99	-43.91
299	-282.47	542.72	759.52	38.64	35.37	-48.58
300	-221.44	522.22	796.63	0.31	14.59	-111.15
301	-236.08	516.6	728.76	-26.92	20.17	-93.41
302	-343.75	471.19	606.69	-16.3	17.15	-43.79
303	-167.97	638.92	754.15	-17.18	32.87	-21.39
304	-202.64	922.36	735.35	-2.53	46.2	-96.56
305	-466.06	766.85	583.5	-85.54	6.68	-67.99
306	-245.61	503.91	581.54	-62.32	-17.76	-26.34
307	-551.76	502.69	641.36	-35.31	27.53	8.85
308	-393.8	409.67	859.86	-58.32	-16.82	-36.83
309	-246.83	397.71	830.32	-35	13	-80.51
310	-568.12	468.75	561.77	-77.42	-9.16	-22.49
311	-470.46	352.78	656.25	-65.49	-51.82	37.26
312	-189.7	356.45	771	-32.96	-40.19	66.8
313	-207.28	362.3	796.39	-14.19	-1.5	49.32
314	8.79	452.15	756.35	4.67	85.11	6.01
315	143.31	472.9	1092.29	39.86	148.77	-102.87
316	-403.56	1064.45	742.92	106.69	136.96	-239.69
317	-891.11	928.47	253.42	11.14	-43.73	-104.77
318	-44.43	323	632.81	-62.26	-131.96	58.75
319	-946.78	297.85	500.24	-8.58	44.98	-21.88
320	-1230.22	35.4	564.45	-51.88	8.18	-114.56
321	-544.92	-41.75	621.34	8.36	-130.92	-190.43
322	-486.82	1.95	754.39	97.41	-140.23	-189.45
323	-58.59	371.34	699.46	178.34	-134.28	-147.22
324	644.04	854.49	1124.02	167.3	22.61	-26.61
325	683.59	1098.39	1052.98	149.48	254.61	-54.41
326	-636.96	1134.77	777.1	26.46	255.4	-80.14
327	-660.89	169.43	575.44	-152.86	63.29	5.8
328	136.96	-46.63	649.17	-87.31	52.61	108.22
329	-592.77	281.25	441.16	-29.91	160.4	49.35
330	-832.52	383.54	408.2	-38.27	21.79	111.05
331	-342.77	398.68	690.43	68.3	-27.25	232.76
332	-191.65	876.71	573.97	84.99	22.64	187.5
333	-522.95	580.08	745.36	-43.46	10.25	88.41
334	177.98	600.34	869.14	47.24	40.04	78.98
335	-69.34	1265.87	436.77	79.8	261.08	-48.34
336	-871.58	838.87	404.54	-220	225.92	-145.78
337	-405.52	13.92	733.64	-216.98	184.81	-149.14
338	-840.58	126.46	501.22	-107.33	145.39	-75.59
339	-421.14	9.77	861.08	-46.75	49.07	33.26
340	-940.67	590.09	-10.5	40.47	99.49	-71.87
341	-909.18	216.8	392.33	-50.26	35.22	-83.92
342	-486.33	175.78	695.56	-16.51	75.04	-73.97
343	-692.38	532.23	843.75	-17.61	127.32	-58.87
344	-778.32	602.29	843.99	-77.7	92.22	-17.52
345	-610.35	507.57	648.68	-59.88	59.97	22.98
346	-675.78	553.47	660.64	-51.48	67.11	45.35
347	-857.91	475.83	606.45	-68.85	20.08	58.44
348	-659.42	138.43	662.6	-95.79	-1.77	93.72
349	-302.73	291.02	642.58	-43.06	-0.61	122.56
350	-491.94	125.24	549.8	-40.65	49.47	72.14
351	-624.02	83.5	534.42	42.91	127.01	19.99
352	-421.39	609.38	615.97	77.21	103.67	-6.74
353	-755.37	773.68	984.62	1.92	89.87	-11.63
354	-607.91	146.48	636.47	27.22	-50.93	-95.4
355	-535.89	608.64	382.08	55.94	-5.31	-69.27
356	-693.6	593.02	452.64	-166.2	33.42	-105.68
357	-918.21	25.63	594.97	-132.17	37.51	-123.72
358	-663.33	666.75	642.33	-68.18	9.83	-63.72
359	-1040.28	733.64	693.85	-85.51	-41.66	-1.28
360	-556.15	-72.27	653.08	-166.69	-48.83	0.09
361	-759.52	-184.33	700.93	-148.71	-37.32	25.7
362	-672.36	6.59	969.97	-73.7	-64.7	4.7
363	-904.05	382.57	572.27	-5.62	-77.64	-13.46
364	-790.04	199.46	455.08	-23.07	-110.35	-32.29
365	-629.15	221.19	506.1	36.1	-123.72	-50.81
366	-384.77	507.08	550.78	-4.46	-72.85	-57.13
367	-470.46	419.43	887.94	-24.99	-82.12	-32.35
368	-656.49	593.99	730.71	24.48	-69.64	-31.22
369	-608.15	443.85	588.13	-14.59	-72.42	6.38
370	-680.42	305.66	476.81	-84.29	-63.39	-35.61
371	-947.75	-40.04	883.54	36.99	-136.14	-6.65
372	-526.61	381.35	655.76	20.48	-132.54	-2.2
373	-475.83	126.71	715.09	-69.31	-74.62	-15.05
374	-613.77	133.54	713.62	-6.38	-86.33	104.86
375	-496.58	96.68	850.83	11.14	-131.13	136.26
376	-262.94	145.26	1112.3	-7.23	-87.34	165.31
377	-299.07	208.01	777.34	24.44	-95.55	140.72
378	-338.13	204.35	560.3	58.01	-78.86	135.19
379	-208.98	712.89	767.82	143.31	-101.84	68.91
380	-253.17	652.83	435.06	116.52	-83.25	-30.91
381	-285.16	647.95	511.72	-24.6	-46.33	-13.4
382	-390.63	322.75	851.07	-48.37	-35.71	-5.13
383	-524.66	98.88	840.82	-62.38	-54.6	-14.83
384	-567.87	-247.31	1108.15	-9.98	-94.94	11.2
385	-664.31	28.56	799.07	4.88	-100.74	114.72
386	-617.19	-71.78	707.76	7.45	-152.07	159.55
387	-515.38	216.8	701.42	61.71	-170.2	181.82
388	-583.5	627.2	978.52	62.47	-147.74	189.24
389	-398.44	455.08	808.35	98.36	-146.88	291.81
390	-306.88	440.43	489.5	99.18	-178.83	237.15
391	-146	238.53	924.8	82	-309.05	235.6
392	148.93	443.12	879.15	149.23	-341.09	237.92
393	899.17	546.63	197.27	28.11	-127.99	103.45
394	629.39	254.15	573	-35	-21.7	60.12
395	242.43	384.52	954.83	-70.31	31.74	-9.89
396	143.8	568.36	799.8	-16.14	-22.49	-79.35
397	327.39	752.44	592.53	-23.22	15.78	-127.62
398	148.68	499.76	659.18	-72.94	94.27	-188.69
399	-1.95	308.11	893.31	-59.97	91	-222.38
400	-359.13	222.41	845.21	-23.28	52.12	-214.39
401	-363.77	231.45	878.17	-50.78	-11.6	-147.09
402	-146.24	117.92	922.85	-41.66	-24.93	-100.98
403	-330.57	239.99	880.13	-21.7	-42.3	-46.57
404	-284.42	476.32	722.9	-20.9	-71.53	-7.48
405	-125.98	659.42	881.1	-5.68	-56.79	66.99
406	-192.87	786.13	703.61	9.28	8.3	55.6
407	-209.47	658.45	699.46	14.71	-8.76	-22.06
408	481.2	541.75	793.21	36.25	37.51	-66.5
409	-14.4	397.95	747.8	99.3	151.61	-273.53
410	76.17	486.82	774.17	151.4	72.97	-312.53
411	241.21	404.3	707.28	117.34	63.17	-287.9
412	-325.44	171.39	477.54	92.99	106.66	-318.97
413	-762.94	1.95	538.33	83.89	9.86	-136.11
414	-324.71	4.15	699.46	106.26	-37.75	-29.6
415	-314.94	-283.45	697.75	58.87	-3.63	21.94
416	-472.17	65.43	549.8	113.13	-10.22	154.79
417	-438.96	161.87	783.45	146.12	-84.96	279.45
418	-129.39	1022.46	771.48	25.88	-54.29	179.78
419	-845.95	761.72	918.95	-83.37	-31.62	28.47
420	-401.37	711.91	678.71	-92.16	-159.73	150.94
421	-323.49	554.69	509.28	-78.31	-184.78	181.73
422	-99.61	611.08	566.65	-56.7	-181.49	208.86
423	-72.51	508.06	678.47	-48.65	-157.29	213.35
424	118.41	635.25	697.27	-93.41	-151.03	205.08
425	288.82	602.54	580.32	-122.65	-158.75	190.31
426	205.57	371.58	516.36	-156.83	-149.05	196.78
427	633.3	213.38	721.68	-135.74	-169.83	206.45
428	691.41	234.62	1049.56	-51.88	-52.55	110.47
429	677.98	521.97	756.1	2.2	37.51	5.95
430	450.68	421.63	759.03	-33.17	125.12	-16.57
431	0.49	330.57	788.57	-35.49	144.81	5.37
432	-124.27	356.69	725.59	-31.65	87.28	25.33
433	-11.47	302	772.71	-56.03	22.37	51.67
434	55.66	327.15	726.07	-47.67	-1.68	55.69
435	121.83	149.9	771.73	-38.24	-34.06	31.86
436	573.73	45.9	793.21	41.17	-58.93	21.7
437	513.67	515.14	593.02	76.93	64.06	73.55
438	-101.56	559.81	388.18	28.96	53.47	45.53
439	-319.09	-203.61	640.14	-39.95	-29.02	88.29
440	-31.98	-141.6	941.89	81.67	-67.11	99.24
441	594.24	932.13	1154.3	150.73	-11.87	-14.62
442	133.79	132.81	981.45	124.45	109.04	-82.95
443	-63.72	448.73	810.3	272.22	86.91	-105.99
444	12.7	464.11	857.91	375.37	45.47	-106.11
445	280.27	582.76	731.93	251.92	161.9	-66.41
446	235.84	563.23	669.19	245.82	199.16	-103.21
447	-220.21	570.8	202.39	201.48	210.94	-92.93
448	-202.88	361.82	262.21	55.79	115.51	-45.04
449	-5.13	447.51	544.92	-53.16	57.31	33.63
450	281.49	579.83	820.56	-73.15	122.86	34.3
451	-138.67	559.08	1001.46	-67.02	137.18	-6.1
452	75.44	671.14	672.12	-41.69	71.99	-21.94
453	363.28	550.54	712.4	-104.46	103.61	-41.69
454	108.89	374.02	685.06	-107.33	185.88	-72.85
455	-82.52	377.2	614.26	-65.8	204.99	-84.11
456	-189.45	406.01	513.18	-73.91	174.53	-120.15
457	-131.84	335.45	546.63	-55.39	195.65	-145.69
458	-469.97	531.98	317.63	4.94	239.38	-205.78
459	-129.88	413.57	584.47	17.3	285.31	-350.1
460	-756.1	592.29	528.56	76.78	323.33	-400.3
461	-416.99	750	712.65	16.6	225.37	-199.49
462	-512.94	743.16	714.84	19.47	265.56	-94.76
463	-843.02	513.18	750.73	32.81	204.47	-80.63
464	-521	518.8	362.79	23.99	177.49	-60.3
465	-952.88	72.51	582.52	-29.08	96.86	-45.96
466	-505.37	415.04	680.42	-110.17	48.65	72.3
467	-461.67	275.15	663.82	-61.43	162.81	-28.66
468	-779.54	380.62	549.8	6.26	147.06	-87.49
469	-116.46	634.52	533.69	38.57	71.04	-70.01
470	-299.07	788.09	575.2	-16.97	247.38	-41.96
471	-743.65	661.62	625.24	78.86	209.99	-87.52
472	-848.39	615.72	551.03	164.25	117.89	-127.81
473	-1188.72	552.25	666.26	38.02	62.87	-4.49
474	-549.8	442.87	627.69	11.96	65.83	75.87
475	-748.29	516.85	262.94	23.07	108.4	30.3
476	-1106.45	196.04	207.52	-26.12	124.85	-53.1
477	-1185.55	116.7	370.36	31.98	64.06	-61.52
478	-1302.73	177.73	456.3	85.24	-4.85	25.45
479	-1147.95	658.94	398.93	62.47	-46.48	43.09
480	-1027.83	684.57	615.48	-67.14	-52.4	80.11
481	-979.49	791.26	541.02	-97.81	-87.49	135.83
482	-762.7	680.91	547.61	-139.19	-198.49	159.36
483	-775.39	586.67	636.96	-165.56	-204.22	145.42
484	-996.58	445.8	642.58	-184.3	-242.49	145.29
485	-854.49	330.81	546.14	-182.31	-273.07	123.14
486	-723.63	353.52	391.11	-135.07	-287.38	78.19
487	-531.98	337.89	379.15	-108.95	-275.76	24.96
488	-678.71	365.97	517.09	-65.49	-249.39	37.75
489	-386.72	514.65	501.22	-47.06	-316.77	76.17
490	-141.6	493.9	555.66	-114.62	-246.67	79.38
491	-86.18	128.66	592.29	-66.8	-170.78	9.92
492	-391.11	150.88	570.56	-10.96	-209.53	12.02
493	159.42	357.67	614.5	35.13	-321.01	127.01
494	615.72	409.42	850.1	11.78	-261.23	182.19
495	434.33	575.68	1023.93	20.05	-163.39	98.27
496	92.29	532.96	835.94	-16.72	-94.3	92.38
497	-166.99	35.16	898.19	-41.53	-68.33	125.98
498	163.82	228.27	949.71	88.04	-35.37	5.19
499	-419.43	247.07	345.21	71.53	76.54	-131.23
500	-297.85	90.33	429.93	18.49	-1.31	-95.76
501	-193.36	227.29	540.04	104.83	-62.47	-55.21
502	-495.85	1124.02	857.91	115.42	-84.41	2.38
503	-668.7	798.83	1024.17	-53.68	-198.79	129.88
504	-329.59	564.94	786.87	-72.51	-300.45	157.5
505	152.34	256.35	693.36	-72.27	-209.5	166.99
506	609.38	572.51	755.37	7.08	-97.14	36.8
507	614.75	459.72	672.12	90.3	34.94	-153.38
508	180.66	213.38	498.78	47.49	83.22	-155.21
509	-114.01	218.51	1078.86	55.33	40.68	-125.4
510	41.02	597.17	1175.29	97.26	28.14	-60.64
511	177.98	685.3	325.68	91.83	131.38	18.8
512	160.16	580.57	419.68	-40.77	53.34	-6.23
513	-65.92	274.17	657.23	-54.66	69.27	10.41
514	-190.43	420.9	621.83	-42.85	74.77	33.91
515	109.86	445.07	630.86	-56.76	80.32	21.12
516	-62.5	552.73	728.03	-87.68	156.56	-65.28
517	-77.39	513.18	748.29	-61	88.1	-82.31
518	-97.66	415.04	759.52	-59.23	73.76	-49.5
519	-109.86	364.99	926.76	-77.18	78.98	-30.94
520	-189.21	469.48	763.67	-70.04	68.76	-23.83
521	-207.28	384.77	760.25	-61.13	53.38	-14.16
522	-164.55	473.63	665.04	-53.86	52.55	-19.81
523	-398.93	354.49	830.57	-44.62	54.53	-0.82
524	-340.82	467.04	871.09	-28.32	20.66	41.72
525	1.71	250.98	988.04	-34.7	8.61	-14.8
526	28.32	226.32	943.36	-34.7	70.68	-89.45
527	-196.53	333.98	760.74	-32.62	81.88	-91.4
528	-266.11	246.34	539.55	-7.11	71.99	-99.33
529	-954.35	132.57	592.53	68.57	78.31	-105.68
530	-794.68	434.33	508.06	166.87	35.43	-22.55
531	-106.2	1075.68	587.65	78.16	116.58	-143.65
532	-324.71	622.31	1163.33	35.86	109.92	-134.58
533	-221.68	499.02	936.77	37.96	2.69	-30.64
534	-104.98	84.72	582.03	15.29	-44.49	25.6
535	-484.86	-291.75	762.45	28.72	-2.59	150.57
536	-675.54	-105.22	623.54	155.43	-2.26	284.09
537	-658.69	439.21	539.79	164.79	-33.87	255.37
538	-479.49	728.52	756.1	11.05	-53.25	156.13
539	-258.54	584.23	1023.68	-87.28	-74.89	159.79
540	147.95	625.49	987.06	7.08	-168.88	78.83
541	535.64	745.12	294.92	56	-61.34	10.68
542	267.82	568.12	405.52	-6.41	5.49	-53.77
543	2.69	712.65	878.91	25.82	-17.58	-86.79
544	-327.64	687.5	902.59	8.27	67.5	-66.25
545	-699.71	775.39	717.53	-22.4	66.07	-60.52
546	-754.39	661.38	770.51	-96.22	-4.18	-83.65
547	-717.53	322.51	763.92	-98.21	-42.3	-99.15
548	-640.38	377.2	612.79	-51.18	-110.93	-37.26
549	-375.98	263.67	857.42	-70.22	-164.89	1.83
550	-304.2	292.72	728.76	-52.22	-187.38	10.86
551	-305.18	245.36	760.01	-41.02	-223.91	70.31
552	-65.67	244.87	413.82	-20.02	-248.26	102.02
553	347.17	185.79	335.69	19.32	-185.97	94.67
554	-132.32	351.81	331.54	95.83	-41.38	-12.02
555	-305.66	354.74	457.28	133.06	-95.03	-61.31
556	-178.71	364.75	475.59	91.89	-186.74	-32.71
557	-56.4	452.39	707.52	71.56	-365.63	37.23
558	268.8	193.85	601.07	35.74	-414.12	165.74
559	611.82	302.98	716.31	25.6	-336.82	253.54
560	229.98	292.24	685.06	54.78	-264.8	193.82
561	192.14	580.81	562.01	101.38	-309.84	117.61
562	266.36	700.2	553.71	46.72	-351.14	96.13
563	913.82	704.35	518.07	-92.62	-275.33	98.48
564	978.27	264.4	937.74	-101.81	-220.34	82.18
565	494.63	412.6	689.45	10.07	-113.77	48.34
566	8.54	566.65	515.87	63.35	-81.3	48.13
567	408.2	582.03	432.37	56.43	-134.86	94.76
568	615.48	611.57	404.54	51.48	-138.31	82.09
569	752.69	616.21	544.92	57.77	-123.87	71.29
570	703.13	605.71	334.96	20.97	-60.15	47.15
571	399.9	393.07	355.96	-49.62	-47.73	-2.04
572	635.5	388.92	693.85	-92.96	-78.89	-1.25
573	900.63	617.68	874.27	-61.8	-7.9	-33.17
574	937.01	789.06	689.94	-117.55	25.12	-41.17
575	1062.26	345.95	489.75	-193.33	83.89	28.9
576	873.54	252.44	604.49	-153.47	196.17	74.74
577	460.21	195.56	481.45	-143.68	250.89	81.63
578	379.88	29.54	639.16	-119.93	251.5	118.01
579	518.8	27.34	533.69	-103.39	256.32	132.08
580	472.9	14.89	623.05	-44.92	260.07	91.09
581	468.99	280.27	572.75	-16.69	265.96	42.94
582	110.84	182.37	652.59	12.36	307.25	-38.51
583	-248.54	172.85	619.63	54.47	240.51	-99.91
584	-7.57	194.34	655.52	77.09	143.89	-95.18
585	206.79	297.36	647.22	89.17	134.77	-106.41
586	157.96	510.5	442.38	88.13	115.63	-122.83
587	-195.07	476.07	523.19	42.66	90.27	-85.17
588	74.46	415.04	839.36	0.58	24.44	-32.47
589	229.74	463.87	820.31	10.44	52.12	-62.93
590	133.06	473.63	823.49	6.35	74.98	-75.41
591	-226.56	467.04	718.02	-28.72	84.59	-68.12
592	16.85	477.29	601.56	-69.18	35.92	-72.94
593	48.1	178.47	721.92	-86.43	68.15	-54.05
594	-101.81	98.63	979.25	-53.41	59.81	-43.24
595	-65.43	128.91	1187.26	53.83	3.05	-37.51
596	18.55	177.73	986.33	183.81	19.38	-46.84
597	16.36	292.97	804.69	83.13	49.56	-39.61
598	-25.39	349.85	742.19	76.42	48.49	33.6
599	38.33	519.04	420.41	68.15	26.31	66.99
600	198	480.96	390.38	37.26	-33.78	93.41
601	524.9	224.12	676.76	20.29	-24.84	117.89
602	574.46	318.12	708.5	59.17	107.45	114.59
603	24.41	478.52	650.15	70.43	121.19	61.95
604	-101.56	544.68	832.76	56.67	65.95	51.45
605	168.21	411.13	793.21	-31.92	27.59	73.18
606	133.79	325.68	711.67	50.17	59.88	22.25
607	168.95	324.22	802	132.32	63.39	-71.59
608	386.47	623.78	774.66	175.63	84.35	-116.64
609	270.51	727.05	751.46	75.99	155.76	-164.03
610	-43.95	440.43	942.63	-14.04	280.88	-180.42
611	-570.8	461.18	849.12	-4.91	296.42	-214.26
612	-676.76	418.21	623.29	-86.06	215.21	-181.3
613	-561.28	172.36	655.27	-96.62	101.01	-83.95
614	-259.28	269.78	432.62	-75.56	75.65	-40.19
615	-473.39	328.13	578.86	-55.48	53.47	2.99
616	-493.16	451.42	621.58	-25.73	-6.41	52.06
617	-374.02	597.17	689.7	-40.62	-65.06	84.96
618	-215.58	589.11	718.51	-58.62	-118.53	115.81
619	130.13	391.36	986.57	-48.03	-121.43	137.36
620	424.32	549.07	920.17	-29.69	-40.41	162.9
621	368.41	437.01	1039.55	22.49	-2.38	142.12
622	496.34	733.89	801.27	98.63	62.5	99.37
623	-55.66	279.05	531.74	12.15	186.58	52.25
624	-320.56	127.69	476.07	-39.86	193.51	13.4
625	-446.53	171.63	571.78	-19.04	145.23	-36.19
626	-2.2	474.12	829.83	62.44	93.51	-99.21
627	-148.68	713.87	531.98	52.61	163.97	-70.92
628	-810.55	416.75	625	-10.86	140.72	-63.9
629	-772.46	391.11	690.43	34.48	23.83	-21.76
630	-679.69	521.24	780.76	53.86	-11.75	7.75
631	-714.11	603.27	774.17	66.86	-84.84	79.68
632	-488.28	399.66	820.07	25.88	-127.47	161.87
633	-211.18	391.11	811.52	37.35	-154.82	151.73
634	57.62	421.39	805.18	36.9	-148.53	82.03
635	221.44	441.16	907.23	13.95	-101.62	64.51
636	-1.22	263.18	770.75	-23.8	-7.02	33.48
637	-300.54	190.19	805.42	-30.15	1.31	-0.06
638	-237.79	321.53	668.21	-2.9	-28.02	-50.32
639	-342.29	473.63	363.53	7.42	-22.64	-93.72
640	-473.88	636.96	295.9	59.94	-30.3	-119.69
641	-695.31	764.65	371.09	42.79	-110.93	-41.81
642	-240.97	576.66	748.05	-43.95	-216.31	106.41
643	422.12	613.77	596.92	-85.48	-196.32	236.66
644	563.96	397.22	403.56	-138.15	-40.41	226.26
645	-326.42	276.61	898.19	-121.67	-56.88	216.95
646	602.05	423.58	1213.38	-63.45	-243.19	154.36
647	1157.96	477.29	948.97	1.19	-197.57	43.49
648	398.93	802.98	689.45	34.27	-17.85	20.57
649	-62.5	349.37	759.03	-74.19	20.48	112.79
650	-50.05	191.41	789.31	-51.64	4.21	168.58
651	-36.13	165.77	729.25	-20.17	1.34	147.28
652	-17.82	290.28	590.58	25.36	-41.5	57.43
653	181.15	135.01	752.69	45.38	-42.85	11.47
654	250.49	272.46	731.2	106.38	-30.15	-1.8
655	356.93	457.76	680.18	97.87	-18.01	-22.55
656	191.65	384.03	737.06	84.2	-58.59	-80.54
657	54.69	351.81	552.98	-5.25	19.29	-124.11
658	-54.69	29.54	813.48	-162.75	10.96	-168.06
659	-292.97	170.17	1114.75	33.11	60.73	-154.75
660	-322.27	549.32	714.84	78.83	7.35	-179.2
661	-203.86	671.88	827.39	21.7	-63.02	-151.82
662	478.27	699.22	711.91	-54.87	-71.35	-44.31
663	544.43	371.58	831.05	-4.94	-11.23	-82.73
664	439.94	472.66	878.17	254.36	33.87	-119.02
665	129.39	643.55	-100.34	256.81	187.19	-108.18
666	202.39	781.01	541.5	-37.96	115.3	-120.79
667	-168.21	397.71	748.78	-107.21	139.74	-161.19
668	-328.13	436.77	800.54	-95.34	94.3	-126.71
669	-246.58	528.08	933.35	-97.08	43	-112.15
670	-247.31	595.95	841.55	-121.43	45.23	-128.2
671	-303.22	329.35	820.31	-90.64	16.6	-149.29
672	-263.67	531.25	604.25	-76.29	-6.29	-129.49
673	-140.63	454.59	754.88	-90.88	-50.9	-43.58
674	-29.54	166.5	891.11	-59.72	-50.2	4.73
675	49.07	56.88	792.97	-14.77	-90.91	22.86
676	237.79	13.92	800.54	66.31	-16.69	-1.65
677	-22.95	425.78	614.01	95.06	5.71	-43.33
678	93.75	701.9	524.41	44.01	15.17	-78.67
679	-73.97	441.65	522.71	-36.04	120.94	-151.55
680	-296.39	206.05	582.76	-15.75	103.21	-217.38
681	-518.07	355.22	913.82	28.69	59.57	-172.12
682	-174.32	858.15	1003.17	49.35	-9.34	-51.64
683	-381.84	564.45	935.06	-20.6	-21.33	-21.61
684	-365.23	400.88	862.06	-38.27	-90.82	59.17
685	-374.27	449.22	653.32	-104.95	-175.38	164.03
686	-165.28	183.35	579.1	-121.83	-217.29	200.5
687	197.27	-49.07	737.06	-120.54	-229.77	242.46
688	44.68	317.87	761.47	-82.46	-147.34	223.11
689	-11.47	419.92	745.85	-88.35	-132.2	178.34
690	210.69	282.47	922.12	-42.88	-136.23	129.03
691	23.19	406.25	785.4	27.92	-172.15	92.56
692	416.26	373.54	786.62	31.77	-165.8	89.42
693	253.42	564.45	715.82	68.27	-50.87	68.66
694	-152.34	440.19	805.42	56.98	-43.24	35.55
695	2.2	339.6	808.84	68.27	-81.15	78.49
696	36.62	469.97	631.84	87.1	-148.04	42.66
697	276.86	410.4	437.99	56.09	-182.01	45.14
698	695.07	122.31	547.85	0.06	-197.85	136.63
699	472.66	128.66	746.09	-4.58	-56.7	174.44
700	397.22	141.36	772.46	38.97	-4.82	94.51
701	386.96	239.75	726.32	87.22	2.69	-4.88
702	330.32	180.91	584.23	97.9	42.45	-34.33
703	315.92	248.54	582.28	138.73	34.58	-65.19
704	475.1	405.76	561.52	140.23	25.54	-77.64
705	547.12	434.08	796.88	125.61	76.69	-75.41
706	559.57	416.75	885.25	102.02	149.51	-96.68
707	380.86	426.03	729.98	86	170.72	-107.57
708	320.07	280.27	779.3	59.11	168.18	-133
709	173.34	303.96	686.52	71.53	196.96	-187.04
710	-5.37	524.66	508.54	115.11	210.57	-236.88
711	-38.82	417.48	654.3	78.19	197.78	-272.16
712	-113.53	413.57	709.96	92.07	238.74	-298
713	-228.03	554.2	540.28	81.36	257.87	-315.8
714	-384.28	401.37	541.75	-2.9	249.54	-302.73
715	-448	412.11	402.83	-1.59	216.95	-242.22
716	-197.27	443.36	437.01	-7.14	209.9	-191.74
717	-262.45	872.31	909.42	-35.1	226.35	-142.76
718	-278.56	1125.98	978.76	-88.84	235.53	-28.84
719	-475.59	573.24	550.29	-80.11	262.7	4.18
720	-503.91	390.63	768.31	-43.67	234.86	-21.42
721	-758.54	313.72	698.49	6.41	220.98	1.65
722	-752.69	458.98	555.66	25.09	129.09	83.59
723	-511.47	511.23	532.47	5.92	65.86	113.37
724	-291.75	676.51	509.03	1.1	57.65	87.77
725	-346.68	594.24	658.2	20.72	69.15	58.87
726	-275.88	630.62	639.65	46.14	128.3	17.36
727	-438.48	643.31	562.5	64.39	161.5	3.11
728	-439.7	695.8	561.04	67.05	129.58	-9.64
729	-499.51	664.31	531.01	49.71	118.26	-13.64
730	-368.16	344.73	621.83	38.6	103.91	-0.76
731	-337.4	528.56	496.83	97.47	177.8	16.63
732	-367.43	593.26	460.21	95.52	199.43	-39.76
733	-315.19	533.2	476.07	99.46	200.84	-72.24
734	-730.71	1014.65	53.71	73.09	201.93	-67.26
735	-802.49	592.29	631.84	-78.8	172.61	-105.38
736	-119.14	454.35	672.12	-150.36	216.13	-302.49
737	-579.83	237.79	3.91	-3.94	100.56	-473.72
738	-1099.12	258.06	606.2	40.71	145.78	-216.98
739	-850.1	843.26	570.8	56.82	145.02	-179.84
740	-805.18	780.27	738.04	-11.63	189.12	-168.79
741	-1040.77	332.76	301.76	-23.9	299.71	-110.99
742	-1296.14	286.87	-292.97	-18.68	285.8	-163.02
743	-1722.17	-313.23	356.69	-17.33	104.25	-161.25
744	-1211.67	543.95	302.98	188.2	-60.7	-35.25
745	-911.62	1002.69	386.96	108.09	-50.78	10.99
746	-660.89	929.69	437.26	-7.29	-13.73	-35.49
747	-811.52	629.64	131.1	-65.83	17.43	-123.32
748	-877.2	391.11	346.68	-153.63	-46.23	-199.25
749	-695.8	487.06	369.63	-133.12	-14.62	-153.75
750	-981.69	248.05	529.05	-124.21	48.55	-95.18
751	-1261.23	177.73	685.06	-132.02	44.31	-36.74
752	-1135.74	402.83	516.11	-84.29	-6.9	-41.87
753	-1101.32	303.96	334.23	-88.35	-34.91	-74.58
754	-914.55	-94.73	259.28	-60.42	-96.31	-152.04
755	-1005.62	56.88	221.92	38.33	-117.4	-174.74
756	-1055.91	191.89	171.88	65.09	-117.98	-210.57
757	-1176.03	-89.11	218.02	-20.9	-75.38	-224.64
758	-984.62	-143.07	275.39	-112.27	34.36	-286.22
759	-1280.76	-26.12	450.93	-74.58	-0.27	-319.85
760	-1138.18	44.92	286.38	14.16	-91.95	-330.38
761	-1036.87	-25.15	349.61	15.96	-125.82	-372.56
762	-996.09	137.45	554.69	109.56	-163.42	-453.74
763	-852.78	-13.67	318.85	102.14	-181.06	-561.8
764	-1054.2	-187.01	501.95	124.63	-182.95	-504.61
765	-1044.43	-117.43	618.16	183.07	-200.07	-397.55
766	-790.28	-93.26	761.96	157.23	-156.19	-336.24
767	-671.88	-158.94	717.77	160.8	-129.3	-329.65
768	-673.34	-303.96	589.6	170.35	-117.89	-325.1
769	-710.69	-316.65	497.8	191.47	-141.72	-238.95
770	-626.71	-462.89	610.11	186.89	-147.4	-121.7
771	-424.32	-465.82	599.85	210.54	-128.51	-34.67
772	-442.14	-443.85	455.32	227.72	-95.43	-57.22
773	-812.5	-364.75	459.72	211.12	-116.85	-20.75
774	-750.98	-290.04	689.21	209.5	-145.84	-5.28
775	-527.1	-72.02	740.97	200.2	-126.89	-34.48
776	-574.22	-100.1	928.47	176.06	-80.9	-147.31
777	-1224.85	3.17	854.49	178.13	-81.73	-132.93
778	-921.63	2.2	822.51	154.11	-253.05	-21.33
779	-476.32	-19.53	739.75	131.23	-229.8	-14.71
780	-499.27	-141.11	631.84	127.9	-199.07	-59.72
781	-546.88	-134.77	703.37	123.57	-179.32	-92.96
782	-526.86	-234.62	815.92	110.6	-190.67	-122.47
783	-415.04	-196.78	832.28	191.71	-208.22	6.04
784	14.16	-54.69	759.03	205.08	-219.12	62.53
785	114.26	-71.78	719.73	153.05	-121.34	104.46
786	340.82	-261.72	806.64	239.65	-32.62	144.99
787	854.98	-4.39	505.86	292.72	24.54	139.92
788	336.67	721.92	633.3	292.48	413.51	85.27
789	-1150.39	704.83	816.65	177.92	499.69	-176.91
790	-1511.96	396	894.29	72.72	254.15	-81.33
791	-775.15	93.26	623.78	38.36	45.26	50.63
792	-571.04	-21	454.1	7.57	46.39	46.57
793	-640.63	-134.52	823.24	16.3	64.03	59.69
794	-819.58	62.01	749.51	84.47	17.61	141.66
795	-573.24	55.18	794.68	55.02	-17.52	211.94
796	-771	46.88	733.4	10.5	-59.72	270.39
797	-562.26	63.23	632.57	-10.31	-91.25	297.24
798	-227.29	266.36	836.43	88.17	-114.59	247.31
799	-335.45	436.28	609.13	204.53	-108.7	168.46
800	-14.16	533.69	908.69	224.21	-9.64	118.99
801	-341.8	822.75	622.8	235.05	97.87	74.55
802	-377.44	708.25	614.99	113.86	62.16	101.01
803	-568.6	426.27	395.26	83.37	22.67	164.89
804	-246.58	402.59	492.92	93.14	-56.98	253.88
805	-318.12	724.61	777.59	99.76	-50.11	152.95
806	-406.01	802.25	520.75	41.6	-59.23	110.57
807	-448.24	731.69	510.99	-33.45	-109.8	115.97
808	-139.4	725.34	734.13	-36.01	-111.51	92.41
809	-313.48	702.64	750.24	-32.65	-53.86	-10.68
810	-345.46	689.21	696.78	-20.32	-27.37	-51.03
811	-216.31	636.23	852.29	0.64	-6.32	-66.89
812	-207.76	662.6	719.73	20.75	17.88	-104.98
813	-477.78	622.07	487.79	-4.91	-4.06	-99.67
814	-303.71	305.18	696.78	-73	-90.91	-54.17
815	-126.22	270.26	706.54	-23.83	-71.14	-41.17
816	-372.8	571.04	692.87	-20.32	-22.58	-13.06
817	-425.54	642.33	653.81	-77.94	-20.63	37.87
818	-280.03	677.25	765.14	-110.75	-25.79	36.65
819	-174.56	501.22	588.38	-165.31	-8.18	-31.98
820	-212.65	143.31	854.98	-92.35	-23.28	-13.03
821	-164.79	518.55	609.13	-48	-13.43	24.84
822	-269.29	323.49	710.94	-102.97	11.47	77.67
823	-204.59	40.28	803.47	18.86	17.94	118.93
824	-185.79	183.11	889.89	95.7	34.97	119.54
825	-477.78	693.36	628.17	144.01	67.32	110.57
826	-519.29	547.12	617.19	-29.11	27.4	192.14
827	-137.7	314.21	753.42	-111.15	15.23	274.02
828	-52.49	364.01	781.49	-78.83	28.99	238.53
829	-30.76	367.43	854.25	-60.24	30.76	222.47
830	28.56	450.44	779.05	-28.66	40.31	241.06
831	29.79	402.1	794.43	-20.78	68.97	277.74
832	73.24	495.12	720.95	-1.86	96.34	344.82
833	-105.71	526.37	686.52	-7.84	103.39	340.12
834	65.19	601.07	818.36	-0.03	90.73	295.78
835	132.08	730.22	745.61	34.36	171.48	177.61
836	-357.42	611.57	666.02	-6.68	217.38	117.16
837	-373.54	349.37	793.21	-15.59	151.79	134.86
838	-294.68	346.44	772.22	60.76	107.12	129.24
839	-435.79	656.25	601.56	154.51	45.35	26.15
840	-802	536.38	481.45	38.79	18.65	18.43
841	-629.39	561.77	689.45	23.07	-12.85	28.32
842	-620.36	464.11	616.21	14.28	-21.06	56.7
843	-586.67	351.56	701.42	3.91	-86.33	78.37
844	-479.98	229.49	740.23	10.65	-120.91	83.5
845	-328.37	398.93	618.65	46.54	-163.45	62.96
846	-317.14	312.26	763.43	23.83	-197.48	47.21
847	-71.04	396.97	683.59	52.25	-219.54	51.27
848	-40.77	399.17	682.62	90.15	-207.7	51.39
849	75.93	559.57	617.19	53.01	-202.88	68.05
850	114.99	398.93	810.3	49.87	-182.37	83.5
851	230.71	445.56	792.24	88.26	-170.01	74.71
852	116.21	588.62	485.84	87.37	-125.55	65.67
853	75.68	469.24	616.21	98.45	-136.26	92.25
854	322.51	684.08	603.27	135.99	-83.95	130.16
855	386.47	792.24	454.35	100.19	-55.15	120.06
856	180.66	613.77	274.66	-2.32	-54.38	93.32
857	365.48	339.11	395.02	-97.53	-123.81	161.71
858	630.62	348.14	335.21	-102.02	-106.9	231.66
859	544.68	302	394.29	-81.3	-59.2	202.06
860	250	370.61	521.97	-38.85	-101.99	141.91
861	570.56	645.75	614.99	-32.78	-141.24	93.26
862	864.26	756.59	1113.53	-41.35	-63.29	-44.8
863	232.91	755.13	871.09	82.79	59.17	-167.36
864	227.05	848.14	868.9	83.53	37.96	-183.01
865	185.55	852.78	855.47	65.49	76.14	-175.9
866	-155.27	851.32	663.09	63.96	66.04	-152.71
867	-57.37	940.67	400.15	9.28	4.24	-131.38
868	49.8	646.48	470.7	-54.72	-35.61	-164.18
869	205.08	643.07	362.06	-60.27	-59.84	-274.57
870	44.19	546.39	309.57	-71.9	-74.13	-323.67
871	-116.46	499.51	356.69	-81.09	-121.83	-315.73
872	-93.51	489.01	505.13	-100.95	-179.05	-241.79
873	280.76	482.42	539.31	-78.95	-216.83	-164.34
874	236.82	451.42	772.95	-34.91	-185.67	-96.74
875	439.45	490.23	725.59	-42.57	-133.24	-104.83
876	405.52	377.69	801.27	-61.86	-87.92	-109.47
877	363.53	243.41	803.47	-33.17	-50.87	-62.99
878	317.87	432.62	640.63	-22.89	-32.23	-31.8
879	123.05	428.22	674.56	-13.89	3.33	29.3
880	155.27	517.33	594.48	-7.11	1.89	68.88
881	106.69	475.59	609.86	-28.29	-0.21	109.95
882	32.23	380.62	647.95	-14.8	-19.38	132.81
883	126.71	375.73	623.78	-14.07	-44.8	196.04
884	297.36	475.59	519.29	-40.47	-39.06	251.59
885	417.24	389.65	596.19	-51.06	-25.12	250.03
886	422.12	357.91	619.14	-3.42	-39.76	260.5
887	532.71	431.4	659.42	52	-15.93	280.73
888	504.15	472.41	562.5	66.86	10.83	288.06
889	418.7	420.9	639.16	75.29	28.32	264.04
890	574.46	475.1	655.03	95.52	33.33	169.92
891	482.42	373.54	728.76	88.29	90.7	85.05
892	422.61	348.88	741.21	67.78	118.38	48.98
893	398.68	475.1	587.16	60.03	110.23	51.67
894	377.44	374.02	541.26	47.21	87.1	95.49
895	647.22	629.64	421.39	98.05	69.4	101.04
896	619.14	691.65	636.47	97.87	152.89	32.26
897	394.29	669.92	698.49	126.86	197.05	-3.94
898	160.4	721.68	549.32	127.35	179.78	-21.85
899	104.74	562.26	644.78	178.07	100.22	-63.11
900	77.15	505.62	510.74	271.06	31.19	-106.84
901	-69.09	698	571.53	107.97	79.13	-69.43
902	-74.46	642.58	576.17	27.07	56.49	-149.69
903	262.45	718.99	313.48	25.02	18.43	-202.64
904	78.37	502.44	430.18	-5.8	1.1	-153.96
905	35.16	464.11	526.86	-2.66	-43.06	-17.82
906	-48.58	498.78	521.24	-31.49	-47.33	74.28
907	-142.82	420.17	434.57	-82.79	-50.72	138.61
908	45.41	227.29	616.46	-63.23	-68.33	164.89
909	353.76	350.34	610.84	-4.64	-74.13	171.02
910	376.22	216.8	668.95	-0.27	-51.85	196.04
911	472.66	273.44	537.35	27.07	-34.61	215.94
912	398.68	392.58	410.64	-5	-46.11	286.35
913	352.78	420.9	362.06	-31.65	-87.95	319.7
914	577.88	479.98	473.88	-14.5	-123.69	361.6
915	580.57	734.62	501.46	39.64	-99.85	310
916	735.6	762.94	625	54.87	-91.4	185.88
917	824.95	732.18	625.49	51.03	-56.03	81.51
918	765.38	515.14	677.25	52.55	-28.81	54.63
919	734.13	627.69	493.16	1.04	25.33	65.25
920	587.4	373.05	687.01	-77.82	82.73	108.06
921	660.89	439.21	578.61	-56.76	107.33	134.74
922	724.85	450.44	610.6	-39.03	127.81	63.84
923	780.76	454.59	552.98	-43	156.89	32.29
924	674.8	310.79	617.68	-28.59	215.3	45.5
925	717.04	162.11	643.07	-23.68	225.43	71.59
926	672.12	159.42	644.04	-14.92	286.38	103.67
927	435.3	245.36	577.15	-24.14	320.28	123.84
928	386.23	191.16	690.43	-41.32	279.66	89.97
929	137.7	151.61	662.11	-12.15	254.12	63.57
930	141.36	431.88	472.17	54.9	195.62	-17.06
931	-66.41	532.47	519.53	47.76	130.65	-108.98
932	1.95	362.55	714.84	32.17	66.35	-133.58
933	183.11	372.8	743.41	33.36	77.39	-88.38
934	-60.55	385.5	659.91	5.43	102.45	-51.06
935	-291.75	46.14	794.68	-39	64.36	-2.96
936	-101.56	67.38	729.49	7.69	-6.53	8.7
937	-130.37	200.44	615.97	36.8	-30.98	-2.84
938	-300.29	286.38	602.54	25.67	-56.09	-23.93
939	-118.16	486.57	527.34	38.09	-138.7	-49.47
940	29.54	509.28	687.99	28.02	-158.45	-41.6
941	133.54	548.83	727.78	-8.48	-159.67	-12.82
942	147.71	577.88	599.61	-75.2	-149.17	61.25
943	299.32	499.02	522.71	-115.11	-172.49	91.52
944	577.39	217.77	649.66	-142.12	-181.52	111.82
945	676.03	234.13	577.64	-90.73	-148.19	103.67
946	352.05	149.41	603.27	-37.29	-133.03	91.03
947	485.84	163.57	642.58	-9.52	-166.26	115.63
948	524.9	230.47	601.56	-7.81	-189.94	123.47
949	834.23	116.21	547.36	-44.56	-188.29	104.89
950	834.47	-266.6	771.73	-42.48	-130.52	120.39
951	759.77	-355.96	539.31	61.58	-97.47	147.89
952	968.26	-310.79	569.09	118.07	-89.94	163.79
953	1019.04	964.36	742.43	202.76	9.43	134.22
954	620.61	1184.57	1045.17	7.54	79.77	-15.99
955	-876.22	283.2	615.23	135.62	-79.13	170.87
956	-154.05	501.46	306.88	168.15	-161.44	275.88
957	1170.9	328.37	486.33	46.2	-1.77	241.33
958	464.36	410.89	677.73	13.46	127.14	169.22
959	-358.15	-300.54	149.66	0.82	-90.15	22.77
960	-107.18	-281.01	359.13	-23.8	-252.9	156.49
961	1025.15	16.36	554.2	14.56	-146.27	175.11
962	964.6	-14.4	344.73	6.96	-95.34	157.93
963	465.82	207.52	391.36	-2.17	-99.98	135.13
964	1054.93	319.58	646.73	-22.4	-237.64	109.53
965	1402.59	482.67	432.13	6.1	-223.42	-10.31
966	1474.12	336.18	446.04	-36.68	-45.65	-91.37
967	954.1	279.05	267.58	-69.95	45.2	-123.26
968	788.33	12.21	486.08	-141.17	87.25	-130.68
969	609.86	-337.16	178.96	-186.04	128.05	-124.91
970	-150.88	-422.85	794.19	-107.48	61	-121.77
971	1274.41	84.72	437.99	-31.89	-210.69	71.75
972	1574.95	27.1	475.1	-152.56	-58.84	33.75
973	1266.85	-88.62	640.87	-160.22	50.29	-1.16
974	879.88	-186.28	801.51	-92.83	195.16	15.99
975	561.77	-119.38	538.33	12.88	208.53	2.81
976	713.87	-18.31	428.22	74.4	150.76	11.87
977	645.26	-2.2	399.66	92.44	126.04	-37.11
978	694.34	216.31	375.24	99.67	125.06	-60.85
979	581.3	138.18	488.04	78.52	138.49	-43.27
980	486.33	20.26	542.72	81.45	146.94	25.3
981	517.58	77.15	521.73	73.67	150.42	53.31
982	585.94	56.15	642.09	63.05	146.58	48.25
983	497.56	104.49	551.51	66.38	152.74	62.65
984	516.85	-68.36	575.68	50.72	133.67	59.81
985	585.69	180.66	517.09	72.75	118.65	42.85
986	412.35	111.57	586.67	86.49	124.66	-18.19
987	365.97	128.17	463.62	102.69	123.38	-88.01
988	127.93	101.32	593.26	119.35	86.64	-97.05
989	329.83	133.06	642.58	136.72	60.67	-95.52
990	492.43	12.21	747.07	122.1	47.42	-152.1
991	302	155.52	585.45	140.56	74.25	-188.26
992	306.15	256.59	646.48	94.7	70.77	-175.96
993	252.2	219.73	678.47	69.4	43.73	-135.13
994	194.34	379.39	640.14	53.01	47.18	-131.44
995	163.57	328.13	717.53	16.88	48.4	-170.96
996	346.68	383.06	592.53	14.07	34.85	-169.98
997	232.42	321.04	619.38	-23.16	13.31	-160.64
998	341.31	253.66	674.07	1.95	-9.09	-155.43
999	525.63	468.26	520.75	21.73	23.04	-171.17
1000	320.56	582.28	725.1	-23.86	64.24	-170.75
1001	178.96	497.07	693.6	-18.22	81.91	-117.25
1002	54.2	508.79	744.14	-9.46	79.07	-112.64
1003	74.95	477.29	752.93	-2.84	52.49	-95.67
1004	-11.23	383.3	774.41	-12.66	36.8	-87.52
1005	81.05	436.77	726.07	-32.96	7.02	-46.6
1006	472.66	263.67	745.12	-66.96	-26.7	-115.26
1007	182.62	457.52	627.44	-29.14	63.2	-97.05
1008	-155.52	621.09	562.01	-45.53	78.74	-26.79
1009	-384.28	478.03	644.53	-56.92	35.13	-14.62
1010	-80.57	369.14	670.9	-64.85	-74.19	12.36
1011	441.89	149.41	765.14	-43.03	-134.09	54.17
1012	866.94	-24.9	816.16	-3.39	-97.87	67.63
1013	756.59	-171.14	742.19	141.85	-29.91	64.09
1014	652.34	143.31	832.52	227.36	31.59	80.23
1015	266.85	694.58	928.96	205.44	167.69	20.84
1016	-202.64	702.15	557.86	170.2	192.72	-17.82
1017	-286.13	567.87	529.05	114.56	95.03	28.02
1018	124.51	555.18	634.03	87.77	9.77	4.55
1019	586.67	493.16	734.38	110.5	21.09	-13.49
1020	399.66	574.95	593.51	82.82	95.4	-45.65
1021	-39.79	546.63	539.79	-44.31	104.68	-40.07
1022	71.04	322.75	829.59	-156.98	97.63	12.27
1023	100.59	318.12	889.16	-178.1	152.92	-24.48
1024	-272.46	230.71	815.67	-172.18	105.99	-84.41
1025	-327.88	162.84	625.24	-149.84	-5.52	-97.53
1026	-96.44	403.56	743.65	-97.6	-83.16	-80.9
1027	139.4	407.96	749.51	-37.78	-6.71	-58.35
1028	155.76	410.16	475.83	37.11	91.64	46.69
1029	755.13	490.72	561.52	59.6	-36.16	58.5
1030	680.66	801.03	790.28	107.88	21.73	64.06
1031	239.01	644.04	867.43	64.48	111.21	40.65
1032	-146.24	485.11	730.96	31.04	104.28	71.93
1033	23.93	400.88	819.82	0.58	71.56	16.82
1034	132.57	359.13	777.83	-0.09	93.2	-30
1035	-92.29	333.5	835.94	0.34	114.44	-68.08
1036	-21.24	329.35	841.06	-0.58	96.74	-82.89
1037	3.66	218.02	801.51	1.95	156.13	-124.39
1038	-205.57	317.14	694.82	25.21	163.85	-141.75
1039	-502.69	402.83	673.1	98.05	166.96	-102.69
1040	-742.92	551.27	288.09	152.28	68.05	-87.92
1041	-736.33	568.12	447.27	14.34	8.64	-41.11
1042	-643.07	491.21	406.01	-80.75	-89.2	17.33
1043	-312.99	464.11	709.23	-109.89	-149.29	79.99
1044	509.28	449.46	830.81	-133.21	-208.71	221.13
1045	252.44	429.93	822.02	-106.38	-131.74	187.13
1046	10.25	674.56	517.82	-83.25	-117.71	189.67
1047	275.88	534.42	852.78	-65.34	-191.5	163.33
1048	673.34	721.44	1073.73	33.54	-148.32	123.93
1049	488.53	708.98	630.86	98.79	-9.43	110.72
1050	-181.88	307.62	825.44	68.12	-12.02	97.14
1051	271.97	27.83	667.72	17.06	-76.08	15.78
1052	819.58	-7.32	1065.92	51.73	-51.85	-32.23
1053	748.78	240.48	834.47	105.59	62.29	-109.92
1054	464.11	348.88	702.88	141.3	169.19	-110.75
1055	-544.68	875.49	378.91	123.57	161.22	-87.71
1056	-755.62	765.14	466.8	22.16	-33.94	-33.75
1057	-274.9	469.73	740.23	-47.55	-127.9	76.32
1058	390.87	256.84	855.47	-49.65	-151.25	74.89
1059	491.46	314.21	603.27	-7.26	-63.9	64.45
1060	404.3	353.76	467.77	20.45	-45.41	84.81
1061	739.01	668.95	476.81	-75.81	6.2	46.91
1062	483.4	353.52	973.14	-153.81	95.37	-112.46
1063	-37.35	331.3	618.41	-28.69	123.35	-120.79
1064	-288.09	402.34	623.78	-46.42	53.41	-87.25
1065	-388.67	472.66	800.05	-34.3	-57.95	-21.51
1066	-60.3	383.79	978.52	57.31	-181.61	-15.11
1067	-31.98	221.44	349.12	310.3	-64.64	-7.54
1068	372.07	689.94	617.92	113.95	40.86	44.28
1069	220.46	389.65	940.92	28.63	82.82	0.03
1070	275.88	467.04	890.63	-30.7	67.78	-39.25
1071	393.07	341.06	667.72	60.49	27.83	-85.6
1072	-254.88	544.92	448.73	108.43	87.55	-22.95
1073	-500.49	646.73	583.5	27.1	9.89	58.87
1074	-446.29	465.09	675.54	10.8	-97.87	83.8
1075	315.67	217.29	711.43	34.48	-69.18	97.5
1076	493.41	655.76	564.45	99.7	-8.54	67.57
1077	297.36	505.86	664.79	52.15	76.42	22.06
1078	-34.67	599.37	939.94	103.94	62.99	18.16
1079	8.79	633.3	736.57	96.28	-5.22	-8.61
1080	635.25	487.3	647.95	62.32	36.07	-36.62
1081	-38.33	481.45	573.73	57.37	78.7	-57.31
1082	214.11	483.15	642.82	45.2	20.32	-76.69
1083	406.25	450.2	573	35.77	65.64	-125.82
1084	209.47	358.89	757.57	55.11	93.69	-148.65
1085	71.29	347.66	834.47	119.87	106.81	-162.96
1086	56.64	648.68	845.21	215.79	210.85	-116.58
1087	-643.8	725.59	681.15	236.6	273.01	-69.92
1088	-1093.99	660.64	287.6	196.23	46.88	-31.74
1089	-748.54	564.45	137.21	62.41	-176.82	47.79
1090	84.72	857.42	436.28	7.87	-174.56	73.03
1091	544.43	946.53	251.46	-107.76	-25.6	62.44
1092	9.52	664.55	582.52	-244.38	142.15	-68.54
1093	-520.02	727.05	585.94	-234.25	103.45	-48.83
1094	-358.89	785.89	724.12	-251.98	9.06	-38.79
1095	-201.66	557.62	890.87	-240.02	-30.12	-49.26
1096	33.94	491.94	676.27	-180.57	-76.08	-38.15
1097	211.18	319.09	655.03	-148.13	-21.51	-83.86
1098	-163.57	374.27	688.96	-91.89	9.58	-123.57
1099	-23.93	502.44	564.7	-76.45	0.76	-127.35
1100	-137.94	359.86	700.93	-85.82	-2.44	-106.38
1101	-174.8	399.41	717.29	-86.73	-25.88	-73.67
1102	-93.02	346.68	942.63	-101.9	-22.06	-51.42
1103	-268.55	307.37	919.92	-65.98	-15.29	-22.31
1104	-218.26	476.07	783.69	-31.52	-67.84	-3.08
1105	-38.82	482.91	770.02	-51.06	-100.77	25.05
1106	237.06	477.05	562.74	-62.01	-73	-7.42
1107	-65.92	361.08	659.42	-77.3	-6.47	-94.6
1108	-160.89	426.51	546.39	-54.08	10.86	-96.28
1109	-273.93	435.55	613.53	-66.77	17.7	-106.14
1110	-332.52	407.23	876.71	-41.81	-10.07	-109.47
1111	-63.48	626.71	749.02	-5.71	-38.79	-73.52
1112	-224.37	382.32	826.17	-26.28	-0.73	-86.27
1113	-568.6	442.63	714.6	70.43	-6.53	28.38
1114	-547.36	607.67	707.03	83.59	-123.08	130.4
1115	-250.73	565.19	832.03	65.52	-185.33	132.51
1116	283.45	351.56	726.07	47.06	-246.89	134.95
1117	288.33	467.04	603.76	68.48	-159.91	93.72
1118	-44.92	796.39	643.8	96.16	-121.67	72.2
1119	237.06	710.94	635.01	-5.52	-95	23.93
1120	218.51	634.03	512.7	-59.45	-38.45	-24.23
1121	278.81	107.67	759.52	-113.13	-39.61	-96.47
1122	354.98	236.82	888.67	-53.8	-48.13	12.6
1123	212.4	177.98	866.21	-57.74	-58.17	153.32
1124	257.57	125	851.32	-40.71	-33.97	137.15
1125	129.15	346.19	751.22	-23.56	23.74	36.13
1126	99.12	571.78	679.69	-39.64	46.81	-0.09
1127	249.02	460.21	714.36	-55.21	72.3	-74.83
1128	269.78	453.86	652.1	-15.96	105.26	-161.96
1129	106.45	544.19	666.99	6.99	150.18	-189.54
1130	72.27	363.53	690.67	6.44	182.83	-209.63
1131	-368.41	7.57	629.15	63.72	210.88	-211.76
1132	-720.95	664.06	477.05	102.23	127.81	-182.13
1133	-291.5	548.83	933.35	-87.59	-62.26	-119.11
1134	191.16	301.51	1185.55	-73.24	-44.89	0.49
1135	31.49	231.2	1045.17	37.17	45.96	30.58
1136	-405.76	280.76	622.07	49.22	106.02	50.38
1137	-565.43	452.64	744.14	0.79	-35.19	154.51
1138	-423.1	334.96	740.23	-37.9	-132.48	187.29
1139	309.57	-14.89	653.08	7.32	-151.46	192.87
1140	526.12	275.88	489.5	158.91	-103.88	0.7
1141	636.47	1119.63	779.05	107.45	-67.41	-61.52
1142	256.59	625	563.96	-37.11	44.77	-68.88
1143	-288.09	315.19	638.67	-85.08	26.21	-48.92
1144	-668.7	56.64	1028.08	-21.42	-51.88	77.15
1145	-557.62	285.64	1128.42	52.58	-139.62	199.01
1146	-436.77	501.46	890.63	5.58	-203.86	226.04
1147	79.1	133.3	625.49	-51.54	-231.63	216.46
1148	692.38	-43.95	570.8	10.74	-201.72	136.47
1149	646.48	342.29	728.76	207.64	-91.67	14.07
1150	175.05	885.01	579.83	148.59	12.12	48.43
1151	-182.86	642.09	530.76	74.25	-64.79	100.07
1152	265.38	405.76	624.51	112.27	-133.15	75.59
1153	221.68	625.73	750.73	141.36	-119.78	93.11
1154	7.81	735.35	498.29	136.69	-50.38	150.39
1155	-167.48	694.82	437.99	118.9	-62.59	227.02
1156	208.98	323.49	274.66	17.3	-147.89	202.55
1157	697.51	89.6	407.47	-34.09	-122.5	161.13
1158	802.98	445.56	675.78	-14.5	-29.27	165.83
1159	765.87	694.82	901.61	-142	30.03	171.33
1160	305.91	406.49	652.83	0.27	59.02	55.45
1161	711.67	306.4	805.91	77.97	15.5	23.59
1162	720.7	412.6	711.43	100.19	46.36	-32.84
1163	544.19	261.96	651.12	82.79	78.25	-83.89
1164	619.38	543.21	544.68	60.94	87.16	-113.71
1165	441.65	642.82	565.43	-53.28	153.53	-165.92
1166	150.63	476.07	815.43	-123.38	153.53	-216.52
1167	137.45	398.44	685.06	-119.93	53.5	-247.68
1168	167.48	368.65	699.22	-253.45	228.97	-140.26
1169	-47.12	8.3	578.61	-225.65	124.42	-116.24
1170	-25.63	157.47	528.32	-187.1	90.03	-84.63
1171	221.68	253.42	605.22	-156.83	52.61	-57.95
1172	240.48	235.84	648.44	-115.94	110.84	-39.49
1173	92.29	356.93	905.03	-31.22	174.71	-56.49
1174	-142.33	497.56	886.47	15.41	146.73	-63.72
1175	-123.54	386.72	914.06	-5.34	103.3	-56.52
1176	27.34	149.9	766.85	6.81	100.34	-39.98
1177	-384.28	86.91	517.58	25.7	107.48	-41.66
1178	-423.58	343.02	551.51	77.73	5.31	-20.23
1179	-67.38	551.51	617.92	115.75	-86.49	-14.8
1180	547.36	1058.11	744.14	100.77	-52.8	36.29
1181	1121.58	692.87	1261.96	96.77	77.45	22.98
1182	490.97	628.91	867.43	178.13	284.97	-66.74
1183	-556.4	719.24	430.66	106.38	291.81	5.86
1184	-513.92	578.37	428.71	-90.39	120.09	11.69
1185	-167.48	-25.88	757.08	-36.01	33.54	-12.42
1186	-439.21	256.35	528.32	24.84	-16.24	-32.62
1187	-489.5	355.71	791.75	65.64	10.22	12.39
1188	-225.59	604.98	711.91	113.31	14.01	30.21
1189	-186.28	604.49	748.54	71.81	7.57	-35.28
1190	-141.36	455.81	728.27	89.2	23.74	-69.06
1191	-462.89	355.47	563.48	134.52	21.18	-108.52
1192	-277.83	379.64	643.55	110.81	-22.19	-102.51
1193	-290.04	450.2	686.77	92.62	-38.88	-93.48
1194	-204.1	845.21	674.8	63.81	-28.14	-19.2
1195	-164.55	800.78	739.26	-78.28	5.43	35.8
1196	-309.08	753.66	919.43	-104.46	98.18	62.53
1197	-283.45	550.29	629.88	-85.94	6.77	58.93
1198	-238.04	631.35	754.15	-136.87	-84.63	70.22
1199	-221.92	630.86	797.36	-120.61	-24.05	39.83
1200	-398.68	578.37	805.42	-104.4	-82.95	74.83
1201	13.92	683.11	784.42	-106.6	-92.16	119.51
1202	473.63	316.41	914.79	-99.37	-72.39	32.1
1203	29.79	390.14	701.66	-4.43	5	0.31
1204	-14.65	458.5	621.83	-23.5	-5.37	37.32
1205	-50.05	177	815.19	-25.6	5.55	42.54
1206	-126.46	287.84	639.16	-62.38	-18.52	52.28
1207	326.17	344.48	687.01	-39.73	-30.7	13.15
1208	146.97	339.11	887.45	9.77	25.73	-94.18
1209	15.38	405.03	870.36	-3.85	63.84	-28.96
1210	-467.04	432.13	670.65	-29.91	42.72	10.89
1211	-459.23	285.89	599.61	-86.24	-59.66	61.1
1212	-111.08	351.81	606.69	-32.59	-102.26	39.12
1213	43.95	483.15	569.58	13.89	-80.84	-8.15
1214	85.94	464.36	769.78	4.36	-62.29	-11.44
1215	70.31	625.49	739.26	8.54	-75.07	17.7
1216	328.86	332.03	1039.55	-11.38	-92.53	66.35
1217	295.17	286.38	1096.44	1.95	3.23	50.11
1218	56.15	378.42	778.32	-13.85	7.35	15.23
1219	26.86	190.19	428.47	-45.26	-40.31	-50.29
1220	-122.07	103.03	859.62	-77.97	-120.97	-83.04
1221	-58.35	250.73	801.27	-15.35	-29.48	-92.56
1222	-70.56	333.01	746.83	29.82	15.29	-82.06
1223	-161.13	456.05	671.63	18.62	18.65	-70.37
1224	-249.02	240.48	743.9	-7.51	-3.14	-82.67
1225	-84.96	536.87	689.21	54.81	-50.14	-14.43
1226	67.87	684.33	647.71	31.98	-79.53	-18.83
1227	503.91	643.55	734.38	31.19	-68.12	-9.03
1228	428.96	424.32	755.86	56.98	0.61	29.79
1229	206.05	424.32	1072.51	83.5	-4.82	125.37
1230	-21.48	161.87	927.73	56.58	40.74	155.61
1231	-160.16	243.65	887.94	40.34	26.7	124.66
1232	89.11	312.01	762.7	0.21	9.09	72.85
1233	23.93	242.19	694.82	-9.31	60.88	68.48
1234	-152.59	289.79	507.57	28.72	94.48	45.38
1235	-27.83	318.6	638.92	49.93	29.45	-70.47
1236	74.95	386.47	646	59.63	62.87	-91.09
1237	96.19	372.8	763.43	58.84	92.01	-107.27
1238	-48.34	276.61	872.8	78.09	125.95	-87.13
1239	-63.96	446.29	783.94	113.04	92.86	-124.36
1240	-207.28	514.4	719.24	80.51	94.12	-146.33
1241	-486.82	557.62	716.55	60.18	56.18	-132.23
1242	-374.02	617.43	615.48	6.04	-19.9	-106.32
1243	-100.83	477.54	733.89	-53.38	-20.11	-102.33
1244	-262.94	511.72	650.39	-36.16	-34.85	-159.21
1245	-275.15	536.38	598.39	-60.91	-73.64	-142.46
1246	-21.24	533.94	694.58	-81.02	-36.93	-101.26
1247	-190.92	630.86	720.46	-78.22	-41.56	-84.14
1248	-40.77	490.48	840.09	-95.03	-66.96	-70.43
1249	120.36	723.88	760.99	-21.48	-93.81	-94.39
1250	198	850.1	709.96	-68.18	-65.58	-77.67
1251	43.46	503.17	826.42	-106.78	-45.68	-54.38
1252	-55.18	285.64	928.71	-110.96	-18.71	11.38
1253	-207.03	361.33	829.1	-97.78	-2.66	57.28
1254	-70.56	344.24	796.39	-81.02	-30.27	45.47
1255	-49.32	409.67	692.63	-78.7	-13.82	3.45
1256	23.93	283.94	722.66	-65.64	-13.79	-24.26
1257	-59.08	504.39	543.46	-1.1	-46.51	-81.94
1258	-16.85	461.67	704.35	-20.29	-52.46	-84.01
1259	0	422.85	750.73	-45.68	-1.56	-41.32
1260	-162.84	423.83	820.56	-55.36	-26.34	-36.25
1261	-171.88	191.16	1155.27	-90.42	-58.44	-56.64
1262	-99.12	162.84	1040.53	-71.62	-39.31	-64.97
1263	-97.9	165.77	818.6	-58.47	-8.15	-61.07
1264	-195.56	130.62	747.8	-56.27	-14.56	-56.15
1265	-122.07	225.1	750.49	-26.92	-19.41	-49.96
1266	-43.7	277.1	747.56	-2.84	-0.34	-56.27
1267	-147.95	329.1	871.83	0.43	17.09	-44.43
1268	-139.89	354.74	888.67	3.39	16.51	-16.54
1269	-68.85	269.29	852.05	-1.92	13.85	-19.65
1270	-91.06	125.24	825.93	25.82	2.47	-4.49
1271	-196.53	154.05	752.44	67.26	40.59	4.82
1272	-369.63	241.21	685.3	113.56	-10.25	59.3
1273	-338.62	291.02	646	98.08	-65.89	88.17
1274	100.1	150.88	759.03	102.29	-98.57	168.61
1275	527.83	338.87	652.59	124.82	-7.81	223.69
1276	-31.49	422.61	928.96	102.45	70.07	212.74
1277	-217.53	537.11	868.16	56.03	22.19	255.92
1278	-102.05	433.84	809.81	0.55	-29.63	243.44
1279	-71.29	330.57	659.18	-17.79	-45.62	209.93
1280	201.17	199.71	609.38	-58.87	-57.34	140.99
1281	168.46	91.06	606.69	18.74	11.87	67.81
1282	-34.67	386.23	965.58	88.01	41.75	33.11
1283	-31.49	674.32	936.04	72.05	12.33	-56.15
1284	97.66	564.94	1037.11	22.28	-2.41	-79.19
1285	231.45	465.09	1041.5	-13	-16.85	-71.14
1286	170.17	377.2	984.86	-21.55	63.02	-75.59
1287	-78.37	355.47	761.72	-39.18	93.84	-120.51
1288	-224.37	122.8	678.47	-42.36	60.73	-109.41
1289	19.78	285.4	645.26	-8.85	-6.47	-66.25
1290	45.17	263.18	827.88	25.42	41.78	-86.24
1291	-283.69	485.11	727.05	23.56	39.09	-89.48
1292	-146.24	400.39	777.1	-9.22	20.45	-40.95
1293	-167.97	482.42	662.11	-8	21.67	-39.86
1294	6.59	608.4	604	1.01	8.79	-64.97
1295	30.03	507.32	705.81	7.39	47.73	-72.42
1296	-25.15	514.4	789.55	32.26	70.43	-80.14
1297	-283.69	596.92	792.48	23.77	51.64	-58.2
1298	-289.06	621.83	816.16	-36.04	-17.21	21.67
1299	-45.17	335.69	1006.59	-48.61	-12.3	37.08
1300	18.8	378.91	991.46	12.08	-23.19	32.93
1301	137.94	428.96	758.06	5.31	-24.54	55.69
1302	433.84	401.37	702.15	1.07	15.87	109.59
1303	-33.94	259.52	941.16	58.17	70.28	77.91
1304	89.11	899.41	695.31	106.23	26.37	152.92
1305	161.13	650.63	671.39	89.26	108.83	122.38
1306	-173.34	296.39	653.08	42.94	97.78	74.4
1307	218.99	213.62	780.27	66.65	86.3	30.03
1308	-95.46	370.61	712.4	71.44	161.56	-21.94
1309	-212.4	337.89	739.26	44.16	160.92	-24.23
1310	-218.75	517.82	621.58	-4.85	156.04	-46.75
1311	-287.11	319.09	657.47	-19.81	140.99	-88.26
1312	-267.09	331.05	473.88	17.3	137.33	-180.79
1313	-467.77	260.99	338.13	33.91	204.16	-205.38
1314	-1018.55	314.45	357.18	109.89	143.31	-229.95
1315	-816.41	239.26	849.12	157.99	88.59	-264.53
1316	-680.91	764.16	908.69	128.51	92.5	-144.32
1317	-237.55	901.61	1162.84	-50.17	103.88	22.13
1318	-696.29	497.31	942.87	1.56	157.87	36.62
1319	-753.91	683.35	504.39	108.37	-47.18	58.47
1320	-62.5	676.76	611.82	56.18	-166.81	82.18
1321	68.85	611.33	658.69	-38.85	-35.77	50.45
1322	-276.61	440.67	738.28	-120.27	4.12	-25.7
1323	-733.64	122.8	894.29	-114.35	-44.25	-36.25
1324	-528.08	222.9	993.16	-106.6	-142.49	-8.12
1325	-166.99	249.27	831.05	-103.36	-172.91	60.85
1326	74.22	341.8	621.83	-126.98	-106.69	29.05
1327	-75.93	312.5	543.46	-134	-55.85	-14.86
1328	-149.66	462.65	574.71	-123.6	-59.57	-9.43
1329	-160.16	581.79	684.33	-96.56	-21.73	-24.14
1330	-518.31	520.02	663.82	16.88	25.6	-102.2
1331	-708.25	435.79	710.45	124.27	-42.45	-141.36
1332	-666.99	434.81	660.64	174.77	-114.5	-72.24
1333	-701.9	405.27	718.51	127.47	-222.05	41.9
1334	-424.32	401.61	803.96	101.96	-275.57	120.3
1335	-185.79	575.68	611.57	4.03	-326.48	184.57
1336	76.66	212.65	799.07	-111.91	-321.44	196.23
1337	111.82	224.85	677.25	-86.46	-288.27	230.13
1338	109.13	398.44	636.96	-87.4	-274.99	252.32
1339	215.33	310.06	679.2	-88.53	-237.7	249.02
1340	282.23	339.84	520.26	-59.02	-285.8	145.23
1341	604.25	483.15	839.11	28.93	-201.69	112.82
1342	76.66	614.99	654.05	162.72	-41.08	93.2
1343	-174.32	604.25	890.63	86.64	-213.41	57.56
1344	116.46	573.97	574.95	110.78	-164.92	91.74
1345	362.06	568.6	497.31	81.12	-152.16	27.65
1346	280.03	547.12	469.48	32.32	-124.79	40.8
1347	576.9	191.65	774.17	-56.4	-130.4	80.66
1348	704.59	344.48	571.78	27.4	-94.67	24.66
1349	516.6	441.65	597.17	-1.77	-7.23	22.86
1350	456.54	417.72	617.92	2.99	20.9	9.92
1351	642.09	412.35	692.87	17.24	14.07	-31.92
1352	955.08	498.05	685.06	24.66	40.16	-96.92
1353	251.71	264.16	692.38	-19.35	163.82	-34.36
1354	198.24	229	822.02	-42.79	125.85	-49.22
1355	252.2	377.44	856.45	-70.4	101.07	-77.55
1356	374.51	464.84	992.92	-73.21	138.28	-64.7
1357	424.07	252.44	756.1	20.02	242.46	-50.69
1358	197.02	384.03	497.31	-32.26	205.63	-75.96
1359	39.79	281.49	592.04	-70.19	209.87	-102.91
1360	-135.74	294.43	531.01	-103.3	175.57	-120.42
1361	-194.34	275.88	801.76	-71.08	104.06	-74.4
1362	87.89	203.61	872.8	-66.83	88.71	-46.57
1363	102.78	357.18	701.66	-32.41	105.68	-23.44
1364	48.34	237.79	652.83	4.61	112.24	-26.95
1365	68.12	256.59	766.85	8.76	126.62	-15.87
1366	100.59	333.25	803.22	71.75	176.88	-53.07
1367	-136.47	590.09	909.42	78.16	191.04	-97.41
1368	-185.3	518.07	791.75	72.02	170.78	-101.32
1369	-311.52	192.38	653.08	43.3	182.19	-99.24
1370	-320.31	302.49	413.57	64	118.68	-117.89
1371	-312.74	331.05	454.1	16.33	72.02	-89.14
1372	-217.04	406.01	691.89	22.13	57.83	-63.72
1373	-202.15	715.82	533.2	21.55	50.99	-42.66
1374	-159.18	505.62	715.82	6.77	89.54	0.37
1375	-158.69	636.96	625	44.13	114.75	-16.91
1376	-306.4	620.61	668.46	30.03	134.86	-10.56
1377	-583.25	718.26	745.61	-12.21	105.19	13.7
1378	-499.51	635.99	765.38	-49.47	27.34	56
1379	-352.29	657.47	844.48	-48.49	-23.38	71.81
1380	-207.03	685.55	897.71	-17.15	-32.01	65.34
1381	-273.93	603.27	918.95	-24.32	-41.11	59.39
1382	-244.63	348.39	857.67	-34.39	-39	68.97
1383	3.66	336.18	743.9	-72.36	5.49	52.4
1384	-201.42	406.01	721.92	-61	28.5	65.43
1385	-90.82	380.62	802	-20.84	24.93	102.23
1386	-271.97	640.87	498.29	-22.46	14.56	97.44
1387	42.24	182.62	756.1	-82.82	-34.3	80.17
1388	350.34	309.57	832.52	50.05	19.04	29.05
1389	-51.76	291.99	963.38	59.72	129.09	-12.42
1390	-263.67	352.29	868.9	10.38	139.4	-58.53
1391	-430.42	155.76	786.38	-2.35	134.19	-83.01
1392	-751.22	284.67	394.53	29.66	121.25	-79.65
1393	-948.73	291.02	240.48	74.07	59.02	-88.59
1394	-726.56	286.62	490.48	123.84	-3.2	-141.69
1395	-578.37	446.29	591.06	136.32	-57.5	-143.31
1396	-320.8	1020.75	979.74	-27.04	-66.93	-24.32
1397	16.85	416.75	1135.25	-89.45	-53.01	26.61
1398	-492.68	350.1	854.98	-50.63	-4.03	47.45
1399	-287.6	387.45	759.52	-60.36	-83.92	62.07
1400	-236.57	333.25	756.59	-81.02	-73.58	59.75
1401	-294.68	300.29	844.73	-58.29	-103.58	44.59
1402	-163.57	385.5	755.86	-45.9	-122.28	30.82
1403	113.53	575.44	844.24	-41.38	-133.76	-36.56
1404	90.33	407.96	750	-70.71	-54.05	-112.88
1405	-229.98	226.32	732.42	-94.33	17.21	-112.06
1406	-426.51	221.19	714.36	-65.16	13.92	-78.67
1407	-568.36	136.23	905.27	-36.5	7.87	-53.5
1408	-533.94	336.18	809.33	4.24	-80.2	-17.12
1409	-422.85	262.45	696.04	26.18	-96.83	7.51
1410	-498.29	280.27	713.87	52.7	-155.67	11.51
1411	-208.74	384.77	618.9	95.15	-246.09	82.28
1412	307.13	561.04	625.49	89.57	-237.3	98.33
1413	546.39	731.2	807.37	86.03	-117.25	60.61
1414	-157.96	869.87	772.71	6.1	32.75	-4.76
1415	-454.59	475.34	867.43	-95	-29.72	2.81
1416	-581.54	297.12	901.86	-91	-125.89	101.78
1417	-446.04	2.2	844.48	-68.79	-174.62	151.03
1418	-282.47	68.36	561.04	-40.37	-222.75	214.48
1419	306.15	-125.24	500.49	-24.57	-237.67	201.69
1420	669.19	27.59	546.88	117.43	-190.06	51.21
1421	683.11	338.13	507.08	222.29	-170.32	-8.03
1422	578.86	1162.35	474.85	192.41	-138.12	56.64
1423	453.86	815.92	854.98	-1.83	-12.73	-12.08
1424	27.83	894.78	903.81	-0.67	4.09	-48.83
1425	89.36	572.02	849.85	-11.26	-97.44	-39.64
1426	267.09	563.23	817.14	-24.2	-39.06	-8.09
1427	410.16	317.38	812.99	-28.29	-4.97	-21.21
1428	604.74	479.25	824.95	-12.48	68.85	-98.02
1429	213.38	483.89	619.63	-73.58	188.84	-142.58
1430	-428.47	341.06	584.23	-152.83	143.83	-154.6
1431	-605.96	250	421.14	-57.68	126.46	-83.77
1432	-639.16	152.34	651.61	-6.93	64.51	-76.93
1433	-316.89	150.88	777.59	35.92	-70.98	-57.56
1434	103.27	62.99	971.68	9.34	-144.9	28.38
1435	281.49	-70.31	758.79	17.33	-111.11	108.22
1436	422.36	-158.2	870.36	40.5	-25.36	62.56
1437	177.25	299.56	577.39	117.65	34.91	9.22
1438	-20.26	1603.76	883.79	95.52	30.12	21.55
1439	294.92	708.74	946.53	3.6	-36.22	-27.74
1440	394.53	766.85	542.72	8.36	18.43	4.12
1441	357.91	594.24	602.54	-56.21	28.38	17.85
1442	105.71	299.56	692.14	-68.08	36.96	35.58
1443	204.83	192.87	911.38	-52.4	68.02	87.71
1444	267.58	272.46	958.74	-16.54	81.76	91.16
1445	398.19	399.17	911.13	-7.78	145.42	-16.66
1446	302.98	451.9	783.69	-19.53	176.45	-62.04
1447	-69.58	404.79	693.6	-64.79	236.36	-96.25
1448	-395.02	167.24	670.17	-40.68	239.75	-103.97
1449	-789.31	171.39	523.44	37.17	167.6	-168.4
1450	-878.17	57.62	732.67	68.82	14.47	-158.42
1451	-394.29	53.71	829.35	91.16	-100.62	-86.88
1452	286.87	370.36	758.54	91.61	-38.82	-45.53
1453	393.31	243.41	773.19	55.21	5.52	-48.95
1454	323.24	233.15	873.54	50.38	108.55	-55.57
1455	-392.82	169.19	834.23	65.7	149.66	-57.56
1456	-524.66	275.88	814.45	140.44	73	11.51
1457	-382.57	789.06	719.97	142.36	65.95	56.85
1458	-322.51	741.46	762.21	48.03	66.71	78.83
1459	-239.5	569.82	642.09	-25.39	53.22	105.13
1460	-30.03	493.9	695.8	-2.29	81.39	65.19
1461	-95.95	671.39	628.42	7.9	107.39	10.5
1462	-227.54	639.16	672.61	-11.05	118.8	-1.25
1463	-207.03	532.96	771	-37.63	115.54	16.6
1464	-527.59	364.26	792.72	-37.11	115.78	0.7
1465	-746.58	341.31	780.03	20.42	49.93	-9.64
1466	-847.9	497.31	490.72	-1.83	-23.77	-1.5
1467	-277.83	548.1	502.44	-15.23	-110.41	64.48
1468	191.16	708.5	701.66	-28.59	-123.14	93.17
1469	250.73	499.27	875.98	-36.44	-27.86	75.47
1470	48.1	424.32	870.36	-22.86	53.22	39.46
1471	-12.21	630.62	903.81	-34.91	66.99	14.34
1472	-129.64	542.97	820.8	-58.41	123.93	-47.61
1473	-397.71	324.95	741.7	-85.69	100.07	-97.87
1474	-755.86	346.92	599.12	-57.16	14.71	-13.64
1475	-724.12	243.41	649.17	-28.72	-89.32	109.47
1476	-474.12	423.83	603.03	-11.54	-123.93	130.19
1477	-51.03	454.1	692.38	8.27	-143.28	139.1
1478	103.27	586.43	844.24	47.79	-108.18	76.17
1479	169.92	462.4	838.62	25.57	-6.44	60.79
1480	-112.3	362.55	791.99	15.53	14.1	83.28
1481	-153.32	622.8	763.67	22.64	-56.21	79.65
1482	58.35	373.29	958.74	-17.36	-45.99	40.8
1483	-271.73	413.57	725.34	-42.76	-6.23	24.54
1484	-269.53	225.1	799.8	-108.83	-67.44	69.52
1485	-60.06	264.65	777.83	-98.94	-80.72	38.33
1486	-20.02	238.53	750.73	-77.03	-37.54	16.94
1487	-268.8	515.38	561.04	-41.53	-73.52	30.36
1488	128.17	287.35	574.71	-65.03	-75.9	35.95
1489	75.44	358.15	866.94	-20.48	-100.19	-42.51
1490	-57.86	339.6	890.38	10.47	-82.49	-22.64
1491	-130.86	337.65	952.39	12.88	-80.81	-2.29
1492	-123.78	238.53	965.33	43.58	-75.26	-16.97
1493	-179.93	341.55	809.08	61.28	-98.63	-20.54
1494	8.54	294.43	820.31	27.53	-80.54	-42.85
1495	-45.41	245.85	827.15	41.08	-64.24	-90.18
1496	-125.49	398.19	609.62	93.51	-56.88	-121.25
1497	-0.98	491.94	529.54	65.89	-75.99	-120.94
1498	171.88	449.46	566.89	35.1	-61.22	-139.47
1499	165.53	404.54	607.67	36.44	15.26	-186.25
1500	-222.41	413.82	495.85	20.66	30	-222.84
1501	-512.94	297.85	736.33	20.14	8.12	-247.68
1502	-380.62	458.98	791.99	26.89	10.13	-172.7
1503	-253.91	547.36	1153.56	37.08	-100.71	-118.1
1504	602.29	844.24	487.06	31.07	-102.48	122.89
1505	1031.01	708.74	517.58	-62.99	-128.57	102.54
1506	646	504.64	724.37	-38.36	-22.86	61
1507	-250.24	668.46	729.49	-36.53	85.24	93.2
1508	-233.89	817.38	708.25	-50.81	38.7	84.41
1509	124.02	650.39	711.18	-68.97	3.72	5.28
1510	145.26	607.91	768.31	-61.8	49.56	0.24
1511	155.52	472.17	844.73	-53.83	58.75	15.59
1512	183.11	336.91	840.09	-56.21	94.18	12.51
1513	-82.52	172.12	844.97	-62.81	113.89	-42.85
1514	-139.89	345.7	708.25	-48.16	97.84	-60.85
1515	-396.48	323	684.81	-60.06	34.48	-55.94
1516	-323.73	172.36	635.99	-53.77	10.19	-43.52
1517	-196.53	171.14	733.64	-44.98	12.15	-20.42
1518	-92.04	270.02	843.75	-15.01	14.43	-3.23
1519	-168.7	249.76	864.26	-32.96	33.6	5.58
1520	-200.68	262.94	957.28	-25.09	25.88	26.37
1521	-6.59	387.7	732.18	-12.02	-10.89	40.1
1522	115.97	242.43	850.1	-39.25	23.86	6.81
1523	-71.78	81.3	881.84	-20.51	13.4	-1.8
1524	204.83	308.11	927.49	-9.64	10.62	-2.29
1525	-56.88	262.45	835.94	28.99	116.82	-62.71
1526	-380.13	316.16	719.73	40.13	88.1	-71.44
1527	-143.07	489.01	608.89	8.94	38.12	-30.52
1528	-60.55	277.83	773.19	-24.41	84.78	-5
1529	-102.78	345.95	668.7	-10.77	92.65	-27.8
1530	-258.54	578.13	687.01	-35.22	110.78	-63.78
1531	-198.97	405.76	895.02	-111.66	90.06	-46.81
1532	-404.3	129.15	902.1	-77.51	99.21	-15.38
1533	-405.76	144.04	845.7	56.88	102.11	35.16
1534	-523.19	382.81	758.79	108.95	117.19	39.61
1535	-553.47	433.35	517.58	117	78.19	2.75
1536	-282.71	369.87	709.96	64.48	-34.79	21.64
1537	-36.87	468.75	553.22	105.71	-4.79	78.37
1538	-140.63	562.26	574.71	78.06	26.46	73.85
1539	-288.57	635.25	719.24	68.27	21.06	64.15
1540	-479.49	848.14	929.2	50.29	16.72	61.25
1541	-268.55	811.77	852.29	-5.65	-37.17	101.47
1542	-178.47	561.52	983.64	-9.7	-38.18	117.77
1543	-208.25	563.96	828.61	-3.08	-42.02	137.85
1544	-224.12	259.52	759.03	-12.7	-52.43	212.4
1545	-179.93	349.85	499.27	4.52	-29.51	212.92
1546	-27.1	232.42	751.71	-33.08	4.33	48.22
1547	-18.31	170.9	901.12	32.96	-19.81	-107.27
1548	70.8	513.67	754.39	50.57	-6.2	-76.84
1549	-295.9	488.53	792.24	21.67	31.86	13
1550	-415.28	635.25	826.9	27.71	-76.75	61.98
1551	-173.1	492.68	778.81	-6.04	-110.41	140.84
1552	-51.03	479.98	615.97	9.34	-103.7	137.27
1553	-63.23	315.67	654.79	13.52	-90.3	111.33
1554	-28.56	362.55	766.85	59.08	-43.15	85.63
1555	-40.77	577.15	732.91	54.02	-50.17	5
1556	38.57	599.85	710.69	25.02	-47.33	24.38
1557	-42.24	663.33	725.59	-7.84	-46.72	58.75
1558	-160.89	503.91	854.25	-99.76	-31.16	78.67
1559	-329.1	481.45	790.53	-131.56	-145.29	8.24
1560	-133.54	281.98	741.94	-71.23	-152.65	71.66
1561	-3.91	231.93	637.94	32.01	-131.62	137.15
1562	391.85	381.35	316.65	79.99	-64.42	170.32
1563	605.47	335.94	598.63	68.88	34.3	108.83
1564	60.06	579.83	688.96	79.53	73.52	80.84
1565	235.11	325.93	826.66	40.28	74.89	117.86
1566	-10.99	333.74	818.6	61.19	59.78	105.99
1567	3.66	293.95	850.59	88.29	3.6	96.37
1568	26.86	572.75	679.44	126.53	8.33	72.24
1569	16.6	430.42	723.14	63.69	30.79	42.39
1570	85.94	366.46	740.72	97.87	20.57	-58.26
1571	201.42	497.07	496.58	102.45	23.56	-89.05
1572	52.49	474.85	812.74	86.3	50.11	-113.95
1573	-0.24	418.95	803.96	79.16	52.76	-122.89
1574	-140.38	394.04	798.34	64.94	56.18	-113.89
1575	-200.93	419.92	828.13	78.49	24.6	-117.92
1576	-45.41	437.99	689.7	79.74	23.77	-142.06
1577	-313.48	454.59	646.97	85.02	37.99	-185.58
1578	-415.28	473.63	629.88	66.31	-1.01	-176.18
1579	-212.89	571.04	719.24	71.47	-24.99	-156.56
1580	-74.22	706.79	656.74	31.1	33.11	-176.73
1581	-33.94	722.66	467.29	-17.36	25.21	-196.9
1582	7.32	495.12	585.45	-71.26	24.14	-191.86
1583	-216.8	732.67	490.23	-97.6	42.82	-178.41
1584	-332.76	484.13	794.68	-151.34	40.31	-126.65
1585	-280.03	588.38	752.44	-131.53	33.66	-80.93
1586	-252.44	642.58	802.49	-133.42	34.85	-89.72
1587	-327.15	461.67	755.13	-136.05	23.5	-99
1588	84.47	496.83	806.15	-66.04	-26.92	-29.88
1589	163.82	649.41	623.05	-31.1	16.17	-27.95
1590	2.44	701.9	666.75	-41.05	94.6	-12.15
1591	-449.22	673.34	705.32	-43.24	91.09	32.07
1592	-573.49	474.85	871.58	-59.75	59.54	70.95
1593	-478.52	396	723.39	-50.48	-17.88	84.69
1594	-336.18	339.11	652.34	-45.14	-56.03	78.8
1595	-327.64	354.98	708.01	-34.91	-74.62	67.02
1596	-327.39	135.99	834.47	6.1	-87.43	66.56
1597	137.45	551.27	508.3	68.54	-101.9	54.44
1598	43.21	497.07	693.85	58.17	-28.32	-52.31
1599	-230.71	894.78	508.06	85.36	-48.25	-34.82
1600	-45.65	835.94	498.29	-69.46	22.64	-19.04
1601	-210.21	432.37	555.18	-78.49	52.92	-83.59
1602	-298.34	574.71	859.38	3.54	-98.27	-131.56
1603	-69.58	662.84	1124.51	-19.71	-44.56	-5.83
1604	-142.82	652.83	1067.87	-62.29	-26.25	-15.53
1605	-335.45	282.96	1017.33	-76.72	-61.86	8.58
1606	-154.79	341.55	826.42	-76.54	-60.06	28.72
1607	-216.8	330.81	714.11	-92.29	-44.34	57.46
1608	-25.63	178.96	775.63	-96.95	-44.4	85.97
1609	-86.67	163.57	735.84	-42.21	-17.21	71.47
1610	-215.33	354	686.52	-30.49	-44.77	53.19
1611	178.96	435.79	634.77	-35.61	-10.44	34.91
1612	89.11	415.77	814.94	-6.65	76.35	-56.85
1613	-280.03	453.37	707.03	25.7	94.06	-121.34
1614	-294.43	393.55	804.44	23.53	42.33	-127.5
1615	-72.75	325.93	868.16	39.79	33.78	-126.22
1616	-154.54	321.04	730.96	52.95	95.86	-92.93
1617	-527.34	221.68	770.02	59.27	104.34	-102.51
1618	-620.12	337.4	609.62	108.8	12.05	-57.19
1619	-366.7	455.81	473.63	108.58	-45.65	-27.34
1620	-32.96	339.84	633.3	97.96	13.15	-21.64
1621	-137.45	516.36	611.82	93.17	39.03	-32.62
1622	-328.86	602.54	744.63	36.41	46.78	-1.74
1623	-395.26	502.93	696.53	12.76	32.1	62.68
1624	-406.25	547.36	732.42	-17.4	-1.46	88.75
1625	-309.33	440.67	851.32	-38.36	-20.45	86.12
1626	-343.26	485.11	679.69	-51.42	-43.03	82.24
1627	-219.48	407.71	692.63	-38.12	-69.92	100.19
1628	-62.5	465.58	633.3	-29.97	-85.69	127.53
1629	-44.43	533.2	588.87	-11.11	-65.43	131.47
1630	-11.23	617.19	658.94	6.53	-56.3	128.57
1631	-111.08	602.29	841.8	-0.03	-47.15	95.37
1632	-78.61	493.16	897.95	15.44	-38.67	88.38
1633	-126.71	386.96	830.08	1.65	-15.32	66.07
1634	-165.53	433.35	756.59	-15.2	-15.66	62.9
1635	-255.62	421.39	724.85	-25.79	-20.87	72.85
1636	-14.16	680.18	679.44	-19.53	-43.18	56.37
1637	150.39	553.71	861.33	5.16	-31.25	-6.41
1638	135.25	485.6	792.48	64.64	-19.99	17.88
1639	49.32	436.77	610.6	70.47	-8.79	65.92
1640	-89.36	329.59	775.39	102.66	-2.84	63.96
1641	134.77	751.71	593.51	145.26	-6.87	2.29
1642	222.9	719.24	649.9	62.19	66.16	-89.75
1643	-208.98	508.06	684.33	39.52	80.87	-123.05
1644	-251.46	545.41	658.45	8.85	71.38	-89.17
1645	-216.31	516.6	804.44	-18.16	74.83	-64.09
1646	-352.29	410.16	745.61	-33.11	69.61	-58.96
1647	-355.22	343.26	780.27	-27.65	31.43	-52.03
1648	-355.47	459.72	753.66	-31.49	-10.83	-53.99
1649	-49.07	359.38	825.68	-5.28	-23.19	-6.13
1650	6.35	426.76	722.17	64.7	22.83	-20.75
1651	-185.06	590.82	511.47	55.3	22.89	-47.24
1652	-101.07	434.08	695.31	25.48	28.29	-6.9
1653	122.8	629.88	647.71	11.23	60.7	-21.88
1654	-105.22	522.71	710.45	-23.59	97.14	-88.84
1655	-473.88	529.79	558.59	-11.32	85.27	-118.38
1656	-442.38	560.06	596.19	-41.23	31.07	-127.53
1657	-419.92	332.52	613.04	4.7	26.55	-102.26
1658	-331.3	440.19	381.84	27.89	24.87	-83.77
1659	-257.81	287.35	471.92	6.71	77.76	-141.3
1660	-352.54	396.48	405.27	9.89	80.11	-217.9
1661	-326.9	1546.39	662.6	-120.12	71.23	-98.05
1662	-632.32	403.08	1356.69	-57.16	78.46	6.53
1663	-567.14	545.41	988.28	47.94	1.46	22.37
1664	-304.93	673.83	532.23	120.06	-109.92	56.15
1665	-154.05	569.58	461.67	49.47	-65.22	90.09
1666	-324.22	528.08	522.71	-57.28	-38.64	124.57
1667	-442.87	409.18	633.06	-104.1	-57.1	162.87
1668	-417.48	335.94	700.93	-126.04	-64.06	160.74
1669	-61.04	284.67	746.58	-103.88	-78.46	120.76
1670	-192.87	559.08	788.57	-40.92	-36.59	34.42
1671	-165.53	555.66	907.23	-30.88	-88.65	24.23
1672	64.45	649.41	660.64	-54.11	-67.69	15.63
1673	32.71	573	617.92	-101.32	-12.85	-9.12
1674	-243.16	255.62	728.76	-91.43	-18.34	-38.09
1675	-123.54	342.77	921.63	-30.58	-60.21	11.9
1676	-61.04	543.7	1026.37	8.09	-50.72	47.76
1677	-148.19	579.83	993.9	-5.65	-35.49	84.75
1678	-290.28	536.38	705.81	-26.43	-30.12	112.61
1679	-379.39	436.04	788.33	-73.97	-103.09	105.93
1680	-226.32	442.63	581.3	-75.93	-97.84	147.06
1681	5.86	360.11	514.4	-115.54	-108.18	145.48
1682	-122.56	278.08	695.8	-99.98	-110.5	116.61
1683	-197.75	310.3	761.23	-93.02	-166.69	105.44
1684	164.55	243.65	883.54	-127.5	-168.15	66.38
1685	195.31	250.98	913.09	-120.61	-81.85	-29.54
1686	114.01	138.92	786.13	-41.11	-48.34	-41.66
1687	190.92	314.45	901.37	6.87	-26.67	-25.82
1688	178.47	292.97	858.15	65.46	25.02	-60.58
1689	155.52	292.24	890.87	94.88	42.72	-73.94
1690	162.6	522.46	551.03	116.79	25.24	-84.72
1691	104	201.17	829.59	150.42	56.21	-82.55
1692	-250.98	678.22	486.57	188.57	88.26	-47.12
1693	-311.04	683.84	469.24	44.04	-19.99	-32.53
1694	-171.39	358.4	578.13	-3.08	-71.11	0.49
1695	273.44	242.92	736.57	22.22	-60.52	62.59
1696	313.23	237.06	984.62	36.56	60.42	44.37
1697	-189.94	600.83	698.49	60.06	148.32	-24.84
1698	-368.41	637.45	582.28	-71.5	101.75	-8.21
1699	-106.45	228.76	895.02	-76.02	66.65	-7.11
1700	32.71	438.72	707.28	12.12	106.45	-32.87
1701	-112.55	456.79	831.54	5.65	130.16	-57.53
1702	-277.83	443.36	724.37	13.89	104.49	-48.03
1703	-236.08	529.05	697.51	38.76	65.37	29.91
1704	-6.1	734.38	818.12	44.07	57.4	33.2
1705	101.32	670.65	883.54	-0.61	95.64	-55.76
1706	-243.16	374.51	729.49	-9.25	158.08	-87.49
1707	-534.18	325.93	662.6	28.32	165.1	-65.12
1708	-635.01	458.01	644.78	-7.78	92.62	-74.07
1709	-367.92	503.17	718.75	-33.42	89.97	-102.48
1710	-243.65	456.54	882.81	-77.12	43.85	-107.48
1711	-236.57	325.44	895.02	-93.75	22.95	-40.25
1712	-260.99	301.76	812.99	-49.71	39.09	11.47
1713	-360.11	364.26	822.02	-42.02	42.39	-8.76
1714	-486.33	335.94	766.6	-48.55	43.06	-33.33
1715	-403.32	255.62	645.51	0.37	-1.53	-80.47
1716	-429.44	404.79	490.23	35.49	-6.13	-50.84
1717	-573.97	296.14	568.6	55.91	-23.68	23.01
1718	-553.96	509.77	489.01	83.59	-74.77	45.1
1719	-218.99	794.19	693.12	70.89	-133.88	94.33
1720	116.46	680.18	946.78	14.68	-145.57	149.93
1721	205.57	437.99	833.01	15.87	-64.97	172.42
1722	79.59	437.01	769.53	-44.89	37.84	166.35
1723	-355.96	330.57	816.41	-57.04	35.77	133.27
1724	-300.54	477.05	531.74	-47.79	-72.88	39.64
1725	-252.93	500.73	664.79	-81.94	-110.14	15.66
1726	-25.63	445.8	876.46	-66.68	-97.38	21.82
1727	158.69	430.18	955.81	7.48	-51.64	16.11
1728	171.14	353.52	740.97	10.65	4.49	31.98
1729	-160.89	292.24	726.56	-0.15	19.93	74.86
1730	-41.02	343.99	887.21	10.04	-64.73	67.26
1731	-126.71	535.4	561.77	-11.9	-0.09	67.72
1732	-196.78	409.91	684.57	-7.23	-3.91	46.02
1733	-302.73	459.47	843.02	56.88	-24.81	23.96
1734	-82.03	379.88	993.16	40.28	-42.42	-72.69
1735	-51.03	286.38	753.42	29.14	-20.11	-132.93
1736	-143.07	189.45	778.56	32.68	12.18	-129.21
1737	-567.38	349.85	668.46	27.31	7.2	-117.86
1738	-497.56	444.09	701.9	3.88	-51.91	-84.81
1739	-293.46	285.64	876.22	-9.55	-75.56	-47.58
1740	-89.84	442.87	666.99	42.6	-66.8	7.11
1741	66.16	458.74	496.34	86.55	-87.62	41.2
1742	143.8	311.77	561.77	126.25	-107.54	58.69
1743	203.13	756.59	585.45	180.97	-111.27	113.16
1744	387.94	735.6	986.08	68.15	-85.33	84.23
1745	70.8	619.87	951.42	-58.17	-20.2	-6.35
1746	48.34	200.93	1083.01	-83.65	41.02	8.42
1747	-182.37	-30.03	699.95	-21.33	72.57	16.69
1748	-492.19	143.8	802.25	101.56	11.44	-22.58
1749	-251.46	544.43	668.46	161.8	-65.49	-19.78
1750	69.58	586.91	624.76	146.73	-12.94	-1.92
1751	463.13	713.13	86.43	87.74	-5.07	-54.66
1752	-207.52	997.56	938.72	-57.8	42.91	-101.93
1753	4.39	741.94	561.04	-32.71	-121.34	45.07
1754	138.67	567.63	848.88	-60.61	-99.27	61.83
1755	89.11	418.21	898.68	-50.87	-72.24	96.53
1756	260.01	500	828.13	-71.47	-68.18	126.71
1757	404.3	508.79	708.74	-112.43	-1.31	112.7
1758	134.52	412.11	593.02	-130.74	57.46	70.68
1759	189.45	406.25	718.02	-101.9	58.5	20.69
1760	163.57	434.08	732.42	-33.29	83.83	-49.47
1761	108.15	576.9	640.87	-14.65	79.13	-102.94
1762	-239.99	364.99	662.84	-73.36	46.2	-143.71
1763	-328.13	199.46	948	-6.32	74.77	-107.91
1764	-38.33	667.97	622.31	84.66	76.66	-90.12
1765	-109.86	573.97	686.28	22.19	42.36	-103.49
1766	-72.51	544.68	558.84	20.66	24.78	-69.82
1767	-259.52	373.54	806.15	-41.75	8.03	44.53
1768	-270.51	230.22	997.31	-39.73	-52.09	169.04
1769	-80.08	315.43	921.63	-66.31	-70.83	162.72
1770	29.79	259.03	870.85	-97.17	-48.25	52.7
1771	43.7	242.68	719.97	-85.69	-32.29	31.31
1772	204.35	430.66	663.33	-56.06	-28.72	-1.86
1773	93.75	409.42	955.08	-44.83	23.62	-51.3
1774	361.57	627.44	770.51	31.46	91.43	-107.48
1775	300.78	514.65	677.98	48.98	225.92	-138.89
1776	-224.37	465.09	804.69	41.14	255.55	-145.97
1777	-495.61	177	821.78	-6.41	150.33	-153.66
1778	-293.95	76.42	880.62	-3.14	89.36	-69.46
1779	-141.6	289.55	690.19	51.73	110.78	-5.46
1780	-153.81	264.89	699.95	23.1	88.84	-49.19
1781	-294.92	279.54	868.41	34.03	97.75	-47.73
1782	-360.6	519.78	816.41	73.55	99.58	-30.67
1783	-422.61	499.76	602.29	40.8	154.72	-2.99
1784	-432.86	310.79	728.27	27.8	51.82	-25.88
1785	-424.07	365.48	583.25	70.1	29.02	10.86
1786	-323.49	382.08	622.56	69.21	22.52	15.08
1787	-529.3	413.57	646	40.99	18.31	31.95
1788	-440.19	511.72	503.42	30.15	-34.67	109.53
1789	-166.02	525.88	582.76	-16.75	-116.94	133.03
1790	-85.94	501.22	531.01	-17.03	-146.7	176.67
1791	243.16	490.72	624.27	-10.8	-178.07	196.38
1792	295.65	810.79	883.06	0.67	-95.95	199.68
1793	-366.46	730.47	885.99	-0.7	-14.34	182.01
1794	-105.22	813.48	958.74	45.72	-71.81	108.55
1795	35.4	682.86	934.81	33.66	-64.27	29.66
1796	167.97	484.62	748.78	27.01	-54.87	27.92
1797	73.49	373.05	789.55	-17.79	-53.47	18.25
1798	-90.09	294.68	785.16	-17.3	1.62	35.71
1799	-188.96	497.56	725.83	-14.01	20.45	47.76
1800	-195.56	558.59	637.45	-48.58	-17.82	-26.37
1801	-159.67	385.5	687.74	-70.28	-39	-46.6
1802	-99.61	439.94	749.27	-112.55	-58.62	-31.56
1803	-47.61	338.13	854.25	-109.1	-54.63	-25.33
1804	135.99	495.61	778.08	-40.1	-28.5	-19.9
1805	236.33	597.17	737.3	-58.81	-5.4	-61.86
1806	139.4	314.94	818.85	-86.21	6.59	-50.2
1807	-152.34	311.04	755.62	-48.4	71.9	6.96
1808	-86.18	68.36	612.55	-28.35	50.99	54.11
1809	-6.59	0.24	726.81	38.36	32.07	20.9
1810	-241.94	585.69	777.34	96.13	28.96	36.99
1811	-168.21	629.88	714.36	65.89	7.75	74.71
1812	246.58	480.71	621.83	54.44	-11.23	60.18
1813	442.14	375.73	819.09	134.55	33.23	66.44
1814	720.46	460.21	1039.79	137.85	110.23	83.56
1815	2.2	591.06	762.7	96.53	189.76	-63.96
1816	-482.18	297.85	677	-5.55	146.33	-2.38
1817	-547.61	242.92	590.33	21.55	112.27	106.51
1818	-344.24	297.12	496.83	104.68	123.2	32.93
1819	-283.69	472.9	555.42	181.95	100.07	-109.8
1820	-122.31	637.7	532.96	193.18	104.37	-164.03
1821	-209.47	591.31	717.53	182.13	93.69	-136.99
1822	-21.24	476.81	661.13	142.64	93.2	-129.67
1823	-315.67	260.74	759.28	155.06	123.66	-152.86
1824	-558.59	415.04	616.7	197.17	111.82	-111.08
1825	-568.6	369.14	898.68	154.91	240.6	-72.72
1826	-703.61	402.59	525.63	144.96	81.94	-81.21
1827	-460.45	790.04	294.19	105.5	20.02	-127.04
1828	-334.47	920.17	339.6	-20.81	24.48	-176.39
1829	-188.96	770.51	500	-142.73	105.16	-143.55
1830	-660.4	650.63	810.3	-176.82	124.76	-50.54
1831	-689.7	637.21	752.69	-105.22	41.93	4.64
1832	-467.53	708.98	1069.58	-52.73	19.2	38.54
1833	-520.26	911.13	493.41	-2.41	21.18	49.29
1834	-426.27	635.01	555.42	-46.84	-13.12	49.87
1835	-566.89	554.93	510.99	-66.07	-2.01	22.92
1836	-641.85	506.35	552.98	-55.33	-62.93	24.66
1837	-529.54	490.23	624.76	-37.96	-73.64	50.6
1838	-539.55	536.87	580.32	-50.2	-84.26	71.41
1839	-436.77	475.34	891.36	-58.14	-133.45	62.68
1840	-518.31	758.06	858.89	-70.43	-124.73	-19.5
1841	-556.64	183.11	888.92	-111.54	-127.69	-57.07
1842	-557.37	262.45	639.4	-81.73	-160.58	11.81
1843	-131.84	583.5	437.74	-111.08	-172.97	16.97
1844	-54.69	380.13	418.21	-85.24	-156.43	-44.62
1845	-77.64	647.71	451.9	-68.88	-153.81	-16.2
1846	-369.87	660.64	790.53	-95.89	-134.7	25.48
1847	-511.47	522.95	946.53	-46.2	-249.97	37.17
1848	-383.3	382.08	1014.89	-65.86	-227.72	53.59
1849	-188.23	233.64	851.56	-91.49	-199.65	65.22
1850	-138.18	141.6	815.43	-53.25	-208.25	123.75
1851	166.5	560.55	414.31	-48.98	-227.26	106.57
1852	458.98	514.89	573.49	-34.09	-175.08	53.56
1853	215.82	485.84	531.74	-31.65	-72.14	29.3
1854	-53.22	395.26	564.45	-27.4	-85.21	43.09
1855	185.06	324.46	745.12	43.7	-61.28	22.74
1856	-114.5	560.3	902.59	120.97	-47.33	-5.92
1857	16.11	480.47	776.61	34.42	-137.42	-7.84
1858	169.92	226.81	1033.45	0.12	-66.35	1.95
1859	300.78	446.53	730.71	38.79	-25.91	-12.66
1860	222.41	405.52	787.84	-1.28	18.86	-38.39
1861	85.94	405.03	752.93	20.69	38.64	-90.91
1862	53.71	371.09	714.36	34.09	41.17	-113.22
1863	32.96	391.85	575.68	26.37	25.09	-129.97
1864	279.3	156.49	723.39	89.39	42.69	-110.41
1865	66.41	466.8	460.69	138.7	71.69	-105.26
1866	85.69	450.68	712.16	98.51	97.08	-86.98
1867	9.52	601.07	680.42	43.73	141.05	-137.82
1868	-145.75	338.38	857.18	12.73	161.04	-155.52
1869	-228.52	421.88	770.51	-14.74	149.87	-170.14
1870	-191.16	221.92	896.97	-53.13	123.69	-161.96
1871	-58.11	437.5	655.52	-24.99	133.58	-91.67
1872	-38.09	526.12	789.79	-12.51	163.64	-62.13
1873	-276.12	576.9	737.3	-21.58	206.24	-40.07
1874	-553.47	615.23	586.18	-47.61	186.43	-22.37
1875	-547.85	418.95	467.77	-71.41	229.4	47.88
1876	-212.16	400.88	520.26	-4.27	130.19	39.58
1877	-362.06	453.61	684.57	51.18	179.81	-20.81
1878	-450.68	639.4	583.01	94.18	153.17	-6.44
1879	-433.59	854	498.54	78.34	147.4	35.8
1880	-379.64	834.72	606.93	-8.54	148.32	27.25
1881	-586.67	663.33	579.35	-23.65	98.05	47.36
1882	-194.58	721.19	695.8	-41.99	67.69	25.91
1883	-223.14	524.41	785.4	-21.18	111.27	-41.53
1884	-371.09	530.03	609.13	-3.05	126.43	-37.81
1885	-754.88	370.12	725.34	5.34	76.35	32.65
1886	-617.19	527.34	590.58	44.37	52.46	88.04
1887	-622.56	483.89	538.33	49.19	43.98	72.2
1888	-445.56	562.5	527.34	42.21	4.7	39.64
1889	-198.24	670.17	605.71	26.21	10.41	22.92
1890	-441.16	600.34	636.47	4.33	41.56	21.15
1891	-496.83	570.8	598.63	11.51	17.67	49.22
1892	-495.36	565.92	552.98	12.6	19.35	92.29
1893	-525.63	522.95	496.34	17.36	12.15	104.34
1894	-513.67	572.75	634.03	24.54	-12.21	124.45
1895	-497.31	656.01	720.21	23.13	-30.64	119.63
1896	-260.74	602.78	642.58	-2.17	-12.54	74.4
1897	-346.92	542.72	595.21	22.71	-30.79	9.86
1898	-380.13	523.68	658.2	51.27	-80.35	-16.63
1899	-416.99	669.68	603.03	32.01	-22.49	37.35
1900	-373.05	630.13	627.44	6.87	-17.18	74.37
1901	-396.97	571.04	628.42	4.85	-1.04	92.01
1902	-441.65	605.71	610.11	14.56	13.98	141.2
1903	-494.63	583.98	530.27	14.59	-12.08	143.92
1904	-300.54	547.61	701.17	3.57	-33.57	111.85
1905	-325.93	557.86	660.4	-0.34	-36.65	89.72
1906	-422.12	625.49	604.25	-7.35	-38.94	82.95
1907	-453.13	668.21	581.05	-30.94	-69.55	99
1908	-412.84	774.41	549.32	-45.26	-84.99	108.86
1909	-213.38	775.39	620.85	-69.12	-105.47	140.84
1910	-6.84	798.1	549.8	-85.78	-110.38	81.6
1911	-78.61	715.09	510.25	-124.76	-119.84	1.56
1912	-166.02	605.47	611.33	-141.51	-121.95	7.93
1913	-223.88	919.43	496.09	-141.75	-123.78	17.06
1914	-205.57	608.64	565.43	-218.57	-167.54	14.31
1915	-74.22	258.54	756.84	-211.36	-169.74	27.86
1916	-67.38	110.11	970.21	-93.93	-126.83	69.12
1917	182.62	365.23	844.97	16.82	-119.72	38.27
1918	140.38	388.18	801.03	18.89	-101.75	-53.83
1919	18.31	298.83	778.08	-2.23	-105.53	-58.81
1920	159.18	314.7	765.87	-8.85	-89.23	-56.79
1921	92.04	436.28	752.69	4.82	-25.15	-98.88
1922	-3.17	520.02	651.86	-14.34	-56.79	-93.75
1923	-250.24	519.04	840.09	-28.59	-66.5	-50.51
1924	-345.21	686.28	638.43	-15.23	-54.38	54.44
1925	-307.86	621.09	481.93	-34.06	-105.96	117.4
1926	-146.48	239.5	343.26	-74.01	-164.43	110.96
1927	-142.09	30.03	472.66	-75.29	-189.36	99.43
1928	-155.03	122.31	553.96	-7.26	-247.59	76.48
1929	394.04	547.36	902.59	29.6	-229.25	56.73
1930	95.46	646	840.82	-4.73	-165.34	45.93
1931	386.23	252.93	939.45	-103.7	-234.68	153.35
1932	771.73	273.19	904.3	-27.31	-159.67	125.92
1933	727.05	374.27	684.57	58.26	-33.36	17.67
1934	224.85	411.62	533.45	55.76	-14.43	4.09
1935	280.76	296.39	851.56	52.73	-43.21	16.17
1936	264.16	420.65	806.4	77.12	-33.69	33.26
1937	102.05	572.51	682.13	61.61	-42.51	29.48
1938	180.18	543.21	609.38	1.13	-67.32	18.37
1939	311.04	429.44	656.25	-10.16	-58.47	3.23
1940	394.29	573.24	551.27	3.72	-36.32	-22.98
1941	326.66	439.94	601.56	18.71	-19.41	-47.64
1942	403.81	448	568.6	24.23	3.66	-38.24
1943	326.66	481.2	620.12	28.32	12.79	-26.28
1944	471.19	383.06	683.35	15.87	-1.37	-15.11
1945	367.92	478.27	650.15	12.33	48.68	-21.15
1946	343.75	364.26	637.7	-15.44	55.24	-28.84
1947	198.97	387.7	586.67	-9.43	49.65	-8.94
1948	219.24	461.67	659.42	-13.89	27.83	-3.72
1949	305.91	578.86	699.46	26.4	41.35	-14.53
1950	333.98	611.33	698.73	57.4	44.65	-85.6
1951	229	567.87	677	41.53	55.11	-105.35
1952	56.88	485.11	638.92	53.04	37.45	-44.65
1953	227.78	606.69	735.84	44.86	35.86	-20.66
1954	367.68	664.55	611.08	51.45	50.48	2.32
1955	375.98	604.49	564.21	37.93	38.51	25.48
1956	446.29	506.35	574.71	-10.99	69.12	89.02
1957	466.31	342.53	718.75	-3.69	97.84	91.49
1958	279.3	459.72	559.57	-15.17	164.79	49.71
1959	97.66	241.46	639.4	-75.1	182.92	34.58
1960	-135.99	189.45	626.46	-95.4	190.55	67.93
1961	-75.68	229.74	615.72	-53.92	158.2	39.89
1962	-54.2	400.63	643.55	-40.31	144.59	14.19
1963	-60.79	506.84	743.9	-24.87	129.24	8.88
1964	-63.48	521	649.17	27.77	133.88	49.22
1965	-138.18	511.47	625.73	19.41	159.67	128.05
1966	-218.75	150.63	678.47	-2.14	208.13	167.85
1967	-516.85	45.9	331.3	8.64	154.72	186.34
1968	258.79	-75.44	577.64	72.08	14.43	215.27
1969	188.72	314.7	871.09	171.78	25.27	152.1
1970	515.14	895.26	841.06	156.77	65.34	212.19
1971	384.03	720.95	990.23	95.89	167.57	98.42
1972	-343.99	343.26	1128.42	85.88	120.57	114.32
1973	456.79	521.73	678.22	83.19	-21.55	219.82
1974	560.55	320.56	902.59	80.17	111.27	127.69
1975	3.91	387.7	779.05	105.68	189.64	68.02
1976	47.36	541.99	652.83	91.43	153.69	53.96
1977	40.77	555.42	762.45	70.71	140.41	38.97
1978	-65.19	537.6	650.15	66.19	141.27	15.29
1979	-80.57	512.94	666.02	46.36	119.29	-3.81
1980	-87.89	484.13	626.71	90.09	122.1	26.49
1981	-30.52	548.58	587.4	107.24	95.12	37.9
1982	125	598.63	459.96	104.92	106.05	39.18
1983	-14.65	624.76	607.42	60.88	136.44	44.4
1984	-103.03	627.44	605.96	71.81	123.38	1.37
1985	-80.32	677.25	584.23	91.98	97.38	-44.1
1986	-112.79	675.05	619.38	90.94	91.77	-36.01
1987	-264.89	607.18	598.14	88.96	80.26	0.34
1988	16.85	499.27	789.55	93.44	58.75	69.46
1989	-83.5	540.53	553.22	121.86	94.88	65.61
1990	-133.06	613.04	436.04	138.61	80.99	75.38
1991	37.6	410.64	602.29	170.68	99.3	73.46
1992	-250.98	433.35	494.63	246.25	155.15	56.18
1993	-295.17	457.28	363.53	295.41	110.23	124.54
1994	123.05	638.92	235.84	280.82	97.63	143.22
1995	77.88	583.01	398.68	310.97	168.21	100.98
1996	96.44	770.75	266.6	328.95	222.02	62.71
1997	-208.74	983.89	251.71	287.23	251.59	46.97
1998	-576.42	749.02	256.84	238.8	218.48	111.42
1999	-353.76	871.09	111.57	220.34	101.53	242.22
[truncated: 789 more rows]
