# Supplementary material for: Complexes of vertebrate TMC1/2 and CIB2/3 proteins form hair-cell mechanotransduction cation channels
Source: eLife. 2025 Jan 8;12:RP89719. doi: 10.7554/eLife.89719 (PMC11709434; doi:10.7554/eLife.89719)
Supplement: Figure 3—source data 1. [file elife-89719-fig3-data1.zip › Figure 3H/het/18-2-T2.csv]

Time	Lat	Foreaft	Vert	Pitch	Roll	Yaw
1	0.08	10	NaN	NaN	NaN	NaN
2	598.14	478.27	463.62	79.77	-84.14	77.85
3	860.84	306.88	558.84	50.29	-56.03	44.46
4	490.72	-68.6	575.68	20.81	-14.1	-9.8
5	479.74	407.47	227.78	13.76	-60.49	46.2
6	1310.3	446.04	769.04	9	81.12	70.07
7	896	346.44	802.98	114.62	231.08	18.59
8	104.74	652.34	192.87	108.86	200.1	2.38
9	168.21	89.6	104.25	-79.93	79.62	-23.25
10	809.33	104.49	622.31	-156.98	-4.88	26.98
11	799.07	521.73	741.21	-124.3	45.35	-19.38
12	721.44	441.89	664.31	-118.07	91.92	-75.93
13	565.19	333.74	643.31	-120.27	111.05	-91.09
14	522.95	216.06	492.68	-120.73	85.39	-117.68
15	548.34	-42.72	873.78	-141.36	76.32	-83.65
16	576.66	217.53	753.17	-79.9	105.32	-69.67
17	657.71	369.14	623.29	-39.49	108.86	-94.06
18	955.32	716.06	436.28	-55.57	164.12	-184.45
19	776.12	309.08	741.21	-35.86	229.8	-198.79
20	194.58	240.72	598.14	-23.53	274.75	-137.33
21	26.61	153.81	687.5	19.9	265.63	-55.85
22	122.8	507.32	728.52	75.68	216.49	-20.45
23	171.14	389.65	761.72	3.39	206.48	-29.57
24	-4.15	356.2	455.08	-1.59	200.5	-30.85
25	-272.71	279.3	559.81	-22.8	148.41	29.88
26	-267.82	312.74	722.66	50.57	86.3	103.15
27	482.91	154.54	869.87	100.34	48.52	21.39
28	445.56	122.8	759.77	152.04	138.09	-24.11
29	-7.57	141.85	712.89	186.22	162.29	-9.25
30	-351.07	376.22	649.17	222.87	100.1	78.09
31	266.6	418.21	525.88	190.73	62.99	98.75
32	-172.36	691.16	445.8	246.46	120.67	160.34
33	199.22	579.1	750.73	213.62	79.53	188.45
34	262.21	768.8	707.76	183.04	122.31	144.04
35	166.5	692.38	652.83	127.59	103.79	120
36	146.97	440.19	635.01	89.78	92.19	69.52
37	88.87	447.02	756.84	125.4	70.19	-28.87
38	-27.83	525.39	681.15	171.81	57.71	-103.67
39	210.69	599.85	691.65	145.11	40.25	-164.92
40	262.21	546.39	714.84	108.46	81.79	-216.43
41	126.46	368.9	657.47	85.57	89.78	-209.44
42	36.38	501.46	513.92	72.88	103.03	-188.93
43	21.48	634.28	604.49	120.15	159.88	-196.47
44	-228.76	670.9	571.78	76.42	243.84	-243.19
45	-468.99	384.03	250.24	14.95	188.32	-219.12
46	-442.38	349.37	214.36	9.7	104.13	-91.19
47	177.49	847.66	476.81	29.69	87.04	-88.71
48	-459.47	697.51	507.32	51.33	212.01	-166.87
49	-730.22	692.38	278.56	11.87	130.98	-83.62
50	-458.5	318.6	778.81	-4.36	68.02	-127.14
51	-514.65	359.86	526.37	85.21	104.34	-148.25
52	-672.85	540.53	260.25	78.67	108.8	-152.56
53	-789.79	453.13	340.82	99.43	123.9	-216.03
54	-1017.09	863.77	366.46	120.39	89.9	-169.01
55	262.21	1534.18	451.9	51.97	107.94	-84.87
56	386.23	963.13	766.85	-147.37	311	-46.51
57	-809.08	756.35	625.49	47.7	302.76	-106.66
58	-1004.64	1144.53	239.01	-0.09	104.92	16.36
59	-449.46	396.73	586.67	-3.2	98.6	-11.63
60	-825.44	550.29	432.62	49.32	139.25	15.59
61	-1180.42	731.45	499.27	2.72	100.28	26.18
62	-1146.24	777.59	452.64	-66.44	10.31	-31.25
63	-1155.52	804.2	415.77	-109.28	-82.7	-73.73
64	-1041.75	811.52	323	-104.13	-128.63	-79.56
65	-657.47	894.78	173.1	-94.12	-221.89	-45.44
66	-116.21	746.58	408.69	-141.88	-222.78	83.4
67	-344.48	500.73	436.28	-130.49	-147.86	78.7
68	-583.5	399.17	523.68	-103.15	-106.48	55.08
69	-576.66	358.4	537.11	-81.02	-116.36	26.03
70	-504.64	444.34	471.44	-55.27	-120.06	4.55
71	-453.13	664.55	651.12	-76.17	-102.17	17.09
72	-459.47	628.91	494.63	-126.37	-95.18	45.72
73	-9.77	272.95	625.98	-122.74	-94.18	26.34
74	-189.45	440.92	638.18	-28.23	-38.27	0.49
75	-164.55	609.86	600.83	14.65	-25.88	-11.99
76	-417.72	893.8	525.39	18.43	-3.11	-6.9
77	-662.6	809.33	517.33	-20.36	-41.41	22.09
78	-576.66	690.19	633.54	-55.33	-71.59	62.41
79	-599.37	523.93	703.13	-74.01	-98.33	82.55
80	-483.4	34.67	787.6	-60.88	-126.89	72.05
81	-313.96	176.76	895.02	49.56	-158.84	48.34
82	177.73	563.23	691.65	80.02	-118.32	-21.21
83	-6.84	734.86	289.31	2.14	10.89	-68.18
84	-224.37	577.64	237.3	-74.74	89.23	-69.64
85	-546.88	484.86	419.68	-53.47	94.09	-92.38
86	-925.05	808.59	605.22	-35.4	41.2	-74.31
87	-680.42	508.79	1162.84	-66.93	-71.62	21.67
88	-424.32	551.03	813.23	-13.06	-137.91	56.37
89	-227.54	581.79	735.6	-6.07	-146.73	44.43
90	169.19	552.73	491.46	-16.05	-109.83	7.17
91	-429.44	446.53	579.1	6.74	-20.29	-51.3
92	-348.88	527.59	639.16	-6.99	-45.78	-68.97
93	-427.98	312.99	691.16	-24.38	-0.15	-102.23
94	-540.04	457.28	585.45	-36.32	-49.41	-88.96
95	-389.16	312.99	836.91	-42.11	-73.97	-87.55
96	-179.2	271.48	796.39	-9.16	-71.69	-93.57
97	-367.19	501.95	536.62	-6.77	-51.97	-114.26
98	-223.39	498.78	495.36	-32.29	-80.51	-105.41
99	-128.91	489.5	639.4	-38.73	-40.68	-77.42
100	-296.63	657.96	709.96	-25.82	-23.99	-82.06
101	-178.22	587.4	769.53	-22.58	-30.3	-130.92
102	-401.86	506.1	666.26	-23.62	21.88	-125.52
103	-303.47	514.4	689.7	8.36	-3.33	-126.19
104	-219.48	514.16	792.97	7.51	43.27	-132.35
105	-504.15	534.42	723.88	-14.25	48.22	-127.84
106	-534.42	471.92	797.36	-62.53	-14.86	-79.83
107	-275.39	352.54	868.41	-87.07	-45.38	-54.23
108	-274.17	207.03	860.35	-77.76	-21.39	-80.2
109	-368.65	223.88	716.8	-45.96	14.56	-26.95
110	-561.77	-10.74	332.28	-54.38	20.29	19.65
111	-696.29	-42.24	655.52	84.56	-7.54	79.8
112	-494.14	521	745.61	210.02	-53.83	63.23
113	27.83	725.83	804.69	159.39	-87.31	-2.04
114	209.23	737.3	773.19	4.39	4.94	-33.45
115	-64.7	373.78	871.83	-33.78	52.86	-28.53
116	-146.48	243.41	1024.41	-26.37	78.49	3.91
117	-418.7	396.48	765.38	27.83	166.02	-19.26
118	-518.8	287.6	762.7	135.77	197.6	-61
119	-904.54	438.72	363.04	213.56	118.62	-47.12
120	-617.92	712.4	347.66	248.38	76.26	-36.32
121	-700.68	533.94	478.03	196.01	80.23	-71.2
122	-621.09	471.92	413.82	166.17	-62.77	15.53
123	528.32	812.01	964.6	100.62	18.16	20.57
124	117.43	491.46	729.25	98.33	287.84	15.05
125	-852.54	933.59	58.59	80.78	271.06	1.8
126	-627.44	295.17	346.92	-119.63	69.24	70.77
127	-26.61	207.76	689.45	-196.93	24.41	142.97
128	-933.11	430.42	1179.2	-79.59	192.84	72.85
129	-1095.21	672.85	845.46	-20.69	179.63	-60.21
130	-861.33	578.13	612.55	-69.34	83.4	-77.7
131	-536.62	498.05	431.64	-71.11	65.19	-67.69
132	-724.85	320.07	523.19	-54.75	48.92	-85.17
133	-854.49	435.79	375.49	2.78	53.92	-86.43
134	-955.08	363.77	431.4	13.73	14.16	-66.99
135	-727.54	587.16	381.84	27.37	-6.16	-38.54
136	-693.12	758.54	504.15	-16.02	-17.52	27.77
137	-569.09	732.67	609.62	-48.77	-11.47	57.4
138	-287.84	701.9	609.38	-20.42	12.24	24.08
139	-242.92	746.58	596.92	-1.74	77.67	-48.58
140	-565.92	655.52	530.52	-12.15	93.02	-50.51
141	-1062.5	505.37	321.53	-61.8	61.22	-10.01
142	-747.56	523.93	497.8	-36.68	-53.44	1.34
143	-850.1	531.49	386.47	-47.76	-98.97	22.52
144	-779.79	548.34	527.1	-43.85	-77.3	46.84
145	-648.68	380.13	672.61	-15.17	-85.33	-34.39
146	-387.7	590.09	591.55	2.2	-64.91	-62.01
147	-645.75	401.12	735.35	-45.47	-11.38	-29.14
148	-889.4	251.71	612.79	-28.87	-42.97	-53.19
149	-850.83	206.3	648.19	-5.43	-86.46	-35.43
150	-726.07	445.31	495.12	12.39	-105.41	-43.61
151	-563.48	508.3	547.85	-18.01	-112.92	-23.71
152	-493.65	433.84	489.26	-72.24	-119.63	-37.48
153	-371.58	237.06	637.94	-76.69	-106.84	-42.39
154	-223.63	236.08	667.72	-9.25	-45.29	-67.47
155	-613.04	70.31	776.86	24.66	-18.74	-80.99
156	-869.63	165.53	881.84	131.56	-96.5	-22.83
157	-466.06	949.71	620.36	190.52	-148.71	21.48
158	-578.86	420.9	487.79	-1.46	-56.09	-32.62
159	-906.49	-44.92	519.78	-5.52	-92.56	-54.23
160	-862.79	151.12	239.01	43.88	-162.54	-42.02
161	-451.9	842.29	577.15	101.53	-255.8	29.27
162	-189.45	840.58	695.56	18.19	-172.61	15.63
163	-483.89	579.59	736.08	29.94	-112.03	16.82
164	-353.27	667.24	599.61	38.82	-145.63	53.74
165	-257.81	662.11	709.72	-11.05	-91.13	91.43
166	-441.41	469.24	704.83	-30.33	-85.3	146.61
167	-374.27	223.39	735.84	-45.75	-57.34	105.83
168	-165.04	367.68	593.02	-6.81	-86.27	137.79
169	-61.77	465.33	512.7	-53.22	-60.88	187.71
170	-145.75	411.13	600.34	-79.93	-99.61	219.79
171	-8.54	586.67	795.65	-85.36	-130.74	232.85
172	146	619.87	832.03	-116.97	-75.87	189.67
173	-9.28	390.63	973.39	-144.32	-16.2	112.21
174	-8.54	425.78	871.83	-101.38	17.67	82.95
175	-46.39	494.87	807.13	-100.59	71.84	60.42
176	-289.55	250	920.65	-97.69	103.21	50.35
177	-630.13	318.85	908.2	-38.94	110.63	18.37
178	-467.04	356.93	825.2	42.85	36.93	-49.07
179	-457.52	634.28	571.04	88.62	18.28	-54.78
180	-385.5	581.05	529.05	41.53	-71.66	-73.24
181	-137.45	172.61	641.85	39.58	-106.93	-68.02
182	389.16	395.26	892.33	61.65	-91.34	0.24
183	261.23	341.55	930.66	42.69	78.34	65.31
184	-358.64	414.31	806.64	39.58	181.21	17.46
185	-614.5	462.16	711.91	-31.1	124.15	9.95
186	-602.54	316.41	679.69	-99.52	58.78	59.36
187	-137.45	200.2	800.78	-131.71	-19.29	86.98
188	-196.29	362.55	843.99	-76.29	32.99	-8.39
189	-371.58	397.46	751.46	-74.49	63.96	-59.72
190	-344.48	285.4	695.56	-66.96	52.25	-3.69
191	-399.41	228.27	777.34	-44.53	54.78	6.96
192	-396.24	391.6	599.85	24.14	28.38	-0.4
193	-217.04	326.17	713.87	20.87	-8.61	-10.59
194	-163.57	353.03	806.15	26.64	-3.66	-3.91
195	-165.77	386.72	760.25	22.74	22.74	16.85
196	-64.7	428.47	718.51	16.02	43.27	19.04
197	118.9	485.11	652.1	37.02	110.93	-62.5
198	-210.21	327.39	717.04	61.55	193.12	-86.24
199	-552.25	270.02	640.14	60.06	185.61	-49.1
200	-413.09	430.91	548.83	68.45	137.18	-45.07
201	-452.39	668.95	513.43	116.12	104.28	-50.35
202	-600.59	605.71	748.54	145.81	99.12	-40.86
203	-982.91	611.82	648.68	116.12	72.72	-9.09
204	-817.87	630.37	671.14	83.34	-10.1	-32.65
205	-329.83	709.47	660.16	77.61	-6.93	-69.64
206	-241.46	308.84	591.8	44.37	24.57	-148.9
207	-509.28	377.44	858.15	125.67	36.47	-71.04
208	-621.09	885.74	600.1	196.5	37.35	25.36
209	-608.89	929.69	413.57	18.46	11.38	17.15
210	-401.37	252.2	604.49	-7.97	12.54	-24.11
211	-521.73	303.71	473.39	26.18	12.27	-60.06
212	-641.11	418.95	510.5	-8.42	-5.74	-15.44
213	-787.11	378.91	702.15	-31.4	-4.15	42.42
214	-858.64	479.25	667.72	-24.78	-39.37	36.47
215	-638.67	737.55	665.04	-50.26	-55.79	19.87
216	-532.23	605.71	612.06	-83.53	-87.22	-18.43
217	-619.63	552.25	648.68	-89.39	-98.97	39.7
218	-611.82	590.82	675.54	-92.99	-139.1	49.68
219	-639.4	395.02	721.44	-79.38	-174.9	58.93
220	-384.28	555.91	631.59	-56.06	-175.38	71.75
221	-336.91	383.54	705.32	-54.9	-162.75	82.92
222	-372.07	548.34	738.04	-14.31	-151.28	84.59
223	58.84	539.79	774.66	-25.85	-158.87	72.57
224	99.12	570.31	763.43	-26.52	-70.43	56.43
225	-121.83	586.18	891.36	-7.9	-50.66	50.87
226	-231.93	488.53	864.75	3.88	-60.3	75.16
227	34.42	474.61	660.4	5.28	-89.75	155.82
228	102.05	585.21	383.3	-39.83	-55.51	116.46
229	-21.24	445.31	485.84	-40.92	-35.83	98.14
230	-21.73	121.58	999.27	5.04	-11.08	79.35
231	-225.59	469.97	768.07	121	55.82	27.4
232	-230.71	366.21	628.17	110.57	62.1	-61.22
233	-429.2	301.03	456.05	47.49	19.71	-104.28
234	-229.74	102.78	434.81	41.08	3.72	-156.83
235	-376.95	10.74	664.31	107.85	16.39	-172.12
236	-237.79	400.63	696.04	233.34	1.62	-146.79
237	-496.58	585.69	654.54	227.63	34.58	-133.03
238	-542.24	520.02	527.34	129.03	-4.76	-60.21
239	-465.58	614.26	550.78	73.21	-65.37	-41.99
240	-393.8	822.51	723.88	64.61	-74.43	-45.26
241	-458.5	846.92	564.94	40.25	-109.41	-97.96
242	-327.64	819.09	547.61	-9.95	-137.12	-91.43
243	-99.37	701.9	681.4	-48.28	-122.96	-118.59
244	-373.78	720.46	853.03	-37.96	-131.81	-89.02
245	-142.09	934.81	845.46	-31.46	-152.04	-4
246	-83.5	593.26	836.67	-134.52	-77.61	88.07
247	-261.47	216.8	606.93	-120.03	-1.98	109.89
248	-292.72	220.7	411.87	-86.3	-25.24	158.17
249	-76.9	283.45	498.78	-66.65	-65.22	163.06
250	10.99	341.31	619.87	-57.68	-32.59	111.6
251	-296.14	471.19	621.09	-79.16	-14.59	87.07
252	-193.12	290.28	826.66	-96.68	-98.88	73.97
253	362.55	370.85	922.12	-62.01	-80.63	5.52
254	206.3	348.88	848.88	-44.59	2.5	-44.49
255	240.48	717.29	716.06	-15.69	10.28	-31.25
256	93.26	657.71	906.49	14.59	58.84	-16.51
257	-114.99	681.4	841.55	74.71	90.79	-35.52
258	-279.05	885.99	642.82	83.89	108.09	-81.94
259	-218.99	788.09	575.68	47.24	117.77	-67.29
260	-508.3	742.92	303.47	-1.07	73.94	-57.77
261	-205.81	248.78	687.01	-49.9	7.54	13.24
262	262.7	280.76	979.49	-13.64	50.45	75.9
263	-120.12	450.2	713.38	-12.3	176.39	97.75
264	-242.68	574.71	647.71	-37.81	153.84	35.4
265	-398.19	542.72	590.33	-68.27	131.29	3.72
266	-376.71	442.38	656.25	-64.36	104.4	3.51
267	-385.25	403.32	762.21	-5.43	88.1	-21.97
268	-440.19	481.93	707.76	5.04	54.2	-15.66
269	-385.01	461.43	694.09	-23.38	10.25	-13.18
270	-373.54	291.99	791.99	-22.92	10.28	-7.08
271	-234.38	349.12	671.63	-38.51	17.46	1.16
272	-369.63	330.32	673.34	-49.26	34.21	6.65
273	-370.85	291.26	703.37	-4.46	27.74	24.05
274	-437.26	433.59	607.18	16.39	17.79	14.92
275	-343.51	439.21	612.79	20.75	-32.2	46.23
276	-212.89	602.29	553.22	37.51	-36.01	87.98
277	-70.31	758.79	721.68	47.39	-28.78	60.55
278	22.46	857.42	820.07	1.8	36.16	15.96
279	-228.03	569.58	1019.78	-18.31	57.98	2.96
280	-391.85	588.62	763.43	-1.89	53.59	38.67
281	-368.9	353.52	724.37	-64.79	41.08	56.82
282	-262.21	341.06	610.84	-46.78	35.31	-11.47
283	-440.92	210.21	476.07	-22.43	52.67	-49.62
284	-429.44	174.32	542.24	109.47	21.58	-45.59
285	-245.61	933.35	595.95	219.94	20.48	-87.31
286	-324.71	995.12	811.04	98.48	-30.12	-44.98
287	-272.22	691.41	807.13	30.58	8.15	-7.26
288	-374.51	528.81	447.51	20.69	20.29	-10.1
289	-614.26	560.55	561.04	25.63	24.75	1.77
290	-503.42	538.82	751.46	27.19	-84.29	19.87
291	-360.11	571.04	619.38	21.55	-108.64	41.5
292	-217.77	689.7	542.24	-21.58	-100.74	42.45
293	-73	703.13	625	-55.18	-87.77	23.53
294	-383.54	308.59	758.54	-118.65	-36.01	-15.69
295	-461.18	388.18	736.08	-88.68	-81.73	20.57
296	-200.44	557.13	674.56	-66.44	-81.85	4.46
297	-373.54	456.79	744.38	-58.04	-83.1	29.69
298	-430.18	454.1	793.7	-58.07	-107.45	71.5
299	-407.96	563.96	817.87	-71.04	-165.83	144.74
300	-71.78	341.55	798.1	-91.67	-174.29	165.53
301	232.67	286.38	799.32	-52.4	-173.37	185.91
302	411.13	359.62	771.73	-73.27	-108.25	153.2
303	330.08	316.89	760.74	-74.1	-56.21	111.24
304	-239.26	557.62	564.21	-53.41	-25.76	79.9
305	-147.46	559.33	681.88	-57.04	-96.16	41.81
306	66.65	422.12	775.15	-46.45	-93.23	-9.16
307	246.34	461.67	706.3	2.9	-85.39	-44.49
308	308.11	483.89	686.52	21.27	-74.1	-67.08
309	-22.95	404.05	701.42	10.96	-29.05	-62.87
310	-246.83	318.36	727.29	-8.73	-20.36	17.09
311	-117.68	276.12	833.5	-15.14	-66.04	16.82
312	34.91	268.07	847.9	-5.55	-78.19	3.33
313	185.55	255.62	832.52	6.26	-85.42	-18.95
314	151.37	185.55	757.57	2.62	-95.58	-3.42
315	170.9	263.43	705.08	11.05	-54.9	61.22
316	203.37	325.93	672.85	65.49	-34	12.6
317	115.97	359.13	681.64	85.97	-7.29	2.2
318	-81.79	386.96	630.62	83.44	-9.95	2.26
319	162.84	242.68	657.96	58.78	-49.1	-48.52
320	257.81	371.58	624.27	127.96	-36.44	-140.84
321	561.77	638.18	720.46	157.59	-15.17	-183.23
322	110.6	897.46	549.56	99.82	72.3	-129.76
323	-104.74	550.78	635.01	6.16	37.32	-17.18
324	580.32	866.46	791.26	21.67	11.47	-62.04
325	363.53	906.74	622.07	-26.49	101.41	-71.08
326	-125.49	535.64	749.27	-71.17	91.37	19.93
327	172.85	43.7	567.38	-139.92	53.16	147.86
328	536.87	30.52	764.89	-34.97	159	107.27
329	298.83	396	564.94	136.41	229.61	-73.15
330	201.17	537.84	618.65	132.29	321.81	-232.51
331	113.04	606.45	584.23	56.61	410.86	-345.15
332	16.85	768.55	351.07	-2.9	427.8	-342.47
333	-207.52	563.23	363.53	-14.13	421.14	-357.94
334	-220.95	588.62	358.15	-2.47	475.71	-320.83
335	-969.48	541.99	294.68	-23.56	568.27	-257.23
336	-1268.31	438.48	457.52	-60.88	478.27	-190.46
337	-991.94	528.56	612.55	-48.43	301.24	-202.61
338	-483.89	344.24	694.09	1.13	270.94	-153.08
339	-739.01	342.04	411.13	-29.05	259.34	-90.91
340	-930.18	208.01	546.88	-83.86	265.08	43.43
341	-1184.33	389.65	476.56	5.34	234.62	85.27
342	-1234.13	524.66	290.53	11.11	176.39	54.96
343	-1312.5	364.99	366.46	24.2	111.05	10.01
344	-1333.01	365.48	428.71	49.01	69.37	6.41
345	-1059.81	280.03	380.37	43.24	24.54	-26.25
346	-1116.46	232.67	441.65	41.32	-21.18	-69.03
347	-1037.6	398.19	395.75	-20.08	-75.41	-31.37
348	-982.67	244.14	407.96	-80.84	-100.31	0.52
349	-914.55	188.23	497.56	-52.89	-135.13	-25.7
350	-876.95	300.78	419.92	-20.45	-135.47	-21.55
351	-1014.16	334.23	425.29	16.36	-149.6	5.07
352	-706.3	501.22	405.27	61.04	-188.75	54.63
353	-790.28	734.38	330.32	54.29	-163.45	54.87
354	-827.15	623.05	379.88	8.27	-165.92	77.79
355	-774.66	481.2	373.05	-8.3	-168.06	103.21
356	-715.09	238.28	775.63	-36.74	-161.35	161.07
357	-683.35	449.46	523.68	-23.19	-169.22	194.73
358	-603.03	309.33	376.22	-97.69	-178.74	157.62
359	-495.12	144.78	561.04	-70.83	-189.67	99.67
360	-553.47	272.95	825.44	36.8	-252.01	106.41
361	-459.72	661.62	875.98	52.76	-300.11	120.48
362	-11.96	740.72	572.51	14.95	-245.03	125.55
363	-300.29	372.56	567.38	-39.73	-138.4	25.97
364	-747.8	224.61	592.77	14.01	-200.53	-70.01
365	-788.09	508.3	639.4	49.47	-308.62	-21.79
366	-474.85	520.75	688.23	-7.84	-379.46	40.62
367	-290.77	411.13	564.7	-18.01	-374.82	69.52
368	-46.88	308.84	520.02	-65.92	-379.33	103.3
369	127.93	301.76	605.71	-67.93	-316.74	99.33
370	133.79	388.43	610.35	-28.5	-239.96	79.01
371	196.29	362.3	670.17	23.5	-205.08	68.79
372	-7.81	324.46	711.18	79.96	-227.23	72.54
373	420.65	494.87	664.06	80.35	-195.22	63.78
374	350.59	689.45	596.19	73.49	-154.08	7.26
375	429.93	726.07	820.31	27.59	-145.39	-47.39
376	427.73	787.35	820.07	-1.98	-117.58	-71.87
377	338.62	623.78	691.65	-27.95	-89.11	-67.87
378	20.02	427.73	1029.05	-55.88	-17.76	-39.92
379	-346.19	512.21	654.05	12.51	-5	15.75
380	314.21	342.53	316.89	-53.22	-73.91	154.66
381	168.95	-21	746.34	-46.45	49.74	186
382	-182.86	448	797.12	-5.68	1.77	89.39
383	20.75	577.39	666.26	7.69	-69.67	82.18
384	532.23	739.75	561.77	1.62	-76.51	8.09
385	712.89	589.84	649.9	0.06	26.67	-75.1
386	500.49	510.99	753.42	9.74	72.78	-97.56
387	126.46	504.15	684.33	-12.57	106.08	-109.74
388	158.69	515.38	750.98	-76.14	95.61	-68.33
389	362.55	411.62	793.95	-123.96	133.73	5.86
390	375.73	365.97	808.59	-101.59	201.51	58.44
391	185.55	417.24	769.29	-89.26	220.64	53.31
392	134.03	421.39	766.36	-44.16	242.55	41.17
393	-34.42	274.41	825.2	-4.97	286.93	-17.79
394	-348.88	244.14	516.85	72.78	269.65	-57.95
395	-163.33	120.12	791.75	90.03	186.31	-103.52
396	-35.89	146	878.91	171.54	215.12	-127.11
397	-23.93	295.65	674.32	211.52	246.73	-129.91
398	-248.54	574.46	504.39	213.68	293.79	-137.7
399	-628.91	666.75	280.27	130.25	247.22	-136.81
400	-364.99	394.53	482.67	-35.03	168.37	-34.58
401	0.73	269.53	1062.01	-52.92	208.5	7.84
402	-207.03	466.55	856.69	40.34	301.3	-89.14
403	-782.96	537.35	476.81	30.58	273.8	-77.97
404	-852.29	487.55	547.12	13.58	180.33	-25.67
405	-628.66	561.28	643.31	27.89	38.79	-72.2
406	-350.1	451.66	629.39	13.21	13.12	-101.38
407	-286.13	390.38	649.66	10.16	71.99	-156.8
408	-494.14	377.93	228.52	-17.09	123.5	-182.34
409	-861.82	-109.37	454.35	-90.21	200.2	-238.86
410	-828.61	71.78	218.99	-57.04	245.39	-261.47
411	-968.99	579.83	526.61	5.52	261.84	-159.48
412	-1219.48	919.92	586.67	9.92	217.25	-83.28
413	-1014.65	768.8	827.15	-26.95	96.95	18.46
414	-773.93	784.18	697.51	-43.4	84.2	76.17
415	-1131.35	428.71	790.28	-75.81	76.81	148.41
416	-1412.35	616.21	350.34	-52.55	3.63	185.49
417	-1073.97	414.31	402.34	-86.27	-119.05	86.82
418	-474.61	281.49	494.14	-28.44	-200.41	-67.08
419	-150.39	286.87	557.13	33.97	-177.31	-139.56
420	-229.25	417.97	559.57	54.44	-130.43	-119.45
421	-618.65	493.65	564.94	35.22	-38.48	-10.62
422	-963.13	427.25	663.33	-0.85	-48.52	40.16
423	-901.86	401.12	460.69	-17.64	-125.06	72.6
424	-821.04	282.23	606.93	-48.22	-190.73	61.83
425	-479.74	278.32	609.13	-39	-203.74	42.39
426	-481.93	463.13	574.22	-33.97	-163.79	38.64
427	-346.19	414.79	479.25	-67.84	-136.81	44.62
428	-394.78	472.17	363.28	-10.74	-107.24	39.89
429	-835.21	394.29	670.65	4.52	-79.99	53.56
430	-699.95	473.63	788.09	29.63	-139.37	46.45
431	-387.7	571.78	874.27	20.94	-157.96	50.2
432	-31.01	460.94	731.45	-17.03	-148.47	64.36
433	208.98	474.12	621.58	-35.4	-66.41	24.57
434	-305.66	101.32	1021.48	-20.66	51.06	-50.57
435	-271.48	454.35	968.51	76.57	76.17	-20.6
436	-746.58	249.51	891.11	34.97	83.16	-20.45
437	-969.24	374.27	492.68	7.9	22.74	72.69
438	-293.46	375	687.5	-10.8	-76.54	7.39
439	-326.17	471.92	525.15	5.86	-11.78	-12.82
440	-753.42	522.22	471.44	-15.53	-41.81	27.74
441	-375.73	775.88	556.4	23.13	-105.29	60.55
442	-294.92	442.14	715.33	-71.17	-69.43	7.54
443	-324.95	267.33	844.24	-59.14	-70.92	59.2
444	-362.06	341.31	817.14	-96.31	-66.65	110.87
445	-283.2	67.14	919.19	-67.41	-20.51	71.17
446	-237.3	301.03	656.01	-34.39	39.4	16.05
447	-617.43	82.03	788.57	-2.9	68.39	-71.59
448	-638.18	207.52	915.04	175.9	-18.1	-72.91
449	-567.38	841.31	817.38	216.19	-126.71	-27.34
450	-147.71	923.34	627.69	164.12	-104.64	-0.21
451	-354	427	548.58	58.78	-28.96	-7.9
452	-664.79	438.96	563.23	50.63	-105.47	-18.65
453	-293.7	596.44	797.61	-21.97	-166.47	76.26
454	-223.14	428.96	914.55	-62.99	-99.4	45.96
455	-312.26	273.93	738.04	-62.01	-111.36	59.69
456	269.29	334.72	575.68	-76.69	-88.38	73.09
457	203.86	452.64	391.36	-97.26	35.77	90.03
458	-446.29	287.11	674.32	-25.42	88.53	55.48
459	-425.05	538.57	823.97	77.45	23.22	4.39
460	-616.94	963.87	1017.33	58.2	-3.23	-20.26
461	-431.88	420.41	960.21	-40.31	-74.86	-21.79
462	-275.15	357.18	606.45	-69.09	-70.62	32.53
463	-24.9	249.02	659.42	-91.77	-93.08	18.01
464	98.63	364.01	592.29	-72.54	-32.65	9.16
465	-145.26	372.56	576.66	-75.13	-3.66	10.16
466	-100.1	247.56	908.2	-21.55	11.78	7.05
467	-328.13	418.21	1055.66	57.53	43.12	-1.89
468	-324.22	722.41	763.43	14.16	23.04	-56.37
469	-415.53	379.15	761.23	-14.65	7.48	-85.69
470	-491.46	254.15	605.96	1.95	-5.07	-96.04
471	-537.84	364.99	848.63	80.05	-45.78	-91.83
472	-635.74	593.26	805.42	80.51	-89.97	-69.37
473	-433.59	571.53	850.1	26.89	-150.36	-22.43
474	-145.26	444.82	689.21	1.71	-135.86	-27.47
475	-258.79	220.21	796.14	-11.38	-111.42	-39
476	-235.35	341.06	791.75	37.84	-105.41	-89.84
477	-266.11	326.66	770.26	74.01	-106.38	-80.17
478	-161.62	457.28	619.63	95.55	-107.36	-24.44
479	-143.8	320.56	759.03	49.04	-80.6	30.79
480	7.81	296.39	645.26	50.45	-66.8	34.73
481	167.72	337.16	666.02	63.05	-46.42	75.71
482	257.57	370.85	683.84	108.15	8.42	165.19
483	203.86	541.26	441.16	101.2	20.87	219.48
484	368.65	468.75	468.51	75.87	15.72	226.72
485	381.1	718.99	324.46	48.37	54.05	216.58
486	-136.47	472.17	709.23	-18.19	69.85	251.8
487	293.7	738.53	915.28	-23.96	12.66	315.34
488	103.52	863.04	1132.32	-7.78	125	185.7
489	-80.57	795.17	987.55	-24.08	195.89	59.3
490	-226.56	622.07	718.51	-32.93	189.42	10.77
491	-280.03	292.48	739.99	-4.97	147.49	-73.58
492	-283.45	197.27	499.02	44.07	158.6	-143.65
493	-589.84	156.01	603.76	83.1	103.03	-165.59
494	-612.06	499.51	496.83	106.84	42.66	-4.24
495	-346.68	1087.89	603.27	77.06	15.78	33.72
496	-474.12	875.49	567.87	-43.15	-4.82	-1.25
497	-19.04	760.99	657.23	-55.63	-67.69	-6.93
498	10.25	648.68	802.98	-85.05	-33.81	-45.81
499	56.15	567.63	811.52	-90.64	3.57	-77.61
500	-54.44	401.12	883.06	-91.06	16.17	-85.08
501	88.13	405.27	855.71	-83.8	25.12	-78.8
502	-315.19	311.04	875.73	-96.37	73.64	-7.66
503	-299.56	372.56	756.35	-105.9	48.31	25.27
504	-194.58	277.1	667.48	-104.64	31.22	5.13
505	15.38	438.23	651.86	-44.53	59.17	-33.39
506	-266.11	398.93	663.57	-20.39	98.42	-53.1
507	-429.93	412.35	617.92	5.83	88.56	-41.41
508	-562.5	417.24	627.93	41.66	61.22	-15.69
509	-609.13	594.48	576.17	49.5	14.53	-24.38
510	-424.56	484.38	775.88	56.79	-65.46	-70.8
511	-30.76	549.56	714.11	56.64	-104.43	-71.87
512	-142.82	546.14	773.44	32.35	-65.52	-14.22
513	-289.79	505.62	784.18	13.15	-80.63	73.64
514	-294.68	468.51	883.3	8.3	-87.71	101.23
515	-202.88	368.16	822.51	8.64	-79.9	116.42
516	-69.09	219.48	772.95	-15.26	-72.33	146.7
517	107.67	256.84	752.93	-10.44	-33.75	135.35
518	15.14	446.04	580.81	-31.89	50.35	84.59
519	-330.57	257.32	720.46	-32.68	45.93	52.83
520	-330.81	407.96	768.07	-16.94	-14.83	-4.85
521	-217.29	366.21	843.75	-17.03	-29.79	-55.08
522	-235.6	349.12	823.97	20.42	-23.04	-103.12
523	-203.61	289.31	811.28	39.52	-18.22	-125.09
524	-362.79	366.46	683.11	122.13	-30.18	-171.57
525	-481.45	485.11	584.47	167.36	-61.58	-175.81
526	-427.25	803.96	468.51	154.48	-93.63	-123.99
527	-250.24	537.11	599.61	75.87	-77.58	-136.47
528	-367.43	420.17	618.9	46.84	-97.56	-121.95
529	-582.76	502.93	749.76	32.87	-266.97	103.15
530	393.31	468.51	721.92	-25.82	-288.45	187.44
531	894.53	475.59	694.09	-31.43	-149.14	189.27
532	221.92	480.22	648.93	11.57	-5.83	209.75
533	-219.24	636.96	636.47	25.36	-42.88	289.15
534	-88.38	630.37	592.53	-56.4	-27.53	306.73
535	108.4	350.34	626.22	-72.6	-4.61	240.72
536	484.86	398.44	774.41	-25.85	29.48	-1.25
537	518.55	641.11	531.98	71.14	16.78	-213.84
538	330.32	780.27	676.27	57.28	64.18	-87.74
539	26.37	749.76	704.1	20.45	152.47	8.94
540	-578.86	666.5	604.74	-3.91	149.87	23.71
541	-574.22	544.43	626.46	-50.69	39.89	77.79
542	-80.08	244.87	779.05	-74.04	-11.47	104.37
543	61.77	331.05	595.95	-10.65	20.23	57.92
544	84.23	479.25	481.2	33.78	72.66	-30.98
545	-165.77	533.2	652.34	54.5	80.93	-94.15
546	83.01	1034.18	764.16	40.99	-14.56	-108.98
547	292.72	623.54	671.39	-23.07	39.98	-50.84
548	-202.88	531.25	646.48	-25.12	72.66	-70.31
549	-361.08	622.31	727.05	-28.08	-44.28	-24.02
550	-112.06	514.65	834.23	-43.88	-48.43	-24.6
551	-77.39	422.12	767.82	-41.35	1.22	-36.65
552	-153.81	338.13	694.34	-71.78	-0.12	-69.43
553	-175.54	358.89	564.45	-89.11	-47.33	-65.61
554	22.46	407.71	810.06	-94.67	-64.33	-61.49
555	54.2	439.45	932.37	-72.08	-27.25	-83.1
556	-85.21	347.66	906.49	-57.4	-15.08	-65.43
557	-195.56	356.45	807.62	5.19	2.59	-40.44
558	-347.9	483.15	657.23	39.58	-12.08	-19.74
559	-324.95	522.95	757.81	29.45	-49.53	-1.37
560	-162.84	265.14	876.95	-27.53	-70.19	63.75
561	189.94	187.74	769.29	-17.82	-50.54	89.2
562	209.72	130.37	749.76	49.1	-5.71	54.32
563	206.54	409.91	649.41	97.81	-12.7	55.82
564	269.53	734.38	772.46	100.04	19.81	41.41
565	-21.73	555.66	788.82	45.53	76.54	44.86
566	-266.6	488.53	770.75	22.89	85.08	30.36
567	-95.21	262.45	834.47	60.82	49.68	-10.89
568	-266.11	225.83	341.31	109.22	36.87	-35.8
569	91.06	439.45	254.64	95.09	-52.46	15.08
570	395.51	378.42	536.13	138.61	43.27	56.3
571	69.34	745.12	585.21	151.03	166.72	68.33
572	-353.27	1400.15	650.39	-51.18	87.68	22.4
573	-392.82	339.84	604.98	-123.63	19.23	44.16
574	193.6	345.7	954.59	-145.84	-47.79	131.77
575	-34.42	454.35	1087.4	-96.92	74.34	91.61
576	-386.72	526.61	946.29	-103.55	129.97	43.15
577	-352.78	514.4	860.35	-73.49	67.11	-37.38
578	-153.81	524.9	653.81	-45.68	52.28	-97.41
579	-38.57	370.36	768.55	-0.09	85.85	-213.99
580	-446.78	393.07	583.74	27.44	132.42	-250.89
581	-643.8	258.54	563.23	-14.19	72.78	-167.39
582	-676.27	366.7	540.53	-20.78	-56.85	-62.87
583	-393.07	550.29	610.11	-30.67	-121.46	-16.2
584	49.32	424.32	944.82	-50.54	-152.28	88.62
585	168.95	580.57	608.15	1.5	-92.38	131.13
586	-234.62	629.15	561.28	1.43	-23.77	123.5
587	-290.77	641.36	731.2	49.26	-62.47	81.63
588	297.85	766.11	719.48	12.42	-39.4	-52.64
589	243.9	418.7	660.4	5.58	3.63	-44.62
590	-138.18	668.7	632.08	5.8	9.06	4.33
591	-387.45	453.37	755.86	-44.95	-14.34	87.95
592	-309.81	543.95	681.88	-67.32	-54.6	112.58
593	95.7	494.38	787.84	-84.2	-43.27	109.34
594	415.28	285.4	848.63	-104.49	7.69	53.13
595	406.49	250.98	975.83	8.03	97.02	9.37
596	65.19	703.13	680.91	32.35	180.08	17.52
597	-312.5	684.81	782.47	-9.86	162.2	-9.64
598	-457.76	240.48	772.22	-34.55	138.7	-118.84
599	-165.77	457.03	695.31	50.14	64.15	-149.93
600	-473.88	450.2	729.74	97.96	35.64	-94.82
601	-536.13	373.05	782.96	102.23	-38.54	19.62
602	-128.91	540.28	626.22	44.86	-32.14	23.77
603	-157.96	314.45	790.53	7.05	10.13	21.67
604	-238.04	430.42	717.53	3.51	-4.7	-15.08
605	-160.89	392.09	668.46	-25.15	-0.43	-19.74
606	-218.75	235.11	721.68	-6.04	-9.31	-32.01
607	-316.89	513.92	474.37	17.43	-21.7	-32.26
608	-489.01	652.34	614.99	4.46	-44.1	25.54
609	-328.13	658.69	820.8	-18.28	-111.42	40.68
610	-109.13	591.55	831.54	-65.25	-114.04	74.49
611	194.09	500.24	762.7	-81.36	-67.84	93.02
612	442.87	327.15	814.21	-68.6	-32.07	99.18
613	231.93	336.18	658.94	-25.91	68.79	117.19
614	-154.79	484.13	646.73	20.42	76.05	139.47
615	-19.04	552.49	856.2	46.51	31.22	138.92
616	85.94	596.44	832.03	33.81	69.85	79.32
617	-212.89	416.5	705.32	20.29	70.8	47.24
618	-109.62	360.84	861.57	23.59	34.06	17.43
619	98.88	481.69	782.71	64.33	54.66	-8.61
620	21	487.55	703.61	34	80.96	-97.87
621	-89.6	330.57	625	19.26	67.66	-127.62
622	-162.11	424.56	443.85	45.04	86.49	-113.22
623	-734.38	275.88	420.65	54.9	117.8	-112.3
624	-1061.28	308.11	550.05	128.54	20.39	-106.63
625	-1007.32	567.87	545.17	165.62	-139.22	-65.28
626	-407.96	731.93	661.87	79.1	-203.89	4.21
627	68.85	476.81	918.21	53.86	-212.31	15.41
628	289.31	580.08	1003.66	106.51	-161.1	67.44
629	97.66	770.51	802	57.56	-69.89	117.13
630	-58.59	617.43	640.87	-35.25	-24.75	168.43
631	-29.54	517.09	593.26	-53.62	-14.59	179.35
632	-1.95	463.62	613.04	-35.77	-4.79	175.2
633	-21.24	561.77	466.06	6.2	-8.42	136.23
634	18.55	326.42	696.29	37.2	-50.29	137.48
635	360.6	474.37	700.44	133.12	-41.87	118.13
636	339.11	573.97	771.24	142.91	30.15	79.1
637	369.87	660.89	754.39	122.89	77	73.06
638	-25.88	678.47	568.12	57.95	116.12	-10.13
639	-48.34	532.47	627.2	16.3	109.1	-29.72
640	-118.41	489.99	634.77	21.88	92.1	-89.14
641	-297.61	339.6	755.37	50.81	64.36	-111.91
642	-160.64	389.16	596.68	106.08	2.26	-118.53
643	-372.31	579.35	456.3	128.11	-13.76	-145.87
644	-472.66	780.52	502.69	106.48	-68.85	-194.79
645	-332.28	795.41	561.77	19.71	-128.88	-189.91
646	-225.83	807.37	527.34	-56.92	-126.95	-150.39
647	-95.95	765.87	396.97	-149.93	-99.18	-151.64
648	-70.8	591.31	488.77	-175.63	-88.96	-158.87
649	-21.97	745.12	718.02	-144.23	-100.62	-86.43
650	393.55	829.83	675.05	-150.85	-97.44	60.52
651	-33.94	487.55	853.03	-156.77	4.82	97.32
652	-193.36	365.48	846.92	-53.19	9.43	122.28
653	-27.59	529.54	568.12	-32.53	-36.32	108.83
654	349.85	491.46	572.51	-29.42	-20.84	39.64
655	225.59	464.36	743.16	-24.32	76.02	15.47
656	-98.88	684.81	696.78	7.6	133.45	-7.66
657	-227.54	752.44	704.83	-42.39	104.46	-22.52
658	-241.21	487.3	791.99	-54.11	102.14	-19.41
659	-392.58	322.51	597.9	-25.3	115.75	-60.09
660	-176.03	533.94	416.5	47.49	64.48	-187.1
661	-399.41	509.28	582.03	5.95	23.47	-188.66
662	-243.9	576.17	682.86	-43.61	-49.07	-71.11
663	-121.58	666.26	664.06	-70.19	-45.56	-13.89
664	-339.36	578.86	913.33	-53.1	-31.25	47.97
665	-525.39	635.74	731.45	-40.25	-19.9	109.37
666	-318.6	453.86	544.68	-53.92	-87.31	113.28
667	-75.44	404.79	495.12	-79.59	-130.98	120.57
668	135.99	162.35	663.82	-53.16	-102.2	119.9
669	115.48	364.5	576.42	-34.21	-86.3	138.4
670	70.8	416.02	675.05	-49.07	-90.33	125.79
671	225.59	312.99	993.16	-4.15	-91.28	77.85
672	206.05	708.01	905.52	91.61	6.35	-2.35
673	66.41	862.79	865.97	88.68	58.84	-49.74
674	-217.29	748.05	649.66	37.93	82.61	-94.97
675	-25.63	616.46	759.03	-26.64	20.2	-124.54
676	-6.35	525.15	907.47	-37.75	56.34	-144.65
677	-209.47	363.77	1033.45	-11.51	88.2	-150.94
678	-511.96	516.11	642.09	8.18	67.17	-149.14
679	-409.42	462.4	647.95	-0.82	-6.04	-138.85
680	-337.89	513.67	658.2	32.2	-7.11	-70.31
681	-476.81	460.69	717.29	12.27	-42.48	-9.74
682	-377.44	479	608.64	-23.19	-111.94	28.08
683	91.06	288.33	541.26	-35.64	-143.49	28.17
684	178.71	45.17	609.62	-31.95	-125.79	46.88
685	204.59	218.02	622.8	31.37	-76.87	118.07
686	-90.09	596.19	450.44	55.73	-17.24	113.01
687	-167.48	443.36	693.85	64.7	-48.86	88.35
688	34.42	596.44	772.71	105.04	-41.99	82.03
689	159.91	816.16	807.13	121.61	-24.75	39.06
690	-54.69	458.25	891.11	117.1	6.99	12.05
691	-107.42	521	776.12	155.88	-14.89	-10.44
692	-304.44	549.32	552.98	81.54	-42.27	32.14
693	-147.22	302	680.18	100.04	-46.6	39
694	468.75	882.32	696.53	152.83	-24.48	4.24
695	143.55	933.35	441.89	91.67	93.69	-7.11
696	-61.28	902.1	422.85	-43.58	80.6	11.75
697	-159.91	612.55	562.01	-112.27	39.46	37.87
698	50.54	435.55	694.34	-184.48	27.74	66.68
699	136.96	435.79	832.52	-205.96	42.79	69.61
700	-67.63	190.92	840.33	-195.37	88.81	54.32
701	-218.51	280.27	794.19	-110.69	70.92	0.37
702	-268.31	267.33	751.95	-90.73	35.83	-39.46
703	53.96	499.27	617.68	-53.13	-40.41	-32.78
704	177	540.04	774.9	-62.99	-17.58	-12.36
705	139.89	777.34	631.59	-12.3	34.21	-12.88
706	94.73	781.74	665.04	-39.7	44.07	-19.47
707	315.19	643.55	717.29	-54.11	55.73	-35.37
708	313.96	323.49	929.69	-25.33	100.37	-92.96
709	-51.76	451.66	794.68	13.76	144.47	-65.31
710	-12.94	483.89	713.38	27.19	135.31	-21.82
711	-57.37	555.42	628.91	3.78	173.1	-50.2
712	-265.38	513.18	516.85	-10.38	167.69	-77.18
713	-519.53	518.8	433.84	2.66	137.33	-108.95
714	-718.99	280.03	756.35	-5.37	87.92	-37.87
715	-580.08	502.69	661.13	82.73	-7.42	5.62
716	-334.23	675.29	726.32	112.43	-26.82	2.59
717	-285.64	728.27	702.39	90.15	-25.24	-14.62
718	-241.7	564.94	674.8	51.45	-50.78	-39.98
719	-53.47	445.31	741.7	42.6	-41.84	-21.15
720	-161.87	442.63	800.78	52.37	16.3	-15.11
721	-225.83	393.07	583.98	61.22	30.3	-27.4
722	-423.1	530.27	534.67	92.13	28.35	-39.92
723	-432.62	583.01	614.5	67.96	-38.45	-5.43
724	-149.9	583.5	762.94	15.99	-75.1	79.62
725	-110.84	646.48	788.57	-22.86	-62.62	152.77
726	11.72	602.78	783.94	-41.6	-59.88	179.02
727	-29.05	448	719.73	-50.32	17.46	198.73
728	-246.58	280.52	693.36	-38.39	27.65	211.27
729	101.81	519.04	581.05	54.17	-41.14	189.09
730	174.56	647.71	529.54	57.37	5.22	143.16
731	51.27	435.55	593.26	36.35	37.93	114.75
732	85.94	463.38	689.21	133.03	70.74	46.94
733	-138.67	716.8	627.2	120.27	69.82	-15.78
734	-59.33	532.23	680.42	87.22	52.4	-50.81
735	-118.16	463.87	666.26	91.55	52.8	-118.13
736	-439.45	481.69	625.73	108.06	33.6	-155.7
737	-512.45	763.43	519.29	101.26	-4.73	-207.31
738	-564.7	818.36	437.99	32.23	-61.49	-213.71
739	-291.99	708.25	531.98	-58.14	-74.01	-210.51
740	-266.11	457.03	547.85	-96.65	-61.89	-178.96
741	-250.73	510.74	463.87	-137.12	-48.07	-159.73
742	-391.85	596.19	938.96	-91.67	-103.79	-105.16
743	84.96	1183.59	705.32	-41.38	-162.29	76.45
744	-84.72	805.18	745.85	-159.42	-80.75	111.21
745	-320.07	334.47	711.43	-163.82	-58.87	116.36
746	-155.03	308.11	770.02	-132.51	-52.58	185.52
747	-95.21	182.13	857.67	-82.37	-27.53	170.59
748	25.88	480.71	530.76	-66.65	-19.59	136.81
749	137.21	228.76	728.03	-48.95	-58.56	56.21
750	184.08	525.88	616.7	65.8	-61.77	41.05
751	182.86	706.3	625.24	54.11	-22.34	23.99
752	40.04	666.75	690.43	-11.2	19.62	-55.94
753	-16.11	518.07	745.12	-34.15	2.59	-76.81
754	129.64	416.75	762.94	-82.28	1.37	-42.3
755	-10.5	409.18	589.6	-56.49	2.38	-10.89
756	-2.2	477.54	554.93	-19.56	19.2	-13.12
757	-190.92	612.3	755.37	-9.46	24.72	-6.68
758	-24.17	767.82	906.74	16.82	21.97	-83.53
759	-161.62	569.82	975.34	-3.63	58.87	-148.38
760	-222.41	551.03	917.24	12.6	35.43	-108.03
761	-349.61	621.58	790.04	-0.92	26.7	-74.46
762	-395.75	448.73	600.59	-91.16	-16.51	-54.66
763	-168.46	319.82	628.17	-86.18	-33.02	-7.75
764	-174.07	473.14	623.29	-41.5	-4.58	-33.39
765	-220.95	404.05	732.18	-39.79	-15.26	-71.14
766	-31.98	343.75	773.68	-48.68	-31.49	-45.59
767	-1.46	288.57	729.74	-38.97	14.59	-55.76
768	-190.19	277.1	754.15	-35.95	23.07	-62.47
769	-190.19	156.25	847.66	0	-0.18	-45.96
770	-372.07	207.76	685.55	10.56	-7.45	-18.16
771	21	297.12	705.32	24.54	-66.44	28.23
772	58.59	405.03	841.55	49.38	6.35	70.25
773	114.26	434.81	826.17	57.56	75.84	102.02
774	-132.57	600.1	621.58	-59.33	50.81	85.42
775	-134.28	272.71	594.73	-117.98	32.75	111.63
776	-8.06	173.83	878.91	-63.63	50.78	85.69
777	-333.01	425.05	846.44	0.09	100.65	19.13
778	-354.98	415.53	881.84	4.79	58.81	0.58
779	-229.49	437.26	787.6	30.67	67.26	-16.42
780	-403.32	440.67	806.88	13.73	77.48	-38.33
781	-266.6	524.41	707.03	-7.75	25.67	-56.73
782	-271.48	481.93	696.29	-6.04	-12.51	-22.37
783	-208.25	525.88	649.17	14.65	-29.36	-8.79
784	-329.59	663.33	596.44	9.55	-48.49	-6.13
785	-224.85	573.97	690.67	-35.83	-80.93	31.43
786	55.66	425.29	738.04	-21.94	-107.21	76.35
787	355.71	403.56	860.35	21.03	-58.23	92.22
788	424.56	431.88	658.2	30.12	2.87	92.13
789	100.34	482.67	921.63	56.82	53.96	96.41
790	53.71	639.16	877.2	95	105.77	54.63
791	-98.88	538.82	782.71	68.15	154.36	-45.68
792	27.1	492.19	705.32	35.98	169.98	-110.35
793	-102.29	498.78	488.53	11.44	201.87	-122.92
794	-666.99	208.01	630.13	1.89	208.89	-94.54
795	-511.47	273.44	683.84	37.38	88.26	-28.14
796	-389.4	366.94	725.34	47.85	67.72	20.54
797	-369.87	338.38	769.53	112.49	88.41	9.64
798	-568.12	516.6	529.79	142.82	76.9	-11.57
799	-510.99	515.14	628.42	141.57	28.96	-41.47
800	-410.64	561.04	597.66	132.08	1.28	-58.11
801	-407.71	593.75	616.46	92.25	-15.05	-35.19
802	-352.29	679.69	637.21	28.56	-33.75	-11.9
803	-297.36	617.43	740.72	-6.2	-30.73	-2.04
804	-365.72	583.74	716.55	-58.32	-25.21	14.43
805	-269.78	425.05	807.37	-56.58	-54.32	43.12
806	-199.71	516.6	669.19	-17.15	-23.07	71.2
807	-194.09	462.4	678.96	1.19	11.08	92.16
808	-284.67	690.92	549.8	16.75	-9.43	82.43
809	-202.64	640.14	673.83	32.41	-21.42	39.09
810	-162.35	588.87	560.55	24.29	14.28	-24.78
811	-289.31	487.06	584.47	41.08	24.35	-41.32
812	-382.08	516.6	644.04	37.87	3.17	-20.51
813	-183.35	674.8	574.95	7.66	-12.08	-12.3
814	-279.54	467.29	636.96	-23.22	18.71	-5.31
815	-366.94	567.14	653.56	3.6	13.82	18.55
816	-477.78	626.95	710.94	0.73	12.85	40.13
817	-408.2	725.83	669.43	-12.48	-41.72	83.8
818	196.53	776.37	720.21	-19.35	-57.31	75.5
819	242.68	731.69	698.73	-55.15	38.09	20.6
820	55.18	622.56	715.09	-63.2	77.51	-18.95
821	-312.26	407.71	698.49	-62.1	65.37	-37.87
822	-328.13	396.97	456.05	-53.71	82.28	-17.49
823	-689.21	364.99	380.62	-8.67	126.62	-77.67
824	-866.46	241.7	651.12	87.19	41.02	-193.08
825	-740.48	427.49	663.82	118.35	-49.84	-128.97
826	-425.78	608.64	684.57	95.73	-57.22	-81.79
827	-238.28	451.42	856.93	81.76	-76.9	-58.69
828	-392.58	787.35	588.13	69.98	-64.24	33.33
829	-481.2	683.84	631.59	-18.43	-81.09	103.24
830	-487.06	584.72	672.61	-42.24	-126.5	145.78
831	-312.74	613.28	594.24	-89.9	-151.21	182.4
832	237.06	491.94	710.45	-102.51	-128.11	184.54
833	64.94	262.45	1012.21	-96.62	11.2	158.78
834	-299.8	592.53	700.93	-52.34	54.23	95.92
835	25.88	510.74	650.39	-77.73	-15.99	6.07
836	158.94	406.49	744.14	-71.01	-8.97	-118.56
837	-44.43	342.29	737.55	-28.44	39.12	-140.17
838	-549.32	680.91	556.88	16.08	38.82	-133.76
839	-675.54	596.92	693.6	-4.7	-17.58	-131.29
840	-610.6	569.82	634.77	-4.15	-70.43	-59.36
841	-514.4	524.66	668.21	-43.88	-141.17	7.87
842	-57.62	315.43	843.02	-52.86	-136.05	40.83
843	96.44	391.11	641.11	-21.64	-75.04	103.42
844	111.82	388.67	703.61	-11.81	-52.58	112.24
845	135.25	536.62	679.44	-17.4	-19.65	59.39
846	49.07	480.71	762.7	-13.67	9.83	14.89
847	-89.6	492.43	722.66	-2.32	5.55	12.6
848	-185.06	547.85	795.41	-10.65	-8.97	21.15
849	-276.37	296.63	865.48	-22	-17.55	11.51
850	-258.79	407.47	739.75	8.85	-35.98	43.79
851	-10.01	417.24	688.48	-6.2	-44.04	36.71
852	162.11	604.25	492.43	-47.76	23.38	-13.09
853	-56.64	573.49	619.38	-31.56	74.28	-90.3
854	-274.66	675.29	593.99	-8.15	69.98	-89.94
855	-532.47	535.16	1014.65	55.79	13.06	-87.07
856	-600.34	666.26	713.13	61.4	-16.48	-108.52
857	-618.41	297.85	790.28	7.17	-81.73	-57.46
858	-403.32	428.22	875.24	50.02	-116.21	31.74
859	-269.29	669.92	697.51	40.86	-145.42	57.74
860	-170.9	523.44	532.96	-102.81	-181.64	81.18
861	180.66	25.15	521	-130.86	-168.33	90.18
862	200.68	127.93	672.12	-71.04	-69.76	87.28
863	39.55	308.35	862.06	17.94	-72.39	10.53
864	-14.4	769.04	660.4	16.57	-67.63	4.15
865	-15.63	626.95	797.61	-11.75	-67.23	14.04
866	-171.88	634.52	820.07	-17.85	-79.41	19.68
867	118.65	384.52	832.03	-44.68	-74.8	7.35
868	147.71	566.89	478.27	-16.72	-41.78	-9.16
869	208.98	489.75	583.01	30.18	-34.88	-32.81
870	271.73	568.85	711.67	80.51	-2.44	-43.03
871	-2.44	687.01	777.59	101.41	52.64	-4.79
872	-36.62	486.57	877.69	94.6	41.87	32.53
873	-119.63	680.18	718.26	68.36	48.07	68.18
874	-29.79	446.78	668.7	55.24	32.26	63.08
875	-111.57	303.96	425.78	55.08	-7.93	61.83
876	228.03	59.33	587.65	17.88	-29.51	95.21
877	289.79	21.97	512.7	87.86	27.59	93.78
878	116.21	132.57	627.93	143.19	94.24	83.47
879	-164.06	609.13	667.48	141.45	105.32	96.16
880	64.45	685.79	818.6	92.47	61.77	37.17
881	165.28	700.44	610.6	58.2	71.23	-48.74
882	161.13	829.35	676.51	58.65	75.84	-74.86
883	320.56	861.08	828.37	28.87	94.64	-99.76
884	28.08	899.66	808.84	18.83	159.27	-157.96
885	-127.44	831.79	541.75	2.44	185.33	-181.85
886	-414.79	435.55	798.1	-56.7	195.98	-219.97
887	-510.99	229	712.89	-13	152.47	-190.28
888	-369.63	364.01	642.33	-10.59	102.08	-174.71
889	-448.97	345.46	682.62	-11.32	107.54	-153.84
890	-352.78	437.5	537.84	6.84	80.02	-110.32
891	-596.44	557.13	526.12	-35.92	75.53	-56.37
892	-385.5	487.06	587.4	-68.27	22.31	-42.97
893	-386.23	569.58	531.01	-84.9	3.51	-28.75
894	-360.84	470.46	679.69	-90.03	-5.83	-28.11
895	-438.23	484.86	707.52	-36.13	-17.61	-14.43
896	-311.04	503.42	618.9	-9.06	-23.28	7.93
897	-400.63	573.49	586.91	-13.09	-1.28	41.66
898	-496.58	466.8	638.67	-31.46	-10.83	47.58
899	-269.78	468.75	774.41	-25.63	-16.54	40.83
900	-249.27	449.71	791.75	-18.68	27.62	41.41
901	-337.16	480.22	639.89	-22.86	11.29	80.23
902	-259.28	516.36	574.95	-12.3	-0.49	63.17
903	-328.86	535.64	558.59	13.12	-7.78	42.57
904	-242.19	677.25	583.98	3.27	-22.09	34.94
905	-195.8	609.13	828.86	-27.28	-28.66	20.57
906	-70.56	713.87	812.5	6.1	10.44	30.06
907	-45.9	673.34	840.58	25.67	53.71	37.29
908	-390.87	629.39	644.78	5.34	72.17	66.35
909	-456.79	464.84	654.79	-33.36	47.09	87.92
910	-506.35	467.29	685.55	-60.76	0.73	78.43
911	-375.24	359.38	895.26	-38.76	-56.15	107.33
912	-91.06	489.26	722.41	-15.29	-41.69	114.44
913	-261.23	502.69	582.76	-24.14	-0.21	105.47
914	-326.17	617.92	554.2	-32.78	-35.74	99.58
915	-29.79	414.06	894.53	4.33	-57.01	57.71
916	1.46	373.05	936.52	64.67	1.04	15.63
917	73.97	430.18	876.71	89.23	13.24	-7.81
918	-85.69	594.48	635.25	86.4	75.74	-32.96
919	-307.62	299.56	479.74	0.89	88.13	-80.75
920	-402.59	83.98	534.42	49.04	50.11	-120.82
921	-468.02	384.28	425.54	93.54	37.6	-116.58
922	-685.55	479.49	622.31	112.46	12.66	-95.58
923	-538.82	744.63	683.11	104.64	-40.71	-86.94
924	-388.67	795.41	687.26	2.04	-77.27	-27.83
925	-359.86	649.9	782.71	-95.06	-88.68	38.73
926	-225.59	528.08	768.8	-82.95	-97.47	58.44
927	-79.35	527.59	829.35	-70.04	-87.49	82.7
928	-76.42	564.45	742.19	-56.85	-37.84	84.44
929	-87.4	594.48	639.4	-37.11	-36.8	83.68
930	37.6	505.13	706.54	-9.58	-14.65	59.94
931	-152.1	472.66	576.42	16.2	-7.2	56.49
932	57.13	396.48	850.34	17.12	-19.59	69.18
933	88.38	532.23	748.78	40.62	18.28	31.68
934	43.7	522.22	759.28	51.27	72.72	-43.88
935	-390.87	415.04	677.25	32.23	69.95	-50.11
936	-331.3	257.57	682.62	69.06	21.7	-80.75
937	-465.82	572.75	379.15	110.99	33.39	-175.87
938	-670.65	538.82	421.88	129.24	-17.67	-226.1
939	-774.41	600.1	333.74	110.57	-73.09	-218.72
940	-410.64	724.61	511.23	83.22	-100.77	-197.94
941	-114.75	650.15	691.16	-10.22	-41.81	-165.1
942	-321.53	712.4	843.99	-53.92	-66.16	-103.7
943	-24.9	795.17	785.89	-83.86	-73.79	59.88
944	-147.71	812.74	703.86	-127.44	6.96	79.38
945	-658.94	456.3	796.14	-118.59	1.28	101.1
946	-596.92	615.72	545.9	-51.39	-91.06	162.54
947	-41.75	327.88	732.18	-95	-152.95	223.82
948	310.79	458.98	555.66	-11.9	-85.88	183.29
949	102.05	600.34	723.14	10.1	-44.49	107.85
950	57.37	708.01	796.14	36.1	-13.7	75.32
951	-54.93	698.73	692.38	4.06	4.67	33.81
952	-179.44	553.96	683.59	-62.56	46.97	-45.41
953	-346.68	430.18	638.67	-98.27	64.18	-74.01
954	-396.24	407.47	617.19	-104.22	20.94	-106.26
955	-311.04	206.3	808.84	-73.03	1.37	-106.9
956	-264.4	294.43	716.55	-66.96	-30	-94.76
957	59.08	504.88	749.76	-44.98	-55.51	-38.39
958	103.52	641.85	698.97	-48.58	-28.41	-9.98
959	83.5	520.51	771.97	-27.68	27.71	9.77
960	-220.95	609.62	765.63	21.39	38.79	20.57
961	-415.77	645.26	770.75	11.2	25.12	0.24
962	-292.72	448	834.72	-39.89	-18.4	3.97
963	-189.21	418.46	839.6	-44.22	-40.59	18.43
964	204.83	368.65	604.49	-65.55	-33.48	0.21
965	-20.26	305.66	657.47	-49.47	34.45	4.64
966	-192.87	457.28	772.46	-2.32	71.72	23.71
967	-509.03	497.8	729.98	13.15	63.35	-24.51
968	-499.76	464.36	794.19	19.32	-4.06	-74.13
969	-268.31	564.7	828.61	34.82	-14.34	-99.15
970	-440.67	617.68	452.64	30.82	-3.48	-162.66
971	-340.58	369.14	699.22	17.49	-78.4	-144.93
972	-457.76	544.92	757.08	52.19	-59.33	-55.94
973	-523.44	499.02	866.94	16.02	-79.19	23.53
974	-376.71	530.76	742.92	0.4	-93.99	26.52
975	-361.08	235.11	617.19	-30.76	-119.05	10.99
976	86.91	231.45	745.12	-13.61	-144.44	56.15
977	-87.4	347.17	652.1	-5	-101.81	66.99
978	-187.74	265.14	699.22	-10.38	-101.81	98.08
979	-187.99	328.37	760.01	-2.17	-104.43	114.5
980	-88.38	450.93	697.75	-8.15	-112.76	119.26
981	298.1	441.65	743.16	8.97	-102.81	65.8
982	357.91	442.63	688.72	30.79	-14.98	9.77
983	395.26	337.89	742.19	96.13	55.79	-2.96
984	185.55	450.2	683.84	131.2	86.85	7.78
985	-51.03	515.14	676.27	133.27	62.1	60.27
986	-183.59	747.31	718.75	96.74	45.14	122.89
987	-166.02	523.19	959.96	64.97	17	110.38
988	-235.84	657.71	612.06	50.99	-0.09	110.08
989	-189.94	288.57	593.99	5.92	-72.36	177.52
990	134.77	474.85	703.37	133.09	-115.2	195.04
991	57.62	614.75	663.82	104.06	-45.35	97.6
992	-1.95	399.9	723.39	38.36	-16.45	30.15
993	229.74	349.12	585.21	51.36	-5.25	-16.48
994	212.89	369.14	646.97	120.12	37.48	-143.55
995	-11.47	845.46	680.91	142.91	52.37	-153.84
996	-51.51	969.24	718.02	111.18	79.22	-136.99
997	-325.93	940.67	559.33	37.9	77.51	-103
998	-340.82	743.65	488.53	-0.43	23.44	-106.87
999	259.28	635.5	741.7	-28.56	12.6	-121.03
1000	-110.6	716.31	602.54	-6.07	124.6	-125.82
1001	-489.26	863.53	439.21	-70.4	96.65	-50.08
1002	-277.34	604	593.99	-175.48	-8.61	31.86
1003	-138.67	464.11	608.89	-234.56	-44.68	74.22
1004	112.79	148.44	771.73	-227.23	-19.2	92.16
1005	80.08	211.43	745.36	-147.8	36.59	113.65
1006	-294.19	227.54	735.11	-106.26	59.63	130.37
1007	-206.54	283.69	468.75	-109.37	9.03	170.41
1008	-414.06	94.97	509.03	-69.67	-63.32	148.32
1009	-38.57	142.33	785.4	10.04	-100.01	116.88
1010	172.85	1087.65	657.71	154.3	-84.23	-3.02
1011	133.79	844.48	1155.03	3.54	-57.5	-2.26
1012	476.07	813.96	685.79	101.65	-52.28	-76.69
1013	605.96	682.86	503.91	85.33	51.15	-147.46
1014	350.59	398.68	652.59	97.66	85.69	-170.93
1015	242.68	566.65	760.5	100.31	152.62	-160.1
1016	-117.19	792.24	652.34	103.61	284.33	-143.89
1017	-692.14	779.3	307.13	32.35	274.96	-125.46
1018	-824.46	388.67	525.88	-150.05	90	-64.06
1019	-461.91	308.59	655.52	-116.67	14.16	-22.09
1020	-350.83	446.78	708.01	-74.98	52.67	-26.25
1021	-627.44	540.04	615.72	-95.86	29.75	-13.7
1022	-339.11	307.62	781.74	-131.71	-66.86	39.28
1023	7.08	320.07	875	-86.49	-73.58	52.73
1024	57.37	406.98	803.96	-59.2	-1.77	51.85
1025	-239.01	332.52	824.22	-51.3	23.32	59.69
1026	-168.7	406.01	608.15	-22.31	19.93	60.97
1027	-386.72	332.52	593.26	-16.6	31.31	23.38
1028	-184.33	489.99	748.05	19.65	-37.54	-2.93
1029	13.92	582.28	700.68	0.52	-30.79	-35.4
1030	73	374.27	972.41	-2.32	5.62	-36.53
1031	-246.58	657.47	875.73	59.69	43.24	-13.34
1032	-231.93	687.99	572.51	24.81	-4.7	68.63
1033	-168.95	574.95	614.26	-20.63	-21.36	108.34
1034	-24.41	500	694.34	3.39	-25.12	117.71
1035	35.89	538.57	693.36	19.41	22.61	80.02
1036	46.39	584.47	779.79	10.07	43.67	37.48
1037	17.58	465.58	787.35	42.14	75.84	-53.86
1038	-204.83	458.01	746.34	63.48	78.37	-63.26
1039	-259.77	472.9	564.7	67.93	107.67	-73.21
1040	-625.49	419.43	449.95	96.22	108.8	-38.88
1041	-572.75	516.36	375.24	115.36	46.2	-43.82
1042	-534.42	524.41	431.15	133.91	-17	-48.74
1043	-412.35	634.77	577.88	79.59	-63.2	11.05
1044	-218.99	722.41	837.89	14.31	-93.14	28.56
1045	-51.03	559.57	935.06	-85.05	-77.06	50.32
1046	-172.12	522.46	732.67	-113.83	-8.09	56.15
1047	-263.18	482.91	746.83	-139.04	6.5	34.67
1048	-474.85	459.96	604.49	-130.43	-12.82	16.42
1049	-193.36	403.08	819.34	-138.21	-68.88	-12.79
1050	-9.52	472.66	772.95	-83.98	-50.2	-51.7
1051	0.73	410.89	822.75	-62.04	-22.13	-83.25
1052	-174.32	364.5	834.47	-8.33	2.62	-114.93
1053	-147.46	508.3	572.51	33.54	8.97	-114.87
1054	-384.52	468.99	599.37	63.57	51.45	-116.64
1055	-351.56	687.5	370.61	128.88	37.26	-88.44
1056	-531.98	412.11	618.16	79.35	31.28	-67.9
1057	-612.06	364.75	632.08	61.13	-96.37	-14.13
1058	-393.55	507.57	872.07	71.62	-174.01	24.57
1059	66.65	665.04	822.27	11.35	-195.25	111.11
1060	37.6	385.5	910.64	-99.82	-107.73	103.88
1061	-142.09	415.28	652.59	-67.78	-43.03	95.98
1062	-50.78	437.01	630.62	-51.39	-53.07	80.72
1063	69.34	532.71	537.35	-49.74	-47.42	79.74
1064	296.39	493.41	714.11	-75.93	-21	78.4
1065	82.52	586.91	807.62	-55.82	60.27	34.58
1066	-219.48	593.26	914.55	-58.2	82.37	-4.33
1067	-312.74	522.71	843.02	-93.48	55.33	4.49
1068	-310.3	330.81	790.77	-113.01	29.85	-2.72
1069	-351.81	313.23	730.96	-78.67	-6.23	-26.09
1070	-212.4	342.04	634.03	-25.76	-30.46	-8.94
1071	-136.23	377.2	661.38	-9.4	-50.14	-34.3
1072	-6.35	456.05	713.13	1.4	-26.89	-48.19
1073	-118.9	448.49	662.6	15.5	13.24	-85.78
1074	-346.68	361.08	839.36	31.13	36.68	-103.55
1075	-392.33	509.77	675.05	74.01	-26.86	-108.4
1076	-315.19	696.78	591.06	51.64	-100.37	-115.11
1077	348.88	447.02	587.16	-0.18	-17.3	-129.15
1078	-328.86	760.74	807.13	51.06	-17.7	-72.78
1079	144.53	684.57	893.31	-48.22	-53.65	2.93
1080	-560.3	168.95	780.27	-44.37	2.72	-7.48
1081	-386.72	68.6	821.29	17.94	-75.41	90.27
1082	22.46	98.63	765.87	54.14	-68.15	96.37
1083	28.08	360.11	560.06	64.91	-45.1	85.3
1084	190.19	377.2	629.64	35.16	-4.36	37.69
1085	125.73	428.22	619.38	-9.89	46.42	-38.21
1086	-292.24	465.58	616.7	-20.69	15.96	-55.21
1087	-176.51	472.9	781.01	-21.67	-91.31	-48.52
1088	6.59	581.3	884.52	17.82	-55.54	-12.08
1089	-66.41	670.41	819.82	-4.7	10.86	-7.2
1090	-433.35	452.39	849.37	-18.1	-0.49	12.85
1091	-175.05	261.96	782.96	-18.4	-70.25	101.38
1092	71.78	457.28	500.98	-24.41	-56.95	109.77
1093	-37.84	141.85	707.28	-73.36	-42.14	72.81
1094	-64.7	124.51	769.04	-5.28	-57.19	78.64
1095	63.96	380.86	886.23	24.93	-67.23	74.04
1096	211.67	518.07	813.23	38.94	-51.94	48.19
1097	110.84	693.36	603.76	17.91	-7.78	24.78
1098	53.96	679.2	697.02	16.2	-6.77	14.77
1099	104.74	692.63	891.11	11.05	-7.66	10.68
1100	293.7	545.41	863.53	-38.79	22.61	-13.85
1101	-28.08	409.67	682.37	11.2	115.48	-59.54
1102	-103.03	392.58	651.86	58.38	128.45	-84.44
1103	-298.58	468.02	779.54	45.9	90.79	-103.79
1104	-331.05	385.5	648.19	5.4	57.46	-113.43
1105	-69.34	230.47	713.38	-10.96	7.66	-161.74
1106	-194.34	384.52	593.75	5.28	40.1	-162.63
1107	-371.58	386.96	605.47	-10.44	19.01	-157.81
1108	-399.41	413.82	706.79	-6.32	-29.39	-115.94
1109	-141.36	409.67	820.31	10.96	-25.6	-101.5
1110	-368.16	527.83	750.98	42.05	-1.1	-77.18
1111	-319.34	582.52	749.51	-0.85	-74.68	-57.31
1112	-168.95	480.96	830.08	-30.98	-82.67	-5.16
1113	-37.84	305.42	914.55	-15.14	-50.87	17.91
1114	-19.04	181.64	964.36	5.74	1.62	41.5
1115	31.25	148.19	694.34	80.51	10.59	38.97
1116	6.84	191.41	532.47	107.27	13.18	50.84
1117	12.45	498.78	675.05	98.85	17.82	92.93
1118	216.8	741.7	763.43	101.62	49.35	83.77
1119	-190.92	794.43	665.53	52	131.84	36.65
1120	-323.97	698	759.77	-26.52	93.26	-33.17
1121	-284.42	413.57	876.95	-65.55	75.81	-67.54
1122	-193.36	364.5	856.2	-61.49	71.23	-72.63
1123	-283.94	425.78	716.06	-61.86	107.94	-51.09
1124	-361.33	272.95	665.53	-74.13	78.28	-40.44
1125	-385.99	515.87	579.83	-60.67	4.61	-37.69
1126	-304.93	500.24	611.33	-63.48	-28.32	-4.64
1127	-266.11	322.51	760.99	-39.18	-10.1	25.54
1128	-388.18	351.81	747.8	8.33	0.64	57.74
1129	-356.45	609.13	592.77	13.7	-23.99	57.34
1130	-254.88	570.07	635.99	-32.01	-54.9	55.66
1131	-168.21	507.32	799.32	-42.66	-34.97	56.67
1132	-207.03	320.8	778.08	-9.37	-34.06	56
1133	-91.06	516.6	637.45	54.99	-25.48	71.99
1134	53.47	593.26	747.8	44.92	-0.7	49.68
1135	57.13	530.52	775.39	49.1	41.66	36.1
1136	-186.28	533.45	695.31	48.28	38.88	55.57
1137	-222.17	552	727.78	36.71	10.28	79.86
1138	-99.61	678.47	675.78	49.93	19.38	71.41
1139	-34.18	694.58	639.4	27.77	23.74	-29.85
1140	104.74	541.02	776.37	20.72	42.94	-84.14
1141	-40.53	555.42	641.85	22.86	88.35	-143.89
1142	-237.79	360.6	882.08	42.88	112.79	-122.19
1143	-636.96	648.19	573.97	112.7	122.1	-93.51
1144	-606.69	714.11	485.11	28.47	21.97	-92.68
1145	-336.91	240.48	639.89	-5.19	-9.77	-84.17
1146	-224.61	154.54	661.13	33.08	6.84	-19.1
1147	-506.84	452.88	586.18	113.65	14.34	23.68
1148	-503.66	534.67	595.95	87.77	-27.44	83.77
1149	-470.21	528.08	616.46	41.08	-77.18	95.76
1150	-329.35	568.85	686.28	12.66	-113.71	94.79
1151	-105.22	474.85	872.31	-26.31	-95.58	84.44
1152	-296.63	551.76	704.59	1.83	-27.53	65.31
1153	-285.4	600.59	684.57	-9.34	-53.53	99.03
1154	-170.9	635.01	614.75	-38.12	-50.05	59.42
1155	-109.13	584.96	613.77	-52.76	-41.9	30.49
1156	-132.08	450.68	789.79	-77.09	-31.28	30.21
1157	-68.12	439.94	820.31	-75.56	-36.65	32.01
1158	-90.58	440.19	802.25	-49.26	-23.65	34.79
1159	-134.77	573.97	716.55	-49.44	-30.73	35.49
1160	-87.89	378.91	859.13	-51.91	-30.76	24.02
1161	-104	486.08	684.57	0.03	-33.69	19.01
1162	-77.15	564.94	626.22	-10.77	-39.92	0.98
1163	-118.41	573.97	640.14	-44.86	-23.74	6.99
1164	-143.31	580.81	634.77	-75.41	-21.42	-9.25
1165	-316.41	269.29	657.23	-77.97	-1.04	-56.76
1166	-307.13	468.75	529.3	19.81	-75.41	-111.6
1167	-214.11	513.67	599.37	18.34	-105.83	-120.12
1168	-133.06	497.31	713.38	40.65	-120.3	-74.01
1169	178.71	568.85	702.88	66.62	-130.19	-30.7
1170	269.53	823.97	574.46	79.83	-79.19	11.96
1171	55.66	718.99	759.28	-3.23	-3.78	21
1172	-58.84	570.07	862.79	-23.38	44.62	-15.14
1173	-236.33	559.08	760.74	-14.83	34	-30.27
1174	-62.74	496.34	668.95	-49.99	-2.84	-16.27
1175	37.11	326.9	733.89	-89.26	18.52	-8.61
1176	-19.29	347.9	588.62	-54.93	38.6	-40.19
1177	-12.7	504.64	518.8	-35.49	42.85	-57.53
1178	-107.42	585.45	731.69	-49.87	64.58	-52.76
1179	-298.83	497.56	901.12	-58.59	76.93	-18.13
1180	-121.34	445.07	948.97	-75.59	49.84	5.37
1181	-35.16	362.79	917.97	-89.75	43.43	-1.01
1182	-43.95	388.43	666.26	-107.03	35.89	7.66
1183	-95.46	228.52	667.97	-106.38	42.45	18.74
1184	-179.69	312.26	705.32	-52.03	42.42	-34.45
1185	-531.25	502.44	730.47	27.74	76.14	-56
1186	-612.79	482.67	813.48	41.84	-18.4	-43
1187	-383.3	431.88	753.66	15.29	-44.53	-17.97
1188	-335.45	396.48	808.11	-7.84	-57.83	35.68
1189	-359.62	137.45	756.35	-4.27	-63.6	14.74
1190	-208.01	84.47	775.63	26.18	-91.28	-52.12
1191	-58.35	220.95	717.04	40.99	-68.12	-64.51
1192	-14.89	413.82	657.96	66.68	-52.55	-62.23
1193	-67.87	578.86	854	56.52	-47.15	-65.09
1194	-171.39	644.78	847.9	14.98	-49.07	-41.23
1195	-153.81	511.96	915.04	-16.6	-59.27	-5.4
1196	-163.82	441.16	816.41	-10.93	-48.58	11.9
1197	-216.06	511.23	577.15	-30.94	-26.25	47.61
1198	-137.45	292.24	716.31	-68.15	-39.79	52.76
1199	-99.37	348.14	654.79	-22.25	-41.6	18.37
1200	-200.93	450.2	745.36	-7.9	-65.73	26.49
1201	4.15	552.25	789.79	1.43	-74.83	26.34
1202	151.12	520.51	823.97	-29.3	-71.17	-12.73
1203	-41.5	391.85	812.26	-90	-36.56	-4.97
1204	-73.97	312.01	833.25	-57.34	-11.29	52.92
1205	12.45	494.38	826.17	-24.6	-0.98	9.34
1206	87.16	354.49	847.17	-12.73	43.33	-68.42
1207	-242.19	366.94	892.82	33.6	111.54	-73.18
1208	-389.65	471.68	759.52	80.38	66.22	-52.89
1209	-424.32	356.93	832.03	77.3	18.74	-51.21
1210	-243.9	474.61	755.37	58.75	-58.84	-16.6
1211	-47.12	295.17	601.32	34.21	-83.34	14.43
1212	-35.4	286.38	554.69	45.41	-67.41	30.09
1213	-62.5	323.49	552.98	55.21	-77.67	67.99
1214	131.1	163.33	608.15	66.99	-93.87	74.16
1215	175.78	257.81	536.62	135.41	-77.91	114.41
1216	209.72	468.75	648.19	183.69	-53.53	166.93
1217	168.95	758.3	733.4	170.44	-25.82	154.14
1218	140.87	751.71	825.93	110.29	6.99	156.16
1219	313.23	770.02	748.29	87.31	31.83	142.09
1220	159.42	698.73	737.79	12.91	65.31	97.17
1221	61.04	465.09	801.27	-41.63	74.52	73.76
1222	371.58	453.37	949.22	-49.5	118.5	46.3
1223	98.39	496.83	834.23	-10.89	229.34	-63.05
1224	-381.59	337.16	685.06	-24.96	221.25	-87.49
1225	-433.35	185.3	600.83	-31.07	118.16	-100.46
1226	-216.06	191.89	642.58	-30	62.99	-96.01
1227	-423.1	465.33	468.51	-3.27	16.14	-47.58
1228	-374.27	562.99	483.64	1.31	-41.02	43.15
1229	-199.95	674.32	550.78	-7.48	-40.68	65
1230	-68.36	678.22	619.38	5.13	-62.62	16.85
1231	449.95	694.58	1107.67	13.49	-62.19	-12.15
1232	439.21	756.35	1139.89	9.34	94.85	-26.58
1233	-100.1	534.91	868.65	-12.21	135.62	-20.94
1234	-297.61	358.15	666.75	-74.8	92.8	18.37
1235	-193.12	245.36	600.83	-111.97	37.87	6.01
1236	-14.16	345.7	658.2	-96.13	10.83	-0.64
1237	68.85	363.04	711.18	-59.66	63.08	14.43
1238	-12.7	269.78	878.91	-25.97	99.55	-5.77
1239	49.07	470.7	922.36	77.76	101.68	9.83
1240	-132.08	687.5	757.57	79.68	145.48	36.32
1241	-288.57	566.41	682.86	17.88	102.75	28.17
1242	-303.71	370.85	733.4	-1.19	36.62	61.31
1243	-52	658.69	665.53	-7.75	52.22	29.63
1244	-295.65	371.09	730.96	16.27	102.23	-20.29
1245	-424.56	563.23	596.19	53.5	111.11	18.68
1246	-470.21	581.79	535.16	44.92	65.77	2.84
1247	-199.95	422.36	558.84	43.91	33.97	-12.6
1248	-130.37	313.96	791.99	101.04	28.44	-60.52
1249	-277.59	592.29	596.44	115.97	14.59	-61.25
1250	-167.97	477.78	644.53	73.79	15.17	-74.74
1251	-296.88	392.58	631.84	58.56	49.74	-118.35
1252	-400.39	250.49	657.23	73.36	44.59	-129.27
1253	-241.94	708.74	515.14	117.1	40.47	-122.28
1254	-506.1	676.03	633.79	49.96	41.38	-113.4
1255	-385.99	686.77	705.08	0.82	-20.42	-39.12
1256	-346.92	625.49	796.39	-38.54	-32.04	27.07
1257	-466.55	605.47	846.92	-74.28	-43.52	65.09
1258	-526.86	507.32	814.21	-74.46	-57.77	66.77
1259	-282.71	504.64	730.22	-91.58	-90.88	73.61
1260	-214.84	355.96	703.37	-121.67	-83.19	73.21
1261	-88.62	236.08	869.14	-95.89	-77.36	38.7
1262	-34.18	441.89	733.15	-62.47	-24.02	22.37
1263	-285.89	325.93	773.19	-40.16	-1.8	-65.06
1264	-352.54	418.46	694.09	7.29	-14.53	-105.93
1265	-336.91	489.01	544.92	44.95	-16.36	-135.35
1266	-426.27	515.14	544.68	67.44	-38.3	-126.62
1267	-324.22	616.21	541.26	69.89	-43.79	-108.67
1268	-335.45	565.43	537.11	22.86	-48.77	-111.02
1269	-458.74	476.32	676.03	-7.57	-64.97	-89.32
1270	-387.21	388.67	908.2	-31.16	-159.73	-25.48
1271	-124.02	446.29	658.45	-28.23	-191.59	111.66
1272	-103.27	295.65	756.84	-28.2	-139.74	170.1
1273	-148.44	582.76	659.42	-20.84	-120.12	175.11
1274	-132.32	455.81	775.39	-56.24	-79.47	219.36
1275	24.41	359.13	734.38	-35.28	-84.26	217.32
1276	126.71	460.69	593.51	-14.53	-122.38	145.78
1277	346.19	436.77	897.71	8.21	-95.55	110.75
1278	146	473.63	934.57	76.72	-45.84	86.94
1279	-212.16	684.81	673.1	81.63	-64.21	68.42
1280	-181.4	688.72	559.08	28.23	-90.94	47.15
1281	380.86	486.33	559.08	21.55	-90.42	-41.53
1282	632.32	522.95	684.08	79.13	-49.5	-164.18
1283	608.4	651.37	560.55	70.31	73.43	-200.99
1284	76.17	521.97	762.94	57.98	113.56	-169.62
1285	-187.99	651.61	690.92	49.19	132.11	-74.52
1286	-635.01	603.03	573.73	-9.95	115.54	-0.52
1287	-605.96	232.42	602.54	-66.62	1.5	97.17
1288	-472.17	62.74	723.14	-22	-103.49	144.44
1289	5.86	286.62	683.35	30.21	-131.9	133.91
1290	482.42	717.53	706.05	66.19	-105.9	26.73
1291	303.22	885.74	557.86	0.92	-2.01	-45.96
1292	186.04	696.53	708.25	-61.1	21.55	-58.84
1293	78.61	677.25	689.45	-81.97	52.8	-40.86
1294	10.99	413.33	730.47	-78.22	54.9	-19.38
1295	58.35	544.19	683.84	-4.64	49.62	7.2
1296	58.11	578.86	728.03	14.62	50.45	-33.02
1297	36.87	600.59	720.7	8.06	86.4	-45.56
1298	7.57	579.1	567.14	-5.46	105.83	-54.02
1299	-145.75	408.94	736.08	-6.81	145.45	-91.46
1300	-334.72	369.38	559.33	25.82	145.51	-94.02
1301	-373.05	381.84	504.15	25.91	85.36	-78.58
1302	-284.91	432.86	665.53	18.74	74.92	-59.88
1303	-330.81	588.13	757.57	52.19	71.14	-49.19
1304	-213.38	653.56	748.29	47.67	46.17	-52.92
1305	-409.18	622.56	633.54	-6.16	35.83	-16.72
1306	-448	555.42	646.73	-79.9	-40.62	64.85
1307	-150.88	272.46	789.31	-96.59	-58.07	86.91
1308	-132.57	284.91	883.79	-97.44	-14.86	84.05
1309	-255.62	347.41	896	-78.64	-14.34	92.59
1310	-21.97	453.13	693.6	-72.81	-42.63	52.12
1311	50.29	369.87	663.82	-66.62	-13.49	-15.5
1312	152.59	433.84	667.24	-36.96	-0.82	-26.37
1313	-200.2	509.52	728.52	-4.09	82.82	-3.91
1314	-397.46	565.19	808.11	18.89	57.31	-4.39
1315	-215.33	581.3	929.2	30.61	41.29	-36.83
1316	-399.9	551.03	839.84	16.11	24.69	-56.15
1317	-176.76	426.03	837.89	6.96	-15.99	-32.26
1318	-264.16	410.16	711.67	-18.07	-28.99	-45.56
1319	-86.91	188.23	792.97	-38.82	-34.64	-47.79
1320	-90.58	199.22	829.35	-6.01	9.55	-10.22
1321	-266.6	511.47	562.99	8.03	-11.35	-11.6
1322	-66.65	307.86	619.14	16.75	-29.33	-34.45
1323	-93.26	58.59	638.18	147.83	-16.54	-24.44
1324	-93.99	331.05	403.32	241.91	19.01	2.9
1325	-202.88	713.87	613.04	204.99	41.23	32.71
1326	-147.46	832.52	750.24	123.17	57.98	56.43
1327	-322.75	823.97	823	37.2	68.66	33.14
1328	-418.95	651.86	867.43	-32.56	4.43	50.99
1329	-270.75	537.11	707.52	-64.73	-18.74	73.82
1330	-118.41	323.49	789.55	-112.98	4.67	60.36
1331	-248.78	254.39	682.86	-26.31	22.83	36.71
1332	-180.91	387.21	678.71	8.27	-9.31	77.88
1333	-136.47	539.55	788.33	45.56	19.74	67.99
1334	-288.57	791.5	653.81	29.88	11.2	32.87
1335	-75.68	676.76	635.74	-8.54	2.87	37.75
1336	-171.14	501.46	629.64	-13.49	11.35	-2.17
1337	-91.8	566.16	641.6	-3.17	-12.42	-40.47
1338	75.2	516.36	756.84	-0.67	6.71	-57.65
1339	-341.06	610.35	703.37	-15.2	38.67	-38.33
1340	-291.02	496.34	756.84	-41.32	2.75	-1.92
1341	-305.91	459.72	713.87	-51.79	-13.09	25.82
1342	-83.01	436.77	676.76	-39.7	-16.33	30.33
1343	-257.32	498.29	649.17	-17.4	-16.78	40.95
1344	-72.51	491.21	742.92	-20.9	-48.34	63.87
1345	-50.54	558.59	566.89	-2.17	6.62	82.7
1346	-248.05	445.07	651.12	25.27	-23.44	79.04
1347	-7.57	592.04	721.44	56.27	-58.07	79.68
1348	125.24	590.58	720.21	84.01	-8.54	73.12
1349	38.33	672.12	564.7	71.41	22.92	42.21
1350	16.6	674.07	466.31	30.52	28.96	-1.16
1351	102.05	507.08	735.6	38.02	20.39	-36.56
1352	-136.47	743.9	660.64	56.52	83.83	-13.73
1353	-431.64	604.74	658.69	20.66	97.56	-12.85
1354	-361.57	532.71	516.11	-1.28	73.79	-50.66
1355	-420.9	348.63	517.09	-5.19	61.65	-82.18
1356	-516.6	146.97	781.25	60.64	22.77	-97.99
1357	-459.72	552.73	724.12	134.98	-32.99	-64.03
1358	-207.52	774.9	733.89	74.46	-72.11	-26.03
1359	-178.47	646.97	796.88	32.26	-98.57	-35.83
1360	-144.53	675.78	655.52	49.16	-88.56	-27.92
1361	-13.43	859.38	561.77	4.12	-103.24	3.45
1362	-126.71	657.96	648.19	-40.25	-71.26	-4.52
1363	-40.77	568.85	662.6	-67.69	-84.72	12.48
1364	67.87	551.27	710.21	-88.32	-7.17	-1.77
1365	-92.04	455.81	679.44	-88.41	19.35	-20.45
1366	-188.48	455.08	666.5	-63.32	34.24	-2.59
1367	-1.71	374.02	775.15	-50.23	13.24	-26.46
1368	-114.99	479.25	699.95	-21.48	2.11	-38.02
1369	-177.73	558.84	708.01	-34.52	-26.64	-26.64
1370	-96.92	595.46	639.65	-71.62	-37.48	-7.66
1371	-184.57	488.53	755.37	-106.54	-25.82	14.77
1372	-64.45	522.71	763.67	-76.51	-22.28	41.08
1373	-17.09	581.54	722.9	-78.46	-24.23	28.84
1374	-156.98	423.34	719.24	-92.19	-26.73	3.27
1375	-103.27	479.25	708.25	-25.6	-20.26	-1.43
1376	-347.41	585.69	592.53	29.48	-8.76	-33.84
1377	-370.36	625.49	600.34	-12.88	-55.82	-38.12
1378	-216.31	469.24	822.51	-25.54	-65.7	-28.17
1379	-202.88	355.47	754.88	-17.52	-58.96	25.42
1380	127.93	411.13	710.45	-38.67	-103.12	84.59
1381	225.1	347.66	620.61	-34.55	-43.61	95.12
1382	217.04	461.91	719.24	41.6	-2.81	72.97
1383	-39.79	505.86	765.38	59.54	13.85	79.8
1384	-213.13	573	764.4	79.77	32.68	84.35
1385	-200.93	583.25	628.17	104.98	24.35	72.42
1386	-95.46	680.91	497.31	125.92	-20.9	-4.27
1387	264.89	746.09	614.26	139.07	-24.87	-46.94
1388	66.41	670.65	697.51	97.99	61.52	-45.32
1389	-303.47	550.29	666.02	41.84	68.51	-88.84
1390	-271.24	497.8	713.87	-41.44	41.53	-80.93
1391	-241.46	410.89	732.91	-37.38	-11.29	-139.92
1392	-175.78	534.18	590.33	-18.68	-24.2	-147.92
1393	-278.81	466.31	634.03	-23.9	-34.18	-161.87
1394	-254.39	529.3	600.34	-20.69	-37.84	-151.46
1395	-253.42	610.11	766.85	-30.79	-44.92	-105.96
1396	-133.06	531.98	740.23	-41.41	-36.62	-29.66
1397	-170.17	581.3	678.47	-77.73	-36.41	20.6
1398	-115.23	339.6	807.86	-101.44	-24.48	37.14
1399	-389.65	376.71	824.46	-98.6	-23.99	56.46
1400	-13.67	193.12	800.54	-42.76	-38.88	99.61
1401	-118.41	354.74	505.62	14.86	76.23	-3.36
1402	-484.62	422.36	556.4	140.08	-32.01	-66.68
1403	78.12	781.98	285.64	104.52	-115.39	-45.5
1404	332.03	315.67	581.54	-17.85	-41.17	-42.76
1405	12.7	396.73	854.98	50.54	-36.07	19.07
1406	141.11	615.48	915.04	73.94	-44.59	84.93
1407	-134.52	790.77	940.43	39.95	-25.88	79.22
1408	-94.97	534.91	851.32	-15.23	-40.25	108.34
1409	59.33	543.21	793.7	-67.78	0.06	97.63
1410	110.6	525.39	687.5	-39.83	25.91	74.4
1411	154.05	566.16	576.42	-13.03	10.44	1.68
1412	138.43	514.16	642.33	-33.54	21.18	2.04
1413	74.22	611.57	717.77	-77.12	69.85	0.64
1414	-123.54	568.85	774.66	-112.37	93.05	-70.31
1415	-203.37	379.64	906.98	-71.56	79.9	-116.12
1416	-216.31	592.29	668.7	-53.1	55.66	-112.06
1417	-142.58	528.32	749.02	-79.93	30.94	-115.11
1418	-197.27	429.44	766.36	-75.81	41.02	-110.41
1419	-198	324.22	807.86	-95.76	30.09	-67.54
1420	-39.31	244.14	857.91	-52.43	74.22	-92.56
1421	-227.54	187.5	916.02	24.81	125.12	-123.69
1422	-562.5	253.66	786.87	45.78	102.94	-100.07
1423	-366.21	288.09	715.82	74.71	10.74	-57.37
1424	-292.97	371.83	557.86	112.58	-32.44	-31.13
1425	68.36	372.07	754.15	129.15	-3.27	-8.18
1426	-43.46	495.36	716.31	120.7	82.06	-17.21
1427	-299.8	619.14	656.49	74.92	96.74	-17
1428	-393.55	461.91	702.15	18.71	114.04	-7.66
1429	-468.75	584.23	684.08	21.15	86.55	-3.94
1430	-408.2	395.51	631.59	-14.16	64.88	-15.05
1431	-406.25	305.66	651.37	-23.96	15.59	-12.85
1432	-245.61	300.05	828.61	2.72	-0.76	17.73
1433	-265.14	562.5	495.36	35.89	0.67	50.81
1434	-17.58	445.8	768.07	-49.41	-5.65	85.51
1435	8.54	326.66	711.91	-37.54	58.56	124.33
1436	43.7	468.99	705.57	-36.38	85.51	137.12
1437	-310.3	447.27	717.04	-60.36	125.92	112.06
1438	-305.91	317.63	790.28	3.3	108.76	141.69
1439	-259.03	477.29	739.01	83.92	112	115.88
1440	-279.79	544.68	692.38	81.94	126.86	72.63
1441	-472.9	725.1	607.42	70.95	133.39	78.12
1442	-351.07	740.23	523.44	37.57	55.27	55.45
1443	-240.72	862.55	672.36	-14.43	10.62	-2.38
1444	-191.89	730.96	634.28	-45.93	24.02	-7.84
1445	-308.59	514.89	720.7	-61.77	51.21	21.03
1446	-393.8	548.34	616.94	-44.68	35.28	39.49
1447	-312.99	486.82	664.55	-42.39	15.47	50.93
1448	-223.14	574.95	577.64	-49.62	19.84	13.46
1449	-439.7	530.52	582.76	-82.28	18.83	4.09
1450	-263.67	500.24	729.25	-90.45	-2.41	-1.07
1451	-187.5	451.9	905.76	-66.19	19.23	-59.97
1452	-390.14	436.52	827.39	5.4	78.22	-60.18
1453	-518.8	434.08	689.94	15.96	66.31	-49.35
1454	-533.2	410.89	540.28	10.04	40.83	-20.32
1455	-570.56	434.08	536.87	27.25	42.88	-10.93
1456	-591.8	403.81	597.66	79.04	21.33	-22.37
1457	-563.23	719.48	348.39	129.36	-16.48	-13.31
1458	-405.76	691.65	730.47	124.18	-38.97	6.9
1459	-522.71	691.41	694.58	98.66	-49.59	49.07
1460	-207.28	724.12	684.57	74.01	-42.27	53.19
1461	-254.39	435.55	826.17	13.58	-8.73	33.6
1462	-226.32	576.66	635.99	-8.76	-43.4	26.73
1463	-285.4	526.61	636.23	1.65	-62.19	50.38
1464	-417.72	563.23	682.62	-27.13	-63.35	83.68
1465	-285.89	250	747.8	-57.59	-61.61	117.49
1466	-149.17	403.32	766.36	-44.04	-66.07	154.08
1467	23.19	588.13	738.77	-49.44	-31.62	181.06
1468	27.83	626.22	566.16	-111.69	28.11	68.94
1469	-418.95	269.78	543.7	-85.51	37.99	39.7
1470	-560.55	475.34	562.5	-21.45	-4.49	7.97
1471	-451.9	437.01	767.58	11.96	-57.56	-36.87
1472	-216.8	700.68	546.63	89.81	-91.83	-24.48
1473	-167.72	584.96	753.91	34.42	-71.9	11.9
1474	-62.99	594.97	839.6	21.27	-58.87	15.2
1475	-221.68	496.34	840.09	-9.22	-11.26	15.81
1476	-21.97	554.93	784.18	-22.86	-42.3	40.16
1477	64.45	530.27	812.99	-41.96	7.66	20.97
1478	-135.74	541.02	489.99	-39.76	8.27	1.4
1479	-263.43	435.55	753.66	-42.66	-51.24	24.02
1480	-42.24	735.11	541.99	-27.1	-45.72	25.79
1481	-151.12	543.7	526.37	-80.47	34.61	-65
1482	-357.67	434.08	562.26	-70.4	45.72	-104.16
1483	-473.39	448.73	650.39	-53.59	-3.97	-111.91
1484	-316.41	447.27	690.43	-25.88	-25.15	-131.47
1485	-253.42	453.13	861.57	-22.22	-37.23	-121.03
1486	-41.75	472.9	944.82	-12.02	-76.35	-24.41
1487	-55.91	478.03	988.77	2.11	-74.34	35.61
1488	41.75	485.11	817.14	-15.14	-69.03	42.05
1489	-169.68	415.04	724.12	17.27	-15.17	12.85
1490	-360.84	581.05	590.33	-16.08	-31.59	10.93
1491	-185.55	371.34	723.39	-35.34	-24.44	25.85
1492	14.89	403.32	646	-21.15	17.21	4.49
1493	-187.99	367.68	701.17	9.77	58.07	-70.4
1494	-232.67	622.31	655.03	38.67	53.41	-118.93
1495	-272.46	633.06	553.47	-0.46	39.92	-147.34
1496	-446.78	557.62	726.32	-20.69	-15.38	-93.14
1497	-362.06	596.19	803.96	14.16	-64.58	-50.57
1498	-93.26	612.55	948.49	7.81	-74.4	-26
1499	-216.06	475.59	715.58	25.67	-33.05	-23.74
1500	-245.36	529.54	571.78	-55.94	-38.15	48.55
1501	-179.69	365.23	729.74	-108.64	-36.22	66.28
1502	-163.09	312.26	734.62	-103.06	-27.65	44.71
1503	-292.48	277.83	753.66	-91.89	-9.46	28.02
1504	-326.9	234.86	777.1	-55.08	-31.8	34.7
1505	-245.61	346.44	806.64	-6.74	-60.91	37.54
1506	-168.7	385.99	841.31	6.32	-62.74	42.57
1507	-71.53	518.07	752.93	-2.78	-59.11	44.74
1508	21.73	353.27	726.32	-36.83	-54.96	19.32
1509	-57.86	421.14	594.48	-1.34	-30.55	16.17
1510	-86.67	415.53	683.84	28.56	-41.87	15.38
1511	-85.45	556.88	809.08	56.7	-28.99	29.02
1512	-153.56	644.29	820.56	42.82	-20.51	24.02
1513	-44.68	422.12	918.46	6.84	-31.86	1.83
1514	90.33	437.26	888.18	-25.88	-14.43	-22.64
1515	-96.19	415.53	794.92	-63.54	-0.64	-13.82
1516	-235.35	336.91	810.55	-70.77	-9.89	57.68
1517	-25.39	294.43	744.14	-71.32	-11.6	25.7
1518	-85.21	265.63	688.96	-5.04	12.08	-42.85
1519	-42.97	354.74	825.93	20.17	-3.66	-72.81
1520	12.94	415.04	835.94	20.51	19.78	-101.01
1521	-63.96	428.47	839.84	-6.32	61.16	-94.73
1522	-140.38	433.59	824.46	-28.69	72.36	-74.46
1523	-61.77	340.33	852.78	-31.34	77.15	-82.64
1524	-279.05	87.65	1024.9	-32.2	148.77	-144.65
1525	-611.57	218.51	750.98	21.7	107.42	-128.45
1526	-181.64	339.6	739.26	19.78	19.17	-49.77
1527	-458.98	328.37	574.46	3.69	10.83	-33.36
1528	-462.89	229	586.91	22.46	-50.54	69.12
1529	-95.7	244.38	595.21	50.9	-42.69	103.21
1530	-188.23	510.25	614.75	69.73	-5.62	106.38
1531	-145.75	515.87	866.7	13.92	-43.58	100.13
1532	44.43	402.83	902.1	16.75	-9.43	138.12
1533	38.57	421.39	861.57	22.92	20.63	131.9
1534	-137.7	311.04	858.89	16.33	82.52	72.14
1535	-217.77	523.44	818.85	7.11	92.93	46.36
1536	-271.48	277.34	793.21	-28.23	111.08	32.29
1537	-304.93	372.56	663.57	-2.14	91.86	-30.94
1538	-300.05	324.95	750	-17.64	78.49	-52.95
1539	-338.38	347.17	672.12	26.28	78.46	-55.3
1540	-500.49	443.6	617.19	56.92	52.8	-28.63
1541	-351.32	449.71	612.79	127.96	1.34	33.84
1542	-187.01	625.49	551.51	130.25	-38.88	1.62
1543	39.31	484.86	734.62	128.23	8.64	-8.91
1544	-497.8	540.04	614.26	158.54	47.24	-13.46
1545	-170.17	679.69	630.86	91.77	-22.86	7.42
1546	-117.43	659.91	680.42	19.53	-4.12	-0.18
1547	-169.43	534.67	686.52	-1.77	6.07	4.39
1548	-152.59	573.24	812.26	-22.34	30.94	25.3
1549	-192.14	607.18	693.36	-0.95	66.38	24.38
1550	-117.43	625.49	641.6	-12.24	76.54	4.24
1551	27.83	392.33	838.87	-23.07	104.46	-14.25
1552	-323.49	497.31	619.87	21.73	128.97	-77.36
1553	-442.87	388.18	577.88	-19.68	101.62	-37.38
1554	-612.55	297.85	435.79	-25.73	97.87	-61.55
1555	-735.11	244.87	585.69	88.23	62.47	-76.48
1556	-777.83	735.11	449.22	117.89	65.4	-74.55
1557	-469.73	1175.05	652.59	60.91	28.17	-17.12
1558	-478.76	549.8	756.35	-77.06	27.5	39.43
1559	-295.65	531.49	649.41	-21.7	-44.16	32.44
1560	-316.16	466.8	667.72	-31.37	-12.05	49.32
1561	-381.84	507.32	683.59	-21.36	-10.89	30.88
1562	-362.3	555.91	681.88	2.04	-16.75	57.68
1563	-375	611.08	721.92	11.63	-4.97	79.53
1564	-575.44	548.1	571.78	-29.79	0.27	101.35
1565	-490.23	304.2	754.64	-65.61	-54.23	83.92
1566	-241.7	483.15	760.5	-69.82	-61.19	81.05
1567	-205.08	339.84	852.29	-87.28	-26.21	37.02
1568	-312.5	290.04	596.68	9.09	-3.3	-1.43
1569	-380.37	515.87	473.14	60.82	-4.39	-6.01
1570	-435.55	766.11	513.67	54.14	-21.33	10.1
1571	-428.96	697.27	773.68	5.28	-46.02	36.87
1572	-275.15	635.5	791.99	-38.21	-95.18	35.55
1573	-306.15	463.38	791.02	-80.96	-103.79	54.14
1574	-232.18	370.12	863.53	-104.55	-125.67	106.78
1575	-74.71	276.37	840.33	-77.82	-102.02	124.27
1576	47.36	458.98	547.61	-57.19	-59.33	130.52
1577	-322.02	3.17	836.91	-74.95	7.26	88.23
1578	-278.81	303.47	644.29	20.45	-62.01	50.54
1579	-61.04	441.89	636.96	31.01	-60.46	25.54
1580	22.46	421.39	788.82	39.12	-46.23	-18.71
1581	-211.67	649.66	525.88	61.1	-49.65	-79.62
1582	-71.29	643.07	554.2	9.46	-49.59	-61.95
1583	-259.77	602.54	704.35	-29.48	-38.12	-52.86
1584	-373.29	498.54	778.08	-60.49	-68.02	-44.8
1585	-201.17	446.29	892.82	-46.72	-77.64	-44.34
1586	-45.9	399.66	833.25	-18.04	-74.4	-63.87
1587	23.93	425.29	731.2	-24.9	-66.53	-19.32
1588	46.63	356.2	781.01	-37.78	-57.25	2.29
1589	176.03	537.6	604.74	-35.64	-51.09	-16.78
1590	-15.38	479.49	853.03	-40.25	14.89	-43.91
1591	-343.99	670.17	664.79	-24.69	35.1	-62.01
1592	-318.6	259.28	878.66	-88.93	-1.56	-56
1593	-192.14	301.27	796.39	-59.08	-14.95	-24.75
1594	-96.19	286.38	836.43	-49.35	-9.34	-40.56
1595	-301.27	361.33	738.53	-36.74	-9.4	-55.48
1596	-292.24	404.79	635.25	-21.45	-42.05	-29.82
1597	-253.91	324.71	676.76	-7.48	-36.96	-43.33
1598	-169.68	294.43	736.82	0.79	-20.23	-56.85
1599	-242.43	358.4	973.39	65.77	-30.18	-75.01
1600	43.95	573.73	770.75	52.49	-57.13	-78.92
1601	10.25	526.86	585.21	-6.2	-39.95	-98.39
1602	32.96	579.59	566.16	-12.88	-130.28	-64.09
1603	426.27	585.45	695.56	-25.88	-92.86	-41.14
1604	70.56	626.71	880.37	-10.28	67.87	-128.81
1605	-521.24	453.13	727.54	12.6	121.28	-188.75
1606	-303.71	253.66	698.24	22.13	2.56	-149.08
1607	8.54	255.86	742.92	42.39	11.78	-107.94
1608	-165.28	585.45	857.67	49.44	70.16	-86.3
1609	-944.09	355.71	679.69	-24.23	105.35	16.14
1610	-710.45	23.44	843.26	-67.84	-52.52	103.39
1611	-198.97	453.61	721.68	-20.57	-105.83	53.59
1612	-97.66	429.2	703.37	-35.34	-105.1	-17.55
1613	78.86	390.87	666.02	-33.14	-96.1	-34.55
1614	-134.52	488.04	625.24	-15.69	-49.8	-56.3
1615	-361.33	555.66	702.64	-6.5	-88.96	-38.97
1616	-247.8	527.83	836.67	2.84	-97.93	-6.41
1617	-88.62	348.14	1101.81	14.8	-90.36	-33.6
1618	-228.52	362.06	926.51	11.99	-57.16	-67.96
1619	-243.16	338.87	814.94	-21.79	-76.42	3.81
1620	32.47	252.2	832.03	-46.57	-75.41	42.45
1621	135.25	84.23	888.18	-9.34	-14.25	43
1622	-6.84	316.89	537.11	20.26	-0.27	50.69
1623	177.49	470.7	486.08	10.65	-31.01	53.74
1624	-3.66	448.97	576.9	-84.2	-24.93	109.74
1625	178.22	484.62	947.75	-57.16	23.25	71.66
1626	-162.84	540.28	817.87	51.12	55.02	34.52
1627	-304.93	328.13	800.29	25.18	0.82	23.8
1628	-127.44	205.81	753.42	51.76	-57.1	77.61
1629	-138.92	405.76	543.95	69.43	-81.12	79.35
1630	10.5	256.59	813.23	64.88	-62.26	97.23
1631	420.65	523.68	724.12	86.64	-1.77	67.14
1632	-169.19	472.9	628.42	58.99	91.16	50.42
1633	-177.98	390.38	742.19	-3.91	27.04	45.17
1634	-33.2	396.48	756.1	-28.44	-7.69	51.97
1635	-18.07	394.53	873.78	-17.43	-6.65	27.59
1636	-43.46	483.89	858.89	-37.35	43.15	18.74
1637	-104.74	285.16	993.16	-78.12	35.37	-24.44
1638	-62.5	324.71	952.64	-57.19	79.68	-13.49
1639	-350.34	319.34	800.78	-59.23	78.74	-13.79
1640	-116.21	421.14	710.45	-44.83	3.33	11.66
1641	9.28	422.85	707.76	-54.5	-14.59	-9.95
1642	-105.22	372.07	669.19	21.21	-31.86	15.75
1643	143.55	397.71	735.11	61.46	-27.71	13.95
1644	57.37	665.28	691.89	61.22	-1.25	-21.7
1645	52.73	497.07	910.4	-23.1	43.64	-14.1
1646	-177.49	398.68	778.32	-35.61	26.06	-1.16
1647	-103.03	394.04	763.43	-47.06	31.16	41.11
1648	-265.14	212.89	781.98	-33.94	35.49	42.08
1649	-99.61	358.4	655.76	27.77	-30.55	59.97
1650	192.38	378.91	709.47	53.53	-17.09	72.51
1651	152.1	392.82	751.95	113.71	37.29	24.26
1652	155.52	757.32	682.62	111.18	57.4	14.8
1653	182.62	631.59	749.76	36.01	70.89	-23.96
1654	-72.27	635.5	802.98	19.62	115.69	-40.77
1655	-108.4	483.64	700.2	-37.41	126.86	-28.5
1656	-159.67	25.88	953.37	-34.45	153.08	-72.72
1657	-393.55	255.13	824.71	88.2	84.63	-51.94
1658	-201.66	410.89	761.72	95.43	67.99	-37.69
1659	-245.36	459.72	582.28	51.06	66.47	-29.75
1660	-505.37	389.4	618.16	26.67	26.55	9.74
1661	-398.93	364.26	636.72	1.68	4.15	33.11
1662	-238.53	409.67	771.24	4	15.32	0.92
1663	-230.22	331.3	708.01	26.37	7.17	-45.04
1664	-88.13	305.91	740.23	25.88	-30.58	-46.91
1665	-13.67	285.4	737.79	51.97	-9.77	-15.41
1666	-74.95	275.88	766.11	63.23	11.57	-10.01
1667	-19.53	530.76	863.77	44.89	48.25	27.04
1668	-220.21	521.48	880.37	-8.27	110.87	8.42
1669	-364.26	551.03	709.47	-42.88	74.55	-3.14
1670	-322.02	403.81	552	-52.61	47.55	18.22
1671	-262.94	460.94	665.53	-43.82	24.93	37.63
1672	-312.74	590.09	870.12	-2.96	81.18	-14.25
1673	-524.41	609.62	652.83	21.7	110.32	-65.03
1674	-622.31	466.8	677.98	41.69	41.47	-53.77
1675	-448.97	511.23	606.2	79.38	-19.84	-52.19
1676	-302.25	603.52	602.54	92.32	-26.61	-11.69
1677	-329.83	522.22	723.39	46.33	-37.57	9.86
1678	-231.93	633.79	771.24	46.26	-35.52	10.77
1679	-337.65	626.46	714.36	19.38	-45.2	26.21
1680	-252.93	499.27	681.64	-16.27	-68.82	81.79
1681	-114.26	528.56	836.18	-75.84	-16.82	151.25
1682	-185.55	278.81	704.35	-83.1	-38.54	172.06
1683	35.4	343.99	620.85	-31.52	-45.65	123.54
1684	19.29	357.18	734.62	17.58	-20.51	71.01
1685	10.74	414.55	858.89	34.61	0.09	40.34
1686	-158.2	399.41	812.74	10.71	33.97	10.89
1687	-68.85	204.83	705.32	-21.7	49.29	41.02
1688	-115.97	234.13	599.85	32.9	79.41	0.73
1689	-395.26	337.65	548.83	52.55	72.42	-31.46
1690	-574.71	357.91	557.86	103.49	-12.94	-21.3
1691	-265.63	741.7	531.49	89.87	-96.28	67.75
1692	-334.47	629.88	873.78	-55.73	-59.23	116.36
1693	-335.45	575.2	832.28	-73.7	-57.37	108.03
1694	-132.57	787.6	836.18	-80.96	-11.6	64.76
1695	-226.32	584.47	905.52	-98.72	41.9	-44.16
1696	-386.23	491.7	638.18	-54.93	-9.4	-17.82
1697	52.73	502.2	751.71	-73.64	-101.5	46.3
1698	198	441.89	819.09	-85.17	-39.55	71.9
1699	309.08	318.12	777.34	-62.01	5.65	60.55
1700	24.66	156.49	826.66	44.98	64.09	29.11
1701	-86.91	353.52	775.39	149.51	21.42	7.93
1702	-86.67	467.53	439.94	108.15	3.14	-1.68
1703	45.41	411.87	660.4	23.83	-9.34	-8.73
1704	90.09	419.92	638.43	25.94	41.5	1.34
1705	-146.48	416.26	672.12	1.53	138.24	60.36
1706	-403.32	494.14	620.12	-20.72	133.21	53.01
1707	-548.58	477.05	801.51	-28.17	94.97	48.13
1708	-264.16	490.97	955.32	-5.52	15.2	39.52
1709	-157.47	520.75	774.66	31.98	23.13	5.4
1710	-97.66	607.18	596.19	-0.43	25.51	-18.92
1711	-185.79	574.71	645.02	-24.63	47.09	-25.3
1712	-319.82	626.22	740.23	-17.3	42.3	-34.48
1713	-318.36	574.22	764.89	-45.23	4.39	-47.27
1714	-126.95	466.55	651.37	-64.61	-2.9	-50.11
1715	-169.43	505.13	658.69	-106.69	3.42	-73.33
1716	-264.89	395.26	709.23	-114.9	-0.27	-66.89
1717	-347.41	297.85	726.07	-101.32	1.37	-11.35
1718	-221.19	372.07	802.25	-71.26	-15.81	28.93
1719	-280.03	231.45	865.72	-7.66	-13.12	37.84
1720	-207.76	452.88	738.53	29.42	-48.07	34.58
1721	-73	495.61	717.53	7.54	-56.43	23.1
1722	-47.36	434.81	756.59	-14.28	-32.93	34.33
1723	-6.1	443.36	863.04	-26.95	-34.45	13.37
1724	50.78	419.43	791.75	-35.19	8.3	0.46
1725	-134.52	273.68	805.18	-24.87	10.01	-7.11
1726	-81.3	388.43	710.45	21.94	-6.68	-3.91
1727	-145.02	417.24	784.91	-1.43	1.65	-7.57
1728	-114.5	350.34	870.12	5.92	30.85	-11.26
1729	-203.13	408.45	774.17	-0.79	46.84	-17.67
1730	-331.3	224.85	909.67	-35.22	46.23	-21.76
1731	-284.18	218.75	776.61	-19.13	20.9	-44.37
1732	-319.58	154.05	796.39	27.62	36.71	-30.3
1733	-344.73	447.02	539.31	78.49	32.47	-58.17
1734	-235.84	752.2	580.81	115.75	23.1	-92.53
1735	-254.39	582.76	601.81	77.73	68.08	-148.1
1736	-489.99	451.66	770.51	74.68	5.49	-148.01
1737	-187.5	560.06	855.47	35.16	-73.39	-37.87
1738	-93.75	507.57	878.17	-26.58	-85.02	-9.19
1739	18.55	345.7	836.91	-63.14	-54.75	-6.96
1740	-269.29	394.78	691.16	-99.49	14.4	-9.28
1741	-383.79	345.21	812.01	-88.62	2.78	-20.11
1742	-336.18	431.15	762.21	-47.03	-3.63	-26.52
1743	-343.26	511.47	781.25	-45.1	-13.85	-20.48
1744	-189.94	333.25	905.52	-64.79	-40.5	-4.79
1745	-265.87	292.97	801.27	-49.5	-20.29	-17.27
1746	-324.71	207.28	757.81	-64.94	-46.63	-20.78
1747	-222.66	228.52	802	-53.22	-69.4	19.59
1748	-225.1	440.19	686.52	-58.14	-71.93	31.89
1749	-183.11	390.87	661.62	-52.67	-70.89	16.78
1750	-124.02	493.65	813.96	-48.03	-73.21	-12.82
1751	2.93	437.26	781.49	-73.09	-37.35	-27.37
1752	-57.13	215.58	825.2	-94.57	-2.32	-37.84
1753	-206.05	186.77	983.4	-4.97	75.62	-122.16
1754	-453.13	340.09	675.78	59.48	85.54	-186.92
1755	-550.29	508.3	525.39	57.71	39.18	-179.26
1756	-669.43	484.86	666.75	22.83	-4	-124.24
1757	-439.21	446.78	964.11	25.42	-40.56	-121.64
1758	-317.38	497.31	937.01	65.49	-50.17	-97.53
1759	-300.05	-120.36	640.87	22.58	-58.59	-34.7
1760	-502.44	76.17	707.03	76.9	-147.61	28.9
1761	-264.4	232.18	774.9	88.99	-214.08	73.49
1762	185.3	399.17	679.69	53.1	-200.41	64.3
1763	-19.78	323	549.07	-21.42	-107.64	85.3
1764	-254.39	347.17	545.65	-13.28	-134.25	114.59
1765	-70.8	472.66	596.68	13.67	-156.8	144.93
1766	-10.74	385.01	775.15	27.47	-142.82	130.71
1767	58.59	530.52	734.13	38.06	-139.98	76.87
1768	176.51	440.92	950.68	33.05	-119.75	37.87
1769	321.53	659.18	850.83	40.65	-49.99	-44.28
1770	-27.34	375.49	926.51	-28.35	2.17	-60.94
1771	-95.7	207.52	959.72	1.34	-22.86	-5.52
1772	136.72	451.17	868.65	12.12	-27.13	0.31
1773	-160.89	428.71	761.47	-49.65	-4.58	3.11
1774	23.68	362.55	691.16	-77.3	-41.87	44.4
1775	202.88	306.64	680.42	-75.87	-56.92	36.19
1776	52	-61.77	576.66	-48.19	-102.05	98.27
1777	163.57	-27.34	561.77	-35.49	-139.1	157.23
1778	198.97	410.89	848.88	58.17	-69.61	202.58
1779	-12.45	629.64	905.27	85.48	-39.28	74.74
1780	6.59	500.73	982.67	60.27	-23.01	-21
1781	441.16	499.02	897.71	51.3	-15.26	-99.18
1782	122.8	331.54	756.59	27.07	110.72	-128.63
1783	-224.37	464.84	663.82	9.95	70.86	-22.31
1784	-85.94	394.29	725.1	-31.07	17.58	75.32
1785	-40.53	299.32	748.29	1.37	-8.27	66.68
1786	78.61	438.96	447.51	23.96	-22.22	55.42
1787	315.92	97.66	665.04	37.38	-66.01	23.83
1788	522.95	323.73	748.54	167.6	-8.03	-41.72
1789	331.3	538.57	822.75	174.01	69.03	-92.29
1790	255.37	785.89	887.94	120.27	83.34	-106.38
1791	66.16	256.1	891.36	28.87	106.96	-101.9
1792	282.71	477.54	666.99	51.76	91.64	-117.22
1793	96.19	285.64	674.56	-5.83	159.21	-50.29
1794	-89.36	296.39	780.52	46.3	207.7	45.56
1795	-326.9	774.66	732.18	50.2	235.11	42.72
1796	-794.92	574.46	635.01	-46.63	193.45	13.76
1797	-430.66	143.31	612.3	-119.23	-42.11	56.37
1798	215.09	156.01	746.83	-97.02	-46.57	100.22
1799	23.93	220.46	1001.95	-91.43	12.3	60.03
1800	80.32	501.46	1080.32	-1.65	77.12	1.5
1801	-195.31	566.16	773.68	3.23	78.49	-37.72
1802	77.39	412.6	744.14	-9.55	69.37	-50.42
1803	-21	232.42	742.19	-2.17	112.24	-83.74
1804	-153.56	166.26	677.25	20.51	105.47	-82.15
1805	-296.63	268.07	637.94	26.61	83.37	-69.64
1806	-238.53	541.5	455.81	-6.5	54.26	-58.23
1807	-444.09	397.22	855.96	4.76	23.04	-46.57
1808	-292.48	604.25	802	58.69	-16.63	-6.62
1809	17.09	675.78	990.72	15.56	-4.33	-7.66
1810	115.97	608.89	718.75	-2.78	25.82	7.45
1811	38.09	388.92	749.76	-48.83	69.98	24.99
1812	44.19	308.35	874.27	-6.01	89.39	-8.18
1813	-3.66	424.07	808.35	7.45	122.1	-14.5
1814	-264.4	326.66	818.12	17.52	141.78	-11.14
1815	-337.16	481.45	628.42	11.78	150.12	-15.99
1816	-709.96	331.05	570.31	-28.23	137.05	-2.9
1817	-683.11	232.42	630.13	27.65	67.23	-30.61
1818	-699.95	373.05	461.43	52.37	33.54	-32.35
1819	-446.78	303.47	598.63	63.54	-13.43	-18.43
1820	-356.2	341.06	852.05	135.86	-25.05	-43.03
1821	-359.62	556.88	897.22	118.62	-47.58	-5.77
1822	-383.06	531.25	838.38	31.34	-83.07	75.78
1823	-181.88	455.08	1028.81	-5.58	-76.93	88.84
1824	-244.38	411.38	840.82	1.46	-16.2	36.07
1825	-268.8	492.68	600.1	22.31	-6.56	-5.37
1826	-180.91	487.3	653.32	17.49	-20.17	-26.37
1827	-110.84	539.55	594.24	8.18	-20.17	-51.73
1828	-263.43	288.57	836.18	-32.84	-45.84	-73.36
1829	-125.73	439.45	879.64	-59.51	-62.87	-51.3
1830	-236.08	295.9	673.83	-54.5	7.81	-53.04
1831	-454.35	291.02	716.06	-3.33	2.47	-74.65
1832	-704.35	445.07	613.28	46.3	-20.66	-77.42
1833	-511.23	599.85	511.96	57.28	-78.8	-64.91
1834	-259.77	331.3	696.53	37.2	-67.54	-55.42
1835	-448.49	460.45	772.71	34.45	-101.07	-39.43
1836	-259.03	516.36	658.2	-13.67	-179.87	12.73
1837	29.05	465.09	817.87	-42.48	-182.34	25.48
1838	118.9	524.9	761.47	-60.55	-157.93	66.71
1839	6.35	610.11	772.71	-95.03	-84.99	76.39
1840	-108.15	350.34	875.49	-104.95	-86.61	61.04
1841	-28.56	273.44	834.72	-91.09	-56.3	17.7
1842	-142.33	407.71	657.47	-78.58	-33.51	-10.04
1843	-296.39	214.6	728.27	-54.35	-23.07	-32.84
1844	-228.52	460.21	682.37	20.81	1.31	-43.06
1845	-222.66	409.42	718.26	12.54	-40.1	-71.5
1846	-85.94	492.19	775.63	-22.13	-33.17	-55.79
1847	-66.89	372.8	823.97	-47.39	-79.41	-34.42
1848	129.15	473.14	852.78	-68.94	-97.02	22.06
1849	-65.19	410.64	820.31	-54.38	-30.79	25.94
1850	-245.36	381.1	813.23	-48.89	-37.99	4.61
1851	-229.49	522.95	666.5	-60.15	-61.25	16.78
1852	-414.79	375.98	719.48	-72.2	-105.96	47.73
1853	-78.61	349.61	867.19	-49.44	-174.07	62.87
1854	224.85	189.21	854.49	-30.7	-163.39	6.16
1855	319.09	255.86	682.13	-7.23	-109.47	-36.65
1856	391.6	396.73	650.63	7.57	-88.35	-36.53
1857	126.46	532.96	859.38	14.01	-37.69	-47.76
1858	139.65	492.92	959.96	36.19	-32.99	-51.39
1859	171.63	619.14	876.22	75.87	78.61	-65.55
1860	-42.72	554.93	803.22	48.46	130.86	-96.59
1861	-308.59	188.23	858.64	15.96	97.63	-91.64
1862	-201.66	229.25	722.41	-8.42	24.51	-23.56
1863	-71.04	106.45	745.12	-52.25	14.62	-32.65
1864	-170.17	66.89	760.01	-9.25	-35.95	-21.67
1865	-256	NaN	NaN	NaN	NaN	NaN
