# Supplementary material for: Complexes of vertebrate TMC1/2 and CIB2/3 proteins form hair-cell mechanotransduction cation channels
Source: eLife. 2025 Jan 8;12:RP89719. doi: 10.7554/eLife.89719 (PMC11709434; doi:10.7554/eLife.89719)
Supplement: Figure 3—source data 1. [file elife-89719-fig3-data1.zip › Figure 3H/het/18-2-T2.txt]

.08	10
598.14	478.27	463.62	79.77	-84.14	77.85	8
860.84	306.88	558.84	50.29	-56.03	44.46	8
490.72	-68.60	575.68	20.81	-14.10	-9.80	10
479.74	407.47	227.78	13.76	-60.49	46.20	9
1310.30	446.04	769.04	9.00	81.12	70.07	8
896.00	346.44	802.98	114.62	231.08	18.59	10
104.74	652.34	192.87	108.86	200.10	2.38	8
168.21	89.60	104.25	-79.93	79.62	-23.25	11
809.33	104.49	622.31	-156.98	-4.88	26.98	8
799.07	521.73	741.21	-124.30	45.35	-19.38	8
721.44	441.89	664.31	-118.07	91.92	-75.93	10
565.19	333.74	643.31	-120.27	111.05	-91.09	8
522.95	216.06	492.68	-120.73	85.39	-117.68	11
548.34	-42.72	873.78	-141.36	76.32	-83.65	8
576.66	217.53	753.17	-79.90	105.32	-69.67	8
657.71	369.14	623.29	-39.49	108.86	-94.06	10
955.32	716.06	436.28	-55.57	164.12	-184.45	8
776.12	309.08	741.21	-35.86	229.80	-198.79	11
194.58	240.72	598.14	-23.53	274.75	-137.33	8
26.61	153.81	687.50	19.90	265.63	-55.85	10
122.80	507.32	728.52	75.68	216.49	-20.45	8
171.14	389.65	761.72	3.39	206.48	-29.57	10
-4.15	356.20	455.08	-1.59	200.50	-30.85	9
-272.71	279.30	559.81	-22.80	148.41	29.88	8
-267.82	312.74	722.66	50.57	86.30	103.15	10
482.91	154.54	869.87	100.34	48.52	21.39	8
445.56	122.80	759.77	152.04	138.09	-24.11	8
-7.57	141.85	712.89	186.22	162.29	-9.25	11
-351.07	376.22	649.17	222.87	100.10	78.09	8
266.60	418.21	525.88	190.73	62.99	98.75	10
-172.36	691.16	445.80	246.46	120.67	160.34	8
199.22	579.10	750.73	213.62	79.53	188.45	11
262.21	768.80	707.76	183.04	122.31	144.04	8
166.50	692.38	652.83	127.59	103.79	120.00	10
146.97	440.19	635.01	89.78	92.19	69.52	8
88.87	447.02	756.84	125.40	70.19	-28.87	8
-27.83	525.39	681.15	171.81	57.71	-103.67	11
210.69	599.85	691.65	145.11	40.25	-164.92	8
262.21	546.39	714.84	108.46	81.79	-216.43	10
126.46	368.90	657.47	85.57	89.78	-209.44	8
36.38	501.46	513.92	72.88	103.03	-188.93	11
21.48	634.28	604.49	120.15	159.88	-196.47	8
-228.76	670.90	571.78	76.42	243.84	-243.19	10
-468.99	384.03	250.24	14.95	188.32	-219.12	8
-442.38	349.37	214.36	9.70	104.13	-91.19	8
177.49	847.66	476.81	29.69	87.04	-88.71	11
-459.47	697.51	507.32	51.33	212.01	-166.87	8
-730.22	692.38	278.56	11.87	130.98	-83.62	10
-458.50	318.60	778.81	-4.36	68.02	-127.14	8
-514.65	359.86	526.37	85.21	104.34	-148.25	8
-672.85	540.53	260.25	78.67	108.80	-152.56	11
-789.79	453.13	340.82	99.43	123.90	-216.03	8
-1017.09	863.77	366.46	120.39	89.90	-169.01	10
262.21	1534.18	451.90	51.97	107.94	-84.87	8
386.23	963.13	766.85	-147.37	311.00	-46.51	10
-809.08	756.35	625.49	47.70	302.76	-106.66	9
-1004.64	1144.53	239.01	-0.09	104.92	16.36	10
-449.46	396.73	586.67	-3.20	98.60	-11.63	8
-825.44	550.29	432.62	49.32	139.25	15.59	10
-1180.42	731.45	499.27	2.72	100.28	26.18	9
-1146.24	777.59	452.64	-66.44	10.31	-31.25	10
-1155.52	804.20	415.77	-109.28	-82.70	-73.73	8
-1041.75	811.52	323.00	-104.13	-128.63	-79.56	10
-657.47	894.78	173.10	-94.12	-221.89	-45.44	8
-116.21	746.58	408.69	-141.88	-222.78	83.40	11
-344.48	500.73	436.28	-130.49	-147.86	78.70	8
-583.50	399.17	523.68	-103.15	-106.48	55.08	10
-576.66	358.40	537.11	-81.02	-116.36	26.03	8
-504.64	444.34	471.44	-55.27	-120.06	4.55	8
-453.13	664.55	651.12	-76.17	-102.17	17.09	11
-459.47	628.91	494.63	-126.37	-95.18	45.72	8
-9.77	272.95	625.98	-122.74	-94.18	26.34	10
-189.45	440.92	638.18	-28.23	-38.27	0.49	8
-164.55	609.86	600.83	14.65	-25.88	-11.99	9
-417.72	893.80	525.39	18.43	-3.11	-6.90	10
-662.60	809.33	517.33	-20.36	-41.41	22.09	8
-576.66	690.19	633.54	-55.33	-71.59	62.41	8
-599.37	523.93	703.13	-74.01	-98.33	82.55	10
-483.40	34.67	787.60	-60.88	-126.89	72.05	9
-313.96	176.76	895.02	49.56	-158.84	48.34	8
177.73	563.23	691.65	80.02	-118.32	-21.21	10
-6.84	734.86	289.31	2.14	10.89	-68.18	8
-224.37	577.64	237.30	-74.74	89.23	-69.64	8
-546.88	484.86	419.68	-53.47	94.09	-92.38	11
-925.05	808.59	605.22	-35.40	41.20	-74.31	8
-680.42	508.79	1162.84	-66.93	-71.62	21.67	10
-424.32	551.03	813.23	-13.06	-137.91	56.37	8
-227.54	581.79	735.60	-6.07	-146.73	44.43	8
169.19	552.73	491.46	-16.05	-109.83	7.17	11
-429.44	446.53	579.10	6.74	-20.29	-51.30	8
-348.88	527.59	639.16	-6.99	-45.78	-68.97	8
-427.98	312.99	691.16	-24.38	-0.15	-102.23	10
-540.04	457.28	585.45	-36.32	-49.41	-88.96	9
-389.16	312.99	836.91	-42.11	-73.97	-87.55	10
-179.20	271.48	796.39	-9.16	-71.69	-93.57	8
-367.19	501.95	536.62	-6.77	-51.97	-114.26	8
-223.39	498.78	495.36	-32.29	-80.51	-105.41	10
-128.91	489.50	639.40	-38.73	-40.68	-77.42	9
-296.63	657.96	709.96	-25.82	-23.99	-82.06	10
-178.22	587.40	769.53	-22.58	-30.30	-130.92	8
-401.86	506.10	666.26	-23.62	21.88	-125.52	8
-303.47	514.40	689.70	8.36	-3.33	-126.19	10
-219.48	514.16	792.97	7.51	43.27	-132.35	9
-504.15	534.42	723.88	-14.25	48.22	-127.84	8
-534.42	471.92	797.36	-62.53	-14.86	-79.83	10
-275.39	352.54	868.41	-87.07	-45.38	-54.23	8
-274.17	207.03	860.35	-77.76	-21.39	-80.20	10
-368.65	223.88	716.80	-45.96	14.56	-26.95	9
-561.77	-10.74	332.28	-54.38	20.29	19.65	8
-696.29	-42.24	655.52	84.56	-7.54	79.80	10
-494.14	521.00	745.61	210.02	-53.83	63.23	8
27.83	725.83	804.69	159.39	-87.31	-2.04	8
209.23	737.30	773.19	4.39	4.94	-33.45	11
-64.70	373.78	871.83	-33.78	52.86	-28.53	8
-146.48	243.41	1024.41	-26.37	78.49	3.91	8
-418.70	396.48	765.38	27.83	166.02	-19.26	10
-518.80	287.60	762.70	135.77	197.60	-61.00	9
-904.54	438.72	363.04	213.56	118.62	-47.12	8
-617.92	712.40	347.66	248.38	76.26	-36.32	10
-700.68	533.94	478.03	196.01	80.23	-71.20	8
-621.09	471.92	413.82	166.17	-62.77	15.53	10
528.32	812.01	964.60	100.62	18.16	20.57	9
117.43	491.46	729.25	98.33	287.84	15.05	10
-852.54	933.59	58.59	80.78	271.06	1.80	8
-627.44	295.17	346.92	-119.63	69.24	70.77	8
-26.61	207.76	689.45	-196.93	24.41	142.97	10
-933.11	430.42	1179.20	-79.59	192.84	72.85	9
-1095.21	672.85	845.46	-20.69	179.63	-60.21	10
-861.33	578.13	612.55	-69.34	83.40	-77.70	8
-536.62	498.05	431.64	-71.11	65.19	-67.69	10
-724.85	320.07	523.19	-54.75	48.92	-85.17	9
-854.49	435.79	375.49	2.78	53.92	-86.43	8
-955.08	363.77	431.40	13.73	14.16	-66.99	10
-727.54	587.16	381.84	27.37	-6.16	-38.54	8
-693.12	758.54	504.15	-16.02	-17.52	27.77	8
-569.09	732.67	609.62	-48.77	-11.47	57.40	11
-287.84	701.90	609.38	-20.42	12.24	24.08	8
-242.92	746.58	596.92	-1.74	77.67	-48.58	8
-565.92	655.52	530.52	-12.15	93.02	-50.51	10
-1062.50	505.37	321.53	-61.80	61.22	-10.01	8
-747.56	523.93	497.80	-36.68	-53.44	1.34	11
-850.10	531.49	386.47	-47.76	-98.97	22.52	8
-779.79	548.34	527.10	-43.85	-77.30	46.84	8
-648.68	380.13	672.61	-15.17	-85.33	-34.39	10
-387.70	590.09	591.55	2.20	-64.91	-62.01	8
-645.75	401.12	735.35	-45.47	-11.38	-29.14	9
-889.40	251.71	612.79	-28.87	-42.97	-53.19	10
-850.83	206.30	648.19	-5.43	-86.46	-35.43	8
-726.07	445.31	495.12	12.39	-105.41	-43.61	8
-563.48	508.30	547.85	-18.01	-112.92	-23.71	11
-493.65	433.84	489.26	-72.24	-119.63	-37.48	8
-371.58	237.06	637.94	-76.69	-106.84	-42.39	10
-223.63	236.08	667.72	-9.25	-45.29	-67.47	8
-613.04	70.31	776.86	24.66	-18.74	-80.99	8
-869.63	165.53	881.84	131.56	-96.50	-22.83	11
-466.06	949.71	620.36	190.52	-148.71	21.48	8
-578.86	420.90	487.79	-1.46	-56.09	-32.62	10
-906.49	-44.92	519.78	-5.52	-92.56	-54.23	8
-862.79	151.12	239.01	43.88	-162.54	-42.02	8
-451.90	842.29	577.15	101.53	-255.80	29.27	11
-189.45	840.58	695.56	18.19	-172.61	15.63	8
-483.89	579.59	736.08	29.94	-112.03	16.82	10
-353.27	667.24	599.61	38.82	-145.63	53.74	8
-257.81	662.11	709.72	-11.05	-91.13	91.43	10
-441.41	469.24	704.83	-30.33	-85.30	146.61	9
-374.27	223.39	735.84	-45.75	-57.34	105.83	8
-165.04	367.68	593.02	-6.81	-86.27	137.79	10
-61.77	465.33	512.70	-53.22	-60.88	187.71	8
-145.75	411.13	600.34	-79.93	-99.61	219.79	11
-8.54	586.67	795.65	-85.36	-130.74	232.85	8
146.00	619.87	832.03	-116.97	-75.87	189.67	8
-9.28	390.63	973.39	-144.32	-16.20	112.21	10
-8.54	425.78	871.83	-101.38	17.67	82.95	8
-46.39	494.87	807.13	-100.59	71.84	60.42	11
-289.55	250.00	920.65	-97.69	103.21	50.35	8
-630.13	318.85	908.20	-38.94	110.63	18.37	8
-467.04	356.93	825.20	42.85	36.93	-49.07	10
-457.52	634.28	571.04	88.62	18.28	-54.78	8
-385.50	581.05	529.05	41.53	-71.66	-73.24	9
-137.45	172.61	641.85	39.58	-106.93	-68.02	10
389.16	395.26	892.33	61.65	-91.34	0.24	8
261.23	341.55	930.66	42.69	78.34	65.31	10
-358.64	414.31	806.64	39.58	181.21	17.46	8
-614.50	462.16	711.91	-31.10	124.15	9.95	9
-602.54	316.41	679.69	-99.52	58.78	59.36	10
-137.45	200.20	800.78	-131.71	-19.29	86.98	8
-196.29	362.55	843.99	-76.29	32.99	-8.39	8
-371.58	397.46	751.46	-74.49	63.96	-59.72	11
-344.48	285.40	695.56	-66.96	52.25	-3.69	8
-399.41	228.27	777.34	-44.53	54.78	6.96	8
-396.24	391.60	599.85	24.14	28.38	-0.40	10
-217.04	326.17	713.87	20.87	-8.61	-10.59	8
-163.57	353.03	806.15	26.64	-3.66	-3.91	9
-165.77	386.72	760.25	22.74	22.74	16.85	10
-64.70	428.47	718.51	16.02	43.27	19.04	8
118.90	485.11	652.10	37.02	110.93	-62.50	8
-210.21	327.39	717.04	61.55	193.12	-86.24	10
-552.25	270.02	640.14	60.06	185.61	-49.10	9
-413.09	430.91	548.83	68.45	137.18	-45.07	8
-452.39	668.95	513.43	116.12	104.28	-50.35	10
-600.59	605.71	748.54	145.81	99.12	-40.86	8
-982.91	611.82	648.68	116.12	72.72	-9.09	10
-817.87	630.37	671.14	83.34	-10.10	-32.65	9
-329.83	709.47	660.16	77.61	-6.93	-69.64	10
-241.46	308.84	591.80	44.37	24.57	-148.90	8
-509.28	377.44	858.15	125.67	36.47	-71.04	8
-621.09	885.74	600.10	196.50	37.35	25.36	11
-608.89	929.69	413.57	18.46	11.38	17.15	8
-401.37	252.20	604.49	-7.97	12.54	-24.11	8
-521.73	303.71	473.39	26.18	12.27	-60.06	10
-641.11	418.95	510.50	-8.42	-5.74	-15.44	8
-787.11	378.91	702.15	-31.40	-4.15	42.42	9
-858.64	479.25	667.72	-24.78	-39.37	36.47	10
-638.67	737.55	665.04	-50.26	-55.79	19.87	8
-532.23	605.71	612.06	-83.53	-87.22	-18.43	8
-619.63	552.25	648.68	-89.39	-98.97	39.70	10
-611.82	590.82	675.54	-92.99	-139.10	49.68	9
-639.40	395.02	721.44	-79.38	-174.90	58.93	10
-384.28	555.91	631.59	-56.06	-175.38	71.75	8
-336.91	383.54	705.32	-54.90	-162.75	82.92	10
-372.07	548.34	738.04	-14.31	-151.28	84.59	8
58.84	539.79	774.66	-25.85	-158.87	72.57	9
99.12	570.31	763.43	-26.52	-70.43	56.43	10
-121.83	586.18	891.36	-7.90	-50.66	50.87	8
-231.93	488.53	864.75	3.88	-60.30	75.16	8
34.42	474.61	660.40	5.28	-89.75	155.82	10
102.05	585.21	383.30	-39.83	-55.51	116.46	9
-21.24	445.31	485.84	-40.92	-35.83	98.14	8
-21.73	121.58	999.27	5.04	-11.08	79.35	10
-225.59	469.97	768.07	121.00	55.82	27.40	8
-230.71	366.21	628.17	110.57	62.10	-61.22	9
-429.20	301.03	456.05	47.49	19.71	-104.28	10
-229.74	102.78	434.81	41.08	3.72	-156.83	8
-376.95	10.74	664.31	107.85	16.39	-172.12	10
-237.79	400.63	696.04	233.34	1.62	-146.79	8
-496.58	585.69	654.54	227.63	34.58	-133.03	9
-542.24	520.02	527.34	129.03	-4.76	-60.21	10
-465.58	614.26	550.78	73.21	-65.37	-41.99	8
-393.80	822.51	723.88	64.61	-74.43	-45.26	10
-458.50	846.92	564.94	40.25	-109.41	-97.96	8
-327.64	819.09	547.61	-9.95	-137.12	-91.43	9
-99.37	701.90	681.40	-48.28	-122.96	-118.59	10
-373.78	720.46	853.03	-37.96	-131.81	-89.02	8
-142.09	934.81	845.46	-31.46	-152.04	-4.00	10
-83.50	593.26	836.67	-134.52	-77.61	88.07	8
-261.47	216.80	606.93	-120.03	-1.98	109.89	11
-292.72	220.70	411.87	-86.30	-25.24	158.17	8
-76.90	283.45	498.78	-66.65	-65.22	163.06	8
10.99	341.31	619.87	-57.68	-32.59	111.60	10
-296.14	471.19	621.09	-79.16	-14.59	87.07	9
-193.12	290.28	826.66	-96.68	-98.88	73.97	8
362.55	370.85	922.12	-62.01	-80.63	5.52	10
206.30	348.88	848.88	-44.59	2.50	-44.49	8
240.48	717.29	716.06	-15.69	10.28	-31.25	8
93.26	657.71	906.49	14.59	58.84	-16.51	11
-114.99	681.40	841.55	74.71	90.79	-35.52	8
-279.05	885.99	642.82	83.89	108.09	-81.94	8
-218.99	788.09	575.68	47.24	117.77	-67.29	10
-508.30	742.92	303.47	-1.07	73.94	-57.77	8
-205.81	248.78	687.01	-49.90	7.54	13.24	11
262.70	280.76	979.49	-13.64	50.45	75.90	8
-120.12	450.20	713.38	-12.30	176.39	97.75	8
-242.68	574.71	647.71	-37.81	153.84	35.40	10
-398.19	542.72	590.33	-68.27	131.29	3.72	8
-376.71	442.38	656.25	-64.36	104.40	3.51	9
-385.25	403.32	762.21	-5.43	88.10	-21.97	10
-440.19	481.93	707.76	5.04	54.20	-15.66	8
-385.01	461.43	694.09	-23.38	10.25	-13.18	8
-373.54	291.99	791.99	-22.92	10.28	-7.08	11
-234.38	349.12	671.63	-38.51	17.46	1.16	8
-369.63	330.32	673.34	-49.26	34.21	6.65	8
-370.85	291.26	703.37	-4.46	27.74	24.05	10
-437.26	433.59	607.18	16.39	17.79	14.92	8
-343.51	439.21	612.79	20.75	-32.20	46.23	9
-212.89	602.29	553.22	37.51	-36.01	87.98	10
-70.31	758.79	721.68	47.39	-28.78	60.55	8
22.46	857.42	820.07	1.80	36.16	15.96	8
-228.03	569.58	1019.78	-18.31	57.98	2.96	10
-391.85	588.62	763.43	-1.89	53.59	38.67	9
-368.90	353.52	724.37	-64.79	41.08	56.82	8
-262.21	341.06	610.84	-46.78	35.31	-11.47	10
-440.92	210.21	476.07	-22.43	52.67	-49.62	8
-429.44	174.32	542.24	109.47	21.58	-45.59	8
-245.61	933.35	595.95	219.94	20.48	-87.31	11
-324.71	995.12	811.04	98.48	-30.12	-44.98	8
-272.22	691.41	807.13	30.58	8.15	-7.26	10
-374.51	528.81	447.51	20.69	20.29	-10.10	8
-614.26	560.55	561.04	25.63	24.75	1.77	8
-503.42	538.82	751.46	27.19	-84.29	19.87	9
-360.11	571.04	619.38	21.55	-108.64	41.50	10
-217.77	689.70	542.24	-21.58	-100.74	42.45	8
-73.00	703.13	625.00	-55.18	-87.77	23.53	10
-383.54	308.59	758.54	-118.65	-36.01	-15.69	9
-461.18	388.18	736.08	-88.68	-81.73	20.57	8
-200.44	557.13	674.56	-66.44	-81.85	4.46	10
-373.54	456.79	744.38	-58.04	-83.10	29.69	8
-430.18	454.10	793.70	-58.07	-107.45	71.50	8
-407.96	563.96	817.87	-71.04	-165.83	144.74	11
-71.78	341.55	798.10	-91.67	-174.29	165.53	8
232.67	286.38	799.32	-52.40	-173.37	185.91	10
411.13	359.62	771.73	-73.27	-108.25	153.20	8
330.08	316.89	760.74	-74.10	-56.21	111.24	10
-239.26	557.62	564.21	-53.41	-25.76	79.90	9
-147.46	559.33	681.88	-57.04	-96.16	41.81	10
66.65	422.12	775.15	-46.45	-93.23	-9.16	8
246.34	461.67	706.30	2.90	-85.39	-44.49	8
308.11	483.89	686.52	21.27	-74.10	-67.08	10
-22.95	404.05	701.42	10.96	-29.05	-62.87	9
-246.83	318.36	727.29	-8.73	-20.36	17.09	8
-117.68	276.12	833.50	-15.14	-66.04	16.82	10
34.91	268.07	847.90	-5.55	-78.19	3.33	8
185.55	255.62	832.52	6.26	-85.42	-18.95	8
151.37	185.55	757.57	2.62	-95.58	-3.42	9
170.90	263.43	705.08	11.05	-54.90	61.22	10
203.37	325.93	672.85	65.49	-34.00	12.60	8
115.97	359.13	681.64	85.97	-7.29	2.20	8
-81.79	386.96	630.62	83.44	-9.95	2.26	11
162.84	242.68	657.96	58.78	-49.10	-48.52	8
257.81	371.58	624.27	127.96	-36.44	-140.84	8
561.77	638.18	720.46	157.59	-15.17	-183.23	10
110.60	897.46	549.56	99.82	72.30	-129.76	8
-104.74	550.78	635.01	6.16	37.32	-17.18	11
580.32	866.46	791.26	21.67	11.47	-62.04	8
363.53	906.74	622.07	-26.49	101.41	-71.08	8
-125.49	535.64	749.27	-71.17	91.37	19.93	10
172.85	43.70	567.38	-139.92	53.16	147.86	8
536.87	30.52	764.89	-34.97	159.00	107.27	9
298.83	396.00	564.94	136.41	229.61	-73.15	10
201.17	537.84	618.65	132.29	321.81	-232.51	8
113.04	606.45	584.23	56.61	410.86	-345.15	10
16.85	768.55	351.07	-2.90	427.80	-342.47	8
-207.52	563.23	363.53	-14.13	421.14	-357.94	11
-220.95	588.62	358.15	-2.47	475.71	-320.83	8
-969.48	541.99	294.68	-23.56	568.27	-257.23	10
-1268.31	438.48	457.52	-60.88	478.27	-190.46	8
-991.94	528.56	612.55	-48.43	301.24	-202.61	11
-483.89	344.24	694.09	1.13	270.94	-153.08	8
-739.01	342.04	411.13	-29.05	259.34	-90.91	10
-930.18	208.01	546.88	-83.86	265.08	43.43	8
-1184.33	389.65	476.56	5.34	234.62	85.27	8
-1234.13	524.66	290.53	11.11	176.39	54.96	11
-1312.50	364.99	366.46	24.20	111.05	10.01	8
-1333.01	365.48	428.71	49.01	69.37	6.41	10
-1059.81	280.03	380.37	43.24	24.54	-26.25	8
-1116.46	232.67	441.65	41.32	-21.18	-69.03	11
-1037.60	398.19	395.75	-20.08	-75.41	-31.37	8
-982.67	244.14	407.96	-80.84	-100.31	0.52	8
-914.55	188.23	497.56	-52.89	-135.13	-25.70	10
-876.95	300.78	419.92	-20.45	-135.47	-21.55	8
-1014.16	334.23	425.29	16.36	-149.60	5.07	11
-706.30	501.22	405.27	61.04	-188.75	54.63	8
-790.28	734.38	330.32	54.29	-163.45	54.87	10
-827.15	623.05	379.88	8.27	-165.92	77.79	8
-774.66	481.20	373.05	-8.30	-168.06	103.21	8
-715.09	238.28	775.63	-36.74	-161.35	161.07	11
-683.35	449.46	523.68	-23.19	-169.22	194.73	8
-603.03	309.33	376.22	-97.69	-178.74	157.62	10
-495.12	144.78	561.04	-70.83	-189.67	99.67	8
-553.47	272.95	825.44	36.80	-252.01	106.41	10
-459.72	661.62	875.98	52.76	-300.11	120.48	9
-11.96	740.72	572.51	14.95	-245.03	125.55	10
-300.29	372.56	567.38	-39.73	-138.40	25.97	8
-747.80	224.61	592.77	14.01	-200.53	-70.01	10
-788.09	508.30	639.40	49.47	-308.62	-21.79	9
-474.85	520.75	688.23	-7.84	-379.46	40.62	8
-290.77	411.13	564.70	-18.01	-374.82	69.52	10
-46.88	308.84	520.02	-65.92	-379.33	103.30	8
127.93	301.76	605.71	-67.93	-316.74	99.33	10
133.79	388.43	610.35	-28.50	-239.96	79.01	9
196.29	362.30	670.17	23.50	-205.08	68.79	10
-7.81	324.46	711.18	79.96	-227.23	72.54	8
420.65	494.87	664.06	80.35	-195.22	63.78	8
350.59	689.45	596.19	73.49	-154.08	7.26	10
429.93	726.07	820.31	27.59	-145.39	-47.39	9
427.73	787.35	820.07	-1.98	-117.58	-71.87	8
338.62	623.78	691.65	-27.95	-89.11	-67.87	10
20.02	427.73	1029.05	-55.88	-17.76	-39.92	8
-346.19	512.21	654.05	12.51	-5.00	15.75	11
314.21	342.53	316.89	-53.22	-73.91	154.66	8
168.95	-21.00	746.34	-46.45	49.74	186.00	8
-182.86	448.00	797.12	-5.68	1.77	89.39	10
20.75	577.39	666.26	7.69	-69.67	82.18	8
532.23	739.75	561.77	1.62	-76.51	8.09	9
712.89	589.84	649.90	0.06	26.67	-75.10	8
500.49	510.99	753.42	9.74	72.78	-97.56	10
126.46	504.15	684.33	-12.57	106.08	-109.74	8
158.69	515.38	750.98	-76.14	95.61	-68.33	8
362.55	411.62	793.95	-123.96	133.73	5.86	11
375.73	365.97	808.59	-101.59	201.51	58.44	8
185.55	417.24	769.29	-89.26	220.64	53.31	10
134.03	421.39	766.36	-44.16	242.55	41.17	8
-34.42	274.41	825.20	-4.97	286.93	-17.79	10
-348.88	244.14	516.85	72.78	269.65	-57.95	9
-163.33	120.12	791.75	90.03	186.31	-103.52	8
-35.89	146.00	878.91	171.54	215.12	-127.11	10
-23.93	295.65	674.32	211.52	246.73	-129.91	8
-248.54	574.46	504.39	213.68	293.79	-137.70	10
-628.91	666.75	280.27	130.25	247.22	-136.81	9
-364.99	394.53	482.67	-35.03	168.37	-34.58	10
0.73	269.53	1062.01	-52.92	208.50	7.84	8
-207.03	466.55	856.69	40.34	301.30	-89.14	10
-782.96	537.35	476.81	30.58	273.80	-77.97	9
-852.29	487.55	547.12	13.58	180.33	-25.67	8
-628.66	561.28	643.31	27.89	38.79	-72.20	10
-350.10	451.66	629.39	13.21	13.12	-101.38	8
-286.13	390.38	649.66	10.16	71.99	-156.80	10
-494.14	377.93	228.52	-17.09	123.50	-182.34	9
-861.82	-109.37	454.35	-90.21	200.20	-238.86	8
-828.61	71.78	218.99	-57.04	245.39	-261.47	10
-968.99	579.83	526.61	5.52	261.84	-159.48	8
-1219.48	919.92	586.67	9.92	217.25	-83.28	10
-1014.65	768.80	827.15	-26.95	96.95	18.46	9
-773.93	784.18	697.51	-43.40	84.20	76.17	10
-1131.35	428.71	790.28	-75.81	76.81	148.41	8
-1412.35	616.21	350.34	-52.55	3.63	185.49	10
-1073.97	414.31	402.34	-86.27	-119.05	86.82	9
-474.61	281.49	494.14	-28.44	-200.41	-67.08	8
-150.39	286.87	557.13	33.97	-177.31	-139.56	10
-229.25	417.97	559.57	54.44	-130.43	-119.45	8
-618.65	493.65	564.94	35.22	-38.48	-10.62	10
-963.13	427.25	663.33	-0.85	-48.52	40.16	9
-901.86	401.12	460.69	-17.64	-125.06	72.60	10
-821.04	282.23	606.93	-48.22	-190.73	61.83	8
-479.74	278.32	609.13	-39.00	-203.74	42.39	10
-481.93	463.13	574.22	-33.97	-163.79	38.64	8
-346.19	414.79	479.25	-67.84	-136.81	44.62	9
-394.78	472.17	363.28	-10.74	-107.24	39.89	10
-835.21	394.29	670.65	4.52	-79.99	53.56	8
-699.95	473.63	788.09	29.63	-139.37	46.45	10
-387.70	571.78	874.27	20.94	-157.96	50.20	9
-31.01	460.94	731.45	-17.03	-148.47	64.36	8
208.98	474.12	621.58	-35.40	-66.41	24.57	10
-305.66	101.32	1021.48	-20.66	51.06	-50.57	8
-271.48	454.35	968.51	76.57	76.17	-20.60	10
-746.58	249.51	891.11	34.97	83.16	-20.45	9
-969.24	374.27	492.68	7.90	22.74	72.69	8
-293.46	375.00	687.50	-10.80	-76.54	7.39	10
-326.17	471.92	525.15	5.86	-11.78	-12.82	8
-753.42	522.22	471.44	-15.53	-41.81	27.74	8
-375.73	775.88	556.40	23.13	-105.29	60.55	11
-294.92	442.14	715.33	-71.17	-69.43	7.54	8
-324.95	267.33	844.24	-59.14	-70.92	59.20	8
-362.06	341.31	817.14	-96.31	-66.65	110.87	10
-283.20	67.14	919.19	-67.41	-20.51	71.17	8
-237.30	301.03	656.01	-34.39	39.40	16.05	9
-617.43	82.03	788.57	-2.90	68.39	-71.59	10
-638.18	207.52	915.04	175.90	-18.10	-72.91	8
-567.38	841.31	817.38	216.19	-126.71	-27.34	8
-147.71	923.34	627.69	164.12	-104.64	-0.21	8
-354.00	427.00	548.58	58.78	-28.96	-7.90	9
-664.79	438.96	563.23	50.63	-105.47	-18.65	10
-293.70	596.44	797.61	-21.97	-166.47	76.26	8
-223.14	428.96	914.55	-62.99	-99.40	45.96	10
-312.26	273.93	738.04	-62.01	-111.36	59.69	9
269.29	334.72	575.68	-76.69	-88.38	73.09	8
203.86	452.64	391.36	-97.26	35.77	90.03	10
-446.29	287.11	674.32	-25.42	88.53	55.48	8
-425.05	538.57	823.97	77.45	23.22	4.39	8
-616.94	963.87	1017.33	58.20	-3.23	-20.26	11
-431.88	420.41	960.21	-40.31	-74.86	-21.79	8
-275.15	357.18	606.45	-69.09	-70.62	32.53	10
-24.90	249.02	659.42	-91.77	-93.08	18.01	8
98.63	364.01	592.29	-72.54	-32.65	9.16	8
-145.26	372.56	576.66	-75.13	-3.66	10.16	9
-100.10	247.56	908.20	-21.55	11.78	7.05	10
-328.13	418.21	1055.66	57.53	43.12	-1.89	8
-324.22	722.41	763.43	14.16	23.04	-56.37	8
-415.53	379.15	761.23	-14.65	7.48	-85.69	10
-491.46	254.15	605.96	1.95	-5.07	-96.04	9
-537.84	364.99	848.63	80.05	-45.78	-91.83	8
-635.74	593.26	805.42	80.51	-89.97	-69.37	10
-433.59	571.53	850.10	26.89	-150.36	-22.43	8
-145.26	444.82	689.21	1.71	-135.86	-27.47	8
-258.79	220.21	796.14	-11.38	-111.42	-39.00	11
-235.35	341.06	791.75	37.84	-105.41	-89.84	8
-266.11	326.66	770.26	74.01	-106.38	-80.17	10
-161.62	457.28	619.63	95.55	-107.36	-24.44	8
-143.80	320.56	759.03	49.04	-80.60	30.79	11
7.81	296.39	645.26	50.45	-66.80	34.73	8
167.72	337.16	666.02	63.05	-46.42	75.71	8
257.57	370.85	683.84	108.15	8.42	165.19	10
203.86	541.26	441.16	101.20	20.87	219.48	8
368.65	468.75	468.51	75.87	15.72	226.72	9
381.10	718.99	324.46	48.37	54.05	216.58	10
-136.47	472.17	709.23	-18.19	69.85	251.80	8
293.70	738.53	915.28	-23.96	12.66	315.34	10
103.52	863.04	1132.32	-7.78	125.00	185.70	8
-80.57	795.17	987.55	-24.08	195.89	59.30	11
-226.56	622.07	718.51	-32.93	189.42	10.77	8
-280.03	292.48	739.99	-4.97	147.49	-73.58	8
-283.45	197.27	499.02	44.07	158.60	-143.65	10
-589.84	156.01	603.76	83.10	103.03	-165.59	9
-612.06	499.51	496.83	106.84	42.66	-4.24	10
-346.68	1087.89	603.27	77.06	15.78	33.72	8
-474.12	875.49	567.87	-43.15	-4.82	-1.25	8
-19.04	760.99	657.23	-55.63	-67.69	-6.93	10
10.25	648.68	802.98	-85.05	-33.81	-45.81	9
56.15	567.63	811.52	-90.64	3.57	-77.61	8
-54.44	401.12	883.06	-91.06	16.17	-85.08	8
88.13	405.27	855.71	-83.80	25.12	-78.80	10
-315.19	311.04	875.73	-96.37	73.64	-7.66	8
-299.56	372.56	756.35	-105.90	48.31	25.27	9
-194.58	277.10	667.48	-104.64	31.22	5.13	10
15.38	438.23	651.86	-44.53	59.17	-33.39	8
-266.11	398.93	663.57	-20.39	98.42	-53.10	10
-429.93	412.35	617.92	5.83	88.56	-41.41	8
-562.50	417.24	627.93	41.66	61.22	-15.69	9
-609.13	594.48	576.17	49.50	14.53	-24.38	10
-424.56	484.38	775.88	56.79	-65.46	-70.80	8
-30.76	549.56	714.11	56.64	-104.43	-71.87	8
-142.82	546.14	773.44	32.35	-65.52	-14.22	10
-289.79	505.62	784.18	13.15	-80.63	73.64	9
-294.68	468.51	883.30	8.30	-87.71	101.23	8
-202.88	368.16	822.51	8.64	-79.90	116.42	10
-69.09	219.48	772.95	-15.26	-72.33	146.70	8
107.67	256.84	752.93	-10.44	-33.75	135.35	9
15.14	446.04	580.81	-31.89	50.35	84.59	10
-330.57	257.32	720.46	-32.68	45.93	52.83	8
-330.81	407.96	768.07	-16.94	-14.83	-4.85	10
-217.29	366.21	843.75	-17.03	-29.79	-55.08	8
-235.60	349.12	823.97	20.42	-23.04	-103.12	9
-203.61	289.31	811.28	39.52	-18.22	-125.09	10
-362.79	366.46	683.11	122.13	-30.18	-171.57	8
-481.45	485.11	584.47	167.36	-61.58	-175.81	10
-427.25	803.96	468.51	154.48	-93.63	-123.99	8
-250.24	537.11	599.61	75.87	-77.58	-136.47	11
-367.43	420.17	618.90	46.84	-97.56	-121.95	8
-582.76	502.93	749.76	32.87	-266.97	103.15	10
393.31	468.51	721.92	-25.82	-288.45	187.44	8
894.53	475.59	694.09	-31.43	-149.14	189.27	11
221.92	480.22	648.93	11.57	-5.83	209.75	8
-219.24	636.96	636.47	25.36	-42.88	289.15	8
-88.38	630.37	592.53	-56.40	-27.53	306.73	10
108.40	350.34	626.22	-72.60	-4.61	240.72	8
484.86	398.44	774.41	-25.85	29.48	-1.25	11
518.55	641.11	531.98	71.14	16.78	-213.84	8
330.32	780.27	676.27	57.28	64.18	-87.74	8
26.37	749.76	704.10	20.45	152.47	8.94	10
-578.86	666.50	604.74	-3.91	149.87	23.71	8
-574.22	544.43	626.46	-50.69	39.89	77.79	9
-80.08	244.87	779.05	-74.04	-11.47	104.37	10
61.77	331.05	595.95	-10.65	20.23	57.92	8
84.23	479.25	481.20	33.78	72.66	-30.98	8
-165.77	533.20	652.34	54.50	80.93	-94.15	10
83.01	1034.18	764.16	40.99	-14.56	-108.98	9
292.72	623.54	671.39	-23.07	39.98	-50.84	8
-202.88	531.25	646.48	-25.12	72.66	-70.31	10
-361.08	622.31	727.05	-28.08	-44.28	-24.02	8
-112.06	514.65	834.23	-43.88	-48.43	-24.60	11
-77.39	422.12	767.82	-41.35	1.22	-36.65	8
-153.81	338.13	694.34	-71.78	-0.12	-69.43	8
-175.54	358.89	564.45	-89.11	-47.33	-65.61	10
22.46	407.71	810.06	-94.67	-64.33	-61.49	8
54.20	439.45	932.37	-72.08	-27.25	-83.10	9
-85.21	347.66	906.49	-57.40	-15.08	-65.43	10
-195.56	356.45	807.62	5.19	2.59	-40.44	8
-347.90	483.15	657.23	39.58	-12.08	-19.74	8
-324.95	522.95	757.81	29.45	-49.53	-1.37	8
-162.84	265.14	876.95	-27.53	-70.19	63.75	11
189.94	187.74	769.29	-17.82	-50.54	89.20	8
209.72	130.37	749.76	49.10	-5.71	54.32	8
206.54	409.91	649.41	97.81	-12.70	55.82	10
269.53	734.38	772.46	100.04	19.81	41.41	8
-21.73	555.66	788.82	45.53	76.54	44.86	11
-266.60	488.53	770.75	22.89	85.08	30.36	8
-95.21	262.45	834.47	60.82	49.68	-10.89	8
-266.11	225.83	341.31	109.22	36.87	-35.80	8
91.06	439.45	254.64	95.09	-52.46	15.08	10
395.51	378.42	536.13	138.61	43.27	56.30	9
69.34	745.12	585.21	151.03	166.72	68.33	10
-353.27	1400.15	650.39	-51.18	87.68	22.40	8
-392.82	339.84	604.98	-123.63	19.23	44.16	8
193.60	345.70	954.59	-145.84	-47.79	131.77	11
-34.42	454.35	1087.40	-96.92	74.34	91.61	8
-386.72	526.61	946.29	-103.55	129.97	43.15	10
-352.78	514.40	860.35	-73.49	67.11	-37.38	8
-153.81	524.90	653.81	-45.68	52.28	-97.41	10
-38.57	370.36	768.55	-0.09	85.85	-213.99	9
-446.78	393.07	583.74	27.44	132.42	-250.89	8
-643.80	258.54	563.23	-14.19	72.78	-167.39	10
-676.27	366.70	540.53	-20.78	-56.85	-62.87	8
-393.07	550.29	610.11	-30.67	-121.46	-16.20	10
49.32	424.32	944.82	-50.54	-152.28	88.62	9
168.95	580.57	608.15	1.50	-92.38	131.13	8
-234.62	629.15	561.28	1.43	-23.77	123.50	10
-290.77	641.36	731.20	49.26	-62.47	81.63	8
297.85	766.11	719.48	12.42	-39.40	-52.64	8
243.90	418.70	660.40	5.58	3.63	-44.62	11
-138.18	668.70	632.08	5.80	9.06	4.33	8
-387.45	453.37	755.86	-44.95	-14.34	87.95	8
-309.81	543.95	681.88	-67.32	-54.60	112.58	10
95.70	494.38	787.84	-84.20	-43.27	109.34	8
415.28	285.40	848.63	-104.49	7.69	53.13	9
406.49	250.98	975.83	8.03	97.02	9.37	10
65.19	703.13	680.91	32.35	180.08	17.52	8
-312.50	684.81	782.47	-9.86	162.20	-9.64	8
-457.76	240.48	772.22	-34.55	138.70	-118.84	11
-165.77	457.03	695.31	50.14	64.15	-149.93	8
-473.88	450.20	729.74	97.96	35.64	-94.82	8
-536.13	373.05	782.96	102.23	-38.54	19.62	10
-128.91	540.28	626.22	44.86	-32.14	23.77	8
-157.96	314.45	790.53	7.05	10.13	21.67	11
-238.04	430.42	717.53	3.51	-4.70	-15.08	8
-160.89	392.09	668.46	-25.15	-0.43	-19.74	8
-218.75	235.11	721.68	-6.04	-9.31	-32.01	8
-316.89	513.92	474.37	17.43	-21.70	-32.26	10
-489.01	652.34	614.99	4.46	-44.10	25.54	9
-328.13	658.69	820.80	-18.28	-111.42	40.68	8
-109.13	591.55	831.54	-65.25	-114.04	74.49	10
194.09	500.24	762.70	-81.36	-67.84	93.02	8
442.87	327.15	814.21	-68.60	-32.07	99.18	10
231.93	336.18	658.94	-25.91	68.79	117.19	9
-154.79	484.13	646.73	20.42	76.05	139.47	8
-19.04	552.49	856.20	46.51	31.22	138.92	10
85.94	596.44	832.03	33.81	69.85	79.32	8
-212.89	416.50	705.32	20.29	70.80	47.24	8
-109.62	360.84	861.57	23.59	34.06	17.43	11
98.88	481.69	782.71	64.33	54.66	-8.61	8
21.00	487.55	703.61	34.00	80.96	-97.87	8
-89.60	330.57	625.00	19.26	67.66	-127.62	10
-162.11	424.56	443.85	45.04	86.49	-113.22	9
-734.38	275.88	420.65	54.90	117.80	-112.30	8
-1061.28	308.11	550.05	128.54	20.39	-106.63	10
-1007.32	567.87	545.17	165.62	-139.22	-65.28	8
-407.96	731.93	661.87	79.10	-203.89	4.21	10
68.85	476.81	918.21	53.86	-212.31	15.41	9
289.31	580.08	1003.66	106.51	-161.10	67.44	10
97.66	770.51	802.00	57.56	-69.89	117.13	8
-58.59	617.43	640.87	-35.25	-24.75	168.43	10
-29.54	517.09	593.26	-53.62	-14.59	179.35	8
-1.95	463.62	613.04	-35.77	-4.79	175.20	9
-21.24	561.77	466.06	6.20	-8.42	136.23	10
18.55	326.42	696.29	37.20	-50.29	137.48	8
360.60	474.37	700.44	133.12	-41.87	118.13	8
339.11	573.97	771.24	142.91	30.15	79.10	11
369.87	660.89	754.39	122.89	77.00	73.06	8
-25.88	678.47	568.12	57.95	116.12	-10.13	10
-48.34	532.47	627.20	16.30	109.10	-29.72	8
-118.41	489.99	634.77	21.88	92.10	-89.14	8
-297.61	339.60	755.37	50.81	64.36	-111.91	11
-160.64	389.16	596.68	106.08	2.26	-118.53	8
-372.31	579.35	456.30	128.11	-13.76	-145.87	8
-472.66	780.52	502.69	106.48	-68.85	-194.79	10
-332.28	795.41	561.77	19.71	-128.88	-189.91	8
-225.83	807.37	527.34	-56.92	-126.95	-150.39	11
-95.95	765.87	396.97	-149.93	-99.18	-151.64	8
-70.80	591.31	488.77	-175.63	-88.96	-158.87	10
-21.97	745.12	718.02	-144.23	-100.62	-86.43	8
393.55	829.83	675.05	-150.85	-97.44	60.52	10
-33.94	487.55	853.03	-156.77	4.82	97.32	9
-193.36	365.48	846.92	-53.19	9.43	122.28	10
-27.59	529.54	568.12	-32.53	-36.32	108.83	8
349.85	491.46	572.51	-29.42	-20.84	39.64	8
225.59	464.36	743.16	-24.32	76.02	15.47	11
-98.88	684.81	696.78	7.60	133.45	-7.66	8
-227.54	752.44	704.83	-42.39	104.46	-22.52	8
-241.21	487.30	791.99	-54.11	102.14	-19.41	10
-392.58	322.51	597.90	-25.30	115.75	-60.09	8
-176.03	533.94	416.50	47.49	64.48	-187.10	11
-399.41	509.28	582.03	5.95	23.47	-188.66	8
-243.90	576.17	682.86	-43.61	-49.07	-71.11	8
-121.58	666.26	664.06	-70.19	-45.56	-13.89	10
-339.36	578.86	913.33	-53.10	-31.25	47.97	8
-525.39	635.74	731.45	-40.25	-19.90	109.37	9
-318.60	453.86	544.68	-53.92	-87.31	113.28	10
-75.44	404.79	495.12	-79.59	-130.98	120.57	8
135.99	162.35	663.82	-53.16	-102.20	119.90	10
115.48	364.50	576.42	-34.21	-86.30	138.40	8
70.80	416.02	675.05	-49.07	-90.33	125.79	11
225.59	312.99	993.16	-4.15	-91.28	77.85	8
206.05	708.01	905.52	91.61	6.35	-2.35	8
66.41	862.79	865.97	88.68	58.84	-49.74	10
-217.29	748.05	649.66	37.93	82.61	-94.97	9
-25.63	616.46	759.03	-26.64	20.20	-124.54	8
-6.35	525.15	907.47	-37.75	56.34	-144.65	10
-209.47	363.77	1033.45	-11.51	88.20	-150.94	8
-511.96	516.11	642.09	8.18	67.17	-149.14	8
-409.42	462.40	647.95	-0.82	-6.04	-138.85	11
-337.89	513.67	658.20	32.20	-7.11	-70.31	8
-476.81	460.69	717.29	12.27	-42.48	-9.74	8
-377.44	479.00	608.64	-23.19	-111.94	28.08	10
91.06	288.33	541.26	-35.64	-143.49	28.17	8
178.71	45.17	609.62	-31.95	-125.79	46.88	11
204.59	218.02	622.80	31.37	-76.87	118.07	8
-90.09	596.19	450.44	55.73	-17.24	113.01	8
-167.48	443.36	693.85	64.70	-48.86	88.35	10
34.42	596.44	772.71	105.04	-41.99	82.03	8
159.91	816.16	807.13	121.61	-24.75	39.06	9
-54.69	458.25	891.11	117.10	6.99	12.05	10
-107.42	521.00	776.12	155.88	-14.89	-10.44	8
-304.44	549.32	552.98	81.54	-42.27	32.14	8
-147.22	302.00	680.18	100.04	-46.60	39.00	11
468.75	882.32	696.53	152.83	-24.48	4.24	8
143.55	933.35	441.89	91.67	93.69	-7.11	10
-61.28	902.10	422.85	-43.58	80.60	11.75	8
-159.91	612.55	562.01	-112.27	39.46	37.87	8
50.54	435.55	694.34	-184.48	27.74	66.68	11
136.96	435.79	832.52	-205.96	42.79	69.61	8
-67.63	190.92	840.33	-195.37	88.81	54.32	8
-218.51	280.27	794.19	-110.69	70.92	0.37	10
-268.31	267.33	751.95	-90.73	35.83	-39.46	8
53.96	499.27	617.68	-53.13	-40.41	-32.78	11
177.00	540.04	774.90	-62.99	-17.58	-12.36	8
139.89	777.34	631.59	-12.30	34.21	-12.88	8
94.73	781.74	665.04	-39.70	44.07	-19.47	10
315.19	643.55	717.29	-54.11	55.73	-35.37	8
313.96	323.49	929.69	-25.33	100.37	-92.96	9
-51.76	451.66	794.68	13.76	144.47	-65.31	10
-12.94	483.89	713.38	27.19	135.31	-21.82	8
-57.37	555.42	628.91	3.78	173.10	-50.20	8
-265.38	513.18	516.85	-10.38	167.69	-77.18	10
-519.53	518.80	433.84	2.66	137.33	-108.95	9
-718.99	280.03	756.35	-5.37	87.92	-37.87	10
-580.08	502.69	661.13	82.73	-7.42	5.62	8
-334.23	675.29	726.32	112.43	-26.82	2.59	8
-285.64	728.27	702.39	90.15	-25.24	-14.62	9
-241.70	564.94	674.80	51.45	-50.78	-39.98	10
-53.47	445.31	741.70	42.60	-41.84	-21.15	8
-161.87	442.63	800.78	52.37	16.30	-15.11	10
-225.83	393.07	583.98	61.22	30.30	-27.40	8
-423.10	530.27	534.67	92.13	28.35	-39.92	9
-432.62	583.01	614.50	67.96	-38.45	-5.43	10
-149.90	583.50	762.94	15.99	-75.10	79.62	8
-110.84	646.48	788.57	-22.86	-62.62	152.77	8
11.72	602.78	783.94	-41.60	-59.88	179.02	10
-29.05	448.00	719.73	-50.32	17.46	198.73	9
-246.58	280.52	693.36	-38.39	27.65	211.27	8
101.81	519.04	581.05	54.17	-41.14	189.09	10
174.56	647.71	529.54	57.37	5.22	143.16	8
51.27	435.55	593.26	36.35	37.93	114.75	10
85.94	463.38	689.21	133.03	70.74	46.94	9
-138.67	716.80	627.20	120.27	69.82	-15.78	8
-59.33	532.23	680.42	87.22	52.40	-50.81	10
-118.16	463.87	666.26	91.55	52.80	-118.13	8
-439.45	481.69	625.73	108.06	33.60	-155.70	8
-512.45	763.43	519.29	101.26	-4.73	-207.31	11
-564.70	818.36	437.99	32.23	-61.49	-213.71	8
-291.99	708.25	531.98	-58.14	-74.01	-210.51	10
-266.11	457.03	547.85	-96.65	-61.89	-178.96	8
-250.73	510.74	463.87	-137.12	-48.07	-159.73	11
-391.85	596.19	938.96	-91.67	-103.79	-105.16	8
84.96	1183.59	705.32	-41.38	-162.29	76.45	10
-84.72	805.18	745.85	-159.42	-80.75	111.21	8
-320.07	334.47	711.43	-163.82	-58.87	116.36	10
-155.03	308.11	770.02	-132.51	-52.58	185.52	9
-95.21	182.13	857.67	-82.37	-27.53	170.59	10
25.88	480.71	530.76	-66.65	-19.59	136.81	8
137.21	228.76	728.03	-48.95	-58.56	56.21	8
184.08	525.88	616.70	65.80	-61.77	41.05	11
182.86	706.30	625.24	54.11	-22.34	23.99	8
40.04	666.75	690.43	-11.20	19.62	-55.94	8
-16.11	518.07	745.12	-34.15	2.59	-76.81	10
129.64	416.75	762.94	-82.28	1.37	-42.30	8
-10.50	409.18	589.60	-56.49	2.38	-10.89	9
-2.20	477.54	554.93	-19.56	19.20	-13.12	8
-190.92	612.30	755.37	-9.46	24.72	-6.68	10
-24.17	767.82	906.74	16.82	21.97	-83.53	8
-161.62	569.82	975.34	-3.63	58.87	-148.38	8
-222.41	551.03	917.24	12.60	35.43	-108.03	11
-349.61	621.58	790.04	-0.92	26.70	-74.46	8
-395.75	448.73	600.59	-91.16	-16.51	-54.66	8
-168.46	319.82	628.17	-86.18	-33.02	-7.75	10
-174.07	473.14	623.29	-41.50	-4.58	-33.39	8
-220.95	404.05	732.18	-39.79	-15.26	-71.14	9
-31.98	343.75	773.68	-48.68	-31.49	-45.59	10
-1.46	288.57	729.74	-38.97	14.59	-55.76	8
-190.19	277.10	754.15	-35.95	23.07	-62.47	8
-190.19	156.25	847.66	0.00	-0.18	-45.96	10
-372.07	207.76	685.55	10.56	-7.45	-18.16	9
21.00	297.12	705.32	24.54	-66.44	28.23	8
58.59	405.03	841.55	49.38	6.35	70.25	10
114.26	434.81	826.17	57.56	75.84	102.02	8
-132.57	600.10	621.58	-59.33	50.81	85.42	8
-134.28	272.71	594.73	-117.98	32.75	111.63	9
-8.06	173.83	878.91	-63.63	50.78	85.69	10
-333.01	425.05	846.44	0.09	100.65	19.13	8
-354.98	415.53	881.84	4.79	58.81	0.58	10
-229.49	437.26	787.60	30.67	67.26	-16.42	9
-403.32	440.67	806.88	13.73	77.48	-38.33	8
-266.60	524.41	707.03	-7.75	25.67	-56.73	8
-271.48	481.93	696.29	-6.04	-12.51	-22.37	10
-208.25	525.88	649.17	14.65	-29.36	-8.79	8
-329.59	663.33	596.44	9.55	-48.49	-6.13	9
-224.85	573.97	690.67	-35.83	-80.93	31.43	10
55.66	425.29	738.04	-21.94	-107.21	76.35	8
355.71	403.56	860.35	21.03	-58.23	92.22	8
424.56	431.88	658.20	30.12	2.87	92.13	10
100.34	482.67	921.63	56.82	53.96	96.41	9
53.71	639.16	877.20	95.00	105.77	54.63	8
-98.88	538.82	782.71	68.15	154.36	-45.68	10
27.10	492.19	705.32	35.98	169.98	-110.35	8
-102.29	498.78	488.53	11.44	201.87	-122.92	10
-666.99	208.01	630.13	1.89	208.89	-94.54	9
-511.47	273.44	683.84	37.38	88.26	-28.14	8
-389.40	366.94	725.34	47.85	67.72	20.54	10
-369.87	338.38	769.53	112.49	88.41	9.64	8
-568.12	516.60	529.79	142.82	76.90	-11.57	8
-510.99	515.14	628.42	141.57	28.96	-41.47	11
-410.64	561.04	597.66	132.08	1.28	-58.11	8
-407.71	593.75	616.46	92.25	-15.05	-35.19	10
-352.29	679.69	637.21	28.56	-33.75	-11.90	8
-297.36	617.43	740.72	-6.20	-30.73	-2.04	9
-365.72	583.74	716.55	-58.32	-25.21	14.43	10
-269.78	425.05	807.37	-56.58	-54.32	43.12	8
-199.71	516.60	669.19	-17.15	-23.07	71.20	8
-194.09	462.40	678.96	1.19	11.08	92.16	10
-284.67	690.92	549.80	16.75	-9.43	82.43	9
-202.64	640.14	673.83	32.41	-21.42	39.09	8
-162.35	588.87	560.55	24.29	14.28	-24.78	10
-289.31	487.06	584.47	41.08	24.35	-41.32	8
-382.08	516.60	644.04	37.87	3.17	-20.51	8
-183.35	674.80	574.95	7.66	-12.08	-12.30	11
-279.54	467.29	636.96	-23.22	18.71	-5.31	8
-366.94	567.14	653.56	3.60	13.82	18.55	8
-477.78	626.95	710.94	0.73	12.85	40.13	10
-408.20	725.83	669.43	-12.48	-41.72	83.80	8
196.53	776.37	720.21	-19.35	-57.31	75.50	9
242.68	731.69	698.73	-55.15	38.09	20.60	10
55.18	622.56	715.09	-63.20	77.51	-18.95	8
-312.26	407.71	698.49	-62.10	65.37	-37.87	8
-328.13	396.97	456.05	-53.71	82.28	-17.49	10
-689.21	364.99	380.62	-8.67	126.62	-77.67	9
-866.46	241.70	651.12	87.19	41.02	-193.08	8
-740.48	427.49	663.82	118.35	-49.84	-128.97	10
-425.78	608.64	684.57	95.73	-57.22	-81.79	8
-238.28	451.42	856.93	81.76	-76.90	-58.69	11
-392.58	787.35	588.13	69.98	-64.24	33.33	8
-481.20	683.84	631.59	-18.43	-81.09	103.24	8
-487.06	584.72	672.61	-42.24	-126.50	145.78	10
-312.74	613.28	594.24	-89.90	-151.21	182.40	8
237.06	491.94	710.45	-102.51	-128.11	184.54	11
64.94	262.45	1012.21	-96.62	11.20	158.78	8
-299.80	592.53	700.93	-52.34	54.23	95.92	10
25.88	510.74	650.39	-77.73	-15.99	6.07	8
158.94	406.49	744.14	-71.01	-8.97	-118.56	8
-44.43	342.29	737.55	-28.44	39.12	-140.17	11
-549.32	680.91	556.88	16.08	38.82	-133.76	8
-675.54	596.92	693.60	-4.70	-17.58	-131.29	10
-610.60	569.82	634.77	-4.15	-70.43	-59.36	8
-514.40	524.66	668.21	-43.88	-141.17	7.87	8
-57.62	315.43	843.02	-52.86	-136.05	40.83	11
96.44	391.11	641.11	-21.64	-75.04	103.42	8
111.82	388.67	703.61	-11.81	-52.58	112.24	8
135.25	536.62	679.44	-17.40	-19.65	59.39	10
49.07	480.71	762.70	-13.67	9.83	14.89	9
-89.60	492.43	722.66	-2.32	5.55	12.60	8
-185.06	547.85	795.41	-10.65	-8.97	21.15	10
-276.37	296.63	865.48	-22.00	-17.55	11.51	8
-258.79	407.47	739.75	8.85	-35.98	43.79	8
-10.01	417.24	688.48	-6.20	-44.04	36.71	11
162.11	604.25	492.43	-47.76	23.38	-13.09	8
-56.64	573.49	619.38	-31.56	74.28	-90.30	8
-274.66	675.29	593.99	-8.15	69.98	-89.94	10
-532.47	535.16	1014.65	55.79	13.06	-87.07	8
-600.34	666.26	713.13	61.40	-16.48	-108.52	9
-618.41	297.85	790.28	7.17	-81.73	-57.46	10
-403.32	428.22	875.24	50.02	-116.21	31.74	8
-269.29	669.92	697.51	40.86	-145.42	57.74	8
-170.90	523.44	532.96	-102.81	-181.64	81.18	10
180.66	25.15	521.00	-130.86	-168.33	90.18	9
200.68	127.93	672.12	-71.04	-69.76	87.28	10
39.55	308.35	862.06	17.94	-72.39	10.53	8
-14.40	769.04	660.40	16.57	-67.63	4.15	8
-15.63	626.95	797.61	-11.75	-67.23	14.04	11
-171.88	634.52	820.07	-17.85	-79.41	19.68	8
118.65	384.52	832.03	-44.68	-74.80	7.35	8
147.71	566.89	478.27	-16.72	-41.78	-9.16	10
208.98	489.75	583.01	30.18	-34.88	-32.81	8
271.73	568.85	711.67	80.51	-2.44	-43.03	9
-2.44	687.01	777.59	101.41	52.64	-4.79	10
-36.62	486.57	877.69	94.60	41.87	32.53	8
-119.63	680.18	718.26	68.36	48.07	68.18	8
-29.79	446.78	668.70	55.24	32.26	63.08	10
-111.57	303.96	425.78	55.08	-7.93	61.83	9
228.03	59.33	587.65	17.88	-29.51	95.21	8
289.79	21.97	512.70	87.86	27.59	93.78	8
116.21	132.57	627.93	143.19	94.24	83.47	10
-164.06	609.13	667.48	141.45	105.32	96.16	8
64.45	685.79	818.60	92.47	61.77	37.17	11
165.28	700.44	610.60	58.20	71.23	-48.74	8
161.13	829.35	676.51	58.65	75.84	-74.86	8
320.56	861.08	828.37	28.87	94.64	-99.76	10
28.08	899.66	808.84	18.83	159.27	-157.96	8
-127.44	831.79	541.75	2.44	185.33	-181.85	9
-414.79	435.55	798.10	-56.70	195.98	-219.97	10
-510.99	229.00	712.89	-13.00	152.47	-190.28	8
-369.63	364.01	642.33	-10.59	102.08	-174.71	10
-448.97	345.46	682.62	-11.32	107.54	-153.84	9
-352.78	437.50	537.84	6.84	80.02	-110.32	10
-596.44	557.13	526.12	-35.92	75.53	-56.37	8
-385.50	487.06	587.40	-68.27	22.31	-42.97	8
-386.23	569.58	531.01	-84.90	3.51	-28.75	10
-360.84	470.46	679.69	-90.03	-5.83	-28.11	9
-438.23	484.86	707.52	-36.13	-17.61	-14.43	8
-311.04	503.42	618.90	-9.06	-23.28	7.93	10
-400.63	573.49	586.91	-13.09	-1.28	41.66	8
-496.58	466.80	638.67	-31.46	-10.83	47.58	8
-269.78	468.75	774.41	-25.63	-16.54	40.83	11
-249.27	449.71	791.75	-18.68	27.62	41.41	8
-337.16	480.22	639.89	-22.86	11.29	80.23	10
-259.28	516.36	574.95	-12.30	-0.49	63.17	8
-328.86	535.64	558.59	13.12	-7.78	42.57	8
-242.19	677.25	583.98	3.27	-22.09	34.94	9
-195.80	609.13	828.86	-27.28	-28.66	20.57	10
-70.56	713.87	812.50	6.10	10.44	30.06	8
-45.90	673.34	840.58	25.67	53.71	37.29	8
-390.87	629.39	644.78	5.34	72.17	66.35	10
-456.79	464.84	654.79	-33.36	47.09	87.92	9
-506.35	467.29	685.55	-60.76	0.73	78.43	8
-375.24	359.38	895.26	-38.76	-56.15	107.33	10
-91.06	489.26	722.41	-15.29	-41.69	114.44	8
-261.23	502.69	582.76	-24.14	-0.21	105.47	8
-326.17	617.92	554.20	-32.78	-35.74	99.58	11
-29.79	414.06	894.53	4.33	-57.01	57.71	8
1.46	373.05	936.52	64.67	1.04	15.63	8
73.97	430.18	876.71	89.23	13.24	-7.81	10
-85.69	594.48	635.25	86.40	75.74	-32.96	9
-307.62	299.56	479.74	0.89	88.13	-80.75	8
-402.59	83.98	534.42	49.04	50.11	-120.82	8
-468.02	384.28	425.54	93.54	37.60	-116.58	10
-685.55	479.49	622.31	112.46	12.66	-95.58	8
-538.82	744.63	683.11	104.64	-40.71	-86.94	11
-388.67	795.41	687.26	2.04	-77.27	-27.83	8
-359.86	649.90	782.71	-95.06	-88.68	38.73	8
-225.59	528.08	768.80	-82.95	-97.47	58.44	10
-79.35	527.59	829.35	-70.04	-87.49	82.70	8
-76.42	564.45	742.19	-56.85	-37.84	84.44	9
-87.40	594.48	639.40	-37.11	-36.80	83.68	10
37.60	505.13	706.54	-9.58	-14.65	59.94	8
-152.10	472.66	576.42	16.20	-7.20	56.49	8
57.13	396.48	850.34	17.12	-19.59	69.18	8
88.38	532.23	748.78	40.62	18.28	31.68	11
43.70	522.22	759.28	51.27	72.72	-43.88	8
-390.87	415.04	677.25	32.23	69.95	-50.11	8
-331.30	257.57	682.62	69.06	21.70	-80.75	10
-465.82	572.75	379.15	110.99	33.39	-175.87	8
-670.65	538.82	421.88	129.24	-17.67	-226.10	11
-774.41	600.10	333.74	110.57	-73.09	-218.72	8
-410.64	724.61	511.23	83.22	-100.77	-197.94	10
-114.75	650.15	691.16	-10.22	-41.81	-165.10	8
-321.53	712.40	843.99	-53.92	-66.16	-103.70	11
-24.90	795.17	785.89	-83.86	-73.79	59.88	8
-147.71	812.74	703.86	-127.44	6.96	79.38	8
-658.94	456.30	796.14	-118.59	1.28	101.10	10
-596.92	615.72	545.90	-51.39	-91.06	162.54	8
-41.75	327.88	732.18	-95.00	-152.95	223.82	9
310.79	458.98	555.66	-11.90	-85.88	183.29	10
102.05	600.34	723.14	10.10	-44.49	107.85	8
57.37	708.01	796.14	36.10	-13.70	75.32	10
-54.93	698.73	692.38	4.06	4.67	33.81	8
-179.44	553.96	683.59	-62.56	46.97	-45.41	9
-346.68	430.18	638.67	-98.27	64.18	-74.01	10
-396.24	407.47	617.19	-104.22	20.94	-106.26	8
-311.04	206.30	808.84	-73.03	1.37	-106.90	8
-264.40	294.43	716.55	-66.96	-30.00	-94.76	11
59.08	504.88	749.76	-44.98	-55.51	-38.39	8
103.52	641.85	698.97	-48.58	-28.41	-9.98	8
83.50	520.51	771.97	-27.68	27.71	9.77	10
-220.95	609.62	765.63	21.39	38.79	20.57	8
-415.77	645.26	770.75	11.20	25.12	0.24	9
-292.72	448.00	834.72	-39.89	-18.40	3.97	10
-189.21	418.46	839.60	-44.22	-40.59	18.43	8
204.83	368.65	604.49	-65.55	-33.48	0.21	8
-20.26	305.66	657.47	-49.47	34.45	4.64	10
-192.87	457.28	772.46	-2.32	71.72	23.71	9
-509.03	497.80	729.98	13.15	63.35	-24.51	8
-499.76	464.36	794.19	19.32	-4.06	-74.13	10
-268.31	564.70	828.61	34.82	-14.34	-99.15	8
-440.67	617.68	452.64	30.82	-3.48	-162.66	8
-340.58	369.14	699.22	17.49	-78.40	-144.93	11
-457.76	544.92	757.08	52.19	-59.33	-55.94	8
-523.44	499.02	866.94	16.02	-79.19	23.53	8
-376.71	530.76	742.92	0.40	-93.99	26.52	10
-361.08	235.11	617.19	-30.76	-119.05	10.99	8
86.91	231.45	745.12	-13.61	-144.44	56.15	11
-87.40	347.17	652.10	-5.00	-101.81	66.99	8
-187.74	265.14	699.22	-10.38	-101.81	98.08	8
-187.99	328.37	760.01	-2.17	-104.43	114.50	10
-88.38	450.93	697.75	-8.15	-112.76	119.26	9
298.10	441.65	743.16	8.97	-102.81	65.80	8
357.91	442.63	688.72	30.79	-14.98	9.77	10
395.26	337.89	742.19	96.13	55.79	-2.96	8
185.55	450.20	683.84	131.20	86.85	7.78	8
-51.03	515.14	676.27	133.27	62.10	60.27	11
-183.59	747.31	718.75	96.74	45.14	122.89	8
-166.02	523.19	959.96	64.97	17.00	110.38	8
-235.84	657.71	612.06	50.99	-0.09	110.08	10
-189.94	288.57	593.99	5.92	-72.36	177.52	8
134.77	474.85	703.37	133.09	-115.20	195.04	11
57.62	614.75	663.82	104.06	-45.35	97.60	8
-1.95	399.90	723.39	38.36	-16.45	30.15	8
229.74	349.12	585.21	51.36	-5.25	-16.48	10
212.89	369.14	646.97	120.12	37.48	-143.55	8
-11.47	845.46	680.91	142.91	52.37	-153.84	9
-51.51	969.24	718.02	111.18	79.22	-136.99	10
-325.93	940.67	559.33	37.90	77.51	-103.00	8
-340.82	743.65	488.53	-0.43	23.44	-106.87	10
259.28	635.50	741.70	-28.56	12.60	-121.03	8
-110.60	716.31	602.54	-6.07	124.60	-125.82	11
-489.26	863.53	439.21	-70.40	96.65	-50.08	8
-277.34	604.00	593.99	-175.48	-8.61	31.86	8
-138.67	464.11	608.89	-234.56	-44.68	74.22	10
112.79	148.44	771.73	-227.23	-19.20	92.16	9
80.08	211.43	745.36	-147.80	36.59	113.65	10
-294.19	227.54	735.11	-106.26	59.63	130.37	8
-206.54	283.69	468.75	-109.37	9.03	170.41	10
-414.06	94.97	509.03	-69.67	-63.32	148.32	8
-38.57	142.33	785.40	10.04	-100.01	116.88	9
172.85	1087.65	657.71	154.30	-84.23	-3.02	10
133.79	844.48	1155.03	3.54	-57.50	-2.26	8
476.07	813.96	685.79	101.65	-52.28	-76.69	8
605.96	682.86	503.91	85.33	51.15	-147.46	10
350.59	398.68	652.59	97.66	85.69	-170.93	9
242.68	566.65	760.50	100.31	152.62	-160.10	10
-117.19	792.24	652.34	103.61	284.33	-143.89	8
-692.14	779.30	307.13	32.35	274.96	-125.46	10
-824.46	388.67	525.88	-150.05	90.00	-64.06	9
-461.91	308.59	655.52	-116.67	14.16	-22.09	10
-350.83	446.78	708.01	-74.98	52.67	-26.25	8
-627.44	540.04	615.72	-95.86	29.75	-13.70	10
-339.11	307.62	781.74	-131.71	-66.86	39.28	8
7.08	320.07	875.00	-86.49	-73.58	52.73	9
57.37	406.98	803.96	-59.20	-1.77	51.85	10
-239.01	332.52	824.22	-51.30	23.32	59.69	8
-168.70	406.01	608.15	-22.31	19.93	60.97	8
-386.72	332.52	593.26	-16.60	31.31	23.38	10
-184.33	489.99	748.05	19.65	-37.54	-2.93	9
13.92	582.28	700.68	0.52	-30.79	-35.40	8
73.00	374.27	972.41	-2.32	5.62	-36.53	8
-246.58	657.47	875.73	59.69	43.24	-13.34	10
-231.93	687.99	572.51	24.81	-4.70	68.63	8
-168.95	574.95	614.26	-20.63	-21.36	108.34	9
-24.41	500.00	694.34	3.39	-25.12	117.71	10
35.89	538.57	693.36	19.41	22.61	80.02	8
46.39	584.47	779.79	10.07	43.67	37.48	8
17.58	465.58	787.35	42.14	75.84	-53.86	11
-204.83	458.01	746.34	63.48	78.37	-63.26	8
-259.77	472.90	564.70	67.93	107.67	-73.21	8
-625.49	419.43	449.95	96.22	108.80	-38.88	10
-572.75	516.36	375.24	115.36	46.20	-43.82	8
-534.42	524.41	431.15	133.91	-17.00	-48.74	9
-412.35	634.77	577.88	79.59	-63.20	11.05	10
-218.99	722.41	837.89	14.31	-93.14	28.56	8
-51.03	559.57	935.06	-85.05	-77.06	50.32	10
-172.12	522.46	732.67	-113.83	-8.09	56.15	8
-263.18	482.91	746.83	-139.04	6.50	34.67	9
-474.85	459.96	604.49	-130.43	-12.82	16.42	10
-193.36	403.08	819.34	-138.21	-68.88	-12.79	8
-9.52	472.66	772.95	-83.98	-50.20	-51.70	10
0.73	410.89	822.75	-62.04	-22.13	-83.25	8
-174.32	364.50	834.47	-8.33	2.62	-114.93	9
-147.46	508.30	572.51	33.54	8.97	-114.87	8
-384.52	468.99	599.37	63.57	51.45	-116.64	10
-351.56	687.50	370.61	128.88	37.26	-88.44	8
-531.98	412.11	618.16	79.35	31.28	-67.90	10
-612.06	364.75	632.08	61.13	-96.37	-14.13	9
-393.55	507.57	872.07	71.62	-174.01	24.57	8
66.65	665.04	822.27	11.35	-195.25	111.11	10
37.60	385.50	910.64	-99.82	-107.73	103.88	8
-142.09	415.28	652.59	-67.78	-43.03	95.98	11
-50.78	437.01	630.62	-51.39	-53.07	80.72	8
69.34	532.71	537.35	-49.74	-47.42	79.74	8
296.39	493.41	714.11	-75.93	-21.00	78.40	10
82.52	586.91	807.62	-55.82	60.27	34.58	8
-219.48	593.26	914.55	-58.20	82.37	-4.33	9
-312.74	522.71	843.02	-93.48	55.33	4.49	10
-310.30	330.81	790.77	-113.01	29.85	-2.72	8
-351.81	313.23	730.96	-78.67	-6.23	-26.09	8
-212.40	342.04	634.03	-25.76	-30.46	-8.94	10
-136.23	377.20	661.38	-9.40	-50.14	-34.30	9
-6.35	456.05	713.13	1.40	-26.89	-48.19	8
-118.90	448.49	662.60	15.50	13.24	-85.78	8
-346.68	361.08	839.36	31.13	36.68	-103.55	10
-392.33	509.77	675.05	74.01	-26.86	-108.40	8
-315.19	696.78	591.06	51.64	-100.37	-115.11	11
348.88	447.02	587.16	-0.18	-17.30	-129.15	8
-328.86	760.74	807.13	51.06	-17.70	-72.78	8
144.53	684.57	893.31	-48.22	-53.65	2.93	10
-560.30	168.95	780.27	-44.37	2.72	-7.48	8
-386.72	68.60	821.29	17.94	-75.41	90.27	9
22.46	98.63	765.87	54.14	-68.15	96.37	10
28.08	360.11	560.06	64.91	-45.10	85.30	8
190.19	377.20	629.64	35.16	-4.36	37.69	8
125.73	428.22	619.38	-9.89	46.42	-38.21	8
-292.24	465.58	616.70	-20.69	15.96	-55.21	11
-176.51	472.90	781.01	-21.67	-91.31	-48.52	8
6.59	581.30	884.52	17.82	-55.54	-12.08	10
-66.41	670.41	819.82	-4.70	10.86	-7.20	8
-433.35	452.39	849.37	-18.10	-0.49	12.85	9
-175.05	261.96	782.96	-18.40	-70.25	101.38	8
71.78	457.28	500.98	-24.41	-56.95	109.77	10
-37.84	141.85	707.28	-73.36	-42.14	72.81	8
-64.70	124.51	769.04	-5.28	-57.19	78.64	8
63.96	380.86	886.23	24.93	-67.23	74.04	11
211.67	518.07	813.23	38.94	-51.94	48.19	8
110.84	693.36	603.76	17.91	-7.78	24.78	8
53.96	679.20	697.02	16.20	-6.77	14.77	10
104.74	692.63	891.11	11.05	-7.66	10.68	8
293.70	545.41	863.53	-38.79	22.61	-13.85	9
-28.08	409.67	682.37	11.20	115.48	-59.54	8
-103.03	392.58	651.86	58.38	128.45	-84.44	10
-298.58	468.02	779.54	45.90	90.79	-103.79	8
-331.05	385.50	648.19	5.40	57.46	-113.43	10
-69.34	230.47	713.38	-10.96	7.66	-161.74	9
-194.34	384.52	593.75	5.28	40.10	-162.63	8
-371.58	386.96	605.47	-10.44	19.01	-157.81	10
-399.41	413.82	706.79	-6.32	-29.39	-115.94	8
-141.36	409.67	820.31	10.96	-25.60	-101.50	8
-368.16	527.83	750.98	42.05	-1.10	-77.18	11
-319.34	582.52	749.51	-0.85	-74.68	-57.31	8
-168.95	480.96	830.08	-30.98	-82.67	-5.16	10
-37.84	305.42	914.55	-15.14	-50.87	17.91	8
-19.04	181.64	964.36	5.74	1.62	41.50	9
31.25	148.19	694.34	80.51	10.59	38.97	8
6.84	191.41	532.47	107.27	13.18	50.84	10
12.45	498.78	675.05	98.85	17.82	92.93	8
216.80	741.70	763.43	101.62	49.35	83.77	8
-190.92	794.43	665.53	52.00	131.84	36.65	11
-323.97	698.00	759.77	-26.52	93.26	-33.17	8
-284.42	413.57	876.95	-65.55	75.81	-67.54	8
-193.36	364.50	856.20	-61.49	71.23	-72.63	10
-283.94	425.78	716.06	-61.86	107.94	-51.09	8
-361.33	272.95	665.53	-74.13	78.28	-40.44	11
-385.99	515.87	579.83	-60.67	4.61	-37.69	8
-304.93	500.24	611.33	-63.48	-28.32	-4.64	8
-266.11	322.51	760.99	-39.18	-10.10	25.54	10
-388.18	351.81	747.80	8.33	0.64	57.74	8
-356.45	609.13	592.77	13.70	-23.99	57.34	9
-254.88	570.07	635.99	-32.01	-54.90	55.66	10
-168.21	507.32	799.32	-42.66	-34.97	56.67	8
-207.03	320.80	778.08	-9.37	-34.06	56.00	8
-91.06	516.60	637.45	54.99	-25.48	71.99	11
53.47	593.26	747.80	44.92	-0.70	49.68	8
57.13	530.52	775.39	49.10	41.66	36.10	8
-186.28	533.45	695.31	48.28	38.88	55.57	8
-222.17	552.00	727.78	36.71	10.28	79.86	10
-99.61	678.47	675.78	49.93	19.38	71.41	9
-34.18	694.58	639.40	27.77	23.74	-29.85	8
104.74	541.02	776.37	20.72	42.94	-84.14	10
-40.53	555.42	641.85	22.86	88.35	-143.89	8
-237.79	360.60	882.08	42.88	112.79	-122.19	8
-636.96	648.19	573.97	112.70	122.10	-93.51	11
-606.69	714.11	485.11	28.47	21.97	-92.68	8
-336.91	240.48	639.89	-5.19	-9.77	-84.17	10
-224.61	154.54	661.13	33.08	6.84	-19.10	8
-506.84	452.88	586.18	113.65	14.34	23.68	8
-503.66	534.67	595.95	87.77	-27.44	83.77	11
-470.21	528.08	616.46	41.08	-77.18	95.76	8
-329.35	568.85	686.28	12.66	-113.71	94.79	8
-105.22	474.85	872.31	-26.31	-95.58	84.44	10
-296.63	551.76	704.59	1.83	-27.53	65.31	8
-285.40	600.59	684.57	-9.34	-53.53	99.03	9
-170.90	635.01	614.75	-38.12	-50.05	59.42	10
-109.13	584.96	613.77	-52.76	-41.90	30.49	8
-132.08	450.68	789.79	-77.09	-31.28	30.21	8
-68.12	439.94	820.31	-75.56	-36.65	32.01	11
-90.58	440.19	802.25	-49.26	-23.65	34.79	8
-134.77	573.97	716.55	-49.44	-30.73	35.49	8
-87.89	378.91	859.13	-51.91	-30.76	24.02	10
-104.00	486.08	684.57	0.03	-33.69	19.01	8
-77.15	564.94	626.22	-10.77	-39.92	0.98	9
-118.41	573.97	640.14	-44.86	-23.74	6.99	10
-143.31	580.81	634.77	-75.41	-21.42	-9.25	8
-316.41	269.29	657.23	-77.97	-1.04	-56.76	8
-307.13	468.75	529.30	19.81	-75.41	-111.60	10
-214.11	513.67	599.37	18.34	-105.83	-120.12	9
-133.06	497.31	713.38	40.65	-120.30	-74.01	10
178.71	568.85	702.88	66.62	-130.19	-30.70	8
269.53	823.97	574.46	79.83	-79.19	11.96	8
55.66	718.99	759.28	-3.23	-3.78	21.00	10
-58.84	570.07	862.79	-23.38	44.62	-15.14	9
-236.33	559.08	760.74	-14.83	34.00	-30.27	8
-62.74	496.34	668.95	-49.99	-2.84	-16.27	10
37.11	326.90	733.89	-89.26	18.52	-8.61	8
-19.29	347.90	588.62	-54.93	38.60	-40.19	8
-12.70	504.64	518.80	-35.49	42.85	-57.53	9
-107.42	585.45	731.69	-49.87	64.58	-52.76	10
-298.83	497.56	901.12	-58.59	76.93	-18.13	8
-121.34	445.07	948.97	-75.59	49.84	5.37	8
-35.16	362.79	917.97	-89.75	43.43	-1.01	11
-43.95	388.43	666.26	-107.03	35.89	7.66	8
-95.46	228.52	667.97	-106.38	42.45	18.74	8
-179.69	312.26	705.32	-52.03	42.42	-34.45	10
-531.25	502.44	730.47	27.74	76.14	-56.00	8
-612.79	482.67	813.48	41.84	-18.40	-43.00	9
-383.30	431.88	753.66	15.29	-44.53	-17.97	10
-335.45	396.48	808.11	-7.84	-57.83	35.68	8
-359.62	137.45	756.35	-4.27	-63.60	14.74	8
-208.01	84.47	775.63	26.18	-91.28	-52.12	10
-58.35	220.95	717.04	40.99	-68.12	-64.51	9
-14.89	413.82	657.96	66.68	-52.55	-62.23	8
-67.87	578.86	854.00	56.52	-47.15	-65.09	10
-171.39	644.78	847.90	14.98	-49.07	-41.23	8
-153.81	511.96	915.04	-16.60	-59.27	-5.40	8
-163.82	441.16	816.41	-10.93	-48.58	11.90	11
-216.06	511.23	577.15	-30.94	-26.25	47.61	8
-137.45	292.24	716.31	-68.15	-39.79	52.76	8
-99.37	348.14	654.79	-22.25	-41.60	18.37	10
-200.93	450.20	745.36	-7.90	-65.73	26.49	8
4.15	552.25	789.79	1.43	-74.83	26.34	9
151.12	520.51	823.97	-29.30	-71.17	-12.73	10
-41.50	391.85	812.26	-90.00	-36.56	-4.97	8
-73.97	312.01	833.25	-57.34	-11.29	52.92	8
12.45	494.38	826.17	-24.60	-0.98	9.34	11
87.16	354.49	847.17	-12.73	43.33	-68.42	8
-242.19	366.94	892.82	33.60	111.54	-73.18	8
-389.65	471.68	759.52	80.38	66.22	-52.89	8
-424.32	356.93	832.03	77.30	18.74	-51.21	10
-243.90	474.61	755.37	58.75	-58.84	-16.60	9
-47.12	295.17	601.32	34.21	-83.34	14.43	8
-35.40	286.38	554.69	45.41	-67.41	30.09	10
-62.50	323.49	552.98	55.21	-77.67	67.99	8
131.10	163.33	608.15	66.99	-93.87	74.16	8
175.78	257.81	536.62	135.41	-77.91	114.41	11
209.72	468.75	648.19	183.69	-53.53	166.93	8
168.95	758.30	733.40	170.44	-25.82	154.14	10
140.87	751.71	825.93	110.29	6.99	156.16	8
313.23	770.02	748.29	87.31	31.83	142.09	10
159.42	698.73	737.79	12.91	65.31	97.17	9
61.04	465.09	801.27	-41.63	74.52	73.76	8
371.58	453.37	949.22	-49.50	118.50	46.30	10
98.39	496.83	834.23	-10.89	229.34	-63.05	8
-381.59	337.16	685.06	-24.96	221.25	-87.49	8
-433.35	185.30	600.83	-31.07	118.16	-100.46	11
-216.06	191.89	642.58	-30.00	62.99	-96.01	8
-423.10	465.33	468.51	-3.27	16.14	-47.58	10
-374.27	562.99	483.64	1.31	-41.02	43.15	8
-199.95	674.32	550.78	-7.48	-40.68	65.00	8
-68.36	678.22	619.38	5.13	-62.62	16.85	11
449.95	694.58	1107.67	13.49	-62.19	-12.15	8
439.21	756.35	1139.89	9.34	94.85	-26.58	8
-100.10	534.91	868.65	-12.21	135.62	-20.94	10
-297.61	358.15	666.75	-74.80	92.80	18.37	9
-193.12	245.36	600.83	-111.97	37.87	6.01	8
-14.16	345.70	658.20	-96.13	10.83	-0.64	10
68.85	363.04	711.18	-59.66	63.08	14.43	8
-12.70	269.78	878.91	-25.97	99.55	-5.77	8
49.07	470.70	922.36	77.76	101.68	9.83	11
-132.08	687.50	757.57	79.68	145.48	36.32	8
-288.57	566.41	682.86	17.88	102.75	28.17	8
-303.71	370.85	733.40	-1.19	36.62	61.31	10
-52.00	658.69	665.53	-7.75	52.22	29.63	8
-295.65	371.09	730.96	16.27	102.23	-20.29	9
-424.56	563.23	596.19	53.50	111.11	18.68	10
-470.21	581.79	535.16	44.92	65.77	2.84	8
-199.95	422.36	558.84	43.91	33.97	-12.60	8
-130.37	313.96	791.99	101.04	28.44	-60.52	10
-277.59	592.29	596.44	115.97	14.59	-61.25	9
-167.97	477.78	644.53	73.79	15.17	-74.74	8
-296.88	392.58	631.84	58.56	49.74	-118.35	10
-400.39	250.49	657.23	73.36	44.59	-129.27	8
-241.94	708.74	515.14	117.10	40.47	-122.28	11
-506.10	676.03	633.79	49.96	41.38	-113.40	8
-385.99	686.77	705.08	0.82	-20.42	-39.12	10
-346.92	625.49	796.39	-38.54	-32.04	27.07	8
-466.55	605.47	846.92	-74.28	-43.52	65.09	8
-526.86	507.32	814.21	-74.46	-57.77	66.77	11
-282.71	504.64	730.22	-91.58	-90.88	73.61	8
-214.84	355.96	703.37	-121.67	-83.19	73.21	8
-88.62	236.08	869.14	-95.89	-77.36	38.70	10
-34.18	441.89	733.15	-62.47	-24.02	22.37	8
-285.89	325.93	773.19	-40.16	-1.80	-65.06	9
-352.54	418.46	694.09	7.29	-14.53	-105.93	10
-336.91	489.01	544.92	44.95	-16.36	-135.35	8
-426.27	515.14	544.68	67.44	-38.30	-126.62	10
-324.22	616.21	541.26	69.89	-43.79	-108.67	8
-335.45	565.43	537.11	22.86	-48.77	-111.02	9
-458.74	476.32	676.03	-7.57	-64.97	-89.32	10
-387.21	388.67	908.20	-31.16	-159.73	-25.48	8
-124.02	446.29	658.45	-28.23	-191.59	111.66	10
-103.27	295.65	756.84	-28.20	-139.74	170.10	9
-148.44	582.76	659.42	-20.84	-120.12	175.11	10
-132.32	455.81	775.39	-56.24	-79.47	219.36	8
24.41	359.13	734.38	-35.28	-84.26	217.32	10
126.71	460.69	593.51	-14.53	-122.38	145.78	8
346.19	436.77	897.71	8.21	-95.55	110.75	11
146.00	473.63	934.57	76.72	-45.84	86.94	8
-212.16	684.81	673.10	81.63	-64.21	68.42	8
-181.40	688.72	559.08	28.23	-90.94	47.15	10
380.86	486.33	559.08	21.55	-90.42	-41.53	8
632.32	522.95	684.08	79.13	-49.50	-164.18	9
608.40	651.37	560.55	70.31	73.43	-200.99	10
76.17	521.97	762.94	57.98	113.56	-169.62	8
-187.99	651.61	690.92	49.19	132.11	-74.52	10
-635.01	603.03	573.73	-9.95	115.54	-0.52	8
-605.96	232.42	602.54	-66.62	1.50	97.17	9
-472.17	62.74	723.14	-22.00	-103.49	144.44	10
5.86	286.62	683.35	30.21	-131.90	133.91	8
482.42	717.53	706.05	66.19	-105.90	26.73	8
303.22	885.74	557.86	0.92	-2.01	-45.96	11
186.04	696.53	708.25	-61.10	21.55	-58.84	8
78.61	677.25	689.45	-81.97	52.80	-40.86	8
10.99	413.33	730.47	-78.22	54.90	-19.38	10
58.35	544.19	683.84	-4.64	49.62	7.20	8
58.11	578.86	728.03	14.62	50.45	-33.02	9
36.87	600.59	720.70	8.06	86.40	-45.56	10
7.57	579.10	567.14	-5.46	105.83	-54.02	8
-145.75	408.94	736.08	-6.81	145.45	-91.46	8
-334.72	369.38	559.33	25.82	145.51	-94.02	8
-373.05	381.84	504.15	25.91	85.36	-78.58	11
-284.91	432.86	665.53	18.74	74.92	-59.88	8
-330.81	588.13	757.57	52.19	71.14	-49.19	10
-213.38	653.56	748.29	47.67	46.17	-52.92	8
-409.18	622.56	633.54	-6.16	35.83	-16.72	8
-448.00	555.42	646.73	-79.90	-40.62	64.85	11
-150.88	272.46	789.31	-96.59	-58.07	86.91	8
-132.57	284.91	883.79	-97.44	-14.86	84.05	8
-255.62	347.41	896.00	-78.64	-14.34	92.59	10
-21.97	453.13	693.60	-72.81	-42.63	52.12	8
50.29	369.87	663.82	-66.62	-13.49	-15.50	9
152.59	433.84	667.24	-36.96	-0.82	-26.37	10
-200.20	509.52	728.52	-4.09	82.82	-3.91	8
-397.46	565.19	808.11	18.89	57.31	-4.39	8
-215.33	581.30	929.20	30.61	41.29	-36.83	11
-399.90	551.03	839.84	16.11	24.69	-56.15	8
-176.76	426.03	837.89	6.96	-15.99	-32.26	8
-264.16	410.16	711.67	-18.07	-28.99	-45.56	10
-86.91	188.23	792.97	-38.82	-34.64	-47.79	8
-90.58	199.22	829.35	-6.01	9.55	-10.22	9
-266.60	511.47	562.99	8.03	-11.35	-11.60	8
-66.65	307.86	619.14	16.75	-29.33	-34.45	10
-93.26	58.59	638.18	147.83	-16.54	-24.44	8
-93.99	331.05	403.32	241.91	19.01	2.90	8
-202.88	713.87	613.04	204.99	41.23	32.71	11
-147.46	832.52	750.24	123.17	57.98	56.43	8
-322.75	823.97	823.00	37.20	68.66	33.14	8
-418.95	651.86	867.43	-32.56	4.43	50.99	10
-270.75	537.11	707.52	-64.73	-18.74	73.82	8
-118.41	323.49	789.55	-112.98	4.67	60.36	9
-248.78	254.39	682.86	-26.31	22.83	36.71	10
-180.91	387.21	678.71	8.27	-9.31	77.88	8
-136.47	539.55	788.33	45.56	19.74	67.99	8
-288.57	791.50	653.81	29.88	11.20	32.87	10
-75.68	676.76	635.74	-8.54	2.87	37.75	9
-171.14	501.46	629.64	-13.49	11.35	-2.17	8
-91.80	566.16	641.60	-3.17	-12.42	-40.47	10
75.20	516.36	756.84	-0.67	6.71	-57.65	8
-341.06	610.35	703.37	-15.20	38.67	-38.33	8
-291.02	496.34	756.84	-41.32	2.75	-1.92	9
-305.91	459.72	713.87	-51.79	-13.09	25.82	10
-83.01	436.77	676.76	-39.70	-16.33	30.33	8
-257.32	498.29	649.17	-17.40	-16.78	40.95	8
-72.51	491.21	742.92	-20.90	-48.34	63.87	11
-50.54	558.59	566.89	-2.17	6.62	82.70	8
-248.05	445.07	651.12	25.27	-23.44	79.04	8
-7.57	592.04	721.44	56.27	-58.07	79.68	10
125.24	590.58	720.21	84.01	-8.54	73.12	8
38.33	672.12	564.70	71.41	22.92	42.21	9
16.60	674.07	466.31	30.52	28.96	-1.16	8
102.05	507.08	735.60	38.02	20.39	-36.56	10
-136.47	743.90	660.64	56.52	83.83	-13.73	8
-431.64	604.74	658.69	20.66	97.56	-12.85	8
-361.57	532.71	516.11	-1.28	73.79	-50.66	11
-420.90	348.63	517.09	-5.19	61.65	-82.18	8
-516.60	146.97	781.25	60.64	22.77	-97.99	8
-459.72	552.73	724.12	134.98	-32.99	-64.03	10
-207.52	774.90	733.89	74.46	-72.11	-26.03	8
-178.47	646.97	796.88	32.26	-98.57	-35.83	9
-144.53	675.78	655.52	49.16	-88.56	-27.92	10
-13.43	859.38	561.77	4.12	-103.24	3.45	8
-126.71	657.96	648.19	-40.25	-71.26	-4.52	8
-40.77	568.85	662.60	-67.69	-84.72	12.48	10
67.87	551.27	710.21	-88.32	-7.17	-1.77	9
-92.04	455.81	679.44	-88.41	19.35	-20.45	8
-188.48	455.08	666.50	-63.32	34.24	-2.59	10
-1.71	374.02	775.15	-50.23	13.24	-26.46	8
-114.99	479.25	699.95	-21.48	2.11	-38.02	8
-177.73	558.84	708.01	-34.52	-26.64	-26.64	9
-96.92	595.46	639.65	-71.62	-37.48	-7.66	10
-184.57	488.53	755.37	-106.54	-25.82	14.77	8
-64.45	522.71	763.67	-76.51	-22.28	41.08	8
-17.09	581.54	722.90	-78.46	-24.23	28.84	11
-156.98	423.34	719.24	-92.19	-26.73	3.27	8
-103.27	479.25	708.25	-25.60	-20.26	-1.43	8
-347.41	585.69	592.53	29.48	-8.76	-33.84	10
-370.36	625.49	600.34	-12.88	-55.82	-38.12	8
-216.31	469.24	822.51	-25.54	-65.70	-28.17	9
-202.88	355.47	754.88	-17.52	-58.96	25.42	10
127.93	411.13	710.45	-38.67	-103.12	84.59	8
225.10	347.66	620.61	-34.55	-43.61	95.12	10
217.04	461.91	719.24	41.60	-2.81	72.97	8
-39.79	505.86	765.38	59.54	13.85	79.80	9
-213.13	573.00	764.40	79.77	32.68	84.35	10
-200.93	583.25	628.17	104.98	24.35	72.42	8
-95.46	680.91	497.31	125.92	-20.90	-4.27	8
264.89	746.09	614.26	139.07	-24.87	-46.94	10
66.41	670.65	697.51	97.99	61.52	-45.32	9
-303.47	550.29	666.02	41.84	68.51	-88.84	8
-271.24	497.80	713.87	-41.44	41.53	-80.93	10
-241.46	410.89	732.91	-37.38	-11.29	-139.92	8
-175.78	534.18	590.33	-18.68	-24.20	-147.92	8
-278.81	466.31	634.03	-23.90	-34.18	-161.87	11
-254.39	529.30	600.34	-20.69	-37.84	-151.46	8
-253.42	610.11	766.85	-30.79	-44.92	-105.96	10
-133.06	531.98	740.23	-41.41	-36.62	-29.66	8
-170.17	581.30	678.47	-77.73	-36.41	20.60	11
-115.23	339.60	807.86	-101.44	-24.48	37.14	8
-389.65	376.71	824.46	-98.60	-23.99	56.46	8
-13.67	193.12	800.54	-42.76	-38.88	99.61	10
-118.41	354.74	505.62	14.86	76.23	-3.36	8
-484.62	422.36	556.40	140.08	-32.01	-66.68	9
78.12	781.98	285.64	104.52	-115.39	-45.50	10
332.03	315.67	581.54	-17.85	-41.17	-42.76	8
12.70	396.73	854.98	50.54	-36.07	19.07	10
141.11	615.48	915.04	73.94	-44.59	84.93	8
-134.52	790.77	940.43	39.95	-25.88	79.22	9
-94.97	534.91	851.32	-15.23	-40.25	108.34	10
59.33	543.21	793.70	-67.78	0.06	97.63	8
110.60	525.39	687.50	-39.83	25.91	74.40	8
154.05	566.16	576.42	-13.03	10.44	1.68	11
138.43	514.16	642.33	-33.54	21.18	2.04	8
74.22	611.57	717.77	-77.12	69.85	0.64	8
-123.54	568.85	774.66	-112.37	93.05	-70.31	8
-203.37	379.64	906.98	-71.56	79.90	-116.12	10
-216.31	592.29	668.70	-53.10	55.66	-112.06	9
-142.58	528.32	749.02	-79.93	30.94	-115.11	10
-197.27	429.44	766.36	-75.81	41.02	-110.41	8
-198.00	324.22	807.86	-95.76	30.09	-67.54	10
-39.31	244.14	857.91	-52.43	74.22	-92.56	8
-227.54	187.50	916.02	24.81	125.12	-123.69	9
-562.50	253.66	786.87	45.78	102.94	-100.07	10
-366.21	288.09	715.82	74.71	10.74	-57.37	8
-292.97	371.83	557.86	112.58	-32.44	-31.13	10
68.36	372.07	754.15	129.15	-3.27	-8.18	8
-43.46	495.36	716.31	120.70	82.06	-17.21	9
-299.80	619.14	656.49	74.92	96.74	-17.00	10
-393.55	461.91	702.15	18.71	114.04	-7.66	8
-468.75	584.23	684.08	21.15	86.55	-3.94	8
-408.20	395.51	631.59	-14.16	64.88	-15.05	10
-406.25	305.66	651.37	-23.96	15.59	-12.85	9
-245.61	300.05	828.61	2.72	-0.76	17.73	8
-265.14	562.50	495.36	35.89	0.67	50.81	10
-17.58	445.80	768.07	-49.41	-5.65	85.51	8
8.54	326.66	711.91	-37.54	58.56	124.33	9
43.70	468.99	705.57	-36.38	85.51	137.12	8
-310.30	447.27	717.04	-60.36	125.92	112.06	10
-305.91	317.63	790.28	3.30	108.76	141.69	8
-259.03	477.29	739.01	83.92	112.00	115.88	10
-279.79	544.68	692.38	81.94	126.86	72.63	9
-472.90	725.10	607.42	70.95	133.39	78.12	10
-351.07	740.23	523.44	37.57	55.27	55.45	8
-240.72	862.55	672.36	-14.43	10.62	-2.38	8
-191.89	730.96	634.28	-45.93	24.02	-7.84	10
-308.59	514.89	720.70	-61.77	51.21	21.03	9
-393.80	548.34	616.94	-44.68	35.28	39.49	8
-312.99	486.82	664.55	-42.39	15.47	50.93	10
-223.14	574.95	577.64	-49.62	19.84	13.46	8
-439.70	530.52	582.76	-82.28	18.83	4.09	8
-263.67	500.24	729.25	-90.45	-2.41	-1.07	11
-187.50	451.90	905.76	-66.19	19.23	-59.97	8
-390.14	436.52	827.39	5.40	78.22	-60.18	8
-518.80	434.08	689.94	15.96	66.31	-49.35	10
-533.20	410.89	540.28	10.04	40.83	-20.32	8
-570.56	434.08	536.87	27.25	42.88	-10.93	9
-591.80	403.81	597.66	79.04	21.33	-22.37	10
-563.23	719.48	348.39	129.36	-16.48	-13.31	8
-405.76	691.65	730.47	124.18	-38.97	6.90	8
-522.71	691.41	694.58	98.66	-49.59	49.07	11
-207.28	724.12	684.57	74.01	-42.27	53.19	8
-254.39	435.55	826.17	13.58	-8.73	33.60	10
-226.32	576.66	635.99	-8.76	-43.40	26.73	8
-285.40	526.61	636.23	1.65	-62.19	50.38	8
-417.72	563.23	682.62	-27.13	-63.35	83.68	9
-285.89	250.00	747.80	-57.59	-61.61	117.49	10
-149.17	403.32	766.36	-44.04	-66.07	154.08	8
23.19	588.13	738.77	-49.44	-31.62	181.06	10
27.83	626.22	566.16	-111.69	28.11	68.94	8
-418.95	269.78	543.70	-85.51	37.99	39.70	9
-560.55	475.34	562.50	-21.45	-4.49	7.97	10
-451.90	437.01	767.58	11.96	-57.56	-36.87	8
-216.80	700.68	546.63	89.81	-91.83	-24.48	8
-167.72	584.96	753.91	34.42	-71.90	11.90	10
-62.99	594.97	839.60	21.27	-58.87	15.20	9
-221.68	496.34	840.09	-9.22	-11.26	15.81	8
-21.97	554.93	784.18	-22.86	-42.30	40.16	10
64.45	530.27	812.99	-41.96	7.66	20.97	8
-135.74	541.02	489.99	-39.76	8.27	1.40	8
-263.43	435.55	753.66	-42.66	-51.24	24.02	9
-42.24	735.11	541.99	-27.10	-45.72	25.79	10
-151.12	543.70	526.37	-80.47	34.61	-65.00	8
-357.67	434.08	562.26	-70.40	45.72	-104.16	8
-473.39	448.73	650.39	-53.59	-3.97	-111.91	11
-316.41	447.27	690.43	-25.88	-25.15	-131.47	8
-253.42	453.13	861.57	-22.22	-37.23	-121.03	10
-41.75	472.90	944.82	-12.02	-76.35	-24.41	8
-55.91	478.03	988.77	2.11	-74.34	35.61	10
41.75	485.11	817.14	-15.14	-69.03	42.05	9
-169.68	415.04	724.12	17.27	-15.17	12.85	8
-360.84	581.05	590.33	-16.08	-31.59	10.93	8
-185.55	371.34	723.39	-35.34	-24.44	25.85	10
14.89	403.32	646.00	-21.15	17.21	4.49	8
-187.99	367.68	701.17	9.77	58.07	-70.40	9
-232.67	622.31	655.03	38.67	53.41	-118.93	10
-272.46	633.06	553.47	-0.46	39.92	-147.34	8
-446.78	557.62	726.32	-20.69	-15.38	-93.14	10
-362.06	596.19	803.96	14.16	-64.58	-50.57	8
-93.26	612.55	948.49	7.81	-74.40	-26.00	9
-216.06	475.59	715.58	25.67	-33.05	-23.74	8
-245.36	529.54	571.78	-55.94	-38.15	48.55	10
-179.69	365.23	729.74	-108.64	-36.22	66.28	8
-163.09	312.26	734.62	-103.06	-27.65	44.71	11
-292.48	277.83	753.66	-91.89	-9.46	28.02	8
-326.90	234.86	777.10	-55.08	-31.80	34.70	8
-245.61	346.44	806.64	-6.74	-60.91	37.54	10
-168.70	385.99	841.31	6.32	-62.74	42.57	8
-71.53	518.07	752.93	-2.78	-59.11	44.74	9
21.73	353.27	726.32	-36.83	-54.96	19.32	10
-57.86	421.14	594.48	-1.34	-30.55	16.17	8
-86.67	415.53	683.84	28.56	-41.87	15.38	8
-85.45	556.88	809.08	56.70	-28.99	29.02	8
-153.56	644.29	820.56	42.82	-20.51	24.02	11
-44.68	422.12	918.46	6.84	-31.86	1.83	8
90.33	437.26	888.18	-25.88	-14.43	-22.64	8
-96.19	415.53	794.92	-63.54	-0.64	-13.82	10
-235.35	336.91	810.55	-70.77	-9.89	57.68	8
-25.39	294.43	744.14	-71.32	-11.60	25.70	9
-85.21	265.63	688.96	-5.04	12.08	-42.85	8
-42.97	354.74	825.93	20.17	-3.66	-72.81	10
12.94	415.04	835.94	20.51	19.78	-101.01	8
-63.96	428.47	839.84	-6.32	61.16	-94.73	8
-140.38	433.59	824.46	-28.69	72.36	-74.46	11
-61.77	340.33	852.78	-31.34	77.15	-82.64	8
-279.05	87.65	1024.90	-32.20	148.77	-144.65	8
-611.57	218.51	750.98	21.70	107.42	-128.45	10
-181.64	339.60	739.26	19.78	19.17	-49.77	8
-458.98	328.37	574.46	3.69	10.83	-33.36	11
-462.89	229.00	586.91	22.46	-50.54	69.12	8
-95.70	244.38	595.21	50.90	-42.69	103.21	8
-188.23	510.25	614.75	69.73	-5.62	106.38	10
-145.75	515.87	866.70	13.92	-43.58	100.13	9
44.43	402.83	902.10	16.75	-9.43	138.12	8
38.57	421.39	861.57	22.92	20.63	131.90	10
-137.70	311.04	858.89	16.33	82.52	72.14	8
-217.77	523.44	818.85	7.11	92.93	46.36	8
-271.48	277.34	793.21	-28.23	111.08	32.29	11
-304.93	372.56	663.57	-2.14	91.86	-30.94	8
-300.05	324.95	750.00	-17.64	78.49	-52.95	8
-338.38	347.17	672.12	26.28	78.46	-55.30	10
-500.49	443.60	617.19	56.92	52.80	-28.63	8
-351.32	449.71	612.79	127.96	1.34	33.84	11
-187.01	625.49	551.51	130.25	-38.88	1.62	8
39.31	484.86	734.62	128.23	8.64	-8.91	8
-497.80	540.04	614.26	158.54	47.24	-13.46	8
-170.17	679.69	630.86	91.77	-22.86	7.42	10
-117.43	659.91	680.42	19.53	-4.12	-0.18	9
-169.43	534.67	686.52	-1.77	6.07	4.39	8
-152.59	573.24	812.26	-22.34	30.94	25.30	10
-192.14	607.18	693.36	-0.95	66.38	24.38	8
-117.43	625.49	641.60	-12.24	76.54	4.24	8
27.83	392.33	838.87	-23.07	104.46	-14.25	11
-323.49	497.31	619.87	21.73	128.97	-77.36	8
-442.87	388.18	577.88	-19.68	101.62	-37.38	8
-612.55	297.85	435.79	-25.73	97.87	-61.55	10
-735.11	244.87	585.69	88.23	62.47	-76.48	9
-777.83	735.11	449.22	117.89	65.40	-74.55	8
-469.73	1175.05	652.59	60.91	28.17	-17.12	10
-478.76	549.80	756.35	-77.06	27.50	39.43	8
-295.65	531.49	649.41	-21.70	-44.16	32.44	10
-316.16	466.80	667.72	-31.37	-12.05	49.32	9
-381.84	507.32	683.59	-21.36	-10.89	30.88	8
-362.30	555.91	681.88	2.04	-16.75	57.68	10
-375.00	611.08	721.92	11.63	-4.97	79.53	8
-575.44	548.10	571.78	-29.79	0.27	101.35	8
-490.23	304.20	754.64	-65.61	-54.23	83.92	11
-241.70	483.15	760.50	-69.82	-61.19	81.05	8
-205.08	339.84	852.29	-87.28	-26.21	37.02	8
-312.50	290.04	596.68	9.09	-3.30	-1.43	10
-380.37	515.87	473.14	60.82	-4.39	-6.01	8
-435.55	766.11	513.67	54.14	-21.33	10.10	9
-428.96	697.27	773.68	5.28	-46.02	36.87	10
-275.15	635.50	791.99	-38.21	-95.18	35.55	8
-306.15	463.38	791.02	-80.96	-103.79	54.14	8
-232.18	370.12	863.53	-104.55	-125.67	106.78	10
-74.71	276.37	840.33	-77.82	-102.02	124.27	9
47.36	458.98	547.61	-57.19	-59.33	130.52	10
-322.02	3.17	836.91	-74.95	7.26	88.23	8
-278.81	303.47	644.29	20.45	-62.01	50.54	8
-61.04	441.89	636.96	31.01	-60.46	25.54	11
22.46	421.39	788.82	39.12	-46.23	-18.71	8
-211.67	649.66	525.88	61.10	-49.65	-79.62	8
-71.29	643.07	554.20	9.46	-49.59	-61.95	10
-259.77	602.54	704.35	-29.48	-38.12	-52.86	8
-373.29	498.54	778.08	-60.49	-68.02	-44.80	9
-201.17	446.29	892.82	-46.72	-77.64	-44.34	10
-45.90	399.66	833.25	-18.04	-74.40	-63.87	8
23.93	425.29	731.20	-24.90	-66.53	-19.32	8
46.63	356.20	781.01	-37.78	-57.25	2.29	10
176.03	537.60	604.74	-35.64	-51.09	-16.78	9
-15.38	479.49	853.03	-40.25	14.89	-43.91	8
-343.99	670.17	664.79	-24.69	35.10	-62.01	10
-318.60	259.28	878.66	-88.93	-1.56	-56.00	8
-192.14	301.27	796.39	-59.08	-14.95	-24.75	8
-96.19	286.38	836.43	-49.35	-9.34	-40.56	11
-301.27	361.33	738.53	-36.74	-9.40	-55.48	8
-292.24	404.79	635.25	-21.45	-42.05	-29.82	8
-253.91	324.71	676.76	-7.48	-36.96	-43.33	10
-169.68	294.43	736.82	0.79	-20.23	-56.85	8
-242.43	358.40	973.39	65.77	-30.18	-75.01	9
43.95	573.73	770.75	52.49	-57.13	-78.92	10
10.25	526.86	585.21	-6.20	-39.95	-98.39	8
32.96	579.59	566.16	-12.88	-130.28	-64.09	8
426.27	585.45	695.56	-25.88	-92.86	-41.14	11
70.56	626.71	880.37	-10.28	67.87	-128.81	8
-521.24	453.13	727.54	12.60	121.28	-188.75	8
-303.71	253.66	698.24	22.13	2.56	-149.08	10
8.54	255.86	742.92	42.39	11.78	-107.94	8
-165.28	585.45	857.67	49.44	70.16	-86.30	9
-944.09	355.71	679.69	-24.23	105.35	16.14	10
-710.45	23.44	843.26	-67.84	-52.52	103.39	8
-198.97	453.61	721.68	-20.57	-105.83	53.59	10
-97.66	429.20	703.37	-35.34	-105.10	-17.55	8
78.86	390.87	666.02	-33.14	-96.10	-34.55	9
-134.52	488.04	625.24	-15.69	-49.80	-56.30	10
-361.33	555.66	702.64	-6.50	-88.96	-38.97	8
-247.80	527.83	836.67	2.84	-97.93	-6.41	8
-88.62	348.14	1101.81	14.80	-90.36	-33.60	10
-228.52	362.06	926.51	11.99	-57.16	-67.96	9
-243.16	338.87	814.94	-21.79	-76.42	3.81	8
32.47	252.20	832.03	-46.57	-75.41	42.45	10
135.25	84.23	888.18	-9.34	-14.25	43.00	8
-6.84	316.89	537.11	20.26	-0.27	50.69	8
177.49	470.70	486.08	10.65	-31.01	53.74	9
-3.66	448.97	576.90	-84.20	-24.93	109.74	10
178.22	484.62	947.75	-57.16	23.25	71.66	8
-162.84	540.28	817.87	51.12	55.02	34.52	8
-304.93	328.13	800.29	25.18	0.82	23.80	11
-127.44	205.81	753.42	51.76	-57.10	77.61	8
-138.92	405.76	543.95	69.43	-81.12	79.35	8
10.50	256.59	813.23	64.88	-62.26	97.23	10
420.65	523.68	724.12	86.64	-1.77	67.14	8
-169.19	472.90	628.42	58.99	91.16	50.42	9
-177.98	390.38	742.19	-3.91	27.04	45.17	10
-33.20	396.48	756.10	-28.44	-7.69	51.97	8
-18.07	394.53	873.78	-17.43	-6.65	27.59	8
-43.46	483.89	858.89	-37.35	43.15	18.74	8
-104.74	285.16	993.16	-78.12	35.37	-24.44	11
-62.50	324.71	952.64	-57.19	79.68	-13.49	8
-350.34	319.34	800.78	-59.23	78.74	-13.79	8
-116.21	421.14	710.45	-44.83	3.33	11.66	10
9.28	422.85	707.76	-54.50	-14.59	-9.95	8
-105.22	372.07	669.19	21.21	-31.86	15.75	9
143.55	397.71	735.11	61.46	-27.71	13.95	10
57.37	665.28	691.89	61.22	-1.25	-21.70	8
52.73	497.07	910.40	-23.10	43.64	-14.10	8
-177.49	398.68	778.32	-35.61	26.06	-1.16	10
-103.03	394.04	763.43	-47.06	31.16	41.11	9
-265.14	212.89	781.98	-33.94	35.49	42.08	8
-99.61	358.40	655.76	27.77	-30.55	59.97	10
192.38	378.91	709.47	53.53	-17.09	72.51	8
152.10	392.82	751.95	113.71	37.29	24.26	8
155.52	757.32	682.62	111.18	57.40	14.80	11
182.62	631.59	749.76	36.01	70.89	-23.96	8
-72.27	635.50	802.98	19.62	115.69	-40.77	8
-108.40	483.64	700.20	-37.41	126.86	-28.50	10
-159.67	25.88	953.37	-34.45	153.08	-72.72	9
-393.55	255.13	824.71	88.20	84.63	-51.94	10
-201.66	410.89	761.72	95.43	67.99	-37.69	8
-245.36	459.72	582.28	51.06	66.47	-29.75	8
-505.37	389.40	618.16	26.67	26.55	9.74	10
-398.93	364.26	636.72	1.68	4.15	33.11	9
-238.53	409.67	771.24	4.00	15.32	0.92	8
-230.22	331.30	708.01	26.37	7.17	-45.04	8
-88.13	305.91	740.23	25.88	-30.58	-46.91	10
-13.67	285.40	737.79	51.97	-9.77	-15.41	8
-74.95	275.88	766.11	63.23	11.57	-10.01	9
-19.53	530.76	863.77	44.89	48.25	27.04	8
-220.21	521.48	880.37	-8.27	110.87	8.42	10
-364.26	551.03	709.47	-42.88	74.55	-3.14	8
-322.02	403.81	552.00	-52.61	47.55	18.22	8
-262.94	460.94	665.53	-43.82	24.93	37.63	11
-312.74	590.09	870.12	-2.96	81.18	-14.25	8
-524.41	609.62	652.83	21.70	110.32	-65.03	8
-622.31	466.80	677.98	41.69	41.47	-53.77	10
-448.97	511.23	606.20	79.38	-19.84	-52.19	8
-302.25	603.52	602.54	92.32	-26.61	-11.69	11
-329.83	522.22	723.39	46.33	-37.57	9.86	8
-231.93	633.79	771.24	46.26	-35.52	10.77	8
-337.65	626.46	714.36	19.38	-45.20	26.21	10
-252.93	499.27	681.64	-16.27	-68.82	81.79	9
-114.26	528.56	836.18	-75.84	-16.82	151.25	8
-185.55	278.81	704.35	-83.10	-38.54	172.06	10
35.40	343.99	620.85	-31.52	-45.65	123.54	8
19.29	357.18	734.62	17.58	-20.51	71.01	10
10.74	414.55	858.89	34.61	0.09	40.34	9
-158.20	399.41	812.74	10.71	33.97	10.89	8
-68.85	204.83	705.32	-21.70	49.29	41.02	8
-115.97	234.13	599.85	32.90	79.41	0.73	10
-395.26	337.65	548.83	52.55	72.42	-31.46	8
-574.71	357.91	557.86	103.49	-12.94	-21.30	9
-265.63	741.70	531.49	89.87	-96.28	67.75	10
-334.47	629.88	873.78	-55.73	-59.23	116.36	8
-335.45	575.20	832.28	-73.70	-57.37	108.03	10
-132.57	787.60	836.18	-80.96	-11.60	64.76	8
-226.32	584.47	905.52	-98.72	41.90	-44.16	9
-386.23	491.70	638.18	-54.93	-9.40	-17.82	10
52.73	502.20	751.71	-73.64	-101.50	46.30	8
198.00	441.89	819.09	-85.17	-39.55	71.90	8
309.08	318.12	777.34	-62.01	5.65	60.55	11
24.66	156.49	826.66	44.98	64.09	29.11	8
-86.91	353.52	775.39	149.51	21.42	7.93	8
-86.67	467.53	439.94	108.15	3.14	-1.68	10
45.41	411.87	660.40	23.83	-9.34	-8.73	8
90.09	419.92	638.43	25.94	41.50	1.34	9
-146.48	416.26	672.12	1.53	138.24	60.36	8
-403.32	494.14	620.12	-20.72	133.21	53.01	8
-548.58	477.05	801.51	-28.17	94.97	48.13	10
-264.16	490.97	955.32	-5.52	15.20	39.52	8
-157.47	520.75	774.66	31.98	23.13	5.40	11
-97.66	607.18	596.19	-0.43	25.51	-18.92	8
-185.79	574.71	645.02	-24.63	47.09	-25.30	8
-319.82	626.22	740.23	-17.30	42.30	-34.48	8
-318.36	574.22	764.89	-45.23	4.39	-47.27	10
-126.95	466.55	651.37	-64.61	-2.90	-50.11	9
-169.43	505.13	658.69	-106.69	3.42	-73.33	8
-264.89	395.26	709.23	-114.90	-0.27	-66.89	10
-347.41	297.85	726.07	-101.32	1.37	-11.35	8
-221.19	372.07	802.25	-71.26	-15.81	28.93	10
-280.03	231.45	865.72	-7.66	-13.12	37.84	9
-207.76	452.88	738.53	29.42	-48.07	34.58	8
-73.00	495.61	717.53	7.54	-56.43	23.10	10
-47.36	434.81	756.59	-14.28	-32.93	34.33	8
-6.10	443.36	863.04	-26.95	-34.45	13.37	8
50.78	419.43	791.75	-35.19	8.30	0.46	9
-134.52	273.68	805.18	-24.87	10.01	-7.11	10
-81.30	388.43	710.45	21.94	-6.68	-3.91	8
-145.02	417.24	784.91	-1.43	1.65	-7.57	8
-114.50	350.34	870.12	5.92	30.85	-11.26	8
-203.13	408.45	774.17	-0.79	46.84	-17.67	11
-331.30	224.85	909.67	-35.22	46.23	-21.76	8
-284.18	218.75	776.61	-19.13	20.90	-44.37	8
-319.58	154.05	796.39	27.62	36.71	-30.30	10
-344.73	447.02	539.31	78.49	32.47	-58.17	9
-235.84	752.20	580.81	115.75	23.10	-92.53	8
-254.39	582.76	601.81	77.73	68.08	-148.10	10
-489.99	451.66	770.51	74.68	5.49	-148.01	8
-187.50	560.06	855.47	35.16	-73.39	-37.87	10
-93.75	507.57	878.17	-26.58	-85.02	-9.19	9
18.55	345.70	836.91	-63.14	-54.75	-6.96	8
-269.29	394.78	691.16	-99.49	14.40	-9.28	8
-383.79	345.21	812.01	-88.62	2.78	-20.11	10
-336.18	431.15	762.21	-47.03	-3.63	-26.52	8
-343.26	511.47	781.25	-45.10	-13.85	-20.48	9
-189.94	333.25	905.52	-64.79	-40.50	-4.79	10
-265.87	292.97	801.27	-49.50	-20.29	-17.27	8
-324.71	207.28	757.81	-64.94	-46.63	-20.78	10
-222.66	228.52	802.00	-53.22	-69.40	19.59	8
-225.10	440.19	686.52	-58.14	-71.93	31.89	9
-183.11	390.87	661.62	-52.67	-70.89	16.78	10
-124.02	493.65	813.96	-48.03	-73.21	-12.82	8
2.93	437.26	781.49	-73.09	-37.35	-27.37	8
-57.13	215.58	825.20	-94.57	-2.32	-37.84	11
-206.05	186.77	983.40	-4.97	75.62	-122.16	8
-453.13	340.09	675.78	59.48	85.54	-186.92	8
-550.29	508.30	525.39	57.71	39.18	-179.26	10
-669.43	484.86	666.75	22.83	-4.00	-124.24	8
-439.21	446.78	964.11	25.42	-40.56	-121.64	11
-317.38	497.31	937.01	65.49	-50.17	-97.53	8
-300.05	-120.36	640.87	22.58	-58.59	-34.70	8
-502.44	76.17	707.03	76.90	-147.61	28.90	10
-264.40	232.18	774.90	88.99	-214.08	73.49	8
185.30	399.17	679.69	53.10	-200.41	64.30	9
-19.78	323.00	549.07	-21.42	-107.64	85.30	10
-254.39	347.17	545.65	-13.28	-134.25	114.59	8
-70.80	472.66	596.68	13.67	-156.80	144.93	10
-10.74	385.01	775.15	27.47	-142.82	130.71	8
58.59	530.52	734.13	38.06	-139.98	76.87	11
176.51	440.92	950.68	33.05	-119.75	37.87	8
321.53	659.18	850.83	40.65	-49.99	-44.28	8
-27.34	375.49	926.51	-28.35	2.17	-60.94	10
-95.70	207.52	959.72	1.34	-22.86	-5.52	8
136.72	451.17	868.65	12.12	-27.13	0.31	9
-160.89	428.71	761.47	-49.65	-4.58	3.11	8
23.68	362.55	691.16	-77.30	-41.87	44.40	10
202.88	306.64	680.42	-75.87	-56.92	36.19	8
52.00	-61.77	576.66	-48.19	-102.05	98.27	8
163.57	-27.34	561.77	-35.49	-139.10	157.23	11
198.97	410.89	848.88	58.17	-69.61	202.58	8
-12.45	629.64	905.27	85.48	-39.28	74.74	10
6.59	500.73	982.67	60.27	-23.01	-21.00	8
441.16	499.02	897.71	51.30	-15.26	-99.18	9
122.80	331.54	756.59	27.07	110.72	-128.63	8
-224.37	464.84	663.82	9.95	70.86	-22.31	10
-85.94	394.29	725.10	-31.07	17.58	75.32	8
-40.53	299.32	748.29	1.37	-8.27	66.68	8
78.61	438.96	447.51	23.96	-22.22	55.42	11
315.92	97.66	665.04	37.38	-66.01	23.83	8
522.95	323.73	748.54	167.60	-8.03	-41.72	8
331.30	538.57	822.75	174.01	69.03	-92.29	10
255.37	785.89	887.94	120.27	83.34	-106.38	8
66.16	256.10	891.36	28.87	106.96	-101.90	11
282.71	477.54	666.99	51.76	91.64	-117.22	8
96.19	285.64	674.56	-5.83	159.21	-50.29	8
-89.36	296.39	780.52	46.30	207.70	45.56	10
-326.90	774.66	732.18	50.20	235.11	42.72	8
-794.92	574.46	635.01	-46.63	193.45	13.76	9
-430.66	143.31	612.30	-119.23	-42.11	56.37	10
215.09	156.01	746.83	-97.02	-46.57	100.22	8
23.93	220.46	1001.95	-91.43	12.30	60.03	10
80.32	501.46	1080.32	-1.65	77.12	1.50	9
-195.31	566.16	773.68	3.23	78.49	-37.72	8
77.39	412.60	744.14	-9.55	69.37	-50.42	10
-21.00	232.42	742.19	-2.17	112.24	-83.74	8
-153.56	166.26	677.25	20.51	105.47	-82.15	8
-296.63	268.07	637.94	26.61	83.37	-69.64	11
-238.53	541.50	455.81	-6.50	54.26	-58.23	8
-444.09	397.22	855.96	4.76	23.04	-46.57	8
-292.48	604.25	802.00	58.69	-16.63	-6.62	10
17.09	675.78	990.72	15.56	-4.33	-7.66	8
115.97	608.89	718.75	-2.78	25.82	7.45	9
38.09	388.92	749.76	-48.83	69.98	24.99	8
44.19	308.35	874.27	-6.01	89.39	-8.18	10
-3.66	424.07	808.35	7.45	122.10	-14.50	8
-264.40	326.66	818.12	17.52	141.78	-11.14	8
-337.16	481.45	628.42	11.78	150.12	-15.99	9
-709.96	331.05	570.31	-28.23	137.05	-2.90	10
-683.11	232.42	630.13	27.65	67.23	-30.61	8
-699.95	373.05	461.43	52.37	33.54	-32.35	10
-446.78	303.47	598.63	63.54	-13.43	-18.43	8
-356.20	341.06	852.05	135.86	-25.05	-43.03	9
-359.62	556.88	897.22	118.62	-47.58	-5.77	10
-383.06	531.25	838.38	31.34	-83.07	75.78	8
-181.88	455.08	1028.81	-5.58	-76.93	88.84	8
-244.38	411.38	840.82	1.46	-16.20	36.07	11
-268.80	492.68	600.10	22.31	-6.56	-5.37	8
-180.91	487.30	653.32	17.49	-20.17	-26.37	8
-110.84	539.55	594.24	8.18	-20.17	-51.73	10
-263.43	288.57	836.18	-32.84	-45.84	-73.36	8
-125.73	439.45	879.64	-59.51	-62.87	-51.30	9
-236.08	295.90	673.83	-54.50	7.81	-53.04	10
-454.35	291.02	716.06	-3.33	2.47	-74.65	8
-704.35	445.07	613.28	46.30	-20.66	-77.42	8
-511.23	599.85	511.96	57.28	-78.80	-64.91	10
-259.77	331.30	696.53	37.20	-67.54	-55.42	9
-448.49	460.45	772.71	34.45	-101.07	-39.43	8
-259.03	516.36	658.20	-13.67	-179.87	12.73	10
29.05	465.09	817.87	-42.48	-182.34	25.48	8
118.90	524.90	761.47	-60.55	-157.93	66.71	10
6.35	610.11	772.71	-95.03	-84.99	76.39	9
-108.15	350.34	875.49	-104.95	-86.61	61.04	8
-28.56	273.44	834.72	-91.09	-56.30	17.70	10
-142.33	407.71	657.47	-78.58	-33.51	-10.04	8
-296.39	214.60	728.27	-54.35	-23.07	-32.84	8
-228.52	460.21	682.37	20.81	1.31	-43.06	11
-222.66	409.42	718.26	12.54	-40.10	-71.50	8
-85.94	492.19	775.63	-22.13	-33.17	-55.79	8
-66.89	372.80	823.97	-47.39	-79.41	-34.42	10
129.15	473.14	852.78	-68.94	-97.02	22.06	9
-65.19	410.64	820.31	-54.38	-30.79	25.94	8
-245.36	381.10	813.23	-48.89	-37.99	4.61	10
-229.49	522.95	666.50	-60.15	-61.25	16.78	8
-414.79	375.98	719.48	-72.20	-105.96	47.73	8
-78.61	349.61	867.19	-49.44	-174.07	62.87	11
224.85	189.21	854.49	-30.70	-163.39	6.16	8
319.09	255.86	682.13	-7.23	-109.47	-36.65	10
391.60	396.73	650.63	7.57	-88.35	-36.53	8
126.46	532.96	859.38	14.01	-37.69	-47.76	8
139.65	492.92	959.96	36.19	-32.99	-51.39	11
171.63	619.14	876.22	75.87	78.61	-65.55	8
-42.72	554.93	803.22	48.46	130.86	-96.59	8
-308.59	188.23	858.64	15.96	97.63	-91.64	10
-201.66	229.25	722.41	-8.42	24.51	-23.56	8
-71.04	106.45	745.12	-52.25	14.62	-32.65	9
-170.17	66.89	760.01	-9.25	-35.95	-21.67	10
-256.
