# Supplementary material for: Complexes of vertebrate TMC1/2 and CIB2/3 proteins form hair-cell mechanotransduction cation channels
Source: eLife. 2025 Jan 8;12:RP89719. doi: 10.7554/eLife.89719 (PMC11709434; doi:10.7554/eLife.89719)
Supplement: Figure 3—source data 1. [file elife-89719-fig3-data1.zip › Figure 3H/het/18-2-T3.csv]

Time	Lat	Foreaft	Vert	Pitch	Roll	Yaw
1	-181.88	562.5	611.82	32.26	-6.99	47.76
2	13.18	649.9	709.72	30.15	-8.85	36.1
3	-118.65	648.93	370.85	61.19	17.97	1.46
4	55.18	341.8	582.76	80.11	12.82	5.07
5	148.93	593.26	721.44	139.22	43.43	8.21
6	-345.7	486.57	702.15	188.32	58.78	12.3
7	-526.12	863.04	439.21	213.41	-9.98	-11.38
8	-380.86	908.69	511.47	108.58	-57.4	24.29
9	-351.81	309.57	889.16	34.85	-87.83	68.57
10	-334.47	516.85	919.92	19.47	-148.47	88.59
11	-124.51	404.54	883.79	130.58	-126.01	98.79
12	299.56	423.83	885.01	166.47	-84.72	97.35
13	-166.02	1113.53	739.26	315.03	69.34	74.43
14	-284.67	881.59	275.88	141.2	-2.62	98.54
15	-408.94	724.85	947.51	-169.04	-40.95	109.99
16	-89.36	630.13	685.06	-274.75	-44.07	22.89
17	-149.41	403.08	667.24	-305.27	-73.64	6.59
18	-216.31	-430.42	776.12	-254.91	-94.18	-8.3
19	177.49	656.25	615.23	-132.66	-66.01	39.03
20	-1018.55	639.89	906.25	-41.02	-126.34	38.27
21	-411.38	1092.53	322.75	-20.14	-270.29	51.33
22	159.42	225.34	182.13	-131.1	-88.78	27.16
23	-447.02	340.58	156.25	-159.64	-136.23	-2.56
24	1004.64	384.52	738.28	-136.02	-333.5	136.44
25	928.47	836.91	261.72	-44.31	-221.86	156.43
26	490.97	616.94	204.35	-69.31	-130.83	122.59
27	755.37	465.58	485.11	-144.96	-176.91	59.54
28	1043.21	409.91	700.2	-163.21	-115.08	-22.13
29	849.85	346.68	993.9	-117.71	48.58	-71.44
30	407.71	215.09	1030.76	-111.21	140.35	-86.64
31	48.83	276.37	866.94	-146.24	145.72	-90.03
32	-128.91	366.46	603.76	-166.2	123.44	-54.14
33	-333.25	230.71	642.58	-169.92	58.2	20.45
34	427.25	225.59	706.05	-49.1	-15.29	87.77
35	740.97	148.44	633.3	59.51	55.94	18.43
36	422.85	111.08	821.04	101.81	125.4	11.2
37	258.06	307.86	258.79	164.55	121.49	-7.39
38	372.56	1707.52	788.57	198.49	96.22	-57.43
39	-179.2	1049.8	304.44	80.93	157.5	-69.03
40	-503.42	1034.67	57.37	21.67	28.02	-18.98
41	203.86	662.35	677	25.51	-25.3	-29.75
42	312.74	373.54	917.24	45.26	-7.35	-73.49
43	760.74	300.05	919.43	103.73	37.54	-140.26
44	410.16	560.06	546.63	105.38	80.44	-223.33
45	262.45	291.02	901.12	129.7	174.74	-235.53
46	-21.24	355.22	857.91	199.62	156.86	-219.21
47	-156.98	597.17	258.54	170.9	166.78	-197.14
48	-142.82	303.47	533.94	0.27	172.61	-60.94
49	-526.37	395.51	631.1	-105.74	200.78	103.73
50	-203.13	-205.81	792.97	-140.26	117.95	80.23
51	-50.05	342.77	352.05	-80.38	170.99	89.39
52	-546.14	390.14	397.71	-41.63	190	92.29
53	-437.74	1189.7	814.45	-11.2	122.65	125.49
54	337.4	1033.2	1239.99	-146.39	-2.66	221.47
55	224.85	896.24	708.01	126.98	49.26	-27.77
56	125.24	875	665.53	185.67	93.32	-62.62
57	-184.08	453.13	437.99	196.69	109.68	-170.23
58	-508.06	518.07	161.13	35.06	68.45	-120.79
59	-284.42	417.48	445.8	-7.66	27.74	-65.37
60	-18.55	591.55	632.32	16.2	21.21	-25.88
61	-66.16	569.58	781.49	-3.14	69.06	-36.9
62	-209.72	339.84	893.31	-9.37	91.8	-56.34
63	-124.27	308.11	815.43	50.81	72.17	-72.94
64	-30.52	331.3	735.35	89.9	115.94	-116.91
65	-745.12	544.68	706.05	155.73	68.54	-215.09
66	-1063.48	843.51	449.95	76.42	2.59	-202.91
67	-412.84	937.26	186.52	-92.77	-92.32	-160.55
68	-235.35	804.69	75.2	-296.66	-2.44	-183.11
69	-646.48	158.69	795.65	-316.68	45.9	-164.46
70	-226.07	519.29	855.71	-253.88	-25.73	-62.87
71	-354.49	142.09	937.99	-266.14	29.57	-147.46
72	-678.71	4.39	987.06	-131.13	14.19	-195.31
73	-428.71	538.09	725.83	-75.9	-54.17	-34.39
74	-290.28	573.73	708.25	-146.12	-86.82	2.99
75	-223.39	278.08	873.78	-172.55	-80.81	37.17
76	-337.4	194.34	906.25	-130.77	-57.07	80.17
77	-542.48	191.89	767.82	-75.9	-49.9	96.68
78	-306.88	258.06	788.09	-40.8	-112	42.69
79	-319.58	219.97	820.31	20.54	-92.77	44.07
80	-356.93	207.76	690.43	38.12	-107.76	36.04
81	-244.87	165.28	736.33	26.64	-83.68	38.06
82	295.41	465.58	743.41	49.74	8.91	-46.33
83	-672.12	738.77	614.99	124.3	108.18	-77.39
84	-949.22	282.23	633.3	83.71	-50.35	9.25
85	-297.61	556.88	382.81	58.35	-132.05	75.07
86	-553.71	429.2	375.73	73.39	-185.3	171.81
87	222.9	389.16	453.37	171.54	-247.8	171.48
88	4.88	1048.1	1468.51	71.47	-35.25	26.92
89	-430.66	552.73	1223.63	111.85	-108.28	-7.84
90	212.4	556.15	599.37	123.35	-156.62	-18.98
91	145.26	631.84	459.47	94.54	-103.85	-8.48
92	-295.9	700.44	462.89	33.05	-45.65	60.24
93	207.76	279.05	777.1	-33.05	-27.1	75.41
94	-406.49	755.62	790.53	17.18	71.62	58.38
95	-527.83	379.15	778.56	-4.58	-43.85	58.93
96	729.74	515.14	685.3	0.89	-48.98	47.45
97	282.47	491.7	671.14	-21.85	104.61	-44.89
98	-234.86	202.39	692.14	-61.77	131.1	50.57
99	-34.42	50.05	708.25	-134.52	185.67	-8.82
100	-365.72	52.25	885.25	3.54	206.36	-190.8
101	-609.86	930.66	952.39	50.72	134.77	-207.49
102	-154.79	627.93	565.92	-6.23	92.13	-214.97
103	-338.87	215.82	239.26	-8.06	180.66	-225.22
104	-771.24	769.29	598.14	-113.89	204.99	-205.9
105	-477.29	748.78	1054.93	-142.55	11.11	-153.9
106	4.88	223.39	1040.28	-39.06	72.78	-165.8
107	-481.93	35.64	1036.38	14.16	75.32	-118.96
108	-470.46	150.63	541.26	53.01	94.57	-48.16
109	-353.27	357.42	927.98	81.18	52.8	-63.08
110	-368.41	571.78	787.6	94.76	114.29	-63.35
111	-459.23	548.1	855.71	142.76	157.68	-27.28
112	-641.11	307.86	786.62	186.13	140.72	-19.13
113	-856.45	437.99	22.95	299.84	114.07	-60.06
114	-792.24	398.19	806.4	78.77	16.08	20.84
115	-271.48	368.41	416.5	107.48	-12.02	45.68
116	-431.64	317.63	396.48	-2.11	28.47	-40.34
117	-798.83	757.32	429.93	-34.45	-34.88	-52.64
118	-241.7	437.26	696.29	-76.97	-131.16	-12.42
119	-530.76	500.73	643.55	-60.7	-49.04	-9.58
120	-434.57	442.87	743.41	-70.13	-22.95	24.35
121	-592.53	405.03	718.26	-56.34	-6.2	57.77
122	-661.87	392.82	582.76	-64.58	-39.09	43.91
123	-432.13	403.32	753.66	-46.66	-79.44	52.55
124	-357.91	466.8	735.35	-26.31	-51.06	76.69
125	-207.52	588.62	616.46	-0.79	-33.02	59.94
126	-304.69	694.09	615.72	-5.4	43.73	89.08
127	-605.22	571.29	542.97	-5.62	28.29	83.01
128	-846.44	491.46	570.07	-3.85	-34.36	108.06
129	-675.78	279.05	626.71	-26.18	-109.07	131.26
130	-460.69	296.39	657.96	-78.55	-93.48	171.02
131	-405.76	364.26	687.26	-94.21	-51.73	166.41
132	-256.84	299.56	1037.6	-96.22	-90.48	148.04
133	-6.59	130.37	1133.3	83.31	-188.69	108.86
134	-239.5	498.05	652.34	206.45	-119.02	83.65
135	166.99	546.63	819.09	173.4	-129.52	73.7
136	-46.39	648.93	601.07	213.96	31.95	110.66
137	-123.78	588.13	404.3	150.85	79.83	66.53
138	-739.99	461.43	237.55	24.23	58.93	101.99
139	-294.68	455.57	785.89	-92.32	-57.56	143.52
140	-381.59	659.18	887.45	-175.69	-38.39	111.3
141	-464.6	458.01	738.04	-268.4	-40.83	67.44
142	-474.85	364.26	834.47	-306.03	-89.02	69.43
143	-260.25	-108.15	917.24	-237.4	-131.2	56.4
144	166.75	477.54	580.81	-33.14	-240.84	59.81
145	358.64	239.5	839.84	-15.63	-205.54	55.21
146	523.44	317.14	773.93	64.27	-158.23	50.93
147	420.41	359.86	686.04	73.27	-55.69	96.34
148	373.78	380.37	562.99	100.43	14.5	84.38
149	208.5	609.13	501.22	76.54	36.01	57.13
150	376.95	536.87	649.17	43.95	9.98	-68.12
151	-243.65	641.6	618.16	32.56	114.78	-28.05
152	-553.22	555.66	719.48	15.17	42.69	38.54
153	-158.2	425.05	599.37	-61.43	-45.93	95.67
154	255.37	103.52	687.99	-135.93	16.33	135.59
155	197.51	360.35	906.25	-14.8	90.97	95.15
156	-110.84	472.17	883.06	97.99	142.79	78.8
157	45.17	482.91	619.38	112.79	137.02	42.11
158	-37.84	541.26	482.42	102.51	188.78	-44.68
159	-244.38	641.6	688.72	168.4	198.73	-88.59
160	-126.22	496.09	217.53	363.86	60.18	-194.24
161	-22.46	546.39	573.97	109.62	83.34	-176.24
162	8.54	557.13	684.33	76.78	111.94	-167.02
163	-6.1	554.93	658.94	13.28	142	-213.81
164	-387.7	541.02	429.93	-14.1	168.33	-199.19
165	-752.44	691.65	697.02	-36.59	138.37	-137.73
166	-225.59	972.41	663.57	-23.13	78.58	-64.27
167	-228.27	494.63	936.77	-33.45	118.35	-74.13
168	-299.8	710.94	629.64	-2.56	128.78	-97.6
169	17.82	750.73	760.25	-33.26	173.95	-183.2
170	-231.93	567.87	718.51	-18.92	194.58	-207.64
171	-1112.79	455.81	551.03	16.85	205.32	-123.6
172	-641.36	432.37	238.28	-47.76	55.08	-32.53
173	-597.41	12.21	323.97	-3.36	20.97	51.57
174	-739.5	88.38	267.58	18.43	-26.21	78.09
175	-700.2	24.41	605.22	54.26	-38.42	83.5
176	-459.96	540.53	694.58	123.05	-22.61	-8.7
177	323.73	1299.32	587.4	1.5	-47.85	3.54
178	199.95	530.52	1141.36	-202.97	79.44	-43.85
179	-169.92	588.87	727.29	0.92	148.01	-94.36
180	-1040.28	633.79	391.6	-17.67	134.06	-60.85
181	-872.07	540.53	755.37	-57.71	20.72	61.13
182	-902.59	600.1	759.77	-80.93	-6.35	50.87
183	-643.55	381.59	772.71	-88.84	-49.22	-13.73
184	-687.74	405.52	743.65	52.92	-162.23	-91.28
185	-557.13	527.83	523.44	129.73	-202.12	-138
186	-809.33	514.16	443.6	25.54	-121.19	-92.38
187	-775.63	741.46	634.77	-24.57	-155.33	5.13
188	-367.43	546.63	792.48	-77.33	-181.92	86.15
189	-343.99	609.86	750	-119.42	-151	63.35
190	-486.33	275.63	831.54	-108.4	-167.21	34.52
191	-222.41	263.18	730.96	-69.34	-165.16	52.06
192	-359.13	162.84	604.49	-68.48	-118.16	95.31
193	-25.88	236.08	714.36	-58.44	-139.74	99.12
194	-228.03	483.15	538.82	-10.13	-106.9	95.98
195	-100.34	505.13	560.55	-10.44	-119.45	69.85
196	-385.5	500.49	667.72	13.73	-109.34	47.36
197	-671.39	436.77	729.98	35.8	-154.6	57.71
198	-89.84	322.51	776.86	87.25	-191.59	74.74
199	306.15	478.03	771.24	88.87	-118.41	49.35
200	81.3	583.98	945.31	16.75	-46.36	45.9
201	132.57	530.03	1000.73	-34.48	-103.67	77.85
202	-69.34	375.73	769.53	-15.84	-105.74	131.41
203	-154.05	498.05	582.03	-6.44	-11.72	126.95
204	-232.91	389.16	637.7	-21.97	-11.63	12.3
205	243.65	222.17	737.55	59.33	-3.23	-109.25
206	160.16	198.49	735.11	111.11	27.53	-192.32
207	137.7	440.43	483.15	94.39	44.28	-178.59
208	38.82	208.74	741.7	13.18	64.33	-159.73
209	-176.27	-104.74	676.51	57.62	46.26	-126.62
210	-168.7	296.39	607.42	263.09	-75.47	8.48
211	118.9	1701.9	787.6	105.29	110.84	42.08
212	-629.15	725.1	1083.98	170.01	124.39	56
213	-921.39	798.83	-5.13	197.08	-2.38	31.59
214	77.88	641.85	446.78	20.72	-117.89	141.72
215	-216.31	557.37	264.16	-32.84	-7.66	140.38
216	36.87	904.05	604.49	-123.87	-82.34	113.74
217	133.06	667.97	684.08	-123.32	-87.55	0.67
218	257.32	396.48	1208.74	-68.18	-73.67	-8.06
219	443.6	490.23	865.97	100.28	34.52	-55.54
220	-111.82	655.76	505.13	113.71	78.77	-64.03
221	-204.35	821.53	502.2	73.18	106.2	-38.39
222	-297.61	841.31	261.96	-24.02	-17.67	-11.26
223	204.35	262.7	459.23	-97.9	-25.82	62.01
224	139.16	568.12	848.88	-151	92.47	52.95
225	-77.15	754.64	915.53	-172.55	166.78	-8.58
226	-50.05	219.24	1084.72	-178.01	150.88	-23.47
227	-168.7	9.03	974.85	-76.6	181.61	29.42
228	-452.39	579.83	556.88	-25.3	161.56	35.46
229	-761.23	193.85	554.2	-85.33	82.67	-40.34
230	-390.14	524.41	552.49	-183.84	-5.13	6.96
231	-203.86	295.17	926.51	-114.87	-53.89	-109.62
232	-326.42	265.87	807.37	-66.1	-43.64	-195.53
233	-230.47	328.37	722.17	-48.89	-38.88	-197.05
234	-107.18	364.99	556.64	9.67	18.52	-163.36
235	-442.14	198.24	565.92	13.12	28.44	-196.17
236	-313.23	271.24	675.78	13.15	19.29	-162.96
237	-52.73	666.99	814.94	86.82	-38.06	-81.3
238	-12.21	705.57	986.08	108.89	-46.63	-37.2
239	-273.19	741.21	1029.54	129.94	9.86	-41.14
240	-659.91	579.1	663.33	101.99	24.63	-58.32
241	-447.02	644.53	637.7	11.14	7.84	56.52
242	-371.09	448.49	580.57	-55.08	13.37	86.21
243	-363.77	314.21	611.82	-37.08	10.07	32.07
244	-663.57	254.15	688.23	8.73	32.04	50.9
245	-512.45	501.46	562.74	79.38	-52.4	64.76
246	-442.63	633.06	408.45	29.97	-108.83	85.21
247	-216.55	649.17	501.22	-50.2	-144.62	127.08
248	288.09	430.91	982.18	-90.24	184.05	94.27
249	594.24	653.08	955.81	-98.63	182.01	4.12
250	-510.99	467.77	647.95	-43.55	165.86	-118.26
251	-577.15	523.44	779.54	-78.61	33.14	-44.65
252	-310.79	349.37	808.84	-74.95	-64.7	12.15
253	-353.03	546.14	886.23	-22.67	-87.31	21.18
254	-132.32	624.27	800.78	13.89	-111.85	8.03
255	-50.29	447.27	805.18	6.93	-43	-28.05
256	-508.3	194.09	737.3	14.16	-26.89	-88.87
257	-237.3	452.15	669.68	-78.49	-97.78	-47.91
258	115.72	536.38	879.15	-57.92	-44.77	-104.71
259	-67.38	322.75	295.65	-46.97	2.93	-164.49
260	-375.98	-156.01	251.22	-46.02	39.76	-281.62
261	-488.53	179.2	693.36	30.36	25.33	-315.28
262	-522.71	599.12	1220.21	109.99	52.61	-145.97
263	-861.08	558.11	1175.29	136.54	-51.24	-5
264	-648.19	386.47	1095.46	125.06	-117.46	53.99
265	-764.65	494.14	841.06	153.02	-100.16	151.46
266	-446.04	210.94	12.7	231.23	-193.54	65.8
267	-213.13	306.64	630.13	38.91	-129.64	98.14
268	-47.85	605.71	551.76	30.43	-153.14	63.72
269	147.22	760.25	588.87	0.61	-135.68	18.55
270	1.71	745.12	739.5	-16.2	-101.2	-5.13
271	-84.72	701.66	786.13	-30.12	-58.41	9.34
272	-24.41	580.08	791.02	-39.46	-1.77	30.12
273	-124.27	447.51	803.47	-35.89	5.86	23.9
274	-362.06	399.41	661.62	-34.64	-52.15	35.77
275	-22.71	219.73	613.04	-75.68	-115.33	110.26
276	446.53	284.67	716.8	-65.06	-77.12	127.69
277	443.12	293.95	620.85	-40.56	8.39	31.77
278	383.79	367.43	668.95	-6.68	87.52	-11.23
279	114.75	482.91	624.76	16.2	115.33	-26.34
280	-361.33	220.21	786.13	-24.51	160.8	-27.71
281	-222.41	293.46	956.3	-13.82	90.73	37.35
282	-152.83	464.36	1082.28	63.63	59.17	-33.91
283	-257.81	517.58	776.12	50.42	36.22	-41.17
284	-726.81	367.92	488.28	17	-4.24	-14.13
285	-292.72	630.13	327.64	33.08	-117.65	97.99
286	376.22	180.91	506.84	-26.37	-79.68	41.29
287	-347.17	338.87	814.7	12.6	64.18	-96.1
288	-577.64	279.54	747.07	196.08	29.08	-128.36
289	556.15	977.29	1061.52	239.29	225.01	-159.7
290	-236.57	918.21	900.15	172.94	283.33	-174.62
291	-842.04	802.49	785.89	132.63	192.44	-112.49
292	-218.51	569.58	553.71	246.28	-62.71	-79.53
293	-145.02	389.4	405.03	-46.33	83.74	-75.62
294	-320.07	112.55	765.14	-133.91	104.8	-4.03
295	-487.06	187.74	827.15	-27.83	109.83	13.79
296	-885.01	265.87	490.72	-9.12	121.67	14.74
297	-709.23	185.06	536.62	-12.36	36.62	52.4
298	-343.02	525.88	306.88	36.47	91.92	92.38
299	-471.68	518.31	410.64	-37.63	47.33	70.31
300	-395.75	555.91	626.46	0.7	-21.61	77.27
301	-365.48	1161.38	702.88	23.99	-26.58	50.93
302	-140.63	966.31	849.85	-57.19	-30.15	60.39
303	194.34	732.67	816.65	-53.77	38.02	61
304	-254.64	666.26	538.82	-17.3	100.56	-6.56
305	-213.62	525.39	657.47	-38.15	86.94	-40.19
306	-393.8	376.95	812.5	-23.1	75.2	-49.41
307	-661.38	496.09	567.87	21.73	31.31	-18.59
308	-678.47	553.71	517.82	-10.62	-81.36	-34.94
309	-606.69	804.44	406.98	-6.41	-144.1	-16.39
310	-268.31	770.51	617.19	-17.49	-150.45	-124.97
311	-666.02	612.3	491.46	-17.09	-148.07	-126.01
312	-649.41	463.38	675.54	-38.36	-213.87	-39.31
313	-203.13	465.09	836.67	-9.7	-205.14	-18.59
314	-379.88	401.37	820.31	-37.69	-215.45	60.64
315	11.47	101.81	962.16	7.93	-228.67	75.04
316	-120.36	116.7	1090.09	87.46	-194.79	79.65
317	113.77	467.53	227.78	216.67	-160.92	116
318	121.83	119.38	590.33	-6.5	-87.46	153.02
319	213.87	331.54	563.72	51.45	-35	280.73
320	281.25	766.11	282.71	-1.89	15.9	271.12
321	-71.53	542.97	413.82	-125.06	-0.09	193.82
322	-156.74	173.83	658.94	-134.77	-71.72	250.67
323	447.02	626.71	689.7	-105.19	-67.11	341.55
324	122.31	704.1	940.92	-82.37	9.37	239.99
325	23.93	753.17	948.49	-58.78	4.15	156.22
326	57.86	715.82	795.41	-59.84	-3.48	135.16
327	267.82	490.48	761.72	-80.96	0.34	117
328	200.93	341.31	831.79	-47.94	51.88	62.23
329	-10.74	303.71	804.69	47.06	64.27	-14.16
330	-58.11	453.86	829.1	61.77	35.49	23.5
331	-105.47	423.34	866.94	34.09	-34.58	76.39
332	192.38	313.96	573.73	22.06	-62.13	70.95
333	1.22	208.5	615.72	-3.23	-52.12	55.6
334	309.57	-200.2	-48.34	64.76	-86.21	36.96
335	196.29	-415.28	207.52	176.18	-38.85	4.03
336	-448.97	1907.23	817.87	220.55	-102.29	-45.07
337	481.69	796.14	1028.81	-149.29	-181.21	-8.48
338	303.22	653.56	794.43	-84.01	-69.15	-85.21
339	-46.63	384.77	815.43	-6.59	8.06	-138.95
340	227.54	442.14	901.12	131.9	-33.29	-151.46
341	287.84	414.06	671.88	40.74	-8.12	-161.01
342	331.54	566.41	583.25	0.98	-15.14	-141.72
343	89.84	609.13	595.21	-67.99	18.13	-159.36
344	297.12	488.28	797.36	-112.95	32.38	-105.13
345	423.83	487.79	616.21	-102.33	22.89	-120.94
346	464.11	107.42	801.27	-95.46	98.66	-65.55
347	427.25	425.05	634.52	-40.5	138.85	-84.93
348	49.56	423.58	684.08	-25.73	198.36	-140.75
349	-111.08	427.98	600.34	-0.4	190.83	-138.64
350	-334.23	377.44	738.04	-62.19	198.12	-127.84
351	-290.53	359.38	675.78	-21.33	114.5	-151.92
352	-229.49	578.37	524.9	-34.52	150.6	-48.16
353	-455.81	598.63	686.77	-31.56	165.13	-15.2
354	-411.13	702.88	640.14	-69.27	140.5	-76.9
355	-187.01	334.47	815.19	-97.41	94.09	-101.9
356	-246.58	325.93	1071.04	-90.91	83.04	-112.55
357	-281.98	291.99	938.48	-18.59	106.63	-64.64
358	-558.11	523.19	679.69	-2.53	110.53	-72.02
359	-896.24	337.4	631.1	-33.94	42.69	-65.64
360	-403.56	450.2	771	13.24	-112.12	-58.84
361	-144.78	467.77	859.13	-16.17	-99.88	-36.29
362	-248.05	259.28	968.75	1.98	-61.28	-20.48
363	-132.08	202.15	878.66	80.54	-71.75	-26.89
364	-116.94	188.72	559.57	10.44	-68.6	-40.1
365	-293.7	349.85	485.6	-24.96	-50.14	19.62
366	-477.29	364.01	656.49	15.35	-106.9	51.57
367	-710.45	555.66	638.18	16.63	-150.82	192.08
368	-540.28	545.9	910.89	-24.23	-194.21	193.66
369	141.85	226.32	972.9	-13.21	-200.13	113.56
370	388.18	499.76	828.61	27.19	-130.8	23.96
371	69.09	488.28	739.01	-31.83	-49.93	-5.31
372	155.76	256.59	713.13	-96.44	-31.04	18.46
373	-17.58	302.25	707.76	-40.16	37.63	65.52
374	-312.26	430.66	700.44	-21.82	7.05	63.57
375	-446.53	108.64	908.94	-40.89	-66.65	113.77
376	-177.49	256.1	554.2	-27.44	-157.9	182.16
377	452.39	-47.12	351.81	-13.18	-233.03	242.61
378	702.15	-112.3	426.03	42.76	-126.4	308.75
379	944.09	186.77	674.8	88.99	-54.84	288.27
380	264.16	706.79	720.7	164.43	72.24	191.13
381	24.66	624.02	802.73	74.04	16.72	158.33
382	414.79	537.11	1400.15	-29.24	11.29	163.91
383	456.79	578.37	1263.92	41.2	121.12	51.36
384	134.28	365.48	838.13	17.09	134.16	-19.71
385	278.81	370.36	648.44	43.73	133.18	-48.49
386	258.54	464.36	763.92	105.29	181.49	-136.75
387	-0.73	343.26	816.65	127.41	207.67	-245.76
388	-95.21	195.31	521.73	144.9	191.41	-286.07
389	-729	131.84	442.14	45.87	180.24	-260.47
390	-477.29	292.24	552.73	17.97	120.67	-204.5
391	-131.35	527.59	698	12.79	134.49	-195.71
392	-641.6	464.6	852.29	36.83	160	-151.55
393	-693.85	698.97	750.24	21.67	51.21	-29.79
394	41.99	650.39	678.71	-20.72	-53.56	3.51
395	170.65	573	682.37	-44.25	-15.66	-0.82
396	160.64	538.57	632.57	-40.19	30.09	41.56
397	-243.9	623.54	717.29	-40.99	64.27	42.66
398	-248.29	658.69	613.53	-30.15	11.29	29.54
399	-108.4	510.01	725.59	-28.81	20.39	7.32
400	-175.29	429.44	797.12	-51.94	22.25	-14.19
401	-166.75	371.09	773.68	-30.85	-2.04	0.82
402	-301.27	393.07	603.27	42.51	55.63	34.67
403	-748.54	301.51	726.56	75.04	36.83	43.95
404	-594.48	351.81	763.67	84.26	-71.32	90.88
405	-326.42	619.63	695.31	65.7	-78.09	97.93
406	-325.68	311.52	769.53	-24.6	-84.23	88.04
407	-276.12	376.95	843.75	-55.33	-101.29	101.84
408	-197.27	353.52	709.72	-46.17	-96.07	79.8
409	-160.4	256.1	766.36	-67.17	-104.52	44.34
410	94.24	313.23	812.26	-76.81	-139.43	-8.91
411	59.33	330.81	904.54	-59.42	-71.47	-58.65
412	-237.3	376.95	784.42	-55.33	-36.5	-65.83
413	-114.75	312.26	791.99	-37.08	-48.89	-112.15
414	-62.5	410.4	643.31	-11.44	-47.79	-196.26
415	-178.71	218.02	627.93	-16.02	-34.7	-226.32
416	-239.99	408.45	535.64	34.7	8.67	-198.3
417	-280.52	429.93	582.52	32.5	-7.45	-177.34
418	-163.09	759.28	817.87	15.14	-61.65	-34.88
419	-21.48	827.15	638.67	-20.97	-108.25	39.7
420	295.41	580.57	594.48	-37.02	-108.8	51.39
421	392.82	497.56	811.28	-39.43	-96.8	51.45
422	-99.85	504.64	809.57	-30.33	-36.41	132.81
423	34.18	367.43	885.99	-31.37	-20.45	174.53
424	119.14	249.76	930.42	-1.01	26.37	56.15
425	524.41	456.54	784.42	4.67	59.75	-19.26
426	224.61	542.72	652.34	-9.31	153.59	-129.58
427	-145.51	635.25	513.67	16.17	229.86	-97.93
428	-284.91	440.67	697.27	25.51	146.42	-160.43
429	-193.12	318.85	950.44	101.81	117.49	-162.48
430	-263.67	312.5	873.29	163.18	213.44	-36.04
431	-1304.69	354.98	512.21	109.71	200.74	81.73
432	-1015.87	297.61	770.75	0.37	53.19	160.77
433	-2.2	577.39	719.48	17.4	-73.21	-8.39
434	14.89	467.04	544.92	-13.61	-49.19	-87.46
435	-62.26	357.67	603.52	17	-24.02	-44.56
436	-255.37	422.36	810.55	53.22	-0.34	-12.08
437	-213.38	648.19	921.14	81.12	17.97	-56.7
438	-522.71	423.1	767.82	44.16	-11.93	-75.13
439	-427.49	253.42	766.11	20.05	-42.3	55.91
440	-208.01	375.98	820.07	49.84	-49.53	25.91
441	-48.1	539.79	699.22	47.64	-31.62	2.5
442	-120.36	481.45	555.18	40.95	-36.74	86.4
443	9.03	377.69	749.51	-44.95	-21.79	211.49
444	18.31	450.2	804.69	-67.23	38.64	228.39
445	-232.18	494.14	791.5	-85.97	54.96	208.98
446	-357.42	360.11	779.79	-103.67	56.34	162.72
447	-396.73	354.74	793.7	-87.07	22.09	90.94
448	-356.69	419.43	792.72	-60.85	0.92	40.28
449	-398.19	322.75	794.68	-51.24	-15.5	-14.71
450	-334.72	435.3	681.4	-74.58	-40.74	-28.44
451	-195.07	171.39	688.72	-118.41	-77.12	-14.77
452	71.53	241.94	526.37	-99.33	-112.12	15.81
453	-64.94	424.8	619.87	-41.56	-105.68	81.6
454	22.95	461.43	742.43	31.62	-140.99	117.92
455	363.53	816.41	767.58	63.75	-111.15	121.43
456	426.27	526.37	1040.04	91.46	-27.77	31.68
457	-175.05	885.74	561.04	145.2	26.82	-0.12
458	-500.73	628.66	298.58	-60.12	20.84	184.78
459	-194.82	-118.65	390.87	-155.06	6.47	50.69
460	1066.89	-13.92	1272.22	186.68	12.63	-343.23
461	515.87	468.02	1034.18	193.51	111.24	-245.76
462	-385.74	619.38	535.64	115.84	184.08	72.91
463	-822.27	433.84	656.98	25.39	151.82	133.12
464	-251.71	432.86	761.23	-10.07	37.14	62.81
465	-52	399.66	812.5	34.82	40.34	6.62
466	-47.36	541.26	709.72	79.47	50.45	-3.39
467	-337.16	536.87	569.58	125.18	72.45	-67.05
468	-669.92	605.71	568.12	88.9	1.89	-110.17
469	-250.24	680.66	576.42	40.04	-93.63	-148.44
470	-113.28	623.78	584.23	-58.56	-48.1	-159.61
471	-87.89	202.39	539.31	-95.67	4.58	-173.49
472	-659.67	271	800.05	-66.83	-0.67	-131.44
473	-307.86	549.07	804.69	-30.03	-138.03	17.18
474	15.14	300.54	883.3	-110.57	-143.43	89.42
475	0.49	151.86	918.21	-71.2	-83.62	156.56
476	-231.69	286.38	573.73	-30.4	-48.13	204.9
477	273.93	352.78	562.26	38.48	-83.31	180.73
478	734.13	635.74	703.37	68.12	-46.54	-13.52
479	187.26	746.58	786.87	90.09	41.96	-109.34
480	-70.31	804.93	694.34	16.85	65.06	44.37
481	-199.71	704.83	713.62	-39.55	86.49	78.83
482	-585.21	300.54	895.75	-79.56	95.73	53.74
483	-289.55	468.99	907.71	-27.34	-43.43	66.44
484	-38.33	342.29	747.56	-57.19	-26.31	49.87
485	-60.55	308.59	642.82	-36.13	-34.48	47.33
486	9.52	369.63	627.2	-25.91	-40.71	53.25
487	105.96	394.29	706.79	-7.08	-45.1	41.75
488	-55.42	514.4	744.38	-7.66	-6.65	27.28
489	-111.33	493.9	786.38	27.31	-49.38	32.04
490	130.62	637.21	726.32	35.43	-39.43	23.68
491	37.84	572.02	811.52	48.34	-23.53	-41.5
492	74.95	822.27	1029.05	88.35	0.43	-95.46
493	-93.51	448.24	581.3	55.97	66.86	-145.51
494	-83.5	278.32	432.62	43.64	65.4	-122.38
495	-120.36	277.83	333.74	20.48	96.56	-65.98
496	-461.91	322.51	722.41	24.44	73.82	-36.65
497	-320.07	599.61	635.74	11.84	-5.07	40.92
498	-219.97	461.43	706.3	-32.04	-36.19	54.11
499	-76.9	500.49	762.21	-14.86	-28.32	49.62
500	-223.39	682.13	645.02	28.47	-29.14	70.86
501	-272.46	416.75	775.88	-3.17	-58.99	58.84
502	-122.07	546.63	692.14	51.09	-106.63	42.51
503	20.51	698.97	616.21	12.33	-150.45	25.3
504	148.68	501.71	795.17	-11.14	-132.69	43.76
505	269.29	522.71	657.71	-11.69	-99.24	75.29
506	206.05	301.27	695.56	-33.57	-70.01	83.65
507	331.3	469.97	676.51	20.94	-18.46	60.7
508	340.33	462.4	739.26	26.79	42.6	-4.94
509	-69.34	657.47	753.91	35.34	57.53	-6.29
510	-212.4	651.86	681.88	-2.84	25.94	75.01
511	-140.87	556.88	760.5	-38.39	-14.37	82.31
512	-63.48	588.62	796.14	-31.77	-51.51	17.52
513	135.74	453.86	852.54	-34.15	-43.09	4.88
514	257.81	360.11	637.94	-42.6	-15.17	9.64
515	409.18	490.23	508.79	-24.9	36.25	-7.6
516	163.82	512.94	668.7	-9.4	75.99	-21.12
517	281.01	670.9	661.87	-6.44	109.56	-67.47
518	375	388.67	571.53	-38.09	120.64	-128.11
519	86.91	243.41	701.9	-39.18	150.39	-156.71
520	-177.73	223.88	924.56	-23.07	146.27	-79.04
521	-58.59	354.49	945.31	-2.08	108.49	-67.47
522	-26.12	438.48	841.06	35.98	172.12	-118.1
523	-510.25	506.1	576.42	11.17	193.15	-142.82
524	-532.71	385.01	483.4	-10.16	110.05	-101.72
525	-264.65	364.26	817.14	61.34	66.56	-131.47
526	-535.4	484.86	664.31	107.27	56.4	-182.28
527	-362.79	528.08	733.4	87.1	-5.86	-146.55
528	-237.3	474.61	682.86	62.5	-29.91	-99.88
529	-169.92	209.47	625.49	76.87	-49.26	-77.15
530	108.64	97.9	375.73	171.54	-65.31	8.39
531	257.81	291.99	703.86	213.23	1.98	148.65
532	403.81	745.12	642.09	238.04	138.15	156.52
533	-183.59	1092.04	687.01	53.62	260.89	68.3
534	-824.22	706.79	493.9	-27.68	176.64	107.27
535	129.64	568.85	1041.26	-185.09	74.37	167.51
536	-533.45	564.45	904.79	-84.01	223.27	-34.24
537	-790.04	593.99	557.62	-38.91	142.15	-97.6
538	-566.89	452.15	407.23	-13.37	87.25	-176.79
539	-749.27	231.93	423.34	-7.45	59.39	-221.41
540	-1003.66	304.93	580.81	21.12	-20.23	-192.96
541	-215.09	730.47	620.36	5.77	-88.35	-192.2
542	-481.45	381.35	596.92	-38.21	-27.92	-167.57
543	-693.12	762.7	759.77	10.5	-151.03	-12.42
544	-448	823	679.69	-32.01	-235.93	77.39
545	-19.04	442.38	490.72	-61.83	-214.02	156.74
546	-272.95	245.85	609.86	-5.16	-208.07	229.4
547	-314.45	883.54	562.26	3.42	-102.69	266.42
548	-409.91	489.26	473.14	-69.55	-145.2	193.05
549	139.16	574.95	653.08	-118.71	-204.47	205.81
550	275.63	476.81	907.71	-128.36	-148.22	147.71
551	266.6	559.08	904.79	-86.43	-72.6	107.15
552	-1.46	576.17	778.56	-88.78	-36.13	113.25
553	-25.63	437.74	785.89	-101.59	-44.8	78.89
554	343.26	300.29	867.92	-130.31	-71.99	47.27
555	269.78	116.7	867.92	-108.52	22.95	103.15
556	57.37	144.53	810.06	-20.48	38.24	97.72
557	29.3	385.01	649.66	2.72	35.98	95.25
558	102.05	322.75	713.87	6.07	20.66	38.27
559	95.7	348.39	805.91	35.19	45.68	-22.34
560	107.18	454.1	691.16	51.18	79.65	-59.45
561	48.58	607.18	501.46	27.07	102.11	-96.47
562	-302.49	645.75	411.13	18.34	118.19	-131.81
563	-111.08	803.96	552.25	4.39	24.63	-167.08
564	-464.36	659.42	1034.18	-3.72	2.56	-98.72
565	-406.74	519.29	893.07	12.6	-44.13	-3.69
566	-79.83	247.56	926.27	29.24	-68.45	5.37
567	103.03	228.27	833.5	65.49	-22.06	4.7
568	9.52	374.76	684.81	65.31	13.79	24.93
569	38.09	246.58	778.32	25.24	35.1	16.33
570	39.55	519.04	784.67	61.68	51.88	32.59
571	-335.21	422.12	784.18	110.87	98.57	7.54
572	-192.14	451.42	744.87	28.87	51.18	-21.82
573	-154.3	253.91	799.56	-31.1	10.07	42.3
574	295.41	368.41	950.68	-6.65	41.84	65.52
575	-239.75	586.18	826.42	17.58	147.22	50.75
576	-352.05	500	621.58	-35.25	99.91	41.69
577	-321.29	333.25	589.11	-71.01	37.08	54.63
578	-115.23	340.33	619.63	-58.07	22.06	41.81
579	-115.97	326.17	650.88	-51.48	35.31	21.21
580	-241.94	409.67	655.52	12.36	44.37	-30.46
581	-145.75	539.31	640.63	42.36	35.22	-24.48
582	-244.38	458.5	688.48	32.56	60.06	-12.7
583	-361.08	506.84	773.68	68.76	17.82	-74.71
584	-384.77	455.08	649.9	61.55	-18.13	-96.74
585	-240.72	486.82	681.64	31.49	-53.47	-51.24
586	41.99	531.74	610.35	5.65	-42.51	-8.73
587	155.76	519.29	646	-20.75	29.6	-2.87
588	-110.84	436.52	766.85	-32.78	28.72	-10.04
589	-107.18	475.59	861.33	34.15	15.2	11.02
590	-47.12	550.78	675.05	78.98	15.9	76.05
591	-172.12	462.65	793.7	38.06	25.51	100.49
592	-234.62	448.97	800.29	119.9	37.81	48.77
593	-279.79	541.5	712.4	127.69	41.08	-3.23
594	-436.28	442.87	634.28	121.77	29.85	-67.81
595	-486.33	524.41	555.18	126.43	-3.97	-98.63
596	-441.65	442.63	434.57	124.08	-44.59	-137.91
597	-452.39	625.73	407.71	60.94	-68.45	-130.07
598	-335.45	662.11	673.83	21.7	-84.59	-141.11
599	-278.08	699.95	759.28	2.41	-101.5	-153.63
600	-235.11	683.35	640.63	-14.04	-119.66	-125.49
601	-38.57	751.22	653.32	-106.81	-112.88	-44.68
602	-53.71	426.27	685.79	-144.9	-82.58	-0.95
603	-52.25	363.04	690.67	-125.06	-44.16	45.93
604	-170.65	322.27	811.28	-97.5	-34.88	56.64
605	-77.39	434.08	598.39	-92.93	-67.84	79.77
606	39.06	244.14	707.52	-97.41	-53.41	74.13
607	-73	355.22	753.42	-45.65	-56.18	86.27
608	-66.65	354.49	821.04	-16.57	-32.96	101.99
609	-177	502.69	708.5	-3.51	-22.34	102.29
610	54.93	563.96	682.13	-24.66	-36.32	72.08
611	114.5	636.72	744.14	-39.86	-5.55	-11.57
612	-16.85	659.42	713.38	-46.36	36.44	-79.99
613	-125	500.98	739.75	-53.59	54.81	-102.94
614	-395.75	346.68	730.22	29.42	76.51	-132.11
615	-271	622.56	658.45	106.38	41.32	-143.01
616	-400.15	624.02	726.56	161.41	53.13	-144.23
617	-616.7	639.16	616.7	164.7	2.9	-75.96
618	-560.3	708.01	453.61	67.2	-82.79	49.68
619	-100.34	241.94	778.81	43.67	-93.93	110.96
620	-33.69	494.38	419.92	88.04	9.46	183.9
621	-705.57	463.87	458.01	3.42	-51.97	133.27
622	-748.78	285.64	313.96	-17.64	-309.81	237.58
623	304.69	264.4	581.79	-118.9	-242.19	232.94
624	687.74	1260.99	1307.62	-132.72	-175.45	173.55
625	360.6	742.19	779.79	-92.62	-75.56	58.56
626	5.62	764.89	541.5	-72.45	4.97	25.05
627	125	479.49	769.78	-89.02	21.45	-31.95
628	183.59	529.79	740.72	-94.36	29.27	4.52
629	202.88	461.91	918.21	-106.6	41.87	41.35
630	26.37	249.27	910.16	-104.49	51.36	77.42
631	-213.13	357.42	704.59	-100.56	33.63	61.19
632	-232.18	106.93	812.5	-105.32	-26.95	86.58
633	-243.16	88.62	733.64	-56.03	-61.8	42.36
634	119.63	306.64	773.68	-37.6	-42.51	21.21
635	54.69	134.52	750	-0.18	-7.29	-1.77
636	509.03	404.79	818.12	15.32	-55.76	9.03
637	602.29	427.73	738.53	105.65	77.61	8
638	-132.57	634.28	541.5	141.14	108.12	28.05
639	-387.21	533.45	750.98	85.66	19.84	59.2
640	-37.11	563.48	672.85	39.28	-66.07	71.99
641	235.11	263.18	583.25	24.63	-88.84	73.82
642	630.86	111.33	781.25	130.28	-15.38	53.74
643	555.42	488.04	495.85	181.12	73.67	49.07
644	243.16	376.46	538.57	146.73	193.36	32.84
645	-111.82	274.41	646	115.42	195.62	-27.62
646	262.94	767.82	901.61	76.69	143.28	-35.77
647	-219.97	887.94	938.23	39.31	184.91	-96.74
648	-292.24	889.65	735.11	19.62	92.74	-125.24
649	83.25	609.38	676.76	-43.79	83.83	-170.75
650	-156.74	210.21	575.68	-84.84	173.03	-237.64
651	-725.1	278.56	482.18	-56.03	140.14	-232.24
652	-488.53	408.45	780.76	-121.28	23.59	-174.99
653	-119.87	551.27	768.31	-104.22	0.09	-126.65
654	-130.37	587.89	722.17	-64.88	51.3	-62.29
655	-337.65	594.24	781.74	-53.53	85.11	-27.47
656	-196.78	628.17	780.52	-39	48.4	-30.82
657	-78.61	574.95	816.65	-55.02	42.02	-55.48
658	-303.96	516.11	830.81	-74.65	65.37	-50.45
659	-760.99	372.07	770.02	-48.25	34.91	54.29
660	-766.85	386.96	533.45	-42.91	-47.61	79.44
661	-214.11	425.05	556.4	-77.18	-151.21	60.94
662	-100.1	416.5	687.01	-45.9	-125.15	84.59
663	-234.13	233.89	778.08	-2.78	-103.45	110.02
664	-235.6	334.47	799.07	21.03	-111.45	146.97
665	31.74	381.84	854.25	5.1	-101.17	127.01
666	-1.95	297.36	845.46	-32.99	-34.79	56.4
667	-153.08	196.04	812.26	-32.87	-37.72	5.19
668	-7.81	282.23	754.88	-14.8	-58.32	7.23
669	-123.29	367.68	740.72	-12.05	-40.92	3.17
670	-157.71	400.63	804.93	8.58	-48.07	-5.71
671	-299.56	567.87	730.22	14.65	-53.74	26.15
672	-202.39	330.08	756.59	-5.43	-87.98	2.47
673	-139.89	329.59	772.71	11.69	-96.22	17.64
674	163.09	362.06	755.13	16.14	-81.94	2.44
675	87.4	257.57	777.83	38.64	-35.71	-19.41
676	62.01	386.23	763.18	89.11	-24.51	-26.76
677	-99.85	516.11	663.82	36.68	-17.36	-54.14
678	-247.31	524.66	702.39	-4.24	-39.79	-62.07
679	-199.71	317.63	807.37	-46.14	-68.3	-56.52
680	61.04	490.48	729.49	-27.31	-102.14	-40.74
681	289.31	419.43	578.61	-40.68	-69.06	-39.83
682	202.88	183.59	723.88	-51.61	-14.31	-18.01
683	50.78	381.59	752.44	-34.55	-1.37	0.06
684	93.51	163.82	861.82	-49.8	-39.86	-2.99
685	32.71	373.05	844.24	-15.44	-53.28	76.32
686	69.82	352.78	834.72	-9.16	-76.39	86.52
687	25.63	354.98	779.3	-12.15	-92.22	98.69
688	290.53	166.5	939.7	-4.76	-92.93	94.15
689	391.6	395.02	765.38	33.29	-22.77	25.45
690	285.64	505.62	650.88	43.33	60.85	-39.92
691	156.49	566.65	584.72	34.58	94.3	-53.65
692	132.57	525.88	600.1	12.88	105.1	-103.24
693	12.94	617.68	676.27	39.46	136.14	-114.11
694	-295.65	531.74	803.22	31.71	135.25	-134.74
695	-330.08	495.61	782.23	30.43	70.4	-130.07
696	-213.62	472.66	809.81	17.49	20.05	-154.11
697	-295.17	265.87	747.07	13.43	-2.41	-140.2
698	-119.14	258.79	828.13	-13.09	-57.19	-62.84
699	33.45	218.99	847.17	-9.61	-39.09	-63.54
700	-43.46	229.49	767.33	-22.58	14.07	-64.24
701	-0.24	271.73	767.33	-0.46	52.46	-45.5
702	14.65	392.33	679.93	-7.54	47.3	-41.47
703	127.69	586.91	710.94	21.06	77.45	-57.59
704	-199.95	630.86	719.48	49.16	101.2	-46.02
705	-270.02	502.44	898.19	64.09	108.46	-36.93
706	-210.69	494.38	871.83	75.35	131.9	-46.08
707	-333.25	285.4	754.88	41.6	115.14	-44.83
708	-452.64	433.84	388.92	70.8	54.72	-14.19
709	-239.5	440.19	623.54	90.55	-24.05	-14.71
710	118.9	393.55	758.06	147.77	60.03	-4.24
711	48.1	650.63	581.54	135.74	139.98	-30.03
712	-806.4	516.6	483.4	82.95	175.72	-37.45
713	-477.05	559.81	691.16	48.13	-3.69	64.79
714	-94.97	377.93	862.55	14.65	-57.77	87.22
715	-226.32	383.06	832.76	-21.09	-51.85	134.89
716	-196.53	243.41	879.64	-31.56	-72.51	155.21
717	-329.83	174.32	725.59	-28.47	-46.63	129.52
718	-115.48	462.65	708.01	0.61	-66.47	116.39
719	-32.96	465.82	739.75	19.44	-42.85	84.17
720	-77.15	663.57	587.16	-26.34	-26.76	44.56
721	-110.6	587.16	828.61	-60.18	-24.72	27.59
722	18.8	548.34	748.29	-64.12	5.19	-7.63
723	-140.38	403.32	659.67	-42.42	11.87	-12.79
724	-60.06	482.67	745.61	-16.24	54.38	61.43
725	-65.67	806.64	824.22	-9.09	111.3	66.59
726	-617.68	566.16	674.07	-62.68	84.29	37.08
727	-135.25	464.84	661.13	-108.86	-49.93	67.41
728	-126.22	226.56	855.22	-44.01	-18.49	45.35
729	-362.3	336.43	729	19.44	0.4	-24.2
730	-404.05	521.97	608.4	31.07	-50.35	-32.2
731	-58.59	650.15	530.52	35.52	-68.05	-1.28
732	-5.37	489.99	728.76	25.51	-50.29	-18.34
733	-13.67	503.91	699.95	27.5	-18.98	11.9
734	99.12	404.05	799.32	21	-9.09	22.58
735	169.43	552.73	687.74	53.07	35.46	40.83
736	355.22	635.74	625.24	37.63	54.47	0.24
737	275.88	417.48	719.73	47.94	113.25	-30.21
738	-163.57	497.31	657.96	62.87	127.04	-0.15
739	-438.72	514.4	554.69	26.15	109.34	62.32
740	-336.18	391.85	650.39	2.69	38.94	58.84
741	-14.89	380.62	723.39	-6.35	39.76	78.49
742	-21.97	411.13	729	4.39	99	44.46
743	-389.89	254.64	806.64	27.4	80.35	57.46
744	-364.5	667.48	654.54	81.21	24.84	109.53
745	-200.2	436.77	840.82	45.81	17.24	69.03
746	-193.85	425.29	775.39	84.47	52.73	114.59
747	186.52	622.8	553.47	67.17	103.67	65.95
748	-62.99	664.06	569.34	54.81	119.57	22.16
749	-304.69	905.03	383.06	46.02	114.87	-5.28
750	-330.57	890.87	654.54	-14.53	38.91	-7.9
751	-332.52	779.05	780.52	-36.38	-22.58	-16.08
752	-202.39	880.86	674.32	-56.37	-42.54	-24.63
753	-250.98	489.26	860.6	-119.05	-28.93	-44.07
754	-291.26	377.93	803.71	-102.94	-59.11	-32.93
755	-95.7	252.93	863.04	-62.96	-44.16	-24.96
756	-198.49	249.51	791.75	7.48	-21.61	-32.62
757	-332.03	260.74	702.39	42.69	-31.77	-42.05
758	-114.5	611.08	467.04	76.97	-45.29	-58.23
759	-168.21	639.16	451.66	53.74	9.52	-114.56
760	-253.17	715.82	430.18	23.16	8	-97.69
761	-264.16	757.57	548.58	-32.35	-42.97	-68.91
762	-92.29	539.79	859.62	-36.8	-48.8	-59.14
763	-252.2	338.62	898.93	-61	-44.28	-31.49
764	-49.32	419.43	820.8	-60.79	-75.9	8.51
765	-17.58	428.71	676.76	-102.81	-70.8	29.21
766	-41.02	375.98	735.84	-110.75	-29.6	41.87
767	-70.8	477.29	574.95	-70.74	-30.58	33.36
768	-70.07	538.57	647.95	-67.84	10.28	4.15
769	-130.13	522.71	677.25	-77.58	22	-30.79
770	-108.4	489.75	714.11	-34.7	38.57	-75.99
771	-306.4	532.47	659.18	-6.01	43.85	-92.68
772	-543.95	413.57	772.71	10.07	-13.92	-75.71
773	-300.29	390.14	817.38	20.36	-58.35	-8.12
774	-334.96	479.25	710.21	-8.64	-68.45	11.63
775	-290.28	426.03	644.53	-40.77	-125.79	37.26
776	-178.96	239.5	863.04	-38.48	-124.69	58.69
777	-214.84	325.2	856.45	-22.83	-109.34	114.35
778	205.81	427.25	706.54	51.82	-89.48	35.74
779	-137.21	450.68	599.85	146.91	-3.63	-28.63
780	-282.96	564.94	650.39	198.33	-6.38	-55.11
781	160.89	836.43	694.58	185.55	6.53	-75.9
782	-341.8	655.27	419.68	107.39	66.44	-113.71
783	-244.63	654.54	561.52	46.17	-34.21	-79.99
784	187.74	500.98	762.21	-1.13	-57.92	-86.03
785	-3.66	567.14	634.28	5.89	-41.29	15.81
786	-91.55	780.52	704.1	-30.06	-54.78	39.06
787	-8.3	529.79	944.58	-48.22	-40.74	2.32
788	-245.61	600.34	755.37	-71.17	-2.14	43.03
789	-190.92	354.25	845.7	-94.67	-2.23	56.18
790	-242.19	76.9	595.21	-48.34	2.47	43.76
791	-420.9	108.15	570.56	49.16	43.67	-65.92
792	-484.38	734.62	479.98	157.44	-52.76	-85.6
793	-26.37	312.01	896.24	55.08	-67.63	-118.71
794	-206.54	448.97	841.55	142.97	-182.01	-77.91
795	359.86	889.16	527.34	103.3	-256.87	39.98
796	605.96	614.99	588.38	-36.13	-155.61	84.01
797	56.64	587.65	674.32	-54.11	-24.17	61.61
798	-105.71	603.76	780.52	-110.93	47.24	95.92
799	-122.56	579.59	697.75	-144.35	38.27	35.19
800	37.6	601.81	660.64	-166.84	52.43	47.58
801	-185.3	442.14	677.73	-193.05	112.88	19.96
802	-290.28	347.66	761.23	-128.48	44.46	2.17
803	74.46	541.02	768.31	-27.65	-2.04	-27.56
804	-249.02	600.34	732.67	1.13	-20.11	-47.58
805	-364.75	580.57	767.82	-24.54	-59.2	-8.64
806	-45.17	283.2	924.56	-51.73	-103.03	0.85
807	416.02	204.83	932.13	-6.23	-22.61	-49.47
808	83.25	493.16	589.36	29.63	33.84	-73.64
809	226.81	412.84	727.05	44.95	56.46	-47.52
810	-151.37	541.26	757.81	53.22	66.04	-21.61
811	-16.36	550.54	797.12	60.06	55.11	-10.59
812	-223.63	532.96	765.63	46.05	56.98	-47.64
813	-208.74	436.77	790.04	40.89	18.74	-17.88
814	-65.19	300.29	861.08	51.36	22.34	-25.7
815	-712.89	271	450.93	28.29	2.38	-30.06
816	31.49	251.95	529.54	-29.63	-173.55	54.02
817	631.35	214.84	826.42	-6.16	-21.88	1.8
818	242.92	242.92	920.41	27.16	106.57	-23.56
819	-396.48	706.05	551.03	48.83	159.52	-17.33
820	-390.38	627.44	527.34	-66.53	47.82	-13.92
821	107.91	238.77	965.82	-164.7	-20.75	57.62
822	51.27	280.03	997.31	-135.47	38.3	62.84
823	-78.12	174.07	967.77	-117.37	89.45	76.93
824	-283.2	299.8	780.76	-77.61	76.51	46.78
825	-78.37	542.97	834.96	-29.94	56.52	-13.76
826	-43.95	459.72	776.61	-26.12	98.75	-63.05
827	-123.78	349.85	763.43	12.42	124.88	-36.29
828	-475.1	310.55	580.81	38.12	103.15	-9.7
829	-308.84	413.82	608.4	44.28	-2.93	30.52
830	-205.32	463.13	575.93	48.1	-41.93	60.73
831	26.61	376.95	613.28	88.78	-68.21	55.39
832	-53.22	468.99	530.27	118.68	-33.84	44.89
833	-67.14	690.67	722.9	106.41	-33.84	51.36
834	113.53	747.31	818.6	79.86	25.6	53.07
835	111.57	643.31	868.65	71.44	100.43	-37.93
836	-239.01	649.66	788.82	61.83	120.06	-14.62
837	-522.95	766.6	501.95	-7.26	84.44	81.02
838	-543.95	378.42	722.9	-40.1	36.07	88.47
839	-197.27	647.22	798.34	-15.84	-31.89	45.17
840	-242.43	656.01	663.09	26.76	-26.79	3.48
841	-323	690.92	577.15	1.5	-62.32	109.01
842	8.79	591.55	592.53	-13.43	-70.8	134.98
843	-141.6	318.85	788.82	-35.8	-29.08	88.04
844	-121.09	306.15	788.82	3.14	-40.1	50.08
845	31.98	340.33	802	-9.92	-42.85	13.03
846	34.18	319.82	770.51	30.15	-20.63	-56.52
847	47.12	572.27	544.68	35.71	0.03	-61.43
848	-59.08	517.82	568.12	-8.15	24.54	-101.68
849	-405.03	457.76	690.43	6.71	16.36	-149.23
850	-481.45	384.28	748.78	56.21	-42.02	-64.54
851	-302	566.41	712.16	56.55	-55.57	-37.54
852	-216.31	596.19	737.3	20.32	-54.99	-21.88
853	-141.85	620.85	650.88	-14.16	-59.2	10.62
854	-36.13	346.68	770.51	-94.94	-51.61	20.72
855	-148.44	245.36	840.58	-78.8	-49.99	91.43
856	22.71	498.05	611.57	-63.87	-62.41	119.32
857	143.8	350.59	785.16	-57.71	-39.58	109.53
858	79.59	542.24	801.03	-19.78	-5.68	65.67
859	17.09	334.47	833.98	-22.43	-5.86	44.92
860	134.03	311.04	791.26	-20.9	-5.19	49.5
861	112.3	419.19	650.63	6.38	7.39	24.9
862	74.22	415.53	703.61	4.88	36.25	7.57
863	36.38	416.5	751.95	54.96	75.78	-34.36
864	-287.35	436.77	695.07	50.08	58.62	-62.44
865	-439.94	284.91	759.03	89.81	16.75	-63.02
866	-215.33	567.63	627.93	132.14	-15.05	-50.84
867	-358.4	587.65	589.6	142.52	-31.07	-41.38
868	-308.35	567.63	628.66	112.21	-108.46	61.25
869	59.08	568.36	746.83	79.56	-125.46	109.74
870	278.81	570.56	690.92	-6.35	-94.94	145.08
871	226.32	294.68	844.73	-40.22	-37.63	176.7
872	213.87	544.68	820.56	12.91	-15.47	191.83
873	762.45	791.75	578.61	58.35	-25.24	164.49
874	489.26	880.13	503.66	41.2	167.08	144.9
875	-339.6	560.79	700.68	58.59	138.28	127.93
876	336.67	680.91	602.54	93.75	30.36	15.11
877	177.25	400.39	739.5	67.63	95.89	-116.46
878	-143.55	434.33	577.15	37.26	119.84	-134.34
879	-336.43	266.6	586.43	37.17	69.82	-126.92
880	-505.13	175.05	549.32	67.26	47.09	-117
881	-507.08	305.18	462.89	112.67	23.28	-161.9
882	-602.29	334.23	496.34	144.81	16.39	-164.55
883	-588.38	661.13	540.77	140.75	-47.39	-195.43
884	-273.93	1055.42	839.11	91.43	-132.78	-167.02
885	375.98	1229.98	513.43	-2.5	-181.3	-68.54
886	598.14	1036.87	407.71	-49.65	-82.73	-49.13
887	107.67	629.64	485.84	-85.91	-15.5	-62.62
888	-225.1	821.53	662.84	-76.63	-51.88	-9.74
889	75.44	714.11	795.65	-61.65	-98.85	48.86
890	13.43	637.7	812.5	-94.09	-64.03	41.29
891	87.16	617.68	781.74	-143.65	-37.75	64.76
892	367.19	408.2	585.69	-159.79	-6.81	72.51
893	203.61	494.38	458.5	-119.14	36.04	58.78
894	215.58	643.07	522.22	-98.63	99.82	10.16
895	-11.72	578.61	629.88	-109.44	176.39	-75.35
896	-426.76	408.2	768.55	-120.42	124.54	-89.48
897	-463.38	226.56	862.06	-93.63	97.72	-73.85
898	-180.42	448.49	780.03	-65.89	22.58	-80.63
899	-168.95	421.14	657.71	-69.95	1.65	-107.15
900	-138.92	464.6	607.42	-86.67	-17.4	-63.02
901	-159.67	453.37	701.9	-80.38	-56.73	-44.13
902	1.71	562.01	720.95	-67.29	-49.53	-33.63
903	-185.3	570.31	861.57	-61.49	7.63	-61.98
904	-521	299.32	947.75	29.79	46.08	-96.56
905	-580.08	285.89	835.45	101.99	44.31	-111.18
906	-646.24	468.02	673.58	110.11	6.26	-117.16
907	-196.04	469.97	497.31	110.26	-104.8	-77.48
908	335.94	440.43	659.67	60.85	-73.03	-83.89
909	-56.88	476.81	686.77	39.95	12.12	-50.75
910	-135.01	600.59	698.73	21.79	54.6	36.13
911	-214.84	639.4	686.04	-49.84	79.93	62.5
912	-284.67	483.89	819.34	-75.07	86.18	77.18
913	-400.63	477.29	690.92	-89.75	34.7	76.45
914	-169.43	275.88	815.67	-128.11	-26.52	84.59
915	-154.79	156.74	780.52	-101.2	-41.81	99.15
916	52	174.07	743.16	-87.07	5.52	145.08
917	-95.95	250.24	854.98	-71.2	38.57	129.97
918	-169.68	546.63	916.5	-22.4	39.09	49.59
919	-356.69	682.13	604.98	-31.68	54.75	25.45
920	-475.1	596.44	579.83	-82.64	11.02	12.3
921	-612.3	487.55	588.87	-91.06	-54.9	0.21
922	-182.62	425.05	795.41	-83.37	-121.34	-4.06
923	-71.78	548.83	796.88	-86.33	-141.54	2.56
924	287.84	486.82	852.05	-107.6	-106.02	57.56
925	510.25	544.43	767.33	-103.58	-19.29	42.72
926	297.36	521.48	908.2	-88.62	28.17	22.89
927	152.1	630.37	761.47	-74.01	66.93	36.19
928	-449.22	390.14	713.62	-139.19	97.29	19.99
929	-330.08	69.09	897.95	-128.75	29.97	10.68
930	-175.29	159.18	805.66	-60	37.96	-33.81
931	-143.07	134.03	781.25	-36.16	53.19	-58.11
932	-252.93	38.57	888.18	67.72	56.79	-44.1
933	-105.96	236.57	779.05	125.85	7.84	-54.05
934	2.2	262.21	734.13	88.68	33.51	-46.78
935	-111.08	257.08	767.33	46.6	58.04	-58.44
936	-250.73	329.59	641.85	10.19	44.16	-64.97
937	-368.9	332.03	622.8	-18.43	18.83	-81.82
938	-293.7	454.83	729.25	-35.19	-16.82	-116.58
939	-286.87	424.56	836.43	-74.31	-34.18	-131.81
940	-259.03	360.6	908.2	-80.44	-15.26	-117.61
941	-262.21	232.91	861.33	-57.04	-14.74	-104.13
942	-142.82	327.39	895.75	-37.54	-7.72	-115.08
943	-367.92	223.14	938.96	-27.56	-10.04	-70.95
944	-205.81	319.09	873.29	-9.06	-54.32	-10.44
945	-212.16	332.76	794.19	3.72	-45.72	3.11
946	-304.69	143.31	903.81	19.87	-54.75	-4.24
947	-92.04	231.69	796.63	97.53	-72.14	-13.15
948	19.78	264.16	831.3	82.21	-14.43	11.47
949	-92.77	267.82	791.99	46.75	3.02	31.95
950	-227.29	248.29	836.18	70.19	-19.78	47.64
951	103.52	410.16	811.04	62.93	-49.47	65.4
952	-314.7	247.31	792.48	24.38	-0.55	-10.07
953	-484.62	164.79	731.45	122.07	-39.86	-8.45
954	-426.51	315.67	572.75	192.47	-135.71	-29.48
955	-167.97	337.16	656.01	217.16	-184.08	-60.58
956	-55.66	312.01	814.7	210.27	-167.33	-74.68
957	-121.83	405.76	660.16	218.35	-113.59	-38.73
958	-164.79	504.64	778.81	217.8	-110.99	-24.99
959	-91.8	494.14	832.76	131.65	-103.91	-39.95
960	-178.71	434.08	766.85	66.44	-101.65	-94.85
961	-354	425.54	734.13	65.37	-176.39	-83.92
962	249.76	771.73	563.72	67.02	-166.26	7.39
963	121.83	514.16	671.39	58.84	-144.26	25.39
964	343.26	850.1	521.48	66.1	-141.97	105.8
965	387.94	759.03	613.04	37.99	-65.09	147
966	187.74	533.69	653.08	35	-67.29	141.14
967	449.22	496.58	612.55	37.48	-36.62	167.27
968	326.9	526.37	683.11	77.85	54.17	142.91
969	-239.75	774.41	657.71	103.67	41.08	111.57
970	523.93	659.67	478.52	-15.29	-36.44	207.43
971	588.87	361.08	559.08	-76.54	113.16	121.28
972	-165.28	187.26	792.24	-30.12	160.1	96.83
973	-85.45	676.03	671.39	116.52	78.25	62.07
974	52	791.5	422.12	58.11	41.63	15.38
975	233.64	373.54	710.45	-23.25	40.53	47.03
976	249.76	290.77	694.82	27.62	60.18	21.97
977	335.69	342.53	607.18	69.98	69.82	13.28
978	341.8	444.09	694.09	101.59	80.35	18.37
979	199.71	704.83	448.24	82.92	109.56	54.66
980	22.46	507.08	745.12	51.03	126.53	-10.71
981	-288.33	697.75	637.94	86.18	60.79	-69.43
982	-97.66	892.58	561.04	52.86	17.7	-88.1
983	98.39	772.46	533.45	-34.7	-6.5	-163.27
984	261.47	704.83	531.01	-72.2	21.27	-179.81
985	97.66	738.04	412.84	-99.21	76.57	-218.38
986	-141.85	555.42	554.93	-123.29	61.95	-204.01
987	-21.73	564.7	759.52	-110.66	51.79	-198.88
988	95.46	445.07	726.32	-104.25	37.69	-175.84
989	127.2	392.33	693.85	-95.09	59.23	-137.94
990	-98.63	492.43	504.15	-73.76	129.88	-105.47
991	-257.08	462.89	308.35	-62.74	171.57	-98.42
992	-268.07	303.71	610.6	-12.24	165.13	-92.59
993	-239.75	728.52	760.5	71.32	169.22	-72.27
994	-208.98	752.69	688.48	32.99	141.94	-115.91
995	-349.37	632.32	537.6	-77.21	182.01	-97.99
996	-701.17	104.49	816.89	-110.99	151.86	-30.49
997	-583.5	208.5	931.64	13.92	95.06	-7.42
998	-482.42	695.56	901.61	48.31	103.94	-10.8
999	-769.53	828.61	520.75	-35.71	95.37	16.54
1000	-554.44	499.02	508.3	-198.61	-0.92	77.33
1001	-498.29	68.6	744.14	-199.52	-19.81	53.86
1002	-395.75	-45.17	698.73	-47.88	-61.95	23.04
1003	-114.01	274.9	587.4	10.01	-44.22	0.67
1004	-290.77	549.32	838.87	53.1	-24.69	-18.71
1005	-384.77	604.25	852.78	-6.32	-21.3	14.98
1006	-361.08	522.22	872.8	-75.2	-30.61	-5.55
1007	-358.89	394.29	847.17	-86.15	-45.29	18.1
1008	48.34	436.28	769.29	-94.21	-53.13	34.3
1009	-280.52	321.78	726.81	-82.92	15.35	-5.89
1010	-261.23	464.11	639.89	-47.15	20.75	-22
1011	-310.06	456.05	618.9	-28.63	5.89	-54.35
1012	-306.88	444.82	819.09	-11.2	-10.93	-40.92
1013	-129.39	567.38	779.54	23.28	-25.48	-13.95
1014	-420.9	408.2	766.36	8.36	4.97	17.18
1015	-575.68	286.38	734.13	48.22	-33.75	63.14
1016	-518.31	484.62	571.53	79.62	-72.14	68.76
1017	-89.84	374.51	812.5	61.86	-65.12	7.87
1018	-622.07	511.96	750.49	61.13	4.73	63.2
1019	-638.18	387.45	741.7	0.95	-80.75	129.03
1020	-332.03	334.47	746.58	-56.79	-111.21	106.05
1021	-117.92	371.09	665.28	-57.43	-91.95	73.52
1022	-195.31	317.38	635.5	-46.66	-85.51	61.19
1023	-115.23	327.39	819.82	-22.09	-85.45	68.18
1024	-108.89	607.18	756.84	18.37	-53.74	83.77
1025	-215.58	497.31	793.46	31.4	-47.24	26.37
1026	-186.28	581.54	741.7	47.27	-42.82	14.43
1027	-201.9	555.91	813.72	71.53	-28.5	18.92
1028	-226.81	558.35	608.89	74.49	-40.47	0.76
1029	-138.43	451.42	480.22	36.5	-56.46	35.03
1030	130.37	411.13	452.39	41.56	-80.72	28.99
1031	27.83	432.13	559.08	60.36	-60.49	55.66
1032	169.92	451.9	672.85	92.41	-110.08	69.95
1033	106.93	461.91	847.41	81.15	-37.41	80.02
1034	-37.35	483.15	803.47	59.23	-19.01	48.98
1035	40.28	500.73	723.63	48.43	-36.56	42.51
1036	195.56	464.6	671.88	19.26	-2.08	20.11
1037	153.08	605.96	601.07	23.07	34.03	49.62
1038	326.66	680.42	653.56	-31.4	63.93	45.93
1039	198.49	741.7	646.48	-74.01	98.24	28.96
1040	-150.39	605.22	758.06	-122.89	131.13	-26.37
1041	-362.55	508.3	804.44	-151.49	131.56	-59.05
1042	-576.17	204.35	965.09	-81.88	109.62	-112.52
1043	-290.53	531.98	667.48	-9.31	31.59	-128.51
1044	-322.75	495.85	648.19	-17.97	20.14	-114.56
1045	-435.55	376.95	760.25	-0.24	4.49	-74.62
1046	-293.95	415.53	788.82	-4.24	-23.53	6.74
1047	-239.26	410.16	780.03	-6.32	-27.5	28.81
1048	-204.59	261.47	721.19	-1.65	-53.01	52.22
1049	101.32	235.84	723.63	59.72	-39.67	77.42
1050	361.57	266.11	640.63	93.69	22.28	73.67
1051	9.77	655.27	669.19	137.21	117.22	72.75
1052	-296.88	850.83	390.14	40.8	80.51	59.81
1053	-361.57	509.52	414.06	-161.59	-40.62	120.24
1054	543.21	369.87	1165.04	-200.62	-32.2	133.39
1055	-31.49	597.9	1011.96	-209.63	131.41	16.11
1056	-361.82	451.42	831.54	-247.34	143.89	-52.03
1057	-413.09	-40.04	717.29	-210.17	112.58	-21.64
1058	-219.73	153.32	619.63	-65.34	58.53	-3.78
1059	-232.42	247.31	713.13	22.71	39.92	-11.96
1060	-328.37	424.8	622.07	56.92	44.71	-6.35
1061	-375.98	434.57	683.35	69.73	3.54	2.47
1062	-199.22	444.09	646.48	113.04	-26.31	-21.94
1063	-114.26	444.82	704.1	124.76	-42.88	15.2
1064	-72.51	449.95	801.27	140.17	-1.95	87.16
1065	-387.7	597.66	662.11	140.63	20.32	89.51
1066	1.71	466.31	936.28	57.4	-55.33	80.96
1067	310.06	336.43	1034.18	56.79	28.56	-12.97
1068	147.95	489.01	846.68	123.2	158.23	-95
1069	-244.14	738.04	655.03	61.49	176.67	-102.26
1070	-541.75	82.52	400.39	-39.76	152.95	-51.03
1071	-351.07	79.83	933.35	29.11	82.37	-79.41
1072	-72.27	800.78	638.43	195.25	84.81	-119.75
1073	-495.85	745.85	531.49	86.67	132.54	-74.07
1074	-521.24	574.71	640.63	39.7	60.21	-56.24
1075	-361.82	374.76	825.2	50.54	38.88	-55.11
1076	-341.31	656.49	694.09	71.44	35.61	-83.25
1077	-545.9	546.88	692.14	6.99	39.89	-75.5
1078	-609.62	458.74	681.4	2.17	-8.79	-49.41
1079	-661.62	516.6	608.89	-20.05	-33.45	-48.77
1080	-615.48	343.02	688.48	-12.91	-57.5	-36.9
1081	-437.01	553.71	651.37	28.87	-73.58	-15.96
1082	-378.42	589.6	715.58	-4.7	-111.97	36.29
1083	-218.26	554.2	727.29	-11.93	-109.56	137.42
1084	-303.71	669.68	617.92	-73.64	-73.79	163.82
1085	-426.76	497.8	661.13	-116.88	-72.54	172.15
1086	-70.31	419.43	601.07	-114.81	-109.95	156.52
1087	-30.76	230.47	756.35	-69.34	-49.13	131.04
1088	-59.81	617.43	558.35	-8.39	-5.25	87.68
1089	-260.99	700.2	554.93	-29.27	6.96	70.89
1090	-383.06	596.92	766.85	-23.5	-28.99	77.21
1091	-140.87	577.88	666.5	-27.92	-90.7	83.5
1092	278.81	655.76	789.31	-7.6	-65.89	75.81
1093	286.13	599.85	864.5	-0.64	21.51	-35.55
1094	-178.96	469.24	675.29	-7.81	51.36	-50.35
1095	-268.31	217.53	778.81	-26.4	34.97	-90.88
1096	-285.16	226.07	643.07	14.1	53.56	-131.38
1097	-625.98	189.94	613.77	47.91	40.22	-132.54
1098	-609.62	231.2	698.97	137.7	-42.66	-96.74
1099	-280.03	671.88	542.24	116.12	-67.96	-83.8
1100	-423.34	674.32	643.07	76.93	-73.97	-60.39
1101	-289.55	600.34	797.61	14.31	-143.98	28.87
1102	17.82	581.05	811.77	-20.39	-131.59	91.19
1103	222.9	579.1	693.85	-57.56	-97.6	129.91
1104	438.72	600.83	671.39	-126.31	-2.66	173.13
1105	-30.27	253.66	808.11	-110.11	16.02	173.95
1106	377.44	301.03	901.86	-39.37	-50.78	200.59
1107	359.13	526.61	819.09	60.27	35.74	122.41
1108	131.84	662.84	701.66	84.26	105.87	54.32
1109	-21.48	587.16	659.91	60.12	144.44	-15.08
1110	-260.99	618.65	424.07	39.18	155.06	-60.58
1111	-510.5	244.87	474.85	-1.07	140.05	-143.95
1112	-720.7	105.71	500	80.66	95.25	-157.9
1113	-513.43	401.86	460.94	149.11	52.37	-197.85
1114	-802.49	392.58	785.4	165.34	23.44	-238.95
1115	-782.96	772.46	776.12	155.3	-87.55	-197.63
1116	-407.96	951.42	827.64	84.17	-126.34	-165.01
1117	-35.4	723.88	718.02	-4.52	-131.65	-68.39
1118	-42.97	541.75	696.04	-57.34	-81.97	4.58
1119	-397.22	407.96	737.06	-80.81	-49.96	26.28
1120	-340.58	415.77	747.56	-58.59	-107.67	121.86
1121	-85.45	373.78	790.77	-63.45	-127.08	156.71
1122	166.75	456.05	621.34	-30.3	-81.57	190.86
1123	128.17	491.46	616.21	-15.17	15.63	102.63
1124	153.32	625.98	535.16	10.59	8.79	-64.67
1125	275.15	626.95	497.56	-24.17	61.95	-91.74
1126	-180.91	528.32	658.45	-37.87	88.99	-98.11
1127	-525.63	836.67	823.97	-7.6	68.21	-44.16
1128	-460.69	704.59	946.29	-22.95	14.04	-15.63
1129	-455.81	614.75	720.7	-60	-41.93	0.27
1130	-353.27	397.22	737.3	-109.31	-98.54	52.76
1131	-115.97	289.31	581.05	-126.95	-106.54	67.23
1132	-10.25	285.89	537.84	-163.54	-102.29	86.91
1133	-204.1	239.01	745.85	-138.61	-71.38	102.84
1134	165.04	378.42	854.74	-50.02	-77.55	53.22
1135	118.16	504.64	865.48	-16.45	-3.45	-38.64
1136	4.88	443.12	919.68	33.39	24.57	-88.62
1137	-241.7	487.55	966.06	55.88	37.48	-71.62
1138	-163.09	645.02	806.4	86.24	38.57	-81.42
1139	-443.36	428.47	775.15	19.74	58.93	-122.5
1140	-496.34	373.29	706.3	56.21	-13.85	-104.37
1141	-197.75	626.95	561.77	56.03	3.14	-79.44
1142	-402.59	578.61	469.73	10.53	6.01	-99.24
1143	-470.21	538.57	671.39	62.59	-55.11	-50.93
1144	-316.89	591.06	731.93	59.36	-95.03	-3.91
1145	-264.65	566.65	718.51	-2.23	-109.5	32.87
1146	-19.53	385.25	704.35	-32.99	-107.97	42.33
1147	-15.87	268.07	528.32	-43.3	-103.33	80.54
1148	246.83	187.01	487.06	-41.14	-88.17	88.5
1149	146	234.86	545.17	1.43	-49.19	129.52
1150	223.63	182.62	774.17	63.72	-43.58	137.3
1151	220.21	509.03	856.2	84.08	-14.25	135.59
1152	42.48	774.41	767.58	98.45	23.1	86.88
1153	16.85	836.91	707.76	48.92	36.93	58.59
1154	119.87	778.56	860.6	-19.17	63.39	-11.14
1155	-43.46	616.94	874.02	-44.95	82.61	-40.71
1156	-111.82	493.9	726.81	-50.14	68.42	-82.09
1157	-269.04	432.13	730.47	-70.8	75.41	-92.77
1158	-574.22	368.41	714.36	-38.6	46.69	-119.84
1159	-522.46	555.91	521.48	-26.03	-44.34	-79.65
1160	-275.39	409.42	693.6	-42.6	-62.93	-58.01
1161	-258.54	360.35	769.29	-7.72	-73.7	-21.94
1162	-45.41	544.43	642.33	16.94	-93.69	12.08
1163	122.56	273.68	733.64	-41.17	-62.56	33.08
1164	131.35	223.14	667.72	3.75	-42.66	23.74
1165	227.29	338.62	733.4	37.66	-44.22	13.73
1166	69.82	660.89	675.29	104.52	13.49	19.29
1167	-62.99	732.67	819.58	131.26	51.15	31.86
1168	46.63	614.01	726.32	102.36	35.61	-24.81
1169	118.16	615.72	729.98	68.45	74.77	-60.15
1170	-210.45	504.39	876.22	51.21	99.64	-55.63
1171	-468.75	355.47	623.29	24.26	40.68	-66.44
1172	-100.34	281.01	527.83	-44.13	-23.5	-34.06
1173	-42.48	235.11	693.6	-10.56	7.93	-22.55
1174	-74.71	423.83	744.87	24.54	20.6	-7.05
1175	-244.87	738.53	633.54	-11.9	72.51	34.09
1176	-320.56	484.86	654.54	-71.62	36.29	20.11
1177	-205.32	628.66	610.6	-83.04	-0.89	36.99
1178	-201.42	504.15	726.32	-112.24	-19.65	48.52
1179	-62.99	370.36	866.21	-102.94	-19.5	74.04
1180	-67.87	308.59	726.56	-90.06	-10.04	120
1181	-139.89	339.6	772.71	-73.94	-6.62	143.34
1182	83.74	346.68	745.61	-47.85	-45.78	115.2
1183	131.35	492.68	784.67	17.97	1.65	95.15
1184	59.81	641.6	773.93	19.9	18.77	65.16
1185	260.25	646.73	764.16	45.93	30.43	-3.36
1186	142.09	523.93	661.38	36.32	66.44	-13
1187	93.26	399.66	691.65	37.96	95.06	21.12
1188	-64.94	456.54	765.38	77.73	111.76	10.38
1189	39.55	605.96	687.5	68.6	95.89	-63.05
1190	-100.83	477.78	694.34	-8.61	115.57	-92.01
1191	-187.01	417.97	655.03	-38.42	135.77	-74.68
1192	-330.81	333.98	628.66	-12.7	150.48	-80.11
1193	-427.25	274.9	670.65	12.39	143.22	-75.35
1194	-426.27	318.6	597.17	28.56	83.37	-77.64
1195	-238.28	322.51	758.54	71.11	38.45	-79.74
1196	-451.17	360.84	750	145.63	71.29	-48.86
1197	-426.27	509.77	646.48	194.31	67.96	-35
1198	-392.09	740.97	559.57	188.02	54.9	-17.82
1199	-262.21	830.81	709.23	123.23	6.74	-31.68
1200	-303.71	838.13	745.61	36.16	-14.62	37.96
1201	-303.22	616.46	833.98	-35.19	-32.07	101.1
1202	-205.81	605.47	719.24	-70.95	-3.2	107.6
1203	-228.76	482.42	675.05	-106.38	-7.93	74.04
1204	-98.63	293.46	757.81	-105.87	8.67	71.87
1205	-135.25	468.51	609.86	-56.79	15.81	6.62
1206	-127.2	402.59	627.2	-22.43	49.53	-92.68
1207	-415.77	388.92	475.34	63.87	70.59	-158.75
1208	-719.48	423.1	493.9	102.63	48	-183.78
1209	-435.79	830.32	330.57	101.1	-27.19	-201.32
1210	-338.38	562.74	520.26	4.43	-1.13	-203.31
1211	-709.47	468.26	988.77	-76.97	-52.43	-172.61
1212	-488.04	482.42	955.08	-50.45	-167.11	-17
1213	-58.11	714.11	996.83	-54.6	-128.27	44.37
1214	-586.91	731.69	643.55	-58.44	-43.91	95.92
1215	-567.38	484.86	739.75	-72.02	-126.07	165.44
1216	-268.31	472.17	450.93	-74.31	-181.82	205.57
1217	135.5	173.83	585.94	-72.08	-184.42	192.69
1218	176.27	242.43	536.62	-47.58	-114.04	189.54
1219	81.05	272.95	691.41	-13.43	-64.7	169.07
1220	-133.54	478.52	823.24	70.77	-42.88	134.55
1221	34.42	710.45	814.94	61.92	-39.06	76.02
1222	111.08	738.28	594.97	23.56	-17.33	15.26
1223	65.43	707.28	573.49	-23.62	16.72	-0.64
1224	43.46	641.85	636.23	-35.92	32.65	-12.15
1225	-33.69	606.45	577.64	-22.34	50.63	-53.86
1226	153.81	680.18	694.82	-18.55	41.08	-103.21
1227	-35.64	643.07	746.34	-56.95	80.29	-113.19
1228	-461.43	464.84	735.35	-57.8	94.48	-92.41
1229	-409.42	431.4	799.8	-33.75	23.44	-84.78
1230	-81.05	505.86	760.99	-24.54	-26.18	-64.79
1231	-295.9	321.29	608.89	-69.55	1.04	-60.82
1232	-568.6	88.62	722.41	-61.61	-82.34	45.47
1233	-380.37	254.88	943.12	1.8	-106.29	121.4
1234	-71.04	599.61	596.44	-9.61	-108.7	124.02
1235	164.55	270.51	694.58	-63.17	-58.75	52.37
1236	56.88	316.16	707.28	-26.76	-29.85	41.78
1237	166.75	332.03	761.23	30.36	-10.56	8.61
1238	43.95	511.96	733.15	63.72	8.42	2.41
1239	24.66	767.33	747.07	70.71	42.24	-47.06
1240	-253.17	520.75	925.78	7.35	77.76	-62.59
1241	-118.65	584.47	818.12	-5	58.07	-77.64
1242	-92.77	467.29	796.39	-22.89	68.08	-106.05
1243	-135.01	398.93	739.99	-9.58	54.11	-76.72
1244	-230.47	430.18	753.91	-41.2	41.14	-52.43
1245	-281.74	324.22	797.12	-52.73	40.41	-87.37
1246	-413.57	340.33	644.29	-46.94	27.71	-88.17
1247	-318.12	302.98	726.81	-19.13	-2.2	-118.23
1248	-258.06	235.84	711.91	-0.61	-26.7	-127.47
1249	-322.75	371.83	593.99	68.48	-19.96	-90.15
1250	-471.44	375.24	573.97	69.4	-48.1	-1.22
1251	-0.98	443.6	751.71	81.97	-47.03	28.93
1252	-198.97	436.77	852.54	128.39	26.4	66.8
1253	-449.46	648.19	615.97	146.88	50.42	112.46
1254	-454.83	589.11	545.9	74.37	31.62	114.47
1255	-413.82	471.44	596.44	-0.31	-84.63	133.76
1256	75.2	494.63	374.27	-44.46	-127.35	166.47
1257	378.66	137.21	874.02	-128.75	-97.81	257.08
1258	40.28	658.45	944.09	15.66	-16.39	244.08
1259	180.66	996.58	1000.49	49.26	27.13	117.49
1260	5.86	757.57	648.93	-7.14	103.97	5.07
1261	-101.56	425.54	707.28	-50.48	113.53	-34.91
1262	98.39	235.84	624.76	-44.8	77.12	-93.69
1263	-91.06	264.16	752.2	-11.08	141.2	-125.61
1264	-205.81	305.66	851.81	33.72	132.93	-175.35
1265	-405.76	297.12	755.86	57.83	135.35	-155.46
1266	-528.08	390.63	729.49	63.72	116.67	-93.08
1267	-584.96	459.23	761.96	64.45	76.75	-82.55
1268	-457.28	533.69	714.6	63.75	22.03	-60.33
1269	-344.97	507.32	477.29	55.05	-4.33	-36.35
1270	-579.35	611.08	431.64	57.95	-46.36	47.21
1271	-387.21	663.09	579.35	58.5	-112.64	87.34
1272	-158.69	748.78	606.69	53.34	-88.96	84.56
1273	-66.41	658.45	700.44	13.4	-103.55	70.5
1274	106.93	521.24	674.07	-9.12	-65.98	110.23
1275	-103.76	474.37	724.37	-46.57	-22.71	117.28
1276	2.69	548.1	755.13	-78	-13.21	68.39
1277	29.3	368.65	792.24	-63.2	1.8	25.94
1278	-79.35	488.04	639.4	-14.37	29.08	-9.64
1279	-136.96	399.66	671.88	7.45	38.27	-79.28
1280	-91.31	366.7	604.25	46.33	95.83	-124.3
1281	-789.79	377.93	649.41	67.47	79.41	-132.35
1282	-620.85	671.14	558.35	170.84	-50.29	-103.15
1283	-117.43	913.82	564.45	98.18	-134	-112.73
1284	122.8	474.85	708.98	-47.42	-71.9	-103.36
1285	-247.07	224.85	943.12	-74.22	-2.38	-118.99
1286	-539.79	582.76	851.81	-88.32	-69.4	-66.16
1287	-195.56	512.7	944.34	-70.68	-74.55	-49.07
1288	-392.33	716.55	506.1	-60.39	-52.8	9.58
1289	-176.51	520.51	556.88	-98.27	-101.99	28.47
1290	-90.82	464.11	595.21	-77.61	-71.08	54.57
1291	8.06	450.2	763.67	-65.67	-66.01	76.51
1292	-74.22	434.08	762.21	-19.74	-39.43	63.6
1293	19.78	525.63	699.22	-19.38	-28.17	60.09
1294	4.88	501.46	671.88	-51.03	2.53	37.6
1295	-24.41	353.52	828.61	-63.05	3.3	21.61
1296	22.22	522.46	661.13	1.01	50.26	32.75
1297	-214.6	510.74	741.94	-3.6	54.78	-1.68
1298	-211.91	583.74	676.27	-15.05	26.73	-16.78
1299	-387.7	570.56	692.87	-23.59	19.38	-17.46
1300	-334.72	407.23	800.29	-4.3	-28.47	-27.8
1301	-49.32	554.69	770.51	1.04	-48.65	-64.36
1302	-244.38	341.06	635.01	-51.73	-10.59	-101.75
1303	-361.57	248.54	642.09	-16.51	-35.74	21.76
1304	-176.76	403.56	696.29	-10.53	-44.83	54.93
1305	-66.41	272.95	827.15	-35.83	-41.75	52.09
1306	112.06	414.79	728.76	27.89	-15.32	53.74
1307	163.33	395.02	696.29	58.96	8.39	61.58
1308	193.36	527.1	621.09	111.21	47.97	19.04
1309	0.24	690.67	754.88	114.56	84.93	26.61
1310	-209.47	593.99	864.26	103.21	129.21	-25.7
1311	-485.6	591.06	624.76	39.58	110.17	-42.91
1312	-155.52	595.21	761.23	12.7	60.03	15.75
1313	-195.31	608.64	683.35	-37.38	89.63	54.2
1314	-283.45	338.13	722.9	-28.11	90.18	83.95
1315	-199.46	568.36	655.03	-20.45	83.13	27.71
1316	-423.1	462.16	671.63	-77.61	73.18	-17.79
1317	-293.46	459.47	673.1	-85.45	41.78	-20.66
1318	-405.52	416.02	708.01	-121.12	39.7	-36.65
1319	-530.03	365.23	716.31	-115.66	0.09	-14.19
1320	-198.97	264.65	697.02	-105.65	-66.13	13.7
1321	61.52	380.62	746.58	-78.74	-61.89	50.11
1322	11.23	553.47	903.56	11.02	0.06	47.09
1323	188.72	730.47	788.82	36.99	32.47	44.25
1324	-98.63	650.15	623.05	70.13	111.21	-9.06
1325	-268.07	562.01	635.99	55.54	119.17	11.78
1326	-473.14	414.06	593.51	21.45	81.39	15.99
1327	-361.33	493.9	599.61	2.99	29.14	-33.39
1328	-252.69	356.93	735.35	8.18	42.45	-52.06
1329	-552.25	420.65	800.78	24.02	56.46	-34.36
1330	-579.1	422.85	741.46	53.74	-2.41	10.28
1331	-461.91	441.41	787.35	108.28	-43.91	4.03
1332	-316.65	588.38	710.21	58.53	-22.43	-17.85
1333	-380.13	658.45	703.13	24.96	-43.58	-40.71
1334	-379.39	416.26	681.15	36.93	-60.46	-53.5
1335	-279.05	661.13	708.98	47.67	-43.18	-44.77
1336	-374.02	595.7	670.17	1.43	-61.43	-24.35
1337	-298.58	358.64	771.48	6.53	-77.03	-1.43
1338	-404.3	428.96	689.45	-5.83	-49.62	45.23
1339	-309.08	531.74	532.47	-64.33	-101.29	36.38
1340	57.37	438.72	498.78	-96.34	-93.54	-2.38
1341	32.71	428.96	572.02	-91.25	-36.04	-61.43
1342	-271.24	285.89	724.12	-61.4	-33.57	-59.88
1343	-57.37	616.94	669.92	-7.39	-60.55	-53.22
1344	-202.88	444.34	774.41	-5.4	-33.81	-36.8
1345	-157.71	353.03	781.25	-4.82	-22.67	-12.02
1346	-212.65	473.39	611.08	10.16	5.37	-1.59
1347	-201.42	216.55	835.69	-17.03	-17.06	-4.94
1348	-386.96	446.78	722.66	-20.23	-11.2	-22.03
1349	-268.8	469.73	857.18	-5.8	-79.25	4.33
1350	-140.14	662.6	929.44	-18.74	-83.16	69.79
1351	-70.31	566.65	844.73	-50.29	-63.75	78.64
1352	-47.36	392.82	666.75	-77.55	-36.25	113.34
1353	33.94	539.06	621.09	-54.63	-50.72	122.62
1354	18.8	458.98	721.92	-59.69	-3.17	112.43
1355	48.83	505.62	671.88	-47.09	5.46	82.55
1356	-217.77	340.09	806.15	-43.7	18.89	36.25
1357	-204.1	319.82	895.02	-25.97	4.58	37.29
1358	-139.16	252.93	868.9	-14.83	-12.54	27.28
1359	-106.2	160.64	891.36	66.86	-20.48	71.23
1360	15.38	418.46	623.05	87.43	-9.49	72.3
1361	-59.33	425.29	674.32	69.7	-12.48	67.02
1362	86.91	539.06	621.34	41.96	10.13	57.07
1363	39.79	490.97	700.68	-24.87	50.2	40.65
1364	72.02	348.88	823.49	-18.62	83.1	0
1365	-439.45	213.87	666.02	85.14	111.02	-102.6
1366	-154.05	697.51	610.84	162.75	12.73	-180.15
1367	38.82	804.2	345.95	59.75	114.07	-212.52
1368	-613.04	491.94	838.13	69.4	27.4	-162.72
1369	-144.78	925.54	753.17	28.5	-21.06	-80.23
1370	-144.29	597.17	821.53	-58.04	20.87	-50.11
1371	-493.16	351.07	796.14	-74.1	11.32	-18.89
1372	-255.62	380.62	825.68	-53.16	-48.07	7.26
1373	-239.26	367.92	753.42	-26.43	-61.16	-6.99
1374	-259.28	455.08	705.32	-64.73	-63.69	8.58
1375	-136.23	345.7	741.94	-93.48	-48.13	38.76
1376	-70.8	320.07	764.89	-55.42	-1.19	45.44
1377	-48.58	152.59	751.95	31.31	44.1	-9.49
1378	-177	201.17	755.37	114.65	56.43	-35.89
1379	89.36	855.22	665.77	165.44	19.38	-51.64
1380	-131.1	520.51	658.2	65.55	105.5	-116.85
1381	-583.01	806.4	697.75	51.7	39.89	-85.17
1382	-475.34	752.2	825.2	-23.01	-77.88	-9.8
1383	38.57	429.44	1017.58	-42.18	-65.73	-18.65
1384	-163.33	497.31	474.61	-26.18	20.81	-70.86
1385	-477.78	471.44	510.01	-51.12	36.38	-28.11
1386	-670.65	52.73	1076.66	-47.45	9.98	2.08
1387	-499.76	221.92	942.87	15.9	-48.83	13.06
1388	-18.55	584.72	598.14	32.59	-93.41	66.44
1389	-185.3	497.56	631.1	-41.69	-38.73	75.87
1390	-356.2	448.73	757.32	-67.96	-55.69	110.17
1391	-343.75	427.73	872.07	-19.17	-50.78	123.08
1392	-488.28	728.27	767.58	-3.6	-54.26	103.64
1393	-303.47	435.3	863.53	-60.64	-88.1	29.11
1394	-209.96	385.25	640.38	-36.77	-82.03	45.59
1395	-144.04	297.61	588.38	-29.17	-93.2	37.99
1396	-26.12	405.27	437.5	-37.48	-93.02	43.03
1397	150.15	122.31	796.88	-42.79	-93.54	29.57
1398	46.88	381.1	581.54	12.27	-87.34	31.62
1399	170.41	211.18	781.49	-30.46	-121.4	58.2
1400	405.76	488.28	746.34	24.87	-54.11	9.52
1401	111.33	438.48	766.6	57.04	5.16	-31.77
1402	-12.45	518.31	841.06	81.27	-1.56	-28.11
1403	-47.36	585.21	849.37	85.27	36.62	-71.84
1404	-39.55	693.6	744.38	51.45	46.97	-96.77
1405	-82.76	573.97	763.43	2.9	60.52	-111.69
1406	-323.49	284.91	844.24	4.39	39.52	-105.83
1407	-241.94	331.3	816.16	-14.4	5.31	-88.04
1408	-248.54	363.53	812.26	-7.48	-7.02	-94.18
1409	-205.81	427	848.14	23.99	-22.43	-60.21
1410	-121.83	174.8	876.95	39.34	-34.76	-35.52
1411	-45.9	206.54	394.29	91.98	-67.96	35.43
1412	38.57	237.3	505.37	136.29	-42.21	130.37
1413	198.73	565.19	482.18	161.77	-16.08	146.76
1414	163.82	649.66	596.19	86.98	34.03	145.2
1415	-253.17	652.59	456.05	-61.31	-17.61	179.05
1416	224.12	411.13	882.08	-91.92	-53.68	196.26
1417	52	552.73	1016.36	-42.54	16.17	150.7
1418	-29.05	657.96	1002.69	-51.82	35.95	101.04
1419	-95.7	608.89	607.18	-41.47	58.59	54.63
1420	-88.62	544.19	697.51	-26.55	43.67	-6.59
1421	300.05	515.14	685.3	7.11	28.56	-37.08
1422	152.1	464.84	839.6	29.91	86.79	-73.55
1423	37.35	633.79	660.89	-11.84	97.23	-60.46
1424	-188.23	569.09	652.34	-61.22	78.49	-36.38
1425	-194.34	559.33	627.69	-67.5	86.82	-41.32
1426	48.83	298.83	840.33	-97.23	43.52	-95.15
1427	-27.34	351.07	737.55	-70.31	94.15	-124.36
1428	-35.16	572.02	562.74	-54.32	81.85	-86.4
1429	-354.25	475.59	756.35	-59.51	76.2	3.97
1430	-309.33	588.38	760.99	-36.35	44.95	53.53
1431	-313.96	288.33	769.78	-23.01	28.75	66.77
1432	-237.55	357.67	816.65	-36.29	-7.45	69.43
1433	-212.4	268.8	793.21	-33.48	-44.43	72.24
1434	-21.73	234.86	806.15	-43.91	-30.24	75.99
1435	-106.2	246.09	750.73	-19.78	7.14	65.61
1436	-141.6	333.98	665.28	-11.02	46.88	1.62
1437	-242.43	272.22	613.04	55.3	60.33	-84.63
1438	-170.9	404.79	552	117.89	47.79	-115.02
1439	-193.6	408.45	582.03	152.53	58.56	-105.13
1440	-158.45	639.16	590.58	173.98	29.17	-78.06
1441	-197.75	576.9	710.94	175.32	31.86	-17.3
1442	-47.61	743.9	750.24	116.76	11.99	8.24
1443	-125.98	590.33	853.52	84.47	39.49	23.74
1444	-229.98	704.59	760.01	46.75	30.33	23.9
1445	-258.06	413.57	712.65	19.65	10.77	25.36
1446	-303.47	518.31	703.13	59.27	7.11	2.84
1447	-447.02	548.34	651.12	31.77	-32.75	33.42
1448	-91.55	548.58	742.19	-12.91	-26.73	9.92
1449	-83.74	618.65	497.07	-15.84	-0.43	-20.26
1450	-280.52	466.06	707.28	-68.51	39.12	-32.04
1451	-289.31	428.47	838.13	-61.25	8.48	15.69
1452	-372.56	613.77	671.88	-43.33	-37.14	57.16
1453	-96.19	518.8	893.55	-40.01	-86.49	78.16
1454	-341.31	615.23	720.95	-6.87	-52.67	94.02
1455	163.09	525.63	639.89	-38.21	-95.92	112.3
1456	-247.31	469.24	779.54	-9.7	21.09	66.38
1457	-317.14	548.1	689.7	5.22	1.07	15.11
1458	-157.47	332.52	586.43	-18.74	-32.44	6.38
1459	-155.52	318.85	583.5	38.33	-17.64	-8
1460	-119.14	454.1	619.87	92.25	-8.85	-52.19
1461	-227.54	500.49	715.82	105.01	-7.69	-91.61
1462	-304.93	535.16	854.74	117.89	-21.73	-91.4
1463	-306.88	681.88	678.47	94.15	-88.13	-91.71
1464	-80.81	484.13	768.8	12.3	-84.44	-97.05
1465	-99.61	568.12	501.95	-25.39	-37.96	-63.2
1466	-186.77	467.29	558.59	-91.77	-50.51	-64.54
1467	-343.02	390.38	780.27	-95.7	-86.52	-59.72
1468	342.29	417.48	741.94	-21.06	-185.52	40.44
1469	330.81	491.46	625.49	-23.62	-85.57	119.45
1470	-26.61	443.36	705.57	-6.38	-40.44	141.3
1471	-50.54	506.35	770.02	0.31	-24.48	155.12
1472	-88.87	611.57	713.62	-2.78	-21.39	128.3
1473	-4.39	728.03	609.62	-20.78	-53.01	87.01
1474	129.15	771.48	698.24	-33.51	-36.71	72.42
1475	149.41	741.94	728.03	-51.73	16.57	44.65
1476	30.03	642.58	768.07	-65.83	26.12	43.18
1477	249.51	600.83	674.56	-78.4	18.1	29.69
1478	193.12	456.79	768.55	-88.35	50.32	6.77
1479	179.93	446.78	783.69	-74.89	96.5	19.59
1480	-97.17	293.46	857.42	-66.44	106.9	0.82
1481	-527.1	364.26	798.58	-72.24	49.44	-38.12
1482	-58.11	243.41	655.52	-74.55	-57.01	-72.75
1483	-257.08	182.37	633.3	-60.36	-72.88	-63.66
1484	-6.84	181.4	667.48	3.91	-87.13	-44.43
1485	159.67	307.62	640.63	20.81	-29.51	-55.24
1486	-40.53	447.51	706.79	59.2	30.52	-81.36
1487	-156.49	592.77	730.47	79.07	-3.48	-93.84
1488	-3.91	583.25	758.54	94.3	-0.46	-120.15
1489	125.49	560.3	925.05	86.58	17.12	-140.59
1490	-14.89	506.1	619.38	104.52	24.11	-148.16
1491	37.84	435.79	822.02	79.32	35.34	-126.68
1492	-108.64	518.07	776.86	75.47	40.07	-129.82
1493	-163.57	400.88	633.79	61.65	9.03	-114.65
1494	-381.59	454.59	373.78	43.37	-25.24	-44.62
1495	448.73	385.25	722.9	19.81	-61	52.43
1496	399.41	485.11	814.45	88.13	137.82	61.71
1497	-396.97	913.33	433.84	65.8	184.14	43.03
1498	-401.86	708.01	628.66	-90.58	68.45	65.8
1499	164.55	447.02	887.21	-105.59	66.53	53.22
1500	-175.78	390.14	790.04	-78.58	171.51	-31.77
1501	-526.61	409.18	702.39	-17.24	174.22	-109.86
1502	-472.17	466.31	533.45	25.18	136.17	-117.71
1503	-526.86	552.49	597.66	56.24	112.73	-94.67
1504	-478.03	621.83	619.63	50.81	40.65	-93.41
1505	-135.25	636.96	683.59	28.81	38.76	-96.1
1506	-277.34	522.95	739.01	39.58	80.41	-79.74
1507	-518.55	571.78	586.43	85.6	92.83	-112.18
1508	-451.66	553.71	457.52	59.3	11.05	-54.38
1509	-359.62	533.2	481.45	-3.23	0.21	33.66
1510	-376.95	444.34	652.34	-6.81	-23.41	35.22
1511	-261.72	632.57	549.32	-23.22	-30.49	107.57
1512	-237.06	492.43	756.35	-140.99	16.3	126.46
1513	-306.88	165.04	981.2	-120.45	21.15	60.61
1514	-307.86	324.71	772.95	-15.47	58.53	64.94
1515	-342.77	549.32	774.41	32.07	82.18	77.36
1516	-402.34	754.15	549.32	47.36	80.96	74.68
1517	-671.39	615.23	396	-34.3	-22.03	61.65
1518	-178.22	621.34	520.75	-111.02	-123.69	159.42
1519	-115.72	497.56	606.2	-115.08	-68.45	158.94
1520	-391.6	472.66	830.32	-69.34	-42.79	137.3
1521	-337.65	719.24	851.81	-3.48	-38.57	110.17
1522	-302.25	343.26	858.15	-51.51	-31.86	106.35
1523	-256.1	493.41	625.49	-32.56	-99.88	109.47
1524	-13.43	474.85	609.38	-53.1	-117.8	98.72
1525	28.08	343.51	690.19	-47.27	-75.23	66.56
1526	54.2	495.85	841.06	8.58	-57.56	40.5
1527	85.45	684.33	625.98	93.05	-46.02	-28.32
1528	-205.57	499.27	683.59	51.06	-44.28	37.84
1529	-398.68	540.77	607.67	30.49	-100.34	68.79
1530	166.75	370.12	704.1	27.37	-108.37	30.46
1531	114.75	572.02	444.34	-32.9	-42.14	-57.8
1532	153.08	844.48	1017.09	-144.47	-82.06	-27.8
1533	-309.81	401.61	992.92	-46.3	1.22	-11.9
1534	-479.74	518.55	798.34	-40.56	-53.38	83.89
1535	-221.92	451.9	690.67	-79.53	-73.09	101.5
1536	-160.4	190.92	782.96	-114.81	-61.61	124.05
1537	-105.47	251.95	700.2	-38.97	-70.8	113.19
1538	343.02	378.17	624.27	56.21	-85.3	83.22
1539	290.77	396.97	684.57	128.33	-37.2	63.14
1540	329.83	702.39	772.95	126.59	6.07	10.68
1541	182.37	636.72	690.67	74.28	52.25	-28.78
1542	-11.96	464.11	649.41	25.05	68.79	-33.69
1543	-293.21	255.86	601.07	17.49	59.48	-55.73
1544	-271.48	258.06	703.86	62.41	-19.81	-7.02
1545	-80.32	416.26	832.28	89.32	-30.12	22.03
1546	9.28	609.62	641.6	104.95	-48.13	18.59
1547	301.27	595.21	712.65	94.06	-73	-26.76
1548	125.24	683.35	640.87	71.01	-24.66	-55.94
1549	81.79	665.77	571.78	21.58	-5.83	-76.35
1550	-52.98	648.44	652.34	-2.32	4.36	-88.29
1551	83.01	507.08	274.9	-55.73	33.94	-108.83
1552	-31.25	209.96	629.88	-94.24	68.7	-91.25
1553	-138.43	458.5	633.3	-57.13	82.61	-97.63
1554	-230.22	307.13	861.08	-55.3	47.42	-100.62
1555	-74.46	695.31	695.56	-11.38	-88.44	-54.29
1556	343.99	579.1	959.96	-106.08	-91.89	3.27
1557	-49.07	537.6	778.81	-98.57	-18.46	-48.49
1558	-73.49	474.12	796.63	-97.78	16.82	-31.56
1559	-34.18	479.98	573.97	-65.89	11.69	-33.26
1560	128.42	504.15	754.88	-66.89	42.76	-37.35
1561	-114.01	420.9	764.89	-29.6	79.65	-30.15
1562	-158.2	412.35	817.63	15.75	46.63	-20.23
1563	-193.85	456.54	713.38	33.63	37.51	-31.19
1564	-149.66	572.02	694.34	27.1	11.2	-59.42
1565	-215.58	546.88	627.93	-26.12	-1.07	-60.46
1566	-280.76	547.36	723.88	-24.2	-15.59	-43.12
1567	-147.71	634.28	682.86	-67.84	-43.46	-60.33
1568	242.43	329.83	729.98	-55.73	-0.82	-62.87
1569	-144.04	320.07	823.49	-30.33	47.91	-14.74
1570	-343.99	460.21	806.4	43.98	36.32	32.44
1571	-179.93	624.76	744.38	19.56	-40.95	34.06
1572	33.69	594.73	762.21	-75.01	-4.82	7.42
1573	-66.89	402.1	779.3	-80.81	23.41	-10.86
1574	141.6	749.76	531.98	-98.24	56.03	-46.2
1575	-370.85	-52	645.02	-114.59	110.02	-14.22
1576	-439.21	53.22	833.25	66.44	60.67	-1.1
1577	-278.08	461.43	1051.51	138.55	3.63	-28.75
1578	-167.48	529.79	732.18	147.55	8.88	-16.54
1579	-89.36	303.22	709.96	8.09	-10.86	-3.27
1580	-5.37	463.62	646.97	0.4	-24.08	23.53
1581	30.76	524.9	654.05	-4.15	-15.87	27.92
1582	100.34	565.92	709.96	-14.01	26.7	26.95
1583	216.06	561.77	635.5	-7.57	73.03	-60.7
1584	-212.16	591.31	672.85	5.98	120.97	-72.48
1585	-261.96	465.09	548.58	54.2	119.6	-14.68
1586	-517.09	249.76	914.79	94.85	105.07	-14.47
1587	-153.81	605.22	760.5	178.56	79.41	-21.55
1588	-575.93	606.69	692.38	162.81	148.86	-64.36
1589	-697.51	466.55	591.8	152.07	61.46	-62.62
1590	-400.39	430.18	666.5	140.75	-36.9	-5.07
1591	-4.88	528.32	803.71	121.64	-6.5	-2.17
1592	-380.37	102.05	722.17	137.36	43.7	-15.56
1593	-260.99	503.42	657.47	215.7	19.13	102.84
1594	-261.96	746.09	564.45	147.09	27.98	135.5
1595	-332.28	558.11	608.89	45.2	33.72	136.75
1596	-81.05	493.9	468.75	-6.77	28.2	136.35
1597	-140.14	747.31	521.24	-90.61	51.33	106.29
1598	-284.67	862.79	637.7	-42.02	83.71	14.43
1599	-622.31	662.6	753.91	-44.92	63.69	-37.2
1600	-698.24	684.81	905.52	64.85	-74.22	13.12
1601	76.42	855.71	481.2	79.19	-83.86	23.77
1602	-146.73	551.27	362.55	12.73	3.42	-82.92
1603	-487.3	496.34	502.93	-28.38	7.23	-115.42
1604	-231.69	715.33	626.22	-27.65	-65.31	-49.47
1605	-231.45	880.13	710.45	-49.53	-46.66	-19.53
1606	-412.11	781.98	781.01	-79.28	-47.36	-27.04
1607	-570.31	662.84	619.87	-81.18	-71.53	-3.3
1608	-428.22	396.73	632.32	-114.38	-112.58	46.17
1609	-303.47	426.03	614.26	-102.94	-127.81	73.39
1610	-286.38	420.17	654.79	-117.92	-127.29	41.26
1611	-336.18	291.26	534.42	-70.86	-132.9	50.26
1612	-89.36	245.61	469.48	-66.28	-140.44	36.38
1613	-128.66	102.29	597.17	-38.67	-77.55	-0.09
1614	-49.32	484.13	602.54	32.41	-106.2	7.6
1615	25.39	794.19	680.66	40.8	-141.27	-16.39
1616	361.57	1202.88	966.06	-3.94	-175.87	60.79
1617	212.16	692.87	655.76	23.44	-146.21	54.75
1618	60.55	609.62	600.1	30.88	-119.29	70.92
1619	28.32	533.69	681.4	23.62	-99.4	100.95
1620	-20.75	471.19	606.93	-1.28	-113.83	78.06
1621	356.45	380.13	742.19	-1.13	-117.77	76.72
1622	409.91	733.89	765.14	73.73	-2.04	-20.45
1623	-119.87	597.41	610.6	64.67	38.51	-43.15
1624	304.44	370.12	596.19	5.52	26.31	15.72
1625	220.21	449.71	646.24	47.97	92.99	-18.8
1626	-158.45	750.98	517.58	45.56	87.92	-44.46
1627	-126.22	713.38	597.66	-15.38	65.37	-35.06
1628	-11.23	690.67	786.62	-38.21	70.22	-82.24
1629	-141.11	599.12	753.91	-55.05	57.16	-94.51
1630	-282.96	458.5	719.24	-70.13	-5.52	-62.81
1631	-109.86	368.65	753.17	-53.04	-19.47	-43.91
1632	-169.43	308.11	672.85	-22.31	21.97	-35.03
1633	-205.81	251.95	721.92	23.32	25.7	-20.94
1634	-271.48	472.66	591.55	138.21	67.87	11.2
1635	-109.37	530.27	493.9	120.54	44.16	44.65
1636	301.76	772.71	579.83	102.17	63.51	90.82
1637	225.59	883.54	541.26	6.07	91.67	28.9
1638	-118.65	764.65	673.83	-50.38	110.44	11.99
1639	-242.92	735.84	602.05	-169.28	56.09	18.49
1640	-19.53	139.16	892.33	-161.07	57.86	35.25
1641	-3.42	474.61	910.89	-140.38	110.5	31.98
1642	-88.13	435.55	816.89	-83.19	130.77	-8.82
1643	-271.97	403.81	735.11	-64.61	121.83	-20.39
1644	-284.67	337.4	650.88	-22.98	96.44	-79.99
1645	-271	372.07	596.68	-14.89	98.21	-100.52
1646	-277.59	595.46	445.31	-8.64	66.99	-119.05
1647	-236.08	486.33	660.89	-48.16	74.1	-106.41
1648	-367.43	553.22	864.99	-43.43	64.18	-57.77
1649	-348.14	602.29	735.84	2.9	46.05	-26.12
1650	-399.41	641.6	731.2	4.91	42.85	-1.53
1651	-377.44	646.97	626.46	31.74	38.64	10.22
1652	-233.15	581.05	701.17	57.86	10.59	37.11
1653	-223.14	643.07	547.61	83.77	23.62	49.65
1654	-357.42	552.25	573.24	23.13	13.98	103.52
1655	-228.27	549.8	668.21	-10.86	-14.13	113.28
1656	77.64	432.86	702.15	-16.2	18.77	84.11
1657	-16.85	452.64	795.41	-27.04	59.14	30.21
1658	-110.11	534.42	781.01	48.25	99.88	-14.07
1659	-375.49	621.58	606.69	18.86	115.48	26.34
1660	-674.8	567.38	514.4	-0.58	56.82	29.66
1661	-345.21	453.13	809.57	24.6	-18.59	20.78
1662	-251.71	653.32	482.42	41.44	-36.47	54.6
1663	-270.51	570.31	562.01	17.55	-41.53	84.08
1664	-210.21	338.38	676.27	50.51	-37.32	74.31
1665	-117.43	507.32	705.32	77.51	2.96	61.77
1666	-341.55	610.6	563.96	91.13	59.69	-1.25
1667	-358.89	490.48	595.7	69.24	8	-41.78
1668	-423.1	528.56	630.13	73.97	-29.51	13.12
1669	-324.71	752.69	573	55.91	-50.57	30.43
1670	-47.85	735.84	544.92	-24.66	-31.83	40.62
1671	-369.87	513.92	688.23	-12.91	8.12	-0.31
1672	-416.99	610.35	645.26	9.25	-42.08	44.49
1673	-145.26	805.18	710.45	-15.2	-45.72	51.06
1674	-166.26	579.59	936.77	-109.07	-35.58	36.07
1675	-103.76	636.47	542.48	-100.77	-20.32	118.26
1676	295.17	190.67	822.51	-115.3	-0.37	82.18
1677	81.05	20.51	830.57	13.95	77.55	-19.65
1678	-453.61	427.25	629.15	60.24	18.43	-45.9
1679	-156.98	635.25	538.57	71.14	6.62	-68.21
1680	-365.48	220.21	627.69	59.08	-8.67	-164.76
1681	-407.47	596.92	431.88	99.64	-18.8	-136.87
1682	-79.59	695.07	472.9	64.15	20.26	-131.65
1683	-393.8	710.21	649.41	19.2	54.29	-159
1684	-251.22	979.25	789.79	5.13	-27.1	-84.44
1685	133.79	860.84	714.84	-25.02	-61.55	-46.6
1686	-156.74	825.68	623.54	-59.97	-44.71	-66.8
1687	-245.12	670.65	708.01	-169.37	8.51	-35.43
1688	-390.63	380.86	776.37	-163.94	22.06	-21.12
1689	-189.45	553.96	520.02	-121.89	6.13	-42.85
1690	-274.17	433.11	761.47	-144.53	21.27	-58.17
1691	-448	383.3	658.45	-89.02	-4.21	-61.49
1692	-442.87	425.54	612.79	-61.77	-9.46	-66.86
1693	-402.1	583.25	597.17	-50.57	-16.75	-79.35
1694	-465.82	474.61	776.37	-75.71	-20.87	-98.42
1695	-443.36	387.7	700.68	-79.93	-53.13	-61.8
1696	-194.58	276.37	881.35	-48.03	-111.33	-37.23
1697	-170.65	400.39	788.82	-29.69	-88.38	-9.16
1698	-191.65	334.47	762.21	-36.96	-71.66	-2.87
1699	-181.64	430.42	735.84	-26.46	-54.41	4.03
1700	-156.74	366.46	654.79	-32.59	-61.28	7.51
1701	76.42	523.93	730.47	-3.27	-44.16	-8.42
1702	38.57	566.65	812.5	-4.43	55.05	-44.31
1703	-284.42	475.59	824.95	-4.52	74.86	-66.59
1704	-392.33	312.01	933.84	-23.96	75.59	-83.13
1705	-419.43	179.93	806.4	-1.65	65.55	-82.98
1706	-443.36	230.96	718.51	40.16	31.22	-103.52
1707	-647.46	365.48	596.19	44.59	-4.36	-64.88
1708	-393.07	302.25	830.81	66.19	-29.94	9.8
1709	-549.56	473.14	535.89	61.34	-47.24	18.28
1710	-319.58	316.41	588.38	-10.47	-120.3	104.68
1711	-114.01	298.58	650.88	-68.24	-134.98	152.4
1712	-56.4	147.71	777.59	-57.92	-101.62	173.46
1713	-162.11	209.47	608.64	-12.85	-105.07	220.18
1714	23.93	287.84	701.9	-0.09	-143.4	283.87
1715	-111.08	576.42	732.42	79.71	-137.3	247.86
1716	108.15	779.3	815.19	130.37	-141.42	160.92
1717	-16.11	731.2	843.75	135.56	-118.47	97.35
1718	138.67	711.43	599.85	94.6	-136.35	78.03
1719	276.37	491.94	810.06	63.87	-59.57	33.11
1720	74.71	593.51	734.62	63.29	12.39	-13.03
1721	4.88	506.84	666.75	5.31	22.92	-49.56
1722	56.15	444.82	680.18	-26.55	18.28	-43.27
1723	102.05	376.46	904.54	-61.98	50.2	-29.57
1724	-28.08	372.56	728.76	-42.14	81.3	-10.83
1725	-271.48	356.2	767.09	-86.18	70.1	1.8
1726	-154.79	278.81	743.9	-59.75	40.22	-24.08
1727	-16.36	295.17	651.86	-26.61	17.43	-22.8
1728	29.05	432.62	750.24	21.39	32.23	-5.68
1729	-39.31	455.57	682.62	35.16	36.74	-13.03
1730	-82.52	441.65	677.98	5.55	4.91	-9.89
1731	-3.42	390.87	569.09	-52.28	0.55	11.78
1732	-219.97	530.03	583.5	-183.44	-2.04	61.52
1733	24.41	370.36	871.34	-74.77	11.63	33.91
1734	89.36	436.77	718.26	15.05	58.44	-26
1735	101.56	475.1	682.13	43.88	70.37	-67.41
1736	328.13	513.92	710.45	26.76	81.76	-117.37
1737	119.14	379.88	816.16	8.91	220.52	-167.82
1738	-525.63	249.51	743.65	44.04	265.93	-167.27
1739	-784.67	293.21	824.22	95	195.77	-128.69
1740	-700.2	528.81	664.31	96.71	111.3	-117.16
1741	143.31	673.58	615.23	67.78	-42.36	-113.49
1742	-98.88	423.34	538.82	25.79	105.53	-112.27
1743	-488.04	425.05	512.21	89.78	88.13	-76.9
1744	-357.91	592.29	744.14	102.66	45.07	-28.08
1745	-416.75	693.36	720.7	46.23	57.53	-1.65
1746	-561.77	567.14	764.65	5.16	46.36	18.22
1747	-428.47	384.52	760.01	-27.28	9.64	17.4
1748	-532.47	268.8	768.8	5.1	10.31	21.33
1749	-363.28	238.53	666.5	60.64	1.98	12.97
1750	-401.61	441.89	516.11	88.1	17.33	-2.66
1751	-481.2	607.67	540.04	64.73	16.11	10.62
1752	-241.46	760.99	723.63	-4.7	-14.47	42.94
1753	-239.99	543.21	802	-73.97	-8.3	82.58
1754	-338.62	520.02	820.56	-97.32	-16.72	121.4
1755	-273.19	338.87	827.39	-93.75	-7.11	135.22
1756	-442.38	500.98	645.02	-66.13	33.48	93.26
1757	-513.92	488.77	572.51	-60.61	-11.08	13.73
1758	-396	355.96	732.42	-67.02	-41.78	28.17
1759	-281.49	547.61	587.89	-85.08	-41.26	54.08
1760	-266.36	572.51	716.06	-86.52	-28.41	56.76
1761	-260.25	380.37	955.32	-88.59	-44.8	49.22
1762	-334.72	604.98	710.94	-10.1	-17.06	67.81
1763	-393.31	666.5	638.43	-42.79	-60.55	55.88
1764	-197.02	166.75	885.74	-34.88	-71.29	68.85
1765	-130.13	634.52	510.99	44.4	-102.45	68.57
1766	46.63	475.1	764.65	3.02	-82.52	47.27
1767	20.51	382.32	590.09	-27.59	-63.93	36.87
1768	-15.87	350.83	625	-51.18	-79.71	52.34
1769	173.34	395.51	898.19	-15.56	-34.15	40.89
1770	-285.4	485.6	807.62	36.22	45.84	-12.42
1771	-578.37	362.3	896.97	31.92	30.24	-25.82
1772	-325.93	577.88	487.3	60.7	-25.67	-60.46
1773	-264.4	512.21	472.17	16.51	22.13	-71.75
1774	-335.45	346.92	534.91	-20.14	37.26	-73.46
1775	40.28	781.98	983.4	-21.58	-110.11	-56.3
1776	31.49	414.79	1010.25	-81.7	-67.63	-15.56
1777	-582.76	374.51	872.07	-117.49	-44.8	10.25
1778	-602.54	248.29	810.79	-139.04	-157.41	120.54
1779	-207.28	176.03	765.63	-137.33	-189.45	140.93
1780	248.78	52.73	764.16	-132.48	-187.81	115.94
1781	438.72	83.01	669.43	-19.07	-129.79	84.56
1782	222.66	431.64	746.83	47.79	-12.63	31.22
1783	-151.12	585.69	737.3	52.22	36.62	-15.93
1784	-181.64	451.9	831.3	50.05	43.37	-51.73
1785	67.38	481.2	759.52	60.3	48.13	-71.99
1786	140.87	364.01	600.83	72.08	132.39	-166.23
1787	-332.76	376.46	663.57	109.86	159.73	-190.64
1788	-428.47	561.04	575.2	61.46	112.37	-157.41
1789	-456.05	427.98	837.16	-0.82	18.4	-141.45
1790	-290.28	689.45	767.09	1.83	3.72	-86.49
1791	-593.99	398.44	783.69	-27.13	-21.24	-33.05
1792	-316.41	518.8	939.7	13.09	-81.12	31.56
1793	229.98	392.82	927.49	-13.4	NaN	NaN
