# Supplementary material for: Complexes of vertebrate TMC1/2 and CIB2/3 proteins form hair-cell mechanotransduction cation channels
Source: eLife. 2025 Jan 8;12:RP89719. doi: 10.7554/eLife.89719 (PMC11709434; doi:10.7554/eLife.89719)
Supplement: Figure 3—source data 1. [file elife-89719-fig3-data1.zip › Figure 3H/het/18-2-T3.txt]

-181.88	562.50	611.82	32.26	-6.99	47.76	8
13.18	649.90	709.72	30.15	-8.85	36.10	9
-118.65	648.93	370.85	61.19	17.97	1.46	8
55.18	341.80	582.76	80.11	12.82	5.07	10
148.93	593.26	721.44	139.22	43.43	8.21	8
-345.70	486.57	702.15	188.32	58.78	12.30	8
-526.12	863.04	439.21	213.41	-9.98	-11.38	11
-380.86	908.69	511.47	108.58	-57.40	24.29	8
-351.81	309.57	889.16	34.85	-87.83	68.57	8
-334.47	516.85	919.92	19.47	-148.47	88.59	10
-124.51	404.54	883.79	130.58	-126.01	98.79	8
299.56	423.83	885.01	166.47	-84.72	97.35	11
-166.02	1113.53	739.26	315.03	69.34	74.43	8
-284.67	881.59	275.88	141.20	-2.62	98.54	10
-408.94	724.85	947.51	-169.04	-40.95	109.99	8
-89.36	630.13	685.06	-274.75	-44.07	22.89	8
-149.41	403.08	667.24	-305.27	-73.64	6.59	11
-216.31	-430.42	776.12	-254.91	-94.18	-8.30	8
177.49	656.25	615.23	-132.66	-66.01	39.03	10
-1018.55	639.89	906.25	-41.02	-126.34	38.27	8
-411.38	1092.53	322.75	-20.14	-270.29	51.33	9
159.42	225.34	182.13	-131.10	-88.78	27.16	10
-447.02	340.58	156.25	-159.64	-136.23	-2.56	8
1004.64	384.52	738.28	-136.02	-333.50	136.44	10
928.47	836.91	261.72	-44.31	-221.86	156.43	8
490.97	616.94	204.35	-69.31	-130.83	122.59	11
755.37	465.58	485.11	-144.96	-176.91	59.54	10
1043.21	409.91	700.20	-163.21	-115.08	-22.13	8
849.85	346.68	993.90	-117.71	48.58	-71.44	10
407.71	215.09	1030.76	-111.21	140.35	-86.64	8
48.83	276.37	866.94	-146.24	145.72	-90.03	11
-128.91	366.46	603.76	-166.20	123.44	-54.14	8
-333.25	230.71	642.58	-169.92	58.20	20.45	10
427.25	225.59	706.05	-49.10	-15.29	87.77	8
740.97	148.44	633.30	59.51	55.94	18.43	9
422.85	111.08	821.04	101.81	125.40	11.20	10
258.06	307.86	258.79	164.55	121.49	-7.39	8
372.56	1707.52	788.57	198.49	96.22	-57.43	10
-179.20	1049.80	304.44	80.93	157.50	-69.03	8
-503.42	1034.67	57.37	21.67	28.02	-18.98	9
203.86	662.35	677.00	25.51	-25.30	-29.75	10
312.74	373.54	917.24	45.26	-7.35	-73.49	8
760.74	300.05	919.43	103.73	37.54	-140.26	8
410.16	560.06	546.63	105.38	80.44	-223.33	10
262.45	291.02	901.12	129.70	174.74	-235.53	9
-21.24	355.22	857.91	199.62	156.86	-219.21	10
-156.98	597.17	258.54	170.90	166.78	-197.14	10
-142.82	303.47	533.94	0.27	172.61	-60.94	8
-526.37	395.51	631.10	-105.74	200.78	103.73	9
-203.13	-205.81	792.97	-140.26	117.95	80.23	10
-50.05	342.77	352.05	-80.38	170.99	89.39	8
-546.14	390.14	397.71	-41.63	190.00	92.29	10
-437.74	1189.70	814.45	-11.20	122.65	125.49	8
337.40	1033.20	1239.99	-146.39	-2.66	221.47	11
224.85	896.24	708.01	126.98	49.26	-27.77	8
125.24	875.00	665.53	185.67	93.32	-62.62	10
-184.08	453.13	437.99	196.69	109.68	-170.23	8
-508.06	518.07	161.13	35.06	68.45	-120.79	10
-284.42	417.48	445.80	-7.66	27.74	-65.37	9
-18.55	591.55	632.32	16.20	21.21	-25.88	10
-66.16	569.58	781.49	-3.14	69.06	-36.90	8
-209.72	339.84	893.31	-9.37	91.80	-56.34	8
-124.27	308.11	815.43	50.81	72.17	-72.94	8
-30.52	331.30	735.35	89.90	115.94	-116.91	11
-745.12	544.68	706.05	155.73	68.54	-215.09	8
-1063.48	843.51	449.95	76.42	2.59	-202.91	10
-412.84	937.26	186.52	-92.77	-92.32	-160.55	8
-235.35	804.69	75.20	-296.66	-2.44	-183.11	11
-646.48	158.69	795.65	-316.68	45.90	-164.46	8
-226.07	519.29	855.71	-253.88	-25.73	-62.87	8
-354.49	142.09	937.99	-266.14	29.57	-147.46	10
-678.71	4.39	987.06	-131.13	14.19	-195.31	8
-428.71	538.09	725.83	-75.90	-54.17	-34.39	11
-290.28	573.73	708.25	-146.12	-86.82	2.99	8
-223.39	278.08	873.78	-172.55	-80.81	37.17	10
-337.40	194.34	906.25	-130.77	-57.07	80.17	8
-542.48	191.89	767.82	-75.90	-49.90	96.68	8
-306.88	258.06	788.09	-40.80	-112.00	42.69	11
-319.58	219.97	820.31	20.54	-92.77	44.07	8
-356.93	207.76	690.43	38.12	-107.76	36.04	10
-244.87	165.28	736.33	26.64	-83.68	38.06	8
295.41	465.58	743.41	49.74	8.91	-46.33	9
-672.12	738.77	614.99	124.30	108.18	-77.39	10
-949.22	282.23	633.30	83.71	-50.35	9.25	8
-297.61	556.88	382.81	58.35	-132.05	75.07	8
-553.71	429.20	375.73	73.39	-185.30	171.81	10
222.90	389.16	453.37	171.54	-247.80	171.48	9
4.88	1048.10	1468.51	71.47	-35.25	26.92	10
-430.66	552.73	1223.63	111.85	-108.28	-7.84	8
212.40	556.15	599.37	123.35	-156.62	-18.98	10
145.26	631.84	459.47	94.54	-103.85	-8.48	8
-295.90	700.44	462.89	33.05	-45.65	60.24	11
207.76	279.05	777.10	-33.05	-27.10	75.41	8
-406.49	755.62	790.53	17.18	71.62	58.38	8
-527.83	379.15	778.56	-4.58	-43.85	58.93	10
729.74	515.14	685.30	0.89	-48.98	47.45	9
282.47	491.70	671.14	-21.85	104.61	-44.89	8
-234.86	202.39	692.14	-61.77	131.10	50.57	10
-34.42	50.05	708.25	-134.52	185.67	-8.82	8
-365.72	52.25	885.25	3.54	206.36	-190.80	8
-609.86	930.66	952.39	50.72	134.77	-207.49	11
-154.79	627.93	565.92	-6.23	92.13	-214.97	8
-338.87	215.82	239.26	-8.06	180.66	-225.22	10
-771.24	769.29	598.14	-113.89	204.99	-205.90	8
-477.29	748.78	1054.93	-142.55	11.11	-153.90	10
4.88	223.39	1040.28	-39.06	72.78	-165.80	9
-481.93	35.64	1036.38	14.16	75.32	-118.96	8
-470.46	150.63	541.26	53.01	94.57	-48.16	8
-353.27	357.42	927.98	81.18	52.80	-63.08	8
-368.41	571.78	787.60	94.76	114.29	-63.35	10
-459.23	548.10	855.71	142.76	157.68	-27.28	9
-641.11	307.86	786.62	186.13	140.72	-19.13	8
-856.45	437.99	22.95	299.84	114.07	-60.06	8
-792.24	398.19	806.40	78.77	16.08	20.84	8
-271.48	368.41	416.50	107.48	-12.02	45.68	11
-431.64	317.63	396.48	-2.11	28.47	-40.34	8
-798.83	757.32	429.93	-34.45	-34.88	-52.64	8
-241.70	437.26	696.29	-76.97	-131.16	-12.42	10
-530.76	500.73	643.55	-60.70	-49.04	-9.58	8
-434.57	442.87	743.41	-70.13	-22.95	24.35	11
-592.53	405.03	718.26	-56.34	-6.20	57.77	8
-661.87	392.82	582.76	-64.58	-39.09	43.91	8
-432.13	403.32	753.66	-46.66	-79.44	52.55	10
-357.91	466.80	735.35	-26.31	-51.06	76.69	8
-207.52	588.62	616.46	-0.79	-33.02	59.94	9
-304.69	694.09	615.72	-5.40	43.73	89.08	10
-605.22	571.29	542.97	-5.62	28.29	83.01	8
-846.44	491.46	570.07	-3.85	-34.36	108.06	8
-675.78	279.05	626.71	-26.18	-109.07	131.26	10
-460.69	296.39	657.96	-78.55	-93.48	171.02	9
-405.76	364.26	687.26	-94.21	-51.73	166.41	10
-256.84	299.56	1037.60	-96.22	-90.48	148.04	8
-6.59	130.37	1133.30	83.31	-188.69	108.86	10
-239.50	498.05	652.34	206.45	-119.02	83.65	9
166.99	546.63	819.09	173.40	-129.52	73.70	10
-46.39	648.93	601.07	213.96	31.95	110.66	8
-123.78	588.13	404.30	150.85	79.83	66.53	8
-739.99	461.43	237.55	24.23	58.93	101.99	10
-294.68	455.57	785.89	-92.32	-57.56	143.52	9
-381.59	659.18	887.45	-175.69	-38.39	111.30	10
-464.60	458.01	738.04	-268.40	-40.83	67.44	8
-474.85	364.26	834.47	-306.03	-89.02	69.43	10
-260.25	-108.15	917.24	-237.40	-131.20	56.40	8
166.75	477.54	580.81	-33.14	-240.84	59.81	11
358.64	239.50	839.84	-15.63	-205.54	55.21	8
523.44	317.14	773.93	64.27	-158.23	50.93	8
420.41	359.86	686.04	73.27	-55.69	96.34	10
373.78	380.37	562.99	100.43	14.50	84.38	8
208.50	609.13	501.22	76.54	36.01	57.13	11
376.95	536.87	649.17	43.95	9.98	-68.12	8
-243.65	641.60	618.16	32.56	114.78	-28.05	8
-553.22	555.66	719.48	15.17	42.69	38.54	10
-158.20	425.05	599.37	-61.43	-45.93	95.67	9
255.37	103.52	687.99	-135.93	16.33	135.59	8
197.51	360.35	906.25	-14.80	90.97	95.15	10
-110.84	472.17	883.06	97.99	142.79	78.80	8
45.17	482.91	619.38	112.79	137.02	42.11	10
-37.84	541.26	482.42	102.51	188.78	-44.68	9
-244.38	641.60	688.72	168.40	198.73	-88.59	8
-126.22	496.09	217.53	363.86	60.18	-194.24	10
-22.46	546.39	573.97	109.62	83.34	-176.24	8
8.54	557.13	684.33	76.78	111.94	-167.02	10
-6.10	554.93	658.94	13.28	142.00	-213.81	9
-387.70	541.02	429.93	-14.10	168.33	-199.19	8
-752.44	691.65	697.02	-36.59	138.37	-137.73	10
-225.59	972.41	663.57	-23.13	78.58	-64.27	8
-228.27	494.63	936.77	-33.45	118.35	-74.13	11
-299.80	710.94	629.64	-2.56	128.78	-97.60	8
17.82	750.73	760.25	-33.26	173.95	-183.20	10
-231.93	567.87	718.51	-18.92	194.58	-207.64	8
-1112.79	455.81	551.03	16.85	205.32	-123.60	10
-641.36	432.37	238.28	-47.76	55.08	-32.53	9
-597.41	12.21	323.97	-3.36	20.97	51.57	10
-739.50	88.38	267.58	18.43	-26.21	78.09	8
-700.20	24.41	605.22	54.26	-38.42	83.50	8
-459.96	540.53	694.58	123.05	-22.61	-8.70	8
323.73	1299.32	587.40	1.50	-47.85	3.54	11
199.95	530.52	1141.36	-202.97	79.44	-43.85	8
-169.92	588.87	727.29	0.92	148.01	-94.36	8
-1040.28	633.79	391.60	-17.67	134.06	-60.85	10
-872.07	540.53	755.37	-57.71	20.72	61.13	8
-902.59	600.10	759.77	-80.93	-6.35	50.87	11
-643.55	381.59	772.71	-88.84	-49.22	-13.73	8
-687.74	405.52	743.65	52.92	-162.23	-91.28	8
-557.13	527.83	523.44	129.73	-202.12	-138.00	10
-809.33	514.16	443.60	25.54	-121.19	-92.38	9
-775.63	741.46	634.77	-24.57	-155.33	5.13	10
-367.43	546.63	792.48	-77.33	-181.92	86.15	8
-343.99	609.86	750.00	-119.42	-151.00	63.35	10
-486.33	275.63	831.54	-108.40	-167.21	34.52	8
-222.41	263.18	730.96	-69.34	-165.16	52.06	11
-359.13	162.84	604.49	-68.48	-118.16	95.31	8
-25.88	236.08	714.36	-58.44	-139.74	99.12	10
-228.03	483.15	538.82	-10.13	-106.90	95.98	8
-100.34	505.13	560.55	-10.44	-119.45	69.85	8
-385.50	500.49	667.72	13.73	-109.34	47.36	11
-671.39	436.77	729.98	35.80	-154.60	57.71	8
-89.84	322.51	776.86	87.25	-191.59	74.74	10
306.15	478.03	771.24	88.87	-118.41	49.35	8
81.30	583.98	945.31	16.75	-46.36	45.90	8
132.57	530.03	1000.73	-34.48	-103.67	77.85	11
-69.34	375.73	769.53	-15.84	-105.74	131.41	8
-154.05	498.05	582.03	-6.44	-11.72	126.95	10
-232.91	389.16	637.70	-21.97	-11.63	12.30	8
243.65	222.17	737.55	59.33	-3.23	-109.25	9
160.16	198.49	735.11	111.11	27.53	-192.32	10
137.70	440.43	483.15	94.39	44.28	-178.59	8
38.82	208.74	741.70	13.18	64.33	-159.73	10
-176.27	-104.74	676.51	57.62	46.26	-126.62	8
-168.70	296.39	607.42	263.09	-75.47	8.48	9
118.90	1701.90	787.60	105.29	110.84	42.08	10
-629.15	725.10	1083.98	170.01	124.39	56.00	8
-921.39	798.83	-5.13	197.08	-2.38	31.59	10
77.88	641.85	446.78	20.72	-117.89	141.72	8
-216.31	557.37	264.16	-32.84	-7.66	140.38	9
36.87	904.05	604.49	-123.87	-82.34	113.74	10
133.06	667.97	684.08	-123.32	-87.55	0.67	8
257.32	396.48	1208.74	-68.18	-73.67	-8.06	10
443.60	490.23	865.97	100.28	34.52	-55.54	9
-111.82	655.76	505.13	113.71	78.77	-64.03	8
-204.35	821.53	502.20	73.18	106.20	-38.39	10
-297.61	841.31	261.96	-24.02	-17.67	-11.26	8
204.35	262.70	459.23	-97.90	-25.82	62.01	10
139.16	568.12	848.88	-151.00	92.47	52.95	9
-77.15	754.64	915.53	-172.55	166.78	-8.58	8
-50.05	219.24	1084.72	-178.01	150.88	-23.47	10
-168.70	9.03	974.85	-76.60	181.61	29.42	8
-452.39	579.83	556.88	-25.30	161.56	35.46	10
-761.23	193.85	554.20	-85.33	82.67	-40.34	9
-390.14	524.41	552.49	-183.84	-5.13	6.96	8
-203.86	295.17	926.51	-114.87	-53.89	-109.62	10
-326.42	265.87	807.37	-66.10	-43.64	-195.53	8
-230.47	328.37	722.17	-48.89	-38.88	-197.05	10
-107.18	364.99	556.64	9.67	18.52	-163.36	9
-442.14	198.24	565.92	13.12	28.44	-196.17	10
-313.23	271.24	675.78	13.15	19.29	-162.96	8
-52.73	666.99	814.94	86.82	-38.06	-81.30	8
-12.21	705.57	986.08	108.89	-46.63	-37.20	11
-273.19	741.21	1029.54	129.94	9.86	-41.14	8
-659.91	579.10	663.33	101.99	24.63	-58.32	8
-447.02	644.53	637.70	11.14	7.84	56.52	10
-371.09	448.49	580.57	-55.08	13.37	86.21	8
-363.77	314.21	611.82	-37.08	10.07	32.07	11
-663.57	254.15	688.23	8.73	32.04	50.90	8
-512.45	501.46	562.74	79.38	-52.40	64.76	8
-442.63	633.06	408.45	29.97	-108.83	85.21	10
-216.55	649.17	501.22	-50.20	-144.62	127.08	8
288.09	430.91	982.18	-90.24	184.05	94.27	9
594.24	653.08	955.81	-98.63	182.01	4.12	10
-510.99	467.77	647.95	-43.55	165.86	-118.26	8
-577.15	523.44	779.54	-78.61	33.14	-44.65	10
-310.79	349.37	808.84	-74.95	-64.70	12.15	8
-353.03	546.14	886.23	-22.67	-87.31	21.18	11
-132.32	624.27	800.78	13.89	-111.85	8.03	8
-50.29	447.27	805.18	6.93	-43.00	-28.05	8
-508.30	194.09	737.30	14.16	-26.89	-88.87	8
-237.30	452.15	669.68	-78.49	-97.78	-47.91	11
115.72	536.38	879.15	-57.92	-44.77	-104.71	8
-67.38	322.75	295.65	-46.97	2.93	-164.49	10
-375.98	-156.01	251.22	-46.02	39.76	-281.62	8
-488.53	179.20	693.36	30.36	25.33	-315.28	8
-522.71	599.12	1220.21	109.99	52.61	-145.97	11
-861.08	558.11	1175.29	136.54	-51.24	-5.00	8
-648.19	386.47	1095.46	125.06	-117.46	53.99	10
-764.65	494.14	841.06	153.02	-100.16	151.46	8
-446.04	210.94	12.70	231.23	-193.54	65.80	10
-213.13	306.64	630.13	38.91	-129.64	98.14	9
-47.85	605.71	551.76	30.43	-153.14	63.72	10
147.22	760.25	588.87	0.61	-135.68	18.55	8
1.71	745.12	739.50	-16.20	-101.20	-5.13	10
-84.72	701.66	786.13	-30.12	-58.41	9.34	9
-24.41	580.08	791.02	-39.46	-1.77	30.12	8
-124.27	447.51	803.47	-35.89	5.86	23.90	8
-362.06	399.41	661.62	-34.64	-52.15	35.77	10
-22.71	219.73	613.04	-75.68	-115.33	110.26	8
446.53	284.67	716.80	-65.06	-77.12	127.69	9
443.12	293.95	620.85	-40.56	8.39	31.77	10
383.79	367.43	668.95	-6.68	87.52	-11.23	8
114.75	482.91	624.76	16.20	115.33	-26.34	8
-361.33	220.21	786.13	-24.51	160.80	-27.71	10
-222.41	293.46	956.30	-13.82	90.73	37.35	9
-152.83	464.36	1082.28	63.63	59.17	-33.91	10
-257.81	517.58	776.12	50.42	36.22	-41.17	8
-726.81	367.92	488.28	17.00	-4.24	-14.13	8
-292.72	630.13	327.64	33.08	-117.65	97.99	10
376.22	180.91	506.84	-26.37	-79.68	41.29	9
-347.17	338.87	814.70	12.60	64.18	-96.10	10
-577.64	279.54	747.07	196.08	29.08	-128.36	8
556.15	977.29	1061.52	239.29	225.01	-159.70	8
-236.57	918.21	900.15	172.94	283.33	-174.62	10
-842.04	802.49	785.89	132.63	192.44	-112.49	11
-218.51	569.58	553.71	246.28	-62.71	-79.53	8
-145.02	389.40	405.03	-46.33	83.74	-75.62	10
-320.07	112.55	765.14	-133.91	104.80	-4.03	8
-487.06	187.74	827.15	-27.83	109.83	13.79	9
-885.01	265.87	490.72	-9.12	121.67	14.74	10
-709.23	185.06	536.62	-12.36	36.62	52.40	8
-343.02	525.88	306.88	36.47	91.92	92.38	10
-471.68	518.31	410.64	-37.63	47.33	70.31	8
-395.75	555.91	626.46	0.70	-21.61	77.27	9
-365.48	1161.38	702.88	23.99	-26.58	50.93	10
-140.63	966.31	849.85	-57.19	-30.15	60.39	8
194.34	732.67	816.65	-53.77	38.02	61.00	8
-254.64	666.26	538.82	-17.30	100.56	-6.56	10
-213.62	525.39	657.47	-38.15	86.94	-40.19	9
-393.80	376.95	812.50	-23.10	75.20	-49.41	8
-661.38	496.09	567.87	21.73	31.31	-18.59	10
-678.47	553.71	517.82	-10.62	-81.36	-34.94	8
-606.69	804.44	406.98	-6.41	-144.10	-16.39	11
-268.31	770.51	617.19	-17.49	-150.45	-124.97	8
-666.02	612.30	491.46	-17.09	-148.07	-126.01	8
-649.41	463.38	675.54	-38.36	-213.87	-39.31	10
-203.13	465.09	836.67	-9.70	-205.14	-18.59	8
-379.88	401.37	820.31	-37.69	-215.45	60.64	11
11.47	101.81	962.16	7.93	-228.67	75.04	8
-120.36	116.70	1090.09	87.46	-194.79	79.65	10
113.77	467.53	227.78	216.67	-160.92	116.00	8
121.83	119.38	590.33	-6.50	-87.46	153.02	10
213.87	331.54	563.72	51.45	-35.00	280.73	9
281.25	766.11	282.71	-1.89	15.90	271.12	8
-71.53	542.97	413.82	-125.06	-0.09	193.82	10
-156.74	173.83	658.94	-134.77	-71.72	250.67	8
447.02	626.71	689.70	-105.19	-67.11	341.55	11
122.31	704.10	940.92	-82.37	9.37	239.99	8
23.93	753.17	948.49	-58.78	4.15	156.22	8
57.86	715.82	795.41	-59.84	-3.48	135.16	10
267.82	490.48	761.72	-80.96	0.34	117.00	8
200.93	341.31	831.79	-47.94	51.88	62.23	9
-10.74	303.71	804.69	47.06	64.27	-14.16	10
-58.11	453.86	829.10	61.77	35.49	23.50	8
-105.47	423.34	866.94	34.09	-34.58	76.39	8
192.38	313.96	573.73	22.06	-62.13	70.95	10
1.22	208.50	615.72	-3.23	-52.12	55.60	9
309.57	-200.20	-48.34	64.76	-86.21	36.96	8
196.29	-415.28	207.52	176.18	-38.85	4.03	10
-448.97	1907.23	817.87	220.55	-102.29	-45.07	8
481.69	796.14	1028.81	-149.29	-181.21	-8.48	8
303.22	653.56	794.43	-84.01	-69.15	-85.21	11
-46.63	384.77	815.43	-6.59	8.06	-138.95	8
227.54	442.14	901.12	131.90	-33.29	-151.46	10
287.84	414.06	671.88	40.74	-8.12	-161.01	8
331.54	566.41	583.25	0.98	-15.14	-141.72	8
89.84	609.13	595.21	-67.99	18.13	-159.36	11
297.12	488.28	797.36	-112.95	32.38	-105.13	8
423.83	487.79	616.21	-102.33	22.89	-120.94	10
464.11	107.42	801.27	-95.46	98.66	-65.55	8
427.25	425.05	634.52	-40.50	138.85	-84.93	11
49.56	423.58	684.08	-25.73	198.36	-140.75	8
-111.08	427.98	600.34	-0.40	190.83	-138.64	8
-334.23	377.44	738.04	-62.19	198.12	-127.84	10
-290.53	359.38	675.78	-21.33	114.50	-151.92	8
-229.49	578.37	524.90	-34.52	150.60	-48.16	11
-455.81	598.63	686.77	-31.56	165.13	-15.20	8
-411.13	702.88	640.14	-69.27	140.50	-76.90	10
-187.01	334.47	815.19	-97.41	94.09	-101.90	8
-246.58	325.93	1071.04	-90.91	83.04	-112.55	10
-281.98	291.99	938.48	-18.59	106.63	-64.64	9
-558.11	523.19	679.69	-2.53	110.53	-72.02	10
-896.24	337.40	631.10	-33.94	42.69	-65.64	8
-403.56	450.20	771.00	13.24	-112.12	-58.84	8
-144.78	467.77	859.13	-16.17	-99.88	-36.29	11
-248.05	259.28	968.75	1.98	-61.28	-20.48	8
-132.08	202.15	878.66	80.54	-71.75	-26.89	8
-116.94	188.72	559.57	10.44	-68.60	-40.10	10
-293.70	349.85	485.60	-24.96	-50.14	19.62	8
-477.29	364.01	656.49	15.35	-106.90	51.57	9
-710.45	555.66	638.18	16.63	-150.82	192.08	10
-540.28	545.90	910.89	-24.23	-194.21	193.66	8
141.85	226.32	972.90	-13.21	-200.13	113.56	10
388.18	499.76	828.61	27.19	-130.80	23.96	8
69.09	488.28	739.01	-31.83	-49.93	-5.31	11
155.76	256.59	713.13	-96.44	-31.04	18.46	8
-17.58	302.25	707.76	-40.16	37.63	65.52	8
-312.26	430.66	700.44	-21.82	7.05	63.57	10
-446.53	108.64	908.94	-40.89	-66.65	113.77	8
-177.49	256.10	554.20	-27.44	-157.90	182.16	9
452.39	-47.12	351.81	-13.18	-233.03	242.61	10
702.15	-112.30	426.03	42.76	-126.40	308.75	8
944.09	186.77	674.80	88.99	-54.84	288.27	10
264.16	706.79	720.70	164.43	72.24	191.13	9
24.66	624.02	802.73	74.04	16.72	158.33	10
414.79	537.11	1400.15	-29.24	11.29	163.91	8
456.79	578.37	1263.92	41.20	121.12	51.36	10
134.28	365.48	838.13	17.09	134.16	-19.71	8
278.81	370.36	648.44	43.73	133.18	-48.49	9
258.54	464.36	763.92	105.29	181.49	-136.75	10
-0.73	343.26	816.65	127.41	207.67	-245.76	8
-95.21	195.31	521.73	144.90	191.41	-286.07	10
-729.00	131.84	442.14	45.87	180.24	-260.47	8
-477.29	292.24	552.73	17.97	120.67	-204.50	11
-131.35	527.59	698.00	12.79	134.49	-195.71	8
-641.60	464.60	852.29	36.83	160.00	-151.55	10
-693.85	698.97	750.24	21.67	51.21	-29.79	8
41.99	650.39	678.71	-20.72	-53.56	3.51	11
170.65	573.00	682.37	-44.25	-15.66	-0.82	8
160.64	538.57	632.57	-40.19	30.09	41.56	8
-243.90	623.54	717.29	-40.99	64.27	42.66	10
-248.29	658.69	613.53	-30.15	11.29	29.54	8
-108.40	510.01	725.59	-28.81	20.39	7.32	9
-175.29	429.44	797.12	-51.94	22.25	-14.19	10
-166.75	371.09	773.68	-30.85	-2.04	0.82	8
-301.27	393.07	603.27	42.51	55.63	34.67	8
-748.54	301.51	726.56	75.04	36.83	43.95	10
-594.48	351.81	763.67	84.26	-71.32	90.88	9
-326.42	619.63	695.31	65.70	-78.09	97.93	8
-325.68	311.52	769.53	-24.60	-84.23	88.04	10
-276.12	376.95	843.75	-55.33	-101.29	101.84	8
-197.27	353.52	709.72	-46.17	-96.07	79.80	8
-160.40	256.10	766.36	-67.17	-104.52	44.34	11
94.24	313.23	812.26	-76.81	-139.43	-8.91	8
59.33	330.81	904.54	-59.42	-71.47	-58.65	10
-237.30	376.95	784.42	-55.33	-36.50	-65.83	8
-114.75	312.26	791.99	-37.08	-48.89	-112.15	8
-62.50	410.40	643.31	-11.44	-47.79	-196.26	11
-178.71	218.02	627.93	-16.02	-34.70	-226.32	8
-239.99	408.45	535.64	34.70	8.67	-198.30	10
-280.52	429.93	582.52	32.50	-7.45	-177.34	8
-163.09	759.28	817.87	15.14	-61.65	-34.88	9
-21.48	827.15	638.67	-20.97	-108.25	39.70	10
295.41	580.57	594.48	-37.02	-108.80	51.39	8
392.82	497.56	811.28	-39.43	-96.80	51.45	8
-99.85	504.64	809.57	-30.33	-36.41	132.81	10
34.18	367.43	885.99	-31.37	-20.45	174.53	9
119.14	249.76	930.42	-1.01	26.37	56.15	10
524.41	456.54	784.42	4.67	59.75	-19.26	8
224.61	542.72	652.34	-9.31	153.59	-129.58	8
-145.51	635.25	513.67	16.17	229.86	-97.93	10
-284.91	440.67	697.27	25.51	146.42	-160.43	9
-193.12	318.85	950.44	101.81	117.49	-162.48	10
-263.67	312.50	873.29	163.18	213.44	-36.04	8
-1304.69	354.98	512.21	109.71	200.74	81.73	10
-1015.87	297.61	770.75	0.37	53.19	160.77	8
-2.20	577.39	719.48	17.40	-73.21	-8.39	11
14.89	467.04	544.92	-13.61	-49.19	-87.46	8
-62.26	357.67	603.52	17.00	-24.02	-44.56	8
-255.37	422.36	810.55	53.22	-0.34	-12.08	8
-213.38	648.19	921.14	81.12	17.97	-56.70	11
-522.71	423.10	767.82	44.16	-11.93	-75.13	8
-427.49	253.42	766.11	20.05	-42.30	55.91	8
-208.01	375.98	820.07	49.84	-49.53	25.91	10
-48.10	539.79	699.22	47.64	-31.62	2.50	8
-120.36	481.45	555.18	40.95	-36.74	86.40	9
9.03	377.69	749.51	-44.95	-21.79	211.49	10
18.31	450.20	804.69	-67.23	38.64	228.39	8
-232.18	494.14	791.50	-85.97	54.96	208.98	8
-357.42	360.11	779.79	-103.67	56.34	162.72	10
-396.73	354.74	793.70	-87.07	22.09	90.94	9
-356.69	419.43	792.72	-60.85	0.92	40.28	10
-398.19	322.75	794.68	-51.24	-15.50	-14.71	8
-334.72	435.30	681.40	-74.58	-40.74	-28.44	8
-195.07	171.39	688.72	-118.41	-77.12	-14.77	10
71.53	241.94	526.37	-99.33	-112.12	15.81	9
-64.94	424.80	619.87	-41.56	-105.68	81.60	8
22.95	461.43	742.43	31.62	-140.99	117.92	10
363.53	816.41	767.58	63.75	-111.15	121.43	8
426.27	526.37	1040.04	91.46	-27.77	31.68	11
-175.05	885.74	561.04	145.20	26.82	-0.12	8
-500.73	628.66	298.58	-60.12	20.84	184.78	8
-194.82	-118.65	390.87	-155.06	6.47	50.69	10
1066.89	-13.92	1272.22	186.68	12.63	-343.23	8
515.87	468.02	1034.18	193.51	111.24	-245.76	11
-385.74	619.38	535.64	115.84	184.08	72.91	8
-822.27	433.84	656.98	25.39	151.82	133.12	10
-251.71	432.86	761.23	-10.07	37.14	62.81	8
-52.00	399.66	812.50	34.82	40.34	6.62	10
-47.36	541.26	709.72	79.47	50.45	-3.39	9
-337.16	536.87	569.58	125.18	72.45	-67.05	8
-669.92	605.71	568.12	88.90	1.89	-110.17	10
-250.24	680.66	576.42	40.04	-93.63	-148.44	8
-113.28	623.78	584.23	-58.56	-48.10	-159.61	8
-87.89	202.39	539.31	-95.67	4.58	-173.49	11
-659.67	271.00	800.05	-66.83	-0.67	-131.44	8
-307.86	549.07	804.69	-30.03	-138.03	17.18	10
15.14	300.54	883.30	-110.57	-143.43	89.42	8
0.49	151.86	918.21	-71.20	-83.62	156.56	9
-231.69	286.38	573.73	-30.40	-48.13	204.90	10
273.93	352.78	562.26	38.48	-83.31	180.73	8
734.13	635.74	703.37	68.12	-46.54	-13.52	10
187.26	746.58	786.87	90.09	41.96	-109.34	8
-70.31	804.93	694.34	16.85	65.06	44.37	9
-199.71	704.83	713.62	-39.55	86.49	78.83	10
-585.21	300.54	895.75	-79.56	95.73	53.74	8
-289.55	468.99	907.71	-27.34	-43.43	66.44	8
-38.33	342.29	747.56	-57.19	-26.31	49.87	10
-60.55	308.59	642.82	-36.13	-34.48	47.33	9
9.52	369.63	627.20	-25.91	-40.71	53.25	8
105.96	394.29	706.79	-7.08	-45.10	41.75	10
-55.42	514.40	744.38	-7.66	-6.65	27.28	8
-111.33	493.90	786.38	27.31	-49.38	32.04	8
130.62	637.21	726.32	35.43	-39.43	23.68	9
37.84	572.02	811.52	48.34	-23.53	-41.50	10
74.95	822.27	1029.05	88.35	0.43	-95.46	8
-93.51	448.24	581.30	55.97	66.86	-145.51	8
-83.50	278.32	432.62	43.64	65.40	-122.38	11
-120.36	277.83	333.74	20.48	96.56	-65.98	8
-461.91	322.51	722.41	24.44	73.82	-36.65	8
-320.07	599.61	635.74	11.84	-5.07	40.92	10
-219.97	461.43	706.30	-32.04	-36.19	54.11	8
-76.90	500.49	762.21	-14.86	-28.32	49.62	9
-223.39	682.13	645.02	28.47	-29.14	70.86	10
-272.46	416.75	775.88	-3.17	-58.99	58.84	8
-122.07	546.63	692.14	51.09	-106.63	42.51	8
20.51	698.97	616.21	12.33	-150.45	25.30	10
148.68	501.71	795.17	-11.14	-132.69	43.76	9
269.29	522.71	657.71	-11.69	-99.24	75.29	10
206.05	301.27	695.56	-33.57	-70.01	83.65	8
331.30	469.97	676.51	20.94	-18.46	60.70	8
340.33	462.40	739.26	26.79	42.60	-4.94	10
-69.34	657.47	753.91	35.34	57.53	-6.29	9
-212.40	651.86	681.88	-2.84	25.94	75.01	8
-140.87	556.88	760.50	-38.39	-14.37	82.31	10
-63.48	588.62	796.14	-31.77	-51.51	17.52	8
135.74	453.86	852.54	-34.15	-43.09	4.88	8
257.81	360.11	637.94	-42.60	-15.17	9.64	11
409.18	490.23	508.79	-24.90	36.25	-7.60	8
163.82	512.94	668.70	-9.40	75.99	-21.12	8
281.01	670.90	661.87	-6.44	109.56	-67.47	8
375.00	388.67	571.53	-38.09	120.64	-128.11	10
86.91	243.41	701.90	-39.18	150.39	-156.71	9
-177.73	223.88	924.56	-23.07	146.27	-79.04	10
-58.59	354.49	945.31	-2.08	108.49	-67.47	8
-26.12	438.48	841.06	35.98	172.12	-118.10	8
-510.25	506.10	576.42	11.17	193.15	-142.82	11
-532.71	385.01	483.40	-10.16	110.05	-101.72	8
-264.65	364.26	817.14	61.34	66.56	-131.47	10
-535.40	484.86	664.31	107.27	56.40	-182.28	8
-362.79	528.08	733.40	87.10	-5.86	-146.55	10
-237.30	474.61	682.86	62.50	-29.91	-99.88	9
-169.92	209.47	625.49	76.87	-49.26	-77.15	10
108.64	97.90	375.73	171.54	-65.31	8.39	8
257.81	291.99	703.86	213.23	1.98	148.65	8
403.81	745.12	642.09	238.04	138.15	156.52	10
-183.59	1092.04	687.01	53.62	260.89	68.30	9
-824.22	706.79	493.90	-27.68	176.64	107.27	10
129.64	568.85	1041.26	-185.09	74.37	167.51	8
-533.45	564.45	904.79	-84.01	223.27	-34.24	10
-790.04	593.99	557.62	-38.91	142.15	-97.60	9
-566.89	452.15	407.23	-13.37	87.25	-176.79	10
-749.27	231.93	423.34	-7.45	59.39	-221.41	8
-1003.66	304.93	580.81	21.12	-20.23	-192.96	8
-215.09	730.47	620.36	5.77	-88.35	-192.20	10
-481.45	381.35	596.92	-38.21	-27.92	-167.57	9
-693.12	762.70	759.77	10.50	-151.03	-12.42	10
-448.00	823.00	679.69	-32.01	-235.93	77.39	8
-19.04	442.38	490.72	-61.83	-214.02	156.74	10
-272.95	245.85	609.86	-5.16	-208.07	229.40	8
-314.45	883.54	562.26	3.42	-102.69	266.42	9
-409.91	489.26	473.14	-69.55	-145.20	193.05	10
139.16	574.95	653.08	-118.71	-204.47	205.81	8
275.63	476.81	907.71	-128.36	-148.22	147.71	10
266.60	559.08	904.79	-86.43	-72.60	107.15	9
-1.46	576.17	778.56	-88.78	-36.13	113.25	10
-25.63	437.74	785.89	-101.59	-44.80	78.89	8
343.26	300.29	867.92	-130.31	-71.99	47.27	10
269.78	116.70	867.92	-108.52	22.95	103.15	8
57.37	144.53	810.06	-20.48	38.24	97.72	9
29.30	385.01	649.66	2.72	35.98	95.25	10
102.05	322.75	713.87	6.07	20.66	38.27	8
95.70	348.39	805.91	35.19	45.68	-22.34	8
107.18	454.10	691.16	51.18	79.65	-59.45	8
48.58	607.18	501.46	27.07	102.11	-96.47	11
-302.49	645.75	411.13	18.34	118.19	-131.81	8
-111.08	803.96	552.25	4.39	24.63	-167.08	10
-464.36	659.42	1034.18	-3.72	2.56	-98.72	8
-406.74	519.29	893.07	12.60	-44.13	-3.69	8
-79.83	247.56	926.27	29.24	-68.45	5.37	11
103.03	228.27	833.50	65.49	-22.06	4.70	8
9.52	374.76	684.81	65.31	13.79	24.93	8
38.09	246.58	778.32	25.24	35.10	16.33	8
39.55	519.04	784.67	61.68	51.88	32.59	10
-335.21	422.12	784.18	110.87	98.57	7.54	9
-192.14	451.42	744.87	28.87	51.18	-21.82	8
-154.30	253.91	799.56	-31.10	10.07	42.30	10
295.41	368.41	950.68	-6.65	41.84	65.52	8
-239.75	586.18	826.42	17.58	147.22	50.75	8
-352.05	500.00	621.58	-35.25	99.91	41.69	11
-321.29	333.25	589.11	-71.01	37.08	54.63	8
-115.23	340.33	619.63	-58.07	22.06	41.81	8
-115.97	326.17	650.88	-51.48	35.31	21.21	10
-241.94	409.67	655.52	12.36	44.37	-30.46	9
-145.75	539.31	640.63	42.36	35.22	-24.48	10
-244.38	458.50	688.48	32.56	60.06	-12.70	8
-361.08	506.84	773.68	68.76	17.82	-74.71	8
-384.77	455.08	649.90	61.55	-18.13	-96.74	10
-240.72	486.82	681.64	31.49	-53.47	-51.24	9
41.99	531.74	610.35	5.65	-42.51	-8.73	8
155.76	519.29	646.00	-20.75	29.60	-2.87	10
-110.84	436.52	766.85	-32.78	28.72	-10.04	8
-107.18	475.59	861.33	34.15	15.20	11.02	8
-47.12	550.78	675.05	78.98	15.90	76.05	11
-172.12	462.65	793.70	38.06	25.51	100.49	8
-234.62	448.97	800.29	119.90	37.81	48.77	8
-279.79	541.50	712.40	127.69	41.08	-3.23	10
-436.28	442.87	634.28	121.77	29.85	-67.81	8
-486.33	524.41	555.18	126.43	-3.97	-98.63	9
-441.65	442.63	434.57	124.08	-44.59	-137.91	10
-452.39	625.73	407.71	60.94	-68.45	-130.07	8
-335.45	662.11	673.83	21.70	-84.59	-141.11	10
-278.08	699.95	759.28	2.41	-101.50	-153.63	9
-235.11	683.35	640.63	-14.04	-119.66	-125.49	10
-38.57	751.22	653.32	-106.81	-112.88	-44.68	8
-53.71	426.27	685.79	-144.90	-82.58	-0.95	10
-52.25	363.04	690.67	-125.06	-44.16	45.93	8
-170.65	322.27	811.28	-97.50	-34.88	56.64	9
-77.39	434.08	598.39	-92.93	-67.84	79.77	10
39.06	244.14	707.52	-97.41	-53.41	74.13	8
-73.00	355.22	753.42	-45.65	-56.18	86.27	8
-66.65	354.49	821.04	-16.57	-32.96	101.99	10
-177.00	502.69	708.50	-3.51	-22.34	102.29	9
54.93	563.96	682.13	-24.66	-36.32	72.08	8
114.50	636.72	744.14	-39.86	-5.55	-11.57	10
-16.85	659.42	713.38	-46.36	36.44	-79.99	8
-125.00	500.98	739.75	-53.59	54.81	-102.94	8
-395.75	346.68	730.22	29.42	76.51	-132.11	11
-271.00	622.56	658.45	106.38	41.32	-143.01	8
-400.15	624.02	726.56	161.41	53.13	-144.23	10
-616.70	639.16	616.70	164.70	2.90	-75.96	8
-560.30	708.01	453.61	67.20	-82.79	49.68	9
-100.34	241.94	778.81	43.67	-93.93	110.96	10
-33.69	494.38	419.92	88.04	9.46	183.90	8
-705.57	463.87	458.01	3.42	-51.97	133.27	8
-748.78	285.64	313.96	-17.64	-309.81	237.58	10
304.69	264.40	581.79	-118.90	-242.19	232.94	9
687.74	1260.99	1307.62	-132.72	-175.45	173.55	10
360.60	742.19	779.79	-92.62	-75.56	58.56	10
5.62	764.89	541.50	-72.45	4.97	25.05	8
125.00	479.49	769.78	-89.02	21.45	-31.95	8
183.59	529.79	740.72	-94.36	29.27	4.52	9
202.88	461.91	918.21	-106.60	41.87	41.35	10
26.37	249.27	910.16	-104.49	51.36	77.42	8
-213.13	357.42	704.59	-100.56	33.63	61.19	10
-232.18	106.93	812.50	-105.32	-26.95	86.58	8
-243.16	88.62	733.64	-56.03	-61.80	42.36	9
119.63	306.64	773.68	-37.60	-42.51	21.21	10
54.69	134.52	750.00	-0.18	-7.29	-1.77	8
509.03	404.79	818.12	15.32	-55.76	9.03	8
602.29	427.73	738.53	105.65	77.61	8.00	9
-132.57	634.28	541.50	141.14	108.12	28.05	10
-387.21	533.45	750.98	85.66	19.84	59.20	8
-37.11	563.48	672.85	39.28	-66.07	71.99	10
235.11	263.18	583.25	24.63	-88.84	73.82	8
630.86	111.33	781.25	130.28	-15.38	53.74	9
555.42	488.04	495.85	181.12	73.67	49.07	10
243.16	376.46	538.57	146.73	193.36	32.84	8
-111.82	274.41	646.00	115.42	195.62	-27.62	10
262.94	767.82	901.61	76.69	143.28	-35.77	8
-219.97	887.94	938.23	39.31	184.91	-96.74	9
-292.24	889.65	735.11	19.62	92.74	-125.24	10
83.25	609.38	676.76	-43.79	83.83	-170.75	8
-156.74	210.21	575.68	-84.84	173.03	-237.64	10
-725.10	278.56	482.18	-56.03	140.14	-232.24	8
-488.53	408.45	780.76	-121.28	23.59	-174.99	11
-119.87	551.27	768.31	-104.22	0.09	-126.65	8
-130.37	587.89	722.17	-64.88	51.30	-62.29	10
-337.65	594.24	781.74	-53.53	85.11	-27.47	8
-196.78	628.17	780.52	-39.00	48.40	-30.82	9
-78.61	574.95	816.65	-55.02	42.02	-55.48	10
-303.96	516.11	830.81	-74.65	65.37	-50.45	8
-760.99	372.07	770.02	-48.25	34.91	54.29	8
-766.85	386.96	533.45	-42.91	-47.61	79.44	10
-214.11	425.05	556.40	-77.18	-151.21	60.94	9
-100.10	416.50	687.01	-45.90	-125.15	84.59	10
-234.13	233.89	778.08	-2.78	-103.45	110.02	8
-235.60	334.47	799.07	21.03	-111.45	146.97	8
31.74	381.84	854.25	5.10	-101.17	127.01	10
-1.95	297.36	845.46	-32.99	-34.79	56.40	9
-153.08	196.04	812.26	-32.87	-37.72	5.19	10
-7.81	282.23	754.88	-14.80	-58.32	7.23	8
-123.29	367.68	740.72	-12.05	-40.92	3.17	8
-157.71	400.63	804.93	8.58	-48.07	-5.71	8
-299.56	567.87	730.22	14.65	-53.74	26.15	11
-202.39	330.08	756.59	-5.43	-87.98	2.47	8
-139.89	329.59	772.71	11.69	-96.22	17.64	8
163.09	362.06	755.13	16.14	-81.94	2.44	10
87.40	257.57	777.83	38.64	-35.71	-19.41	9
62.01	386.23	763.18	89.11	-24.51	-26.76	8
-99.85	516.11	663.82	36.68	-17.36	-54.14	8
-247.31	524.66	702.39	-4.24	-39.79	-62.07	10
-199.71	317.63	807.37	-46.14	-68.30	-56.52	8
61.04	490.48	729.49	-27.31	-102.14	-40.74	9
289.31	419.43	578.61	-40.68	-69.06	-39.83	10
202.88	183.59	723.88	-51.61	-14.31	-18.01	8
50.78	381.59	752.44	-34.55	-1.37	0.06	10
93.51	163.82	861.82	-49.80	-39.86	-2.99	8
32.71	373.05	844.24	-15.44	-53.28	76.32	9
69.82	352.78	834.72	-9.16	-76.39	86.52	8
25.63	354.98	779.30	-12.15	-92.22	98.69	10
290.53	166.50	939.70	-4.76	-92.93	94.15	8
391.60	395.02	765.38	33.29	-22.77	25.45	8
285.64	505.62	650.88	43.33	60.85	-39.92	11
156.49	566.65	584.72	34.58	94.30	-53.65	8
132.57	525.88	600.10	12.88	105.10	-103.24	8
12.94	617.68	676.27	39.46	136.14	-114.11	10
-295.65	531.74	803.22	31.71	135.25	-134.74	8
-330.08	495.61	782.23	30.43	70.40	-130.07	11
-213.62	472.66	809.81	17.49	20.05	-154.11	8
-295.17	265.87	747.07	13.43	-2.41	-140.20	10
-119.14	258.79	828.13	-13.09	-57.19	-62.84	8
33.45	218.99	847.17	-9.61	-39.09	-63.54	9
-43.46	229.49	767.33	-22.58	14.07	-64.24	10
-0.24	271.73	767.33	-0.46	52.46	-45.50	8
14.65	392.33	679.93	-7.54	47.30	-41.47	8
127.69	586.91	710.94	21.06	77.45	-57.59	8
-199.95	630.86	719.48	49.16	101.20	-46.02	11
-270.02	502.44	898.19	64.09	108.46	-36.93	8
-210.69	494.38	871.83	75.35	131.90	-46.08	8
-333.25	285.40	754.88	41.60	115.14	-44.83	10
-452.64	433.84	388.92	70.80	54.72	-14.19	8
-239.50	440.19	623.54	90.55	-24.05	-14.71	11
118.90	393.55	758.06	147.77	60.03	-4.24	8
48.10	650.63	581.54	135.74	139.98	-30.03	8
-806.40	516.60	483.40	82.95	175.72	-37.45	10
-477.05	559.81	691.16	48.13	-3.69	64.79	8
-94.97	377.93	862.55	14.65	-57.77	87.22	9
-226.32	383.06	832.76	-21.09	-51.85	134.89	10
-196.53	243.41	879.64	-31.56	-72.51	155.21	8
-329.83	174.32	725.59	-28.47	-46.63	129.52	10
-115.48	462.65	708.01	0.61	-66.47	116.39	8
-32.96	465.82	739.75	19.44	-42.85	84.17	9
-77.15	663.57	587.16	-26.34	-26.76	44.56	10
-110.60	587.16	828.61	-60.18	-24.72	27.59	8
18.80	548.34	748.29	-64.12	5.19	-7.63	8
-140.38	403.32	659.67	-42.42	11.87	-12.79	11
-60.06	482.67	745.61	-16.24	54.38	61.43	8
-65.67	806.64	824.22	-9.09	111.30	66.59	8
-617.68	566.16	674.07	-62.68	84.29	37.08	10
-135.25	464.84	661.13	-108.86	-49.93	67.41	8
-126.22	226.56	855.22	-44.01	-18.49	45.35	9
-362.30	336.43	729.00	19.44	0.40	-24.20	10
-404.05	521.97	608.40	31.07	-50.35	-32.20	8
-58.59	650.15	530.52	35.52	-68.05	-1.28	8
-5.37	489.99	728.76	25.51	-50.29	-18.34	10
-13.67	503.91	699.95	27.50	-18.98	11.90	9
99.12	404.05	799.32	21.00	-9.09	22.58	8
169.43	552.73	687.74	53.07	35.46	40.83	8
355.22	635.74	625.24	37.63	54.47	0.24	10
275.88	417.48	719.73	47.94	113.25	-30.21	8
-163.57	497.31	657.96	62.87	127.04	-0.15	9
-438.72	514.40	554.69	26.15	109.34	62.32	10
-336.18	391.85	650.39	2.69	38.94	58.84	8
-14.89	380.62	723.39	-6.35	39.76	78.49	8
-21.97	411.13	729.00	4.39	99.00	44.46	10
-389.89	254.64	806.64	27.40	80.35	57.46	9
-364.50	667.48	654.54	81.21	24.84	109.53	8
-200.20	436.77	840.82	45.81	17.24	69.03	10
-193.85	425.29	775.39	84.47	52.73	114.59	8
186.52	622.80	553.47	67.17	103.67	65.95	8
-62.99	664.06	569.34	54.81	119.57	22.16	11
-304.69	905.03	383.06	46.02	114.87	-5.28	8
-330.57	890.87	654.54	-14.53	38.91	-7.90	8
-332.52	779.05	780.52	-36.38	-22.58	-16.08	10
-202.39	880.86	674.32	-56.37	-42.54	-24.63	9
-250.98	489.26	860.60	-119.05	-28.93	-44.07	10
-291.26	377.93	803.71	-102.94	-59.11	-32.93	8
-95.70	252.93	863.04	-62.96	-44.16	-24.96	8
-198.49	249.51	791.75	7.48	-21.61	-32.62	10
-332.03	260.74	702.39	42.69	-31.77	-42.05	9
-114.50	611.08	467.04	76.97	-45.29	-58.23	8
-168.21	639.16	451.66	53.74	9.52	-114.56	10
-253.17	715.82	430.18	23.16	8.00	-97.69	8
-264.16	757.57	548.58	-32.35	-42.97	-68.91	8
-92.29	539.79	859.62	-36.80	-48.80	-59.14	11
-252.20	338.62	898.93	-61.00	-44.28	-31.49	8
-49.32	419.43	820.80	-60.79	-75.90	8.51	10
-17.58	428.71	676.76	-102.81	-70.80	29.21	8
-41.02	375.98	735.84	-110.75	-29.60	41.87	8
-70.80	477.29	574.95	-70.74	-30.58	33.36	11
-70.07	538.57	647.95	-67.84	10.28	4.15	8
-130.13	522.71	677.25	-77.58	22.00	-30.79	8
-108.40	489.75	714.11	-34.70	38.57	-75.99	8
-306.40	532.47	659.18	-6.01	43.85	-92.68	11
-543.95	413.57	772.71	10.07	-13.92	-75.71	8
-300.29	390.14	817.38	20.36	-58.35	-8.12	8
-334.96	479.25	710.21	-8.64	-68.45	11.63	10
-290.28	426.03	644.53	-40.77	-125.79	37.26	8
-178.96	239.50	863.04	-38.48	-124.69	58.69	11
-214.84	325.20	856.45	-22.83	-109.34	114.35	8
205.81	427.25	706.54	51.82	-89.48	35.74	8
-137.21	450.68	599.85	146.91	-3.63	-28.63	10
-282.96	564.94	650.39	198.33	-6.38	-55.11	8
160.89	836.43	694.58	185.55	6.53	-75.90	11
-341.80	655.27	419.68	107.39	66.44	-113.71	8
-244.63	654.54	561.52	46.17	-34.21	-79.99	8
187.74	500.98	762.21	-1.13	-57.92	-86.03	10
-3.66	567.14	634.28	5.89	-41.29	15.81	8
-91.55	780.52	704.10	-30.06	-54.78	39.06	9
-8.30	529.79	944.58	-48.22	-40.74	2.32	10
-245.61	600.34	755.37	-71.17	-2.14	43.03	8
-190.92	354.25	845.70	-94.67	-2.23	56.18	8
-242.19	76.90	595.21	-48.34	2.47	43.76	8
-420.90	108.15	570.56	49.16	43.67	-65.92	11
-484.38	734.62	479.98	157.44	-52.76	-85.60	8
-26.37	312.01	896.24	55.08	-67.63	-118.71	8
-206.54	448.97	841.55	142.97	-182.01	-77.91	10
359.86	889.16	527.34	103.30	-256.87	39.98	9
605.96	614.99	588.38	-36.13	-155.61	84.01	10
56.64	587.65	674.32	-54.11	-24.17	61.61	8
-105.71	603.76	780.52	-110.93	47.24	95.92	10
-122.56	579.59	697.75	-144.35	38.27	35.19	8
37.60	601.81	660.64	-166.84	52.43	47.58	9
-185.30	442.14	677.73	-193.05	112.88	19.96	10
-290.28	347.66	761.23	-128.48	44.46	2.17	8
74.46	541.02	768.31	-27.65	-2.04	-27.56	10
-249.02	600.34	732.67	1.13	-20.11	-47.58	8
-364.75	580.57	767.82	-24.54	-59.20	-8.64	9
-45.17	283.20	924.56	-51.73	-103.03	0.85	8
416.02	204.83	932.13	-6.23	-22.61	-49.47	10
83.25	493.16	589.36	29.63	33.84	-73.64	8
226.81	412.84	727.05	44.95	56.46	-47.52	8
-151.37	541.26	757.81	53.22	66.04	-21.61	11
-16.36	550.54	797.12	60.06	55.11	-10.59	8
-223.63	532.96	765.63	46.05	56.98	-47.64	8
-208.74	436.77	790.04	40.89	18.74	-17.88	10
-65.19	300.29	861.08	51.36	22.34	-25.70	9
-712.89	271.00	450.93	28.29	2.38	-30.06	8
31.49	251.95	529.54	-29.63	-173.55	54.02	10
631.35	214.84	826.42	-6.16	-21.88	1.80	8
242.92	242.92	920.41	27.16	106.57	-23.56	8
-396.48	706.05	551.03	48.83	159.52	-17.33	11
-390.38	627.44	527.34	-66.53	47.82	-13.92	8
107.91	238.77	965.82	-164.70	-20.75	57.62	10
51.27	280.03	997.31	-135.47	38.30	62.84	8
-78.12	174.07	967.77	-117.37	89.45	76.93	8
-283.20	299.80	780.76	-77.61	76.51	46.78	11
-78.37	542.97	834.96	-29.94	56.52	-13.76	8
-43.95	459.72	776.61	-26.12	98.75	-63.05	8
-123.78	349.85	763.43	12.42	124.88	-36.29	10
-475.10	310.55	580.81	38.12	103.15	-9.70	8
-308.84	413.82	608.40	44.28	-2.93	30.52	9
-205.32	463.13	575.93	48.10	-41.93	60.73	10
26.61	376.95	613.28	88.78	-68.21	55.39	8
-53.22	468.99	530.27	118.68	-33.84	44.89	8
-67.14	690.67	722.90	106.41	-33.84	51.36	10
113.53	747.31	818.60	79.86	25.60	53.07	9
111.57	643.31	868.65	71.44	100.43	-37.93	8
-239.01	649.66	788.82	61.83	120.06	-14.62	10
-522.95	766.60	501.95	-7.26	84.44	81.02	8
-543.95	378.42	722.90	-40.10	36.07	88.47	9
-197.27	647.22	798.34	-15.84	-31.89	45.17	10
-242.43	656.01	663.09	26.76	-26.79	3.48	8
-323.00	690.92	577.15	1.50	-62.32	109.01	10
8.79	591.55	592.53	-13.43	-70.80	134.98	8
-141.60	318.85	788.82	-35.80	-29.08	88.04	9
-121.09	306.15	788.82	3.14	-40.10	50.08	10
31.98	340.33	802.00	-9.92	-42.85	13.03	8
34.18	319.82	770.51	30.15	-20.63	-56.52	8
47.12	572.27	544.68	35.71	0.03	-61.43	8
-59.08	517.82	568.12	-8.15	24.54	-101.68	11
-405.03	457.76	690.43	6.71	16.36	-149.23	8
-481.45	384.28	748.78	56.21	-42.02	-64.54	8
-302.00	566.41	712.16	56.55	-55.57	-37.54	10
-216.31	596.19	737.30	20.32	-54.99	-21.88	8
-141.85	620.85	650.88	-14.16	-59.20	10.62	9
-36.13	346.68	770.51	-94.94	-51.61	20.72	10
-148.44	245.36	840.58	-78.80	-49.99	91.43	8
22.71	498.05	611.57	-63.87	-62.41	119.32	8
143.80	350.59	785.16	-57.71	-39.58	109.53	10
79.59	542.24	801.03	-19.78	-5.68	65.67	9
17.09	334.47	833.98	-22.43	-5.86	44.92	8
134.03	311.04	791.26	-20.90	-5.19	49.50	8
112.30	419.19	650.63	6.38	7.39	24.90	8
74.22	415.53	703.61	4.88	36.25	7.57	8
36.38	416.50	751.95	54.96	75.78	-34.36	9
-287.35	436.77	695.07	50.08	58.62	-62.44	10
-439.94	284.91	759.03	89.81	16.75	-63.02	8
-215.33	567.63	627.93	132.14	-15.05	-50.84	8
-358.40	587.65	589.60	142.52	-31.07	-41.38	11
-308.35	567.63	628.66	112.21	-108.46	61.25	8
59.08	568.36	746.83	79.56	-125.46	109.74	10
278.81	570.56	690.92	-6.35	-94.94	145.08	8
226.32	294.68	844.73	-40.22	-37.63	176.70	8
213.87	544.68	820.56	12.91	-15.47	191.83	11
762.45	791.75	578.61	58.35	-25.24	164.49	8
489.26	880.13	503.66	41.20	167.08	144.90	10
-339.60	560.79	700.68	58.59	138.28	127.93	8
336.67	680.91	602.54	93.75	30.36	15.11	10
177.25	400.39	739.50	67.63	95.89	-116.46	9
-143.55	434.33	577.15	37.26	119.84	-134.34	8
-336.43	266.60	586.43	37.17	69.82	-126.92	10
-505.13	175.05	549.32	67.26	47.09	-117.00	8
-507.08	305.18	462.89	112.67	23.28	-161.90	11
-602.29	334.23	496.34	144.81	16.39	-164.55	8
-588.38	661.13	540.77	140.75	-47.39	-195.43	10
-273.93	1055.42	839.11	91.43	-132.78	-167.02	8
375.98	1229.98	513.43	-2.50	-181.30	-68.54	10
598.14	1036.87	407.71	-49.65	-82.73	-49.13	9
107.67	629.64	485.84	-85.91	-15.50	-62.62	10
-225.10	821.53	662.84	-76.63	-51.88	-9.74	8
75.44	714.11	795.65	-61.65	-98.85	48.86	8
13.43	637.70	812.50	-94.09	-64.03	41.29	10
87.16	617.68	781.74	-143.65	-37.75	64.76	9
367.19	408.20	585.69	-159.79	-6.81	72.51	8
203.61	494.38	458.50	-119.14	36.04	58.78	10
215.58	643.07	522.22	-98.63	99.82	10.16	8
-11.72	578.61	629.88	-109.44	176.39	-75.35	11
-426.76	408.20	768.55	-120.42	124.54	-89.48	8
-463.38	226.56	862.06	-93.63	97.72	-73.85	8
-180.42	448.49	780.03	-65.89	22.58	-80.63	10
-168.95	421.14	657.71	-69.95	1.65	-107.15	8
-138.92	464.60	607.42	-86.67	-17.40	-63.02	11
-159.67	453.37	701.90	-80.38	-56.73	-44.13	8
1.71	562.01	720.95	-67.29	-49.53	-33.63	8
-185.30	570.31	861.57	-61.49	7.63	-61.98	10
-521.00	299.32	947.75	29.79	46.08	-96.56	8
-580.08	285.89	835.45	101.99	44.31	-111.18	9
-646.24	468.02	673.58	110.11	6.26	-117.16	10
-196.04	469.97	497.31	110.26	-104.80	-77.48	8
335.94	440.43	659.67	60.85	-73.03	-83.89	10
-56.88	476.81	686.77	39.95	12.12	-50.75	8
-135.01	600.59	698.73	21.79	54.60	36.13	9
-214.84	639.40	686.04	-49.84	79.93	62.50	10
-284.67	483.89	819.34	-75.07	86.18	77.18	8
-400.63	477.29	690.92	-89.75	34.70	76.45	8
-169.43	275.88	815.67	-128.11	-26.52	84.59	10
-154.79	156.74	780.52	-101.20	-41.81	99.15	9
52.00	174.07	743.16	-87.07	5.52	145.08	10
-95.95	250.24	854.98	-71.20	38.57	129.97	8
-169.68	546.63	916.50	-22.40	39.09	49.59	8
-356.69	682.13	604.98	-31.68	54.75	25.45	11
-475.10	596.44	579.83	-82.64	11.02	12.30	8
-612.30	487.55	588.87	-91.06	-54.90	0.21	8
-182.62	425.05	795.41	-83.37	-121.34	-4.06	10
-71.78	548.83	796.88	-86.33	-141.54	2.56	8
287.84	486.82	852.05	-107.60	-106.02	57.56	9
510.25	544.43	767.33	-103.58	-19.29	42.72	10
297.36	521.48	908.20	-88.62	28.17	22.89	8
152.10	630.37	761.47	-74.01	66.93	36.19	10
-449.22	390.14	713.62	-139.19	97.29	19.99	8
-330.08	69.09	897.95	-128.75	29.97	10.68	9
-175.29	159.18	805.66	-60.00	37.96	-33.81	10
-143.07	134.03	781.25	-36.16	53.19	-58.11	8
-252.93	38.57	888.18	67.72	56.79	-44.10	8
-105.96	236.57	779.05	125.85	7.84	-54.05	10
2.20	262.21	734.13	88.68	33.51	-46.78	9
-111.08	257.08	767.33	46.60	58.04	-58.44	8
-250.73	329.59	641.85	10.19	44.16	-64.97	10
-368.90	332.03	622.80	-18.43	18.83	-81.82	8
-293.70	454.83	729.25	-35.19	-16.82	-116.58	8
-286.87	424.56	836.43	-74.31	-34.18	-131.81	11
-259.03	360.60	908.20	-80.44	-15.26	-117.61	8
-262.21	232.91	861.33	-57.04	-14.74	-104.13	10
-142.82	327.39	895.75	-37.54	-7.72	-115.08	8
-367.92	223.14	938.96	-27.56	-10.04	-70.95	11
-205.81	319.09	873.29	-9.06	-54.32	-10.44	8
-212.16	332.76	794.19	3.72	-45.72	3.11	8
-304.69	143.31	903.81	19.87	-54.75	-4.24	10
-92.04	231.69	796.63	97.53	-72.14	-13.15	8
19.78	264.16	831.30	82.21	-14.43	11.47	9
-92.77	267.82	791.99	46.75	3.02	31.95	8
-227.29	248.29	836.18	70.19	-19.78	47.64	10
103.52	410.16	811.04	62.93	-49.47	65.40	8
-314.70	247.31	792.48	24.38	-0.55	-10.07	8
-484.62	164.79	731.45	122.07	-39.86	-8.45	11
-426.51	315.67	572.75	192.47	-135.71	-29.48	8
-167.97	337.16	656.01	217.16	-184.08	-60.58	10
-55.66	312.01	814.70	210.27	-167.33	-74.68	8
-121.83	405.76	660.16	218.35	-113.59	-38.73	8
-164.79	504.64	778.81	217.80	-110.99	-24.99	11
-91.80	494.14	832.76	131.65	-103.91	-39.95	8
-178.71	434.08	766.85	66.44	-101.65	-94.85	10
-354.00	425.54	734.13	65.37	-176.39	-83.92	8
249.76	771.73	563.72	67.02	-166.26	7.39	11
121.83	514.16	671.39	58.84	-144.26	25.39	8
343.26	850.10	521.48	66.10	-141.97	105.80	10
387.94	759.03	613.04	37.99	-65.09	147.00	8
187.74	533.69	653.08	35.00	-67.29	141.14	8
449.22	496.58	612.55	37.48	-36.62	167.27	11
326.90	526.37	683.11	77.85	54.17	142.91	8
-239.75	774.41	657.71	103.67	41.08	111.57	10
523.93	659.67	478.52	-15.29	-36.44	207.43	8
588.87	361.08	559.08	-76.54	113.16	121.28	10
-165.28	187.26	792.24	-30.12	160.10	96.83	9
-85.45	676.03	671.39	116.52	78.25	62.07	8
52.00	791.50	422.12	58.11	41.63	15.38	10
233.64	373.54	710.45	-23.25	40.53	47.03	8
249.76	290.77	694.82	27.62	60.18	21.97	8
335.69	342.53	607.18	69.98	69.82	13.28	11
341.80	444.09	694.09	101.59	80.35	18.37	8
199.71	704.83	448.24	82.92	109.56	54.66	10
22.46	507.08	745.12	51.03	126.53	-10.71	8
-288.33	697.75	637.94	86.18	60.79	-69.43	9
-97.66	892.58	561.04	52.86	17.70	-88.10	10
98.39	772.46	533.45	-34.70	-6.50	-163.27	8
261.47	704.83	531.01	-72.20	21.27	-179.81	8
97.66	738.04	412.84	-99.21	76.57	-218.38	10
-141.85	555.42	554.93	-123.29	61.95	-204.01	9
-21.73	564.70	759.52	-110.66	51.79	-198.88	10
95.46	445.07	726.32	-104.25	37.69	-175.84	8
127.20	392.33	693.85	-95.09	59.23	-137.94	8
-98.63	492.43	504.15	-73.76	129.88	-105.47	10
-257.08	462.89	308.35	-62.74	171.57	-98.42	9
-268.07	303.71	610.60	-12.24	165.13	-92.59	10
-239.75	728.52	760.50	71.32	169.22	-72.27	8
-208.98	752.69	688.48	32.99	141.94	-115.91	10
-349.37	632.32	537.60	-77.21	182.01	-97.99	9
-701.17	104.49	816.89	-110.99	151.86	-30.49	10
-583.50	208.50	931.64	13.92	95.06	-7.42	8
-482.42	695.56	901.61	48.31	103.94	-10.80	8
-769.53	828.61	520.75	-35.71	95.37	16.54	10
-554.44	499.02	508.30	-198.61	-0.92	77.33	9
-498.29	68.60	744.14	-199.52	-19.81	53.86	8
-395.75	-45.17	698.73	-47.88	-61.95	23.04	10
-114.01	274.90	587.40	10.01	-44.22	0.67	8
-290.77	549.32	838.87	53.10	-24.69	-18.71	8
-384.77	604.25	852.78	-6.32	-21.30	14.98	11
-361.08	522.22	872.80	-75.20	-30.61	-5.55	8
-358.89	394.29	847.17	-86.15	-45.29	18.10	8
48.34	436.28	769.29	-94.21	-53.13	34.30	10
-280.52	321.78	726.81	-82.92	15.35	-5.89	8
-261.23	464.11	639.89	-47.15	20.75	-22.00	9
-310.06	456.05	618.90	-28.63	5.89	-54.35	10
-306.88	444.82	819.09	-11.20	-10.93	-40.92	8
-129.39	567.38	779.54	23.28	-25.48	-13.95	8
-420.90	408.20	766.36	8.36	4.97	17.18	11
-575.68	286.38	734.13	48.22	-33.75	63.14	8
-518.31	484.62	571.53	79.62	-72.14	68.76	8
-89.84	374.51	812.50	61.86	-65.12	7.87	10
-622.07	511.96	750.49	61.13	4.73	63.20	8
-638.18	387.45	741.70	0.95	-80.75	129.03	9
-332.03	334.47	746.58	-56.79	-111.21	106.05	10
-117.92	371.09	665.28	-57.43	-91.95	73.52	8
-195.31	317.38	635.50	-46.66	-85.51	61.19	8
-115.23	327.39	819.82	-22.09	-85.45	68.18	10
-108.89	607.18	756.84	18.37	-53.74	83.77	9
-215.58	497.31	793.46	31.40	-47.24	26.37	10
-186.28	581.54	741.70	47.27	-42.82	14.43	8
-201.90	555.91	813.72	71.53	-28.50	18.92	8
-226.81	558.35	608.89	74.49	-40.47	0.76	10
-138.43	451.42	480.22	36.50	-56.46	35.03	9
130.37	411.13	452.39	41.56	-80.72	28.99	8
27.83	432.13	559.08	60.36	-60.49	55.66	10
169.92	451.90	672.85	92.41	-110.08	69.95	8
106.93	461.91	847.41	81.15	-37.41	80.02	8
-37.35	483.15	803.47	59.23	-19.01	48.98	11
40.28	500.73	723.63	48.43	-36.56	42.51	8
195.56	464.60	671.88	19.26	-2.08	20.11	8
153.08	605.96	601.07	23.07	34.03	49.62	10
326.66	680.42	653.56	-31.40	63.93	45.93	9
198.49	741.70	646.48	-74.01	98.24	28.96	8
-150.39	605.22	758.06	-122.89	131.13	-26.37	10
-362.55	508.30	804.44	-151.49	131.56	-59.05	8
-576.17	204.35	965.09	-81.88	109.62	-112.52	10
-290.53	531.98	667.48	-9.31	31.59	-128.51	9
-322.75	495.85	648.19	-17.97	20.14	-114.56	8
-435.55	376.95	760.25	-0.24	4.49	-74.62	10
-293.95	415.53	788.82	-4.24	-23.53	6.74	8
-239.26	410.16	780.03	-6.32	-27.50	28.81	8
-204.59	261.47	721.19	-1.65	-53.01	52.22	11
101.32	235.84	723.63	59.72	-39.67	77.42	8
361.57	266.11	640.63	93.69	22.28	73.67	8
9.77	655.27	669.19	137.21	117.22	72.75	10
-296.88	850.83	390.14	40.80	80.51	59.81	8
-361.57	509.52	414.06	-161.59	-40.62	120.24	9
543.21	369.87	1165.04	-200.62	-32.20	133.39	10
-31.49	597.90	1011.96	-209.63	131.41	16.11	10
-361.82	451.42	831.54	-247.34	143.89	-52.03	8
-413.09	-40.04	717.29	-210.17	112.58	-21.64	8
-219.73	153.32	619.63	-65.34	58.53	-3.78	11
-232.42	247.31	713.13	22.71	39.92	-11.96	8
-328.37	424.80	622.07	56.92	44.71	-6.35	10
-375.98	434.57	683.35	69.73	3.54	2.47	8
-199.22	444.09	646.48	113.04	-26.31	-21.94	9
-114.26	444.82	704.10	124.76	-42.88	15.20	10
-72.51	449.95	801.27	140.17	-1.95	87.16	8
-387.70	597.66	662.11	140.63	20.32	89.51	8
1.71	466.31	936.28	57.40	-55.33	80.96	10
310.06	336.43	1034.18	56.79	28.56	-12.97	9
147.95	489.01	846.68	123.20	158.23	-95.00	8
-244.14	738.04	655.03	61.49	176.67	-102.26	10
-541.75	82.52	400.39	-39.76	152.95	-51.03	8
-351.07	79.83	933.35	29.11	82.37	-79.41	10
-72.27	800.78	638.43	195.25	84.81	-119.75	9
-495.85	745.85	531.49	86.67	132.54	-74.07	8
-521.24	574.71	640.63	39.70	60.21	-56.24	10
-361.82	374.76	825.20	50.54	38.88	-55.11	8
-341.31	656.49	694.09	71.44	35.61	-83.25	11
-545.90	546.88	692.14	6.99	39.89	-75.50	8
-609.62	458.74	681.40	2.17	-8.79	-49.41	8
-661.62	516.60	608.89	-20.05	-33.45	-48.77	8
-615.48	343.02	688.48	-12.91	-57.50	-36.90	10
-437.01	553.71	651.37	28.87	-73.58	-15.96	9
-378.42	589.60	715.58	-4.70	-111.97	36.29	10
-218.26	554.20	727.29	-11.93	-109.56	137.42	8
-303.71	669.68	617.92	-73.64	-73.79	163.82	8
-426.76	497.80	661.13	-116.88	-72.54	172.15	10
-70.31	419.43	601.07	-114.81	-109.95	156.52	9
-30.76	230.47	756.35	-69.34	-49.13	131.04	10
-59.81	617.43	558.35	-8.39	-5.25	87.68	8
-260.99	700.20	554.93	-29.27	6.96	70.89	8
-383.06	596.92	766.85	-23.50	-28.99	77.21	10
-140.87	577.88	666.50	-27.92	-90.70	83.50	9
278.81	655.76	789.31	-7.60	-65.89	75.81	8
286.13	599.85	864.50	-0.64	21.51	-35.55	10
-178.96	469.24	675.29	-7.81	51.36	-50.35	8
-268.31	217.53	778.81	-26.40	34.97	-90.88	8
-285.16	226.07	643.07	14.10	53.56	-131.38	11
-625.98	189.94	613.77	47.91	40.22	-132.54	8
-609.62	231.20	698.97	137.70	-42.66	-96.74	10
-280.03	671.88	542.24	116.12	-67.96	-83.80	8
-423.34	674.32	643.07	76.93	-73.97	-60.39	9
-289.55	600.34	797.61	14.31	-143.98	28.87	10
17.82	581.05	811.77	-20.39	-131.59	91.19	8
222.90	579.10	693.85	-57.56	-97.60	129.91	10
438.72	600.83	671.39	-126.31	-2.66	173.13	8
-30.27	253.66	808.11	-110.11	16.02	173.95	11
377.44	301.03	901.86	-39.37	-50.78	200.59	8
359.13	526.61	819.09	60.27	35.74	122.41	8
131.84	662.84	701.66	84.26	105.87	54.32	10
-21.48	587.16	659.91	60.12	144.44	-15.08	8
-260.99	618.65	424.07	39.18	155.06	-60.58	11
-510.50	244.87	474.85	-1.07	140.05	-143.95	8
-720.70	105.71	500.00	80.66	95.25	-157.90	8
-513.43	401.86	460.94	149.11	52.37	-197.85	10
-802.49	392.58	785.40	165.34	23.44	-238.95	8
-782.96	772.46	776.12	155.30	-87.55	-197.63	11
-407.96	951.42	827.64	84.17	-126.34	-165.01	8
-35.40	723.88	718.02	-4.52	-131.65	-68.39	10
-42.97	541.75	696.04	-57.34	-81.97	4.58	8
-397.22	407.96	737.06	-80.81	-49.96	26.28	9
-340.58	415.77	747.56	-58.59	-107.67	121.86	10
-85.45	373.78	790.77	-63.45	-127.08	156.71	8
166.75	456.05	621.34	-30.30	-81.57	190.86	10
128.17	491.46	616.21	-15.17	15.63	102.63	8
153.32	625.98	535.16	10.59	8.79	-64.67	11
275.15	626.95	497.56	-24.17	61.95	-91.74	8
-180.91	528.32	658.45	-37.87	88.99	-98.11	8
-525.63	836.67	823.97	-7.60	68.21	-44.16	10
-460.69	704.59	946.29	-22.95	14.04	-15.63	8
-455.81	614.75	720.70	-60.00	-41.93	0.27	9
-353.27	397.22	737.30	-109.31	-98.54	52.76	10
-115.97	289.31	581.05	-126.95	-106.54	67.23	8
-10.25	285.89	537.84	-163.54	-102.29	86.91	8
-204.10	239.01	745.85	-138.61	-71.38	102.84	11
165.04	378.42	854.74	-50.02	-77.55	53.22	8
118.16	504.64	865.48	-16.45	-3.45	-38.64	10
4.88	443.12	919.68	33.39	24.57	-88.62	8
-241.70	487.55	966.06	55.88	37.48	-71.62	8
-163.09	645.02	806.40	86.24	38.57	-81.42	11
-443.36	428.47	775.15	19.74	58.93	-122.50	8
-496.34	373.29	706.30	56.21	-13.85	-104.37	8
-197.75	626.95	561.77	56.03	3.14	-79.44	10
-402.59	578.61	469.73	10.53	6.01	-99.24	8
-470.21	538.57	671.39	62.59	-55.11	-50.93	9
-316.89	591.06	731.93	59.36	-95.03	-3.91	10
-264.65	566.65	718.51	-2.23	-109.50	32.87	8
-19.53	385.25	704.35	-32.99	-107.97	42.33	10
-15.87	268.07	528.32	-43.30	-103.33	80.54	8
246.83	187.01	487.06	-41.14	-88.17	88.50	9
146.00	234.86	545.17	1.43	-49.19	129.52	10
223.63	182.62	774.17	63.72	-43.58	137.30	8
220.21	509.03	856.20	84.08	-14.25	135.59	8
42.48	774.41	767.58	98.45	23.10	86.88	11
16.85	836.91	707.76	48.92	36.93	58.59	8
119.87	778.56	860.60	-19.17	63.39	-11.14	8
-43.46	616.94	874.02	-44.95	82.61	-40.71	10
-111.82	493.90	726.81	-50.14	68.42	-82.09	8
-269.04	432.13	730.47	-70.80	75.41	-92.77	9
-574.22	368.41	714.36	-38.60	46.69	-119.84	10
-522.46	555.91	521.48	-26.03	-44.34	-79.65	8
-275.39	409.42	693.60	-42.60	-62.93	-58.01	10
-258.54	360.35	769.29	-7.72	-73.70	-21.94	8
-45.41	544.43	642.33	16.94	-93.69	12.08	9
122.56	273.68	733.64	-41.17	-62.56	33.08	10
131.35	223.14	667.72	3.75	-42.66	23.74	8
227.29	338.62	733.40	37.66	-44.22	13.73	8
69.82	660.89	675.29	104.52	13.49	19.29	10
-62.99	732.67	819.58	131.26	51.15	31.86	9
46.63	614.01	726.32	102.36	35.61	-24.81	8
118.16	615.72	729.98	68.45	74.77	-60.15	10
-210.45	504.39	876.22	51.21	99.64	-55.63	8
-468.75	355.47	623.29	24.26	40.68	-66.44	8
-100.34	281.01	527.83	-44.13	-23.50	-34.06	11
-42.48	235.11	693.60	-10.56	7.93	-22.55	8
-74.71	423.83	744.87	24.54	20.60	-7.05	8
-244.87	738.53	633.54	-11.90	72.51	34.09	10
-320.56	484.86	654.54	-71.62	36.29	20.11	8
-205.32	628.66	610.60	-83.04	-0.89	36.99	9
-201.42	504.15	726.32	-112.24	-19.65	48.52	10
-62.99	370.36	866.21	-102.94	-19.50	74.04	8
-67.87	308.59	726.56	-90.06	-10.04	120.00	8
-139.89	339.60	772.71	-73.94	-6.62	143.34	11
83.74	346.68	745.61	-47.85	-45.78	115.20	8
131.35	492.68	784.67	17.97	1.65	95.15	8
59.81	641.60	773.93	19.90	18.77	65.16	10
260.25	646.73	764.16	45.93	30.43	-3.36	8
142.09	523.93	661.38	36.32	66.44	-13.00	9
93.26	399.66	691.65	37.96	95.06	21.12	10
-64.94	456.54	765.38	77.73	111.76	10.38	8
39.55	605.96	687.50	68.60	95.89	-63.05	8
-100.83	477.78	694.34	-8.61	115.57	-92.01	10
-187.01	417.97	655.03	-38.42	135.77	-74.68	9
-330.81	333.98	628.66	-12.70	150.48	-80.11	8
-427.25	274.90	670.65	12.39	143.22	-75.35	10
-426.27	318.60	597.17	28.56	83.37	-77.64	8
-238.28	322.51	758.54	71.11	38.45	-79.74	10
-451.17	360.84	750.00	145.63	71.29	-48.86	9
-426.27	509.77	646.48	194.31	67.96	-35.00	8
-392.09	740.97	559.57	188.02	54.90	-17.82	10
-262.21	830.81	709.23	123.23	6.74	-31.68	8
-303.71	838.13	745.61	36.16	-14.62	37.96	11
-303.22	616.46	833.98	-35.19	-32.07	101.10	8
-205.81	605.47	719.24	-70.95	-3.20	107.60	8
-228.76	482.42	675.05	-106.38	-7.93	74.04	10
-98.63	293.46	757.81	-105.87	8.67	71.87	8
-135.25	468.51	609.86	-56.79	15.81	6.62	9
-127.20	402.59	627.20	-22.43	49.53	-92.68	10
-415.77	388.92	475.34	63.87	70.59	-158.75	8
-719.48	423.10	493.90	102.63	48.00	-183.78	8
-435.79	830.32	330.57	101.10	-27.19	-201.32	10
-338.38	562.74	520.26	4.43	-1.13	-203.31	9
-709.47	468.26	988.77	-76.97	-52.43	-172.61	10
-488.04	482.42	955.08	-50.45	-167.11	-17.00	8
-58.11	714.11	996.83	-54.60	-128.27	44.37	10
-586.91	731.69	643.55	-58.44	-43.91	95.92	8
-567.38	484.86	739.75	-72.02	-126.07	165.44	9
-268.31	472.17	450.93	-74.31	-181.82	205.57	10
135.50	173.83	585.94	-72.08	-184.42	192.69	8
176.27	242.43	536.62	-47.58	-114.04	189.54	10
81.05	272.95	691.41	-13.43	-64.70	169.07	9
-133.54	478.52	823.24	70.77	-42.88	134.55	10
34.42	710.45	814.94	61.92	-39.06	76.02	8
111.08	738.28	594.97	23.56	-17.33	15.26	8
65.43	707.28	573.49	-23.62	16.72	-0.64	10
43.46	641.85	636.23	-35.92	32.65	-12.15	9
-33.69	606.45	577.64	-22.34	50.63	-53.86	8
153.81	680.18	694.82	-18.55	41.08	-103.21	10
-35.64	643.07	746.34	-56.95	80.29	-113.19	8
-461.43	464.84	735.35	-57.80	94.48	-92.41	8
-409.42	431.40	799.80	-33.75	23.44	-84.78	11
-81.05	505.86	760.99	-24.54	-26.18	-64.79	8
-295.90	321.29	608.89	-69.55	1.04	-60.82	10
-568.60	88.62	722.41	-61.61	-82.34	45.47	8
-380.37	254.88	943.12	1.80	-106.29	121.40	8
-71.04	599.61	596.44	-9.61	-108.70	124.02	11
164.55	270.51	694.58	-63.17	-58.75	52.37	8
56.88	316.16	707.28	-26.76	-29.85	41.78	8
166.75	332.03	761.23	30.36	-10.56	8.61	10
43.95	511.96	733.15	63.72	8.42	2.41	9
24.66	767.33	747.07	70.71	42.24	-47.06	8
-253.17	520.75	925.78	7.35	77.76	-62.59	8
-118.65	584.47	818.12	-5.00	58.07	-77.64	10
-92.77	467.29	796.39	-22.89	68.08	-106.05	8
-135.01	398.93	739.99	-9.58	54.11	-76.72	9
-230.47	430.18	753.91	-41.20	41.14	-52.43	10
-281.74	324.22	797.12	-52.73	40.41	-87.37	8
-413.57	340.33	644.29	-46.94	27.71	-88.17	8
-318.12	302.98	726.81	-19.13	-2.20	-118.23	10
-258.06	235.84	711.91	-0.61	-26.70	-127.47	9
-322.75	371.83	593.99	68.48	-19.96	-90.15	10
-471.44	375.24	573.97	69.40	-48.10	-1.22	8
-0.98	443.60	751.71	81.97	-47.03	28.93	8
-198.97	436.77	852.54	128.39	26.40	66.80	8
-449.46	648.19	615.97	146.88	50.42	112.46	11
-454.83	589.11	545.90	74.37	31.62	114.47	8
-413.82	471.44	596.44	-0.31	-84.63	133.76	10
75.20	494.63	374.27	-44.46	-127.35	166.47	8
378.66	137.21	874.02	-128.75	-97.81	257.08	10
40.28	658.45	944.09	15.66	-16.39	244.08	9
180.66	996.58	1000.49	49.26	27.13	117.49	8
5.86	757.57	648.93	-7.14	103.97	5.07	10
-101.56	425.54	707.28	-50.48	113.53	-34.91	8
98.39	235.84	624.76	-44.80	77.12	-93.69	8
-91.06	264.16	752.20	-11.08	141.20	-125.61	11
-205.81	305.66	851.81	33.72	132.93	-175.35	8
-405.76	297.12	755.86	57.83	135.35	-155.46	10
-528.08	390.63	729.49	63.72	116.67	-93.08	8
-584.96	459.23	761.96	64.45	76.75	-82.55	11
-457.28	533.69	714.60	63.75	22.03	-60.33	8
-344.97	507.32	477.29	55.05	-4.33	-36.35	8
-579.35	611.08	431.64	57.95	-46.36	47.21	10
-387.21	663.09	579.35	58.50	-112.64	87.34	8
-158.69	748.78	606.69	53.34	-88.96	84.56	9
-66.41	658.45	700.44	13.40	-103.55	70.50	10
106.93	521.24	674.07	-9.12	-65.98	110.23	8
-103.76	474.37	724.37	-46.57	-22.71	117.28	10
2.69	548.10	755.13	-78.00	-13.21	68.39	8
29.30	368.65	792.24	-63.20	1.80	25.94	9
-79.35	488.04	639.40	-14.37	29.08	-9.64	8
-136.96	399.66	671.88	7.45	38.27	-79.28	10
-91.31	366.70	604.25	46.33	95.83	-124.30	8
-789.79	377.93	649.41	67.47	79.41	-132.35	8
-620.85	671.14	558.35	170.84	-50.29	-103.15	11
-117.43	913.82	564.45	98.18	-134.00	-112.73	8
122.80	474.85	708.98	-47.42	-71.90	-103.36	10
-247.07	224.85	943.12	-74.22	-2.38	-118.99	8
-539.79	582.76	851.81	-88.32	-69.40	-66.16	11
-195.56	512.70	944.34	-70.68	-74.55	-49.07	8
-392.33	716.55	506.10	-60.39	-52.80	9.58	8
-176.51	520.51	556.88	-98.27	-101.99	28.47	10
-90.82	464.11	595.21	-77.61	-71.08	54.57	8
8.06	450.20	763.67	-65.67	-66.01	76.51	9
-74.22	434.08	762.21	-19.74	-39.43	63.60	10
19.78	525.63	699.22	-19.38	-28.17	60.09	8
4.88	501.46	671.88	-51.03	2.53	37.60	8
-24.41	353.52	828.61	-63.05	3.30	21.61	8
22.22	522.46	661.13	1.01	50.26	32.75	11
-214.60	510.74	741.94	-3.60	54.78	-1.68	8
-211.91	583.74	676.27	-15.05	26.73	-16.78	8
-387.70	570.56	692.87	-23.59	19.38	-17.46	8
-334.72	407.23	800.29	-4.30	-28.47	-27.80	10
-49.32	554.69	770.51	1.04	-48.65	-64.36	9
-244.38	341.06	635.01	-51.73	-10.59	-101.75	8
-361.57	248.54	642.09	-16.51	-35.74	21.76	10
-176.76	403.56	696.29	-10.53	-44.83	54.93	8
-66.41	272.95	827.15	-35.83	-41.75	52.09	11
112.06	414.79	728.76	27.89	-15.32	53.74	8
163.33	395.02	696.29	58.96	8.39	61.58	8
193.36	527.10	621.09	111.21	47.97	19.04	10
0.24	690.67	754.88	114.56	84.93	26.61	8
-209.47	593.99	864.26	103.21	129.21	-25.70	9
-485.60	591.06	624.76	39.58	110.17	-42.91	10
-155.52	595.21	761.23	12.70	60.03	15.75	8
-195.31	608.64	683.35	-37.38	89.63	54.20	10
-283.45	338.13	722.90	-28.11	90.18	83.95	8
-199.46	568.36	655.03	-20.45	83.13	27.71	9
-423.10	462.16	671.63	-77.61	73.18	-17.79	10
-293.46	459.47	673.10	-85.45	41.78	-20.66	8
-405.52	416.02	708.01	-121.12	39.70	-36.65	8
-530.03	365.23	716.31	-115.66	0.09	-14.19	10
-198.97	264.65	697.02	-105.65	-66.13	13.70	9
61.52	380.62	746.58	-78.74	-61.89	50.11	10
11.23	553.47	903.56	11.02	0.06	47.09	8
188.72	730.47	788.82	36.99	32.47	44.25	8
-98.63	650.15	623.05	70.13	111.21	-9.06	8
-268.07	562.01	635.99	55.54	119.17	11.78	11
-473.14	414.06	593.51	21.45	81.39	15.99	8
-361.33	493.90	599.61	2.99	29.14	-33.39	8
-252.69	356.93	735.35	8.18	42.45	-52.06	10
-552.25	420.65	800.78	24.02	56.46	-34.36	9
-579.10	422.85	741.46	53.74	-2.41	10.28	8
-461.91	441.41	787.35	108.28	-43.91	4.03	10
-316.65	588.38	710.21	58.53	-22.43	-17.85	8
-380.13	658.45	703.13	24.96	-43.58	-40.71	8
-379.39	416.26	681.15	36.93	-60.46	-53.50	11
-279.05	661.13	708.98	47.67	-43.18	-44.77	8
-374.02	595.70	670.17	1.43	-61.43	-24.35	10
-298.58	358.64	771.48	6.53	-77.03	-1.43	8
-404.30	428.96	689.45	-5.83	-49.62	45.23	8
-309.08	531.74	532.47	-64.33	-101.29	36.38	9
57.37	438.72	498.78	-96.34	-93.54	-2.38	10
32.71	428.96	572.02	-91.25	-36.04	-61.43	8
-271.24	285.89	724.12	-61.40	-33.57	-59.88	8
-57.37	616.94	669.92	-7.39	-60.55	-53.22	10
-202.88	444.34	774.41	-5.40	-33.81	-36.80	9
-157.71	353.03	781.25	-4.82	-22.67	-12.02	8
-212.65	473.39	611.08	10.16	5.37	-1.59	10
-201.42	216.55	835.69	-17.03	-17.06	-4.94	8
-386.96	446.78	722.66	-20.23	-11.20	-22.03	8
-268.80	469.73	857.18	-5.80	-79.25	4.33	11
-140.14	662.60	929.44	-18.74	-83.16	69.79	8
-70.31	566.65	844.73	-50.29	-63.75	78.64	8
-47.36	392.82	666.75	-77.55	-36.25	113.34	10
33.94	539.06	621.09	-54.63	-50.72	122.62	9
18.80	458.98	721.92	-59.69	-3.17	112.43	8
48.83	505.62	671.88	-47.09	5.46	82.55	10
-217.77	340.09	806.15	-43.70	18.89	36.25	8
-204.10	319.82	895.02	-25.97	4.58	37.29	8
-139.16	252.93	868.90	-14.83	-12.54	27.28	11
-106.20	160.64	891.36	66.86	-20.48	71.23	8
15.38	418.46	623.05	87.43	-9.49	72.30	8
-59.33	425.29	674.32	69.70	-12.48	67.02	8
86.91	539.06	621.34	41.96	10.13	57.07	10
39.79	490.97	700.68	-24.87	50.20	40.65	9
72.02	348.88	823.49	-18.62	83.10	0.00	8
-439.45	213.87	666.02	85.14	111.02	-102.60	8
-154.05	697.51	610.84	162.75	12.73	-180.15	10
38.82	804.20	345.95	59.75	114.07	-212.52	8
-613.04	491.94	838.13	69.40	27.40	-162.72	11
-144.78	925.54	753.17	28.50	-21.06	-80.23	8
-144.29	597.17	821.53	-58.04	20.87	-50.11	10
-493.16	351.07	796.14	-74.10	11.32	-18.89	8
-255.62	380.62	825.68	-53.16	-48.07	7.26	8
-239.26	367.92	753.42	-26.43	-61.16	-6.99	11
-259.28	455.08	705.32	-64.73	-63.69	8.58	8
-136.23	345.70	741.94	-93.48	-48.13	38.76	8
-70.80	320.07	764.89	-55.42	-1.19	45.44	10
-48.58	152.59	751.95	31.31	44.10	-9.49	8
-177.00	201.17	755.37	114.65	56.43	-35.89	9
89.36	855.22	665.77	165.44	19.38	-51.64	10
-131.10	520.51	658.20	65.55	105.50	-116.85	8
-583.01	806.40	697.75	51.70	39.89	-85.17	8
-475.34	752.20	825.20	-23.01	-77.88	-9.80	11
38.57	429.44	1017.58	-42.18	-65.73	-18.65	8
-163.33	497.31	474.61	-26.18	20.81	-70.86	8
-477.78	471.44	510.01	-51.12	36.38	-28.11	10
-670.65	52.73	1076.66	-47.45	9.98	2.08	8
-499.76	221.92	942.87	15.90	-48.83	13.06	9
-18.55	584.72	598.14	32.59	-93.41	66.44	10
-185.30	497.56	631.10	-41.69	-38.73	75.87	8
-356.20	448.73	757.32	-67.96	-55.69	110.17	8
-343.75	427.73	872.07	-19.17	-50.78	123.08	10
-488.28	728.27	767.58	-3.60	-54.26	103.64	9
-303.47	435.30	863.53	-60.64	-88.10	29.11	10
-209.96	385.25	640.38	-36.77	-82.03	45.59	8
-144.04	297.61	588.38	-29.17	-93.20	37.99	8
-26.12	405.27	437.50	-37.48	-93.02	43.03	10
150.15	122.31	796.88	-42.79	-93.54	29.57	9
46.88	381.10	581.54	12.27	-87.34	31.62	10
170.41	211.18	781.49	-30.46	-121.40	58.20	8
405.76	488.28	746.34	24.87	-54.11	9.52	8
111.33	438.48	766.60	57.04	5.16	-31.77	11
-12.45	518.31	841.06	81.27	-1.56	-28.11	8
-47.36	585.21	849.37	85.27	36.62	-71.84	8
-39.55	693.60	744.38	51.45	46.97	-96.77	8
-82.76	573.97	763.43	2.90	60.52	-111.69	10
-323.49	284.91	844.24	4.39	39.52	-105.83	9
-241.94	331.30	816.16	-14.40	5.31	-88.04	8
-248.54	363.53	812.26	-7.48	-7.02	-94.18	10
-205.81	427.00	848.14	23.99	-22.43	-60.21	8
-121.83	174.80	876.95	39.34	-34.76	-35.52	8
-45.90	206.54	394.29	91.98	-67.96	35.43	11
38.57	237.30	505.37	136.29	-42.21	130.37	8
198.73	565.19	482.18	161.77	-16.08	146.76	8
163.82	649.66	596.19	86.98	34.03	145.20	10
-253.17	652.59	456.05	-61.31	-17.61	179.05	8
224.12	411.13	882.08	-91.92	-53.68	196.26	11
52.00	552.73	1016.36	-42.54	16.17	150.70	8
-29.05	657.96	1002.69	-51.82	35.95	101.04	8
-95.70	608.89	607.18	-41.47	58.59	54.63	10
-88.62	544.19	697.51	-26.55	43.67	-6.59	8
300.05	515.14	685.30	7.11	28.56	-37.08	9
152.10	464.84	839.60	29.91	86.79	-73.55	10
37.35	633.79	660.89	-11.84	97.23	-60.46	8
-188.23	569.09	652.34	-61.22	78.49	-36.38	8
-194.34	559.33	627.69	-67.50	86.82	-41.32	11
48.83	298.83	840.33	-97.23	43.52	-95.15	8
-27.34	351.07	737.55	-70.31	94.15	-124.36	8
-35.16	572.02	562.74	-54.32	81.85	-86.40	10
-354.25	475.59	756.35	-59.51	76.20	3.97	8
-309.33	588.38	760.99	-36.35	44.95	53.53	9
-313.96	288.33	769.78	-23.01	28.75	66.77	10
-237.55	357.67	816.65	-36.29	-7.45	69.43	8
-212.40	268.80	793.21	-33.48	-44.43	72.24	8
-21.73	234.86	806.15	-43.91	-30.24	75.99	10
-106.20	246.09	750.73	-19.78	7.14	65.61	9
-141.60	333.98	665.28	-11.02	46.88	1.62	8
-242.43	272.22	613.04	55.30	60.33	-84.63	10
-170.90	404.79	552.00	117.89	47.79	-115.02	8
-193.60	408.45	582.03	152.53	58.56	-105.13	8
-158.45	639.16	590.58	173.98	29.17	-78.06	11
-197.75	576.90	710.94	175.32	31.86	-17.30	8
-47.61	743.90	750.24	116.76	11.99	8.24	10
-125.98	590.33	853.52	84.47	39.49	23.74	8
-229.98	704.59	760.01	46.75	30.33	23.90	8
-258.06	413.57	712.65	19.65	10.77	25.36	11
-303.47	518.31	703.13	59.27	7.11	2.84	8
-447.02	548.34	651.12	31.77	-32.75	33.42	8
-91.55	548.58	742.19	-12.91	-26.73	9.92	10
-83.74	618.65	497.07	-15.84	-0.43	-20.26	9
-280.52	466.06	707.28	-68.51	39.12	-32.04	8
-289.31	428.47	838.13	-61.25	8.48	15.69	10
-372.56	613.77	671.88	-43.33	-37.14	57.16	8
-96.19	518.80	893.55	-40.01	-86.49	78.16	8
-341.31	615.23	720.95	-6.87	-52.67	94.02	11
163.09	525.63	639.89	-38.21	-95.92	112.30	8
-247.31	469.24	779.54	-9.70	21.09	66.38	8
-317.14	548.10	689.70	5.22	1.07	15.11	10
-157.47	332.52	586.43	-18.74	-32.44	6.38	8
-155.52	318.85	583.50	38.33	-17.64	-8.00	9
-119.14	454.10	619.87	92.25	-8.85	-52.19	8
-227.54	500.49	715.82	105.01	-7.69	-91.61	10
-304.93	535.16	854.74	117.89	-21.73	-91.40	8
-306.88	681.88	678.47	94.15	-88.13	-91.71	10
-80.81	484.13	768.80	12.30	-84.44	-97.05	9
-99.61	568.12	501.95	-25.39	-37.96	-63.20	8
-186.77	467.29	558.59	-91.77	-50.51	-64.54	10
-343.02	390.38	780.27	-95.70	-86.52	-59.72	8
342.29	417.48	741.94	-21.06	-185.52	40.44	8
330.81	491.46	625.49	-23.62	-85.57	119.45	11
-26.61	443.36	705.57	-6.38	-40.44	141.30	8
-50.54	506.35	770.02	0.31	-24.48	155.12	10
-88.87	611.57	713.62	-2.78	-21.39	128.30	8
-4.39	728.03	609.62	-20.78	-53.01	87.01	9
129.15	771.48	698.24	-33.51	-36.71	72.42	8
149.41	741.94	728.03	-51.73	16.57	44.65	10
30.03	642.58	768.07	-65.83	26.12	43.18	8
249.51	600.83	674.56	-78.40	18.10	29.69	8
193.12	456.79	768.55	-88.35	50.32	6.77	11
179.93	446.78	783.69	-74.89	96.50	19.59	8
-97.17	293.46	857.42	-66.44	106.90	0.82	8
-527.10	364.26	798.58	-72.24	49.44	-38.12	10
-58.11	243.41	655.52	-74.55	-57.01	-72.75	8
-257.08	182.37	633.30	-60.36	-72.88	-63.66	9
-6.84	181.40	667.48	3.91	-87.13	-44.43	10
159.67	307.62	640.63	20.81	-29.51	-55.24	8
-40.53	447.51	706.79	59.20	30.52	-81.36	8
-156.49	592.77	730.47	79.07	-3.48	-93.84	10
-3.91	583.25	758.54	94.30	-0.46	-120.15	9
125.49	560.30	925.05	86.58	17.12	-140.59	8
-14.89	506.10	619.38	104.52	24.11	-148.16	10
37.84	435.79	822.02	79.32	35.34	-126.68	8
-108.64	518.07	776.86	75.47	40.07	-129.82	8
-163.57	400.88	633.79	61.65	9.03	-114.65	11
-381.59	454.59	373.78	43.37	-25.24	-44.62	8
448.73	385.25	722.90	19.81	-61.00	52.43	8
399.41	485.11	814.45	88.13	137.82	61.71	10
-396.97	913.33	433.84	65.80	184.14	43.03	9
-401.86	708.01	628.66	-90.58	68.45	65.80	10
164.55	447.02	887.21	-105.59	66.53	53.22	8
-175.78	390.14	790.04	-78.58	171.51	-31.77	8
-526.61	409.18	702.39	-17.24	174.22	-109.86	10
-472.17	466.31	533.45	25.18	136.17	-117.71	9
-526.86	552.49	597.66	56.24	112.73	-94.67	10
-478.03	621.83	619.63	50.81	40.65	-93.41	8
-135.25	636.96	683.59	28.81	38.76	-96.10	10
-277.34	522.95	739.01	39.58	80.41	-79.74	8
-518.55	571.78	586.43	85.60	92.83	-112.18	9
-451.66	553.71	457.52	59.30	11.05	-54.38	10
-359.62	533.20	481.45	-3.23	0.21	33.66	8
-376.95	444.34	652.34	-6.81	-23.41	35.22	8
-261.72	632.57	549.32	-23.22	-30.49	107.57	10
-237.06	492.43	756.35	-140.99	16.30	126.46	9
-306.88	165.04	981.20	-120.45	21.15	60.61	10
-307.86	324.71	772.95	-15.47	58.53	64.94	8
-342.77	549.32	774.41	32.07	82.18	77.36	8
-402.34	754.15	549.32	47.36	80.96	74.68	11
-671.39	615.23	396.00	-34.30	-22.03	61.65	8
-178.22	621.34	520.75	-111.02	-123.69	159.42	8
-115.72	497.56	606.20	-115.08	-68.45	158.94	10
-391.60	472.66	830.32	-69.34	-42.79	137.30	10
-337.65	719.24	851.81	-3.48	-38.57	110.17	9
-302.25	343.26	858.15	-51.51	-31.86	106.35	8
-256.10	493.41	625.49	-32.56	-99.88	109.47	10
-13.43	474.85	609.38	-53.10	-117.80	98.72	8
28.08	343.51	690.19	-47.27	-75.23	66.56	10
54.20	495.85	841.06	8.58	-57.56	40.50	9
85.45	684.33	625.98	93.05	-46.02	-28.32	8
-205.57	499.27	683.59	51.06	-44.28	37.84	8
-398.68	540.77	607.67	30.49	-100.34	68.79	10
166.75	370.12	704.10	27.37	-108.37	30.46	8
114.75	572.02	444.34	-32.90	-42.14	-57.80	11
153.08	844.48	1017.09	-144.47	-82.06	-27.80	8
-309.81	401.61	992.92	-46.30	1.22	-11.90	8
-479.74	518.55	798.34	-40.56	-53.38	83.89	10
-221.92	451.90	690.67	-79.53	-73.09	101.50	9
-160.40	190.92	782.96	-114.81	-61.61	124.05	10
-105.47	251.95	700.20	-38.97	-70.80	113.19	8
343.02	378.17	624.27	56.21	-85.30	83.22	8
290.77	396.97	684.57	128.33	-37.20	63.14	10
329.83	702.39	772.95	126.59	6.07	10.68	9
182.37	636.72	690.67	74.28	52.25	-28.78	10
-11.96	464.11	649.41	25.05	68.79	-33.69	8
-293.21	255.86	601.07	17.49	59.48	-55.73	8
-271.48	258.06	703.86	62.41	-19.81	-7.02	10
-80.32	416.26	832.28	89.32	-30.12	22.03	9
9.28	609.62	641.60	104.95	-48.13	18.59	8
301.27	595.21	712.65	94.06	-73.00	-26.76	8
125.24	683.35	640.87	71.01	-24.66	-55.94	10
81.79	665.77	571.78	21.58	-5.83	-76.35	8
-52.98	648.44	652.34	-2.32	4.36	-88.29	9
83.01	507.08	274.90	-55.73	33.94	-108.83	10
-31.25	209.96	629.88	-94.24	68.70	-91.25	8
-138.43	458.50	633.30	-57.13	82.61	-97.63	8
-230.22	307.13	861.08	-55.30	47.42	-100.62	11
-74.46	695.31	695.56	-11.38	-88.44	-54.29	8
343.99	579.10	959.96	-106.08	-91.89	3.27	8
-49.07	537.60	778.81	-98.57	-18.46	-48.49	10
-73.49	474.12	796.63	-97.78	16.82	-31.56	8
-34.18	479.98	573.97	-65.89	11.69	-33.26	9
128.42	504.15	754.88	-66.89	42.76	-37.35	10
-114.01	420.90	764.89	-29.60	79.65	-30.15	8
-158.20	412.35	817.63	15.75	46.63	-20.23	10
-193.85	456.54	713.38	33.63	37.51	-31.19	8
-149.66	572.02	694.34	27.10	11.20	-59.42	9
-215.58	546.88	627.93	-26.12	-1.07	-60.46	10
-280.76	547.36	723.88	-24.20	-15.59	-43.12	8
-147.71	634.28	682.86	-67.84	-43.46	-60.33	8
242.43	329.83	729.98	-55.73	-0.82	-62.87	10
-144.04	320.07	823.49	-30.33	47.91	-14.74	9
-343.99	460.21	806.40	43.98	36.32	32.44	8
-179.93	624.76	744.38	19.56	-40.95	34.06	10
33.69	594.73	762.21	-75.01	-4.82	7.42	8
-66.89	402.10	779.30	-80.81	23.41	-10.86	8
141.60	749.76	531.98	-98.24	56.03	-46.20	11
-370.85	-52.00	645.02	-114.59	110.02	-14.22	8
-439.21	53.22	833.25	66.44	60.67	-1.10	8
-278.08	461.43	1051.51	138.55	3.63	-28.75	10
-167.48	529.79	732.18	147.55	8.88	-16.54	8
-89.36	303.22	709.96	8.09	-10.86	-3.27	9
-5.37	463.62	646.97	0.40	-24.08	23.53	10
30.76	524.90	654.05	-4.15	-15.87	27.92	8
100.34	565.92	709.96	-14.01	26.70	26.95	8
216.06	561.77	635.50	-7.57	73.03	-60.70	9
-212.16	591.31	672.85	5.98	120.97	-72.48	10
-261.96	465.09	548.58	54.20	119.60	-14.68	8
-517.09	249.76	914.79	94.85	105.07	-14.47	8
-153.81	605.22	760.50	178.56	79.41	-21.55	10
-575.93	606.69	692.38	162.81	148.86	-64.36	9
-697.51	466.55	591.80	152.07	61.46	-62.62	10
-400.39	430.18	666.50	140.75	-36.90	-5.07	8
-4.88	528.32	803.71	121.64	-6.50	-2.17	8
-380.37	102.05	722.17	137.36	43.70	-15.56	10
-260.99	503.42	657.47	215.70	19.13	102.84	9
-261.96	746.09	564.45	147.09	27.98	135.50	10
-332.28	558.11	608.89	45.20	33.72	136.75	8
-81.05	493.90	468.75	-6.77	28.20	136.35	8
-140.14	747.31	521.24	-90.61	51.33	106.29	10
-284.67	862.79	637.70	-42.02	83.71	14.43	9
-622.31	662.60	753.91	-44.92	63.69	-37.20	10
-698.24	684.81	905.52	64.85	-74.22	13.12	8
76.42	855.71	481.20	79.19	-83.86	23.77	8
-146.73	551.27	362.55	12.73	3.42	-82.92	11
-487.30	496.34	502.93	-28.38	7.23	-115.42	8
-231.69	715.33	626.22	-27.65	-65.31	-49.47	8
-231.45	880.13	710.45	-49.53	-46.66	-19.53	10
-412.11	781.98	781.01	-79.28	-47.36	-27.04	8
-570.31	662.84	619.87	-81.18	-71.53	-3.30	9
-428.22	396.73	632.32	-114.38	-112.58	46.17	10
-303.47	426.03	614.26	-102.94	-127.81	73.39	8
-286.38	420.17	654.79	-117.92	-127.29	41.26	10
-336.18	291.26	534.42	-70.86	-132.90	50.26	8
-89.36	245.61	469.48	-66.28	-140.44	36.38	11
-128.66	102.29	597.17	-38.67	-77.55	-0.09	8
-49.32	484.13	602.54	32.41	-106.20	7.60	8
25.39	794.19	680.66	40.80	-141.27	-16.39	10
361.57	1202.88	966.06	-3.94	-175.87	60.79	8
212.16	692.87	655.76	23.44	-146.21	54.75	9
60.55	609.62	600.10	30.88	-119.29	70.92	10
28.32	533.69	681.40	23.62	-99.40	100.95	8
-20.75	471.19	606.93	-1.28	-113.83	78.06	10
356.45	380.13	742.19	-1.13	-117.77	76.72	9
409.91	733.89	765.14	73.73	-2.04	-20.45	8
-119.87	597.41	610.60	64.67	38.51	-43.15	10
304.44	370.12	596.19	5.52	26.31	15.72	8
220.21	449.71	646.24	47.97	92.99	-18.80	8
-158.45	750.98	517.58	45.56	87.92	-44.46	11
-126.22	713.38	597.66	-15.38	65.37	-35.06	8
-11.23	690.67	786.62	-38.21	70.22	-82.24	8
-141.11	599.12	753.91	-55.05	57.16	-94.51	10
-282.96	458.50	719.24	-70.13	-5.52	-62.81	8
-109.86	368.65	753.17	-53.04	-19.47	-43.91	9
-169.43	308.11	672.85	-22.31	21.97	-35.03	10
-205.81	251.95	721.92	23.32	25.70	-20.94	8
-271.48	472.66	591.55	138.21	67.87	11.20	8
-109.37	530.27	493.90	120.54	44.16	44.65	10
301.76	772.71	579.83	102.17	63.51	90.82	9
225.59	883.54	541.26	6.07	91.67	28.90	10
-118.65	764.65	673.83	-50.38	110.44	11.99	8
-242.92	735.84	602.05	-169.28	56.09	18.49	8
-19.53	139.16	892.33	-161.07	57.86	35.25	11
-3.42	474.61	910.89	-140.38	110.50	31.98	8
-88.13	435.55	816.89	-83.19	130.77	-8.82	8
-271.97	403.81	735.11	-64.61	121.83	-20.39	10
-284.67	337.40	650.88	-22.98	96.44	-79.99	8
-271.00	372.07	596.68	-14.89	98.21	-100.52	11
-277.59	595.46	445.31	-8.64	66.99	-119.05	8
-236.08	486.33	660.89	-48.16	74.10	-106.41	8
-367.43	553.22	864.99	-43.43	64.18	-57.77	10
-348.14	602.29	735.84	2.90	46.05	-26.12	8
-399.41	641.60	731.20	4.91	42.85	-1.53	9
-377.44	646.97	626.46	31.74	38.64	10.22	10
-233.15	581.05	701.17	57.86	10.59	37.11	8
-223.14	643.07	547.61	83.77	23.62	49.65	8
-357.42	552.25	573.24	23.13	13.98	103.52	10
-228.27	549.80	668.21	-10.86	-14.13	113.28	9
77.64	432.86	702.15	-16.20	18.77	84.11	10
-16.85	452.64	795.41	-27.04	59.14	30.21	8
-110.11	534.42	781.01	48.25	99.88	-14.07	8
-375.49	621.58	606.69	18.86	115.48	26.34	10
-674.80	567.38	514.40	-0.58	56.82	29.66	9
-345.21	453.13	809.57	24.60	-18.59	20.78	8
-251.71	653.32	482.42	41.44	-36.47	54.60	10
-270.51	570.31	562.01	17.55	-41.53	84.08	8
-210.21	338.38	676.27	50.51	-37.32	74.31	8
-117.43	507.32	705.32	77.51	2.96	61.77	11
-341.55	610.60	563.96	91.13	59.69	-1.25	8
-358.89	490.48	595.70	69.24	8.00	-41.78	8
-423.10	528.56	630.13	73.97	-29.51	13.12	10
-324.71	752.69	573.00	55.91	-50.57	30.43	9
-47.85	735.84	544.92	-24.66	-31.83	40.62	8
-369.87	513.92	688.23	-12.91	8.12	-0.31	10
-416.99	610.35	645.26	9.25	-42.08	44.49	8
-145.26	805.18	710.45	-15.20	-45.72	51.06	8
-166.26	579.59	936.77	-109.07	-35.58	36.07	9
-103.76	636.47	542.48	-100.77	-20.32	118.26	10
295.17	190.67	822.51	-115.30	-0.37	82.18	8
81.05	20.51	830.57	13.95	77.55	-19.65	10
-453.61	427.25	629.15	60.24	18.43	-45.90	8
-156.98	635.25	538.57	71.14	6.62	-68.21	9
-365.48	220.21	627.69	59.08	-8.67	-164.76	10
-407.47	596.92	431.88	99.64	-18.80	-136.87	8
-79.59	695.07	472.90	64.15	20.26	-131.65	10
-393.80	710.21	649.41	19.20	54.29	-159.00	8
-251.22	979.25	789.79	5.13	-27.10	-84.44	9
133.79	860.84	714.84	-25.02	-61.55	-46.60	10
-156.74	825.68	623.54	-59.97	-44.71	-66.80	8
-245.12	670.65	708.01	-169.37	8.51	-35.43	8
-390.63	380.86	776.37	-163.94	22.06	-21.12	11
-189.45	553.96	520.02	-121.89	6.13	-42.85	8
-274.17	433.11	761.47	-144.53	21.27	-58.17	10
-448.00	383.30	658.45	-89.02	-4.21	-61.49	8
-442.87	425.54	612.79	-61.77	-9.46	-66.86	8
-402.10	583.25	597.17	-50.57	-16.75	-79.35	11
-465.82	474.61	776.37	-75.71	-20.87	-98.42	8
-443.36	387.70	700.68	-79.93	-53.13	-61.80	8
-194.58	276.37	881.35	-48.03	-111.33	-37.23	10
-170.65	400.39	788.82	-29.69	-88.38	-9.16	8
-191.65	334.47	762.21	-36.96	-71.66	-2.87	11
-181.64	430.42	735.84	-26.46	-54.41	4.03	8
-156.74	366.46	654.79	-32.59	-61.28	7.51	8
76.42	523.93	730.47	-3.27	-44.16	-8.42	10
38.57	566.65	812.50	-4.43	55.05	-44.31	8
-284.42	475.59	824.95	-4.52	74.86	-66.59	9
-392.33	312.01	933.84	-23.96	75.59	-83.13	8
-419.43	179.93	806.40	-1.65	65.55	-82.98	10
-443.36	230.96	718.51	40.16	31.22	-103.52	8
-647.46	365.48	596.19	44.59	-4.36	-64.88	8
-393.07	302.25	830.81	66.19	-29.94	9.80	11
-549.56	473.14	535.89	61.34	-47.24	18.28	8
-319.58	316.41	588.38	-10.47	-120.30	104.68	8
-114.01	298.58	650.88	-68.24	-134.98	152.40	10
-56.40	147.71	777.59	-57.92	-101.62	173.46	9
-162.11	209.47	608.64	-12.85	-105.07	220.18	10
23.93	287.84	701.90	-0.09	-143.40	283.87	8
-111.08	576.42	732.42	79.71	-137.30	247.86	10
108.15	779.30	815.19	130.37	-141.42	160.92	8
-16.11	731.20	843.75	135.56	-118.47	97.35	11
138.67	711.43	599.85	94.60	-136.35	78.03	8
276.37	491.94	810.06	63.87	-59.57	33.11	10
74.71	593.51	734.62	63.29	12.39	-13.03	8
4.88	506.84	666.75	5.31	22.92	-49.56	8
56.15	444.82	680.18	-26.55	18.28	-43.27	9
102.05	376.46	904.54	-61.98	50.20	-29.57	10
-28.08	372.56	728.76	-42.14	81.30	-10.83	8
-271.48	356.20	767.09	-86.18	70.10	1.80	8
-154.79	278.81	743.90	-59.75	40.22	-24.08	11
-16.36	295.17	651.86	-26.61	17.43	-22.80	8
29.05	432.62	750.24	21.39	32.23	-5.68	8
-39.31	455.57	682.62	35.16	36.74	-13.03	10
-82.52	441.65	677.98	5.55	4.91	-9.89	8
-3.42	390.87	569.09	-52.28	0.55	11.78	9
-219.97	530.03	583.50	-183.44	-2.04	61.52	8
24.41	370.36	871.34	-74.77	11.63	33.91	8
89.36	436.77	718.26	15.05	58.44	-26.00	10
101.56	475.10	682.13	43.88	70.37	-67.41	8
328.13	513.92	710.45	26.76	81.76	-117.37	9
119.14	379.88	816.16	8.91	220.52	-167.82	10
-525.63	249.51	743.65	44.04	265.93	-167.27	8
-784.67	293.21	824.22	95.00	195.77	-128.69	10
-700.20	528.81	664.31	96.71	111.30	-117.16	8
143.31	673.58	615.23	67.78	-42.36	-113.49	11
-98.88	423.34	538.82	25.79	105.53	-112.27	8
-488.04	425.05	512.21	89.78	88.13	-76.90	10
-357.91	592.29	744.14	102.66	45.07	-28.08	8
-416.75	693.36	720.70	46.23	57.53	-1.65	8
-561.77	567.14	764.65	5.16	46.36	18.22	11
-428.47	384.52	760.01	-27.28	9.64	17.40	8
-532.47	268.80	768.80	5.10	10.31	21.33	8
-363.28	238.53	666.50	60.64	1.98	12.97	8
-401.61	441.89	516.11	88.10	17.33	-2.66	10
-481.20	607.67	540.04	64.73	16.11	10.62	9
-241.46	760.99	723.63	-4.70	-14.47	42.94	8
-239.99	543.21	802.00	-73.97	-8.30	82.58	10
-338.62	520.02	820.56	-97.32	-16.72	121.40	8
-273.19	338.87	827.39	-93.75	-7.11	135.22	9
-442.38	500.98	645.02	-66.13	33.48	93.26	10
-513.92	488.77	572.51	-60.61	-11.08	13.73	8
-396.00	355.96	732.42	-67.02	-41.78	28.17	10
-281.49	547.61	587.89	-85.08	-41.26	54.08	8
-266.36	572.51	716.06	-86.52	-28.41	56.76	9
-260.25	380.37	955.32	-88.59	-44.80	49.22	10
-334.72	604.98	710.94	-10.10	-17.06	67.81	8
-393.31	666.50	638.43	-42.79	-60.55	55.88	8
-197.02	166.75	885.74	-34.88	-71.29	68.85	10
-130.13	634.52	510.99	44.40	-102.45	68.57	9
46.63	475.10	764.65	3.02	-82.52	47.27	10
20.51	382.32	590.09	-27.59	-63.93	36.87	8
-15.87	350.83	625.00	-51.18	-79.71	52.34	8
173.34	395.51	898.19	-15.56	-34.15	40.89	8
-285.40	485.60	807.62	36.22	45.84	-12.42	11
-578.37	362.30	896.97	31.92	30.24	-25.82	8
-325.93	577.88	487.30	60.70	-25.67	-60.46	8
-264.40	512.21	472.17	16.51	22.13	-71.75	10
-335.45	346.92	534.91	-20.14	37.26	-73.46	8
40.28	781.98	983.40	-21.58	-110.11	-56.30	11
31.49	414.79	1010.25	-81.70	-67.63	-15.56	8
-582.76	374.51	872.07	-117.49	-44.80	10.25	8
-602.54	248.29	810.79	-139.04	-157.41	120.54	10
-207.28	176.03	765.63	-137.33	-189.45	140.93	9
248.78	52.73	764.16	-132.48	-187.81	115.94	10
438.72	83.01	669.43	-19.07	-129.79	84.56	8
222.66	431.64	746.83	47.79	-12.63	31.22	10
-151.12	585.69	737.30	52.22	36.62	-15.93	8
-181.64	451.90	831.30	50.05	43.37	-51.73	11
67.38	481.20	759.52	60.30	48.13	-71.99	8
140.87	364.01	600.83	72.08	132.39	-166.23	8
-332.76	376.46	663.57	109.86	159.73	-190.64	10
-428.47	561.04	575.20	61.46	112.37	-157.41	8
-456.05	427.98	837.16	-0.82	18.40	-141.45	11
-290.28	689.45	767.09	1.83	3.72	-86.49	8
-593.99	398.44	783.69	-27.13	-21.24	-33.05	8
-316.41	518.80	939.70	13.09	-81.12	31.56	10
229.98	392.82	927.49	-13.4
