# Supplementary material for: Complexes of vertebrate TMC1/2 and CIB2/3 proteins form hair-cell mechanotransduction cation channels
Source: eLife. 2025 Jan 8;12:RP89719. doi: 10.7554/eLife.89719 (PMC11709434; doi:10.7554/eLife.89719)
Supplement: Figure 3—source data 1. [file elife-89719-fig3-data1.zip › Figure 3H/het/19-5-R1.csv]

Time	Lat	Foreaft	Vert	Pitch	Roll	Yaw
1	65.09	8	NaN	NaN	NaN	NaN
2	184.08	-867.68	988.28	0.76	35.03	71.38
3	222.9	-864.01	988.53	2.47	37.32	68.97
4	176.51	-849.37	966.55	5.04	35.43	72.14
5	195.56	-859.86	984.62	2.9	31.77	73.18
6	179.93	-873.29	990.23	2.66	34.82	71.53
7	188.96	-852.78	971.68	1.13	35.49	68.79
8	194.34	-862.06	993.41	2.23	34.39	65.55
9	192.63	-864.26	979.25	0.4	31.62	63.96
10	196.78	-877.69	979.49	3.39	31.19	72.33
11	205.32	-862.79	988.77	6.01	32.93	67.93
12	165.77	-854.74	977.05	0	32.87	62.74
13	188.23	-861.33	1002.44	1.16	35.77	62.07
14	168.7	-857.42	960.21	0.15	34.52	67.11
15	194.34	-872.07	991.21	1.74	30.06	70.59
16	205.57	-878.91	997.8	4.58	32.5	68.54
17	186.28	-906.98	981.69	7.26	33.81	70.47
18	208.25	-896.48	982.91	7.08	40.95	79.44
19	195.8	-843.51	981.93	15.44	41.6	71.41
20	185.06	-855.22	1001.71	15.53	39.67	72.24
21	175.29	-844.48	995.61	8.94	37.99	76.17
22	171.14	-849.37	965.58	2.78	37.75	73.76
23	202.64	-868.9	994.87	3.17	35.86	80.14
24	187.26	-851.32	984.86	7.29	37.14	76.75
25	179.2	-854.25	980.96	4.12	34.45	74.92
26	188.72	-861.57	986.08	4.58	32.68	75.81
27	203.37	-861.33	990.48	-4.94	32.32	79.44
28	196.53	-907.47	974.37	-2.99	37.35	70.98
29	186.28	-873.78	950.68	4.88	37.51	73.61
30	196.53	-864.01	979.74	5.58	33.14	66.8
31	209.72	-865.72	1001.95	8.33	35.77	61.28
32	179.93	-838.62	968.02	3.39	38.42	64.76
33	181.4	-859.38	994.63	-0.06	34.18	65.55
34	159.18	-849.61	968.02	-0.61	36.71	63.26
35	191.6	-183.26	59.75	128.27	8	NaN
36	-405.52	-75.2	490.23	-172.24	44.59	165.83
37	-380.86	-5.37	513.67	-158.78	66.53	195.59
38	-443.85	-214.6	549.8	-122.86	80.87	201.87
39	-573	-174.07	461.91	-41.17	70.89	162.35
40	-414.55	-190.67	471.44	19.13	56.55	127.96
41	-436.52	-361.82	447.51	93.63	75.13	50.93
42	-533.2	-375.24	371.09	163.06	60.46	24.84
43	-466.31	-367.43	323.24	203.7	36.19	56.85
44	-383.06	-193.85	408.69	211.52	38.27	82.06
45	-585.21	45.17	320.56	210.08	40.71	81.09
46	-412.35	21.24	442.87	196.14	19.59	76.2
47	-728.52	160.4	327.88	178.04	-7.29	68.82
48	-543.95	262.45	427	132.63	-39	55.11
49	-310.06	23.93	308.35	121.67	-36.8	58.56
50	-436.04	219.48	178.22	123.5	-8.67	23.28
51	-326.66	251.46	256.84	39.83	-10.59	5.83
52	-360.11	149.41	271.97	8.18	6.13	-2.23
53	-546.88	122.31	321.04	9.43	0.37	14.59
54	-560.79	281.01	306.15	3.88	-61.37	59.05
55	-299.8	321.78	370.61	-55.88	-110.08	76.32
56	-203.37	315.43	395.51	-100.49	-57.28	53.04
57	-218.26	143.07	586.67	-81.21	-7.72	-7.17
58	-400.15	25.63	599.12	-73.36	3.39	-15.78
59	-434.33	295.65	532.47	-52.73	12.79	2.44
60	-563.23	176.27	573.97	-75.35	10.68	-28.08
61	-536.87	172.85	588.62	-102.45	-14.68	-79.74
62	-460.69	242.68	604.25	-108.37	-27.37	-104
63	-430.42	252.93	637.94	-119.84	-20.08	-129.73
64	-537.11	261.47	691.16	-160.49	-43.49	-180.63
65	-528.08	57.13	840.33	-205.23	-64	-170.26
66	-394.78	-26.86	737.79	-201.9	-58.04	-82.61
67	-303.71	-130.86	766.11	-172.79	-15.32	-32.01
68	-425.29	61.28	604.98	-158.78	2.59	-32.9
69	-557.62	127.44	635.5	-186.49	-23.38	-27.01
70	-458.74	184.08	706.79	-232.36	-56.76	-51.03
71	-523.93	176.27	861.33	-296.14	-61.98	-143.8
72	-626.71	87.16	906.49	-336.85	-75.35	-234.07
73	-621.09	-305.91	1021.24	-276.06	-69	-222.9
74	-412.6	-379.39	872.07	-217.77	-51.82	-189.88
75	-219.97	-523.44	873.54	-138.55	-3.45	-212.31
76	-50.54	-651.37	656.98	-2.32	109.83	-347.47
77	-414.79	-727.78	579.83	135.68	231.38	-455.29
78	-428.22	-790.77	472.41	213.9	279.69	-376.89
79	-551.76	-717.53	351.81	279.97	289.09	-273.56
80	-662.11	-674.8	389.16	307.74	240.97	-120.3
81	-630.13	-425.05	375.98	316.99	236.39	-72.6
82	-861.33	-418.21	384.28	313.51	226.84	-7.39
83	-978.03	-440.92	463.38	280.58	189	65.12
84	-909.91	-396	402.59	300.54	138.85	92.19
85	-1040.28	-337.89	286.87	376.46	93.69	77.27
86	-959.47	-210.21	248.54	405.55	54.41	108.18
87	-594.97	-99.85	249.51	410.4	86.46	88.47
88	-843.51	-40.77	223.14	388.03	154.14	6.32
89	-961.67	51.76	274.9	329.1	174.68	35.4
90	-1660.64	473.63	181.15	214.42	72.88	148.41
91	-1610.84	411.62	338.62	12.7	-173.86	366.94
92	-469.48	319.58	579.35	-89.42	-157.75	327.48
93	-297.36	622.31	501.22	-148.9	-75.87	255.37
94	-1366.21	-60.06	1150.88	-215.76	-57.25	229.46
95	-1230.71	-84.23	1967.29	-229.55	-263.67	214.42
96	-949.46	-60.3	959.96	-179.75	-301.42	157.04
97	-121.34	-239.01	811.77	-255.04	-373.29	161.71
98	-747.56	-251.46	572.27	-350.22	-230.38	81.09
99	-874.27	-434.57	640.63	-427.83	-302.43	97.53
100	-334.47	-357.91	636.23	-447.27	-253.66	131.26
101	142.82	-406.74	678.71	-384.58	-172.61	93.26
102	-347.41	-393.8	831.54	-329.86	37.38	50.38
103	-658.45	-133.3	971.68	-335.08	94.54	103.61
104	-1278.81	-93.02	1372.56	-228.79	113.68	206.15
105	-823.49	-1081.54	1581.05	-181.12	-61.04	212.77
106	-679.93	-1139.16	1129.15	40.71	-77.42	282.9
107	-718.26	-941.65	1201.42	142.67	-161.56	255.89
108	246.09	-213.13	1011.47	115.84	-89.84	124.48
109	438.23	-585.94	789.79	16.94	22.19	94.02
110	-282.23	-490.72	652.59	-1.4	141.45	85.91
111	-435.06	-347.9	735.84	-0.52	136.84	120.64
112	-561.04	-447.75	791.5	-27.8	69.49	175.72
113	-315.92	-361.08	765.14	5.8	36.32	153.41
114	-304.44	-298.1	961.91	-1.4	43.18	151.82
115	-309.81	-428.71	1312.99	16.02	96.01	108.76
116	-533.2	-350.83	1197.75	35.22	49.01	72.75
117	-444.09	-264.89	1316.16	-54.96	71.9	132.54
118	-585.21	-615.97	792.24	-63.87	38.51	138.85
119	-430.66	-478.03	641.6	-17.88	11.08	152.89
120	35.64	-444.58	873.29	14.16	39.67	128.85
121	-256.35	-234.38	575.93	104.13	101.65	66.47
122	-390.63	-43.46	671.63	105.35	76.81	55.11
123	-360.84	-27.59	782.23	100.89	94.73	43.67
124	-657.47	-13.43	814.21	69.7	85.05	57.1
125	-754.15	-85.69	777.1	62.32	42.39	74.43
126	-686.04	-171.14	819.34	27.4	-10.16	143.25
127	-304.93	-266.6	1091.55	-3.48	-4.58	142.21
128	-590.58	-402.59	787.35	-37.93	1.25	107.12
129	-593.51	-191.16	635.25	-72.85	-40.86	142.64
130	-154.05	-81.3	822.27	-99.67	-44.89	149.69
131	-389.4	-509.28	859.86	-78.67	38.06	75.84
132	-443.12	-549.8	1016.85	-23.25	-5.31	111.6
133	-195.07	-491.21	1039.31	-22.03	10.68	125.95
134	-384.28	-469.97	910.64	-7.08	23.77	152.37
135	-406.74	-418.46	578.61	-34.73	-8.12	156.62
136	-177	-574.22	962.89	-22.4	-24.2	115.36
137	-173.83	-356.69	1109.62	-3.78	71.75	61.68
138	-487.3	-364.99	1052	3.48	110.81	12.7
139	-495.36	-255.62	1010.5	3.51	67.66	-24.02
140	-287.35	-304.69	1145.75	34.88	108.25	-31.22
141	-315.92	-623.78	1072.75	61.74	163.02	-45.07
142	-836.91	-475.83	807.13	86.15	160.83	-35.68
143	-1035.64	-340.58	945.8	73.18	-16.85	9.34
144	-343.51	-282.71	1085.45	56.88	-114.38	130.83
145	-257.08	-110.11	1080.81	43.91	12.15	169.04
146	-551.27	-314.94	1132.81	43.76	28.72	137.12
147	-483.64	-257.08	777.34	51.42	-17.49	178.31
148	-69.09	-373.54	776.86	63.39	-43.18	242.07
149	-92.77	-335.94	824.95	36.29	-12.88	155.73
150	-199.22	-558.11	738.53	-14.98	24.2	84.35
151	-119.38	-590.82	702.88	1.83	72.81	67.05
152	-220.7	-470.46	533.94	-2.29	87.19	60.46
153	-375.98	-541.26	528.56	-23.65	83.5	78.7
154	-253.66	-398.19	914.79	-3.11	45.01	82.55
155	-120.85	-288.09	1190.19	62.44	117.22	15.53
156	-441.41	-223.88	1109.38	141.02	150.27	0.18
157	-576.17	127.44	893.07	127.44	114.96	6.53
158	-396	-47.36	994.38	98.24	98.36	-21.76
159	-665.77	-44.68	870.61	23.56	134.64	-52.92
160	-823.24	-200.44	863.28	-21.51	97.11	-31.31
161	-881.59	-142.58	847.66	-35.61	10.38	5.49
162	-682.62	-33.2	946.78	-44.46	-17.52	30.94
163	-511.72	-265.63	1104.98	-109.25	-31.59	41.2
164	-413.82	-368.9	883.54	-118.93	2.41	24.08
165	-559.33	-475.59	794.19	-101.29	19.93	60.52
166	-589.36	-629.64	896	-32.29	-47.33	65
167	-334.96	-510.99	930.42	12.27	-52.55	58.81
168	-291.02	-360.6	743.9	56.34	-17.91	32.81
169	-238.04	-243.9	753.17	109.68	50.2	3.78
170	-613.04	-162.84	802.98	109.28	75.32	-10.99
171	-717.53	-147.71	836.18	81.39	-19.68	40.07
172	-470.7	-6.84	925.05	48	-47.3	80.72
173	-433.35	-153.56	985.6	-16.42	-29.91	107.03
174	-257.57	-268.07	955.08	-58.84	-30.98	124.05
175	-148.44	-355.71	914.06	-77.45	16.3	136.54
176	-267.09	-105.47	749.27	-65.89	55.48	134.61
177	-281.98	-66.89	719.97	-100.34	52.58	122.65
178	-166.02	-268.31	771	-100.37	66.89	94.45
179	-381.35	-437.5	918.95	-53.07	116.97	18.52
180	-554.2	-244.87	810.06	28.11	108.76	-33.57
181	-632.57	-178.22	852.54	26.31	62.59	-32.84
182	-552.73	-113.53	873.54	-31.1	44.43	-50.26
183	-739.5	-68.12	831.3	-67.2	35.22	-77.15
184	-731.93	-73.97	826.42	-163.42	-0.76	-45.62
185	-442.14	-287.35	933.35	-250.12	-0.7	42.91
186	-377.93	-546.88	1111.33	-259.58	32.59	41.02
187	-522.95	-723.39	1113.53	-217.96	44.71	56.52
188	-501.71	-590.58	868.16	-172.73	27.1	47.79
189	-497.8	-622.8	969.48	-156.07	34.3	30.91
190	-457.03	-649.9	881.84	-113.28	38.42	14.86
191	-455.08	-698.24	865.72	-55.88	47.64	1.77
192	-594.97	-604.74	863.28	-25.21	23.62	-3.17
193	-559.08	-689.7	935.06	-38.27	-36.47	33.02
194	-293.95	-567.14	1013.67	-53.31	-37.32	75.1
195	-261.96	-468.75	1031.98	-116.58	2.26	169.31
196	-220.21	-516.85	1069.34	-150.02	50.96	232.51
197	-279.54	-658.45	1106.93	-165.13	95.73	176.36
198	-493.41	-652.34	1125.73	-167.18	89.2	117.16
199	-445.31	-593.99	1100.83	-174.5	49.59	125.06
200	-319.34	-714.36	1092.04	-189.27	73.58	141.91
201	-550.29	-770.51	942.63	-181.64	79.68	138.21
202	-856.45	-978.03	879.15	-150.57	16.75	125.31
203	-647.71	-803.47	856.2	-83.44	-81.73	46.63
204	-503.17	-831.3	971.44	-49.87	-75.38	60.21
205	-287.6	-795.9	986.08	-34.91	-35.03	126.07
206	-274.17	-600.59	872.8	-26.4	13.09	140.63
207	-375.73	-665.77	848.39	-37.41	26.28	136.66
208	-292.48	-527.34	860.84	-37.17	42.02	121.58
209	-519.04	-798.83	1188.72	-91.67	43.58	27.77
210	-554.69	-875	1241.46	-63.96	35.95	20.81
211	-426.03	-769.29	1137.7	-55.02	22.28	27.44
212	-385.74	-839.36	1148.93	-44.1	15.11	46.36
213	-320.56	-895.75	1055.18	-15.93	28.78	45.84
214	-430.91	-776.61	911.62	-33.23	53.74	79.83
215	-414.06	-945.07	922.61	-47.12	69.4	130.31
216	-500.49	-868.9	945.07	-79.19	62.26	164.37
217	-583.01	-760.99	966.06	-134.31	32.17	150.73
218	-431.88	-840.58	1020.75	-190.86	32.38	148.68
219	-487.55	-988.53	957.28	-215.55	54.9	132.14
220	-546.63	-1180.91	1028.32	-204.71	19.01	126.59
221	-338.62	-1224.37	1039.55	-120.57	3.11	173.28
222	-271.73	-1163.33	1108.4	-45.35	26.76	181.12
223	-402.1	-1025.39	1052	12.3	60.39	156.92
224	-484.13	-932.62	953.37	8.51	55.88	145.29
225	-484.62	-789.31	927	-48.8	35.52	142.82
226	-396.24	-990.97	1038.57	-115.23	14.83	142.4
227	-276.86	-1034.91	1009.52	-129.46	24.69	138.15
228	-381.1	-882.32	894.29	-136.72	71.35	122.83
229	-555.42	-1119.87	987.55	-156.4	71.9	100.1
230	-603.27	-1194.58	944.58	-109.74	24.99	100.8
231	-503.66	-1164.31	953.37	-46.26	-0.15	104.71
232	-525.39	-1112.55	940.43	-3.6	7.93	120.27
233	-534.42	-1277.59	1045.65	25.57	21.91	152.47
234	-539.31	-1316.16	1012.7	145.17	38.48	232.64
235	-509.77	-1059.33	843.75	269.87	27.1	300.69
236	-295.41	-1010.5	924.8	288.64	43.79	329.99
237	-503.17	-1035.64	920.65	275.18	98.88	312.5
238	-574.95	-949.46	841.06	251.34	80.47	339.63
239	-486.08	-953.61	950.2	242.46	69	359.19
240	-362.55	-852.78	930.91	241.88	94.45	335.69
241	-679.69	-796.63	880.13	229.55	112.43	257.78
242	-588.87	-669.68	824.95	199.77	60.33	237.92
243	-468.99	-501.71	830.57	134.4	41.17	213.04
244	-646.24	-489.01	929.2	44.71	37.05	112.76
245	-760.99	-562.99	978.52	-3.69	5.37	102.05
246	-506.84	-488.28	1029.05	-17.43	-10.1	88.96
247	-480.47	-602.78	1063.72	-28.35	36.07	86.09
248	-571.29	-538.57	982.67	-18.55	46.26	122.59
249	-432.13	-604.49	1042.48	7.6	33.87	136.02
250	-467.77	-510.74	949.71	12.73	67.11	132.57
251	-712.4	-582.03	963.13	-35.95	36.65	152.4
252	-590.82	-547.36	932.37	-51.09	19.2	157.5
253	-670.9	-608.64	1024.66	-109.56	19.01	136.41
254	-596.68	-516.36	969.97	-155.43	-13.92	104.31
255	-545.17	-622.8	994.38	-199.43	7.48	115.6
256	-418.46	-618.16	968.75	-186.61	11.96	85.21
257	-504.39	-857.42	1090.82	-98.82	7.23	64.15
258	-392.58	-833.25	992.43	-33.97	19.56	77.67
259	-524.66	-852.54	966.06	19.87	31.52	93.51
260	-567.38	-952.39	1022.71	83.04	9.52	109.53
261	-509.52	-872.56	925.29	161.35	16.27	145.63
262	-461.67	-765.87	879.88	222.2	8.3	166.9
263	-496.09	-697.02	830.81	240.26	-2.29	173.28
264	-463.13	-659.42	862.06	224.73	-18.74	203.98
265	-399.17	-617.19	976.81	195.1	-24.41	177.86
266	-477.29	-510.74	840.09	215.7	-18.16	162.69
267	-501.95	-534.42	926.51	178.38	-25.39	153.99
268	-455.81	-438.96	888.18	164.76	-43.06	152.56
269	-385.01	-372.8	895.26	153.47	-49.68	148.38
270	-245.61	-192.14	916.75	130.68	-33.63	149.84
271	-407.47	-503.91	996.58	119.93	-14.43	169.4
272	-259.77	-223.14	884.03	134.86	-31.89	165.92
273	-196.29	-94.24	901.12	87.62	-22.13	151.89
274	-142.33	-152.34	1001.95	27.53	9.61	145.11
275	-200.68	-292.72	1129.64	25.42	43.4	156.25
276	-280.52	-308.59	1044.92	40.47	65.37	185.24
277	-216.55	-412.84	1013.92	18.59	62.35	225.56
278	-239.75	-384.77	909.42	45.65	84.81	242.03
279	-404.05	-257.81	834.23	51.3	71.69	232.85
280	-320.8	-164.55	824.22	41.14	45.2	211.58
281	-306.4	-183.59	926.76	23.28	42.63	183.29
282	-334.72	-389.89	984.62	25.15	32.78	164.7
283	-181.4	-118.9	772.71	97.38	-5.28	138.34
284	-167.24	26.86	824.71	65.12	26.4	87.98
285	-240.23	-48.58	879.64	6.84	43.52	71.56
286	-138.43	-76.42	974.37	-24.35	60.21	76.42
287	-263.92	-152.1	939.21	-52.86	95.37	95.4
288	-287.6	-368.16	1085.69	-70.74	83.92	93.02
289	-234.86	-243.65	931.15	-27.37	76.11	94.12
290	-263.18	-214.11	868.16	-32.65	58.32	120.94
291	-417.72	-440.19	856.69	-26.18	31.07	152.25
292	-146	-308.84	813.96	14.47	8.27	190.19
293	-251.71	-247.07	836.43	-0.06	37.87	155.82
294	-309.33	-277.1	801.51	-15.41	26.86	118.1
295	-288.09	-346.19	842.29	-18.71	32.26	108.98
296	-380.86	-361.82	861.08	18.62	23.9	109.44
297	-192.87	-270.02	882.32	52.12	11.87	117.31
298	-131.59	-181.15	891.11	38.6	57.46	80.78
299	-270.02	-198.49	927	5.04	64.27	51.3
300	-215.33	-141.6	832.03	-34.03	51.12	41.72
301	-160.64	-349.12	1034.67	-55.79	74.98	28.2
302	-338.13	-336.18	965.33	-67.57	85.94	-2.69
303	-269.53	-396.24	993.16	-48.74	69.37	-6.29
304	-388.92	-313.96	804.69	-19.01	63.66	6.62
305	-313.48	-286.38	787.84	-16.54	45.2	10.31
306	-286.87	-448.49	876.46	1.22	35.64	-9.09
307	-198.73	-468.02	897.95	55.08	30.88	-33.48
308	-266.6	-347.66	856.69	99.03	56.52	-52.86
309	-332.52	-283.2	912.6	131.1	64.85	-48.95
310	-354.49	25.39	877.2	59.84	55.18	-6.16
311	-479.25	-264.4	1040.77	34.12	40.37	6.44
312	-453.37	-46.88	1014.65	10.16	14.71	32.62
313	-530.76	-192.63	1013.67	-35.1	-10.1	60.27
314	-417.48	-229.74	996.83	-60.24	-17.18	98.42
315	-245.12	-273.44	972.41	-68.79	2.69	113.22
316	-145.75	-551.51	935.55	-58.07	30.33	156.46
317	-258.79	-595.21	807.13	5.71	30.09	177.37
318	-208.98	-284.42	729.98	60.79	2.53	132.97
319	-193.6	-193.12	754.64	57.71	39.61	46.36
320	-331.79	-204.59	767.33	63.87	66.5	9.58
321	-478.27	-165.04	813.96	86.82	69.09	-5.07
322	-454.1	-78.61	897.22	65.06	27.4	17.88
323	-344.48	-45.65	964.84	7.17	-14.98	51.67
324	-262.7	-59.57	1024.41	-46.81	-7.97	73.82
325	-247.56	-251.22	1050.78	-59.63	8.21	86.58
326	-226.32	-410.16	1018.07	-53.96	10.31	106.75
327	-128.91	-366.94	954.1	-64.12	1.34	95.7
328	-175.05	-304.2	803.47	-45.53	20.51	47.61
329	-199.22	-352.54	813.23	-39.61	39.89	14.92
330	-254.88	-254.88	790.28	-35.46	51.42	4.03
331	-213.62	-390.14	859.38	-22.74	65.16	-7.45
332	-315.67	-465.33	806.4	43.37	103.39	-44.49
333	-509.52	-406.01	809.57	91.67	78.67	-40.71
334	-524.41	-215.09	796.88	65.34	6.04	-9.61
335	-363.28	-325.68	881.35	58.87	-2.41	-3.97
336	-427.98	-177	848.63	36.53	15.5	22.13
337	-409.18	-281.74	958.5	-4.27	-6.74	84.53
338	-246.58	-308.59	1003.17	-19.53	11.08	92.77
339	-267.33	-346.68	1010.25	-9.03	37.05	81.02
340	-337.65	-223.39	872.8	-12.51	54.96	76.02
341	-287.6	-290.77	927.98	-43.52	28.44	80.87
342	-222.66	-360.84	933.35	-10.77	43.52	102.14
343	-272.46	-308.11	896.48	67.44	49.87	101.47
344	-348.39	-51.51	684.57	94.36	41.72	79.62
345	-410.89	-47.61	709.96	90.03	23.44	36.56
346	-349.85	40.53	873.29	53.41	5.77	36.07
347	-242.92	-28.08	964.6	2.5	13.89	30.4
348	-243.41	-27.34	954.1	-22.98	35	28.41
349	-382.08	-232.18	1105.22	-74.89	59.3	45.17
350	-336.67	-290.77	1052.25	-103.88	60.12	83.89
351	-399.9	-308.35	871.34	-109.04	61.83	105.13
352	-396	-347.9	817.63	-91.09	40.8	85.88
353	-402.59	-480.96	886.72	-80.6	35.06	72.02
354	-303.22	-368.9	878.66	-66.89	44.16	58.81
355	-341.55	-376.22	762.94	-32.81	62.38	33.91
356	-426.27	-457.28	803.71	33.81	64.15	-3.42
357	-438.96	-420.41	840.82	55.45	43.73	19.17
358	-309.81	-384.52	953.37	59.51	28.35	25.67
359	-256.35	-267.82	988.28	50.17	37.45	33.26
360	-306.4	-288.09	964.36	14.13	68.42	58.78
361	-490.23	-371.09	975.34	-8.76	100.19	67.66
362	-509.52	-345.7	964.6	-25.51	70.59	63.69
363	-549.56	-459.72	996.83	-33.57	53.34	98.14
364	-473.14	-390.14	819.82	-42.57	-4.39	150.7
365	-213.87	-478.27	938.72	-27.25	-11.26	176.67
366	-253.42	-248.05	904.3	-5.22	50.63	162.81
367	-332.76	-282.47	943.36	-9.46	63.87	135.89
368	-375.49	-398.44	891.85	11.23	47	117.49
369	-361.08	-299.07	853.52	58.29	15.47	106.45
370	-311.04	-218.99	820.31	54.84	16.88	130.31
371	-258.54	-300.05	920.17	12.18	31.86	97.41
372	-251.46	-225.34	852.29	-6.5	69.37	67.5
373	-257.08	-200.93	958.98	-24.23	79.13	44.37
374	-362.79	-340.09	1032.47	-47.79	90.82	29.63
375	-376.46	-309.81	966.06	-57.62	55.73	18.37
376	-432.62	-228.03	859.38	-72.81	54.44	10.77
377	-504.39	-206.3	803.47	-92.74	26.98	0.21
378	-575.2	-303.71	863.77	-107.97	7.48	14.74
379	-517.58	-329.59	773.44	-93.23	-46.48	22.46
380	-304.69	-508.06	946.78	-65.8	-64.27	55.63
381	-187.74	-345.7	1014.65	-20.54	-17.06	95.4
382	-240.23	-223.39	972.66	-15.2	24.54	93.32
383	-338.62	-193.85	984.13	-25.79	41.41	104.13
384	-418.95	-154.54	1023.68	-71.23	43.85	105.32
385	-389.16	-267.09	1151.37	-131.53	49.22	112.37
386	-375	-265.63	1144.04	-182.46	27.56	108.09
387	-294.43	-381.59	1085.69	-209.56	11.81	78.52
388	-383.3	-489.75	917.48	-209.29	29.17	33.54
389	-418.7	-485.11	819.09	-180.27	4.24	-12.42
390	-352.05	-784.67	927.73	-159.36	-10.77	-29.88
391	-367.19	-679.2	930.42	-87.92	-13.4	3.08
392	-348.39	-613.77	940.67	-40.5	-11.6	37.17
393	-380.86	-517.33	986.33	-25.54	-3.54	55.69
394	-391.36	-390.87	1042.24	-54.53	-11.38	82.18
395	-279.3	-392.58	1211.91	-92.07	-12.21	101.75
396	-120.12	-493.65	1226.32	-153.9	7.81	144.04
397	-135.01	-684.57	1069.34	-199.55	21.24	124.85
398	-134.28	-632.57	892.33	-207.03	33.6	126.34
399	-106.45	-716.55	915.77	-189.54	59.75	139.34
400	-175.54	-743.41	919.43	-177.28	78.4	134
401	-238.53	-731.45	914.31	-198.67	86.27	97.35
402	-372.07	-859.38	966.55	-192.5	80.08	76.29
403	-471.68	-911.13	999.76	-140.56	64.12	26.86
404	-391.6	-988.77	961.43	-92.77	30.67	67.2
405	-286.38	-980.96	945.07	-60.55	25.7	63.05
406	-386.23	-1035.89	987.79	-21.79	30.49	49.35
407	-332.03	-931.88	979	9.98	18.1	56.79
408	-253.66	-783.94	958.98	18.77	13.43	64.12
409	-275.88	-770.51	1088.62	-27.59	37.02	82.21
410	-299.32	-978.76	1231.2	-76.05	49.93	111.27
411	-276.37	-884.03	1153.56	-89.45	41.6	108.83
412	-206.79	-666.02	1057.13	-156.01	38.76	96.1
413	-231.45	-828.61	1125.98	-205.93	42.76	99.98
414	-237.79	-933.59	995.85	-243.74	57.34	110.47
415	-393.55	-1195.07	1050.78	-230.93	53.25	94.15
416	-335.69	-1135.01	933.84	-145.11	51.12	79.5
417	-391.36	-1255.37	947.75	-86.79	55.15	54.87
418	-321.29	-1248.05	896.48	-14.01	69.79	33.84
419	-423.34	-1199.95	880.62	7.93	81.27	14.07
420	-502.2	-1252.93	908.2	39.67	59.27	25.02
421	-380.86	-1092.53	892.58	72.72	26.67	73.76
422	-292.72	-1146	884.52	65.12	20.6	82.12
423	-325.44	-1213.62	958.5	40.22	24.75	63.32
424	-308.84	-904.79	955.32	30.49	32.2	47
425	-365.23	-957.76	1049.8	-6.68	35.13	29.33
426	-292.97	-924.07	1021	-18.55	25.67	30.52
427	-281.49	-866.21	1001.95	-47.12	28.53	35.68
428	-231.2	-983.4	1085.94	-55.76	40.59	38.39
429	-262.21	-1162.11	1084.96	-19.81	73.76	19.38
430	-431.88	-1072.02	1037.6	-3.85	74.89	25.45
431	-439.45	-1024.17	1003.66	-13.28	34.97	41.26
432	-326.17	-1150.63	990.48	-29.48	14.4	69
433	-294.19	-1322.27	956.3	0.61	20.2	72.45
434	-316.41	-1254.39	894.78	51.18	30.46	61.49
435	-372.8	-1009.77	866.7	54.93	31.31	59.23
436	-291.02	-1031.25	1030.52	-6.68	33.72	62.07
437	-358.15	-976.07	1064.21	-61.55	45.53	44.19
438	-331.79	-853.76	998.78	-107.21	16.72	31.49
439	-180.91	-987.06	1102.05	-170.44	26.09	36.41
440	-216.8	-996.83	1071.53	-181.76	50.2	30.33
441	-277.59	-1154.3	1029.3	-186.58	46.54	27.22
442	-194.34	-1368.41	923.1	-139.83	51.09	11.47
443	-348.88	-1358.89	913.33	-78.22	63.87	6.35
444	-302	-1323.24	822.27	-26.98	44.4	46.11
445	-239.75	-1386.47	899.41	-11.29	48.74	66.07
446	-305.66	-1493.16	959.47	51.15	60.7	74.07
447	-393.31	-1362.79	850.59	96.74	54.96	82.28
448	-403.81	-1227.78	903.56	131.62	21.51	109.65
449	-322.75	-1176.51	949.71	134.64	9.98	127.44
450	-328.61	-1109.38	968.99	111.79	18.59	93.81
451	-330.08	-992.19	965.09	86.61	24.35	70.43
452	-291.75	-998.29	1013.18	44.25	28.66	57.83
453	-281.49	-1103.27	1068.6	40.92	30.98	53.41
454	-292.24	-1024.17	967.77	40.68	35.13	58.23
455	-300.29	-1105.71	981.45	11.6	30.27	50.45
456	-256.84	-1118.16	971.92	-0.37	31.13	46.33
457	-241.7	-1225.34	958.98	-9.83	54.47	31.65
458	-288.09	-1202.64	924.8	-7.87	64.15	27.44
459	-401.61	-1150.15	949.95	-9.31	57.89	38.24
460	-366.94	-1169.68	990.48	8	38.91	67.81
461	-312.74	-1151.37	979.74	24.11	30.7	78.52
462	-294.19	-1072.51	985.11	37.29	36.29	85.36
463	-340.58	-1046.88	998.29	34.03	33.48	90.24
464	-365.23	-1100.59	1035.4	31.37	23.32	89.81
465	-277.34	-1180.18	1036.87	33.14	10.74	83.04
466	-284.67	-1152.59	1041.5	43.85	24.02	58.65
467	-303.22	-1041.5	944.58	59.33	28.84	63.78
468	-276.12	-1102.78	994.87	49.32	23.59	74.4
469	-250	-1092.04	1011.72	54.5	31.56	71.2
470	-300.54	-1020.26	959.47	54.99	37.08	66.8
471	-292.48	-1083.74	1019.04	31.95	28.26	56.82
472	-239.75	-1095.21	990.72	28.75	37.9	65.73
473	-265.63	-1121.83	967.53	33.11	54.02	63.14
474	-306.88	-1100.59	990.23	57.37	58.62	67.9
475	-365.23	-1036.62	967.29	61.89	49.56	74.07
476	-312.74	-1053.96	1000.49	73.46	41.14	82.82
477	-352.29	-1015.38	1015.38	83.31	42.3	84.2
478	-342.53	-985.11	1044.19	86.61	36.38	92.1
479	-346.44	-931.64	1021.73	82.95	32.75	94.85
480	-354.25	-922.12	1011.23	59.02	22.16	87.34
481	-288.57	-964.6	1066.65	37.75	21.7	87.04
482	-271	-865.97	1036.38	-12.88	27.68	77.67
483	-298.1	-961.91	1083.01	-57.5	27.95	53.86
484	-291.99	-1036.62	1055.91	-64.97	30.43	57.62
485	-269.04	-997.31	991.46	-54.26	28.5	51.73
486	-265.14	-957.52	956.54	-72.17	32.32	44.25
487	-295.17	-979.49	976.07	-79.93	32.62	45.99
488	-240.48	-1191.89	1037.35	-77.85	33.81	45.99
489	-302.25	-1145.75	978.03	-37.05	49.68	51.73
490	-375.98	-1059.33	1007.57	1.13	45.04	61.4
491	-372.56	-1045.17	988.77	24.35	28.63	89.26
492	-261.23	-1086.91	1059.33	26.09	30.79	95.28
493	-333.01	-987.55	1008.79	37.99	45.56	92.1
494	-350.1	-986.82	1028.32	24.29	30.67	83.71
495	-285.89	-1022.95	1046.39	8.18	29.54	77.06
496	-318.6	-1070.07	1014.16	9.92	31.89	60.76
497	-304.69	-1061.28	1000.49	15.78	30.7	52.86
498	-277.1	-1037.84	990.48	16.82	33.26	52.52
499	-318.85	-1067.14	1018.55	14.86	39.89	52.76
500	-317.38	-1039.31	999.27	21.42	32.65	55.79
501	-295.41	-1024.17	1010.5	21.79	26.43	56.92
502	-271.73	-1031.01	1008.3	20.11	32.87	60.24
503	-294.19	-1035.89	1019.78	22.86	37.72	57.25
504	-321.04	-994.14	1014.4	24.66	34.3	62.07
505	-269.78	-1001.95	1015.63	14.68	28.87	65.83
506	-283.2	-1044.68	1015.14	17.24	37.75	71.44
507	-312.26	-1010.74	1007.57	31.52	40.1	85.42
508	-302	-987.55	1028.32	38.76	38.51	88.32
509	-324.22	-992.92	1025.15	34.58	39.22	86.52
510	-316.89	-958.74	1026.86	31.65	36.1	84.17
511	-297.36	-962.16	1049.07	22.34	35.22	81.02
512	-321.53	-973.88	1024.9	13.89	34.48	75.38
513	-302.25	-1005.86	1031.25	12.7	29.63	68.97
514	-293.46	-1003.91	1034.42	22.77	30.12	64.03
515	-280.52	-1000.98	1023.44	27.22	38.67	61.74
516	-307.37	-966.06	1013.18	23.77	40.19	63.9
517	-295.41	-982.91	1062.5	15.87	37.45	68.18
518	-332.03	-964.11	1037.35	19.68	36.93	64.67
519	-304.2	-942.87	1033.2	4.12	24.9	63.72
520	-282.96	-949.71	1027.1	-5.16	28.05	57.16
521	-322.51	-987.3	1007.08	1.31	31.4	56.82
522	-302.49	-963.62	1006.84	7.08	26.25	61.86
523	-288.33	-979	1021	4.61	26.25	60.58
524	-305.91	-1010.5	1046.14	6.87	27.83	60.49
525	-297.36	-996.34	1035.89	11.57	25.51	70.5
526	-269.29	-944.58	1005.62	10.16	24.44	71.69
527	-244.14	-973.14	1022.46	4.64	31.77	67.14
528	-261.47	-988.28	1007.32	2.84	45.96	61.1
529	-305.91	-973.63	1006.84	20.66	45.9	69.89
530	-318.85	-953.37	1012.45	25.54	38.82	90.73
531	-286.38	-954.83	1042.72	26.55	37.9	94.27
532	-309.57	-945.31	1052.25	24.84	44.13	89.94
533	-300.54	-964.11	1038.82	25.73	41.78	83.62
534	-301.51	-937.01	1038.33	19.04	42.57	73.27
535	-328.37	-936.04	1038.09	7.81	41.93	63.63
536	-325.68	-964.6	1065.19	6.53	33.33	57.46
537	-298.83	-920.41	1038.57	4	29.97	60.18
538	-299.32	-922.12	1035.64	-4.15	31.62	70.43
539	-349.61	-958.74	1039.31	2.04	26.55	69.4
540	-315.67	-933.35	1023.93	-4.73	17.76	71.81
541	-267.82	-979.74	1050.05	-3.85	28.23	60.61
542	-309.81	-954.1	1018.07	-5.98	32.5	52.55
543	-317.87	-967.04	1026.37	-3.66	24.66	48.37
544	-261.23	-966.06	1031.74	-7.11	22.25	49.62
545	-292.48	-997.8	1056.15	-5.25	28.56	46.75
546	-311.28	-972.66	1033.69	2.23	25.3	57.1
547	-254.15	-946.29	1018.31	2.66	24.96	60.58
548	-231.69	-989.26	1025.88	-1.37	38.18	61.95
549	-289.55	-989.01	1010.01	17.76	47.67	68.27
550	-287.11	-954.35	1011.47	34.27	42.85	76.66
551	-274.66	-948.24	1029.3	35.49	44.68	83.98
552	-283.45	-937.99	1053.47	30.43	46.63	85.42
553	-295.41	-934.08	1076.9	18.71	46.39	85.21
554	-326.9	-874.51	1047.12	4.36	47.12	76.78
555	-333.5	-917.24	1068.85	-14.83	37.02	61.61
556	-326.66	-922.61	1053.22	-22.34	26.82	50.2
557	-300.78	-929.69	1003.17	-26.34	21.76	47.73
558	-261.47	-974.85	1031.01	-33.63	30.33	52.76
559	-291.5	-990.23	1028.08	-23.83	35.28	53.44
560	-289.55	-952.88	1024.9	-21.06	34.7	50.84
561	-279.54	-928.96	1014.65	-28.35	36.32	47.58
562	-281.49	-914.55	995.85	-49.53	39.22	39.49
563	-257.08	-987.55	1019.04	-62.96	40.47	36.59
564	-290.04	-1101.81	1057.13	-53.74	46.05	37.93
565	-353.76	-1029.3	1009.52	-11.11	44.31	59.17
566	-312.01	-1010.74	1031.98	7.35	27.89	78.58
567	-306.15	-1007.32	1030.03	23.53	27.98	87.1
568	-294.92	-996.34	1024.17	25.63	26.09	85.39
569	-286.13	-998.05	1064.94	21.15	29.08	80.14
570	-274.41	-978.76	1032.96	14.04	27.65	64.73
571	-282.47	-972.41	1021	0.73	31.04	53.31
572	-284.91	-972.17	1022.46	-6.65	29.88	54.41
573	-256.1	-989.26	1023.68	-9.28	32.29	55.33
574	-285.89	-1034.18	1025.63	-4.12	33.29	51.97
575	-276.61	-1025.88	1019.78	10.41	28.69	51.45
576	-261.72	-1012.7	1003.66	20.51	33.57	52.43
577	-284.91	-989.5	1023.44	21.64	39.61	54.26
578	-297.36	-1017.33	1046.14	25.48	39.52	53.01
579	-290.77	-981.45	1011.23	29.05	35.03	54.72
580	-247.8	-968.75	1032.47	25.39	36.25	55.05
581	-260.5	-973.39	997.07	19.47	48.34	61.68
582	-302.49	-1002.44	1029.05	25.6	50.2	76.32
583	-334.47	-934.81	1019.78	42.02	41.44	86.12
584	-266.36	-929.69	1065.92	29.08	33.39	94.02
585	-265.14	-946.78	1073.97	23.04	41.14	84.53
586	-312.01	-945.8	1043.46	20.23	42.42	82.86
587	-303.47	-955.57	1041.75	9.22	32.44	80.26
588	-287.11	-951.17	1030.03	5.83	33.05	77.24
589	-304.44	-950.44	1024.66	4.64	30.61	71.81
590	-294.43	-963.38	1032.47	7.17	26.49	74.58
591	-268.07	-944.58	1030.03	6.26	27.95	73.82
592	-301.76	-946.78	1057.86	0.46	31.56	66.41
593	-299.8	-931.88	1041.75	-0.43	31.01	65.4
594	-301.27	-932.13	1040.04	-11.54	27.4	69.37
595	-277.1	-954.83	1051.76	-19.38	26.46	68.08
596	-272.46	-960.69	1015.14	-19.1	27.5	60.91
597	-279.54	-1002.44	1022.46	-15.59	27.5	56.61
598	-262.94	-970.95	1019.29	-10.19	30.12	61.49
599	-268.55	-950.68	1035.4	-8.54	31.86	61.28
600	-268.31	-952.15	1049.56	-13.61	33.51	58.72
601	-290.28	-922.85	1006.59	-19.99	30.43	58.5
602	-237.55	-998.05	1023.68	-19.9	33.78	61.55
603	-246.58	-1037.84	1010.74	-9.22	44.13	69.15
604	-305.91	-984.86	1002.69	11.57	49.13	79.22
605	-285.64	-978.76	1036.13	19.35	40.34	89.36
606	-276.12	-987.55	1052	22.86	42.69	85.27
607	-301.27	-972.9	1037.35	25.54	44.86	83.44
608	-302	-954.59	1034.91	20.75	41.56	79.9
609	-298.1	-975.83	1034.91	13.24	38.91	71.99
610	-269.53	-956.3	1011.96	12.97	38.12	59.05
611	-292.48	-998.05	1048.83	21.61	39.58	59.27
612	-301.27	-967.53	1035.4	32.96	32.9	67.99
613	-291.26	-931.64	1029.54	29.54	28.2	70.25
614	-278.08	-950.44	1066.41	26.06	33.69	73.73
615	-305.91	-968.99	1048.58	40.86	36.29	82
616	-311.77	-976.07	1037.35	63.32	30.52	89.78
617	-290.28	-1002.69	1065.43	102.72	29.54	101.23
618	-313.96	-987.55	1065.19	168.18	23.25	142.03
619	-261.47	-932.13	1066.16	208.92	9.64	167.82
620	-229.49	-875.49	1137.94	218.81	40.01	203.77
621	-122.8	-729.49	971.44	272.89	39.43	238.19
622	-269.29	-805.18	962.89	293.24	41.53	258.18
623	-120.36	-632.81	970.21	332.34	73.36	260.89
624	-380.62	-458.5	759.03	303.47	84.66	279.45
625	-227.78	-556.4	991.94	265.59	88.13	340.94
626	-167.48	-281.01	890.14	204.01	137.54	367.8
627	-271.97	-244.38	951.17	114.26	145.39	348.33
628	-240.97	-379.64	999.02	77.45	150.24	340.39
629	-120.85	-607.67	1066.41	108.49	195.4	366.67
630	-200.44	-696.29	943.85	197.54	234.71	366.42
631	-429.93	-669.92	911.13	278.72	234.77	379.73
632	-290.53	-521	639.16	266.2	226.5	413.64
633	-261.72	-409.18	749.51	273.38	213.62	440.86
634	-398.68	-358.15	788.82	202.61	184.84	383.58
635	-334.23	-370.61	979.74	219.12	172.79	288.76
636	-343.51	-129.15	764.4	219.88	153.2	244.38
637	-308.59	239.5	752.44	194.73	108.92	168.03
638	-578.86	73.97	848.88	86.64	102.54	91.34
639	-433.35	67.87	754.15	23.16	69.31	83.19
640	-415.04	-19.29	933.35	-24.05	81.63	120.61
641	-456.54	-190.43	1036.87	-115.66	102.33	178.38
642	-501.71	-281.74	906.01	-145.05	62.38	202.06
643	-226.56	-274.9	858.4	-132.2	41.69	218.9
644	-257.32	-245.12	964.84	-99.82	28.11	217.71
645	-142.09	-151.61	953.37	-53.25	65.09	204.53
646	-324.71	-244.87	1001.22	-10.93	90.03	207.03
647	-312.99	-150.88	787.35	51.3	71.38	184.11
648	-326.66	-91.55	774.66	83.07	39.64	173.31
649	-277.1	19.53	775.63	120.45	40.74	108.67
650	-313.96	-34.42	728.27	107.03	31.86	112.52
651	-91.55	-1.71	743.41	85.11	37.84	123.38
652	-180.91	47.85	646.24	76.17	38.02	151.67
653	-139.89	-96.19	806.64	39	60.88	182.62
654	-134.28	-116.7	784.67	15.99	60.46	199.31
655	-157.47	-146.73	844.48	-36.1	86.49	267.79
656	-124.27	-173.34	896.48	-41.5	79.25	262.3
657	-379.88	-294.68	937.01	-22.74	97.08	202.64
658	-383.79	-194.82	661.87	21.15	50.11	209.81
659	-243.65	-196.78	657.47	28.69	43.52	115.63
660	-261.23	-55.91	599.12	50.45	57.98	42.69
661	-378.91	-115.48	602.54	27.5	60.18	21.82
662	-171.63	-289.55	705.32	-17.18	-4.15	40.22
663	-80.32	-90.82	532.71	13.49	10.04	63.02
664	-229.98	-106.69	1001.46	3.48	30.73	77.85
665	-230.22	-3.91	1157.47	12.51	1.07	94.02
666	-229.25	227.29	921.88	-17.64	-10.68	65.77
667	-62.26	9.52	863.04	-110.2	-4.49	8.82
668	-20.51	-273.44	872.31	-143.07	54.72	-11.47
669	-113.04	-318.6	880.37	-149.2	87.4	-8.79
670	-165.53	-258.3	912.6	-133.09	91.77	17.3
671	-271.48	-466.8	1019.29	-109.71	79.28	32.65
672	-225.83	-372.56	834.47	4.36	86.33	-6.35
673	-387.21	-326.9	696.53	55.54	98.79	-40.37
674	-323.49	-306.88	729	36.93	74.68	-28.35
675	-220.95	-165.04	673.34	11.11	73.97	-18.43
676	-398.44	-285.16	892.82	-60.33	60.03	28.93
677	-183.59	-142.58	1057.37	-57.37	40.25	77.3
678	-362.55	-248.78	1143.07	-68.51	56.76	21.94
679	-371.83	-255.13	1090.82	-21.12	27.37	19.65
680	-334.72	-184.81	982.91	-19.59	10.04	40.41
681	-247.31	-236.08	852.05	-5.98	-10.89	105.93
682	-130.37	-154.79	672.12	52.19	4.64	128.85
683	-307.37	-90.09	618.9	70.92	-8.12	89.69
684	-253.42	-43.46	638.92	45.59	-27.47	71.56
685	-135.25	-104.74	804.44	44.95	-9.67	97.05
686	-153.56	35.16	829.1	39.4	9.67	104.92
687	-80.81	-154.05	1059.33	-5.13	49.74	149.66
688	-148.68	-247.31	1137.21	-17.18	75.2	154.14
689	-294.19	-273.68	1004.64	32.29	54.53	208.16
690	-225.59	-284.42	802.25	57.13	25.27	221.65
691	-206.3	-248.78	648.44	89.17	38.57	273.65
692	-117.43	-185.06	740.23	73.61	76.29	309.78
693	-61.28	56.15	617.68	90.67	106.69	334.53
694	43.95	-14.65	684.08	139.28	125.4	299.53
695	-15.63	-52.25	644.78	163.36	129.36	268.52
696	32.71	101.56	778.32	112.92	142.03	179.99
697	116.46	128.17	771	41.66	213.07	111.69
698	-242.92	8.54	801.51	-48.95	285.13	105.26
699	-362.06	-382.57	1062.01	-129.52	222.6	183.69
700	-276.12	-392.33	1022.71	-120.94	187.68	225.56
701	-189.21	-250.49	740.48	-98.79	173.86	183.41
702	-247.56	-370.61	777.59	-67.75	162.51	177.49
703	-286.62	-420.9	755.37	-21.27	141.72	196.5
704	-302.98	-224.85	679.44	29.6	110.23	160
705	-368.65	-84.23	689.94	66.53	74.92	170.68
706	-219.48	-70.56	779.05	109.74	16.75	153.08
707	-182.62	35.64	704.1	95.98	31.74	123.84
708	-175.54	-15.63	761.47	61.65	42.39	137.33
709	-24.66	155.03	719.73	30.49	52.31	160.61
710	-38.09	6.35	820.56	-35.22	65.46	135.28
711	-29.05	-57.62	952.15	-78.95	79.56	134.09
712	-129.39	-83.74	960.45	-93.9	84.5	145.05
713	6.84	-105.71	778.81	-70.07	111.54	165.34
714	-160.16	-156.98	811.04	-46.88	139.34	151.37
715	-214.11	-290.04	880.86	12.94	94.64	127.47
716	-289.79	-230.22	795.65	56.61	61.58	142.79
717	-258.79	-312.26	866.7	66.25	43.09	177.12
718	-91.55	-293.21	827.88	125.12	42.21	156.13
719	-62.26	-96.44	552	227.51	33.57	150.91
720	-42.72	105.96	587.16	149.23	47.61	126.22
721	-140.14	149.17	617.68	53.68	65.09	107.33
722	-85.69	154.54	685.55	-40.19	65.52	102.02
723	-131.84	91.8	846.44	-70.1	71.32	95.06
724	-199.22	-75.68	983.4	-134.43	58.26	107.48
725	134.03	-146.48	986.08	-149.02	24.44	135.07
726	64.21	-166.02	892.82	-113.68	87.89	173.8
727	71.78	-171.14	885.5	-102.51	117.4	142.94
728	-223.88	-224.61	727.78	-121.83	121.15	112.7
729	-317.38	-179.93	610.6	-116.49	74.98	85.85
730	-126.71	-351.07	791.26	-103	54.23	76.63
731	-61.04	-264.16	775.39	15.05	92.53	80.32
732	-223.88	-189.94	717.53	27.59	98.91	37.93
733	-351.07	-218.51	724.37	26.43	27.28	5.74
734	-217.29	-335.94	778.08	14.95	4	12.39
735	-127.44	-469.48	875.73	35.98	0.03	25.82
736	-165.04	-340.58	949.95	68.66	19.32	45.1
737	-77.15	-154.79	867.19	55.57	53.31	47.79
738	-224.12	-84.47	889.4	30.98	54.32	22.49
739	-213.13	-79.83	964.11	-38.09	54.93	4.88
740	-274.17	-226.32	947.75	-97.69	58.26	-7.97
741	-295.17	-349.85	978.76	-102.6	63.81	18.19
742	-237.79	-301.76	1002.2	-97.87	68.7	47.03
743	-152.1	-252.2	921.39	-22.71	82	74.22
744	-205.57	-153.81	774.41	14.31	132.48	47.3
745	-462.16	-144.53	883.06	26.79	114.5	-9.37
746	-477.78	-82.52	964.6	10.65	28.78	12.66
747	-389.16	5.62	899.9	-17.58	11.51	15.84
748	-222.9	0.24	994.63	-110.05	-17.49	-1.22
749	-117.92	-284.91	1031.25	-177.34	4.03	-11.11
750	-250.73	-400.88	942.63	-158.23	17.61	17.61
751	-204.1	-421.63	919.92	-93.23	-8.09	52.22
752	-55.18	-295.17	929.2	-91.13	5.74	52.58
753	-182.13	-495.36	1002.44	-58.65	29.27	17.91
754	-233.64	-359.86	898.19	27.34	4.21	8.42
755	-188.48	-303.47	890.63	62.04	-3.17	23.47
756	-115.48	-445.56	1032.47	65.86	9.46	11.84
757	-104.98	-273.68	871.09	77.85	61.31	-5.31
758	-182.13	-223.14	841.06	56.15	100.37	-25.82
759	-424.32	-324.95	1027.34	25.39	103.09	-32.29
760	-489.01	-241.21	925.05	-11.26	64.82	-5.92
761	-502.69	-301.03	810.3	-31.19	52.89	27.86
762	-494.14	-277.59	721.68	-68.85	17.94	81.82
763	-369.63	-402.1	835.21	-74.28	-7.87	78.55
764	-231.45	-317.63	830.08	-85.57	24.63	69.73
765	-268.55	-527.1	928.96	-63.32	47.52	59.48
766	-272.46	-435.3	971.19	-6.71	32.59	50.29
767	-293.21	-180.66	853.76	67.38	49.07	33.6
768	-492.68	-253.17	894.78	58.17	61.19	24.29
769	-588.87	-177.49	892.09	33.11	10.77	54.5
770	-461.67	-180.66	906.25	9.12	-39.92	78.4
771	-265.63	-382.57	1086.67	-13.85	-47.45	79.77
772	-203.37	-198.73	970.21	-14.01	-9.89	64.03
773	-441.41	-289.31	966.31	-32.14	-1.04	41.26
774	-162.11	-89.6	805.91	-62.81	-25.09	86.58
775	5.86	-199.22	939.21	-126.19	1.74	94.24
776	147.22	-307.86	949.22	-138.67	46.3	60.7
777	-107.91	-429.2	925.05	-120.45	133.88	-18.55
778	-325.2	-620.85	939.45	-67.75	146.48	-13.64
779	-437.99	-555.66	1045.17	-14.68	109.77	30.3
780	-476.07	-436.28	979.98	-4.79	53.77	60.85
781	-432.13	-338.13	970.95	-2.62	42.3	65.67
782	-621.09	-292.72	971.92	-35.89	6.96	95.73
783	-201.17	-456.05	1107.67	-89.78	-46.26	135.44
784	-224.61	-253.17	905.03	-98.02	10.28	132.69
785	-336.43	-209.72	898.93	-154.42	1.22	112.58
786	-202.39	-282.96	979.74	-189.51	-18.25	100.13
787	-23.19	-422.36	1107.42	-232.24	13.46	83.37
788	-16.85	-735.35	1066.16	-234.89	98.11	32.26
789	-407.47	-879.15	966.8	-104.86	121.37	-29.08
790	-546.14	-674.8	1030.03	-12.82	75.41	0.61
791	-547.61	-654.79	1102.54	39.43	24.38	46.48
792	-462.89	-416.26	958.01	54.66	-1.13	69.34
793	-167.72	-365.97	1032.23	8.58	-42.76	121.34
794	-95.95	-111.57	1072.27	-71.78	10.89	171.02
795	-276.61	-406.25	1268.07	-190.4	32.62	178.28
796	-296.14	-331.3	1062.5	-237.3	29.57	176.73
797	-338.62	-482.91	1086.18	-274.11	8.09	171.11
798	-170.17	-632.81	972.17	-286.83	5.55	155.98
799	-225.59	-864.5	899.41	-246	33.72	107.45
800	-199.22	-942.14	908.69	-129.64	45.75	55.08
801	-283.94	-931.64	970.46	-33.6	70.37	40.74
802	-223.63	-881.35	988.53	32.62	60.55	34.12
803	-191.89	-800.29	940.92	61.31	80.51	27.04
804	-377.69	-832.76	912.35	71.56	90.36	18.65
805	-530.52	-821.04	988.77	73.76	52.61	62.35
806	-340.82	-745.61	905.03	78.86	-15.93	126.89
807	-158.45	-588.38	905.76	24.93	-3.75	164.06
808	-272.95	-472.9	887.21	-69.82	19.84	166.69
809	-346.68	-507.81	1073.97	-114.84	13.82	173.19
810	-241.7	-535.89	1206.05	-181.34	8.48	169.31
811	-134.52	-690.92	1228.27	-231.08	21.39	154.33
812	-30.03	-959.47	1236.82	-259.16	68.36	116.12
813	-297.36	-1152.1	1047.85	-147.4	125	13.34
814	-494.38	-1006.35	894.04	-54.57	103.85	11.78
815	-431.64	-959.47	863.04	-17.79	41.32	38.02
816	-232.18	-1168.95	968.51	16.05	40.95	47.97
817	-351.56	-1258.54	1040.77	91.37	69.09	59.51
818	-375	-1072.02	977.05	195.01	34.94	82.82
819	-337.65	-906.01	792.24	277.77	1.1	104.95
820	-309.08	-887.7	794.92	287.05	-13.18	103.85
821	-244.87	-731.93	833.98	248.87	5.19	92.77
822	-235.35	-405.03	924.32	197.66	22.03	85.72
823	-219.73	-526.61	1116.21	92.41	50.23	59.17
824	-332.76	-646.24	1161.62	58.32	78.09	41.2
825	-342.04	-610.84	1131.35	61.65	64.24	37.63
826	-349.12	-480.96	1024.66	31.98	52.34	43.33
827	-332.52	-614.5	1103.27	1.74	54.08	31.19
828	-450.68	-660.4	1089.84	-7.97	48	21.64
829	-311.04	-796.63	1103.76	-2.2	22.55	40.22
830	-271.97	-736.08	995.85	41.29	33.48	51.24
831	-311.52	-817.63	1067.14	76.45	22.83	69.95
832	-229.74	-641.6	990.48	103.49	12.18	80.78
833	-262.7	-617.68	1065.19	112.98	17.33	98.33
834	-214.84	-689.94	1104.98	133.73	33.45	108.12
835	-305.18	-499.27	984.13	132.6	61.8	102.48
836	-437.5	-386.47	931.4	101.93	43.55	95.61
837	-402.83	-442.14	946.78	59.33	6.65	98.91
838	-288.57	-547.36	1023.93	51.24	9.98	110.75
839	-307.86	-452.64	963.13	61.98	16.82	133.97
840	-190.43	-389.89	839.84	32.14	28.44	124.11
841	-177.73	-502.93	902.1	-36.59	73.09	94.51
842	-138.18	-544.43	991.46	-28.78	101.17	27.44
843	-219.24	-674.56	1081.54	-24.32	121.09	5
844	-410.16	-558.11	1079.1	6.71	99.21	13.82
845	-279.3	-630.86	1075.2	11.32	59.14	32.78
846	-299.32	-491.21	932.13	47.03	81.79	78.77
847	-396.73	-471.19	960.45	52.83	63.6	129.15
848	-358.64	-476.81	1050.78	46.66	46.05	219.48
849	-145.02	-332.03	1022.22	13.03	68.94	231.48
850	-438.23	-351.07	1170.65	-73.33	105.29	202.76
851	-656.98	-294.92	1124.02	-165.07	67.69	221.65
852	-319.34	-562.01	1145.26	-211.4	17.49	265.01
853	-311.28	-665.53	1139.16	-194.73	36.35	270.48
854	-289.06	-744.14	1063.48	-133.67	27.19	277.22
855	-151.37	-719.73	1036.38	-37.87	55.05	238.13
856	-261.47	-710.21	1066.16	1.83	69.43	213.59
857	-91.31	-621.83	989.01	107.06	73.85	220.73
858	-176.51	-605.96	907.47	166.84	107.73	231.9
859	-79.83	-513.43	755.37	185.06	149.02	268.01
860	-377.44	-675.05	885.25	111.66	177.25	265.56
861	-418.21	-685.55	918.46	120.15	130.74	291.78
862	-392.09	-693.36	944.34	148.41	117.8	318.02
863	-543.7	-474.85	916.75	157.41	121.34	315.92
864	-584.96	-408.69	978.27	122.8	50.69	247.44
865	-330.81	-441.89	1086.67	75.93	22.92	214.57
866	-435.3	-303.96	961.18	80.2	37.26	189.21
867	-381.84	-317.14	894.78	57.01	47.12	139.53
868	-471.92	-362.55	940.67	42.51	41.87	107.06
869	-371.83	-321.78	894.53	47.36	24.14	92.8
870	-401.86	-420.17	920.9	23.1	30.52	92.1
871	-152.34	-308.35	907.96	44.28	-1.28	95.18
872	-99.61	-350.34	894.29	59.05	35.77	101.14
873	-141.36	-419.19	1013.92	74.8	79.22	147.92
874	-261.96	-270.75	907.47	64.97	81.3	164.7
875	-345.21	-394.04	1005.13	48.68	64.64	194.24
876	-229.49	-218.99	936.52	78.86	54.11	200.71
877	-439.21	-276.37	894.78	80.11	50.45	176.48
878	-357.18	-383.54	942.38	87.8	23.83	162.87
879	-403.81	-335.45	845.7	105.59	17.79	176.61
880	-248.29	-256.84	839.11	129.09	-7.66	167.79
881	-257.57	-267.33	812.01	164.98	11.6	154.6
882	-327.64	-283.2	865.48	186	20.17	128.94
883	12.45	-0.73	721.44	225.19	-5.58	115.84
884	-217.53	45.9	700.2	193.94	24.35	77.27
885	-215.33	-42.48	883.3	162.35	-9.16	57.37
886	-215.33	-27.1	693.6	100.65	23.53	28.05
887	-212.4	-6.84	604	28.9	31.86	23.56
888	-345.7	-98.14	833.98	-26.92	55.88	30.36
889	-202.64	86.43	777.83	-95.25	71.53	97.08
890	-176.76	-224.61	1027.34	-94.15	63.23	123.9
891	-108.15	54.2	862.3	-81.97	65.98	182.5
892	-248.54	-41.99	941.16	-50.38	58.26	170.23
893	-262.7	-6.59	735.6	-51.57	54.93	200.87
894	-171.88	-347.66	930.18	-63.81	44.19	198.15
895	-145.51	-345.21	880.62	-9.03	42.69	156.56
896	-167.97	-251.71	635.25	92.32	64.64	153.02
897	-118.9	-282.47	930.66	125.12	38.67	130.31
898	-109.62	-94.48	730.47	256.56	66.83	79.19
899	-331.79	37.6	605.71	281.59	91.4	80.51
900	-460.69	150.15	580.32	214.02	62.16	99.46
901	-154.79	116.46	579.35	87.55	-35.61	75.53
902	-276.12	-250.24	923.83	-81.63	35.37	79.22
903	-160.4	-231.2	709.47	-30.61	16.17	115.2
904	-24.17	-218.75	746.58	-18.16	35.52	89.23
905	-83.98	-30.27	714.6	-1.65	49.53	85.21
906	-26.12	36.38	746.83	3.45	9.89	60.15
907	-172.85	-37.11	884.77	-39.43	45.17	57.65
908	-236.57	123.54	718.02	-59.88	59.11	70.71
909	-327.15	-42.24	606.45	-80.99	52.34	87.55
910	-164.06	4.39	713.38	-89.08	31.04	128.91
911	-49.8	-72.75	777.59	-75.78	21.39	102.57
912	-64.7	14.89	712.65	-32.78	41.02	51.85
913	-126.95	-62.01	814.45	-24.93	66.13	22.37
914	-291.02	-168.46	959.96	-79.41	61.28	39.67
915	-21.73	-83.74	819.34	-19.32	24.51	65.64
916	100.34	120.61	735.84	-38.36	77.09	90.39
917	-89.36	-218.26	992.19	-65.37	91.28	124.05
918	31.74	-201.66	781.01	-31.8	95.06	158.94
919	-408.2	-273.19	740.23	-56.95	125.64	181.18
920	-147.71	-247.8	818.6	-14.56	84.17	176.39
921	-182.86	-144.53	749.76	11.81	94.79	181.92
922	-298.34	-210.45	803.47	37.26	55.94	183.5
923	-49.07	-103.52	670.65	48	62.71	167.45
924	-236.82	15.63	527.1	46.51	120.15	127.84
925	-255.62	-110.84	794.92	2.96	69.7	79.19
926	-116.94	-119.87	851.07	-1.46	56.27	78.67
927	-31.98	-59.08	774.66	-3.72	79.9	87.16
928	-115.97	-85.69	852.05	-23.47	95.03	91.19
929	-184.81	-72.27	865.23	-65.06	100.37	152.71
930	-113.53	-361.82	1015.87	-60.58	78.58	200.68
931	-104.98	-179.2	943.6	-8.3	117.31	198.15
932	-242.19	-48.83	807.62	-7.32	116.91	179.38
933	-278.08	-290.53	839.36	-28.66	80.99	139.59
934	-181.15	-388.43	801.76	-2.01	56.98	151.7
935	26.61	-272.22	786.87	46.75	31.43	142.76
936	25.15	-142.58	755.37	81.94	8.82	59.14
937	86.43	-1.22	775.15	71.17	7.32	13.06
938	-71.78	-125.73	819.09	3.94	66.71	16.57
939	-135.99	-107.67	840.33	-54.66	56.82	5.07
940	-88.13	-36.38	754.39	-125.03	61.58	29.72
941	-113.77	-405.76	984.13	-133.39	73.61	67.87
942	-25.63	-373.05	928.22	-96.86	96.34	92.93
943	-270.51	-216.06	989.75	-116.42	151.34	97.66
944	-373.05	-165.04	1076.66	-91.34	70.59	113.98
945	-137.94	-157.71	1092.77	-67.78	56.79	92.9
946	-133.3	-119.63	884.52	-39.86	101.01	37.87
947	-418.21	-274.17	780.52	-23.35	99.67	37.35
948	-457.28	-80.08	619.87	66.28	4.73	53.71
949	-278.08	-160.4	837.65	58.99	-62.84	69.55
950	-35.89	-37.6	800.54	46.51	-14.83	122.77
951	-21.48	-180.66	722.41	14.37	20.08	141.27
952	-6.84	-158.94	818.6	-21.7	27.07	161.74
953	-141.6	-284.67	972.41	-50.32	48.95	194.21
954	-145.02	-403.81	938.72	-80.2	24.75	181.73
955	-48.83	-388.67	906.98	-57.04	38.36	161.38
956	-86.91	-349.37	878.42	-39.61	53.74	158.36
957	-217.53	-343.02	887.45	-15.2	35.77	166.38
958	-3.42	-264.65	808.59	31.74	8.3	156.52
959	-86.67	-23.68	711.67	94.91	32.65	127.56
960	-131.59	44.68	698.49	76.78	-5.13	109.22
961	-63.72	-2.2	810.79	49.41	-16.72	102.66
962	94.73	36.87	761.47	-7.75	22.22	107.06
963	66.89	-85.94	906.25	-68.45	56.79	126.92
964	108.4	-215.58	1105.47	-62.99	80.69	121.49
965	-8.06	-181.4	1172.61	-64.94	101.26	117.95
966	-202.88	-212.65	963.62	-92.56	105.38	129.33
967	-242.92	-339.11	894.78	-69.15	79.1	134.83
968	-267.09	-311.28	952.15	-71.32	54.5	141.3
969	-88.87	-224.12	896.48	-42.66	67.66	114.87
970	-118.9	-258.79	860.84	-50.29	72.33	75.01
971	-179.2	-445.31	764.4	-47.36	64.94	66.01
972	-129.15	-492.68	917.72	-2.69	47.42	65.8
973	-140.38	-255.86	816.89	38.24	59.63	68.7
974	-139.4	-189.94	785.89	9.19	50.26	63.05
975	-132.57	-219.48	803.71	-7.81	38.51	57.89
976	-59.81	-393.07	1010.25	-47.03	30.4	76.26
977	-31.98	-493.9	1198.49	-63.72	47.3	113.8
978	59.57	-149.9	1125.98	-93.23	53.04	125.43
979	132.57	-238.77	1225.59	-119.81	67.47	74.58
980	-15.63	-379.64	1075.93	-125.37	98.97	41.02
981	-178.22	-235.84	879.64	-134.43	101.04	41.11
982	-34.18	-332.76	970.46	-167.91	76.29	48.65
983	-180.66	-463.62	870.12	-140.01	111.76	69.24
984	-142.82	-458.98	930.91	-51.91	70.62	59.3
985	-136.23	-392.58	934.57	-19.44	79.32	51.15
986	-107.67	-284.42	967.04	-10.44	86.49	52.58
987	-131.35	-338.62	993.9	-26.28	92.77	45.04
988	-262.94	-210.94	863.77	-67.2	95.46	77.18
989	-138.67	-435.55	1090.33	-158.66	87.1	162.45
990	-184.08	-501.46	1076.66	-200.74	95.7	160.06
991	-289.31	-605.22	1072.27	-178.74	81.42	118.99
992	-350.59	-715.09	1025.39	-159.82	53.71	102.6
993	-206.05	-563.96	908.69	-133.94	29.75	62.77
994	-229.98	-608.15	927.49	-160.74	55.39	54.66
995	-198	-741.94	959.23	-152.83	72.3	76.9
996	-219.97	-965.09	1063.72	-67.47	55.94	68.85
997	-239.75	-945.31	983.4	33.87	26.25	79.19
998	-206.79	-847.66	996.83	67.29	14.25	71.56
999	-137.7	-805.18	817.63	128.54	24.69	74.19
1000	-252.69	-754.88	748.54	173.74	27.13	51.97
1001	-256.84	-722.66	925.29	188.35	13.85	46.3
1002	-189.21	-546.63	954.1	138	33.05	40.92
1003	-196.04	-401.86	1070.56	103.09	46.63	13.98
1004	-468.02	-389.89	1116.7	29.51	31.92	-29.75
1005	-163.57	-123.54	1073	-45.38	-15.99	-21.51
1006	-250.98	-263.67	1058.35	-149.35	15.2	-30.21
1007	-296.63	-496.83	1027.59	-179.99	37.51	-20.51
1008	-254.15	-566.41	1085.69	-125.49	15.35	-1.86
1009	-162.35	-634.03	1112.3	-110.57	7.02	30.33
1010	-48.83	-666.02	1124.02	-97.81	12.48	42.85
1011	-58.59	-712.16	1110.84	-60.76	30.73	18.65
1012	-199.71	-670.41	1127.93	-73.7	38.18	11.66
1013	-76.42	-587.16	1166.75	-104.28	44.07	34.27
1014	-68.12	-621.34	1147.46	-188.63	95.89	11.69
1015	-379.15	-692.87	1084.72	-208.07	93.44	-8.03
1016	-391.85	-878.91	1067.14	-206.63	37.78	-19.47
1017	-200.68	-860.6	1027.1	-190.28	4.94	12.76
1018	-99.85	-732.18	1030.76	-183.78	44.89	32.78
1019	-305.91	-959.47	1005.86	-166.6	76.02	21.36
1020	-371.83	-974.37	969.24	-77.73	27.92	60.82
1021	-184.33	-1055.66	984.62	-55.63	2.14	74.58
1022	-54.69	-1131.35	1020.51	24.05	9.89	90.67
1023	-63.48	-1101.56	1018.07	126.37	43.79	94.18
1024	-227.05	-1005.86	924.32	218.44	51.03	85.3
1025	-228.03	-912.11	877.44	266.48	27.59	97.53
1026	-153.81	-819.82	868.9	267.64	21.82	112.09
1027	-157.71	-745.85	999.51	209.44	58.41	124.69
1028	-331.05	-487.3	855.22	182.01	68.85	111.69
1029	-280.27	-554.44	1057.37	81.12	20.69	105.07
1030	-141.85	-424.32	1080.57	37.48	30.52	121.34
1031	-220.95	-418.7	1111.57	-36.41	57.04	105.77
1032	-319.82	-448.97	1106.93	-103	32.53	91.8
1033	-273.68	-713.87	1110.6	-106.05	34.03	91.67
1034	-227.05	-659.67	1076.9	-95	28.72	101.65
1035	-194.58	-851.32	1117.19	-81.79	14.22	73.85
1036	-165.04	-833.25	1057.86	-45.87	21.42	62.5
1037	-213.62	-835.94	995.36	-28.14	25.7	82.06
1038	-240.97	-702.15	927.25	-46.78	16.54	106.38
1039	-165.28	-784.42	1106.2	-79.47	11.6	113.43
1040	-134.77	-844.97	1208.25	-137.15	28.99	113.68
1041	-247.56	-775.63	1135.25	-169.31	37.11	115.48
1042	-199.22	-855.96	1061.52	-169.83	26.43	141.97
1043	-140.14	-750.98	1021.73	-177.4	44.49	163.09
1044	-253.66	-939.45	1131.35	-205.84	58.9	147.13
1045	-235.84	-1065.67	1052.25	-136.72	42.02	120.73
1046	-252.2	-879.15	913.33	-94.45	30.7	117.13
1047	-165.28	-890.63	1025.88	-104.77	25.54	110.72
1048	-136.23	-1028.32	1013.92	-74.65	37.29	88.65
1049	-202.88	-1088.13	1074.22	-46.81	60.15	90.91
1050	-132.32	-925.54	979.49	-5.34	50.08	104.68
1051	-93.75	-1051.27	1063.72	-8.76	65.49	119.17
1052	-176.03	-1209.23	1105.22	-15.81	93.93	139.83
1053	-248.29	-1195.56	1060.3	4.12	90.64	155.18
1054	-285.16	-1106.2	990.97	35.89	82.15	160.25
1055	-338.87	-905.76	803.96	51.33	63.6	167.82
1056	-358.64	-980.96	986.08	-7.32	48.28	168.88
1057	-339.11	-933.35	1000.49	-41.26	30.73	144.17
1058	-303.47	-893.8	978.27	-78.37	33.2	122.01
1059	-368.65	-1044.68	1054.93	-89.54	37.32	118.38
1060	-315.67	-1063.48	1073.73	-47.55	8.97	106.63
1061	-237.06	-989.99	966.06	-3.17	16.11	65.8
1062	-277.1	-1038.82	1015.38	12.45	36.41	51.39
1063	-297.61	-1116.21	1070.07	36.47	34.24	51.03
1064	-257.81	-1125.49	1071.78	87.68	27.68	58.65
1065	-232.91	-1021	983.15	105.04	35	61.68
1066	-314.94	-1069.82	1041.26	107.24	37.6	79.68
1067	-270.75	-965.58	1022.22	97.29	20.14	93.14
1068	-237.55	-1010.74	1033.45	101.99	22.31	103.45
1069	-252.44	-926.76	1004.64	98.54	29.69	100.89
1070	-248.78	-968.75	1093.02	85.72	30.58	93.66
1071	-215.09	-918.7	1040.77	91.49	41.2	89.23
1072	-285.64	-898.44	1062.74	84.75	49.84	88.26
1073	-311.52	-794.43	940.92	95.86	43.27	85.33
1074	-299.8	-852.05	1024.41	77.42	30.85	84.2
1075	-325.68	-840.58	978.27	64.82	34.88	88.29
1076	-311.28	-759.77	994.87	42.97	21.97	76.42
1077	-274.17	-795.17	1059.81	37.75	15.96	64.36
1078	-218.02	-800.78	1042.72	44.37	18.16	55.39
1079	-221.19	-919.43	1137.45	51.33	24.54	67.81
1080	-169.43	-903.32	1081.3	88.56	32.96	92.04
1081	-160.89	-850.34	1034.91	120.18	52.12	111.6
1082	-231.2	-932.37	1089.36	137.45	58.26	123.2
1083	-293.46	-991.21	1014.89	163.39	58.53	122.41
1084	-301.03	-870.12	889.65	222.05	53.34	132.48
1085	-322.27	-795.41	907.71	241.06	31.77	147.06
1086	-279.79	-718.51	885.99	253.63	22.83	164.55
1087	-258.54	-507.32	799.32	221.89	11.05	158.69
1088	-123.29	-510.74	903.08	197.78	22.71	96.74
1089	-541.5	-477.54	809.57	206.21	23.83	75.13
1090	-492.92	-430.66	1084.47	163.48	-70.53	105.13
1091	-198.24	-552.73	1081.54	175.57	-61.25	103.12
1092	-200.2	-583.01	1042.72	197.48	-62.29	79.9
1093	-92.53	-628.42	1103.27	215.21	-58.32	114.38
1094	98.39	-365.72	1105.71	237.98	-36.77	120.73
1095	-118.16	-266.6	993.65	215.64	-8.42	131.65
1096	-143.8	-224.61	1054.93	177.22	1.13	137.51
1097	-184.81	-46.14	1038.57	120.33	-1.62	104
1098	-30.27	-178.47	1124.76	45.84	-28.26	112.73
1099	-95.95	-223.63	933.59	32.71	12.12	99.7
1100	-10.01	-293.95	944.58	71.04	37.14	91.58
1101	30.27	-65.92	918.7	103.36	29.02	58.81
1102	-36.87	-215.58	940.92	87.01	27.53	13.95
1103	-12.45	-115.48	840.33	72.69	75.96	68.82
1104	-395.26	-268.8	645.02	17.27	85.66	104.58
1105	-303.47	-406.98	853.27	-30.12	14.74	177.46
1106	-118.9	-314.7	871.58	-32.07	8.33	193.51
1107	-15.63	-381.1	1087.16	-24.6	28.93	144.35
1108	-221.68	-291.02	1034.42	18.49	41.11	81.7
1109	92.04	-245.85	954.1	40.04	18.4	116.61
1110	145.75	-147.22	868.9	78.19	69.24	97.93
1111	-93.75	25.63	713.38	84.69	62.56	83.77
1112	25.63	-116.7	666.99	50.26	57.98	88.87
1113	-11.23	-142.33	738.53	2.81	78.19	77.18
1114	-143.55	-208.01	835.69	-14.83	76.11	32.17
1115	-355.71	-138.43	772.71	-25.54	69.76	54.99
1116	-531.25	-388.18	1026.12	-71.44	41.05	135.5
1117	-69.09	-179.44	915.53	-52.86	-13.61	155.03
1118	-92.77	-470.7	1200.93	-58.29	33.72	121.58
1119	-21	-298.58	999.51	-3.05	39.92	120.3
1120	30.76	-494.14	951.66	1.43	29.39	134
1121	240.23	-320.31	814.7	52.4	28.78	156.71
1122	-219.73	-241.21	735.11	112.7	75.5	150.63
1123	-316.16	-207.03	829.83	118.1	38.82	126.04
1124	-163.09	-34.67	766.36	96.07	3.69	138.79
1125	205.81	9.52	887.94	52.12	32.38	154.85
1126	-117.43	-250.73	846.19	-6.84	85.36	140.53
1127	-130.37	-434.81	971.92	-43.21	46.66	170.62
1128	44.68	-169.68	982.42	-57.95	39.86	149.02
1129	-132.08	-249.02	1112.06	-57.74	47	84.59
1130	-184.81	-239.5	1040.53	-51.15	36.44	93.54
1131	35.64	-279.54	893.55	-67.72	21.91	127.2
1132	-4.15	-294.43	837.65	-57.37	36.74	123.69
1133	-31.98	-551.76	962.89	-71.84	33.45	130.13
1134	50.05	-547.12	890.87	32.81	7.87	130.22
1135	237.55	-491.21	861.57	47.3	30.55	119.93
1136	10.74	-148.93	722.66	56.06	83.19	110.9
1137	176.76	-59.57	647.71	42.76	42.11	165.5
1138	-177.73	-366.7	837.4	-5.4	66.31	169.53
1139	-126.22	-355.47	808.84	-20.11	39.83	233
1140	116.21	-506.59	1080.81	-9.77	25.88	233.18
1141	85.45	-105.96	900.15	52.37	46.84	220.25
1142	157.71	146	700.2	28.84	50.35	162.75
1143	-10.74	-226.32	966.31	-7.97	81.09	82.67
1144	-16.85	-196.53	885.99	6.2	118.32	56.61
1145	-111.33	-320.8	934.57	13.34	132.32	33.78
1146	-408.45	-172.36	887.7	15.17	101.53	55.63
1147	122.07	-151.37	1020.75	-26.03	-5.28	65.77
1148	-95.7	-352.05	1001.46	-28.69	69.67	33.2
1149	-225.59	-329.83	977.05	-28.66	25.24	95.98
1150	125.24	-174.07	998.05	-46.42	3.6	115.54
1151	64.21	-208.74	971.44	-101.99	69.18	78.09
1152	-203.37	-452.88	1047.36	-114.62	72.54	19.5
1153	139.16	-235.6	946.04	-81.51	10.38	51.85
1154	180.66	-472.9	1141.85	-74.71	34.91	55.69
1155	139.89	-432.13	939.7	-35.37	57.28	45.44
1156	-118.16	-453.13	778.56	27.22	94.27	37.02
1157	-48.1	-363.53	797.61	78.95	45.17	51.3
1158	55.18	-211.91	853.52	73.3	46.42	32.65
1159	27.1	-146.24	783.69	3.81	74.62	17.46
1160	-211.43	-173.1	921.39	-29.57	68.48	1.95
1161	-221.19	-252.44	833.5	-100.65	-8.15	4.39
1162	49.07	-626.46	933.84	-159.21	9.12	45.62
1163	28.56	-655.76	882.57	-84.47	51.36	-2.11
1164	-132.57	-487.79	898.44	-36.56	48.03	-11.26
1165	-148.19	-159.91	791.5	-35.83	37.48	27.53
1166	-118.65	-425.78	1064.21	-87.98	47.21	56.03
1167	-68.6	-432.37	997.31	-46.33	87.25	45.26
1168	-229.98	-382.32	954.1	17.94	33.66	1.59
1169	-55.42	-424.8	930.66	43.4	2.01	5.65
1170	47.12	-409.91	976.81	38.33	34.36	47.61
1171	-182.86	-324.22	999.76	22.25	49.77	-0.49
1172	-263.43	-346.19	988.28	-9.43	1.19	-19.38
1173	-147.95	-480.22	963.62	-32.07	-10.77	-13.76
1174	-37.35	-598.14	1092.53	-9.12	19.17	2.29
1175	70.56	-315.92	1035.16	29.82	51.36	-40.19
1176	-57.13	-319.58	1028.32	-2.11	77.12	-40.34
1177	-179.93	-289.06	910.4	-16.75	59.69	-15.99
1178	-317.14	-553.96	974.61	-30.33	45.1	53.74
1179	-281.01	-512.94	830.81	26.28	3.78	81.02
1180	-204.83	-299.56	770.51	77.18	-35.52	93.72
1181	-36.13	-287.11	854	69.46	-56.7	89.36
1182	192.38	-150.39	939.7	60.36	-46.23	76.11
1183	70.56	-344.24	1097.9	41.2	-9.83	50.9
1184	32.47	-422.12	1211.67	49.56	-9.95	85.3
1185	205.81	-366.46	1102.05	11.17	11.93	81.02
1186	166.99	-413.33	968.02	-0.43	71.84	22.13
1187	-186.77	-524.41	785.16	2.47	56.21	17.43
1188	0.98	-414.06	840.09	24.9	13.85	79.22
1189	168.46	-274.9	912.11	32.17	35.28	103.42
1190	149.41	-311.52	999.27	66.93	100.37	35.37
1191	-137.7	-292.48	1000.24	85.69	120.76	11.05
1192	-239.75	-139.16	1012.94	85.33	79.96	16.36
1193	41.26	-38.33	932.62	38.36	64.06	78.43
1194	-14.16	6.59	650.15	-26	122.8	116.15
1195	-156.74	-115.97	764.89	-81.82	106.54	139.71
1196	-125.49	-464.84	1087.65	-89.97	96.28	188.02
1197	-15.38	-540.77	1028.56	-33.87	114.62	299.44
1198	53.71	-272.46	637.7	25.05	149.02	315.03
1199	-311.77	-223.63	690.92	19.44	165.68	274.93
1200	-227.78	-402.83	897.46	28.9	91.19	251.04
1201	-73.24	-467.04	1106.69	64.03	80.32	165.01
1202	-39.06	-239.99	1078.86	73.33	93.93	115.36
1203	-187.01	-315.19	1041.75	34.27	111.66	62.59
1204	-183.11	-281.74	872.8	14.5	128.2	121.28
1205	-263.18	-443.6	883.3	-2.11	125.12	165.04
1206	14.16	-364.01	953.86	2.08	94.85	177.98
1207	49.8	-407.71	1032.47	-15.9	91.31	164.92
1208	-100.1	-432.62	1066.65	-31.04	81.82	156.65
1209	-114.99	-325.2	860.6	-11.57	69.21	164.49
1210	-10.5	-249.27	694.09	7.97	77.24	139.53
1211	-73.97	-256.35	805.18	17.61	94.91	110.32
1212	14.16	-150.39	872.07	12.91	82.55	71.53
1213	-52.73	-212.4	1041.5	-2.75	92.04	53.47
1214	-281.25	-124.27	991.94	-28.02	70.89	2.41
1215	-430.42	-149.17	948.49	-38.39	20.14	6.59
1216	-321.29	-184.57	962.65	-55.91	-8.42	69.18
1217	-271.24	-264.16	936.52	-39.58	5.49	101.07
1218	-290.53	-99.12	810.79	-67.87	24.81	182.56
1219	-121.58	-275.39	970.46	-122.89	12.54	195.89
1220	-270.75	-485.84	1049.32	-136.35	43.37	176.51
1221	-202.15	-304.69	960.94	-131.84	32.26	174.99
1222	-195.07	-282.47	990.23	-195.34	16.27	147.37
1223	-141.36	-298.58	1009.03	-226.68	2.2	128.14
1224	-127.69	-595.7	1101.56	-281.04	7.97	129.85
1225	75.68	-646.97	1114.26	-242.07	11.11	106.11
1226	-20.02	-646.73	1031.49	-201.78	42.76	45.17
1227	35.64	-790.77	1101.32	-137.82	64.51	22.13
1228	-18.31	-790.04	1087.65	-55.21	84.26	15.23
1229	-170.41	-806.4	1028.56	-18.65	86.91	26.31
1230	-251.46	-855.47	1037.11	48.83	79.28	66.99
1231	-140.38	-509.52	755.86	149.87	54.32	110.81
1232	-211.18	-707.76	916.26	134.55	37.81	137.97
1233	-135.74	-631.59	836.18	127.93	15.96	153.17
1234	-166.5	-607.67	876.22	124.08	1.89	129.33
1235	-93.99	-497.8	920.9	137.94	0.27	116.82
1236	-158.2	-563.72	979	129.76	8.94	120.73
1237	-121.83	-445.07	932.62	123.6	4.73	132.9
1238	-116.94	-475.34	984.86	98.94	14.16	156.4
1239	-55.42	-391.36	928.47	70.59	16.27	146.7
1240	-151.86	-378.42	915.04	25.73	29.48	132.17
1241	-203.86	-339.84	955.32	-37.32	25.12	91.34
1242	-46.63	-447.75	1141.6	-74.92	-2.9	61.95
1243	71.29	-546.14	1188.48	-68.51	30.12	48.03
1244	1.95	-552.98	1142.33	-51.54	69.92	24.23
1245	-242.19	-504.88	972.9	-46.97	52.09	23.86
1246	-117.68	-413.33	1014.16	-133.03	0.4	68.57
1247	84.72	-621.83	1217.04	-225.46	9.8	92.32
1248	47.12	-564.45	1209.47	-273.99	51.12	87.22
1249	88.87	-556.15	1167.24	-307.22	62.71	77.24
1250	7.32	-654.3	1131.84	-315.8	77.18	65.58
1251	28.81	-709.23	982.91	-286.01	78.67	40.56
1252	-152.83	-1049.56	1074.22	-214.14	113.49	2.69
1253	-156.74	-881.84	970.7	-66.53	105.16	35.43
1254	-203.61	-797.85	941.65	-12.45	81.21	47.18
1255	-222.66	-837.4	977.05	22.03	44.92	44.74
1256	-202.64	-788.57	1007.08	39.03	32.01	58.17
1257	-154.54	-731.93	1004.88	51.73	22.92	85.45
1258	-230.22	-665.53	1004.15	18.92	21.76	105.5
1259	-129.88	-845.46	1146.24	-59.2	14.59	148.04
1260	-73	-804.44	1147.95	-98.21	30.4	136.93
1261	-72.75	-672.85	1074.46	-165.47	41.93	97.38
1262	-77.64	-766.85	1087.4	-199.16	46.02	80.41
1263	-138.67	-805.91	1039.79	-234.92	72.11	33.78
1264	-158.94	-1083.25	1059.57	-230.93	72.08	11.93
1265	-204.1	-1387.21	1051.76	-165.47	71.56	24.41
1266	-170.65	-1146.24	967.04	-17.61	53.65	49.32
1267	-168.95	-1045.41	924.56	41.9	32.5	66.8
1268	-117.68	-1032.23	938.96	48.86	18.89	69.58
1269	-103.03	-1052.25	979.74	90.18	11.14	67.29
1270	-125.24	-917.72	990.97	118.23	-1.19	64.61
1271	-64.94	-841.31	983.64	130.92	-11.44	71.62
1272	4.88	-857.91	1002.44	85.08	13.43	90.88
1273	-5.37	-796.39	1046.88	54.96	35.74	93.93
1274	-96.92	-835.21	1097.66	9.22	38.73	96.77
1275	-92.04	-838.13	1045.65	-19.84	31.07	106.08
1276	-99.12	-734.62	1029.79	-59.57	37.9	102.94
1277	-87.89	-749.51	1064.94	-108.73	53.83	94.42
1278	-137.45	-975.59	1081.3	-112.09	62.81	93.41
1279	-165.04	-1050.54	1095.95	-79.96	67.44	84.81
1280	-204.59	-946.78	1006.1	-25.21	60.85	70.77
1281	-225.83	-1020.26	1038.33	-7.63	47.36	69.37
1282	-208.74	-1064.45	1041.26	33.63	20.48	68.21
1283	-177.73	-1004.64	992.19	76.87	6.38	50.6
1284	-124.51	-985.84	996.83	97.38	5.98	43.67
1285	-101.81	-921.63	1002.44	106.81	16.78	40.16
1286	-85.94	-895.02	1068.12	92.99	15.93	36.41
1287	-22.46	-853.52	1050.78	84.29	19.29	43.33
1288	-13.43	-848.39	1050.29	66.31	36.04	56.88
1289	-40.28	-859.86	1068.85	57.77	44.04	66.77
1290	-78.86	-838.62	1060.55	37.81	52.7	82.92
1291	-122.31	-857.91	1024.41	27.89	46.48	83.56
1292	-133.54	-817.38	1013.43	21.76	45.2	82.28
1293	-141.6	-800.29	1014.16	7.63	40.59	70.4
1294	-148.68	-816.65	1015.14	-1.13	38.09	69.61
1295	-111.08	-838.62	1080.08	-21.24	35.13	67.38
1296	-141.11	-910.4	1088.13	-37.87	51.33	55.85
1297	-157.96	-870.36	1081.3	-17.21	54.66	36.32
1298	-168.21	-813.96	1031.98	-5.58	49.87	33.23
1299	-198.24	-846.19	1037.11	-9	30.79	51.88
1300	-144.29	-917.24	1085.21	1.43	24.2	53.83
1301	-125.73	-924.56	1038.82	39.15	13.24	53.5
1302	-109.86	-859.38	1020.26	57.89	9.25	66.04
1303	-104.98	-869.14	1033.45	54.87	7.26	87.49
1304	-76.17	-912.35	1089.84	59.36	6.56	90.33
1305	-12.21	-840.33	1061.77	79.22	16.05	87.52
1306	-32.71	-821.04	1035.64	74.25	41.14	87.1
1307	-85.94	-797.85	1036.38	66.07	46.81	90.97
1308	-83.74	-765.14	1018.55	52.73	46.39	97.26
1309	-102.05	-805.66	1043.21	47.88	47.88	98.42
1310	-146.73	-753.17	1024.66	45.23	48.83	90.79
1311	-167.48	-743.65	1055.18	31.49	41.99	89.36
1312	-121.09	-748.29	1103.76	15.08	36.53	82.86
1313	-116.94	-724.12	1069.34	5.8	41.5	71.66
1314	-184.57	-833.74	1066.65	3.42	44.46	73.91
1315	-161.13	-759.77	1037.35	5.31	29.05	73.7
1316	-90.33	-734.86	1044.68	3.78	22.92	58.84
1317	-115.23	-749.27	1019.78	14.83	31.01	56.12
1318	-141.85	-786.87	1063.48	16.24	21.55	62.87
1319	-98.39	-811.04	1069.34	25.85	14.65	69.55
1320	-56.64	-723.39	1044.19	31.95	15.72	73.79
1321	-92.04	-736.57	1053.71	14.25	22.74	77.67
1322	-46.39	-764.65	1075.93	4.91	23.93	82.21
1323	-55.42	-758.06	1061.52	5.4	38.33	79.25
1324	-93.26	-741.21	1044.92	1.65	44.56	77.24
1325	-122.31	-760.01	1058.11	-5.58	42.66	75.59
1326	-123.29	-782.23	1054.2	-8.45	36.77	77.67
1327	-108.15	-780.03	1040.53	-2.14	34.79	82.43
1328	-113.04	-760.01	1019.78	-4.21	35.61	79.44
1329	-106.93	-771.24	1060.06	-8.3	36.07	76.84
1330	-86.91	-729.25	1050.78	-16.6	35.89	73.94
1331	-81.79	-775.39	1090.82	-39.67	43.43	78.64
1332	-123.05	-875.98	1064.45	-45.62	49.16	76.9
1333	-141.11	-879.88	1068.12	-7.81	45.65	63.63
1334	-124.51	-788.33	993.16	11.2	44.31	56.79
1335	-161.87	-783.94	1015.14	28.17	37.69	59.72
1336	-105.22	-782.96	1080.57	41.2	22.37	59.27
1337	-105.22	-727.29	1073.24	38.06	23.93	62.84
1338	-105.96	-703.37	1075.2	17.3	20.75	69.18
1339	-83.5	-765.14	1073.73	5.95	21.64	73.27
1340	-78.61	-762.94	1041.5	7.29	25.45	77.12
1341	-85.45	-753.42	1025.15	4.36	32.84	84.47
1342	-89.36	-765.63	1059.57	2.35	32.1	78.16
1343	-73.97	-759.03	1059.33	2.08	36.47	68.42
1344	-96.92	-774.66	1051.76	-0.06	40.01	67.57
1345	-123.54	-789.79	1050.54	1.5	39	72.45
1346	-111.33	-753.91	1037.35	5.04	30.7	75.38
1347	-86.91	-761.47	1053.96	3.69	34.82	74.34
1348	-111.33	-764.65	1069.09	7.81	33.84	73.97
1349	-70.07	-730.71	1054.69	3.08	35.25	71.41
1350	-87.65	-760.74	1064.7	-2.47	40.62	67.99
1351	-106.2	-805.18	1059.33	-3.97	42.69	78.43
1352	-110.84	-807.62	1066.41	-0.89	39	86.4
1353	-82.03	-765.38	1024.66	0.89	40.59	86.61
1354	-124.02	-781.01	1026.37	2.17	43.76	79.1
1355	-123.29	-785.4	1052.49	4.46	38.09	75.9
1356	-98.63	-784.91	1055.18	9.86	35.28	72.42
1357	-108.64	-801.27	1064.7	20.57	40.44	71.32
1358	-141.11	-800.54	1028.32	23.65	40.71	71.53
1359	-147.95	-773.44	1021.73	31.28	31.98	72.97
1360	-90.09	-703.86	1038.33	35.43	23.62	68.88
1361	-117.68	-705.81	1060.55	25.42	28.02	61.25
1362	-104.98	-721.68	1096.44	16.42	23.19	67.14
1363	-62.99	-691.41	1079.1	12.76	24.2	68.48
1364	-83.74	-684.08	1052.73	1.13	30.67	69
1365	-102.78	-769.29	1075.93	-13.98	32.75	76.81
1366	-104.49	-784.67	1051.76	-11.14	34.03	79.86
1367	-105.47	-806.88	1053.22	-1.62	35.1	75.62
1368	-115.23	-773.93	1021.48	2.29	34.09	75.32
1369	-89.11	-783.45	1048.34	5.46	31.59	71.56
1370	-94.73	-771.48	1041.5	12.73	33.33	69.18
1371	-93.26	-773.44	1062.74	8.61	34.48	74.95
1372	-80.32	-767.82	1062.5	11.72	33.14	75.71
1373	-86.91	-736.82	1059.08	12.76	33.2	76.57
1374	-74.95	-706.54	1055.18	9.74	37.78	74.98
1375	-84.47	-709.23	1057.86	2.75	43.76	73.85
1376	-86.67	-725.34	1067.14	-6.9	47.76	78.86
1377	-92.77	-768.55	1077.64	-9.28	50.93	81.39
1378	-142.09	-734.86	1041.99	-11.99	51.97	81.48
1379	-143.55	-766.85	1032.47	-13.98	40.95	76.54
1380	-140.14	-781.98	1058.35	-5.1	39	76.81
1381	-137.94	-779.05	1056.64	-1.22	35.64	70.59
1382	-142.33	-790.04	1046.14	3.45	31.86	64.67
1383	-155.03	-778.56	1038.57	11.26	28.14	61.43
1384	-78.12	-715.33	1032.23	24.99	21.85	55.24
1385	-111.57	-729	1066.16	29.75	27.22	53.1
1386	-114.01	-724.12	1074.22	26.7	20.54	55.39
1387	-89.36	-713.38	1081.3	17.3	18.59	64.03
1388	-66.65	-675.78	1052	11.2	19.84	61.61
1389	-86.67	-759.52	1074.46	-7.11	26.34	65.67
1390	-61.77	-757.32	1047.61	-12.51	31.98	71.93
1391	-84.96	-800.29	1050.29	-9.77	39.73	73.82
1392	-96.19	-794.92	1040.28	2.14	36.38	78.12
1393	-84.72	-772.22	1016.11	6.99	33.57	79.22
1394	-99.12	-763.92	1043.21	15.75	35.03	72.39
1395	-129.64	-753.91	1051.76	21	33.51	69.31
1396	-106.69	-744.14	1053.22	22.28	29.21	71.11
1397	-78.86	-720.95	1062.74	19.9	32.26	69.24
1398	-86.18	-705.32	1066.89	14.56	38.57	65.8
1399	-76.42	-703.61	1065.19	4.64	38.45	68.21
1400	-60.3	-691.89	1056.4	-11.51	46.08	75.99
1401	-92.53	-722.17	1061.77	-21.24	48.03	74.95
1402	-122.56	-757.81	1038.33	-17.85	46.33	77.12
1403	-118.65	-739.26	1028.81	-15.35	41.14	81.02
1404	-93.02	-753.42	1050.29	-13.24	39.83	77.58
1405	-125.49	-774.41	1036.62	-4.94	42.45	73.82
1406	-163.82	-794.43	1027.1	5.98	35.8	61.74
1407	-118.41	-764.89	1027.83	16.02	30.91	54.5
1408	-92.04	-708.01	1033.2	31.07	32.47	50.99
1409	-149.41	-709.47	1083.5	19.81	30.67	62.9
1410	-80.81	-705.32	1074.71	15.32	15.53	69.82
1411	-65.92	-721.68	1090.33	3.72	21.67	67.02
1412	-73.24	-707.76	1043.95	1.65	27.83	65.55
1413	-126.46	-773.44	1061.77	-7.84	34.88	74.22
1414	-90.09	-775.63	1043.46	-2.59	27.74	74.25
1415	-77.15	-741.46	1010.25	6.65	31.4	72.42
1416	-96.92	-780.03	1041.02	10.01	29.91	70.53
1417	-73.24	-771.73	1043.21	14.95	30.46	72.08
1418	-91.06	-737.79	1046.39	17.43	32.81	68.6
1419	-97.66	-753.91	1061.28	14.22	32.56	67.99
1420	-96.44	-726.81	1053.71	17.15	33.23	70.5
1421	-100.34	-720.95	1058.59	13.34	32.1	74.62
1422	-71.04	-692.63	1049.32	11.57	33.05	76.08
1423	-93.51	-694.09	1048.58	8.79	35.55	73.73
1424	-105.22	-718.02	1081.79	3.88	34.3	73.12
1425	-96.44	-710.21	1068.36	3.72	33.51	70.37
1426	-86.18	-709.72	1054.2	1.83	35.55	68.3
1427	-114.75	-718.02	1052	-4.3	39.76	64.94
1428	-82.03	-753.91	1074.95	-12.57	34.91	72.85
1429	-66.16	-744.63	1053.96	-11.72	39.31	74.1
1430	-103.03	-721.44	1015.14	-15.11	39.55	73.27
1431	-91.31	-755.13	1040.28	-13.55	34.73	74.92
1432	-71.78	-747.07	1046.88	-9	36.29	76.42
1433	-87.16	-745.85	1052.49	-5.07	41.44	75.41
1434	-114.75	-767.33	1050.78	-2.87	40.65	69.61
1435	-160.4	-781.49	1021.48	3.91	33.17	68.94
1436	-122.56	-755.37	1025.63	11.08	27.5	64.97
1437	-73.73	-722.41	1038.82	23.8	26.58	57.86
1438	-107.91	-728.27	1075.93	30.61	32.47	55.63
1439	-75.68	-706.54	1088.62	24.29	28.11	69.85
1440	-64.21	-696.78	1085.69	8.51	30.4	76.78
1441	-69.58	-682.86	1048.1	3.75	30.98	74.83
1442	-107.42	-744.63	1050.54	-7.81	35.4	72.94
1443	-110.6	-754.15	1034.91	-6.9	32.75	70.83
1444	-85.94	-757.08	1027.83	0.43	31.22	64.85
1445	-83.98	-750.73	1024.41	10.07	32.01	59.94
1446	-71.29	-731.45	1050.54	12.33	33.63	61.65
1447	-81.05	-735.11	1068.36	11.87	30.88	66.16
1448	-81.79	-709.72	1047.12	9.12	34.21	67.32
1449	-109.62	-721.68	1016.11	7.78	33.91	69.52
1450	-110.11	-782.47	1061.04	18.65	28.41	73
1451	-58.59	-722.66	1066.65	24.99	27.22	74.37
1452	-53.96	-697.02	1062.74	27.47	30.91	73.18
1453	-10.74	-716.06	1099.12	16.24	40.68	78.95
1454	-28.81	-671.39	1044.43	1.22	57.46	82.49
1455	-99.37	-635.74	1032.96	-24.02	54.05	87.86
1456	-64.94	-569.09	1004.88	-80.69	51.15	86.15
1457	-55.66	-637.94	1106.69	-123.54	49.96	82.03
1458	-47.36	-553.71	1131.1	-104.89	73.03	92.44
1459	132.57	-618.41	1219.97	-74.65	55.45	78.86
1460	202.88	-777.34	1290.28	49.38	117.37	29.79
1461	-236.57	-786.38	1105.47	95.25	121.64	20.02
1462	-4.39	-468.99	969.24	173.22	75.44	41.02
1463	96.19	-533.2	976.07	182.16	96.01	28.9
1464	-551.27	-665.28	674.8	196.23	142.64	-16.69
1465	-525.39	-733.15	845.46	171.75	55.97	34.3
1466	-174.56	-603.03	934.33	176.06	33.81	41.14
1467	-9.52	-495.85	893.07	117.77	7.17	49.68
1468	-342.77	-413.57	1085.94	41.93	16.82	-34.21
1469	-656.74	-503.17	968.51	-64	-19.5	-103.79
1470	-538.57	-522.46	870.61	-156.28	-101.14	-146.51
1471	-26.37	-761.96	1156.98	-149.72	-41.29	-215.33
1472	-201.17	-727.78	1173.58	-171.84	-58.59	-238.86
1473	-109.37	-631.59	1126.95	-251.53	-77.82	-197.63
1474	388.43	-671.63	1250.49	-367.71	-82.73	-169.83
1475	-155.03	-1222.41	1142.82	-386.87	61.31	-207.61
1476	-334.72	-1148.44	765.14	-290.83	-14.62	-136.93
1477	261.23	-1364.99	1109.86	-168.61	-69	-49.84
1478	113.77	-1110.11	1107.42	-23.9	47.09	-33.11
1479	-166.26	-708.25	853.52	-58.62	30.3	33.11
1480	281.74	-919.19	1053.96	-106.48	40.44	77.76
1481	-81.54	-1084.47	986.33	-183.44	81.09	51.88
1482	187.01	-916.99	948	-181.03	72.51	49.59
1483	-346.44	-1246.34	882.81	-232.03	97.78	-9.37
1484	-16.6	-1204.83	1106.2	-92.8	28.41	6.44
1485	-85.94	-923.34	929.2	-40.89	34.67	-8.61
1486	-120.61	-976.07	1055.66	-64.91	56.3	-9.64
1487	-91.55	-1018.31	1074.46	1.83	46.54	-10.68
1488	-205.08	-1246.09	958.98	46.91	53.44	3.3
1489	-131.59	-1372.8	909.91	118.41	34.7	-20.84
1490	-55.91	-1333.5	854	165.65	35.95	-74.68
1491	-289.55	-1170.17	1000	207	25.3	-56.98
1492	-103.03	-1012.94	999.76	245.21	-5.13	-29.51
1493	46.14	-978.76	1059.81	253.36	-13.98	-40.07
1494	71.29	-827.88	1014.89	271.27	28.08	-50.14
1495	98.39	-694.58	904.05	255.92	50.38	-48
1496	92.29	-711.18	1027.1	246.95	64.54	-30.67
1497	149.9	-561.77	979.25	254.64	79.93	-4.46
1498	64.21	-648.68	1079.1	199.92	93.99	-24.51
1499	-51.76	-724.61	1074.95	190.37	86.03	-27.56
1500	-46.88	-774.9	1117.19	160.95	82.21	-17
1501	67.14	-643.31	1031.49	159.42	111.79	-0.95
1502	-182.62	-523.93	1000	157.47	135.47	-8.48
1503	-428.22	-458.01	852.78	85.94	114.53	60.94
1504	-438.72	-537.84	1015.87	13.21	94.36	115.26
1505	-129.64	-606.69	1090.33	65.19	61.8	75.59
1506	-122.56	-559.81	1118.65	93.41	92.68	68.73
1507	-348.39	-444.34	1071.04	75.78	98.54	133.15
1508	-255.37	-417.72	985.35	75.81	74.92	157.71
1509	-341.8	-329.1	953.61	62.07	48.74	155.76
1510	-216.55	-179.2	849.37	44.95	21.24	226.78
1511	84.23	-405.03	859.62	0.49	11.26	226.29
1512	123.78	-555.66	955.81	1.07	51.27	241.82
1513	266.6	-521.73	969.24	32.56	93.6	237.88
1514	-44.92	-479	1017.33	95.86	172.03	240.57
1515	-41.99	-513.67	1139.89	153.2	159.61	326.23
1516	3.91	-368.16	1052.98	179.66	170.65	333.71
1517	-480.47	-589.6	1128.66	170.84	126.31	294.71
1518	-490.23	-874.02	944.34	163.85	27.89	340.12
1519	94.73	-614.75	1036.13	182.43	40.5	293.03
1520	-214.11	-644.04	1069.09	184.54	78.55	205.6
1521	-63.23	-519.78	1185.55	175.63	73.7	278.47
1522	80.32	-498.05	1257.32	167.05	144.81	250.24
1523	-142.09	-435.79	1010.74	186.65	176.48	264.4
1524	-195.31	-254.88	827.39	172.36	152.07	262.73
1525	-175.78	-273.19	901.12	144.07	103.73	204.68
1526	-135.25	-310.79	837.89	120.48	116.49	153.02
1527	-610.6	-341.31	716.55	130.8	108.52	124.3
1528	19.29	-336.91	944.82	150.7	58.93	184.51
1529	-306.64	-442.87	734.62	252.59	43.7	113.19
1530	28.56	-94.97	702.88	326.08	3.57	70.37
1531	-19.78	207.52	749.02	325.96	15.26	13.46
1532	-117.19	314.21	663.57	293.67	8.12	-10.13
1533	-266.11	444.34	611.57	177.7	-4.67	-14.31
1534	-350.34	406.74	589.11	46.11	-25.48	-89.29
1535	-191.41	252.93	619.14	-19.26	-69.43	-120.82
1536	-166.02	102.54	700.2	15.53	-106.48	-220.79
1537	-469.24	143.55	624.51	27.62	-165.86	-198.39
1538	-334.23	-591.06	804.2	100.8	-220.03	-211.73
1539	-323.49	-242.19	526.12	223.82	-214.02	-214.11
1540	-285.89	-340.58	646.73	219.36	-256.41	-178.68
1541	-773.68	-61.52	460.94	250.79	-249.51	-106.57
1542	-328.86	305.42	416.99	157.2	-277.98	27.47
1543	-152.1	366.7	367.43	124.3	-336.09	-67.11
1544	-233.15	44.19	792.72	53.41	-295.59	-20.6
1545	-376.22	-260.25	500.98	77.55	-280.49	34.06
1546	126.22	875.98	334.72	125.09	-212.22	137.45
1547	253.91	637.21	483.89	-33.78	-165.31	196.62
1548	252.69	12.7	555.42	-195.01	-111.05	119.23
1549	-184.33	-11.23	688.48	-263.06	-115.39	50.93
1550	7.57	101.56	754.88	-207.82	-130.74	51.73
1551	270.75	-176.76	613.53	-152.31	-114.14	-2.29
1552	-16.36	5.37	628.66	-25.88	-72.66	-33.45
1553	79.1	-14.4	553.22	11.32	-74.58	70.43
1554	262.7	26.37	582.03	-1.83	-77.88	-13.58
1555	52.98	140.14	517.09	-46.91	-26.58	-66.77
1556	-235.84	-197.75	666.99	-1.22	-20.81	-78.92
1557	-99.61	-161.87	595.46	83.89	-12.42	-37.23
1558	171.63	-397.46	889.65	159.18	-16.24	-18.49
1559	-81.05	-237.79	746.83	241.49	62.87	86.98
1560	69.58	157.47	451.17	206.39	50.14	129.15
1561	54.2	419.19	407.47	115.17	96.16	172.33
1562	-61.28	338.38	293.95	50.75	110.29	166.41
1563	-123.54	116.7	572.75	-42.21	64.39	141.97
1564	-26.86	91.55	589.36	-56.06	36.25	61.28
1565	-85.45	48.58	528.08	-54.72	63.05	74.43
1566	107.67	-9.28	586.67	-90.36	50.26	48.92
1567	21.73	-364.26	618.41	-31.28	66.31	-8.61
1568	62.01	-306.64	588.62	136.05	73.39	-65.31
1569	-210.45	52.49	589.84	176.42	67.08	-107.12
1570	-405.27	333.01	480.47	137.18	60.06	-16.39
1571	-53.22	144.78	555.91	47.33	83.04	139.31
1572	107.91	-107.18	667.97	75.1	47.36	99.91
1573	43.21	30.03	497.8	83.95	69.06	93.14
1574	-144.53	245.85	326.42	25.91	63.51	117.37
1575	8.06	236.08	440.19	-61.58	73.61	140.26
1576	7.08	189.21	484.62	-93.32	75.2	124.08
1577	-15.14	187.26	514.65	-104.25	93.48	138.34
1578	-137.21	149.17	543.21	-87.49	52.61	130.68
1579	-90.82	79.35	608.4	-59.84	47.36	134.19
1580	-50.29	78.37	551.03	-2.14	70.8	139.98
1581	-64.7	128.66	490.23	8.42	85.24	170.68
1582	-12.94	19.04	574.95	29.36	105.96	233.52
1583	76.66	-106.93	623.54	70.71	127.87	264.53
1584	300.29	99.12	475.83	129.03	155.91	259.37
1585	181.15	176.51	447.75	83.68	213.56	85.14
1586	-22.95	-150.15	719.97	-42.91	295.35	130.65
1587	219.73	-288.82	760.99	20.72	336.36	153.9
1588	200.2	31.74	549.32	17.91	341.89	163.24
1589	216.06	264.89	376.95	-1.71	418.33	262.63
1590	214.11	125.49	492.92	-63.9	410.13	289.4
1591	3.17	-131.35	621.83	-4.43	393.22	134.25
1592	-276.61	-125.73	421.39	84.01	347.6	-54.26
1593	-513.92	-22.46	418.46	63.57	304.5	-57.8
1594	-503.42	167.72	343.26	16.6	266.63	-1.77
1595	-250.24	4.64	657.96	-53.22	183.87	205.47
1596	-50.78	-3.91	715.09	-58.93	147.71	242.16
1597	-51.51	9.28	760.25	-86.06	150.21	256.26
1598	119.63	68.36	657.71	-133.64	207.46	213.9
1599	-464.36	406.98	399.41	-95.92	190.86	131.1
1600	-45.41	146	678.47	-138.82	140.63	124.6
1601	-199.95	-429.93	845.46	-114.35	137.3	99.91
1602	-17.82	-86.67	577.64	33.29	133.91	133.27
1603	-57.86	59.57	441.65	69.34	148.07	68.66
1604	-335.69	-37.6	614.99	69.03	133.09	129.7
1605	-337.4	152.1	458.74	4.12	104.28	209.63
1606	-104.49	304.93	649.41	-53.25	62.16	169.01
1607	-700.44	27.59	662.6	-113.89	65.06	90.58
1608	-245.36	-146.24	785.16	-88.84	-6.13	115.66
1609	-185.3	-93.26	696.53	-90.18	46.6	126.22
1610	31.01	-127.2	649.9	-76.78	-3.2	97.35
1611	-388.92	-169.92	812.26	-42.18	63.54	162.72
1612	83.01	231.93	488.77	-47.79	50.81	166.9
1613	-242.19	-77.88	787.35	-71.38	59.3	131.35
1614	-188.23	-429.93	943.12	-66.41	48.65	120.39
1615	46.14	-67.87	655.27	57.71	4	109.5
1616	42.24	221.44	582.28	86.09	-19.56	71.69
1617	344.73	320.8	661.62	-15.2	62.19	73.58
1618	-110.11	222.41	520.26	-40.37	68.42	75.87
1619	-207.03	41.26	717.53	-92.38	80.54	161.25
1620	-63.96	78.12	750.49	-107.54	72.3	117
1621	26.86	-278.32	908.45	-116.61	23.32	88.75
1622	211.91	39.55	663.57	-135.71	82.4	63.69
1623	-7.08	5.13	503.42	-60.03	42.05	67.78
1624	-173.58	-34.18	720.95	-100.49	81.02	18.92
1625	-401.61	-275.39	878.17	-125.34	39.52	12.57
1626	-201.17	-239.5	807.86	-157.93	27.13	110.44
1627	27.59	-248.05	823	-107.7	62.26	-11.05
1628	-120.85	-336.43	918.95	-146.85	42.39	-7.02
1629	131.59	-207.76	825.2	40.62	48.4	50.75
1630	-73.24	-110.84	807.86	112.12	47.61	81.88
1631	66.89	49.07	820.07	119.29	62.32	142.64
1632	31.49	-54.44	573.49	92.07	27.44	194.85
1633	-7.57	-408.45	1057.86	44.07	48.16	233.61
1634	183.11	-52.25	683.59	89.94	66.35	264.37
1635	-116.21	-205.32	769.29	-24.48	113.77	216.67
1636	-27.1	-195.8	774.17	-17.7	77.42	229.71
1637	189.94	-90.33	823.24	-14.4	133.91	240.36
1638	282.47	-43.95	889.16	-43.27	194.67	235.93
1639	-35.89	-121.83	760.74	37.93	292.94	375.55
1640	95.21	-436.77	942.87	65.03	256.96	401.03
1641	52.25	-82.03	570.31	204.83	298.68	311
1642	-250.49	-171.14	769.78	245.21	257.6	245.3
1643	41.5	132.57	538.33	247.07	216.71	205.32
1644	-249.51	90.09	677.73	140.44	239.35	141.11
1645	-90.33	-64.21	796.63	78.61	203.09	178.62
1646	-105.96	36.13	651.12	8.12	161.29	124.85
1647	-172.85	-103.52	759.03	-47.49	163.76	170.93
1648	-232.18	-236.33	909.91	-103.49	126.5	179.72
1649	-119.63	-202.64	802.98	-101.41	95.12	187.62
1650	-58.59	-142.58	780.76	-95.58	110.53	185.27
1651	-198.73	-126.71	867.19	-97.14	69.4	116.18
1652	-80.08	-347.17	859.38	-49.99	110.66	155
1653	-207.76	-198.49	663.33	2.01	80.93	135.47
1654	-119.63	-199.46	760.5	4.58	50.26	131.01
1655	-111.08	-199.46	765.38	28.02	43.55	145.42
1656	-83.5	-208.74	818.6	78.06	23.07	124.11
1657	-168.95	43.7	687.5	77.94	30.98	116.64
1658	-58.11	161.87	689.21	-10.53	10.74	111.27
1659	103.76	152.59	864.26	-127.17	46.57	59.11
1660	-103.03	-18.31	880.86	-147.64	42.63	60.88
1661	-54.93	-470.95	1087.4	-190.09	36.74	102.48
1662	-137.94	-198.49	858.15	-125.21	62.07	98.14
1663	-57.62	-119.63	728.27	-96.89	45.65	93.78
1664	-35.64	-266.36	856.45	-133.73	53.41	65.8
1665	-45.41	-225.59	864.5	-105.35	52.19	49.8
1666	-130.13	-423.58	1015.14	-101.84	32.99	67.05
1667	-6.59	-326.17	922.36	-56.4	-12.7	116.79
1668	-50.05	-119.38	833.74	-18.74	30.49	145.94
1669	-5.62	66.89	942.87	72.57	14.19	74.58
1670	91.55	268.31	609.38	45.87	44.07	64.36
1671	-124.02	-128.66	918.7	-17.55	42.69	41.63
1672	122.56	-3.66	642.58	29.17	15.59	10.35
1673	43.95	-82.03	740.23	-28.69	85.69	-2.87
1674	-146.97	-123.54	800.54	-79.65	88.04	-5.07
1675	-298.83	-368.9	1078.13	-211.94	22.61	15.69
1676	62.74	-310.55	1137.7	-237.92	-23.35	20.63
1677	-185.3	-212.89	966.8	-234.62	34.27	-1.22
1678	-204.1	-308.84	989.5	-290.65	12.88	30.79
1679	85.69	-409.67	1020.51	-305.36	6.99	50.45
1680	146	-466.55	911.87	-241.85	22.34	79.96
1681	110.35	-640.14	978.76	-212.74	69.52	44.83
1682	-143.55	-747.31	946.78	-78.58	72.08	45.96
1683	-116.21	-742.43	944.82	18.74	8.73	42.69
1684	125	-587.89	888.43	56.64	1.37	39.7
1685	150.88	-491.21	915.28	82.12	66.22	42.18
1686	-43.21	-579.83	941.89	89.32	73.09	20.45
1687	-98.88	-494.14	816.16	13.31	70.07	66.01
1688	-198	-628.91	906.98	-47.24	58.2	83.44
1689	-140.14	-723.63	993.41	-92.96	53.04	113.37
1690	-162.11	-691.89	998.78	-86.24	16.72	60.03
1691	-213.62	-603.52	913.57	-56.79	23.32	40.07
1692	-230.22	-559.57	942.38	-67.9	20.29	18.46
1693	-149.41	-516.6	1093.51	-59.27	9.77	6.5
1694	-80.81	-469.73	1074.95	-47.55	8.06	18.92
1695	10.5	-475.83	1120.36	-100.49	33.51	21.79
1696	-143.07	-696.53	1191.41	-135.68	51.82	34.94
1697	-157.47	-614.01	1180.18	-96.56	24.35	50.38
1698	-143.07	-619.14	1206.54	-71.41	4.03	54.87
1699	-76.9	-706.54	1212.16	-85.88	-17.79	51.51
1700	49.32	-508.54	1104.74	-105.77	9.77	21.39
1701	-171.63	-528.32	1117.43	-166.81	22.03	-34.45
1702	-35.89	-771	1061.28	-168.24	6.04	2.62
1703	32.23	-768.8	970.95	-202.03	34.27	29.33
1704	-75.44	-664.06	976.07	-210.05	26.46	28.2
1705	39.31	-746.09	1267.58	-226.53	28.05	15.38
1706	-92.53	-670.41	1137.21	-186.43	58.62	13.4
1707	-69.82	-920.41	1041.99	-195.8	59.27	13.21
1708	-93.02	-897.71	869.87	-247.83	56.34	2.32
1709	-123.29	-682.86	929.2	-279.24	50.6	11.81
1710	-51.03	-944.09	988.04	-315.77	53.77	41.08
1711	-58.84	-1200.68	908.45	-287.08	70.1	53.44
1712	-6.1	-1436.52	950.44	-218.75	56.64	45.07
1713	-73.24	-1477.78	972.66	-81.7	50.96	45.53
1714	-1.95	-972.41	920.65	-53.47	56.27	46.66
1715	-21	-924.8	965.09	-52.61	72.66	55.63
1716	7.57	-934.08	1004.64	-93.66	76.54	59.54
1717	-9.28	-988.28	1057.37	-113.62	74.98	68.39
1718	99.61	-1173.58	1099.12	-112.12	78.09	85.33
1719	-52	-1280.52	1045.41	-109.16	107.91	99.06
1720	-114.5	-1246.83	1038.82	-109.31	93.02	135.93
1721	-49.32	-1317.87	984.38	-105.74	69.18	127.56
1722	-41.02	-1284.91	828.13	-85.78	68.12	37.02
1723	-125.73	-1302.49	900.88	-51.39	33.81	-32.78
1724	0.24	-1441.65	1009.28	-14.68	74.13	16.42
1725	-58.35	-1510.5	964.36	2.96	110.69	41.99
1726	-332.76	-1374.51	856.69	28.35	117.43	68.79
1727	-171.88	-1197.02	755.37	51.45	36.1	71.72
1728	-46.63	-1066.41	730.71	40.99	15.29	37.87
1729	2.69	-1046.39	806.15	-33.84	36.65	26.43
1730	-130.86	-1100.1	913.09	-78.95	51.15	27.13
1731	-272.46	-1240.97	952.15	-64.61	27.71	52.09
1732	-93.99	-1070.07	919.68	-80.41	26.55	96.28
1733	-213.38	-1097.41	862.06	-109.92	65.64	80.75
1734	-251.71	-1255.37	897.71	-117.86	62.62	22
1735	-250.73	-1379.64	925.29	-105.29	60.64	-6.74
1736	-287.84	-1434.08	1051.51	-67.29	58.01	-2.47
1737	-152.83	-1329.35	916.99	-21.39	49.96	33.69
1738	-305.18	-1248.29	946.78	19.74	42.94	65.46
1739	-134.03	-1184.33	943.6	-8.27	28.9	92.8
1740	-106.2	-1204.83	915.28	-55.11	46.57	27.22
1741	-250.24	-1383.06	872.56	-71.44	45.93	2.9
1742	-186.04	-1312.26	936.52	-83.95	12.73	-7.93
1743	-87.65	-1340.82	918.46	-103.09	20.11	38.73
1744	-136.72	-1369.14	899.41	-93.6	51.36	21.27
1745	-179.93	-1424.32	941.65	-70.92	25.88	-72.08
1746	-33.2	-1479.25	898.44	-64.36	27.04	-83.53
1747	-85.21	-1596.92	805.42	-30.3	42.45	-56.4
1748	-101.81	-1548.58	733.64	34.91	34.33	-25.05
1749	-221.19	-1323.24	681.4	90.33	41.35	39.49
1750	-230.22	-1214.36	663.33	92.65	-6.99	62.38
1751	-324.46	-1190.92	581.05	83.71	-43.73	85.66
1752	77.88	-1270.02	664.55	50.69	-118.29	122.1
1753	213.62	-1458.01	1046.39	16.82	-88.75	101.81
1754	107.42	-1383.3	1159.42	-25.67	-39.34	109.56
1755	58.11	-1381.1	1080.08	-99.73	-30.52	117.16
1756	-117.68	-1495.61	792.24	-135.04	1.25	151.95
1757	-170.9	-1463.13	679.2	-143.89	-18.8	204.35
1758	-198.97	-1284.67	456.79	-129.43	-16.45	213.1
1759	36.38	-1451.9	900.88	-96.07	-38.94	159.52
1760	13.92	-1399.41	1212.4	-9.09	48.25	46.91
1761	-247.07	-1388.92	1016.36	1.74	11.14	101.99
1762	237.55	-1481.93	1006.59	2.08	-63.48	122.34
1763	194.58	-1453.86	940.67	-19.38	-19.5	91.8
1764	186.77	-1465.58	1037.84	-48.65	9.52	93.32
1765	61.28	-1569.09	947.27	-71.23	43.88	111.36
1766	62.99	-1594.48	708.25	-81.39	59.33	105.83
1767	-127.69	-1654.05	608.15	-69.82	79.65	86.64
1768	-102.05	-1373.54	449.22	5.89	51.94	102.81
1769	-152.1	-1319.58	516.36	4.39	17.52	130.46
1770	-158.2	-1513.92	907.71	14.13	-11.81	128.42
1771	-103.03	-1325.44	825.2	44.89	-42.63	137.08
1772	-118.9	-1379.64	875	38.24	-43.43	164.03
1773	-128.17	-1314.94	817.38	42.63	-77.42	159.36
1774	25.15	-1194.58	706.79	-1.95	-93.05	157.62
1775	119.14	-1188.48	719.97	-83.68	-82.15	147.46
1776	103.03	-1245.85	699.95	-91.46	-73	135.19
1777	131.84	-1638.92	682.37	-165.92	-45.44	122.38
1778	6.84	-1904.79	588.62	-160.52	10.44	104.22
1779	-137.7	-1810.3	581.54	-53.38	60.67	111.21
1780	-105.96	-1523.68	481.45	9.12	21.7	145.9
1781	113.53	-1498.05	520.26	9.58	22.89	56.24
1782	-151.37	-1520.26	619.63	24.84	47.73	21.61
1783	-204.1	-1295.17	695.07	19.07	7.54	51.97
1784	-33.2	-1465.58	906.01	-10.35	-54.93	74.58
1785	125	-1526.12	909.42	-23.74	-43.18	85.08
1786	166.26	-1488.04	869.63	-37.38	14.13	80.54
1787	132.32	-1457.03	845.7	-72.91	63.29	77.61
1788	60.3	-1392.82	684.33	-94.6	75.47	73.55
1789	-102.54	-1721.19	701.42	-132.51	84.23	82.43
1790	-62.74	-1697.27	626.22	-74.8	74.92	60.64
1791	-213.38	-1528.56	627.93	-51.94	61.68	78.64
1792	-174.8	-1487.55	633.79	-77.48	3.78	127.81
1793	26.61	-1533.94	732.18	-69.58	-9.52	116.3
1794	-220.95	-1602.78	630.86	-68.6	15.17	90.06
1795	-165.53	-1608.89	596.92	-34.85	-47.36	121
1796	-116.46	-1722.66	507.81	6.81	-67.14	119.38
1797	-69.34	-1768.8	605.47	53.04	-71.53	105.44
1798	-44.68	-1758.3	603.03	119.78	-90.06	124.45
1799	235.84	-1567.38	443.6	141.91	-78.46	118.41
1800	333.98	-1567.87	490.23	149.11	4.06	60.67
1801	-112.06	-1649.9	512.7	112.21	59.42	45.93
1802	13.43	-1646.73	729	134.98	26.92	99.18
1803	-10.5	-1489.26	710.21	128.33	67.11	101.59
1804	-134.52	-1453.37	775.88	64.54	90.33	60.24
1805	-174.32	-1341.31	779.54	35.8	87.92	41.93
1806	-234.62	-1502.69	763.67	-30	76.2	22.22
1807	-154.79	-1460.45	780.27	-31.43	51.36	8.45
1808	-118.9	-1507.32	735.6	-20.81	46.48	27.98
1809	-121.09	-1501.95	680.18	-8.09	30.64	38.6
1810	3.91	-1579.1	704.59	-4.85	24.14	26.21
1811	29.3	-1541.5	634.52	21.51	22.67	1.98
1812	96.92	-1442.14	650.15	-1.34	34.27	-26.03
1813	-19.29	-1517.58	688.72	-62.87	38.73	-21
1814	11.23	-1557.37	734.38	-96.01	11.23	-5.98
1815	120.36	-1530.03	636.47	-103.61	20.02	-13.92
1816	251.71	-1277.59	552.49	-116.24	40.01	-47.67
1817	106.45	-1391.6	691.41	-154.57	91.55	-76.02
1818	-102.78	-1714.36	755.62	-166.41	89.78	-47.64
1819	-154.3	-1815.92	739.5	-64.51	49.87	9.92
1820	-11.72	-1647.71	519.04	-5.37	30.98	61.4
1821	19.04	-1646.24	598.39	-0.95	33.81	73.46
1822	122.07	-1712.4	676.76	63.66	32.65	93.54
1823	128.66	-1608.89	687.26	159.42	57.65	88.96
1824	158.94	-1434.08	598.14	222.35	92.13	89.26
1825	131.1	-1366.94	632.57	204.59	114.53	40.16
1826	28.81	-1291.5	621.09	181.67	126.07	31.37
1827	-29.3	-1271.24	666.5	123.44	118.71	13
1828	137.45	-1385.01	897.95	92.01	115.02	-2.66
1829	-17.33	-1445.8	884.03	108.09	125.82	-43.3
1830	34.42	-1499.27	784.42	127.29	97.38	-25.51
1831	2.2	-1526.86	779.54	186.95	78.58	19.62
1832	-2.2	-1535.89	755.13	215.18	66.99	62.65
1833	22.22	-1172.12	459.96	217.68	115.91	125.85
1834	-36.87	-1096.19	520.75	134.06	93.54	144.93
1835	106.93	-1253.91	691.65	110.78	25.18	173.19
1836	166.99	-1284.42	801.51	145.97	20.84	191.68
1837	100.59	-1446.04	1082.28	236.57	44.31	251.5
1838	-166.99	-1317.14	1010.99	276.61	30.18	293.15
1839	26.61	-1194.58	1021.24	307.86	-1.46	412.96
1840	127.69	-1218.26	1034.42	264.71	42.79	524.35
1841	-67.87	-1336.43	1219.73	180.69	91.74	606.99
1842	-395.02	-1471.19	1180.42	93.41	111.51	569.58
1843	-219.73	-1416.75	1078.13	69.31	77	545.65
1844	-212.4	-1273.93	843.99	31.52	74.77	455.51
1845	-252.69	-1288.09	868.65	4.36	39.34	391.94
1846	-176.03	-1161.87	977.54	37.57	23.32	372.8
1847	-87.65	-1164.55	911.38	57.56	29.54	383.91
1848	-305.18	-977.78	908.2	51.88	78.86	333.13
1849	-624.02	-928.96	868.9	46.17	18.68	250.21
1850	-203.86	-947.02	872.31	38.24	-64.88	228.45
1851	39.55	-1030.03	1007.32	39.64	3.94	206.39
1852	-323.24	-988.53	1052.73	33.36	52.86	218.87
1853	-264.16	-1009.77	1192.14	-26.28	13.43	280.7
1854	-610.11	-1170.65	1053.71	-76.78	47.73	307.62
1855	-386.96	-1402.83	1253.17	-120.09	-1.5	354.37
1856	-413.57	-906.49	1050.54	-88.04	16.78	264.86
1857	-480.96	-881.1	1030.27	-140.47	-15.35	218.02
1858	61.77	-924.8	1185.79	-134.25	25.39	158.33
1859	-116.7	-1010.99	1083.98	-92.41	71.04	95.92
1860	-726.56	-1249.51	775.88	-17.94	113.28	70.56
1861	-423.34	-1199.71	910.64	-38.3	29.42	124.57
1862	-302.98	-992.92	928.22	-87.4	63.48	124.18
1863	-457.52	-1076.42	924.07	-184.48	59.36	100.22
1864	-444.09	-1294.68	1021.48	-232.36	72.11	139.37
1865	-429.69	-1055.66	925.29	-212.01	104.28	129.82
1866	-572.75	-1291.99	1066.65	-153.72	64.54	103.85
1867	-572.02	-1169.92	741.94	-93.02	62.04	88.47
1868	-634.28	-1240.48	863.28	-141.78	48.68	112.98
1869	-291.26	-1267.82	959.72	-126.68	33.87	85.45
1870	-759.03	-1464.11	869.63	-101.87	98.21	53.34
1871	-671.88	-1388.43	626.46	-49.77	33.97	113.13
1872	-631.1	-1195.8	647.22	-82.46	2.93	122.92
1873	-518.31	-1121.83	841.31	-110.26	-20.78	128.75
1874	-302.98	-1089.6	909.91	-169.86	7.35	152.95
1875	-193.6	-1104.49	848.63	-199.65	61.8	161.74
1876	-465.33	-1404.05	801.27	-245.27	82.4	114.56
1877	-586.18	-1583.5	583.5	-211.98	54.63	125.21
1878	-631.59	-1791.02	622.8	-191.16	24.99	171.05
1879	-539.31	-1788.57	652.34	-109.83	7.48	163.85
1880	-556.15	-1552.98	651.12	-65.4	2.9	120.82
1881	-509.28	-1619.38	666.75	-66.38	11.96	113.31
1882	-507.57	-1609.86	772.95	-9.89	-1.65	91.8
1883	-521	-1351.81	669.19	34	0.18	80.02
1884	-521.73	-1271.73	631.1	-1.77	8.42	77.24
1885	-538.57	-1340.82	635.25	-72.08	32.2	92.96
1886	-626.71	-1453.61	657.96	-92.62	24.35	94.02
1887	-762.94	-1464.36	518.8	-115.02	-26	86.46
1888	-469.48	-1685.55	635.74	-123.08	-89.02	116.15
1889	-351.07	-1685.06	765.14	-93.9	-46.2	110.96
1890	-259.03	-1552	749.51	-54.41	-33.57	104.43
1891	-188.23	-1589.84	827.88	-32.26	14.04	85.33
1892	-375	-1551.03	770.26	-29.21	45.47	70.47
1893	-396.24	-1453.37	754.39	1.86	29.94	59.66
1894	-324.46	-1447.02	699.22	-9.64	51.94	79.35
1895	-352.54	-1344.97	620.85	-38.57	99.73	69.46
1896	-590.58	-1558.59	748.54	-71.08	94.27	74.71
1897	-772.46	-1765.38	612.79	-75.9	34.67	93.05
1898	-433.11	-1653.56	889.89	-70.34	32.68	143.83
1899	-718.26	-1635.99	770.75	-102.63	77.03	75.84
1900	-935.3	-1748.05	745.85	-106.35	2.26	4.52
1901	-500.49	-1785.16	750.98	-48.13	-114.35	-7.39
1902	-293.95	-1727.54	646.24	19.74	-101.04	-35
1903	-392.09	-1766.36	647.71	46.2	-62.19	-26.98
1904	-523.19	-1582.76	570.07	101.68	-40.77	35.86
1905	-253.91	-1451.66	647.95	94.76	-28.23	98.02
1906	-349.12	-1459.96	764.4	38.73	27.59	116.85
1907	-455.08	-1393.55	663.33	-3.94	38.18	163.18
1908	-535.64	-1496.34	714.36	-56.92	16.11	153.63
1909	-536.13	-1717.53	645.75	-3.08	15.41	121.77
1910	-611.33	-1479.98	478.27	35.16	15.44	111.05
1911	-614.75	-1397.71	521.48	61.55	-29.97	56.64
1912	-500.98	-1469.73	573	83.4	-25.33	16.88
1913	-599.37	-1472.17	544.92	105.47	-15.05	30.85
1914	-512.94	-1356.45	511.23	95.86	-14.89	34.85
1915	-481.69	-1464.6	588.62	53.99	-8.91	48.19
1916	-551.27	-1315.19	533.94	32.5	-29.05	52.64
1917	-326.42	-1363.53	709.72	-58.62	-74.89	81.91
1918	-122.31	-1479.49	823.24	-111.54	-28.47	108.76
1919	-208.25	-1312.99	661.62	-108.89	16.24	110.96
1920	-230.22	-1276.12	578.86	-134.67	26.49	90.33
1921	-271.24	-1349.12	599.85	-139.16	38.82	36.65
1922	-296.63	-1537.11	654.3	-131.53	31.19	-4.73
1923	-363.53	-1650.15	660.64	-70.28	30.79	7.42
1924	-386.47	-1511.23	626.46	-28.99	34.88	39.73
1925	-398.68	-1506.35	656.74	-46.6	28.5	79.77
1926	-330.32	-1463.87	607.91	-71.14	40.07	98.36
1927	-390.38	-1258.06	478.27	-178.01	55.11	155.85
1928	-385.25	-1509.03	532.23	-222.11	57.92	175.42
1929	-504.64	-1745.61	543.21	-244.23	56.55	198.82
1930	-519.29	-1583.74	365.97	-219.27	36.44	191.68
1931	-483.15	-1733.15	351.07	-189.67	16.66	144.9
1932	-535.16	-1675.54	270.75	-153.9	17.76	133.33
1933	-490.72	-1790.53	360.35	-131.74	0.85	139.59
1934	-389.4	-1739.99	362.3	-80.05	22.95	113.28
1935	-413.09	-1770.51	274.66	-53.16	45.23	92.77
1936	-545.17	-1911.87	294.19	13.03	53.77	78.46
1937	-475.59	-1932.86	373.29	106.54	20.75	85.14
1938	-434.33	-1701.42	344.97	199.86	28.93	99.15
1939	-500.98	-1547.61	320.07	209.96	34.97	131.62
1940	-493.16	-1621.58	406.74	176.85	28.53	168.55
1941	-493.16	-1575.2	417.48	143.49	22.89	161.99
1942	-551.27	-1491.21	442.87	111.97	24.78	155.52
1943	-541.26	-1492.43	571.29	91.19	24.6	134.31
1944	-529.05	-1448.24	605.22	75.2	36.44	118.38
1945	-568.36	-1455.57	587.16	59.88	44.07	93.84
1946	-690.19	-1407.47	595.46	6.96	50.35	84.93
1947	-723.63	-1480.96	551.76	-27.56	20.05	91.61
1948	-589.36	-1583.5	567.63	-17.64	4.79	87.8
1949	-595.7	-1463.87	556.4	5.16	23.53	84.41
1950	-708.01	-1469.24	618.65	13.85	18.71	71.47
1951	-623.54	-1534.18	687.26	48.07	-5.83	65.73
1952	-548.83	-1477.29	668.7	84.84	-22.46	36.59
1953	-466.06	-1409.42	618.16	76.66	-28.35	22.74
1954	-397.22	-1332.28	441.65	51.33	-31.07	-29.11
1955	-451.66	-1579.59	563.23	1.16	-40.92	-50.23
1956	-478.76	-1739.99	718.02	51.61	-31.59	-17.12
1957	-397.95	-1554.69	647.95	127.38	-15.96	-20.54
1958	-413.09	-1468.99	602.78	140.66	-2.38	-55.85
1959	-273.68	-1353.27	589.36	143.01	-18.83	-92.35
1960	-298.83	-1456.05	688.96	142.21	-26.21	-143.62
1961	-229.98	-1482.42	728.03	100.89	-29.39	-148.53
1962	-208.74	-1466.06	724.85	80.96	-34.33	-170.65
1963	-168.7	-1524.17	759.03	58.62	-44.46	-183.44
1964	-204.83	-1638.92	748.54	69.15	-82.12	-188.35
1965	-8.06	-1548.58	620.36	121.37	-82.37	-173.89
1966	-128.42	-1444.82	639.16	121.89	-48.46	-173.1
1967	-60.79	-1607.18	861.82	141.08	-30.82	-153.9
1968	-200.2	-1382.32	605.22	237.95	25.45	-110.29
1969	-36.13	-1443.85	270.02	240.57	51.85	3.23
1970	-199.22	-1283.69	270.75	320.92	121.06	99.67
1971	-244.14	-1240.72	172.85	417.63	104.98	218.6
1972	-115.48	-1158.69	438.72	514.65	49.07	253.66
1973	68.36	-1116.7	1030.27	547.15	50.9	247.41
1974	-121.34	-1174.56	1705.08	602.66	82.67	201.17
1975	-454.59	-1114.26	2015.87	597.93	99.43	71.26
1976	-521.73	-1008.54	1995.12	519.68	19.01	70.01
1977	-331.05	-1040.77	1628.17	397.09	-45.99	73.55
1978	-146.48	-668.95	943.6	331.91	-43.76	83.83
1979	-290.53	-702.39	853.52	191.96	-13.52	131.23
1980	-53.71	-866.46	900.63	184.08	-22.09	38.12
1981	-0.49	-855.22	995.12	217.38	4.55	-56.7
1982	124.02	-687.26	1130.86	283.63	46.33	-123.96
1983	-213.62	-414.55	843.99	246.22	102.91	-22.92
1984	-195.56	-603.27	868.16	90.58	96.65	94.3
1985	-343.99	-734.38	897.46	19.23	117.86	160.22
1986	-342.04	-659.42	927.73	41.99	106.26	134.22
1987	-555.91	-613.28	950.93	107.67	73.18	42.18
1988	-357.67	-584.96	1006.84	176.27	-10.77	13.85
1989	-248.05	-518.07	1087.65	213.93	-6.16	2.84
1990	-328.61	-323.24	932.86	210.39	-4.06	101.41
1991	-109.13	-379.88	1018.8	134.58	-5.25	154.88
1992	25.15	-556.4	1067.87	131.44	-1.01	160.03
1993	-21.48	-569.58	1014.65	138	-4.06	159.76
1994	113.53	-511.72	927.98	124.08	-19.96	140.26
1995	116.46	-465.09	905.27	108.15	14.83	99.67
1996	22.95	-661.38	979.74	153.47	40.34	102.72
1997	127.93	-644.78	958.74	260.41	60.06	150.57
1998	58.84	-602.54	891.6	281.77	61.22	140.75
1999	-38.33	-438.48	790.04	275.27	102.05	110.41
[truncated: 5,009 more rows]
