# Supplementary material for: Complexes of vertebrate TMC1/2 and CIB2/3 proteins form hair-cell mechanotransduction cation channels
Source: eLife. 2025 Jan 8;12:RP89719. doi: 10.7554/eLife.89719 (PMC11709434; doi:10.7554/eLife.89719)
Supplement: Figure 3—source data 1. [file elife-89719-fig3-data1.zip › Figure 3H/het/19-5-R1.txt]

65.09	8
184.08	-867.68	988.28	0.76	35.03	71.38	8
222.90	-864.01	988.53	2.47	37.32	68.97	10
176.51	-849.37	966.55	5.04	35.43	72.14	8
195.56	-859.86	984.62	2.90	31.77	73.18	9
179.93	-873.29	990.23	2.66	34.82	71.53	8
188.96	-852.78	971.68	1.13	35.49	68.79	10
194.34	-862.06	993.41	2.23	34.39	65.55	8
192.63	-864.26	979.25	0.40	31.62	63.96	8
196.78	-877.69	979.49	3.39	31.19	72.33	11
205.32	-862.79	988.77	6.01	32.93	67.93	8
165.77	-854.74	977.05	0.00	32.87	62.74	8
188.23	-861.33	1002.44	1.16	35.77	62.07	8
168.70	-857.42	960.21	0.15	34.52	67.11	10
194.34	-872.07	991.21	1.74	30.06	70.59	9
205.57	-878.91	997.80	4.58	32.50	68.54	8
186.28	-906.98	981.69	7.26	33.81	70.47	10
208.25	-896.48	982.91	7.08	40.95	79.44	8
195.80	-843.51	981.93	15.44	41.60	71.41	8
185.06	-855.22	1001.71	15.53	39.67	72.24	9
175.29	-844.48	995.61	8.94	37.99	76.17	10
171.14	-849.37	965.58	2.78	37.75	73.76	8
202.64	-868.90	994.87	3.17	35.86	80.14	8
187.26	-851.32	984.86	7.29	37.14	76.75	11
179.20	-854.25	980.96	4.12	34.45	74.92	8
188.72	-861.57	986.08	4.58	32.68	75.81	8
203.37	-861.33	990.48	-4.94	32.32	79.44	10
196.53	-907.47	974.37	-2.99	37.35	70.98	8
186.28	-873.78	950.68	4.88	37.51	73.61	9
196.53	-864.01	979.74	5.58	33.14	66.80	10
209.72	-865.72	1001.95	8.33	35.77	61.28	8
179.93	-838.62	968.02	3.39	38.42	64.76	8
181.40	-859.38	994.63	-0.06	34.18	65.55	10
159.18	-849.61	968.02	-0.61	36.71	63.26	9
191.6 402.34	-183.26	59.75	128.27	8
-405.52	-75.20	490.23	-172.24	44.59	165.83	11
-380.86	-5.37	513.67	-158.78	66.53	195.59	8
-443.85	-214.60	549.80	-122.86	80.87	201.87	10
-573.00	-174.07	461.91	-41.17	70.89	162.35	8
-414.55	-190.67	471.44	19.13	56.55	127.96	10
-436.52	-361.82	447.51	93.63	75.13	50.93	9
-533.20	-375.24	371.09	163.06	60.46	24.84	8
-466.31	-367.43	323.24	203.70	36.19	56.85	10
-383.06	-193.85	408.69	211.52	38.27	82.06	8
-585.21	45.17	320.56	210.08	40.71	81.09	11
-412.35	21.24	442.87	196.14	19.59	76.20	8
-728.52	160.40	327.88	178.04	-7.29	68.82	8
-543.95	262.45	427.00	132.63	-39.00	55.11	10
-310.06	23.93	308.35	121.67	-36.80	58.56	8
-436.04	219.48	178.22	123.50	-8.67	23.28	9
-326.66	251.46	256.84	39.83	-10.59	5.83	10
-360.11	149.41	271.97	8.18	6.13	-2.23	8
-546.88	122.31	321.04	9.43	0.37	14.59	8
-560.79	281.01	306.15	3.88	-61.37	59.05	8
-299.80	321.78	370.61	-55.88	-110.08	76.32	11
-203.37	315.43	395.51	-100.49	-57.28	53.04	8
-218.26	143.07	586.67	-81.21	-7.72	-7.17	10
-400.15	25.63	599.12	-73.36	3.39	-15.78	8
-434.33	295.65	532.47	-52.73	12.79	2.44	8
-563.23	176.27	573.97	-75.35	10.68	-28.08	9
-536.87	172.85	588.62	-102.45	-14.68	-79.74	10
-460.69	242.68	604.25	-108.37	-27.37	-104.00	8
-430.42	252.93	637.94	-119.84	-20.08	-129.73	10
-537.11	261.47	691.16	-160.49	-43.49	-180.63	8
-528.08	57.13	840.33	-205.23	-64.00	-170.26	11
-394.78	-26.86	737.79	-201.90	-58.04	-82.61	8
-303.71	-130.86	766.11	-172.79	-15.32	-32.01	10
-425.29	61.28	604.98	-158.78	2.59	-32.90	8
-557.62	127.44	635.50	-186.49	-23.38	-27.01	9
-458.74	184.08	706.79	-232.36	-56.76	-51.03	10
-523.93	176.27	861.33	-296.14	-61.98	-143.80	8
-626.71	87.16	906.49	-336.85	-75.35	-234.07	10
-621.09	-305.91	1021.24	-276.06	-69.00	-222.90	8
-412.60	-379.39	872.07	-217.77	-51.82	-189.88	11
-219.97	-523.44	873.54	-138.55	-3.45	-212.31	8
-50.54	-651.37	656.98	-2.32	109.83	-347.47	10
-414.79	-727.78	579.83	135.68	231.38	-455.29	8
-428.22	-790.77	472.41	213.90	279.69	-376.89	11
-551.76	-717.53	351.81	279.97	289.09	-273.56	8
-662.11	-674.80	389.16	307.74	240.97	-120.30	10
-630.13	-425.05	375.98	316.99	236.39	-72.60	8
-861.33	-418.21	384.28	313.51	226.84	-7.39	10
-978.03	-440.92	463.38	280.58	189.00	65.12	9
-909.91	-396.00	402.59	300.54	138.85	92.19	10
-1040.28	-337.89	286.87	376.46	93.69	77.27	8
-959.47	-210.21	248.54	405.55	54.41	108.18	10
-594.97	-99.85	249.51	410.40	86.46	88.47	8
-843.51	-40.77	223.14	388.03	154.14	6.32	11
-961.67	51.76	274.90	329.10	174.68	35.40	8
-1660.64	473.63	181.15	214.42	72.88	148.41	8
-1610.84	411.62	338.62	12.70	-173.86	366.94	10
-469.48	319.58	579.35	-89.42	-157.75	327.48	11
-297.36	622.31	501.22	-148.90	-75.87	255.37	8
-1366.21	-60.06	1150.88	-215.76	-57.25	229.46	10
-1230.71	-84.23	1967.29	-229.55	-263.67	214.42	8
-949.46	-60.30	959.96	-179.75	-301.42	157.04	10
-121.34	-239.01	811.77	-255.04	-373.29	161.71	9
-747.56	-251.46	572.27	-350.22	-230.38	81.09	10
-874.27	-434.57	640.63	-427.83	-302.43	97.53	8
-334.47	-357.91	636.23	-447.27	-253.66	131.26	10
142.82	-406.74	678.71	-384.58	-172.61	93.26	8
-347.41	-393.80	831.54	-329.86	37.38	50.38	11
-658.45	-133.30	971.68	-335.08	94.54	103.61	8
-1278.81	-93.02	1372.56	-228.79	113.68	206.15	10
-823.49	-1081.54	1581.05	-181.12	-61.04	212.77	10
-679.93	-1139.16	1129.15	40.71	-77.42	282.90	9
-718.26	-941.65	1201.42	142.67	-161.56	255.89	10
246.09	-213.13	1011.47	115.84	-89.84	124.48	8
438.23	-585.94	789.79	16.94	22.19	94.02	10
-282.23	-490.72	652.59	-1.40	141.45	85.91	8
-435.06	-347.90	735.84	-0.52	136.84	120.64	11
-561.04	-447.75	791.50	-27.80	69.49	175.72	8
-315.92	-361.08	765.14	5.80	36.32	153.41	10
-304.44	-298.10	961.91	-1.40	43.18	151.82	8
-309.81	-428.71	1312.99	16.02	96.01	108.76	8
-533.20	-350.83	1197.75	35.22	49.01	72.75	11
-444.09	-264.89	1316.16	-54.96	71.90	132.54	8
-585.21	-615.97	792.24	-63.87	38.51	138.85	10
-430.66	-478.03	641.60	-17.88	11.08	152.89	8
35.64	-444.58	873.29	14.16	39.67	128.85	11
-256.35	-234.38	575.93	104.13	101.65	66.47	8
-390.63	-43.46	671.63	105.35	76.81	55.11	8
-360.84	-27.59	782.23	100.89	94.73	43.67	10
-657.47	-13.43	814.21	69.70	85.05	57.10	8
-754.15	-85.69	777.10	62.32	42.39	74.43	9
-686.04	-171.14	819.34	27.40	-10.16	143.25	10
-304.93	-266.60	1091.55	-3.48	-4.58	142.21	8
-590.58	-402.59	787.35	-37.93	1.25	107.12	10
-593.51	-191.16	635.25	-72.85	-40.86	142.64	8
-154.05	-81.30	822.27	-99.67	-44.89	149.69	9
-389.40	-509.28	859.86	-78.67	38.06	75.84	10
-443.12	-549.80	1016.85	-23.25	-5.31	111.60	8
-195.07	-491.21	1039.31	-22.03	10.68	125.95	10
-384.28	-469.97	910.64	-7.08	23.77	152.37	9
-406.74	-418.46	578.61	-34.73	-8.12	156.62	8
-177.00	-574.22	962.89	-22.40	-24.20	115.36	10
-173.83	-356.69	1109.62	-3.78	71.75	61.68	8
-487.30	-364.99	1052.00	3.48	110.81	12.70	10
-495.36	-255.62	1010.50	3.51	67.66	-24.02	9
-287.35	-304.69	1145.75	34.88	108.25	-31.22	8
-315.92	-623.78	1072.75	61.74	163.02	-45.07	10
-836.91	-475.83	807.13	86.15	160.83	-35.68	10
-1035.64	-340.58	945.80	73.18	-16.85	9.34	8
-343.51	-282.71	1085.45	56.88	-114.38	130.83	9
-257.08	-110.11	1080.81	43.91	12.15	169.04	10
-551.27	-314.94	1132.81	43.76	28.72	137.12	8
-483.64	-257.08	777.34	51.42	-17.49	178.31	10
-69.09	-373.54	776.86	63.39	-43.18	242.07	8
-92.77	-335.94	824.95	36.29	-12.88	155.73	11
-199.22	-558.11	738.53	-14.98	24.20	84.35	8
-119.38	-590.82	702.88	1.83	72.81	67.05	8
-220.70	-470.46	533.94	-2.29	87.19	60.46	10
-375.98	-541.26	528.56	-23.65	83.50	78.70	9
-253.66	-398.19	914.79	-3.11	45.01	82.55	8
-120.85	-288.09	1190.19	62.44	117.22	15.53	10
-441.41	-223.88	1109.38	141.02	150.27	0.18	8
-576.17	127.44	893.07	127.44	114.96	6.53	10
-396.00	-47.36	994.38	98.24	98.36	-21.76	9
-665.77	-44.68	870.61	23.56	134.64	-52.92	8
-823.24	-200.44	863.28	-21.51	97.11	-31.31	10
-881.59	-142.58	847.66	-35.61	10.38	5.49	8
-682.62	-33.20	946.78	-44.46	-17.52	30.94	10
-511.72	-265.63	1104.98	-109.25	-31.59	41.20	9
-413.82	-368.90	883.54	-118.93	2.41	24.08	8
-559.33	-475.59	794.19	-101.29	19.93	60.52	10
-589.36	-629.64	896.00	-32.29	-47.33	65.00	8
-334.96	-510.99	930.42	12.27	-52.55	58.81	11
-291.02	-360.60	743.90	56.34	-17.91	32.81	8
-238.04	-243.90	753.17	109.68	50.20	3.78	8
-613.04	-162.84	802.98	109.28	75.32	-10.99	10
-717.53	-147.71	836.18	81.39	-19.68	40.07	8
-470.70	-6.84	925.05	48.00	-47.30	80.72	9
-433.35	-153.56	985.60	-16.42	-29.91	107.03	10
-257.57	-268.07	955.08	-58.84	-30.98	124.05	8
-148.44	-355.71	914.06	-77.45	16.30	136.54	10
-267.09	-105.47	749.27	-65.89	55.48	134.61	8
-281.98	-66.89	719.97	-100.34	52.58	122.65	9
-166.02	-268.31	771.00	-100.37	66.89	94.45	10
-381.35	-437.50	918.95	-53.07	116.97	18.52	8
-554.20	-244.87	810.06	28.11	108.76	-33.57	10
-632.57	-178.22	852.54	26.31	62.59	-32.84	8
-552.73	-113.53	873.54	-31.10	44.43	-50.26	11
-739.50	-68.12	831.30	-67.20	35.22	-77.15	8
-731.93	-73.97	826.42	-163.42	-0.76	-45.62	8
-442.14	-287.35	933.35	-250.12	-0.70	42.91	10
-377.93	-546.88	1111.33	-259.58	32.59	41.02	8
-522.95	-723.39	1113.53	-217.96	44.71	56.52	11
-501.71	-590.58	868.16	-172.73	27.10	47.79	8
-497.80	-622.80	969.48	-156.07	34.30	30.91	8
-457.03	-649.90	881.84	-113.28	38.42	14.86	10
-455.08	-698.24	865.72	-55.88	47.64	1.77	9
-594.97	-604.74	863.28	-25.21	23.62	-3.17	10
-559.08	-689.70	935.06	-38.27	-36.47	33.02	8
-293.95	-567.14	1013.67	-53.31	-37.32	75.10	8
-261.96	-468.75	1031.98	-116.58	2.26	169.31	10
-220.21	-516.85	1069.34	-150.02	50.96	232.51	9
-279.54	-658.45	1106.93	-165.13	95.73	176.36	10
-493.41	-652.34	1125.73	-167.18	89.20	117.16	8
-445.31	-593.99	1100.83	-174.50	49.59	125.06	10
-319.34	-714.36	1092.04	-189.27	73.58	141.91	11
-550.29	-770.51	942.63	-181.64	79.68	138.21	8
-856.45	-978.03	879.15	-150.57	16.75	125.31	10
-647.71	-803.47	856.20	-83.44	-81.73	46.63	8
-503.17	-831.30	971.44	-49.87	-75.38	60.21	10
-287.60	-795.90	986.08	-34.91	-35.03	126.07	9
-274.17	-600.59	872.80	-26.40	13.09	140.63	8
-375.73	-665.77	848.39	-37.41	26.28	136.66	10
-292.48	-527.34	860.84	-37.17	42.02	121.58	8
-519.04	-798.83	1188.72	-91.67	43.58	27.77	10
-554.69	-875.00	1241.46	-63.96	35.95	20.81	9
-426.03	-769.29	1137.70	-55.02	22.28	27.44	10
-385.74	-839.36	1148.93	-44.10	15.11	46.36	8
-320.56	-895.75	1055.18	-15.93	28.78	45.84	10
-430.91	-776.61	911.62	-33.23	53.74	79.83	8
-414.06	-945.07	922.61	-47.12	69.40	130.31	9
-500.49	-868.90	945.07	-79.19	62.26	164.37	10
-583.01	-760.99	966.06	-134.31	32.17	150.73	8
-431.88	-840.58	1020.75	-190.86	32.38	148.68	10
-487.55	-988.53	957.28	-215.55	54.90	132.14	9
-546.63	-1180.91	1028.32	-204.71	19.01	126.59	10
-338.62	-1224.37	1039.55	-120.57	3.11	173.28	8
-271.73	-1163.33	1108.40	-45.35	26.76	181.12	10
-402.10	-1025.39	1052.00	12.30	60.39	156.92	10
-484.13	-932.62	953.37	8.51	55.88	145.29	9
-484.62	-789.31	927.00	-48.80	35.52	142.82	8
-396.24	-990.97	1038.57	-115.23	14.83	142.40	10
-276.86	-1034.91	1009.52	-129.46	24.69	138.15	8
-381.10	-882.32	894.29	-136.72	71.35	122.83	11
-555.42	-1119.87	987.55	-156.40	71.90	100.10	10
-603.27	-1194.58	944.58	-109.74	24.99	100.80	8
-503.66	-1164.31	953.37	-46.26	-0.15	104.71	10
-525.39	-1112.55	940.43	-3.60	7.93	120.27	8
-534.42	-1277.59	1045.65	25.57	21.91	152.47	11
-539.31	-1316.16	1012.70	145.17	38.48	232.64	8
-509.77	-1059.33	843.75	269.87	27.10	300.69	10
-295.41	-1010.50	924.80	288.64	43.79	329.99	8
-503.17	-1035.64	920.65	275.18	98.88	312.50	10
-574.95	-949.46	841.06	251.34	80.47	339.63	9
-486.08	-953.61	950.20	242.46	69.00	359.19	10
-362.55	-852.78	930.91	241.88	94.45	335.69	8
-679.69	-796.63	880.13	229.55	112.43	257.78	10
-588.87	-669.68	824.95	199.77	60.33	237.92	9
-468.99	-501.71	830.57	134.40	41.17	213.04	10
-646.24	-489.01	929.20	44.71	37.05	112.76	8
-760.99	-562.99	978.52	-3.69	5.37	102.05	10
-506.84	-488.28	1029.05	-17.43	-10.10	88.96	8
-480.47	-602.78	1063.72	-28.35	36.07	86.09	11
-571.29	-538.57	982.67	-18.55	46.26	122.59	8
-432.13	-604.49	1042.48	7.60	33.87	136.02	8
-467.77	-510.74	949.71	12.73	67.11	132.57	10
-712.40	-582.03	963.13	-35.95	36.65	152.40	8
-590.82	-547.36	932.37	-51.09	19.20	157.50	11
-670.90	-608.64	1024.66	-109.56	19.01	136.41	8
-596.68	-516.36	969.97	-155.43	-13.92	104.31	10
-545.17	-622.80	994.38	-199.43	7.48	115.60	8
-418.46	-618.16	968.75	-186.61	11.96	85.21	11
-504.39	-857.42	1090.82	-98.82	7.23	64.15	8
-392.58	-833.25	992.43	-33.97	19.56	77.67	8
-524.66	-852.54	966.06	19.87	31.52	93.51	10
-567.38	-952.39	1022.71	83.04	9.52	109.53	8
-509.52	-872.56	925.29	161.35	16.27	145.63	11
-461.67	-765.87	879.88	222.20	8.30	166.90	8
-496.09	-697.02	830.81	240.26	-2.29	173.28	8
-463.13	-659.42	862.06	224.73	-18.74	203.98	8
-399.17	-617.19	976.81	195.10	-24.41	177.86	8
-477.29	-510.74	840.09	215.70	-18.16	162.69	11
-501.95	-534.42	926.51	178.38	-25.39	153.99	8
-455.81	-438.96	888.18	164.76	-43.06	152.56	10
-385.01	-372.80	895.26	153.47	-49.68	148.38	8
-245.61	-192.14	916.75	130.68	-33.63	149.84	11
-407.47	-503.91	996.58	119.93	-14.43	169.40	8
-259.77	-223.14	884.03	134.86	-31.89	165.92	10
-196.29	-94.24	901.12	87.62	-22.13	151.89	8
-142.33	-152.34	1001.95	27.53	9.61	145.11	10
-200.68	-292.72	1129.64	25.42	43.40	156.25	9
-280.52	-308.59	1044.92	40.47	65.37	185.24	10
-216.55	-412.84	1013.92	18.59	62.35	225.56	8
-239.75	-384.77	909.42	45.65	84.81	242.03	10
-404.05	-257.81	834.23	51.30	71.69	232.85	8
-320.80	-164.55	824.22	41.14	45.20	211.58	11
-306.40	-183.59	926.76	23.28	42.63	183.29	8
-334.72	-389.89	984.62	25.15	32.78	164.70	8
-181.40	-118.90	772.71	97.38	-5.28	138.34	10
-167.24	26.86	824.71	65.12	26.40	87.98	9
-240.23	-48.58	879.64	6.84	43.52	71.56	8
-138.43	-76.42	974.37	-24.35	60.21	76.42	10
-263.92	-152.10	939.21	-52.86	95.37	95.40	8
-287.60	-368.16	1085.69	-70.74	83.92	93.02	8
-234.86	-243.65	931.15	-27.37	76.11	94.12	11
-263.18	-214.11	868.16	-32.65	58.32	120.94	8
-417.72	-440.19	856.69	-26.18	31.07	152.25	10
-146.00	-308.84	813.96	14.47	8.27	190.19	8
-251.71	-247.07	836.43	-0.06	37.87	155.82	8
-309.33	-277.10	801.51	-15.41	26.86	118.10	11
-288.09	-346.19	842.29	-18.71	32.26	108.98	8
-380.86	-361.82	861.08	18.62	23.90	109.44	10
-192.87	-270.02	882.32	52.12	11.87	117.31	8
-131.59	-181.15	891.11	38.60	57.46	80.78	8
-270.02	-198.49	927.00	5.04	64.27	51.30	11
-215.33	-141.60	832.03	-34.03	51.12	41.72	8
-160.64	-349.12	1034.67	-55.79	74.98	28.20	8
-338.13	-336.18	965.33	-67.57	85.94	-2.69	10
-269.53	-396.24	993.16	-48.74	69.37	-6.29	9
-388.92	-313.96	804.69	-19.01	63.66	6.62	10
-313.48	-286.38	787.84	-16.54	45.20	10.31	8
-286.87	-448.49	876.46	1.22	35.64	-9.09	8
-198.73	-468.02	897.95	55.08	30.88	-33.48	8
-266.60	-347.66	856.69	99.03	56.52	-52.86	11
-332.52	-283.20	912.60	131.10	64.85	-48.95	8
-354.49	25.39	877.20	59.84	55.18	-6.16	10
-479.25	-264.40	1040.77	34.12	40.37	6.44	8
-453.37	-46.88	1014.65	10.16	14.71	32.62	8
-530.76	-192.63	1013.67	-35.10	-10.10	60.27	11
-417.48	-229.74	996.83	-60.24	-17.18	98.42	8
-245.12	-273.44	972.41	-68.79	2.69	113.22	8
-145.75	-551.51	935.55	-58.07	30.33	156.46	10
-258.79	-595.21	807.13	5.71	30.09	177.37	8
-208.98	-284.42	729.98	60.79	2.53	132.97	11
-193.60	-193.12	754.64	57.71	39.61	46.36	8
-331.79	-204.59	767.33	63.87	66.50	9.58	8
-478.27	-165.04	813.96	86.82	69.09	-5.07	10
-454.10	-78.61	897.22	65.06	27.40	17.88	8
-344.48	-45.65	964.84	7.17	-14.98	51.67	9
-262.70	-59.57	1024.41	-46.81	-7.97	73.82	8
-247.56	-251.22	1050.78	-59.63	8.21	86.58	10
-226.32	-410.16	1018.07	-53.96	10.31	106.75	8
-128.91	-366.94	954.10	-64.12	1.34	95.70	11
-175.05	-304.20	803.47	-45.53	20.51	47.61	8
-199.22	-352.54	813.23	-39.61	39.89	14.92	8
-254.88	-254.88	790.28	-35.46	51.42	4.03	10
-213.62	-390.14	859.38	-22.74	65.16	-7.45	8
-315.67	-465.33	806.40	43.37	103.39	-44.49	9
-509.52	-406.01	809.57	91.67	78.67	-40.71	10
-524.41	-215.09	796.88	65.34	6.04	-9.61	8
-363.28	-325.68	881.35	58.87	-2.41	-3.97	8
-427.98	-177.00	848.63	36.53	15.50	22.13	10
-409.18	-281.74	958.50	-4.27	-6.74	84.53	9
-246.58	-308.59	1003.17	-19.53	11.08	92.77	8
-267.33	-346.68	1010.25	-9.03	37.05	81.02	10
-337.65	-223.39	872.80	-12.51	54.96	76.02	8
-287.60	-290.77	927.98	-43.52	28.44	80.87	8
-222.66	-360.84	933.35	-10.77	43.52	102.14	11
-272.46	-308.11	896.48	67.44	49.87	101.47	8
-348.39	-51.51	684.57	94.36	41.72	79.62	10
-410.89	-47.61	709.96	90.03	23.44	36.56	8
-349.85	40.53	873.29	53.41	5.77	36.07	8
-242.92	-28.08	964.60	2.50	13.89	30.40	11
-243.41	-27.34	954.10	-22.98	35.00	28.41	8
-382.08	-232.18	1105.22	-74.89	59.30	45.17	8
-336.67	-290.77	1052.25	-103.88	60.12	83.89	8
-399.90	-308.35	871.34	-109.04	61.83	105.13	11
-396.00	-347.90	817.63	-91.09	40.80	85.88	8
-402.59	-480.96	886.72	-80.60	35.06	72.02	10
-303.22	-368.90	878.66	-66.89	44.16	58.81	8
-341.55	-376.22	762.94	-32.81	62.38	33.91	10
-426.27	-457.28	803.71	33.81	64.15	-3.42	9
-438.96	-420.41	840.82	55.45	43.73	19.17	8
-309.81	-384.52	953.37	59.51	28.35	25.67	10
-256.35	-267.82	988.28	50.17	37.45	33.26	8
-306.40	-288.09	964.36	14.13	68.42	58.78	8
-490.23	-371.09	975.34	-8.76	100.19	67.66	11
-509.52	-345.70	964.60	-25.51	70.59	63.69	8
-549.56	-459.72	996.83	-33.57	53.34	98.14	8
-473.14	-390.14	819.82	-42.57	-4.39	150.70	10
-213.87	-478.27	938.72	-27.25	-11.26	176.67	8
-253.42	-248.05	904.30	-5.22	50.63	162.81	11
-332.76	-282.47	943.36	-9.46	63.87	135.89	8
-375.49	-398.44	891.85	11.23	47.00	117.49	8
-361.08	-299.07	853.52	58.29	15.47	106.45	10
-311.04	-218.99	820.31	54.84	16.88	130.31	9
-258.54	-300.05	920.17	12.18	31.86	97.41	10
-251.46	-225.34	852.29	-6.50	69.37	67.50	8
-257.08	-200.93	958.98	-24.23	79.13	44.37	8
-362.79	-340.09	1032.47	-47.79	90.82	29.63	10
-376.46	-309.81	966.06	-57.62	55.73	18.37	9
-432.62	-228.03	859.38	-72.81	54.44	10.77	10
-504.39	-206.30	803.47	-92.74	26.98	0.21	8
-575.20	-303.71	863.77	-107.97	7.48	14.74	8
-517.58	-329.59	773.44	-93.23	-46.48	22.46	10
-304.69	-508.06	946.78	-65.80	-64.27	55.63	9
-187.74	-345.70	1014.65	-20.54	-17.06	95.40	8
-240.23	-223.39	972.66	-15.20	24.54	93.32	10
-338.62	-193.85	984.13	-25.79	41.41	104.13	8
-418.95	-154.54	1023.68	-71.23	43.85	105.32	10
-389.16	-267.09	1151.37	-131.53	49.22	112.37	9
-375.00	-265.63	1144.04	-182.46	27.56	108.09	10
-294.43	-381.59	1085.69	-209.56	11.81	78.52	8
-383.30	-489.75	917.48	-209.29	29.17	33.54	10
-418.70	-485.11	819.09	-180.27	4.24	-12.42	9
-352.05	-784.67	927.73	-159.36	-10.77	-29.88	10
-367.19	-679.20	930.42	-87.92	-13.40	3.08	8
-348.39	-613.77	940.67	-40.50	-11.60	37.17	8
-380.86	-517.33	986.33	-25.54	-3.54	55.69	10
-391.36	-390.87	1042.24	-54.53	-11.38	82.18	9
-279.30	-392.58	1211.91	-92.07	-12.21	101.75	10
-120.12	-493.65	1226.32	-153.90	7.81	144.04	8
-135.01	-684.57	1069.34	-199.55	21.24	124.85	10
-134.28	-632.57	892.33	-207.03	33.60	126.34	8
-106.45	-716.55	915.77	-189.54	59.75	139.34	11
-175.54	-743.41	919.43	-177.28	78.40	134.00	8
-238.53	-731.45	914.31	-198.67	86.27	97.35	10
-372.07	-859.38	966.55	-192.50	80.08	76.29	8
-471.68	-911.13	999.76	-140.56	64.12	26.86	11
-391.60	-988.77	961.43	-92.77	30.67	67.20	8
-286.38	-980.96	945.07	-60.55	25.70	63.05	8
-386.23	-1035.89	987.79	-21.79	30.49	49.35	10
-332.03	-931.88	979.00	9.98	18.10	56.79	8
-253.66	-783.94	958.98	18.77	13.43	64.12	9
-275.88	-770.51	1088.62	-27.59	37.02	82.21	10
-299.32	-978.76	1231.20	-76.05	49.93	111.27	8
-276.37	-884.03	1153.56	-89.45	41.60	108.83	10
-206.79	-666.02	1057.13	-156.01	38.76	96.10	8
-231.45	-828.61	1125.98	-205.93	42.76	99.98	11
-237.79	-933.59	995.85	-243.74	57.34	110.47	8
-393.55	-1195.07	1050.78	-230.93	53.25	94.15	10
-335.69	-1135.01	933.84	-145.11	51.12	79.50	8
-391.36	-1255.37	947.75	-86.79	55.15	54.87	11
-321.29	-1248.05	896.48	-14.01	69.79	33.84	8
-423.34	-1199.95	880.62	7.93	81.27	14.07	10
-502.20	-1252.93	908.20	39.67	59.27	25.02	8
-380.86	-1092.53	892.58	72.72	26.67	73.76	8
-292.72	-1146.00	884.52	65.12	20.60	82.12	11
-325.44	-1213.62	958.50	40.22	24.75	63.32	8
-308.84	-904.79	955.32	30.49	32.20	47.00	10
-365.23	-957.76	1049.80	-6.68	35.13	29.33	8
-292.97	-924.07	1021.00	-18.55	25.67	30.52	8
-281.49	-866.21	1001.95	-47.12	28.53	35.68	11
-231.20	-983.40	1085.94	-55.76	40.59	38.39	8
-262.21	-1162.11	1084.96	-19.81	73.76	19.38	10
-431.88	-1072.02	1037.60	-3.85	74.89	25.45	8
-439.45	-1024.17	1003.66	-13.28	34.97	41.26	11
-326.17	-1150.63	990.48	-29.48	14.40	69.00	8
-294.19	-1322.27	956.30	0.61	20.20	72.45	10
-316.41	-1254.39	894.78	51.18	30.46	61.49	8
-372.80	-1009.77	866.70	54.93	31.31	59.23	8
-291.02	-1031.25	1030.52	-6.68	33.72	62.07	11
-358.15	-976.07	1064.21	-61.55	45.53	44.19	8
-331.79	-853.76	998.78	-107.21	16.72	31.49	10
-180.91	-987.06	1102.05	-170.44	26.09	36.41	8
-216.80	-996.83	1071.53	-181.76	50.20	30.33	10
-277.59	-1154.30	1029.30	-186.58	46.54	27.22	9
-194.34	-1368.41	923.10	-139.83	51.09	11.47	10
-348.88	-1358.89	913.33	-78.22	63.87	6.35	8
-302.00	-1323.24	822.27	-26.98	44.40	46.11	10
-239.75	-1386.47	899.41	-11.29	48.74	66.07	9
-305.66	-1493.16	959.47	51.15	60.70	74.07	8
-393.31	-1362.79	850.59	96.74	54.96	82.28	10
-403.81	-1227.78	903.56	131.62	21.51	109.65	8
-322.75	-1176.51	949.71	134.64	9.98	127.44	10
-328.61	-1109.38	968.99	111.79	18.59	93.81	9
-330.08	-992.19	965.09	86.61	24.35	70.43	10
-291.75	-998.29	1013.18	44.25	28.66	57.83	8
-281.49	-1103.27	1068.60	40.92	30.98	53.41	10
-292.24	-1024.17	967.77	40.68	35.13	58.23	8
-300.29	-1105.71	981.45	11.60	30.27	50.45	9
-256.84	-1118.16	971.92	-0.37	31.13	46.33	10
-241.70	-1225.34	958.98	-9.83	54.47	31.65	8
-288.09	-1202.64	924.80	-7.87	64.15	27.44	10
-401.61	-1150.15	949.95	-9.31	57.89	38.24	8
-366.94	-1169.68	990.48	8.00	38.91	67.81	9
-312.74	-1151.37	979.74	24.11	30.70	78.52	10
-294.19	-1072.51	985.11	37.29	36.29	85.36	8
-340.58	-1046.88	998.29	34.03	33.48	90.24	10
-365.23	-1100.59	1035.40	31.37	23.32	89.81	9
-277.34	-1180.18	1036.87	33.14	10.74	83.04	10
-284.67	-1152.59	1041.50	43.85	24.02	58.65	8
-303.22	-1041.50	944.58	59.33	28.84	63.78	10
-276.12	-1102.78	994.87	49.32	23.59	74.40	8
-250.00	-1092.04	1011.72	54.50	31.56	71.20	9
-300.54	-1020.26	959.47	54.99	37.08	66.80	10
-292.48	-1083.74	1019.04	31.95	28.26	56.82	8
-239.75	-1095.21	990.72	28.75	37.90	65.73	10
-265.63	-1121.83	967.53	33.11	54.02	63.14	8
-306.88	-1100.59	990.23	57.37	58.62	67.90	11
-365.23	-1036.62	967.29	61.89	49.56	74.07	8
-312.74	-1053.96	1000.49	73.46	41.14	82.82	8
-352.29	-1015.38	1015.38	83.31	42.30	84.20	10
-342.53	-985.11	1044.19	86.61	36.38	92.10	9
-346.44	-931.64	1021.73	82.95	32.75	94.85	10
-354.25	-922.12	1011.23	59.02	22.16	87.34	8
-288.57	-964.60	1066.65	37.75	21.70	87.04	10
-271.00	-865.97	1036.38	-12.88	27.68	77.67	8
-298.10	-961.91	1083.01	-57.50	27.95	53.86	9
-291.99	-1036.62	1055.91	-64.97	30.43	57.62	8
-269.04	-997.31	991.46	-54.26	28.50	51.73	8
-265.14	-957.52	956.54	-72.17	32.32	44.25	10
-295.17	-979.49	976.07	-79.93	32.62	45.99	8
-240.48	-1191.89	1037.35	-77.85	33.81	45.99	11
-302.25	-1145.75	978.03	-37.05	49.68	51.73	8
-375.98	-1059.33	1007.57	1.13	45.04	61.40	8
-372.56	-1045.17	988.77	24.35	28.63	89.26	10
-261.23	-1086.91	1059.33	26.09	30.79	95.28	8
-333.01	-987.55	1008.79	37.99	45.56	92.10	11
-350.10	-986.82	1028.32	24.29	30.67	83.71	8
-285.89	-1022.95	1046.39	8.18	29.54	77.06	10
-318.60	-1070.07	1014.16	9.92	31.89	60.76	8
-304.69	-1061.28	1000.49	15.78	30.70	52.86	11
-277.10	-1037.84	990.48	16.82	33.26	52.52	8
-318.85	-1067.14	1018.55	14.86	39.89	52.76	8
-317.38	-1039.31	999.27	21.42	32.65	55.79	10
-295.41	-1024.17	1010.50	21.79	26.43	56.92	8
-271.73	-1031.01	1008.30	20.11	32.87	60.24	11
-294.19	-1035.89	1019.78	22.86	37.72	57.25	8
-321.04	-994.14	1014.40	24.66	34.30	62.07	10
-269.78	-1001.95	1015.63	14.68	28.87	65.83	8
-283.20	-1044.68	1015.14	17.24	37.75	71.44	11
-312.26	-1010.74	1007.57	31.52	40.10	85.42	8
-302.00	-987.55	1028.32	38.76	38.51	88.32	10
-324.22	-992.92	1025.15	34.58	39.22	86.52	8
-316.89	-958.74	1026.86	31.65	36.10	84.17	10
-297.36	-962.16	1049.07	22.34	35.22	81.02	9
-321.53	-973.88	1024.90	13.89	34.48	75.38	8
-302.25	-1005.86	1031.25	12.70	29.63	68.97	10
-293.46	-1003.91	1034.42	22.77	30.12	64.03	8
-280.52	-1000.98	1023.44	27.22	38.67	61.74	10
-307.37	-966.06	1013.18	23.77	40.19	63.90	9
-295.41	-982.91	1062.50	15.87	37.45	68.18	10
-332.03	-964.11	1037.35	19.68	36.93	64.67	8
-304.20	-942.87	1033.20	4.12	24.90	63.72	8
-282.96	-949.71	1027.10	-5.16	28.05	57.16	10
-322.51	-987.30	1007.08	1.31	31.40	56.82	9
-302.49	-963.62	1006.84	7.08	26.25	61.86	10
-288.33	-979.00	1021.00	4.61	26.25	60.58	8
-305.91	-1010.50	1046.14	6.87	27.83	60.49	8
-297.36	-996.34	1035.89	11.57	25.51	70.50	11
-269.29	-944.58	1005.62	10.16	24.44	71.69	8
-244.14	-973.14	1022.46	4.64	31.77	67.14	10
-261.47	-988.28	1007.32	2.84	45.96	61.10	8
-305.91	-973.63	1006.84	20.66	45.90	69.89	8
-318.85	-953.37	1012.45	25.54	38.82	90.73	11
-286.38	-954.83	1042.72	26.55	37.90	94.27	8
-309.57	-945.31	1052.25	24.84	44.13	89.94	10
-300.54	-964.11	1038.82	25.73	41.78	83.62	8
-301.51	-937.01	1038.33	19.04	42.57	73.27	8
-328.37	-936.04	1038.09	7.81	41.93	63.63	11
-325.68	-964.60	1065.19	6.53	33.33	57.46	8
-298.83	-920.41	1038.57	4.00	29.97	60.18	10
-299.32	-922.12	1035.64	-4.15	31.62	70.43	8
-349.61	-958.74	1039.31	2.04	26.55	69.40	8
-315.67	-933.35	1023.93	-4.73	17.76	71.81	11
-267.82	-979.74	1050.05	-3.85	28.23	60.61	8
-309.81	-954.10	1018.07	-5.98	32.50	52.55	8
-317.87	-967.04	1026.37	-3.66	24.66	48.37	10
-261.23	-966.06	1031.74	-7.11	22.25	49.62	9
-292.48	-997.80	1056.15	-5.25	28.56	46.75	10
-311.28	-972.66	1033.69	2.23	25.30	57.10	8
-254.15	-946.29	1018.31	2.66	24.96	60.58	8
-231.69	-989.26	1025.88	-1.37	38.18	61.95	10
-289.55	-989.01	1010.01	17.76	47.67	68.27	9
-287.11	-954.35	1011.47	34.27	42.85	76.66	10
-274.66	-948.24	1029.30	35.49	44.68	83.98	8
-283.45	-937.99	1053.47	30.43	46.63	85.42	8
-295.41	-934.08	1076.90	18.71	46.39	85.21	10
-326.90	-874.51	1047.12	4.36	47.12	76.78	9
-333.50	-917.24	1068.85	-14.83	37.02	61.61	10
-326.66	-922.61	1053.22	-22.34	26.82	50.20	8
-300.78	-929.69	1003.17	-26.34	21.76	47.73	10
-261.47	-974.85	1031.01	-33.63	30.33	52.76	9
-291.50	-990.23	1028.08	-23.83	35.28	53.44	8
-289.55	-952.88	1024.90	-21.06	34.70	50.84	10
-279.54	-928.96	1014.65	-28.35	36.32	47.58	8
-281.49	-914.55	995.85	-49.53	39.22	39.49	10
-257.08	-987.55	1019.04	-62.96	40.47	36.59	9
-290.04	-1101.81	1057.13	-53.74	46.05	37.93	10
-353.76	-1029.30	1009.52	-11.11	44.31	59.17	8
-312.01	-1010.74	1031.98	7.35	27.89	78.58	10
-306.15	-1007.32	1030.03	23.53	27.98	87.10	8
-294.92	-996.34	1024.17	25.63	26.09	85.39	11
-286.13	-998.05	1064.94	21.15	29.08	80.14	8
-274.41	-978.76	1032.96	14.04	27.65	64.73	8
-282.47	-972.41	1021.00	0.73	31.04	53.31	10
-284.91	-972.17	1022.46	-6.65	29.88	54.41	8
-256.10	-989.26	1023.68	-9.28	32.29	55.33	11
-285.89	-1034.18	1025.63	-4.12	33.29	51.97	8
-276.61	-1025.88	1019.78	10.41	28.69	51.45	8
-261.72	-1012.70	1003.66	20.51	33.57	52.43	10
-284.91	-989.50	1023.44	21.64	39.61	54.26	9
-297.36	-1017.33	1046.14	25.48	39.52	53.01	10
-290.77	-981.45	1011.23	29.05	35.03	54.72	8
-247.80	-968.75	1032.47	25.39	36.25	55.05	10
-260.50	-973.39	997.07	19.47	48.34	61.68	8
-302.49	-1002.44	1029.05	25.60	50.20	76.32	9
-334.47	-934.81	1019.78	42.02	41.44	86.12	10
-266.36	-929.69	1065.92	29.08	33.39	94.02	8
-265.14	-946.78	1073.97	23.04	41.14	84.53	10
-312.01	-945.80	1043.46	20.23	42.42	82.86	8
-303.47	-955.57	1041.75	9.22	32.44	80.26	11
-287.11	-951.17	1030.03	5.83	33.05	77.24	8
-304.44	-950.44	1024.66	4.64	30.61	71.81	8
-294.43	-963.38	1032.47	7.17	26.49	74.58	10
-268.07	-944.58	1030.03	6.26	27.95	73.82	9
-301.76	-946.78	1057.86	0.46	31.56	66.41	8
-299.80	-931.88	1041.75	-0.43	31.01	65.40	10
-301.27	-932.13	1040.04	-11.54	27.40	69.37	8
-277.10	-954.83	1051.76	-19.38	26.46	68.08	10
-272.46	-960.69	1015.14	-19.10	27.50	60.91	9
-279.54	-1002.44	1022.46	-15.59	27.50	56.61	8
-262.94	-970.95	1019.29	-10.19	30.12	61.49	10
-268.55	-950.68	1035.40	-8.54	31.86	61.28	8
-268.31	-952.15	1049.56	-13.61	33.51	58.72	10
-290.28	-922.85	1006.59	-19.99	30.43	58.50	9
-237.55	-998.05	1023.68	-19.90	33.78	61.55	10
-246.58	-1037.84	1010.74	-9.22	44.13	69.15	8
-305.91	-984.86	1002.69	11.57	49.13	79.22	10
-285.64	-978.76	1036.13	19.35	40.34	89.36	8
-276.12	-987.55	1052.00	22.86	42.69	85.27	9
-301.27	-972.90	1037.35	25.54	44.86	83.44	10
-302.00	-954.59	1034.91	20.75	41.56	79.90	8
-298.10	-975.83	1034.91	13.24	38.91	71.99	10
-269.53	-956.30	1011.96	12.97	38.12	59.05	9
-292.48	-998.05	1048.83	21.61	39.58	59.27	10
-301.27	-967.53	1035.40	32.96	32.90	67.99	8
-291.26	-931.64	1029.54	29.54	28.20	70.25	8
-278.08	-950.44	1066.41	26.06	33.69	73.73	10
-305.91	-968.99	1048.58	40.86	36.29	82.00	9
-311.77	-976.07	1037.35	63.32	30.52	89.78	10
-290.28	-1002.69	1065.43	102.72	29.54	101.23	8
-313.96	-987.55	1065.19	168.18	23.25	142.03	10
-261.47	-932.13	1066.16	208.92	9.64	167.82	8
-229.49	-875.49	1137.94	218.81	40.01	203.77	11
-122.80	-729.49	971.44	272.89	39.43	238.19	8
-269.29	-805.18	962.89	293.24	41.53	258.18	10
-120.36	-632.81	970.21	332.34	73.36	260.89	8
-380.62	-458.50	759.03	303.47	84.66	279.45	11
-227.78	-556.40	991.94	265.59	88.13	340.94	8
-167.48	-281.01	890.14	204.01	137.54	367.80	10
-271.97	-244.38	951.17	114.26	145.39	348.33	8
-240.97	-379.64	999.02	77.45	150.24	340.39	10
-120.85	-607.67	1066.41	108.49	195.40	366.67	9
-200.44	-696.29	943.85	197.54	234.71	366.42	10
-429.93	-669.92	911.13	278.72	234.77	379.73	8
-290.53	-521.00	639.16	266.20	226.50	413.64	10
-261.72	-409.18	749.51	273.38	213.62	440.86	11
-398.68	-358.15	788.82	202.61	184.84	383.58	8
-334.23	-370.61	979.74	219.12	172.79	288.76	10
-343.51	-129.15	764.40	219.88	153.20	244.38	8
-308.59	239.50	752.44	194.73	108.92	168.03	10
-578.86	73.97	848.88	86.64	102.54	91.34	9
-433.35	67.87	754.15	23.16	69.31	83.19	10
-415.04	-19.29	933.35	-24.05	81.63	120.61	8
-456.54	-190.43	1036.87	-115.66	102.33	178.38	8
-501.71	-281.74	906.01	-145.05	62.38	202.06	10
-226.56	-274.90	858.40	-132.20	41.69	218.90	9
-257.32	-245.12	964.84	-99.82	28.11	217.71	8
-142.09	-151.61	953.37	-53.25	65.09	204.53	8
-324.71	-244.87	1001.22	-10.93	90.03	207.03	10
-312.99	-150.88	787.35	51.30	71.38	184.11	9
-326.66	-91.55	774.66	83.07	39.64	173.31	10
-277.10	19.53	775.63	120.45	40.74	108.67	8
-313.96	-34.42	728.27	107.03	31.86	112.52	8
-91.55	-1.71	743.41	85.11	37.84	123.38	10
-180.91	47.85	646.24	76.17	38.02	151.67	9
-139.89	-96.19	806.64	39.00	60.88	182.62	10
-134.28	-116.70	784.67	15.99	60.46	199.31	8
-157.47	-146.73	844.48	-36.10	86.49	267.79	8
-124.27	-173.34	896.48	-41.50	79.25	262.30	10
-379.88	-294.68	937.01	-22.74	97.08	202.64	9
-383.79	-194.82	661.87	21.15	50.11	209.81	10
-243.65	-196.78	657.47	28.69	43.52	115.63	8
-261.23	-55.91	599.12	50.45	57.98	42.69	8
-378.91	-115.48	602.54	27.50	60.18	21.82	10
-171.63	-289.55	705.32	-17.18	-4.15	40.22	9
-80.32	-90.82	532.71	13.49	10.04	63.02	8
-229.98	-106.69	1001.46	3.48	30.73	77.85	10
-230.22	-3.91	1157.47	12.51	1.07	94.02	8
-229.25	227.29	921.88	-17.64	-10.68	65.77	8
-62.26	9.52	863.04	-110.20	-4.49	8.82	11
-20.51	-273.44	872.31	-143.07	54.72	-11.47	8
-113.04	-318.60	880.37	-149.20	87.40	-8.79	8
-165.53	-258.30	912.60	-133.09	91.77	17.30	8
-271.48	-466.80	1019.29	-109.71	79.28	32.65	11
-225.83	-372.56	834.47	4.36	86.33	-6.35	8
-387.21	-326.90	696.53	55.54	98.79	-40.37	10
-323.49	-306.88	729.00	36.93	74.68	-28.35	8
-220.95	-165.04	673.34	11.11	73.97	-18.43	8
-398.44	-285.16	892.82	-60.33	60.03	28.93	11
-183.59	-142.58	1057.37	-57.37	40.25	77.30	8
-362.55	-248.78	1143.07	-68.51	56.76	21.94	10
-371.83	-255.13	1090.82	-21.12	27.37	19.65	8
-334.72	-184.81	982.91	-19.59	10.04	40.41	8
-247.31	-236.08	852.05	-5.98	-10.89	105.93	11
-130.37	-154.79	672.12	52.19	4.64	128.85	8
-307.37	-90.09	618.90	70.92	-8.12	89.69	10
-253.42	-43.46	638.92	45.59	-27.47	71.56	8
-135.25	-104.74	804.44	44.95	-9.67	97.05	8
-153.56	35.16	829.10	39.40	9.67	104.92	9
-80.81	-154.05	1059.33	-5.13	49.74	149.66	10
-148.68	-247.31	1137.21	-17.18	75.20	154.14	8
-294.19	-273.68	1004.64	32.29	54.53	208.16	10
-225.59	-284.42	802.25	57.13	25.27	221.65	9
-206.30	-248.78	648.44	89.17	38.57	273.65	10
-117.43	-185.06	740.23	73.61	76.29	309.78	8
-61.28	56.15	617.68	90.67	106.69	334.53	8
43.95	-14.65	684.08	139.28	125.40	299.53	10
-15.63	-52.25	644.78	163.36	129.36	268.52	9
32.71	101.56	778.32	112.92	142.03	179.99	10
116.46	128.17	771.00	41.66	213.07	111.69	8
-242.92	8.54	801.51	-48.95	285.13	105.26	8
-362.06	-382.57	1062.01	-129.52	222.60	183.69	10
-276.12	-392.33	1022.71	-120.94	187.68	225.56	9
-189.21	-250.49	740.48	-98.79	173.86	183.41	10
-247.56	-370.61	777.59	-67.75	162.51	177.49	10
-286.62	-420.90	755.37	-21.27	141.72	196.50	8
-302.98	-224.85	679.44	29.60	110.23	160.00	11
-368.65	-84.23	689.94	66.53	74.92	170.68	8
-219.48	-70.56	779.05	109.74	16.75	153.08	8
-182.62	35.64	704.10	95.98	31.74	123.84	10
-175.54	-15.63	761.47	61.65	42.39	137.33	8
-24.66	155.03	719.73	30.49	52.31	160.61	11
-38.09	6.35	820.56	-35.22	65.46	135.28	8
-29.05	-57.62	952.15	-78.95	79.56	134.09	8
-129.39	-83.74	960.45	-93.90	84.50	145.05	10
6.84	-105.71	778.81	-70.07	111.54	165.34	8
-160.16	-156.98	811.04	-46.88	139.34	151.37	9
-214.11	-290.04	880.86	12.94	94.64	127.47	10
-289.79	-230.22	795.65	56.61	61.58	142.79	8
-258.79	-312.26	866.70	66.25	43.09	177.12	10
-91.55	-293.21	827.88	125.12	42.21	156.13	8
-62.26	-96.44	552.00	227.51	33.57	150.91	9
-42.72	105.96	587.16	149.23	47.61	126.22	10
-140.14	149.17	617.68	53.68	65.09	107.33	8
-85.69	154.54	685.55	-40.19	65.52	102.02	10
-131.84	91.80	846.44	-70.10	71.32	95.06	9
-199.22	-75.68	983.40	-134.43	58.26	107.48	8
134.03	-146.48	986.08	-149.02	24.44	135.07	10
64.21	-166.02	892.82	-113.68	87.89	173.80	8
71.78	-171.14	885.50	-102.51	117.40	142.94	10
-223.88	-224.61	727.78	-121.83	121.15	112.70	9
-317.38	-179.93	610.60	-116.49	74.98	85.85	10
-126.71	-351.07	791.26	-103.00	54.23	76.63	8
-61.04	-264.16	775.39	15.05	92.53	80.32	10
-223.88	-189.94	717.53	27.59	98.91	37.93	8
-351.07	-218.51	724.37	26.43	27.28	5.74	9
-217.29	-335.94	778.08	14.95	4.00	12.39	10
-127.44	-469.48	875.73	35.98	0.03	25.82	8
-165.04	-340.58	949.95	68.66	19.32	45.10	8
-77.15	-154.79	867.19	55.57	53.31	47.79	8
-224.12	-84.47	889.40	30.98	54.32	22.49	11
-213.13	-79.83	964.11	-38.09	54.93	4.88	8
-274.17	-226.32	947.75	-97.69	58.26	-7.97	8
-295.17	-349.85	978.76	-102.60	63.81	18.19	10
-237.79	-301.76	1002.20	-97.87	68.70	47.03	9
-152.10	-252.20	921.39	-22.71	82.00	74.22	8
-205.57	-153.81	774.41	14.31	132.48	47.30	10
-462.16	-144.53	883.06	26.79	114.50	-9.37	8
-477.78	-82.52	964.60	10.65	28.78	12.66	10
-389.16	5.62	899.90	-17.58	11.51	15.84	9
-222.90	0.24	994.63	-110.05	-17.49	-1.22	8
-117.92	-284.91	1031.25	-177.34	4.03	-11.11	8
-250.73	-400.88	942.63	-158.23	17.61	17.61	10
-204.10	-421.63	919.92	-93.23	-8.09	52.22	8
-55.18	-295.17	929.20	-91.13	5.74	52.58	11
-182.13	-495.36	1002.44	-58.65	29.27	17.91	8
-233.64	-359.86	898.19	27.34	4.21	8.42	8
-188.48	-303.47	890.63	62.04	-3.17	23.47	8
-115.48	-445.56	1032.47	65.86	9.46	11.84	10
-104.98	-273.68	871.09	77.85	61.31	-5.31	9
-182.13	-223.14	841.06	56.15	100.37	-25.82	8
-424.32	-324.95	1027.34	25.39	103.09	-32.29	10
-489.01	-241.21	925.05	-11.26	64.82	-5.92	8
-502.69	-301.03	810.30	-31.19	52.89	27.86	11
-494.14	-277.59	721.68	-68.85	17.94	81.82	8
-369.63	-402.10	835.21	-74.28	-7.87	78.55	8
-231.45	-317.63	830.08	-85.57	24.63	69.73	10
-268.55	-527.10	928.96	-63.32	47.52	59.48	8
-272.46	-435.30	971.19	-6.71	32.59	50.29	11
-293.21	-180.66	853.76	67.38	49.07	33.60	8
-492.68	-253.17	894.78	58.17	61.19	24.29	8
-588.87	-177.49	892.09	33.11	10.77	54.50	10
-461.67	-180.66	906.25	9.12	-39.92	78.40	8
-265.63	-382.57	1086.67	-13.85	-47.45	79.77	9
-203.37	-198.73	970.21	-14.01	-9.89	64.03	10
-441.41	-289.31	966.31	-32.14	-1.04	41.26	8
-162.11	-89.60	805.91	-62.81	-25.09	86.58	8
5.86	-199.22	939.21	-126.19	1.74	94.24	10
147.22	-307.86	949.22	-138.67	46.30	60.70	9
-107.91	-429.20	925.05	-120.45	133.88	-18.55	8
-325.20	-620.85	939.45	-67.75	146.48	-13.64	10
-437.99	-555.66	1045.17	-14.68	109.77	30.30	8
-476.07	-436.28	979.98	-4.79	53.77	60.85	10
-432.13	-338.13	970.95	-2.62	42.30	65.67	9
-621.09	-292.72	971.92	-35.89	6.96	95.73	8
-201.17	-456.05	1107.67	-89.78	-46.26	135.44	10
-224.61	-253.17	905.03	-98.02	10.28	132.69	8
-336.43	-209.72	898.93	-154.42	1.22	112.58	11
-202.39	-282.96	979.74	-189.51	-18.25	100.13	8
-23.19	-422.36	1107.42	-232.24	13.46	83.37	10
-16.85	-735.35	1066.16	-234.89	98.11	32.26	8
-407.47	-879.15	966.80	-104.86	121.37	-29.08	10
-546.14	-674.80	1030.03	-12.82	75.41	0.61	9
-547.61	-654.79	1102.54	39.43	24.38	46.48	8
-462.89	-416.26	958.01	54.66	-1.13	69.34	10
-167.72	-365.97	1032.23	8.58	-42.76	121.34	8
-95.95	-111.57	1072.27	-71.78	10.89	171.02	10
-276.61	-406.25	1268.07	-190.40	32.62	178.28	9
-296.14	-331.30	1062.50	-237.30	29.57	176.73	10
-338.62	-482.91	1086.18	-274.11	8.09	171.11	8
-170.17	-632.81	972.17	-286.83	5.55	155.98	10
-225.59	-864.50	899.41	-246.00	33.72	107.45	9
-199.22	-942.14	908.69	-129.64	45.75	55.08	10
-283.94	-931.64	970.46	-33.60	70.37	40.74	8
-223.63	-881.35	988.53	32.62	60.55	34.12	8
-191.89	-800.29	940.92	61.31	80.51	27.04	10
-377.69	-832.76	912.35	71.56	90.36	18.65	9
-530.52	-821.04	988.77	73.76	52.61	62.35	10
-340.82	-745.61	905.03	78.86	-15.93	126.89	8
-158.45	-588.38	905.76	24.93	-3.75	164.06	8
-272.95	-472.90	887.21	-69.82	19.84	166.69	10
-346.68	-507.81	1073.97	-114.84	13.82	173.19	9
-241.70	-535.89	1206.05	-181.34	8.48	169.31	10
-134.52	-690.92	1228.27	-231.08	21.39	154.33	8
-30.03	-959.47	1236.82	-259.16	68.36	116.12	10
-297.36	-1152.10	1047.85	-147.40	125.00	13.34	9
-494.38	-1006.35	894.04	-54.57	103.85	11.78	10
-431.64	-959.47	863.04	-17.79	41.32	38.02	8
-232.18	-1168.95	968.51	16.05	40.95	47.97	10
-351.56	-1258.54	1040.77	91.37	69.09	59.51	8
-375.00	-1072.02	977.05	195.01	34.94	82.82	11
-337.65	-906.01	792.24	277.77	1.10	104.95	8
-309.08	-887.70	794.92	287.05	-13.18	103.85	10
-244.87	-731.93	833.98	248.87	5.19	92.77	8
-235.35	-405.03	924.32	197.66	22.03	85.72	8
-219.73	-526.61	1116.21	92.41	50.23	59.17	11
-332.76	-646.24	1161.62	58.32	78.09	41.20	8
-342.04	-610.84	1131.35	61.65	64.24	37.63	10
-349.12	-480.96	1024.66	31.98	52.34	43.33	8
-332.52	-614.50	1103.27	1.74	54.08	31.19	11
-450.68	-660.40	1089.84	-7.97	48.00	21.64	8
-311.04	-796.63	1103.76	-2.20	22.55	40.22	8
-271.97	-736.08	995.85	41.29	33.48	51.24	10
-311.52	-817.63	1067.14	76.45	22.83	69.95	8
-229.74	-641.60	990.48	103.49	12.18	80.78	9
-262.70	-617.68	1065.19	112.98	17.33	98.33	10
-214.84	-689.94	1104.98	133.73	33.45	108.12	8
-305.18	-499.27	984.13	132.60	61.80	102.48	10
-437.50	-386.47	931.40	101.93	43.55	95.61	8
-402.83	-442.14	946.78	59.33	6.65	98.91	11
-288.57	-547.36	1023.93	51.24	9.98	110.75	8
-307.86	-452.64	963.13	61.98	16.82	133.97	10
-190.43	-389.89	839.84	32.14	28.44	124.11	8
-177.73	-502.93	902.10	-36.59	73.09	94.51	8
-138.18	-544.43	991.46	-28.78	101.17	27.44	11
-219.24	-674.56	1081.54	-24.32	121.09	5.00	8
-410.16	-558.11	1079.10	6.71	99.21	13.82	10
-279.30	-630.86	1075.20	11.32	59.14	32.78	8
-299.32	-491.21	932.13	47.03	81.79	78.77	9
-396.73	-471.19	960.45	52.83	63.60	129.15	10
-358.64	-476.81	1050.78	46.66	46.05	219.48	8
-145.02	-332.03	1022.22	13.03	68.94	231.48	10
-438.23	-351.07	1170.65	-73.33	105.29	202.76	8
-656.98	-294.92	1124.02	-165.07	67.69	221.65	11
-319.34	-562.01	1145.26	-211.40	17.49	265.01	8
-311.28	-665.53	1139.16	-194.73	36.35	270.48	10
-289.06	-744.14	1063.48	-133.67	27.19	277.22	8
-151.37	-719.73	1036.38	-37.87	55.05	238.13	10
-261.47	-710.21	1066.16	1.83	69.43	213.59	9
-91.31	-621.83	989.01	107.06	73.85	220.73	10
-176.51	-605.96	907.47	166.84	107.73	231.90	8
-79.83	-513.43	755.37	185.06	149.02	268.01	10
-377.44	-675.05	885.25	111.66	177.25	265.56	9
-418.21	-685.55	918.46	120.15	130.74	291.78	10
-392.09	-693.36	944.34	148.41	117.80	318.02	10
-543.70	-474.85	916.75	157.41	121.34	315.92	8
-584.96	-408.69	978.27	122.80	50.69	247.44	10
-330.81	-441.89	1086.67	75.93	22.92	214.57	9
-435.30	-303.96	961.18	80.20	37.26	189.21	10
-381.84	-317.14	894.78	57.01	47.12	139.53	8
-471.92	-362.55	940.67	42.51	41.87	107.06	10
-371.83	-321.78	894.53	47.36	24.14	92.80	9
-401.86	-420.17	920.90	23.10	30.52	92.10	8
-152.34	-308.35	907.96	44.28	-1.28	95.18	10
-99.61	-350.34	894.29	59.05	35.77	101.14	8
-141.36	-419.19	1013.92	74.80	79.22	147.92	8
-261.96	-270.75	907.47	64.97	81.30	164.70	11
-345.21	-394.04	1005.13	48.68	64.64	194.24	8
-229.49	-218.99	936.52	78.86	54.11	200.71	10
-439.21	-276.37	894.78	80.11	50.45	176.48	8
-357.18	-383.54	942.38	87.80	23.83	162.87	10
-403.81	-335.45	845.70	105.59	17.79	176.61	9
-248.29	-256.84	839.11	129.09	-7.66	167.79	8
-257.57	-267.33	812.01	164.98	11.60	154.60	10
-327.64	-283.20	865.48	186.00	20.17	128.94	8
12.45	-0.73	721.44	225.19	-5.58	115.84	10
-217.53	45.90	700.20	193.94	24.35	77.27	9
-215.33	-42.48	883.30	162.35	-9.16	57.37	8
-215.33	-27.10	693.60	100.65	23.53	28.05	10
-212.40	-6.84	604.00	28.90	31.86	23.56	8
-345.70	-98.14	833.98	-26.92	55.88	30.36	8
-202.64	86.43	777.83	-95.25	71.53	97.08	11
-176.76	-224.61	1027.34	-94.15	63.23	123.90	8
-108.15	54.20	862.30	-81.97	65.98	182.50	8
-248.54	-41.99	941.16	-50.38	58.26	170.23	10
-262.70	-6.59	735.60	-51.57	54.93	200.87	9
-171.88	-347.66	930.18	-63.81	44.19	198.15	8
-145.51	-345.21	880.62	-9.03	42.69	156.56	10
-167.97	-251.71	635.25	92.32	64.64	153.02	8
-118.90	-282.47	930.66	125.12	38.67	130.31	10
-109.62	-94.48	730.47	256.56	66.83	79.19	9
-331.79	37.60	605.71	281.59	91.40	80.51	10
-460.69	150.15	580.32	214.02	62.16	99.46	8
-154.79	116.46	579.35	87.55	-35.61	75.53	8
-276.12	-250.24	923.83	-81.63	35.37	79.22	10
-160.40	-231.20	709.47	-30.61	16.17	115.20	9
-24.17	-218.75	746.58	-18.16	35.52	89.23	10
-83.98	-30.27	714.60	-1.65	49.53	85.21	8
-26.12	36.38	746.83	3.45	9.89	60.15	8
-172.85	-37.11	884.77	-39.43	45.17	57.65	8
-236.57	123.54	718.02	-59.88	59.11	70.71	9
-327.15	-42.24	606.45	-80.99	52.34	87.55	10
-164.06	4.39	713.38	-89.08	31.04	128.91	8
-49.80	-72.75	777.59	-75.78	21.39	102.57	8
-64.70	14.89	712.65	-32.78	41.02	51.85	11
-126.95	-62.01	814.45	-24.93	66.13	22.37	8
-291.02	-168.46	959.96	-79.41	61.28	39.67	8
-21.73	-83.74	819.34	-19.32	24.51	65.64	10
100.34	120.61	735.84	-38.36	77.09	90.39	8
-89.36	-218.26	992.19	-65.37	91.28	124.05	9
31.74	-201.66	781.01	-31.80	95.06	158.94	10
-408.20	-273.19	740.23	-56.95	125.64	181.18	8
-147.71	-247.80	818.60	-14.56	84.17	176.39	8
-182.86	-144.53	749.76	11.81	94.79	181.92	10
-298.34	-210.45	803.47	37.26	55.94	183.50	9
-49.07	-103.52	670.65	48.00	62.71	167.45	10
-236.82	15.63	527.10	46.51	120.15	127.84	8
-255.62	-110.84	794.92	2.96	69.70	79.19	8
-116.94	-119.87	851.07	-1.46	56.27	78.67	10
-31.98	-59.08	774.66	-3.72	79.90	87.16	9
-115.97	-85.69	852.05	-23.47	95.03	91.19	8
-184.81	-72.27	865.23	-65.06	100.37	152.71	10
-113.53	-361.82	1015.87	-60.58	78.58	200.68	8
-104.98	-179.20	943.60	-8.30	117.31	198.15	8
-242.19	-48.83	807.62	-7.32	116.91	179.38	11
-278.08	-290.53	839.36	-28.66	80.99	139.59	8
-181.15	-388.43	801.76	-2.01	56.98	151.70	10
26.61	-272.22	786.87	46.75	31.43	142.76	8
25.15	-142.58	755.37	81.94	8.82	59.14	9
86.43	-1.22	775.15	71.17	7.32	13.06	10
-71.78	-125.73	819.09	3.94	66.71	16.57	8
-135.99	-107.67	840.33	-54.66	56.82	5.07	8
-88.13	-36.38	754.39	-125.03	61.58	29.72	8
-113.77	-405.76	984.13	-133.39	73.61	67.87	11
-25.63	-373.05	928.22	-96.86	96.34	92.93	8
-270.51	-216.06	989.75	-116.42	151.34	97.66	8
-373.05	-165.04	1076.66	-91.34	70.59	113.98	10
-137.94	-157.71	1092.77	-67.78	56.79	92.90	8
-133.30	-119.63	884.52	-39.86	101.01	37.87	11
-418.21	-274.17	780.52	-23.35	99.67	37.35	8
-457.28	-80.08	619.87	66.28	4.73	53.71	10
-278.08	-160.40	837.65	58.99	-62.84	69.55	8
-35.89	-37.60	800.54	46.51	-14.83	122.77	8
-21.48	-180.66	722.41	14.37	20.08	141.27	11
-6.84	-158.94	818.60	-21.70	27.07	161.74	8
-141.60	-284.67	972.41	-50.32	48.95	194.21	8
-145.02	-403.81	938.72	-80.20	24.75	181.73	10
-48.83	-388.67	906.98	-57.04	38.36	161.38	9
-86.91	-349.37	878.42	-39.61	53.74	158.36	8
-217.53	-343.02	887.45	-15.20	35.77	166.38	10
-3.42	-264.65	808.59	31.74	8.30	156.52	8
-86.67	-23.68	711.67	94.91	32.65	127.56	10
-131.59	44.68	698.49	76.78	-5.13	109.22	9
-63.72	-2.20	810.79	49.41	-16.72	102.66	8
94.73	36.87	761.47	-7.75	22.22	107.06	8
66.89	-85.94	906.25	-68.45	56.79	126.92	10
108.40	-215.58	1105.47	-62.99	80.69	121.49	8
-8.06	-181.40	1172.61	-64.94	101.26	117.95	9
-202.88	-212.65	963.62	-92.56	105.38	129.33	10
-242.92	-339.11	894.78	-69.15	79.10	134.83	8
-267.09	-311.28	952.15	-71.32	54.50	141.30	10
-88.87	-224.12	896.48	-42.66	67.66	114.87	8
-118.90	-258.79	860.84	-50.29	72.33	75.01	11
-179.20	-445.31	764.40	-47.36	64.94	66.01	8
-129.15	-492.68	917.72	-2.69	47.42	65.80	8
-140.38	-255.86	816.89	38.24	59.63	68.70	10
-139.40	-189.94	785.89	9.19	50.26	63.05	8
-132.57	-219.48	803.71	-7.81	38.51	57.89	9
-59.81	-393.07	1010.25	-47.03	30.40	76.26	10
-31.98	-493.90	1198.49	-63.72	47.30	113.80	8
59.57	-149.90	1125.98	-93.23	53.04	125.43	8
132.57	-238.77	1225.59	-119.81	67.47	74.58	11
-15.63	-379.64	1075.93	-125.37	98.97	41.02	8
-178.22	-235.84	879.64	-134.43	101.04	41.11	10
-34.18	-332.76	970.46	-167.91	76.29	48.65	8
-180.66	-463.62	870.12	-140.01	111.76	69.24	10
-142.82	-458.98	930.91	-51.91	70.62	59.30	9
-136.23	-392.58	934.57	-19.44	79.32	51.15	8
-107.67	-284.42	967.04	-10.44	86.49	52.58	10
-131.35	-338.62	993.90	-26.28	92.77	45.04	8
-262.94	-210.94	863.77	-67.20	95.46	77.18	10
-138.67	-435.55	1090.33	-158.66	87.10	162.45	9
-184.08	-501.46	1076.66	-200.74	95.70	160.06	10
-289.31	-605.22	1072.27	-178.74	81.42	118.99	8
-350.59	-715.09	1025.39	-159.82	53.71	102.60	10
-206.05	-563.96	908.69	-133.94	29.75	62.77	9
-229.98	-608.15	927.49	-160.74	55.39	54.66	10
-198.00	-741.94	959.23	-152.83	72.30	76.90	8
-219.97	-965.09	1063.72	-67.47	55.94	68.85	10
-239.75	-945.31	983.40	33.87	26.25	79.19	8
-206.79	-847.66	996.83	67.29	14.25	71.56	9
-137.70	-805.18	817.63	128.54	24.69	74.19	10
-252.69	-754.88	748.54	173.74	27.13	51.97	8
-256.84	-722.66	925.29	188.35	13.85	46.30	10
-189.21	-546.63	954.10	138.00	33.05	40.92	8
-196.04	-401.86	1070.56	103.09	46.63	13.98	9
-468.02	-389.89	1116.70	29.51	31.92	-29.75	10
-163.57	-123.54	1073.00	-45.38	-15.99	-21.51	8
-250.98	-263.67	1058.35	-149.35	15.20	-30.21	10
-296.63	-496.83	1027.59	-179.99	37.51	-20.51	8
-254.15	-566.41	1085.69	-125.49	15.35	-1.86	11
-162.35	-634.03	1112.30	-110.57	7.02	30.33	8
-48.83	-666.02	1124.02	-97.81	12.48	42.85	10
-58.59	-712.16	1110.84	-60.76	30.73	18.65	8
-199.71	-670.41	1127.93	-73.70	38.18	11.66	9
-76.42	-587.16	1166.75	-104.28	44.07	34.27	10
-68.12	-621.34	1147.46	-188.63	95.89	11.69	8
-379.15	-692.87	1084.72	-208.07	93.44	-8.03	10
-391.85	-878.91	1067.14	-206.63	37.78	-19.47	8
-200.68	-860.60	1027.10	-190.28	4.94	12.76	11
-99.85	-732.18	1030.76	-183.78	44.89	32.78	8
-305.91	-959.47	1005.86	-166.60	76.02	21.36	10
-371.83	-974.37	969.24	-77.73	27.92	60.82	8
-184.33	-1055.66	984.62	-55.63	2.14	74.58	8
-54.69	-1131.35	1020.51	24.05	9.89	90.67	11
-63.48	-1101.56	1018.07	126.37	43.79	94.18	8
-227.05	-1005.86	924.32	218.44	51.03	85.30	10
-228.03	-912.11	877.44	266.48	27.59	97.53	8
-153.81	-819.82	868.90	267.64	21.82	112.09	11
-157.71	-745.85	999.51	209.44	58.41	124.69	8
-331.05	-487.30	855.22	182.01	68.85	111.69	10
-280.27	-554.44	1057.37	81.12	20.69	105.07	8
-141.85	-424.32	1080.57	37.48	30.52	121.34	8
-220.95	-418.70	1111.57	-36.41	57.04	105.77	11
-319.82	-448.97	1106.93	-103.00	32.53	91.80	8
-273.68	-713.87	1110.60	-106.05	34.03	91.67	10
-227.05	-659.67	1076.90	-95.00	28.72	101.65	8
-194.58	-851.32	1117.19	-81.79	14.22	73.85	10
-165.04	-833.25	1057.86	-45.87	21.42	62.50	9
-213.62	-835.94	995.36	-28.14	25.70	82.06	10
-240.97	-702.15	927.25	-46.78	16.54	106.38	8
-165.28	-784.42	1106.20	-79.47	11.60	113.43	10
-134.77	-844.97	1208.25	-137.15	28.99	113.68	9
-247.56	-775.63	1135.25	-169.31	37.11	115.48	10
-199.22	-855.96	1061.52	-169.83	26.43	141.97	8
-140.14	-750.98	1021.73	-177.40	44.49	163.09	10
-253.66	-939.45	1131.35	-205.84	58.90	147.13	8
-235.84	-1065.67	1052.25	-136.72	42.02	120.73	11
-252.20	-879.15	913.33	-94.45	30.70	117.13	10
-165.28	-890.63	1025.88	-104.77	25.54	110.72	8
-136.23	-1028.32	1013.92	-74.65	37.29	88.65	10
-202.88	-1088.13	1074.22	-46.81	60.15	90.91	9
-132.32	-925.54	979.49	-5.34	50.08	104.68	10
-93.75	-1051.27	1063.72	-8.76	65.49	119.17	8
-176.03	-1209.23	1105.22	-15.81	93.93	139.83	10
-248.29	-1195.56	1060.30	4.12	90.64	155.18	8
-285.16	-1106.20	990.97	35.89	82.15	160.25	11
-338.87	-905.76	803.96	51.33	63.60	167.82	8
-358.64	-980.96	986.08	-7.32	48.28	168.88	10
-339.11	-933.35	1000.49	-41.26	30.73	144.17	8
-303.47	-893.80	978.27	-78.37	33.20	122.01	8
-368.65	-1044.68	1054.93	-89.54	37.32	118.38	11
-315.67	-1063.48	1073.73	-47.55	8.97	106.63	8
-237.06	-989.99	966.06	-3.17	16.11	65.80	10
-277.10	-1038.82	1015.38	12.45	36.41	51.39	8
-297.61	-1116.21	1070.07	36.47	34.24	51.03	11
-257.81	-1125.49	1071.78	87.68	27.68	58.65	8
-232.91	-1021.00	983.15	105.04	35.00	61.68	10
-314.94	-1069.82	1041.26	107.24	37.60	79.68	8
-270.75	-965.58	1022.22	97.29	20.14	93.14	10
-237.55	-1010.74	1033.45	101.99	22.31	103.45	9
-252.44	-926.76	1004.64	98.54	29.69	100.89	10
-248.78	-968.75	1093.02	85.72	30.58	93.66	8
-215.09	-918.70	1040.77	91.49	41.20	89.23	10
-285.64	-898.44	1062.74	84.75	49.84	88.26	8
-311.52	-794.43	940.92	95.86	43.27	85.33	9
-299.80	-852.05	1024.41	77.42	30.85	84.20	10
-325.68	-840.58	978.27	64.82	34.88	88.29	8
-311.28	-759.77	994.87	42.97	21.97	76.42	10
-274.17	-795.17	1059.81	37.75	15.96	64.36	9
-218.02	-800.78	1042.72	44.37	18.16	55.39	8
-221.19	-919.43	1137.45	51.33	24.54	67.81	10
-169.43	-903.32	1081.30	88.56	32.96	92.04	8
-160.89	-850.34	1034.91	120.18	52.12	111.60	10
-231.20	-932.37	1089.36	137.45	58.26	123.20	9
-293.46	-991.21	1014.89	163.39	58.53	122.41	10
-301.03	-870.12	889.65	222.05	53.34	132.48	8
-322.27	-795.41	907.71	241.06	31.77	147.06	10
-279.79	-718.51	885.99	253.63	22.83	164.55	8
-258.54	-507.32	799.32	221.89	11.05	158.69	11
-123.29	-510.74	903.08	197.78	22.71	96.74	8
-541.50	-477.54	809.57	206.21	23.83	75.13	10
-492.92	-430.66	1084.47	163.48	-70.53	105.13	8
-198.24	-552.73	1081.54	175.57	-61.25	103.12	11
-200.20	-583.01	1042.72	197.48	-62.29	79.90	8
-92.53	-628.42	1103.27	215.21	-58.32	114.38	10
98.39	-365.72	1105.71	237.98	-36.77	120.73	8
-118.16	-266.60	993.65	215.64	-8.42	131.65	10
-143.80	-224.61	1054.93	177.22	1.13	137.51	9
-184.81	-46.14	1038.57	120.33	-1.62	104.00	10
-30.27	-178.47	1124.76	45.84	-28.26	112.73	8
-95.95	-223.63	933.59	32.71	12.12	99.70	10
-10.01	-293.95	944.58	71.04	37.14	91.58	8
30.27	-65.92	918.70	103.36	29.02	58.81	9
-36.87	-215.58	940.92	87.01	27.53	13.95	8
-12.45	-115.48	840.33	72.69	75.96	68.82	10
-395.26	-268.80	645.02	17.27	85.66	104.58	8
-303.47	-406.98	853.27	-30.12	14.74	177.46	8
-118.90	-314.70	871.58	-32.07	8.33	193.51	11
-15.63	-381.10	1087.16	-24.60	28.93	144.35	8
-221.68	-291.02	1034.42	18.49	41.11	81.70	10
92.04	-245.85	954.10	40.04	18.40	116.61	8
145.75	-147.22	868.90	78.19	69.24	97.93	9
-93.75	25.63	713.38	84.69	62.56	83.77	10
25.63	-116.70	666.99	50.26	57.98	88.87	8
-11.23	-142.33	738.53	2.81	78.19	77.18	8
-143.55	-208.01	835.69	-14.83	76.11	32.17	10
-355.71	-138.43	772.71	-25.54	69.76	54.99	9
-531.25	-388.18	1026.12	-71.44	41.05	135.50	8
-69.09	-179.44	915.53	-52.86	-13.61	155.03	10
-92.77	-470.70	1200.93	-58.29	33.72	121.58	8
-21.00	-298.58	999.51	-3.05	39.92	120.30	10
30.76	-494.14	951.66	1.43	29.39	134.00	9
240.23	-320.31	814.70	52.40	28.78	156.71	8
-219.73	-241.21	735.11	112.70	75.50	150.63	10
-316.16	-207.03	829.83	118.10	38.82	126.04	8
-163.09	-34.67	766.36	96.07	3.69	138.79	11
205.81	9.52	887.94	52.12	32.38	154.85	8
-117.43	-250.73	846.19	-6.84	85.36	140.53	8
-130.37	-434.81	971.92	-43.21	46.66	170.62	10
44.68	-169.68	982.42	-57.95	39.86	149.02	8
-132.08	-249.02	1112.06	-57.74	47.00	84.59	9
-184.81	-239.50	1040.53	-51.15	36.44	93.54	10
35.64	-279.54	893.55	-67.72	21.91	127.20	8
-4.15	-294.43	837.65	-57.37	36.74	123.69	10
-31.98	-551.76	962.89	-71.84	33.45	130.13	8
50.05	-547.12	890.87	32.81	7.87	130.22	9
237.55	-491.21	861.57	47.30	30.55	119.93	10
10.74	-148.93	722.66	56.06	83.19	110.90	8
176.76	-59.57	647.71	42.76	42.11	165.50	8
-177.73	-366.70	837.40	-5.40	66.31	169.53	10
-126.22	-355.47	808.84	-20.11	39.83	233.00	9
116.21	-506.59	1080.81	-9.77	25.88	233.18	8
85.45	-105.96	900.15	52.37	46.84	220.25	10
157.71	146.00	700.20	28.84	50.35	162.75	8
-10.74	-226.32	966.31	-7.97	81.09	82.67	10
-16.85	-196.53	885.99	6.20	118.32	56.61	9
-111.33	-320.80	934.57	13.34	132.32	33.78	8
-408.45	-172.36	887.70	15.17	101.53	55.63	10
122.07	-151.37	1020.75	-26.03	-5.28	65.77	8
-95.70	-352.05	1001.46	-28.69	69.67	33.20	8
-225.59	-329.83	977.05	-28.66	25.24	95.98	11
125.24	-174.07	998.05	-46.42	3.60	115.54	8
64.21	-208.74	971.44	-101.99	69.18	78.09	10
-203.37	-452.88	1047.36	-114.62	72.54	19.50	8
139.16	-235.60	946.04	-81.51	10.38	51.85	9
180.66	-472.90	1141.85	-74.71	34.91	55.69	10
139.89	-432.13	939.70	-35.37	57.28	45.44	8
-118.16	-453.13	778.56	27.22	94.27	37.02	10
-48.10	-363.53	797.61	78.95	45.17	51.30	8
55.18	-211.91	853.52	73.30	46.42	32.65	9
27.10	-146.24	783.69	3.81	74.62	17.46	10
-211.43	-173.10	921.39	-29.57	68.48	1.95	8
-221.19	-252.44	833.50	-100.65	-8.15	4.39	8
49.07	-626.46	933.84	-159.21	9.12	45.62	8
28.56	-655.76	882.57	-84.47	51.36	-2.11	11
-132.57	-487.79	898.44	-36.56	48.03	-11.26	8
-148.19	-159.91	791.50	-35.83	37.48	27.53	8
-118.65	-425.78	1064.21	-87.98	47.21	56.03	10
-68.60	-432.37	997.31	-46.33	87.25	45.26	8
-229.98	-382.32	954.10	17.94	33.66	1.59	9
-55.42	-424.80	930.66	43.40	2.01	5.65	10
47.12	-409.91	976.81	38.33	34.36	47.61	8
-182.86	-324.22	999.76	22.25	49.77	-0.49	8
-263.43	-346.19	988.28	-9.43	1.19	-19.38	8
-147.95	-480.22	963.62	-32.07	-10.77	-13.76	11
-37.35	-598.14	1092.53	-9.12	19.17	2.29	8
70.56	-315.92	1035.16	29.82	51.36	-40.19	8
-57.13	-319.58	1028.32	-2.11	77.12	-40.34	10
-179.93	-289.06	910.40	-16.75	59.69	-15.99	9
-317.14	-553.96	974.61	-30.33	45.10	53.74	10
-281.01	-512.94	830.81	26.28	3.78	81.02	8
-204.83	-299.56	770.51	77.18	-35.52	93.72	8
-36.13	-287.11	854.00	69.46	-56.70	89.36	10
192.38	-150.39	939.70	60.36	-46.23	76.11	9
70.56	-344.24	1097.90	41.20	-9.83	50.90	8
32.47	-422.12	1211.67	49.56	-9.95	85.30	10
205.81	-366.46	1102.05	11.17	11.93	81.02	8
166.99	-413.33	968.02	-0.43	71.84	22.13	8
-186.77	-524.41	785.16	2.47	56.21	17.43	11
0.98	-414.06	840.09	24.90	13.85	79.22	8
168.46	-274.90	912.11	32.17	35.28	103.42	8
149.41	-311.52	999.27	66.93	100.37	35.37	8
-137.70	-292.48	1000.24	85.69	120.76	11.05	10
-239.75	-139.16	1012.94	85.33	79.96	16.36	9
41.26	-38.33	932.62	38.36	64.06	78.43	10
-14.16	6.59	650.15	-26.00	122.80	116.15	8
-156.74	-115.97	764.89	-81.82	106.54	139.71	8
-125.49	-464.84	1087.65	-89.97	96.28	188.02	11
-15.38	-540.77	1028.56	-33.87	114.62	299.44	8
53.71	-272.46	637.70	25.05	149.02	315.03	10
-311.77	-223.63	690.92	19.44	165.68	274.93	8
-227.78	-402.83	897.46	28.90	91.19	251.04	10
-73.24	-467.04	1106.69	64.03	80.32	165.01	9
-39.06	-239.99	1078.86	73.33	93.93	115.36	10
-187.01	-315.19	1041.75	34.27	111.66	62.59	8
-183.11	-281.74	872.80	14.50	128.20	121.28	8
-263.18	-443.60	883.30	-2.11	125.12	165.04	10
14.16	-364.01	953.86	2.08	94.85	177.98	9
49.80	-407.71	1032.47	-15.90	91.31	164.92	10
-100.10	-432.62	1066.65	-31.04	81.82	156.65	8
-114.99	-325.20	860.60	-11.57	69.21	164.49	10
-10.50	-249.27	694.09	7.97	77.24	139.53	9
-73.97	-256.35	805.18	17.61	94.91	110.32	8
14.16	-150.39	872.07	12.91	82.55	71.53	10
-52.73	-212.40	1041.50	-2.75	92.04	53.47	8
-281.25	-124.27	991.94	-28.02	70.89	2.41	8
-430.42	-149.17	948.49	-38.39	20.14	6.59	11
-321.29	-184.57	962.65	-55.91	-8.42	69.18	8
-271.24	-264.16	936.52	-39.58	5.49	101.07	8
-290.53	-99.12	810.79	-67.87	24.81	182.56	10
-121.58	-275.39	970.46	-122.89	12.54	195.89	8
-270.75	-485.84	1049.32	-136.35	43.37	176.51	11
-202.15	-304.69	960.94	-131.84	32.26	174.99	8
-195.07	-282.47	990.23	-195.34	16.27	147.37	10
-141.36	-298.58	1009.03	-226.68	2.20	128.14	8
-127.69	-595.70	1101.56	-281.04	7.97	129.85	10
75.68	-646.97	1114.26	-242.07	11.11	106.11	9
-20.02	-646.73	1031.49	-201.78	42.76	45.17	10
35.64	-790.77	1101.32	-137.82	64.51	22.13	8
-18.31	-790.04	1087.65	-55.21	84.26	15.23	8
-170.41	-806.40	1028.56	-18.65	86.91	26.31	11
-251.46	-855.47	1037.11	48.83	79.28	66.99	8
-140.38	-509.52	755.86	149.87	54.32	110.81	10
-211.18	-707.76	916.26	134.55	37.81	137.97	8
-135.74	-631.59	836.18	127.93	15.96	153.17	10
-166.50	-607.67	876.22	124.08	1.89	129.33	9
-93.99	-497.80	920.90	137.94	0.27	116.82	10
-158.20	-563.72	979.00	129.76	8.94	120.73	8
-121.83	-445.07	932.62	123.60	4.73	132.90	8
-116.94	-475.34	984.86	98.94	14.16	156.40	10
-55.42	-391.36	928.47	70.59	16.27	146.70	9
-151.86	-378.42	915.04	25.73	29.48	132.17	10
-203.86	-339.84	955.32	-37.32	25.12	91.34	8
-46.63	-447.75	1141.60	-74.92	-2.90	61.95	8
71.29	-546.14	1188.48	-68.51	30.12	48.03	11
1.95	-552.98	1142.33	-51.54	69.92	24.23	8
-242.19	-504.88	972.90	-46.97	52.09	23.86	8
-117.68	-413.33	1014.16	-133.03	0.40	68.57	10
84.72	-621.83	1217.04	-225.46	9.80	92.32	8
47.12	-564.45	1209.47	-273.99	51.12	87.22	11
88.87	-556.15	1167.24	-307.22	62.71	77.24	8
7.32	-654.30	1131.84	-315.80	77.18	65.58	8
28.81	-709.23	982.91	-286.01	78.67	40.56	10
-152.83	-1049.56	1074.22	-214.14	113.49	2.69	8
-156.74	-881.84	970.70	-66.53	105.16	35.43	11
-203.61	-797.85	941.65	-12.45	81.21	47.18	8
-222.66	-837.40	977.05	22.03	44.92	44.74	10
-202.64	-788.57	1007.08	39.03	32.01	58.17	8
-154.54	-731.93	1004.88	51.73	22.92	85.45	8
-230.22	-665.53	1004.15	18.92	21.76	105.50	11
-129.88	-845.46	1146.24	-59.20	14.59	148.04	8
-73.00	-804.44	1147.95	-98.21	30.40	136.93	10
-72.75	-672.85	1074.46	-165.47	41.93	97.38	8
-77.64	-766.85	1087.40	-199.16	46.02	80.41	11
-138.67	-805.91	1039.79	-234.92	72.11	33.78	8
-158.94	-1083.25	1059.57	-230.93	72.08	11.93	8
-204.10	-1387.21	1051.76	-165.47	71.56	24.41	10
-170.65	-1146.24	967.04	-17.61	53.65	49.32	10
-168.95	-1045.41	924.56	41.90	32.50	66.80	9
-117.68	-1032.23	938.96	48.86	18.89	69.58	8
-103.03	-1052.25	979.74	90.18	11.14	67.29	10
-125.24	-917.72	990.97	118.23	-1.19	64.61	8
-64.94	-841.31	983.64	130.92	-11.44	71.62	10
4.88	-857.91	1002.44	85.08	13.43	90.88	9
-5.37	-796.39	1046.88	54.96	35.74	93.93	8
-96.92	-835.21	1097.66	9.22	38.73	96.77	10
-92.04	-838.13	1045.65	-19.84	31.07	106.08	8
-99.12	-734.62	1029.79	-59.57	37.90	102.94	8
-87.89	-749.51	1064.94	-108.73	53.83	94.42	11
-137.45	-975.59	1081.30	-112.09	62.81	93.41	8
-165.04	-1050.54	1095.95	-79.96	67.44	84.81	10
-204.59	-946.78	1006.10	-25.21	60.85	70.77	8
-225.83	-1020.26	1038.33	-7.63	47.36	69.37	11
-208.74	-1064.45	1041.26	33.63	20.48	68.21	8
-177.73	-1004.64	992.19	76.87	6.38	50.60	10
-124.51	-985.84	996.83	97.38	5.98	43.67	8
-101.81	-921.63	1002.44	106.81	16.78	40.16	8
-85.94	-895.02	1068.12	92.99	15.93	36.41	11
-22.46	-853.52	1050.78	84.29	19.29	43.33	8
-13.43	-848.39	1050.29	66.31	36.04	56.88	10
-40.28	-859.86	1068.85	57.77	44.04	66.77	8
-78.86	-838.62	1060.55	37.81	52.70	82.92	8
-122.31	-857.91	1024.41	27.89	46.48	83.56	11
-133.54	-817.38	1013.43	21.76	45.20	82.28	8
-141.60	-800.29	1014.16	7.63	40.59	70.40	8
-148.68	-816.65	1015.14	-1.13	38.09	69.61	10
-111.08	-838.62	1080.08	-21.24	35.13	67.38	9
-141.11	-910.40	1088.13	-37.87	51.33	55.85	10
-157.96	-870.36	1081.30	-17.21	54.66	36.32	8
-168.21	-813.96	1031.98	-5.58	49.87	33.23	10
-198.24	-846.19	1037.11	-9.00	30.79	51.88	8
-144.29	-917.24	1085.21	1.43	24.20	53.83	9
-125.73	-924.56	1038.82	39.15	13.24	53.50	10
-109.86	-859.38	1020.26	57.89	9.25	66.04	8
-104.98	-869.14	1033.45	54.87	7.26	87.49	8
-76.17	-912.35	1089.84	59.36	6.56	90.33	10
-12.21	-840.33	1061.77	79.22	16.05	87.52	9
-32.71	-821.04	1035.64	74.25	41.14	87.10	8
-85.94	-797.85	1036.38	66.07	46.81	90.97	10
-83.74	-765.14	1018.55	52.73	46.39	97.26	8
-102.05	-805.66	1043.21	47.88	47.88	98.42	10
-146.73	-753.17	1024.66	45.23	48.83	90.79	9
-167.48	-743.65	1055.18	31.49	41.99	89.36	8
-121.09	-748.29	1103.76	15.08	36.53	82.86	10
-116.94	-724.12	1069.34	5.80	41.50	71.66	8
-184.57	-833.74	1066.65	3.42	44.46	73.91	11
-161.13	-759.77	1037.35	5.31	29.05	73.70	8
-90.33	-734.86	1044.68	3.78	22.92	58.84	8
-115.23	-749.27	1019.78	14.83	31.01	56.12	10
-141.85	-786.87	1063.48	16.24	21.55	62.87	8
-98.39	-811.04	1069.34	25.85	14.65	69.55	11
-56.64	-723.39	1044.19	31.95	15.72	73.79	8
-92.04	-736.57	1053.71	14.25	22.74	77.67	8
-46.39	-764.65	1075.93	4.91	23.93	82.21	10
-55.42	-758.06	1061.52	5.40	38.33	79.25	8
-93.26	-741.21	1044.92	1.65	44.56	77.24	9
-122.31	-760.01	1058.11	-5.58	42.66	75.59	10
-123.29	-782.23	1054.20	-8.45	36.77	77.67	8
-108.15	-780.03	1040.53	-2.14	34.79	82.43	8
-113.04	-760.01	1019.78	-4.21	35.61	79.44	10
-106.93	-771.24	1060.06	-8.30	36.07	76.84	9
-86.91	-729.25	1050.78	-16.60	35.89	73.94	10
-81.79	-775.39	1090.82	-39.67	43.43	78.64	8
-123.05	-875.98	1064.45	-45.62	49.16	76.90	8
-141.11	-879.88	1068.12	-7.81	45.65	63.63	11
-124.51	-788.33	993.16	11.20	44.31	56.79	8
-161.87	-783.94	1015.14	28.17	37.69	59.72	8
-105.22	-782.96	1080.57	41.20	22.37	59.27	10
-105.22	-727.29	1073.24	38.06	23.93	62.84	8
-105.96	-703.37	1075.20	17.30	20.75	69.18	11
-83.50	-765.14	1073.73	5.95	21.64	73.27	8
-78.61	-762.94	1041.50	7.29	25.45	77.12	8
-85.45	-753.42	1025.15	4.36	32.84	84.47	10
-89.36	-765.63	1059.57	2.35	32.10	78.16	8
-73.97	-759.03	1059.33	2.08	36.47	68.42	9
-96.92	-774.66	1051.76	-0.06	40.01	67.57	10
-123.54	-789.79	1050.54	1.50	39.00	72.45	8
-111.33	-753.91	1037.35	5.04	30.70	75.38	8
-86.91	-761.47	1053.96	3.69	34.82	74.34	10
-111.33	-764.65	1069.09	7.81	33.84	73.97	9
-70.07	-730.71	1054.69	3.08	35.25	71.41	8
-87.65	-760.74	1064.70	-2.47	40.62	67.99	10
-106.20	-805.18	1059.33	-3.97	42.69	78.43	8
-110.84	-807.62	1066.41	-0.89	39.00	86.40	8
-82.03	-765.38	1024.66	0.89	40.59	86.61	11
-124.02	-781.01	1026.37	2.17	43.76	79.10	8
-123.29	-785.40	1052.49	4.46	38.09	75.90	8
-98.63	-784.91	1055.18	9.86	35.28	72.42	10
-108.64	-801.27	1064.70	20.57	40.44	71.32	9
-141.11	-800.54	1028.32	23.65	40.71	71.53	10
-147.95	-773.44	1021.73	31.28	31.98	72.97	8
-90.09	-703.86	1038.33	35.43	23.62	68.88	8
-117.68	-705.81	1060.55	25.42	28.02	61.25	10
-104.98	-721.68	1096.44	16.42	23.19	67.14	9
-62.99	-691.41	1079.10	12.76	24.20	68.48	10
-83.74	-684.08	1052.73	1.13	30.67	69.00	8
-102.78	-769.29	1075.93	-13.98	32.75	76.81	8
-104.49	-784.67	1051.76	-11.14	34.03	79.86	10
-105.47	-806.88	1053.22	-1.62	35.10	75.62	9
-115.23	-773.93	1021.48	2.29	34.09	75.32	10
-89.11	-783.45	1048.34	5.46	31.59	71.56	8
-94.73	-771.48	1041.50	12.73	33.33	69.18	8
-93.26	-773.44	1062.74	8.61	34.48	74.95	10
-80.32	-767.82	1062.50	11.72	33.14	75.71	9
-86.91	-736.82	1059.08	12.76	33.20	76.57	8
-74.95	-706.54	1055.18	9.74	37.78	74.98	10
-84.47	-709.23	1057.86	2.75	43.76	73.85	8
-86.67	-725.34	1067.14	-6.90	47.76	78.86	8
-92.77	-768.55	1077.64	-9.28	50.93	81.39	11
-142.09	-734.86	1041.99	-11.99	51.97	81.48	8
-143.55	-766.85	1032.47	-13.98	40.95	76.54	8
-140.14	-781.98	1058.35	-5.10	39.00	76.81	10
-137.94	-779.05	1056.64	-1.22	35.64	70.59	9
-142.33	-790.04	1046.14	3.45	31.86	64.67	10
-155.03	-778.56	1038.57	11.26	28.14	61.43	8
-78.12	-715.33	1032.23	24.99	21.85	55.24	8
-111.57	-729.00	1066.16	29.75	27.22	53.10	10
-114.01	-724.12	1074.22	26.70	20.54	55.39	9
-89.36	-713.38	1081.30	17.30	18.59	64.03	10
-66.65	-675.78	1052.00	11.20	19.84	61.61	8
-86.67	-759.52	1074.46	-7.11	26.34	65.67	8
-61.77	-757.32	1047.61	-12.51	31.98	71.93	10
-84.96	-800.29	1050.29	-9.77	39.73	73.82	9
-96.19	-794.92	1040.28	2.14	36.38	78.12	8
-84.72	-772.22	1016.11	6.99	33.57	79.22	10
-99.12	-763.92	1043.21	15.75	35.03	72.39	8
-129.64	-753.91	1051.76	21.00	33.51	69.31	8
-106.69	-744.14	1053.22	22.28	29.21	71.11	11
-78.86	-720.95	1062.74	19.90	32.26	69.24	8
-86.18	-705.32	1066.89	14.56	38.57	65.80	8
-76.42	-703.61	1065.19	4.64	38.45	68.21	10
-60.30	-691.89	1056.40	-11.51	46.08	75.99	9
-92.53	-722.17	1061.77	-21.24	48.03	74.95	8
-122.56	-757.81	1038.33	-17.85	46.33	77.12	10
-118.65	-739.26	1028.81	-15.35	41.14	81.02	8
-93.02	-753.42	1050.29	-13.24	39.83	77.58	10
-125.49	-774.41	1036.62	-4.94	42.45	73.82	9
-163.82	-794.43	1027.10	5.98	35.80	61.74	10
-118.41	-764.89	1027.83	16.02	30.91	54.50	8
-92.04	-708.01	1033.20	31.07	32.47	50.99	8
-149.41	-709.47	1083.50	19.81	30.67	62.90	10
-80.81	-705.32	1074.71	15.32	15.53	69.82	9
-65.92	-721.68	1090.33	3.72	21.67	67.02	8
-73.24	-707.76	1043.95	1.65	27.83	65.55	10
-126.46	-773.44	1061.77	-7.84	34.88	74.22	8
-90.09	-775.63	1043.46	-2.59	27.74	74.25	8
-77.15	-741.46	1010.25	6.65	31.40	72.42	11
-96.92	-780.03	1041.02	10.01	29.91	70.53	8
-73.24	-771.73	1043.21	14.95	30.46	72.08	8
-91.06	-737.79	1046.39	17.43	32.81	68.60	10
-97.66	-753.91	1061.28	14.22	32.56	67.99	9
-96.44	-726.81	1053.71	17.15	33.23	70.50	10
-100.34	-720.95	1058.59	13.34	32.10	74.62	8
-71.04	-692.63	1049.32	11.57	33.05	76.08	8
-93.51	-694.09	1048.58	8.79	35.55	73.73	10
-105.22	-718.02	1081.79	3.88	34.30	73.12	9
-96.44	-710.21	1068.36	3.72	33.51	70.37	8
-86.18	-709.72	1054.20	1.83	35.55	68.30	10
-114.75	-718.02	1052.00	-4.30	39.76	64.94	8
-82.03	-753.91	1074.95	-12.57	34.91	72.85	8
-66.16	-744.63	1053.96	-11.72	39.31	74.10	11
-103.03	-721.44	1015.14	-15.11	39.55	73.27	8
-91.31	-755.13	1040.28	-13.55	34.73	74.92	10
-71.78	-747.07	1046.88	-9.00	36.29	76.42	8
-87.16	-745.85	1052.49	-5.07	41.44	75.41	8
-114.75	-767.33	1050.78	-2.87	40.65	69.61	11
-160.40	-781.49	1021.48	3.91	33.17	68.94	8
-122.56	-755.37	1025.63	11.08	27.50	64.97	8
-73.73	-722.41	1038.82	23.80	26.58	57.86	10
-107.91	-728.27	1075.93	30.61	32.47	55.63	9
-75.68	-706.54	1088.62	24.29	28.11	69.85	10
-64.21	-696.78	1085.69	8.51	30.40	76.78	8
-69.58	-682.86	1048.10	3.75	30.98	74.83	8
-107.42	-744.63	1050.54	-7.81	35.40	72.94	8
-110.60	-754.15	1034.91	-6.90	32.75	70.83	11
-85.94	-757.08	1027.83	0.43	31.22	64.85	8
-83.98	-750.73	1024.41	10.07	32.01	59.94	10
-71.29	-731.45	1050.54	12.33	33.63	61.65	8
-81.05	-735.11	1068.36	11.87	30.88	66.16	8
-81.79	-709.72	1047.12	9.12	34.21	67.32	11
-109.62	-721.68	1016.11	7.78	33.91	69.52	8
-110.11	-782.47	1061.04	18.65	28.41	73.00	8
-58.59	-722.66	1066.65	24.99	27.22	74.37	10
-53.96	-697.02	1062.74	27.47	30.91	73.18	8
-10.74	-716.06	1099.12	16.24	40.68	78.95	9
-28.81	-671.39	1044.43	1.22	57.46	82.49	10
-99.37	-635.74	1032.96	-24.02	54.05	87.86	8
-64.94	-569.09	1004.88	-80.69	51.15	86.15	10
-55.66	-637.94	1106.69	-123.54	49.96	82.03	8
-47.36	-553.71	1131.10	-104.89	73.03	92.44	9
132.57	-618.41	1219.97	-74.65	55.45	78.86	10
202.88	-777.34	1290.28	49.38	117.37	29.79	8
-236.57	-786.38	1105.47	95.25	121.64	20.02	10
-4.39	-468.99	969.24	173.22	75.44	41.02	9
96.19	-533.20	976.07	182.16	96.01	28.90	8
-551.27	-665.28	674.80	196.23	142.64	-16.69	10
-525.39	-733.15	845.46	171.75	55.97	34.30	8
-174.56	-603.03	934.33	176.06	33.81	41.14	10
-9.52	-495.85	893.07	117.77	7.17	49.68	9
-342.77	-413.57	1085.94	41.93	16.82	-34.21	8
-656.74	-503.17	968.51	-64.00	-19.50	-103.79	10
-538.57	-522.46	870.61	-156.28	-101.14	-146.51	8
-26.37	-761.96	1156.98	-149.72	-41.29	-215.33	10
-201.17	-727.78	1173.58	-171.84	-58.59	-238.86	9
-109.37	-631.59	1126.95	-251.53	-77.82	-197.63	10
388.43	-671.63	1250.49	-367.71	-82.73	-169.83	10
-155.03	-1222.41	1142.82	-386.87	61.31	-207.61	8
-334.72	-1148.44	765.14	-290.83	-14.62	-136.93	11
261.23	-1364.99	1109.86	-168.61	-69.00	-49.84	8
113.77	-1110.11	1107.42	-23.90	47.09	-33.11	10
-166.26	-708.25	853.52	-58.62	30.30	33.11	8
281.74	-919.19	1053.96	-106.48	40.44	77.76	10
-81.54	-1084.47	986.33	-183.44	81.09	51.88	9
187.01	-916.99	948.00	-181.03	72.51	49.59	10
-346.44	-1246.34	882.81	-232.03	97.78	-9.37	8
-16.60	-1204.83	1106.20	-92.80	28.41	6.44	10
-85.94	-923.34	929.20	-40.89	34.67	-8.61	8
-120.61	-976.07	1055.66	-64.91	56.30	-9.64	9
-91.55	-1018.31	1074.46	1.83	46.54	-10.68	10
-205.08	-1246.09	958.98	46.91	53.44	3.30	8
-131.59	-1372.80	909.91	118.41	34.70	-20.84	8
-55.91	-1333.50	854.00	165.65	35.95	-74.68	11
-289.55	-1170.17	1000.00	207.00	25.30	-56.98	8
-103.03	-1012.94	999.76	245.21	-5.13	-29.51	10
46.14	-978.76	1059.81	253.36	-13.98	-40.07	8
71.29	-827.88	1014.89	271.27	28.08	-50.14	10
98.39	-694.58	904.05	255.92	50.38	-48.00	9
92.29	-711.18	1027.10	246.95	64.54	-30.67	10
149.90	-561.77	979.25	254.64	79.93	-4.46	8
64.21	-648.68	1079.10	199.92	93.99	-24.51	8
-51.76	-724.61	1074.95	190.37	86.03	-27.56	10
-46.88	-774.90	1117.19	160.95	82.21	-17.00	9
67.14	-643.31	1031.49	159.42	111.79	-0.95	10
-182.62	-523.93	1000.00	157.47	135.47	-8.48	8
-428.22	-458.01	852.78	85.94	114.53	60.94	10
-438.72	-537.84	1015.87	13.21	94.36	115.26	9
-129.64	-606.69	1090.33	65.19	61.80	75.59	8
-122.56	-559.81	1118.65	93.41	92.68	68.73	10
-348.39	-444.34	1071.04	75.78	98.54	133.15	8
-255.37	-417.72	985.35	75.81	74.92	157.71	10
-341.80	-329.10	953.61	62.07	48.74	155.76	9
-216.55	-179.20	849.37	44.95	21.24	226.78	10
84.23	-405.03	859.62	0.49	11.26	226.29	8
123.78	-555.66	955.81	1.07	51.27	241.82	8
266.60	-521.73	969.24	32.56	93.60	237.88	10
-44.92	-479.00	1017.33	95.86	172.03	240.57	9
-41.99	-513.67	1139.89	153.20	159.61	326.23	10
3.91	-368.16	1052.98	179.66	170.65	333.71	8
-480.47	-589.60	1128.66	170.84	126.31	294.71	10
-490.23	-874.02	944.34	163.85	27.89	340.12	8
94.73	-614.75	1036.13	182.43	40.50	293.03	11
-214.11	-644.04	1069.09	184.54	78.55	205.60	8
-63.23	-519.78	1185.55	175.63	73.70	278.47	10
80.32	-498.05	1257.32	167.05	144.81	250.24	8
-142.09	-435.79	1010.74	186.65	176.48	264.40	11
-195.31	-254.88	827.39	172.36	152.07	262.73	8
-175.78	-273.19	901.12	144.07	103.73	204.68	10
-135.25	-310.79	837.89	120.48	116.49	153.02	10
-610.60	-341.31	716.55	130.80	108.52	124.30	8
19.29	-336.91	944.82	150.70	58.93	184.51	11
-306.64	-442.87	734.62	252.59	43.70	113.19	8
28.56	-94.97	702.88	326.08	3.57	70.37	10
-19.78	207.52	749.02	325.96	15.26	13.46	8
-117.19	314.21	663.57	293.67	8.12	-10.13	9
-266.11	444.34	611.57	177.70	-4.67	-14.31	8
-350.34	406.74	589.11	46.11	-25.48	-89.29	10
-191.41	252.93	619.14	-19.26	-69.43	-120.82	8
-166.02	102.54	700.20	15.53	-106.48	-220.79	10
-469.24	143.55	624.51	27.62	-165.86	-198.39	9
-334.23	-591.06	804.20	100.80	-220.03	-211.73	10
-323.49	-242.19	526.12	223.82	-214.02	-214.11	8
-285.89	-340.58	646.73	219.36	-256.41	-178.68	10
-773.68	-61.52	460.94	250.79	-249.51	-106.57	8
-328.86	305.42	416.99	157.20	-277.98	27.47	11
-152.10	366.70	367.43	124.30	-336.09	-67.11	8
-233.15	44.19	792.72	53.41	-295.59	-20.60	10
-376.22	-260.25	500.98	77.55	-280.49	34.06	8
126.22	875.98	334.72	125.09	-212.22	137.45	11
253.91	637.21	483.89	-33.78	-165.31	196.62	8
252.69	12.70	555.42	-195.01	-111.05	119.23	10
-184.33	-11.23	688.48	-263.06	-115.39	50.93	8
7.57	101.56	754.88	-207.82	-130.74	51.73	10
270.75	-176.76	613.53	-152.31	-114.14	-2.29	9
-16.36	5.37	628.66	-25.88	-72.66	-33.45	10
79.10	-14.40	553.22	11.32	-74.58	70.43	8
262.70	26.37	582.03	-1.83	-77.88	-13.58	8
52.98	140.14	517.09	-46.91	-26.58	-66.77	8
-235.84	-197.75	666.99	-1.22	-20.81	-78.92	11
-99.61	-161.87	595.46	83.89	-12.42	-37.23	8
171.63	-397.46	889.65	159.18	-16.24	-18.49	8
-81.05	-237.79	746.83	241.49	62.87	86.98	10
69.58	157.47	451.17	206.39	50.14	129.15	8
54.20	419.19	407.47	115.17	96.16	172.33	9
-61.28	338.38	293.95	50.75	110.29	166.41	10
-123.54	116.70	572.75	-42.21	64.39	141.97	8
-26.86	91.55	589.36	-56.06	36.25	61.28	10
-85.45	48.58	528.08	-54.72	63.05	74.43	9
107.67	-9.28	586.67	-90.36	50.26	48.92	8
21.73	-364.26	618.41	-31.28	66.31	-8.61	8
62.01	-306.64	588.62	136.05	73.39	-65.31	10
-210.45	52.49	589.84	176.42	67.08	-107.12	8
-405.27	333.01	480.47	137.18	60.06	-16.39	9
-53.22	144.78	555.91	47.33	83.04	139.31	10
107.91	-107.18	667.97	75.10	47.36	99.91	8
43.21	30.03	497.80	83.95	69.06	93.14	10
-144.53	245.85	326.42	25.91	63.51	117.37	8
8.06	236.08	440.19	-61.58	73.61	140.26	9
7.08	189.21	484.62	-93.32	75.20	124.08	8
-15.14	187.26	514.65	-104.25	93.48	138.34	10
-137.21	149.17	543.21	-87.49	52.61	130.68	8
-90.82	79.35	608.40	-59.84	47.36	134.19	10
-50.29	78.37	551.03	-2.14	70.80	139.98	9
-64.70	128.66	490.23	8.42	85.24	170.68	8
-12.94	19.04	574.95	29.36	105.96	233.52	8
76.66	-106.93	623.54	70.71	127.87	264.53	10
300.29	99.12	475.83	129.03	155.91	259.37	8
181.15	176.51	447.75	83.68	213.56	85.14	11
-22.95	-150.15	719.97	-42.91	295.35	130.65	8
219.73	-288.82	760.99	20.72	336.36	153.90	8
200.20	31.74	549.32	17.91	341.89	163.24	10
216.06	264.89	376.95	-1.71	418.33	262.63	9
214.11	125.49	492.92	-63.90	410.13	289.40	10
3.17	-131.35	621.83	-4.43	393.22	134.25	8
-276.61	-125.73	421.39	84.01	347.60	-54.26	10
-513.92	-22.46	418.46	63.57	304.50	-57.80	8
-503.42	167.72	343.26	16.60	266.63	-1.77	9
-250.24	4.64	657.96	-53.22	183.87	205.47	10
-50.78	-3.91	715.09	-58.93	147.71	242.16	8
-51.51	9.28	760.25	-86.06	150.21	256.26	8
119.63	68.36	657.71	-133.64	207.46	213.90	10
-464.36	406.98	399.41	-95.92	190.86	131.10	9
-45.41	146.00	678.47	-138.82	140.63	124.60	10
-199.95	-429.93	845.46	-114.35	137.30	99.91	8
-17.82	-86.67	577.64	33.29	133.91	133.27	10
-57.86	59.57	441.65	69.34	148.07	68.66	8
-335.69	-37.60	614.99	69.03	133.09	129.70	9
-337.40	152.10	458.74	4.12	104.28	209.63	10
-104.49	304.93	649.41	-53.25	62.16	169.01	8
-700.44	27.59	662.60	-113.89	65.06	90.58	8
-245.36	-146.24	785.16	-88.84	-6.13	115.66	9
-185.30	-93.26	696.53	-90.18	46.60	126.22	8
31.01	-127.20	649.90	-76.78	-3.20	97.35	10
-388.92	-169.92	812.26	-42.18	63.54	162.72	8
83.01	231.93	488.77	-47.79	50.81	166.90	8
-242.19	-77.88	787.35	-71.38	59.30	131.35	11
-188.23	-429.93	943.12	-66.41	48.65	120.39	8
46.14	-67.87	655.27	57.71	4.00	109.50	8
42.24	221.44	582.28	86.09	-19.56	71.69	10
344.73	320.80	661.62	-15.20	62.19	73.58	8
-110.11	222.41	520.26	-40.37	68.42	75.87	9
-207.03	41.26	717.53	-92.38	80.54	161.25	10
-63.96	78.12	750.49	-107.54	72.30	117.00	8
26.86	-278.32	908.45	-116.61	23.32	88.75	8
211.91	39.55	663.57	-135.71	82.40	63.69	10
-7.08	5.13	503.42	-60.03	42.05	67.78	9
-173.58	-34.18	720.95	-100.49	81.02	18.92	8
-401.61	-275.39	878.17	-125.34	39.52	12.57	8
-201.17	-239.50	807.86	-157.93	27.13	110.44	10
27.59	-248.05	823.00	-107.70	62.26	-11.05	8
-120.85	-336.43	918.95	-146.85	42.39	-7.02	11
131.59	-207.76	825.20	40.62	48.40	50.75	8
-73.24	-110.84	807.86	112.12	47.61	81.88	8
66.89	49.07	820.07	119.29	62.32	142.64	10
31.49	-54.44	573.49	92.07	27.44	194.85	9
-7.57	-408.45	1057.86	44.07	48.16	233.61	8
183.11	-52.25	683.59	89.94	66.35	264.37	10
-116.21	-205.32	769.29	-24.48	113.77	216.67	8
-27.10	-195.80	774.17	-17.70	77.42	229.71	10
189.94	-90.33	823.24	-14.40	133.91	240.36	9
282.47	-43.95	889.16	-43.27	194.67	235.93	8
-35.89	-121.83	760.74	37.93	292.94	375.55	10
95.21	-436.77	942.87	65.03	256.96	401.03	8
52.25	-82.03	570.31	204.83	298.68	311.00	10
-250.49	-171.14	769.78	245.21	257.60	245.30	9
41.50	132.57	538.33	247.07	216.71	205.32	10
-249.51	90.09	677.73	140.44	239.35	141.11	8
-90.33	-64.21	796.63	78.61	203.09	178.62	10
-105.96	36.13	651.12	8.12	161.29	124.85	9
-172.85	-103.52	759.03	-47.49	163.76	170.93	8
-232.18	-236.33	909.91	-103.49	126.50	179.72	10
-119.63	-202.64	802.98	-101.41	95.12	187.62	8
-58.59	-142.58	780.76	-95.58	110.53	185.27	10
-198.73	-126.71	867.19	-97.14	69.40	116.18	9
-80.08	-347.17	859.38	-49.99	110.66	155.00	10
-207.76	-198.49	663.33	2.01	80.93	135.47	8
-119.63	-199.46	760.50	4.58	50.26	131.01	10
-111.08	-199.46	765.38	28.02	43.55	145.42	8
-83.50	-208.74	818.60	78.06	23.07	124.11	9
-168.95	43.70	687.50	77.94	30.98	116.64	10
-58.11	161.87	689.21	-10.53	10.74	111.27	8
103.76	152.59	864.26	-127.17	46.57	59.11	8
-103.03	-18.31	880.86	-147.64	42.63	60.88	10
-54.93	-470.95	1087.40	-190.09	36.74	102.48	9
-137.94	-198.49	858.15	-125.21	62.07	98.14	10
-57.62	-119.63	728.27	-96.89	45.65	93.78	8
-35.64	-266.36	856.45	-133.73	53.41	65.80	8
-45.41	-225.59	864.50	-105.35	52.19	49.80	11
-130.13	-423.58	1015.14	-101.84	32.99	67.05	8
-6.59	-326.17	922.36	-56.40	-12.70	116.79	10
-50.05	-119.38	833.74	-18.74	30.49	145.94	8
-5.62	66.89	942.87	72.57	14.19	74.58	8
91.55	268.31	609.38	45.87	44.07	64.36	9
-124.02	-128.66	918.70	-17.55	42.69	41.63	10
122.56	-3.66	642.58	29.17	15.59	10.35	8
43.95	-82.03	740.23	-28.69	85.69	-2.87	8
-146.97	-123.54	800.54	-79.65	88.04	-5.07	10
-298.83	-368.90	1078.13	-211.94	22.61	15.69	9
62.74	-310.55	1137.70	-237.92	-23.35	20.63	8
-185.30	-212.89	966.80	-234.62	34.27	-1.22	10
-204.10	-308.84	989.50	-290.65	12.88	30.79	8
85.69	-409.67	1020.51	-305.36	6.99	50.45	10
146.00	-466.55	911.87	-241.85	22.34	79.96	9
110.35	-640.14	978.76	-212.74	69.52	44.83	8
-143.55	-747.31	946.78	-78.58	72.08	45.96	10
-116.21	-742.43	944.82	18.74	8.73	42.69	8
125.00	-587.89	888.43	56.64	1.37	39.70	11
150.88	-491.21	915.28	82.12	66.22	42.18	8
-43.21	-579.83	941.89	89.32	73.09	20.45	8
-98.88	-494.14	816.16	13.31	70.07	66.01	8
-198.00	-628.91	906.98	-47.24	58.20	83.44	10
-140.14	-723.63	993.41	-92.96	53.04	113.37	9
-162.11	-691.89	998.78	-86.24	16.72	60.03	10
-213.62	-603.52	913.57	-56.79	23.32	40.07	8
-230.22	-559.57	942.38	-67.90	20.29	18.46	8
-149.41	-516.60	1093.51	-59.27	9.77	6.50	10
-80.81	-469.73	1074.95	-47.55	8.06	18.92	9
10.50	-475.83	1120.36	-100.49	33.51	21.79	8
-143.07	-696.53	1191.41	-135.68	51.82	34.94	10
-157.47	-614.01	1180.18	-96.56	24.35	50.38	8
-143.07	-619.14	1206.54	-71.41	4.03	54.87	10
-76.90	-706.54	1212.16	-85.88	-17.79	51.51	9
49.32	-508.54	1104.74	-105.77	9.77	21.39	8
-171.63	-528.32	1117.43	-166.81	22.03	-34.45	10
-35.89	-771.00	1061.28	-168.24	6.04	2.62	8
32.23	-768.80	970.95	-202.03	34.27	29.33	11
-75.44	-664.06	976.07	-210.05	26.46	28.20	8
39.31	-746.09	1267.58	-226.53	28.05	15.38	8
-92.53	-670.41	1137.21	-186.43	58.62	13.40	10
-69.82	-920.41	1041.99	-195.80	59.27	13.21	8
-93.02	-897.71	869.87	-247.83	56.34	2.32	11
-123.29	-682.86	929.20	-279.24	50.60	11.81	8
-51.03	-944.09	988.04	-315.77	53.77	41.08	8
-58.84	-1200.68	908.45	-287.08	70.10	53.44	10
-6.10	-1436.52	950.44	-218.75	56.64	45.07	8
-73.24	-1477.78	972.66	-81.70	50.96	45.53	9
-1.95	-972.41	920.65	-53.47	56.27	46.66	10
-21.00	-924.80	965.09	-52.61	72.66	55.63	8
7.57	-934.08	1004.64	-93.66	76.54	59.54	8
-9.28	-988.28	1057.37	-113.62	74.98	68.39	10
99.61	-1173.58	1099.12	-112.12	78.09	85.33	9
-52.00	-1280.52	1045.41	-109.16	107.91	99.06	10
-114.50	-1246.83	1038.82	-109.31	93.02	135.93	8
-49.32	-1317.87	984.38	-105.74	69.18	127.56	10
-41.02	-1284.91	828.13	-85.78	68.12	37.02	9
-125.73	-1302.49	900.88	-51.39	33.81	-32.78	10
0.24	-1441.65	1009.28	-14.68	74.13	16.42	8
-58.35	-1510.50	964.36	2.96	110.69	41.99	8
-332.76	-1374.51	856.69	28.35	117.43	68.79	10
-171.88	-1197.02	755.37	51.45	36.10	71.72	9
-46.63	-1066.41	730.71	40.99	15.29	37.87	10
2.69	-1046.39	806.15	-33.84	36.65	26.43	8
-130.86	-1100.10	913.09	-78.95	51.15	27.13	8
-272.46	-1240.97	952.15	-64.61	27.71	52.09	10
-93.99	-1070.07	919.68	-80.41	26.55	96.28	9
-213.38	-1097.41	862.06	-109.92	65.64	80.75	10
-251.71	-1255.37	897.71	-117.86	62.62	22.00	8
-250.73	-1379.64	925.29	-105.29	60.64	-6.74	10
-287.84	-1434.08	1051.51	-67.29	58.01	-2.47	8
-152.83	-1329.35	916.99	-21.39	49.96	33.69	9
-305.18	-1248.29	946.78	19.74	42.94	65.46	10
-134.03	-1184.33	943.60	-8.27	28.90	92.80	8
-106.20	-1204.83	915.28	-55.11	46.57	27.22	10
-250.24	-1383.06	872.56	-71.44	45.93	2.90	9
-186.04	-1312.26	936.52	-83.95	12.73	-7.93	8
-87.65	-1340.82	918.46	-103.09	20.11	38.73	10
-136.72	-1369.14	899.41	-93.60	51.36	21.27	8
-179.93	-1424.32	941.65	-70.92	25.88	-72.08	10
-33.20	-1479.25	898.44	-64.36	27.04	-83.53	9
-85.21	-1596.92	805.42	-30.30	42.45	-56.40	10
-101.81	-1548.58	733.64	34.91	34.33	-25.05	8
-221.19	-1323.24	681.40	90.33	41.35	39.49	8
-230.22	-1214.36	663.33	92.65	-6.99	62.38	10
-324.46	-1190.92	581.05	83.71	-43.73	85.66	9
77.88	-1270.02	664.55	50.69	-118.29	122.10	10
213.62	-1458.01	1046.39	16.82	-88.75	101.81	8
107.42	-1383.30	1159.42	-25.67	-39.34	109.56	10
58.11	-1381.10	1080.08	-99.73	-30.52	117.16	9
-117.68	-1495.61	792.24	-135.04	1.25	151.95	10
-170.90	-1463.13	679.20	-143.89	-18.80	204.35	8
-198.97	-1284.67	456.79	-129.43	-16.45	213.10	10
36.38	-1451.90	900.88	-96.07	-38.94	159.52	8
13.92	-1399.41	1212.40	-9.09	48.25	46.91	11
-247.07	-1388.92	1016.36	1.74	11.14	101.99	8
237.55	-1481.93	1006.59	2.08	-63.48	122.34	10
194.58	-1453.86	940.67	-19.38	-19.50	91.80	8
186.77	-1465.58	1037.84	-48.65	9.52	93.32	10
61.28	-1569.09	947.27	-71.23	43.88	111.36	9
62.99	-1594.48	708.25	-81.39	59.33	105.83	8
-127.69	-1654.05	608.15	-69.82	79.65	86.64	10
-102.05	-1373.54	449.22	5.89	51.94	102.81	8
-152.10	-1319.58	516.36	4.39	17.52	130.46	11
-158.20	-1513.92	907.71	14.13	-11.81	128.42	8
-103.03	-1325.44	825.20	44.89	-42.63	137.08	10
-118.90	-1379.64	875.00	38.24	-43.43	164.03	8
-128.17	-1314.94	817.38	42.63	-77.42	159.36	10
25.15	-1194.58	706.79	-1.95	-93.05	157.62	9
119.14	-1188.48	719.97	-83.68	-82.15	147.46	10
103.03	-1245.85	699.95	-91.46	-73.00	135.19	8
131.84	-1638.92	682.37	-165.92	-45.44	122.38	10
6.84	-1904.79	588.62	-160.52	10.44	104.22	8
-137.70	-1810.30	581.54	-53.38	60.67	111.21	11
-105.96	-1523.68	481.45	9.12	21.70	145.90	8
113.53	-1498.05	520.26	9.58	22.89	56.24	10
-151.37	-1520.26	619.63	24.84	47.73	21.61	8
-204.10	-1295.17	695.07	19.07	7.54	51.97	9
-33.20	-1465.58	906.01	-10.35	-54.93	74.58	10
125.00	-1526.12	909.42	-23.74	-43.18	85.08	8
166.26	-1488.04	869.63	-37.38	14.13	80.54	8
132.32	-1457.03	845.70	-72.91	63.29	77.61	10
60.30	-1392.82	684.33	-94.60	75.47	73.55	9
-102.54	-1721.19	701.42	-132.51	84.23	82.43	10
-62.74	-1697.27	626.22	-74.80	74.92	60.64	8
-213.38	-1528.56	627.93	-51.94	61.68	78.64	10
-174.80	-1487.55	633.79	-77.48	3.78	127.81	8
26.61	-1533.94	732.18	-69.58	-9.52	116.30	9
-220.95	-1602.78	630.86	-68.60	15.17	90.06	10
-165.53	-1608.89	596.92	-34.85	-47.36	121.00	8
-116.46	-1722.66	507.81	6.81	-67.14	119.38	10
-69.34	-1768.80	605.47	53.04	-71.53	105.44	8
-44.68	-1758.30	603.03	119.78	-90.06	124.45	11
235.84	-1567.38	443.60	141.91	-78.46	118.41	8
333.98	-1567.87	490.23	149.11	4.06	60.67	10
-112.06	-1649.90	512.70	112.21	59.42	45.93	8
13.43	-1646.73	729.00	134.98	26.92	99.18	11
-10.50	-1489.26	710.21	128.33	67.11	101.59	8
-134.52	-1453.37	775.88	64.54	90.33	60.24	8
-174.32	-1341.31	779.54	35.80	87.92	41.93	10
-234.62	-1502.69	763.67	-30.00	76.20	22.22	8
-154.79	-1460.45	780.27	-31.43	51.36	8.45	11
-118.90	-1507.32	735.60	-20.81	46.48	27.98	8
-121.09	-1501.95	680.18	-8.09	30.64	38.60	8
3.91	-1579.10	704.59	-4.85	24.14	26.21	10
29.30	-1541.50	634.52	21.51	22.67	1.98	8
96.92	-1442.14	650.15	-1.34	34.27	-26.03	9
-19.29	-1517.58	688.72	-62.87	38.73	-21.00	10
11.23	-1557.37	734.38	-96.01	11.23	-5.98	8
120.36	-1530.03	636.47	-103.61	20.02	-13.92	8
251.71	-1277.59	552.49	-116.24	40.01	-47.67	11
106.45	-1391.60	691.41	-154.57	91.55	-76.02	8
-102.78	-1714.36	755.62	-166.41	89.78	-47.64	10
-154.30	-1815.92	739.50	-64.51	49.87	9.92	8
-11.72	-1647.71	519.04	-5.37	30.98	61.40	10
19.04	-1646.24	598.39	-0.95	33.81	73.46	9
122.07	-1712.40	676.76	63.66	32.65	93.54	8
128.66	-1608.89	687.26	159.42	57.65	88.96	10
158.94	-1434.08	598.14	222.35	92.13	89.26	8
131.10	-1366.94	632.57	204.59	114.53	40.16	10
28.81	-1291.50	621.09	181.67	126.07	31.37	9
-29.30	-1271.24	666.50	123.44	118.71	13.00	10
137.45	-1385.01	897.95	92.01	115.02	-2.66	8
-17.33	-1445.80	884.03	108.09	125.82	-43.30	10
34.42	-1499.27	784.42	127.29	97.38	-25.51	8
2.20	-1526.86	779.54	186.95	78.58	19.62	11
-2.20	-1535.89	755.13	215.18	66.99	62.65	8
22.22	-1172.12	459.96	217.68	115.91	125.85	8
-36.87	-1096.19	520.75	134.06	93.54	144.93	10
106.93	-1253.91	691.65	110.78	25.18	173.19	9
166.99	-1284.42	801.51	145.97	20.84	191.68	10
100.59	-1446.04	1082.28	236.57	44.31	251.50	8
-166.99	-1317.14	1010.99	276.61	30.18	293.15	10
26.61	-1194.58	1021.24	307.86	-1.46	412.96	10
127.69	-1218.26	1034.42	264.71	42.79	524.35	9
-67.87	-1336.43	1219.73	180.69	91.74	606.99	10
-395.02	-1471.19	1180.42	93.41	111.51	569.58	8
-219.73	-1416.75	1078.13	69.31	77.00	545.65	10
-212.40	-1273.93	843.99	31.52	74.77	455.51	9
-252.69	-1288.09	868.65	4.36	39.34	391.94	10
-176.03	-1161.87	977.54	37.57	23.32	372.80	8
-87.65	-1164.55	911.38	57.56	29.54	383.91	10
-305.18	-977.78	908.20	51.88	78.86	333.13	8
-624.02	-928.96	868.90	46.17	18.68	250.21	11
-203.86	-947.02	872.31	38.24	-64.88	228.45	8
39.55	-1030.03	1007.32	39.64	3.94	206.39	10
-323.24	-988.53	1052.73	33.36	52.86	218.87	8
-264.16	-1009.77	1192.14	-26.28	13.43	280.70	10
-610.11	-1170.65	1053.71	-76.78	47.73	307.62	9
-386.96	-1402.83	1253.17	-120.09	-1.50	354.37	10
-413.57	-906.49	1050.54	-88.04	16.78	264.86	8
-480.96	-881.10	1030.27	-140.47	-15.35	218.02	10
61.77	-924.80	1185.79	-134.25	25.39	158.33	9
-116.70	-1010.99	1083.98	-92.41	71.04	95.92	10
-726.56	-1249.51	775.88	-17.94	113.28	70.56	8
-423.34	-1199.71	910.64	-38.30	29.42	124.57	10
-302.98	-992.92	928.22	-87.40	63.48	124.18	8
-457.52	-1076.42	924.07	-184.48	59.36	100.22	11
-444.09	-1294.68	1021.48	-232.36	72.11	139.37	8
-429.69	-1055.66	925.29	-212.01	104.28	129.82	10
-572.75	-1291.99	1066.65	-153.72	64.54	103.85	10
-572.02	-1169.92	741.94	-93.02	62.04	88.47	9
-634.28	-1240.48	863.28	-141.78	48.68	112.98	10
-291.26	-1267.82	959.72	-126.68	33.87	85.45	8
-759.03	-1464.11	869.63	-101.87	98.21	53.34	10
-671.88	-1388.43	626.46	-49.77	33.97	113.13	8
-631.10	-1195.80	647.22	-82.46	2.93	122.92	11
-518.31	-1121.83	841.31	-110.26	-20.78	128.75	8
-302.98	-1089.60	909.91	-169.86	7.35	152.95	10
-193.60	-1104.49	848.63	-199.65	61.80	161.74	8
-465.33	-1404.05	801.27	-245.27	82.40	114.56	10
-586.18	-1583.50	583.50	-211.98	54.63	125.21	9
-631.59	-1791.02	622.80	-191.16	24.99	171.05	10
-539.31	-1788.57	652.34	-109.83	7.48	163.85	8
-556.15	-1552.98	651.12	-65.40	2.90	120.82	10
-509.28	-1619.38	666.75	-66.38	11.96	113.31	9
-507.57	-1609.86	772.95	-9.89	-1.65	91.80	10
-521.00	-1351.81	669.19	34.00	0.18	80.02	8
-521.73	-1271.73	631.10	-1.77	8.42	77.24	10
-538.57	-1340.82	635.25	-72.08	32.20	92.96	8
-626.71	-1453.61	657.96	-92.62	24.35	94.02	9
-762.94	-1464.36	518.80	-115.02	-26.00	86.46	10
-469.48	-1685.55	635.74	-123.08	-89.02	116.15	8
-351.07	-1685.06	765.14	-93.90	-46.20	110.96	10
-259.03	-1552.00	749.51	-54.41	-33.57	104.43	8
-188.23	-1589.84	827.88	-32.26	14.04	85.33	11
-375.00	-1551.03	770.26	-29.21	45.47	70.47	8
-396.24	-1453.37	754.39	1.86	29.94	59.66	10
-324.46	-1447.02	699.22	-9.64	51.94	79.35	8
-352.54	-1344.97	620.85	-38.57	99.73	69.46	9
-590.58	-1558.59	748.54	-71.08	94.27	74.71	10
-772.46	-1765.38	612.79	-75.90	34.67	93.05	8
-433.11	-1653.56	889.89	-70.34	32.68	143.83	10
-718.26	-1635.99	770.75	-102.63	77.03	75.84	8
-935.30	-1748.05	745.85	-106.35	2.26	4.52	11
-500.49	-1785.16	750.98	-48.13	-114.35	-7.39	8
-293.95	-1727.54	646.24	19.74	-101.04	-35.00	10
-392.09	-1766.36	647.71	46.20	-62.19	-26.98	8
-523.19	-1582.76	570.07	101.68	-40.77	35.86	8
-253.91	-1451.66	647.95	94.76	-28.23	98.02	11
-349.12	-1459.96	764.40	38.73	27.59	116.85	8
-455.08	-1393.55	663.33	-3.94	38.18	163.18	10
-535.64	-1496.34	714.36	-56.92	16.11	153.63	8
-536.13	-1717.53	645.75	-3.08	15.41	121.77	11
-611.33	-1479.98	478.27	35.16	15.44	111.05	8
-614.75	-1397.71	521.48	61.55	-29.97	56.64	10
-500.98	-1469.73	573.00	83.40	-25.33	16.88	8
-599.37	-1472.17	544.92	105.47	-15.05	30.85	10
-512.94	-1356.45	511.23	95.86	-14.89	34.85	9
-481.69	-1464.60	588.62	53.99	-8.91	48.19	10
-551.27	-1315.19	533.94	32.50	-29.05	52.64	8
-326.42	-1363.53	709.72	-58.62	-74.89	81.91	8
-122.31	-1479.49	823.24	-111.54	-28.47	108.76	10
-208.25	-1312.99	661.62	-108.89	16.24	110.96	9
-230.22	-1276.12	578.86	-134.67	26.49	90.33	10
-271.24	-1349.12	599.85	-139.16	38.82	36.65	10
-296.63	-1537.11	654.30	-131.53	31.19	-4.73	8
-363.53	-1650.15	660.64	-70.28	30.79	7.42	9
-386.47	-1511.23	626.46	-28.99	34.88	39.73	10
-398.68	-1506.35	656.74	-46.60	28.50	79.77	8
-330.32	-1463.87	607.91	-71.14	40.07	98.36	10
-390.38	-1258.06	478.27	-178.01	55.11	155.85	8
-385.25	-1509.03	532.23	-222.11	57.92	175.42	11
-504.64	-1745.61	543.21	-244.23	56.55	198.82	8
-519.29	-1583.74	365.97	-219.27	36.44	191.68	10
-483.15	-1733.15	351.07	-189.67	16.66	144.90	8
-535.16	-1675.54	270.75	-153.90	17.76	133.33	10
-490.72	-1790.53	360.35	-131.74	0.85	139.59	11
-389.40	-1739.99	362.30	-80.05	22.95	113.28	8
-413.09	-1770.51	274.66	-53.16	45.23	92.77	10
-545.17	-1911.87	294.19	13.03	53.77	78.46	8
-475.59	-1932.86	373.29	106.54	20.75	85.14	9
-434.33	-1701.42	344.97	199.86	28.93	99.15	10
-500.98	-1547.61	320.07	209.96	34.97	131.62	8
-493.16	-1621.58	406.74	176.85	28.53	168.55	10
-493.16	-1575.20	417.48	143.49	22.89	161.99	10
-551.27	-1491.21	442.87	111.97	24.78	155.52	9
-541.26	-1492.43	571.29	91.19	24.60	134.31	10
-529.05	-1448.24	605.22	75.20	36.44	118.38	8
-568.36	-1455.57	587.16	59.88	44.07	93.84	10
-690.19	-1407.47	595.46	6.96	50.35	84.93	9
-723.63	-1480.96	551.76	-27.56	20.05	91.61	8
-589.36	-1583.50	567.63	-17.64	4.79	87.80	10
-595.70	-1463.87	556.40	5.16	23.53	84.41	8
-708.01	-1469.24	618.65	13.85	18.71	71.47	10
-623.54	-1534.18	687.26	48.07	-5.83	65.73	9
-548.83	-1477.29	668.70	84.84	-22.46	36.59	8
-466.06	-1409.42	618.16	76.66	-28.35	22.74	10
-397.22	-1332.28	441.65	51.33	-31.07	-29.11	8
-451.66	-1579.59	563.23	1.16	-40.92	-50.23	10
-478.76	-1739.99	718.02	51.61	-31.59	-17.12	9
-397.95	-1554.69	647.95	127.38	-15.96	-20.54	10
-413.09	-1468.99	602.78	140.66	-2.38	-55.85	8
-273.68	-1353.27	589.36	143.01	-18.83	-92.35	8
-298.83	-1456.05	688.96	142.21	-26.21	-143.62	10
-229.98	-1482.42	728.03	100.89	-29.39	-148.53	11
-208.74	-1466.06	724.85	80.96	-34.33	-170.65	8
-168.70	-1524.17	759.03	58.62	-44.46	-183.44	10
-204.83	-1638.92	748.54	69.15	-82.12	-188.35	8
-8.06	-1548.58	620.36	121.37	-82.37	-173.89	11
-128.42	-1444.82	639.16	121.89	-48.46	-173.10	8
-60.79	-1607.18	861.82	141.08	-30.82	-153.90	10
-200.20	-1382.32	605.22	237.95	25.45	-110.29	8
-36.13	-1443.85	270.02	240.57	51.85	3.23	10
-199.22	-1283.69	270.75	320.92	121.06	99.67	9
-244.14	-1240.72	172.85	417.63	104.98	218.60	10
-115.48	-1158.69	438.72	514.65	49.07	253.66	8
68.36	-1116.70	1030.27	547.15	50.90	247.41	10
-121.34	-1174.56	1705.08	602.66	82.67	201.17	9
-454.59	-1114.26	2015.87	597.93	99.43	71.26	10
-521.73	-1008.54	1995.12	519.68	19.01	70.01	10
-331.05	-1040.77	1628.17	397.09	-45.99	73.55	8
-146.48	-668.95	943.60	331.91	-43.76	83.83	10
-290.53	-702.39	853.52	191.96	-13.52	131.23	9
-53.71	-866.46	900.63	184.08	-22.09	38.12	10
-0.49	-855.22	995.12	217.38	4.55	-56.70	8
124.02	-687.26	1130.86	283.63	46.33	-123.96	8
-213.62	-414.55	843.99	246.22	102.91	-22.92	10
-195.56	-603.27	868.16	90.58	96.65	94.30	9
-343.99	-734.38	897.46	19.23	117.86	160.22	10
-342.04	-659.42	927.73	41.99	106.26	134.22	8
-555.91	-613.28	950.93	107.67	73.18	42.18	10
-357.67	-584.96	1006.84	176.27	-10.77	13.85	9
-248.05	-518.07	1087.65	213.93	-6.16	2.84	10
-328.61	-323.24	932.86	210.39	-4.06	101.41	8
-109.13	-379.88	1018.80	134.58	-5.25	154.88	8
25.15	-556.40	1067.87	131.44	-1.01	160.03	10
-21.48	-569.58	1014.65	138.00	-4.06	159.76	9
113.53	-511.72	927.98	124.08	-19.96	140.26	10
116.46	-465.09	905.27	108.15	14.83	99.67	8
22.95	-661.38	979.74	153.47	40.34	102.72	10
127.93	-644.78	958.74	260.41	60.06	150.57	8
58.84	-602.54	891.60	281.77	61.22	140.75	11
-38.33	-438.48	790.04	275.27	102.05	110.41	8
-209.96	-316.65	815.19	257.08	132.51	113.40	10
[truncated: 5,008 more rows]
