# Supplementary material for: Complexes of vertebrate TMC1/2 and CIB2/3 proteins form hair-cell mechanotransduction cation channels
Source: eLife. 2025 Jan 8;12:RP89719. doi: 10.7554/eLife.89719 (PMC11709434; doi:10.7554/eLife.89719)
Supplement: Figure 3—source data 1. [file elife-89719-fig3-data1.zip › Figure 3H/het/19-5-T1.csv]

Time	Lat	Foreaft	Vert	Pitch	Roll	Yaw
1	87.49	8	NaN	NaN	NaN	NaN
2	333.25	-413.09	851.56	-21.06	101.35	35.49
3	-159.91	-390.38	755.13	17.36	97.53	55.79
4	-405.03	-142.58	879.64	69.85	0.89	96.56
5	-158.2	26.37	912.84	63.48	-18.92	-6.84
6	-301.27	-282.23	860.84	13.76	70.04	-112.46
7	-219.97	-364.26	895.02	4.64	91.89	-80.26
8	-469.73	-310.06	876.22	-34.85	110.05	-22.89
9	-499.76	-300.05	925.29	-44.4	58.5	60.33
10	-429.93	-284.91	954.59	-107.39	20.75	149.87
11	-335.94	-368.41	939.94	-150.33	26.55	256.29
12	-179.2	-432.86	941.65	-60.3	13.98	227.57
13	-70.56	-75.2	1048.83	-50.08	-15.78	186.16
14	198.97	48.1	1390.63	-143.34	-10.13	158.48
15	362.79	-362.55	1428.96	-207.15	64.94	153.44
16	-99.12	-687.99	1041.99	-139.95	168.73	162.14
17	-4.39	-598.14	1105.96	-106.57	114.01	256.04
18	230.22	-525.15	1086.91	-90.97	158.05	222.02
19	-139.4	-356.45	788.57	-99.91	183.11	121.46
20	-421.88	-415.53	659.67	-118.04	146.55	129.43
21	-5.62	-238.77	689.7	-123.2	105.1	153.2
22	-349.12	-673.1	638.43	-116.09	198.27	-30.24
23	-15.63	-908.45	504.39	31.68	135.74	-140.26
24	879.88	-1729.74	810.3	219.48	204.28	-163.15
25	635.99	-1248.29	573.24	350.16	467.56	188.32
26	-185.55	-150.88	501.46	311.07	490.42	131.23
27	-831.79	347.9	451.42	286.99	460.48	5.83
28	-387.94	636.96	656.74	229.25	421.05	-322.88
29	305.91	224.37	953.13	138.55	466.98	-484.31
30	173.83	-242.68	523.93	-16.54	555.94	-355.35
31	-1123.54	-930.66	119.87	-108.28	616.94	-133.7
32	-2491.94	-648.93	388.43	24.54	529.48	141.63
33	-2468.02	-356.69	640.38	141.33	145.02	43.18
34	-1534.42	-235.6	440.67	125.58	-72.14	-20.87
35	-503.66	-767.09	622.8	60.94	-32.5	102.63
36	-641.36	-646.73	1140.63	147.03	121.98	392.58
37	-1153.81	390.63	468.75	181.73	185.18	572.63
38	-1212.4	-118.16	654.79	60.09	195.34	458.68
39	-1339.6	-488.04	625.49	121.52	173.13	226.32
40	-1309.81	-249.51	433.84	203.19	20.63	150.24
41	-1046.39	-227.05	498.29	200.32	-125.06	203.03
42	-627.2	146	282.71	75.93	-173.34	238.13
43	27.59	38.57	513.92	8.76	-133.21	191.83
44	-38.82	-124.76	508.54	18.28	30.67	-27.83
45	-708.25	-89.84	351.56	33.97	130.83	-120.48
46	-1141.11	127.44	163.09	2.14	68.18	-25.67
47	-1007.32	131.1	123.78	-83.25	-81.79	66.83
48	-697.27	-150.15	347.66	-111.82	-113.59	94.91
49	-430.91	-379.15	583.25	-114.32	-89.08	103.79
50	-571.04	-258.06	580.81	-80.23	1.77	120.42
51	-1216.55	-342.29	468.26	-33.94	9.61	133.09
52	-1272.46	-347.41	548.1	41.72	-108.55	174.47
53	-884.77	-178.96	580.32	53.56	-131.35	175.51
54	-904.54	1.95	399.66	31.22	-101.38	167.82
55	-858.64	-98.88	567.14	14.34	-69.15	118.01
56	-926.27	-25.88	540.04	21.61	-17.46	32.68
57	-1085.69	-76.66	459.47	7.35	10.19	-12.76
58	-1145.75	-137.21	503.17	16.45	35.64	21.73
59	-1393.8	-64.7	576.66	11.9	28.63	51.85
60	-1229.49	-75.68	773.68	9.19	-50.51	49.87
61	-864.01	-208.98	982.42	54.93	-93.57	4.67
62	-823.97	-225.34	1021	129.24	-93.72	-33.42
63	-1010.99	-149.66	811.52	142.33	-113.83	14.07
64	-1003.91	-30.76	624.76	136.05	-131.68	48.61
65	-895.75	0	412.84	69.15	-151.92	78.98
66	-810.55	-235.35	426.76	9.67	-152.25	100.25
67	-589.84	-88.62	394.04	57.62	-164.12	85.33
68	-477.29	150.39	346.44	65.92	-131.07	70.1
69	-503.66	479.49	462.4	27.95	-118.9	70.04
70	-336.18	527.59	736.82	-145.45	-181.49	204.28
71	899.9	-81.3	541.26	-196.99	-381.07	528.69
72	586.67	-171.39	328.61	-54.26	-147.46	387.08
73	-225.34	10.5	315.67	-20.11	21.09	129.76
74	-294.43	48.58	369.63	-137.12	21.82	112.55
75	-21.97	-159.91	706.79	-157.87	34.94	105.35
76	-70.07	-91.06	737.3	-163.82	65.92	28.9
77	-24.66	-72.02	761.96	-185.09	91.58	-61.04
78	-250	-55.18	679.69	-237.73	139.07	-123.17
79	-308.35	-148.44	723.39	-266.6	157.96	-167.45
80	-584.47	-355.22	896.73	-216.61	123.87	-197.69
81	-599.85	-246.34	1004.88	-196.78	115.75	-229.1
82	-889.4	-517.09	866.7	-115.97	114.84	-330.54
83	-1070.31	-701.66	645.51	33.6	75.38	-275.18
84	-726.07	-584.72	709.96	147.67	-25.97	-94.82
85	-522.46	-421.14	601.32	224.49	-65.4	-14.37
86	-455.57	-338.62	727.54	217.22	-69.4	20.05
87	-483.89	-175.78	701.42	164.28	-86.03	-32.17
88	-461.43	-511.23	947.27	138.37	-126.34	-37.48
89	53.47	-238.77	1025.63	212.25	-92.56	68.6
90	-5.62	55.66	885.25	166.11	60.64	9.12
91	-629.39	24.17	763.43	74.16	117.34	58.9
92	-591.31	-37.84	732.18	-1.46	61.52	232.18
93	-573.73	-113.04	716.8	-23.01	52.61	278.11
94	-669.19	-243.65	628.42	-0.58	18.83	284.06
95	-455.08	-326.17	660.89	11.32	-47.67	285.34
96	99.12	-303.96	763.18	46.05	-21.12	247.41
97	39.79	-272.95	948.24	86.03	117.65	132.39
98	-300.54	-44.19	1036.38	84.59	154.36	58.2
99	-566.89	-151.86	1037.84	38.51	166.63	-12.94
100	-723.88	-218.99	875.49	30.24	109.71	2.41
101	-630.86	-275.63	763.67	18.25	24.2	53.31
102	-492.92	-296.88	690.67	4.33	63.93	60.82
103	-601.32	-313.48	546.39	1.43	100.52	-7.78
104	-749.76	-464.84	666.02	45.32	83.16	-64.12
105	-677.49	-409.42	742.43	92.53	46.42	2.2
106	-540.04	-251.46	717.29	90.21	24.9	38.73
107	-495.61	-261.72	754.39	73.03	40.5	41.32
108	-611.08	-58.84	693.6	69.89	36.65	40.99
109	-731.69	52.49	704.59	16.05	1.56	86.61
110	-463.62	13.18	705.81	-33.17	-36.38	127.78
111	-343.02	-68.36	757.32	-28.75	12.91	105.41
112	-542.97	-85.45	674.56	-11.38	36.99	68.51
113	-740.72	144.04	378.91	23.38	-15.05	38.45
114	-522.22	-201.17	599.37	-74.43	-58.99	121.34
115	-264.65	-510.25	792.72	-55.18	-31.34	148.59
116	-262.7	-396.97	754.64	22.71	14.86	112.12
117	-477.54	-75.2	809.81	-23.13	1.37	164.06
118	-473.88	44.68	728.27	-82.52	-30.58	221.47
119	-29.54	195.07	532.23	-152.68	-70.47	347.14
120	345.95	-168.95	674.07	-272.13	-120.3	268.19
121	480.96	148.68	1181.64	-209.44	39.55	225.19
122	-470.21	-106.2	1394.04	-87.04	195.5	-93.72
123	-813.48	-450.44	1333.74	-32.96	129.55	-55.6
124	-580.81	-436.77	984.86	31.37	54.53	55.69
125	-477.05	-414.55	842.77	48.89	61.89	157.38
126	-566.65	-275.63	657.71	24.57	58.23	193.66
127	-412.84	-106.93	657.23	-15.56	31.77	244.81
128	-356.69	-53.71	658.69	-66.83	13.15	276.06
129	-39.31	-143.55	771.73	-95.92	2.5	279.72
130	102.29	-147.95	971.68	-101.93	23.47	247.56
131	-78.61	-63.48	1026.86	-90.52	98.79	86.33
132	-368.16	-141.11	868.16	-94.18	146	-94.97
133	-564.21	-275.39	769.04	-111.66	129.64	-146.06
134	-661.62	-580.81	853.52	-47.64	68.76	-76.08
135	-488.28	-432.13	832.28	-17	70.86	-44.31
136	-728.03	-482.42	814.45	41.29	56.12	-23.04
137	-489.26	-391.85	793.95	123.54	-39.34	38.7
138	-77.15	-124.76	995.85	163.97	-6.77	54.5
139	-219.97	98.14	901.37	95.18	74.19	22.06
140	-597.9	-23.93	852.54	31.16	64.45	5.55
141	-647.46	-366.94	877.69	-52.52	15.14	0.67
142	-484.13	-342.77	712.16	-18.25	-43.7	6.16
143	-476.07	-428.71	598.63	-5.62	-91.61	80.96
144	112.3	-737.3	1007.32	90.33	-58.32	118.04
145	-207.52	80.08	852.54	223.97	62.74	134.77
146	-623.29	263.18	578.13	73.03	67.78	140.44
147	-362.55	-591.06	859.62	-24.87	25.88	193.94
148	-283.2	-172.61	1048.83	96.41	76.9	87.83
149	-706.54	-74.46	917.72	88.93	61.04	53.8
150	-264.16	-218.26	728.76	89.66	-44.83	60.97
151	-135.25	-4.88	667.97	85.69	-30.09	50.26
152	-82.03	-56.15	838.62	87.86	7.78	6.07
153	-24.17	-119.14	847.66	78.98	23.01	-0.15
154	-135.99	-115.48	795.65	56.67	91.06	1.95
155	-547.85	-146.73	650.88	40.77	130.1	38.88
156	-394.78	-209.47	855.96	0.21	91.16	115.08
157	-309.57	-75.68	916.75	-8.7	140.44	104.37
158	-524.41	-12.94	894.04	-20.08	178.53	106.05
159	-488.28	17.33	1067.87	-79.8	172.73	124.05
160	-445.8	-202.39	566.41	-156.25	87.95	150.97
161	123.54	-657.23	825.93	-134.16	100.13	215.3
162	-339.6	-135.74	485.35	-21.67	260.41	98.72
163	-670.65	15.87	428.71	-61.28	235.69	-3.88
164	-795.9	129.39	257.08	-97.75	173.8	-6.26
165	-380.37	-469.24	529.54	-219.97	114.69	12.42
166	-170.9	-743.65	949.71	-59.3	132.2	-66.41
167	-117.43	-185.06	919.92	86.67	197.78	-78.77
168	-182.13	-64.94	940.43	4.94	273.32	-10.41
169	-628.17	-351.32	863.04	-27.83	307.95	1.43
170	-1212.4	-321.78	758.54	95.12	244.51	13.79
171	-1406.74	-184.57	714.11	111.94	127.35	111.15
172	-1129.64	-276.12	760.01	113.07	-1.95	103.24
173	-922.61	-319.09	384.03	141.88	-86.85	-9.7
174	-616.46	-437.99	475.34	255.46	-110.38	-68.24
175	21	143.07	681.15	190.34	-4.85	64.67
176	138.67	73	757.08	69.82	75.1	112.7
177	-457.28	-202.15	708.5	-34.03	214.9	59.84
178	-1457.03	-72.27	618.41	-67.81	291.6	-6.87
179	-2011.96	-126.95	572.75	-134.86	118.74	-9.61
180	-1723.39	-455.32	1030.52	-20.87	-137.33	27.4
181	-786.38	-275.63	984.38	1.98	-204.65	111.76
182	-68.85	78.61	531.98	-45.99	-145.57	166.14
183	-397.95	-88.62	542.24	-197.08	5.4	65.43
184	-400.88	-91.55	751.95	-228.61	77.42	49.93
185	-529.3	-137.7	813.72	-211.76	110.93	-38.7
186	-727.78	-533.45	755.86	-182.89	112.7	-153.84
187	-1708.5	-875	502.44	-25.45	75.78	-442.75
188	-1372.31	-663.57	433.59	39.03	-78.31	-260.35
189	-660.16	-711.43	905.03	9.7	-223.54	51.21
190	-285.16	-350.83	1041.26	54.53	-215.58	186.65
191	-291.02	-323.97	931.64	61.77	-126.34	184.39
192	-400.39	-381.59	874.02	55.6	-113.01	250.24
193	-332.52	-339.36	759.77	79.47	-122.77	282.68
194	-337.65	-155.03	660.64	83.28	-104.55	239.26
195	-323	-235.84	738.04	40.47	-79.07	225.74
196	-359.62	-378.17	850.83	36.96	-68.51	159.67
197	-160.64	-253.66	895.75	41.32	-83.59	139.5
198	-77.39	-242.43	901.61	-3.97	7.87	199.01
199	-330.81	-335.69	871.34	-1.98	56	220.31
200	-748.54	-270.51	476.56	42.02	62.84	215.52
201	-541.99	-353.27	724.85	38.42	-55.39	255.89
202	-415.04	251.71	1322.75	47.61	-9.52	117.74
203	-655.27	-298.1	1073.73	64.73	12.97	147.06
204	-433.84	-196.78	881.84	76.57	-3.57	140.59
205	-156.01	-71.53	902.34	116.15	-42.39	47.42
206	10.99	-85.94	862.79	30.85	8.27	22.52
207	-378.66	-579.59	721.92	-87.25	48.52	64.27
208	-242.19	-958.98	968.99	63.45	71.56	66.53
209	-739.75	-687.74	754.88	187.59	74.92	75.38
210	-1039.79	654.3	633.06	202.82	-86.64	162.93
211	-655.52	-252.93	819.09	29.42	-238.53	82.49
212	414.06	-36.13	870.12	139.8	-215.09	115.33
213	266.6	108.15	519.53	145.23	42.27	84.84
214	18.07	117.43	495.36	71.69	92.19	-5.46
215	-307.13	32.71	441.16	18.77	36.47	-35.37
216	310.06	-138.67	865.23	-76.17	-10.1	-59.54
217	81.05	-241.21	1130.62	-29.11	218.44	-87.77
218	-374.27	-116.21	848.14	17.03	351.62	-72.11
219	-1022.46	-125.49	540.28	-146.3	159.48	-43.82
220	-549.32	-545.65	836.67	-197.05	86.27	-29.24
221	-231.93	-574.22	986.82	-206.15	76.42	8.15
222	-62.74	-455.32	1058.35	-171.3	153.69	-6.62
223	-59.33	-137.21	963.87	-59.57	256.01	-154.42
224	-128.17	-71.04	761.72	-140.08	299.65	-203.55
225	-219.24	-279.05	1026.12	-287.2	375.55	-115.54
226	-902.59	-584.72	666.02	-245.79	400.73	-95.89
227	-1218.02	-764.65	656.01	-154.57	273.71	-93.78
228	-1026.37	-575.44	635.74	-100.49	137.63	-28.93
229	-876.46	-416.75	621.09	-97.14	94.12	-9.55
230	-760.74	-492.43	603.76	-120.36	81.79	19.84
231	-763.67	-462.89	653.08	-85.78	152.59	81.6
232	-933.11	114.5	1010.99	-35.74	174.65	11.75
233	-1608.64	-476.07	698.73	-19.84	106.11	24.35
234	-1193.6	-43.7	513.18	74.34	-78.25	142.88
235	-1023.19	-173.1	552.49	72.27	-75.5	183.2
236	-565.67	-313.23	552.73	20.87	-55.79	154.42
237	-305.66	-207.28	624.27	-28.35	44.65	75.29
238	-523.68	-218.26	877.69	-48.95	152.31	61.43
239	-734.86	-35.64	231.93	-41.32	152.07	-45.93
240	-613.77	-374.02	845.46	-75.29	91.09	-214.6
241	-107.18	-910.64	779.54	-67.93	147.98	-277.98
242	-1190.43	-1046.14	1269.29	90	255.8	-504.49
243	-932.13	156.25	986.08	215.82	93.96	-399.35
244	-710.21	571.29	663.82	71.01	21.12	-423.03
245	-468.75	505.86	218.75	-38.85	29.48	-479.68
246	-660.64	-137.45	204.1	-215.73	8.18	-617.68
247	-672.12	-1255.37	544.92	-336.36	-57.98	-622.1
248	-790.77	-2099.37	629.88	-395.72	-13.58	-412.41
249	-1245.36	-2465.58	911.38	-265.38	100.92	-49.07
250	-1417.72	-2005.37	748.29	-18.04	57.65	181.27
251	-1154.05	-1768.55	668.95	102.36	-31.25	179.96
252	-830.57	-1504.39	777.83	118.19	-4.06	92.62
253	-888.92	-1348.88	764.65	107.67	10.96	70.83
254	-1041.02	-1317.87	850.83	84.81	19.53	74.95
255	-1110.84	-1299.32	901.86	113.34	-25.15	113.31
256	-1044.68	-1095.21	741.46	170.87	-65.06	137.97
257	-1079.35	-1027.34	680.66	172.58	-79.1	130.92
258	-901.12	-960.45	605.22	165.86	-113.98	94.51
259	-891.85	-943.36	640.14	173.1	-123.14	101.68
260	-823.49	-875.24	598.88	170.78	-131.41	109.37
261	-747.07	-881.84	594.97	140.29	-140.84	105.19
262	-852.54	-912.35	607.67	115.66	-124.54	120.91
263	-819.34	-909.67	808.11	137.45	-160.37	93.6
264	-595.7	-806.15	794.68	158.87	-201.26	60.12
265	-257.08	-890.87	863.77	125.7	-174.29	37.41
266	-417.48	-978.03	925.29	148.01	-71.96	51.73
267	-772.71	-933.84	826.42	224.15	-100.13	53.31
268	-768.31	-751.71	759.03	232.7	-125.31	49.87
269	-508.3	-712.16	765.14	184.33	-148.1	52.92
270	-509.28	-825.93	888.92	175.26	-126.01	55.36
271	-422.36	-700.2	885.01	227.87	-114.26	53.83
272	-332.52	-668.95	948.73	259	-103.88	42.69
273	-316.65	-613.77	935.55	290.19	-63.75	68.66
274	-328.13	-541.5	765.87	250.34	-27.37	74.31
275	-419.43	-578.37	870.12	232.94	-23.56	140.11
276	-238.77	-379.15	866.21	258.36	-56.27	198.3
277	-35.4	-342.04	894.78	210.14	-23.93	148.35
278	-168.7	-386.96	983.15	201.17	36.96	127.59
279	-166.02	-278.81	892.33	224.52	77.06	137.54
280	-283.94	-275.63	941.16	233.34	95.46	133.12
281	-457.28	-338.38	905.27	244.69	105.19	142.36
282	-265.63	-184.57	808.35	281.56	71.56	172.33
283	-340.33	16.6	550.78	250.37	95.7	134.92
284	-433.35	-42.24	677	173.46	100.34	124.36
285	-628.17	164.06	842.77	188.23	91.19	74.95
286	-494.87	264.89	826.66	183.01	49.77	45.81
287	-352.54	338.62	718.26	120.24	63.39	48.19
288	-294.68	5.13	823.97	33.87	117.77	47.61
289	-488.04	-112.55	754.88	40.41	159.85	23.1
290	-550.54	-50.29	608.15	23.04	150.15	-10.13
291	-579.59	-74.71	582.76	-42.6	123.66	-2.75
292	-579.1	-113.53	578.13	-55.21	99.98	14.53
293	-415.77	-123.78	699.22	-52.7	101.44	43.7
294	-516.85	-125	769.29	-34.94	159.76	69.06
295	-820.56	-119.87	797.36	-35.06	188.11	93.75
296	-885.5	-132.81	759.52	-93.41	115.91	100.16
297	-666.99	-371.34	768.07	-96.22	79.1	91.8
298	-461.67	-381.35	773.68	-28.5	79.59	43.06
299	-641.36	-342.53	664.55	-7.69	112.21	20.78
300	-753.91	-285.89	778.08	14.68	82.79	89.05
301	-650.63	-140.87	847.41	23.1	81.51	143.95
302	-606.2	138.18	800.05	-8.24	108.58	135.89
303	-914.79	24.66	592.04	-81.73	93.48	102.26
304	-663.57	-179.93	508.54	-111.45	-12.33	103.7
305	-302.73	-140.63	521.73	-61.55	-31.13	68.91
306	-291.26	-64.7	826.17	-3.69	33.54	-18.13
307	-489.01	9.28	875.98	-2.69	89.29	-69.24
308	-681.64	-87.65	890.38	-35.37	98.05	-45.32
309	-702.88	-279.79	827.15	-93.57	80.81	19.87
310	-560.06	-521.97	940.19	-85.48	59.94	73.85
311	-526.12	-526.61	926.76	-19.65	60.39	113.49
312	-457.76	-349.85	809.08	-8.85	66.93	131.65
313	-420.41	-131.35	684.08	-49.41	110.5	157.26
314	-537.11	-322.02	913.09	-101.87	159.64	156.86
315	-675.29	-248.54	660.4	-96.59	187.26	172.82
316	-864.99	-276.86	597.41	-119.78	191.83	194.52
317	-859.38	-225.59	574.71	-138.61	164.64	202.27
318	-717.77	-204.1	609.38	-152.89	172.94	163.09
319	-710.45	-337.89	666.99	-145.9	165.47	148.83
320	-721.92	-239.75	706.79	-124.57	165.16	120.82
321	-729.74	-121.58	701.9	-92.22	154.94	113.62
322	-776.86	-183.59	698.73	-106.05	156.04	135.53
323	-761.47	-236.08	668.7	-109.56	119.87	133.7
324	-551.27	-346.68	728.76	-105.96	81.97	74.98
325	-492.43	-364.26	783.2	-100.16	115.26	43.15
326	-676.76	-299.32	774.17	-96.37	138.24	45.99
327	-1015.87	-256.1	730.71	-120.64	141.63	70.34
328	-1013.18	-343.26	639.89	-155.64	91.46	180.69
329	-637.7	-402.83	719.97	-128.57	55.39	230.19
330	-310.79	-165.04	664.79	-72.6	102.75	88.2
331	-427	-441.16	638.67	-115.54	125.18	-116.09
332	-541.5	-639.65	639.89	-95.46	86.33	-78.64
333	-418.95	-434.33	697.02	-63.45	119.08	15.47
334	-955.08	-255.62	904.3	-50.72	269.84	26.86
335	-1614.01	-402.1	674.07	-29.82	251.4	17.15
336	-1178.47	-458.25	608.64	-1.43	84.11	86.43
337	-613.04	-580.08	663.82	-13	20.36	154.27
338	-419.43	-648.44	712.65	4.46	90.33	178.77
339	-593.75	-483.15	646	23.47	139.16	195.37
340	-730.96	-507.81	541.99	-5	182.19	206.51
341	-908.45	-569.82	533.94	-35	201.29	171.81
342	-1114.5	-649.17	604.98	-9.61	198.03	108.22
343	-1312.5	-658.45	542.97	27.92	169.71	64.85
344	-1420.17	-654.05	519.78	53.01	111.97	79.71
345	-1426.76	-625.49	564.7	62.68	72.85	91.92
346	-1336.43	-455.32	567.87	66.47	20.39	62.23
347	-1402.1	-428.96	620.12	23.5	-9.74	31.37
348	-1404.79	-374.76	585.45	7.17	-61.68	11.57
349	-1387.94	-234.38	534.18	-33.87	-111.69	45.29
350	-1169.68	-151.37	606.45	-127.75	-150.21	98.85
351	-1058.59	-351.32	584.72	-156.59	-157.17	102.72
352	-969.48	-671.63	592.04	-139.43	-188.63	77.09
353	-910.4	-800.05	620.36	-67.08	-209.35	54.2
354	-676.03	-806.4	721.19	-5.83	-246	39.37
355	-535.4	-653.08	715.82	33.54	-241.27	32.23
356	-562.5	-653.56	716.06	18.34	-203.22	71.47
357	-586.91	-636.23	823.24	24.23	-197.85	78.49
358	-449.46	-441.41	849.12	69.58	-180.08	66.59
359	-560.55	-398.44	783.2	68.33	-123.72	64.39
360	-478.03	-459.23	713.62	50.54	-95.34	18.31
361	-785.16	-546.63	653.81	94.67	-56.09	18.16
362	-868.16	-577.15	666.99	152.4	-144.5	24.23
363	-469.73	-598.39	740.23	200.04	-194.58	5.19
364	-19.53	-524.66	848.88	308.72	-195.25	-26.31
365	-1.46	-163.33	673.34	334.17	-104.8	38.02
366	-238.28	-168.21	625	304.44	-44.43	195.5
367	-280.27	-247.56	718.75	322.24	-43.06	261.99
368	-327.15	-279.79	851.07	349.85	-5.74	244.84
369	-565.92	-178.22	677.25	340.03	-12.15	248.41
370	-399.9	-233.64	741.7	329.56	-52.25	262.08
371	-323.49	-14.65	642.82	372.01	0.49	242.86
372	-475.59	218.26	485.6	354.86	17.03	207.37
373	-424.8	176.76	561.04	267.52	4.03	249.94
374	-235.11	-18.31	735.35	262.02	36.74	279.27
375	-329.59	289.06	329.59	246.7	33.45	269.2
376	-343.26	294.68	465.58	128.42	-24.32	242.49
377	-265.87	160.89	654.79	45.32	-58.04	237.27
378	-87.4	-10.74	614.5	66.68	-39.06	268.46
379	-125.24	-49.8	626.71	114.11	-8.7	237.55
380	-125	135.5	577.64	129.12	2.08	239.81
381	-372.8	409.91	251.71	70.34	-32.47	230.8
382	-384.52	-8.79	538.33	-16.88	-207.06	292.57
383	609.62	65.19	546.88	54.72	-279.75	335.94
384	888.67	215.82	520.26	22.67	-75.59	168.55
385	792.48	183.84	666.75	-22.28	56.95	76.26
386	349.12	198.24	532.96	-114.41	231.02	-0.73
387	-84.47	54.44	387.45	-198.3	234.01	16.69
388	-73.49	14.4	55.91	-217.07	171.84	124.39
389	-43.7	-94.73	108.15	-190.12	139.92	180.85
390	-58.59	-207.76	289.79	-145.66	152.44	192.35
391	-315.43	-247.07	455.81	-56.52	115.97	211.64
392	28.32	-88.38	487.06	25.76	37.57	252.96
393	311.04	102.54	385.25	79.8	48.4	223.42
394	145.26	107.18	238.28	70.25	61.55	228.21
395	213.13	7.08	336.43	82.52	31.86	300.48
396	429.44	-3.91	232.91	113.07	32.96	316.65
397	314.21	159.18	123.29	213.9	76.02	327.91
398	-371.83	491.21	-5.13	279.17	90.03	350.89
399	-520.26	701.17	246.58	291.56	-30.15	277.89
400	-384.28	797.36	194.34	192.84	-105.38	152.44
401	-33.45	504.15	306.15	122.41	-130.04	119.69
402	103.03	55.42	379.39	10.31	-160.28	143.74
403	-26.61	-175.54	-36.13	15.26	-161.9	184.66
404	36.87	-344.48	0.24	40.07	-285.98	265.93
405	716.06	-158.2	88.38	121.86	-328.25	232.48
406	885.74	357.67	-16.11	66.04	-218.35	50.11
407	637.94	-78.12	315.92	48.46	-227.72	-1.34
408	672.36	-188.48	531.49	137.51	-178.53	-40.16
409	-187.5	400.88	310.06	234.95	-201.72	-30.88
410	867.68	886.23	46.39	95.43	-280.06	24.35
411	734.38	479.98	349.37	-50.96	-134.52	-162.2
412	71.53	211.67	199.95	-34.12	-121.4	-174.59
413	189.94	79.83	48.1	-1.59	-203.37	-108.89
414	616.94	170.65	-544.92	-7.97	-208.37	-60.88
415	135.74	-533.94	-195.8	9.55	-186.4	-17.18
416	33.45	-449.22	-184.33	182.95	-304.35	107.03
417	455.08	90.09	-48.34	185.79	-286.38	74.68
418	654.54	126.71	162.6	195.8	-208.22	-26.4
419	-124.76	467.53	27.1	260.38	-165.95	-207.06
420	461.43	853.03	-202.15	203.95	-328.46	-96.41
421	604.74	498.05	-4.15	11.08	-221.71	-61.43
422	463.13	354.25	-72.51	-109.95	-124.42	-102.75
423	212.16	113.28	-176.03	-125.24	-133.82	-47.61
424	507.08	88.13	-373.05	-111.08	-133.36	-8.12
425	439.7	-45.9	-119.14	-35.28	-72.51	74.43
426	285.64	311.04	-343.75	37.57	-18.95	164.25
427	-83.01	117.92	-395.51	-12.57	14.98	149.93
428	-171.39	125.98	-378.17	-37.26	-44.16	71.96
429	-262.21	151.12	-275.15	-41.63	-78.25	39.09
430	-522.22	247.56	-178.71	-57.04	-155.94	23.01
431	151.12	256.84	-144.78	-45.93	-258.42	68.76
432	477.54	281.25	-303.22	-102.94	-58.14	-10.13
433	34.42	158.94	-328.13	-152.47	56.21	-193.91
434	-709.72	72.02	-312.5	-73.67	-144.1	-120.09
435	-236.57	137.94	-323.49	-55.27	-211.49	-44.83
436	77.15	137.94	-157.71	-42.97	-203.86	31.56
437	64.7	120.85	-204.35	-66.25	-121.67	-1.37
438	54.2	-37.35	-250.98	-75.81	-77	-56.55
439	216.55	-36.13	-331.3	-53.41	-15.96	-104.13
440	-15.38	-167.72	-75.2	2.96	3.08	-114.78
441	2.2	113.53	-125	119.38	3.66	-64.18
442	-220.46	133.06	-35.4	139.77	22.25	28.63
443	-482.18	236.33	-54.2	105.04	-26.31	86.27
444	-461.18	324.95	-241.7	67.2	-81.54	105.74
445	-125.49	139.16	-45.17	6.01	-115.75	179.23
446	-17.33	231.2	-163.82	1.71	7.75	133.54
447	-571.29	98.88	-98.39	-19.53	61.43	-44.92
448	-715.58	124.76	-243.41	14.22	-30.55	-8.88
449	-604.25	169.19	-376.71	4.21	-93.6	45.26
450	-211.91	87.16	-254.39	-8.88	-180.66	106.48
451	44.92	84.96	-218.99	7.78	-139.89	122.38
452	-53.47	104.49	-176.03	7.39	-66.38	57.22
453	-429.93	95.46	-191.41	30.15	-73.09	44.13
454	-139.4	-18.8	-125.24	43.67	-156.8	72.2
455	440.67	142.58	-47.12	72.02	-89.42	112.67
456	191.16	257.57	-240.97	70.07	87.4	80.29
457	-666.75	320.07	-371.58	72.6	-25.85	-7.54
458	-459.72	157.23	-397.22	59.17	-96.34	-27.77
459	-198.24	-38.57	-250	30.36	-121.03	5.77
460	-318.85	-20.02	-187.26	46.94	-62.38	71.17
461	-378.17	76.66	-154.79	124.36	-68.91	101.38
462	-218.26	202.88	-262.94	141.97	-81.85	96.31
463	-63.96	187.5	-207.03	112.79	-51.12	81.91
464	-167.48	176.51	-221.92	84.11	12.6	84.63
465	-218.02	187.26	-274.17	67.78	59.78	65.64
466	-355.71	188.72	-252.2	65.43	55.21	-8.33
467	-622.8	200.68	-337.4	94.88	27.19	7.39
468	-428.47	210.94	-373.05	90.12	-47.76	74.07
469	-198.73	222.66	-248.05	65.31	-28.05	116
470	-131.1	267.58	-316.65	58.41	7.39	84.32
471	-189.21	371.83	-488.77	-7.9	61.28	86.3
472	-427.98	425.29	-643.8	-67.29	64.21	68.85
473	-545.17	202.39	-445.31	-97.66	-22.28	30.67
474	-230.47	156.25	-370.85	-51.61	-75.78	72.51
475	-25.39	180.18	-389.16	-58.44	-32.23	29.08
476	24.17	90.82	-326.9	-86.03	57.71	-79.86
477	233.64	16.36	-388.67	-103.88	122.25	-144.84
478	7.32	-130.62	-279.54	-67.08	237.27	-175.51
479	-171.88	-171.63	-98.63	26.92	282.41	-39.25
480	-301.03	58.11	-218.02	65.95	321.84	150.54
481	-390.63	103.76	-175.78	45.07	316.16	245.39
482	-507.81	399.9	-548.58	11.96	283.02	230.56
483	-295.65	218.75	-482.91	-65.92	227.48	118.16
484	-500.49	71.29	-285.16	-44.16	269.23	29.54
485	-743.9	161.62	-349.12	1.43	244.2	53.25
486	-690.92	183.35	-363.77	-32.41	136.78	90.61
487	-406.25	147.71	-328.37	-56.46	102.66	101.56
488	-409.42	130.13	-382.32	-56.06	110.47	105.65
489	-480.22	236.33	-342.04	-56.85	67.32	108.06
490	-449.22	340.58	-392.82	-54.35	8.15	155.24
491	-272.22	277.59	-392.33	-114.87	-52.03	178.56
492	-266.85	210.94	-269.53	-139.34	-40.37	164.67
493	-199.95	253.91	-181.4	-98.91	-37.99	137.94
494	-57.37	348.39	-298.1	-84.87	-27.28	143.25
495	52	338.62	-304.44	-133.45	14.71	133.33
496	-3.42	239.75	-178.71	-185.27	40.59	131.71
497	170.41	10.74	51.27	-198.09	55.21	136.75
498	523.44	81.79	-12.45	-182.56	175.81	94.73
499	750.24	124.76	-287.84	-174.96	281.98	42.36
500	71.04	-62.5	-248.05	-167.85	415.19	-34.39
501	-343.51	-290.04	-0.73	-76.6	394.74	73.94
502	-583.01	34.91	-59.08	-13.92	416.75	240.45
503	-686.52	170.65	-138.18	-46.33	322.63	173.52
504	-854.49	189.45	18.07	-33.02	264.34	147.95
505	-750	533.94	-239.99	10.01	103.88	101.84
506	-550.29	544.92	-163.33	-23.68	-18.19	34.18
507	-645.75	715.82	-295.17	-54.78	-93.63	104.64
508	-346.44	841.8	-432.62	-195.19	-226.47	152.89
509	-77.64	790.04	-301.76	-311.55	-263.21	73.85
510	133.06	658.94	-114.26	-328.09	-236.72	14.22
511	324.46	371.09	-42.72	-337.55	-177.64	-133.76
512	623.29	162.35	-299.56	-422.85	-43.4	-260.13
513	131.84	-215.09	-224.12	-570.37	3.88	-409.15
514	-253.17	-227.78	-168.21	-573	-79.19	-267.52
515	-252.93	32.96	394.78	-455.41	-152.13	-1.19
516	-177.49	343.99	514.65	-418	-147.86	50.48
517	136.47	493.16	403.08	-505.13	-115.36	5.68
518	-2.69	-421.88	654.05	-664	11.05	-58.59
519	-213.62	-565.19	462.16	-620.09	90.58	0.24
520	-738.28	-237.3	441.65	-610.32	138.92	138.37
521	-509.52	-218.02	551.03	-619.45	63.72	133.91
522	44.19	-554.2	906.25	-590.91	151.37	38.21
523	-136.23	-994.63	1013.67	-543.06	220.46	19.01
524	-639.65	-1195.8	936.28	-419.71	273.5	87.8
525	-736.08	-1195.07	1038.57	-287.05	205.51	166.69
526	-740.23	-1163.09	1152.83	-157.99	144.41	155.03
527	-594.97	-1160.64	1222.17	-50.26	92.38	120.45
528	-637.94	-997.8	1120.12	23.65	75.93	119.11
529	-466.8	-820.8	1061.77	94.67	31.34	131.2
530	-461.43	-724.37	1026.86	131.04	25.79	145.29
531	-550.29	-655.27	959.72	138.67	25.12	148.62
532	-498.05	-561.28	937.99	149.38	-10.07	146.91
533	-446.53	-524.17	1001.46	162.81	-16.97	142.03
534	-448.24	-478.27	961.91	153.32	-16.82	147.86
535	-452.88	-457.03	898.93	133.54	-34.48	149.35
536	-357.67	-431.88	872.8	129.06	-43.7	132.05
537	-266.85	-389.89	947.75	149.08	-24.38	119.17
538	-381.84	-387.94	944.58	154.3	-13.52	121.58
539	-396.97	-352.54	875	151.92	-34.33	117.95
540	-364.75	-344.73	875.98	118.53	-35.06	96.37
541	-438.48	-285.64	885.74	143.31	-29.45	109.74
542	-414.79	-228.76	793.95	164.49	-56.09	124.39
543	-385.99	-240.48	800.29	150.73	-81.39	117.34
544	-241.94	-248.54	871.34	136.44	-62.53	101.41
545	-257.57	-266.11	971.68	140.75	-58.84	93.6
546	-78.86	-198.97	885.5	157.84	-53.99	71.17
547	-158.94	-218.02	816.16	160.06	-7.42	46.84
548	-370.85	-105.71	698.24	176.76	-9.06	60.3
549	-354.49	-109.62	723.39	172.15	-57.8	76.17
550	-253.66	-127.93	826.9	173.34	-62.29	81.57
551	-225.1	-44.19	828.61	174.5	-50.69	74.13
552	-180.66	-95.7	737.79	119.69	-54.9	25.18
553	-181.4	-173.58	730.22	99.43	-47.64	-4.3
554	-195.07	-162.11	721.68	134.58	-42.36	25.73
555	-212.89	-114.5	580.08	142.06	-43.33	51.91
556	-195.31	-180.91	640.14	168.15	-46.39	94.97
557	-141.6	-143.07	640.87	212.22	-36.41	123.9
558	-121.58	2.44	502.2	217.25	-34.06	140.69
559	-102.29	5.86	554.93	194.67	-38.02	152.77
560	-40.04	81.3	552.49	199.07	-36.56	160.61
561	38.82	116.94	569.58	187.35	-23.01	142.67
562	61.52	174.07	452.39	162.96	4.49	99.15
563	88.13	47.85	457.52	110.02	32.17	62.41
564	28.56	-22.22	473.39	118.35	68.21	83.25
565	21.24	-58.59	403.81	133.88	77.09	101.35
566	12.7	-21.48	403.56	170.9	108.83	135.31
567	-55.42	51.51	309.08	184.51	117.95	143.95
568	-60.79	79.59	145.51	184.94	105.9	147.86
569	-96.19	72.27	92.29	162.87	89.48	176.97
570	-132.81	100.34	103.03	162.99	57.34	182.16
571	13.92	153.08	100.1	197.48	4.43	208.74
572	-31.49	323	151.37	209.63	-0.09	243.59
573	48.1	431.64	251.46	188.32	-38.79	242.22
574	77.64	476.07	310.3	165.86	-33.91	239.81
575	260.74	651.61	322.27	144.65	-16.11	220.58
576	305.91	639.65	416.75	75.38	23.01	127.99
577	264.89	495.61	394.04	-3.11	68.45	43.37
578	104.25	222.66	451.66	-63.14	121.49	22.28
579	-4.39	112.55	439.94	-62.5	139.07	42.97
580	-148.44	67.87	292.24	-53.65	126.92	53.01
581	-50.78	110.6	124.02	-64.09	90.15	48.46
582	15.38	47.85	179.69	-71.35	75.26	28.26
583	5.37	35.4	201.17	-19.5	60.82	26.37
584	114.99	141.11	118.41	8.15	49.65	26.09
585	185.06	-9.28	236.82	48.07	53.25	34.36
586	96.68	16.85	178.47	102.29	77.97	80.2
587	92.53	30.27	194.58	103.39	71.41	112.34
588	203.86	47.12	218.51	94.64	75.1	123.81
589	220.95	26.12	205.08	83.77	101.93	147.16
590	246.83	60.79	302.73	92.8	111.33	156.34
591	345.21	232.18	289.06	134.98	166.32	166.32
592	268.8	298.34	280.52	111.85	242.52	178.04
593	360.11	342.53	328.37	67.32	290.8	159.33
594	357.67	291.02	190.92	35.03	328.49	155.73
595	216.31	162.6	103.27	-6.13	377.99	174.8
596	191.41	114.99	26.61	-12.27	373.5	219.6
597	316.41	20.75	99.61	-11.47	336.18	240.45
598	346.68	21.97	30.52	43.55	324.58	202.51
599	229.98	11.47	86.43	79.16	329.86	183.17
600	117.68	255.13	208.74	166.2	325.68	137.21
601	-56.4	487.3	194.09	130.89	276.86	83.1
602	-214.6	501.22	103.03	-10.71	201.48	13.09
603	-140.38	388.18	105.96	-76.97	137.42	-37.17
604	-55.91	244.63	108.4	-82.52	123.72	-61.86
605	-113.04	166.02	165.77	-78.03	113.74	-52.86
606	-166.75	185.06	275.88	-83.31	101.44	12.33
607	-205.57	116.21	278.81	-84.08	80.05	85.54
608	-136.96	61.77	284.91	-86.94	53.07	122.19
609	128.42	14.89	360.6	-69.49	65.46	120.33
610	216.06	54.69	333.01	-43.73	115.63	104.4
611	125.73	-12.45	398.19	-50.72	139.37	103.45
612	111.33	86.43	342.53	-40.28	122.71	132.6
613	201.66	112.3	410.4	-89.36	91.77	154.48
614	336.91	151.86	528.81	-73.46	130.31	132.75
615	386.23	358.15	551.76	-66.31	160.25	88.35
616	120.61	207.76	521.73	-124.39	195.92	7.39
617	105.22	45.9	483.89	-157.87	166.87	19.87
618	146.97	63.72	503.42	-166.29	160.19	78.61
619	140.63	-49.56	531.25	-165.95	161.96	117.74
620	12.45	-5.37	439.45	-134.92	189.88	127.72
621	-476.07	85.94	422.61	-104.31	169.71	54.6
622	-322.02	-111.33	530.27	-105.87	66.07	-9.74
623	-245.36	-34.91	564.45	-59.39	40.8	10.56
624	-280.27	-36.13	577.15	-63.42	4.52	44.74
625	-306.64	-80.32	569.09	-67.72	-21.45	64.7
626	-88.13	-138.67	520.75	-45.9	-70.34	104.89
627	44.19	-52.73	612.06	-2.56	-68.02	120.79
628	73.97	7.57	645.26	-7.93	-59.72	111.08
629	76.9	-81.54	722.41	-19.71	-58.69	103.18
630	-121.34	-82.76	603.03	-6.29	-46.72	130.89
631	126.22	-45.9	563.23	5.55	-61.4	129.46
632	60.06	-5.62	592.04	-4.43	-29.6	129.64
633	180.91	1.95	675.54	-7.29	-36.44	126.01
634	173.83	-31.49	727.05	-2.93	-24.87	130.52
635	107.18	32.47	620.12	-10.13	-26.55	141.45
636	124.51	-150.88	688.23	-43.06	-35.4	146.09
637	115.97	-247.31	711.43	-31.46	-29.11	152.37
638	52.98	-326.17	698.49	-5.4	-16.11	165.41
639	349.12	-21.97	366.46	-30.52	-23.22	97.69
640	100.1	-265.38	510.25	11.96	-14.59	-23.5
641	-274.9	-243.16	416.26	108.09	-72.66	67.93
642	-329.59	-267.09	481.2	166.78	-172.97	213.84
643	113.04	-127.2	558.35	194.37	-194.46	168.52
644	541.02	-31.74	492.92	169.13	-139.01	101.75
645	291.75	-204.1	348.88	126.07	-51.42	24.99
646	123.78	-160.89	93.75	130.89	-76.72	37.2
647	327.39	-4.39	10.74	145.29	-117.52	32.23
648	325.2	0.24	72.27	194.09	-105.13	15.11
649	194.58	-96.68	483.15	253.11	-122.96	-4.27
650	171.88	477.78	-14.65	295.14	-143.83	-53.1
651	6.1	542.48	-28.81	254.52	-252.01	-1.5
652	357.91	272.71	353.03	247.83	-331.63	63.93
653	473.39	177.25	439.94	214.51	-256.32	69.06
654	125.24	155.03	172.85	173.37	-215.79	94.18
655	-112.06	1.95	-207.52	79.5	-216.71	134.74
656	91.06	83.98	-632.81	81.63	-241.85	110.75
657	267.82	-97.9	-650.39	81.54	-319.27	-77.03
658	499.27	-160.89	-496.83	228.76	-369.93	-245.76
659	1247.07	3.66	-308.84	363.86	-138.85	-282.71
660	581.79	12.94	-355.96	352.57	19.9	-281.19
661	-249.76	-86.18	98.39	411.53	69.31	-150.73
662	-465.09	343.75	63.23	477.2	-94.57	37.93
663	142.33	1019.29	-696.78	196.47	-238.4	88.29
664	713.13	148.68	-759.28	-204.53	-151.37	-41.47
665	301.76	-388.43	-364.5	65.43	-55.24	44.53
666	128.17	89.6	-529.05	256.04	-70.62	165.83
667	388.92	232.67	-354.49	215.03	-43.88	233.55
668	262.94	-26.86	-243.16	66.62	53.1	245.64
669	132.08	-461.91	-293.95	60.21	78.92	249.24
670	17.82	-427.49	-489.99	132.02	69.09	241.24
671	-80.32	-42.48	-1075.2	114.07	-3.39	173.1
672	-20.51	-105.71	-852.29	136.47	-34.55	151.76
673	205.81	14.4	-737.06	221.98	-14.89	113.16
674	380.62	208.98	-740.97	290.8	-10.41	-29.39
675	358.15	131.35	-695.31	299.29	31.8	-126.16
676	182.86	-19.78	-651.61	284.39	53.47	-128.02
677	28.32	-94.97	-714.36	299.07	27.1	-116.33
678	-47.85	-107.67	-533.94	317.32	-25.51	-97.63
679	330.08	168.46	-728.52	346.41	-50.35	120.15
680	309.81	177.25	-737.3	228.67	25.39	231.41
681	84.96	103.03	-822.51	123.5	77.18	177.86
682	35.89	23.44	-760.01	89.42	53.56	74.07
683	88.87	-65.67	-749.51	91.25	49.87	46.75
684	-74.46	-204.35	-778.56	41.29	57.95	14.43
685	-111.57	-242.19	-860.35	19.23	36.22	-18.31
686	-147.46	-302.98	-863.04	-9.8	9.37	-12.51
687	21.97	-328.61	-819.34	-25.42	3.72	-15.14
688	138.18	-233.89	-780.76	-31.83	-0.92	21
689	73	-138.92	-890.38	-45.65	5.89	131.77
690	97.41	-250.49	-812.5	-71.47	-13.95	189.88
691	79.83	-399.17	-791.5	-48.65	-10.44	193.12
692	164.55	-475.83	-786.38	-35.55	-2.81	168.79
693	177.98	-407.96	-781.74	-27.25	49.93	63.6
694	53.71	-396.73	-746.83	50.51	82.92	-58.53
695	-114.26	-352.05	-752.93	118.65	59.88	-81.42
696	-116.94	-307.62	-737.3	140.56	9.09	-59.94
697	103.52	-276.37	-736.82	123.75	-1.77	-66.01
698	59.81	-219.97	-796.39	106.69	25.42	0.06
699	-74.95	-258.06	-796.88	86.27	25.85	108.95
700	-41.5	-207.52	-751.95	86.85	-10.96	204.19
701	-91.31	-163.09	-708.74	49.29	-10.8	227.54
702	-25.15	-34.42	-876.95	-1.4	1.98	185.09
703	56.88	-199.71	-878.42	-86.88	25.91	35.68
704	-41.5	-231.2	-954.83	-80.17	27.8	40.74
705	55.18	-309.57	-890.14	-80.41	0.52	108.95
706	259.77	-404.54	-761.72	-80.47	17.24	125.34
707	-18.07	-398.93	-652.1	-62.1	66.07	135.62
708	-256.84	9.77	-1096.44	-109.28	38.94	41.23
709	-99.61	-426.03	-753.66	-124.36	4.03	-173.86
710	-156.98	-301.76	-912.11	-26.4	-30.36	-114.47
711	150.39	-404.3	-810.06	-30.33	-41.66	-66.65
712	356.69	-244.63	-802.98	-45.84	17.82	-29.72
713	231.93	-98.88	-777.83	-19.23	68.08	43.15
714	259.77	-238.28	-691.65	-25.24	127.44	152.89
715	158.69	-270.02	-692.87	-53.83	189.24	159.42
716	-178.71	-336.43	-726.56	-55.57	150.12	100.34
717	-51.03	-186.77	-924.32	-62.74	116.15	54.93
718	-355.71	-322.75	-855.47	-67.08	110.66	-0.98
719	-729.98	-315.19	-809.08	-3.66	-6.16	43.46
720	-208.5	-172.36	-807.37	20.32	-176.94	98.51
721	24.66	-149.9	-815.19	13.31	-186.13	192.08
722	116.94	-142.82	-632.81	-1.59	-163.67	258.64
723	91.31	125.24	-641.36	-43.64	-97.93	304.87
724	-82.52	160.16	-694.09	-96.95	-76.17	171.54
725	110.6	172.85	-935.06	-121.37	-83.71	213.56
726	143.8	-274.9	-581.54	-250.92	-8.39	230.93
727	-65.67	-82.28	-786.62	-311.16	44.34	48.58
728	-386.23	-83.01	-686.52	-276.61	-2.2	-11.38
729	-40.04	-68.36	-866.94	-179.53	-115.91	108.49
730	354	-225.1	-710.21	-224.12	-137.48	189.91
731	255.62	-225.34	-623.78	-236.15	-30.88	150.7
732	70.8	-52.98	-597.66	-154.72	6.23	22.74
733	-50.78	-48.34	-677	-100.92	-6.62	-0.21
734	-11.23	-78.12	-698.49	-110.87	-11.75	4.33
735	-60.79	-79.35	-500.98	-125.15	9.43	30.3
736	-107.18	80.57	-516.85	-76.78	13.58	61.13
737	-54.93	157.96	-535.16	-63.66	1.59	64.39
738	42.48	188.23	-582.03	-76.69	-8.21	42.27
739	396	67.63	-718.02	-176.48	37.66	-53.83
740	242.19	-66.65	-474.85	-193.3	139.95	-168.03
741	69.82	-128.42	-366.94	-77.27	166.6	-101.1
742	-397.22	-187.99	-354.74	-33.81	162.2	1.37
743	-365.23	-155.76	-457.76	-42.76	105.35	110.93
744	-532.47	-54.2	-356.69	-57.34	69.85	96.8
745	-569.34	31.74	-324.71	9.98	-28.59	186.13
746	-366.21	3.66	-324.46	2.44	-60	375.03
747	-104.25	31.25	-352.78	-59.75	-37.84	373.87
748	-151.37	140.14	-399.66	-130	-6.99	174.26
749	-954.1	263.92	-627.93	-41.93	-36.22	74.01
750	-703.37	236.33	-589.84	6.47	-308.69	128.2
751	-186.04	192.38	-401.86	-92.22	-419.1	48.13
752	405.76	257.81	-215.82	-98.75	-312.65	-112
753	227.78	216.8	-420.65	-78.06	-250.61	-113.46
754	52.98	-55.66	-340.09	-88.17	-175.29	-42.57
755	61.52	0.24	-380.37	-49.87	-143.19	-45.26
756	-81.3	-117.92	-441.41	40.74	-73.67	32.96
757	-133.06	-142.09	-457.76	55.33	-56.21	111.18
758	-85.45	-238.04	-230.22	62.41	-52.43	130.98
759	5.37	133.54	-328.37	126.46	-32.07	91.49
760	-43.21	199.22	-426.51	153.69	23.47	75.35
761	-212.16	162.11	-456.05	109.62	50.45	128.11
762	-224.12	160.16	-439.45	83.56	40.74	156.16
763	-133.54	282.47	-471.19	89.75	37.57	152.07
764	-225.1	349.61	-426.03	64.82	55.63	139.4
765	-122.56	404.3	-546.88	-4.94	56.67	128.08
766	-69.09	304.93	-487.79	-114.5	67.78	65.67
767	-4.64	464.11	-493.65	-120.09	88.99	28.44
768	-105.96	455.08	-409.18	-110.32	107.24	35.31
769	-143.8	335.21	-631.1	-207.61	116.27	33.78
770	14.16	-6.59	-393.31	-331.85	117.8	-25.51
771	-89.6	-12.7	-154.05	-263.06	126.46	-104.4
772	-46.88	58.35	-138.18	-127.81	114.35	-131.41
773	101.81	123.54	-383.3	-178.92	176.36	-291.99
774	-22.46	26.12	-404.05	-213.13	213.78	-429.93
775	-316.16	-80.57	-399.9	-227.69	257.97	-474.12
776	-319.09	-155.52	-89.36	-220.67	238.68	-265.32
777	-569.82	-321.29	120.36	-158.72	295.93	101.59
778	-1120.36	4.88	-330.81	-89.69	289.37	309.27
779	-1088.13	157.23	-386.47	-76.78	120.45	313.57
780	-670.65	351.32	-124.27	-41.78	48.89	237.18
781	-452.15	736.57	-163.82	-51.33	53.41	201.97
782	-872.8	843.75	-146.73	-133.82	96.13	236.54
783	-901.61	993.16	-567.63	-307.1	-33.72	260.71
784	-517.09	764.4	-538.57	-504.21	-200.2	215.18
785	-176.76	503.42	-329.59	-618.07	-249.05	156.31
786	-39.06	382.81	-271.24	-690.83	-210.33	131.13
787	-94.97	52	-397.71	-706.12	-175.48	113.8
788	-202.64	-256.1	-390.14	-687.07	-182.86	105.32
789	256.1	-275.15	16.6	-627.11	-262.73	40.31
790	945.8	-233.15	521.24	-624.57	-201.66	36.1
791	473.88	-577.15	519.78	-657.07	73.64	222.53
792	-73.24	-838.13	847.41	-622.74	242.95	380.52
793	-132.57	-836.43	869.14	-491.42	262.08	314.15
794	-92.29	-743.9	981.2	-380.55	312.65	197.63
795	-280.27	-617.92	1110.35	-331.45	319.46	147
796	-282.96	-651.86	1191.41	-267.7	299.04	88.78
797	-570.56	-963.38	1055.66	-208.44	279.57	49.07
798	-819.58	-1112.3	957.76	-87.62	153.29	68.73
799	-499.51	-1004.39	957.03	61.95	28.11	147.55
800	-275.15	-625.98	927	200.2	1.22	213.29
801	-167.97	-473.14	943.6	246.92	10.44	235.69
802	-137.21	-246.83	946.53	249.18	14.13	226.62
803	-97.66	-184.57	944.58	204.13	18.89	178.83
804	124.76	-35.16	991.7	144.65	60.82	99.43
805	-132.08	-121.34	1005.37	92.99	149.14	17.94
806	-749.27	-336.67	815.19	84.01	78.77	58.81
807	-642.82	-337.65	766.6	89.2	-58.32	166.14
808	-232.91	-262.21	766.36	83.13	-81.02	171.23
809	-76.17	-272.46	959.47	79.44	-26.34	116.42
810	-205.57	-292.97	976.56	130.16	27.37	78.22
811	-370.61	-134.77	775.88	165.13	35.46	105.16
812	-354.49	-106.93	699.95	116.7	-19.87	118.29
813	-123.78	-193.85	735.6	96.98	-26.82	99.49
814	-243.16	-243.41	903.08	116.03	-7.69	107.09
815	-295.65	-241.46	799.56	166.93	-16.97	124.42
816	-313.48	-49.07	618.16	185.88	-52.76	102.42
817	-113.77	-38.33	687.99	147.67	-96.83	49.56
818	-43.7	-45.17	713.13	148.83	-70.31	-7.51
819	-24.9	-52.49	700.44	144.47	-52.37	-17.67
820	-186.28	-51.03	681.64	125.43	-13.24	25.12
821	-94.73	-36.38	687.99	67.47	-54.99	117.86
822	60.06	-56.64	687.74	58.44	-76.17	113.43
823	256.84	-16.6	707.76	69.98	-55.79	87.98
824	40.77	-86.91	710.94	113.13	27.25	63.29
825	-140.38	73	612.06	150.79	46.3	74.34
826	28.32	127.69	563.48	96.71	27.07	53.62
827	122.8	96.44	606.69	73.58	39.76	20.48
828	-38.33	-23.93	734.13	102.05	116.82	-11.47
829	-279.54	46.63	595.46	169.1	133.51	24.29
830	-321.04	-106.45	595.46	131.5	77.36	81.85
831	-268.8	-162.11	569.34	106.72	45.17	164.89
832	-104.49	-238.04	552.49	132.84	44.16	192.38
833	-44.92	-247.8	527.34	164.4	49.65	188.81
834	42.72	-141.6	362.79	206.63	57.62	176.67
835	158.2	-108.64	148.93	204.28	42.02	167.08
836	298.58	-71.04	77.88	225.59	43.37	186.22
837	308.35	-26.61	92.04	266.54	76.75	237.52
838	120.12	264.89	100.34	277.74	90.79	256.84
839	7.57	423.58	194.58	303.83	70.92	262.66
840	84.96	590.82	172.61	300.42	56.64	243.04
841	142.09	612.79	180.18	256.23	59.3	184.63
842	101.56	560.06	151.86	198.79	81.18	146.85
843	43.46	546.88	131.84	121.19	79.44	127.35
844	57.62	505.37	162.6	86.43	77.12	118.59
845	189.7	387.94	268.8	34.79	76.17	117.83
846	348.14	408.94	160.4	-2.35	109.8	86.33
847	379.15	372.8	132.32	-61.8	134.92	-1.01
848	424.56	252.2	99.61	-103.55	169.74	-30.36
849	354	-13.43	179.69	-93.51	198.76	8.82
850	387.21	-98.63	144.29	-33.72	239.5	143.52
851	442.38	-79.83	114.5	0.76	300.48	241.82
852	424.8	-101.56	123.54	12.76	368.19	255.43
853	347.17	-131.35	151.12	49.35	408.78	219.36
854	231.69	-94.24	200.68	82.92	413.15	195.4
855	175.78	8.79	164.31	132.97	395.32	108.58
856	138.18	124.76	177	171.78	382.23	0.18
857	-70.07	242.68	205.32	189	401.4	-84.23
858	-243.41	371.83	116.46	134.74	370.48	-142.76
859	-458.98	432.62	105.22	73.91	310.82	-162.66
860	-426.03	268.07	135.99	-29.69	198.33	-174.32
861	-267.09	238.28	128.91	-59.57	124.24	-192.63
862	-295.41	8.3	137.45	-80.54	118.1	-209.01
863	-613.28	2.93	120.12	-91.46	86.55	-148.47
864	-428.47	29.79	253.66	-26.82	15.69	-140.47
865	-223.39	74.22	296.14	-6.81	36.41	-133.7
866	-518.31	54.44	243.16	-2.35	69.03	-104.1
867	-581.3	125.24	199.71	-7.48	18.19	-55.73
868	-282.23	224.37	326.66	76.48	-28.05	-114.04
869	-126.95	544.68	193.12	61.71	45.56	-158.39
870	-652.83	688.23	80.32	-0.49	39.18	-134.74
871	-639.4	327.88	181.4	-171.91	-35.16	1.16
872	-30.03	205.81	341.06	-207.18	-57.37	59.27
873	-312.5	-76.17	294.68	-131.59	23.62	-17.82
874	-429.93	-91.55	238.28	-98.14	44.16	28.41
875	-601.32	-107.91	564.45	-68.02	52.73	59.27
876	-727.54	-123.54	453.37	-97.75	21.21	166.26
877	-448.73	-213.38	381.35	-105.5	-28.2	221.04
878	-156.25	-163.57	512.21	-2.53	-19.35	205.81
879	-148.44	5.62	449.95	106.41	3.42	166.93
880	-175.05	182.86	473.63	105.38	13.85	166.35
881	-220.7	255.62	437.99	62.5	39.64	197.69
882	-282.47	303.96	336.67	-2.62	46.11	224.82
883	-236.82	290.04	319.58	-55.88	38.42	218.63
884	-222.66	242.92	382.57	-62.96	54.9	224.06
885	-325.93	119.14	458.5	-41.32	54.17	229.1
886	-278.81	126.46	419.68	-10.25	39.52	224.18
887	-193.6	152.34	400.63	-14.89	31.62	221.65
888	-124.02	133.54	381.84	-23.5	26.25	211.73
889	-46.14	156.74	344.97	-35.19	40.1	223.36
890	-22.46	169.68	432.13	-26.31	60.15	269.35
891	-61.28	112.06	568.12	-26.18	68.27	298.58
892	4.88	127.44	550.78	-27.28	84.47	361.48
893	98.63	181.64	345.7	-59.17	90.18	340.06
894	181.15	208.25	279.79	-76.93	75.74	240.66
895	180.91	75.44	430.18	-63.29	82.61	204.53
896	41.75	126.71	424.56	-32.87	77.18	174.16
897	10.74	103.27	436.52	-61.68	79.07	228.67
898	-17.09	114.26	517.33	-91.28	96.34	271.76
899	41.75	75.2	567.14	-99.06	88.71	256.44
900	109.62	4.64	558.84	-96.22	89.39	248.26
901	88.62	-49.56	582.52	-98.85	88.68	246.89
902	174.56	-19.04	560.55	-111.05	79.1	234.19
903	104.49	-46.14	627.69	-106.63	75.38	213.13
904	13.43	-34.91	562.5	-87.74	26.06	169.68
905	93.99	-127.93	514.65	-79.41	-3.3	129
906	110.6	-247.56	540.77	-7.17	-32.68	79.74
907	254.39	-120.36	488.53	62.44	-52.58	76.48
908	284.42	-60.55	556.88	58.11	-61	96.1
909	464.84	20.51	630.62	43.85	-51.48	106.6
910	603.76	98.39	650.39	8.15	-5.55	96.59
911	499.76	73.73	715.58	-13.43	56.95	43.49
912	431.64	187.5	648.44	-21.76	87.59	-22.71
913	268.07	279.3	536.62	-41.6	95.67	-61.61
914	-200.2	105.22	345.21	-99.27	65.43	-73.58
915	-264.65	-14.89	298.83	-130.34	-59.97	-33.97
916	-15.14	-130.62	504.64	-119.05	-143.74	-29.36
917	184.57	-111.08	496.83	-87.55	-157.96	-98.21
918	330.08	-323.24	580.57	-93.32	-84.93	-102.69
919	204.59	-347.9	637.45	-73.43	-81.36	-72.91
920	248.54	-348.14	832.76	-2.11	-84.87	7.6
921	358.89	-336.91	820.56	59.69	-64.94	92.47
922	347.9	-372.56	814.94	80.54	-13.67	159.45
923	381.35	-392.33	788.57	113.28	35.31	205.23
924	344.24	-357.91	696.78	132.17	49.8	226.04
925	414.55	-280.03	592.29	169.98	77.85	292.79
926	610.11	-177.98	510.99	176.33	110.87	349.06
927	757.08	-221.44	428.47	179.78	178.34	337.07
928	619.87	-190.92	316.41	212.22	240.23	314.27
929	609.62	-141.36	331.79	218.51	234.86	299.59
930	581.54	-52.25	448.24	204.38	232.27	288.82
931	531.74	160.89	454.35	182.34	238.25	272.58
932	555.18	385.25	468.26	106.57	245.91	196.87
933	411.13	309.81	553.71	-19.13	267.91	55.02
934	263.92	113.28	608.89	-114.47	264.5	-61.58
935	159.91	-147.95	574.71	-137.63	217.5	-81.45
936	194.58	-283.2	539.31	-92.25	145.84	-30.12
937	215.82	-283.94	404.05	-50.96	124.48	7.54
938	-49.32	-77.39	283.69	0.27	103.24	78.74
939	-472.41	142.33	406.74	6.99	46.14	73.33
940	-22.46	-83.01	489.99	-32.68	-100.52	-26.82
941	378.42	-265.87	594.73	-32.78	-67.29	-1.83
942	474.37	-327.64	701.17	-20.9	-2.81	52.22
943	160.64	-204.59	821.78	-12.24	63.84	126.68
944	169.19	-50.78	664.79	6.23	37.6	154.69
945	81.05	3.91	584.96	30.61	45.65	183.99
946	-174.32	54.93	467.04	46.78	16.45	203.34
947	-111.57	-2.44	238.77	67.6	-77.55	238.74
948	107.18	48.1	291.26	54.32	-147.28	279.79
949	459.96	-74.46	457.52	11.23	-166.99	228
950	497.31	-223.88	587.65	41.72	-129.94	126.8
951	490.48	-115.72	585.69	68.05	-113.56	81.73
952	492.92	30.03	575.44	60.94	-98.14	18.43
953	581.05	-40.77	668.95	16.24	-103.79	-25.79
954	814.7	-55.18	642.82	3.11	-56.85	-114.59
955	744.63	-106.45	579.1	-12.91	23.59	-216.06
956	184.33	-193.6	290.04	0.12	-1.25	-239.23
957	-54.2	-209.23	120.85	26.06	-143.28	-174.77
958	93.99	-142.09	150.39	89.51	-290.56	-36.74
959	345.21	-10.74	445.56	148.35	-324.65	20.48
960	305.66	213.62	248.54	107.06	-262.02	-27.65
961	9.03	104.98	-0.49	22.8	-293.03	-97.32
962	145.26	73.24	-189.7	37.14	-332.55	-103.03
963	344.97	-31.01	-41.75	115.11	-366.85	-148.07
964	606.93	77.88	-177.49	210.14	-349.7	-224.85
965	467.77	1.71	-245.12	216.55	-279.57	-238.25
966	415.04	-93.75	-29.54	286.83	-275.51	-182.65
967	630.13	89.11	15.63	344.94	-265.14	-149.84
968	617.68	263.67	45.17	403.5	-170.41	-83.98
969	370.12	370.61	-50.78	320.53	-79.25	-13.7
970	446.04	169.92	-32.71	191.71	-35.74	65.8
971	471.68	16.36	-40.28	150.27	52.09	174.41
972	407.71	-88.38	-142.33	159.12	88.35	207.92
973	236.82	-92.53	-315.67	169.22	120.7	222.87
974	135.01	-155.52	-466.31	173.49	107.79	222.17
975	207.03	-57.62	-505.37	220.64	59.97	179.14
976	114.26	158.2	-713.38	210.21	40.28	157.47
977	99.85	187.74	-685.55	242.52	19.81	141.02
978	253.91	294.92	-729	258.61	26.46	107.85
979	112.3	469.48	-667.72	215.85	33.48	34.36
980	-4.15	796.39	-449.46	171.78	-5.74	21.39
981	90.33	1002.69	-333.01	43.33	-61.13	47.03
982	198	889.4	-425.05	-161.56	-100.07	76.84
983	306.4	553.47	-530.27	-323.21	-121.77	95
984	381.1	326.66	-536.62	-383.51	-130.68	99.73
985	478.52	99.12	-500.24	-436.89	-133.12	103.58
986	629.39	-13.92	-504.64	-438.66	-108.22	80.29
987	663.33	-146.97	-367.68	-401.18	-44.28	42.24
988	458.25	-331.05	-93.02	-310.88	38.36	58.17
989	373.78	-316.89	-14.16	-224.18	87.13	105.8
990	188.72	-135.01	-106.2	-198.24	90	115.3
991	292.48	47.12	-219.24	-219.12	71.08	66.99
992	192.63	42.48	-105.71	-217.25	99.76	-3.63
993	111.57	225.1	-167.72	-177.8	86.43	-68.45
994	136.23	257.57	-148.68	-175.08	45.23	-143.71
995	177.49	196.29	5.13	-190.95	49.35	-166.56
996	190.92	-82.28	250.24	-178.25	66.53	-148.07
997	161.87	-120.12	20.75	-172.3	130.1	-95.37
998	-30.76	-202.88	13.92	-178.77	175.26	-22.61
999	114.75	-162.84	83.98	-116.03	142.24	58.53
1000	245.85	-127.93	198.97	5.37	160.31	110.96
1001	351.07	121.83	192.14	48.19	187.19	117.31
1002	110.84	250.49	109.37	29.69	244.84	132.14
1003	114.26	239.5	190.43	-31.1	246.09	155.91
1004	153.56	202.64	210.94	-45.9	261.02	128.97
1005	106.93	151.86	182.13	-31.71	282.99	80.93
1006	121.34	146.24	134.28	-21.06	294.16	64.15
1007	17.58	224.12	79.59	-28.29	287.48	73.7
1008	-35.89	341.55	129.88	-47.85	258.27	102.78
1009	-292.97	571.53	157.23	-97.35	226.41	130.04
1010	-434.33	556.88	193.85	-194.58	146.61	170.2
1011	-399.66	444.58	240.48	-254.7	60.82	176.88
1012	-208.01	272.22	224.61	-268.49	9.49	96.59
1013	-121.34	142.09	312.5	-245.73	-1.65	39.15
1014	-183.11	118.65	313.96	-197.14	-38.79	-69.95
1015	-149.9	-27.59	226.32	-271.12	-92.38	-122.62
1016	49.56	-218.26	456.05	-316.35	-140.66	-85.27
1017	232.67	-253.91	575.44	-230.22	-138.12	-31.04
1018	402.83	-218.75	717.77	-177.19	-94.48	-12.02
1019	358.64	-171.14	687.26	-103.03	-17.03	-7.48
1020	119.38	-288.82	715.09	-81.3	33.26	-3.97
1021	-29.3	-378.91	713.62	-43.21	52.95	62.23
1022	-54.69	-382.32	700.68	18.43	56.92	123.54
1023	-30.76	-323.24	710.45	59.33	53.83	128.2
1024	-27.1	-204.35	670.17	122.77	57.13	115.08
1025	-36.13	-74.71	637.94	150.76	70.04	118.19
1026	73.97	13.43	562.01	162.6	73.18	138.73
1027	26.37	-4.39	574.22	186.52	83.8	169.37
1028	-64.21	-5.37	501.22	207.92	76.93	194.64
1029	-39.79	26.86	445.56	206.42	44.98	263.52
1030	61.04	126.95	447.27	173.58	17.58	306.85
1031	223.88	184.33	499.02	135.01	15.53	320.07
1032	242.19	144.29	548.83	116.12	34.39	323.49
1033	179.93	112.3	489.99	111.33	39.92	326.93
1034	50.29	56.4	380.86	80.44	27.13	316.07
1035	102.78	-63.72	418.7	58.47	-19.01	290.8
1036	345.95	-72.51	350.1	82.64	-21.18	248.05
1037	287.6	-134.28	330.08	113.49	-15.96	214.54
1038	375.73	-180.42	225.59	129.67	-17.12	202.24
1039	406.74	-164.79	169.43	143.28	-5.49	218.69
1040	390.38	-148.44	192.14	141.88	-11.51	259.4
1041	538.82	-125	176.51	168.85	-29.24	298.95
1042	452.64	-39.31	35.64	197.42	-13.46	293.85
1043	395.26	-52.73	3.17	181.18	-43.4	251.92
1044	449.71	15.14	-186.77	159.27	-54.99	222.38
1045	272.95	-151.12	-258.54	105.87	-94.91	182.43
1046	548.58	-157.71	-116.7	122.99	-155.3	189.3
1047	917.72	127.44	-35.64	167.76	-96.28	147.8
1048	326.17	-14.89	-306.64	74.1	-61.55	131.44
1049	309.57	-104.25	-343.26	-29.39	-166.14	267.49
1050	932.86	82.03	35.89	-1.46	-203.86	288.85
1051	1465.82	396.24	-4.64	106.87	-151.28	133.09
1052	1177.25	308.11	-22.71	55.18	14.95	-59.08
1053	805.42	115.23	47.36	-36.16	98.82	-119.32
1054	653.56	52.98	75.93	-79.47	108.22	-89.29
1055	573.24	45.41	135.99	-89.94	105.71	-60.73
1056	528.08	114.75	95.21	-110.84	99.95	-11.14
1057	559.33	43.21	80.32	-143.59	87.55	2.93
1058	586.91	-80.57	32.23	-176.33	79.8	-21.91
1059	578.86	-155.76	72.51	-178.8	93.41	-60.09
1060	571.78	-227.78	101.56	-162.87	100.92	-93.26
1061	528.08	-252.2	143.07	-106.6	99.21	-169.4
1062	478.03	-243.65	160.4	-91.34	90.06	-224.3
1063	477.54	-287.11	225.1	-98.91	79.38	-221.86
1064	503.17	-315.67	223.63	-96.07	112.06	-156.43
1065	357.42	-301.76	119.38	-80.66	161.8	-34.88
1066	141.6	-149.66	50.54	-71.47	172.3	30.27
1067	65.67	10.99	145.02	-34.7	163.45	154.24
1068	34.42	278.81	74.71	-8.15	138.37	207.15
1069	40.04	322.51	110.11	-37.75	91.16	180.57
1070	339.11	390.14	281.98	-61.68	82.49	136.63
1071	636.23	333.98	396.24	-71.69	129.67	7.87
1072	531.25	191.16	342.29	-88.75	209.56	-75.07
1073	353.52	69.09	321.04	-116.76	218.02	-83.4
1074	360.6	-0.73	331.54	-146.09	205.38	-25.15
1075	322.75	-93.26	446.78	-139.25	212.89	52.64
1076	240.23	-113.77	523.68	-140.05	211.82	83.4
1077	129.39	-231.2	560.79	-121.8	222.69	155.7
1078	-59.33	-228.03	545.17	-84.38	209.96	225.77
1079	189.45	-133.54	628.66	-55.69	167.72	257.11
1080	239.99	-71.53	700.68	-37.29	205.11	265.29
1081	205.57	-64.21	693.36	-38.12	221.68	258.64
1082	179.44	-136.96	645.02	-34.7	213.32	264.98
1083	239.26	-207.76	584.23	-28.08	207.95	263.76
1084	188.23	-272.71	564.94	7.63	186	246.98
1085	249.02	-258.79	571.29	52.28	152.16	209.41
1086	265.63	-168.46	482.18	82.49	141.24	169.77
1087	227.05	-169.43	498.29	67.26	115.11	119.96
1088	258.54	-237.3	543.46	79.93	91.58	103.39
1089	319.58	-222.66	436.77	145.75	84.78	107.12
1090	335.94	-128.91	452.15	199.19	76.54	136.35
1091	458.5	105.47	502.69	223.02	54.6	154.42
1092	719.97	321.04	576.9	198.88	106.96	113.1
1093	595.7	418.46	511.23	52.19	202.06	63.08
1094	92.53	227.29	431.4	-35.86	197.08	70.74
1095	-31.98	47.12	314.7	-136.6	99.64	142.7
1096	442.38	-101.32	462.65	-169.31	19.41	196.14
1097	824.95	-96.19	607.67	-130.95	78.95	136.17
1098	805.18	-53.71	676.51	-88.17	194.82	-2.17
1099	331.79	-19.78	768.55	-69.03	204.01	-56.12
1100	275.15	130.37	541.5	-15.9	144.84	-88.17
1101	105.71	-8.06	360.84	-8.48	135.8	-31.4
1102	78.61	-167.48	378.42	4.82	109.8	12.7
1103	170.41	-240.72	446.29	-11.69	71.5	2.62
1104	126.46	-342.77	638.67	-14.89	57.53	22.22
1105	178.47	-203.13	692.38	-19.78	24.44	73.06
1106	364.75	-195.07	946.53	-40.01	43.55	36.9
1107	-154.3	-233.64	742.92	-29.33	168.03	8.39
1108	-551.27	-252.44	621.58	-51.42	124.42	40.77
1109	-797.61	-105.22	635.01	-50.02	44.13	65.34
1110	-617.68	-302.49	486.57	-13.85	-101.78	121.52
1111	-477.54	-241.7	438.23	58.47	-230.04	212.07
1112	-82.76	-140.14	365.23	82.58	-373.29	245.61
1113	260.25	-96.92	341.06	68.97	-413.36	218.14
1114	450.2	-205.32	442.14	85.11	-300.29	115.91
1115	148.93	-236.57	345.21	119.84	-264.68	86.21
1116	226.07	-215.33	195.56	152.4	-282.1	137.33
1117	434.33	-93.02	256.35	178.86	-313.72	141.85
1118	660.4	29.3	125.73	156.95	-317.08	158.05
1119	707.03	-59.08	172.61	134.09	-300.2	177.03
1120	722.66	-35.4	69.09	131.23	-280.79	188.78
1121	879.64	2.44	-88.62	109.89	-262.21	200.04
1122	866.21	-140.14	-108.4	61.34	-213.56	217.62
1123	825.2	-124.76	-145.51	64.91	-206.45	219.54
1124	898.44	-127.69	-62.74	58.62	-213.44	221.34
1125	1035.89	-39.79	-165.28	50.45	-174.5	174.99
1126	1159.91	-176.27	-40.28	27.95	-67.08	94.64
1127	856.45	-191.41	73	59.08	-28.78	46.88
1128	709.96	28.32	46.63	101.32	-65.58	0.98
1129	925.29	52.73	130.37	63.23	-127.53	23.41
1130	1046.14	34.18	146.97	12.97	-74.77	45.56
1131	989.5	-41.02	256.1	-6.47	-19.53	51.51
1132	668.95	56.15	-74.71	-42.27	99.46	32.29
1133	405.27	11.96	-158.69	-95.06	62.07	-28.29
1134	719.24	-124.02	-228.52	-146.51	-16.3	-25.7
1135	777.83	-220.21	-113.53	-154.57	27.37	-46.08
1136	711.18	-153.81	-6.35	-119.35	31.43	-70.31
1137	708.74	-10.5	-2.2	-98.91	28.72	-92.53
1138	797.12	84.96	41.02	-115.91	13.98	-101.72
1139	844.73	128.91	31.01	-130.34	35.68	-117.4
1140	780.27	119.87	4.88	-169.68	72.69	-141.11
1141	647.71	-110.6	85.69	-181.98	87.59	-150.63
1142	374.51	-311.04	180.66	-182.89	116.03	-205.26
1143	21.73	-283.45	13.67	-168.15	78.61	-280.09
1144	100.1	-348.14	115.97	-188.78	-24.78	-299.32
1145	86.18	-138.43	195.8	-141.3	-60.03	-283.42
1146	-18.31	-106.93	198	-122.59	-87.43	-226.5
1147	-60.3	41.5	310.79	-104.55	-92.83	-196.72
1148	-5.86	212.89	276.37	-87.25	-99.79	-145.84
1149	210.94	299.8	225.1	-62.77	-93.99	-83.86
1150	144.04	316.65	247.31	-51.21	-86.52	-55.33
1151	201.66	293.95	221.68	-86.82	-62.59	-36.8
1152	60.3	82.76	301.03	-112.67	-48.74	-16.14
1153	166.5	29.05	248.05	-123.35	-55.45	49.35
1154	362.79	-4.88	279.79	-109.1	-26.61	81.42
1155	402.34	-48.34	302.49	-65.49	30	90.7
1156	417.48	-51.51	358.4	-44.74	55.18	95.79
1157	273.19	5.13	324.22	6.47	100.52	116.18
1158	291.02	50.05	299.56	9.98	120.48	137.15
1159	237.79	141.11	319.09	19.59	154.82	155.55
1160	141.11	153.08	257.81	-2.75	167.97	193.85
1161	-10.74	177.49	172.85	-12.15	145.51	211.12
1162	48.34	178.22	263.92	-18.77	96.47	237.76
1163	363.53	267.33	279.3	-5.31	82.15	242.52
1164	378.17	332.76	260.99	-38.64	118.74	214.05
1165	336.67	322.51	265.38	-93.32	134.67	173.52
1166	175.29	220.95	375.24	-128.48	106.9	138.67
1167	208.98	69.34	512.7	-140.44	92.59	119.66
1168	134.52	-40.77	448.97	-138.85	90.94	95.52
1169	62.01	-118.41	388.18	-124.45	77.76	112.34
1170	236.82	-140.63	449.95	-90.88	38.06	123.11
1171	383.3	-115.48	471.68	-62.53	49.41	117.52
1172	499.76	-48.1	445.56	-53.77	82.76	114.62
1173	425.05	-23.68	454.35	-48.34	143.95	119.02
1174	273.44	22.22	450.2	-43.06	153.08	140.11
1175	277.34	38.82	493.65	-61.95	142.18	184.78
1176	226.32	-6.35	568.85	-93.44	138.52	214.11
1177	201.42	-103.52	643.8	-123.99	102.39	157.32
1178	347.17	-215.09	675.29	-134	100.07	123.11
1179	374.02	-317.14	730.96	-108.15	129.73	95.03
1180	305.42	-265.87	644.29	-34.85	171.45	130.74
1181	150.63	-162.6	596.68	-8.67	189.03	210.54
1182	298.1	-121.58	653.81	-13.55	173.65	264.92
1183	360.84	-90.33	654.05	-10.19	190.83	256.5
1184	341.06	-82.28	671.88	-11.08	197.66	235.11
1185	368.9	-79.59	695.07	-14.47	199.46	217.71
1186	392.82	-132.32	707.03	-47.82	214.57	230.26
1187	353.76	-246.09	694.09	-71.96	215.18	241.85
1188	230.71	-316.16	718.02	-75.04	206.02	222.6
1189	172.61	-334.47	746.34	-71.62	180.02	205.87
1190	106.93	-389.89	767.09	-76.9	140.99	174.99
1191	86.18	-454.1	772.71	-69.95	119.69	143.46
1192	175.78	-553.47	813.23	-13.98	81.09	61.95
1193	222.41	-527.83	826.42	97.9	81.94	44.34
1194	242.43	-374.27	755.86	170.65	83.44	101.81
1195	295.17	-258.3	724.85	152.56	88.04	138.12
1196	275.39	-277.83	898.44	142.21	86.67	131.1
1197	191.89	-290.77	822.51	131.71	84.78	115.75
1198	218.26	-292.48	739.01	135.38	62.32	80.51
1199	119.87	-336.67	649.41	141.75	60.76	72.94
1200	115.72	-346.19	631.84	157.68	34.48	100.52
1201	126.95	-303.71	568.85	193.12	18.62	103.39
1202	266.6	-235.6	547.85	215.7	17.27	101.96
1203	565.67	-140.87	570.8	261.29	60.61	110.87
1204	394.53	-13.18	440.67	255	141.3	122.83
1205	219.24	-34.67	445.31	213.78	113.49	133.54
1206	280.27	25.63	383.79	178.5	55.02	128.54
1207	243.9	42.97	431.15	152.92	47.79	112.34
1208	175.29	255.86	454.59	148.22	29.57	84.47
1209	158.69	410.89	489.26	95.58	-14.59	-7.17
1210	-93.75	532.71	418.46	28.32	-43.24	-44.86
1211	-502.44	604.98	227.54	-77.58	-100.28	-2.93
1212	-398.44	464.36	432.86	-105.68	-275.6	-81.7
1213	566.16	426.51	475.83	-89.26	-328.4	-186.52
1214	1004.88	264.65	252.2	-137.18	-235.14	-398.86
1215	480.22	-139.16	158.69	-239.01	-136.51	-355.1
1216	478.03	-583.01	693.85	-233.28	-144.29	-118.38
1217	489.26	-583.01	907.23	-88.5	-22.19	-11.11
1218	5.62	-478.76	784.42	4.7	98.6	-23.32
1219	-320.31	-428.47	697.02	54.72	75.41	113.95
1220	-426.03	-249.27	510.74	77.15	16.45	198.91
1221	-79.35	-26.86	469.97	150.45	-90.64	266.51
1222	190.43	163.57	349.37	177.15	-117.13	200.29
1223	226.32	173.58	292.72	147.67	-109.47	124.79
1224	164.55	146.73	291.26	122.56	-148.25	79.19
1225	311.04	122.07	383.06	111.33	-198.79	8.39
1226	629.64	160.16	361.82	107.7	-193.7	-43.43
1227	502.69	85.94	331.3	69.15	-101.65	-92.47
1228	327.64	51.76	277.83	58.14	-62.19	-41.66
1229	500.73	102.54	368.41	71.26	-50.54	43.91
1230	570.31	183.11	312.01	84.96	20.94	101.47
1231	441.41	240.23	286.13	81.54	60.76	122.16
1232	290.28	260.99	251.71	62.96	99.21	142.3
1233	284.67	238.53	256.1	71.11	94.02	151.76
1234	296.14	323.49	309.81	45.35	101.44	142.4
1235	320.31	318.85	362.3	3.23	113.62	148.53
1236	230.71	243.65	362.3	-17.61	117.25	157.59
1237	367.43	220.46	276.12	-68.48	111.21	138.49
1238	439.94	63.23	351.56	-115.63	146.33	70.25
1239	427	23.68	341.55	-103	191.68	50.72
1240	311.28	147.95	283.2	-96.95	197.36	63.81
1241	342.29	125.73	360.84	-108.22	175.48	70.34
1242	428.96	88.13	408.45	-107.76	182.8	68.39
1243	298.1	-41.5	415.28	-156.74	208.22	26.61
1244	45.41	-199.71	447.75	-190.37	202.42	16.48
1245	126.22	-233.89	449.22	-165.77	148.99	27.34
1246	83.25	-157.23	533.2	-101.04	137.85	7.54
1247	-0.73	-66.65	515.63	-52.92	141.72	-19.99
1248	-210.21	-11.96	502.2	-48.16	130.71	-26.86
1249	-172.85	-65.92	536.62	-61	55.63	-24.44
1250	163.57	-152.34	635.99	-55.63	16.39	-1.16
1251	299.32	-155.52	704.59	-19.62	64.7	34.97
1252	260.01	-62.74	712.4	-2.47	103.76	74.07
1253	60.3	9.03	749.27	-5.07	140.53	156.8
1254	187.26	41.75	811.52	-20.6	141.36	212.37
1255	221.44	67.63	690.92	-36.68	207.73	267.76
1256	230.96	49.8	675.54	-60.12	239.53	266.75
1257	263.18	-31.25	657.96	-68.63	248.38	246.98
1258	156.01	-204.35	633.79	-87.68	283.72	236.33
1259	48.34	-302.25	665.04	-93.57	288.82	288.42
1260	97.17	-187.5	655.76	-57.86	255.13	320.71
1261	62.5	-108.89	662.6	-40.31	213.32	265.78
1262	80.57	-104.25	682.13	-26.21	176.76	121.28
1263	19.29	-93.26	678.47	-14.4	160.8	41.14
1264	-66.65	-147.71	696.53	-0.82	128.94	-44.37
1265	-125.49	-187.99	691.41	5.71	89.78	-43.43
1266	-59.08	-175.29	660.16	4.3	54.44	-19.93
1267	11.47	-247.8	756.1	14.92	49.13	-18.59
1268	7.08	-242.43	889.89	44.74	66.74	-28.93
1269	-115.48	-110.35	860.84	62.07	93.99	-31.8
1270	-268.8	-83.98	842.04	37.99	90.76	-24.11
1271	-300.05	-41.26	846.68	24.93	75.29	-7.57
1272	-275.15	25.63	827.64	-3.36	24.26	13.34
1273	-169.68	-43.95	800.54	-42.36	-1.86	-0.79
1274	-174.07	-81.3	780.27	-49.96	-12.21	-26.37
1275	-227.54	-154.3	780.03	-36.32	-22.83	-31.19
1276	-188.23	-179.44	726.56	-39.79	-54.2	2.14
1277	-33.94	-226.32	805.42	-17.43	-66.44	41.02
1278	-58.11	-99.37	723.39	22.13	-49.68	60.52
1279	-121.58	-39.31	664.31	13.03	-79.59	49.65
1280	103.76	-88.87	724.61	24.05	-106.63	24.38
1281	137.21	-117.43	671.88	52.7	-78.52	-2.99
1282	27.34	-153.08	681.88	48	-63.2	22.49
1283	-10.74	-186.52	683.11	61.83	-73.03	42.6
1284	35.16	-180.91	729.25	81.12	-85.85	48.37
1285	-6.35	-7.57	631.1	110.23	-65.89	69.06
1286	0.98	92.53	650.39	93.6	-63.57	72.14
1287	17.82	61.28	728.76	79.22	-51.09	78.16
1288	27.59	89.84	764.4	76.66	-42.66	83.13
1289	-70.56	85.45	676.51	32.75	-56.3	95.21
1290	93.99	-67.87	657.23	-17.55	-94.67	103.88
1291	200.44	-143.55	658.69	3.36	-96.95	114.41
1292	361.08	-111.57	655.03	25.24	-75.87	130.28
1293	338.62	45.17	654.54	45.32	0.49	134.09
1294	81.54	153.08	684.57	32.29	21.7	84.81
1295	-36.87	257.57	571.53	-20.87	-29.39	37.32
1296	-14.89	257.08	507.57	-117.22	-101.07	-17.97
1297	180.66	148.19	434.81	-154.21	-127.93	-64.97
1298	231.93	-47.85	599.37	-121.31	-128.17	-162.14
1299	-25.88	86.91	344.97	-51.91	-126.19	-157.59
1300	43.21	-80.32	510.5	-94.21	-153.38	-81.6
1301	118.9	-123.29	608.15	-83.1	-139.25	-47.91
1302	283.2	-186.28	816.16	-27.47	-70.71	-41.08
1303	182.37	-158.45	795.17	-10.86	-39.55	-23.47
1304	27.1	-179.2	785.4	7.81	-16.14	72.69
1305	101.81	-190.92	768.07	-23.83	-22.52	175.75
1306	184.81	-232.91	810.3	-46.36	-3.91	231.17
1307	303.22	-280.03	793.46	-46.72	12.66	246.73
1308	422.12	-329.35	739.99	-5.25	55.45	273.62
1309	360.35	-363.53	684.08	46.2	100.25	288.45
1310	363.28	-304.44	604.49	103.97	91.74	274.26
1311	359.38	-271.48	603.03	140.63	79.19	211.33
1312	372.07	-271.73	641.6	177.76	75.53	138.15
1313	391.36	-217.77	635.01	187.56	80.63	123.63
1314	378.91	-257.81	621.34	163.51	95.4	109.1
1315	485.35	-220.95	592.29	155.24	96.65	112.43
1316	649.66	-176.03	558.35	152.65	128.14	87.46
1317	538.09	-196.78	569.34	164.22	202.82	37.84
1318	468.75	-151.12	548.1	179.96	219.15	-25.76
1319	426.03	-72.02	456.3	142.18	199.68	-64.15
1320	537.6	-113.77	471.19	131.1	194.4	-67.38
1321	377.2	-116.46	493.9	129.12	228.36	-30.49
1322	32.96	-23.19	602.29	85.42	249.15	90.7
1323	-450.44	384.28	344.48	-15.53	188.87	132.39
1324	-426.27	189.45	365.23	-148.83	87.31	-6.59
1325	-176.27	79.59	607.91	-105.9	83.31	-101.47
1326	-491.7	634.77	347.9	43.88	162.87	-206.6
1327	-907.47	786.38	337.65	-1.04	101.78	-153.96
1328	-213.38	191.89	530.03	-94.54	-43.98	-85.11
1329	92.29	-99.12	653.32	-40.92	-26.49	-61.55
1330	86.67	-93.99	598.39	8.97	27.83	-13.98
1331	37.6	-149.9	713.62	18.59	45.23	18.04
1332	96.92	-88.38	715.33	37.72	79.53	77.15
1333	93.99	5.86	676.76	32.96	112.7	97.29
1334	-33.2	26.86	701.9	26.64	136.05	113.22
1335	-311.77	189.45	526.12	5.65	142.52	152.53
1336	-314.7	162.11	506.84	-45.87	59.81	176.33
1337	17.33	128.91	499.02	-76.75	18.8	209.84
1338	84.23	98.14	548.34	-97.26	37.96	214.78
1339	110.35	142.82	635.25	-87.71	50.23	231.48
1340	54.44	197.51	627.44	-122.47	74.62	281.4
1341	0.49	85.21	646.73	-145.45	67.05	304.38
1342	76.66	72.51	742.92	-134.8	67.17	298.86
1343	89.11	95.21	717.04	-141.11	84.44	223.97
1344	-59.81	-198	694.58	-147.49	87.34	208.53
1345	69.82	-444.82	585.21	-107.42	71.99	236.05
1346	252.93	-234.13	548.1	-68.02	107.54	260.41
1347	200.93	-399.66	695.8	-108.83	145.29	211.33
1348	19.78	-640.87	1018.07	-56.7	74.89	138.61
1349	269.04	-316.65	961.18	11.26	18.62	123.69
1350	493.41	37.84	923.1	-25.85	51.36	92.71
1351	308.84	-268.55	754.88	-110.75	145.23	7.02
1352	188.96	-362.55	771.73	-148.41	185.64	-13.12
1353	-119.87	11.23	1036.62	-91.77	169.04	27.98
1354	-141.6	-2.93	843.02	-102.54	139.25	94.94
1355	-60.79	-145.75	855.47	-101.14	129.85	113.22
1356	-149.9	-110.6	737.3	-56.27	76.17	27.59
1357	-256.35	-179.44	808.59	8.42	32.99	9.55
1358	-138.67	31.74	865.97	58.07	44.16	55.85
1359	-237.06	67.38	858.89	30.21	71.62	32.04
1360	-411.13	-54.2	828.86	5.77	58.65	-4.73
1361	-263.92	-208.01	750.49	-28.75	-18.25	-88.17
1362	82.28	-135.25	762.21	-8.24	-57.77	-152.4
1363	165.53	-57.86	697.75	-26.49	-63.32	-231.96
1364	58.59	-67.38	782.23	-34.45	-67.69	-226.56
1365	126.22	-0.73	768.31	-31.89	-106.96	-147.49
1366	451.66	16.6	850.34	-53.59	-80.17	-127.14
1367	102.78	-62.01	754.39	-72.11	19.32	-165.71
1368	-62.5	-176.27	737.3	-77.97	-0.43	-198.43
1369	29.3	-397.95	890.63	-47.55	-3.81	-201.66
1370	-24.9	-328.37	853.03	-4.33	16.91	-156.22
1371	-298.1	-353.76	788.09	-18.77	17.91	-48.98
1372	-271.24	-493.16	825.2	-34.91	-29.39	54.23
1373	-212.16	-547.36	902.59	-20.54	-67.35	122.19
1374	3.17	-662.84	1027.1	10.8	-65.58	142.67
1375	115.48	-568.85	936.04	83.4	-28.47	153.53
1376	87.65	-632.57	999.02	104.49	33.57	160.58
1377	207.76	-528.32	942.38	135.89	59.72	195.98
1378	132.08	-421.88	935.79	146.36	113.43	254.79
1379	95.21	-415.77	961.67	184.51	113.16	289.18
1380	38.82	-263.43	797.36	211.12	99.12	293.24
1381	14.65	-207.03	645.02	181.3	80.81	294.98
1382	132.08	-361.33	687.26	155.76	83.13	270.78
1383	160.64	-281.74	630.62	192.44	128.91	244.63
1384	-47.61	-164.06	600.34	189.36	158.08	210.57
1385	-97.41	-121.83	652.59	168.52	111.66	181.7
1386	-277.34	171.39	675.29	116.36	50.2	207.28
1387	-418.46	282.47	752.93	78.22	5.04	228.64
1388	-180.42	340.82	526.86	6.9	-100.49	171.54
1389	102.29	108.64	656.74	-37.75	-142.3	71.59
1390	87.65	25.39	659.42	-16.24	-109.65	77.58
1391	-22.71	-90.82	698.49	16.88	-118.59	118.84
1392	127.44	-120.36	622.8	27.62	-129.24	127.14
1393	210.94	-239.75	607.67	44.1	-126.43	118.74
1394	472.9	-195.56	342.04	43.7	-133.91	113.8
1395	663.82	-512.21	269.04	32.32	-102.97	156.59
1396	453.37	-371.34	334.23	105.13	-41.75	242.43
1397	276.86	-22.95	335.45	105.65	-103.42	212.04
1398	357.67	755.37	779.79	59.81	-131.29	137.02
1399	480.47	540.53	698.24	-65.7	-60.76	-61.61
1400	556.88	45.65	650.88	-31.62	7.02	-102.29
1401	403.08	86.43	609.86	106.93	53.65	-104.22
1402	278.08	120.12	661.87	112.15	52.73	-120.76
1403	273.93	153.56	783.69	49.22	42.48	-109.77
1404	546.88	140.14	642.09	10.59	57.01	-118.13
1405	406.74	10.01	688.72	-51.61	114.75	-163.45
1406	156.25	-18.31	499.76	-52.37	120.51	-167.33
1407	-56.64	-58.11	404.54	-48.55	57.34	-149.96
1408	-35.16	-46.63	384.03	-43.37	5.68	-110.99
1409	-36.87	25.63	483.15	-23.77	-0.64	-84.72
1410	-133.54	-32.47	611.08	-11.66	-3.6	-52.25
1411	-10.99	134.28	573.49	-9.67	21.15	71.32
1412	-123.78	191.65	552.49	-40.04	73.27	180.3
1413	-147.46	253.66	514.4	-56.4	70.43	202.76
1414	62.5	177.25	511.96	-84.41	54.57	174.87
1415	196.29	146.24	513.67	-80.6	53.22	105.1
1416	271.48	-8.54	723.63	-49.59	76.57	6.07
1417	203.61	-8.54	733.4	-3.54	119.23	-52.37
1418	-60.79	41.99	607.18	0.06	123.78	-52.73
1419	-87.4	-59.08	571.78	-28.32	82.06	-21.82
1420	-20.26	-202.39	650.15	-24.66	72.88	21.27
1421	4.64	-145.26	613.28	-8.7	97.32	48.31
1422	-54.69	-59.81	650.39	-13.18	112.43	65.16
1423	-180.91	-49.07	708.74	-36.68	119.72	121.46
1424	-72.02	-77.39	762.21	-29.79	97.47	182.95
1425	59.08	-38.57	771.24	-54.78	102.75	190.95
1426	152.83	-108.4	831.54	-76.97	121.46	198.73
1427	77.15	-269.53	794.92	-78.83	129.03	245.88
1428	86.43	-329.59	725.34	-58.32	112.92	288.91
1429	90.82	-247.8	702.15	-52	101.96	301.88
1430	127.2	-202.64	686.77	-29.91	106.84	294.95
1431	258.06	-138.67	637.94	-45.9	129.21	273.77
1432	384.28	-228.27	621.83	-62.5	158.66	263.89
1433	305.18	-275.88	662.6	-67.81	184.14	265.53
1434	461.43	-176.27	573.24	-65.8	176.24	248.78
1435	374.76	-359.86	580.57	-91.19	206.39	204.07
1436	551.27	-334.47	701.42	-53.1	199.52	177.58
1437	718.26	-173.58	819.34	11.93	279.72	65.03
1438	615.48	254.88	1021.48	33.57	357.36	-27.07
1439	85.21	313.96	830.81	24.11	490.2	-200.93
1440	-474.61	-43.21	770.75	-12.33	481.35	-250.34
1441	-804.93	78.37	300.78	30.06	384.7	-209.75
1442	-856.45	74.95	324.46	9.92	253.63	-228.7
1443	-583.98	55.91	535.64	-42.51	159.33	-300.54
1444	-274.17	36.13	585.94	-40.07	176.7	-314.48
1445	-390.87	204.1	395.51	-53.77	216.74	-309.48
1446	-195.8	-34.18	585.94	-146.18	204.22	-343.75
1447	-171.39	-107.67	710.45	-178.41	224.09	-366.09
1448	-221.92	-178.96	717.53	-217.65	232.27	-383.67
1449	-406.74	-320.31	570.56	-326.75	230.53	-368.68
1450	-626.46	-734.13	760.01	-367.16	187.23	-319.85
1451	-495.85	-1098.39	1017.33	-371	207.43	-304.26
1452	-727.78	-1378.17	940.67	-310.24	260.31	-258.48
1453	-1094.73	-1878.66	475.83	-295.17	265.17	-202.09
1454	-1238.28	-1990.72	746.34	-122.16	196.14	-105.29
1455	-1567.38	-1521.24	710.45	125.12	178.01	25.6
1456	-1751.71	-1047.36	670.17	252.35	85.51	49.77
1457	-1594.48	-866.94	722.9	269.01	-53.34	8.39
1458	-1364.5	-803.22	386.72	229.52	-157.96	-9.16
1459	-1169.92	-922.36	376.95	193.42	-215.15	-31.77
1460	-1105.22	-909.18	673.58	320.34	-254.79	-57.83
1461	-1142.33	-557.86	589.6	381.5	-279.75	-39.61
1462	-802	-337.16	582.52	376.25	-343.81	-8.85
1463	-458.5	-454.35	663.57	295.72	-310	-36.44
1464	-501.46	-555.18	892.82	292.66	-261.69	-39.89
1465	-407.96	-366.21	631.84	341.64	-257.78	-26.03
1466	-366.46	-533.2	688.23	272.16	-204.65	-53.83
1467	-557.37	-504.39	722.17	298.03	-197.78	-12.73
1468	-601.81	-408.45	743.65	337.95	-214.66	12.54
1469	-253.91	-300.78	656.74	386.08	-216.67	16.57
1470	-115.48	-290.77	692.87	350.8	-141.3	-63.35
1471	-432.86	-322.51	734.62	343.72	-93.87	-58.56
1472	-499.76	-256.1	678.71	385.5	-102.87	55.36
1473	-478.27	-138.18	581.79	408.51	-116.55	119.02
1474	-374.51	-6.59	640.38	390.35	-119.87	85.24
1475	-300.78	157.23	700.44	393.16	-117.34	84.29
1476	-164.55	263.92	669.68	334.11	-100.13	92.35
1477	-19.29	235.11	609.38	276.52	-47.88	82.79
1478	-313.48	154.54	520.02	213.47	-12.45	28.9
1479	-272.71	114.26	553.47	189.48	-21.18	58.23
1480	-139.89	126.71	587.65	207.52	3.94	95.15
1481	-156.01	187.99	648.93	210.14	29.91	109.34
1482	-489.5	279.05	638.18	206.42	32.17	170.87
1483	-174.07	299.56	518.8	117.65	-14.53	181.18
1484	-331.79	154.05	555.42	52.58	14.77	138.92
1485	-514.65	24.41	646.48	77.88	-32.75	134.25
1486	-453.86	80.81	470.21	86.33	-69.12	137.51
1487	-215.09	50.78	473.88	64.7	-88.2	111.45
1488	-204.59	-5.62	440.92	58.56	-40.56	81.05
1489	-111.82	-42.97	562.01	67.02	4.43	86.98
1490	-179.93	-10.99	598.63	112.55	44.28	114.87
1491	-230.47	74.46	559.33	112.55	45.81	132.84
1492	-126.71	244.14	354.74	67.23	31.86	110.6
1493	34.42	126.22	376.95	-28.93	25.33	43.91
1494	37.35	22.71	398.68	-2.75	63.87	48
1495	-204.59	-89.11	301.27	49.04	85.75	95.18
1496	-370.36	2.44	224.12	111.02	86.4	186.07
1497	-403.81	226.07	123.29	118.19	65.16	198.97
1498	-430.42	312.99	32.23	83.1	51.61	180.18
1499	-466.8	266.6	-2.69	57.98	18.1	184.81
1500	-357.42	138.67	75.2	74.22	-17.21	188.57
1501	110.11	131.35	119.63	142.64	-50.42	180.08
1502	466.8	262.45	98.39	166.93	24.38	118.9
1503	342.04	441.89	178.96	196.11	123.35	67.23
1504	143.07	542.48	225.83	199.68	131.62	83.01
1505	-65.92	672.12	266.36	168.79	109.31	107.3
1506	-199.22	641.85	269.29	73.46	82.7	192.63
1507	-181.4	743.16	192.38	-17.79	45.44	208.95
1508	95.21	580.81	315.43	-115.42	25.12	74.92
1509	30.52	465.09	263.43	-186.19	99.27	-87.74
1510	-157.96	354.98	304.2	-248.38	96.04	-178.62
1511	-283.2	165.53	156.98	-286.01	52.8	-180.42
1512	-369.63	-170.9	293.46	-339.23	15.63	-99.91
1513	-392.33	-278.08	419.43	-268.59	36.35	26.89
1514	-323.49	-195.56	456.54	-149.44	55.05	48.86
1515	-234.38	-72.75	427.49	-93.51	86.79	7.11
1516	-307.13	-99.37	507.08	-91.06	95.12	-6.13
1517	-330.81	-64.21	443.6	-78.06	71.59	62.04
1518	-198.73	-23.19	502.69	-69.09	48.28	203.95
1519	-148.44	-14.4	588.13	-50.96	51.36	280.98
1520	-131.1	2.69	579.35	12.94	49.44	269.2
1521	-96.19	46.39	555.91	41.87	43.76	255.16
1522	31.98	112.3	495.61	88.04	44.71	238.92
1523	92.29	130.86	545.65	86.91	64.76	233.58
1524	162.6	180.91	540.28	76.08	97.47	254.61
1525	328.61	283.45	489.5	55.76	136.29	270.81
1526	174.32	270.02	458.25	10.1	210.69	291.32
1527	178.47	223.14	411.13	-13.85	236.39	327.97
1528	344.24	266.36	377.44	-41.53	277.62	381.84
1529	423.58	179.44	453.13	-67.6	357.97	393.22
1530	382.08	185.55	412.6	-46.57	427.31	366.27
1531	312.01	212.89	345.21	-61.8	461.64	316.1
1532	200.2	126.46	388.92	-71.35	473.14	287.02
1533	63.23	-53.96	435.79	-98.85	488.83	250.76
1534	-170.41	-149.66	409.67	-98.57	479.86	214.48
1535	-296.39	-167.24	452.15	-109.25	435.36	163.24
1536	-284.42	-153.32	597.66	-90.12	359.95	80.69
1537	-274.9	-135.5	669.43	-47.88	299.41	29.42
1538	-304.93	-196.04	638.18	-38.6	273.1	8.24
1539	-676.51	-315.19	564.45	-37.08	197.75	-25.36
1540	-680.66	-278.56	568.85	-13.28	74.37	-11.54
1541	-671.88	-123.54	568.6	29.51	12.79	54.41
1542	-688.23	-14.16	621.83	40.56	-63.26	90.82
1543	-554.44	128.66	740.72	25.36	-100.77	102.26
1544	-276.12	156.01	701.66	-31.07	-136.72	160.43
1545	-28.56	56.15	799.32	-54.57	-122.31	162.63
1546	-104.25	36.62	820.31	-81.33	-91.03	151.92
1547	-119.38	14.16	843.51	-95.06	-106.63	141.3
1548	102.78	-57.13	745.36	-115.94	-116.88	123.54
1549	157.71	-357.91	872.8	-105.19	-93.26	99.03
1550	124.51	-372.56	770.75	-15.14	-74.58	118.16
1551	155.03	-355.96	769.78	50.17	-79.83	136.26
1552	245.61	-229.98	680.91	104.92	-63.69	154.63
1553	206.54	-201.9	667.48	123.99	-35.06	189.61
1554	53.71	36.62	512.45	84.72	-63.75	236.79
1555	176.51	-68.85	655.03	57.77	-86.91	256.53
1556	310.79	-113.28	521.97	29.05	-71.69	280.7
1557	229.98	-258.06	344.24	12.02	-69.37	281.34
1558	460.21	-409.67	308.84	13.64	-132.32	278.99
1559	584.96	-444.34	411.87	87.07	-103.52	252.11
1560	771.48	-104.74	549.8	110.41	-57.07	196.99
1561	543.21	226.32	689.7	113.13	35.34	63.48
1562	467.53	363.04	864.75	103.36	51.27	-18.34
1563	184.57	438.23	820.07	58.65	91.09	-41.53
1564	-0.24	450.93	637.7	-29.63	38.18	-135.77
1565	19.78	-25.15	747.8	-56.64	-3.51	-185.3
1566	299.32	-220.7	582.76	-38.57	-36.74	-213.56
1567	257.32	-410.4	509.52	0.76	-1.1	-116
1568	25.39	-309.33	458.74	46.78	16.51	63.26
1569	-28.32	-276.61	526.37	53.28	-28.5	164.37
1570	-24.17	-291.75	613.77	71.9	-49.32	192.6
1571	111.33	-111.57	263.67	88.04	-78.86	218.57
1572	313.23	-143.55	86.91	62.23	-95.76	235.05
1573	346.44	-120.12	144.29	87.86	-97.2	264.53
1574	301.51	-94.24	192.14	124.88	-127.44	234.77
1575	248.05	-24.66	217.53	143.83	-165.77	217.07
1576	564.94	140.14	233.89	152.1	-204.19	178.65
1577	444.82	244.63	304.69	146.09	-186.8	105.93
1578	506.35	312.26	463.13	128.63	-218.57	92.59
1579	858.64	383.79	477.29	99.03	-218.51	72.72
1580	933.59	394.29	476.07	14.22	-116.64	35.58
1581	856.45	293.7	505.13	-53.13	-25.05	-11.32
1582	668.95	63.96	522.71	-70.31	4.36	-6.99
1583	593.99	62.5	353.27	-89.57	41.02	20.57
1584	593.26	10.74	369.14	-119.11	66.13	22.06
1585	554.93	-47.12	404.05	-131.23	94.02	-5.8
1586	399.17	-153.81	364.99	-128.81	103.91	-18.31
1587	160.64	-149.9	152.83	-109.92	89.05	-47.88
1588	99.37	-283.2	206.05	-78.22	-3.23	-113.13
1589	144.78	-370.36	275.39	-25.02	-35.74	-127.08
1590	0.49	-347.66	307.86	63.72	-33.54	-14.56
1591	-196.04	-97.66	126.95	93.14	-75.78	32.78
1592	-111.82	-6.59	-20.51	60.06	-156.22	64.09
1593	3.42	-95.21	235.84	46.91	-221.5	92.01
1594	224.61	-30.76	257.08	103.7	-256.01	121.83
1595	575.93	67.87	242.68	130.68	-194.89	142.3
1596	639.89	62.99	154.79	120.12	-159.88	148.99
1597	666.26	-88.62	143.55	106.26	-99.82	190.77
1598	694.82	-138.43	-43.7	112.55	-75.62	199.31
1599	796.63	-189.45	-44.92	109.31	-54.99	181.37
1600	792.48	-213.87	37.11	111.82	-8.51	157.35
1601	843.02	-150.15	39.31	114.23	1.01	150.27
1602	958.01	-200.2	69.34	117.8	38.7	126.01
1603	893.07	-86.18	-148.44	150.67	97.14	84.53
1604	730.22	56.88	-167.48	154.24	125.4	54.87
1605	651.12	149.66	-78.86	180.36	120.45	61.55
1606	606.69	452.39	-1.95	168.33	131.23	48.52
1607	350.34	691.41	19.53	123.81	124.02	28.96
1608	296.63	710.45	97.17	-8.88	76.26	-9.22
1609	364.01	522.22	56.64	-137.63	47.21	-45.1
1610	410.89	380.13	35.89	-221.1	41.81	-69.21
1611	434.81	175.54	-73.73	-245.57	44.86	-61.07
1612	554.2	18.55	-54.44	-273.38	31.04	-13.98
1613	584.96	-130.37	41.02	-263.58	53.71	13.79
1614	239.5	-240.72	142.09	-226.68	100.13	35.71
1615	142.82	-265.63	160.4	-201.45	56.21	-1.56
1616	171.63	-388.43	252.69	-187.59	32.44	-36.83
1617	323.73	-411.62	309.57	-137.36	20.02	-78.95
1618	276.61	-377.93	305.42	-78.64	57.31	-35.74
1619	171.14	-214.6	194.09	-22.95	70.34	64.3
1620	133.54	-160.64	248.05	-6.96	31.04	137.15
1621	363.04	-76.9	378.42	12.42	13.67	152.89
1622	559.33	29.05	427.25	67.23	48.68	152.56
1623	376.95	88.87	380.13	72.17	109.41	153.56
1624	308.35	113.04	273.93	43.3	94.36	202.97
1625	350.83	120.61	262.7	-17.91	71.59	275.76
1626	504.15	-20.02	365.72	-38.02	69.06	294.68
1627	618.9	-84.47	350.34	-33.72	87.22	289.4
1628	568.6	-169.92	376.46	-19.68	124.24	275.67
1629	616.94	-227.05	364.26	-15.11	130.65	279.82
1630	677	-335.69	362.79	6.53	137.51	283.17
1631	714.84	-351.07	331.79	39.25	153.02	267.52
1632	723.88	-368.65	312.74	44.43	171.84	262.12
1633	713.62	-303.96	276.12	65.58	194.06	266.72
1634	753.42	-331.79	229.25	92.41	207.43	230.35
1635	514.4	-377.69	96.19	98.3	194.92	175.75
1636	692.63	-329.59	272.46	72.17	152.62	135.1
1637	895.02	-375.24	418.46	128.78	180.97	71.2
1638	1076.9	-19.29	339.36	139.25	237.85	29.27
1639	969.73	155.52	384.77	53.47	299.8	-71.23
1640	701.66	198	440.19	-69.55	324.52	-122.1
1641	644.04	157.47	608.4	-118.04	318.05	-130.22
1642	475.83	153.56	299.56	-141.3	325.9	-185.12
1643	170.41	-190.67	348.63	-224.4	311.4	-191.99
1644	203.86	-265.87	425.05	-200.29	226.44	-200.68
1645	317.38	-400.39	355.47	-186.55	187.41	-231.84
1646	92.29	-570.07	14.16	-237.82	222.47	-299.32
1647	-583.74	-833.74	437.99	-221.62	273.53	-267.97
1648	-565.67	196.04	1058.11	-7.39	190.31	-145.11
1649	-883.54	260.01	1249.51	9.8	114.93	-101.41
1650	-380.13	50.54	656.01	-52.61	-46.45	20.02
1651	-200.2	-173.34	704.35	-19.87	-88.44	-75.5
1652	-164.06	-172.85	686.04	27.74	-75.81	-142.76
1653	-329.59	-25.39	470.7	63.08	-114.81	-233.7
1654	-292.24	-159.42	603.03	46.45	-197.78	-227.63
1655	187.5	-5.86	659.18	92.38	-282.32	-216.67
1656	375.98	75.93	646.24	107.54	-219.02	-248.29
1657	270.02	-0.98	741.46	124.94	-130.92	-257.75
1658	37.35	125.49	644.04	124.69	-115.14	-248.54
1659	-6.1	191.16	641.36	100.13	-106.66	-230.01
1660	-285.4	130.86	680.91	84.26	-93.57	-172.85
1661	-386.47	116.46	558.35	100.95	-129.27	-108.64
1662	-516.36	48.34	489.01	77.18	-178.41	-42.11
1663	-421.63	40.28	486.57	65.52	-208.47	93.93
1664	-500.73	120.36	448.24	65.4	-224.91	167.18
1665	-33.94	177	534.67	19.9	-313.05	206.73
1666	230.96	80.32	550.29	-23.86	-286.53	155.98
1667	51.27	6.84	465.09	-38.64	-249.97	119.2
1668	-1.46	-21.97	414.79	-34.21	-285.13	89.05
1669	125.49	-93.26	379.64	-50.87	-298.13	82.12
1670	367.92	-37.11	399.41	-22	-300.69	37.9
1671	387.21	-80.81	464.6	-18.8	-273.65	-4.49
1672	495.61	-91.55	442.14	-4.33	-254.3	-0.09
1673	499.76	-100.59	446.04	36.47	-206.36	41.9
1674	427.49	-83.98	383.3	62.71	-193.48	55.18
1675	578.37	-105.96	458.74	65.64	-182.83	79.44
1676	612.06	-93.26	499.02	74.25	-101.26	120.18
1677	548.1	16.11	447.02	99.4	-21.51	111.66
1678	485.6	92.29	421.14	79.04	17.91	96.22
1679	499.27	126.22	332.76	53.86	18.71	91.16
1680	571.29	18.31	319.34	19.2	48.8	101.44
1681	567.87	-91.55	367.43	43.85	93.11	108
1682	555.91	-80.57	414.06	101.1	148.1	87.65
1683	410.4	63.72	359.62	118.35	167.24	67.11
1684	225.83	119.87	332.28	106.2	184.02	88.38
1685	343.26	130.37	349.61	66.86	188.96	121
1686	338.13	13.92	277.83	43.12	182.37	126.83
1687	350.83	-46.14	221.19	35.77	178.96	166.14
1688	363.04	-12.21	267.09	23.77	180.21	243.47
1689	496.09	143.31	305.66	21.79	193.82	266.85
1690	460.69	164.55	390.87	25.6	231.9	280.36
1691	396.48	243.65	368.65	30.09	261.99	240.54
1692	313.96	219.97	368.41	-9.86	249.54	165.86
1693	264.16	66.41	409.67	-54.57	240.14	150.57
1694	308.35	-14.65	446.04	-67.38	216.74	155.09
1695	379.64	-155.03	478.76	-58.26	217.77	147.77
1696	457.76	-243.65	570.07	-29.82	229.71	137.85
1697	407.47	-268.55	486.33	37.08	276.37	137.02
1698	252.44	-235.35	473.39	55.18	281.37	159.3
1699	333.25	-50.54	571.04	83.71	259.12	122.28
1700	227.78	5.37	482.42	91.16	272.22	56.64
1701	-109.86	-77.39	419.92	83.37	257.42	37.35
1702	-256.35	-78.37	352.29	75.56	191.56	26.12
1703	-228.76	-24.9	480.22	89.26	123.32	24.84
1704	-170.17	41.5	467.77	90.67	71.38	17.49
1705	-129.39	153.08	529.79	93.17	51.79	10.44
1706	-185.06	161.38	543.95	81.15	13.37	-3.85
1707	-92.29	110.35	562.5	55.6	-47.58	-19.35
1708	143.8	58.35	566.41	82.46	-70.59	-39.67
1709	233.64	56.15	538.57	94.82	-36.07	-31.13
1710	279.79	68.12	490.48	84.01	-15.26	-10.71
1711	218.99	54.44	417.72	68.48	-1.8	53.1
1712	389.65	69.34	370.85	56.06	-26.18	110.6
1713	502.44	73.97	429.2	28.08	11.54	123.69
1714	587.16	118.9	500.24	7.75	49.07	118.77
1715	233.4	139.16	458.98	-13.15	100.1	78.98
1716	237.79	143.07	425.05	-22.55	85.6	41.47
1717	10.74	57.13	445.56	-16.94	93.29	26.12
1718	-45.65	117.68	408.94	-17.67	65.67	50.69
1719	-37.11	37.11	475.59	-24.08	49.84	70.56
1720	111.57	63.23	469.24	-24.57	32.17	104.8
1721	132.08	109.62	501.71	-30.73	63.14	146.48
1722	181.15	145.02	477.54	-63.81	75.01	206.94
1723	288.82	83.5	548.58	-79.01	87.62	236.3
1724	420.17	-86.18	584.72	-66.31	115.84	278.26
1725	443.6	-134.52	567.38	-24.78	169.43	304.2
1726	439.45	-129.64	521.48	1.98	205.51	327.61
1727	440.67	-129.64	546.88	-16.39	240.05	342.65
1728	393.07	-196.04	643.55	-1.53	266.02	346.13
1729	296.88	-113.04	516.6	-14.04	272.58	334.81
1730	113.53	-113.77	599.85	-42.66	242.37	312.26
1731	-38.57	-207.76	590.58	-47.21	172.45	263.37
1732	-2.93	-155.76	576.66	-30.64	84.23	146.79
1733	-3.66	-115.72	562.99	-8.3	29.6	33.63
1734	86.91	-248.29	679.2	14.34	3.08	-0.92
1735	305.91	-269.29	792.24	71.01	12.3	-6.47
1736	423.83	-142.82	770.51	80.54	56.76	30.94
1737	335.21	-94.73	759.77	68.18	77.55	47.97
1738	153.56	-46.63	705.57	42.51	74.65	69.79
1739	135.5	-99.37	603.27	7.6	15.66	122.62
1740	229.49	-81.05	463.38	6.96	-3.3	190.73
1741	193.85	-76.17	476.56	35.77	-8.58	218.84
1742	152.83	-37.11	446.53	50.93	-23.01	215.79
1743	371.34	-3.17	404.79	27.59	-52.89	200.93
1744	557.86	-130.86	554.2	-3.17	-27.95	196.81
1745	683.11	-221.68	571.78	-13.06	8.21	165.89
1746	632.32	-283.69	591.31	16.51	57.89	145.32
1747	421.14	-145.51	435.79	34.18	55.88	137.05
1748	413.82	-69.09	466.31	12.63	34.48	123.32
1749	601.07	-128.17	670.41	1.4	31.19	118.96
1750	676.51	-85.21	736.82	26.52	51.45	95
1751	698	-69.34	735.6	27.5	81.82	50.08
1752	594.24	-139.65	719.48	12.82	101.5	43.03
1753	454.1	-157.47	600.59	-8.09	124.24	56.3
1754	295.41	-344.24	649.9	-20.36	115.6	62.68
1755	139.89	-186.04	477.29	-4.76	93.41	91.13
1756	69.58	-99.85	427.25	-10.19	17.85	93.96
1757	-51.03	-150.39	447.75	-15.47	-22.55	92.07
1758	278.08	-95.46	402.59	3.78	-101.53	51.12
1759	347.66	-211.91	560.06	16.45	-86.21	3.45
1760	301.51	-211.18	575.44	39.92	-75.07	24.84
1761	310.55	-194.82	495.61	30.24	-88.81	35.28
1762	500.73	-418.7	554.93	7.02	-111.36	53.71
1763	725.83	-474.37	606.69	61.92	-68.54	109.83
1764	641.6	-487.79	474.12	111.63	23.44	204.99
1765	690.43	-367.19	106.2	76.35	72.81	255.62
1766	722.41	-590.82	50.29	63.78	74.8	216.71
1767	635.99	-270.51	276.37	125.46	118.84	118.87
1768	-67.63	614.26	358.89	94.51	105.83	109.16
1769	-485.6	587.4	655.76	-96.41	-74.92	99
1770	919.68	-117.68	615.23	-83.71	-205.81	24.38
1771	1329.35	-354	803.47	74.95	79.38	-96.53
1772	-168.7	-75.2	125.49	85.69	134.95	-134.86
1773	18.8	-215.33	458.98	122.86	-145.72	-106.41
1774	771.48	-8.06	532.96	208.22	-244.35	-82.28
1775	756.35	-31.01	636.47	204.1	-149.14	-125.43
1776	733.89	-55.42	554.44	151.03	-70.16	-172.33
1777	475.59	-172.85	322.27	115.72	-62.35	-181.27
1778	319.58	-620.61	-61.52	111.3	-51.57	-147.77
1779	156.74	-834.47	64.45	139.47	-97.72	-63.81
1780	413.09	-330.08	102.54	292.63	-189.03	-8.27
1781	446.04	-47.36	105.71	358.67	-143.28	41.2
1782	269.29	-57.37	174.8	429.6	-117.13	10.62
1783	-109.62	497.8	-302.49	433.72	-211.18	12.79
1784	16.11	649.17	-296.88	393.13	-248.96	31.4
1785	409.18	472.9	-276.37	286.59	-252.14	45.84
1786	-38.09	415.53	-530.52	219.7	-187.32	92.9
1787	-100.83	370.36	-605.22	118.77	-273.53	140.59
1788	428.47	309.57	-436.77	76.05	-359.19	103
1789	700.93	259.03	-312.26	97.87	-300.45	-10.86
1790	1101.81	301.03	-395.75	76.23	-216.77	-82.73
1791	856.69	186.28	-340.58	13.4	-49.65	-195.92
1792	657.47	129.88	-384.03	-16.94	-26.76	-128.91
1793	746.83	-30.76	-247.07	-25.51	-12.02	2.04
1794	689.94	-33.45	-243.65	-40.34	68.05	79.53
1795	410.4	-197.51	-328.37	-65.67	95.21	113.95
1796	337.4	-338.38	-350.83	-31.34	117.13	162.08
1797	216.8	-706.3	-539.31	-52.37	160.83	162.2
1798	133.54	-782.23	-298.34	70.4	152.89	158.91
1799	-98.14	-167.97	-476.32	391.97	84.11	153.66
1800	-50.78	119.63	-550.54	497.04	4.7	143.71
1801	-39.06	240.23	-648.93	432.62	-7.17	98.05
1802	280.52	-142.58	-639.89	245.12	23.41	8.61
1803	254.64	-107.91	-743.65	285.95	139.37	-28.02
1804	-388.18	468.99	-549.07	370.45	103.73	-16.48
1805	338.62	539.06	-573.97	230.71	-24.69	-106.57
1806	619.87	212.4	-428.47	109.74	63.54	-150.15
1807	189.94	-18.8	-701.42	120.21	99.46	-118.16
1808	-8.06	-132.32	-648.93	98.02	6.1	30.18
1809	236.82	-161.38	-551.27	138.24	-50.93	170.99
1810	396.73	-236.57	-670.41	95.15	14.1	132.23
1811	246.34	-282.23	-686.04	80.99	73.85	78.58
1812	62.74	-208.74	-779.79	128.42	52.86	127.66
1813	295.9	-297.36	-697.27	158.14	20.54	174.35
1814	108.4	-421.88	-676.51	108.86	58.93	111.42
1815	194.34	-604.98	-917.24	-3.85	-13.52	167.57
1816	545.65	-900.15	-1007.32	-95.92	-7.66	396.12
1817	630.37	-843.02	-913.09	130.71	105.87	439.54
1818	-14.16	-474.37	-1005.86	274.05	81.21	356.45
1819	-474.61	-307.86	-694.34	330.75	-10.25	332.61
1820	405.03	-384.52	-654.05	367.83	-207.98	395.17
1821	245.85	-712.65	-863.77	316.71	-173.43	499.94
1822	513.18	-620.85	-823.49	264.28	-108.67	431.34
1823	-279.05	-332.52	-1312.01	322.17	-43.7	220.46
1824	422.36	-523.93	-1134.28	296.17	-89.36	-269.59
1825	413.57	-670.41	-1103.27	421.33	11.9	-415.56
1826	753.42	-595.7	-863.28	439.79	73.64	-409.18
1827	754.88	-341.06	-819.58	418.85	79.96	-352.45
1828	567.14	-191.89	-1019.53	254.06	125	-146.91
1829	789.31	-649.66	-718.26	155.43	163.7	166.63
1830	732.18	-506.59	-623.05	122.96	325.5	212.74
1831	39.06	-578.61	-562.5	21.33	288.27	300.69
1832	266.11	-620.36	-529.05	-24.11	280.55	143.52
1833	-58.59	-366.21	-691.16	-82.37	198.12	0.46
1834	473.88	40.04	-432.86	-170.41	216.67	49.13
1835	-417.24	-377.69	-670.65	-342.19	391.6	62.44
1836	174.8	-977.29	-573.97	-384.12	229.06	-68.7
1837	754.64	-1115.23	-1028.81	-420.01	170.62	-109.04
1838	1061.28	-1887.94	-646.48	-445.47	255.28	-6.74
1839	-135.01	-1444.82	-1197.75	-137.27	337.83	140.84
1840	259.77	-1151.86	-1404.54	-120.06	178.22	343.38
1841	1087.4	-1377.69	-1461.91	-141.6	246.52	407.59
1842	758.06	-1729.25	-992.43	159.24	122.28	300.42
1843	757.32	-531.98	-1380.37	92.62	-159.52	396.33
1844	2029.79	-676.03	-990.97	9.28	-139.22	444.34
1845	1162.6	-1179.2	-891.6	5.37	54.69	407.81
1846	1228.52	-910.16	-945.07	38.27	-16.82	359.22
1847	357.91	-1015.14	-762.7	46.66	-17.61	535.13
1848	1286.62	-1009.52	-277.1	270.08	-175.54	782.87
1849	1320.56	-337.65	-300.78	470.37	91.64	726.65
1850	559.57	-240.72	-400.63	431.55	190.37	527.59
1851	425.54	-521.97	-398.93	349.58	58.93	348.39
1852	553.22	-710.45	-513.92	299.8	42.6	290.37
1853	650.39	-1099.85	-344.48	183.17	12.33	272.25
1854	576.66	-1132.32	-351.07	174.22	131.13	237.58
1855	-569.82	-1201.9	-163.82	154.54	138.46	152.28
1856	464.84	-1038.57	-244.14	145.57	-40.74	166.99
1857	628.91	-1110.35	-265.63	54.6	26.58	162.35
1858	558.35	-1235.6	-299.07	-11.75	99.18	150.51
1859	441.41	-1345.21	-423.1	-28.29	123.44	142.18
1860	362.79	-1457.52	-462.4	-56.46	112.15	136.44
1861	703.61	-1493.9	-603.27	-73.73	116.79	123.84
1862	486.57	-1742.19	-468.75	-82.34	228.7	98.21
1863	-56.4	-1921.88	-366.21	-39.31	215.09	85.45
1864	126.22	-1587.4	-316.16	69.95	53.41	119.26
1865	249.76	-1520.75	-256.84	92.96	-12.08	219.64
1866	541.75	-1521.97	-153.08	61	74.37	193.15
1867	174.8	-1697.02	-252.93	64.33	104.58	155.06
1868	106.45	-1697.02	-391.85	63.69	50.93	75.74
1869	593.75	-1846.68	-229.98	40.28	19.35	66.77
1870	508.3	-1562.99	-301.51	149.96	136.69	45.35
1871	61.04	-1500.73	-303.22	110.05	133.06	134.34
1872	142.82	-1515.38	-245.36	79.47	70.16	190.12
1873	407.71	-1354.98	-379.39	61.37	78.31	175.05
1874	378.91	-1407.47	-273.93	0.92	108.64	146.79
1875	290.28	-1472.17	-208.74	-42.48	137.24	147.19
1876	441.89	-1412.6	-202.39	-44.59	150.12	153.17
1877	678.71	-1426.76	-8.54	-3.48	186.1	92.47
1878	696.04	-1420.9	-60.3	-10.99	227.78	-2.35
1879	471.19	-1547.12	-290.53	-84.69	239.9	67.87
1880	313.72	-1735.6	-429.44	-115.66	211.09	147.03
1881	499.51	-1878.17	-455.08	-135.16	176.06	261.72
1882	518.55	-1839.84	-405.76	-105.9	165.19	294.28
1883	481.2	-1615.72	-448.49	-54.35	162.02	180.73
1884	232.18	-1640.63	-361.33	-69.67	199.28	53.04
1885	1.95	-1597.9	-324.95	-44.77	177.61	-130.92
1886	-62.26	-1587.4	-255.86	29.88	116.33	-256.13
1887	-111.82	-1470.95	-275.88	19.07	50.84	-164.43
1888	-10.74	-1248.29	-99.37	-6.47	20.23	-102.39
1889	511.72	-1168.95	-117.43	-61.83	-50.17	-59.05
1890	913.82	-1218.26	-166.26	-97.41	16.11	-79.04
1891	615.48	-1414.55	-178.96	-155.88	116.21	-95.79
1892	508.3	-1470.46	-213.62	-202.39	125.61	7.78
1893	465.82	-1520.02	-370.61	-281.52	131.26	172.85
1894	464.84	-1662.35	-282.47	-317.78	120.39	250.4
1895	858.89	-1628.42	-274.9	-306.64	143.62	414.58
1896	892.82	-1447.02	-345.7	-287.17	222.78	324.28
1897	592.04	-1437.74	-369.87	-291.08	345.64	250.46
1898	577.39	-1376.46	-376.95	-270.84	416.5	210.45
1899	418.95	-1344.24	-402.34	-244.17	451.81	98.18
1900	107.91	-1383.3	-533.69	-306.24	405.64	90.58
1901	332.52	-1754.15	-688.48	-361.27	275.33	227.33
1902	598.14	-1845.7	-683.11	-369.38	269.1	271.76
1903	741.94	-1801.76	-458.5	-249.3	373.02	223.51
1904	587.16	-1456.3	-352.29	-185.06	401.25	180.51
1905	472.41	-1137.7	-440.67	-171.51	420.87	131.96
1906	115.48	-1456.05	-398.19	-261.2	422.24	168.49
1907	660.64	-1757.57	-404.54	-237.98	298.89	258.51
1908	1361.57	-1744.14	-846.19	-182.01	526.82	171.3
1909	-528.08	-2340.33	-796.14	-40.83	786.96	-3.78
1910	-1357.91	-2116.7	-812.26	185.67	468.87	-112.37
1911	-974.12	-1533.69	-686.28	232.18	-26.43	-14.34
1912	471.68	-1330.57	-833.98	92.74	-388.21	215.79
1913	1278.32	-1502.93	-630.37	37.23	-320.8	356.66
1914	962.16	-1751.71	-654.79	10.13	-190.46	346.19
1915	822.02	-2144.04	-519.29	6.29	-129.76	370.73
1916	470.21	-2492.68	-343.02	79.5	-19.68	328.67
1917	584.72	-2235.11	-144.78	307.8	-2.53	289.15
1918	184.08	-992.19	13.43	494.02	-69.85	303.68
1919	745.36	-632.32	393.8	98.63	-281.46	283.48
1920	1424.07	-1000	711.43	-143.8	-196.99	312.74
1921	1710.69	-1167.97	511.23	52.8	169.19	176.06
1922	444.34	-1451.9	-67.38	106.54	227.69	84.53
1923	-81.79	-1497.07	-60.79	184.45	159.91	48.37
1924	142.82	-1610.84	19.04	134.22	45.07	-90.73
1925	674.8	-1739.26	46.39	118.99	59.39	-83.77
1926	860.84	-1728.03	55.91	167.08	169.98	-97.69
1927	761.72	-1703.86	84.23	191.59	281.43	-155.03
1928	598.39	-1725.34	111.08	200.13	344.12	-202.24
1929	348.63	-1721.19	73	197.81	382.57	-205.6
1930	77.39	-1560.79	68.12	174.65	347.6	-161.96
1931	492.68	-1402.34	142.58	64.7	329.56	-53.71
1932	149.9	-1423.58	-6.35	92.29	384.22	-112.12
1933	90.09	-1543.46	-16.11	55.6	326.66	-131.29
1934	82.76	-1634.77	-32.23	23.28	230.8	-66.53
1935	-2.93	-1720.46	129.15	53.04	162.84	-14.71
1936	244.87	-1597.9	50.05	51.82	-1.25	102.78
1937	897.46	-1860.35	185.3	15.84	-47.39	227.97
1938	914.31	-2025.88	333.5	62.9	12.24	163.51
1939	730.96	-1875	345.46	197.97	104.74	174.04
1940	406.98	-1616.94	392.58	220.12	100.4	277.83
1941	570.8	-1456.05	396.73	201.72	85.45	335.54
1942	735.35	-1583.98	575.68	170.44	126.89	433.56
1943	789.79	-1664.06	634.03	195.22	198.21	432.68
1944	632.57	-1586.43	553.96	282.23	270.26	365.51
1945	273.19	-1500.49	555.66	336.15	315.12	291.26
1946	7.81	-1492.19	592.04	331.48	297.36	226.17
1947	-294.43	-1239.5	552.73	331.91	257.2	195.95
1948	-358.4	-1094.48	653.32	255.8	152.47	211.76
1949	-72.51	-1079.35	750	145.6	99.52	158.94
1950	-41.75	-1219.48	822.27	141.3	90.3	94.39
1951	-134.03	-1171.39	781.25	136.44	76.2	-0.85
1952	-141.85	-1177	735.84	107.06	64.09	-19.87
1953	-157.71	-1319.34	905.27	92.29	58.17	6.65
1954	-110.84	-1422.61	897.71	24.02	4.82	-18.37
1955	165.04	-1593.02	796.88	16.3	43.88	-19.23
1956	155.52	-1758.79	801.27	35.1	74.68	4.09
1957	121.09	-1716.55	805.66	120.76	124.48	37.11
1958	35.89	-1402.83	749.76	225.01	156.37	34.39
1959	174.07	-1117.68	860.6	238.98	173.19	-26.92
1960	120.85	-1000.24	878.17	188.45	205.23	-69.64
1961	-98.14	-1132.08	979.25	120.48	184.02	-21.33
1962	-103.27	-1165.53	842.77	107.3	150.85	8.09
1963	-104.74	-1211.18	863.77	70.04	127.01	60.49
1964	-311.28	-1269.04	857.42	50.17	110.05	104.71
1965	-352.54	-1284.67	786.62	54.84	22.43	111.39
1966	-50.05	-1351.07	985.84	68.45	-35.95	132.63
1967	178.71	-1312.99	1096.44	149.08	-16.17	84.96
1968	224.85	-1129.88	1085.21	211.46	35.13	9.77
1969	74.22	-1096.44	993.65	198.12	48.43	32.56
1970	63.23	-1163.82	1125.49	161.62	60	128.85
1971	84.72	-1219.24	1142.33	200.99	85.97	156.59
1972	-80.08	-1172.85	948.24	261.72	100.07	104.58
1973	-200.2	-1156.01	855.71	321.62	106.02	41.05
1974	-256.59	-1102.29	829.1	334.14	110.02	27.22
1975	-314.94	-1023.44	866.46	326.23	84.63	56.79
1976	-231.45	-909.18	931.15	324.55	68.63	82.82
1977	-121.09	-752.44	972.66	311.98	71.56	101.56
1978	-119.87	-778.81	992.68	286.56	79.28	88.23
1979	-10.74	-635.99	987.79	291.66	68.76	63.26
1980	-71.29	-487.06	888.92	291.38	78.46	46.78
1981	-234.86	-473.14	908.2	261.08	89.26	80.35
1982	-274.9	-488.53	929.2	233.06	56.98	141.24
1983	-66.89	-401.37	888.43	252.56	30.15	111.18
1984	-83.98	-456.79	862.55	225.37	49.9	66.28
1985	-204.1	-488.53	906.49	240.51	55.91	86.55
1986	-229.98	-387.21	858.15	273.01	19.93	53.65
1987	-302	-248.05	823.24	284.7	21.76	28.63
1988	-236.33	-155.76	881.1	250.85	-29.69	12.18
1989	-57.37	-227.54	789.31	143.16	-40.5	-35.22
1990	-1.71	-372.56	832.52	93.9	-1.53	-62.13
1991	-67.38	-421.63	866.7	130.95	48	1.43
1992	-171.63	-276.12	796.39	157.5	49.19	56.58
1993	-43.21	-74.71	841.55	160.92	29.3	144.99
1994	-134.03	-21.73	883.06	109.83	40.83	138.58
1995	-139.16	-74.95	888.43	69	39	94.73
1996	-231.69	-195.07	995.61	69.24	28.66	73.88
1997	-399.17	-271.24	927.49	77.73	11.05	64.42
1998	-258.54	-343.99	771.97	103.45	-40.68	79.01
1999	-236.57	-290.53	689.94	131.81	-40.5	94.91
[truncated: 1,552 more rows]
