# Supplementary material for: Complexes of vertebrate TMC1/2 and CIB2/3 proteins form hair-cell mechanotransduction cation channels
Source: eLife. 2025 Jan 8;12:RP89719. doi: 10.7554/eLife.89719 (PMC11709434; doi:10.7554/eLife.89719)
Supplement: Figure 3—source data 1. [file elife-89719-fig3-data1.zip › Figure 3H/het/19-5-T1.txt]

	87.49	8
333.25	-413.09	851.56	-21.06	101.35	35.49	10
-159.91	-390.38	755.13	17.36	97.53	55.79	8
-405.03	-142.58	879.64	69.85	0.89	96.56	8
-158.20	26.37	912.84	63.48	-18.92	-6.84	11
-301.27	-282.23	860.84	13.76	70.04	-112.46	8
-219.97	-364.26	895.02	4.64	91.89	-80.26	8
-469.73	-310.06	876.22	-34.85	110.05	-22.89	10
-499.76	-300.05	925.29	-44.40	58.50	60.33	9
-429.93	-284.91	954.59	-107.39	20.75	149.87	10
-335.94	-368.41	939.94	-150.33	26.55	256.29	8
-179.20	-432.86	941.65	-60.30	13.98	227.57	10
-70.56	-75.20	1048.83	-50.08	-15.78	186.16	8
198.97	48.10	1390.63	-143.34	-10.13	158.48	9
362.79	-362.55	1428.96	-207.15	64.94	153.44	10
-99.12	-687.99	1041.99	-139.95	168.73	162.14	8
-4.39	-598.14	1105.96	-106.57	114.01	256.04	10
230.22	-525.15	1086.91	-90.97	158.05	222.02	10
-139.40	-356.45	788.57	-99.91	183.11	121.46	9
-421.88	-415.53	659.67	-118.04	146.55	129.43	10
-5.62	-238.77	689.70	-123.20	105.10	153.20	8
-349.12	-673.10	638.43	-116.09	198.27	-30.24	10
-15.63	-908.45	504.39	31.68	135.74	-140.26	9
879.88	-1729.74	810.30	219.48	204.28	-163.15	10
635.99	-1248.29	573.24	350.16	467.56	188.32	8
-185.55	-150.88	501.46	311.07	490.42	131.23	10
-831.79	347.90	451.42	286.99	460.48	5.83	8
-387.94	636.96	656.74	229.25	421.05	-322.88	11
305.91	224.37	953.13	138.55	466.98	-484.31	8
173.83	-242.68	523.93	-16.54	555.94	-355.35	10
-1123.54	-930.66	119.87	-108.28	616.94	-133.70	8
-2491.94	-648.93	388.43	24.54	529.48	141.63	10
-2468.02	-356.69	640.38	141.33	145.02	43.18	11
-1534.42	-235.60	440.67	125.58	-72.14	-20.87	8
-503.66	-767.09	622.80	60.94	-32.50	102.63	10
-641.36	-646.73	1140.63	147.03	121.98	392.58	8
-1153.81	390.63	468.75	181.73	185.18	572.63	11
-1212.40	-118.16	654.79	60.09	195.34	458.68	8
-1339.60	-488.04	625.49	121.52	173.13	226.32	10
-1309.81	-249.51	433.84	203.19	20.63	150.24	10
-1046.39	-227.05	498.29	200.32	-125.06	203.03	8
-627.20	146.00	282.71	75.93	-173.34	238.13	11
27.59	38.57	513.92	8.76	-133.21	191.83	8
-38.82	-124.76	508.54	18.28	30.67	-27.83	10
-708.25	-89.84	351.56	33.97	130.83	-120.48	8
-1141.11	127.44	163.09	2.14	68.18	-25.67	9
-1007.32	131.10	123.78	-83.25	-81.79	66.83	10
-697.27	-150.15	347.66	-111.82	-113.59	94.91	8
-430.91	-379.15	583.25	-114.32	-89.08	103.79	10
-571.04	-258.06	580.81	-80.23	1.77	120.42	8
-1216.55	-342.29	468.26	-33.94	9.61	133.09	9
-1272.46	-347.41	548.10	41.72	-108.55	174.47	8
-884.77	-178.96	580.32	53.56	-131.35	175.51	8
-904.54	1.95	399.66	31.22	-101.38	167.82	10
-858.64	-98.88	567.14	14.34	-69.15	118.01	8
-926.27	-25.88	540.04	21.61	-17.46	32.68	11
-1085.69	-76.66	459.47	7.35	10.19	-12.76	8
-1145.75	-137.21	503.17	16.45	35.64	21.73	8
-1393.80	-64.70	576.66	11.90	28.63	51.85	10
-1229.49	-75.68	773.68	9.19	-50.51	49.87	8
-864.01	-208.98	982.42	54.93	-93.57	4.67	9
-823.97	-225.34	1021.00	129.24	-93.72	-33.42	10
-1010.99	-149.66	811.52	142.33	-113.83	14.07	8
-1003.91	-30.76	624.76	136.05	-131.68	48.61	10
-895.75	0.00	412.84	69.15	-151.92	78.98	9
-810.55	-235.35	426.76	9.67	-152.25	100.25	10
-589.84	-88.62	394.04	57.62	-164.12	85.33	8
-477.29	150.39	346.44	65.92	-131.07	70.10	8
-503.66	479.49	462.40	27.95	-118.90	70.04	10
-336.18	527.59	736.82	-145.45	-181.49	204.28	9
899.90	-81.30	541.26	-196.99	-381.07	528.69	10
586.67	-171.39	328.61	-54.26	-147.46	387.08	8
-225.34	10.50	315.67	-20.11	21.09	129.76	10
-294.43	48.58	369.63	-137.12	21.82	112.55	8
-21.97	-159.91	706.79	-157.87	34.94	105.35	11
-70.07	-91.06	737.30	-163.82	65.92	28.90	8
-24.66	-72.02	761.96	-185.09	91.58	-61.04	8
-250.00	-55.18	679.69	-237.73	139.07	-123.17	10
-308.35	-148.44	723.39	-266.60	157.96	-167.45	9
-584.47	-355.22	896.73	-216.61	123.87	-197.69	10
-599.85	-246.34	1004.88	-196.78	115.75	-229.10	8
-889.40	-517.09	866.70	-115.97	114.84	-330.54	10
-1070.31	-701.66	645.51	33.60	75.38	-275.18	8
-726.07	-584.72	709.96	147.67	-25.97	-94.82	11
-522.46	-421.14	601.32	224.49	-65.40	-14.37	8
-455.57	-338.62	727.54	217.22	-69.40	20.05	10
-483.89	-175.78	701.42	164.28	-86.03	-32.17	8
-461.43	-511.23	947.27	138.37	-126.34	-37.48	10
53.47	-238.77	1025.63	212.25	-92.56	68.60	9
-5.62	55.66	885.25	166.11	60.64	9.12	10
-629.39	24.17	763.43	74.16	117.34	58.90	8
-591.31	-37.84	732.18	-1.46	61.52	232.18	8
-573.73	-113.04	716.80	-23.01	52.61	278.11	11
-669.19	-243.65	628.42	-0.58	18.83	284.06	8
-455.08	-326.17	660.89	11.32	-47.67	285.34	8
99.12	-303.96	763.18	46.05	-21.12	247.41	10
39.79	-272.95	948.24	86.03	117.65	132.39	8
-300.54	-44.19	1036.38	84.59	154.36	58.20	11
-566.89	-151.86	1037.84	38.51	166.63	-12.94	8
-723.88	-218.99	875.49	30.24	109.71	2.41	10
-630.86	-275.63	763.67	18.25	24.20	53.31	8
-492.92	-296.88	690.67	4.33	63.93	60.82	8
-601.32	-313.48	546.39	1.43	100.52	-7.78	11
-749.76	-464.84	666.02	45.32	83.16	-64.12	8
-677.49	-409.42	742.43	92.53	46.42	2.20	8
-540.04	-251.46	717.29	90.21	24.90	38.73	10
-495.61	-261.72	754.39	73.03	40.50	41.32	8
-611.08	-58.84	693.60	69.89	36.65	40.99	9
-731.69	52.49	704.59	16.05	1.56	86.61	10
-463.62	13.18	705.81	-33.17	-36.38	127.78	8
-343.02	-68.36	757.32	-28.75	12.91	105.41	8
-542.97	-85.45	674.56	-11.38	36.99	68.51	11
-740.72	144.04	378.91	23.38	-15.05	38.45	8
-522.22	-201.17	599.37	-74.43	-58.99	121.34	8
-264.65	-510.25	792.72	-55.18	-31.34	148.59	10
-262.70	-396.97	754.64	22.71	14.86	112.12	8
-477.54	-75.20	809.81	-23.13	1.37	164.06	11
-473.88	44.68	728.27	-82.52	-30.58	221.47	8
-29.54	195.07	532.23	-152.68	-70.47	347.14	8
345.95	-168.95	674.07	-272.13	-120.30	268.19	10
480.96	148.68	1181.64	-209.44	39.55	225.19	8
-470.21	-106.20	1394.04	-87.04	195.50	-93.72	11
-813.48	-450.44	1333.74	-32.96	129.55	-55.60	8
-580.81	-436.77	984.86	31.37	54.53	55.69	10
-477.05	-414.55	842.77	48.89	61.89	157.38	8
-566.65	-275.63	657.71	24.57	58.23	193.66	11
-412.84	-106.93	657.23	-15.56	31.77	244.81	8
-356.69	-53.71	658.69	-66.83	13.15	276.06	8
-39.31	-143.55	771.73	-95.92	2.50	279.72	10
102.29	-147.95	971.68	-101.93	23.47	247.56	8
-78.61	-63.48	1026.86	-90.52	98.79	86.33	11
-368.16	-141.11	868.16	-94.18	146.00	-94.97	8
-564.21	-275.39	769.04	-111.66	129.64	-146.06	8
-661.62	-580.81	853.52	-47.64	68.76	-76.08	10
-488.28	-432.13	832.28	-17.00	70.86	-44.31	8
-728.03	-482.42	814.45	41.29	56.12	-23.04	11
-489.26	-391.85	793.95	123.54	-39.34	38.70	8
-77.15	-124.76	995.85	163.97	-6.77	54.50	10
-219.97	98.14	901.37	95.18	74.19	22.06	8
-597.90	-23.93	852.54	31.16	64.45	5.55	8
-647.46	-366.94	877.69	-52.52	15.14	0.67	9
-484.13	-342.77	712.16	-18.25	-43.70	6.16	10
-476.07	-428.71	598.63	-5.62	-91.61	80.96	8
112.30	-737.30	1007.32	90.33	-58.32	118.04	8
-207.52	80.08	852.54	223.97	62.74	134.77	10
-623.29	263.18	578.13	73.03	67.78	140.44	9
-362.55	-591.06	859.62	-24.87	25.88	193.94	10
-283.20	-172.61	1048.83	96.41	76.90	87.83	8
-706.54	-74.46	917.72	88.93	61.04	53.80	10
-264.16	-218.26	728.76	89.66	-44.83	60.97	9
-135.25	-4.88	667.97	85.69	-30.09	50.26	8
-82.03	-56.15	838.62	87.86	7.78	6.07	10
-24.17	-119.14	847.66	78.98	23.01	-0.15	8
-135.99	-115.48	795.65	56.67	91.06	1.95	8
-547.85	-146.73	650.88	40.77	130.10	38.88	9
-394.78	-209.47	855.96	0.21	91.16	115.08	10
-309.57	-75.68	916.75	-8.70	140.44	104.37	8
-524.41	-12.94	894.04	-20.08	178.53	106.05	8
-488.28	17.33	1067.87	-79.80	172.73	124.05	10
-445.80	-202.39	566.41	-156.25	87.95	150.97	9
123.54	-657.23	825.93	-134.16	100.13	215.30	10
-339.60	-135.74	485.35	-21.67	260.41	98.72	8
-670.65	15.87	428.71	-61.28	235.69	-3.88	10
-795.90	129.39	257.08	-97.75	173.80	-6.26	8
-380.37	-469.24	529.54	-219.97	114.69	12.42	9
-170.90	-743.65	949.71	-59.30	132.20	-66.41	10
-117.43	-185.06	919.92	86.67	197.78	-78.77	8
-182.13	-64.94	940.43	4.94	273.32	-10.41	10
-628.17	-351.32	863.04	-27.83	307.95	1.43	9
-1212.40	-321.78	758.54	95.12	244.51	13.79	8
-1406.74	-184.57	714.11	111.94	127.35	111.15	10
-1129.64	-276.12	760.01	113.07	-1.95	103.24	10
-922.61	-319.09	384.03	141.88	-86.85	-9.70	8
-616.46	-437.99	475.34	255.46	-110.38	-68.24	11
21.00	143.07	681.15	190.34	-4.85	64.67	8
138.67	73.00	757.08	69.82	75.10	112.70	8
-457.28	-202.15	708.50	-34.03	214.90	59.84	10
-1457.03	-72.27	618.41	-67.81	291.60	-6.87	8
-2011.96	-126.95	572.75	-134.86	118.74	-9.61	9
-1723.39	-455.32	1030.52	-20.87	-137.33	27.40	10
-786.38	-275.63	984.38	1.98	-204.65	111.76	10
-68.85	78.61	531.98	-45.99	-145.57	166.14	8
-397.95	-88.62	542.24	-197.08	5.40	65.43	9
-400.88	-91.55	751.95	-228.61	77.42	49.93	10
-529.30	-137.70	813.72	-211.76	110.93	-38.70	8
-727.78	-533.45	755.86	-182.89	112.70	-153.84	10
-1708.50	-875.00	502.44	-25.45	75.78	-442.75	8
-1372.31	-663.57	433.59	39.03	-78.31	-260.35	11
-660.16	-711.43	905.03	9.70	-223.54	51.21	8
-285.16	-350.83	1041.26	54.53	-215.58	186.65	10
-291.02	-323.97	931.64	61.77	-126.34	184.39	8
-400.39	-381.59	874.02	55.60	-113.01	250.24	10
-332.52	-339.36	759.77	79.47	-122.77	282.68	9
-337.65	-155.03	660.64	83.28	-104.55	239.26	10
-323.00	-235.84	738.04	40.47	-79.07	225.74	8
-359.62	-378.17	850.83	36.96	-68.51	159.67	10
-160.64	-253.66	895.75	41.32	-83.59	139.50	9
-77.39	-242.43	901.61	-3.97	7.87	199.01	10
-330.81	-335.69	871.34	-1.98	56.00	220.31	8
-748.54	-270.51	476.56	42.02	62.84	215.52	8
-541.99	-353.27	724.85	38.42	-55.39	255.89	10
-415.04	251.71	1322.75	47.61	-9.52	117.74	9
-655.27	-298.10	1073.73	64.73	12.97	147.06	8
-433.84	-196.78	881.84	76.57	-3.57	140.59	10
-156.01	-71.53	902.34	116.15	-42.39	47.42	8
10.99	-85.94	862.79	30.85	8.27	22.52	10
-378.66	-579.59	721.92	-87.25	48.52	64.27	9
-242.19	-958.98	968.99	63.45	71.56	66.53	8
-739.75	-687.74	754.88	187.59	74.92	75.38	10
-1039.79	654.30	633.06	202.82	-86.64	162.93	8
-655.52	-252.93	819.09	29.42	-238.53	82.49	11
414.06	-36.13	870.12	139.80	-215.09	115.33	8
266.60	108.15	519.53	145.23	42.27	84.84	10
18.07	117.43	495.36	71.69	92.19	-5.46	8
-307.13	32.71	441.16	18.77	36.47	-35.37	8
310.06	-138.67	865.23	-76.17	-10.10	-59.54	9
81.05	-241.21	1130.62	-29.11	218.44	-87.77	10
-374.27	-116.21	848.14	17.03	351.62	-72.11	8
-1022.46	-125.49	540.28	-146.30	159.48	-43.82	10
-549.32	-545.65	836.67	-197.05	86.27	-29.24	8
-231.93	-574.22	986.82	-206.15	76.42	8.15	11
-62.74	-455.32	1058.35	-171.30	153.69	-6.62	8
-59.33	-137.21	963.87	-59.57	256.01	-154.42	10
-128.17	-71.04	761.72	-140.08	299.65	-203.55	8
-219.24	-279.05	1026.12	-287.20	375.55	-115.54	10
-902.59	-584.72	666.02	-245.79	400.73	-95.89	9
-1218.02	-764.65	656.01	-154.57	273.71	-93.78	10
-1026.37	-575.44	635.74	-100.49	137.63	-28.93	8
-876.46	-416.75	621.09	-97.14	94.12	-9.55	10
-760.74	-492.43	603.76	-120.36	81.79	19.84	9
-763.67	-462.89	653.08	-85.78	152.59	81.60	10
-933.11	114.50	1010.99	-35.74	174.65	11.75	8
-1608.64	-476.07	698.73	-19.84	106.11	24.35	10
-1193.60	-43.70	513.18	74.34	-78.25	142.88	8
-1023.19	-173.10	552.49	72.27	-75.50	183.20	11
-565.67	-313.23	552.73	20.87	-55.79	154.42	8
-305.66	-207.28	624.27	-28.35	44.65	75.29	8
-523.68	-218.26	877.69	-48.95	152.31	61.43	10
-734.86	-35.64	231.93	-41.32	152.07	-45.93	8
-613.77	-374.02	845.46	-75.29	91.09	-214.60	11
-107.18	-910.64	779.54	-67.93	147.98	-277.98	8
-1190.43	-1046.14	1269.29	90.00	255.80	-504.49	10
-932.13	156.25	986.08	215.82	93.96	-399.35	8
-710.21	571.29	663.82	71.01	21.12	-423.03	11
-468.75	505.86	218.75	-38.85	29.48	-479.68	8
-660.64	-137.45	204.10	-215.73	8.18	-617.68	10
-672.12	-1255.37	544.92	-336.36	-57.98	-622.10	8
-790.77	-2099.37	629.88	-395.72	-13.58	-412.41	10
-1245.36	-2465.58	911.38	-265.38	100.92	-49.07	9
-1417.72	-2005.37	748.29	-18.04	57.65	181.27	10
-1154.05	-1768.55	668.95	102.36	-31.25	179.96	10
-830.57	-1504.39	777.83	118.19	-4.06	92.62	8
-888.92	-1348.88	764.65	107.67	10.96	70.83	11
-1041.02	-1317.87	850.83	84.81	19.53	74.95	8
-1110.84	-1299.32	901.86	113.34	-25.15	113.31	10
-1044.68	-1095.21	741.46	170.87	-65.06	137.97	8
-1079.35	-1027.34	680.66	172.58	-79.10	130.92	10
-901.12	-960.45	605.22	165.86	-113.98	94.51	11
-891.85	-943.36	640.14	173.10	-123.14	101.68	8
-823.49	-875.24	598.88	170.78	-131.41	109.37	10
-747.07	-881.84	594.97	140.29	-140.84	105.19	8
-852.54	-912.35	607.67	115.66	-124.54	120.91	11
-819.34	-909.67	808.11	137.45	-160.37	93.60	8
-595.70	-806.15	794.68	158.87	-201.26	60.12	10
-257.08	-890.87	863.77	125.70	-174.29	37.41	8
-417.48	-978.03	925.29	148.01	-71.96	51.73	10
-772.71	-933.84	826.42	224.15	-100.13	53.31	9
-768.31	-751.71	759.03	232.70	-125.31	49.87	10
-508.30	-712.16	765.14	184.33	-148.10	52.92	8
-509.28	-825.93	888.92	175.26	-126.01	55.36	10
-422.36	-700.20	885.01	227.87	-114.26	53.83	8
-332.52	-668.95	948.73	259.00	-103.88	42.69	11
-316.65	-613.77	935.55	290.19	-63.75	68.66	8
-328.13	-541.50	765.87	250.34	-27.37	74.31	10
-419.43	-578.37	870.12	232.94	-23.56	140.11	8
-238.77	-379.15	866.21	258.36	-56.27	198.30	11
-35.40	-342.04	894.78	210.14	-23.93	148.35	8
-168.70	-386.96	983.15	201.17	36.96	127.59	10
-166.02	-278.81	892.33	224.52	77.06	137.54	8
-283.94	-275.63	941.16	233.34	95.46	133.12	10
-457.28	-338.38	905.27	244.69	105.19	142.36	9
-265.63	-184.57	808.35	281.56	71.56	172.33	10
-340.33	16.60	550.78	250.37	95.70	134.92	8
-433.35	-42.24	677.00	173.46	100.34	124.36	10
-628.17	164.06	842.77	188.23	91.19	74.95	8
-494.87	264.89	826.66	183.01	49.77	45.81	9
-352.54	338.62	718.26	120.24	63.39	48.19	10
-294.68	5.13	823.97	33.87	117.77	47.61	8
-488.04	-112.55	754.88	40.41	159.85	23.10	10
-550.54	-50.29	608.15	23.04	150.15	-10.13	9
-579.59	-74.71	582.76	-42.60	123.66	-2.75	8
-579.10	-113.53	578.13	-55.21	99.98	14.53	10
-415.77	-123.78	699.22	-52.70	101.44	43.70	8
-516.85	-125.00	769.29	-34.94	159.76	69.06	10
-820.56	-119.87	797.36	-35.06	188.11	93.75	9
-885.50	-132.81	759.52	-93.41	115.91	100.16	8
-666.99	-371.34	768.07	-96.22	79.10	91.80	10
-461.67	-381.35	773.68	-28.50	79.59	43.06	8
-641.36	-342.53	664.55	-7.69	112.21	20.78	10
-753.91	-285.89	778.08	14.68	82.79	89.05	9
-650.63	-140.87	847.41	23.10	81.51	143.95	8
-606.20	138.18	800.05	-8.24	108.58	135.89	10
-914.79	24.66	592.04	-81.73	93.48	102.26	8
-663.57	-179.93	508.54	-111.45	-12.33	103.70	10
-302.73	-140.63	521.73	-61.55	-31.13	68.91	9
-291.26	-64.70	826.17	-3.69	33.54	-18.13	10
-489.01	9.28	875.98	-2.69	89.29	-69.24	8
-681.64	-87.65	890.38	-35.37	98.05	-45.32	8
-702.88	-279.79	827.15	-93.57	80.81	19.87	8
-560.06	-521.97	940.19	-85.48	59.94	73.85	11
-526.12	-526.61	926.76	-19.65	60.39	113.49	8
-457.76	-349.85	809.08	-8.85	66.93	131.65	10
-420.41	-131.35	684.08	-49.41	110.50	157.26	8
-537.11	-322.02	913.09	-101.87	159.64	156.86	9
-675.29	-248.54	660.40	-96.59	187.26	172.82	10
-864.99	-276.86	597.41	-119.78	191.83	194.52	10
-859.38	-225.59	574.71	-138.61	164.64	202.27	8
-717.77	-204.10	609.38	-152.89	172.94	163.09	10
-710.45	-337.89	666.99	-145.90	165.47	148.83	9
-721.92	-239.75	706.79	-124.57	165.16	120.82	10
-729.74	-121.58	701.90	-92.22	154.94	113.62	8
-776.86	-183.59	698.73	-106.05	156.04	135.53	10
-761.47	-236.08	668.70	-109.56	119.87	133.70	9
-551.27	-346.68	728.76	-105.96	81.97	74.98	10
-492.43	-364.26	783.20	-100.16	115.26	43.15	8
-676.76	-299.32	774.17	-96.37	138.24	45.99	10
-1015.87	-256.10	730.71	-120.64	141.63	70.34	8
-1013.18	-343.26	639.89	-155.64	91.46	180.69	11
-637.70	-402.83	719.97	-128.57	55.39	230.19	10
-310.79	-165.04	664.79	-72.60	102.75	88.20	8
-427.00	-441.16	638.67	-115.54	125.18	-116.09	8
-541.50	-639.65	639.89	-95.46	86.33	-78.64	10
-418.95	-434.33	697.02	-63.45	119.08	15.47	9
-955.08	-255.62	904.30	-50.72	269.84	26.86	10
-1614.01	-402.10	674.07	-29.82	251.40	17.15	8
-1178.47	-458.25	608.64	-1.43	84.11	86.43	10
-613.04	-580.08	663.82	-13.00	20.36	154.27	9
-419.43	-648.44	712.65	4.46	90.33	178.77	10
-593.75	-483.15	646.00	23.47	139.16	195.37	8
-730.96	-507.81	541.99	-5.00	182.19	206.51	10
-908.45	-569.82	533.94	-35.00	201.29	171.81	8
-1114.50	-649.17	604.98	-9.61	198.03	108.22	9
-1312.50	-658.45	542.97	27.92	169.71	64.85	8
-1420.17	-654.05	519.78	53.01	111.97	79.71	8
-1426.76	-625.49	564.70	62.68	72.85	91.92	10
-1336.43	-455.32	567.87	66.47	20.39	62.23	8
-1402.10	-428.96	620.12	23.50	-9.74	31.37	11
-1404.79	-374.76	585.45	7.17	-61.68	11.57	8
-1387.94	-234.38	534.18	-33.87	-111.69	45.29	10
-1169.68	-151.37	606.45	-127.75	-150.21	98.85	8
-1058.59	-351.32	584.72	-156.59	-157.17	102.72	11
-969.48	-671.63	592.04	-139.43	-188.63	77.09	8
-910.40	-800.05	620.36	-67.08	-209.35	54.20	10
-676.03	-806.40	721.19	-5.83	-246.00	39.37	8
-535.40	-653.08	715.82	33.54	-241.27	32.23	10
-562.50	-653.56	716.06	18.34	-203.22	71.47	9
-586.91	-636.23	823.24	24.23	-197.85	78.49	10
-449.46	-441.41	849.12	69.58	-180.08	66.59	8
-560.55	-398.44	783.20	68.33	-123.72	64.39	8
-478.03	-459.23	713.62	50.54	-95.34	18.31	10
-785.16	-546.63	653.81	94.67	-56.09	18.16	9
-868.16	-577.15	666.99	152.40	-144.50	24.23	10
-469.73	-598.39	740.23	200.04	-194.58	5.19	8
-19.53	-524.66	848.88	308.72	-195.25	-26.31	10
-1.46	-163.33	673.34	334.17	-104.80	38.02	9
-238.28	-168.21	625.00	304.44	-44.43	195.50	8
-280.27	-247.56	718.75	322.24	-43.06	261.99	10
-327.15	-279.79	851.07	349.85	-5.74	244.84	8
-565.92	-178.22	677.25	340.03	-12.15	248.41	10
-399.90	-233.64	741.70	329.56	-52.25	262.08	9
-323.49	-14.65	642.82	372.01	0.49	242.86	10
-475.59	218.26	485.60	354.86	17.03	207.37	8
-424.80	176.76	561.04	267.52	4.03	249.94	10
-235.11	-18.31	735.35	262.02	36.74	279.27	8
-329.59	289.06	329.59	246.70	33.45	269.20	11
-343.26	294.68	465.58	128.42	-24.32	242.49	8
-265.87	160.89	654.79	45.32	-58.04	237.27	10
-87.40	-10.74	614.50	66.68	-39.06	268.46	8
-125.24	-49.80	626.71	114.11	-8.70	237.55	9
-125.00	135.50	577.64	129.12	2.08	239.81	10
-372.80	409.91	251.71	70.34	-32.47	230.80	8
-384.52	-8.79	538.33	-16.88	-207.06	292.57	8
609.62	65.19	546.88	54.72	-279.75	335.94	10
888.67	215.82	520.26	22.67	-75.59	168.55	9
792.48	183.84	666.75	-22.28	56.95	76.26	10
349.12	198.24	532.96	-114.41	231.02	-0.73	8
-84.47	54.44	387.45	-198.30	234.01	16.69	10
-73.49	14.40	55.91	-217.07	171.84	124.39	8
-43.70	-94.73	108.15	-190.12	139.92	180.85	9
-58.59	-207.76	289.79	-145.66	152.44	192.35	10
-315.43	-247.07	455.81	-56.52	115.97	211.64	8
28.32	-88.38	487.06	25.76	37.57	252.96	10
311.04	102.54	385.25	79.80	48.40	223.42	8
145.26	107.18	238.28	70.25	61.55	228.21	9
213.13	7.08	336.43	82.52	31.86	300.48	10
429.44	-3.91	232.91	113.07	32.96	316.65	8
314.21	159.18	123.29	213.90	76.02	327.91	8
-371.83	491.21	-5.13	279.17	90.03	350.89	11
-520.26	701.17	246.58	291.56	-30.15	277.89	8
-384.28	797.36	194.34	192.84	-105.38	152.44	10
-33.45	504.15	306.15	122.41	-130.04	119.69	8
103.03	55.42	379.39	10.31	-160.28	143.74	10
-26.61	-175.54	-36.13	15.26	-161.90	184.66	9
36.87	-344.48	0.24	40.07	-285.98	265.93	10
716.06	-158.20	88.38	121.86	-328.25	232.48	8
885.74	357.67	-16.11	66.04	-218.35	50.11	8
637.94	-78.12	315.92	48.46	-227.72	-1.34	10
672.36	-188.48	531.49	137.51	-178.53	-40.16	9
-187.50	400.88	310.06	234.95	-201.72	-30.88	10
867.68	886.23	46.39	95.43	-280.06	24.35	8
734.38	479.98	349.37	-50.96	-134.52	-162.20	8
71.53	211.67	199.95	-34.12	-121.40	-174.59	11
189.94	79.83	48.10	-1.59	-203.37	-108.89	8
616.94	170.65	-544.92	-7.97	-208.37	-60.88	10
135.74	-533.94	-195.80	9.55	-186.40	-17.18	8
33.45	-449.22	-184.33	182.95	-304.35	107.03	8
455.08	90.09	-48.34	185.79	-286.38	74.68	11
654.54	126.71	162.60	195.80	-208.22	-26.40	8
-124.76	467.53	27.10	260.38	-165.95	-207.06	10
461.43	853.03	-202.15	203.95	-328.46	-96.41	8
604.74	498.05	-4.15	11.08	-221.71	-61.43	10
463.13	354.25	-72.51	-109.95	-124.42	-102.75	9
212.16	113.28	-176.03	-125.24	-133.82	-47.61	10
507.08	88.13	-373.05	-111.08	-133.36	-8.12	8
439.70	-45.90	-119.14	-35.28	-72.51	74.43	10
285.64	311.04	-343.75	37.57	-18.95	164.25	8
-83.01	117.92	-395.51	-12.57	14.98	149.93	9
-171.39	125.98	-378.17	-37.26	-44.16	71.96	10
-262.21	151.12	-275.15	-41.63	-78.25	39.09	8
-522.22	247.56	-178.71	-57.04	-155.94	23.01	10
151.12	256.84	-144.78	-45.93	-258.42	68.76	9
477.54	281.25	-303.22	-102.94	-58.14	-10.13	8
34.42	158.94	-328.13	-152.47	56.21	-193.91	10
-709.72	72.02	-312.50	-73.67	-144.10	-120.09	8
-236.57	137.94	-323.49	-55.27	-211.49	-44.83	10
77.15	137.94	-157.71	-42.97	-203.86	31.56	9
64.70	120.85	-204.35	-66.25	-121.67	-1.37	10
54.20	-37.35	-250.98	-75.81	-77.00	-56.55	8
216.55	-36.13	-331.30	-53.41	-15.96	-104.13	8
-15.38	-167.72	-75.20	2.96	3.08	-114.78	10
2.20	113.53	-125.00	119.38	3.66	-64.18	9
-220.46	133.06	-35.40	139.77	22.25	28.63	8
-482.18	236.33	-54.20	105.04	-26.31	86.27	8
-461.18	324.95	-241.70	67.20	-81.54	105.74	10
-125.49	139.16	-45.17	6.01	-115.75	179.23	8
-17.33	231.20	-163.82	1.71	7.75	133.54	11
-571.29	98.88	-98.39	-19.53	61.43	-44.92	8
-715.58	124.76	-243.41	14.22	-30.55	-8.88	8
-604.25	169.19	-376.71	4.21	-93.60	45.26	8
-211.91	87.16	-254.39	-8.88	-180.66	106.48	11
44.92	84.96	-218.99	7.78	-139.89	122.38	8
-53.47	104.49	-176.03	7.39	-66.38	57.22	8
-429.93	95.46	-191.41	30.15	-73.09	44.13	10
-139.40	-18.80	-125.24	43.67	-156.80	72.20	8
440.67	142.58	-47.12	72.02	-89.42	112.67	9
191.16	257.57	-240.97	70.07	87.40	80.29	10
-666.75	320.07	-371.58	72.60	-25.85	-7.54	8
-459.72	157.23	-397.22	59.17	-96.34	-27.77	8
-198.24	-38.57	-250.00	30.36	-121.03	5.77	10
-318.85	-20.02	-187.26	46.94	-62.38	71.17	9
-378.17	76.66	-154.79	124.36	-68.91	101.38	8
-218.26	202.88	-262.94	141.97	-81.85	96.31	10
-63.96	187.50	-207.03	112.79	-51.12	81.91	8
-167.48	176.51	-221.92	84.11	12.60	84.63	10
-218.02	187.26	-274.17	67.78	59.78	65.64	9
-355.71	188.72	-252.20	65.43	55.21	-8.33	8
-622.80	200.68	-337.40	94.88	27.19	7.39	10
-428.47	210.94	-373.05	90.12	-47.76	74.07	8
-198.73	222.66	-248.05	65.31	-28.05	116.00	8
-131.10	267.58	-316.65	58.41	7.39	84.32	11
-189.21	371.83	-488.77	-7.90	61.28	86.30	8
-427.98	425.29	-643.80	-67.29	64.21	68.85	8
-545.17	202.39	-445.31	-97.66	-22.28	30.67	10
-230.47	156.25	-370.85	-51.61	-75.78	72.51	9
-25.39	180.18	-389.16	-58.44	-32.23	29.08	10
24.17	90.82	-326.90	-86.03	57.71	-79.86	8
233.64	16.36	-388.67	-103.88	122.25	-144.84	8
7.32	-130.62	-279.54	-67.08	237.27	-175.51	10
-171.88	-171.63	-98.63	26.92	282.41	-39.25	9
-301.03	58.11	-218.02	65.95	321.84	150.54	8
-390.63	103.76	-175.78	45.07	316.16	245.39	10
-507.81	399.90	-548.58	11.96	283.02	230.56	8
-295.65	218.75	-482.91	-65.92	227.48	118.16	10
-500.49	71.29	-285.16	-44.16	269.23	29.54	9
-743.90	161.62	-349.12	1.43	244.20	53.25	10
-690.92	183.35	-363.77	-32.41	136.78	90.61	8
-406.25	147.71	-328.37	-56.46	102.66	101.56	8
-409.42	130.13	-382.32	-56.06	110.47	105.65	11
-480.22	236.33	-342.04	-56.85	67.32	108.06	10
-449.22	340.58	-392.82	-54.35	8.15	155.24	8
-272.22	277.59	-392.33	-114.87	-52.03	178.56	8
-266.85	210.94	-269.53	-139.34	-40.37	164.67	10
-199.95	253.91	-181.40	-98.91	-37.99	137.94	9
-57.37	348.39	-298.10	-84.87	-27.28	143.25	10
52.00	338.62	-304.44	-133.45	14.71	133.33	8
-3.42	239.75	-178.71	-185.27	40.59	131.71	10
170.41	10.74	51.27	-198.09	55.21	136.75	8
523.44	81.79	-12.45	-182.56	175.81	94.73	9
750.24	124.76	-287.84	-174.96	281.98	42.36	10
71.04	-62.50	-248.05	-167.85	415.19	-34.39	8
-343.51	-290.04	-0.73	-76.60	394.74	73.94	10
-583.01	34.91	-59.08	-13.92	416.75	240.45	8
-686.52	170.65	-138.18	-46.33	322.63	173.52	9
-854.49	189.45	18.07	-33.02	264.34	147.95	10
-750.00	533.94	-239.99	10.01	103.88	101.84	8
-550.29	544.92	-163.33	-23.68	-18.19	34.18	10
-645.75	715.82	-295.17	-54.78	-93.63	104.64	9
-346.44	841.80	-432.62	-195.19	-226.47	152.89	10
-77.64	790.04	-301.76	-311.55	-263.21	73.85	8
133.06	658.94	-114.26	-328.09	-236.72	14.22	10
324.46	371.09	-42.72	-337.55	-177.64	-133.76	8
623.29	162.35	-299.56	-422.85	-43.40	-260.13	11
131.84	-215.09	-224.12	-570.37	3.88	-409.15	8
-253.17	-227.78	-168.21	-573.00	-79.19	-267.52	10
-252.93	32.96	394.78	-455.41	-152.13	-1.19	8
-177.49	343.99	514.65	-418.00	-147.86	50.48	11
136.47	493.16	403.08	-505.13	-115.36	5.68	8
-2.69	-421.88	654.05	-664.00	11.05	-58.59	10
-213.62	-565.19	462.16	-620.09	90.58	0.24	8
-738.28	-237.30	441.65	-610.32	138.92	138.37	8
-509.52	-218.02	551.03	-619.45	63.72	133.91	11
44.19	-554.20	906.25	-590.91	151.37	38.21	8
-136.23	-994.63	1013.67	-543.06	220.46	19.01	10
-639.65	-1195.80	936.28	-419.71	273.50	87.80	8
-736.08	-1195.07	1038.57	-287.05	205.51	166.69	10
-740.23	-1163.09	1152.83	-157.99	144.41	155.03	11
-594.97	-1160.64	1222.17	-50.26	92.38	120.45	8
-637.94	-997.80	1120.12	23.65	75.93	119.11	10
-466.80	-820.80	1061.77	94.67	31.34	131.20	8
-461.43	-724.37	1026.86	131.04	25.79	145.29	11
-550.29	-655.27	959.72	138.67	25.12	148.62	8
-498.05	-561.28	937.99	149.38	-10.07	146.91	10
-446.53	-524.17	1001.46	162.81	-16.97	142.03	8
-448.24	-478.27	961.91	153.32	-16.82	147.86	10
-452.88	-457.03	898.93	133.54	-34.48	149.35	9
-357.67	-431.88	872.80	129.06	-43.70	132.05	10
-266.85	-389.89	947.75	149.08	-24.38	119.17	8
-381.84	-387.94	944.58	154.30	-13.52	121.58	10
-396.97	-352.54	875.00	151.92	-34.33	117.95	8
-364.75	-344.73	875.98	118.53	-35.06	96.37	11
-438.48	-285.64	885.74	143.31	-29.45	109.74	8
-414.79	-228.76	793.95	164.49	-56.09	124.39	10
-385.99	-240.48	800.29	150.73	-81.39	117.34	8
-241.94	-248.54	871.34	136.44	-62.53	101.41	11
-257.57	-266.11	971.68	140.75	-58.84	93.60	8
-78.86	-198.97	885.50	157.84	-53.99	71.17	10
-158.94	-218.02	816.16	160.06	-7.42	46.84	8
-370.85	-105.71	698.24	176.76	-9.06	60.30	10
-354.49	-109.62	723.39	172.15	-57.80	76.17	9
-253.66	-127.93	826.90	173.34	-62.29	81.57	8
-225.10	-44.19	828.61	174.50	-50.69	74.13	10
-180.66	-95.70	737.79	119.69	-54.90	25.18	8
-181.40	-173.58	730.22	99.43	-47.64	-4.30	10
-195.07	-162.11	721.68	134.58	-42.36	25.73	9
-212.89	-114.50	580.08	142.06	-43.33	51.91	8
-195.31	-180.91	640.14	168.15	-46.39	94.97	10
-141.60	-143.07	640.87	212.22	-36.41	123.90	8
-121.58	2.44	502.20	217.25	-34.06	140.69	11
-102.29	5.86	554.93	194.67	-38.02	152.77	8
-40.04	81.30	552.49	199.07	-36.56	160.61	8
38.82	116.94	569.58	187.35	-23.01	142.67	10
61.52	174.07	452.39	162.96	4.49	99.15	8
88.13	47.85	457.52	110.02	32.17	62.41	9
28.56	-22.22	473.39	118.35	68.21	83.25	10
21.24	-58.59	403.81	133.88	77.09	101.35	8
12.70	-21.48	403.56	170.90	108.83	135.31	8
-55.42	51.51	309.08	184.51	117.95	143.95	10
-60.79	79.59	145.51	184.94	105.90	147.86	9
-96.19	72.27	92.29	162.87	89.48	176.97	10
-132.81	100.34	103.03	162.99	57.34	182.16	8
13.92	153.08	100.10	197.48	4.43	208.74	8
-31.49	323.00	151.37	209.63	-0.09	243.59	10
48.10	431.64	251.46	188.32	-38.79	242.22	9
77.64	476.07	310.30	165.86	-33.91	239.81	8
260.74	651.61	322.27	144.65	-16.11	220.58	10
305.91	639.65	416.75	75.38	23.01	127.99	8
264.89	495.61	394.04	-3.11	68.45	43.37	11
104.25	222.66	451.66	-63.14	121.49	22.28	8
-4.39	112.55	439.94	-62.50	139.07	42.97	8
-148.44	67.87	292.24	-53.65	126.92	53.01	10
-50.78	110.60	124.02	-64.09	90.15	48.46	8
15.38	47.85	179.69	-71.35	75.26	28.26	9
5.37	35.40	201.17	-19.50	60.82	26.37	10
114.99	141.11	118.41	8.15	49.65	26.09	8
185.06	-9.28	236.82	48.07	53.25	34.36	8
96.68	16.85	178.47	102.29	77.97	80.20	8
92.53	30.27	194.58	103.39	71.41	112.34	11
203.86	47.12	218.51	94.64	75.10	123.81	8
220.95	26.12	205.08	83.77	101.93	147.16	8
246.83	60.79	302.73	92.80	111.33	156.34	10
345.21	232.18	289.06	134.98	166.32	166.32	8
268.80	298.34	280.52	111.85	242.52	178.04	11
360.11	342.53	328.37	67.32	290.80	159.33	8
357.67	291.02	190.92	35.03	328.49	155.73	10
216.31	162.60	103.27	-6.13	377.99	174.80	8
191.41	114.99	26.61	-12.27	373.50	219.60	8
316.41	20.75	99.61	-11.47	336.18	240.45	11
346.68	21.97	30.52	43.55	324.58	202.51	8
229.98	11.47	86.43	79.16	329.86	183.17	10
117.68	255.13	208.74	166.20	325.68	137.21	8
-56.40	487.30	194.09	130.89	276.86	83.10	9
-214.60	501.22	103.03	-10.71	201.48	13.09	10
-140.38	388.18	105.96	-76.97	137.42	-37.17	8
-55.91	244.63	108.40	-82.52	123.72	-61.86	10
-113.04	166.02	165.77	-78.03	113.74	-52.86	8
-166.75	185.06	275.88	-83.31	101.44	12.33	9
-205.57	116.21	278.81	-84.08	80.05	85.54	10
-136.96	61.77	284.91	-86.94	53.07	122.19	8
128.42	14.89	360.60	-69.49	65.46	120.33	10
216.06	54.69	333.01	-43.73	115.63	104.40	8
125.73	-12.45	398.19	-50.72	139.37	103.45	9
111.33	86.43	342.53	-40.28	122.71	132.60	10
201.66	112.30	410.40	-89.36	91.77	154.48	8
336.91	151.86	528.81	-73.46	130.31	132.75	10
386.23	358.15	551.76	-66.31	160.25	88.35	8
120.61	207.76	521.73	-124.39	195.92	7.39	9
105.22	45.90	483.89	-157.87	166.87	19.87	10
146.97	63.72	503.42	-166.29	160.19	78.61	8
140.63	-49.56	531.25	-165.95	161.96	117.74	10
12.45	-5.37	439.45	-134.92	189.88	127.72	9
-476.07	85.94	422.61	-104.31	169.71	54.60	10
-322.02	-111.33	530.27	-105.87	66.07	-9.74	8
-245.36	-34.91	564.45	-59.39	40.80	10.56	8
-280.27	-36.13	577.15	-63.42	4.52	44.74	10
-306.64	-80.32	569.09	-67.72	-21.45	64.70	9
-88.13	-138.67	520.75	-45.90	-70.34	104.89	8
44.19	-52.73	612.06	-2.56	-68.02	120.79	10
73.97	7.57	645.26	-7.93	-59.72	111.08	8
76.90	-81.54	722.41	-19.71	-58.69	103.18	8
-121.34	-82.76	603.03	-6.29	-46.72	130.89	9
126.22	-45.90	563.23	5.55	-61.40	129.46	10
60.06	-5.62	592.04	-4.43	-29.60	129.64	8
180.91	1.95	675.54	-7.29	-36.44	126.01	8
173.83	-31.49	727.05	-2.93	-24.87	130.52	8
107.18	32.47	620.12	-10.13	-26.55	141.45	11
124.51	-150.88	688.23	-43.06	-35.40	146.09	8
115.97	-247.31	711.43	-31.46	-29.11	152.37	10
52.98	-326.17	698.49	-5.40	-16.11	165.41	8
349.12	-21.97	366.46	-30.52	-23.22	97.69	8
100.10	-265.38	510.25	11.96	-14.59	-23.50	11
-274.90	-243.16	416.26	108.09	-72.66	67.93	8
-329.59	-267.09	481.20	166.78	-172.97	213.84	10
113.04	-127.20	558.35	194.37	-194.46	168.52	8
541.02	-31.74	492.92	169.13	-139.01	101.75	11
291.75	-204.10	348.88	126.07	-51.42	24.99	8
123.78	-160.89	93.75	130.89	-76.72	37.20	10
327.39	-4.39	10.74	145.29	-117.52	32.23	8
325.20	0.24	72.27	194.09	-105.13	15.11	8
194.58	-96.68	483.15	253.11	-122.96	-4.27	11
171.88	477.78	-14.65	295.14	-143.83	-53.10	8
6.10	542.48	-28.81	254.52	-252.01	-1.50	8
357.91	272.71	353.03	247.83	-331.63	63.93	10
473.39	177.25	439.94	214.51	-256.32	69.06	8
125.24	155.03	172.85	173.37	-215.79	94.18	11
-112.06	1.95	-207.52	79.50	-216.71	134.74	8
91.06	83.98	-632.81	81.63	-241.85	110.75	8
267.82	-97.90	-650.39	81.54	-319.27	-77.03	10
499.27	-160.89	-496.83	228.76	-369.93	-245.76	9
1247.07	3.66	-308.84	363.86	-138.85	-282.71	10
581.79	12.94	-355.96	352.57	19.90	-281.19	8
-249.76	-86.18	98.39	411.53	69.31	-150.73	10
-465.09	343.75	63.23	477.20	-94.57	37.93	8
142.33	1019.29	-696.78	196.47	-238.40	88.29	9
713.13	148.68	-759.28	-204.53	-151.37	-41.47	10
301.76	-388.43	-364.50	65.43	-55.24	44.53	10
128.17	89.60	-529.05	256.04	-70.62	165.83	8
388.92	232.67	-354.49	215.03	-43.88	233.55	8
262.94	-26.86	-243.16	66.62	53.10	245.64	11
132.08	-461.91	-293.95	60.21	78.92	249.24	8
17.82	-427.49	-489.99	132.02	69.09	241.24	10
-80.32	-42.48	-1075.20	114.07	-3.39	173.10	8
-20.51	-105.71	-852.29	136.47	-34.55	151.76	8
205.81	14.40	-737.06	221.98	-14.89	113.16	11
380.62	208.98	-740.97	290.80	-10.41	-29.39	8
358.15	131.35	-695.31	299.29	31.80	-126.16	10
182.86	-19.78	-651.61	284.39	53.47	-128.02	8
28.32	-94.97	-714.36	299.07	27.10	-116.33	11
-47.85	-107.67	-533.94	317.32	-25.51	-97.63	8
330.08	168.46	-728.52	346.41	-50.35	120.15	10
309.81	177.25	-737.30	228.67	25.39	231.41	8
84.96	103.03	-822.51	123.50	77.18	177.86	10
35.89	23.44	-760.01	89.42	53.56	74.07	9
88.87	-65.67	-749.51	91.25	49.87	46.75	8
-74.46	-204.35	-778.56	41.29	57.95	14.43	8
-111.57	-242.19	-860.35	19.23	36.22	-18.31	10
-147.46	-302.98	-863.04	-9.80	9.37	-12.51	8
21.97	-328.61	-819.34	-25.42	3.72	-15.14	9
138.18	-233.89	-780.76	-31.83	-0.92	21.00	10
73.00	-138.92	-890.38	-45.65	5.89	131.77	8
97.41	-250.49	-812.50	-71.47	-13.95	189.88	8
79.83	-399.17	-791.50	-48.65	-10.44	193.12	11
164.55	-475.83	-786.38	-35.55	-2.81	168.79	8
177.98	-407.96	-781.74	-27.25	49.93	63.60	10
53.71	-396.73	-746.83	50.51	82.92	-58.53	8
-114.26	-352.05	-752.93	118.65	59.88	-81.42	8
-116.94	-307.62	-737.30	140.56	9.09	-59.94	11
103.52	-276.37	-736.82	123.75	-1.77	-66.01	8
59.81	-219.97	-796.39	106.69	25.42	0.06	8
-74.95	-258.06	-796.88	86.27	25.85	108.95	10
-41.50	-207.52	-751.95	86.85	-10.96	204.19	8
-91.31	-163.09	-708.74	49.29	-10.80	227.54	11
-25.15	-34.42	-876.95	-1.40	1.98	185.09	8
56.88	-199.71	-878.42	-86.88	25.91	35.68	8
-41.50	-231.20	-954.83	-80.17	27.80	40.74	8
55.18	-309.57	-890.14	-80.41	0.52	108.95	10
259.77	-404.54	-761.72	-80.47	17.24	125.34	9
-18.07	-398.93	-652.10	-62.10	66.07	135.62	10
-256.84	9.77	-1096.44	-109.28	38.94	41.23	8
-99.61	-426.03	-753.66	-124.36	4.03	-173.86	8
-156.98	-301.76	-912.11	-26.40	-30.36	-114.47	10
150.39	-404.30	-810.06	-30.33	-41.66	-66.65	9
356.69	-244.63	-802.98	-45.84	17.82	-29.72	10
231.93	-98.88	-777.83	-19.23	68.08	43.15	8
259.77	-238.28	-691.65	-25.24	127.44	152.89	8
158.69	-270.02	-692.87	-53.83	189.24	159.42	11
-178.71	-336.43	-726.56	-55.57	150.12	100.34	8
-51.03	-186.77	-924.32	-62.74	116.15	54.93	10
-355.71	-322.75	-855.47	-67.08	110.66	-0.98	8
-729.98	-315.19	-809.08	-3.66	-6.16	43.46	10
-208.50	-172.36	-807.37	20.32	-176.94	98.51	9
24.66	-149.90	-815.19	13.31	-186.13	192.08	8
116.94	-142.82	-632.81	-1.59	-163.67	258.64	10
91.31	125.24	-641.36	-43.64	-97.93	304.87	8
-82.52	160.16	-694.09	-96.95	-76.17	171.54	10
110.60	172.85	-935.06	-121.37	-83.71	213.56	9
143.80	-274.90	-581.54	-250.92	-8.39	230.93	10
-65.67	-82.28	-786.62	-311.16	44.34	48.58	8
-386.23	-83.01	-686.52	-276.61	-2.20	-11.38	8
-40.04	-68.36	-866.94	-179.53	-115.91	108.49	11
354.00	-225.10	-710.21	-224.12	-137.48	189.91	8
255.62	-225.34	-623.78	-236.15	-30.88	150.70	10
70.80	-52.98	-597.66	-154.72	6.23	22.74	8
-50.78	-48.34	-677.00	-100.92	-6.62	-0.21	10
-11.23	-78.12	-698.49	-110.87	-11.75	4.33	9
-60.79	-79.35	-500.98	-125.15	9.43	30.30	8
-107.18	80.57	-516.85	-76.78	13.58	61.13	8
-54.93	157.96	-535.16	-63.66	1.59	64.39	10
42.48	188.23	-582.03	-76.69	-8.21	42.27	8
396.00	67.63	-718.02	-176.48	37.66	-53.83	9
242.19	-66.65	-474.85	-193.30	139.95	-168.03	10
69.82	-128.42	-366.94	-77.27	166.60	-101.10	8
-397.22	-187.99	-354.74	-33.81	162.20	1.37	8
-365.23	-155.76	-457.76	-42.76	105.35	110.93	8
-532.47	-54.20	-356.69	-57.34	69.85	96.80	9
-569.34	31.74	-324.71	9.98	-28.59	186.13	10
-366.21	3.66	-324.46	2.44	-60.00	375.03	8
-104.25	31.25	-352.78	-59.75	-37.84	373.87	8
-151.37	140.14	-399.66	-130.00	-6.99	174.26	11
-954.10	263.92	-627.93	-41.93	-36.22	74.01	8
-703.37	236.33	-589.84	6.47	-308.69	128.20	8
-186.04	192.38	-401.86	-92.22	-419.10	48.13	10
405.76	257.81	-215.82	-98.75	-312.65	-112.00	8
227.78	216.80	-420.65	-78.06	-250.61	-113.46	11
52.98	-55.66	-340.09	-88.17	-175.29	-42.57	8
61.52	0.24	-380.37	-49.87	-143.19	-45.26	10
-81.30	-117.92	-441.41	40.74	-73.67	32.96	8
-133.06	-142.09	-457.76	55.33	-56.21	111.18	8
-85.45	-238.04	-230.22	62.41	-52.43	130.98	11
5.37	133.54	-328.37	126.46	-32.07	91.49	8
-43.21	199.22	-426.51	153.69	23.47	75.35	8
-212.16	162.11	-456.05	109.62	50.45	128.11	10
-224.12	160.16	-439.45	83.56	40.74	156.16	8
-133.54	282.47	-471.19	89.75	37.57	152.07	11
-225.10	349.61	-426.03	64.82	55.63	139.40	8
-122.56	404.30	-546.88	-4.94	56.67	128.08	10
-69.09	304.93	-487.79	-114.50	67.78	65.67	8
-4.64	464.11	-493.65	-120.09	88.99	28.44	8
-105.96	455.08	-409.18	-110.32	107.24	35.31	11
-143.80	335.21	-631.10	-207.61	116.27	33.78	8
14.16	-6.59	-393.31	-331.85	117.80	-25.51	10
-89.60	-12.70	-154.05	-263.06	126.46	-104.40	8
-46.88	58.35	-138.18	-127.81	114.35	-131.41	9
101.81	123.54	-383.30	-178.92	176.36	-291.99	10
-22.46	26.12	-404.05	-213.13	213.78	-429.93	8
-316.16	-80.57	-399.90	-227.69	257.97	-474.12	10
-319.09	-155.52	-89.36	-220.67	238.68	-265.32	8
-569.82	-321.29	120.36	-158.72	295.93	101.59	11
-1120.36	4.88	-330.81	-89.69	289.37	309.27	10
-1088.13	157.23	-386.47	-76.78	120.45	313.57	8
-670.65	351.32	-124.27	-41.78	48.89	237.18	10
-452.15	736.57	-163.82	-51.33	53.41	201.97	9
-872.80	843.75	-146.73	-133.82	96.13	236.54	8
-901.61	993.16	-567.63	-307.10	-33.72	260.71	10
-517.09	764.40	-538.57	-504.21	-200.20	215.18	10
-176.76	503.42	-329.59	-618.07	-249.05	156.31	8
-39.06	382.81	-271.24	-690.83	-210.33	131.13	11
-94.97	52.00	-397.71	-706.12	-175.48	113.80	8
-202.64	-256.10	-390.14	-687.07	-182.86	105.32	10
256.10	-275.15	16.60	-627.11	-262.73	40.31	8
945.80	-233.15	521.24	-624.57	-201.66	36.10	10
473.88	-577.15	519.78	-657.07	73.64	222.53	9
-73.24	-838.13	847.41	-622.74	242.95	380.52	10
-132.57	-836.43	869.14	-491.42	262.08	314.15	8
-92.29	-743.90	981.20	-380.55	312.65	197.63	10
-280.27	-617.92	1110.35	-331.45	319.46	147.00	9
-282.96	-651.86	1191.41	-267.70	299.04	88.78	10
-570.56	-963.38	1055.66	-208.44	279.57	49.07	10
-819.58	-1112.30	957.76	-87.62	153.29	68.73	8
-499.51	-1004.39	957.03	61.95	28.11	147.55	10
-275.15	-625.98	927.00	200.20	1.22	213.29	9
-167.97	-473.14	943.60	246.92	10.44	235.69	8
-137.21	-246.83	946.53	249.18	14.13	226.62	10
-97.66	-184.57	944.58	204.13	18.89	178.83	8
124.76	-35.16	991.70	144.65	60.82	99.43	11
-132.08	-121.34	1005.37	92.99	149.14	17.94	8
-749.27	-336.67	815.19	84.01	78.77	58.81	10
-642.82	-337.65	766.60	89.20	-58.32	166.14	8
-232.91	-262.21	766.36	83.13	-81.02	171.23	10
-76.17	-272.46	959.47	79.44	-26.34	116.42	9
-205.57	-292.97	976.56	130.16	27.37	78.22	8
-370.61	-134.77	775.88	165.13	35.46	105.16	10
-354.49	-106.93	699.95	116.70	-19.87	118.29	8
-123.78	-193.85	735.60	96.98	-26.82	99.49	10
-243.16	-243.41	903.08	116.03	-7.69	107.09	9
-295.65	-241.46	799.56	166.93	-16.97	124.42	10
-313.48	-49.07	618.16	185.88	-52.76	102.42	8
-113.77	-38.33	687.99	147.67	-96.83	49.56	10
-43.70	-45.17	713.13	148.83	-70.31	-7.51	8
-24.90	-52.49	700.44	144.47	-52.37	-17.67	9
-186.28	-51.03	681.64	125.43	-13.24	25.12	8
-94.73	-36.38	687.99	67.47	-54.99	117.86	8
60.06	-56.64	687.74	58.44	-76.17	113.43	8
256.84	-16.60	707.76	69.98	-55.79	87.98	8
40.77	-86.91	710.94	113.13	27.25	63.29	11
-140.38	73.00	612.06	150.79	46.30	74.34	8
28.32	127.69	563.48	96.71	27.07	53.62	8
122.80	96.44	606.69	73.58	39.76	20.48	10
-38.33	-23.93	734.13	102.05	116.82	-11.47	9
-279.54	46.63	595.46	169.10	133.51	24.29	8
-321.04	-106.45	595.46	131.50	77.36	81.85	10
-268.80	-162.11	569.34	106.72	45.17	164.89	8
-104.49	-238.04	552.49	132.84	44.16	192.38	10
-44.92	-247.80	527.34	164.40	49.65	188.81	9
42.72	-141.60	362.79	206.63	57.62	176.67	8
158.20	-108.64	148.93	204.28	42.02	167.08	10
298.58	-71.04	77.88	225.59	43.37	186.22	8
308.35	-26.61	92.04	266.54	76.75	237.52	10
120.12	264.89	100.34	277.74	90.79	256.84	9
7.57	423.58	194.58	303.83	70.92	262.66	10
84.96	590.82	172.61	300.42	56.64	243.04	8
142.09	612.79	180.18	256.23	59.30	184.63	8
101.56	560.06	151.86	198.79	81.18	146.85	11
43.46	546.88	131.84	121.19	79.44	127.35	8
57.62	505.37	162.60	86.43	77.12	118.59	10
189.70	387.94	268.80	34.79	76.17	117.83	8
348.14	408.94	160.40	-2.35	109.80	86.33	8
379.15	372.80	132.32	-61.80	134.92	-1.01	11
424.56	252.20	99.61	-103.55	169.74	-30.36	8
354.00	-13.43	179.69	-93.51	198.76	8.82	8
387.21	-98.63	144.29	-33.72	239.50	143.52	8
442.38	-79.83	114.50	0.76	300.48	241.82	8
424.80	-101.56	123.54	12.76	368.19	255.43	11
347.17	-131.35	151.12	49.35	408.78	219.36	8
231.69	-94.24	200.68	82.92	413.15	195.40	10
175.78	8.79	164.31	132.97	395.32	108.58	8
138.18	124.76	177.00	171.78	382.23	0.18	8
-70.07	242.68	205.32	189.00	401.40	-84.23	11
-243.41	371.83	116.46	134.74	370.48	-142.76	8
-458.98	432.62	105.22	73.91	310.82	-162.66	10
-426.03	268.07	135.99	-29.69	198.33	-174.32	8
-267.09	238.28	128.91	-59.57	124.24	-192.63	11
-295.41	8.30	137.45	-80.54	118.10	-209.01	8
-613.28	2.93	120.12	-91.46	86.55	-148.47	10
-428.47	29.79	253.66	-26.82	15.69	-140.47	8
-223.39	74.22	296.14	-6.81	36.41	-133.70	8
-518.31	54.44	243.16	-2.35	69.03	-104.10	11
-581.30	125.24	199.71	-7.48	18.19	-55.73	8
-282.23	224.37	326.66	76.48	-28.05	-114.04	8
-126.95	544.68	193.12	61.71	45.56	-158.39	10
-652.83	688.23	80.32	-0.49	39.18	-134.74	8
-639.40	327.88	181.40	-171.91	-35.16	1.16	9
-30.03	205.81	341.06	-207.18	-57.37	59.27	10
-312.50	-76.17	294.68	-131.59	23.62	-17.82	8
-429.93	-91.55	238.28	-98.14	44.16	28.41	8
-601.32	-107.91	564.45	-68.02	52.73	59.27	10
-727.54	-123.54	453.37	-97.75	21.21	166.26	9
-448.73	-213.38	381.35	-105.50	-28.20	221.04	10
-156.25	-163.57	512.21	-2.53	-19.35	205.81	8
-148.44	5.62	449.95	106.41	3.42	166.93	10
-175.05	182.86	473.63	105.38	13.85	166.35	9
-220.70	255.62	437.99	62.50	39.64	197.69	8
-282.47	303.96	336.67	-2.62	46.11	224.82	10
-236.82	290.04	319.58	-55.88	38.42	218.63	8
-222.66	242.92	382.57	-62.96	54.90	224.06	10
-325.93	119.14	458.50	-41.32	54.17	229.10	9
-278.81	126.46	419.68	-10.25	39.52	224.18	8
-193.60	152.34	400.63	-14.89	31.62	221.65	10
-124.02	133.54	381.84	-23.50	26.25	211.73	8
-46.14	156.74	344.97	-35.19	40.10	223.36	10
-22.46	169.68	432.13	-26.31	60.15	269.35	9
-61.28	112.06	568.12	-26.18	68.27	298.58	8
4.88	127.44	550.78	-27.28	84.47	361.48	10
98.63	181.64	345.70	-59.17	90.18	340.06	8
181.15	208.25	279.79	-76.93	75.74	240.66	8
180.91	75.44	430.18	-63.29	82.61	204.53	11
41.75	126.71	424.56	-32.87	77.18	174.16	8
10.74	103.27	436.52	-61.68	79.07	228.67	8
-17.09	114.26	517.33	-91.28	96.34	271.76	10
41.75	75.20	567.14	-99.06	88.71	256.44	9
109.62	4.64	558.84	-96.22	89.39	248.26	8
88.62	-49.56	582.52	-98.85	88.68	246.89	8
174.56	-19.04	560.55	-111.05	79.10	234.19	8
104.49	-46.14	627.69	-106.63	75.38	213.13	8
13.43	-34.91	562.50	-87.74	26.06	169.68	11
93.99	-127.93	514.65	-79.41	-3.30	129.00	8
110.60	-247.56	540.77	-7.17	-32.68	79.74	8
254.39	-120.36	488.53	62.44	-52.58	76.48	10
284.42	-60.55	556.88	58.11	-61.00	96.10	8
464.84	20.51	630.62	43.85	-51.48	106.60	9
603.76	98.39	650.39	8.15	-5.55	96.59	10
499.76	73.73	715.58	-13.43	56.95	43.49	8
431.64	187.50	648.44	-21.76	87.59	-22.71	8
268.07	279.30	536.62	-41.60	95.67	-61.61	10
-200.20	105.22	345.21	-99.27	65.43	-73.58	9
-264.65	-14.89	298.83	-130.34	-59.97	-33.97	8
-15.14	-130.62	504.64	-119.05	-143.74	-29.36	10
184.57	-111.08	496.83	-87.55	-157.96	-98.21	8
330.08	-323.24	580.57	-93.32	-84.93	-102.69	11
204.59	-347.90	637.45	-73.43	-81.36	-72.91	8
248.54	-348.14	832.76	-2.11	-84.87	7.60	10
358.89	-336.91	820.56	59.69	-64.94	92.47	8
347.90	-372.56	814.94	80.54	-13.67	159.45	8
381.35	-392.33	788.57	113.28	35.31	205.23	11
344.24	-357.91	696.78	132.17	49.80	226.04	8
414.55	-280.03	592.29	169.98	77.85	292.79	10
610.11	-177.98	510.99	176.33	110.87	349.06	8
757.08	-221.44	428.47	179.78	178.34	337.07	10
619.87	-190.92	316.41	212.22	240.23	314.27	9
609.62	-141.36	331.79	218.51	234.86	299.59	10
581.54	-52.25	448.24	204.38	232.27	288.82	8
531.74	160.89	454.35	182.34	238.25	272.58	10
555.18	385.25	468.26	106.57	245.91	196.87	8
411.13	309.81	553.71	-19.13	267.91	55.02	11
263.92	113.28	608.89	-114.47	264.50	-61.58	8
159.91	-147.95	574.71	-137.63	217.50	-81.45	10
194.58	-283.20	539.31	-92.25	145.84	-30.12	8
215.82	-283.94	404.05	-50.96	124.48	7.54	11
-49.32	-77.39	283.69	0.27	103.24	78.74	8
-472.41	142.33	406.74	6.99	46.14	73.33	8
-22.46	-83.01	489.99	-32.68	-100.52	-26.82	10
378.42	-265.87	594.73	-32.78	-67.29	-1.83	8
474.37	-327.64	701.17	-20.90	-2.81	52.22	9
160.64	-204.59	821.78	-12.24	63.84	126.68	10
169.19	-50.78	664.79	6.23	37.60	154.69	8
81.05	3.91	584.96	30.61	45.65	183.99	8
-174.32	54.93	467.04	46.78	16.45	203.34	10
-111.57	-2.44	238.77	67.60	-77.55	238.74	9
107.18	48.10	291.26	54.32	-147.28	279.79	8
459.96	-74.46	457.52	11.23	-166.99	228.00	10
497.31	-223.88	587.65	41.72	-129.94	126.80	8
490.48	-115.72	585.69	68.05	-113.56	81.73	11
492.92	30.03	575.44	60.94	-98.14	18.43	8
581.05	-40.77	668.95	16.24	-103.79	-25.79	8
814.70	-55.18	642.82	3.11	-56.85	-114.59	10
744.63	-106.45	579.10	-12.91	23.59	-216.06	8
184.33	-193.60	290.04	0.12	-1.25	-239.23	9
-54.20	-209.23	120.85	26.06	-143.28	-174.77	10
93.99	-142.09	150.39	89.51	-290.56	-36.74	8
345.21	-10.74	445.56	148.35	-324.65	20.48	10
305.66	213.62	248.54	107.06	-262.02	-27.65	8
9.03	104.98	-0.49	22.80	-293.03	-97.32	9
145.26	73.24	-189.70	37.14	-332.55	-103.03	10
344.97	-31.01	-41.75	115.11	-366.85	-148.07	8
606.93	77.88	-177.49	210.14	-349.70	-224.85	10
467.77	1.71	-245.12	216.55	-279.57	-238.25	8
415.04	-93.75	-29.54	286.83	-275.51	-182.65	11
630.13	89.11	15.63	344.94	-265.14	-149.84	8
617.68	263.67	45.17	403.50	-170.41	-83.98	8
370.12	370.61	-50.78	320.53	-79.25	-13.70	10
446.04	169.92	-32.71	191.71	-35.74	65.80	9
471.68	16.36	-40.28	150.27	52.09	174.41	10
407.71	-88.38	-142.33	159.12	88.35	207.92	8
236.82	-92.53	-315.67	169.22	120.70	222.87	8
135.01	-155.52	-466.31	173.49	107.79	222.17	10
207.03	-57.62	-505.37	220.64	59.97	179.14	9
114.26	158.20	-713.38	210.21	40.28	157.47	10
99.85	187.74	-685.55	242.52	19.81	141.02	8
253.91	294.92	-729.00	258.61	26.46	107.85	10
112.30	469.48	-667.72	215.85	33.48	34.36	8
-4.15	796.39	-449.46	171.78	-5.74	21.39	11
90.33	1002.69	-333.01	43.33	-61.13	47.03	8
198.00	889.40	-425.05	-161.56	-100.07	76.84	8
306.40	553.47	-530.27	-323.21	-121.77	95.00	10
381.10	326.66	-536.62	-383.51	-130.68	99.73	8
478.52	99.12	-500.24	-436.89	-133.12	103.58	11
629.39	-13.92	-504.64	-438.66	-108.22	80.29	8
663.33	-146.97	-367.68	-401.18	-44.28	42.24	10
458.25	-331.05	-93.02	-310.88	38.36	58.17	8
373.78	-316.89	-14.16	-224.18	87.13	105.80	11
188.72	-135.01	-106.20	-198.24	90.00	115.30	8
292.48	47.12	-219.24	-219.12	71.08	66.99	10
192.63	42.48	-105.71	-217.25	99.76	-3.63	8
111.57	225.10	-167.72	-177.80	86.43	-68.45	8
136.23	257.57	-148.68	-175.08	45.23	-143.71	11
177.49	196.29	5.13	-190.95	49.35	-166.56	8
190.92	-82.28	250.24	-178.25	66.53	-148.07	10
161.87	-120.12	20.75	-172.30	130.10	-95.37	8
-30.76	-202.88	13.92	-178.77	175.26	-22.61	11
114.75	-162.84	83.98	-116.03	142.24	58.53	8
245.85	-127.93	198.97	5.37	160.31	110.96	8
351.07	121.83	192.14	48.19	187.19	117.31	10
110.84	250.49	109.37	29.69	244.84	132.14	8
114.26	239.50	190.43	-31.10	246.09	155.91	11
153.56	202.64	210.94	-45.90	261.02	128.97	8
106.93	151.86	182.13	-31.71	282.99	80.93	10
121.34	146.24	134.28	-21.06	294.16	64.15	8
17.58	224.12	79.59	-28.29	287.48	73.70	8
-35.89	341.55	129.88	-47.85	258.27	102.78	11
-292.97	571.53	157.23	-97.35	226.41	130.04	8
-434.33	556.88	193.85	-194.58	146.61	170.20	10
-399.66	444.58	240.48	-254.70	60.82	176.88	8
-208.01	272.22	224.61	-268.49	9.49	96.59	10
-121.34	142.09	312.50	-245.73	-1.65	39.15	9
-183.11	118.65	313.96	-197.14	-38.79	-69.95	8
-149.90	-27.59	226.32	-271.12	-92.38	-122.62	10
49.56	-218.26	456.05	-316.35	-140.66	-85.27	8
232.67	-253.91	575.44	-230.22	-138.12	-31.04	11
402.83	-218.75	717.77	-177.19	-94.48	-12.02	8
358.64	-171.14	687.26	-103.03	-17.03	-7.48	10
119.38	-288.82	715.09	-81.30	33.26	-3.97	8
-29.30	-378.91	713.62	-43.21	52.95	62.23	10
-54.69	-382.32	700.68	18.43	56.92	123.54	9
-30.76	-323.24	710.45	59.33	53.83	128.20	8
-27.10	-204.35	670.17	122.77	57.13	115.08	10
-36.13	-74.71	637.94	150.76	70.04	118.19	8
73.97	13.43	562.01	162.60	73.18	138.73	8
26.37	-4.39	574.22	186.52	83.80	169.37	11
-64.21	-5.37	501.22	207.92	76.93	194.64	8
-39.79	26.86	445.56	206.42	44.98	263.52	8
61.04	126.95	447.27	173.58	17.58	306.85	10
223.88	184.33	499.02	135.01	15.53	320.07	8
242.19	144.29	548.83	116.12	34.39	323.49	11
179.93	112.30	489.99	111.33	39.92	326.93	8
50.29	56.40	380.86	80.44	27.13	316.07	8
102.78	-63.72	418.70	58.47	-19.01	290.80	10
345.95	-72.51	350.10	82.64	-21.18	248.05	9
287.60	-134.28	330.08	113.49	-15.96	214.54	8
375.73	-180.42	225.59	129.67	-17.12	202.24	10
406.74	-164.79	169.43	143.28	-5.49	218.69	8
390.38	-148.44	192.14	141.88	-11.51	259.40	10
538.82	-125.00	176.51	168.85	-29.24	298.95	9
452.64	-39.31	35.64	197.42	-13.46	293.85	10
395.26	-52.73	3.17	181.18	-43.40	251.92	8
449.71	15.14	-186.77	159.27	-54.99	222.38	10
272.95	-151.12	-258.54	105.87	-94.91	182.43	8
548.58	-157.71	-116.70	122.99	-155.30	189.30	11
917.72	127.44	-35.64	167.76	-96.28	147.80	8
326.17	-14.89	-306.64	74.10	-61.55	131.44	8
309.57	-104.25	-343.26	-29.39	-166.14	267.49	8
932.86	82.03	35.89	-1.46	-203.86	288.85	8
1465.82	396.24	-4.64	106.87	-151.28	133.09	11
1177.25	308.11	-22.71	55.18	14.95	-59.08	8
805.42	115.23	47.36	-36.16	98.82	-119.32	10
653.56	52.98	75.93	-79.47	108.22	-89.29	8
573.24	45.41	135.99	-89.94	105.71	-60.73	9
528.08	114.75	95.21	-110.84	99.95	-11.14	10
559.33	43.21	80.32	-143.59	87.55	2.93	8
586.91	-80.57	32.23	-176.33	79.80	-21.91	8
578.86	-155.76	72.51	-178.80	93.41	-60.09	10
571.78	-227.78	101.56	-162.87	100.92	-93.26	9
528.08	-252.20	143.07	-106.60	99.21	-169.40	8
478.03	-243.65	160.40	-91.34	90.06	-224.30	10
477.54	-287.11	225.10	-98.91	79.38	-221.86	8
503.17	-315.67	223.63	-96.07	112.06	-156.43	10
357.42	-301.76	119.38	-80.66	161.80	-34.88	9
141.60	-149.66	50.54	-71.47	172.30	30.27	10
65.67	10.99	145.02	-34.70	163.45	154.24	8
34.42	278.81	74.71	-8.15	138.37	207.15	8
40.04	322.51	110.11	-37.75	91.16	180.57	11
339.11	390.14	281.98	-61.68	82.49	136.63	8
636.23	333.98	396.24	-71.69	129.67	7.87	10
531.25	191.16	342.29	-88.75	209.56	-75.07	8
353.52	69.09	321.04	-116.76	218.02	-83.40	8
360.60	-0.73	331.54	-146.09	205.38	-25.15	11
322.75	-93.26	446.78	-139.25	212.89	52.64	8
240.23	-113.77	523.68	-140.05	211.82	83.40	10
129.39	-231.20	560.79	-121.80	222.69	155.70	8
-59.33	-228.03	545.17	-84.38	209.96	225.77	10
189.45	-133.54	628.66	-55.69	167.72	257.11	9
239.99	-71.53	700.68	-37.29	205.11	265.29	10
205.57	-64.21	693.36	-38.12	221.68	258.64	8
179.44	-136.96	645.02	-34.70	213.32	264.98	8
239.26	-207.76	584.23	-28.08	207.95	263.76	11
188.23	-272.71	564.94	7.63	186.00	246.98	8
249.02	-258.79	571.29	52.28	152.16	209.41	10
265.63	-168.46	482.18	82.49	141.24	169.77	8
227.05	-169.43	498.29	67.26	115.11	119.96	10
258.54	-237.30	543.46	79.93	91.58	103.39	9
319.58	-222.66	436.77	145.75	84.78	107.12	10
335.94	-128.91	452.15	199.19	76.54	136.35	8
458.50	105.47	502.69	223.02	54.60	154.42	10
719.97	321.04	576.90	198.88	106.96	113.10	8
595.70	418.46	511.23	52.19	202.06	63.08	11
92.53	227.29	431.40	-35.86	197.08	70.74	8
-31.98	47.12	314.70	-136.60	99.64	142.70	8
442.38	-101.32	462.65	-169.31	19.41	196.14	10
824.95	-96.19	607.67	-130.95	78.95	136.17	8
805.18	-53.71	676.51	-88.17	194.82	-2.17	11
331.79	-19.78	768.55	-69.03	204.01	-56.12	8
275.15	130.37	541.50	-15.90	144.84	-88.17	8
105.71	-8.06	360.84	-8.48	135.80	-31.40	10
78.61	-167.48	378.42	4.82	109.80	12.70	9
170.41	-240.72	446.29	-11.69	71.50	2.62	8
126.46	-342.77	638.67	-14.89	57.53	22.22	10
178.47	-203.13	692.38	-19.78	24.44	73.06	8
364.75	-195.07	946.53	-40.01	43.55	36.90	8
-154.30	-233.64	742.92	-29.33	168.03	8.39	11
-551.27	-252.44	621.58	-51.42	124.42	40.77	8
-797.61	-105.22	635.01	-50.02	44.13	65.34	10
-617.68	-302.49	486.57	-13.85	-101.78	121.52	8
-477.54	-241.70	438.23	58.47	-230.04	212.07	8
-82.76	-140.14	365.23	82.58	-373.29	245.61	11
260.25	-96.92	341.06	68.97	-413.36	218.14	8
450.20	-205.32	442.14	85.11	-300.29	115.91	10
148.93	-236.57	345.21	119.84	-264.68	86.21	8
226.07	-215.33	195.56	152.40	-282.10	137.33	11
434.33	-93.02	256.35	178.86	-313.72	141.85	8
660.40	29.30	125.73	156.95	-317.08	158.05	10
707.03	-59.08	172.61	134.09	-300.20	177.03	8
722.66	-35.40	69.09	131.23	-280.79	188.78	10
879.64	2.44	-88.62	109.89	-262.21	200.04	9
866.21	-140.14	-108.40	61.34	-213.56	217.62	10
825.20	-124.76	-145.51	64.91	-206.45	219.54	8
898.44	-127.69	-62.74	58.62	-213.44	221.34	10
1035.89	-39.79	-165.28	50.45	-174.50	174.99	8
1159.91	-176.27	-40.28	27.95	-67.08	94.64	11
856.45	-191.41	73.00	59.08	-28.78	46.88	8
709.96	28.32	46.63	101.32	-65.58	0.98	8
925.29	52.73	130.37	63.23	-127.53	23.41	8
1046.14	34.18	146.97	12.97	-74.77	45.56	10
989.50	-41.02	256.10	-6.47	-19.53	51.51	9
668.95	56.15	-74.71	-42.27	99.46	32.29	8
405.27	11.96	-158.69	-95.06	62.07	-28.29	10
719.24	-124.02	-228.52	-146.51	-16.30	-25.70	8
777.83	-220.21	-113.53	-154.57	27.37	-46.08	8
711.18	-153.81	-6.35	-119.35	31.43	-70.31	11
708.74	-10.50	-2.20	-98.91	28.72	-92.53	8
797.12	84.96	41.02	-115.91	13.98	-101.72	8
844.73	128.91	31.01	-130.34	35.68	-117.40	10
780.27	119.87	4.88	-169.68	72.69	-141.11	9
647.71	-110.60	85.69	-181.98	87.59	-150.63	10
374.51	-311.04	180.66	-182.89	116.03	-205.26	8
21.73	-283.45	13.67	-168.15	78.61	-280.09	10
100.10	-348.14	115.97	-188.78	-24.78	-299.32	8
86.18	-138.43	195.80	-141.30	-60.03	-283.42	11
-18.31	-106.93	198.00	-122.59	-87.43	-226.50	8
-60.30	41.50	310.79	-104.55	-92.83	-196.72	10
-5.86	212.89	276.37	-87.25	-99.79	-145.84	8
210.94	299.80	225.10	-62.77	-93.99	-83.86	8
144.04	316.65	247.31	-51.21	-86.52	-55.33	11
201.66	293.95	221.68	-86.82	-62.59	-36.80	8
60.30	82.76	301.03	-112.67	-48.74	-16.14	8
166.50	29.05	248.05	-123.35	-55.45	49.35	10
362.79	-4.88	279.79	-109.10	-26.61	81.42	9
402.34	-48.34	302.49	-65.49	30.00	90.70	8
417.48	-51.51	358.40	-44.74	55.18	95.79	10
273.19	5.13	324.22	6.47	100.52	116.18	8
291.02	50.05	299.56	9.98	120.48	137.15	8
237.79	141.11	319.09	19.59	154.82	155.55	11
141.11	153.08	257.81	-2.75	167.97	193.85	8
-10.74	177.49	172.85	-12.15	145.51	211.12	8
48.34	178.22	263.92	-18.77	96.47	237.76	10
363.53	267.33	279.30	-5.31	82.15	242.52	8
378.17	332.76	260.99	-38.64	118.74	214.05	11
336.67	322.51	265.38	-93.32	134.67	173.52	8
175.29	220.95	375.24	-128.48	106.90	138.67	10
208.98	69.34	512.70	-140.44	92.59	119.66	8
134.52	-40.77	448.97	-138.85	90.94	95.52	11
62.01	-118.41	388.18	-124.45	77.76	112.34	8
236.82	-140.63	449.95	-90.88	38.06	123.11	8
383.30	-115.48	471.68	-62.53	49.41	117.52	10
499.76	-48.10	445.56	-53.77	82.76	114.62	8
425.05	-23.68	454.35	-48.34	143.95	119.02	11
273.44	22.22	450.20	-43.06	153.08	140.11	8
277.34	38.82	493.65	-61.95	142.18	184.78	8
226.32	-6.35	568.85	-93.44	138.52	214.11	10
201.42	-103.52	643.80	-123.99	102.39	157.32	8
347.17	-215.09	675.29	-134.00	100.07	123.11	11
374.02	-317.14	730.96	-108.15	129.73	95.03	8
305.42	-265.87	644.29	-34.85	171.45	130.74	10
150.63	-162.60	596.68	-8.67	189.03	210.54	8
298.10	-121.58	653.81	-13.55	173.65	264.92	10
360.84	-90.33	654.05	-10.19	190.83	256.50	9
341.06	-82.28	671.88	-11.08	197.66	235.11	10
368.90	-79.59	695.07	-14.47	199.46	217.71	8
392.82	-132.32	707.03	-47.82	214.57	230.26	10
353.76	-246.09	694.09	-71.96	215.18	241.85	9
230.71	-316.16	718.02	-75.04	206.02	222.60	10
172.61	-334.47	746.34	-71.62	180.02	205.87	8
106.93	-389.89	767.09	-76.90	140.99	174.99	10
86.18	-454.10	772.71	-69.95	119.69	143.46	8
175.78	-553.47	813.23	-13.98	81.09	61.95	11
222.41	-527.83	826.42	97.90	81.94	44.34	8
242.43	-374.27	755.86	170.65	83.44	101.81	8
295.17	-258.30	724.85	152.56	88.04	138.12	10
275.39	-277.83	898.44	142.21	86.67	131.10	8
191.89	-290.77	822.51	131.71	84.78	115.75	11
218.26	-292.48	739.01	135.38	62.32	80.51	8
119.87	-336.67	649.41	141.75	60.76	72.94	10
115.72	-346.19	631.84	157.68	34.48	100.52	8
126.95	-303.71	568.85	193.12	18.62	103.39	11
266.60	-235.60	547.85	215.70	17.27	101.96	8
565.67	-140.87	570.80	261.29	60.61	110.87	8
394.53	-13.18	440.67	255.00	141.30	122.83	10
219.24	-34.67	445.31	213.78	113.49	133.54	8
280.27	25.63	383.79	178.50	55.02	128.54	11
243.90	42.97	431.15	152.92	47.79	112.34	8
175.29	255.86	454.59	148.22	29.57	84.47	10
158.69	410.89	489.26	95.58	-14.59	-7.17	8
-93.75	532.71	418.46	28.32	-43.24	-44.86	8
-502.44	604.98	227.54	-77.58	-100.28	-2.93	11
-398.44	464.36	432.86	-105.68	-275.60	-81.70	8
566.16	426.51	475.83	-89.26	-328.40	-186.52	10
1004.88	264.65	252.20	-137.18	-235.14	-398.86	8
480.22	-139.16	158.69	-239.01	-136.51	-355.10	11
478.03	-583.01	693.85	-233.28	-144.29	-118.38	8
489.26	-583.01	907.23	-88.50	-22.19	-11.11	10
5.62	-478.76	784.42	4.70	98.60	-23.32	8
-320.31	-428.47	697.02	54.72	75.41	113.95	10
-426.03	-249.27	510.74	77.15	16.45	198.91	9
-79.35	-26.86	469.97	150.45	-90.64	266.51	8
190.43	163.57	349.37	177.15	-117.13	200.29	10
226.32	173.58	292.72	147.67	-109.47	124.79	8
164.55	146.73	291.26	122.56	-148.25	79.19	10
311.04	122.07	383.06	111.33	-198.79	8.39	9
629.64	160.16	361.82	107.70	-193.70	-43.43	10
502.69	85.94	331.30	69.15	-101.65	-92.47	8
327.64	51.76	277.83	58.14	-62.19	-41.66	10
500.73	102.54	368.41	71.26	-50.54	43.91	9
570.31	183.11	312.01	84.96	20.94	101.47	8
441.41	240.23	286.13	81.54	60.76	122.16	10
290.28	260.99	251.71	62.96	99.21	142.30	8
284.67	238.53	256.10	71.11	94.02	151.76	10
296.14	323.49	309.81	45.35	101.44	142.40	9
320.31	318.85	362.30	3.23	113.62	148.53	8
230.71	243.65	362.30	-17.61	117.25	157.59	10
367.43	220.46	276.12	-68.48	111.21	138.49	8
439.94	63.23	351.56	-115.63	146.33	70.25	10
427.00	23.68	341.55	-103.00	191.68	50.72	9
311.28	147.95	283.20	-96.95	197.36	63.81	10
342.29	125.73	360.84	-108.22	175.48	70.34	8
428.96	88.13	408.45	-107.76	182.80	68.39	10
298.10	-41.50	415.28	-156.74	208.22	26.61	8
45.41	-199.71	447.75	-190.37	202.42	16.48	9
126.22	-233.89	449.22	-165.77	148.99	27.34	10
83.25	-157.23	533.20	-101.04	137.85	7.54	8
-0.73	-66.65	515.63	-52.92	141.72	-19.99	10
-210.21	-11.96	502.20	-48.16	130.71	-26.86	9
-172.85	-65.92	536.62	-61.00	55.63	-24.44	8
163.57	-152.34	635.99	-55.63	16.39	-1.16	10
299.32	-155.52	704.59	-19.62	64.70	34.97	8
260.01	-62.74	712.40	-2.47	103.76	74.07	8
60.30	9.03	749.27	-5.07	140.53	156.80	11
187.26	41.75	811.52	-20.60	141.36	212.37	8
221.44	67.63	690.92	-36.68	207.73	267.76	8
230.96	49.80	675.54	-60.12	239.53	266.75	10
263.18	-31.25	657.96	-68.63	248.38	246.98	8
156.01	-204.35	633.79	-87.68	283.72	236.33	11
48.34	-302.25	665.04	-93.57	288.82	288.42	8
97.17	-187.50	655.76	-57.86	255.13	320.71	10
62.50	-108.89	662.60	-40.31	213.32	265.78	8
80.57	-104.25	682.13	-26.21	176.76	121.28	8
19.29	-93.26	678.47	-14.40	160.80	41.14	11
-66.65	-147.71	696.53	-0.82	128.94	-44.37	8
-125.49	-187.99	691.41	5.71	89.78	-43.43	8
-59.08	-175.29	660.16	4.30	54.44	-19.93	10
11.47	-247.80	756.10	14.92	49.13	-18.59	9
7.08	-242.43	889.89	44.74	66.74	-28.93	8
-115.48	-110.35	860.84	62.07	93.99	-31.80	10
-268.80	-83.98	842.04	37.99	90.76	-24.11	8
-300.05	-41.26	846.68	24.93	75.29	-7.57	8
-275.15	25.63	827.64	-3.36	24.26	13.34	9
-169.68	-43.95	800.54	-42.36	-1.86	-0.79	10
-174.07	-81.30	780.27	-49.96	-12.21	-26.37	8
-227.54	-154.30	780.03	-36.32	-22.83	-31.19	8
-188.23	-179.44	726.56	-39.79	-54.20	2.14	10
-33.94	-226.32	805.42	-17.43	-66.44	41.02	9
-58.11	-99.37	723.39	22.13	-49.68	60.52	8
-121.58	-39.31	664.31	13.03	-79.59	49.65	10
103.76	-88.87	724.61	24.05	-106.63	24.38	8
137.21	-117.43	671.88	52.70	-78.52	-2.99	8
27.34	-153.08	681.88	48.00	-63.20	22.49	11
-10.74	-186.52	683.11	61.83	-73.03	42.60	8
35.16	-180.91	729.25	81.12	-85.85	48.37	8
-6.35	-7.57	631.10	110.23	-65.89	69.06	8
0.98	92.53	650.39	93.60	-63.57	72.14	10
17.82	61.28	728.76	79.22	-51.09	78.16	9
27.59	89.84	764.40	76.66	-42.66	83.13	8
-70.56	85.45	676.51	32.75	-56.30	95.21	8
93.99	-67.87	657.23	-17.55	-94.67	103.88	8
200.44	-143.55	658.69	3.36	-96.95	114.41	10
361.08	-111.57	655.03	25.24	-75.87	130.28	9
338.62	45.17	654.54	45.32	0.49	134.09	10
81.54	153.08	684.57	32.29	21.70	84.81	8
-36.87	257.57	571.53	-20.87	-29.39	37.32	8
-14.89	257.08	507.57	-117.22	-101.07	-17.97	8
180.66	148.19	434.81	-154.21	-127.93	-64.97	11
231.93	-47.85	599.37	-121.31	-128.17	-162.14	8
-25.88	86.91	344.97	-51.91	-126.19	-157.59	10
43.21	-80.32	510.50	-94.21	-153.38	-81.60	8
118.90	-123.29	608.15	-83.10	-139.25	-47.91	11
283.20	-186.28	816.16	-27.47	-70.71	-41.08	8
182.37	-158.45	795.17	-10.86	-39.55	-23.47	8
27.10	-179.20	785.40	7.81	-16.14	72.69	10
101.81	-190.92	768.07	-23.83	-22.52	175.75	8
184.81	-232.91	810.30	-46.36	-3.91	231.17	9
303.22	-280.03	793.46	-46.72	12.66	246.73	10
422.12	-329.35	739.99	-5.25	55.45	273.62	8
360.35	-363.53	684.08	46.20	100.25	288.45	10
363.28	-304.44	604.49	103.97	91.74	274.26	8
359.38	-271.48	603.03	140.63	79.19	211.33	11
372.07	-271.73	641.60	177.76	75.53	138.15	8
391.36	-217.77	635.01	187.56	80.63	123.63	10
378.91	-257.81	621.34	163.51	95.40	109.10	8
485.35	-220.95	592.29	155.24	96.65	112.43	11
649.66	-176.03	558.35	152.65	128.14	87.46	8
538.09	-196.78	569.34	164.22	202.82	37.84	10
468.75	-151.12	548.10	179.96	219.15	-25.76	8
426.03	-72.02	456.30	142.18	199.68	-64.15	10
537.60	-113.77	471.19	131.10	194.40	-67.38	9
377.20	-116.46	493.90	129.12	228.36	-30.49	10
32.96	-23.19	602.29	85.42	249.15	90.70	8
-450.44	384.28	344.48	-15.53	188.87	132.39	8
-426.27	189.45	365.23	-148.83	87.31	-6.59	10
-176.27	79.59	607.91	-105.90	83.31	-101.47	9
-491.70	634.77	347.90	43.88	162.87	-206.60	10
-907.47	786.38	337.65	-1.04	101.78	-153.96	8
-213.38	191.89	530.03	-94.54	-43.98	-85.11	10
92.29	-99.12	653.32	-40.92	-26.49	-61.55	9
86.67	-93.99	598.39	8.97	27.83	-13.98	8
37.60	-149.90	713.62	18.59	45.23	18.04	8
96.92	-88.38	715.33	37.72	79.53	77.15	10
93.99	5.86	676.76	32.96	112.70	97.29	8
-33.20	26.86	701.90	26.64	136.05	113.22	9
-311.77	189.45	526.12	5.65	142.52	152.53	8
-314.70	162.11	506.84	-45.87	59.81	176.33	10
17.33	128.91	499.02	-76.75	18.80	209.84	8
84.23	98.14	548.34	-97.26	37.96	214.78	10
110.35	142.82	635.25	-87.71	50.23	231.48	9
54.44	197.51	627.44	-122.47	74.62	281.40	8
0.49	85.21	646.73	-145.45	67.05	304.38	10
76.66	72.51	742.92	-134.80	67.17	298.86	8
89.11	95.21	717.04	-141.11	84.44	223.97	8
-59.81	-198.00	694.58	-147.49	87.34	208.53	11
69.82	-444.82	585.21	-107.42	71.99	236.05	8
252.93	-234.13	548.10	-68.02	107.54	260.41	10
200.93	-399.66	695.80	-108.83	145.29	211.33	8
19.78	-640.87	1018.07	-56.70	74.89	138.61	11
269.04	-316.65	961.18	11.26	18.62	123.69	8
493.41	37.84	923.10	-25.85	51.36	92.71	8
308.84	-268.55	754.88	-110.75	145.23	7.02	10
188.96	-362.55	771.73	-148.41	185.64	-13.12	8
-119.87	11.23	1036.62	-91.77	169.04	27.98	11
-141.60	-2.93	843.02	-102.54	139.25	94.94	8
-60.79	-145.75	855.47	-101.14	129.85	113.22	10
-149.90	-110.60	737.30	-56.27	76.17	27.59	8
-256.35	-179.44	808.59	8.42	32.99	9.55	8
-138.67	31.74	865.97	58.07	44.16	55.85	11
-237.06	67.38	858.89	30.21	71.62	32.04	8
-411.13	-54.20	828.86	5.77	58.65	-4.73	8
-263.92	-208.01	750.49	-28.75	-18.25	-88.17	8
82.28	-135.25	762.21	-8.24	-57.77	-152.40	10
165.53	-57.86	697.75	-26.49	-63.32	-231.96	9
58.59	-67.38	782.23	-34.45	-67.69	-226.56	10
126.22	-0.73	768.31	-31.89	-106.96	-147.49	8
451.66	16.60	850.34	-53.59	-80.17	-127.14	8
102.78	-62.01	754.39	-72.11	19.32	-165.71	11
-62.50	-176.27	737.30	-77.97	-0.43	-198.43	8
29.30	-397.95	890.63	-47.55	-3.81	-201.66	8
-24.90	-328.37	853.03	-4.33	16.91	-156.22	10
-298.10	-353.76	788.09	-18.77	17.91	-48.98	8
-271.24	-493.16	825.20	-34.91	-29.39	54.23	9
-212.16	-547.36	902.59	-20.54	-67.35	122.19	10
3.17	-662.84	1027.10	10.80	-65.58	142.67	8
115.48	-568.85	936.04	83.40	-28.47	153.53	10
87.65	-632.57	999.02	104.49	33.57	160.58	8
207.76	-528.32	942.38	135.89	59.72	195.98	11
132.08	-421.88	935.79	146.36	113.43	254.79	8
95.21	-415.77	961.67	184.51	113.16	289.18	10
38.82	-263.43	797.36	211.12	99.12	293.24	8
14.65	-207.03	645.02	181.30	80.81	294.98	8
132.08	-361.33	687.26	155.76	83.13	270.78	11
160.64	-281.74	630.62	192.44	128.91	244.63	8
-47.61	-164.06	600.34	189.36	158.08	210.57	10
-97.41	-121.83	652.59	168.52	111.66	181.70	8
-277.34	171.39	675.29	116.36	50.20	207.28	11
-418.46	282.47	752.93	78.22	5.04	228.64	8
-180.42	340.82	526.86	6.90	-100.49	171.54	10
102.29	108.64	656.74	-37.75	-142.30	71.59	8
87.65	25.39	659.42	-16.24	-109.65	77.58	10
-22.71	-90.82	698.49	16.88	-118.59	118.84	9
127.44	-120.36	622.80	27.62	-129.24	127.14	8
210.94	-239.75	607.67	44.10	-126.43	118.74	10
472.90	-195.56	342.04	43.70	-133.91	113.80	8
663.82	-512.21	269.04	32.32	-102.97	156.59	10
453.37	-371.34	334.23	105.13	-41.75	242.43	9
276.86	-22.95	335.45	105.65	-103.42	212.04	10
357.67	755.37	779.79	59.81	-131.29	137.02	8
480.47	540.53	698.24	-65.70	-60.76	-61.61	10
556.88	45.65	650.88	-31.62	7.02	-102.29	9
403.08	86.43	609.86	106.93	53.65	-104.22	8
278.08	120.12	661.87	112.15	52.73	-120.76	10
273.93	153.56	783.69	49.22	42.48	-109.77	8
546.88	140.14	642.09	10.59	57.01	-118.13	10
406.74	10.01	688.72	-51.61	114.75	-163.45	9
156.25	-18.31	499.76	-52.37	120.51	-167.33	10
-56.64	-58.11	404.54	-48.55	57.34	-149.96	8
-35.16	-46.63	384.03	-43.37	5.68	-110.99	8
-36.87	25.63	483.15	-23.77	-0.64	-84.72	10
-133.54	-32.47	611.08	-11.66	-3.60	-52.25	9
-10.99	134.28	573.49	-9.67	21.15	71.32	8
-123.78	191.65	552.49	-40.04	73.27	180.30	8
-147.46	253.66	514.40	-56.40	70.43	202.76	10
62.50	177.25	511.96	-84.41	54.57	174.87	8
196.29	146.24	513.67	-80.60	53.22	105.10	11
271.48	-8.54	723.63	-49.59	76.57	6.07	8
203.61	-8.54	733.40	-3.54	119.23	-52.37	8
-60.79	41.99	607.18	0.06	123.78	-52.73	8
-87.40	-59.08	571.78	-28.32	82.06	-21.82	10
-20.26	-202.39	650.15	-24.66	72.88	21.27	9
4.64	-145.26	613.28	-8.70	97.32	48.31	8
-54.69	-59.81	650.39	-13.18	112.43	65.16	8
-180.91	-49.07	708.74	-36.68	119.72	121.46	10
-72.02	-77.39	762.21	-29.79	97.47	182.95	9
59.08	-38.57	771.24	-54.78	102.75	190.95	8
152.83	-108.40	831.54	-76.97	121.46	198.73	10
77.15	-269.53	794.92	-78.83	129.03	245.88	8
86.43	-329.59	725.34	-58.32	112.92	288.91	10
90.82	-247.80	702.15	-52.00	101.96	301.88	9
127.20	-202.64	686.77	-29.91	106.84	294.95	10
258.06	-138.67	637.94	-45.90	129.21	273.77	8
384.28	-228.27	621.83	-62.50	158.66	263.89	10
305.18	-275.88	662.60	-67.81	184.14	265.53	8
461.43	-176.27	573.24	-65.80	176.24	248.78	11
374.76	-359.86	580.57	-91.19	206.39	204.07	8
551.27	-334.47	701.42	-53.10	199.52	177.58	10
718.26	-173.58	819.34	11.93	279.72	65.03	8
615.48	254.88	1021.48	33.57	357.36	-27.07	8
85.21	313.96	830.81	24.11	490.20	-200.93	11
-474.61	-43.21	770.75	-12.33	481.35	-250.34	8
-804.93	78.37	300.78	30.06	384.70	-209.75	10
-856.45	74.95	324.46	9.92	253.63	-228.70	8
-583.98	55.91	535.64	-42.51	159.33	-300.54	11
-274.17	36.13	585.94	-40.07	176.70	-314.48	8
-390.87	204.10	395.51	-53.77	216.74	-309.48	10
-195.80	-34.18	585.94	-146.18	204.22	-343.75	8
-171.39	-107.67	710.45	-178.41	224.09	-366.09	10
-221.92	-178.96	717.53	-217.65	232.27	-383.67	9
-406.74	-320.31	570.56	-326.75	230.53	-368.68	10
-626.46	-734.13	760.01	-367.16	187.23	-319.85	8
-495.85	-1098.39	1017.33	-371.00	207.43	-304.26	10
-727.78	-1378.17	940.67	-310.24	260.31	-258.48	11
-1094.73	-1878.66	475.83	-295.17	265.17	-202.09	8
-1238.28	-1990.72	746.34	-122.16	196.14	-105.29	10
-1567.38	-1521.24	710.45	125.12	178.01	25.60	10
-1751.71	-1047.36	670.17	252.35	85.51	49.77	8
-1594.48	-866.94	722.90	269.01	-53.34	8.39	11
-1364.50	-803.22	386.72	229.52	-157.96	-9.16	8
-1169.92	-922.36	376.95	193.42	-215.15	-31.77	10
-1105.22	-909.18	673.58	320.34	-254.79	-57.83	8
-1142.33	-557.86	589.60	381.50	-279.75	-39.61	11
-802.00	-337.16	582.52	376.25	-343.81	-8.85	10
-458.50	-454.35	663.57	295.72	-310.00	-36.44	8
-501.46	-555.18	892.82	292.66	-261.69	-39.89	10
-407.96	-366.21	631.84	341.64	-257.78	-26.03	8
-366.46	-533.20	688.23	272.16	-204.65	-53.83	11
-557.37	-504.39	722.17	298.03	-197.78	-12.73	8
-601.81	-408.45	743.65	337.95	-214.66	12.54	10
-253.91	-300.78	656.74	386.08	-216.67	16.57	8
-115.48	-290.77	692.87	350.80	-141.30	-63.35	10
-432.86	-322.51	734.62	343.72	-93.87	-58.56	9
-499.76	-256.10	678.71	385.50	-102.87	55.36	10
-478.27	-138.18	581.79	408.51	-116.55	119.02	8
-374.51	-6.59	640.38	390.35	-119.87	85.24	10
-300.78	157.23	700.44	393.16	-117.34	84.29	9
-164.55	263.92	669.68	334.11	-100.13	92.35	10
-19.29	235.11	609.38	276.52	-47.88	82.79	8
-313.48	154.54	520.02	213.47	-12.45	28.90	8
-272.71	114.26	553.47	189.48	-21.18	58.23	10
-139.89	126.71	587.65	207.52	3.94	95.15	9
-156.01	187.99	648.93	210.14	29.91	109.34	10
-489.50	279.05	638.18	206.42	32.17	170.87	8
-174.07	299.56	518.80	117.65	-14.53	181.18	10
-331.79	154.05	555.42	52.58	14.77	138.92	8
-514.65	24.41	646.48	77.88	-32.75	134.25	11
-453.86	80.81	470.21	86.33	-69.12	137.51	8
-215.09	50.78	473.88	64.70	-88.20	111.45	8
-204.59	-5.62	440.92	58.56	-40.56	81.05	10
-111.82	-42.97	562.01	67.02	4.43	86.98	9
-179.93	-10.99	598.63	112.55	44.28	114.87	8
-230.47	74.46	559.33	112.55	45.81	132.84	10
-126.71	244.14	354.74	67.23	31.86	110.60	8
34.42	126.22	376.95	-28.93	25.33	43.91	8
37.35	22.71	398.68	-2.75	63.87	48.00	11
-204.59	-89.11	301.27	49.04	85.75	95.18	8
-370.36	2.44	224.12	111.02	86.40	186.07	8
-403.81	226.07	123.29	118.19	65.16	198.97	8
-430.42	312.99	32.23	83.10	51.61	180.18	10
-466.80	266.60	-2.69	57.98	18.10	184.81	9
-357.42	138.67	75.20	74.22	-17.21	188.57	10
110.11	131.35	119.63	142.64	-50.42	180.08	8
466.80	262.45	98.39	166.93	24.38	118.90	8
342.04	441.89	178.96	196.11	123.35	67.23	10
143.07	542.48	225.83	199.68	131.62	83.01	9
-65.92	672.12	266.36	168.79	109.31	107.30	10
-199.22	641.85	269.29	73.46	82.70	192.63	8
-181.40	743.16	192.38	-17.79	45.44	208.95	10
95.21	580.81	315.43	-115.42	25.12	74.92	9
30.52	465.09	263.43	-186.19	99.27	-87.74	8
-157.96	354.98	304.20	-248.38	96.04	-178.62	10
-283.20	165.53	156.98	-286.01	52.80	-180.42	8
-369.63	-170.90	293.46	-339.23	15.63	-99.91	10
-392.33	-278.08	419.43	-268.59	36.35	26.89	9
-323.49	-195.56	456.54	-149.44	55.05	48.86	10
-234.38	-72.75	427.49	-93.51	86.79	7.11	8
-307.13	-99.37	507.08	-91.06	95.12	-6.13	8
-330.81	-64.21	443.60	-78.06	71.59	62.04	10
-198.73	-23.19	502.69	-69.09	48.28	203.95	9
-148.44	-14.40	588.13	-50.96	51.36	280.98	8
-131.10	2.69	579.35	12.94	49.44	269.20	10
-96.19	46.39	555.91	41.87	43.76	255.16	8
31.98	112.30	495.61	88.04	44.71	238.92	8
92.29	130.86	545.65	86.91	64.76	233.58	11
162.60	180.91	540.28	76.08	97.47	254.61	8
328.61	283.45	489.50	55.76	136.29	270.81	8
174.32	270.02	458.25	10.10	210.69	291.32	10
178.47	223.14	411.13	-13.85	236.39	327.97	8
344.24	266.36	377.44	-41.53	277.62	381.84	11
423.58	179.44	453.13	-67.60	357.97	393.22	8
382.08	185.55	412.60	-46.57	427.31	366.27	10
312.01	212.89	345.21	-61.80	461.64	316.10	8
200.20	126.46	388.92	-71.35	473.14	287.02	11
63.23	-53.96	435.79	-98.85	488.83	250.76	8
-170.41	-149.66	409.67	-98.57	479.86	214.48	10
-296.39	-167.24	452.15	-109.25	435.36	163.24	8
-284.42	-153.32	597.66	-90.12	359.95	80.69	10
-274.90	-135.50	669.43	-47.88	299.41	29.42	9
-304.93	-196.04	638.18	-38.60	273.10	8.24	10
-676.51	-315.19	564.45	-37.08	197.75	-25.36	8
-680.66	-278.56	568.85	-13.28	74.37	-11.54	8
-671.88	-123.54	568.60	29.51	12.79	54.41	11
-688.23	-14.16	621.83	40.56	-63.26	90.82	8
-554.44	128.66	740.72	25.36	-100.77	102.26	8
-276.12	156.01	701.66	-31.07	-136.72	160.43	10
-28.56	56.15	799.32	-54.57	-122.31	162.63	8
-104.25	36.62	820.31	-81.33	-91.03	151.92	11
-119.38	14.16	843.51	-95.06	-106.63	141.30	8
102.78	-57.13	745.36	-115.94	-116.88	123.54	10
157.71	-357.91	872.80	-105.19	-93.26	99.03	8
124.51	-372.56	770.75	-15.14	-74.58	118.16	10
155.03	-355.96	769.78	50.17	-79.83	136.26	9
245.61	-229.98	680.91	104.92	-63.69	154.63	8
206.54	-201.90	667.48	123.99	-35.06	189.61	10
53.71	36.62	512.45	84.72	-63.75	236.79	8
176.51	-68.85	655.03	57.77	-86.91	256.53	10
310.79	-113.28	521.97	29.05	-71.69	280.70	9
229.98	-258.06	344.24	12.02	-69.37	281.34	10
460.21	-409.67	308.84	13.64	-132.32	278.99	8
584.96	-444.34	411.87	87.07	-103.52	252.11	8
771.48	-104.74	549.80	110.41	-57.07	196.99	11
543.21	226.32	689.70	113.13	35.34	63.48	8
467.53	363.04	864.75	103.36	51.27	-18.34	10
184.57	438.23	820.07	58.65	91.09	-41.53	8
-0.24	450.93	637.70	-29.63	38.18	-135.77	10
19.78	-25.15	747.80	-56.64	-3.51	-185.30	9
299.32	-220.70	582.76	-38.57	-36.74	-213.56	8
257.32	-410.40	509.52	0.76	-1.10	-116.00	10
25.39	-309.33	458.74	46.78	16.51	63.26	8
-28.32	-276.61	526.37	53.28	-28.50	164.37	8
-24.17	-291.75	613.77	71.90	-49.32	192.60	11
111.33	-111.57	263.67	88.04	-78.86	218.57	8
313.23	-143.55	86.91	62.23	-95.76	235.05	8
346.44	-120.12	144.29	87.86	-97.20	264.53	10
301.51	-94.24	192.14	124.88	-127.44	234.77	8
248.05	-24.66	217.53	143.83	-165.77	217.07	11
564.94	140.14	233.89	152.10	-204.19	178.65	8
444.82	244.63	304.69	146.09	-186.80	105.93	10
506.35	312.26	463.13	128.63	-218.57	92.59	8
858.64	383.79	477.29	99.03	-218.51	72.72	11
933.59	394.29	476.07	14.22	-116.64	35.58	8
856.45	293.70	505.13	-53.13	-25.05	-11.32	10
668.95	63.96	522.71	-70.31	4.36	-6.99	8
593.99	62.50	353.27	-89.57	41.02	20.57	8
593.26	10.74	369.14	-119.11	66.13	22.06	9
554.93	-47.12	404.05	-131.23	94.02	-5.80	10
399.17	-153.81	364.99	-128.81	103.91	-18.31	8
160.64	-149.90	152.83	-109.92	89.05	-47.88	10
99.37	-283.20	206.05	-78.22	-3.23	-113.13	8
144.78	-370.36	275.39	-25.02	-35.74	-127.08	9
0.49	-347.66	307.86	63.72	-33.54	-14.56	10
-196.04	-97.66	126.95	93.14	-75.78	32.78	8
-111.82	-6.59	-20.51	60.06	-156.22	64.09	8
3.42	-95.21	235.84	46.91	-221.50	92.01	11
224.61	-30.76	257.08	103.70	-256.01	121.83	8
575.93	67.87	242.68	130.68	-194.89	142.30	8
639.89	62.99	154.79	120.12	-159.88	148.99	10
666.26	-88.62	143.55	106.26	-99.82	190.77	8
694.82	-138.43	-43.70	112.55	-75.62	199.31	11
796.63	-189.45	-44.92	109.31	-54.99	181.37	8
792.48	-213.87	37.11	111.82	-8.51	157.35	10
843.02	-150.15	39.31	114.23	1.01	150.27	8
958.01	-200.20	69.34	117.80	38.70	126.01	8
893.07	-86.18	-148.44	150.67	97.14	84.53	11
730.22	56.88	-167.48	154.24	125.40	54.87	8
651.12	149.66	-78.86	180.36	120.45	61.55	10
606.69	452.39	-1.95	168.33	131.23	48.52	8
350.34	691.41	19.53	123.81	124.02	28.96	8
296.63	710.45	97.17	-8.88	76.26	-9.22	11
364.01	522.22	56.64	-137.63	47.21	-45.10	8
410.89	380.13	35.89	-221.10	41.81	-69.21	8
434.81	175.54	-73.73	-245.57	44.86	-61.07	10
554.20	18.55	-54.44	-273.38	31.04	-13.98	8
584.96	-130.37	41.02	-263.58	53.71	13.79	9
239.50	-240.72	142.09	-226.68	100.13	35.71	10
142.82	-265.63	160.40	-201.45	56.21	-1.56	8
171.63	-388.43	252.69	-187.59	32.44	-36.83	10
323.73	-411.62	309.57	-137.36	20.02	-78.95	9
276.61	-377.93	305.42	-78.64	57.31	-35.74	10
171.14	-214.60	194.09	-22.95	70.34	64.30	8
133.54	-160.64	248.05	-6.96	31.04	137.15	8
363.04	-76.90	378.42	12.42	13.67	152.89	10
559.33	29.05	427.25	67.23	48.68	152.56	9
376.95	88.87	380.13	72.17	109.41	153.56	8
308.35	113.04	273.93	43.30	94.36	202.97	10
350.83	120.61	262.70	-17.91	71.59	275.76	8
504.15	-20.02	365.72	-38.02	69.06	294.68	10
618.90	-84.47	350.34	-33.72	87.22	289.40	9
568.60	-169.92	376.46	-19.68	124.24	275.67	8
616.94	-227.05	364.26	-15.11	130.65	279.82	10
677.00	-335.69	362.79	6.53	137.51	283.17	8
714.84	-351.07	331.79	39.25	153.02	267.52	11
723.88	-368.65	312.74	44.43	171.84	262.12	8
713.62	-303.96	276.12	65.58	194.06	266.72	10
753.42	-331.79	229.25	92.41	207.43	230.35	8
514.40	-377.69	96.19	98.30	194.92	175.75	10
692.63	-329.59	272.46	72.17	152.62	135.10	9
895.02	-375.24	418.46	128.78	180.97	71.20	10
1076.90	-19.29	339.36	139.25	237.85	29.27	8
969.73	155.52	384.77	53.47	299.80	-71.23	10
701.66	198.00	440.19	-69.55	324.52	-122.10	8
644.04	157.47	608.40	-118.04	318.05	-130.22	11
475.83	153.56	299.56	-141.30	325.90	-185.12	8
170.41	-190.67	348.63	-224.40	311.40	-191.99	10
203.86	-265.87	425.05	-200.29	226.44	-200.68	8
317.38	-400.39	355.47	-186.55	187.41	-231.84	11
92.29	-570.07	14.16	-237.82	222.47	-299.32	8
-583.74	-833.74	437.99	-221.62	273.53	-267.97	10
-565.67	196.04	1058.11	-7.39	190.31	-145.11	8
-883.54	260.01	1249.51	9.80	114.93	-101.41	10
-380.13	50.54	656.01	-52.61	-46.45	20.02	9
-200.20	-173.34	704.35	-19.87	-88.44	-75.50	10
-164.06	-172.85	686.04	27.74	-75.81	-142.76	8
-329.59	-25.39	470.70	63.08	-114.81	-233.70	10
-292.24	-159.42	603.03	46.45	-197.78	-227.63	8
187.50	-5.86	659.18	92.38	-282.32	-216.67	11
375.98	75.93	646.24	107.54	-219.02	-248.29	8
270.02	-0.98	741.46	124.94	-130.92	-257.75	8
37.35	125.49	644.04	124.69	-115.14	-248.54	10
-6.10	191.16	641.36	100.13	-106.66	-230.01	9
-285.40	130.86	680.91	84.26	-93.57	-172.85	10
-386.47	116.46	558.35	100.95	-129.27	-108.64	8
-516.36	48.34	489.01	77.18	-178.41	-42.11	10
-421.63	40.28	486.57	65.52	-208.47	93.93	8
-500.73	120.36	448.24	65.40	-224.91	167.18	11
-33.94	177.00	534.67	19.90	-313.05	206.73	8
230.96	80.32	550.29	-23.86	-286.53	155.98	8
51.27	6.84	465.09	-38.64	-249.97	119.20	10
-1.46	-21.97	414.79	-34.21	-285.13	89.05	8
125.49	-93.26	379.64	-50.87	-298.13	82.12	9
367.92	-37.11	399.41	-22.00	-300.69	37.90	10
387.21	-80.81	464.60	-18.80	-273.65	-4.49	8
495.61	-91.55	442.14	-4.33	-254.30	-0.09	10
499.76	-100.59	446.04	36.47	-206.36	41.90	8
427.49	-83.98	383.30	62.71	-193.48	55.18	9
578.37	-105.96	458.74	65.64	-182.83	79.44	10
612.06	-93.26	499.02	74.25	-101.26	120.18	8
548.10	16.11	447.02	99.40	-21.51	111.66	10
485.60	92.29	421.14	79.04	17.91	96.22	9
499.27	126.22	332.76	53.86	18.71	91.16	8
571.29	18.31	319.34	19.20	48.80	101.44	10
567.87	-91.55	367.43	43.85	93.11	108.00	8
555.91	-80.57	414.06	101.10	148.10	87.65	8
410.40	63.72	359.62	118.35	167.24	67.11	11
225.83	119.87	332.28	106.20	184.02	88.38	8
343.26	130.37	349.61	66.86	188.96	121.00	8
338.13	13.92	277.83	43.12	182.37	126.83	10
350.83	-46.14	221.19	35.77	178.96	166.14	8
363.04	-12.21	267.09	23.77	180.21	243.47	11
496.09	143.31	305.66	21.79	193.82	266.85	8
460.69	164.55	390.87	25.60	231.90	280.36	10
396.48	243.65	368.65	30.09	261.99	240.54	8
313.96	219.97	368.41	-9.86	249.54	165.86	11
264.16	66.41	409.67	-54.57	240.14	150.57	8
308.35	-14.65	446.04	-67.38	216.74	155.09	8
379.64	-155.03	478.76	-58.26	217.77	147.77	10
457.76	-243.65	570.07	-29.82	229.71	137.85	8
407.47	-268.55	486.33	37.08	276.37	137.02	11
252.44	-235.35	473.39	55.18	281.37	159.30	8
333.25	-50.54	571.04	83.71	259.12	122.28	10
227.78	5.37	482.42	91.16	272.22	56.64	8
-109.86	-77.39	419.92	83.37	257.42	37.35	10
-256.35	-78.37	352.29	75.56	191.56	26.12	9
-228.76	-24.90	480.22	89.26	123.32	24.84	8
-170.17	41.50	467.77	90.67	71.38	17.49	10
-129.39	153.08	529.79	93.17	51.79	10.44	8
-185.06	161.38	543.95	81.15	13.37	-3.85	8
-92.29	110.35	562.50	55.60	-47.58	-19.35	11
143.80	58.35	566.41	82.46	-70.59	-39.67	8
233.64	56.15	538.57	94.82	-36.07	-31.13	8
279.79	68.12	490.48	84.01	-15.26	-10.71	8
218.99	54.44	417.72	68.48	-1.80	53.10	11
389.65	69.34	370.85	56.06	-26.18	110.60	8
502.44	73.97	429.20	28.08	11.54	123.69	8
587.16	118.90	500.24	7.75	49.07	118.77	10
233.40	139.16	458.98	-13.15	100.10	78.98	8
237.79	143.07	425.05	-22.55	85.60	41.47	9
10.74	57.13	445.56	-16.94	93.29	26.12	10
-45.65	117.68	408.94	-17.67	65.67	50.69	8
-37.11	37.11	475.59	-24.08	49.84	70.56	8
111.57	63.23	469.24	-24.57	32.17	104.80	8
132.08	109.62	501.71	-30.73	63.14	146.48	11
181.15	145.02	477.54	-63.81	75.01	206.94	8
288.82	83.50	548.58	-79.01	87.62	236.30	10
420.17	-86.18	584.72	-66.31	115.84	278.26	8
443.60	-134.52	567.38	-24.78	169.43	304.20	8
439.45	-129.64	521.48	1.98	205.51	327.61	11
440.67	-129.64	546.88	-16.39	240.05	342.65	8
393.07	-196.04	643.55	-1.53	266.02	346.13	10
296.88	-113.04	516.60	-14.04	272.58	334.81	8
113.53	-113.77	599.85	-42.66	242.37	312.26	10
-38.57	-207.76	590.58	-47.21	172.45	263.37	9
-2.93	-155.76	576.66	-30.64	84.23	146.79	10
-3.66	-115.72	562.99	-8.30	29.60	33.63	8
86.91	-248.29	679.20	14.34	3.08	-0.92	8
305.91	-269.29	792.24	71.01	12.30	-6.47	9
423.83	-142.82	770.51	80.54	56.76	30.94	10
335.21	-94.73	759.77	68.18	77.55	47.97	8
153.56	-46.63	705.57	42.51	74.65	69.79	8
135.50	-99.37	603.27	7.60	15.66	122.62	10
229.49	-81.05	463.38	6.96	-3.30	190.73	9
193.85	-76.17	476.56	35.77	-8.58	218.84	8
152.83	-37.11	446.53	50.93	-23.01	215.79	8
371.34	-3.17	404.79	27.59	-52.89	200.93	10
557.86	-130.86	554.20	-3.17	-27.95	196.81	8
683.11	-221.68	571.78	-13.06	8.21	165.89	11
632.32	-283.69	591.31	16.51	57.89	145.32	8
421.14	-145.51	435.79	34.18	55.88	137.05	8
413.82	-69.09	466.31	12.63	34.48	123.32	10
601.07	-128.17	670.41	1.40	31.19	118.96	8
676.51	-85.21	736.82	26.52	51.45	95.00	9
698.00	-69.34	735.60	27.50	81.82	50.08	10
594.24	-139.65	719.48	12.82	101.50	43.03	8
454.10	-157.47	600.59	-8.09	124.24	56.30	8
295.41	-344.24	649.90	-20.36	115.60	62.68	10
139.89	-186.04	477.29	-4.76	93.41	91.13	9
69.58	-99.85	427.25	-10.19	17.85	93.96	10
-51.03	-150.39	447.75	-15.47	-22.55	92.07	8
278.08	-95.46	402.59	3.78	-101.53	51.12	8
347.66	-211.91	560.06	16.45	-86.21	3.45	8
301.51	-211.18	575.44	39.92	-75.07	24.84	11
310.55	-194.82	495.61	30.24	-88.81	35.28	8
500.73	-418.70	554.93	7.02	-111.36	53.71	8
725.83	-474.37	606.69	61.92	-68.54	109.83	10
641.60	-487.79	474.12	111.63	23.44	204.99	9
690.43	-367.19	106.20	76.35	72.81	255.62	10
722.41	-590.82	50.29	63.78	74.80	216.71	8
635.99	-270.51	276.37	125.46	118.84	118.87	8
-67.63	614.26	358.89	94.51	105.83	109.16	10
-485.60	587.40	655.76	-96.41	-74.92	99.00	9
919.68	-117.68	615.23	-83.71	-205.81	24.38	10
1329.35	-354.00	803.47	74.95	79.38	-96.53	8
-168.70	-75.20	125.49	85.69	134.95	-134.86	10
18.80	-215.33	458.98	122.86	-145.72	-106.41	8
771.48	-8.06	532.96	208.22	-244.35	-82.28	11
756.35	-31.01	636.47	204.10	-149.14	-125.43	8
733.89	-55.42	554.44	151.03	-70.16	-172.33	10
475.59	-172.85	322.27	115.72	-62.35	-181.27	8
319.58	-620.61	-61.52	111.30	-51.57	-147.77	9
156.74	-834.47	64.45	139.47	-97.72	-63.81	10
413.09	-330.08	102.54	292.63	-189.03	-8.27	8
446.04	-47.36	105.71	358.67	-143.28	41.20	10
269.29	-57.37	174.80	429.60	-117.13	10.62	8
-109.62	497.80	-302.49	433.72	-211.18	12.79	11
16.11	649.17	-296.88	393.13	-248.96	31.40	8
409.18	472.90	-276.37	286.59	-252.14	45.84	10
-38.09	415.53	-530.52	219.70	-187.32	92.90	8
-100.83	370.36	-605.22	118.77	-273.53	140.59	10
428.47	309.57	-436.77	76.05	-359.19	103.00	9
700.93	259.03	-312.26	97.87	-300.45	-10.86	10
1101.81	301.03	-395.75	76.23	-216.77	-82.73	8
856.69	186.28	-340.58	13.40	-49.65	-195.92	10
657.47	129.88	-384.03	-16.94	-26.76	-128.91	9
746.83	-30.76	-247.07	-25.51	-12.02	2.04	10
689.94	-33.45	-243.65	-40.34	68.05	79.53	8
410.40	-197.51	-328.37	-65.67	95.21	113.95	8
337.40	-338.38	-350.83	-31.34	117.13	162.08	10
216.80	-706.30	-539.31	-52.37	160.83	162.20	9
133.54	-782.23	-298.34	70.40	152.89	158.91	10
-98.14	-167.97	-476.32	391.97	84.11	153.66	8
-50.78	119.63	-550.54	497.04	4.70	143.71	8
-39.06	240.23	-648.93	432.62	-7.17	98.05	10
280.52	-142.58	-639.89	245.12	23.41	8.61	9
254.64	-107.91	-743.65	285.95	139.37	-28.02	10
-388.18	468.99	-549.07	370.45	103.73	-16.48	8
338.62	539.06	-573.97	230.71	-24.69	-106.57	10
619.87	212.40	-428.47	109.74	63.54	-150.15	9
189.94	-18.80	-701.42	120.21	99.46	-118.16	10
-8.06	-132.32	-648.93	98.02	6.10	30.18	8
236.82	-161.38	-551.27	138.24	-50.93	170.99	8
396.73	-236.57	-670.41	95.15	14.10	132.23	10
246.34	-282.23	-686.04	80.99	73.85	78.58	9
62.74	-208.74	-779.79	128.42	52.86	127.66	10
295.90	-297.36	-697.27	158.14	20.54	174.35	8
108.40	-421.88	-676.51	108.86	58.93	111.42	8
194.34	-604.98	-917.24	-3.85	-13.52	167.57	10
545.65	-900.15	-1007.32	-95.92	-7.66	396.12	9
630.37	-843.02	-913.09	130.71	105.87	439.54	10
-14.16	-474.37	-1005.86	274.05	81.21	356.45	8
-474.61	-307.86	-694.34	330.75	-10.25	332.61	10
405.03	-384.52	-654.05	367.83	-207.98	395.17	9
245.85	-712.65	-863.77	316.71	-173.43	499.94	10
513.18	-620.85	-823.49	264.28	-108.67	431.34	10
-279.05	-332.52	-1312.01	322.17	-43.70	220.46	8
422.36	-523.93	-1134.28	296.17	-89.36	-269.59	10
413.57	-670.41	-1103.27	421.33	11.90	-415.56	9
753.42	-595.70	-863.28	439.79	73.64	-409.18	10
754.88	-341.06	-819.58	418.85	79.96	-352.45	10
567.14	-191.89	-1019.53	254.06	125.00	-146.91	8
789.31	-649.66	-718.26	155.43	163.70	166.63	11
732.18	-506.59	-623.05	122.96	325.50	212.74	8
39.06	-578.61	-562.50	21.33	288.27	300.69	10
266.11	-620.36	-529.05	-24.11	280.55	143.52	8
-58.59	-366.21	-691.16	-82.37	198.12	0.46	10
473.88	40.04	-432.86	-170.41	216.67	49.13	9
-417.24	-377.69	-670.65	-342.19	391.60	62.44	10
174.80	-977.29	-573.97	-384.12	229.06	-68.70	8
754.64	-1115.23	-1028.81	-420.01	170.62	-109.04	10
1061.28	-1887.94	-646.48	-445.47	255.28	-6.74	8
-135.01	-1444.82	-1197.75	-137.27	337.83	140.84	11
259.77	-1151.86	-1404.54	-120.06	178.22	343.38	10
1087.40	-1377.69	-1461.91	-141.60	246.52	407.59	8
758.06	-1729.25	-992.43	159.24	122.28	300.42	10
757.32	-531.98	-1380.37	92.62	-159.52	396.33	11
2029.79	-676.03	-990.97	9.28	-139.22	444.34	8
1162.60	-1179.20	-891.60	5.37	54.69	407.81	10
1228.52	-910.16	-945.07	38.27	-16.82	359.22	8
357.91	-1015.14	-762.70	46.66	-17.61	535.13	10
1286.62	-1009.52	-277.10	270.08	-175.54	782.87	9
1320.56	-337.65	-300.78	470.37	91.64	726.65	10
559.57	-240.72	-400.63	431.55	190.37	527.59	10
425.54	-521.97	-398.93	349.58	58.93	348.39	8
553.22	-710.45	-513.92	299.80	42.60	290.37	11
650.39	-1099.85	-344.48	183.17	12.33	272.25	8
576.66	-1132.32	-351.07	174.22	131.13	237.58	10
-569.82	-1201.90	-163.82	154.54	138.46	152.28	8
464.84	-1038.57	-244.14	145.57	-40.74	166.99	10
628.91	-1110.35	-265.63	54.60	26.58	162.35	11
558.35	-1235.60	-299.07	-11.75	99.18	150.51	8
441.41	-1345.21	-423.10	-28.29	123.44	142.18	10
362.79	-1457.52	-462.40	-56.46	112.15	136.44	8
703.61	-1493.90	-603.27	-73.73	116.79	123.84	11
486.57	-1742.19	-468.75	-82.34	228.70	98.21	8
-56.40	-1921.88	-366.21	-39.31	215.09	85.45	10
126.22	-1587.40	-316.16	69.95	53.41	119.26	8
249.76	-1520.75	-256.84	92.96	-12.08	219.64	10
541.75	-1521.97	-153.08	61.00	74.37	193.15	9
174.80	-1697.02	-252.93	64.33	104.58	155.06	10
106.45	-1697.02	-391.85	63.69	50.93	75.74	8
593.75	-1846.68	-229.98	40.28	19.35	66.77	10
508.30	-1562.99	-301.51	149.96	136.69	45.35	8
61.04	-1500.73	-303.22	110.05	133.06	134.34	11
142.82	-1515.38	-245.36	79.47	70.16	190.12	8
407.71	-1354.98	-379.39	61.37	78.31	175.05	10
378.91	-1407.47	-273.93	0.92	108.64	146.79	8
290.28	-1472.17	-208.74	-42.48	137.24	147.19	11
441.89	-1412.60	-202.39	-44.59	150.12	153.17	8
678.71	-1426.76	-8.54	-3.48	186.10	92.47	10
696.04	-1420.90	-60.30	-10.99	227.78	-2.35	8
471.19	-1547.12	-290.53	-84.69	239.90	67.87	10
313.72	-1735.60	-429.44	-115.66	211.09	147.03	9
499.51	-1878.17	-455.08	-135.16	176.06	261.72	10
518.55	-1839.84	-405.76	-105.90	165.19	294.28	10
481.20	-1615.72	-448.49	-54.35	162.02	180.73	8
232.18	-1640.63	-361.33	-69.67	199.28	53.04	11
1.95	-1597.90	-324.95	-44.77	177.61	-130.92	8
-62.26	-1587.40	-255.86	29.88	116.33	-256.13	10
-111.82	-1470.95	-275.88	19.07	50.84	-164.43	8
-10.74	-1248.29	-99.37	-6.47	20.23	-102.39	10
511.72	-1168.95	-117.43	-61.83	-50.17	-59.05	9
913.82	-1218.26	-166.26	-97.41	16.11	-79.04	10
615.48	-1414.55	-178.96	-155.88	116.21	-95.79	8
508.30	-1470.46	-213.62	-202.39	125.61	7.78	10
465.82	-1520.02	-370.61	-281.52	131.26	172.85	8
464.84	-1662.35	-282.47	-317.78	120.39	250.40	11
858.89	-1628.42	-274.90	-306.64	143.62	414.58	8
892.82	-1447.02	-345.70	-287.17	222.78	324.28	10
592.04	-1437.74	-369.87	-291.08	345.64	250.46	10
577.39	-1376.46	-376.95	-270.84	416.50	210.45	9
418.95	-1344.24	-402.34	-244.17	451.81	98.18	10
107.91	-1383.30	-533.69	-306.24	405.64	90.58	10
332.52	-1754.15	-688.48	-361.27	275.33	227.33	8
598.14	-1845.70	-683.11	-369.38	269.10	271.76	10
741.94	-1801.76	-458.50	-249.30	373.02	223.51	9
587.16	-1456.30	-352.29	-185.06	401.25	180.51	10
472.41	-1137.70	-440.67	-171.51	420.87	131.96	10
115.48	-1456.05	-398.19	-261.20	422.24	168.49	8
660.64	-1757.57	-404.54	-237.98	298.89	258.51	11
1361.57	-1744.14	-846.19	-182.01	526.82	171.30	10
-528.08	-2340.33	-796.14	-40.83	786.96	-3.78	8
-1357.91	-2116.70	-812.26	185.67	468.87	-112.37	10
-974.12	-1533.69	-686.28	232.18	-26.43	-14.34	10
471.68	-1330.57	-833.98	92.74	-388.21	215.79	9
1278.32	-1502.93	-630.37	37.23	-320.80	356.66	10
962.16	-1751.71	-654.79	10.13	-190.46	346.19	8
822.02	-2144.04	-519.29	6.29	-129.76	370.73	10
470.21	-2492.68	-343.02	79.50	-19.68	328.67	9
584.72	-2235.11	-144.78	307.80	-2.53	289.15	10
184.08	-992.19	13.43	494.02	-69.85	303.68	8
745.36	-632.32	393.80	98.63	-281.46	283.48	10
1424.07	-1000.00	711.43	-143.80	-196.99	312.74	8
1710.69	-1167.97	511.23	52.80	169.19	176.06	11
444.34	-1451.90	-67.38	106.54	227.69	84.53	10
-81.79	-1497.07	-60.79	184.45	159.91	48.37	8
142.82	-1610.84	19.04	134.22	45.07	-90.73	10
674.80	-1739.26	46.39	118.99	59.39	-83.77	8
860.84	-1728.03	55.91	167.08	169.98	-97.69	9
761.72	-1703.86	84.23	191.59	281.43	-155.03	10
598.39	-1725.34	111.08	200.13	344.12	-202.24	10
348.63	-1721.19	73.00	197.81	382.57	-205.60	8
77.39	-1560.79	68.12	174.65	347.60	-161.96	11
492.68	-1402.34	142.58	64.70	329.56	-53.71	8
149.90	-1423.58	-6.35	92.29	384.22	-112.12	10
90.09	-1543.46	-16.11	55.60	326.66	-131.29	8
82.76	-1634.77	-32.23	23.28	230.80	-66.53	10
-2.93	-1720.46	129.15	53.04	162.84	-14.71	9
244.87	-1597.90	50.05	51.82	-1.25	102.78	8
897.46	-1860.35	185.30	15.84	-47.39	227.97	10
914.31	-2025.88	333.50	62.90	12.24	163.51	8
730.96	-1875.00	345.46	197.97	104.74	174.04	11
406.98	-1616.94	392.58	220.12	100.40	277.83	8
570.80	-1456.05	396.73	201.72	85.45	335.54	10
735.35	-1583.98	575.68	170.44	126.89	433.56	8
789.79	-1664.06	634.03	195.22	198.21	432.68	10
632.57	-1586.43	553.96	282.23	270.26	365.51	11
273.19	-1500.49	555.66	336.15	315.12	291.26	8
7.81	-1492.19	592.04	331.48	297.36	226.17	10
-294.43	-1239.50	552.73	331.91	257.20	195.95	8
-358.40	-1094.48	653.32	255.80	152.47	211.76	10
-72.51	-1079.35	750.00	145.60	99.52	158.94	11
-41.75	-1219.48	822.27	141.30	90.30	94.39	8
-134.03	-1171.39	781.25	136.44	76.20	-0.85	10
-141.85	-1177.00	735.84	107.06	64.09	-19.87	8
-157.71	-1319.34	905.27	92.29	58.17	6.65	9
-110.84	-1422.61	897.71	24.02	4.82	-18.37	10
165.04	-1593.02	796.88	16.30	43.88	-19.23	8
155.52	-1758.79	801.27	35.10	74.68	4.09	10
121.09	-1716.55	805.66	120.76	124.48	37.11	8
35.89	-1402.83	749.76	225.01	156.37	34.39	11
174.07	-1117.68	860.60	238.98	173.19	-26.92	8
120.85	-1000.24	878.17	188.45	205.23	-69.64	10
-98.14	-1132.08	979.25	120.48	184.02	-21.33	8
-103.27	-1165.53	842.77	107.30	150.85	8.09	11
-104.74	-1211.18	863.77	70.04	127.01	60.49	8
-311.28	-1269.04	857.42	50.17	110.05	104.71	10
-352.54	-1284.67	786.62	54.84	22.43	111.39	8
-50.05	-1351.07	985.84	68.45	-35.95	132.63	10
178.71	-1312.99	1096.44	149.08	-16.17	84.96	9
224.85	-1129.88	1085.21	211.46	35.13	9.77	10
74.22	-1096.44	993.65	198.12	48.43	32.56	8
63.23	-1163.82	1125.49	161.62	60.00	128.85	10
84.72	-1219.24	1142.33	200.99	85.97	156.59	8
-80.08	-1172.85	948.24	261.72	100.07	104.58	11
-200.20	-1156.01	855.71	321.62	106.02	41.05	8
-256.59	-1102.29	829.10	334.14	110.02	27.22	10
-314.94	-1023.44	866.46	326.23	84.63	56.79	8
-231.45	-909.18	931.15	324.55	68.63	82.82	11
-121.09	-752.44	972.66	311.98	71.56	101.56	8
-119.87	-778.81	992.68	286.56	79.28	88.23	10
-10.74	-635.99	987.79	291.66	68.76	63.26	8
-71.29	-487.06	888.92	291.38	78.46	46.78	8
-234.86	-473.14	908.20	261.08	89.26	80.35	11
-274.90	-488.53	929.20	233.06	56.98	141.24	8
-66.89	-401.37	888.43	252.56	30.15	111.18	10
-83.98	-456.79	862.55	225.37	49.90	66.28	8
-204.10	-488.53	906.49	240.51	55.91	86.55	10
-229.98	-387.21	858.15	273.01	19.93	53.65	9
-302.00	-248.05	823.24	284.70	21.76	28.63	8
-236.33	-155.76	881.10	250.85	-29.69	12.18	10
-57.37	-227.54	789.31	143.16	-40.50	-35.22	8
-1.71	-372.56	832.52	93.90	-1.53	-62.13	11
-67.38	-421.63	866.70	130.95	48.00	1.43	8
-171.63	-276.12	796.39	157.50	49.19	56.58	8
-43.21	-74.71	841.55	160.92	29.30	144.99	10
-134.03	-21.73	883.06	109.83	40.83	138.58	8
-139.16	-74.95	888.43	69.00	39.00	94.73	9
-231.69	-195.07	995.61	69.24	28.66	73.88	10
-399.17	-271.24	927.49	77.73	11.05	64.42	8
-258.54	-343.99	771.97	103.45	-40.68	79.01	8
-236.57	-290.53	689.94	131.81	-40.50	94.91	10
-174.80	-217.77	741.94	141.60	-70.50	103.09	9
[truncated: 1,551 more rows]
