# Supplementary material for: Complexes of vertebrate TMC1/2 and CIB2/3 proteins form hair-cell mechanotransduction cation channels
Source: eLife. 2025 Jan 8;12:RP89719. doi: 10.7554/eLife.89719 (PMC11709434; doi:10.7554/eLife.89719)
Supplement: Figure 3—source data 1. [file elife-89719-fig3-data1.zip › Figure 3H/het/19-5-T2.txt]

102.08	142.91	-112.30	10
-734.13	-227.78	644.04	36.32	21.15	-31.52	8
-636.96	-360.84	1154.54	-37.02	57.04	116.09	10
-910.16	-398.19	1191.16	-74.80	41.20	246.86	9
-859.13	-316.41	1066.89	-122.56	7.66	275.51	10
-706.79	-661.38	781.01	-222.02	-61.04	269.17	8
-272.71	-517.58	666.75	-131.01	-89.11	278.23	10
39.55	64.70	819.09	-112.40	-88.99	174.53	8
-183.11	-31.49	742.43	-131.74	-31.04	201.39	11
-376.71	-147.71	635.01	-51.06	-44.89	232.33	8
-364.75	-109.86	537.35	19.62	-64.88	178.59	8
-246.34	-267.33	896.48	31.80	-53.16	149.08	8
369.14	116.46	1027.59	74.62	-46.36	4.09	9
232.67	-109.37	882.81	-54.11	29.02	28.47	10
-364.50	-951.42	999.27	-72.54	71.38	155.43	8
-852.54	-741.21	791.26	83.13	8.79	193.73	8
-832.52	-103.76	962.89	53.13	-47.33	175.54	10
31.74	-123.78	1159.67	1.53	-77.36	-17.58	9
470.46	-137.21	983.15	-21.94	-13.21	-154.05	10
186.52	-439.21	943.85	-102.66	55.54	-33.94	8
2.93	-691.16	1031.98	-38.60	125.37	136.57	10
-676.27	-784.91	1045.65	61.65	157.90	137.05	8
-846.19	-271.97	935.79	179.66	87.86	29.02	11
-602.78	-240.23	199.22	141.14	-93.08	-7.42	8
317.63	-178.47	745.12	167.42	-184.60	109.22	8
417.72	554.69	1485.11	274.41	-20.11	83.68	10
314.94	220.21	1209.47	243.35	183.87	148.74	9
-496.34	53.22	682.86	277.89	121.55	145.29	10
-859.13	180.91	83.98	233.73	7.63	159.24	10
-141.36	-17.09	76.17	65.86	-174.74	173.68	8
-100.34	-296.88	774.90	-61.49	-150.48	153.78	8
83.50	-35.40	1075.20	-54.23	-94.88	171.69	11
275.15	-10.99	1034.91	-86.36	-6.20	162.78	8
455.32	-106.69	775.63	-80.60	53.80	139.77	10
-26.12	-61.04	697.02	-105.47	134.31	69.61	8
-611.08	119.38	572.02	-110.35	48.89	49.62	8
-357.42	-177.73	898.44	-95.03	-48.43	104.06	11
-154.30	235.60	543.21	-19.74	-54.23	146.88	8
-314.21	192.14	491.21	-108.28	-76.51	206.97	10
-472.66	-141.11	625.24	-127.90	-104.92	237.61	8
-211.91	-356.69	420.41	-110.50	-175.66	220.00	11
-360.84	-651.37	919.19	13.58	-206.85	133.21	8
-75.93	-439.70	487.06	171.33	-226.90	-91.40	10
54.44	-464.84	204.10	190.25	-250.43	-161.19	8
579.59	-672.12	435.30	260.71	-217.19	-105.77	10
397.46	-929.69	497.31	438.05	-171.20	-169.31	9
-82.52	-93.99	296.88	502.72	-191.28	-141.30	10
342.04	445.31	663.57	399.60	-282.96	47.18	8
797.85	407.47	1107.67	270.42	-192.02	77.67	10
379.88	86.18	829.83	247.10	-118.35	80.69	8
529.30	202.88	156.49	339.69	-146.36	169.25	11
585.45	500.98	-60.55	314.82	-86.55	211.12	8
365.72	363.77	28.81	239.50	-64.12	151.79	10
166.50	167.97	320.80	263.31	-51.85	132.20	8
281.98	513.18	178.47	258.82	-29.88	55.94	11
-64.70	544.92	179.69	171.75	-68.05	59.94	8
427.49	626.95	105.47	68.42	-117.43	63.78	8
385.01	529.54	99.61	4.09	-59.11	46.17	10
-203.86	225.59	151.12	6.32	-82.73	40.07	8
154.05	503.91	-60.79	-1.65	-197.20	16.60	9
405.27	331.79	-186.77	-109.62	-212.34	3.11	10
549.80	250.98	-255.86	-141.85	-226.20	-42.14	8
398.19	-22.22	225.83	-51.82	-198.64	116.97	10
147.46	344.97	190.19	-28.66	-190.40	145.23	8
302.00	539.79	-82.52	-113.74	-252.81	50.32	11
377.44	192.63	82.76	-274.72	-239.04	-15.38	8
303.96	-80.08	-6.35	-337.65	-237.24	-70.22	10
392.82	-233.64	23.44	-321.35	-226.32	-139.59	8
434.08	-189.94	281.98	-129.94	-180.63	-176.70	8
151.61	14.89	237.55	-92.68	-177.22	-140.44	11
541.26	73.00	384.52	-83.95	-209.20	-93.87	8
312.74	-99.85	414.31	-103.52	-116.36	-43.88	10
496.58	-61.28	227.78	-110.29	-147.19	33.11	8
772.95	-173.10	303.47	-78.22	-44.31	97.08	11
878.91	-10.50	242.92	15.14	145.11	71.14	8
446.53	231.45	179.69	14.83	179.47	57.62	8
586.67	152.83	140.63	-11.08	197.36	76.66	10
613.53	17.09	137.94	-52.03	291.99	44.95	8
430.66	142.58	37.84	-64.58	405.88	0.89	11
-209.72	139.40	287.60	-55.24	422.91	-9.37	8
-504.64	332.03	347.66	-58.84	359.13	-6.32	8
-558.35	473.39	387.70	-112.40	276.70	-43.21	10
-804.93	169.19	491.21	-177.00	196.66	-66.28	8
-573.00	-105.71	477.54	-156.89	26.76	-44.07	11
-338.87	-195.31	435.79	-84.01	-54.66	47.00	8
-161.62	-170.17	426.51	-41.02	-71.99	87.31	10
50.29	95.70	391.11	8.94	-73.91	145.94	8
40.77	77.64	398.68	22.09	-60.49	139.40	9
67.87	77.15	395.02	55.08	-39.06	126.13	8
6.59	86.18	390.63	67.72	-26.28	138.79	10
-71.29	224.37	269.78	62.07	-12.24	179.26	8
75.93	391.85	442.87	36.44	-19.53	165.13	8
33.69	427.00	448.97	-7.78	-27.16	116.21	11
128.91	305.91	478.27	-68.18	-51.30	66.44	8
306.64	39.55	594.73	-84.44	-43.67	52.76	8
41.75	-92.77	582.76	-99.27	-20.29	72.78	10
157.47	-44.92	469.48	-101.01	-58.90	127.62	8
285.40	-25.15	581.30	-45.50	-3.60	149.84	9
122.07	259.77	330.81	-27.34	31.10	138.61	10
111.33	230.96	344.97	-60.64	31.13	129.18	8
353.52	183.84	473.88	-43.58	43.03	100.95	8
422.12	236.33	481.69	-38.21	99.15	42.91	10
336.18	165.04	533.94	-102.84	144.29	71.47	9
93.26	-56.64	638.43	-127.78	133.67	162.90	10
-93.99	-260.50	646.48	-128.91	104.58	209.63	8
38.33	-292.97	645.02	-45.07	56.73	276.58	10
83.01	-291.75	547.85	-2.72	85.39	318.85	9
345.21	120.61	436.52	38.97	135.99	305.88	8
225.59	69.58	562.50	-11.11	119.51	285.03	10
181.88	-251.22	684.08	-14.37	80.90	314.67	8
675.05	-86.18	465.82	44.89	22.98	370.51	10
675.05	96.68	509.03	97.08	115.54	271.76	9
417.97	110.60	618.90	69.73	199.31	135.96	8
375.00	189.45	533.45	-0.46	205.14	93.44	10
510.99	54.20	472.66	-103.30	219.76	63.78	8
474.37	-252.20	575.68	-115.42	233.12	58.90	10
221.44	-264.89	683.11	-62.56	256.01	95.79	9
-84.96	-123.78	616.46	-29.27	211.76	179.23	10
32.23	-125.00	518.80	-71.53	165.95	134.28	8
-16.85	-217.29	609.13	-61.37	177.73	71.69	8
-335.69	-220.21	604.25	-29.05	150.48	71.50	10
-102.29	-133.54	642.09	18.07	46.84	88.20	9
30.03	-263.43	778.81	37.23	44.83	126.50	10
-42.48	-217.04	730.96	34.21	30.21	136.05	8
28.56	-256.59	748.29	29.42	-15.93	164.86	8
172.12	-235.60	815.43	20.51	-14.59	181.30	11
381.59	-170.65	703.37	21.55	-11.63	188.02	8
540.04	-150.88	614.01	17.58	-16.05	159.58	10
518.07	-129.64	676.76	60.91	12.39	196.75	8
533.45	-53.71	702.88	113.01	38.76	206.39	8
399.66	75.93	529.30	95.46	47.76	160.52	11
357.67	-39.55	555.42	75.29	38.36	154.45	8
632.81	-73.24	588.87	49.93	48.28	145.11	10
500.49	-228.03	633.54	55.79	85.97	111.36	8
519.29	-276.12	753.66	76.78	76.45	93.32	8
604.25	-224.85	827.88	83.68	115.08	98.05	11
535.89	-230.47	836.91	93.23	144.81	96.77	8
150.63	106.69	510.25	97.75	191.71	92.56	10
-106.20	153.81	303.47	33.78	166.63	95.43	8
-160.40	-141.36	347.17	-39.76	102.60	126.50	8
-23.68	-244.87	398.19	-24.14	13.79	158.54	11
389.65	-314.70	411.13	-18.40	-10.25	166.75	8
709.23	-314.94	550.78	-13.70	8.54	180.94	10
614.99	-116.70	634.03	3.23	60.79	235.53	8
756.84	70.31	731.93	-33.54	69.12	298.07	9
796.63	145.51	742.92	-104.71	142.52	206.60	10
590.09	220.46	675.05	-144.10	207.00	113.10	8
51.51	-146.48	764.65	-183.38	242.86	6.96	10
17.82	56.15	851.56	-80.20	218.72	28.72	8
162.11	-142.09	855.71	-83.80	159.21	78.16	9
328.61	-324.71	916.26	-96.16	120.33	166.05	10
591.06	-462.65	837.89	-58.04	170.07	164.89	8
468.26	-410.89	722.66	-65.19	195.92	140.50	10
380.86	-389.40	622.07	-78.92	225.86	77.94	8
122.07	-541.02	664.31	-57.53	220.73	47.52	11
151.37	-587.65	852.78	-5.65	162.23	55.18	8
169.92	-523.44	729.98	35.80	126.62	102.42	10
510.99	-556.15	950.93	103.82	195.28	130.58	8
458.50	-54.44	957.76	143.40	257.14	70.62	11
-72.02	-19.29	850.59	97.44	300.23	-31.01	8
-188.23	-202.88	834.23	-13.24	212.49	-33.17	8
-34.91	-317.63	921.63	-61.19	137.48	-39.73	10
-76.66	-283.94	843.51	-46.39	136.05	-103.49	8
-314.94	-423.10	733.40	-36.22	124.69	-91.61	11
-330.57	-303.96	759.28	-0.85	145.45	-74.65	8
-361.82	-376.46	776.12	-10.71	134.40	-133.67	10
-383.30	-391.36	878.42	5.07	103.12	-75.29	8
-265.14	-294.68	812.50	10.31	54.38	3.54	8
-158.69	-268.55	867.19	-2.93	22.77	18.59	11
-148.44	-301.76	939.70	5.92	19.90	43.27	8
29.30	-76.66	875.49	12.66	14.95	73.97	8
-199.95	-264.40	980.71	1.37	49.19	66.80	10
-218.02	-233.89	1027.59	20.39	24.96	76.87	8
-104.98	-153.81	888.67	20.51	11.32	83.01	9
-40.53	-160.89	850.34	-8.51	9.28	79.90	10
-80.81	-202.15	873.29	-35.74	-0.73	73.43	8
-23.68	-179.69	785.64	-36.59	-0.64	95.89	8
-126.46	-201.17	840.82	-36.77	6.53	117.65	8
23.44	-99.61	986.08	-43.30	-0.52	133.64	11
174.56	-312.01	1081.30	-48.19	10.59	118.32	8
290.53	-385.25	968.75	-16.54	39.73	138.82	8
308.59	-332.76	941.41	-16.48	99.88	139.25	10
101.07	-423.34	979.25	-17.82	124.48	121.34	9
-299.56	-414.31	872.56	12.36	136.60	96.01	10
-479.98	-294.68	729.49	24.78	95.49	89.39	8
-406.74	-118.65	748.05	26.31	48.43	50.90	10
-343.26	-103.27	735.11	-21.00	-19.93	22.49	8
-90.09	-175.78	949.46	-31.98	-49.80	34.58	9
156.49	-250.24	1030.27	-17.82	-53.41	50.11	10
227.78	-373.29	832.28	15.78	-34.24	86.46	8
582.52	-496.34	585.45	63.20	-31.19	91.16	8
598.88	-632.57	812.50	178.99	61.43	53.41	10
64.45	-336.67	1031.74	250.92	152.74	40.37	9
-346.44	349.61	980.96	176.79	134.52	17.12	10
9.52	-252.93	1045.65	-13.00	132.29	-54.84	8
-66.89	-761.96	971.68	-9.00	166.17	-131.99	10
35.16	-526.37	723.14	58.47	122.44	-71.69	9
100.83	-425.78	784.18	77.91	155.88	24.23	8
-263.18	60.79	1021.24	92.32	192.75	74.16	10
-608.15	-150.63	1126.46	79.62	193.97	-15.29	8
-403.81	-358.64	1028.08	164.34	125.43	1.68	10
-156.01	-244.87	756.10	200.56	142.61	45.75	9
-207.03	43.70	610.84	169.86	200.53	24.26	10
-436.28	38.82	717.29	143.89	181.09	53.59	8
-746.34	-7.57	601.07	153.50	143.01	75.62	8
-614.01	-15.87	585.94	137.66	-6.59	91.83	10
-311.77	-115.97	772.95	117.46	-79.68	111.27	9
1.71	-52.73	656.74	107.97	-46.20	93.38	10
45.41	-52.00	673.58	43.06	41.93	59.72	8
-260.99	-26.61	685.55	4.03	68.97	40.44	8
-431.64	61.04	635.01	-25.33	44.13	19.38	8
-120.12	-22.22	639.65	-43.70	-16.97	-0.82	11
23.68	25.88	687.01	-51.97	18.19	-0.34	8
-331.54	-18.55	768.31	-53.99	28.11	-3.23	8
-391.11	-109.62	722.17	-44.22	30.12	50.45	8
-268.31	177.98	50.78	-150.73	59.17	25.88	11
-475.59	-255.86	373.78	-219.54	59.45	107.51	8
-722.66	-36.62	1159.67	-182.95	36.25	112.92	10
-672.36	-300.05	1032.96	-138.92	-29.79	179.93	8
-353.52	-346.68	926.27	-90.61	-102.11	190.09	10
129.88	-260.01	935.55	-85.33	-116.88	171.78	9
162.35	-210.94	1011.72	-133.70	-42.33	138.67	10
-116.21	-92.29	983.89	-186.89	17.00	144.96	8
-228.52	-75.93	935.79	-215.58	5.86	130.37	10
-311.77	-210.45	844.73	-190.40	-10.41	127.11	8
-316.16	-315.19	948.24	-134.43	-36.65	117.00	11
-154.05	-288.09	942.14	-96.65	-65.28	111.05	8
13.67	-440.67	831.30	-84.59	-83.10	75.71	10
299.56	-612.55	757.32	-64.73	-68.24	75.65	8
398.68	-573.24	699.46	-6.29	26.95	60.00	8
199.46	-459.72	817.14	29.60	82.40	60.39	11
-77.15	-220.95	929.44	90.39	127.32	70.31	8
-52.25	230.47	1055.91	92.86	113.16	59.17	8
-52.00	136.72	1208.50	51.27	129.58	43.12	10
-386.96	-114.75	1110.84	64.88	104.31	70.77	9
-659.18	-227.54	913.82	59.51	64.00	95.40	10
-316.41	-236.82	831.54	14.65	-12.76	96.25	8
-218.75	-457.52	842.29	-10.99	-45.14	80.02	8
109.62	-473.63	924.07	-4.88	-87.43	97.72	10
327.15	-392.09	960.45	18.34	-12.97	85.17	9
217.04	-154.30	760.25	21.39	38.88	88.32	8
3.91	-277.34	925.29	59.02	102.72	73.30	8
-156.49	-89.60	907.47	67.47	117.43	76.54	8
-214.84	-160.16	1015.14	28.69	105.68	61.07	8
-295.90	-242.68	1013.43	13.61	96.53	64.24	11
-267.58	-410.64	1031.49	-4.79	54.29	31.74	8
-134.03	-375.24	900.15	7.23	34.70	15.01	10
-280.76	-296.14	809.08	-11.66	58.11	35.68	8
-297.12	-373.78	860.60	4.79	27.83	43.15	8
-237.30	-316.41	723.39	24.78	23.68	58.29	11
-180.42	-230.71	660.40	53.41	10.74	81.60	8
-107.91	-380.13	762.21	65.31	22.74	85.21	8
-160.40	-97.90	872.31	113.04	47.85	78.86	10
-224.61	-25.63	950.44	112.34	32.99	59.63	9
-91.31	-136.23	1069.82	97.47	42.24	20.36	10
-439.21	-296.14	1003.42	110.05	79.86	-80.87	8
-600.83	-138.92	790.04	157.81	-6.20	-130.37	8
-260.25	-145.26	714.84	121.43	-73.64	-80.26	10
-59.33	-148.68	677.00	25.09	2.23	-28.59	9
-8.79	-206.05	519.78	-17.67	62.84	-63.14	10
-394.29	-8.30	565.43	-21.06	31.49	-32.41	8
-89.36	70.56	773.93	-59.11	-63.63	146.30	8
-345.46	-43.46	1088.87	-3.08	-44.59	131.87	8
-514.40	-100.10	991.94	30.18	-29.69	169.25	11
-450.44	-34.67	770.02	18.80	-66.74	170.59	8
196.29	-289.31	832.28	-6.87	-139.13	131.65	10
294.43	-385.74	1045.90	1.46	-84.41	119.87	8
-29.79	-298.58	979.98	31.59	-23.04	147.83	10
-124.02	-256.59	809.81	14.50	-34.79	107.24	9
131.59	-235.60	685.30	-7.69	-25.30	70.01	8
167.97	-12.45	749.27	-15.44	32.35	-12.15	10
205.32	120.85	916.02	16.05	41.84	-53.07	8
431.15	103.76	751.46	32.35	54.66	-88.41	9
484.62	-48.34	865.23	59.72	170.41	-154.45	10
-33.94	-62.26	754.15	61.77	256.99	-152.47	8
-994.63	-150.39	614.75	23.25	297.24	-69.82	8
-938.48	-265.14	656.01	17.21	115.78	3.08	8
-169.68	-104.49	709.72	25.88	-23.16	3.57	9
-82.52	-62.74	780.52	-4.52	35.55	29.94	10
-252.93	-137.94	814.94	-14.68	62.10	41.63	8
-566.89	-171.88	713.62	-9.98	71.99	80.14	8
-629.15	-262.94	879.39	-18.25	-0.24	126.65	8
-471.68	-295.41	1014.16	31.92	-49.65	141.88	11
-129.64	-177.00	959.47	75.93	-24.44	143.98	8
-105.96	-150.88	708.25	80.29	-12.42	131.81	10
-241.70	-130.13	774.90	61.31	14.10	126.43	8
-226.32	-118.90	885.01	67.20	3.48	130.13	10
-110.60	-232.67	851.32	85.45	14.47	130.10	9
-143.80	-197.51	836.43	91.95	23.71	120.54	8
-424.56	-102.05	841.06	102.11	29.79	142.43	10
-816.41	-10.74	536.13	110.53	-85.51	166.29	8
226.81	-40.53	387.21	59.75	-276.55	138.18	11
898.19	37.35	667.97	-10.38	-104.55	70.98	8
568.85	58.59	958.25	-9.55	102.87	15.32	10
-38.33	-34.91	951.42	32.71	120.85	13.09	8
-226.81	-119.87	637.21	63.29	98.82	37.84	8
-302.25	21.73	623.29	46.48	73.49	41.41	9
-134.77	-40.28	734.62	21.70	37.17	55.18	10
-177.00	29.05	534.67	-20.32	37.99	64.70	8
-365.48	-17.58	606.45	-51.70	26.15	78.64	8
-23.44	0.49	737.06	-106.23	11.90	112.00	10
124.02	-71.29	824.95	-156.46	45.72	125.43	9
-0.98	-128.42	744.38	-213.87	68.94	102.14	8
-135.01	-349.37	795.41	-214.20	59.11	115.33	10
-150.39	-136.23	837.16	-158.97	56.27	143.80	8
-271.73	37.11	875.24	-116.36	55.18	140.01	10
-66.41	22.22	825.44	-104.92	-0.76	158.63	9
301.51	-75.93	879.88	-103.73	4.18	151.82	8
315.43	-131.59	928.71	-67.35	89.97	125.85	10
139.89	-142.82	1007.08	-47.67	116.24	125.61	8
-109.86	-365.23	1036.62	-46.02	153.47	128.91	11
-169.43	-360.11	721.19	-48.00	156.52	139.89	8
-187.26	-420.17	712.89	-13.24	134.95	101.17	10
-206.79	-352.78	770.26	27.56	126.59	109.10	8
-225.83	-280.03	697.02	31.43	100.19	84.35	10
-124.51	-322.27	549.07	13.21	89.20	72.33	9
-265.63	281.25	967.04	58.53	81.73	38.76	10
-332.28	-120.61	1044.92	-27.62	44.04	29.05	8
-106.45	-277.83	1098.63	33.60	18.77	53.19	8
2.93	-345.95	1041.50	81.05	27.37	35.61	10
205.08	-220.46	836.67	91.98	41.23	17.88	9
6.59	-253.66	959.96	79.53	105.93	1.86	10
-256.84	-333.01	1068.85	122.83	98.18	-18.95	8
-348.88	-158.69	756.10	162.45	75.65	1.01	8
-389.40	-86.43	567.38	111.85	48.98	38.27	10
-303.71	-13.18	592.29	79.74	38.91	40.53	9
-197.02	-47.36	791.50	57.40	45.17	38.15	8
-216.80	38.33	644.53	56.58	62.81	48.98	10
-178.71	21.48	600.10	41.84	53.22	25.94	8
-81.54	-12.94	618.41	27.71	62.50	25.05	9
-207.52	-50.78	785.40	3.05	91.16	13.40	8
-359.13	-25.88	726.32	2.38	79.93	7.60	10
-461.18	-22.46	632.81	-48.03	61.92	34.52	8
-590.09	-165.04	778.56	-66.13	43.85	46.84	8
-619.63	-293.46	898.44	-59.45	-10.93	66.77	9
-585.21	-185.79	681.88	-20.20	-61.13	41.78	10
-330.08	-131.10	547.36	25.70	-96.89	25.33	8
-351.81	-111.82	521.48	56.37	-112.46	35.77	8
-96.68	41.50	921.63	78.00	-127.62	38.79	10
322.27	-111.82	1059.81	93.72	-84.17	61.28	9
-51.76	-101.56	820.07	75.78	38.64	77.70	10
-212.40	-194.82	827.88	23.74	33.29	112.52	8
-299.32	-275.88	843.75	-20.51	11.47	173.61	8
-224.61	-107.18	687.50	-34.36	-10.41	188.20	10
-17.09	-42.72	771.97	-30.43	-9.52	178.50	9
103.76	74.22	726.81	-10.31	24.23	123.38	8
115.97	184.08	682.62	-28.11	54.69	70.50	8
-23.93	87.40	758.30	-55.73	98.42	69.24	8
-489.01	-13.67	810.30	-58.65	91.34	80.44	8
-151.12	-112.30	885.50	-81.79	0.61	122.01	11
328.37	17.58	835.21	-118.41	18.10	87.10	8
344.24	-94.48	911.62	-166.78	91.28	15.50	8
192.63	-506.35	909.18	-158.87	129.00	52.37	10
39.06	-335.21	688.96	-58.01	165.50	141.14	8
-117.43	-243.41	938.96	8.48	170.20	165.99	11
-34.91	-153.56	1074.95	35.58	175.29	134.92	8
-223.63	-299.07	954.59	-0.79	178.41	87.74	10
-188.48	-461.43	810.30	-10.50	128.33	115.33	8
134.03	-868.90	708.74	-5.74	140.11	127.08	9
136.96	-404.30	813.23	163.15	285.10	94.88	10
-570.80	127.69	691.41	143.83	391.39	-22.58	8
-555.42	-145.26	630.13	4.79	293.43	-10.65	10
-427.49	-338.13	677.25	-42.54	236.63	-1.31	8
-227.54	-385.25	784.42	24.20	305.79	-36.29	11
-1182.37	183.11	260.50	80.08	369.35	-123.75	8
-1565.92	-156.49	301.03	21.33	220.31	-103.24	10
-375.98	437.26	731.45	-28.38	97.66	110.63	8
460.69	80.08	961.43	-54.05	122.22	66.83	11
-430.66	-357.42	816.89	34.45	258.94	-26.31	8
-899.17	-296.88	703.61	119.60	250.58	22.13	8
-1163.09	31.49	583.01	130.13	194.95	63.45	10
-749.02	-108.89	538.57	29.91	81.05	91.95	8
-800.78	-404.54	881.10	16.97	81.12	145.72	11
-1008.06	-165.28	843.02	78.09	49.44	208.22	8
-873.78	-17.09	715.09	72.36	-27.59	178.89	10
-407.47	22.95	462.16	51.12	-28.47	169.95	8
137.94	104.49	502.44	10.53	15.23	140.47	8
-531.49	-61.52	523.19	1.74	99.33	64.67	11
-356.69	90.58	676.03	8.67	78.00	60.39	8
-834.96	78.12	596.19	-26.31	88.84	113.74	8
-1029.30	-84.23	731.93	-23.50	42.14	148.13	10
-786.13	-159.42	733.64	-44.65	-40.22	194.79	8
-453.13	-56.88	626.46	-38.06	-55.45	216.03	11
-573.49	35.40	527.10	-61.37	-48.55	220.73	8
-521.24	21.00	644.53	-85.78	-85.78	199.07	8
-262.21	112.79	701.17	-91.16	-88.93	185.88	10
-631.10	-171.88	725.83	-140.75	-21.30	200.38	9
-510.01	-119.63	968.75	-108.64	-62.59	251.56	10
-161.38	-92.04	921.63	-71.14	-41.53	220.67	8
-92.53	-261.96	730.47	-71.93	15.11	159.18	10
-200.68	-230.71	620.36	-81.51	0.67	72.17	8
-283.45	-456.54	700.20	-75.65	-31.22	65.22	9
-92.77	-156.98	854.25	0.00	-22.28	72.78	10
-476.32	46.39	780.27	-0.34	37.23	120.70	8
-584.47	-64.45	773.19	-39.52	-35.80	103.52	8
-257.08	-156.49	791.50	-42.42	-76.97	97.17	10
170.17	-197.02	809.81	-40.74	-71.84	60.67	9
191.16	-181.88	820.56	-37.23	51.48	22.83	8
-383.06	-79.10	835.94	-32.01	162.35	16.14	10
-619.14	91.55	769.53	-76.57	149.26	30.21	8
-849.85	62.50	902.34	-104.74	127.14	5.40	8
-918.95	-284.91	962.16	-130.13	31.34	-17.46	11
-757.32	-313.48	815.67	-97.90	-78.67	40.16	8
-420.90	-374.27	705.81	-55.69	-160.86	108.86	10
-203.13	-287.11	716.55	-8.94	-187.47	99.64	8
-0.98	-135.50	739.50	-43.21	-135.99	71.47	11
-116.46	-454.59	899.41	-58.32	-94.73	92.80	8
-59.33	-497.56	799.32	-9.61	-123.11	205.60	8
129.88	-429.44	804.69	-9.40	-152.95	186.77	10
172.85	-559.57	1032.71	-15.96	-80.47	50.99	8
68.60	-464.84	1047.85	18.28	-18.37	28.72	11
50.54	-247.80	979.74	8.33	-14.50	45.75	8
133.06	-275.39	1010.99	-26.73	13.34	52.58	8
71.29	-274.41	978.03	0.34	44.16	-23.44	10
28.32	-278.56	997.56	20.75	56.76	-57.62	8
-2.93	-220.46	969.97	30.49	56.49	-55.33	9
81.54	-283.20	1031.01	15.90	78.25	-70.53	8
-258.79	-366.94	982.42	6.77	150.79	-103.52	10
-745.61	-338.87	751.95	31.19	159.91	-114.01	8
-864.01	-303.47	745.85	28.14	74.98	-50.11	10
-741.94	-253.91	864.01	26.55	21.67	-5.77	9
-497.56	-241.21	902.10	27.44	-36.29	41.75	8
-320.07	-159.67	864.50	27.10	-81.82	58.56	10
48.34	-224.12	842.53	15.29	-95.46	64.54	8
175.29	-272.71	825.93	29.54	-25.88	15.08	8
208.50	-205.32	619.38	39.40	19.32	-23.86	11
-91.31	-209.96	643.55	40.01	64.58	-19.26	8
-184.33	-128.91	756.10	30.85	62.26	38.51	8
-244.87	-142.33	850.83	25.85	102.36	16.75	10
-604.49	-70.80	897.95	58.35	70.13	7.17	9
-576.42	-43.21	925.54	55.27	37.81	14.22	8
-461.18	-30.76	998.54	0.12	-3.36	22.37	10
-279.05	-193.85	906.01	-53.53	-14.68	28.99	8
-245.61	-296.14	805.66	-51.03	11.02	-1.95	8
-337.40	-246.34	807.37	-31.52	5.98	-18.28	11
-161.87	-156.98	813.23	-37.48	-52.70	-19.44	8
272.95	-239.01	697.27	-69.82	19.13	-33.45	8
-121.34	-217.29	741.94	-29.14	100.86	0.82	10
-220.70	-73.24	735.35	19.44	109.74	143.22	8
-366.21	77.39	887.45	42.66	131.65	169.37	11
-777.10	-100.83	1066.41	77.15	158.66	109.41	8
-815.43	-358.40	1113.04	55.15	38.24	88.26	10
-501.22	-334.23	788.57	27.68	-82.06	144.65	8
-218.02	-417.24	806.64	-13.28	-114.93	151.76	8
-248.29	-453.37	814.45	-11.66	-83.40	158.11	11
-110.84	-437.01	862.55	-5.43	-87.71	145.11	8
-96.44	-316.65	782.23	2.17	-55.73	86.36	10
-83.50	-199.46	750.24	-15.47	-52.64	85.24	8
4.15	-141.36	714.60	-8.12	-36.96	93.51	9
176.76	82.03	863.53	-8.88	-5.62	81.12	10
54.44	36.87	1245.36	8.51	54.99	16.91	8
-278.08	-133.06	1068.60	46.51	79.59	27.19	8
-307.37	-146.24	924.07	57.83	53.04	33.26	8
-332.76	-183.59	796.14	48.40	43.82	22.49	11
-330.57	-255.13	797.36	22.19	44.86	9.64	8
-545.17	-104.25	715.09	4.52	52.43	43.82	8
-454.10	-218.02	743.65	-40.62	-6.65	81.54	10
-262.21	-295.65	776.61	-18.01	-23.47	89.97	8
-244.63	-228.76	741.94	13.21	-19.99	90.36	9
-221.19	-70.56	811.04	11.14	-38.51	95.55	10
-39.55	-222.90	1048.83	-38.12	-40.44	36.77	8
-32.23	-257.57	918.21	-52.49	3.11	0.49	8
-20.75	-378.66	907.96	-49.26	11.17	-11.23	10
-86.18	-299.56	793.95	-15.72	1.98	6.62	9
87.89	-405.76	903.81	-3.63	13.09	54.20	8
-10.01	-248.54	939.45	55.15	77.94	79.44	8
-109.13	-173.58	933.11	75.59	103.27	71.41	10
-256.10	-139.40	1025.15	86.43	106.96	42.60	8
-169.43	-127.69	989.75	64.21	89.29	43.15	11
-244.87	-373.54	999.27	55.39	90.06	60.46	8
-744.38	-354.25	634.28	80.17	48.68	117.22	8
-859.38	-252.20	342.77	27.50	-149.81	197.33	10
-5.13	-410.40	900.39	19.35	-211.03	183.32	9
571.53	-54.93	922.61	63.87	-48.22	157.35	10
-190.43	-149.90	1020.51	20.97	155.49	118.04	8
-520.75	-187.99	890.87	25.73	116.52	84.20	10
-491.46	-142.58	855.47	17.70	55.63	55.48	8
-453.86	19.78	747.31	4.82	39.98	39.76	9
-354.98	-135.25	763.92	-46.84	-24.78	27.47	10
-50.78	-330.57	857.91	-69.15	-58.26	79.96	8
47.12	-273.68	822.51	-53.01	-29.39	123.87	8
74.71	-321.29	837.89	-28.38	17.49	126.07	10
-41.02	-524.90	831.30	-8.51	44.04	123.11	9
-220.95	-357.67	506.35	29.24	-10.10	140.08	8
-31.49	403.08	706.30	100.22	-13.82	161.01	10
-54.69	148.68	814.45	-51.64	-22.28	85.02	8
110.11	-139.65	771.00	-16.17	-12.57	34.97	8
398.68	-211.67	821.53	-0.09	7.87	24.81	11
496.58	-174.32	804.44	16.69	137.30	-49.77	8
-17.82	-466.80	956.79	-16.94	238.74	-98.54	10
-755.86	-204.35	727.05	-7.69	192.69	-41.23	8
-627.69	-4.39	540.77	-71.23	63.57	-33.39	8
-9.52	-96.68	792.24	-79.80	29.39	-68.42	11
233.40	-279.30	1101.32	-65.77	88.17	-94.27	8
-185.06	-267.33	1048.10	13.15	190.52	-80.51	8
-440.92	-180.66	850.10	23.41	213.78	-52.76	10
-773.93	-438.72	746.58	8.94	132.90	0.89	9
-648.19	-82.28	725.83	10.16	97.26	8.24	8
-296.63	-173.10	833.98	-48.34	45.68	20.42	10
-342.77	-307.37	969.97	-21.88	67.26	34.45	8
-356.93	-131.35	762.21	13.34	67.38	16.45	8
-333.25	-152.59	869.14	-0.89	68.02	9.37	11
-376.46	-186.28	812.50	8.61	85.08	16.05	8
-196.29	-218.02	909.18	17.43	82.64	-11.72	8
-218.75	-208.50	819.58	28.84	114.93	-23.93	10
-282.47	-180.18	727.05	14.83	161.41	-30.18	8
-829.59	-96.92	571.29	1.28	163.09	-25.97	11
-1003.42	-181.15	836.91	-14.28	73.39	19.96	8
-393.55	-164.06	899.41	4.18	-17.21	60.94	8
-428.96	-322.02	832.28	15.59	16.02	49.62	10
-611.33	-283.94	788.09	-2.47	1.98	82.86	8
-582.03	-286.62	742.68	-10.31	-26.73	75.23	9
-16.60	-289.06	1001.95	17.79	-50.66	14.28	10
-279.79	-352.78	956.54	4.58	42.42	30.21	8
-624.27	-427.49	1049.07	46.88	89.39	90.58	8
-995.61	-344.97	813.23	83.19	58.78	122.53	11
-599.61	-120.36	670.17	63.51	-61.07	153.69	8
-480.71	-207.52	750.98	29.60	-87.22	187.26	10
-278.81	-112.55	937.26	44.37	-90.97	200.56	8
-216.80	-74.22	875.24	55.15	-32.41	219.97	10
-247.07	-123.05	890.87	40.74	-5.52	213.38	9
-318.36	-178.71	826.66	33.63	0.82	211.91	8
-222.41	-55.91	654.79	1.46	-13.49	206.18	10
-194.82	-236.08	833.98	-45.44	2.11	212.46	8
-370.36	-161.62	728.52	-72.24	1.80	191.89	8
-396.97	-245.85	749.76	-114.26	-36.22	195.34	11
-220.21	-510.99	833.98	-109.53	-32.47	199.01	8
-195.07	-283.20	741.46	-48.46	10.83	142.58	10
-478.52	-114.99	747.80	-25.42	-9.52	140.69	8
-478.03	-70.07	1015.14	3.23	-105.04	193.63	11
-224.37	-11.23	898.19	4.97	-146.33	210.54	8
-26.12	-212.40	904.05	-9.86	-136.99	214.78	8
128.17	-185.06	822.02	-22.80	-115.02	189.64	10
106.93	-241.46	797.12	-43.37	-83.13	174.53	8
179.69	-278.08	957.28	-6.23	-68.33	206.48	11
580.08	-124.02	930.91	18.77	-53.86	193.51	8
886.96	-32.47	667.24	-25.15	112.34	93.78	10
258.06	-263.43	779.79	-44.71	158.87	36.44	8
-139.65	-54.93	1145.51	-6.07	130.62	46.02	8
-143.55	-18.31	943.60	8.70	109.19	37.41	11
128.91	-218.75	872.31	-32.14	120.39	74.37	8
99.12	-208.74	786.38	-31.86	125.15	17.27	8
108.64	-362.30	61.52	-53.41	98.94	11.96	10
49.80	-1080.08	1103.03	-31.65	147.40	88.96	8
-421.14	363.04	1183.11	98.91	212.19	11.51	11
-323.49	-319.58	1160.16	-1.98	131.23	-30.27	8
-96.44	-534.42	963.13	56.58	102.63	-9.16	10
45.90	-365.48	750.00	81.18	136.93	-3.94	8
-145.51	-107.18	735.84	62.50	143.16	-9.55	8
-166.99	-173.58	941.89	23.93	134.00	-44.25	11
-230.22	-190.92	1016.11	62.16	142.88	-60.88	8
-401.37	-202.64	887.45	96.34	146.15	-45.56	10
-461.18	-226.56	855.22	117.95	93.48	-19.59	8
-376.46	-124.02	702.15	115.97	51.27	-1.50	9
-63.72	-294.68	997.80	83.62	40.59	18.52	10
-159.67	-238.53	995.61	116.24	137.05	14.83	8
-317.87	-150.63	782.47	120.85	172.91	41.47	10
-440.67	-118.65	641.36	63.69	147.22	87.49	8
-280.27	-231.20	805.42	36.71	118.01	114.69	11
-348.88	-87.65	696.04	50.66	183.14	78.34	8
-744.63	-182.86	592.29	-12.94	186.49	35.80	8
-472.17	-233.89	778.56	-62.87	106.02	82.82	10
-632.08	-409.18	863.77	-84.87	95.03	77.18	8
-581.54	-301.03	875.73	-29.54	68.88	55.76	11
-548.10	-134.03	612.30	-33.57	73.64	46.78	8
-461.67	-35.64	807.13	-30.03	72.11	32.87	8
-448.97	-31.74	738.04	-19.93	59.97	51.61	10
-519.29	33.94	769.53	-8.73	57.59	89.72	9
-402.34	21.73	687.99	10.68	48.77	103.30	8
-350.10	-40.77	736.57	16.97	47.12	95.49	10
-398.93	-100.34	734.62	2.84	34.64	79.13	8
-389.16	-171.14	797.12	-7.90	15.50	62.29	8
-550.05	-243.65	866.46	6.56	53.56	107.54	9
-812.26	-138.18	721.68	4.61	45.26	126.43	10
-356.93	-331.79	913.57	-20.75	-23.50	143.25	8
-113.77	-232.91	834.72	-17.79	-2.01	125.09	10
-395.75	-170.90	804.44	-18.59	41.32	93.38	8
-617.19	-99.12	721.19	-23.25	1.40	107.06	9
-811.52	-171.39	786.38	-15.47	-25.97	136.05	10
-544.92	48.83	718.99	7.69	-67.93	180.11	8
-331.54	23.93	901.86	-42.82	-57.25	151.82	10
-220.95	-232.91	1133.79	-104.71	-44.98	61.95	8
-115.23	-317.14	1080.81	-109.44	-60.21	5.83	9
104.00	-295.90	968.51	-134.58	-43.21	25.63	10
131.59	-403.56	865.72	-168.37	66.47	99.55	8
-490.72	-518.55	793.21	-124.15	139.13	65.49	10
-837.40	-561.28	774.90	-30.43	47.39	29.79	9
-715.33	-441.65	798.58	71.44	-59.11	40.13	10
-444.34	-54.93	822.02	54.11	-76.26	57.53	8
-114.26	-121.58	940.19	17.40	-64.51	70.47	8
-8.79	-282.47	899.66	-31.68	-12.91	73.73	10
-118.90	-439.21	892.09	-33.36	20.78	80.29	9
-201.90	-397.46	880.86	-22.67	10.41	117.07	8
-166.50	-381.35	908.45	-22.13	16.57	141.30	10
-287.60	-271.48	809.33	7.57	9.95	111.36	8
-203.37	-92.29	739.26	-4.61	-10.65	92.83	8
-341.31	-224.12	990.72	33.60	16.54	44.59	11
-391.36	-147.95	869.63	94.51	30.15	22.13	8
-375.24	13.43	826.17	97.11	29.24	17.58	8
-453.37	-12.94	874.02	49.65	29.08	40.19	10
-474.37	-144.29	818.60	-23.53	-35.10	63.69	8
-335.94	-299.07	843.75	-68.88	-82.55	105.19	9
-195.56	-426.03	763.18	-53.22	-69.82	122.13	10
-297.61	-502.44	760.50	-32.90	-60.49	133.42	8
-250.49	-432.13	694.34	15.99	-111.18	146.15	10
255.13	-240.48	949.46	71.04	-165.04	125.79	8
467.29	172.12	846.68	84.20	-11.75	79.68	11
157.47	82.28	797.85	34.73	120.51	40.80	8
-495.61	-72.02	758.54	20.60	136.72	60.85	8
-561.77	-97.90	917.24	-5.65	45.62	94.73	10
-38.33	-52.25	811.04	-25.33	-17.00	74.37	9
270.26	-125.73	946.29	-36.29	3.39	40.68	8
353.27	-191.65	1024.90	-13.70	58.41	8.27	10
33.45	-350.10	1101.56	5.10	86.94	-6.71	8
-374.51	-278.32	917.48	6.81	101.62	28.35	8
-526.37	-285.89	777.34	-8.09	57.04	87.80	11
-469.24	-293.21	849.37	-9.22	14.59	117.49	8
-240.97	-199.46	823.00	-0.82	9.06	106.60	8
21.73	-352.78	932.62	12.21	28.29	44.77	10
-34.18	1.71	927.73	53.22	46.97	5.00	8
-30.03	-126.71	845.70	14.07	56.46	12.60	9
-43.21	-226.56	843.02	18.77	69.98	26.37	8
-104.49	-96.19	860.35	16.42	96.56	3.66	10
-245.85	-68.12	681.40	1.77	96.22	9.89	8
-316.16	-133.54	736.33	-3.51	90.12	3.57	8
-279.54	-128.17	966.06	8.03	99.37	6.10	9
-337.65	-235.84	1084.96	17.76	91.92	0.34	8
-391.60	-311.77	1041.02	13.09	80.54	21.21	10
-411.62	-496.09	1071.78	6.47	35.68	38.60	8
-215.33	-718.99	922.36	29.21	17.61	40.44	10
-269.78	-515.14	543.70	128.66	35.92	79.32	9
-63.96	86.43	698.97	171.02	54.41	117.19	8
-573.97	0.00	712.40	16.27	105.38	37.93	10
-395.75	53.96	750.24	-13.21	43.24	95.52	8
-401.86	-197.51	782.47	-4.36	31.16	94.54	8
-253.66	-255.62	891.85	-23.22	-1.22	127.62	11
-13.67	-382.81	912.84	-33.81	38.82	155.40	8
-199.71	-218.02	915.53	1.74	102.54	124.36	8
-450.68	-81.05	807.86	-39.83	100.19	68.27	10
-540.53	-290.53	927.73	-62.16	74.07	84.32	9
-413.09	-94.97	842.53	-68.51	37.02	100.92	10
-316.89	-62.74	859.86	-95.64	22.89	57.07	8
-301.03	-99.37	831.54	-87.43	33.02	47.18	8
-291.75	-175.05	848.14	-65.19	33.66	63.78	10
-280.27	-271.00	899.90	-65.40	31.68	68.21	9
-436.28	-211.91	670.41	-59.94	31.83	79.65	8
-471.92	-235.35	789.31	-62.99	-14.89	130.98	10
-188.72	-226.07	916.26	-52.83	-70.16	121.77	8
98.14	-229.49	997.31	-30.49	-44.56	109.22	10
472.66	-335.69	1031.49	4.43	21.00	109.37	9
28.56	-212.16	680.91	53.41	121.31	154.21	8
-150.88	-46.39	886.47	77.18	112.58	104.19	10
-438.96	112.79	913.09	53.74	101.47	-15.75	8
-245.61	115.72	788.57	-62.77	115.30	-79.59	11
-267.82	-305.42	702.64	-100.13	158.29	-71.44	8
-681.15	-561.52	775.39	-77.42	141.72	-41.14	10
-813.96	-453.61	759.03	-18.83	22.31	65.22	8
-349.12	-336.91	1038.57	22.06	-32.96	80.26	8
-238.53	-357.67	1125.49	65.40	16.48	-14.89	11
-307.86	-358.89	1006.84	73.58	23.38	26.79	8
-470.95	-460.94	868.41	87.74	9.31	89.60	10
-480.22	-70.07	633.30	85.72	-18.92	164.15	8
-417.48	-250.24	871.58	41.20	-82.61	150.57	8
-210.94	-47.36	1082.03	29.54	-114.75	210.36	11
-59.57	-216.31	1076.66	37.11	-87.62	232.82	8
56.15	-108.64	802.00	34.94	-56.85	205.44	10
161.13	-233.64	766.11	31.28	-44.62	181.09	8
2.44	289.31	199.95	-4.12	-5.04	88.78	10
-96.68	-561.77	1416.50	-91.16	-32.07	40.34	9
-26.12	-541.02	1511.96	67.96	28.41	53.65	8
32.71	-103.76	893.07	118.23	56.40	59.45	8
-184.57	-244.87	712.40	83.65	70.62	50.02	10
-120.36	-264.16	887.21	76.97	10.50	41.90	9
132.32	-248.78	953.86	87.22	-3.08	-6.47	8
114.50	-244.38	894.04	95.95	17.15	-70.37	10
121.09	-166.02	933.84	88.17	35.95	-86.76	8
19.78	-93.02	984.62	150.24	174.50	-84.35	8
-596.68	-83.01	571.04	162.81	210.97	-17.94	11
-579.59	-123.29	626.71	123.99	64.58	75.71	8
-340.82	-194.09	753.66	90.52	43.37	90.42	10
-378.42	-63.48	701.90	80.44	119.02	97.63	8
-749.27	-118.16	556.88	-2.56	117.58	80.99	8
-311.28	-128.42	697.02	-92.90	7.32	113.46	11
-24.90	-302.98	883.54	-171.88	28.38	85.60	8
-64.94	-250.00	842.77	-184.30	84.56	50.78	10
-418.70	-265.14	733.64	-188.93	85.66	58.56	8
-604.74	64.70	617.19	-126.62	73.00	110.57	8
-377.93	58.35	915.77	-86.18	43.24	112.03	11
66.41	-86.91	1033.45	-13.28	16.94	143.74	8
87.89	-198.97	1061.77	52.67	13.67	83.13	8
-31.74	-18.07	803.71	52.76	18.95	67.38	10
-141.85	-235.60	818.12	0.85	53.50	56.88	8
-391.36	-367.68	887.70	-32.14	108.89	68.94	9
-654.54	-307.62	821.78	-57.50	101.04	151.21	10
-585.21	-128.66	772.95	-100.22	16.45	140.14	8
-290.28	-216.06	886.72	-98.11	1.37	134.98	10
-39.06	-93.02	892.33	-89.78	-11.69	103.24	9
38.57	-278.56	1063.96	-70.37	13.58	75.87	8
209.23	-277.83	963.38	-37.63	71.38	14.83	10
228.52	-421.63	985.35	-53.68	189.33	-53.56	8
-36.62	-691.89	698.00	-63.93	276.76	-53.62	10
-1196.04	-937.99	493.90	-7.08	271.18	2.75	9
-1247.56	-328.86	756.35	267.03	30.76	23.04	8
-367.19	864.26	1115.23	165.34	-89.11	38.79	10
117.68	185.55	1140.14	-38.48	10.80	83.92	8
-164.79	-513.92	940.19	-37.81	86.64	59.54	10
-617.68	-473.63	730.71	2.41	45.75	58.35	9
-491.46	-289.06	848.14	0.43	-53.04	121.92	8
-356.93	-175.78	1151.86	-21.67	-92.59	149.11	10
-168.95	-83.01	1076.66	-43.43	-108.37	195.92	8
-46.14	-140.14	998.29	-78.25	-67.41	216.13	11
-109.37	-343.99	914.79	-71.41	-45.17	211.55	8
-161.62	-286.13	839.36	-23.01	-29.91	142.46	10
126.71	-78.12	861.33	-12.54	-30.73	54.75	8
310.06	-21.97	793.46	-17.18	73.52	-48.00	10
53.96	-60.79	516.85	-22.43	195.56	-135.04	9
-309.57	-448.97	355.22	10.44	199.28	-148.38	8
-730.71	-353.52	461.18	97.99	177.43	-72.36	10
-771.00	16.85	990.48	85.54	113.56	3.88	8
-645.26	83.74	1554.69	24.57	-65.28	69.55	8
-281.01	-337.89	1360.35	24.26	-104.31	141.20	11
-58.84	-220.21	799.07	10.13	-52.83	132.05	8
-109.86	-302.25	678.22	-72.02	-4.94	69.73	10
0.24	-540.04	733.15	-63.35	11.66	56.61	8
-164.31	-61.77	633.06	75.68	37.41	99.70	8
-307.62	541.99	602.78	35.34	62.90	103.67	11
-776.37	-24.17	1095.46	-4.55	43.06	104.00	8
-659.67	-275.63	1134.77	35.80	-49.93	134.92	8
-326.90	-240.97	933.11	-3.72	-91.67	157.20	10
-198.00	-525.88	741.70	-89.05	-56.00	144.13	9
-230.71	-644.29	723.14	-74.10	-82.89	81.57	10
134.28	-495.85	626.22	-48.03	-95.31	60.67	8
402.83	-554.44	801.76	-23.47	-12.63	97.20	10
-120.61	-172.61	649.66	57.50	88.81	107.57	8
-316.16	142.09	1234.86	-16.36	17.79	11.26	9
25.39	28.32	1130.62	58.47	10.77	-10.86	10
69.82	-81.30	873.05	77.12	105.99	-0.18	8
-382.81	-363.28	851.32	84.72	198.85	-1.40	8
-643.80	-342.04	801.51	105.44	110.53	15.87	10
-446.29	-171.39	752.93	71.56	23.16	50.05	9
-414.06	-240.97	849.12	40.71	-31.16	65.37	10
-202.88	-107.91	878.42	46.69	-35.31	77.33	8
-192.63	-338.13	1135.50	51.45	-15.11	85.24	8
-252.93	-484.38	1051.03	153.84	-0.52	85.42	10
-614.26	112.55	625.73	206.15	-29.94	134.70	9
-54.93	-52.00	600.34	175.11	-109.80	146.85	10
228.52	-60.55	512.94	131.23	-6.10	160.95	8
-42.72	14.65	747.31	96.04	45.72	163.64	8
-63.96	-109.86	880.37	84.59	46.05	157.68	11
-107.42	65.43	528.56	66.22	47.21	163.33	8
-157.71	26.61	425.54	-48.95	32.47	162.57	8
-66.41	-184.81	637.70	-108.64	20.45	158.05	10
-64.70	8.54	657.71	-142.46	45.23	121.95	8
-201.90	-81.54	812.01	-175.45	32.93	98.27	11
17.33	28.56	976.07	-116.30	14.13	54.96	8
142.82	-23.19	923.83	-77.27	34.64	10.01	8
78.12	-168.95	804.44	-73.27	52.15	-17.61	8
-126.22	-172.61	789.79	-114.84	23.86	-30.64	10
13.92	-251.95	771.00	-167.02	45.84	4.82	9
83.74	-431.64	1017.09	-154.85	55.73	-17.94	10
173.58	-421.39	991.46	-100.86	101.10	0.34	8
-126.71	-367.92	880.86	-88.20	138.61	48.58	8
-384.03	-155.76	794.43	-79.47	167.48	106.72	10
-767.82	-20.26	954.83	-75.81	129.12	79.77	9
-356.93	-169.92	954.83	-40.65	25.09	75.93	10
-190.67	-46.39	862.55	-34.39	31.01	69.64	8
-90.09	-63.23	863.77	-58.14	43.27	55.02	8
-78.86	-210.45	959.47	-72.91	55.73	18.22	11
-138.92	-390.38	1090.58	-58.35	71.50	61.49	8
-346.92	-242.43	1031.98	-23.68	77.85	117.98	8
-283.45	-77.15	918.95	-89.08	30.67	96.41	10
-71.29	-381.84	940.43	-130.31	24.35	88.81	8
-44.19	-464.11	900.39	-107.36	57.46	109.34	11
-275.15	-271.48	864.26	-83.37	80.26	82.79	8
-262.21	-256.35	841.80	-85.42	65.28	49.65	8
-363.77	-440.43	943.36	-77.85	60.97	47.06	10
-450.93	-497.07	923.34	-37.63	51.06	65.00	8
-431.15	-344.24	981.69	1.92	16.36	90.97	11
-190.67	-313.48	1000.24	5.71	-8.45	61.07	8
-138.67	-527.34	1050.29	-3.20	3.75	37.69	8
-191.41	-622.56	1040.53	28.38	19.62	62.01	8
-320.56	-599.61	897.22	58.90	3.66	71.90	10
-335.21	-378.42	717.77	93.69	-33.20	117.46	9
-299.56	-373.54	830.57	68.39	-56.00	164.61	10
-162.11	-364.75	1028.81	65.86	-49.99	132.87	8
-115.97	-469.48	1029.30	88.75	-39.89	109.68	10
52.73	-336.18	558.84	133.67	-42.33	111.57	9
-0.24	-314.21	436.77	160.52	-55.60	115.36	10
-54.20	-30.52	898.68	216.86	-93.84	120.94	8
-131.84	538.82	1336.91	107.64	-95.06	59.60	8
277.83	-48.10	1245.85	-60.61	-62.96	11.51	10
156.25	-194.09	977.29	-67.87	32.78	0.79	9
-71.78	-192.87	729.98	-75.87	26.67	28.90	8
173.10	-487.55	851.32	-76.48	-15.87	62.71	10
246.09	-457.03	1073.97	8.97	47.58	71.50	8
11.96	-324.71	936.77	69.27	90.76	123.20	8
-35.89	-455.08	1081.79	110.14	71.69	104.34	11
-24.41	-503.91	1086.18	176.91	83.34	75.96	8
172.12	-873.78	497.07	232.60	138.92	53.44	10
-259.52	249.76	470.95	311.65	210.21	-54.17	8
-904.30	-241.21	937.26	31.25	152.50	39.49	10
-803.71	233.15	743.41	37.69	-38.97	103.36	9
-186.77	-177.73	823.73	40.95	-85.08	110.11	10
518.31	-220.95	885.25	52.19	-13.37	126.04	8
30.03	-71.29	795.90	22.46	139.16	83.71	8
-402.83	-242.68	767.33	-40.16	134.77	16.63	11
-421.88	-237.79	787.35	-57.83	10.47	45.65	8
-75.20	-101.32	788.09	-123.32	11.84	61.74	10
5.13	-271.73	948.73	-121.06	23.13	60.52	8
-44.92	-186.77	932.37	-89.26	43.27	70.37	8
-63.72	-131.10	957.76	-75.56	53.13	71.17	11
-53.22	-78.61	948.00	-76.42	42.72	52.25	8
-53.22	-65.92	814.94	-96.68	61.61	45.17	8
-244.63	-356.69	881.35	-99.06	55.45	17.73	8
-227.78	-114.99	736.82	-66.56	20.75	-3.30	10
-205.32	-98.39	800.05	-77.67	20.20	41.23	9
-406.01	-217.04	924.07	-91.06	30.82	85.17	8
-158.69	-200.20	1009.77	-43.70	-6.65	86.98	10
-142.33	-188.72	894.78	-36.56	-11.54	42.82	8
-7.32	-429.93	929.44	-44.77	-0.61	39.86	8
-40.77	-344.97	904.79	-29.88	39.12	40.80	11
-235.11	-229.74	853.27	-28.87	40.16	31.43	8
-182.86	-248.78	835.94	-25.54	19.32	14.04	8
-69.82	-287.60	968.02	11.69	19.59	-14.56	10
-189.94	-61.04	829.10	58.41	29.88	-3.51	8
-134.77	-94.73	896.97	55.45	24.17	14.01	9
-68.60	-265.63	964.84	42.63	27.95	0.61	10
-182.13	-311.77	855.47	49.80	61.40	6.23	8
-342.04	-202.39	858.64	65.67	50.17	59.20	8
-317.87	-153.32	874.51	37.63	9.19	85.05	8
-210.21	-331.05	918.95	24.54	7.93	87.55	11
-220.95	-349.12	846.92	40.19	-2.50	81.21	8
-190.92	-263.43	829.83	9.22	-9.89	107.15	8
-85.69	-302.98	910.64	-14.50	-10.44	127.62	10
66.16	-231.20	880.86	-8.15	11.72	131.65	9
-94.48	-254.64	820.31	-18.92	51.79	142.36	8
-99.12	-348.14	900.15	-22.03	31.62	142.52	10
-14.65	-233.89	874.27	-1.22	33.45	125.31	8
-103.52	-206.30	853.27	-23.41	52.61	115.14	8
-192.87	-278.32	821.29	-28.72	38.24	108.37	11
-113.77	-212.65	892.09	-20.17	13.37	94.02	8
64.70	-121.83	929.93	-3.30	7.11	65.16	10
194.58	-52.25	925.05	-3.85	43.06	33.33	8
163.33	-55.66	950.44	-8.36	70.34	34.61	8
-70.56	-157.23	1038.33	-11.93	112.70	51.61	9
-404.79	-197.02	919.68	-9.28	125.89	77.21	10
-268.80	-326.66	948.73	-17.97	78.40	0.55	8
-236.82	-325.44	890.14	-2.26	63.08	-48.16	10
-233.15	-415.04	974.12	2.87	53.41	-30.88	8
-89.84	-372.56	947.02	-11.29	51.94	14.80	9
-98.88	-447.02	968.75	3.57	74.77	16.54	10
-205.08	-376.95	867.19	-3.72	80.90	67.87	8
-237.55	-399.90	958.50	-17.00	64.76	105.01	8
-115.72	-467.53	1060.30	-28.84	63.57	117.46	8
-214.60	-208.25	881.10	-16.14	82.00	129.76	8
-359.13	-351.56	874.27	-47.79	58.38	142.03	8
-109.86	-496.83	906.74	-20.42	16.91	110.96	10
-4.15	-431.40	880.86	43.64	61.77	75.62	8
89.84	-238.77	960.21	34.82	84.84	50.35	9
-36.87	-145.26	1027.10	-6.01	112.43	30.76	10
-182.86	-115.23	873.54	-78.70	117.52	74.98	8
-164.06	-250.73	985.35	-142.91	114.20	55.66	10
-339.84	-385.50	981.20	-129.46	135.80	17.49	8
-467.04	-363.77	916.50	-127.29	126.19	9.80	11
-400.15	-394.04	964.36	-136.78	84.35	29.72	8
-222.66	-506.35	949.95	-111.33	68.12	39.61	8
-309.57	-447.27	976.07	-37.48	121.86	35.98	10
-432.13	-437.01	923.83	-1.07	127.17	42.76	8
-496.34	-553.47	886.72	40.10	60.94	52.09	11
-294.68	-574.22	879.15	76.42	62.38	56.67	8
-455.08	-410.89	924.07	131.62	69.31	72.88	8
-360.60	-265.14	900.63	135.47	29.79	82.76	10
-234.38	-240.97	843.99	103.45	56.76	73.73	9
-362.06	-257.08	837.65	67.87	74.77	74.13	10
-462.16	-274.41	852.05	59.60	58.20	94.36	8
-495.61	-255.37	835.21	54.93	48.07	120.45	8
-429.44	-118.65	891.36	43.58	31.49	79.07	10
-450.20	-228.03	835.94	8.64	24.75	57.13	9
-426.27	-233.15	785.16	-10.74	14.77	97.56	10
-293.46	-187.26	839.60	-4.03	14.47	96.89	8
-448.49	-201.66	909.67	5.58	20.66	82.70	8
-467.77	-264.89	1025.39	-5.43	-19.35	106.45	10
-446.78	-294.92	1044.19	2.72	-47.76	127.59	9
-359.13	-174.80	991.46	-27.13	-57.98	115.57	8
-73.24	-122.80	1030.76	-49.65	-56.37	101.10	10
-7.57	-401.61	1069.82	-75.59	-33.94	106.20	8
-1.71	-200.68	823.49	-53.07	-29.97	154.27	10
51.76	-223.39	833.74	-107.09	-10.74	155.43	9
-1.46	-221.19	812.99	-129.52	69.24	122.59	10
-370.36	-228.27	813.23	-127.35	96.53	101.81	8
-604.00	-450.93	960.21	-116.82	57.65	60.88	8
-289.06	-483.40	968.99	-42.66	-15.29	49.74	11
85.69	-422.61	971.68	7.17	-7.14	8.61	8
155.52	-503.42	1026.12	54.53	70.95	7.66	8
-34.91	-510.50	1007.57	89.36	97.50	16.20	10
-55.66	-348.39	1046.39	126.10	94.45	21.45	8
-56.15	-252.69	930.91	99.73	111.91	26.28	9
-223.14	-570.07	1020.26	45.96	142.03	74.19	10
-299.56	-579.83	944.58	47.15	138.12	119.17	8
-376.22	-530.03	781.74	43.21	126.07	119.87	10
-419.19	-531.49	868.90	17.55	116.85	91.77	8
-553.47	-534.91	900.15	5.62	118.87	64.58	11
-555.91	-570.56	814.94	53.41	96.22	74.13	8
-513.18	-469.73	757.32	115.20	95.76	124.05	8
-414.55	-196.78	818.12	95.76	127.47	171.84	10
-392.33	-91.80	959.23	79.99	120.18	154.14	8
-263.92	-261.23	958.50	42.54	73.88	124.27	11
-241.46	-173.34	927.49	47.36	76.75	133.51	8
-368.16	-26.86	787.35	51.73	111.54	134.83	10
-461.67	-87.89	771.00	43.37	105.38	66.31	8
-528.32	8.06	673.83	45.75	74.55	29.33	11
-695.07	37.84	978.76	55.45	16.36	74.65	8
-515.14	-52.25	1215.58	21.61	-69.76	112.88	8
-49.32	-375.98	1146.97	9.86	-107.48	111.30	8
200.93	-579.10	1134.03	48.34	-43.61	146.36	10
566.65	-434.57	943.36	77.06	13.09	132.29	9
287.84	-104.00	682.62	93.84	172.79	90.88	10
-593.26	-198.97	520.02	31.46	249.18	111.88	8
-662.11	-205.32	540.77	23.44	158.72	76.87	10
-457.03	-346.44	858.15	32.38	139.37	-16.24	8
-548.58	-376.46	794.92	72.33	154.39	-26.12	11
-755.37	-483.15	688.48	99.82	131.59	-0.43	8
-711.18	-387.94	653.56	165.13	65.31	75.78	8
-701.42	36.87	898.68	185.06	30.03	93.38	10
-496.09	155.03	1270.75	85.85	6.38	100.68	8
-385.74	-138.67	1254.64	53.22	34.55	94.97	11
-305.18	-208.01	910.16	42.94	61.74	68.88	8
-301.03	-261.72	583.25	7.45	93.11	15.93	8
-596.44	-631.84	581.05	43.30	62.65	26.28	10
-177.73	512.94	692.14	162.66	-110.44	78.16	9
35.16	519.53	639.89	90.82	-59.36	9.31	8
292.97	45.90	418.70	73.27	75.99	2.69	10
-445.56	52.25	432.86	32.56	224.18	-17.27	8
-872.31	-111.57	706.30	69.24	157.56	-44.13	8
-830.57	136.23	732.67	52.25	78.40	-28.20	11
-725.34	-0.49	747.31	16.85	69.85	-7.42	8
-681.64	2.69	654.54	-45.96	30.70	40.41	8
-651.37	-24.17	698.73	-108.37	-5.31	84.53	8
-649.17	13.67	747.07	-133.51	-24.05	95.52	10
-511.47	-58.11	760.99	-133.61	-4.30	65.31	9
-561.77	-137.94	838.38	-145.81	10.01	28.72	10
-640.14	-327.88	982.91	-124.57	21.61	-19.07	8
-712.16	-198.49	797.85	-109.92	17.12	25.05	8
-802.49	-509.03	839.84	-91.22	-24.48	38.73	10
-725.34	-429.20	721.68	-11.05	-104.71	12.82	9
-305.42	-131.10	729.00	-32.20	-121.98	9.03	10
-180.42	-284.67	852.29	-69.85	-60.18	22.43	8
-555.91	-542.97	870.36	-37.20	11.20	59.69	8
-537.35	-506.59	751.22	46.84	13.64	112.06	11
-386.96	-621.34	539.79	119.05	83.95	41.93	8
-928.47	-789.55	569.82	185.06	58.62	4.06	10
-516.85	869.87	460.45	270.94	-132.08	105.44	8
89.84	-72.75	798.58	-37.17	-36.77	81.45	10
-404.05	467.04	961.91	57.92	-66.38	138.67	9
-306.40	427.25	801.03	0.37	-146.06	178.83	8
-206.79	-195.56	925.54	-0.24	-107.57	90.88	10
-245.61	-92.77	818.12	-10.65	-110.90	46.91	8
-84.72	-373.29	784.91	-108.58	-73.91	43.09	8
-149.66	-516.36	788.82	-75.84	-22.22	141.30	11
-216.06	-277.59	845.46	-9.12	33.33	145.17	8
-329.10	-157.23	873.78	-8.21	39.76	96.04	10
-285.64	-125.73	866.94	-31.77	34.18	97.08	8
-307.13	-307.37	889.40	-12.54	35.61	110.50	8
-386.23	-164.55	809.33	24.14	42.66	109.59	11
-502.93	-230.22	987.30	33.60	28.87	104.10	8
-406.74	-204.35	993.90	50.17	10.35	123.08	10
-310.30	-117.19	790.77	58.29	18.77	141.78	8
-219.73	-139.65	671.88	69.98	37.14	117.86	11
-305.66	-282.23	689.21	65.16	38.70	107.21	8
-433.84	-20.51	649.17	68.27	-18.83	123.29	8
-378.91	41.50	686.04	19.81	-50.23	158.45	10
-185.55	-41.50	879.88	25.91	-50.57	128.27	8
-152.10	71.29	739.99	37.87	-36.71	90.12	11
119.87	-124.27	747.07	17.85	-19.44	84.08	8
-41.99	-89.84	963.13	35.86	31.31	63.87	8
-101.07	-104.00	1029.05	70.53	55.85	46.51	8
-353.52	-309.08	1036.13	99.67	66.68	54.69	10
-703.13	-181.88	706.54	135.13	16.94	86.06	9
-570.56	-238.28	425.54	61.00	-119.20	128.75	10
421.14	-207.03	875.24	24.93	-154.66	158.51	8
574.71	296.63	812.01	40.37	75.56	69.73	10
-173.58	80.08	684.81	22.06	122.71	66.13	8
-229.49	-118.65	741.70	31.98	59.60	78.95	9
-148.44	67.63	753.17	35.83	39.58	81.48	10
-220.46	-78.61	709.23	-37.63	48.13	95.92	8
-53.96	20.02	734.13	-148.65	55.24	106.35	8
-186.52	-301.03	835.45	-177.15	71.23	96.31	11
-346.68	-368.41	718.99	-186.68	56.15	90.94	8
-349.37	-324.22	821.29	-192.60	27.40	47.91	10
-353.52	-114.01	840.09	-170.35	-3.20	-13.06	8
-292.72	-68.12	740.72	-146.30	-32.81	31.46	8
-199.22	-117.68	719.48	-127.81	-50.29	73.21	11
-77.88	-180.42	904.79	-50.02	-27.01	95.76	8
-26.61	414.31	925.29	28.69	-18.52	110.63	10
175.78	-36.13	845.21	25.45	3.66	99.30	8
91.55	1.22	745.36	32.32	50.78	65.98	8
34.18	-81.30	817.38	12.05	62.59	50.32	9
-68.12	-270.75	989.99	-23.53	104.61	-19.32	8
-252.93	-255.13	905.03	-88.75	109.10	-63.26	10
-309.08	-416.99	922.85	-153.26	71.53	-13.73	8
-361.57	-564.21	717.04	-155.76	63.11	31.59	10
-555.42	-426.27	610.35	-117.25	4.64	104.40	9
-219.48	-243.65	946.53	-81.70	-58.41	92.59	10
-71.53	-107.18	1045.65	5.92	-47.97	74.62	8
183.11	-64.21	954.59	26.86	-44.89	132.54	8
267.58	-63.23	981.20	54.60	1.28	105.32	11
173.10	46.63	1026.12	50.38	26.34	66.86	8
160.16	-97.17	1058.84	-32.59	82.58	38.94	8
-82.03	-228.76	916.50	-92.62	127.44	1.22	10
-123.54	-233.40	863.04	-121.46	154.36	-18.71	8
-20.51	-371.83	868.90	-129.00	169.95	-71.81	11
-114.50	-539.31	815.43	-135.83	201.11	-156.62	8
-591.31	-724.61	617.68	-91.43	220.55	-108.40	10
-1031.25	-772.71	686.28	31.98	129.46	21.03	8
-413.09	-401.61	1106.69	123.44	4.64	22.43	10
-63.23	-315.43	952.15	107.91	11.93	-85.08	9
-213.38	-473.39	982.42	93.14	72.51	59.48	8
-510.50	-514.89	897.95	129.15	75.16	121.77	10
-605.47	-147.95	673.83	137.24	39.34	128.30	8
-708.01	-224.85	995.12	49.19	-39.25	158.91	11
-502.20	112.30	999.27	21.42	-93.84	186.65	8
-443.36	-70.31	960.94	5.68	-96.62	244.42	10
-286.38	-74.95	894.04	22.52	-119.81	256.35	8
144.04	-140.14	765.38	35.95	-151.43	221.92	8
439.45	-213.87	968.26	36.90	-103.24	143.25	11
191.16	-314.45	1060.30	41.08	-0.03	70.37	8
-29.30	-419.92	924.80	64.79	57.62	44.80	10
-172.61	-377.69	786.38	57.43	68.12	74.83	8
-330.81	-117.92	681.40	25.30	46.48	101.62	8
-311.04	-130.37	945.80	6.87	-3.51	128.20	11
-111.82	-277.83	1039.31	45.59	-38.67	107.27	8
86.43	-246.83	893.31	93.02	-84.50	68.82	10
277.34	-252.20	945.80	116.94	-75.32	15.08	8
404.79	-149.41	1093.51	163.27	13.31	15.81	8
-218.51	54.20	577.15	179.90	142.09	20.97	11
-493.65	-210.45	469.24	81.82	49.29	90.48	8
55.42	-148.93	899.41	2.69	15.29	145.94	10
-81.30	94.97	873.54	1.89	165.07	49.10	8
-554.20	-47.36	720.21	-56.00	142.76	32.96	8
-202.15	-183.11	845.70	-100.04	19.65	106.75	9
128.17	-97.17	937.99	-82.31	28.35	75.78	10
120.85	-36.87	971.68	-75.01	83.37	23.44	8
-0.49	-52.00	976.32	-91.77	88.75	18.95	10
-38.82	-269.53	775.15	-161.13	73.33	52.15	9
-122.80	-570.07	620.12	-175.29	57.80	69.27	8
-326.17	-517.33	709.96	-138.92	53.25	84.41	10
-274.66	-425.54	865.23	-94.06	69.31	102.17	8
-223.14	-324.22	1165.53	-62.99	100.89	92.59	8
-223.88	-193.60	1113.77	-26.03	107.73	98.48	11
-51.76	-352.05	1091.80	24.87	70.83	130.98	8
3.42	-59.57	815.43	97.63	43.27	162.02	10
43.21	17.09	802.25	87.80	36.35	121.70	8
38.82	0.98	825.44	61.19	57.95	85.91	8
-111.08	-199.22	918.95	12.91	75.20	73.64	11
-80.81	-223.88	857.42	0.76	69.09	84.20	8
-28.56	-312.99	944.82	-2.50	101.59	53.22	8
-33.20	-284.67	927.98	-7.48	129.55	28.56	8
-120.12	-302.73	831.05	-32.50	170.07	-32.32	10
-328.13	-594.73	613.04	-18.71	184.72	-33.81	9
-776.37	-937.74	398.44	99.98	182.01	60.82	10
-755.37	-115.23	551.76	296.23	101.47	44.71	8
-641.11	154.30	737.79	222.44	-14.95	-120.94	10
-226.56	89.60	1011.47	146.21	-37.57	-101.29	9
-141.60	-98.14	1238.53	55.45	27.65	64.33	10
-542.48	8.54	1017.82	50.14	104.55	91.37	8
-606.69	-84.96	784.91	49.44	48.03	127.56	8
-499.76	-137.70	856.69	77.36	-12.27	199.68	10
-405.27	-120.85	863.04	90.09	-38.51	223.14	9
160.40	83.01	642.58	67.90	-42.08	227.87	8
5.86	-78.86	582.28	-5.68	102.45	186.95	8
-492.68	-280.03	768.07	-66.59	79.68	130.52	8
-468.02	-281.74	867.43	-25.33	-23.10	113.46	8
-261.47	-85.21	864.01	-22.80	-37.48	134.89	11
12.94	-112.30	935.55	-35.37	-37.84	146.61	8
131.59	50.05	766.60	-51.54	16.88	115.36	10
51.51	-237.30	936.04	-111.51	67.84	42.60	8
52.49	-308.35	913.82	-78.52	93.87	-4.30	8
-165.53	-193.36	790.04	-83.22	96.89	-4.52	11
-334.72	-438.23	883.79	-96.62	129.06	42.11	8
-573.49	-350.59	900.39	-9.37	124.15	28.44	8
-604.74	-10.74	806.40	8.12	59.57	12.39	10
-514.16	-52.73	876.71	-25.15	-4.58	39.89	9
-165.28	-170.41	904.54	-32.32	-14.25	70.43	8
-268.07	-141.36	759.03	-37.75	-11.47	139.77	10
-286.38	-234.38	804.69	-30.85	-64.70	195.95	8
6.59	-100.83	812.99	9.98	-71.20	155.30	10
11.23	7.08	772.46	14.89	-14.89	99.58	9
-278.56	-58.59	801.76	-11.72	-4.61	99.33	8
-258.54	-92.04	843.99	-32.84	-30.36	113.74	8
-75.68	-93.51	997.31	-28.29	-51.30	109.53	10
34.18	-103.76	1052.98	-31.83	-15.56	45.99	8
31.74	-248.29	846.44	-37.60	6.16	34.70	9
-103.76	-343.51	869.63	-25.42	17.00	43.30	10
-34.67	-331.05	965.58	18.49	-12.82	48.28	8
4.39	-256.84	954.59	23.32	6.74	47.73	8
1.46	-44.92	795.17	9.55	28.84	29.69	8
-54.93	-166.75	875.73	-32.50	52.73	-28.47	11
-87.65	-199.46	806.40	-29.79	79.44	-14.95	8
-191.89	-239.01	872.07	-12.21	95.15	4.06	8
-361.08	-264.65	800.29	3.48	101.90	-13.31	10
-557.86	-233.89	675.78	26.31	61.22	-53.38	8
-435.79	-280.76	686.28	-0.12	-9.55	5.46	9
-273.19	-264.40	779.30	-3.63	-18.71	50.23	8
-254.64	-288.57	969.97	16.05	7.42	62.65	10
-463.38	-216.55	1012.21	30.98	-3.57	94.64	8
-222.17	-411.87	1040.28	-7.48	-34.52	114.20	8
-0.49	-553.47	798.34	-2.29	3.48	78.40	11
-187.26	-587.16	753.91	41.44	9.89	62.53	8
-291.99	-331.54	793.46	61.86	-25.33	99.27	8
141.60	-118.16	802.00	76.90	-80.93	142.18	10
102.78	-73.73	1018.07	73.70	-44.83	125.00	9
9.03	-97.90	1063.96	40.59	-24.02	94.06	10
-51.76	-178.22	1123.05	21.88	30.73	97.11	8
-319.82	-201.90	871.83	18.40	81.67	97.20	8
-888.43	-262.94	748.78	96.50	75.90	25.30	10
-589.84	277.34	700.20	212.95	-94.45	13.67	9
9.52	211.18	640.14	61.77	-139.04	-40.07	8
662.60	-93.51	473.14	26.25	-177.61	-7.48	10
962.40	-504.88	346.68	-68.21	-127.84	253.94	8
150.63	-598.88	770.51	-19.20	57.56	213.23	8
-706.79	-139.65	856.93	65.98	45.14	198.39	11
-168.46	50.05	1038.57	33.42	-73.00	190.06	8
112.30	37.11	1006.35	9.92	-39.64	41.26	10
394.53	147.46	854.49	-9.28	-19.59	-6.84	8
564.45	34.18	769.53	-57.53	4.85	-4.00	8
295.65	-147.95	833.50	-67.87	57.62	42.51	9
25.15	-252.93	871.34	-10.77	107.09	77.33	10
-415.28	51.76	743.41	-0.03	94.82	75.47	8
-310.30	50.78	805.91	-12.51	45.29	53.28	8
157.23	7.32	791.50	-48.65	12.27	33.81	11
264.16	-119.87	918.70	-91.34	58.65	-16.48	8
118.41	-172.36	946.29	-113.19	76.60	-29.21	8
-54.44	-321.29	899.17	-171.69	62.84	-10.59	10
-75.68	-479.74	772.71	-142.30	29.75	37.45	8
38.57	-447.02	927.73	-34.88	21.61	52.55	11
-15.63	-387.70	941.41	45.87	59.54	49.01	8
-51.76	-152.83	783.69	72.54	74.43	36.32	8
52.49	-194.82	894.78	100.59	78.61	-10.38	8
117.19	-246.58	967.53	103.12	135.38	-20.78	10
-432.37	-235.60	915.77	117.83	189.73	-35.31	9
-756.59	-169.19	799.32	15.47	47.79	42.24	10
-625.98	-319.82	729.98	-55.79	-66.68	71.44	8
540.53	-565.67	838.87	-65.52	-97.11	65.67	10
173.58	-359.38	705.08	-1.53	116.52	110.26	8
-311.52	-91.31	665.04	48.86	95.46	167.57	9
-170.65	257.08	754.15	20.36	23.16	150.09	10
78.86	297.85	1163.09	-25.30	93.02	56.79	8
-38.09	-195.80	1009.28	14.74	127.47	78.58	10
-335.69	-53.71	687.99	53.13	110.41	77.79	8
-23.19	-260.50	706.30	-74.49	-27.59	41.47	9
292.72	-387.45	695.07	-129.88	41.99	72.66	10
316.65	-631.84	921.88	-96.77	159.58	27.53	8
32.47	-430.42	1015.14	-46.97	176.06	16.54	10
-241.46	-214.36	1019.29	-8.94	204.53	-22.71	9
-743.16	-194.82	1027.34	-7.87	226.14	-54.44	8
-636.96	-259.52	955.81	0.03	173.00	-27.95	10
-531.25	-217.53	832.76	-4.09	119.78	1.80	8
-460.69	-160.16	728.03	-13.89	115.66	23.50	10
-641.36	-221.19	730.71	-19.20	61.22	68.54	9
-396.48	21.73	679.93	9.61	-29.42	105.13	8
-140.87	128.17	889.40	-10.99	-65.12	137.21	10
20.26	39.31	832.52	-29.69	-44.71	137.85	8
34.18	-208.25	1075.44	-33.87	-12.66	129.67	8
-231.93	-300.54	1011.23	-26.82	39.64	148.32	11
-331.05	-246.83	916.99	-42.42	38.27	166.69	8
-280.03	-250.49	822.75	-80.78	19.78	109.31	10
-219.97	-456.30	879.15	-88.44	-0.27	29.08	8
-270.51	-419.68	872.80	-52.40	-11.20	23.25	11
-342.04	-258.79	779.54	-54.38	-20.17	44.74	8
-349.61	-144.53	705.81	-60.94	-40.59	53.07	8
-9.03	-468.75	1044.68	-30.82	-83.04	-5.19	10
279.54	-548.58	1218.02	82.46	-20.69	19.84	8
364.99	-279.05	867.68	107.57	75.56	144.93	11
-28.81	-274.41	929.44	93.41	104.77	214.60	8
-97.66	-7.57	1015.63	91.37	86.64	175.93	8
-86.91	188.23	969.97	33.11	95.55	20.11	10
-65.43	109.62	865.72	-95.67	146.39	-25.57	8
-330.57	-207.76	637.94	-126.31	148.77	-22.83	9
-600.59	-541.75	673.58	-103.49	110.63	-7.81	10
-546.39	-455.32	768.80	-31.80	34.00	26.92	8
-495.85	-385.25	890.14	22.46	-23.47	62.44	10
-300.29	-408.69	1122.80	24.20	-68.48	77.97	8
-249.27	-501.95	1210.21	48.16	-69.31	101.75	11
-209.72	-405.03	1033.69	38.33	-59.39	130.22	8
15.38	-497.07	942.63	10.68	-62.71	146.24	10
58.84	-305.42	796.63	36.44	-27.86	124.73	8
-91.06	-286.38	942.87	46.36	-5.13	158.05	9
-74.46	-203.37	956.54	53.34	-21.88	177.55	10
146.48	-219.73	978.03	57.31	-19.23	161.29	8
332.52	-316.89	797.85	78.40	33.11	134.77	8
122.80	-300.54	802.49	118.35	96.74	134.34	10
-62.99	-43.46	1027.83	127.90	87.55	155.09	9
-28.32	231.20	938.72	60.52	91.95	90.21	10
56.88	136.23	875.73	-42.54	138.55	-23.04	8
-143.55	-377.20	812.01	-51.09	163.02	-38.39	8
-332.76	-358.15	610.84	-22.16	139.89	-9.22	10
-324.46	-362.06	687.26	-17.88	81.88	-4.73	9
-478.27	-281.74	640.63	42.97	77.06	42.85	10
-626.46	-161.62	614.26	73.06	73.09	52.80	8
-751.95	-171.88	880.62	59.75	37.32	18.01	8
-551.03	-147.46	906.25	50.54	-55.91	-27.13	10
-69.09	-109.62	1016.11	-0.76	-136.72	82.03	9
361.08	-171.63	1029.05	-41.32	-129.52	193.18	8
297.85	-265.87	1067.38	-27.77	-27.77	203.34	10
6.35	-231.69	950.68	1.01	-20.05	194.15	10
526.37	-190.67	701.90	50.96	-71.38	125.09	9
626.46	-127.69	973.88	57.71	64.15	60.46	8
72.02	-130.62	1077.39	57.28	210.33	-29.45	10
-361.33	8.79	838.13	37.38	237.52	-117.58	8
-698.73	-9.77	666.99	3.51	193.42	-108.89	8
-290.04	-260.74	781.01	-48.10	101.41	-98.27	11
56.40	-331.05	884.52	-81.91	98.27	-117.34	8
-70.07	-452.39	890.38	-53.01	145.72	-64.21	10
-271.24	-501.46	881.35	-10.01	157.32	98.72	8
-545.17	-449.22	950.93	15.44	138.31	160.13	8
-573.97	-393.80	1064.94	88.65	92.50	189.21	11
-514.40	-392.33	1001.71	161.50	63.26	162.41	8
-225.10	-232.67	761.47	242.49	42.60	153.84	10
-302.00	26.86	779.79	226.17	59.78	100.86	8
-536.13	90.33	910.40	221.19	21.09	129.52	11
-651.37	94.48	665.77	207.03	-111.63	129.58	8
-20.02	20.75	638.67	191.59	-118.50	123.44	10
224.37	-32.23	431.64	150.30	-39.03	100.31	8
-104.74	-200.93	623.05	63.39	69.37	74.71	10
-368.90	89.11	703.13	23.56	91.92	76.87	9
-354.49	-22.95	725.59	-8.15	75.50	73.52	8
-218.02	66.16	710.45	7.90	76.75	83.13	8
-292.72	140.87	509.28	-6.93	45.75	134.31	10
-303.47	154.79	434.33	-66.80	6.93	121.03	8
-395.51	120.12	492.92	-111.45	-18.49	134.80	9
-220.95	-110.84	809.08	-128.11	-38.70	136.93	10
-96.92	-26.61	746.09	-159.79	-13.18	142.18	8
-123.78	-246.58	836.18	-230.47	19.74	133.21	10
-193.85	-48.83	638.43	-196.20	-6.10	111.54	8
22.22	-403.56	942.14	-208.37	-59.63	121.00	11
184.81	-341.06	1110.11	-74.98	-16.30	91.77	8
-64.21	31.74	1020.26	-26.34	22.25	78.06	10
-95.21	26.86	961.91	-55.97	30.49	58.04	8
-50.54	-272.71	919.68	-61.49	40.07	54.05	8
54.93	-257.08	760.99	-34.76	55.05	13.18	9
-110.84	-215.09	724.85	-24.14	63.72	51.48	8
-274.66	-174.56	770.51	-22.83	35.34	59.11	8
31.49	-313.48	1006.59	-4.58	-4.24	11.20	10
-49.32	-177.00	1042.48	69.70	80.54	-37.66	9
-208.74	-135.50	1056.64	75.07	91.09	-74.04	8
-671.63	-218.75	835.94	58.38	63.93	-60.94	10
-266.85	-444.09	881.84	3.02	-64.51	5.46	8
205.81	-214.60	942.38	-11.29	-30.15	14.92	8
88.62	-219.97	981.45	-12.15	99.43	-5.86	11
-156.74	-230.22	935.06	11.20	124.48	20.81	8
-449.95	-187.99	719.97	0.67	109.37	64.85	8
-493.16	-381.35	863.28	-42.63	63.02	120.82	10
-311.77	-311.04	835.45	-22.16	10.28	105.01	8
-185.06	-299.07	856.20	-30.09	0.82	122.16	9
-171.39	-271.48	799.80	-37.23	-4.88	168.55	10
-81.30	-475.10	924.80	-23.07	3.60	187.71	8
-220.21	-168.21	593.26	25.67	7.90	212.13	10
-68.12	-254.15	504.15	-7.42	-43.21	232.42	8
120.12	75.44	757.57	71.47	-28.41	199.10	9
41.50	330.57	686.28	122.53	18.34	65.43	10
55.42	322.75	711.91	97.53	21.18	71.99	8
212.65	159.91	896.24	30.55	82.15	106.60	8
112.06	180.18	797.61	-34.12	119.42	-43.76	11
-0.73	-130.37	890.14	-89.05	117.25	-147.13	8
51.27	-435.79	921.88	-99.70	129.61	-79.77	8
-233.15	-455.57	885.74	-126.46	128.69	-44.89	10
-346.44	-619.63	751.46	-149.20	79.83	13.55	8
-444.34	-489.99	648.19	-120.57	72.17	36.56	11
-426.51	-253.91	746.09	-73.24	58.17	18.59	8
-466.55	-197.75	827.64	-14.28	47.73	9.34	10
-408.94	-43.46	831.54	15.20	42.63	20.87	8
-470.21	86.91	858.89	14.16	51.42	8.06	8
-415.77	250.98	1061.52	-10.16	17.15	33.14	9
-236.08	-119.63	1122.31	-36.19	-19.17	124.94	10
-64.45	-139.16	1001.22	-24.99	-7.93	148.44	8
-43.21	-354.25	1062.99	-27.44	1.77	140.78	10
131.35	-471.68	942.38	-40.25	29.17	60.64	8
-406.25	-177.73	732.91	-30.40	79.86	96.59	11
-412.35	-170.41	896.00	-37.29	26.15	120.24	8
-429.44	-131.10	955.81	-54.99	15.20	88.41	8
-542.24	-31.49	1034.18	-75.07	0.55	88.56	10
-252.69	-275.39	1066.41	-105.96	-59.54	114.69	9
134.03	-511.23	1049.07	-66.13	-78.19	127.11	10
626.22	-419.43	777.10	16.33	-44.28	90.18	8
392.82	-322.27	673.58	64.76	49.41	95.37	10
60.06	-341.80	980.71	105.38	77.73	127.53	8
-65.19	-79.35	1034.18	101.99	93.48	113.13	9
-52.25	-151.61	974.12	27.89	124.76	41.47	10
-274.17	-451.42	835.69	-23.47	148.83	9.22	8
-341.31	-561.04	894.04	-49.22	114.23	45.81	8
-234.62	-520.02	910.16	-24.75	89.75	42.82	10
-223.88	-410.89	854.74	-24.23	101.84	32.96	9
-412.35	-353.76	680.66	-27.16	93.54	33.54	10
-381.59	-393.07	712.89	-18.25	61.77	33.69	8
-312.01	-365.72	904.54	19.07	69.49	12.05	10
-307.86	-274.17	869.14	54.78	92.25	-26.55	8
-539.79	-422.36	1050.54	73.52	92.68	-6.71	9
-593.99	-309.57	988.28	89.14	26.12	74.49	10
-171.39	-331.30	905.03	70.62	-48.19	100.25	8
-92.77	-438.23	1046.14	93.08	-16.39	100.43	8
-138.18	-381.10	1046.14	147.89	0.37	91.09	11
-223.63	-269.53	902.59	164.06	-2.11	105.47	8
-195.80	-111.82	740.97	159.97	11.23	147.06	10
-444.82	42.48	766.60	121.67	20.45	155.91	8
-359.38	-23.68	887.21	56.73	-17.21	157.44	10
-116.46	-246.09	1029.30	32.38	-34.58	141.66	9
28.56	-228.27	949.71	60.91	-23.04	121.43	8
116.21	-86.67	863.28	34.15	1.31	123.11	10
2.93	-340.82	1006.10	5.13	37.45	128.69	8
-51.51	-150.39	778.32	51.15	34.03	108.80	8
-62.74	40.04	709.47	7.66	26.98	83.83	11
-21.73	44.92	699.22	-41.87	36.83	72.30	8
-45.17	-90.33	548.83	-78.40	102.69	43.91	8
-428.96	-313.23	629.39	-97.08	161.80	-21.85	8
-566.41	-333.50	672.36	-36.96	119.35	-20.36	10
-589.60	-172.61	907.47	-5.40	22.03	31.71	9
-223.39	70.56	1128.66	-6.93	-27.95	62.01	10
150.88	-177.25	958.01	17.21	-36.29	106.26	8
-183.59	-63.96	744.14	58.93	21.82	121.34	8
-348.14	-134.28	916.02	65.86	-45.23	126.56	11
-209.47	-206.30	1028.32	80.47	-94.45	153.14	8
36.87	-366.94	1075.44	92.53	-85.08	160.61	10
543.70	-315.92	1026.86	69.61	-33.23	133.21	8
530.52	-348.39	803.96	38.36	162.14	70.07	10
-249.27	-430.18	684.57	8.27	272.55	45.78	9
-731.45	-448.00	714.84	14.65	148.19	63.90	10
-718.26	-352.29	810.79	77.12	-0.46	45.41	8
-242.19	-30.52	714.60	104.46	-13.03	16.24	8
-170.17	468.26	808.84	81.88	48.49	-12.42	10
22.22	41.99	626.46	20.48	78.06	45.17	9
-31.74	-3.66	640.38	-18.01	110.99	-14.13	8
-342.04	-149.41	757.57	-18.74	110.17	-23.83	8
-261.96	-105.22	906.74	31.95	9.89	28.99	10
-167.48	-23.93	775.88	18.07	37.72	61.37	8
-615.23	-130.37	780.76	-48.31	75.44	102.33	11
-759.52	-143.07	760.01	-75.47	-27.56	157.53	8
-523.19	-261.23	859.62	-75.59	-90.55	180.85	8
339.60	-254.88	904.30	-41.35	-180.79	143.74	10
755.37	-27.83	675.54	-8.91	-24.14	51.85	9
43.21	-62.01	646.73	-38.67	151.70	49.10	10
-346.44	-41.26	548.10	-87.22	130.80	60.67	8
-522.71	-216.55	693.60	-71.29	79.65	61.71	8
-266.60	-94.73	1028.32	-17.12	38.57	42.05	10
-127.44	-15.38	1115.23	9.55	40.16	5.19	9
-99.12	45.41	985.60	-22.71	42.14	-21.88	8
-40.28	-26.37	978.27	-53.56	47.09	-32.84	10
-191.41	-366.70	894.78	-74.86	81.70	-48.52	8
-424.80	-387.45	865.97	-28.72	83.04	-52.25	8
-574.22	-212.40	692.14	-22.58	26.92	-47.49	11
-500.24	-366.70	720.46	10.50	-51.67	1.86	8
-116.46	-201.17	552.25	61.16	-47.70	21.03	8
-111.82	-18.31	705.32	131.10	28.56	-31.31	10
-536.87	84.96	737.79	145.02	66.35	-35.10	8
-379.88	-113.53	937.50	101.75	8.39	12.79	9
-427.00	-134.03	975.83	77.12	-19.23	23.80	10
-343.75	-85.94	849.37	58.14	-17.30	19.26	8
-427.25	-136.72	894.53	23.35	-25.18	67.11	8
-405.03	-237.79	855.71	-9.49	-64.06	129.43	11
-387.45	-218.99	793.21	-35.16	-72.14	166.44	8
-363.53	-193.36	808.11	-19.47	-87.16	170.65	10
-137.21	-218.26	843.26	-8.42	-80.96	164.79	8
-54.69	-337.40	839.84	36.07	-38.42	137.97	10
-71.29	-280.76	708.98	102.20	-33.94	128.51	9
-150.63	-96.44	637.45	97.44	-75.74	186.40	8
210.21	-158.69	856.93	49.19	-56.61	227.57	10
523.68	-73.73	977.78	39.92	37.20	204.74	8
-80.08	-23.44	874.51	18.65	177.31	143.16	10
-342.53	-173.58	737.55	-21.09	139.86	157.01	9
-231.69	-275.63	690.43	-31.22	86.58	178.89	8
-86.67	-252.93	566.16	-33.63	90.58	150.33	10
-197.02	-329.10	552.25	-35.34	78.00	102.78	8
-253.66	-445.80	456.79	-45.35	20.54	96.83	10
-93.26	-160.16	799.80	4.12	-11.14	146.12	9
-296.14	396.48	939.94	76.72	-26.82	19.93	8
-307.62	481.20	1070.31	22.46	-131.77	39.76	10
297.61	128.66	975.10	-32.14	-101.62	135.59	8
439.21	-38.33	821.29	-38.57	-34.48	110.11	11
186.28	-191.41	688.96	-36.32	70.92	37.08	8
23.19	-290.04	754.88	-15.81	91.00	34.18	8
-2.69	-179.93	853.52	-32.44	91.09	23.28	10
-103.52	-130.62	798.83	-46.33	86.18	-16.91	8
-145.75	-164.79	942.63	-49.26	63.48	-29.42	9
-265.14	-104.49	972.41	-48.40	26.95	2.87	10
80.57	65.67	544.68	-111.54	-11.75	87.16	8
105.22	-124.76	401.61	-89.87	43.55	125.03	8
179.93	-453.37	759.52	-7.23	58.81	73.55	10
77.39	293.21	732.18	79.80	87.92	30.52	9
-10.25	-17.82	1093.26	4.55	124.39	72.11	8
-293.70	-89.60	1138.18	25.60	140.96	53.99	10
-287.11	-60.55	1062.01	-9.80	103.67	68.33	8
-206.05	-222.66	857.42	-40.13	90.76	81.82	8
-42.97	-235.60	707.03	-69.95	83.59	56.55	11
-197.51	-257.81	781.25	-89.17	106.11	-9.09	8
-312.99	-227.05	806.15	-89.17	83.86	1.13	10
-248.78	-175.05	725.59	-129.79	75.50	41.69	8
-341.06	-395.26	743.41	-126.86	83.47	44.49	8
-341.06	-372.56	851.56	-50.84	57.01	13.79	11
-47.36	-147.71	931.88	-13.55	33.78	-39.76	8
-32.47	-458.01	1017.33	-16.33	89.42	-9.61	8
-280.27	-415.77	901.86	-7.54	120.85	87.19	10
-437.26	-356.20	858.89	-3.85	91.92	90.85	9
-290.53	-183.11	871.09	41.75	40.37	23.07	8
-179.69	-163.82	777.59	54.23	45.10	28.53	10
-348.39	-29.30	623.05	84.75	61.92	83.86	8
-409.67	-150.15	756.35	97.02	44.04	97.66	8
-363.77	32.47	894.53	145.54	3.63	92.96	11
-212.65	58.84	1041.02	106.75	-35.10	85.97	8
-67.14	-84.96	1017.33	34.15	-37.93	136.60	10
73.97	-211.91	986.33	20.51	6.65	138.00	8
127.44	-291.50	807.13	25.21	45.26	112.40	8
-124.76	-319.82	835.94	45.65	86.73	91.86	11
-232.42	-235.84	950.93	43.06	57.80	113.19	8
-150.63	-294.92	989.50	47.58	55.82	152.50	8
-126.46	-326.66	1004.15	69.34	98.24	147.46	10
-157.23	-309.33	814.21	73.79	126.07	108.06	8
-110.60	-433.35	677.00	77.94	165.80	-3.36	11
-577.88	-370.61	500.49	163.79	183.47	-83.92	8
-739.01	-230.71	493.41	150.42	72.17	-53.31	10
-398.68	187.74	739.26	166.41	5.49	-37.20	8
-367.43	655.76	859.62	52.67	42.11	-21.97	9
-267.09	79.35	769.04	-15.20	47.58	25.97	10
-466.80	52.73	762.21	-13.52	12.12	53.53	8
94.48	134.28	599.12	34.85	-84.87	89.90	8
79.59	96.19	543.70	-22.80	-8.76	78.92	10
-380.62	-38.82	566.16	-66.71	12.12	91.64	9
-474.61	-143.80	916.02	-75.62	-16.85	103.24	8
-376.22	-137.45	1030.03	-80.11	-33.26	94.18	10
-431.64	-117.92	979.74	-126.28	-23.93	91.92	8
-409.18	-134.77	875.24	-145.39	-50.42	92.07	8
-270.26	-275.39	784.91	-149.72	-55.82	93.29	11
-200.68	-373.78	819.82	-118.59	-69.34	68.21	8
-41.02	-248.78	700.20	-48.83	-79.41	76.60	10
-3.66	-226.56	736.57	-26.64	-55.21	123.90	8
162.11	-202.39	740.48	10.28	-27.37	117.61	8
191.89	-247.80	685.55	93.17	40.34	151.95	11
48.34	126.71	576.66	105.99	64.73	161.13	8
-98.14	255.62	1094.24	64.73	84.20	85.78	10
-182.37	-18.55	767.33	20.29	70.89	26.86	8
-196.29	-124.76	755.13	37.41	54.20	14.04	8
-195.80	-206.79	916.26	38.36	50.17	-3.05	11
-482.67	-131.84	727.54	25.60	64.67	46.94	8
-150.63	-171.14	854.98	-11.11	13.15	64.82	8
-132.32	-150.15	1003.17	-20.36	31.46	10.13	10
-192.87	-218.99	1068.60	-66.53	33.81	24.51	9
-285.64	-195.80	938.48	-76.26	13.46	43.73	10
-140.14	-229.74	849.61	-83.10	35.10	62.68	8
-19.78	-274.17	899.66	-54.96	56.61	71.44	8
-78.37	-329.10	943.36	-24.99	84.72	128.17	10
-136.72	-331.79	927.49	-0.24	106.69	149.78	9
-183.84	-187.01	849.37	-3.36	98.14	141.17	10
-172.36	-216.31	920.41	-43.09	76.45	125.67	8
-168.70	-317.63	939.70	-35.55	47.94	109.71	8
-130.86	-182.37	734.86	-30.27	37.11	96.50	10
-83.98	-313.48	763.67	-27.16	46.78	63.75	9
-125.73	-246.58	649.66	-14.19	63.08	66.31	8
-3.66	-250.00	1002.20	-22.13	72.14	76.75	10
-284.91	103.76	1016.60	5.52	149.17	33.23	8
-485.11	-121.83	821.78	-47.82	133.18	29.82	11
-379.88	-259.03	757.32	-46.94	92.32	52.98	8
-200.44	-30.03	568.12	-42.85	95.58	30.40	8
-155.76	-171.63	732.42	-48.19	100.07	17.73	10
-236.33	-115.72	832.03	-44.28	114.01	51.45	8
-407.96	-269.04	792.97	-45.26	119.38	96.25	11
-592.77	-290.53	743.90	6.50	92.29	70.19	8
-646.97	-210.94	645.51	23.83	33.45	100.10	8
-597.66	-186.52	915.53	20.51	-0.43	123.29	10
-387.70	-111.33	1017.58	42.08	-60.30	144.87	8
59.81	-109.86	1011.47	68.05	-79.96	180.27	11
298.58	117.92	811.77	92.65	12.24	147.13	8
261.23	-36.13	961.43	38.88	99.82	62.99	8
116.94	-230.71	1045.17	29.51	150.91	63.05	10
-398.44	-4.39	724.37	-36.65	203.34	32.96	8
-770.51	-101.81	601.81	-128.42	151.64	0.73	9
-667.97	-357.91	770.02	-146.88	64.94	14.22	10
-555.42	-396.24	817.63	-71.38	-3.88	76.26	8
-312.99	-344.48	964.11	-20.32	-29.24	116.36	10
13.92	-239.26	937.50	3.88	-22.86	148.13	9
58.35	-266.60	833.25	-2.81	64.85	77.09	8
-322.02	-394.53	683.84	7.42	122.28	-23.62	10
-516.60	-484.62	718.26	53.47	85.33	-12.05	8
-751.71	-440.43	766.11	91.43	39.76	17.76	8
-723.39	-255.62	927.49	111.79	-41.50	120.09	11
-449.71	-172.12	1153.08	59.39	-80.81	182.83	8
-46.14	-76.17	1170.90	6.50	-68.97	162.93	10
121.83	-120.36	1125.00	-18.22	5.65	123.96	8
96.68	-157.47	809.08	-23.41	49.44	113.68	10
-300.54	-362.55	849.85	-48.80	62.93	84.32	9
-207.03	-262.94	930.91	-14.83	-26.52	74.74	8
-133.30	-249.02	1046.39	-24.81	-28.66	101.59	10
-53.47	-362.06	1086.18	-11.26	26.34	116.79	8
-76.17	-304.69	884.03	-9.86	88.41	45.59	10
-281.25	-357.42	856.69	-17.40	92.86	3.45	9
-338.13	-366.94	889.89	-12.88	53.71	-40.83	8
-112.79	-387.70	854.00	7.54	19.01	-85.24	10
-28.81	-410.40	807.86	49.90	72.94	-103.79	8
-407.96	-585.21	665.77	96.16	98.42	-105.80	8
-811.52	-55.18	290.77	196.08	80.17	-15.99	11
-399.90	-83.74	562.99	113.71	71.81	-57.01	8
-593.02	164.79	1295.41	140.41	41.08	-121.86	8
-371.34	597.90	1108.40	89.66	-18.40	82.95	10
-118.65	174.80	955.81	0.52	27.25	106.48	9
-534.67	-315.43	916.02	-6.20	31.13	74.37	10
-669.19	-383.06	911.38	-30.64	-64.97	83.50	8
-288.57	-427.00	802.98	-39.95	-159.42	155.82	8
-158.20	-480.22	776.61	-34.45	-109.99	158.84	10
-217.77	-356.69	777.10	38.27	-26.86	59.51	9
-470.95	-94.48	717.29	83.01	-47.61	21.85	10
140.87	297.85	585.94	85.63	-92.59	4.88	8
262.70	-177.00	675.54	-30.30	24.87	-85.02	8
89.36	-337.16	612.79	-10.38	111.69	-135.16	10
-288.82	-374.27	519.53	34.45	98.30	-45.62	9
-455.32	371.34	836.43	15.20	45.72	21.88	10
-226.81	-28.81	1146.48	-70.65	-22.58	24.11	8
-371.34	-203.61	1204.10	32.38	18.25	61.61	8
-601.56	-209.96	674.32	83.22	-0.34	92.59	11
-497.56	-310.06	684.81	61.16	-50.93	121.34	8
-331.05	-154.30	788.82	47.73	-37.02	128.45	10
-525.63	-133.79	653.32	6.90	-37.35	138.98	8
-353.03	-144.78	833.98	-3.30	-105.53	136.08	8
-155.52	-146.24	856.93	20.63	-149.48	122.22	11
-128.91	-149.66	809.08	16.72	-156.83	109.86	8
-8.79	-282.96	940.19	55.63	-119.02	74.49	10
70.80	5.62	756.59	69.31	-83.07	46.57	8
8.30	24.90	719.73	45.01	-36.87	-23.56	8
55.91	-80.08	748.78	16.17	-38.67	-29.17	11
333.98	-171.14	757.32	14.65	-2.17	-7.78	8
-129.15	-55.18	791.02	1.68	109.71	48.07	8
-535.40	-127.20	954.35	-8.58	77.15	110.47	8
-274.41	32.71	880.86	26.98	4.52	122.44	10
-84.47	16.11	873.29	-14.43	9.61	55.48	9
-62.50	-272.95	914.06	-23.25	28.20	14.71	8
-160.16	-329.35	833.98	-35.98	32.75	21.73	8
-74.71	-389.89	864.50	-45.81	9.28	79.16	10
-57.37	-342.77	844.24	-24.60	0.98	110.08	8
-8.06	-224.12	805.66	-1.13	11.44	122.59	9
-73.97	-80.08	752.69	42.27	60.73	120.73	10
-138.18	-60.55	867.43	46.33	72.24	108.92	8
-112.55	14.16	812.26	29.48	80.54	103.06	8
-83.98	-50.29	830.32	5.49	89.17	93.57	11
-109.62	-99.85	799.07	6.62	99.18	89.90	8
-62.26	-105.22	943.36	42.42	83.62	79.90	8
8.06	-31.98	905.52	43.09	112.79	69.18	8
-47.12	-154.79	981.69	34.58	120.76	65.22	8
-597.41	-263.92	795.90	10.53	109.25	81.70	11
-693.36	-261.47	562.74	-77.15	-67.54	158.66	8
371.09	-356.69	716.80	-83.16	-143.59	189.94	10
545.90	-288.82	828.13	1.86	61.37	144.47	8
112.55	-34.18	982.67	6.68	118.93	127.75	10
-159.67	96.44	901.86	-24.02	118.59	146.33	9
30.52	-142.58	925.05	-83.83	89.42	122.59	8
68.12	-184.08	881.10	-87.37	148.28	35.46	10
-111.33	-264.40	910.89	-65.31	191.07	-6.07	8
-218.51	-266.11	927.49	-36.19	186.46	7.51	8
-356.20	-185.06	717.29	-33.72	161.59	36.41	11
-279.05	-326.66	643.07	-42.45	91.16	69.82	8
-104.00	-273.68	664.55	-36.10	54.75	100.10	10
-27.83	-262.21	812.01	-0.06	84.56	65.89	8
-220.70	4.64	808.84	14.43	105.68	46.42	8
-372.07	-151.61	886.72	-22.83	84.81	67.35	11
-152.34	-482.42	986.57	-39.25	81.70	121.52	8
-262.45	-228.52	813.23	-9.77	118.35	114.75	8
-341.31	-142.09	729.49	-25.63	115.51	83.37	10
-582.28	-94.48	545.65	-31.16	84.96	70.65	9
-404.05	-115.97	677.49	-27.53	9.55	80.54	10
-95.95	-79.83	824.95	15.78	10.31	33.14	8
-86.18	-237.79	993.16	23.93	56.12	51.03	8
-160.89	-291.26	1049.56	47.73	86.33	83.04	10
-390.38	-164.55	900.15	42.79	78.19	78.52	9
-361.57	-203.61	709.96	24.38	31.10	64.79	8
-409.42	-232.18	702.39	48.92	25.88	91.00	10
-495.85	302.00	946.78	72.24	5.40	113.46	8
-423.83	301.76	1044.43	4.97	-28.32	136.14	8
-175.05	-174.80	1016.36	25.79	-34.70	148.77	11
-75.20	112.55	682.86	48.98	-32.78	116.36	8
-29.79	-224.61	931.64	6.93	-32.53	61.13	10
8.06	-249.27	1001.95	29.97	-5.10	48.25	8
-20.26	-198.49	1056.40	29.05	38.97	56.18	8
-262.94	-225.83	836.43	-18.25	83.86	77.39	9
-344.48	-196.04	735.84	-16.36	69.00	115.69	8
-215.33	-54.69	748.05	-14.77	28.08	91.28	8
-12.94	-97.17	799.56	-43.43	28.14	49.96	10
135.74	-265.63	843.75	-38.18	76.75	51.61	8
-98.39	-455.81	862.55	-31.10	104.16	83.59	9
-128.17	-622.31	890.63	24.05	91.80	145.60	10
-336.43	-403.32	798.34	78.67	92.90	152.74	8
-342.53	-330.08	884.52	86.12	67.29	134.92	8
-321.29	-99.85	921.14	71.56	61.98	139.95	11
-425.29	-69.34	1020.02	81.45	17.12	118.07	8
-139.40	154.54	767.09	66.41	-61.46	97.41	10
435.55	-70.07	694.82	-1.07	-34.85	37.23	8
527.10	-173.83	663.82	-28.23	103.09	-77.58	8
282.96	-545.41	682.37	-40.44	178.77	-113.74	11
-349.37	-435.55	271.00	-17.46	283.72	-95.31	8
-931.40	-332.03	603.76	60.55	251.53	-32.10	10
-821.78	636.72	1054.44	-10.07	186.58	-126.46	8
-340.33	-10.74	1184.81	-65.00	81.27	-32.04	10
-183.59	-31.74	969.24	26.61	88.29	17.97	9
-364.26	-10.25	772.95	51.15	91.19	18.77	8
-480.47	-4.64	548.34	46.54	59.02	26.61	10
-298.58	40.04	643.80	42.82	27.53	18.62	8
-406.74	12.45	623.05	2.62	58.26	44.53	8
-651.12	-131.10	781.25	-6.96	54.02	65.09	9
-822.51	-260.99	963.38	10.01	43.88	135.71	10
-783.20	-304.44	740.72	33.60	-46.17	175.14	8
-154.79	-418.70	752.44	-27.40	-132.32	172.82	10
97.90	-535.64	862.55	-72.72	-34.03	144.35	9
-179.69	-345.70	1014.40	-79.25	22.06	109.37	8
-560.30	176.76	973.39	-100.95	7.48	88.90	10
-396.73	-230.71	814.70	-110.78	-59.57	107.39	8
-194.82	-79.10	716.55	-49.07	1.19	60.88	10
-309.33	-198.97	905.76	10.96	31.31	-33.60	9
-318.36	63.48	916.26	81.05	-10.35	-17.46	8
125.00	143.31	622.07	59.17	-5.95	-36.83	10
-153.56	-185.06	530.76	11.90	149.66	-154.11	8
-430.42	153.08	660.89	57.98	100.43	-74.40	8
-88.87	134.77	862.30	51.27	66.35	17.70	9
-280.76	-16.11	866.94	56.03	109.95	11.84	8
-513.92	-453.86	866.46	35.98	76.39	35.25	10
-675.29	-535.64	940.19	63.81	44.46	133.18	8
-566.41	-233.89	930.91	83.25	30.40	143.10	8
-490.48	-241.46	897.71	28.69	11.90	99.70	11
-246.09	-150.63	628.91	2.26	23.07	97.56	8
-54.20	-76.90	387.45	-14.37	16.78	48.28	8
-27.83	-154.30	646.97	15.14	62.96	25.27	10
-236.82	103.27	732.18	29.11	156.43	80.69	9
-837.65	164.31	880.37	-28.08	181.92	43.15	8
-948.24	-339.11	897.95	-27.89	95.12	48.55	10
-634.28	-221.68	810.06	15.47	-2.81	72.97	8
-225.83	-214.60	811.28	-22.52	-27.71	67.87	8
-135.99	-155.76	735.35	-31.01	33.26	61.65	11
-312.01	-50.05	688.72	-31.86	51.88	43.76	8
-530.52	-124.27	700.93	-34.70	57.92	40.37	8
-803.22	-323.49	672.61	-45.90	35.89	35.16	10
-731.69	-218.51	975.59	-28.59	-17.43	114.17	8
-500.73	29.30	910.40	-16.66	-77.58	72.94	11
-5.37	-229.25	975.59	-16.72	-66.07	39.15	8
-87.40	-195.80	790.28	10.71	32.01	67.23	8
-491.21	-180.42	751.71	-10.25	84.78	152.80	10
-564.45	-285.40	812.50	-22.31	30.18	131.56	8
-522.71	-238.53	821.04	11.11	3.81	123.84	9
-580.08	-122.07	901.86	22.34	-9.09	119.78	10
-579.83	-67.14	922.36	20.11	-35.77	106.20	8
-533.94	-164.55	1062.74	3.94	-43.00	109.04	10
-611.57	-214.36	831.05	8.73	-31.04	100.68	9
-700.68	-323.49	656.49	-3.05	-53.44	97.99	8
-644.53	-562.26	534.42	27.74	-89.57	106.75	10
-462.65	-301.51	328.61	74.01	-219.60	179.47	8
217.29	-207.52	548.58	31.89	-306.27	250.98	10
404.79	-378.17	982.91	49.84	-198.15	207.67	9
141.36	31.74	890.87	110.02	-79.44	107.57	10
-32.47	105.96	951.90	50.20	-88.87	61.16	8
82.28	-216.06	1220.95	37.11	-100.95	49.77	8
141.11	-316.16	1098.63	118.84	-46.42	61.77	10
-101.81	-45.65	677.00	199.13	-5.71	63.17	9
-94.24	104.74	502.93	169.19	-21.09	61.31	10
-50.05	162.35	552.98	109.83	8.24	103.00	8
-4.15	97.90	561.52	94.79	27.19	100.10	8
-17.82	44.92	620.61	57.86	46.57	101.47	8
-159.18	-58.11	617.19	15.50	18.37	81.57	11
-87.89	-12.94	647.46	-33.48	-12.70	91.83	8
84.23	59.33	737.06	-42.85	2.17	89.57	8
-55.42	-99.12	836.43	-57.65	44.43	77.97	8
-80.32	34.67	733.15	-26.79	33.84	82.67	10
52.25	43.70	752.44	-53.65	13.95	79.68	9
100.10	-95.46	735.35	-71.69	16.91	72.94	8
219.48	-44.19	586.67	-103.94	52.95	80.54	8
44.92	-20.02	721.19	-94.15	86.21	23.22	10
41.26	56.64	833.01	-88.68	79.86	-16.45	8
-115.72	-181.64	826.66	-75.41	61.86	-29.11	9
-279.79	1.22	482.91	-139.56	11.63	21.45	10
141.60	-514.16	1091.80	-162.08	2.53	19.53	8
213.38	-164.31	1090.09	-63.32	80.08	-74.77	8
102.78	-337.40	1023.19	-10.31	170.07	-22.95	11
-501.71	-106.20	825.44	24.96	182.92	7.17	8
-666.99	-211.43	829.10	24.57	130.13	55.27	10
-361.57	-202.39	817.87	36.13	63.78	85.24	8
-145.51	-117.68	778.32	47.55	33.02	67.20	10
-155.76	-85.45	761.23	16.66	25.21	45.99	9
-105.71	-201.42	939.45	3.08	26.98	36.56	8
-249.76	-208.74	888.43	-0.82	34.30	3.36	8
-303.47	-145.02	747.07	-21.15	4.70	-24.02	10
-331.79	-150.88	757.32	-45.41	-19.68	-3.94	8
-276.37	-197.51	916.02	-38.85	-28.66	19.04	9
-26.86	-36.87	831.79	-27.68	-33.29	40.22	10
61.77	57.37	870.12	-38.94	24.75	43.73	8
-71.78	-184.57	948.49	-69.58	56.82	71.99	8
-74.95	-219.48	847.41	-63.63	56.92	79.99	10
-192.38	-165.53	732.42	-56.70	60.70	68.73	9
-349.61	-280.76	833.25	-26.73	42.54	73.06	8
-245.61	-174.80	800.29	17.94	7.08	90.42	10
-229.98	-74.71	744.14	19.99	12.33	94.39	8
-180.42	-151.86	837.16	16.36	13.21	89.14	8
-178.22	-96.44	881.59	34.67	24.26	65.80	11
-165.04	39.79	930.18	-4.24	29.39	70.43	8
-114.99	-2.44	958.74	-92.35	37.51	79.19	8
-117.19	-255.62	913.57	-115.78	42.02	72.42	8
-220.46	-224.37	615.72	-134.80	48.25	63.08	11
-219.73	-177.73	501.95	-172.94	14.80	57.43	8
-33.69	-331.30	773.19	-165.37	16.66	-1.68	10
-104.25	-116.46	843.26	-106.26	38.45	37.78	8
-130.13	-40.53	1184.81	-108.70	42.85	108.58	8
-63.48	-190.67	1166.02	-104.16	71.08	99.88	11
-331.79	-391.11	945.80	-49.29	108.52	71.66	8
-496.09	-205.57	867.68	-2.90	91.28	52.98	10
-536.87	-378.66	969.24	28.87	35.98	49.93	8
-554.69	-297.85	860.84	39.18	-18.77	74.71	8
-333.50	-422.61	896.97	32.10	-67.29	55.85	11
72.51	-523.93	960.21	17.70	-87.95	19.41	8
204.10	-685.79	1083.98	12.36	-35.98	17.94	10
-30.76	-520.51	942.38	18.62	27.37	57.68	8
-160.64	-446.53	854.49	28.81	38.76	124.88	8
-227.05	-271.48	695.07	21.88	44.19	141.20	11
-195.56	-386.47	808.35	37.32	21.21	148.01	8
-124.76	-292.48	1056.15	104.19	1.25	157.23	10
106.69	-72.75	944.58	127.32	-17.15	164.64	8
178.71	-130.62	856.93	73.97	31.07	192.26	9
158.69	-302.25	904.05	70.07	50.48	187.10	10
-10.99	-252.69	972.41	71.75	80.32	166.41	8
-70.80	-125.73	1011.23	83.44	90.58	133.24	10
-151.37	-118.90	889.16	63.11	111.60	118.84	8
-238.77	-140.38	729.98	15.17	108.00	103.91	11
-230.47	-214.84	783.69	16.30	78.70	115.48	8
-129.88	-190.19	874.02	32.44	79.62	131.59	8
-57.86	-56.88	847.17	50.87	82.79	108.52	10
-109.13	-0.49	901.86	19.65	102.48	78.64	8
-274.90	-58.11	864.50	-18.16	97.38	88.53	11
-247.31	-54.44	840.82	-59.69	59.27	74.25	8
-86.91	-21.24	826.17	-96.74	52.73	48.40	8
-200.68	-321.29	875.98	-114.99	70.04	42.97	8
-358.40	-351.56	832.76	-77.97	67.57	66.99	11
-289.55	-279.05	829.35	-69.15	24.26	48.37	8
-129.39	-239.50	839.11	-63.72	25.33	38.30	10
-202.88	-401.61	996.58	-39.34	22.74	55.69	8
42.24	-435.55	1006.59	-5.95	3.20	71.08	8
-95.46	-425.29	984.38	-0.85	52.43	121.83	11
-142.33	-375.73	963.62	12.42	61.71	177.80	8
-241.46	-352.05	933.59	26.82	56.37	180.54	8
21.97	-284.67	931.88	73.67	7.29	140.69	10
197.51	-285.89	837.16	109.59	59.23	120.12	8
-52.73	-198.73	683.59	83.31	119.45	100.56	9
-47.12	-171.63	675.29	63.63	119.69	85.48	10
-130.13	-230.47	775.63	65.52	122.56	84.05	8
-110.35	-256.59	1060.79	66.38	109.47	70.83	10
-7.08	-211.43	1014.89	85.69	133.36	53.96	8
-238.28	-335.45	1047.85	69.55	172.64	63.57	11
-236.08	-570.31	888.43	107.21	150.88	53.80	8
-198.24	-522.46	738.28	219.73	141.85	15.90	10
-162.84	-184.81	399.90	277.83	150.54	4.06	8
-856.20	45.41	71.29	253.85	203.13	4.30	8
-1337.16	59.33	622.56	170.53	74.46	17.49	11
-375.73	171.14	1124.02	84.17	-151.70	13.98	8
139.40	139.40	1152.10	-11.75	-102.08	-47.79	10
271.24	-184.08	1051.76	-66.07	29.11	-17.76	8
-282.96	-276.12	761.72	-77.64	48.55	47.03	11
-232.18	-112.79	780.52	-64.58	19.38	136.35	8
-188.23	-19.04	863.28	-48.89	60.30	124.57	8
-405.27	-166.02	916.02	9.09	77.45	134.43	10
-396.24	-164.31	807.37	84.17	6.93	156.46	8
-32.96	54.69	727.05	87.07	-25.67	155.27	9
252.93	105.47	1145.75	116.52	37.26	93.75	10
-67.14	-90.82	736.82	160.52	143.31	31.04	8
-233.64	-75.93	435.55	157.96	177.19	64.85	10
-579.35	-85.69	292.97	107.06	141.05	15.96	8
-740.48	122.80	601.32	64.30	91.16	13.73	9
-456.05	-34.18	571.29	17.15	31.74	69.34	10
-270.75	121.34	485.35	-16.05	70.62	97.96	8
-323.00	28.81	591.80	-92.13	107.09	89.48	8
-277.59	-40.28	757.57	-110.57	103.55	100.46	11
-265.87	-74.71	715.33	-127.69	128.33	101.10	8
-407.23	-27.34	695.80	-137.27	109.47	88.90	10
-592.77	-49.32	616.70	-130.00	65.83	110.29	8
-583.50	-1.71	604.74	-136.14	33.11	140.66	10
-577.15	-28.56	735.60	-94.97	-1.22	148.71	9
-348.14	-43.46	785.16	-81.97	-14.16	167.24	8
122.56	18.31	760.74	-52.12	-33.66	146.82	10
-15.63	-29.54	790.53	-60.64	4.21	118.71	8
-348.88	-188.96	880.62	-86.85	9.46	106.60	8
-401.86	-200.68	896.24	-69.92	1.56	137.27	11
-143.07	-193.36	979.49	-54.90	11.38	142.27	8
-17.09	-205.81	940.92	-36.47	51.54	80.11	10
-34.91	-126.95	705.08	-24.44	66.01	83.80	8
-273.44	-82.28	681.40	-38.24	71.90	99.91	8
-269.53	-150.63	771.73	-31.04	60.09	98.69	9
-258.79	-141.11	849.61	-14.68	73.76	97.63	10
-283.45	30.27	844.97	0.03	66.59	76.90	8
-136.47	-103.76	828.61	-8.18	43.98	31.10	8
-133.79	-257.81	920.90	5.49	75.56	27.07	11
-179.44	-304.93	977.05	18.59	94.60	41.29	8
-250.73	-257.57	874.27	33.54	107.42	16.05	8
-366.21	-399.41	775.63	43.76	108.92	16.91	10
-494.38	-303.96	697.51	44.01	96.19	85.05	8
-561.04	-359.62	750.73	67.50	56.46	126.77	11
-484.13	-219.97	567.63	87.07	38.70	110.41	8
-565.19	32.96	721.68	105.71	45.04	48.71	8
-686.28	199.95	981.45	55.36	34.36	62.19	10
-400.63	102.54	975.59	-13.31	-47.88	78.34	8
-171.63	2.69	941.16	-65.80	-52.73	74.58	9
-99.85	-243.65	952.88	-63.87	-38.18	73.39	10
40.77	-187.50	812.74	-59.91	-22.89	100.01	8
300.78	-364.99	950.68	-49.65	53.99	99.49	8
331.54	-364.75	837.40	18.13	200.96	66.28	10
-237.06	-348.63	666.02	79.80	206.57	17.91	9
-690.67	-201.42	474.61	99.06	139.04	24.29	10
-373.29	-212.40	698.97	118.56	18.13	-5.83	8
-371.83	60.30	756.10	139.74	71.17	-6.53	8
-472.17	131.59	823.97	64.94	106.48	30.15	10
-604.25	79.35	914.06	-5.62	62.62	43.55	9
-504.64	-55.91	979.00	-14.28	25.94	38.27	8
-208.01	-70.80	951.42	-28.81	-35.03	22.61	10
-85.69	-223.88	843.51	-57.28	-4.12	31.56	8
-101.07	-280.03	731.93	-63.69	68.73	57.77	8
-322.75	-361.08	528.08	-62.77	98.05	63.45	11
-418.95	-446.78	467.77	-29.79	90.03	43.76	8
-333.50	-468.75	485.35	8.06	83.59	-22.64	8
-245.36	-114.75	630.62	60.46	79.07	13.06	10
-90.09	4.15	758.06	-52.40	174.32	78.37	9
-888.43	-6.10	768.31	46.11	176.82	89.32	8
-942.63	116.70	995.61	77.97	8.91	62.96	10
-376.22	-136.47	763.43	64.79	-82.86	40.95	8
-159.67	-3.17	663.33	-17.30	7.35	70.77	8
-228.03	-262.94	799.56	-42.88	50.90	62.44	9
-451.66	-249.76	832.03	-38.09	68.42	78.92	10
-368.41	-20.26	895.26	-56.37	45.99	96.25	8
-453.13	-95.70	973.63	-63.45	66.16	50.93	8
-621.34	-47.85	749.02	-54.41	55.02	13.46	10
-639.40	-32.71	636.47	-27.10	1.86	-38.67	9
-526.37	-67.87	762.94	-11.66	-0.73	-45.47	8
-451.90	-51.51	744.14	-7.23	32.71	-37.38	10
-507.81	-144.04	730.96	-9.61	47.15	-46.11	8
-545.41	-180.66	765.14	39.31	27.28	-56.49	8
-445.31	-214.36	927.73	67.29	24.05	-37.38	11
-321.29	-216.31	787.84	95.21	24.69	-44.53	8
-420.90	-227.54	702.39	86.82	51.73	23.65	8
-649.90	-240.97	558.59	97.41	38.60	62.96	10
-630.62	-109.13	615.97	113.62	-21.30	96.34	8
-347.41	-213.13	760.50	94.76	-60.30	102.02	9
-368.16	39.06	799.56	89.87	-6.68	97.44	10
-495.12	-103.52	820.56	44.71	-0.67	120.67	8
-661.38	-588.13	614.01	56.12	-33.91	158.33	10
-383.54	-262.45	483.64	58.93	-145.72	240.84	9
518.80	-228.52	683.59	36.74	-86.00	236.97	8
-271.00	-193.12	901.86	79.10	205.57	169.86	10
-844.73	192.38	713.38	100.71	153.26	168.18	8
-667.97	255.13	729.49	-20.48	9.22	187.53	10
-186.77	97.90	618.16	-56.73	20.05	147.28	9
-207.52	-208.98	687.74	-144.23	58.32	69.06	10
-326.66	-214.84	814.94	-117.25	75.74	95.70	8
-614.26	126.95	940.43	-54.53	114.96	79.04	10
-643.31	133.30	922.36	-44.19	65.46	77.97	8
-341.06	-30.52	613.28	-63.05	41.50	95.06	9
-398.68	-46.39	709.72	-81.76	67.14	86.33	10
-488.77	58.84	656.49	-66.47	54.72	77.58	8
-523.68	-28.81	865.97	-102.63	38.30	83.07	8
-503.17	18.07	828.61	-93.78	24.72	63.51	11
-494.14	-30.03	828.61	-101.78	2.69	49.93	8
-133.06	-165.28	816.65	-100.56	-16.30	78.09	8
6.84	-220.95	687.26	-63.84	42.24	123.60	10
-81.30	-225.83	647.71	-77.67	102.87	141.54	8
-431.88	-351.81	780.27	-22.52	69.95	105.44	9
-564.94	-10.50	773.19	-9.89	27.74	95.03	10
-179.20	-180.42	873.54	-22.89	-18.34	118.90	8
-204.59	-176.03	714.11	7.54	36.19	142.61	8
-353.03	-170.65	678.47	34.21	19.35	128.85	10
-407.71	-104.25	843.75	52.46	1.37	97.05	9
-464.60	161.38	751.46	34.48	-8.79	75.84	10
-286.13	-49.07	850.34	-8.15	-30.88	82.82	8
-53.71	-157.71	851.56	-10.96	-21.42	93.99	8
-95.46	-249.51	910.40	-9.98	32.75	117.61	8
-215.58	-257.08	982.18	-5.16	40.25	114.87	11
-210.21	-255.62	950.44	13.95	49.04	114.93	8
-129.15	-111.33	882.81	16.33	80.14	86.85	10
-191.89	-154.79	781.98	-20.20	97.50	-1.25	8
-238.28	-265.14	808.84	-35.83	97.32	-7.69	8
-492.92	-525.63	1070.31	-9.83	96.01	14.56	11
-631.59	-210.94	874.27	83.89	58.50	25.12	8
-391.60	-187.26	768.07	63.42	68.24	-61.83	8
-805.91	-441.41	862.79	54.35	92.50	-131.23	10
-923.58	-323.49	663.57	72.14	-12.02	-98.97	9
-660.40	-434.08	731.69	54.81	-70.56	-64.76	10
-200.68	-110.35	397.95	76.11	-78.58	-12.42	8
-358.15	-231.20	485.11	-1.98	34.88	-24.57	8
-782.23	-155.76	951.90	-20.14	74.80	-47.30	10
-759.28	74.95	1102.78	70.53	-65.09	104.55	9
-264.16	282.71	912.84	56.03	-96.68	163.30	8
-361.82	76.17	882.57	-4.36	-76.75	131.81	10
-314.70	-232.18	925.05	-17.76	-90.67	106.05	8
-149.90	-267.58	764.65	-16.72	-92.93	143.25	10
-137.70	-394.04	831.05	-38.79	-64.79	192.60	9
-99.61	-299.56	770.75	-36.19	-38.48	200.20	10
-183.84	-288.09	778.32	-28.99	36.80	143.95	8
-470.95	13.43	736.82	50.32	26.86	49.29	8
-189.21	38.33	645.26	-8.39	-49.29	59.78	10
43.95	-300.78	697.02	-25.63	31.92	64.36	9
-271.97	-255.86	527.10	24.63	78.46	41.20	8
-369.14	105.47	672.36	85.97	1.92	14.80	10
164.55	306.15	967.77	57.86	-48.31	19.74	8
211.18	328.37	952.15	-2.23	65.77	7.90	8
-203.13	93.26	708.01	-17.03	110.60	14.34	9
-697.02	-70.56	613.28	-44.92	100.49	65.73	10
-522.71	-329.10	986.33	-27.37	14.34	92.96	8
-398.93	-210.45	983.15	17.70	-45.04	67.14	10
-311.52	-184.33	955.32	-15.53	-62.35	88.35	9
-188.48	-31.25	838.62	-37.90	-40.10	115.57	8
-411.62	-84.96	727.54	-71.72	-2.23	151.55	10
-320.80	-278.81	854.98	-97.90	-46.23	149.26	8
-82.03	-425.05	1032.96	-62.16	-54.23	112.24	10
17.33	-373.54	972.41	-44.04	9.22	104.80	9
-164.55	-469.73	886.23	-35.22	29.48	117.00	8
-171.88	-423.34	686.28	8.27	6.41	118.90	10
-163.57	-113.53	543.95	3.88	-6.90	154.75	8
-83.74	-177.25	928.96	53.80	7.23	168.64	8
-63.23	-115.48	888.67	79.96	-12.70	104.77	11
-72.75	-55.18	788.57	79.25	-21.45	99.91	8
-32.71	-20.51	914.31	92.59	-43.09	104.86	8
215.58	271.48	922.36	89.51	29.21	71.44	10
30.03	170.90	933.11	44.80	108.15	9.00	8
-48.34	-56.64	901.12	22.58	108.28	-0.40	9
-81.30	-263.92	885.01	-12.15	117.52	27.44	8
-310.06	-288.33	922.85	10.07	154.33	51.64	10
-554.44	-205.81	915.77	-11.44	116.94	9.80	8
-428.47	-286.38	1027.10	-62.68	51.97	36.99	11
-200.93	-224.37	942.38	-65.61	75.90	64.12	8
-298.58	-291.50	668.70	-85.21	84.14	21.55	8
-349.85	-378.91	625.00	-110.72	62.59	35.22	10
-269.29	-454.83	785.64	-70.47	31.25	76.57	8
-276.61	-476.56	808.59	6.07	21.24	129.06	11
-188.23	-318.60	875.73	51.21	12.79	143.86	8
-355.96	175.05	612.06	63.72	37.11	168.61	8
-218.26	-93.02	524.66	-65.46	-80.90	136.38	10
456.30	-355.71	734.13	-117.65	-114.01	151.21	8
292.97	-387.45	1038.57	-68.42	32.96	104.49	11
-52.00	-179.69	1141.36	35.98	116.36	53.53	8
-265.38	187.26	1134.03	52.28	141.45	32.96	10
-331.05	15.38	1007.08	-10.22	152.25	42.51	8
-52.25	-245.12	921.14	-46.94	126.98	22.34	11
-366.46	-518.80	672.85	-17.43	174.10	22.16	8
-760.01	-330.32	406.01	60.61	125.03	67.20	8
-1021.48	649.41	658.20	47.42	22.74	90.03	10
18.55	-108.40	959.23	-39.79	-125.85	136.44	8
191.16	-143.80	985.84	30.33	-43.58	131.81	11
-28.08	-248.54	904.54	40.80	4.67	122.59	8
-161.38	-354.98	932.62	19.20	11.60	99.61	8
-200.68	-501.95	1063.96	16.85	25.02	107.94	10
-298.10	-306.40	941.41	8.97	43.98	114.20	8
-366.46	-379.39	767.33	-54.17	17.97	89.78	11
28.08	-643.07	862.06	-6.44	-47.94	102.91	8
225.83	-417.97	854.00	127.72	17.21	108.25	8
-222.90	67.14	544.43	46.14	-10.53	113.56	10
-75.93	-43.70	1056.64	3.75	-47.97	166.26	8
-4.88	188.23	945.80	41.99	69.49	99.46	9
-312.01	-99.85	905.76	22.00	85.30	11.60	10
-182.37	-143.07	970.95	36.68	32.35	15.84	8
107.42	-24.90	693.85	0.31	69.24	1.19	8
-135.74	-320.07	642.58	-69.70	163.24	-67.87	8
-593.02	-602.78	712.40	-32.38	137.54	-83.40	11
-767.58	107.42	946.29	50.57	41.84	81.79	8
-492.68	305.42	1066.89	-2.32	-31.04	138.52	10
-127.20	-267.82	842.29	2.66	-20.57	126.62	8
19.29	-35.64	829.10	31.74	-41.47	143.22	9
240.97	-154.30	833.74	6.90	-40.80	143.19	10
174.80	-163.82	817.14	11.60	19.50	110.44	8
63.23	-162.60	874.76	13.00	67.84	103.61	10
-56.15	-94.24	838.62	12.27	80.51	103.06	8
15.14	-86.18	846.92	-23.50	91.28	48.00	9
-202.39	-326.90	831.54	-48.95	101.17	40.22	8
-113.77	-483.64	961.91	25.67	109.56	6.01	10
41.02	-289.31	868.65	67.87	130.68	-53.50	8
-141.11	-300.54	855.71	71.81	175.60	-113.65	10
-399.66	-203.37	790.28	77.55	172.03	-68.51	9
-427.49	-60.79	686.77	44.68	159.73	6.47	8
-500.73	-119.87	659.67	22.67	169.80	33.66	10
-915.53	-354.74	760.50	44.65	156.37	70.74	8
-728.03	-176.76	997.07	108.40	36.96	114.20	10
-334.47	160.16	902.34	102.57	-21.79	97.93	9
-241.21	-111.57	1043.95	44.68	-20.60	56.21	10
-95.70	-427.25	995.61	45.59	-9.12	21.30	8
85.94	-383.54	841.31	69.09	72.24	6.99	8
-238.04	-344.24	727.29	55.76	131.35	19.41	8
-829.83	-301.27	734.86	67.50	90.55	60.46	11
-699.46	62.50	598.88	96.86	-56.73	33.39	8
-426.03	227.54	575.68	8.76	-71.04	9.34	10
-90.82	173.10	585.69	-44.22	-33.66	-12.88	8
-348.88	-23.44	656.25	-89.08	59.02	-44.68	9
-473.39	-214.36	823.00	-75.74	57.46	1.50	8
-465.82	-108.64	883.54	-13.31	1.95	30.09	10
-345.95	-20.26	848.39	11.35	-63.35	80.41	8
-214.60	-6.84	821.29	-2.93	-67.72	78.64	8
-290.04	-61.04	677.49	-23.47	-26.06	35.83	11
-502.20	-109.37	616.94	-31.43	-39.55	25.85	8
-426.03	-20.75	521.73	-46.60	-76.32	61.61	8
-446.29	-92.29	833.50	-39.67	-71.04	81.73	10
-610.60	-52.00	922.85	-48.80	-99.73	74.86	8
-274.66	-448.24	1155.27	-100.56	-164.28	102.81	9
-164.55	-386.72	761.96	-44.34	-115.84	129.43	10
-123.54	-321.29	688.96	-15.66	-135.01	109.68	8
122.07	-199.22	704.83	-5.16	-71.62	99.40	10
-69.82	-218.51	825.68	26.55	-50.45	122.50	8
-252.69	-55.42	482.18	29.02	-31.59	116.18	11
259.52	72.75	707.76	87.31	-71.14	48.03	8
403.56	124.76	664.79	70.47	21.45	28.26	8
[truncated: 50 more rows]
