# Supplementary material for: Complexes of vertebrate TMC1/2 and CIB2/3 proteins form hair-cell mechanotransduction cation channels
Source: eLife. 2025 Jan 8;12:RP89719. doi: 10.7554/eLife.89719 (PMC11709434; doi:10.7554/eLife.89719)
Supplement: Figure 3—source data 1. [file elife-89719-fig3-data1.zip › Figure 3H/het/19-5-T3.csv]

Time	Lat	Foreaft	Vert	Pitch	Roll	Yaw
1	8	NaN	NaN	NaN	NaN	NaN
2	-178.47	-268.8	812.01	48.28	272.19	379.21
3	-314.45	-390.38	805.42	50.87	217.8	330.17
4	-308.59	-528.81	881.84	64.82	146.58	263.12
5	-251.95	-231.2	765.14	91.19	135.31	237.34
6	-390.63	-201.42	709.96	75.13	108.52	239.14
7	-299.56	43.95	702.64	58.29	64.33	198.67
8	-395.02	65.19	676.03	-49.13	44.22	192.5
9	-366.94	-59.33	879.88	-96.34	20.54	219.18
10	-127.69	-89.11	1096.68	-168.4	-18.68	242.43
11	83.5	-180.18	1164.06	-165.25	4.55	251.07
12	26.37	-350.83	1054.93	-148.28	37.48	229.89
13	100.34	-478.52	1070.07	-110.08	34.15	200.32
14	80.57	-443.85	963.38	-55.66	44.07	209.11
15	111.08	-393.31	1024.17	-63.87	48.68	195.47
16	156.98	-388.67	1061.77	-64.54	80.08	155.24
17	36.13	-550.54	1002.2	-44.77	94.06	106.84
18	-12.94	-681.4	933.59	42.33	117.89	58.14
19	-353.03	-286.62	765.14	128.97	149.99	47.7
20	-390.87	-130.13	823.73	72.39	82.34	61.49
21	-190.19	-122.56	1052.73	44.56	60.73	66.28
22	-35.4	-73.97	1007.32	-41.44	68.12	70.1
23	-223.88	-452.15	1130.86	-138.15	105.87	98.97
24	-242.43	-580.57	1028.32	-104.71	63.54	148.44
25	-328.13	-538.09	938.72	-52.49	29.82	155.27
26	-376.46	-586.43	939.94	-6.35	-24.17	171.11
27	-174.32	-504.88	995.61	10.28	-69	169.01
28	82.76	-352.29	860.35	43.58	-68.57	154.24
29	20.02	-419.92	973.14	12.21	-21.73	130.46
30	46.88	-446.53	845.21	54.17	-0.15	78.98
31	-30.52	-387.21	746.34	84.32	19.62	-8.61
32	-279.3	-492.92	883.54	78.43	-4.33	-29.85
33	-23.93	-366.46	855.22	54.29	-48.83	-13.49
34	99.61	-430.91	1031.01	17.36	-41.2	-36.19
35	107.91	-387.7	1062.01	5.8	10.93	-25.91
36	-26.37	-423.83	1042.24	-16.33	25.33	-6.38
37	-4.64	-470.21	1012.7	-30.18	44.07	17.24
38	-15.38	-523.44	961.43	-22.09	30.67	6.68
39	52.25	-491.7	927	-8.3	34	-1.4
40	32.47	-442.87	935.06	-7.97	39.52	0.52
41	22.95	-291.5	848.88	-30.49	44.74	22.46
42	30.52	-487.55	791.99	-41.72	104.37	1.89
43	40.53	-435.3	761.72	37.08	155.36	-99.85
44	-274.66	-337.4	729.49	18.1	103.24	-148.74
45	-109.62	-377.93	792.48	-3.11	66.89	-124.21
46	-248.54	-436.28	851.56	-12.42	56.37	-20.78
47	-295.9	-363.04	1080.57	-10.28	49.1	73.03
48	-220.46	-369.63	1301.03	36.53	37.72	84.9
49	-178.22	-155.27	1148.19	80.78	11.9	25.91
50	-134.28	-239.01	1064.94	63.2	-9.77	8.09
51	22.95	-243.9	1041.5	50.26	-19.35	41.69
52	104	-221.68	1072.02	11.99	25.97	54.72
53	-166.99	-395.51	947.27	8.09	77.97	60.73
54	-267.33	-387.7	894.78	54.57	28.5	53.96
55	-156.01	-209.72	883.54	60.39	16.02	67.93
56	-28.08	-258.3	1035.89	15.23	35.28	44.98
57	-111.57	-193.6	973.88	-24.32	66.16	24.9
58	-53.71	-247.8	948.97	-62.62	59.05	60.76
59	-75.93	-345.7	992.19	-79.16	72.14	97.72
60	-234.38	-269.29	944.34	-79.93	69.03	105.19
61	-234.62	-282.96	937.5	-103.79	63.35	102.91
62	-228.27	-219.97	927.73	-121.58	42.69	73.7
63	-77.88	-224.85	1025.39	-147.92	28.63	30.7
64	-151.86	-354.98	1070.07	-175.75	41.87	5.07
65	-205.32	-542.97	1013.43	-162.38	40.19	26.86
66	-91.06	-656.01	998.54	-93.41	6.87	49.19
67	7.32	-554.44	952.39	-46.14	43.28	8
68	-504.64	-115.72	808.11	-5.98	145.51	-31.22
69	-987.3	-90.82	765.87	-36.56	173.52	29.54
70	-684.81	-158.94	821.78	-72.02	40.41	33.02
71	-431.64	-185.06	762.7	-62.84	25.18	45.01
72	-390.63	-288.09	869.38	-38.33	47.24	64.51
73	-504.39	124.76	733.4	12.33	67.66	53.22
74	-488.28	-530.27	1171.39	-19.01	44.31	14.43
75	-469.24	-540.28	1044.92	66.65	59.57	24.11
76	-624.51	-273.68	778.32	14.8	86.15	28.11
77	-570.07	-372.07	879.39	29.82	91.8	0.43
78	-518.55	-174.32	732.67	37.54	199.55	-97.75
79	-1875.73	-384.77	666.5	50.17	182.98	-142.24
80	-1391.85	-307.37	666.02	25.82	-183.26	-14.53
81	-856.45	-350.59	709.47	28.5	-307.83	100.1
82	-263.92	-186.52	647.22	1.8	-215.91	135.01
83	-256.35	-63.96	514.89	-45.01	-152.4	128.66
84	-377.69	-346.68	641.85	-64.7	-67.78	136.38
85	-653.32	-177.25	784.67	-103	-58.07	151.58
86	-433.11	-343.26	1000	-73.73	-90.24	171.63
87	-171.63	-367.92	815.19	34.61	-75.56	168.03
88	11.23	-243.16	822.02	82.67	6.23	130.19
89	-444.34	-67.87	873.29	30.3	20.72	81.76
90	-245.12	-218.02	886.72	-8.45	34.55	25.15
91	-335.69	31.49	813.96	-14.47	61.58	-11.69
92	-366.94	22.46	805.18	-114.65	97.72	-117.77
93	-880.37	-508.54	925.54	-136.99	112.34	-171.2
94	-897.95	-302.73	742.19	-107.42	23.62	-82.46
95	-700.44	-470.95	820.56	-117.98	-36.87	4.97
96	-700.2	-513.67	876.46	-81.76	-80.99	88.53
97	-513.18	-514.4	723.39	-52.89	-103.61	125.15
98	-388.92	-546.88	727.54	-19.93	-82.43	109.16
99	-260.01	-391.36	707.52	-17.33	-70.43	109.83
100	-334.96	-456.3	972.41	53.31	-27.28	122.47
101	-377.69	-70.31	1163.33	105.93	-24.02	92.1
102	-360.35	-101.32	1046.39	50.81	-14.5	37.11
103	-367.19	-263.43	1006.59	11.75	-16.48	35.34
104	-473.63	-230.47	887.94	-31.49	-27.65	60.49
105	-578.86	-321.78	843.75	-53.5	-47.94	52.34
106	-297.61	-497.31	921.88	-77.33	-77.15	21.3
107	-108.89	-507.81	817.87	-36.38	-42.97	33.11
108	-312.26	-442.38	843.51	26.76	-5.65	43.91
109	-313.23	-421.63	852.78	59.66	-31.37	41.75
110	-397.46	-327.39	961.67	77.21	-31.52	52.31
111	-586.67	-272.22	828.61	79.74	-50.35	134.8
112	-287.11	-289.06	729.49	66.59	-80.41	138.79
113	-255.86	-246.34	847.66	51.36	-52.4	119.48
114	-203.37	-48.58	879.88	18.4	-16.75	117.25
115	-239.01	-100.34	1061.04	3.45	1.92	106.26
116	-366.21	-306.15	1051.76	37.17	7.39	114.53
117	-387.94	-206.54	853.76	69.15	-15.47	110.6
118	-596.19	-445.07	1023.44	61.71	-35.77	143.92
119	-260.01	-312.01	942.63	90.18	-76.87	165.83
120	-114.99	-327.15	959.47	104.61	-48.77	163.76
121	-94.24	-384.77	1121.58	128.42	-26.31	165.62
122	-214.84	-252.44	795.9	156.13	-3.78	169.04
123	-103.76	-146.73	725.83	129.21	-9.67	159.97
124	-52.73	-57.37	676.03	86.88	6.41	161.47
125	5.13	-94.97	732.18	58.2	9.92	134
126	90.58	-154.3	894.53	69.12	17.61	122.04
127	-87.89	-217.77	822.27	71.11	54.69	106.38
128	177.73	-16.6	683.84	46.72	52.28	55.11
129	-69.58	58.11	620.85	-5.1	112.46	20.2
130	-38.09	56.15	748.54	-14.04	97.96	5.65
131	512.7	118.41	811.52	36.01	73.85	-73.58
132	-19.78	83.01	804.2	14.47	198.36	-122.1
133	-499.76	-9.03	703.37	-24.11	186.34	-176.57
134	-333.01	-96.68	676.51	-64.58	149.05	-269.65
135	-1059.81	-464.6	237.06	-117.16	177.76	-264.25
136	-1417.48	-696.53	934.08	-132.87	45.53	-90.09
137	-448.24	-589.36	1394.29	20.32	-72.14	-112.18
138	-420.9	-249.02	836.91	52.03	-72.42	-174.35
139	-381.1	-584.47	874.51	-21.03	-115.08	23.74
140	-262.7	-447.51	733.15	66.5	-107.67	221.44
141	-223.39	-150.88	820.56	86.61	-94.88	265.53
142	151.86	140.38	875.24	37.51	-66.07	257.14
143	320.07	-274.9	1165.04	-12.73	-1.34	267.33
144	438.72	-103.27	1196.04	44.19	61.92	277.65
145	45.17	101.32	654.3	-3.94	170.62	271.09
146	-340.09	-142.33	452.39	-70.43	155.85	262.21
147	-496.58	-499.02	460.94	44.04	128.08	214.26
148	-736.82	133.54	709.72	109.99	121.46	146.76
149	-821.29	219.73	1033.69	55.21	58.01	49.71
150	-329.59	-133.3	957.76	47.52	16.33	15.47
151	-799.32	-491.21	815.67	19.26	8.39	4.18
152	-920.41	-600.83	726.81	27.56	-130.65	177.25
153	243.16	-386.72	875.49	32.32	-155.73	206.51
154	342.77	-283.45	929.93	24.02	-33.97	175.54
155	125.49	-118.41	895.02	8.09	74.01	242.74
156	-65.92	8.79	601.56	-32.93	80.32	187.04
157	-49.07	-238.77	715.09	-109.47	48.07	153.38
158	122.56	-519.04	1072.51	-94.76	52.89	146.76
159	55.18	169.19	956.05	3.2	76.23	133.03
160	-342.77	-21	935.3	8.88	88.5	99.03
161	-253.17	37.11	587.89	36.74	74.01	67.72
162	22.95	-49.56	736.82	-20.14	89.02	88.56
163	94.73	-171.14	812.5	-44.83	114.56	79.5
164	-124.51	-330.08	890.87	-78.4	125.4	70.5
165	-299.32	-198.97	900.39	-39	100.19	59.3
166	-388.67	-223.39	993.9	-3.48	82.98	62.84
167	-441.41	-165.04	863.28	11.69	76.66	94.45
168	-253.42	-160.16	688.72	-15.11	45.99	140.26
169	-110.84	-87.4	514.16	-0.24	-7.26	76.6
170	127.69	-74.95	1007.81	-23.22	-42.6	-45.41
171	227.05	-157.23	1030.27	28.9	49.1	-62.68
172	-31.74	-233.64	895.51	44.46	139.53	-46.75
173	-948.24	-221.68	724.12	24.05	198.24	6.56
174	-568.36	-149.66	723.14	3.27	-16.63	34.64
175	282.96	-235.11	988.77	-6.41	-58.78	15.81
176	181.88	-241.7	983.4	10.1	42.76	-3.02
177	-384.77	-155.52	791.75	22.52	72.2	2.38
178	-432.37	-295.65	991.94	14.8	33.87	7.45
179	46.88	-402.34	1146.24	54.53	1.59	-14.92
180	149.9	-379.15	1107.18	109.99	78.86	-33.33
181	-210.69	-358.89	1068.6	164.7	138.58	-34.58
182	-57.86	-214.11	850.83	191.74	162.69	-30.55
183	-278.56	-167.97	758.3	187.13	239.78	-51.12
184	-938.96	-92.77	623.29	182.8	204.32	-18.07
185	-968.99	-19.53	560.55	165.01	21.94	33.66
186	-569.82	111.82	469.73	111.24	-58.84	84.96
187	-89.84	7.81	437.74	23.22	27.22	66.01
188	-319.58	26.37	398.19	-36.04	47.36	46.2
189	-327.15	-145.02	664.31	-164.4	36.41	20.6
190	-84.23	-186.28	1086.18	-141.57	24.69	16.91
191	-194.82	-259.28	1091.31	-120.51	54.81	29.36
192	-277.59	-322.51	1128.17	-113.68	63.14	48.37
193	-230.96	-109.62	841.8	-117.4	51.27	49.41
194	-162.11	-163.57	760.01	-181.61	61.58	74.07
195	-366.7	-292.24	692.87	-148.62	107.06	76.9
196	-573	-314.7	669.68	-104.83	111.72	52.4
197	-460.69	-404.3	698.73	-27.28	103.06	51.88
198	-159.18	184.33	768.31	18.16	120.03	9.49
199	-932.62	52.98	654.3	-41.47	207.7	2.14
200	-532.71	-334.72	688.96	-43.64	108.7	37.02
201	-275.39	-199.71	978.27	-14.83	127.69	-42.72
202	-391.36	-258.06	949.95	-8.21	173.28	3.57
203	-763.43	-276.12	740.48	-7.66	165.77	14.71
204	-921.88	-324.95	809.08	-5.86	99.43	38.02
205	-744.63	-254.39	771.73	-8.33	45.93	34.24
206	-659.18	-260.25	869.63	-36.83	34.61	83.5
207	-658.45	-262.45	900.39	-49.47	27.04	146.12
208	-762.45	-190.92	969.73	-67.54	6.99	162.05
209	-684.81	-306.88	977.78	-117.03	-75.53	166.81
210	-521	-566.41	1062.99	-103.85	-78.64	146.51
211	-692.38	-468.02	861.57	-64.33	-47.3	146.79
212	-470.95	-400.88	790.04	-61.61	-83.56	86.67
213	-336.18	-455.81	783.69	-5.52	-65.03	29.85
214	-330.81	-363.77	730.47	22.55	-45.96	20.48
215	-359.13	-436.77	801.51	50.75	-16.48	8
216	-529.3	-433.11	837.4	95.21	-9.06	-13.49
217	-572.75	-211.43	748.54	142.09	-24.29	-7.75
218	-591.06	-210.45	787.11	124.21	-43.18	29.14
219	-587.65	-103.76	716.8	113.07	-61.55	45.5
220	-496.34	-37.35	750.24	88.62	-76.66	112.49
221	-495.12	-79.35	942.38	39.03	-84.47	160.03
222	-368.9	-248.54	1022.46	10.1	-103	180.57
223	-353.27	-332.52	1032.47	-11.14	-113.37	220.64
224	-292.97	-431.15	916.99	-43.79	-124.66	265.66
225	-132.32	-490.23	799.07	-45.62	-113.46	271.76
226	-216.8	-386.72	526.61	-19.71	-100.89	242.98
227	-162.6	-604.49	750.98	4.18	-124.79	225.46
228	53.96	957.28	1071.04	73.73	-119.93	230.99
229	3.17	-91.55	1014.16	12.27	-69.61	180.33
230	12.94	-29.79	972.9	79.16	-63.78	133.61
231	76.9	-199.71	864.75	103.33	-65.12	110.2
232	233.64	-347.41	888.67	100.77	7.54	74.71
233	-25.15	-301.51	841.06	106.87	50.93	38.39
234	9.03	-304.69	891.85	99.27	0.4	25.57
235	3.17	-117.68	853.52	103.06	-19.53	23.32
236	251.22	-62.74	726.07	75.13	-12.12	20.2
237	222.41	-137.45	1101.81	90.33	120	4.76
238	-267.33	54.69	729.98	147	229.1	-6.41
239	-542.24	109.62	567.14	70.43	154.91	56
240	-304.44	-228.03	428.47	-10.65	69.37	82.7
241	288.33	-411.87	650.88	-55.02	31.52	112.18
242	317.87	184.08	1079.1	-47.06	156.77	46.88
243	-228.52	-207.03	978.52	-53.31	223.88	-44.89
244	-251.95	-210.45	981.69	-52.58	189.67	-39.22
245	-139.65	5.13	857.42	-153.63	192.23	-27.1
246	-100.59	-419.43	841.31	-190.06	214.63	-25.51
247	-660.89	-639.65	666.26	-172.85	245.57	-2.47
248	-940.92	-451.66	657.47	-94.06	169.4	37.66
249	-526.37	-230.47	828.61	-31.37	76.9	53.47
250	-307.13	-195.31	837.4	27.47	64.21	54.84
251	-185.3	-51.27	811.77	39.98	93.2	73.15
252	-499.27	81.05	811.52	18.31	133.88	96.28
253	-452.64	75.93	759.03	-61.8	120.18	61.77
254	-242.68	-205.57	804.44	-92.62	137.82	-35.1
255	-673.34	-371.34	770.51	-46.63	157.44	36.83
256	-1027.83	-197.02	653.08	-10.56	87.19	85.88
257	-494.14	-77.64	948.73	-10.8	-44.07	110.44
258	-220.46	-214.6	937.5	9.22	-44.43	100.74
259	-130.62	-170.17	738.77	-5.46	-27.62	90.67
260	-242.43	-258.3	846.19	-24.72	-6.74	96.71
261	-224.12	-315.67	1017.33	-33.69	9.98	100.01
262	-304.69	-321.29	946.78	-61.92	79.68	67.23
263	-692.38	-431.15	848.14	-52	92.32	81.21
264	-428.71	-407.47	961.43	-11.14	31.37	117.77
265	-233.15	-349.12	941.65	33.54	27.19	89.66
266	-201.17	-163.57	869.87	29.48	37.63	91.89
267	-201.42	-171.39	882.57	12.3	64.79	114.47
268	-361.57	-363.28	972.41	16.33	118.04	85.08
269	-616.94	-357.42	916.26	8.18	139.83	49.59
270	-682.13	-465.09	894.29	-4.03	92.1	-8.33
271	-485.35	-512.21	811.77	11.32	90.94	-7.81
272	-753.42	-252.69	630.62	86.24	112.34	37.2
273	-957.28	-193.12	840.58	62.65	9.67	81.7
274	-629.39	-186.28	949.46	32.2	-149.6	150.88
275	-445.07	15.38	824.46	-18.04	-233.18	124.24
276	63.48	-46.88	725.83	-64.58	-230.87	76.29
277	432.37	-76.17	772.95	-86.64	-133.15	13.64
278	311.52	-460.69	847.66	-109.77	59.45	24.6
279	-500.24	-460.21	802.49	-23.8	218.54	45.04
280	-771.73	-315.19	737.06	16.82	141.78	51.85
281	-603.76	-518.31	1087.16	43.43	51.12	36.65
282	-450.68	-41.02	903.56	60.42	56.46	46.6
283	-526.12	-119.87	866.46	-5.95	69.15	23.8
284	-596.44	-120.85	747.07	-43.06	66.16	16.94
285	-456.54	-158.94	735.84	-95.92	48.89	8.39
286	-605.47	-416.75	836.91	-83.8	29.66	2.17
287	-361.57	-232.91	1149.66	28.44	-51.82	-14.5
288	38.33	-36.87	1093.75	75.23	-4.82	2.96
289	-378.91	-341.55	1012.45	83.28	113.89	8.91
290	-595.95	-330.08	939.45	97.02	110.78	11.69
291	-742.19	-272.46	744.38	98.97	67.26	16.63
292	-717.53	-273.44	794.43	69.85	-8.64	64.03
293	-647.46	-374.02	734.86	15.08	-71.69	103.52
294	-346.44	-583.01	809.57	-44.74	-125.64	138
295	-76.9	-560.06	851.32	-21.61	-90.33	128.81
296	-127.2	-242.92	768.55	-23.56	-60.03	134.43
297	-81.3	-387.45	1022.95	-30.64	9.37	118.35
298	-592.29	-73.24	851.32	23.01	49.84	122.1
299	-321.29	-92.04	1022.22	33.54	1.1	90.58
300	-191.65	-121.83	1128.91	44.16	42.39	45.87
301	-249.27	-325.2	1210.69	54.08	76.87	39.98
302	-663.82	-168.7	783.2	38.15	62.99	29.27
303	-375.49	-531.01	786.13	-14.77	-56.03	23.38
304	-49.56	-588.13	612.3	32.26	-10.07	91.92
305	-111.82	-546.14	618.41	83.04	93.93	164.15
306	-345.7	-184.33	518.55	89.32	102.91	149.87
307	-475.1	-252.2	681.15	48.77	43.76	137.94
308	59.81	685.3	1591.06	23.47	39.58	164.73
309	-563.48	-291.26	1102.54	10.93	203.34	66.96
310	-833.5	-321.29	813.96	-7.14	93.26	83.68
311	-586.18	-238.53	766.6	-62.56	-19.23	120.88
312	-226.32	-363.77	767.33	-84.75	-27.44	122.53
313	-119.14	-339.6	726.07	-60.64	15.66	109.31
314	-338.87	-342.53	843.02	-31.59	53.04	122.13
315	-431.15	-165.28	896.97	-10.22	53.77	140.59
316	-404.79	-183.59	911.87	-23.8	27.53	90.91
317	-314.94	-223.39	840.33	-42.66	9.74	69.12
318	-401.37	-195.8	683.59	-46.39	5.52	83.31
319	-272.95	-126.22	793.95	-27.74	1.95	112.15
320	-142.82	12.94	944.58	26.21	3.88	22.92
321	-121.34	-0.73	983.4	14.92	33.11	68.73
322	-227.05	-115.23	982.42	6.47	55.24	104.92
323	-399.9	-112.79	826.66	-15.32	66.41	122.01
324	-297.61	-246.34	812.99	-24.38	16.94	105.07
325	-310.3	-307.37	937.99	-21.21	15.14	128.14
326	-222.66	-225.59	909.67	-20.57	-5.37	113.1
327	-182.62	-379.15	874.76	-14.83	-2.93	114.23
328	-131.84	-444.82	875	-6.74	16.33	177.34
329	22.95	-361.82	812.01	1.1	52.67	184.51
330	-143.55	-361.82	877.44	36.83	124.21	134
331	-333.74	-234.38	864.99	66.62	133.42	96.74
332	-432.86	-156.25	918.21	65.25	117	104.89
333	-210.69	-198.73	850.34	57.46	72.33	106.69
334	-212.16	-211.91	889.89	59.75	102.48	94.67
335	-416.75	-97.41	891.36	73.03	128.14	41.23
336	-441.16	-37.35	870.85	27.74	111.57	-13.31
337	-510.99	-84.72	896.73	-21.67	86.33	-37.87
338	-579.35	-189.94	997.31	-31.4	66.04	-52.25
339	-587.65	-149.41	1016.36	-26.61	-0.85	-40.77
340	-294.43	-241.46	889.4	-40.95	-81.76	-55.27
341	-188.48	-368.65	827.15	-12.82	-92.9	-68.88
342	-112.79	-376.22	692.63	0.46	-50.32	-28.44
343	-159.91	-328.61	750.98	-19.96	-18.22	-14.98
344	-359.86	-307.62	706.79	-33.23	46.69	-19.26
345	-568.85	-365.48	756.1	-53.28	81.57	-22.46
346	-835.69	-424.07	886.23	-40.44	82.28	-50.96
347	-791.75	-363.28	898.93	1.37	24.41	-78.77
348	-647.46	-308.84	925.54	3.6	-10.89	-79.93
349	-273.44	-191.41	994.63	-3.6	-28.35	-51.57
350	-114.01	-2.69	911.13	14.95	-23.71	-3.51
351	-238.77	49.32	808.11	16.02	-42.72	56.4
352	-269.78	-166.26	909.91	37.81	-61.77	72.51
353	-218.51	-170.65	1023.93	105.19	-38.48	85.24
354	-340.09	-98.63	856.2	120.82	27.1	84.66
355	-454.59	-206.3	780.52	77.85	23.93	70.04
356	-408.2	-256.1	805.42	23.41	15.9	100.4
357	-361.33	-146.24	771.97	0.03	27.13	96.41
358	-373.54	-247.8	967.77	-19.56	39.28	65.92
359	-439.21	-334.23	960.94	-40.56	40.1	43.76
360	-249.51	-448.24	1016.11	-13.12	6.01	28.2
361	-225.59	-406.98	918.95	8.58	26.28	64.48
362	-305.18	-398.44	860.84	21.73	39.86	102.33
363	-195.07	-383.79	958.01	78.46	71.93	126.25
364	-606.45	-422.12	933.59	123.87	107.36	82.06
365	-924.07	-475.34	661.62	118.5	-54.38	119.26
366	-461.67	-409.67	629.88	133.58	-205.47	142.36
367	410.4	-284.18	754.64	118.13	5.28	138.46
368	4.39	-67.14	751.71	122.22	108.03	146.58
369	-442.38	94.48	639.65	61.37	119.35	172.39
370	-384.77	-84.96	672.36	-8.79	53.62	194.73
371	-89.11	-145.02	885.25	-22.49	32.93	174.38
372	-103.03	-193.85	1034.91	-8.97	84.14	96.01
373	-324.22	-61.52	1204.35	8.48	133.76	53.34
374	-791.75	-23.68	961.18	-40.77	138.64	1.16
375	-683.84	-404.54	840.33	-124.27	27.04	57.53
376	-360.35	-400.15	769.29	-123.93	-22.74	71.84
377	-264.65	-342.77	754.88	-66.53	-13.28	43.09
378	-169.92	-229.74	798.34	-40.65	3.45	37.93
379	-293.46	-177.98	749.27	-0.31	30.36	58.69
380	-352.05	-352.29	861.82	11.02	26.86	118.8
381	-511.23	-186.77	707.28	15.26	27.01	161.68
382	-558.35	-104.25	750.24	29.45	-21.21	170.68
383	-417.72	45.9	740.48	29.72	-67.08	157.99
384	72.27	104.98	790.53	31.13	-121.89	133.24
385	259.03	-101.56	983.89	39.31	-50.08	124.54
386	-15.14	-205.81	846.68	31.16	35.92	142.24
387	-68.36	-245.61	824.46	16.2	64.91	180.15
388	-256.59	-2.93	674.32	13.46	71.75	184.2
389	-152.1	-43.21	707.52	-2.81	29.3	124.36
390	18.8	-118.41	883.3	-2.04	37.32	113.56
391	-76.42	-71.04	858.4	-46.23	69.52	108.61
392	-67.87	-242.92	821.04	-54.53	52.95	106.2
393	39.79	-251.46	780.03	-8.45	51.88	112.98
394	-16.6	-206.54	936.28	52.76	100.16	99.61
395	-244.87	-34.18	891.36	64.58	132.08	43.67
396	-266.11	-58.84	896.97	-26.49	117.77	-31.56
397	-241.46	-321.78	910.64	-51.64	120.09	-43.7
398	-391.11	-185.3	793.46	-76.32	147.4	-73.15
399	-651.37	-258.54	825.44	-92.59	114.75	-115.14
400	-633.54	-230.96	864.5	-74.95	39.43	-112
401	-511.72	-268.31	939.21	-43.67	-22.34	-76.02
402	-429.93	-193.6	937.74	-28.38	-34.58	-26.89
403	-447.02	-236.57	905.27	-16.36	-40.1	-16.57
404	-236.57	-246.83	798.58	-0.52	-59.84	13.95
405	-258.06	-220.46	888.92	-20.54	-27.71	12.79
406	-386.23	-320.8	844.48	-22.43	-0.76	-0.95
407	-364.75	-276.12	778.32	13.28	-65.12	17.06
408	-20.26	-294.68	889.4	34.7	-64.79	38.7
409	-107.18	-141.85	836.67	67.38	15.44	102.33
410	-317.87	-164.31	874.02	43.91	66.22	141.57
411	-308.35	-208.25	954.1	58.41	32.65	86.55
412	-264.89	-230.22	1021	59.14	-6.26	55.54
413	-207.03	-198.97	928.71	45.72	-12.48	80.84
414	-110.11	-352.29	928.22	14.89	0.12	132.08
415	-127.93	-325.2	846.44	39	30.55	152.62
416	-292.72	-94.24	821.04	60.03	42.51	130.83
417	-230.22	-103.03	840.33	56.18	22.16	128.66
418	-96.92	-196.04	874.27	57.31	33.08	123.87
419	-208.98	-194.82	801.51	77.3	49.5	118.26
420	-165.77	-207.76	880.37	75.71	61.58	142.24
421	-80.08	-277.34	968.75	73.12	98.57	130.62
422	-108.4	-259.28	917.48	87.98	123.26	99.03
423	-537.6	-51.27	660.16	61.46	113.4	104.25
424	-416.02	-66.16	640.14	-23.1	10.04	132.08
425	207.52	-319.58	1000.73	-69.82	-12.27	94.06
426	186.28	-153.56	1009.77	31.89	170.5	28.78
427	-214.11	4.39	877.2	32.5	233	9.46
428	-711.67	-43.7	832.52	-6.26	189.61	21.27
429	-555.18	-287.6	753.17	-35.13	57.16	28.84
430	-325.93	-268.55	770.51	-54.14	8.73	15.5
431	-240.72	-327.15	844.73	-64.64	-0.67	46.69
432	-167.24	-375	866.7	-35.13	16.88	78.64
433	-98.63	-121.34	802.73	-23.25	55.45	73.64
434	-329.59	-241.94	827.64	-44.89	104.92	67.72
435	-510.25	-252.2	877.2	-10.93	96.41	55.27
436	-440.92	-192.87	821.04	23.07	67.47	-9.67
437	-453.61	-479.74	780.27	17.67	48.22	-21.09
438	-387.94	-256.84	606.93	12.7	63.57	39.22
439	-707.28	-96.92	729.98	8.61	0.92	109.59
440	-385.01	108.15	591.55	42.39	-56.58	129.03
441	-192.14	282.47	660.64	17.58	-45.78	107.79
442	-114.26	395.51	832.76	-14.13	-13.98	99.06
443	-262.94	-155.27	952.88	-43.79	-20.36	108.06
444	-54.69	60.79	924.56	-22.09	7.23	92.86
445	-252.2	-187.99	1053.96	-110.05	61.86	119.05
446	-423.34	-396.24	996.34	-86.15	59.51	144.65
447	-489.99	-28.08	717.77	-102.26	6.41	185.3
448	-316.89	-453.86	809.57	-104.74	-19.38	176.94
449	28.56	-323.73	728.27	-20.69	-31.49	110.29
450	-189.7	-216.8	823	-1.59	6.9	62.41
451	-65.67	-306.64	944.34	33.87	-1.43	78.28
452	-139.16	-91.06	891.6	56.34	0.43	85.6
453	118.41	-61.04	989.5	-20.9	37.51	86.15
454	-322.51	-451.17	897.71	-22.86	69.67	62.16
455	-278.81	-286.62	819.34	-10.44	34.97	87.71
456	-501.95	-400.15	921.88	6.71	-20.84	118.53
457	-135.25	-247.07	812.01	21.51	-33.2	114.84
458	13.67	-65.92	768.55	-14.56	4.12	82.46
459	-2.44	-348.39	868.9	-64.88	46.72	110.11
460	-83.5	-318.85	933.84	-46.72	67.66	105.26
461	-56.15	-261.23	1073.24	-35.77	81.97	75.78
462	-246.83	-256.84	1056.88	-42.05	118.74	25.09
463	-304.93	-365.23	912.11	-69.82	143.22	-5.22
464	-462.65	-540.04	941.89	-76.78	122.22	-18.55
465	-503.17	-661.13	963.38	2.04	65.61	-13.46
466	-437.74	-379.15	871.83	63.6	32.38	-7.2
467	-295.41	-141.85	933.84	123.47	4.61	11.26
468	-313.72	-62.5	917.24	93.81	-16.14	58.35
469	-376.71	-197.02	828.86	69.15	-65	87.65
470	-254.15	-271	851.07	53.83	-161.25	79.56
471	55.66	-303.47	964.84	50.42	-146.48	96.56
472	-253.17	-35.4	799.32	50.72	-54.23	190.43
473	-26.61	-165.77	921.63	4.97	-40.53	223.14
474	41.26	-170.41	723.14	-23.86	-2.53	95.92
475	24.41	-269.04	728.03	-35.46	31.68	7.9
476	-96.19	-285.16	819.82	-32.84	42.36	-8.97
477	-38.33	-383.3	927.25	9	50.42	-18.16
478	-224.37	-475.59	1039.79	85.11	108.61	-32.35
479	-464.84	-185.79	1005.13	113.95	75.99	-102.81
480	-534.67	-27.1	817.14	23.53	2.81	-88.78
481	-77.64	-312.5	775.15	-12.91	0	-49.19
482	-384.52	-508.54	916.5	-14.22	89.36	-4.55
483	-306.64	-75.44	953.13	29.33	24.14	78.89
484	-110.35	-116.46	959.47	15.84	-21.67	131.53
485	65.67	-159.91	886.23	14.77	-19.35	130.77
486	-5.37	-184.08	796.88	42.27	2.11	120.42
487	-78.61	-99.61	785.89	50.69	23.47	99.61
488	-100.1	-81.79	763.43	47.09	44.92	75.29
489	-317.14	-70.07	884.03	32.41	56.46	80.38
490	-347.17	-82.03	998.29	22.71	56.79	116.42
491	-232.91	-186.52	1078.37	-37.2	75.1	118.19
492	-545.17	-200.68	753.17	-61.07	62.99	143.13
493	-411.13	-320.31	786.13	-47.45	-29.45	155.58
494	42.24	-363.77	833.01	-16.36	10.8	128.36
495	-1.71	-477.05	987.79	8.79	45.04	123.63
496	-11.23	-179.93	888.43	51.18	61.4	93.87
497	-88.38	-217.53	992.92	7.78	82.43	61.92
498	-42.48	-235.84	1024.66	5.43	108.46	3.97
499	-89.84	-187.99	908.69	20.51	127.29	-27.28
500	-281.98	-174.56	763.43	27.8	152.65	-43.58
501	-427.49	-458.01	775.88	10.28	116.46	1.56
502	-250.98	-342.53	704.59	66.01	64.58	55.45
503	-237.55	-288.33	714.11	72.14	50.17	91.37
504	-187.26	-131.59	743.65	53.86	59.57	98.57
505	-433.11	-131.1	705.32	38.82	57.62	107.21
506	-358.15	-94.48	680.66	16.91	-9.43	122.59
507	-264.16	-40.04	676.03	-10.41	5.62	153.02
508	-287.35	-77.39	757.81	-19.81	20.54	136.38
509	-221.44	126.22	748.54	1.5	-3.33	102.17
510	78.86	9.03	752.44	-18.37	21.73	114.29
511	92.04	-229.74	942.87	-23.56	90	119.2
512	-21.73	-246.83	946.04	-3.78	136.54	138.98
513	-266.85	-81.79	841.31	-6.62	135.8	136.47
514	-407.47	-179.93	731.93	-36.32	115.26	98.36
515	-206.05	-241.21	804.93	-29.45	86.61	19.13
516	-418.7	-295.9	740.23	-16.66	115.6	-5.74
517	-463.13	-297.36	764.65	9.58	88.56	23.9
518	-463.87	-179.2	698.73	33.66	92.5	33.75
519	-500.49	344.24	924.07	32.41	68.76	60.61
520	-510.25	-1.95	935.79	-27.59	14.04	118.96
521	-353.52	48.58	725.34	-14.74	-50.08	149.69
522	-197.75	62.74	710.21	-53.01	-82.37	132.39
523	-43.46	-146.24	911.87	-75.78	-75.87	118.87
524	-177	-299.07	1110.84	-106.35	-57.62	95.52
525	-155.27	-267.82	1041.99	-108.28	-60.88	106.6
526	203.37	-448.49	926.03	-88.29	-56.34	114.53
527	280.52	-570.56	937.26	-74.28	16.39	93.6
528	56.15	-527.34	937.26	-32.65	53.5	98.39
529	22.22	-330.57	915.77	-40.83	64.3	101.38
530	-112.06	-338.38	802	-53.38	143.37	82.82
531	-527.34	-436.04	842.29	-37.93	178.96	-7.63
532	-718.99	-429.44	841.31	32.56	121.7	-65.12
533	-639.89	-365.23	874.76	129.03	68.42	-86.24
534	-568.85	-139.65	863.77	171.78	52.58	-92.44
535	-565.19	42.72	970.46	130.13	-1.8	-63.66
536	-384.77	-134.77	996.58	47.82	-61.55	23.35
537	-156.74	-171.39	940.67	8.03	-115.11	69.09
538	-15.14	-178.71	939.45	-10.8	-139.5	114.99
539	143.31	-229.98	886.23	-23.1	-131.07	130.89
540	150.63	-246.09	829.1	-41.05	-82.95	161.68
541	-23.19	-174.56	752.69	-23.8	9.89	208.98
542	-172.61	-52.73	762.45	3.05	45.44	136.96
543	-93.75	34.42	722.41	33.72	20.02	-8.39
544	287.6	-113.28	732.42	32.78	23.38	-48.13
545	173.83	-186.77	727.29	13.67	106.14	-45.32
546	-306.88	-241.7	772.95	26.86	165.68	-5.07
547	-428.96	-126.46	739.99	75.65	150.73	10.65
548	-401.37	-7.32	716.31	72.6	139.83	12.57
549	-451.17	-129.64	857.18	78.43	114.38	15.5
550	-297.12	-133.3	955.08	68.39	94.94	30.3
551	-563.96	-156.25	942.87	36.22	117.86	80.63
552	-744.87	-407.96	912.11	12.33	25.76	78.61
553	-582.76	-415.28	881.84	12.85	-68.91	96.53
554	-199.71	-482.18	1003.66	14.34	-74.25	98.69
555	-62.01	-265.14	818.36	10.35	-53.04	78.74
556	-87.89	-352.29	897.46	-41.72	-17.43	90.91
557	89.36	-406.01	883.79	-32.44	3.17	134.61
558	18.31	-180.42	728.27	-14.56	33.6	133.33
559	-89.84	-12.45	832.76	-26.09	44.98	68.88
560	-105.47	61.28	844.48	-48.34	66.93	25.05
561	-250.49	-116.21	892.33	-35.1	73.46	-5.4
562	-242.92	-15.14	772.95	5.98	82.49	-17.43
563	-275.15	-67.14	846.44	9.55	79.01	-34.52
564	-310.55	-72.02	814.45	20.17	81.63	-30.27
565	-340.58	-167.24	861.82	49.71	101.38	-52.37
566	-504.64	-133.54	764.65	60.61	105.29	-46.48
567	-631.35	-243.16	822.27	73.33	77.85	-39.83
568	-590.33	-368.9	972.17	90.21	36.44	22.37
569	-438.96	-351.07	1004.88	102.63	-9.25	72.27
570	-236.33	-317.38	948.73	79.01	-25.42	83.71
571	-73.97	-219.24	845.21	47.06	10.74	95.34
572	-147.95	-180.66	769.78	15.35	33.78	100.22
573	-328.13	-418.7	849.37	-4.09	10.59	138.43
574	-370.12	-264.16	686.77	13.46	-31.89	211.06
575	-36.62	-157.71	886.23	4.18	-63.39	217.16
576	136.72	-110.11	856.69	11.23	42.33	152.04
577	-41.02	-154.79	921.14	-4.85	115.42	88.59
578	-145.75	-101.81	984.62	-12.33	126.56	74.86
579	-277.1	-116.7	879.39	-25.82	136.99	84.56
580	-242.43	-295.65	931.64	-36.29	133.3	84.59
581	-258.06	-277.59	807.13	-19.04	131.53	32.84
582	-284.91	-295.17	763.18	-13.52	121.89	1.68
583	-399.9	-203.37	638.18	-12.82	121.31	5.07
584	-544.19	-351.56	637.7	-32.17	73.46	33.51
585	-218.02	-308.59	778.32	-23.16	14.04	55.76
586	-348.63	-135.74	792.72	37.45	93.81	18.8
587	-442.87	-239.75	891.11	51.45	106.9	13.98
588	-664.79	-279.79	718.99	59.63	77.91	39
589	-614.75	-236.33	654.3	70.37	33.51	92.04
590	-544.19	11.72	548.34	69.76	-5.1	133.79
591	-457.03	215.82	599.85	23.77	-57.71	139.65
592	-256.84	570.07	835.21	-44.01	-68.57	88.71
593	-141.85	159.42	779.79	-68.39	-62.93	94.94
594	-38.82	49.8	857.18	-49.38	-19.68	119.9
595	-153.81	-90.33	892.58	-51.97	22.83	121.37
596	-248.29	-126.46	928.71	-69.43	47.3	142.36
597	-270.51	-192.38	899.17	-86.12	44.49	124.15
598	-327.64	-301.51	825.93	-92.65	31.31	125.46
599	-215.58	-238.04	704.35	-56.4	26.64	113.8
600	-349.61	-191.89	714.11	-29.48	43.4	64.15
601	-524.41	-151.37	845.7	-17.27	24.87	78.8
602	-560.3	-41.75	859.13	-31.98	-33.2	94.57
603	-392.58	-210.45	997.8	-47.12	-59.39	100.52
604	-109.13	-268.31	937.99	-33.69	-69.06	79.47
605	-174.32	-245.36	772.71	2.69	-39.12	57.46
606	-273.93	-359.62	962.4	12.51	-65.43	112.64
607	-168.95	-329.83	977.05	21.76	-74.98	187.65
608	207.52	-272.71	938.72	20.57	-69.27	185.24
609	608.89	-187.26	762.94	38.27	35.28	125.06
610	-24.17	-300.54	723.88	53.56	136.35	68.15
611	-50.78	-260.5	843.99	37.84	79.77	48.68
612	-133.54	-210.94	837.65	20.45	123.66	36.01
613	-450.44	-241.94	777.34	6.2	149.51	27.44
614	-669.43	-240.23	833.5	17.55	106.72	49.59
615	-424.8	-191.41	1078.61	29.11	11.08	125.85
616	-164.06	-78.86	1096.19	-6.77	-7.32	145.75
617	0.98	-14.4	999.76	-81.54	-3.72	102.6
618	162.6	-232.42	935.06	-104.46	-4.03	65.31
619	195.31	-460.21	932.86	-99.79	36.96	50.26
620	-37.35	-450.68	819.34	-81.18	127.2	55.82
621	-406.49	-499.02	803.96	-37.72	147.22	-9.86
622	-432.62	-467.53	742.19	45.68	108.7	-65.64
623	-342.77	-431.4	875.24	106.23	89.45	-91.71
624	-371.09	17.33	687.01	156.25	116.18	-76.45
625	-448	-5.86	770.51	38.42	153.2	-52.25
626	-808.35	-224.12	1060.55	-12.15	92.47	-62.62
627	-444.58	10.5	998.05	-0.06	-17.94	0.55
628	-73	110.6	982.67	-11.99	-3.48	1.56
629	-191.65	-85.45	822.51	-14.47	38.64	-8.3
630	-416.99	-299.56	820.07	22.52	40.16	13.28
631	-372.31	-311.04	726.81	45.38	8.21	113.77
632	-409.42	-249.51	689.7	57.56	-14.89	129.12
633	-259.52	-171.39	912.35	71.59	-11.75	131.77
634	-376.71	-44.19	945.31	-4.18	18.07	92.77
635	-284.18	-152.83	865.72	-92.74	2.08	80.93
636	-201.42	-241.46	847.66	-113.16	38.18	84.32
637	-180.18	-482.91	1019.29	-84.78	53.62	50.99
638	-196.04	-567.14	1145.02	41.5	99.06	-0.79
639	-417.72	-316.16	798.1	144.65	89.17	-39.83
640	-1040.04	-480.96	472.41	179.78	13.61	-26.7
641	56.64	-302.25	584.72	237.24	-139.07	24.84
642	529.79	90.09	485.6	183.32	107.67	37.08
643	-198.97	563.48	696.53	104.49	236.76	1.68
644	-1038.82	18.31	754.39	-3.78	220.49	-3.51
645	-751.71	-41.26	564.7	-14.65	75.96	68.97
646	-425.54	-158.69	702.88	-31.04	-23.07	58.32
647	-190.92	-14.65	784.91	-50.63	27.01	99.03
648	-407.71	-189.94	909.91	-56.4	26.76	107.7
649	-452.88	-279.05	845.21	-37.6	24.66	136.75
650	-341.55	-391.85	875.98	-32.62	49.77	109.19
651	-392.82	-162.6	722.9	-64.33	94.67	114.72
652	-544.92	-173.58	759.52	-73.94	77.21	99.79
653	-718.99	-90.58	721.19	-72.42	36.5	101.01
654	-569.34	-42.24	712.4	-62.87	-22.98	132.72
655	-333.74	4.39	790.04	-48.74	-47.91	188.57
656	-247.31	-112.06	723.88	-46.2	-36.74	193.88
657	-165.28	-117.68	843.02	-33.29	-49.22	153.08
658	31.49	-147.71	908.94	-25.27	-25.82	136.81
659	-102.78	-235.6	867.19	-7.02	32.71	107.51
660	-213.38	-177	875.98	15.66	59.36	92.04
661	-559.57	-125.24	691.89	16.08	72.02	97.81
662	-601.81	-187.99	728.76	0.58	5.19	111.24
663	-412.84	-140.87	810.79	-5.86	-24.72	118.13
664	-377.2	-175.54	893.55	-10.01	-49.22	133.85
665	-370.85	-267.58	794.68	-14.25	-54.81	143.07
666	-380.62	-168.46	791.99	-33.39	-73.3	152.53
667	-325.93	-244.63	861.82	-36.59	-117.83	154.21
668	-173.34	-213.87	798.34	-36.87	-147.22	175.75
669	57.37	-145.26	895.26	-33.45	-131.41	191.38
670	18.31	-72.51	870.36	-19.26	-86.98	183.01
671	114.5	-78.37	696.53	-11.02	-84.2	124.6
672	198	-199.22	688.96	-75.56	-92.22	75.41
673	305.18	-339.6	899.17	-58.72	-28.63	45.07
674	209.96	-257.57	1251.22	-32.38	30.21	22.8
675	26.61	-206.3	1088.38	0.31	100.65	31.83
676	-267.33	-275.39	918.95	-44.28	114.72	55.15
677	-356.45	-163.33	834.23	-96.41	56	63.93
678	-248.78	-247.56	895.26	-115.75	10.31	64.64
679	162.6	-356.45	876.46	-77.73	0.55	58.5
680	428.22	-294.92	752.93	-3.48	33.26	34.45
681	343.99	-415.28	945.56	68.3	100.71	32.59
682	2.93	-304.2	932.37	110.78	209.81	62.01
683	-325.93	-297.85	958.74	92.62	202.33	43.95
684	-483.4	-276.61	871.58	74.22	146.27	50.29
685	2.69	-281.74	958.5	55.6	88.35	42.39
686	-120.85	-200.44	964.11	40.47	133.45	31.28
687	-266.11	-149.17	889.16	19.74	139.47	71.99
688	-254.88	-177.98	852.05	-16.75	145.87	57.4
689	-261.23	-302	807.37	-9.98	156.13	34.24
690	-462.89	-411.13	604.74	2.56	148.86	-0.46
691	-616.46	-556.15	523.93	44.98	70.37	40.56
692	-461.43	-168.46	641.85	129.18	10.77	59.51
693	-511.72	-16.11	779.3	110.5	-59.45	80.81
694	-211.91	145.26	1098.14	66.44	-88.56	110.6
695	132.32	-37.35	1210.45	-22.37	-58.69	134.8
696	62.26	-371.09	1148.19	-73.88	40.59	92.22
697	-128.66	-523.19	965.33	-63.14	89.11	84.14
698	-326.9	-477.78	876.95	-65.67	78.19	103.88
699	-318.12	-315.19	921.14	-68.33	62.62	105.19
700	-248.05	-217.29	878.42	-53.34	51.97	65.89
701	-291.99	-275.15	919.19	-57.4	52.76	37.75
702	-259.52	-420.17	947.27	-37.41	15.81	16.48
703	-136.47	-454.1	790.28	56.92	0.4	1.22
704	-62.99	-389.89	729.25	109.04	6.53	-8.97
705	-112.06	-184.33	626.95	152.74	68.27	-35.58
706	-57.62	-427.98	551.27	120.21	116.7	-83.19
707	-507.08	-193.85	701.42	95.49	174.16	-139.62
708	-489.75	408.94	720.46	43.09	130.77	-15.93
709	-597.9	107.42	1260.25	14.83	91.06	62.84
710	-863.53	-200.68	1114.01	65.55	43.03	96.47
711	-514.4	48.58	498.29	137.63	-95.64	137.3
712	-132.57	-116.7	513.43	12.6	-118.56	196.04
713	-183.84	-417.48	719.24	-118.32	-55.57	267.18
714	-237.55	-352.78	645.02	-111.72	-66.74	240.72
715	-163.82	-201.9	848.14	-93.93	-56.03	207.73
716	-146.73	-223.63	924.8	-108.89	-24.14	151.98
717	176.27	-166.26	921.39	-82.28	-8.67	104.1
718	50.54	46.39	818.12	-46.45	51.39	20.78
719	7.57	-82.28	720.7	-55.02	65.58	-41.53
720	-16.6	-213.62	909.67	-45.01	83.13	-56.15
721	-135.74	-63.48	901.61	-16.54	131.26	-45.68
722	-382.08	-268.31	908.94	-3.72	165.56	-14.22
723	-385.74	-197.75	798.83	9.49	116.33	0.43
724	-290.28	-206.54	776.37	-6.13	93.78	9.34
725	-173.58	-120.12	795.17	-29.21	113.01	14.56
726	-476.56	-303.71	970.21	-21.58	153.08	47.61
727	-437.99	-469.48	949.95	1.1	109.74	14.89
728	-386.23	-194.09	940.67	24.11	90.82	34.27
729	-498.54	-197.75	888.18	16.14	68.51	83.86
730	-381.35	-106.2	735.35	0.34	50.9	103.52
731	-520.75	-105.96	695.31	-42.45	79.77	115.84
732	-914.79	-302.98	875.49	-47.45	44.04	150.21
733	-725.83	-583.01	1239.5	-9.55	-78.95	207.09
734	-568.36	-588.38	1258.3	64.39	-117	195.5
735	-383.79	-345.46	799.32	57.04	-166.44	154.75
736	-136.72	-367.43	584.96	39.61	-170.32	136.57
737	178.47	-209.96	590.82	0.31	-137.24	139.13
738	241.46	-296.63	876.22	-2.23	-94.3	106.54
739	169.19	37.84	1227.78	0.21	-46.51	127.23
740	103.52	-179.44	1228.52	15.81	-2.38	88.29
741	-136.23	-86.91	957.28	30.18	22.06	79.99
742	-213.62	-121.09	1008.06	23.62	52.4	74.98
743	-317.63	-348.39	1051.27	34.52	108.55	29.97
744	-1060.55	-215.58	752.69	115.11	116.24	-54.87
745	-909.42	-93.02	647.22	142.06	-115.72	-29.45
746	-235.6	21.24	404.3	44.92	-290.99	82.61
747	974.85	-367.43	638.18	-2.17	-199.34	77.27
748	410.16	-349.37	517.33	32.81	-20.45	40.86
749	276.37	-369.87	631.35	-24.32	12.6	133.94
750	282.47	-125.24	1033.45	26.06	67.99	112.79
751	143.31	169.19	1137.21	2.93	130.25	64.42
752	-257.81	-72.02	1108.64	-22.95	149.26	28.05
753	-358.15	-335.45	1105.47	65.61	122.92	6.56
754	-173.58	-150.88	897.22	171.51	104.89	12.94
755	-348.88	-77.15	588.62	160	79.83	12.02
756	-258.54	-41.5	592.53	93.63	7.45	11.17
757	81.05	-88.62	650.63	65.83	4.36	14.43
758	138.92	45.41	909.18	59.42	134.12	-20.26
759	-576.17	26.86	543.46	46.39	189.06	-15.5
760	-415.77	-236.33	752.44	-17.79	80.26	22.89
761	-218.02	-184.08	771	-25.42	94.06	37.11
762	-354	-279.05	1036.38	-32.53	114.26	28.26
763	-596.19	-28.08	710.69	9	109.89	78.22
764	-390.14	-101.32	688.96	-97.32	40.74	128.85
765	-13.18	-133.06	793.46	-177.37	52.89	129.79
766	-102.05	59.81	692.14	-243.29	76.57	128.54
767	-213.87	-365.48	1020.51	-233.76	73.43	140.47
768	-494.14	-190.92	861.08	-139.28	63.9	160.28
769	-216.55	-116.21	853.52	-111.54	4	109.16
770	-53.96	-232.67	848.63	-97.53	40.13	90.36
771	-279.3	-324.71	974.61	-76.42	66.41	86.21
772	-336.18	-251.46	953.86	-40.31	61.19	95.89
773	-426.76	-157.23	750.98	-57.34	45.68	92.56
774	-251.22	-394.29	856.93	-80.72	37.69	75.96
775	-432.62	-277.1	750	-30.49	42.82	70.8
776	-204.35	-89.84	851.56	-13.73	1.04	70.56
777	-89.36	-177	1045.65	34.73	-11.26	3.3
778	27.34	-15.38	912.6	32.2	7.81	2.23
779	-184.81	-287.6	890.87	-8.09	58.53	97.14
780	-78.37	-250.49	924.8	-21.51	70.43	112.67
781	7.57	-267.33	1006.59	8.61	107.3	41.38
782	-302.25	-186.04	942.63	15.2	125.34	40.41
783	-394.29	-97.17	940.19	10.99	110.44	86.33
784	-444.09	-113.77	839.6	-17.79	93.72	132.42
785	-537.11	-371.83	928.71	-83.86	59.57	154.54
786	-422.61	-479.25	1007.08	-66.38	4.64	151.12
787	-94.73	-304.93	805.18	-74.13	-4.03	138.24
788	192.87	-669.92	1022.22	-104.71	-11.81	118.32
789	255.37	-639.65	1038.57	-79.68	104.58	141.02
790	-340.58	-521.97	790.28	-56.15	206.54	17.61
791	-691.89	-488.77	779.54	20.2	182.92	-68.51
792	-565.67	-282.23	596.44	65.12	168.7	-96.22
793	-803.47	-398.44	774.41	74.16	177.7	-119.69
794	-680.42	19.53	882.32	138.28	47	-101.41
795	-274.17	-50.29	1192.14	113.86	-4.12	-68.36
796	-360.6	-72.51	1114.75	95.89	36.99	33.97
797	-452.88	-74.22	961.43	28.26	32.1	105.5
798	-394.29	-202.88	928.47	-14.98	23.32	105.87
799	-294.68	-259.52	800.54	-51.15	62.26	57.19
800	-560.79	-537.6	814.7	-54.11	56.52	47.88
801	-629.88	-406.98	836.67	-10.01	2.69	137.57
802	-490.48	-280.52	869.14	9.4	-67.66	199.49
803	-43.21	-294.92	927.98	11.35	-65.86	224.09
804	287.6	-472.41	900.15	-5.49	5.31	253.2
805	67.63	-462.16	903.32	12.02	133	208.95
806	-332.03	-312.99	946.78	36.04	186.16	98.33
807	-433.11	-302.49	953.86	28.47	168.49	23.25
808	-577.15	-406.01	950.68	46.81	129.09	14.28
809	-520.51	-428.47	801.76	75.44	124.08	33.63
810	-574.71	-288.82	796.63	99.09	128.05	15.81
811	-671.63	-184.81	831.05	82.28	101.44	-33.51
812	-600.34	-139.89	807.62	76.57	57.28	-71.78
813	-581.3	-144.04	795.41	60.36	70.47	-30.88
814	-767.09	-165.53	801.51	65.12	64.97	-14.59
815	-703.61	-104.74	706.3	63.45	6.96	36.77
816	-444.09	-169.43	732.42	49.99	-30.46	55.97
817	-492.92	-165.53	865.23	26.06	-46.08	82.4
818	-463.38	-195.8	962.16	-5.92	-73.36	131.96
819	-206.79	-148.19	919.92	-30.21	-68.85	149.63
820	-323.97	-359.13	1032.71	-47.24	-21.21	195.4
821	-276.61	-245.36	923.58	-33.81	-44.89	272.92
822	132.81	-258.3	827.64	-70.22	-14.31	247.22
823	-162.6	-461.18	992.92	-24.23	135.07	162.99
824	-548.34	-334.96	970.46	45.62	126.43	140.75
825	-522.22	-11.47	648.93	34.27	61.71	133.79
826	-223.39	-90.58	745.12	12.54	36.13	113.01
827	-209.47	-142.09	867.43	39.22	75.07	23.01
828	-141.11	-72.75	770.26	56.67	95.61	-74.28
829	-271.73	-175.29	830.08	42.6	135.5	-88.13
830	-581.79	-325.68	675.05	32.87	135.41	-65.25
831	-820.8	-480.22	613.04	26.95	117.49	-43.3
832	-1018.8	-247.31	436.04	102.45	66.86	-36.5
833	-955.08	-414.55	550.29	56.67	19.71	-84.11
834	-1090.33	-530.27	861.08	137.79	-60.03	-62.56
835	-1049.56	359.62	798.34	44.98	-212.01	71.2
836	-109.86	133.3	1209.47	-41.93	-249.82	131.77
837	156.01	-231.69	996.09	-66.89	-141.42	183.84
838	-172.12	-218.26	766.11	-75.1	-56.12	183.38
839	-269.78	-370.36	830.57	-80.47	-62.81	189.48
840	-215.33	-413.82	914.31	-55.69	-71.04	243.07
841	-95.95	-439.7	991.94	-13.12	-75.13	248.75
842	-90.33	-168.95	837.16	2.75	-76.78	235.14
843	81.79	-309.08	984.13	-14.34	-55.05	266.91
844	-239.99	-189.45	766.85	8.82	41.56	248.05
845	-360.84	-271.24	531.49	-16.02	59.94	151.95
846	-193.85	-475.1	724.85	18.34	33.94	55.97
847	-130.86	121.58	904.54	3.91	10.8	21.7
848	51.27	-360.35	1300.29	-65.83	19.74	44.53
849	-40.53	-280.76	1167.24	42.66	33.54	24.11
850	-156.01	-392.33	999.51	115.54	67.66	48.31
851	-120.61	-367.68	882.81	132.75	152.71	85.97
852	-349.37	-75.2	697.27	90.64	215.03	79.68
853	-977.05	-229.25	949.95	90.67	149.11	89.84
854	-750.73	-132.57	763.67	133.94	-77.03	110.23
855	90.58	-51.03	630.13	116.27	-140.78	136.78
856	186.28	-28.81	536.38	29.27	-14.5	114.72
857	-109.62	-160.4	784.42	-35.61	21.55	95.76
858	-129.15	-369.63	1111.33	6.71	-32.47	109.99
859	19.78	-30.52	842.29	62.41	-46.54	122.5
860	-104.74	-111.08	846.19	36.1	-9.4	79.68
861	-51.03	-253.17	913.57	42.76	-8.76	37.81
862	-60.79	-150.15	848.14	56.37	6.68	36.77
863	-101.32	-85.94	767.58	61.07	16.24	35.83
864	16.85	-104.25	726.32	67.32	12.08	36.87
865	29.05	-69.82	723.14	39.83	52.03	26.49
866	158.69	41.02	799.07	5.49	86.09	16.11
867	-122.07	69.82	820.07	-73.61	163.88	15.41
868	-344.24	-152.83	936.04	-127.41	157.96	45.68
869	-369.63	-131.84	891.36	-124.79	137.18	17.06
870	-460.21	-229.98	899.66	-109.28	105.96	-9.09
871	-423.83	-268.8	757.81	-89.05	77.06	0.64
872	-225.34	-233.64	699.71	-69.52	27.95	3.3
873	-286.62	-270.02	759.28	-87.4	30.15	23.68
874	-264.89	-210.94	876.71	-52.61	38.06	16.82
875	-330.81	-187.01	838.13	-8.3	56.7	-1.5
876	-518.8	-42.97	704.35	-11.69	35.19	7.51
877	-379.39	-82.76	756.84	-45.04	-26.37	20.6
878	-202.64	-250.24	815.43	-57.16	-41.96	50.78
879	-295.65	-267.58	876.22	-42.36	-3.02	78.25
880	-425.54	-116.7	809.33	-30.85	-17.7	78.19
881	-254.64	-354.74	976.81	-25.6	-41.11	106.93
882	-123.05	-369.38	1002.93	11.08	-33.84	147.71
883	38.09	-374.27	927.25	31.31	-6.93	158.54
884	-71.53	-387.21	912.35	35.28	62.19	161.9
885	-178.47	-283.2	742.68	45.32	55.27	83.56
886	-241.94	-142.82	616.46	53.44	38.57	59.2
887	10.01	-183.59	857.91	29.6	4.55	17.09
888	-140.63	-135.5	847.41	33.75	55.42	44.31
889	-276.12	-137.21	822.51	24.6	50.38	78.43
890	-250.49	-124.02	948	30.82	35.03	84.93
891	-228.52	-165.28	967.29	9.55	46.88	101.56
892	-200.44	-165.77	789.79	-10.62	53.74	92.22
893	-180.66	-200.2	737.55	-18.52	49.99	78.52
894	-159.18	-170.65	777.59	8.21	48.22	93.17
895	-283.69	14.89	685.3	25.09	47.61	94.27
896	-219.97	2.44	659.91	18.16	21.76	85.11
897	102.54	-150.39	938.23	11.96	20.81	4.43
898	143.07	-208.01	971.68	62.71	53.04	-38.39
899	139.4	-166.02	996.83	69.43	69.7	-19.38
900	36.38	-126.46	1031.49	39.61	139.65	34.27
901	-308.84	-3.91	774.17	3.23	201.23	20.63
902	-484.38	-13.43	536.13	-32.75	190.03	-33.54
903	-634.52	-174.56	533.69	-35.89	157.68	-14.53
904	-939.7	-158.69	605.47	-0.37	100.65	0.67
905	-597.17	-188.96	640.87	3.45	-24.84	45.53
906	-253.66	-372.8	1070.31	3.27	-56.76	113.62
907	-10.5	-252.2	1235.35	71.9	-7.35	151.64
908	-36.62	-184.81	1172.61	77.58	37.29	134.67
909	-20.26	-238.53	852.54	47.82	47.7	142.79
910	-252.2	-301.76	808.35	6.38	104.68	139.89
911	-429.69	-213.87	774.66	6.81	98.6	94.91
912	-422.61	-77.88	697.75	-29.94	75.96	25.94
913	-581.3	-137.7	736.82	-59.48	53.22	-8.45
914	-523.44	-217.29	875.24	-70.25	29.27	-22.58
915	-293.7	-178.71	761.96	-81.39	53.1	-85.08
916	-643.55	-476.07	768.31	-82.4	95.12	-158.51
917	-718.75	-471.92	730.22	29.21	5.86	-183.93
918	-711.43	-506.35	796.14	131.77	-38.67	-114.29
919	-581.79	-41.26	626.71	143.34	-26.55	-70.77
920	-451.42	-131.35	999.76	38.06	6.93	-136.69
921	-165.28	350.1	1034.42	121.4	-94.21	22.25
922	69.58	256.84	895.75	7.51	-32.47	180.36
923	-180.91	-27.59	872.07	-26.73	54.78	125.76
924	-682.86	-275.15	710.94	-10.83	20.26	121.09
925	-395.51	-338.13	816.16	-27.47	-78.49	161.65
926	-327.88	-410.16	784.67	-18.07	-66.04	212.62
927	-301.03	-312.99	840.82	-7.05	-60.24	191.07
928	-291.99	-283.2	892.82	20.6	-68.7	146.45
929	-64.21	-120.36	878.66	-1.25	-31.31	113.13
930	13.43	-203.37	823.97	-13.49	29.54	94.51
931	-356.69	-315.67	805.66	-2.08	112.52	12.94
932	-364.01	-192.14	918.7	56.15	37.66	-6.99
933	-135.25	-9.77	899.17	53.77	38.02	15.56
934	-129.64	-128.17	719.73	27.07	76.42	6.59
935	-196.53	300.29	887.7	35.98	89.39	49.41
936	-429.69	-115.72	883.3	0.24	81.12	58.9
937	-549.56	-250.49	979.98	62.56	38.12	48.4
938	-557.86	-4.39	805.18	83.77	9	65.34
939	-484.13	-62.99	752.2	24.38	-14.07	123.02
940	-332.28	-176.51	796.88	-15.01	-45.65	132.72
941	-369.38	-227.29	811.04	-83.62	-14.47	110.72
942	-470.46	-257.57	660.4	-132.81	-37.02	98.36
943	-184.81	-614.26	906.49	-116.42	-60.61	79.68
944	-42.24	-398.19	911.38	-28.44	-48.8	70.1
945	40.28	-303.96	933.59	-8.3	-10.44	73.36
946	-91.8	-211.67	974.37	17.49	45.84	106.81
947	-276.12	-102.05	897.71	29.88	73.21	138.15
948	-208.5	-332.28	1037.35	47.85	72.3	137.21
949	-381.59	-217.29	924.8	128.75	68.27	141.78
950	-275.15	-262.94	789.06	172.21	15.84	141.39
951	-242.19	-5.13	525.39	103.52	-59.54	170.56
952	388.67	-247.56	922.61	-8.24	-17.33	196.96
953	449.95	-198.97	926.27	21.06	184.33	163.33
954	-258.3	192.63	738.28	22.92	217.19	125.61
955	-533.45	59.33	758.06	-89.54	97.66	90.7
956	-93.51	-237.3	887.7	-144.78	24.23	65.77
957	-132.08	-214.36	985.35	-102.72	77.36	-12.36
958	-303.22	-184.81	1019.53	-74.58	132.48	-55.11
959	-680.91	-186.04	969.97	-58.41	88.35	-56.09
960	-648.68	-263.92	773.93	-69.73	17.33	-32.5
961	-122.8	-282.71	802.49	-82.95	-35.77	43.82
962	-17.09	-284.18	838.38	-64.12	33.33	11.41
963	-215.09	-474.85	946.04	-16.24	51.42	47.85
964	-204.35	-481.93	966.06	48.22	52.67	130.83
965	-199.71	-211.18	840.33	59.54	67.41	143.1
966	-366.46	-283.69	725.83	37.51	66.31	117.37
967	-260.99	-304.93	579.1	19.71	17.36	94.3
968	-367.92	-346.19	605.96	25.79	22.52	108.61
969	-534.42	-155.03	596.19	58.62	-22.55	170.23
970	-401.86	63.72	760.25	68.02	-74.65	172.45
971	92.53	79.1	807.37	60.58	-96.04	151.98
972	363.77	155.76	750.98	69.55	-29.97	175.42
973	389.4	-58.35	913.57	56.82	68.21	136.11
974	179.69	-159.18	1023.93	67.05	169.04	95.64
975	-357.18	12.94	856.2	64.64	181.34	83.5
976	-449.95	-106.45	812.99	9	143.83	73.46
977	-304.44	-52.98	708.98	-8.7	88.78	74.95
978	-173.1	-191.65	753.91	-13.61	52.28	104.28
979	-78.37	-293.46	869.63	29.27	69.37	182.07
980	27.1	-280.27	953.61	63.66	85.39	167.39
981	-83.98	-74.22	868.16	103.36	121.7	101.62
982	-197.27	-12.21	862.3	86.15	136.87	29.91
983	-443.36	-32.47	674.8	42.51	126.16	-8.18
984	-412.35	-14.16	570.31	5.13	91.03	-19.04
985	-556.64	-198.24	787.11	-16.51	84.9	-8.79
986	-556.15	-126.46	925.78	-30.7	41.11	31.43
987	-335.21	-85.21	934.57	-44.28	-4.97	-5.77
988	-230.71	-125.24	843.75	-76.05	-29.51	-66.5
989	-53.47	-333.5	842.04	-67.81	-26.31	-63.57
990	-185.06	-392.33	850.83	-49.9	4.61	-5.52
991	-290.53	-312.5	776.37	-24.29	40.07	53.86
992	-429.93	-175.05	692.38	-6.74	66.68	28.69
993	-523.44	-184.33	759.03	-26.86	78.74	-27.65
994	-688.23	-125.73	886.47	-31.46	62.38	-51.15
995	-539.55	-69.09	986.33	-1.53	11.75	-66.19
996	-303.47	-185.06	908.94	-19.47	-12.94	-72.81
997	-214.84	-154.3	698	-12.76	2.5	-58.75
998	-135.01	-294.92	528.81	-27.59	10.53	-64
999	-344.48	-471.19	460.45	-5.37	45.65	-43.3
1000	-578.61	-145.02	762.21	57.43	73.33	35.92
1001	-470.95	219.73	1149.66	137.15	-4.12	104.68
1002	-345.7	337.89	1206.3	74.34	-22.22	134.83
1003	-292.24	14.65	1044.43	11.84	-18.55	94.7
1004	-185.55	-164.06	718.75	-20.02	-13.31	77.85
1005	-173.1	-385.5	710.69	-74.58	-9.25	73.43
1006	-197.27	-723.39	891.85	-71.14	48.83	90.45
1007	-509.77	-498.05	720.7	48.4	86.18	13.76
1008	-764.89	9.77	748.54	65.28	20.39	-0.03
1009	-106.69	-0.98	790.53	-22.49	4.12	-14.31
1010	-706.79	-297.61	952.39	-47.97	110.32	-35.68
1011	-256.35	60.79	1038.33	37.38	-7.23	71.84
1012	-34.91	101.07	1083.74	-3.57	30.58	89.6
1013	-286.13	-93.99	868.16	-11.69	58.04	69.24
1014	-777.1	-264.65	642.09	31.34	33.75	110.75
1015	-650.63	-202.15	833.25	88.53	-81.79	173.25
1016	-137.45	-54.44	567.38	88.75	-126.46	133.58
1017	125	-102.29	514.4	32.75	-78.28	85.91
1018	88.62	-537.11	871.83	35.83	-37.05	84.59
1019	-327.64	-334.96	907.47	107.64	0.89	128.3
1020	-704.35	80.81	882.57	122.71	-64.54	142.09
1021	283.94	-29.79	848.14	-3.17	-76.93	54.96
1022	165.04	-109.37	718.99	-43.88	119.96	-31.68
1023	-580.32	-422.12	671.88	-46.81	120.15	-26.58
1024	-643.55	-305.66	605.71	42.3	16.69	50.11
1025	-88.87	146.97	793.46	95.06	-21.18	101.32
1026	188.72	245.85	867.19	43.73	119.17	48.03
1027	-134.28	41.5	804.44	-13.92	178.53	46.57
1028	-330.08	-62.74	784.91	-23.32	158.84	61.25
1029	-385.25	-92.53	696.53	-33.36	101.41	24.41
1030	-103.03	-175.05	780.03	-31.28	30.15	-1.46
1031	-174.56	-18.31	998.05	-15.84	98.82	34.06
1032	-537.11	-150.63	987.3	-26.89	118.68	111.79
1033	-345.7	-136.23	692.87	-17.33	106.29	104.55
1034	-438.96	-217.53	640.87	-17.43	158.84	16.45
1035	-506.35	-353.52	719.24	-55.02	141.69	25.76
1036	-701.66	-77.88	845.21	-20.94	129.73	30.94
1037	-771.24	-51.76	847.9	-6.53	77.88	44.16
1038	-618.41	-32.47	801.51	3.45	48.71	75.13
1039	-657.23	-13.18	723.88	15.78	8	109.25
1040	-749.27	-168.21	710.21	-18.34	-45.59	165.01
1041	-686.28	-194.82	841.31	-22.61	-83.89	156.22
1042	-624.76	-251.46	931.4	-36.19	-142.3	100.71
1043	-342.53	-241.7	849.61	-35.03	-156.68	108.73
1044	-395.51	-303.47	802.73	-28.41	-126.71	100.95
1045	-640.87	-251.71	779.54	-3.2	-148.9	88.81
1046	-319.82	111.82	952.88	129.52	-248.05	56.58
1047	-248.54	450.68	305.91	43.61	-186.43	70.89
1048	-401.12	122.31	234.62	-168.79	-208.56	22.71
1049	-345.21	-536.87	592.04	-176.36	-254.15	-5.22
1050	21.73	-416.5	740.23	-27.22	-296.84	-23.65
1051	146.97	-294.19	962.4	75.9	-241.82	56.73
1052	128.91	-162.35	869.87	131.87	-175.42	206.33
1053	366.46	-96.68	701.66	92.96	-120.42	252.17
1054	302.98	-256.35	735.84	66.13	-48.37	260.19
1055	260.5	-163.82	617.92	60.7	-32.9	250.67
1056	-30.27	-5.86	488.53	45.68	-30.18	268.31
1057	216.06	-213.13	791.26	-23.9	-109.74	281.89
1058	512.45	-315.43	684.08	-43.98	-80.14	299.29
1059	379.88	-467.04	611.82	-68.82	-56.64	277.5
1060	722.17	-564.21	672.61	-22.61	-26.06	198.64
1061	744.14	-493.9	802.49	7.69	12.36	145.69
1062	-85.69	-205.81	1160.16	80.96	101.5	170.75
1063	-165.28	373.54	1032.23	108.34	54.11	140.11
1064	35.64	272.95	718.51	-2.5	-3.97	123.75
1065	314.94	67.87	675.05	-65.25	-13.06	112.98
1066	677.73	-316.41	548.83	-62.84	-6.13	78.92
1067	569.09	-472.66	842.53	-6.71	38.39	63.57
1068	505.37	-32.71	662.84	59.57	75.2	89.54
1069	345.7	27.59	926.27	12.33	109.31	79.86
1070	280.76	82.76	864.01	-33.91	94.06	111.11
1071	518.8	-223.39	876.95	-83.89	80.11	116.03
1072	588.62	-353.52	826.66	-48	140.26	59.75
1073	235.6	-393.55	834.23	-9.8	195.1	39.4
1074	21.48	-226.07	934.33	-5	215.94	41.53
1075	-8.3	-190.67	866.94	-44.62	211.85	29.63
1076	-46.88	-532.23	919.43	-44.83	206.54	34.82
1077	-186.52	-518.07	792.48	21.7	207.18	53.34
1078	-105.22	-232.91	605.47	76.9	147.52	46.17
1079	-11.47	-237.3	640.38	90.67	116.24	19.32
1080	243.9	-164.79	747.56	116.73	111.21	7.2
1081	361.57	-32.23	756.35	114.35	150.63	15.72
1082	302	189.21	787.11	72.6	203.55	-1.04
1083	283.2	-156.01	940.19	-16.05	224.76	29.45
1084	306.64	-245.36	991.94	-61.52	301.82	-5.52
1085	-244.14	-395.02	846.92	-57.65	335.48	-61.07
1086	-610.11	-337.16	633.79	-23.13	296.75	-88.53
1087	-650.88	-280.03	674.56	22.4	189.36	-36.77
1088	-226.32	-137.45	811.52	-11.54	117.4	53.62
1089	-119.14	-379.64	1009.03	-36.25	102.66	-13.21
1090	65.92	-381.84	955.08	0	122.28	-15.44
1091	-28.81	-507.08	804.44	2.9	165.28	1.77
1092	-428.22	-397.22	625.73	74.74	179.26	75.65
1093	-799.8	781.25	814.45	60.55	173.16	92.13
1094	-602.54	-56.4	866.21	-6.74	96.22	103.85
1095	-348.14	-63.48	946.78	13.95	69.92	44.56
1096	-152.1	-290.53	932.62	10.38	87.01	22.25
1097	-479.49	-186.04	750.98	7.48	128.85	35.31
1098	-665.53	-186.04	717.29	-27.65	81.85	92.71
1099	-547.61	-160.4	804.2	-49.44	7.2	105.68
1100	-549.8	-186.28	836.67	-46.26	-20.72	113.98
1101	-488.04	-102.29	856.45	-53.1	-43.95	119.75
1102	-272.95	-101.81	883.79	-63.29	-73.21	123.57
1103	-35.16	-162.35	728.03	-61.31	-74.8	127.29
1104	492.19	-318.85	653.08	-12.21	-72.08	86.88
1105	439.21	-396	692.87	30.46	67.87	59.75
1106	3.91	-357.18	1079.35	53.56	133.15	72.81
1107	-784.67	-36.62	1042.97	57.25	189.18	77.97
1108	-739.01	-139.4	847.66	18.16	69.79	37.05
1109	-163.33	-296.39	874.27	-14.1	-11.38	-7.63
1110	-22.46	-271	894.78	-0.82	46.78	-55.63
1111	-177.98	-132.32	834.72	-10.13	69.92	-63.26
1112	-404.05	-198	657.96	-56	90.7	-59.27
1113	-539.06	-343.75	587.65	-51.24	70.59	-36.77
1114	-849.85	102.05	857.42	4.67	12.91	64.51
1115	-823.73	111.08	977.54	-23.74	-91.86	115.48
1116	-189.94	-81.05	1068.36	-7.81	-119.45	103.36
1117	-269.78	-23.44	820.8	-8.39	-53.13	134.43
1118	-129.88	-221.19	939.7	-42.45	-62.5	137.82
1119	-60.3	-381.35	915.53	-31.59	-40.41	168.58
1120	105.96	-267.82	839.11	-14.22	24.93	125.06
1121	-218.02	-386.96	962.16	-11.54	71.78	121.58
1122	-403.32	-266.11	878.91	10.71	65.03	144.59
1123	-239.26	-321.53	839.11	-14.83	24.69	118.47
1124	-429.44	-385.25	896.48	-23.25	33.66	120.91
1125	-367.43	-316.65	949.71	-35.86	-1.56	125.21
1126	-230.96	-291.99	977.54	-23.99	-12.48	76.08
1127	-100.34	-320.07	1072.51	-11.6	5.19	61.95
1128	-103.52	-168.7	1004.15	6.38	10.38	86.67
1129	-115.48	-218.99	915.53	17.46	9.8	86.64
1130	-197.02	-180.18	757.32	36.22	-1.98	117.28
1131	-133.06	-442.87	798.58	61.43	16.17	158.26
1132	-133.3	-360.6	906.98	130.22	37.48	155
1133	-372.8	-78.61	868.41	177.06	88.5	119.81
1134	-667.72	15.14	622.07	135.8	46.81	90
1135	-324.95	-228.03	576.17	34.33	-66.8	127.99
1136	-36.13	-364.01	659.67	1.5	-73.67	123.41
1137	182.37	-488.04	772.46	25.67	-37.54	107.03
1138	-23.44	-407.47	682.86	41.81	-13.34	100.4
1139	-10.5	-368.16	772.46	29.33	-52.34	169.98
1140	180.91	-98.14	986.33	74.37	-3.54	132.14
1141	79.35	34.42	804.2	34.76	18.77	95.46
1142	179.69	-164.31	1031.01	22.46	17.7	124.82
1143	238.04	142.82	887.7	77.73	74.65	70.04
1144	73.24	347.9	798.58	33.75	78.64	-6.56
1145	147.46	131.84	858.4	-8.42	98.82	-37.14
1146	32.96	-127.69	748.29	5.16	122.19	-38.79
1147	-189.21	-314.45	849.85	29.82	145.63	6.44
1148	-239.01	-257.57	876.46	86.09	150.67	1.98
1149	-287.35	-81.54	601.07	73.18	124.27	-7.63
1150	-220.46	-193.36	710.94	41.72	115.88	4.55
1151	-41.99	10.25	901.61	68.12	141.54	-2.72
1152	-412.35	-20.51	616.94	42.24	197.17	-23.47
1153	-595.21	-264.65	734.38	-20.39	165.74	23.8
1154	-625.24	-245.85	816.16	7.29	88.29	42.24
1155	-427.25	15.87	897.95	6.01	74.98	33.63
1156	-427.49	-9.03	852.05	-19.87	78.25	67.93
1157	-437.99	-108.15	697.27	-82.67	58.53	92.22
1158	-356.45	-202.64	800.78	-125	39.25	86.67
1159	-394.04	-228.52	834.47	-118.44	45.96	66.59
1160	-459.23	-194.09	780.76	-100.1	31.16	57.68
1161	-281.25	-171.88	719.97	-83.37	28.14	45.56
1162	-337.4	-170.41	800.54	-61.16	45.65	22.25
1163	-409.42	-21	781.49	-37.2	44.89	89.97
1164	-399.41	-65.92	941.16	-17.15	-14.68	134.19
1165	-67.14	16.36	957.76	-9.8	-29.08	144.74
1166	-115.48	-105.71	903.81	-25.15	-11.78	157.87
1167	-42.97	-273.19	925.54	-27.62	-26.89	218.32
1168	232.42	-146.97	895.75	19.41	11.81	192.41
1169	-5.62	-6.35	831.79	-9.67	97.69	93.72
1170	-508.3	-245.61	760.74	-36.5	88.41	96.13
1171	-321.78	-358.15	826.9	-8.64	44.71	111.85
1172	-138.67	-233.89	873.29	18.07	60.27	35.25
1173	-184.33	-213.38	870.36	-1.53	66.22	-23.5
1174	-249.51	-369.38	791.99	-20.78	73.49	-24.66
1175	-445.31	-670.17	659.91	8.88	72.36	35.58
1176	-592.29	-430.91	623.78	143.55	66.86	31.16
1177	-667.72	-46.39	795.41	185.3	20.17	-25.05
1178	-512.45	186.52	735.35	135.68	-27.22	13.82
1179	-314.21	141.11	1154.3	83.74	-42.94	36.83
1180	-49.56	246.58	922.61	-26.92	-39.49	107.27
1181	-116.7	-175.05	876.46	-90.61	-9.64	148.65
1182	9.52	-324.22	851.81	-81.48	-8.51	167.3
1183	57.62	-349.61	933.84	-67.41	56.21	120.3
1184	-31.49	-234.38	828.37	-67.81	102.81	83.53
1185	-452.39	-420.41	812.26	-35.1	123.26	24.6
1186	-625.24	-179.93	790.04	7.54	41.35	4.85
1187	-187.74	-257.57	946.53	21.15	-36.41	-17.15
1188	-58.35	-275.15	881.84	39.43	10.13	-32.84
1189	-287.35	-318.12	746.58	72.48	23.86	-15.26
1190	-138.92	-33.94	661.13	103	50.38	41.23
1191	-483.15	-113.04	842.77	8	140.93	-49.04
1192	-354.98	22.46	893.07	49.71	29.45	11.57
1193	-105.47	122.8	903.81	51.61	-1.89	88.2
1194	-272.95	-18.55	920.65	-0.55	45.1	63.84
1195	-488.04	-292.97	828.61	-27.04	23.47	79.01
1196	-450.68	-212.89	724.61	-6.41	-29.05	109.07
1197	-516.11	-179.2	783.45	39.06	-73.7	148.62
1198	-207.03	25.39	647.71	35.95	-90.15	168.58
1199	-47.85	-173.34	817.38	-12.54	-44.28	154.14
1200	-85.21	-191.89	571.53	12.63	-37.99	130.49
1201	341.31	-260.01	798.58	34.52	-65.58	90.67
1202	388.67	-144.78	834.72	61.49	76.23	51.61
1203	-175.54	-56.4	603.27	46.11	143.89	28.59
1204	-580.57	-260.74	598.88	39.95	133.54	7.05
1205	-425.78	20.02	620.12	98.48	82.55	12.18
1206	-145.26	375	931.88	50.57	66.65	36.01
1207	-76.9	228.52	1135.01	-2.41	111.33	26.7
1208	-387.21	-3.66	972.41	7.39	129.49	8.45
1209	-568.6	-34.18	734.38	-20.45	96.13	-29.36
1210	-516.85	-196.78	745.36	-35	53.41	-29.11
1211	-518.8	-209.47	720.7	-14.07	42.72	0.15
1212	-627.93	-87.16	615.72	-11.81	12.05	12.97
1213	-535.16	-19.78	647.71	-44.98	-40.99	42.57
1214	-363.04	-82.28	840.58	-54.78	-97.96	68.82
1215	-314.94	-255.62	989.75	-76.14	-111.36	117.31
1216	-172.61	-403.08	917.97	-83.95	-103.18	168.67
1217	-79.59	-432.37	676.51	-55.54	-74.89	202.09
1218	-125.24	-332.03	811.77	18.43	-63.32	211.76
1219	47.61	-198.97	645.51	59.84	-91.25	185.64
1220	336.91	-193.36	630.13	72.75	-60.49	169.8
1221	302.73	-176.51	780.03	92.65	55.54	111.33
1222	95.7	157.96	993.65	82.58	134.31	68.51
1223	-94.73	62.99	1131.35	64.36	152.19	35.28
1224	-429.93	-401.86	791.99	74.01	213.23	-41.17
1225	-866.94	-52.25	958.25	104.06	154.57	-14.56
1226	-438.23	272.46	553.71	102.97	-38.67	54.84
1227	0.49	113.04	422.36	-37.17	34.97	-25.36
1228	-268.31	-477.29	635.01	-69.06	112.61	-101.47
1229	-20.02	105.22	813.48	-34.39	36.35	105.16
1230	-192.87	-44.68	912.11	-44.95	67.23	92.56
1231	-222.9	-6.84	923.34	13.21	75.26	55.66
1232	-494.63	-145.51	760.25	45.65	55.88	61.31
1233	-267.09	59.57	738.28	29.79	10.25	73.18
1234	-352.05	-161.38	867.92	-27.71	20.72	74.98
1235	-322.75	-362.79	878.66	-31.25	6.65	92.38
1236	-331.3	-239.99	756.84	-20.75	-25.33	103.06
1237	-382.08	-156.01	636.23	-29.11	-55.97	113.62
1238	94.24	-189.21	835.21	-24.29	-71.78	135.89
1239	181.88	-118.65	979.74	45.56	66.28	121.09
1240	-245.85	216.55	832.28	35.71	158.05	124.63
1241	-444.82	42.48	862.06	-61.34	108.4	145.81
1242	-294.19	-128.66	817.87	-119.42	48.25	141.69
1243	-222.9	-291.02	701.17	-134.95	38.94	140.08
1244	-132.08	-345.95	757.32	-116.24	27.01	143.25
1245	-177	-263.43	840.33	-68.91	14.31	106.96
1246	-273.44	-114.99	988.28	-5.58	44.98	30.3
1247	-353.03	4.15	891.85	4.79	40.59	-14.98
1248	-236.82	-59.81	960.45	-9.28	50.72	0.31
1249	-191.41	-251.22	784.91	-31.16	61.55	-2.11
1250	-375	-484.38	603.27	-48.46	50.02	7.02
1251	-532.71	-491.7	595.7	-1.59	-4.36	92.1
1252	-463.62	-131.1	628.66	19.44	-47.27	112.06
1253	-254.15	118.16	702.88	40.83	-86.09	103.76
1254	97.66	88.87	786.13	42.45	-91.74	73.24
1255	286.38	49.8	855.96	44.56	-29.72	57.25
1256	232.67	78.86	898.93	30.43	23.9	14.34
1257	-65.92	146	888.18	22.95	37.84	23.1
1258	-98.88	198.73	748.29	-38.06	70.65	11.72
1259	-289.06	-256.59	718.26	-109.01	61.04	-1.65
1260	-197.75	-332.28	756.1	-70.53	19.17	19.1
1261	-36.62	-278.08	949.46	-32.75	26.37	32.5
1262	-227.54	-154.79	964.6	1.5	74.46	94.12
1263	-123.54	-285.16	1045.17	-11.75	69.06	143.77
1264	-47.61	-388.67	906.74	-41.99	80.57	140.59
1265	-107.42	-491.21	916.26	-33.97	118.19	117
1266	-311.52	-264.89	810.55	-21.12	112	75.62
1267	-225.83	-285.64	796.14	-33.14	71.04	12.12
1268	-370.85	-341.06	725.1	-29.69	91.86	12.57
1269	-500	-457.28	854.98	39.58	78.34	1.68
1270	-629.64	-214.6	770.26	107.15	42.85	10.71
1271	-556.15	-14.4	894.78	96.04	-16.66	31.28
1272	-253.17	2.93	852.78	69.06	-32.87	56.24
1273	41.26	-182.37	812.74	12.73	-34.12	96.68
1274	162.11	-157.96	864.5	-4.18	-13.21	113.65
1275	217.29	-6.35	855.96	-7.17	55.36	37.17
1276	25.15	-82.28	915.28	-4.49	103.3	-9.86
1277	-596.44	-115.48	611.08	-9.25	148.04	-11.9
1278	-510.5	-87.65	649.41	-40.83	44.19	68.88
1279	-314.7	-145.51	809.08	-15.29	8.21	79.86
1280	-232.42	-31.25	787.11	-1.5	7.51	80.23
1281	-86.67	-84.72	887.45	-38.88	1.34	100.01
1282	161.87	-179.44	958.25	-43.64	44.22	108.86
1283	10.99	-213.87	976.32	-39.79	107.24	114.14
1284	-284.18	-322.02	974.12	-36.04	103.58	133.64
1285	-403.08	-304.69	916.02	-13.18	91.86	184.2
1286	-295.9	-205.81	942.63	12.85	69	161.59
1287	-209.23	-167.24	848.63	5.55	90.06	114.44
1288	-357.91	-351.56	883.79	-43.64	123.63	74.25
1289	-352.54	-358.4	846.92	-61.49	110.72	22.71
1290	-387.7	-547.85	863.28	-51.85	113.1	-6.96
1291	-485.6	-528.81	819.09	46.14	127.04	-25.7
1292	-672.61	-271.97	850.59	165.13	63.05	-41.17
1293	-439.94	84.47	783.69	185.88	1.25	-30.61
1294	-247.07	166.75	731.69	114.01	25.54	-58.26
1295	-394.53	-117.92	783.69	87.13	59.91	-50.05
1296	-714.84	-80.81	818.6	30.12	28.35	-26.18
1297	-428.71	-203.37	833.74	7.54	-60.33	29.66
1298	-155.27	-112.55	937.74	17.91	-82.46	74.4
1299	-174.56	-49.8	879.39	28.32	-82.24	112.7
1300	-164.55	-135.5	802	27.83	-88.5	138.7
1301	-33.94	-85.21	796.63	16.39	-105.83	127.87
1302	-47.12	-90.09	772.95	6.35	-66.41	115.72
1303	-186.04	-111.08	819.09	-0.34	-21.03	80.75
1304	-128.66	-95.7	816.65	8.12	18.13	55.33
1305	-232.67	-135.5	861.08	19.71	25.79	30.64
1306	-52.49	-19.78	725.34	28.72	34.94	-15.08
1307	-464.84	-149.17	679.44	-14.34	91.43	-29.66
1308	-793.46	-150.15	451.9	-37.93	43.27	50.9
1309	-1041.26	-172.12	502.44	-47.3	54.87	82.58
1310	-1115.23	-12.94	893.07	89.08	-64.09	-30.79
1311	-120.61	-12.21	850.34	132.42	-217.8	-89.54
1312	320.31	-162.11	836.67	88.5	-138.85	-4.43
1313	149.17	-242.19	804.93	28.75	-56.12	64.36
1314	-51.03	-324.95	768.31	0.43	-48.86	85.45
1315	-0.49	-367.68	921.88	9.31	-19.68	124.51
1316	-153.56	-408.2	851.32	33.57	-11.02	199.28
1317	-369.38	-366.7	895.02	65.52	-35.16	265.35
1318	-361.08	-172.12	798.83	108.12	-74.49	336.98
1319	-253.17	236.33	624.02	61.68	-96.41	323.24
1320	18.8	95.7	667.97	-8.64	-122.16	239.17
1321	308.35	-37.11	836.18	-22.31	-86.3	175.9
1322	201.17	26.37	894.78	5.89	12.79	151.34
1323	62.99	17.82	860.35	-6.23	54.41	153.9
1324	69.34	-46.14	813.72	-13.82	65.31	166.87
1325	73.97	-197.75	836.18	-5.28	87.65	179.69
1326	12.45	-343.75	842.04	-19.56	110.38	173.92
1327	-115.97	-333.5	839.36	-8.39	84.75	169.31
1328	69.34	-234.86	815.43	22.22	57.25	189.12
1329	243.9	-215.82	691.16	70.1	76.26	213.53
1330	367.43	-76.42	737.79	79.62	125.64	209.29
1331	39.55	29.54	577.64	78.77	204.19	187.81
1332	-72.02	2.93	603.03	27.59	150.63	160.37
1333	-148.44	-166.5	526.12	-1.28	117.28	161.01
1334	264.16	-396	620.61	-35.64	36.44	156.04
1335	123.29	-500.49	427.73	-35.64	0.43	144.93
1336	876.71	364.75	1218.02	9.19	-8.64	127.72
1337	812.5	491.94	1249.76	1.56	226.32	-43
1338	-815.43	168.21	863.28	-14.19	178.62	9.19
1339	-500	65.43	509.28	-38.91	70.59	51.48
1340	-16.6	114.5	381.84	-41.93	2.96	70.07
1341	110.84	-171.39	740.72	-74.25	-37.08	83.07
1342	601.81	-78.12	823	-70.5	-15.66	2.44
1343	658.2	-297.36	1225.34	-55.3	86.76	-31.8
1344	-411.62	-564.45	997.31	43.55	248.17	75.87
1345	-491.7	-304.2	803.71	62.07	159.64	189.36
1346	73.97	-92.77	834.96	97.9	87.28	52.64
1347	170.17	-58.11	681.4	89.9	99.88	-42.69
1348	379.39	-146	836.43	85.17	122.07	-59.66
1349	186.04	-104.49	771.73	75.32	183.23	-76.45
1350	-75.68	-234.13	917.24	84.53	197.54	-76.57
1351	-86.91	-201.17	880.37	72.88	233.89	-120.73
1352	-392.82	-225.83	865.72	69.95	240.3	-152.31
1353	-643.07	-50.29	731.45	48.86	202.51	-148.41
1354	-810.55	48.1	658.2	40.47	132.9	-182.16
1355	-482.91	216.31	742.19	41.69	115.75	-246
1356	-730.22	127.69	423.1	-38.09	156.56	-243.32
1357	-827.39	-203.61	310.79	-150.57	70.25	-69.64
1358	-551.51	-467.04	585.45	-142.49	-2.04	60.42
1359	-311.52	-465.82	928.22	-71.59	-0.49	85.3
1360	-247.56	-45.41	899.17	34.88	19.47	77.48
1361	-342.29	-112.06	948.49	-21.15	48.83	137.7
1362	-385.74	-230.22	1038.09	-37.11	29.02	189.15
1363	-303.71	-334.47	1019.04	20.97	32.65	189.12
1364	-285.16	-208.01	759.03	55.94	68.15	167.85
1365	-586.43	-250.24	630.37	90.73	100.49	107.54
1366	-569.58	-183.59	631.1	151.18	22.8	41.41
1367	-373.05	14.89	601.56	126.74	-0.49	21.58
1368	-186.04	-45.9	564.7	15.87	43.85	23.16
1369	-242.19	-170.65	614.01	-33.69	83.34	-26.89
1370	-513.92	-346.68	666.5	-54.05	142.67	-123.35
1371	-944.82	-219.97	535.89	-6.99	90.73	-64.33
1372	-916.5	229.25	592.53	4.58	-18.8	140.41
1373	-575.93	328.86	916.99	-42.66	-120.76	245
1374	79.59	213.87	961.43	-71.81	-80.6	145.78
1375	107.67	-54.44	825.44	-75.81	-13.31	90.76
1376	-143.31	-254.15	857.91	-93.48	95.06	40.04
1377	-626.46	-307.13	800.54	-91.03	160.61	30.27
1378	-790.77	-343.75	788.57	-105.56	74.86	76.2
1379	-705.08	-262.21	843.26	-70.34	16.36	82.21
1380	-716.06	-120.12	801.76	-45.29	-6.44	42.21
1381	-619.87	-71.29	868.9	16.94	-57.83	24.35
1382	-426.03	-22.22	892.09	6.74	-70.43	57.43
1383	-350.59	-144.53	880.37	-7.9	-45.87	124.85
1384	-321.53	-263.18	656.49	-25.51	-53.01	144.32
1385	-266.36	-391.6	675.54	-25.54	-37.9	161.96
1386	-440.67	-312.26	656.25	7.39	-6.77	167.57
1387	-416.5	-248.78	755.13	23.5	-40.1	163.97
1388	-351.81	-73.49	779.54	38.21	-78.43	145.97
1389	-234.62	-218.75	937.74	59.36	-88.59	131.01
1390	165.04	-48.1	874.76	73.94	-70.25	89.23
1391	59.57	-71.29	885.99	67.23	1.46	29.27
1392	-94.73	-84.72	764.4	20.87	59.94	68.02
1393	-117.92	-143.31	726.07	-6.84	99.64	100.83
1394	-345.46	-24.9	714.84	-1.5	97.66	89.94
1395	-323.24	121.09	676.27	9.46	82.21	70.07
1396	-350.1	110.35	883.79	-20.32	74.55	69.37
1397	-359.13	152.83	862.06	-46.14	62.23	80.84
1398	-521	-42.48	866.21	-53.65	44.46	78.49
1399	-468.51	-152.59	885.01	-30.76	7.48	96.1
1400	-367.92	-167.48	834.96	-31.43	-17	89.51
1401	-112.55	-269.04	647.22	-38.36	-44.86	67.47
1402	-41.75	-390.14	733.64	-34.21	-7.26	129.43
1403	131.59	-394.29	842.04	-13.82	17.58	131.65
1404	-55.66	-182.37	714.36	11.81	88.07	95.37
1405	-285.89	-280.03	906.01	32.35	97.02	76.66
1406	-194.82	-207.52	775.63	52.25	75.99	124.33
1407	-233.64	-223.14	763.43	58.75	100.83	149.48
1408	-471.68	-182.86	797.12	80.32	110.11	151.03
1409	-359.38	-21.97	755.13	105.74	53.62	100.49
1410	-7.08	-75.68	824.71	111.21	76.29	11.51
1411	-467.77	-73.73	802	105.47	129.7	-27.28
1412	-536.38	-34.18	787.35	75.62	63.9	-61.98
1413	-474.85	-163.82	731.2	56.24	63.17	-113.07
1414	-885.01	-335.21	699.71	61.95	46.63	-211.3
1415	-900.63	-151.37	571.53	92.16	-57.43	-172.55
1416	-560.55	-41.99	533.69	31.04	-107.03	-98.3
1417	-358.4	-128.66	575.2	-93.2	-45.26	-88.75
1418	-658.45	-257.32	706.79	-135.07	-1.83	-74.65
1419	-610.84	-101.56	1175.05	-89.39	-88.29	-23.07
1420	316.16	194.09	1006.35	-25.48	-148.22	136.02
1421	-44.68	183.59	716.55	-54.5	-7.2	128.88
1422	-448.97	-93.02	769.53	-39.34	3.23	131.84
1423	-407.47	-156.98	781.25	-16.85	-19.59	138.95
1424	-628.91	-198	821.04	-15.35	-33.48	152.65
1425	-354.25	-434.57	932.13	-17.55	-120.06	172
1426	104	-240.72	881.59	-4.64	-109.89	176.03
1427	62.74	-240.23	781.25	-14.4	-21.36	153.56
1428	-138.67	-175.54	769.29	-11.41	17.27	154.91
1429	-142.09	-170.41	815.43	1.77	28.26	146.61
1430	-35.64	16.6	794.43	3.57	37.08	119.42
1431	-223.63	28.08	873.54	-11.63	66.07	51.64
1432	-271.48	21.24	916.02	-49.01	40.83	17.09
1433	-227.78	-40.04	962.4	-39.7	61.4	-11.93
1434	-427.73	-42.72	818.12	-35.25	77.85	-33.48
1435	-494.87	-219.24	757.57	-33.94	33.97	-40.89
1436	-298.83	-203.13	761.72	-18.4	-15.41	-20.63
1437	-183.35	-326.9	828.37	-10.35	1.89	-24.35
1438	-286.38	-518.07	775.63	21.45	74.95	-56.3
1439	-944.09	-567.63	775.15	51.79	77.58	-93.11
1440	-812.01	-282.71	897.46	112.49	-79.77	-34.39
1441	86.91	-38.09	804.2	45.44	-115.57	32.35
1442	-323.97	-57.62	854.74	-17.91	6.13	-28.78
1443	-202.15	30.27	876.46	-3.69	-67.81	114.29
1444	235.35	114.5	647.22	-31.25	-40.07	137.45
1445	-162.84	-136.23	814.45	-34.33	32.29	131.93
1446	-435.3	-37.84	767.33	13.58	-9.16	158.23
1447	-380.62	-133.06	976.56	13.76	-54.6	169.65
1448	-102.05	-301.76	1013.67	34.33	-26.4	152.5
1449	-111.33	-332.52	980.96	49.56	-4.33	149.54
1450	-31.49	-208.01	929.2	21.79	19.93	163.91
1451	-151.61	-175.54	692.87	-6.74	40.01	154.21
1452	-177.73	-271.97	732.18	-45.35	-11.93	191.41
1453	201.17	-294.43	835.69	-13.85	1.86	188.84
1454	404.54	-254.88	922.12	21.03	88.1	162.41
1455	-176.27	-15.38	884.28	27.62	213.35	96.89
1456	-314.45	-38.57	910.16	-14.62	191.28	83.86
1457	-297.61	-156.98	901.37	-88.99	177.15	60.03
1458	-330.08	-282.47	881.59	-92.22	145.9	18.4
1459	-306.64	-363.04	905.03	-83.31	118.87	0.21
1460	-316.41	-297.12	889.4	-54.96	110.32	-21.03
1461	-344.73	-284.91	893.07	-24.51	82.7	-20.32
1462	-300.05	-279.05	911.62	3.97	89.72	8.09
1463	-390.87	-253.91	847.9	29.72	74.46	27.25
1464	-394.53	-265.14	805.66	9.8	59.78	52.86
1465	-265.38	-269.04	722.41	19.35	48.68	94.15
1466	-313.72	-308.84	911.38	16.75	34.39	108.86
1467	-81.54	-229	971.44	43.82	19.47	129.33
1468	-37.6	-140.14	905.27	46.08	96.41	102.2
1469	-318.85	-149.17	821.78	20.05	103.61	95.12
1470	-269.04	-281.98	827.88	46.08	91.58	118.53
1471	-501.22	-153.08	760.25	41.44	92.65	61.89
1472	-379.39	-291.02	845.46	17.94	47.79	44.04
1473	-384.77	-211.91	682.37	-2.08	44.74	46.81
1474	-451.9	-286.13	677	5.68	46.17	61.95
1475	-209.72	-126.95	698.24	27.4	15.59	71.35
1476	-244.14	-10.01	585.45	51.39	40.68	48.77
1477	-326.17	-53.47	701.66	82.37	52.43	64.61
1478	-454.35	-27.1	853.03	85.85	36.25	78.12
1479	-353.52	305.91	822.75	74.4	50.05	74.07
1480	-385.74	160.4	843.02	22.92	17.82	81.54
1481	-268.55	27.59	740.48	4.49	-8.36	114.23
1482	-170.65	-18.07	715.58	10.56	-7.14	111.39
1483	-80.08	-155.27	938.72	28.26	-0.12	112.88
1484	-47.61	-104	862.3	56.4	42.51	118.53
1485	-240.48	-67.14	656.25	23.56	67.54	143.8
1486	-305.18	-121.58	671.39	-33.39	61.37	137.42
1487	-239.75	-149.41	850.34	-26.43	58.04	113.56
1488	-198.49	-157.23	857.67	-28.29	97.26	76.42
1489	-327.64	-259.03	815.19	-44.16	105.56	77.45
1490	-279.3	-220.46	853.52	-22.09	104.95	91.22
1491	-266.11	-28.08	748.54	-26.46	111.94	15.26
1492	-442.87	-232.18	718.99	-23.68	91.89	-7.32
1493	-495.61	-382.08	514.89	-7.14	84.23	0.52
1494	-439.94	-241.94	627.69	60.42	55.21	-18.04
1495	-93.02	113.28	1172.85	-20.9	-8.27	86.91
1496	-9.77	-259.28	1098.14	20.9	60.33	65.73
1497	-435.06	-91.55	770.51	49.29	100.56	85.21
1498	-806.88	-40.04	698.97	24.05	41.78	102.72
1499	-536.38	-362.55	989.26	-57.98	-63.26	147.89
1500	-5.62	-160.64	981.45	-37.48	-82.46	179.53
1501	138.43	15.63	1021	-45.84	-10.53	143.77
1502	21.24	-77.88	990.23	-57.19	21.79	108.37
1503	10.74	-273.68	751.46	-49.26	33.87	61.55
1504	-19.29	-289.06	553.22	-36.22	100.92	15.41
1505	-127.44	-416.75	460.69	6.62	199.74	-52.52
1506	-806.15	-788.82	516.36	194.76	132.87	-83.13
1507	-610.35	59.81	247.07	261.96	81.76	-85.24
1508	20.26	487.06	670.9	24.48	79.13	-5.1
1509	63.96	-127.44	1101.81	-151.98	264.92	51.91
1510	-672.36	-260.5	1148.44	-16.11	257.6	-3.33
1511	-603.76	-235.11	973.88	81.6	160.37	-20.72
1512	-734.86	-47.85	806.4	112.82	155.58	0.09
1513	-958.25	-26.12	661.87	88.9	96.77	59.2
1514	-804.44	-85.94	698.97	4.64	-12.02	138.61
1515	-691.16	78.37	649.9	-85.82	-77.79	186.25
1516	-381.1	-91.31	817.38	-173.92	-78.19	148.56
1517	-323.97	-406.25	1044.92	-183.59	-46.3	122.59
1518	-467.04	-282.47	849.61	-164.31	-16.05	29.51
1519	-399.17	-493.16	880.37	-127.75	-53.77	-42.57
1520	-150.15	-421.14	679.93	-61.07	-30.82	-11.08
1521	-104.74	-521.24	468.51	20.48	114.38	-90.64
1522	-1082.76	-548.1	610.11	240.63	11.17	-105.41
1523	-319.34	731.93	619.38	186.71	-21.85	0.06
1524	291.99	13.67	1192.14	-38.64	139.53	111.21
1525	-511.47	-120.85	890.87	81.33	218.66	25.15
1526	-832.03	118.65	450.93	91.52	116.49	-5.71
1527	-734.62	15.14	533.45	27.71	69.76	17.43
1528	-588.87	-81.79	818.6	19.13	25.02	11.96
1529	-478.76	-57.13	644.04	-2.47	2.78	10.77
1530	-463.13	-321.53	528.32	-37.96	-4.18	48.52
1531	-416.26	-460.21	642.58	-53.1	51.51	161.47
1532	-527.1	-578.37	881.35	-12.33	57.83	176.64
1533	-535.16	-392.82	965.82	16.91	58.11	204.96
1534	-469.97	-59.33	805.66	21.51	76.51	233.22
1535	-645.51	-21.97	860.84	-1.77	71.44	138.09
1536	-600.59	121.34	780.03	-10.62	26.09	83.89
1537	-513.43	85.45	809.81	-59.33	-4.73	75.29
1538	-564.21	-104.25	793.21	-83.31	1.28	84.44
1539	-789.55	-534.18	601.32	-107.79	29.91	80.2
1540	-866.21	-549.07	926.27	-42.42	-37.63	45.38
1541	-707.52	-321.29	1012.7	19.87	-97.38	42.24
1542	-484.62	24.41	996.83	-42.48	-133.15	123.87
1543	-214.84	-144.53	976.07	-50.54	-120.21	111.45
1544	-441.41	-383.3	854.25	-34.45	-64.64	16.14
1545	-259.77	-458.74	760.01	4.7	-77.67	-39.83
1546	-111.82	-371.09	694.82	72.36	-104.25	-17.64
1547	55.91	-296.88	678.47	87.13	-12.79	75.81
1548	-240.72	87.16	658.69	70.92	78.43	59.48
1549	-631.59	223.39	1168.46	58.2	51.67	93.2
1550	-708.74	-160.64	969.24	40.92	-18.92	120.97
1551	-774.17	-375.24	830.08	37.51	-50.9	103.06
1552	-768.31	-404.05	860.6	-13.76	-137.7	135.07
1553	-504.15	-548.83	866.7	-37.51	-173.74	171.57
1554	-273.44	-445.07	689.45	-24.87	-180.02	207.58
1555	-330.57	-192.63	805.42	18.22	-188.72	167.66
1556	-26.12	-26.12	660.4	1.5	-210.11	121.92
1557	436.04	-136.72	599.61	-20.9	-148.28	28.11
1558	543.7	-147.22	630.86	-10.19	-40.34	-5.98
1559	462.4	-188.48	853.76	3.36	1.34	22.22
1560	20.26	143.55	920.65	47.73	108.43	68.05
1561	-610.11	98.63	911.13	52.83	113.62	67.57
1562	-698	14.16	885.01	66.53	21.67	49.29
1563	-604	-96.92	868.65	75.47	-14.83	45.17
1564	-567.87	-199.95	829.35	55.39	-62.32	86.49
1565	-324.22	-545.17	716.8	-0.27	-112.27	132.26
1566	26.61	-542.48	580.81	15.29	-111.94	161.01
1567	22.46	-385.01	557.37	55.88	-147.92	148.5
1568	144.53	-235.6	846.68	24.66	-175.42	179.81
1569	626.22	-96.68	832.76	4.82	-134	187.26
1570	631.84	-24.9	788.82	-6.29	7.32	123.17
1571	98.63	269.29	735.11	-10.38	66.71	61.71
1572	-63.23	152.34	829.59	-50.87	46.42	24.87
1573	-36.13	-81.79	1014.16	-37.87	48.95	1.89
1574	75.44	-8.06	854.49	-26	92.25	-25.97
1575	-53.71	-49.8	787.11	-81.15	157.35	-28.96
1576	-114.26	-122.31	826.66	-110.35	139.98	-69.34
1577	-132.08	-333.74	892.82	-63.96	112.18	-40.04
1578	-151.12	-181.15	811.77	-58.47	116.61	-15.53
1579	-272.22	-291.5	942.87	-56.79	105.29	-5.34
1580	-403.32	-236.08	935.79	-25.91	73.91	-18.52
1581	-212.16	-239.5	917.48	-27.89	31.07	2.84
1582	-111.33	-308.59	921.14	-54.41	44.1	18.04
1583	-97.41	-401.37	801.03	-55.66	60.73	14.28
1584	-154.05	-379.39	849.12	-41.56	57.4	13.4
1585	-87.4	-259.28	846.92	-2.47	35.77	43.95
1586	-104	-149.66	806.88	-9.7	37.84	100.59
1587	-190.43	-182.62	844.97	-8.91	30.61	116.61
1588	-35.4	-210.69	953.37	8.73	26.18	130.92
1589	-98.63	-182.86	979.25	11.44	68.7	130.77
1590	-108.15	-155.52	917.72	0.03	82.79	98.42
1591	-168.7	-166.75	876.46	-8.88	112.52	73.91
1592	-350.59	-324.71	889.65	-2.29	98.02	48.89
1593	-348.39	-235.84	917.72	25.91	80.93	28.69
1594	-325.2	-235.11	935.3	40.86	98.39	4.85
1595	-580.32	-132.81	777.34	54.6	88.56	23.13
1596	-667.72	-202.88	835.21	43.88	7.97	85.24
1597	-328.61	-250.49	903.32	35.46	-21.24	91.31
1598	-107.18	-175.05	807.13	43.98	-14.77	67.08
1599	-201.66	-288.09	818.85	-0.92	-10.65	77.42
1600	-150.63	-374.02	893.55	-33.51	-27.31	136.72
1601	-56.15	-434.57	989.01	-15.72	-2.35	167.82
1602	-106.69	-359.38	967.53	2.32	8.18	164.95
1603	-99.61	-277.34	937.99	25.7	29.88	134.43
1604	-290.53	-77.88	733.4	20.29	43.67	133.03
1605	-340.82	-182.62	754.88	-14.77	-27.28	162.69
1606	40.28	-373.29	892.82	-3.97	-40.89	175.57
1607	256.59	-304.2	656.74	74.52	4.82	181.67
1608	195.31	-407.71	742.43	135.28	58.62	163.09
1609	-121.34	81.79	733.4	183.35	109.22	182.89
1610	-347.9	106.93	800.78	78.22	42.85	204.47
1611	-154.3	-91.31	913.57	-24.02	-2.14	196.32
1612	360.6	-178.96	1206.54	17.24	56.06	137.18
1613	-67.87	134.52	822.75	86.24	191.74	-11.14
1614	-295.41	35.89	701.17	22.58	154.39	-0.76
1615	-116.46	-76.9	838.62	-25.33	124.11	-20.36
1616	-67.14	-65.67	837.89	-53.38	117.49	-111.69
1617	-180.42	-328.61	801.27	-63.87	125.98	-105.74
1618	-469.97	-378.91	681.64	-45.84	113.37	-35.28
1619	-488.28	-374.76	854	-28.29	52.4	8.61
1620	-316.41	-54.44	754.39	1.16	18.59	7.26
1621	-341.55	-190.19	909.67	6.77	31.77	40.59
1622	-254.64	-30.03	937.99	17.33	29.88	59.08
1623	-459.96	4.88	824.71	-11.87	31.1	95.76
1624	-251.22	-69.58	760.25	-21.42	-22.4	112.18
1625	-151.86	-190.43	807.37	-13.85	-23.62	103.12
1626	-361.82	-272.71	832.03	7.32	-13.37	119.11
1627	-461.43	-209.23	730.22	19.13	-49.01	162.87
1628	-272.95	-347.9	835.45	-6.35	-118.47	185.33
1629	126.46	-164.55	662.11	18.86	-134.25	153.47
1630	352.05	-124.51	867.92	16.57	-85.17	75.84
1631	380.13	-135.5	1016.36	36.87	-0.15	27.28
1632	-24.9	-55.42	997.07	38.79	39.25	51.3
1633	-230.47	97.17	838.13	0.03	51.91	102.72
1634	-165.53	-126.71	808.35	-44.16	34.85	75.99
1635	-80.81	-217.77	808.35	-41.35	25.21	44.07
1636	50.54	-213.62	826.17	-34.52	33.51	35.92
1637	9.28	-218.99	826.9	-27.16	57.19	33.78
1638	-56.15	-177.98	811.52	8.39	52.46	47.79
1639	-44.43	-199.22	910.64	21.09	58.53	62.9
1640	-20.51	-80.81	933.11	20.54	61.55	62.44
1641	-43.21	-24.41	874.76	-8.73	94.39	81.09
1642	-114.5	-268.07	899.17	-49.32	97.08	78.52
1643	-83.25	-323.97	787.11	-31.49	96.86	88.26
1644	-182.86	-335.69	794.19	-39.83	88.13	83.83
1645	-67.14	-191.16	803.71	-15.66	71.84	86.27
1646	-154.54	-298.58	988.53	9.25	91.58	98.54
1647	-114.99	-256.84	916.5	14.83	94.39	108.83
1648	-96.44	-201.66	848.63	-5.71	95.4	72.81
1649	-224.12	-181.88	637.21	-37.14	82.34	56.82
1650	-239.26	-441.16	793.46	-52.28	69.37	94.24
1651	-255.13	-179.2	741.94	-2.17	79.71	122.19
1652	-396.73	-145.51	811.52	30.52	65.86	101.2
1653	-213.13	-147.71	914.55	67.54	13.46	95.58
1654	6.59	-92.04	1009.77	88.71	21.21	93.6
1655	-10.25	-70.07	977.29	44.92	54.38	92.32
1656	-24.9	-218.75	860.11	5.46	92.19	92.01
1657	-162.11	-271.24	798.58	3.94	109.22	78.8
1658	-161.87	-192.14	624.02	3.91	109.92	65.37
1659	-349.85	-306.64	620.36	24.69	111.39	43.73
1660	-331.54	-164.55	769.78	55.02	75.65	46.84
1661	-369.63	33.94	1072.75	67.81	37.29	71.29
1662	-257.57	283.69	1095.21	36.32	21.24	72.02
1663	-97.9	78.61	987.79	31.65	44.59	45.47
1664	-184.57	67.38	749.27	10.99	64.27	13.49
1665	-240.48	-162.6	740.48	-18.92	24.84	49.35
1666	-118.16	-109.62	760.74	-21.67	6.38	66.16
1667	-260.74	-209.96	941.65	-23.9	19.29	76.14
1668	-246.58	-81.05	902.83	-51.24	28.81	100.43
1669	-188.23	-257.57	968.75	-68.33	33.2	66.65
1670	-119.38	-347.9	947.51	-30.58	34.94	63.93
1671	-90.09	-422.85	912.84	7.48	48.58	71.93
1672	-171.88	-334.72	870.12	9.16	59.75	82.31
1673	-118.41	-380.86	736.33	17.36	74.25	51.88
1674	-529.79	-495.85	743.9	42.57	143.98	2.29
1675	-703.13	-359.13	750	109.77	47.12	-40.47
1676	-382.81	-168.21	730.96	112.46	-8.06	-63.02
1677	-22.46	-158.2	655.03	86.52	-4.21	-76.29
1678	-178.96	-186.52	650.88	11.54	82.92	-88.44
1679	-571.29	-274.17	921.63	-14.92	72.11	-111.3
1680	-308.35	-12.45	952.15	93.54	-8.85	25.45
1681	15.63	105.71	936.28	82.79	20.9	68.85
1682	-276.86	171.39	858.89	98.63	62.35	42.85
1683	-567.87	228.52	682.13	93.96	37.87	-5.68
1684	-446.78	-143.55	809.33	13.49	2.56	43.37
1685	-473.63	-225.59	798.58	27.1	-5.8	86.7
1686	-333.25	-233.64	854.25	23.53	-2.04	90.45
1687	-466.55	-167.48	824.71	24.87	2.17	69.34
1688	-424.07	-180.18	776.12	-10.74	-38.33	101.99
1689	-331.3	-181.4	748.78	-14.62	-32.56	138.15
1690	-310.55	-109.86	708.5	-10.22	-19.68	121.77
1691	-313.48	-156.98	868.41	-22.37	-21.76	105.71
1692	-109.37	-252.2	937.01	-31.68	-6.81	155.27
1693	37.35	-344.97	916.5	10.74	35.43	142.43
1694	-88.87	-246.34	820.31	36.65	61.58	90.12
1695	-480.71	41.02	631.84	8.94	46.75	114.04
1696	-114.26	-186.52	834.96	-20.08	23.99	177.55
1697	-264.16	-126.95	625.98	2.96	95.7	148.71
1698	-377.93	-223.63	824.46	-1.65	78.28	164.98
1699	-278.08	-174.07	848.39	38.09	34.58	180.24
1700	51.03	-126.46	686.77	46.42	34.36	161.74
1701	127.2	-48.34	673.83	20.17	40.16	153.41
1702	-37.84	-145.75	738.77	-14.16	68.82	165.41
1703	-197.27	-198	796.14	-39.83	66.01	200.35
1704	-226.81	-144.53	936.04	30.73	90.42	160.19
1705	-208.74	265.87	892.33	45.75	91.95	19.44
1706	-205.57	97.9	818.85	18.1	84.72	-6.23
1707	-166.5	-55.91	843.51	-35.64	67.87	14.19
1708	-2.2	-291.75	919.68	-26.28	87.74	60.46
1709	-118.65	-189.21	732.18	25.15	93.87	40.77
1710	-109.13	-117.43	809.57	17.09	85.94	25.88
1711	-155.76	-74.95	855.47	-5.46	110.99	19.1
1712	-220.95	-173.1	729.98	-30.88	133.54	6.93
1713	-372.8	-275.88	714.6	-16.05	143.19	-21
1714	-604	-265.14	588.38	21.97	84.75	-27.4
1715	-614.26	-223.88	549.8	19.26	48.31	-2.32
1716	-288.57	-85.94	702.64	-10.22	-15.63	45.68
1717	-377.2	130.37	643.31	-8.58	14.8	58.93
1718	-364.75	61.52	806.15	-25.67	28.78	101.04
1719	-348.39	19.53	948.97	-17.97	38.97	107.67
1720	-335.69	-69.82	1019.04	-16.24	21.51	90.91
1721	-278.32	-128.17	907.71	-13.37	28.84	74.68
1722	-393.31	-199.22	817.14	18.13	38.06	66.47
1723	-430.91	-138.18	735.35	-10.47	17.73	94.57
1724	-487.55	-187.5	706.54	-7.9	6.1	108.86
1725	-423.58	-184.33	691.65	-9.58	-47.76	88.23
1726	-153.08	-223.63	773.68	0.24	-71.2	102.66
1727	-26.61	-102.54	686.28	42.57	-33.66	174.53
1728	-127.69	-1.22	623.78	32.93	5.49	197.6
1729	-222.9	145.75	653.08	14.77	4.03	188.32
1730	-246.34	37.11	814.21	-21.39	-2.56	146.18
1731	-49.56	-0.73	764.16	-40.59	-22.09	74.13
1732	24.41	-67.14	866.94	-21.91	-5.98	41.02
1733	77.39	64.21	855.22	-24.87	16.05	56.92
1734	32.96	-228.27	937.99	-35.49	75.74	86.21
1735	-363.04	-357.91	842.29	-10.96	109.8	127.69
1736	-319.09	-289.06	785.4	5.86	59.6	147
1737	-133.54	-172.36	750.98	15.63	53.77	133.79
1738	-17.82	-235.84	747.8	-12.54	74.83	61.65
1739	-260.25	-155.03	664.31	0.95	87.95	36.07
1740	-180.66	-1.71	683.84	-4.67	37.66	93.08
1741	-82.76	-75.93	770.02	19.78	45.04	106.87
1742	-209.96	-87.16	850.59	44.53	54.75	101.5
1743	-232.91	127.44	778.08	84.14	45.72	107.85
1744	-11.72	124.27	812.99	61.34	55.02	44.13
1745	-89.11	84.96	863.28	34	87.46	-12.42
1746	22.46	4.15	832.76	19.78	95.03	-9.61
1747	-46.14	-152.59	884.77	27.47	136.54	1.13
1748	-242.92	-177.25	807.86	16.6	180.36	52.31
1749	-428.71	-276.61	802.98	-2.35	166.99	70.83
1750	-427.49	-303.71	602.54	-6.07	145.42	48.52
1751	-614.75	-463.13	669.19	4.67	109.22	-24.99
1752	-557.37	-384.77	702.64	62.93	34	27.68
1753	-350.1	-271.24	791.02	47.36	8.54	98.6
1754	-268.07	-252.44	897.95	61.55	31.16	123.78
1755	-245.61	-21.24	875.49	64.36	37.05	133.42
1756	-44.19	-165.77	895.02	29.48	46.97	117.34
1757	-106.2	-191.16	806.4	22.55	79.59	104.92
1758	-185.3	-20.02	534.67	2.78	91.4	125
1759	-262.21	-79.1	513.67	-16.75	109.07	142.58
1760	-259.77	0.98	677	3.85	142.79	130.13
1761	-515.38	140.14	756.1	-13.34	158.45	69.18
1762	-486.33	-49.07	859.13	-60.91	152.68	46.81
1763	-584.47	-56.64	816.65	-58.2	150.82	59.78
1764	-639.16	102.78	690.92	-45.62	103.03	39.76
1765	-821.78	1.71	687.5	-64.03	75.65	33.36
1766	-443.6	-77.39	720.21	-73.94	-50.63	82.34
1767	-157.47	-148.68	722.17	-74.37	-37.72	94.15
1768	-280.76	-54.93	670.65	-61.31	-12.94	114.72
1769	-460.69	-53.47	922.85	-37.75	-82.92	123.11
1770	-72.51	-154.05	1022.22	-17.55	-103.18	124.05
1771	263.43	-169.68	869.87	20.2	-22.13	78.64
1772	-223.39	-182.13	670.17	37.66	53.74	93.63
1773	-312.26	-171.63	696.29	61.34	-5.92	175.26
1774	-106.2	-63.96	741.46	66.89	-15.72	147.37
1775	-27.34	-34.67	775.88	67.78	23.1	95.86
1776	-248.29	-156.98	870.12	67.14	73.97	44.71
1777	-221.44	13.18	691.16	68.08	47.91	34.12
1778	-148.44	-39.31	638.43	25.63	46.88	33.54
1779	-27.34	-356.2	657.47	37.51	82.15	1.01
1780	-523.93	-364.01	436.04	148.86	113.83	6.04
1781	-298.34	-318.6	642.33	184.05	100.77	48.8
1782	-283.69	-179.93	971.68	155.91	190.7	-4.97
1783	-497.56	5.86	883.79	103.09	188.87	48.31
1784	-418.21	312.5	791.75	70.83	162.32	70.07
1785	-597.9	121.34	676.27	11.41	154.69	78.74
1786	-625.73	164.79	482.67	-5.34	46.48	105.35
1787	-208.98	101.81	807.13	-34.79	-29.91	121.46
1788	-119.87	231.2	832.76	-30.12	10.96	45.9
1789	-333.74	88.13	925.29	-46.05	10.19	5.43
1790	-419.68	148.44	801.76	-64.24	1.19	41.81
1791	-453.13	18.07	640.87	-118.1	21.61	104.68
1792	-498.54	-348.14	631.59	-110.14	6.23	81.3
1793	-461.91	-268.07	600.83	-44.53	4.39	62.44
1794	-329.59	79.1	572.27	-35.03	-4.49	45.99
1795	-125	-123.54	801.76	-96.8	8.42	3.81
1796	-291.02	-189.7	709.72	-56.49	45.9	35.86
1797	-367.19	-71.78	635.25	-37.41	39.09	92.99
1798	-292.24	-81.3	614.75	-47.82	39.73	82.21
1799	-374.27	-236.57	664.31	-45.87	51.15	62.68
1800	-463.38	-159.67	740.48	-6.53	47.52	86.46
1801	-446.78	-123.29	747.56	-32.35	25.97	68.02
1802	-391.36	-243.16	706.3	-9.16	30.21	56.98
1803	-589.6	-397.71	618.41	37.69	38.48	72.45
1804	-646	-195.8	780.03	104.64	11.11	66.47
1805	-473.88	81.79	846.68	128.42	-28.96	49.35
1806	-203.37	149.41	880.86	37.81	-64.85	151.89
1807	-107.91	104.49	820.8	-19.01	-60.36	211.4
1808	-239.5	7.57	798.83	-20.97	-59.48	183.78
1809	43.7	99.85	819.09	-10.28	-70.53	145.75
1810	18.31	-97.9	958.5	-76.57	15.87	108.83
1811	42.24	-104.98	854.49	-91.34	62.71	43.06
1812	-142.33	-270.75	849.37	-65.4	86.49	25.79
1813	-570.8	-70.56	582.28	-5.8	84.41	38.02
1814	-565.67	-181.15	732.42	-9.95	-3.85	75.87
1815	-349.85	-92.53	737.55	9.61	-48.46	102.45
1816	-192.38	-75.68	761.23	10.53	-41.02	44.22
1817	-155.76	-78.61	715.58	-2.14	-25.09	2.59
1818	-29.54	-85.45	689.94	0.34	-34.97	-28.78
1819	110.6	-114.01	694.82	-33.11	0.79	-6.93
1820	150.63	-217.04	718.26	-44.68	94.82	-21.64
1821	-145.02	-333.5	855.22	-20.29	153.96	-33.69
1822	-710.69	-206.54	858.64	-4.76	196.75	-41.32
1823	-752.69	-194.82	983.64	-33.72	99.61	-11.23
1824	-536.87	-164.55	940.92	-32.87	8.45	24.57
1825	-386.23	-132.57	874.76	-51.33	-29.82	37.23
1826	-229.49	-101.81	872.31	-42.27	-41.29	41.17
1827	9.03	-241.7	910.64	-19.56	-25.73	23.53
1828	-145.26	-228.52	791.02	30.46	34.12	16.91
1829	-176.27	-239.01	772.95	46.48	62.35	34.55
1830	-369.38	-170.41	739.75	58.87	70.47	34.73
1831	-466.06	-93.99	575.44	48.92	97.96	22.92
1832	-580.57	-182.86	606.93	21.82	77.03	-14.89
1833	-419.92	-133.06	665.53	30.55	51.42	-26.28
1834	-332.76	-73.24	724.12	58.84	36.04	6.5
1835	-284.18	119.63	747.8	44.68	52.64	14.47
1836	-355.22	155.76	744.38	40.19	68.36	6.35
1837	-459.72	131.84	781.01	43.64	98.48	18.65
1838	-696.04	58.84	781.74	-10.8	71.38	80.96
1839	-807.13	-100.1	835.69	-44.86	46.3	106.93
1840	-990.23	-236.57	809.33	-80.29	-27.83	153.78
1841	-575.68	-415.04	779.05	-108.52	-146.58	207.61
1842	165.77	-349.61	788.09	-51.82	-164.22	179.35
1843	221.92	-260.25	723.39	3.05	-55.11	109.37
1844	87.65	-332.03	760.5	-29.94	8.58	87.37
1845	-29.05	-300.05	753.91	-24.02	40.77	90.79
1846	-220.46	-46.14	697.27	22.86	108.09	59.78
1847	-540.53	57.13	843.26	59.48	158.33	-9.74
1848	-776.12	165.28	673.58	66.71	115.36	-60.97
1849	-755.86	136.47	729.98	24.81	12.51	-83.77
1850	-344.97	124.27	720.46	4.58	3.11	-66.04
1851	-395.75	-38.82	844.97	-5.86	24.87	-33.48
1852	-668.46	-34.67	712.4	-27.65	24.17	35.22
1853	-669.43	-216.06	863.04	-62.1	-18.52	83.16
1854	-598.39	-401.12	957.76	-65.89	-18.8	91.8
1855	-747.07	-444.34	844.73	-50.72	-56.12	150.48
1856	-276.37	-386.23	729	-37.84	-149.23	188.75
1857	34.42	-408.2	681.4	-3.39	-143.28	166.14
1858	113.04	-393.31	756.84	37.14	-97.75	154.48
1859	271.48	-349.12	843.26	46.08	-5.31	118.26
1860	18.55	-123.29	770.02	56	44.19	94.88
1861	-156.74	-52.25	844.97	51.21	90.91	-1.46
1862	-289.31	156.01	803.47	56.06	125.64	-98.79
1863	-317.63	231.45	770.75	10.68	138.34	-80.38
1864	-441.16	112.06	672.12	-2.35	130.55	-49.47
1865	-609.62	83.98	737.79	30.3	122.83	30.49
1866	-826.66	-231.2	863.53	12.42	78.83	85.54
1867	-629.15	-331.79	917.97	0.4	-32.53	141.36
1868	-503.66	-354.25	943.85	-31.37	-78.83	180.69
1869	-273.19	-416.99	990.97	-39.55	-73.64	190.95
1870	-74.46	-338.87	814.94	-42.63	-48.4	154.54
1871	1.95	-469.24	905.52	-47.12	-16.02	98.54
1872	14.65	-239.26	768.31	8.36	31.95	81.45
1873	-58.35	-44.68	657.23	24.6	79.65	11.75
1874	-212.65	56.88	742.92	12.21	99.7	-10.83
1875	-141.6	93.26	675.29	-16.27	117.16	8.45
1876	-380.62	21.48	1008.54	-31.34	160.68	-57.59
1877	-417.72	-185.06	1075.44	90.91	114.93	12.97
1878	-637.21	84.23	748.05	76.51	74.1	40.83
1879	-807.37	-120.61	770.02	50.78	41.05	60.39
1880	-741.21	-306.88	752.93	-8.45	-59.54	109.01
1881	-148.68	-468.99	812.01	-58.62	-107.7	124.11
1882	-13.43	-246.34	813.48	-11.29	-52.12	65.55
1883	-123.78	-134.03	819.58	6.47	-34.45	47
1884	-108.64	-71.04	884.77	-35.98	-12.7	55.08
1885	16.11	-376.71	831.05	-62.53	67.93	4.12
1886	-94.48	-363.28	529.79	57.01	140.41	-34
1887	-103.76	-177.73	369.38	45.81	235.78	-71.99
1888	-598.63	489.75	848.88	35.98	215.73	-47.88
1889	-889.65	-113.28	809.57	-38.73	161.65	71.35
1890	-1220.95	-1.22	894.29	12.79	78.77	142.12
1891	-903.56	-461.91	1079.1	27.25	-172.3	165.68
1892	246.58	-241.46	812.99	33.66	-280.33	168.82
1893	419.43	-212.16	622.8	-30.88	-91.92	138.15
1894	9.03	-374.02	666.02	-53.74	-1.16	144.1
1895	-309.08	-258.3	732.91	-33.05	56.06	106.66
1896	-275.63	18.8	822.27	-19.44	43.76	57.4
1897	-353.52	-26.12	935.3	-20.81	57.01	33.33
1898	-322.27	-43.21	667.48	-44.49	111.91	16.08
1899	-745.61	-340.82	1100.34	-7.11	81.12	-10.74
1900	-589.6	37.6	964.36	28.2	-3.63	46.42
1901	-366.21	-173.34	1020.51	-17.06	-20.63	41.35
1902	-461.18	-375.24	815.19	23.71	-31.46	-2.35
1903	-430.91	-336.18	614.5	93.81	-97.63	67.57
1904	135.5	-91.31	664.79	110.17	-118.26	103.33
1905	33.94	-104.25	710.45	73.21	-18.46	159.88
1906	-256.1	-241.46	808.84	30.21	14.92	176.27
1907	-96.92	-413.82	948.49	74.19	2.14	100.04
1908	-126.22	-362.06	971.44	173.19	19.01	24.66
1909	-427.49	-71.78	587.89	195.13	7.78	22.77
1910	-225.34	-188.48	549.8	91.4	-91	91.16
1911	391.6	-379.88	902.83	60.18	-53.38	119.72
1912	137.21	31.01	892.09	142.06	123.2	71.78
1913	-192.14	472.66	670.17	65.86	145.72	-9.52
1914	-498.54	-93.26	543.46	-30.64	116.09	-15.99
1915	-337.4	-73	917.24	-76.45	79.65	53.25
1916	-413.33	121.09	898.19	-5.28	109.71	46.05
1917	-397.22	-142.33	676.76	-55.21	87.83	17.46
1918	-292.72	-165.04	626.22	-117.65	71.78	35.06
1919	-228.52	-106.69	828.13	-128.14	83.04	40.37
1920	-393.31	-133.79	979.98	-156.13	116.18	47.09
1921	-571.29	-157.47	801.27	-120.85	113.68	37.57
1922	-591.55	-149.66	673.83	-100.95	51.45	35.34
1923	-471.68	-152.59	650.63	-94.15	-10.65	69.98
1924	-408.69	-92.29	638.92	-73.76	-13.52	109.68
1925	-174.56	-128.17	841.31	-45.84	-27.56	125.12
1926	255.62	-141.36	956.05	16.91	1.68	141.57
1927	6.84	-167.24	800.78	68.05	105.41	141.08
1928	-186.04	-85.45	715.09	58.5	119.81	127.99
1929	-108.4	-33.69	715.33	8.64	151.61	68.3
1930	-336.18	-92.53	732.67	-18.83	188.57	38.97
1931	-591.06	-181.64	755.86	-27.34	158.05	7.29
1932	-577.88	-188.96	817.14	5.04	108.43	69.12
1933	-602.78	-108.89	801.76	0.09	82.31	126.1
1934	-473.14	-67.87	974.61	-21.88	60.18	125.27
1935	-218.02	-256.35	1111.08	-42.63	56.34	120.54
1936	-246.83	-323.73	948	-68.08	81.24	133.85
1937	-323.97	-472.41	870.12	-58.69	112.09	124.97
1938	-530.03	-585.45	897.71	-17.46	100.49	72.17
1939	-645.02	-564.21	858.89	72.45	64	90.15
1940	-511.96	-345.21	532.23	104.13	37.11	86.91
1941	-427.49	-20.75	121.58	152.65	70.13	51.97
1942	-657.71	114.5	477.29	110.2	69.18	-2.72
1943	-230.96	458.5	1317.14	25.21	-31.86	94.15
1944	33.2	336.67	1336.91	-3.42	0.73	113.95
1945	-241.7	213.38	743.65	-9.58	36.07	82.37
1946	-237.06	-44.68	746.09	-16.54	23.38	46.63
1947	-102.05	-263.67	781.98	-54.6	54.72	67.96
1948	-383.54	-356.69	713.62	-37.26	127.59	69.61
1949	-512.94	-232.18	613.77	1.56	138.34	47.73
1950	-682.13	-161.62	608.4	-3.3	112.55	38.15
1951	-246.58	3.42	645.51	-22.83	101.53	59.14
1952	-869.63	-226.81	900.63	-98.24	143.71	25.51
1953	-696.04	-138.43	956.54	-57.92	-5.28	57.71
1954	-392.58	-86.18	945.31	-69.21	-34.88	76.69
1955	-433.11	-128.66	882.32	-76.35	-25.42	71.35
1956	-13.18	-173.58	994.87	-23.35	-48.28	67.9
1957	-207.03	-99.85	881.59	5.55	38.82	32.04
1958	-445.56	-236.57	858.15	20.84	42.14	92.22
1959	-534.42	-219.73	771.97	36.53	24.57	127.62
1960	-407.96	-170.9	744.87	22.55	34.61	161.71
1961	-602.78	-145.51	725.59	0.52	58.84	142.18
1962	-526.86	-388.67	900.63	16.72	10.5	134.34
1963	-326.17	-316.65	882.08	59.97	3.17	126.5
1964	-211.18	-242.68	894.78	61.49	35.43	103.09
1965	-425.29	-187.74	887.21	39.58	71.29	60.79
1966	-507.08	-138.18	728.52	32.9	38.94	14.25
1967	-619.63	-242.19	781.98	26.7	-21.39	-7.02
1968	-545.17	-196.04	751.71	61.95	-86.33	-25.91
1969	-106.93	-57.37	591.06	56.03	-63.51	-37.6
1970	-448	-253.17	471.44	17.82	75.62	-70.83
1971	-692.38	-396.97	755.62	25.48	102.17	-46.02
1972	-813.48	-260.99	868.9	28.23	75.1	-69.89
1973	-956.54	-209.96	1044.43	43.03	-77.48	-56.03
1974	-393.31	-62.26	1074.95	28.08	-121.34	-5.98
1975	-343.02	-154.54	979.98	-32.2	-107.03	16.17
1976	-538.57	-156.98	687.26	-47.36	-117.43	35.13
1977	-263.67	-265.38	780.76	-47.91	-114.56	62.41
1978	-439.7	-356.93	768.8	18.77	-48.37	70.65
1979	-645.75	-277.59	781.01	66.38	-101.38	86.79
1980	-468.51	-186.77	927.73	93.26	-171.23	111.3
1981	188.23	-66.41	778.56	85.51	-201.69	150.88
1982	169.19	-200.44	778.08	57.22	-83.83	133.03
1983	-30.27	-197.27	641.6	10.25	-12.54	106.78
1984	1.46	-270.26	608.15	-27.62	64.48	82.82
1985	-416.5	-319.09	671.14	-27.86	91.37	64.48
1986	-684.08	-238.28	903.81	-32.2	58.01	46.42
1987	-407.23	35.16	1119.87	13	-33.05	77.55
1988	-195.07	57.62	927.49	13.89	-26.95	126.04
1989	-183.84	-99.61	848.88	-22.98	-16.3	146.94
1990	-99.37	-198.97	715.09	10.47	-12.42	159.03
1991	-25.15	-66.89	730.47	55.91	-31.16	155.3
1992	192.38	-83.98	909.67	51.94	8.58	139.59
1993	-42.24	68.36	693.12	75.53	84.53	94.36
1994	-133.54	37.35	690.92	62.47	91.28	68.48
1995	-214.36	-60.55	948.73	58.59	106.81	36.68
1996	-505.86	-121.09	931.4	47.52	119.11	-15.29
1997	-577.15	-106.45	739.5	-10.35	34.64	5.04
1998	-489.5	-246.58	792.72	-47.94	-28.66	39
1999	-235.6	-186.28	694.82	-58.84	-35.25	36.71
[truncated: 115 more rows]
