# Supplementary material for: Complexes of vertebrate TMC1/2 and CIB2/3 proteins form hair-cell mechanotransduction cation channels
Source: eLife. 2025 Jan 8;12:RP89719. doi: 10.7554/eLife.89719 (PMC11709434; doi:10.7554/eLife.89719)
Supplement: Figure 3—source data 1. [file elife-89719-fig3-data1.zip › Figure 3H/het/19-5-T3.txt]

	8
-178.47	-268.80	812.01	48.28	272.19	379.21	11
-314.45	-390.38	805.42	50.87	217.80	330.17	8
-308.59	-528.81	881.84	64.82	146.58	263.12	10
-251.95	-231.20	765.14	91.19	135.31	237.34	8
-390.63	-201.42	709.96	75.13	108.52	239.14	10
-299.56	43.95	702.64	58.29	64.33	198.67	9
-395.02	65.19	676.03	-49.13	44.22	192.50	8
-366.94	-59.33	879.88	-96.34	20.54	219.18	10
-127.69	-89.11	1096.68	-168.40	-18.68	242.43	8
83.50	-180.18	1164.06	-165.25	4.55	251.07	11
26.37	-350.83	1054.93	-148.28	37.48	229.89	8
100.34	-478.52	1070.07	-110.08	34.15	200.32	10
80.57	-443.85	963.38	-55.66	44.07	209.11	8
111.08	-393.31	1024.17	-63.87	48.68	195.47	10
156.98	-388.67	1061.77	-64.54	80.08	155.24	9
36.13	-550.54	1002.20	-44.77	94.06	106.84	10
-12.94	-681.40	933.59	42.33	117.89	58.14	8
-353.03	-286.62	765.14	128.97	149.99	47.70	8
-390.87	-130.13	823.73	72.39	82.34	61.49	10
-190.19	-122.56	1052.73	44.56	60.73	66.28	9
-35.40	-73.97	1007.32	-41.44	68.12	70.10	10
-223.88	-452.15	1130.86	-138.15	105.87	98.97	8
-242.43	-580.57	1028.32	-104.71	63.54	148.44	8
-328.13	-538.09	938.72	-52.49	29.82	155.27	10
-376.46	-586.43	939.94	-6.35	-24.17	171.11	11
-174.32	-504.88	995.61	10.28	-69.00	169.01	8
82.76	-352.29	860.35	43.58	-68.57	154.24	8
20.02	-419.92	973.14	12.21	-21.73	130.46	10
46.88	-446.53	845.21	54.17	-0.15	78.98	9
-30.52	-387.21	746.34	84.32	19.62	-8.61	8
-279.30	-492.92	883.54	78.43	-4.33	-29.85	10
-23.93	-366.46	855.22	54.29	-48.83	-13.49	8
99.61	-430.91	1031.01	17.36	-41.20	-36.19	8
107.91	-387.70	1062.01	5.80	10.93	-25.91	11
-26.37	-423.83	1042.24	-16.33	25.33	-6.38	8
-4.64	-470.21	1012.70	-30.18	44.07	17.24	8
-15.38	-523.44	961.43	-22.09	30.67	6.68	10
52.25	-491.70	927.00	-8.30	34.00	-1.40	8
32.47	-442.87	935.06	-7.97	39.52	0.52	9
22.95	-291.50	848.88	-30.49	44.74	22.46	8
30.52	-487.55	791.99	-41.72	104.37	1.89	10
40.53	-435.30	761.72	37.08	155.36	-99.85	8
-274.66	-337.40	729.49	18.10	103.24	-148.74	8
-109.62	-377.93	792.48	-3.11	66.89	-124.21	11
-248.54	-436.28	851.56	-12.42	56.37	-20.78	8
-295.90	-363.04	1080.57	-10.28	49.10	73.03	10
-220.46	-369.63	1301.03	36.53	37.72	84.90	8
-178.22	-155.27	1148.19	80.78	11.90	25.91	8
-134.28	-239.01	1064.94	63.20	-9.77	8.09	11
22.95	-243.90	1041.50	50.26	-19.35	41.69	8
104.00	-221.68	1072.02	11.99	25.97	54.72	8
-166.99	-395.51	947.27	8.09	77.97	60.73	10
-267.33	-387.70	894.78	54.57	28.50	53.96	9
-156.01	-209.72	883.54	60.39	16.02	67.93	10
-28.08	-258.30	1035.89	15.23	35.28	44.98	8
-111.57	-193.60	973.88	-24.32	66.16	24.90	8
-53.71	-247.80	948.97	-62.62	59.05	60.76	10
-75.93	-345.70	992.19	-79.16	72.14	97.72	9
-234.38	-269.29	944.34	-79.93	69.03	105.19	8
-234.62	-282.96	937.50	-103.79	63.35	102.91	10
-228.27	-219.97	927.73	-121.58	42.69	73.70	8
-77.88	-224.85	1025.39	-147.92	28.63	30.70	10
-151.86	-354.98	1070.07	-175.75	41.87	5.07	9
-205.32	-542.97	1013.43	-162.38	40.19	26.86	8
-91.06	-656.01	998.54	-93.41	6.87	49.19	10
7.32	-554.44	952.39	-46.14	43.28	8
-504.64	-115.72	808.11	-5.98	145.51	-31.22	8
-987.30	-90.82	765.87	-36.56	173.52	29.54	11
-684.81	-158.94	821.78	-72.02	40.41	33.02	8
-431.64	-185.06	762.70	-62.84	25.18	45.01	8
-390.63	-288.09	869.38	-38.33	47.24	64.51	10
-504.39	124.76	733.40	12.33	67.66	53.22	8
-488.28	-530.27	1171.39	-19.01	44.31	14.43	9
-469.24	-540.28	1044.92	66.65	59.57	24.11	10
-624.51	-273.68	778.32	14.80	86.15	28.11	8
-570.07	-372.07	879.39	29.82	91.80	0.43	10
-518.55	-174.32	732.67	37.54	199.55	-97.75	8
-1875.73	-384.77	666.50	50.17	182.98	-142.24	9
-1391.85	-307.37	666.02	25.82	-183.26	-14.53	10
-856.45	-350.59	709.47	28.50	-307.83	100.10	10
-263.92	-186.52	647.22	1.80	-215.91	135.01	8
-256.35	-63.96	514.89	-45.01	-152.40	128.66	8
-377.69	-346.68	641.85	-64.70	-67.78	136.38	11
-653.32	-177.25	784.67	-103.00	-58.07	151.58	8
-433.11	-343.26	1000.00	-73.73	-90.24	171.63	10
-171.63	-367.92	815.19	34.61	-75.56	168.03	8
11.23	-243.16	822.02	82.67	6.23	130.19	11
-444.34	-67.87	873.29	30.30	20.72	81.76	8
-245.12	-218.02	886.72	-8.45	34.55	25.15	8
-335.69	31.49	813.96	-14.47	61.58	-11.69	10
-366.94	22.46	805.18	-114.65	97.72	-117.77	8
-880.37	-508.54	925.54	-136.99	112.34	-171.20	9
-897.95	-302.73	742.19	-107.42	23.62	-82.46	10
-700.44	-470.95	820.56	-117.98	-36.87	4.97	10
-700.20	-513.67	876.46	-81.76	-80.99	88.53	8
-513.18	-514.40	723.39	-52.89	-103.61	125.15	8
-388.92	-546.88	727.54	-19.93	-82.43	109.16	11
-260.01	-391.36	707.52	-17.33	-70.43	109.83	8
-334.96	-456.30	972.41	53.31	-27.28	122.47	10
-377.69	-70.31	1163.33	105.93	-24.02	92.10	8
-360.35	-101.32	1046.39	50.81	-14.50	37.11	11
-367.19	-263.43	1006.59	11.75	-16.48	35.34	8
-473.63	-230.47	887.94	-31.49	-27.65	60.49	10
-578.86	-321.78	843.75	-53.50	-47.94	52.34	8
-297.61	-497.31	921.88	-77.33	-77.15	21.30	8
-108.89	-507.81	817.87	-36.38	-42.97	33.11	11
-312.26	-442.38	843.51	26.76	-5.65	43.91	8
-313.23	-421.63	852.78	59.66	-31.37	41.75	8
-397.46	-327.39	961.67	77.21	-31.52	52.31	10
-586.67	-272.22	828.61	79.74	-50.35	134.80	8
-287.11	-289.06	729.49	66.59	-80.41	138.79	11
-255.86	-246.34	847.66	51.36	-52.40	119.48	8
-203.37	-48.58	879.88	18.40	-16.75	117.25	8
-239.01	-100.34	1061.04	3.45	1.92	106.26	10
-366.21	-306.15	1051.76	37.17	7.39	114.53	8
-387.94	-206.54	853.76	69.15	-15.47	110.60	11
-596.19	-445.07	1023.44	61.71	-35.77	143.92	8
-260.01	-312.01	942.63	90.18	-76.87	165.83	10
-114.99	-327.15	959.47	104.61	-48.77	163.76	8
-94.24	-384.77	1121.58	128.42	-26.31	165.62	11
-214.84	-252.44	795.90	156.13	-3.78	169.04	8
-103.76	-146.73	725.83	129.21	-9.67	159.97	10
-52.73	-57.37	676.03	86.88	6.41	161.47	8
5.13	-94.97	732.18	58.20	9.92	134.00	8
90.58	-154.30	894.53	69.12	17.61	122.04	9
-87.89	-217.77	822.27	71.11	54.69	106.38	10
177.73	-16.60	683.84	46.72	52.28	55.11	8
-69.58	58.11	620.85	-5.10	112.46	20.20	8
-38.09	56.15	748.54	-14.04	97.96	5.65	10
512.70	118.41	811.52	36.01	73.85	-73.58	9
-19.78	83.01	804.20	14.47	198.36	-122.10	8
-499.76	-9.03	703.37	-24.11	186.34	-176.57	8
-333.01	-96.68	676.51	-64.58	149.05	-269.65	10
-1059.81	-464.60	237.06	-117.16	177.76	-264.25	8
-1417.48	-696.53	934.08	-132.87	45.53	-90.09	11
-448.24	-589.36	1394.29	20.32	-72.14	-112.18	8
-420.90	-249.02	836.91	52.03	-72.42	-174.35	10
-381.10	-584.47	874.51	-21.03	-115.08	23.74	8
-262.70	-447.51	733.15	66.50	-107.67	221.44	11
-223.39	-150.88	820.56	86.61	-94.88	265.53	8
151.86	140.38	875.24	37.51	-66.07	257.14	10
320.07	-274.90	1165.04	-12.73	-1.34	267.33	8
438.72	-103.27	1196.04	44.19	61.92	277.65	10
45.17	101.32	654.30	-3.94	170.62	271.09	9
-340.09	-142.33	452.39	-70.43	155.85	262.21	10
-496.58	-499.02	460.94	44.04	128.08	214.26	8
-736.82	133.54	709.72	109.99	121.46	146.76	10
-821.29	219.73	1033.69	55.21	58.01	49.71	8
-329.59	-133.30	957.76	47.52	16.33	15.47	11
-799.32	-491.21	815.67	19.26	8.39	4.18	8
-920.41	-600.83	726.81	27.56	-130.65	177.25	8
243.16	-386.72	875.49	32.32	-155.73	206.51	10
342.77	-283.45	929.93	24.02	-33.97	175.54	9
125.49	-118.41	895.02	8.09	74.01	242.74	10
-65.92	8.79	601.56	-32.93	80.32	187.04	8
-49.07	-238.77	715.09	-109.47	48.07	153.38	8
122.56	-519.04	1072.51	-94.76	52.89	146.76	10
55.18	169.19	956.05	3.20	76.23	133.03	9
-342.77	-21.00	935.30	8.88	88.50	99.03	8
-253.17	37.11	587.89	36.74	74.01	67.72	10
22.95	-49.56	736.82	-20.14	89.02	88.56	8
94.73	-171.14	812.50	-44.83	114.56	79.50	8
-124.51	-330.08	890.87	-78.40	125.40	70.50	9
-299.32	-198.97	900.39	-39.00	100.19	59.30	10
-388.67	-223.39	993.90	-3.48	82.98	62.84	8
-441.41	-165.04	863.28	11.69	76.66	94.45	10
-253.42	-160.16	688.72	-15.11	45.99	140.26	8
-110.84	-87.40	514.16	-0.24	-7.26	76.60	9
127.69	-74.95	1007.81	-23.22	-42.60	-45.41	10
227.05	-157.23	1030.27	28.90	49.10	-62.68	8
-31.74	-233.64	895.51	44.46	139.53	-46.75	8
-948.24	-221.68	724.12	24.05	198.24	6.56	11
-568.36	-149.66	723.14	3.27	-16.63	34.64	8
282.96	-235.11	988.77	-6.41	-58.78	15.81	10
181.88	-241.70	983.40	10.10	42.76	-3.02	8
-384.77	-155.52	791.75	22.52	72.20	2.38	8
-432.37	-295.65	991.94	14.80	33.87	7.45	9
46.88	-402.34	1146.24	54.53	1.59	-14.92	10
149.90	-379.15	1107.18	109.99	78.86	-33.33	8
-210.69	-358.89	1068.60	164.70	138.58	-34.58	10
-57.86	-214.11	850.83	191.74	162.69	-30.55	8
-278.56	-167.97	758.30	187.13	239.78	-51.12	11
-938.96	-92.77	623.29	182.80	204.32	-18.07	8
-968.99	-19.53	560.55	165.01	21.94	33.66	8
-569.82	111.82	469.73	111.24	-58.84	84.96	10
-89.84	7.81	437.74	23.22	27.22	66.01	8
-319.58	26.37	398.19	-36.04	47.36	46.20	9
-327.15	-145.02	664.31	-164.40	36.41	20.60	10
-84.23	-186.28	1086.18	-141.57	24.69	16.91	8
-194.82	-259.28	1091.31	-120.51	54.81	29.36	10
-277.59	-322.51	1128.17	-113.68	63.14	48.37	9
-230.96	-109.62	841.80	-117.40	51.27	49.41	10
-162.11	-163.57	760.01	-181.61	61.58	74.07	8
-366.70	-292.24	692.87	-148.62	107.06	76.90	8
-573.00	-314.70	669.68	-104.83	111.72	52.40	10
-460.69	-404.30	698.73	-27.28	103.06	51.88	9
-159.18	184.33	768.31	18.16	120.03	9.49	10
-932.62	52.98	654.30	-41.47	207.70	2.14	8
-532.71	-334.72	688.96	-43.64	108.70	37.02	10
-275.39	-199.71	978.27	-14.83	127.69	-42.72	8
-391.36	-258.06	949.95	-8.21	173.28	3.57	9
-763.43	-276.12	740.48	-7.66	165.77	14.71	10
-921.88	-324.95	809.08	-5.86	99.43	38.02	8
-744.63	-254.39	771.73	-8.33	45.93	34.24	8
-659.18	-260.25	869.63	-36.83	34.61	83.50	10
-658.45	-262.45	900.39	-49.47	27.04	146.12	9
-762.45	-190.92	969.73	-67.54	6.99	162.05	10
-684.81	-306.88	977.78	-117.03	-75.53	166.81	8
-521.00	-566.41	1062.99	-103.85	-78.64	146.51	10
-692.38	-468.02	861.57	-64.33	-47.30	146.79	9
-470.95	-400.88	790.04	-61.61	-83.56	86.67	10
-336.18	-455.81	783.69	-5.52	-65.03	29.85	8
-330.81	-363.77	730.47	22.55	-45.96	20.48	8
-359.13	-436.77	801.51	50.75	-16.48	8.00	10
-529.30	-433.11	837.40	95.21	-9.06	-13.49	9
-572.75	-211.43	748.54	142.09	-24.29	-7.75	8
-591.06	-210.45	787.11	124.21	-43.18	29.14	10
-587.65	-103.76	716.80	113.07	-61.55	45.50	8
-496.34	-37.35	750.24	88.62	-76.66	112.49	10
-495.12	-79.35	942.38	39.03	-84.47	160.03	9
-368.90	-248.54	1022.46	10.10	-103.00	180.57	8
-353.27	-332.52	1032.47	-11.14	-113.37	220.64	10
-292.97	-431.15	916.99	-43.79	-124.66	265.66	8
-132.32	-490.23	799.07	-45.62	-113.46	271.76	11
-216.80	-386.72	526.61	-19.71	-100.89	242.98	10
-162.60	-604.49	750.98	4.18	-124.79	225.46	8
53.96	957.28	1071.04	73.73	-119.93	230.99	8
3.17	-91.55	1014.16	12.27	-69.61	180.33	10
12.94	-29.79	972.90	79.16	-63.78	133.61	9
76.90	-199.71	864.75	103.33	-65.12	110.20	10
233.64	-347.41	888.67	100.77	7.54	74.71	8
-25.15	-301.51	841.06	106.87	50.93	38.39	8
9.03	-304.69	891.85	99.27	0.40	25.57	10
3.17	-117.68	853.52	103.06	-19.53	23.32	9
251.22	-62.74	726.07	75.13	-12.12	20.20	8
222.41	-137.45	1101.81	90.33	120.00	4.76	8
-267.33	54.69	729.98	147.00	229.10	-6.41	10
-542.24	109.62	567.14	70.43	154.91	56.00	8
-304.44	-228.03	428.47	-10.65	69.37	82.70	11
288.33	-411.87	650.88	-55.02	31.52	112.18	8
317.87	184.08	1079.10	-47.06	156.77	46.88	8
-228.52	-207.03	978.52	-53.31	223.88	-44.89	10
-251.95	-210.45	981.69	-52.58	189.67	-39.22	9
-139.65	5.13	857.42	-153.63	192.23	-27.10	10
-100.59	-419.43	841.31	-190.06	214.63	-25.51	8
-660.89	-639.65	666.26	-172.85	245.57	-2.47	10
-940.92	-451.66	657.47	-94.06	169.40	37.66	8
-526.37	-230.47	828.61	-31.37	76.90	53.47	11
-307.13	-195.31	837.40	27.47	64.21	54.84	8
-185.30	-51.27	811.77	39.98	93.20	73.15	8
-499.27	81.05	811.52	18.31	133.88	96.28	10
-452.64	75.93	759.03	-61.80	120.18	61.77	8
-242.68	-205.57	804.44	-92.62	137.82	-35.10	9
-673.34	-371.34	770.51	-46.63	157.44	36.83	10
-1027.83	-197.02	653.08	-10.56	87.19	85.88	8
-494.14	-77.64	948.73	-10.80	-44.07	110.44	10
-220.46	-214.60	937.50	9.22	-44.43	100.74	8
-130.62	-170.17	738.77	-5.46	-27.62	90.67	9
-242.43	-258.30	846.19	-24.72	-6.74	96.71	10
-224.12	-315.67	1017.33	-33.69	9.98	100.01	8
-304.69	-321.29	946.78	-61.92	79.68	67.23	8
-692.38	-431.15	848.14	-52.00	92.32	81.21	11
-428.71	-407.47	961.43	-11.14	31.37	117.77	8
-233.15	-349.12	941.65	33.54	27.19	89.66	10
-201.17	-163.57	869.87	29.48	37.63	91.89	8
-201.42	-171.39	882.57	12.30	64.79	114.47	8
-361.57	-363.28	972.41	16.33	118.04	85.08	11
-616.94	-357.42	916.26	8.18	139.83	49.59	8
-682.13	-465.09	894.29	-4.03	92.10	-8.33	10
-485.35	-512.21	811.77	11.32	90.94	-7.81	8
-753.42	-252.69	630.62	86.24	112.34	37.20	8
-957.28	-193.12	840.58	62.65	9.67	81.70	11
-629.39	-186.28	949.46	32.20	-149.60	150.88	8
-445.07	15.38	824.46	-18.04	-233.18	124.24	8
63.48	-46.88	725.83	-64.58	-230.87	76.29	10
432.37	-76.17	772.95	-86.64	-133.15	13.64	8
311.52	-460.69	847.66	-109.77	59.45	24.60	11
-500.24	-460.21	802.49	-23.80	218.54	45.04	8
-771.73	-315.19	737.06	16.82	141.78	51.85	8
-603.76	-518.31	1087.16	43.43	51.12	36.65	10
-450.68	-41.02	903.56	60.42	56.46	46.60	9
-526.12	-119.87	866.46	-5.95	69.15	23.80	10
-596.44	-120.85	747.07	-43.06	66.16	16.94	8
-456.54	-158.94	735.84	-95.92	48.89	8.39	8
-605.47	-416.75	836.91	-83.80	29.66	2.17	10
-361.57	-232.91	1149.66	28.44	-51.82	-14.50	9
38.33	-36.87	1093.75	75.23	-4.82	2.96	8
-378.91	-341.55	1012.45	83.28	113.89	8.91	10
-595.95	-330.08	939.45	97.02	110.78	11.69	8
-742.19	-272.46	744.38	98.97	67.26	16.63	8
-717.53	-273.44	794.43	69.85	-8.64	64.03	11
-647.46	-374.02	734.86	15.08	-71.69	103.52	8
-346.44	-583.01	809.57	-44.74	-125.64	138.00	10
-76.90	-560.06	851.32	-21.61	-90.33	128.81	8
-127.20	-242.92	768.55	-23.56	-60.03	134.43	8
-81.30	-387.45	1022.95	-30.64	9.37	118.35	11
-592.29	-73.24	851.32	23.01	49.84	122.10	8
-321.29	-92.04	1022.22	33.54	1.10	90.58	10
-191.65	-121.83	1128.91	44.16	42.39	45.87	8
-249.27	-325.20	1210.69	54.08	76.87	39.98	9
-663.82	-168.70	783.20	38.15	62.99	29.27	10
-375.49	-531.01	786.13	-14.77	-56.03	23.38	8
-49.56	-588.13	612.30	32.26	-10.07	91.92	10
-111.82	-546.14	618.41	83.04	93.93	164.15	8
-345.70	-184.33	518.55	89.32	102.91	149.87	9
-475.10	-252.20	681.15	48.77	43.76	137.94	10
59.81	685.30	1591.06	23.47	39.58	164.73	8
-563.48	-291.26	1102.54	10.93	203.34	66.96	10
-833.50	-321.29	813.96	-7.14	93.26	83.68	8
-586.18	-238.53	766.60	-62.56	-19.23	120.88	9
-226.32	-363.77	767.33	-84.75	-27.44	122.53	10
-119.14	-339.60	726.07	-60.64	15.66	109.31	8
-338.87	-342.53	843.02	-31.59	53.04	122.13	10
-431.15	-165.28	896.97	-10.22	53.77	140.59	8
-404.79	-183.59	911.87	-23.80	27.53	90.91	11
-314.94	-223.39	840.33	-42.66	9.74	69.12	8
-401.37	-195.80	683.59	-46.39	5.52	83.31	8
-272.95	-126.22	793.95	-27.74	1.95	112.15	10
-142.82	12.94	944.58	26.21	3.88	22.92	9
-121.34	-0.73	983.40	14.92	33.11	68.73	8
-227.05	-115.23	982.42	6.47	55.24	104.92	8
-399.90	-112.79	826.66	-15.32	66.41	122.01	10
-297.61	-246.34	812.99	-24.38	16.94	105.07	8
-310.30	-307.37	937.99	-21.21	15.14	128.14	11
-222.66	-225.59	909.67	-20.57	-5.37	113.10	8
-182.62	-379.15	874.76	-14.83	-2.93	114.23	10
-131.84	-444.82	875.00	-6.74	16.33	177.34	8
22.95	-361.82	812.01	1.10	52.67	184.51	8
-143.55	-361.82	877.44	36.83	124.21	134.00	11
-333.74	-234.38	864.99	66.62	133.42	96.74	8
-432.86	-156.25	918.21	65.25	117.00	104.89	10
-210.69	-198.73	850.34	57.46	72.33	106.69	8
-212.16	-211.91	889.89	59.75	102.48	94.67	8
-416.75	-97.41	891.36	73.03	128.14	41.23	11
-441.16	-37.35	870.85	27.74	111.57	-13.31	8
-510.99	-84.72	896.73	-21.67	86.33	-37.87	10
-579.35	-189.94	997.31	-31.40	66.04	-52.25	8
-587.65	-149.41	1016.36	-26.61	-0.85	-40.77	9
-294.43	-241.46	889.40	-40.95	-81.76	-55.27	10
-188.48	-368.65	827.15	-12.82	-92.90	-68.88	8
-112.79	-376.22	692.63	0.46	-50.32	-28.44	10
-159.91	-328.61	750.98	-19.96	-18.22	-14.98	8
-359.86	-307.62	706.79	-33.23	46.69	-19.26	9
-568.85	-365.48	756.10	-53.28	81.57	-22.46	10
-835.69	-424.07	886.23	-40.44	82.28	-50.96	8
-791.75	-363.28	898.93	1.37	24.41	-78.77	8
-647.46	-308.84	925.54	3.60	-10.89	-79.93	10
-273.44	-191.41	994.63	-3.60	-28.35	-51.57	9
-114.01	-2.69	911.13	14.95	-23.71	-3.51	8
-238.77	49.32	808.11	16.02	-42.72	56.40	10
-269.78	-166.26	909.91	37.81	-61.77	72.51	8
-218.51	-170.65	1023.93	105.19	-38.48	85.24	8
-340.09	-98.63	856.20	120.82	27.10	84.66	11
-454.59	-206.30	780.52	77.85	23.93	70.04	8
-408.20	-256.10	805.42	23.41	15.90	100.40	10
-361.33	-146.24	771.97	0.03	27.13	96.41	8
-373.54	-247.80	967.77	-19.56	39.28	65.92	9
-439.21	-334.23	960.94	-40.56	40.10	43.76	10
-249.51	-448.24	1016.11	-13.12	6.01	28.20	8
-225.59	-406.98	918.95	8.58	26.28	64.48	8
-305.18	-398.44	860.84	21.73	39.86	102.33	10
-195.07	-383.79	958.01	78.46	71.93	126.25	9
-606.45	-422.12	933.59	123.87	107.36	82.06	10
-924.07	-475.34	661.62	118.50	-54.38	119.26	8
-461.67	-409.67	629.88	133.58	-205.47	142.36	10
410.40	-284.18	754.64	118.13	5.28	138.46	8
4.39	-67.14	751.71	122.22	108.03	146.58	11
-442.38	94.48	639.65	61.37	119.35	172.39	8
-384.77	-84.96	672.36	-8.79	53.62	194.73	8
-89.11	-145.02	885.25	-22.49	32.93	174.38	10
-103.03	-193.85	1034.91	-8.97	84.14	96.01	8
-324.22	-61.52	1204.35	8.48	133.76	53.34	9
-791.75	-23.68	961.18	-40.77	138.64	1.16	10
-683.84	-404.54	840.33	-124.27	27.04	57.53	8
-360.35	-400.15	769.29	-123.93	-22.74	71.84	8
-264.65	-342.77	754.88	-66.53	-13.28	43.09	11
-169.92	-229.74	798.34	-40.65	3.45	37.93	8
-293.46	-177.98	749.27	-0.31	30.36	58.69	10
-352.05	-352.29	861.82	11.02	26.86	118.80	8
-511.23	-186.77	707.28	15.26	27.01	161.68	8
-558.35	-104.25	750.24	29.45	-21.21	170.68	11
-417.72	45.90	740.48	29.72	-67.08	157.99	8
72.27	104.98	790.53	31.13	-121.89	133.24	10
259.03	-101.56	983.89	39.31	-50.08	124.54	8
-15.14	-205.81	846.68	31.16	35.92	142.24	8
-68.36	-245.61	824.46	16.20	64.91	180.15	11
-256.59	-2.93	674.32	13.46	71.75	184.20	8
-152.10	-43.21	707.52	-2.81	29.30	124.36	8
18.80	-118.41	883.30	-2.04	37.32	113.56	10
-76.42	-71.04	858.40	-46.23	69.52	108.61	8
-67.87	-242.92	821.04	-54.53	52.95	106.20	9
39.79	-251.46	780.03	-8.45	51.88	112.98	10
-16.60	-206.54	936.28	52.76	100.16	99.61	8
-244.87	-34.18	891.36	64.58	132.08	43.67	8
-266.11	-58.84	896.97	-26.49	117.77	-31.56	11
-241.46	-321.78	910.64	-51.64	120.09	-43.70	8
-391.11	-185.30	793.46	-76.32	147.40	-73.15	10
-651.37	-258.54	825.44	-92.59	114.75	-115.14	8
-633.54	-230.96	864.50	-74.95	39.43	-112.00	10
-511.72	-268.31	939.21	-43.67	-22.34	-76.02	9
-429.93	-193.60	937.74	-28.38	-34.58	-26.89	8
-447.02	-236.57	905.27	-16.36	-40.10	-16.57	10
-236.57	-246.83	798.58	-0.52	-59.84	13.95	8
-258.06	-220.46	888.92	-20.54	-27.71	12.79	10
-386.23	-320.80	844.48	-22.43	-0.76	-0.95	9
-364.75	-276.12	778.32	13.28	-65.12	17.06	8
-20.26	-294.68	889.40	34.70	-64.79	38.70	10
-107.18	-141.85	836.67	67.38	15.44	102.33	8
-317.87	-164.31	874.02	43.91	66.22	141.57	8
-308.35	-208.25	954.10	58.41	32.65	86.55	11
-264.89	-230.22	1021.00	59.14	-6.26	55.54	8
-207.03	-198.97	928.71	45.72	-12.48	80.84	10
-110.11	-352.29	928.22	14.89	0.12	132.08	8
-127.93	-325.20	846.44	39.00	30.55	152.62	9
-292.72	-94.24	821.04	60.03	42.51	130.83	10
-230.22	-103.03	840.33	56.18	22.16	128.66	8
-96.92	-196.04	874.27	57.31	33.08	123.87	8
-208.98	-194.82	801.51	77.30	49.50	118.26	10
-165.77	-207.76	880.37	75.71	61.58	142.24	9
-80.08	-277.34	968.75	73.12	98.57	130.62	10
-108.40	-259.28	917.48	87.98	123.26	99.03	8
-537.60	-51.27	660.16	61.46	113.40	104.25	8
-416.02	-66.16	640.14	-23.10	10.04	132.08	10
207.52	-319.58	1000.73	-69.82	-12.27	94.06	9
186.28	-153.56	1009.77	31.89	170.50	28.78	10
-214.11	4.39	877.20	32.50	233.00	9.46	8
-711.67	-43.70	832.52	-6.26	189.61	21.27	8
-555.18	-287.60	753.17	-35.13	57.16	28.84	10
-325.93	-268.55	770.51	-54.14	8.73	15.50	9
-240.72	-327.15	844.73	-64.64	-0.67	46.69	8
-167.24	-375.00	866.70	-35.13	16.88	78.64	10
-98.63	-121.34	802.73	-23.25	55.45	73.64	8
-329.59	-241.94	827.64	-44.89	104.92	67.72	8
-510.25	-252.20	877.20	-10.93	96.41	55.27	11
-440.92	-192.87	821.04	23.07	67.47	-9.67	8
-453.61	-479.74	780.27	17.67	48.22	-21.09	8
-387.94	-256.84	606.93	12.70	63.57	39.22	10
-707.28	-96.92	729.98	8.61	0.92	109.59	9
-385.01	108.15	591.55	42.39	-56.58	129.03	8
-192.14	282.47	660.64	17.58	-45.78	107.79	10
-114.26	395.51	832.76	-14.13	-13.98	99.06	8
-262.94	-155.27	952.88	-43.79	-20.36	108.06	10
-54.69	60.79	924.56	-22.09	7.23	92.86	9
-252.20	-187.99	1053.96	-110.05	61.86	119.05	8
-423.34	-396.24	996.34	-86.15	59.51	144.65	10
-489.99	-28.08	717.77	-102.26	6.41	185.30	8
-316.89	-453.86	809.57	-104.74	-19.38	176.94	10
28.56	-323.73	728.27	-20.69	-31.49	110.29	9
-189.70	-216.80	823.00	-1.59	6.90	62.41	8
-65.67	-306.64	944.34	33.87	-1.43	78.28	10
-139.16	-91.06	891.60	56.34	0.43	85.60	8
118.41	-61.04	989.50	-20.90	37.51	86.15	8
-322.51	-451.17	897.71	-22.86	69.67	62.16	9
-278.81	-286.62	819.34	-10.44	34.97	87.71	10
-501.95	-400.15	921.88	6.71	-20.84	118.53	8
-135.25	-247.07	812.01	21.51	-33.20	114.84	10
13.67	-65.92	768.55	-14.56	4.12	82.46	9
-2.44	-348.39	868.90	-64.88	46.72	110.11	8
-83.50	-318.85	933.84	-46.72	67.66	105.26	10
-56.15	-261.23	1073.24	-35.77	81.97	75.78	8
-246.83	-256.84	1056.88	-42.05	118.74	25.09	8
-304.93	-365.23	912.11	-69.82	143.22	-5.22	11
-462.65	-540.04	941.89	-76.78	122.22	-18.55	8
-503.17	-661.13	963.38	2.04	65.61	-13.46	10
-437.74	-379.15	871.83	63.60	32.38	-7.20	8
-295.41	-141.85	933.84	123.47	4.61	11.26	8
-313.72	-62.50	917.24	93.81	-16.14	58.35	11
-376.71	-197.02	828.86	69.15	-65.00	87.65	8
-254.15	-271.00	851.07	53.83	-161.25	79.56	8
55.66	-303.47	964.84	50.42	-146.48	96.56	10
-253.17	-35.40	799.32	50.72	-54.23	190.43	8
-26.61	-165.77	921.63	4.97	-40.53	223.14	11
41.26	-170.41	723.14	-23.86	-2.53	95.92	8
24.41	-269.04	728.03	-35.46	31.68	7.90	8
-96.19	-285.16	819.82	-32.84	42.36	-8.97	8
-38.33	-383.30	927.25	9.00	50.42	-18.16	11
-224.37	-475.59	1039.79	85.11	108.61	-32.35	8
-464.84	-185.79	1005.13	113.95	75.99	-102.81	8
-534.67	-27.10	817.14	23.53	2.81	-88.78	10
-77.64	-312.50	775.15	-12.91	0.00	-49.19	8
-384.52	-508.54	916.50	-14.22	89.36	-4.55	9
-306.64	-75.44	953.13	29.33	24.14	78.89	10
-110.35	-116.46	959.47	15.84	-21.67	131.53	8
65.67	-159.91	886.23	14.77	-19.35	130.77	10
-5.37	-184.08	796.88	42.27	2.11	120.42	8
-78.61	-99.61	785.89	50.69	23.47	99.61	9
-100.10	-81.79	763.43	47.09	44.92	75.29	8
-317.14	-70.07	884.03	32.41	56.46	80.38	10
-347.17	-82.03	998.29	22.71	56.79	116.42	8
-232.91	-186.52	1078.37	-37.20	75.10	118.19	8
-545.17	-200.68	753.17	-61.07	62.99	143.13	11
-411.13	-320.31	786.13	-47.45	-29.45	155.58	8
42.24	-363.77	833.01	-16.36	10.80	128.36	10
-1.71	-477.05	987.79	8.79	45.04	123.63	8
-11.23	-179.93	888.43	51.18	61.40	93.87	8
-88.38	-217.53	992.92	7.78	82.43	61.92	11
-42.48	-235.84	1024.66	5.43	108.46	3.97	8
-89.84	-187.99	908.69	20.51	127.29	-27.28	8
-281.98	-174.56	763.43	27.80	152.65	-43.58	10
-427.49	-458.01	775.88	10.28	116.46	1.56	9
-250.98	-342.53	704.59	66.01	64.58	55.45	8
-237.55	-288.33	714.11	72.14	50.17	91.37	10
-187.26	-131.59	743.65	53.86	59.57	98.57	8
-433.11	-131.10	705.32	38.82	57.62	107.21	8
-358.15	-94.48	680.66	16.91	-9.43	122.59	11
-264.16	-40.04	676.03	-10.41	5.62	153.02	8
-287.35	-77.39	757.81	-19.81	20.54	136.38	8
-221.44	126.22	748.54	1.50	-3.33	102.17	10
78.86	9.03	752.44	-18.37	21.73	114.29	8
92.04	-229.74	942.87	-23.56	90.00	119.20	9
-21.73	-246.83	946.04	-3.78	136.54	138.98	10
-266.85	-81.79	841.31	-6.62	135.80	136.47	8
-407.47	-179.93	731.93	-36.32	115.26	98.36	8
-206.05	-241.21	804.93	-29.45	86.61	19.13	10
-418.70	-295.90	740.23	-16.66	115.60	-5.74	9
-463.13	-297.36	764.65	9.58	88.56	23.90	10
-463.87	-179.20	698.73	33.66	92.50	33.75	8
-500.49	344.24	924.07	32.41	68.76	60.61	8
-510.25	-1.95	935.79	-27.59	14.04	118.96	10
-353.52	48.58	725.34	-14.74	-50.08	149.69	9
-197.75	62.74	710.21	-53.01	-82.37	132.39	8
-43.46	-146.24	911.87	-75.78	-75.87	118.87	10
-177.00	-299.07	1110.84	-106.35	-57.62	95.52	8
-155.27	-267.82	1041.99	-108.28	-60.88	106.60	11
203.37	-448.49	926.03	-88.29	-56.34	114.53	8
280.52	-570.56	937.26	-74.28	16.39	93.60	10
56.15	-527.34	937.26	-32.65	53.50	98.39	8
22.22	-330.57	915.77	-40.83	64.30	101.38	8
-112.06	-338.38	802.00	-53.38	143.37	82.82	11
-527.34	-436.04	842.29	-37.93	178.96	-7.63	8
-718.99	-429.44	841.31	32.56	121.70	-65.12	10
-639.89	-365.23	874.76	129.03	68.42	-86.24	8
-568.85	-139.65	863.77	171.78	52.58	-92.44	8
-565.19	42.72	970.46	130.13	-1.80	-63.66	11
-384.77	-134.77	996.58	47.82	-61.55	23.35	8
-156.74	-171.39	940.67	8.03	-115.11	69.09	10
-15.14	-178.71	939.45	-10.80	-139.50	114.99	8
143.31	-229.98	886.23	-23.10	-131.07	130.89	8
150.63	-246.09	829.10	-41.05	-82.95	161.68	11
-23.19	-174.56	752.69	-23.80	9.89	208.98	8
-172.61	-52.73	762.45	3.05	45.44	136.96	10
-93.75	34.42	722.41	33.72	20.02	-8.39	8
287.60	-113.28	732.42	32.78	23.38	-48.13	9
173.83	-186.77	727.29	13.67	106.14	-45.32	10
-306.88	-241.70	772.95	26.86	165.68	-5.07	8
-428.96	-126.46	739.99	75.65	150.73	10.65	8
-401.37	-7.32	716.31	72.60	139.83	12.57	10
-451.17	-129.64	857.18	78.43	114.38	15.50	9
-297.12	-133.30	955.08	68.39	94.94	30.30	10
-563.96	-156.25	942.87	36.22	117.86	80.63	8
-744.87	-407.96	912.11	12.33	25.76	78.61	8
-582.76	-415.28	881.84	12.85	-68.91	96.53	10
-199.71	-482.18	1003.66	14.34	-74.25	98.69	9
-62.01	-265.14	818.36	10.35	-53.04	78.74	8
-87.89	-352.29	897.46	-41.72	-17.43	90.91	10
89.36	-406.01	883.79	-32.44	3.17	134.61	8
18.31	-180.42	728.27	-14.56	33.60	133.33	8
-89.84	-12.45	832.76	-26.09	44.98	68.88	11
-105.47	61.28	844.48	-48.34	66.93	25.05	8
-250.49	-116.21	892.33	-35.10	73.46	-5.40	8
-242.92	-15.14	772.95	5.98	82.49	-17.43	10
-275.15	-67.14	846.44	9.55	79.01	-34.52	9
-310.55	-72.02	814.45	20.17	81.63	-30.27	8
-340.58	-167.24	861.82	49.71	101.38	-52.37	8
-504.64	-133.54	764.65	60.61	105.29	-46.48	10
-631.35	-243.16	822.27	73.33	77.85	-39.83	8
-590.33	-368.90	972.17	90.21	36.44	22.37	11
-438.96	-351.07	1004.88	102.63	-9.25	72.27	8
-236.33	-317.38	948.73	79.01	-25.42	83.71	10
-73.97	-219.24	845.21	47.06	10.74	95.34	8
-147.95	-180.66	769.78	15.35	33.78	100.22	8
-328.13	-418.70	849.37	-4.09	10.59	138.43	11
-370.12	-264.16	686.77	13.46	-31.89	211.06	8
-36.62	-157.71	886.23	4.18	-63.39	217.16	8
136.72	-110.11	856.69	11.23	42.33	152.04	10
-41.02	-154.79	921.14	-4.85	115.42	88.59	8
-145.75	-101.81	984.62	-12.33	126.56	74.86	11
-277.10	-116.70	879.39	-25.82	136.99	84.56	8
-242.43	-295.65	931.64	-36.29	133.30	84.59	8
-258.06	-277.59	807.13	-19.04	131.53	32.84	10
-284.91	-295.17	763.18	-13.52	121.89	1.68	9
-399.90	-203.37	638.18	-12.82	121.31	5.07	10
-544.19	-351.56	637.70	-32.17	73.46	33.51	8
-218.02	-308.59	778.32	-23.16	14.04	55.76	8
-348.63	-135.74	792.72	37.45	93.81	18.80	10
-442.87	-239.75	891.11	51.45	106.90	13.98	9
-664.79	-279.79	718.99	59.63	77.91	39.00	10
-614.75	-236.33	654.30	70.37	33.51	92.04	8
-544.19	11.72	548.34	69.76	-5.10	133.79	8
-457.03	215.82	599.85	23.77	-57.71	139.65	10
-256.84	570.07	835.21	-44.01	-68.57	88.71	9
-141.85	159.42	779.79	-68.39	-62.93	94.94	8
-38.82	49.80	857.18	-49.38	-19.68	119.90	10
-153.81	-90.33	892.58	-51.97	22.83	121.37	8
-248.29	-126.46	928.71	-69.43	47.30	142.36	8
-270.51	-192.38	899.17	-86.12	44.49	124.15	11
-327.64	-301.51	825.93	-92.65	31.31	125.46	8
-215.58	-238.04	704.35	-56.40	26.64	113.80	10
-349.61	-191.89	714.11	-29.48	43.40	64.15	8
-524.41	-151.37	845.70	-17.27	24.87	78.80	11
-560.30	-41.75	859.13	-31.98	-33.20	94.57	8
-392.58	-210.45	997.80	-47.12	-59.39	100.52	8
-109.13	-268.31	937.99	-33.69	-69.06	79.47	10
-174.32	-245.36	772.71	2.69	-39.12	57.46	8
-273.93	-359.62	962.40	12.51	-65.43	112.64	9
-168.95	-329.83	977.05	21.76	-74.98	187.65	10
207.52	-272.71	938.72	20.57	-69.27	185.24	8
608.89	-187.26	762.94	38.27	35.28	125.06	10
-24.17	-300.54	723.88	53.56	136.35	68.15	8
-50.78	-260.50	843.99	37.84	79.77	48.68	9
-133.54	-210.94	837.65	20.45	123.66	36.01	10
-450.44	-241.94	777.34	6.20	149.51	27.44	8
-669.43	-240.23	833.50	17.55	106.72	49.59	10
-424.80	-191.41	1078.61	29.11	11.08	125.85	8
-164.06	-78.86	1096.19	-6.77	-7.32	145.75	9
0.98	-14.40	999.76	-81.54	-3.72	102.60	10
162.60	-232.42	935.06	-104.46	-4.03	65.31	8
195.31	-460.21	932.86	-99.79	36.96	50.26	8
-37.35	-450.68	819.34	-81.18	127.20	55.82	11
-406.49	-499.02	803.96	-37.72	147.22	-9.86	8
-432.62	-467.53	742.19	45.68	108.70	-65.64	8
-342.77	-431.40	875.24	106.23	89.45	-91.71	10
-371.09	17.33	687.01	156.25	116.18	-76.45	8
-448.00	-5.86	770.51	38.42	153.20	-52.25	11
-808.35	-224.12	1060.55	-12.15	92.47	-62.62	8
-444.58	10.50	998.05	-0.06	-17.94	0.55	10
-73.00	110.60	982.67	-11.99	-3.48	1.56	8
-191.65	-85.45	822.51	-14.47	38.64	-8.30	8
-416.99	-299.56	820.07	22.52	40.16	13.28	9
-372.31	-311.04	726.81	45.38	8.21	113.77	10
-409.42	-249.51	689.70	57.56	-14.89	129.12	8
-259.52	-171.39	912.35	71.59	-11.75	131.77	8
-376.71	-44.19	945.31	-4.18	18.07	92.77	10
-284.18	-152.83	865.72	-92.74	2.08	80.93	9
-201.42	-241.46	847.66	-113.16	38.18	84.32	8
-180.18	-482.91	1019.29	-84.78	53.62	50.99	10
-196.04	-567.14	1145.02	41.50	99.06	-0.79	8
-417.72	-316.16	798.10	144.65	89.17	-39.83	11
-1040.04	-480.96	472.41	179.78	13.61	-26.70	8
56.64	-302.25	584.72	237.24	-139.07	24.84	10
529.79	90.09	485.60	183.32	107.67	37.08	8
-198.97	563.48	696.53	104.49	236.76	1.68	8
-1038.82	18.31	754.39	-3.78	220.49	-3.51	11
-751.71	-41.26	564.70	-14.65	75.96	68.97	8
-425.54	-158.69	702.88	-31.04	-23.07	58.32	8
-190.92	-14.65	784.91	-50.63	27.01	99.03	10
-407.71	-189.94	909.91	-56.40	26.76	107.70	8
-452.88	-279.05	845.21	-37.60	24.66	136.75	9
-341.55	-391.85	875.98	-32.62	49.77	109.19	10
-392.82	-162.60	722.90	-64.33	94.67	114.72	8
-544.92	-173.58	759.52	-73.94	77.21	99.79	10
-718.99	-90.58	721.19	-72.42	36.50	101.01	8
-569.34	-42.24	712.40	-62.87	-22.98	132.72	11
-333.74	4.39	790.04	-48.74	-47.91	188.57	8
-247.31	-112.06	723.88	-46.20	-36.74	193.88	8
-165.28	-117.68	843.02	-33.29	-49.22	153.08	10
31.49	-147.71	908.94	-25.27	-25.82	136.81	8
-102.78	-235.60	867.19	-7.02	32.71	107.51	11
-213.38	-177.00	875.98	15.66	59.36	92.04	8
-559.57	-125.24	691.89	16.08	72.02	97.81	8
-601.81	-187.99	728.76	0.58	5.19	111.24	10
-412.84	-140.87	810.79	-5.86	-24.72	118.13	9
-377.20	-175.54	893.55	-10.01	-49.22	133.85	8
-370.85	-267.58	794.68	-14.25	-54.81	143.07	10
-380.62	-168.46	791.99	-33.39	-73.30	152.53	8
-325.93	-244.63	861.82	-36.59	-117.83	154.21	10
-173.34	-213.87	798.34	-36.87	-147.22	175.75	9
57.37	-145.26	895.26	-33.45	-131.41	191.38	10
18.31	-72.51	870.36	-19.26	-86.98	183.01	8
114.50	-78.37	696.53	-11.02	-84.20	124.60	10
198.00	-199.22	688.96	-75.56	-92.22	75.41	8
305.18	-339.60	899.17	-58.72	-28.63	45.07	9
209.96	-257.57	1251.22	-32.38	30.21	22.80	10
26.61	-206.30	1088.38	0.31	100.65	31.83	8
-267.33	-275.39	918.95	-44.28	114.72	55.15	8
-356.45	-163.33	834.23	-96.41	56.00	63.93	11
-248.78	-247.56	895.26	-115.75	10.31	64.64	8
162.60	-356.45	876.46	-77.73	0.55	58.50	10
428.22	-294.92	752.93	-3.48	33.26	34.45	8
343.99	-415.28	945.56	68.30	100.71	32.59	8
2.93	-304.20	932.37	110.78	209.81	62.01	11
-325.93	-297.85	958.74	92.62	202.33	43.95	8
-483.40	-276.61	871.58	74.22	146.27	50.29	10
2.69	-281.74	958.50	55.60	88.35	42.39	8
-120.85	-200.44	964.11	40.47	133.45	31.28	8
-266.11	-149.17	889.16	19.74	139.47	71.99	11
-254.88	-177.98	852.05	-16.75	145.87	57.40	8
-261.23	-302.00	807.37	-9.98	156.13	34.24	8
-462.89	-411.13	604.74	2.56	148.86	-0.46	10
-616.46	-556.15	523.93	44.98	70.37	40.56	8
-461.43	-168.46	641.85	129.18	10.77	59.51	11
-511.72	-16.11	779.30	110.50	-59.45	80.81	8
-211.91	145.26	1098.14	66.44	-88.56	110.60	8
132.32	-37.35	1210.45	-22.37	-58.69	134.80	10
62.26	-371.09	1148.19	-73.88	40.59	92.22	9
-128.66	-523.19	965.33	-63.14	89.11	84.14	10
-326.90	-477.78	876.95	-65.67	78.19	103.88	8
-318.12	-315.19	921.14	-68.33	62.62	105.19	8
-248.05	-217.29	878.42	-53.34	51.97	65.89	10
-291.99	-275.15	919.19	-57.40	52.76	37.75	9
-259.52	-420.17	947.27	-37.41	15.81	16.48	10
-136.47	-454.10	790.28	56.92	0.40	1.22	8
-62.99	-389.89	729.25	109.04	6.53	-8.97	8
-112.06	-184.33	626.95	152.74	68.27	-35.58	8
-57.62	-427.98	551.27	120.21	116.70	-83.19	11
-507.08	-193.85	701.42	95.49	174.16	-139.62	8
-489.75	408.94	720.46	43.09	130.77	-15.93	10
-597.90	107.42	1260.25	14.83	91.06	62.84	8
-863.53	-200.68	1114.01	65.55	43.03	96.47	10
-514.40	48.58	498.29	137.63	-95.64	137.30	9
-132.57	-116.70	513.43	12.60	-118.56	196.04	8
-183.84	-417.48	719.24	-118.32	-55.57	267.18	8
-237.55	-352.78	645.02	-111.72	-66.74	240.72	8
-163.82	-201.90	848.14	-93.93	-56.03	207.73	11
-146.73	-223.63	924.80	-108.89	-24.14	151.98	8
176.27	-166.26	921.39	-82.28	-8.67	104.10	10
50.54	46.39	818.12	-46.45	51.39	20.78	8
7.57	-82.28	720.70	-55.02	65.58	-41.53	10
-16.60	-213.62	909.67	-45.01	83.13	-56.15	9
-135.74	-63.48	901.61	-16.54	131.26	-45.68	8
-382.08	-268.31	908.94	-3.72	165.56	-14.22	8
-385.74	-197.75	798.83	9.49	116.33	0.43	10
-290.28	-206.54	776.37	-6.13	93.78	9.34	8
-173.58	-120.12	795.17	-29.21	113.01	14.56	9
-476.56	-303.71	970.21	-21.58	153.08	47.61	10
-437.99	-469.48	949.95	1.10	109.74	14.89	8
-386.23	-194.09	940.67	24.11	90.82	34.27	10
-498.54	-197.75	888.18	16.14	68.51	83.86	8
-381.35	-106.20	735.35	0.34	50.90	103.52	9
-520.75	-105.96	695.31	-42.45	79.77	115.84	10
-914.79	-302.98	875.49	-47.45	44.04	150.21	8
-725.83	-583.01	1239.50	-9.55	-78.95	207.09	10
-568.36	-588.38	1258.30	64.39	-117.00	195.50	9
-383.79	-345.46	799.32	57.04	-166.44	154.75	10
-136.72	-367.43	584.96	39.61	-170.32	136.57	8
178.47	-209.96	590.82	0.31	-137.24	139.13	10
241.46	-296.63	876.22	-2.23	-94.30	106.54	8
169.19	37.84	1227.78	0.21	-46.51	127.23	11
103.52	-179.44	1228.52	15.81	-2.38	88.29	8
-136.23	-86.91	957.28	30.18	22.06	79.99	8
-213.62	-121.09	1008.06	23.62	52.40	74.98	10
-317.63	-348.39	1051.27	34.52	108.55	29.97	8
-1060.55	-215.58	752.69	115.11	116.24	-54.87	9
-909.42	-93.02	647.22	142.06	-115.72	-29.45	10
-235.60	21.24	404.30	44.92	-290.99	82.61	8
974.85	-367.43	638.18	-2.17	-199.34	77.27	10
410.16	-349.37	517.33	32.81	-20.45	40.86	8
276.37	-369.87	631.35	-24.32	12.60	133.94	11
282.47	-125.24	1033.45	26.06	67.99	112.79	8
143.31	169.19	1137.21	2.93	130.25	64.42	10
-257.81	-72.02	1108.64	-22.95	149.26	28.05	8
-358.15	-335.45	1105.47	65.61	122.92	6.56	9
-173.58	-150.88	897.22	171.51	104.89	12.94	10
-348.88	-77.15	588.62	160.00	79.83	12.02	8
-258.54	-41.50	592.53	93.63	7.45	11.17	10
81.05	-88.62	650.63	65.83	4.36	14.43	8
138.92	45.41	909.18	59.42	134.12	-20.26	9
-576.17	26.86	543.46	46.39	189.06	-15.50	8
-415.77	-236.33	752.44	-17.79	80.26	22.89	10
-218.02	-184.08	771.00	-25.42	94.06	37.11	8
-354.00	-279.05	1036.38	-32.53	114.26	28.26	8
-596.19	-28.08	710.69	9.00	109.89	78.22	11
-390.14	-101.32	688.96	-97.32	40.74	128.85	8
-13.18	-133.06	793.46	-177.37	52.89	129.79	10
-102.05	59.81	692.14	-243.29	76.57	128.54	8
-213.87	-365.48	1020.51	-233.76	73.43	140.47	11
-494.14	-190.92	861.08	-139.28	63.90	160.28	8
-216.55	-116.21	853.52	-111.54	4.00	109.16	10
-53.96	-232.67	848.63	-97.53	40.13	90.36	8
-279.30	-324.71	974.61	-76.42	66.41	86.21	8
-336.18	-251.46	953.86	-40.31	61.19	95.89	11
-426.76	-157.23	750.98	-57.34	45.68	92.56	8
-251.22	-394.29	856.93	-80.72	37.69	75.96	10
-432.62	-277.10	750.00	-30.49	42.82	70.80	8
-204.35	-89.84	851.56	-13.73	1.04	70.56	8
-89.36	-177.00	1045.65	34.73	-11.26	3.30	11
27.34	-15.38	912.60	32.20	7.81	2.23	8
-184.81	-287.60	890.87	-8.09	58.53	97.14	8
-78.37	-250.49	924.80	-21.51	70.43	112.67	8
7.57	-267.33	1006.59	8.61	107.30	41.38	10
-302.25	-186.04	942.63	15.20	125.34	40.41	9
-394.29	-97.17	940.19	10.99	110.44	86.33	8
-444.09	-113.77	839.60	-17.79	93.72	132.42	10
-537.11	-371.83	928.71	-83.86	59.57	154.54	8
-422.61	-479.25	1007.08	-66.38	4.64	151.12	11
-94.73	-304.93	805.18	-74.13	-4.03	138.24	8
192.87	-669.92	1022.22	-104.71	-11.81	118.32	8
255.37	-639.65	1038.57	-79.68	104.58	141.02	10
-340.58	-521.97	790.28	-56.15	206.54	17.61	10
-691.89	-488.77	779.54	20.20	182.92	-68.51	9
-565.67	-282.23	596.44	65.12	168.70	-96.22	8
-803.47	-398.44	774.41	74.16	177.70	-119.69	10
-680.42	19.53	882.32	138.28	47.00	-101.41	8
-274.17	-50.29	1192.14	113.86	-4.12	-68.36	10
-360.60	-72.51	1114.75	95.89	36.99	33.97	9
-452.88	-74.22	961.43	28.26	32.10	105.50	10
-394.29	-202.88	928.47	-14.98	23.32	105.87	8
-294.68	-259.52	800.54	-51.15	62.26	57.19	8
-560.79	-537.60	814.70	-54.11	56.52	47.88	10
-629.88	-406.98	836.67	-10.01	2.69	137.57	9
-490.48	-280.52	869.14	9.40	-67.66	199.49	8
-43.21	-294.92	927.98	11.35	-65.86	224.09	10
287.60	-472.41	900.15	-5.49	5.31	253.20	8
67.63	-462.16	903.32	12.02	133.00	208.95	8
-332.03	-312.99	946.78	36.04	186.16	98.33	11
-433.11	-302.49	953.86	28.47	168.49	23.25	8
-577.15	-406.01	950.68	46.81	129.09	14.28	10
-520.51	-428.47	801.76	75.44	124.08	33.63	8
-574.71	-288.82	796.63	99.09	128.05	15.81	11
-671.63	-184.81	831.05	82.28	101.44	-33.51	8
-600.34	-139.89	807.62	76.57	57.28	-71.78	8
-581.30	-144.04	795.41	60.36	70.47	-30.88	10
-767.09	-165.53	801.51	65.12	64.97	-14.59	8
-703.61	-104.74	706.30	63.45	6.96	36.77	11
-444.09	-169.43	732.42	49.99	-30.46	55.97	8
-492.92	-165.53	865.23	26.06	-46.08	82.40	8
-463.38	-195.80	962.16	-5.92	-73.36	131.96	10
-206.79	-148.19	919.92	-30.21	-68.85	149.63	8
-323.97	-359.13	1032.71	-47.24	-21.21	195.40	11
-276.61	-245.36	923.58	-33.81	-44.89	272.92	8
132.81	-258.30	827.64	-70.22	-14.31	247.22	10
-162.60	-461.18	992.92	-24.23	135.07	162.99	8
-548.34	-334.96	970.46	45.62	126.43	140.75	9
-522.22	-11.47	648.93	34.27	61.71	133.79	10
-223.39	-90.58	745.12	12.54	36.13	113.01	8
-209.47	-142.09	867.43	39.22	75.07	23.01	10
-141.11	-72.75	770.26	56.67	95.61	-74.28	8
-271.73	-175.29	830.08	42.60	135.50	-88.13	9
-581.79	-325.68	675.05	32.87	135.41	-65.25	10
-820.80	-480.22	613.04	26.95	117.49	-43.30	8
-1018.80	-247.31	436.04	102.45	66.86	-36.50	10
-955.08	-414.55	550.29	56.67	19.71	-84.11	8
-1090.33	-530.27	861.08	137.79	-60.03	-62.56	11
-1049.56	359.62	798.34	44.98	-212.01	71.20	8
-109.86	133.30	1209.47	-41.93	-249.82	131.77	10
156.01	-231.69	996.09	-66.89	-141.42	183.84	8
-172.12	-218.26	766.11	-75.10	-56.12	183.38	11
-269.78	-370.36	830.57	-80.47	-62.81	189.48	8
-215.33	-413.82	914.31	-55.69	-71.04	243.07	10
-95.95	-439.70	991.94	-13.12	-75.13	248.75	8
-90.33	-168.95	837.16	2.75	-76.78	235.14	8
81.79	-309.08	984.13	-14.34	-55.05	266.91	11
-239.99	-189.45	766.85	8.82	41.56	248.05	8
-360.84	-271.24	531.49	-16.02	59.94	151.95	8
-193.85	-475.10	724.85	18.34	33.94	55.97	10
-130.86	121.58	904.54	3.91	10.80	21.70	8
51.27	-360.35	1300.29	-65.83	19.74	44.53	9
-40.53	-280.76	1167.24	42.66	33.54	24.11	10
-156.01	-392.33	999.51	115.54	67.66	48.31	8
-120.61	-367.68	882.81	132.75	152.71	85.97	10
-349.37	-75.20	697.27	90.64	215.03	79.68	8
-977.05	-229.25	949.95	90.67	149.11	89.84	11
-750.73	-132.57	763.67	133.94	-77.03	110.23	8
90.58	-51.03	630.13	116.27	-140.78	136.78	8
186.28	-28.81	536.38	29.27	-14.50	114.72	10
-109.62	-160.40	784.42	-35.61	21.55	95.76	9
-129.15	-369.63	1111.33	6.71	-32.47	109.99	10
19.78	-30.52	842.29	62.41	-46.54	122.50	8
-104.74	-111.08	846.19	36.10	-9.40	79.68	8
-51.03	-253.17	913.57	42.76	-8.76	37.81	10
-60.79	-150.15	848.14	56.37	6.68	36.77	9
-101.32	-85.94	767.58	61.07	16.24	35.83	8
16.85	-104.25	726.32	67.32	12.08	36.87	8
29.05	-69.82	723.14	39.83	52.03	26.49	10
158.69	41.02	799.07	5.49	86.09	16.11	8
-122.07	69.82	820.07	-73.61	163.88	15.41	9
-344.24	-152.83	936.04	-127.41	157.96	45.68	10
-369.63	-131.84	891.36	-124.79	137.18	17.06	8
-460.21	-229.98	899.66	-109.28	105.96	-9.09	10
-423.83	-268.80	757.81	-89.05	77.06	0.64	8
-225.34	-233.64	699.71	-69.52	27.95	3.30	9
-286.62	-270.02	759.28	-87.40	30.15	23.68	10
-264.89	-210.94	876.71	-52.61	38.06	16.82	8
-330.81	-187.01	838.13	-8.30	56.70	-1.50	8
-518.80	-42.97	704.35	-11.69	35.19	7.51	11
-379.39	-82.76	756.84	-45.04	-26.37	20.60	8
-202.64	-250.24	815.43	-57.16	-41.96	50.78	8
-295.65	-267.58	876.22	-42.36	-3.02	78.25	10
-425.54	-116.70	809.33	-30.85	-17.70	78.19	8
-254.64	-354.74	976.81	-25.60	-41.11	106.93	9
-123.05	-369.38	1002.93	11.08	-33.84	147.71	10
38.09	-374.27	927.25	31.31	-6.93	158.54	8
-71.53	-387.21	912.35	35.28	62.19	161.90	10
-178.47	-283.20	742.68	45.32	55.27	83.56	8
-241.94	-142.82	616.46	53.44	38.57	59.20	9
10.01	-183.59	857.91	29.60	4.55	17.09	10
-140.63	-135.50	847.41	33.75	55.42	44.31	8
-276.12	-137.21	822.51	24.60	50.38	78.43	8
-250.49	-124.02	948.00	30.82	35.03	84.93	10
-228.52	-165.28	967.29	9.55	46.88	101.56	9
-200.44	-165.77	789.79	-10.62	53.74	92.22	8
-180.66	-200.20	737.55	-18.52	49.99	78.52	10
-159.18	-170.65	777.59	8.21	48.22	93.17	8
-283.69	14.89	685.30	25.09	47.61	94.27	8
-219.97	2.44	659.91	18.16	21.76	85.11	11
102.54	-150.39	938.23	11.96	20.81	4.43	8
143.07	-208.01	971.68	62.71	53.04	-38.39	8
139.40	-166.02	996.83	69.43	69.70	-19.38	8
36.38	-126.46	1031.49	39.61	139.65	34.27	11
-308.84	-3.91	774.17	3.23	201.23	20.63	8
-484.38	-13.43	536.13	-32.75	190.03	-33.54	10
-634.52	-174.56	533.69	-35.89	157.68	-14.53	8
-939.70	-158.69	605.47	-0.37	100.65	0.67	8
-597.17	-188.96	640.87	3.45	-24.84	45.53	11
-253.66	-372.80	1070.31	3.27	-56.76	113.62	8
-10.50	-252.20	1235.35	71.90	-7.35	151.64	8
-36.62	-184.81	1172.61	77.58	37.29	134.67	10
-20.26	-238.53	852.54	47.82	47.70	142.79	8
-252.20	-301.76	808.35	6.38	104.68	139.89	11
-429.69	-213.87	774.66	6.81	98.60	94.91	8
-422.61	-77.88	697.75	-29.94	75.96	25.94	8
-581.30	-137.70	736.82	-59.48	53.22	-8.45	10
-523.44	-217.29	875.24	-70.25	29.27	-22.58	8
-293.70	-178.71	761.96	-81.39	53.10	-85.08	9
-643.55	-476.07	768.31	-82.40	95.12	-158.51	10
-718.75	-471.92	730.22	29.21	5.86	-183.93	8
-711.43	-506.35	796.14	131.77	-38.67	-114.29	10
-581.79	-41.26	626.71	143.34	-26.55	-70.77	8
-451.42	-131.35	999.76	38.06	6.93	-136.69	9
-165.28	350.10	1034.42	121.40	-94.21	22.25	10
69.58	256.84	895.75	7.51	-32.47	180.36	8
-180.91	-27.59	872.07	-26.73	54.78	125.76	10
-682.86	-275.15	710.94	-10.83	20.26	121.09	9
-395.51	-338.13	816.16	-27.47	-78.49	161.65	8
-327.88	-410.16	784.67	-18.07	-66.04	212.62	10
-301.03	-312.99	840.82	-7.05	-60.24	191.07	8
-291.99	-283.20	892.82	20.60	-68.70	146.45	10
-64.21	-120.36	878.66	-1.25	-31.31	113.13	9
13.43	-203.37	823.97	-13.49	29.54	94.51	8
-356.69	-315.67	805.66	-2.08	112.52	12.94	10
-364.01	-192.14	918.70	56.15	37.66	-6.99	8
-135.25	-9.77	899.17	53.77	38.02	15.56	8
-129.64	-128.17	719.73	27.07	76.42	6.59	11
-196.53	300.29	887.70	35.98	89.39	49.41	8
-429.69	-115.72	883.30	0.24	81.12	58.90	8
-549.56	-250.49	979.98	62.56	38.12	48.40	10
-557.86	-4.39	805.18	83.77	9.00	65.34	8
-484.13	-62.99	752.20	24.38	-14.07	123.02	9
-332.28	-176.51	796.88	-15.01	-45.65	132.72	10
-369.38	-227.29	811.04	-83.62	-14.47	110.72	8
-470.46	-257.57	660.40	-132.81	-37.02	98.36	8
-184.81	-614.26	906.49	-116.42	-60.61	79.68	9
-42.24	-398.19	911.38	-28.44	-48.80	70.10	8
40.28	-303.96	933.59	-8.30	-10.44	73.36	10
-91.80	-211.67	974.37	17.49	45.84	106.81	8
-276.12	-102.05	897.71	29.88	73.21	138.15	8
-208.50	-332.28	1037.35	47.85	72.30	137.21	11
-381.59	-217.29	924.80	128.75	68.27	141.78	8
-275.15	-262.94	789.06	172.21	15.84	141.39	10
-242.19	-5.13	525.39	103.52	-59.54	170.56	8
388.67	-247.56	922.61	-8.24	-17.33	196.96	10
449.95	-198.97	926.27	21.06	184.33	163.33	9
-258.30	192.63	738.28	22.92	217.19	125.61	8
-533.45	59.33	758.06	-89.54	97.66	90.70	10
-93.51	-237.30	887.70	-144.78	24.23	65.77	8
-132.08	-214.36	985.35	-102.72	77.36	-12.36	11
-303.22	-184.81	1019.53	-74.58	132.48	-55.11	8
-680.91	-186.04	969.97	-58.41	88.35	-56.09	10
-648.68	-263.92	773.93	-69.73	17.33	-32.50	8
-122.80	-282.71	802.49	-82.95	-35.77	43.82	8
-17.09	-284.18	838.38	-64.12	33.33	11.41	11
-215.09	-474.85	946.04	-16.24	51.42	47.85	8
-204.35	-481.93	966.06	48.22	52.67	130.83	8
-199.71	-211.18	840.33	59.54	67.41	143.10	10
-366.46	-283.69	725.83	37.51	66.31	117.37	8
-260.99	-304.93	579.10	19.71	17.36	94.30	11
-367.92	-346.19	605.96	25.79	22.52	108.61	8
-534.42	-155.03	596.19	58.62	-22.55	170.23	10
-401.86	63.72	760.25	68.02	-74.65	172.45	8
92.53	79.10	807.37	60.58	-96.04	151.98	8
363.77	155.76	750.98	69.55	-29.97	175.42	11
389.40	-58.35	913.57	56.82	68.21	136.11	8
179.69	-159.18	1023.93	67.05	169.04	95.64	8
-357.18	12.94	856.20	64.64	181.34	83.50	10
-449.95	-106.45	812.99	9.00	143.83	73.46	8
-304.44	-52.98	708.98	-8.70	88.78	74.95	11
-173.10	-191.65	753.91	-13.61	52.28	104.28	8
-78.37	-293.46	869.63	29.27	69.37	182.07	8
27.10	-280.27	953.61	63.66	85.39	167.39	10
-83.98	-74.22	868.16	103.36	121.70	101.62	9
-197.27	-12.21	862.30	86.15	136.87	29.91	8
-443.36	-32.47	674.80	42.51	126.16	-8.18	10
-412.35	-14.16	570.31	5.13	91.03	-19.04	8
-556.64	-198.24	787.11	-16.51	84.90	-8.79	8
-556.15	-126.46	925.78	-30.70	41.11	31.43	11
-335.21	-85.21	934.57	-44.28	-4.97	-5.77	8
-230.71	-125.24	843.75	-76.05	-29.51	-66.50	8
-53.47	-333.50	842.04	-67.81	-26.31	-63.57	10
-185.06	-392.33	850.83	-49.90	4.61	-5.52	8
-290.53	-312.50	776.37	-24.29	40.07	53.86	9
-429.93	-175.05	692.38	-6.74	66.68	28.69	10
-523.44	-184.33	759.03	-26.86	78.74	-27.65	8
-688.23	-125.73	886.47	-31.46	62.38	-51.15	8
-539.55	-69.09	986.33	-1.53	11.75	-66.19	10
-303.47	-185.06	908.94	-19.47	-12.94	-72.81	9
-214.84	-154.30	698.00	-12.76	2.50	-58.75	8
-135.01	-294.92	528.81	-27.59	10.53	-64.00	10
-344.48	-471.19	460.45	-5.37	45.65	-43.30	8
-578.61	-145.02	762.21	57.43	73.33	35.92	8
-470.95	219.73	1149.66	137.15	-4.12	104.68	11
-345.70	337.89	1206.30	74.34	-22.22	134.83	8
-292.24	14.65	1044.43	11.84	-18.55	94.70	10
-185.55	-164.06	718.75	-20.02	-13.31	77.85	8
-173.10	-385.50	710.69	-74.58	-9.25	73.43	9
-197.27	-723.39	891.85	-71.14	48.83	90.45	10
-509.77	-498.05	720.70	48.40	86.18	13.76	8
-764.89	9.77	748.54	65.28	20.39	-0.03	10
-106.69	-0.98	790.53	-22.49	4.12	-14.31	8
-706.79	-297.61	952.39	-47.97	110.32	-35.68	9
-256.35	60.79	1038.33	37.38	-7.23	71.84	8
-34.91	101.07	1083.74	-3.57	30.58	89.60	10
-286.13	-93.99	868.16	-11.69	58.04	69.24	8
-777.10	-264.65	642.09	31.34	33.75	110.75	8
-650.63	-202.15	833.25	88.53	-81.79	173.25	11
-137.45	-54.44	567.38	88.75	-126.46	133.58	8
125.00	-102.29	514.40	32.75	-78.28	85.91	10
88.62	-537.11	871.83	35.83	-37.05	84.59	8
-327.64	-334.96	907.47	107.64	0.89	128.30	8
-704.35	80.81	882.57	122.71	-64.54	142.09	11
283.94	-29.79	848.14	-3.17	-76.93	54.96	8
165.04	-109.37	718.99	-43.88	119.96	-31.68	8
-580.32	-422.12	671.88	-46.81	120.15	-26.58	10
-643.55	-305.66	605.71	42.30	16.69	50.11	9
-88.87	146.97	793.46	95.06	-21.18	101.32	10
188.72	245.85	867.19	43.73	119.17	48.03	8
-134.28	41.50	804.44	-13.92	178.53	46.57	8
-330.08	-62.74	784.91	-23.32	158.84	61.25	10
-385.25	-92.53	696.53	-33.36	101.41	24.41	9
-103.03	-175.05	780.03	-31.28	30.15	-1.46	10
-174.56	-18.31	998.05	-15.84	98.82	34.06	8
-537.11	-150.63	987.30	-26.89	118.68	111.79	8
-345.70	-136.23	692.87	-17.33	106.29	104.55	10
-438.96	-217.53	640.87	-17.43	158.84	16.45	9
-506.35	-353.52	719.24	-55.02	141.69	25.76	10
-701.66	-77.88	845.21	-20.94	129.73	30.94	8
-771.24	-51.76	847.90	-6.53	77.88	44.16	8
-618.41	-32.47	801.51	3.45	48.71	75.13	11
-657.23	-13.18	723.88	15.78	8.00	109.25	8
-749.27	-168.21	710.21	-18.34	-45.59	165.01	8
-686.28	-194.82	841.31	-22.61	-83.89	156.22	10
-624.76	-251.46	931.40	-36.19	-142.30	100.71	8
-342.53	-241.70	849.61	-35.03	-156.68	108.73	11
-395.51	-303.47	802.73	-28.41	-126.71	100.95	8
-640.87	-251.71	779.54	-3.20	-148.90	88.81	10
-319.82	111.82	952.88	129.52	-248.05	56.58	8
-248.54	450.68	305.91	43.61	-186.43	70.89	10
-401.12	122.31	234.62	-168.79	-208.56	22.71	9
-345.21	-536.87	592.04	-176.36	-254.15	-5.22	10
21.73	-416.50	740.23	-27.22	-296.84	-23.65	8
146.97	-294.19	962.40	75.90	-241.82	56.73	8
128.91	-162.35	869.87	131.87	-175.42	206.33	10
366.46	-96.68	701.66	92.96	-120.42	252.17	9
302.98	-256.35	735.84	66.13	-48.37	260.19	10
260.50	-163.82	617.92	60.70	-32.90	250.67	8
-30.27	-5.86	488.53	45.68	-30.18	268.31	10
216.06	-213.13	791.26	-23.90	-109.74	281.89	9
512.45	-315.43	684.08	-43.98	-80.14	299.29	8
379.88	-467.04	611.82	-68.82	-56.64	277.50	10
722.17	-564.21	672.61	-22.61	-26.06	198.64	8
744.14	-493.90	802.49	7.69	12.36	145.69	10
-85.69	-205.81	1160.16	80.96	101.50	170.75	9
-165.28	373.54	1032.23	108.34	54.11	140.11	10
35.64	272.95	718.51	-2.50	-3.97	123.75	8
314.94	67.87	675.05	-65.25	-13.06	112.98	8
677.73	-316.41	548.83	-62.84	-6.13	78.92	10
569.09	-472.66	842.53	-6.71	38.39	63.57	9
505.37	-32.71	662.84	59.57	75.20	89.54	8
345.70	27.59	926.27	12.33	109.31	79.86	10
280.76	82.76	864.01	-33.91	94.06	111.11	8
518.80	-223.39	876.95	-83.89	80.11	116.03	8
588.62	-353.52	826.66	-48.00	140.26	59.75	11
235.60	-393.55	834.23	-9.80	195.10	39.40	8
21.48	-226.07	934.33	-5.00	215.94	41.53	10
-8.30	-190.67	866.94	-44.62	211.85	29.63	8
-46.88	-532.23	919.43	-44.83	206.54	34.82	9
-186.52	-518.07	792.48	21.70	207.18	53.34	10
-105.22	-232.91	605.47	76.90	147.52	46.17	8
-11.47	-237.30	640.38	90.67	116.24	19.32	8
243.90	-164.79	747.56	116.73	111.21	7.20	10
361.57	-32.23	756.35	114.35	150.63	15.72	9
302.00	189.21	787.11	72.60	203.55	-1.04	10
283.20	-156.01	940.19	-16.05	224.76	29.45	8
306.64	-245.36	991.94	-61.52	301.82	-5.52	8
-244.14	-395.02	846.92	-57.65	335.48	-61.07	10
-610.11	-337.16	633.79	-23.13	296.75	-88.53	9
-650.88	-280.03	674.56	22.40	189.36	-36.77	10
-226.32	-137.45	811.52	-11.54	117.40	53.62	8
-119.14	-379.64	1009.03	-36.25	102.66	-13.21	10
65.92	-381.84	955.08	0.00	122.28	-15.44	8
-28.81	-507.08	804.44	2.90	165.28	1.77	9
-428.22	-397.22	625.73	74.74	179.26	75.65	10
-799.80	781.25	814.45	60.55	173.16	92.13	8
-602.54	-56.40	866.21	-6.74	96.22	103.85	8
-348.14	-63.48	946.78	13.95	69.92	44.56	11
-152.10	-290.53	932.62	10.38	87.01	22.25	8
-479.49	-186.04	750.98	7.48	128.85	35.31	8
-665.53	-186.04	717.29	-27.65	81.85	92.71	10
-547.61	-160.40	804.20	-49.44	7.20	105.68	8
-549.80	-186.28	836.67	-46.26	-20.72	113.98	11
-488.04	-102.29	856.45	-53.10	-43.95	119.75	8
-272.95	-101.81	883.79	-63.29	-73.21	123.57	8
-35.16	-162.35	728.03	-61.31	-74.80	127.29	10
492.19	-318.85	653.08	-12.21	-72.08	86.88	8
439.21	-396.00	692.87	30.46	67.87	59.75	11
3.91	-357.18	1079.35	53.56	133.15	72.81	8
-784.67	-36.62	1042.97	57.25	189.18	77.97	8
-739.01	-139.40	847.66	18.16	69.79	37.05	10
-163.33	-296.39	874.27	-14.10	-11.38	-7.63	8
-22.46	-271.00	894.78	-0.82	46.78	-55.63	11
-177.98	-132.32	834.72	-10.13	69.92	-63.26	8
-404.05	-198.00	657.96	-56.00	90.70	-59.27	8
-539.06	-343.75	587.65	-51.24	70.59	-36.77	10
-849.85	102.05	857.42	4.67	12.91	64.51	9
-823.73	111.08	977.54	-23.74	-91.86	115.48	8
-189.94	-81.05	1068.36	-7.81	-119.45	103.36	10
-269.78	-23.44	820.80	-8.39	-53.13	134.43	8
-129.88	-221.19	939.70	-42.45	-62.50	137.82	10
-60.30	-381.35	915.53	-31.59	-40.41	168.58	9
105.96	-267.82	839.11	-14.22	24.93	125.06	8
-218.02	-386.96	962.16	-11.54	71.78	121.58	10
-403.32	-266.11	878.91	10.71	65.03	144.59	8
-239.26	-321.53	839.11	-14.83	24.69	118.47	10
-429.44	-385.25	896.48	-23.25	33.66	120.91	9
-367.43	-316.65	949.71	-35.86	-1.56	125.21	10
-230.96	-291.99	977.54	-23.99	-12.48	76.08	8
-100.34	-320.07	1072.51	-11.60	5.19	61.95	8
-103.52	-168.70	1004.15	6.38	10.38	86.67	11
-115.48	-218.99	915.53	17.46	9.80	86.64	8
-197.02	-180.18	757.32	36.22	-1.98	117.28	8
-133.06	-442.87	798.58	61.43	16.17	158.26	10
-133.30	-360.60	906.98	130.22	37.48	155.00	8
-372.80	-78.61	868.41	177.06	88.50	119.81	11
-667.72	15.14	622.07	135.80	46.81	90.00	8
-324.95	-228.03	576.17	34.33	-66.80	127.99	8
-36.13	-364.01	659.67	1.50	-73.67	123.41	10
182.37	-488.04	772.46	25.67	-37.54	107.03	8
-23.44	-407.47	682.86	41.81	-13.34	100.40	11
-10.50	-368.16	772.46	29.33	-52.34	169.98	8
180.91	-98.14	986.33	74.37	-3.54	132.14	8
79.35	34.42	804.20	34.76	18.77	95.46	10
179.69	-164.31	1031.01	22.46	17.70	124.82	8
238.04	142.82	887.70	77.73	74.65	70.04	9
73.24	347.90	798.58	33.75	78.64	-6.56	10
147.46	131.84	858.40	-8.42	98.82	-37.14	8
32.96	-127.69	748.29	5.16	122.19	-38.79	8
-189.21	-314.45	849.85	29.82	145.63	6.44	10
-239.01	-257.57	876.46	86.09	150.67	1.98	9
-287.35	-81.54	601.07	73.18	124.27	-7.63	8
-220.46	-193.36	710.94	41.72	115.88	4.55	10
-41.99	10.25	901.61	68.12	141.54	-2.72	8
-412.35	-20.51	616.94	42.24	197.17	-23.47	9
-595.21	-264.65	734.38	-20.39	165.74	23.80	10
-625.24	-245.85	816.16	7.29	88.29	42.24	8
-427.25	15.87	897.95	6.01	74.98	33.63	8
-427.49	-9.03	852.05	-19.87	78.25	67.93	8
-437.99	-108.15	697.27	-82.67	58.53	92.22	11
-356.45	-202.64	800.78	-125.00	39.25	86.67	8
-394.04	-228.52	834.47	-118.44	45.96	66.59	10
-459.23	-194.09	780.76	-100.10	31.16	57.68	8
-281.25	-171.88	719.97	-83.37	28.14	45.56	8
-337.40	-170.41	800.54	-61.16	45.65	22.25	11
-409.42	-21.00	781.49	-37.20	44.89	89.97	8
-399.41	-65.92	941.16	-17.15	-14.68	134.19	8
-67.14	16.36	957.76	-9.80	-29.08	144.74	10
-115.48	-105.71	903.81	-25.15	-11.78	157.87	8
-42.97	-273.19	925.54	-27.62	-26.89	218.32	11
232.42	-146.97	895.75	19.41	11.81	192.41	8
-5.62	-6.35	831.79	-9.67	97.69	93.72	8
-508.30	-245.61	760.74	-36.50	88.41	96.13	8
-321.78	-358.15	826.90	-8.64	44.71	111.85	10
-138.67	-233.89	873.29	18.07	60.27	35.25	9
-184.33	-213.38	870.36	-1.53	66.22	-23.50	10
-249.51	-369.38	791.99	-20.78	73.49	-24.66	8
-445.31	-670.17	659.91	8.88	72.36	35.58	8
-592.29	-430.91	623.78	143.55	66.86	31.16	11
-667.72	-46.39	795.41	185.30	20.17	-25.05	8
-512.45	186.52	735.35	135.68	-27.22	13.82	8
-314.21	141.11	1154.30	83.74	-42.94	36.83	10
-49.56	246.58	922.61	-26.92	-39.49	107.27	8
-116.70	-175.05	876.46	-90.61	-9.64	148.65	11
9.52	-324.22	851.81	-81.48	-8.51	167.30	8
57.62	-349.61	933.84	-67.41	56.21	120.30	8
-31.49	-234.38	828.37	-67.81	102.81	83.53	10
-452.39	-420.41	812.26	-35.10	123.26	24.60	8
-625.24	-179.93	790.04	7.54	41.35	4.85	9
-187.74	-257.57	946.53	21.15	-36.41	-17.15	10
-58.35	-275.15	881.84	39.43	10.13	-32.84	8
-287.35	-318.12	746.58	72.48	23.86	-15.26	8
-138.92	-33.94	661.13	103.00	50.38	41.23	10
-483.15	-113.04	842.77	8.00	140.93	-49.04	9
-354.98	22.46	893.07	49.71	29.45	11.57	8
-105.47	122.80	903.81	51.61	-1.89	88.20	10
-272.95	-18.55	920.65	-0.55	45.10	63.84	8
-488.04	-292.97	828.61	-27.04	23.47	79.01	8
-450.68	-212.89	724.61	-6.41	-29.05	109.07	11
-516.11	-179.20	783.45	39.06	-73.70	148.62	8
-207.03	25.39	647.71	35.95	-90.15	168.58	8
-47.85	-173.34	817.38	-12.54	-44.28	154.14	10
-85.21	-191.89	571.53	12.63	-37.99	130.49	9
341.31	-260.01	798.58	34.52	-65.58	90.67	10
388.67	-144.78	834.72	61.49	76.23	51.61	8
-175.54	-56.40	603.27	46.11	143.89	28.59	8
-580.57	-260.74	598.88	39.95	133.54	7.05	10
-425.78	20.02	620.12	98.48	82.55	12.18	9
-145.26	375.00	931.88	50.57	66.65	36.01	8
-76.90	228.52	1135.01	-2.41	111.33	26.70	10
-387.21	-3.66	972.41	7.39	129.49	8.45	8
-568.60	-34.18	734.38	-20.45	96.13	-29.36	8
-516.85	-196.78	745.36	-35.00	53.41	-29.11	11
-518.80	-209.47	720.70	-14.07	42.72	0.15	8
-627.93	-87.16	615.72	-11.81	12.05	12.97	8
-535.16	-19.78	647.71	-44.98	-40.99	42.57	10
-363.04	-82.28	840.58	-54.78	-97.96	68.82	8
-314.94	-255.62	989.75	-76.14	-111.36	117.31	9
-172.61	-403.08	917.97	-83.95	-103.18	168.67	10
-79.59	-432.37	676.51	-55.54	-74.89	202.09	8
-125.24	-332.03	811.77	18.43	-63.32	211.76	10
47.61	-198.97	645.51	59.84	-91.25	185.64	9
336.91	-193.36	630.13	72.75	-60.49	169.80	8
302.73	-176.51	780.03	92.65	55.54	111.33	10
95.70	157.96	993.65	82.58	134.31	68.51	8
-94.73	62.99	1131.35	64.36	152.19	35.28	10
-429.93	-401.86	791.99	74.01	213.23	-41.17	9
-866.94	-52.25	958.25	104.06	154.57	-14.56	8
-438.23	272.46	553.71	102.97	-38.67	54.84	10
0.49	113.04	422.36	-37.17	34.97	-25.36	8
-268.31	-477.29	635.01	-69.06	112.61	-101.47	10
-20.02	105.22	813.48	-34.39	36.35	105.16	9
-192.87	-44.68	912.11	-44.95	67.23	92.56	8
-222.90	-6.84	923.34	13.21	75.26	55.66	10
-494.63	-145.51	760.25	45.65	55.88	61.31	8
-267.09	59.57	738.28	29.79	10.25	73.18	8
-352.05	-161.38	867.92	-27.71	20.72	74.98	11
-322.75	-362.79	878.66	-31.25	6.65	92.38	8
-331.30	-239.99	756.84	-20.75	-25.33	103.06	8
-382.08	-156.01	636.23	-29.11	-55.97	113.62	10
94.24	-189.21	835.21	-24.29	-71.78	135.89	9
181.88	-118.65	979.74	45.56	66.28	121.09	10
-245.85	216.55	832.28	35.71	158.05	124.63	8
-444.82	42.48	862.06	-61.34	108.40	145.81	8
-294.19	-128.66	817.87	-119.42	48.25	141.69	10
-222.90	-291.02	701.17	-134.95	38.94	140.08	9
-132.08	-345.95	757.32	-116.24	27.01	143.25	10
-177.00	-263.43	840.33	-68.91	14.31	106.96	8
-273.44	-114.99	988.28	-5.58	44.98	30.30	10
-353.03	4.15	891.85	4.79	40.59	-14.98	8
-236.82	-59.81	960.45	-9.28	50.72	0.31	9
-191.41	-251.22	784.91	-31.16	61.55	-2.11	10
-375.00	-484.38	603.27	-48.46	50.02	7.02	8
-532.71	-491.70	595.70	-1.59	-4.36	92.10	8
-463.62	-131.10	628.66	19.44	-47.27	112.06	8
-254.15	118.16	702.88	40.83	-86.09	103.76	11
97.66	88.87	786.13	42.45	-91.74	73.24	8
286.38	49.80	855.96	44.56	-29.72	57.25	10
232.67	78.86	898.93	30.43	23.90	14.34	8
-65.92	146.00	888.18	22.95	37.84	23.10	8
-98.88	198.73	748.29	-38.06	70.65	11.72	9
-289.06	-256.59	718.26	-109.01	61.04	-1.65	10
-197.75	-332.28	756.10	-70.53	19.17	19.10	8
-36.62	-278.08	949.46	-32.75	26.37	32.50	8
-227.54	-154.79	964.60	1.50	74.46	94.12	11
-123.54	-285.16	1045.17	-11.75	69.06	143.77	8
-47.61	-388.67	906.74	-41.99	80.57	140.59	10
-107.42	-491.21	916.26	-33.97	118.19	117.00	8
-311.52	-264.89	810.55	-21.12	112.00	75.62	8
-225.83	-285.64	796.14	-33.14	71.04	12.12	11
-370.85	-341.06	725.10	-29.69	91.86	12.57	8
-500.00	-457.28	854.98	39.58	78.34	1.68	10
-629.64	-214.60	770.26	107.15	42.85	10.71	8
-556.15	-14.40	894.78	96.04	-16.66	31.28	8
-253.17	2.93	852.78	69.06	-32.87	56.24	11
41.26	-182.37	812.74	12.73	-34.12	96.68	8
162.11	-157.96	864.50	-4.18	-13.21	113.65	8
217.29	-6.35	855.96	-7.17	55.36	37.17	10
25.15	-82.28	915.28	-4.49	103.30	-9.86	8
-596.44	-115.48	611.08	-9.25	148.04	-11.90	9
-510.50	-87.65	649.41	-40.83	44.19	68.88	8
-314.70	-145.51	809.08	-15.29	8.21	79.86	10
-232.42	-31.25	787.11	-1.50	7.51	80.23	8
-86.67	-84.72	887.45	-38.88	1.34	100.01	8
161.87	-179.44	958.25	-43.64	44.22	108.86	9
10.99	-213.87	976.32	-39.79	107.24	114.14	10
-284.18	-322.02	974.12	-36.04	103.58	133.64	8
-403.08	-304.69	916.02	-13.18	91.86	184.20	10
-295.90	-205.81	942.63	12.85	69.00	161.59	9
-209.23	-167.24	848.63	5.55	90.06	114.44	10
-357.91	-351.56	883.79	-43.64	123.63	74.25	8
-352.54	-358.40	846.92	-61.49	110.72	22.71	8
-387.70	-547.85	863.28	-51.85	113.10	-6.96	10
-485.60	-528.81	819.09	46.14	127.04	-25.70	9
-672.61	-271.97	850.59	165.13	63.05	-41.17	10
-439.94	84.47	783.69	185.88	1.25	-30.61	8
-247.07	166.75	731.69	114.01	25.54	-58.26	8
-394.53	-117.92	783.69	87.13	59.91	-50.05	10
-714.84	-80.81	818.60	30.12	28.35	-26.18	9
-428.71	-203.37	833.74	7.54	-60.33	29.66	10
-155.27	-112.55	937.74	17.91	-82.46	74.40	8
-174.56	-49.80	879.39	28.32	-82.24	112.70	8
-164.55	-135.50	802.00	27.83	-88.50	138.70	11
-33.94	-85.21	796.63	16.39	-105.83	127.87	8
-47.12	-90.09	772.95	6.35	-66.41	115.72	8
-186.04	-111.08	819.09	-0.34	-21.03	80.75	10
-128.66	-95.70	816.65	8.12	18.13	55.33	8
-232.67	-135.50	861.08	19.71	25.79	30.64	9
-52.49	-19.78	725.34	28.72	34.94	-15.08	10
-464.84	-149.17	679.44	-14.34	91.43	-29.66	8
-793.46	-150.15	451.90	-37.93	43.27	50.90	8
-1041.26	-172.12	502.44	-47.30	54.87	82.58	10
-1115.23	-12.94	893.07	89.08	-64.09	-30.79	9
-120.61	-12.21	850.34	132.42	-217.80	-89.54	8
320.31	-162.11	836.67	88.50	-138.85	-4.43	10
149.17	-242.19	804.93	28.75	-56.12	64.36	8
-51.03	-324.95	768.31	0.43	-48.86	85.45	10
-0.49	-367.68	921.88	9.31	-19.68	124.51	9
-153.56	-408.20	851.32	33.57	-11.02	199.28	8
-369.38	-366.70	895.02	65.52	-35.16	265.35	8
-361.08	-172.12	798.83	108.12	-74.49	336.98	10
-253.17	236.33	624.02	61.68	-96.41	323.24	8
18.80	95.70	667.97	-8.64	-122.16	239.17	11
308.35	-37.11	836.18	-22.31	-86.30	175.90	8
201.17	26.37	894.78	5.89	12.79	151.34	10
62.99	17.82	860.35	-6.23	54.41	153.90	8
69.34	-46.14	813.72	-13.82	65.31	166.87	9
73.97	-197.75	836.18	-5.28	87.65	179.69	8
12.45	-343.75	842.04	-19.56	110.38	173.92	10
-115.97	-333.50	839.36	-8.39	84.75	169.31	8
69.34	-234.86	815.43	22.22	57.25	189.12	8
243.90	-215.82	691.16	70.10	76.26	213.53	11
367.43	-76.42	737.79	79.62	125.64	209.29	8
39.55	29.54	577.64	78.77	204.19	187.81	10
-72.02	2.93	603.03	27.59	150.63	160.37	8
-148.44	-166.50	526.12	-1.28	117.28	161.01	8
264.16	-396.00	620.61	-35.64	36.44	156.04	11
123.29	-500.49	427.73	-35.64	0.43	144.93	8
876.71	364.75	1218.02	9.19	-8.64	127.72	10
812.50	491.94	1249.76	1.56	226.32	-43.00	8
-815.43	168.21	863.28	-14.19	178.62	9.19	8
-500.00	65.43	509.28	-38.91	70.59	51.48	11
-16.60	114.50	381.84	-41.93	2.96	70.07	8
110.84	-171.39	740.72	-74.25	-37.08	83.07	8
601.81	-78.12	823.00	-70.50	-15.66	2.44	10
658.20	-297.36	1225.34	-55.30	86.76	-31.80	8
-411.62	-564.45	997.31	43.55	248.17	75.87	9
-491.70	-304.20	803.71	62.07	159.64	189.36	10
73.97	-92.77	834.96	97.90	87.28	52.64	8
170.17	-58.11	681.40	89.90	99.88	-42.69	8
379.39	-146.00	836.43	85.17	122.07	-59.66	11
186.04	-104.49	771.73	75.32	183.23	-76.45	8
-75.68	-234.13	917.24	84.53	197.54	-76.57	10
-86.91	-201.17	880.37	72.88	233.89	-120.73	8
-392.82	-225.83	865.72	69.95	240.30	-152.31	8
-643.07	-50.29	731.45	48.86	202.51	-148.41	11
-810.55	48.10	658.20	40.47	132.90	-182.16	8
-482.91	216.31	742.19	41.69	115.75	-246.00	10
-730.22	127.69	423.10	-38.09	156.56	-243.32	8
-827.39	-203.61	310.79	-150.57	70.25	-69.64	10
-551.51	-467.04	585.45	-142.49	-2.04	60.42	9
-311.52	-465.82	928.22	-71.59	-0.49	85.30	10
-247.56	-45.41	899.17	34.88	19.47	77.48	8
-342.29	-112.06	948.49	-21.15	48.83	137.70	8
-385.74	-230.22	1038.09	-37.11	29.02	189.15	11
-303.71	-334.47	1019.04	20.97	32.65	189.12	8
-285.16	-208.01	759.03	55.94	68.15	167.85	10
-586.43	-250.24	630.37	90.73	100.49	107.54	8
-569.58	-183.59	631.10	151.18	22.80	41.41	10
-373.05	14.89	601.56	126.74	-0.49	21.58	9
-186.04	-45.90	564.70	15.87	43.85	23.16	8
-242.19	-170.65	614.01	-33.69	83.34	-26.89	10
-513.92	-346.68	666.50	-54.05	142.67	-123.35	8
-944.82	-219.97	535.89	-6.99	90.73	-64.33	8
-916.50	229.25	592.53	4.58	-18.80	140.41	11
-575.93	328.86	916.99	-42.66	-120.76	245.00	8
79.59	213.87	961.43	-71.81	-80.60	145.78	10
107.67	-54.44	825.44	-75.81	-13.31	90.76	8
-143.31	-254.15	857.91	-93.48	95.06	40.04	8
-626.46	-307.13	800.54	-91.03	160.61	30.27	11
-790.77	-343.75	788.57	-105.56	74.86	76.20	8
-705.08	-262.21	843.26	-70.34	16.36	82.21	10
-716.06	-120.12	801.76	-45.29	-6.44	42.21	8
-619.87	-71.29	868.90	16.94	-57.83	24.35	9
-426.03	-22.22	892.09	6.74	-70.43	57.43	10
-350.59	-144.53	880.37	-7.90	-45.87	124.85	8
-321.53	-263.18	656.49	-25.51	-53.01	144.32	8
-266.36	-391.60	675.54	-25.54	-37.90	161.96	10
-440.67	-312.26	656.25	7.39	-6.77	167.57	9
-416.50	-248.78	755.13	23.50	-40.10	163.97	8
-351.81	-73.49	779.54	38.21	-78.43	145.97	10
-234.62	-218.75	937.74	59.36	-88.59	131.01	8
165.04	-48.10	874.76	73.94	-70.25	89.23	10
59.57	-71.29	885.99	67.23	1.46	29.27	9
-94.73	-84.72	764.40	20.87	59.94	68.02	8
-117.92	-143.31	726.07	-6.84	99.64	100.83	8
-345.46	-24.90	714.84	-1.50	97.66	89.94	10
-323.24	121.09	676.27	9.46	82.21	70.07	8
-350.10	110.35	883.79	-20.32	74.55	69.37	9
-359.13	152.83	862.06	-46.14	62.23	80.84	10
-521.00	-42.48	866.21	-53.65	44.46	78.49	8
-468.51	-152.59	885.01	-30.76	7.48	96.10	8
-367.92	-167.48	834.96	-31.43	-17.00	89.51	10
-112.55	-269.04	647.22	-38.36	-44.86	67.47	9
-41.75	-390.14	733.64	-34.21	-7.26	129.43	8
131.59	-394.29	842.04	-13.82	17.58	131.65	10
-55.66	-182.37	714.36	11.81	88.07	95.37	8
-285.89	-280.03	906.01	32.35	97.02	76.66	8
-194.82	-207.52	775.63	52.25	75.99	124.33	11
-233.64	-223.14	763.43	58.75	100.83	149.48	8
-471.68	-182.86	797.12	80.32	110.11	151.03	10
-359.38	-21.97	755.13	105.74	53.62	100.49	8
-7.08	-75.68	824.71	111.21	76.29	11.51	11
-467.77	-73.73	802.00	105.47	129.70	-27.28	8
-536.38	-34.18	787.35	75.62	63.90	-61.98	8
-474.85	-163.82	731.20	56.24	63.17	-113.07	10
-885.01	-335.21	699.71	61.95	46.63	-211.30	8
-900.63	-151.37	571.53	92.16	-57.43	-172.55	11
-560.55	-41.99	533.69	31.04	-107.03	-98.30	8
-358.40	-128.66	575.20	-93.20	-45.26	-88.75	8
-658.45	-257.32	706.79	-135.07	-1.83	-74.65	10
-610.84	-101.56	1175.05	-89.39	-88.29	-23.07	8
316.16	194.09	1006.35	-25.48	-148.22	136.02	11
-44.68	183.59	716.55	-54.50	-7.20	128.88	8
-448.97	-93.02	769.53	-39.34	3.23	131.84	8
-407.47	-156.98	781.25	-16.85	-19.59	138.95	10
-628.91	-198.00	821.04	-15.35	-33.48	152.65	9
-354.25	-434.57	932.13	-17.55	-120.06	172.00	10
104.00	-240.72	881.59	-4.64	-109.89	176.03	8
62.74	-240.23	781.25	-14.40	-21.36	153.56	10
-138.67	-175.54	769.29	-11.41	17.27	154.91	8
-142.09	-170.41	815.43	1.77	28.26	146.61	11
-35.64	16.60	794.43	3.57	37.08	119.42	8
-223.63	28.08	873.54	-11.63	66.07	51.64	8
-271.48	21.24	916.02	-49.01	40.83	17.09	8
-227.78	-40.04	962.40	-39.70	61.40	-11.93	10
-427.73	-42.72	818.12	-35.25	77.85	-33.48	9
-494.87	-219.24	757.57	-33.94	33.97	-40.89	8
-298.83	-203.13	761.72	-18.40	-15.41	-20.63	10
-183.35	-326.90	828.37	-10.35	1.89	-24.35	8
-286.38	-518.07	775.63	21.45	74.95	-56.30	8
-944.09	-567.63	775.15	51.79	77.58	-93.11	11
-812.01	-282.71	897.46	112.49	-79.77	-34.39	8
86.91	-38.09	804.20	45.44	-115.57	32.35	10
-323.97	-57.62	854.74	-17.91	6.13	-28.78	8
-202.15	30.27	876.46	-3.69	-67.81	114.29	9
235.35	114.50	647.22	-31.25	-40.07	137.45	8
-162.84	-136.23	814.45	-34.33	32.29	131.93	10
-435.30	-37.84	767.33	13.58	-9.16	158.23	8
-380.62	-133.06	976.56	13.76	-54.60	169.65	10
-102.05	-301.76	1013.67	34.33	-26.40	152.50	9
-111.33	-332.52	980.96	49.56	-4.33	149.54	10
-31.49	-208.01	929.20	21.79	19.93	163.91	8
-151.61	-175.54	692.87	-6.74	40.01	154.21	8
-177.73	-271.97	732.18	-45.35	-11.93	191.41	10
201.17	-294.43	835.69	-13.85	1.86	188.84	9
404.54	-254.88	922.12	21.03	88.10	162.41	10
-176.27	-15.38	884.28	27.62	213.35	96.89	8
-314.45	-38.57	910.16	-14.62	191.28	83.86	8
-297.61	-156.98	901.37	-88.99	177.15	60.03	10
-330.08	-282.47	881.59	-92.22	145.90	18.40	9
-306.64	-363.04	905.03	-83.31	118.87	0.21	10
-316.41	-297.12	889.40	-54.96	110.32	-21.03	8
-344.73	-284.91	893.07	-24.51	82.70	-20.32	8
-300.05	-279.05	911.62	3.97	89.72	8.09	11
-390.87	-253.91	847.90	29.72	74.46	27.25	8
-394.53	-265.14	805.66	9.80	59.78	52.86	8
-265.38	-269.04	722.41	19.35	48.68	94.15	10
-313.72	-308.84	911.38	16.75	34.39	108.86	8
-81.54	-229.00	971.44	43.82	19.47	129.33	9
-37.60	-140.14	905.27	46.08	96.41	102.20	10
-318.85	-149.17	821.78	20.05	103.61	95.12	8
-269.04	-281.98	827.88	46.08	91.58	118.53	10
-501.22	-153.08	760.25	41.44	92.65	61.89	8
-379.39	-291.02	845.46	17.94	47.79	44.04	9
-384.77	-211.91	682.37	-2.08	44.74	46.81	10
-451.90	-286.13	677.00	5.68	46.17	61.95	8
-209.72	-126.95	698.24	27.40	15.59	71.35	8
-244.14	-10.01	585.45	51.39	40.68	48.77	10
-326.17	-53.47	701.66	82.37	52.43	64.61	9
-454.35	-27.10	853.03	85.85	36.25	78.12	8
-353.52	305.91	822.75	74.40	50.05	74.07	10
-385.74	160.40	843.02	22.92	17.82	81.54	8
-268.55	27.59	740.48	4.49	-8.36	114.23	8
-170.65	-18.07	715.58	10.56	-7.14	111.39	9
-80.08	-155.27	938.72	28.26	-0.12	112.88	10
-47.61	-104.00	862.30	56.40	42.51	118.53	8
-240.48	-67.14	656.25	23.56	67.54	143.80	8
-305.18	-121.58	671.39	-33.39	61.37	137.42	11
-239.75	-149.41	850.34	-26.43	58.04	113.56	8
-198.49	-157.23	857.67	-28.29	97.26	76.42	10
-327.64	-259.03	815.19	-44.16	105.56	77.45	8
-279.30	-220.46	853.52	-22.09	104.95	91.22	8
-266.11	-28.08	748.54	-26.46	111.94	15.26	11
-442.87	-232.18	718.99	-23.68	91.89	-7.32	8
-495.61	-382.08	514.89	-7.14	84.23	0.52	10
-439.94	-241.94	627.69	60.42	55.21	-18.04	8
-93.02	113.28	1172.85	-20.90	-8.27	86.91	8
-9.77	-259.28	1098.14	20.90	60.33	65.73	11
-435.06	-91.55	770.51	49.29	100.56	85.21	8
-806.88	-40.04	698.97	24.05	41.78	102.72	8
-536.38	-362.55	989.26	-57.98	-63.26	147.89	10
-5.62	-160.64	981.45	-37.48	-82.46	179.53	8
138.43	15.63	1021.00	-45.84	-10.53	143.77	9
21.24	-77.88	990.23	-57.19	21.79	108.37	10
10.74	-273.68	751.46	-49.26	33.87	61.55	8
-19.29	-289.06	553.22	-36.22	100.92	15.41	8
-127.44	-416.75	460.69	6.62	199.74	-52.52	11
-806.15	-788.82	516.36	194.76	132.87	-83.13	8
-610.35	59.81	247.07	261.96	81.76	-85.24	10
20.26	487.06	670.90	24.48	79.13	-5.10	8
63.96	-127.44	1101.81	-151.98	264.92	51.91	8
-672.36	-260.50	1148.44	-16.11	257.60	-3.33	11
-603.76	-235.11	973.88	81.60	160.37	-20.72	8
-734.86	-47.85	806.40	112.82	155.58	0.09	10
-958.25	-26.12	661.87	88.90	96.77	59.20	8
-804.44	-85.94	698.97	4.64	-12.02	138.61	8
-691.16	78.37	649.90	-85.82	-77.79	186.25	11
-381.10	-91.31	817.38	-173.92	-78.19	148.56	8
-323.97	-406.25	1044.92	-183.59	-46.30	122.59	8
-467.04	-282.47	849.61	-164.31	-16.05	29.51	10
-399.17	-493.16	880.37	-127.75	-53.77	-42.57	8
-150.15	-421.14	679.93	-61.07	-30.82	-11.08	11
-104.74	-521.24	468.51	20.48	114.38	-90.64	8
-1082.76	-548.10	610.11	240.63	11.17	-105.41	10
-319.34	731.93	619.38	186.71	-21.85	0.06	8
291.99	13.67	1192.14	-38.64	139.53	111.21	11
-511.47	-120.85	890.87	81.33	218.66	25.15	8
-832.03	118.65	450.93	91.52	116.49	-5.71	10
-734.62	15.14	533.45	27.71	69.76	17.43	8
-588.87	-81.79	818.60	19.13	25.02	11.96	8
-478.76	-57.13	644.04	-2.47	2.78	10.77	11
-463.13	-321.53	528.32	-37.96	-4.18	48.52	8
-416.26	-460.21	642.58	-53.10	51.51	161.47	8
-527.10	-578.37	881.35	-12.33	57.83	176.64	8
-535.16	-392.82	965.82	16.91	58.11	204.96	8
-469.97	-59.33	805.66	21.51	76.51	233.22	9
-645.51	-21.97	860.84	-1.77	71.44	138.09	10
-600.59	121.34	780.03	-10.62	26.09	83.89	8
-513.43	85.45	809.81	-59.33	-4.73	75.29	8
-564.21	-104.25	793.21	-83.31	1.28	84.44	10
-789.55	-534.18	601.32	-107.79	29.91	80.20	9
-866.21	-549.07	926.27	-42.42	-37.63	45.38	8
-707.52	-321.29	1012.70	19.87	-97.38	42.24	10
-484.62	24.41	996.83	-42.48	-133.15	123.87	8
-214.84	-144.53	976.07	-50.54	-120.21	111.45	11
-441.41	-383.30	854.25	-34.45	-64.64	16.14	8
-259.77	-458.74	760.01	4.70	-77.67	-39.83	10
-111.82	-371.09	694.82	72.36	-104.25	-17.64	8
55.91	-296.88	678.47	87.13	-12.79	75.81	8
-240.72	87.16	658.69	70.92	78.43	59.48	11
-631.59	223.39	1168.46	58.20	51.67	93.20	8
-708.74	-160.64	969.24	40.92	-18.92	120.97	8
-774.17	-375.24	830.08	37.51	-50.90	103.06	10
-768.31	-404.05	860.60	-13.76	-137.70	135.07	8
-504.15	-548.83	866.70	-37.51	-173.74	171.57	11
-273.44	-445.07	689.45	-24.87	-180.02	207.58	8
-330.57	-192.63	805.42	18.22	-188.72	167.66	10
-26.12	-26.12	660.40	1.50	-210.11	121.92	8
436.04	-136.72	599.61	-20.90	-148.28	28.11	11
543.70	-147.22	630.86	-10.19	-40.34	-5.98	8
462.40	-188.48	853.76	3.36	1.34	22.22	8
20.26	143.55	920.65	47.73	108.43	68.05	10
-610.11	98.63	911.13	52.83	113.62	67.57	8
-698.00	14.16	885.01	66.53	21.67	49.29	9
-604.00	-96.92	868.65	75.47	-14.83	45.17	10
-567.87	-199.95	829.35	55.39	-62.32	86.49	8
-324.22	-545.17	716.80	-0.27	-112.27	132.26	8
26.61	-542.48	580.81	15.29	-111.94	161.01	10
22.46	-385.01	557.37	55.88	-147.92	148.50	9
144.53	-235.60	846.68	24.66	-175.42	179.81	10
626.22	-96.68	832.76	4.82	-134.00	187.26	8
631.84	-24.90	788.82	-6.29	7.32	123.17	8
98.63	269.29	735.11	-10.38	66.71	61.71	10
-63.23	152.34	829.59	-50.87	46.42	24.87	9
-36.13	-81.79	1014.16	-37.87	48.95	1.89	8
75.44	-8.06	854.49	-26.00	92.25	-25.97	10
-53.71	-49.80	787.11	-81.15	157.35	-28.96	8
-114.26	-122.31	826.66	-110.35	139.98	-69.34	8
-132.08	-333.74	892.82	-63.96	112.18	-40.04	11
-151.12	-181.15	811.77	-58.47	116.61	-15.53	8
-272.22	-291.50	942.87	-56.79	105.29	-5.34	8
-403.32	-236.08	935.79	-25.91	73.91	-18.52	10
-212.16	-239.50	917.48	-27.89	31.07	2.84	9
-111.33	-308.59	921.14	-54.41	44.10	18.04	10
-97.41	-401.37	801.03	-55.66	60.73	14.28	8
-154.05	-379.39	849.12	-41.56	57.40	13.40	8
-87.40	-259.28	846.92	-2.47	35.77	43.95	10
-104.00	-149.66	806.88	-9.70	37.84	100.59	9
-190.43	-182.62	844.97	-8.91	30.61	116.61	8
-35.40	-210.69	953.37	8.73	26.18	130.92	10
-98.63	-182.86	979.25	11.44	68.70	130.77	8
-108.15	-155.52	917.72	0.03	82.79	98.42	8
-168.70	-166.75	876.46	-8.88	112.52	73.91	11
-350.59	-324.71	889.65	-2.29	98.02	48.89	8
-348.39	-235.84	917.72	25.91	80.93	28.69	8
-325.20	-235.11	935.30	40.86	98.39	4.85	10
-580.32	-132.81	777.34	54.60	88.56	23.13	8
-667.72	-202.88	835.21	43.88	7.97	85.24	9
-328.61	-250.49	903.32	35.46	-21.24	91.31	10
-107.18	-175.05	807.13	43.98	-14.77	67.08	8
-201.66	-288.09	818.85	-0.92	-10.65	77.42	8
-150.63	-374.02	893.55	-33.51	-27.31	136.72	10
-56.15	-434.57	989.01	-15.72	-2.35	167.82	9
-106.69	-359.38	967.53	2.32	8.18	164.95	8
-99.61	-277.34	937.99	25.70	29.88	134.43	10
-290.53	-77.88	733.40	20.29	43.67	133.03	8
-340.82	-182.62	754.88	-14.77	-27.28	162.69	8
40.28	-373.29	892.82	-3.97	-40.89	175.57	11
256.59	-304.20	656.74	74.52	4.82	181.67	8
195.31	-407.71	742.43	135.28	58.62	163.09	10
-121.34	81.79	733.40	183.35	109.22	182.89	8
-347.90	106.93	800.78	78.22	42.85	204.47	11
-154.30	-91.31	913.57	-24.02	-2.14	196.32	8
360.60	-178.96	1206.54	17.24	56.06	137.18	8
-67.87	134.52	822.75	86.24	191.74	-11.14	10
-295.41	35.89	701.17	22.58	154.39	-0.76	8
-116.46	-76.90	838.62	-25.33	124.11	-20.36	9
-67.14	-65.67	837.89	-53.38	117.49	-111.69	10
-180.42	-328.61	801.27	-63.87	125.98	-105.74	8
-469.97	-378.91	681.64	-45.84	113.37	-35.28	10
-488.28	-374.76	854.00	-28.29	52.40	8.61	8
-316.41	-54.44	754.39	1.16	18.59	7.26	11
-341.55	-190.19	909.67	6.77	31.77	40.59	8
-254.64	-30.03	937.99	17.33	29.88	59.08	8
-459.96	4.88	824.71	-11.87	31.10	95.76	8
-251.22	-69.58	760.25	-21.42	-22.40	112.18	11
-151.86	-190.43	807.37	-13.85	-23.62	103.12	8
-361.82	-272.71	832.03	7.32	-13.37	119.11	8
-461.43	-209.23	730.22	19.13	-49.01	162.87	10
-272.95	-347.90	835.45	-6.35	-118.47	185.33	8
126.46	-164.55	662.11	18.86	-134.25	153.47	11
352.05	-124.51	867.92	16.57	-85.17	75.84	8
380.13	-135.50	1016.36	36.87	-0.15	27.28	10
-24.90	-55.42	997.07	38.79	39.25	51.30	8
-230.47	97.17	838.13	0.03	51.91	102.72	8
-165.53	-126.71	808.35	-44.16	34.85	75.99	9
-80.81	-217.77	808.35	-41.35	25.21	44.07	10
50.54	-213.62	826.17	-34.52	33.51	35.92	8
9.28	-218.99	826.90	-27.16	57.19	33.78	8
-56.15	-177.98	811.52	8.39	52.46	47.79	10
-44.43	-199.22	910.64	21.09	58.53	62.90	9
-20.51	-80.81	933.11	20.54	61.55	62.44	8
-43.21	-24.41	874.76	-8.73	94.39	81.09	8
-114.50	-268.07	899.17	-49.32	97.08	78.52	10
-83.25	-323.97	787.11	-31.49	96.86	88.26	8
-182.86	-335.69	794.19	-39.83	88.13	83.83	9
-67.14	-191.16	803.71	-15.66	71.84	86.27	10
-154.54	-298.58	988.53	9.25	91.58	98.54	8
-114.99	-256.84	916.50	14.83	94.39	108.83	8
-96.44	-201.66	848.63	-5.71	95.40	72.81	11
-224.12	-181.88	637.21	-37.14	82.34	56.82	8
-239.26	-441.16	793.46	-52.28	69.37	94.24	8
-255.13	-179.20	741.94	-2.17	79.71	122.19	10
-396.73	-145.51	811.52	30.52	65.86	101.20	8
-213.13	-147.71	914.55	67.54	13.46	95.58	9
6.59	-92.04	1009.77	88.71	21.21	93.60	10
-10.25	-70.07	977.29	44.92	54.38	92.32	8
-24.90	-218.75	860.11	5.46	92.19	92.01	8
-162.11	-271.24	798.58	3.94	109.22	78.80	8
-161.87	-192.14	624.02	3.91	109.92	65.37	11
-349.85	-306.64	620.36	24.69	111.39	43.73	8
-331.54	-164.55	769.78	55.02	75.65	46.84	10
-369.63	33.94	1072.75	67.81	37.29	71.29	8
-257.57	283.69	1095.21	36.32	21.24	72.02	8
-97.90	78.61	987.79	31.65	44.59	45.47	11
-184.57	67.38	749.27	10.99	64.27	13.49	8
-240.48	-162.60	740.48	-18.92	24.84	49.35	8
-118.16	-109.62	760.74	-21.67	6.38	66.16	10
-260.74	-209.96	941.65	-23.90	19.29	76.14	8
-246.58	-81.05	902.83	-51.24	28.81	100.43	9
-188.23	-257.57	968.75	-68.33	33.20	66.65	10
-119.38	-347.90	947.51	-30.58	34.94	63.93	8
-90.09	-422.85	912.84	7.48	48.58	71.93	8
-171.88	-334.72	870.12	9.16	59.75	82.31	11
-118.41	-380.86	736.33	17.36	74.25	51.88	8
-529.79	-495.85	743.90	42.57	143.98	2.29	8
-703.13	-359.13	750.00	109.77	47.12	-40.47	10
-382.81	-168.21	730.96	112.46	-8.06	-63.02	8
-22.46	-158.20	655.03	86.52	-4.21	-76.29	9
-178.96	-186.52	650.88	11.54	82.92	-88.44	10
-571.29	-274.17	921.63	-14.92	72.11	-111.30	8
-308.35	-12.45	952.15	93.54	-8.85	25.45	10
15.63	105.71	936.28	82.79	20.90	68.85	8
-276.86	171.39	858.89	98.63	62.35	42.85	9
-567.87	228.52	682.13	93.96	37.87	-5.68	8
-446.78	-143.55	809.33	13.49	2.56	43.37	10
-473.63	-225.59	798.58	27.10	-5.80	86.70	8
-333.25	-233.64	854.25	23.53	-2.04	90.45	8
-466.55	-167.48	824.71	24.87	2.17	69.34	11
-424.07	-180.18	776.12	-10.74	-38.33	101.99	8
-331.30	-181.40	748.78	-14.62	-32.56	138.15	8
-310.55	-109.86	708.50	-10.22	-19.68	121.77	10
-313.48	-156.98	868.41	-22.37	-21.76	105.71	8
-109.37	-252.20	937.01	-31.68	-6.81	155.27	11
37.35	-344.97	916.50	10.74	35.43	142.43	8
-88.87	-246.34	820.31	36.65	61.58	90.12	8
-480.71	41.02	631.84	8.94	46.75	114.04	10
-114.26	-186.52	834.96	-20.08	23.99	177.55	9
-264.16	-126.95	625.98	2.96	95.70	148.71	10
-377.93	-223.63	824.46	-1.65	78.28	164.98	8
-278.08	-174.07	848.39	38.09	34.58	180.24	8
51.03	-126.46	686.77	46.42	34.36	161.74	10
127.20	-48.34	673.83	20.17	40.16	153.41	9
-37.84	-145.75	738.77	-14.16	68.82	165.41	8
-197.27	-198.00	796.14	-39.83	66.01	200.35	10
-226.81	-144.53	936.04	30.73	90.42	160.19	8
-208.74	265.87	892.33	45.75	91.95	19.44	10
-205.57	97.90	818.85	18.10	84.72	-6.23	9
-166.50	-55.91	843.51	-35.64	67.87	14.19	8
-2.20	-291.75	919.68	-26.28	87.74	60.46	10
-118.65	-189.21	732.18	25.15	93.87	40.77	8
-109.13	-117.43	809.57	17.09	85.94	25.88	8
-155.76	-74.95	855.47	-5.46	110.99	19.10	9
-220.95	-173.10	729.98	-30.88	133.54	6.93	10
-372.80	-275.88	714.60	-16.05	143.19	-21.00	8
-604.00	-265.14	588.38	21.97	84.75	-27.40	10
-614.26	-223.88	549.80	19.26	48.31	-2.32	8
-288.57	-85.94	702.64	-10.22	-15.63	45.68	9
-377.20	130.37	643.31	-8.58	14.80	58.93	10
-364.75	61.52	806.15	-25.67	28.78	101.04	8
-348.39	19.53	948.97	-17.97	38.97	107.67	8
-335.69	-69.82	1019.04	-16.24	21.51	90.91	11
-278.32	-128.17	907.71	-13.37	28.84	74.68	8
-393.31	-199.22	817.14	18.13	38.06	66.47	8
-430.91	-138.18	735.35	-10.47	17.73	94.57	10
-487.55	-187.50	706.54	-7.90	6.10	108.86	8
-423.58	-184.33	691.65	-9.58	-47.76	88.23	9
-153.08	-223.63	773.68	0.24	-71.20	102.66	10
-26.61	-102.54	686.28	42.57	-33.66	174.53	8
-127.69	-1.22	623.78	32.93	5.49	197.60	10
-222.90	145.75	653.08	14.77	4.03	188.32	8
-246.34	37.11	814.21	-21.39	-2.56	146.18	9
-49.56	-0.73	764.16	-40.59	-22.09	74.13	8
24.41	-67.14	866.94	-21.91	-5.98	41.02	10
77.39	64.21	855.22	-24.87	16.05	56.92	8
32.96	-228.27	937.99	-35.49	75.74	86.21	8
-363.04	-357.91	842.29	-10.96	109.80	127.69	9
-319.09	-289.06	785.40	5.86	59.60	147.00	10
-133.54	-172.36	750.98	15.63	53.77	133.79	8
-17.82	-235.84	747.80	-12.54	74.83	61.65	10
-260.25	-155.03	664.31	0.95	87.95	36.07	8
-180.66	-1.71	683.84	-4.67	37.66	93.08	9
-82.76	-75.93	770.02	19.78	45.04	106.87	8
-209.96	-87.16	850.59	44.53	54.75	101.50	10
-232.91	127.44	778.08	84.14	45.72	107.85	8
-11.72	124.27	812.99	61.34	55.02	44.13	8
-89.11	84.96	863.28	34.00	87.46	-12.42	11
22.46	4.15	832.76	19.78	95.03	-9.61	8
-46.14	-152.59	884.77	27.47	136.54	1.13	8
-242.92	-177.25	807.86	16.60	180.36	52.31	8
-428.71	-276.61	802.98	-2.35	166.99	70.83	11
-427.49	-303.71	602.54	-6.07	145.42	48.52	8
-614.75	-463.13	669.19	4.67	109.22	-24.99	10
-557.37	-384.77	702.64	62.93	34.00	27.68	8
-350.10	-271.24	791.02	47.36	8.54	98.60	8
-268.07	-252.44	897.95	61.55	31.16	123.78	11
-245.61	-21.24	875.49	64.36	37.05	133.42	8
-44.19	-165.77	895.02	29.48	46.97	117.34	8
-106.20	-191.16	806.40	22.55	79.59	104.92	10
-185.30	-20.02	534.67	2.78	91.40	125.00	8
-262.21	-79.10	513.67	-16.75	109.07	142.58	9
-259.77	0.98	677.00	3.85	142.79	130.13	10
-515.38	140.14	756.10	-13.34	158.45	69.18	8
-486.33	-49.07	859.13	-60.91	152.68	46.81	10
-584.47	-56.64	816.65	-58.20	150.82	59.78	8
-639.16	102.78	690.92	-45.62	103.03	39.76	9
-821.78	1.71	687.50	-64.03	75.65	33.36	10
-443.60	-77.39	720.21	-73.94	-50.63	82.34	8
-157.47	-148.68	722.17	-74.37	-37.72	94.15	8
-280.76	-54.93	670.65	-61.31	-12.94	114.72	11
-460.69	-53.47	922.85	-37.75	-82.92	123.11	8
-72.51	-154.05	1022.22	-17.55	-103.18	124.05	8
263.43	-169.68	869.87	20.20	-22.13	78.64	10
-223.39	-182.13	670.17	37.66	53.74	93.63	8
-312.26	-171.63	696.29	61.34	-5.92	175.26	11
-106.20	-63.96	741.46	66.89	-15.72	147.37	8
-27.34	-34.67	775.88	67.78	23.10	95.86	8
-248.29	-156.98	870.12	67.14	73.97	44.71	10
-221.44	13.18	691.16	68.08	47.91	34.12	8
-148.44	-39.31	638.43	25.63	46.88	33.54	9
-27.34	-356.20	657.47	37.51	82.15	1.01	10
-523.93	-364.01	436.04	148.86	113.83	6.04	8
-298.34	-318.60	642.33	184.05	100.77	48.80	8
-283.69	-179.93	971.68	155.91	190.70	-4.97	10
-497.56	5.86	883.79	103.09	188.87	48.31	9
-418.21	312.50	791.75	70.83	162.32	70.07	10
-597.90	121.34	676.27	11.41	154.69	78.74	8
-625.73	164.79	482.67	-5.34	46.48	105.35	8
-208.98	101.81	807.13	-34.79	-29.91	121.46	11
-119.87	231.20	832.76	-30.12	10.96	45.90	8
-333.74	88.13	925.29	-46.05	10.19	5.43	10
-419.68	148.44	801.76	-64.24	1.19	41.81	8
-453.13	18.07	640.87	-118.10	21.61	104.68	8
-498.54	-348.14	631.59	-110.14	6.23	81.30	9
-461.91	-268.07	600.83	-44.53	4.39	62.44	10
-329.59	79.10	572.27	-35.03	-4.49	45.99	8
-125.00	-123.54	801.76	-96.80	8.42	3.81	8
-291.02	-189.70	709.72	-56.49	45.90	35.86	10
-367.19	-71.78	635.25	-37.41	39.09	92.99	9
-292.24	-81.30	614.75	-47.82	39.73	82.21	8
-374.27	-236.57	664.31	-45.87	51.15	62.68	10
-463.38	-159.67	740.48	-6.53	47.52	86.46	8
-446.78	-123.29	747.56	-32.35	25.97	68.02	8
-391.36	-243.16	706.30	-9.16	30.21	56.98	11
-589.60	-397.71	618.41	37.69	38.48	72.45	8
-646.00	-195.80	780.03	104.64	11.11	66.47	8
-473.88	81.79	846.68	128.42	-28.96	49.35	10
-203.37	149.41	880.86	37.81	-64.85	151.89	8
-107.91	104.49	820.80	-19.01	-60.36	211.40	11
-239.50	7.57	798.83	-20.97	-59.48	183.78	8
43.70	99.85	819.09	-10.28	-70.53	145.75	8
18.31	-97.90	958.50	-76.57	15.87	108.83	10
42.24	-104.98	854.49	-91.34	62.71	43.06	9
-142.33	-270.75	849.37	-65.40	86.49	25.79	8
-570.80	-70.56	582.28	-5.80	84.41	38.02	10
-565.67	-181.15	732.42	-9.95	-3.85	75.87	8
-349.85	-92.53	737.55	9.61	-48.46	102.45	8
-192.38	-75.68	761.23	10.53	-41.02	44.22	9
-155.76	-78.61	715.58	-2.14	-25.09	2.59	10
-29.54	-85.45	689.94	0.34	-34.97	-28.78	8
110.60	-114.01	694.82	-33.11	0.79	-6.93	8
150.63	-217.04	718.26	-44.68	94.82	-21.64	8
-145.02	-333.50	855.22	-20.29	153.96	-33.69	11
-710.69	-206.54	858.64	-4.76	196.75	-41.32	8
-752.69	-194.82	983.64	-33.72	99.61	-11.23	10
-536.87	-164.55	940.92	-32.87	8.45	24.57	8
-386.23	-132.57	874.76	-51.33	-29.82	37.23	8
-229.49	-101.81	872.31	-42.27	-41.29	41.17	11
9.03	-241.70	910.64	-19.56	-25.73	23.53	8
-145.26	-228.52	791.02	30.46	34.12	16.91	8
-176.27	-239.01	772.95	46.48	62.35	34.55	10
-369.38	-170.41	739.75	58.87	70.47	34.73	8
-466.06	-93.99	575.44	48.92	97.96	22.92	9
-580.57	-182.86	606.93	21.82	77.03	-14.89	10
-419.92	-133.06	665.53	30.55	51.42	-26.28	8
-332.76	-73.24	724.12	58.84	36.04	6.50	10
-284.18	119.63	747.80	44.68	52.64	14.47	8
-355.22	155.76	744.38	40.19	68.36	6.35	9
-459.72	131.84	781.01	43.64	98.48	18.65	8
-696.04	58.84	781.74	-10.80	71.38	80.96	10
-807.13	-100.10	835.69	-44.86	46.30	106.93	8
-990.23	-236.57	809.33	-80.29	-27.83	153.78	9
-575.68	-415.04	779.05	-108.52	-146.58	207.61	10
165.77	-349.61	788.09	-51.82	-164.22	179.35	8
221.92	-260.25	723.39	3.05	-55.11	109.37	10
87.65	-332.03	760.50	-29.94	8.58	87.37	8
-29.05	-300.05	753.91	-24.02	40.77	90.79	11
-220.46	-46.14	697.27	22.86	108.09	59.78	8
-540.53	57.13	843.26	59.48	158.33	-9.74	8
-776.12	165.28	673.58	66.71	115.36	-60.97	10
-755.86	136.47	729.98	24.81	12.51	-83.77	8
-344.97	124.27	720.46	4.58	3.11	-66.04	9
-395.75	-38.82	844.97	-5.86	24.87	-33.48	10
-668.46	-34.67	712.40	-27.65	24.17	35.22	8
-669.43	-216.06	863.04	-62.10	-18.52	83.16	8
-598.39	-401.12	957.76	-65.89	-18.80	91.80	10
-747.07	-444.34	844.73	-50.72	-56.12	150.48	9
-276.37	-386.23	729.00	-37.84	-149.23	188.75	8
34.42	-408.20	681.40	-3.39	-143.28	166.14	10
113.04	-393.31	756.84	37.14	-97.75	154.48	8
271.48	-349.12	843.26	46.08	-5.31	118.26	11
18.55	-123.29	770.02	56.00	44.19	94.88	8
-156.74	-52.25	844.97	51.21	90.91	-1.46	8
-289.31	156.01	803.47	56.06	125.64	-98.79	10
-317.63	231.45	770.75	10.68	138.34	-80.38	8
-441.16	112.06	672.12	-2.35	130.55	-49.47	11
-609.62	83.98	737.79	30.30	122.83	30.49	8
-826.66	-231.20	863.53	12.42	78.83	85.54	8
-629.15	-331.79	917.97	0.40	-32.53	141.36	10
-503.66	-354.25	943.85	-31.37	-78.83	180.69	8
-273.19	-416.99	990.97	-39.55	-73.64	190.95	9
-74.46	-338.87	814.94	-42.63	-48.40	154.54	10
1.95	-469.24	905.52	-47.12	-16.02	98.54	8
14.65	-239.26	768.31	8.36	31.95	81.45	10
-58.35	-44.68	657.23	24.60	79.65	11.75	8
-212.65	56.88	742.92	12.21	99.70	-10.83	9
-141.60	93.26	675.29	-16.27	117.16	8.45	8
-380.62	21.48	1008.54	-31.34	160.68	-57.59	10
-417.72	-185.06	1075.44	90.91	114.93	12.97	8
-637.21	84.23	748.05	76.51	74.10	40.83	11
-807.37	-120.61	770.02	50.78	41.05	60.39	8
-741.21	-306.88	752.93	-8.45	-59.54	109.01	8
-148.68	-468.99	812.01	-58.62	-107.70	124.11	10
-13.43	-246.34	813.48	-11.29	-52.12	65.55	8
-123.78	-134.03	819.58	6.47	-34.45	47.00	9
-108.64	-71.04	884.77	-35.98	-12.70	55.08	10
16.11	-376.71	831.05	-62.53	67.93	4.12	8
-94.48	-363.28	529.79	57.01	140.41	-34.00	8
-103.76	-177.73	369.38	45.81	235.78	-71.99	10
-598.63	489.75	848.88	35.98	215.73	-47.88	9
-889.65	-113.28	809.57	-38.73	161.65	71.35	10
-1220.95	-1.22	894.29	12.79	78.77	142.12	8
-903.56	-461.91	1079.10	27.25	-172.30	165.68	8
246.58	-241.46	812.99	33.66	-280.33	168.82	10
419.43	-212.16	622.80	-30.88	-91.92	138.15	9
9.03	-374.02	666.02	-53.74	-1.16	144.10	10
-309.08	-258.30	732.91	-33.05	56.06	106.66	8
-275.63	18.80	822.27	-19.44	43.76	57.40	10
-353.52	-26.12	935.30	-20.81	57.01	33.33	9
-322.27	-43.21	667.48	-44.49	111.91	16.08	8
-745.61	-340.82	1100.34	-7.11	81.12	-10.74	8
-589.60	37.60	964.36	28.20	-3.63	46.42	10
-366.21	-173.34	1020.51	-17.06	-20.63	41.35	8
-461.18	-375.24	815.19	23.71	-31.46	-2.35	11
-430.91	-336.18	614.50	93.81	-97.63	67.57	8
135.50	-91.31	664.79	110.17	-118.26	103.33	8
33.94	-104.25	710.45	73.21	-18.46	159.88	10
-256.10	-241.46	808.84	30.21	14.92	176.27	8
-96.92	-413.82	948.49	74.19	2.14	100.04	11
-126.22	-362.06	971.44	173.19	19.01	24.66	8
-427.49	-71.78	587.89	195.13	7.78	22.77	8
-225.34	-188.48	549.80	91.40	-91.00	91.16	10
391.60	-379.88	902.83	60.18	-53.38	119.72	8
137.21	31.01	892.09	142.06	123.20	71.78	9
-192.14	472.66	670.17	65.86	145.72	-9.52	10
-498.54	-93.26	543.46	-30.64	116.09	-15.99	8
-337.40	-73.00	917.24	-76.45	79.65	53.25	10
-413.33	121.09	898.19	-5.28	109.71	46.05	8
-397.22	-142.33	676.76	-55.21	87.83	17.46	9
-292.72	-165.04	626.22	-117.65	71.78	35.06	10
-228.52	-106.69	828.13	-128.14	83.04	40.37	8
-393.31	-133.79	979.98	-156.13	116.18	47.09	10
-571.29	-157.47	801.27	-120.85	113.68	37.57	9
-591.55	-149.66	673.83	-100.95	51.45	35.34	10
-471.68	-152.59	650.63	-94.15	-10.65	69.98	8
-408.69	-92.29	638.92	-73.76	-13.52	109.68	8
-174.56	-128.17	841.31	-45.84	-27.56	125.12	10
255.62	-141.36	956.05	16.91	1.68	141.57	9
6.84	-167.24	800.78	68.05	105.41	141.08	10
-186.04	-85.45	715.09	58.50	119.81	127.99	8
-108.40	-33.69	715.33	8.64	151.61	68.30	8
-336.18	-92.53	732.67	-18.83	188.57	38.97	10
-591.06	-181.64	755.86	-27.34	158.05	7.29	9
-577.88	-188.96	817.14	5.04	108.43	69.12	8
-602.78	-108.89	801.76	0.09	82.31	126.10	10
-473.14	-67.87	974.61	-21.88	60.18	125.27	8
-218.02	-256.35	1111.08	-42.63	56.34	120.54	8
-246.83	-323.73	948.00	-68.08	81.24	133.85	11
-323.97	-472.41	870.12	-58.69	112.09	124.97	8
-530.03	-585.45	897.71	-17.46	100.49	72.17	10
-645.02	-564.21	858.89	72.45	64.00	90.15	8
-511.96	-345.21	532.23	104.13	37.11	86.91	11
-427.49	-20.75	121.58	152.65	70.13	51.97	8
-657.71	114.50	477.29	110.20	69.18	-2.72	10
-230.96	458.50	1317.14	25.21	-31.86	94.15	8
33.20	336.67	1336.91	-3.42	0.73	113.95	8
-241.70	213.38	743.65	-9.58	36.07	82.37	11
-237.06	-44.68	746.09	-16.54	23.38	46.63	8
-102.05	-263.67	781.98	-54.60	54.72	67.96	8
-383.54	-356.69	713.62	-37.26	127.59	69.61	10
-512.94	-232.18	613.77	1.56	138.34	47.73	8
-682.13	-161.62	608.40	-3.30	112.55	38.15	9
-246.58	3.42	645.51	-22.83	101.53	59.14	10
-869.63	-226.81	900.63	-98.24	143.71	25.51	8
-696.04	-138.43	956.54	-57.92	-5.28	57.71	8
-392.58	-86.18	945.31	-69.21	-34.88	76.69	11
-433.11	-128.66	882.32	-76.35	-25.42	71.35	8
-13.18	-173.58	994.87	-23.35	-48.28	67.90	10
-207.03	-99.85	881.59	5.55	38.82	32.04	8
-445.56	-236.57	858.15	20.84	42.14	92.22	8
-534.42	-219.73	771.97	36.53	24.57	127.62	9
-407.96	-170.90	744.87	22.55	34.61	161.71	10
-602.78	-145.51	725.59	0.52	58.84	142.18	8
-526.86	-388.67	900.63	16.72	10.50	134.34	10
-326.17	-316.65	882.08	59.97	3.17	126.50	8
-211.18	-242.68	894.78	61.49	35.43	103.09	9
-425.29	-187.74	887.21	39.58	71.29	60.79	10
-507.08	-138.18	728.52	32.90	38.94	14.25	8
-619.63	-242.19	781.98	26.70	-21.39	-7.02	10
-545.17	-196.04	751.71	61.95	-86.33	-25.91	8
-106.93	-57.37	591.06	56.03	-63.51	-37.60	9
-448.00	-253.17	471.44	17.82	75.62	-70.83	10
-692.38	-396.97	755.62	25.48	102.17	-46.02	8
-813.48	-260.99	868.90	28.23	75.10	-69.89	8
-956.54	-209.96	1044.43	43.03	-77.48	-56.03	10
-393.31	-62.26	1074.95	28.08	-121.34	-5.98	9
-343.02	-154.54	979.98	-32.20	-107.03	16.17	10
-538.57	-156.98	687.26	-47.36	-117.43	35.13	8
-263.67	-265.38	780.76	-47.91	-114.56	62.41	10
-439.70	-356.93	768.80	18.77	-48.37	70.65	9
-645.75	-277.59	781.01	66.38	-101.38	86.79	8
-468.51	-186.77	927.73	93.26	-171.23	111.30	10
188.23	-66.41	778.56	85.51	-201.69	150.88	8
169.19	-200.44	778.08	57.22	-83.83	133.03	10
-30.27	-197.27	641.60	10.25	-12.54	106.78	9
1.46	-270.26	608.15	-27.62	64.48	82.82	10
-416.50	-319.09	671.14	-27.86	91.37	64.48	8
-684.08	-238.28	903.81	-32.20	58.01	46.42	8
-407.23	35.16	1119.87	13.00	-33.05	77.55	10
-195.07	57.62	927.49	13.89	-26.95	126.04	9
-183.84	-99.61	848.88	-22.98	-16.30	146.94	8
-99.37	-198.97	715.09	10.47	-12.42	159.03	10
-25.15	-66.89	730.47	55.91	-31.16	155.30	8
192.38	-83.98	909.67	51.94	8.58	139.59	8
-42.24	68.36	693.12	75.53	84.53	94.36	11
-133.54	37.35	690.92	62.47	91.28	68.48	8
-214.36	-60.55	948.73	58.59	106.81	36.68	8
-505.86	-121.09	931.40	47.52	119.11	-15.29	8
-577.15	-106.45	739.50	-10.35	34.64	5.04	11
-489.50	-246.58	792.72	-47.94	-28.66	39.00	8
-235.60	-186.28	694.82	-58.84	-35.25	36.71	10
-218.75	-103.03	611.82	-64.03	-36.13	47.88	8
[truncated: 114 more rows]
