# Supplementary material for: Complexes of vertebrate TMC1/2 and CIB2/3 proteins form hair-cell mechanotransduction cation channels
Source: eLife. 2025 Jan 8;12:RP89719. doi: 10.7554/eLife.89719 (PMC11709434; doi:10.7554/eLife.89719)
Supplement: Figure 3—source data 1. [file elife-89719-fig3-data1.zip › Figure 3H/het/19-5-T4.csv]

Time	Lat	Foreaft	Vert	Pitch	Roll	Yaw
1	39	685.55	33.57	49.35	119.57	10
2	-851.32	-250	635.01	6.68	9.98	141.54
3	-597.41	-48.1	804.93	10.96	-67.75	184.78
4	-258.54	98.63	770.02	39.95	-92.65	180.85
5	-119.14	-183.84	836.67	34.39	-48.07	171.26
6	-238.77	-192.14	732.67	9.77	5.77	202.15
7	-510.99	-170.9	680.42	9.89	-2.17	211.03
8	-232.18	22.71	714.84	35.31	-55.69	194.79
9	-74.71	-67.87	842.77	17.43	-25.76	176.06
10	-253.17	-96.19	770.51	11.11	-15.17	176.64
11	-234.38	-2.44	634.03	-19.71	-32.71	165.28
12	-26.61	-193.6	863.53	-14.43	-27.25	146.45
13	-113.28	-13.67	821.78	35.22	10.71	106.78
14	-158.94	111.33	834.47	95.67	7.81	70.16
15	-235.6	186.77	745.36	139.04	12.18	49.8
16	-350.34	230.22	573.73	151.64	7.2	61.28
17	51.03	380.86	573	84.14	-8.73	39.43
18	-260.99	101.07	742.43	-141.08	63.93	34.55
19	-109.62	-132.08	613.77	-236.24	62.71	171.57
20	-128.91	-138.43	554.69	-334.99	93.78	228.94
21	-250.73	-370.85	840.82	-275.42	94.3	160.89
22	-449.71	-398.44	891.36	-199.01	57.13	153.99
23	-73.24	-596.92	1008.06	-53.96	-18.74	103.24
24	-2.69	33.2	769.04	60.85	16.33	11.9
25	-307.86	-18.31	751.95	8.24	52.22	50.54
26	-259.28	0.49	935.79	-42.36	11.87	144.23
27	197.27	-48.34	947.51	-82.79	24.99	161.9
28	-213.38	-71.29	810.79	-176.67	117.19	120.91
29	-573.97	-539.79	952.88	-308.23	69.55	112.06
30	-148.44	-531.98	857.91	-185.09	-18.68	55.51
31	-85.21	-464.11	871.34	-88.68	4.06	-5.55
32	-101.32	-562.26	1223.88	-42.02	5.46	-44.56
33	55.42	-906.01	NaN	NaN	NaN	NaN
34	-907.96	-225.83	578.13	119.93	428.19	-146.73
35	-859.13	-489.01	713.87	98.08	347.9	-159.45
36	-648.19	-356.69	669.43	-0.64	361.79	-105.32
37	-945.8	-759.77	683.59	-42.54	351.65	-99.64
38	-1246.83	-676.76	702.15	24.99	293.4	-45.87
39	-1124.02	-316.89	627.44	20.08	175.2	33.69
40	-728.52	-685.06	911.38	-8.82	140.01	29.82
41	-684.81	-480.22	753.91	9.8	159.21	11.99
42	-790.04	-443.12	634.03	-8.27	179.11	34.18
43	-1217.04	-482.42	433.84	-26.49	202.27	17.61
44	-1229	-453.61	593.75	38.73	114.99	-60.82
45	-866.46	-418.95	668.21	31.43	61.04	-68.39
46	-1020.02	-483.4	618.16	-11.72	74.1	-15.99
47	-1031.98	-738.77	725.34	17.76	30.67	45.84
48	-969.73	-752.93	611.82	41.23	18.4	56.46
49	-1241.7	-483.15	310.3	53.65	36.93	89.72
50	-1090.58	-136.96	407.47	37.23	-58.9	58.93
51	-816.16	462.65	670.41	-12.15	-67.57	22
52	-570.8	-222.9	746.58	-151.12	18.86	61.74
53	-552.73	-663.33	845.95	-149.72	47.64	-1.25
54	-444.58	-527.59	678.96	-74.8	104.89	-90.42
55	-693.6	-529.54	852.78	-86.85	167.3	-35.61
56	-1238.04	-558.59	513.92	4.79	124.82	-131.93
57	-948.24	-648.68	788.82	57.74	18.74	-134.49
58	-951.17	-505.37	743.65	101.01	84.41	-63.17
59	-1093.75	-199.71	423.58	112.09	116.85	-38.85
60	-1079.35	-468.99	499.27	22.09	103.64	-45.07
61	-1076.66	-800.54	663.33	-29.48	70.74	-29.6
62	-1133.3	-1020.51	699.95	-4.55	44.77	32.62
63	-1319.82	-1003.42	585.45	33.05	18.8	146.18
64	-1436.04	-1016.85	560.06	63.32	-1.31	258.09
65	-1257.08	-546.63	520.51	74.74	-59.02	173.16
66	-1063.48	-619.63	525.63	28.14	-71.93	161.07
67	-1008.06	-837.65	833.74	64	-98.14	166.11
68	-931.15	-248.54	631.84	127.41	-115.88	163.12
69	-632.08	-321.78	598.39	84.47	-104	116.91
70	-761.72	-448	536.87	51.24	-46.08	62.1
71	-1009.28	-442.87	449.22	18.68	-49.13	121.8
72	-1031.98	-658.45	594.73	18.25	-87.68	164.89
73	-961.18	-637.45	837.4	60.12	-118.59	187.47
74	-804.69	-327.15	701.9	108.18	-188.29	189.48
75	-755.62	-216.55	507.57	48.71	-176.64	198.3
76	-1191.89	-304.69	468.26	62.99	-158.72	216.43
77	-1241.94	-125	367.68	89.45	-214.11	253.57
78	-1058.84	-201.9	459.72	48.03	-289.12	244.02
79	-533.94	-248.29	738.28	53.68	-231.93	174.01
80	-337.89	-290.53	1020.75	41.14	-200.53	96.44
81	-447.75	-318.85	773.68	20.29	-159.97	64.45
82	-517.33	-407.71	672.36	-46.97	-182.8	56.67
83	-350.1	-725.1	1006.1	-60.58	-222.53	0.58
84	-553.22	-334.23	938.72	51.54	-193.3	76.51
85	-588.13	-223.14	926.27	133.39	-220.09	70.22
86	-314.45	-415.53	854.25	143.92	-265.32	-20.29
87	-463.38	-740.97	587.89	104.49	-232.42	9.64
88	-31.49	-826.17	960.94	135.53	-251.92	194.31
89	414.06	-73.49	756.84	217.77	-207.86	279.45
90	170.41	-200.93	747.07	131.96	-110.53	329.01
91	-46.88	-172.36	591.06	116.27	-89.02	350.8
92	69.34	-102.78	822.02	139.4	-66.22	298.16
93	187.74	-89.84	814.21	113.59	-1.04	213.13
94	-200.93	-156.74	904.3	126.25	-30.55	168.98
95	-40.28	-33.45	751.95	107.91	-69.09	282.68
96	111.57	-28.81	965.09	111.6	-54.96	247.01
97	29.54	165.04	812.01	127.99	12.27	260.1
98	40.04	209.96	643.07	121.92	14.22	229.49
99	75.44	25.39	857.42	85.11	11.57	135.89
100	67.63	24.9	864.01	87.86	30.21	150.3
101	-71.04	18.31	600.83	42.76	42.24	163.73
102	-123.54	-141.6	660.89	-2.29	42.45	162.6
103	114.99	-252.93	500	-1.53	11.05	134.95
104	187.26	-636.96	909.18	88.56	8.48	73.91
105	239.75	-558.35	818.36	260.1	45.72	125.34
106	75.68	-435.79	570.56	308.44	53.44	181.21
107	-446.78	-77.15	338.13	222.56	-90.18	228.15
108	146.48	309.81	545.9	188.54	-205.23	180.27
109	1312.26	375.98	955.57	91.64	-98.02	85.48
110	269.78	861.08	565.92	-39.79	138	-9.67
111	-189.7	190.19	316.41	-299.87	33.84	8.91
112	418.95	-172.61	753.42	-305.48	-19.65	17.49
113	102.54	125.73	802	-256.99	90.45	-34.42
114	-314.21	220.46	717.53	-246.64	99.27	55.39
115	-82.03	-333.5	680.42	-276.37	39.55	88.44
116	349.61	-420.9	465.58	-229.37	33.81	12.79
117	499.27	-631.1	705.08	-180.85	77.12	-20.72
118	528.08	-601.07	847.66	-91.74	155.73	48.34
119	290.53	98.39	922.61	-50.51	200.47	72.05
120	-288.33	-0.24	951.66	-101.01	235.14	55.57
121	-443.12	-262.94	741.46	-97.5	189.64	145.63
122	-265.14	-389.4	746.83	-104.46	125.4	176.91
123	-285.4	-506.35	833.01	-77	88.81	154.88
124	-100.34	-474.85	792.48	12.94	54.87	113.37
125	249.51	-485.11	832.03	55.79	73.09	78.83
126	119.63	-174.8	781.01	83.86	106.45	55.91
127	-120.12	-25.39	928.47	27.56	132.75	36.38
128	-540.77	106.2	811.04	-4.18	94.57	23.47
129	-399.41	-230.71	924.56	40.89	-3.11	-41.17
130	-70.31	-430.91	775.88	70.16	-5.31	-77.09
131	61.52	-362.55	671.14	103.85	7.45	-127.26
132	52.25	-124.51	892.09	100.49	2.87	-71.2
133	134.52	-137.94	1096.19	71.53	39.34	14.19
134	-200.68	37.35	1006.35	60.52	58.04	47.58
135	-110.11	-269.29	714.84	-19.2	45.87	105.22
136	-24.17	-328.37	913.82	-31.4	53.1	141.82
137	-45.65	-166.26	658.2	-29.51	70.4	132.2
138	106.93	-170.65	673.34	-47.09	80.54	100.77
139	-56.4	119.14	1053.47	-55.33	71.14	103.24
140	58.11	91.31	999.76	-98.63	58.41	134.12
141	456.79	-349.12	909.91	-153.2	96.04	162.57
142	343.51	-523.19	885.99	-103.79	180.91	184.57
143	53.22	-312.01	885.25	-6.99	230.19	208.25
144	45.65	-321.78	978.03	31.68	263.89	130.62
145	-52.25	-121.58	787.11	16.45	291.87	63.29
146	-174.56	-297.12	906.25	-39.89	315.12	-4.39
147	-250.24	-515.38	972.66	-59.94	318.57	-3.02
148	-536.87	-515.87	488.53	3.2	323.91	22.37
149	-712.65	-540.53	447.51	68.76	243.47	-31.52
150	-645.51	-519.04	806.4	125.64	194	-64.21
151	-669.19	-161.62	829.59	152.5	146.09	-27.59
152	-457.28	-113.28	1130.62	65.34	104.37	9.52
153	-400.39	-131.35	871.34	-1.77	115.36	-16.54
154	-625.24	-300.78	803.47	5.22	109.04	29.24
155	-658.2	-262.94	785.4	27.8	75.59	87.22
156	-699.95	-266.11	898.93	36.01	59.36	77.7
157	-476.32	-504.64	1058.35	77.36	21.51	51.64
158	-139.16	-377.44	1037.35	178.13	-23.96	63.63
159	5.13	219.48	630.62	166.2	29.17	55.02
160	-277.83	-190.67	986.82	154.11	163.7	53.65
161	-645.75	-36.62	607.42	189.24	178.74	81.6
162	-775.63	106.2	233.89	160.31	118.62	122.31
163	-313.48	-349.37	624.27	48.86	-15.78	166.02
164	-374.27	1.46	787.84	57.13	103.97	83.34
165	-771.97	51.27	786.87	-30.15	124.18	23.9
166	-633.79	-212.65	852.78	-72.02	81.57	43.79
167	-572.51	-198.97	657.47	-139.71	47.45	71.14
168	-479.74	-272.95	746.58	-147.4	47.91	102.23
169	-518.8	-292.48	793.7	-126.34	63.17	72.51
170	-405.27	-340.33	973.14	-88.96	38.85	86.21
171	-351.56	-254.39	866.7	-25.85	65.67	93.75
172	-449.95	-236.33	747.56	-10.59	76.66	90.52
173	-671.39	-152.59	602.29	24.87	86.7	110.23
174	-656.25	38.33	687.01	23.53	37.08	99.12
175	-555.18	316.16	768.31	-36.83	6.99	150.88
176	-383.06	-41.26	654.3	-48.89	19.04	138.46
177	-428.47	-86.43	669.68	-60.36	17.91	121.19
178	-461.18	-233.64	996.58	-36.38	0.58	121.43
179	-589.11	-124.02	827.64	15.66	-0.67	141.78
180	-635.74	-192.14	836.91	21.24	-34.73	140.56
181	-364.5	-263.18	799.32	8.97	-55.08	134.37
182	-200.44	-347.9	992.43	11.57	-52.03	143.55
183	-85.94	-271.97	993.16	-8.27	3.05	129.36
184	-373.05	-162.6	840.33	-66.01	70.43	69.27
185	-436.28	-211.91	816.65	-106.96	48.46	47.94
186	-383.54	-325.2	884.52	-98.69	40.83	50.29
187	-298.58	-255.86	869.38	-72.05	60.73	49.62
188	-135.25	-311.77	782.47	-36.01	122.19	-19.87
189	-446.78	-539.79	724.12	13.43	189.48	-100.74
190	-1015.87	-736.57	794.92	103.94	149.9	-62.87
191	-1144.53	-584.47	811.04	236.88	-18.43	38.64
192	-728.03	460.69	876.95	239.96	-75.5	45.93
193	-214.6	70.31	713.13	170.68	-106.29	75.99
194	-174.8	-37.6	555.91	113.07	-61.8	100.13
195	-237.79	186.28	546.63	44.92	-1.8	110.78
196	-471.68	-88.62	719.24	-21.97	10.59	95.89
197	-541.26	-45.17	671.63	-65.64	-10.56	127.56
198	-403.08	-64.45	993.41	-57.56	-41.63	141.75
199	-27.1	-61.52	932.62	-93.78	-36.1	145.63
200	-195.56	-488.77	1006.1	-207.7	2.17	130.1
201	-237.06	-384.28	750.98	-146.27	21.03	122.59
202	-240.48	-299.8	734.13	-109.56	58.11	95
203	-463.62	-188.96	678.71	-96.19	56.55	53.07
204	-564.21	-189.45	699.46	-26.98	40.56	19.96
205	-536.38	-66.89	756.1	54.53	20.14	46.26
206	-768.55	25.15	740.97	56.67	3.6	43.4
207	-845.21	-63.23	944.58	45.1	-27.31	52.49
208	-605.47	-206.3	1012.21	20.78	-114.47	107.42
209	-348.88	-325.68	915.77	19.78	-164.25	134.43
210	47.85	-302.49	717.04	-43.12	-134.83	176.91
211	86.91	-209.23	518.55	-96.07	-48.37	158.63
212	-5.37	-358.89	576.66	-113.13	-15.53	145.97
213	-201.42	-531.25	869.38	-84.11	-23.96	163.67
214	-5.13	-291.99	1124.27	29.45	-51.18	142.43
215	21	148.19	929.93	73.03	12.63	53.92
216	47.61	-92.04	926.03	-1.04	73.24	-40.83
217	-31.74	-341.31	1074.71	43.7	108	-47.21
218	-239.99	-180.91	941.16	62.87	101.14	-17.12
219	-424.32	-69.34	764.89	54.6	91.03	31.1
220	-273.44	-397.22	1026.37	39.83	47.79	59.42
221	-142.58	-317.63	956.79	84.63	74.58	50.57
222	-263.67	-104.74	828.86	96.62	70.53	13.82
223	-64.21	-101.56	728.27	62.62	66.1	33.39
224	45.65	-291.99	716.55	9.25	119.57	69.98
225	-415.53	-152.1	613.77	27.53	164.28	78.77
226	-429.44	-139.89	813.96	5.95	121.15	31.77
227	-556.15	-62.01	762.21	-9.86	118.07	33.23
228	-504.88	-494.87	1000.73	-45.53	49.1	52.34
229	-173.58	-160.64	951.66	68.76	109.47	56.73
230	-576.17	-79.1	901.61	40.04	164.43	56.18
231	-704.83	-135.74	847.66	-2.26	105.9	81.88
232	-693.36	-204.1	839.6	-64.61	14.16	100.46
233	-434.08	-371.09	927	-78.19	-8	96.56
234	-228.03	-420.41	899.41	-48	-6.53	108
235	-136.23	-278.08	874.02	-50.87	33.72	107.6
236	-244.38	-360.35	927.25	-29.91	66.47	47.09
237	-313.96	-192.63	810.55	36.1	72.51	17.58
238	-192.14	-33.45	910.89	34.15	68.6	23.38
239	-139.16	-60.06	773.44	48.52	136.14	13.06
240	-569.09	-319.58	527.83	34.97	187.59	19.87
241	-889.4	-383.79	274.9	3.05	115.91	91.09
242	-894.78	-432.13	295.9	13.21	39.22	127.35
243	-573	-52.73	724.12	71.41	-42.72	103.49
244	234.38	65.92	1490.72	-29.42	-105.56	220.4
245	-197.75	-24.9	956.3	42.57	41.72	155
246	-398.44	153.32	489.75	23.53	77.18	122.96
247	-418.7	-176.76	665.04	-17.4	76.57	102.57
248	-377.93	-71.04	802.98	-8.61	50.99	122.19
249	-338.13	75.44	708.25	-37.84	29.48	130.28
250	-345.46	-216.06	871.09	-75.07	32.2	121.55
251	-324.46	-269.78	967.53	-38.51	15.38	138.49
252	-144.53	-197.51	930.18	-34	19.81	138.4
253	119.87	-326.66	940.19	-26.86	63.87	113.62
254	-153.08	-438.72	1004.39	38.97	112.95	91
255	-166.26	-45.41	815.92	101.84	123.93	116.06
256	-270.75	-44.19	635.25	45.1	165.19	73.55
257	-372.07	-254.88	606.2	27.01	184.17	50.72
258	-541.99	-385.01	620.12	24.32	119.14	22.28
259	-418.46	-339.36	630.62	21.94	91.43	12.02
260	-526.86	-450.93	699.22	66.41	110.72	24.99
261	-982.67	-216.31	614.99	118.5	106.63	73.52
262	-889.89	-8.54	962.65	94.76	39.61	121.19
263	-753.66	101.32	1139.65	27.56	-2.14	72.27
264	-401.86	21.73	1146.24	-8.58	-14.8	31.74
265	-212.65	14.65	865.48	-32.04	-42.51	7.29
266	-52	-150.88	825.2	-105.53	-16.27	22.03
267	-160.4	-328.61	945.56	-82.49	50.2	-12.42
268	-487.79	-102.54	740.48	-68.08	51.88	-56.18
269	-481.45	-257.57	806.15	-79.32	55.21	-80.9
270	-597.9	-221.68	713.87	-57.74	73.61	-64.64
271	-717.29	-360.35	739.99	-44.49	53.74	-44.28
272	-736.08	-395.02	718.75	1.83	-12.48	-43.3
273	-544.19	-298.58	648.19	28.23	-34.58	-26.98
274	-383.3	-179.93	537.35	35.83	1.89	-25.33
275	-622.07	-197.75	581.54	30.46	40.28	-75.74
276	-176.27	514.4	834.47	95.34	-25.18	9.25
277	-22.71	711.91	766.6	1.31	70.22	91.4
278	-1014.89	-153.08	710.69	0.27	89.72	122.16
279	-734.86	-325.2	786.62	15.47	-76.78	140.75
280	-213.62	-226.56	819.58	31.07	-115.3	115.26
281	52	-229.25	808.35	-16.05	-54.47	134.46
282	154.79	-314.21	906.98	-36.29	71.41	130.98
283	-183.11	-288.82	944.82	-37.69	142.73	118.62
284	-642.09	-333.98	939.21	-17	164.52	95.92
285	-915.77	-429.69	637.21	-6.04	107.03	95.21
286	-807.86	-584.72	874.02	-16.94	22.77	124.24
287	-594.97	-260.99	869.38	7.75	19.99	126.95
288	-583.25	-139.4	857.67	-10.71	-2.14	23.53
289	-229.74	73.97	711.67	-6.87	-29.21	-30.27
290	32.96	302.49	597.66	-48.49	2.87	-38.64
291	-83.01	102.29	713.13	-56.27	81.09	-47.03
292	-203.37	-124.76	885.99	6.68	139.56	-34.48
293	-536.38	-141.85	862.55	37.48	168.37	-14.89
294	-1040.28	-383.06	723.39	59.27	185.7	97.29
295	-1053.71	-605.71	750.24	66.86	86.27	194.95
296	-753.91	-407.71	742.68	97.87	10.53	186.43
297	-701.9	-114.99	779.79	74.4	-5.28	128.45
298	-728.76	30.76	795.17	-18.31	-61	110.78
299	-437.5	-87.89	892.09	-66.56	-84.44	106.51
300	-148.93	-268.8	975.59	-69.61	-54.81	82.31
301	-164.79	-36.13	735.84	-30.55	1.16	65.22
302	-212.4	-32.47	722.41	-36.71	56.49	76.11
303	-403.08	-234.86	771	-14.65	78.55	79.25
304	-735.84	-408.45	781.49	50.9	97.08	102.42
305	-849.37	-437.01	603.27	74.71	65	188.35
306	-871.58	-498.29	783.69	56.52	54.66	190.61
307	-1173.58	-376.95	1059.33	113.31	-105.44	134.16
308	-609.13	150.88	887.21	-18.04	-231.81	175.2
309	178.22	-488.77	695.31	-0.49	-177.37	131.62
310	233.64	-129.15	556.4	87.1	-73.52	97.17
311	156.74	74.22	871.58	4.09	-32.44	139.98
312	-162.11	-140.14	916.75	3.63	11.6	93.84
313	-228.52	-159.67	862.06	33.45	29.66	69.7
314	-329.59	-201.42	803.71	30.12	45.5	78.86
315	-358.15	-141.36	747.8	36.07	50.96	91.22
316	-654.3	-193.85	895.02	3.48	102.17	68.27
317	-893.8	-115.23	900.39	6.29	26.67	45.75
318	-635.74	-66.89	792.48	-9.67	-101.65	36.1
319	75.44	-166.02	702.39	-31.1	-83.83	29.27
320	57.13	-262.7	763.18	-32.35	-26.64	4.24
321	6.84	229.49	473.14	-19.35	-10.56	35.95
322	-77.15	134.77	641.36	-34.03	12.45	-16.66
323	-373.29	29.54	792.24	-1.68	33.26	-23.38
324	-656.98	138.18	828.86	2.72	20.36	0.49
325	-453.61	-116.7	817.87	-56.7	-27.68	59.66
326	-375.98	-221.92	863.53	-91.28	10.59	80.44
327	-488.28	-258.3	796.14	-97.78	26.76	76.54
328	-494.14	-417.72	798.1	-126.22	3.72	57.95
329	-241.7	-398.93	823.24	-107.73	-42.42	61.95
330	-42.24	-314.45	926.76	-107.3	-45.75	71.78
331	34.91	-223.14	916.99	-89.42	-8.73	68.76
332	-19.04	-269.53	984.38	-75.44	25.27	60.58
333	-317.38	-226.07	838.13	-35.71	85.91	86.12
334	-486.57	-199.22	850.59	12.33	78.7	51.82
335	-425.29	-40.04	853.76	45.96	61.58	24.93
336	-290.04	-113.28	932.62	41.11	98.14	-21.58
337	-369.38	-346.92	972.41	47.94	129.12	-57.37
338	-720.21	-489.75	849.85	68.12	111.91	-69.43
339	-880.13	-300.54	844.48	71.41	32.75	7.51
340	-737.06	-92.04	700.93	41.14	-89.9	42.57
341	-578.37	-160.4	719.48	1.8	-159.24	50.14
342	-322.51	-284.42	819.09	-17.24	-167.79	71.08
343	-77.39	-409.67	938.96	-14.89	-134.34	152.8
344	-212.16	-485.84	922.36	48.28	-82.76	229.55
345	-258.54	-294.43	772.46	75.13	-127.47	283.81
346	-41.26	-340.82	895.75	96.65	-120.67	312.04
347	428.22	-241.7	798.83	109.16	16.24	248.32
348	273.44	-234.62	738.77	114.69	61.1	210.63
349	-27.83	-226.32	785.4	90.82	73.97	189.42
350	25.39	-236.82	828.37	64.54	61.8	191.28
351	-48.58	-263.92	735.84	60.85	83.83	168.37
352	-56.88	-280.52	804.69	70.16	87.89	144.59
353	190.67	-114.5	1020.02	76.54	133.45	133.79
354	-343.75	409.18	968.99	101.32	235.11	32.29
355	-253.91	120.36	857.42	40.47	154.14	1.28
356	-72.75	44.68	771.48	-22.49	155.79	-25.91
357	-156.49	-122.07	822.75	-50.78	163.09	-100.46
358	-325.2	-303.47	784.67	-52.03	145.9	-113.92
359	-324.22	-414.06	879.64	-29.72	123.23	-139.04
360	-445.56	-316.65	608.64	-17.49	108.43	-123.84
361	-708.98	-293.7	550.05	-53.44	60.73	-19.38
362	-635.74	-58.59	556.4	-20.11	-26.61	84.44
363	-442.14	160.16	620.12	-21.79	-52.37	106.96
364	-226.07	263.92	933.11	-38.27	-37.6	75.5
365	-173.58	-66.65	888.67	-18.16	-18.43	89.54
366	-147.46	-96.92	873.78	-11.23	23.86	113.19
367	-124.76	-193.12	969.24	-49.9	61.77	99.91
368	-209.72	-171.88	950.2	-115.48	101.01	80.51
369	-479.49	-205.32	711.67	-134.34	96.28	77.39
370	-402.1	-304.44	718.75	-125.95	3.39	85.27
371	101.07	-418.7	946.78	-56.46	-20.94	74.86
372	-107.67	-344.73	973.88	47.94	69.15	125.85
373	-316.16	-196.29	810.79	75.53	104.1	157.68
374	-322.75	-163.82	767.09	65.12	103.39	110.66
375	-254.88	-107.42	838.13	61.22	110.93	80.29
376	-388.18	-117.92	911.62	30.64	124.11	42.02
377	-513.18	-109.62	799.8	-26.21	100.01	67.02
378	-413.33	-277.1	774.66	-41.9	65.92	100.1
379	-474.61	-282.96	769.78	0.09	55.05	121.95
380	-561.04	-191.89	761.47	11.78	43.88	137.66
381	-483.15	-297.36	953.61	33.45	-21.06	134.92
382	-4.64	-230.22	882.81	82.34	-67.32	150.05
383	-24.41	-199.95	830.57	107.48	47.15	174.38
384	-215.58	-175.05	775.88	129.52	86.85	108.18
385	-278.32	23.93	663.33	84.56	45.47	23.07
386	130.86	-175.29	946.78	75.41	43.67	-34.7
387	46.88	-249.76	749.27	35.83	124.15	-36.99
388	-313.96	-318.6	383.3	-22.86	192.96	24.75
389	-530.27	-387.45	374.76	35.55	188.63	-0.73
390	-623.78	56.4	1007.57	73.82	151	19.71
391	-589.36	364.99	1192.38	44.01	120.94	36.65
392	-665.28	-85.94	677.73	51.39	58.72	20.36
393	-234.62	6.1	454.83	31.86	22.71	38.76
394	-103.27	-173.34	581.54	-17.06	116.55	49.62
395	-395.75	-181.64	680.18	-8.48	144.74	63.2
396	-620.61	122.8	845.7	-15.23	95.4	74.37
397	-569.82	8.3	956.3	-29.72	54.78	80.26
398	-511.23	61.77	926.51	-68.45	40.68	45.32
399	-559.33	55.42	866.46	-136.6	14.01	-8.79
400	-599.85	-234.38	772.71	-146.03	-22.22	-2.78
401	-277.83	-379.88	813.23	-124.66	-65.03	38.45
402	-204.83	-214.84	776.12	-93.2	-16.85	18.19
403	-351.32	-358.64	790.04	-102.45	15.66	15.35
404	-371.09	-423.34	829.83	-81.7	5.37	24.17
405	-280.76	-393.31	675.05	-64.36	1.77	20.6
406	-113.28	-441.89	759.03	-14.16	16.91	15.17
407	-198	-177.98	641.6	54.57	74.22	17.52
408	-441.16	-255.13	860.11	34.85	138.76	51.54
409	-676.76	-193.6	849.37	51.61	116.61	52.52
410	-635.74	-127.69	832.03	58.78	67.32	30.03
411	-393.31	-133.79	778.08	77.48	37.72	-50.38
412	-655.27	-214.84	630.86	81.97	64.06	-89.29
413	-700.93	-245.85	654.79	89.6	64.3	-49.38
414	-757.57	-133.06	660.16	88.75	86.79	0.46
415	-950.2	10.01	771.73	92.96	70.1	-2.59
416	-823.73	-107.42	870.12	94.73	-25.09	16.94
417	-591.55	-179.44	840.82	60.61	-66.56	85.66
418	-646.73	-232.42	854	9.4	-81.39	126.95
419	-365.97	-599.85	1012.7	12.08	-80.23	131.56
420	-414.79	-511.72	763.67	108.89	-58.81	121.28
421	-137.7	-84.96	902.34	143.62	-60.85	177.61
422	-119.14	99.12	753.91	99.15	36.47	180.05
423	-335.69	78.86	572.51	17.21	102.2	153.9
424	-440.43	12.94	604.49	-62.29	82.37	136.93
425	-493.65	-148.19	741.46	-80.38	62.93	128.33
426	-354.74	-164.79	835.21	-72.08	57.46	81.39
427	-454.1	-161.87	888.92	-75.81	98.48	17.88
428	-595.21	-234.13	833.74	-87.46	100.68	19.87
429	-594.97	-240.48	777.83	-84.93	67.29	27.47
430	-635.01	-368.16	727.29	-70.25	59.27	29.82
431	-681.4	-383.06	712.89	-38.76	12.24	56.34
432	-523.19	-246.09	853.52	-13.34	-5.07	84.47
433	-693.85	-123.05	687.01	15.78	19.93	78.77
434	-680.18	-193.6	672.12	-27.31	-42.11	145.9
435	-449.71	-368.41	876.46	-14.43	-58.14	198.18
436	-263.92	-80.32	728.27	42.27	-43.79	219.67
437	-212.16	-169.92	752.69	39.83	1.68	173.49
438	-540.04	-115.72	682.86	61.4	15.08	162.93
439	-526.12	-46.88	671.88	30.4	-40.16	155.27
440	-258.79	-65.19	772.71	2.47	-48	152.37
441	-83.98	-124.51	789.06	-8.91	12.79	149.48
442	-276.61	-60.55	770.02	-3.94	54.69	140.63
443	-198.24	-20.26	761.96	14.65	10.01	149.14
444	-120.36	-33.69	777.83	37.75	9.61	156.92
445	-174.32	-110.6	718.26	35.74	34.61	168.4
446	-334.96	-122.07	736.08	19.78	70.77	172.45
447	-426.03	-41.99	774.41	27.44	34.21	159.12
448	-52.73	97.41	752.2	31.46	-13.31	100.04
449	47.12	23.19	839.11	21.85	32.38	51.42
450	43.21	-7.81	804.69	27.1	67.02	50.72
451	-133.06	-107.67	804.44	18.01	112.55	52.98
452	-354.49	-158.69	746.58	16.11	132.32	21.45
453	-441.65	-149.17	666.02	4.67	128.97	-47.91
454	-568.12	-366.21	591.06	4.36	126.95	-54.93
455	-897.46	-434.57	556.64	29.05	98.33	-9.55
456	-834.96	-103.27	652.34	20.57	-3.91	43.3
457	-176.27	137.7	957.76	-6.59	-75.23	25.97
458	98.39	169.68	1087.4	-28.72	-53.25	36.41
459	108.4	-79.59	996.58	-40.5	69.85	71.5
460	-436.28	-60.79	748.78	-31.04	112.21	27.65
461	-388.92	-94.73	792.24	-43.95	66.99	32.26
462	-384.03	-29.54	750.24	-50.38	62.35	42.33
463	-494.38	-61.52	669.68	-62.96	65.03	57.8
464	-477.29	-116.94	670.9	-67.63	18.46	73.97
465	-303.71	-283.45	912.84	-24.11	-15.56	111.79
466	219.48	-200.93	894.53	20.11	7.54	149.87
467	192.38	-206.05	909.91	31.1	92.74	156.59
468	-65.92	-260.99	970.7	53.31	114.41	149.2
469	-260.74	-144.29	845.95	79.41	159.58	154.66
470	-662.6	-334.23	676.03	45.2	204.22	144.07
471	-811.04	-324.46	604	102.51	138.67	84.35
472	-474.85	-110.35	614.99	100.4	81.3	50.26
473	-442.63	-170.41	700.93	55.51	103.79	-17.03
474	-695.56	-149.9	703.13	53.5	104.74	-51.7
475	-604.74	37.84	704.59	-2.2	61.52	-79.07
476	-763.43	-31.25	808.84	-29.97	49.16	-97.84
477	-870.36	-49.8	721.92	-50.23	-35.22	-89.48
478	-769.04	-82.03	702.39	-69.58	-94.12	-65.95
479	-531.25	-179.44	759.77	-57.59	-97.11	-62.38
480	-316.16	-166.5	673.34	-41.66	-67.41	-78.31
481	-590.58	-222.41	783.2	-21.97	-2.38	-57.16
482	-753.42	-209.23	874.02	12.54	-84.87	2.59
483	-340.58	-32.23	854.98	17.52	-129.21	26
484	33.69	34.67	838.87	2.81	-126.59	25.21
485	-31.74	-135.25	887.21	-43.06	-18.52	26.37
486	-401.61	-261.96	602.54	-51.88	66.41	44.68
487	-607.42	-334.23	549.07	-21.21	37.87	30.85
488	-512.45	-363.77	598.63	-1.95	23.9	20.81
489	-475.83	-231.45	904.05	69.82	44.31	22
490	-472.41	159.42	885.5	57.92	80.44	57.01
491	-561.04	-157.96	907.23	3.88	80.29	20.14
492	-601.07	-177.49	769.78	-15.2	51.91	-23.62
493	-593.75	-305.66	777.59	-33.48	36.5	-13.28
494	-581.3	-293.46	712.65	-17.76	11.6	36.5
495	-609.62	-221.44	829.59	-9.67	-18.07	82.34
496	-632.81	-169.43	860.11	2.32	-51.64	136.44
497	-444.34	-146.97	866.7	9.34	-24.48	158.39
498	-394.29	-53.22	885.5	9.7	-9.28	145.57
499	-329.1	-218.75	995.61	11.26	-9.55	92.83
500	-269.29	-145.26	785.4	22.74	-14.4	67.14
501	-284.42	-192.87	716.8	-20.84	14.56	85.6
502	-374.27	-358.15	749.76	-19.23	37.51	87.65
503	-531.49	-170.17	649.66	25.94	59.23	65.58
504	-506.84	-149.17	909.18	32.38	36.71	11.44
505	-202.39	-289.79	1173.34	38.18	52.09	-35.74
506	-371.58	-332.03	1064.94	50.02	96.83	-17.33
507	-663.82	-250.24	556.88	23.32	64.51	20.72
508	-344.24	-683.35	803.71	-0.15	-31.07	89.02
509	-72.02	-259.03	494.87	123.99	78.95	87.86
510	-596.44	-25.63	476.07	93.87	159.39	93.48
511	-701.9	-78.37	469.24	36.29	55.88	93.93
512	-432.62	-252.2	744.38	8.51	22.61	131.47
513	-299.56	-199.46	898.19	10.35	49.68	170.32
514	-494.63	-146.73	1056.88	35.16	139.28	74.07
515	-756.84	-150.88	885.99	27.62	177.15	-16.36
516	-809.08	-192.38	817.63	-30.33	117.16	20.94
517	-851.07	-225.34	641.6	-47.06	90.52	45.47
518	-841.8	-281.98	656.98	-57.56	27.28	58.62
519	-601.32	-159.67	719.24	-0.64	-21.82	64.36
520	-470.21	160.64	687.99	-3.69	-36.13	104.92
521	-264.89	66.65	802	-60.21	-4.03	144.47
522	-250.73	165.77	769.78	-65.37	52.89	121.12
523	-530.52	-140.14	828.61	-68.08	86.98	70.86
524	-556.88	-362.55	704.35	-50.99	84.63	39.89
525	-870.85	-534.18	666.26	4.46	64.24	55.85
526	-985.84	-461.18	608.15	52.64	-13.7	131.23
527	-912.6	484.13	802.73	33.17	-62.07	179.96
528	-423.58	-192.38	736.82	-61.46	-119.63	250.89
529	-196.29	-65.43	695.8	21.12	-111.97	235.35
530	-235.6	-57.62	697.75	25.57	-62.26	206.18
531	-165.53	-69.34	746.58	7.57	-77.85	122.31
532	156.25	-236.57	976.07	-10.5	-40.53	97.84
533	-134.52	-258.06	877.93	-28.38	64.3	81.45
534	-537.84	-222.9	703.13	-36.93	89.75	112.82
535	-775.88	-174.32	751.71	-42.14	26.15	136.66
536	-715.82	-124.76	808.59	-42.11	-60.06	142.91
537	-154.3	-230.47	1017.33	21.55	-14.16	130.68
538	-29.79	-154.05	692.38	37.87	32.38	123.38
539	-357.91	-103.52	670.9	104	50.35	145.42
540	-307.86	241.46	743.41	107.48	13.98	146.58
541	-78.37	88.62	796.14	18.52	-9.34	55.85
542	108.64	-173.1	771	-46.91	64.18	31.8
543	-158.2	-488.77	664.06	-47.33	98.63	26.55
544	-677.25	-307.13	568.85	-21.82	68.97	83.56
545	-579.1	-192.14	921.63	-41.05	-3.72	162.17
546	-217.29	-16.11	1134.52	-10.89	-4.88	100.98
547	-37.11	-41.99	1119.87	11.69	74.86	78.12
548	-285.16	-198.24	914.79	24.93	95.43	85.75
549	-301.27	-73	670.65	5.86	51.51	119.48
550	-50.78	-53.47	853.52	-30.12	40.86	96.01
551	6.59	-108.15	930.42	-32.2	119.6	-1.95
552	-278.81	-207.76	776.37	-35.46	159.67	-39.98
553	-847.9	-276.12	584.47	-29.48	122.5	-34.06
554	-315.43	-379.15	666.99	-36.93	-19.35	-14.04
555	-261.47	-458.74	998.78	8.3	27.71	8.21
556	-323.97	-335.21	1038.09	39.15	66.28	51.24
557	-552.25	-51.27	711.43	21.73	66.74	59.6
558	-581.79	-175.05	808.59	-50.08	14.13	60.03
559	-607.91	-49.32	883.3	-51.36	-5.07	98.88
560	-426.51	-59.57	970.46	-28.17	-58.2	122.07
561	34.91	-164.79	1059.57	7.11	-53.62	123.87
562	739.5	-27.59	552.25	29.14	-7.75	98.3
563	394.04	-341.31	820.8	84.81	150.27	96.47
564	-495.85	44.19	700.68	154.94	268.8	89.29
565	-798.1	148.93	630.62	69.03	255.04	-11.44
566	-1083.74	-177.73	700.93	41.6	155.24	-26.34
567	-858.4	-192.63	675.54	20.94	89.54	-12.91
568	-362.3	-302.25	833.5	-23.16	-4.7	-14.28
569	-306.88	-327.64	758.54	3.02	35.25	-32.07
570	-605.22	-339.36	797.85	-8.58	83.92	-21.33
571	-765.14	-337.65	828.13	-11.78	64.7	-3.81
572	-861.33	-294.19	793.46	-2.32	49.62	-9.22
573	-915.77	-311.28	792.72	79.96	-11.6	-33.66
574	-837.16	161.87	615.48	64.67	-84.96	-29.42
575	-590.09	449.95	777.59	-60.36	-142.27	128.23
576	235.84	-197.75	916.02	-72.08	26.61	24.66
577	-756.59	-182.13	657.47	-51.36	54.44	10.25
578	-523.93	-156.49	842.29	-59.51	-83.95	76.75
579	53.96	-177.49	875.73	-48.8	-75.07	71.99
580	-4.88	-196.78	871.09	-45.93	39.18	54.44
581	-233.4	-141.6	701.9	-53.38	48.61	44.19
582	-445.56	-293.95	708.25	-44.77	57.83	50.02
583	-348.63	-270.26	773.44	12.48	34	56.12
584	-570.31	-192.87	752.93	43	79.56	32.47
585	-788.82	-126.22	677	72.17	60.24	36.07
586	-759.77	-4.39	884.28	87.01	31.92	41.81
587	-342.77	-108.15	965.58	73.3	-63.42	22.31
588	-240.72	-306.88	788.57	14.16	-17.7	53.89
589	-562.74	-251.95	790.28	-21.12	28.87	85.54
590	-672.12	-266.11	850.59	-62.41	-46.23	105.65
591	-426.27	-430.42	1065.43	-49.38	-74.46	133.45
592	-216.06	-246.83	963.62	1.13	-50.93	149.17
593	-209.72	-315.67	932.86	-18.8	13.64	145.57
594	-242.19	-249.27	827.39	-7.66	104.58	134.74
595	-480.71	-235.35	774.41	24.44	124.45	127.14
596	-633.06	-212.16	719.73	65.28	61.13	186.98
597	-260.74	-84.47	664.55	55.6	35.13	160.89
598	-206.54	-172.12	637.21	54.78	61.1	75.96
599	-200.2	-81.54	726.07	72.45	59.08	39.83
600	-148.44	-159.42	899.66	84.05	80.9	-10.53
601	-265.63	-37.6	1001.22	103.85	113.86	-42.69
602	-539.31	-155.27	781.25	35.43	108.34	-77.27
603	-258.54	-326.42	637.94	47.52	89.48	-65.86
604	-490.97	-163.82	317.14	22.89	134.89	-33.2
605	-644.53	-327.88	490.23	19.32	94.67	23.5
606	-644.29	-290.28	497.31	43.52	33.87	106.2
607	-304.44	-173.83	839.11	26.82	26.92	143.8
608	-405.52	-149.66	1256.1	27.71	120.79	139.22
609	-933.35	-0.73	979.49	19.23	178.86	26.89
610	-993.16	-165.53	800.54	-44.01	127.87	13.06
611	-884.03	-234.13	741.21	-113.62	48.68	78.52
612	-726.32	-234.38	698.49	-128.85	37.17	93.11
613	-681.88	-156.98	659.91	-107.21	-0.82	45.72
614	-332.28	-194.58	767.58	-74.19	-28.81	53.56
615	-416.99	3.17	738.77	-21.48	5.71	55.02
616	-462.4	40.53	690.67	3.69	29.33	33.39
617	-593.51	-162.6	591.55	4.06	46.94	47.55
618	-541.75	-147.22	709.23	13.82	34.33	68.6
619	-659.42	-33.94	876.71	15.78	30.21	144.13
620	-629.88	-47.36	881.35	-17.09	0.12	181.12
621	-619.38	-122.8	931.64	-39.06	-7.39	180.27
622	-497.56	-220.46	930.91	-58.93	-36.77	162.14
623	-443.12	-367.43	823	-66.68	-43.3	204.19
624	-444.82	-300.78	714.6	-52.58	-45.81	238.68
625	-450.2	-260.01	686.28	-14.89	-44.25	189.24
626	-402.1	-258.79	727.54	-29.85	-24.41	131.1
627	-223.14	-157.96	681.64	-30.98	-12.85	111.94
628	-172.61	-192.63	810.79	-34.03	0.4	83.19
629	-241.7	-188.72	883.3	-9.28	26.03	110.57
630	-412.6	-124.02	936.04	10.93	12.51	134.83
631	-339.36	-207.76	986.57	12.54	10.35	185.52
632	-253.17	-142.58	690.19	-9.31	28.84	195.28
633	-349.85	-463.62	730.96	-0.46	39.28	185.61
634	-358.15	-288.33	720.46	60.06	12.42	183.62
635	-308.35	0.98	738.77	125.09	-2.26	101.14
636	-177.98	81.3	718.51	119.57	-20.63	-26
637	115.23	2.2	708.74	86.15	-9.83	-76.97
638	-52.73	-247.56	843.51	45.44	88.26	-72.57
639	-585.69	-226.81	940.92	35.61	129.43	18.07
640	-716.06	-205.81	884.03	-6.01	76.02	99.67
641	-690.92	-233.64	928.96	-33.2	31.19	103.3
642	-534.67	-107.42	849.12	-40.5	14.59	85.94
643	-195.56	128.66	699.46	-85.97	0.58	19.81
644	-274.17	-311.04	929.93	-99.49	50.26	4.88
645	-365.23	-193.6	864.99	-46.48	47.27	17.97
646	-404.05	-63.72	746.34	-51.51	64.3	52.86
647	-616.94	-146.24	777.1	-51.42	36.59	59.36
648	-327.88	-210.94	885.25	2.96	-39.49	59.33
649	308.11	-173.58	795.17	54.75	-57.53	100.95
650	494.38	-179.2	715.33	56.92	29.57	116.61
651	259.77	-397.95	1093.99	70.19	67.02	125
652	-233.15	-117.19	912.84	133.06	193.12	124.3
653	-796.88	-99.61	732.42	100.95	239.47	54.26
654	-908.69	-150.39	626.46	44.19	143.4	-15.66
655	-487.06	-406.49	670.41	-6.13	61.61	3.78
656	-524.41	-472.66	780.52	31.31	85.45	17.55
657	-657.71	-275.39	687.99	58.65	91.83	0.49
658	-907.71	-101.07	686.52	60.49	68.27	-49.01
659	-851.81	-192.87	766.36	21.85	-18.25	-55.57
660	-720.95	-127.2	687.5	18.52	-75.38	-36.68
661	-589.11	-99.12	699.46	-34.48	-83.1	22.03
662	-545.65	-100.59	919.19	-51.64	-79.68	59.02
663	-423.34	-137.45	954.35	-67.78	-109.25	94.06
664	-121.58	-162.11	871.34	-47.79	-134.09	97.2
665	-124.51	115.97	804.93	-43.46	-97.96	85.51
666	-212.89	-41.02	828.86	-83.74	-78.06	75.2
667	-143.07	-271.48	736.82	-53.38	-68.24	96.22
668	-39.55	-210.69	787.84	-23.32	-19.44	112.76
669	-194.34	-158.94	827.39	4.97	26.34	82.67
670	-31.49	-29.54	774.9	3.36	44.22	76.81
671	-71.53	-65.43	803.47	-14.77	78.83	56.98
672	-291.26	-200.2	671.39	-11.41	120.21	-0.03
673	-521.24	-263.92	615.72	0.82	100.31	17.94
674	-497.07	-294.19	685.06	35.61	77.27	11.9
675	-562.74	-246.58	781.98	68.97	66.53	39.22
676	-699.71	-230.71	935.06	67.5	21.85	50.23
677	-481.45	-58.35	900.39	68.63	-37.87	74.19
678	-364.26	-89.11	901.37	14.47	-20.48	61.19
679	-386.47	-114.99	888.67	-18.07	-2.26	49.56
680	-409.67	-197.75	922.85	-38.09	-9.12	70.22
681	-304.69	-407.23	999.76	-70.89	-14.86	119.14
682	-304.44	-405.52	870.12	-31.07	-13.43	116.46
683	-267.33	-326.42	771.97	-13.28	26.58	141.6
684	-88.13	-283.45	754.88	19.65	57.5	121.22
685	-168.95	-242.19	796.88	59.36	101.93	71.11
686	-503.42	-5.13	775.15	77.27	93.32	53.38
687	-350.83	-101.32	896	44.01	53.71	39.89
688	-180.91	-18.31	864.26	44.34	89.84	-3.05
689	-335.45	-56.4	904.54	25.05	126.4	-52.95
690	-592.29	-329.35	984.62	15.93	109.65	-22.4
691	-618.16	-0.49	591.06	44.25	40.8	40.59
692	-444.82	-309.08	560.79	-32.2	-12.36	108.52
693	-51.03	-472.17	759.03	36.53	21	102.57
694	-247.07	-243.41	595.95	68.79	78.46	124.91
695	-456.79	-204.35	782.47	57.71	66.5	167.14
696	-383.54	-130.62	867.92	61.25	43.03	172.61
697	-356.2	-68.12	1060.55	45.01	57.31	129.36
698	-297.36	78.37	975.1	-3.94	80.63	115.05
699	-372.8	-12.45	958.98	-71.5	106.9	78.7
700	-541.5	-118.65	813.96	-87.55	95.95	54.87
701	-492.68	-269.04	672.36	-108.28	47.73	8.7
702	-517.33	-396.48	657.47	-94.6	17.64	34.06
703	-347.17	-491.21	841.06	-66.77	-0.43	90.36
704	-363.28	-391.85	876.71	0.37	49.56	78.25
705	-498.29	-129.15	833.74	27.77	60.52	61.92
706	-408.94	-163.82	860.11	18.04	27.68	83.68
707	-351.07	-18.31	636.23	20.05	27.8	110.63
708	-466.55	-66.89	543.7	-11.23	15.63	104.31
709	-406.25	-144.29	577.88	-2.5	-7.81	138.12
710	-431.64	-62.74	687.74	26.73	-15.35	144.07
711	-374.02	91.31	729	41.11	-50.84	149.48
712	-26.12	46.14	922.12	11.29	-27.28	153.35
713	49.07	-178.96	1062.99	34.91	30.61	110.41
714	-98.14	-171.63	928.47	48.92	67.87	132.32
715	-223.39	-59.81	731.69	22.22	78.7	142.4
716	-125.73	-56.15	810.55	-4.64	93.75	92.16
717	-193.6	-168.46	899.41	1.86	107.18	37.2
718	-46.63	-56.88	781.49	0.31	132.14	75.1
719	-161.62	-210.45	794.92	-5.07	170.38	91.89
720	-569.82	-145.51	711.43	14.07	171.23	79.86
721	-624.76	-190.67	693.6	-34.85	146.51	66.19
722	-710.69	-308.35	787.6	-28.87	118.93	18.74
723	-727.29	-254.64	791.02	-49.87	56.98	5.8
724	-585.69	-316.16	916.5	-61.89	29.97	17.03
725	-418.7	-242.43	906.74	-62.87	9.22	38.94
726	-464.6	-236.08	907.96	-69.09	25.94	50.05
727	-413.09	-255.62	924.8	-40.77	10.56	45.17
728	-448.97	-200.68	901.61	-19.5	20.97	50.93
729	-478.52	-206.79	920.9	2.35	13.85	43.12
730	-394.78	-134.03	777.59	34.15	-3.88	39.46
731	-406.01	-99.61	596.44	37.26	-4.67	39.37
732	-395.02	-63.72	526.12	39.95	14.19	53.04
733	-419.92	-4.39	471.44	35.68	13.64	43.3
734	-344.24	-108.15	739.75	41.66	3.05	26.03
735	-357.91	-28.81	964.11	87.31	-0.79	81.42
736	-340.82	9.52	939.94	80.17	-30.03	133.58
737	-62.5	88.87	836.43	61.89	-40.16	126.83
738	57.62	-249.76	940.43	9.22	14.1	83.4
739	-236.82	-179.2	808.59	-7.11	83.44	83.13
740	-318.12	-200.93	826.42	-51.91	98.69	54.14
741	-391.36	-164.31	679.44	-85.48	93.57	24.14
742	-431.64	-369.63	725.83	-72.51	101.26	40.62
743	-545.9	-373.54	772.71	-27.5	116.33	75.9
744	-545.65	-371.58	787.84	42.79	118.04	51.3
745	-877.2	-450.44	464.84	105.96	97.96	50.99
746	-989.99	-419.19	382.81	118.84	-3.69	123.08
747	-752.44	-191.65	773.19	113.31	-62.38	125.34
748	-138.92	66.89	1161.87	101.53	-87.16	40.62
749	-166.75	188.72	1061.52	36.07	4.09	28.41
750	-184.33	-65.67	976.32	-38.02	41.96	83.86
751	-194.09	-79.35	828.13	-61.19	68.27	53.34
752	-347.17	-151.61	876.46	-75.23	71.2	37.29
753	-529.05	-211.43	872.07	-65.95	49.74	36.62
754	-383.06	-267.82	770.51	-43.67	4	-8.64
755	-510.25	-418.46	772.71	-5.86	35.52	-11.23
756	-602.54	-347.9	678.71	58.2	36.1	9.98
757	-560.3	-229.98	668.95	53.77	41.2	-5.46
758	-634.03	-281.98	845.95	41.29	66.77	-28.96
759	-640.63	-155.52	736.82	28.38	25.79	-27.28
760	-504.39	-216.8	774.17	-3.33	-48.92	15.41
761	-227.78	-140.87	842.04	2.72	-60.27	59.63
762	-201.17	81.79	765.87	10.65	-48.37	99.58
763	-320.31	78.12	739.01	14.59	-11.75	99
764	-555.91	-4.88	785.16	42.21	21.51	125.89
765	-658.69	22.95	711.67	39.89	-18.77	130.83
766	-591.06	-123.05	718.51	17.97	-61.8	133.42
767	-222.66	-321.04	846.92	-7.42	-88.68	143.37
768	-177.73	-195.07	911.62	-31.77	-5.37	133.88
769	-365.48	-234.13	888.43	-69.43	36.47	74.52
770	-428.96	-137.7	739.5	-73.85	12.18	35.77
771	-331.3	-266.11	782.23	-68.15	-0.52	37.63
772	-350.34	-190.67	705.32	-26.37	18.68	18.19
773	-629.88	-37.84	780.27	5.83	10.86	25.15
774	-582.28	-5.37	827.39	-12.79	-28.84	100.34
775	-244.87	-208.5	922.36	-10.53	-21	118.16
776	-272.22	-310.06	845.46	10.86	47.76	106.75
777	-344.73	-285.64	707.76	9.8	26.18	84.72
778	-243.41	-334.47	829.59	4.97	-16.17	113.95
779	-214.36	-232.91	803.47	36.1	-1.22	140.47
780	-419.68	-192.14	778.81	26.18	7.11	140.72
781	-376.46	-76.9	854.74	33.97	-4.82	121
782	-6.35	-190.67	894.53	55.42	8.82	69.49
783	-138.67	-221.92	909.67	94.97	88.17	28.87
784	-307.62	-171.14	888.92	68.6	100.89	75.53
785	-531.74	-74.95	782.47	18.86	74.62	105.26
786	-195.56	-319.58	932.37	-54.5	14.19	130.16
787	-135.74	-194.58	877.2	-27.65	80.63	112.43
788	-434.33	-232.42	941.16	-27.98	117.49	120.51
789	-469.48	-283.94	833.25	2.47	48.25	142.94
790	-285.64	-371.83	691.65	5.19	26.37	160.28
791	41.99	-367.92	691.89	54.87	39.89	157.56
792	-149.66	-198.73	576.9	60.88	99.64	148.38
793	-9.52	-290.28	834.23	27.62	92.71	182.77
794	165.53	-119.87	1032.23	129.82	174.29	68.42
795	-219.48	237.3	720.95	144.56	215.03	-18.19
796	-308.84	140.63	724.85	70.37	211.27	-82.06
797	-491.46	-89.36	688.96	18.46	215.94	-125.4
798	-954.59	-232.67	434.08	-32.65	195.89	-98.75
799	-961.91	-305.42	551.03	-45.26	120.33	6.59
800	-858.15	-277.34	744.14	28.29	32.47	7.48
801	-438.23	172.36	881.1	23.28	5.74	44.28
802	-517.82	177.73	650.88	2.87	26.86	100.46
803	-804.69	78.12	601.32	-21.97	-2.14	163.7
804	-566.65	176.03	621.09	-60.33	-77.42	220.18
805	-104.74	-243.16	891.6	-55.08	-55.69	181.34
806	15.87	-341.8	1049.8	-20.6	-8.3	157.53
807	-236.82	-230.71	832.03	36.1	98.85	130.71
808	-567.63	-211.18	763.43	5.77	121	38.97
809	-498.54	-271	712.89	23.96	56.73	-15.72
810	-328.13	-145.26	523.68	25.7	48.98	22.06
811	-627.93	275.63	636.96	6.65	33.05	76.48
812	-372.56	297.61	703.37	-60.85	-26.73	122.71
813	-399.66	-39.06	806.64	-74.77	-5.49	120
814	-417.48	-164.79	881.59	-40.83	-2.11	99.09
815	-284.42	-206.05	875	-24.54	13	94.02
816	-220.46	-311.28	905.52	-40.53	47.06	47.58
817	-329.59	-241.7	855.47	-51.51	87.62	5.34
818	-784.18	-220.7	667.72	-71.47	70.19	22.25
819	-929.93	-378.91	723.88	-54.41	-29.51	104.43
820	-828.86	-243.9	778.81	3.66	-74.46	125.24
821	-607.91	170.17	680.66	21.64	-127.9	148.71
822	-48.34	-91.55	805.91	-41.84	-128.85	148.93
823	115.72	-109.86	811.52	-41.93	-58.9	117.68
824	22.95	-188.23	810.79	-37.17	24.14	66.22
825	-55.91	-293.7	930.18	-16.45	39.46	32.26
826	-25.15	-219.24	833.74	4.85	43.09	5.25
827	-304.2	-364.75	715.82	-43.18	110.2	44.1
828	-646	-418.46	734.62	-48.55	80.72	66.22
829	-648.93	-367.43	882.32	-24.54	-16.2	75.65
830	-383.54	-171.14	986.08	-9.92	-39.83	77.24
831	-170.9	-173.1	959.72	-14.86	-1.56	76.35
832	-281.01	-218.75	924.32	11.29	56.85	86.79
833	-407.71	-98.63	806.4	46.6	54.23	104.43
834	-416.75	-75.2	780.52	41.26	23.28	91.71
835	-237.79	-61.77	792.72	33.02	12.3	60.3
836	-160.4	-253.17	952.88	0.12	6.53	6.56
837	-263.18	-300.78	900.39	-17.88	36.53	67.69
838	-312.26	-326.9	894.53	-43.43	45.04	101.29
839	-160.16	-255.86	833.98	-48.46	48.03	84.44
840	-69.34	-332.76	882.81	-43.88	92.83	42.79
841	-383.3	-230.47	783.69	-41.78	139.8	25.88
842	-583.01	-179.44	666.99	-48.83	118.44	49.41
843	-617.92	-143.07	669.68	-43.58	76.29	57.1
844	-635.99	-256.59	949.46	-19.5	60.15	50.75
845	-576.9	-153.08	737.3	36.9	16.3	19.53
846	-417.97	-117.92	719.97	40.37	-37.75	23.65
847	-170.41	-215.82	875.49	60.52	-44.28	82.03
848	36.13	-151.86	894.04	90.91	-14.01	99.7
849	51.03	-5.86	840.09	91	30.24	112.15
850	-123.05	-126.46	1006.59	62.84	90.45	120.45
851	-515.38	-203.37	880.13	52.06	120.7	79.41
852	-748.05	-249.02	839.11	52.95	70.43	83.8
853	-637.94	-272.95	817.38	25.94	22.58	108.92
854	-423.34	-299.8	784.91	3.36	19.47	93.72
855	-265.14	-330.08	781.74	21	6.71	86.09
856	-115.48	-226.32	835.45	24.6	34.67	111.02
857	-85.94	-227.78	969.48	29.51	79.56	47.24
858	-156.98	24.66	825.93	33.6	107.06	5.68
859	-539.79	-138.18	801.03	-14.13	158.94	-50.2
860	-694.34	-407.96	666.5	-16.02	110.87	-71.9
861	-877.2	-390.63	593.99	60.36	63.6	-33.97
862	-1000.98	-365.72	639.16	120.27	8.91	37.81
863	-732.67	-218.51	797.85	123.17	-37.08	40.83
864	-453.61	58.84	843.75	90.97	-72.24	31.34
865	-79.59	-41.75	888.43	1.86	-123.5	47.79
866	279.79	-127.93	929.69	-32.32	-91.61	105.83
867	176.51	-181.4	911.38	-26.28	17.67	82.03
868	-174.32	-35.16	713.62	-11.23	51.09	83.4
869	-348.63	-235.35	798.34	-15.69	67.84	81.18
870	-626.46	-135.74	660.4	26.58	68.57	119.78
871	-445.07	6.35	851.56	21	26.76	143.16
872	-408.69	-5.86	975.83	5.77	41.29	104
873	-309.33	41.5	869.63	-19.2	50.69	76.11
874	-315.67	-179.69	741.94	-55.79	79.25	31.37
875	-244.63	-256.59	577.39	-76.26	85.39	-7.84
876	-319.58	-322.27	552.73	-51.7	87.49	-30.76
877	-541.75	-322.51	492.43	12.57	77.55	-7.57
878	-986.82	24.17	554.2	101.23	52.37	51.7
879	-537.35	253.17	914.79	107.45	-39.46	42.51
880	-155.27	-25.88	966.55	16.97	-67.44	16.11
881	-55.91	-173.1	883.06	-20.72	-1.95	97.29
882	-141.85	-422.85	931.64	-33.63	39.55	103.76
883	-361.57	-448.49	988.53	-34.91	93.11	72.36
884	-495.85	-342.29	819.82	17.36	64.97	55.57
885	-525.63	-163.33	673.1	9.4	22.89	135.74
886	-502.2	-160.89	741.94	19.96	7.57	186
887	-340.58	-160.4	700.93	29.97	14.77	185.42
888	-243.41	-153.56	668.21	44.46	52.52	158.6
889	-433.59	103.76	875	84.96	54.75	100.98
890	-108.15	136.72	895.75	32.59	58.81	27.44
891	-170.65	43.46	846.19	-30.82	134.52	-52.28
892	-611.82	-1.71	628.66	-33.51	110.11	-78.61
893	-645.02	-190.67	533.94	-16.02	9.58	-26.15
894	-393.55	-17.58	657.96	-35.22	-9.74	32.47
895	-432.13	-123.78	824.46	-29.42	6.53	-9.52
896	-469.24	-153.56	957.52	-19.53	2.29	13.21
897	-203.61	-371.09	1053.22	-23.38	19.78	66.83
898	-339.6	-242.92	825.68	3.05	91.83	53.89
899	-523.44	-438.72	920.17	29.94	107.27	-6.13
900	-535.89	-381.84	851.32	106.48	76.05	-1.65
901	-751.22	-118.65	504.15	105.19	51.97	41.9
902	-666.75	10.5	416.75	60.91	-11.9	125.61
903	-470.7	-243.41	674.07	11.05	-40.5	154.94
904	-310.79	-309.81	780.76	38.94	-25.33	191.19
905	-176.27	-264.16	821.29	44.8	39.4	203.8
906	-328.37	-133.54	816.16	39.98	72.75	202.88
907	-433.35	-11.96	710.69	-19.41	45.41	189.51
908	-331.3	-230.22	817.87	-77.64	-18.8	208.01
909	-36.38	-50.29	976.07	-41.69	-22.86	167.02
910	-103.52	138.18	808.11	-36.1	34.03	94.24
911	-268.55	52.73	824.46	-41.93	25.91	81.09
912	-56.15	-13.43	751.46	-46.33	44.71	54.11
913	-223.88	-100.34	761.96	-68.66	124.76	-8.7
914	-413.09	-344.97	823.24	-68.73	132.84	-7.35
915	-521.24	-474.37	883.06	-22.98	133.3	20.84
916	-764.4	-370.12	662.11	4.52	128.36	34.33
917	-896.24	-246.58	754.15	-11.81	51.64	55.73
918	-629.64	-132.08	799.8	-21.55	-43.85	85.3
919	-268.31	54.44	734.62	-41.14	-69.37	104.89
920	-228.76	12.94	825.2	-64.94	-52.98	91
921	-102.78	-84.23	739.75	-43.21	-38.76	93.9
922	-46.88	9.03	702.64	-15.72	16.05	133.15
923	-393.8	130.37	819.82	-39.64	80.02	93.96
924	-409.91	116.94	855.71	-95.79	50.81	24.26
925	-312.26	59.57	785.16	-166.99	32.23	-13.31
926	-247.07	-161.62	845.95	-191.56	24.26	-15.08
927	-204.1	-357.42	851.56	-209.11	18.22	27.16
928	-215.58	-468.02	839.36	-199.52	39.25	69.21
929	-274.9	-585.94	987.79	-149.02	98.08	57.68
930	-406.25	-534.91	985.35	-83.89	128.75	33.36
931	-549.8	-399.66	847.9	-55.45	118.29	33.08
932	-593.02	-483.89	777.59	-30.85	104	50.11
933	-939.7	-491.7	835.21	19.74	39	82.61
934	-876.46	-193.36	750	68.73	-75.2	137.88
935	-525.63	-247.07	900.15	65.67	-161.93	94.15
936	119.87	-448.49	1175.05	128.33	-86	102.72
937	360.35	-281.74	1003.42	146.88	-5.1	121.19
938	-225.1	-180.18	939.21	120.91	102.17	111.54
939	-346.19	14.89	874.02	69.15	95.34	102.2
940	-528.56	-82.52	921.63	2.26	115.08	73.46
941	-714.11	68.12	754.39	-90.15	59.54	48.43
942	-705.81	-219.48	779.3	-117.19	4.27	41.05
943	-298.1	-344.24	750.49	-118.26	-61.37	31.77
944	-251.46	-498.54	1057.86	-52.89	-29.21	97.56
945	-11.23	-239.75	1038.09	3.23	-11.96	128.66
946	102.05	-236.08	1005.13	-48.13	85.75	95.09
947	-187.26	-459.47	912.84	-54.6	133.82	41.38
948	-560.06	-360.84	818.6	-66.89	101.32	32.99
949	-544.92	-256.35	873.05	-141.08	17.97	72.75
950	-390.87	-266.11	993.9	-215.52	29.48	93.35
951	-596.19	-389.16	1037.6	-229.37	53.92	47.12
952	-625.73	-313.96	961.18	-274.44	5.86	55.66
953	-198.24	-371.83	957.52	-300.93	-6.59	34.79
954	-60.55	-849.61	1067.38	-280.46	39.22	11.54
955	-67.38	-635.01	799.32	-199.95	137.12	29.85
956	-611.82	-984.13	1009.28	-82.09	163.7	-12.42
957	-758.3	-798.83	875	127.32	62.19	-5.98
958	-643.8	-677.49	961.67	245.94	-3.42	33.66
959	-280.52	-297.12	829.83	260.89	8.18	41.72
960	-434.81	-321.78	926.76	143.83	83.16	26.25
961	-525.63	-505.62	1101.07	32.32	37.29	-6.23
962	-24.17	-481.93	1135.01	-7.45	16.27	12.24
963	-139.4	-306.88	1035.16	-57.1	77.91	5.92
964	-547.61	-295.17	944.09	-97.63	70.04	0.55
965	-590.33	-454.83	854.98	-122.53	32.65	37.41
966	-682.62	-539.06	1020.02	-102.02	-5.34	83.07
967	-529.54	-703.61	1174.32	-86	-83.07	134.64
968	-404.79	-722.17	1173.34	-77.94	-108.49	144.23
969	-53.71	-757.08	1028.56	-38.82	-54.17	76.93
970	65.67	-687.5	916.75	-17.06	-7.54	47.09
971	-67.38	-761.23	1036.62	12.48	81.39	20.23
972	-557.62	-854.25	942.14	126.28	115.57	48.13
973	-655.03	-679.93	864.99	220.06	64.82	159.85
974	-631.59	-325.93	912.11	213.29	14.8	170.17
975	-532.96	-396	1072.51	174.93	-7.05	135.56
976	-266.85	-471.92	1065.92	125.92	-50.05	122.56
977	112.3	-387.21	840.58	49.8	12.7	85.91
978	-256.1	-663.33	677.73	-16.11	134.12	-6.2
979	-643.8	-823.73	694.58	25.73	115.3	0.95
980	-451.9	-555.66	586.43	56.27	103.18	105.87
981	-552	-368.16	934.81	40.5	136.57	61.71
982	-691.16	-117.43	1343.99	73.3	26	65.92
983	-197.02	-181.15	1315.92	-10.8	-18.62	87.86
984	-214.11	-525.15	1149.41	-29.63	44.77	16.48
985	-207.52	-512.94	1014.65	1.43	84.17	-8.48
986	-423.58	-469.24	867.43	-9.12	88.53	1.5
987	-607.91	-474.61	842.77	-11.11	65.43	101.9
988	-719.97	-268.07	820.56	25.54	42.05	162.32
989	-695.56	-24.66	952.88	10.5	-51.51	150.3
990	-424.07	9.77	1091.31	-146.3	-97.75	148.13
991	26.12	-385.99	1297.36	-202.67	-56.64	128.45
992	-82.03	-598.14	1040.53	-259.86	53.13	66.59
993	-273.93	-754.15	794.43	-257.72	112.73	43.58
994	-489.75	-902.83	816.65	-190.67	85.39	30.12
995	-415.28	-752.2	1021.24	-92.44	31.65	70.83
996	-385.99	-695.8	1089.36	-12.79	24.08	121
997	-564.21	-507.32	1089.36	13.43	14.31	128.39
998	-439.45	-606.93	1176.03	15.69	-25.79	112.06
999	-198.97	-590.82	1029.54	43.33	8.09	63.81
1000	-207.03	-529.3	925.78	21.24	66.35	34.82
1001	-326.9	-666.26	901.37	-0.98	85.6	48.34
1002	-341.06	-654.05	931.88	-18.16	71.41	69.98
1003	-493.41	-706.54	1084.23	-20.17	57.13	75.68
1004	-525.39	-511.47	997.07	-8.15	16.3	118.32
1005	-494.14	-365.23	983.15	-36.93	-5.43	153.41
1006	-408.45	-430.42	997.31	-95.73	-16.78	121.61
1007	-305.18	-444.34	1011.72	-172.3	10.53	116.12
1008	-223.39	-697.02	1088.13	-191.89	36.62	108.43
1009	-343.75	-939.21	985.35	-158.29	78.67	87.86
1010	-317.38	-811.04	954.1	-112.76	60.82	61.25
1011	-301.51	-907.71	1059.08	-57.8	41.29	31.83
1012	-427.25	-844.48	1098.39	4	29.08	34.7
1013	-469.73	-847.17	1135.01	52.43	-5.52	49.1
1014	-386.47	-653.81	1075.68	61.13	-13.18	59.39
1015	-176.03	-647.22	1075.44	56.27	11.75	54.72
1016	-263.43	-756.84	940.43	67.93	82.7	36.38
1017	-383.06	-731.69	909.91	62.74	97.72	50.05
1018	-395.02	-722.41	943.36	46.57	75.68	75.68
1019	-426.03	-700.44	1046.88	37.72	64.94	75.07
1020	-500.49	-703.37	1087.65	31.98	32.84	77.18
1021	-422.85	-585.45	1057.13	10.41	7.08	86.76
1022	-306.64	-551.03	988.77	-24.32	8.15	90.36
1023	-280.76	-597.9	1009.77	-58.44	36.32	89.66
1024	-314.7	-739.75	996.34	-59.33	50.84	97.75
1025	-289.06	-649.17	970.21	-42.91	64.85	86.4
1026	-375.98	-726.81	1062.74	-30	78.28	67.23
1027	-443.12	-767.33	1107.42	-17.33	60	76.9
1028	-419.68	-720.21	1092.77	-4.33	36.99	86.24
1029	-383.79	-600.34	1044.92	-30.82	34.09	87.25
1030	-343.75	-548.83	1033.45	-57.71	46.97	82.28
1031	-329.59	-773.19	1061.28	-94.79	68.39	63.69
1032	-336.67	-780.03	978.52	-80.9	91.25	57.56
1033	-350.59	-753.17	984.62	-86.46	97.93	68.45
1034	-368.9	-675.05	924.56	-119.93	103.79	83.16
1035	-516.36	-789.55	1072.75	-142.64	93.9	95.21
1036	-413.82	-687.74	1018.8	-158.14	63.17	119.75
1037	-427.98	-927.73	1058.84	-183.14	56.03	124.6
1038	-364.26	-1082.03	1035.64	-118.62	68.12	117.8
1039	-423.1	-909.67	948.49	-26.37	82.18	101.26
1040	-452.15	-972.17	985.35	19.04	84.9	108.86
1041	-468.99	-931.15	981.45	45.53	83.28	118.16
1042	-519.78	-904.3	1063.96	54.63	81.67	126.46
1043	-501.95	-956.3	1033.2	84.08	73.03	134.25
1044	-543.21	-856.93	839.11	119.57	68.94	130.22
1045	-524.17	-873.54	932.13	120.61	59.42	118.5
1046	-571.29	-803.47	978.52	133.58	58.96	112.27
1047	-592.77	-774.17	1006.84	115.88	45.17	125.37
1048	-536.87	-813.23	1065.67	133.39	37.6	134.31
1049	-508.06	-708.25	950.2	138.37	43.3	130.55
1050	-592.77	-601.56	940.19	105.62	43.67	119.2
1051	-510.25	-593.51	1018.31	72.78	22.58	114.93
1052	-464.36	-506.84	995.61	39.25	20.39	103.67
1053	-542.24	-653.32	1034.67	2.75	25.18	95.52
1054	-495.36	-615.97	999.76	-3.48	19.65	77.79
1055	-459.47	-603.27	982.67	-0.52	23.28	70.43
1056	-404.05	-694.09	1039.55	3.33	31.1	69.73
1057	-472.41	-725.34	1040.53	27.37	45.32	71.01
1058	-487.3	-743.65	1011.23	59.94	37.14	84.78
1059	-466.55	-675.54	935.79	85.42	43.03	98.88
1060	-545.41	-748.29	981.45	94.24	43.24	97.93
1061	-603.03	-672.85	959.47	99.43	25.36	98.69
1062	-488.28	-535.4	939.94	92.41	11.6	98.66
1063	-479	-574.46	996.34	81.76	21.64	84.44
1064	-460.21	-549.56	978.76	93.08	25.73	78.22
1065	-420.9	-576.42	989.5	106.02	25.15	79.99
1066	-396.97	-636.96	1018.55	115.3	44.25	96.31
1067	-517.58	-654.79	968.75	137.45	43.37	114.01
1068	-510.25	-530.52	843.26	165.83	32.07	131.13
1069	-498.54	-505.37	862.3	152.62	23.62	127.04
1070	-510.99	-421.88	893.8	136.11	14.8	115.72
1071	-459.47	-386.47	847.17	126.46	10.04	104.19
1072	-479.98	-368.16	906.01	93.69	10.86	84.78
1073	-459.23	-240.97	870.85	63.08	4.64	78.7
1074	-454.35	-367.43	937.99	56.4	-0.12	65.28
1075	-456.3	-416.75	974.12	78.06	-6.77	62.56
1076	-385.5	-470.46	999.51	100.71	-5.65	66.31
1077	-400.39	-426.03	929.69	121.77	19.9	77.67
1078	-487.79	-665.53	950.68	138.82	30.43	59.81
1079	-579.35	-499.27	665.77	235.93	22.31	48.37
1080	-609.38	-482.67	704.59	257.35	-5.28	41.05
1081	-513.92	-282.96	674.8	258.09	-5.98	43.73
1082	-584.23	-102.54	734.62	240.81	-19.35	51.67
1083	-451.66	-100.83	690.67	221.47	-55.57	74.04
1084	-513.18	108.4	633.79	205.32	-59.63	95.49
1085	-515.14	201.66	716.31	95.21	-99.55	122.89
1086	-278.81	80.08	969.97	35.03	-108.25	125.49
1087	-99.61	-80.08	989.5	-36.41	-87.01	101.56
1088	-30.03	4.64	871.83	-81.02	-33.42	117.8
1089	-28.56	-138.18	904.05	-115.72	12.82	113.86
1090	-149.17	-225.34	943.85	-104.95	49.84	68.51
1091	-464.36	-256.35	922.85	-80.29	47.27	56.37
1092	-416.26	-201.9	935.3	-65.09	-0.46	55.24
1093	-125.24	-321.29	971.92	-94.21	11.38	47.58
1094	-346.19	-278.56	773.44	-51.73	62.16	17.52
1095	-451.66	-188.23	727.54	-33.17	20.78	9.92
1096	-333.5	-175.05	767.09	-28.93	2.23	18.22
1097	-282.23	-104.49	840.58	19.5	7.02	36.93
1098	-346.68	-68.12	950.2	24.32	18.59	-5.92
1099	-421.39	-104.74	924.32	29.02	25.18	-2.44
1100	-513.18	-130.62	961.91	18.92	11.78	2.96
1101	-409.67	-122.07	892.09	-0.15	-6.13	-1.92
1102	-391.85	-212.16	823.49	-26.28	-5.4	-7.45
1103	-396.48	-315.43	882.08	-32.35	-21.36	26.4
1104	-276.37	-214.36	729.98	-8.33	-29.51	42.66
1105	-237.55	-381.35	810.06	-0.24	-26.55	52.03
1106	-238.53	-246.09	674.07	35	-14.13	110.41
1107	-123.54	-303.22	867.68	26.79	-25.94	104.8
1108	-121.09	-262.94	862.06	42.63	17.4	86.33
1109	-237.55	-231.93	837.89	33.94	32.71	71.17
1110	-215.82	-165.28	880.37	22.74	28.2	71.26
1111	-226.56	-145.75	976.56	-15.5	47.76	56.46
1112	-333.01	-276.12	898.93	-34.27	63.9	16.05
1113	-390.87	-152.34	735.35	-56.43	43.37	-8.39
1114	-396	-279.3	825.68	-56.64	26.09	-7.57
1115	-403.56	-319.34	956.79	-49.35	8.91	-15.2
1116	-312.5	-332.52	961.67	-47.21	7.02	2.75
1117	-287.11	-445.07	969.73	9.25	75.29	2.62
1118	-532.71	-425.78	870.12	50.11	112.61	-34.97
1119	-915.53	-263.18	858.64	139.74	34.48	-57.4
1120	-394.29	-149.9	1008.3	130.04	-96.56	16.05
1121	-39.79	-78.12	781.25	116.58	-78.06	71.84
1122	-191.89	-164.06	698.24	80.96	-14.65	3.6
1123	-344.48	-284.42	751.22	77.82	-71.29	-5.1
1124	-84.72	-150.39	665.53	85.91	-100.83	32.81
1125	-39.06	-152.34	744.14	63.6	-39.4	87.43
1126	-231.45	-64.21	916.5	75.74	-0.09	73.18
1127	-269.04	-31.01	942.87	45.04	29.82	57.62
1128	-450.93	-191.89	953.61	19.04	43.27	40.56
1129	-562.01	-332.03	868.41	5.89	15.75	45.87
1130	-229	-264.16	779.05	-23.74	-20.84	77.27
1131	-69.58	-249.51	874.76	-49.84	26.43	64.12
1132	-199.71	-217.04	804.93	-33.72	57.56	67.87
1133	-408.45	-204.35	758.79	-24.23	36.59	83.62
1134	-177.25	-97.9	932.13	-41.5	17.46	68.27
1135	-335.21	-138.67	911.87	-37.69	62.04	24.02
1136	-403.08	-204.59	921.63	-1.5	41.87	29.66
1137	-301.03	-167.24	812.5	-1.43	38.73	47.55
1138	-315.67	-186.04	802.98	-22.58	40.07	73.12
1139	-409.91	-339.6	867.19	-19.13	44.04	47.27
1140	-304.69	-143.31	798.34	27.37	16.63	15.41
1141	-263.18	-92.04	794.19	10.93	35.43	-3.51
1142	-387.94	-209.96	944.09	16.24	45.14	3.69
1143	-497.8	-238.28	940.67	19.32	40.56	44.59
1144	-212.4	-169.43	922.12	18.37	28.78	42.63
1145	-339.84	-209.23	929.69	-18.71	50.48	36.87
1146	-564.45	-216.06	771.97	-52.28	-43.79	70.86
1147	-114.26	-479.74	918.21	-54.53	-60.52	107.85
1148	13.18	-420.41	872.8	-0.03	41.2	162.11
1149	-312.01	-261.72	941.16	32.75	98.66	149.63
1150	-325.2	-157.47	901.12	46.36	61.52	184.3
1151	-253.91	-129.64	824.46	56.12	41.08	204.8
1152	-64.7	-216.06	727.05	46.42	43.09	185.61
1153	-148.44	-201.9	841.8	46.69	95.25	127.99
1154	-310.06	-54.93	897.46	6.68	103.82	94.21
1155	-241.46	-227.54	901.12	-21.3	95.61	86.18
1156	-259.28	-103.27	816.41	-19.07	120.3	35.77
1157	-570.8	-230.47	811.04	-35.13	102.63	24.02
1158	-431.88	-312.74	890.87	-8.58	53.38	48.8
1159	-397.71	-134.52	841.8	-5.22	85.08	78.49
1160	-603.03	-196.04	767.09	3.02	89.2	43.79
1161	-528.56	-147.46	635.25	17.52	36.29	45.23
1162	-100.83	-132.57	769.78	20.17	-9.92	91.55
1163	-316.41	-16.11	667.24	-20.02	38.45	82.06
1164	-268.31	60.55	633.79	-44.71	4.7	56.76
1165	-130.13	-167.48	837.89	-29.21	0.76	37.99
1166	-4.64	-231.93	961.67	18.37	25.97	65.46
1167	-190.19	-256.84	970.21	-7.08	66.89	121.37
1168	-288.09	-140.14	794.43	-30.85	98.79	143.37
1169	-323.97	-128.17	789.79	-68.15	116	71.08
1170	-468.51	-360.35	862.55	-62.9	118.26	56.4
1171	-829.59	-277.34	619.38	-45.62	105.38	72.66
1172	-584.47	-150.63	724.12	-14.74	14.07	55.45
1173	-397.22	-328.86	893.07	23.56	-3.91	26.12
1174	-271.73	-111.57	827.88	68.02	-22.92	71.56
1175	-184.08	-133.79	918.46	71.44	-4.88	97.75
1176	-221.44	-78.12	955.81	67.47	-6.87	85.05
1177	-113.04	-68.12	986.82	57.56	2.44	77.82
1178	-271.48	-146	909.42	28.02	45.07	106.17
1179	-265.63	-65.19	818.36	-0.46	50.02	81.76
1180	-419.19	-277.83	916.99	-28.08	44.31	83.56
1181	-225.59	-326.42	983.15	-17.09	23.71	140.08
1182	-130.62	-58.35	702.88	-15.72	46.36	130.31
1183	-191.41	-319.09	814.21	-35.06	57.19	114.41
1184	-139.89	-357.18	920.17	-2.11	70.43	126.5
1185	-253.42	-248.78	1051.03	16.78	102.17	100.4
1186	-305.18	-237.06	809.33	5.16	134.31	-3.75
1187	-534.67	-330.08	443.6	-17.24	202.39	-92.41
1188	-1002.69	-641.6	561.77	58.93	174.19	-96.77
1189	-1224.12	-68.85	487.79	262.73	11.51	-45.87
1190	-791.5	373.05	502.44	159	-119.75	41.02
1191	-0.24	179.44	919.43	48.16	-98.72	51.61
1192	-221.44	-212.65	1124.02	-13.03	-98.27	84.05
1193	-138.43	-72.51	985.35	18.16	-114.9	113.31
1194	-83.74	-174.32	962.4	-11.63	-54.66	86.7
1195	-210.69	-274.9	915.28	-23.41	0.61	134.12
1196	-336.43	-416.99	780.76	-0.95	14.16	176.85
1197	-212.4	-372.8	821.53	44.65	-5.1	237.15
1198	-285.16	-90.82	746.09	52.7	9.46	229.95
1199	-251.71	-122.56	853.76	8.51	12.27	163.73
1200	-61.52	-39.31	868.9	12.33	59.33	63.87
1201	-137.21	154.3	710.69	-3.42	77.64	-2.44
1202	-218.26	-325.44	589.6	-48.22	82.46	-96.19
1203	-319.58	-361.33	335.69	7.66	109.95	-63.93
1204	-446.78	-233.89	298.58	1.65	119.87	-15.53
1205	-413.33	616.7	1145.26	-14.71	53.8	5.4
1206	-223.14	-185.3	1041.75	-44.43	23.71	67.32
1207	-365.48	-192.14	1010.25	35.71	65.12	25.91
1208	-376.22	-136.72	787.84	50.87	52.06	26.98
1209	-285.89	-149.66	667.24	-2.87	37.48	40.8
1210	-370.36	-250.73	660.89	-10.13	33.17	41.47
1211	-401.86	-227.05	779.05	-0.31	18.25	69.58
1212	-568.36	75.44	715.33	66.96	6.56	91.46
1213	-521	164.55	825.93	26	8.51	120.03
1214	-396.48	-43.21	1074.71	9.28	20.66	100.07
1215	-472.41	-57.13	901.86	-11.54	31.28	72.33
1216	-253.42	-273.19	717.29	-50.02	19.13	64.85
1217	-274.17	-239.5	587.89	-58.72	58.01	34.61
1218	-439.45	-323	702.88	-49.93	26.67	27.95
1219	-379.88	-305.66	837.16	-25.39	-9.4	50.75
1220	-164.79	-17.58	915.28	31.04	-3.78	65.31
1221	-271	-217.77	1132.08	8.97	48.92	48.34
1222	-416.26	-315.92	813.48	23.16	64.54	83.28
1223	-519.53	-59.08	502.93	-26.92	-5.86	123.96
1224	-90.58	-538.09	788.09	-37.51	-15.26	144.62
1225	41.5	-327.88	922.12	59.27	118.26	145.75
1226	-442.14	49.32	754.15	105.71	164.64	107.64
1227	-552.73	-31.25	632.57	20.94	85.48	108.61
1228	-436.52	-143.8	642.09	-56.4	17.82	121.61
1229	-236.82	-209.23	742.68	-60.21	15.35	113.68
1230	-253.91	-192.87	811.28	-69.98	37.02	64.21
1231	-429.44	-408.69	1001.95	-42.24	66.44	26.28
1232	-331.79	-217.53	976.56	23.77	80.35	2.38
1233	-336.91	-199.46	920.17	25.02	96.89	-38.76
1234	-549.32	-475.59	755.37	10.13	96.47	-23.96
1235	-675.29	-284.42	613.77	44.53	50.81	37.14
1236	-593.75	-208.25	791.75	48.52	6.29	49.93
1237	-435.06	165.04	550.78	62.96	-29.08	68.45
1238	-216.55	157.47	595.95	-22.37	-17.09	66.1
1239	-272.22	47.12	683.11	-55.36	-0.55	70.53
1240	-156.01	-14.89	856.45	-63.84	-2.08	104.8
1241	-139.89	187.5	839.84	-79.5	57.83	46.39
1242	-278.08	-74.95	924.07	-111.05	106.78	-21.58
1243	-626.46	-371.34	751.95	-79.16	109.53	5.31
1244	-850.1	-260.74	553.96	-54.14	25.02	67.57
1245	-497.31	-207.03	735.35	-13.37	-74.8	80.44
1246	-121.58	-1.22	756.84	16.45	-77.42	94.27
1247	-150.63	83.5	801.51	-11.05	-41.78	110.08
1248	-192.87	22.46	1063.96	-44.53	-47.61	108.09
1249	-65.67	-101.81	1086.91	-78.67	3.17	111.33
1250	-356.45	-97.9	856.93	-141.14	72.02	96.44
1251	-512.7	-292.72	806.15	-214.26	24.63	94.51
1252	-426.76	-339.84	831.79	-223.48	-22.67	126.56
1253	-302.49	-226.56	835.69	-227.63	-39.49	103.73
1254	-209.23	-472.17	1101.07	-225.19	-25.33	88.68
1255	-125.73	-431.15	1094.24	-155.7	5.98	80.93
1256	-76.17	-488.77	1052.49	-91.61	41.56	64.45
1257	-225.59	-534.18	1043.95	-20.63	72.51	45.17
1258	-237.06	-533.2	991.46	24.08	74.01	33.63
1259	-386.72	-549.07	1050.78	26.46	68.91	21.06
1260	-401.12	-322.02	893.07	-2.72	60.88	0.58
1261	-577.39	-332.76	908.69	-87.95	49.5	-3.81
1262	-521.48	-372.8	1000.73	-175.11	-10.04	30.58
1263	-382.57	-523.44	1113.28	-202.76	-31.68	45.5
1264	-146.24	-463.87	999.27	-230.41	-1.07	49.56
1265	-150.39	-552.49	947.51	-226.56	24.93	35.58
1266	-57.62	-457.03	810.55	-204.22	35.68	-3.33
1267	-324.22	-903.81	801.76	-177.22	98.79	-28.17
1268	-481.93	-814.45	621.58	-30.82	126.28	10.07
1269	-489.75	-569.82	486.57	51.91	155.27	-8.76
1270	-920.9	-547.36	1406.25	123.17	60.03	19.32
1271	-175.54	-135.99	1234.86	140.17	-82.03	103.82
1272	-77.15	-656.49	1202.88	116.42	-5.43	24.38
1273	-279.3	-741.46	996.58	120.21	43.18	-45.1
1274	-362.79	-604.98	946.04	79.65	27.34	-12.88
1275	-352.29	-615.97	982.67	60.49	-0.27	49.93
1276	-364.75	-481.45	842.04	67.32	4.03	73.91
1277	-571.29	-483.64	914.79	96.25	-10.44	109.92
1278	-458.25	-541.26	1070.07	111.6	-57.43	120.42
1279	-280.27	-485.6	947.27	122.59	-43.43	124.54
1280	-254.88	-403.56	829.35	72.17	-23.74	86.61
1281	-203.13	-469.24	861.57	32.75	-3.81	74.19
1282	-196.04	-395.26	924.56	2.14	16.02	41.56
1283	-193.36	-367.92	981.69	-58.29	8.33	23.32
1284	-204.1	-470.7	1041.99	-69.12	-5.71	40.19
1285	-209.23	-445.31	1043.46	-31.74	10.89	68.57
1286	-307.13	-469.73	1069.09	-0.64	13.28	66.71
1287	-253.91	-229.25	983.64	24.17	0.58	74.46
1288	-83.5	-209.23	1074.95	-61.13	12.76	61.86
1289	-131.1	-356.45	1152.83	-145.02	50.6	38.82
1290	-250.73	-387.21	1128.91	-204.44	56.24	50.69
1291	-304.2	-514.16	1066.89	-221.04	52.98	55.54
1292	-367.92	-715.82	1077.88	-238.65	30.7	72.14
1293	-309.81	-700.44	893.55	-174.32	2.84	89.2
1294	-213.62	-627.2	967.77	-168.91	-4.36	84.11
1295	-175.54	-669.68	994.38	-138.12	13.95	67.66
1296	-182.13	-895.02	1012.7	-69.09	50.26	72.36
1297	-219.73	-737.55	1041.26	-40.25	54.2	72.54
1298	-288.09	-690.43	1042.48	12.24	57.74	75.93
1299	-336.91	-774.41	1051.03	69.27	35.49	74.19
1300	-362.79	-736.33	1043.95	145.69	29.3	67.02
1301	-384.52	-679.93	1028.81	172.09	16.08	68.36
1302	-347.66	-598.63	1066.41	148.19	-6.04	71.08
1303	-179.69	-605.47	1063.23	147.61	4.21	61.16
1304	-286.87	-561.77	977.05	127.23	32.2	36.07
1305	-242.92	-698	989.5	123.75	17.61	46.6
1306	-98.88	-674.8	979.49	107.12	12.08	67.54
1307	-125.98	-720.46	1033.2	120.42	29.24	73.82
1308	-208.01	-519.04	1008.79	125.64	22.74	64.33
1309	-226.56	-445.31	963.13	85.57	19.68	74.68
1310	-249.02	-419.43	957.52	68.39	25.05	81.51
1311	-272.71	-247.07	956.54	23.8	34.94	68.6
1312	-219.73	-339.6	1017.33	-30.55	35.16	28.87
1313	-134.03	-364.99	973.88	-34.24	39.86	18.68
1314	-165.53	-504.64	1043.46	-58.87	64.51	15.66
1315	-358.89	-584.23	1108.64	-29.51	78.31	47.03
1316	-483.15	-624.27	1109.38	28.75	68.21	70.59
1317	-441.89	-531.01	976.56	82.76	18.16	67.99
1318	-328.37	-599.85	1013.92	90.09	-24.96	57.13
1319	3.17	-728.52	1007.81	109.25	-7.42	61.58
1320	21.97	-742.43	970.46	148.96	65.34	83.37
1321	-448.73	-410.64	837.89	179.72	81.05	130.89
1322	-142.33	-432.13	1087.16	138.76	-0.43	146.61
1323	5.37	-380.13	1054.93	113.25	39.31	118.5
1324	-91.55	-441.41	986.82	102.42	70.07	104.49
1325	-339.36	-400.39	941.41	77.15	90.7	114.78
1326	-320.56	-428.96	896.73	44.1	64.7	140.29
1327	-87.89	-354.25	928.71	42.33	57.43	163.42
1328	28.08	-366.46	979.74	44.28	117.1	142.52
1329	-166.26	-311.04	1059.08	46.75	142	120.82
1330	-372.8	-114.75	851.81	36.99	111.51	101.04
1331	-224.85	-270.51	997.8	12.66	50.54	109.04
1332	-131.35	-244.14	921.63	11.11	74.37	79.96
1333	-374.51	-365.23	889.4	14.34	125.7	77.55
1334	-464.84	-384.28	897.46	27.65	113.68	124.63
1335	-451.17	-274.9	808.11	30.12	84.32	125.98
1336	-289.79	-340.33	839.84	23.74	29.02	101.68
1337	-197.75	-476.56	934.08	29.36	26.92	120.76
1338	-296.14	-320.8	790.04	68.66	24.57	122.74
1339	-148.68	-188.48	918.21	86.09	44.71	106.45
1340	-236.08	-77.88	833.25	68.21	101.99	48.74
1341	-572.75	-22.22	750	46.91	96.5	38.82
1342	-329.35	-93.75	692.87	8.06	27.34	47.67
1343	-44.43	-11.72	899.41	-2.93	23.19	22.71
1344	41.99	-142.82	1010.74	-13.49	76.02	23.19
1345	-183.84	-200.68	1072.27	4	107.51	55.21
1346	-368.9	-180.91	973.63	-20.72	109.41	75.23
1347	-442.14	-301.76	801.27	-35.74	75.16	66.19
1348	-387.7	-367.68	891.11	-36.47	70.98	42.63
1349	-504.15	-224.12	802.98	-28.41	72.39	30.67
1350	-724.85	-295.17	849.37	-45.23	42.18	49.22
1351	-408.45	-278.56	888.18	-39.64	-17.76	110.05
1352	-146.97	-335.69	1065.19	8.18	-31.46	91.98
1353	-40.77	-244.87	972.9	56.95	-21.39	118.41
1354	95.46	-223.14	952.15	40.07	39.43	154.6
1355	-47.36	-255.86	979	27.1	84.29	149.41
1356	-322.75	-343.99	950.44	8.85	94.36	91.86
1357	-287.84	-125.98	760.25	-8.06	73.46	99.24
1358	-157.71	-315.19	921.63	-61.07	66.35	85.51
1359	-200.2	-358.15	930.42	-58.26	87.95	81.09
1360	-228.52	-379.64	962.16	-49.96	108.03	85.6
1361	-237.3	-307.86	884.28	-31.56	162.51	12.24
1362	-592.77	-547.12	780.76	-9.31	221.47	-53.92
1363	-1311.04	-616.46	537.35	84.05	190.92	3.6
1364	-1387.94	-687.5	687.5	213.2	-19.59	64.61
1365	-700.68	-125	706.79	252.14	-73.64	85.02
1366	-387.7	134.28	896.24	195.31	-74.46	77.27
1367	-318.36	-72.27	1001.71	73.3	-82.82	102.26
1368	-288.33	-80.08	984.86	-0.61	-102.23	107.91
1369	27.83	-129.64	967.53	-2.99	-135.5	45.78
1370	123.05	-167.72	917.97	-33.72	-83.98	84.41
1371	122.07	-423.1	1009.28	-38.48	-40.44	125.31
1372	-282.23	-416.02	856.93	9.67	18.34	156.83
1373	-434.08	-328.86	794.68	40.86	-31.71	173.58
1374	59.57	-356.93	874.51	55.05	-81.15	165.41
1375	176.27	-260.74	838.87	62.84	5.04	128.23
1376	142.09	-191.89	748.29	55.27	72.39	102.69
1377	-272.22	-27.83	630.62	53.5	153.5	25.3
1378	-319.82	68.6	677.49	16.24	150.67	7.84
1379	-359.13	183.59	572.02	-36.65	188.45	-32.1
1380	-534.18	9.28	583.98	-46.81	210.82	-104.68
1381	-728.03	-191.16	535.89	-21.03	175.63	-112.46
1382	-693.36	-220.7	951.42	14.56	114.56	-42.02
1383	-461.18	80.81	1093.99	47.67	47.03	21.36
1384	-244.38	17.33	1135.74	30.24	57.25	52.64
1385	-363.04	14.65	994.14	-5.07	66.59	24.69
1386	-532.96	-250.49	671.88	-28.75	41.17	28.05
1387	-346.68	-453.37	801.51	-12.66	-19.01	73.91
1388	-363.53	-321.29	894.53	20.2	-0.24	152.04
1389	-420.65	-396.73	936.28	11.2	-28.2	214.51
1390	-226.07	-355.96	861.08	30.3	-73.88	235.81
1391	13.43	-290.28	859.86	48.49	-68.42	213.62
1392	-236.57	-10.01	791.99	21.88	6.23	173.71
1393	-408.69	-154.3	955.08	-5.13	8.03	98.75
1394	-269.53	-127.93	789.06	18.43	4.85	67.44
1395	-183.35	-39.31	708.98	29.17	15.11	65.16
1396	-132.32	-105.22	794.43	20.97	65.67	29.63
1397	-363.04	-128.42	736.08	17.94	108.86	-19.04
1398	-366.94	-94.48	768.07	-20.48	134.31	-33.91
1399	-425.54	-132.08	729.74	-23.38	145.9	-73
1400	-614.99	-145.75	646.97	11.32	95.03	-36.99
1401	-585.94	-143.31	798.83	18.43	88.2	-4.03
1402	-795.9	-168.46	928.22	32.26	44.37	9.49
1403	-622.31	-386.96	1052.73	8.42	-38.27	49.38
1404	-506.35	-404.79	1014.89	-16.14	-36.41	92.22
1405	-489.75	-407.96	826.17	-9.7	-39.92	79.74
1406	-380.37	-426.51	737.55	33.97	-75.53	34.58
1407	-3.66	-104.25	682.62	82.31	-93.75	60.33
1408	135.01	-142.58	950.2	51.15	-42.11	91.55
1409	111.33	-91.06	928.47	33.02	57.5	92.13
1410	-310.3	96.44	817.38	36.13	63.48	75.62
1411	-135.99	-210.94	1079.59	-11.26	37.57	16.14
1412	-353.27	-211.67	852.54	62.26	83.8	31.37
1413	-377.2	-202.88	759.77	81.12	52.83	50.54
1414	-314.94	-242.19	474.85	35.03	31.46	72.05
1415	-139.89	-527.59	557.86	34.21	41.87	119.6
1416	-287.35	-198	513.67	83.71	144.9	114.01
1417	-724.61	-80.32	549.56	29.66	146.06	113.04
1418	-429.93	-253.42	1011.72	-24.96	48.55	196.87
1419	-65.92	22.71	1306.15	14.16	129.33	92.16
1420	-623.54	314.7	993.9	-11.6	196.5	-19.59
1421	-759.03	-290.04	875.24	-84.32	109.83	-11.32
1422	-542.97	-189.21	728.52	-79.1	47.06	-13.64
1423	-494.87	-238.28	755.13	-72.27	8.39	-25.3
1424	-291.75	-152.83	748.78	-55.73	6.65	8.61
1425	-416.02	-197.02	736.33	-51.42	31.43	8.12
1426	-323.49	-146.73	743.9	-37.14	38.57	49.84
1427	-565.43	-251.46	881.35	-17.76	71.87	69.7
1428	-608.89	-301.03	765.87	25.54	34.15	105.5
1429	-612.3	-291.99	758.3	32.17	-5.52	147.16
1430	-516.36	-202.64	820.31	39.83	-25.24	157.99
1431	-276.61	-81.3	704.83	10.53	-47.42	191.56
1432	-31.74	-30.76	811.28	2.17	-24.72	174.65
1433	74.46	41.75	927.25	43.67	50.17	96.95
1434	-38.57	42.48	864.75	24.78	106.35	63.35
1435	-534.67	-222.66	832.03	-33.14	140.2	51.82
1436	-580.57	-179.44	669.68	-31.37	92.07	91.13
1437	-370.61	-90.09	712.65	-30.67	61.34	79.16
1438	-498.78	-45.41	783.69	-2.47	46.81	73.94
1439	-597.66	278.81	603.03	-21.79	26.21	106.45
1440	-196.29	-187.01	724.12	-91.8	-16.24	93.38
1441	-331.79	-302	936.04	-41.26	31.16	96.37
1442	-323.97	-184.33	987.79	4.64	42.82	114.93
1443	-310.79	-269.78	977.05	11.87	74.46	94.33
1444	-473.63	-417.97	875.49	6.99	90.7	93.99
1445	-570.07	-370.61	715.82	9.7	58.17	95.21
1446	-364.5	-350.34	808.84	15.11	13.09	80.69
1447	-312.01	-326.42	840.33	-0.79	42.18	83.8
1448	-464.6	-223.88	877.93	-24.29	54.81	67.66
1449	-562.01	-140.14	863.28	13.21	12.7	0.24
1450	-514.4	-33.69	825.93	27.56	-43.15	-28.38
1451	-291.5	-45.9	708.25	27.59	-30.27	-22.98
1452	-342.53	-93.51	667.97	0	34.79	-29.54
1453	-595.46	-319.58	729	6.13	35.34	-36.01
1454	-719.73	-274.9	703.13	40.31	2.62	-27.68
1455	-670.41	-246.83	809.81	46.66	-35.1	-29.24
1456	-560.3	-278.32	884.03	52.76	-72.33	-3.97
1457	-474.85	-131.84	898.19	56.55	-103.55	50.02
1458	-168.95	-208.74	996.58	17.09	-134.49	141.05
1459	-134.28	-152.1	921.63	8.42	-130.52	158.36
1460	-143.55	-171.39	871.83	-30.15	-116.06	184.11
1461	-94.48	-156.98	829.83	-37.54	-113.46	180.42
1462	-82.76	-270.02	847.66	-22.52	-90.88	170.23
1463	77.15	-317.63	760.01	-4.73	-34.24	171.75
1464	-189.45	-118.16	633.54	48.58	27.53	153.32
1465	-144.53	-108.4	741.7	69.73	21.18	141.94
1466	-57.86	0.49	900.15	73.79	58.35	124.73
1467	-142.82	58.11	835.45	61.8	97.11	94.76
1468	-280.76	57.62	831.3	51.12	91.52	64.67
1469	-173.58	-29.79	1048.34	9.19	96.53	-5.46
1470	-494.87	-367.19	968.02	-27.44	110.47	5
1471	-400.88	-354.49	831.3	-36.8	41.72	82.24
1472	-14.16	-235.6	736.57	-51.85	43.4	95.21
1473	-68.6	-267.09	804.93	-50.96	113.13	90.7
1474	-352.78	-292.97	843.75	-15.56	146.39	97.23
1475	-308.59	-10.01	873.29	35.8	116.97	109.92
1476	-424.07	151.61	657.47	-31.19	98.42	78.64
1477	-455.32	-318.6	772.46	-57.25	46.94	69.43
1478	-174.32	-304.93	774.66	-58.72	17.46	101.75
1479	-257.57	-120.85	805.91	-39.25	42.54	80.51
1480	-177.49	-275.39	867.68	-38.57	40.34	82.03
1481	-132.57	-333.74	914.06	6.23	65.09	78.28
1482	-296.88	-230.71	791.02	22.28	68.21	58.59
1483	-360.11	-385.01	809.08	24.29	64.45	61.65
1484	-535.4	-221.44	619.38	46.17	72.66	73.03
1485	-565.19	-137.45	569.09	61.07	3.23	72.11
1486	-255.62	39.55	701.17	54.47	-24.11	83.71
1487	23.68	52.49	1028.08	53.31	5.07	57.86
1488	-19.78	178.71	975.83	92.13	60.42	18.62
1489	-306.88	-206.54	777.59	48.92	111.45	29.11
1490	-366.94	-142.09	572.51	37.84	121.67	69.49
1491	-511.23	-7.32	565.92	27.13	94.94	63.66
1492	-507.32	9.28	674.32	-13.21	47.03	24.9
1493	-481.69	44.68	644.78	-64.67	10.53	46.72
1494	-427.73	-48.58	673.83	-87.31	-12.27	70.77
1495	-396.24	-229.98	923.34	-68.24	-22.03	74.62
1496	-293.95	-120.85	966.06	-13.03	-41.29	105.77
1497	33.45	-58.84	997.07	33.26	-39.52	149.44
1498	348.88	-54.44	868.16	23.25	19.1	113.31
1499	120.36	-229.25	904.79	0.98	127.72	116.97
1500	-531.25	-259.28	690.67	2.38	113.98	134.22
1501	-551.03	-237.55	783.2	11.51	45.9	153.87
1502	-318.85	-314.7	948.73	41.08	38.27	146.7
1503	-345.95	-109.62	895.75	51.91	38.06	101.96
1504	-184.33	-83.01	783.69	-6.84	-6.5	130.52
1505	253.17	-311.04	825.2	-18.16	24.87	135.13
1506	-397.71	-237.06	777.83	10.96	105.56	52.52
1507	-581.3	-116.94	826.9	47.42	39.46	-3.2
1508	-283.2	-87.16	831.3	18.65	23.28	-17.97
1509	-239.99	-107.91	775.63	-18.46	66.28	-36.53
1510	-368.65	-245.85	636.47	-28.84	74.89	-30.06
1511	-405.27	-428.47	816.89	-43	52.28	-22.67
1512	-390.14	-345.95	755.62	22.37	46.08	-20.14
1513	-391.85	-43.46	608.4	70.92	71.14	-74.31
1514	-540.04	-89.11	679.44	30.58	58.87	-81.33
1515	-337.16	254.88	874.76	60.15	1.77	-43.49
1516	-308.35	268.55	896.24	47.85	0.18	33.51
1517	-308.35	15.87	904.05	56.61	1.31	74.83
1518	-455.08	101.07	778.81	17	-6.41	94.42
1519	-499.27	-142.58	835.45	-49.56	-32.65	102.72
1520	-377.2	-483.4	832.76	-95.58	-61.61	151.73
1521	-232.67	-510.74	954.83	-99.88	-70.34	183.93
1522	-382.57	-258.06	910.64	-45.44	-16.24	162.75
1523	-497.31	-77.88	832.28	-10.68	-16.75	112.27
1524	-371.34	-69.09	970.21	-6.26	-58.84	65.49
1525	86.18	8.54	620.61	-4.52	-47.18	12.94
1526	-38.57	-288.33	491.7	-18.59	63.87	8.09
1527	-188.48	-254.64	512.21	-21.24	97.5	-23.01
1528	-290.77	-212.4	866.94	-10.31	59.33	-21.97
1529	152.34	-79.1	755.13	38.3	63.39	-1.77
1530	-418.46	-580.57	898.44	21.18	134.46	3.39
1531	-354.98	219.97	593.51	185.33	66.83	117
1532	-380.86	586.67	812.5	116.33	51.3	47.85
1533	-439.45	-44.43	988.28	92.47	43.46	39.49
1534	-570.8	-6.1	591.31	107.42	-1.89	106.72
1535	-325.68	-346.68	726.07	102.48	-74.34	97.11
1536	-35.89	-16.85	846.44	132.42	-20.57	112.73
1537	-194.09	64.7	782.96	100.07	52.61	112.4
1538	-291.99	-380.62	922.85	114.9	45.72	101.96
1539	-488.53	218.02	420.17	118.8	-43.88	99.49
1540	170.9	-50.05	510.74	26.34	-100.86	94.97
1541	42.97	130.37	723.14	2.04	105.22	63.9
1542	-340.82	32.23	690.67	-17.91	147.58	34.24
1543	-567.38	-131.84	586.91	-21.48	109.28	48.8
1544	-221.44	-74.95	783.45	-63.17	50.87	71.93
1545	-342.04	-143.07	1007.57	-59.6	85.85	52
1546	-451.66	-259.03	1021.48	-48.74	95.98	65.55
1547	-351.07	-42.48	904.05	-120.76	68.7	89.94
1548	-280.76	-84.23	982.42	-153.84	96.89	87.89
1549	-508.54	-280.27	651.61	-199.8	81.21	104.83
1550	-286.13	-221.68	586.91	-146.88	50.23	150.51
1551	-354.74	-168.21	757.57	-51.09	33.51	130.55
1552	84.47	4.15	846.44	13.89	12.12	128.2
1553	158.45	-47.85	898.68	17.12	52.83	113.04
1554	-69.34	-222.66	827.15	16.42	138.7	99.03
1555	-427.25	-143.8	782.23	19.65	143.89	123.32
1556	-399.41	15.63	718.26	11.38	93.54	97.56
1557	-345.7	-77.64	800.05	-16.97	85.27	59.27
1558	-360.6	-15.38	721.92	-35.43	88.93	55.42
1559	-399.66	-176.51	723.39	-50.02	88.56	49.87
1560	-463.87	-74.22	600.34	-12.39	74.43	49.35
1561	-408.45	-133.79	600.1	-7.23	53.07	32.59
1562	-406.25	-312.99	701.9	7.75	60.36	43
1563	-437.5	-164.06	646.73	38.12	53.34	47.21
1564	-522.22	-130.13	756.59	55.57	37.11	27.83
1565	-470.46	12.45	912.35	67.9	0.55	18.46
1566	-450.68	145.26	959.47	44.22	-2.14	87.19
1567	-513.67	-28.32	930.91	24.63	-10.19	104.74
1568	-291.99	-98.88	795.41	-6.65	-81.3	124.66
1569	298.58	-129.88	830.32	-34.42	-66.44	112.3
1570	-124.27	-130.86	784.91	-74.28	70.8	81.42
1571	-367.68	-178.71	761.47	-143.55	75.47	77.39
1572	-355.71	-180.66	793.7	-163.09	83.25	69.06
1573	-464.11	-270.26	878.17	-167.66	112.7	-6.13
1574	-636.96	-273.93	789.79	-157.99	59.02	-23.22
1575	-428.22	-408.2	1068.12	-164.61	-28.56	6.29
1576	-105.22	-490.23	986.08	-64.97	-1.25	14.5
1577	-142.58	-461.67	805.66	-1.07	29.72	-16.88
1578	-399.17	-700.44	738.77	88.59	53.04	-48.98
1579	-22.71	-333.01	432.13	177.06	-5.34	-42.54
1580	-286.87	-51.27	785.4	108.8	129.39	-127.87
1581	-468.26	172.36	996.34	89.14	139.71	2.78
1582	-374.51	-3.91	1031.49	41.56	129.33	36.35
1583	-707.03	-54.93	975.1	49.9	96.8	6.99
1584	-706.79	94.73	874.76	81.48	46.6	27.22
1585	-653.81	-171.88	753.42	70.68	-3.39	90.06
1586	-588.13	-109.13	686.04	39.46	-39.22	120.27
1587	-393.8	-208.74	696.04	8.48	-27.59	141.02
1588	-585.69	-329.59	824.71	-11.41	-2.69	198.46
1589	-585.21	-268.31	730.47	-23.1	-26.61	214.72
1590	-348.39	-240.97	770.26	-48.58	-84.29	137.79
1591	-43.95	-135.74	830.08	-52.61	-83.62	81.15
1592	-28.56	-32.47	1011.72	-85.27	-30.76	96.19
1593	-263.43	46.88	875	-89.57	40.53	88.62
1594	-486.08	-206.05	887.45	-114.53	46.14	54.17
1595	-374.76	-333.5	874.76	-52.34	9.12	36.96
1596	-251.22	-342.29	901.12	14.34	9.64	40.83
1597	-255.13	-148.68	868.9	25.12	33.39	49.87
1598	-403.08	-144.53	887.21	27.68	38.18	57.56
1599	-365.23	-267.09	959.23	35.68	21.21	43.98
1600	-356.2	-220.7	946.53	42.94	12.51	38.18
1601	-312.26	-166.26	929.2	17.76	37.08	63.54
1602	-400.39	-238.04	867.92	17.46	39.15	54.63
1603	-345.21	-357.18	914.06	34.33	34.48	49.01
1604	-285.89	-443.36	832.03	65.31	44.62	74.31
1605	-372.07	-510.01	728.27	104.49	21.36	116.85
1606	-376.95	-400.39	282.96	110.87	-62.32	180.48
1607	126.22	-313.23	804.2	130.65	-40.99	217.32
1608	-83.25	400.63	729.74	142.79	108.06	219.6
1609	-536.38	105.71	746.83	15.11	121.4	174.32
1610	-302	-237.3	788.82	-25.51	28.81	157.96
1611	-123.29	-250.73	823.24	-4.58	48.95	173.86
1612	-173.83	-243.65	763.43	11.29	81.33	163.6
1613	-345.46	-220.7	1021	26.55	82.15	151.21
1614	-233.15	-14.65	928.47	69.61	101.62	94.3
1615	-121.34	-182.13	847.17	4.49	112	37.32
1616	-118.65	-150.63	790.53	-2.81	179.38	57.4
1617	-227.78	-102.78	733.64	-14.8	201.97	14.65
1618	-447.27	-373.54	781.98	-5.83	200.01	7.81
1619	-638.43	-47.36	687.74	39.61	168.76	32.84
1620	-590.58	-139.16	837.4	14.86	95.31	39.4
1621	-589.11	-115.48	748.29	8.45	40.99	90.12
1622	-460.45	-33.69	666.02	-3.91	30.98	141.11
1623	-441.41	-0.24	624.51	-18.65	16.05	147.16
1624	-198.73	-126.71	827.88	-51.18	-21.24	112.73
1625	0.24	-29.05	829.83	-6.16	17.43	65.22
1626	-29.3	2.69	773.44	5.68	54.84	-4.85
1627	-83.74	-126.95	836.18	-5.74	75.53	-25.54
1628	-434.33	-38.82	682.13	23.99	116.64	12.7
1629	-548.1	66.65	567.38	18.28	83.4	59.57
1630	-562.99	78.12	590.09	-4.12	61.55	31.04
1631	-459.72	-130.37	825.44	3.36	63.81	3.27
1632	-510.99	-175.29	601.56	39.67	59.97	-14.01
1633	-656.49	-17.82	580.57	50.05	29.39	33.57
1634	-723.14	71.78	659.42	11.75	-12.79	107.73
1635	-643.55	-148.93	733.64	-27.31	-44.22	116.12
1636	-439.7	-165.28	790.04	1.95	-64.7	118.35
1637	-545.9	-118.65	724.12	0.06	-38.88	112.88
1638	-352.54	-320.8	940.92	-31.19	-88.29	168.88
1639	-151.37	-184.08	899.17	-19.1	-72.78	156.98
1640	-110.6	-176.76	804.2	-17.12	-44.04	134.28
1641	-257.08	-216.31	784.67	-8.3	5.71	132.63
1642	-336.67	84.96	782.96	21.51	3.02	145.75
1643	-225.59	-109.37	980.22	-5.89	-15.35	182.5
1644	-5.62	-154.05	990.48	24.02	23.1	141.02
1645	-188.48	-59.57	840.33	13.92	38.02	104.52
1646	-170.41	-191.89	908.2	-31.19	8.09	42.66
1647	-254.15	-341.31	810.79	-27.04	34.36	2.14
1648	-315.43	-354.49	715.82	-12.88	33.66	10.25
1649	-403.81	-435.55	903.08	11.51	9.4	30.36
1650	-313.23	-150.88	755.86	96.34	-38.76	62.44
1651	-1.71	140.63	614.75	79.74	-49.74	32.56
1652	-142.82	-112.79	643.8	-35.31	11.69	30.12
1653	-230.47	-334.23	677.25	-74.01	32.01	73.09
1654	-293.7	-357.42	926.76	-30.18	12.91	79.5
1655	151.61	91.31	1091.55	32.99	-26.15	118.01
1656	-338.62	77.88	895.02	4.94	70.5	78.49
1657	-391.85	-139.4	627.93	14.95	42.36	104.92
1658	-212.89	-43.95	651.37	47.94	29.82	87.1
1659	-370.61	271.48	629.64	37.32	37.02	86.27
1660	-529.05	-50.05	782.47	-16.75	5.37	103.09
1661	-229.74	-199.22	529.3	-7.97	-33.26	74.37
1662	-152.1	-156.25	430.66	-58.99	-36.32	44.04
1663	147.22	-497.07	880.86	-68.39	-17.97	41.5
1664	97.41	-40.53	864.01	-29.21	46.75	32.04
1665	-186.77	-164.06	958.25	-45.9	89.2	7.35
1666	-360.84	25.88	726.56	38.94	76.78	26.31
1667	-463.38	212.4	752.93	66.5	41.26	44.56
1668	-690.92	59.08	787.35	48.55	-11.47	58.17
1669	-88.38	-121.34	652.34	32.17	-96.86	80.81
1670	16.11	-133.3	684.08	-2.2	4.06	55.97
1671	-233.4	-245.12	839.84	-7.97	43.98	59.27
1672	-374.27	-227.54	943.12	1.13	22.31	60.33
1673	-186.28	4.88	805.91	26.79	6.93	48.03
1674	-257.81	-89.6	992.19	-0.76	32.87	56.12
1675	-268.8	-80.08	952.64	21.94	31.68	54.93
1676	-5.86	-218.02	1046.14	35.28	28.47	32.14
1677	-305.91	-28.32	626.95	48.68	67.11	21.06
1678	-181.15	-260.99	649.17	-25.33	8.3	141.69
1679	89.36	-379.39	692.14	-15.14	48.4	223.88
1680	77.39	-267.58	591.06	9.61	123.26	226.84
1681	-484.86	205.08	468.51	61.65	178.56	190.55
1682	-496.83	-179.44	551.03	-11.32	54.72	224.4
1683	201.9	-295.65	876.22	-31.65	-21.67	221.89
1684	154.3	-114.99	1006.35	116.27	78.58	38.6
1685	-327.88	289.55	748.54	101.38	26.12	-47.85
1686	289.55	42.97	841.06	53.89	28.26	-24.57
1687	2.69	-237.79	701.9	-19.01	166.53	-80.05
1688	-695.07	-403.32	588.87	-38.85	144.68	-12.6
1689	-641.36	-408.2	673.83	-14.37	8.42	27.68
1690	-303.22	598.39	795.17	-27.65	6.84	34.18
1691	-219.97	-200.93	922.36	-90.64	85.72	46.72
1692	-201.66	-45.65	876.95	-32.47	115.39	15.75
1693	-418.95	-76.66	695.8	-3.88	115.72	10.5
1694	-615.23	-201.66	634.03	-37.23	72.75	45.35
1695	-411.38	-106.69	667.48	-51.39	55.94	55.36
1696	-419.92	16.36	744.63	-46.97	50.26	78.7
1697	-436.77	-108.4	827.64	-58.04	11.05	88.01
1698	-303.71	-77.88	757.57	-35.98	-33.39	123.32
1699	-254.88	-152.34	913.33	-11.47	-28.08	124.21
1700	-202.88	-91.31	977.78	-10.13	-18.83	126.53
1701	-138.67	-165.77	882.81	-23.83	-4.3	153.41
1702	-134.03	-168.95	863.28	-7.26	-5.83	146.21
1703	-84.72	29.3	835.69	-31.31	3.91	151.18
1704	-22.95	11.72	742.92	-64.88	41.6	138.95
1705	-180.66	-162.6	679.93	-59.69	53.62	121.49
1706	-324.71	-233.89	766.36	-65.83	53.71	92.99
1707	-199.46	-270.51	695.07	-84.5	50.72	73.82
1708	-289.06	-488.53	959.47	-72.17	66.5	58.69
1709	-192.63	-197.27	812.26	-40.8	84.81	65.03
1710	-572.51	-239.01	929.93	-70.71	60.91	23.59
1711	-365.23	-181.64	972.17	-45.56	-6.26	29.45
1712	-127.44	-165.28	989.99	-97.23	1.19	11.2
1713	-162.11	-315.19	979.25	-67.9	72.33	29.51
1714	-351.81	-255.13	850.59	-47.21	59.27	12.02
1715	-356.69	-338.13	916.99	-17.43	28.5	6.71
1716	-117.92	-126.46	793.46	31.13	-10.53	-1.1
1717	-259.77	-259.52	863.28	39.89	-2.08	11.93
1718	-96.44	-224.61	833.5	60.76	-29.24	56.18
1719	-121.09	-149.17	965.58	64	-23.38	57.71
1720	-156.49	-144.53	990.48	46.48	-25.48	112.95
1721	-383.06	-176.03	800.78	-3.05	-6.59	125.34
1722	-317.63	-250.24	815.92	-46.3	-58.32	153.32
1723	126.22	-224.85	691.65	-86.73	-25.7	138.73
1724	276.12	-170.41	934.81	-71.93	12.85	113.25
1725	-292.72	-35.89	937.99	-65.95	79.35	50.96
1726	-221.92	-225.83	986.57	-117.07	21.51	39.67
1727	-191.41	-218.51	823.24	-114.5	56.7	14.71
1728	-106.69	-217.77	716.55	-65.43	48.74	-36.1
1729	128.66	-368.9	831.05	-60.09	60.36	-55.21
1730	-168.21	-319.34	937.26	-23.77	135.5	-17.76
1731	-311.77	-352.78	956.3	16.82	138.31	0.24
1732	-465.33	-620.85	818.85	95.12	153.02	12.08
1733	-653.08	-567.38	726.56	170.9	118.32	-32.5
1734	-644.78	-354.25	891.6	163.79	6.26	-28.35
1735	-202.64	-83.98	1039.31	134.19	-6.77	-1.5
1736	-306.88	-323.73	746.58	7.26	49.22	-18.95
1737	-505.86	-638.92	744.38	-38.39	68.24	-58.96
1738	-461.43	-550.05	848.39	4.94	28.78	-22.74
1739	-89.6	-212.65	1052.98	24.84	34.7	44.71
1740	-303.47	-83.5	1014.16	13.7	77.24	76.45
1741	-680.42	-166.26	967.77	17.15	68.57	81.36
1742	-350.1	-148.68	846.68	24.84	-7.57	64.15
1743	-310.79	-110.84	785.16	-66.1	9.61	84.44
1744	-247.31	-97.9	862.55	-93.48	-29.79	89.51
1745	-290.53	-278.32	873.78	-133.36	-8.33	76.54
1746	-332.03	-297.85	904.79	-95.95	-9.06	63.32
1747	-280.03	-335.45	947.27	-45.53	3.42	48.19
1748	-226.56	-443.12	1063.48	3.2	11.02	34.27
1749	-219.48	-229.98	881.59	66.22	47.12	23.41
1750	-489.26	-338.13	944.58	63.69	54.11	1.07
1751	-500.98	-207.03	851.32	63.32	35	36.47
1752	-307.13	-291.26	936.04	73.18	54.75	35.92
1753	-493.16	-178.96	801.76	81.63	62.62	8.27
1754	-555.18	-99.12	698.49	79.77	4.52	18.59
1755	-266.85	-350.83	856.2	7.2	-28.41	37.41
1756	-246.83	-330.08	848.88	36.96	14.22	63.63
1757	-437.26	-326.42	898.68	42.72	23.1	69.06
1758	-464.11	-296.39	906.74	18.4	3.48	89.45
1759	-333.01	-310.3	850.59	-26.49	-29.45	153.87
1760	-186.52	-341.55	1018.31	-84.78	-30.73	156.56
1761	-229.49	-381.59	997.07	-66.16	-18.28	180.15
1762	-29.3	-378.91	961.18	-29.88	1.77	199.52
1763	-59.08	-430.18	839.84	6.62	29.63	210.78
1764	-135.25	-234.86	713.38	38.45	73.94	221.59
1765	-300.78	-139.65	878.17	35.43	48.1	166.53
1766	-225.34	-188.96	966.8	3.45	11.05	170.9
1767	-156.98	-281.49	926.51	-20.11	22.8	195.86
1768	-138.18	-91.31	745.61	-58.14	43.52	195.98
1769	-242.68	-162.35	850.1	-131.41	30.24	168.7
1770	-174.8	-248.05	827.39	-182.19	2.99	124.51
1771	-63.48	-108.15	989.26	-182.19	32.96	59.23
1772	-219.48	-156.01	1102.78	-169.37	48.58	19.13
1773	-196.29	-412.84	1096.92	-148.68	29.82	36.93
1774	-141.36	-324.22	1027.83	-76.6	53.92	26.28
1775	-327.39	-532.23	938.23	-20.72	30.4	3.54
1776	-160.4	-668.21	1010.5	23.16	17.3	47.33
1777	-156.25	-603.27	1064.94	56.98	38.6	69.09
1778	-292.24	-518.55	1091.06	96.28	41.26	72.88
1779	-337.89	-498.05	1027.83	96.8	29.54	87.25
1780	-121.34	-235.6	805.42	86.64	36.32	49.87
1781	-160.16	-249.27	816.65	53.77	61.4	51.54
1782	-178.96	-268.55	874.27	38.64	44.31	59.88
1783	-186.04	-164.55	865.97	42.08	58.26	70.4
1784	-306.64	-366.94	926.51	12.18	54.32	97.9
1785	-214.11	-521	1016.6	40.19	39.18	91.09
1786	-163.09	-303.47	802	62.87	32.81	53.83
1787	-198.97	-427	796.39	47.49	42.42	29.6
1788	-390.63	-383.3	657.47	65.83	45.65	45.14
1789	-141.6	-239.99	846.68	55.24	5.89	38.91
1790	-8.54	-251.95	1052.25	89.11	34.64	19.23
1791	-549.56	-131.59	886.47	108.37	72.6	60.82
1792	-682.13	-74.46	819.34	68.94	-32.14	111.76
1793	-134.28	-207.28	881.35	61.16	-62.53	105.22
1794	68.12	-175.29	879.15	42.76	-45.72	66.28
1795	-43.95	-267.33	1069.82	37.2	1.92	98.14
1796	20.26	32.96	825.44	58.99	22.19	165.71
1797	0.98	-2.69	846.68	32.14	68.05	145.54
1798	-186.04	-133.79	908.94	30.94	71.78	138.52
1799	-116.46	-148.93	782.47	9.49	50.54	137.97
1800	-232.18	-294.68	905.52	-28.2	55.94	141.91
1801	-212.89	-269.04	938.23	-31.8	26.25	113.22
1802	-76.66	-251.22	990.23	-31.83	20.84	82.31
1803	135.74	-334.96	1049.32	-17.12	30.85	42.82
1804	-1.46	-183.84	862.79	8.73	119.2	23.83
1805	-361.08	-366.46	899.66	28.05	146.91	51.67
1806	-482.18	-269.04	879.39	13.76	94.85	42.48
1807	-497.31	-133.3	844.97	-1.34	67.26	31.46
1808	-332.76	-149.66	857.18	-63.08	35.8	9.09
1809	-285.64	-296.63	917.48	-83.95	44.25	11.2
1810	-357.18	-192.14	798.83	-63.78	46.08	8.33
1811	-332.03	-301.76	912.6	-63.57	31.83	-15.69
1812	-255.13	-339.6	922.12	-55.36	23.62	-18.59
1813	-311.04	-276.86	919.19	-49.65	7.51	7.72
1814	-192.87	-187.26	821.29	-41.66	-11.93	59.2
1815	-60.3	-156.74	860.6	-57.37	6.32	63.78
1816	-155.52	-306.88	908.94	-41.02	37.48	52
1817	-311.28	-139.65	827.15	0.82	44.71	54.23
1818	-245.12	-195.31	1051.27	5.46	9.28	8.7
1819	-261.96	-307.86	1120.12	45.87	11.2	-20.84
1820	-142.33	-310.06	950.44	41.81	37.02	-15.63
1821	-258.06	-440.92	995.36	50.26	25.02	3.88
1822	-287.6	-542.48	924.8	70.74	-15.59	28.32
1823	-130.37	-408.69	873.29	83.37	-27.22	48.95
1824	-219.24	-337.4	803.71	79.19	-14.74	77.55
1825	-103.52	-332.03	861.08	72.97	-21.82	74.4
1826	55.18	-249.02	892.58	81.97	-14.89	92.9
1827	12.45	-170.65	840.82	101.5	34.39	82.64
1828	-251.95	-61.52	712.16	55.82	76.05	71.47
1829	-263.67	-179.69	816.16	49.44	69	19.26
1830	-207.76	-242.19	959.23	58.75	94.24	-7.39
1831	-522.95	-335.69	1031.98	49.13	113.28	-1.07
1832	-501.46	-363.77	953.13	45.41	45.78	6.38
1833	-303.71	-239.99	772.71	46.51	2.44	39.12
1834	-164.06	-267.09	772.71	53.86	8.39	90.18
1835	12.45	-277.59	864.75	51.45	34.3	107.24
1836	-175.78	-148.44	900.63	34.48	92.9	115.54
1837	-298.34	-209.96	989.99	-18.25	71.32	157.99
1838	-230.47	-200.68	925.05	-44.53	46.69	156.46
1839	-261.72	-140.38	764.4	-65.28	68.48	103.18
1840	-223.63	-214.84	875.24	-74.83	74.65	87.98
1841	-258.06	-399.17	949.95	-94.57	82.28	97.2
1842	-50.29	-278.81	812.99	-46.84	76.26	125.15
1843	-290.04	-148.68	756.59	-46.66	125.49	110.23
1844	-416.5	-208.98	847.66	-39.76	86.85	87.95
1845	-307.13	-363.53	939.94	-12.39	56.12	92.74
1846	-163.57	-161.87	794.19	34.42	67.72	85.42
1847	-215.33	-134.52	796.39	34.45	109.31	59.91
1848	-484.86	-112.55	732.91	15.63	123.66	40.37
1849	-595.21	-197.27	806.88	-27.65	49.8	73.79
1850	-458.5	-197.27	787.35	-37.96	-2.78	80.41
1851	-312.5	-145.26	1021.97	-12.02	-1.31	66.62
1852	-492.92	-86.67	963.62	-21	9.74	68.27
1853	-269.78	-112.55	827.15	-33.51	-15.99	105.74
1854	-178.22	-93.51	763.18	-24.66	-3.23	126.83
1855	-212.65	42.72	820.31	-35.61	-10.65	126.59
1856	-247.31	-13.18	897.71	-48.61	-33.2	170.14
1857	93.51	-236.33	948	-67.54	-10.62	185.97
1858	62.26	-207.52	786.62	-54.72	83.37	103.49
1859	-292.24	-263.92	715.09	-83.77	73.33	67.05
1860	-403.56	-342.29	893.55	-86.58	24.69	78.49
1861	-233.64	-313.96	1025.39	-14.56	10.8	99.98
1862	-130.62	-253.91	927.73	2.01	34.27	104.43
1863	-36.87	-403.81	980.47	22.4	59.08	76.69
1864	-101.32	-413.57	1015.63	79.38	65.19	67.47
1865	-187.74	-323.24	1038.09	84.63	61.19	73.21
1866	-237.79	-295.17	972.9	41.81	56.95	118.62
1867	-300.78	-351.07	792.72	18.55	89.84	70.19
1868	-695.8	-458.25	854.74	25.24	72.75	50.54
1869	-562.99	-356.2	879.64	58.35	-2.75	36.77
1870	-228.52	-419.19	993.65	55.88	-3.45	23.62
1871	-213.13	-350.1	826.17	54.47	32.01	17.06
1872	-470.46	-158.2	837.65	37.99	9.95	-2.14
1873	-452.88	-106.45	830.32	-27.44	-60.73	-26.15
1874	-239.26	-216.06	915.04	-47.12	-57.62	-22.95
1875	-118.16	-516.11	925.54	-60.24	-5.92	-2.99
1876	-276.86	-343.51	864.75	7.63	17.49	53.07
1877	-224.12	-380.86	1006.1	39.7	-3.02	56.43
1878	-163.82	-282.23	910.16	61.98	21.73	32.47
1879	-267.58	-277.83	889.4	55.05	26.52	-1.43
1880	-230.96	-483.15	960.45	54.47	-38.7	-17.21
1881	78.12	-201.9	947.27	113.89	-58.01	62.04
1882	-90.33	87.89	635.5	123.02	16.27	77.55
1883	-336.67	89.6	649.66	103.36	19.2	64.94
1884	-292.97	-90.09	823.24	77.7	-42.24	84.14
1885	-318.36	-255.86	916.75	29.36	-43.73	107.27
1886	-337.65	-93.02	783.94	-13.58	-45.07	88.87
1887	-232.18	-182.37	875.98	-53.62	-53.44	75.78
1888	80.08	-109.62	835.45	-41.87	-43	36.22
1889	9.77	-61.28	696.04	39.49	9.37	-52.7
1890	-348.63	6.35	784.42	66.83	40.53	-54.6
1891	-412.84	30.03	766.6	19.38	-16.91	47.73
1892	-384.52	-142.58	885.5	-0.61	-32.26	93.96
1893	-182.13	-53.22	942.63	-8.64	-70.1	75.62
1894	-73.97	-219.24	915.04	-73.79	-45.56	69.31
1895	-113.53	-393.8	1010.99	-91.95	-20.75	74.74
1896	-307.62	-165.04	757.08	-72.02	-28.44	90.97
1897	-161.38	-198	813.72	-61.43	-48.68	70.22
1898	-103.76	-209.47	960.21	-48.95	-24.6	60.82
1899	-109.13	-154.54	895.75	-34.67	-15.26	59.14
1900	15.14	-158.94	678.47	-43.27	-17.79	52.64
1901	-24.9	-382.57	826.42	-35.95	-16.78	61
1902	32.47	-414.06	839.11	-0.24	-24.78	59.51
1903	-65.92	-322.02	751.71	48.28	-2.5	61.58
1904	-24.17	-228.52	756.59	87.43	-9.89	51.24
1905	-3.91	-218.26	753.17	83.28	8.51	63.72
1906	-59.81	-243.41	757.32	95.64	-5.62	70.31
1907	67.87	20.51	814.7	129.76	-11.41	69.95
1908	66.41	161.38	1171.39	63.48	40.19	83.83
1909	-52.73	74.95	1145.51	30.52	91.55	41.38
1910	-214.36	-104.98	954.83	20.23	80.99	31.56
1911	-185.79	-206.05	998.78	-26.89	47.85	22
1912	-46.39	-503.42	1166.02	-59.78	22.09	22.16
1913	73.49	-281.25	921.88	-55.66	53.19	58.01
1914	-270.02	-429.69	727.78	-48.58	64.12	50.11
1915	-138.67	-204.83	537.84	4.03	-1.95	51.39
1916	125.73	-73.24	774.66	-24.41	-0.58	88.1
1917	-43.21	-106.69	714.11	-67.14	27.59	129.43
1918	-15.87	-127.69	723.39	-63.51	2.69	139.92
1919	79.59	-369.14	780.03	-24.6	-3.42	125.76
1920	158.2	-176.03	850.59	36.29	-13.31	132.17
1921	336.43	-208.25	1236.82	38.21	46.81	160.22
1922	-130.62	169.92	927.49	40.53	166.9	123.99
1923	-333.25	-37.6	999.02	-30.15	137.24	48.77
1924	-194.09	-84.47	836.18	-45.01	113.4	30.49
1925	-107.67	-262.21	748.54	-105.41	93.63	14.16
1926	-375.24	-401.12	595.7	-117.03	113.31	54.53
1927	-368.9	-459.96	869.38	-20.29	48.28	92.47
1928	-169.19	-257.08	915.28	31.07	44.22	67.54
1929	-394.04	-282.71	767.09	6.71	46.69	56.55
1930	-265.38	-528.32	537.84	19.71	-16.3	39.4
1931	-239.75	-195.07	764.65	118.26	-51.97	25.63
1932	161.62	-69.09	1301.51	118.23	-94.76	55.36
1933	173.58	24.9	1125.24	59.81	-41.99	124.91
1934	-20.51	-232.18	924.56	36.13	-38.09	160.43
1935	-7.57	-5.62	866.21	59.78	-22.13	172.45
1936	172.85	-166.5	1023.93	24.26	-50.51	166.99
1937	374.27	-20.02	854.98	39.73	-4.18	220.73
1938	306.4	88.13	708.5	-5.68	41.72	200.59
1939	143.8	-90.58	847.17	-21.09	46.48	186.52
1940	151.61	10.25	839.11	-30.21	59.78	169.65
1941	-162.35	-233.4	847.41	-98.42	94.94	111.6
1942	-178.71	-364.75	910.64	-135.47	53.44	72.2
1943	8.79	-202.15	841.31	-143.59	59.81	96.83
1944	45.65	-397.46	947.27	-158.23	89.14	97.08
1945	-148.44	-566.89	841.06	-101.07	92.19	65.73
1946	-51.76	-415.53	768.55	-40.77	58.62	79.04
1947	-43.7	-361.82	823	4.73	45.72	84.72
1948	19.04	-332.03	819.34	12.66	38.15	76.69
1949	-64.7	-283.69	964.11	47.64	28.9	102.63
1950	187.99	-193.6	864.5	52.58	-27.59	134.06
1951	554.44	-327.64	858.89	64.58	5.19	126.86
1952	403.08	-311.77	817.38	79.25	59.33	94.27
1953	221.44	-369.87	1060.06	84.32	73.67	84.96
1954	45.41	-326.66	917.97	106.96	126.89	55.69
1955	-532.23	-4.88	702.88	87.65	143.46	35.64
1956	-62.74	-270.51	933.84	23.5	58.81	11.72
1957	120.36	-433.59	951.66	-2.38	127.81	-30.67
1958	-1.46	-641.36	672.61	-0.4	188.32	-30.46
1959	-660.64	-435.79	733.4	58.59	144.5	-2.99
1960	-539.79	-189.21	991.21	126.37	-51.97	-0.31
1961	-124.02	13.67	946.53	99.79	-105.41	12.73
1962	167.97	80.32	945.07	28.11	-72.11	2.01
1963	105.96	-283.2	875.24	-47.45	-3.02	-7.17
1964	-187.01	-351.32	878.91	-65.25	7.78	53.86
1965	98.39	-176.03	840.58	-73.03	-11.14	157.53
1966	208.25	-250.98	990.48	-84.69	42.54	175.38
1967	212.65	-165.53	842.29	-72.11	82.79	147.22
1968	-51.27	-336.43	985.35	-20.78	56.49	59.3
1969	417.48	-59.08	781.98	21.06	11.11	77.18
1970	86.43	-60.3	934.33	21.64	107.7	45.47
1971	-226.81	-95.7	870.85	13.46	124.39	39.73
1972	-388.18	-189.94	864.99	-6.07	55.73	11.63
1973	-88.62	-340.82	1032.47	-30.76	-0.52	0.61
1974	37.11	-323.97	830.57	-50.08	16.54	43.3
1975	37.6	-348.88	866.7	-84.56	50.51	49.9
1976	-194.58	-268.55	743.41	-115.45	59.42	59.17
1977	-107.18	-460.69	822.51	-123.78	21.3	86.55
1978	139.4	-181.88	740.48	-68.24	10.89	80.35
1979	25.63	-52	871.09	-90.03	68.39	54.26
1980	-66.16	-22.46	881.84	-125.79	71.38	58.14
1981	-21.97	-270.75	1061.04	-128.11	64.48	44.28
1982	-35.4	-343.99	1066.41	-81.94	71.96	13.15
1983	-1.46	-448.97	1041.5	-10.16	76.93	-29.36
1984	-69.34	-435.55	1070.31	69.82	97.53	-18.86
1985	-149.41	-297.36	1030.52	93.29	97.53	-18.07
1986	-351.56	-307.62	812.01	111.36	79.65	-16.82
1987	-299.8	-365.97	821.78	95.92	32.38	-20.78
1988	-114.26	-397.46	899.41	92.83	6.99	-3.36
1989	-140.63	-349.12	831.54	106.81	40.13	-8.42
1990	-350.59	-310.3	803.47	97.87	36.62	-9.34
1991	-276.61	-147.71	924.8	97.26	-6.87	36.41
1992	-193.85	-203.13	990.97	70.8	-13.89	45.62
1993	-22.46	-224.61	1007.81	52.15	-31.71	99.85
1994	96.19	-274.17	975.83	48.34	12.33	137.36
1995	-88.38	-319.58	758.06	59.08	32.99	128.2
1996	-151.61	-277.83	775.63	22.98	-1.65	152.01
1997	119.63	-425.54	859.13	23.65	3.81	128.88
1998	175.05	-219.48	771.24	51.73	61.68	119.02
1999	70.8	-125.98	819.58	29.57	108.89	126.16
[truncated: 79 more rows]
