# Supplementary material for: Complexes of vertebrate TMC1/2 and CIB2/3 proteins form hair-cell mechanotransduction cation channels
Source: eLife. 2025 Jan 8;12:RP89719. doi: 10.7554/eLife.89719 (PMC11709434; doi:10.7554/eLife.89719)
Supplement: Figure 3—source data 1. [file elife-89719-fig3-data1.zip › Figure 3H/het/19-5-T4.txt]

39	685.55	33.57	49.35	119.57	10
-851.32	-250.00	635.01	6.68	9.98	141.54	8
-597.41	-48.10	804.93	10.96	-67.75	184.78	8
-258.54	98.63	770.02	39.95	-92.65	180.85	11
-119.14	-183.84	836.67	34.39	-48.07	171.26	8
-238.77	-192.14	732.67	9.77	5.77	202.15	10
-510.99	-170.90	680.42	9.89	-2.17	211.03	8
-232.18	22.71	714.84	35.31	-55.69	194.79	8
-74.71	-67.87	842.77	17.43	-25.76	176.06	9
-253.17	-96.19	770.51	11.11	-15.17	176.64	10
-234.38	-2.44	634.03	-19.71	-32.71	165.28	8
-26.61	-193.60	863.53	-14.43	-27.25	146.45	10
-113.28	-13.67	821.78	35.22	10.71	106.78	8
-158.94	111.33	834.47	95.67	7.81	70.16	9
-235.60	186.77	745.36	139.04	12.18	49.80	10
-350.34	230.22	573.73	151.64	7.20	61.28	8
51.03	380.86	573.00	84.14	-8.73	39.43	8
-260.99	101.07	742.43	-141.08	63.93	34.55	11
-109.62	-132.08	613.77	-236.24	62.71	171.57	8
-128.91	-138.43	554.69	-334.99	93.78	228.94	8
-250.73	-370.85	840.82	-275.42	94.30	160.89	10
-449.71	-398.44	891.36	-199.01	57.13	153.99	10
-73.24	-596.92	1008.06	-53.96	-18.74	103.24	9
-2.69	33.20	769.04	60.85	16.33	11.90	8
-307.86	-18.31	751.95	8.24	52.22	50.54	10
-259.28	0.49	935.79	-42.36	11.87	144.23	8
197.27	-48.34	947.51	-82.79	24.99	161.90	8
-213.38	-71.29	810.79	-176.67	117.19	120.91	11
-573.97	-539.79	952.88	-308.23	69.55	112.06	8
-148.44	-531.98	857.91	-185.09	-18.68	55.51	10
-85.21	-464.11	871.34	-88.68	4.06	-5.55	8
-101.32	-562.26	1223.88	-42.02	5.46	-44.56	8
55.42	-906.01 10
-907.96	-225.83	578.13	119.93	428.19	-146.73	8
-859.13	-489.01	713.87	98.08	347.90	-159.45	10
-648.19	-356.69	669.43	-0.64	361.79	-105.32	8
-945.80	-759.77	683.59	-42.54	351.65	-99.64	11
-1246.83	-676.76	702.15	24.99	293.40	-45.87	8
-1124.02	-316.89	627.44	20.08	175.20	33.69	10
-728.52	-685.06	911.38	-8.82	140.01	29.82	8
-684.81	-480.22	753.91	9.80	159.21	11.99	10
-790.04	-443.12	634.03	-8.27	179.11	34.18	9
-1217.04	-482.42	433.84	-26.49	202.27	17.61	8
-1229.00	-453.61	593.75	38.73	114.99	-60.82	10
-866.46	-418.95	668.21	31.43	61.04	-68.39	8
-1020.02	-483.40	618.16	-11.72	74.10	-15.99	11
-1031.98	-738.77	725.34	17.76	30.67	45.84	8
-969.73	-752.93	611.82	41.23	18.40	56.46	10
-1241.70	-483.15	310.30	53.65	36.93	89.72	8
-1090.58	-136.96	407.47	37.23	-58.90	58.93	8
-816.16	462.65	670.41	-12.15	-67.57	22.00	11
-570.80	-222.90	746.58	-151.12	18.86	61.74	8
-552.73	-663.33	845.95	-149.72	47.64	-1.25	10
-444.58	-527.59	678.96	-74.80	104.89	-90.42	8
-693.60	-529.54	852.78	-86.85	167.30	-35.61	10
-1238.04	-558.59	513.92	4.79	124.82	-131.93	9
-948.24	-648.68	788.82	57.74	18.74	-134.49	10
-951.17	-505.37	743.65	101.01	84.41	-63.17	8
-1093.75	-199.71	423.58	112.09	116.85	-38.85	8
-1079.35	-468.99	499.27	22.09	103.64	-45.07	11
-1076.66	-800.54	663.33	-29.48	70.74	-29.60	8
-1133.30	-1020.51	699.95	-4.55	44.77	32.62	10
-1319.82	-1003.42	585.45	33.05	18.80	146.18	8
-1436.04	-1016.85	560.06	63.32	-1.31	258.09	10
-1257.08	-546.63	520.51	74.74	-59.02	173.16	9
-1063.48	-619.63	525.63	28.14	-71.93	161.07	10
-1008.06	-837.65	833.74	64.00	-98.14	166.11	8
-931.15	-248.54	631.84	127.41	-115.88	163.12	10
-632.08	-321.78	598.39	84.47	-104.00	116.91	10
-761.72	-448.00	536.87	51.24	-46.08	62.10	9
-1009.28	-442.87	449.22	18.68	-49.13	121.80	8
-1031.98	-658.45	594.73	18.25	-87.68	164.89	10
-961.18	-637.45	837.40	60.12	-118.59	187.47	8
-804.69	-327.15	701.90	108.18	-188.29	189.48	11
-755.62	-216.55	507.57	48.71	-176.64	198.30	10
-1191.89	-304.69	468.26	62.99	-158.72	216.43	8
-1241.94	-125.00	367.68	89.45	-214.11	253.57	10
-1058.84	-201.90	459.72	48.03	-289.12	244.02	8
-533.94	-248.29	738.28	53.68	-231.93	174.01	11
-337.89	-290.53	1020.75	41.14	-200.53	96.44	8
-447.75	-318.85	773.68	20.29	-159.97	64.45	10
-517.33	-407.71	672.36	-46.97	-182.80	56.67	8
-350.10	-725.10	1006.10	-60.58	-222.53	0.58	10
-553.22	-334.23	938.72	51.54	-193.30	76.51	9
-588.13	-223.14	926.27	133.39	-220.09	70.22	10
-314.45	-415.53	854.25	143.92	-265.32	-20.29	8
-463.38	-740.97	587.89	104.49	-232.42	9.64	10
-31.49	-826.17	960.94	135.53	-251.92	194.31	9
414.06	-73.49	756.84	217.77	-207.86	279.45	10
170.41	-200.93	747.07	131.96	-110.53	329.01	8
-46.88	-172.36	591.06	116.27	-89.02	350.80	10
69.34	-102.78	822.02	139.40	-66.22	298.16	8
187.74	-89.84	814.21	113.59	-1.04	213.13	9
-200.93	-156.74	904.30	126.25	-30.55	168.98	10
-40.28	-33.45	751.95	107.91	-69.09	282.68	8
111.57	-28.81	965.09	111.60	-54.96	247.01	10
29.54	165.04	812.01	127.99	12.27	260.10	8
40.04	209.96	643.07	121.92	14.22	229.49	11
75.44	25.39	857.42	85.11	11.57	135.89	8
67.63	24.90	864.01	87.86	30.21	150.30	8
-71.04	18.31	600.83	42.76	42.24	163.73	8
-123.54	-141.60	660.89	-2.29	42.45	162.60	11
114.99	-252.93	500.00	-1.53	11.05	134.95	8
187.26	-636.96	909.18	88.56	8.48	73.91	8
239.75	-558.35	818.36	260.10	45.72	125.34	10
75.68	-435.79	570.56	308.44	53.44	181.21	8
-446.78	-77.15	338.13	222.56	-90.18	228.15	11
146.48	309.81	545.90	188.54	-205.23	180.27	8
1312.26	375.98	955.57	91.64	-98.02	85.48	10
269.78	861.08	565.92	-39.79	138.00	-9.67	8
-189.70	190.19	316.41	-299.87	33.84	8.91	8
418.95	-172.61	753.42	-305.48	-19.65	17.49	11
102.54	125.73	802.00	-256.99	90.45	-34.42	8
-314.21	220.46	717.53	-246.64	99.27	55.39	10
-82.03	-333.50	680.42	-276.37	39.55	88.44	8
349.61	-420.90	465.58	-229.37	33.81	12.79	11
499.27	-631.10	705.08	-180.85	77.12	-20.72	8
528.08	-601.07	847.66	-91.74	155.73	48.34	8
290.53	98.39	922.61	-50.51	200.47	72.05	10
-288.33	-0.24	951.66	-101.01	235.14	55.57	8
-443.12	-262.94	741.46	-97.50	189.64	145.63	11
-265.14	-389.40	746.83	-104.46	125.40	176.91	8
-285.40	-506.35	833.01	-77.00	88.81	154.88	10
-100.34	-474.85	792.48	12.94	54.87	113.37	8
249.51	-485.11	832.03	55.79	73.09	78.83	10
119.63	-174.80	781.01	83.86	106.45	55.91	9
-120.12	-25.39	928.47	27.56	132.75	36.38	8
-540.77	106.20	811.04	-4.18	94.57	23.47	10
-399.41	-230.71	924.56	40.89	-3.11	-41.17	8
-70.31	-430.91	775.88	70.16	-5.31	-77.09	8
61.52	-362.55	671.14	103.85	7.45	-127.26	11
52.25	-124.51	892.09	100.49	2.87	-71.20	8
134.52	-137.94	1096.19	71.53	39.34	14.19	8
-200.68	37.35	1006.35	60.52	58.04	47.58	10
-110.11	-269.29	714.84	-19.20	45.87	105.22	8
-24.17	-328.37	913.82	-31.40	53.10	141.82	9
-45.65	-166.26	658.20	-29.51	70.40	132.20	10
106.93	-170.65	673.34	-47.09	80.54	100.77	8
-56.40	119.14	1053.47	-55.33	71.14	103.24	10
58.11	91.31	999.76	-98.63	58.41	134.12	9
456.79	-349.12	909.91	-153.20	96.04	162.57	8
343.51	-523.19	885.99	-103.79	180.91	184.57	10
53.22	-312.01	885.25	-6.99	230.19	208.25	8
45.65	-321.78	978.03	31.68	263.89	130.62	10
-52.25	-121.58	787.11	16.45	291.87	63.29	9
-174.56	-297.12	906.25	-39.89	315.12	-4.39	10
-250.24	-515.38	972.66	-59.94	318.57	-3.02	8
-536.87	-515.87	488.53	3.20	323.91	22.37	8
-712.65	-540.53	447.51	68.76	243.47	-31.52	10
-645.51	-519.04	806.40	125.64	194.00	-64.21	9
-669.19	-161.62	829.59	152.50	146.09	-27.59	10
-457.28	-113.28	1130.62	65.34	104.37	9.52	8
-400.39	-131.35	871.34	-1.77	115.36	-16.54	10
-625.24	-300.78	803.47	5.22	109.04	29.24	9
-658.20	-262.94	785.40	27.80	75.59	87.22	8
-699.95	-266.11	898.93	36.01	59.36	77.70	10
-476.32	-504.64	1058.35	77.36	21.51	51.64	8
-139.16	-377.44	1037.35	178.13	-23.96	63.63	8
5.13	219.48	630.62	166.20	29.17	55.02	11
-277.83	-190.67	986.82	154.11	163.70	53.65	8
-645.75	-36.62	607.42	189.24	178.74	81.60	10
-775.63	106.20	233.89	160.31	118.62	122.31	8
-313.48	-349.37	624.27	48.86	-15.78	166.02	10
-374.27	1.46	787.84	57.13	103.97	83.34	9
-771.97	51.27	786.87	-30.15	124.18	23.90	8
-633.79	-212.65	852.78	-72.02	81.57	43.79	10
-572.51	-198.97	657.47	-139.71	47.45	71.14	8
-479.74	-272.95	746.58	-147.40	47.91	102.23	10
-518.80	-292.48	793.70	-126.34	63.17	72.51	9
-405.27	-340.33	973.14	-88.96	38.85	86.21	10
-351.56	-254.39	866.70	-25.85	65.67	93.75	8
-449.95	-236.33	747.56	-10.59	76.66	90.52	8
-671.39	-152.59	602.29	24.87	86.70	110.23	11
-656.25	38.33	687.01	23.53	37.08	99.12	8
-555.18	316.16	768.31	-36.83	6.99	150.88	8
-383.06	-41.26	654.30	-48.89	19.04	138.46	10
-428.47	-86.43	669.68	-60.36	17.91	121.19	8
-461.18	-233.64	996.58	-36.38	0.58	121.43	9
-589.11	-124.02	827.64	15.66	-0.67	141.78	10
-635.74	-192.14	836.91	21.24	-34.73	140.56	8
-364.50	-263.18	799.32	8.97	-55.08	134.37	10
-200.44	-347.90	992.43	11.57	-52.03	143.55	8
-85.94	-271.97	993.16	-8.27	3.05	129.36	9
-373.05	-162.60	840.33	-66.01	70.43	69.27	10
-436.28	-211.91	816.65	-106.96	48.46	47.94	8
-383.54	-325.20	884.52	-98.69	40.83	50.29	10
-298.58	-255.86	869.38	-72.05	60.73	49.62	8
-135.25	-311.77	782.47	-36.01	122.19	-19.87	9
-446.78	-539.79	724.12	13.43	189.48	-100.74	10
-1015.87	-736.57	794.92	103.94	149.90	-62.87	8
-1144.53	-584.47	811.04	236.88	-18.43	38.64	10
-728.03	460.69	876.95	239.96	-75.50	45.93	9
-214.60	70.31	713.13	170.68	-106.29	75.99	10
-174.80	-37.60	555.91	113.07	-61.80	100.13	8
-237.79	186.28	546.63	44.92	-1.80	110.78	10
-471.68	-88.62	719.24	-21.97	10.59	95.89	8
-541.26	-45.17	671.63	-65.64	-10.56	127.56	9
-403.08	-64.45	993.41	-57.56	-41.63	141.75	10
-27.10	-61.52	932.62	-93.78	-36.10	145.63	8
-195.56	-488.77	1006.10	-207.70	2.17	130.10	8
-237.06	-384.28	750.98	-146.27	21.03	122.59	10
-240.48	-299.80	734.13	-109.56	58.11	95.00	9
-463.62	-188.96	678.71	-96.19	56.55	53.07	10
-564.21	-189.45	699.46	-26.98	40.56	19.96	8
-536.38	-66.89	756.10	54.53	20.14	46.26	8
-768.55	25.15	740.97	56.67	3.60	43.40	11
-845.21	-63.23	944.58	45.10	-27.31	52.49	8
-605.47	-206.30	1012.21	20.78	-114.47	107.42	8
-348.88	-325.68	915.77	19.78	-164.25	134.43	10
47.85	-302.49	717.04	-43.12	-134.83	176.91	8
86.91	-209.23	518.55	-96.07	-48.37	158.63	11
-5.37	-358.89	576.66	-113.13	-15.53	145.97	8
-201.42	-531.25	869.38	-84.11	-23.96	163.67	10
-5.13	-291.99	1124.27	29.45	-51.18	142.43	8
21.00	148.19	929.93	73.03	12.63	53.92	8
47.61	-92.04	926.03	-1.04	73.24	-40.83	11
-31.74	-341.31	1074.71	43.70	108.00	-47.21	8
-239.99	-180.91	941.16	62.87	101.14	-17.12	8
-424.32	-69.34	764.89	54.60	91.03	31.10	10
-273.44	-397.22	1026.37	39.83	47.79	59.42	8
-142.58	-317.63	956.79	84.63	74.58	50.57	11
-263.67	-104.74	828.86	96.62	70.53	13.82	8
-64.21	-101.56	728.27	62.62	66.10	33.39	8
45.65	-291.99	716.55	9.25	119.57	69.98	10
-415.53	-152.10	613.77	27.53	164.28	78.77	8
-429.44	-139.89	813.96	5.95	121.15	31.77	9
-556.15	-62.01	762.21	-9.86	118.07	33.23	10
-504.88	-494.87	1000.73	-45.53	49.10	52.34	8
-173.58	-160.64	951.66	68.76	109.47	56.73	8
-576.17	-79.10	901.61	40.04	164.43	56.18	11
-704.83	-135.74	847.66	-2.26	105.90	81.88	8
-693.36	-204.10	839.60	-64.61	14.16	100.46	10
-434.08	-371.09	927.00	-78.19	-8.00	96.56	8
-228.03	-420.41	899.41	-48.00	-6.53	108.00	8
-136.23	-278.08	874.02	-50.87	33.72	107.60	11
-244.38	-360.35	927.25	-29.91	66.47	47.09	8
-313.96	-192.63	810.55	36.10	72.51	17.58	8
-192.14	-33.45	910.89	34.15	68.60	23.38	10
-139.16	-60.06	773.44	48.52	136.14	13.06	8
-569.09	-319.58	527.83	34.97	187.59	19.87	9
-889.40	-383.79	274.90	3.05	115.91	91.09	10
-894.78	-432.13	295.90	13.21	39.22	127.35	8
-573.00	-52.73	724.12	71.41	-42.72	103.49	10
234.38	65.92	1490.72	-29.42	-105.56	220.40	8
-197.75	-24.90	956.30	42.57	41.72	155.00	11
-398.44	153.32	489.75	23.53	77.18	122.96	8
-418.70	-176.76	665.04	-17.40	76.57	102.57	8
-377.93	-71.04	802.98	-8.61	50.99	122.19	10
-338.13	75.44	708.25	-37.84	29.48	130.28	9
-345.46	-216.06	871.09	-75.07	32.20	121.55	8
-324.46	-269.78	967.53	-38.51	15.38	138.49	10
-144.53	-197.51	930.18	-34.00	19.81	138.40	8
119.87	-326.66	940.19	-26.86	63.87	113.62	10
-153.08	-438.72	1004.39	38.97	112.95	91.00	9
-166.26	-45.41	815.92	101.84	123.93	116.06	10
-270.75	-44.19	635.25	45.10	165.19	73.55	8
-372.07	-254.88	606.20	27.01	184.17	50.72	8
-541.99	-385.01	620.12	24.32	119.14	22.28	8
-418.46	-339.36	630.62	21.94	91.43	12.02	9
-526.86	-450.93	699.22	66.41	110.72	24.99	10
-982.67	-216.31	614.99	118.50	106.63	73.52	8
-889.89	-8.54	962.65	94.76	39.61	121.19	10
-753.66	101.32	1139.65	27.56	-2.14	72.27	9
-401.86	21.73	1146.24	-8.58	-14.80	31.74	8
-212.65	14.65	865.48	-32.04	-42.51	7.29	10
-52.00	-150.88	825.20	-105.53	-16.27	22.03	8
-160.40	-328.61	945.56	-82.49	50.20	-12.42	8
-487.79	-102.54	740.48	-68.08	51.88	-56.18	11
-481.45	-257.57	806.15	-79.32	55.21	-80.90	8
-597.90	-221.68	713.87	-57.74	73.61	-64.64	8
-717.29	-360.35	739.99	-44.49	53.74	-44.28	10
-736.08	-395.02	718.75	1.83	-12.48	-43.30	8
-544.19	-298.58	648.19	28.23	-34.58	-26.98	9
-383.30	-179.93	537.35	35.83	1.89	-25.33	10
-622.07	-197.75	581.54	30.46	40.28	-75.74	8
-176.27	514.40	834.47	95.34	-25.18	9.25	8
-22.71	711.91	766.60	1.31	70.22	91.40	10
-1014.89	-153.08	710.69	0.27	89.72	122.16	9
-734.86	-325.20	786.62	15.47	-76.78	140.75	8
-213.62	-226.56	819.58	31.07	-115.30	115.26	10
52.00	-229.25	808.35	-16.05	-54.47	134.46	8
154.79	-314.21	906.98	-36.29	71.41	130.98	10
-183.11	-288.82	944.82	-37.69	142.73	118.62	9
-642.09	-333.98	939.21	-17.00	164.52	95.92	10
-915.77	-429.69	637.21	-6.04	107.03	95.21	8
-807.86	-584.72	874.02	-16.94	22.77	124.24	10
-594.97	-260.99	869.38	7.75	19.99	126.95	9
-583.25	-139.40	857.67	-10.71	-2.14	23.53	8
-229.74	73.97	711.67	-6.87	-29.21	-30.27	10
32.96	302.49	597.66	-48.49	2.87	-38.64	8
-83.01	102.29	713.13	-56.27	81.09	-47.03	8
-203.37	-124.76	885.99	6.68	139.56	-34.48	9
-536.38	-141.85	862.55	37.48	168.37	-14.89	10
-1040.28	-383.06	723.39	59.27	185.70	97.29	8
-1053.71	-605.71	750.24	66.86	86.27	194.95	10
-753.91	-407.71	742.68	97.87	10.53	186.43	8
-701.90	-114.99	779.79	74.40	-5.28	128.45	11
-728.76	30.76	795.17	-18.31	-61.00	110.78	8
-437.50	-87.89	892.09	-66.56	-84.44	106.51	8
-148.93	-268.80	975.59	-69.61	-54.81	82.31	10
-164.79	-36.13	735.84	-30.55	1.16	65.22	8
-212.40	-32.47	722.41	-36.71	56.49	76.11	9
-403.08	-234.86	771.00	-14.65	78.55	79.25	10
-735.84	-408.45	781.49	50.90	97.08	102.42	8
-849.37	-437.01	603.27	74.71	65.00	188.35	10
-871.58	-498.29	783.69	56.52	54.66	190.61	9
-1173.58	-376.95	1059.33	113.31	-105.44	134.16	8
-609.13	150.88	887.21	-18.04	-231.81	175.20	10
178.22	-488.77	695.31	-0.49	-177.37	131.62	10
233.64	-129.15	556.40	87.10	-73.52	97.17	8
156.74	74.22	871.58	4.09	-32.44	139.98	9
-162.11	-140.14	916.75	3.63	11.60	93.84	10
-228.52	-159.67	862.06	33.45	29.66	69.70	8
-329.59	-201.42	803.71	30.12	45.50	78.86	8
-358.15	-141.36	747.80	36.07	50.96	91.22	10
-654.30	-193.85	895.02	3.48	102.17	68.27	9
-893.80	-115.23	900.39	6.29	26.67	45.75	8
-635.74	-66.89	792.48	-9.67	-101.65	36.10	10
75.44	-166.02	702.39	-31.10	-83.83	29.27	8
57.13	-262.70	763.18	-32.35	-26.64	4.24	8
6.84	229.49	473.14	-19.35	-10.56	35.95	11
-77.15	134.77	641.36	-34.03	12.45	-16.66	8
-373.29	29.54	792.24	-1.68	33.26	-23.38	8
-656.98	138.18	828.86	2.72	20.36	0.49	8
-453.61	-116.70	817.87	-56.70	-27.68	59.66	11
-375.98	-221.92	863.53	-91.28	10.59	80.44	8
-488.28	-258.30	796.14	-97.78	26.76	76.54	8
-494.14	-417.72	798.10	-126.22	3.72	57.95	10
-241.70	-398.93	823.24	-107.73	-42.42	61.95	8
-42.24	-314.45	926.76	-107.30	-45.75	71.78	11
34.91	-223.14	916.99	-89.42	-8.73	68.76	8
-19.04	-269.53	984.38	-75.44	25.27	60.58	8
-317.38	-226.07	838.13	-35.71	85.91	86.12	10
-486.57	-199.22	850.59	12.33	78.70	51.82	8
-425.29	-40.04	853.76	45.96	61.58	24.93	9
-290.04	-113.28	932.62	41.11	98.14	-21.58	10
-369.38	-346.92	972.41	47.94	129.12	-57.37	8
-720.21	-489.75	849.85	68.12	111.91	-69.43	8
-880.13	-300.54	844.48	71.41	32.75	7.51	10
-737.06	-92.04	700.93	41.14	-89.90	42.57	9
-578.37	-160.40	719.48	1.80	-159.24	50.14	10
-322.51	-284.42	819.09	-17.24	-167.79	71.08	8
-77.39	-409.67	938.96	-14.89	-134.34	152.80	8
-212.16	-485.84	922.36	48.28	-82.76	229.55	11
-258.54	-294.43	772.46	75.13	-127.47	283.81	8
-41.26	-340.82	895.75	96.65	-120.67	312.04	10
428.22	-241.70	798.83	109.16	16.24	248.32	8
273.44	-234.62	738.77	114.69	61.10	210.63	10
-27.83	-226.32	785.40	90.82	73.97	189.42	9
25.39	-236.82	828.37	64.54	61.80	191.28	10
-48.58	-263.92	735.84	60.85	83.83	168.37	8
-56.88	-280.52	804.69	70.16	87.89	144.59	8
190.67	-114.50	1020.02	76.54	133.45	133.79	10
-343.75	409.18	968.99	101.32	235.11	32.29	9
-253.91	120.36	857.42	40.47	154.14	1.28	10
-72.75	44.68	771.48	-22.49	155.79	-25.91	8
-156.49	-122.07	822.75	-50.78	163.09	-100.46	8
-325.20	-303.47	784.67	-52.03	145.90	-113.92	10
-324.22	-414.06	879.64	-29.72	123.23	-139.04	9
-445.56	-316.65	608.64	-17.49	108.43	-123.84	10
-708.98	-293.70	550.05	-53.44	60.73	-19.38	8
-635.74	-58.59	556.40	-20.11	-26.61	84.44	10
-442.14	160.16	620.12	-21.79	-52.37	106.96	9
-226.07	263.92	933.11	-38.27	-37.60	75.50	8
-173.58	-66.65	888.67	-18.16	-18.43	89.54	10
-147.46	-96.92	873.78	-11.23	23.86	113.19	8
-124.76	-193.12	969.24	-49.90	61.77	99.91	10
-209.72	-171.88	950.20	-115.48	101.01	80.51	9
-479.49	-205.32	711.67	-134.34	96.28	77.39	8
-402.10	-304.44	718.75	-125.95	3.39	85.27	10
101.07	-418.70	946.78	-56.46	-20.94	74.86	8
-107.67	-344.73	973.88	47.94	69.15	125.85	10
-316.16	-196.29	810.79	75.53	104.10	157.68	9
-322.75	-163.82	767.09	65.12	103.39	110.66	10
-254.88	-107.42	838.13	61.22	110.93	80.29	8
-388.18	-117.92	911.62	30.64	124.11	42.02	8
-513.18	-109.62	799.80	-26.21	100.01	67.02	11
-413.33	-277.10	774.66	-41.90	65.92	100.10	8
-474.61	-282.96	769.78	0.09	55.05	121.95	10
-561.04	-191.89	761.47	11.78	43.88	137.66	8
-483.15	-297.36	953.61	33.45	-21.06	134.92	8
-4.64	-230.22	882.81	82.34	-67.32	150.05	11
-24.41	-199.95	830.57	107.48	47.15	174.38	8
-215.58	-175.05	775.88	129.52	86.85	108.18	10
-278.32	23.93	663.33	84.56	45.47	23.07	8
130.86	-175.29	946.78	75.41	43.67	-34.70	8
46.88	-249.76	749.27	35.83	124.15	-36.99	11
-313.96	-318.60	383.30	-22.86	192.96	24.75	8
-530.27	-387.45	374.76	35.55	188.63	-0.73	10
-623.78	56.40	1007.57	73.82	151.00	19.71	8
-589.36	364.99	1192.38	44.01	120.94	36.65	8
-665.28	-85.94	677.73	51.39	58.72	20.36	11
-234.62	6.10	454.83	31.86	22.71	38.76	8
-103.27	-173.34	581.54	-17.06	116.55	49.62	8
-395.75	-181.64	680.18	-8.48	144.74	63.20	10
-620.61	122.80	845.70	-15.23	95.40	74.37	8
-569.82	8.30	956.30	-29.72	54.78	80.26	11
-511.23	61.77	926.51	-68.45	40.68	45.32	8
-559.33	55.42	866.46	-136.60	14.01	-8.79	8
-599.85	-234.38	772.71	-146.03	-22.22	-2.78	8
-277.83	-379.88	813.23	-124.66	-65.03	38.45	11
-204.83	-214.84	776.12	-93.20	-16.85	18.19	8
-351.32	-358.64	790.04	-102.45	15.66	15.35	10
-371.09	-423.34	829.83	-81.70	5.37	24.17	8
-280.76	-393.31	675.05	-64.36	1.77	20.60	8
-113.28	-441.89	759.03	-14.16	16.91	15.17	11
-198.00	-177.98	641.60	54.57	74.22	17.52	8
-441.16	-255.13	860.11	34.85	138.76	51.54	8
-676.76	-193.60	849.37	51.61	116.61	52.52	10
-635.74	-127.69	832.03	58.78	67.32	30.03	8
-393.31	-133.79	778.08	77.48	37.72	-50.38	11
-655.27	-214.84	630.86	81.97	64.06	-89.29	8
-700.93	-245.85	654.79	89.60	64.30	-49.38	8
-757.57	-133.06	660.16	88.75	86.79	0.46	10
-950.20	10.01	771.73	92.96	70.10	-2.59	8
-823.73	-107.42	870.12	94.73	-25.09	16.94	9
-591.55	-179.44	840.82	60.61	-66.56	85.66	10
-646.73	-232.42	854.00	9.40	-81.39	126.95	8
-365.97	-599.85	1012.70	12.08	-80.23	131.56	8
-414.79	-511.72	763.67	108.89	-58.81	121.28	11
-137.70	-84.96	902.34	143.62	-60.85	177.61	8
-119.14	99.12	753.91	99.15	36.47	180.05	10
-335.69	78.86	572.51	17.21	102.20	153.90	8
-440.43	12.94	604.49	-62.29	82.37	136.93	10
-493.65	-148.19	741.46	-80.38	62.93	128.33	9
-354.74	-164.79	835.21	-72.08	57.46	81.39	8
-454.10	-161.87	888.92	-75.81	98.48	17.88	10
-595.21	-234.13	833.74	-87.46	100.68	19.87	8
-594.97	-240.48	777.83	-84.93	67.29	27.47	10
-635.01	-368.16	727.29	-70.25	59.27	29.82	9
-681.40	-383.06	712.89	-38.76	12.24	56.34	8
-523.19	-246.09	853.52	-13.34	-5.07	84.47	10
-693.85	-123.05	687.01	15.78	19.93	78.77	8
-680.18	-193.60	672.12	-27.31	-42.11	145.90	8
-449.71	-368.41	876.46	-14.43	-58.14	198.18	11
-263.92	-80.32	728.27	42.27	-43.79	219.67	8
-212.16	-169.92	752.69	39.83	1.68	173.49	10
-540.04	-115.72	682.86	61.40	15.08	162.93	8
-526.12	-46.88	671.88	30.40	-40.16	155.27	9
-258.79	-65.19	772.71	2.47	-48.00	152.37	10
-83.98	-124.51	789.06	-8.91	12.79	149.48	8
-276.61	-60.55	770.02	-3.94	54.69	140.63	8
-198.24	-20.26	761.96	14.65	10.01	149.14	10
-120.36	-33.69	777.83	37.75	9.61	156.92	9
-174.32	-110.60	718.26	35.74	34.61	168.40	8
-334.96	-122.07	736.08	19.78	70.77	172.45	10
-426.03	-41.99	774.41	27.44	34.21	159.12	8
-52.73	97.41	752.20	31.46	-13.31	100.04	10
47.12	23.19	839.11	21.85	32.38	51.42	9
43.21	-7.81	804.69	27.10	67.02	50.72	8
-133.06	-107.67	804.44	18.01	112.55	52.98	8
-354.49	-158.69	746.58	16.11	132.32	21.45	10
-441.65	-149.17	666.02	4.67	128.97	-47.91	8
-568.12	-366.21	591.06	4.36	126.95	-54.93	9
-897.46	-434.57	556.64	29.05	98.33	-9.55	10
-834.96	-103.27	652.34	20.57	-3.91	43.30	8
-176.27	137.70	957.76	-6.59	-75.23	25.97	8
98.39	169.68	1087.40	-28.72	-53.25	36.41	11
108.40	-79.59	996.58	-40.50	69.85	71.50	8
-436.28	-60.79	748.78	-31.04	112.21	27.65	8
-388.92	-94.73	792.24	-43.95	66.99	32.26	10
-384.03	-29.54	750.24	-50.38	62.35	42.33	8
-494.38	-61.52	669.68	-62.96	65.03	57.80	9
-477.29	-116.94	670.90	-67.63	18.46	73.97	10
-303.71	-283.45	912.84	-24.11	-15.56	111.79	8
219.48	-200.93	894.53	20.11	7.54	149.87	10
192.38	-206.05	909.91	31.10	92.74	156.59	8
-65.92	-260.99	970.70	53.31	114.41	149.20	9
-260.74	-144.29	845.95	79.41	159.58	154.66	10
-662.60	-334.23	676.03	45.20	204.22	144.07	8
-811.04	-324.46	604.00	102.51	138.67	84.35	10
-474.85	-110.35	614.99	100.40	81.30	50.26	8
-442.63	-170.41	700.93	55.51	103.79	-17.03	11
-695.56	-149.90	703.13	53.50	104.74	-51.70	8
-604.74	37.84	704.59	-2.20	61.52	-79.07	8
-763.43	-31.25	808.84	-29.97	49.16	-97.84	10
-870.36	-49.80	721.92	-50.23	-35.22	-89.48	8
-769.04	-82.03	702.39	-69.58	-94.12	-65.95	9
-531.25	-179.44	759.77	-57.59	-97.11	-62.38	10
-316.16	-166.50	673.34	-41.66	-67.41	-78.31	8
-590.58	-222.41	783.20	-21.97	-2.38	-57.16	10
-753.42	-209.23	874.02	12.54	-84.87	2.59	9
-340.58	-32.23	854.98	17.52	-129.21	26.00	8
33.69	34.67	838.87	2.81	-126.59	25.21	10
-31.74	-135.25	887.21	-43.06	-18.52	26.37	8
-401.61	-261.96	602.54	-51.88	66.41	44.68	8
-607.42	-334.23	549.07	-21.21	37.87	30.85	9
-512.45	-363.77	598.63	-1.95	23.90	20.81	10
-475.83	-231.45	904.05	69.82	44.31	22.00	8
-472.41	159.42	885.50	57.92	80.44	57.01	10
-561.04	-157.96	907.23	3.88	80.29	20.14	8
-601.07	-177.49	769.78	-15.20	51.91	-23.62	9
-593.75	-305.66	777.59	-33.48	36.50	-13.28	10
-581.30	-293.46	712.65	-17.76	11.60	36.50	8
-609.62	-221.44	829.59	-9.67	-18.07	82.34	8
-632.81	-169.43	860.11	2.32	-51.64	136.44	10
-444.34	-146.97	866.70	9.34	-24.48	158.39	9
-394.29	-53.22	885.50	9.70	-9.28	145.57	8
-329.10	-218.75	995.61	11.26	-9.55	92.83	10
-269.29	-145.26	785.40	22.74	-14.40	67.14	8
-284.42	-192.87	716.80	-20.84	14.56	85.60	8
-374.27	-358.15	749.76	-19.23	37.51	87.65	11
-531.49	-170.17	649.66	25.94	59.23	65.58	8
-506.84	-149.17	909.18	32.38	36.71	11.44	8
-202.39	-289.79	1173.34	38.18	52.09	-35.74	10
-371.58	-332.03	1064.94	50.02	96.83	-17.33	9
-663.82	-250.24	556.88	23.32	64.51	20.72	10
-344.24	-683.35	803.71	-0.15	-31.07	89.02	8
-72.02	-259.03	494.87	123.99	78.95	87.86	8
-596.44	-25.63	476.07	93.87	159.39	93.48	10
-701.90	-78.37	469.24	36.29	55.88	93.93	9
-432.62	-252.20	744.38	8.51	22.61	131.47	8
-299.56	-199.46	898.19	10.35	49.68	170.32	10
-494.63	-146.73	1056.88	35.16	139.28	74.07	8
-756.84	-150.88	885.99	27.62	177.15	-16.36	10
-809.08	-192.38	817.63	-30.33	117.16	20.94	9
-851.07	-225.34	641.60	-47.06	90.52	45.47	10
-841.80	-281.98	656.98	-57.56	27.28	58.62	8
-601.32	-159.67	719.24	-0.64	-21.82	64.36	8
-470.21	160.64	687.99	-3.69	-36.13	104.92	11
-264.89	66.65	802.00	-60.21	-4.03	144.47	8
-250.73	165.77	769.78	-65.37	52.89	121.12	8
-530.52	-140.14	828.61	-68.08	86.98	70.86	10
-556.88	-362.55	704.35	-50.99	84.63	39.89	8
-870.85	-534.18	666.26	4.46	64.24	55.85	9
-985.84	-461.18	608.15	52.64	-13.70	131.23	10
-912.60	484.13	802.73	33.17	-62.07	179.96	8
-423.58	-192.38	736.82	-61.46	-119.63	250.89	10
-196.29	-65.43	695.80	21.12	-111.97	235.35	8
-235.60	-57.62	697.75	25.57	-62.26	206.18	11
-165.53	-69.34	746.58	7.57	-77.85	122.31	8
156.25	-236.57	976.07	-10.50	-40.53	97.84	8
-134.52	-258.06	877.93	-28.38	64.30	81.45	10
-537.84	-222.90	703.13	-36.93	89.75	112.82	8
-775.88	-174.32	751.71	-42.14	26.15	136.66	9
-715.82	-124.76	808.59	-42.11	-60.06	142.91	10
-154.30	-230.47	1017.33	21.55	-14.16	130.68	8
-29.79	-154.05	692.38	37.87	32.38	123.38	10
-357.91	-103.52	670.90	104.00	50.35	145.42	8
-307.86	241.46	743.41	107.48	13.98	146.58	11
-78.37	88.62	796.14	18.52	-9.34	55.85	8
108.64	-173.10	771.00	-46.91	64.18	31.80	8
-158.20	-488.77	664.06	-47.33	98.63	26.55	10
-677.25	-307.13	568.85	-21.82	68.97	83.56	9
-579.10	-192.14	921.63	-41.05	-3.72	162.17	8
-217.29	-16.11	1134.52	-10.89	-4.88	100.98	10
-37.11	-41.99	1119.87	11.69	74.86	78.12	8
-285.16	-198.24	914.79	24.93	95.43	85.75	10
-301.27	-73.00	670.65	5.86	51.51	119.48	9
-50.78	-53.47	853.52	-30.12	40.86	96.01	8
6.59	-108.15	930.42	-32.20	119.60	-1.95	8
-278.81	-207.76	776.37	-35.46	159.67	-39.98	10
-847.90	-276.12	584.47	-29.48	122.50	-34.06	8
-315.43	-379.15	666.99	-36.93	-19.35	-14.04	11
-261.47	-458.74	998.78	8.30	27.71	8.21	8
-323.97	-335.21	1038.09	39.15	66.28	51.24	8
-552.25	-51.27	711.43	21.73	66.74	59.60	10
-581.79	-175.05	808.59	-50.08	14.13	60.03	8
-607.91	-49.32	883.30	-51.36	-5.07	98.88	9
-426.51	-59.57	970.46	-28.17	-58.20	122.07	10
34.91	-164.79	1059.57	7.11	-53.62	123.87	8
739.50	-27.59	552.25	29.14	-7.75	98.30	8
394.04	-341.31	820.80	84.81	150.27	96.47	11
-495.85	44.19	700.68	154.94	268.80	89.29	8
-798.10	148.93	630.62	69.03	255.04	-11.44	8
-1083.74	-177.73	700.93	41.60	155.24	-26.34	10
-858.40	-192.63	675.54	20.94	89.54	-12.91	8
-362.30	-302.25	833.50	-23.16	-4.70	-14.28	11
-306.88	-327.64	758.54	3.02	35.25	-32.07	8
-605.22	-339.36	797.85	-8.58	83.92	-21.33	8
-765.14	-337.65	828.13	-11.78	64.70	-3.81	10
-861.33	-294.19	793.46	-2.32	49.62	-9.22	8
-915.77	-311.28	792.72	79.96	-11.60	-33.66	9
-837.16	161.87	615.48	64.67	-84.96	-29.42	10
-590.09	449.95	777.59	-60.36	-142.27	128.23	8
235.84	-197.75	916.02	-72.08	26.61	24.66	10
-756.59	-182.13	657.47	-51.36	54.44	10.25	8
-523.93	-156.49	842.29	-59.51	-83.95	76.75	9
53.96	-177.49	875.73	-48.80	-75.07	71.99	10
-4.88	-196.78	871.09	-45.93	39.18	54.44	8
-233.40	-141.60	701.90	-53.38	48.61	44.19	8
-445.56	-293.95	708.25	-44.77	57.83	50.02	11
-348.63	-270.26	773.44	12.48	34.00	56.12	8
-570.31	-192.87	752.93	43.00	79.56	32.47	8
-788.82	-126.22	677.00	72.17	60.24	36.07	10
-759.77	-4.39	884.28	87.01	31.92	41.81	8
-342.77	-108.15	965.58	73.30	-63.42	22.31	9
-240.72	-306.88	788.57	14.16	-17.70	53.89	10
-562.74	-251.95	790.28	-21.12	28.87	85.54	8
-672.12	-266.11	850.59	-62.41	-46.23	105.65	8
-426.27	-430.42	1065.43	-49.38	-74.46	133.45	10
-216.06	-246.83	963.62	1.13	-50.93	149.17	9
-209.72	-315.67	932.86	-18.80	13.64	145.57	10
-242.19	-249.27	827.39	-7.66	104.58	134.74	8
-480.71	-235.35	774.41	24.44	124.45	127.14	10
-633.06	-212.16	719.73	65.28	61.13	186.98	8
-260.74	-84.47	664.55	55.60	35.13	160.89	11
-206.54	-172.12	637.21	54.78	61.10	75.96	8
-200.20	-81.54	726.07	72.45	59.08	39.83	8
-148.44	-159.42	899.66	84.05	80.90	-10.53	10
-265.63	-37.60	1001.22	103.85	113.86	-42.69	9
-539.31	-155.27	781.25	35.43	108.34	-77.27	8
-258.54	-326.42	637.94	47.52	89.48	-65.86	10
-490.97	-163.82	317.14	22.89	134.89	-33.20	8
-644.53	-327.88	490.23	19.32	94.67	23.50	10
-644.29	-290.28	497.31	43.52	33.87	106.20	9
-304.44	-173.83	839.11	26.82	26.92	143.80	8
-405.52	-149.66	1256.10	27.71	120.79	139.22	10
-933.35	-0.73	979.49	19.23	178.86	26.89	8
-993.16	-165.53	800.54	-44.01	127.87	13.06	10
-884.03	-234.13	741.21	-113.62	48.68	78.52	9
-726.32	-234.38	698.49	-128.85	37.17	93.11	10
-681.88	-156.98	659.91	-107.21	-0.82	45.72	8
-332.28	-194.58	767.58	-74.19	-28.81	53.56	8
-416.99	3.17	738.77	-21.48	5.71	55.02	10
-462.40	40.53	690.67	3.69	29.33	33.39	9
-593.51	-162.60	591.55	4.06	46.94	47.55	8
-541.75	-147.22	709.23	13.82	34.33	68.60	10
-659.42	-33.94	876.71	15.78	30.21	144.13	8
-629.88	-47.36	881.35	-17.09	0.12	181.12	8
-619.38	-122.80	931.64	-39.06	-7.39	180.27	11
-497.56	-220.46	930.91	-58.93	-36.77	162.14	8
-443.12	-367.43	823.00	-66.68	-43.30	204.19	8
-444.82	-300.78	714.60	-52.58	-45.81	238.68	10
-450.20	-260.01	686.28	-14.89	-44.25	189.24	9
-402.10	-258.79	727.54	-29.85	-24.41	131.10	10
-223.14	-157.96	681.64	-30.98	-12.85	111.94	8
-172.61	-192.63	810.79	-34.03	0.40	83.19	10
-241.70	-188.72	883.30	-9.28	26.03	110.57	8
-412.60	-124.02	936.04	10.93	12.51	134.83	9
-339.36	-207.76	986.57	12.54	10.35	185.52	10
-253.17	-142.58	690.19	-9.31	28.84	195.28	8
-349.85	-463.62	730.96	-0.46	39.28	185.61	10
-358.15	-288.33	720.46	60.06	12.42	183.62	8
-308.35	0.98	738.77	125.09	-2.26	101.14	9
-177.98	81.30	718.51	119.57	-20.63	-26.00	10
115.23	2.20	708.74	86.15	-9.83	-76.97	8
-52.73	-247.56	843.51	45.44	88.26	-72.57	8
-585.69	-226.81	940.92	35.61	129.43	18.07	11
-716.06	-205.81	884.03	-6.01	76.02	99.67	8
-690.92	-233.64	928.96	-33.20	31.19	103.30	8
-534.67	-107.42	849.12	-40.50	14.59	85.94	10
-195.56	128.66	699.46	-85.97	0.58	19.81	8
-274.17	-311.04	929.93	-99.49	50.26	4.88	9
-365.23	-193.60	864.99	-46.48	47.27	17.97	10
-404.05	-63.72	746.34	-51.51	64.30	52.86	8
-616.94	-146.24	777.10	-51.42	36.59	59.36	8
-327.88	-210.94	885.25	2.96	-39.49	59.33	10
308.11	-173.58	795.17	54.75	-57.53	100.95	9
494.38	-179.20	715.33	56.92	29.57	116.61	8
259.77	-397.95	1093.99	70.19	67.02	125.00	10
-233.15	-117.19	912.84	133.06	193.12	124.30	8
-796.88	-99.61	732.42	100.95	239.47	54.26	10
-908.69	-150.39	626.46	44.19	143.40	-15.66	9
-487.06	-406.49	670.41	-6.13	61.61	3.78	10
-524.41	-472.66	780.52	31.31	85.45	17.55	8
-657.71	-275.39	687.99	58.65	91.83	0.49	8
-907.71	-101.07	686.52	60.49	68.27	-49.01	11
-851.81	-192.87	766.36	21.85	-18.25	-55.57	8
-720.95	-127.20	687.50	18.52	-75.38	-36.68	10
-589.11	-99.12	699.46	-34.48	-83.10	22.03	8
-545.65	-100.59	919.19	-51.64	-79.68	59.02	8
-423.34	-137.45	954.35	-67.78	-109.25	94.06	11
-121.58	-162.11	871.34	-47.79	-134.09	97.20	8
-124.51	115.97	804.93	-43.46	-97.96	85.51	10
-212.89	-41.02	828.86	-83.74	-78.06	75.20	8
-143.07	-271.48	736.82	-53.38	-68.24	96.22	8
-39.55	-210.69	787.84	-23.32	-19.44	112.76	11
-194.34	-158.94	827.39	4.97	26.34	82.67	8
-31.49	-29.54	774.90	3.36	44.22	76.81	8
-71.53	-65.43	803.47	-14.77	78.83	56.98	8
-291.26	-200.20	671.39	-11.41	120.21	-0.03	10
-521.24	-263.92	615.72	0.82	100.31	17.94	9
-497.07	-294.19	685.06	35.61	77.27	11.90	8
-562.74	-246.58	781.98	68.97	66.53	39.22	10
-699.71	-230.71	935.06	67.50	21.85	50.23	8
-481.45	-58.35	900.39	68.63	-37.87	74.19	10
-364.26	-89.11	901.37	14.47	-20.48	61.19	9
-386.47	-114.99	888.67	-18.07	-2.26	49.56	8
-409.67	-197.75	922.85	-38.09	-9.12	70.22	8
-304.69	-407.23	999.76	-70.89	-14.86	119.14	10
-304.44	-405.52	870.12	-31.07	-13.43	116.46	8
-267.33	-326.42	771.97	-13.28	26.58	141.60	11
-88.13	-283.45	754.88	19.65	57.50	121.22	8
-168.95	-242.19	796.88	59.36	101.93	71.11	10
-503.42	-5.13	775.15	77.27	93.32	53.38	8
-350.83	-101.32	896.00	44.01	53.71	39.89	9
-180.91	-18.31	864.26	44.34	89.84	-3.05	10
-335.45	-56.40	904.54	25.05	126.40	-52.95	8
-592.29	-329.35	984.62	15.93	109.65	-22.40	8
-618.16	-0.49	591.06	44.25	40.80	40.59	10
-444.82	-309.08	560.79	-32.20	-12.36	108.52	9
-51.03	-472.17	759.03	36.53	21.00	102.57	8
-247.07	-243.41	595.95	68.79	78.46	124.91	10
-456.79	-204.35	782.47	57.71	66.50	167.14	8
-383.54	-130.62	867.92	61.25	43.03	172.61	10
-356.20	-68.12	1060.55	45.01	57.31	129.36	9
-297.36	78.37	975.10	-3.94	80.63	115.05	8
-372.80	-12.45	958.98	-71.50	106.90	78.70	10
-541.50	-118.65	813.96	-87.55	95.95	54.87	8
-492.68	-269.04	672.36	-108.28	47.73	8.70	8
-517.33	-396.48	657.47	-94.60	17.64	34.06	11
-347.17	-491.21	841.06	-66.77	-0.43	90.36	8
-363.28	-391.85	876.71	0.37	49.56	78.25	8
-498.29	-129.15	833.74	27.77	60.52	61.92	10
-408.94	-163.82	860.11	18.04	27.68	83.68	9
-351.07	-18.31	636.23	20.05	27.80	110.63	8
-466.55	-66.89	543.70	-11.23	15.63	104.31	10
-406.25	-144.29	577.88	-2.50	-7.81	138.12	8
-431.64	-62.74	687.74	26.73	-15.35	144.07	10
-374.02	91.31	729.00	41.11	-50.84	149.48	9
-26.12	46.14	922.12	11.29	-27.28	153.35	8
49.07	-178.96	1062.99	34.91	30.61	110.41	10
-98.14	-171.63	928.47	48.92	67.87	132.32	8
-223.39	-59.81	731.69	22.22	78.70	142.40	8
-125.73	-56.15	810.55	-4.64	93.75	92.16	11
-193.60	-168.46	899.41	1.86	107.18	37.20	8
-46.63	-56.88	781.49	0.31	132.14	75.10	8
-161.62	-210.45	794.92	-5.07	170.38	91.89	10
-569.82	-145.51	711.43	14.07	171.23	79.86	8
-624.76	-190.67	693.60	-34.85	146.51	66.19	9
-710.69	-308.35	787.60	-28.87	118.93	18.74	10
-727.29	-254.64	791.02	-49.87	56.98	5.80	8
-585.69	-316.16	916.50	-61.89	29.97	17.03	10
-418.70	-242.43	906.74	-62.87	9.22	38.94	9
-464.60	-236.08	907.96	-69.09	25.94	50.05	8
-413.09	-255.62	924.80	-40.77	10.56	45.17	10
-448.97	-200.68	901.61	-19.50	20.97	50.93	8
-478.52	-206.79	920.90	2.35	13.85	43.12	8
-394.78	-134.03	777.59	34.15	-3.88	39.46	11
-406.01	-99.61	596.44	37.26	-4.67	39.37	8
-395.02	-63.72	526.12	39.95	14.19	53.04	8
-419.92	-4.39	471.44	35.68	13.64	43.30	8
-344.24	-108.15	739.75	41.66	3.05	26.03	10
-357.91	-28.81	964.11	87.31	-0.79	81.42	9
-340.82	9.52	939.94	80.17	-30.03	133.58	8
-62.50	88.87	836.43	61.89	-40.16	126.83	10
57.62	-249.76	940.43	9.22	14.10	83.40	8
-236.82	-179.20	808.59	-7.11	83.44	83.13	8
-318.12	-200.93	826.42	-51.91	98.69	54.14	9
-391.36	-164.31	679.44	-85.48	93.57	24.14	10
-431.64	-369.63	725.83	-72.51	101.26	40.62	8
-545.90	-373.54	772.71	-27.50	116.33	75.90	10
-545.65	-371.58	787.84	42.79	118.04	51.30	8
-877.20	-450.44	464.84	105.96	97.96	50.99	9
-989.99	-419.19	382.81	118.84	-3.69	123.08	10
-752.44	-191.65	773.19	113.31	-62.38	125.34	8
-138.92	66.89	1161.87	101.53	-87.16	40.62	10
-166.75	188.72	1061.52	36.07	4.09	28.41	9
-184.33	-65.67	976.32	-38.02	41.96	83.86	10
-194.09	-79.35	828.13	-61.19	68.27	53.34	8
-347.17	-151.61	876.46	-75.23	71.20	37.29	8
-529.05	-211.43	872.07	-65.95	49.74	36.62	10
-383.06	-267.82	770.51	-43.67	4.00	-8.64	9
-510.25	-418.46	772.71	-5.86	35.52	-11.23	8
-602.54	-347.90	678.71	58.20	36.10	9.98	10
-560.30	-229.98	668.95	53.77	41.20	-5.46	8
-634.03	-281.98	845.95	41.29	66.77	-28.96	8
-640.63	-155.52	736.82	28.38	25.79	-27.28	11
-504.39	-216.80	774.17	-3.33	-48.92	15.41	8
-227.78	-140.87	842.04	2.72	-60.27	59.63	8
-201.17	81.79	765.87	10.65	-48.37	99.58	10
-320.31	78.12	739.01	14.59	-11.75	99.00	8
-555.91	-4.88	785.16	42.21	21.51	125.89	9
-658.69	22.95	711.67	39.89	-18.77	130.83	8
-591.06	-123.05	718.51	17.97	-61.80	133.42	10
-222.66	-321.04	846.92	-7.42	-88.68	143.37	8
-177.73	-195.07	911.62	-31.77	-5.37	133.88	10
-365.48	-234.13	888.43	-69.43	36.47	74.52	9
-428.96	-137.70	739.50	-73.85	12.18	35.77	8
-331.30	-266.11	782.23	-68.15	-0.52	37.63	10
-350.34	-190.67	705.32	-26.37	18.68	18.19	8
-629.88	-37.84	780.27	5.83	10.86	25.15	9
-582.28	-5.37	827.39	-12.79	-28.84	100.34	10
-244.87	-208.50	922.36	-10.53	-21.00	118.16	8
-272.22	-310.06	845.46	10.86	47.76	106.75	8
-344.73	-285.64	707.76	9.80	26.18	84.72	10
-243.41	-334.47	829.59	4.97	-16.17	113.95	9
-214.36	-232.91	803.47	36.10	-1.22	140.47	10
-419.68	-192.14	778.81	26.18	7.11	140.72	8
-376.46	-76.90	854.74	33.97	-4.82	121.00	8
-6.35	-190.67	894.53	55.42	8.82	69.49	10
-138.67	-221.92	909.67	94.97	88.17	28.87	9
-307.62	-171.14	888.92	68.60	100.89	75.53	8
-531.74	-74.95	782.47	18.86	74.62	105.26	10
-195.56	-319.58	932.37	-54.50	14.19	130.16	8
-135.74	-194.58	877.20	-27.65	80.63	112.43	8
-434.33	-232.42	941.16	-27.98	117.49	120.51	11
-469.48	-283.94	833.25	2.47	48.25	142.94	8
-285.64	-371.83	691.65	5.19	26.37	160.28	10
41.99	-367.92	691.89	54.87	39.89	157.56	8
-149.66	-198.73	576.90	60.88	99.64	148.38	8
-9.52	-290.28	834.23	27.62	92.71	182.77	11
165.53	-119.87	1032.23	129.82	174.29	68.42	8
-219.48	237.30	720.95	144.56	215.03	-18.19	10
-308.84	140.63	724.85	70.37	211.27	-82.06	8
-491.46	-89.36	688.96	18.46	215.94	-125.40	11
-954.59	-232.67	434.08	-32.65	195.89	-98.75	8
-961.91	-305.42	551.03	-45.26	120.33	6.59	8
-858.15	-277.34	744.14	28.29	32.47	7.48	10
-438.23	172.36	881.10	23.28	5.74	44.28	8
-517.82	177.73	650.88	2.87	26.86	100.46	9
-804.69	78.12	601.32	-21.97	-2.14	163.70	10
-566.65	176.03	621.09	-60.33	-77.42	220.18	8
-104.74	-243.16	891.60	-55.08	-55.69	181.34	8
15.87	-341.80	1049.80	-20.60	-8.30	157.53	8
-236.82	-230.71	832.03	36.10	98.85	130.71	9
-567.63	-211.18	763.43	5.77	121.00	38.97	10
-498.54	-271.00	712.89	23.96	56.73	-15.72	8
-328.13	-145.26	523.68	25.70	48.98	22.06	8
-627.93	275.63	636.96	6.65	33.05	76.48	11
-372.56	297.61	703.37	-60.85	-26.73	122.71	8
-399.66	-39.06	806.64	-74.77	-5.49	120.00	10
-417.48	-164.79	881.59	-40.83	-2.11	99.09	8
-284.42	-206.05	875.00	-24.54	13.00	94.02	8
-220.46	-311.28	905.52	-40.53	47.06	47.58	11
-329.59	-241.70	855.47	-51.51	87.62	5.34	8
-784.18	-220.70	667.72	-71.47	70.19	22.25	8
-929.93	-378.91	723.88	-54.41	-29.51	104.43	10
-828.86	-243.90	778.81	3.66	-74.46	125.24	8
-607.91	170.17	680.66	21.64	-127.90	148.71	9
-48.34	-91.55	805.91	-41.84	-128.85	148.93	10
115.72	-109.86	811.52	-41.93	-58.90	117.68	8
22.95	-188.23	810.79	-37.17	24.14	66.22	10
-55.91	-293.70	930.18	-16.45	39.46	32.26	8
-25.15	-219.24	833.74	4.85	43.09	5.25	9
-304.20	-364.75	715.82	-43.18	110.20	44.10	10
-646.00	-418.46	734.62	-48.55	80.72	66.22	8
-648.93	-367.43	882.32	-24.54	-16.20	75.65	8
-383.54	-171.14	986.08	-9.92	-39.83	77.24	11
-170.90	-173.10	959.72	-14.86	-1.56	76.35	8
-281.01	-218.75	924.32	11.29	56.85	86.79	8
-407.71	-98.63	806.40	46.60	54.23	104.43	10
-416.75	-75.20	780.52	41.26	23.28	91.71	8
-237.79	-61.77	792.72	33.02	12.30	60.30	9
-160.40	-253.17	952.88	0.12	6.53	6.56	10
-263.18	-300.78	900.39	-17.88	36.53	67.69	8
-312.26	-326.90	894.53	-43.43	45.04	101.29	8
-160.16	-255.86	833.98	-48.46	48.03	84.44	10
-69.34	-332.76	882.81	-43.88	92.83	42.79	9
-383.30	-230.47	783.69	-41.78	139.80	25.88	8
-583.01	-179.44	666.99	-48.83	118.44	49.41	10
-617.92	-143.07	669.68	-43.58	76.29	57.10	8
-635.99	-256.59	949.46	-19.50	60.15	50.75	10
-576.90	-153.08	737.30	36.90	16.30	19.53	9
-417.97	-117.92	719.97	40.37	-37.75	23.65	8
-170.41	-215.82	875.49	60.52	-44.28	82.03	10
36.13	-151.86	894.04	90.91	-14.01	99.70	8
51.03	-5.86	840.09	91.00	30.24	112.15	8
-123.05	-126.46	1006.59	62.84	90.45	120.45	11
-515.38	-203.37	880.13	52.06	120.70	79.41	8
-748.05	-249.02	839.11	52.95	70.43	83.80	8
-637.94	-272.95	817.38	25.94	22.58	108.92	10
-423.34	-299.80	784.91	3.36	19.47	93.72	8
-265.14	-330.08	781.74	21.00	6.71	86.09	11
-115.48	-226.32	835.45	24.60	34.67	111.02	8
-85.94	-227.78	969.48	29.51	79.56	47.24	8
-156.98	24.66	825.93	33.60	107.06	5.68	10
-539.79	-138.18	801.03	-14.13	158.94	-50.20	9
-694.34	-407.96	666.50	-16.02	110.87	-71.90	8
-877.20	-390.63	593.99	60.36	63.60	-33.97	10
-1000.98	-365.72	639.16	120.27	8.91	37.81	8
-732.67	-218.51	797.85	123.17	-37.08	40.83	8
-453.61	58.84	843.75	90.97	-72.24	31.34	11
-79.59	-41.75	888.43	1.86	-123.50	47.79	8
279.79	-127.93	929.69	-32.32	-91.61	105.83	8
176.51	-181.40	911.38	-26.28	17.67	82.03	10
-174.32	-35.16	713.62	-11.23	51.09	83.40	8
-348.63	-235.35	798.34	-15.69	67.84	81.18	11
-626.46	-135.74	660.40	26.58	68.57	119.78	8
-445.07	6.35	851.56	21.00	26.76	143.16	8
-408.69	-5.86	975.83	5.77	41.29	104.00	10
-309.33	41.50	869.63	-19.20	50.69	76.11	8
-315.67	-179.69	741.94	-55.79	79.25	31.37	9
-244.63	-256.59	577.39	-76.26	85.39	-7.84	10
-319.58	-322.27	552.73	-51.70	87.49	-30.76	8
-541.75	-322.51	492.43	12.57	77.55	-7.57	8
-986.82	24.17	554.20	101.23	52.37	51.70	11
-537.35	253.17	914.79	107.45	-39.46	42.51	8
-155.27	-25.88	966.55	16.97	-67.44	16.11	8
-55.91	-173.10	883.06	-20.72	-1.95	97.29	10
-141.85	-422.85	931.64	-33.63	39.55	103.76	8
-361.57	-448.49	988.53	-34.91	93.11	72.36	9
-495.85	-342.29	819.82	17.36	64.97	55.57	10
-525.63	-163.33	673.10	9.40	22.89	135.74	8
-502.20	-160.89	741.94	19.96	7.57	186.00	8
-340.58	-160.40	700.93	29.97	14.77	185.42	10
-243.41	-153.56	668.21	44.46	52.52	158.60	9
-433.59	103.76	875.00	84.96	54.75	100.98	10
-108.15	136.72	895.75	32.59	58.81	27.44	8
-170.65	43.46	846.19	-30.82	134.52	-52.28	8
-611.82	-1.71	628.66	-33.51	110.11	-78.61	10
-645.02	-190.67	533.94	-16.02	9.58	-26.15	9
-393.55	-17.58	657.96	-35.22	-9.74	32.47	8
-432.13	-123.78	824.46	-29.42	6.53	-9.52	10
-469.24	-153.56	957.52	-19.53	2.29	13.21	8
-203.61	-371.09	1053.22	-23.38	19.78	66.83	8
-339.60	-242.92	825.68	3.05	91.83	53.89	11
-523.44	-438.72	920.17	29.94	107.27	-6.13	8
-535.89	-381.84	851.32	106.48	76.05	-1.65	8
-751.22	-118.65	504.15	105.19	51.97	41.90	10
-666.75	10.50	416.75	60.91	-11.90	125.61	9
-470.70	-243.41	674.07	11.05	-40.50	154.94	10
-310.79	-309.81	780.76	38.94	-25.33	191.19	8
-176.27	-264.16	821.29	44.80	39.40	203.80	8
-328.37	-133.54	816.16	39.98	72.75	202.88	10
-433.35	-11.96	710.69	-19.41	45.41	189.51	9
-331.30	-230.22	817.87	-77.64	-18.80	208.01	10
-36.38	-50.29	976.07	-41.69	-22.86	167.02	8
-103.52	138.18	808.11	-36.10	34.03	94.24	8
-268.55	52.73	824.46	-41.93	25.91	81.09	10
-56.15	-13.43	751.46	-46.33	44.71	54.11	9
-223.88	-100.34	761.96	-68.66	124.76	-8.70	8
-413.09	-344.97	823.24	-68.73	132.84	-7.35	10
-521.24	-474.37	883.06	-22.98	133.30	20.84	8
-764.40	-370.12	662.11	4.52	128.36	34.33	11
-896.24	-246.58	754.15	-11.81	51.64	55.73	8
-629.64	-132.08	799.80	-21.55	-43.85	85.30	8
-268.31	54.44	734.62	-41.14	-69.37	104.89	10
-228.76	12.94	825.20	-64.94	-52.98	91.00	8
-102.78	-84.23	739.75	-43.21	-38.76	93.90	9
-46.88	9.03	702.64	-15.72	16.05	133.15	10
-393.80	130.37	819.82	-39.64	80.02	93.96	8
-409.91	116.94	855.71	-95.79	50.81	24.26	8
-312.26	59.57	785.16	-166.99	32.23	-13.31	10
-247.07	-161.62	845.95	-191.56	24.26	-15.08	9
-204.10	-357.42	851.56	-209.11	18.22	27.16	8
-215.58	-468.02	839.36	-199.52	39.25	69.21	10
-274.90	-585.94	987.79	-149.02	98.08	57.68	8
-406.25	-534.91	985.35	-83.89	128.75	33.36	10
-549.80	-399.66	847.90	-55.45	118.29	33.08	9
-593.02	-483.89	777.59	-30.85	104.00	50.11	10
-939.70	-491.70	835.21	19.74	39.00	82.61	8
-876.46	-193.36	750.00	68.73	-75.20	137.88	8
-525.63	-247.07	900.15	65.67	-161.93	94.15	10
119.87	-448.49	1175.05	128.33	-86.00	102.72	9
360.35	-281.74	1003.42	146.88	-5.10	121.19	10
-225.10	-180.18	939.21	120.91	102.17	111.54	8
-346.19	14.89	874.02	69.15	95.34	102.20	10
-528.56	-82.52	921.63	2.26	115.08	73.46	9
-714.11	68.12	754.39	-90.15	59.54	48.43	10
-705.81	-219.48	779.30	-117.19	4.27	41.05	8
-298.10	-344.24	750.49	-118.26	-61.37	31.77	8
-251.46	-498.54	1057.86	-52.89	-29.21	97.56	10
-11.23	-239.75	1038.09	3.23	-11.96	128.66	9
102.05	-236.08	1005.13	-48.13	85.75	95.09	10
-187.26	-459.47	912.84	-54.60	133.82	41.38	8
-560.06	-360.84	818.60	-66.89	101.32	32.99	8
-544.92	-256.35	873.05	-141.08	17.97	72.75	10
-390.87	-266.11	993.90	-215.52	29.48	93.35	9
-596.19	-389.16	1037.60	-229.37	53.92	47.12	10
-625.73	-313.96	961.18	-274.44	5.86	55.66	8
-198.24	-371.83	957.52	-300.93	-6.59	34.79	10
-60.55	-849.61	1067.38	-280.46	39.22	11.54	9
-67.38	-635.01	799.32	-199.95	137.12	29.85	8
-611.82	-984.13	1009.28	-82.09	163.70	-12.42	10
-758.30	-798.83	875.00	127.32	62.19	-5.98	8
-643.80	-677.49	961.67	245.94	-3.42	33.66	10
-280.52	-297.12	829.83	260.89	8.18	41.72	9
-434.81	-321.78	926.76	143.83	83.16	26.25	8
-525.63	-505.62	1101.07	32.32	37.29	-6.23	10
-24.17	-481.93	1135.01	-7.45	16.27	12.24	8
-139.40	-306.88	1035.16	-57.10	77.91	5.92	10
-547.61	-295.17	944.09	-97.63	70.04	0.55	9
-590.33	-454.83	854.98	-122.53	32.65	37.41	8
-682.62	-539.06	1020.02	-102.02	-5.34	83.07	10
-529.54	-703.61	1174.32	-86.00	-83.07	134.64	8
-404.79	-722.17	1173.34	-77.94	-108.49	144.23	10
-53.71	-757.08	1028.56	-38.82	-54.17	76.93	9
65.67	-687.50	916.75	-17.06	-7.54	47.09	10
-67.38	-761.23	1036.62	12.48	81.39	20.23	8
-557.62	-854.25	942.14	126.28	115.57	48.13	8
-655.03	-679.93	864.99	220.06	64.82	159.85	11
-631.59	-325.93	912.11	213.29	14.80	170.17	8
-532.96	-396.00	1072.51	174.93	-7.05	135.56	10
-266.85	-471.92	1065.92	125.92	-50.05	122.56	8
112.30	-387.21	840.58	49.80	12.70	85.91	10
-256.10	-663.33	677.73	-16.11	134.12	-6.20	9
-643.80	-823.73	694.58	25.73	115.30	0.95	10
-451.90	-555.66	586.43	56.27	103.18	105.87	8
-552.00	-368.16	934.81	40.50	136.57	61.71	8
-691.16	-117.43	1343.99	73.30	26.00	65.92	10
-197.02	-181.15	1315.92	-10.80	-18.62	87.86	9
-214.11	-525.15	1149.41	-29.63	44.77	16.48	10
-207.52	-512.94	1014.65	1.43	84.17	-8.48	8
-423.58	-469.24	867.43	-9.12	88.53	1.50	10
-607.91	-474.61	842.77	-11.11	65.43	101.90	9
-719.97	-268.07	820.56	25.54	42.05	162.32	8
-695.56	-24.66	952.88	10.50	-51.51	150.30	10
-424.07	9.77	1091.31	-146.30	-97.75	148.13	8
26.12	-385.99	1297.36	-202.67	-56.64	128.45	8
-82.03	-598.14	1040.53	-259.86	53.13	66.59	11
-273.93	-754.15	794.43	-257.72	112.73	43.58	8
-489.75	-902.83	816.65	-190.67	85.39	30.12	10
-415.28	-752.20	1021.24	-92.44	31.65	70.83	8
-385.99	-695.80	1089.36	-12.79	24.08	121.00	10
-564.21	-507.32	1089.36	13.43	14.31	128.39	9
-439.45	-606.93	1176.03	15.69	-25.79	112.06	10
-198.97	-590.82	1029.54	43.33	8.09	63.81	8
-207.03	-529.30	925.78	21.24	66.35	34.82	10
-326.90	-666.26	901.37	-0.98	85.60	48.34	9
-341.06	-654.05	931.88	-18.16	71.41	69.98	8
-493.41	-706.54	1084.23	-20.17	57.13	75.68	10
-525.39	-511.47	997.07	-8.15	16.30	118.32	8
-494.14	-365.23	983.15	-36.93	-5.43	153.41	8
-408.45	-430.42	997.31	-95.73	-16.78	121.61	11
-305.18	-444.34	1011.72	-172.30	10.53	116.12	8
-223.39	-697.02	1088.13	-191.89	36.62	108.43	10
-343.75	-939.21	985.35	-158.29	78.67	87.86	10
-317.38	-811.04	954.10	-112.76	60.82	61.25	8
-301.51	-907.71	1059.08	-57.80	41.29	31.83	9
-427.25	-844.48	1098.39	4.00	29.08	34.70	10
-469.73	-847.17	1135.01	52.43	-5.52	49.10	8
-386.47	-653.81	1075.68	61.13	-13.18	59.39	10
-176.03	-647.22	1075.44	56.27	11.75	54.72	8
-263.43	-756.84	940.43	67.93	82.70	36.38	9
-383.06	-731.69	909.91	62.74	97.72	50.05	10
-395.02	-722.41	943.36	46.57	75.68	75.68	8
-426.03	-700.44	1046.88	37.72	64.94	75.07	10
-500.49	-703.37	1087.65	31.98	32.84	77.18	9
-422.85	-585.45	1057.13	10.41	7.08	86.76	8
-306.64	-551.03	988.77	-24.32	8.15	90.36	10
-280.76	-597.90	1009.77	-58.44	36.32	89.66	8
-314.70	-739.75	996.34	-59.33	50.84	97.75	10
-289.06	-649.17	970.21	-42.91	64.85	86.40	9
-375.98	-726.81	1062.74	-30.00	78.28	67.23	8
-443.12	-767.33	1107.42	-17.33	60.00	76.90	10
-419.68	-720.21	1092.77	-4.33	36.99	86.24	8
-383.79	-600.34	1044.92	-30.82	34.09	87.25	10
-343.75	-548.83	1033.45	-57.71	46.97	82.28	9
-329.59	-773.19	1061.28	-94.79	68.39	63.69	8
-336.67	-780.03	978.52	-80.90	91.25	57.56	10
-350.59	-753.17	984.62	-86.46	97.93	68.45	8
-368.90	-675.05	924.56	-119.93	103.79	83.16	11
-516.36	-789.55	1072.75	-142.64	93.90	95.21	8
-413.82	-687.74	1018.80	-158.14	63.17	119.75	10
-427.98	-927.73	1058.84	-183.14	56.03	124.60	8
-364.26	-1082.03	1035.64	-118.62	68.12	117.80	10
-423.10	-909.67	948.49	-26.37	82.18	101.26	9
-452.15	-972.17	985.35	19.04	84.90	108.86	10
-468.99	-931.15	981.45	45.53	83.28	118.16	8
-519.78	-904.30	1063.96	54.63	81.67	126.46	10
-501.95	-956.30	1033.20	84.08	73.03	134.25	8
-543.21	-856.93	839.11	119.57	68.94	130.22	11
-524.17	-873.54	932.13	120.61	59.42	118.50	8
-571.29	-803.47	978.52	133.58	58.96	112.27	10
-592.77	-774.17	1006.84	115.88	45.17	125.37	8
-536.87	-813.23	1065.67	133.39	37.60	134.31	11
-508.06	-708.25	950.20	138.37	43.30	130.55	8
-592.77	-601.56	940.19	105.62	43.67	119.20	10
-510.25	-593.51	1018.31	72.78	22.58	114.93	8
-464.36	-506.84	995.61	39.25	20.39	103.67	10
-542.24	-653.32	1034.67	2.75	25.18	95.52	9
-495.36	-615.97	999.76	-3.48	19.65	77.79	10
-459.47	-603.27	982.67	-0.52	23.28	70.43	8
-404.05	-694.09	1039.55	3.33	31.10	69.73	8
-472.41	-725.34	1040.53	27.37	45.32	71.01	10
-487.30	-743.65	1011.23	59.94	37.14	84.78	9
-466.55	-675.54	935.79	85.42	43.03	98.88	8
-545.41	-748.29	981.45	94.24	43.24	97.93	10
-603.03	-672.85	959.47	99.43	25.36	98.69	8
-488.28	-535.40	939.94	92.41	11.60	98.66	8
-479.00	-574.46	996.34	81.76	21.64	84.44	11
-460.21	-549.56	978.76	93.08	25.73	78.22	8
-420.90	-576.42	989.50	106.02	25.15	79.99	10
-396.97	-636.96	1018.55	115.30	44.25	96.31	8
-517.58	-654.79	968.75	137.45	43.37	114.01	9
-510.25	-530.52	843.26	165.83	32.07	131.13	10
-498.54	-505.37	862.30	152.62	23.62	127.04	8
-510.99	-421.88	893.80	136.11	14.80	115.72	10
-459.47	-386.47	847.17	126.46	10.04	104.19	8
-479.98	-368.16	906.01	93.69	10.86	84.78	11
-459.23	-240.97	870.85	63.08	4.64	78.70	8
-454.35	-367.43	937.99	56.40	-0.12	65.28	10
-456.30	-416.75	974.12	78.06	-6.77	62.56	8
-385.50	-470.46	999.51	100.71	-5.65	66.31	8
-400.39	-426.03	929.69	121.77	19.90	77.67	11
-487.79	-665.53	950.68	138.82	30.43	59.81	8
-579.35	-499.27	665.77	235.93	22.31	48.37	8
-609.38	-482.67	704.59	257.35	-5.28	41.05	10
-513.92	-282.96	674.80	258.09	-5.98	43.73	8
-584.23	-102.54	734.62	240.81	-19.35	51.67	11
-451.66	-100.83	690.67	221.47	-55.57	74.04	8
-513.18	108.40	633.79	205.32	-59.63	95.49	10
-515.14	201.66	716.31	95.21	-99.55	122.89	8
-278.81	80.08	969.97	35.03	-108.25	125.49	9
-99.61	-80.08	989.50	-36.41	-87.01	101.56	10
-30.03	4.64	871.83	-81.02	-33.42	117.80	8
-28.56	-138.18	904.05	-115.72	12.82	113.86	8
-149.17	-225.34	943.85	-104.95	49.84	68.51	10
-464.36	-256.35	922.85	-80.29	47.27	56.37	9
-416.26	-201.90	935.30	-65.09	-0.46	55.24	10
-125.24	-321.29	971.92	-94.21	11.38	47.58	8
-346.19	-278.56	773.44	-51.73	62.16	17.52	8
-451.66	-188.23	727.54	-33.17	20.78	9.92	10
-333.50	-175.05	767.09	-28.93	2.23	18.22	9
-282.23	-104.49	840.58	19.50	7.02	36.93	8
-346.68	-68.12	950.20	24.32	18.59	-5.92	10
-421.39	-104.74	924.32	29.02	25.18	-2.44	8
-513.18	-130.62	961.91	18.92	11.78	2.96	8
-409.67	-122.07	892.09	-0.15	-6.13	-1.92	9
-391.85	-212.16	823.49	-26.28	-5.40	-7.45	10
-396.48	-315.43	882.08	-32.35	-21.36	26.40	8
-276.37	-214.36	729.98	-8.33	-29.51	42.66	8
-237.55	-381.35	810.06	-0.24	-26.55	52.03	11
-238.53	-246.09	674.07	35.00	-14.13	110.41	8
-123.54	-303.22	867.68	26.79	-25.94	104.80	8
-121.09	-262.94	862.06	42.63	17.40	86.33	10
-237.55	-231.93	837.89	33.94	32.71	71.17	8
-215.82	-165.28	880.37	22.74	28.20	71.26	11
-226.56	-145.75	976.56	-15.50	47.76	56.46	8
-333.01	-276.12	898.93	-34.27	63.90	16.05	8
-390.87	-152.34	735.35	-56.43	43.37	-8.39	10
-396.00	-279.30	825.68	-56.64	26.09	-7.57	8
-403.56	-319.34	956.79	-49.35	8.91	-15.20	9
-312.50	-332.52	961.67	-47.21	7.02	2.75	10
-287.11	-445.07	969.73	9.25	75.29	2.62	8
-532.71	-425.78	870.12	50.11	112.61	-34.97	8
-915.53	-263.18	858.64	139.74	34.48	-57.40	10
-394.29	-149.90	1008.30	130.04	-96.56	16.05	9
-39.79	-78.12	781.25	116.58	-78.06	71.84	10
-191.89	-164.06	698.24	80.96	-14.65	3.60	8
-344.48	-284.42	751.22	77.82	-71.29	-5.10	8
-84.72	-150.39	665.53	85.91	-100.83	32.81	8
-39.06	-152.34	744.14	63.60	-39.40	87.43	11
-231.45	-64.21	916.50	75.74	-0.09	73.18	8
-269.04	-31.01	942.87	45.04	29.82	57.62	8
-450.93	-191.89	953.61	19.04	43.27	40.56	10
-562.01	-332.03	868.41	5.89	15.75	45.87	9
-229.00	-264.16	779.05	-23.74	-20.84	77.27	8
-69.58	-249.51	874.76	-49.84	26.43	64.12	10
-199.71	-217.04	804.93	-33.72	57.56	67.87	8
-408.45	-204.35	758.79	-24.23	36.59	83.62	8
-177.25	-97.90	932.13	-41.50	17.46	68.27	11
-335.21	-138.67	911.87	-37.69	62.04	24.02	8
-403.08	-204.59	921.63	-1.50	41.87	29.66	8
-301.03	-167.24	812.50	-1.43	38.73	47.55	10
-315.67	-186.04	802.98	-22.58	40.07	73.12	8
-409.91	-339.60	867.19	-19.13	44.04	47.27	9
-304.69	-143.31	798.34	27.37	16.63	15.41	10
-263.18	-92.04	794.19	10.93	35.43	-3.51	8
-387.94	-209.96	944.09	16.24	45.14	3.69	8
-497.80	-238.28	940.67	19.32	40.56	44.59	10
-212.40	-169.43	922.12	18.37	28.78	42.63	9
-339.84	-209.23	929.69	-18.71	50.48	36.87	8
-564.45	-216.06	771.97	-52.28	-43.79	70.86	10
-114.26	-479.74	918.21	-54.53	-60.52	107.85	8
13.18	-420.41	872.80	-0.03	41.20	162.11	11
-312.01	-261.72	941.16	32.75	98.66	149.63	8
-325.20	-157.47	901.12	46.36	61.52	184.30	8
-253.91	-129.64	824.46	56.12	41.08	204.80	10
-64.70	-216.06	727.05	46.42	43.09	185.61	8
-148.44	-201.90	841.80	46.69	95.25	127.99	11
-310.06	-54.93	897.46	6.68	103.82	94.21	8
-241.46	-227.54	901.12	-21.30	95.61	86.18	8
-259.28	-103.27	816.41	-19.07	120.30	35.77	10
-570.80	-230.47	811.04	-35.13	102.63	24.02	8
-431.88	-312.74	890.87	-8.58	53.38	48.80	11
-397.71	-134.52	841.80	-5.22	85.08	78.49	8
-603.03	-196.04	767.09	3.02	89.20	43.79	8
-528.56	-147.46	635.25	17.52	36.29	45.23	8
-100.83	-132.57	769.78	20.17	-9.92	91.55	10
-316.41	-16.11	667.24	-20.02	38.45	82.06	9
-268.31	60.55	633.79	-44.71	4.70	56.76	8
-130.13	-167.48	837.89	-29.21	0.76	37.99	10
-4.64	-231.93	961.67	18.37	25.97	65.46	8
-190.19	-256.84	970.21	-7.08	66.89	121.37	8
-288.09	-140.14	794.43	-30.85	98.79	143.37	11
-323.97	-128.17	789.79	-68.15	116.00	71.08	8
-468.51	-360.35	862.55	-62.90	118.26	56.40	8
-829.59	-277.34	619.38	-45.62	105.38	72.66	10
-584.47	-150.63	724.12	-14.74	14.07	55.45	9
-397.22	-328.86	893.07	23.56	-3.91	26.12	10
-271.73	-111.57	827.88	68.02	-22.92	71.56	8
-184.08	-133.79	918.46	71.44	-4.88	97.75	8
-221.44	-78.12	955.81	67.47	-6.87	85.05	10
-113.04	-68.12	986.82	57.56	2.44	77.82	9
-271.48	-146.00	909.42	28.02	45.07	106.17	8
-265.63	-65.19	818.36	-0.46	50.02	81.76	10
-419.19	-277.83	916.99	-28.08	44.31	83.56	8
-225.59	-326.42	983.15	-17.09	23.71	140.08	8
-130.62	-58.35	702.88	-15.72	46.36	130.31	11
-191.41	-319.09	814.21	-35.06	57.19	114.41	8
-139.89	-357.18	920.17	-2.11	70.43	126.50	10
-253.42	-248.78	1051.03	16.78	102.17	100.40	8
-305.18	-237.06	809.33	5.16	134.31	-3.75	8
-534.67	-330.08	443.60	-17.24	202.39	-92.41	11
-1002.69	-641.60	561.77	58.93	174.19	-96.77	8
-1224.12	-68.85	487.79	262.73	11.51	-45.87	10
-791.50	373.05	502.44	159.00	-119.75	41.02	8
-0.24	179.44	919.43	48.16	-98.72	51.61	11
-221.44	-212.65	1124.02	-13.03	-98.27	84.05	8
-138.43	-72.51	985.35	18.16	-114.90	113.31	8
-83.74	-174.32	962.40	-11.63	-54.66	86.70	10
-210.69	-274.90	915.28	-23.41	0.61	134.12	8
-336.43	-416.99	780.76	-0.95	14.16	176.85	9
-212.40	-372.80	821.53	44.65	-5.10	237.15	10
-285.16	-90.82	746.09	52.70	9.46	229.95	8
-251.71	-122.56	853.76	8.51	12.27	163.73	8
-61.52	-39.31	868.90	12.33	59.33	63.87	10
-137.21	154.30	710.69	-3.42	77.64	-2.44	9
-218.26	-325.44	589.60	-48.22	82.46	-96.19	8
-319.58	-361.33	335.69	7.66	109.95	-63.93	10
-446.78	-233.89	298.58	1.65	119.87	-15.53	8
-413.33	616.70	1145.26	-14.71	53.80	5.40	8
-223.14	-185.30	1041.75	-44.43	23.71	67.32	11
-365.48	-192.14	1010.25	35.71	65.12	25.91	8
-376.22	-136.72	787.84	50.87	52.06	26.98	10
-285.89	-149.66	667.24	-2.87	37.48	40.80	8
-370.36	-250.73	660.89	-10.13	33.17	41.47	8
-401.86	-227.05	779.05	-0.31	18.25	69.58	11
-568.36	75.44	715.33	66.96	6.56	91.46	8
-521.00	164.55	825.93	26.00	8.51	120.03	8
-396.48	-43.21	1074.71	9.28	20.66	100.07	10
-472.41	-57.13	901.86	-11.54	31.28	72.33	9
-253.42	-273.19	717.29	-50.02	19.13	64.85	8
-274.17	-239.50	587.89	-58.72	58.01	34.61	10
-439.45	-323.00	702.88	-49.93	26.67	27.95	8
-379.88	-305.66	837.16	-25.39	-9.40	50.75	8
-164.79	-17.58	915.28	31.04	-3.78	65.31	11
-271.00	-217.77	1132.08	8.97	48.92	48.34	8
-416.26	-315.92	813.48	23.16	64.54	83.28	8
-519.53	-59.08	502.93	-26.92	-5.86	123.96	10
-90.58	-538.09	788.09	-37.51	-15.26	144.62	8
41.50	-327.88	922.12	59.27	118.26	145.75	9
-442.14	49.32	754.15	105.71	164.64	107.64	10
-552.73	-31.25	632.57	20.94	85.48	108.61	8
-436.52	-143.80	642.09	-56.40	17.82	121.61	10
-236.82	-209.23	742.68	-60.21	15.35	113.68	8
-253.91	-192.87	811.28	-69.98	37.02	64.21	11
-429.44	-408.69	1001.95	-42.24	66.44	26.28	8
-331.79	-217.53	976.56	23.77	80.35	2.38	8
-336.91	-199.46	920.17	25.02	96.89	-38.76	10
-549.32	-475.59	755.37	10.13	96.47	-23.96	9
-675.29	-284.42	613.77	44.53	50.81	37.14	8
-593.75	-208.25	791.75	48.52	6.29	49.93	10
-435.06	165.04	550.78	62.96	-29.08	68.45	8
-216.55	157.47	595.95	-22.37	-17.09	66.10	8
-272.22	47.12	683.11	-55.36	-0.55	70.53	11
-156.01	-14.89	856.45	-63.84	-2.08	104.80	8
-139.89	187.50	839.84	-79.50	57.83	46.39	8
-278.08	-74.95	924.07	-111.05	106.78	-21.58	10
-626.46	-371.34	751.95	-79.16	109.53	5.31	8
-850.10	-260.74	553.96	-54.14	25.02	67.57	9
-497.31	-207.03	735.35	-13.37	-74.80	80.44	10
-121.58	-1.22	756.84	16.45	-77.42	94.27	8
-150.63	83.50	801.51	-11.05	-41.78	110.08	10
-192.87	22.46	1063.96	-44.53	-47.61	108.09	8
-65.67	-101.81	1086.91	-78.67	3.17	111.33	9
-356.45	-97.90	856.93	-141.14	72.02	96.44	10
-512.70	-292.72	806.15	-214.26	24.63	94.51	8
-426.76	-339.84	831.79	-223.48	-22.67	126.56	10
-302.49	-226.56	835.69	-227.63	-39.49	103.73	8
-209.23	-472.17	1101.07	-225.19	-25.33	88.68	11
-125.73	-431.15	1094.24	-155.70	5.98	80.93	8
-76.17	-488.77	1052.49	-91.61	41.56	64.45	8
-225.59	-534.18	1043.95	-20.63	72.51	45.17	10
-237.06	-533.20	991.46	24.08	74.01	33.63	9
-386.72	-549.07	1050.78	26.46	68.91	21.06	10
-401.12	-322.02	893.07	-2.72	60.88	0.58	8
-577.39	-332.76	908.69	-87.95	49.50	-3.81	8
-521.48	-372.80	1000.73	-175.11	-10.04	30.58	10
-382.57	-523.44	1113.28	-202.76	-31.68	45.50	9
-146.24	-463.87	999.27	-230.41	-1.07	49.56	10
-150.39	-552.49	947.51	-226.56	24.93	35.58	8
-57.62	-457.03	810.55	-204.22	35.68	-3.33	8
-324.22	-903.81	801.76	-177.22	98.79	-28.17	10
-481.93	-814.45	621.58	-30.82	126.28	10.07	9
-489.75	-569.82	486.57	51.91	155.27	-8.76	10
-920.90	-547.36	1406.25	123.17	60.03	19.32	8
-175.54	-135.99	1234.86	140.17	-82.03	103.82	10
-77.15	-656.49	1202.88	116.42	-5.43	24.38	9
-279.30	-741.46	996.58	120.21	43.18	-45.10	10
-362.79	-604.98	946.04	79.65	27.34	-12.88	8
-352.29	-615.97	982.67	60.49	-0.27	49.93	8
-364.75	-481.45	842.04	67.32	4.03	73.91	10
-571.29	-483.64	914.79	96.25	-10.44	109.92	9
-458.25	-541.26	1070.07	111.60	-57.43	120.42	8
-280.27	-485.60	947.27	122.59	-43.43	124.54	10
-254.88	-403.56	829.35	72.17	-23.74	86.61	8
-203.13	-469.24	861.57	32.75	-3.81	74.19	10
-196.04	-395.26	924.56	2.14	16.02	41.56	9
-193.36	-367.92	981.69	-58.29	8.33	23.32	8
-204.10	-470.70	1041.99	-69.12	-5.71	40.19	10
-209.23	-445.31	1043.46	-31.74	10.89	68.57	8
-307.13	-469.73	1069.09	-0.64	13.28	66.71	11
-253.91	-229.25	983.64	24.17	0.58	74.46	8
-83.50	-209.23	1074.95	-61.13	12.76	61.86	8
-131.10	-356.45	1152.83	-145.02	50.60	38.82	10
-250.73	-387.21	1128.91	-204.44	56.24	50.69	8
-304.20	-514.16	1066.89	-221.04	52.98	55.54	11
-367.92	-715.82	1077.88	-238.65	30.70	72.14	8
-309.81	-700.44	893.55	-174.32	2.84	89.20	10
-213.62	-627.20	967.77	-168.91	-4.36	84.11	8
-175.54	-669.68	994.38	-138.12	13.95	67.66	8
-182.13	-895.02	1012.70	-69.09	50.26	72.36	11
-219.73	-737.55	1041.26	-40.25	54.20	72.54	8
-288.09	-690.43	1042.48	12.24	57.74	75.93	10
-336.91	-774.41	1051.03	69.27	35.49	74.19	8
-362.79	-736.33	1043.95	145.69	29.30	67.02	10
-384.52	-679.93	1028.81	172.09	16.08	68.36	9
-347.66	-598.63	1066.41	148.19	-6.04	71.08	10
-179.69	-605.47	1063.23	147.61	4.21	61.16	8
-286.87	-561.77	977.05	127.23	32.20	36.07	8
-242.92	-698.00	989.50	123.75	17.61	46.60	11
-98.88	-674.80	979.49	107.12	12.08	67.54	8
-125.98	-720.46	1033.20	120.42	29.24	73.82	10
-208.01	-519.04	1008.79	125.64	22.74	64.33	8
-226.56	-445.31	963.13	85.57	19.68	74.68	10
-249.02	-419.43	957.52	68.39	25.05	81.51	9
-272.71	-247.07	956.54	23.80	34.94	68.60	8
-219.73	-339.60	1017.33	-30.55	35.16	28.87	10
-134.03	-364.99	973.88	-34.24	39.86	18.68	8
-165.53	-504.64	1043.46	-58.87	64.51	15.66	8
-358.89	-584.23	1108.64	-29.51	78.31	47.03	11
-483.15	-624.27	1109.38	28.75	68.21	70.59	8
-441.89	-531.01	976.56	82.76	18.16	67.99	10
-328.37	-599.85	1013.92	90.09	-24.96	57.13	8
3.17	-728.52	1007.81	109.25	-7.42	61.58	11
21.97	-742.43	970.46	148.96	65.34	83.37	8
-448.73	-410.64	837.89	179.72	81.05	130.89	8
-142.33	-432.13	1087.16	138.76	-0.43	146.61	10
5.37	-380.13	1054.93	113.25	39.31	118.50	8
-91.55	-441.41	986.82	102.42	70.07	104.49	11
-339.36	-400.39	941.41	77.15	90.70	114.78	8
-320.56	-428.96	896.73	44.10	64.70	140.29	8
-87.89	-354.25	928.71	42.33	57.43	163.42	10
28.08	-366.46	979.74	44.28	117.10	142.52	8
-166.26	-311.04	1059.08	46.75	142.00	120.82	11
-372.80	-114.75	851.81	36.99	111.51	101.04	8
-224.85	-270.51	997.80	12.66	50.54	109.04	10
-131.35	-244.14	921.63	11.11	74.37	79.96	8
-374.51	-365.23	889.40	14.34	125.70	77.55	8
-464.84	-384.28	897.46	27.65	113.68	124.63	11
-451.17	-274.90	808.11	30.12	84.32	125.98	8
-289.79	-340.33	839.84	23.74	29.02	101.68	10
-197.75	-476.56	934.08	29.36	26.92	120.76	8
-296.14	-320.80	790.04	68.66	24.57	122.74	11
-148.68	-188.48	918.21	86.09	44.71	106.45	8
-236.08	-77.88	833.25	68.21	101.99	48.74	10
-572.75	-22.22	750.00	46.91	96.50	38.82	8
-329.35	-93.75	692.87	8.06	27.34	47.67	8
-44.43	-11.72	899.41	-2.93	23.19	22.71	9
41.99	-142.82	1010.74	-13.49	76.02	23.19	10
-183.84	-200.68	1072.27	4.00	107.51	55.21	8
-368.90	-180.91	973.63	-20.72	109.41	75.23	8
-442.14	-301.76	801.27	-35.74	75.16	66.19	10
-387.70	-367.68	891.11	-36.47	70.98	42.63	9
-504.15	-224.12	802.98	-28.41	72.39	30.67	10
-724.85	-295.17	849.37	-45.23	42.18	49.22	8
-408.45	-278.56	888.18	-39.64	-17.76	110.05	8
-146.97	-335.69	1065.19	8.18	-31.46	91.98	10
-40.77	-244.87	972.90	56.95	-21.39	118.41	9
95.46	-223.14	952.15	40.07	39.43	154.60	10
-47.36	-255.86	979.00	27.10	84.29	149.41	8
-322.75	-343.99	950.44	8.85	94.36	91.86	8
-287.84	-125.98	760.25	-8.06	73.46	99.24	11
-157.71	-315.19	921.63	-61.07	66.35	85.51	8
-200.20	-358.15	930.42	-58.26	87.95	81.09	8
-228.52	-379.64	962.16	-49.96	108.03	85.60	10
-237.30	-307.86	884.28	-31.56	162.51	12.24	8
-592.77	-547.12	780.76	-9.31	221.47	-53.92	9
-1311.04	-616.46	537.35	84.05	190.92	3.60	10
-1387.94	-687.50	687.50	213.20	-19.59	64.61	8
-700.68	-125.00	706.79	252.14	-73.64	85.02	10
-387.70	134.28	896.24	195.31	-74.46	77.27	8
-318.36	-72.27	1001.71	73.30	-82.82	102.26	11
-288.33	-80.08	984.86	-0.61	-102.23	107.91	8
27.83	-129.64	967.53	-2.99	-135.50	45.78	8
123.05	-167.72	917.97	-33.72	-83.98	84.41	10
122.07	-423.10	1009.28	-38.48	-40.44	125.31	8
-282.23	-416.02	856.93	9.67	18.34	156.83	11
-434.08	-328.86	794.68	40.86	-31.71	173.58	8
59.57	-356.93	874.51	55.05	-81.15	165.41	8
176.27	-260.74	838.87	62.84	5.04	128.23	10
142.09	-191.89	748.29	55.27	72.39	102.69	9
-272.22	-27.83	630.62	53.50	153.50	25.30	10
-319.82	68.60	677.49	16.24	150.67	7.84	8
-359.13	183.59	572.02	-36.65	188.45	-32.10	8
-534.18	9.28	583.98	-46.81	210.82	-104.68	10
-728.03	-191.16	535.89	-21.03	175.63	-112.46	9
-693.36	-220.70	951.42	14.56	114.56	-42.02	10
-461.18	80.81	1093.99	47.67	47.03	21.36	8
-244.38	17.33	1135.74	30.24	57.25	52.64	8
-363.04	14.65	994.14	-5.07	66.59	24.69	10
-532.96	-250.49	671.88	-28.75	41.17	28.05	9
-346.68	-453.37	801.51	-12.66	-19.01	73.91	8
-363.53	-321.29	894.53	20.20	-0.24	152.04	10
-420.65	-396.73	936.28	11.20	-28.20	214.51	8
-226.07	-355.96	861.08	30.30	-73.88	235.81	10
13.43	-290.28	859.86	48.49	-68.42	213.62	9
-236.57	-10.01	791.99	21.88	6.23	173.71	8
-408.69	-154.30	955.08	-5.13	8.03	98.75	10
-269.53	-127.93	789.06	18.43	4.85	67.44	8
-183.35	-39.31	708.98	29.17	15.11	65.16	8
-132.32	-105.22	794.43	20.97	65.67	29.63	9
-363.04	-128.42	736.08	17.94	108.86	-19.04	10
-366.94	-94.48	768.07	-20.48	134.31	-33.91	8
-425.54	-132.08	729.74	-23.38	145.90	-73.00	10
-614.99	-145.75	646.97	11.32	95.03	-36.99	9
-585.94	-143.31	798.83	18.43	88.20	-4.03	8
-795.90	-168.46	928.22	32.26	44.37	9.49	10
-622.31	-386.96	1052.73	8.42	-38.27	49.38	8
-506.35	-404.79	1014.89	-16.14	-36.41	92.22	8
-489.75	-407.96	826.17	-9.70	-39.92	79.74	11
-380.37	-426.51	737.55	33.97	-75.53	34.58	8
-3.66	-104.25	682.62	82.31	-93.75	60.33	10
135.01	-142.58	950.20	51.15	-42.11	91.55	8
111.33	-91.06	928.47	33.02	57.50	92.13	8
-310.30	96.44	817.38	36.13	63.48	75.62	11
-135.99	-210.94	1079.59	-11.26	37.57	16.14	8
-353.27	-211.67	852.54	62.26	83.80	31.37	8
-377.20	-202.88	759.77	81.12	52.83	50.54	10
-314.94	-242.19	474.85	35.03	31.46	72.05	8
-139.89	-527.59	557.86	34.21	41.87	119.60	9
-287.35	-198.00	513.67	83.71	144.90	114.01	10
-724.61	-80.32	549.56	29.66	146.06	113.04	8
-429.93	-253.42	1011.72	-24.96	48.55	196.87	10
-65.92	22.71	1306.15	14.16	129.33	92.16	9
-623.54	314.70	993.90	-11.60	196.50	-19.59	8
-759.03	-290.04	875.24	-84.32	109.83	-11.32	10
-542.97	-189.21	728.52	-79.10	47.06	-13.64	8
-494.87	-238.28	755.13	-72.27	8.39	-25.30	10
-291.75	-152.83	748.78	-55.73	6.65	8.61	9
-416.02	-197.02	736.33	-51.42	31.43	8.12	8
-323.49	-146.73	743.90	-37.14	38.57	49.84	10
-565.43	-251.46	881.35	-17.76	71.87	69.70	8
-608.89	-301.03	765.87	25.54	34.15	105.50	8
-612.30	-291.99	758.30	32.17	-5.52	147.16	11
-516.36	-202.64	820.31	39.83	-25.24	157.99	8
-276.61	-81.30	704.83	10.53	-47.42	191.56	10
-31.74	-30.76	811.28	2.17	-24.72	174.65	8
74.46	41.75	927.25	43.67	50.17	96.95	8
-38.57	42.48	864.75	24.78	106.35	63.35	9
-534.67	-222.66	832.03	-33.14	140.20	51.82	10
-580.57	-179.44	669.68	-31.37	92.07	91.13	8
-370.61	-90.09	712.65	-30.67	61.34	79.16	8
-498.78	-45.41	783.69	-2.47	46.81	73.94	11
-597.66	278.81	603.03	-21.79	26.21	106.45	8
-196.29	-187.01	724.12	-91.80	-16.24	93.38	8
-331.79	-302.00	936.04	-41.26	31.16	96.37	10
-323.97	-184.33	987.79	4.64	42.82	114.93	8
-310.79	-269.78	977.05	11.87	74.46	94.33	11
-473.63	-417.97	875.49	6.99	90.70	93.99	8
-570.07	-370.61	715.82	9.70	58.17	95.21	8
-364.50	-350.34	808.84	15.11	13.09	80.69	10
-312.01	-326.42	840.33	-0.79	42.18	83.80	8
-464.60	-223.88	877.93	-24.29	54.81	67.66	9
-562.01	-140.14	863.28	13.21	12.70	0.24	10
-514.40	-33.69	825.93	27.56	-43.15	-28.38	8
-291.50	-45.90	708.25	27.59	-30.27	-22.98	8
-342.53	-93.51	667.97	0.00	34.79	-29.54	8
-595.46	-319.58	729.00	6.13	35.34	-36.01	11
-719.73	-274.90	703.13	40.31	2.62	-27.68	8
-670.41	-246.83	809.81	46.66	-35.10	-29.24	8
-560.30	-278.32	884.03	52.76	-72.33	-3.97	10
-474.85	-131.84	898.19	56.55	-103.55	50.02	8
-168.95	-208.74	996.58	17.09	-134.49	141.05	9
-134.28	-152.10	921.63	8.42	-130.52	158.36	10
-143.55	-171.39	871.83	-30.15	-116.06	184.11	8
-94.48	-156.98	829.83	-37.54	-113.46	180.42	10
-82.76	-270.02	847.66	-22.52	-90.88	170.23	9
77.15	-317.63	760.01	-4.73	-34.24	171.75	10
-189.45	-118.16	633.54	48.58	27.53	153.32	8
-144.53	-108.40	741.70	69.73	21.18	141.94	10
-57.86	0.49	900.15	73.79	58.35	124.73	8
-142.82	58.11	835.45	61.80	97.11	94.76	9
-280.76	57.62	831.30	51.12	91.52	64.67	8
-173.58	-29.79	1048.34	9.19	96.53	-5.46	10
-494.87	-367.19	968.02	-27.44	110.47	5.00	8
-400.88	-354.49	831.30	-36.80	41.72	82.24	8
-14.16	-235.60	736.57	-51.85	43.40	95.21	11
-68.60	-267.09	804.93	-50.96	113.13	90.70	8
-352.78	-292.97	843.75	-15.56	146.39	97.23	8
-308.59	-10.01	873.29	35.80	116.97	109.92	10
-424.07	151.61	657.47	-31.19	98.42	78.64	8
-455.32	-318.60	772.46	-57.25	46.94	69.43	11
-174.32	-304.93	774.66	-58.72	17.46	101.75	8
-257.57	-120.85	805.91	-39.25	42.54	80.51	8
-177.49	-275.39	867.68	-38.57	40.34	82.03	10
-132.57	-333.74	914.06	6.23	65.09	78.28	8
-296.88	-230.71	791.02	22.28	68.21	58.59	9
-360.11	-385.01	809.08	24.29	64.45	61.65	10
-535.40	-221.44	619.38	46.17	72.66	73.03	8
-565.19	-137.45	569.09	61.07	3.23	72.11	8
-255.62	39.55	701.17	54.47	-24.11	83.71	11
23.68	52.49	1028.08	53.31	5.07	57.86	8
-19.78	178.71	975.83	92.13	60.42	18.62	8
-306.88	-206.54	777.59	48.92	111.45	29.11	10
-366.94	-142.09	572.51	37.84	121.67	69.49	8
-511.23	-7.32	565.92	27.13	94.94	63.66	9
-507.32	9.28	674.32	-13.21	47.03	24.90	10
-481.69	44.68	644.78	-64.67	10.53	46.72	8
-427.73	-48.58	673.83	-87.31	-12.27	70.77	8
-396.24	-229.98	923.34	-68.24	-22.03	74.62	8
-293.95	-120.85	966.06	-13.03	-41.29	105.77	11
33.45	-58.84	997.07	33.26	-39.52	149.44	8
348.88	-54.44	868.16	23.25	19.10	113.31	10
120.36	-229.25	904.79	0.98	127.72	116.97	8
-531.25	-259.28	690.67	2.38	113.98	134.22	8
-551.03	-237.55	783.20	11.51	45.90	153.87	11
-318.85	-314.70	948.73	41.08	38.27	146.70	8
-345.95	-109.62	895.75	51.91	38.06	101.96	10
-184.33	-83.01	783.69	-6.84	-6.50	130.52	8
253.17	-311.04	825.20	-18.16	24.87	135.13	8
-397.71	-237.06	777.83	10.96	105.56	52.52	11
-581.30	-116.94	826.90	47.42	39.46	-3.20	8
-283.20	-87.16	831.30	18.65	23.28	-17.97	8
-239.99	-107.91	775.63	-18.46	66.28	-36.53	10
-368.65	-245.85	636.47	-28.84	74.89	-30.06	9
-405.27	-428.47	816.89	-43.00	52.28	-22.67	8
-390.14	-345.95	755.62	22.37	46.08	-20.14	10
-391.85	-43.46	608.40	70.92	71.14	-74.31	8
-540.04	-89.11	679.44	30.58	58.87	-81.33	10
-337.16	254.88	874.76	60.15	1.77	-43.49	9
-308.35	268.55	896.24	47.85	0.18	33.51	8
-308.35	15.87	904.05	56.61	1.31	74.83	8
-455.08	101.07	778.81	17.00	-6.41	94.42	10
-499.27	-142.58	835.45	-49.56	-32.65	102.72	8
-377.20	-483.40	832.76	-95.58	-61.61	151.73	9
-232.67	-510.74	954.83	-99.88	-70.34	183.93	10
-382.57	-258.06	910.64	-45.44	-16.24	162.75	8
-497.31	-77.88	832.28	-10.68	-16.75	112.27	10
-371.34	-69.09	970.21	-6.26	-58.84	65.49	8
86.18	8.54	620.61	-4.52	-47.18	12.94	9
-38.57	-288.33	491.70	-18.59	63.87	8.09	10
-188.48	-254.64	512.21	-21.24	97.50	-23.01	8
-290.77	-212.40	866.94	-10.31	59.33	-21.97	8
152.34	-79.10	755.13	38.30	63.39	-1.77	11
-418.46	-580.57	898.44	21.18	134.46	3.39	8
-354.98	219.97	593.51	185.33	66.83	117.00	8
-380.86	586.67	812.50	116.33	51.30	47.85	10
-439.45	-44.43	988.28	92.47	43.46	39.49	8
-570.80	-6.10	591.31	107.42	-1.89	106.72	9
-325.68	-346.68	726.07	102.48	-74.34	97.11	10
-35.89	-16.85	846.44	132.42	-20.57	112.73	8
-194.09	64.70	782.96	100.07	52.61	112.40	8
-291.99	-380.62	922.85	114.90	45.72	101.96	10
-488.53	218.02	420.17	118.80	-43.88	99.49	9
170.90	-50.05	510.74	26.34	-100.86	94.97	10
42.97	130.37	723.14	2.04	105.22	63.90	8
-340.82	32.23	690.67	-17.91	147.58	34.24	8
-567.38	-131.84	586.91	-21.48	109.28	48.80	10
-221.44	-74.95	783.45	-63.17	50.87	71.93	9
-342.04	-143.07	1007.57	-59.60	85.85	52.00	8
-451.66	-259.03	1021.48	-48.74	95.98	65.55	10
-351.07	-42.48	904.05	-120.76	68.70	89.94	8
-280.76	-84.23	982.42	-153.84	96.89	87.89	11
-508.54	-280.27	651.61	-199.80	81.21	104.83	8
-286.13	-221.68	586.91	-146.88	50.23	150.51	10
-354.74	-168.21	757.57	-51.09	33.51	130.55	8
84.47	4.15	846.44	13.89	12.12	128.20	8
158.45	-47.85	898.68	17.12	52.83	113.04	11
-69.34	-222.66	827.15	16.42	138.70	99.03	8
-427.25	-143.80	782.23	19.65	143.89	123.32	8
-399.41	15.63	718.26	11.38	93.54	97.56	10
-345.70	-77.64	800.05	-16.97	85.27	59.27	8
-360.60	-15.38	721.92	-35.43	88.93	55.42	9
-399.66	-176.51	723.39	-50.02	88.56	49.87	10
-463.87	-74.22	600.34	-12.39	74.43	49.35	8
-408.45	-133.79	600.10	-7.23	53.07	32.59	8
-406.25	-312.99	701.90	7.75	60.36	43.00	10
-437.50	-164.06	646.73	38.12	53.34	47.21	9
-522.22	-130.13	756.59	55.57	37.11	27.83	8
-470.46	12.45	912.35	67.90	0.55	18.46	10
-450.68	145.26	959.47	44.22	-2.14	87.19	8
-513.67	-28.32	930.91	24.63	-10.19	104.74	8
-291.99	-98.88	795.41	-6.65	-81.30	124.66	11
298.58	-129.88	830.32	-34.42	-66.44	112.30	8
-124.27	-130.86	784.91	-74.28	70.80	81.42	8
-367.68	-178.71	761.47	-143.55	75.47	77.39	10
-355.71	-180.66	793.70	-163.09	83.25	69.06	9
-464.11	-270.26	878.17	-167.66	112.70	-6.13	10
-636.96	-273.93	789.79	-157.99	59.02	-23.22	8
-428.22	-408.20	1068.12	-164.61	-28.56	6.29	10
-105.22	-490.23	986.08	-64.97	-1.25	14.50	8
-142.58	-461.67	805.66	-1.07	29.72	-16.88	9
-399.17	-700.44	738.77	88.59	53.04	-48.98	10
-22.71	-333.01	432.13	177.06	-5.34	-42.54	8
-286.87	-51.27	785.40	108.80	129.39	-127.87	8
-468.26	172.36	996.34	89.14	139.71	2.78	10
-374.51	-3.91	1031.49	41.56	129.33	36.35	9
-707.03	-54.93	975.10	49.90	96.80	6.99	10
-706.79	94.73	874.76	81.48	46.60	27.22	8
-653.81	-171.88	753.42	70.68	-3.39	90.06	8
-588.13	-109.13	686.04	39.46	-39.22	120.27	8
-393.80	-208.74	696.04	8.48	-27.59	141.02	11
-585.69	-329.59	824.71	-11.41	-2.69	198.46	8
-585.21	-268.31	730.47	-23.10	-26.61	214.72	10
-348.39	-240.97	770.26	-48.58	-84.29	137.79	8
-43.95	-135.74	830.08	-52.61	-83.62	81.15	11
-28.56	-32.47	1011.72	-85.27	-30.76	96.19	8
-263.43	46.88	875.00	-89.57	40.53	88.62	8
-486.08	-206.05	887.45	-114.53	46.14	54.17	8
-374.76	-333.50	874.76	-52.34	9.12	36.96	10
-251.22	-342.29	901.12	14.34	9.64	40.83	9
-255.13	-148.68	868.90	25.12	33.39	49.87	10
-403.08	-144.53	887.21	27.68	38.18	57.56	8
-365.23	-267.09	959.23	35.68	21.21	43.98	8
-356.20	-220.70	946.53	42.94	12.51	38.18	10
-312.26	-166.26	929.20	17.76	37.08	63.54	9
-400.39	-238.04	867.92	17.46	39.15	54.63	8
-345.21	-357.18	914.06	34.33	34.48	49.01	10
-285.89	-443.36	832.03	65.31	44.62	74.31	8
-372.07	-510.01	728.27	104.49	21.36	116.85	8
-376.95	-400.39	282.96	110.87	-62.32	180.48	11
126.22	-313.23	804.20	130.65	-40.99	217.32	8
-83.25	400.63	729.74	142.79	108.06	219.60	10
-536.38	105.71	746.83	15.11	121.40	174.32	8
-302.00	-237.30	788.82	-25.51	28.81	157.96	11
-123.29	-250.73	823.24	-4.58	48.95	173.86	8
-173.83	-243.65	763.43	11.29	81.33	163.60	10
-345.46	-220.70	1021.00	26.55	82.15	151.21	8
-233.15	-14.65	928.47	69.61	101.62	94.30	10
-121.34	-182.13	847.17	4.49	112.00	37.32	9
-118.65	-150.63	790.53	-2.81	179.38	57.40	8
-227.78	-102.78	733.64	-14.80	201.97	14.65	10
-447.27	-373.54	781.98	-5.83	200.01	7.81	8
-638.43	-47.36	687.74	39.61	168.76	32.84	8
-590.58	-139.16	837.40	14.86	95.31	39.40	11
-589.11	-115.48	748.29	8.45	40.99	90.12	8
-460.45	-33.69	666.02	-3.91	30.98	141.11	8
-441.41	-0.24	624.51	-18.65	16.05	147.16	10
-198.73	-126.71	827.88	-51.18	-21.24	112.73	8
0.24	-29.05	829.83	-6.16	17.43	65.22	9
-29.30	2.69	773.44	5.68	54.84	-4.85	10
-83.74	-126.95	836.18	-5.74	75.53	-25.54	8
-434.33	-38.82	682.13	23.99	116.64	12.70	8
-548.10	66.65	567.38	18.28	83.40	59.57	8
-562.99	78.12	590.09	-4.12	61.55	31.04	11
-459.72	-130.37	825.44	3.36	63.81	3.27	8
-510.99	-175.29	601.56	39.67	59.97	-14.01	8
-656.49	-17.82	580.57	50.05	29.39	33.57	8
-723.14	71.78	659.42	11.75	-12.79	107.73	11
-643.55	-148.93	733.64	-27.31	-44.22	116.12	8
-439.70	-165.28	790.04	1.95	-64.70	118.35	10
-545.90	-118.65	724.12	0.06	-38.88	112.88	8
-352.54	-320.80	940.92	-31.19	-88.29	168.88	8
-151.37	-184.08	899.17	-19.10	-72.78	156.98	11
-110.60	-176.76	804.20	-17.12	-44.04	134.28	8
-257.08	-216.31	784.67	-8.30	5.71	132.63	10
-336.67	84.96	782.96	21.51	3.02	145.75	8
-225.59	-109.37	980.22	-5.89	-15.35	182.50	8
-5.62	-154.05	990.48	24.02	23.10	141.02	11
-188.48	-59.57	840.33	13.92	38.02	104.52	8
-170.41	-191.89	908.20	-31.19	8.09	42.66	8
-254.15	-341.31	810.79	-27.04	34.36	2.14	10
-315.43	-354.49	715.82	-12.88	33.66	10.25	8
-403.81	-435.55	903.08	11.51	9.40	30.36	9
-313.23	-150.88	755.86	96.34	-38.76	62.44	8
-1.71	140.63	614.75	79.74	-49.74	32.56	10
-142.82	-112.79	643.80	-35.31	11.69	30.12	8
-230.47	-334.23	677.25	-74.01	32.01	73.09	8
-293.70	-357.42	926.76	-30.18	12.91	79.50	11
151.61	91.31	1091.55	32.99	-26.15	118.01	8
-338.62	77.88	895.02	4.94	70.50	78.49	10
-391.85	-139.40	627.93	14.95	42.36	104.92	8
-212.89	-43.95	651.37	47.94	29.82	87.10	9
-370.61	271.48	629.64	37.32	37.02	86.27	10
-529.05	-50.05	782.47	-16.75	5.37	103.09	8
-229.74	-199.22	529.30	-7.97	-33.26	74.37	8
-152.10	-156.25	430.66	-58.99	-36.32	44.04	10
147.22	-497.07	880.86	-68.39	-17.97	41.50	9
97.41	-40.53	864.01	-29.21	46.75	32.04	8
-186.77	-164.06	958.25	-45.90	89.20	7.35	10
-360.84	25.88	726.56	38.94	76.78	26.31	8
-463.38	212.40	752.93	66.50	41.26	44.56	8
-690.92	59.08	787.35	48.55	-11.47	58.17	9
-88.38	-121.34	652.34	32.17	-96.86	80.81	10
16.11	-133.30	684.08	-2.20	4.06	55.97	8
-233.40	-245.12	839.84	-7.97	43.98	59.27	8
-374.27	-227.54	943.12	1.13	22.31	60.33	10
-186.28	4.88	805.91	26.79	6.93	48.03	9
-257.81	-89.60	992.19	-0.76	32.87	56.12	8
-268.80	-80.08	952.64	21.94	31.68	54.93	8
-5.86	-218.02	1046.14	35.28	28.47	32.14	8
-305.91	-28.32	626.95	48.68	67.11	21.06	10
-181.15	-260.99	649.17	-25.33	8.30	141.69	9
89.36	-379.39	692.14	-15.14	48.40	223.88	8
77.39	-267.58	591.06	9.61	123.26	226.84	10
-484.86	205.08	468.51	61.65	178.56	190.55	8
-496.83	-179.44	551.03	-11.32	54.72	224.40	10
201.90	-295.65	876.22	-31.65	-21.67	221.89	9
154.30	-114.99	1006.35	116.27	78.58	38.60	10
-327.88	289.55	748.54	101.38	26.12	-47.85	8
289.55	42.97	841.06	53.89	28.26	-24.57	8
2.69	-237.79	701.90	-19.01	166.53	-80.05	11
-695.07	-403.32	588.87	-38.85	144.68	-12.60	8
-641.36	-408.20	673.83	-14.37	8.42	27.68	8
-303.22	598.39	795.17	-27.65	6.84	34.18	10
-219.97	-200.93	922.36	-90.64	85.72	46.72	8
-201.66	-45.65	876.95	-32.47	115.39	15.75	9
-418.95	-76.66	695.80	-3.88	115.72	10.50	10
-615.23	-201.66	634.03	-37.23	72.75	45.35	8
-411.38	-106.69	667.48	-51.39	55.94	55.36	10
-419.92	16.36	744.63	-46.97	50.26	78.70	8
-436.77	-108.40	827.64	-58.04	11.05	88.01	9
-303.71	-77.88	757.57	-35.98	-33.39	123.32	10
-254.88	-152.34	913.33	-11.47	-28.08	124.21	8
-202.88	-91.31	977.78	-10.13	-18.83	126.53	8
-138.67	-165.77	882.81	-23.83	-4.30	153.41	10
-134.03	-168.95	863.28	-7.26	-5.83	146.21	9
-84.72	29.30	835.69	-31.31	3.91	151.18	8
-22.95	11.72	742.92	-64.88	41.60	138.95	10
-180.66	-162.60	679.93	-59.69	53.62	121.49	8
-324.71	-233.89	766.36	-65.83	53.71	92.99	8
-199.46	-270.51	695.07	-84.50	50.72	73.82	11
-289.06	-488.53	959.47	-72.17	66.50	58.69	8
-192.63	-197.27	812.26	-40.80	84.81	65.03	10
-572.51	-239.01	929.93	-70.71	60.91	23.59	8
-365.23	-181.64	972.17	-45.56	-6.26	29.45	9
-127.44	-165.28	989.99	-97.23	1.19	11.20	10
-162.11	-315.19	979.25	-67.90	72.33	29.51	8
-351.81	-255.13	850.59	-47.21	59.27	12.02	8
-356.69	-338.13	916.99	-17.43	28.50	6.71	10
-117.92	-126.46	793.46	31.13	-10.53	-1.10	9
-259.77	-259.52	863.28	39.89	-2.08	11.93	8
-96.44	-224.61	833.50	60.76	-29.24	56.18	10
-121.09	-149.17	965.58	64.00	-23.38	57.71	8
-156.49	-144.53	990.48	46.48	-25.48	112.95	8
-383.06	-176.03	800.78	-3.05	-6.59	125.34	11
-317.63	-250.24	815.92	-46.30	-58.32	153.32	8
126.22	-224.85	691.65	-86.73	-25.70	138.73	8
276.12	-170.41	934.81	-71.93	12.85	113.25	10
-292.72	-35.89	937.99	-65.95	79.35	50.96	8
-221.92	-225.83	986.57	-117.07	21.51	39.67	11
-191.41	-218.51	823.24	-114.50	56.70	14.71	8
-106.69	-217.77	716.55	-65.43	48.74	-36.10	10
128.66	-368.90	831.05	-60.09	60.36	-55.21	8
-168.21	-319.34	937.26	-23.77	135.50	-17.76	9
-311.77	-352.78	956.30	16.82	138.31	0.24	10
-465.33	-620.85	818.85	95.12	153.02	12.08	8
-653.08	-567.38	726.56	170.90	118.32	-32.50	10
-644.78	-354.25	891.60	163.79	6.26	-28.35	8
-202.64	-83.98	1039.31	134.19	-6.77	-1.50	9
-306.88	-323.73	746.58	7.26	49.22	-18.95	10
-505.86	-638.92	744.38	-38.39	68.24	-58.96	8
-461.43	-550.05	848.39	4.94	28.78	-22.74	8
-89.60	-212.65	1052.98	24.84	34.70	44.71	10
-303.47	-83.50	1014.16	13.70	77.24	76.45	9
-680.42	-166.26	967.77	17.15	68.57	81.36	8
-350.10	-148.68	846.68	24.84	-7.57	64.15	10
-310.79	-110.84	785.16	-66.10	9.61	84.44	8
-247.31	-97.90	862.55	-93.48	-29.79	89.51	8
-290.53	-278.32	873.78	-133.36	-8.33	76.54	11
-332.03	-297.85	904.79	-95.95	-9.06	63.32	8
-280.03	-335.45	947.27	-45.53	3.42	48.19	8
-226.56	-443.12	1063.48	3.20	11.02	34.27	10
-219.48	-229.98	881.59	66.22	47.12	23.41	9
-489.26	-338.13	944.58	63.69	54.11	1.07	8
-500.98	-207.03	851.32	63.32	35.00	36.47	10
-307.13	-291.26	936.04	73.18	54.75	35.92	8
-493.16	-178.96	801.76	81.63	62.62	8.27	8
-555.18	-99.12	698.49	79.77	4.52	18.59	11
-266.85	-350.83	856.20	7.20	-28.41	37.41	8
-246.83	-330.08	848.88	36.96	14.22	63.63	8
-437.26	-326.42	898.68	42.72	23.10	69.06	10
-464.11	-296.39	906.74	18.40	3.48	89.45	8
-333.01	-310.30	850.59	-26.49	-29.45	153.87	9
-186.52	-341.55	1018.31	-84.78	-30.73	156.56	10
-229.49	-381.59	997.07	-66.16	-18.28	180.15	8
-29.30	-378.91	961.18	-29.88	1.77	199.52	10
-59.08	-430.18	839.84	6.62	29.63	210.78	8
-135.25	-234.86	713.38	38.45	73.94	221.59	9
-300.78	-139.65	878.17	35.43	48.10	166.53	10
-225.34	-188.96	966.80	3.45	11.05	170.90	8
-156.98	-281.49	926.51	-20.11	22.80	195.86	10
-138.18	-91.31	745.61	-58.14	43.52	195.98	8
-242.68	-162.35	850.10	-131.41	30.24	168.70	9
-174.80	-248.05	827.39	-182.19	2.99	124.51	10
-63.48	-108.15	989.26	-182.19	32.96	59.23	8
-219.48	-156.01	1102.78	-169.37	48.58	19.13	10
-196.29	-412.84	1096.92	-148.68	29.82	36.93	9
-141.36	-324.22	1027.83	-76.60	53.92	26.28	10
-327.39	-532.23	938.23	-20.72	30.40	3.54	8
-160.40	-668.21	1010.50	23.16	17.30	47.33	8
-156.25	-603.27	1064.94	56.98	38.60	69.09	10
-292.24	-518.55	1091.06	96.28	41.26	72.88	9
-337.89	-498.05	1027.83	96.80	29.54	87.25	10
-121.34	-235.60	805.42	86.64	36.32	49.87	8
-160.16	-249.27	816.65	53.77	61.40	51.54	8
-178.96	-268.55	874.27	38.64	44.31	59.88	10
-186.04	-164.55	865.97	42.08	58.26	70.40	9
-306.64	-366.94	926.51	12.18	54.32	97.90	8
-214.11	-521.00	1016.60	40.19	39.18	91.09	10
-163.09	-303.47	802.00	62.87	32.81	53.83	8
-198.97	-427.00	796.39	47.49	42.42	29.60	11
-390.63	-383.30	657.47	65.83	45.65	45.14	8
-141.60	-239.99	846.68	55.24	5.89	38.91	8
-8.54	-251.95	1052.25	89.11	34.64	19.23	10
-549.56	-131.59	886.47	108.37	72.60	60.82	8
-682.13	-74.46	819.34	68.94	-32.14	111.76	9
-134.28	-207.28	881.35	61.16	-62.53	105.22	10
68.12	-175.29	879.15	42.76	-45.72	66.28	8
-43.95	-267.33	1069.82	37.20	1.92	98.14	8
20.26	32.96	825.44	58.99	22.19	165.71	10
0.98	-2.69	846.68	32.14	68.05	145.54	9
-186.04	-133.79	908.94	30.94	71.78	138.52	8
-116.46	-148.93	782.47	9.49	50.54	137.97	10
-232.18	-294.68	905.52	-28.20	55.94	141.91	8
-212.89	-269.04	938.23	-31.80	26.25	113.22	8
-76.66	-251.22	990.23	-31.83	20.84	82.31	11
135.74	-334.96	1049.32	-17.12	30.85	42.82	8
-1.46	-183.84	862.79	8.73	119.20	23.83	10
-361.08	-366.46	899.66	28.05	146.91	51.67	8
-482.18	-269.04	879.39	13.76	94.85	42.48	8
-497.31	-133.30	844.97	-1.34	67.26	31.46	11
-332.76	-149.66	857.18	-63.08	35.80	9.09	8
-285.64	-296.63	917.48	-83.95	44.25	11.20	8
-357.18	-192.14	798.83	-63.78	46.08	8.33	10
-332.03	-301.76	912.60	-63.57	31.83	-15.69	9
-255.13	-339.60	922.12	-55.36	23.62	-18.59	8
-311.04	-276.86	919.19	-49.65	7.51	7.72	10
-192.87	-187.26	821.29	-41.66	-11.93	59.20	8
-60.30	-156.74	860.60	-57.37	6.32	63.78	8
-155.52	-306.88	908.94	-41.02	37.48	52.00	9
-311.28	-139.65	827.15	0.82	44.71	54.23	10
-245.12	-195.31	1051.27	5.46	9.28	8.70	8
-261.96	-307.86	1120.12	45.87	11.20	-20.84	8
-142.33	-310.06	950.44	41.81	37.02	-15.63	10
-258.06	-440.92	995.36	50.26	25.02	3.88	9
-287.60	-542.48	924.80	70.74	-15.59	28.32	8
-130.37	-408.69	873.29	83.37	-27.22	48.95	10
-219.24	-337.40	803.71	79.19	-14.74	77.55	8
-103.52	-332.03	861.08	72.97	-21.82	74.40	10
55.18	-249.02	892.58	81.97	-14.89	92.90	9
12.45	-170.65	840.82	101.50	34.39	82.64	8
-251.95	-61.52	712.16	55.82	76.05	71.47	10
-263.67	-179.69	816.16	49.44	69.00	19.26	8
-207.76	-242.19	959.23	58.75	94.24	-7.39	8
-522.95	-335.69	1031.98	49.13	113.28	-1.07	11
-501.46	-363.77	953.13	45.41	45.78	6.38	8
-303.71	-239.99	772.71	46.51	2.44	39.12	8
-164.06	-267.09	772.71	53.86	8.39	90.18	10
12.45	-277.59	864.75	51.45	34.30	107.24	9
-175.78	-148.44	900.63	34.48	92.90	115.54	8
-298.34	-209.96	989.99	-18.25	71.32	157.99	10
-230.47	-200.68	925.05	-44.53	46.69	156.46	8
-261.72	-140.38	764.40	-65.28	68.48	103.18	10
-223.63	-214.84	875.24	-74.83	74.65	87.98	9
-258.06	-399.17	949.95	-94.57	82.28	97.20	8
-50.29	-278.81	812.99	-46.84	76.26	125.15	10
-290.04	-148.68	756.59	-46.66	125.49	110.23	8
-416.50	-208.98	847.66	-39.76	86.85	87.95	10
-307.13	-363.53	939.94	-12.39	56.12	92.74	9
-163.57	-161.87	794.19	34.42	67.72	85.42	8
-215.33	-134.52	796.39	34.45	109.31	59.91	10
-484.86	-112.55	732.91	15.63	123.66	40.37	8
-595.21	-197.27	806.88	-27.65	49.80	73.79	10
-458.50	-197.27	787.35	-37.96	-2.78	80.41	9
-312.50	-145.26	1021.97	-12.02	-1.31	66.62	8
-492.92	-86.67	963.62	-21.00	9.74	68.27	10
-269.78	-112.55	827.15	-33.51	-15.99	105.74	8
-178.22	-93.51	763.18	-24.66	-3.23	126.83	8
-212.65	42.72	820.31	-35.61	-10.65	126.59	11
-247.31	-13.18	897.71	-48.61	-33.20	170.14	8
93.51	-236.33	948.00	-67.54	-10.62	185.97	8
62.26	-207.52	786.62	-54.72	83.37	103.49	10
-292.24	-263.92	715.09	-83.77	73.33	67.05	9
-403.56	-342.29	893.55	-86.58	24.69	78.49	10
-233.64	-313.96	1025.39	-14.56	10.80	99.98	8
-130.62	-253.91	927.73	2.01	34.27	104.43	8
-36.87	-403.81	980.47	22.40	59.08	76.69	10
-101.32	-413.57	1015.63	79.38	65.19	67.47	9
-187.74	-323.24	1038.09	84.63	61.19	73.21	8
-237.79	-295.17	972.90	41.81	56.95	118.62	10
-300.78	-351.07	792.72	18.55	89.84	70.19	8
-695.80	-458.25	854.74	25.24	72.75	50.54	10
-562.99	-356.20	879.64	58.35	-2.75	36.77	9
-228.52	-419.19	993.65	55.88	-3.45	23.62	8
-213.13	-350.10	826.17	54.47	32.01	17.06	10
-470.46	-158.20	837.65	37.99	9.95	-2.14	8
-452.88	-106.45	830.32	-27.44	-60.73	-26.15	8
-239.26	-216.06	915.04	-47.12	-57.62	-22.95	11
-118.16	-516.11	925.54	-60.24	-5.92	-2.99	8
-276.86	-343.51	864.75	7.63	17.49	53.07	8
-224.12	-380.86	1006.10	39.70	-3.02	56.43	10
-163.82	-282.23	910.16	61.98	21.73	32.47	9
-267.58	-277.83	889.40	55.05	26.52	-1.43	8
-230.96	-483.15	960.45	54.47	-38.70	-17.21	10
78.12	-201.90	947.27	113.89	-58.01	62.04	8
-90.33	87.89	635.50	123.02	16.27	77.55	8
-336.67	89.60	649.66	103.36	19.20	64.94	11
-292.97	-90.09	823.24	77.70	-42.24	84.14	8
-318.36	-255.86	916.75	29.36	-43.73	107.27	8
-337.65	-93.02	783.94	-13.58	-45.07	88.87	10
-232.18	-182.37	875.98	-53.62	-53.44	75.78	8
80.08	-109.62	835.45	-41.87	-43.00	36.22	9
9.77	-61.28	696.04	39.49	9.37	-52.70	10
-348.63	6.35	784.42	66.83	40.53	-54.60	8
-412.84	30.03	766.60	19.38	-16.91	47.73	8
-384.52	-142.58	885.50	-0.61	-32.26	93.96	8
-182.13	-53.22	942.63	-8.64	-70.10	75.62	11
-73.97	-219.24	915.04	-73.79	-45.56	69.31	8
-113.53	-393.80	1010.99	-91.95	-20.75	74.74	8
-307.62	-165.04	757.08	-72.02	-28.44	90.97	10
-161.38	-198.00	813.72	-61.43	-48.68	70.22	8
-103.76	-209.47	960.21	-48.95	-24.60	60.82	9
-109.13	-154.54	895.75	-34.67	-15.26	59.14	10
15.14	-158.94	678.47	-43.27	-17.79	52.64	8
-24.90	-382.57	826.42	-35.95	-16.78	61.00	10
32.47	-414.06	839.11	-0.24	-24.78	59.51	9
-65.92	-322.02	751.71	48.28	-2.50	61.58	8
-24.17	-228.52	756.59	87.43	-9.89	51.24	8
-3.91	-218.26	753.17	83.28	8.51	63.72	10
-59.81	-243.41	757.32	95.64	-5.62	70.31	8
67.87	20.51	814.70	129.76	-11.41	69.95	9
66.41	161.38	1171.39	63.48	40.19	83.83	8
-52.73	74.95	1145.51	30.52	91.55	41.38	10
-214.36	-104.98	954.83	20.23	80.99	31.56	8
-185.79	-206.05	998.78	-26.89	47.85	22.00	8
-46.39	-503.42	1166.02	-59.78	22.09	22.16	11
73.49	-281.25	921.88	-55.66	53.19	58.01	8
-270.02	-429.69	727.78	-48.58	64.12	50.11	8
-138.67	-204.83	537.84	4.03	-1.95	51.39	10
125.73	-73.24	774.66	-24.41	-0.58	88.10	8
-43.21	-106.69	714.11	-67.14	27.59	129.43	9
-15.87	-127.69	723.39	-63.51	2.69	139.92	10
79.59	-369.14	780.03	-24.60	-3.42	125.76	8
158.20	-176.03	850.59	36.29	-13.31	132.17	8
336.43	-208.25	1236.82	38.21	46.81	160.22	10
-130.62	169.92	927.49	40.53	166.90	123.99	9
-333.25	-37.60	999.02	-30.15	137.24	48.77	10
-194.09	-84.47	836.18	-45.01	113.40	30.49	8
-107.67	-262.21	748.54	-105.41	93.63	14.16	8
-375.24	-401.12	595.70	-117.03	113.31	54.53	11
-368.90	-459.96	869.38	-20.29	48.28	92.47	8
-169.19	-257.08	915.28	31.07	44.22	67.54	10
-394.04	-282.71	767.09	6.71	46.69	56.55	8
-265.38	-528.32	537.84	19.71	-16.30	39.40	8
-239.75	-195.07	764.65	118.26	-51.97	25.63	11
161.62	-69.09	1301.51	118.23	-94.76	55.36	8
173.58	24.90	1125.24	59.81	-41.99	124.91	10
-20.51	-232.18	924.56	36.13	-38.09	160.43	8
-7.57	-5.62	866.21	59.78	-22.13	172.45	8
172.85	-166.50	1023.93	24.26	-50.51	166.99	9
374.27	-20.02	854.98	39.73	-4.18	220.73	10
306.40	88.13	708.50	-5.68	41.72	200.59	8
143.80	-90.58	847.17	-21.09	46.48	186.52	10
151.61	10.25	839.11	-30.21	59.78	169.65	8
-162.35	-233.40	847.41	-98.42	94.94	111.60	9
-178.71	-364.75	910.64	-135.47	53.44	72.20	10
8.79	-202.15	841.31	-143.59	59.81	96.83	8
45.65	-397.46	947.27	-158.23	89.14	97.08	8
-148.44	-566.89	841.06	-101.07	92.19	65.73	11
-51.76	-415.53	768.55	-40.77	58.62	79.04	8
-43.70	-361.82	823.00	4.73	45.72	84.72	10
19.04	-332.03	819.34	12.66	38.15	76.69	8
-64.70	-283.69	964.11	47.64	28.90	102.63	8
187.99	-193.60	864.50	52.58	-27.59	134.06	9
554.44	-327.64	858.89	64.58	5.19	126.86	10
403.08	-311.77	817.38	79.25	59.33	94.27	8
221.44	-369.87	1060.06	84.32	73.67	84.96	8
45.41	-326.66	917.97	106.96	126.89	55.69	10
-532.23	-4.88	702.88	87.65	143.46	35.64	9
-62.74	-270.51	933.84	23.50	58.81	11.72	10
120.36	-433.59	951.66	-2.38	127.81	-30.67	8
-1.46	-641.36	672.61	-0.40	188.32	-30.46	8
-660.64	-435.79	733.40	58.59	144.50	-2.99	10
-539.79	-189.21	991.21	126.37	-51.97	-0.31	9
-124.02	13.67	946.53	99.79	-105.41	12.73	8
167.97	80.32	945.07	28.11	-72.11	2.01	10
105.96	-283.20	875.24	-47.45	-3.02	-7.17	8
-187.01	-351.32	878.91	-65.25	7.78	53.86	8
98.39	-176.03	840.58	-73.03	-11.14	157.53	9
208.25	-250.98	990.48	-84.69	42.54	175.38	10
212.65	-165.53	842.29	-72.11	82.79	147.22	8
-51.27	-336.43	985.35	-20.78	56.49	59.30	10
417.48	-59.08	781.98	21.06	11.11	77.18	8
86.43	-60.30	934.33	21.64	107.70	45.47	9
-226.81	-95.70	870.85	13.46	124.39	39.73	10
-388.18	-189.94	864.99	-6.07	55.73	11.63	8
-88.62	-340.82	1032.47	-30.76	-0.52	0.61	8
37.11	-323.97	830.57	-50.08	16.54	43.30	11
37.60	-348.88	866.70	-84.56	50.51	49.90	8
-194.58	-268.55	743.41	-115.45	59.42	59.17	8
-107.18	-460.69	822.51	-123.78	21.30	86.55	10
139.40	-181.88	740.48	-68.24	10.89	80.35	8
25.63	-52.00	871.09	-90.03	68.39	54.26	9
-66.16	-22.46	881.84	-125.79	71.38	58.14	10
-21.97	-270.75	1061.04	-128.11	64.48	44.28	8
-35.40	-343.99	1066.41	-81.94	71.96	13.15	8
-1.46	-448.97	1041.50	-10.16	76.93	-29.36	10
-69.34	-435.55	1070.31	69.82	97.53	-18.86	9
-149.41	-297.36	1030.52	93.29	97.53	-18.07	8
-351.56	-307.62	812.01	111.36	79.65	-16.82	10
-299.80	-365.97	821.78	95.92	32.38	-20.78	8
-114.26	-397.46	899.41	92.83	6.99	-3.36	10
-140.63	-349.12	831.54	106.81	40.13	-8.42	9
-350.59	-310.30	803.47	97.87	36.62	-9.34	8
-276.61	-147.71	924.80	97.26	-6.87	36.41	10
-193.85	-203.13	990.97	70.80	-13.89	45.62	8
-22.46	-224.61	1007.81	52.15	-31.71	99.85	8
96.19	-274.17	975.83	48.34	12.33	137.36	11
-88.38	-319.58	758.06	59.08	32.99	128.20	8
-151.61	-277.83	775.63	22.98	-1.65	152.01	8
119.63	-425.54	859.13	23.65	3.81	128.88	10
175.05	-219.48	771.24	51.73	61.68	119.02	9
70.80	-125.98	819.58	29.57	108.89	126.16	8
-150.88	-120.61	986.82	25.63	103.27	121.58	10
[truncated: 78 more rows]
