# Supplementary material for: Complexes of vertebrate TMC1/2 and CIB2/3 proteins form hair-cell mechanotransduction cation channels
Source: eLife. 2025 Jan 8;12:RP89719. doi: 10.7554/eLife.89719 (PMC11709434; doi:10.7554/eLife.89719)
Supplement: Figure 3—source data 1. [file elife-89719-fig3-data1.zip › Figure 3H/het/6-4-R1.txt]

-9.19	11
-441.41	510.25	718.75	-50.42	15.32	-8.33	8
-407.96	383.79	724.37	-47.67	15.96	-14.92	8
-484.38	392.09	705.81	-2.75	31.37	-28.32	10
-502.44	358.89	578.86	30.70	24.05	-34.06	8
-537.35	429.20	569.34	35.64	15.99	-39.25	9
-500.73	394.29	670.90	37.66	16.20	-36.68	10
-534.18	497.56	649.17	37.96	22.71	-39.12	8
-483.40	667.72	637.21	-8.79	25.12	-16.82	8
-470.21	610.35	646.00	-63.32	30.06	-42.30	11
-227.78	701.66	674.80	-65.46	73.97	-78.00	8
-586.18	702.88	612.30	-73.49	109.13	-124.08	8
-862.79	122.31	804.93	-219.51	77.30	-33.57	10
-694.34	809.33	617.43	-133.27	30.61	-46.39	8
-612.79	460.21	924.56	-258.24	-4.33	-74.22	11
-640.14	607.67	1003.42	-188.20	-29.66	-81.88	8
-623.05	354.49	697.02	-265.05	6.04	-118.68	10
-778.81	-57.13	609.13	-214.11	-43.79	-271.51	8
-536.87	104.98	448.24	-163.91	-147.64	-236.51	10
-197.02	343.99	764.40	-192.02	-151.37	-109.07	9
-608.64	227.29	975.83	-191.31	-49.29	-132.75	10
-521.24	-51.51	786.62	-199.46	-95.67	-160.10	8
-446.04	-207.52	689.45	-262.63	-74.65	-189.97	10
-593.51	-72.02	705.32	-265.17	-94.09	-236.54	9
-584.23	-149.90	757.81	-223.08	-108.58	-277.07	10
-636.47	-341.31	905.03	-165.68	-118.47	-260.80	8
-261.72	-164.55	452.39	-92.59	-136.93	-177.70	10
-485.60	-462.65	861.33	-195.43	-62.96	-165.62	10
-296.14	-270.75	726.32	-122.53	-41.90	-86.70	9
-307.13	-402.10	779.30	-98.02	28.53	-62.84	10
-578.37	-300.54	847.17	-111.45	15.81	-57.40	8
-492.19	-336.43	869.38	-111.21	-32.38	-45.20	8
-634.52	-118.16	889.89	-75.16	-42.60	-53.01	10
-341.80	-109.37	762.45	-102.87	-52.06	-10.16	9
-332.76	-212.65	664.79	-193.91	-53.25	28.78	10
-88.87	-572.02	979.49	-196.99	-12.79	5.07	8
-376.46	-467.77	814.45	-156.01	19.56	-13.37	8
-562.74	-424.07	745.61	-158.66	19.01	-21.91	11
-280.52	-387.45	639.16	-194.92	-25.39	-12.85	8
-327.88	-530.52	748.29	-179.99	5.13	-24.60	10
-435.55	-656.98	887.45	-65.73	-2.75	-52.09	8
-497.07	-303.47	749.76	-18.13	-0.79	-15.17	10
-464.36	-339.36	848.14	-36.77	-33.94	12.05	9
-348.63	-478.76	878.42	-50.35	-10.68	71.47	8
-350.59	-342.53	793.70	-1.28	-3.27	138.37	10
-379.15	-395.02	811.04	12.79	-34.00	205.63	8
-170.17	-486.57	582.76	-58.47	-47.00	229.34	8
-176.51	-845.70	691.65	-89.23	-18.04	204.53	11
-416.75	-551.51	397.95	-45.10	22.37	138.12	8
-671.88	-242.68	504.15	-101.87	28.63	55.63	10
-781.01	-431.15	667.48	-135.62	-19.56	37.78	8
-375.49	-543.95	758.30	-48.00	-20.17	5.58	11
-415.77	-381.84	655.52	-13.95	11.60	-17.94	8
-613.53	-633.06	801.27	8.58	27.83	-32.68	8
-583.01	-528.32	756.10	56.03	-3.11	5.00	10
-562.01	-482.67	828.13	83.68	5.55	109.68	8
-555.66	-188.23	711.43	123.75	-0.52	155.64	9
-334.47	-344.97	734.62	100.86	-32.68	164.79	10
-412.84	-354.74	599.12	84.26	-16.63	122.19	8
-375.00	-534.91	831.30	23.53	23.38	102.45	10
-522.22	-591.55	798.83	24.48	36.32	48.95	8
-481.20	-596.19	822.75	49.74	18.16	-30.88	9
-562.74	-339.11	600.10	63.57	16.02	-47.76	10
-477.54	-354.49	619.63	20.45	-0.34	-47.97	8
-437.26	-220.95	717.04	19.35	16.27	-35.89	10
-449	99.43	7.45	10
-593.75	846.44	604.74	-554.99	97.93	86.03	8
-442.63	239.50	646.00	-567.93	167.05	81.54	10
-630.62	-57.62	585.45	-436.68	187.41	-15.78	9
-709.96	-49.56	549.56	-271.24	117.22	-21.24	8
-692.14	410.40	650.88	-126.04	34.45	2.04	10
-632.81	719.73	649.17	-129.85	15.44	30.06	8
-461.91	592.29	469.48	-133.06	-15.05	67.32	10
-408.69	596.19	389.16	-108.55	-25.73	39.34	9
-487.30	572.02	612.30	-127.72	-97.87	-37.29	10
-477.54	666.02	565.67	-61.40	-213.41	-83.50	8
-215.33	293.95	724.61	-39.25	-231.23	-39.70	8
-212.40	377.93	712.65	-5.00	-95.67	90.94	10
-491.46	513.92	622.56	-16.27	-52.15	77.12	9
-303.22	621.83	652.59	-103.12	-144.13	36.83	10
-49.07	614.50	855.22	-256.13	-190.70	38.39	8
219.97	550.78	1177.98	-275.82	25.88	-3.39	10
-512.70	311.77	877.93	-225.68	90.85	-7.17	9
-228.03	578.13	483.64	-32.41	48.03	27.10	8
-521.48	479.25	359.38	33.51	14.01	-60.55	10
-740.97	544.68	660.16	-49.80	-4.09	6.01	8
-555.42	792.48	966.06	-61.07	-18.07	30.70	8
-125.00	776.37	690.19	60.88	-108.92	14.43	11
-96.92	334.96	345.70	97.50	-27.92	-20.54	8
-599.12	342.04	925.29	18.59	27.04	-116.82	8
-758.30	533.69	818.12	16.97	-11.87	-133.09	10
-710.21	561.77	646.73	-14.62	-62.53	-85.69	8
-399.90	617.43	579.83	-0.15	-72.33	0.79	11
-511.96	653.32	694.82	51.12	-88.59	-41.90	8
-408.20	768.55	740.97	44.07	-103.33	-81.42	8
-333.50	801.76	764.89	19.87	-92.13	-122.31	10
-204.59	293.46	1012.70	11.75	-63.84	-116.70	8
-313.48	468.02	838.13	56.95	-46.81	-106.35	11
-161.13	464.11	763.18	78.06	-47.64	-113.53	8
-302.25	457.03	689.45	61.58	-38.73	-109.95	8
-255.37	336.91	700.68	27.34	-33.69	-50.99	10
-363.28	362.55	598.39	31.46	-28.41	-4.94	9
-105.22	702.15	618.16	38.64	-45.87	10.71	10
-116.21	418.21	802.49	-4.39	9.19	12.39	8
-334.47	550.78	537.11	7.81	12.82	26.67	8
-432.62	534.42	578.61	17.27	-38.60	10.41	10
-358.40	520.51	678.22	25.48	-72.81	-17.09	9
-95.70	509.52	772.22	38.79	-46.88	-66.44	8
-402.59	369.63	626.22	28.66	29.75	-130.65	10
-667.72	178.71	657.23	22.43	-9.09	-96.47	8
-544.19	287.84	513.43	26.73	-60.58	-53.07	8
-377.44	327.88	479.98	14.47	-40.47	-86.91	11
-593.75	359.38	445.56	28.32	-23.01	-97.50	8
-336.91	309.81	407.47	55.91	-86.24	-58.20	8
-212.40	396.73	545.41	80.29	-51.97	0.37	10
-103.52	575.44	620.36	64.42	-1.28	16.14	8
14.89	999.27	638.92	13.73	18.01	-38.94	9
-610.60	720.46	693.85	-105.93	58.32	-144.56	10
-506.10	510.74	1141.11	-155.30	-19.68	-63.78	8
-341.80	454.83	1044.19	-116.15	10.83	0.67	10
-270.02	697.02	847.41	-89.57	36.56	45.47	9
-154.54	1073.24	757.32	-50.38	5.52	89.51	8
-45.41	848.14	632.57	-95.79	-16.30	110.17	10
-267.09	171.63	713.87	-55.63	-10.86	-10.38	8
-440.67	374.27	662.84	70.77	15.20	-77.85	10
-392.33	724.12	697.75	163.51	17.15	-155.76	9
-729.98	1074.22	690.92	167.72	-11.84	-178.86	8
-572.27	1159.42	366.70	171.45	-119.29	-314.54	10
-768.55	780.52	283.45	150.27	-189.00	-512.85	10
-876.71	149.90	509.52	102.84	-272.00	-722.29	8
-991.46	-67.87	428.47	175.42	-373.50	-768.43	11
-624.76	95.21	362.55	190.46	-444.98	-687.62	8
-548.34	119.87	393.55	214.08	-414.55	-609.56	10
-392.58	74.71	370.12	158.66	-347.41	-425.51	8
-130.62	135.74	408.45	161.35	-286.32	-320.80	11
-406.98	538.57	408.69	165.59	-225.98	-166.93	8
-97.90	716.80	573.97	133.24	-245.33	-27.44	10
1.71	1242.43	664.31	88.90	-206.82	77.06	8
170.41	1545.17	597.90	-14.25	-139.68	66.01	10
196.04	1221.92	661.13	-233.28	-73.30	43.95	9
241.46	677.98	1058.84	-272.74	-41.17	39.34	10
165.04	610.60	1066.16	-303.38	6.38	-41.53	8
-188.48	364.26	967.77	-292.88	8.36	-121.12	10
-156.98	580.57	865.48	-276.34	-32.41	-89.48	8
47.12	341.55	990.72	-314.03	-5.92	-59.08	11
-74.71	225.10	1117.19	-243.29	35.55	-94.48	8
-614.01	171.14	870.85	-198.18	37.08	-86.46	8
-539.06	323.73	848.63	-141.33	-67.81	-72.60	10
-439.94	461.43	946.29	-106.63	-70.34	-32.78	9
-548.34	315.43	840.09	-120.88	-54.96	-43.12	10
-367.92	330.81	760.74	-179.53	-64.82	-47.24	8
-235.60	-138.43	902.83	-227.23	-37.17	-117.77	10
-351.32	-322.75	850.83	-237.76	-38.64	-159.73	8
-418.70	-256.59	874.02	-168.18	-72.78	-186.77	11
-123.29	-5.86	806.64	-86.70	-93.90	-156.98	8
-174.56	98.88	747.31	-97.75	-33.87	-135.53	10
-287.11	-54.93	831.30	-148.80	-18.77	-129.97	8
-606.93	-179.44	734.38	-157.29	-215.15	-32.50	8
-492.43	-358.89	822.27	-128.05	-176.61	-13.09	11
-284.91	-267.58	918.70	40.10	-139.10	-1.71	8
-163.33	-17.33	803.22	214.42	-114.38	-11.63	10
-107.67	209.23	639.16	297.39	-53.65	-50.35	8
-98.39	196.53	558.11	282.81	-12.85	-113.86	11
-83.01	-98.14	621.83	252.20	-15.29	-174.68	8
-49.80	-151.61	632.08	261.08	-34.61	-175.02	10
-29.30	-120.61	581.30	210.17	-45.35	-160.03	8
302.49	404.54	602.78	169.28	-55.88	-172.36	8
71.04	748.29	775.88	103.91	40.01	-271.39	11
-199.22	386.47	946.04	-0.73	38.42	-380.80	8
-555.66	225.59	981.93	-0.55	-28.69	-393.77	10
-438.48	125.00	946.04	22.80	-184.42	-344.06	8
-134.28	142.58	1165.77	23.99	-252.84	-201.97	10
-61.52	309.57	1001.71	172.39	-196.72	-88.17	9
5.86	486.08	965.82	134.67	-191.22	-90.21	10
31.49	401.37	842.53	39.89	-117.13	-96.68	8
25.63	445.56	829.10	5.10	-83.86	-101.23	8
90.82	40.28	993.16	-51.51	-63.35	-105.93	11
104.49	85.21	865.97	4.76	-41.75	-118.74	8
63.72	234.13	791.75	52.95	-24.57	-95.55	8
64.70	317.14	763.92	29.27	-10.53	-86.49	10
-158.69	237.06	856.20	12.39	-14.37	-94.09	8
-253.17	249.76	826.42	42.66	-24.81	-57.53	9
-70.56	197.51	689.21	74.89	-52.55	-11.47	10
74.95	308.84	665.28	84.05	-50.17	-0.49	8
50.29	406.25	710.94	99.12	-44.86	-9.12	8
115.97	596.92	658.45	116.27	-41.29	-27.77	10
21.73	484.86	789.55	54.84	16.39	-89.48	9
-90.09	481.20	708.50	60.39	62.44	-178.62	8
-197.02	340.09	820.31	38.39	52.92	-231.87	10
-247.31	398.44	803.22	33.20	24.78	-240.30	8
-188.72	484.13	881.35	6.26	11.69	-214.20	8
-363.53	338.62	859.62	-46.33	-2.66	-118.84	11
-147.95	70.31	870.61	11.41	-91.40	-29.94	8
-2.20	119.14	771.48	172.09	-113.13	-26.00	8
-2.44	631.35	455.08	177.34	-89.81	-11.23	10
-106.20	667.97	786.13	50.60	-69.95	48.16	8
213.62	724.12	781.98	-28.20	-81.57	83.68	11
149.41	719.24	815.19	-126.22	-24.99	68.33	8
103.52	613.53	824.71	-157.10	-16.14	72.24	8
40.77	252.20	876.22	-173.61	-6.56	58.75	10
-18.55	212.65	828.37	-158.91	-23.77	38.94	9
117.19	334.47	770.26	-109.53	-52.46	43.40	8
228.27	387.70	721.68	-90.64	-16.42	43.52	10
160.40	468.26	757.57	-112.30	16.27	35.49	8
14.16	303.71	842.04	-126.31	14.95	38.51	10
84.96	300.54	748.05	-81.24	-3.14	-0.58	9
-60.79	280.27	768.55	-35.89	55.11	17.85	8
-88.13	324.71	751.22	-24.14	67.99	8.15	8
-168.95	380.86	883.54	-36.77	55.36	-6.56	10
-39.31	586.67	898.44	-61.58	16.30	-24.48	8
-10.01	488.04	973.14	-147.00	19.29	-21.61	9
-23.93	221.92	1013.92	-214.20	27.59	18.71	10
-27.10	-95.46	959.72	-221.74	25.48	12.45	8
-67.38	29.54	809.81	-168.27	-23.35	-5.68	8
128.42	75.68	687.50	-116.49	-45.53	-11.20	10
3.42	143.07	712.40	-109.47	-17.55	4.85	9
10.50	1.95	824.22	-63.90	-26.95	69.95	8
129.39	81.30	772.95	-26.61	-19.44	101.17	8
71.53	132.81	737.06	20.81	16.57	142.94	10
-50.29	120.85	826.17	34.39	18.37	169.22	8
-44.68	105.96	841.31	56.58	-19.10	182.74	11
8.06	120.12	824.22	64.24	-36.71	174.26	8
-39.79	74.71	932.86	76.17	-47.24	152.47	8
84.47	199.95	784.18	126.92	-67.17	184.11	8
164.55	248.78	867.92	46.94	-43.52	175.84	11
145.75	192.63	942.63	-10.59	-8.58	169.13	8
150.39	282.47	929.44	-15.59	1.46	189.36	10
374.27	244.63	978.76	-58.32	35.68	220.28	8
208.25	179.69	955.81	-109.44	96.31	203.67	8
116.46	227.29	928.47	-124.24	100.13	179.26	11
103.76	275.15	871.83	-130.28	99.67	187.10	10
62.74	119.38	798.83	-140.14	95.70	250.27	8
189.70	14.89	848.39	-112.43	106.87	299.19	8
61.52	-22.95	870.36	-94.15	164.31	384.58	10
60.06	-157.23	927.25	-16.48	189.70	547.97	9
224.37	-99.85	778.08	69.61	199.37	666.53	10
190.92	-166.75	767.58	69.89	295.62	693.70	8
-25.15	-9.28	700.44	48.89	335.97	699.19	10
-378.91	-134.77	931.88	7.26	520.42	700.16	8
-264.65	86.91	772.22	175.29	227.11	645.87	9
-51.76	248.29	688.96	251.50	207.95	550.38	10
-184.33	205.81	677.98	202.15	215.55	435.58	8
-249.76	297.12	630.37	188.84	216.28	391.94	10
-475.59	451.17	545.90	161.38	186.98	420.29	9
-318.12	324.95	705.81	61.07	184.84	506.65	10
-624.02	281.49	447.75	-17.33	252.59	592.35	8
-501.22	39.79	773.68	-100.34	192.72	700.04	10
-91.31	211.18	904.30	-91.03	162.60	784.73	8
51.76	386.96	1017.09	-2.50	221.25	710.51	11
-252.93	682.62	896.73	16.08	277.62	601.10	8
-498.29	790.28	785.16	6.29	253.66	545.47	10
-565.67	659.18	774.17	-12.91	201.11	423.34	8
-453.37	539.31	793.21	-12.42	177.98	351.29	11
-462.89	583.74	704.10	63.78	165.28	248.47	8
-329.10	639.89	543.21	147.71	124.73	80.72	10
-461.18	517.33	411.13	207.24	127.17	-27.13	8
-661.62	522.22	207.52	29.60	111.18	27.40	10
-652.83	592.29	765.38	-58.50	34.73	91.83	9
-342.04	624.02	762.45	13.28	-20.78	53.96	8
-363.28	813.96	625.73	2.32	5.10	-6.16	10
-398.19	610.60	774.66	-73.82	21.61	15.35	8
-437.74	579.59	767.82	-85.85	44.49	66.53	8
-352.29	432.86	705.57	-165.07	79.10	140.05	11
-367.19	351.07	961.43	-269.01	75.53	126.37	8
-515.14	186.04	1003.17	-124.45	59.75	60.85	10
-608.89	164.31	879.88	1.56	25.76	17.64	8
-478.52	216.80	767.33	41.93	16.88	31.83	8
-443.60	328.37	676.76	118.50	33.02	60.39	11
-380.13	509.52	341.06	80.96	21.30	70.86	8
-383.54	501.46	685.30	47.70	4.67	82.40	8
-339.11	483.89	878.17	117.07	-11.47	47.33	10
-490.48	818.85	688.48	134.22	-2.78	74.16	8
-300.54	854.74	698.24	69.34	-65.67	190.49	9
-40.28	687.50	653.56	38.24	-69.89	284.45	10
17.33	440.92	691.65	-14.89	-35.86	254.00	8
-50.29	473.39	586.18	-27.16	1.77	182.16	10
-151.86	341.80	572.02	-6.87	-0.61	125.95	9
-385.50	505.37	472.66	56.30	5.22	35.03	8
-449.95	752.69	568.12	40.89	5.40	75.44	10
-281.01	770.26	649.17	61.40	-5.95	120.94	8
11.47	674.32	574.71	92.19	18.98	102.45	8
-120.85	692.63	427.00	132.54	65.06	-5.31	9
-438.72	596.68	500.49	73.85	62.35	-60.79	10
-497.80	610.35	601.32	21.33	44.34	-41.69	8
-576.17	757.32	613.28	-38.85	40.89	-9.03	10
-445.07	807.13	756.84	-90.36	50.20	55.11	8
74.95	634.77	760.01	-98.91	125.27	271.97	9
51.51	326.42	790.28	-87.43	257.14	376.50	10
-155.76	256.35	792.48	-41.38	268.37	485.38	8
-56.88	413.82	791.75	83.16	251.56	483.37	10
-151.12	743.41	518.80	141.48	230.93	383.36	8
-419.19	885.50	507.32	74.19	234.50	203.37	11
-503.66	848.88	558.59	-9.31	193.30	92.47	8
-358.64	503.91	700.68	52.22	127.47	10.10	8
-262.45	564.94	591.06	165.74	110.41	-37.26	10
-440.67	699.46	400.63	89.87	111.11	-71.66	9
-631.84	1045.17	322.02	11.23	105.71	-43.61	10
-312.99	665.28	758.30	-200.47	51.91	11.23	8
-462.89	270.02	794.92	-221.07	107.60	13.95	10
-469.24	506.35	608.89	-227.81	128.05	109.22	8
-357.67	606.93	590.58	-161.38	79.25	84.23	11
-448.24	314.21	802.98	-95.25	63.20	61.28	8
-385.01	291.99	657.47	-44.80	21.58	115.84	8
46.14	533.94	699.46	16.20	9.80	154.30	10
70.56	626.95	798.34	42.14	44.22	66.59	8
-23.19	680.91	780.03	145.87	117.52	10.50	9
-321.78	861.57	516.36	159.12	123.02	-2.35	10
-547.85	924.07	490.97	56.52	71.44	-26.21	8
-422.12	976.32	548.34	-143.22	33.23	12.82	10
-354.74	374.76	746.83	-274.90	70.22	24.63	9
-436.52	265.38	945.56	-222.47	55.85	-34.09	8
-609.13	301.03	1029.30	-116.88	30.85	-103.61	10
-694.58	478.27	679.93	-85.78	-8.48	-121.25	8
-302.98	221.44	760.25	-60.61	-43.58	-99.15	10
-625.73	266.60	572.27	35.49	-39.79	-103.03	9
-155.27	401.86	657.71	74.37	-84.23	-75.59	10
-334.72	592.77	630.37	125.85	-15.53	-61.16	8
-347.90	830.57	597.90	111.69	-25.54	-44.07	10
-437.26	1129.39	258.06	102.69	-38.70	-37.23	8
-557.86	1116.21	278.32	16.45	-99.00	-4.82	9
195.07	751.71	844.24	-48.00	-147.58	124.02	10
41.50	468.51	858.64	-95.28	10.01	98.11	8
-255.86	646.48	591.31	-187.77	47.88	23.80	10
-484.86	342.29	769.53	-225.68	72.51	32.87	8
-324.22	441.89	777.10	-216.83	40.99	15.14	9
-437.74	823.00	607.42	-204.38	56.21	-76.60	10
-483.64	303.22	854.49	-226.56	96.10	-132.60	8
-602.05	347.17	675.05	-142.06	81.51	-178.04	10
-741.70	-6.84	732.67	-38.60	24.66	-100.62	9
-430.18	306.40	564.21	18.49	3.97	-84.17	10
-654.79	364.99	723.88	18.83	34.85	-34.97	8
-496.09	260.25	777.59	-9.83	-28.50	49.90	8
-344.48	299.56	861.82	-23.07	-20.90	126.95	10
-364.99	125.00	954.10	42.05	-20.69	183.90	9
-481.45	423.83	710.94	113.16	-18.71	242.40	8
-419.92	861.82	432.37	149.38	-18.92	355.22	10
-18.31	607.42	715.58	103.36	23.96	436.95	8
81.79	948.24	335.21	140.32	201.32	557.74	10
145.75	709.23	496.34	31.59	312.47	679.87	9
213.87	390.38	725.59	3.08	297.24	588.99	10
-33.69	633.30	319.82	45.56	323.97	421.94	8
-297.61	541.50	551.51	-30.73	306.49	243.84	10
-697.75	297.36	615.48	-61.16	300.99	191.50	9
-613.04	235.60	499.51	-24.05	265.23	303.04	10
-549.32	73.24	625.00	18.28	150.27	347.23	8
-291.75	106.69	668.21	60.82	116.06	271.58	8
-563.48	246.34	628.91	100.25	77.85	168.67	10
-523.93	682.13	653.32	36.35	86.61	139.16	9
-735.11	1010.25	562.50	-44.16	84.50	75.41	10
-704.83	292.48	1041.50	-137.36	41.75	24.81	8
-627.93	260.99	910.64	-33.54	3.27	41.17	10
-493.16	496.09	864.75	4.33	-7.29	81.27	8
-166.02	885.25	963.87	47.91	-23.50	58.17	9
-127.93	1068.12	806.64	-67.54	0.55	17.52	10
-286.62	648.93	841.80	-147.46	16.54	-62.38	8
-615.72	1007.57	623.54	-108.86	25.82	-127.75	8
-687.01	251.46	985.84	-39.49	5.89	-77.00	10
-399.17	334.47	485.60	130.95	-3.48	47.27	9
-218.26	580.08	475.34	99.73	-46.94	79.99	10
-200.68	706.30	468.02	121.67	-18.86	54.81	8
-338.38	828.86	377.44	72.66	-23.74	44.25	8
-236.57	510.01	718.99	60.15	-22.80	77.15	11
-164.31	578.37	509.77	189.54	15.84	117.22	8
-256.10	853.03	406.01	187.41	6.41	53.92	10
-318.12	726.56	479.00	83.53	-14.07	-11.72	8
-267.82	721.92	472.90	-34.42	-20.02	-5.40	8
-392.09	598.39	667.72	-91.06	-21.48	34.18	11
-193.12	423.83	942.87	-127.84	-38.06	81.85	8
-269.29	536.87	714.11	-104.71	4.85	76.81	8
-454.83	609.86	493.41	-59.11	0.21	64.51	10
-461.43	803.96	404.30	47.76	25.48	176.03	8
-130.37	747.07	412.35	115.94	4.36	207.52	11
-185.06	346.44	499.51	177.19	9.86	165.68	8
-17.82	521.97	308.84	277.92	-2.17	232.54	8
-230.22	701.42	267.09	368.41	23.19	276.34	10
-208.01	879.15	198.00	291.56	-29.05	320.86	8
202.15	940.43	347.90	262.12	-35.31	290.28	11
31.25	947.51	257.81	262.63	8.12	239.56	8
235.35	1320.56	303.96	222.63	-27.89	247.92	10
447.02	979.00	640.38	81.42	86.58	214.42	8
384.28	839.84	352.78	93.99	218.23	148.38	9
256.84	724.61	350.10	48.55	234.04	-34.94	10
-259.03	683.84	173.83	2.20	210.39	-89.78	8
-230.96	1034.18	291.50	5.83	89.78	-74.55	10
-68.85	561.77	541.50	-53.13	50.54	-107.12	8
-18.07	754.88	373.05	-59.84	43.88	-95.12	9
-4.15	1049.07	163.57	-79.32	39.67	-82.43	10
-48.58	856.93	389.89	-102.60	47.94	-85.54	8
9.28	915.77	259.28	-104.68	33.78	-71.99	8
-39.79	696.78	709.96	-162.63	69.18	-92.32	10
-308.35	415.28	918.21	-144.50	131.50	-53.44	9
-454.10	644.78	547.12	-106.84	25.30	-10.86	10
-198.73	637.21	589.84	-83.74	-0.24	23.68	8
80.32	1060.06	479.98	9.80	41.20	87.28	8
-105.96	816.16	580.32	27.47	82.61	34.00	11
-125.00	887.94	415.28	64.82	66.07	-7.17	8
-126.95	1033.69	245.12	64.85	62.71	-6.93	8
-143.55	1062.01	253.66	11.05	68.27	5.28	10
-265.38	159.18	765.38	-92.50	65.40	14.59	8
-93.26	158.69	654.05	5.25	114.17	192.32	9
-105.22	587.16	341.06	115.81	130.77	250.95	10
-191.16	997.31	428.96	149.60	108.46	249.97	8
-96.92	1307.37	233.89	172.27	89.60	157.23	10
-292.48	830.32	229.98	42.21	69.58	166.63	8
91.55	323.49	484.86	-68.45	25.82	132.02	11
-16.11	685.79	321.78	-25.09	111.15	62.35	8
-279.05	953.86	280.76	-73.21	85.24	15.59	8
-273.68	785.40	674.32	-57.37	41.63	4.15	10
-119.38	1040.04	386.72	-18.89	10.68	-66.47	8
-284.91	659.42	701.90	-136.81	-1.46	-94.70	9
9.28	808.35	577.39	-74.65	-58.69	-67.50	10
78.86	1062.01	523.68	-133.58	-48.13	-142.03	8
-149.41	682.37	753.42	-181.27	-30.85	-157.47	10
121.83	620.12	605.22	-172.12	-32.32	-39.70	8
98.88	514.65	425.05	-131.16	15.59	-53.77	11
-294.92	435.55	405.76	-15.53	48.95	-31.40	8
-303.22	599.85	369.14	32.50	-30.82	31.71	8
-151.37	740.48	491.94	27.07	-63.42	26.92	10
-107.42	804.93	494.87	4.58	-102.87	-60.49	9
-102.05	779.79	735.35	-47.21	-74.49	-102.08	8
-161.13	717.29	913.33	-72.36	-17.97	-112.40	10
-120.85	839.36	683.35	-86.27	11.81	-148.65	8
-61.77	679.69	739.01	-83.34	46.23	-150.30	10
48.83	739.99	652.34	-56.55	67.96	-142.61	9
-173.34	609.38	642.58	-48.43	115.75	-156.25	8
-426.03	463.87	541.02	-1.31	153.05	-154.88	10
-505.37	477.29	369.38	48.16	93.93	-52.67	8
-488.28	499.76	362.30	35.28	22.09	-17.49	10
-499.76	379.39	401.61	12.12	-7.02	-19.93	9
-590.33	317.38	389.65	-27.71	-55.76	-42.14	8
-600.59	399.41	550.05	-78.95	-140.59	-79.74	10
-317.38	774.17	862.06	-92.59	-157.23	-120.30	8
-384.52	968.99	845.95	-77.03	-138.09	-211.15	11
-365.48	724.37	681.88	-78.37	-149.48	-190.73	8
-346.92	510.25	796.39	-108.70	-117.37	-85.33	10
-84.23	712.40	853.52	-119.69	-78.64	-27.74	8
-85.69	764.89	747.07	-52.22	6.26	-41.02	10
-318.12	655.52	605.71	7.78	30.24	-46.91	9
-358.15	664.55	508.54	14.80	22.58	-36.19	8
-484.62	509.52	415.28	-57.56	-42.14	-28.08	10
-398.44	390.38	552.98	-159.18	-120.79	17.33	8
237.55	334.72	819.82	-216.67	-99.30	18.59	10
-105.47	498.29	1012.45	-220.86	73.21	-1.98	9
-447.75	614.50	984.62	-167.97	78.64	8.48	8
-482.91	700.93	917.48	-128.23	28.53	23.07	10
-301.03	562.74	884.03	-113.43	16.30	10.53	8
-326.66	357.42	695.80	-13.92	50.96	-8.76	10
-430.91	288.82	644.53	96.80	6.56	-9.25	9
-337.16	311.52	613.77	120.94	4.70	17.46	8
-189.21	508.54	548.10	106.78	26.49	11.08	8
-108.89	416.75	649.17	28.53	51.06	-64.30	10
-270.26	497.31	847.17	-29.54	113.28	-41.81	9
-604.25	752.93	863.28	-25.57	96.47	0.15	10
-608.15	722.17	776.61	-25.94	95.28	-20.54	8
-710.94	559.08	535.16	-21.76	54.02	-78.74	8
-690.92	428.96	512.21	-36.53	-30.33	-133.64	10
-505.86	471.44	510.74	-35.31	-120.48	-132.84	9
-263.92	369.63	436.52	-95.34	-167.18	-69.58	10
-280.76	200.93	486.33	-48.22	-150.27	42.33	8
229.49	313.72	984.38	8.36	-130.68	46.94	10
-71.04	465.33	757.32	83.53	-4.30	-5.22	8
-297.85	546.88	564.70	18.74	6.01	27.83	9
-208.50	585.45	757.81	-52.40	-7.51	47.30	8
-206.54	219.24	958.25	-55.02	16.08	47.45	10
-170.65	71.29	956.05	-37.20	29.82	60.46	8
-335.69	430.18	706.30	1.37	25.97	68.30	8
-177.49	654.30	650.15	15.35	-28.23	64.27	11
-135.99	492.68	780.27	12.36	-13.37	58.81	8
-270.75	564.45	823.24	19.32	-4.64	87.19	8
-276.86	309.33	798.10	18.74	-19.84	82.06	10
-160.64	707.76	737.30	40.28	-14.80	43.00	8
-338.13	709.47	799.80	45.99	20.54	-24.14	9
-348.14	714.60	720.95	51.94	-4.03	-37.87	10
-177.49	649.66	634.03	22.58	-14.13	-51.85	8
-217.29	471.44	717.77	-44.01	-6.74	-88.26	8
-85.21	293.70	831.05	-78.40	29.14	-2.72	11
6.84	134.77	988.77	-58.96	45.90	16.39	8
-104.49	205.08	687.99	-38.94	52.15	1.43	8
-216.55	504.15	573.24	-51.36	98.14	19.23	10
-420.41	299.56	738.04	-2.11	118.56	79.59	8
-390.38	272.95	878.42	115.45	103.39	48.40	9
-398.44	404.30	815.43	222.08	107.54	-40.59	10
-551.76	314.70	675.78	299.62	129.70	-54.38	8
-645.75	1037.60	126.71	324.13	105.99	34.03	10
-474.61	1027.34	322.02	145.11	47.79	43.49	8
-238.04	815.43	369.14	32.78	49.93	5.55	11
-167.24	758.30	495.85	8.97	104.31	0.31	8
-340.09	728.76	583.25	30.85	136.35	0.21	8
-480.71	639.40	709.96	-3.94	74.01	68.60	10
-321.29	676.03	781.49	-53.92	25.09	219.42	8
196.29	885.01	800.78	-56.24	61.28	417.48	9
269.04	875.73	849.12	-64.42	198.00	530.09	10
221.19	767.09	655.03	-57.22	229.86	519.17	8
271.73	640.14	671.14	-144.23	351.35	615.02	10
114.01	597.41	786.62	-141.60	351.20	490.81	9
-364.01	813.96	259.28	-39.25	303.19	183.44	10
-1021.00	508.06	401.61	-52.34	266.24	-55.48	8
-996.34	623.29	486.57	-36.62	180.45	-135.41	10
-931.40	581.05	468.51	-41.41	119.69	-64.30	8
-538.57	417.24	595.70	-33.75	101.56	-13.12	11
-561.52	630.13	428.96	27.62	102.02	40.01	8
-494.63	677.49	499.76	4.88	95.34	60.12	10
-347.66	699.46	777.83	-22.67	36.93	102.78	8
-244.87	732.42	769.04	-91.80	56.12	117.98	8
-517.82	359.13	910.40	-126.10	77.73	125.27	11
-320.80	449.22	785.64	-126.40	53.31	179.57	8
-251.71	446.04	663.33	-77.18	53.07	183.90	10
-194.09	447.51	721.44	-39.49	62.38	215.70	8
-170.90	464.36	802.73	27.56	53.56	224.40	9
-166.99	363.04	753.42	98.97	44.22	194.09	10
-245.36	419.43	419.43	127.75	63.42	154.88	8
-603.03	353.03	546.14	132.93	26.61	44.28	10
-517.58	528.81	541.02	164.79	-50.60	9.06	8
-250.98	969.73	284.67	130.16	-43.49	-9.25	9
-323.73	973.14	393.80	39.28	-20.90	0.61	10
-117.43	860.84	722.90	-4.76	-7.93	19.90	8
-319.82	671.63	622.56	-79.83	-9.22	63.54	8
196.78	341.55	1042.97	-155.73	4.03	55.08	10
53.22	535.64	653.32	-134.80	172.27	2.96	9
-642.58	645.75	496.83	-189.03	155.67	52.61	8
-246.58	796.14	450.44	-178.68	112.43	177.28	10
-402.83	307.62	765.87	-166.99	48.40	207.64	10
-488.53	-38.82	587.89	-18.34	54.47	187.16	8
-224.85	785.16	583.98	95.83	21.09	117.74	9
-541.26	896.48	709.72	4.64	83.77	94.02	10
-281.74	998.54	845.21	-13.28	38.24	-13.61	8
-650.39	438.96	942.63	20.69	51.51	-73.79	8
-248.29	810.06	233.64	158.60	-14.80	-32.23	11
-281.98	712.65	687.74	-11.32	19.78	-74.04	8
-309.57	748.05	616.70	-66.28	68.42	-75.99	10
-483.64	537.60	867.19	-64.21	68.66	-69.95	8
-453.86	236.57	844.24	-40.77	49.29	-45.47	8
-496.83	269.78	643.55	62.77	28.59	19.56	11
-280.76	930.91	295.41	162.90	-34.36	46.88	8
-170.65	930.91	129.15	27.92	-56.82	-21.06	8
-71.29	609.38	382.08	-89.54	-7.20	-41.02	10
-453.86	108.15	832.76	-106.35	13.58	-13.76	8
-261.72	543.70	845.70	167.14	14.89	92.10	11
-449.22	763.43	326.42	343.14	27.80	74.92	8
-541.50	1110.11	-12.45	148.68	23.62	248.60	8
76.90	1056.88	138.92	27.74	51.24	368.38	10
95.95	470.21	589.11	-49.22	186.31	429.87	8
158.69	386.47	987.55	26.52	223.97	512.27	11
327.15	766.11	435.30	197.81	228.91	445.25	8
-204.59	844.24	193.85	282.10	236.76	299.29	10
-250.00	746.09	131.10	229.00	174.74	213.81	8
-150.15	786.13	421.14	165.56	198.97	178.04	11
-313.48	717.29	400.63	75.74	199.55	123.87	8
-140.38	1187.01	448.00	165.89	151.34	18.77	10
-383.06	1479.00	-30.03	166.32	133.45	3.42	8
-97.66	816.41	293.46	-8.42	56.43	-30.98	10
-114.75	567.14	394.78	33.23	131.26	-12.33	9
-293.21	732.42	192.14	94.64	124.63	32.29	8
-368.16	760.01	437.01	57.80	123.11	22.25	10
-630.13	932.86	278.08	41.38	85.85	30.06	8
-296.39	1140.38	208.50	40.80	0.24	28.96	10
-276.12	882.57	322.75	-93.35	15.66	14.80	9
-377.44	747.31	366.94	-115.57	4.46	50.87	8
-288.33	665.77	380.86	-135.71	-40.99	23.74	10
-208.74	1018.80	392.58	-45.56	-49.65	-18.22	8
-155.03	943.60	416.75	-155.36	-73.91	-32.01	8
-56.40	714.84	687.01	-196.90	-21.15	-11.41	11
-140.14	887.94	489.26	-108.09	0.03	-80.26	8
-442.14	833.01	537.11	-157.53	-42.36	-122.59	10
8.54	673.34	605.96	-146.06	-76.26	-118.90	8
-163.09	454.59	667.97	-94.82	8.18	-87.10	11
-178.71	475.83	372.80	-3.88	31.89	-37.51	8
-70.31	664.06	229.98	45.26	14.04	-61.55	8
-181.15	536.13	447.51	35.52	26.31	-74.71	8
-361.08	965.58	500.98	22.22	56.88	30.52	10
-499.76	861.57	682.37	-40.10	2.35	-8.06	9
-406.74	808.35	769.04	-68.57	-24.75	9.09	8
-149.41	694.58	778.08	-74.37	-4.67	1.16	10
144.04	508.30	784.67	-93.51	4.12	-78.98	8
-238.04	175.78	460.21	-134.61	5.86	-163.88	8
-345.46	143.55	421.88	-176.51	75.62	-78.19	11
-171.14	227.54	468.99	-164.37	150.30	-106.17	8
-394.29	358.64	481.69	-63.42	166.78	-89.08	10
-988.28	720.21	481.45	17.82	86.58	-48.00	8
-775.39	761.47	361.33	21.79	-9.55	47.24	11
-550.05	1014.89	595.95	-39.37	-76.72	135.22	8
-530.03	1110.84	828.13	-64.39	-130.31	27.83	8
0.49	1159.67	1016.36	-49.50	-78.77	-6.74	10
-303.47	883.54	1002.20	-37.45	109.22	-125.92	8
-487.30	400.39	565.67	60.09	116.06	-193.48	11
-577.15	382.08	590.82	-86.00	32.87	-148.59	8
-505.62	374.27	686.28	-116.79	35.71	-118.07	10
-624.02	383.30	556.15	-77.88	-11.51	-25.18	8
-340.58	517.82	438.72	-127.72	-49.32	-4.55	10
-310.06	104.25	537.60	-102.91	-32.47	27.95	9
-602.54	539.06	243.16	-20.48	-123.23	95.79	8
-454.35	625.00	628.42	5.31	-129.79	116.15	10
-92.77	765.87	673.58	-3.60	-130.68	50.69	8
-122.31	737.06	797.12	-10.47	-105.68	14.43	11
-295.17	486.08	939.45	37.45	-42.72	52.34	8
-358.40	614.01	776.86	76.72	-45.35	38.94	8
-139.89	805.18	624.51	61.58	-52.22	-5.04	10
-164.55	721.68	562.74	-23.80	-4.39	-64.00	8
-334.96	880.37	541.75	-90.42	35.77	-67.96	9
-673.34	783.20	658.69	-169.89	-0.70	-75.29	10
-331.30	223.39	859.13	-82.37	-115.72	0.79	8
-238.77	561.77	800.54	106.84	-82.89	3.17	8
-339.60	381.35	671.14	239.04	-15.56	-37.20	10
-253.91	729.49	304.44	253.94	-18.31	-15.81	9
-209.96	826.66	520.51	64.88	-97.90	-10.56	10
-12.94	720.95	635.74	-138.98	-95.46	41.08	8
-175.05	459.72	734.62	-184.88	-12.08	43.46	8
-172.12	233.40	663.09	-130.80	36.44	3.60	10
77.88	216.06	475.83	-138.49	28.96	-25.94	9
-235.35	694.34	549.80	-77.27	117.34	-6.87	10
-787.84	497.07	727.29	-86.18	65.09	8.54	8
-453.37	382.08	1040.28	21.82	18.65	1.28	8
-400.39	832.76	654.30	141.97	53.16	43.49	10
-59.08	761.23	710.21	170.17	20.29	41.32	9
-477.54	680.42	484.86	233.86	95.46	41.23	8
-615.48	1145.75	446.29	261.29	111.51	28.90	10
-425.78	906.74	320.80	299.90	120.73	-54.90	8
-214.84	1177.25	295.41	252.38	69.67	-144.90	11
-293.21	810.55	320.31	93.84	34.39	-248.63	8
-510.99	317.87	517.82	6.87	26.86	-280.43	10
-919.92	354.74	392.33	-42.79	-18.04	-241.33	8
-425.29	127.44	533.94	-101.23	-115.66	-182.10	10
-350.34	740.23	452.39	-31.89	-54.44	-65.73	9
-519.04	332.03	485.35	-16.02	-31.56	16.54	8
-176.27	818.60	533.20	57.25	-82.09	40.16	10
-660.64	1138.43	603.52	109.10	-52.73	-8.24	8
-480.22	1046.39	364.99	157.29	-35.00	49.19	10
-481.20	741.46	507.81	37.23	-62.04	55.42	9
-305.91	867.19	557.13	-57.92	-44.07	84.32	8
-423.58	844.24	657.71	-185.52	-85.51	77.18	10
-137.94	524.90	853.52	-221.19	-84.78	45.99	8
21.24	539.79	1033.69	-292.30	-110.78	49.74	11
-279.30	256.59	1029.79	-278.66	-2.41	-21.85	8
-357.67	619.63	754.15	-128.11	5.77	-7.72	10
-380.86	460.21	664.55	-166.96	-23.07	42.24	8
-250.00	359.62	483.15	-169.59	12.24	85.72	8
-185.55	129.64	653.32	-190.22	-25.76	7.63	11
-258.79	160.40	378.91	-121.03	22.31	17.91	8
-701.90	392.09	356.20	-103.55	-48.07	14.86	10
-58.11	777.34	997.07	-148.96	-101.75	75.87	8
34.67	840.33	1060.79	-170.87	46.48	41.08	10
-341.80	780.03	898.44	-208.59	28.17	40.22	9
63.72	111.57	912.11	-242.28	-40.68	117.40	8
-82.76	476.07	587.65	-155.21	65.43	42.72	10
-325.44	643.80	499.76	-199.92	133.45	-4.36	8
-335.45	536.87	473.39	-331.51	110.66	-77.94	10
-569.09	529.30	1022.22	-354.03	87.62	-134.77	9
-573.24	137.45	1170.41	-330.57	74.77	-137.70	10
-893.80	115.48	1167.24	-284.64	73.09	-90.91	8
-477.54	213.87	1010.01	-182.28	-0.70	-11.69	10
-458.98	-92.53	1060.79	-160.13	18.62	-19.04	9
-461.18	144.53	873.05	-6.20	16.33	-78.28	10
-432.37	229.98	837.16	-13.79	62.32	-38.70	8
-355.47	117.43	665.28	-56.46	75.68	-6.59	8
-340.58	-102.29	580.57	-154.17	51.64	62.35	10
-450.44	-334.47	760.99	-244.45	-12.91	89.84	9
-340.82	-252.20	758.79	-161.38	-36.16	207.82	8
-261.23	55.66	585.69	-21.67	-28.20	293.33	10
-213.62	-355.47	609.86	-4.18	-17.09	397.55	8
-285.40	83.98	588.13	73.61	58.56	532.07	10
-61.52	237.79	514.89	130.49	-48.03	604.28	9
-109.37	128.66	770.02	73.43	-28.26	482.82	10
224.37	489.99	721.44	48.34	75.16	350.56	8
-429.44	227.54	858.64	12.30	76.08	284.03	8
-399.66	14.40	944.58	45.72	74.77	265.20	11
-342.29	280.27	809.81	158.63	55.05	345.09	8
-258.79	98.39	951.42	140.20	43.91	360.87	10
-172.85	126.71	984.62	146.97	38.70	314.91	8
-275.39	395.75	952.88	144.62	64.06	341.80	8
-110.35	602.05	874.02	133.48	77.42	315.67	11
-221.19	352.29	1140.87	33.36	36.47	283.26	8
-4.64	579.35	1080.81	70.28	67.20	228.39	10
78.61	212.40	923.83	97.17	113.53	200.32	8
13.92	376.46	664.31	116.30	190.70	163.51	10
-471.44	104.74	707.03	89.26	139.34	177.98	9
-375.00	342.53	537.35	67.78	102.63	172.67	10
-476.81	394.78	651.86	-23.71	100.22	114.47	8
-655.52	303.96	679.20	-52.52	60.33	167.91	10
-291.26	512.45	641.85	-52.92	81.60	305.48	9
-359.62	505.37	732.67	-0.98	161.29	327.94	8
-471.68	154.05	479.25	-24.35	125.85	316.50	10
-373.54	437.50	656.49	-9.12	-12.51	284.70	8
-380.62	391.11	805.42	46.42	-8.24	199.77	10
-462.16	291.26	886.47	61.00	-15.90	121.52	9
-286.38	684.57	622.31	183.14	18.52	78.67	10
-476.32	687.99	596.68	177.61	29.05	23.80	8
-414.31	616.70	541.99	178.56	19.07	16.39	8
-359.86	804.20	448.49	188.26	-18.98	-16.69	10
-485.84	586.18	722.17	135.22	1.04	-9.22	9
-183.84	903.08	589.11	161.44	-45.10	-22.31	8
-231.69	807.86	659.67	131.93	10.44	-63.26	10
-467.53	742.19	693.85	119.05	29.57	-72.75	8
-426.51	672.61	672.12	98.48	-20.51	-97.38	10
-142.33	909.42	591.55	153.14	-14.16	-65.49	9
-130.62	1015.63	597.90	111.39	56.00	-66.50	10
-198.73	880.37	610.60	-16.88	91.71	-64.79	8
-119.38	646.24	506.59	-57.98	100.25	-61.89	8
-519.04	773.93	684.57	-120.36	84.90	-64.12	11
-398.44	449.71	723.88	-184.51	43.30	-13.55	8
-537.84	301.03	707.03	-190.22	76.11	-50.90	10
-533.45	337.40	673.58	8.97	70.53	-118.87	8
-477.29	381.84	605.96	165.13	86.52	-165.95	8
-688.72	512.94	511.23	223.45	112.49	-146.12	11
-614.99	613.53	413.33	298.83	62.01	-159.88	10
-716.06	573.97	243.90	326.54	71.29	-128.30	8
-595.21	1006.59	-62.01	235.96	19.26	0.61	10
-467.04	835.94	231.93	-19.96	-33.23	96.71	8
-273.93	966.06	302.00	-165.74	-35.77	118.68	9
-295.65	813.72	504.39	-218.96	-3.36	80.44	10
-434.57	483.15	752.69	-222.96	33.33	35.37	8
-331.30	686.52	637.70	-125.82	38.15	55.57	10
-456.54	927.00	539.06	-116.76	63.63	62.13	9
-489.75	800.29	539.79	-188.14	42.33	73.39	8
-507.57	656.49	478.27	-221.47	-25.54	39.79	10
-498.29	416.99	776.86	-205.20	-71.50	-32.56	8
-631.59	494.14	644.04	-92.10	-38.12	10.93	10
-454.10	529.05	520.51	-7.60	-86.91	75.68	9
-340.33	697.27	551.27	7.39	-113.28	99.43	8
-280.76	742.92	777.34	-10.80	-97.02	87.83	10
-226.32	725.83	663.09	-29.79	-28.84	94.54	8
-310.30	677.25	694.09	-82.43	8.48	86.12	8
-299.07	432.37	703.13	-152.92	44.68	101.56	11
-367.92	219.24	772.46	-152.65	-5.22	183.01	8
-245.85	302.25	818.60	-86.03	-36.59	172.45	10
-231.93	371.83	543.70	14.65	-34.00	137.45	8
-254.39	379.64	545.41	60.64	-43.52	164.58	10
54.69	699.95	643.55	138.15	-57.83	158.14	9
-46.63	763.92	448.97	156.80	6.44	82.43	8
-308.59	597.17	405.03	172.12	-5.22	-28.53	10
-474.85	665.77	421.14	185.42	-24.17	-73.61	8
-400.88	1054.93	376.22	106.38	-65.58	-136.51	11
-670.17	619.63	783.45	-62.32	-77.67	-165.47	8
61.28	493.41	800.05	-88.75	-84.29	-148.01	10
-225.10	439.21	809.57	-72.66	63.96	-195.19	8
-830.57	870.61	665.77	-19.87	33.75	-135.93	8
-328.13	705.08	618.90	8.27	-50.90	-69.24	11
-596.44	335.69	709.72	-49.50	-30.94	-103.00	8
-405.03	607.42	543.70	13.85	-72.57	-31.68	10
-222.17	674.07	472.41	-2.38	-31.49	-35.68	8
-289.31	826.90	485.11	-41.41	-20.48	-42.85	8
-310.79	537.35	588.38	-31.19	-27.59	-90.24	11
-288.09	588.38	500.24	56.09	-9.00	-136.96	8
-333.01	737.30	582.28	84.23	14.34	-104.64	8
-294.19	728.52	587.65	48.46	11.63	-92.10	10
-468.26	720.95	554.44	22.31	13.73	-117.28	8
-622.56	569.58	632.08	-100.65	-17.52	-105.77	11
-533.69	407.47	774.17	-205.05	-57.65	-38.48	8
-406.49	255.37	846.19	-285.92	-100.28	-52.61	10
-198.24	243.41	949.71	-134.55	-124.94	-113.43	8
-360.35	626.22	545.41	234.41	-5.34	-193.51	11
-443.60	769.53	309.57	378.51	22.16	-214.45	8
-605.47	657.71	258.30	370.73	-8.67	-188.87	10
-489.99	391.11	557.13	330.26	-92.29	-104.10	8
-640.87	780.52	338.62	354.34	-52.09	-86.91	10
-724.85	996.83	446.04	132.90	-121.31	62.23	9
62.26	757.32	790.28	-66.50	-238.83	83.47	10
150.63	794.19	781.01	5.74	-31.92	-97.26	8
-607.18	524.41	672.85	42.08	41.23	-128.02	8
-579.59	781.01	479.25	98.72	-44.07	-117.95	10
-253.66	993.41	486.57	146.09	-88.29	-67.75	9
-406.98	706.79	444.82	225.13	-91.16	-142.18	10
-506.10	668.21	285.40	230.80	-158.75	-147.03	8
-724.85	369.38	177.00	82.67	-326.72	-48.37	10
-301.27	308.11	312.74	27.22	-387.42	31.92	9
-123.54	768.31	481.93	-36.83	-314.70	73.58	8
196.78	732.42	716.06	-222.41	-257.51	104.16	10
167.97	739.75	909.18	-210.30	-96.53	41.90	8
-188.23	584.47	855.22	-177.70	-11.23	29.66	10
-89.36	431.15	755.62	-182.43	-84.17	-15.59	9
18.31	764.65	496.34	-188.63	-50.32	-39.18	10
-169.92	699.95	774.17	-260.22	-5.92	-47.18	8
-245.61	835.45	706.54	-251.68	16.88	-22.80	10
-165.28	794.19	656.49	-234.59	5.80	-0.12	8
-102.29	620.12	694.34	-238.86	22.77	-33.23	9
-236.57	461.43	849.37	-237.85	29.94	-58.32	10
-504.88	686.28	554.69	-132.51	41.35	-62.74	8
-280.27	490.97	854.74	-114.50	-28.47	-46.36	10
-133.79	587.16	886.47	-126.46	-4.06	-68.45	9
-231.20	779.05	806.15	-206.67	42.11	-107.94	8
-339.36	370.12	872.80	-270.72	31.71	-102.36	10
-225.83	376.95	819.09	-286.29	27.53	-85.94	8
-242.92	357.67	830.32	-266.75	100.28	-149.63	10
-442.14	222.66	768.31	-289.76	124.36	-212.59	9
-535.89	345.46	739.26	-322.36	50.35	-143.86	10
-350.59	170.41	751.71	-397.64	-5.22	-77.91	10
-347.66	-97.17	815.19	-403.02	-53.92	-113.62	8
-252.69	-284.91	1036.38	-339.94	-45.59	-133.97	8
-361.82	-360.11	663.09	-138.31	32.93	-127.81	11
-547.12	-507.57	889.89	-168.33	-23.56	-111.85	10
-268.07	-188.23	819.58	-169.07	-83.53	-70.92	8
-202.15	-459.96	898.44	-228.58	-68.91	-135.83	10
-401.61	-325.68	630.86	-242.19	-41.87	-171.72	9
-355.96	-312.26	585.45	-295.56	-75.87	-160.68	10
-9.28	-782.47	934.57	-229.58	1.04	-93.99	8
-165.77	-523.68	721.19	-170.56	21.15	-106.05	8
-399.90	-308.84	683.59	-132.66	3.48	-123.75	10
-658.45	-56.15	755.62	-148.25	-11.57	-82.55	9
-367.43	-460.94	851.32	-200.65	-50.69	0.89	10
-272.46	-504.88	911.38	-122.68	-44.10	35.64	8
-102.05	-504.64	738.53	-90.12	-30.91	15.81	10
-278.32	-479.74	720.46	-76.14	-15.93	-13.61	8
-225.83	-489.99	736.08	-75.90	-58.84	2.72	9
-15.38	-481.20	757.81	-113.16	-48.31	28.11	10
-21.48	-572.02	744.87	-155.24	-28.11	-25.30	8
-133.54	-753.91	839.36	-167.18	-16.45	-36.44	10
-274.41	-676.76	826.42	-147.03	3.60	-26.98	9
-312.01	-671.63	807.62	-117.43	-12.08	-20.97	8
-292.97	-669.92	727.05	-81.57	-49.01	15.23	10
-238.53	-803.71	847.66	-20.36	-79.90	66.68	8
-41.75	-666.99	772.46	54.32	-89.14	64.73	10
-15.14	-359.62	542.48	117.10	-51.67	41.50	9
-164.55	-353.76	631.59	62.90	-23.19	-0.73	8
-274.90	-335.21	637.45	16.88	-16.78	-25.30	10
-219.73	-276.12	620.61	-49.71	-17.73	-19.07	8
-226.56	-306.64	768.07	-87.01	-9.25	-18.34	8
-254.15	-621.83	790.77	-148.65	-9.12	-40.99	11
-237.79	-737.79	742.19	-172.76	-27.07	-55.27	8
-240.97	-742.92	735.84	-168.55	-25.09	-39.46	10
-217.04	-771.48	696.04	-122.34	-32.62	-7.54	8
-121.09	-776.61	562.99	-84.23	-36.50	14.92	11
-99.61	-742.92	574.95	-73.58	-21.36	22.95	8
-200.93	-667.97	605.47	-36.07	-6.74	15.69	8
-370.36	-563.96	598.88	7.63	-29.17	34.21	10
-266.36	-573.00	646.24	13.98	-70.07	27.53	8
-44.43	-531.74	696.29	15.38	-46.78	28.69	9
-148.44	-407.23	556.64	-8.00	4.27	9.74	10
-259.77	-555.91	724.12	-96.25	-11.05	-27.92	8
-86.18	-659.42	776.12	-161.71	-55.08	-47.03	8
-10.25	-674.32	776.12	-183.99	-37.99	-39.70	10
-33.45	-801.03	650.63	-189.76	-15.35	-35.95	9
-223.63	-820.80	566.41	-171.33	-11.20	-10.71	8
-217.04	-850.34	541.50	-119.11	-66.62	44.49	10
67.14	-826.90	417.97	-90.45	-85.91	110.57	8
102.05	-804.93	407.23	10.83	-25.21	83.92	10
-98.39	-720.21	317.38	46.20	-0.27	77.45	9
-221.68	-799.80	524.66	61.55	9.43	63.84	8
-237.30	-790.04	654.54	74.04	-6.04	30.09	10
-181.40	-660.16	614.26	41.96	-6.93	-16.11	8
-165.04	-571.29	614.75	-5.65	1.65	-30.46	8
-166.02	-775.39	587.40	-112.61	-1.59	-56.55	9
-104.25	-901.12	479.74	-125.06	-12.91	-61.65	10
-121.34	-910.89	456.30	-103.09	4.00	-31.40	8
-121.83	-888.92	441.41	-53.89	19.35	-18.34	10
-217.53	-790.53	344.73	-41.02	17.67	-28.93	8
-172.61	-949.46	392.33	-32.29	-10.74	-29.91	11
-107.67	-1051.76	471.92	14.59	-17.55	-1.50	8
-97.17	-836.18	409.91	90.15	-5.83	11.17	8
-137.94	-810.06	447.27	118.99	-5.40	5.58	10
-85.21	-703.61	466.80	132.84	-6.87	5.19	9
-16.85	-740.97	578.13	118.56	8.00	-8.15	8
-74.22	-671.88	618.41	113.10	32.68	-32.26	8
-129.39	-648.93	594.73	91.34	21.70	-50.69	10
-75.20	-715.09	638.18	57.43	7.26	-61.58	8
-28.08	-800.54	681.40	64.70	9.31	-63.60	9
-11.72	-745.36	633.06	87.19	20.23	-59.78	10
-69.82	-737.79	598.14	97.81	25.88	-56.21	8
-102.29	-752.69	602.78	118.32	19.47	-30.12	8
-135.25	-622.56	571.53	115.51	8.88	-9.92	10
-160.40	-671.39	698.73	89.81	-3.33	23.44	9
-177.00	-633.54	649.66	103.42	-22.74	41.38	8
-143.31	-611.08	625.73	86.88	-37.38	41.60	10
-71.04	-598.63	650.63	42.14	-32.26	24.63	8
-12.45	-668.70	742.19	35.61	-20.29	14.04	8
-68.85	-677.98	658.45	67.47	8.82	4.49	11
-85.21	-727.54	637.45	134.95	13.24	1.71	8
-97.17	-725.83	640.63	255.55	14.19	2.59	8
-132.08	-469.24	482.67	324.25	0.09	-6.44	8
-60.55	-424.32	539.06	349.21	19.62	-13.82	10
-372.56	-385.50	569.34	381.87	13.82	22.40	9
-156.01	-232.67	732.67	402.95	-8.73	82.28	10
14.65	156.74	702.15	306.88	49.22	118.77	8
-169.92	-127.69	1009.77	234.10	61.22	128.72	8
-65.67	-319.34	1091.06	238.22	30.91	197.63	11
158.69	-353.52	812.26	309.60	-4.73	260.56	8
113.04	-479.74	853.03	346.01	14.59	230.07	10
-4.64	-468.99	761.23	383.30	103.18	266.85	8
-236.08	-255.62	719.73	337.98	119.87	371.64	10
-75.20	-294.43	843.99	304.47	99.67	425.26	9
105.22	-296.63	1005.37	318.63	69.67	355.68	10
-552.00	-102.78	847.41	443.42	92.62	141.33	8
-641.60	-66.16	801.51	444.31	85.17	130.77	10
-380.37	342.53	770.75	379.36	83.31	202.76	8
-384.52	405.27	800.05	392.15	47.21	198.27	11
-151.12	685.79	675.29	368.65	73.58	189.12	8
-162.60	710.45	885.74	305.97	38.24	161.62	10
23.93	845.70	796.14	287.60	104.06	132.93	8
94.97	449.95	891.60	255.80	116.12	164.67	11
-292.72	262.45	649.90	177.28	106.26	136.35	8
-344.97	464.11	527.34	105.22	68.12	-3.88	10
-794.68	436.52	736.82	40.59	47.15	-95.95	8
-399.41	740.48	611.08	-41.75	42.85	-16.08	8
-203.37	399.17	839.84	-155.94	-5.31	-7.87	11
30.03	840.09	952.88	-108.89	57.80	130.65	8
134.03	828.13	987.55	146.06	147.67	255.74	8
436.28	974.61	567.63	236.79	173.43	279.91	10
0.00	889.40	571.04	66.74	201.23	330.29	8
-24.90	833.74	632.08	-8.85	304.81	337.55	11
-364.26	645.51	608.40	19.38	387.30	308.53	8
-86.91	94.97	599.61	-83.65	291.23	529.75	10
176.27	294.19	575.44	-60.88	296.17	563.29	8
-304.93	919.43	743.65	-13.49	236.76	466.22	8
8.30	1059.57	721.68	-18.89	170.07	410.28	11
-394.53	492.68	706.30	-60.46	157.50	298.03	8
-369.38	429.20	529.30	10.89	119.87	225.04	10
-440.19	232.91	573.97	-8.64	123.72	130.00	8
-257.57	671.88	309.33	-71.99	102.17	40.56	11
-454.10	456.79	656.25	-71.23	44.89	31.71	8
-209.96	384.77	775.39	-88.26	97.50	31.80	10
-325.93	578.61	875.73	-36.41	93.14	30.21	8
-307.62	419.92	726.07	-32.90	74.58	34.73	8
-115.72	714.36	680.91	-88.99	33.57	2.44	11
-124.76	328.13	726.56	-95.76	48.89	21.36	8
-475.34	449.71	929.44	-69.52	61.92	39.86	8
-117.43	929.93	621.83	-83.19	37.54	52.03	10
-175.29	662.60	593.75	-145.02	15.87	22.83	8
-383.54	227.29	645.02	-157.10	2.50	31.65	9
-331.54	96.19	882.32	-124.91	-39.18	14.74	10
-273.19	977.78	702.39	-49.50	-13.64	26.37	8
12.45	1020.26	887.45	5.31	14.22	12.33	10
31.01	1007.32	608.40	49.26	47.33	-75.50	9
-293.21	584.72	585.21	44.28	-6.93	-126.10	8
-112.79	745.85	540.53	32.59	-15.38	-107.60	8
-489.75	492.19	591.31	58.50	63.87	-143.07	10
-358.89	691.41	521.24	72.97	7.26	-159.58	8
-443.85	419.43	493.16	22.43	-25.30	-79.96	11
-231.93	600.83	738.77	-46.75	-45.26	-42.27	8
-473.14	398.93	953.37	-147.98	-73.94	-27.22	8
-455.81	211.91	861.33	-53.83	-46.33	-31.34	10
-27.34	473.63	742.43	-12.82	-41.72	13.43	8
-106.45	417.72	762.45	-77.58	26.43	62.77	11
-285.64	475.83	736.08	-77.58	8.76	52.83	8
-244.14	507.57	657.71	-28.20	-30.91	-51.15	8
-266.85	234.13	807.86	7.51	-7.20	-43.79	10
-170.17	951.42	1012.45	16.75	-27.31	5.16	8
-197.27	274.41	957.52	54.41	37.05	-26.95	9
-229.74	766.11	877.93	108.34	58.44	-44.01	10
-375.49	392.58	598.63	205.35	99.37	-120.79	8
-252.69	453.13	458.74	26.18	42.54	-74.19	10
-270.51	465.33	658.20	-78.77	10.22	-86.94	9
-108.64	453.61	629.64	-65.25	35.98	-163.51	8
-548.34	196.29	682.86	-61.58	72.05	-151.25	10
-486.08	345.70	811.04	-38.33	-7.69	-82.34	8
-166.02	2.44	828.61	-107.76	-16.51	-95.76	8
-221.92	435.30	722.17	-57.37	62.77	-39.34	9
-420.65	408.45	738.04	-40.59	58.72	17.09	8
-574.95	322.27	916.99	-42.08	5.62	24.69	10
-403.56	394.04	896.00	9.80	4.21	51.64	8
-424.07	654.05	622.56	82.18	16.14	-3.91	8
-478.76	492.92	626.71	10.65	-59.45	-22.00	9
-250.98	315.92	697.75	-16.94	-79.07	-1.83	10
-215.33	361.33	761.47	-8.67	-79.04	43.70	8
-204.83	295.65	646.73	66.41	-74.83	76.66	8
-18.80	557.13	507.32	98.39	-65.40	84.38	10
-245.85	534.91	565.67	77.64	-41.20	75.74	9
-290.53	601.07	709.23	16.82	-55.30	59.30	8
-294.43	504.15	768.55	-103.55	-57.16	55.63	10
-244.38	543.21	840.09	-159.06	-64.85	50.23	8
-260.25	166.02	958.01	-153.87	-55.51	1.28	10
-204.83	74.22	948.97	-40.31	-64.64	-20.54	9
-157.47	247.56	794.19	26.03	-57.10	-31.19	8
-91.31	521.73	861.82	94.39	-28.59	-78.98	10
-241.70	559.57	794.68	61.28	16.33	-94.39	8
-155.27	558.35	718.02	31.52	18.07	-149.08	9
-283.69	634.03	611.82	51.12	39.76	-224.43	10
-277.83	840.82	487.30	85.39	28.05	-220.00	8
-212.16	823.24	618.65	97.44	16.30	-141.69	10
-275.15	946.04	646.73	51.42	13.85	-114.53	8
-472.66	984.38	683.11	-49.71	34.55	-81.42	9
-437.01	824.71	800.05	-187.07	20.60	-21.21	10
-251.22	242.68	930.66	-202.03	35.98	-9.80	8
-375.49	218.51	765.14	-200.38	86.82	-86.46	10
-659.18	515.14	520.02	-196.44	123.08	-135.38	8
-484.86	482.18	487.79	-255.40	66.93	-73.67	11
-305.18	199.71	885.25	-295.23	36.90	-43.24	8
-316.89	235.11	855.47	-215.58	98.57	-70.47	8
-757.57	222.66	905.76	-198.88	101.90	-90.97	10
-956.30	25.15	936.28	-177.55	25.82	-95.64	8
-737.06	-117.19	858.64	-63.29	-83.16	-79.25	11
-365.72	3.42	791.99	25.67	-102.54	-34.91	8
-254.88	162.84	768.07	82.98	-25.05	-43.43	10
-257.57	225.59	754.64	101.75	25.51	-48.89	8
-343.51	248.05	781.01	110.35	75.99	-14.59	9
-309.57	114.50	775.39	72.24	36.59	47.97	10
-211.67	185.30	503.91	27.34	6.50	99.40	8
-244.14	319.09	694.34	-164.95	1.62	78.52	8
-285.89	80.08	913.09	-224.55	7.45	48.22	10
-327.15	242.68	863.04	-254.94	23.83	-5.00	9
-500.24	14.40	781.98	-239.29	65.73	-74.16	8
-521.00	-109.62	711.91	-245.00	42.51	-110.93	10
-555.91	-148.68	744.38	-262.24	3.42	-117.28	8
-655.76	-370.36	916.02	-260.47	-22.86	-91.67	10
-552.49	-203.37	1028.08	-168.18	-70.31	39.76	9
-420.90	-219.97	946.29	1.68	-67.75	108.95	10
-368.41	-132.81	936.04	121.70	-94.67	185.18	8
-175.29	157.47	734.13	273.71	-91.77	304.78	10
-139.89	123.29	745.61	300.48	-54.17	424.96	9
-190.19	106.45	851.56	326.93	-20.23	491.18	10
154.54	306.40	602.54	378.63	80.54	615.02	8
-134.52	300.54	627.44	316.50	112.49	512.15	10
-258.79	456.05	484.62	205.41	173.00	514.34	8
-256.10	405.27	711.67	69.06	130.95	504.76	11
-268.31	522.71	749.51	42.05	126.34	514.40	8
-209.47	407.96	836.67	38.18	59.48	393.07	10
-364.99	55.18	889.89	34.91	87.55	379.55	8
-487.79	337.65	850.10	46.51	72.78	345.03	8
-429.69	561.52	818.12	36.01	17.36	238.71	11
-290.53	454.83	875.98	11.44	-4.21	90.12	8
-333.01	631.59	711.91	59.91	53.77	58.35	8
-300.05	458.01	797.85	78.77	22.95	17.88	10
-360.60	460.69	767.33	82.64	42.51	-21.82	8
-448.00	468.02	770.51	101.50	69.73	13.03	9
-412.35	414.06	835.94	116.39	55.42	32.87	10
-281.74	554.93	882.08	137.27	85.60	36.77	8
-247.80	670.41	819.58	124.05	128.72	26.98	10
-442.63	682.13	417.48	71.62	129.67	-38.67	9
-609.62	622.80	505.62	-110.38	0.46	-104.19	10
-186.04	261.47	724.37	-186.77	-71.93	-78.16	8
-187.99	248.78	779.54	-200.10	-30.43	-33.97	10
-336.91	172.12	849.37	-131.99	0.31	46.30	8
-367.19	223.63	845.21	-63.23	12.33	67.20	9
-431.15	232.42	551.03	49.35	31.19	24.60	10
-499.02	325.44	497.31	6.07	38.57	28.23	8
-455.08	379.15	641.36	-53.44	50.66	46.60	8
-624.76	467.29	876.71	-22.03	33.02	54.26	10
-396.73	573.24	843.26	157.78	11.60	73.33	9
-304.93	741.21	770.51	219.54	22.03	34.52	8
-258.54	600.34	747.07	135.74	66.31	-50.60	10
-376.46	560.06	775.39	32.23	56.98	-67.57	8
-46.63	624.51	796.14	-4.12	64.91	-78.89	11
-583.98	517.82	480.71	-19.47	89.72	-67.14	8
-403.56	588.38	632.08	-101.23	-15.59	-11.63	8
-119.87	460.21	700.68	-92.99	0.15	-26.09	10
-335.69	528.08	643.80	-78.16	10.71	-73.97	8
-439.70	491.70	710.69	-111.08	-13.92	-51.97	9
-425.29	385.01	805.42	-131.47	12.21	15.23	10
-714.84	286.87	782.71	-69.43	-26.95	28.90	8
-355.22	232.67	644.29	20.45	-89.36	65.73	10
-232.91	410.40	517.58	39.64	-60.85	73.00	8
-218.51	396.00	766.85	32.26	-80.32	59.02	9
-312.99	526.37	812.50	53.04	-38.88	20.39	10
-453.86	550.78	709.72	66.22	-87.49	1.65	8
-315.92	46.39	585.69	-0.43	-157.84	18.95	8
-324.95	8.54	498.29	5.89	-164.83	28.41	10
-302.00	347.90	512.94	26.28	-141.66	-1.40	9
62.99	971.68	608.40	-18.59	-129.79	-11.69	8
-48.10	839.60	930.91	-103.79	-36.41	49.99	10
214.60	743.16	1011.96	-57.19	0.64	145.66	8
439.70	1060.06	927.73	48.31	44.01	150.54	8
-101.81	554.69	665.28	204.16	201.93	-33.45	11
-460.69	245.61	478.27	290.62	203.31	-127.29	8
-475.10	432.13	250.00	226.07	97.96	-103.79	10
-506.10	870.36	483.40	63.23	-1.62	-18.92	8
-395.75	965.58	655.76	-93.41	-22.86	194.31	11
-91.06	687.26	984.62	-147.03	-11.99	288.82	8
201.90	455.08	1047.36	-127.47	141.60	431.70	10
279.54	369.63	856.93	-6.96	255.65	425.38	8
-115.48	38.57	600.34	-0.64	320.59	374.33	10
-145.26	435.55	353.76	21.70	325.81	326.60	9
-552.49	632.81	382.32	-10.35	300.20	369.69	8
-493.90	445.31	323.24	-91.00	289.95	393.46	10
-343.51	370.61	408.20	-215.06	145.60	401.70	8
-221.19	522.46	785.64	-317.23	89.87	272.00	10
-442.14	472.17	1301.03	-105.10	107.85	98.82	9
-423.34	592.53	750.98	140.23	142.52	31.71	10
-415.28	559.33	616.70	218.54	142.00	-18.19	8
-467.77	701.66	550.29	293.49	164.15	4.91	10
-377.20	964.60	551.03	305.39	152.07	2.26	9
-363.77	965.82	469.73	238.83	136.96	-79.74	10
-717.04	835.45	539.06	-61.46	80.26	-121.95	8
-400.15	265.87	981.20	-213.29	10.96	-82.37	10
-361.82	307.37	1029.54	-69.61	50.60	-70.10	8
-453.61	472.17	707.76	72.17	23.10	-65.86	11
-460.94	695.80	391.11	-21.94	2.59	-34.79	8
-294.68	480.71	602.29	-90.33	-1.89	-26.31	8
-481.45	220.95	776.86	-96.65	21.06	-20.63	10
-378.17	407.71	667.24	-30.33	13.34	1.92	8
-438.48	336.91	497.07	-28.75	-14.65	-3.39	9
-565.67	373.05	377.44	-30.12	-69.31	50.63	10
-3.91	653.08	707.76	-35.95	-177.64	80.75	8
-450.20	603.76	792.72	111.60	-146.97	24.29	8
-466.55	1158.69	588.62	122.83	-131.47	-24.66	11
-186.52	1351.07	629.64	38.48	-108.34	-20.84	8
-260.50	1085.69	696.78	8.48	-96.56	-41.81	10
11.23	944.58	589.84	87.49	-32.32	29.72	8
99.85	699.22	61.04	133.00	16.88	88.20	8
143.55	598.63	170.41	-6.35	7.57	50.81	11
-65.43	717.53	529.30	38.18	23.74	-0.85	8
-718.75	425.78	737.79	18.89	82.95	53.77	8
-253.42	1045.41	469.73	41.90	60.58	28.66	10
-466.55	1216.06	395.75	-33.23	67.69	33.39	8
-357.91	970.21	427.49	-73.85	-3.48	77.88	9
-345.95	958.74	494.87	-83.44	4.24	59.60	10
-243.90	757.32	475.83	-41.44	1.53	-2.38	8
-364.01	606.20	450.44	-21.27	21.15	-89.69	8
-271.00	708.98	472.17	-57.43	16.45	-142.27	10
-551.76	369.87	600.83	-94.02	34.48	-196.11	9
-303.71	497.31	568.60	-133.51	-28.14	-153.26	8
-876.95	159.91	929.44	-297.67	65.98	-200.26	10
-441.89	305.91	697.75	-257.97	-5.86	-180.88	8
-75.68	364.50	659.91	-307.59	-50.42	-232.79	10
-194.82	451.90	698.73	-411.19	44.77	-254.33	9
-502.93	133.06	740.72	-385.16	14.92	-196.26	10
-657.71	47.85	1038.57	-314.03	5.86	-156.65	8
-271.00	68.85	947.75	-146.67	-2.17	-102.39	10
-619.14	168.95	626.46	24.60	6.84	-123.11	9
-230.71	278.81	749.76	-68.63	-11.69	-89.02	10
-346.68	339.11	890.63	-168.98	5.25	-55.94	8
40.04	220.21	1015.38	-252.56	9.92	-63.29	8
-428.22	-256.35	945.56	-206.76	71.87	-87.01	10
-430.91	-103.27	988.28	-89.08	92.47	-5.19	9
-756.35	-115.72	907.71	11.41	19.90	83.71	10
-442.38	-20.02	761.47	105.59	-19.07	193.66	8
-458.98	291.26	544.68	109.04	-13.85	206.39	8
-357.42	346.92	549.56	71.35	-78.16	241.67	10
-160.16	268.55	639.16	-9.80	-94.27	249.05	9
-530.76	349.61	787.84	29.88	-61.89	218.02	10
-429.20	420.90	755.62	70.43	-89.75	132.69	8
-236.82	599.61	727.29	-23.74	-1.98	5.80	10
-492.92	280.27	862.79	-55.97	8.09	-49.07	9
-603.76	88.13	1001.71	-6.38	21.45	-67.26	8
-471.19	371.58	901.12	132.35	21.70	51.76	8
-410.16	497.31	767.82	183.53	14.56	134.16	10
-330.57	364.75	736.08	163.39	21.12	186.28	8
-123.78	468.02	821.53	106.99	82.18	307.92	11
-150.39	341.80	811.77	73.76	200.32	479.13	8
-6.59	539.55	836.67	104.22	239.20	587.22	10
-20.51	304.20	744.38	116.97	222.81	643.59	8
136.47	568.60	604.49	73.70	260.25	569.92	10
-465.58	176.27	782.47	55.30	241.79	472.32	9
-671.88	384.03	546.39	102.17	213.84	356.75	10
-606.20	535.89	486.57	33.94	160.03	363.56	8
-812.50	294.19	468.51	-2.38	76.11	293.76	10
-190.67	399.90	627.44	-32.53	-22.55	300.11	9
-23.44	598.63	700.93	15.41	10.25	154.08	8
-40.53	630.13	961.18	81.85	69.00	106.84	10
-262.21	524.90	899.17	145.90	122.13	13.79	8
-504.64	711.67	709.23	183.81	152.47	-12.21	10
-675.29	551.03	-78.86	157.59	119.63	25.42	9
-775.15	427.73	201.90	-130.68	0.76	135.86	8
-114.50	363.28	894.29	-119.72	-2.44	86.94	10
-362.55	645.75	1053.96	-66.59	26.98	53.83	8
-409.18	845.70	829.59	-42.14	-12.88	76.14	10
-241.94	654.05	814.21	-60.67	-76.84	109.07	9
19.04	432.37	872.07	-64.51	-17.40	109.92	8
-113.04	337.16	910.89	56.46	47.70	6.65	10
-534.42	475.83	285.40	131.07	47.18	-25.05	8
-586.43	568.85	342.04	59.88	-30.24	-41.75	8
-224.37	534.18	418.95	23.44	-47.36	-1.59	11
-57.37	471.44	472.90	51.88	-21.30	-76.14	8
-361.08	479.25	689.21	117.58	46.88	-71.90	8
-636.47	890.63	890.63	183.04	11.14	-16.11	10
-553.96	1352.29	552.25	343.05	-1.34	-6.71	8
-156.49	723.39	469.48	243.87	-78.43	-77.55	11
-149.41	541.75	512.94	161.96	-61.65	-145.63	8
-116.46	768.55	239.75	-45.44	-34.30	-156.40	10
-262.21	626.71	302.98	-141.51	-38.88	-147.09	8
-320.80	729.49	410.89	-198.00	-47.09	-66.07	11
-384.52	850.59	648.19	-191.53	-10.16	-71.23	8
-571.29	853.52	588.38	-153.26	10.41	-53.99	10
-379.88	758.54	467.53	-169.01	-32.53	15.32	8
-304.44	540.04	662.84	-131.74	-5.10	72.94	8
-361.82	457.52	729.49	-79.47	16.36	115.48	11
-460.69	597.41	690.43	45.10	-54.08	81.45	8
-11.47	713.13	753.17	42.51	-108.61	89.97	10
96.44	785.40	564.94	-36.16	-9.22	-0.92	8
-337.65	653.08	487.79	-99.76	24.17	-47.18	8
-128.42	82.28	671.88	-229.34	-46.94	1.62	11
301.76	414.06	782.23	-174.01	42.57	70.37	8
-172.85	806.15	717.04	39.73	150.82	170.59	8
-124.27	679.93	592.29	129.36	74.92	157.53	10
-350.59	673.58	522.22	142.36	120.73	194.70	9
-281.98	980.71	494.38	125.21	86.18	183.17	10
-355.71	828.13	747.31	75.29	78.09	133.21	8
-241.70	604.25	528.56	157.32	97.17	155.88	10
-96.92	894.04	342.29	133.79	133.67	191.01	8
-223.88	808.84	336.67	108.31	197.97	215.42	11
-234.62	823.49	383.79	77.55	142.46	200.78	8
-271.97	419.19	756.10	67.96	134.83	140.72	10
-482.67	643.80	293.21	136.84	157.10	167.02	8
-322.51	762.21	415.04	45.20	67.60	116.18	10
-302.00	716.06	504.39	-11.47	44.65	16.08	9
-423.34	537.35	662.11	-68.63	51.94	-17.76	8
-356.69	588.62	721.44	-29.36	28.63	-68.97	10
-326.17	755.62	652.10	-19.93	62.29	-93.17	8
-473.88	687.01	604.74	-3.63	70.98	-113.68	11
-295.17	839.36	518.31	67.93	7.14	-164.34	8
-429.93	807.62	154.54	126.59	47.12	-164.43	8
-483.89	696.78	416.99	67.63	10.10	-146.76	10
-557.37	697.75	460.21	92.47	-9.58	-151.89	8
-493.90	666.26	443.36	119.75	-56.95	-91.92	11
-291.99	830.81	297.85	65.52	-49.90	-84.35	8
-455.08	454.59	647.95	-27.22	-31.16	-60.33	8
-421.63	449.95	606.69	76.26	-37.48	61.28	10
-274.41	947.75	362.06	43.06	-58.29	79.62	8
-119.87	867.19	655.52	-82.98	-18.77	88.13	9
-141.11	651.86	733.15	-73.36	46.88	34.45	10
-272.71	737.30	443.85	39.25	29.60	59.08	8
-241.21	755.37	406.74	-62.62	20.32	85.14	10
-319.82	844.97	580.08	-109.28	4.39	92.68	8
-112.30	617.43	797.85	-16.36	17.00	93.72	9
-404.54	935.79	400.63	169.46	58.87	144.01	10
-18.07	916.75	431.15	214.51	-5.83	190.67	8
56.64	905.76	192.38	158.72	28.59	55.76	8
-416.02	425.78	163.82	96.98	43.27	14.01	11
-282.71	351.56	422.36	37.78	-11.17	100.89	8
-161.13	778.56	355.96	-22.49	41.08	59.94	10
-279.30	1097.41	459.23	-69.46	85.11	37.99	8
-380.13	878.91	647.95	-45.50	39.25	31.80	8
-190.92	1145.26	435.79	32.56	42.42	59.84	11
-278.56	918.46	481.69	23.56	48.49	50.60	8
-227.54	581.30	366.21	3.08	24.54	87.89	8
38.57	586.91	439.45	28.78	17.12	59.36	10
-104.25	759.77	313.23	21.24	93.08	-24.54	8
-441.89	1055.18	142.58	-6.32	64.48	-43.06	9
-323.97	783.69	426.76	-150.39	-0.37	-41.60	10
-173.10	678.71	572.02	-135.77	-16.48	-49.77	8
-104.00	816.65	667.97	-43.88	26.12	-45.75	10
-195.31	1137.21	590.33	-66.28	44.65	-109.89	8
-468.75	898.44	553.71	-105.16	35.55	-135.04	9
-572.27	586.91	562.01	-161.22	-16.24	-116.64	10
-347.90	364.26	821.29	-216.92	-56.79	-52.89	8
-379.15	473.39	712.89	-165.10	-24.87	-5.52	10
-443.36	549.56	574.71	-139.80	-37.69	-31.98	9
-611.57	463.87	588.62	-120.03	-52.76	20.32	10
-278.08	686.77	547.61	-100.52	-70.31	10.80	8
-342.53	688.72	460.21	-107.91	-26.09	-15.38	10
-99.85	591.55	433.84	-138.31	-59.63	-43.91	8
-277.83	177.98	484.13	-66.86	10.13	-30.36	9
-312.01	118.41	456.79	15.01	19.41	-29.75	10
-337.65	232.42	460.69	46.84	29.30	-16.82	8
-387.70	616.70	414.55	91.13	22.74	2.04	10
-159.67	697.27	435.79	65.83	-37.60	-37.93	8
-336.91	873.54	705.32	-13.00	-0.67	-72.94	9
-164.31	767.09	800.05	-115.51	11.81	-12.51	10
-201.17	693.12	932.37	-129.15	35.77	-5.62	8
-286.87	1004.15	854.98	-43.55	49.41	-39.79	8
-195.07	826.42	344.97	48.95	29.39	-50.84	10
-425.78	718.75	682.13	-24.48	31.31	-37.75	9
-556.64	642.58	733.64	62.01	0.64	-7.93	10
-444.58	641.85	593.75	85.14	-21.42	-7.26	8
-196.53	859.13	512.21	131.01	-62.47	-14.98	8
-267.33	1038.33	563.96	39.58	-25.33	-30.70	11
-168.46	1139.65	634.77	-36.25	2.90	-74.34	8
-312.74	1303.71	682.86	-86.40	43.76	-108.58	8
-402.10	1098.88	682.37	-183.01	15.72	-110.29	10
-419.43	730.71	700.20	-270.17	54.26	-166.41	8
-788.09	699.46	419.43	-348.75	33.33	-289.95	11
-609.13	182.62	695.56	-465.36	49.41	-298.34	8
-594.48	416.26	525.63	-412.78	28.72	-304.47	10
-470.95	-9.28	736.33	-398.65	-29.57	-353.33	8
-641.11	11.72	375.00	-379.61	-2.50	-271.18	10
-360.35	-329.35	907.23	-345.03	-6.53	-175.08	9
-534.91	-310.06	1010.50	-252.84	31.86	-102.60	10
-133.30	97.90	676.76	-134.58	13.52	-60.94	8
-175.05	31.01	629.88	-200.23	85.21	-40.31	10
-415.53	-283.20	906.25	-216.55	82.64	-62.65	9
-460.21	-156.25	633.06	-207.28	78.09	-22.61	10
-605.96	-146.73	651.12	-264.16	96.86	-8.06	8
-760.25	-238.28	709.47	-233.03	-2.78	-28.02	8
-460.69	-128.42	856.93	-225.89	-21.73	-15.59	10
-437.26	-304.20	933.35	-151.92	-24.26	-78.19	9
-432.86	-205.32	768.07	-85.51	14.19	-80.90	10
-353.03	-147.71	824.71	-76.35	60.18	-56.49	8
-830.32	-64.70	677.98	1.43	61.28	-67.78	8
-589.36	71.53	706.54	3.51	-25.18	-65.67	10
-501.95	22.71	706.05	-3.42	-10.89	-47.67	9
-615.72	-108.40	759.77	17.43	23.16	-13.28	8
-607.42	-125.73	847.41	-5.40	13.70	53.38	10
-492.43	-347.66	947.51	-29.45	1.13	65.31	8
-577.64	-451.90	853.52	-85.24	17.24	68.54	8
-568.36	-477.78	889.40	-94.91	17.00	93.14	11
-477.54	-154.05	631.10	-88.47	13.70	88.71	8
-644.29	-304.69	823.49	-157.47	50.57	88.29	8
-737.06	-284.67	808.84	-125.43	36.71	65.19	10
-732.18	-127.69	651.37	-106.38	0.03	9.61	9
-695.07	-162.84	644.53	-131.81	-13.40	-39.86	10
-656.49	-345.70	726.32	-122.41	-16.57	-50.20	8
-575.20	-329.10	708.98	-58.17	-12.79	-79.71	8
-696.78	-303.71	728.27	-33.14	0.21	-31.89	10
-606.69	-170.65	772.22	-44.04	-9.98	-10.83	9
-718.02	-72.27	742.19	-115.60	-17.76	-13.61	10
-718.26	-73.97	844.97	-180.45	-41.29	-21.33	8
-637.94	-564.21	929.93	-288.12	-49.41	23.13	8
-478.76	-624.02	772.22	-273.96	-35.77	88.10	10
-448.49	-350.34	601.81	-209.01	-31.25	74.95	9
-492.92	-188.96	561.28	-180.05	-22.86	50.20	10
-608.64	-218.26	583.50	-149.87	-40.95	9.22	8
-623.78	-460.94	642.58	-114.35	-58.90	7.69	10
-498.78	-130.13	526.12	-68.02	-73.49	93.51	8
-363.04	-364.99	746.58	-90.27	-82.46	129.55	9
-465.09	-380.86	673.58	-50.81	-25.91	153.93	10
-549.07	-242.92	493.41	-91.52	-57.40	172.64	8
-461.67	-601.81	738.77	-159.79	-70.10	172.18	10
-528.56	-897.71	688.96	-282.14	-27.59	150.67	9
-747.31	-899.90	541.02	-257.26	-17.40	93.84	10
-788.33	-553.71	316.16	-182.50	-31.49	83.25	8
-591.80	-529.79	357.42	-187.16	-31.46	80.78	10
-546.88	-588.38	455.81	-177.03	-14.34	-0.79	8
-521.97	-620.61	378.42	-130.95	-13.00	-62.84	9
-585.21	-701.42	268.07	-39.31	-15.75	-94.97	10
-574.95	-909.91	424.32	5.62	-32.71	-47.67	8
-560.30	-1026.61	494.87	105.13	-8.67	42.54	10
-717.77	-877.93	394.78	202.61	14.16	113.22	8
-674.56	-827.88	443.60	261.08	-11.38	146.70	11
-633.06	-609.86	456.54	246.64	-19.59	142.52	8
-654.79	-512.70	535.40	198.97	-51.09	115.69	10
-605.22	-477.78	698.24	140.81	-71.99	97.26	8
-432.86	-326.90	677.25	116.06	-53.89	79.25	11
-616.21	-385.74	740.48	53.74	7.20	65.40	8
-721.44	-422.85	767.58	97.93	-17.30	77.85	8
-759.52	-212.40	420.41	121.25	-59.57	90.45	10
-463.62	-67.38	385.74	148.28	-131.41	105.04	8
-502.20	-274.17	499.51	145.57	-123.08	82.43	11
-479.00	-464.84	684.33	181.55	-91.55	85.08	8
-528.81	-462.65	719.24	273.44	-60.30	106.63	10
-457.28	-322.51	810.79	319.09	-26.06	156.56	8
-483.64	-358.89	916.50	330.02	-16.36	161.41	10
-634.52	-126.71	654.79	383.58	-8.70	192.14	9
-581.54	-28.56	731.20	374.08	-31.07	232.30	10
-519.29	156.01	771.73	383.85	-58.90	211.91	8
-820.56	355.71	842.77	362.09	-26.79	209.26	8
-817.63	407.71	771.48	332.58	-80.32	252.38	11
-351.81	311.28	891.36	350.52	-77.30	274.69	8
-389.40	147.22	881.59	338.59	-74.07	250.49	10
-369.14	158.20	716.06	346.83	-36.29	202.42	8
-617.68	318.12	638.18	300.69	-1.22	197.08	10
-672.85	569.09	545.65	255.13	-51.33	224.91	9
-491.70	668.46	607.42	163.82	-67.90	192.23	10
-581.30	499.27	697.27	126.22	-45.93	188.81	8
-308.11	630.13	687.50	75.56	-53.56	208.47	10
-223.14	624.51	750.00	64.24	-51.48	176.94	8
-292.48	668.70	703.13	63.87	-64.21	151.55	11
202.88	708.25	895.26	59.94	-84.35	130.80	8
188.96	716.55	980.47	47.00	57.34	41.66	8
-180.42	707.28	860.60	65.12	95.18	21.97	10
-293.70	776.12	735.84	36.16	80.11	42.14	9
-145.75	651.12	799.56	31.25	92.93	107.67	8
-365.23	583.74	739.99	29.39	183.69	181.40	10
-444.34	588.13	666.26	67.87	160.77	318.30	8
-187.99	877.93	443.36	37.41	156.07	339.26	10
-440.92	620.36	729.74	14.98	160.74	351.32	9
-149.90	779.30	572.27	103.97	139.28	345.31	10
-185.30	758.79	424.32	164.52	105.80	298.28	8
-261.23	487.06	312.74	112.37	68.18	183.93	10
-396.48	423.58	337.65	60.24	23.38	47.21	8
-382.81	469.73	247.56	55.05	13.55	10.96	11
-628.91	547.85	480.71	-4.58	4.61	-52.25	8
-320.31	644.29	556.40	56.95	-29.17	40.41	8
-177.49	808.59	420.65	170.32	-63.48	93.26	10
-74.22	837.40	381.84	76.72	-66.74	53.38	8
137.70	918.21	445.56	47.61	-51.70	-30.94	9
-250.00	692.14	504.88	-126.07	40.47	-101.96	10
-393.55	447.51	532.47	-153.26	19.13	-103.76	8
-175.78	543.21	700.44	-111.27	-5.98	-134.43	10
-298.10	449.95	718.75	-49.41	29.69	-121.19	9
-409.91	739.75	586.91	-16.08	23.53	-146.48	10
-463.62	705.81	718.26	-0.18	33.91	-158.08	8
-332.52	680.18	527.59	26.86	14.68	-71.75	8
-449.46	658.20	589.36	54.11	-15.84	-100.52	10
-312.74	567.38	664.06	129.24	-35.64	-90.45	9
-465.09	495.36	677.49	156.77	4.97	-50.81	10
-506.84	969.24	241.46	187.38	-37.35	-51.27	8
-446.04	982.91	500.98	155.33	-76.48	14.65	8
-174.32	1008.30	413.82	56.09	-97.78	39.00	10
-76.66	906.74	428.71	-89.26	-71.04	-11.38	9
-227.78	665.77	556.64	-128.54	2.75	-52.19	10
-455.32	530.27	566.89	-169.71	-7.32	-72.60	8
-69.58	825.68	240.48	-86.49	-23.62	-85.88	8
-315.67	589.84	495.61	-100.46	9.22	-142.27	11
-524.41	443.12	797.61	-109.53	45.87	-35.80	8
-273.44	527.10	864.01	0.27	47.06	18.37	10
-683.59	826.90	536.87	-5.19	50.02	-27.77	8
-250.73	601.56	719.48	-40.41	-61.07	-39.55	8
-269.53	325.44	717.04	27.77	17.18	-56.37	11
-249.76	547.36	193.60	143.40	43.33	-91.83	8
-350.10	561.04	-40.77	75.26	42.79	-47.42	8
-256.10	384.28	160.40	-1.83	55.42	-37.96	10
-739.50	846.44	716.80	-84.38	42.63	-93.84	8
-426.76	1080.08	691.65	-152.62	50.51	-112.03	9
-696.78	341.31	975.83	-192.66	77.70	-180.24	10
-829.83	425.78	611.08	-142.06	-12.18	-108.49	8
-738.77	375.73	701.90	-59.84	-6.90	-11.05	10
-220.46	614.01	430.18	-37.14	15.87	48.43	8
-561.77	792.24	232.67	-3.91	14.65	-8.61	11
-475.34	595.95	754.88	-27.59	60.15	41.66	8
-641.85	779.79	788.82	90.18	50.90	71.44	8
-428.96	781.25	549.07	77.79	43.37	53.28	10
-662.11	745.12	389.65	96.53	-39.79	76.39	9
-369.14	869.38	270.51	52.09	-59.63	123.60	8
-647.22	633.30	594.73	-116.58	-84.66	29.60	10
-468.26	809.57	716.31	-148.16	-126.56	-69.79	8
-633.30	401.37	909.67	-119.72	-88.99	-87.77	10
-15.87	390.38	780.76	-112.92	-166.50	-49.53	9
135.25	543.95	544.92	-48.74	-62.62	-41.05	10
-498.54	337.16	559.57	-18.34	-16.05	-67.41	8
-338.13	378.17	566.16	-41.75	-91.98	28.26	8
-148.93	302.00	752.44	-9.70	-77.91	27.47	10
-362.30	590.82	647.95	-2.50	-73.09	10.47	9
-283.94	813.48	708.01	-36.44	-69.18	12.08	8
54.69	920.90	724.85	-55.97	-49.01	17.97	10
-152.10	832.52	776.86	-18.40	-10.99	-44.95	8
-324.95	651.37	715.58	22.34	-23.90	-71.99	8
-122.56	695.56	625.24	41.84	-1.98	-13.70	11
-232.42	593.75	416.02	-18.16	45.44	-25.02	8
-477.05	657.71	576.42	-121.09	49.01	7.14	8
-535.64	422.36	888.43	-159.33	45.65	48.61	10
-676.51	198.49	1106.45	-105.83	56.58	44.22	8
-457.52	564.21	673.10	46.36	102.45	39.12	11
-372.56	363.53	444.58	4.03	109.59	-37.93	8
-324.95	377.20	319.82	-72.45	40.19	33.63	8
-281.74	653.81	381.59	-67.54	29.97	83.40	10
-650.88	729.25	616.21	1.53	17.21	65.61	9
-583.25	706.05	387.94	77.09	7.48	76.97	8
-251.46	735.11	517.09	55.18	-88.20	127.75	10
-135.25	973.39	720.95	-47.79	-89.81	166.78	8
-4.39	821.78	786.13	-109.89	-18.22	195.07	10
-37.60	455.32	806.64	-91.09	12.51	206.27	9
-11.23	486.57	680.91	-57.65	34.94	212.40	8
-403.56	722.17	575.20	-100.86	23.07	210.21	10
263.92	1022.22	1021.00	3.17	-51.24	313.93	8
575.68	1217.77	921.63	167.18	71.35	240.75	10
-150.15	486.08	850.59	270.14	117.16	201.75	9
-543.21	209.23	304.44	328.70	38.70	217.74	10
-86.18	559.57	156.49	363.77	-49.50	190.55	8
21.73	850.83	291.99	214.39	-77.97	104.86	10
-237.79	1064.21	304.93	0.92	3.23	-60.30	9
-456.79	758.54	363.77	-198.30	-66.25	-118.65	8
-396.97	379.64	590.82	-264.01	-160.00	-109.71	10
-57.13	491.94	877.44	-330.66	-191.22	-76.17	8
-175.29	254.39	1008.30	-273.77	-84.84	-87.37	10
-357.18	218.99	907.23	-155.09	-37.14	-97.17	9
-382.57	281.49	797.12	-56.73	-18.98	-91.00	10
-458.74	421.88	702.64	-46.36	-21.55	-125.40	8
-523.93	325.68	847.17	-64.67	-75.50	-149.08	10
-218.26	352.54	808.11	-57.16	-104.22	-150.18	8
-142.82	426.51	709.72	-49.93	-70.65	-136.75	11
-164.55	507.08	659.67	-11.99	-37.20	-117.77	8
18.07	542.72	553.96	25.97	-11.44	-76.84	10
0.24	629.39	508.54	15.96	22.83	-42.18	8
-152.10	695.56	592.04	-9.43	35.89	-27.50	8
-264.65	961.91	577.88	-54.60	3.88	-38.64	9
-110.60	709.96	649.66	-131.53	-36.90	-13.85	10
132.81	414.06	670.17	-152.40	-31.89	-59.14	8
41.26	412.35	721.44	-116.06	20.66	-87.46	10
-205.81	383.06	761.23	-87.25	20.51	-73.46	9
-187.50	501.71	768.55	-24.51	11.20	-35.43	8
-203.13	468.26	858.15	4.64	48.80	-19.81	10
-287.35	626.95	819.34	81.67	61.86	-61.74	8
-306.64	647.22	730.71	139.07	75.71	-91.28	8
-265.38	498.54	624.51	132.66	57.37	-92.77	11
-338.62	618.16	636.72	115.57	25.33	-74.62	8
-403.32	796.39	542.24	115.60	-1.04	-16.51	10
-248.05	775.15	570.07	14.31	-37.72	3.20	8
-177.00	769.04	649.17	-105.07	-30.03	-0.55	8
-197.75	641.85	867.92	-121.64	-15.01	-14.25	11
-220.21	369.63	923.83	-84.63	-7.48	-14.98	8
-95.70	314.70	939.94	-48.74	-1.13	3.78	10
-79.35	410.89	916.50	-1.86	42.63	-3.14	8
-157.47	527.83	843.02	25.30	69.12	-22.86	8
-293.21	588.13	729.74	63.05	109.71	-64.79	9
-474.61	622.80	429.44	7.23	122.89	-56.82	10
-387.94	657.47	591.55	-192.78	-9.16	-45.90	8
-337.16	621.83	774.66	-274.51	-40.04	-71.01	8
-263.92	490.97	917.72	-265.14	-23.13	-98.75	11
-290.28	351.81	851.07	-181.30	46.14	-143.71	8
-458.01	160.40	719.73	-78.12	85.30	-123.47	10
-479.74	388.18	638.18	-86.91	22.83	-80.08	8
-442.38	479.00	646.97	-175.63	-45.75	-72.45	10
-372.80	658.45	735.60	-278.66	-57.37	-107.54	9
-477.29	505.86	919.68	-323.79	-53.71	-137.24	10
-545.90	400.88	953.61	-328.37	-30.12	-206.27	8
-382.08	-64.21	841.06	-322.14	36.19	-271.03	10
-796.63	-129.88	832.52	-340.42	-28.44	-306.30	8
-178.71	-448.49	662.84	-292.72	-103.21	-159.15	11
123.05	-544.68	622.80	-341.19	-83.04	-84.44	8
-413.33	-307.13	1129.15	-156.40	-108.34	-79.35	10
93.26	-319.82	798.83	-110.44	-48.37	-10.50	8
-525.88	-200.68	603.76	-77.30	14.43	-69.58	11
90.58	-349.85	731.69	-128.57	-46.51	16.08	8
167.24	-62.99	596.68	-93.84	38.88	-50.87	8
-185.79	-296.63	763.92	-104.00	124.33	-94.12	10
-457.52	-180.42	759.28	-59.51	97.44	-75.16	8
-457.28	-133.54	869.14	-1.53	20.69	-75.53	11
-312.50	-98.39	883.79	-27.40	1.74	-44.95	8
-420.65	-125.24	991.70	-116.33	16.63	-28.32	8
-449.46	-342.04	1035.64	-207.92	-7.72	25.42	10
-315.19	-147.46	1073.24	-222.84	-20.20	33.54	8
-304.93	-651.86	1014.40	-271.67	17.03	1.43	11
-238.77	-483.15	904.79	-249.63	36.41	4.70	8
-314.94	-391.60	879.39	-195.43	50.32	-52.58	8
-382.32	-383.30	847.17	-167.39	82.28	-75.23	10
-396.48	-550.78	884.77	-121.00	110.66	-110.47	8
-359.13	-690.92	864.75	-64.91	123.20	-118.65	11
-381.84	-658.69	358.64	35.83	96.95	-199.89	8
-511.23	-578.37	575.44	-61.83	16.82	-286.04	10
-588.13	-465.82	602.78	-5.92	-22.09	-196.90	8
-388.18	-177.00	426.27	-26.06	-85.08	-81.21	11
-295.17	-223.63	451.90	-137.94	-85.57	-45.26	8
-300.05	-298.10	509.03	-197.54	-80.69	-65.25	10
-537.60	-322.27	552.00	-269.17	-93.11	-108.73	8
-257.08	-713.38	653.56	-335.57	-175.45	-80.11	10
125.98	-1152.10	833.50	-287.17	-150.91	-86.24	9
69.82	-1035.89	652.10	-162.08	-77.73	-104.89	10
16.36	-804.69	604.49	-140.50	-36.16	-79.53	8
-47.36	-744.63	788.33	-110.50	5.74	-74.65	10
-272.95	-715.09	663.33	-82.95	12.63	-71.84	9
-255.13	-782.71	532.96	-45.78	-29.66	-86.58	8
-83.25	-645.02	489.75	-40.71	-67.78	-103.55	10
43.46	-558.84	579.10	-64.58	-71.11	-103.94	8
141.36	-324.22	518.55	-103.39	-23.71	-80.51	8
168.70	-635.01	535.64	-114.17	12.36	-84.14	11
-90.33	-912.60	558.59	-126.46	35.64	-87.95	8
-60.79	-979.49	646.97	-154.97	9.74	-30.15	10
-68.60	-897.46	591.31	-163.21	6.29	2.38	8
-106.69	-884.52	516.85	-182.74	23.56	21.30	8
-193.12	-1018.55	399.90	-164.43	7.90	-2.87	11
-161.87	-967.53	192.38	-146.36	-13.58	-31.07	8
-89.36	-1168.70	248.54	-108.03	-39.00	-45.41	10
-40.77	-1046.63	224.12	-70.10	-15.14	-14.62	8
43.46	-1040.77	252.20	-39.89	12.57	-48.83	10
153.56	-981.93	153.81	-37.78	25.54	-102.20	9
-197.27	-966.55	677.73	-4.91	-8.70	-173.71	8
76.66	-714.36	523.19	-11.11	-100.68	-132.84	10
-45.17	-684.08	197.02	-65.73	-60.73	-69.12	8
-229.00	-801.76	240.97	-88.23	-90.33	18.22	11
41.75	-838.87	407.23	-87.62	-109.95	61.68	8
124.02	-901.61	558.35	-90.64	-96.62	76.66	8
-126.95	-1005.37	408.69	-115.69	-62.56	156.07	10
337.40	-1291.75	591.31	-143.07	-88.99	156.74	8
403.56	-1318.85	596.44	-59.48	22.37	72.08	11
283.45	-1272.22	545.17	15.47	121.34	28.17	8
-44.92	-1122.31	415.77	42.60	133.88	22.22	10
-133.54	-811.28	279.30	85.60	102.11	14.80	8
6.35	-737.30	232.91	83.56	61.61	-1.86	10
-104.25	-809.33	292.48	105.90	89.39	9.46	9
-191.89	-821.78	244.14	127.56	54.08	11.05	8
-221.68	-789.31	243.41	117.77	27.68	5.31	8
-192.63	-875.49	317.63	61.49	-5.22	-15.50	10
-85.45	-843.75	463.87	18.62	8.21	-26.64	8
-210.69	-1014.16	477.29	-25.39	43.79	-84.63	9
-249.27	-1084.96	380.62	-9.61	26.73	-114.38	10
-116.21	-1075.20	162.60	-2.41	21.70	-96.04	8
-87.16	-1044.43	119.87	10.96	21.97	-73.64	10
-197.51	-944.58	138.18	26.89	-1.65	-33.45	9
-81.54	-1021.97	313.72	33.94	-48.52	24.11	8
-31.01	-910.16	360.60	44.59	-32.90	67.93	10
-27.10	-818.12	290.53	26.79	-40.28	48.00	8
82.28	-793.95	273.93	18.83	-35.49	15.44	8
97.41	-684.08	187.99	-24.75	-15.63	1.19	11
99.37	-771.73	293.46	-77.27	25.67	14.77	8
35.89	-847.41	362.79	-93.66	43.46	20.78	8
-111.82	-822.75	328.37	-137.85	5.07	3.42	10
74.46	-941.41	360.11	-165.77	-19.78	51.09	8
34.42	-961.91	262.45	-119.11	-11.38	111.79	9
-22.22	-972.17	316.89	-52.34	-44.98	92.90	10
152.10	-611.57	238.77	-35.95	-44.89	60.36	8
14.16	-740.97	350.83	-16.85	-23.35	-13.43	8
99.61	-469.24	261.47	-1.68	-21.51	-8.64	10
191.65	-596.92	316.16	-34.97	-4.82	-64.61	9
73.24	-833.98	268.07	-30.64	12.82	-73.43	8
-30.27	-637.21	74.95	-32.81	-1.40	-11.02	10
71.29	-674.56	99.61	-102.45	-35.25	30.36	8
123.29	-917.97	285.16	-154.88	-20.36	-21.03	8
55.18	-965.58	261.47	-129.52	-5.25	-50.32	11
-32.23	-1132.81	314.21	-99.61	-41.72	-30.43	8
94.24	-1011.47	12.70	-45.01	-20.81	27.65	8
85.45	-883.30	112.30	-34.36	42.39	5.16	10
77.39	-860.35	27.34	-40.28	73.91	-38.21	9
6.59	-1102.78	65.43	-32.35	85.75	-33.11	8
-94.48	-1219.97	56.88	19.93	97.17	-29.94	8
-132.32	-1093.02	10.74	78.09	71.84	-28.20	10
-152.10	-895.26	60.79	89.51	45.96	7.69	8
-141.36	-752.93	162.84	73.88	29.72	17.79	9
12.94	-718.99	292.97	-43.55	10.89	-24.26	10
18.80	-807.13	323.97	-171.02	41.35	-81.97	8
-86.43	-985.84	239.75	-240.54	53.77	-130.68	8
-108.89	-1068.36	205.32	-232.30	42.76	-118.87	10
-29.30	-1189.94	127.44	-179.96	42.97	-75.68	9
-93.26	-1316.16	32.96	-144.10	37.11	-52.40	10
-34.18	-1406.74	28.56	-47.45	16.42	12.39	8
25.39	-1204.83	-48.58	59.45	-0.76	30.12	8
-0.49	-1167.97	-37.35	112.76	1.77	48.80	10
-7.32	-1077.64	0.24	135.50	1.37	55.02	9
16.60	-1000.00	29.54	164.61	1.98	47.52	8
4.39	-885.25	82.03	175.48	13.15	29.51	8
-22.22	-885.99	104.25	157.38	10.47	10.22	10
-98.88	-978.27	203.86	144.29	0.64	4.64	8
-74.22	-992.19	280.76	135.83	-18.71	19.53	9
-10.99	-790.04	218.02	116.39	-36.65	23.07	10
0.00	-840.09	238.28	56.37	-32.81	15.50	8
-32.47	-902.10	280.03	31.80	-31.74	14.56	8
0.24	-936.52	272.22	9.31	-46.75	8.97	8
79.35	-920.65	236.82	-5.43	-51.61	5.25	11
95.70	-916.99	218.75	-29.33	-35.22	-0.76	8
142.58	-961.18	199.95	-34.94	-22.09	-12.27	8
88.13	-972.90	207.52	-24.90	3.91	-9.83	8
132.32	-913.09	164.31	-2.62	5.98	-23.96	11
130.37	-953.61	170.41	17.79	22.55	-44.68	8
84.72	-1034.42	196.53	19.53	28.66	-42.18	8
57.13	-955.81	193.36	37.66	34.73	-27.74	10
18.55	-878.17	207.76	46.17	30.70	-27.25	8
12.70	-1004.39	317.87	25.45	31.98	-27.47	9
-24.66	-992.68	322.27	14.83	32.93	-14.19	10
-67.14	-960.45	310.06	12.73	23.35	-11.32	8
-41.50	-892.33	250.00	9.25	-2.08	-0.12	8
50.05	-916.99	264.16	-9.77	-4.97	0.98	8
46.39	-951.42	256.59	-17.64	9.03	-10.89	9
2.20	-1037.60	245.12	-13.18	15.47	-11.72	10
14.65	-1042.48	229.74	16.27	8.48	-7.05	8
88.38	-997.80	161.87	66.53	3.66	2.87	8
152.83	-883.54	50.54	159.00	26.31	24.57	8
173.34	-869.87	111.82	192.32	30.70	27.80	11
105.96	-711.43	271.24	272.55	60.79	62.44	8
-9.03	-480.22	319.34	341.64	71.90	93.48	10
80.32	-445.56	309.33	364.84	94.70	116.12	8
81.05	-264.65	377.20	319.95	126.92	97.93	8
-171.88	-59.81	273.68	279.05	129.70	93.17	11
61.52	-302.73	275.63	157.04	113.10	93.14	8
-48.58	-671.88	475.59	126.46	132.97	120.21	10
-434.08	-739.50	382.57	162.08	190.03	195.83	8
-602.29	-881.35	403.32	194.31	169.46	315.83	11
-671.39	-1133.30	585.45	239.90	49.74	380.89	8
-389.40	-769.04	712.65	292.36	56.03	383.03	10
-359.38	-496.34	269.04	407.78	198.03	375.46	8
-201.42	-515.87	372.07	359.10	53.38	296.02	10
-599.85	-490.72	343.51	340.24	27.98	211.85	9
-789.06	-668.46	585.69	399.26	-65.64	161.50	10
-757.08	-629.39	730.71	382.97	-171.14	154.11	8
-777.59	19.04	918.95	330.90	-248.17	133.30	10
-356.20	-89.36	1888.67	263.79	-257.42	118.04	8
-281.74	-546.88	1598.63	251.01	-135.71	-39.37	11
-625.98	-764.40	1310.30	311.80	-112.61	-198.49	8
-548.34	-336.18	1050.54	376.43	-136.41	-248.35	10
-175.05	161.38	935.79	428.41	-163.02	-312.44	10
-286.13	-0.24	803.22	343.96	-92.56	-311.98	9
-298.10	15.87	715.33	153.90	-89.11	-137.76	10
-35.16	-178.47	810.79	130.34	-101.78	-58.53	8
-162.60	509.03	671.14	168.67	-108.76	-41.93	10
-83.98	889.16	930.18	54.72	-98.94	-40.50	8
-47.61	788.82	1183.35	-101.62	-46.36	-34.67	9
-297.36	407.96	1435.06	-141.36	-13.37	-67.38	10
-280.76	151.37	1406.98	-49.77	-3.66	-85.45	8
-243.90	-92.04	1277.59	-5.52	14.10	-67.99	10
-346.92	-323.49	1003.91	114.99	-2.59	-25.30	8
-130.86	97.17	716.55	261.35	-55.66	7.45	9
-388.92	156.49	608.89	307.92	-76.29	-36.10	10
-367.68	114.26	567.38	348.91	-123.72	-49.84	8
-261.96	-150.15	607.18	356.60	-107.64	8.91	10
300.54	-131.84	585.69	440.49	-91.80	154.91	9
64.94	248.54	518.55	479.40	-47.70	177.55	10
104.00	485.35	718.02	354.34	-75.87	63.51	8
-388.43	471.19	536.87	301.30	-82.92	-87.52	10
-149.41	688.23	532.47	219.21	-156.83	-255.58	8
-727.05	141.60	761.23	206.24	-153.69	-290.28	11
81.05	573.73	359.38	144.87	-195.47	-135.38	8
323.00	1152.59	602.78	25.42	-163.73	-117.03	10
347.41	1783.69	810.79	-79.71	-116.09	-174.87	8
-418.95	780.03	930.42	-53.80	-77.27	-378.66	10
-471.19	621.34	860.35	23.65	-98.45	-238.28	9
-187.74	800.54	777.59	-27.95	-160.64	-165.89	10
-25.15	888.67	744.63	-42.79	-151.40	-145.87	8
-42.24	437.50	860.60	-77.97	-132.08	-147.19	10
-143.07	385.01	564.45	6.47	-113.46	-112.00	9
39.79	502.69	395.26	50.38	-113.68	-101.65	8
129.64	757.08	469.48	-35.98	-113.83	-42.57	10
90.82	639.89	771.97	-54.90	-71.17	-66.86	8
52.25	761.72	658.69	-43.88	-36.56	-87.89	10
-255.13	488.04	698.97	-73.03	-22.55	-144.59	9
-130.37	400.15	653.32	-46.63	-41.26	-78.92	8
-15.14	402.59	636.96	0.64	-44.19	-23.04	10
-29.79	454.59	597.17	60.55	-25.15	18.71	8
-56.64	559.57	522.95	83.16	-17.06	37.99	8
60.55	718.02	552.73	45.14	-39.06	39.00	11
41.99	544.68	703.13	-9.43	-5.04	-38.73	8
-88.62	521.97	668.70	-3.81	18.10	-45.35	8
-142.09	476.56	712.16	36.47	9.49	-10.53	8
-21.24	595.95	647.22	97.60	-20.72	9.98	10
-91.06	628.91	616.94	78.06	-16.39	5.43	9
-29.05	658.94	625.73	51.33	-21.48	39.95	8
42.48	647.71	654.05	45.53	-9.98	47.88	8
9.28	630.37	663.82	50.51	5.46	50.14	10
20.51	688.23	648.93	42.69	9.74	30.40	8
-5.13	668.70	665.53	27.44	18.49	17.40	9
-26.61	654.30	652.59	14.77	34.21	12.85	8
-23.68	632.32	642.82	14.56	44.10	11.05	10
-48.10	621.83	644.78	23.59	61.37	21.27	8
-66.65	620.36	628.66	29.85	61.80	24.54	8
-141.60	474.37	645.75	83.86	57.56	46.88	9
-125.73	493.16	526.61	163.12	33.78	73.39	10
-79.83	642.33	382.08	177.55	3.94	64.97	8
-83.50	718.26	342.04	113.89	-8.03	41.99	8
-125.00	505.62	594.48	102.54	-23.53	29.63	11
-54.20	751.95	468.75	88.07	-31.01	43.06	8
6.10	1073.24	541.75	-7.05	-70.59	-15.99	8
-1.95	1140.38	580.32	-104.68	-35.34	-130.04	10
-311.04	1145.26	655.27	-170.87	-25.63	-250.61	8
-618.16	764.16	719.73	-142.03	-75.10	-242.92	11
-171.88	741.94	644.29	-119.87	-143.80	-164.00	8
-201.90	819.09	605.71	-97.96	-153.63	-213.29	10
-85.45	1027.59	617.19	-62.50	-182.28	-323.94	8
-274.41	934.57	544.19	-35.25	-217.93	-498.57	10
-767.82	945.31	453.37	-90.64	-363.89	-560.21	9
-327.88	735.84	618.90	-155.67	-542.60	-546.36	10
-192.87	229.25	556.40	-125.06	-495.85	-505.07	8
164.31	443.60	561.04	-72.36	-479.68	-301.67	10
394.29	436.77	605.71	-46.30	-389.77	-288.67	11
53.96	430.42	589.84	-7.23	-271.67	-334.47	8
52.98	384.77	756.59	-13.18	-240.57	-244.72	8
-35.16	370.36	742.92	12.42	-191.47	-219.06	10
-310.55	404.05	584.72	44.43	-238.16	-192.84	8
-245.12	538.09	617.43	83.04	-242.89	-151.89	11
-54.93	700.44	677.49	119.81	-235.57	-79.10	8
-23.68	898.19	605.47	69.70	-221.28	-88.65	10
39.31	814.45	573.00	-26.12	-225.74	-120.67	8
100.34	816.65	611.08	-124.97	-166.32	-114.75	10
180.18	572.27	395.02	-193.18	-118.84	-96.13	9
82.76	21.97	590.58	-217.35	-125.61	-84.47	10
437.50	255.62	389.40	-122.04	-73.21	-64.18	8
264.89	606.45	648.68	-81.33	21.58	-38.27	10
160.89	600.83	829.10	-157.93	39.52	10.74	9
237.06	708.25	750.24	-206.67	88.62	15.38	8
-171.39	321.04	831.79	-169.62	99.12	-24.02	10
-92.04	309.81	882.81	-98.05	59.94	-36.19	8
-199.46	324.46	837.40	10.65	65.95	-102.91	8
-127.69	544.43	688.72	134.34	47.79	-81.73	11
-136.96	616.21	804.44	258.61	45.65	-75.68	8
-261.72	981.69	768.07	254.85	40.07	-31.65	10
-464.60	1282.71	656.25	134.16	-5.00	-67.93	8
-310.06	1137.21	655.76	-4.18	-75.68	-146.42	10
-621.58	927.73	484.86	-58.14	-92.35	-289.61	9
-646.24	531.25	515.63	-96.22	-207.46	-389.04	8
-421.14	553.47	430.66	-46.75	-305.18	-482.15	10
-480.71	434.57	546.63	23.04	-346.89	-524.57	10
-350.34	510.50	713.87	32.38	-386.99	-525.79	9
-279.05	475.10	508.79	118.71	-335.14	-472.50	10
-285.89	674.32	119.63	68.39	-389.98	-335.88	8
317.63	473.88	632.32	0.40	-429.11	-203.13	10
439.21	800.05	471.44	-11.63	-353.24	-73.70	8
621.09	731.93	644.29	-92.83	-252.47	-43.09	11
614.50	596.19	610.11	-88.87	-172.03	-104.16	8
156.98	549.32	558.11	-62.59	-43.70	-120.15	8
-132.08	494.38	589.84	-42.72	-45.35	-75.96	10
-78.86	541.75	658.20	24.35	-60.06	-34.94	8
-134.77	662.11	657.71	21.48	-58.78	-36.93	11
-131.59	716.06	780.03	-55.54	-71.53	-43.12	8
68.36	501.46	971.44	-116.46	-39.28	-40.92	8
-121.09	249.76	866.46	-188.60	14.89	-15.72	10
-134.03	145.51	888.43	-188.26	-12.12	60.21	8
-34.67	575.93	723.88	-121.92	-26.09	18.89	11
-106.69	418.70	858.15	-120.85	10.31	-3.30	8
-112.55	307.37	817.38	-93.35	-9.52	-24.17	8
14.16	241.21	942.38	-53.77	-28.93	-29.24	10
-41.75	168.70	885.50	13.09	-18.62	-28.78	9
-104.00	146.73	840.58	52.95	-44.22	14.04	8
-35.16	404.05	569.09	77.64	-51.33	52.19	10
-78.86	407.23	342.29	79.53	-37.23	57.22	8
113.28	509.03	678.22	38.09	-103.33	-17.82	8
208.98	856.69	858.89	10.53	-71.72	21.55	11
320.07	849.85	868.41	-61.80	-90.58	-37.08	8
280.52	739.50	900.63	-67.87	-38.15	-33.08	8
205.81	391.36	918.95	-88.01	55.60	-15.08	10
183.59	591.31	771.00	30.09	77.00	-17.33	8
-142.58	743.41	562.50	25.30	46.51	-24.20	11
-108.40	651.37	592.04	-89.39	43.91	23.96	8
8.79	396.00	642.82	-134.46	56.12	64.97	8
233.89	483.64	718.51	-119.57	74.80	123.78	10
123.29	306.40	526.12	49.07	19.62	120.73	8
7.57	519.29	325.93	55.97	42.88	140.63	9
-19.78	621.34	341.31	-79.22	-3.05	105.44	10
-98.63	481.45	555.42	-144.29	-12.57	91.40	8
49.80	365.97	927.00	-180.24	-71.62	101.41	8
250.00	225.59	1110.60	-113.77	-61.58	112.40	11
289.06	344.48	920.65	-41.84	-82.98	106.26	8
426.27	288.09	951.17	-7.63	-66.96	-54.99	10
42.48	433.35	934.08	31.77	-4.64	-124.66	8
-9.03	219.24	744.63	26.34	64.00	-220.98	8
32.47	831.54	552.73	-0.64	80.38	-323.36	11
142.82	1323.00	728.52	70.59	101.84	-301.54	8
41.50	1190.43	677.00	148.68	129.58	-266.27	10
-377.44	264.89	501.46	88.20	45.99	-193.82	8
77.39	-282.47	787.84	57.31	-64.24	-97.02	8
255.37	326.90	603.03	103.06	77.06	-68.30	11
56.64	737.55	571.78	72.66	195.56	-75.38	8
-214.84	567.38	784.42	-7.87	207.00	-3.72	10
-461.67	283.69	1093.75	-10.96	142.94	35.58	8
-414.06	239.26	964.36	-95.55	52.76	6.01	8
-95.21	190.92	784.18	-71.90	-15.05	48.49	11
-233.15	417.48	663.82	5.89	7.05	85.63	8
-251.22	446.04	676.27	20.02	-4.94	122.96	8
-61.04	325.20	606.45	61.92	-48.00	162.87	10
-6.84	594.97	611.57	153.93	-32.38	144.17	9
-152.34	656.98	712.40	111.57	-68.05	79.47	8
-109.62	742.43	732.18	0.98	-97.08	52.73	10
-77.39	572.02	769.78	-51.48	-95.64	46.26	8
-35.89	510.25	856.45	-129.61	-98.79	78.19	8
172.61	174.07	848.63	-158.26	-89.87	105.62	11
252.69	351.07	684.33	-105.04	-12.48	53.89	8
84.47	279.05	746.34	-78.25	31.25	20.08	10
33.69	259.03	794.92	-67.69	37.93	47.49	8
-77.15	234.13	771.24	12.48	3.88	103.45	8
64.70	439.94	608.64	102.75	-30.15	120.76	9
-100.59	593.26	539.31	128.97	1.31	82.70	10
-93.99	568.60	622.31	117.55	-18.31	47.91	8
51.03	706.54	640.87	105.01	-11.81	20.57	10
-237.55	556.40	728.76	5.10	16.57	-33.51	8
-213.62	552.98	841.55	-82.58	-45.68	0.73	9
114.01	572.75	901.37	-135.86	-66.07	26.95	10
247.56	508.06	947.75	-168.21	-36.59	9.28	8
232.91	488.28	966.80	-186.37	-5.58	23.41	8
204.83	272.71	968.02	-199.62	9.95	87.28	10
118.41	265.87	864.26	-197.45	-1.01	106.75	9
145.02	406.98	790.28	-218.20	-29.85	76.08	8
144.04	266.36	876.46	-198.36	-14.56	82.34	10
67.87	205.81	829.83	-187.01	-0.95	94.85	8
75.93	163.09	845.70	-198.46	-19.41	108.46	11
84.96	375.49	626.95	-246.77	14.74	56.30	8
-202.15	155.27	639.40	-359.25	35.86	25.54	8
-192.87	203.37	660.64	-364.38	-33.11	-28.53	10
162.11	0.00	1041.26	-348.97	-34.79	-53.41	8
182.13	20.26	1101.32	-347.08	-3.33	-40.95	11
171.63	-79.59	1334.23	-315.92	-5.65	1.13	8
86.43	280.52	1239.50	-211.76	18.13	64.21	8
105.96	131.84	1141.36	-66.62	48.49	122.59	10
304.44	-146.24	749.51	-23.44	43.58	200.65	8
147.46	-431.40	773.68	-267.15	88.35	70.95	11
-129.39	137.94	322.02	-135.56	61.55	-68.08	8
-185.06	-159.67	520.02	-242.34	-95.18	-85.78	10
-89.11	-319.82	798.58	-367.19	-216.49	79.59	8
444.34	-590.09	956.05	-334.05	34.21	163.39	11
182.86	-607.42	869.87	-308.69	89.45	200.44	8
183.59	-561.52	778.32	-223.75	57.56	224.95	10
52.98	-412.35	795.65	-181.88	49.84	178.92	8
38.57	-584.72	944.58	-156.95	89.75	150.88	8
-37.84	-544.92	863.28	-160.49	156.19	146.12	11
-100.10	-521.00	818.36	-175.26	317.90	83.07	8
-193.36	-694.34	726.07	-167.66	306.85	88.71	10
-329.35	-654.54	620.36	-49.29	59.30	120.88	8
58.84	-307.37	535.64	-22.28	-38.02	72.91	10
48.34	-444.09	487.06	-102.23	-30.15	-39.15	9
-77.88	-414.06	468.75	-161.22	-0.61	-67.08	10
-22.95	-567.87	500.73	-169.19	-12.79	-44.95	8
39.79	-937.26	504.39	-183.81	23.90	49.68	8
-217.77	-851.07	446.53	-150.45	-3.54	56.15	11
63.48	-798.83	477.78	-106.14	-82.09	175.14	8
268.55	-683.35	490.97	-94.73	-26.79	220.34	8
160.16	-581.30	530.27	-18.19	97.41	138.49	10
-628.91	-445.56	177.98	12.51	52.28	78.52	8
-704.59	-687.50	634.77	-76.11	-123.90	12.76	11
-194.34	-521.97	849.61	-30.30	-92.53	55.11	8
-359.62	-615.97	822.75	-10.89	25.39	40.44	10
-524.41	-563.96	741.94	-72.66	37.05	31.86	8
-477.05	-793.95	649.90	-105.19	5.68	37.78	8
-233.15	-998.54	599.12	-143.68	-48.31	34.30	11
-55.42	-1102.78	656.25	-147.77	-27.83	-1.31	8
-176.03	-1166.75	635.50	-69.03	-10.01	-48.10	10
-166.99	-1094.48	641.11	-26.40	-28.47	-17.94	8
-243.65	-1196.29	578.86	-23.13	-40.10	20.60	8
26.12	-1175.78	519.04	9.03	-74.37	61.10	11
-6.35	-1057.13	316.65	44.34	-15.44	48.10	8
-195.56	-851.07	485.35	25.63	-94.79	66.93	10
-21.00	-726.32	666.99	3.30	-149.08	200.32	8
198.24	-464.11	619.63	-13.46	-87.31	254.76	8
-68.12	-806.15	618.16	-33.11	-15.63	216.19	11
-307.86	-978.27	201.42	10.96	-89.54	107.70	8
-695.07	-976.32	414.31	-23.86	-95.12	201.05	10
-187.26	-533.45	492.92	-55.66	-188.96	262.88	8
-24.41	-466.31	669.92	-110.69	-187.47	168.37	11
-126.46	-523.44	749.76	-165.56	-141.14	116.88	8
-208.25	-823.24	686.77	-243.44	-108.25	7.84	10
-202.88	-1079.35	602.54	-180.08	1.92	-3.45	8
-365.72	-1199.95	507.08	51.27	35.58	-3.85	10
-220.95	-752.69	324.71	234.10	4.85	47.27	9
-134.77	-545.41	350.34	224.91	38.42	79.71	8
-240.23	-307.86	321.04	180.82	67.35	82.12	10
-533.20	-466.55	341.80	80.99	86.85	55.05	8
-655.76	-868.65	453.13	72.14	91.16	60.85	8
-460.94	-716.80	381.59	3.78	-60.00	98.21	11
-420.17	-732.91	411.62	-129.18	-75.16	143.43	8
-395.02	-970.46	447.27	-149.02	-70.34	159.55	10
-480.96	-975.34	363.28	-142.73	-88.10	224.70	8
-481.93	-898.68	485.35	-145.97	-197.60	232.06	11
-211.43	-856.45	609.38	-76.51	-228.58	139.92	8
-230.47	-791.50	290.28	-13.15	-97.17	46.39	10
-164.06	-911.62	474.85	-8.82	-44.16	-40.77	8
-210.45	-815.67	533.20	25.94	-7.45	-73.82	10
-356.69	-728.03	459.47	96.10	-34.42	-151.55	9
-248.29	-774.17	566.41	189.45	-96.04	-192.08	8
-251.95	-466.55	144.53	174.68	62.13	-196.14	10
-462.40	-589.84	501.22	-84.84	104.49	-176.36	8
-515.63	-712.40	459.72	-68.88	61.80	-135.89	10
-409.91	-828.61	464.60	-33.69	32.20	-100.80	9
-235.84	-710.69	386.47	12.94	10.86	-69.31	10
-296.14	-570.56	374.51	3.97	22.28	-31.10	8
-360.11	-457.52	307.37	-49.38	41.26	-9.16	8
-355.47	-511.96	375.00	-105.87	-33.84	38.48	11
-351.56	-559.81	486.33	-124.02	-35.37	69.00	8
-244.14	-679.69	609.86	-111.36	20.32	86.12	10
-434.08	-905.03	475.10	-127.69	8.00	69.82	8
-394.78	-961.91	534.91	-140.66	-56.61	40.86	8
-217.53	-958.98	480.96	-93.14	-88.13	9.25	11
-64.94	-853.52	468.51	-90.85	-54.41	-33.63	8
-58.84	-795.65	463.62	-100.77	-33.20	-56.46	10
-176.03	-871.83	348.39	-123.81	14.25	-47.58	8
-321.78	-901.61	249.02	-126.16	45.65	16.11	8
-235.84	-1027.34	345.46	-124.05	26.18	42.14	11
-221.44	-1041.50	384.28	-84.11	53.71	40.77	8
-228.03	-1034.91	357.18	-60.79	96.71	37.66	10
-179.93	-856.20	339.84	-69.18	133.79	32.65	8
-274.17	-833.01	379.39	-82.95	76.81	35.95	11
-250.24	-923.10	295.41	-43.27	38.76	18.10	8
-233.64	-897.71	203.13	-43.70	55.63	10.62	8
-354.00	-930.42	169.19	-36.71	66.10	5.34	10
-441.41	-956.05	192.38	-10.68	52.89	0.79	8
-394.29	-938.23	204.59	-0.73	26.00	-15.90	9
-366.21	-934.08	204.10	-4.43	5.55	-13.76	10
-317.63	-954.10	227.78	0.55	-11.08	-13.18	8
-212.40	-953.37	318.12	20.26	-5.13	-20.20	8
-277.83	-979.25	203.13	68.63	32.32	-23.32	10
-335.94	-945.07	245.36	75.74	49.50	-15.11	9
-343.75	-906.01	229.98	96.77	46.94	-29.85	8
-363.77	-814.21	215.58	91.43	39.70	-38.48	10
-337.16	-852.78	266.60	61.58	29.57	-39.79	8
-355.22	-812.99	287.60	52.49	31.46	-30.61	8
-403.08	-781.01	268.55	51.21	11.35	-30.58	11
-383.54	-735.84	266.11	31.62	-13.92	-23.35	8
-292.48	-693.85	354.74	19.17	-11.78	-26.49	10
-323.97	-725.34	410.89	-7.63	0.64	-41.20	8
-321.04	-746.34	401.61	-24.72	0.70	-49.47	8
-332.76	-905.27	459.72	-39.52	-7.14	-58.23	11
-330.08	-936.04	479.49	1.86	-10.47	-67.96	8
-350.59	-836.67	320.80	38.64	-15.75	-76.66	8
-388.43	-790.28	224.61	98.11	-28.50	-55.18	10
-383.06	-622.07	-5.86	155.27	-44.04	-32.93	9
-426.76	-592.04	42.72	142.09	-91.37	-79.47	8
-365.97	-552.25	179.20	183.23	-146.24	-191.04	10
-130.13	-323.49	249.02	207.37	-144.10	-267.21	8
-50.29	-526.61	281.25	215.52	-176.30	-444.85	10
91.06	-556.15	344.97	141.30	-223.42	-519.50	9
396.24	-819.09	817.14	234.95	-148.19	-600.07	10
442.38	-1083.25	844.97	374.42	-31.28	-478.88	8
546.39	-726.32	603.03	492.83	34.88	-332.03	10
333.01	-604.00	602.54	485.93	92.80	-197.36	10
45.17	-465.58	575.44	380.71	44.53	-122.38	9
332.03	-552.73	724.37	347.08	57.04	-72.05	10
253.17	-589.84	861.33	293.95	157.71	-52.12	8
41.26	-461.43	1082.52	335.24	139.83	-73.21	8
198.00	-427.73	1120.36	328.49	75.13	-143.98	11
300.54	-391.85	1016.36	260.16	66.99	-223.02	10
316.65	-348.39	951.17	189.97	33.60	-307.68	8
771.48	-122.31	753.42	138.49	43.06	-316.80	10
629.15	-345.21	839.60	106.45	120.64	-295.56	8
355.96	-599.85	899.66	110.60	107.21	-186.16	11
537.35	-459.47	839.36	159.94	67.54	-51.09	8
483.64	-168.21	533.69	253.39	57.40	73.33	10
416.26	-12.70	678.47	258.12	38.51	222.63	8
500.00	39.79	654.79	245.03	69.24	212.28	11
232.42	7.32	770.02	197.45	37.32	132.57	8
134.52	170.41	880.13	121.43	55.85	-25.42	8
-342.29	154.05	684.81	127.23	121.09	-63.20	10
-226.81	-108.89	814.94	140.84	87.10	-49.26	8
-224.12	235.11	612.79	194.92	76.63	-43.61	11
-115.97	433.59	870.85	165.07	26.43	-16.14	8
327.64	412.35	1102.78	164.06	19.74	-13.49	8
-114.01	713.13	1157.96	162.26	91.86	-49.56	10
-326.66	166.26	1398.44	67.47	69.58	-10.10	8
-206.79	364.50	1047.61	90.09	-8.27	17.88	11
30.52	506.10	1009.77	55.82	13.67	-22.67	8
27.10	570.56	957.76	61.55	32.38	-106.78	10
-304.44	491.94	924.07	108.86	59.33	-206.27	8
-457.28	604.98	743.16	189.61	75.07	-225.98	8
-647.46	714.84	748.05	181.55	-8.39	-215.03	11
-300.54	697.75	829.35	172.67	-91.34	-289.46	8
-380.13	538.33	729.25	152.19	-113.04	-401.09	10
-99.12	503.42	698.49	113.53	-205.35	-490.78	8
-40.77	234.38	870.36	107.64	-255.92	-491.24	11
48.10	103.03	737.79	54.90	-273.93	-400.36	8
246.09	339.84	721.19	78.34	-238.07	-389.04	10
-138.18	332.03	616.70	57.92	-189.64	-311.61	8
48.58	197.75	820.56	82.86	-175.99	-193.36	10
-52.25	182.62	763.18	103.36	-203.43	-130.83	9
306.15	583.50	544.19	131.87	-192.11	-59.11	10
20.75	783.94	517.82	107.03	-101.62	-75.04	8
88.13	620.85	630.37	99.79	-134.80	-56.46	10
-12.45	652.10	545.41	106.45	-68.21	-36.96	8
-56.64	791.02	408.45	52.12	-87.65	8.36	9
85.45	663.09	500.98	44.49	-99.15	19.35	10
156.25	646.48	553.96	-1.62	-60.58	8.73	8
228.27	589.60	667.97	-48.13	-60.91	-30.27	8
140.14	349.61	775.15	-45.35	3.54	-23.77	11
86.67	601.81	589.60	-13.49	-27.77	-15.69	8
38.09	540.53	752.69	29.08	-23.99	6.84	8
35.16	590.09	599.61	83.92	-37.81	-11.87	8
53.47	584.96	631.59	92.41	-41.02	9.95	10
228.27	750.98	659.91	95.25	-32.78	2.90	9
93.51	673.58	625.98	45.14	9.83	-14.98	8
107.91	720.21	491.46	47.88	15.63	-17.67	10
90.82	674.56	531.25	64.85	13.28	-50.81	8
29.54	728.76	540.77	97.32	11.90	-71.35	8
-18.80	864.75	474.37	56.21	21.48	-48.31	9
-31.01	685.30	686.52	48.89	2.29	-23.07	10
[truncated: 4,895 more rows]
