# Supplementary material for: Complexes of vertebrate TMC1/2 and CIB2/3 proteins form hair-cell mechanotransduction cation channels
Source: eLife. 2025 Jan 8;12:RP89719. doi: 10.7554/eLife.89719 (PMC11709434; doi:10.7554/eLife.89719)
Supplement: Figure 3—source data 1. [file elife-89719-fig3-data1.zip › Figure 3H/het/6-4-T1.csv]

Time	Lat	Foreaft	Vert	Pitch	Roll	Yaw
1	87.16	-51.36	-39.22	-274.99	8	NaN
2	-149.17	366.94	240.48	-137.51	-112	-109.16
3	52.49	219.24	432.37	-102.42	17.24	-14.89
4	-686.52	428.47	637.7	24.29	98.82	-35.34
5	-661.87	594.24	544.68	43.7	90.42	-32.5
6	-482.42	448	400.63	26.4	146.73	-4.97
7	-765.38	584.96	581.79	77.85	183.23	-9
8	-1139.4	761.72	453.86	85.85	153.87	-151.28
9	-1538.33	543.7	546.39	60.7	-19.23	-132.66
10	-1117.92	645.26	357.18	93.2	-200.32	38.36
11	-427.49	997.8	357.67	89.42	-188.08	58.9
12	-294.43	904.79	547.36	-16.02	-161.65	129.97
13	-140.87	642.33	667.72	-0.89	-81.18	133.18
14	-349.85	781.01	354.74	-30.73	9.95	93.6
15	-351.56	730.22	358.4	-175.69	-37.78	100.22
16	-142.58	508.3	489.5	-256.93	-33.33	96.44
17	5.37	330.81	705.57	-248.66	38.88	57.65
18	-363.77	227.29	784.67	-163.02	138.12	-133.33
19	-840.33	396.97	790.28	-16.11	157.87	-319.15
20	-716.55	709.23	293.7	-1.01	5.58	-336.58
21	-470.46	535.89	290.53	-174.8	-60.12	-188.51
22	-354.25	98.14	591.8	-112	-55.51	-73.79
23	-386.72	369.87	739.26	-80.17	1.4	-52.73
24	-667.72	658.94	686.04	-32.68	115.51	-149.48
25	-1818.6	366.94	670.65	-11.51	166.93	-290.62
26	-969.73	911.13	698.49	35.83	-88.23	-79.8
27	-698	893.55	620.85	-104.25	-87.52	-39.37
28	-500.98	480.22	567.14	-148.47	-50.08	-61.92
29	-613.77	232.42	955.81	-180.42	-14.4	-108.18
30	-885.99	174.56	813.96	-141.51	-4.97	-185.55
31	-672.36	136.72	767.82	-84.35	-24.48	-253.6
32	-1027.59	149.41	706.3	-19.53	-22.89	-303.07
33	-1002.93	278.32	603.76	25.82	-96.34	-254.79
34	-1066.65	373.29	428.71	33.14	-100.77	-161.16
35	-887.45	452.64	40.53	42.24	-110.63	-17.52
36	-1080.81	311.28	125.49	117.89	-136.63	-29.14
37	-1079.59	791.99	591.55	223.72	-209.32	29.02
38	-663.82	938.23	709.96	170.38	-299.65	93.99
39	154.3	830.08	418.7	21.48	-294.68	-7.29
40	109.37	527.1	520.02	-42.21	-170.38	-117.31
41	-64.21	16.11	815.19	-15.66	-132.42	-146.27
42	-391.6	253.91	765.63	63.42	-39.95	-93.05
43	-620.36	203.37	416.26	44.92	-41.93	-24.66
44	-881.59	-24.66	861.82	88.29	-56.34	136.08
45	-820.07	342.29	783.45	138.64	-98.97	245.45
46	-634.77	567.87	740.23	68.79	-106.17	228
47	-457.52	342.77	739.01	-12.54	-124.76	161.22
48	-243.9	383.3	442.87	-5.52	-122.41	128.02
49	-259.77	381.84	606.93	20.48	-81.02	114.01
50	-232.67	816.65	797.61	54.41	-81.39	63.2
51	-241.7	828.37	840.82	-17.79	-60.55	42.66
52	-281.01	529.79	851.81	-23.01	-47.33	66.31
53	-383.54	633.54	760.5	-4.73	-52.19	93.48
54	-310.79	586.43	715.58	-12.94	-46.69	104.68
55	-297.85	403.08	765.87	-22.71	-28.41	108.15
56	-327.88	372.07	784.91	-6.13	-17.73	95.25
57	-255.37	504.15	732.18	3.14	-26.64	74.86
58	-87.16	426.27	901.37	-26.49	-12.76	-1.25
59	-76.66	349.85	810.06	-43.64	20.9	-59.66
60	-72.27	252.44	769.78	-51.15	31.19	-97.2
61	-381.35	82.03	686.52	-27.25	48.37	-62.56
62	-798.1	328.13	583.5	75.5	40.95	70.22
63	-221.68	609.38	813.72	142.27	-60.33	-13.06
64	-495.12	347.66	1020.51	126.8	-20.63	-65.67
65	-664.55	307.86	1027.83	111.45	24.9	94.82
66	-676.76	506.84	616.94	37.38	-16.17	244.05
67	-631.35	276.61	506.84	-4.94	-35.34	220
68	-637.45	-52	847.66	23.35	-146.3	34.97
69	-408.94	499.76	630.62	120.39	-257.08	91.92
70	-177.49	646.24	705.81	82.15	-369.29	187.44
71	208.74	720.7	644.78	-3.91	-287.63	158.91
72	101.56	498.54	406.98	-59.97	-212.68	105.53
73	-406.74	249.27	746.09	-86.43	-204.74	37.63
74	293.21	593.75	670.65	2.99	-292.82	224.91
75	858.89	462.4	881.1	-69.15	-233.64	289.18
76	772.22	195.8	989.5	-98.57	-98.02	245.61
77	800.05	341.06	882.32	-41.84	24.66	114.17
78	214.84	409.91	616.21	-51.27	71.32	101.5
79	39.79	512.94	362.3	-74.46	11.32	200.32
80	281.74	504.88	496.58	-41.05	12.15	256.29
81	473.63	569.09	546.14	-14.16	-14.43	157.38
82	243.41	564.45	633.54	4.82	-3.75	177.15
83	-82.28	807.37	478.76	-9.46	-13.95	221.56
84	-197.02	361.82	619.38	-62.81	-76.84	233.4
85	410.89	245.85	802.98	0.12	-116.09	139.19
86	901.61	401.12	974.37	143.1	-60.61	-7.2
87	791.26	682.86	823	120.24	1.22	-86.82
88	627.2	359.62	825.2	35.16	-8.27	-99.67
89	789.55	212.89	605.71	-11.08	14.13	-26.55
90	570.8	158.69	479.74	7.97	104.98	36.9
91	229.25	239.5	848.63	55.48	125.76	11.72
92	226.56	803.71	944.58	81.76	145.36	-62.07
93	-94.97	700.68	783.2	48.77	151.43	-115.05
94	-34.18	517.09	399.41	24.9	92.07	-149.72
95	498.29	336.67	781.01	19.29	62.32	-126.59
96	153.81	663.57	664.55	37.11	178.38	-137.82
97	-262.94	719.73	513.92	-0.76	136.29	-88.68
98	-202.39	455.32	690.43	-32.56	64.51	-50.02
99	312.26	424.32	887.7	16.69	54.96	-18.01
100	-14.16	701.42	604	11.26	132.48	-36.83
101	-362.79	557.86	726.81	-6.13	113.4	-62.41
102	-324.71	545.65	785.89	-38.94	62.04	-97.02
103	-286.38	430.91	861.57	-61.61	49.87	-100.34
104	-418.21	617.68	450.2	-70.25	11.78	-92.9
105	86.91	110.84	854.74	-124.66	-100.89	-71.5
106	325.93	292.72	808.11	-27.13	-54.08	-81.48
107	191.41	392.58	784.91	5.95	-16.54	-96.5
108	-163.33	534.67	589.11	-8.85	-32.68	-78.89
109	18.55	151.61	790.28	-60.33	-84.72	29.51
110	174.8	222.17	749.27	49.19	-52.25	71.01
111	78.37	464.6	647.95	74.77	-47.61	69.79
112	165.28	422.61	658.69	53.68	-38.02	93.48
113	200.93	472.41	888.43	46.72	-21.7	103.3
114	155.03	649.17	758.06	50.81	17.4	81.27
115	73	562.01	801.76	0.89	42.69	-4.73
116	194.09	450.93	877.2	-1.13	56.27	-106.6
117	19.04	594.48	767.58	-9.55	69.49	-122.92
118	-2.69	510.99	749.76	-38.6	64.61	-138.09
119	-185.06	338.13	671.39	-108.52	46.33	-192.05
120	42.97	154.05	807.86	-69.73	16.57	-195.13
121	210.45	236.33	881.59	41.56	64.33	-204.8
122	-154.3	233.15	889.65	70.59	110.32	-209.44
123	-525.88	399.9	769.78	40.47	66.71	-125.98
124	-215.09	229.25	889.89	-18.22	-30.85	9.52
125	-16.85	92.04	807.37	38.36	16.3	134.46
126	-74.46	135.5	745.61	77.48	-0.79	177.89
127	-15.87	360.11	752.69	66.74	-18.07	179.17
128	-68.36	439.21	752.69	26.31	-18.55	155.64
129	-4.15	329.1	886.72	-20.42	-16.39	107.88
130	33.45	424.8	648.68	-44.59	4.43	160.43
131	151.12	451.17	602.29	-52.95	-85.24	221.65
132	182.37	292.48	545.17	-22.13	-82.58	251.83
133	411.38	530.76	493.9	29.02	-78.98	288.94
134	524.41	760.74	1024.66	110.84	20.72	138.64
135	285.4	997.8	794.92	139.98	112.15	-66.35
136	155.03	843.99	814.94	74.65	148.07	-58.78
137	-8.3	726.56	767.33	59.27	152.77	-56.92
138	82.76	584.23	796.14	22.43	125.67	-139.98
139	183.84	378.66	819.58	-19.17	128.11	-240.26
140	64.7	240.48	652.1	-16.42	176.61	-224.98
141	-273.19	380.62	565.92	27.25	220.98	-145.63
142	-486.82	702.64	389.89	48.52	223.6	-39.46
143	-953.61	682.86	494.14	18.19	165.95	0.76
144	-543.95	546.14	697.75	-15.26	-10.89	27.92
145	18.55	435.55	959.23	6.84	-48.43	22.25
146	71.78	623.05	886.72	21.24	22.8	54.66
147	1.22	581.3	908.2	-6.84	45.01	68.7
148	-55.18	353.27	762.45	-38.02	42.85	98.27
149	-272.71	204.83	597.9	-38.18	45.53	157.41
150	-18.8	286.13	605.22	-25.94	-31.4	141.82
151	120.36	390.87	828.86	28.81	23.1	69.7
152	198.24	725.59	814.21	41.6	56.95	-6.26
153	-94.97	806.88	576.17	46.72	165.41	-126.92
154	-732.42	633.3	617.68	1.98	123.63	-103.3
155	-757.81	533.45	724.85	-43.43	-9.98	-21.82
156	-573	472.9	675.78	-24.6	-72.36	2.9
157	-515.63	385.01	747.56	-2.93	-92.44	11.47
158	-139.89	539.79	847.17	53.13	-138.52	77.21
159	15.14	631.1	704.35	42.94	-95.98	124.21
160	1.46	642.33	783.2	39.64	-78.61	164.58
161	199.22	720.46	572.27	32.07	-52.49	177.25
162	143.31	617.92	519.53	65.19	13.7	174.59
163	310.79	656.49	535.4	89.94	77.21	224.12
164	775.63	707.52	401.37	72.17	236.42	295.38
165	391.36	579.1	96.92	-8.88	399.72	235.47
166	-344.24	340.82	259.28	-13.4	403.93	190.67
167	-394.04	155.03	451.17	101.01	329.99	184.94
168	-337.4	-200.68	643.31	137.66	258.42	267.73
169	-34.42	408.2	471.19	287.08	116.49	257.02
170	-472.66	728.76	710.69	288.64	31.74	197.63
171	-50.78	849.85	897.22	184.2	1.19	153.56
172	-154.79	1141.11	1121.34	62.41	146.06	36.32
173	-262.94	1308.84	1324.95	19.41	166.99	-56.3
174	-1041.02	673.83	380.62	191.71	96.98	-235.44
175	-760.01	965.33	354.25	104.52	-45.2	-162.08
176	-208.98	837.4	544.19	48	-115.36	-180.73
177	-271	840.33	550.54	-8.27	-87.01	-250.55
178	-408.94	756.1	498.05	-44.28	-124.94	-232.12
179	-277.1	818.6	516.6	-66.25	-157.44	-160.06
180	36.87	586.18	853.52	-47.03	-153.47	-174.77
181	96.44	454.83	826.66	61.8	-82.55	-212.19
182	99.12	923.34	698.49	137.6	103.79	-188.57
183	-233.15	1178.22	548.1	92.35	241.7	-230.74
184	-632.08	1125.98	408.69	-0.95	136.26	-353.7
185	-1033.94	528.08	134.28	-166.66	-66.62	-150.7
186	-523.44	12.94	538.82	-177.86	-132.08	-51.45
187	-323.73	260.5	631.84	-113.83	-105.83	-45.62
188	-830.08	577.15	419.92	-34.7	-76.05	-138.98
189	-434.08	437.5	601.56	-77.06	-156.77	-50.11
190	-144.78	503.42	794.92	-78.49	-101.04	14.47
191	-181.4	485.6	863.77	-9.43	-39.25	-14.34
192	-352.05	558.84	687.99	50.6	-51.97	-33.2
193	-335.21	479.98	655.52	25.33	-33.05	-29.6
194	-259.52	714.84	632.81	40.31	23.56	-53.01
195	-573	655.76	525.39	67.26	3.97	-164.18
196	-594.73	554.93	346.44	22.86	-42.85	-210.97
197	-572.27	452.15	290.28	10.59	-60.15	-205.02
198	-625.24	333.5	339.84	7.84	-47.61	-182.8
199	-714.6	361.08	297.85	13.82	-28.47	-145.54
200	-914.79	284.42	342.04	22.52	-36.65	-118.04
201	-1000	375	509.28	86.43	-149.32	-49.41
202	-904.05	709.72	814.45	218.72	-254.91	118.84
203	-299.8	1281.98	693.36	180.05	-229.68	150.09
204	-396	1229.25	402.59	78.4	-142.33	61.37
205	-334.47	860.84	678.71	14.4	-168.15	11.81
206	-443.12	640.38	535.4	18.55	-190.73	-4.06
207	-331.3	473.63	504.39	-70.68	-212.89	84.96
208	-151.12	390.14	521	-114.69	-171.3	194.12
209	71.29	346.19	611.57	-106.75	-134.06	197.88
210	-137.45	343.26	652.34	-87.07	-86.85	178.71
211	-1.71	652.83	558.11	-51.06	-99.55	148.96
212	137.21	700.68	558.84	-45.14	-97.56	60.82
213	204.1	797.12	567.14	-75.04	-54.84	44.13
214	137.21	879.64	768.55	-44.31	16.78	45.56
215	-99.85	951.17	765.63	-22.19	21.76	17.15
216	-0.73	708.98	664.06	-9.43	44.8	-57.62
217	-181.88	422.85	717.77	-49.35	81.36	-64.7
218	-155.03	329.1	674.56	40.04	95.61	7.26
219	-516.6	715.58	788.33	128.08	76.87	11.29
220	-629.88	1026.86	614.01	193.79	-2.08	13.98
221	-391.85	960.69	427.49	-9.43	-21	28.08
222	-519.04	475.34	674.56	-98.88	-10.19	-28.29
223	-488.28	354.98	763.67	-47.42	-126.59	36.07
224	104.98	430.91	631.1	-52.67	-121.89	82.09
225	170.17	387.7	656.49	-24.66	-31.65	94.7
226	-13.43	309.08	626.22	-27.62	24.81	63.66
227	35.89	267.33	588.62	-28.05	5.37	135.19
228	151.37	37.11	797.85	13.58	-8.58	202.12
229	424.07	614.99	601.32	101.99	72.17	325.68
230	294.68	996.83	138.92	104.03	85.85	283.6
231	-392.09	457.28	-37.35	-103.88	40.37	338.59
232	341.8	431.88	452.39	-130.58	-58.2	444.89
233	165.53	395.26	628.42	-14.28	39.89	272.61
234	488.04	1200.93	1175.29	47.55	87.16	159.3
235	-3.91	1064.21	940.92	-17.3	203.77	37.99
236	168.46	772.46	310.06	-74.71	177.06	-50.96
237	298.58	123.54	756.84	-166.56	220.98	-82.79
238	310.06	358.89	923.83	-68.24	325.44	-103.49
239	-57.62	590.82	1171.39	61.28	307.95	-198.97
240	-186.28	444.58	1007.32	109.59	295.29	-223.08
241	-605.71	141.36	591.55	75.87	259.55	-207.09
242	-748.05	560.06	373.54	98.6	218.84	-246.25
243	-838.87	846.92	449.46	106.41	125.37	-409.48
244	-805.66	762.7	675.29	72.11	76.29	-469.94
245	-891.85	709.96	571.53	25.82	61.13	-370.91
246	-972.66	685.55	743.65	11.2	34.64	-220.89
247	-1126.71	616.21	598.14	-12.12	1.01	-171.84
248	-836.43	403.56	669.68	25.79	-75.81	-85.85
249	-498.54	540.28	543.95	125.61	-135.28	-65.58
250	-409.42	658.45	449.71	112.27	-235.87	-14.13
251	-333.5	606.93	129.15	-74.65	-302.7	124.91
252	-170.65	51.03	228.76	-159	-293.91	179.5
253	-243.65	-303.47	569.82	-158.33	-292.45	226.17
254	-487.06	104.74	561.28	-49.07	-278.87	269.32
255	132.81	609.62	704.83	-14.5	-395.94	128.23
256	750.49	696.78	1081.05	-11.23	-304.26	-33.39
257	341.55	398.68	1169.19	-21.39	-60.27	-80.96
258	56.88	537.35	1131.35	40.01	0.4	-65.16
259	-317.14	586.18	710.69	3.51	38.27	2.23
260	-521	741.7	750.98	29.3	92.35	86.7
261	-712.4	839.6	699.71	54.47	22.4	109.13
262	-596.92	791.99	709.72	-24.99	-74.62	99.46
263	-201.17	582.52	543.95	-110.35	-135.89	45.75
264	53.71	298.83	606.93	-133.85	-131.56	40.59
265	-103.52	225.83	531.74	-135.56	-150.6	68.18
266	213.13	120.36	861.57	-77.33	-151.79	127.87
267	290.04	494.87	868.9	28.35	-79.53	35
268	262.21	595.7	830.57	55.08	-57.53	-53.71
269	509.03	669.68	920.9	46.3	-19.2	-66.74
270	364.5	553.22	945.56	9.03	56.58	-76.39
271	235.11	484.86	858.15	-1.43	115.3	-70.74
272	-52.49	344.48	738.28	-8.88	142.82	-35.98
273	-104.98	390.63	685.06	2.69	112.55	-20.54
274	-225.34	400.88	722.9	-0.85	89.51	-12.42
275	-233.64	629.88	676.03	-30.49	61.28	35.77
276	-262.7	483.15	705.57	-73.39	56.46	57.04
277	-315.43	412.84	694.82	-90.85	37.32	60.85
278	-181.64	321.78	751.71	-98.69	80.2	74.04
279	-199.22	635.25	716.06	-136.9	91.98	83.92
280	-18.31	461.91	1093.51	-96.65	49.13	49.16
281	-181.15	245.36	975.59	71.59	79.68	81.73
282	-137.45	428.96	887.94	220	77.51	114.78
283	-285.16	493.41	714.84	189.45	78.06	93.75
284	-195.56	539.06	774.17	154.85	66.71	79.62
285	-30.52	384.52	652.1	90.85	84.2	29.33
286	-320.07	225.1	699.95	106.11	100.68	-46.97
287	-304.44	458.5	718.51	153.59	-5.62	-112.82
288	-181.88	368.9	720.21	160.25	-21.73	-95.92
289	-84.47	129.39	483.4	181.09	21.06	-89.87
290	-546.14	290.53	305.18	233.61	82.24	-155.55
291	-957.52	513.18	323.24	242.1	-56.67	-190.12
292	-479.49	618.9	476.81	196.29	-168.27	-144.74
293	-255.37	739.5	399.17	51.18	-169.65	-155.91
294	-348.63	653.32	337.65	-92.77	-164.09	-137.63
295	-25.63	1511.47	872.8	-194	-299.38	47.09
296	180.18	547.85	862.06	-229.89	-173.77	23.07
297	-90.09	758.06	726.56	-87.89	-90.33	-64.18
298	-4.64	589.84	742.19	-77.61	-117.22	-38.73
299	-199.71	538.09	759.28	-76.93	-51.15	-30
300	-439.94	488.04	745.61	-78.58	-72.94	26.34
301	-351.32	487.79	628.91	-79.71	-94.45	42.21
302	-20.51	387.94	670.41	-108.7	-125.73	58.9
303	-157.96	277.34	539.31	-68.76	-118.32	88.65
304	-13.43	121.09	618.16	-78.61	-167.85	155.82
305	125	146.73	663.57	-56.92	-156.37	155.4
306	264.4	460.45	475.59	-28.75	-152.4	123.54
307	488.28	556.15	820.56	-34	-127.87	69.7
308	354.98	976.07	1092.04	-128.3	-45.68	58.59
309	284.67	828.37	793.46	36.71	-25.73	-22.89
310	253.17	418.21	907.47	151.95	8.54	-91
311	277.34	507.57	775.88	147.49	87.59	-71.41
312	17.33	714.11	566.16	109.99	115.02	-73.43
313	-94.73	346.68	699.22	41.47	67.44	-47.94
314	274.9	252.2	965.58	24.11	88.04	24.48
315	303.47	278.56	1046.39	55.48	180.94	55.57
316	290.28	423.34	1049.07	77.67	311.89	-3.72
317	-227.78	554.93	672.85	36.77	302.49	-22.34
318	-251.71	433.59	570.31	-75.96	231.29	-45.29
319	-247.31	176.51	484.86	-87.1	142.85	-67.23
320	-42.72	234.62	645.75	-48.95	79.56	-7.9
321	68.12	399.66	703.61	4.21	142.73	-19.38
322	-446.78	577.39	643.8	46.69	177.37	-76.72
323	-615.97	797.85	471.92	46.94	111.79	-120.67
324	-339.6	514.16	714.36	-19.96	50.75	-89.72
325	-207.28	530.52	708.98	-20.2	76.66	-77.58
326	-372.31	477.05	680.18	-10.96	65.06	-85.27
327	-364.75	634.77	549.07	-21.12	51.36	-78.8
328	-307.62	601.81	684.33	-76.6	61.28	-58.72
329	-223.14	419.19	771.97	-75.01	91	-77.55
330	-605.96	212.16	838.62	-42.66	85.69	-75.81
331	-551.51	275.15	764.89	-2.23	21.06	26.09
332	-207.52	-114.75	861.33	11.47	-2.87	99.91
333	73.49	464.84	700.68	119.75	105.38	192.11
334	-539.79	713.38	187.26	71.62	154.08	117.61
335	-444.58	727.29	750	-11.54	39.67	83.83
336	-589.11	800.78	931.64	58.56	71.44	-30.85
337	-933.59	969.97	615.23	34	6.41	-42.42
338	-417.97	662.11	895.51	-20.97	-88.32	25.18
339	-234.62	675.78	659.91	21.73	-95.34	24.17
340	-84.96	408.45	597.17	-27.37	-71.53	36.62
341	56.64	316.89	549.56	-28.53	2.72	83.74
342	-332.28	396.73	817.38	17.36	39.4	127.2
343	-537.6	819.58	639.4	48.77	11.66	171.42
344	-197.27	859.38	481.69	18.65	-98.42	119.63
345	-61.52	784.18	462.16	11.32	-117.55	141.69
346	56.64	746.34	623.29	43.95	-37.48	149.11
347	336.91	811.04	651.12	48.34	46.88	148.38
348	-102.78	733.64	811.52	91.06	159.12	188.02
349	-175.29	828.86	377.69	52.49	280.06	282.29
350	-447.75	664.06	373.05	-51.39	344.36	389.1
351	-371.34	534.91	224.37	-178.16	292.57	412.02
352	-287.6	130.37	443.12	-180.02	251.19	369.87
353	-49.56	313.23	850.83	-104.98	258.54	328.64
354	-450.44	564.7	604	-36.74	245.3	284.67
355	22.71	402.1	1025.39	-70.86	194.89	254.06
356	88.13	448.73	1004.88	69.12	257.2	141.6
357	-146.24	500.98	962.16	64.91	303.41	142.49
358	-90.33	504.15	902.1	69.46	302.83	83.83
359	-430.18	597.9	642.82	71.99	306.24	24.02
360	-795.65	599.37	589.6	106.05	264.89	-73.18
361	-1058.11	564.7	641.36	133.97	159.24	-179.53
362	-1078.86	478.76	587.65	111.63	43.95	-222.5
363	-795.17	526.37	541.02	142.82	-63.48	-266.88
364	-815.67	549.07	538.57	152.22	-104.13	-298.74
365	-871.58	586.91	447.27	125.85	-181.06	-277.28
366	-599.37	618.41	444.82	130.86	-209.69	-275.63
367	-447.75	683.84	443.85	153.81	-173.95	-305.27
368	-705.81	688.23	316.89	151.12	-146.58	-305.39
369	-636.96	873.54	249.51	154.94	-188.57	-291.96
370	-551.76	694.09	237.3	158.72	-180.36	-283.97
371	-798.58	606.93	209.72	184.3	-138.52	-224.33
372	-860.84	602.78	297.85	165.59	-173.16	-104.25
373	-768.8	760.01	468.75	134.03	-228.85	-41.23
374	-523.19	934.57	522.71	128.39	-236.42	-36.29
375	-367.19	769.53	814.7	22.67	-224.55	-38.48
376	23.68	427.25	624.51	-54.5	-156.13	10.53
377	-135.5	482.67	687.01	-22.95	-53.31	53.01
378	-261.96	746.34	654.79	36.62	-29.54	92.38
379	-121.34	764.65	706.79	16.2	-35.8	94.6
380	29.79	656.49	317.87	-58.56	20.54	133.97
381	-354	551.03	323	-106.17	101.26	146.91
382	-605.22	707.76	551.51	-8.45	86.85	85.91
383	-573	819.09	607.18	49.1	77.12	-13.61
384	-332.28	856.2	553.96	22.43	86.15	-48
385	-338.62	677.98	587.65	-87.49	109.89	-59.2
386	-386.23	411.62	797.61	-116.15	96.13	-94.18
387	-615.48	312.99	861.57	-21.85	114.11	-152.04
388	-634.03	220.46	706.3	113.4	70.19	-175.6
389	-459.23	282.23	396	67.41	110.63	-140.78
390	-710.69	447.02	654.3	36.53	143.4	-118.13
391	-692.63	526.61	505.37	60.7	87.1	-136.78
392	-859.86	381.59	247.56	35.95	23.19	-143.28
393	-682.86	177	355.96	33.87	-109.22	-127.41
394	-573	660.16	202.64	97.5	-98.85	-145.75
395	-944.58	692.38	127.69	132.32	-63.69	-220.83
396	-1064.45	655.76	191.65	148.35	-101.04	-212.98
397	-897.71	632.81	461.67	121.37	-166.56	-124.88
398	-659.42	657.23	520.51	133.12	-419.59	-9.16
399	-785.64	780.52	362.3	130.4	-137.85	82.34
400	-508.79	1299.32	452.64	-19.65	-63.29	229.74
401	-257.81	1172.36	778.81	-61.71	-60.76	136.38
402	-536.38	1115.97	761.23	-56.18	-51.12	68.33
403	-448.49	957.52	718.51	-77.12	-71.87	64.82
404	-216.06	517.33	612.06	-86.58	-84.59	70.92
405	-205.32	404.05	549.56	-89.26	51.39	101.59
406	-497.31	299.8	432.13	-91.74	80.57	121.55
407	-621.09	316.16	496.09	-103.45	64.51	152.47
408	-588.38	317.38	603.03	-87.52	95.67	132.97
409	-543.95	473.88	586.91	-63.96	89.08	69.98
410	-451.17	519.29	607.18	-47.67	113.68	-18.62
411	-338.13	709.96	593.99	-69.89	122.5	-82.52
412	-414.31	504.39	638.67	-71.5	52.61	-167.91
413	-523.19	459.96	638.92	-52.55	51.18	-154.05
414	-899.17	346.19	591.8	-27.86	42.39	-136.93
415	-1144.78	408.2	597.41	66.68	-37.05	-116.33
416	-996.34	468.02	474.85	164.79	-151.46	-120.61
417	-497.56	683.59	238.28	180.85	-231.66	-31.25
418	74.95	601.07	664.79	41.23	-139.65	63.51
419	-130.86	599.85	715.82	23.22	-14.07	72.63
420	-548.1	748.29	688.23	65.49	-45.07	22.49
421	-593.75	550.05	598.88	75.5	-99.09	-39.86
422	-425.05	507.08	682.37	45.32	-93.78	-50.38
423	-651.61	431.15	706.79	32.78	-69.95	-66.04
424	-705.32	514.4	626.95	-22.74	-87.01	-36.07
425	-606.93	573.49	701.66	-41.63	-99.21	-40.13
426	-595.21	633.3	633.54	-38.79	-99.33	-70.47
427	-419.43	634.77	494.63	-33.26	-98.6	-73.61
428	-284.67	601.56	464.6	-85.17	-42.91	-89.54
429	-363.28	576.17	497.31	-104.83	20.11	-135.19
430	-472.41	430.66	508.06	-64.97	25.42	-146.03
431	-674.07	377.44	417.97	34.55	4.76	-110.72
432	-908.69	548.34	375.73	62.1	-7.54	-65.22
433	-636.72	940.67	607.67	30.61	-18.19	120.06
434	-482.91	1056.64	701.17	-78.19	-47.82	178.13
435	-373.54	717.77	899.41	11.05	-75.07	89.05
436	-636.96	773.68	668.21	37.26	-67.35	31.56
437	-576.17	398.19	494.63	89.51	-232.42	-59.84
438	8.06	393.31	753.66	-34.45	-235.05	9.31
439	68.12	556.4	864.26	61.52	-137.94	39.18
440	242.19	314.45	913.57	85.6	-53.92	39.76
441	-19.53	353.52	749.76	243.13	44.65	17.15
442	230.71	846.92	335.69	264.07	119.2	59.91
443	-155.27	931.4	526.12	68.54	276.92	58.01
444	-508.06	860.35	478.76	-54.63	270.84	-3.6
445	-756.84	400.63	508.06	-103.97	232.85	-20.39
446	-907.71	338.13	413.33	-129.79	124.05	-25.79
447	-698.24	283.69	749.02	-141.6	49.04	27.01
448	-542.48	332.03	727.05	-166.26	44.56	47.58
449	-610.11	490.97	817.63	-218.41	80.9	34.55
450	-646	328.61	893.55	-45.01	65	-96.71
451	-742.19	415.04	748.78	14.83	58.41	-118.93
452	-554.93	497.8	527.34	54.38	14.53	-63.42
453	-594.97	572.51	469.48	93.32	-1.65	-12.08
454	-790.53	552.73	83.5	142.03	-24.78	7.81
455	-884.03	590.58	275.39	58.69	-53.44	120.27
456	-748.29	634.28	415.77	59.75	-81.57	141.3
457	-452.88	736.33	364.99	83.77	-104.34	121.34
458	-537.6	694.82	356.45	57.31	-88.1	114.29
459	-415.04	697.27	487.06	42.57	-133.39	122.62
460	-104.98	988.53	690.67	77.55	-152.22	152.34
461	33.45	1004.88	608.15	50.57	-84.32	151.58
462	-112.55	1054.2	712.4	34.52	-39.55	142.15
463	-298.34	871.83	373.54	-44.4	15.17	131.13
464	-199.22	416.26	513.67	-150.85	-70.92	148.25
465	-35.4	365.72	572.51	-125.52	-49.99	202.42
466	-278.56	458.74	464.84	-95.12	-31.92	162.57
467	-51.27	689.21	578.37	-69.03	-28.99	97.63
468	-3.91	645.26	769.29	-45.99	28.17	71.44
469	-214.84	723.14	783.69	-10.44	71.9	19.68
470	-377.2	833.74	406.98	0.7	83.83	38.09
471	-441.65	761.72	441.89	-29.33	37.45	39.55
472	-93.26	674.56	710.45	-29.88	33.45	9.92
473	-176.51	526.61	811.04	-22.58	60.12	-29.63
474	-114.99	704.59	807.13	-5.98	66.65	-88.93
475	-102.29	665.04	845.95	-28.78	106.69	-135.56
476	-261.23	542.48	793.95	-45.35	142.97	-137.82
477	-707.52	479.49	733.15	-32.47	123.78	-132.2
478	-876.46	506.35	601.56	-45.1	10.13	-87.89
479	-480.96	276.86	666.75	-90.64	-49.01	8.67
480	-542.72	294.68	436.04	-27.68	-47.15	78.28
481	-413.82	279.3	482.91	80.23	-45.75	91.4
482	-352.29	327.88	325.2	151.31	-33.26	66.59
483	-259.03	760.5	384.28	236.08	-73.43	62.29
484	530.52	1167.24	583.01	191.25	19.2	47.97
485	-585.45	1728.52	-26.86	-146.94	59.94	-14.19
486	-767.09	714.11	436.77	-270.45	-151.73	-54.87
487	-152.1	454.59	1090.82	-140.5	-133.09	-27.65
488	82.52	604	841.8	-114.81	-51.82	-36.56
489	-373.29	532.47	736.57	-116.97	105.93	-21.97
490	-709.96	394.78	850.34	-55.66	31.43	-21.45
491	-391.85	609.13	778.81	29.33	-20.63	15.9
492	-432.86	760.5	598.63	12.97	-35.89	-10.13
493	-504.88	612.3	791.5	3.05	-78.83	-37.72
494	-375.98	617.19	769.78	31.56	-133.73	-105.8
495	-367.68	535.64	881.35	-12.21	-128.81	-256.77
496	-358.4	438.72	830.08	0	-149.14	-319.98
497	-196.29	331.05	701.42	-11.08	-139.89	-233.03
498	-145.75	412.11	612.55	16.02	-71.69	-120.61
499	-419.19	495.12	382.32	26.43	-30.27	-74.77
500	-680.42	525.15	361.33	67.63	-72.2	11.69
501	-283.69	505.86	512.7	76.57	-174.53	35.49
502	179.44	457.28	879.64	64.39	-189.97	15.84
503	338.62	424.56	756.35	147.77	-107.09	93.75
504	215.09	533.69	781.74	169.83	23.35	114.81
505	-207.03	708.01	842.53	194.34	69.95	100.22
506	-561.04	446.78	717.53	9.25	64.27	144.65
507	-376.95	373.29	939.94	-66.41	-16.3	224.27
508	-195.56	330.57	734.38	-103	-22.86	235.26
509	-259.77	288.57	566.65	-95.73	-32.14	177.64
510	-205.32	511.47	774.41	-62.5	-59.51	145.42
511	-19.04	485.6	716.06	6.65	-51.24	52.83
512	-86.91	1080.32	702.39	0.31	-58.72	48.83
513	383.06	940.92	678.96	-35.98	-80.32	46.39
514	382.81	762.45	664.31	-69.95	-26.15	-3.11
515	450.2	624.27	672.12	-56.4	5.04	-9.06
516	276.61	716.06	624.76	-4.76	106.84	-33.14
517	60.3	715.09	723.63	31.22	138.95	-45.9
518	-1.22	648.19	533.45	26.18	175.6	-38.24
519	-105.71	620.61	563.72	31.07	192.96	-66.71
520	-423.83	653.08	649.41	5.8	202.48	-77.51
521	-334.47	607.18	685.55	-34.88	135.16	-68.97
522	-482.42	388.67	641.6	-81.18	126.62	-82.43
523	-445.56	236.82	624.76	-93.48	92.93	-123.17
524	-485.84	194.09	719.97	-61.13	89.81	-157.41
525	-424.56	257.81	777.1	-25.02	103.09	-170.17
526	-545.41	190.43	783.45	62.71	122.19	-204.19
527	-677.73	382.81	496.34	145.14	101.53	-187.04
528	-860.11	568.12	266.6	98.02	5.52	-22.8
529	-212.89	837.4	560.79	28.14	-113.59	122.1
530	-24.9	746.58	654.3	26.76	-70.01	90.79
531	-100.1	733.15	833.5	27.01	-38.79	73.91
532	-206.79	726.32	690.92	-8.42	-15.56	71.62
533	-181.4	733.4	731.69	-70.37	1.01	92.56
534	-237.79	621.83	791.5	-84.17	34.15	136.05
535	-251.71	573.97	654.54	-85.33	34.18	163.45
536	-306.64	376.22	621.34	-65.22	20.26	177.34
537	-240.48	613.53	590.33	-54.5	-24.2	181.03
538	-292.24	617.43	491.46	-88.5	25.27	153.5
539	-50.29	569.82	796.63	18.28	32.81	114.07
540	-83.5	660.64	852.54	106.38	86.15	29.82
541	-211.67	940.92	773.93	110.08	91.34	-5.65
542	-187.26	861.82	596.19	-2.11	50.96	-26.12
543	-213.62	535.4	581.3	-31.92	15.59	-68.88
544	-228.27	487.3	729.49	-16.08	0.85	-88.84
545	-242.19	525.15	912.11	-10.77	25.42	-102.26
546	-740.72	393.07	663.82	34.79	70.34	-110.6
547	-824.22	322.75	555.42	43.76	-3.63	-56.7
548	-593.99	398.93	545.41	61.46	-8.21	-45.38
549	-611.33	372.8	541.26	96.8	-9.46	-100.01
550	-345.7	458.01	239.5	129.27	-27.13	-124.73
551	-672.12	310.55	438.72	158.69	-54.08	-118.16
552	-996.58	973.39	396	197.63	-160	-19.17
553	-278.81	938.23	723.63	66.93	-306.79	82.28
554	38.82	618.16	761.72	-92.96	-205.69	91.95
555	-238.77	447.02	766.11	-159	-144.29	94.7
556	-119.87	377.69	855.22	-140.26	-167.63	154.27
557	304.93	452.15	683.59	-119.9	-219.12	299.22
558	335.21	417.48	489.01	-88.2	-152.8	255.4
559	93.26	524.17	593.02	-18.31	-139.86	150.82
560	314.21	927	674.56	44.56	-112.67	139.37
561	281.01	1094.24	649.66	11.26	-55.45	39.43
562	390.87	745.61	749.76	-27.07	-30.55	-13.58
563	423.34	707.76	696.53	1.8	28.59	-62.07
564	313.48	864.99	649.66	16.94	60.76	-57.07
565	11.47	720.95	703.86	27.89	109.95	-66.16
566	-150.15	720.21	680.18	46.72	116.46	-31.92
567	-170.17	551.03	720.7	41.35	123.9	-16.2
568	-356.93	663.09	357.42	44.4	168.79	-75.99
569	-447.75	546.63	573.24	10.35	89.78	-142.4
570	-257.08	645.02	636.96	-35.8	24.08	-153.47
571	-277.59	229.25	575.2	-125.73	60.39	-172.79
572	-459.96	108.4	762.21	-89.6	13.46	-96.1
573	1.95	408.69	723.63	-44.77	-13.49	-32.44
574	-110.35	577.88	672.61	-14.62	25.15	-43.15
575	-709.96	590.33	802.98	-37.66	23.77	-83.07
576	-478.27	504.39	758.79	-60.67	-83.19	-60.67
577	-329.59	456.54	739.99	-70.37	-123.99	-91.31
578	41.75	439.7	796.39	-73.39	-103.91	-98.91
579	-150.63	478.03	702.64	-47.06	-40.59	-62.9
580	-137.7	510.01	714.6	-0.37	-25.33	29.33
581	-180.42	412.84	625.24	51.45	-13.92	35.22
582	-213.13	374.76	746.83	86	-21.7	50.78
583	-157.23	669.68	722.66	88.32	-19.32	40.56
584	-113.53	679.44	718.75	74.4	-4.76	-5.34
585	-316.65	645.51	721.44	64.03	18.98	-63.51
586	-368.9	607.91	657.23	12.79	-2.2	-57.74
587	-197.51	513.18	722.41	2.01	-18.95	-39.15
588	-118.16	578.37	758.79	35.92	12.76	-30.15
589	-95.7	695.8	773.44	35.74	33.11	-16.69
590	-270.51	649.17	736.57	-36.41	36.93	-15.84
591	-383.79	546.88	720.7	-30.88	31.52	41.96
592	-576.9	530.76	437.99	-26.76	14.95	65.8
593	-428.22	584.96	397.95	-22.92	-57.25	95.92
594	-381.59	430.91	469.97	-20.51	-100.86	116.82
595	-105.47	545.41	633.3	9.16	-132.9	95.52
596	-126.95	564.21	648.68	24.54	-168.27	40.22
597	60.79	536.62	765.14	20.87	-191.8	15.2
598	380.13	663.82	808.84	26.21	-168.55	-1.59
599	296.14	545.9	862.55	10.74	-88.04	19.68
600	276.37	561.52	736.57	-6.01	-34.61	74.98
601	177.73	586.67	661.38	-23.86	-22.06	84.08
602	168.7	561.52	675.29	-35.92	-14.16	84.99
603	-141.11	681.64	671.14	-51.64	39.98	72.94
604	-133.3	773.19	751.71	-37.32	35.61	84.05
605	2.69	820.07	718.99	11.47	27.01	22.67
606	-269.04	671.63	633.54	36.04	21.27	38.97
607	-115.23	800.78	635.5	29.75	-56	73.94
608	37.84	721.68	632.81	43.76	-62.9	79.47
609	200.44	687.74	641.85	25.09	-89.14	101.72
610	46.63	555.66	712.89	-24.99	-68.45	157.87
611	377.44	647.95	633.06	-33.63	-67.02	128.05
612	395.51	490.97	800.29	-54.35	18.8	110.63
613	82.76	215.33	897.46	14.01	122.16	27.74
614	63.23	385.5	725.83	79.38	194.34	-77.58
615	-201.17	407.23	622.07	209.17	226.32	-198.58
616	-916.99	596.44	192.38	194.79	107.48	-178.83
617	-316.65	408.69	606.93	42.85	-165.92	-125.98
618	249.27	422.36	875	1.95	-150.97	-64.64
619	92.04	474.37	683.84	-14.62	-33.33	-78.34
620	-64.45	401.12	644.04	-56.85	-15.53	-102.11
621	-85.94	296.14	727.78	-59.36	0.18	-97.38
622	-96.92	296.88	748.29	-51.48	4.82	-101.96
623	-217.04	463.13	769.04	-11.44	-20.69	-81.05
624	56.64	648.44	635.01	32.17	-64.85	-34.73
625	60.79	727.05	563.23	-2.38	-26.28	-2.35
626	75.68	719.73	634.28	-15.75	-23.35	17.24
627	114.75	745.61	646.73	-31.46	-20.87	43.24
628	227.29	821.29	562.99	-6.16	-1.37	52.06
629	128.17	800.29	687.5	40.04	21.97	32.23
630	64.45	926.03	656.98	23.19	30.18	8.21
631	8.79	752.44	705.81	-25.39	47.39	-29.05
632	-164.31	671.14	822.75	-44.13	75.26	-76.45
633	-222.9	722.66	711.18	-40.56	40.74	-116.73
634	-289.55	610.84	662.11	-74.55	19.29	-98.6
635	-202.15	432.86	732.18	-57.71	9	-100.25
636	-137.7	314.94	615.23	-36.1	12.21	-105.1
637	12.94	380.37	598.39	18.01	34.06	-75.26
638	-272.71	440.92	578.37	49.8	60.7	8.33
639	-195.31	626.95	658.2	58.96	42.85	43.24
640	-148.19	596.19	702.64	62.04	44.31	63.11
641	-24.17	693.85	551.76	58.47	55.54	70.28
642	-182.86	799.07	508.3	-18.71	58.62	52.89
643	-151.61	699.71	654.3	-61.46	26.09	37.38
644	-66.65	563.48	747.8	-70.07	17.67	40.71
645	-25.88	551.76	788.57	-27.92	33.94	36.68
646	-182.62	650.63	715.09	-20.63	57.62	25.97
647	-212.4	722.17	690.92	-74.19	31.25	36.44
648	-95.95	712.4	660.89	-116.12	4.79	41.69
649	0.24	517.82	668.7	-130.98	10.19	55.08
650	68.85	466.8	766.11	-83.47	-13.73	93.72
651	365.97	491.94	902.83	-44.98	21.42	120.7
652	418.21	375.49	959.23	-41.96	126.46	79.8
653	217.53	494.38	1046.39	-30	180.45	58.53
654	-76.9	549.32	718.26	-22.09	222.63	-5.4
655	-262.7	420.9	726.07	-76.93	184.6	-64.42
656	-178.22	324.22	707.76	-61.71	204.35	-64.33
657	-456.05	224.61	745.12	24.41	265.59	-42.3
658	-933.84	531.98	541.02	42.82	132.87	-21.51
659	-789.55	291.02	661.62	30.24	90.76	-0.15
660	-691.65	294.68	474.61	121.28	-7.97	1.74
661	-157.71	301.76	370.61	155.7	-53.59	-63.45
662	-311.28	284.18	413.09	157.04	3.11	-168.12
663	-506.35	884.77	252.69	85.6	-31.34	-217.1
664	-799.8	713.62	532.47	56.92	-125.06	-183.56
665	-71.04	948.24	822.02	41.47	-192.32	-106.72
666	-87.65	597.17	883.06	-28.81	-71.96	-82.37
667	-274.41	484.62	793.7	-76.57	13.7	-18.98
668	-288.82	429.44	801.51	-84.26	9.49	29.02
669	-477.05	307.37	967.77	-91.19	-17.4	34.24
670	-288.33	474.61	1038.09	-25.36	-107.42	82.73
671	-193.6	437.74	913.82	-54.38	-109.68	123.14
672	-166.5	386.96	680.18	-84.44	-90.73	115.72
673	-165.53	264.16	743.16	-53.04	-73.61	125.64
674	448.97	457.03	465.09	2.5	-57.59	103
675	519.78	723.88	578.61	45.87	32.68	-0.73
676	-305.66	728.03	493.16	118.62	169.89	-22.58
677	-1055.91	845.21	893.07	154.63	121.73	-20.29
678	-797.85	655.76	737.55	194.49	-8.76	58.38
679	-473.14	925.05	316.41	161.35	-29.72	63.63
680	-479.25	834.23	435.79	94.64	-44.59	18.19
681	-148.93	925.78	547.61	-60.15	-125.95	-45.99
682	343.99	591.31	663.57	-248.23	-70.04	-104
683	-24.66	21.24	727.29	-234.65	77.09	-209.14
684	-251.95	70.31	829.35	-71.66	46.26	-221.65
685	-438.48	426.76	815.43	9.52	3.88	-155.06
686	-343.51	610.35	665.77	95.92	-5.46	-43.27
687	-653.81	659.67	782.71	63.11	-27.95	-12.27
688	-515.14	648.44	490.72	31.98	-75.26	-31.4
689	-312.26	537.11	668.95	-13.61	-83.1	-73.73
690	-211.43	731.69	627.69	-5.25	-42.27	-70.83
691	-633.3	553.47	371.83	-3.36	-15.05	-25.94
692	-477.29	792.24	490.97	-3.33	-71.08	-3.94
693	-369.63	650.88	590.33	-15.56	-88.62	-25.85
694	-168.46	639.65	611.82	22.43	-96.53	-115.02
695	-404.05	430.66	757.81	41.47	-101.26	-143.59
696	-200.93	409.91	824.22	84.81	-171.26	-157.07
697	-82.03	302.98	823	78.74	-151.28	-105.74
698	-184.33	409.91	682.37	61.86	-137.15	18.77
699	-46.14	459.72	704.59	19.47	-108.95	145.23
700	47.12	604.74	661.87	-47.79	-39.95	238.16
701	31.98	531.98	605.47	-56.64	-32.26	251.1
702	194.34	545.41	580.81	-79.77	-65.77	230.53
703	502.93	324.95	635.74	-87.95	-68.82	235.02
704	732.18	440.43	513.92	-62.9	5.95	219.76
705	533.2	411.38	554.93	-68.7	95.34	153.23
706	246.09	162.84	546.39	-56.03	88.47	164.95
707	791.75	514.89	795.65	-81.6	105.04	171.78
708	-239.99	836.67	1170.17	-74.25	250.95	96.16
709	-997.31	348.88	659.18	21.33	270.66	97.32
710	-605.22	256.35	604.74	98.51	178.83	44.01
711	-111.57	929.93	615.72	143.07	215.39	-9.83
712	-86.91	761.72	1077.15	-0.03	254.55	-88.04
713	-95.95	424.07	1062.5	72.97	249.79	-189.67
714	-46.39	475.1	873.54	269.53	302.8	-296.23
715	-314.45	665.77	-51.03	310.85	257.14	-359.04
716	-479.98	655.03	126.71	86.64	219.6	-246.8
717	-474.37	624.76	477.05	72.17	235.72	-230.65
718	-1085.94	613.53	377.44	73.52	262.15	-185.39
719	-953.13	1011.96	209.96	65.86	112.43	-122.8
720	-188.23	498.54	580.32	-37.45	106.45	-146.91
721	-403.56	474.37	578.13	-30.21	230.65	-134.95
722	-897.46	415.53	456.3	-52.83	200.5	-138.95
723	-747.31	331.79	554.69	-65.4	124.51	-104.95
724	-702.88	239.75	662.11	-48.61	136.47	-95.12
725	-994.38	113.77	508.3	-22.61	198.43	-91.58
726	-1468.51	121.34	370.12	-14.98	129.3	-112.46
727	-1145.26	249.51	584.96	-17.15	-29.14	32.23
728	-868.16	437.74	552.73	-13.43	-60.97	31.59
729	-926.76	388.92	567.14	-36.44	-75.9	-1.74
730	-789.79	523.44	576.42	-45.01	-55.63	25.82
731	-1157.23	516.85	489.99	-48.25	-61.34	70.13
732	-767.58	590.33	468.26	-33.42	-131.38	77.12
733	-683.59	618.16	517.09	-32.41	-119.72	113.83
734	-627.69	588.87	620.12	-37.6	-115.54	109.95
735	-459.23	442.63	697.75	-12.66	-88.56	52.98
736	-542.97	604	628.17	1.34	-73	37.08
737	-571.04	441.41	655.27	-27.4	-73.82	66.47
738	-515.38	399.17	714.6	-41.11	-98.79	89.9
739	-365.97	391.85	745.36	-23.86	-97.99	163.06
740	-122.56	574.95	785.89	16.51	-11.26	186.19
741	-268.55	757.81	648.93	23.9	26.31	167.21
742	-589.6	549.07	526.61	-18.59	22.06	151.76
743	-300.29	659.18	533.2	-24.54	-11.35	136.35
744	-614.26	524.9	419.43	-6.87	68.12	-26.4
745	-720.21	370.36	440.43	-53.62	51.21	-62.87
746	-680.18	390.87	569.82	-93.08	24.66	-25.24
747	-622.07	260.01	543.7	-172.06	15.78	7.84
748	-629.39	191.89	630.62	-146.36	-45.47	5.43
749	-637.21	257.32	676.76	3.94	-52.58	12.91
750	-588.13	457.03	546.88	91.98	-31.01	20.2
751	-637.94	536.62	552.49	101.29	-45.68	1.71
752	-322.75	511.96	677.49	110.44	-63.78	-62.81
753	-696.29	459.23	840.58	166.72	-1.31	-81.94
754	-838.87	598.39	594.48	288.76	13.24	-13.82
755	-898.93	782.96	-70.56	94.64	-97.08	49.87
756	-666.02	533.69	605.47	25.51	-157.87	84.38
757	-324.46	427.73	829.35	-7.69	-173.55	107.82
758	-117.43	532.96	567.38	-53.47	-111.88	49.96
759	-347.41	366.46	725.59	-66.41	-84.47	74.77
760	-343.26	474.85	730.71	-48.28	-100.07	109.65
761	-187.74	611.33	822.51	-34.18	-93.41	110.81
762	53.71	742.68	772.71	9	-50.84	69.34
763	-108.4	622.56	714.84	-28.63	16.2	-21.73
764	-299.07	447.27	680.18	-87.31	35.52	-45.99
765	-451.66	435.06	605.22	-100.1	61.46	-42.69
766	-632.57	378.91	641.11	-88.56	60.61	-41.6
767	-642.82	473.63	579.1	-61.89	45.1	-71.38
768	-670.41	362.06	531.98	-80.23	29.48	-85.48
769	-786.38	454.83	502.44	-104.46	-45.2	-96.01
770	-696.78	568.85	564.94	-154.91	-158.48	17.88
771	-530.27	784.18	868.9	-112.88	-182.71	20.14
772	-480.96	726.07	672.85	-62.04	-176.7	-8.21
773	-396.48	403.81	643.07	-34.12	-155.91	37.29
774	-417.24	491.7	685.06	32.96	-160.06	125.95
775	259.77	828.13	774.17	80.38	-190.86	122.38
776	293.95	957.76	820.56	84.75	-63.2	74.01
777	-215.09	397.22	1084.72	109.95	-23.44	91.98
778	-285.89	365.97	325.93	62.81	-38.64	101.32
779	102.78	453.86	685.3	-41.75	-70.95	49.77
780	333.98	418.7	798.83	69.46	-32.9	-89.45
781	-441.89	482.18	638.18	78.64	61.28	-20.78
782	-645.51	540.77	706.79	46.57	-8.97	128.27
783	-243.65	659.91	794.19	34.42	-39.06	134.77
784	-62.26	579.1	764.89	48.58	-7.42	60.79
785	38.82	556.88	650.88	36.47	-12.12	-1.8
786	109.62	514.65	611.33	-31.59	7.05	-28.17
787	-73.97	476.32	570.07	-68.73	7.51	-51.33
788	-94.24	562.99	669.68	-67.38	-61.92	-142.64
789	-48.34	575.93	785.64	-50.57	-31.74	-160.37
790	-241.94	250.49	581.3	-56.73	101.41	-155.67
791	-486.82	156.49	571.53	-20.87	117.74	-164.37
792	-671.39	225.1	716.55	-9.12	81.02	-141.24
793	-433.35	523.93	864.75	10.86	15.99	-75.07
794	-550.29	762.45	870.61	59.78	51.33	-107.36
795	-770.02	532.71	809.81	166.47	43.27	-99.91
796	-656.74	513.18	623.05	187.26	-46.94	-47
797	-618.41	622.07	596.68	117.77	-91.52	-26.92
798	-385.99	460.94	674.56	51.85	-108.73	1.25
799	-375	453.37	649.17	50.35	-113.8	1.04
800	-343.51	469.73	535.89	51.09	-157.26	25.88
801	-265.87	489.01	479.74	-21.61	-232.88	74.71
802	165.53	470.21	571.78	-68.73	-214.32	141.75
803	105.71	324.22	641.6	-79.74	-195.01	156.37
804	45.9	256.59	884.28	-67.02	-178.65	231.9
805	479.74	390.63	743.16	2.01	-135.83	148.44
806	401.61	709.96	513.18	35.31	27.28	41.38
807	63.48	715.58	577.88	71.81	47.3	-29.85
808	-257.32	778.32	719.48	32.1	0.7	-14.13
809	-51.03	788.82	763.43	-85.78	-117.61	94.51
810	121.83	715.33	837.89	-101.17	-103.12	126.98
811	86.67	465.58	821.78	16.88	-44.04	98.48
812	173.34	516.11	809.08	59.54	-2.59	57.71
813	340.09	711.91	786.87	57.8	48	-6.93
814	-88.13	531.74	817.38	59.57	135.19	-117.13
815	-133.79	452.39	934.33	75.71	123.08	-135.28
816	-19.04	610.35	1054.2	122.68	160.8	-117.52
817	83.5	584.72	1103.52	220.09	283.29	-169.77
818	-54.2	460.94	-112.3	37.57	272.09	-112.15
819	-269.29	363.77	550.29	-67.9	232.94	-79.86
820	-292.24	324.46	503.42	-66.71	191.99	-31.8
821	-403.32	466.55	434.81	-4.64	142.27	-62.87
822	-441.65	628.17	498.78	16.05	115.97	-74.83
823	-543.21	584.47	457.28	16.51	75.29	-19.04
824	-510.01	726.81	405.76	11.9	61.34	18.43
825	-596.92	740.72	418.95	-7.42	42.21	57.77
826	-401.12	663.57	733.89	-21.3	-4.58	68.08
827	-431.15	630.37	838.62	-7.35	21.3	59.72
828	-364.26	778.08	763.67	-0.03	15.75	70.92
829	-227.54	761.72	739.99	-52.73	-14.53	47.42
830	66.65	480.22	879.39	-94.33	-1.01	55.97
831	-99.85	393.31	768.07	-72.78	74.52	40.16
832	-376.95	433.84	714.6	-28.69	92.96	33.63
833	-519.04	702.88	720.46	-26	67.11	39.98
834	-412.6	565.67	654.79	-65.95	6.44	63.72
835	-362.79	486.82	627.93	-116.67	10.44	130.55
836	-481.2	558.11	619.38	-134.67	-32.93	116.67
837	-404.79	373.54	707.28	-101.35	-104.22	161.74
838	99.61	245.85	739.26	-58.99	-120.76	178.92
839	205.57	604	1041.02	11.02	-18.28	135.31
840	-484.38	663.09	682.37	50.11	124.6	-14.47
841	-178.47	408.94	570.56	22.06	-41.53	-43.4
842	57.86	637.94	945.8	-19.9	4.03	-55.18
843	-117.68	594.73	806.64	5.16	133.33	-229.77
844	-477.78	281.01	703.61	55.85	139.34	-259.19
845	-460.69	453.86	551.51	138.92	74.86	-209.5
846	-536.87	613.53	516.6	7.26	16.57	-147.13
847	-301.51	468.26	711.18	-43.4	-8.7	-116.21
848	-374.76	474.85	648.93	-17.97	43.43	-112.21
849	-452.88	408.69	496.09	-24.51	52.76	-103.09
850	-482.18	397.71	477.05	-4.52	50.75	-79.01
851	-516.85	242.19	486.08	30.15	72.3	-71.99
852	-461.18	204.1	364.5	68.18	69	-99.43
853	-762.94	300.54	720.95	146	16.6	-60.61
854	-567.87	988.77	733.89	205.54	-4.64	37.96
855	-687.74	1164.55	885.25	130.55	-25.82	113.13
856	-594.97	1067.14	621.58	71.08	-111.97	62.44
857	-436.52	956.79	482.67	-5.46	-115.84	22.31
858	-488.04	698.73	642.82	-102.84	-109.77	-17.82
859	-572.75	600.59	722.9	-156.43	-122.44	-7.11
860	-535.64	574.95	632.81	-139.07	-139.62	30.3
861	-26.12	237.06	743.41	-129.76	-141.6	60.36
862	57.62	60.79	592.29	43.24	-73	87.62
863	171.63	651.12	22.22	158.17	-27.65	196.32
864	184.57	753.42	-28.81	51.67	34.7	208.13
865	-8.79	472.41	594.97	43.49	63.84	196.53
866	-163.09	854.49	416.75	63.48	27.28	124.27
867	-235.6	589.6	75.2	-117.49	-66.93	174.53
868	198.24	149.66	639.16	-235.23	-145.32	145.42
869	106.69	425.78	1066.89	-288.67	-179.78	107.7
870	299.8	760.99	1872.56	-90.24	-36.99	-59.51
871	159.18	516.85	1132.32	3.78	82.92	-85.6
872	-220.7	605.22	709.23	51.45	179.99	-112.27
873	-296.88	471.19	781.49	13.28	183.35	-181.98
874	-353.03	386.72	768.31	-0.46	179.11	-206.88
875	-436.52	346.44	720.46	57.83	170.47	-151.7
876	-412.6	381.59	634.28	131.13	180.76	-57.46
877	-546.39	358.4	633.3	168.24	206.51	-31.04
878	-309.81	438.72	498.29	261.47	171.94	51.67
879	-245.36	460.45	557.13	127.14	192.26	147.74
880	-537.84	397.22	446.53	137.54	237.49	106.63
881	-789.55	644.29	475.83	82.95	149.6	55.66
882	-612.3	606.69	827.39	58.99	109.31	23.22
883	-516.11	893.8	632.81	68.42	137.63	-23.16
884	-640.87	854.49	655.76	-34.36	87.62	-54.9
885	-455.81	750.98	632.57	-124.54	46.91	-93.23
886	-633.54	579.59	450.44	-150.73	28.93	-143.43
887	-505.37	564.94	468.02	-79.93	-47.91	-101.59
888	-315.19	736.57	544.68	1.4	-14.25	-98.6
889	-275.39	700.93	701.66	45.9	26.43	-114.2
890	-658.69	612.06	651.86	18.22	75.47	-74.34
891	-438.48	310.06	556.64	-23.32	17.27	16.24
892	-80.57	243.65	664.31	49.84	46.81	107.6
893	27.34	634.28	734.13	154.14	161.8	114.62
894	-239.5	1008.3	455.57	131.53	198.06	64.36
895	-1030.52	785.4	68.85	24.6	146.88	-5.28
896	-761.23	566.16	530.03	-23.96	26.43	57.77
897	-1047.36	625.24	252.44	50.78	98.24	-22.55
898	-1176.76	591.06	241.94	51.97	33.54	-16.02
899	-933.35	614.75	301.27	47.67	-12.45	-6.93
900	-743.41	695.31	253.66	42.94	-53.22	-14.04
901	-692.38	633.79	511.72	-2.14	-95.43	14.4
902	-488.04	750	679.93	-25.3	-161.41	41.38
903	-303.96	726.07	740.97	-87.55	-152.31	37.32
904	-180.42	473.63	917.72	-102.26	-96.44	14.65
905	-614.5	275.39	674.32	-113.65	-19.81	-54.08
906	-694.09	179.2	698	-127.35	-82.79	-13.31
907	-551.27	285.64	797.61	-79.19	-86.43	60.64
908	-395.02	319.34	698.73	-53.13	-76.84	99.46
909	-312.5	397.95	742.92	-45.17	-53.74	91.74
910	-431.15	507.08	612.06	19.13	-54.11	28.81
911	-201.9	789.06	408.94	63.39	-88.2	-61.1
912	-72.27	744.14	277.59	55.05	-19.93	-187.77
913	-258.3	679.69	173.34	14.31	98.33	-228.33
914	-1048.34	558.11	141.36	-6.87	52.12	-142.03
915	-1165.04	1084.96	693.12	-20.57	-16.2	-91.16
916	-801.51	825.2	817.38	-92.07	-151.15	73.88
917	-465.82	664.55	760.25	-63.66	-190.4	134.52
918	-365.72	687.74	708.01	-66.68	-138.58	111.27
919	-564.7	512.94	687.01	-105.26	-116.82	80.66
920	-543.21	362.06	730.22	-99.21	-199.62	82.43
921	-87.4	64.94	701.42	-75.5	-209.38	99.88
922	-32.47	144.04	653.08	45.26	-142.49	125.79
923	-209.47	727.78	652.34	145.9	-79.56	161.9
924	-344.24	800.78	684.33	99.03	-65.4	147.71
925	-293.21	909.67	538.09	55.91	-71.66	127.32
926	-275.63	858.89	274.9	19.2	-76.57	121.37
927	-201.9	555.66	528.81	-6.16	-63.23	107.03
928	324.95	610.84	741.7	16.2	-107.36	87.34
929	179.44	582.28	771.97	-8.27	-39	116.33
930	118.65	593.75	729.25	5.4	43.67	107.7
931	-341.55	447.75	804.2	-4.36	56.61	88.07
932	-374.27	326.17	854.25	-18.28	24.75	82.98
933	194.34	707.52	493.41	-35.49	3.39	5.68
934	330.57	329.35	605.22	-126.77	59.81	-54.14
935	341.8	462.65	791.75	-138.52	148.38	-67.38
936	135.25	726.56	929.44	-94.91	195.74	-98.39
937	-333.01	423.83	816.65	-55.18	305.08	-167.02
938	-592.53	513.92	755.86	-2.47	314.67	-230.41
939	-1008.06	336.67	706.05	34.88	267.3	-241.64
940	-800.29	405.76	526.12	120.06	132.57	-160.34
941	-649.17	383.79	409.67	126.01	48	-80.57
942	-530.03	558.11	256.84	63.02	2.35	-85.66
943	-614.99	491.21	591.55	66.65	18.55	-102.84
944	-682.13	636.96	489.99	112.18	-11.75	-61.95
945	-623.29	831.54	497.56	47.52	-74.49	27.98
946	-537.84	806.64	502.69	-17.55	-111.42	48.77
947	-435.06	715.58	689.94	-33.14	-140.26	40.95
948	-37.11	462.16	877.44	-8.39	-100.13	76.2
949	49.32	504.15	752.69	44.01	-20.94	106.14
950	-31.98	637.7	845.7	48.22	41.38	122.31
951	-80.81	832.52	685.55	13.31	110.05	82.31
952	-521.73	586.18	633.3	-34.33	113.22	75.78
953	-745.61	636.96	562.5	-25.18	87.98	57.37
954	-666.26	766.11	507.32	-29.45	15.72	23.93
955	-463.87	672.85	423.58	-28.96	-47.06	50.75
956	-360.35	509.77	590.82	9.46	-75.01	110.02
957	-126.71	684.81	351.32	-3.33	-57.8	113.77
958	-417.48	743.65	532.96	4.55	17.64	87.4
959	-357.67	871.58	643.31	54.66	-18.62	106.84
960	61.28	866.46	405.52	42.66	13.76	139.53
961	-6.35	645.02	419.92	-38.36	71.35	119.54
962	-14.4	506.35	750.73	-75.2	74.68	140.26
963	-48.58	529.79	955.08	-95.58	80.66	151.28
964	-41.99	418.95	809.81	-12.94	145.23	99.33
965	-698.24	409.42	712.4	33.91	227.72	37.51
966	-778.81	422.61	706.54	89.2	144.56	-42.48
967	-567.38	392.82	701.17	93.81	108.49	-93.75
968	-407.23	448.24	815.43	111.15	54.32	-146.58
969	-180.91	648.68	726.81	131.71	123.44	-184.2
970	-797.85	617.19	595.21	153.87	227.63	-305.27
971	-1261.72	529.3	-190.19	185.24	97.78	-337.04
972	-1210.69	471.68	-15.87	-14.5	-85.24	-199.1
973	-800.54	48.1	363.53	-13	-153.11	-74.16
974	-372.07	419.43	488.53	38.51	-125.37	-61.43
975	-754.15	736.33	298.83	86.98	-49.44	-118.71
976	-1047.61	577.39	407.47	79.8	-93.6	-138.18
977	-1016.6	562.26	583.25	124.66	-165.28	-128.69
978	-949.95	664.06	442.87	106.08	-217.38	-69.34
979	-480.22	652.1	513.43	18.68	-191.01	-24.57
980	-407.71	383.3	539.79	-0.67	-129.27	-49.41
981	-511.47	560.79	388.92	5.92	-56.55	-91.4
982	-778.32	1131.35	593.51	81.33	-106.32	-52.12
983	-217.53	1068.36	334.96	5.13	-106.29	39.86
984	-364.75	807.86	151.86	-70.1	-56	45.75
985	-443.6	989.26	488.04	-28.84	-88.5	118.62
986	-409.67	720.21	526.86	3.11	-114.47	159.33
987	-293.95	809.81	588.87	7.63	-132.78	162.63
988	-239.5	479.74	468.02	42.91	-81.39	145.51
989	-149.9	846.92	278.81	28.32	-113.25	116.39
990	69.09	772.46	626.71	-17.15	49.93	100.1
991	-445.07	716.31	416.5	-56.34	89.05	94.27
992	-677.98	640.14	287.84	-117.71	-2.38	103.42
993	-442.38	597.41	404.54	-168.61	-134.74	106.14
994	-182.62	574.95	718.99	-265.01	-185.33	121.8
995	-300.78	574.71	959.72	-177.73	-182.28	68.79
996	122.31	586.91	817.63	-107.57	-189.58	36.41
997	228.52	591.06	792.72	-101.26	-134.09	16.75
998	134.03	616.94	828.86	-96.83	-32.71	-15.35
999	-147.22	321.78	976.07	-149.17	22.67	-34.12
1000	-325.93	331.05	1068.12	-109.07	37.87	3.3
1001	-375.24	545.65	1013.67	-33.66	15.56	29.69
1002	-273.93	403.56	856.2	27.07	3.3	66.28
1003	-31.98	361.08	654.79	65.22	26.86	73.39
1004	-230.47	387.21	426.51	131.04	172.15	-2.23
1005	-1182.37	233.4	103.52	280.82	274.69	-129.39
1006	-1000	920.41	-163.82	244.17	-21.91	-36.87
1007	-531.74	1389.4	71.53	-159.91	-161.44	-69.31
1008	299.56	221.92	772.95	-361.76	-290.86	81.94
1009	918.95	539.55	1625.73	-308.35	-296.54	77.21
1010	156.49	482.18	1159.67	79.71	39.37	-131.26
1011	-455.81	554.2	742.92	229.95	158.51	-223.63
1012	-837.89	689.94	491.21	4.12	33.39	-132.42
1013	-813.23	629.88	643.8	-157.44	-64.67	-44.22
1014	-534.91	404.79	789.55	-85.3	-102.05	-95.58
1015	-255.37	508.06	624.51	-49.38	-112.12	-125.7
1016	-380.86	427.98	645.75	-17.58	-95.79	-179.38
1017	-496.09	498.29	631.84	-19.84	-152.98	-151.34
1018	-194.09	341.55	642.58	-58.14	-176.12	-40.92
1019	-166.02	309.33	854.98	-17.64	-152.34	41.32
1020	-180.66	393.07	829.35	45.35	-112.85	8.27
1021	-383.3	541.02	809.57	36.41	-118.84	0.73
1022	-158.45	569.82	674.56	-17.06	-160.43	51.36
1023	267.58	535.89	689.21	-76.72	-183.2	67.69
1024	164.79	357.18	712.4	-79.93	-112.64	65.49
1025	264.65	386.47	722.41	-16.24	-45.35	71.99
1026	5.62	687.01	592.53	10.16	-27.8	45.56
1027	98.14	642.58	711.67	-15.66	-33.11	30.73
1028	44.19	421.63	847.41	-56.82	-7.84	11.9
1029	-81.79	351.56	885.5	-41.69	15.53	53.07
1030	117.92	362.79	843.99	-34.97	-16.17	62.23
1031	228.76	245.36	868.9	-39.28	-22.67	60.52
1032	368.65	167.48	994.14	-20.2	35.34	88.87
1033	257.32	500.24	1010.5	85.42	131.41	61.28
1034	59.33	541.02	963.62	86	232.67	46.72
1035	-298.1	631.35	663.57	60.06	236.82	37.17
1036	-356.45	449.22	509.77	-9.74	172.24	-23.74
1037	-240.48	205.08	664.55	-52.98	105.77	-32.59
1038	-114.5	179.69	809.81	-14.98	108.18	-63.69
1039	-191.65	225.83	775.39	13.67	150.91	-75.1
1040	-359.13	239.75	891.85	21.21	162.99	-65.43
1041	-382.57	428.22	706.54	54.66	160.77	-87.34
1042	-525.63	383.06	518.31	35.4	114.11	-111.36
1043	-364.99	568.85	524.17	24.08	69.58	-66.19
1044	-317.87	590.58	585.45	38.73	54.2	-52.49
1045	-167.24	642.58	564.45	67.57	70.1	-60.85
1046	-223.39	449.95	680.91	84.11	75.32	-67.6
1047	-360.6	449.22	746.83	149.11	97.14	-9.74
1048	-515.38	650.39	708.01	191.16	118.74	34.18
1049	-597.9	468.26	418.21	193.66	93.38	-2.26
1050	-352.29	524.41	283.94	101.72	-7.78	90.7
1051	195.31	986.33	747.07	73.97	36.5	128.45
1052	-397.46	858.89	631.35	25.79	168.98	25.94
1053	-728.76	807.62	738.28	26.55	85.48	16.39
1054	-852.78	766.85	966.31	75.56	77.09	-47.52
1055	-769.29	727.78	468.02	55.6	0.03	-13.95
1056	-645.51	619.38	439.7	32.59	-33.33	57.86
1057	-412.11	698.97	555.91	-0.21	-21	20.66
1058	-585.21	602.54	470.21	3.42	-20.39	-66.19
1059	-568.36	542.97	574.22	-21.18	-87.74	-44.98
1060	-406.25	446.78	739.75	-38.02	-93.02	-40.28
1061	-184.81	427.49	585.69	-41.32	-63.35	-58.14
1062	-192.38	313.96	547.12	-17.06	-26.95	-47.49
1063	-569.34	745.12	600.83	65.73	-52.52	23.16
1064	-594.73	966.06	787.11	20.2	-102.26	69.73
1065	-367.92	688.96	711.43	23.8	-105.99	93.99
1066	-242.19	775.15	563.48	4.82	-91.46	93.2
1067	-411.87	657.47	677.49	-119.96	-61.92	77.3
1068	-370.85	403.32	801.27	-171.05	-100.19	59.88
1069	-239.26	362.06	860.6	-189.45	-149.26	35.06
1070	42.72	551.27	876.46	-221.47	-102.36	42.51
1071	-80.32	213.13	905.27	-213.38	-89.05	58.11
1072	125.49	253.66	802	-137.05	-85.14	98.82
1073	-97.66	431.4	724.85	-93.81	-39.31	46.51
1074	-217.04	377.93	673.83	-104.55	-23.83	14.8
1075	-249.76	389.16	685.3	-118.87	-45.56	29.24
1076	-109.86	488.53	832.52	-83.47	-23.22	12.94
1077	-215.82	450.44	769.04	-13.21	70.98	-39.18
1078	-448.97	472.9	647.22	90	113.74	-62.1
1079	-630.13	385.74	555.18	136.2	80.66	-34.97
1080	-599.37	385.25	537.11	182.01	27.83	-37.29
1081	-515.38	550.54	475.34	198.03	25.12	-87.86
1082	-309.57	777.59	700.68	211.67	-41.75	-146.7
1083	-270.51	879.15	912.84	136.05	-17.46	-75.87
1084	-416.75	728.03	838.13	112.61	12.97	-48.83
1085	-579.83	681.4	783.2	203.98	13.18	-79.16
1086	-532.96	600.1	332.28	203.28	-52.43	12.05
1087	-154.54	734.62	466.31	23.86	-95.92	34.82
1088	232.18	1068.85	903.81	31.86	-37.2	7.39
1089	-106.93	948	732.18	25.73	76.17	-3.94
1090	-293.95	925.78	626.22	-48.98	50.23	33.02
1091	-212.89	684.57	536.38	-71.23	26.09	52.58
1092	-97.17	491.21	760.74	-69.31	10.86	44.37
1093	-38.33	517.58	794.68	-41.63	54.66	13.31
1094	-118.9	600.59	513.43	-23.56	104.92	-7.66
1095	-365.97	457.28	379.15	-49.44	67.38	2.23
1096	-471.92	362.3	545.17	-29.63	16.69	45.72
1097	-175.78	446.29	551.51	-9.12	-10.35	69.55
1098	-495.36	324.71	554.69	-17.67	15.56	11.44
1099	-486.57	614.99	510.99	-27.65	-39.58	51.45
1100	-370.36	641.36	508.79	-75.2	-73.76	130.16
1101	-91.06	616.7	574.46	-128.91	-62.23	168.3
1102	-93.26	634.77	671.63	-256.81	-81.15	195.01
1103	264.65	415.77	1042.72	-295.47	-131.71	217.77
1104	296.14	289.55	783.94	-76.6	-17.91	167.79
1105	331.79	383.54	827.88	-25.6	72.81	211.52
1106	276.61	596.19	969.24	16.6	206.82	188.69
1107	-213.62	628.66	850.1	-3.42	255.31	112.37
1108	-420.17	593.99	703.37	-71.17	203.74	-19.5
1109	-455.81	533.94	569.34	-93.32	155.49	-116.91
1110	-561.28	577.39	659.67	-48.22	174.62	-177.7
1111	-517.58	378.42	673.83	-14.34	160.58	-147.37
1112	-494.87	332.03	658.45	28.17	147.13	-35.89
1113	-556.15	253.66	770.02	72.66	151.76	-0.4
1114	-706.54	393.31	758.06	195.4	157.04	8.61
1115	-476.56	408.69	597.9	258.24	93.78	-41.87
1116	-399.41	634.03	706.3	141.82	26.34	-67.54
1117	-302.73	788.82	768.55	60.46	7.11	-163.06
1118	-495.12	437.5	704.1	18.62	21.03	-185.55
1119	-693.12	178.47	590.33	18.4	-31.74	-157.04
1120	-757.57	361.82	675.29	62.47	-111.97	-95.15
1121	-445.56	512.94	668.46	94.7	-95.89	-42.18
1122	-381.35	545.41	567.38	124.6	-3.45	-77.58
1123	-517.09	628.91	231.2	54.17	63.32	-97.63
1124	-821.53	275.63	321.29	31.19	57.22	-91.19
1125	-870.85	1081.3	728.03	92.59	-97.63	-9.52
1126	-177	1201.66	920.41	25.24	-187.35	82.15
1127	-49.8	832.52	765.14	62.26	-91.61	76.54
1128	-236.08	820.31	618.41	92.47	-63.35	8.58
1129	-564.94	680.91	419.92	34.52	-86.88	24.51
1130	-377.69	460.45	712.16	-68.57	-142.52	35.49
1131	-234.62	482.42	751.22	-65.64	-123.9	51.82
1132	-318.12	421.39	746.09	-62.47	-132.87	102.94
1133	15.14	445.56	811.04	-21.82	-131.62	129.3
1134	295.9	672.85	509.03	-25.24	-103	91.4
1135	190.92	536.38	678.47	-17.64	-105.87	55.3
1136	230.96	688.48	663.33	-40.07	-28.11	54.53
1137	-216.31	519.04	491.7	-100.56	117.34	-1.46
1138	-542.72	503.66	385.99	-185.58	133.85	-26.03
1139	-708.5	261.72	258.54	-250.85	92.47	-19.29
1140	-662.35	174.56	707.28	-325.13	-14.01	-10.59
1141	-59.57	505.62	978.52	9.16	-25.82	0.61
1142	-288.57	732.91	1012.21	140.44	90.21	-22.46
1143	-465.58	810.79	899.9	160.31	93.63	-55.45
1144	-601.07	1003.66	646.73	120.76	39.28	-131.56
1145	-663.82	759.77	629.39	122.16	6.13	-157.65
1146	-347.9	604	704.59	160.74	-17.46	-125.98
1147	-451.42	771.48	772.95	239.93	17.18	-83.28
1148	-368.9	775.88	-70.31	233.64	-18.89	-17.52
1149	-374.51	866.46	148.44	-35	-96.65	35.83
1150	-291.26	635.25	484.13	-75.44	-104.19	35.58
1151	-277.34	423.34	626.95	-50.9	-115.72	34.18
1152	-28.81	463.38	778.32	3.42	-122.31	22.98
1153	131.59	572.51	821.04	-14.8	-82.4	-34
1154	120.85	454.83	925.54	-52.19	21.94	-45.23
1155	-376.95	502.69	798.34	-132.26	51.27	20.39
1156	-512.94	364.01	782.47	-158.42	23.77	53.07
1157	-471.92	359.86	608.15	-165.37	-17.21	38.64
1158	-412.6	155.03	605.22	-215.24	-84.56	-5.37
1159	-184.81	167.97	756.1	-292.63	-190.73	28.96
1160	-115.72	248.78	1134.77	-187.47	-183.62	10.56
1161	-89.36	327.39	937.99	-69.37	-81.76	-5.31
1162	-428.96	412.11	877.2	36.5	2.87	-27.56
1163	-417.24	582.28	747.8	74.95	-17.94	-1.68
1164	-434.81	494.14	764.4	78.95	-59.94	-10.74
1165	-373.29	492.43	699.71	62.16	-75.99	-17.85
1166	-285.64	453.37	691.89	68.88	-88.59	-27.83
1167	-151.61	410.4	895.51	84.75	-97.66	-88.23
1168	257.57	542.72	918.7	102.94	-47.27	-102.05
1169	116.21	380.13	962.89	85.11	127.29	-82.64
1170	-59.81	412.35	928.22	167.57	188.69	-74.86
1171	-145.26	638.43	702.88	229.28	193.05	-45.99
1172	-182.13	748.29	170.65	183.32	145.26	75.2
1173	-320.07	843.51	632.81	57.31	78.7	92.65
1174	-363.04	815.92	499.76	13.52	75.41	63.63
1175	-389.16	713.13	499.27	-22.09	7.17	3.54
1176	-262.21	596.68	514.4	-20.51	-34.61	5.25
1177	-168.21	558.59	691.89	-8.12	-76.35	35.98
1178	-35.4	508.3	805.91	-14.16	-28.2	134.46
1179	-297.36	582.28	686.77	-21.85	22.31	163.97
1180	-306.15	632.81	528.08	-62.99	12.54	174.01
1181	-324.95	451.42	542.97	-113.65	4.36	168.12
1182	42.97	418.21	496.09	-200.47	-58.38	216.83
1183	176.27	421.14	685.3	-280.7	-91.71	241.12
1184	171.88	467.77	1077.64	-181.58	-68.7	160.06
1185	130.13	397.71	795.17	-57.89	36.56	65.12
1186	61.28	378.91	796.39	-35.46	72.36	59.42
1187	-8.79	348.88	854.98	-32.14	94.09	67.17
1188	-304.2	847.17	719.97	1.68	172.64	30.36
1189	-455.81	544.43	613.77	-15.41	187.29	-66.71
1190	-446.53	548.1	599.85	-26.12	136.41	-89.29
1191	-259.03	458.5	808.11	-31.22	147.25	-95.4
1192	-327.88	332.52	834.96	-28.56	151.06	-99.82
1193	-528.08	296.39	809.81	3.36	173.13	-113.77
1194	-537.84	485.84	723.63	103.21	177.7	-116.18
1195	-577.15	392.82	601.56	140.38	159.7	-122.89
1196	-608.15	333.01	557.13	132.2	76.75	-38.24
1197	-452.39	514.65	687.74	112.03	-15.99	20.69
1198	-367.92	455.32	814.45	120.91	-46.88	44.13
1199	33.45	646.97	755.62	93.35	-55.69	34.21
1200	-323	501.46	727.29	17.27	11.75	-24.81
1201	-587.16	456.79	748.54	-22.31	-8.88	-37.54
1202	-594.24	386.47	762.7	-88.5	-81.63	2.32
1203	-438.72	596.68	759.77	-133.7	-104.43	6.47
1204	-376.71	297.61	836.91	-218.23	-97.63	-19.56
1205	-328.13	319.58	853.52	-88.65	-87.34	-19.78
1206	-285.4	372.56	599.37	-5	-66.56	-18.71
1207	-264.65	371.09	599.61	-25.76	-96.44	3.78
1208	-185.79	485.84	757.57	-39.22	-96.92	4.15
1209	-151.12	450.93	785.89	-38.76	-46.97	-29.39
1210	-403.81	238.53	622.31	-33.14	31.52	-68.94
1211	-410.4	188.72	585.45	30.58	64.36	-117.4
1212	-414.31	180.18	358.89	50.87	89.97	-139.89
1213	-790.77	459.47	1010.99	132.02	-1.34	-165.89
1214	-204.83	1177.98	534.67	201.35	-149.17	30.64
1215	-127.2	1001.46	1012.21	126.13	-86.82	14.19
1216	-86.67	718.51	735.6	125.12	-29.6	-39.22
1217	-35.16	648.68	743.65	126.86	33.84	-74.46
1218	-198.73	644.53	843.99	155.4	78.19	-85.33
1219	-527.1	543.46	417.24	230.1	108.89	-114.38
1220	-729.25	515.38	522.95	-16.69	8.91	-7.23
1221	-554.93	462.89	680.42	-49.26	-111.39	48.68
1222	-333.25	493.41	760.25	-32.78	-108.8	116.09
1223	-291.99	585.21	728.52	-52.64	-69.31	89.29
1224	-73.73	342.77	689.7	-51.06	-53.68	46.2
1225	-88.62	222.17	798.34	-17.18	-36.77	-20.75
1226	-125.73	481.2	694.82	-15.63	-0.67	31.49
1227	-157.47	414.55	726.81	-62.04	3.51	86.03
1228	-66.41	526.37	640.87	-92.22	-17.46	93.75
1229	-66.89	464.11	577.15	-175.35	-70.95	160.31
1230	70.8	465.33	820.8	-191.16	-107.79	152.98
1231	5.86	284.42	744.14	-18.8	-9.16	116.55
1232	29.54	521.48	795.41	114.44	74.25	110.81
1233	-127.44	738.53	745.61	102.14	118.87	106.08
1234	-326.66	778.81	483.64	19.65	69.49	43.12
1235	29.54	296.63	804.2	-92.74	-9.92	-1.74
1236	169.68	260.74	1081.3	-79.53	103.21	-18.28
1237	-103.27	205.81	1068.12	7.97	256.01	-86.52
1238	-718.51	537.35	704.1	32.44	197.78	-129.79
1239	-471.92	378.42	654.05	25.39	152.22	-119.05
1240	-362.79	350.83	663.57	37.14	169.04	-133.42
1241	-614.26	363.77	677.73	219.27	184.94	-168.15
1242	-785.16	894.53	-267.33	248.72	124.27	-36.59
1243	-627.44	1045.9	556.88	4.67	-22.03	61.68
1244	-237.3	1118.41	936.04	-17.88	-27.04	102.84
1245	-208.74	885.01	984.13	-5.77	9.86	87.07
1246	-233.4	923.34	705.57	35.49	40.04	15.32
1247	-372.07	782.23	547.12	-11.66	43.85	-34.76
1248	-691.41	535.4	328.37	-95.64	45.14	-89.57
1249	-766.11	396	388.43	-61.77	-42.27	-81
