# Supplementary material for: Complexes of vertebrate TMC1/2 and CIB2/3 proteins form hair-cell mechanotransduction cation channels
Source: eLife. 2025 Jan 8;12:RP89719. doi: 10.7554/eLife.89719 (PMC11709434; doi:10.7554/eLife.89719)
Supplement: Figure 3—source data 1. [file elife-89719-fig3-data1.zip › Figure 3H/het/6-4-T1.txt]

	87.16	-51.36	-39.22	-274.99	8
-149.17	366.94	240.48	-137.51	-112.00	-109.16	10
52.49	219.24	432.37	-102.42	17.24	-14.89	9
-686.52	428.47	637.70	24.29	98.82	-35.34	10
-661.87	594.24	544.68	43.70	90.42	-32.50	8
-482.42	448.00	400.63	26.40	146.73	-4.97	8
-765.38	584.96	581.79	77.85	183.23	-9.00	10
-1139.40	761.72	453.86	85.85	153.87	-151.28	9
-1538.33	543.70	546.39	60.70	-19.23	-132.66	10
-1117.92	645.26	357.18	93.20	-200.32	38.36	8
-427.49	997.80	357.67	89.42	-188.08	58.90	10
-294.43	904.79	547.36	-16.02	-161.65	129.97	9
-140.87	642.33	667.72	-0.89	-81.18	133.18	8
-349.85	781.01	354.74	-30.73	9.95	93.60	10
-351.56	730.22	358.40	-175.69	-37.78	100.22	8
-142.58	508.30	489.50	-256.93	-33.33	96.44	10
5.37	330.81	705.57	-248.66	38.88	57.65	9
-363.77	227.29	784.67	-163.02	138.12	-133.33	8
-840.33	396.97	790.28	-16.11	157.87	-319.15	10
-716.55	709.23	293.70	-1.01	5.58	-336.58	8
-470.46	535.89	290.53	-174.80	-60.12	-188.51	10
-354.25	98.14	591.80	-112.00	-55.51	-73.79	9
-386.72	369.87	739.26	-80.17	1.40	-52.73	10
-667.72	658.94	686.04	-32.68	115.51	-149.48	8
-1818.60	366.94	670.65	-11.51	166.93	-290.62	8
-969.73	911.13	698.49	35.83	-88.23	-79.80	11
-698.00	893.55	620.85	-104.25	-87.52	-39.37	8
-500.98	480.22	567.14	-148.47	-50.08	-61.92	10
-613.77	232.42	955.81	-180.42	-14.40	-108.18	8
-885.99	174.56	813.96	-141.51	-4.97	-185.55	10
-672.36	136.72	767.82	-84.35	-24.48	-253.60	9
-1027.59	149.41	706.30	-19.53	-22.89	-303.07	10
-1002.93	278.32	603.76	25.82	-96.34	-254.79	8
-1066.65	373.29	428.71	33.14	-100.77	-161.16	10
-887.45	452.64	40.53	42.24	-110.63	-17.52	8
-1080.81	311.28	125.49	117.89	-136.63	-29.14	11
-1079.59	791.99	591.55	223.72	-209.32	29.02	8
-663.82	938.23	709.96	170.38	-299.65	93.99	10
154.30	830.08	418.70	21.48	-294.68	-7.29	8
109.37	527.10	520.02	-42.21	-170.38	-117.31	11
-64.21	16.11	815.19	-15.66	-132.42	-146.27	8
-391.60	253.91	765.63	63.42	-39.95	-93.05	10
-620.36	203.37	416.26	44.92	-41.93	-24.66	8
-881.59	-24.66	861.82	88.29	-56.34	136.08	8
-820.07	342.29	783.45	138.64	-98.97	245.45	11
-634.77	567.87	740.23	68.79	-106.17	228.00	8
-457.52	342.77	739.01	-12.54	-124.76	161.22	10
-243.90	383.30	442.87	-5.52	-122.41	128.02	8
-259.77	381.84	606.93	20.48	-81.02	114.01	10
-232.67	816.65	797.61	54.41	-81.39	63.20	9
-241.70	828.37	840.82	-17.79	-60.55	42.66	8
-281.01	529.79	851.81	-23.01	-47.33	66.31	10
-383.54	633.54	760.50	-4.73	-52.19	93.48	8
-310.79	586.43	715.58	-12.94	-46.69	104.68	8
-297.85	403.08	765.87	-22.71	-28.41	108.15	11
-327.88	372.07	784.91	-6.13	-17.73	95.25	8
-255.37	504.15	732.18	3.14	-26.64	74.86	10
-87.16	426.27	901.37	-26.49	-12.76	-1.25	8
-76.66	349.85	810.06	-43.64	20.90	-59.66	9
-72.27	252.44	769.78	-51.15	31.19	-97.20	10
-381.35	82.03	686.52	-27.25	48.37	-62.56	8
-798.10	328.13	583.50	75.50	40.95	70.22	8
-221.68	609.38	813.72	142.27	-60.33	-13.06	10
-495.12	347.66	1020.51	126.80	-20.63	-65.67	9
-664.55	307.86	1027.83	111.45	24.90	94.82	10
-676.76	506.84	616.94	37.38	-16.17	244.05	8
-631.35	276.61	506.84	-4.94	-35.34	220.00	8
-637.45	-52.00	847.66	23.35	-146.30	34.97	10
-408.94	499.76	630.62	120.39	-257.08	91.92	9
-177.49	646.24	705.81	82.15	-369.29	187.44	10
208.74	720.70	644.78	-3.91	-287.63	158.91	8
101.56	498.54	406.98	-59.97	-212.68	105.53	10
-406.74	249.27	746.09	-86.43	-204.74	37.63	8
293.21	593.75	670.65	2.99	-292.82	224.91	11
858.89	462.40	881.10	-69.15	-233.64	289.18	8
772.22	195.80	989.50	-98.57	-98.02	245.61	8
800.05	341.06	882.32	-41.84	24.66	114.17	10
214.84	409.91	616.21	-51.27	71.32	101.50	9
39.79	512.94	362.30	-74.46	11.32	200.32	10
281.74	504.88	496.58	-41.05	12.15	256.29	8
473.63	569.09	546.14	-14.16	-14.43	157.38	8
243.41	564.45	633.54	4.82	-3.75	177.15	10
-82.28	807.37	478.76	-9.46	-13.95	221.56	9
-197.02	361.82	619.38	-62.81	-76.84	233.40	8
410.89	245.85	802.98	0.12	-116.09	139.19	10
901.61	401.12	974.37	143.10	-60.61	-7.20	8
791.26	682.86	823.00	120.24	1.22	-86.82	10
627.20	359.62	825.20	35.16	-8.27	-99.67	9
789.55	212.89	605.71	-11.08	14.13	-26.55	8
570.80	158.69	479.74	7.97	104.98	36.90	10
229.25	239.50	848.63	55.48	125.76	11.72	8
226.56	803.71	944.58	81.76	145.36	-62.07	8
-94.97	700.68	783.20	48.77	151.43	-115.05	11
-34.18	517.09	399.41	24.90	92.07	-149.72	8
498.29	336.67	781.01	19.29	62.32	-126.59	10
153.81	663.57	664.55	37.11	178.38	-137.82	8
-262.94	719.73	513.92	-0.76	136.29	-88.68	11
-202.39	455.32	690.43	-32.56	64.51	-50.02	8
312.26	424.32	887.70	16.69	54.96	-18.01	8
-14.16	701.42	604.00	11.26	132.48	-36.83	10
-362.79	557.86	726.81	-6.13	113.40	-62.41	8
-324.71	545.65	785.89	-38.94	62.04	-97.02	9
-286.38	430.91	861.57	-61.61	49.87	-100.34	10
-418.21	617.68	450.20	-70.25	11.78	-92.90	8
86.91	110.84	854.74	-124.66	-100.89	-71.50	10
325.93	292.72	808.11	-27.13	-54.08	-81.48	8
191.41	392.58	784.91	5.95	-16.54	-96.50	9
-163.33	534.67	589.11	-8.85	-32.68	-78.89	10
18.55	151.61	790.28	-60.33	-84.72	29.51	8
174.80	222.17	749.27	49.19	-52.25	71.01	8
78.37	464.60	647.95	74.77	-47.61	69.79	11
165.28	422.61	658.69	53.68	-38.02	93.48	8
200.93	472.41	888.43	46.72	-21.70	103.30	8
155.03	649.17	758.06	50.81	17.40	81.27	10
73.00	562.01	801.76	0.89	42.69	-4.73	8
194.09	450.93	877.20	-1.13	56.27	-106.60	9
19.04	594.48	767.58	-9.55	69.49	-122.92	10
-2.69	510.99	749.76	-38.60	64.61	-138.09	8
-185.06	338.13	671.39	-108.52	46.33	-192.05	8
42.97	154.05	807.86	-69.73	16.57	-195.13	10
210.45	236.33	881.59	41.56	64.33	-204.80	9
-154.30	233.15	889.65	70.59	110.32	-209.44	8
-525.88	399.90	769.78	40.47	66.71	-125.98	10
-215.09	229.25	889.89	-18.22	-30.85	9.52	8
-16.85	92.04	807.37	38.36	16.30	134.46	10
-74.46	135.50	745.61	77.48	-0.79	177.89	9
-15.87	360.11	752.69	66.74	-18.07	179.17	8
-68.36	439.21	752.69	26.31	-18.55	155.64	10
-4.15	329.10	886.72	-20.42	-16.39	107.88	8
33.45	424.80	648.68	-44.59	4.43	160.43	8
151.12	451.17	602.29	-52.95	-85.24	221.65	11
182.37	292.48	545.17	-22.13	-82.58	251.83	8
411.38	530.76	493.90	29.02	-78.98	288.94	8
524.41	760.74	1024.66	110.84	20.72	138.64	10
285.40	997.80	794.92	139.98	112.15	-66.35	9
155.03	843.99	814.94	74.65	148.07	-58.78	10
-8.30	726.56	767.33	59.27	152.77	-56.92	8
82.76	584.23	796.14	22.43	125.67	-139.98	10
183.84	378.66	819.58	-19.17	128.11	-240.26	8
64.70	240.48	652.10	-16.42	176.61	-224.98	9
-273.19	380.62	565.92	27.25	220.98	-145.63	10
-486.82	702.64	389.89	48.52	223.60	-39.46	8
-953.61	682.86	494.14	18.19	165.95	0.76	10
-543.95	546.14	697.75	-15.26	-10.89	27.92	8
18.55	435.55	959.23	6.84	-48.43	22.25	11
71.78	623.05	886.72	21.24	22.80	54.66	8
1.22	581.30	908.20	-6.84	45.01	68.70	8
-55.18	353.27	762.45	-38.02	42.85	98.27	8
-272.71	204.83	597.90	-38.18	45.53	157.41	8
-18.80	286.13	605.22	-25.94	-31.40	141.82	11
120.36	390.87	828.86	28.81	23.10	69.70	8
198.24	725.59	814.21	41.60	56.95	-6.26	10
-94.97	806.88	576.17	46.72	165.41	-126.92	8
-732.42	633.30	617.68	1.98	123.63	-103.30	8
-757.81	533.45	724.85	-43.43	-9.98	-21.82	11
-573.00	472.90	675.78	-24.60	-72.36	2.90	8
-515.63	385.01	747.56	-2.93	-92.44	11.47	8
-139.89	539.79	847.17	53.13	-138.52	77.21	10
15.14	631.10	704.35	42.94	-95.98	124.21	9
1.46	642.33	783.20	39.64	-78.61	164.58	8
199.22	720.46	572.27	32.07	-52.49	177.25	10
143.31	617.92	519.53	65.19	13.70	174.59	8
310.79	656.49	535.40	89.94	77.21	224.12	10
775.63	707.52	401.37	72.17	236.42	295.38	9
391.36	579.10	96.92	-8.88	399.72	235.47	8
-344.24	340.82	259.28	-13.40	403.93	190.67	10
-394.04	155.03	451.17	101.01	329.99	184.94	8
-337.40	-200.68	643.31	137.66	258.42	267.73	10
-34.42	408.20	471.19	287.08	116.49	257.02	9
-472.66	728.76	710.69	288.64	31.74	197.63	10
-50.78	849.85	897.22	184.20	1.19	153.56	8
-154.79	1141.11	1121.34	62.41	146.06	36.32	10
-262.94	1308.84	1324.95	19.41	166.99	-56.30	9
-1041.02	673.83	380.62	191.71	96.98	-235.44	10
-760.01	965.33	354.25	104.52	-45.20	-162.08	8
-208.98	837.40	544.19	48.00	-115.36	-180.73	10
-271.00	840.33	550.54	-8.27	-87.01	-250.55	8
-408.94	756.10	498.05	-44.28	-124.94	-232.12	11
-277.10	818.60	516.60	-66.25	-157.44	-160.06	8
36.87	586.18	853.52	-47.03	-153.47	-174.77	10
96.44	454.83	826.66	61.80	-82.55	-212.19	8
99.12	923.34	698.49	137.60	103.79	-188.57	10
-233.15	1178.22	548.10	92.35	241.70	-230.74	9
-632.08	1125.98	408.69	-0.95	136.26	-353.70	10
-1033.94	528.08	134.28	-166.66	-66.62	-150.70	8
-523.44	12.94	538.82	-177.86	-132.08	-51.45	10
-323.73	260.50	631.84	-113.83	-105.83	-45.62	9
-830.08	577.15	419.92	-34.70	-76.05	-138.98	10
-434.08	437.50	601.56	-77.06	-156.77	-50.11	8
-144.78	503.42	794.92	-78.49	-101.04	14.47	10
-181.40	485.60	863.77	-9.43	-39.25	-14.34	8
-352.05	558.84	687.99	50.60	-51.97	-33.20	9
-335.21	479.98	655.52	25.33	-33.05	-29.60	10
-259.52	714.84	632.81	40.31	23.56	-53.01	8
-573.00	655.76	525.39	67.26	3.97	-164.18	8
-594.73	554.93	346.44	22.86	-42.85	-210.97	10
-572.27	452.15	290.28	10.59	-60.15	-205.02	9
-625.24	333.50	339.84	7.84	-47.61	-182.80	10
-714.60	361.08	297.85	13.82	-28.47	-145.54	8
-914.79	284.42	342.04	22.52	-36.65	-118.04	8
-1000.00	375.00	509.28	86.43	-149.32	-49.41	11
-904.05	709.72	814.45	218.72	-254.91	118.84	8
-299.80	1281.98	693.36	180.05	-229.68	150.09	10
-396.00	1229.25	402.59	78.40	-142.33	61.37	10
-334.47	860.84	678.71	14.40	-168.15	11.81	8
-443.12	640.38	535.40	18.55	-190.73	-4.06	11
-331.30	473.63	504.39	-70.68	-212.89	84.96	8
-151.12	390.14	521.00	-114.69	-171.30	194.12	8
71.29	346.19	611.57	-106.75	-134.06	197.88	10
-137.45	343.26	652.34	-87.07	-86.85	178.71	8
-1.71	652.83	558.11	-51.06	-99.55	148.96	11
137.21	700.68	558.84	-45.14	-97.56	60.82	8
204.10	797.12	567.14	-75.04	-54.84	44.13	10
137.21	879.64	768.55	-44.31	16.78	45.56	8
-99.85	951.17	765.63	-22.19	21.76	17.15	8
-0.73	708.98	664.06	-9.43	44.80	-57.62	11
-181.88	422.85	717.77	-49.35	81.36	-64.70	8
-155.03	329.10	674.56	40.04	95.61	7.26	8
-516.60	715.58	788.33	128.08	76.87	11.29	8
-629.88	1026.86	614.01	193.79	-2.08	13.98	11
-391.85	960.69	427.49	-9.43	-21.00	28.08	8
-519.04	475.34	674.56	-98.88	-10.19	-28.29	8
-488.28	354.98	763.67	-47.42	-126.59	36.07	10
104.98	430.91	631.10	-52.67	-121.89	82.09	8
170.17	387.70	656.49	-24.66	-31.65	94.70	11
-13.43	309.08	626.22	-27.62	24.81	63.66	8
35.89	267.33	588.62	-28.05	5.37	135.19	8
151.37	37.11	797.85	13.58	-8.58	202.12	10
424.07	614.99	601.32	101.99	72.17	325.68	8
294.68	996.83	138.92	104.03	85.85	283.60	9
-392.09	457.28	-37.35	-103.88	40.37	338.59	10
341.80	431.88	452.39	-130.58	-58.20	444.89	8
165.53	395.26	628.42	-14.28	39.89	272.61	10
488.04	1200.93	1175.29	47.55	87.16	159.30	8
-3.91	1064.21	940.92	-17.30	203.77	37.99	11
168.46	772.46	310.06	-74.71	177.06	-50.96	8
298.58	123.54	756.84	-166.56	220.98	-82.79	10
310.06	358.89	923.83	-68.24	325.44	-103.49	8
-57.62	590.82	1171.39	61.28	307.95	-198.97	11
-186.28	444.58	1007.32	109.59	295.29	-223.08	8
-605.71	141.36	591.55	75.87	259.55	-207.09	10
-748.05	560.06	373.54	98.60	218.84	-246.25	8
-838.87	846.92	449.46	106.41	125.37	-409.48	10
-805.66	762.70	675.29	72.11	76.29	-469.94	9
-891.85	709.96	571.53	25.82	61.13	-370.91	10
-972.66	685.55	743.65	11.20	34.64	-220.89	8
-1126.71	616.21	598.14	-12.12	1.01	-171.84	8
-836.43	403.56	669.68	25.79	-75.81	-85.85	11
-498.54	540.28	543.95	125.61	-135.28	-65.58	8
-409.42	658.45	449.71	112.27	-235.87	-14.13	10
-333.50	606.93	129.15	-74.65	-302.70	124.91	8
-170.65	51.03	228.76	-159.00	-293.91	179.50	10
-243.65	-303.47	569.82	-158.33	-292.45	226.17	9
-487.06	104.74	561.28	-49.07	-278.87	269.32	10
132.81	609.62	704.83	-14.50	-395.94	128.23	8
750.49	696.78	1081.05	-11.23	-304.26	-33.39	10
341.55	398.68	1169.19	-21.39	-60.27	-80.96	8
56.88	537.35	1131.35	40.01	0.40	-65.16	11
-317.14	586.18	710.69	3.51	38.27	2.23	8
-521.00	741.70	750.98	29.30	92.35	86.70	8
-712.40	839.60	699.71	54.47	22.40	109.13	10
-596.92	791.99	709.72	-24.99	-74.62	99.46	8
-201.17	582.52	543.95	-110.35	-135.89	45.75	9
53.71	298.83	606.93	-133.85	-131.56	40.59	10
-103.52	225.83	531.74	-135.56	-150.60	68.18	8
213.13	120.36	861.57	-77.33	-151.79	127.87	10
290.04	494.87	868.90	28.35	-79.53	35.00	9
262.21	595.70	830.57	55.08	-57.53	-53.71	10
509.03	669.68	920.90	46.30	-19.20	-66.74	8
364.50	553.22	945.56	9.03	56.58	-76.39	8
235.11	484.86	858.15	-1.43	115.30	-70.74	10
-52.49	344.48	738.28	-8.88	142.82	-35.98	9
-104.98	390.63	685.06	2.69	112.55	-20.54	8
-225.34	400.88	722.90	-0.85	89.51	-12.42	10
-233.64	629.88	676.03	-30.49	61.28	35.77	8
-262.70	483.15	705.57	-73.39	56.46	57.04	8
-315.43	412.84	694.82	-90.85	37.32	60.85	11
-181.64	321.78	751.71	-98.69	80.20	74.04	8
-199.22	635.25	716.06	-136.90	91.98	83.92	8
-18.31	461.91	1093.51	-96.65	49.13	49.16	8
-181.15	245.36	975.59	71.59	79.68	81.73	8
-137.45	428.96	887.94	220.00	77.51	114.78	11
-285.16	493.41	714.84	189.45	78.06	93.75	8
-195.56	539.06	774.17	154.85	66.71	79.62	8
-30.52	384.52	652.10	90.85	84.20	29.33	10
-320.07	225.10	699.95	106.11	100.68	-46.97	9
-304.44	458.50	718.51	153.59	-5.62	-112.82	10
-181.88	368.90	720.21	160.25	-21.73	-95.92	8
-84.47	129.39	483.40	181.09	21.06	-89.87	10
-546.14	290.53	305.18	233.61	82.24	-155.55	8
-957.52	513.18	323.24	242.10	-56.67	-190.12	9
-479.49	618.90	476.81	196.29	-168.27	-144.74	10
-255.37	739.50	399.17	51.18	-169.65	-155.91	8
-348.63	653.32	337.65	-92.77	-164.09	-137.63	10
-25.63	1511.47	872.80	-194.00	-299.38	47.09	8
180.18	547.85	862.06	-229.89	-173.77	23.07	11
-90.09	758.06	726.56	-87.89	-90.33	-64.18	8
-4.64	589.84	742.19	-77.61	-117.22	-38.73	10
-199.71	538.09	759.28	-76.93	-51.15	-30.00	8
-439.94	488.04	745.61	-78.58	-72.94	26.34	11
-351.32	487.79	628.91	-79.71	-94.45	42.21	8
-20.51	387.94	670.41	-108.70	-125.73	58.90	8
-157.96	277.34	539.31	-68.76	-118.32	88.65	10
-13.43	121.09	618.16	-78.61	-167.85	155.82	8
125.00	146.73	663.57	-56.92	-156.37	155.40	11
264.40	460.45	475.59	-28.75	-152.40	123.54	8
488.28	556.15	820.56	-34.00	-127.87	69.70	10
354.98	976.07	1092.04	-128.30	-45.68	58.59	8
284.67	828.37	793.46	36.71	-25.73	-22.89	8
253.17	418.21	907.47	151.95	8.54	-91.00	11
277.34	507.57	775.88	147.49	87.59	-71.41	8
17.33	714.11	566.16	109.99	115.02	-73.43	10
-94.73	346.68	699.22	41.47	67.44	-47.94	8
274.90	252.20	965.58	24.11	88.04	24.48	8
303.47	278.56	1046.39	55.48	180.94	55.57	11
290.28	423.34	1049.07	77.67	311.89	-3.72	8
-227.78	554.93	672.85	36.77	302.49	-22.34	10
-251.71	433.59	570.31	-75.96	231.29	-45.29	8
-247.31	176.51	484.86	-87.10	142.85	-67.23	9
-42.72	234.62	645.75	-48.95	79.56	-7.90	10
68.12	399.66	703.61	4.21	142.73	-19.38	8
-446.78	577.39	643.80	46.69	177.37	-76.72	8
-615.97	797.85	471.92	46.94	111.79	-120.67	10
-339.60	514.16	714.36	-19.96	50.75	-89.72	9
-207.28	530.52	708.98	-20.20	76.66	-77.58	10
-372.31	477.05	680.18	-10.96	65.06	-85.27	8
-364.75	634.77	549.07	-21.12	51.36	-78.80	8
-307.62	601.81	684.33	-76.60	61.28	-58.72	10
-223.14	419.19	771.97	-75.01	91.00	-77.55	9
-605.96	212.16	838.62	-42.66	85.69	-75.81	10
-551.51	275.15	764.89	-2.23	21.06	26.09	8
-207.52	-114.75	861.33	11.47	-2.87	99.91	8
73.49	464.84	700.68	119.75	105.38	192.11	11
-539.79	713.38	187.26	71.62	154.08	117.61	8
-444.58	727.29	750.00	-11.54	39.67	83.83	8
-589.11	800.78	931.64	58.56	71.44	-30.85	10
-933.59	969.97	615.23	34.00	6.41	-42.42	8
-417.97	662.11	895.51	-20.97	-88.32	25.18	9
-234.62	675.78	659.91	21.73	-95.34	24.17	10
-84.96	408.45	597.17	-27.37	-71.53	36.62	8
56.64	316.89	549.56	-28.53	2.72	83.74	10
-332.28	396.73	817.38	17.36	39.40	127.20	8
-537.60	819.58	639.40	48.77	11.66	171.42	9
-197.27	859.38	481.69	18.65	-98.42	119.63	10
-61.52	784.18	462.16	11.32	-117.55	141.69	8
56.64	746.34	623.29	43.95	-37.48	149.11	8
336.91	811.04	651.12	48.34	46.88	148.38	10
-102.78	733.64	811.52	91.06	159.12	188.02	9
-175.29	828.86	377.69	52.49	280.06	282.29	10
-447.75	664.06	373.05	-51.39	344.36	389.10	8
-371.34	534.91	224.37	-178.16	292.57	412.02	10
-287.60	130.37	443.12	-180.02	251.19	369.87	8
-49.56	313.23	850.83	-104.98	258.54	328.64	11
-450.44	564.70	604.00	-36.74	245.30	284.67	8
22.71	402.10	1025.39	-70.86	194.89	254.06	10
88.13	448.73	1004.88	69.12	257.20	141.60	8
-146.24	500.98	962.16	64.91	303.41	142.49	11
-90.33	504.15	902.10	69.46	302.83	83.83	8
-430.18	597.90	642.82	71.99	306.24	24.02	8
-795.65	599.37	589.60	106.05	264.89	-73.18	10
-1058.11	564.70	641.36	133.97	159.24	-179.53	8
-1078.86	478.76	587.65	111.63	43.95	-222.50	11
-795.17	526.37	541.02	142.82	-63.48	-266.88	10
-815.67	549.07	538.57	152.22	-104.13	-298.74	8
-871.58	586.91	447.27	125.85	-181.06	-277.28	10
-599.37	618.41	444.82	130.86	-209.69	-275.63	9
-447.75	683.84	443.85	153.81	-173.95	-305.27	10
-705.81	688.23	316.89	151.12	-146.58	-305.39	8
-636.96	873.54	249.51	154.94	-188.57	-291.96	10
-551.76	694.09	237.30	158.72	-180.36	-283.97	10
-798.58	606.93	209.72	184.30	-138.52	-224.33	9
-860.84	602.78	297.85	165.59	-173.16	-104.25	10
-768.80	760.01	468.75	134.03	-228.85	-41.23	8
-523.19	934.57	522.71	128.39	-236.42	-36.29	10
-367.19	769.53	814.70	22.67	-224.55	-38.48	8
23.68	427.25	624.51	-54.50	-156.13	10.53	11
-135.50	482.67	687.01	-22.95	-53.31	53.01	8
-261.96	746.34	654.79	36.62	-29.54	92.38	8
-121.34	764.65	706.79	16.20	-35.80	94.60	10
29.79	656.49	317.87	-58.56	20.54	133.97	9
-354.00	551.03	323.00	-106.17	101.26	146.91	8
-605.22	707.76	551.51	-8.45	86.85	85.91	10
-573.00	819.09	607.18	49.10	77.12	-13.61	8
-332.28	856.20	553.96	22.43	86.15	-48.00	10
-338.62	677.98	587.65	-87.49	109.89	-59.20	9
-386.23	411.62	797.61	-116.15	96.13	-94.18	8
-615.48	312.99	861.57	-21.85	114.11	-152.04	10
-634.03	220.46	706.30	113.40	70.19	-175.60	8
-459.23	282.23	396.00	67.41	110.63	-140.78	10
-710.69	447.02	654.30	36.53	143.40	-118.13	9
-692.63	526.61	505.37	60.70	87.10	-136.78	10
-859.86	381.59	247.56	35.95	23.19	-143.28	8
-682.86	177.00	355.96	33.87	-109.22	-127.41	10
-573.00	660.16	202.64	97.50	-98.85	-145.75	9
-944.58	692.38	127.69	132.32	-63.69	-220.83	10
-1064.45	655.76	191.65	148.35	-101.04	-212.98	8
-897.71	632.81	461.67	121.37	-166.56	-124.88	10
-659.42	657.23	520.51	133.12	-419.59	-9.16	8
-785.64	780.52	362.30	130.40	-137.85	82.34	11
-508.79	1299.32	452.64	-19.65	-63.29	229.74	8
-257.81	1172.36	778.81	-61.71	-60.76	136.38	10
-536.38	1115.97	761.23	-56.18	-51.12	68.33	8
-448.49	957.52	718.51	-77.12	-71.87	64.82	10
-216.06	517.33	612.06	-86.58	-84.59	70.92	9
-205.32	404.05	549.56	-89.26	51.39	101.59	8
-497.31	299.80	432.13	-91.74	80.57	121.55	10
-621.09	316.16	496.09	-103.45	64.51	152.47	8
-588.38	317.38	603.03	-87.52	95.67	132.97	11
-543.95	473.88	586.91	-63.96	89.08	69.98	8
-451.17	519.29	607.18	-47.67	113.68	-18.62	10
-338.13	709.96	593.99	-69.89	122.50	-82.52	8
-414.31	504.39	638.67	-71.50	52.61	-167.91	8
-523.19	459.96	638.92	-52.55	51.18	-154.05	11
-899.17	346.19	591.80	-27.86	42.39	-136.93	8
-1144.78	408.20	597.41	66.68	-37.05	-116.33	10
-996.34	468.02	474.85	164.79	-151.46	-120.61	8
-497.56	683.59	238.28	180.85	-231.66	-31.25	10
74.95	601.07	664.79	41.23	-139.65	63.51	9
-130.86	599.85	715.82	23.22	-14.07	72.63	10
-548.10	748.29	688.23	65.49	-45.07	22.49	8
-593.75	550.05	598.88	75.50	-99.09	-39.86	8
-425.05	507.08	682.37	45.32	-93.78	-50.38	11
-651.61	431.15	706.79	32.78	-69.95	-66.04	8
-705.32	514.40	626.95	-22.74	-87.01	-36.07	10
-606.93	573.49	701.66	-41.63	-99.21	-40.13	8
-595.21	633.30	633.54	-38.79	-99.33	-70.47	8
-419.43	634.77	494.63	-33.26	-98.60	-73.61	11
-284.67	601.56	464.60	-85.17	-42.91	-89.54	8
-363.28	576.17	497.31	-104.83	20.11	-135.19	8
-472.41	430.66	508.06	-64.97	25.42	-146.03	10
-674.07	377.44	417.97	34.55	4.76	-110.72	8
-908.69	548.34	375.73	62.10	-7.54	-65.22	11
-636.72	940.67	607.67	30.61	-18.19	120.06	8
-482.91	1056.64	701.17	-78.19	-47.82	178.13	10
-373.54	717.77	899.41	11.05	-75.07	89.05	8
-636.96	773.68	668.21	37.26	-67.35	31.56	8
-576.17	398.19	494.63	89.51	-232.42	-59.84	11
8.06	393.31	753.66	-34.45	-235.05	9.31	8
68.12	556.40	864.26	61.52	-137.94	39.18	8
242.19	314.45	913.57	85.60	-53.92	39.76	10
-19.53	353.52	749.76	243.13	44.65	17.15	8
230.71	846.92	335.69	264.07	119.20	59.91	9
-155.27	931.40	526.12	68.54	276.92	58.01	10
-508.06	860.35	478.76	-54.63	270.84	-3.60	8
-756.84	400.63	508.06	-103.97	232.85	-20.39	10
-907.71	338.13	413.33	-129.79	124.05	-25.79	9
-698.24	283.69	749.02	-141.60	49.04	27.01	10
-542.48	332.03	727.05	-166.26	44.56	47.58	8
-610.11	490.97	817.63	-218.41	80.90	34.55	10
-646.00	328.61	893.55	-45.01	65.00	-96.71	8
-742.19	415.04	748.78	14.83	58.41	-118.93	9
-554.93	497.80	527.34	54.38	14.53	-63.42	10
-594.97	572.51	469.48	93.32	-1.65	-12.08	8
-790.53	552.73	83.50	142.03	-24.78	7.81	8
-884.03	590.58	275.39	58.69	-53.44	120.27	10
-748.29	634.28	415.77	59.75	-81.57	141.30	9
-452.88	736.33	364.99	83.77	-104.34	121.34	10
-537.60	694.82	356.45	57.31	-88.10	114.29	8
-415.04	697.27	487.06	42.57	-133.39	122.62	10
-104.98	988.53	690.67	77.55	-152.22	152.34	9
33.45	1004.88	608.15	50.57	-84.32	151.58	10
-112.55	1054.20	712.40	34.52	-39.55	142.15	8
-298.34	871.83	373.54	-44.40	15.17	131.13	8
-199.22	416.26	513.67	-150.85	-70.92	148.25	10
-35.40	365.72	572.51	-125.52	-49.99	202.42	9
-278.56	458.74	464.84	-95.12	-31.92	162.57	10
-51.27	689.21	578.37	-69.03	-28.99	97.63	8
-3.91	645.26	769.29	-45.99	28.17	71.44	10
-214.84	723.14	783.69	-10.44	71.90	19.68	8
-377.20	833.74	406.98	0.70	83.83	38.09	9
-441.65	761.72	441.89	-29.33	37.45	39.55	8
-93.26	674.56	710.45	-29.88	33.45	9.92	10
-176.51	526.61	811.04	-22.58	60.12	-29.63	8
-114.99	704.59	807.13	-5.98	66.65	-88.93	8
-102.29	665.04	845.95	-28.78	106.69	-135.56	11
-261.23	542.48	793.95	-45.35	142.97	-137.82	8
-707.52	479.49	733.15	-32.47	123.78	-132.20	10
-876.46	506.35	601.56	-45.10	10.13	-87.89	8
-480.96	276.86	666.75	-90.64	-49.01	8.67	11
-542.72	294.68	436.04	-27.68	-47.15	78.28	8
-413.82	279.30	482.91	80.23	-45.75	91.40	8
-352.29	327.88	325.20	151.31	-33.26	66.59	10
-259.03	760.50	384.28	236.08	-73.43	62.29	8
530.52	1167.24	583.01	191.25	19.20	47.97	9
-585.45	1728.52	-26.86	-146.94	59.94	-14.19	10
-767.09	714.11	436.77	-270.45	-151.73	-54.87	8
-152.10	454.59	1090.82	-140.50	-133.09	-27.65	10
82.52	604.00	841.80	-114.81	-51.82	-36.56	8
-373.29	532.47	736.57	-116.97	105.93	-21.97	11
-709.96	394.78	850.34	-55.66	31.43	-21.45	8
-391.85	609.13	778.81	29.33	-20.63	15.90	10
-432.86	760.50	598.63	12.97	-35.89	-10.13	8
-504.88	612.30	791.50	3.05	-78.83	-37.72	8
-375.98	617.19	769.78	31.56	-133.73	-105.80	11
-367.68	535.64	881.35	-12.21	-128.81	-256.77	8
-358.40	438.72	830.08	0.00	-149.14	-319.98	10
-196.29	331.05	701.42	-11.08	-139.89	-233.03	8
-145.75	412.11	612.55	16.02	-71.69	-120.61	11
-419.19	495.12	382.32	26.43	-30.27	-74.77	8
-680.42	525.15	361.33	67.63	-72.20	11.69	8
-283.69	505.86	512.70	76.57	-174.53	35.49	10
179.44	457.28	879.64	64.39	-189.97	15.84	8
338.62	424.56	756.35	147.77	-107.09	93.75	11
215.09	533.69	781.74	169.83	23.35	114.81	8
-207.03	708.01	842.53	194.34	69.95	100.22	10
-561.04	446.78	717.53	9.25	64.27	144.65	8
-376.95	373.29	939.94	-66.41	-16.30	224.27	8
-195.56	330.57	734.38	-103.00	-22.86	235.26	11
-259.77	288.57	566.65	-95.73	-32.14	177.64	8
-205.32	511.47	774.41	-62.50	-59.51	145.42	10
-19.04	485.60	716.06	6.65	-51.24	52.83	8
-86.91	1080.32	702.39	0.31	-58.72	48.83	11
383.06	940.92	678.96	-35.98	-80.32	46.39	8
382.81	762.45	664.31	-69.95	-26.15	-3.11	8
450.20	624.27	672.12	-56.40	5.04	-9.06	10
276.61	716.06	624.76	-4.76	106.84	-33.14	8
60.30	715.09	723.63	31.22	138.95	-45.90	9
-1.22	648.19	533.45	26.18	175.60	-38.24	8
-105.71	620.61	563.72	31.07	192.96	-66.71	10
-423.83	653.08	649.41	5.80	202.48	-77.51	8
-334.47	607.18	685.55	-34.88	135.16	-68.97	10
-482.42	388.67	641.60	-81.18	126.62	-82.43	9
-445.56	236.82	624.76	-93.48	92.93	-123.17	8
-485.84	194.09	719.97	-61.13	89.81	-157.41	10
-424.56	257.81	777.10	-25.02	103.09	-170.17	8
-545.41	190.43	783.45	62.71	122.19	-204.19	10
-677.73	382.81	496.34	145.14	101.53	-187.04	9
-860.11	568.12	266.60	98.02	5.52	-22.80	10
-212.89	837.40	560.79	28.14	-113.59	122.10	8
-24.90	746.58	654.30	26.76	-70.01	90.79	10
-100.10	733.15	833.50	27.01	-38.79	73.91	9
-206.79	726.32	690.92	-8.42	-15.56	71.62	8
-181.40	733.40	731.69	-70.37	1.01	92.56	10
-237.79	621.83	791.50	-84.17	34.15	136.05	8
-251.71	573.97	654.54	-85.33	34.18	163.45	8
-306.64	376.22	621.34	-65.22	20.26	177.34	11
-240.48	613.53	590.33	-54.50	-24.20	181.03	8
-292.24	617.43	491.46	-88.50	25.27	153.50	10
-50.29	569.82	796.63	18.28	32.81	114.07	8
-83.50	660.64	852.54	106.38	86.15	29.82	8
-211.67	940.92	773.93	110.08	91.34	-5.65	11
-187.26	861.82	596.19	-2.11	50.96	-26.12	8
-213.62	535.40	581.30	-31.92	15.59	-68.88	8
-228.27	487.30	729.49	-16.08	0.85	-88.84	10
-242.19	525.15	912.11	-10.77	25.42	-102.26	8
-740.72	393.07	663.82	34.79	70.34	-110.60	9
-824.22	322.75	555.42	43.76	-3.63	-56.70	10
-593.99	398.93	545.41	61.46	-8.21	-45.38	8
-611.33	372.80	541.26	96.80	-9.46	-100.01	8
-345.70	458.01	239.50	129.27	-27.13	-124.73	11
-672.12	310.55	438.72	158.69	-54.08	-118.16	8
-996.58	973.39	396.00	197.63	-160.00	-19.17	10
-278.81	938.23	723.63	66.93	-306.79	82.28	8
38.82	618.16	761.72	-92.96	-205.69	91.95	10
-238.77	447.02	766.11	-159.00	-144.29	94.70	9
-119.87	377.69	855.22	-140.26	-167.63	154.27	10
304.93	452.15	683.59	-119.90	-219.12	299.22	8
335.21	417.48	489.01	-88.20	-152.80	255.40	10
93.26	524.17	593.02	-18.31	-139.86	150.82	8
314.21	927.00	674.56	44.56	-112.67	139.37	11
281.01	1094.24	649.66	11.26	-55.45	39.43	8
390.87	745.61	749.76	-27.07	-30.55	-13.58	10
423.34	707.76	696.53	1.80	28.59	-62.07	8
313.48	864.99	649.66	16.94	60.76	-57.07	9
11.47	720.95	703.86	27.89	109.95	-66.16	10
-150.15	720.21	680.18	46.72	116.46	-31.92	8
-170.17	551.03	720.70	41.35	123.90	-16.20	8
-356.93	663.09	357.42	44.40	168.79	-75.99	10
-447.75	546.63	573.24	10.35	89.78	-142.40	9
-257.08	645.02	636.96	-35.80	24.08	-153.47	10
-277.59	229.25	575.20	-125.73	60.39	-172.79	8
-459.96	108.40	762.21	-89.60	13.46	-96.10	10
1.95	408.69	723.63	-44.77	-13.49	-32.44	8
-110.35	577.88	672.61	-14.62	25.15	-43.15	9
-709.96	590.33	802.98	-37.66	23.77	-83.07	10
-478.27	504.39	758.79	-60.67	-83.19	-60.67	8
-329.59	456.54	739.99	-70.37	-123.99	-91.31	8
41.75	439.70	796.39	-73.39	-103.91	-98.91	10
-150.63	478.03	702.64	-47.06	-40.59	-62.90	9
-137.70	510.01	714.60	-0.37	-25.33	29.33	10
-180.42	412.84	625.24	51.45	-13.92	35.22	8
-213.13	374.76	746.83	86.00	-21.70	50.78	8
-157.23	669.68	722.66	88.32	-19.32	40.56	11
-113.53	679.44	718.75	74.40	-4.76	-5.34	8
-316.65	645.51	721.44	64.03	18.98	-63.51	8
-368.90	607.91	657.23	12.79	-2.20	-57.74	10
-197.51	513.18	722.41	2.01	-18.95	-39.15	8
-118.16	578.37	758.79	35.92	12.76	-30.15	9
-95.70	695.80	773.44	35.74	33.11	-16.69	10
-270.51	649.17	736.57	-36.41	36.93	-15.84	8
-383.79	546.88	720.70	-30.88	31.52	41.96	8
-576.90	530.76	437.99	-26.76	14.95	65.80	10
-428.22	584.96	397.95	-22.92	-57.25	95.92	9
-381.59	430.91	469.97	-20.51	-100.86	116.82	8
-105.47	545.41	633.30	9.16	-132.90	95.52	10
-126.95	564.21	648.68	24.54	-168.27	40.22	8
60.79	536.62	765.14	20.87	-191.80	15.20	10
380.13	663.82	808.84	26.21	-168.55	-1.59	9
296.14	545.90	862.55	10.74	-88.04	19.68	8
276.37	561.52	736.57	-6.01	-34.61	74.98	10
177.73	586.67	661.38	-23.86	-22.06	84.08	8
168.70	561.52	675.29	-35.92	-14.16	84.99	8
-141.11	681.64	671.14	-51.64	39.98	72.94	11
-133.30	773.19	751.71	-37.32	35.61	84.05	8
2.69	820.07	718.99	11.47	27.01	22.67	8
-269.04	671.63	633.54	36.04	21.27	38.97	10
-115.23	800.78	635.50	29.75	-56.00	73.94	9
37.84	721.68	632.81	43.76	-62.90	79.47	8
200.44	687.74	641.85	25.09	-89.14	101.72	10
46.63	555.66	712.89	-24.99	-68.45	157.87	8
377.44	647.95	633.06	-33.63	-67.02	128.05	8
395.51	490.97	800.29	-54.35	18.80	110.63	11
82.76	215.33	897.46	14.01	122.16	27.74	8
63.23	385.50	725.83	79.38	194.34	-77.58	10
-201.17	407.23	622.07	209.17	226.32	-198.58	8
-916.99	596.44	192.38	194.79	107.48	-178.83	8
-316.65	408.69	606.93	42.85	-165.92	-125.98	11
249.27	422.36	875.00	1.95	-150.97	-64.64	8
92.04	474.37	683.84	-14.62	-33.33	-78.34	10
-64.45	401.12	644.04	-56.85	-15.53	-102.11	8
-85.94	296.14	727.78	-59.36	0.18	-97.38	11
-96.92	296.88	748.29	-51.48	4.82	-101.96	8
-217.04	463.13	769.04	-11.44	-20.69	-81.05	8
56.64	648.44	635.01	32.17	-64.85	-34.73	8
60.79	727.05	563.23	-2.38	-26.28	-2.35	10
75.68	719.73	634.28	-15.75	-23.35	17.24	9
114.75	745.61	646.73	-31.46	-20.87	43.24	8
227.29	821.29	562.99	-6.16	-1.37	52.06	10
128.17	800.29	687.50	40.04	21.97	32.23	8
64.45	926.03	656.98	23.19	30.18	8.21	8
8.79	752.44	705.81	-25.39	47.39	-29.05	9
-164.31	671.14	822.75	-44.13	75.26	-76.45	10
-222.90	722.66	711.18	-40.56	40.74	-116.73	8
-289.55	610.84	662.11	-74.55	19.29	-98.60	10
-202.15	432.86	732.18	-57.71	9.00	-100.25	8
-137.70	314.94	615.23	-36.10	12.21	-105.10	9
12.94	380.37	598.39	18.01	34.06	-75.26	10
-272.71	440.92	578.37	49.80	60.70	8.33	8
-195.31	626.95	658.20	58.96	42.85	43.24	8
-148.19	596.19	702.64	62.04	44.31	63.11	10
-24.17	693.85	551.76	58.47	55.54	70.28	9
-182.86	799.07	508.30	-18.71	58.62	52.89	8
-151.61	699.71	654.30	-61.46	26.09	37.38	10
-66.65	563.48	747.80	-70.07	17.67	40.71	8
-25.88	551.76	788.57	-27.92	33.94	36.68	8
-182.62	650.63	715.09	-20.63	57.62	25.97	11
-212.40	722.17	690.92	-74.19	31.25	36.44	8
-95.95	712.40	660.89	-116.12	4.79	41.69	8
0.24	517.82	668.70	-130.98	10.19	55.08	10
68.85	466.80	766.11	-83.47	-13.73	93.72	9
365.97	491.94	902.83	-44.98	21.42	120.70	8
418.21	375.49	959.23	-41.96	126.46	79.80	10
217.53	494.38	1046.39	-30.00	180.45	58.53	8
-76.90	549.32	718.26	-22.09	222.63	-5.40	8
-262.70	420.90	726.07	-76.93	184.60	-64.42	11
-178.22	324.22	707.76	-61.71	204.35	-64.33	8
-456.05	224.61	745.12	24.41	265.59	-42.30	10
-933.84	531.98	541.02	42.82	132.87	-21.51	8
-789.55	291.02	661.62	30.24	90.76	-0.15	8
-691.65	294.68	474.61	121.28	-7.97	1.74	11
-157.71	301.76	370.61	155.70	-53.59	-63.45	8
-311.28	284.18	413.09	157.04	3.11	-168.12	10
-506.35	884.77	252.69	85.60	-31.34	-217.10	8
-799.80	713.62	532.47	56.92	-125.06	-183.56	8
-71.04	948.24	822.02	41.47	-192.32	-106.72	11
-87.65	597.17	883.06	-28.81	-71.96	-82.37	8
-274.41	484.62	793.70	-76.57	13.70	-18.98	10
-288.82	429.44	801.51	-84.26	9.49	29.02	8
-477.05	307.37	967.77	-91.19	-17.40	34.24	8
-288.33	474.61	1038.09	-25.36	-107.42	82.73	11
-193.60	437.74	913.82	-54.38	-109.68	123.14	8
-166.50	386.96	680.18	-84.44	-90.73	115.72	10
-165.53	264.16	743.16	-53.04	-73.61	125.64	8
448.97	457.03	465.09	2.50	-57.59	103.00	11
519.78	723.88	578.61	45.87	32.68	-0.73	8
-305.66	728.03	493.16	118.62	169.89	-22.58	8
-1055.91	845.21	893.07	154.63	121.73	-20.29	10
-797.85	655.76	737.55	194.49	-8.76	58.38	8
-473.14	925.05	316.41	161.35	-29.72	63.63	11
-479.25	834.23	435.79	94.64	-44.59	18.19	8
-148.93	925.78	547.61	-60.15	-125.95	-45.99	8
343.99	591.31	663.57	-248.23	-70.04	-104.00	10
-24.66	21.24	727.29	-234.65	77.09	-209.14	8
-251.95	70.31	829.35	-71.66	46.26	-221.65	11
-438.48	426.76	815.43	9.52	3.88	-155.06	8
-343.51	610.35	665.77	95.92	-5.46	-43.27	8
-653.81	659.67	782.71	63.11	-27.95	-12.27	10
-515.14	648.44	490.72	31.98	-75.26	-31.40	9
-312.26	537.11	668.95	-13.61	-83.10	-73.73	10
-211.43	731.69	627.69	-5.25	-42.27	-70.83	8
-633.30	553.47	371.83	-3.36	-15.05	-25.94	8
-477.29	792.24	490.97	-3.33	-71.08	-3.94	10
-369.63	650.88	590.33	-15.56	-88.62	-25.85	9
-168.46	639.65	611.82	22.43	-96.53	-115.02	8
-404.05	430.66	757.81	41.47	-101.26	-143.59	10
-200.93	409.91	824.22	84.81	-171.26	-157.07	8
-82.03	302.98	823.00	78.74	-151.28	-105.74	10
-184.33	409.91	682.37	61.86	-137.15	18.77	9
-46.14	459.72	704.59	19.47	-108.95	145.23	10
47.12	604.74	661.87	-47.79	-39.95	238.16	8
31.98	531.98	605.47	-56.64	-32.26	251.10	8
194.34	545.41	580.81	-79.77	-65.77	230.53	11
502.93	324.95	635.74	-87.95	-68.82	235.02	8
732.18	440.43	513.92	-62.90	5.95	219.76	10
533.20	411.38	554.93	-68.70	95.34	153.23	8
246.09	162.84	546.39	-56.03	88.47	164.95	8
791.75	514.89	795.65	-81.60	105.04	171.78	11
-239.99	836.67	1170.17	-74.25	250.95	96.16	8
-997.31	348.88	659.18	21.33	270.66	97.32	10
-605.22	256.35	604.74	98.51	178.83	44.01	8
-111.57	929.93	615.72	143.07	215.39	-9.83	10
-86.91	761.72	1077.15	-0.03	254.55	-88.04	9
-95.95	424.07	1062.50	72.97	249.79	-189.67	8
-46.39	475.10	873.54	269.53	302.80	-296.23	10
-314.45	665.77	-51.03	310.85	257.14	-359.04	8
-479.98	655.03	126.71	86.64	219.60	-246.80	10
-474.37	624.76	477.05	72.17	235.72	-230.65	9
-1085.94	613.53	377.44	73.52	262.15	-185.39	10
-953.13	1011.96	209.96	65.86	112.43	-122.80	8
-188.23	498.54	580.32	-37.45	106.45	-146.91	10
-403.56	474.37	578.13	-30.21	230.65	-134.95	9
-897.46	415.53	456.30	-52.83	200.50	-138.95	10
-747.31	331.79	554.69	-65.40	124.51	-104.95	8
-702.88	239.75	662.11	-48.61	136.47	-95.12	8
-994.38	113.77	508.30	-22.61	198.43	-91.58	8
-1468.51	121.34	370.12	-14.98	129.30	-112.46	11
-1145.26	249.51	584.96	-17.15	-29.14	32.23	8
-868.16	437.74	552.73	-13.43	-60.97	31.59	10
-926.76	388.92	567.14	-36.44	-75.90	-1.74	8
-789.79	523.44	576.42	-45.01	-55.63	25.82	11
-1157.23	516.85	489.99	-48.25	-61.34	70.13	8
-767.58	590.33	468.26	-33.42	-131.38	77.12	8
-683.59	618.16	517.09	-32.41	-119.72	113.83	10
-627.69	588.87	620.12	-37.60	-115.54	109.95	8
-459.23	442.63	697.75	-12.66	-88.56	52.98	11
-542.97	604.00	628.17	1.34	-73.00	37.08	8
-571.04	441.41	655.27	-27.40	-73.82	66.47	8
-515.38	399.17	714.60	-41.11	-98.79	89.90	10
-365.97	391.85	745.36	-23.86	-97.99	163.06	8
-122.56	574.95	785.89	16.51	-11.26	186.19	11
-268.55	757.81	648.93	23.90	26.31	167.21	8
-589.60	549.07	526.61	-18.59	22.06	151.76	8
-300.29	659.18	533.20	-24.54	-11.35	136.35	10
-614.26	524.90	419.43	-6.87	68.12	-26.40	8
-720.21	370.36	440.43	-53.62	51.21	-62.87	11
-680.18	390.87	569.82	-93.08	24.66	-25.24	8
-622.07	260.01	543.70	-172.06	15.78	7.84	8
-629.39	191.89	630.62	-146.36	-45.47	5.43	10
-637.21	257.32	676.76	3.94	-52.58	12.91	8
-588.13	457.03	546.88	91.98	-31.01	20.20	9
-637.94	536.62	552.49	101.29	-45.68	1.71	10
-322.75	511.96	677.49	110.44	-63.78	-62.81	8
-696.29	459.23	840.58	166.72	-1.31	-81.94	10
-838.87	598.39	594.48	288.76	13.24	-13.82	9
-898.93	782.96	-70.56	94.64	-97.08	49.87	8
-666.02	533.69	605.47	25.51	-157.87	84.38	10
-324.46	427.73	829.35	-7.69	-173.55	107.82	8
-117.43	532.96	567.38	-53.47	-111.88	49.96	10
-347.41	366.46	725.59	-66.41	-84.47	74.77	9
-343.26	474.85	730.71	-48.28	-100.07	109.65	8
-187.74	611.33	822.51	-34.18	-93.41	110.81	10
53.71	742.68	772.71	9.00	-50.84	69.34	8
-108.40	622.56	714.84	-28.63	16.20	-21.73	10
-299.07	447.27	680.18	-87.31	35.52	-45.99	9
-451.66	435.06	605.22	-100.10	61.46	-42.69	8
-632.57	378.91	641.11	-88.56	60.61	-41.60	10
-642.82	473.63	579.10	-61.89	45.10	-71.38	8
-670.41	362.06	531.98	-80.23	29.48	-85.48	11
-786.38	454.83	502.44	-104.46	-45.20	-96.01	8
-696.78	568.85	564.94	-154.91	-158.48	17.88	8
-530.27	784.18	868.90	-112.88	-182.71	20.14	10
-480.96	726.07	672.85	-62.04	-176.70	-8.21	8
-396.48	403.81	643.07	-34.12	-155.91	37.29	11
-417.24	491.70	685.06	32.96	-160.06	125.95	8
259.77	828.13	774.17	80.38	-190.86	122.38	10
293.95	957.76	820.56	84.75	-63.20	74.01	8
-215.09	397.22	1084.72	109.95	-23.44	91.98	8
-285.89	365.97	325.93	62.81	-38.64	101.32	11
102.78	453.86	685.30	-41.75	-70.95	49.77	8
333.98	418.70	798.83	69.46	-32.90	-89.45	10
-441.89	482.18	638.18	78.64	61.28	-20.78	8
-645.51	540.77	706.79	46.57	-8.97	128.27	8
-243.65	659.91	794.19	34.42	-39.06	134.77	11
-62.26	579.10	764.89	48.58	-7.42	60.79	8
38.82	556.88	650.88	36.47	-12.12	-1.80	8
109.62	514.65	611.33	-31.59	7.05	-28.17	10
-73.97	476.32	570.07	-68.73	7.51	-51.33	9
-94.24	562.99	669.68	-67.38	-61.92	-142.64	8
-48.34	575.93	785.64	-50.57	-31.74	-160.37	10
-241.94	250.49	581.30	-56.73	101.41	-155.67	8
-486.82	156.49	571.53	-20.87	117.74	-164.37	10
-671.39	225.10	716.55	-9.12	81.02	-141.24	9
-433.35	523.93	864.75	10.86	15.99	-75.07	8
-550.29	762.45	870.61	59.78	51.33	-107.36	10
-770.02	532.71	809.81	166.47	43.27	-99.91	8
-656.74	513.18	623.05	187.26	-46.94	-47.00	10
-618.41	622.07	596.68	117.77	-91.52	-26.92	9
-385.99	460.94	674.56	51.85	-108.73	1.25	10
-375.00	453.37	649.17	50.35	-113.80	1.04	8
-343.51	469.73	535.89	51.09	-157.26	25.88	8
-265.87	489.01	479.74	-21.61	-232.88	74.71	10
165.53	470.21	571.78	-68.73	-214.32	141.75	9
105.71	324.22	641.60	-79.74	-195.01	156.37	10
45.90	256.59	884.28	-67.02	-178.65	231.90	8
479.74	390.63	743.16	2.01	-135.83	148.44	10
401.61	709.96	513.18	35.31	27.28	41.38	9
63.48	715.58	577.88	71.81	47.30	-29.85	8
-257.32	778.32	719.48	32.10	0.70	-14.13	10
-51.03	788.82	763.43	-85.78	-117.61	94.51	8
121.83	715.33	837.89	-101.17	-103.12	126.98	8
86.67	465.58	821.78	16.88	-44.04	98.48	11
173.34	516.11	809.08	59.54	-2.59	57.71	8
340.09	711.91	786.87	57.80	48.00	-6.93	8
-88.13	531.74	817.38	59.57	135.19	-117.13	10
-133.79	452.39	934.33	75.71	123.08	-135.28	8
-19.04	610.35	1054.20	122.68	160.80	-117.52	11
83.50	584.72	1103.52	220.09	283.29	-169.77	8
-54.20	460.94	-112.30	37.57	272.09	-112.15	10
-269.29	363.77	550.29	-67.90	232.94	-79.86	8
-292.24	324.46	503.42	-66.71	191.99	-31.80	11
-403.32	466.55	434.81	-4.64	142.27	-62.87	8
-441.65	628.17	498.78	16.05	115.97	-74.83	8
-543.21	584.47	457.28	16.51	75.29	-19.04	10
-510.01	726.81	405.76	11.90	61.34	18.43	8
-596.92	740.72	418.95	-7.42	42.21	57.77	9
-401.12	663.57	733.89	-21.30	-4.58	68.08	10
-431.15	630.37	838.62	-7.35	21.30	59.72	8
-364.26	778.08	763.67	-0.03	15.75	70.92	8
-227.54	761.72	739.99	-52.73	-14.53	47.42	10
66.65	480.22	879.39	-94.33	-1.01	55.97	9
-99.85	393.31	768.07	-72.78	74.52	40.16	8
-376.95	433.84	714.60	-28.69	92.96	33.63	10
-519.04	702.88	720.46	-26.00	67.11	39.98	8
-412.60	565.67	654.79	-65.95	6.44	63.72	8
-362.79	486.82	627.93	-116.67	10.44	130.55	11
-481.20	558.11	619.38	-134.67	-32.93	116.67	8
-404.79	373.54	707.28	-101.35	-104.22	161.74	10
99.61	245.85	739.26	-58.99	-120.76	178.92	8
205.57	604.00	1041.02	11.02	-18.28	135.31	10
-484.38	663.09	682.37	50.11	124.60	-14.47	9
-178.47	408.94	570.56	22.06	-41.53	-43.40	8
57.86	637.94	945.80	-19.90	4.03	-55.18	10
-117.68	594.73	806.64	5.16	133.33	-229.77	8
-477.78	281.01	703.61	55.85	139.34	-259.19	11
-460.69	453.86	551.51	138.92	74.86	-209.50	8
-536.87	613.53	516.60	7.26	16.57	-147.13	8
-301.51	468.26	711.18	-43.40	-8.70	-116.21	10
-374.76	474.85	648.93	-17.97	43.43	-112.21	8
-452.88	408.69	496.09	-24.51	52.76	-103.09	11
-482.18	397.71	477.05	-4.52	50.75	-79.01	8
-516.85	242.19	486.08	30.15	72.30	-71.99	8
-461.18	204.10	364.50	68.18	69.00	-99.43	10
-762.94	300.54	720.95	146.00	16.60	-60.61	8
-567.87	988.77	733.89	205.54	-4.64	37.96	11
-687.74	1164.55	885.25	130.55	-25.82	113.13	8
-594.97	1067.14	621.58	71.08	-111.97	62.44	8
-436.52	956.79	482.67	-5.46	-115.84	22.31	10
-488.04	698.73	642.82	-102.84	-109.77	-17.82	8
-572.75	600.59	722.90	-156.43	-122.44	-7.11	11
-535.64	574.95	632.81	-139.07	-139.62	30.30	8
-26.12	237.06	743.41	-129.76	-141.60	60.36	10
57.62	60.79	592.29	43.24	-73.00	87.62	8
171.63	651.12	22.22	158.17	-27.65	196.32	9
184.57	753.42	-28.81	51.67	34.70	208.13	10
-8.79	472.41	594.97	43.49	63.84	196.53	8
-163.09	854.49	416.75	63.48	27.28	124.27	8
-235.60	589.60	75.20	-117.49	-66.93	174.53	8
198.24	149.66	639.16	-235.23	-145.32	145.42	9
106.69	425.78	1066.89	-288.67	-179.78	107.70	10
299.80	760.99	1872.56	-90.24	-36.99	-59.51	8
159.18	516.85	1132.32	3.78	82.92	-85.60	10
-220.70	605.22	709.23	51.45	179.99	-112.27	8
-296.88	471.19	781.49	13.28	183.35	-181.98	11
-353.03	386.72	768.31	-0.46	179.11	-206.88	8
-436.52	346.44	720.46	57.83	170.47	-151.70	10
-412.60	381.59	634.28	131.13	180.76	-57.46	8
-546.39	358.40	633.30	168.24	206.51	-31.04	11
-309.81	438.72	498.29	261.47	171.94	51.67	8
-245.36	460.45	557.13	127.14	192.26	147.74	10
-537.84	397.22	446.53	137.54	237.49	106.63	8
-789.55	644.29	475.83	82.95	149.60	55.66	10
-612.30	606.69	827.39	58.99	109.31	23.22	9
-516.11	893.80	632.81	68.42	137.63	-23.16	10
-640.87	854.49	655.76	-34.36	87.62	-54.90	8
-455.81	750.98	632.57	-124.54	46.91	-93.23	8
-633.54	579.59	450.44	-150.73	28.93	-143.43	10
-505.37	564.94	468.02	-79.93	-47.91	-101.59	9
-315.19	736.57	544.68	1.40	-14.25	-98.60	10
-275.39	700.93	701.66	45.90	26.43	-114.20	8
-658.69	612.06	651.86	18.22	75.47	-74.34	8
-438.48	310.06	556.64	-23.32	17.27	16.24	11
-80.57	243.65	664.31	49.84	46.81	107.60	8
27.34	634.28	734.13	154.14	161.80	114.62	10
-239.50	1008.30	455.57	131.53	198.06	64.36	8
-1030.52	785.40	68.85	24.60	146.88	-5.28	8
-761.23	566.16	530.03	-23.96	26.43	57.77	9
-1047.36	625.24	252.44	50.78	98.24	-22.55	8
-1176.76	591.06	241.94	51.97	33.54	-16.02	10
-933.35	614.75	301.27	47.67	-12.45	-6.93	8
-743.41	695.31	253.66	42.94	-53.22	-14.04	8
-692.38	633.79	511.72	-2.14	-95.43	14.40	11
-488.04	750.00	679.93	-25.30	-161.41	41.38	8
-303.96	726.07	740.97	-87.55	-152.31	37.32	8
-180.42	473.63	917.72	-102.26	-96.44	14.65	10
-614.50	275.39	674.32	-113.65	-19.81	-54.08	8
-694.09	179.20	698.00	-127.35	-82.79	-13.31	11
-551.27	285.64	797.61	-79.19	-86.43	60.64	8
-395.02	319.34	698.73	-53.13	-76.84	99.46	10
-312.50	397.95	742.92	-45.17	-53.74	91.74	8
-431.15	507.08	612.06	19.13	-54.11	28.81	9
-201.90	789.06	408.94	63.39	-88.20	-61.10	10
-72.27	744.14	277.59	55.05	-19.93	-187.77	8
-258.30	679.69	173.34	14.31	98.33	-228.33	10
-1048.34	558.11	141.36	-6.87	52.12	-142.03	8
-1165.04	1084.96	693.12	-20.57	-16.20	-91.16	9
-801.51	825.20	817.38	-92.07	-151.15	73.88	10
-465.82	664.55	760.25	-63.66	-190.40	134.52	8
-365.72	687.74	708.01	-66.68	-138.58	111.27	10
-564.70	512.94	687.01	-105.26	-116.82	80.66	8
-543.21	362.06	730.22	-99.21	-199.62	82.43	11
-87.40	64.94	701.42	-75.50	-209.38	99.88	8
-32.47	144.04	653.08	45.26	-142.49	125.79	10
-209.47	727.78	652.34	145.90	-79.56	161.90	8
-344.24	800.78	684.33	99.03	-65.40	147.71	8
-293.21	909.67	538.09	55.91	-71.66	127.32	11
-275.63	858.89	274.90	19.20	-76.57	121.37	8
-201.90	555.66	528.81	-6.16	-63.23	107.03	10
324.95	610.84	741.70	16.20	-107.36	87.34	8
179.44	582.28	771.97	-8.27	-39.00	116.33	11
118.65	593.75	729.25	5.40	43.67	107.70	8
-341.55	447.75	804.20	-4.36	56.61	88.07	8
-374.27	326.17	854.25	-18.28	24.75	82.98	10
194.34	707.52	493.41	-35.49	3.39	5.68	8
330.57	329.35	605.22	-126.77	59.81	-54.14	9
341.80	462.65	791.75	-138.52	148.38	-67.38	10
135.25	726.56	929.44	-94.91	195.74	-98.39	8
-333.01	423.83	816.65	-55.18	305.08	-167.02	10
-592.53	513.92	755.86	-2.47	314.67	-230.41	8
-1008.06	336.67	706.05	34.88	267.30	-241.64	11
-800.29	405.76	526.12	120.06	132.57	-160.34	8
-649.17	383.79	409.67	126.01	48.00	-80.57	10
-530.03	558.11	256.84	63.02	2.35	-85.66	8
-614.99	491.21	591.55	66.65	18.55	-102.84	9
-682.13	636.96	489.99	112.18	-11.75	-61.95	10
-623.29	831.54	497.56	47.52	-74.49	27.98	8
-537.84	806.64	502.69	-17.55	-111.42	48.77	10
-435.06	715.58	689.94	-33.14	-140.26	40.95	8
-37.11	462.16	877.44	-8.39	-100.13	76.20	9
49.32	504.15	752.69	44.01	-20.94	106.14	10
-31.98	637.70	845.70	48.22	41.38	122.31	8
-80.81	832.52	685.55	13.31	110.05	82.31	8
-521.73	586.18	633.30	-34.33	113.22	75.78	10
-745.61	636.96	562.50	-25.18	87.98	57.37	9
-666.26	766.11	507.32	-29.45	15.72	23.93	10
-463.87	672.85	423.58	-28.96	-47.06	50.75	8
-360.35	509.77	590.82	9.46	-75.01	110.02	8
-126.71	684.81	351.32	-3.33	-57.80	113.77	11
-417.48	743.65	532.96	4.55	17.64	87.40	8
-357.67	871.58	643.31	54.66	-18.62	106.84	8
61.28	866.46	405.52	42.66	13.76	139.53	10
-6.35	645.02	419.92	-38.36	71.35	119.54	8
-14.40	506.35	750.73	-75.20	74.68	140.26	9
-48.58	529.79	955.08	-95.58	80.66	151.28	10
-41.99	418.95	809.81	-12.94	145.23	99.33	8
-698.24	409.42	712.40	33.91	227.72	37.51	8
-778.81	422.61	706.54	89.20	144.56	-42.48	10
-567.38	392.82	701.17	93.81	108.49	-93.75	9
-407.23	448.24	815.43	111.15	54.32	-146.58	10
-180.91	648.68	726.81	131.71	123.44	-184.20	8
-797.85	617.19	595.21	153.87	227.63	-305.27	10
-1261.72	529.30	-190.19	185.24	97.78	-337.04	8
-1210.69	471.68	-15.87	-14.50	-85.24	-199.10	11
-800.54	48.10	363.53	-13.00	-153.11	-74.16	8
-372.07	419.43	488.53	38.51	-125.37	-61.43	10
-754.15	736.33	298.83	86.98	-49.44	-118.71	8
-1047.61	577.39	407.47	79.80	-93.60	-138.18	11
-1016.60	562.26	583.25	124.66	-165.28	-128.69	8
-949.95	664.06	442.87	106.08	-217.38	-69.34	10
-480.22	652.10	513.43	18.68	-191.01	-24.57	8
-407.71	383.30	539.79	-0.67	-129.27	-49.41	10
-511.47	560.79	388.92	5.92	-56.55	-91.40	9
-778.32	1131.35	593.51	81.33	-106.32	-52.12	8
-217.53	1068.36	334.96	5.13	-106.29	39.86	10
-364.75	807.86	151.86	-70.10	-56.00	45.75	8
-443.60	989.26	488.04	-28.84	-88.50	118.62	10
-409.67	720.21	526.86	3.11	-114.47	159.33	9
-293.95	809.81	588.87	7.63	-132.78	162.63	10
-239.50	479.74	468.02	42.91	-81.39	145.51	8
-149.90	846.92	278.81	28.32	-113.25	116.39	8
69.09	772.46	626.71	-17.15	49.93	100.10	11
-445.07	716.31	416.50	-56.34	89.05	94.27	8
-677.98	640.14	287.84	-117.71	-2.38	103.42	10
-442.38	597.41	404.54	-168.61	-134.74	106.14	8
-182.62	574.95	718.99	-265.01	-185.33	121.80	10
-300.78	574.71	959.72	-177.73	-182.28	68.79	9
122.31	586.91	817.63	-107.57	-189.58	36.41	10
228.52	591.06	792.72	-101.26	-134.09	16.75	8
134.03	616.94	828.86	-96.83	-32.71	-15.35	10
-147.22	321.78	976.07	-149.17	22.67	-34.12	8
-325.93	331.05	1068.12	-109.07	37.87	3.30	9
-375.24	545.65	1013.67	-33.66	15.56	29.69	10
-273.93	403.56	856.20	27.07	3.30	66.28	8
-31.98	361.08	654.79	65.22	26.86	73.39	10
-230.47	387.21	426.51	131.04	172.15	-2.23	8
-1182.37	233.40	103.52	280.82	274.69	-129.39	9
-1000.00	920.41	-163.82	244.17	-21.91	-36.87	10
-531.74	1389.40	71.53	-159.91	-161.44	-69.31	8
299.56	221.92	772.95	-361.76	-290.86	81.94	10
918.95	539.55	1625.73	-308.35	-296.54	77.21	9
156.49	482.18	1159.67	79.71	39.37	-131.26	10
-455.81	554.20	742.92	229.95	158.51	-223.63	8
-837.89	689.94	491.21	4.12	33.39	-132.42	10
-813.23	629.88	643.80	-157.44	-64.67	-44.22	8
-534.91	404.79	789.55	-85.30	-102.05	-95.58	11
-255.37	508.06	624.51	-49.38	-112.12	-125.70	8
-380.86	427.98	645.75	-17.58	-95.79	-179.38	10
-496.09	498.29	631.84	-19.84	-152.98	-151.34	8
-194.09	341.55	642.58	-58.14	-176.12	-40.92	11
-166.02	309.33	854.98	-17.64	-152.34	41.32	8
-180.66	393.07	829.35	45.35	-112.85	8.27	10
-383.30	541.02	809.57	36.41	-118.84	0.73	8
-158.45	569.82	674.56	-17.06	-160.43	51.36	8
267.58	535.89	689.21	-76.72	-183.20	67.69	11
164.79	357.18	712.40	-79.93	-112.64	65.49	8
264.65	386.47	722.41	-16.24	-45.35	71.99	10
5.62	687.01	592.53	10.16	-27.80	45.56	8
98.14	642.58	711.67	-15.66	-33.11	30.73	8
44.19	421.63	847.41	-56.82	-7.84	11.90	11
-81.79	351.56	885.50	-41.69	15.53	53.07	8
117.92	362.79	843.99	-34.97	-16.17	62.23	8
228.76	245.36	868.90	-39.28	-22.67	60.52	8
368.65	167.48	994.14	-20.20	35.34	88.87	10
257.32	500.24	1010.50	85.42	131.41	61.28	9
59.33	541.02	963.62	86.00	232.67	46.72	10
-298.10	631.35	663.57	60.06	236.82	37.17	8
-356.45	449.22	509.77	-9.74	172.24	-23.74	8
-240.48	205.08	664.55	-52.98	105.77	-32.59	10
-114.50	179.69	809.81	-14.98	108.18	-63.69	9
-191.65	225.83	775.39	13.67	150.91	-75.10	10
-359.13	239.75	891.85	21.21	162.99	-65.43	8
-382.57	428.22	706.54	54.66	160.77	-87.34	8
-525.63	383.06	518.31	35.40	114.11	-111.36	11
-364.99	568.85	524.17	24.08	69.58	-66.19	8
-317.87	590.58	585.45	38.73	54.20	-52.49	10
-167.24	642.58	564.45	67.57	70.10	-60.85	8
-223.39	449.95	680.91	84.11	75.32	-67.60	8
-360.60	449.22	746.83	149.11	97.14	-9.74	11
-515.38	650.39	708.01	191.16	118.74	34.18	8
-597.90	468.26	418.21	193.66	93.38	-2.26	10
-352.29	524.41	283.94	101.72	-7.78	90.70	8
195.31	986.33	747.07	73.97	36.50	128.45	8
-397.46	858.89	631.35	25.79	168.98	25.94	11
-728.76	807.62	738.28	26.55	85.48	16.39	8
-852.78	766.85	966.31	75.56	77.09	-47.52	8
-769.29	727.78	468.02	55.60	0.03	-13.95	10
-645.51	619.38	439.70	32.59	-33.33	57.86	8
-412.11	698.97	555.91	-0.21	-21.00	20.66	9
-585.21	602.54	470.21	3.42	-20.39	-66.19	10
-568.36	542.97	574.22	-21.18	-87.74	-44.98	8
-406.25	446.78	739.75	-38.02	-93.02	-40.28	8
-184.81	427.49	585.69	-41.32	-63.35	-58.14	11
-192.38	313.96	547.12	-17.06	-26.95	-47.49	8
-569.34	745.12	600.83	65.73	-52.52	23.16	10
-594.73	966.06	787.11	20.20	-102.26	69.73	8
-367.92	688.96	711.43	23.80	-105.99	93.99	8
-242.19	775.15	563.48	4.82	-91.46	93.20	11
-411.87	657.47	677.49	-119.96	-61.92	77.30	8
-370.85	403.32	801.27	-171.05	-100.19	59.88	10
-239.26	362.06	860.60	-189.45	-149.26	35.06	8
42.72	551.27	876.46	-221.47	-102.36	42.51	10
-80.32	213.13	905.27	-213.38	-89.05	58.11	9
125.49	253.66	802.00	-137.05	-85.14	98.82	8
-97.66	431.40	724.85	-93.81	-39.31	46.51	10
-217.04	377.93	673.83	-104.55	-23.83	14.80	8
-249.76	389.16	685.30	-118.87	-45.56	29.24	11
-109.86	488.53	832.52	-83.47	-23.22	12.94	8
-215.82	450.44	769.04	-13.21	70.98	-39.18	8
-448.97	472.90	647.22	90.00	113.74	-62.10	10
-630.13	385.74	555.18	136.20	80.66	-34.97	8
-599.37	385.25	537.11	182.01	27.83	-37.29	11
-515.38	550.54	475.34	198.03	25.12	-87.86	8
-309.57	777.59	700.68	211.67	-41.75	-146.70	8
-270.51	879.15	912.84	136.05	-17.46	-75.87	10
-416.75	728.03	838.13	112.61	12.97	-48.83	8
-579.83	681.40	783.20	203.98	13.18	-79.16	11
-532.96	600.10	332.28	203.28	-52.43	12.05	8
-154.54	734.62	466.31	23.86	-95.92	34.82	10
232.18	1068.85	903.81	31.86	-37.20	7.39	8
-106.93	948.00	732.18	25.73	76.17	-3.94	8
-293.95	925.78	626.22	-48.98	50.23	33.02	11
-212.89	684.57	536.38	-71.23	26.09	52.58	8
-97.17	491.21	760.74	-69.31	10.86	44.37	8
-38.33	517.58	794.68	-41.63	54.66	13.31	10
-118.90	600.59	513.43	-23.56	104.92	-7.66	8
-365.97	457.28	379.15	-49.44	67.38	2.23	9
-471.92	362.30	545.17	-29.63	16.69	45.72	10
-175.78	446.29	551.51	-9.12	-10.35	69.55	8
-495.36	324.71	554.69	-17.67	15.56	11.44	8
-486.57	614.99	510.99	-27.65	-39.58	51.45	11
-370.36	641.36	508.79	-75.20	-73.76	130.16	8
-91.06	616.70	574.46	-128.91	-62.23	168.30	8
-93.26	634.77	671.63	-256.81	-81.15	195.01	10
264.65	415.77	1042.72	-295.47	-131.71	217.77	8
296.14	289.55	783.94	-76.60	-17.91	167.79	11
331.79	383.54	827.88	-25.60	72.81	211.52	8
276.61	596.19	969.24	16.60	206.82	188.69	10
-213.62	628.66	850.10	-3.42	255.31	112.37	8
-420.17	593.99	703.37	-71.17	203.74	-19.50	10
-455.81	533.94	569.34	-93.32	155.49	-116.91	9
-561.28	577.39	659.67	-48.22	174.62	-177.70	10
-517.58	378.42	673.83	-14.34	160.58	-147.37	8
-494.87	332.03	658.45	28.17	147.13	-35.89	10
-556.15	253.66	770.02	72.66	151.76	-0.40	9
-706.54	393.31	758.06	195.40	157.04	8.61	8
-476.56	408.69	597.90	258.24	93.78	-41.87	10
-399.41	634.03	706.30	141.82	26.34	-67.54	8
-302.73	788.82	768.55	60.46	7.11	-163.06	10
-495.12	437.50	704.10	18.62	21.03	-185.55	9
-693.12	178.47	590.33	18.40	-31.74	-157.04	8
-757.57	361.82	675.29	62.47	-111.97	-95.15	10
-445.56	512.94	668.46	94.70	-95.89	-42.18	8
-381.35	545.41	567.38	124.60	-3.45	-77.58	10
-517.09	628.91	231.20	54.17	63.32	-97.63	9
-821.53	275.63	321.29	31.19	57.22	-91.19	8
-870.85	1081.30	728.03	92.59	-97.63	-9.52	10
-177.00	1201.66	920.41	25.24	-187.35	82.15	8
-49.80	832.52	765.14	62.26	-91.61	76.54	11
-236.08	820.31	618.41	92.47	-63.35	8.58	8
-564.94	680.91	419.92	34.52	-86.88	24.51	8
-377.69	460.45	712.16	-68.57	-142.52	35.49	10
-234.62	482.42	751.22	-65.64	-123.90	51.82	8
-318.12	421.39	746.09	-62.47	-132.87	102.94	11
15.14	445.56	811.04	-21.82	-131.62	129.30	8
295.90	672.85	509.03	-25.24	-103.00	91.40	8
190.92	536.38	678.47	-17.64	-105.87	55.30	10
230.96	688.48	663.33	-40.07	-28.11	54.53	8
-216.31	519.04	491.70	-100.56	117.34	-1.46	11
-542.72	503.66	385.99	-185.58	133.85	-26.03	8
-708.50	261.72	258.54	-250.85	92.47	-19.29	10
-662.35	174.56	707.28	-325.13	-14.01	-10.59	8
-59.57	505.62	978.52	9.16	-25.82	0.61	8
-288.57	732.91	1012.21	140.44	90.21	-22.46	11
-465.58	810.79	899.90	160.31	93.63	-55.45	8
-601.07	1003.66	646.73	120.76	39.28	-131.56	10
-663.82	759.77	629.39	122.16	6.13	-157.65	8
-347.90	604.00	704.59	160.74	-17.46	-125.98	11
-451.42	771.48	772.95	239.93	17.18	-83.28	8
-368.90	775.88	-70.31	233.64	-18.89	-17.52	10
-374.51	866.46	148.44	-35.00	-96.65	35.83	8
-291.26	635.25	484.13	-75.44	-104.19	35.58	8
-277.34	423.34	626.95	-50.90	-115.72	34.18	11
-28.81	463.38	778.32	3.42	-122.31	22.98	8
131.59	572.51	821.04	-14.80	-82.40	-34.00	8
120.85	454.83	925.54	-52.19	21.94	-45.23	10
-376.95	502.69	798.34	-132.26	51.27	20.39	8
-512.94	364.01	782.47	-158.42	23.77	53.07	11
-471.92	359.86	608.15	-165.37	-17.21	38.64	8
-412.60	155.03	605.22	-215.24	-84.56	-5.37	8
-184.81	167.97	756.10	-292.63	-190.73	28.96	10
-115.72	248.78	1134.77	-187.47	-183.62	10.56	8
-89.36	327.39	937.99	-69.37	-81.76	-5.31	11
-428.96	412.11	877.20	36.50	2.87	-27.56	8
-417.24	582.28	747.80	74.95	-17.94	-1.68	8
-434.81	494.14	764.40	78.95	-59.94	-10.74	10
-373.29	492.43	699.71	62.16	-75.99	-17.85	9
-285.64	453.37	691.89	68.88	-88.59	-27.83	10
-151.61	410.40	895.51	84.75	-97.66	-88.23	8
257.57	542.72	918.70	102.94	-47.27	-102.05	8
116.21	380.13	962.89	85.11	127.29	-82.64	10
-59.81	412.35	928.22	167.57	188.69	-74.86	9
-145.26	638.43	702.88	229.28	193.05	-45.99	10
-182.13	748.29	170.65	183.32	145.26	75.20	8
-320.07	843.51	632.81	57.31	78.70	92.65	10
-363.04	815.92	499.76	13.52	75.41	63.63	8
-389.16	713.13	499.27	-22.09	7.17	3.54	9
-262.21	596.68	514.40	-20.51	-34.61	5.25	8
-168.21	558.59	691.89	-8.12	-76.35	35.98	10
-35.40	508.30	805.91	-14.16	-28.20	134.46	8
-297.36	582.28	686.77	-21.85	22.31	163.97	8
-306.15	632.81	528.08	-62.99	12.54	174.01	11
-324.95	451.42	542.97	-113.65	4.36	168.12	8
42.97	418.21	496.09	-200.47	-58.38	216.83	10
176.27	421.14	685.30	-280.70	-91.71	241.12	8
171.88	467.77	1077.64	-181.58	-68.70	160.06	11
130.13	397.71	795.17	-57.89	36.56	65.12	8
61.28	378.91	796.39	-35.46	72.36	59.42	10
-8.79	348.88	854.98	-32.14	94.09	67.17	8
-304.20	847.17	719.97	1.68	172.64	30.36	8
-455.81	544.43	613.77	-15.41	187.29	-66.71	11
-446.53	548.10	599.85	-26.12	136.41	-89.29	8
-259.03	458.50	808.11	-31.22	147.25	-95.40	8
-327.88	332.52	834.96	-28.56	151.06	-99.82	10
-528.08	296.39	809.81	3.36	173.13	-113.77	8
-537.84	485.84	723.63	103.21	177.70	-116.18	11
-577.15	392.82	601.56	140.38	159.70	-122.89	8
-608.15	333.01	557.13	132.20	76.75	-38.24	10
-452.39	514.65	687.74	112.03	-15.99	20.69	8
-367.92	455.32	814.45	120.91	-46.88	44.13	11
33.45	646.97	755.62	93.35	-55.69	34.21	8
-323.00	501.46	727.29	17.27	11.75	-24.81	8
-587.16	456.79	748.54	-22.31	-8.88	-37.54	10
-594.24	386.47	762.70	-88.50	-81.63	2.32	8
-438.72	596.68	759.77	-133.70	-104.43	6.47	9
-376.71	297.61	836.91	-218.23	-97.63	-19.56	10
-328.13	319.58	853.52	-88.65	-87.34	-19.78	8
-285.40	372.56	599.37	-5.00	-66.56	-18.71	10
-264.65	371.09	599.61	-25.76	-96.44	3.78	8
-185.79	485.84	757.57	-39.22	-96.92	4.15	9
-151.12	450.93	785.89	-38.76	-46.97	-29.39	10
-403.81	238.53	622.31	-33.14	31.52	-68.94	8
-410.40	188.72	585.45	30.58	64.36	-117.40	8
-414.31	180.18	358.89	50.87	89.97	-139.89	10
-790.77	459.47	1010.99	132.02	-1.34	-165.89	9
-204.83	1177.98	534.67	201.35	-149.17	30.64	10
-127.20	1001.46	1012.21	126.13	-86.82	14.19	8
-86.67	718.51	735.60	125.12	-29.60	-39.22	10
-35.16	648.68	743.65	126.86	33.84	-74.46	9
-198.73	644.53	843.99	155.40	78.19	-85.33	8
-527.10	543.46	417.24	230.10	108.89	-114.38	10
-729.25	515.38	522.95	-16.69	8.91	-7.23	8
-554.93	462.89	680.42	-49.26	-111.39	48.68	10
-333.25	493.41	760.25	-32.78	-108.80	116.09	9
-291.99	585.21	728.52	-52.64	-69.31	89.29	10
-73.73	342.77	689.70	-51.06	-53.68	46.20	8
-88.62	222.17	798.34	-17.18	-36.77	-20.75	8
-125.73	481.20	694.82	-15.63	-0.67	31.49	10
-157.47	414.55	726.81	-62.04	3.51	86.03	9
-66.41	526.37	640.87	-92.22	-17.46	93.75	8
-66.89	464.11	577.15	-175.35	-70.95	160.31	10
70.80	465.33	820.80	-191.16	-107.79	152.98	8
5.86	284.42	744.14	-18.80	-9.16	116.55	10
29.54	521.48	795.41	114.44	74.25	110.81	9
-127.44	738.53	745.61	102.14	118.87	106.08	8
-326.66	778.81	483.64	19.65	69.49	43.12	10
29.54	296.63	804.20	-92.74	-9.92	-1.74	8
169.68	260.74	1081.30	-79.53	103.21	-18.28	8
-103.27	205.81	1068.12	7.97	256.01	-86.52	11
-718.51	537.35	704.10	32.44	197.78	-129.79	8
-471.92	378.42	654.05	25.39	152.22	-119.05	10
-362.79	350.83	663.57	37.14	169.04	-133.42	8
-614.26	363.77	677.73	219.27	184.94	-168.15	11
-785.16	894.53	-267.33	248.72	124.27	-36.59	8
-627.44	1045.90	556.88	4.67	-22.03	61.68	10
-237.30	1118.41	936.04	-17.88	-27.04	102.84	8
-208.74	885.01	984.13	-5.77	9.86	87.07	10
-233.40	923.34	705.57	35.49	40.04	15.32	9
-372.07	782.23	547.12	-11.66	43.85	-34.76	8
-691.41	535.40	328.37	-95.64	45.14	-89.57	10
-766.11	396.00	388.43	-61.77	-42.27	-81
