# Supplementary material for: Complexes of vertebrate TMC1/2 and CIB2/3 proteins form hair-cell mechanotransduction cation channels
Source: eLife. 2025 Jan 8;12:RP89719. doi: 10.7554/eLife.89719 (PMC11709434; doi:10.7554/eLife.89719)
Supplement: Figure 3—source data 1. [file elife-89719-fig3-data1.zip › Figure 3H/het/6-4-T2.csv]

Time	Lat	Foreaft	Vert	Pitch	Roll	Yaw
1	-655.03	628.91	671.63	-133.3	-275.02	-80.87
2	-36.87	117.43	859.38	-161.38	-234.83	300.35
3	6.35	277.1	726.32	-2.93	-73.3	334.69
4	228.03	760.5	631.59	12.7	2.29	261.44
5	288.33	560.79	726.56	-24.54	152.13	7.29
6	-462.16	767.58	493.65	68.36	-12.36	11.17
7	32.71	567.38	750.49	31.59	-130.68	92.62
8	47.12	453.61	800.05	51.18	-88.56	106.66
9	164.55	578.61	804.93	78.43	-65.64	86
10	152.59	750.49	778.81	29.48	-15.56	75.65
11	-28.56	429.44	834.72	-27.31	47.58	91.4
12	-78.86	438.72	793.7	-7.69	58.01	105.53
13	154.79	453.61	528.08	-18.16	70.43	116.88
14	218.02	856.2	515.63	76.57	94.88	28.99
15	415.28	979.98	362.06	56.46	99.37	-58.5
16	592.04	761.96	442.63	8.24	176.64	-103.49
17	205.81	559.33	476.56	-50.66	252.56	-136.08
18	-640.38	324.46	720.21	-78.28	218.87	-164.86
19	-1162.35	207.03	1048.58	-36.96	148.47	-85.48
20	-747.31	487.3	678.71	41.47	16.27	6.29
21	28.81	630.13	647.46	55.08	-6.71	42.18
22	-55.18	807.13	402.83	25.27	43	21.33
23	-621.58	537.84	563.23	-5.46	37.17	31.01
24	-767.82	522.22	622.56	-19.78	-69.58	73.36
25	72.75	521	702.15	20.36	-119.42	70.62
26	-71.53	648.68	724.61	48.1	-48.52	44.04
27	-121.34	681.64	599.61	28.69	-39.28	80.57
28	-264.65	448	889.16	37.45	-50.32	86.21
29	187.99	579.59	755.13	81.51	-59.2	50.81
30	422.61	676.76	694.82	87.52	-33.51	-15.08
31	-51.27	698.49	595.46	78.95	39	-78.03
32	-146	566.89	655.76	77.36	86.61	-91.25
33	-91.31	590.82	824.22	106.93	71.66	-72.75
34	92.77	786.38	752.44	166.99	-6.71	-41.69
35	187.26	797.85	282.71	237.76	107.76	24.9
36	-90.58	818.85	96.68	141.88	204.74	-78.12
37	-269.53	753.42	112.3	-29.39	101.65	-131.23
38	-388.92	690.19	315.19	-61	83.34	-138.73
39	-789.31	546.88	719.24	-109.25	88.38	-112.03
40	-666.99	806.64	446.29	-57.95	30.09	-93.02
41	-32.23	666.5	666.5	-166.38	-1.83	-104.4
42	-401.37	477.05	856.2	-249.05	90.64	-216.4
43	-599.85	202.88	813.96	-216.86	46.17	-232.33
44	-1049.32	374.76	106.93	-72.48	-49.71	-132.48
45	-683.35	656.49	699.95	-145.66	-196.2	51.61
46	-260.74	422.61	788.57	-86.3	-183.65	39.7
47	-219.97	236.57	510.99	8.64	-160.98	115.6
48	-38.33	567.87	500.49	60.46	-144.17	186.77
49	-119.63	853.76	799.8	5.49	-87.49	114.47
50	-357.67	112.06	927.98	51.91	-62.29	1.25
51	-387.7	660.64	605.96	169.92	-104.4	17.61
52	148.93	875	748.29	45.01	-181.4	65.92
53	125.49	143.31	992.19	18.98	-27.56	227.23
54	285.4	1171.39	1146.48	224.21	-65.55	174.19
55	23.68	1212.65	-268.8	201.45	24.17	124.91
56	-817.87	708.98	644.04	218.9	-110.38	67.66
57	440.92	1245.61	314.94	240.45	-228.85	194.89
58	536.62	821.78	510.99	-68.51	138.12	99
59	-291.5	662.84	558.59	30.98	178.31	-123.05
60	-311.28	843.26	85.69	-3.17	3.63	-135.16
61	200.93	609.62	332.28	-84.35	-62.32	-93.96
62	106.93	321.53	432.62	-133.3	-117.61	-14.47
63	416.75	542.24	552.98	-92.47	-127.62	36.35
64	335.69	516.11	492.19	-86.64	5.95	-21.85
65	117.19	491.7	516.6	-27.71	148.96	-125.64
66	-148.19	822.75	490.72	16.85	208.04	-215.55
67	-441.89	986.33	269.78	51.82	247.71	-267.79
68	-585.94	421.63	545.9	-55.27	182.22	-240.78
69	-218.26	47.61	927.98	-26.64	13.89	-9.37
70	-68.6	1843.75	802.49	62.47	-4.58	130.13
71	-905.03	1116.94	742.19	-165.01	-54.81	37.48
72	169.19	323.97	911.62	-154.27	-121.43	160.68
73	71.53	567.14	374.76	24.26	52.58	33.11
74	-518.8	580.32	443.6	-65.19	20.63	-102.36
75	-69.09	718.75	466.06	-96.34	86.3	-138.43
76	-122.56	780.76	408.2	-149.54	235.93	-191.04
77	-677.98	506.84	661.13	-145.87	141.97	-186.31
78	-843.75	169.43	1199.95	-101.96	57.89	-172.18
79	-495.36	100.83	1131.84	37.54	-42.54	-66.13
80	-541.99	404.3	536.38	61.83	-15.17	-34.15
81	-1025.88	404.05	437.26	38.6	-77.55	-70.19
82	-969.48	420.41	534.18	73.88	-200.07	-32.93
83	-854.49	449.46	609.86	153.53	-324.89	56.09
84	-376.95	545.9	565.43	176.97	-367.55	118.29
85	510.5	618.9	500	192.9	-320.5	215.97
86	783.94	681.64	410.4	172.67	-94.33	143.43
87	113.53	743.9	571.78	106.32	72.72	54.75
88	-137.45	737.3	754.88	168.76	-23.13	52.25
89	-136.72	767.33	531.49	170.68	-33.05	98.82
90	-154.79	935.06	436.28	111.94	-25.24	119.42
91	15.14	797.85	669.43	116.3	-56.24	122.38
92	1.46	851.81	331.79	152.89	2.47	62.26
93	-315.19	755.37	660.64	26.21	46.42	69.4
94	-164.31	759.52	768.07	190.89	-0.73	34.58
95	-113.77	948.97	300.29	237.95	33.78	11.38
96	-554.44	1231.93	534.91	195.1	-20.08	-6.87
97	-52.98	993.65	587.4	37.93	-152.71	35.89
98	471.44	789.79	492.43	-46.57	-87.19	30.64
99	397.22	747.56	260.74	-112	-21.15	74.07
100	422.36	693.36	429.2	-144.01	-52.89	153.38
101	668.46	819.58	452.39	-136.93	-5.25	229.83
102	327.15	668.95	310.55	-223.82	105.9	118.96
103	-248.29	401.37	-16.11	-169.4	124.97	-172.64
104	83.98	614.5	148.19	-51.7	-45.87	-304.81
105	94.73	887.45	485.11	-200.2	175.51	-270.05
106	-274.66	517.58	778.08	-227.26	231.17	-248.26
107	-669.19	775.63	850.59	-138.24	138.92	-178.68
108	-248.78	407.47	833.01	-124.94	17.21	-128.6
109	-477.78	614.99	696.53	-93.99	23.53	-120
110	-512.21	454.35	502.44	-124.27	-58.47	-50.69
111	-603.27	433.59	508.06	-209.01	-16.94	-19.38
112	-836.18	271.24	858.15	-155.91	-118.07	60.49
113	-566.41	604	906.74	-88.04	-188.84	124.08
114	24.41	593.02	785.16	-88.35	-201.51	182.71
115	382.08	159.91	713.13	-83.71	-93.57	174.93
116	-1.22	595.46	357.91	161.56	72.33	-5.65
117	-354.25	801.27	430.18	229.03	29.91	-23.32
118	-212.4	836.67	768.31	203.49	-46.97	-0.82
119	271	549.56	884.03	101.32	-75.26	18.89
120	368.41	610.6	658.69	119.02	-30.46	41.23
121	375.98	1008.06	344.73	182.8	-40.74	93.38
122	368.9	786.38	262.45	-14.47	-47.64	152.74
123	601.81	522.22	362.55	-152.4	50.63	50.26
124	-41.02	384.77	333.25	-120.54	81.45	-39.61
125	121.83	497.31	564.45	-37.72	-58.69	-47.36
126	408.2	1430.91	932.86	-85.6	88.96	-109.47
127	-499.76	282.47	779.3	-177.37	243.19	-204.22
128	-544.92	424.56	828.37	-65.83	206.97	-167.24
129	-725.83	588.13	616.21	-51.82	68.66	-74.89
130	-457.28	458.98	622.31	-91.58	18.62	-39.58
131	-440.19	220.46	833.5	-141.2	-1.31	25.79
132	-271.24	505.86	699.46	-128.27	8.06	60.61
133	-458.01	327.15	850.34	-166.81	-11.75	57.22
134	-327.15	314.21	896.73	-135.01	-63.84	63.63
135	-500.49	383.79	776.37	-137.3	-88.53	77.88
136	-170.65	162.6	907.47	-137.97	-152.34	173.55
137	248.54	613.04	747.07	-49.99	-114.59	244.63
138	260.25	489.5	813.72	-105.19	-46.33	204.28
139	175.54	382.81	783.69	-83.01	18.92	152.1
140	20.02	417.48	757.32	-61.1	9	118.84
141	93.75	322.51	689.94	-58.5	-16.57	99.24
142	-80.32	224.85	687.74	23.53	-15.32	112.12
143	3.42	300.78	759.52	102.72	-41.9	132.17
144	128.91	420.41	750.49	113.8	-40.86	126.34
145	372.07	423.58	789.06	106.38	50.93	102.2
146	198.24	440.43	801.76	136.17	83.04	80.44
147	-11.47	746.83	845.21	162.29	107.3	65.25
148	-218.26	493.9	734.62	111.3	102.6	33.72
149	-374.51	616.7	713.13	158.26	66.01	37.6
150	-395.02	688.23	543.21	126.34	-2.32	42.21
151	-103.76	815.67	201.42	88.87	-50.51	-8.15
152	-30.03	524.41	909.67	127.84	-71.08	-46.2
153	137.94	693.12	712.4	115.17	-62.87	10.59
154	208.74	260.74	828.61	44.19	-5.1	76.29
155	-24.17	496.83	491.46	48.89	-22.28	42.05
156	-107.18	774.66	457.28	0.7	-116.18	96.92
157	730.22	499.76	801.27	-129.09	-164.76	164.15
158	436.04	274.9	688.48	-104.34	-58.56	102.57
159	449.46	418.46	631.59	-86.27	-56.79	42.66
160	660.4	359.62	854.25	-61.28	36.77	13.06
161	321.78	570.8	699.95	-29.08	110.02	-10.83
162	41.5	578.61	744.38	-20.08	189.45	-76.87
163	-71.53	554.93	697.02	-100.25	209.47	-89.51
164	218.26	500.49	796.63	-147.98	239.04	-99.82
165	4.64	406.74	754.39	-160.28	328.52	-144.23
166	-725.34	389.16	765.14	-174.26	183.56	-76.6
167	-463.38	509.03	764.16	-215.21	143.13	-33.29
168	-285.64	-34.18	767.33	-204.35	81.12	-63.32
169	-257.08	-78.37	872.56	-45.47	24.02	-62.96
170	190.92	415.28	987.55	67.69	-16.33	-7.6
171	101.81	568.6	940.19	19.2	51.45	-19.62
172	-119.38	369.14	714.6	-9.64	48.16	-35.37
173	-70.07	325.93	853.27	-5.74	22.25	-41.5
174	-218.51	519.29	709.72	2.17	91.22	-77.67
175	-503.91	536.13	634.03	-24.87	73.85	-29.75
176	-791.75	210.45	849.85	-5.1	41.41	14.95
177	-734.86	619.38	451.42	53.47	-45.96	60.58
178	-320.31	178.22	705.08	27.92	-121.12	54.41
179	114.5	245.61	686.04	115.39	-120.88	-28.99
180	76.17	384.52	768.07	139.65	-102.54	7.69
181	89.36	720.95	788.82	121.52	-78.28	56.73
182	-97.41	629.64	832.28	40.28	-30.98	108.03
183	10.5	580.57	548.34	20.6	-37.78	82.4
184	598.14	354.98	894.53	53.71	-36.07	-61.8
185	687.74	383.54	984.13	92.47	63.57	-156.74
186	231.93	183.35	926.76	72.2	125.4	-122.31
187	-60.06	206.05	598.88	42.57	151.43	-33.87
188	-253.17	248.29	518.8	28.84	141.82	-25.97
189	-257.08	503.66	877.44	67.29	133.33	-47.85
190	-204.1	662.11	943.36	42.72	163.27	-55.39
191	-792.24	819.34	849.61	7.26	172.64	-17.09
192	-668.95	797.12	677.49	-37.02	59.23	13.49
193	-495.12	296.63	580.08	-85.02	-3.11	-33.94
194	136.23	-111.08	813.23	-32.23	-48.37	-95.31
195	44.19	21.48	745.36	36.59	47.61	-81.21
196	-372.8	318.12	595.95	35.37	54.87	-3.81
197	-446.29	500.24	712.16	28.05	66.22	103.61
198	-497.56	731.45	888.92	95.76	51.64	43.21
199	-348.14	728.52	926.03	127.69	26.49	41.53
200	-196.78	729	735.6	124.76	37.72	56.98
201	-176.03	274.9	705.08	114.04	53.92	37.69
202	-411.62	884.28	869.63	200.16	21	-12.02
203	295.9	410.64	961.91	194.73	-54.53	-35.03
204	210.94	1260.25	391.36	330.99	209.53	37.05
205	-538.33	1217.04	-503.42	162.14	302.31	17.46
206	-994.14	962.4	-297.85	-58.41	42.14	49.9
207	-326.66	623.29	516.85	-112.88	-62.56	51.09
208	-58.59	526.12	960.45	-102.39	20.48	87.37
209	-875.98	632.08	659.67	-34.27	142.4	125.58
210	-339.11	641.85	535.16	-17.61	28.9	128.6
211	-74.46	573.97	680.18	-1.68	-5.46	97.26
212	159.42	759.03	628.66	14.37	15.59	77.55
213	-122.31	811.04	530.27	-16.63	69	36.22
214	-156.49	722.17	550.54	-51.57	59.33	17.79
215	-28.32	602.78	595.46	-61.1	49.04	31.46
216	-53.96	432.86	693.85	-59.66	65.06	24.17
217	-176.76	187.74	924.07	-26.52	82.52	-14.89
218	-531.49	464.6	968.75	32.47	120.39	-75.41
219	-448.24	568.36	848.39	65.52	165.37	-140.87
220	-460.45	482.18	765.87	66.41	252.44	-296.36
221	-1404.79	320.56	535.16	103.94	86.06	-293.12
222	-1371.34	619.38	234.38	97.44	-65.06	-237.79
223	-727.54	520.75	457.52	44.46	-225.68	-194.95
224	-581.54	361.08	521.97	26.06	-215.7	-177.55
225	-575.68	352.54	349.61	9.06	-163.54	-175.69
226	-917.97	360.11	550.29	35.74	-220.58	-140.14
227	-615.23	609.13	609.38	114.23	-303.74	60.49
228	-83.98	995.36	649.41	71.38	-243.87	127.93
229	-57.37	1013.92	663.57	29.82	-173.98	125.12
230	-177	688.96	644.53	2.17	-135.28	66.93
231	-367.19	535.16	598.39	-9.74	-106.45	77.15
232	-339.36	498.78	511.23	23.47	-70.95	42.66
233	-532.23	532.71	520.75	28.14	-76.29	25.48
234	-474.61	579.35	409.67	24.81	-121.34	38.33
235	-220.7	601.32	344.73	-16.05	-152.37	100.8
236	-56.4	634.28	385.5	-7.29	-124.63	90.42
237	-74.46	634.03	374.27	-29.11	-53.68	93.99
238	-150.63	578.37	465.82	-72.57	45.2	128.72
239	-395.02	839.84	669.92	-54.5	-6.65	129.91
240	298.34	809.57	669.92	-88.84	-106.69	163.82
241	96.19	803.22	749.51	-107.33	20.45	110.5
242	27.83	664.79	732.42	7.45	41.66	32.62
243	-73.97	624.76	610.6	19.07	16.02	24.48
244	-40.53	602.29	566.65	-16.39	-8.82	33.84
245	259.52	750.98	732.42	-18.71	20.32	13.18
246	-27.34	721.92	733.89	-17.91	81.6	-10.25
247	-118.65	619.87	759.03	-36.01	26.34	31.13
248	102.54	343.51	993.41	-45.29	34.97	70.13
249	107.91	429.2	1064.45	21.97	119.57	126.28
250	105.22	312.74	666.26	221.74	173.68	22.55
251	-343.26	588.38	221.19	218.14	248.66	7.57
252	-113.28	616.46	572.02	165.34	264.19	113.59
253	123.05	943.85	400.15	82.24	392.52	92.38
254	-700.93	744.14	-183.59	-40.59	261.54	60.49
255	1.46	667.24	717.77	-143.25	76.29	197.88
256	-990.72	887.21	231.69	-37.51	173.55	47.52
257	-671.88	655.52	601.32	-74.43	77.42	108.03
258	-555.42	734.38	526.86	-86.52	48.61	136.66
259	-644.29	807.86	646.73	-76.2	19.53	113.13
260	-232.18	909.42	686.52	-55.33	-17.7	38.64
261	-132.32	826.9	634.28	-57.43	-18.46	-64.12
262	0.24	668.46	837.4	-62.38	-27.59	-96.92
263	-10.01	666.99	857.67	-63.08	-1.37	-172.88
264	-244.63	424.07	892.09	-44.98	-4.94	-177.06
265	-309.08	283.69	950.68	-54.72	-3.23	-123.47
266	-374.02	161.87	906.98	-10.22	24.32	-87.83
267	-290.28	316.16	693.85	100.74	57.74	-122.5
268	-534.18	438.96	496.58	176.85	65.31	-146.7
269	-816.89	543.7	289.79	177.55	22.64	-160.22
270	-886.96	681.15	261.23	150.79	-127.14	-180.82
271	-402.59	604.98	418.46	102.75	-216.03	-133.36
272	-136.96	618.41	474.85	46.72	-155.55	-159
273	-763.18	489.75	430.18	-21.36	-49.19	-206.48
274	-589.6	744.87	810.3	-0.85	-179.93	-66.44
275	-130.13	887.7	884.52	36.87	-200.9	63.96
276	-66.16	908.69	749.51	18.28	-155.79	52.22
277	-200.93	583.74	675.54	-7.93	-106.11	18.37
278	35.16	699.95	474.61	-23.19	-115.91	29.69
279	-43.21	676.03	453.37	-58.41	-67.29	20.48
280	-49.32	666.75	524.17	-44.22	-21.45	-11.6
281	-318.36	632.08	591.06	-29.36	-9.89	-22.64
282	-476.56	659.42	638.18	8.39	18.77	-21.51
283	-600.34	631.84	596.92	12.91	-6.9	-51.21
284	-557.13	615.97	579.35	-42.24	-40.68	-52.34
285	-579.1	552.25	679.44	-60.7	-79.28	-46.84
286	-254.39	604.25	788.33	-7.93	-121.73	-46.94
287	-171.88	589.36	790.77	80.63	-82.12	-87.01
288	-194.58	378.17	538.09	82.58	-86.36	-82.98
289	-120.36	412.84	560.06	-42.79	-46.11	26.25
290	83.98	532.47	698	-43.46	-17.76	71.66
291	-78.61	684.33	712.16	-23.8	47.27	95.25
292	-124.27	677.98	649.17	-60.61	34.58	106.51
293	-91.06	469.24	619.87	-112.24	46.94	153.69
294	-180.18	424.8	542.48	-71.47	62.71	154.66
295	-172.36	448	677.73	-53.53	71.69	154.27
296	-327.64	725.83	539.79	-10.68	89.6	80.6
297	-384.77	641.6	629.15	-53.38	26.58	80.05
298	-166.26	624.27	677.98	-53.5	-33.17	138.46
299	8.79	538.33	782.23	-23.38	-2.11	114.44
300	-9.52	613.28	735.11	18.34	76.69	76.32
301	-371.58	745.36	469.73	74.13	131.62	71.69
302	-82.52	844.48	595.7	52.95	103.24	181.58
303	-77.15	844.24	516.6	19.26	124.79	176.24
304	-114.99	675.78	550.05	-1.68	128.2	122.68
305	-395.75	378.66	516.6	19.68	76.17	135.13
306	-144.53	780.52	529.05	96.65	-1.4	80.63
307	205.57	899.41	937.01	45.47	-16.45	22
308	-18.55	781.25	593.02	108.31	50.26	-50.87
309	17.33	799.8	475.1	86.58	47.73	-76.26
310	-198.73	711.91	480.47	62.35	40.83	-67.23
311	-212.89	695.31	669.92	46.39	59.75	-34.97
312	-627.69	727.29	518.07	41.72	90.79	1.95
313	-573.24	844.73	459.72	45.23	23.01	67.63
314	-385.5	847.41	283.2	3.36	-31.95	122.22
315	-211.67	632.32	369.63	-26.89	-47.03	154.36
316	165.53	950.44	601.32	-11.75	-51.82	81.85
317	57.62	614.01	450.68	-88.01	21.82	-8.51
318	-25.39	482.91	544.92	-133.03	71.56	-10.86
319	-172.36	230.47	795.65	-119.81	118.01	0.58
320	-467.29	88.87	63.23	-73.85	122.74	-27.4
321	-189.7	505.86	836.43	-121.43	14.86	44.04
322	345.95	830.32	2000	-119.05	95.83	-19.59
323	112.79	676.27	1791.99	193.45	207.15	-203.22
324	-802.73	641.11	208.25	121.7	140.38	-140.17
325	-823.49	385.01	528.81	79.01	56.88	-123.08
326	-509.03	515.14	782.47	67.26	11.2	-83.28
327	-404.05	782.71	643.55	45.84	-18.59	-102.26
328	-159.42	907.96	436.77	14.71	-46.91	-130.43
329	-191.89	762.45	526.86	-24.9	-18.71	-192.2
330	-230.96	626.46	609.13	18.22	-6.23	-215.94
331	-307.13	870.61	414.31	11.02	18.68	-231.08
332	-604	693.12	417.97	-31.43	34.21	-273.16
333	-910.64	325.2	538.57	-22.22	15.75	-221.92
334	-777.59	343.02	418.95	44.28	-48.28	-166.29
335	-916.75	139.4	584.47	140.9	-73.06	-89.17
336	-811.28	608.64	538.33	189.09	-59.54	-38.94
337	-711.91	543.21	818.12	63.63	-137.36	73.21
338	-23.93	776.86	455.08	133.12	-234.41	78.89
339	-44.92	726.81	258.79	29.05	-95.21	-38.7
340	16.36	926.76	559.81	52.55	-91.74	-2.41
341	58.35	832.03	593.99	56.67	2.78	-40.13
342	-520.75	775.39	525.15	26.98	111.39	-47.36
343	-869.14	708.5	613.28	24.9	52.43	-42.91
344	-731.45	546.39	713.38	10.83	-26.95	-76.72
345	-657.71	469.24	710.94	22	-64	-83.8
346	-833.5	458.98	510.25	5.77	-93.99	-36.96
347	-223.14	591.31	553.96	13.18	-135.68	60.15
348	-54.93	700.68	725.83	12.48	-38.12	49.84
349	-235.6	669.68	700.68	-84.56	42.45	91.46
350	-336.43	553.71	607.91	-154.11	37.45	136.29
351	-259.28	239.99	702.15	-165.07	18.4	133.76
352	-320.56	202.64	643.55	-115.26	42.42	89.36
353	-488.28	552.98	570.8	-43	15.47	74.25
354	-416.26	565.19	611.82	-13.4	-0.85	13.4
355	-400.39	537.35	614.01	4.73	3.08	-19.53
356	-463.62	601.32	654.79	17.46	5.68	-12.21
357	-315.67	714.84	584.47	26.67	-15.47	18.52
358	-364.26	646.97	718.51	-20.05	2.47	-19.93
359	-436.52	600.1	710.69	-64.76	-6.44	-77.85
360	-516.85	518.31	618.9	-57.56	-20.26	-75.56
361	-471.92	523.68	645.26	15.11	-6.01	-48.31
362	-553.96	658.45	409.91	16.2	-30.73	-88.81
363	-303.22	512.21	447.75	-55.02	-51.64	-77.79
364	-301.76	485.11	595.46	-53.31	-33.11	-46.97
365	-390.63	581.05	698.24	-22	-38.73	-24.14
366	-315.92	570.56	783.69	64.36	-46.26	0.15
367	-394.53	462.16	635.01	136.44	-21.79	9.37
368	-606.93	659.42	471.44	116.88	-34.06	32.29
369	-540.04	681.64	540.53	36.47	-107.97	4.58
370	-189.21	713.38	723.14	18.98	-77.85	-33.2
371	-545.41	-50.54	1054.44	10.86	-47.27	-76.63
372	59.81	367.19	427.25	217.53	-98.79	111.45
373	134.52	1791.26	631.84	252.04	20.57	189.91
374	-294.43	1205.08	407.47	158.45	100.31	81.21
375	-451.17	958.74	-13.92	61.68	10.89	23.77
376	-223.63	777.34	398.93	19.04	-55.94	15.66
377	-492.43	773.93	674.32	40.77	66.93	57.04
378	-503.42	1029.05	434.81	13.76	27.37	77.48
379	-231.69	1288.09	495.12	-166.56	4.76	67.54
380	-379.39	754.64	535.16	-209.14	25.85	63.29
381	-283.45	635.74	623.54	-215.7	4	89.94
382	-291.02	397.22	687.74	-209.63	-7.81	79.16
383	-345.95	348.39	510.99	-250.4	-5.68	-5.46
384	-348.39	256.35	548.58	-190.22	-25.76	-30.94
385	-479.49	235.11	619.87	-51.3	-100.92	-59.14
386	-475.34	336.91	661.62	8.39	-136.66	-75.96
387	-247.56	395.51	806.88	61.13	-188.72	-49.1
388	53.71	515.14	669.43	63.39	-152.5	18.16
389	-52	460.45	507.08	39.83	-77.48	16.05
390	-297.12	401.12	573.73	18.8	-70.86	17.97
391	-302.49	491.21	1017.58	61.92	-108.15	48.61
392	71.53	885.74	737.79	69.06	-103.79	72.24
393	11.47	871.58	497.56	-16.36	-40.47	39.83
394	52.98	647.46	596.19	-24.41	8.03	40.53
395	14.65	651.86	539.31	-3.75	20.72	30.33
396	-134.03	680.66	537.84	-25.48	38.54	25.82
397	-153.08	665.77	641.6	-36.99	36.71	4.06
398	-315.67	575.68	759.77	-40.37	35.86	-33.91
399	-309.33	431.88	830.81	0.67	-5.16	-30.43
400	-215.58	505.13	787.6	24.44	-11.87	-21.24
401	-464.6	689.45	559.33	21.45	-35.31	31.13
402	-39.55	532.71	619.87	-25.3	-104.95	79.93
403	229.74	617.19	617.68	-17.64	-59.72	22.06
404	177.49	663.09	495.12	-14.28	-51.48	-7.97
405	209.96	414.06	762.94	48.34	-6.59	40.47
406	170.41	474.61	758.79	173.95	50.11	63.29
407	-71.29	845.95	590.58	225.28	75.35	12.63
408	165.53	1133.06	649.17	168.46	90.18	-31.22
409	218.75	1001.22	651.61	184.75	150.94	-79.68
410	-324.95	1091.31	166.99	194	277.44	-71.35
411	-682.86	684.33	94.48	98.33	159.36	-53.16
412	11.72	422.85	531.25	-41.66	26.82	51.15
413	-135.5	1070.31	737.55	-35.03	170.62	55.18
414	-586.67	1170.41	687.5	-145.11	159.36	-32.87
415	-517.58	690.19	896.73	-209.35	98.75	-14.37
416	-227.29	583.25	688.23	-196.69	57.43	6.62
417	-551.27	401.61	530.52	-165.31	70.89	-51.18
418	-507.57	394.04	700.2	-98.85	6.77	-4.73
419	-343.26	565.43	726.32	4.58	-46.48	12.33
420	-290.77	484.13	614.75	48.37	-27.56	64.51
421	-140.63	673.58	399.41	101.75	-58.78	166.9
422	350.83	735.6	366.21	120.73	-3.66	179.57
423	13.18	573.97	468.26	127.08	96.04	30.27
424	-79.1	676.27	368.41	92.53	71.29	-54.35
425	-173.58	599.61	623.05	59.51	60.82	-68.12
426	-318.36	802.25	490.48	-20.2	73.33	-80.32
427	-340.09	702.88	603.76	-102.75	68.18	-143.34
428	-287.11	576.42	693.12	-141.72	108.55	-192.11
429	-386.47	472.41	682.37	-120.15	136.54	-221.04
430	-474.85	542.97	563.72	-65.46	126.19	-220.7
431	-479.49	581.54	453.61	-71.84	124.76	-235.08
432	-785.64	208.74	242.92	-49.71	143.92	-248.81
433	-863.53	38.82	209.96	18.62	138.31	-199.52
434	-873.54	303.71	754.64	148.19	52.28	-48.77
435	-104.25	1071.53	443.6	246.15	-61.61	40.16
436	-198.49	1183.59	773.44	183.41	46.88	-53.74
437	-229.25	1177.49	320.31	157.81	85.94	-185.55
438	-591.06	732.42	203.61	77	78.25	-175.35
439	-504.64	496.58	480.47	49.84	53.16	-113.16
440	-942.87	556.88	388.18	98.54	83.07	-46.72
441	-905.76	842.77	572.75	93.9	27.62	1.22
442	-830.81	886.72	562.26	27.1	5.52	4.12
443	-924.07	730.47	384.28	9.58	-5.95	-10.25
444	-756.84	561.77	385.01	4.12	-104.19	-29.33
445	-628.66	799.8	221.68	21.48	-112.43	-84.66
446	-719.24	818.85	148.19	-4.15	-147.16	-134.7
447	-917.72	628.42	152.83	-28.75	-177.67	-134.28
448	-839.11	757.81	362.06	-3.54	-245.76	-82.18
449	-592.77	888.43	269.04	-9.83	-287.93	-141.36
450	-665.04	888.67	154.05	-47.09	-287.41	-257.08
451	-995.85	277.34	352.78	-137.54	-334.32	-232.39
452	-784.18	225.1	543.95	-41.93	-410.8	-68.21
453	-237.06	351.07	583.01	53.5	-444.15	-71.69
454	118.9	234.38	898.68	74.98	-388.15	-67.57
455	435.79	176.27	1110.35	68.48	-295.87	81.67
456	284.67	365.23	995.36	74.46	-138.92	134.8
457	-101.32	442.14	718.75	38.27	-18.49	119.84
458	-296.39	457.28	597.66	11.26	-46.66	139.13
459	-152.83	587.89	687.26	64.97	-76.02	165.04
460	68.36	802.98	745.85	84.53	-64.03	183.75
461	-231.93	1048.83	509.77	68.15	34.21	213.93
462	-533.69	827.88	374.02	-35.22	16.54	242.65
463	-285.16	471.68	735.84	-52.95	-130.62	271.21
464	57.13	617.43	752.2	-37.96	-123.69	276.37
465	108.4	784.67	947.75	-72.14	-48.37	287.26
466	79.1	770.75	907.23	-113.37	68.66	262.73
467	-183.11	460.21	685.55	-146.3	126.04	148.74
468	-155.03	224.85	546.88	-95.37	94.48	79.53
469	-133.79	592.77	534.42	-64.42	52.58	74.68
470	-136.47	587.65	604.74	-72.78	26.55	81.88
471	-40.28	530.27	690.19	-56.49	34.12	95.43
472	-19.29	640.87	749.51	-8.67	25.97	74.98
473	135.25	572.27	890.38	-29.69	46.17	101.65
474	70.31	509.03	860.11	2.62	61.4	56.92
475	-153.56	281.49	706.79	14.43	83.01	40.41
476	-107.67	184.33	684.57	60.82	45.75	45.56
477	146.97	689.7	848.63	131.99	51.85	95.03
478	-126.46	817.38	785.16	183.81	87.49	78.89
479	-220.95	682.86	295.17	49.38	33.57	81.51
480	-56.4	509.77	559.08	-1.01	11.63	101.5
481	315.43	371.58	831.05	-33.45	20.45	111.63
482	319.34	503.17	884.52	21.79	109.34	84.99
483	-246.83	673.58	762.7	53.41	178.1	9.06
484	-312.99	857.67	533.69	-26.52	140.47	-50.75
485	-446.78	654.54	521.48	-56.12	124.57	-71.66
486	-209.23	528.81	480.47	-45.78	77.3	-70.92
487	4.64	684.08	580.32	-41.66	79.07	-41.29
488	-190.43	588.62	684.81	-89.48	89.87	-50.6
489	-298.1	458.25	799.56	-86.09	76.45	-21.45
490	-188.23	472.9	702.15	-74.95	65.28	-16.54
491	-318.85	335.21	711.43	-41.05	79.86	-5.8
492	-435.06	300.29	785.64	3.45	83.19	10.47
493	-487.55	414.55	723.88	38.94	37.48	45.78
494	-394.53	462.16	721.68	32.44	29.27	84.05
495	-162.11	628.66	736.33	16.54	-46.97	96.31
496	-42.48	532.47	782.23	29.91	-31.89	73.76
497	-52.25	512.94	692.87	30.7	0.31	-26.67
498	-311.04	392.58	702.15	11.38	16.6	-83.77
499	-414.79	479.25	645.02	33.78	13.92	-82.49
500	-504.39	708.98	529.54	104.49	-25.45	-109.74
501	-562.26	707.76	694.82	96.47	-90.09	-106.63
502	-281.98	668.21	803.71	84.66	-94.12	-52.09
503	-271.97	741.94	624.02	38.33	-29.08	9.43
504	-361.08	621.34	612.3	5.34	-8.45	8.97
505	-268.07	524.41	510.99	-43.46	-9.25	-83.59
506	-240.72	286.13	595.21	-46.6	-1.74	-101.38
507	-315.19	308.11	677.49	20.94	-47.42	-110.93
508	-231.45	601.81	768.07	70.13	-89.84	-79.74
509	-150.88	784.18	573	66.38	-64.88	-65.89
510	-332.03	709.23	456.3	54.35	-45.96	-88.23
511	-359.62	642.58	529.54	68.88	-112.03	-81.39
512	-240.72	466.06	618.41	93.44	-103.97	7.35
513	-136.96	552.25	563.48	101.32	-99.85	5.22
514	-272.95	692.14	547.85	77.85	-107.88	-1.65
515	-110.84	574.71	581.54	46.02	-119.84	35.61
516	-11.47	678.22	669.43	11.02	-79.22	49.35
517	-20.51	700.68	721.44	-18.4	-55.48	37.69
518	-10.5	614.75	809.81	-18.4	-46.75	49.59
519	-74.95	597.17	709.23	-26.76	18.4	114.41
520	-89.84	788.57	555.18	-52.58	25.24	126.65
521	-165.04	723.63	385.01	-117.28	-34.7	126.56
522	-16.6	658.45	504.15	-135.53	-71.44	166.78
523	272.95	469.48	750	-94.67	-33.6	175.17
524	333.5	786.87	727.29	1.56	-2.9	139.86
525	322.02	813.96	877.93	12.39	9.98	81.79
526	326.9	759.03	904.54	10.86	80.11	61.65
527	430.66	725.1	969.73	19.65	199.89	9.37
528	113.28	606.69	936.52	17.79	258.03	-30.09
529	-415.53	545.9	542.24	93.99	263.55	-100.19
530	-489.26	699.46	394.29	84.38	223.63	-85.27
531	-695.56	603.27	452.64	39.83	167.48	-111.69
532	-743.65	591.06	357.42	4.58	43.98	-128.11
533	-524.41	613.28	427.25	-0.09	40.28	-54.63
534	-506.1	598.63	310.06	-17.06	10.74	-46.69
535	-549.07	599.61	420.9	-51.48	-83.77	-27.62
536	-222.17	688.23	394.29	-78.74	-166.72	56.61
537	-91.06	621.83	453.13	-88.47	-176.67	95.43
538	-52.25	487.79	598.88	-75.99	-185.82	107.36
539	-106.2	509.28	816.41	-32.41	-202.76	132.84
540	48.83	569.82	630.62	49.29	-231.9	130.22
541	408.69	414.06	564.45	102.2	-189.18	115.84
542	261.72	570.56	396.24	177.06	-86.91	118.96
543	173.58	549.8	178.96	138.37	-91.64	111.79
544	449.22	415.53	786.87	175.14	-2.08	74.25
545	258.06	838.87	901.61	192.29	39.95	-17.94
546	175.29	1080.57	641.85	150.91	162.6	-51.73
547	-261.23	948.49	763.43	38.51	148.53	-73.7
548	-402.34	451.42	793.21	25.88	120.85	-95.28
549	-351.81	290.53	750.73	100.04	102.02	-73.03
550	-212.65	713.13	154.3	115.66	81.36	-41.11
551	-697.75	597.17	376.71	19.01	19.9	-147.92
552	-588.38	692.14	558.35	7.39	-278.56	-125.52
553	563.48	812.26	802.73	-52.61	-282.71	128.36
554	423.58	518.55	674.07	-86.98	-74.07	-47.45
555	30.76	365.23	661.13	-106.6	22.95	-86.18
556	-215.33	433.35	583.98	-81.05	-57.74	-37.66
557	-87.65	794.43	812.5	-102.63	-67.38	28.32
558	80.32	874.02	874.27	-101.96	-41.41	8.61
559	-34.42	440.92	784.18	-32.14	-13.95	-44.92
560	103.76	531.01	598.63	-5.65	-14.1	-40.44
561	280.27	601.56	632.32	-5.71	5.83	-26.18
562	96.19	568.12	621.34	14.53	64.03	-31.83
563	22.95	618.9	639.4	8	109.01	-6.04
564	-90.09	544.43	686.28	-19.53	169.77	26.61
565	-295.65	411.87	743.16	-39.37	176.64	45.93
566	-162.84	550.54	490.23	-35.86	141.02	25.91
567	-172.85	608.4	385.99	-32.53	50.75	-11.17
568	-100.1	691.89	388.67	-62.41	1.8	14.25
569	-68.6	585.69	443.36	-79.04	-21.24	48.16
570	-129.39	725.83	749.27	-27.1	16.57	46.2
571	-408.45	829.83	531.74	19.07	49.38	46.26
572	254.64	547.85	783.2	52.37	8.82	54.26
573	652.83	833.01	470.7	138.28	100.86	-9.12
574	250.24	844.48	385.74	136.87	168.24	-34.67
575	-191.16	924.56	556.4	56.55	209.84	-92.71
576	-575.2	832.03	517.09	68.66	188.39	-103.94
577	-574.95	839.6	376.71	75.38	109.68	-55.33
578	-444.82	778.56	318.6	31.43	7.11	-28.29
579	-359.38	714.6	437.74	13.92	-52.67	-8.03
580	-81.3	701.42	706.54	22.19	-20.17	5.68
581	-261.47	758.54	514.65	35.1	66.83	7.69
582	-565.43	833.01	325.44	32.44	40.68	10.93
583	-623.29	744.38	385.01	-1.56	-65.28	27.22
584	-336.18	707.28	542.72	13.67	-109.16	35.74
585	-198.24	606.45	551.27	-13.12	-100.13	54.78
586	-306.64	549.56	616.21	-59.33	-90.03	-13.7
587	223.14	512.7	910.64	-35.28	-158.69	23.8
588	549.07	647.46	837.65	-38.12	-57.68	12.76
589	93.26	580.81	851.07	-55.63	11.93	-28.44
590	-212.16	737.55	803.47	-147.03	59.72	-57.89
591	-147.71	400.39	762.7	-171.66	56.21	-78.52
592	-281.98	510.99	494.63	-108.58	66.93	-77.7
593	-306.15	489.5	568.12	-76.78	79.28	-30.21
594	-483.4	578.61	633.3	-65.4	88.99	-27.68
595	-519.53	605.71	659.67	-82.28	45.47	-38.67
596	-159.42	545.41	714.6	-54.23	-36.74	-82.37
597	-47.12	510.74	701.66	-60.85	-32.35	-121.49
598	-65.43	480.47	733.4	-29.45	-10.59	-81.24
599	-156.01	458.5	715.58	-3.33	21.33	-40.1
600	-239.01	484.86	728.52	82.31	51.3	-3.42
601	-398.68	543.7	725.59	124.3	61.07	-12.21
602	-310.3	612.06	686.52	95.43	57.62	-13.55
603	-327.15	698.73	654.3	60.7	64.33	-25.76
604	-526.12	739.99	620.36	35.89	75.35	-14.56
605	-109.86	621.58	682.62	50.35	10.01	-74.86
606	90.33	676.76	556.64	77.09	62.01	-71.66
607	-366.94	723.88	355.47	45.93	157.26	-44.71
608	-517.33	603.52	361.33	12.82	67.2	-24.32
609	-418.95	558.59	461.43	0.92	27.13	-4.3
610	-320.31	386.47	583.25	-22.67	-3.23	35.31
611	-610.11	387.45	196.78	-2.96	25.42	-3.02
612	-785.4	469.48	-36.62	8.91	-54.29	-151.37
613	-897.22	606.93	357.42	34.36	-64.15	-128.39
614	-1049.07	1854	1163.33	11.96	-43.21	-26.43
615	-370.85	572.75	768.8	-34.03	-70.07	123.11
616	-427.49	700.2	448.49	19.07	-42.57	250.49
617	-468.51	726.32	246.34	1.71	-107.15	221.56
618	-532.71	652.34	316.41	-61.65	-197.05	168.67
619	-114.26	780.76	395.02	-96.65	-261.72	159.94
620	475.34	583.5	576.9	-132.63	-197.75	144.35
621	346.44	500	852.29	-100.71	-81.82	102.66
622	-34.42	545.41	979.74	-6.77	-39.31	100.43
623	-390.63	531.98	758.3	61.34	-49.84	121.34
624	-202.15	702.64	442.87	46.78	-110.75	144.78
625	-38.82	606.2	389.65	-19.2	-115.36	125.03
626	-72.75	570.07	142.33	-82.92	-113.01	49.41
627	-211.18	779.05	807.86	-128.51	-179.84	147.28
628	-181.88	685.55	541.5	-96.92	-216.4	67.38
629	369.14	495.36	570.56	-112.98	-188.96	148.19
630	869.14	789.79	490.48	-188.48	-45.47	135.99
631	376.46	353.27	632.32	-294.22	18.62	19.38
632	420.9	207.03	1730.71	-288.48	-109.1	-111.36
633	248.29	373.29	923.83	-17.64	23.41	-140.9
634	-52.25	669.92	880.62	-72.81	79.53	-220.49
635	-143.8	308.59	931.4	-172.39	88.38	-180.02
636	-72.27	149.41	859.86	-70.16	89.69	-94.6
637	-160.4	31.74	901.37	27.13	97.87	-70.83
638	-304.69	287.11	652.34	270.05	218.96	-41.41
639	-270.75	519.04	575.2	57.59	93.57	-21.97
640	-392.82	281.49	731.2	-57.34	6.07	32.44
641	-160.64	355.71	644.04	-57.98	-128.45	95.89
642	122.31	269.53	754.88	-48.16	-143.04	115.45
643	354.49	345.21	672.36	-37.41	-111.08	135.25
644	263.43	243.16	673.58	0.49	-146.18	95.46
645	549.8	234.62	654.79	54.14	-126.95	81.73
646	514.89	295.65	657.96	79.77	-75.62	65.67
647	572.27	301.27	1034.67	151	28.2	59.72
648	420.65	885.99	928.22	204.1	97.69	6.41
649	107.42	971.44	811.77	146.09	192.05	-125.52
650	-253.66	579.59	700.44	32.2	195.53	-123.93
651	-158.2	222.41	822.75	-25.57	153.23	-51.18
652	-136.23	301.27	755.86	-27.22	173.13	16.51
653	-9.28	411.38	736.33	-25.79	183.72	51.61
654	-10.99	417.97	910.16	2.78	253.17	61.1
655	-331.05	631.1	600.1	26.76	288.33	1.56
656	-354.74	501.71	444.34	-64.36	165.86	-2.04
657	-291.02	295.65	531.49	-118.38	84.23	13.09
658	1.71	446.53	532.47	-99.61	61.1	-2.78
659	-302.98	341.31	494.63	-76.39	69.27	-20.72
660	-135.25	323.73	411.62	-63.17	-25.73	22.34
661	95.7	342.77	649.41	1.59	2.38	10.65
662	10.01	795.65	921.63	76.72	66.99	-35.46
663	-144.04	665.53	915.28	149.51	71.23	-64.85
664	41.75	683.59	947.75	167.39	104.95	-38.02
665	-254.39	552	493.65	194.15	159.61	-85.21
666	-413.57	470.7	336.67	113.86	143.1	-111.3
667	-492.68	465.58	299.07	95.86	97.78	-143.28
668	-804.69	462.16	478.76	130.46	57.68	-138.24
669	-608.15	556.64	573.24	178.31	-45.32	-77.33
670	-260.99	798.1	826.9	101.72	-48.19	-91.19
671	-286.87	601.07	754.15	-12.24	36.01	-132.35
672	-425.05	525.88	741.94	-63.48	49.01	-115.81
673	-501.22	507.32	664.06	-41.32	29.88	-91.58
674	-437.26	571.53	611.08	21.7	2.93	-68.85
675	-403.81	549.56	436.77	48.1	2.59	-71.35
676	-701.9	538.09	359.86	41.47	26.92	-113.62
677	-775.63	561.04	403.32	12.88	-48.37	-137.57
678	-516.36	1198.49	1292.97	-9.03	-53.53	-102.63
679	-387.94	705.57	789.55	51.27	-75.78	59.2
680	-272.95	586.67	682.37	-22.16	-91.34	32.68
681	-169.43	469.48	587.89	-24.96	-81.51	-16.51
682	-283.2	503.91	575.2	-64.82	-61.43	-49.96
683	-267.58	436.77	644.04	-67.54	-7.81	-61.58
684	-478.52	390.63	455.32	-44.49	21.64	-75.93
685	-920.65	508.06	492.92	6.29	-44.56	-50.9
686	-300.05	788.57	584.23	-1.19	-133.42	19.99
687	-241.94	750.73	541.75	-99.79	4	-49.35
688	-899.41	282.23	644.04	-105.5	-1.71	-93.26
689	-419.68	765.63	770.26	49.29	-209.53	32.96
690	141.6	829.1	781.98	6.5	-193.21	133.3
691	-25.63	588.38	711.67	-29.02	-84.35	76.14
692	-48.1	578.13	717.53	-37.23	-73.39	51.57
693	17.33	523.68	648.44	-39.46	-90.61	54.14
694	49.8	471.68	686.28	-44.16	-44.62	106.96
695	-134.03	462.16	727.05	-18.37	45.26	172.97
696	-83.5	677.98	725.34	41.81	38.7	66.59
697	-201.17	605.47	638.67	42.82	67.05	-13.73
698	-391.6	469.48	469.48	-10.13	44.16	-14.01
699	-62.5	272.46	907.96	-72.81	48.07	-20.26
700	-231.2	466.31	915.04	-40.53	138.4	-51.88
701	-345.21	453.86	977.29	-26.28	155.88	-53.59
702	-615.72	574.46	594.73	-51.3	107.09	-14.22
703	-477.78	482.18	356.2	-58.75	55.39	10.74
704	-160.4	345.21	541.99	-86.06	-16.33	54.99
705	-172.12	415.53	613.77	-54.96	-3.36	96.07
706	-85.21	475.34	777.1	-7.45	-24.69	126.01
707	256.84	465.33	937.5	52.19	70.19	77.3
708	22.95	583.01	910.64	62.26	135.5	53.86
709	-319.58	787.35	727.29	34.73	199.04	28.5
710	-582.28	523.19	603.52	-51.3	139.16	-49.29
711	-623.05	347.17	694.58	-63.23	21.45	-91.52
712	-390.87	446.04	656.01	3.63	27.4	-58.59
713	-468.75	740.97	477.54	-1.62	37.66	-73.49
714	-598.39	509.77	658.2	-0.27	50.05	-96.83
715	-590.09	506.59	723.88	37.23	42.24	-44.01
716	-712.4	590.58	655.27	87.86	-10.68	-13.61
717	-477.78	439.94	691.89	69.37	-29.88	15.11
718	-384.03	597.9	708.5	38.7	-36.41	2.2
719	-278.56	688.48	470.7	-6.2	-51.7	-77.67
720	-461.67	128.17	656.25	-85.78	-75.04	-107.03
721	-583.98	176.27	816.65	-24.29	-132.35	-105.56
722	-721.68	479.49	818.36	56.37	-96.22	-43.95
723	-505.62	574.22	500.49	166.02	-55.51	-57.25
724	-903.08	639.65	354.49	130.58	-96.65	-117.25
725	-458.25	470.7	426.76	7.75	-218.93	-27.83
726	-406.98	526.61	574.71	-57.95	-229.61	25.36
727	-390.63	365.23	761.72	-91.49	-333.8	88.29
728	146.24	585.21	915.77	-110.69	-350.25	200.84
729	514.16	535.89	789.06	-58.96	-248.78	208.59
730	297.12	681.88	603.52	-11.47	-98.42	94.67
731	170.41	610.11	614.75	-63.81	-62.71	88.2
732	192.63	531.49	676.76	-106.54	-36.38	67.57
733	303.47	611.33	837.4	-66.5	46.69	32.38
734	-151.86	530.76	799.32	-51.97	92.59	6.47
735	-309.33	426.27	891.11	-37.51	79.1	25.73
736	-306.4	367.68	856.93	-41.9	44.1	-11.41
737	-300.54	248.05	889.16	-19.71	66.38	-14.4
738	-727.54	174.8	979.25	38.24	9.12	-38.57
739	-88.62	853.76	940.19	94.18	-116.09	-60.52
740	-227.29	497.31	533.2	34.82	-4.52	-109.13
741	-433.59	490.97	550.78	84.96	7.63	-165.41
742	-322.02	550.29	729.98	52.98	-77.33	-72.94
743	21.48	463.62	844.48	29.3	-57.43	-13.06
744	18.8	537.11	661.38	56.55	21.18	10.5
745	3.91	262.45	615.48	35.77	45.07	6.2
746	-92.77	309.33	685.3	38.97	24.69	25.09
747	-159.18	308.84	752.69	46.72	17.82	33.66
748	-192.14	399.41	729.98	48.07	32.1	45.47
749	-350.59	472.9	645.75	39.86	29.51	71.2
750	-250.49	739.99	457.76	42.76	-21.51	111.69
751	-169.68	747.31	413.33	-17.52	-105.16	169.31
752	27.83	543.95	456.05	-80.75	-134.19	191.35
753	229.49	399.66	719.24	-114.84	-145.08	150.76
754	437.26	204.83	880.62	-72.54	-140.81	157.41
755	624.02	302	821.04	37.11	-59.14	167.11
756	556.64	530.27	907.23	63.45	58.04	107.42
757	330.57	543.7	793.7	16.85	137.18	9.95
758	171.14	521.73	1006.84	-22.09	138.89	-27.89
759	-48.34	779.3	924.56	50.35	213.35	-103.27
760	-316.65	496.34	868.16	41.08	248.87	-175.72
761	-514.16	390.63	683.84	45.81	245.15	-109.04
762	-654.79	593.51	748.05	93.41	213.53	-111.08
763	-602.54	496.09	598.14	104.64	106.6	-117.77
764	-287.6	394.04	490.72	47.39	52.92	-95.7
765	92.04	451.17	863.28	-20.11	23.59	-40.34
766	146.97	743.65	914.55	67.81	95.21	-119.26
767	-460.94	390.63	336.67	127.41	102.78	-194.46
768	-794.92	389.4	206.05	119.9	56.82	-97.32
769	-722.66	533.69	286.13	140.84	4.91	-56.24
770	-686.28	760.5	90.33	93.69	-29.51	-61.71
771	-573.97	623.78	396.24	-5.83	-139.1	-15.59
772	-285.4	606.45	650.88	-120.97	-245.33	47.15
773	7.81	489.01	904.05	-173.37	-291.69	67.35
774	182.86	548.58	1159.67	-91.95	-183.75	13.06
775	253.66	493.9	858.4	-87.46	-114.84	-18.65
776	70.31	518.55	732.91	-94.18	-5.34	-41.93
777	-424.32	212.89	632.57	-106.69	94.02	-26.18
778	-597.41	373.29	903.81	-21.64	36.59	-27.19
779	-486.82	727.05	1063.72	98.6	-45.93	48.58
780	83.98	956.54	910.4	109.25	-45.75	50.2
781	177.98	656.49	895.26	111.11	18.28	2.56
782	97.66	865.97	709.23	166.2	99.85	-12.63
783	-185.79	894.29	629.39	82.15	204.71	-8.18
784	-377.2	830.32	657.23	21.67	220.46	-86.36
785	-310.3	164.31	398.93	44.07	225.07	-52.8
786	-448.73	476.32	405.27	3.54	152.5	-27.25
787	-584.23	390.87	663.33	-90.27	109.44	1.92
788	-337.89	399.9	780.03	-106.32	43.95	12.18
789	-214.6	328.86	832.28	-91.67	53.99	-12.63
790	-265.38	600.59	799.32	-47.18	52.25	-29.94
791	-170.17	628.42	480.47	1.74	88.81	-21.7
792	-548.58	485.11	490.97	-13.37	104.77	-19.74
793	-812.74	496.58	379.15	9.09	95.34	51.33
794	-859.62	623.78	408.45	-18.25	-11.75	82.15
795	-528.08	455.32	685.06	-35.71	-51.21	77.79
796	-234.38	444.09	878.66	-2.14	-65.67	50.6
797	-194.58	717.29	778.08	41.11	-4.94	47.3
798	-264.89	660.64	744.87	29.51	27.22	22.67
799	-487.3	795.41	705.81	21.21	15.29	7.54
800	-410.64	802.25	741.46	-55.24	0.92	-25.73
801	-434.33	284.42	835.94	-104.98	-9.58	-99.27
802	-308.59	360.35	812.26	-74.13	12.15	-73
803	-261.47	368.16	750.73	-32.71	21.33	-13.82
804	-229.74	530.27	444.09	-13.21	35.77	57.92
805	-133.06	365.48	782.47	-81.7	59.14	149.99
806	-178.71	535.4	944.58	-97.2	65.16	133.54
807	-220.21	571.29	866.94	-4.06	110.5	55.94
808	-356.93	620.36	696.53	141.97	123.5	-36.8
809	-426.03	453.13	190.92	121.15	37.23	-69.55
810	-398.44	352.78	815.92	-27.04	39.61	-7.17
811	-573.49	439.7	487.55	40.68	21.3	-12.18
812	-764.4	448	545.17	51.15	77.58	-2.41
813	-1035.64	426.51	343.26	115.63	33.23	2.38
814	-692.87	538.09	258.3	93.51	-22.09	35.98
815	-342.04	712.16	571.78	85.66	-70.65	38.51
816	-381.35	629.15	590.58	55.85	-64.88	62.56
817	-451.66	762.7	527.59	17.18	-64.45	73.03
818	-425.05	762.45	558.35	-18.34	-106.75	43.37
819	-96.92	649.9	634.77	-15.35	-93.93	41.05
820	-280.03	551.76	807.37	-27.47	-51.39	36.62
821	-406.98	587.65	842.29	-0.82	-60.36	110.35
822	-178.71	551.27	857.91	-6.07	-95.61	169.37
823	34.42	420.17	900.39	12.12	-69	107.82
824	330.08	538.09	980.96	41.11	-4.33	96.25
825	-235.11	697.02	527.34	83.13	81.36	100.56
826	-395.02	494.38	426.51	78.34	25.42	29.21
827	-440.43	598.63	475.34	94.42	18.22	16.69
828	-358.64	674.8	494.14	37.2	26.73	18.59
829	-405.52	702.39	733.64	-2.08	40.01	21.55
830	-375.73	683.59	799.32	-42.51	33.33	20.39
831	-79.35	572.27	763.18	-24.63	22.74	50.93
832	-16.36	557.37	736.57	7.2	38.15	40.71
833	35.4	575.68	576.42	13.67	65.98	20.39
834	-321.78	736.33	301.27	27.62	151.58	-45.5
835	-734.86	685.55	349.12	-71.32	154.36	-138.95
836	-922.12	574.22	579.83	-108.09	74.71	-186.86
837	-848.88	528.08	705.08	-63.93	-50.81	-200.01
838	-630.13	500.24	879.88	-23.22	-70.77	-174.07
839	-335.45	461.18	814.7	50.87	-84.78	-163.36
840	-366.21	538.82	664.55	16.2	-79.07	-115.36
841	-151.37	335.21	736.57	-18.98	-86.09	-75.29
842	-96.92	385.99	596.92	29.33	-4.18	-77.09
843	-271	471.68	456.54	56.43	67.87	-114.78
844	-719.97	584.96	397.71	44.1	59.05	-106.57
845	-658.94	613.77	404.05	4.7	-1.59	-92.35
846	-674.32	570.56	652.83	-39.03	-9.92	-110.93
847	-610.11	801.51	933.11	3.91	-71.32	-56.09
848	-413.09	1114.26	994.87	12.05	-44.71	4.06
849	-544.92	594.73	783.94	24.63	10.47	24.26
850	-923.34	425.05	521.48	68.08	1.5	55.82
851	-345.21	519.78	534.67	107.45	-113.4	88.56
852	-73.97	587.89	491.21	82.43	-54.35	86.4
853	-59.81	566.65	341.06	76.93	-10.13	82.18
854	-59.08	501.46	645.02	71.69	20.39	116.18
855	-93.99	483.89	635.99	31.71	63.05	157.68
856	-106.45	645.75	575.2	-60.55	153.78	209.17
857	-334.72	617.68	486.82	-122.1	148.41	185.79
858	-412.11	350.34	553.22	-138.7	96.04	196.96
859	-552.25	449.22	264.16	-96.13	76.75	234.56
860	-570.31	617.68	261.72	-98.21	8.45	253.91
861	57.62	760.5	803.47	-184.23	-100.77	261.57
862	116.46	998.78	1076.9	44.86	-37.6	44.59
863	-42.24	1172.12	1050.29	91.52	53.04	-14.56
864	-145.02	806.15	638.18	50.75	45.75	-11.23
865	-111.33	792.72	691.16	-20.26	89.26	-7.08
866	-280.76	694.34	697.75	-51.39	172.09	-100.1
867	-462.4	706.3	613.77	-84.69	175.17	-170.9
868	-486.82	559.33	647.46	-105.47	184.05	-160.06
869	-519.04	228.27	821.53	33.75	188.72	-197.75
870	-720.7	506.1	575.44	56.58	165.92	-191.62
871	-700.68	549.07	500.73	77.55	119.05	-110.84
872	-759.28	535.16	550.54	125.27	96.04	-88.26
873	-851.56	644.78	514.65	186.98	51.15	-122.74
874	-907.47	611.33	313.48	36.38	-60.33	-32.68
875	-598.63	608.64	498.05	-13.95	-125.7	28.14
876	-366.94	638.92	584.96	-20.78	-91.34	26.92
877	-416.26	553.22	500	-66.22	-75.13	20.66
878	-190.19	454.1	551.76	-136.69	-62.56	15.17
879	-309.33	330.08	703.61	-149.2	-45.44	-21.12
880	-442.14	413.09	807.37	-78.98	-54.05	-0.55
881	-525.15	343.26	813.72	-49.56	-53.41	51.21
882	-513.67	379.88	699.46	1.59	-34.48	176.24
883	-128.91	446.53	776.37	55.27	-20.17	189.24
884	-254.64	455.81	575.68	116.88	45.81	110.26
885	-347.9	482.91	533.45	105.93	49.87	96.01
886	-285.4	628.91	491.94	72.72	50.14	101.47
887	-376.71	669.43	787.35	0.52	-28.81	69.98
888	-642.09	999.27	633.79	78	25.09	-17.73
889	-960.21	694.09	467.77	10.25	-38.39	-102.87
890	-699.22	520.26	499.51	12.6	-106.32	-113.86
891	-282.96	648.19	423.83	32.75	-47	-140.26
892	-764.16	707.52	442.63	79.04	-27.56	-196.75
893	-955.81	665.53	330.81	122.5	-111.21	-178.99
894	-451.9	908.69	330.81	104.92	-170.04	-108.83
895	-535.89	270.51	308.84	47.36	-14.53	-174.44
896	-846.68	979.74	715.82	58.78	-165.44	-16.85
897	-345.95	1177.98	779.79	-10.19	-223.72	195.25
898	28.56	653.08	696.53	14.43	-246.12	153.29
899	428.96	814.7	789.06	23.01	-149.32	130.65
900	-142.58	881.35	580.57	57.13	-32.47	55.91
901	-261.23	729.25	352.29	-24.48	-13.95	18.77
902	-400.63	542.97	590.33	-88.65	-9.09	67.99
903	-302.73	548.1	622.8	-97.69	-22.92	82.7
904	-465.33	446.78	775.88	-103.33	-8.97	133.76
905	-495.85	456.3	573.49	-86.27	-12.51	192.05
906	-226.81	334.96	578.37	-88.78	-35.74	189.79
907	-102.54	342.04	522.95	-29.72	-54.5	102.39
908	116.46	339.6	438.96	-27.56	-58.96	34.64
909	114.75	489.01	646	-42.05	-121.92	23.35
910	311.77	936.77	1131.59	-6.65	-53.5	4.15
911	-472.9	747.56	725.1	13.18	169.65	-32.75
912	-994.63	736.33	697.51	62.5	-22.4	-80.32
913	-469.73	855.47	531.01	48.83	-78.7	-26.61
914	26.12	651.86	369.14	-0.06	3.94	-59.51
915	-483.4	717.53	690.92	-36.71	-22.98	-171.36
916	-312.01	815.92	788.09	-55.97	-88.26	-29.42
917	-317.87	740.48	863.53	-59.6	-44.49	-42.27
918	-287.11	556.15	848.14	48.77	22.77	-55.66
919	-83.98	277.1	501.22	105.62	7.02	-36.19
920	-243.16	293.46	524.9	-57.5	-68.73	34.09
921	67.87	355.22	739.99	-63.35	-128.2	107.12
922	209.23	507.32	795.41	-4.36	-69.95	54.44
923	68.85	643.8	758.54	26.06	-35.58	25.79
924	101.32	657.47	560.06	-22.8	50.57	9.25
925	-188.72	637.7	430.18	-27.44	66.65	-7.2
926	55.66	560.06	508.3	34.85	37.69	29.85
927	3.66	421.88	691.65	165.19	86.67	28.44
928	-290.77	925.54	585.69	165.34	117.37	52.7
929	-636.47	870.12	706.79	121.92	108.37	61.34
930	-96.68	852.29	617.68	88.87	35.61	13.7
931	44.19	706.54	702.39	2.93	64.97	-71.41
932	-78.61	458.74	690.67	-30.12	74.83	-81.73
933	-177.73	419.19	722.66	-48.34	115.91	-48.16
934	-356.45	647.46	695.07	-17	164.86	-61.61
935	-638.92	543.46	653.81	-64.15	197.42	-73.09
936	-655.03	675.78	604.98	-89.69	138.58	-57.16
937	-575.68	540.28	563.48	-106.45	125.52	-34.97
938	-578.13	615.72	656.01	-98.11	90.12	-53.53
939	-447.27	599.85	670.9	-7.39	64.24	-114.07
940	-461.43	723.39	368.9	-21.94	9.77	-139.34
941	-635.01	373.54	463.87	-99.58	-22.46	-127.9
942	-670.65	352.05	404.79	-92.25	-90.21	26.06
943	-315.67	266.36	564.45	-57.53	-145.84	70.56
944	-70.56	384.28	516.6	-11.41	-217.1	95.25
945	294.19	594.73	1081.79	14.34	-98.36	76.2
946	-114.5	739.26	936.04	93.23	25.27	28.02
947	-190.67	734.38	888.67	61.8	18.4	120.97
948	-204.59	679.2	849.12	56.79	35.16	147.46
949	-321.29	585.45	679.2	46.84	22.37	97.38
950	-296.14	553.71	772.22	71.41	42.51	83.74
951	-306.88	608.89	713.62	114.53	-0.34	51.85
952	-301.51	580.32	663.57	61.74	54.11	13.85
953	-382.57	450.2	567.38	79.99	70.5	-25.54
954	-537.84	452.39	300.05	123.93	123.6	-81.82
955	-781.74	618.9	190.43	103.7	160.31	-153.41
956	-1208.01	814.21	246.09	89.23	-12.48	-205.35
957	-1050.78	812.01	291.02	48.71	-207.82	-151.7
958	-408.45	672.36	268.31	34.3	-200.56	-106.41
959	-414.06	528.32	189.94	1.1	-138	-101.38
960	-759.77	1497.31	961.18	17.64	-245.24	-33.33
961	-29.54	1271.73	396	-72.42	-325.96	175.29
962	47.85	539.55	485.84	-200.13	-287.87	88.13
963	211.91	386.72	703.86	-173.61	-244.08	45.53
964	141.6	344.73	767.58	-127.17	-112.18	60.91
965	-150.39	728.03	705.08	-100.19	-85.36	33.63
966	-183.59	653.81	476.32	-112.34	-129.97	72.72
967	-291.99	148.93	565.67	-82.7	-145.87	177.8
968	169.68	295.41	662.84	18.77	-170.68	200.29
969	302.25	590.09	722.9	75.59	-66.19	165.31
970	126.46	602.54	675.05	95.95	-43.73	104.28
971	93.99	568.85	732.67	85.88	-38.91	114.14
972	156.49	418.7	799.8	53.77	-16.3	118.13
973	249.02	557.86	628.42	45.56	9.7	62.56
974	45.41	755.37	637.45	-15.14	81.33	78.12
975	309.57	989.5	681.88	-152.56	12.6	42.57
976	314.45	868.65	1109.62	-159.03	49.93	-41.11
977	-151.86	652.83	743.16	-69.64	134.52	-120.51
978	-77.64	608.64	573.73	-19.62	102.48	-156.28
979	-159.91	629.39	532.23	12.54	107.36	-178.99
980	-98.88	569.58	640.87	-32.29	81.76	-186.83
981	-104.25	569.09	714.36	-80.87	151.4	-171.6
982	-403.81	562.26	721.44	-41.5	134.43	-162.57
983	-123.05	531.25	266.36	73.64	6.77	-152.47
984	-384.52	583.98	514.65	-7.39	52.8	-143.16
985	-549.32	511.96	814.7	48	-6.65	-193.66
986	-402.59	548.1	729.74	47.09	-80.78	-161.53
987	-181.64	360.84	558.59	57.43	-152.34	-132.2
988	-101.81	195.56	726.32	76.08	-107.33	-56.64
989	-229	364.5	750.49	139.37	-57.59	43.49
990	-62.99	428.71	704.83	111.97	-81.02	133.18
991	175.05	350.83	801.27	67.63	-58.56	168.82
992	272.46	520.02	681.88	58.2	-20.14	193.02
993	224.85	723.14	472.9	30.98	13.58	178.16
994	412.84	308.59	905.52	-81.73	-47.39	166.78
995	202.88	989.99	1010.5	149.57	202.39	168.7
996	-212.16	1163.33	563.23	147.61	237.58	-36.83
997	-539.55	805.42	378.17	11.84	189.06	-83.53
998	-522.22	747.56	362.55	-37.81	115.14	-107.33
999	-426.03	475.1	537.6	-50.81	92.41	-122.8
1000	-411.62	544.19	517.82	-7.54	113.07	-156.68
1001	-353.03	568.6	646	-13.64	86.06	-144.07
1002	-412.84	523.19	652.83	14.8	69.89	-118.84
1003	-330.08	648.93	626.22	42.18	47.91	-45.17
1004	-284.42	726.32	687.74	55.39	77.94	40.47
1005	-262.94	767.33	683.84	60.3	95.7	39.28
1006	-475.59	788.82	451.42	44.53	90.27	7.69
1007	-710.21	614.5	325.2	-55.27	30.4	1.74
1008	-630.13	442.14	435.55	-80.23	-78.74	30.36
1009	-353.03	319.09	559.08	-49.99	-102.02	35.19
1010	2.44	635.01	667.72	9.8	-81.91	55.82
1011	-157.71	512.7	792.97	48.19	33.2	45.38
1012	-317.87	546.63	736.08	80.41	90.18	34.09
1013	-559.81	565.43	668.95	80.66	65.12	32.96
1014	-534.67	797.36	517.58	61.68	12.91	58.65
1015	-164.31	643.55	659.18	22.13	-30.61	99.49
1016	116.21	711.18	733.64	33.02	41.69	179.5
1017	17.58	794.68	632.32	3.72	121.12	107.82
1018	-145.75	636.47	501.95	-80.51	114.29	51.88
1019	-79.35	540.77	742.92	-76.05	100.68	33.42
1020	-375	684.08	562.01	5.16	133.67	-52.31
1021	-677.98	739.26	378.42	1.43	90.55	-65.34
1022	-666.26	720.21	341.06	-7.57	39.61	-71.41
1023	-806.4	657.71	285.4	-14.8	10.16	-69.92
1024	-364.99	688.72	392.09	-23.86	-57.92	-62.87
1025	-444.34	628.91	655.03	14.71	-26.31	-59.11
1026	-301.03	574.46	683.59	80.87	-22.55	-40.5
1027	-258.79	480.22	804.69	109.95	26.4	3.81
1028	-517.09	772.46	525.15	101.59	22.55	7.54
1029	-401.12	748.78	584.47	80.72	-25.51	58.53
1030	-323.73	913.57	510.01	7.23	-51.09	83.28
1031	-39.31	786.62	647.71	-84.38	-1.22	77.79
1032	-134.77	777.83	664.31	-100.37	18.86	-3.78
1033	-164.79	612.06	562.01	-103.85	11.35	-16.66
1034	-248.05	486.82	401.86	-99.82	-2.84	-21.15
1035	-216.06	799.32	303.22	-73.36	-12.24	-30.85
1036	-425.05	767.82	376.22	-40.83	18.04	-37.63
1037	-780.03	444.09	546.63	64.24	-58.87	8.03
1038	-364.75	760.01	677.73	93.51	-71.04	34.52
1039	-177.98	882.57	815.19	65.95	-28.26	-25.51
1040	-470.7	665.77	793.46	9.74	-44.83	-61.58
1041	-335.21	654.79	764.65	-42.42	-113.77	-3.45
1042	-31.98	526.37	759.52	-45.14	-124.76	0.12
1043	-83.98	511.96	618.41	-9.37	-61.8	3.66
1044	-249.51	532.47	538.33	3.23	-3.2	-47.52
1045	-482.42	503.91	526.86	33.78	21.76	-108.15
1046	-759.52	785.64	393.8	10.68	-74.95	-111.08
1047	-413.09	632.81	546.63	-17.88	-93.08	-131.13
1048	-524.41	736.57	451.9	-11.2	-82.92	-147.52
1049	-503.66	421.63	631.1	-20.26	-93.26	-121.31
1050	-471.68	579.1	615.72	17.58	-108.43	-86.98
1051	-400.63	530.27	631.35	11.47	-86.43	-100.19
1052	-592.77	558.11	579.59	23.13	-62.13	-78.61
1053	-312.74	855.47	780.76	23.77	-107.12	23.5
1054	-227.78	751.95	895.51	-1.04	-87.25	84.26
1055	-45.17	580.57	575.2	-7.48	-82.86	121.4
1056	-68.6	629.15	494.14	-2.66	-98.6	126.13
1057	178.71	554.2	548.58	-8.64	-116.82	118.07
1058	361.57	360.11	741.21	3.94	-85.54	102.66
1059	-58.11	845.46	185.3	104.16	13.46	100.37
1060	-240.72	647.22	326.66	79.38	11.9	184.88
1061	-307.62	637.45	257.32	78	8.97	130.16
1062	167.24	659.91	839.84	73.09	12.33	120.27
1063	357.18	770.02	918.21	40.77	122.13	29.45
1064	28.56	849.85	823.73	15.63	249.97	-73.15
1065	-472.17	700.2	681.88	-39.28	288.15	-99.67
1066	-639.65	705.32	529.54	-80.02	209.78	-113.77
1067	-571.29	544.92	606.2	-115.54	133.67	-104.03
1068	-412.35	572.51	602.05	-131.23	123.17	-94.15
1069	-530.76	544.43	539.55	-146.55	113.19	-34.12
1070	-435.55	507.08	577.64	-139.83	56.43	9.09
1071	-400.63	477.05	556.15	-128.39	34.48	10.19
1072	-422.12	352.54	636.23	-84.32	-12.97	29.08
1073	-108.15	473.39	677.25	-33.94	-34.7	42.3
1074	-77.39	601.32	773.19	-28.32	-4.12	39.55
1075	-206.54	589.36	634.77	22.55	43.85	-24.54
1076	-622.07	512.7	578.61	48.16	75.35	25.18
1077	-734.62	628.91	574.71	55.97	31.95	78.28
1078	-629.15	876.46	506.35	32.29	16.78	76.6
1079	-390.63	649.9	733.15	-17.12	-6.01	10.41
1080	-386.72	705.57	731.2	-4.03	-6.04	-34.52
1081	-371.34	519.53	784.18	10.47	-48.83	-32.75
1082	-417.48	500	687.5	70.34	-55.57	-38.02
1083	-296.14	606.2	545.9	67.5	-57.4	-67.44
1084	-447.27	469.48	487.06	44.46	-32.14	-156.4
1085	-852.78	447.75	370.12	67.9	-49.59	-223.11
1086	-1073.49	717.04	310.55	158.26	-172.97	-141.85
1087	-702.88	791.26	440.67	173.71	-215.52	20.72
1088	-155.76	1026.37	457.52	94.21	-173.65	28.38
1089	-588.13	607.18	581.79	-0.27	-120.7	-8.42
1090	13.18	828.37	839.11	37.93	-320.04	74.68
1091	-114.26	889.16	519.04	23.25	-213.56	166.35
1092	181.4	454.35	569.34	-67.69	-159.24	122.96
1093	249.76	420.9	465.09	-67.78	-70.86	68.33
1094	224.12	541.26	529.05	-65.09	-57.98	21.27
1095	311.77	716.55	778.08	-97.14	-24.57	12.7
1096	-22.71	805.18	783.45	-148.16	66.59	46.97
1097	-399.41	595.46	825.93	-153.32	58.11	27.86
1098	-402.83	383.3	861.57	-132.35	52.28	8.85
1099	-193.12	285.4	699.95	-94.39	93.87	-17.67
1100	-452.39	666.26	728.03	28.44	1.16	-105.62
1101	121.83	614.99	510.74	-82.37	-27.5	-33.6
1102	-343.02	406.98	706.05	-65.95	53.44	-101.41
1103	-488.77	639.65	875.24	24.69	-35.16	-36.32
1104	-174.8	785.4	901.86	19.1	-57.95	7.81
1105	-235.6	574.71	826.17	18.4	18.01	-21.82
1106	-172.85	508.06	723.88	25.42	34.21	-46.78
1107	-264.16	560.06	655.76	29.6	3.14	-52.76
1108	-284.91	580.32	593.02	-75.41	-36.9	6.01
1109	-180.18	277.59	658.45	-120.67	-54.69	49.93
1110	4.64	283.94	592.77	-93.72	-14.95	166.63
1111	315.67	482.67	771.24	-66.74	74.28	120.7
1112	-211.91	298.1	868.65	3.23	189.88	-7.08
1113	-425.05	367.92	747.56	47	190.03	-21.55
1114	-452.15	549.32	615.23	68.6	147.89	27.62
1115	-335.94	711.67	416.99	52.76	85.36	17.49
1116	-349.61	482.18	513.43	33.51	46.48	24.57
1117	-239.75	458.01	533.69	38.42	-20.05	88.29
1118	138.43	355.47	747.56	36.99	-13.95	120.82
1119	-53.22	441.89	631.35	21.42	-3.11	130.58
1120	-129.88	960.45	958.5	36.16	71.26	129.09
1121	-333.74	966.31	781.25	36.41	102.87	11.11
1122	-223.88	804.93	752.44	-26.34	79.77	-26.12
1123	-164.31	407.23	766.11	-45.47	103.12	-28.69
1124	-511.23	460.94	716.31	-21.82	93.9	-26.61
1125	-574.95	516.36	713.62	-24.44	66.47	-10.53
1126	-506.84	339.6	672.12	-10.1	23.59	-36.53
1127	-497.8	324.71	620.61	115.97	-15.32	-40.44
1128	-462.89	260.99	408.2	250.27	-54.14	-67.05
1129	-141.11	966.55	-75.44	286.01	-61.28	-118.23
1130	-482.42	1439.45	208.25	156.98	-57.5	-122.47
1131	-363.04	766.36	872.56	-120.06	-133.21	11.81
1132	-285.64	695.8	614.26	-4.27	29.88	31.92
1133	-458.5	504.15	540.28	0.03	59.42	1.92
1134	-944.09	422.85	543.7	-32.17	-14.86	71.66
1135	-156.74	558.59	809.57	-70.98	-179.57	113.95
1136	33.2	633.79	842.04	-86.15	-170.99	37.57
1137	45.9	747.07	878.17	-152.31	-141.11	-60.82
1138	-71.78	563.96	894.78	-202.03	-104.8	-98.05
1139	41.02	350.34	748.05	-166.93	-95.18	-81.18
1140	4.39	462.65	648.68	-85.36	-76.51	-56.24
1141	52.73	572.02	596.44	-9.37	-39.98	-49.22
1142	-103.03	455.81	699.22	-21.12	13.89	-31.43
1143	-165.04	487.06	617.19	50.69	50.23	19.9
1144	-348.39	493.41	550.78	73.46	29.63	28.11
1145	-257.32	758.3	588.87	26.49	24.93	95.12
1146	-181.15	681.15	624.51	-12.18	10.38	115.63
1147	-30.52	675.29	367.43	-63.84	31.04	101.32
1148	36.13	469.73	527.1	-125.37	40.95	36.68
1149	-73.97	203.61	994.38	-104.95	52.22	27.59
1150	-316.65	440.67	1068.85	-64.61	66.96	73.09
1151	-246.09	556.88	887.45	-34.21	60.58	110.99
1152	-293.46	420.65	635.74	-11.57	142.52	130.98
1153	-506.1	312.74	665.04	102.39	2.81	-23.1
1154	-384.03	587.4	916.02	147.58	-121.61	-49.59
1155	141.11	839.84	757.81	161.13	-67.2	-7.29
1156	176.27	681.88	113.77	170.96	30	-133.7
1157	-451.9	607.91	777.1	-35.71	18.52	-197.05
1158	-282.96	542.72	607.42	6.71	17.91	-55.3
1159	-297.36	513.18	640.63	25.79	28.93	-88.1
1160	-262.7	579.35	150.39	37.66	50.38	-148.71
1161	-555.66	130.37	621.83	-28.2	41.53	-191.25
1162	-316.41	842.53	608.15	-3.45	25.21	-51.24
1163	-93.75	1327.64	138.67	-183.75	-11.47	-45.23
1164	-107.42	359.62	1267.82	-169.68	-21.42	14.31
1165	314.7	445.56	1565.43	-54.84	53.89	24.29
1166	-214.11	633.54	248.78	275.82	257.45	-52.58
1167	-810.06	411.62	363.53	78.77	162.6	-55.94
1168	-446.78	354.49	778.32	-2.26	54.38	13.12
1169	-357.42	473.63	869.14	-6.01	63.78	24.69
1170	-464.11	424.8	765.14	-4.64	46.02	51.03
1171	-779.05	477.29	543.46	-29.24	28.05	84.32
1172	-552.25	697.02	585.69	-83.89	-24.96	29.33
1173	-296.88	517.82	843.51	-170.9	-31.92	27.07
1174	-172.61	415.04	870.12	-138.28	25.63	71.11
1175	-201.42	232.18	666.02	-85.14	57.34	63.35
1176	-376.22	280.76	678.47	45.53	61.61	12.51
1177	-431.4	510.99	679.93	90.24	83.53	78.12
1178	-376.22	838.13	669.92	62.81	75.47	163.6
1179	-381.1	908.2	641.11	30.21	38.88	132.11
1180	-479.49	728.27	750.98	28.05	37.2	110.2
1181	-346.68	522.46	818.12	50.14	16.88	63.23
1182	-198.24	164.06	870.12	81.05	54.2	31.46
1183	-164.31	443.36	462.65	176.94	97.69	-1.25
1184	-243.41	443.12	193.85	163.7	155.21	-57.37
1185	-736.82	401.86	-73.73	135.1	174.65	-123.47
1186	-1373.78	534.42	66.16	144.04	-44.83	-236.97
1187	-846.92	1125.24	629.39	83.77	-210.02	-124.85
1188	-127.69	1195.8	723.14	-12.15	-163.33	71.01
1189	-188.23	745.61	1023.68	-100.8	-151.82	-7.42
