# Supplementary material for: Complexes of vertebrate TMC1/2 and CIB2/3 proteins form hair-cell mechanotransduction cation channels
Source: eLife. 2025 Jan 8;12:RP89719. doi: 10.7554/eLife.89719 (PMC11709434; doi:10.7554/eLife.89719)
Supplement: Figure 3—source data 1. [file elife-89719-fig3-data1.zip › Figure 3H/het/6-4-T2.txt]

-655.03	628.91	671.63	-133.30	-275.02	-80.87	8
-36.87	117.43	859.38	-161.38	-234.83	300.35	10
6.35	277.10	726.32	-2.93	-73.30	334.69	11
228.03	760.50	631.59	12.70	2.29	261.44	8
288.33	560.79	726.56	-24.54	152.13	7.29	8
-462.16	767.58	493.65	68.36	-12.36	11.17	8
32.71	567.38	750.49	31.59	-130.68	92.62	10
47.12	453.61	800.05	51.18	-88.56	106.66	9
164.55	578.61	804.93	78.43	-65.64	86.00	10
152.59	750.49	778.81	29.48	-15.56	75.65	8
-28.56	429.44	834.72	-27.31	47.58	91.40	8
-78.86	438.72	793.70	-7.69	58.01	105.53	11
154.79	453.61	528.08	-18.16	70.43	116.88	8
218.02	856.20	515.63	76.57	94.88	28.99	8
415.28	979.98	362.06	56.46	99.37	-58.50	10
592.04	761.96	442.63	8.24	176.64	-103.49	8
205.81	559.33	476.56	-50.66	252.56	-136.08	9
-640.38	324.46	720.21	-78.28	218.87	-164.86	10
-1162.35	207.03	1048.58	-36.96	148.47	-85.48	8
-747.31	487.30	678.71	41.47	16.27	6.29	10
28.81	630.13	647.46	55.08	-6.71	42.18	8
-55.18	807.13	402.83	25.27	43.00	21.33	9
-621.58	537.84	563.23	-5.46	37.17	31.01	10
-767.82	522.22	622.56	-19.78	-69.58	73.36	8
72.75	521.00	702.15	20.36	-119.42	70.62	8
-71.53	648.68	724.61	48.10	-48.52	44.04	10
-121.34	681.64	599.61	28.69	-39.28	80.57	9
-264.65	448.00	889.16	37.45	-50.32	86.21	8
187.99	579.59	755.13	81.51	-59.20	50.81	10
422.61	676.76	694.82	87.52	-33.51	-15.08	8
-51.27	698.49	595.46	78.95	39.00	-78.03	10
-146.00	566.89	655.76	77.36	86.61	-91.25	9
-91.31	590.82	824.22	106.93	71.66	-72.75	8
92.77	786.38	752.44	166.99	-6.71	-41.69	10
187.26	797.85	282.71	237.76	107.76	24.90	8
-90.58	818.85	96.68	141.88	204.74	-78.12	9
-269.53	753.42	112.30	-29.39	101.65	-131.23	10
-388.92	690.19	315.19	-61.00	83.34	-138.73	8
-789.31	546.88	719.24	-109.25	88.38	-112.03	10
-666.99	806.64	446.29	-57.95	30.09	-93.02	8
-32.23	666.50	666.50	-166.38	-1.83	-104.40	9
-401.37	477.05	856.20	-249.05	90.64	-216.40	8
-599.85	202.88	813.96	-216.86	46.17	-232.33	8
-1049.32	374.76	106.93	-72.48	-49.71	-132.48	10
-683.35	656.49	699.95	-145.66	-196.20	51.61	8
-260.74	422.61	788.57	-86.30	-183.65	39.70	11
-219.97	236.57	510.99	8.64	-160.98	115.60	8
-38.33	567.87	500.49	60.46	-144.17	186.77	10
-119.63	853.76	799.80	5.49	-87.49	114.47	8
-357.67	112.06	927.98	51.91	-62.29	1.25	8
-387.70	660.64	605.96	169.92	-104.40	17.61	11
148.93	875.00	748.29	45.01	-181.40	65.92	8
125.49	143.31	992.19	18.98	-27.56	227.23	10
285.40	1171.39	1146.48	224.21	-65.55	174.19	8
23.68	1212.65	-268.80	201.45	24.17	124.91	11
-817.87	708.98	644.04	218.90	-110.38	67.66	8
440.92	1245.61	314.94	240.45	-228.85	194.89	10
536.62	821.78	510.99	-68.51	138.12	99.00	8
-291.50	662.84	558.59	30.98	178.31	-123.05	10
-311.28	843.26	85.69	-3.17	3.63	-135.16	9
200.93	609.62	332.28	-84.35	-62.32	-93.96	8
106.93	321.53	432.62	-133.30	-117.61	-14.47	10
416.75	542.24	552.98	-92.47	-127.62	36.35	8
335.69	516.11	492.19	-86.64	5.95	-21.85	11
117.19	491.70	516.60	-27.71	148.96	-125.64	8
-148.19	822.75	490.72	16.85	208.04	-215.55	8
-441.89	986.33	269.78	51.82	247.71	-267.79	10
-585.94	421.63	545.90	-55.27	182.22	-240.78	8
-218.26	47.61	927.98	-26.64	13.89	-9.37	11
-68.60	1843.75	802.49	62.47	-4.58	130.13	8
-905.03	1116.94	742.19	-165.01	-54.81	37.48	10
169.19	323.97	911.62	-154.27	-121.43	160.68	8
71.53	567.14	374.76	24.26	52.58	33.11	10
-518.80	580.32	443.60	-65.19	20.63	-102.36	9
-69.09	718.75	466.06	-96.34	86.30	-138.43	8
-122.56	780.76	408.20	-149.54	235.93	-191.04	10
-677.98	506.84	661.13	-145.87	141.97	-186.31	8
-843.75	169.43	1199.95	-101.96	57.89	-172.18	10
-495.36	100.83	1131.84	37.54	-42.54	-66.13	9
-541.99	404.30	536.38	61.83	-15.17	-34.15	10
-1025.88	404.05	437.26	38.60	-77.55	-70.19	8
-969.48	420.41	534.18	73.88	-200.07	-32.93	10
-854.49	449.46	609.86	153.53	-324.89	56.09	9
-376.95	545.90	565.43	176.97	-367.55	118.29	10
510.50	618.90	500.00	192.90	-320.50	215.97	8
783.94	681.64	410.40	172.67	-94.33	143.43	10
113.53	743.90	571.78	106.32	72.72	54.75	8
-137.45	737.30	754.88	168.76	-23.13	52.25	11
-136.72	767.33	531.49	170.68	-33.05	98.82	8
-154.79	935.06	436.28	111.94	-25.24	119.42	8
15.14	797.85	669.43	116.30	-56.24	122.38	10
1.46	851.81	331.79	152.89	2.47	62.26	8
-315.19	755.37	660.64	26.21	46.42	69.40	9
-164.31	759.52	768.07	190.89	-0.73	34.58	10
-113.77	948.97	300.29	237.95	33.78	11.38	8
-554.44	1231.93	534.91	195.10	-20.08	-6.87	10
-52.98	993.65	587.40	37.93	-152.71	35.89	9
471.44	789.79	492.43	-46.57	-87.19	30.64	8
397.22	747.56	260.74	-112.00	-21.15	74.07	10
422.36	693.36	429.20	-144.01	-52.89	153.38	8
668.46	819.58	452.39	-136.93	-5.25	229.83	10
327.15	668.95	310.55	-223.82	105.90	118.96	9
-248.29	401.37	-16.11	-169.40	124.97	-172.64	10
83.98	614.50	148.19	-51.70	-45.87	-304.81	8
94.73	887.45	485.11	-200.20	175.51	-270.05	10
-274.66	517.58	778.08	-227.26	231.17	-248.26	8
-669.19	775.63	850.59	-138.24	138.92	-178.68	11
-248.78	407.47	833.01	-124.94	17.21	-128.60	8
-477.78	614.99	696.53	-93.99	23.53	-120.00	10
-512.21	454.35	502.44	-124.27	-58.47	-50.69	8
-603.27	433.59	508.06	-209.01	-16.94	-19.38	11
-836.18	271.24	858.15	-155.91	-118.07	60.49	8
-566.41	604.00	906.74	-88.04	-188.84	124.08	10
24.41	593.02	785.16	-88.35	-201.51	182.71	8
382.08	159.91	713.13	-83.71	-93.57	174.93	10
-1.22	595.46	357.91	161.56	72.33	-5.65	9
-354.25	801.27	430.18	229.03	29.91	-23.32	8
-212.40	836.67	768.31	203.49	-46.97	-0.82	10
271.00	549.56	884.03	101.32	-75.26	18.89	8
368.41	610.60	658.69	119.02	-30.46	41.23	8
375.98	1008.06	344.73	182.80	-40.74	93.38	11
368.90	786.38	262.45	-14.47	-47.64	152.74	8
601.81	522.22	362.55	-152.40	50.63	50.26	10
-41.02	384.77	333.25	-120.54	81.45	-39.61	8
121.83	497.31	564.45	-37.72	-58.69	-47.36	11
408.20	1430.91	932.86	-85.60	88.96	-109.47	8
-499.76	282.47	779.30	-177.37	243.19	-204.22	8
-544.92	424.56	828.37	-65.83	206.97	-167.24	10
-725.83	588.13	616.21	-51.82	68.66	-74.89	8
-457.28	458.98	622.31	-91.58	18.62	-39.58	11
-440.19	220.46	833.50	-141.20	-1.31	25.79	8
-271.24	505.86	699.46	-128.27	8.06	60.61	10
-458.01	327.15	850.34	-166.81	-11.75	57.22	8
-327.15	314.21	896.73	-135.01	-63.84	63.63	8
-500.49	383.79	776.37	-137.30	-88.53	77.88	11
-170.65	162.60	907.47	-137.97	-152.34	173.55	8
248.54	613.04	747.07	-49.99	-114.59	244.63	10
260.25	489.50	813.72	-105.19	-46.33	204.28	8
175.54	382.81	783.69	-83.01	18.92	152.10	10
20.02	417.48	757.32	-61.10	9.00	118.84	9
93.75	322.51	689.94	-58.50	-16.57	99.24	10
-80.32	224.85	687.74	23.53	-15.32	112.12	8
3.42	300.78	759.52	102.72	-41.90	132.17	8
128.91	420.41	750.49	113.80	-40.86	126.34	11
372.07	423.58	789.06	106.38	50.93	102.20	8
198.24	440.43	801.76	136.17	83.04	80.44	8
-11.47	746.83	845.21	162.29	107.30	65.25	10
-218.26	493.90	734.62	111.30	102.60	33.72	8
-374.51	616.70	713.13	158.26	66.01	37.60	11
-395.02	688.23	543.21	126.34	-2.32	42.21	8
-103.76	815.67	201.42	88.87	-50.51	-8.15	8
-30.03	524.41	909.67	127.84	-71.08	-46.20	10
137.94	693.12	712.40	115.17	-62.87	10.59	8
208.74	260.74	828.61	44.19	-5.10	76.29	11
-24.17	496.83	491.46	48.89	-22.28	42.05	8
-107.18	774.66	457.28	0.70	-116.18	96.92	8
730.22	499.76	801.27	-129.09	-164.76	164.15	8
436.04	274.90	688.48	-104.34	-58.56	102.57	10
449.46	418.46	631.59	-86.27	-56.79	42.66	11
660.40	359.62	854.25	-61.28	36.77	13.06	8
321.78	570.80	699.95	-29.08	110.02	-10.83	8
41.50	578.61	744.38	-20.08	189.45	-76.87	10
-71.53	554.93	697.02	-100.25	209.47	-89.51	9
218.26	500.49	796.63	-147.98	239.04	-99.82	8
4.64	406.74	754.39	-160.28	328.52	-144.23	10
-725.34	389.16	765.14	-174.26	183.56	-76.60	8
-463.38	509.03	764.16	-215.21	143.13	-33.29	10
-285.64	-34.18	767.33	-204.35	81.12	-63.32	9
-257.08	-78.37	872.56	-45.47	24.02	-62.96	10
190.92	415.28	987.55	67.69	-16.33	-7.60	8
101.81	568.60	940.19	19.20	51.45	-19.62	8
-119.38	369.14	714.60	-9.64	48.16	-35.37	10
-70.07	325.93	853.27	-5.74	22.25	-41.50	9
-218.51	519.29	709.72	2.17	91.22	-77.67	8
-503.91	536.13	634.03	-24.87	73.85	-29.75	10
-791.75	210.45	849.85	-5.10	41.41	14.95	8
-734.86	619.38	451.42	53.47	-45.96	60.58	8
-320.31	178.22	705.08	27.92	-121.12	54.41	11
114.50	245.61	686.04	115.39	-120.88	-28.99	8
76.17	384.52	768.07	139.65	-102.54	7.69	10
89.36	720.95	788.82	121.52	-78.28	56.73	8
-97.41	629.64	832.28	40.28	-30.98	108.03	9
10.50	580.57	548.34	20.60	-37.78	82.40	10
598.14	354.98	894.53	53.71	-36.07	-61.80	8
687.74	383.54	984.13	92.47	63.57	-156.74	8
231.93	183.35	926.76	72.20	125.40	-122.31	10
-60.06	206.05	598.88	42.57	151.43	-33.87	9
-253.17	248.29	518.80	28.84	141.82	-25.97	10
-257.08	503.66	877.44	67.29	133.33	-47.85	8
-204.10	662.11	943.36	42.72	163.27	-55.39	8
-792.24	819.34	849.61	7.26	172.64	-17.09	10
-668.95	797.12	677.49	-37.02	59.23	13.49	9
-495.12	296.63	580.08	-85.02	-3.11	-33.94	10
136.23	-111.08	813.23	-32.23	-48.37	-95.31	8
44.19	21.48	745.36	36.59	47.61	-81.21	8
-372.80	318.12	595.95	35.37	54.87	-3.81	10
-446.29	500.24	712.16	28.05	66.22	103.61	9
-497.56	731.45	888.92	95.76	51.64	43.21	8
-348.14	728.52	926.03	127.69	26.49	41.53	10
-196.78	729.00	735.60	124.76	37.72	56.98	8
-176.03	274.90	705.08	114.04	53.92	37.69	8
-411.62	884.28	869.63	200.16	21.00	-12.02	11
295.90	410.64	961.91	194.73	-54.53	-35.03	8
210.94	1260.25	391.36	330.99	209.53	37.05	10
-538.33	1217.04	-503.42	162.14	302.31	17.46	8
-994.14	962.40	-297.85	-58.41	42.14	49.90	11
-326.66	623.29	516.85	-112.88	-62.56	51.09	8
-58.59	526.12	960.45	-102.39	20.48	87.37	10
-875.98	632.08	659.67	-34.27	142.40	125.58	8
-339.11	641.85	535.16	-17.61	28.90	128.60	8
-74.46	573.97	680.18	-1.68	-5.46	97.26	11
159.42	759.03	628.66	14.37	15.59	77.55	8
-122.31	811.04	530.27	-16.63	69.00	36.22	8
-156.49	722.17	550.54	-51.57	59.33	17.79	10
-28.32	602.78	595.46	-61.10	49.04	31.46	8
-53.96	432.86	693.85	-59.66	65.06	24.17	9
-176.76	187.74	924.07	-26.52	82.52	-14.89	10
-531.49	464.60	968.75	32.47	120.39	-75.41	8
-448.24	568.36	848.39	65.52	165.37	-140.87	8
-460.45	482.18	765.87	66.41	252.44	-296.36	11
-1404.79	320.56	535.16	103.94	86.06	-293.12	8
-1371.34	619.38	234.38	97.44	-65.06	-237.79	10
-727.54	520.75	457.52	44.46	-225.68	-194.95	8
-581.54	361.08	521.97	26.06	-215.70	-177.55	10
-575.68	352.54	349.61	9.06	-163.54	-175.69	9
-917.97	360.11	550.29	35.74	-220.58	-140.14	10
-615.23	609.13	609.38	114.23	-303.74	60.49	8
-83.98	995.36	649.41	71.38	-243.87	127.93	10
-57.37	1013.92	663.57	29.82	-173.98	125.12	8
-177.00	688.96	644.53	2.17	-135.28	66.93	11
-367.19	535.16	598.39	-9.74	-106.45	77.15	8
-339.36	498.78	511.23	23.47	-70.95	42.66	10
-532.23	532.71	520.75	28.14	-76.29	25.48	8
-474.61	579.35	409.67	24.81	-121.34	38.33	9
-220.70	601.32	344.73	-16.05	-152.37	100.80	10
-56.40	634.28	385.50	-7.29	-124.63	90.42	8
-74.46	634.03	374.27	-29.11	-53.68	93.99	10
-150.63	578.37	465.82	-72.57	45.20	128.72	8
-395.02	839.84	669.92	-54.50	-6.65	129.91	9
298.34	809.57	669.92	-88.84	-106.69	163.82	10
96.19	803.22	749.51	-107.33	20.45	110.50	8
27.83	664.79	732.42	7.45	41.66	32.62	10
-73.97	624.76	610.60	19.07	16.02	24.48	8
-40.53	602.29	566.65	-16.39	-8.82	33.84	9
259.52	750.98	732.42	-18.71	20.32	13.18	8
-27.34	721.92	733.89	-17.91	81.60	-10.25	10
-118.65	619.87	759.03	-36.01	26.34	31.13	8
102.54	343.51	993.41	-45.29	34.97	70.13	8
107.91	429.20	1064.45	21.97	119.57	126.28	11
105.22	312.74	666.26	221.74	173.68	22.55	8
-343.26	588.38	221.19	218.14	248.66	7.57	10
-113.28	616.46	572.02	165.34	264.19	113.59	8
123.05	943.85	400.15	82.24	392.52	92.38	11
-700.93	744.14	-183.59	-40.59	261.54	60.49	8
1.46	667.24	717.77	-143.25	76.29	197.88	8
-990.72	887.21	231.69	-37.51	173.55	47.52	10
-671.88	655.52	601.32	-74.43	77.42	108.03	8
-555.42	734.38	526.86	-86.52	48.61	136.66	11
-644.29	807.86	646.73	-76.20	19.53	113.13	8
-232.18	909.42	686.52	-55.33	-17.70	38.64	8
-132.32	826.90	634.28	-57.43	-18.46	-64.12	10
0.24	668.46	837.40	-62.38	-27.59	-96.92	8
-10.01	666.99	857.67	-63.08	-1.37	-172.88	9
-244.63	424.07	892.09	-44.98	-4.94	-177.06	10
-309.08	283.69	950.68	-54.72	-3.23	-123.47	8
-374.02	161.87	906.98	-10.22	24.32	-87.83	10
-290.28	316.16	693.85	100.74	57.74	-122.50	8
-534.18	438.96	496.58	176.85	65.31	-146.70	9
-816.89	543.70	289.79	177.55	22.64	-160.22	10
-886.96	681.15	261.23	150.79	-127.14	-180.82	8
-402.59	604.98	418.46	102.75	-216.03	-133.36	10
-136.96	618.41	474.85	46.72	-155.55	-159.00	11
-763.18	489.75	430.18	-21.36	-49.19	-206.48	8
-589.60	744.87	810.30	-0.85	-179.93	-66.44	10
-130.13	887.70	884.52	36.87	-200.90	63.96	8
-66.16	908.69	749.51	18.28	-155.79	52.22	8
-200.93	583.74	675.54	-7.93	-106.11	18.37	11
35.16	699.95	474.61	-23.19	-115.91	29.69	8
-43.21	676.03	453.37	-58.41	-67.29	20.48	8
-49.32	666.75	524.17	-44.22	-21.45	-11.60	10
-318.36	632.08	591.06	-29.36	-9.89	-22.64	8
-476.56	659.42	638.18	8.39	18.77	-21.51	9
-600.34	631.84	596.92	12.91	-6.90	-51.21	10
-557.13	615.97	579.35	-42.24	-40.68	-52.34	8
-579.10	552.25	679.44	-60.70	-79.28	-46.84	8
-254.39	604.25	788.33	-7.93	-121.73	-46.94	10
-171.88	589.36	790.77	80.63	-82.12	-87.01	9
-194.58	378.17	538.09	82.58	-86.36	-82.98	10
-120.36	412.84	560.06	-42.79	-46.11	26.25	8
83.98	532.47	698.00	-43.46	-17.76	71.66	8
-78.61	684.33	712.16	-23.80	47.27	95.25	11
-124.27	677.98	649.17	-60.61	34.58	106.51	8
-91.06	469.24	619.87	-112.24	46.94	153.69	8
-180.18	424.80	542.48	-71.47	62.71	154.66	10
-172.36	448.00	677.73	-53.53	71.69	154.27	8
-327.64	725.83	539.79	-10.68	89.60	80.60	11
-384.77	641.60	629.15	-53.38	26.58	80.05	8
-166.26	624.27	677.98	-53.50	-33.17	138.46	8
8.79	538.33	782.23	-23.38	-2.11	114.44	10
-9.52	613.28	735.11	18.34	76.69	76.32	8
-371.58	745.36	469.73	74.13	131.62	71.69	9
-82.52	844.48	595.70	52.95	103.24	181.58	10
-77.15	844.24	516.60	19.26	124.79	176.24	8
-114.99	675.78	550.05	-1.68	128.20	122.68	10
-395.75	378.66	516.60	19.68	76.17	135.13	8
-144.53	780.52	529.05	96.65	-1.40	80.63	9
205.57	899.41	937.01	45.47	-16.45	22.00	10
-18.55	781.25	593.02	108.31	50.26	-50.87	8
17.33	799.80	475.10	86.58	47.73	-76.26	8
-198.73	711.91	480.47	62.35	40.83	-67.23	11
-212.89	695.31	669.92	46.39	59.75	-34.97	8
-627.69	727.29	518.07	41.72	90.79	1.95	8
-573.24	844.73	459.72	45.23	23.01	67.63	10
-385.50	847.41	283.20	3.36	-31.95	122.22	8
-211.67	632.32	369.63	-26.89	-47.03	154.36	9
165.53	950.44	601.32	-11.75	-51.82	81.85	10
57.62	614.01	450.68	-88.01	21.82	-8.51	8
-25.39	482.91	544.92	-133.03	71.56	-10.86	8
-172.36	230.47	795.65	-119.81	118.01	0.58	10
-467.29	88.87	63.23	-73.85	122.74	-27.40	9
-189.70	505.86	836.43	-121.43	14.86	44.04	8
345.95	830.32	2000.00	-119.05	95.83	-19.59	10
112.79	676.27	1791.99	193.45	207.15	-203.22	8
-802.73	641.11	208.25	121.70	140.38	-140.17	10
-823.49	385.01	528.81	79.01	56.88	-123.08	11
-509.03	515.14	782.47	67.26	11.20	-83.28	8
-404.05	782.71	643.55	45.84	-18.59	-102.26	8
-159.42	907.96	436.77	14.71	-46.91	-130.43	10
-191.89	762.45	526.86	-24.90	-18.71	-192.20	9
-230.96	626.46	609.13	18.22	-6.23	-215.94	10
-307.13	870.61	414.31	11.02	18.68	-231.08	8
-604.00	693.12	417.97	-31.43	34.21	-273.16	8
-910.64	325.20	538.57	-22.22	15.75	-221.92	10
-777.59	343.02	418.95	44.28	-48.28	-166.29	9
-916.75	139.40	584.47	140.90	-73.06	-89.17	10
-811.28	608.64	538.33	189.09	-59.54	-38.94	8
-711.91	543.21	818.12	63.63	-137.36	73.21	10
-23.93	776.86	455.08	133.12	-234.41	78.89	8
-44.92	726.81	258.79	29.05	-95.21	-38.70	11
16.36	926.76	559.81	52.55	-91.74	-2.41	8
58.35	832.03	593.99	56.67	2.78	-40.13	8
-520.75	775.39	525.15	26.98	111.39	-47.36	8
-869.14	708.50	613.28	24.90	52.43	-42.91	10
-731.45	546.39	713.38	10.83	-26.95	-76.72	9
-657.71	469.24	710.94	22.00	-64.00	-83.80	8
-833.50	458.98	510.25	5.77	-93.99	-36.96	10
-223.14	591.31	553.96	13.18	-135.68	60.15	8
-54.93	700.68	725.83	12.48	-38.12	49.84	11
-235.60	669.68	700.68	-84.56	42.45	91.46	8
-336.43	553.71	607.91	-154.11	37.45	136.29	8
-259.28	239.99	702.15	-165.07	18.40	133.76	10
-320.56	202.64	643.55	-115.26	42.42	89.36	8
-488.28	552.98	570.80	-43.00	15.47	74.25	11
-416.26	565.19	611.82	-13.40	-0.85	13.40	8
-400.39	537.35	614.01	4.73	3.08	-19.53	8
-463.62	601.32	654.79	17.46	5.68	-12.21	8
-315.67	714.84	584.47	26.67	-15.47	18.52	10
-364.26	646.97	718.51	-20.05	2.47	-19.93	9
-436.52	600.10	710.69	-64.76	-6.44	-77.85	8
-516.85	518.31	618.90	-57.56	-20.26	-75.56	10
-471.92	523.68	645.26	15.11	-6.01	-48.31	8
-553.96	658.45	409.91	16.20	-30.73	-88.81	8
-303.22	512.21	447.75	-55.02	-51.64	-77.79	11
-301.76	485.11	595.46	-53.31	-33.11	-46.97	8
-390.63	581.05	698.24	-22.00	-38.73	-24.14	10
-315.92	570.56	783.69	64.36	-46.26	0.15	8
-394.53	462.16	635.01	136.44	-21.79	9.37	8
-606.93	659.42	471.44	116.88	-34.06	32.29	11
-540.04	681.64	540.53	36.47	-107.97	4.58	8
-189.21	713.38	723.14	18.98	-77.85	-33.20	8
-545.41	-50.54	1054.44	10.86	-47.27	-76.63	10
59.81	367.19	427.25	217.53	-98.79	111.45	9
134.52	1791.26	631.84	252.04	20.57	189.91	10
-294.43	1205.08	407.47	158.45	100.31	81.21	8
-451.17	958.74	-13.92	61.68	10.89	23.77	10
-223.63	777.34	398.93	19.04	-55.94	15.66	8
-492.43	773.93	674.32	40.77	66.93	57.04	9
-503.42	1029.05	434.81	13.76	27.37	77.48	10
-231.69	1288.09	495.12	-166.56	4.76	67.54	8
-379.39	754.64	535.16	-209.14	25.85	63.29	10
-283.45	635.74	623.54	-215.70	4.00	89.94	8
-291.02	397.22	687.74	-209.63	-7.81	79.16	9
-345.95	348.39	510.99	-250.40	-5.68	-5.46	10
-348.39	256.35	548.58	-190.22	-25.76	-30.94	8
-479.49	235.11	619.87	-51.30	-100.92	-59.14	8
-475.34	336.91	661.62	8.39	-136.66	-75.96	11
-247.56	395.51	806.88	61.13	-188.72	-49.10	8
53.71	515.14	669.43	63.39	-152.50	18.16	10
-52.00	460.45	507.08	39.83	-77.48	16.05	8
-297.12	401.12	573.73	18.80	-70.86	17.97	8
-302.49	491.21	1017.58	61.92	-108.15	48.61	11
71.53	885.74	737.79	69.06	-103.79	72.24	8
11.47	871.58	497.56	-16.36	-40.47	39.83	10
52.98	647.46	596.19	-24.41	8.03	40.53	8
14.65	651.86	539.31	-3.75	20.72	30.33	8
-134.03	680.66	537.84	-25.48	38.54	25.82	9
-153.08	665.77	641.60	-36.99	36.71	4.06	10
-315.67	575.68	759.77	-40.37	35.86	-33.91	8
-309.33	431.88	830.81	0.67	-5.16	-30.43	8
-215.58	505.13	787.60	24.44	-11.87	-21.24	10
-464.60	689.45	559.33	21.45	-35.31	31.13	9
-39.55	532.71	619.87	-25.30	-104.95	79.93	8
229.74	617.19	617.68	-17.64	-59.72	22.06	10
177.49	663.09	495.12	-14.28	-51.48	-7.97	8
209.96	414.06	762.94	48.34	-6.59	40.47	8
170.41	474.61	758.79	173.95	50.11	63.29	11
-71.29	845.95	590.58	225.28	75.35	12.63	8
165.53	1133.06	649.17	168.46	90.18	-31.22	8
218.75	1001.22	651.61	184.75	150.94	-79.68	10
-324.95	1091.31	166.99	194.00	277.44	-71.35	9
-682.86	684.33	94.48	98.33	159.36	-53.16	10
11.72	422.85	531.25	-41.66	26.82	51.15	8
-135.50	1070.31	737.55	-35.03	170.62	55.18	10
-586.67	1170.41	687.50	-145.11	159.36	-32.87	8
-517.58	690.19	896.73	-209.35	98.75	-14.37	11
-227.29	583.25	688.23	-196.69	57.43	6.62	8
-551.27	401.61	530.52	-165.31	70.89	-51.18	10
-507.57	394.04	700.20	-98.85	6.77	-4.73	8
-343.26	565.43	726.32	4.58	-46.48	12.33	8
-290.77	484.13	614.75	48.37	-27.56	64.51	11
-140.63	673.58	399.41	101.75	-58.78	166.90	8
350.83	735.60	366.21	120.73	-3.66	179.57	8
13.18	573.97	468.26	127.08	96.04	30.27	10
-79.10	676.27	368.41	92.53	71.29	-54.35	8
-173.58	599.61	623.05	59.51	60.82	-68.12	9
-318.36	802.25	490.48	-20.20	73.33	-80.32	10
-340.09	702.88	603.76	-102.75	68.18	-143.34	8
-287.11	576.42	693.12	-141.72	108.55	-192.11	10
-386.47	472.41	682.37	-120.15	136.54	-221.04	9
-474.85	542.97	563.72	-65.46	126.19	-220.70	10
-479.49	581.54	453.61	-71.84	124.76	-235.08	8
-785.64	208.74	242.92	-49.71	143.92	-248.81	10
-863.53	38.82	209.96	18.62	138.31	-199.52	8
-873.54	303.71	754.64	148.19	52.28	-48.77	11
-104.25	1071.53	443.60	246.15	-61.61	40.16	8
-198.49	1183.59	773.44	183.41	46.88	-53.74	10
-229.25	1177.49	320.31	157.81	85.94	-185.55	8
-591.06	732.42	203.61	77.00	78.25	-175.35	11
-504.64	496.58	480.47	49.84	53.16	-113.16	8
-942.87	556.88	388.18	98.54	83.07	-46.72	10
-905.76	842.77	572.75	93.90	27.62	1.22	8
-830.81	886.72	562.26	27.10	5.52	4.12	8
-924.07	730.47	384.28	9.58	-5.95	-10.25	9
-756.84	561.77	385.01	4.12	-104.19	-29.33	10
-628.66	799.80	221.68	21.48	-112.43	-84.66	8
-719.24	818.85	148.19	-4.15	-147.16	-134.70	8
-917.72	628.42	152.83	-28.75	-177.67	-134.28	10
-839.11	757.81	362.06	-3.54	-245.76	-82.18	9
-592.77	888.43	269.04	-9.83	-287.93	-141.36	10
-665.04	888.67	154.05	-47.09	-287.41	-257.08	8
-995.85	277.34	352.78	-137.54	-334.32	-232.39	10
-784.18	225.10	543.95	-41.93	-410.80	-68.21	8
-237.06	351.07	583.01	53.50	-444.15	-71.69	11
118.90	234.38	898.68	74.98	-388.15	-67.57	8
435.79	176.27	1110.35	68.48	-295.87	81.67	10
284.67	365.23	995.36	74.46	-138.92	134.80	8
-101.32	442.14	718.75	38.27	-18.49	119.84	11
-296.39	457.28	597.66	11.26	-46.66	139.13	8
-152.83	587.89	687.26	64.97	-76.02	165.04	10
68.36	802.98	745.85	84.53	-64.03	183.75	8
-231.93	1048.83	509.77	68.15	34.21	213.93	8
-533.69	827.88	374.02	-35.22	16.54	242.65	11
-285.16	471.68	735.84	-52.95	-130.62	271.21	8
57.13	617.43	752.20	-37.96	-123.69	276.37	10
108.40	784.67	947.75	-72.14	-48.37	287.26	8
79.10	770.75	907.23	-113.37	68.66	262.73	10
-183.11	460.21	685.55	-146.30	126.04	148.74	9
-155.03	224.85	546.88	-95.37	94.48	79.53	10
-133.79	592.77	534.42	-64.42	52.58	74.68	8
-136.47	587.65	604.74	-72.78	26.55	81.88	8
-40.28	530.27	690.19	-56.49	34.12	95.43	11
-19.29	640.87	749.51	-8.67	25.97	74.98	8
135.25	572.27	890.38	-29.69	46.17	101.65	8
70.31	509.03	860.11	2.62	61.40	56.92	10
-153.56	281.49	706.79	14.43	83.01	40.41	8
-107.67	184.33	684.57	60.82	45.75	45.56	9
146.97	689.70	848.63	131.99	51.85	95.03	10
-126.46	817.38	785.16	183.81	87.49	78.89	8
-220.95	682.86	295.17	49.38	33.57	81.51	8
-56.40	509.77	559.08	-1.01	11.63	101.50	10
315.43	371.58	831.05	-33.45	20.45	111.63	9
319.34	503.17	884.52	21.79	109.34	84.99	8
-246.83	673.58	762.70	53.41	178.10	9.06	10
-312.99	857.67	533.69	-26.52	140.47	-50.75	8
-446.78	654.54	521.48	-56.12	124.57	-71.66	10
-209.23	528.81	480.47	-45.78	77.30	-70.92	9
4.64	684.08	580.32	-41.66	79.07	-41.29	8
-190.43	588.62	684.81	-89.48	89.87	-50.60	10
-298.10	458.25	799.56	-86.09	76.45	-21.45	8
-188.23	472.90	702.15	-74.95	65.28	-16.54	8
-318.85	335.21	711.43	-41.05	79.86	-5.80	11
-435.06	300.29	785.64	3.45	83.19	10.47	8
-487.55	414.55	723.88	38.94	37.48	45.78	8
-394.53	462.16	721.68	32.44	29.27	84.05	10
-162.11	628.66	736.33	16.54	-46.97	96.31	9
-42.48	532.47	782.23	29.91	-31.89	73.76	8
-52.25	512.94	692.87	30.70	0.31	-26.67	10
-311.04	392.58	702.15	11.38	16.60	-83.77	8
-414.79	479.25	645.02	33.78	13.92	-82.49	8
-504.39	708.98	529.54	104.49	-25.45	-109.74	11
-562.26	707.76	694.82	96.47	-90.09	-106.63	8
-281.98	668.21	803.71	84.66	-94.12	-52.09	10
-271.97	741.94	624.02	38.33	-29.08	9.43	8
-361.08	621.34	612.30	5.34	-8.45	8.97	8
-268.07	524.41	510.99	-43.46	-9.25	-83.59	9
-240.72	286.13	595.21	-46.60	-1.74	-101.38	10
-315.19	308.11	677.49	20.94	-47.42	-110.93	8
-231.45	601.81	768.07	70.13	-89.84	-79.74	10
-150.88	784.18	573.00	66.38	-64.88	-65.89	8
-332.03	709.23	456.30	54.35	-45.96	-88.23	9
-359.62	642.58	529.54	68.88	-112.03	-81.39	10
-240.72	466.06	618.41	93.44	-103.97	7.35	8
-136.96	552.25	563.48	101.32	-99.85	5.22	10
-272.95	692.14	547.85	77.85	-107.88	-1.65	8
-110.84	574.71	581.54	46.02	-119.84	35.61	9
-11.47	678.22	669.43	11.02	-79.22	49.35	10
-20.51	700.68	721.44	-18.40	-55.48	37.69	8
-10.50	614.75	809.81	-18.40	-46.75	49.59	8
-74.95	597.17	709.23	-26.76	18.40	114.41	11
-89.84	788.57	555.18	-52.58	25.24	126.65	8
-165.04	723.63	385.01	-117.28	-34.70	126.56	8
-16.60	658.45	504.15	-135.53	-71.44	166.78	10
272.95	469.48	750.00	-94.67	-33.60	175.17	8
333.50	786.87	727.29	1.56	-2.90	139.86	11
322.02	813.96	877.93	12.39	9.98	81.79	8
326.90	759.03	904.54	10.86	80.11	61.65	8
430.66	725.10	969.73	19.65	199.89	9.37	10
113.28	606.69	936.52	17.79	258.03	-30.09	8
-415.53	545.90	542.24	93.99	263.55	-100.19	9
-489.26	699.46	394.29	84.38	223.63	-85.27	10
-695.56	603.27	452.64	39.83	167.48	-111.69	8
-743.65	591.06	357.42	4.58	43.98	-128.11	10
-524.41	613.28	427.25	-0.09	40.28	-54.63	8
-506.10	598.63	310.06	-17.06	10.74	-46.69	9
-549.07	599.61	420.90	-51.48	-83.77	-27.62	10
-222.17	688.23	394.29	-78.74	-166.72	56.61	8
-91.06	621.83	453.13	-88.47	-176.67	95.43	10
-52.25	487.79	598.88	-75.99	-185.82	107.36	9
-106.20	509.28	816.41	-32.41	-202.76	132.84	8
48.83	569.82	630.62	49.29	-231.90	130.22	10
408.69	414.06	564.45	102.20	-189.18	115.84	8
261.72	570.56	396.24	177.06	-86.91	118.96	10
173.58	549.80	178.96	138.37	-91.64	111.79	9
449.22	415.53	786.87	175.14	-2.08	74.25	10
258.06	838.87	901.61	192.29	39.95	-17.94	8
175.29	1080.57	641.85	150.91	162.60	-51.73	10
-261.23	948.49	763.43	38.51	148.53	-73.70	8
-402.34	451.42	793.21	25.88	120.85	-95.28	9
-351.81	290.53	750.73	100.04	102.02	-73.03	10
-212.65	713.13	154.30	115.66	81.36	-41.11	8
-697.75	597.17	376.71	19.01	19.90	-147.92	10
-588.38	692.14	558.35	7.39	-278.56	-125.52	9
563.48	812.26	802.73	-52.61	-282.71	128.36	10
423.58	518.55	674.07	-86.98	-74.07	-47.45	8
30.76	365.23	661.13	-106.60	22.95	-86.18	10
-215.33	433.35	583.98	-81.05	-57.74	-37.66	8
-87.65	794.43	812.50	-102.63	-67.38	28.32	9
80.32	874.02	874.27	-101.96	-41.41	8.61	10
-34.42	440.92	784.18	-32.14	-13.95	-44.92	8
103.76	531.01	598.63	-5.65	-14.10	-40.44	8
280.27	601.56	632.32	-5.71	5.83	-26.18	10
96.19	568.12	621.34	14.53	64.03	-31.83	9
22.95	618.90	639.40	8.00	109.01	-6.04	8
-90.09	544.43	686.28	-19.53	169.77	26.61	8
-295.65	411.87	743.16	-39.37	176.64	45.93	10
-162.84	550.54	490.23	-35.86	141.02	25.91	8
-172.85	608.40	385.99	-32.53	50.75	-11.17	11
-100.10	691.89	388.67	-62.41	1.80	14.25	8
-68.60	585.69	443.36	-79.04	-21.24	48.16	8
-129.39	725.83	749.27	-27.10	16.57	46.20	10
-408.45	829.83	531.74	19.07	49.38	46.26	8
254.64	547.85	783.20	52.37	8.82	54.26	9
652.83	833.01	470.70	138.28	100.86	-9.12	10
250.24	844.48	385.74	136.87	168.24	-34.67	8
-191.16	924.56	556.40	56.55	209.84	-92.71	8
-575.20	832.03	517.09	68.66	188.39	-103.94	11
-574.95	839.60	376.71	75.38	109.68	-55.33	8
-444.82	778.56	318.60	31.43	7.11	-28.29	10
-359.38	714.60	437.74	13.92	-52.67	-8.03	8
-81.30	701.42	706.54	22.19	-20.17	5.68	8
-261.47	758.54	514.65	35.10	66.83	7.69	11
-565.43	833.01	325.44	32.44	40.68	10.93	8
-623.29	744.38	385.01	-1.56	-65.28	27.22	8
-336.18	707.28	542.72	13.67	-109.16	35.74	10
-198.24	606.45	551.27	-13.12	-100.13	54.78	8
-306.64	549.56	616.21	-59.33	-90.03	-13.70	9
223.14	512.70	910.64	-35.28	-158.69	23.80	10
549.07	647.46	837.65	-38.12	-57.68	12.76	8
93.26	580.81	851.07	-55.63	11.93	-28.44	10
-212.16	737.55	803.47	-147.03	59.72	-57.89	8
-147.71	400.39	762.70	-171.66	56.21	-78.52	9
-281.98	510.99	494.63	-108.58	66.93	-77.70	10
-306.15	489.50	568.12	-76.78	79.28	-30.21	8
-483.40	578.61	633.30	-65.40	88.99	-27.68	10
-519.53	605.71	659.67	-82.28	45.47	-38.67	9
-159.42	545.41	714.60	-54.23	-36.74	-82.37	8
-47.12	510.74	701.66	-60.85	-32.35	-121.49	10
-65.43	480.47	733.40	-29.45	-10.59	-81.24	8
-156.01	458.50	715.58	-3.33	21.33	-40.10	8
-239.01	484.86	728.52	82.31	51.30	-3.42	11
-398.68	543.70	725.59	124.30	61.07	-12.21	8
-310.30	612.06	686.52	95.43	57.62	-13.55	8
-327.15	698.73	654.30	60.70	64.33	-25.76	10
-526.12	739.99	620.36	35.89	75.35	-14.56	8
-109.86	621.58	682.62	50.35	10.01	-74.86	11
90.33	676.76	556.64	77.09	62.01	-71.66	8
-366.94	723.88	355.47	45.93	157.26	-44.71	8
-517.33	603.52	361.33	12.82	67.20	-24.32	10
-418.95	558.59	461.43	0.92	27.13	-4.30	8
-320.31	386.47	583.25	-22.67	-3.23	35.31	9
-610.11	387.45	196.78	-2.96	25.42	-3.02	10
-785.40	469.48	-36.62	8.91	-54.29	-151.37	8
-897.22	606.93	357.42	34.36	-64.15	-128.39	8
-1049.07	1854.00	1163.33	11.96	-43.21	-26.43	11
-370.85	572.75	768.80	-34.03	-70.07	123.11	8
-427.49	700.20	448.49	19.07	-42.57	250.49	10
-468.51	726.32	246.34	1.71	-107.15	221.56	8
-532.71	652.34	316.41	-61.65	-197.05	168.67	8
-114.26	780.76	395.02	-96.65	-261.72	159.94	11
475.34	583.50	576.90	-132.63	-197.75	144.35	8
346.44	500.00	852.29	-100.71	-81.82	102.66	10
-34.42	545.41	979.74	-6.77	-39.31	100.43	8
-390.63	531.98	758.30	61.34	-49.84	121.34	10
-202.15	702.64	442.87	46.78	-110.75	144.78	9
-38.82	606.20	389.65	-19.20	-115.36	125.03	10
-72.75	570.07	142.33	-82.92	-113.01	49.41	8
-211.18	779.05	807.86	-128.51	-179.84	147.28	10
-181.88	685.55	541.50	-96.92	-216.40	67.38	8
369.14	495.36	570.56	-112.98	-188.96	148.19	11
869.14	789.79	490.48	-188.48	-45.47	135.99	8
376.46	353.27	632.32	-294.22	18.62	19.38	10
420.90	207.03	1730.71	-288.48	-109.10	-111.36	8
248.29	373.29	923.83	-17.64	23.41	-140.90	11
-52.25	669.92	880.62	-72.81	79.53	-220.49	8
-143.80	308.59	931.40	-172.39	88.38	-180.02	8
-72.27	149.41	859.86	-70.16	89.69	-94.60	10
-160.40	31.74	901.37	27.13	97.87	-70.83	8
-304.69	287.11	652.34	270.05	218.96	-41.41	11
-270.75	519.04	575.20	57.59	93.57	-21.97	8
-392.82	281.49	731.20	-57.34	6.07	32.44	8
-160.64	355.71	644.04	-57.98	-128.45	95.89	10
122.31	269.53	754.88	-48.16	-143.04	115.45	8
354.49	345.21	672.36	-37.41	-111.08	135.25	11
263.43	243.16	673.58	0.49	-146.18	95.46	8
549.80	234.62	654.79	54.14	-126.95	81.73	10
514.89	295.65	657.96	79.77	-75.62	65.67	8
572.27	301.27	1034.67	151.00	28.20	59.72	9
420.65	885.99	928.22	204.10	97.69	6.41	10
107.42	971.44	811.77	146.09	192.05	-125.52	8
-253.66	579.59	700.44	32.20	195.53	-123.93	10
-158.20	222.41	822.75	-25.57	153.23	-51.18	8
-136.23	301.27	755.86	-27.22	173.13	16.51	11
-9.28	411.38	736.33	-25.79	183.72	51.61	8
-10.99	417.97	910.16	2.78	253.17	61.10	8
-331.05	631.10	600.10	26.76	288.33	1.56	10
-354.74	501.71	444.34	-64.36	165.86	-2.04	8
-291.02	295.65	531.49	-118.38	84.23	13.09	9
1.71	446.53	532.47	-99.61	61.10	-2.78	10
-302.98	341.31	494.63	-76.39	69.27	-20.72	8
-135.25	323.73	411.62	-63.17	-25.73	22.34	8
95.70	342.77	649.41	1.59	2.38	10.65	11
10.01	795.65	921.63	76.72	66.99	-35.46	8
-144.04	665.53	915.28	149.51	71.23	-64.85	8
41.75	683.59	947.75	167.39	104.95	-38.02	8
-254.39	552.00	493.65	194.15	159.61	-85.21	10
-413.57	470.70	336.67	113.86	143.10	-111.30	9
-492.68	465.58	299.07	95.86	97.78	-143.28	10
-804.69	462.16	478.76	130.46	57.68	-138.24	8
-608.15	556.64	573.24	178.31	-45.32	-77.33	10
-260.99	798.10	826.90	101.72	-48.19	-91.19	8
-286.87	601.07	754.15	-12.24	36.01	-132.35	11
-425.05	525.88	741.94	-63.48	49.01	-115.81	8
-501.22	507.32	664.06	-41.32	29.88	-91.58	10
-437.26	571.53	611.08	21.70	2.93	-68.85	8
-403.81	549.56	436.77	48.10	2.59	-71.35	8
-701.90	538.09	359.86	41.47	26.92	-113.62	11
-775.63	561.04	403.32	12.88	-48.37	-137.57	8
-516.36	1198.49	1292.97	-9.03	-53.53	-102.63	8
-387.94	705.57	789.55	51.27	-75.78	59.20	10
-272.95	586.67	682.37	-22.16	-91.34	32.68	8
-169.43	469.48	587.89	-24.96	-81.51	-16.51	11
-283.20	503.91	575.20	-64.82	-61.43	-49.96	8
-267.58	436.77	644.04	-67.54	-7.81	-61.58	8
-478.52	390.63	455.32	-44.49	21.64	-75.93	10
-920.65	508.06	492.92	6.29	-44.56	-50.90	9
-300.05	788.57	584.23	-1.19	-133.42	19.99	8
-241.94	750.73	541.75	-99.79	4.00	-49.35	10
-899.41	282.23	644.04	-105.50	-1.71	-93.26	8
-419.68	765.63	770.26	49.29	-209.53	32.96	10
141.60	829.10	781.98	6.50	-193.21	133.30	9
-25.63	588.38	711.67	-29.02	-84.35	76.14	8
-48.10	578.13	717.53	-37.23	-73.39	51.57	10
17.33	523.68	648.44	-39.46	-90.61	54.14	8
49.80	471.68	686.28	-44.16	-44.62	106.96	8
-134.03	462.16	727.05	-18.37	45.26	172.97	11
-83.50	677.98	725.34	41.81	38.70	66.59	8
-201.17	605.47	638.67	42.82	67.05	-13.73	8
-391.60	469.48	469.48	-10.13	44.16	-14.01	10
-62.50	272.46	907.96	-72.81	48.07	-20.26	8
-231.20	466.31	915.04	-40.53	138.40	-51.88	9
-345.21	453.86	977.29	-26.28	155.88	-53.59	10
-615.72	574.46	594.73	-51.30	107.09	-14.22	8
-477.78	482.18	356.20	-58.75	55.39	10.74	10
-160.40	345.21	541.99	-86.06	-16.33	54.99	9
-172.12	415.53	613.77	-54.96	-3.36	96.07	8
-85.21	475.34	777.10	-7.45	-24.69	126.01	10
256.84	465.33	937.50	52.19	70.19	77.30	8
22.95	583.01	910.64	62.26	135.50	53.86	8
-319.58	787.35	727.29	34.73	199.04	28.50	11
-582.28	523.19	603.52	-51.30	139.16	-49.29	8
-623.05	347.17	694.58	-63.23	21.45	-91.52	10
-390.87	446.04	656.01	3.63	27.40	-58.59	8
-468.75	740.97	477.54	-1.62	37.66	-73.49	8
-598.39	509.77	658.20	-0.27	50.05	-96.83	11
-590.09	506.59	723.88	37.23	42.24	-44.01	8
-712.40	590.58	655.27	87.86	-10.68	-13.61	8
-477.78	439.94	691.89	69.37	-29.88	15.11	10
-384.03	597.90	708.50	38.70	-36.41	2.20	8
-278.56	688.48	470.70	-6.20	-51.70	-77.67	9
-461.67	128.17	656.25	-85.78	-75.04	-107.03	10
-583.98	176.27	816.65	-24.29	-132.35	-105.56	8
-721.68	479.49	818.36	56.37	-96.22	-43.95	10
-505.62	574.22	500.49	166.02	-55.51	-57.25	9
-903.08	639.65	354.49	130.58	-96.65	-117.25	8
-458.25	470.70	426.76	7.75	-218.93	-27.83	10
-406.98	526.61	574.71	-57.95	-229.61	25.36	8
-390.63	365.23	761.72	-91.49	-333.80	88.29	10
146.24	585.21	915.77	-110.69	-350.25	200.84	9
514.16	535.89	789.06	-58.96	-248.78	208.59	10
297.12	681.88	603.52	-11.47	-98.42	94.67	8
170.41	610.11	614.75	-63.81	-62.71	88.20	10
192.63	531.49	676.76	-106.54	-36.38	67.57	8
303.47	611.33	837.40	-66.50	46.69	32.38	9
-151.86	530.76	799.32	-51.97	92.59	6.47	10
-309.33	426.27	891.11	-37.51	79.10	25.73	8
-306.40	367.68	856.93	-41.90	44.10	-11.41	8
-300.54	248.05	889.16	-19.71	66.38	-14.40	10
-727.54	174.80	979.25	38.24	9.12	-38.57	9
-88.62	853.76	940.19	94.18	-116.09	-60.52	8
-227.29	497.31	533.20	34.82	-4.52	-109.13	10
-433.59	490.97	550.78	84.96	7.63	-165.41	8
-322.02	550.29	729.98	52.98	-77.33	-72.94	11
21.48	463.62	844.48	29.30	-57.43	-13.06	8
18.80	537.11	661.38	56.55	21.18	10.50	8
3.91	262.45	615.48	35.77	45.07	6.20	8
-92.77	309.33	685.30	38.97	24.69	25.09	10
-159.18	308.84	752.69	46.72	17.82	33.66	9
-192.14	399.41	729.98	48.07	32.10	45.47	8
-350.59	472.90	645.75	39.86	29.51	71.20	10
-250.49	739.99	457.76	42.76	-21.51	111.69	8
-169.68	747.31	413.33	-17.52	-105.16	169.31	8
27.83	543.95	456.05	-80.75	-134.19	191.35	11
229.49	399.66	719.24	-114.84	-145.08	150.76	8
437.26	204.83	880.62	-72.54	-140.81	157.41	10
624.02	302.00	821.04	37.11	-59.14	167.11	8
556.64	530.27	907.23	63.45	58.04	107.42	10
330.57	543.70	793.70	16.85	137.18	9.95	9
171.14	521.73	1006.84	-22.09	138.89	-27.89	10
-48.34	779.30	924.56	50.35	213.35	-103.27	8
-316.65	496.34	868.16	41.08	248.87	-175.72	8
-514.16	390.63	683.84	45.81	245.15	-109.04	11
-654.79	593.51	748.05	93.41	213.53	-111.08	8
-602.54	496.09	598.14	104.64	106.60	-117.77	10
-287.60	394.04	490.72	47.39	52.92	-95.70	10
92.04	451.17	863.28	-20.11	23.59	-40.34	8
146.97	743.65	914.55	67.81	95.21	-119.26	9
-460.94	390.63	336.67	127.41	102.78	-194.46	10
-794.92	389.40	206.05	119.90	56.82	-97.32	8
-722.66	533.69	286.13	140.84	4.91	-56.24	10
-686.28	760.50	90.33	93.69	-29.51	-61.71	8
-573.97	623.78	396.24	-5.83	-139.10	-15.59	9
-285.40	606.45	650.88	-120.97	-245.33	47.15	10
7.81	489.01	904.05	-173.37	-291.69	67.35	8
182.86	548.58	1159.67	-91.95	-183.75	13.06	8
253.66	493.90	858.40	-87.46	-114.84	-18.65	11
70.31	518.55	732.91	-94.18	-5.34	-41.93	8
-424.32	212.89	632.57	-106.69	94.02	-26.18	10
-597.41	373.29	903.81	-21.64	36.59	-27.19	8
-486.82	727.05	1063.72	98.60	-45.93	48.58	8
83.98	956.54	910.40	109.25	-45.75	50.20	9
177.98	656.49	895.26	111.11	18.28	2.56	8
97.66	865.97	709.23	166.20	99.85	-12.63	10
-185.79	894.29	629.39	82.15	204.71	-8.18	8
-377.20	830.32	657.23	21.67	220.46	-86.36	8
-310.30	164.31	398.93	44.07	225.07	-52.80	11
-448.73	476.32	405.27	3.54	152.50	-27.25	8
-584.23	390.87	663.33	-90.27	109.44	1.92	8
-337.89	399.90	780.03	-106.32	43.95	12.18	10
-214.60	328.86	832.28	-91.67	53.99	-12.63	8
-265.38	600.59	799.32	-47.18	52.25	-29.94	11
-170.17	628.42	480.47	1.74	88.81	-21.70	8
-548.58	485.11	490.97	-13.37	104.77	-19.74	8
-812.74	496.58	379.15	9.09	95.34	51.33	10
-859.62	623.78	408.45	-18.25	-11.75	82.15	8
-528.08	455.32	685.06	-35.71	-51.21	77.79	9
-234.38	444.09	878.66	-2.14	-65.67	50.60	10
-194.58	717.29	778.08	41.11	-4.94	47.30	8
-264.89	660.64	744.87	29.51	27.22	22.67	8
-487.30	795.41	705.81	21.21	15.29	7.54	11
-410.64	802.25	741.46	-55.24	0.92	-25.73	8
-434.33	284.42	835.94	-104.98	-9.58	-99.27	8
-308.59	360.35	812.26	-74.13	12.15	-73.00	10
-261.47	368.16	750.73	-32.71	21.33	-13.82	8
-229.74	530.27	444.09	-13.21	35.77	57.92	9
-133.06	365.48	782.47	-81.70	59.14	149.99	10
-178.71	535.40	944.58	-97.20	65.16	133.54	8
-220.21	571.29	866.94	-4.06	110.50	55.94	10
-356.93	620.36	696.53	141.97	123.50	-36.80	8
-426.03	453.13	190.92	121.15	37.23	-69.55	11
-398.44	352.78	815.92	-27.04	39.61	-7.17	8
-573.49	439.70	487.55	40.68	21.30	-12.18	8
-764.40	448.00	545.17	51.15	77.58	-2.41	10
-1035.64	426.51	343.26	115.63	33.23	2.38	8
-692.87	538.09	258.30	93.51	-22.09	35.98	9
-342.04	712.16	571.78	85.66	-70.65	38.51	10
-381.35	629.15	590.58	55.85	-64.88	62.56	8
-451.66	762.70	527.59	17.18	-64.45	73.03	8
-425.05	762.45	558.35	-18.34	-106.75	43.37	11
-96.92	649.90	634.77	-15.35	-93.93	41.05	8
-280.03	551.76	807.37	-27.47	-51.39	36.62	10
-406.98	587.65	842.29	-0.82	-60.36	110.35	8
-178.71	551.27	857.91	-6.07	-95.61	169.37	8
34.42	420.17	900.39	12.12	-69.00	107.82	11
330.08	538.09	980.96	41.11	-4.33	96.25	8
-235.11	697.02	527.34	83.13	81.36	100.56	8
-395.02	494.38	426.51	78.34	25.42	29.21	10
-440.43	598.63	475.34	94.42	18.22	16.69	8
-358.64	674.80	494.14	37.20	26.73	18.59	9
-405.52	702.39	733.64	-2.08	40.01	21.55	10
-375.73	683.59	799.32	-42.51	33.33	20.39	8
-79.35	572.27	763.18	-24.63	22.74	50.93	8
-16.36	557.37	736.57	7.20	38.15	40.71	10
35.40	575.68	576.42	13.67	65.98	20.39	9
-321.78	736.33	301.27	27.62	151.58	-45.50	8
-734.86	685.55	349.12	-71.32	154.36	-138.95	10
-922.12	574.22	579.83	-108.09	74.71	-186.86	8
-848.88	528.08	705.08	-63.93	-50.81	-200.01	11
-630.13	500.24	879.88	-23.22	-70.77	-174.07	8
-335.45	461.18	814.70	50.87	-84.78	-163.36	10
-366.21	538.82	664.55	16.20	-79.07	-115.36	8
-151.37	335.21	736.57	-18.98	-86.09	-75.29	8
-96.92	385.99	596.92	29.33	-4.18	-77.09	11
-271.00	471.68	456.54	56.43	67.87	-114.78	8
-719.97	584.96	397.71	44.10	59.05	-106.57	10
-658.94	613.77	404.05	4.70	-1.59	-92.35	8
-674.32	570.56	652.83	-39.03	-9.92	-110.93	8
-610.11	801.51	933.11	3.91	-71.32	-56.09	11
-413.09	1114.26	994.87	12.05	-44.71	4.06	8
-544.92	594.73	783.94	24.63	10.47	24.26	8
-923.34	425.05	521.48	68.08	1.50	55.82	10
-345.21	519.78	534.67	107.45	-113.40	88.56	8
-73.97	587.89	491.21	82.43	-54.35	86.40	9
-59.81	566.65	341.06	76.93	-10.13	82.18	10
-59.08	501.46	645.02	71.69	20.39	116.18	8
-93.99	483.89	635.99	31.71	63.05	157.68	8
-106.45	645.75	575.20	-60.55	153.78	209.17	10
-334.72	617.68	486.82	-122.10	148.41	185.79	9
-412.11	350.34	553.22	-138.70	96.04	196.96	10
-552.25	449.22	264.16	-96.13	76.75	234.56	8
-570.31	617.68	261.72	-98.21	8.45	253.91	10
57.62	760.50	803.47	-184.23	-100.77	261.57	9
116.46	998.78	1076.90	44.86	-37.60	44.59	8
-42.24	1172.12	1050.29	91.52	53.04	-14.56	10
-145.02	806.15	638.18	50.75	45.75	-11.23	8
-111.33	792.72	691.16	-20.26	89.26	-7.08	10
-280.76	694.34	697.75	-51.39	172.09	-100.10	9
-462.40	706.30	613.77	-84.69	175.17	-170.90	8
-486.82	559.33	647.46	-105.47	184.05	-160.06	10
-519.04	228.27	821.53	33.75	188.72	-197.75	10
-720.70	506.10	575.44	56.58	165.92	-191.62	8
-700.68	549.07	500.73	77.55	119.05	-110.84	11
-759.28	535.16	550.54	125.27	96.04	-88.26	8
-851.56	644.78	514.65	186.98	51.15	-122.74	8
-907.47	611.33	313.48	36.38	-60.33	-32.68	10
-598.63	608.64	498.05	-13.95	-125.70	28.14	9
-366.94	638.92	584.96	-20.78	-91.34	26.92	10
-416.26	553.22	500.00	-66.22	-75.13	20.66	8
-190.19	454.10	551.76	-136.69	-62.56	15.17	10
-309.33	330.08	703.61	-149.20	-45.44	-21.12	8
-442.14	413.09	807.37	-78.98	-54.05	-0.55	9
-525.15	343.26	813.72	-49.56	-53.41	51.21	10
-513.67	379.88	699.46	1.59	-34.48	176.24	8
-128.91	446.53	776.37	55.27	-20.17	189.24	8
-254.64	455.81	575.68	116.88	45.81	110.26	10
-347.90	482.91	533.45	105.93	49.87	96.01	9
-285.40	628.91	491.94	72.72	50.14	101.47	10
-376.71	669.43	787.35	0.52	-28.81	69.98	8
-642.09	999.27	633.79	78.00	25.09	-17.73	8
-960.21	694.09	467.77	10.25	-38.39	-102.87	11
-699.22	520.26	499.51	12.60	-106.32	-113.86	8
-282.96	648.19	423.83	32.75	-47.00	-140.26	10
-764.16	707.52	442.63	79.04	-27.56	-196.75	8
-955.81	665.53	330.81	122.50	-111.21	-178.99	10
-451.90	908.69	330.81	104.92	-170.04	-108.83	9
-535.89	270.51	308.84	47.36	-14.53	-174.44	10
-846.68	979.74	715.82	58.78	-165.44	-16.85	8
-345.95	1177.98	779.79	-10.19	-223.72	195.25	10
28.56	653.08	696.53	14.43	-246.12	153.29	8
428.96	814.70	789.06	23.01	-149.32	130.65	11
-142.58	881.35	580.57	57.13	-32.47	55.91	8
-261.23	729.25	352.29	-24.48	-13.95	18.77	10
-400.63	542.97	590.33	-88.65	-9.09	67.99	8
-302.73	548.10	622.80	-97.69	-22.92	82.70	8
-465.33	446.78	775.88	-103.33	-8.97	133.76	11
-495.85	456.30	573.49	-86.27	-12.51	192.05	8
-226.81	334.96	578.37	-88.78	-35.74	189.79	8
-102.54	342.04	522.95	-29.72	-54.50	102.39	10
116.46	339.60	438.96	-27.56	-58.96	34.64	9
114.75	489.01	646.00	-42.05	-121.92	23.35	10
311.77	936.77	1131.59	-6.65	-53.50	4.15	8
-472.90	747.56	725.10	13.18	169.65	-32.75	8
-994.63	736.33	697.51	62.50	-22.40	-80.32	10
-469.73	855.47	531.01	48.83	-78.70	-26.61	9
26.12	651.86	369.14	-0.06	3.94	-59.51	10
-483.40	717.53	690.92	-36.71	-22.98	-171.36	8
-312.01	815.92	788.09	-55.97	-88.26	-29.42	8
-317.87	740.48	863.53	-59.60	-44.49	-42.27	10
-287.11	556.15	848.14	48.77	22.77	-55.66	9
-83.98	277.10	501.22	105.62	7.02	-36.19	8
-243.16	293.46	524.90	-57.50	-68.73	34.09	10
67.87	355.22	739.99	-63.35	-128.20	107.12	8
209.23	507.32	795.41	-4.36	-69.95	54.44	8
68.85	643.80	758.54	26.06	-35.58	25.79	11
101.32	657.47	560.06	-22.80	50.57	9.25	8
-188.72	637.70	430.18	-27.44	66.65	-7.20	8
55.66	560.06	508.30	34.85	37.69	29.85	10
3.66	421.88	691.65	165.19	86.67	28.44	9
-290.77	925.54	585.69	165.34	117.37	52.70	8
-636.47	870.12	706.79	121.92	108.37	61.34	10
-96.68	852.29	617.68	88.87	35.61	13.70	8
44.19	706.54	702.39	2.93	64.97	-71.41	8
-78.61	458.74	690.67	-30.12	74.83	-81.73	11
-177.73	419.19	722.66	-48.34	115.91	-48.16	8
-356.45	647.46	695.07	-17.00	164.86	-61.61	8
-638.92	543.46	653.81	-64.15	197.42	-73.09	10
-655.03	675.78	604.98	-89.69	138.58	-57.16	8
-575.68	540.28	563.48	-106.45	125.52	-34.97	11
-578.13	615.72	656.01	-98.11	90.12	-53.53	8
-447.27	599.85	670.90	-7.39	64.24	-114.07	10
-461.43	723.39	368.90	-21.94	9.77	-139.34	8
-635.01	373.54	463.87	-99.58	-22.46	-127.90	8
-670.65	352.05	404.79	-92.25	-90.21	26.06	11
-315.67	266.36	564.45	-57.53	-145.84	70.56	8
-70.56	384.28	516.60	-11.41	-217.10	95.25	10
294.19	594.73	1081.79	14.34	-98.36	76.20	8
-114.50	739.26	936.04	93.23	25.27	28.02	9
-190.67	734.38	888.67	61.80	18.40	120.97	10
-204.59	679.20	849.12	56.79	35.16	147.46	8
-321.29	585.45	679.20	46.84	22.37	97.38	10
-296.14	553.71	772.22	71.41	42.51	83.74	8
-306.88	608.89	713.62	114.53	-0.34	51.85	9
-301.51	580.32	663.57	61.74	54.11	13.85	10
-382.57	450.20	567.38	79.99	70.50	-25.54	8
-537.84	452.39	300.05	123.93	123.60	-81.82	8
-781.74	618.90	190.43	103.70	160.31	-153.41	10
-1208.01	814.21	246.09	89.23	-12.48	-205.35	9
-1050.78	812.01	291.02	48.71	-207.82	-151.70	10
-408.45	672.36	268.31	34.30	-200.56	-106.41	8
-414.06	528.32	189.94	1.10	-138.00	-101.38	10
-759.77	1497.31	961.18	17.64	-245.24	-33.33	8
-29.54	1271.73	396.00	-72.42	-325.96	175.29	11
47.85	539.55	485.84	-200.13	-287.87	88.13	8
211.91	386.72	703.86	-173.61	-244.08	45.53	10
141.60	344.73	767.58	-127.17	-112.18	60.91	8
-150.39	728.03	705.08	-100.19	-85.36	33.63	11
-183.59	653.81	476.32	-112.34	-129.97	72.72	8
-291.99	148.93	565.67	-82.70	-145.87	177.80	10
169.68	295.41	662.84	18.77	-170.68	200.29	8
302.25	590.09	722.90	75.59	-66.19	165.31	10
126.46	602.54	675.05	95.95	-43.73	104.28	9
93.99	568.85	732.67	85.88	-38.91	114.14	10
156.49	418.70	799.80	53.77	-16.30	118.13	8
249.02	557.86	628.42	45.56	9.70	62.56	8
45.41	755.37	637.45	-15.14	81.33	78.12	11
309.57	989.50	681.88	-152.56	12.60	42.57	8
314.45	868.65	1109.62	-159.03	49.93	-41.11	8
-151.86	652.83	743.16	-69.64	134.52	-120.51	10
-77.64	608.64	573.73	-19.62	102.48	-156.28	8
-159.91	629.39	532.23	12.54	107.36	-178.99	11
-98.88	569.58	640.87	-32.29	81.76	-186.83	8
-104.25	569.09	714.36	-80.87	151.40	-171.60	10
-403.81	562.26	721.44	-41.50	134.43	-162.57	8
-123.05	531.25	266.36	73.64	6.77	-152.47	10
-384.52	583.98	514.65	-7.39	52.80	-143.16	9
-549.32	511.96	814.70	48.00	-6.65	-193.66	8
-402.59	548.10	729.74	47.09	-80.78	-161.53	10
-181.64	360.84	558.59	57.43	-152.34	-132.20	8
-101.81	195.56	726.32	76.08	-107.33	-56.64	10
-229.00	364.50	750.49	139.37	-57.59	43.49	9
-62.99	428.71	704.83	111.97	-81.02	133.18	8
175.05	350.83	801.27	67.63	-58.56	168.82	10
272.46	520.02	681.88	58.20	-20.14	193.02	8
224.85	723.14	472.90	30.98	13.58	178.16	11
412.84	308.59	905.52	-81.73	-47.39	166.78	8
202.88	989.99	1010.50	149.57	202.39	168.70	10
-212.16	1163.33	563.23	147.61	237.58	-36.83	8
-539.55	805.42	378.17	11.84	189.06	-83.53	10
-522.22	747.56	362.55	-37.81	115.14	-107.33	9
-426.03	475.10	537.60	-50.81	92.41	-122.80	10
-411.62	544.19	517.82	-7.54	113.07	-156.68	8
-353.03	568.60	646.00	-13.64	86.06	-144.07	10
-412.84	523.19	652.83	14.80	69.89	-118.84	8
-330.08	648.93	626.22	42.18	47.91	-45.17	9
-284.42	726.32	687.74	55.39	77.94	40.47	10
-262.94	767.33	683.84	60.30	95.70	39.28	8
-475.59	788.82	451.42	44.53	90.27	7.69	8
-710.21	614.50	325.20	-55.27	30.40	1.74	11
-630.13	442.14	435.55	-80.23	-78.74	30.36	8
-353.03	319.09	559.08	-49.99	-102.02	35.19	8
2.44	635.01	667.72	9.80	-81.91	55.82	10
-157.71	512.70	792.97	48.19	33.20	45.38	8
-317.87	546.63	736.08	80.41	90.18	34.09	9
-559.81	565.43	668.95	80.66	65.12	32.96	10
-534.67	797.36	517.58	61.68	12.91	58.65	8
-164.31	643.55	659.18	22.13	-30.61	99.49	8
116.21	711.18	733.64	33.02	41.69	179.50	10
17.58	794.68	632.32	3.72	121.12	107.82	9
-145.75	636.47	501.95	-80.51	114.29	51.88	8
-79.35	540.77	742.92	-76.05	100.68	33.42	10
-375.00	684.08	562.01	5.16	133.67	-52.31	8
-677.98	739.26	378.42	1.43	90.55	-65.34	10
-666.26	720.21	341.06	-7.57	39.61	-71.41	9
-806.40	657.71	285.40	-14.80	10.16	-69.92	8
-364.99	688.72	392.09	-23.86	-57.92	-62.87	10
-444.34	628.91	655.03	14.71	-26.31	-59.11	8
-301.03	574.46	683.59	80.87	-22.55	-40.50	8
-258.79	480.22	804.69	109.95	26.40	3.81	11
-517.09	772.46	525.15	101.59	22.55	7.54	8
-401.12	748.78	584.47	80.72	-25.51	58.53	8
-323.73	913.57	510.01	7.23	-51.09	83.28	10
-39.31	786.62	647.71	-84.38	-1.22	77.79	9
-134.77	777.83	664.31	-100.37	18.86	-3.78	8
-164.79	612.06	562.01	-103.85	11.35	-16.66	10
-248.05	486.82	401.86	-99.82	-2.84	-21.15	8
-216.06	799.32	303.22	-73.36	-12.24	-30.85	8
-425.05	767.82	376.22	-40.83	18.04	-37.63	11
-780.03	444.09	546.63	64.24	-58.87	8.03	8
-364.75	760.01	677.73	93.51	-71.04	34.52	8
-177.98	882.57	815.19	65.95	-28.26	-25.51	10
-470.70	665.77	793.46	9.74	-44.83	-61.58	8
-335.21	654.79	764.65	-42.42	-113.77	-3.45	11
-31.98	526.37	759.52	-45.14	-124.76	0.12	8
-83.98	511.96	618.41	-9.37	-61.80	3.66	8
-249.51	532.47	538.33	3.23	-3.20	-47.52	8
-482.42	503.91	526.86	33.78	21.76	-108.15	10
-759.52	785.64	393.80	10.68	-74.95	-111.08	9
-413.09	632.81	546.63	-17.88	-93.08	-131.13	10
-524.41	736.57	451.90	-11.20	-82.92	-147.52	8
-503.66	421.63	631.10	-20.26	-93.26	-121.31	8
-471.68	579.10	615.72	17.58	-108.43	-86.98	10
-400.63	530.27	631.35	11.47	-86.43	-100.19	9
-592.77	558.11	579.59	23.13	-62.13	-78.61	10
-312.74	855.47	780.76	23.77	-107.12	23.50	8
-227.78	751.95	895.51	-1.04	-87.25	84.26	10
-45.17	580.57	575.20	-7.48	-82.86	121.40	9
-68.60	629.15	494.14	-2.66	-98.60	126.13	8
178.71	554.20	548.58	-8.64	-116.82	118.07	8
361.57	360.11	741.21	3.94	-85.54	102.66	10
-58.11	845.46	185.30	104.16	13.46	100.37	8
-240.72	647.22	326.66	79.38	11.90	184.88	11
-307.62	637.45	257.32	78.00	8.97	130.16	8
167.24	659.91	839.84	73.09	12.33	120.27	8
357.18	770.02	918.21	40.77	122.13	29.45	10
28.56	849.85	823.73	15.63	249.97	-73.15	8
-472.17	700.20	681.88	-39.28	288.15	-99.67	11
-639.65	705.32	529.54	-80.02	209.78	-113.77	8
-571.29	544.92	606.20	-115.54	133.67	-104.03	10
-412.35	572.51	602.05	-131.23	123.17	-94.15	8
-530.76	544.43	539.55	-146.55	113.19	-34.12	11
-435.55	507.08	577.64	-139.83	56.43	9.09	8
-400.63	477.05	556.15	-128.39	34.48	10.19	8
-422.12	352.54	636.23	-84.32	-12.97	29.08	10
-108.15	473.39	677.25	-33.94	-34.70	42.30	8
-77.39	601.32	773.19	-28.32	-4.12	39.55	11
-206.54	589.36	634.77	22.55	43.85	-24.54	8
-622.07	512.70	578.61	48.16	75.35	25.18	8
-734.62	628.91	574.71	55.97	31.95	78.28	10
-629.15	876.46	506.35	32.29	16.78	76.60	8
-390.63	649.90	733.15	-17.12	-6.01	10.41	9
-386.72	705.57	731.20	-4.03	-6.04	-34.52	10
-371.34	519.53	784.18	10.47	-48.83	-32.75	8
-417.48	500.00	687.50	70.34	-55.57	-38.02	8
-296.14	606.20	545.90	67.50	-57.40	-67.44	10
-447.27	469.48	487.06	44.46	-32.14	-156.40	9
-852.78	447.75	370.12	67.90	-49.59	-223.11	8
-1073.49	717.04	310.55	158.26	-172.97	-141.85	10
-702.88	791.26	440.67	173.71	-215.52	20.72	8
-155.76	1026.37	457.52	94.21	-173.65	28.38	11
-588.13	607.18	581.79	-0.27	-120.70	-8.42	8
13.18	828.37	839.11	37.93	-320.04	74.68	10
-114.26	889.16	519.04	23.25	-213.56	166.35	8
181.40	454.35	569.34	-67.69	-159.24	122.96	10
249.76	420.90	465.09	-67.78	-70.86	68.33	9
224.12	541.26	529.05	-65.09	-57.98	21.27	10
311.77	716.55	778.08	-97.14	-24.57	12.70	8
-22.71	805.18	783.45	-148.16	66.59	46.97	8
-399.41	595.46	825.93	-153.32	58.11	27.86	10
-402.83	383.30	861.57	-132.35	52.28	8.85	9
-193.12	285.40	699.95	-94.39	93.87	-17.67	8
-452.39	666.26	728.03	28.44	1.16	-105.62	10
121.83	614.99	510.74	-82.37	-27.50	-33.60	8
-343.02	406.98	706.05	-65.95	53.44	-101.41	8
-488.77	639.65	875.24	24.69	-35.16	-36.32	11
-174.80	785.40	901.86	19.10	-57.95	7.81	8
-235.60	574.71	826.17	18.40	18.01	-21.82	10
-172.85	508.06	723.88	25.42	34.21	-46.78	8
-264.16	560.06	655.76	29.60	3.14	-52.76	8
-284.91	580.32	593.02	-75.41	-36.90	6.01	11
-180.18	277.59	658.45	-120.67	-54.69	49.93	8
4.64	283.94	592.77	-93.72	-14.95	166.63	8
315.67	482.67	771.24	-66.74	74.28	120.70	10
-211.91	298.10	868.65	3.23	189.88	-7.08	9
-425.05	367.92	747.56	47.00	190.03	-21.55	8
-452.15	549.32	615.23	68.60	147.89	27.62	10
-335.94	711.67	416.99	52.76	85.36	17.49	8
-349.61	482.18	513.43	33.51	46.48	24.57	10
-239.75	458.01	533.69	38.42	-20.05	88.29	9
138.43	355.47	747.56	36.99	-13.95	120.82	8
-53.22	441.89	631.35	21.42	-3.11	130.58	10
-129.88	960.45	958.50	36.16	71.26	129.09	8
-333.74	966.31	781.25	36.41	102.87	11.11	8
-223.88	804.93	752.44	-26.34	79.77	-26.12	11
-164.31	407.23	766.11	-45.47	103.12	-28.69	8
-511.23	460.94	716.31	-21.82	93.90	-26.61	10
-574.95	516.36	713.62	-24.44	66.47	-10.53	8
-506.84	339.60	672.12	-10.10	23.59	-36.53	8
-497.80	324.71	620.61	115.97	-15.32	-40.44	11
-462.89	260.99	408.20	250.27	-54.14	-67.05	8
-141.11	966.55	-75.44	286.01	-61.28	-118.23	10
-482.42	1439.45	208.25	156.98	-57.50	-122.47	8
-363.04	766.36	872.56	-120.06	-133.21	11.81	11
-285.64	695.80	614.26	-4.27	29.88	31.92	8
-458.50	504.15	540.28	0.03	59.42	1.92	8
-944.09	422.85	543.70	-32.17	-14.86	71.66	10
-156.74	558.59	809.57	-70.98	-179.57	113.95	8
33.20	633.79	842.04	-86.15	-170.99	37.57	9
45.90	747.07	878.17	-152.31	-141.11	-60.82	10
-71.78	563.96	894.78	-202.03	-104.80	-98.05	8
41.02	350.34	748.05	-166.93	-95.18	-81.18	10
4.39	462.65	648.68	-85.36	-76.51	-56.24	8
52.73	572.02	596.44	-9.37	-39.98	-49.22	9
-103.03	455.81	699.22	-21.12	13.89	-31.43	10
-165.04	487.06	617.19	50.69	50.23	19.90	8
-348.39	493.41	550.78	73.46	29.63	28.11	8
-257.32	758.30	588.87	26.49	24.93	95.12	11
-181.15	681.15	624.51	-12.18	10.38	115.63	8
-30.52	675.29	367.43	-63.84	31.04	101.32	8
36.13	469.73	527.10	-125.37	40.95	36.68	10
-73.97	203.61	994.38	-104.95	52.22	27.59	8
-316.65	440.67	1068.85	-64.61	66.96	73.09	11
-246.09	556.88	887.45	-34.21	60.58	110.99	8
-293.46	420.65	635.74	-11.57	142.52	130.98	8
-506.10	312.74	665.04	102.39	2.81	-23.10	10
-384.03	587.40	916.02	147.58	-121.61	-49.59	8
141.11	839.84	757.81	161.13	-67.20	-7.29	11
176.27	681.88	113.77	170.96	30.00	-133.70	8
-451.90	607.91	777.10	-35.71	18.52	-197.05	10
-282.96	542.72	607.42	6.71	17.91	-55.30	8
-297.36	513.18	640.63	25.79	28.93	-88.10	8
-262.70	579.35	150.39	37.66	50.38	-148.71	11
-555.66	130.37	621.83	-28.20	41.53	-191.25	8
-316.41	842.53	608.15	-3.45	25.21	-51.24	10
-93.75	1327.64	138.67	-183.75	-11.47	-45.23	8
-107.42	359.62	1267.82	-169.68	-21.42	14.31	8
314.70	445.56	1565.43	-54.84	53.89	24.29	11
-214.11	633.54	248.78	275.82	257.45	-52.58	8
-810.06	411.62	363.53	78.77	162.60	-55.94	10
-446.78	354.49	778.32	-2.26	54.38	13.12	8
-357.42	473.63	869.14	-6.01	63.78	24.69	9
-464.11	424.80	765.14	-4.64	46.02	51.03	10
-779.05	477.29	543.46	-29.24	28.05	84.32	8
-552.25	697.02	585.69	-83.89	-24.96	29.33	8
-296.88	517.82	843.51	-170.90	-31.92	27.07	10
-172.61	415.04	870.12	-138.28	25.63	71.11	9
-201.42	232.18	666.02	-85.14	57.34	63.35	10
-376.22	280.76	678.47	45.53	61.61	12.51	8
-431.40	510.99	679.93	90.24	83.53	78.12	8
-376.22	838.13	669.92	62.81	75.47	163.60	10
-381.10	908.20	641.11	30.21	38.88	132.11	9
-479.49	728.27	750.98	28.05	37.20	110.20	10
-346.68	522.46	818.12	50.14	16.88	63.23	8
-198.24	164.06	870.12	81.05	54.20	31.46	8
-164.31	443.36	462.65	176.94	97.69	-1.25	11
-243.41	443.12	193.85	163.70	155.21	-57.37	8
-736.82	401.86	-73.73	135.10	174.65	-123.47	10
-1373.78	534.42	66.16	144.04	-44.83	-236.97	8
-846.92	1125.24	629.39	83.77	-210.02	-124.85	10
-127.69	1195.80	723.14	-12.15	-163.33	71.01	9
-188.23	745.61	1023.68	-100.80	-151.82	-7.42
