# Supplementary material for: Complexes of vertebrate TMC1/2 and CIB2/3 proteins form hair-cell mechanotransduction cation channels
Source: eLife. 2025 Jan 8;12:RP89719. doi: 10.7554/eLife.89719 (PMC11709434; doi:10.7554/eLife.89719)
Supplement: Figure 3—source data 1. [file elife-89719-fig3-data1.zip › Figure 3H/het/6-4-T3.csv]

Time	Lat	Foreaft	Vert	Pitch	Roll	Yaw
1	17.33	395.51	-258.67	29.91	-105.65	10
2	-641.85	832.76	322.51	-236.33	-12.12	-189.88
3	-479.98	984.13	434.08	-235.66	-23.47	-86.49
4	-392.82	224.85	837.16	-141.24	-18.01	5.16
5	-288.82	531.98	461.43	-34.48	-1.16	106.81
6	-110.6	973.39	562.26	24.41	-13.24	137.7
7	-281.49	1031.01	409.67	-8.21	1.22	36.22
8	-338.87	1196.53	398.19	-51.06	8.85	44.22
9	-322.02	1102.05	408.45	-205.93	42.36	8.82
10	-312.99	727.05	567.63	-266.05	51.33	-45.5
11	-394.29	527.83	580.32	-149.17	66.93	-100.37
12	-617.92	310.06	663.09	-67.05	41.14	-163.64
13	-651.61	767.82	642.82	137.85	4.43	-211.46
14	-775.63	707.28	306.4	18.34	-99.91	-301.79
15	-686.28	1045.17	435.79	10.77	-108.67	-315.37
16	-957.28	872.07	471.92	-152.83	-103.58	-180.88
17	-135.25	91.8	927	-397.98	-228.82	127.62
18	496.83	104.25	811.77	-233.22	-92.29	239.07
19	-378.66	621.34	370.36	-166.78	13.12	96.01
20	-464.11	698.97	577.39	-282.38	-10.07	145.6
21	-178.71	916.75	942.38	-222.26	-51.97	119.75
22	352.78	1307.62	1299.8	-123.14	27.98	-94.82
23	-1146.48	368.16	161.62	63.17	124.18	-393.92
24	-411.38	-764.89	678.47	-446.66	-62.01	314.73
25	500.49	-420.17	685.79	-314.27	11.51	550.78
26	-369.63	-8.54	618.41	-84.23	126.28	425.29
27	-9.77	-109.37	698	-21.21	82.58	427.58
28	-302.25	205.57	639.4	50.81	87.55	383.21
29	-113.53	201.17	840.58	46.75	114.93	381.23
30	173.83	413.09	886.96	25.3	182.13	362.21
31	-348.63	352.29	1017.82	6.77	297.52	316.44
32	-289.31	519.78	930.66	-34.85	344.33	351.68
33	-173.58	585.69	1030.76	-28.59	345.28	311.68
34	-660.4	305.66	894.78	-11.69	257.93	259.06
35	-368.65	474.12	656.49	11.63	274.48	166.66
36	-707.52	316.65	688.72	58.17	236.05	0.82
37	-778.56	119.63	494.87	18.22	183.78	39.09
38	-661.87	492.92	515.14	106.6	135.1	7.66
39	-578.86	261.23	643.31	123.32	83.71	-43.12
40	-713.38	559.57	333.01	177.06	98.6	-20.11
41	-786.87	662.35	323.49	93.96	4.21	5.13
42	-335.69	540.77	673.58	6.81	-26.52	-32.71
43	-536.13	854.25	474.12	-10.01	33.91	-39.49
44	-429.44	672.61	512.7	-100.62	67.35	10.07
45	-240.97	393.07	640.63	-103.91	73.39	-20.32
46	-526.86	298.1	576.42	4.76	92.53	-126.74
47	-789.31	50.54	799.32	55.91	80.93	-74.83
48	-651.12	603.03	344.24	133.58	70.28	1.46
49	-805.42	381.1	578.13	87.34	21.73	95.37
50	-465.58	914.06	532.96	76.75	-8.85	67.87
51	-828.61	776.61	382.57	-17.18	17.06	36.74
52	-438.96	445.07	681.15	-127.78	-11.23	97.14
53	-425.29	466.55	533.2	-78.61	114.07	118.59
54	-773.19	428.71	747.8	27.98	53.99	88.35
55	-482.42	621.09	681.88	48.28	-4.43	98.85
56	-809.81	852.54	489.75	14.98	65.7	11.84
57	-574.22	596.92	629.88	-68.97	34.09	101.44
58	-491.46	656.25	665.04	-115.54	-4.18	29.05
59	-426.03	425.78	874.02	-86.79	-4.61	21.73
60	-262.7	580.81	698.49	-121.31	3.02	17.33
61	-525.88	198	936.77	-131.13	97.84	3.94
62	-651.86	486.08	653.08	-52.49	94.21	-65.52
63	-871.58	535.89	542.24	-28.32	70.04	-132.35
64	-913.09	378.91	618.65	-58.93	19.87	-93.05
65	-513.18	329.1	552.73	-22.22	13.64	-109.07
66	-905.27	268.07	247.8	9.12	75.81	0.55
67	-564.7	101.81	610.11	155.43	-66.74	-128.39
68	1220.7	697.02	683.59	205.6	55.3	-5.25
69	-730.71	978.52	480.47	192.44	454.1	-101.23
70	-1174.56	766.85	182.13	77.88	128.75	-83.07
71	-854.49	389.4	496.34	-48.68	-3.14	76.51
72	-751.95	321.04	679.2	18.4	56.37	40.71
73	-1114.5	421.88	618.9	82.31	76.81	-76.72
74	-977.29	596.92	421.39	-20.29	-28.26	-34.79
75	-420.41	795.17	121.09	-84.81	-55.05	-9
76	-605.71	618.41	174.32	-205.05	26.55	-53.83
77	-793.7	513.18	578.37	-199.25	-17.06	-41.72
78	-421.39	742.43	976.32	-108.64	-99.82	35.28
79	-268.07	779.05	821.29	-61	-89.75	107.27
80	-427.98	522.46	596.92	-99.43	-22.16	88.23
81	-511.96	507.81	560.3	-102.94	-43.73	85.33
82	-631.59	403.81	810.55	-80.29	-55.18	90.82
83	-74.71	504.39	663.09	-15.14	-82.73	25.36
84	166.26	278.08	540.77	-14.04	38.7	-18.68
85	-810.79	112.79	786.38	-22.31	122.07	-64.51
86	-1044.19	24.66	872.8	123.32	-6.84	-66.47
87	-1165.28	562.74	808.35	214.39	-66.68	-41.75
88	-756.1	966.8	434.81	220.21	-147.25	-38.88
89	-476.32	521	223.63	22.46	-114.17	-38.09
90	-910.89	232.67	491.46	-88.13	-132.35	-29.45
91	-131.1	720.95	771.24	4.67	-236.88	95.52
92	-60.79	813.23	811.28	-2.53	-210.48	39.86
93	-110.84	582.03	758.54	-15.11	-201.08	40.5
94	-204.1	385.74	622.8	-0.85	-184.78	101.2
95	-180.42	541.26	688.72	15.05	-114.53	115.69
96	-193.36	626.46	567.87	30.24	-63.14	35.25
97	-246.09	551.27	516.11	-39.22	4.67	22.09
98	-223.39	495.36	487.06	-92.35	49.96	21.91
99	10.25	491.46	731.2	-84.9	39.79	1.07
100	-68.36	512.45	775.39	69.95	82.46	-9.95
101	-269.53	651.37	492.68	127.32	109.83	-5.77
102	-435.3	716.06	489.5	-16.88	87.43	-18.65
103	-332.03	446.53	710.45	-52.58	54.17	-13.89
104	-325.93	467.53	725.1	34.09	-14.4	-0.61
105	-323	682.13	523.19	99.98	-30.09	53.07
106	-345.7	675.54	553.22	18.31	2.47	54.38
107	-472.41	873.29	568.6	-24.75	23.47	41.08
108	-392.33	825.68	672.85	-109.65	-39.09	18.95
109	-260.99	504.64	770.02	-159.39	-42.48	54.2
110	-269.29	189.7	748.05	-139.47	-27.19	80.35
111	-295.65	417.48	685.55	-58.78	9.49	66.28
112	-128.91	534.18	614.99	-35.1	12.39	-0.09
113	-496.83	356.93	696.04	-21.27	80.32	-71.38
114	-657.47	871.34	662.11	88.96	-1.5	-40.34
115	-209.96	634.77	587.16	96.25	-66.96	-52.83
116	-174.07	710.45	667.48	-16.14	-15.44	-113.83
117	-365.48	547.61	672.85	9.95	-43.37	-107.42
118	-236.08	569.82	494.63	34.12	-111.54	-29.42
119	-304.93	531.74	638.18	42.76	-82.55	51.67
120	-265.38	704.83	612.79	74.58	-77.03	38.42
121	-197.27	730.96	577.88	70.28	-47.15	-0.64
122	-173.34	344.48	829.1	76.39	-17.73	24.2
123	28.08	416.75	977.05	144.17	51.85	54.84
124	71.78	909.42	645.51	181.79	99.4	25.36
125	87.4	614.01	799.07	74.43	115.05	41.02
126	100.1	698.97	626.71	40.13	162.81	44.74
127	-285.89	635.5	486.57	-0.18	181.92	41.84
128	-430.42	526.37	345.46	-70.19	159.36	48.71
129	-286.38	227.29	702.88	-174.35	120.24	66.59
130	-494.38	231.45	640.38	-130.83	120	63.08
131	-552.25	356.93	527.83	20.42	88.26	1.86
132	-541.26	468.02	535.89	47.7	78.22	0.7
133	-351.81	588.38	732.91	91.37	55.94	-48.58
134	-692.63	845.21	595.7	127.01	65.64	-142.3
135	-918.7	744.38	609.62	46.42	-9	-162.26
136	-812.26	640.63	604.74	2.14	-102.36	-70.01
137	-425.29	567.87	718.02	18.25	-124.33	-15.35
138	-446.04	469.73	632.08	101.04	-99.12	64.33
139	-198	630.86	456.79	179.72	-137.36	78.8
140	12.21	779.54	327.88	144.41	-87.01	-8.42
141	-149.9	715.58	440.43	96.62	23.53	-68.39
142	-398.44	801.76	438.48	93.6	30.18	-86
143	-336.43	874.51	541.75	28.87	5.92	-60.42
144	-353.27	760.99	569.82	-52.43	10.44	-58.14
145	-519.78	450.68	687.01	-108.7	-27.95	-30.03
146	-442.87	386.47	648.44	-73.91	-37.41	36.87
147	-327.15	594.97	375.98	-49.62	-49.01	34.39
148	-401.61	1034.67	613.28	-100.86	-85.02	-1.77
149	-27.83	750	579.83	-169.65	-37.9	-41.47
150	-865.48	285.16	540.53	-215.45	70.71	-148.35
151	-1142.82	340.09	801.76	-76.08	-139.68	13.49
152	-234.13	661.62	856.2	-61.34	-168.79	113.16
153	-198.73	578.61	802.25	-85.42	-109.13	90.39
154	-279.3	415.04	551.27	-104.1	-60.64	41.26
155	-34.67	192.38	717.29	-54.35	-63.11	-23.28
156	-228.76	684.08	463.87	36.35	-19.5	-58.32
157	-227.78	817.63	358.15	15.72	-21.73	-95.31
158	-206.79	755.37	636.72	53.41	-31.1	-118.74
159	-184.57	855.71	731.2	106.02	25.18	-95.67
160	-513.92	802	587.16	55.91	49.16	-58.41
161	-276.86	392.82	769.29	-1.31	-7.39	1.98
162	-116.94	333.98	801.27	30.98	29.94	41.2
163	-148.68	609.86	724.85	56.09	54.6	50.38
164	-399.41	546.88	639.65	28.2	69.12	69.98
165	-101.07	373.05	714.36	17.7	17.88	141.27
166	-47.36	689.45	515.63	49.22	84.84	129.21
167	-215.58	796.39	494.38	-19.17	142.61	81.82
168	-322.27	604.98	690.67	-50.99	151.4	67.44
169	-289.55	679.2	512.45	-85.39	173.83	20.11
170	-527.59	550.29	598.88	-118.99	175.96	-7.78
171	-553.47	421.14	646.97	-64.97	117.68	18.55
172	-530.27	532.71	560.06	35.43	55.05	31.77
173	-633.54	570.07	418.95	60.97	22.16	20.45
174	-398.68	495.36	368.65	97.14	-14.74	54.66
175	-380.62	662.84	427.25	122.71	-9.89	95.37
176	-278.32	582.52	512.21	95.03	-30.3	131.56
177	-364.5	625.73	565.67	49.29	8.94	151.86
178	-391.6	775.88	521.48	21.55	7.05	132.78
179	-297.36	696.29	554.93	9.89	-4.43	76.9
180	-11.96	839.11	748.29	43.52	4.85	99.7
181	24.41	821.53	739.26	29.66	38.39	102.36
182	101.07	604.98	773.93	29.82	60.64	89.05
183	-211.91	720.95	601.32	55.54	149.87	47.03
184	-195.07	921.14	472.66	47.94	136.99	15.01
185	-386.23	499.76	587.65	-20.94	122.1	-13.52
186	-354.49	444.58	592.77	-24.41	94.73	12.02
187	-306.64	447.02	690.43	7.93	101.78	17.33
188	-435.55	607.42	519.29	73.46	108.73	25.3
189	-565.19	575.2	514.4	91.34	107.18	-4.91
190	-589.84	805.42	356.45	137.66	61.61	-53.19
191	-558.11	856.93	339.11	58.84	55.6	-127.41
192	-729	913.57	349.37	9.86	53.83	-168.06
193	-886.47	724.85	388.67	-75.65	53.28	-219.21
194	-842.04	596.44	437.99	-80.17	-16.91	-184.72
195	-668.21	675.29	482.91	-40.65	-71.56	-106.72
196	-406.74	790.77	580.32	-33.26	-102.6	-55.08
197	-366.21	798.1	587.65	-88.38	-71.9	-49.68
198	-593.26	746.09	634.77	-103.39	-86.33	-53.31
199	-431.88	522.46	764.16	-128.51	-132.42	-49.5
200	-336.91	410.4	650.39	-92.86	-104.06	-72.97
201	-368.65	537.35	479.98	-63.75	-66.28	-116
202	-480.47	564.21	427.49	-61.61	-18.22	-126.04
203	-534.91	519.53	427.49	-61.43	-44.04	-163.85
204	-462.16	561.04	640.38	-22.74	-87.4	-177.89
205	-296.39	633.54	754.64	47.15	-57.37	-135.13
206	-570.56	702.39	433.84	69.15	13.21	-109.95
207	-933.35	485.35	314.21	67.84	-28.69	-47.97
208	-832.52	475.83	387.45	122.19	-99	67.87
209	-664.55	992.68	357.18	154.05	-133.79	81.12
210	-250.49	919.19	411.87	99.64	-188.9	44.86
211	-233.89	716.8	526.12	56.88	-142.18	-41.53
212	-297.85	542.48	683.59	0.21	-104.22	-9.16
213	-382.08	465.09	804.93	-13.03	-72.97	-15.29
214	-412.84	562.99	672.85	-37.54	-72.63	-20.75
215	-350.34	339.36	669.68	-49.9	-70.34	-8.67
216	-205.81	337.4	859.38	-14.01	-32.81	-1.71
217	-346.68	482.91	766.85	-7.35	39.43	5.16
218	-357.42	466.06	590.82	-21.3	54.93	18.31
219	-503.17	393.31	450.93	-14.92	54.05	9.61
220	-386.72	456.79	518.07	50.93	-28.75	-53.74
221	-690.43	763.18	405.27	88.01	-16.82	24.75
222	-882.08	825.68	156.98	79.22	-53.65	55.91
223	-799.32	693.12	454.59	35.61	-165.31	-57.62
224	-375.49	861.82	573.49	52.86	-169.19	-63.11
225	-699.71	665.77	536.87	23.99	-164.4	18.07
226	-564.21	568.85	730.96	1.4	-186.95	80.9
227	-874.51	1296.14	302.49	63.57	-214.39	-36.65
228	-1203.13	1269.04	-135.01	-42.36	-487.09	-226.2
229	87.65	464.36	37.84	-234.16	-502.99	-155.36
230	609.13	671.14	621.09	-158.66	-356.9	-138.31
231	-273.68	518.55	347.66	-110.11	-197.33	-92.68
232	-112.55	220.95	719.24	-146.64	-267.79	-2.84
233	577.15	460.69	1105.71	-47	-376.13	35.13
234	109.13	745.12	937.01	59.3	-206.36	76.6
235	-10.25	672.12	667.48	23.38	-190.61	32.62
236	615.48	683.11	679.93	20.94	-116.42	-0.09
237	-252.69	336.43	455.08	-27.92	-9.31	-57.68
238	39.79	99.12	639.4	-112.24	-116.88	-6.71
239	184.57	254.15	905.03	-29.51	-117.16	153.26
240	59.33	377.93	920.65	13.49	-56.64	214.39
241	68.36	529.54	793.95	25.76	-29.94	224.15
242	375.24	607.67	774.66	-7.05	18.71	237.88
243	102.78	570.56	824.71	-26.4	87.8	233.98
244	104.74	230.96	642.33	-75.93	18.92	247.25
245	269.78	180.18	706.54	-61.52	36.77	296.94
246	224.12	303.96	730.71	27.68	52.25	227.45
247	174.32	552.25	587.16	48.95	67.44	184.39
248	209.96	580.32	537.6	62.1	24.26	130.95
249	595.46	412.11	656.01	21.45	27.53	139.4
250	779.05	313.72	854	27.68	91.98	131.47
251	676.03	424.32	897.22	72.85	181.92	80.96
252	548.58	495.61	991.46	76.32	246.7	58.5
253	57.13	516.11	941.89	87.31	361.82	-46.23
254	-140.38	616.94	821.29	80.44	406.16	-144.26
255	-523.44	631.84	695.8	93.2	389.47	-162.29
256	-554.2	526.37	709.96	67.63	279.14	-141.51
257	-519.78	356.93	795.41	71.9	230.22	-97.05
258	-353.03	391.85	383.06	112.21	152.22	-74.04
259	-592.53	376.95	422.85	16.27	142.7	3.88
260	-656.49	486.82	411.13	-2.59	16.75	34.45
261	-420.17	526.86	517.82	5.37	-88.78	34.55
262	-103.76	536.87	459.23	8.58	-101.29	46.72
263	-50.54	556.64	478.03	-19.81	-83.56	111.72
264	70.8	502.93	638.43	-31.77	-81.48	151.03
265	52	519.29	783.69	-29.17	-49.41	166.93
266	231.45	432.62	937.99	-18.22	-1.07	166.75
267	250.98	365.97	918.21	8.15	48.34	130.89
268	54.2	341.06	939.45	91.71	125.52	38.85
269	-166.26	452.39	625.98	209.11	145.69	-111.24
270	-782.71	509.28	433.35	173	144.84	-145.14
271	-509.77	721.44	718.02	142.55	-20.97	-7.78
272	-284.42	714.11	909.42	110.72	-52.95	-4.43
273	-17.09	664.79	592.29	81.3	-28.26	-40.89
274	-183.35	516.11	539.31	-75.99	40.77	-134.55
275	-573.97	306.64	673.1	-101.2	13.67	-131.13
276	-291.26	528.08	784.42	-47.79	-85.94	-7.54
277	-91.8	510.99	760.5	-48.77	-75.84	54.81
278	21.48	491.46	827.64	-67.38	-40.28	66.19
279	146.97	514.89	827.15	-9.89	-14.53	6.44
280	-59.08	636.96	608.4	31.43	80.44	-66.28
281	-325.44	598.88	571.29	47.3	71.81	-164.55
282	-361.33	440.92	531.74	45.96	48.52	-205.11
283	-457.76	294.68	625	100.49	55.94	-216.83
284	-732.91	597.17	544.68	170.59	8.48	-160.71
285	-197.02	1293.7	442.14	128.91	-100.4	-3.81
286	-320.31	592.77	617.43	-111.08	-10.83	-64.79
287	-595.21	529.3	721.92	-123.99	-85.6	-78.52
288	-169.43	794.68	743.41	-140.53	-118.35	-10.28
289	-77.64	745.12	754.88	-186.65	-69.03	14.8
290	-55.66	369.38	767.09	-169.8	-18.92	-37.9
291	-87.4	431.64	730.96	-67.32	6.23	-0.73
292	-136.96	578.13	643.8	12.82	13.61	20.51
293	-172.85	491.7	657.47	36.74	29.17	12.33
294	-205.81	542.72	691.16	109.47	85.02	-37.78
295	-352.54	659.18	618.41	134.86	122.41	-64.54
296	-573.24	559.33	607.42	117.52	92.86	-24.26
297	-521.97	587.65	579.59	3.33	65.12	23.68
298	-513.43	479.74	670.65	-40.68	63.84	34.42
299	-410.89	518.8	690.43	-48.46	30.52	52.8
300	-327.39	289.31	673.83	-50.05	18.07	75.84
301	-199.46	410.64	598.88	-37.05	22.09	84.5
302	-230.47	457.28	579.59	-36.77	5.37	80.05
303	-40.53	530.27	543.46	-33.6	18.04	76.17
304	-44.68	578.13	702.64	-36.83	26.28	29.24
305	-3.42	666.02	762.7	7.14	36.47	46.11
306	14.4	746.58	746.83	23.96	79.32	48.52
307	-57.37	630.62	736.33	-0.52	116.36	49.8
308	-399.9	708.5	681.64	-10.41	134.92	6.74
309	-678.47	884.28	616.21	-9.58	147.34	-35
310	-783.94	839.6	618.16	-34.42	84.44	-57.86
311	-696.04	672.85	721.44	-69.76	47.7	-40.04
312	-468.51	581.05	788.82	-100.86	6.81	-52.28
313	-635.74	447.02	747.8	-30.21	1.59	-67.66
314	-643.07	384.52	714.36	29.3	-54.35	-21.21
315	-535.4	247.07	772.46	17.7	-90.76	57.19
316	91.8	487.55	628.66	11.9	-66.89	56.24
317	-53.96	364.5	422.61	-16.27	122.5	-85.51
318	-1112.55	329.1	380.86	72.97	76.84	-136.78
319	-777.59	530.03	578.13	97.84	-168.33	-20.26
320	-374.76	551.76	658.69	65.64	-185.18	51.73
321	-57.13	610.35	813.72	54.38	-136.41	14.16
322	-408.69	500	601.32	29.6	-17.52	-82.58
323	-546.88	297.12	609.38	-28.44	-39.03	-100.49
324	-524.66	491.94	542.97	-31.01	-60.3	-67.29
325	-490.23	569.58	768.31	-5.98	-113.8	27.89
326	-189.94	796.39	720.21	-5.04	-126.43	56.18
327	-8.3	461.67	813.96	-62.59	-103.97	33.6
328	186.52	395.26	784.42	-45.72	-62.68	-11.63
329	-92.04	615.97	625.49	-21.94	14.25	-39.15
330	-115.23	683.84	574.95	-43.06	49.41	-18.74
331	-210.21	575.93	656.98	-72.57	71.41	-5.31
332	-356.2	486.33	620.61	-52.98	82.92	3.05
333	-296.39	511.23	748.78	-6.16	65.55	-15.75
334	-437.99	622.56	552.25	54.5	105.38	-40.56
335	-390.87	619.14	498.29	23.62	97.66	-58.44
336	-348.39	575.2	744.87	12.12	99.95	-58.29
337	-511.72	876.71	565.92	-8.97	114.96	-70.13
338	-552.49	621.83	813.72	-153.56	103.91	-83.16
339	-591.8	743.65	626.46	-184.39	61.86	-84.84
340	-575.93	549.8	604	-233.43	13.52	-52.37
341	-421.39	468.99	611.33	-223.3	11.05	-36.35
342	-508.06	372.56	646.24	-178.53	42.24	8.42
343	-730.96	304.44	618.41	-99.88	-4.76	39.58
344	-522.46	193.6	685.55	-20.26	-65.95	86.49
345	-449.46	241.46	792.72	95.43	-38.88	90.67
346	-615.48	421.14	657.23	178.99	-28.9	112.06
347	-356.2	519.29	608.64	316.89	-78.22	203.86
348	-0.98	611.33	522.71	352.02	-87.74	181.06
349	-250	416.02	653.56	296.14	-45.04	86.33
350	-264.4	348.14	729.25	326.51	-23.62	62.84
351	-191.16	544.19	544.68	335.6	18.25	94.94
352	-406.74	652.1	506.1	303.22	40.25	118.53
353	-542.48	833.74	395.51	252.69	50.08	178.92
354	-331.54	930.91	523.19	131.41	-1.95	170.56
355	-279.3	875.73	598.63	83.5	-14.1	64.82
356	-255.37	912.11	542.24	107.82	-9.7	29.39
357	-62.01	985.11	427.25	109.47	-2.81	1.62
358	-230.47	1003.42	343.02	106.6	36.96	-120.79
359	-656.74	564.21	407.71	99.55	35.74	-156.28
360	-829.59	423.1	401.12	198.61	-59.75	-137.66
361	-600.1	704.59	226.07	331.42	-173.37	-143.92
362	-482.18	525.88	465.09	332.12	-173.22	-66.1
363	-447.27	468.26	389.65	406.65	-177.12	9.06
364	-54.69	875	110.11	435.7	-183.81	150.12
365	17.58	1307.37	135.25	294.16	-105.53	166.56
366	-262.7	1225.59	311.77	55.27	-64.7	107.51
367	-153.32	1104	325.68	-68.3	-41.78	101.1
368	-73.73	1022.95	336.91	-117.13	17.36	99.61
369	-85.45	1100.34	205.57	-141.33	50.81	92.65
370	-51.27	755.37	404.79	-223.85	60.76	111.6
371	13.92	647.22	274.17	-217.59	89.48	114.07
372	58.59	704.59	254.88	-190.25	82.15	40.41
373	47.85	675.54	290.77	-165.13	91.83	-30
374	-82.52	828.37	319.82	-138.09	85.85	-50.11
375	-88.87	1032.23	436.77	-123.54	64.27	-79.01
376	66.89	862.3	476.07	-145.14	95.06	24.54
377	146.24	724.12	472.9	-141.85	167.14	77.09
378	-59.08	526.12	496.58	-130.34	228.91	63.02
379	-27.34	520.75	469.24	-99.49	261.96	82.09
380	-25.39	742.43	346.19	-68.3	287.81	62.62
381	-324.95	609.86	498.29	-25.85	349.91	4.76
382	-507.32	803.96	347.41	20.54	377.47	-58.17
383	-748.78	1001.22	370.85	0.34	315.06	-148.1
384	-813.48	817.14	391.6	-61.71	214.39	-202.24
385	-888.43	719.48	275.88	-83.13	148.35	-205.05
386	-614.01	737.55	417.72	-151.46	73.58	-196.14
387	-872.31	838.13	178.22	-175.6	101.29	-213.62
388	-843.26	838.62	342.53	-272.22	38.57	-173.89
389	-694.82	669.43	478.76	-294.4	-25.57	-161.59
390	-524.66	577.15	574.22	-292.88	-35.16	-88.87
391	-482.91	409.67	604.25	-248.75	-5.49	-22.37
392	-557.37	373.54	663.82	-225.8	17.03	22.74
393	-865.23	367.43	633.54	-106.08	-5.28	55.66
394	-732.18	656.01	412.11	33.51	-81.82	84.93
395	-335.21	696.53	536.87	65.12	-102.11	-4
396	-202.64	776.86	565.19	73.79	-40.59	-147.61
397	-716.31	330.57	577.88	78.67	-20.84	-176.36
398	-624.51	642.82	340.33	129.67	-97.26	-131.47
399	-486.57	582.76	464.36	114.65	-115.78	-89.81
400	-601.81	670.41	517.82	77.55	-95.73	3.45
401	-707.03	668.7	534.42	14.16	-44.25	110.9
402	-1100.59	515.38	420.41	-6.35	-142.79	109.31
403	-798.1	480.47	576.42	-19.78	-182.59	134.92
404	-538.57	493.16	805.18	-12.57	-180.91	81.45
405	-557.86	757.32	547.36	23.65	-251.86	6.87
406	-70.31	545.9	484.13	-42.63	-333.1	-30.79
407	-58.59	235.84	628.91	13.85	-229.74	-63.48
408	-32.23	660.89	209.47	60.24	-226.17	-62.32
409	2.93	809.81	519.53	-120.48	-224.7	57.31
410	-272.71	500.24	886.72	-125.18	-166.81	174.22
411	-146	472.41	851.56	-52.31	-163.6	160.58
412	284.67	616.46	788.57	-27.28	-133.82	67.05
413	100.59	429.69	725.83	-82.95	-46.08	-98.91
414	-246.09	215.09	619.14	-87.98	-60.42	-114.17
415	-178.47	489.26	1100.34	-80.93	-138.95	-63.87
416	70.31	1021.48	899.9	-135.28	-80.84	-31.46
417	-396.24	513.67	868.16	-253.39	-45.93	-85.75
418	-212.4	248.05	937.26	-193.12	-56.58	-81.67
419	-124.51	227.29	856.93	-38.18	-42.88	-66.99
420	76.17	367.68	557.62	-13.7	-42.72	-58.93
421	112.55	341.06	626.46	5.22	-23.28	-25.09
422	-66.89	292.97	802.49	1.34	31.22	35
423	-88.87	380.62	797.61	-30.3	48.65	35.77
424	-128.91	336.43	789.55	-60.73	49.53	15.23
425	117.43	333.74	762.94	-99.46	65.12	-8.54
426	-74.95	491.7	1010.99	-135.74	147	-50.35
427	-613.77	488.28	783.69	-62.44	144.62	-91.98
428	-676.03	380.13	707.76	-113.65	73.73	-15.5
429	-424.32	374.76	797.61	-156.77	49.77	-19.32
430	-545.17	-37.35	963.87	-180.6	44.68	-79.71
431	-421.88	353.76	823	-66.86	6.29	-48.71
432	-367.68	370.36	687.5	12.82	-5.37	-41.14
433	-367.19	426.76	655.27	57.86	-8.12	-37.48
434	-262.45	442.87	745.85	101.2	3.48	-30.46
435	-386.23	405.27	685.3	207.18	33.87	-60.55
436	-140.14	641.85	851.32	166.56	1.13	-30
437	-30.76	412.35	922.85	29.42	63.96	23.13
438	-52.73	240.48	880.37	-14.89	122.83	54.93
439	-270.02	367.19	446.78	-47.12	112.12	24.72
440	-392.82	106.93	429.93	-198.43	34.15	-3.97
441	-307.13	-348.14	673.58	-223.97	-63.69	16.91
442	-119.38	-367.19	557.86	-105.83	-120.12	142.73
443	0.49	-226.07	374.27	-20.05	-188.42	217.16
444	353.03	-92.77	757.57	31.13	-128.69	237.03
445	-37.6	218.75	1021	196.59	-65.52	175.05
446	347.9	557.37	1193.36	331.18	-4.58	216.61
447	230.96	835.21	912.11	426.24	118.16	119.17
448	-398.19	711.43	743.65	429.99	250.06	80.29
449	-511.47	693.36	604.74	399.54	229.89	53.38
450	-780.27	617.19	497.31	186.86	114.01	48.37
451	-316.16	473.63	820.07	164.18	80.29	35.1
452	-308.11	550.54	824.22	112.7	70.16	-45.41
453	-331.54	528.81	665.77	48.16	64.67	-62.32
454	-625.24	730.71	611.82	-13.55	84.96	-28.29
455	-763.67	853.27	584.47	-6.81	21.06	32.29
456	-527.83	856.69	559.33	-1.59	-15.29	74.58
457	-664.79	647.71	454.59	12.45	-15.14	125.98
458	-48.83	684.08	414.06	24.05	-71.72	87.77
459	103.52	557.13	523.19	36.16	-47.12	-103.58
460	372.8	534.91	591.31	90.73	59.97	-216.86
461	-124.76	569.09	473.39	52.22	127.9	-211.06
462	-514.4	623.78	466.31	-69.37	216.61	-182.37
463	-982.91	560.55	435.06	-51.64	206.51	-233.52
464	-843.26	674.32	619.38	-13.03	65.67	-152.65
465	-698.97	1017.09	860.84	-22.86	-6.81	-61.25
466	-671.14	895.51	802.49	-72.63	-80.87	-41.26
467	-375.73	482.67	896.73	-94.06	-72.24	-23.83
468	-270.51	582.76	521.24	-118.93	-30.85	-56.3
469	-341.8	376.71	490.72	-137.15	4.97	-99.91
470	-765.14	250.24	214.36	-53.31	35.86	-37.41
471	-594.97	872.56	-239.75	90.94	-15.75	-27.25
472	-1146	83.01	12.7	-40.99	-31.01	-49.62
473	98.39	1521.97	1272.71	-31.71	-130.95	2.5
474	4.39	120.61	1264.89	-121.55	-38.42	36.68
475	44.19	652.59	1190.43	19.17	80.11	51.3
476	-440.43	557.86	603.76	64.64	121.09	-31.28
477	-399.66	599.85	148.44	43.03	68.42	-28.2
478	-623.05	512.21	442.63	-12.97	26.18	9.46
479	-842.53	759.03	759.28	-7.39	26.15	71.72
480	-896	669.19	799.32	-39.28	5.65	85.17
481	-831.79	576.17	761.96	-44.56	-36.25	57.83
482	-601.81	523.93	771.97	-79.99	-75.32	26.89
483	-683.11	299.32	886.72	-104.16	-75.47	-47.45
484	-378.42	249.02	688.96	-74.22	-58.47	-92.62
485	-338.87	103.52	618.41	9.58	-14.1	-179.47
486	-512.45	136.72	483.64	46.63	-39.55	-214.69
487	-104.25	365.97	388.92	81.76	-80.26	-142.09
488	-909.91	607.18	-38.57	49.59	12.39	-227.66
489	-937.01	424.07	691.41	29.17	-261.63	-169.56
490	130.86	889.4	1790.04	-49.41	-303.83	-19.71
491	92.04	688.96	1383.3	23.44	-100.16	10.93
492	-279.54	600.1	809.08	17.85	-49.9	33.39
493	-752.2	635.5	585.94	-67.11	-66.74	45.93
494	-515.38	158.69	764.16	-111.27	-121.19	94.3
495	-662.11	180.18	783.45	-23.1	-141.54	78.77
496	-491.21	307.13	687.5	55.6	-124.48	130.62
497	-322.02	240.72	336.43	89.69	-153.87	52.06
498	-400.15	251.22	595.95	56.52	-198.03	72.69
499	270.26	173.58	716.8	-64.88	-196.17	89.94
500	-372.8	366.21	767.33	-58.47	-129.46	51.03
501	-138.67	463.38	1073.73	-91.37	-169.83	108.55
502	-73	405.52	1160.16	34.61	-96.1	116.27
503	102.54	661.38	665.28	68.18	-35.8	87.74
504	-56.88	216.31	933.35	38.45	16.82	-7.57
505	-69.34	421.14	783.69	52.92	9.67	40.44
506	71.29	487.55	716.8	-1.77	1.56	53.59
507	121.58	366.94	793.21	0.27	7.84	39.46
508	211.91	475.1	799.8	39.73	77.51	27.16
509	-193.85	406.01	876.22	20.48	144.35	43.88
510	-209.23	412.11	751.71	24.35	125.61	103.61
511	-192.14	355.96	716.8	8.09	84.08	100.4
512	-211.67	252.93	773.19	9.28	76.45	110.23
513	-154.05	284.18	698.73	-5.98	46.05	110.47
514	88.87	320.8	742.19	-37.96	24.81	80.72
515	-100.1	220.95	646.97	-35.19	29.11	17.88
516	-182.62	85.69	828.86	52.7	22.83	96.74
517	-258.79	392.82	783.69	114.29	37.45	119.45
518	-27.34	414.31	755.13	160.86	15.29	112.88
519	479.49	593.02	720.46	169.01	35.55	64.18
520	414.31	953.86	631.1	163.48	164.67	17
521	154.05	1147.71	443.36	84.38	319.52	12.39
522	-892.09	942.38	405.76	78.52	278.69	-9.7
523	-572.02	746.83	241.94	14.07	111.6	4.12
524	-72.02	359.86	453.13	28.53	68.73	12.42
525	-440.67	422.12	502.69	127.93	101.14	-32.41
526	-235.6	635.99	342.53	134.12	79.16	-29.14
527	-103.76	451.42	635.99	99.06	65.06	-58.69
528	-34.67	408.2	1031.25	124.02	48.19	-76.72
529	-259.03	1002.93	390.14	199.37	136.96	22.4
530	-924.56	1257.81	372.56	130.19	131.01	-16.69
531	-917.48	1187.01	429.69	46.69	7.17	-23.96
532	-752.69	1101.56	474.12	-59.51	-51.82	-26.28
533	-456.05	765.14	434.08	-108.73	4.06	-47.55
534	-729	690.43	454.1	-139.68	56.76	-72.14
535	-699.71	616.7	699.46	-108.49	-29.54	-138.43
536	-346.68	518.07	712.4	-54.29	-105.99	-171.2
537	-337.16	404.54	745.85	-49.47	-131.53	-203.19
538	-150.63	342.29	810.3	-27.95	-136.35	-162.35
539	-11.72	632.08	669.19	-33.36	-103.88	-149.14
540	-293.21	509.28	552.25	-26.73	-40.95	-132.69
541	-336.67	656.25	433.35	-17.27	-10.77	-97.63
542	-438.48	504.64	548.83	-30.33	-7.39	-84.47
543	-473.14	570.8	587.89	-11.54	-18.68	-24.17
544	-554.2	427.73	636.47	-13.82	-16.85	-6.32
545	-614.99	380.13	581.3	12.63	-52.15	-9.46
546	-384.77	483.15	647.46	-22.86	-104.83	4.15
547	-118.41	460.94	851.07	-82.15	-61.8	-50.32
548	-156.98	439.45	943.12	-89.2	24.35	-106.96
549	-458.5	398.44	963.13	-106.81	25.42	-112.64
550	-424.8	410.89	826.66	-52.49	28.78	-93.17
551	-432.13	267.82	738.28	-36.13	25.85	-71.72
552	-226.56	577.15	604.98	-41.5	49.99	-9.12
553	-170.17	315.67	751.95	-42.51	82.67	59.88
554	-156.25	388.67	744.63	-5.92	120.39	84.2
555	-639.16	427.98	515.87	29.6	162.66	40.34
556	-711.67	345.21	701.9	15.59	124.45	28.11
557	-768.07	589.84	549.32	23.32	97.66	14.77
558	-765.87	562.74	555.18	-23.44	53.19	25.7
559	-548.58	443.12	604.49	-54.69	39.58	35.8
560	-261.72	381.1	682.86	-71.41	29.36	37.35
561	-591.55	514.4	446.04	-69.85	57.31	37.75
562	-598.39	517.09	592.77	-42.85	-9.52	51.67
563	-448	508.06	620.36	-32.04	-26.95	18.01
564	-434.33	524.17	670.9	-6.1	-12.88	8.48
565	-582.03	585.69	708.25	16.3	25.91	-1.16
566	-654.54	532.47	510.5	2.81	-21.7	44.59
567	-541.5	535.64	496.34	8.33	-48.61	93.44
568	-541.5	349.85	577.15	40.8	-38.57	106.84
569	-439.45	542.48	594.73	91.67	-56.82	112.88
570	-258.06	495.61	706.05	82.76	-86.67	73.61
571	-382.32	483.89	810.06	42.63	-89.94	26.55
572	-455.81	499.76	863.53	-26.06	-67.69	-4.94
573	-399.41	761.47	743.65	-13.52	-29.08	-22.83
574	-583.5	456.05	737.79	-9.06	34.18	-76.02
575	-898.19	535.89	646.48	14.71	3.14	-71.11
576	-600.34	627.69	840.58	-104.1	-102.78	-58.75
577	-361.33	380.62	932.86	-137.45	-125.09	-37.51
578	-68.85	475.34	687.74	-100.34	-94.3	-22.64
579	-5.86	486.82	611.57	-85.97	-49.5	-48.37
580	-268.8	497.8	425.05	-49.32	83.47	-87.83
581	-557.13	305.18	210.45	-25.15	146.94	-78.64
582	-798.34	53.47	379.64	60.18	117.37	-70.86
583	-1187.26	305.42	439.7	105.41	77.09	-59.75
584	-867.43	540.28	911.38	138.46	-135.56	-40.34
585	-649.9	610.84	1041.02	91.95	-153.29	-32.35
586	-295.9	622.31	900.88	25.57	-158.2	-11.63
587	-153.56	369.38	835.94	-48.65	-151.64	31.25
588	-21.97	316.65	832.52	-88.26	-159.55	64.3
589	4.88	302.49	768.8	-91.16	-121.28	58.23
590	-446.78	380.86	876.95	-40.99	-108.58	20.54
591	-211.43	608.4	643.31	-11.35	-81.09	7.42
592	-468.51	501.95	521.48	-52.12	48.07	-27.53
593	-680.42	332.76	570.31	-55.11	1.68	-12.82
594	-326.9	325.44	968.99	-20.54	-75.96	10.25
595	-3.66	314.94	860.6	-6.26	5.92	39.49
596	-381.1	231.2	750	-2.11	99.03	10.41
597	-532.47	280.76	647.22	14.13	45.44	78.43
598	-421.88	369.38	777.1	16.36	7.14	124.36
599	-303.22	572.51	689.94	42.33	57.16	116.58
600	-405.52	521	497.31	46.39	79.99	67.99
601	-138.18	507.32	347.17	-57.95	29.97	37.9
602	-167.72	295.17	619.38	-101.14	22	42.39
603	-51.27	245.61	803.22	-70.83	46.17	53.5
604	-298.83	348.39	595.46	-31.43	82.34	52.92
605	-302.73	315.43	676.03	-74.83	-27.34	13.09
606	-553.96	664.06	884.52	-25.33	-15.05	19.41
607	-542.97	562.99	763.92	90.36	-2.14	6.2
608	-334.96	495.61	734.38	118.04	-21.03	-0.52
609	-217.04	558.35	896.48	105.77	-5.68	0.79
610	-362.79	536.62	835.21	89.14	15.78	11.54
611	-487.06	525.63	665.53	49.56	19.81	60.46
612	-380.62	348.39	718.99	19.59	-23.86	79.93
613	-131.84	229.49	850.1	29.48	-108.31	140.5
614	173.58	524.17	867.68	65.73	-121.31	189.48
615	26.61	675.29	873.05	93.05	-4.7	31.22
616	-183.35	635.99	738.77	69.03	107.3	-70.95
617	-492.43	566.65	542.48	32.62	121.25	-93.29
618	-657.96	590.82	375.24	16.42	95.61	-169.83
619	-969.73	593.75	619.87	5.25	0.7	-192.08
620	-601.32	592.04	556.4	57.65	-101.04	-192.87
621	-573.49	521.48	639.4	50.66	-90.36	-158.63
622	-664.31	407.47	735.11	22.58	-154.54	-90.85
623	-415.04	428.71	738.53	12.54	-169.16	-39.98
624	-285.16	394.53	660.4	-24.66	-88.71	7.11
625	-231.2	597.9	755.62	9.28	-104.46	28.11
626	23.93	674.8	811.52	3.75	-67.38	18.89
627	125.49	576.66	947.27	-20.2	-15.2	-14.19
628	-56.64	301.03	987.3	-4.33	91.06	-67.11
629	-348.63	471.68	799.8	61.13	110.69	-80.41
630	-615.72	360.84	469.48	-0.18	48.55	4.61
631	-345.46	239.75	611.08	-29.88	-28.63	124.15
632	238.77	443.6	573.73	-12.21	28.05	128.45
633	-154.54	695.8	510.99	-9.06	156.83	73.15
634	-360.35	612.55	651.37	-62.84	129.27	34.21
635	-326.9	559.57	778.08	-59.45	148.74	44.37
636	-342.53	612.55	683.59	-21.03	148.77	34.12
637	-604.98	685.3	452.64	-39.76	117.03	28.35
638	-492.43	526.61	467.04	-54.66	60.27	8.97
639	-539.79	567.87	487.3	-71.08	51.21	-1.13
640	-752.93	805.66	448.73	-30.12	11.35	-36.93
641	-575.44	734.13	624.76	-12.21	-22.4	-77.15
642	-295.65	354	879.39	24.72	7.6	-111.33
643	-288.57	524.9	675.05	17.7	44.4	-42.88
644	-600.1	469.97	698.73	-4.55	35.55	77.51
645	-507.81	460.21	598.14	22.43	7.9	106.66
646	-585.45	469.97	634.77	23.77	-23.35	75.26
647	-595.7	459.72	700.44	35.77	-32.38	52.34
648	-776.61	375.73	623.78	67.66	-52.09	-3.45
649	-354.74	616.46	483.89	32.14	-137.08	-29.91
650	-119.87	474.12	741.46	-122.41	-182.07	-36.32
651	-104	415.77	938.96	-84.87	-49.8	-33.23
652	-565.67	129.15	698.97	-40.59	-22.74	-59.39
653	-583.74	210.21	531.98	97.72	-89.23	-51.79
654	-623.29	625.24	650.39	174.59	-159.24	-23.56
655	-478.76	777.1	523.19	161.22	-122.04	-24.44
656	-487.55	608.64	333.74	50.69	-61.43	17.85
657	-890.38	766.11	909.67	0.46	-176.51	76.9
658	261.96	1143.07	998.29	-66.25	-346.07	237.88
659	-102.78	710.69	881.1	-94.24	-153.69	48.19
660	98.88	531.49	620.85	-31.62	-115.63	40.71
661	119.87	613.04	346.44	-59.75	-102.75	0.46
662	482.18	505.37	446.78	-119.48	-75.96	-71.9
663	220.21	310.06	694.34	-125.27	-10.07	-101.2
664	-220.95	421.63	887.21	-95.83	48.8	-109.34
665	-201.66	279.79	489.26	-29.66	101.56	-35.19
666	-400.39	447.27	855.22	-40.8	62.71	-39.43
667	-530.03	435.3	992.68	-60.91	25.51	-47.45
668	-322.27	606.2	900.39	-83.62	-9.28	-44.53
669	-70.56	269.78	912.11	-128.88	-13.85	-38.12
670	-202.39	231.69	803.22	-55.42	30.12	-46.3
671	80.57	88.62	813.48	18.31	-6.59	-7.45
672	102.29	109.86	915.53	106.41	49.77	22.83
673	17.82	446.53	901.61	153.81	85.6	36.41
674	-309.57	511.23	728.52	172.24	151.28	33.42
675	-215.09	604.74	634.52	140.08	100.52	71.78
676	113.77	422.85	850.34	93.29	114.17	124.27
677	98.88	586.43	778.81	123.11	225.37	73
678	-299.32	633.06	730.71	98.51	236.94	25.15
679	-406.98	607.18	574.46	12.51	193.57	16.54
680	-185.06	424.07	605.71	-109.95	137.18	28.87
681	-416.02	367.92	654.05	-123.32	135.86	-18.59
682	-478.76	429.69	488.28	-73.24	72.08	-25.88
683	-494.14	385.5	420.17	-33.14	11.26	-25.94
684	-629.15	147.46	555.66	40.86	0.03	-6.41
685	-604.98	132.32	636.47	120.03	-9.64	28.99
686	-49.32	356.93	625	174.44	-22.98	-14.5
687	-237.79	415.53	704.59	175.87	89.14	-90.06
688	-835.69	449.46	476.07	172.12	41.87	-114.56
689	-1012.94	531.49	504.15	171.88	-11.75	-112.27
690	-853.27	687.99	506.59	213.5	-115.88	-90.03
691	-301.76	866.94	245.61	171.51	-141.2	-115.48
692	-547.36	305.91	365.48	29.27	-28.81	-147.98
693	-1015.14	578.61	808.35	19.41	-84.66	-68.12
694	-809.33	1162.84	975.59	50.54	-273.71	128.69
695	137.94	1397.46	964.84	42.36	-245.15	114.2
696	563.72	1038.33	436.04	106.17	-61.61	50.51
697	-9.77	1350.83	619.14	-78.8	92.77	-36.93
698	-557.13	495.36	718.26	-257.17	117.95	-82.89
699	-241.21	180.42	536.62	-224.37	27.89	-25.85
700	-159.42	138.18	612.3	-142	25.27	35.58
701	-173.34	454.35	528.08	-82.98	82.73	55.69
702	-575.68	511.23	372.8	-28.53	168.21	27.16
703	-541.02	527.59	453.13	13.7	117.65	12.66
704	-453.13	594.73	532.23	51.06	71.72	4.91
705	-522.22	576.42	563.23	56.09	75.32	20.51
706	-593.51	682.86	529.05	66.96	67.02	30.73
707	-1166.26	573.73	385.01	58.11	37.26	75.01
708	-960.21	583.98	161.87	156.68	-74.58	170.01
709	-365.97	854.98	252.2	43.79	-142.85	63.75
710	-259.77	765.38	496.34	6.44	-171.05	-94.48
711	-88.62	774.66	1019.78	15.96	-158.66	-120.03
712	-39.31	803.22	1026.61	-11.93	-120.48	-61.46
713	-82.28	845.95	662.84	-31.43	-40.22	-20.08
714	-160.4	789.55	573.97	-55.76	-11.51	-42.02
715	-296.63	541.02	607.91	-76.63	-14.13	0.09
716	-272.71	515.87	575.68	-88.17	-25.02	34.97
717	-334.96	590.82	582.76	-105.04	-13.52	43.03
718	-330.08	350.59	593.99	-122.25	-27.56	48.34
719	-238.04	397.71	610.6	-125.09	-4.76	9.64
720	-223.63	392.58	741.46	-81.33	27.98	-9.52
721	-406.98	397.95	732.91	-44.37	62.5	10.62
722	-696.29	423.58	663.57	-33.05	26.76	30.33
723	-340.09	565.67	645.02	-19.96	-20.78	-1.89
724	-419.19	405.03	732.42	-6.81	14.07	-50.11
725	-363.04	507.81	699.95	-11.26	22.61	-17.7
726	-338.87	331.54	860.84	-19.56	29.17	20.78
727	-40.28	548.1	964.11	45.29	37.99	80.38
728	-67.87	713.62	910.64	100.13	112.09	81.24
729	-587.16	663.82	450.44	135.77	187.77	79.77
730	-752.69	612.3	148.93	90.36	85.82	64.88
731	-663.09	466.06	338.38	37.05	-14.5	66.35
732	-451.9	377.93	683.35	35.98	-37.05	-3.85
733	-522.71	511.72	679.2	36.99	-20.6	-54.41
734	-498.78	407.96	803.47	-53.65	-59.6	27.68
735	-284.42	442.38	902.59	-46.23	-59.27	63.26
736	-462.89	402.1	829.59	-35.52	-46.54	81.73
737	-370.12	295.65	898.93	-28.44	-61.86	157.9
738	155.03	494.87	768.31	3.08	-47.55	101.93
739	-319.58	501.46	362.55	25.85	47.73	-48.19
740	-626.46	409.18	415.53	46.66	-1.53	-21.51
741	-603.52	759.03	514.65	80.87	-65.77	8.36
742	-158.45	642.33	508.3	73.36	-122.62	10.53
743	66.65	587.89	593.99	30.52	-51.57	-37.63
744	-237.06	489.75	689.45	32.14	58.01	-54.29
745	-530.03	401.86	756.84	53.92	41.08	-55.91
746	-322.75	495.12	505.13	63.54	17.79	-75.5
747	-364.5	596.44	587.89	43.27	10.1	-51.21
748	-532.71	724.37	553.96	40.37	-29.02	78.31
749	-282.96	738.77	608.4	24.93	-78.16	145.26
750	101.32	573.97	643.8	9.64	-44.31	135.07
751	-109.86	680.42	555.66	56.12	34.42	19.32
752	-427.73	818.12	422.61	86.58	21.06	-10.77
753	-111.82	805.66	416.26	-34.03	-66.19	1.19
754	-132.32	656.74	493.65	-169.04	0.27	-65.09
755	-303.71	636.96	1061.77	-169.59	-41.26	-45.62
756	209.72	739.01	984.86	-134.31	-31.56	-18.28
757	-346.68	371.09	897.71	-43.91	122.38	-144.26
758	-745.61	556.4	612.79	71.26	117.25	-198.52
759	-448.97	762.94	506.1	87.95	11.66	-181.55
760	-391.85	560.3	346.92	96.89	-21.33	-98.39
761	37.6	606.2	575.93	95.4	33.66	-51.39
762	-876.22	952.39	350.59	164.25	190.12	-35.1
763	-1053.47	431.88	240.97	72.24	28.63	0.76
764	-489.01	516.6	566.41	22.4	-125.21	60.46
765	-352.54	658.2	589.11	-15.81	-77.67	76.14
766	-540.28	664.06	443.85	-53.65	-60.39	68.82
767	-322.02	637.45	534.42	-140.72	-89.6	40.65
768	-336.18	603.52	849.85	-124.85	-83.89	10.65
769	-546.14	542.72	629.39	-52.73	-74.83	0.73
770	-437.99	589.6	726.81	15.38	-115.02	7.32
771	27.59	826.17	789.55	44.74	-112.49	3.54
772	117.43	1102.78	587.16	62.81	48	-19.13
773	-413.33	617.43	402.59	29.05	79.25	-95.7
774	-521	557.62	510.74	23.28	-35.1	-85.21
775	-405.52	658.94	416.75	14.68	-131.62	-91.71
776	-528.08	596.44	322.51	-6.38	-155.49	-42.72
777	-259.77	666.26	597.9	-16.94	-157.87	28.02
778	-567.87	479.98	463.62	-14.92	-119.63	43.06
779	-477.29	392.58	549.07	40.68	-158.2	84.63
780	-355.47	542.97	573.97	102.05	-161.16	151.7
781	137.21	669.19	656.49	75.38	-110.93	198.52
782	363.04	780.03	645.02	45.5	-67.54	213.13
783	174.8	695.56	755.62	-30.55	-31.52	212.28
784	379.88	355.22	749.76	-103.3	2.66	243.93
785	543.21	223.63	908.69	-89.51	86.21	186.49
786	340.58	357.91	844.24	-24.38	192.32	73.88
787	-152.83	523.19	548.83	-30.67	185.73	41.2
788	-308.11	790.04	654.05	-72.81	175.84	14.43
789	-195.8	717.29	782.71	-72.36	159.64	-38.18
790	-244.14	680.66	690.43	-63.69	203.8	-94.94
791	-756.59	646.73	482.91	-36.87	172.21	-117.37
792	-755.13	652.59	542.97	-109.53	65.92	-51.88
793	-509.03	346.19	923.34	-101.68	59.6	-28.78
794	-422.61	383.79	816.65	-8.82	19.44	-22.13
795	-72.75	454.59	700.2	-9.16	-33.91	-62.29
796	-222.17	323.24	548.58	-16.94	21.91	-66.38
797	-340.09	305.91	538.82	-90.76	42.11	-91.86
798	-792.48	141.11	741.7	-60.39	1.53	-115.08
799	-735.84	100.59	831.05	132.51	-70.43	-77.94
800	-260.99	833.74	477.05	263.89	-126.01	-11.63
801	-95.95	757.57	412.6	95.49	-37.45	-49.16
802	-350.1	366.46	505.62	3.69	41.5	-125.95
803	-286.62	896.24	533.45	8.15	-13.21	-93.2
804	38.57	841.31	703.13	-40.25	-39.55	-44.22
805	-98.39	929.69	798.83	-67.78	3.42	-124.76
806	-534.91	679.2	760.74	-103.64	47.64	-60.12
807	-624.27	552.25	898.93	-67.38	-11.14	17.58
808	-337.65	329.83	897.71	-44.07	5.43	31.37
809	-273.68	310.06	782.71	36.07	26.64	26.92
810	-258.3	457.76	727.29	56.06	40.95	23.68
811	-204.35	571.78	655.52	6.23	49.87	17.7
812	-10.99	416.5	802.73	-46.57	65.98	40.16
813	-107.67	508.3	706.3	-79.38	127.14	40.71
814	-287.11	504.64	726.07	-76.42	148.77	19.53
815	-559.81	548.34	508.3	-71.38	146.12	2.26
816	-594.73	508.06	479.49	-72.24	80.23	20.6
817	-591.06	457.76	483.89	-74.86	45.53	46.91
818	-218.99	624.76	463.13	-56.43	-28.59	66.96
819	-218.26	439.94	523.44	-51.3	-2.66	34.61
820	-414.79	443.85	694.34	-24.84	18.68	94.09
821	-558.35	549.56	686.52	12.85	10.1	131.1
822	-391.6	757.32	772.46	37.66	-10.86	145.26
823	-205.32	648.44	849.12	50.35	10.22	108.06
824	-483.4	567.38	961.67	31.95	17.33	49.44
825	-93.75	417.48	894.53	31.34	-0.12	15.01
826	20.51	559.08	592.77	32.75	149.41	-93.44
827	-513.92	303.47	442.38	16.11	180.05	-135.68
828	-966.8	323.49	436.52	29.14	60.82	-152.25
829	-808.59	527.34	582.52	86.36	-101.99	-79.56
830	-482.18	644.78	415.28	96.59	-132.87	-63.81
831	-536.13	470.7	441.41	76.69	-92.25	-62.35
832	-482.42	525.63	254.88	58.93	-94.6	-46.72
833	-890.38	873.54	704.1	17	-202.79	8.3
834	3.66	876.46	741.94	0.4	-284	139.89
835	6.59	774.66	719.73	-0.82	-183.11	30.82
836	113.53	659.18	727.05	-72.94	-99.61	-52.73
837	-131.84	482.91	604.25	-109.86	-91.16	-47.94
838	66.16	228.52	819.58	-157.1	-103.76	43.06
839	-139.65	485.35	813.23	-143.22	-12.51	50.72
840	-157.23	203.37	865.48	-129.43	-7.81	51.79
841	-9.28	162.35	871.34	-49.71	-8.36	149.29
842	15.38	226.81	750.24	44.4	11.35	199.34
843	135.74	824.22	235.6	126.89	47.49	206.15
844	-96.92	700.2	235.11	-6.26	64.85	170.59
845	445.07	1387.45	994.38	-58.07	104.25	64.03
846	114.5	1465.58	1012.94	-108.98	222.5	-134.95
847	-34.42	539.06	486.57	-157.59	110.81	-175.78
848	-305.42	158.45	1219.97	-147.46	140.26	-155.67
849	-573.97	388.43	1051.76	66.16	259.52	-100.07
850	-717.77	450.44	650.63	129.61	207.61	-83.22
851	-725.83	555.18	512.94	88.71	132.2	-10.13
852	-638.67	397.95	605.96	-8.24	89.23	80.47
853	-648.68	458.5	653.81	-42.08	39.61	140.75
854	-448	348.63	654.3	-52.67	39.76	199.37
855	-631.59	224.37	357.67	-60.79	13.37	237.52
856	155.76	268.8	585.21	-75.99	-100.1	157.44
857	41.75	409.42	985.35	33.45	9.12	31.56
858	-21.73	696.04	766.36	139.59	147.46	3.08
859	-605.47	985.6	481.69	125.49	184.66	-25.48
860	-664.31	770.75	242.92	103.27	85.14	-68.82
861	-457.76	718.51	997.8	21.73	18.13	-51.18
862	-355.47	741.21	1177.73	44.22	-5.07	-68.42
863	-355.47	702.88	923.58	12.6	20.48	-54.29
864	-583.98	501.22	756.59	-53.96	34.91	-31.71
865	-512.21	646.24	536.62	-62.47	-6.71	51.18
866	-590.09	512.45	570.31	-53.19	-24.66	6.74
867	-767.33	791.02	427.25	4.18	-87.37	7.51
868	-438.72	786.62	406.98	-30.06	-163.73	-41.47
869	62.99	564.7	684.33	-15.38	-109.8	-85.39
870	-293.7	391.11	559.33	24.96	17.79	-110.05
871	-544.19	331.54	788.82	10.8	13.34	-60.42
872	-664.06	202.64	895.26	53.07	-32.41	36.32
873	-335.94	143.55	819.09	128.08	-5.28	44.22
874	-41.75	658.94	266.36	142.49	66.22	-15.05
875	-1230.47	157.47	303.71	42.18	100.46	-71.81
876	-867.19	372.07	343.75	13.89	-143.31	64.18
877	-254.39	322.02	436.52	-4.73	-214.14	51.7
878	153.08	250.73	399.9	-18.83	-104.74	-62.5
879	-645.51	386.23	789.79	-8.24	-133.51	-91.92
880	-185.06	734.86	1110.84	26.06	-203.86	74.31
881	-52.73	815.43	1232.91	4.61	-116.09	89.97
882	-256.84	630.37	927.49	6.13	-37.41	30.82
883	-351.07	629.39	766.36	9.06	-66.77	44.07
884	-232.18	442.38	704.35	-15.59	-88.62	41.63
885	32.47	708.01	577.39	-13.24	-101.87	45.75
886	43.46	602.78	541.75	-59.36	-63.72	37.08
887	-74.95	523.93	719.73	-64	-33.6	-9
888	-69.34	525.88	706.3	-23.59	-4.82	-68.85
889	-305.91	483.64	707.52	-14.86	-20.75	-93.99
890	-196.53	511.47	838.62	-9.92	-27.25	-95.21
891	-52.49	423.83	661.13	-17.15	-25.18	-166.81
892	-16.11	359.62	731.45	-13.03	5.74	-142.18
893	-63.23	342.04	704.1	28.53	15.56	-116.82
894	-35.4	402.34	443.36	133.48	38.7	-65.37
895	-212.65	512.45	773.19	78.37	151.89	23.83
896	-240.48	831.54	903.56	93.96	189.91	25.73
897	-376.22	816.41	833.01	52.03	222.96	4.73
898	-611.82	590.58	703.86	32.14	217.29	11.41
899	-581.3	676.27	486.57	1.19	186.1	-21.97
900	-771.97	390.14	504.88	-115.91	174.16	-76.35
901	-724.61	261.96	600.83	-136.11	77.06	-82.73
902	-576.42	275.63	623.29	-143.92	-8.58	-24.9
903	-449.95	294.43	557.62	-101.5	-96.62	30.09
904	-176.51	582.52	623.54	-87.19	-79.86	43.52
905	-92.53	593.99	861.57	8.15	-27.31	-2.93
906	-101.56	510.5	806.88	65.46	37.75	-15.47
907	-372.07	612.06	648.93	58.14	62.62	24.99
908	-478.27	459.47	530.03	25.02	49.96	3.97
909	-747.07	543.21	564.94	-40.25	78.89	31.16
910	-937.99	427.49	493.65	-1.34	9.12	1.56
911	-309.33	892.58	669.92	51.03	-85.02	10.28
912	-114.99	994.14	831.79	63.57	-8.27	-28.47
913	-365.48	633.79	594.73	44.34	-5.98	-34.06
914	-690.43	484.13	689.94	60.61	-44.37	-12.66
915	-632.08	587.16	980.47	89.94	-140.29	21.51
916	-429.2	764.4	986.08	63.6	-126.34	6.81
917	-312.99	755.86	771.73	-12.21	-105.74	-45.65
918	-390.38	395.26	668.7	-114.96	-39.31	-52.09
919	-751.71	213.87	726.56	-117.71	-53.74	6.1
920	-396.24	412.84	613.04	-60.7	-147.77	37.05
921	-48.58	373.05	746.34	-64.97	-117.46	2.47
922	-75.44	433.84	581.54	-52.43	-43.46	-40.07
923	-96.92	536.38	622.56	-15.56	-23.47	-57.95
924	-334.72	570.8	586.18	56.7	30.12	-127.2
925	-619.14	494.87	587.89	58.62	15.9	-157.93
926	-550.78	599.12	538.09	65.61	-11.87	-63.87
927	-353.27	493.41	680.91	88.04	-15.14	-30
928	-211.91	563.48	598.14	105.13	-12.57	14.28
929	-178.47	460.45	623.29	52.64	-29.36	15.75
930	-285.64	379.88	652.34	-13.09	-37.54	28.11
931	-352.05	400.63	716.55	-57.4	-30.82	92.93
932	-211.18	354	957.03	-66.83	-21.58	100.92
933	-375.98	599.85	956.05	40.22	75.04	60.94
934	-745.61	794.92	601.07	104.1	109.37	-6.44
935	-562.01	657.47	379.15	68.63	7.23	-27.47
936	-358.15	573	304.69	1.19	-75.44	-14.74
937	-126.22	607.42	408.2	-29.02	-87.98	-21.61
938	-186.28	509.03	682.62	-81.09	-91.86	3.08
939	-178.71	677.98	555.42	-80.14	-51.33	113.04
940	-238.77	709.72	449.95	-136.69	-26.37	133.45
941	-290.04	505.86	532.47	-197.88	-65.16	120.97
942	-5.62	311.04	804.2	-183.99	-74.77	155.06
943	240.72	228.03	971.44	-164.22	-37.69	156.83
944	-159.42	677.25	1165.77	-11.96	59.91	141.36
945	-476.32	770.51	985.11	84.87	64.15	75.68
946	-208.98	489.01	847.66	88.68	-21.12	61.52
947	-34.91	402.83	751.95	119.57	14.77	77.39
948	-454.83	452.39	691.41	132.63	53.31	79.77
949	-419.92	369.63	704.1	94.51	3.36	26.86
950	-74.22	263.43	411.87	65.58	48.16	-90.91
951	-860.84	563.48	277.59	111.88	58.62	-178.28
952	-862.3	703.13	332.76	64.45	-145.45	-142.03
953	-268.55	797.85	513.92	34.58	-151.46	-103.79
954	-252.2	405.52	492.68	-46.23	11.17	-159.3
955	-1117.68	446.29	911.87	-28.32	-28.23	-178.38
956	-185.55	1030.76	960.94	48.86	-230.9	47.79
957	-153.08	804.44	622.56	-5.43	-151.98	59.84
958	-118.65	609.62	550.05	-73.36	-155.46	71.9
959	4.39	493.16	820.31	-122.38	-156.43	94.12
960	-40.28	219.48	877.2	-98.97	-156.49	157.44
961	795.65	602.29	665.53	-3.45	-154.54	117.03
962	638.67	489.5	638.18	-7.11	30.33	7.93
963	342.29	597.17	573.49	55.91	170.56	-58.81
964	-498.29	494.38	582.76	61.25	153.41	-57.19
965	-281.49	679.93	482.67	14.71	62.99	31.46
966	-394.53	432.86	745.36	-53.34	85.39	54.41
967	-281.74	441.89	907.96	-49.04	75.04	13.4
968	-228.76	383.06	954.83	-22.95	69.09	-57.43
969	-167.48	494.87	740.23	-17.79	76.2	-77.55
970	-326.17	429.69	561.77	-15.87	73.49	-124.48
971	-312.26	411.62	609.38	13.24	39.67	-113.34
972	-493.65	451.9	572.75	64.3	48.55	-53.83
973	-505.86	503.17	615.48	95.58	-18.86	-20.51
974	-276.86	709.23	700.68	86.33	-38.48	-14.77
975	-163.57	711.43	813.48	23.35	-49.35	-6.07
976	-41.26	455.32	1018.07	-79.13	-39.43	51.27
977	271.48	495.36	1028.08	-118.62	28.38	173.28
978	254.64	433.59	976.32	-82.64	139.92	196.9
979	-193.85	632.81	582.03	-69.06	141.08	190.77
980	-131.1	337.89	736.33	-70.1	122.04	199.62
981	-107.42	445.56	656.25	-31.31	116.55	161.96
982	-19.53	211.18	695.31	-3.75	101.87	120.03
983	43.7	304.93	714.84	-7.08	91.98	97.93
984	54.69	474.61	769.29	79.47	126.07	53.65
985	-416.75	522.71	796.88	188.9	152.19	24.99
986	-340.33	409.91	412.6	295.9	86.91	16.11
987	-272.95	488.04	611.57	235.05	140.81	65.34
988	-595.46	793.7	480.22	256.59	185.15	-6.65
989	-704.59	758.3	305.66	168.85	70.28	-69.37
990	-441.89	561.52	454.83	94.27	6.13	-51.54
991	-77.15	707.52	553.96	51.24	37.63	-90.82
992	-273.68	519.78	332.76	-32.35	138.03	-222.63
993	-686.28	260.25	318.85	-89.9	163.24	-222.2
994	-750.73	221.19	500	-18.92	130.16	-117.55
995	-616.7	350.1	567.38	97.72	103.45	-48.86
996	-750.49	769.78	461.91	123.14	102.48	-34.67
997	-655.27	1291.5	544.68	114.59	-4.12	20.36
998	-268.55	1153.32	783.45	17.88	-31.31	65.89
999	-229.98	1119.14	732.42	6.65	-6.35	30.82
1000	-307.86	1072.75	668.46	-74.25	38.3	-6.62
1001	-425.78	808.84	467.29	-110.32	50.14	-28.72
1002	-553.22	458.98	456.3	-138.4	50.6	-71.96
1003	-447.02	590.58	436.04	-120.64	36.62	-71.08
1004	-612.55	639.89	349.61	-80.38	41.93	-85.11
1005	-546.88	638.67	379.88	-54.29	41.75	-79.53
1006	-812.99	688.48	430.66	-24.51	13.12	-28.81
1007	-797.12	464.84	618.41	-22	-43.64	0.52
1008	-358.89	560.55	779.05	11.9	-101.41	16.75
1009	-323.73	455.81	736.33	37.75	-35.55	-21.09
1010	-426.03	430.18	660.64	86.98	3.02	19.44
1011	-591.8	430.91	396.24	79.35	7.87	53.77
1012	-724.61	817.63	716.31	77.45	-94.42	95.7
1013	-73.97	923.58	614.99	-14.16	-86.43	98.39
1014	-149.17	447.02	493.9	-83.92	99.95	-26.86
1015	-532.96	404.79	385.25	-0.82	144.99	-93.38
1016	-940.19	418.95	491.94	24.51	56.58	-95.73
1017	-429.2	716.31	613.77	71.93	-65.09	-71.93
1018	-500	891.11	538.33	24.17	-34.48	-59.88
1019	-324.46	771.97	671.39	-74.92	-25.48	-43.24
1020	-387.7	623.29	727.78	-149.84	12.63	-12.24
1021	-490.48	649.9	647.95	-163.79	14.34	-1.56
1022	-576.42	450.68	631.1	-201.17	-3.54	24.29
1023	-471.19	348.39	669.19	-137.36	-14.68	47.06
1024	-494.38	416.5	587.4	-27.95	-6.23	36.44
1025	-338.62	486.33	593.26	-9.28	16.36	30.46
1026	-315.67	658.2	545.65	-15.69	40.01	16.54
1027	-365.97	456.79	573.97	-7.11	62.07	-42.33
1028	-634.52	519.78	534.91	44.56	113.74	-82.21
1029	-745.85	317.38	508.79	41.93	88.68	-88.99
1030	-734.86	690.92	520.51	-23.01	27.01	-19.2
1031	-582.03	320.07	371.83	-93.14	-3.42	7.78
1032	-254.15	593.99	714.36	-146.73	33.72	67.81
1033	-525.63	467.53	807.62	-171.26	151.55	131.68
1034	-815.19	532.47	595.7	-120.45	192.02	195.71
1035	-890.14	360.6	459.47	-118.8	116.97	201.51
1036	-731.69	205.57	480.22	-101.04	74.8	200.16
1037	-768.8	93.99	475.1	-28.96	39.89	205.93
1038	-753.17	222.9	441.65	46.57	-44.86	231.48
1039	-531.25	292.48	261.72	93.2	-138.15	224.3
1040	-125	377.93	282.96	109.65	-197.17	184.08
1041	174.32	610.11	283.94	160.61	-181.46	99.67
1042	-121.83	585.94	505.86	182.8	-140.99	87.71
1043	-427.73	1395.26	1016.36	199.8	-39.18	109.41
1044	-199.95	1361.33	1301.27	102.72	-73.55	68.15
1045	44.92	726.81	873.05	33.72	32.75	6.71
1046	-424.07	682.37	448.73	91.89	135.38	-59.48
1047	-524.41	657.96	444.34	64.54	127.62	-31.28
1048	-658.94	644.53	577.88	68.18	101.75	-8.09
1049	-406.01	775.88	518.07	31.13	40.83	38.94
1050	-191.41	514.89	659.18	-13.98	16.69	67.23
1051	-321.29	997.56	370.85	36.47	87.49	37.48
1052	-435.3	1006.84	376.71	-105.68	72.11	21.55
1053	-493.65	800.54	519.78	-165.37	41.69	26.64
1054	-290.53	750.73	533.94	-157.59	21.3	32.96
1055	-573	685.3	563.23	-115.23	70.74	17.18
