# Supplementary material for: Complexes of vertebrate TMC1/2 and CIB2/3 proteins form hair-cell mechanotransduction cation channels
Source: eLife. 2025 Jan 8;12:RP89719. doi: 10.7554/eLife.89719 (PMC11709434; doi:10.7554/eLife.89719)
Supplement: Figure 3—source data 1. [file elife-89719-fig3-data1.zip › Figure 3H/het/6-4-T3.txt]

17.33	395.51	-258.67	29.91	-105.65	10
-641.85	832.76	322.51	-236.33	-12.12	-189.88	8
-479.98	984.13	434.08	-235.66	-23.47	-86.49	10
-392.82	224.85	837.16	-141.24	-18.01	5.16	8
-288.82	531.98	461.43	-34.48	-1.16	106.81	11
-110.60	973.39	562.26	24.41	-13.24	137.70	8
-281.49	1031.01	409.67	-8.21	1.22	36.22	10
-338.87	1196.53	398.19	-51.06	8.85	44.22	8
-322.02	1102.05	408.45	-205.93	42.36	8.82	8
-312.99	727.05	567.63	-266.05	51.33	-45.50	11
-394.29	527.83	580.32	-149.17	66.93	-100.37	8
-617.92	310.06	663.09	-67.05	41.14	-163.64	10
-651.61	767.82	642.82	137.85	4.43	-211.46	8
-775.63	707.28	306.40	18.34	-99.91	-301.79	8
-686.28	1045.17	435.79	10.77	-108.67	-315.37	11
-957.28	872.07	471.92	-152.83	-103.58	-180.88	8
-135.25	91.80	927.00	-397.98	-228.82	127.62	10
496.83	104.25	811.77	-233.22	-92.29	239.07	10
-378.66	621.34	370.36	-166.78	13.12	96.01	9
-464.11	698.97	577.39	-282.38	-10.07	145.60	8
-178.71	916.75	942.38	-222.26	-51.97	119.75	10
352.78	1307.62	1299.80	-123.14	27.98	-94.82	8
-1146.48	368.16	161.62	63.17	124.18	-393.92	10
-411.38	-764.89	678.47	-446.66	-62.01	314.73	11
500.49	-420.17	685.79	-314.27	11.51	550.78	8
-369.63	-8.54	618.41	-84.23	126.28	425.29	10
-9.77	-109.37	698.00	-21.21	82.58	427.58	8
-302.25	205.57	639.40	50.81	87.55	383.21	9
-113.53	201.17	840.58	46.75	114.93	381.23	10
173.83	413.09	886.96	25.30	182.13	362.21	8
-348.63	352.29	1017.82	6.77	297.52	316.44	10
-289.31	519.78	930.66	-34.85	344.33	351.68	8
-173.58	585.69	1030.76	-28.59	345.28	311.68	11
-660.40	305.66	894.78	-11.69	257.93	259.06	8
-368.65	474.12	656.49	11.63	274.48	166.66	10
-707.52	316.65	688.72	58.17	236.05	0.82	8
-778.56	119.63	494.87	18.22	183.78	39.09	10
-661.87	492.92	515.14	106.60	135.10	7.66	9
-578.86	261.23	643.31	123.32	83.71	-43.12	8
-713.38	559.57	333.01	177.06	98.60	-20.11	10
-786.87	662.35	323.49	93.96	4.21	5.13	8
-335.69	540.77	673.58	6.81	-26.52	-32.71	8
-536.13	854.25	474.12	-10.01	33.91	-39.49	11
-429.44	672.61	512.70	-100.62	67.35	10.07	8
-240.97	393.07	640.63	-103.91	73.39	-20.32	10
-526.86	298.10	576.42	4.76	92.53	-126.74	8
-789.31	50.54	799.32	55.91	80.93	-74.83	9
-651.12	603.03	344.24	133.58	70.28	1.46	10
-805.42	381.10	578.13	87.34	21.73	95.37	8
-465.58	914.06	532.96	76.75	-8.85	67.87	8
-828.61	776.61	382.57	-17.18	17.06	36.74	10
-438.96	445.07	681.15	-127.78	-11.23	97.14	9
-425.29	466.55	533.20	-78.61	114.07	118.59	8
-773.19	428.71	747.80	27.98	53.99	88.35	10
-482.42	621.09	681.88	48.28	-4.43	98.85	8
-809.81	852.54	489.75	14.98	65.70	11.84	10
-574.22	596.92	629.88	-68.97	34.09	101.44	9
-491.46	656.25	665.04	-115.54	-4.18	29.05	8
-426.03	425.78	874.02	-86.79	-4.61	21.73	10
-262.70	580.81	698.49	-121.31	3.02	17.33	8
-525.88	198.00	936.77	-131.13	97.84	3.94	8
-651.86	486.08	653.08	-52.49	94.21	-65.52	11
-871.58	535.89	542.24	-28.32	70.04	-132.35	8
-913.09	378.91	618.65	-58.93	19.87	-93.05	10
-513.18	329.10	552.73	-22.22	13.64	-109.07	8
-905.27	268.07	247.80	9.12	75.81	.55	8
-564.70	101.81	610.11	155.43	-66.74	-128.39	11
1220.70	697.02	683.59	205.60	55.30	-5.25	8
-730.71	978.52	480.47	192.44	454.10	-101.23	10
-1174.56	766.85	182.13	77.88	128.75	-83.07	8
-854.49	389.40	496.34	-48.68	-3.14	76.51	11
-751.95	321.04	679.20	18.40	56.37	40.71	8
-1114.50	421.88	618.90	82.31	76.81	-76.72	8
-977.29	596.92	421.39	-20.29	-28.26	-34.79	10
-420.41	795.17	121.09	-84.81	-55.05	-9.00	8
-605.71	618.41	174.32	-205.05	26.55	-53.83	9
-793.70	513.18	578.37	-199.25	-17.06	-41.72	10
-421.39	742.43	976.32	-108.64	-99.82	35.28	8
-268.07	779.05	821.29	-61.00	-89.75	107.27	10
-427.98	522.46	596.92	-99.43	-22.16	88.23	8
-511.96	507.81	560.30	-102.94	-43.73	85.33	9
-631.59	403.81	810.55	-80.29	-55.18	90.82	10
-74.71	504.39	663.09	-15.14	-82.73	25.36	8
166.26	278.08	540.77	-14.04	38.70	-18.68	10
-810.79	112.79	786.38	-22.31	122.07	-64.51	9
-1044.19	24.66	872.80	123.32	-6.84	-66.47	8
-1165.28	562.74	808.35	214.39	-66.68	-41.75	10
-756.10	966.80	434.81	220.21	-147.25	-38.88	8
-476.32	521.00	223.63	22.46	-114.17	-38.09	10
-910.89	232.67	491.46	-88.13	-132.35	-29.45	9
-131.10	720.95	771.24	4.67	-236.88	95.52	10
-60.79	813.23	811.28	-2.53	-210.48	39.86	8
-110.84	582.03	758.54	-15.11	-201.08	40.50	8
-204.10	385.74	622.80	-0.85	-184.78	101.20	10
-180.42	541.26	688.72	15.05	-114.53	115.69	9
-193.36	626.46	567.87	30.24	-63.14	35.25	10
-246.09	551.27	516.11	-39.22	4.67	22.09	8
-223.39	495.36	487.06	-92.35	49.96	21.91	8
10.25	491.46	731.20	-84.90	39.79	1.07	10
-68.36	512.45	775.39	69.95	82.46	-9.95	9
-269.53	651.37	492.68	127.32	109.83	-5.77	8
-435.30	716.06	489.50	-16.88	87.43	-18.65	10
-332.03	446.53	710.45	-52.58	54.17	-13.89	8
-325.93	467.53	725.10	34.09	-14.40	-0.61	8
-323.00	682.13	523.19	99.98	-30.09	53.07	11
-345.70	675.54	553.22	18.31	2.47	54.38	8
-472.41	873.29	568.60	-24.75	23.47	41.08	8
-392.33	825.68	672.85	-109.65	-39.09	18.95	10
-260.99	504.64	770.02	-159.39	-42.48	54.20	9
-269.29	189.70	748.05	-139.47	-27.19	80.35	8
-295.65	417.48	685.55	-58.78	9.49	66.28	10
-128.91	534.18	614.99	-35.10	12.39	-0.09	8
-496.83	356.93	696.04	-21.27	80.32	-71.38	8
-657.47	871.34	662.11	88.96	-1.50	-40.34	11
-209.96	634.77	587.16	96.25	-66.96	-52.83	8
-174.07	710.45	667.48	-16.14	-15.44	-113.83	10
-365.48	547.61	672.85	9.95	-43.37	-107.42	8
-236.08	569.82	494.63	34.12	-111.54	-29.42	8
-304.93	531.74	638.18	42.76	-82.55	51.67	11
-265.38	704.83	612.79	74.58	-77.03	38.42	8
-197.27	730.96	577.88	70.28	-47.15	-0.64	10
-173.34	344.48	829.10	76.39	-17.73	24.20	8
28.08	416.75	977.05	144.17	51.85	54.84	8
71.78	909.42	645.51	181.79	99.40	25.36	11
87.40	614.01	799.07	74.43	115.05	41.02	8
100.10	698.97	626.71	40.13	162.81	44.74	8
-285.89	635.50	486.57	-0.18	181.92	41.84	10
-430.42	526.37	345.46	-70.19	159.36	48.71	9
-286.38	227.29	702.88	-174.35	120.24	66.59	8
-494.38	231.45	640.38	-130.83	120.00	63.08	10
-552.25	356.93	527.83	20.42	88.26	1.86	8
-541.26	468.02	535.89	47.70	78.22	0.70	10
-351.81	588.38	732.91	91.37	55.94	-48.58	9
-692.63	845.21	595.70	127.01	65.64	-142.30	8
-918.70	744.38	609.62	46.42	-9.00	-162.26	10
-812.26	640.63	604.74	2.14	-102.36	-70.01	8
-425.29	567.87	718.02	18.25	-124.33	-15.35	10
-446.04	469.73	632.08	101.04	-99.12	64.33	9
-198.00	630.86	456.79	179.72	-137.36	78.80	8
12.21	779.54	327.88	144.41	-87.01	-8.42	10
-149.90	715.58	440.43	96.62	23.53	-68.39	8
-398.44	801.76	438.48	93.60	30.18	-86.00	11
-336.43	874.51	541.75	28.87	5.92	-60.42	8
-353.27	760.99	569.82	-52.43	10.44	-58.14	8
-519.78	450.68	687.01	-108.70	-27.95	-30.03	10
-442.87	386.47	648.44	-73.91	-37.41	36.87	8
-327.15	594.97	375.98	-49.62	-49.01	34.39	9
-401.61	1034.67	613.28	-100.86	-85.02	-1.77	10
-27.83	750.00	579.83	-169.65	-37.90	-41.47	8
-865.48	285.16	540.53	-215.45	70.71	-148.35	10
-1142.82	340.09	801.76	-76.08	-139.68	13.49	8
-234.13	661.62	856.20	-61.34	-168.79	113.16	11
-198.73	578.61	802.25	-85.42	-109.13	90.39	8
-279.30	415.04	551.27	-104.10	-60.64	41.26	10
-34.67	192.38	717.29	-54.35	-63.11	-23.28	8
-228.76	684.08	463.87	36.35	-19.50	-58.32	8
-227.78	817.63	358.15	15.72	-21.73	-95.31	11
-206.79	755.37	636.72	53.41	-31.10	-118.74	8
-184.57	855.71	731.20	106.02	25.18	-95.67	10
-513.92	802.00	587.16	55.91	49.16	-58.41	8
-276.86	392.82	769.29	-1.31	-7.39	1.98	8
-116.94	333.98	801.27	30.98	29.94	41.20	9
-148.68	609.86	724.85	56.09	54.60	50.38	10
-399.41	546.88	639.65	28.20	69.12	69.98	8
-101.07	373.05	714.36	17.70	17.88	141.27	10
-47.36	689.45	515.63	49.22	84.84	129.21	9
-215.58	796.39	494.38	-19.17	142.61	81.82	8
-322.27	604.98	690.67	-50.99	151.40	67.44	10
-289.55	679.20	512.45	-85.39	173.83	20.11	8
-527.59	550.29	598.88	-118.99	175.96	-7.78	10
-553.47	421.14	646.97	-64.97	117.68	18.55	9
-530.27	532.71	560.06	35.43	55.05	31.77	8
-633.54	570.07	418.95	60.97	22.16	20.45	10
-398.68	495.36	368.65	97.14	-14.74	54.66	8
-380.62	662.84	427.25	122.71	-9.89	95.37	8
-278.32	582.52	512.21	95.03	-30.30	131.56	11
-364.50	625.73	565.67	49.29	8.94	151.86	8
-391.60	775.88	521.48	21.55	7.05	132.78	10
-297.36	696.29	554.93	9.89	-4.43	76.90	8
-11.96	839.11	748.29	43.52	4.85	99.70	8
24.41	821.53	739.26	29.66	38.39	102.36	9
101.07	604.98	773.93	29.82	60.64	89.05	10
-211.91	720.95	601.32	55.54	149.87	47.03	8
-195.07	921.14	472.66	47.94	136.99	15.01	8
-386.23	499.76	587.65	-20.94	122.10	-13.52	11
-354.49	444.58	592.77	-24.41	94.73	12.02	8
-306.64	447.02	690.43	7.93	101.78	17.33	10
-435.55	607.42	519.29	73.46	108.73	25.30	8
-565.19	575.20	514.40	91.34	107.18	-4.91	8
-589.84	805.42	356.45	137.66	61.61	-53.19	11
-558.11	856.93	339.11	58.84	55.60	-127.41	8
-729.00	913.57	349.37	9.86	53.83	-168.06	10
-886.47	724.85	388.67	-75.65	53.28	-219.21	8
-842.04	596.44	437.99	-80.17	-16.91	-184.72	8
-668.21	675.29	482.91	-40.65	-71.56	-106.72	11
-406.74	790.77	580.32	-33.26	-102.60	-55.08	8
-366.21	798.10	587.65	-88.38	-71.90	-49.68	10
-593.26	746.09	634.77	-103.39	-86.33	-53.31	8
-431.88	522.46	764.16	-128.51	-132.42	-49.50	11
-336.91	410.40	650.39	-92.86	-104.06	-72.97	8
-368.65	537.35	479.98	-63.75	-66.28	-116.00	10
-480.47	564.21	427.49	-61.61	-18.22	-126.04	8
-534.91	519.53	427.49	-61.43	-44.04	-163.85	8
-462.16	561.04	640.38	-22.74	-87.40	-177.89	11
-296.39	633.54	754.64	47.15	-57.37	-135.13	8
-570.56	702.39	433.84	69.15	13.21	-109.95	10
-933.35	485.35	314.21	67.84	-28.69	-47.97	8
-832.52	475.83	387.45	122.19	-99.00	67.87	10
-664.55	992.68	357.18	154.05	-133.79	81.12	9
-250.49	919.19	411.87	99.64	-188.90	44.86	10
-233.89	716.80	526.12	56.88	-142.18	-41.53	8
-297.85	542.48	683.59	0.21	-104.22	-9.16	8
-382.08	465.09	804.93	-13.03	-72.97	-15.29	10
-412.84	562.99	672.85	-37.54	-72.63	-20.75	9
-350.34	339.36	669.68	-49.90	-70.34	-8.67	10
-205.81	337.40	859.38	-14.01	-32.81	-1.71	8
-346.68	482.91	766.85	-7.35	39.43	5.16	8
-357.42	466.06	590.82	-21.30	54.93	18.31	8
-503.17	393.31	450.93	-14.92	54.05	9.61	11
-386.72	456.79	518.07	50.93	-28.75	-53.74	8
-690.43	763.18	405.27	88.01	-16.82	24.75	8
-882.08	825.68	156.98	79.22	-53.65	55.91	10
-799.32	693.12	454.59	35.61	-165.31	-57.62	9
-375.49	861.82	573.49	52.86	-169.19	-63.11	10
-699.71	665.77	536.87	23.99	-164.40	18.07	8
-564.21	568.85	730.96	1.40	-186.95	80.90	8
-874.51	1296.14	302.49	63.57	-214.39	-36.65	10
-1203.13	1269.04	-135.01	-42.36	-487.09	-226.20	9
87.65	464.36	37.84	-234.16	-502.99	-155.36	10
609.13	671.14	621.09	-158.66	-356.90	-138.31	8
-273.68	518.55	347.66	-110.11	-197.33	-92.68	10
-112.55	220.95	719.24	-146.64	-267.79	-2.84	11
577.15	460.69	1105.71	-47.00	-376.13	35.13	8
109.13	745.12	937.01	59.30	-206.36	76.60	8
-10.25	672.12	667.48	23.38	-190.61	32.62	10
615.48	683.11	679.93	20.94	-116.42	-0.09	8
-252.69	336.43	455.08	-27.92	-9.31	-57.68	11
39.79	99.12	639.40	-112.24	-116.88	-6.71	8
184.57	254.15	905.03	-29.51	-117.16	153.26	8
59.33	377.93	920.65	13.49	-56.64	214.39	10
68.36	529.54	793.95	25.76	-29.94	224.15	8
375.24	607.67	774.66	-7.05	18.71	237.88	9
102.78	570.56	824.71	-26.40	87.80	233.98	10
104.74	230.96	642.33	-75.93	18.92	247.25	8
269.78	180.18	706.54	-61.52	36.77	296.94	10
224.12	303.96	730.71	27.68	52.25	227.45	8
174.32	552.25	587.16	48.95	67.44	184.39	11
209.96	580.32	537.60	62.10	24.26	130.95	8
595.46	412.11	656.01	21.45	27.53	139.40	8
779.05	313.72	854.00	27.68	91.98	131.47	10
676.03	424.32	897.22	72.85	181.92	80.96	9
548.58	495.61	991.46	76.32	246.70	58.50	10
57.13	516.11	941.89	87.31	361.82	-46.23	8
-140.38	616.94	821.29	80.44	406.16	-144.26	8
-523.44	631.84	695.80	93.20	389.47	-162.29	10
-554.20	526.37	709.96	67.63	279.14	-141.51	9
-519.78	356.93	795.41	71.90	230.22	-97.05	10
-353.03	391.85	383.06	112.21	152.22	-74.04	8
-592.53	376.95	422.85	16.27	142.70	3.88	10
-656.49	486.82	411.13	-2.59	16.75	34.45	8
-420.17	526.86	517.82	5.37	-88.78	34.55	9
-103.76	536.87	459.23	8.58	-101.29	46.72	10
-50.54	556.64	478.03	-19.81	-83.56	111.72	8
70.80	502.93	638.43	-31.77	-81.48	151.03	8
52.00	519.29	783.69	-29.17	-49.41	166.93	10
231.45	432.62	937.99	-18.22	-1.07	166.75	9
250.98	365.97	918.21	8.15	48.34	130.89	8
54.20	341.06	939.45	91.71	125.52	38.85	10
-166.26	452.39	625.98	209.11	145.69	-111.24	8
-782.71	509.28	433.35	173.00	144.84	-145.14	11
-509.77	721.44	718.02	142.55	-20.97	-7.78	8
-284.42	714.11	909.42	110.72	-52.95	-4.43	10
-17.09	664.79	592.29	81.30	-28.26	-40.89	8
-183.35	516.11	539.31	-75.99	40.77	-134.55	8
-573.97	306.64	673.10	-101.20	13.67	-131.13	11
-291.26	528.08	784.42	-47.79	-85.94	-7.54	8
-91.80	510.99	760.50	-48.77	-75.84	54.81	10
21.48	491.46	827.64	-67.38	-40.28	66.19	8
146.97	514.89	827.15	-9.89	-14.53	6.44	8
-59.08	636.96	608.40	31.43	80.44	-66.28	9
-325.44	598.88	571.29	47.30	71.81	-164.55	10
-361.33	440.92	531.74	45.96	48.52	-205.11	8
-457.76	294.68	625.00	100.49	55.94	-216.83	10
-732.91	597.17	544.68	170.59	8.48	-160.71	8
-197.02	1293.70	442.14	128.91	-100.40	-3.81	9
-320.31	592.77	617.43	-111.08	-10.83	-64.79	10
-595.21	529.30	721.92	-123.99	-85.60	-78.52	8
-169.43	794.68	743.41	-140.53	-118.35	-10.28	10
-77.64	745.12	754.88	-186.65	-69.03	14.80	9
-55.66	369.38	767.09	-169.80	-18.92	-37.90	10
-87.40	431.64	730.96	-67.32	6.23	-0.73	8
-136.96	578.13	643.80	12.82	13.61	20.51	8
-172.85	491.70	657.47	36.74	29.17	12.33	10
-205.81	542.72	691.16	109.47	85.02	-37.78	9
-352.54	659.18	618.41	134.86	122.41	-64.54	8
-573.24	559.33	607.42	117.52	92.86	-24.26	10
-521.97	587.65	579.59	3.33	65.12	23.68	8
-513.43	479.74	670.65	-40.68	63.84	34.42	10
-410.89	518.80	690.43	-48.46	30.52	52.80	9
-327.39	289.31	673.83	-50.05	18.07	75.84	8
-199.46	410.64	598.88	-37.05	22.09	84.50	10
-230.47	457.28	579.59	-36.77	5.37	80.05	8
-40.53	530.27	543.46	-33.60	18.04	76.17	8
-44.68	578.13	702.64	-36.83	26.28	29.24	11
-3.42	666.02	762.70	7.14	36.47	46.11	8
14.40	746.58	746.83	23.96	79.32	48.52	8
-57.37	630.62	736.33	-0.52	116.36	49.80	8
-399.90	708.50	681.64	-10.41	134.92	6.74	11
-678.47	884.28	616.21	-9.58	147.34	-35.00	8
-783.94	839.60	618.16	-34.42	84.44	-57.86	8
-696.04	672.85	721.44	-69.76	47.70	-40.04	10
-468.51	581.05	788.82	-100.86	6.81	-52.28	8
-635.74	447.02	747.80	-30.21	1.59	-67.66	9
-643.07	384.52	714.36	29.30	-54.35	-21.21	10
-535.40	247.07	772.46	17.70	-90.76	57.19	8
91.80	487.55	628.66	11.90	-66.89	56.24	10
-53.96	364.50	422.61	-16.27	122.50	-85.51	8
-1112.55	329.10	380.86	72.97	76.84	-136.78	9
-777.59	530.03	578.13	97.84	-168.33	-20.26	10
-374.76	551.76	658.69	65.64	-185.18	51.73	8
-57.13	610.35	813.72	54.38	-136.41	14.16	8
-408.69	500.00	601.32	29.60	-17.52	-82.58	10
-546.88	297.12	609.38	-28.44	-39.03	-100.49	9
-524.66	491.94	542.97	-31.01	-60.30	-67.29	10
-490.23	569.58	768.31	-5.98	-113.80	27.89	8
-189.94	796.39	720.21	-5.04	-126.43	56.18	8
-8.30	461.67	813.96	-62.59	-103.97	33.60	10
186.52	395.26	784.42	-45.72	-62.68	-11.63	9
-92.04	615.97	625.49	-21.94	14.25	-39.15	10
-115.23	683.84	574.95	-43.06	49.41	-18.74	8
-210.21	575.93	656.98	-72.57	71.41	-5.31	8
-356.20	486.33	620.61	-52.98	82.92	3.05	11
-296.39	511.23	748.78	-6.16	65.55	-15.75	8
-437.99	622.56	552.25	54.50	105.38	-40.56	8
-390.87	619.14	498.29	23.62	97.66	-58.44	10
-348.39	575.20	744.87	12.12	99.95	-58.29	8
-511.72	876.71	565.92	-8.97	114.96	-70.13	9
-552.49	621.83	813.72	-153.56	103.91	-83.16	10
-591.80	743.65	626.46	-184.39	61.86	-84.84	8
-575.93	549.80	604.00	-233.43	13.52	-52.37	10
-421.39	468.99	611.33	-223.30	11.05	-36.35	8
-508.06	372.56	646.24	-178.53	42.24	8.42	9
-730.96	304.44	618.41	-99.88	-4.76	39.58	10
-522.46	193.60	685.55	-20.26	-65.95	86.49	8
-449.46	241.46	792.72	95.43	-38.88	90.67	10
-615.48	421.14	657.23	178.99	-28.90	112.06	8
-356.20	519.29	608.64	316.89	-78.22	203.86	9
-0.98	611.33	522.71	352.02	-87.74	181.06	10
-250.00	416.02	653.56	296.14	-45.04	86.33	8
-264.40	348.14	729.25	326.51	-23.62	62.84	10
-191.16	544.19	544.68	335.60	18.25	94.94	9
-406.74	652.10	506.10	303.22	40.25	118.53	8
-542.48	833.74	395.51	252.69	50.08	178.92	10
-331.54	930.91	523.19	131.41	-1.95	170.56	8
-279.30	875.73	598.63	83.50	-14.10	64.82	10
-255.37	912.11	542.24	107.82	-9.70	29.39	9
-62.01	985.11	427.25	109.47	-2.81	1.62	10
-230.47	1003.42	343.02	106.60	36.96	-120.79	8
-656.74	564.21	407.71	99.55	35.74	-156.28	8
-829.59	423.10	401.12	198.61	-59.75	-137.66	10
-600.10	704.59	226.07	331.42	-173.37	-143.92	9
-482.18	525.88	465.09	332.12	-173.22	-66.10	10
-447.27	468.26	389.65	406.65	-177.12	9.06	8
-54.69	875.00	110.11	435.70	-183.81	150.12	10
17.58	1307.37	135.25	294.16	-105.53	166.56	9
-262.70	1225.59	311.77	55.27	-64.70	107.51	10
-153.32	1104.00	325.68	-68.30	-41.78	101.10	8
-73.73	1022.95	336.91	-117.13	17.36	99.61	10
-85.45	1100.34	205.57	-141.33	50.81	92.65	8
-51.27	755.37	404.79	-223.85	60.76	111.60	11
13.92	647.22	274.17	-217.59	89.48	114.07	8
58.59	704.59	254.88	-190.25	82.15	40.41	8
47.85	675.54	290.77	-165.13	91.83	-30.00	10
-82.52	828.37	319.82	-138.09	85.85	-50.11	8
-88.87	1032.23	436.77	-123.54	64.27	-79.01	11
66.89	862.30	476.07	-145.14	95.06	24.54	8
146.24	724.12	472.90	-141.85	167.14	77.09	8
-59.08	526.12	496.58	-130.34	228.91	63.02	10
-27.34	520.75	469.24	-99.49	261.96	82.09	8
-25.39	742.43	346.19	-68.30	287.81	62.62	11
-324.95	609.86	498.29	-25.85	349.91	4.76	8
-507.32	803.96	347.41	20.54	377.47	-58.17	8
-748.78	1001.22	370.85	0.34	315.06	-148.10	10
-813.48	817.14	391.60	-61.71	214.39	-202.24	9
-888.43	719.48	275.88	-83.13	148.35	-205.05	10
-614.01	737.55	417.72	-151.46	73.58	-196.14	8
-872.31	838.13	178.22	-175.60	101.29	-213.62	10
-843.26	838.62	342.53	-272.22	38.57	-173.89	8
-694.82	669.43	478.76	-294.40	-25.57	-161.59	11
-524.66	577.15	574.22	-292.88	-35.16	-88.87	8
-482.91	409.67	604.25	-248.75	-5.49	-22.37	10
-557.37	373.54	663.82	-225.80	17.03	22.74	8
-865.23	367.43	633.54	-106.08	-5.28	55.66	11
-732.18	656.01	412.11	33.51	-81.82	84.93	8
-335.21	696.53	536.87	65.12	-102.11	-4.00	8
-202.64	776.86	565.19	73.79	-40.59	-147.61	10
-716.31	330.57	577.88	78.67	-20.84	-176.36	8
-624.51	642.82	340.33	129.67	-97.26	-131.47	11
-486.57	582.76	464.36	114.65	-115.78	-89.81	8
-601.81	670.41	517.82	77.55	-95.73	3.45	10
-707.03	668.70	534.42	14.16	-44.25	110.90	8
-1100.59	515.38	420.41	-6.35	-142.79	109.31	8
-798.10	480.47	576.42	-19.78	-182.59	134.92	11
-538.57	493.16	805.18	-12.57	-180.91	81.45	8
-557.86	757.32	547.36	23.65	-251.86	6.87	10
-70.31	545.90	484.13	-42.63	-333.10	-30.79	8
-58.59	235.84	628.91	13.85	-229.74	-63.48	8
-32.23	660.89	209.47	60.24	-226.17	-62.32	11
2.93	809.81	519.53	-120.48	-224.70	57.31	8
-272.71	500.24	886.72	-125.18	-166.81	174.22	10
-146.00	472.41	851.56	-52.31	-163.60	160.58	8
284.67	616.46	788.57	-27.28	-133.82	67.05	11
100.59	429.69	725.83	-82.95	-46.08	-98.91	8
-246.09	215.09	619.14	-87.98	-60.42	-114.17	8
-178.47	489.26	1100.34	-80.93	-138.95	-63.87	10
70.31	1021.48	899.90	-135.28	-80.84	-31.46	8
-396.24	513.67	868.16	-253.39	-45.93	-85.75	11
-212.40	248.05	937.26	-193.12	-56.58	-81.67	8
-124.51	227.29	856.93	-38.18	-42.88	-66.99	10
76.17	367.68	557.62	-13.70	-42.72	-58.93	8
112.55	341.06	626.46	5.22	-23.28	-25.09	8
-66.89	292.97	802.49	1.34	31.22	35.00	11
-88.87	380.62	797.61	-30.30	48.65	35.77	8
-128.91	336.43	789.55	-60.73	49.53	15.23	8
117.43	333.74	762.94	-99.46	65.12	-8.54	10
-74.95	491.70	1010.99	-135.74	147.00	-50.35	8
-613.77	488.28	783.69	-62.44	144.62	-91.98	9
-676.03	380.13	707.76	-113.65	73.73	-15.50	10
-424.32	374.76	797.61	-156.77	49.77	-19.32	8
-545.17	-37.35	963.87	-180.60	44.68	-79.71	10
-421.88	353.76	823.00	-66.86	6.29	-48.71	9
-367.68	370.36	687.50	12.82	-5.37	-41.14	8
-367.19	426.76	655.27	57.86	-8.12	-37.48	10
-262.45	442.87	745.85	101.20	3.48	-30.46	8
-386.23	405.27	685.30	207.18	33.87	-60.55	8
-140.14	641.85	851.32	166.56	1.13	-30.00	11
-30.76	412.35	922.85	29.42	63.96	23.13	8
-52.73	240.48	880.37	-14.89	122.83	54.93	10
-270.02	367.19	446.78	-47.12	112.12	24.72	8
-392.82	106.93	429.93	-198.43	34.15	-3.97	8
-307.13	-348.14	673.58	-223.97	-63.69	16.91	11
-119.38	-367.19	557.86	-105.83	-120.12	142.73	8
0.49	-226.07	374.27	-20.05	-188.42	217.16	10
353.03	-92.77	757.57	31.13	-128.69	237.03	8
-37.60	218.75	1021.00	196.59	-65.52	175.05	8
347.90	557.37	1193.36	331.18	-4.58	216.61	11
230.96	835.21	912.11	426.24	118.16	119.17	8
-398.19	711.43	743.65	429.99	250.06	80.29	10
-511.47	693.36	604.74	399.54	229.89	53.38	8
-780.27	617.19	497.31	186.86	114.01	48.37	11
-316.16	473.63	820.07	164.18	80.29	35.10	8
-308.11	550.54	824.22	112.70	70.16	-45.41	10
-331.54	528.81	665.77	48.16	64.67	-62.32	8
-625.24	730.71	611.82	-13.55	84.96	-28.29	10
-763.67	853.27	584.47	-6.81	21.06	32.29	9
-527.83	856.69	559.33	-1.59	-15.29	74.58	8
-664.79	647.71	454.59	12.45	-15.14	125.98	10
-48.83	684.08	414.06	24.05	-71.72	87.77	8
103.52	557.13	523.19	36.16	-47.12	-103.58	8
372.80	534.91	591.31	90.73	59.97	-216.86	11
-124.76	569.09	473.39	52.22	127.90	-211.06	8
-514.40	623.78	466.31	-69.37	216.61	-182.37	10
-982.91	560.55	435.06	-51.64	206.51	-233.52	8
-843.26	674.32	619.38	-13.03	65.67	-152.65	11
-698.97	1017.09	860.84	-22.86	-6.81	-61.25	8
-671.14	895.51	802.49	-72.63	-80.87	-41.26	10
-375.73	482.67	896.73	-94.06	-72.24	-23.83	8
-270.51	582.76	521.24	-118.93	-30.85	-56.30	8
-341.80	376.71	490.72	-137.15	4.97	-99.91	11
-765.14	250.24	214.36	-53.31	35.86	-37.41	8
-594.97	872.56	-239.75	90.94	-15.75	-27.25	10
-1146.00	83.01	12.70	-40.99	-31.01	-49.62	8
98.39	1521.97	1272.71	-31.71	-130.95	2.50	8
4.39	120.61	1264.89	-121.55	-38.42	36.68	11
44.19	652.59	1190.43	19.17	80.11	51.30	8
-440.43	557.86	603.76	64.64	121.09	-31.28	8
-399.66	599.85	148.44	43.03	68.42	-28.20	10
-623.05	512.21	442.63	-12.97	26.18	9.46	8
-842.53	759.03	759.28	-7.39	26.15	71.72	9
-896.00	669.19	799.32	-39.28	5.65	85.17	10
-831.79	576.17	761.96	-44.56	-36.25	57.83	8
-601.81	523.93	771.97	-79.99	-75.32	26.89	8
-683.11	299.32	886.72	-104.16	-75.47	-47.45	11
-378.42	249.02	688.96	-74.22	-58.47	-92.62	8
-338.87	103.52	618.41	9.58	-14.10	-179.47	10
-512.45	136.72	483.64	46.63	-39.55	-214.69	8
-104.25	365.97	388.92	81.76	-80.26	-142.09	8
-909.91	607.18	-38.57	49.59	12.39	-227.66	11
-937.01	424.07	691.41	29.17	-261.63	-169.56	8
130.86	889.40	1790.04	-49.41	-303.83	-19.71	10
92.04	688.96	1383.30	23.44	-100.16	10.93	8
-279.54	600.10	809.08	17.85	-49.90	33.39	10
-752.20	635.50	585.94	-67.11	-66.74	45.93	9
-515.38	158.69	764.16	-111.27	-121.19	94.30	8
-662.11	180.18	783.45	-23.10	-141.54	78.77	10
-491.21	307.13	687.50	55.60	-124.48	130.62	8
-322.02	240.72	336.43	89.69	-153.87	52.06	10
-400.15	251.22	595.95	56.52	-198.03	72.69	9
270.26	173.58	716.80	-64.88	-196.17	89.94	10
-372.80	366.21	767.33	-58.47	-129.46	51.03	8
-138.67	463.38	1073.73	-91.37	-169.83	108.55	8
-73.00	405.52	1160.16	34.61	-96.10	116.27	11
102.54	661.38	665.28	68.18	-35.80	87.74	8
-56.88	216.31	933.35	38.45	16.82	-7.57	10
-69.34	421.14	783.69	52.92	9.67	40.44	8
71.29	487.55	716.80	-1.77	1.56	53.59	8
121.58	366.94	793.21	0.27	7.84	39.46	9
211.91	475.10	799.80	39.73	77.51	27.16	10
-193.85	406.01	876.22	20.48	144.35	43.88	8
-209.23	412.11	751.71	24.35	125.61	103.61	8
-192.14	355.96	716.80	8.09	84.08	100.40	10
-211.67	252.93	773.19	9.28	76.45	110.23	9
-154.05	284.18	698.73	-5.98	46.05	110.47	10
88.87	320.80	742.19	-37.96	24.81	80.72	8
-100.10	220.95	646.97	-35.19	29.11	17.88	8
-182.62	85.69	828.86	52.70	22.83	96.74	10
-258.79	392.82	783.69	114.29	37.45	119.45	9
-27.34	414.31	755.13	160.86	15.29	112.88	8
479.49	593.02	720.46	169.01	35.55	64.18	10
414.31	953.86	631.10	163.48	164.67	17.00	8
154.05	1147.71	443.36	84.38	319.52	12.39	11
-892.09	942.38	405.76	78.52	278.69	-9.70	8
-572.02	746.83	241.94	14.07	111.60	4.12	8
-72.02	359.86	453.13	28.53	68.73	12.42	10
-440.67	422.12	502.69	127.93	101.14	-32.41	8
-235.60	635.99	342.53	134.12	79.16	-29.14	11
-103.76	451.42	635.99	99.06	65.06	-58.69	8
-34.67	408.20	1031.25	124.02	48.19	-76.72	8
-259.03	1002.93	390.14	199.37	136.96	22.40	10
-924.56	1257.81	372.56	130.19	131.01	-16.69	8
-917.48	1187.01	429.69	46.69	7.17	-23.96	11
-752.69	1101.56	474.12	-59.51	-51.82	-26.28	8
-456.05	765.14	434.08	-108.73	4.06	-47.55	10
-729.00	690.43	454.10	-139.68	56.76	-72.14	8
-699.71	616.70	699.46	-108.49	-29.54	-138.43	8
-346.68	518.07	712.40	-54.29	-105.99	-171.20	11
-337.16	404.54	745.85	-49.47	-131.53	-203.19	8
-150.63	342.29	810.30	-27.95	-136.35	-162.35	10
-11.72	632.08	669.19	-33.36	-103.88	-149.14	8
-293.21	509.28	552.25	-26.73	-40.95	-132.69	11
-336.67	656.25	433.35	-17.27	-10.77	-97.63	8
-438.48	504.64	548.83	-30.33	-7.39	-84.47	10
-473.14	570.80	587.89	-11.54	-18.68	-24.17	8
-554.20	427.73	636.47	-13.82	-16.85	-6.32	8
-614.99	380.13	581.30	12.63	-52.15	-9.46	11
-384.77	483.15	647.46	-22.86	-104.83	4.15	8
-118.41	460.94	851.07	-82.15	-61.80	-50.32	8
-156.98	439.45	943.12	-89.20	24.35	-106.96	10
-458.50	398.44	963.13	-106.81	25.42	-112.64	8
-424.80	410.89	826.66	-52.49	28.78	-93.17	11
-432.13	267.82	738.28	-36.13	25.85	-71.72	8
-226.56	577.15	604.98	-41.50	49.99	-9.12	8
-170.17	315.67	751.95	-42.51	82.67	59.88	10
-156.25	388.67	744.63	-5.92	120.39	84.20	8
-639.16	427.98	515.87	29.60	162.66	40.34	11
-711.67	345.21	701.90	15.59	124.45	28.11	8
-768.07	589.84	549.32	23.32	97.66	14.77	8
-765.87	562.74	555.18	-23.44	53.19	25.70	10
-548.58	443.12	604.49	-54.69	39.58	35.80	9
-261.72	381.10	682.86	-71.41	29.36	37.35	8
-591.55	514.40	446.04	-69.85	57.31	37.75	10
-598.39	517.09	592.77	-42.85	-9.52	51.67	8
-448.00	508.06	620.36	-32.04	-26.95	18.01	8
-434.33	524.17	670.90	-6.10	-12.88	8.48	11
-582.03	585.69	708.25	16.30	25.91	-1.16	8
-654.54	532.47	510.50	2.81	-21.70	44.59	8
-541.50	535.64	496.34	8.33	-48.61	93.44	10
-541.50	349.85	577.15	40.80	-38.57	106.84	8
-439.45	542.48	594.73	91.67	-56.82	112.88	9
-258.06	495.61	706.05	82.76	-86.67	73.61	10
-382.32	483.89	810.06	42.63	-89.94	26.55	8
-455.81	499.76	863.53	-26.06	-67.69	-4.94	8
-399.41	761.47	743.65	-13.52	-29.08	-22.83	10
-583.50	456.05	737.79	-9.06	34.18	-76.02	9
-898.19	535.89	646.48	14.71	3.14	-71.11	8
-600.34	627.69	840.58	-104.10	-102.78	-58.75	10
-361.33	380.62	932.86	-137.45	-125.09	-37.51	8
-68.85	475.34	687.74	-100.34	-94.30	-22.64	11
-5.86	486.82	611.57	-85.97	-49.50	-48.37	8
-268.80	497.80	425.05	-49.32	83.47	-87.83	8
-557.13	305.18	210.45	-25.15	146.94	-78.64	10
-798.34	53.47	379.64	60.18	117.37	-70.86	8
-1187.26	305.42	439.70	105.41	77.09	-59.75	11
-867.43	540.28	911.38	138.46	-135.56	-40.34	8
-649.90	610.84	1041.02	91.95	-153.29	-32.35	10
-295.90	622.31	900.88	25.57	-158.20	-11.63	8
-153.56	369.38	835.94	-48.65	-151.64	31.25	10
-21.97	316.65	832.52	-88.26	-159.55	64.30	9
4.88	302.49	768.80	-91.16	-121.28	58.23	8
-446.78	380.86	876.95	-40.99	-108.58	20.54	10
-211.43	608.40	643.31	-11.35	-81.09	7.42	8
-468.51	501.95	521.48	-52.12	48.07	-27.53	8
-680.42	332.76	570.31	-55.11	1.68	-12.82	11
-326.90	325.44	968.99	-20.54	-75.96	10.25	8
-3.66	314.94	860.60	-6.26	5.92	39.49	8
-381.10	231.20	750.00	-2.11	99.03	10.41	10
-532.47	280.76	647.22	14.13	45.44	78.43	9
-421.88	369.38	777.10	16.36	7.14	124.36	8
-303.22	572.51	689.94	42.33	57.16	116.58	10
-405.52	521.00	497.31	46.39	79.99	67.99	8
-138.18	507.32	347.17	-57.95	29.97	37.90	8
-167.72	295.17	619.38	-101.14	22.00	42.39	11
-51.27	245.61	803.22	-70.83	46.17	53.50	8
-298.83	348.39	595.46	-31.43	82.34	52.92	8
-302.73	315.43	676.03	-74.83	-27.34	13.09	10
-553.96	664.06	884.52	-25.33	-15.05	19.41	8
-542.97	562.99	763.92	90.36	-2.14	6.20	11
-334.96	495.61	734.38	118.04	-21.03	-0.52	8
-217.04	558.35	896.48	105.77	-5.68	0.79	8
-362.79	536.62	835.21	89.14	15.78	11.54	8
-487.06	525.63	665.53	49.56	19.81	60.46	10
-380.62	348.39	718.99	19.59	-23.86	79.93	9
-131.84	229.49	850.10	29.48	-108.31	140.50	8
173.58	524.17	867.68	65.73	-121.31	189.48	10
26.61	675.29	873.05	93.05	-4.70	31.22	8
-183.35	635.99	738.77	69.03	107.30	-70.95	10
-492.43	566.65	542.48	32.62	121.25	-93.29	9
-657.96	590.82	375.24	16.42	95.61	-169.83	10
-969.73	593.75	619.87	5.25	0.70	-192.08	8
-601.32	592.04	556.40	57.65	-101.04	-192.87	8
-573.49	521.48	639.40	50.66	-90.36	-158.63	11
-664.31	407.47	735.11	22.58	-154.54	-90.85	8
-415.04	428.71	738.53	12.54	-169.16	-39.98	10
-285.16	394.53	660.40	-24.66	-88.71	7.11	8
-231.20	597.90	755.62	9.28	-104.46	28.11	8
23.93	674.80	811.52	3.75	-67.38	18.89	11
125.49	576.66	947.27	-20.20	-15.20	-14.19	8
-56.64	301.03	987.30	-4.33	91.06	-67.11	8
-348.63	471.68	799.80	61.13	110.69	-80.41	10
-615.72	360.84	469.48	-0.18	48.55	4.61	8
-345.46	239.75	611.08	-29.88	-28.63	124.15	9
238.77	443.60	573.73	-12.21	28.05	128.45	10
-154.54	695.80	510.99	-9.06	156.83	73.15	8
-360.35	612.55	651.37	-62.84	129.27	34.21	8
-326.90	559.57	778.08	-59.45	148.74	44.37	10
-342.53	612.55	683.59	-21.03	148.77	34.12	9
-604.98	685.30	452.64	-39.76	117.03	28.35	10
-492.43	526.61	467.04	-54.66	60.27	8.97	8
-539.79	567.87	487.30	-71.08	51.21	-1.13	8
-752.93	805.66	448.73	-30.12	11.35	-36.93	11
-575.44	734.13	624.76	-12.21	-22.40	-77.15	8
-295.65	354.00	879.39	24.72	7.60	-111.33	10
-288.57	524.90	675.05	17.70	44.40	-42.88	8
-600.10	469.97	698.73	-4.55	35.55	77.51	8
-507.81	460.21	598.14	22.43	7.90	106.66	11
-585.45	469.97	634.77	23.77	-23.35	75.26	8
-595.70	459.72	700.44	35.77	-32.38	52.34	8
-776.61	375.73	623.78	67.66	-52.09	-3.45	10
-354.74	616.46	483.89	32.14	-137.08	-29.91	8
-119.87	474.12	741.46	-122.41	-182.07	-36.32	9
-104.00	415.77	938.96	-84.87	-49.80	-33.23	10
-565.67	129.15	698.97	-40.59	-22.74	-59.39	8
-583.74	210.21	531.98	97.72	-89.23	-51.79	10
-623.29	625.24	650.39	174.59	-159.24	-23.56	8
-478.76	777.10	523.19	161.22	-122.04	-24.44	11
-487.55	608.64	333.74	50.69	-61.43	17.85	8
-890.38	766.11	909.67	0.46	-176.51	76.90	8
261.96	1143.07	998.29	-66.25	-346.07	237.88	10
-102.78	710.69	881.10	-94.24	-153.69	48.19	9
98.88	531.49	620.85	-31.62	-115.63	40.71	10
119.87	613.04	346.44	-59.75	-102.75	0.46	8
482.18	505.37	446.78	-119.48	-75.96	-71.90	8
220.21	310.06	694.34	-125.27	-10.07	-101.20	10
-220.95	421.63	887.21	-95.83	48.80	-109.34	9
-201.66	279.79	489.26	-29.66	101.56	-35.19	10
-400.39	447.27	855.22	-40.80	62.71	-39.43	8
-530.03	435.30	992.68	-60.91	25.51	-47.45	10
-322.27	606.20	900.39	-83.62	-9.28	-44.53	8
-70.56	269.78	912.11	-128.88	-13.85	-38.12	9
-202.39	231.69	803.22	-55.42	30.12	-46.30	10
80.57	88.62	813.48	18.31	-6.59	-7.45	8
102.29	109.86	915.53	106.41	49.77	22.83	8
17.82	446.53	901.61	153.81	85.60	36.41	10
-309.57	511.23	728.52	172.24	151.28	33.42	9
-215.09	604.74	634.52	140.08	100.52	71.78	8
113.77	422.85	850.34	93.29	114.17	124.27	10
98.88	586.43	778.81	123.11	225.37	73.00	8
-299.32	633.06	730.71	98.51	236.94	25.15	11
-406.98	607.18	574.46	12.51	193.57	16.54	8
-185.06	424.07	605.71	-109.95	137.18	28.87	10
-416.02	367.92	654.05	-123.32	135.86	-18.59	8
-478.76	429.69	488.28	-73.24	72.08	-25.88	10
-494.14	385.50	420.17	-33.14	11.26	-25.94	9
-629.15	147.46	555.66	40.86	0.03	-6.41	8
-604.98	132.32	636.47	120.03	-9.64	28.99	10
-49.32	356.93	625.00	174.44	-22.98	-14.50	8
-237.79	415.53	704.59	175.87	89.14	-90.06	8
-835.69	449.46	476.07	172.12	41.87	-114.56	11
-1012.94	531.49	504.15	171.88	-11.75	-112.27	8
-853.27	687.99	506.59	213.50	-115.88	-90.03	10
-301.76	866.94	245.61	171.51	-141.20	-115.48	8
-547.36	305.91	365.48	29.27	-28.81	-147.98	11
-1015.14	578.61	808.35	19.41	-84.66	-68.12	8
-809.33	1162.84	975.59	50.54	-273.71	128.69	10
137.94	1397.46	964.84	42.36	-245.15	114.20	8
563.72	1038.33	436.04	106.17	-61.61	50.51	10
-9.77	1350.83	619.14	-78.80	92.77	-36.93	9
-557.13	495.36	718.26	-257.17	117.95	-82.89	10
-241.21	180.42	536.62	-224.37	27.89	-25.85	8
-159.42	138.18	612.30	-142.00	25.27	35.58	10
-173.34	454.35	528.08	-82.98	82.73	55.69	8
-575.68	511.23	372.80	-28.53	168.21	27.16	9
-541.02	527.59	453.13	13.70	117.65	12.66	10
-453.13	594.73	532.23	51.06	71.72	4.91	8
-522.22	576.42	563.23	56.09	75.32	20.51	8
-593.51	682.86	529.05	66.96	67.02	30.73	11
-1166.26	573.73	385.01	58.11	37.26	75.01	8
-960.21	583.98	161.87	156.68	-74.58	170.01	10
-365.97	854.98	252.20	43.79	-142.85	63.75	8
-259.77	765.38	496.34	6.44	-171.05	-94.48	8
-88.62	774.66	1019.78	15.96	-158.66	-120.03	11
-39.31	803.22	1026.61	-11.93	-120.48	-61.46	8
-82.28	845.95	662.84	-31.43	-40.22	-20.08	10
-160.40	789.55	573.97	-55.76	-11.51	-42.02	8
-296.63	541.02	607.91	-76.63	-14.13	0.09	10
-272.71	515.87	575.68	-88.17	-25.02	34.97	9
-334.96	590.82	582.76	-105.04	-13.52	43.03	8
-330.08	350.59	593.99	-122.25	-27.56	48.34	10
-238.04	397.71	610.60	-125.09	-4.76	9.64	8
-223.63	392.58	741.46	-81.33	27.98	-9.52	8
-406.98	397.95	732.91	-44.37	62.50	10.62	11
-696.29	423.58	663.57	-33.05	26.76	30.33	8
-340.09	565.67	645.02	-19.96	-20.78	-1.89	8
-419.19	405.03	732.42	-6.81	14.07	-50.11	10
-363.04	507.81	699.95	-11.26	22.61	-17.70	8
-338.87	331.54	860.84	-19.56	29.17	20.78	9
-40.28	548.10	964.11	45.29	37.99	80.38	10
-67.87	713.62	910.64	100.13	112.09	81.24	8
-587.16	663.82	450.44	135.77	187.77	79.77	8
-752.69	612.30	148.93	90.36	85.82	64.88	11
-663.09	466.06	338.38	37.05	-14.50	66.35	8
-451.90	377.93	683.35	35.98	-37.05	-3.85	10
-522.71	511.72	679.20	36.99	-20.60	-54.41	8
-498.78	407.96	803.47	-53.65	-59.60	27.68	8
-284.42	442.38	902.59	-46.23	-59.27	63.26	11
-462.89	402.10	829.59	-35.52	-46.54	81.73	8
-370.12	295.65	898.93	-28.44	-61.86	157.90	8
155.03	494.87	768.31	3.08	-47.55	101.93	10
-319.58	501.46	362.55	25.85	47.73	-48.19	8
-626.46	409.18	415.53	46.66	-1.53	-21.51	11
-603.52	759.03	514.65	80.87	-65.77	8.36	8
-158.45	642.33	508.30	73.36	-122.62	10.53	8
66.65	587.89	593.99	30.52	-51.57	-37.63	10
-237.06	489.75	689.45	32.14	58.01	-54.29	8
-530.03	401.86	756.84	53.92	41.08	-55.91	9
-322.75	495.12	505.13	63.54	17.79	-75.50	10
-364.50	596.44	587.89	43.27	10.10	-51.21	8
-532.71	724.37	553.96	40.37	-29.02	78.31	8
-282.96	738.77	608.40	24.93	-78.16	145.26	11
101.32	573.97	643.80	9.64	-44.31	135.07	8
-109.86	680.42	555.66	56.12	34.42	19.32	10
-427.73	818.12	422.61	86.58	21.06	-10.77	8
-111.82	805.66	416.26	-34.03	-66.19	1.19	8
-132.32	656.74	493.65	-169.04	0.27	-65.09	11
-303.71	636.96	1061.77	-169.59	-41.26	-45.62	8
209.72	739.01	984.86	-134.31	-31.56	-18.28	8
-346.68	371.09	897.71	-43.91	122.38	-144.26	10
-745.61	556.40	612.79	71.26	117.25	-198.52	8
-448.97	762.94	506.10	87.95	11.66	-181.55	11
-391.85	560.30	346.92	96.89	-21.33	-98.39	8
37.60	606.20	575.93	95.40	33.66	-51.39	10
-876.22	952.39	350.59	164.25	190.12	-35.10	8
-1053.47	431.88	240.97	72.24	28.63	0.76	8
-489.01	516.60	566.41	22.40	-125.21	60.46	11
-352.54	658.20	589.11	-15.81	-77.67	76.14	8
-540.28	664.06	443.85	-53.65	-60.39	68.82	10
-322.02	637.45	534.42	-140.72	-89.60	40.65	8
-336.18	603.52	849.85	-124.85	-83.89	10.65	9
-546.14	542.72	629.39	-52.73	-74.83	0.73	10
-437.99	589.60	726.81	15.38	-115.02	7.32	8
27.59	826.17	789.55	44.74	-112.49	3.54	10
117.43	1102.78	587.16	62.81	48.00	-19.13	8
-413.33	617.43	402.59	29.05	79.25	-95.70	9
-521.00	557.62	510.74	23.28	-35.10	-85.21	10
-405.52	658.94	416.75	14.68	-131.62	-91.71	8
-528.08	596.44	322.51	-6.38	-155.49	-42.72	8
-259.77	666.26	597.90	-16.94	-157.87	28.02	10
-567.87	479.98	463.62	-14.92	-119.63	43.06	9
-477.29	392.58	549.07	40.68	-158.20	84.63	10
-355.47	542.97	573.97	102.05	-161.16	151.70	8
137.21	669.19	656.49	75.38	-110.93	198.52	10
363.04	780.03	645.02	45.50	-67.54	213.13	8
174.80	695.56	755.62	-30.55	-31.52	212.28	11
379.88	355.22	749.76	-103.30	2.66	243.93	8
543.21	223.63	908.69	-89.51	86.21	186.49	8
340.58	357.91	844.24	-24.38	192.32	73.88	10
-152.83	523.19	548.83	-30.67	185.73	41.20	9
-308.11	790.04	654.05	-72.81	175.84	14.43	10
-195.80	717.29	782.71	-72.36	159.64	-38.18	8
-244.14	680.66	690.43	-63.69	203.80	-94.94	8
-756.59	646.73	482.91	-36.87	172.21	-117.37	10
-755.13	652.59	542.97	-109.53	65.92	-51.88	9
-509.03	346.19	923.34	-101.68	59.60	-28.78	10
-422.61	383.79	816.65	-8.82	19.44	-22.13	8
-72.75	454.59	700.20	-9.16	-33.91	-62.29	10
-222.17	323.24	548.58	-16.94	21.91	-66.38	8
-340.09	305.91	538.82	-90.76	42.11	-91.86	9
-792.48	141.11	741.70	-60.39	1.53	-115.08	10
-735.84	100.59	831.05	132.51	-70.43	-77.94	8
-260.99	833.74	477.05	263.89	-126.01	-11.63	8
-95.95	757.57	412.60	95.49	-37.45	-49.16	11
-350.10	366.46	505.62	3.69	41.50	-125.95	8
-286.62	896.24	533.45	8.15	-13.21	-93.20	10
38.57	841.31	703.13	-40.25	-39.55	-44.22	8
-98.39	929.69	798.83	-67.78	3.42	-124.76	8
-534.91	679.20	760.74	-103.64	47.64	-60.12	11
-624.27	552.25	898.93	-67.38	-11.14	17.58	8
-337.65	329.83	897.71	-44.07	5.43	31.37	8
-273.68	310.06	782.71	36.07	26.64	26.92	10
-258.30	457.76	727.29	56.06	40.95	23.68	8
-204.35	571.78	655.52	6.23	49.87	17.70	9
-10.99	416.50	802.73	-46.57	65.98	40.16	10
-107.67	508.30	706.30	-79.38	127.14	40.71	8
-287.11	504.64	726.07	-76.42	148.77	19.53	8
-559.81	548.34	508.30	-71.38	146.12	2.26	10
-594.73	508.06	479.49	-72.24	80.23	20.60	9
-591.06	457.76	483.89	-74.86	45.53	46.91	8
-218.99	624.76	463.13	-56.43	-28.59	66.96	10
-218.26	439.94	523.44	-51.30	-2.66	34.61	8
-414.79	443.85	694.34	-24.84	18.68	94.09	11
-558.35	549.56	686.52	12.85	10.10	131.10	8
-391.60	757.32	772.46	37.66	-10.86	145.26	8
-205.32	648.44	849.12	50.35	10.22	108.06	10
-483.40	567.38	961.67	31.95	17.33	49.44	8
-93.75	417.48	894.53	31.34	-0.12	15.01	9
20.51	559.08	592.77	32.75	149.41	-93.44	10
-513.92	303.47	442.38	16.11	180.05	-135.68	8
-966.80	323.49	436.52	29.14	60.82	-152.25	10
-808.59	527.34	582.52	86.36	-101.99	-79.56	8
-482.18	644.78	415.28	96.59	-132.87	-63.81	9
-536.13	470.70	441.41	76.69	-92.25	-62.35	10
-482.42	525.63	254.88	58.93	-94.60	-46.72	8
-890.38	873.54	704.10	17.00	-202.79	8.30	10
3.66	876.46	741.94	0.40	-284.00	139.89	8
6.59	774.66	719.73	-0.82	-183.11	30.82	9
113.53	659.18	727.05	-72.94	-99.61	-52.73	10
-131.84	482.91	604.25	-109.86	-91.16	-47.94	8
66.16	228.52	819.58	-157.10	-103.76	43.06	8
-139.65	485.35	813.23	-143.22	-12.51	50.72	10
-157.23	203.37	865.48	-129.43	-7.81	51.79	9
-9.28	162.35	871.34	-49.71	-8.36	149.29	10
15.38	226.81	750.24	44.40	11.35	199.34	8
135.74	824.22	235.60	126.89	47.49	206.15	8
-96.92	700.20	235.11	-6.26	64.85	170.59	11
445.07	1387.45	994.38	-58.07	104.25	64.03	8
114.50	1465.58	1012.94	-108.98	222.50	-134.95	8
-34.42	539.06	486.57	-157.59	110.81	-175.78	10
-305.42	158.45	1219.97	-147.46	140.26	-155.67	10
-573.97	388.43	1051.76	66.16	259.52	-100.07	9
-717.77	450.44	650.63	129.61	207.61	-83.22	10
-725.83	555.18	512.94	88.71	132.20	-10.13	8
-638.67	397.95	605.96	-8.24	89.23	80.47	10
-648.68	458.50	653.81	-42.08	39.61	140.75	8
-448.00	348.63	654.30	-52.67	39.76	199.37	9
-631.59	224.37	357.67	-60.79	13.37	237.52	10
155.76	268.80	585.21	-75.99	-100.10	157.44	8
41.75	409.42	985.35	33.45	9.12	31.56	10
-21.73	696.04	766.36	139.59	147.46	3.08	9
-605.47	985.60	481.69	125.49	184.66	-25.48	8
-664.31	770.75	242.92	103.27	85.14	-68.82	10
-457.76	718.51	997.80	21.73	18.13	-51.18	8
-355.47	741.21	1177.73	44.22	-5.07	-68.42	10
-355.47	702.88	923.58	12.60	20.48	-54.29	9
-583.98	501.22	756.59	-53.96	34.91	-31.71	8
-512.21	646.24	536.62	-62.47	-6.71	51.18	10
-590.09	512.45	570.31	-53.19	-24.66	6.74	8
-767.33	791.02	427.25	4.18	-87.37	7.51	8
-438.72	786.62	406.98	-30.06	-163.73	-41.47	11
62.99	564.70	684.33	-15.38	-109.80	-85.39	8
-293.70	391.11	559.33	24.96	17.79	-110.05	8
-544.19	331.54	788.82	10.80	13.34	-60.42	10
-664.06	202.64	895.26	53.07	-32.41	36.32	8
-335.94	143.55	819.09	128.08	-5.28	44.22	11
-41.75	658.94	266.36	142.49	66.22	-15.05	8
-1230.47	157.47	303.71	42.18	100.46	-71.81	8
-867.19	372.07	343.75	13.89	-143.31	64.18	10
-254.39	322.02	436.52	-4.73	-214.14	51.70	9
153.08	250.73	399.90	-18.83	-104.74	-62.50	10
-645.51	386.23	789.79	-8.24	-133.51	-91.92	8
-185.06	734.86	1110.84	26.06	-203.86	74.31	8
-52.73	815.43	1232.91	4.61	-116.09	89.97	10
-256.84	630.37	927.49	6.13	-37.41	30.82	9
-351.07	629.39	766.36	9.06	-66.77	44.07	10
-232.18	442.38	704.35	-15.59	-88.62	41.63	8
32.47	708.01	577.39	-13.24	-101.87	45.75	8
43.46	602.78	541.75	-59.36	-63.72	37.08	10
-74.95	523.93	719.73	-64.00	-33.60	-9.00	9
-69.34	525.88	706.30	-23.59	-4.82	-68.85	8
-305.91	483.64	707.52	-14.86	-20.75	-93.99	8
-196.53	511.47	838.62	-9.92	-27.25	-95.21	10
-52.49	423.83	661.13	-17.15	-25.18	-166.81	8
-16.11	359.62	731.45	-13.03	5.74	-142.18	11
-63.23	342.04	704.10	28.53	15.56	-116.82	8
-35.40	402.34	443.36	133.48	38.70	-65.37	8
-212.65	512.45	773.19	78.37	151.89	23.83	10
-240.48	831.54	903.56	93.96	189.91	25.73	8
-376.22	816.41	833.01	52.03	222.96	4.73	9
-611.82	590.58	703.86	32.14	217.29	11.41	10
-581.30	676.27	486.57	1.19	186.10	-21.97	8
-771.97	390.14	504.88	-115.91	174.16	-76.35	10
-724.61	261.96	600.83	-136.11	77.06	-82.73	9
-576.42	275.63	623.29	-143.92	-8.58	-24.90	8
-449.95	294.43	557.62	-101.50	-96.62	30.09	10
-176.51	582.52	623.54	-87.19	-79.86	43.52	8
-92.53	593.99	861.57	8.15	-27.31	-2.93	10
-101.56	510.50	806.88	65.46	37.75	-15.47	9
-372.07	612.06	648.93	58.14	62.62	24.99	8
-478.27	459.47	530.03	25.02	49.96	3.97	10
-747.07	543.21	564.94	-40.25	78.89	31.16	8
-937.99	427.49	493.65	-1.34	9.12	1.56	8
-309.33	892.58	669.92	51.03	-85.02	10.28	9
-114.99	994.14	831.79	63.57	-8.27	-28.47	10
-365.48	633.79	594.73	44.34	-5.98	-34.06	8
-690.43	484.13	689.94	60.61	-44.37	-12.66	8
-632.08	587.16	980.47	89.94	-140.29	21.51	10
-429.20	764.40	986.08	63.60	-126.34	6.81	9
-312.99	755.86	771.73	-12.21	-105.74	-45.65	8
-390.38	395.26	668.70	-114.96	-39.31	-52.09	10
-751.71	213.87	726.56	-117.71	-53.74	6.10	8
-396.24	412.84	613.04	-60.70	-147.77	37.05	11
-48.58	373.05	746.34	-64.97	-117.46	2.47	8
-75.44	433.84	581.54	-52.43	-43.46	-40.07	8
-96.92	536.38	622.56	-15.56	-23.47	-57.95	10
-334.72	570.80	586.18	56.70	30.12	-127.20	8
-619.14	494.87	587.89	58.62	15.90	-157.93	11
-550.78	599.12	538.09	65.61	-11.87	-63.87	8
-353.27	493.41	680.91	88.04	-15.14	-30.00	8
-211.91	563.48	598.14	105.13	-12.57	14.28	10
-178.47	460.45	623.29	52.64	-29.36	15.75	8
-285.64	379.88	652.34	-13.09	-37.54	28.11	9
-352.05	400.63	716.55	-57.40	-30.82	92.93	10
-211.18	354.00	957.03	-66.83	-21.58	100.92	8
-375.98	599.85	956.05	40.22	75.04	60.94	10
-745.61	794.92	601.07	104.10	109.37	-6.44	8
-562.01	657.47	379.15	68.63	7.23	-27.47	9
-358.15	573.00	304.69	1.19	-75.44	-14.74	10
-126.22	607.42	408.20	-29.02	-87.98	-21.61	8
-186.28	509.03	682.62	-81.09	-91.86	3.08	8
-178.71	677.98	555.42	-80.14	-51.33	113.04	11
-238.77	709.72	449.95	-136.69	-26.37	133.45	8
-290.04	505.86	532.47	-197.88	-65.16	120.97	10
-5.62	311.04	804.20	-183.99	-74.77	155.06	8
240.72	228.03	971.44	-164.22	-37.69	156.83	10
-159.42	677.25	1165.77	-11.96	59.91	141.36	9
-476.32	770.51	985.11	84.87	64.15	75.68	10
-208.98	489.01	847.66	88.68	-21.12	61.52	8
-34.91	402.83	751.95	119.57	14.77	77.39	8
-454.83	452.39	691.41	132.63	53.31	79.77	10
-419.92	369.63	704.10	94.51	3.36	26.86	9
-74.22	263.43	411.87	65.58	48.16	-90.91	8
-860.84	563.48	277.59	111.88	58.62	-178.28	10
-862.30	703.13	332.76	64.45	-145.45	-142.03	8
-268.55	797.85	513.92	34.58	-151.46	-103.79	10
-252.20	405.52	492.68	-46.23	11.17	-159.30	9
-1117.68	446.29	911.87	-28.32	-28.23	-178.38	10
-185.55	1030.76	960.94	48.86	-230.90	47.79	8
-153.08	804.44	622.56	-5.43	-151.98	59.84	10
-118.65	609.62	550.05	-73.36	-155.46	71.90	9
4.39	493.16	820.31	-122.38	-156.43	94.12	8
-40.28	219.48	877.20	-98.97	-156.49	157.44	10
795.65	602.29	665.53	-3.45	-154.54	117.03	8
638.67	489.50	638.18	-7.11	30.33	7.93	10
342.29	597.17	573.49	55.91	170.56	-58.81	9
-498.29	494.38	582.76	61.25	153.41	-57.19	8
-281.49	679.93	482.67	14.71	62.99	31.46	10
-394.53	432.86	745.36	-53.34	85.39	54.41	8
-281.74	441.89	907.96	-49.04	75.04	13.40	8
-228.76	383.06	954.83	-22.95	69.09	-57.43	11
-167.48	494.87	740.23	-17.79	76.20	-77.55	8
-326.17	429.69	561.77	-15.87	73.49	-124.48	8
-312.26	411.62	609.38	13.24	39.67	-113.34	10
-493.65	451.90	572.75	64.30	48.55	-53.83	8
-505.86	503.17	615.48	95.58	-18.86	-20.51	11
-276.86	709.23	700.68	86.33	-38.48	-14.77	8
-163.57	711.43	813.48	23.35	-49.35	-6.07	8
-41.26	455.32	1018.07	-79.13	-39.43	51.27	10
271.48	495.36	1028.08	-118.62	28.38	173.28	9
254.64	433.59	976.32	-82.64	139.92	196.90	10
-193.85	632.81	582.03	-69.06	141.08	190.77	8
-131.10	337.89	736.33	-70.10	122.04	199.62	10
-107.42	445.56	656.25	-31.31	116.55	161.96	8
-19.53	211.18	695.31	-3.75	101.87	120.03	11
43.70	304.93	714.84	-7.08	91.98	97.93	8
54.69	474.61	769.29	79.47	126.07	53.65	8
-416.75	522.71	796.88	188.90	152.19	24.99	10
-340.33	409.91	412.60	295.90	86.91	16.11	8
-272.95	488.04	611.57	235.05	140.81	65.34	9
-595.46	793.70	480.22	256.59	185.15	-6.65	10
-704.59	758.30	305.66	168.85	70.28	-69.37	8
-441.89	561.52	454.83	94.27	6.13	-51.54	10
-77.15	707.52	553.96	51.24	37.63	-90.82	9
-273.68	519.78	332.76	-32.35	138.03	-222.63	8
-686.28	260.25	318.85	-89.90	163.24	-222.20	10
-750.73	221.19	500.00	-18.92	130.16	-117.55	8
-616.70	350.10	567.38	97.72	103.45	-48.86	10
-750.49	769.78	461.91	123.14	102.48	-34.67	9
-655.27	1291.50	544.68	114.59	-4.12	20.36	10
-268.55	1153.32	783.45	17.88	-31.31	65.89	8
-229.98	1119.14	732.42	6.65	-6.35	30.82	10
-307.86	1072.75	668.46	-74.25	38.30	-6.62	8
-425.78	808.84	467.29	-110.32	50.14	-28.72	9
-553.22	458.98	456.30	-138.40	50.60	-71.96	10
-447.02	590.58	436.04	-120.64	36.62	-71.08	8
-612.55	639.89	349.61	-80.38	41.93	-85.11	10
-546.88	638.67	379.88	-54.29	41.75	-79.53	8
-812.99	688.48	430.66	-24.51	13.12	-28.81	9
-797.12	464.84	618.41	-22.00	-43.64	0.52	10
-358.89	560.55	779.05	11.90	-101.41	16.75	8
-323.73	455.81	736.33	37.75	-35.55	-21.09	8
-426.03	430.18	660.64	86.98	3.02	19.44	11
-591.80	430.91	396.24	79.35	7.87	53.77	8
-724.61	817.63	716.31	77.45	-94.42	95.70	8
-73.97	923.58	614.99	-14.16	-86.43	98.39	10
-149.17	447.02	493.90	-83.92	99.95	-26.86	8
-532.96	404.79	385.25	-0.82	144.99	-93.38	9
-940.19	418.95	491.94	24.51	56.58	-95.73	10
-429.20	716.31	613.77	71.93	-65.09	-71.93	8
-500.00	891.11	538.33	24.17	-34.48	-59.88	8
-324.46	771.97	671.39	-74.92	-25.48	-43.24	8
-387.70	623.29	727.78	-149.84	12.63	-12.24	9
-490.48	649.90	647.95	-163.79	14.34	-1.56	10
-576.42	450.68	631.10	-201.17	-3.54	24.29	8
-471.19	348.39	669.19	-137.36	-14.68	47.06	8
-494.38	416.50	587.40	-27.95	-6.23	36.44	10
-338.62	486.33	593.26	-9.28	16.36	30.46	9
-315.67	658.20	545.65	-15.69	40.01	16.54	8
-365.97	456.79	573.97	-7.11	62.07	-42.33	10
-634.52	519.78	534.91	44.56	113.74	-82.21	8
-745.85	317.38	508.79	41.93	88.68	-88.99	11
-734.86	690.92	520.51	-23.01	27.01	-19.20	8
-582.03	320.07	371.83	-93.14	-3.42	7.78	8
-254.15	593.99	714.36	-146.73	33.72	67.81	10
-525.63	467.53	807.62	-171.26	151.55	131.68	8
-815.19	532.47	595.70	-120.45	192.02	195.71	9
-890.14	360.60	459.47	-118.80	116.97	201.51	10
-731.69	205.57	480.22	-101.04	74.80	200.16	10
-768.80	93.99	475.10	-28.96	39.89	205.93	8
-753.17	222.90	441.65	46.57	-44.86	231.48	8
-531.25	292.48	261.72	93.20	-138.15	224.30	11
-125.00	377.93	282.96	109.65	-197.17	184.08	8
174.32	610.11	283.94	160.61	-181.46	99.67	10
-121.83	585.94	505.86	182.80	-140.99	87.71	8
-427.73	1395.26	1016.36	199.80	-39.18	109.41	10
-199.95	1361.33	1301.27	102.72	-73.55	68.15	9
44.92	726.81	873.05	33.72	32.75	6.71	10
-424.07	682.37	448.73	91.89	135.38	-59.48	8
-524.41	657.96	444.34	64.54	127.62	-31.28	10
-658.94	644.53	577.88	68.18	101.75	-8.09	9
-406.01	775.88	518.07	31.13	40.83	38.94	8
-191.41	514.89	659.18	-13.98	16.69	67.23	10
-321.29	997.56	370.85	36.47	87.49	37.48	8
-435.30	1006.84	376.71	-105.68	72.11	21.55	10
-493.65	800.54	519.78	-165.37	41.69	26.64	9
-290.53	750.73	533.94	-157.59	21.30	32.96	8
-573.00	685.30	563.23	-115.23	70.74	17.18	10
-
