# Supplementary material for: Complexes of vertebrate TMC1/2 and CIB2/3 proteins form hair-cell mechanotransduction cation channels
Source: eLife. 2025 Jan 8;12:RP89719. doi: 10.7554/eLife.89719 (PMC11709434; doi:10.7554/eLife.89719)
Supplement: Figure 3—source data 1. [file elife-89719-fig3-data1.zip › Figure 3H/het/6-7-R1.csv]

Time	Lat	Foreaft	Vert	Pitch	Roll	Yaw
1	45.17	950.68	-327.88	98.54	-28.32	118.07
2	-22.95	1021	-313.72	118.23	-22.52	124.24
3	-95.95	957.28	-385.01	152.25	-54.05	122.28
4	392.33	1137.45	-242.43	211.67	2.32	134.64
5	156.49	1428.96	-359.62	183.2	169.53	111.69
6	-257.57	1629.15	-454.83	89.36	263.61	47.3
7	-466.06	1377.2	-357.67	-7.26	275.33	11.75
8	-278.81	1014.4	-312.74	-0.34	292.54	0.34
9	-520.02	980.47	-394.29	42.45	336.58	-81.79
10	-531.98	823	-496.34	58.5	296.33	-101.29
11	-467.77	774.17	-504.39	74.98	283.66	-46.45
12	-456.05	762.7	-431.15	99.15	296.23	-19.68
13	-614.01	933.84	-520.02	105.59	291.63	-11.51
14	-588.38	956.05	-534.42	90.39	283.02	-13.89
15	-637.45	1174.07	-613.28	57.04	268.92	-1.86
16	-765.87	956.3	-518.07	-19.35	238.95	6.5
17	-927	937.99	-417.72	10.19	189.97	-36.93
18	-947.51	971.92	-443.36	0.89	85.94	-25.76
19	-935.79	950.44	-487.55	-16.69	-30.06	-18.46
20	-533.69	802.73	-376.71	-0.4	-47.24	-27.34
21	-486.33	1057.62	-440.43	12.85	-34.21	-93.87
22	-546.88	1042.48	-447.02	-17.18	-20.84	-114.29
23	-618.41	1210.45	-585.94	-27.19	-45.72	-92.74
24	-574.71	1188.23	-518.07	-81.18	-120.48	-39.64
25	-245.36	1199.95	-500.73	-93.9	-102.69	22.06
26	-85.21	1148.93	-250.49	-132.54	-115.48	33.14
27	44.68	1108.64	-68.6	-170.87	-49.38	4.85
28	-362.3	1335.21	-105.22	-243.68	-29.14	42.85
29	-388.43	1155.52	-121.34	-345.95	-115.78	96.01
30	-222.41	1020.26	-134.03	-346.13	-141.75	117.07
31	75.2	1264.4	-231.45	-385.07	-64.36	82.73
32	-5.62	1119.14	-341.06	-390.59	-20.97	41.81
33	-131.59	952.15	-321.78	-389.53	-23.28	-4.27
34	-94.73	1007.81	-97.17	-406.65	-47.3	3.91
35	221.44	769.78	66.65	-427	-24.63	61.16
36	63.72	999.27	135.5	-425.72	60.03	41.87
37	-396.97	722.9	239.99	-450.38	20.2	58.9
38	-145.75	797.12	228.76	-411.44	-69.4	67.26
39	-192.38	976.32	448.24	-421.3	-99.55	65.52
40	22.95	1211.43	523.68	-481.26	-79.16	77.48
41	-87.16	513.43	736.08	-489.26	-33.97	76.23
42	46.14	309.81	815.43	-360.75	-38.97	102.2
43	126.71	471.44	843.75	-292.63	-7.75	81.42
44	108.64	469.97	929.2	-168.91	37.54	24.05
45	112.55	387.21	866.7	-114.75	64.76	7.6
46	-34.42	375	778.81	-72.2	59.63	-21.3
47	-17.09	291.26	426.51	-111.11	30.55	-28.32
48	57.37	260.01	477.78	-112.7	28.75	-20.9
49	-103.03	377.93	239.99	-72.63	72.42	-43.18
50	-558.35	763.92	487.55	-79.59	46.88	-55.63
51	-467.29	862.79	808.84	-132.69	-60.09	-6.93
52	-15.63	1034.67	1198.97	-192.54	-7.51	31.98
53	1.22	592.04	978.27	-180.27	-12.15	2.35
54	-6.59	632.32	637.94	-107.33	6.74	-48.07
55	-266.85	891.85	563.72	-0.09	26.25	-28.87
56	-376.46	1175.78	665.77	51.54	50.42	9.86
57	-400.39	445.31	868.16	104.95	10.35	22
58	52.98	482.67	773.19	118.04	5	84.72
59	-109.86	525.88	171.88	71.99	14.28	40.01
60	-399.17	307.37	589.84	-44.01	62.71	65.55
61	-473.39	167.48	904.54	-18.37	-4.36	75.99
62	-374.76	241.46	641.85	-25.05	-35.61	88.47
63	-6.84	591.06	700.93	22.06	-42.45	80.35
64	-26.37	604.74	815.67	44.92	11.05	52.12
65	-62.26	638.18	825.68	100.43	46.17	53.5
66	-331.05	909.18	588.87	98.66	33.75	76.17
67	-163.82	688.96	740.23	18.13	-28.99	87.55
68	-127.44	655.76	803.71	-21.51	-42.36	-2.87
69	-176.51	591.55	728.03	-42.3	-5.37	-60.94
70	-221.92	500	635.5	-61.22	-11.96	-60.97
71	-107.18	441.41	607.91	-77.79	-19.1	-54.78
72	-88.38	323.97	638.18	-72.3	11.54	-73.61
73	-210.45	245.12	476.32	-29.14	32.2	-77.61
74	-169.92	143.31	674.8	-1.62	19.07	-44.59
75	-83.25	260.25	855.71	40.95	25.7	-21.76
76	-126.22	454.1	684.08	117.83	61.86	42.51
77	-30.52	498.54	575.68	142.06	19.68	78.43
78	-62.74	495.36	597.66	118.26	1.34	61.86
79	-64.94	529.3	610.35	95.95	-24.66	1.04
80	-46.14	788.33	459.47	77.18	-25.48	-2.62
81	139.16	539.79	632.81	9.46	-21.88	-43.98
82	0.49	787.35	594.24	61.52	42.76	-63.81
83	-188.96	854.98	602.05	45.68	31.95	-73.73
84	-316.41	593.75	741.21	36.1	10.96	-51.76
85	-215.09	604.74	756.35	50.35	-36.99	1.77
86	-199.46	564.94	740.48	0.95	-52.76	-21.12
87	-230.96	495.61	737.3	-58.84	-31.25	-31.43
88	-239.01	424.32	696.78	-69.18	-18.31	-15.69
89	-242.19	503.42	687.99	-41.26	-32.65	11.47
90	-206.54	511.72	704.83	-16.39	-18.46	3.17
91	-166.26	512.21	697.02	3.88	-5.83	-31.89
92	-188.96	498.29	637.21	29.85	17.43	-41.29
93	-207.76	675.78	569.34	38.06	10.28	-41.47
94	-193.36	758.79	558.84	-2.69	12.97	-39.64
95	-258.3	777.83	550.78	-85.97	-16.88	-78.98
96	-366.46	744.87	620.61	-187.99	-86.85	-136.51
97	-303.47	638.18	760.5	-243.26	-143.55	-149.05
98	4.88	470.21	955.32	-233.18	-110.63	-146.58
99	-154.79	392.33	733.89	-150.97	0.21	-145.48
100	-188.23	534.18	560.3	-105.5	-9.77	-135.07
101	-193.6	378.17	645.51	-113.13	-28.72	-117.28
102	-176.51	480.22	617.43	-69.06	-15.38	-69.58
103	-148.93	480.47	693.85	-6.07	18.89	-58.99
104	-448.24	457.28	892.33	35.74	22.28	-59.97
105	-253.17	475.1	861.33	78.92	-27.74	-32.71
106	-234.38	673.34	765.38	37.45	-7.93	-49.26
107	-477.54	583.74	811.52	-42.94	-16.11	-45.38
108	-367.68	395.26	878.91	-113.1	-78.64	-9.67
109	-37.6	268.8	959.47	-124.94	-61.22	-17.18
110	-199.95	268.31	729.98	-101.35	-12.54	-32.04
111	-276.61	291.75	672.85	-65.37	-18.95	3.2
112	-221.92	292.48	676.76	-38.7	-46.11	23.07
113	-226.81	379.88	589.84	-46.6	-47.94	69.31
114	-243.9	375.24	758.06	-49.01	-65.12	89.54
115	-44.92	338.62	820.07	11.99	-65.43	87.31
116	-70.56	312.01	835.94	79.32	-8.09	30.73
117	-228.52	378.66	754.15	121.28	-13.85	57.5
118	-93.26	489.99	679.69	128.45	-19.04	71.75
119	-63.96	465.82	533.2	78.58	-28.87	37.72
120	-236.57	444.34	474.37	15.14	14.86	4.27
121	-344.73	601.81	498.29	29.57	-35.92	14.86
122	-208.5	845.7	491.94	13.98	-63.45	45.78
123	-108.4	583.5	518.31	-13.52	-51.39	41.72
124	-202.64	571.29	615.97	-50.23	-67.78	50.78
125	38.33	643.07	926.27	-80.02	-127.2	30.7
126	255.13	686.52	1494.87	-113.1	-64.97	-16.45
127	52.73	723.39	1335.21	-79.41	-3.2	-42.85
128	-80.57	646	978.52	-90.24	-29.36	-72.42
129	-120.12	604	599.12	-147.22	-39.22	-77.85
130	34.91	313.96	608.4	-217.16	-23.68	-67.75
131	-131.35	319.58	552.98	-205.81	26.79	-80.38
132	-237.06	173.34	625.49	-183.96	-13.73	-85.08
133	-158.94	108.89	865.23	-146.36	-35.43	-76.26
134	-149.41	227.54	1013.67	-98.75	-54.93	-121.12
135	-78.61	395.51	818.36	-84.32	-42.05	-156.52
136	-91.06	370.61	847.17	-141.91	-27.07	-188.48
137	-220.7	332.52	801.76	-149.96	-24.41	-192.44
138	-180.66	256.59	823.73	-154.72	-49.13	-159.42
139	-60.3	126.46	845.21	-144.07	-39.15	-131.38
140	38.33	221.44	809.81	-128.6	-6.96	-125.06
141	-48.83	-17.82	828.37	-109.68	21.18	-149.29
142	-173.83	186.77	759.28	-47.52	26.12	-152.07
143	-228.03	200.68	808.11	-34.27	-31.89	-187.59
144	-248.29	151.61	908.94	30.58	-99.43	-300.6
145	-379.15	132.08	719.73	72.05	-135.86	-343.23
146	-242.68	23.68	707.76	109.68	-224.06	-401.92
147	-54.44	-62.99	715.33	125.95	-239.5	-444.43
148	30.27	0.49	714.84	137.12	-187.04	-440.89
149	-50.54	36.87	716.8	184.66	-137.94	-433.35
150	-201.17	220.7	684.57	200.44	-147.8	-364.72
151	-148.68	231.69	698.24	214.32	-151.52	-321.44
152	34.67	433.11	585.21	194.55	-149.32	-226.59
153	225.59	545.9	620.85	126.13	-123.02	-184.97
154	304.44	566.41	545.65	58.29	-53.04	-143.62
155	173.34	368.16	780.52	15.47	-16.39	-135.31
156	151.37	440.67	718.75	25.21	-17.91	-106.05
157	127.69	555.42	854	32.47	-25.54	-84.75
158	191.89	588.87	1007.32	21.55	-36.47	-77.36
159	176.51	528.56	1182.37	-70.65	-12.66	-46.66
160	162.35	464.36	989.5	-55.48	16.27	-35.4
161	185.79	432.62	854.49	-50.57	8.97	-11.93
162	264.4	366.46	770.51	-38.45	24.14	11.72
163	32.71	378.17	756.84	-32.2	102.39	36.5
164	-341.06	414.31	835.45	-35.43	122.41	17.36
165	-405.27	354.74	841.06	-29.17	40.86	-33.97
166	-346.68	268.07	812.99	-9	-12.39	-32.1
167	-159.91	300.54	705.08	2.32	-4.55	-30.64
168	-375.73	380.62	753.91	13.82	-15.87	-49.62
169	-318.85	362.06	804.44	12.27	-93.9	-49.04
170	-233.15	432.37	716.55	30.79	-137.51	-57.95
171	-186.52	361.33	748.05	22.43	-140.38	-55.79
172	-73	190.92	823.73	18.92	-138.43	-59.02
173	50.54	194.34	774.66	22.71	-139.56	-83.31
174	215.82	300.54	703.61	38.3	-71.93	-83.44
175	152.83	364.26	694.34	33.45	2.44	-67.84
176	142.58	405.76	705.08	42.97	38.45	-53.1
177	54.93	560.55	659.91	48.07	60.15	-37.17
178	-19.29	413.57	741.21	39.92	30.91	-6.74
179	23.93	427.73	673.34	107.48	-12.27	40.37
180	102.54	479	621.34	118.04	-22.22	68.33
181	187.26	558.59	684.81	80.38	3.2	79.99
182	29.3	622.8	681.88	27.4	38.12	100.52
183	-22.46	643.07	600.34	-13.89	2.04	104.8
184	-60.3	594.97	561.04	-172.09	-8.88	82
185	-65.67	304.93	823.24	-220.28	-36.16	57.37
186	-28.08	194.82	851.07	-183.47	-37.57	56.49
187	46.39	419.19	942.87	-103.64	-58.26	48.03
188	188.23	566.16	941.65	-69.12	-47.18	42.97
189	216.31	612.55	882.57	-79.38	-16.42	53.5
190	209.23	498.05	803.71	-78	0.52	66.93
191	185.3	432.86	725.34	-59.39	40.92	93.84
192	50.29	538.09	747.8	-48.46	38.76	69.92
193	57.62	587.65	809.33	-76.2	-6.41	47.12
194	86.67	514.4	862.06	-115.05	-28.08	18.25
195	70.56	338.87	803.71	-163.24	0.95	3.14
196	12.94	170.65	730.96	-185.97	26.55	-43.52
197	117.43	56.15	782.47	-200.68	20.17	-68.3
198	112.3	62.99	770.51	-182.53	44.19	-53.77
199	87.89	147.46	744.14	-174.77	41.02	-60.03
200	-64.21	187.5	747.56	-133.58	38.91	-90.48
201	-78.86	189.21	838.13	-115.02	30.27	-81.24
202	-85.94	146.48	808.59	-121.09	43.46	-13.67
203	-46.63	5.86	837.16	-114.99	16.88	34.58
204	29.54	-82.52	836.43	-89.6	19.35	31.13
205	9.28	22.46	929.2	-28.47	18.86	10.41
206	53.47	69.58	818.12	62.53	57.53	12.42
207	67.87	176.51	718.75	68.91	0.4	-63.93
208	-20.26	60.79	787.6	77.12	13.4	-75.9
209	-40.28	89.6	773.19	96.28	23.07	-71.62
210	12.21	138.18	757.57	89.45	12.27	-51.82
211	29.54	73.97	835.45	89.94	19.74	-50.87
212	32.23	129.15	748.05	105.19	25.91	-52.76
213	-71.78	188.48	768.8	103.33	21.09	-41.41
214	-71.53	213.87	812.01	110.96	3.78	-38.73
215	-23.44	257.57	784.18	77.55	49.5	-71.53
216	-88.87	309.57	865.97	62.71	44.4	-111.51
217	-289.55	276.37	839.36	119.17	-68.82	-222.9
218	-100.34	282.96	803.47	172.58	-188.57	-357.97
219	-191.89	239.5	693.12	166.56	-176.33	-456.76
220	-156.25	167.48	741.7	114.93	-196.29	-503.51
221	-119.38	223.63	808.84	125.76	-218.63	-570.19
222	-232.42	297.61	846.44	138.55	-234.65	-577.18
223	-169.92	283.45	791.5	159.36	-221.28	-525.97
224	-143.07	536.38	654.05	134.19	-203.4	-398.25
225	217.53	535.4	707.03	93.99	-145.72	-248.41
226	99.61	532.23	708.98	93.44	-48.22	-183.11
227	-105.71	710.69	762.45	124.33	-57.53	-161.32
228	-186.77	824.46	753.42	135.22	-115.02	-140.69
229	-117.19	854.74	619.87	76.54	-139.34	-137.7
230	50.54	563.72	785.64	-93.23	-106.29	-135.07
231	61.77	481.69	732.18	-128.48	-116.12	-162.75
232	57.86	437.99	677	-112.4	-49.07	-99.49
233	26.12	377.93	699.71	-87.28	-45.81	-70.1
234	64.94	433.84	726.56	-31.71	-33.51	-77.33
235	-140.87	476.32	761.23	-19.59	-15.93	-79.99
236	-135.01	407.71	746.58	14.86	-16.51	-45.32
237	-152.83	478.27	860.6	23.28	-19.26	-6.41
238	36.62	600.83	813.48	53.04	-68.45	10.44
239	111.33	652.1	763.43	35.19	-54.53	8.67
240	231.93	575.68	789.55	6.56	-41.23	-8.24
241	29.54	475.83	716.8	-33.02	-2.75	-64.67
242	51.27	498.78	610.11	-69.43	-15.11	-56.7
243	73.97	463.13	618.9	-94.85	27.34	-65.89
244	-146.24	423.1	585.45	-99.27	22.37	-63.57
245	-267.09	355.71	729.98	-77.7	-51.48	-5.07
246	-43.46	469.24	557.37	-16.82	-173.28	18.1
247	-22.71	458.25	695.8	-122.83	-63.84	31.16
248	115.48	164.79	852.78	-107.64	-10.31	37.38
249	-127.44	305.42	672.12	-33.48	68.97	15.29
250	-226.32	372.56	761.72	5.62	-29.02	0.76
251	-6.84	461.18	915.28	2.2	-84.84	86.36
252	52.25	631.1	973.88	-29.27	-29.17	132.32
253	91.31	558.59	962.65	-66.25	2.23	97.2
254	-153.32	360.6	863.28	-134.19	44.37	-4.43
255	-15.38	234.38	864.75	-155.4	-11.72	-31.98
256	96.68	143.31	924.32	-41.17	-65.55	-20.17
257	238.77	237.55	634.28	-5.28	-52.73	-20.05
258	98.14	295.9	716.06	-22.37	26.86	-49.5
259	8.06	343.02	787.11	-9.37	66.86	-66.96
260	-11.23	292.72	907.96	50.66	59.66	-63.54
261	-261.96	327.88	616.94	12.79	152.56	-24.99
262	-361.57	159.42	886.96	12.05	128.66	31.13
263	-322.51	257.32	740.72	66.99	38.97	63.05
264	-131.1	461.18	629.39	84.53	-53.01	36.96
265	-71.53	423.34	717.29	70.77	-69.18	-16.42
266	13.18	437.5	694.82	66.16	-57.19	-43.52
267	34.42	298.34	800.29	29.72	-53.71	-64.91
268	146	328.37	780.27	37.93	-48.1	-24.6
269	239.26	518.8	720.7	71.04	-8.97	39.86
270	254.64	518.31	750.98	63.23	43.64	68.91
271	209.96	546.63	633.79	35.64	70.86	75.47
272	43.7	484.86	592.04	-64.58	160.77	87.25
273	121.58	396	938.96	-44.13	99.76	47.21
274	-26.37	487.06	760.74	124.36	28.26	49.44
275	-161.62	546.39	628.17	109.86	15.9	53.99
276	-91.06	683.11	719.24	86.64	-35.34	76.69
277	-100.83	616.7	580.81	8.36	-22.95	74.86
278	-56.15	464.36	728.76	-68.15	16.11	48.28
279	-125.73	338.38	855.22	-80.9	37.6	-0.43
280	-275.88	301.27	906.01	-95.98	24.26	-13.92
281	-203.61	468.02	798.34	-90.45	-36.74	-21.27
282	-59.57	498.05	741.7	-111.3	-53.28	-2.96
283	-1.71	426.51	752.69	-140.96	-23.96	36.25
284	-179.93	346.44	577.64	-147.16	-25.67	61.77
285	19.29	288.09	689.21	-148.65	-81.63	117.58
286	238.77	382.32	739.01	-64.64	-58.14	144.01
287	325.44	457.03	983.64	-18.01	-20.2	108.52
288	270.75	678.71	974.61	-2.96	8.67	72.75
289	202.15	816.89	841.06	-31.04	11.72	71.81
290	58.35	814.7	671.88	-134.03	13.58	31.49
291	31.01	499.27	698	-200.81	16.33	-4.58
292	154.3	112.3	784.67	-214.97	6.29	13.89
293	206.79	31.74	823.24	-195.77	16.2	48.98
294	124.27	121.83	757.81	-175.08	21.85	60.27
295	-95.46	201.9	661.38	-123.17	-5.95	75.68
296	-88.13	290.28	628.17	-118.93	-14.89	93.66
297	95.7	89.84	850.1	-149.32	8.48	107.09
298	92.29	76.9	880.13	-150.48	38.67	80.84
299	-22.71	-46.39	966.06	-156.43	47.85	64.03
300	-153.32	-112.79	975.59	-125.31	30.09	32.71
301	-159.91	-104.49	933.35	-93.08	-3.11	32.44
302	-104	-137.45	924.07	-39.98	-29.91	38.94
303	-37.6	-171.14	886.96	1.77	-33.42	26.37
304	125.73	-76.42	739.5	107.15	-44.46	-18.46
305	87.16	-46.63	767.58	163.39	3.48	-48.43
306	-65.43	62.01	713.62	216.46	-6.65	-83.07
307	-47.61	90.09	755.62	222.75	-18.8	-92.07
308	20.02	142.09	785.64	235.93	-31.46	-126.1
309	-18.55	236.82	860.6	215.15	-30.46	-141.17
310	6.84	272.95	819.58	209.69	-34.36	-125.95
311	17.82	338.62	748.54	154.6	-12.21	-76.87
312	61.28	347.66	820.31	137.73	-14.28	-63.51
313	34.91	350.34	789.06	118.32	-43.52	-73.61
314	-22.46	325.68	760.25	91.92	-79.35	-132.17
315	-192.38	448.49	650.88	71.69	-129.52	-242.74
316	-194.82	362.3	775.39	4.76	-198.73	-384.28
317	-238.77	105.71	949.22	44.77	-251.65	-451.84
318	-30.52	174.32	766.6	72.48	-279.75	-485.69
319	136.23	388.43	686.04	63.05	-266.08	-507.75
320	45.65	392.58	734.13	-22.98	-184.54	-467.1
321	75.93	488.53	965.09	-52.7	-125.67	-390.72
322	172.85	461.91	894.29	57.31	-156.74	-268.28
323	188.48	493.9	700.93	29.17	-110.14	-190.03
324	93.75	571.04	760.25	9.34	-94.33	-150.54
325	58.35	382.32	733.64	19.29	-105.44	-107.39
326	243.9	198.49	660.16	69.52	-100.95	-91.55
327	280.52	165.04	373.54	95.49	-14.89	-145.14
328	93.26	218.75	361.82	103.64	55.48	-183.75
329	-221.19	470.21	585.45	105.32	74.07	-168
330	-285.16	761.72	751.22	98.51	76.02	-136.08
331	-336.43	712.4	558.35	43.4	7.48	-143.52
332	-186.77	617.92	806.64	-44.37	-86.36	-87.28
333	312.74	634.77	1015.38	-27.5	-90.42	-60.12
334	323.97	541.02	941.41	39.83	14.13	-70.04
335	93.51	459.96	628.17	60.85	12.21	-67.2
336	16.85	856.45	727.54	94.36	3.51	-44.37
337	-14.4	888.67	600.83	103.82	-39.92	-35
338	15.38	984.62	405.27	-16.2	-51.45	5.49
339	154.3	619.38	596.44	-77.21	-36.56	21.73
340	208.74	511.23	682.37	-143.43	-22.09	-0.67
341	47.36	534.91	611.08	-146.91	-0.52	-47.45
342	12.45	512.21	681.88	-152.25	-3.02	-70.83
343	-56.64	473.14	679.69	-150.51	11.63	-84.59
344	-41.99	260.99	790.53	-126.46	-4.73	-89.97
345	-15.87	257.32	766.6	-96.1	-0.31	-56.4
346	2.2	408.69	625.49	-67.63	-8.12	-25.54
347	9.77	368.41	732.91	-37.78	-20.26	-35.22
348	82.28	335.21	735.35	13.43	1.07	-47.12
349	-100.59	475.59	730.96	83.28	23.56	-55.6
350	-108.89	593.26	675.29	97.63	-0.06	-20.6
351	-49.8	539.55	718.02	66.93	-15.78	48.68
352	76.66	656.01	578.61	53.07	-11.47	73.79
353	135.74	505.37	800.78	-20.32	-37.38	47.45
354	144.53	510.74	818.6	-64.51	-45.96	-12.08
355	54.2	434.81	823.49	-80.47	-0.18	-31.74
356	-84.96	441.16	779.05	-67.54	9.92	-32.87
357	-68.36	505.86	627.93	-49.47	3.85	10.8
358	-1.95	314.45	771.24	-67.2	-1.86	-1.5
359	-10.01	385.99	736.08	-43.12	16.08	-22.77
360	-60.79	400.39	709.23	-46.2	12.57	-24.38
361	-227.05	378.42	664.55	-39.52	13.85	-14.28
362	14.65	300.29	738.28	-4.46	-44.4	8.58
363	207.76	492.19	696.29	51.06	1.86	-22.43
364	84.72	521.97	669.92	45.01	51.51	-55.45
365	-178.71	597.17	605.71	24.11	76.39	-83.25
366	-322.02	639.65	819.34	-0.43	42.97	-68.33
367	-160.64	536.62	1046.63	1.89	-26.12	-18.89
368	79.35	472.17	1026.61	-30.94	-1.68	-49.07
369	-30.03	415.53	850.34	-40.77	34.82	-77.88
370	-118.41	452.64	703.37	-32.71	34.09	-52.92
371	-160.64	421.88	680.18	-25.02	27.37	-19.74
372	-383.54	333.98	619.63	-55.18	7.51	12.94
373	-412.35	221.19	656.01	-58.32	-62.13	59.08
374	-22.95	219.24	704.1	-34.79	-57.8	94.88
375	-7.81	445.56	821.29	14.53	-3.05	102.6
376	-200.68	625.24	707.28	64.06	15.9	92.04
377	-88.87	614.26	687.01	57.46	-10.16	91.06
378	134.28	788.57	528.56	56.3	-2.53	77.61
379	2.44	682.13	675.54	-36.25	61.86	14.74
380	-243.41	519.04	825.93	-141.33	69.52	7.45
381	-147.46	541.5	812.74	-210.27	16.14	11.2
382	-2.44	530.03	797.61	-220.98	17.43	4.39
383	-115.72	460.21	727.54	-242.28	30.91	-1.8
384	-192.14	59.33	879.15	-253.88	19.41	21.76
385	-4.88	247.31	718.26	-171.14	-15.2	64.94
386	51.51	176.03	755.37	-94.91	11.41	54.29
387	-246.83	53.22	829.1	-65.86	4.12	51.82
388	-120.85	12.21	728.76	-10.77	-54.63	105.53
389	93.51	-33.45	661.87	42.14	-42.51	137.39
390	96.68	-47.61	693.6	137.12	1.28	107.27
391	-102.78	88.38	507.32	161.19	6.23	89.23
392	-225.83	266.6	597.41	166.47	-22.49	73.91
393	26.86	393.55	846.92	132.6	-51.57	37.11
394	134.28	413.57	896.48	97.35	-30.12	-9.61
395	193.36	597.41	1006.35	105.77	-12.73	-0.52
396	296.88	658.2	1142.33	106.17	-12.54	8.21
397	68.36	515.87	1098.63	84.59	8.15	26.18
398	143.8	271.24	1032.96	83.13	-3.08	23.38
399	90.58	433.59	779.05	108.12	49.47	-47.27
400	-152.34	563.72	553.71	83.01	40.37	-88.44
401	-125.98	539.55	514.4	62.13	17.58	-103.79
402	-144.04	554.93	524.41	16.82	-42.36	-78.77
403	-18.55	314.94	668.46	-55.6	-74.07	2.66
404	3.17	161.38	847.17	-96.28	-61.68	37.99
405	-4.39	306.88	851.32	-118.04	-54.47	15.47
406	-5.62	146.24	954.1	-114.29	-17.43	43.37
407	43.95	431.64	776.61	-79.96	26.76	69.85
408	-44.19	369.87	789.55	-104.03	9.37	-9.52
409	-77.15	455.57	762.94	-101.75	-4.76	-16.66
410	-179.44	388.18	870.61	-61.71	-8.03	-55.66
411	-183.11	287.11	843.99	-26.98	-25.57	-90.52
412	52.49	340.09	563.48	83.16	-21.06	-77.7
413	36.13	379.15	577.88	74.16	5.65	-141.02
414	-5.62	404.3	535.89	57.31	-1.95	-157.53
415	-133.79	436.04	782.96	62.01	18.01	-235.47
416	-491.21	660.4	907.71	116.88	-93.87	-357.36
417	-285.89	757.57	1128.91	129.67	-133.48	-450.78
418	-349.85	937.99	844.73	109.07	-127.41	-547.73
419	-520.75	643.55	762.21	94.3	-160.64	-614.47
420	-755.13	561.77	655.03	96.41	-147.92	-597.81
421	-204.35	365.97	631.84	130.37	-189.18	-422.67
422	-170.41	336.18	451.9	209.9	-166.9	-274.54
423	-267.09	521.73	539.31	237.21	-151.98	-115.3
424	-207.03	834.96	570.8	296.3	-170.41	58.65
425	-84.47	698.97	419.43	321.99	-146.73	180.24
426	329.35	1063.72	368.65	259.37	-98.85	188.39
427	412.11	481.45	523.93	220.52	-56.61	159.45
428	24.66	593.26	432.13	159	19.13	112.55
429	352.29	561.28	691.41	90.7	-43.76	90.55
430	313.72	701.42	544.43	74.98	16.45	3.14
431	215.82	847.9	326.66	11.96	-6.35	-46.81
432	-70.8	863.77	355.71	-32.53	-54.14	-70.43
433	30.27	835.45	571.29	-106.66	-41.9	-1.43
434	-80.32	675.05	464.36	-138.49	-21.73	1.5
435	-147.71	662.11	463.38	-154.3	-40.59	14.53
436	-95.46	539.55	550.05	-138.98	-23.01	-14.86
437	-267.82	525.39	822.27	-127.72	-50.35	-20.11
438	-114.99	849.61	594.97	-39.55	-78.55	10.47
439	0.24	668.7	602.05	-129.06	-88.47	-19.35
440	-53.96	367.19	801.51	-165.8	-50.38	-48.46
441	-4.39	454.83	641.11	-111.91	-72.85	-100.71
442	114.5	450.93	805.91	-120.42	-55.94	-117.22
443	-7.81	488.28	689.7	-81.12	-18.59	-129.7
444	-31.01	615.97	550.29	-13.15	23.47	-38.85
445	191.89	951.66	539.06	21.82	4.39	-30.88
446	93.26	835.69	545.41	-29.21	57.04	-72.54
447	-259.77	906.01	535.64	-22.74	34.09	-71.5
448	-5.62	554.2	506.1	-16.02	0.15	-14.1
449	22.71	556.64	499.02	-42.45	-23.47	-5.46
450	57.37	539.31	544.68	-42.14	-34.79	30.76
451	-32.96	514.4	598.14	-43.3	-47.64	58.9
452	106.93	549.32	500.49	-29.33	-52.09	89.2
453	187.99	412.35	582.03	-40.25	-31.59	63.57
454	154.79	260.25	780.76	-42.85	-7.9	52.06
455	92.77	245.61	702.88	-59.57	-24.99	54.47
456	-0.73	478.27	498.78	-8.76	8.94	-43.12
457	48.58	544.19	637.21	-40.44	27.71	-87.37
458	44.19	465.82	665.28	25.76	58.14	-143.83
459	52.49	385.5	674.8	7.17	77.21	-151.64
460	-88.13	618.16	575.2	39.22	81.6	-124.66
461	-265.63	459.72	654.54	54.08	69.82	-110.32
462	-337.65	646.48	726.07	45.41	17.52	-86.82
463	-216.06	590.58	905.27	42.51	-0.37	-69.03
464	-314.45	673.58	898.68	39.34	-7.23	-29.08
465	-247.07	796.88	718.99	18.31	-53.34	-1.53
466	39.79	645.26	889.4	-39.22	-91.37	19.01
467	-58.35	758.3	722.9	-54.53	-96.44	1.62
468	332.03	470.46	727.29	-78.46	-60.03	-7.93
469	70.07	638.67	630.13	-49.93	26.09	-33.97
470	-74.71	333.74	729.49	-10.96	49.77	-19.5
471	-80.81	542.24	511.23	70.92	15.9	27.44
472	-39.79	500.24	493.65	48.31	-7.11	37.14
473	-37.84	635.25	570.56	52.43	24.2	33.29
474	-130.62	666.75	742.43	72.81	1.83	-12.05
475	-11.96	699.95	647.71	68.57	1.86	12.57
476	-1.46	810.55	453.13	-17.85	0.49	44.19
477	-8.06	769.53	599.61	-73.7	7.63	44.22
478	-75.93	620.85	739.26	-122.65	-3.94	62.23
479	-24.41	670.41	712.65	-162.72	8.94	89.87
480	83.5	658.45	593.75	-150.09	18.37	78.8
481	-93.51	576.17	660.64	-145.2	15.23	36.47
482	-80.81	681.64	668.7	-130.77	-6.74	8.48
483	33.94	625.98	635.74	-115.78	10.65	0.89
484	-7.32	628.42	653.08	-115.72	29.14	-14.25
485	-20.51	538.82	670.9	-117.71	34.39	-19.93
486	-129.15	334.96	755.86	-84.53	41.26	-12.12
487	-22.95	474.37	781.74	-54.9	2.32	-15.75
488	8.54	432.37	794.92	-58.65	16.45	-37.32
489	-62.5	475.34	707.76	-56.03	15.69	-33.84
490	26.12	628.42	597.17	-68.21	-3.45	-11.66
491	-57.13	348.39	809.81	-112.7	18.43	13.73
492	-131.35	283.69	857.67	-166.78	17.46	22.86
493	-156.98	252.44	898.93	-199.19	-10.65	38.21
494	-29.05	321.04	709.23	-179.96	-7.08	48.37
495	-121.09	354.74	701.17	-189.67	11.66	41.38
496	-143.31	221.92	849.85	-203.49	1.4	31.31
497	-88.62	178.22	902.1	-201.81	-7.2	17.88
498	-42.97	245.12	853.76	-187.44	-12.48	-5.25
499	-12.45	156.98	824.71	-191.86	-7.81	-12.24
500	-86.18	1.95	792.48	-162.45	21.24	-3.85
501	-112.06	-37.84	900.15	-116.03	-3.6	0.18
502	-118.41	21.48	850.34	-46.75	-27.34	11.99
503	-27.34	99.37	748.29	-33.94	-30.46	26.58
504	9.52	70.31	754.88	-2.59	-23.86	32.65
505	49.07	122.31	847.41	14.86	-9.58	27.68
506	65.43	129.64	872.56	28.23	2.41	31.1
507	-28.56	114.75	902.34	8.36	8.15	28.84
508	53.71	89.6	982.18	-64.64	15.05	54.41
509	-10.99	183.59	969.48	-109.31	9.8	71.41
510	39.06	303.22	913.33	-144.96	3.11	83.89
511	14.4	310.06	928.22	-251.83	5.37	91.83
512	-144.29	4.64	1040.04	-331.45	1.95	77.21
513	-178.96	-233.64	1097.9	-254.27	-14.8	75.13
514	-165.77	-113.04	737.79	-191.01	-24.35	87.59
515	-11.72	-102.54	928.71	-162.17	-28.59	64.39
516	-107.42	-226.56	805.18	-108.76	-31.43	10.86
517	-58.11	-281.74	746.09	-26.64	-34.85	20.81
518	154.79	-95.21	617.43	70.28	-52.7	57.4
519	212.65	9.03	679.69	95.76	-24.38	42.02
520	-24.66	-82.76	826.17	50.84	-20.08	33.57
521	-88.87	-171.63	887.21	-21.88	-10.5	32.35
522	-39.55	15.87	761.47	-117.74	-13.61	50.96
523	-1.22	14.65	747.56	-225.1	-27.62	6.41
524	10.5	-408.45	788.09	-259.09	-57.92	-35.06
525	108.64	-541.26	890.87	-272.67	-52.31	-85.75
526	69.09	-295.65	844.48	-217.77	31.28	-73.21
527	9.77	-560.06	869.38	-117.25	53.01	-101.26
528	-148.44	-343.75	806.88	-41.63	67.32	-123.69
529	-171.88	-550.78	800.78	-14.25	47.36	-95.34
530	-31.74	-555.66	831.54	84.9	22.58	-29.57
531	-198.49	-538.33	810.55	228.15	20.69	-1.62
532	-34.67	-194.34	604	316.59	-31.49	20.14
533	-14.4	-361.82	829.1	315	-23.86	63.17
534	16.36	-136.96	704.1	304.57	-46.17	68.51
535	220.46	-74.22	924.07	220.83	-46.6	70.71
536	-67.87	-23.44	919.19	194.03	-35.03	14.04
537	-64.7	3.91	879.88	164.67	-37.66	20.51
538	28.32	44.43	898.93	113.68	-25.36	28.02
539	79.59	206.79	853.03	41.75	-20.32	17
540	211.18	255.62	904.54	-81.63	13.73	4.82
541	109.37	71.04	972.17	-160.4	59.54	-35.37
542	-53.71	-58.11	1035.16	-186.95	55.08	-41.41
543	-98.39	-147.71	991.7	-174.59	37.54	-29.88
544	-60.06	-146.73	825.68	-103.85	5.95	-19.41
545	-54.44	-126.95	767.09	-85.54	3.81	-22.09
546	-30.03	-89.11	791.75	-105.77	-1.95	-28.44
547	7.81	-130.13	919.19	-131.56	0.85	-26.31
548	-14.89	-281.25	1008.06	-176.12	-1.77	-22.16
549	0.98	-284.18	914.55	-189.3	-8.33	-20.02
550	25.39	-278.08	889.16	-185.7	-14.07	-35.06
551	44.19	-279.3	814.7	-171.75	-9.4	-44.37
552	59.08	-302.49	753.42	-156.56	1.95	-56.15
553	77.64	-279.3	762.45	-145.9	23.35	-62.44
554	79.35	-382.81	822.27	-123.57	51.88	-72.36
555	-26.61	-438.23	781.01	-56.61	64.85	-98.27
556	-129.64	-396	750.98	-39.64	52.4	-86.98
557	-70.07	-419.92	764.16	5.55	17.76	-52.15
558	-47.85	-423.34	754.15	73.3	1.31	-35.8
559	-21.48	-436.04	798.1	150.6	-2.44	-24.9
560	7.57	-361.08	812.5	198.91	-2.84	-27.77
561	-25.63	-335.69	840.33	264.07	-19.2	-50.14
562	23.93	-358.64	886.72	297.73	-27.59	-33.26
563	56.15	-109.13	760.25	302.43	-17.4	-30.79
564	51.03	-31.98	806.15	242.19	-3.36	-47.97
565	9.03	41.75	853.52	235.66	-3.48	-62.77
566	76.42	-22.71	864.5	215.27	4.58	-68.7
567	25.88	21.48	820.8	176.64	40.16	-57.28
568	6.59	140.63	728.27	95.89	27.5	-61
569	27.34	331.3	698.73	8.94	30.58	-64.88
570	35.89	310.06	807.13	-185.61	58.23	-92.47
571	-58.59	-55.66	982.67	-281.74	67.6	-107.48
572	-72.27	-142.09	1001.71	-247.89	30.85	-111.24
573	-137.94	-217.53	981.2	-217.86	20.11	-105.32
574	-104.49	-161.87	909.91	-165.44	-5.52	-82.46
575	-56.64	-212.4	920.17	-136.2	-29.6	-103.15
576	-61.04	-105.47	827.88	-71.84	-50.11	-214.87
577	-10.25	-114.01	867.92	-117.98	-25.18	-307.37
578	104.74	-247.07	969.24	-162.6	10.13	-341.61
579	-407.47	-165.28	875.98	-181.55	36.25	-303.47
580	448	-113.04	929.44	-244.48	-22.61	-186.13
581	1.22	-385.01	872.8	-249.63	-20.08	-220.86
582	55.42	-344.73	855.47	-240.23	-20.48	-145.75
583	114.26	-295.9	630.86	-177.46	19.29	-38.33
584	-8.06	-396.48	770.26	-143.19	3.72	-41.66
585	76.17	-509.52	549.56	-81.15	-20.45	-22.06
586	39.31	-556.88	575.2	-3.45	-18.95	-50.81
587	88.13	-525.88	529.05	128.51	-23.96	-40.8
588	61.52	-513.18	621.58	233.03	-18.07	-89.11
589	72.75	-564.45	672.61	293.15	-19.65	-104.71
590	137.7	-444.09	776.61	304.11	-12.15	-116.15
591	15.63	-138.43	736.57	281.04	29.88	-145.78
592	100.34	-69.58	935.55	193.08	90.7	-149.9
593	82.03	16.36	946.04	195.83	48.52	-143.04
594	59.81	346.19	704.59	93.05	51.67	-125.95
595	62.99	285.64	888.43	30.21	68.91	-123.99
596	21.73	127.2	943.36	-74.34	72.14	-125.89
597	-23.44	-27.34	956.3	-86.24	78.03	-103.15
598	-157.71	36.38	886.47	-61.1	32.38	-77.39
599	-102.54	-21.73	878.17	-51.97	-18.98	-35.98
600	103.03	-124.76	806.4	-43.55	-22.77	-19.1
601	94.48	-156.74	811.52	-10.19	-0.15	-21.51
602	83.98	-40.53	815.43	-15.23	19.68	-5.83
603	100.1	-146.48	896.24	-44.04	3.42	0.73
604	68.85	-136.23	951.66	-64.12	-10.44	4.73
605	16.6	-80.32	923.58	-104.52	-21.48	-16.72
606	-39.79	-135.74	849.37	-144.65	-2.47	-31.34
607	-68.36	-162.84	848.63	-167.27	-34.48	-35
608	82.52	-138.18	829.1	-181.12	-44.77	-27.34
609	143.8	-251.71	876.71	-187.65	-23.22	-5.43
610	232.42	-235.35	713.87	-142.15	6.56	-12.24
611	53.47	-362.3	806.15	-90.15	40.28	-20.36
612	-2.44	-345.7	855.47	-36.44	17.67	-7.66
613	10.74	-364.75	843.02	-14.43	2.14	-5.71
614	61.52	-421.39	751.95	36.99	6.1	5
615	13.43	-349.12	707.76	107.91	19.99	17.91
616	-13.92	-384.28	783.2	162.35	4.76	28.2
617	21.48	-260.74	823.73	177.22	-5.16	31.22
618	17.82	-191.89	872.56	165.62	-19.99	34.61
619	-25.15	-193.12	924.8	135.16	-16.97	27.13
620	30.52	-113.53	816.89	117.07	-25.09	7.17
621	58.11	-196.78	890.38	111.27	-7.78	10.59
622	84.96	-171.88	821.29	121.12	1.22	14.74
623	90.09	-65.92	802.98	120.51	10.01	-4.76
624	59.81	19.04	824.46	99.61	21.82	-28.41
625	39.06	50.29	839.36	59.63	33.11	-40.07
626	-16.85	-21	842.53	41.5	30.15	-45.07
627	128.66	-77.39	805.91	14.5	37.75	-40.22
628	-18.07	-13.67	829.83	-3.81	60.36	-40.99
629	-52.25	4.88	837.16	-18.34	59.75	-33.11
630	4.64	-66.65	830.32	-39.58	49.16	-19.5
631	-47.85	-163.57	965.82	-5.95	37.45	-3.48
632	-49.32	-154.79	887.45	79.32	9.43	19.32
633	-57.13	-105.22	872.07	107.57	4.06	27.4
634	-62.01	-148.44	937.74	134.49	-9.46	28.32
635	-38.57	-167.72	950.44	168.09	-15.32	23.56
636	-26.37	-279.05	948.97	254.06	-7.57	37.35
637	15.87	-304.44	1029.79	351.72	-11.14	44.34
638	-22.71	214.84	621.34	634.89	4	118.5
639	134.52	511.72	628.42	687.16	13.76	247.77
640	708.01	727.05	610.11	577.61	13.98	276.82
641	116.94	596.19	701.42	402.5	129.97	293.73
642	230.47	668.46	657.47	291.99	140.11	351.9
643	349.37	584.96	644.78	225.31	163.36	365.6
644	249.27	700.2	544.19	207.79	275.51	475.56
645	506.35	539.79	518.31	175.75	302.61	588.17
646	58.35	128.66	799.32	169.34	324.49	505.37
647	-147.95	639.89	308.84	209.05	313.57	429.05
648	-157.71	863.04	565.92	119.02	242.55	321.2
649	-309.81	747.31	731.93	7.02	158.26	274.17
650	-6.59	124.51	918.95	-37.57	145.17	208.04
651	27.83	318.12	881.59	-16.27	154.63	207.06
652	-510.5	483.15	653.08	17.18	129.88	89.81
653	-182.86	149.66	729.74	18.25	29.48	66.68
654	-55.18	280.27	836.67	165.28	38.42	8.51
655	-174.56	289.06	791.75	220	47.88	-43.33
656	-78.86	233.15	626.46	321.69	21.91	-78.58
657	85.69	587.65	414.06	310.52	-2.29	-33.05
658	1.22	838.38	796.88	107.7	27.25	-39.52
659	169.43	1074.46	572.27	12.15	38.42	-75.04
660	-563.96	853.52	538.82	14.95	65.37	-90.61
661	-46.39	727.29	729.74	-69.24	22.13	-3.81
662	414.55	498.54	637.21	-74.16	14.4	100.8
663	100.1	944.09	490.23	14.04	83.65	116.15
664	126.95	1191.41	491.21	6.81	71.96	84.29
665	-123.05	340.09	802.25	-18.77	31.98	92.93
666	205.57	192.14	857.42	-4.82	-31.98	51.82
667	188.96	851.07	594.97	183.35	15.56	-20.72
668	-9.28	1039.55	231.2	202.12	56.85	-87.62
669	-64.45	1127.2	442.87	50.32	91.28	-126.77
670	-315.43	794.92	476.07	-42.6	40.59	-123.29
671	0.24	416.99	846.44	-192.26	48.31	-2.84
672	-59.33	155.52	762.21	-221.44	-9.98	7.35
673	178.71	454.83	704.1	-160.8	19.01	-3.08
674	-100.1	412.6	962.65	-167.82	28.63	2.59
675	168.46	586.91	694.34	-87.83	9.49	32.93
676	-124.76	579.83	723.14	-117.65	62.74	100.52
677	122.8	576.66	945.31	-148.96	35.31	68.82
678	-42.72	354	1027.59	-48.65	71.62	28.72
679	-126.71	537.84	590.58	18.46	79.1	21.09
680	121.34	774.41	506.84	93.17	43.49	22.89
681	-276.61	752.93	735.6	23.65	72.3	-6.23
682	-218.26	877.69	597.17	-45.56	23.74	-18.1
683	-447.75	739.5	613.28	-135.83	-17.36	-24.23
684	-321.53	415.77	571.04	-159.42	-55.91	-6.77
685	-290.28	34.42	740.72	-198.64	-34.48	26.06
686	-191.65	369.38	545.9	-150.33	-47.18	15.23
687	-114.99	242.19	619.38	-76.23	-15.69	-19.13
688	-248.29	522.71	521.73	-62.5	-39.43	-28.14
689	-203.86	488.28	467.77	-93.66	-70.22	-20.75
690	170.17	608.4	749.51	-129.76	-114.11	22.71
691	185.06	339.36	1085.45	-127.26	-86.52	47.61
692	167.24	513.18	1006.35	-22.74	-70.5	88.04
693	11.72	590.33	937.01	14.74	-45.93	52.12
694	-85.21	656.01	728.76	-27.28	-51.12	6.9
695	22.22	762.21	982.67	-93.29	-60.79	-64.33
696	-192.87	280.03	916.5	-167.42	-51.39	-123.44
697	93.75	133.3	767.82	-137.85	-93.02	-33.66
698	129.64	85.21	846.92	-153.41	-55.45	18.07
699	-159.18	318.6	604.98	-133.7	-92.01	33.29
700	296.63	414.06	766.36	-172.76	-133.03	79.04
701	215.58	431.88	773.68	-237.95	-50.29	95.92
702	92.77	286.38	699.95	-282.35	-20.78	159.55
703	220.21	260.5	600.83	-251.31	-18.34	215.94
704	311.04	80.57	814.21	-186.68	-19.44	238.19
705	497.07	133.79	759.77	-149.57	21.55	221.01
706	51.76	210.45	651.12	-114.96	50.51	116.85
707	124.27	55.42	761.96	-112.58	-21.88	70.77
708	41.5	76.66	694.09	-80.96	-29.97	2.62
709	168.21	101.07	836.91	-67.78	-21.67	0.31
710	323.97	19.04	874.76	-23.22	7.17	-5.34
711	48.34	-81.3	850.59	7.9	23.71	-60.79
712	52.73	-65.43	651.86	33.45	22.46	-54.75
713	102.29	-150.39	726.07	44.65	31.86	-29.97
714	5.37	-155.03	722.41	56.73	18.31	-39.64
715	73.73	-9.03	759.28	99.82	-2.2	-23.25
716	137.7	102.78	824.22	88.07	-4.94	-11.47
717	201.9	45.17	928.22	54.69	22.25	5.68
718	53.47	76.66	851.56	49.8	22.19	-0.92
719	77.39	-15.14	880.86	14.68	-17.64	-28.69
720	131.35	-40.28	909.18	67.87	-25.76	-90.97
721	14.16	18.55	857.91	97.96	-26.64	-148.16
722	-34.18	67.87	890.14	169.8	-48.98	-262.51
723	-102.78	202.88	758.79	175.69	-35.28	-399.08
724	-287.84	180.42	827.88	150.94	-103.12	-559.63
725	-42.97	384.77	870.36	143.49	-178.5	-633.85
726	-108.64	355.22	872.56	84.05	-183.9	-651.43
727	-51.27	280.76	800.54	96.16	-192.99	-630.83
728	227.29	219.97	881.84	24.51	-225.89	-566.5
729	1.46	226.32	791.99	-1.28	-213.1	-514.4
730	270.02	363.77	718.99	-0.49	-216.52	-486.39
731	214.36	19.78	721.44	-34.33	-107.54	-404.79
732	125.98	112.06	621.34	10.89	-89.48	-280.24
733	227.54	319.09	558.11	30.76	-69.95	-241.61
734	58.59	393.31	699.46	28.29	-70.16	-190.8
735	-12.45	532.23	667.97	64.51	-88.1	-176.85
736	78.37	370.12	843.51	20.84	-118.1	-199.77
737	87.16	389.16	791.99	9.22	-68.15	-181.3
738	36.13	403.56	778.08	-28.53	-61.28	-165.56
739	-105.96	554.69	789.55	-35.77	-66.01	-94.6
740	-192.87	475.59	819.34	-65.46	-112.73	-48.8
741	142.33	435.06	783.2	-74.52	-147.61	-69.73
742	73.24	357.18	770.02	-57.98	-108.73	-123.44
743	104.74	378.17	736.57	-62.87	-89.11	-131.13
744	184.08	448.24	811.28	-42.39	-3.85	-114.26
745	-75.93	482.18	962.65	12.54	66.86	-90.18
746	-47.12	531.49	832.28	114.69	49.01	-76.45
747	71.04	535.4	910.89	195.16	66.5	-99.18
748	-242.68	699.71	570.07	213.07	60.7	-101.44
749	-121.09	806.64	670.17	116.61	-0.55	-98.91
750	-54.69	656.49	723.88	2.59	-26.89	-38.57
751	-208.98	429.69	700.93	-81.24	-44.49	-24.48
752	-105.22	373.54	566.65	-133.03	-83.5	53.5
753	249.51	194.58	647.46	-127.9	-63.63	49.56
754	75.93	406.01	790.04	-75.53	5.22	69.37
755	-25.63	724.37	418.7	34.79	23.99	95.34
756	-265.63	403.81	790.28	66.41	39.83	21.39
757	-331.79	661.13	479.49	122.28	-34.94	-52.61
758	-60.79	391.11	644.04	151.67	-26.09	-58.99
759	-85.45	597.9	570.56	177.03	-31.22	-44.83
760	-106.93	841.8	384.28	163.82	-33.02	-6.41
761	-74.46	901.12	579.83	78.31	-55.42	26.73
762	-68.85	855.71	629.15	-18.83	-56	-13.31
763	50.05	802.49	612.3	-63.54	-43	-47.39
764	-358.64	749.51	735.84	-162.63	-42.6	-135.62
765	-276.12	449.46	1060.3	-197.57	-143.01	-126.53
766	-301.27	613.77	690.92	-121.22	-144.74	-93.93
767	-53.96	569.58	544.19	-164.31	-149.66	-41.17
768	382.08	420.41	580.08	-178.56	-91.09	-27.77
769	369.14	211.67	761.23	-193.15	-54.53	-42.69
770	388.92	407.47	626.22	-135.62	-74.65	0.52
771	258.54	512.45	780.27	-120.67	-33.63	-14.98
772	167.97	609.13	778.81	-73.52	49.59	-84.29
773	165.77	758.79	661.38	-17.97	18.89	-98.69
774	284.67	714.84	714.84	-45.01	32.78	-72.69
775	-26.12	535.64	604.25	-51.54	29.91	-20.75
776	-50.29	472.41	531.49	-64.36	-16.97	87.89
777	139.4	212.4	686.77	-96.25	-84.53	130.07
778	242.68	162.6	612.79	-121.52	-80.96	49.22
779	257.32	321.78	570.8	-155.4	-46.45	48.55
780	-14.16	521.48	737.06	-204.16	2.35	-19.44
781	-30.52	246.34	799.07	-232.12	3.91	-109.53
782	-175.54	290.04	909.91	-114.5	37.23	-220.98
783	-341.06	161.13	866.94	-19.38	-24.78	-258.97
784	-50.29	595.95	732.91	-47.7	-48.43	-283.91
785	-235.84	505.62	603.03	-97.35	-91	-348.21
786	130.37	172.36	754.88	-124.91	-135.16	-332.03
787	-14.4	151.37	913.33	-80.66	-103.09	-280.43
788	69.58	458.5	830.57	-1.59	-122.62	-259.86
789	167.24	391.11	962.89	58.38	-126.37	-258.64
790	146.48	477.54	692.38	89.14	-149.96	-253.11
791	191.65	464.36	561.52	57.74	-140.23	-236.45
792	207.28	424.56	719.24	-41.5	-150.48	-271.94
793	117.68	194.09	672.61	-155.58	-117.71	-247.04
794	297.12	153.32	797.85	-194.64	-101.1	-192.87
795	256.1	264.16	769.53	-176.7	-79.96	-166.69
796	294.92	230.47	848.88	-233.64	-29.39	-140.53
797	68.6	163.82	813.96	-206.45	-25.51	-134.19
798	144.29	114.01	827.64	-160.49	24.69	-64.36
799	111.08	-28.81	824.46	-138.89	5.34	-29.36
800	-12.21	124.27	746.34	-42.79	23.77	-17.33
801	-100.1	133.06	731.45	19.84	-27.28	-47.76
802	54.93	79.83	831.05	74.98	-49.77	-63.66
803	93.51	168.21	755.37	135.04	-24.99	-88.2
804	-21.97	108.64	894.53	149.17	-52.22	-112.73
805	107.18	283.69	736.57	185.12	-69.46	-105.16
806	89.84	338.13	789.55	164.28	-38.64	-94.18
807	97.66	410.4	741.7	167.72	-50.48	-117.68
808	90.82	405.27	847.17	146.21	-48.1	-135.47
809	116.21	474.61	906.25	134.25	-55.02	-135.62
810	91.55	422.85	780.27	114.14	-30.91	-134.7
811	-45.65	455.32	718.51	86.15	-10.28	-146.42
812	-34.18	505.86	584.72	66.35	-21.76	-190.52
813	-204.59	359.86	699.22	64.67	-40.71	-223.21
814	-12.21	427.98	741.46	89.57	-99.95	-202.94
815	26.12	611.08	662.84	75.81	-92.19	-209.87
816	-187.5	493.16	740.72	20.45	-103.52	-209.14
817	-127.2	646.97	578.61	9.4	-187.65	-211.58
818	-2.2	510.01	690.67	-2.69	-200.35	-221.28
819	109.37	522.22	665.28	-20.94	-232.91	-224.58
820	534.91	709.47	452.15	-1.77	-223.72	-278.87
821	422.12	717.77	709.23	-65.64	-45.32	-347.41
822	66.89	500.24	988.53	-153.84	38.88	-263.28
823	-25.63	527.59	903.32	-98.33	41.11	-238.95
824	-230.47	284.91	968.02	-104.03	70.4	-207.43
825	-356.93	447.51	777.83	-78.83	9.4	-196.93
826	-23.19	495.12	591.31	-55.79	-88.41	-123.69
827	-16.6	122.07	692.38	-78.89	-66.13	-215.88
828	-167.72	279.3	495.61	-59.45	-54.08	-209.56
829	-98.63	509.52	651.37	-39.83	-53.28	-215
830	20.26	616.21	954.59	-4.24	-69.64	-201.11
831	-158.69	452.15	743.9	85.33	-28.9	-121.55
832	143.07	735.35	583.74	122.86	-30.64	-71.47
833	-150.39	848.88	662.35	68.73	-10.04	-18.22
834	-21.73	710.45	584.96	36.04	-28.32	0.7
835	-32.23	295.65	852.05	25.91	6.13	9.22
836	139.65	349.12	784.42	73.43	-6.04	46.3
837	92.04	308.35	767.33	76.69	24.9	53.25
838	-37.84	721.19	415.04	120	20.08	27.07
839	-219.24	991.94	421.88	58.56	-7.51	52.49
840	-31.25	781.49	518.07	-63.35	-35.46	83.25
841	-5.37	611.82	615.48	-110.05	-34.67	66.56
842	60.3	676.27	567.63	-140.44	-26.86	49.38
843	-35.64	297.85	763.92	-138.79	-21.24	43.88
844	63.72	266.36	602.78	-34.09	-8.94	70.8
845	147.22	318.36	615.48	19.1	6.68	52.58
846	2.93	425.29	591.8	31.56	20.94	15.47
847	-49.56	495.61	584.72	28.17	4.21	-4.76
848	70.56	506.59	732.67	28.47	-5.04	-4.09
849	71.04	607.91	796.63	55.54	44.13	-6.38
850	-52.49	678.47	729.74	48.55	71.32	4.21
851	-221.44	728.03	658.2	16.57	33.45	9.89
852	-268.8	695.07	775.88	-46.54	-37.66	-13.73
853	-161.62	613.04	715.33	-93.14	-87.46	-68.36
854	-76.17	504.64	768.55	-84.56	-62.68	-141.94
855	-58.84	243.65	805.42	-73.09	-58.72	-173.98
856	-76.66	316.16	746.83	-38.88	-29.11	-136.57
857	-86.91	364.5	627.44	-37.26	-50.87	-81.27
858	165.28	488.04	627.93	17.33	-39.7	-75.84
859	125.73	630.13	541.5	64	-6.1	-124.73
860	-152.34	774.66	472.9	59.27	-14.19	-162.32
861	-250.98	523.93	654.3	4.46	-61.68	-200.13
862	-244.87	473.63	698.49	18.19	-127.72	-157.96
863	175.05	403.08	875	19.07	-152.65	-147.43
864	188.48	316.16	932.37	45.44	-128.94	-224.7
865	23.93	489.75	724.85	79.44	-94.48	-193.21
866	5.86	577.39	628.42	86.98	-89.78	-171.42
867	-73.73	598.14	588.38	34.91	-61.86	-168.18
868	-149.9	451.66	667.24	-16.82	-59.23	-216.98
869	-324.71	227.54	832.52	-49.1	-33.69	-223.18
870	-429.2	206.54	805.66	-40.31	-38.97	-140.01
871	-443.36	285.64	598.63	16.2	-42.51	-81.63
872	-65.92	303.22	621.34	20.26	-104.68	3.39
873	96.44	507.08	648.19	79.74	-102.66	13.79
874	66.89	836.91	619.14	112.12	-85.27	3.69
875	-52.25	839.11	673.58	70.86	-67.11	-36.62
876	-21.48	678.96	779.54	66.41	-62.07	-27.22
877	-54.2	812.26	527.83	102.05	-35.25	11.47
878	115.48	659.18	669.68	112.55	-57.16	-10.47
879	106.45	852.05	624.27	126.86	-30.55	-0.52
880	26.37	1015.14	507.32	83.16	-24.51	-10.22
881	-12.21	912.11	504.88	-15.41	-5.68	-17.97
882	-35.4	662.6	565.92	-80.66	-4.64	-26.98
883	174.56	506.1	606.69	-93.99	-23.53	8.06
884	129.64	597.41	500	-109.65	-9.52	12.18
885	115.23	584.47	544.43	-104.4	-4.64	-0.24
886	-135.5	582.76	567.63	-115.02	44.95	-25.21
887	-114.26	537.6	723.14	-88.5	53.77	-4.64
888	-173.83	680.18	654.05	-61.04	32.2	-24.38
889	7.08	604.49	714.6	-34.91	-2.32	-47.91
890	107.91	181.64	887.21	41.78	21	-106.99
891	-199.22	557.37	421.14	121.25	73.76	-69.03
892	-355.71	511.47	489.75	103.52	54.11	-55.6
893	-347.17	567.63	533.94	118.53	46.78	-89.17
894	-243.41	586.43	551.76	92.83	25.97	-75.2
895	-250.98	861.33	555.66	89.57	47.27	-34.18
896	-463.13	1051.76	686.77	47.85	61.43	51.06
897	-411.62	1104.49	603.03	32.04	0.85	67.23
898	-255.62	843.99	788.57	15.23	-25.42	62.99
899	-16.11	460.69	733.4	28.72	-15.56	69.24
900	39.79	636.72	490.48	120.91	-15.23	96.47
901	-11.47	682.37	457.76	164.37	-26.76	147.03
902	100.59	688.48	333.74	214.84	-28.02	178.44
903	75.93	559.57	448.49	203.31	5.16	154.88
904	147.95	786.87	252.2	147.13	0.61	132.45
905	80.81	528.56	605.22	19.01	25.85	71.75
906	-247.07	1012.21	230.71	66.89	42.05	-23.8
907	-281.25	674.56	546.39	-29.14	-18.37	-89.54
908	-300.29	616.46	527.1	-13.03	5.25	-90.27
909	-393.31	771.48	520.02	-47.73	-18.74	-101.56
910	-131.59	827.88	507.57	-63.39	-51.91	-112.88
911	-262.21	540.04	522.46	-159.61	-57.95	-132.02
912	-75.2	304.93	827.88	-276.21	-120.94	-119.42
913	58.59	454.59	802.25	-234.65	-80.51	-141.51
914	-125.49	438.48	856.93	-155.03	-69.67	-181.24
915	-196.78	507.08	863.77	-164.34	-48.71	-176.12
916	11.23	388.92	864.99	-101.9	-68.27	-111.94
917	3.17	459.96	781.49	-74.71	-8.15	-34.42
918	4.88	528.81	668.21	-21.94	-18.1	3.97
919	-26.12	589.11	731.45	-11.6	-16.05	57.89
920	54.93	648.44	556.88	21.27	-6.93	60.33
921	-15.87	591.06	761.96	97.99	-14.77	51.76
922	-2.93	894.78	582.03	91.49	13.64	56.52
923	-29.54	808.35	624.27	9	63.93	51.97
924	-64.21	572.51	705.08	-93.02	79.41	48.83
925	-90.58	509.03	602.78	-118.44	80.51	57.68
926	-248.05	436.52	666.02	-119.42	54.32	58.69
927	-171.63	472.17	512.94	-154.79	34.21	48.07
928	-201.42	445.56	471.19	-148.22	46.88	18.25
929	-382.08	385.5	422.85	-139.8	25.02	40.92
930	-68.85	828.61	626.95	-157.81	-63.6	59.72
931	53.71	504.88	1247.07	-132.39	-49.9	-5.86
932	66.16	585.21	1048.1	-15.56	-23.28	-17.03
933	-106.69	455.81	655.27	21.55	-29.33	-21.73
934	71.04	355.22	785.4	59.08	2.23	9.12
935	125.49	666.75	735.35	146.7	53.16	-6.53
936	124.76	1119.14	382.57	176.09	61.89	12.82
937	128.66	909.18	480.96	13.73	74.01	-58.87
938	-102.54	542.72	476.81	-6.71	108.43	-67.26
939	-261.72	398.19	632.57	-94.79	89.9	-55.97
940	-130.37	151.12	676.76	-110.63	9.09	-66.5
941	-167.97	270.75	652.83	-71.41	12.27	-55.08
942	-194.58	241.21	691.89	-8.24	-12.73	-60.52
943	-360.6	472.41	806.88	44.92	-7.29	-67.14
944	-362.55	892.58	830.08	95.83	8.03	-37.63
945	-367.43	975.34	899.17	42.85	0.4	11.6
946	-314.21	791.5	870.36	-8.48	-19.93	23.16
947	-205.32	498.05	773.68	-76.75	-59.88	-15.32
948	0.49	285.64	759.77	-40.34	-67.54	-68.91
949	-162.6	296.39	585.94	28.44	-15.63	-150.57
950	-78.12	342.29	621.58	43.88	-4.33	-115.17
951	21.97	562.74	594.73	60.49	32.17	-76.05
952	-285.16	688.72	566.89	28.63	37.72	-74.52
953	-281.49	636.96	594.24	-57.43	-5.4	-42.82
954	-161.38	479.74	749.27	-149.69	-23.96	-29.88
955	-69.09	414.79	813.48	-175.81	20.48	1.1
956	0.24	498.05	725.1	-160.1	21.21	-9
957	-148.19	528.32	692.87	-150.97	44.19	-9.49
958	-173.58	506.59	721.68	-106.48	66.13	-23.93
959	-242.68	473.88	771.73	-121.98	47.42	-45.84
960	-192.14	514.4	761.47	-86.06	66.19	-42.27
961	-221.19	485.35	787.6	-94.51	76.35	-52.58
962	-403.56	432.37	875	-88.9	78.46	-65.7
963	-370.85	479.98	864.99	-61.16	24.96	-60.42
964	-355.96	472.9	798.58	-47.21	7.9	-37.84
965	-491.21	534.67	717.77	-59.91	-31.07	2.69
966	-330.08	371.83	783.69	-82.64	-55.15	41.5
967	-245.36	412.84	758.54	-121.25	-44.19	72.54
968	-325.68	314.45	865.97	-188.48	-32.5	57.89
969	-239.01	239.99	841.31	-206.21	-28.69	41.02
970	-276.61	223.14	809.57	-211.64	-17.03	5.52
971	-313.96	213.13	725.59	-207.73	-22.58	-3.94
972	-358.15	183.11	654.3	-197.66	-31.22	-21.61
973	-252.93	81.54	754.39	-190.09	-40.07	-16.51
974	-271.97	-67.38	888.18	-139.37	-23.04	9.83
975	-280.52	32.71	842.29	-62.19	-28.35	28.96
976	-195.31	180.66	818.85	-60.3	-31.1	29.82
977	-178.71	25.15	809.57	-57.31	-16.27	23.44
978	-259.28	-20.51	807.37	-32.29	11.47	34.52
979	-258.79	45.41	900.39	-17.76	4.76	17.67
980	-319.58	86.91	879.15	-0.27	-3.27	6.23
981	-215.82	46.14	900.39	-5.77	-13	7.57
982	-186.04	50.29	873.05	9.22	-1.19	8.85
983	-192.14	65.67	865.97	12.97	7.42	7.69
984	-278.56	92.29	897.22	13.58	2.04	9.22
985	-213.38	90.09	901.61	-11.08	-25.42	13.34
986	-149.41	26.37	908.94	-26.95	-26.64	14.04
987	-149.9	53.47	863.77	-33.36	-12.21	13.43
988	-177.49	43.46	837.65	-40.16	-3.27	10.65
989	-208.74	33.45	854	-40.56	3.33	15.17
990	-208.98	-32.23	875.73	-29.57	-17.67	9.19
991	-140.87	-33.94	854.74	3.02	-13.85	8.61
992	-174.8	17.58	794.92	9.98	-0.73	15.44
993	-226.81	51.76	850.1	2.81	-7.08	28.14
994	-187.5	47.61	902.83	2.2	-12.7	32.81
995	-164.55	54.93	942.87	6.77	-9.7	40.1
996	-200.44	100.34	909.18	0.7	-5.1	55.73
997	-199.95	63.48	924.07	-15.84	-12.02	53.07
998	-206.79	67.87	894.53	-16.85	-14.43	36.53
999	-206.54	46.88	863.77	-15.26	-14.83	31.25
1000	-194.58	49.32	826.66	-33.14	-4.55	16.66
1001	-206.54	23.19	840.33	-43.15	0.03	7.57
1002	-177.73	0.73	852.54	-40.04	4.27	8.39
1003	-217.04	-35.4	852.05	-30.46	1.43	5.62
1004	-200.44	0.49	858.64	-15.84	-8.36	1.16
1005	-183.59	-3.42	873.54	-11.9	-4.06	-2.35
1006	-197.51	-4.39	881.1	-10.62	2.59	-4.36
1007	-194.34	-28.81	865.72	-2.47	5.65	-3.36
1008	-192.14	-72.27	845.46	2.62	20.39	7.39
1009	-237.79	-47.36	859.62	21.88	10.8	1.77
1010	-215.33	47.12	856.2	23.56	1.95	-2.62
1011	-193.6	50.29	852.05	19.93	6.38	-3.75
1012	-211.43	28.81	857.67	17.3	8.27	4.52
1013	-228.03	32.71	873.78	19.62	6.71	6.87
1014	-203.13	15.63	903.81	21.67	-2.99	-5.43
1015	-239.26	69.58	896.48	15.2	-9.03	-7.69
1016	-239.01	108.15	903.56	-6.9	-22.03	1.68
1017	-190.19	101.07	900.39	-18.22	-24.72	4.97
1018	-145.26	25.15	906.74	-41.2	-19.01	10.68
1019	-158.2	2.93	886.72	-40.1	-4.03	14.43
1020	-210.45	18.07	855.22	-35.71	-1.04	9.92
1021	-190.43	11.96	836.18	-27.77	-10.44	4.97
1022	-162.11	-31.74	842.29	-21	-5.43	3.51
1023	-168.46	-35.16	858.4	-7.78	1.34	0.03
1024	-214.6	-21	871.09	-1.19	-3.11	-1.4
1025	-183.84	-11.47	894.78	-1.8	-11.72	-8.58
1026	-169.43	-11.23	890.63	-4.85	-4.88	-11.26
1027	-171.14	-16.11	880.62	-6.29	0.37	-8.85
1028	-130.62	-89.11	854.74	-8.88	5.74	-5.83
1029	-220.21	-42.72	845.21	13.31	18.92	5.13
1030	-203.37	13.18	847.41	23.59	5.04	3.33
1031	-158.69	35.16	860.11	19.32	5.65	-1.01
1032	-187.5	27.1	868.41	19.26	12.3	0.61
1033	-194.82	39.79	866.94	23.01	12.08	1.95
1034	-208.98	52.73	876.22	9.31	12.3	2.29
1035	-221.68	32.71	923.34	2.59	8.27	2.75
1036	-232.18	54.93	906.74	-3.54	-5.07	6.13
1037	-219.97	75.2	879.39	-14.22	-13.76	12.21
1038	-144.53	-3.66	905.27	-21.64	-9.74	9.67
1039	-198.24	-7.08	873.05	-14.98	0.03	7.14
1040	-201.66	13.67	849.61	-15.08	-1.56	3.97
1041	-202.15	-7.81	854.98	-15.87	-0.92	2.32
1042	-186.52	-20.02	846.92	-6.41	-2.72	1.65
1043	-189.45	-34.67	860.84	1.77	-1.04	6.23
1044	-201.42	2.93	862.06	3.72	-5.95	4.88
1045	-189.7	45.41	899.17	-1.92	-7.66	2.17
1046	-192.38	16.36	903.08	-20.05	-11.08	-5.25
1047	-161.87	1.22	893.55	-29.72	-6.5	-0.4
1048	-177.25	-47.61	863.77	-27.89	-1.25	1.37
1049	-209.23	-28.32	846.68	-8.76	-3.88	-1.98
1050	-187.5	-9.52	871.83	-1.56	-8.76	-10.38
1051	-180.18	-6.1	874.51	-1.31	-6.74	-11.63
1052	-171.39	12.45	890.87	-5.58	-1.04	-8.58
1053	-140.63	-92.77	883.54	-5.34	6.41	-13.09
1054	-153.81	-99.37	849.85	6.07	20.39	-5.95
1055	-214.11	-28.81	829.83	9.12	16.91	-7.05
1056	-204.59	14.16	848.14	21.27	8.33	-6.93
1057	-176.27	45.17	860.35	14.8	3.3	-2.62
1058	-187.99	9.28	890.63	11.2	6.9	3.36
1059	-199.95	7.32	906.98	10.44	5.95	12.66
1060	-215.82	46.88	899.17	4.79	0.24	8.54
1061	-228.76	70.8	879.88	-3.51	-9.86	6.16
1062	-190.19	21.97	880.86	-6.38	-14.68	8.39
1063	-180.42	30.52	880.37	-16.48	-13.15	7.72
1064	-190.67	9.03	895.26	-24.57	-11.51	9.67
1065	-178.96	-17.82	895.75	-28.59	-10.19	11.81
1066	-180.18	-48.58	878.91	-27.07	-9.16	14.19
1067	-167.48	-9.28	841.06	-17.85	-6.41	12.88
1068	-160.64	-25.39	844.97	-10.01	-2.41	9.37
1069	-188.48	-63.96	879.88	-4.7	-2.59	10.56
1070	-175.29	-33.94	885.25	-6.1	-7.57	13.76
1071	-215.82	-62.26	934.81	-5.4	-8.42	28.05
1072	-216.8	-74.46	972.17	12.6	15.11	117.37
1073	-145.75	-151.86	1186.52	10.13	24.11	205.44
1074	224.61	85.21	1127.93	-2.14	0.24	360.93
1075	-216.8	43.21	752.44	-98.02	67.66	364.01
1076	-26.61	-426.03	828.13	-39.73	26.98	448.79
1077	-202.88	-309.08	729.25	122.13	4.3	580.14
1078	38.33	-89.11	716.8	186.28	19.2	624.39
1079	-4.88	47.61	703.61	299.53	65.25	634.77
1080	-129.64	205.08	813.23	288.02	91	564.3
1081	-334.47	390.38	753.17	225.62	80.14	495.24
1082	-225.1	228.76	896.24	103.15	30.91	441.65
1083	-69.34	124.02	1004.64	101.9	21.61	399.78
1084	-229.74	266.36	809.08	114.81	40.37	358.49
1085	-230.47	73	909.91	46.97	14.68	267.24
1086	-124.76	182.62	682.37	64.27	35.34	252.59
1087	-126.71	246.09	772.22	11.23	51.42	189.18
1088	-390.63	190.67	817.14	-21.18	30.91	132.57
1089	-188.96	313.96	830.32	-25.27	10.07	107.15
1090	-213.62	81.05	809.57	-20.05	18.25	76.45
1091	-264.89	-33.69	790.04	0.37	14.31	75.01
1092	-170.65	-65.19	691.16	75.74	-5.86	38.21
1093	-56.4	51.03	811.52	116.67	2.78	25.27
1094	-104.98	135.99	820.56	167.97	39.49	41.75
1095	-202.88	191.65	710.69	180.85	41.72	15.29
1096	-266.11	299.07	554.69	179.05	16.66	17.82
1097	-184.57	392.33	562.26	112.43	-32.35	24.48
1098	-90.58	451.66	646	81.94	-42.88	14.74
1099	-22.22	566.16	768.07	33.45	-19.93	42.88
1100	-82.28	360.84	856.93	12.88	7.97	107.85
1101	-200.2	234.13	1020.02	56.43	-25.82	126.98
1102	38.82	666.26	886.96	59.39	-56.58	59.3
1103	37.35	715.58	765.63	29.54	-59.69	47.97
1104	109.86	453.37	879.64	-25.57	-52.89	68.88
1105	162.6	362.3	1014.16	-30.85	-9.74	91.06
1106	122.56	371.34	1072.51	-34.55	49.84	84.87
1107	-56.4	330.57	981.2	-28.59	22.8	57.19
1108	-95.7	307.13	933.35	-26.03	39.31	28.53
1109	-43.95	427	722.9	-46.11	4.94	-42.94
1110	-44.68	480.71	605.71	-125.27	19.2	-94.57
1111	-158.45	283.45	742.43	-144.26	16.88	-109.59
1112	-151.37	177.25	840.58	-108.28	22.95	-62.13
1113	-131.59	202.15	766.11	-30.43	32.68	-38.64
1114	-355.96	215.82	852.78	55.18	3.94	-56.43
1115	-273.19	336.18	853.52	101.26	-19.93	-34.45
1116	-299.07	411.62	807.62	109.13	-46.02	-63.9
1117	-228.76	441.65	786.13	122.83	-69.09	-53.68
1118	-118.16	445.07	762.45	90.24	-66.68	-56.82
1119	-48.83	446.78	796.88	36.62	-47.45	-47.49
1120	-78.37	430.42	664.31	15.01	-21.91	-12.02
1121	-113.28	445.8	634.03	-35.25	-31.71	20.2
1122	-0.49	426.27	759.52	-55.27	-32.78	30.21
1123	38.57	232.67	771.97	-61.65	-17.33	14.68
1124	-51.27	408.94	662.11	-61.37	14.65	1.62
1125	-48.83	397.95	632.08	-134.98	10.99	-19.38
1126	88.13	186.77	682.62	-163.24	37.14	-28.11
1127	-33.94	230.47	843.75	-120.76	75.53	-54.35
1128	-86.43	270.75	1038.57	-76.84	91.13	1.4
1129	-159.91	299.07	1049.56	-12.6	69.37	-16.02
1130	-224.61	232.42	976.32	79.71	75.53	-45.44
1131	-400.88	203.37	854.49	119.93	44.43	-66.86
1132	6.84	118.16	926.27	143.55	-12.6	-61.4
1133	-80.81	367.19	589.6	171.88	53.34	-51.18
1134	-236.33	170.65	794.92	141.6	51.73	-18.37
1135	-350.59	227.78	679.2	109.74	10.59	32.38
1136	-142.33	214.6	742.68	115.57	35.89	32.65
1137	-87.65	286.87	776.61	138.92	52.46	-11.17
1138	-7.57	721.68	739.5	123.08	62.19	-17.21
1139	-135.74	714.84	720.46	60.39	107.36	16.94
1140	-387.45	512.94	749.27	55.39	32.81	11.17
1141	-301.27	602.78	532.71	36.59	24.29	63.51
1142	-493.65	609.62	452.39	-7.39	26.37	62.16
1143	-234.86	355.71	543.21	-43.95	4.43	86.91
1144	-262.21	310.55	494.87	-22.34	25.27	78.95
1145	-574.95	446.04	475.59	10.74	-3.17	84.84
1146	-91.06	577.64	961.43	40.04	-105.83	59.23
1147	-120.61	722.41	982.42	95.7	-82.73	-11.32
1148	9.77	762.21	930.18	89.63	-56.18	-44.8
1149	37.84	658.69	970.7	17.36	-28.56	-34.33
1150	193.85	611.57	846.44	-19.87	-9.74	-4.06
1151	42.48	370.85	679.69	-39.46	8.67	-14.71
1152	-96.19	738.28	466.06	-64.79	37.41	-35.8
1153	-144.78	662.35	604.49	-189.91	48.61	-84.93
1154	-72.27	491.94	723.14	-217.59	57.1	-106.17
1155	-283.69	294.92	785.16	-208.04	79.53	-140.32
1156	-230.47	438.48	697.75	-149.44	52.49	-105.65
1157	-465.33	284.42	839.6	-131.16	45.93	-110.5
1158	-541.26	284.67	908.69	-74.98	-25.18	-96.89
1159	-460.69	438.96	853.03	-29.75	-125.95	-53.22
1160	-289.06	449.22	912.35	-29.94	-155.21	-44.07
1161	-45.65	371.58	978.52	-67.29	-119.6	20.81
1162	-125.73	453.37	758.54	-81.54	-86.24	-2.5
1163	-14.16	473.14	625.24	-153.38	-94.82	-46.57
1164	118.9	460.45	668.7	-240.45	-25.15	-132.23
1165	-41.02	444.09	674.07	-296.51	13	-176.82
1166	-77.39	99.12	720.95	-347.17	44.95	-204.38
1167	-60.79	62.26	854.49	-318.18	78.16	-213.04
1168	-472.9	-83.98	956.3	-232.7	153.35	-176.36
1169	-310.55	-37.6	969.97	-187.96	104.03	-62.77
1170	-111.82	-260.74	1147.46	-169.92	112.52	-43.73
1171	-493.65	203.86	472.41	-62.65	57.01	-13.18
1172	-360.84	77.64	607.18	-134.46	-6.96	9.7
1173	-485.11	-69.34	767.82	-82.95	-17.12	70.71
1174	-471.44	-65.67	967.53	48.65	-46.88	222.84
1175	-135.01	1.71	847.9	120.54	-76.11	289.49
1176	-91.06	-41.26	948.24	213.2	-21.73	311.28
1177	-621.83	247.07	657.47	265.9	53.74	279.36
1178	-347.41	270.75	709.23	258	-32.99	272.55
1179	-202.39	256.1	816.65	192.9	-6.04	225.16
1180	-240.48	223.39	827.64	158.81	20.57	206.12
1181	-195.07	86.18	892.33	145.78	-5.95	225.62
1182	-93.75	234.13	886.23	182.19	41.11	252.9
1183	-56.4	440.67	815.92	184.36	71.17	294.16
1184	-100.34	336.91	892.82	91.58	108.73	276.09
1185	-277.34	440.43	744.87	51.21	127.75	267.73
1186	-176.76	441.41	816.89	-1.28	97.32	190.4
1187	-265.38	614.5	806.4	-19.59	93.48	114.69
1188	-254.39	506.59	933.84	-107.45	111.21	49.65
1189	-114.75	351.56	880.13	-197.94	100.74	15.93
1190	-41.02	339.84	831.79	-238.4	141.48	-31.01
1191	98.39	437.01	793.7	-272.58	239.72	-110.23
1192	386.47	245.85	852.05	-297.49	539.67	-226.99
1193	-480.71	-209.72	750.73	-249.42	646.85	-252.23
1194	-7499.76	-314.94	-126.22	-128.05	302.92	-108.31
1195	2621.83	-2530.27	-495.12	-151.79	-1000	999.97
1196	7087.89	-2992.19	-3526.61	374.48	999.97	-1000
1197	-8000	-3967.29	-4810.06	257.39	665.65	-271.61
1198	7999.76	-158.69	-161.62	181.85	-1000	999.97
1199	-2716.55	-3965.09	-584.23	268.98	999.97	-1000
1200	-840.33	-1740.72	-2279.79	672.21	-491.61	998.93
1201	992.68	936.28	1376.71	-16.2	79.56	223.54
1202	509.03	806.88	-1501.71	878.54	-262.79	190.09
1203	1793.7	1163.57	-1110.84	-151.92	20.48	74.65
1204	-301.27	-185.06	1101.81	351.81	289.52	266.69
1205	-114.26	595.95	179.93	343.93	207.28	248.75
1206	631.35	388.43	1449.71	62.56	95.34	220.89
1207	-1303.71	1029.3	55.18	385.07	407.78	65.89
1208	601.81	941.89	915.53	-59.2	210.36	183.35
1209	-1293.46	830.57	406.98	-112.7	379.21	-21.3
1210	-251.22	242.43	1169.43	42.51	67.84	86.91
1211	-718.75	601.32	369.14	172.94	68.6	93.23
1212	-10.01	848.88	571.53	-80.63	86.33	174.8
1213	-1041.99	384.28	574.71	-22.64	85.75	5.8
1214	113.77	666.5	680.66	28.2	-77.67	149.51
1215	-510.25	826.66	300.05	-18.55	8.64	65.95
1216	-271.24	702.88	525.15	-208.22	-84.96	186.49
1217	-13.18	373.05	905.76	-151.31	-34.7	146.91
1218	71.78	311.28	635.25	-23.93	-41.11	80.54
1219	121.09	580.08	579.59	5.65	79.77	46.39
1220	-366.46	652.83	629.39	-29.39	52.03	47.24
1221	62.99	691.65	834.47	27.83	26.76	-29.11
1222	-148.19	969.73	769.29	17.73	32.07	-53.65
1223	8.3	769.53	752.69	-80.99	87.46	-11.75
1224	-439.45	652.34	597.41	-109.65	103.09	42.42
1225	-360.35	649.41	546.14	-119.6	53.28	107.57
1226	-345.21	537.84	492.43	-147.8	28.93	180.94
1227	-96.44	305.91	632.08	-118.26	27.8	186.98
1228	-495.61	450.44	629.64	15.38	27.74	137.24
1229	-208.5	627.69	638.43	71.44	-62.35	73.03
1230	-298.58	427.73	863.77	33.75	-71.23	34.67
1231	-286.87	358.89	919.19	121.09	-93.48	49.74
1232	28.81	513.43	704.59	176.27	-102.72	34.55
1233	118.9	686.04	529.54	187.01	-4.67	-4.82
1234	-287.84	887.45	385.99	126.71	37.26	-54.26
1235	-396	881.1	453.37	61.13	-69.12	-93.08
1236	-263.18	997.07	518.8	-1.92	-138.21	-86.09
1237	-65.43	799.56	615.97	-83.65	-128.23	-81.67
1238	-237.06	603.03	705.08	-166.47	-83.83	-93.75
1239	-321.29	353.76	799.07	-221.74	-77.64	-72.45
1240	-347.17	324.71	636.23	-158.23	-48.65	-90.91
1241	-406.74	359.38	604.49	-85.6	-64.03	-79.56
1242	-335.94	550.54	607.67	-82.4	-91.71	-52.43
1243	-94.97	567.14	625.49	-40.89	-109.13	-68.05
1244	-91.55	529.3	634.03	-20.97	-82.37	-47.67
1245	-39.31	556.88	805.91	21.88	-75.35	17
1246	106.2	673.58	671.88	120.12	-45.41	-14.95
1247	-84.96	737.79	628.42	146.67	-12.08	-31.52
1248	16.11	702.39	521.97	126.22	-27.56	-62.32
1249	53.71	680.42	458.5	104.03	16.57	-56.52
1250	-60.3	870.12	311.52	64.91	21.06	-49.01
1251	-6.84	824.22	510.99	-39.37	19.07	-71.69
1252	-124.51	611.82	715.58	-92.19	-1.83	-107.27
1253	-49.8	554.69	786.13	-166.93	34.58	-113.65
1254	-219.24	576.66	669.92	-209.26	62.65	-140.66
1255	-333.98	508.79	701.66	-256.56	86.36	-113.22
1256	-223.39	371.34	785.4	-268.4	48.31	-150.7
1257	-255.37	231.45	936.52	-271.45	48.98	-146.42
1258	-352.78	210.69	991.7	-207.67	25.45	-100.56
1259	-236.57	194.34	904.3	-140.69	8.18	-56.21
1260	-297.61	238.53	741.7	-49.29	37.69	-31.13
1261	-376.22	424.8	696.04	24.87	30.09	17.15
1262	-303.47	466.8	748.29	46.75	-0.12	57.89
1263	-220.95	596.68	738.28	49.22	3.45	71.29
1264	-129.15	483.15	825.44	-18.98	39.92	85.27
1265	-307.62	449.71	846.68	-28.96	29.85	74.89
1266	-212.4	207.76	850.59	-62.53	29.69	136.93
1267	-183.59	256.35	764.65	-36.74	15.26	120.67
1268	-165.28	274.41	736.33	19.1	31.89	146.03
1269	-44.43	346.68	625.24	63.11	36.9	162.96
1270	-37.6	406.74	733.15	-8.51	53.65	139.77
1271	-161.38	332.28	747.56	-8.51	65.03	111.11
1272	-272.46	333.74	593.02	-12.21	65.03	117.52
1273	-203.86	441.41	590.33	-42.66	37.11	178.07
1274	-339.11	479.98	568.6	-66.19	16.78	157.41
1275	-293.95	391.85	682.13	-127.32	-14.37	176.54
1276	-196.53	307.62	1036.87	-110.08	-38.7	145.63
1277	-27.59	354.74	1152.83	11.02	-12.63	140.93
1278	-19.29	499.51	925.05	90.76	-4.64	126.62
1279	-69.58	530.52	865.97	143.8	-9.06	107.97
1280	59.81	673.34	701.42	136.6	30.3	95.61
1281	-119.14	274.66	947.02	62.65	113.4	194.03
1282	100.59	231.93	885.74	78.06	192.41	368.19
1283	92.29	402.1	672.61	43.03	232.85	427.61
1284	83.98	500.49	532.23	36.32	238.56	424.04
1285	-337.4	346.44	514.65	4.12	233.43	323.3
1286	-356.2	55.91	788.09	-4.24	144.62	262.12
1287	-364.99	89.36	816.16	206.76	91.61	200.13
1288	-230.22	467.77	642.58	337.52	46.45	170.81
1289	2.2	923.1	507.81	372.89	35.22	171.26
1290	-29.79	865.72	566.89	307.56	52.19	72.78
1291	-122.31	1156.74	443.36	220.43	98.02	46.69
1292	-268.8	918.21	513.92	47.15	67.66	-35.13
1293	-279.54	806.15	510.99	-57.8	67.02	-18.71
1294	-231.2	685.3	550.29	-98.11	53.96	-21.39
1295	-199.46	496.83	718.75	-167.45	57.04	12.42
1296	-301.51	290.53	913.57	-134.03	104.8	66.59
1297	-467.29	484.62	736.57	-43.49	112.4	92.41
1298	-454.83	435.55	692.14	11.26	60.24	128.88
1299	-246.58	537.11	589.36	32.1	38.91	122.22
1300	-261.96	565.19	536.87	41.69	25.45	83.83
1301	-220.95	561.52	573.97	41.35	5.65	53.28
1302	-248.54	490.72	628.42	43.49	23.1	54.44
1303	-269.04	521.24	702.64	66.04	-7.05	28.69
1304	-180.66	664.55	745.61	73.91	-7.39	19.59
1305	-164.31	765.87	672.36	68.91	12.3	-26.79
1306	-409.91	873.78	410.16	14.56	33.23	-34.06
1307	-462.65	631.1	680.66	-114.81	-34.42	1.92
1308	-326.17	531.98	769.04	-143.46	-54.6	21.88
1309	-187.26	524.66	700.68	-146.97	-39.95	28.29
1310	-104.25	328.13	761.96	-161.53	-35.68	15.11
1311	-17.09	541.99	632.08	-150.09	-24.05	0.58
1312	-60.06	435.3	783.45	-166.02	2.5	-5.86
1313	-102.29	446.29	754.88	-122.01	7.78	2.75
1314	-144.29	594.73	702.15	-123.2	12.57	21.27
1315	-240.97	477.78	787.35	-141.39	14.77	68.85
1316	-226.56	399.9	769.53	-112.7	0.18	102.87
1317	-10.25	347.66	735.35	-53.77	-2.11	96.5
1318	-106.2	280.27	797.36	-12.48	6.71	63.48
1319	-168.21	502.93	714.6	33.6	-2.75	54.6
1320	-112.06	523.44	745.85	9.31	-16.02	39.83
1321	-139.89	583.74	706.3	-40.62	-16.51	-6.41
1322	-141.6	406.01	801.03	-74.65	-21.15	-35.03
1323	-174.32	411.38	748.54	-76.93	-10.59	-28.02
1324	-91.06	435.79	817.38	-117.55	-11.72	-37.35
1325	-172.12	287.84	821.53	-158.57	15.81	-43.64
1326	-223.39	238.77	807.62	-148.56	-1.04	-22.55
1327	-155.03	176.27	843.02	-103.61	4.76	7.87
1328	-176.27	170.17	753.42	-74.52	17.18	30.52
1329	-183.84	212.16	626.46	-30.64	25.02	95.28
1330	-121.83	271.73	672.12	-17.97	0.34	120.15
1331	-141.85	334.47	703.13	-26.46	-9.09	112.3
1332	-26.86	224.85	984.86	26.09	11.2	117
1333	-78.37	297.61	974.85	74.4	21.36	108
1334	-15.63	458.5	902.1	168.61	-27.25	93.87
1335	36.13	510.74	797.61	191.99	-35.49	59.2
1336	30.52	534.18	735.11	174.8	-1.1	15.38
1337	-70.31	480.22	592.77	167.02	18.1	-0.12
1338	-108.89	413.57	632.08	167.24	-4.82	44.77
1339	127.2	253.42	765.63	209.41	-42.79	92.25
1340	14.65	669.43	295.9	382.35	-1.65	64.06
1341	-43.46	762.45	413.33	403.87	18.07	34.36
1342	-156.49	889.89	440.67	411.93	26.18	36.32
1343	-47.85	919.43	537.11	248.11	-7.97	34.67
1344	-64.7	800.78	594.24	173.77	32.14	2.11
1345	-104.25	737.55	548.34	233.06	40.04	-53.47
1346	-123.05	667.97	406.01	243.07	18.92	-119.66
1347	-228.27	1077.64	298.58	146.09	30.49	-115.84
1348	-75.68	673.83	598.88	22.58	1.86	-97.38
1349	-250.98	842.53	387.94	40.74	6.84	-196.04
1350	-399.17	260.99	723.14	-42.45	9.16	-114.44
1351	-263.67	50.29	729.74	-2.53	1.01	-15.59
1352	-248.78	612.3	373.29	22.13	-8.82	-9.25
1353	-203.37	945.56	597.9	17.43	-16.97	-14.31
1354	-170.65	648.93	725.83	-3.94	1.8	-16.33
1355	-196.53	650.63	685.79	19.23	24.02	59.05
1356	-172.61	992.92	507.32	29.69	10.56	74.19
1357	-224.37	736.57	581.3	-0.89	-24.23	2.44
1358	-252.93	669.43	533.94	3.97	-29.21	-19.26
1359	-197.51	610.84	570.07	13.89	-41.99	-19.62
1360	22.46	578.37	492.68	8.18	-53.13	-40.19
1361	-119.14	767.33	423.58	8.27	-30.88	-78.28
1362	-200.93	990.97	349.61	-17.7	-53.04	-94.57
1363	-215.09	783.45	500.24	-92.25	-79.59	-103.36
1364	-206.54	650.63	563.48	-143.31	-89.94	-103.42
1365	-324.46	671.39	524.66	-138.21	-101.62	-118.04
1366	-320.56	579.59	669.68	-131.9	-130.71	-142.7
1367	-147.22	533.69	646	-130.1	-149.6	-121.64
1368	-292.48	473.88	562.01	-121.52	-118.13	-103.39
1369	-188.48	374.51	585.94	-59.42	-121.98	-101.47
1370	-166.75	493.65	464.11	-16.82	-70.92	-78.49
1371	-218.51	583.74	452.15	-15.38	-35.61	-48.8
1372	-177.25	617.43	581.54	-25.42	-24.51	-40.74
1373	-127.2	693.6	684.33	24.41	0.58	-89.9
1374	-211.91	814.94	571.29	48.65	38.48	-99.73
1375	-323.97	768.31	475.83	3.08	36.25	-74.19
1376	-328.61	848.88	475.59	-49.93	-9.77	-48.95
1377	-300.29	905.76	671.14	-86.43	-15.96	-8.97
1378	-93.99	871.83	685.79	-137.91	-34.91	21.36
1379	-32.23	792.48	646.48	-174.22	-0.55	-2.23
1380	-214.84	861.33	545.17	-201.9	30.09	-47.18
1381	-326.66	689.94	692.63	-209.08	26.46	-70.01
1382	-375.49	589.6	773.44	-166.05	5.83	-101.99
1383	-317.38	569.58	778.56	-76.14	-9.49	-58.38
1384	-268.07	621.58	641.85	-11.78	-25.76	5.8
1385	-275.63	636.47	682.13	-6.2	-61.98	4
1386	-207.03	796.39	629.15	-17.85	-59.51	7.9
1387	-282.47	909.91	583.5	-65.12	-68.24	8.21
1388	-191.65	689.45	697.51	-175.99	-82.82	-16.85
1389	-138.43	560.3	670.41	-251.25	-57.28	-43.3
1390	-118.16	355.22	856.2	-320.59	-52.89	-72.05
1391	25.15	352.78	765.38	-334.87	-35.34	-79.8
1392	-221.44	304.93	741.7	-353.49	-31.98	-136.08
1393	-215.09	199.71	862.3	-339.17	-57.25	-170.53
1394	-255.13	164.06	768.31	-284.39	-45.07	-186.98
1395	-243.65	82.76	868.41	-258.54	-63.63	-212.28
1396	-267.33	13.92	927.73	-159.76	-91.25	-219.36
1397	-212.16	58.59	886.23	-120.85	-103.76	-225.92
1398	-283.45	-8.3	795.41	22.28	-103.18	-249.24
1399	-450.93	-119.63	758.3	123.02	-90.76	-217.07
1400	-428.96	61.04	661.87	241.09	-163.02	-148.04
1401	-64.21	237.79	483.89	306.12	-186.04	-113.31
1402	55.91	120.12	533.2	305.82	-178.68	-181.64
1403	-34.91	-127.69	606.69	303.19	-107.24	-138.21
1404	64.7	43.21	612.79	293.85	-125.49	-130.31
1405	87.16	246.58	547.12	266.45	-111.85	-127.69
1406	62.26	152.34	638.43	190	-24.87	-89.26
1407	73.97	468.02	576.42	154.24	-21.48	-36.87
1408	209.96	637.94	712.4	117.16	-12.97	-51.36
1409	-15.38	496.83	703.61	133.27	0.43	-76.39
1410	-4.15	395.02	887.94	71.26	-5.77	-64.54
1411	-98.63	624.27	680.42	80.54	2.96	-71.87
1412	164.31	516.36	842.29	68.63	61.4	-88.9
1413	-85.21	697.27	675.54	68.39	104.4	-98.18
1414	-406.98	823	810.79	24.9	94.45	-72.51
1415	-354.98	759.28	962.65	-11.9	9.43	-26.09
1416	-258.06	781.25	885.5	41.11	-25.73	-6.38
1417	-219.24	814.7	801.27	86.24	-91.52	-45.07
1418	-166.5	491.46	668.21	69.49	-70.04	-42.24
1419	42.97	357.18	654.54	-23.5	-76.51	-59.2
1420	122.31	356.45	612.55	-38.57	-4.09	-65.7
1421	-94.24	280.52	641.85	8.88	46.91	-64.09
1422	-221.44	534.67	467.77	50.29	49.16	-49.35
1423	-181.88	511.72	750.24	17.61	6.59	-32.71
1424	-214.84	622.8	796.63	50.6	12.12	-33.91
1425	-219.24	706.3	757.32	65.16	25.24	-12.39
1426	-145.26	669.68	749.76	65.86	67.99	64.76
1427	-189.45	740.97	651.86	61	56.76	73.64
1428	-123.54	726.81	533.94	28.53	-7.57	44.92
1429	-108.4	647.95	588.38	-0.49	-17.55	31.52
1430	-105.96	627.44	599.12	-14.04	-5.98	16.97
1431	-131.35	606.45	625.49	-25.39	3.97	12.45
1432	-202.15	537.35	677.25	-41.11	11.23	9.52
1433	-203.61	500.98	708.98	-22.55	2.29	4.12
1434	-210.21	557.37	690.92	-4.09	-9.19	4.39
1435	-206.3	574.71	679.69	2.08	-14.01	5.4
1436	-140.38	562.99	684.81	2.32	-23.47	0.76
1437	-105.71	585.69	659.42	3.94	-9.86	3.75
1438	-110.6	587.16	652.34	-13.64	-6.62	-1.95
1439	-116.21	568.6	683.59	-22.77	-6.87	-7.51
1440	-132.57	538.09	678.47	-19.87	-2.29	-23.86
1441	-141.85	543.21	642.33	-13.52	5.16	-20.26
1442	-145.02	531.01	655.76	-13.43	5.98	-19.84
1443	-194.82	553.71	662.6	-13.12	3.39	-23.1
1444	-203.13	641.85	673.1	-19.81	-5.95	-24.75
1445	-109.86	839.36	682.62	-40.71	-13.58	-42.39
1446	-297.61	1032.96	706.54	-112.37	-5.52	-75.29
1447	-508.3	963.38	809.33	-194.82	-37.54	-20.94
1448	-438.72	1028.81	646.97	-220.03	-195.8	120.36
1449	822.02	960.21	733.15	-251.95	-103.85	121.58
1450	-506.59	455.08	730.22	-394.59	54.75	-3.78
1451	-160.64	508.79	754.15	-457.67	-34.76	77.09
1452	-50.29	-41.75	637.21	-577.06	-96.31	53.65
1453	-9.28	-102.05	519.78	-640.23	-79.35	-36.35
1454	-219.73	-294.92	685.06	-594.91	-56.27	-46.54
1455	-118.65	-214.11	785.4	-479.16	-98.48	-55.27
1456	34.91	-130.37	662.35	-432.8	-116.06	-92.04
1457	-333.74	-434.08	685.55	-380.52	-74.34	-86.52
1458	23.68	-410.89	874.76	-260.68	-148.86	-71.96
1459	255.62	-226.32	847.17	-239.59	-88.41	-69.67
1460	182.37	-367.68	767.58	-226.87	-41.14	-104.4
1461	89.84	-434.57	688.72	-187.81	10.1	-60.79
1462	-90.33	-331.05	764.4	-128.94	28.53	29.82
1463	-106.69	-386.23	707.76	-97.87	-25.76	75.38
1464	64.21	-349.37	674.32	-81.88	-32.47	178.71
1465	267.33	-569.58	876.22	-62.07	-3.85	204.22
1466	-7.32	-498.29	786.62	-30.46	7.6	198.06
1467	-79.1	-324.22	708.25	-27.25	-66.13	182.92
1468	159.18	-342.29	759.03	-70.01	-67.93	144.87
1469	3.66	-371.34	644.29	-96.89	-35.03	113.77
1470	-62.26	-441.16	556.64	-86.55	-53.62	110.93
1471	78.12	-518.07	753.91	-73.21	-71.5	107.57
1472	-54.2	-383.79	816.65	-50.84	-25.91	66.01
1473	-160.89	-501.46	890.14	-31.4	-5.83	26.55
1474	-146	-402.1	796.63	6.65	-41.29	12.91
1475	9.77	-224.61	767.09	4.18	-43.37	12.27
1476	74.46	-267.33	742.68	-43.58	-19.44	-24.93
1477	30.76	-471.44	784.67	-94.24	13.85	-76.63
1478	-93.75	-481.93	830.32	-89.42	14.98	-97.75
1479	-118.9	-458.98	852.05	-84.9	-4.46	-91.77
1480	114.5	-504.88	824.22	-69.79	-7.78	-75.47
1481	103.03	-532.96	800.78	-58.96	37.63	-57.13
1482	31.49	-548.34	740.72	-16.75	45.14	-9.7
1483	32.96	-463.38	712.89	-1.07	29.54	16.39
1484	-71.29	-398.68	700.68	-7.57	13.89	12.05
1485	-3.42	-544.19	763.18	-26.09	-27.71	-6.07
1486	81.3	-591.8	734.13	-21.09	-31.1	-10.38
1487	53.71	-575.2	709.23	-19.2	-16.82	-1.5
1488	40.28	-531.01	715.58	-21.67	-13.67	-1.16
1489	21.48	-533.2	741.94	-17.79	-9.22	-0.27
1490	25.15	-535.16	706.54	-9.83	-9.67	-0.85
1491	42.97	-530.27	716.55	-12.15	-10.19	-2.2
1492	21	-537.11	708.5	-11.72	-4.76	-5.49
1493	4.39	-535.89	710.21	-10.83	-6.59	1.95
1494	21.24	-536.62	702.64	-7.45	-15.81	4.06
1495	93.99	-555.66	727.05	-7.14	-15.93	1.46
1496	111.82	-511.23	723.88	-3.14	3.02	3.42
1497	24.41	-490.23	720.7	-9.46	14.68	5.74
1498	2.69	-516.36	735.84	-12.21	6.01	1.59
1499	-8.06	-557.86	755.13	-13.4	-3.36	-5.1
1500	53.71	-548.34	730.47	-16.66	-14.25	-13.52
1501	77.15	-555.66	720.21	-14.8	-4.97	-14.19
1502	34.42	-549.56	691.41	-8.64	-1.86	-12.76
1503	41.02	-510.74	720.7	-10.01	-4.91	-19.29
1504	20.26	-537.6	738.53	-9.34	-0.24	-33.23
1505	4.64	-532.71	716.31	-6.13	-2.69	-33.91
1506	121.58	-604.49	683.11	-5.74	1.98	-24.9
1507	91.55	-577.64	690.43	10.93	16.11	-8.09
1508	16.85	-479	706.3	18.4	24.87	-0.4
1509	15.38	-484.86	739.01	13.21	13.43	-0.98
1510	30.27	-519.29	736.82	9.7	6.44	-1.95
1511	59.08	-530.27	734.86	8.94	2.75	10.99
1512	47.36	-510.5	728.76	6.29	7.23	26.06
1513	23.44	-514.4	736.08	2.5	8.18	30.88
1514	-9.03	-513.92	751.22	-3.45	-3.94	17.7
1515	51.27	-533.45	758.06	-7.39	-12.21	-7.35
1516	14.16	-502.69	704.1	-16.54	-7.2	-16.57
1517	27.83	-551.76	710.45	-20.14	-8.94	-16.45
1518	69.34	-570.31	714.84	-19.74	-7.63	-13.61
1519	58.35	-553.96	680.66	-14.56	-1.89	-12.36
1520	83.25	-579.83	702.15	-5.92	6.84	-9.8
1521	40.77	-543.46	705.57	-0.18	9.95	-5.95
1522	42.97	-527.59	730.71	1.04	3.45	1.34
1523	55.91	-510.74	727.54	-2.66	-0.03	-3.08
1524	63.48	-535.16	725.59	-6.77	0.7	-6.96
1525	20.26	-545.41	725.34	-7.42	4.36	-7.57
1526	22.22	-583.01	730.47	-11.17	-7.14	-11.93
1527	50.29	-576.17	734.62	-3.02	-6.38	-17.52
1528	48.83	-548.58	693.85	0.09	-1.92	-18.65
1529	22.71	-528.56	700.68	2.14	-2.66	-13.12
1530	31.49	-530.76	715.09	0.61	-3.91	-5.52
1531	40.53	-527.59	729.49	-4.06	-5.98	-5.68
1532	50.78	-546.63	716.06	-11.96	-6.74	-7.39
1533	56.64	-538.57	712.65	-12.88	-11.32	-10.22
1534	69.09	-528.08	708.25	-10.89	-11.47	-9.83
1535	101.56	-557.37	704.1	-8.36	-7.14	-6.1
1536	60.79	-539.79	698.49	-5.55	-2.5	-3.54
1537	160.64	-594.48	688.23	0.34	-3.85	-10.56
1538	145.51	-578.13	668.7	9.89	22.25	1.04
1539	51.27	-574.46	694.09	15.26	23.13	7.35
1540	33.94	-504.64	719.73	23.13	10.5	12.08
1541	52.98	-515.14	737.55	22.55	8.15	12.94
1542	42.48	-533.69	716.55	23.71	11.87	17.46
1543	45.41	-560.79	725.34	28.81	9.16	22.58
1544	-14.65	-636.72	877.2	66.71	20.94	40.8
1545	-320.8	-711.43	814.45	229.28	27.68	159.24
1546	-543.21	-875.73	932.62	494.63	-182.59	292.27
1547	1091.31	-221.19	172.61	598.39	-240.11	371.15
1548	424.56	-91.55	185.79	639.25	55.39	512.3
1549	-88.87	-162.35	1066.16	626.98	150.88	748.5
1550	560.3	-9.28	1206.3	578.67	65.7	976.5
1551	574.95	-51.76	932.62	566.07	183.2	999.97
1552	122.56	17.33	703.61	627.72	249.6	871.49
1553	-320.31	88.62	668.7	625.24	204.8	751.74
1554	10.01	94.24	778.08	634.55	188.93	628.05
1555	-494.14	236.33	503.42	652.53	171.2	453.4
1556	-333.01	479.25	437.26	644.41	154.48	334.5
1557	-464.11	638.67	271.48	479.77	114.84	244.08
1558	-514.65	703.61	411.38	298.37	108.58	224.73
1559	-292.97	778.81	782.71	247.1	57.25	106.26
1560	-284.91	937.5	456.3	166.96	56.49	4.97
1561	-297.61	627.44	678.71	60.03	34.64	24.57
1562	-213.38	695.31	664.55	63.17	30.61	44.07
1563	6.1	865.72	728.52	169.1	-9.55	29.94
1564	-68.6	974.12	646.73	238.16	-11.14	-127.62
1565	-250.49	1264.4	345.95	305.02	-24.08	-215.48
1566	-354.49	436.77	612.06	260.86	21.27	-297.03
1567	-380.86	286.87	401.61	276	17.24	-41.66
1568	-312.01	610.11	362.3	115.14	14.47	-3.05
1569	-57.37	929.69	649.66	176.57	-11.26	17.3
1570	11.23	864.26	628.17	248.32	-20.72	-23.47
1571	15.38	1059.81	392.09	274.02	10.86	-56.85
1572	-399.66	1175.54	115.23	87.65	38.06	36.1
1573	-66.41	813.72	556.4	-133.36	13.28	133.73
1574	15.14	793.95	377.2	-159.03	100.56	129.58
1575	-178.22	851.81	391.85	-211.94	103	45.01
1576	-268.55	884.77	583.5	-253.33	75.32	52.22
1577	-266.85	641.85	643.31	-287.9	119.63	116.85
1578	-82.52	431.64	723.39	-260.19	103.03	126.53
1579	-265.38	472.9	681.15	-201.45	115.48	118.56
1580	-481.2	367.68	643.8	-111.94	119.63	162.93
1581	-349.61	527.59	593.75	11.57	33.08	183.87
1582	-161.38	797.12	440.43	52.03	-31.22	125.82
1583	-146.48	660.4	310.06	-29.42	4.24	83.1
1584	-236.33	292.24	517.33	-80.75	24.11	87.43
1585	-218.02	262.45	634.52	-25.85	8.64	77.24
1586	-220.21	317.63	609.86	3.72	-7.84	60.55
1587	-104.49	1074.71	214.36	-17.67	-35	60.55
1588	256.84	1228.03	494.38	-113.8	-19.35	60.24
1589	-103.27	1558.59	623.54	-105.44	12.27	-43.95
1590	200.93	550.54	743.41	-164.61	-0.55	-13.31
1591	-94.48	214.84	1004.15	-124.42	47.61	-60.3
1592	-203.13	479	823.24	98.6	74.65	-53.92
1593	-348.88	499.27	588.13	125.12	33.97	-39.73
1594	-132.57	913.82	426.27	121.98	-17.15	-41.05
1595	-181.64	757.81	404.79	4.64	-6.38	-62.77
1596	-215.82	706.79	580.81	-110.78	5.25	-80.51
1597	-220.7	562.74	675.78	-109.83	-23.99	-84.99
1598	-125.98	603.27	783.69	-107.94	-21.51	-80.32
1599	-180.42	482.42	758.79	-134.49	0.24	-58.44
1600	-80.32	476.56	677	-152.22	29.24	4.7
1601	-159.42	470.7	590.58	-167.91	28.53	-26.46
1602	-248.29	415.04	626.71	-151.25	31.49	-5.31
1603	-132.81	378.66	743.41	-97.23	29.79	3.33
1604	-210.69	358.15	649.66	-4.06	47.82	-30.03
1605	-273.93	476.07	528.08	42.85	28.2	-27.83
1606	-275.88	440.43	559.33	4.64	10.59	1.43
1607	-235.35	574.71	650.63	-12.85	8.09	14.07
1608	-218.26	627.69	947.75	-8.21	-3.36	31.62
1609	-153.56	580.57	913.33	48.65	-17	32.32
1610	-167.24	764.65	826.9	70.62	-49.26	19.35
1611	-190.43	876.46	786.13	4.27	-37.02	13.43
1612	-109.86	707.03	601.56	-11.54	-20.87	8.33
1613	-38.82	422.61	515.63	-28.47	-5.62	-14.01
1614	15.63	594.97	547.12	-49.29	-0.4	4.15
1615	81.54	794.43	555.66	-95.49	34.39	-26.43
1616	-154.54	637.7	566.41	-136.17	56.95	-66.59
1617	-292.24	251.71	683.84	-113.4	61.46	-125.58
1618	-385.74	287.6	678.47	-48.83	39	-122.38
1619	-310.55	418.7	713.13	-23.99	7.97	-52.92
1620	-298.58	348.14	698	-31.16	11.05	30.64
1621	-446.78	276.86	828.37	-29.85	-1.28	83.01
1622	-424.56	392.82	742.92	66.35	-29.42	262.12
1623	-32.47	459.23	772.71	98.24	-70.65	384.86
1624	133.54	852.54	523.93	34.42	-60.24	317.75
1625	-27.1	705.08	621.34	-66.53	-44.04	143.65
1626	-222.41	552	629.64	-79.44	-30.7	103.58
1627	8.06	462.4	696.53	-102.66	-45.81	56.06
1628	-20.75	563.23	721.68	-39.03	6.62	12.66
1629	-21.48	522.46	682.62	20.02	64.15	-6.44
1630	-228.52	562.01	711.43	44.28	56.61	-22.16
1631	-341.31	510.74	810.06	61.34	29.57	-39.52
1632	-147.95	693.85	776.12	50.48	-36.16	-36.47
1633	-260.25	751.71	673.83	19.07	-34.76	-58.17
1634	-278.81	599.85	716.06	-66.38	-57.92	-99.98
1635	-48.58	474.61	948.24	-130.04	-47.18	-100.68
1636	-7.81	391.6	920.65	-200.68	12.36	-54.81
1637	-79.1	475.83	727.54	-229.34	3.42	-61.55
1638	-134.28	494.14	744.87	-244.17	-3.33	-81.73
1639	-64.45	302.49	759.28	-240.08	-16.75	-71.75
1640	-131.1	284.18	695.56	-249.45	11.75	-62.56
1641	-129.88	128.66	921.88	-240.63	33.91	-35.49
1642	-304.44	148.68	908.45	-146.82	37.51	-42.54
1643	-490.23	64.45	614.5	-59.11	-38.18	-25.91
1644	-305.18	30.52	579.83	-25.05	-91.64	126.1
1645	84.47	-43.21	725.34	10.35	-67.2	154.42
1646	-38.09	60.55	699.46	140.72	-17.24	196.23
1647	177.73	-156.01	892.09	227.14	-58.44	195.98
1648	280.52	114.01	653.32	298.16	-38.24	200.13
1649	208.01	189.7	647.22	261.02	81.09	288.51
1650	117.19	247.07	713.38	310.91	154.17	415.13
1651	382.32	682.86	701.66	298.22	161.53	411.77
1652	160.64	465.82	711.18	230.07	246.46	370.12
1653	79.1	624.76	583.74	164.76	220.4	335.05
1654	-210.21	703.86	478.03	28.75	194.4	224.67
1655	-370.61	519.53	463.62	-75.1	80.9	175.54
1656	-149.66	497.56	664.55	-111.72	19.04	152.34
1657	146.48	694.34	1253.91	-109.04	28.78	81.42
1658	-79.1	622.31	1022.46	41.08	90.15	89.57
1659	-91.8	689.7	778.08	84.17	50.48	157.01
1660	50.54	602.54	659.67	101.68	33.39	187.62
1661	-29.3	379.39	809.08	92.16	35.8	154.54
1662	-155.03	478.52	846.44	92.22	24.35	169.49
1663	-34.18	610.6	728.52	79.22	-17.58	183.78
1664	54.93	286.13	649.17	38.48	-17.09	188.35
1665	156.74	352.29	668.95	55.36	-39.76	171.45
1666	214.6	349.12	682.86	82.21	-10.31	89.2
1667	191.16	313.72	605.22	70.37	31.34	42.54
1668	-184.57	322.51	579.59	100.68	70.98	-45.2
1669	-141.11	317.87	476.81	100.25	32.07	-57.86
1670	85.21	635.01	534.91	145.57	-4.88	-53.68
1671	28.32	709.47	562.26	114.11	28.26	-21.33
1672	-49.07	700.2	614.75	119.84	16.57	-21.03
1673	43.46	987.79	456.3	115.91	7.23	-65.55
1674	-67.87	796.39	618.41	33.08	33.87	-91.09
1675	-47.85	729.98	630.37	-51.51	26	-63.87
1676	37.11	659.67	702.64	-114.01	4.94	-59.45
1677	-11.47	437.74	781.74	-138.18	1.53	-40.1
1678	45.9	570.56	676.27	-100.77	2.47	-24.84
1679	62.5	392.58	734.62	-91.28	13.55	-5.07
1680	86.43	503.66	672.85	-22.28	35.89	-33.54
1681	-14.4	410.89	512.7	16.75	49.74	-89.54
1682	-141.11	594.24	441.89	2.99	72.6	-119.57
1683	-117.43	516.85	718.75	-24.51	80.02	-115.08
1684	-161.87	635.74	796.63	-16.36	105.19	-117.58
1685	-227.05	680.42	872.07	-13.55	83.07	-111.91
1686	-544.19	768.8	714.11	15.41	64.82	-97.81
1687	-556.88	635.25	668.46	-42.69	-61.71	-3.33
1688	-315.67	318.12	853.76	-112.92	-97.05	29.63
1689	-104.98	259.28	833.5	-156.68	-92.13	10.41
1690	-101.07	420.65	783.69	-156.8	-53.31	-1.46
1691	-373.05	604.49	747.31	-130.25	-31.86	-10.04
1692	-151.86	347.41	784.67	-115.75	-66.07	-44.31
1693	-253.91	303.71	799.56	-83.25	-75.65	-74.92
1694	28.32	347.9	679.93	-19.9	-75.07	-49.13
1695	40.28	280.03	682.13	52.83	-16.88	-21.94
1696	32.96	551.76	458.01	60.97	-19.41	-22.34
1697	0.49	393.55	728.27	21.24	2.59	-3.78
1698	-88.38	441.16	788.57	11.78	43.15	-24.78
1699	-250.49	296.39	755.37	27.16	34.91	12.73
1700	-189.94	487.79	593.51	25.7	14.5	43.37
1701	-245.36	312.26	519.04	-20.81	-11.51	60.55
1702	-141.11	434.81	460.45	-55.08	-58.23	45.65
1703	-467.53	133.3	762.45	-60.64	-70.04	46.78
1704	-355.71	291.99	821.78	17.4	-135.99	78.92
1705	227.29	549.32	1162.6	65.61	-117.71	73.64
1706	327.39	870.36	725.59	130.43	-46.97	37.96
1707	133.79	1144.04	906.74	20.87	-40.89	32.01
1708	31.01	470.95	1161.62	-18.68	-46.2	50.17
1709	81.05	469.48	886.72	99.4	-33.87	35.64
1710	191.16	215.09	509.52	101.35	-26.49	5.19
1711	177	523.19	368.16	139.8	3.02	-13.46
1712	113.04	886.23	510.5	89.17	-3.08	13.15
1713	128.42	633.3	708.01	63.63	-12.15	-7.48
1714	24.41	417.72	722.66	59.66	16.51	-26.31
1715	7.57	512.21	682.62	46.88	5.37	-31.37
1716	124.27	388.67	567.63	29.75	9.37	-52.64
1717	-295.65	737.55	470.95	8.76	40.86	-137.05
1718	-313.48	719.97	605.71	-68.6	11.29	-130.55
1719	-278.81	640.14	622.07	-66.8	-18.4	-138.64
1720	-133.79	438.23	766.11	-73.58	-37.17	-129.88
1721	-27.83	325.2	681.4	32.23	17.24	-106.23
1722	-188.72	621.34	548.58	98.14	47.33	-97.11
1723	-176.51	725.59	482.67	65	52.83	-73.12
1724	-133.06	726.56	473.39	51.15	51.73	-60.27
1725	-213.38	824.46	482.42	-10.5	39.76	-69.58
1726	-183.11	527.59	786.87	-96.92	17.18	-50.69
1727	-103.76	550.29	881.1	-137.57	-0.18	-31.68
1728	-93.51	369.63	966.06	-139.5	28.69	-7.57
1729	-289.79	618.65	681.4	-137.54	3.54	-34.27
1730	-362.3	589.11	724.12	-119.63	-19.5	-56.24
1731	-382.57	707.52	727.54	-99.79	-17.94	-33.78
1732	-379.64	638.18	730.71	-114.44	-44.53	-38.91
1733	-322.75	505.13	757.32	-103	-46.75	-0.67
1734	-81.79	565.92	617.92	-100.34	-65.06	2.75
1735	-43.7	681.88	649.66	-61.07	-61.86	-2.72
1736	-48.83	797.12	520.75	-77.97	-81.48	5.34
1737	1.71	624.27	662.35	-108.15	-64.51	16.17
1738	162.6	573.49	798.34	-117.83	-37.75	-2.2
1739	-131.84	481.2	722.66	-128.02	-4.94	-43.82
1740	120.12	515.38	654.3	-107.15	-64.33	-18.59
1741	82.76	265.14	640.63	-113.95	-57.8	-81.33
1742	18.8	206.79	643.31	-55.24	-54.17	-152.1
1743	22.46	253.17	582.76	9.16	-78.64	-148.56
1744	-324.22	302.73	600.59	26.73	-91.37	-176.79
1745	85.69	122.31	585.94	13.85	-131.04	-234.74
1746	-362.79	-16.36	952.39	28.56	-138.98	-409.15
1747	-130.13	-105.22	783.69	150.82	-175.08	-410.43
1748	-255.86	-36.62	802.98	227.33	-149.78	-334.75
1749	-199.95	76.42	745.12	248.38	-174.93	-242.55
1750	-71.29	135.74	1021	296.94	-176.67	-221.5
1751	41.99	534.67	684.33	343.35	-124.85	-201.97
1752	-220.7	455.08	698.73	244.93	-118.71	-212.04
1753	-2.2	739.99	519.04	174.1	-119.84	-136.51
1754	-118.41	970.46	389.89	78.19	-129.94	-90.15
1755	15.14	786.38	762.45	-6.9	-79.99	-85.21
1756	-31.25	622.31	461.43	29.17	-51.24	-78.98
1757	67.14	673.34	591.8	18.07	-62.01	-92.74
1758	-137.21	894.04	521.73	68.82	-35.98	-96.89
1759	-119.38	749.02	579.35	38.79	-34.39	-99.4
1760	76.42	596.44	628.42	-17.67	-22.98	-116.91
1761	128.17	384.28	574.46	-31.4	-4.73	-188.48
1762	-73.24	711.43	633.79	-37.63	67.38	-162.57
1763	-195.8	746.09	809.08	-100.37	57.83	-124.69
1764	-315.19	563.48	802.25	-105.99	92.07	-46.6
1765	-333.74	452.15	842.77	-48.13	30	64.42
1766	-272.46	541.75	676.51	44.01	-28.44	70.53
1767	-56.64	792.72	662.35	124.18	-31.95	73.21
1768	-42.97	1170.9	538.33	146.7	-43.46	94.91
1769	-27.83	940.19	579.83	80.93	-17.09	64.88
1770	-46.14	1089.11	238.77	-16.2	-13.46	88.62
1771	-89.6	614.01	528.32	-198.24	-20.87	17.15
1772	-53.22	211.91	824.22	-266.78	-44.07	-89.51
1773	-54.2	291.5	779.54	-214.78	-45.5	-97.32
1774	-96.92	549.8	755.86	-86.33	-28.66	-74.04
1775	6.59	760.74	688.72	-36.29	-31.25	-89.23
1776	-253.66	493.65	635.5	-40.25	54.57	-42.08
1777	-372.31	622.31	602.29	-0.79	-17.06	-68.54
1778	-151.37	717.04	543.21	-3.85	-23.38	37.6
1779	-34.91	714.84	679.2	-45.99	10.8	6.26
1780	31.74	646.24	739.75	-30.27	29.79	1.89
1781	-185.79	554.93	736.57	-22.55	22.52	-13.7
1782	-114.01	693.6	651.61	-46.97	-13.98	40.77
1783	-174.07	714.84	670.41	-151.37	-41.81	19.17
1784	-217.29	615.23	672.85	-213.29	-55.94	12.42
1785	-164.79	398.93	732.91	-296.63	-66.31	16.05
1786	-5.13	318.12	772.46	-330.63	-58.75	-22.77
1787	-69.82	368.41	841.8	-315.98	-15.5	-65.49
1788	-143.55	401.37	822.02	-288.67	-10.5	-53.99
1789	-158.45	307.37	1019.04	-297.21	-30.49	-26.06
1790	-117.43	250	987.79	-270.2	-48.31	32.99
1791	139.65	108.15	865.72	-191.44	-61.19	81.45
1792	-65.19	28.32	650.63	-121.83	-14.56	105.53
1793	95.21	166.99	793.7	-107.39	14.53	74.95
1794	-180.18	70.07	757.32	-143.83	-12.36	-2.99
1795	-184.33	83.5	874.02	-122.86	-9.46	-13.76
1796	-143.8	160.64	577.64	-92.74	-33.17	0.18
1797	-34.67	-79.59	725.1	-159.61	-19.01	3.42
1798	0.73	-38.33	734.62	-163.27	14.98	-13.73
1799	-122.56	-21	825.44	-171.48	43.55	-21.21
1800	-244.87	-48.1	839.11	-174.29	18.71	-55.48
1801	-404.3	-126.46	885.5	-198.15	11.38	-35.55
1802	22.95	-356.93	1114.01	-244.05	-76.29	2.44
1803	54.44	-328.61	979.98	-200.47	-32.59	0.67
1804	-47.36	-303.96	853.27	-185.79	-17.21	23.96
1805	58.59	-376.46	892.82	-117.37	-12.18	40.28
1806	-76.66	-310.3	835.45	-61.92	27.5	35.06
1807	-81.3	-97.17	690.67	-31.28	-9.7	31.13
1808	-34.42	-247.56	837.65	-45.35	-18.1	32.78
1809	-149.17	-216.55	884.77	-50.99	-15.08	51.76
1810	26.12	-158.69	833.5	-56.58	-24.9	51.64
1811	32.23	-279.3	885.01	-109.25	19.2	20.66
1812	70.56	-296.39	881.59	-108.4	56.79	3.02
1813	-109.86	-302.73	894.04	-101.9	61.65	5.74
1814	-226.81	-156.49	929.93	-82.28	19.13	36.13
1815	-222.9	-122.07	937.99	-107.64	-14.43	67.69
1816	16.11	-203.61	998.29	-168.76	-37.14	108.28
1817	-35.89	-146	967.53	-210.97	-13.82	106.9
1818	-170.41	-142.33	925.54	-266.82	-37.41	82.18
1819	-104.25	-424.32	937.74	-315.8	-48.4	63.96
1820	-65.67	-447.51	666.99	-258.88	-49.47	72.42
1821	-28.56	-462.16	628.17	-238.8	-40.92	39.61
1822	-72.02	-489.26	603.03	-201.81	-28.63	2.84
1823	-30.27	-524.66	594.48	-181.82	-19.71	3.33
1824	-14.65	-658.2	691.65	-162.99	-10.99	12.54
1825	-53.22	-492.43	638.18	-128.45	-7.29	18.8
1826	-128.66	-560.3	673.58	-124.79	-9.92	40.37
1827	-165.04	-609.86	700.68	-129.24	-34.48	73.94
1828	-87.4	-672.85	741.7	-134.52	-36.04	85.51
1829	-132.57	-710.21	697.51	-113.19	-38.73	60.88
1830	-109.86	-661.38	587.16	-74.52	-47.39	21.79
1831	-113.28	-842.53	543.46	-51.12	-57.89	0.27
1832	-32.96	-823	511.47	10.28	-37.23	5.43
1833	-54.69	-703.86	502.2	29.72	-14.74	9.86
1834	-156.98	-628.91	557.37	36.68	10.86	3.05
1835	-146	-657.23	627.2	30.33	4.52	-3.75
1836	-127.93	-716.55	652.1	29.69	-3.57	-17.73
1837	-119.63	-726.81	634.52	34.97	-7.2	-21.39
1838	-95.21	-651.61	658.45	26.98	-5.52	-22.77
1839	-43.21	-671.88	663.82	1.5	-9.4	-28.93
1840	-1.22	-633.54	606.93	-11.81	-1.22	-39.89
1841	-36.13	-710.94	639.4	-15.23	7.75	-39.06
1842	-43.46	-677.73	619.14	-6.13	6.68	-28.05
1843	-27.34	-690.43	672.61	-4.12	1.22	-24.41
1844	-28.32	-640.87	657.23	-7.39	-6.77	-7.26
1845	34.67	-637.21	692.14	-16.91	-1.92	1.74
1846	-31.25	-621.83	694.09	-19.74	4.49	13.76
1847	-70.07	-597.66	676.51	-30.43	-3.88	9.43
1848	-54.69	-623.29	665.28	-48.43	-16.14	8.36
1849	-23.44	-696.53	640.38	-54.26	-13.73	9.74
1850	-33.2	-762.94	612.3	-58.62	-2.56	5.71
1851	-56.4	-724.85	589.36	-36.41	-1.56	-3.91
1852	-63.23	-715.33	591.55	-28.69	-3.91	-6.93
1853	-41.75	-716.55	599.37	-20.94	-5.62	-8.09
1854	-36.13	-679.44	601.32	-16.75	-0.79	-8.54
1855	-66.89	-673.34	608.4	-19.71	0.89	-14.5
1856	-17.09	-781.25	559.08	-19.53	-2.81	-14.83
1857	-24.17	-828.37	552.73	11.57	11.69	-8.06
1858	-60.55	-687.74	593.51	28.66	16.3	-3.81
1859	-98.88	-653.81	616.94	27.1	12.42	-1.65
1860	-108.64	-686.04	631.1	25.24	8.18	-0.98
1861	-92.53	-689.21	636.23	24.81	-2.69	5.31
1862	-67.63	-680.91	630.62	18.19	-9.37	2.01
1863	-43.7	-703.37	655.52	5.92	-9.43	-4.03
1864	-56.64	-676.27	651.37	5.49	-8.06	-4.06
1865	-35.4	-695.31	619.38	-0.27	-9.92	-3.39
1866	-9.52	-709.96	632.57	-4.64	1.86	-10.83
1867	-40.77	-686.52	595.95	-0.37	4.24	-11.9
1868	-30.03	-683.59	609.86	4.85	3.66	-15.53
1869	-33.69	-658.94	596.19	10.25	2.75	-12.82
1870	-34.91	-681.88	624.51	8.33	1.65	-7.81
1871	-33.2	-680.66	650.15	7.23	0.95	-9.16
1872	-29.79	-680.18	637.21	2.53	-1.89	-6.01
1873	-25.88	-693.36	624.76	2.9	-2.32	-0.4
1874	-34.18	-703.13	604.25	7.87	-2.69	0.67
1875	-41.02	-681.15	614.26	14.65	-1.8	-1.65
1876	-46.88	-703.13	654.05	17.33	0.24	-3.6
1877	-70.56	-756.35	673.1	30.06	-1.07	-2.2
1878	-119.14	-881.1	743.65	191.68	-12.54	24.72
1879	-335.69	-917.48	625.73	481.66	-78	27.86
1880	503.91	-618.65	71.29	672.73	-57.92	39.98
1881	-296.14	-743.41	271	796.23	-12.45	66.93
1882	-291.5	-183.11	851.07	834.93	-44.59	154.82
1883	397.95	243.16	1017.33	765.32	-49.8	299.8
1884	183.59	76.9	1079.1	732.12	51.57	393.04
1885	445.56	201.66	701.66	638.7	115.63	415.86
1886	-3.17	97.17	815.92	539.79	181.3	287.05
1887	113.04	316.65	950.93	510.74	106.93	146.33
1888	-180.66	122.56	852.54	431.52	140.9	76.87
1889	-272.71	123.05	713.87	417.82	178.22	197.81
1890	288.33	501.46	829.35	385.77	258.61	492.19
1891	235.11	365.48	805.91	295.81	307.86	561.22
1892	41.99	346.68	829.83	264.92	220.49	425.84
1893	-372.07	601.32	555.91	245.57	96.71	120.97
1894	-371.34	959.96	540.77	167.24	97.72	-32.96
1895	-355.47	882.08	610.6	111.05	139.92	-20.57
1896	-174.07	633.79	835.21	76.6	138.28	200.13
1897	-156.25	295.9	666.5	36.07	163.67	361.02
1898	-218.26	-104.98	836.67	73.91	140.72	336.67
1899	-244.87	83.5	356.2	223.11	119.9	257.32
1900	-130.13	545.9	187.5	209.32	26.15	47.94
1901	-400.63	1188.48	196.78	157.35	12.02	-79.86
1902	-44.68	1084.72	546.14	-4.15	-21.73	-65.98
1903	-0.49	736.57	928.96	-126.19	15.01	47.24
1904	-112.55	845.7	931.64	-47.21	74.86	44.04
1905	-35.89	963.38	840.33	-61.8	46.6	83.28
1906	-192.14	672.36	720.21	-101.1	70.37	101.2
1907	-142.58	400.39	772.46	-176.91	24.02	108.76
1908	93.99	352.78	767.82	-149.44	23.19	174.16
1909	-14.65	685.3	737.3	-93.96	84.41	105.19
1910	-78.37	620.85	851.32	-82.92	77.15	13.31
1911	-117.43	292.24	687.74	-35.13	75.01	19.59
1912	24.41	248.78	604.25	33.78	81.15	104.92
1913	136.72	572.02	787.35	-7.93	162.9	237.76
1914	-135.74	657.71	626.71	71.04	161.01	167.72
1915	-313.72	567.63	643.8	100.77	65.37	146.55
1916	-118.9	605.47	558.59	119.2	33.78	76.48
1917	-211.18	662.6	414.06	94.82	18.65	16.11
1918	-208.5	609.38	601.32	24.2	-45.72	-10.35
1919	0.24	536.87	525.39	-39.76	-29.08	67.17
1920	182.37	726.07	596.68	-106.6	50.93	53.16
1921	-91.55	538.82	840.82	-146.79	79.44	7.17
1922	-220.21	263.67	600.59	-126.37	49.07	-74.22
1923	-397.46	262.45	742.19	-125.37	76.39	-19.41
1924	13.92	490.72	740.48	-65.37	10.07	30.94
1925	-49.56	383.79	840.58	-26.61	-16.78	-48.58
1926	95.21	490.48	814.45	3.36	-24.69	-43.88
1927	-108.89	415.53	718.99	31.98	35.55	-104.55
1928	-279.54	468.26	801.76	26.21	47.45	-80.26
1929	-349.37	421.14	665.28	76.42	28.26	-25.48
1930	-199.22	545.65	620.36	120.39	-52.86	-40.16
1931	-187.01	593.75	549.32	134.06	-39.61	-40.59
1932	-338.62	649.66	533.2	108.64	-48.95	-19.04
1933	-129.64	656.49	450.2	78.58	-37.48	-35.52
1934	-132.57	465.33	789.31	76.63	-15.63	-94.88
1935	-371.58	190.67	883.54	66.59	0.52	-79.32
1936	-326.9	393.55	728.03	74.68	-34.12	-59.72
1937	-152.1	565.92	626.22	47.61	-79.32	-44.77
1938	-164.79	611.33	646.97	-3.27	-68.33	-1.53
1939	-24.9	722.17	769.53	-2.69	-79.56	19.87
1940	64.94	527.83	882.81	42.6	-52.64	-12.79
1941	-119.63	565.43	595.21	157.93	-37.75	-36.77
1942	-147.71	876.22	222.9	216.16	-27.95	-74.07
1943	-244.87	859.13	242.92	107.82	-47.76	-49.59
1944	-168.21	878.42	164.06	-16.82	-65.4	13.82
1945	170.17	924.56	518.55	-46.11	-37.11	45.04
1946	96.44	739.01	704.1	-113.71	41.63	-1.34
1947	-274.66	638.18	721.19	-93.35	73.94	-27.65
1948	-230.96	762.7	638.67	-110.93	23.28	-6.01
1949	-201.66	775.39	666.02	-121.86	30.67	-25.54
1950	-173.58	777.34	696.78	-128.81	25.67	-61.95
1951	-153.81	599.85	738.53	-92.01	21.21	-107.79
1952	-379.39	549.07	600.34	-42.18	58.41	-68.48
1953	-226.32	594.73	500.98	-11.29	15.29	-34.36
1954	-212.89	544.68	651.61	1.1	6.5	-31.49
1955	-209.23	722.41	640.14	-12.94	-0.7	-35.31
1956	-219.24	711.43	684.08	-41.23	8.94	-15.11
1957	-196.78	646.73	720.21	-90.82	-1.86	3.97
1958	-156.49	703.61	706.3	-104.86	-9.77	-1.92
1959	-120.36	592.53	699.22	-132.11	-1.74	-14.07
1960	-321.04	449.95	789.31	-190.34	25.63	-1.56
1961	-250	505.86	778.56	-221.74	-7.72	27.16
1962	-216.55	492.19	737.55	-242.25	-9.92	11.14
1963	-192.38	386.96	753.91	-242.1	-4.46	10.71
1964	-150.88	334.23	738.04	-260.62	-1.28	29.45
1965	-154.54	395.02	778.81	-246.98	-7.14	20.66
1966	-99.61	340.33	893.07	-232.09	-9.89	0.24
1967	-214.11	241.7	920.17	-205.96	-2.14	-27.01
1968	-179.2	100.34	838.38	-150.88	-0.12	-22.34
1969	-326.42	11.23	700.93	-161.53	1.31	-17.09
1970	-160.64	104.49	810.55	-141.24	12.39	-6.44
1971	-250.49	112.06	741.7	-86	37.6	-13.12
1972	-314.21	71.53	754.64	-45.07	-4.76	-11.41
1973	-201.66	105.96	768.07	-10.38	-13.73	29.51
1974	-133.06	176.03	804.93	-8.97	-4.67	40.34
1975	-166.26	173.83	877.69	-30.09	17.12	59.3
1976	-268.8	138.18	959.96	-96.59	21	50.23
1977	-300.05	159.67	892.09	-130.77	3.51	34.48
1978	-217.04	180.42	912.84	-142.3	-5.37	23.83
1979	-274.41	41.02	892.58	-142.97	-3.11	9.06
1980	-160.64	-50.29	879.15	-132.08	-31.16	-10.89
1981	-126.22	22.46	811.28	-107.79	0.34	-14.83
1982	-193.85	-41.02	823.49	-102.33	21.97	-12.66
1983	-178.71	14.65	744.63	-111.15	23.53	-17.43
1984	-231.2	-175.54	869.38	-102.29	34.94	-26.76
1985	-172.85	-107.91	924.56	-59.48	33.69	-26.21
1986	-262.45	-95.7	852.05	-7.39	35.31	-24.51
1987	-259.28	-50.29	820.8	28.87	12.42	-13.49
1988	-207.03	-4.15	823.49	35.13	12.21	-8
1989	-208.01	-37.11	885.99	54.5	13.21	4.27
1990	-245.36	10.25	908.45	43.21	19.38	11.96
1991	-295.9	31.25	918.46	28.84	11.38	11.75
1992	-303.71	45.41	895.75	20.63	1.01	9.09
1993	-256.35	26.61	893.55	-0.34	-11.47	9
1994	-232.67	3.17	896.97	-13.28	-5.19	18.4
1995	-252.2	16.6	888.18	-12.12	1.89	23.19
1996	-296.39	-13.92	886.47	-11.29	-6.1	13.76
1997	-258.06	-3.91	882.32	-2.5	-10.04	5.4
1998	-214.84	-9.52	881.35	1.74	-6.99	-4.7
1999	-202.64	10.74	847.17	-1.77	-1.28	-9.83
[truncated: 4,929 more rows]
