# Supplementary material for: Complexes of vertebrate TMC1/2 and CIB2/3 proteins form hair-cell mechanotransduction cation channels
Source: eLife. 2025 Jan 8;12:RP89719. doi: 10.7554/eLife.89719 (PMC11709434; doi:10.7554/eLife.89719)
Supplement: Figure 3—source data 1. [file elife-89719-fig3-data1.zip › Figure 3H/het/6-7-R1.txt]

45.17	950.68	-327.88	98.54	-28.32	118.07	9
-22.95	1021.00	-313.72	118.23	-22.52	124.24	10
-95.95	957.28	-385.01	152.25	-54.05	122.28	8
392.33	1137.45	-242.43	211.67	2.32	134.64	10
156.49	1428.96	-359.62	183.20	169.53	111.69	8
-257.57	1629.15	-454.83	89.36	263.61	47.30	11
-466.06	1377.20	-357.67	-7.26	275.33	11.75	8
-278.81	1014.40	-312.74	-0.34	292.54	0.34	10
-520.02	980.47	-394.29	42.45	336.58	-81.79	8
-531.98	823.00	-496.34	58.50	296.33	-101.29	11
-467.77	774.17	-504.39	74.98	283.66	-46.45	8
-456.05	762.70	-431.15	99.15	296.23	-19.68	8
-614.01	933.84	-520.02	105.59	291.63	-11.51	10
-588.38	956.05	-534.42	90.39	283.02	-13.89	8
-637.45	1174.07	-613.28	57.04	268.92	-1.86	11
-765.87	956.30	-518.07	-19.35	238.95	6.50	8
-927.00	937.99	-417.72	10.19	189.97	-36.93	10
-947.51	971.92	-443.36	0.89	85.94	-25.76	8
-935.79	950.44	-487.55	-16.69	-30.06	-18.46	8
-533.69	802.73	-376.71	-0.40	-47.24	-27.34	11
-486.33	1057.62	-440.43	12.85	-34.21	-93.87	8
-546.88	1042.48	-447.02	-17.18	-20.84	-114.29	10
-618.41	1210.45	-585.94	-27.19	-45.72	-92.74	8
-574.71	1188.23	-518.07	-81.18	-120.48	-39.64	11
-245.36	1199.95	-500.73	-93.90	-102.69	22.06	8
-85.21	1148.93	-250.49	-132.54	-115.48	33.14	10
44.68	1108.64	-68.60	-170.87	-49.38	4.85	8
-362.30	1335.21	-105.22	-243.68	-29.14	42.85	8
-388.43	1155.52	-121.34	-345.95	-115.78	96.01	11
-222.41	1020.26	-134.03	-346.13	-141.75	117.07	10
75.20	1264.40	-231.45	-385.07	-64.36	82.73	8
-5.62	1119.14	-341.06	-390.59	-20.97	41.81	10
-131.59	952.15	-321.78	-389.53	-23.28	-4.27	8
-94.73	1007.81	-97.17	-406.65	-47.30	3.91	9
221.44	769.78	66.65	-427.00	-24.63	61.16	10
63.72	999.27	135.50	-425.72	60.03	41.87	8
-396.97	722.90	239.99	-450.38	20.20	58.90	10
-145.75	797.12	228.76	-411.44	-69.40	67.26	9
-192.38	976.32	448.24	-421.30	-99.55	65.52	8
22.95	1211.43	523.68	-481.26	-79.16	77.48	10
-87.16	513.43	736.08	-489.26	-33.97	76.23	8
46.14	309.81	815.43	-360.75	-38.97	102.20	10
126.71	471.44	843.75	-292.63	-7.75	81.42	9
108.64	469.97	929.20	-168.91	37.54	24.05	8
112.55	387.21	866.70	-114.75	64.76	7.60	10
-34.42	375.00	778.81	-72.20	59.63	-21.30	8
-17.09	291.26	426.51	-111.11	30.55	-28.32	8
57.37	260.01	477.78	-112.70	28.75	-20.90	11
-103.03	377.93	239.99	-72.63	72.42	-43.18	8
-558.35	763.92	487.55	-79.59	46.88	-55.63	10
-467.29	862.79	808.84	-132.69	-60.09	-6.93	8
-15.63	1034.67	1198.97	-192.54	-7.51	31.98	8
1.22	592.04	978.27	-180.27	-12.15	2.35	11
-6.59	632.32	637.94	-107.33	6.74	-48.07	8
-266.85	891.85	563.72	-0.09	26.25	-28.87	8
-376.46	1175.78	665.77	51.54	50.42	9.86	10
-400.39	445.31	868.16	104.95	10.35	22.00	9
52.98	482.67	773.19	118.04	5.00	84.72	8
-109.86	525.88	171.88	71.99	14.28	40.01	10
-399.17	307.37	589.84	-44.01	62.71	65.55	8
-473.39	167.48	904.54	-18.37	-4.36	75.99	8
-374.76	241.46	641.85	-25.05	-35.61	88.47	11
-6.84	591.06	700.93	22.06	-42.45	80.35	8
-26.37	604.74	815.67	44.92	11.05	52.12	8
-62.26	638.18	825.68	100.43	46.17	53.50	10
-331.05	909.18	588.87	98.66	33.75	76.17	8
-163.82	688.96	740.23	18.13	-28.99	87.55	9
-127.44	655.76	803.71	-21.51	-42.36	-2.87	10
-176.51	591.55	728.03	-42.30	-5.37	-60.94	8
-221.92	500.00	635.50	-61.22	-11.96	-60.97	8
-107.18	441.41	607.91	-77.79	-19.10	-54.78	10
-88.38	323.97	638.18	-72.30	11.54	-73.61	9
-210.45	245.12	476.32	-29.14	32.20	-77.61	8
-169.92	143.31	674.80	-1.62	19.07	-44.59	10
-83.25	260.25	855.71	40.95	25.70	-21.76	8
-126.22	454.10	684.08	117.83	61.86	42.51	8
-30.52	498.54	575.68	142.06	19.68	78.43	11
-62.74	495.36	597.66	118.26	1.34	61.86	8
-64.94	529.30	610.35	95.95	-24.66	1.04	8
-46.14	788.33	459.47	77.18	-25.48	-2.62	10
139.16	539.79	632.81	9.46	-21.88	-43.98	9
0.49	787.35	594.24	61.52	42.76	-63.81	8
-188.96	854.98	602.05	45.68	31.95	-73.73	8
-316.41	593.75	741.21	36.10	10.96	-51.76	10
-215.09	604.74	756.35	50.35	-36.99	1.77	8
-199.46	564.94	740.48	0.95	-52.76	-21.12	9
-230.96	495.61	737.30	-58.84	-31.25	-31.43	10
-239.01	424.32	696.78	-69.18	-18.31	-15.69	8
-242.19	503.42	687.99	-41.26	-32.65	11.47	8
-206.54	511.72	704.83	-16.39	-18.46	3.17	10
-166.26	512.21	697.02	3.88	-5.83	-31.89	9
-188.96	498.29	637.21	29.85	17.43	-41.29	8
-207.76	675.78	569.34	38.06	10.28	-41.47	10
-193.36	758.79	558.84	-2.69	12.97	-39.64	8
-258.30	777.83	550.78	-85.97	-16.88	-78.98	8
-366.46	744.87	620.61	-187.99	-86.85	-136.51	11
-303.47	638.18	760.50	-243.26	-143.55	-149.05	8
4.88	470.21	955.32	-233.18	-110.63	-146.58	10
-154.79	392.33	733.89	-150.97	0.21	-145.48	8
-188.23	534.18	560.30	-105.50	-9.77	-135.07	10
-193.60	378.17	645.51	-113.13	-28.72	-117.28	9
-176.51	480.22	617.43	-69.06	-15.38	-69.58	10
-148.93	480.47	693.85	-6.07	18.89	-58.99	8
-448.24	457.28	892.33	35.74	22.28	-59.97	8
-253.17	475.10	861.33	78.92	-27.74	-32.71	11
-234.38	673.34	765.38	37.45	-7.93	-49.26	8
-477.54	583.74	811.52	-42.94	-16.11	-45.38	8
-367.68	395.26	878.91	-113.10	-78.64	-9.67	10
-37.60	268.80	959.47	-124.94	-61.22	-17.18	8
-199.95	268.31	729.98	-101.35	-12.54	-32.04	11
-276.61	291.75	672.85	-65.37	-18.95	3.20	8
-221.92	292.48	676.76	-38.70	-46.11	23.07	8
-226.81	379.88	589.84	-46.60	-47.94	69.31	10
-243.90	375.24	758.06	-49.01	-65.12	89.54	8
-44.92	338.62	820.07	11.99	-65.43	87.31	9
-70.56	312.01	835.94	79.32	-8.09	30.73	10
-228.52	378.66	754.15	121.28	-13.85	57.50	8
-93.26	489.99	679.69	128.45	-19.04	71.75	8
-63.96	465.82	533.20	78.58	-28.87	37.72	10
-236.57	444.34	474.37	15.14	14.86	4.27	9
-344.73	601.81	498.29	29.57	-35.92	14.86	8
-208.50	845.70	491.94	13.98	-63.45	45.78	10
-108.40	583.50	518.31	-13.52	-51.39	41.72	8
-202.64	571.29	615.97	-50.23	-67.78	50.78	8
38.33	643.07	926.27	-80.02	-127.20	30.70	11
255.13	686.52	1494.87	-113.10	-64.97	-16.45	8
52.73	723.39	1335.21	-79.41	-3.20	-42.85	10
-80.57	646.00	978.52	-90.24	-29.36	-72.42	8
-120.12	604.00	599.12	-147.22	-39.22	-77.85	9
34.91	313.96	608.40	-217.16	-23.68	-67.75	10
-131.35	319.58	552.98	-205.81	26.79	-80.38	8
-237.06	173.34	625.49	-183.96	-13.73	-85.08	10
-158.94	108.89	865.23	-146.36	-35.43	-76.26	8
-149.41	227.54	1013.67	-98.75	-54.93	-121.12	9
-78.61	395.51	818.36	-84.32	-42.05	-156.52	10
-91.06	370.61	847.17	-141.91	-27.07	-188.48	8
-220.70	332.52	801.76	-149.96	-24.41	-192.44	10
-180.66	256.59	823.73	-154.72	-49.13	-159.42	8
-60.30	126.46	845.21	-144.07	-39.15	-131.38	11
38.33	221.44	809.81	-128.60	-6.96	-125.06	8
-48.83	-17.82	828.37	-109.68	21.18	-149.29	10
-173.83	186.77	759.28	-47.52	26.12	-152.07	8
-228.03	200.68	808.11	-34.27	-31.89	-187.59	9
-248.29	151.61	908.94	30.58	-99.43	-300.60	10
-379.15	132.08	719.73	72.05	-135.86	-343.23	8
-242.68	23.68	707.76	109.68	-224.06	-401.92	10
-54.44	-62.99	715.33	125.95	-239.50	-444.43	8
30.27	0.49	714.84	137.12	-187.04	-440.89	11
-50.54	36.87	716.80	184.66	-137.94	-433.35	8
-201.17	220.70	684.57	200.44	-147.80	-364.72	10
-148.68	231.69	698.24	214.32	-151.52	-321.44	8
34.67	433.11	585.21	194.55	-149.32	-226.59	10
225.59	545.90	620.85	126.13	-123.02	-184.97	9
304.44	566.41	545.65	58.29	-53.04	-143.62	10
173.34	368.16	780.52	15.47	-16.39	-135.31	8
151.37	440.67	718.75	25.21	-17.91	-106.05	10
127.69	555.42	854.00	32.47	-25.54	-84.75	9
191.89	588.87	1007.32	21.55	-36.47	-77.36	8
176.51	528.56	1182.37	-70.65	-12.66	-46.66	10
162.35	464.36	989.50	-55.48	16.27	-35.40	8
185.79	432.62	854.49	-50.57	8.97	-11.93	10
264.40	366.46	770.51	-38.45	24.14	11.72	9
32.71	378.17	756.84	-32.20	102.39	36.50	8
-341.06	414.31	835.45	-35.43	122.41	17.36	10
-405.27	354.74	841.06	-29.17	40.86	-33.97	8
-346.68	268.07	812.99	-9.00	-12.39	-32.10	10
-159.91	300.54	705.08	2.32	-4.55	-30.64	9
-375.73	380.62	753.91	13.82	-15.87	-49.62	8
-318.85	362.06	804.44	12.27	-93.90	-49.04	8
-233.15	432.37	716.55	30.79	-137.51	-57.95	10
-186.52	361.33	748.05	22.43	-140.38	-55.79	8
-73.00	190.92	823.73	18.92	-138.43	-59.02	11
50.54	194.34	774.66	22.71	-139.56	-83.31	8
215.82	300.54	703.61	38.30	-71.93	-83.44	8
152.83	364.26	694.34	33.45	2.44	-67.84	10
142.58	405.76	705.08	42.97	38.45	-53.10	9
54.93	560.55	659.91	48.07	60.15	-37.17	8
-19.29	413.57	741.21	39.92	30.91	-6.74	10
23.93	427.73	673.34	107.48	-12.27	40.37	8
102.54	479.00	621.34	118.04	-22.22	68.33	8
187.26	558.59	684.81	80.38	3.20	79.99	11
29.30	622.80	681.88	27.40	38.12	100.52	8
-22.46	643.07	600.34	-13.89	2.04	104.80	8
-60.30	594.97	561.04	-172.09	-8.88	82.00	10
-65.67	304.93	823.24	-220.28	-36.16	57.37	8
-28.08	194.82	851.07	-183.47	-37.57	56.49	9
46.39	419.19	942.87	-103.64	-58.26	48.03	10
188.23	566.16	941.65	-69.12	-47.18	42.97	8
216.31	612.55	882.57	-79.38	-16.42	53.50	8
209.23	498.05	803.71	-78.00	0.52	66.93	10
185.30	432.86	725.34	-59.39	40.92	93.84	9
50.29	538.09	747.80	-48.46	38.76	69.92	8
57.62	587.65	809.33	-76.20	-6.41	47.12	10
86.67	514.40	862.06	-115.05	-28.08	18.25	8
70.56	338.87	803.71	-163.24	0.95	3.14	8
12.94	170.65	730.96	-185.97	26.55	-43.52	9
117.43	56.15	782.47	-200.68	20.17	-68.30	10
112.30	62.99	770.51	-182.53	44.19	-53.77	8
87.89	147.46	744.14	-174.77	41.02	-60.03	8
-64.21	187.50	747.56	-133.58	38.91	-90.48	9
-78.86	189.21	838.13	-115.02	30.27	-81.24	8
-85.94	146.48	808.59	-121.09	43.46	-13.67	10
-46.63	5.86	837.16	-114.99	16.88	34.58	8
29.54	-82.52	836.43	-89.60	19.35	31.13	8
9.28	22.46	929.20	-28.47	18.86	10.41	9
53.47	69.58	818.12	62.53	57.53	12.42	10
67.87	176.51	718.75	68.91	0.40	-63.93	8
-20.26	60.79	787.60	77.12	13.40	-75.90	8
-40.28	89.60	773.19	96.28	23.07	-71.62	8
12.21	138.18	757.57	89.45	12.27	-51.82	9
29.54	73.97	835.45	89.94	19.74	-50.87	10
32.23	129.15	748.05	105.19	25.91	-52.76	8
-71.78	188.48	768.80	103.33	21.09	-41.41	8
-71.53	213.87	812.01	110.96	3.78	-38.73	10
-23.44	257.57	784.18	77.55	49.50	-71.53	9
-88.87	309.57	865.97	62.71	44.40	-111.51	8
-289.55	276.37	839.36	119.17	-68.82	-222.90	10
-100.34	282.96	803.47	172.58	-188.57	-357.97	8
-191.89	239.50	693.12	166.56	-176.33	-456.76	10
-156.25	167.48	741.70	114.93	-196.29	-503.51	9
-119.38	223.63	808.84	125.76	-218.63	-570.19	10
-232.42	297.61	846.44	138.55	-234.65	-577.18	8
-169.92	283.45	791.50	159.36	-221.28	-525.97	10
-143.07	536.38	654.05	134.19	-203.40	-398.25	11
217.53	535.40	707.03	93.99	-145.72	-248.41	8
99.61	532.23	708.98	93.44	-48.22	-183.11	10
-105.71	710.69	762.45	124.33	-57.53	-161.32	8
-186.77	824.46	753.42	135.22	-115.02	-140.69	8
-117.19	854.74	619.87	76.54	-139.34	-137.70	11
50.54	563.72	785.64	-93.23	-106.29	-135.07	10
61.77	481.69	732.18	-128.48	-116.12	-162.75	8
57.86	437.99	677.00	-112.40	-49.07	-99.49	8
26.12	377.93	699.71	-87.28	-45.81	-70.10	10
64.94	433.84	726.56	-31.71	-33.51	-77.33	9
-140.87	476.32	761.23	-19.59	-15.93	-79.99	8
-135.01	407.71	746.58	14.86	-16.51	-45.32	10
-152.83	478.27	860.60	23.28	-19.26	-6.41	8
36.62	600.83	813.48	53.04	-68.45	10.44	11
111.33	652.10	763.43	35.19	-54.53	8.67	8
231.93	575.68	789.55	6.56	-41.23	-8.24	8
29.54	475.83	716.80	-33.02	-2.75	-64.67	8
51.27	498.78	610.11	-69.43	-15.11	-56.70	10
73.97	463.13	618.90	-94.85	27.34	-65.89	9
-146.24	423.10	585.45	-99.27	22.37	-63.57	8
-267.09	355.71	729.98	-77.70	-51.48	-5.07	10
-43.46	469.24	557.37	-16.82	-173.28	18.10	8
-22.71	458.25	695.80	-122.83	-63.84	31.16	8
115.48	164.79	852.78	-107.64	-10.31	37.38	11
-127.44	305.42	672.12	-33.48	68.97	15.29	8
-226.32	372.56	761.72	5.62	-29.02	0.76	10
-6.84	461.18	915.28	2.20	-84.84	86.36	8
52.25	631.10	973.88	-29.27	-29.17	132.32	8
91.31	558.59	962.65	-66.25	2.23	97.20	9
-153.32	360.60	863.28	-134.19	44.37	-4.43	8
-15.38	234.38	864.75	-155.40	-11.72	-31.98	10
96.68	143.31	924.32	-41.17	-65.55	-20.17	8
238.77	237.55	634.28	-5.28	-52.73	-20.05	10
98.14	295.90	716.06	-22.37	26.86	-49.50	9
8.06	343.02	787.11	-9.37	66.86	-66.96	8
-11.23	292.72	907.96	50.66	59.66	-63.54	8
-261.96	327.88	616.94	12.79	152.56	-24.99	10
-361.57	159.42	886.96	12.05	128.66	31.13	8
-322.51	257.32	740.72	66.99	38.97	63.05	11
-131.10	461.18	629.39	84.53	-53.01	36.96	8
-71.53	423.34	717.29	70.77	-69.18	-16.42	8
13.18	437.50	694.82	66.16	-57.19	-43.52	10
34.42	298.34	800.29	29.72	-53.71	-64.91	9
146.00	328.37	780.27	37.93	-48.10	-24.60	8
239.26	518.80	720.70	71.04	-8.97	39.86	8
254.64	518.31	750.98	63.23	43.64	68.91	10
209.96	546.63	633.79	35.64	70.86	75.47	8
43.70	484.86	592.04	-64.58	160.77	87.25	9
121.58	396.00	938.96	-44.13	99.76	47.21	10
-26.37	487.06	760.74	124.36	28.26	49.44	8
-161.62	546.39	628.17	109.86	15.90	53.99	8
-91.06	683.11	719.24	86.64	-35.34	76.69	10
-100.83	616.70	580.81	8.36	-22.95	74.86	9
-56.15	464.36	728.76	-68.15	16.11	48.28	8
-125.73	338.38	855.22	-80.90	37.60	-0.43	10
-275.88	301.27	906.01	-95.98	24.26	-13.92	8
-203.61	468.02	798.34	-90.45	-36.74	-21.27	8
-59.57	498.05	741.70	-111.30	-53.28	-2.96	11
-1.71	426.51	752.69	-140.96	-23.96	36.25	8
-179.93	346.44	577.64	-147.16	-25.67	61.77	8
19.29	288.09	689.21	-148.65	-81.63	117.58	10
238.77	382.32	739.01	-64.64	-58.14	144.01	8
325.44	457.03	983.64	-18.01	-20.20	108.52	11
270.75	678.71	974.61	-2.96	8.67	72.75	8
202.15	816.89	841.06	-31.04	11.72	71.81	8
58.35	814.70	671.88	-134.03	13.58	31.49	10
31.01	499.27	698.00	-200.81	16.33	-4.58	9
154.30	112.30	784.67	-214.97	6.29	13.89	8
206.79	31.74	823.24	-195.77	16.20	48.98	10
124.27	121.83	757.81	-175.08	21.85	60.27	8
-95.46	201.90	661.38	-123.17	-5.95	75.68	8
-88.13	290.28	628.17	-118.93	-14.89	93.66	9
95.70	89.84	850.10	-149.32	8.48	107.09	8
92.29	76.90	880.13	-150.48	38.67	80.84	8
-22.71	-46.39	966.06	-156.43	47.85	64.03	10
-153.32	-112.79	975.59	-125.31	30.09	32.71	8
-159.91	-104.49	933.35	-93.08	-3.11	32.44	9
-104.00	-137.45	924.07	-39.98	-29.91	38.94	10
-37.60	-171.14	886.96	1.77	-33.42	26.37	8
125.73	-76.42	739.50	107.15	-44.46	-18.46	8
87.16	-46.63	767.58	163.39	3.48	-48.43	10
-65.43	62.01	713.62	216.46	-6.65	-83.07	9
-47.61	90.09	755.62	222.75	-18.80	-92.07	8
20.02	142.09	785.64	235.93	-31.46	-126.10	10
-18.55	236.82	860.60	215.15	-30.46	-141.17	8
6.84	272.95	819.58	209.69	-34.36	-125.95	8
17.82	338.62	748.54	154.60	-12.21	-76.87	11
61.28	347.66	820.31	137.73	-14.28	-63.51	8
34.91	350.34	789.06	118.32	-43.52	-73.61	8
-22.46	325.68	760.25	91.92	-79.35	-132.17	10
-192.38	448.49	650.88	71.69	-129.52	-242.74	9
-194.82	362.30	775.39	4.76	-198.73	-384.28	10
-238.77	105.71	949.22	44.77	-251.65	-451.84	8
-30.52	174.32	766.60	72.48	-279.75	-485.69	10
136.23	388.43	686.04	63.05	-266.08	-507.75	8
45.65	392.58	734.13	-22.98	-184.54	-467.10	11
75.93	488.53	965.09	-52.70	-125.67	-390.72	8
172.85	461.91	894.29	57.31	-156.74	-268.28	10
188.48	493.90	700.93	29.17	-110.14	-190.03	8
93.75	571.04	760.25	9.34	-94.33	-150.54	10
58.35	382.32	733.64	19.29	-105.44	-107.39	9
243.90	198.49	660.16	69.52	-100.95	-91.55	8
280.52	165.04	373.54	95.49	-14.89	-145.14	10
93.26	218.75	361.82	103.64	55.48	-183.75	8
-221.19	470.21	585.45	105.32	74.07	-168.00	11
-285.16	761.72	751.22	98.51	76.02	-136.08	8
-336.43	712.40	558.35	43.40	7.48	-143.52	8
-186.77	617.92	806.64	-44.37	-86.36	-87.28	10
312.74	634.77	1015.38	-27.50	-90.42	-60.12	8
323.97	541.02	941.41	39.83	14.13	-70.04	11
93.51	459.96	628.17	60.85	12.21	-67.20	8
16.85	856.45	727.54	94.36	3.51	-44.37	8
-14.40	888.67	600.83	103.82	-39.92	-35.00	10
15.38	984.62	405.27	-16.20	-51.45	5.49	8
154.30	619.38	596.44	-77.21	-36.56	21.73	9
208.74	511.23	682.37	-143.43	-22.09	-0.67	8
47.36	534.91	611.08	-146.91	-0.52	-47.45	10
12.45	512.21	681.88	-152.25	-3.02	-70.83	8
-56.64	473.14	679.69	-150.51	11.63	-84.59	10
-41.99	260.99	790.53	-126.46	-4.73	-89.97	9
-15.87	257.32	766.60	-96.10	-0.31	-56.40	8
2.20	408.69	625.49	-67.63	-8.12	-25.54	8
9.77	368.41	732.91	-37.78	-20.26	-35.22	10
82.28	335.21	735.35	13.43	1.07	-47.12	8
-100.59	475.59	730.96	83.28	23.56	-55.60	9
-108.89	593.26	675.29	97.63	-0.06	-20.60	10
-49.80	539.55	718.02	66.93	-15.78	48.68	8
76.66	656.01	578.61	53.07	-11.47	73.79	8
135.74	505.37	800.78	-20.32	-37.38	47.45	8
144.53	510.74	818.60	-64.51	-45.96	-12.08	11
54.20	434.81	823.49	-80.47	-0.18	-31.74	8
-84.96	441.16	779.05	-67.54	9.92	-32.87	8
-68.36	505.86	627.93	-49.47	3.85	10.80	10
-1.95	314.45	771.24	-67.20	-1.86	-1.50	9
-10.01	385.99	736.08	-43.12	16.08	-22.77	8
-60.79	400.39	709.23	-46.20	12.57	-24.38	8
-227.05	378.42	664.55	-39.52	13.85	-14.28	10
14.65	300.29	738.28	-4.46	-44.40	8.58	8
207.76	492.19	696.29	51.06	1.86	-22.43	9
84.72	521.97	669.92	45.01	51.51	-55.45	8
-178.71	597.17	605.71	24.11	76.39	-83.25	10
-322.02	639.65	819.34	-0.43	42.97	-68.33	8
-160.64	536.62	1046.63	1.89	-26.12	-18.89	8
79.35	472.17	1026.61	-30.94	-1.68	-49.07	11
-30.03	415.53	850.34	-40.77	34.82	-77.88	8
-118.41	452.64	703.37	-32.71	34.09	-52.92	8
-160.64	421.88	680.18	-25.02	27.37	-19.74	10
-383.54	333.98	619.63	-55.18	7.51	12.94	8
-412.35	221.19	656.01	-58.32	-62.13	59.08	9
-22.95	219.24	704.10	-34.79	-57.80	94.88	10
-7.81	445.56	821.29	14.53	-3.05	102.60	8
-200.68	625.24	707.28	64.06	15.90	92.04	8
-88.87	614.26	687.01	57.46	-10.16	91.06	10
134.28	788.57	528.56	56.30	-2.53	77.61	9
2.44	682.13	675.54	-36.25	61.86	14.74	8
-243.41	519.04	825.93	-141.33	69.52	7.45	8
-147.46	541.50	812.74	-210.27	16.14	11.20	10
-2.44	530.03	797.61	-220.98	17.43	4.39	8
-115.72	460.21	727.54	-242.28	30.91	-1.80	9
-192.14	59.33	879.15	-253.88	19.41	21.76	10
-4.88	247.31	718.26	-171.14	-15.20	64.94	8
51.51	176.03	755.37	-94.91	11.41	54.29	10
-246.83	53.22	829.10	-65.86	4.12	51.82	9
-120.85	12.21	728.76	-10.77	-54.63	105.53	8
93.51	-33.45	661.87	42.14	-42.51	137.39	8
96.68	-47.61	693.60	137.12	1.28	107.27	10
-102.78	88.38	507.32	161.19	6.23	89.23	8
-225.83	266.60	597.41	166.47	-22.49	73.91	9
26.86	393.55	846.92	132.60	-51.57	37.11	10
134.28	413.57	896.48	97.35	-30.12	-9.61	8
193.36	597.41	1006.35	105.77	-12.73	-0.52	8
296.88	658.20	1142.33	106.17	-12.54	8.21	10
68.36	515.87	1098.63	84.59	8.15	26.18	9
143.80	271.24	1032.96	83.13	-3.08	23.38	8
90.58	433.59	779.05	108.12	49.47	-47.27	10
-152.34	563.72	553.71	83.01	40.37	-88.44	8
-125.98	539.55	514.40	62.13	17.58	-103.79	10
-144.04	554.93	524.41	16.82	-42.36	-78.77	9
-18.55	314.94	668.46	-55.60	-74.07	2.66	8
3.17	161.38	847.17	-96.28	-61.68	37.99	10
-4.39	306.88	851.32	-118.04	-54.47	15.47	8
-5.62	146.24	954.10	-114.29	-17.43	43.37	8
43.95	431.64	776.61	-79.96	26.76	69.85	9
-44.19	369.87	789.55	-104.03	9.37	-9.52	10
-77.15	455.57	762.94	-101.75	-4.76	-16.66	8
-179.44	388.18	870.61	-61.71	-8.03	-55.66	8
-183.11	287.11	843.99	-26.98	-25.57	-90.52	11
52.49	340.09	563.48	83.16	-21.06	-77.70	8
36.13	379.15	577.88	74.16	5.65	-141.02	8
-5.62	404.30	535.89	57.31	-1.95	-157.53	10
-133.79	436.04	782.96	62.01	18.01	-235.47	8
-491.21	660.40	907.71	116.88	-93.87	-357.36	9
-285.89	757.57	1128.91	129.67	-133.48	-450.78	10
-349.85	937.99	844.73	109.07	-127.41	-547.73	8
-520.75	643.55	762.21	94.30	-160.64	-614.47	10
-755.13	561.77	655.03	96.41	-147.92	-597.81	8
-204.35	365.97	631.84	130.37	-189.18	-422.67	11
-170.41	336.18	451.90	209.90	-166.90	-274.54	10
-267.09	521.73	539.31	237.21	-151.98	-115.30	8
-207.03	834.96	570.80	296.30	-170.41	58.65	10
-84.47	698.97	419.43	321.99	-146.73	180.24	9
329.35	1063.72	368.65	259.37	-98.85	188.39	10
412.11	481.45	523.93	220.52	-56.61	159.45	8
24.66	593.26	432.13	159.00	19.13	112.55	10
352.29	561.28	691.41	90.70	-43.76	90.55	8
313.72	701.42	544.43	74.98	16.45	3.14	9
215.82	847.90	326.66	11.96	-6.35	-46.81	10
-70.80	863.77	355.71	-32.53	-54.14	-70.43	8
30.27	835.45	571.29	-106.66	-41.90	-1.43	8
-80.32	675.05	464.36	-138.49	-21.73	1.50	10
-147.71	662.11	463.38	-154.30	-40.59	14.53	9
-95.46	539.55	550.05	-138.98	-23.01	-14.86	8
-267.82	525.39	822.27	-127.72	-50.35	-20.11	10
-114.99	849.61	594.97	-39.55	-78.55	10.47	8
0.24	668.70	602.05	-129.06	-88.47	-19.35	10
-53.96	367.19	801.51	-165.80	-50.38	-48.46	9
-4.39	454.83	641.11	-111.91	-72.85	-100.71	8
114.50	450.93	805.91	-120.42	-55.94	-117.22	10
-7.81	488.28	689.70	-81.12	-18.59	-129.70	8
-31.01	615.97	550.29	-13.15	23.47	-38.85	11
191.89	951.66	539.06	21.82	4.39	-30.88	8
93.26	835.69	545.41	-29.21	57.04	-72.54	8
-259.77	906.01	535.64	-22.74	34.09	-71.50	8
-5.62	554.20	506.10	-16.02	0.15	-14.10	10
22.71	556.64	499.02	-42.45	-23.47	-5.46	9
57.37	539.31	544.68	-42.14	-34.79	30.76	8
-32.96	514.40	598.14	-43.30	-47.64	58.90	10
106.93	549.32	500.49	-29.33	-52.09	89.20	8
187.99	412.35	582.03	-40.25	-31.59	63.57	8
154.79	260.25	780.76	-42.85	-7.90	52.06	11
92.77	245.61	702.88	-59.57	-24.99	54.47	8
-0.73	478.27	498.78	-8.76	8.94	-43.12	8
48.58	544.19	637.21	-40.44	27.71	-87.37	8
44.19	465.82	665.28	25.76	58.14	-143.83	10
52.49	385.50	674.80	7.17	77.21	-151.64	9
-88.13	618.16	575.20	39.22	81.60	-124.66	8
-265.63	459.72	654.54	54.08	69.82	-110.32	10
-337.65	646.48	726.07	45.41	17.52	-86.82	8
-216.06	590.58	905.27	42.51	-0.37	-69.03	8
-314.45	673.58	898.68	39.34	-7.23	-29.08	11
-247.07	796.88	718.99	18.31	-53.34	-1.53	8
39.79	645.26	889.40	-39.22	-91.37	19.01	8
-58.35	758.30	722.90	-54.53	-96.44	1.62	10
332.03	470.46	727.29	-78.46	-60.03	-7.93	8
70.07	638.67	630.13	-49.93	26.09	-33.97	9
-74.71	333.74	729.49	-10.96	49.77	-19.50	10
-80.81	542.24	511.23	70.92	15.90	27.44	8
-39.79	500.24	493.65	48.31	-7.11	37.14	8
-37.84	635.25	570.56	52.43	24.20	33.29	8
-130.62	666.75	742.43	72.81	1.83	-12.05	11
-11.96	699.95	647.71	68.57	1.86	12.57	8
-1.46	810.55	453.13	-17.85	0.49	44.19	8
-8.06	769.53	599.61	-73.70	7.63	44.22	8
-75.93	620.85	739.26	-122.65	-3.94	62.23	9
-24.41	670.41	712.65	-162.72	8.94	89.87	10
83.50	658.45	593.75	-150.09	18.37	78.80	8
-93.51	576.17	660.64	-145.20	15.23	36.47	8
-80.81	681.64	668.70	-130.77	-6.74	8.48	10
33.94	625.98	635.74	-115.78	10.65	0.89	9
-7.32	628.42	653.08	-115.72	29.14	-14.25	8
-20.51	538.82	670.90	-117.71	34.39	-19.93	10
-129.15	334.96	755.86	-84.53	41.26	-12.12	8
-22.95	474.37	781.74	-54.90	2.32	-15.75	8
8.54	432.37	794.92	-58.65	16.45	-37.32	11
-62.50	475.34	707.76	-56.03	15.69	-33.84	8
26.12	628.42	597.17	-68.21	-3.45	-11.66	8
-57.13	348.39	809.81	-112.70	18.43	13.73	8
-131.35	283.69	857.67	-166.78	17.46	22.86	10
-156.98	252.44	898.93	-199.19	-10.65	38.21	9
-29.05	321.04	709.23	-179.96	-7.08	48.37	10
-121.09	354.74	701.17	-189.67	11.66	41.38	8
-143.31	221.92	849.85	-203.49	1.40	31.31	8
-88.62	178.22	902.10	-201.81	-7.20	17.88	10
-42.97	245.12	853.76	-187.44	-12.48	-5.25	9
-12.45	156.98	824.71	-191.86	-7.81	-12.24	8
-86.18	1.95	792.48	-162.45	21.24	-3.85	10
-112.06	-37.84	900.15	-116.03	-3.60	0.18	8
-118.41	21.48	850.34	-46.75	-27.34	11.99	8
-27.34	99.37	748.29	-33.94	-30.46	26.58	9
9.52	70.31	754.88	-2.59	-23.86	32.65	10
49.07	122.31	847.41	14.86	-9.58	27.68	8
65.43	129.64	872.56	28.23	2.41	31.10	8
-28.56	114.75	902.34	8.36	8.15	28.84	9
53.71	89.60	982.18	-64.64	15.05	54.41	8
-10.99	183.59	969.48	-109.31	9.80	71.41	10
39.06	303.22	913.33	-144.96	3.11	83.89	8
14.40	310.06	928.22	-251.83	5.37	91.83	8
-144.29	4.64	1040.04	-331.45	1.95	77.21	9
-178.96	-233.64	1097.90	-254.27	-14.80	75.13	10
-165.77	-113.04	737.79	-191.01	-24.35	87.59	8
-11.72	-102.54	928.71	-162.17	-28.59	64.39	10
-107.42	-226.56	805.18	-108.76	-31.43	10.86	8
-58.11	-281.74	746.09	-26.64	-34.85	20.81	11
154.79	-95.21	617.43	70.28	-52.70	57.40	8
212.65	9.03	679.69	95.76	-24.38	42.02	8
-24.66	-82.76	826.17	50.84	-20.08	33.57	8
-88.87	-171.63	887.21	-21.88	-10.50	32.35	10
-39.55	15.87	761.47	-117.74	-13.61	50.96	9
-1.22	14.65	747.56	-225.10	-27.62	6.41	8
10.50	-408.45	788.09	-259.09	-57.92	-35.06	8
108.64	-541.26	890.87	-272.67	-52.31	-85.75	10
69.09	-295.65	844.48	-217.77	31.28	-73.21	8
9.77	-560.06	869.38	-117.25	53.01	-101.26	11
-148.44	-343.75	806.88	-41.63	67.32	-123.69	8
-171.88	-550.78	800.78	-14.25	47.36	-95.34	8
-31.74	-555.66	831.54	84.90	22.58	-29.57	10
-198.49	-538.33	810.55	228.15	20.69	-1.62	8
-34.67	-194.34	604.00	316.59	-31.49	20.14	11
-14.40	-361.82	829.10	315.00	-23.86	63.17	8
16.36	-136.96	704.10	304.57	-46.17	68.51	8
220.46	-74.22	924.07	220.83	-46.60	70.71	10
-67.87	-23.44	919.19	194.03	-35.03	14.04	9
-64.70	3.91	879.88	164.67	-37.66	20.51	8
28.32	44.43	898.93	113.68	-25.36	28.02	8
79.59	206.79	853.03	41.75	-20.32	17.00	10
211.18	255.62	904.54	-81.63	13.73	4.82	8
109.37	71.04	972.17	-160.40	59.54	-35.37	9
-53.71	-58.11	1035.16	-186.95	55.08	-41.41	10
-98.39	-147.71	991.70	-174.59	37.54	-29.88	8
-60.06	-146.73	825.68	-103.85	5.95	-19.41	8
-54.44	-126.95	767.09	-85.54	3.81	-22.09	10
-30.03	-89.11	791.75	-105.77	-1.95	-28.44	9
7.81	-130.13	919.19	-131.56	0.85	-26.31	8
-14.89	-281.25	1008.06	-176.12	-1.77	-22.16	10
0.98	-284.18	914.55	-189.30	-8.33	-20.02	8
25.39	-278.08	889.16	-185.70	-14.07	-35.06	8
44.19	-279.30	814.70	-171.75	-9.40	-44.37	11
59.08	-302.49	753.42	-156.56	1.95	-56.15	8
77.64	-279.30	762.45	-145.90	23.35	-62.44	8
79.35	-382.81	822.27	-123.57	51.88	-72.36	10
-26.61	-438.23	781.01	-56.61	64.85	-98.27	8
-129.64	-396.00	750.98	-39.64	52.40	-86.98	9
-70.07	-419.92	764.16	5.55	17.76	-52.15	10
-47.85	-423.34	754.15	73.30	1.31	-35.80	8
-21.48	-436.04	798.10	150.60	-2.44	-24.90	8
7.57	-361.08	812.50	198.91	-2.84	-27.77	11
-25.63	-335.69	840.33	264.07	-19.20	-50.14	8
23.93	-358.64	886.72	297.73	-27.59	-33.26	8
56.15	-109.13	760.25	302.43	-17.40	-30.79	10
51.03	-31.98	806.15	242.19	-3.36	-47.97	8
9.03	41.75	853.52	235.66	-3.48	-62.77	9
76.42	-22.71	864.50	215.27	4.58	-68.70	8
25.88	21.48	820.80	176.64	40.16	-57.28	10
6.59	140.63	728.27	95.89	27.50	-61.00	8
27.34	331.30	698.73	8.94	30.58	-64.88	8
35.89	310.06	807.13	-185.61	58.23	-92.47	9
-58.59	-55.66	982.67	-281.74	67.60	-107.48	10
-72.27	-142.09	1001.71	-247.89	30.85	-111.24	8
-137.94	-217.53	981.20	-217.86	20.11	-105.32	10
-104.49	-161.87	909.91	-165.44	-5.52	-82.46	8
-56.64	-212.40	920.17	-136.20	-29.60	-103.15	9
-61.04	-105.47	827.88	-71.84	-50.11	-214.87	10
-10.25	-114.01	867.92	-117.98	-25.18	-307.37	8
104.74	-247.07	969.24	-162.60	10.13	-341.61	10
-407.47	-165.28	875.98	-181.55	36.25	-303.47	8
448.00	-113.04	929.44	-244.48	-22.61	-186.13	11
1.22	-385.01	872.80	-249.63	-20.08	-220.86	8
55.42	-344.73	855.47	-240.23	-20.48	-145.75	10
114.26	-295.90	630.86	-177.46	19.29	-38.33	8
-8.06	-396.48	770.26	-143.19	3.72	-41.66	11
76.17	-509.52	549.56	-81.15	-20.45	-22.06	8
39.31	-556.88	575.20	-3.45	-18.95	-50.81	8
88.13	-525.88	529.05	128.51	-23.96	-40.80	10
61.52	-513.18	621.58	233.03	-18.07	-89.11	8
72.75	-564.45	672.61	293.15	-19.65	-104.71	9
137.70	-444.09	776.61	304.11	-12.15	-116.15	10
15.63	-138.43	736.57	281.04	29.88	-145.78	8
100.34	-69.58	935.55	193.08	90.70	-149.90	10
82.03	16.36	946.04	195.83	48.52	-143.04	8
59.81	346.19	704.59	93.05	51.67	-125.95	9
62.99	285.64	888.43	30.21	68.91	-123.99	10
21.73	127.20	943.36	-74.34	72.14	-125.89	8
-23.44	-27.34	956.30	-86.24	78.03	-103.15	10
-157.71	36.38	886.47	-61.10	32.38	-77.39	9
-102.54	-21.73	878.17	-51.97	-18.98	-35.98	8
103.03	-124.76	806.40	-43.55	-22.77	-19.10	8
94.48	-156.74	811.52	-10.19	-0.15	-21.51	10
83.98	-40.53	815.43	-15.23	19.68	-5.83	8
100.10	-146.48	896.24	-44.04	3.42	0.73	9
68.85	-136.23	951.66	-64.12	-10.44	4.73	10
16.60	-80.32	923.58	-104.52	-21.48	-16.72	8
-39.79	-135.74	849.37	-144.65	-2.47	-31.34	8
-68.36	-162.84	848.63	-167.27	-34.48	-35.00	8
82.52	-138.18	829.10	-181.12	-44.77	-27.34	11
143.80	-251.71	876.71	-187.65	-23.22	-5.43	8
232.42	-235.35	713.87	-142.15	6.56	-12.24	10
53.47	-362.30	806.15	-90.15	40.28	-20.36	8
-2.44	-345.70	855.47	-36.44	17.67	-7.66	8
10.74	-364.75	843.02	-14.43	2.14	-5.71	11
61.52	-421.39	751.95	36.99	6.10	5.00	8
13.43	-349.12	707.76	107.91	19.99	17.91	8
-13.92	-384.28	783.20	162.35	4.76	28.20	8
21.48	-260.74	823.73	177.22	-5.16	31.22	8
17.82	-191.89	872.56	165.62	-19.99	34.61	11
-25.15	-193.12	924.80	135.16	-16.97	27.13	8
30.52	-113.53	816.89	117.07	-25.09	7.17	10
58.11	-196.78	890.38	111.27	-7.78	10.59	8
84.96	-171.88	821.29	121.12	1.22	14.74	8
90.09	-65.92	802.98	120.51	10.01	-4.76	9
59.81	19.04	824.46	99.61	21.82	-28.41	10
39.06	50.29	839.36	59.63	33.11	-40.07	8
-16.85	-21.00	842.53	41.50	30.15	-45.07	8
128.66	-77.39	805.91	14.50	37.75	-40.22	8
-18.07	-13.67	829.83	-3.81	60.36	-40.99	11
-52.25	4.88	837.16	-18.34	59.75	-33.11	8
4.64	-66.65	830.32	-39.58	49.16	-19.50	8
-47.85	-163.57	965.82	-5.95	37.45	-3.48	8
-49.32	-154.79	887.45	79.32	9.43	19.32	8
-57.13	-105.22	872.07	107.57	4.06	27.40	11
-62.01	-148.44	937.74	134.49	-9.46	28.32	8
-38.57	-167.72	950.44	168.09	-15.32	23.56	8
-26.37	-279.05	948.97	254.06	-7.57	37.35	10
15.87	-304.44	1029.79	351.72	-11.14	44.34	9
-22.71	214.84	621.34	634.89	4.00	118.50	8
134.52	511.72	628.42	687.16	13.76	247.77	10
708.01	727.05	610.11	577.61	13.98	276.82	8
116.94	596.19	701.42	402.50	129.97	293.73	10
230.47	668.46	657.47	291.99	140.11	351.90	9
349.37	584.96	644.78	225.31	163.36	365.60	10
249.27	700.20	544.19	207.79	275.51	475.56	8
506.35	539.79	518.31	175.75	302.61	588.17	10
58.35	128.66	799.32	169.34	324.49	505.37	8
-147.95	639.89	308.84	209.05	313.57	429.05	11
-157.71	863.04	565.92	119.02	242.55	321.20	8
-309.81	747.31	731.93	7.02	158.26	274.17	10
-6.59	124.51	918.95	-37.57	145.17	208.04	8
27.83	318.12	881.59	-16.27	154.63	207.06	11
-510.50	483.15	653.08	17.18	129.88	89.81	8
-182.86	149.66	729.74	18.25	29.48	66.68	8
-55.18	280.27	836.67	165.28	38.42	8.51	10
-174.56	289.06	791.75	220.00	47.88	-43.33	8
-78.86	233.15	626.46	321.69	21.91	-78.58	11
85.69	587.65	414.06	310.52	-2.29	-33.05	8
1.22	838.38	796.88	107.70	27.25	-39.52	8
169.43	1074.46	572.27	12.15	38.42	-75.04	8
-563.96	853.52	538.82	14.95	65.37	-90.61	10
-46.39	727.29	729.74	-69.24	22.13	-3.81	9
414.55	498.54	637.21	-74.16	14.40	100.80	10
100.10	944.09	490.23	14.04	83.65	116.15	8
126.95	1191.41	491.21	6.81	71.96	84.29	8
-123.05	340.09	802.25	-18.77	31.98	92.93	10
205.57	192.14	857.42	-4.82	-31.98	51.82	9
188.96	851.07	594.97	183.35	15.56	-20.72	8
-9.28	1039.55	231.20	202.12	56.85	-87.62	10
-64.45	1127.20	442.87	50.32	91.28	-126.77	8
-315.43	794.92	476.07	-42.60	40.59	-123.29	11
0.24	416.99	846.44	-192.26	48.31	-2.84	8
-59.33	155.52	762.21	-221.44	-9.98	7.35	8
178.71	454.83	704.10	-160.80	19.01	-3.08	8
-100.10	412.60	962.65	-167.82	28.63	2.59	10
168.46	586.91	694.34	-87.83	9.49	32.93	9
-124.76	579.83	723.14	-117.65	62.74	100.52	8
122.80	576.66	945.31	-148.96	35.31	68.82	10
-42.72	354.00	1027.59	-48.65	71.62	28.72	8
-126.71	537.84	590.58	18.46	79.10	21.09	10
121.34	774.41	506.84	93.17	43.49	22.89	9
-276.61	752.93	735.60	23.65	72.30	-6.23	8
-218.26	877.69	597.17	-45.56	23.74	-18.10	10
-447.75	739.50	613.28	-135.83	-17.36	-24.23	8
-321.53	415.77	571.04	-159.42	-55.91	-6.77	10
-290.28	34.42	740.72	-198.64	-34.48	26.06	9
-191.65	369.38	545.90	-150.33	-47.18	15.23	8
-114.99	242.19	619.38	-76.23	-15.69	-19.13	10
-248.29	522.71	521.73	-62.50	-39.43	-28.14	8
-203.86	488.28	467.77	-93.66	-70.22	-20.75	8
170.17	608.40	749.51	-129.76	-114.11	22.71	11
185.06	339.36	1085.45	-127.26	-86.52	47.61	8
167.24	513.18	1006.35	-22.74	-70.50	88.04	10
11.72	590.33	937.01	14.74	-45.93	52.12	8
-85.21	656.01	728.76	-27.28	-51.12	6.90	11
22.22	762.21	982.67	-93.29	-60.79	-64.33	8
-192.87	280.03	916.50	-167.42	-51.39	-123.44	8
93.75	133.30	767.82	-137.85	-93.02	-33.66	10
129.64	85.21	846.92	-153.41	-55.45	18.07	8
-159.18	318.60	604.98	-133.70	-92.01	33.29	9
296.63	414.06	766.36	-172.76	-133.03	79.04	10
215.58	431.88	773.68	-237.95	-50.29	95.92	8
92.77	286.38	699.95	-282.35	-20.78	159.55	10
220.21	260.50	600.83	-251.31	-18.34	215.94	8
311.04	80.57	814.21	-186.68	-19.44	238.19	11
497.07	133.79	759.77	-149.57	21.55	221.01	8
51.76	210.45	651.12	-114.96	50.51	116.85	10
124.27	55.42	761.96	-112.58	-21.88	70.77	8
41.50	76.66	694.09	-80.96	-29.97	2.62	9
168.21	101.07	836.91	-67.78	-21.67	0.31	10
323.97	19.04	874.76	-23.22	7.17	-5.34	8
48.34	-81.30	850.59	7.90	23.71	-60.79	8
52.73	-65.43	651.86	33.45	22.46	-54.75	8
102.29	-150.39	726.07	44.65	31.86	-29.97	9
5.37	-155.03	722.41	56.73	18.31	-39.64	10
73.73	-9.03	759.28	99.82	-2.20	-23.25	8
137.70	102.78	824.22	88.07	-4.94	-11.47	8
201.90	45.17	928.22	54.69	22.25	5.68	8
53.47	76.66	851.56	49.80	22.19	-0.92	11
77.39	-15.14	880.86	14.68	-17.64	-28.69	8
131.35	-40.28	909.18	67.87	-25.76	-90.97	8
14.16	18.55	857.91	97.96	-26.64	-148.16	8
-34.18	67.87	890.14	169.80	-48.98	-262.51	10
-102.78	202.88	758.79	175.69	-35.28	-399.08	9
-287.84	180.42	827.88	150.94	-103.12	-559.63	8
-42.97	384.77	870.36	143.49	-178.50	-633.85	10
-108.64	355.22	872.56	84.05	-183.90	-651.43	10
-51.27	280.76	800.54	96.16	-192.99	-630.83	8
227.29	219.97	881.84	24.51	-225.89	-566.50	9
1.46	226.32	791.99	-1.28	-213.10	-514.40	10
270.02	363.77	718.99	-0.49	-216.52	-486.39	8
214.36	19.78	721.44	-34.33	-107.54	-404.79	10
125.98	112.06	621.34	10.89	-89.48	-280.24	8
227.54	319.09	558.11	30.76	-69.95	-241.61	11
58.59	393.31	699.46	28.29	-70.16	-190.80	8
-12.45	532.23	667.97	64.51	-88.10	-176.85	8
78.37	370.12	843.51	20.84	-118.10	-199.77	10
87.16	389.16	791.99	9.22	-68.15	-181.30	9
36.13	403.56	778.08	-28.53	-61.28	-165.56	10
-105.96	554.69	789.55	-35.77	-66.01	-94.60	8
-192.87	475.59	819.34	-65.46	-112.73	-48.80	8
142.33	435.06	783.20	-74.52	-147.61	-69.73	10
73.24	357.18	770.02	-57.98	-108.73	-123.44	9
104.74	378.17	736.57	-62.87	-89.11	-131.13	10
184.08	448.24	811.28	-42.39	-3.85	-114.26	8
-75.93	482.18	962.65	12.54	66.86	-90.18	8
-47.12	531.49	832.28	114.69	49.01	-76.45	10
71.04	535.40	910.89	195.16	66.50	-99.18	9
-242.68	699.71	570.07	213.07	60.70	-101.44	8
-121.09	806.64	670.17	116.61	-0.55	-98.91	10
-54.69	656.49	723.88	2.59	-26.89	-38.57	8
-208.98	429.69	700.93	-81.24	-44.49	-24.48	11
-105.22	373.54	566.65	-133.03	-83.50	53.50	8
249.51	194.58	647.46	-127.90	-63.63	49.56	8
75.93	406.01	790.04	-75.53	5.22	69.37	10
-25.63	724.37	418.70	34.79	23.99	95.34	8
-265.63	403.81	790.28	66.41	39.83	21.39	9
-331.79	661.13	479.49	122.28	-34.94	-52.61	10
-60.79	391.11	644.04	151.67	-26.09	-58.99	8
-85.45	597.90	570.56	177.03	-31.22	-44.83	8
-106.93	841.80	384.28	163.82	-33.02	-6.41	10
-74.46	901.12	579.83	78.31	-55.42	26.73	9
-68.85	855.71	629.15	-18.83	-56.00	-13.31	10
50.05	802.49	612.30	-63.54	-43.00	-47.39	8
-358.64	749.51	735.84	-162.63	-42.60	-135.62	8
-276.12	449.46	1060.30	-197.57	-143.01	-126.53	10
-301.27	613.77	690.92	-121.22	-144.74	-93.93	9
-53.96	569.58	544.19	-164.31	-149.66	-41.17	10
382.08	420.41	580.08	-178.56	-91.09	-27.77	8
369.14	211.67	761.23	-193.15	-54.53	-42.69	10
388.92	407.47	626.22	-135.62	-74.65	0.52	9
258.54	512.45	780.27	-120.67	-33.63	-14.98	10
167.97	609.13	778.81	-73.52	49.59	-84.29	8
165.77	758.79	661.38	-17.97	18.89	-98.69	8
284.67	714.84	714.84	-45.01	32.78	-72.69	10
-26.12	535.64	604.25	-51.54	29.91	-20.75	9
-50.29	472.41	531.49	-64.36	-16.97	87.89	8
139.40	212.40	686.77	-96.25	-84.53	130.07	10
242.68	162.60	612.79	-121.52	-80.96	49.22	8
257.32	321.78	570.80	-155.40	-46.45	48.55	10
-14.16	521.48	737.06	-204.16	2.35	-19.44	9
-30.52	246.34	799.07	-232.12	3.91	-109.53	8
-175.54	290.04	909.91	-114.50	37.23	-220.98	10
-341.06	161.13	866.94	-19.38	-24.78	-258.97	8
-50.29	595.95	732.91	-47.70	-48.43	-283.91	10
-235.84	505.62	603.03	-97.35	-91.00	-348.21	9
130.37	172.36	754.88	-124.91	-135.16	-332.03	8
-14.40	151.37	913.33	-80.66	-103.09	-280.43	10
69.58	458.50	830.57	-1.59	-122.62	-259.86	8
167.24	391.11	962.89	58.38	-126.37	-258.64	11
146.48	477.54	692.38	89.14	-149.96	-253.11	8
191.65	464.36	561.52	57.74	-140.23	-236.45	10
207.28	424.56	719.24	-41.50	-150.48	-271.94	8
117.68	194.09	672.61	-155.58	-117.71	-247.04	10
297.12	153.32	797.85	-194.64	-101.10	-192.87	9
256.10	264.16	769.53	-176.70	-79.96	-166.69	10
294.92	230.47	848.88	-233.64	-29.39	-140.53	8
68.60	163.82	813.96	-206.45	-25.51	-134.19	10
144.29	114.01	827.64	-160.49	24.69	-64.36	8
111.08	-28.81	824.46	-138.89	5.34	-29.36	11
-12.21	124.27	746.34	-42.79	23.77	-17.33	8
-100.10	133.06	731.45	19.84	-27.28	-47.76	8
54.93	79.83	831.05	74.98	-49.77	-63.66	10
93.51	168.21	755.37	135.04	-24.99	-88.20	9
-21.97	108.64	894.53	149.17	-52.22	-112.73	8
107.18	283.69	736.57	185.12	-69.46	-105.16	10
89.84	338.13	789.55	164.28	-38.64	-94.18	8
97.66	410.40	741.70	167.72	-50.48	-117.68	10
90.82	405.27	847.17	146.21	-48.10	-135.47	9
116.21	474.61	906.25	134.25	-55.02	-135.62	10
91.55	422.85	780.27	114.14	-30.91	-134.70	8
-45.65	455.32	718.51	86.15	-10.28	-146.42	10
-34.18	505.86	584.72	66.35	-21.76	-190.52	8
-204.59	359.86	699.22	64.67	-40.71	-223.21	9
-12.21	427.98	741.46	89.57	-99.95	-202.94	10
26.12	611.08	662.84	75.81	-92.19	-209.87	8
-187.50	493.16	740.72	20.45	-103.52	-209.14	10
-127.20	646.97	578.61	9.40	-187.65	-211.58	8
-2.20	510.01	690.67	-2.69	-200.35	-221.28	9
109.37	522.22	665.28	-20.94	-232.91	-224.58	10
534.91	709.47	452.15	-1.77	-223.72	-278.87	8
422.12	717.77	709.23	-65.64	-45.32	-347.41	10
66.89	500.24	988.53	-153.84	38.88	-263.28	9
-25.63	527.59	903.32	-98.33	41.11	-238.95	10
-230.47	284.91	968.02	-104.03	70.40	-207.43	8
-356.93	447.51	777.83	-78.83	9.40	-196.93	10
-23.19	495.12	591.31	-55.79	-88.41	-123.69	8
-16.60	122.07	692.38	-78.89	-66.13	-215.88	9
-167.72	279.30	495.61	-59.45	-54.08	-209.56	10
-98.63	509.52	651.37	-39.83	-53.28	-215.00	8
20.26	616.21	954.59	-4.24	-69.64	-201.11	10
-158.69	452.15	743.90	85.33	-28.90	-121.55	8
143.07	735.35	583.74	122.86	-30.64	-71.47	9
-150.39	848.88	662.35	68.73	-10.04	-18.22	10
-21.73	710.45	584.96	36.04	-28.32	0.70	8
-32.23	295.65	852.05	25.91	6.13	9.22	8
139.65	349.12	784.42	73.43	-6.04	46.30	8
92.04	308.35	767.33	76.69	24.90	53.25	11
-37.84	721.19	415.04	120.00	20.08	27.07	8
-219.24	991.94	421.88	58.56	-7.51	52.49	8
-31.25	781.49	518.07	-63.35	-35.46	83.25	10
-5.37	611.82	615.48	-110.05	-34.67	66.56	9
60.30	676.27	567.63	-140.44	-26.86	49.38	8
-35.64	297.85	763.92	-138.79	-21.24	43.88	10
63.72	266.36	602.78	-34.09	-8.94	70.80	8
147.22	318.36	615.48	19.10	6.68	52.58	8
2.93	425.29	591.80	31.56	20.94	15.47	9
-49.56	495.61	584.72	28.17	4.21	-4.76	10
70.56	506.59	732.67	28.47	-5.04	-4.09	8
71.04	607.91	796.63	55.54	44.13	-6.38	8
-52.49	678.47	729.74	48.55	71.32	4.21	8
-221.44	728.03	658.20	16.57	33.45	9.89	9
-268.80	695.07	775.88	-46.54	-37.66	-13.73	10
-161.62	613.04	715.33	-93.14	-87.46	-68.36	8
-76.17	504.64	768.55	-84.56	-62.68	-141.94	10
-58.84	243.65	805.42	-73.09	-58.72	-173.98	8
-76.66	316.16	746.83	-38.88	-29.11	-136.57	9
-86.91	364.50	627.44	-37.26	-50.87	-81.27	10
165.28	488.04	627.93	17.33	-39.70	-75.84	8
125.73	630.13	541.50	64.00	-6.10	-124.73	8
-152.34	774.66	472.90	59.27	-14.19	-162.32	10
-250.98	523.93	654.30	4.46	-61.68	-200.13	9
-244.87	473.63	698.49	18.19	-127.72	-157.96	10
175.05	403.08	875.00	19.07	-152.65	-147.43	8
188.48	316.16	932.37	45.44	-128.94	-224.70	10
23.93	489.75	724.85	79.44	-94.48	-193.21	9
5.86	577.39	628.42	86.98	-89.78	-171.42	8
-73.73	598.14	588.38	34.91	-61.86	-168.18	10
-149.90	451.66	667.24	-16.82	-59.23	-216.98	8
-324.71	227.54	832.52	-49.10	-33.69	-223.18	10
-429.20	206.54	805.66	-40.31	-38.97	-140.01	9
-443.36	285.64	598.63	16.20	-42.51	-81.63	8
-65.92	303.22	621.34	20.26	-104.68	3.39	10
96.44	507.08	648.19	79.74	-102.66	13.79	8
66.89	836.91	619.14	112.12	-85.27	3.69	8
-52.25	839.11	673.58	70.86	-67.11	-36.62	11
-21.48	678.96	779.54	66.41	-62.07	-27.22	8
-54.20	812.26	527.83	102.05	-35.25	11.47	8
115.48	659.18	669.68	112.55	-57.16	-10.47	10
106.45	852.05	624.27	126.86	-30.55	-0.52	8
26.37	1015.14	507.32	83.16	-24.51	-10.22	11
-12.21	912.11	504.88	-15.41	-5.68	-17.97	8
-35.40	662.60	565.92	-80.66	-4.64	-26.98	8
174.56	506.10	606.69	-93.99	-23.53	8.06	8
129.64	597.41	500.00	-109.65	-9.52	12.18	11
115.23	584.47	544.43	-104.40	-4.64	-0.24	8
-135.50	582.76	567.63	-115.02	44.95	-25.21	8
-114.26	537.60	723.14	-88.50	53.77	-4.64	10
-173.83	680.18	654.05	-61.04	32.20	-24.38	8
7.08	604.49	714.60	-34.91	-2.32	-47.91	11
107.91	181.64	887.21	41.78	21.00	-106.99	8
-199.22	557.37	421.14	121.25	73.76	-69.03	8
-355.71	511.47	489.75	103.52	54.11	-55.60	10
-347.17	567.63	533.94	118.53	46.78	-89.17	8
-243.41	586.43	551.76	92.83	25.97	-75.20	9
-250.98	861.33	555.66	89.57	47.27	-34.18	10
-463.13	1051.76	686.77	47.85	61.43	51.06	8
-411.62	1104.49	603.03	32.04	0.85	67.23	10
-255.62	843.99	788.57	15.23	-25.42	62.99	8
-16.11	460.69	733.40	28.72	-15.56	69.24	9
39.79	636.72	490.48	120.91	-15.23	96.47	8
-11.47	682.37	457.76	164.37	-26.76	147.03	8
100.59	688.48	333.74	214.84	-28.02	178.44	8
75.93	559.57	448.49	203.31	5.16	154.88	10
147.95	786.87	252.20	147.13	0.61	132.45	9
80.81	528.56	605.22	19.01	25.85	71.75	8
-247.07	1012.21	230.71	66.89	42.05	-23.80	10
-281.25	674.56	546.39	-29.14	-18.37	-89.54	8
-300.29	616.46	527.10	-13.03	5.25	-90.27	11
-393.31	771.48	520.02	-47.73	-18.74	-101.56	8
-131.59	827.88	507.57	-63.39	-51.91	-112.88	8
-262.21	540.04	522.46	-159.61	-57.95	-132.02	10
-75.20	304.93	827.88	-276.21	-120.94	-119.42	8
58.59	454.59	802.25	-234.65	-80.51	-141.51	11
-125.49	438.48	856.93	-155.03	-69.67	-181.24	8
-196.78	507.08	863.77	-164.34	-48.71	-176.12	10
11.23	388.92	864.99	-101.90	-68.27	-111.94	8
3.17	459.96	781.49	-74.71	-8.15	-34.42	10
4.88	528.81	668.21	-21.94	-18.10	3.97	9
-26.12	589.11	731.45	-11.60	-16.05	57.89	8
54.93	648.44	556.88	21.27	-6.93	60.33	8
-15.87	591.06	761.96	97.99	-14.77	51.76	10
-2.93	894.78	582.03	91.49	13.64	56.52	8
-29.54	808.35	624.27	9.00	63.93	51.97	9
-64.21	572.51	705.08	-93.02	79.41	48.83	8
-90.58	509.03	602.78	-118.44	80.51	57.68	10
-248.05	436.52	666.02	-119.42	54.32	58.69	8
-171.63	472.17	512.94	-154.79	34.21	48.07	8
-201.42	445.56	471.19	-148.22	46.88	18.25	11
-382.08	385.50	422.85	-139.80	25.02	40.92	8
-68.85	828.61	626.95	-157.81	-63.60	59.72	10
53.71	504.88	1247.07	-132.39	-49.90	-5.86	8
66.16	585.21	1048.10	-15.56	-23.28	-17.03	9
-106.69	455.81	655.27	21.55	-29.33	-21.73	10
71.04	355.22	785.40	59.08	2.23	9.12	8
125.49	666.75	735.35	146.70	53.16	-6.53	8
124.76	1119.14	382.57	176.09	61.89	12.82	10
128.66	909.18	480.96	13.73	74.01	-58.87	9
-102.54	542.72	476.81	-6.71	108.43	-67.26	8
-261.72	398.19	632.57	-94.79	89.90	-55.97	10
-130.37	151.12	676.76	-110.63	9.09	-66.50	8
-167.97	270.75	652.83	-71.41	12.27	-55.08	10
-194.58	241.21	691.89	-8.24	-12.73	-60.52	9
-360.60	472.41	806.88	44.92	-7.29	-67.14	8
-362.55	892.58	830.08	95.83	8.03	-37.63	10
-367.43	975.34	899.17	42.85	0.40	11.60	8
-314.21	791.50	870.36	-8.48	-19.93	23.16	8
-205.32	498.05	773.68	-76.75	-59.88	-15.32	9
0.49	285.64	759.77	-40.34	-67.54	-68.91	10
-162.60	296.39	585.94	28.44	-15.63	-150.57	8
-78.12	342.29	621.58	43.88	-4.33	-115.17	10
21.97	562.74	594.73	60.49	32.17	-76.05	9
-285.16	688.72	566.89	28.63	37.72	-74.52	8
-281.49	636.96	594.24	-57.43	-5.40	-42.82	8
-161.38	479.74	749.27	-149.69	-23.96	-29.88	10
-69.09	414.79	813.48	-175.81	20.48	1.10	8
0.24	498.05	725.10	-160.10	21.21	-9.00	11
-148.19	528.32	692.87	-150.97	44.19	-9.49	8
-173.58	506.59	721.68	-106.48	66.13	-23.93	8
-242.68	473.88	771.73	-121.98	47.42	-45.84	10
-192.14	514.40	761.47	-86.06	66.19	-42.27	8
-221.19	485.35	787.60	-94.51	76.35	-52.58	9
-403.56	432.37	875.00	-88.90	78.46	-65.70	10
-370.85	479.98	864.99	-61.16	24.96	-60.42	8
-355.96	472.90	798.58	-47.21	7.90	-37.84	8
-491.21	534.67	717.77	-59.91	-31.07	2.69	10
-330.08	371.83	783.69	-82.64	-55.15	41.50	9
-245.36	412.84	758.54	-121.25	-44.19	72.54	8
-325.68	314.45	865.97	-188.48	-32.50	57.89	10
-239.01	239.99	841.31	-206.21	-28.69	41.02	8
-276.61	223.14	809.57	-211.64	-17.03	5.52	11
-313.96	213.13	725.59	-207.73	-22.58	-3.94	8
-358.15	183.11	654.30	-197.66	-31.22	-21.61	8
-252.93	81.54	754.39	-190.09	-40.07	-16.51	10
-271.97	-67.38	888.18	-139.37	-23.04	9.83	8
-280.52	32.71	842.29	-62.19	-28.35	28.96	11
-195.31	180.66	818.85	-60.30	-31.10	29.82	8
-178.71	25.15	809.57	-57.31	-16.27	23.44	8
-259.28	-20.51	807.37	-32.29	11.47	34.52	10
-258.79	45.41	900.39	-17.76	4.76	17.67	8
-319.58	86.91	879.15	-0.27	-3.27	6.23	9
-215.82	46.14	900.39	-5.77	-13.00	7.57	8
-186.04	50.29	873.05	9.22	-1.19	8.85	8
-192.14	65.67	865.97	12.97	7.42	7.69	10
-278.56	92.29	897.22	13.58	2.04	9.22	8
-213.38	90.09	901.61	-11.08	-25.42	13.34	9
-149.41	26.37	908.94	-26.95	-26.64	14.04	8
-149.90	53.47	863.77	-33.36	-12.21	13.43	10
-177.49	43.46	837.65	-40.16	-3.27	10.65	8
-208.74	33.45	854.00	-40.56	3.33	15.17	8
-208.98	-32.23	875.73	-29.57	-17.67	9.19	9
-140.87	-33.94	854.74	3.02	-13.85	8.61	10
-174.80	17.58	794.92	9.98	-0.73	15.44	8
-226.81	51.76	850.10	2.81	-7.08	28.14	8
-187.50	47.61	902.83	2.20	-12.70	32.81	8
-164.55	54.93	942.87	6.77	-9.70	40.10	9
-200.44	100.34	909.18	0.70	-5.10	55.73	8
-199.95	63.48	924.07	-15.84	-12.02	53.07	10
-206.79	67.87	894.53	-16.85	-14.43	36.53	8
-206.54	46.88	863.77	-15.26	-14.83	31.25	8
-194.58	49.32	826.66	-33.14	-4.55	16.66	11
-206.54	23.19	840.33	-43.15	0.03	7.57	8
-177.73	0.73	852.54	-40.04	4.27	8.39	8
-217.04	-35.40	852.05	-30.46	1.43	5.62	8
-200.44	0.49	858.64	-15.84	-8.36	1.16	8
-183.59	-3.42	873.54	-11.90	-4.06	-2.35	9
-197.51	-4.39	881.10	-10.62	2.59	-4.36	8
-194.34	-28.81	865.72	-2.47	5.65	-3.36	10
-192.14	-72.27	845.46	2.62	20.39	7.39	8
-237.79	-47.36	859.62	21.88	10.80	1.77	8
-215.33	47.12	856.20	23.56	1.95	-2.62	9
-193.60	50.29	852.05	19.93	6.38	-3.75	8
-211.43	28.81	857.67	17.30	8.27	4.52	8
-228.03	32.71	873.78	19.62	6.71	6.87	10
-203.13	15.63	903.81	21.67	-2.99	-5.43	8
-239.26	69.58	896.48	15.20	-9.03	-7.69	9
-239.01	108.15	903.56	-6.90	-22.03	1.68	8
-190.19	101.07	900.39	-18.22	-24.72	4.97	8
-145.26	25.15	906.74	-41.20	-19.01	10.68	10
-158.20	2.93	886.72	-40.10	-4.03	14.43	8
-210.45	18.07	855.22	-35.71	-1.04	9.92	9
-190.43	11.96	836.18	-27.77	-10.44	4.97	8
-162.11	-31.74	842.29	-21.00	-5.43	3.51	8
-168.46	-35.16	858.40	-7.78	1.34	0.03	10
-214.60	-21.00	871.09	-1.19	-3.11	-1.40	8
-183.84	-11.47	894.78	-1.80	-11.72	-8.58	9
-169.43	-11.23	890.63	-4.85	-4.88	-11.26	8
-171.14	-16.11	880.62	-6.29	0.37	-8.85	8
-130.62	-89.11	854.74	-8.88	5.74	-5.83	8
-220.21	-42.72	845.21	13.31	18.92	5.13	10
-203.37	13.18	847.41	23.59	5.04	3.33	9
-158.69	35.16	860.11	19.32	5.65	-1.01	8
-187.50	27.10	868.41	19.26	12.30	0.61	8
-194.82	39.79	866.94	23.01	12.08	1.95	8
-208.98	52.73	876.22	9.31	12.30	2.29	10
-221.68	32.71	923.34	2.59	8.27	2.75	9
-232.18	54.93	906.74	-3.54	-5.07	6.13	8
-219.97	75.20	879.39	-14.22	-13.76	12.21	8
-144.53	-3.66	905.27	-21.64	-9.74	9.67	8
-198.24	-7.08	873.05	-14.98	0.03	7.14	8
-201.66	13.67	849.61	-15.08	-1.56	3.97	9
-202.15	-7.81	854.98	-15.87	-0.92	2.32	10
-186.52	-20.02	846.92	-6.41	-2.72	1.65	8
-189.45	-34.67	860.84	1.77	-1.04	6.23	8
-201.42	2.93	862.06	3.72	-5.95	4.88	8
-189.70	45.41	899.17	-1.92	-7.66	2.17	9
-192.38	16.36	903.08	-20.05	-11.08	-5.25	8
-161.87	1.22	893.55	-29.72	-6.50	-0.40	8
-177.25	-47.61	863.77	-27.89	-1.25	1.37	10
-209.23	-28.32	846.68	-8.76	-3.88	-1.98	8
-187.50	-9.52	871.83	-1.56	-8.76	-10.38	9
-180.18	-6.10	874.51	-1.31	-6.74	-11.63	8
-171.39	12.45	890.87	-5.58	-1.04	-8.58	8
-140.63	-92.77	883.54	-5.34	6.41	-13.09	8
-153.81	-99.37	849.85	6.07	20.39	-5.95	10
-214.11	-28.81	829.83	9.12	16.91	-7.05	9
-204.59	14.16	848.14	21.27	8.33	-6.93	8
-176.27	45.17	860.35	14.80	3.30	-2.62	8
-187.99	9.28	890.63	11.20	6.90	3.36	8
-199.95	7.32	906.98	10.44	5.95	12.66	8
-215.82	46.88	899.17	4.79	0.24	8.54	9
-228.76	70.80	879.88	-3.51	-9.86	6.16	8
-190.19	21.97	880.86	-6.38	-14.68	8.39	10
-180.42	30.52	880.37	-16.48	-13.15	7.72	8
-190.67	9.03	895.26	-24.57	-11.51	9.67	8
-178.96	-17.82	895.75	-28.59	-10.19	11.81	9
-180.18	-48.58	878.91	-27.07	-9.16	14.19	10
-167.48	-9.28	841.06	-17.85	-6.41	12.88	8
-160.64	-25.39	844.97	-10.01	-2.41	9.37	8
-188.48	-63.96	879.88	-4.70	-2.59	10.56	8
-175.29	-33.94	885.25	-6.10	-7.57	13.76	9
-215.82	-62.26	934.81	-5.40	-8.42	28.05	10
-216.80	-74.46	972.17	12.60	15.11	117.37	8
-145.75	-151.86	1186.52	10.13	24.11	205.44	8
224.61	85.21	1127.93	-2.14	0.24	360.93	10
-216.80	43.21	752.44	-98.02	67.66	364.01	9
-26.61	-426.03	828.13	-39.73	26.98	448.79	8
-202.88	-309.08	729.25	122.13	4.30	580.14	10
38.33	-89.11	716.80	186.28	19.20	624.39	8
-4.88	47.61	703.61	299.53	65.25	634.77	8
-129.64	205.08	813.23	288.02	91.00	564.30	11
-334.47	390.38	753.17	225.62	80.14	495.24	8
-225.10	228.76	896.24	103.15	30.91	441.65	10
-69.34	124.02	1004.64	101.90	21.61	399.78	8
-229.74	266.36	809.08	114.81	40.37	358.49	11
-230.47	73.00	909.91	46.97	14.68	267.24	8
-124.76	182.62	682.37	64.27	35.34	252.59	8
-126.71	246.09	772.22	11.23	51.42	189.18	10
-390.63	190.67	817.14	-21.18	30.91	132.57	8
-188.96	313.96	830.32	-25.27	10.07	107.15	11
-213.62	81.05	809.57	-20.05	18.25	76.45	8
-264.89	-33.69	790.04	0.37	14.31	75.01	8
-170.65	-65.19	691.16	75.74	-5.86	38.21	10
-56.40	51.03	811.52	116.67	2.78	25.27	8
-104.98	135.99	820.56	167.97	39.49	41.75	9
-202.88	191.65	710.69	180.85	41.72	15.29	8
-266.11	299.07	554.69	179.05	16.66	17.82	10
-184.57	392.33	562.26	112.43	-32.35	24.48	8
-90.58	451.66	646.00	81.94	-42.88	14.74	11
-22.22	566.16	768.07	33.45	-19.93	42.88	8
-82.28	360.84	856.93	12.88	7.97	107.85	8
-200.20	234.13	1020.02	56.43	-25.82	126.98	10
38.82	666.26	886.96	59.39	-56.58	59.30	8
37.35	715.58	765.63	29.54	-59.69	47.97	9
109.86	453.37	879.64	-25.57	-52.89	68.88	10
162.60	362.30	1014.16	-30.85	-9.74	91.06	8
122.56	371.34	1072.51	-34.55	49.84	84.87	8
-56.40	330.57	981.20	-28.59	22.80	57.19	10
-95.70	307.13	933.35	-26.03	39.31	28.53	9
-43.95	427.00	722.90	-46.11	4.94	-42.94	8
-44.68	480.71	605.71	-125.27	19.20	-94.57	10
-158.45	283.45	742.43	-144.26	16.88	-109.59	8
-151.37	177.25	840.58	-108.28	22.95	-62.13	8
-131.59	202.15	766.11	-30.43	32.68	-38.64	11
-355.96	215.82	852.78	55.18	3.94	-56.43	8
-273.19	336.18	853.52	101.26	-19.93	-34.45	8
-299.07	411.62	807.62	109.13	-46.02	-63.90	10
-228.76	441.65	786.13	122.83	-69.09	-53.68	8
-118.16	445.07	762.45	90.24	-66.68	-56.82	11
-48.83	446.78	796.88	36.62	-47.45	-47.49	8
-78.37	430.42	664.31	15.01	-21.91	-12.02	8
-113.28	445.80	634.03	-35.25	-31.71	20.20	10
-0.49	426.27	759.52	-55.27	-32.78	30.21	9
38.57	232.67	771.97	-61.65	-17.33	14.68	8
-51.27	408.94	662.11	-61.37	14.65	1.62	10
-48.83	397.95	632.08	-134.98	10.99	-19.38	8
88.13	186.77	682.62	-163.24	37.14	-28.11	8
-33.94	230.47	843.75	-120.76	75.53	-54.35	11
-86.43	270.75	1038.57	-76.84	91.13	1.40	8
-159.91	299.07	1049.56	-12.60	69.37	-16.02	8
-224.61	232.42	976.32	79.71	75.53	-45.44	10
-400.88	203.37	854.49	119.93	44.43	-66.86	8
6.84	118.16	926.27	143.55	-12.60	-61.40	11
-80.81	367.19	589.60	171.88	53.34	-51.18	8
-236.33	170.65	794.92	141.60	51.73	-18.37	8
-350.59	227.78	679.20	109.74	10.59	32.38	10
-142.33	214.60	742.68	115.57	35.89	32.65	8
-87.65	286.87	776.61	138.92	52.46	-11.17	9
-7.57	721.68	739.50	123.08	62.19	-17.21	10
-135.74	714.84	720.46	60.39	107.36	16.94	8
-387.45	512.94	749.27	55.39	32.81	11.17	8
-301.27	602.78	532.71	36.59	24.29	63.51	11
-493.65	609.62	452.39	-7.39	26.37	62.16	8
-234.86	355.71	543.21	-43.95	4.43	86.91	8
-262.21	310.55	494.87	-22.34	25.27	78.95	10
-574.95	446.04	475.59	10.74	-3.17	84.84	8
-91.06	577.64	961.43	40.04	-105.83	59.23	9
-120.61	722.41	982.42	95.70	-82.73	-11.32	10
9.77	762.21	930.18	89.63	-56.18	-44.80	8
37.84	658.69	970.70	17.36	-28.56	-34.33	8
193.85	611.57	846.44	-19.87	-9.74	-4.06	10
42.48	370.85	679.69	-39.46	8.67	-14.71	9
-96.19	738.28	466.06	-64.79	37.41	-35.80	8
-144.78	662.35	604.49	-189.91	48.61	-84.93	8
-72.27	491.94	723.14	-217.59	57.10	-106.17	10
-283.69	294.92	785.16	-208.04	79.53	-140.32	8
-230.47	438.48	697.75	-149.44	52.49	-105.65	11
-465.33	284.42	839.60	-131.16	45.93	-110.50	8
-541.26	284.67	908.69	-74.98	-25.18	-96.89	10
-460.69	438.96	853.03	-29.75	-125.95	-53.22	8
-289.06	449.22	912.35	-29.94	-155.21	-44.07	10
-45.65	371.58	978.52	-67.29	-119.60	20.81	9
-125.73	453.37	758.54	-81.54	-86.24	-2.50	10
-14.16	473.14	625.24	-153.38	-94.82	-46.57	8
118.90	460.45	668.70	-240.45	-25.15	-132.23	8
-41.02	444.09	674.07	-296.51	13.00	-176.82	11
-77.39	99.12	720.95	-347.17	44.95	-204.38	8
-60.79	62.26	854.49	-318.18	78.16	-213.04	10
-472.90	-83.98	956.30	-232.70	153.35	-176.36	8
-310.55	-37.60	969.97	-187.96	104.03	-62.77	8
-111.82	-260.74	1147.46	-169.92	112.52	-43.73	11
-493.65	203.86	472.41	-62.65	57.01	-13.18	8
-360.84	77.64	607.18	-134.46	-6.96	9.70	10
-485.11	-69.34	767.82	-82.95	-17.12	70.71	8
-471.44	-65.67	967.53	48.65	-46.88	222.84	8
-135.01	1.71	847.90	120.54	-76.11	289.49	11
-91.06	-41.26	948.24	213.20	-21.73	311.28	8
-621.83	247.07	657.47	265.90	53.74	279.36	8
-347.41	270.75	709.23	258.00	-32.99	272.55	10
-202.39	256.10	816.65	192.90	-6.04	225.16	8
-240.48	223.39	827.64	158.81	20.57	206.12	11
-195.07	86.18	892.33	145.78	-5.95	225.62	8
-93.75	234.13	886.23	182.19	41.11	252.90	10
-56.40	440.67	815.92	184.36	71.17	294.16	8
-100.34	336.91	892.82	91.58	108.73	276.09	11
-277.34	440.43	744.87	51.21	127.75	267.73	8
-176.76	441.41	816.89	-1.28	97.32	190.40	10
-265.38	614.50	806.40	-19.59	93.48	114.69	8
-254.39	506.59	933.84	-107.45	111.21	49.65	8
-114.75	351.56	880.13	-197.94	100.74	15.93	11
-41.02	339.84	831.79	-238.40	141.48	-31.01	8
98.39	437.01	793.70	-272.58	239.72	-110.23	10
386.47	245.85	852.05	-297.49	539.67	-226.99	8
-480.71	-209.72	750.73	-249.42	646.85	-252.23	10
-7499.76	-314.94	-126.22	-128.05	302.92	-108.31	9
2621.83	-2530.27	-495.12	-151.79	-1000.00	999.97	10
7087.89	-2992.19	-3526.61	374.48	999.97	-1000.00	10
-8000.00	-3967.29	-4810.06	257.39	665.65	-271.61	10
7999.76	-158.69	-161.62	181.85	-1000.00	999.97	9
-2716.55	-3965.09	-584.23	268.98	999.97	-1000.00	10
-840.33	-1740.72	-2279.79	672.21	-491.61	998.93	10
992.68	936.28	1376.71	-16.20	79.56	223.54	10
509.03	806.88	-1501.71	878.54	-262.79	190.09	9
1793.70	1163.57	-1110.84	-151.92	20.48	74.65	10
-301.27	-185.06	1101.81	351.81	289.52	266.69	8
-114.26	595.95	179.93	343.93	207.28	248.75	10
631.35	388.43	1449.71	62.56	95.34	220.89	8
-1303.71	1029.30	55.18	385.07	407.78	65.89	11
601.81	941.89	915.53	-59.20	210.36	183.35	8
-1293.46	830.57	406.98	-112.70	379.21	-21.30	10
-251.22	242.43	1169.43	42.51	67.84	86.91	8
-718.75	601.32	369.14	172.94	68.60	93.23	10
-10.01	848.88	571.53	-80.63	86.33	174.80	9
-1041.99	384.28	574.71	-22.64	85.75	5.80	10
113.77	666.50	680.66	28.20	-77.67	149.51	8
-510.25	826.66	300.05	-18.55	8.64	65.95	8
-271.24	702.88	525.15	-208.22	-84.96	186.49	11
-13.18	373.05	905.76	-151.31	-34.70	146.91	8
71.78	311.28	635.25	-23.93	-41.11	80.54	10
121.09	580.08	579.59	5.65	79.77	46.39	8
-366.46	652.83	629.39	-29.39	52.03	47.24	8
62.99	691.65	834.47	27.83	26.76	-29.11	11
-148.19	969.73	769.29	17.73	32.07	-53.65	8
8.30	769.53	752.69	-80.99	87.46	-11.75	8
-439.45	652.34	597.41	-109.65	103.09	42.42	8
-360.35	649.41	546.14	-119.60	53.28	107.57	10
-345.21	537.84	492.43	-147.80	28.93	180.94	9
-96.44	305.91	632.08	-118.26	27.80	186.98	10
-495.61	450.44	629.64	15.38	27.74	137.24	8
-208.50	627.69	638.43	71.44	-62.35	73.03	10
-298.58	427.73	863.77	33.75	-71.23	34.67	8
-286.87	358.89	919.19	121.09	-93.48	49.74	9
28.81	513.43	704.59	176.27	-102.72	34.55	10
118.90	686.04	529.54	187.01	-4.67	-4.82	8
-287.84	887.45	385.99	126.71	37.26	-54.26	10
-396.00	881.10	453.37	61.13	-69.12	-93.08	9
-263.18	997.07	518.80	-1.92	-138.21	-86.09	8
-65.43	799.56	615.97	-83.65	-128.23	-81.67	10
-237.06	603.03	705.08	-166.47	-83.83	-93.75	8
-321.29	353.76	799.07	-221.74	-77.64	-72.45	10
-347.17	324.71	636.23	-158.23	-48.65	-90.91	9
-406.74	359.38	604.49	-85.60	-64.03	-79.56	10
-335.94	550.54	607.67	-82.40	-91.71	-52.43	8
-94.97	567.14	625.49	-40.89	-109.13	-68.05	8
-91.55	529.30	634.03	-20.97	-82.37	-47.67	10
-39.31	556.88	805.91	21.88	-75.35	17.00	9
106.20	673.58	671.88	120.12	-45.41	-14.95	8
-84.96	737.79	628.42	146.67	-12.08	-31.52	10
16.11	702.39	521.97	126.22	-27.56	-62.32	8
53.71	680.42	458.50	104.03	16.57	-56.52	8
-60.30	870.12	311.52	64.91	21.06	-49.01	11
-6.84	824.22	510.99	-39.37	19.07	-71.69	8
-124.51	611.82	715.58	-92.19	-1.83	-107.27	8
-49.80	554.69	786.13	-166.93	34.58	-113.65	10
-219.24	576.66	669.92	-209.26	62.65	-140.66	9
-333.98	508.79	701.66	-256.56	86.36	-113.22	10
-223.39	371.34	785.40	-268.40	48.31	-150.70	8
-255.37	231.45	936.52	-271.45	48.98	-146.42	10
-352.78	210.69	991.70	-207.67	25.45	-100.56	8
-236.57	194.34	904.30	-140.69	8.18	-56.21	11
-297.61	238.53	741.70	-49.29	37.69	-31.13	8
-376.22	424.80	696.04	24.87	30.09	17.15	8
-303.47	466.80	748.29	46.75	-0.12	57.89	10
-220.95	596.68	738.28	49.22	3.45	71.29	8
-129.15	483.15	825.44	-18.98	39.92	85.27	9
-307.62	449.71	846.68	-28.96	29.85	74.89	10
-212.40	207.76	850.59	-62.53	29.69	136.93	8
-183.59	256.35	764.65	-36.74	15.26	120.67	8
-165.28	274.41	736.33	19.10	31.89	146.03	10
-44.43	346.68	625.24	63.11	36.90	162.96	9
-37.60	406.74	733.15	-8.51	53.65	139.77	10
-161.38	332.28	747.56	-8.51	65.03	111.11	8
-272.46	333.74	593.02	-12.21	65.03	117.52	8
-203.86	441.41	590.33	-42.66	37.11	178.07	11
-339.11	479.98	568.60	-66.19	16.78	157.41	8
-293.95	391.85	682.13	-127.32	-14.37	176.54	10
-196.53	307.62	1036.87	-110.08	-38.70	145.63	8
-27.59	354.74	1152.83	11.02	-12.63	140.93	10
-19.29	499.51	925.05	90.76	-4.64	126.62	9
-69.58	530.52	865.97	143.80	-9.06	107.97	8
59.81	673.34	701.42	136.60	30.30	95.61	10
-119.14	274.66	947.02	62.65	113.40	194.03	8
100.59	231.93	885.74	78.06	192.41	368.19	10
92.29	402.10	672.61	43.03	232.85	427.61	9
83.98	500.49	532.23	36.32	238.56	424.04	8
-337.40	346.44	514.65	4.12	233.43	323.30	10
-356.20	55.91	788.09	-4.24	144.62	262.12	8
-364.99	89.36	816.16	206.76	91.61	200.13	11
-230.22	467.77	642.58	337.52	46.45	170.81	8
2.20	923.10	507.81	372.89	35.22	171.26	10
-29.79	865.72	566.89	307.56	52.19	72.78	8
-122.31	1156.74	443.36	220.43	98.02	46.69	8
-268.80	918.21	513.92	47.15	67.66	-35.13	11
-279.54	806.15	510.99	-57.80	67.02	-18.71	8
-231.20	685.30	550.29	-98.11	53.96	-21.39	8
-199.46	496.83	718.75	-167.45	57.04	12.42	10
-301.51	290.53	913.57	-134.03	104.80	66.59	8
-467.29	484.62	736.57	-43.49	112.40	92.41	11
-454.83	435.55	692.14	11.26	60.24	128.88	8
-246.58	537.11	589.36	32.10	38.91	122.22	10
-261.96	565.19	536.87	41.69	25.45	83.83	8
-220.95	561.52	573.97	41.35	5.65	53.28	8
-248.54	490.72	628.42	43.49	23.10	54.44	11
-269.04	521.24	702.64	66.04	-7.05	28.69	8
-180.66	664.55	745.61	73.91	-7.39	19.59	8
-164.31	765.87	672.36	68.91	12.30	-26.79	10
-409.91	873.78	410.16	14.56	33.23	-34.06	8
-462.65	631.10	680.66	-114.81	-34.42	1.92	9
-326.17	531.98	769.04	-143.46	-54.60	21.88	10
-187.26	524.66	700.68	-146.97	-39.95	28.29	8
-104.25	328.13	761.96	-161.53	-35.68	15.11	8
-17.09	541.99	632.08	-150.09	-24.05	0.58	11
-60.06	435.30	783.45	-166.02	2.50	-5.86	8
-102.29	446.29	754.88	-122.01	7.78	2.75	8
-144.29	594.73	702.15	-123.20	12.57	21.27	10
-240.97	477.78	787.35	-141.39	14.77	68.85	8
-226.56	399.90	769.53	-112.70	0.18	102.87	11
-10.25	347.66	735.35	-53.77	-2.11	96.50	8
-106.20	280.27	797.36	-12.48	6.71	63.48	8
-168.21	502.93	714.60	33.60	-2.75	54.60	10
-112.06	523.44	745.85	9.31	-16.02	39.83	8
-139.89	583.74	706.30	-40.62	-16.51	-6.41	9
-141.60	406.01	801.03	-74.65	-21.15	-35.03	8
-174.32	411.38	748.54	-76.93	-10.59	-28.02	10
-91.06	435.79	817.38	-117.55	-11.72	-37.35	8
-172.12	287.84	821.53	-158.57	15.81	-43.64	10
-223.39	238.77	807.62	-148.56	-1.04	-22.55	9
-155.03	176.27	843.02	-103.61	4.76	7.87	8
-176.27	170.17	753.42	-74.52	17.18	30.52	10
-183.84	212.16	626.46	-30.64	25.02	95.28	8
-121.83	271.73	672.12	-17.97	0.34	120.15	8
-141.85	334.47	703.13	-26.46	-9.09	112.30	11
-26.86	224.85	984.86	26.09	11.20	117.00	8
-78.37	297.61	974.85	74.40	21.36	108.00	10
-15.63	458.50	902.10	168.61	-27.25	93.87	8
36.13	510.74	797.61	191.99	-35.49	59.20	9
30.52	534.18	735.11	174.80	-1.10	15.38	10
-70.31	480.22	592.77	167.02	18.10	-0.12	8
-108.89	413.57	632.08	167.24	-4.82	44.77	8
127.20	253.42	765.63	209.41	-42.79	92.25	10
14.65	669.43	295.90	382.35	-1.65	64.06	9
-43.46	762.45	413.33	403.87	18.07	34.36	8
-156.49	889.89	440.67	411.93	26.18	36.32	10
-47.85	919.43	537.11	248.11	-7.97	34.67	8
-64.70	800.78	594.24	173.77	32.14	2.11	8
-104.25	737.55	548.34	233.06	40.04	-53.47	11
-123.05	667.97	406.01	243.07	18.92	-119.66	8
-228.27	1077.64	298.58	146.09	30.49	-115.84	8
-75.68	673.83	598.88	22.58	1.86	-97.38	10
-250.98	842.53	387.94	40.74	6.84	-196.04	8
-399.17	260.99	723.14	-42.45	9.16	-114.44	11
-263.67	50.29	729.74	-2.53	1.01	-15.59	8
-248.78	612.30	373.29	22.13	-8.82	-9.25	8
-203.37	945.56	597.90	17.43	-16.97	-14.31	8
-170.65	648.93	725.83	-3.94	1.80	-16.33	11
-196.53	650.63	685.79	19.23	24.02	59.05	8
-172.61	992.92	507.32	29.69	10.56	74.19	8
-224.37	736.57	581.30	-0.89	-24.23	2.44	10
-252.93	669.43	533.94	3.97	-29.21	-19.26	8
-197.51	610.84	570.07	13.89	-41.99	-19.62	9
22.46	578.37	492.68	8.18	-53.13	-40.19	10
-119.14	767.33	423.58	8.27	-30.88	-78.28	8
-200.93	990.97	349.61	-17.70	-53.04	-94.57	8
-215.09	783.45	500.24	-92.25	-79.59	-103.36	10
-206.54	650.63	563.48	-143.31	-89.94	-103.42	9
-324.46	671.39	524.66	-138.21	-101.62	-118.04	10
-320.56	579.59	669.68	-131.90	-130.71	-142.70	8
-147.22	533.69	646.00	-130.10	-149.60	-121.64	10
-292.48	473.88	562.01	-121.52	-118.13	-103.39	8
-188.48	374.51	585.94	-59.42	-121.98	-101.47	11
-166.75	493.65	464.11	-16.82	-70.92	-78.49	8
-218.51	583.74	452.15	-15.38	-35.61	-48.80	10
-177.25	617.43	581.54	-25.42	-24.51	-40.74	8
-127.20	693.60	684.33	24.41	0.58	-89.90	11
-211.91	814.94	571.29	48.65	38.48	-99.73	8
-323.97	768.31	475.83	3.08	36.25	-74.19	8
-328.61	848.88	475.59	-49.93	-9.77	-48.95	10
-300.29	905.76	671.14	-86.43	-15.96	-8.97	8
-93.99	871.83	685.79	-137.91	-34.91	21.36	9
-32.23	792.48	646.48	-174.22	-0.55	-2.23	10
-214.84	861.33	545.17	-201.90	30.09	-47.18	8
-326.66	689.94	692.63	-209.08	26.46	-70.01	8
-375.49	589.60	773.44	-166.05	5.83	-101.99	10
-317.38	569.58	778.56	-76.14	-9.49	-58.38	9
-268.07	621.58	641.85	-11.78	-25.76	5.80	8
-275.63	636.47	682.13	-6.20	-61.98	4.00	10
-207.03	796.39	629.15	-17.85	-59.51	7.90	8
-282.47	909.91	583.50	-65.12	-68.24	8.21	8
-191.65	689.45	697.51	-175.99	-82.82	-16.85	11
-138.43	560.30	670.41	-251.25	-57.28	-43.30	8
-118.16	355.22	856.20	-320.59	-52.89	-72.05	8
25.15	352.78	765.38	-334.87	-35.34	-79.80	8
-221.44	304.93	741.70	-353.49	-31.98	-136.08	8
-215.09	199.71	862.30	-339.17	-57.25	-170.53	11
-255.13	164.06	768.31	-284.39	-45.07	-186.98	8
-243.65	82.76	868.41	-258.54	-63.63	-212.28	10
-267.33	13.92	927.73	-159.76	-91.25	-219.36	8
-212.16	58.59	886.23	-120.85	-103.76	-225.92	11
-283.45	-8.30	795.41	22.28	-103.18	-249.24	8
-450.93	-119.63	758.30	123.02	-90.76	-217.07	10
-428.96	61.04	661.87	241.09	-163.02	-148.04	8
-64.21	237.79	483.89	306.12	-186.04	-113.31	10
55.91	120.12	533.20	305.82	-178.68	-181.64	9
-34.91	-127.69	606.69	303.19	-107.24	-138.21	10
64.70	43.21	612.79	293.85	-125.49	-130.31	8
87.16	246.58	547.12	266.45	-111.85	-127.69	10
62.26	152.34	638.43	190.00	-24.87	-89.26	9
73.97	468.02	576.42	154.24	-21.48	-36.87	10
209.96	637.94	712.40	117.16	-12.97	-51.36	8
-15.38	496.83	703.61	133.27	0.43	-76.39	8
-4.15	395.02	887.94	71.26	-5.77	-64.54	10
-98.63	624.27	680.42	80.54	2.96	-71.87	9
164.31	516.36	842.29	68.63	61.40	-88.90	8
-85.21	697.27	675.54	68.39	104.40	-98.18	8
-406.98	823.00	810.79	24.90	94.45	-72.51	10
-354.98	759.28	962.65	-11.90	9.43	-26.09	8
-258.06	781.25	885.50	41.11	-25.73	-6.38	9
-219.24	814.70	801.27	86.24	-91.52	-45.07	10
-166.50	491.46	668.21	69.49	-70.04	-42.24	8
42.97	357.18	654.54	-23.50	-76.51	-59.20	8
122.31	356.45	612.55	-38.57	-4.09	-65.70	10
-94.24	280.52	641.85	8.88	46.91	-64.09	9
-221.44	534.67	467.77	50.29	49.16	-49.35	8
-181.88	511.72	750.24	17.61	6.59	-32.71	10
-214.84	622.80	796.63	50.60	12.12	-33.91	8
-219.24	706.30	757.32	65.16	25.24	-12.39	8
-145.26	669.68	749.76	65.86	67.99	64.76	11
-189.45	740.97	651.86	61.00	56.76	73.64	8
-123.54	726.81	533.94	28.53	-7.57	44.92	8
-108.40	647.95	588.38	-0.49	-17.55	31.52	10
-105.96	627.44	599.12	-14.04	-5.98	16.97	9
-131.35	606.45	625.49	-25.39	3.97	12.45	8
-202.15	537.35	677.25	-41.11	11.23	9.52	10
-203.61	500.98	708.98	-22.55	2.29	4.12	8
-210.21	557.37	690.92	-4.09	-9.19	4.39	8
-206.30	574.71	679.69	2.08	-14.01	5.40	9
-140.38	562.99	684.81	2.32	-23.47	0.76	8
-105.71	585.69	659.42	3.94	-9.86	3.75	10
-110.60	587.16	652.34	-13.64	-6.62	-1.95	8
-116.21	568.60	683.59	-22.77	-6.87	-7.51	8
-132.57	538.09	678.47	-19.87	-2.29	-23.86	9
-141.85	543.21	642.33	-13.52	5.16	-20.26	10
-145.02	531.01	655.76	-13.43	5.98	-19.84	8
-194.82	553.71	662.60	-13.12	3.39	-23.10	8
-203.13	641.85	673.10	-19.81	-5.95	-24.75	10
-109.86	839.36	682.62	-40.71	-13.58	-42.39	9
-297.61	1032.96	706.54	-112.37	-5.52	-75.29	8
-508.30	963.38	809.33	-194.82	-37.54	-20.94	10
-438.72	1028.81	646.97	-220.03	-195.80	120.36	8
822.02	960.21	733.15	-251.95	-103.85	121.58	10
-506.59	455.08	730.22	-394.59	54.75	-3.78	9
-160.64	508.79	754.15	-457.67	-34.76	77.09	10
-50.29	-41.75	637.21	-577.06	-96.31	53.65	8
-9.28	-102.05	519.78	-640.23	-79.35	-36.35	10
-219.73	-294.92	685.06	-594.91	-56.27	-46.54	9
-118.65	-214.11	785.40	-479.16	-98.48	-55.27	8
34.91	-130.37	662.35	-432.80	-116.06	-92.04	10
-333.74	-434.08	685.55	-380.52	-74.34	-86.52	8
23.68	-410.89	874.76	-260.68	-148.86	-71.96	10
255.62	-226.32	847.17	-239.59	-88.41	-69.67	9
182.37	-367.68	767.58	-226.87	-41.14	-104.40	10
89.84	-434.57	688.72	-187.81	10.10	-60.79	8
-90.33	-331.05	764.40	-128.94	28.53	29.82	10
-106.69	-386.23	707.76	-97.87	-25.76	75.38	8
64.21	-349.37	674.32	-81.88	-32.47	178.71	9
267.33	-569.58	876.22	-62.07	-3.85	204.22	10
-7.32	-498.29	786.62	-30.46	7.60	198.06	8
-79.10	-324.22	708.25	-27.25	-66.13	182.92	8
159.18	-342.29	759.03	-70.01	-67.93	144.87	10
3.66	-371.34	644.29	-96.89	-35.03	113.77	9
-62.26	-441.16	556.64	-86.55	-53.62	110.93	10
78.12	-518.07	753.91	-73.21	-71.50	107.57	8
-54.20	-383.79	816.65	-50.84	-25.91	66.01	8
-160.89	-501.46	890.14	-31.40	-5.83	26.55	11
-146.00	-402.10	796.63	6.65	-41.29	12.91	8
9.77	-224.61	767.09	4.18	-43.37	12.27	8
74.46	-267.33	742.68	-43.58	-19.44	-24.93	8
30.76	-471.44	784.67	-94.24	13.85	-76.63	10
-93.75	-481.93	830.32	-89.42	14.98	-97.75	9
-118.90	-458.98	852.05	-84.90	-4.46	-91.77	8
114.50	-504.88	824.22	-69.79	-7.78	-75.47	10
103.03	-532.96	800.78	-58.96	37.63	-57.13	8
31.49	-548.34	740.72	-16.75	45.14	-9.70	8
32.96	-463.38	712.89	-1.07	29.54	16.39	11
-71.29	-398.68	700.68	-7.57	13.89	12.05	8
-3.42	-544.19	763.18	-26.09	-27.71	-6.07	8
81.30	-591.80	734.13	-21.09	-31.10	-10.38	8
53.71	-575.20	709.23	-19.20	-16.82	-1.50	10
40.28	-531.01	715.58	-21.67	-13.67	-1.16	9
21.48	-533.20	741.94	-17.79	-9.22	-0.27	8
25.15	-535.16	706.54	-9.83	-9.67	-0.85	8
42.97	-530.27	716.55	-12.15	-10.19	-2.20	10
21.00	-537.11	708.50	-11.72	-4.76	-5.49	8
4.39	-535.89	710.21	-10.83	-6.59	1.95	9
21.24	-536.62	702.64	-7.45	-15.81	4.06	8
93.99	-555.66	727.05	-7.14	-15.93	1.46	8
111.82	-511.23	723.88	-3.14	3.02	3.42	8
24.41	-490.23	720.70	-9.46	14.68	5.74	10
2.69	-516.36	735.84	-12.21	6.01	1.59	9
-8.06	-557.86	755.13	-13.40	-3.36	-5.10	8
53.71	-548.34	730.47	-16.66	-14.25	-13.52	8
77.15	-555.66	720.21	-14.80	-4.97	-14.19	8
34.42	-549.56	691.41	-8.64	-1.86	-12.76	10
41.02	-510.74	720.70	-10.01	-4.91	-19.29	9
20.26	-537.60	738.53	-9.34	-0.24	-33.23	8
4.64	-532.71	716.31	-6.13	-2.69	-33.91	8
121.58	-604.49	683.11	-5.74	1.98	-24.90	10
91.55	-577.64	690.43	10.93	16.11	-8.09	8
16.85	-479.00	706.30	18.40	24.87	-0.40	9
15.38	-484.86	739.01	13.21	13.43	-0.98	8
30.27	-519.29	736.82	9.70	6.44	-1.95	10
59.08	-530.27	734.86	8.94	2.75	10.99	8
47.36	-510.50	728.76	6.29	7.23	26.06	8
23.44	-514.40	736.08	2.50	8.18	30.88	9
-9.03	-513.92	751.22	-3.45	-3.94	17.70	8
51.27	-533.45	758.06	-7.39	-12.21	-7.35	8
14.16	-502.69	704.10	-16.54	-7.20	-16.57	8
27.83	-551.76	710.45	-20.14	-8.94	-16.45	10
69.34	-570.31	714.84	-19.74	-7.63	-13.61	9
58.35	-553.96	680.66	-14.56	-1.89	-12.36	8
83.25	-579.83	702.15	-5.92	6.84	-9.80	8
40.77	-543.46	705.57	-0.18	9.95	-5.95	10
42.97	-527.59	730.71	1.04	3.45	1.34	8
55.91	-510.74	727.54	-2.66	-0.03	-3.08	9
63.48	-535.16	725.59	-6.77	0.70	-6.96	8
20.26	-545.41	725.34	-7.42	4.36	-7.57	8
22.22	-583.01	730.47	-11.17	-7.14	-11.93	8
50.29	-576.17	734.62	-3.02	-6.38	-17.52	8
48.83	-548.58	693.85	0.09	-1.92	-18.65	11
22.71	-528.56	700.68	2.14	-2.66	-13.12	8
31.49	-530.76	715.09	0.61	-3.91	-5.52	8
40.53	-527.59	729.49	-4.06	-5.98	-5.68	8
50.78	-546.63	716.06	-11.96	-6.74	-7.39	8
56.64	-538.57	712.65	-12.88	-11.32	-10.22	11
69.09	-528.08	708.25	-10.89	-11.47	-9.83	8
101.56	-557.37	704.10	-8.36	-7.14	-6.10	8
60.79	-539.79	698.49	-5.55	-2.50	-3.54	8
160.64	-594.48	688.23	0.34	-3.85	-10.56	8
145.51	-578.13	668.70	9.89	22.25	1.04	11
51.27	-574.46	694.09	15.26	23.13	7.35	8
33.94	-504.64	719.73	23.13	10.50	12.08	8
52.98	-515.14	737.55	22.55	8.15	12.94	8
42.48	-533.69	716.55	23.71	11.87	17.46	11
45.41	-560.79	725.34	28.81	9.16	22.58	8
-14.65	-636.72	877.20	66.71	20.94	40.80	8
-320.80	-711.43	814.45	229.28	27.68	159.24	10
-543.21	-875.73	932.62	494.63	-182.59	292.27	8
1091.31	-221.19	172.61	598.39	-240.11	371.15	11
424.56	-91.55	185.79	639.25	55.39	512.30	8
-88.87	-162.35	1066.16	626.98	150.88	748.50	10
560.30	-9.28	1206.30	578.67	65.70	976.50	8
574.95	-51.76	932.62	566.07	183.20	999.97	10
122.56	17.33	703.61	627.72	249.60	871.49	9
-320.31	88.62	668.70	625.24	204.80	751.74	10
10.01	94.24	778.08	634.55	188.93	628.05	8
-494.14	236.33	503.42	652.53	171.20	453.40	8
-333.01	479.25	437.26	644.41	154.48	334.50	10
-464.11	638.67	271.48	479.77	114.84	244.08	11
-514.65	703.61	411.38	298.37	108.58	224.73	8
-292.97	778.81	782.71	247.10	57.25	106.26	10
-284.91	937.50	456.30	166.96	56.49	4.97	8
-297.61	627.44	678.71	60.03	34.64	24.57	9
-213.38	695.31	664.55	63.17	30.61	44.07	10
6.10	865.72	728.52	169.10	-9.55	29.94	8
-68.60	974.12	646.73	238.16	-11.14	-127.62	8
-250.49	1264.40	345.95	305.02	-24.08	-215.48	10
-354.49	436.77	612.06	260.86	21.27	-297.03	9
-380.86	286.87	401.61	276.00	17.24	-41.66	10
-312.01	610.11	362.30	115.14	14.47	-3.05	8
-57.37	929.69	649.66	176.57	-11.26	17.30	10
11.23	864.26	628.17	248.32	-20.72	-23.47	8
15.38	1059.81	392.09	274.02	10.86	-56.85	9
-399.66	1175.54	115.23	87.65	38.06	36.10	10
-66.41	813.72	556.40	-133.36	13.28	133.73	8
15.14	793.95	377.20	-159.03	100.56	129.58	8
-178.22	851.81	391.85	-211.94	103.00	45.01	11
-268.55	884.77	583.50	-253.33	75.32	52.22	8
-266.85	641.85	643.31	-287.90	119.63	116.85	10
-82.52	431.64	723.39	-260.19	103.03	126.53	8
-265.38	472.90	681.15	-201.45	115.48	118.56	10
-481.20	367.68	643.80	-111.94	119.63	162.93	9
-349.61	527.59	593.75	11.57	33.08	183.87	10
-161.38	797.12	440.43	52.03	-31.22	125.82	8
-146.48	660.40	310.06	-29.42	4.24	83.10	10
-236.33	292.24	517.33	-80.75	24.11	87.43	8
-218.02	262.45	634.52	-25.85	8.64	77.24	11
-220.21	317.63	609.86	3.72	-7.84	60.55	8
-104.49	1074.71	214.36	-17.67	-35.00	60.55	8
256.84	1228.03	494.38	-113.80	-19.35	60.24	8
-103.27	1558.59	623.54	-105.44	12.27	-43.95	10
200.93	550.54	743.41	-164.61	-0.55	-13.31	9
-94.48	214.84	1004.15	-124.42	47.61	-60.30	10
-203.13	479.00	823.24	98.60	74.65	-53.92	8
-348.88	499.27	588.13	125.12	33.97	-39.73	10
-132.57	913.82	426.27	121.98	-17.15	-41.05	9
-181.64	757.81	404.79	4.64	-6.38	-62.77	10
-215.82	706.79	580.81	-110.78	5.25	-80.51	8
-220.70	562.74	675.78	-109.83	-23.99	-84.99	8
-125.98	603.27	783.69	-107.94	-21.51	-80.32	10
-180.42	482.42	758.79	-134.49	0.24	-58.44	9
-80.32	476.56	677.00	-152.22	29.24	4.70	8
-159.42	470.70	590.58	-167.91	28.53	-26.46	10
-248.29	415.04	626.71	-151.25	31.49	-5.31	8
-132.81	378.66	743.41	-97.23	29.79	3.33	10
-210.69	358.15	649.66	-4.06	47.82	-30.03	9
-273.93	476.07	528.08	42.85	28.20	-27.83	8
-275.88	440.43	559.33	4.64	10.59	1.43	8
-235.35	574.71	650.63	-12.85	8.09	14.07	10
-218.26	627.69	947.75	-8.21	-3.36	31.62	8
-153.56	580.57	913.33	48.65	-17.00	32.32	9
-167.24	764.65	826.90	70.62	-49.26	19.35	10
-190.43	876.46	786.13	4.27	-37.02	13.43	8
-109.86	707.03	601.56	-11.54	-20.87	8.33	8
-38.82	422.61	515.63	-28.47	-5.62	-14.01	11
15.63	594.97	547.12	-49.29	-0.40	4.15	8
81.54	794.43	555.66	-95.49	34.39	-26.43	8
-154.54	637.70	566.41	-136.17	56.95	-66.59	8
-292.24	251.71	683.84	-113.40	61.46	-125.58	10
-385.74	287.60	678.47	-48.83	39.00	-122.38	9
-310.55	418.70	713.13	-23.99	7.97	-52.92	10
-298.58	348.14	698.00	-31.16	11.05	30.64	8
-446.78	276.86	828.37	-29.85	-1.28	83.01	8
-424.56	392.82	742.92	66.35	-29.42	262.12	10
-32.47	459.23	772.71	98.24	-70.65	384.86	9
133.54	852.54	523.93	34.42	-60.24	317.75	8
-27.10	705.08	621.34	-66.53	-44.04	143.65	10
-222.41	552.00	629.64	-79.44	-30.70	103.58	8
8.06	462.40	696.53	-102.66	-45.81	56.06	10
-20.75	563.23	721.68	-39.03	6.62	12.66	9
-21.48	522.46	682.62	20.02	64.15	-6.44	8
-228.52	562.01	711.43	44.28	56.61	-22.16	8
-341.31	510.74	810.06	61.34	29.57	-39.52	10
-147.95	693.85	776.12	50.48	-36.16	-36.47	8
-260.25	751.71	673.83	19.07	-34.76	-58.17	11
-278.81	599.85	716.06	-66.38	-57.92	-99.98	8
-48.58	474.61	948.24	-130.04	-47.18	-100.68	8
-7.81	391.60	920.65	-200.68	12.36	-54.81	10
-79.10	475.83	727.54	-229.34	3.42	-61.55	9
-134.28	494.14	744.87	-244.17	-3.33	-81.73	8
-64.45	302.49	759.28	-240.08	-16.75	-71.75	10
-131.10	284.18	695.56	-249.45	11.75	-62.56	8
-129.88	128.66	921.88	-240.63	33.91	-35.49	10
-304.44	148.68	908.45	-146.82	37.51	-42.54	9
-490.23	64.45	614.50	-59.11	-38.18	-25.91	8
-305.18	30.52	579.83	-25.05	-91.64	126.10	10
84.47	-43.21	725.34	10.35	-67.20	154.42	8
-38.09	60.55	699.46	140.72	-17.24	196.23	8
177.73	-156.01	892.09	227.14	-58.44	195.98	11
280.52	114.01	653.32	298.16	-38.24	200.13	8
208.01	189.70	647.22	261.02	81.09	288.51	10
117.19	247.07	713.38	310.91	154.17	415.13	8
382.32	682.86	701.66	298.22	161.53	411.77	10
160.64	465.82	711.18	230.07	246.46	370.12	9
79.10	624.76	583.74	164.76	220.40	335.05	10
-210.21	703.86	478.03	28.75	194.40	224.67	8
-370.61	519.53	463.62	-75.10	80.90	175.54	10
-149.66	497.56	664.55	-111.72	19.04	152.34	9
146.48	694.34	1253.91	-109.04	28.78	81.42	10
-79.10	622.31	1022.46	41.08	90.15	89.57	8
-91.80	689.70	778.08	84.17	50.48	157.01	10
50.54	602.54	659.67	101.68	33.39	187.62	8
-29.30	379.39	809.08	92.16	35.80	154.54	9
-155.03	478.52	846.44	92.22	24.35	169.49	10
-34.18	610.60	728.52	79.22	-17.58	183.78	8
54.93	286.13	649.17	38.48	-17.09	188.35	8
156.74	352.29	668.95	55.36	-39.76	171.45	10
214.60	349.12	682.86	82.21	-10.31	89.20	9
191.16	313.72	605.22	70.37	31.34	42.54	10
-184.57	322.51	579.59	100.68	70.98	-45.20	8
-141.11	317.87	476.81	100.25	32.07	-57.86	8
85.21	635.01	534.91	145.57	-4.88	-53.68	11
28.32	709.47	562.26	114.11	28.26	-21.33	8
-49.07	700.20	614.75	119.84	16.57	-21.03	8
43.46	987.79	456.30	115.91	7.23	-65.55	10
-67.87	796.39	618.41	33.08	33.87	-91.09	8
-47.85	729.98	630.37	-51.51	26.00	-63.87	9
37.11	659.67	702.64	-114.01	4.94	-59.45	10
-11.47	437.74	781.74	-138.18	1.53	-40.10	8
45.90	570.56	676.27	-100.77	2.47	-24.84	8
62.50	392.58	734.62	-91.28	13.55	-5.07	8
86.43	503.66	672.85	-22.28	35.89	-33.54	11
-14.40	410.89	512.70	16.75	49.74	-89.54	8
-141.11	594.24	441.89	2.99	72.60	-119.57	8
-117.43	516.85	718.75	-24.51	80.02	-115.08	10
-161.87	635.74	796.63	-16.36	105.19	-117.58	8
-227.05	680.42	872.07	-13.55	83.07	-111.91	11
-544.19	768.80	714.11	15.41	64.82	-97.81	8
-556.88	635.25	668.46	-42.69	-61.71	-3.33	8
-315.67	318.12	853.76	-112.92	-97.05	29.63	10
-104.98	259.28	833.50	-156.68	-92.13	10.41	8
-101.07	420.65	783.69	-156.80	-53.31	-1.46	11
-373.05	604.49	747.31	-130.25	-31.86	-10.04	8
-151.86	347.41	784.67	-115.75	-66.07	-44.31	8
-253.91	303.71	799.56	-83.25	-75.65	-74.92	10
28.32	347.90	679.93	-19.90	-75.07	-49.13	9
40.28	280.03	682.13	52.83	-16.88	-21.94	10
32.96	551.76	458.01	60.97	-19.41	-22.34	8
0.49	393.55	728.27	21.24	2.59	-3.78	8
-88.38	441.16	788.57	11.78	43.15	-24.78	8
-250.49	296.39	755.37	27.16	34.91	12.73	11
-189.94	487.79	593.51	25.70	14.50	43.37	8
-245.36	312.26	519.04	-20.81	-11.51	60.55	8
-141.11	434.81	460.45	-55.08	-58.23	45.65	10
-467.53	133.30	762.45	-60.64	-70.04	46.78	8
-355.71	291.99	821.78	17.40	-135.99	78.92	9
227.29	549.32	1162.60	65.61	-117.71	73.64	10
327.39	870.36	725.59	130.43	-46.97	37.96	8
133.79	1144.04	906.74	20.87	-40.89	32.01	10
31.01	470.95	1161.62	-18.68	-46.20	50.17	8
81.05	469.48	886.72	99.40	-33.87	35.64	9
191.16	215.09	509.52	101.35	-26.49	5.19	10
177.00	523.19	368.16	139.80	3.02	-13.46	8
113.04	886.23	510.50	89.17	-3.08	13.15	8
128.42	633.30	708.01	63.63	-12.15	-7.48	11
24.41	417.72	722.66	59.66	16.51	-26.31	8
7.57	512.21	682.62	46.88	5.37	-31.37	8
124.27	388.67	567.63	29.75	9.37	-52.64	8
-295.65	737.55	470.95	8.76	40.86	-137.05	10
-313.48	719.97	605.71	-68.60	11.29	-130.55	9
-278.81	640.14	622.07	-66.80	-18.40	-138.64	10
-133.79	438.23	766.11	-73.58	-37.17	-129.88	8
-27.83	325.20	681.40	32.23	17.24	-106.23	8
-188.72	621.34	548.58	98.14	47.33	-97.11	10
-176.51	725.59	482.67	65.00	52.83	-73.12	9
-133.06	726.56	473.39	51.15	51.73	-60.27	10
-213.38	824.46	482.42	-10.50	39.76	-69.58	8
-183.11	527.59	786.87	-96.92	17.18	-50.69	8
-103.76	550.29	881.10	-137.57	-0.18	-31.68	10
-93.51	369.63	966.06	-139.50	28.69	-7.57	9
-289.79	618.65	681.40	-137.54	3.54	-34.27	8
-362.30	589.11	724.12	-119.63	-19.50	-56.24	10
-382.57	707.52	727.54	-99.79	-17.94	-33.78	8
-379.64	638.18	730.71	-114.44	-44.53	-38.91	10
-322.75	505.13	757.32	-103.00	-46.75	-0.67	9
-81.79	565.92	617.92	-100.34	-65.06	2.75	8
-43.70	681.88	649.66	-61.07	-61.86	-2.72	10
-48.83	797.12	520.75	-77.97	-81.48	5.34	8
1.71	624.27	662.35	-108.15	-64.51	16.17	8
162.60	573.49	798.34	-117.83	-37.75	-2.20	9
-131.84	481.20	722.66	-128.02	-4.94	-43.82	10
120.12	515.38	654.30	-107.15	-64.33	-18.59	8
82.76	265.14	640.63	-113.95	-57.80	-81.33	10
18.80	206.79	643.31	-55.24	-54.17	-152.10	9
22.46	253.17	582.76	9.16	-78.64	-148.56	8
-324.22	302.73	600.59	26.73	-91.37	-176.79	10
85.69	122.31	585.94	13.85	-131.04	-234.74	8
-362.79	-16.36	952.39	28.56	-138.98	-409.15	10
-130.13	-105.22	783.69	150.82	-175.08	-410.43	9
-255.86	-36.62	802.98	227.33	-149.78	-334.75	10
-199.95	76.42	745.12	248.38	-174.93	-242.55	8
-71.29	135.74	1021.00	296.94	-176.67	-221.50	10
41.99	534.67	684.33	343.35	-124.85	-201.97	8
-220.70	455.08	698.73	244.93	-118.71	-212.04	11
-2.20	739.99	519.04	174.10	-119.84	-136.51	8
-118.41	970.46	389.89	78.19	-129.94	-90.15	10
15.14	786.38	762.45	-6.90	-79.99	-85.21	8
-31.25	622.31	461.43	29.17	-51.24	-78.98	9
67.14	673.34	591.80	18.07	-62.01	-92.74	10
-137.21	894.04	521.73	68.82	-35.98	-96.89	8
-119.38	749.02	579.35	38.79	-34.39	-99.40	8
76.42	596.44	628.42	-17.67	-22.98	-116.91	10
128.17	384.28	574.46	-31.40	-4.73	-188.48	9
-73.24	711.43	633.79	-37.63	67.38	-162.57	10
-195.80	746.09	809.08	-100.37	57.83	-124.69	8
-315.19	563.48	802.25	-105.99	92.07	-46.60	8
-333.74	452.15	842.77	-48.13	30.00	64.42	10
-272.46	541.75	676.51	44.01	-28.44	70.53	9
-56.64	792.72	662.35	124.18	-31.95	73.21	10
-42.97	1170.90	538.33	146.70	-43.46	94.91	8
-27.83	940.19	579.83	80.93	-17.09	64.88	8
-46.14	1089.11	238.77	-16.20	-13.46	88.62	11
-89.60	614.01	528.32	-198.24	-20.87	17.15	8
-53.22	211.91	824.22	-266.78	-44.07	-89.51	8
-54.20	291.50	779.54	-214.78	-45.50	-97.32	10
-96.92	549.80	755.86	-86.33	-28.66	-74.04	8
6.59	760.74	688.72	-36.29	-31.25	-89.23	11
-253.66	493.65	635.50	-40.25	54.57	-42.08	8
-372.31	622.31	602.29	-0.79	-17.06	-68.54	8
-151.37	717.04	543.21	-3.85	-23.38	37.60	8
-34.91	714.84	679.20	-45.99	10.80	6.26	10
31.74	646.24	739.75	-30.27	29.79	1.89	9
-185.79	554.93	736.57	-22.55	22.52	-13.70	8
-114.01	693.60	651.61	-46.97	-13.98	40.77	10
-174.07	714.84	670.41	-151.37	-41.81	19.17	8
-217.29	615.23	672.85	-213.29	-55.94	12.42	8
-164.79	398.93	732.91	-296.63	-66.31	16.05	11
-5.13	318.12	772.46	-330.63	-58.75	-22.77	8
-69.82	368.41	841.80	-315.98	-15.50	-65.49	10
-143.55	401.37	822.02	-288.67	-10.50	-53.99	8
-158.45	307.37	1019.04	-297.21	-30.49	-26.06	8
-117.43	250.00	987.79	-270.20	-48.31	32.99	11
139.65	108.15	865.72	-191.44	-61.19	81.45	8
-65.19	28.32	650.63	-121.83	-14.56	105.53	10
95.21	166.99	793.70	-107.39	14.53	74.95	8
-180.18	70.07	757.32	-143.83	-12.36	-2.99	11
-184.33	83.50	874.02	-122.86	-9.46	-13.76	8
-143.80	160.64	577.64	-92.74	-33.17	0.18	8
-34.67	-79.59	725.10	-159.61	-19.01	3.42	8
0.73	-38.33	734.62	-163.27	14.98	-13.73	10
-122.56	-21.00	825.44	-171.48	43.55	-21.21	9
-244.87	-48.10	839.11	-174.29	18.71	-55.48	8
-404.30	-126.46	885.50	-198.15	11.38	-35.55	10
22.95	-356.93	1114.01	-244.05	-76.29	2.44	8
54.44	-328.61	979.98	-200.47	-32.59	0.67	10
-47.36	-303.96	853.27	-185.79	-17.21	23.96	9
58.59	-376.46	892.82	-117.37	-12.18	40.28	8
-76.66	-310.30	835.45	-61.92	27.50	35.06	10
-81.30	-97.17	690.67	-31.28	-9.70	31.13	8
-34.42	-247.56	837.65	-45.35	-18.10	32.78	8
-149.17	-216.55	884.77	-50.99	-15.08	51.76	9
26.12	-158.69	833.50	-56.58	-24.90	51.64	10
32.23	-279.30	885.01	-109.25	19.20	20.66	8
70.56	-296.39	881.59	-108.40	56.79	3.02	10
-109.86	-302.73	894.04	-101.90	61.65	5.74	8
-226.81	-156.49	929.93	-82.28	19.13	36.13	9
-222.90	-122.07	937.99	-107.64	-14.43	67.69	10
16.11	-203.61	998.29	-168.76	-37.14	108.28	8
-35.89	-146.00	967.53	-210.97	-13.82	106.90	8
-170.41	-142.33	925.54	-266.82	-37.41	82.18	11
-104.25	-424.32	937.74	-315.80	-48.40	63.96	8
-65.67	-447.51	666.99	-258.88	-49.47	72.42	10
-28.56	-462.16	628.17	-238.80	-40.92	39.61	8
-72.02	-489.26	603.03	-201.81	-28.63	2.84	10
-30.27	-524.66	594.48	-181.82	-19.71	3.33	9
-14.65	-658.20	691.65	-162.99	-10.99	12.54	8
-53.22	-492.43	638.18	-128.45	-7.29	18.80	10
-128.66	-560.30	673.58	-124.79	-9.92	40.37	8
-165.04	-609.86	700.68	-129.24	-34.48	73.94	8
-87.40	-672.85	741.70	-134.52	-36.04	85.51	11
-132.57	-710.21	697.51	-113.19	-38.73	60.88	8
-109.86	-661.38	587.16	-74.52	-47.39	21.79	10
-113.28	-842.53	543.46	-51.12	-57.89	0.27	8
-32.96	-823.00	511.47	10.28	-37.23	5.43	8
-54.69	-703.86	502.20	29.72	-14.74	9.86	9
-156.98	-628.91	557.37	36.68	10.86	3.05	10
-146.00	-657.23	627.20	30.33	4.52	-3.75	8
-127.93	-716.55	652.10	29.69	-3.57	-17.73	8
-119.63	-726.81	634.52	34.97	-7.20	-21.39	11
-95.21	-651.61	658.45	26.98	-5.52	-22.77	8
-43.21	-671.88	663.82	1.50	-9.40	-28.93	8
-1.22	-633.54	606.93	-11.81	-1.22	-39.89	8
-36.13	-710.94	639.40	-15.23	7.75	-39.06	10
-43.46	-677.73	619.14	-6.13	6.68	-28.05	9
-27.34	-690.43	672.61	-4.12	1.22	-24.41	8
-28.32	-640.87	657.23	-7.39	-6.77	-7.26	8
34.67	-637.21	692.14	-16.91	-1.92	1.74	8
-31.25	-621.83	694.09	-19.74	4.49	13.76	10
-70.07	-597.66	676.51	-30.43	-3.88	9.43	9
-54.69	-623.29	665.28	-48.43	-16.14	8.36	8
-23.44	-696.53	640.38	-54.26	-13.73	9.74	8
-33.20	-762.94	612.30	-58.62	-2.56	5.71	10
-56.40	-724.85	589.36	-36.41	-1.56	-3.91	8
-63.23	-715.33	591.55	-28.69	-3.91	-6.93	9
-41.75	-716.55	599.37	-20.94	-5.62	-8.09	8
-36.13	-679.44	601.32	-16.75	-0.79	-8.54	8
-66.89	-673.34	608.40	-19.71	0.89	-14.50	10
-17.09	-781.25	559.08	-19.53	-2.81	-14.83	8
-24.17	-828.37	552.73	11.57	11.69	-8.06	9
-60.55	-687.74	593.51	28.66	16.30	-3.81	8
-98.88	-653.81	616.94	27.10	12.42	-1.65	10
-108.64	-686.04	631.10	25.24	8.18	-0.98	8
-92.53	-689.21	636.23	24.81	-2.69	5.31	8
-67.63	-680.91	630.62	18.19	-9.37	2.01	9
-43.70	-703.37	655.52	5.92	-9.43	-4.03	8
-56.64	-676.27	651.37	5.49	-8.06	-4.06	10
-35.40	-695.31	619.38	-0.27	-9.92	-3.39	8
-9.52	-709.96	632.57	-4.64	1.86	-10.83	8
-40.77	-686.52	595.95	-0.37	4.24	-11.90	9
-30.03	-683.59	609.86	4.85	3.66	-15.53	8
-33.69	-658.94	596.19	10.25	2.75	-12.82	8
-34.91	-681.88	624.51	8.33	1.65	-7.81	10
-33.20	-680.66	650.15	7.23	0.95	-9.16	8
-29.79	-680.18	637.21	2.53	-1.89	-6.01	9
-25.88	-693.36	624.76	2.90	-2.32	-0.40	8
-34.18	-703.13	604.25	7.87	-2.69	0.67	8
-41.02	-681.15	614.26	14.65	-1.80	-1.65	8
-46.88	-703.13	654.05	17.33	0.24	-3.60	8
-70.56	-756.35	673.10	30.06	-1.07	-2.20	9
-119.14	-881.10	743.65	191.68	-12.54	24.72	10
-335.69	-917.48	625.73	481.66	-78.00	27.86	8
503.91	-618.65	71.29	672.73	-57.92	39.98	10
-296.14	-743.41	271.00	796.23	-12.45	66.93	8
-291.50	-183.11	851.07	834.93	-44.59	154.82	9
397.95	243.16	1017.33	765.32	-49.80	299.80	10
183.59	76.90	1079.10	732.12	51.57	393.04	8
445.56	201.66	701.66	638.70	115.63	415.86	10
-3.17	97.17	815.92	539.79	181.30	287.05	8
113.04	316.65	950.93	510.74	106.93	146.33	11
-180.66	122.56	852.54	431.52	140.90	76.87	8
-272.71	123.05	713.87	417.82	178.22	197.81	10
288.33	501.46	829.35	385.77	258.61	492.19	8
235.11	365.48	805.91	295.81	307.86	561.22	11
41.99	346.68	829.83	264.92	220.49	425.84	8
-372.07	601.32	555.91	245.57	96.71	120.97	10
-371.34	959.96	540.77	167.24	97.72	-32.96	8
-355.47	882.08	610.60	111.05	139.92	-20.57	10
-174.07	633.79	835.21	76.60	138.28	200.13	9
-156.25	295.90	666.50	36.07	163.67	361.02	10
-218.26	-104.98	836.67	73.91	140.72	336.67	8
-244.87	83.50	356.20	223.11	119.90	257.32	10
-130.13	545.90	187.50	209.32	26.15	47.94	8
-400.63	1188.48	196.78	157.35	12.02	-79.86	9
-44.68	1084.72	546.14	-4.15	-21.73	-65.98	10
-0.49	736.57	928.96	-126.19	15.01	47.24	8
-112.55	845.70	931.64	-47.21	74.86	44.04	10
-35.89	963.38	840.33	-61.80	46.60	83.28	9
-192.14	672.36	720.21	-101.10	70.37	101.20	8
-142.58	400.39	772.46	-176.91	24.02	108.76	10
93.99	352.78	767.82	-149.44	23.19	174.16	8
-14.65	685.30	737.30	-93.96	84.41	105.19	10
-78.37	620.85	851.32	-82.92	77.15	13.31	9
-117.43	292.24	687.74	-35.13	75.01	19.59	8
24.41	248.78	604.25	33.78	81.15	104.92	10
136.72	572.02	787.35	-7.93	162.90	237.76	8
-135.74	657.71	626.71	71.04	161.01	167.72	8
-313.72	567.63	643.80	100.77	65.37	146.55	11
-118.90	605.47	558.59	119.20	33.78	76.48	8
-211.18	662.60	414.06	94.82	18.65	16.11	10
-208.50	609.38	601.32	24.20	-45.72	-10.35	8
0.24	536.87	525.39	-39.76	-29.08	67.17	8
182.37	726.07	596.68	-106.60	50.93	53.16	11
-91.55	538.82	840.82	-146.79	79.44	7.17	8
-220.21	263.67	600.59	-126.37	49.07	-74.22	8
-397.46	262.45	742.19	-125.37	76.39	-19.41	10
13.92	490.72	740.48	-65.37	10.07	30.94	9
-49.56	383.79	840.58	-26.61	-16.78	-48.58	10
95.21	490.48	814.45	3.36	-24.69	-43.88	8
-108.89	415.53	718.99	31.98	35.55	-104.55	8
-279.54	468.26	801.76	26.21	47.45	-80.26	10
-349.37	421.14	665.28	76.42	28.26	-25.48	9
-199.22	545.65	620.36	120.39	-52.86	-40.16	8
-187.01	593.75	549.32	134.06	-39.61	-40.59	10
-338.62	649.66	533.20	108.64	-48.95	-19.04	8
-129.64	656.49	450.20	78.58	-37.48	-35.52	10
-132.57	465.33	789.31	76.63	-15.63	-94.88	9
-371.58	190.67	883.54	66.59	0.52	-79.32	8
-326.90	393.55	728.03	74.68	-34.12	-59.72	10
-152.10	565.92	626.22	47.61	-79.32	-44.77	8
-164.79	611.33	646.97	-3.27	-68.33	-1.53	8
-24.90	722.17	769.53	-2.69	-79.56	19.87	11
64.94	527.83	882.81	42.60	-52.64	-12.79	8
-119.63	565.43	595.21	157.93	-37.75	-36.77	8
-147.71	876.22	222.90	216.16	-27.95	-74.07	10
-244.87	859.13	242.92	107.82	-47.76	-49.59	9
-168.21	878.42	164.06	-16.82	-65.40	13.82	8
170.17	924.56	518.55	-46.11	-37.11	45.04	10
96.44	739.01	704.10	-113.71	41.63	-1.34	8
-274.66	638.18	721.19	-93.35	73.94	-27.65	8
-230.96	762.70	638.67	-110.93	23.28	-6.01	11
-201.66	775.39	666.02	-121.86	30.67	-25.54	8
-173.58	777.34	696.78	-128.81	25.67	-61.95	10
-153.81	599.85	738.53	-92.01	21.21	-107.79	8
-379.39	549.07	600.34	-42.18	58.41	-68.48	10
-226.32	594.73	500.98	-11.29	15.29	-34.36	9
-212.89	544.68	651.61	1.10	6.50	-31.49	8
-209.23	722.41	640.14	-12.94	-0.70	-35.31	8
-219.24	711.43	684.08	-41.23	8.94	-15.11	10
-196.78	646.73	720.21	-90.82	-1.86	3.97	8
-156.49	703.61	706.30	-104.86	-9.77	-1.92	9
-120.36	592.53	699.22	-132.11	-1.74	-14.07	10
-321.04	449.95	789.31	-190.34	25.63	-1.56	8
-250.00	505.86	778.56	-221.74	-7.72	27.16	8
-216.55	492.19	737.55	-242.25	-9.92	11.14	10
-192.38	386.96	753.91	-242.10	-4.46	10.71	9
-150.88	334.23	738.04	-260.62	-1.28	29.45	10
-154.54	395.02	778.81	-246.98	-7.14	20.66	8
-99.61	340.33	893.07	-232.09	-9.89	0.24	8
-214.11	241.70	920.17	-205.96	-2.14	-27.01	11
-179.20	100.34	838.38	-150.88	-0.12	-22.34	8
-326.42	11.23	700.93	-161.53	1.31	-17.09	8
-160.64	104.49	810.55	-141.24	12.39	-6.44	10
-250.49	112.06	741.70	-86.00	37.60	-13.12	8
-314.21	71.53	754.64	-45.07	-4.76	-11.41	9
-201.66	105.96	768.07	-10.38	-13.73	29.51	10
-133.06	176.03	804.93	-8.97	-4.67	40.34	8
-166.26	173.83	877.69	-30.09	17.12	59.30	8
-268.80	138.18	959.96	-96.59	21.00	50.23	10
-300.05	159.67	892.09	-130.77	3.51	34.48	9
-217.04	180.42	912.84	-142.30	-5.37	23.83	8
-274.41	41.02	892.58	-142.97	-3.11	9.06	10
-160.64	-50.29	879.15	-132.08	-31.16	-10.89	8
-126.22	22.46	811.28	-107.79	0.34	-14.83	8
-193.85	-41.02	823.49	-102.33	21.97	-12.66	11
-178.71	14.65	744.63	-111.15	23.53	-17.43	8
-231.20	-175.54	869.38	-102.29	34.94	-26.76	8
-172.85	-107.91	924.56	-59.48	33.69	-26.21	10
-262.45	-95.70	852.05	-7.39	35.31	-24.51	8
-259.28	-50.29	820.80	28.87	12.42	-13.49	11
-207.03	-4.15	823.49	35.13	12.21	-8.00	8
-208.01	-37.11	885.99	54.50	13.21	4.27	8
-245.36	10.25	908.45	43.21	19.38	11.96	8
-295.90	31.25	918.46	28.84	11.38	11.75	11
-303.71	45.41	895.75	20.63	1.01	9.09	8
-256.35	26.61	893.55	-0.34	-11.47	9.00	8
-232.67	3.17	896.97	-13.28	-5.19	18.40	8
-252.20	16.60	888.18	-12.12	1.89	23.19	8
-296.39	-13.92	886.47	-11.29	-6.10	13.76	11
-258.06	-3.91	882.32	-2.50	-10.04	5.40	8
-214.84	-9.52	881.35	1.74	-6.99	-4.70	8
-202.64	10.74	847.17	-1.77	-1.28	-9.83	8
-236.33	-18.07	878.42	-8.42	2.66	-16.57	8
[truncated: 4,928 more rows]
