# Supplementary material for: Complexes of vertebrate TMC1/2 and CIB2/3 proteins form hair-cell mechanotransduction cation channels
Source: eLife. 2025 Jan 8;12:RP89719. doi: 10.7554/eLife.89719 (PMC11709434; doi:10.7554/eLife.89719)
Supplement: Figure 3—source data 1. [file elife-89719-fig3-data1.zip › Figure 3H/het/6-7-T1.csv]

Time	Lat	Foreaft	Vert	Pitch	Roll	Yaw
1	-66.04	8	NaN	NaN	NaN	NaN
2	379.39	613.53	643.55	-69.03	7.05	-34.64
3	403.56	624.27	581.05	-84.23	35.13	-9.95
4	360.11	440.92	677.25	-80.05	40.92	-2.59
5	282.47	467.77	604.74	-48.74	28.63	-2.5
6	295.65	593.99	539.55	-46.39	4.39	-25.57
7	369.87	778.32	612.06	-56.15	-12.82	-113.01
8	320.56	864.01	629.39	-46.51	-27.95	-270.87
9	103.52	975.1	599.85	-58.44	-40.16	-337.92
10	-112.3	946.29	545.9	-91.4	-103.97	-406.25
11	-152.83	805.42	632.57	-119.75	-195.86	-413.3
12	22.22	607.67	598.39	-110.05	-248.17	-411.99
13	39.31	573.73	521.97	-130.1	-202.55	-361.57
14	30.52	529.05	543.95	-132.51	-255.04	-395.63
15	86.43	528.56	433.35	-141.17	-277.71	-413.3
16	107.18	676.51	400.63	-160.98	-313.93	-451.81
17	15.14	610.35	461.43	-193.88	-377.84	-505.4
18	106.69	688.48	481.69	-189.21	-434.72	-484.44
19	281.49	686.28	520.02	-175.38	-464.39	-491.79
20	274.41	757.08	536.13	-184.84	-432.37	-499.36
21	321.78	764.4	533.94	-179.23	-416.11	-502.47
22	285.4	797.36	534.67	-192.47	-358.37	-428.68
23	269.53	615.72	602.78	-212.13	-315.64	-309.84
24	364.5	393.31	640.87	-201.45	-296.6	-255.55
25	377.44	410.89	536.62	-157.96	-230.01	-205.63
26	358.89	405.76	504.88	-107.57	-142.49	-188.14
27	196.29	362.55	510.5	-95.61	-55.54	-118.59
28	104.25	354.74	565.43	-89.51	-43.15	-68.7
29	125.49	202.88	709.47	-48.03	-55.33	-43.82
30	100.34	265.14	677.49	34.91	-59.94	-40.71
31	25.15	420.17	623.54	65.43	-70.47	-23.71
32	350.1	510.99	590.58	78.34	-114.87	25.35
33	433.84	410.89	588.87	0.73	34.79	82.55
34	763.43	475.1	613.53	32.68	41.69	61.16
35	748.54	507.81	518.55	52.8	149.17	-9.8
36	579.35	460.21	379.64	72.24	209.2	-84.9
37	133.3	585.94	194.34	105.47	261.11	-156.95
38	-89.36	665.77	226.81	99.91	170.23	-150.97
39	-134.77	553.22	376.46	52.92	55.63	-68.51
40	79.83	469.73	482.91	39	19.5	-28.05
41	84.72	332.76	655.03	7.63	73.24	8.58
42	-201.17	395.51	792.48	37.78	75.78	-31.01
43	-104.49	471.19	737.55	60.3	-5.92	-4.15
44	302.25	419.68	624.27	67.81	-21.33	75.59
45	273.19	604.25	714.11	57.98	-63.32	131.53
46	181.88	584.72	597.17	14.1	-75.87	27.25
47	322.02	606.69	703.61	-13	-91.95	-45.35
48	656.49	760.99	541.99	-31.56	-60.52	-62.9
49	223.39	916.99	408.69	-64.09	-2.81	-37.78
50	121.09	708.01	597.66	-98.08	-27.92	-26.79
51	491.46	569.82	637.7	-138.21	-46.2	-60.27
52	542.97	428.71	619.87	-126.56	32.65	-94.45
53	402.83	399.66	681.88	-60.91	118.26	-43.55
54	-90.09	606.2	561.77	-55.76	118.26	-13.03
55	-316.16	486.33	625	-53.5	60.67	-3.08
56	-115.48	384.52	744.14	5.74	-1.86	-15.81
57	20.02	487.55	733.89	-8	-25.02	-56.7
58	-24.9	339.6	740.23	-45.65	-1.28	-61.34
59	202.64	439.45	675.78	-23.04	-29.36	-69.4
60	58.84	51.76	802.73	-50.84	-13.4	-87.89
61	141.85	159.18	758.79	3.63	-27.47	-79.5
62	93.51	127.2	827.88	27.07	-26.82	-62.13
63	-46.14	367.19	481.45	51.51	-110.05	21.39
64	547.85	446.29	711.43	56.46	-153.02	117.1
65	553.47	799.8	963.38	74.31	-53.77	79.41
66	529.3	653.32	897.46	49.32	17.82	48.77
67	388.67	573.24	484.86	30.79	39.64	20.39
68	218.02	497.8	554.2	20.39	31.1	-18.65
69	520.02	467.53	475.83	-7.11	25.45	-72.17
70	644.04	369.14	686.28	-48.1	72.24	-123.66
71	597.66	375.73	758.79	-97.96	141.42	-138.58
72	381.59	270.02	797.12	-120.7	175.96	-135.19
73	179.69	479.25	691.89	-135.8	203.46	-127.47
74	209.96	509.52	656.49	-112.64	206.85	-165.5
75	-60.06	348.88	765.14	-112.55	251.8	-120.97
76	-144.04	396.73	787.11	-60.7	284.36	-78.55
77	-562.74	662.35	612.55	5.58	288.79	-27.8
78	-456.79	783.45	503.66	43.76	202	-9.92
79	-372.31	707.52	662.6	63.6	151.86	-22.61
80	-139.65	743.9	611.57	98.91	117.92	-11.38
81	-204.59	501.71	629.88	102.45	71.44	-57.07
82	270.26	646.97	743.9	107.06	-39.73	-133
83	403.32	555.42	773.19	161.47	82.95	-189.76
84	431.88	402.59	938.23	197.2	216.52	-181.52
85	-58.59	601.32	491.94	230.44	369.75	-217.16
86	-834.96	486.08	157.71	182.04	329.41	-214.14
87	-904.54	721.19	271.48	92.8	152.71	-203.86
88	-740.23	751.22	26.12	14.07	13.46	-178.53
89	-442.87	644.53	-32.47	-180.05	52.19	-181.18
90	-498.78	566.41	540.28	-261.51	145.02	-154.88
91	-1218.99	454.1	1034.67	-250.76	49.01	-53.41
92	-313.48	599.12	902.59	-163.85	-118.93	35.31
93	60.55	445.56	878.66	-67.84	-7.32	33.2
94	-738.53	428.47	606.45	-70.65	113.28	56
95	-873.78	353.03	699.22	-139.59	22.64	132.42
96	-690.43	204.59	776.61	-131.5	10.31	119.93
97	-909.91	368.16	491.7	-132.69	1.16	104.22
98	-694.82	180.42	670.9	-106.51	-76.93	100.59
99	-619.63	297.12	765.38	-25.02	-93.96	73.43
100	-533.69	554.44	771	16.14	-130.25	72.45
101	-456.79	400.15	866.21	-21.18	-160.46	89.84
102	-205.81	413.33	799.07	-9.8	-123.9	93.32
103	-63.48	449.95	749.27	20.48	-103	78.37
104	-195.56	569.09	496.58	107.7	-43.58	77.7
105	-10.01	655.27	641.11	-30.43	-96.77	111.3
106	29.05	666.5	692.63	-58.81	-55.39	149.66
107	113.04	538.09	787.11	-66.22	18.25	115.69
108	-208.01	403.08	774.9	-79.16	37.63	93.78
109	-363.77	441.89	705.08	-67.75	49.71	72.08
110	-414.31	367.43	775.63	-7.45	21.64	109.44
111	-273.19	317.38	821.78	41.66	13.37	59.02
112	-66.89	535.64	734.38	38.91	44.31	-77.97
113	32.23	499.02	772.95	20.97	66.01	-119.45
114	-83.5	513.18	827.64	32.26	136.66	-133.67
115	-532.47	500.73	673.1	14.47	163.45	-83.28
116	-683.84	470.21	583.5	-8.58	101.56	-1.07
117	-823.49	436.52	607.67	-14.04	-34.21	71.29
118	-768.31	337.4	778.32	-3.6	-82.49	120.42
119	-507.81	380.37	833.74	5.55	-158.2	185.03
120	-200.93	598.14	726.32	27.62	-162.35	123.29
121	4.88	523.44	857.91	27.71	-99.98	45.93
122	18.55	511.96	814.7	33.2	-73.94	21.91
123	-11.23	404.54	729.25	-13.03	-36.62	39.25
124	-20.51	374.76	753.91	-49.01	-16.82	74.01
125	-27.83	377.2	799.56	-33.05	-7.45	85.91
126	62.99	459.96	777.83	-12.91	14.22	119.66
127	217.53	488.04	625	-24.84	48.37	135.38
128	-20.26	389.89	535.4	-13.12	124.76	199.86
129	-360.35	595.21	631.84	36.65	123.38	274.38
130	-237.79	467.77	771.24	79.28	101.99	249.79
131	-249.76	341.8	854	117.49	127.01	246.37
132	-341.8	428.71	668.95	122.22	125.49	252.04
133	-137.21	283.45	644.78	121.25	106.93	202.09
134	-319.34	459.47	650.88	141.2	112.18	83.77
135	-121.58	467.04	788.33	125.95	64.3	-69.15
136	-147.22	489.99	729.25	131.62	76.93	-155.98
137	-294.68	578.86	700.44	105.77	96.16	-191.16
138	-441.65	554.69	691.89	69.37	94.45	-200.84
139	-634.03	575.68	600.59	64.12	81.88	-210.88
140	-638.92	551.76	380.37	60.7	24.96	-225.89
141	-556.4	484.38	455.57	59.05	-11.47	-230.04
142	-664.79	495.85	569.82	54.44	-11.05	-211.03
143	-739.26	493.65	655.27	75.1	-77.33	-167.63
144	-538.57	810.79	744.38	55.91	-130.92	-137.79
145	-305.18	695.56	779.79	32.93	-128.42	-139.68
146	-355.47	643.07	625.24	-23.53	-93.75	-102.87
147	-292.72	573.24	627.69	-51.94	-101.35	-107.79
148	-296.39	614.5	686.52	-49.41	-111.82	-113.77
149	-269.04	485.35	659.18	-27.92	-85.54	-106.08
150	-303.71	503.42	664.06	6.47	-57.34	-114.01
151	-430.18	540.04	596.68	9.89	-51.61	-116.61
152	-417.48	506.1	634.03	-10.99	-45.75	-101.17
153	-499.51	472.17	643.55	-24.32	-29.6	-111.48
154	-489.5	483.15	784.18	-32.93	-40.41	-86
155	-504.64	489.26	940.43	-22.58	-65.55	-35.03
156	-522.22	563.96	967.53	-13.4	-94.15	7.29
157	-346.92	397.71	923.1	-59.84	-106.75	56.92
158	-340.33	426.76	721.92	-44.46	-96.47	42.66
159	-127.44	374.76	697.02	-2.08	-119.78	54.17
160	93.99	337.89	697.27	23.8	-86.73	60.18
161	19.04	430.66	719.73	54.14	-23.47	62.16
162	-347.66	490.97	566.89	59.2	65	95.95
163	-497.31	450.2	237.3	20.02	20.51	84.75
164	-455.08	540.04	319.34	-27.8	-40.41	46.3
165	-483.15	539.06	323.73	-39.31	-75.04	42.54
166	404.3	182.37	1141.36	6.9	12.91	21.03
167	-224.12	927	845.21	109.83	237.49	-7.9
168	-946.53	880.37	634.52	36.62	207.52	5.37
169	-808.35	456.54	582.28	-104.37	-32.99	91.89
170	-364.5	322.02	646.97	-128.63	-138.37	103.18
171	-59.33	323	731.69	-115.66	-108.55	93.2
172	-180.66	431.88	702.39	-74.01	-31.13	38.64
173	-543.7	313.23	560.06	-71.44	2.11	38.18
174	-383.79	465.58	743.41	-40.83	-43.09	69.73
175	-402.34	589.11	792.72	22.64	-59.51	19.41
176	-313.48	826.17	760.25	28.63	-87.92	28.9
177	88.87	815.92	849.37	6.38	-115.66	54.96
178	260.25	637.21	727.05	6.13	-45.84	29.48
179	149.41	441.89	715.58	27.4	44.34	-18.86
180	5.37	460.69	633.06	39.06	92.1	4.21
181	-163.57	700.44	554.93	6.77	99.98	-4.67
182	-729	481.45	539.06	-82.15	112.34	-31.28
183	-684.08	416.26	718.51	-88.96	-20.75	-42.63
184	-601.81	276.37	881.59	-47.24	-59.88	-67.35
185	-387.45	350.34	886.47	-26.61	-41.63	-75.59
186	-637.21	144.53	900.39	25.63	-42.48	-62.87
187	-301.76	149.9	835.69	148.1	-178.96	1.07
188	322.27	563.72	590.58	254.58	-125.37	17.61
189	67.63	903.08	515.38	204.38	9.12	-6.99
190	-617.68	943.85	474.37	137.63	-37.57	10.16
191	-186.28	607.42	666.99	84.96	-185.94	25.48
192	-108.89	547.12	594.48	40.77	-147.92	-3.88
193	-191.89	564.7	653.32	-6.87	-116.91	-26.37
194	-188.96	491.94	743.41	-23.86	-145.14	-67.44
195	145.02	511.47	691.65	17.49	-172.67	-14.92
196	107.42	706.54	592.53	-7.75	-154.24	79.25
197	150.63	765.14	686.28	-85.11	-123.57	27.19
198	137.7	582.52	680.42	-117.19	-95.92	27.59
199	38.09	531.49	715.09	-145.05	-64.42	78.46
200	24.17	497.8	617.92	-138.92	-33.94	119.93
201	-62.01	435.55	552.98	-139.95	-20.29	97.69
202	75.93	283.2	722.9	-92.96	-4.79	26.79
203	-20.75	402.83	851.07	-18.95	4.94	-23.59
204	126.46	350.59	949.46	-10.41	24.35	-53.83
205	-124.02	343.51	810.3	-9.67	36.5	-67.78
206	30.03	458.01	698.24	-2.69	42.72	-28.75
207	-223.39	579.35	535.64	18.22	63.48	27.53
208	-220.21	519.04	556.4	25.21	13.12	57.56
209	15.38	569.58	629.64	1.89	-27.77	69.64
210	363.28	395.51	862.3	10.28	8.03	89.48
211	188.96	663.82	939.7	46.36	123.99	107.18
212	5.13	786.13	922.36	-1.95	137.7	91.95
213	-11.47	743.65	806.15	-84.47	114.44	43.85
214	-115.72	318.85	678.47	-99.15	111.88	23.53
215	-170.9	320.31	654.79	-70.25	129.27	-13.55
216	-255.13	341.55	622.8	-60.88	99.82	-63.2
217	-171.63	264.65	677.49	-55.94	108.52	-123.41
218	-193.12	197.27	642.82	-14.65	136.84	-153.29
219	-371.58	291.5	647.22	-6.07	126.28	-157.47
220	-493.9	441.41	774.9	8.51	103.27	-126.04
221	-584.47	647.71	763.67	14.13	20.78	-52.28
222	-321.29	708.74	756.35	4	-46.63	28.69
223	-146	672.36	781.98	-12.02	-59.54	49.01
224	156.74	590.09	863.28	-0.95	-60.73	31.77
225	125.98	517.82	930.42	19.81	26.12	-1.31
226	-154.3	441.41	704.59	-0.31	55.48	23.68
227	-319.58	389.89	702.15	-24.02	24.11	88.01
228	-310.79	496.58	697.75	0.31	10.53	46.11
229	-429.93	406.74	889.4	6.53	5.04	20.23
230	-236.08	174.8	935.06	-8.48	-45.07	19.5
231	42.97	372.8	741.46	-1.8	-53.8	11.29
232	-79.1	309.08	697.51	3.33	-41.53	-20.63
233	-179.69	380.13	847.66	30.58	-73	-17.64
234	-104.25	490.97	694.34	56.43	-72.78	-7.84
235	20.26	324.71	707.52	38.45	-58.56	6.01
236	23.93	358.89	722.17	47.15	-24.75	-9.83
237	-55.66	504.64	670.17	42.51	-15.72	-31.37
238	-109.37	554.93	538.33	57.19	3.11	-40.59
239	-158.94	581.05	617.43	69.67	19.23	-67.2
240	-129.15	769.53	609.62	65.4	32.23	-100.1
241	-115.23	743.16	607.18	15.93	54.38	-107.85
242	-346.92	640.87	600.83	-3.33	78.83	-101.32
243	-492.68	651.37	669.19	-35.49	67.84	-83.28
244	-698.73	494.14	639.16	-4.15	48	-120.61
245	-548.58	404.3	751.22	15.44	11.47	-112.52
246	-602.05	524.66	715.58	7.2	1.04	-122.83
247	-551.51	343.99	741.46	-17.36	-17.97	-127.08
248	-528.32	247.31	815.43	-33.14	-20.17	-150.15
249	-414.79	398.93	709.23	-10.25	-49.8	-164.7
250	-87.16	510.74	949.22	-26.95	-135.16	-118.99
251	38.09	542.97	922.36	-22.4	-110.14	8.27
252	-41.5	623.78	898.68	-19.32	-111.97	29.14
253	66.41	498.29	905.76	-12.05	-123.47	19.62
254	82.28	289.31	899.9	22.61	-62.5	-3.36
255	-99.12	453.61	840.58	97.41	-19.32	1.62
256	-144.29	390.87	778.32	102.97	-28.41	4.94
257	-299.32	383.3	222.41	114.78	-43.03	-0.64
258	247.31	-5.86	613.53	93.99	-89.48	26.82
259	287.11	448.49	761.47	158.45	79.53	71.11
260	-86.18	697.75	686.28	102.11	185.73	120.09
261	-549.32	813.48	572.27	-39.37	133.21	86.85
262	-585.69	472.17	692.38	-71.01	77.7	43.49
263	-228.76	553.47	633.3	-43.46	11.35	1.56
264	-250.98	427.98	715.58	-48.03	60.21	-15.87
265	-458.98	453.37	740.97	20.45	-24.96	-32.01
266	-405.52	448.49	533.69	2.87	-67.99	21.09
267	-169.19	515.87	670.17	-19.78	-42.76	27.71
268	-238.53	510.5	516.36	-47.27	-18.28	46.3
269	-184.08	534.42	449.46	-95.61	-9.67	82.37
270	-280.76	626.22	529.54	-158.05	-57.4	119.6
271	-75.44	731.93	854.74	-173.83	-67.05	124.27
272	72.51	522.71	886.23	-37.38	23.22	42.51
273	-249.02	582.03	837.4	-21.03	58.84	42.54
274	-365.72	710.45	734.62	-87.37	35.46	60.91
275	-328.37	586.91	809.33	-98.36	12.18	19.01
276	-456.54	426.51	681.15	-77.88	1.13	-6.26
277	-295.41	382.32	789.79	-6.38	-61.68	22.37
278	-255.62	645.75	806.4	55.39	-76.14	18.43
279	-191.41	591.31	779.79	32.99	-119.26	34
280	-201.42	441.16	853.76	41.66	-165.1	39.34
281	27.34	471.92	969.73	70.89	-167.39	26.34
282	39.06	493.9	1046.14	132.51	-104.46	7.26
283	-184.08	357.91	605.96	132.05	-70.25	19.13
284	-146	295.9	703.86	-10.41	-172.64	82.18
285	-61.52	342.77	662.84	-18.52	-209.23	102.45
286	81.79	321.04	639.65	-9.52	-195.68	102.33
287	230.22	524.9	491.94	3.02	-178.71	97.32
288	97.17	436.52	345.21	-89.66	-160.71	114.53
289	177	426.03	710.45	-140.2	-191.83	132.66
290	75.93	294.92	689.7	-15.05	-101.59	68.51
291	141.85	258.79	646	48.74	-80.93	15.23
292	211.67	188.96	617.19	66.96	-72.78	5.98
293	61.28	331.3	540.53	99.82	-4.85	-13.98
294	258.54	369.63	531.25	134.49	-59.78	-8.61
295	433.84	526.86	608.4	138.7	-78.8	-19.04
296	966.31	1239.26	816.89	41.63	-87.31	36.29
297	233.89	727.78	733.89	-10.65	-2.04	-64.82
298	335.69	659.18	893.31	163.82	-15.2	-109.37
299	-57.13	576.66	251.46	374.79	7.72	-97.63
300	-270.26	581.79	64.7	124.57	-87.19	246.67
301	225.1	521.24	539.31	42.76	25.85	561.46
302	282.47	657.96	227.05	-10.62	216.16	496.8
303	-427.49	436.52	-293.21	13.92	213.59	186.77
304	-530.76	539.06	348.63	-193.54	196.01	150.15
305	46.63	1139.16	867.43	-355.04	53.8	418.61
306	-237.79	441.41	1162.11	-398.07	-66.8	398.35
307	-39.79	-160.89	1402.1	-136.26	-345.95	398.65
308	1186.52	124.76	611.33	-29.72	-325.84	307.13
309	966.55	-136.72	108.89	-17.76	-264.59	180.79
310	1172.61	328.37	902.1	-175.51	-286.32	153.14
311	1122.31	36.62	826.9	-2.01	-128.54	-5.49
312	886.47	115.97	665.77	122.34	-28.5	-94.27
313	906.49	33.94	770.26	173.92	71.59	-126.4
314	707.03	335.69	734.86	195.59	104.95	-166.9
315	321.29	321.04	452.15	228	150.24	-209.32
316	398.44	423.83	673.1	185.61	142.18	-154.85
317	488.77	375	1031.01	327.45	245.15	-183.38
318	-542.48	497.56	-269.78	284.85	185.64	-97.53
319	-406.25	520.51	508.06	23.93	-91.74	34.24
320	-159.18	555.18	511.47	-22.13	-219.18	109.47
321	1011.72	484.62	616.7	-24.14	-58.38	133.33
322	787.11	380.62	611.57	9.09	-26.79	83.16
323	688.23	557.13	636.96	50.29	-41.23	-21.42
324	572.27	349.61	725.1	45.44	-5.34	-74.58
325	582.76	385.01	673.58	64.54	39.22	-98.39
326	265.87	491.94	359.38	51.42	57.28	-96.1
327	394.04	458.74	264.89	-117.98	-69.58	-55.94
328	525.63	475.1	1136.23	-297.52	-2.38	-4.85
329	535.4	354.98	730.22	-96.8	70.5	-130.92
330	531.49	313.96	686.28	-55.51	113.25	-180.6
331	652.34	475.59	701.9	-38.15	178.56	-203.58
332	432.62	366.21	950.44	29.54	210.36	-240.6
333	299.56	448.49	-120.36	147.13	137.45	-285.1
334	172.36	472.41	530.03	-161.59	96.59	-215.79
335	59.08	445.31	472.66	-186.16	84.14	-191.96
336	38.82	649.41	292.24	-119.75	84.66	-185.73
337	88.62	709.23	324.22	-108.49	92.8	-221.92
338	52.49	453.13	755.62	-80.84	97.6	-220.09
339	80.57	658.69	550.78	-49.65	30.49	-153.75
340	150.39	440.67	764.65	-94.94	20.05	-79.41
341	39.55	663.09	810.55	-92.25	32.47	-23.71
342	29.05	611.08	778.08	-128.57	29.85	13.09
343	-0.98	272.46	755.62	-133.39	8.82	18.68
344	172.61	134.28	797.85	-173.65	23.1	48.8
345	324.22	161.13	875.73	-99.09	28.26	2.14
346	118.16	204.35	767.82	12.18	89.69	3.05
347	-17.82	339.11	699.71	19.04	71.87	34.91
348	-48.34	302.25	784.91	-6.99	60.52	99.49
349	157.47	430.18	984.38	11.38	68.73	66.1
350	59.33	607.42	732.67	48.37	146.88	3.42
351	47.12	615.97	674.32	18.19	135.31	-72.69
352	166.99	437.5	752.69	3.27	143.74	-74.65
353	-136.96	223.39	719.97	-18.71	167.88	-25.39
354	67.87	478.76	585.94	15.5	135.62	-59.72
355	22.22	443.12	601.81	78.22	206.88	-101.04
356	-119.63	164.79	611.33	7.42	215.58	-133.48
357	-281.98	279.3	1051.27	-19.96	241.67	-167.18
358	-720.21	158.94	1013.18	5.46	237.52	-228.09
359	-761.72	240.97	368.16	136.78	166.84	-241.55
360	-372.8	486.57	502.93	83.07	37.14	-140.47
361	-170.9	660.64	750.98	40.89	44.83	-59.84
362	-282.96	773.68	787.35	13.76	46.42	7.93
363	-459.23	853.76	833.01	-0.09	26.61	40.04
364	-295.41	713.87	725.1	-38.7	8	64.88
365	-194.34	459.23	883.3	-34.64	17.06	9.03
366	-197.02	398.68	916.75	4.09	32.71	-1.74
367	-237.79	359.62	580.32	-29.66	40.04	26.98
368	-269.78	228.03	795.41	-41.66	37.72	59.75
369	-224.61	481.45	757.57	16.88	52.92	9.7
370	-281.49	541.75	772.71	17.58	75.65	-18.07
371	-328.86	521.24	787.6	11.41	80.57	-16.45
372	-588.87	652.1	553.22	-18.31	65.86	28.17
373	-391.85	466.31	724.12	-72.94	9.92	108.76
374	-405.03	599.12	742.43	-74.31	-13.21	131.13
375	-359.86	581.05	825.2	-115.57	-28.2	96.34
376	-301.76	319.09	944.09	-125.34	-31.07	55.76
377	-332.28	261.23	940.92	-134.25	-24.38	-18.25
378	-250.73	139.16	811.04	-123.93	-42.54	-23.93
379	-223.63	122.07	737.79	-84.96	-29.05	-6.93
380	-416.75	253.42	670.17	-30.55	7.69	-14.4
381	-416.99	233.4	713.38	-25.48	-10.56	-20.63
382	-393.07	308.11	661.62	-30.91	-1.01	-31.83
383	-617.43	222.17	812.99	4.27	7.08	-71.04
384	-836.67	213.87	680.42	115.81	-3.3	-86.55
385	-692.87	337.4	737.3	141.94	-56.03	-118.44
386	-537.35	417.72	692.14	89.17	-33.05	-171.6
387	-398.19	487.55	691.41	55.05	-10.56	-179.2
388	-338.62	282.23	777.59	-34.27	-1.56	-153.53
389	-291.02	272.46	840.82	-11.51	-22.98	-136.72
390	-239.5	371.83	826.17	17.7	-50.63	-112.03
391	-263.92	433.35	922.36	15.53	-92.71	-83.62
392	29.05	541.02	1049.8	30.79	-75.84	-53.28
393	-62.74	475.34	984.62	37.93	-30.79	-44.65
394	-248.54	412.84	781.98	94.42	17.55	-41.23
395	-308.11	341.06	731.69	141.57	13.49	-32.56
396	-290.53	358.64	660.16	173.34	-4.88	-66.38
397	-243.9	552.25	467.29	177.28	-16.75	-54.87
398	26.61	573.73	578.61	175.05	-4.67	-21.06
399	25.15	553.47	551.76	157.38	124.48	-35.31
400	-310.79	710.69	390.14	98.6	212.16	-48.77
401	-555.66	688.23	306.88	-33.02	202.58	-9.37
402	-735.6	424.8	358.64	-95.37	131.77	32.84
403	-378.91	187.26	685.55	-111.33	37.96	105.44
404	-656.49	26.37	857.18	-94.85	145.29	65.22
405	-739.26	9.77	795.17	-26.06	142.4	1.62
406	-741.7	85.69	803.47	-0.09	85.6	51.42
407	-666.99	246.83	774.66	-1.31	50.48	58.62
408	-587.4	382.57	796.14	67.11	18.59	38.09
409	-500.98	529.3	655.27	119.9	2.47	22.19
410	-532.71	617.92	616.21	122.13	7.05	53.8
411	-617.19	1000.49	688.96	113.4	4.12	66.16
412	-615.23	758.06	454.35	30.33	-11.99	66.16
413	-600.59	564.21	931.4	-34.58	-65.64	72.57
414	-755.62	663.57	391.6	9.86	-52.58	58.26
415	-861.57	570.8	447.51	-66.25	-115.6	-2.38
416	-769.04	727.78	411.38	-88.07	-171.39	-17.79
417	-622.56	683.59	268.8	-100.34	-234.19	-46.17
418	-104.25	318.12	592.29	-98.88	-247.38	-77.45
419	-267.09	212.89	915.77	26.79	-178.8	-155.15
420	-17.58	621.58	919.19	174.68	-116.85	-135.19
421	-262.45	765.14	822.02	174.29	-74.58	-109.68
422	-570.07	690.43	701.9	135.07	-110.5	-61.86
423	-477.29	509.77	625	110.17	-128.02	-30.09
424	-728.03	598.63	479.49	104.8	-148.25	21.18
425	-584.23	638.92	460.45	78	-248.08	-9.43
426	-199.95	454.59	585.21	39.73	-308.11	-9.37
427	-8.54	342.29	685.79	24.23	-308.26	29.05
428	-83.01	467.29	550.29	37.32	-330.23	48.28
429	436.28	554.93	699.22	63.17	-300.48	49.47
430	-42.24	514.16	615.97	74.71	-205.66	67.75
431	285.16	572.02	594.48	66.04	-224.76	133.27
432	223.88	632.81	475.83	52.43	-182.56	113.59
433	357.67	355.22	554.44	61.89	-155.91	194.15
434	567.87	488.28	603.52	89.36	-110.5	227.97
435	405.27	676.27	595.21	102.6	-29.69	228.09
436	99.12	686.77	318.36	40.13	-4.46	195.83
437	392.82	418.7	416.75	-60.46	-52.67	200.07
438	471.68	437.5	331.05	-109.86	-36.38	216.95
439	433.35	597.66	832.28	-78	-9.95	214.84
440	340.58	1003.66	761.96	-65.86	14.95	154.88
441	486.82	880.86	868.65	-131.07	23.77	111.05
442	488.77	664.31	640.14	-144.68	91.03	18.19
443	121.09	430.91	833.98	-107.42	153.47	-18.16
444	19.29	485.35	832.03	-64.39	172.67	35.77
445	-255.86	505.86	853.27	-50.78	163.12	50.32
446	-201.17	448.49	812.5	-67.5	73.03	56.09
447	135.74	384.28	638.67	-54.02	56.67	50.23
448	116.46	357.18	611.57	-39.83	61.95	11.84
449	-20.26	343.99	496.34	-7.97	22.13	50.51
450	179.69	239.99	544.19	21.91	-7.02	68.6
451	466.55	288.82	560.06	121.95	-0.61	37.48
452	439.7	606.45	557.13	228.36	57.8	-5.58
453	343.75	743.41	605.22	152.68	134.67	12.66
454	92.04	728.27	658.94	56.34	175.29	-6.16
455	-274.66	251.95	496.83	29.94	135.77	-13.55
456	74.95	52	747.31	64.12	53.56	6.81
457	30.76	371.34	587.65	184.66	31.89	-19.26
458	53.71	610.35	557.13	195.68	14.92	46.08
459	316.89	930.18	782.23	158.17	56.49	54.53
460	-73.49	643.31	652.83	84.14	116.12	-8.09
461	48.83	764.16	723.63	100.86	119.45	-69.34
462	-352.78	733.15	730.96	64.58	107.54	-97.75
463	-391.85	714.11	631.84	89.11	-31.74	-81.7
464	-102.29	758.79	493.9	82.4	-64.03	-78.95
465	109.86	647.46	294.43	60.91	-52.15	-68.36
466	102.78	653.56	592.53	4.39	-25.24	-74.55
467	423.58	666.5	559.57	-4.91	-35.55	-100.1
468	247.07	638.43	650.63	19.93	21.33	-79.22
469	52.98	614.99	828.13	50.78	51.94	-85.72
470	126.71	680.42	608.64	73.3	135.19	-77.82
471	-235.84	620.85	362.3	9.7	150.02	-51.48
472	-168.95	377.44	584.96	-133.94	98.18	31.92
473	-158.2	341.55	674.32	-151.58	85.14	54.41
474	-292.97	618.16	945.56	-108.15	107.27	-5.07
475	-325.2	844.97	841.06	-123.93	82.76	-33.75
476	-139.89	477.05	798.58	-140.63	31.98	-9.7
477	-55.18	559.33	729.74	-83.1	2.59	-9.06
478	113.28	503.42	760.01	-38.73	30.79	-17.73
479	43.7	512.7	644.53	-17.82	50.23	-11.84
480	14.16	554.69	492.43	24.69	72.72	15.69
481	146.48	588.13	443.12	39	87.49	8.39
482	45.9	541.99	460.94	52.76	149.54	-21.27
483	-191.41	618.9	485.35	65.86	145.9	-41.69
484	-253.66	605.47	566.89	51.54	154.36	-78.83
485	-417.48	645.02	539.31	40.13	128.27	-123.5
486	-452.88	504.64	512.7	9.03	120.3	-146.36
487	-511.23	396	537.84	60.12	115.88	-135.31
488	-647.71	378.66	658.45	113.89	82.03	-151.18
489	-621.83	849.61	683.11	109.89	35.16	-140.96
490	-439.45	810.06	627.93	13.85	2.32	-133.12
491	-336.18	494.14	466.8	-73.82	14.53	-152.22
492	-697.27	209.23	334.72	-84.44	31.49	-132.81
493	-757.81	364.5	183.35	-43.06	-45.56	-67.11
494	-261.96	1159.91	779.79	21.03	-122.77	-18.74
495	-62.5	877.93	656.49	-56.64	-69.09	-7.23
496	90.33	725.59	828.37	-45.47	17.73	-40.04
497	-293.7	606.69	608.4	40.13	76.72	-42.3
498	-400.88	662.6	557.13	44.8	49.01	-58.5
499	-330.81	628.17	531.74	9.49	25.82	-51.15
500	-533.2	535.4	702.15	3.94	76.17	-52.83
501	-622.8	548.1	523.93	4	43.4	-26.12
502	-671.39	586.18	625	0.95	1.98	-16.91
503	-556.64	544.43	614.75	11.02	-38.36	-22.92
504	-200.93	715.09	384.52	22.55	-46.6	-58.44
505	-194.82	625.73	449.22	-43.27	5.13	-78.06
506	-544.19	518.55	443.36	-92.74	48.49	-107.39
507	-634.28	649.66	481.45	-97.96	33.33	-127.44
508	-693.85	610.35	553.22	-107.6	37.66	-126.01
509	-799.07	612.06	710.94	-98.39	4.12	-71.78
510	-612.3	430.91	1031.01	-63.6	-38.6	-28.26
511	-506.84	185.06	887.7	-4.61	-43.91	46.36
512	-642.09	228.76	666.99	24.05	-47.91	81.88
513	-716.06	333.98	512.7	13.49	-73.64	98.18
514	-742.68	558.84	674.56	1.89	-107.76	90.88
515	-536.13	496.83	605.22	-49.44	-117.68	116.73
516	-449.95	415.77	692.14	-60.15	-121.83	73.97
517	-387.94	554.93	710.94	-25.42	-134.86	35.03
518	-414.06	552	655.76	-21.51	-133.39	38.51
519	-522.22	505.37	679.69	-6.38	-157.23	35.74
520	-339.36	524.17	631.59	-9.25	-167.18	43.7
521	-298.58	498.54	524.9	-21.58	-181.95	60.36
522	17.09	393.55	567.87	29.69	-197.6	52.55
523	177.49	507.32	580.57	40.62	-169.37	63.14
524	438.72	727.78	761.96	3.48	-115.66	66.96
525	171.88	652.59	832.52	-24.05	28.2	34.52
526	37.84	596.19	780.27	-20.23	98.05	-13.95
527	-305.18	562.99	713.87	-14.95	108.8	6.65
528	-468.02	544.92	731.93	-19.01	68.54	62.65
529	-346.44	516.11	809.33	-24.75	26.95	63.35
530	-346.92	406.74	708.5	-38.45	14.62	80.96
531	-534.42	395.26	659.67	-71.11	-1.19	80.08
532	-378.42	400.88	739.99	-23.25	-65.25	11.93
533	-137.7	567.87	812.01	0.46	-50.57	-23.19
534	-258.3	452.88	811.04	-18.95	-23.25	-41.69
535	-189.21	457.52	627.2	-1.34	-18.1	-58.23
536	-323.24	234.38	691.16	33.08	-11.75	-56
537	-411.62	359.38	679.44	108.12	-13.55	-3.14
538	-513.67	799.07	644.04	113.53	-27.13	12.57
539	-268.07	642.09	789.79	38.76	-101.75	8.21
540	-219.97	468.26	748.54	4.49	-95.15	4.24
541	-203.86	390.14	652.1	-30.64	-88.07	34.88
542	-185.06	215.82	726.81	-54.93	-57.1	3.6
543	-566.65	86.43	753.42	-46.57	-70.77	-27.92
544	-379.39	104.74	788.57	4.67	-148.86	-84.93
545	-52.49	388.18	844.48	91.52	-213.01	0.85
546	158.69	530.03	851.32	145.45	-233.34	77.36
547	588.38	716.31	680.66	109.04	-131.23	108.73
548	527.1	834.47	437.74	55.85	-55.57	84.47
549	94.24	568.36	531.98	-39.95	49.77	37.69
550	-285.64	381.84	816.65	-67.38	12.73	17
551	26.37	333.01	860.84	-32.29	-89.97	88.53
552	25.15	401.37	827.88	0.43	-82.28	122.92
553	127.69	506.1	685.06	11.99	-66.86	106.26
554	269.29	708.98	662.6	11.66	-16.82	2.93
555	97.41	677.73	568.85	-39.46	22.67	-64.06
556	-145.51	596.44	599.61	-70.34	4.46	-27.65
557	-269.29	566.65	672.61	-66.96	-29.17	4.39
558	-124.02	594.48	784.42	-51.73	-71.99	28.29
559	91.06	548.1	733.4	-66.74	-79.35	-11.44
560	78.37	303.71	706.54	-63.42	-42.21	-65.89
561	115.23	301.51	796.63	1.13	-29.24	-89.23
562	215.33	484.62	770.75	15.26	-22.49	-91.49
563	262.7	411.87	776.61	4.97	15.78	-81.27
564	138.92	521.97	720.95	12.02	90.42	-67.99
565	-21.24	439.7	784.18	10.13	123.81	-91.4
566	-146.24	433.35	741.94	18.92	110.38	-87.65
567	-271.97	620.61	460.21	9.49	85.48	-42.85
568	-164.55	355.47	740.97	-44.22	89.6	-5.19
569	-200.93	403.32	739.01	-12.54	67.5	-1.04
570	-243.9	368.16	612.3	2.44	-12.48	9.74
571	-79.59	243.65	675.29	7.51	-56.15	47.58
572	294.43	255.13	828.13	59.27	-49.62	119.81
573	204.35	568.85	680.91	115.63	7.29	127.41
574	94.97	595.7	724.85	76.05	16.63	130.22
575	-54.44	561.04	622.56	35.28	2.84	125.95
576	1.95	249.51	679.93	-5.34	-38.64	126.22
577	207.28	470.7	643.07	-15.44	-41.35	137.82
578	63.72	534.67	674.07	-35.86	26.61	131.26
579	67.38	632.32	868.16	-18.28	105.47	48.34
580	-216.06	826.9	1009.77	-5.22	107.67	-18.65
581	3.91	611.57	915.77	-28.41	61.86	-86.27
582	-184.08	513.18	769.78	-40.41	88.26	-56.37
583	-375.73	558.35	562.01	-32.81	51.67	-50.48
584	-263.18	543.46	593.02	-42.76	-18.34	-11.32
585	-313.96	565.43	747.56	-35.13	-45.29	9.09
586	145.51	592.53	766.85	-17.49	-99.61	33.51
587	191.65	468.75	728.27	-0.76	-55.6	49.5
588	249.27	455.32	653.08	28.63	-14.98	87.43
589	232.91	364.26	453.37	20.26	-6.32	117.03
590	366.21	496.34	841.55	44.07	47.21	161.1
591	106.45	629.39	750.98	41.23	97.26	127.11
592	133.3	691.41	651.37	3.48	107.76	84.75
593	33.2	577.64	670.65	-3.75	142.27	29.02
594	4.88	540.28	806.88	17.67	142.03	-12.18
595	49.8	607.18	632.57	21.7	169.37	-118.19
596	-277.59	372.8	606.2	-24.17	213.47	-147.43
597	-242.92	275.15	552	-33.94	144.81	-168.79
598	-368.41	195.56	587.4	-8.12	89.2	-152.13
599	-383.79	403.32	640.38	25.63	36.65	-114.5
600	-382.81	526.37	827.15	27.83	17.94	-87.01
601	-220.46	558.11	929.69	5.37	0.67	-11.38
602	-164.31	462.65	878.17	-18.49	5.65	47
603	-156.25	446.04	795.17	-9.03	9.49	63.54
604	-57.86	347.9	705.57	5.65	-0.34	70.98
605	-107.42	413.82	750.98	34.85	28.59	78.28
606	-333.98	481.45	558.59	-16.78	29.66	93.32
607	-137.94	306.64	749.51	-72.33	9.34	126.83
608	-180.42	566.89	809.33	-52.55	26.21	85.48
609	-170.65	451.42	853.76	-46.45	-11.87	8.51
610	-110.35	497.8	770.02	-29.51	10.38	1.13
611	-190.92	461.43	670.41	-47.18	9.49	7.78
612	-32.23	478.03	689.21	-49.5	29.94	-36.68
613	-81.3	405.03	766.36	-42.48	60.61	-52.98
614	-337.65	450.68	600.1	-17.46	85.21	-49.47
615	-262.94	489.26	699.22	-30.27	43.61	-26.76
616	-240.97	522.95	672.36	-7.81	46.51	-14.37
617	-382.32	433.35	729.74	3.45	37.72	8.7
618	-161.62	494.87	844.24	50.02	-11.81	73.55
619	96.19	681.64	780.27	93.54	-12.42	113.25
620	175.78	492.19	810.79	50.29	46.08	104.16
621	111.57	395.02	920.9	39.37	94.48	68.97
622	-98.88	373.78	915.28	47.79	93.72	44.65
623	-261.96	380.62	819.82	59.02	85.88	33.29
624	-167.24	377.2	710.69	32.23	93.26	43.43
625	-226.56	354	699.46	25.21	119.35	-13.85
626	-663.09	564.21	666.75	10.41	100.4	-44.37
627	-627.93	392.33	832.28	-57.65	-4.09	-90.64
628	-543.46	417.97	661.13	-54.78	-40.28	-134.86
629	-393.31	393.55	576.17	-58.53	-35.34	-172.3
630	-443.12	342.29	664.55	-40.62	-28.9	-198.06
631	-371.58	358.64	699.46	1.89	-29.3	-163.6
632	-282.96	339.36	689.21	4.61	-15.05	-135.47
633	-407.23	236.33	733.64	29.33	-5	-95.06
634	-343.02	281.01	641.6	78.16	-15.5	-61.37
635	-271.24	327.39	662.6	93.17	-34.33	-50.23
636	-326.17	365.48	611.33	73.85	-17.91	-14.62
637	-203.37	358.89	698.97	54.05	-6.5	-20.02
638	-347.17	493.9	987.79	101.96	-46.2	-0.98
639	-161.13	726.56	847.41	93.72	-77.3	109.41
640	-250.49	699.95	844.48	60.55	-58.96	91.43
641	-253.42	699.95	793.95	56.3	-46.11	38.67
642	-334.96	734.38	719.24	49.9	-60.33	4
643	-341.55	685.55	792.48	21.48	-76.69	-35.98
644	-106.93	605.96	883.3	20.17	-45.44	-25.21
645	-187.74	599.12	864.01	22.98	2.11	-42.33
646	-278.32	366.21	755.62	43.76	-2.9	-50.05
647	-199.71	232.67	445.8	77.79	-44.95	-37.26
648	36.38	214.6	315.92	98.57	-91.22	34.82
649	216.31	623.05	607.18	124.94	56.06	120.06
650	-194.09	752.69	641.11	119.08	124.39	139.62
651	-504.88	890.63	485.84	68.85	93.54	169.53
652	-480.47	493.65	667.72	-42.97	2.56	200.04
653	-17.09	417.72	802.98	-32.38	-71.5	179.17
654	39.06	564.7	724.12	-29.88	12.42	144.38
655	-142.33	663.09	698.73	-20.54	74.22	65.73
656	-364.99	853.76	661.13	-7.42	76.93	48.13
657	-460.94	764.16	667.48	2.93	11.17	18.68
658	-10.99	729.98	573.49	29.51	-67.72	54.72
659	104	780.27	434.57	27.4	-36.25	70.31
660	192.14	622.56	534.91	20.08	45.68	114.9
661	-227.78	775.15	454.35	35.43	53.13	145.26
662	-123.78	806.88	675.54	10.07	2.29	122.28
663	-159.42	814.45	538.82	-31.77	-10.16	36.9
664	43.21	516.6	632.81	-58.96	11.17	-3.08
665	-121.83	615.97	516.11	-45.93	39.98	3.54
666	-151.86	750.98	543.95	-38.54	17.33	23.13
667	-58.59	648.93	738.04	-63.93	-30.27	35.71
668	99.61	472.41	767.09	-59.81	-19.93	31.62
669	138.18	446.53	690.92	-37.02	23.47	1.86
670	-15.63	239.26	849.85	-3.85	22.92	6.62
671	13.18	677.98	492.19	-3.45	40.28	20.9
672	-85.21	341.31	608.89	-71.9	55.85	3.75
673	-19.78	243.9	764.4	-15.47	53.77	-61.52
674	-241.7	446.29	871.58	21.94	43.49	-79.32
675	-250.24	685.79	658.69	17.33	42.24	-83.62
676	-476.07	369.38	676.76	-28.47	44.56	-96.71
677	-417.97	278.32	748.05	-3.3	11.6	-76.42
678	-265.14	436.28	684.33	11.66	-11.57	-56.61
679	309.08	755.86	753.42	29.6	-57.95	-75.2
680	327.88	667.72	840.33	3.27	34.7	-93.87
681	124.02	708.01	639.89	-5.43	103.64	-41.17
682	18.07	635.01	742.92	-29.72	132.14	-43.55
683	-342.04	636.96	541.75	-34.27	104.31	-70.62
684	-331.3	675.05	465.09	-60.09	51.42	-96.37
685	-22.46	698.73	618.41	-42.63	54.53	-68.08
686	-222.17	770.51	668.46	0.64	126.92	-4.15
687	-237.55	616.46	750.24	10.53	150.54	45.44
688	-273.44	412.6	791.5	26.82	157.32	59.36
689	-476.32	340.09	831.54	30	153.87	46.51
690	-603.76	282.96	847.66	58.44	111.72	7.05
691	-623.54	314.21	613.04	65.34	46.81	-58.17
692	-569.82	280.52	540.77	53.53	6.68	-97.56
693	-612.06	337.4	507.81	44.65	-4.79	-113.19
694	-792.97	325.68	734.62	59.72	-56.34	-128.57
695	-544.43	543.46	573.24	71.62	-110.69	-155.88
696	-430.66	468.99	432.62	43.12	-71.96	-160.83
697	-402.59	462.4	396.48	34.67	-24.14	-176.3
698	-634.52	515.38	462.65	18.89	15.23	-143.16
699	-619.87	494.87	238.77	-19.93	65.43	-130.65
700	-1218.51	854	920.41	-12.57	-66.59	-93.93
701	-264.65	1347.9	755.13	1.77	-227.54	183.32
702	163.33	740.23	737.79	-101.5	-275.3	158.66
703	633.79	802.98	1044.68	-77.45	-172.85	71.29
704	-21.97	933.84	622.31	-8.7	-4.58	4.61
705	-390.38	481.45	258.3	8.42	22.19	28.35
706	-735.11	226.56	509.52	-65.61	-44.68	155.03
707	-619.14	177	856.45	-48.28	-139.62	207.55
708	-375.49	370.61	862.55	-4.85	-199.04	135.62
709	23.19	616.46	710.21	-63.2	-147.4	51.7
710	199.95	436.28	657.47	-119.35	-130.13	18.68
711	318.6	497.31	808.59	-108.31	-42.08	-44.31
712	39.06	510.01	719.24	-51.09	50.6	-87.04
713	-217.04	354	289.06	20.05	85.6	-100.62
714	-351.56	177.49	363.04	46.66	9.7	-38.24
715	-84.23	908.45	701.66	106.66	-15.53	9.28
716	-217.53	1225.83	966.55	26.28	34.88	84.56
717	-179.2	626.46	923.34	-69.18	43.98	52
718	-109.37	341.8	1023.44	-35.55	44.65	-3.78
719	-127.69	313.72	582.52	-41.47	61.74	11.57
720	-488.77	272.22	570.56	-37.45	52.09	61.07
721	-487.79	364.26	780.76	23.16	-20.23	86.33
722	-642.09	481.93	816.89	39.25	-61.83	48.13
723	-638.67	424.8	806.4	-1.4	-105.22	-8.36
724	-339.6	249.76	707.03	-24.35	-110.38	-68.79
725	-423.58	112.06	798.1	-33.23	-115.66	-210.66
726	-150.39	458.25	669.19	8.54	-219.21	-173.25
727	260.25	493.16	552.25	-68.24	-204.13	-107.39
728	262.21	379.39	750	-148.74	-122.77	-86.15
729	110.35	424.07	1079.35	-76.32	-146.97	-20.66
730	233.4	808.35	1036.38	-19.71	-130.22	115.23
731	26.61	713.38	876.71	-26.95	-106.51	122.34
732	83.01	558.59	847.41	-52.46	-62.19	100.46
733	-6.59	383.3	773.93	-40.74	-11.08	92.16
734	24.66	118.65	781.01	-39.37	19.87	77.67
735	58.35	159.91	808.59	0.43	67.35	45.01
736	87.65	385.5	772.22	8.24	98.33	19.47
737	-64.94	375.73	795.9	-7.2	126.04	-20.32
738	28.08	376.22	723.39	-26.03	107.94	-6.16
739	-25.63	361.57	765.38	-25.63	128.42	12.18
740	-116.94	356.2	696.29	-16.3	137.91	15.44
741	-425.54	390.87	653.32	8.09	107.88	19.1
742	-389.16	439.21	594.24	1.25	16.6	34.97
743	-241.94	385.01	608.15	-27.16	-55.54	40.04
744	-5.13	363.53	621.09	-19.13	-41.63	38.12
745	-71.29	283.45	639.4	-13.09	-34.94	52.37
746	-52.73	308.59	649.17	0.52	-43	104.58
747	13.92	433.35	853.27	12.48	-57.62	112.3
748	95.21	485.11	847.17	-11.38	-54.08	83.37
749	256.35	423.1	792.97	-8.7	-34.67	72.48
750	319.82	387.94	830.08	33.29	19.62	31.13
751	133.06	511.47	729.98	88.32	80.69	-9.64
752	79.1	434.33	794.68	74.34	116.33	7.78
753	-62.74	395.51	782.23	68.12	127.66	9.25
754	-107.91	594.24	787.11	86.24	118.65	3.75
755	-154.3	621.34	618.16	48.8	139.04	-39.67
756	-331.05	455.57	654.54	-0.82	148.65	-73.12
757	-376.71	396.73	685.3	2.99	117.25	-133.67
758	-413.33	409.67	635.5	17.85	95.89	-146.48
759	-241.21	409.67	599.85	41.9	44.92	-129.39
760	-250.98	280.76	881.59	63.29	41.53	-106.23
761	-279.54	449.71	741.46	97.99	36.47	-73.94
762	-261.47	522.22	717.29	66.83	25.42	-41.63
763	-182.62	568.85	763.43	55.76	27.74	-38.57
764	-298.83	475.83	913.09	30.46	53.41	-58.35
765	-407.96	454.35	817.87	51.09	65.55	-69.06
766	-459.47	374.51	735.35	61.19	41.99	-47.18
767	-450.44	519.04	657.47	53.34	-1.65	-37.35
768	-472.41	655.03	573.73	41.78	-20.32	-28.41
769	-464.6	592.53	638.18	36.22	-61.37	38.3
770	-185.55	625	549.8	61.58	-101.59	34.12
771	-263.67	625.49	672.85	50.51	-76.72	36.56
772	-373.29	757.81	676.76	53.71	-63.26	65.98
773	-358.89	690.19	799.07	41.02	-59.66	55.97
774	-295.41	715.09	753.17	24.93	-72.94	21.39
775	-121.58	523.19	608.15	-26	-68.82	-1.86
776	-16.11	395.02	700.44	22.83	-41.35	-6.41
777	-15.14	468.99	764.16	65.61	-10.93	-7.66
778	-165.53	805.91	818.36	107.88	50.26	50.9
779	-280.03	728.03	750.73	27.22	53.92	96.86
780	-266.11	599.37	545.9	-44.43	34.7	92.1
781	-286.38	475.34	548.83	-95.79	-21.88	96.77
782	-78.12	383.06	562.26	-118.8	-42.21	120.27
783	-65.43	354.49	565.19	-140.29	-16.2	153.93
784	-118.16	215.58	654.3	-124.88	-1.62	146.12
785	82.03	388.92	933.35	-90.33	33.02	147.49
786	-230.22	524.17	977.29	-42.05	48.19	72.6
787	-48.34	698	877.44	-24.35	-4.82	63.05
788	-133.06	795.9	677	18.77	35.13	32.96
789	-362.3	577.15	502.69	-12.15	-47.76	-5.65
790	-89.36	512.7	802.98	-12.36	-161.41	-12.73
791	79.59	602.54	801.03	-11.23	-114.9	-10.68
792	131.1	330.08	713.87	-40.68	-71.5	-25.88
793	-56.4	286.87	812.99	-68.48	-4.49	-58.35
794	-351.56	289.31	754.39	-65.25	19.68	-88.75
795	-244.38	432.62	603.03	-60.94	-30	-90.91
796	-134.28	470.46	510.5	-109.77	-23.22	-128.54
797	-225.59	249.76	711.43	-126.34	-13.79	-155.46
798	-127.69	487.79	1092.04	-75.29	-82.55	-59.36
799	-87.65	543.46	982.67	-1.5	-110.44	-1.22
800	156.98	464.11	763.18	-6.2	-89.42	31.74
801	30.76	334.96	764.89	-34.36	-35.03	54.72
802	-6.1	276.86	821.04	-22.16	-41.11	55.57
803	162.11	458.74	687.5	22.34	-38.3	23.22
804	-112.55	512.94	766.6	10.31	16.14	29.85
805	-216.55	620.36	794.19	5.1	-2.38	28.29
806	64.7	710.69	729.49	-26.37	-12.66	-3.69
807	-159.91	333.01	735.35	-55.18	17.03	-29.3
808	-156.01	266.11	614.01	-1.68	-15.78	19.9
809	-18.07	325.68	650.15	22.49	-54.53	49.22
810	87.65	431.64	688.23	33.39	-45.44	40.1
811	26.86	393.07	816.16	34.39	-34.21	26.95
812	41.5	546.88	819.09	59.66	-38.57	10.74
813	128.17	434.08	744.87	70.74	-56.21	23.74
814	114.75	321.04	675.54	62.23	-37.41	58.14
815	207.03	320.56	775.15	93.02	-21.39	36.93
816	30.03	520.26	802.25	137.08	19.26	25.3
817	48.83	657.71	870.12	154.69	1.56	-19.17
818	-42.72	646	903.81	130.37	7.05	-24.48
819	-50.54	733.89	686.04	44.4	-4.18	-13.34
820	-17.33	589.11	632.81	-5.74	13.06	1.92
821	-291.5	425.05	598.88	-51.36	35.31	-32.5
822	-234.38	402.59	710.45	-48.22	-0.64	-81.45
823	-253.42	460.69	734.13	-59.75	-25.36	-107.6
824	-164.06	508.3	737.3	-71.56	-37.45	-116.7
825	-162.11	446.78	719.24	-118.93	-58.81	-161.96
826	-32.96	387.7	724.12	-137.45	-44.25	-158.57
827	-94.24	292.24	628.91	-150.54	5.95	-126.07
828	-82.03	273.44	539.55	-117.37	0.79	-121.4
829	-104.25	536.87	832.28	-82.31	-40.34	-86.85
830	108.4	588.38	749.27	-4.55	-41.08	-18.1
831	-204.83	484.38	673.1	-9.83	-40.25	28.38
832	75.68	525.88	797.12	20.78	-118.84	42.48
833	136.47	596.19	799.8	-2.38	-106.17	21.45
834	245.36	449.22	920.9	-15.56	-70.5	0.4
835	170.41	497.8	887.94	-24.38	-9.43	-2.99
836	-50.05	430.18	875.24	-40.25	41.08	-0.52
837	-112.55	402.83	820.31	-29.17	25.6	-16.24
838	-49.8	376.46	629.15	-28.56	36.41	-25.88
839	-142.82	315.67	494.87	-69.4	10.41	-19.35
840	142.33	146.48	826.9	-43.7	7.02	-11.44
841	208.01	212.65	881.1	2.62	25.73	-11.05
842	194.09	279.79	896	21.42	92.13	31.04
843	-28.56	335.21	871.34	12.3	114.35	35.86
844	-192.87	383.54	875	-18.19	121.43	13.03
845	-105.96	301.76	934.08	-65.09	98.05	-23.04
846	-113.04	288.82	821.29	-43.09	98.91	-19.29
847	-143.8	303.47	776.37	-4.85	101.87	-6.87
848	-231.93	331.05	765.87	13.43	99.95	10.77
849	-304.44	653.08	632.08	57.4	73.03	33.72
850	-133.06	573.24	705.32	9.31	-2.72	15.72
851	-16.11	542.72	712.65	-9.09	-3.75	16.85
852	-125.98	520.75	651.12	-7.6	28.69	32.32
853	-353.03	485.35	631.59	5.37	13.52	63.05
854	-6.35	480.71	717.04	20.2	-35.55	73.09
855	-11.23	399.17	694.58	2.41	-16.2	54.96
856	-69.34	346.68	605.47	-4.52	-15.96	54.26
857	-34.91	299.8	715.82	14.62	-35.55	58.44
858	150.88	411.38	826.17	43.33	-30.64	74.62
859	116.94	406.01	819.09	26.79	-10.53	103.52
860	-6.35	396.24	800.54	25.94	-19.62	134.95
861	55.66	350.59	750.73	32.2	-13.73	136.29
862	90.82	488.28	544.19	33.45	28.2	112.18
863	-55.18	475.34	638.43	8.58	60.39	63.72
864	-50.29	493.9	823	73.27	49.26	63.6
865	106.45	586.91	817.63	99.7	54.14	67.05
866	-168.7	384.03	815.19	84.11	92.53	80.66
867	-162.6	435.3	719.73	87.07	86.15	18.16
868	-212.65	366.46	797.61	83.07	73.85	-30.15
869	-240.23	487.79	830.32	85.27	66.59	-28.32
870	-331.05	547.85	837.4	46.3	35.4	-11.02
871	-328.61	573.97	771.48	13.82	-13.43	5.71
872	-197.27	444.09	826.9	13.12	-51.7	-33.33
873	-109.86	507.32	805.18	36.68	-60.61	-60
874	-144.04	516.6	781.98	42.05	-76.02	-73.46
875	63.96	511.72	809.33	35.92	-83.62	-89.45
876	100.59	498.05	689.7	37.02	-50.26	-107.6
877	182.37	468.26	547.85	1.34	-16.08	-84.41
878	54.69	382.08	631.35	-37.08	50.08	-54.5
879	-146.97	349.61	715.82	-29.27	75.35	-44.8
880	-323.49	314.7	694.34	-12.27	95.67	-58.2
881	-415.53	394.04	663.09	24.72	66.04	-55.91
882	-389.16	406.98	747.56	54.26	2.38	-59.72
883	-230.96	529.05	800.05	69.12	-25.21	-72.54
884	-160.89	537.6	697.27	42.27	-42.63	-60.67
885	-19.29	582.76	706.79	13.4	-35.13	-51.85
886	-250.73	542.97	763.67	-16.82	-9.43	-50.35
887	-208.01	498.29	760.25	-13.55	-33.75	-38.33
888	-55.66	494.14	638.67	-16.51	-18.92	-39.67
889	-188.96	480.96	661.38	-9.03	22.03	-31.98
890	-195.31	550.78	647.71	-21.58	22.28	-11.93
891	-194.82	582.28	743.41	-38.33	38.45	-22.55
892	-270.51	588.38	791.99	-35.06	53.59	-60.52
893	-375	505.86	738.04	-48.58	43.58	-56.85
894	-355.96	502.44	740.97	-73.49	14.92	-44.83
895	-270.02	509.03	665.77	-68.08	-0.09	-44.04
896	-235.84	457.28	683.59	-55.36	27.74	-26.28
897	-272.71	534.67	638.67	-24.48	32.9	-0.12
898	-361.08	590.33	799.07	-18.1	12.42	-9.12
899	-394.78	722.41	873.05	2.96	-49.71	8.42
900	-296.88	631.1	891.11	-10.53	-117.22	30.3
901	-277.59	533.2	926.03	-32.71	-140.47	34.06
902	-250.73	361.08	913.57	-27.5	-145.87	38.54
903	-260.74	356.93	729.49	-7.17	-149.72	11.38
904	-227.05	333.25	562.26	-1.68	-123.44	-36.96
905	-117.43	495.85	790.28	94.54	-181.85	-67.54
906	320.07	521.73	833.01	52.31	-209.23	13.15
907	267.58	386.96	761.96	-16.05	-125.79	63.29
908	-14.4	429.93	713.87	-20.48	-119.2	84.56
909	330.81	284.67	688.23	-63.29	-75.87	121.28
910	344.97	370.36	537.6	27.07	-1.89	168.49
911	209.47	622.31	503.42	85.82	27.01	153.08
912	202.64	594.24	632.08	62.19	98.63	75.84
913	-137.45	567.87	864.5	86.27	103.88	28.75
914	9.28	732.91	705.81	95.79	45.93	30
915	-71.29	557.86	650.88	37.11	80.93	29.48
916	-81.54	610.6	618.9	-10.04	69.34	48.13
917	-29.54	398.19	630.62	-42.18	66.41	51.7
918	-21	465.33	711.91	-40.19	68.57	79.04
919	-103.03	569.82	876.22	-56.46	81.27	51.51
920	-90.82	429.44	919.92	-91.22	115.91	-2.5
921	-222.66	396.97	831.79	-105.74	109.04	-58.26
922	-179.69	373.05	766.36	-102.78	106.96	-61.49
923	-399.41	13.92	820.07	-112.12	50.84	-111.15
924	-177	195.8	782.71	-67.87	12.54	-26.37
925	-293.7	110.6	583.74	-22.16	-8.45	-49.01
926	-188.23	126.46	622.8	-67.2	-84.69	-27.71
927	-13.43	164.31	795.17	-50.78	-98.48	-2.72
928	139.65	247.56	799.32	2.53	-94.39	42.66
929	123.78	407.23	610.35	53.38	-37.87	70.5
930	-55.42	237.79	747.07	59.72	-37.87	129.46
931	-177	552	901.86	99.37	-82.15	118.56
932	-43.46	759.52	1073.73	96.41	-94.73	67.72
933	64.21	676.03	615.48	84.5	-66.1	40.04
934	-30.03	408.69	883.79	60.61	-82.4	56.4
935	190.67	690.19	774.17	89.36	-68.76	45.44
936	120.61	740.23	612.55	53.22	-59.42	48.03
937	364.75	834.23	569.58	-7.63	-17.85	7.14
938	301.76	779.79	652.59	-63.45	51.82	-103.61
939	661.62	587.4	693.6	-62.99	117.77	-224.85
940	344.48	620.36	547.12	-80.63	242.03	-198.33
941	-325.93	514.65	619.14	-65.43	165.16	-116.24
942	-339.6	419.19	795.65	-68.79	119.23	-86.88
943	-310.3	483.4	875.49	-45.35	43.09	-51.57
944	-5.62	484.38	773.19	-22.61	15.93	-51.97
945	-15.14	317.14	790.04	11.23	66.47	-42.63
946	-90.09	302.73	804.93	69.49	81.85	4.94
947	-316.65	214.6	894.53	99.43	73.27	28.69
948	-75.2	407.96	667.24	98.11	-0.46	43.27
949	74.95	143.55	535.16	27.13	13.61	37.29
950	8.06	106.69	654.54	66.16	65.03	55.3
951	-132.57	506.84	718.02	88.1	102.81	75.87
952	-552.98	450.93	645.26	40.8	106.84	139.07
953	-228.27	344.73	587.89	1.04	14.8	126.59
954	30.03	383.3	881.35	6.77	68.88	60.7
955	-169.43	656.98	958.5	24.75	102.45	-14.22
956	-415.77	546.39	773.44	6.01	106.69	-92.44
957	-408.2	614.26	541.26	12.85	44.74	-105.53
958	-483.15	510.01	474.37	18.43	-9.28	-96.44
959	-436.52	536.38	552.98	11.17	-38.85	-67.17
960	-130.62	525.15	831.54	21.36	-20.63	-66.41
961	-231.2	577.15	639.16	15.63	14.62	-74.04
962	-179.44	465.58	698.97	-11.96	-9.34	-3.91
963	-301.76	377.69	792.97	5.92	-10.19	28.96
964	-374.51	445.8	815.92	32.01	-31.56	72.02
965	-207.76	490.23	775.63	35.61	-40.25	94.33
966	127.93	606.2	689.7	53.77	-44.25	108.8
967	325.2	484.38	635.25	47.39	20.02	100.98
968	388.67	521	791.5	81.6	55.88	62.59
969	109.86	564.45	730.22	127.01	83.77	87.92
970	-149.41	670.41	757.32	141.2	86.55	111.45
971	-229.74	689.45	695.31	159.7	113.74	79.77
972	-326.17	534.18	732.18	132.63	108.55	42.18
973	-499.27	484.62	766.85	110.08	85.88	16.05
974	-592.29	562.5	682.13	62.87	21.18	-47.97
975	-537.35	583.5	532.23	6.93	10.19	-92.47
976	-503.17	501.71	488.28	-65.83	-9.58	-232.15
977	-669.19	387.45	518.8	-86.12	11.2	-293.37
978	-663.82	416.99	529.79	-55.21	-20.11	-248.38
979	-637.7	415.28	609.13	-41.2	-50.05	-200.01
980	-616.21	355.96	755.62	-10.16	-113.43	-101.96
981	-395.75	532.23	866.46	-4.76	-121.58	-48.34
982	-253.42	706.05	839.84	-13.76	-186.28	4.03
983	-48.1	713.62	862.3	-25.39	-216.06	51.67
984	187.01	636.72	754.88	-31.86	-200.74	56.88
985	167.24	562.74	743.65	-36.96	-140.01	46.14
986	28.56	650.39	588.13	-30.15	-117.43	44.37
987	146.24	637.21	547.36	-34.76	-68.12	36.68
988	-1.22	624.02	554.93	-42.6	-4.73	0.24
989	27.59	687.74	653.56	-38.88	8.24	-7.32
990	17.09	777.34	662.11	-48.03	30.88	-9.89
991	-230.22	659.67	599.12	-82.4	80.87	-10.68
992	-329.1	492.68	627.93	-73.94	58.07	-63.02
993	-483.89	272.95	661.13	-75.01	55.33	-95.43
994	-552.49	146.73	748.05	-53.99	37.11	-89.11
995	-474.37	336.43	791.99	-35.25	16.82	-94.76
996	-383.06	453.37	898.68	9.19	-6.59	-82.49
997	-314.94	432.37	866.94	58.56	-51.27	-53.19
998	-222.66	434.81	857.18	114.2	-55.39	-7.02
999	-230.22	544.19	949.71	133.61	-22.95	-4.27
1000	-187.74	545.65	788.33	159.39	-16.02	-13.73
1001	-12.21	507.81	869.38	191.07	-19.99	-50.63
1002	-391.11	420.41	403.08	205.75	-34.09	-54.78
1003	307.86	224.61	106.45	189.12	-175.96	80.84
1004	741.21	321.53	339.84	215.85	18.74	185.09
1005	73.73	979.98	325.2	200.81	161.04	181.09
1006	-600.1	1119.14	293.7	56.95	239.35	134.43
1007	-450.2	574.22	561.77	-104.25	134.7	121.64
1008	-240.48	454.83	841.31	-146.24	18.46	176.27
1009	-136.96	676.76	971.92	-106.99	59.45	110.66
1010	-169.92	688.23	982.91	-95.34	122.5	1.83
1011	-257.32	678.47	811.77	-93.23	109.56	23.25
1012	-596.44	608.89	660.4	-81.27	47.76	54.47
1013	-115.23	521.73	631.1	-53.77	-61.37	64.15
1014	188.96	605.96	625	-18.22	-28.23	32.35
1015	133.79	604.25	643.31	-8.79	24.84	19.32
1016	-62.5	570.31	649.9	-10.65	42.72	36.29
1017	-204.35	594.24	638.92	28.26	44.19	44.62
1018	-140.38	561.04	569.34	37.93	53.31	21.42
1019	-177	494.63	578.61	32.35	77.03	17.82
1020	-162.35	520.75	530.03	9	90.39	22.77
1021	-268.07	676.51	540.28	-7.81	90.33	1.13
1022	-369.38	655.03	520.02	-22	87.77	-26.09
1023	-312.01	628.66	638.67	-7.11	68.02	-69.58
1024	-205.57	516.36	687.99	18.01	71.01	-114.62
1025	-479.25	414.31	545.17	26.34	59.08	-71.32
1026	-672.85	755.86	534.91	27.86	11.41	-23.16
1027	-346.19	991.7	833.25	-0.24	-75.53	9.43
1028	-94.97	657.71	744.63	7.48	-53.34	-5.8
1029	-151.12	766.6	697.75	-3.54	-25.73	2.53
1030	-188.23	602.78	757.08	-26.64	-17.88	8.58
1031	-370.61	603.76	794.19	-41.96	-30.52	-12.08
1032	-393.8	590.09	624.27	-46.11	-56.09	-20.94
1033	-322.75	449.46	669.68	-53.56	-64.39	-47.42
1034	-389.65	412.84	538.09	-30.79	-50.6	-39.58
1035	-328.37	376.22	598.39	-19.29	-64.03	-20.26
1036	-526.12	474.37	839.84	24.02	-98.05	-56.55
1037	-237.3	703.61	812.26	12.24	-173.92	-33.29
1038	-47.36	677.49	796.14	-55.69	-141.75	1.25
1039	124.02	427	701.17	-84.84	-99.76	17.03
1040	-29.79	407.47	599.37	-77.7	-31.56	8.7
1041	-36.62	484.62	595.7	-62.93	-1.5	-34.94
1042	41.99	582.28	734.86	-6.5	-40.34	-8.73
1043	152.34	685.3	632.32	12.42	-35.28	54.41
1044	70.56	738.53	622.07	-1.07	-4.64	31.71
1045	-47.36	668.21	732.91	-25.33	24.75	-21.94
1046	-511.23	649.9	685.55	-18.65	17.3	-33.81
1047	-554.2	582.03	724.12	-14.19	-83.37	-33.81
1048	-173.1	487.3	687.26	-2.99	-108.06	-41.5
1049	-202.64	402.83	780.03	-9.64	-78.49	-64.15
1050	-307.13	573.49	680.66	65.22	-59.94	-75.78
1051	-182.37	631.1	641.11	106.72	-61.71	-116.09
1052	-207.03	626.46	609.13	96.47	-59.3	-95.34
1053	47.61	584.72	556.88	80.81	-61.95	-91.71
1054	-123.29	576.9	565.19	56.76	-20.2	-44.19
1055	-300.05	504.39	725.34	29.6	-19.74	63.11
1056	-190.19	565.43	746.09	29.6	-23.44	29.97
1057	-211.91	465.58	825.93	50.14	-8.27	-19.13
1058	-173.83	394.53	825.44	74.65	-0.67	-20.51
1059	-257.81	418.46	828.61	69.67	9.74	-9.61
1060	-125.73	616.7	714.84	48.83	-10.38	16.45
1061	-129.15	616.94	653.32	-6.93	23.19	63.08
1062	16.11	571.53	745.85	-24.6	35.71	68.42
1063	-65.92	458.98	660.16	-70.1	70.34	59.42
1064	-151.86	394.04	647.22	-45.41	48.65	42.63
1065	-70.07	494.38	627.93	-29.02	25.42	31.28
1066	-94.73	507.81	628.91	-13.58	23.25	10.86
1067	-147.95	511.47	624.76	-16.02	12.66	9.92
1068	-104	429.69	662.84	-19.81	-4.94	30.33
1069	-35.89	428.71	553.96	-15.59	-25.67	60.49
1070	41.26	376.46	562.99	-6.53	-22.92	99.82
1071	66.41	509.77	409.67	-12.33	-33.54	125.21
1072	141.6	783.2	588.13	-14.1	-23.96	180.85
1073	-407.71	1312.01	836.18	12.7	2.35	92.35
1074	35.64	905.76	823.24	-69.18	-32.96	5.49
1075	-49.07	649.9	801.51	-74.07	-10.38	-22
1076	-9.03	703.86	710.21	-25.82	-9.77	13.06
1077	53.71	783.45	577.39	-9.89	35.95	-15.11
1078	39.55	715.33	593.02	-6.71	79.47	-83.56
1079	218.75	633.79	625.49	-15.96	129.61	-113.98
1080	-123.05	179.93	779.3	-66.53	190	-158.81
1081	-426.27	301.51	472.66	-57.01	119.51	-53.07
1082	-389.16	209.96	649.66	-28.47	23.56	35.92
1083	-57.86	318.12	786.38	54.44	-22.06	58.75
1084	173.58	644.53	964.6	66.47	80.29	67.9
1085	-128.66	790.53	873.78	16.14	132.54	51.64
1086	-509.52	550.78	467.53	-68.82	70.53	65.55
1087	-291.99	621.34	607.18	-61.68	20.42	88.75
1088	-493.9	755.86	765.38	-8.7	27.53	5.77
1089	-251.46	768.8	721.92	-16.66	-6.59	15.56
1090	-1.95	550.78	1004.15	-72.78	22.95	35.52
1091	-319.09	602.05	824.95	-59.72	34.45	3.23
1092	-167.48	410.64	761.72	-58.01	-7.17	-40.22
1093	-204.59	366.7	682.13	-22.03	-21	-66.38
1094	-122.8	383.54	706.79	-7.57	-51.51	-69.09
1095	-47.61	449.46	692.87	10.53	-36.01	-75.78
1096	-234.13	406.49	776.61	14.07	-28.29	-52.03
1097	-303.22	427.49	786.13	-1.07	-51.97	-55.48
1098	-342.04	353.52	753.17	2.72	-88.23	-61.16
1099	-43.46	367.92	700.68	0.37	-104.86	-31.01
1100	5.37	459.72	668.7	-3.54	-65.12	-33.84
1101	40.04	478.76	625.73	-16.57	-4.33	-60.03
1102	-35.4	486.82	579.35	-9.28	28.17	-86.61
1103	-220.7	495.36	479.74	-3.69	58.32	-83.1
1104	-255.86	325.44	510.99	14.68	85.66	-102.02
1105	-285.89	340.33	515.63	69.18	107.79	-110.08
1106	-385.99	445.07	385.99	45.35	144.2	-102.69
1107	-590.58	414.79	991.7	143.07	22.37	19.99
1108	-340.09	965.82	921.63	111.15	7.23	51.88
1109	-371.58	869.14	994.38	17.67	-30.15	49.13
1110	-425.54	612.3	720.46	6.59	-41.81	55.85
1111	-514.16	677.25	663.33	-6.07	-108.7	64.85
1112	-511.96	760.01	520.26	-39.7	-156.13	84.08
1113	-30.76	388.18	766.11	-95.43	-214.81	89.17
1114	128.42	356.93	718.99	-90.7	-113.49	90.15
1115	108.64	381.35	582.76	-53.07	-76.84	57.68
1116	138.18	384.77	517.09	-14.65	-61.31	100.43
1117	170.41	635.99	398.93	-20.78	10.93	109.44
1118	68.6	502.2	604.25	-19.1	41.47	87.8
1119	-23.93	702.15	787.84	67.17	60.91	32.81
1120	-23.19	1044.68	966.55	73.36	62.16	-36.68
1121	-71.78	926.03	932.37	24.14	112.85	-91.03
1122	-323.24	602.05	756.35	16.36	121.52	-125.09
1123	-399.66	612.06	688.48	-13.4	79.9	-158.42
1124	-352.29	402.34	685.55	-73.12	-4.43	-109.01
1125	-60.55	232.67	729.98	-82.31	-34.39	-24.66
1126	6.84	148.68	821.04	-23.65	31.77	-26.49
1127	-206.3	275.88	764.89	13.34	54.75	-38.06
1128	-248.29	318.36	756.84	111.82	36.29	-22.19
1129	-211.67	300.54	433.11	177	-4.06	-5.37
1130	120.61	479.74	-23.68	172.97	-47.52	-3.75
1131	163.33	282.71	229.98	147.52	67.08	-6.74
1132	-112.79	1307.62	442.14	164.55	86.24	38.06
1133	-422.36	1066.41	734.86	-155.12	73.33	2.56
1134	-253.17	265.38	1408.2	-195.01	6.26	15.17
1135	-270.75	585.45	846.44	2.99	86.33	-10.74
1136	-233.4	581.54	856.69	-36.53	98.54	24.17
1137	-244.38	587.89	897.22	-63.78	92.32	45.07
1138	-461.91	484.86	719.73	-106.48	91.37	38.91
1139	-298.58	368.9	539.06	-103.91	40.62	-8.42
1140	-433.11	391.11	437.74	-120.76	46.45	5.83
1141	-356.45	440.19	473.63	-94.91	6.23	3.78
1142	-81.05	635.5	604.98	-67.63	11.05	-36.65
1143	-47.85	463.13	939.45	-9.4	53.13	-89.69
1144	-367.19	580.57	862.79	9.28	89.9	-24.66
1145	-400.15	743.65	650.63	-67.32	74.46	-20.63
1146	-543.46	411.62	713.87	-90.24	65.31	-56.7
1147	-530.76	488.04	628.66	-75.04	11.47	-89.84
1148	-413.09	302	720.7	-23.04	-6.65	-79.74
1149	-346.19	389.65	581.05	42.94	2.9	-33.66
1150	-409.67	346.92	680.66	79.5	13.79	-28.02
1151	-570.31	290.77	714.84	97.17	-10.35	-14.74
1152	-452.88	331.54	769.04	131.59	-29.39	-35.43
1153	-553.22	457.52	707.76	136.11	-44.22	-31.86
1154	-377.69	508.79	755.86	112.15	-88.35	-35.19
1155	-226.32	639.65	754.88	47.94	-90.21	-31.68
1156	-299.8	498.05	635.99	0.15	-83.28	-7.93
1157	-225.1	319.09	830.57	-26.73	-101.5	49.84
1158	34.42	756.1	595.21	22.16	-77.39	83.19
1159	-447.27	523.68	618.16	-46.81	-18.13	96.8
1160	-367.19	437.99	824.95	-2.17	-70.8	168.67
1161	-113.28	804.69	794.43	11.6	-67.6	154.82
1162	65.19	618.9	873.78	-42.79	-73.21	123.2
1163	0	508.3	808.11	-59.78	-9.74	155.18
1164	11.96	463.13	787.35	-53.56	52.73	140.63
1165	-170.65	505.37	662.35	-99.64	97.08	62.84
1166	-470.95	223.63	850.34	-84.26	61.77	54.84
1167	-159.42	402.1	644.04	-55.48	25.21	15.38
1168	-321.53	157.96	624.02	-60.67	72.2	-80.72
1169	-388.43	16.6	614.99	25.85	63.05	-153.84
1170	-660.4	173.58	541.99	116.58	29.48	-182.89
1171	-507.81	428.96	773.19	243.84	-124.33	-163.54
1172	-174.56	1042.48	645.51	226.5	-143.8	-113.59
1173	0.73	584.96	741.21	36.01	-46.26	-82.4
1174	-849.37	347.17	1027.83	-22.4	-18.13	-66.44
1175	-552.49	582.28	1086.18	61.74	-204.74	39.37
1176	-177.73	756.59	848.39	-12.94	-180.94	66.83
1177	-266.36	610.11	607.18	-27.71	-151.09	49.1
1178	17.33	467.53	695.07	-69.27	-158.87	62.71
1179	-55.66	465.58	700.44	-71.23	-128.57	102.57
1180	234.62	434.08	560.55	-90.52	-110.78	94.88
1181	352.78	339.84	638.18	-96.68	-34.61	79.86
1182	51.27	271.24	742.19	-93.75	-7.72	84.81
1183	-64.45	392.58	746.34	-68.6	-30.43	101.62
1184	-27.1	372.8	789.55	-74.52	-62.41	107.15
1185	23.68	327.64	820.07	-40.59	-59.36	76.6
1186	163.09	426.76	726.81	7.78	-18.04	26.06
1187	24.9	468.99	777.1	20.6	-9.77	18.65
1188	208.01	600.1	757.08	11.05	-2.44	0.34
1189	-21.97	556.64	651.61	-18.52	49.07	-35.83
1190	-190.67	537.11	709.96	-12.6	38.82	-40.53
1191	-312.01	583.25	829.1	-10.93	10.41	-36.77
1192	-405.52	498.54	948	-28.35	-31.19	-27.01
1193	-128.17	446.04	837.65	-25.45	-87.83	-19.87
1194	-9.77	407.96	730.71	-54.72	-68.6	-18.77
1195	59.33	302.98	740.97	-51.45	-39.31	-6.84
1196	-33.94	271.24	883.3	-28.41	-21.3	-10.74
1197	164.06	470.7	766.6	-4.94	-15.66	-31.4
1198	160.64	537.84	655.52	-0.09	55.24	-82.82
1199	7.08	356.69	729.74	32.32	72.11	-82.61
1200	127.69	520.26	721.19	37.51	75.84	-88.38
1201	-93.99	553.47	707.76	42.54	78.16	-59.6
1202	-64.7	575.93	655.03	39.61	67.99	-57.8
1203	-219.73	503.66	658.69	25.94	54.35	-60.97
1204	-152.1	430.42	670.9	17.7	44.53	-45.81
1205	-262.21	172.12	595.21	-15.59	41.9	-11.78
1206	-212.4	270.26	716.31	23.96	2.23	-11.29
1207	-122.07	292.24	770.75	35.92	-5.34	-0.4
1208	-24.41	356.45	942.87	37.6	2.69	8.48
1209	74.46	423.58	891.85	13.7	40.37	11.35
1210	-110.11	301.76	752.44	-20.97	50.29	18.25
1211	-56.88	339.36	714.36	-44.59	25.18	64.09
1212	-99.85	295.9	626.46	-45.38	4.52	87.55
1213	-94.48	284.67	730.22	-8.88	-4.3	77.79
1214	-116.7	382.08	678.96	43.09	-0.58	84.72
1215	-138.92	359.86	635.25	78.8	-29.57	98.51
1216	-13.43	394.04	482.18	93.99	-24.63	126.56
1217	89.6	612.3	829.1	112.3	-3.14	148.01
1218	-85.45	1134.03	979.98	131.56	33.33	95.34
1219	77.39	984.13	822.02	66.62	17	18.8
1220	80.81	894.78	723.39	45.01	47.49	35.49
1221	34.67	908.45	612.06	40.1	59.23	28.38
1222	-74.71	731.93	672.85	-14.01	66.04	-12.39
1223	-60.06	523.44	774.17	-44.19	85.88	-56.73
1224	-131.1	482.91	708.01	-82.92	104.89	-66.07
1225	-166.99	249.76	655.27	-94.15	68.33	-113.49
1226	-304.93	149.9	598.14	-81.02	67.44	-131.23
1227	-401.61	172.36	597.66	-73	-12.76	-88.59
1228	-214.36	311.52	787.11	-46.78	-19.26	-37.17
1229	-132.08	357.42	787.84	-49.71	-7.63	-51.7
1230	-61.52	408.94	696.04	-49.74	9.92	-42.36
1231	-208.74	245.85	821.04	-46.17	16.66	-7.11
1232	-292.97	239.01	748.54	26.18	24.57	36.74
1233	-470.46	519.29	639.16	99.49	-8.33	52.61
1234	-391.85	543.7	804.2	119.78	-54.5	54.26
1235	-123.54	745.85	792.24	118.16	-49.13	52.31
1236	-310.79	648.44	846.19	118.62	-51.54	35.8
1237	27.83	773.68	814.94	102.42	-113.77	73.88
1238	308.11	772.22	715.33	60.33	-70.31	71.78
1239	155.76	671.63	700.68	0.92	-0.37	57.5
1240	71.29	745.36	606.93	-6.16	25.12	58.99
1241	-214.36	542.72	788.09	-53.56	8.42	63.42
1242	-214.84	424.56	849.61	-68.27	-78.67	21.76
1243	-77.64	295.41	786.38	-68.57	-99.52	4.43
1244	-14.16	108.15	846.19	-73.36	-90.61	-3.81
1245	-90.09	-25.39	982.67	-40.04	-40.28	-32.04
1246	-165.28	544.19	564.94	-21.39	-50.32	-13.28
1247	-141.6	616.94	542.72	-58.32	-47.39	-0.55
1248	-62.26	549.8	593.99	-72.39	-44.07	10.38
1249	4.15	649.66	635.74	-53.71	-48.58	20.32
1250	145.51	586.43	783.69	-67.26	-52.19	5.71
1251	110.35	595.7	737.06	-54.5	-28.2	-12.76
1252	85.21	521	720.21	-43.67	-8.91	-6.96
1253	126.95	412.11	643.31	-31.49	-5.25	-2.01
1254	92.29	420.17	665.53	6.5	-5.92	-16.33
1255	20.26	450.68	696.29	38.45	-1.28	-27.98
1256	34.91	437.26	771.97	25.42	23.22	-34.55
1257	-113.04	342.77	753.91	10.77	17.82	-32.14
1258	-24.66	381.1	797.36	2.04	-5.19	-42.97
1259	8.06	463.62	801.51	-39.31	-11.08	-20.84
1260	1.46	342.29	796.63	-63.02	18.86	-8.82
1261	-120.36	335.45	674.32	-68.15	37.32	-22.55
1262	46.88	503.42	744.63	-32.62	19.17	-18.4
1263	-146.24	609.62	763.67	-52.67	-9.74	-3.6
1264	-35.64	559.81	862.06	-26.18	-18.65	14.22
1265	-177.73	308.35	997.8	-12.76	-7.6	0.27
1266	-151.86	525.39	692.63	53.01	-27.74	-6.01
1267	-89.11	502.93	822.27	49.99	-52.15	34.12
1268	16.6	518.31	762.7	17.18	-41.38	18.55
1269	56.88	347.41	616.7	-7.17	-35.06	-9.8
1270	132.57	191.41	631.59	-9.28	0.98	-35.34
1271	129.88	253.66	684.33	34.55	18.46	-39.43
1272	86.67	556.64	643.07	56.76	52.28	-27.37
1273	38.57	557.86	623.29	41.63	67.17	-20.36
1274	139.16	417.72	656.74	20.42	67.02	-13.7
1275	-20.75	473.88	746.09	20.69	79.1	-7.66
1276	-104.25	465.58	753.17	67.14	58.81	-13.28
1277	-123.29	441.65	762.94	75.26	61.49	-42.76
1278	-193.85	620.36	776.12	69.03	79.74	-84.56
1279	-327.39	468.26	663.09	19.74	63.96	-113.07
1280	27.83	303.47	697.27	-30.73	12.02	-68.6
1281	-29.54	220.21	858.64	-31.28	41.35	-25.91
1282	4.15	244.14	943.85	24.54	91.37	-26.52
1283	-241.21	271.48	889.89	61.46	111.05	-26.58
1284	-159.67	388.92	850.1	115.94	93.05	-35.68
1285	-336.91	726.56	652.59	121	86.3	-10.83
1286	-299.32	642.33	652.59	78.4	31.31	-8.3
1287	-322.51	629.15	618.41	56.64	22	10.19
1288	-145.26	635.01	729.98	12.27	-6.71	33.26
1289	-143.8	664.79	713.62	-49.68	8.48	35.31
1290	-240.97	407.23	695.8	-112.3	-3.33	32.41
1291	-148.44	344.48	712.16	-85.45	-42.88	25.67
1292	-79.59	397.22	731.93	-73.43	-38.73	23.01
1293	-92.29	419.68	704.1	-58.59	-20.75	79.77
1294	-54.44	445.8	721.92	-54.44	2.11	108.73
1295	-218.26	570.31	506.1	-60.18	-17.15	104.16
1296	-41.99	532.47	543.95	-51.57	-39.7	122.53
1297	64.45	554.2	746.09	-35.13	-19.5	107.82
1298	-108.64	655.27	994.87	-2.47	32.14	70.8
1299	-167.48	667.72	938.23	-2.04	28.02	79.56
1300	-113.28	569.34	924.32	-50.11	34.06	80.29
1301	-36.13	497.56	744.87	-64	51.24	60.12
1302	-121.34	278.56	761.72	-74.52	76.81	38.85
1303	-259.28	316.89	737.79	-80.6	72.81	54.72
1304	-323.73	336.18	705.81	-83.13	46.66	94.06
1305	-267.58	333.5	726.32	-61.16	19.26	116.03
1306	-104.25	502.93	769.04	-44.22	15.81	111.79
1307	-86.67	508.3	761.96	10.47	32.5	111.39
1308	69.34	470.46	806.88	36.16	-34.09	112.92
1309	-186.28	583.5	781.74	117.77	-16.91	155.06
1310	-93.26	616.21	754.88	133.33	-31.25	145.48
1311	-87.4	687.01	496.34	82.73	-16.82	130.8
1312	-181.4	482.67	629.39	58.65	-8.73	151.76
1313	24.66	362.06	679.44	25.36	-73.12	67.32
1314	528.56	381.35	899.9	24.54	-50.54	-63.14
1315	360.6	394.78	908.94	88.62	18.04	-47.73
1316	153.81	550.29	882.08	116.15	30.18	6.38
1317	195.31	771	674.8	53.99	54.96	135.28
1318	-445.8	916.26	456.54	4.49	94.06	201.78
1319	-104	283.69	642.09	-105.65	44.07	263.18
1320	-95.7	281.49	577.39	-47.73	62.07	278.26
1321	-177	105.71	682.86	-11.32	61.49	285
1322	190.67	290.53	634.52	72.08	53.28	235.14
1323	198	170.9	862.55	104.52	75.65	131.9
1324	252.69	352.78	735.11	152.83	75.59	82.86
1325	186.28	335.45	810.79	153.5	121.52	35.71
1326	58.84	409.67	748.78	162.78	133.7	-13.76
1327	-83.25	538.33	683.59	120.42	123.02	-40.89
1328	-197.02	463.62	703.37	103.24	108.22	-78.58
1329	-364.26	624.76	665.04	121.55	75.59	-82.95
1330	-65.19	649.41	612.55	95.76	38.6	-110.32
1331	-110.84	764.4	508.79	63.63	89.42	-141.91
1332	-189.7	700.44	528.32	41.17	102.14	-123.41
1333	-252.93	602.78	654.54	39.92	82.82	-53.96
1334	-326.66	759.03	619.87	69.4	60.49	-21.91
1335	-146.97	638.67	666.75	66.5	-12.18	-6.65
1336	-82.03	621.34	765.87	49.44	-24.32	26.46
1337	-110.6	856.93	636.47	29.94	-27.98	24.93
1338	-13.92	549.07	780.27	-26.61	-16.24	-16.54
1339	-60.79	575.93	803.71	6.26	-0.18	-21.85
1340	-65.19	632.32	805.18	-12.05	-4.27	35.8
1341	-25.88	656.49	685.55	-25.24	24.2	58.53
1342	-130.62	374.02	713.62	-17.58	55.45	47.88
1343	-106.69	385.99	461.91	41.5	116.49	0.24
1344	-203.86	571.04	391.11	81.3	145.63	-10.19
1345	-172.61	613.53	436.04	91.67	138.89	-26.58
1346	-340.82	640.87	544.68	108.46	120.27	-18.86
1347	-173.1	713.87	557.13	124.42	86.64	-6.74
1348	-204.83	794.43	514.16	121.37	86.49	13.37
1349	-114.5	642.33	523.93	147.61	125.46	53.01
1350	-143.07	695.56	387.94	185.36	151.82	88.68
1351	-144.78	756.1	345.7	158.91	152.8	80.6
1352	-105.47	573.97	421.88	158.72	168.18	76.72
1353	-213.38	832.52	370.61	167.57	187.81	67.17
1354	-386.23	877.69	385.01	95.86	169.89	42.08
1355	-336.43	807.62	474.85	18.13	129.82	42.45
1356	-354	747.8	556.15	10.16	112.15	21.45
1357	-479.74	697.75	597.17	70.68	73.7	6.81
1358	-677	952.88	471.44	82.37	53.59	10.71
1359	-714.36	933.35	405.03	35.83	-28.41	28.56
1360	-332.28	908.94	398.44	27.83	-84.78	32.93
1361	-180.66	924.56	387.94	24.35	-40.59	35.55
1362	-186.52	957.28	407.47	24.48	-37.96	43.21
1363	-2.69	1012.21	417.48	9.37	-33.87	70.98
1364	-64.21	915.77	364.75	-16.69	-1.56	73.33
1365	-229.49	823.97	429.44	-43.18	20	NaN
