# Supplementary material for: Complexes of vertebrate TMC1/2 and CIB2/3 proteins form hair-cell mechanotransduction cation channels
Source: eLife. 2025 Jan 8;12:RP89719. doi: 10.7554/eLife.89719 (PMC11709434; doi:10.7554/eLife.89719)
Supplement: Figure 3—source data 1. [file elife-89719-fig3-data1.zip › Figure 3H/het/6-7-T1.txt]

	-66.04	8
379.39	613.53	643.55	-69.03	7.05	-34.64	10
403.56	624.27	581.05	-84.23	35.13	-9.95	8
360.11	440.92	677.25	-80.05	40.92	-2.59	8
282.47	467.77	604.74	-48.74	28.63	-2.50	11
295.65	593.99	539.55	-46.39	4.39	-25.57	8
369.87	778.32	612.06	-56.15	-12.82	-113.01	8
320.56	864.01	629.39	-46.51	-27.95	-270.87	10
103.52	975.10	599.85	-58.44	-40.16	-337.92	8
-112.30	946.29	545.90	-91.40	-103.97	-406.25	11
-152.83	805.42	632.57	-119.75	-195.86	-413.30	8
22.22	607.67	598.39	-110.05	-248.17	-411.99	10
39.31	573.73	521.97	-130.10	-202.55	-361.57	8
30.52	529.05	543.95	-132.51	-255.04	-395.63	11
86.43	528.56	433.35	-141.17	-277.71	-413.30	8
107.18	676.51	400.63	-160.98	-313.93	-451.81	10
15.14	610.35	461.43	-193.88	-377.84	-505.40	8
106.69	688.48	481.69	-189.21	-434.72	-484.44	10
281.49	686.28	520.02	-175.38	-464.39	-491.79	9
274.41	757.08	536.13	-184.84	-432.37	-499.36	10
321.78	764.40	533.94	-179.23	-416.11	-502.47	10
285.40	797.36	534.67	-192.47	-358.37	-428.68	8
269.53	615.72	602.78	-212.13	-315.64	-309.84	11
364.50	393.31	640.87	-201.45	-296.60	-255.55	8
377.44	410.89	536.62	-157.96	-230.01	-205.63	10
358.89	405.76	504.88	-107.57	-142.49	-188.14	8
196.29	362.55	510.50	-95.61	-55.54	-118.59	10
104.25	354.74	565.43	-89.51	-43.15	-68.70	9
125.49	202.88	709.47	-48.03	-55.33	-43.82	10
100.34	265.14	677.49	34.91	-59.94	-40.71	8
25.15	420.17	623.54	65.43	-70.47	-23.71	10
350.10	510.99	590.58	78.34	-114.87	25.35.82	101.41	8
433.84	410.89	588.87	0.73	34.79	82.55	11
763.43	475.10	613.53	32.68	41.69	61.16	8
748.54	507.81	518.55	52.80	149.17	-9.80	8
579.35	460.21	379.64	72.24	209.20	-84.90	10
133.30	585.94	194.34	105.47	261.11	-156.95	8
-89.36	665.77	226.81	99.91	170.23	-150.97	11
-134.77	553.22	376.46	52.92	55.63	-68.51	8
79.83	469.73	482.91	39.00	19.50	-28.05	8
84.72	332.76	655.03	7.63	73.24	8.58	10
-201.17	395.51	792.48	37.78	75.78	-31.01	8
-104.49	471.19	737.55	60.30	-5.92	-4.15	9
302.25	419.68	624.27	67.81	-21.33	75.59	8
273.19	604.25	714.11	57.98	-63.32	131.53	10
181.88	584.72	597.17	14.10	-75.87	27.25	8
322.02	606.69	703.61	-13.00	-91.95	-45.35	9
656.49	760.99	541.99	-31.56	-60.52	-62.90	8
223.39	916.99	408.69	-64.09	-2.81	-37.78	8
121.09	708.01	597.66	-98.08	-27.92	-26.79	10
491.46	569.82	637.70	-138.21	-46.20	-60.27	8
542.97	428.71	619.87	-126.56	32.65	-94.45	9
402.83	399.66	681.88	-60.91	118.26	-43.55	10
-90.09	606.20	561.77	-55.76	118.26	-13.03	8
-316.16	486.33	625.00	-53.50	60.67	-3.08	10
-115.48	384.52	744.14	5.74	-1.86	-15.81	8
20.02	487.55	733.89	-8.00	-25.02	-56.70	9
-24.90	339.60	740.23	-45.65	-1.28	-61.34	8
202.64	439.45	675.78	-23.04	-29.36	-69.40	10
58.84	51.76	802.73	-50.84	-13.40	-87.89	8
141.85	159.18	758.79	3.63	-27.47	-79.50	8
93.51	127.20	827.88	27.07	-26.82	-62.13	11
-46.14	367.19	481.45	51.51	-110.05	21.39	8
547.85	446.29	711.43	56.46	-153.02	117.10	8
553.47	799.80	963.38	74.31	-53.77	79.41	10
529.30	653.32	897.46	49.32	17.82	48.77	8
388.67	573.24	484.86	30.79	39.64	20.39	9
218.02	497.80	554.20	20.39	31.10	-18.65	10
520.02	467.53	475.83	-7.11	25.45	-72.17	8
644.04	369.14	686.28	-48.10	72.24	-123.66	8
597.66	375.73	758.79	-97.96	141.42	-138.58	11
381.59	270.02	797.12	-120.70	175.96	-135.19	8
179.69	479.25	691.89	-135.80	203.46	-127.47	10
209.96	509.52	656.49	-112.64	206.85	-165.50	8
-60.06	348.88	765.14	-112.55	251.80	-120.97	10
-144.04	396.73	787.11	-60.70	284.36	-78.55	11
-562.74	662.35	612.55	5.58	288.79	-27.80	8
-456.79	783.45	503.66	43.76	202.00	-9.92	8
-372.31	707.52	662.60	63.60	151.86	-22.61	10
-139.65	743.90	611.57	98.91	117.92	-11.38	8
-204.59	501.71	629.88	102.45	71.44	-57.07	11
270.26	646.97	743.90	107.06	-39.73	-133.00	8
403.32	555.42	773.19	161.47	82.95	-189.76	8
431.88	402.59	938.23	197.20	216.52	-181.52	10
-58.59	601.32	491.94	230.44	369.75	-217.16	11
-834.96	486.08	157.71	182.04	329.41	-214.14	8
-904.54	721.19	271.48	92.80	152.71	-203.86	10
-740.23	751.22	26.12	14.07	13.46	-178.53	8
-442.87	644.53	-32.47	-180.05	52.19	-181.18	8
-498.78	566.41	540.28	-261.51	145.02	-154.88	11
-1218.99	454.10	1034.67	-250.76	49.01	-53.41	8
-313.48	599.12	902.59	-163.85	-118.93	35.31	10
60.55	445.56	878.66	-67.84	-7.32	33.20	10
-738.53	428.47	606.45	-70.65	113.28	56.00	8
-873.78	353.03	699.22	-139.59	22.64	132.42	9
-690.43	204.59	776.61	-131.50	10.31	119.93	10
-909.91	368.16	491.70	-132.69	1.16	104.22	8
-694.82	180.42	670.90	-106.51	-76.93	100.59	10
-619.63	297.12	765.38	-25.02	-93.96	73.43	9
-533.69	554.44	771.00	16.14	-130.25	72.45	10
-456.79	400.15	866.21	-21.18	-160.46	89.84	8
-205.81	413.33	799.07	-9.80	-123.90	93.32	8
-63.48	449.95	749.27	20.48	-103.00	78.37	10
-195.56	569.09	496.58	107.70	-43.58	77.70	9
-10.01	655.27	641.11	-30.43	-96.77	111.30	10
29.05	666.50	692.63	-58.81	-55.39	149.66	8
113.04	538.09	787.11	-66.22	18.25	115.69	8
-208.01	403.08	774.90	-79.16	37.63	93.78	10
-363.77	441.89	705.08	-67.75	49.71	72.08	9
-414.31	367.43	775.63	-7.45	21.64	109.44	8
-273.19	317.38	821.78	41.66	13.37	59.02	10
-66.89	535.64	734.38	38.91	44.31	-77.97	8
32.23	499.02	772.95	20.97	66.01	-119.45	8
-83.50	513.18	827.64	32.26	136.66	-133.67	11
-532.47	500.73	673.10	14.47	163.45	-83.28	8
-683.84	470.21	583.50	-8.58	101.56	-1.07	10
-823.49	436.52	607.67	-14.04	-34.21	71.29	8
-768.31	337.40	778.32	-3.60	-82.49	120.42	9
-507.81	380.37	833.74	5.55	-158.20	185.03	10
-200.93	598.14	726.32	27.62	-162.35	123.29	8
4.88	523.44	857.91	27.71	-99.98	45.93	10
18.55	511.96	814.70	33.20	-73.94	21.91	8
-11.23	404.54	729.25	-13.03	-36.62	39.25	9
-20.51	374.76	753.91	-49.01	-16.82	74.01	8
-27.83	377.20	799.56	-33.05	-7.45	85.91	10
62.99	459.96	777.83	-12.91	14.22	119.66	8
217.53	488.04	625.00	-24.84	48.37	135.38	8
-20.26	389.89	535.40	-13.12	124.76	199.86	11
-360.35	595.21	631.84	36.65	123.38	274.38	8
-237.79	467.77	771.24	79.28	101.99	249.79	10
-249.76	341.80	854.00	117.49	127.01	246.37	8
-341.80	428.71	668.95	122.22	125.49	252.04	11
-137.21	283.45	644.78	121.25	106.93	202.09	8
-319.34	459.47	650.88	141.20	112.18	83.77	10
-121.58	467.04	788.33	125.95	64.30	-69.15	8
-147.22	489.99	729.25	131.62	76.93	-155.98	10
-294.68	578.86	700.44	105.77	96.16	-191.16	9
-441.65	554.69	691.89	69.37	94.45	-200.84	10
-634.03	575.68	600.59	64.12	81.88	-210.88	8
-638.92	551.76	380.37	60.70	24.96	-225.89	10
-556.40	484.38	455.57	59.05	-11.47	-230.04	8
-664.79	495.85	569.82	54.44	-11.05	-211.03	9
-739.26	493.65	655.27	75.10	-77.33	-167.63	10
-538.57	810.79	744.38	55.91	-130.92	-137.79	8
-305.18	695.56	779.79	32.93	-128.42	-139.68	10
-355.47	643.07	625.24	-23.53	-93.75	-102.87	8
-292.72	573.24	627.69	-51.94	-101.35	-107.79	11
-296.39	614.50	686.52	-49.41	-111.82	-113.77	8
-269.04	485.35	659.18	-27.92	-85.54	-106.08	10
-303.71	503.42	664.06	6.47	-57.34	-114.01	8
-430.18	540.04	596.68	9.89	-51.61	-116.61	11
-417.48	506.10	634.03	-10.99	-45.75	-101.17	8
-499.51	472.17	643.55	-24.32	-29.60	-111.48	8
-489.50	483.15	784.18	-32.93	-40.41	-86.00	10
-504.64	489.26	940.43	-22.58	-65.55	-35.03	8
-522.22	563.96	967.53	-13.40	-94.15	7.29	11
-346.92	397.71	923.10	-59.84	-106.75	56.92	8
-340.33	426.76	721.92	-44.46	-96.47	42.66	8
-127.44	374.76	697.02	-2.08	-119.78	54.17	10
93.99	337.89	697.27	23.80	-86.73	60.18	8
19.04	430.66	719.73	54.14	-23.47	62.16	9
-347.66	490.97	566.89	59.20	65.00	95.95	10
-497.31	450.20	237.30	20.02	20.51	84.75	8
-455.08	540.04	319.34	-27.80	-40.41	46.30	8
-483.15	539.06	323.73	-39.31	-75.04	42.54	11
404.30	182.37	1141.36	6.90	12.91	21.03	8
-224.12	927.00	845.21	109.83	237.49	-7.90	8
-946.53	880.37	634.52	36.62	207.52	5.37	10
-808.35	456.54	582.28	-104.37	-32.99	91.89	8
-364.50	322.02	646.97	-128.63	-138.37	103.18	11
-59.33	323.00	731.69	-115.66	-108.55	93.20	8
-180.66	431.88	702.39	-74.01	-31.13	38.64	10
-543.70	313.23	560.06	-71.44	2.11	38.18	8
-383.79	465.58	743.41	-40.83	-43.09	69.73	8
-402.34	589.11	792.72	22.64	-59.51	19.41	11
-313.48	826.17	760.25	28.63	-87.92	28.90	8
88.87	815.92	849.37	6.38	-115.66	54.96	8
260.25	637.21	727.05	6.13	-45.84	29.48	10
149.41	441.89	715.58	27.40	44.34	-18.86	8
5.37	460.69	633.06	39.06	92.10	4.21	9
-163.57	700.44	554.93	6.77	99.98	-4.67	10
-729.00	481.45	539.06	-82.15	112.34	-31.28	8
-684.08	416.26	718.51	-88.96	-20.75	-42.63	8
-601.81	276.37	881.59	-47.24	-59.88	-67.35	10
-387.45	350.34	886.47	-26.61	-41.63	-75.59	9
-637.21	144.53	900.39	25.63	-42.48	-62.87	8
-301.76	149.90	835.69	148.10	-178.96	1.07	10
322.27	563.72	590.58	254.58	-125.37	17.61	8
67.63	903.08	515.38	204.38	9.12	-6.99	11
-617.68	943.85	474.37	137.63	-37.57	10.16	8
-186.28	607.42	666.99	84.96	-185.94	25.48	8
-108.89	547.12	594.48	40.77	-147.92	-3.88	10
-191.89	564.70	653.32	-6.87	-116.91	-26.37	8
-188.96	491.94	743.41	-23.86	-145.14	-67.44	11
145.02	511.47	691.65	17.49	-172.67	-14.92	8
107.42	706.54	592.53	-7.75	-154.24	79.25	8
150.63	765.14	686.28	-85.11	-123.57	27.19	10
137.70	582.52	680.42	-117.19	-95.92	27.59	8
38.09	531.49	715.09	-145.05	-64.42	78.46	11
24.17	497.80	617.92	-138.92	-33.94	119.93	8
-62.01	435.55	552.98	-139.95	-20.29	97.69	8
75.93	283.20	722.90	-92.96	-4.79	26.79	10
-20.75	402.83	851.07	-18.95	4.94	-23.59	8
126.46	350.59	949.46	-10.41	24.35	-53.83	9
-124.02	343.51	810.30	-9.67	36.50	-67.78	10
30.03	458.01	698.24	-2.69	42.72	-28.75	8
-223.39	579.35	535.64	18.22	63.48	27.53	8
-220.21	519.04	556.40	25.21	13.12	57.56	11
15.38	569.58	629.64	1.89	-27.77	69.64	8
363.28	395.51	862.30	10.28	8.03	89.48	8
188.96	663.82	939.70	46.36	123.99	107.18	8
5.13	786.13	922.36	-1.95	137.70	91.95	10
-11.47	743.65	806.15	-84.47	114.44	43.85	9
-115.72	318.85	678.47	-99.15	111.88	23.53	8
-170.90	320.31	654.79	-70.25	129.27	-13.55	8
-255.13	341.55	622.80	-60.88	99.82	-63.20	8
-171.63	264.65	677.49	-55.94	108.52	-123.41	10
-193.12	197.27	642.82	-14.65	136.84	-153.29	9
-371.58	291.50	647.22	-6.07	126.28	-157.47	10
-493.90	441.41	774.90	8.51	103.27	-126.04	8
-584.47	647.71	763.67	14.13	20.78	-52.28	10
-321.29	708.74	756.35	4.00	-46.63	28.69	8
-146.00	672.36	781.98	-12.02	-59.54	49.01	9
156.74	590.09	863.28	-0.95	-60.73	31.77	10
125.98	517.82	930.42	19.81	26.12	-1.31	8
-154.30	441.41	704.59	-0.31	55.48	23.68	8
-319.58	389.89	702.15	-24.02	24.11	88.01	11
-310.79	496.58	697.75	0.31	10.53	46.11	8
-429.93	406.74	889.40	6.53	5.04	20.23	8
-236.08	174.80	935.06	-8.48	-45.07	19.50	8
42.97	372.80	741.46	-1.80	-53.80	11.29	10
-79.10	309.08	697.51	3.33	-41.53	-20.63	9
-179.69	380.13	847.66	30.58	-73.00	-17.64	8
-104.25	490.97	694.34	56.43	-72.78	-7.84	10
20.26	324.71	707.52	38.45	-58.56	6.01	8
23.93	358.89	722.17	47.15	-24.75	-9.83	8
-55.66	504.64	670.17	42.51	-15.72	-31.37	9
-109.37	554.93	538.33	57.19	3.11	-40.59	10
-158.94	581.05	617.43	69.67	19.23	-67.20	8
-129.15	769.53	609.62	65.40	32.23	-100.10	8
-115.23	743.16	607.18	15.93	54.38	-107.85	10
-346.92	640.87	600.83	-3.33	78.83	-101.32	9
-492.68	651.37	669.19	-35.49	67.84	-83.28	10
-698.73	494.14	639.16	-4.15	48.00	-120.61	8
-548.58	404.30	751.22	15.44	11.47	-112.52	8
-602.05	524.66	715.58	7.20	1.04	-122.83	10
-551.51	343.99	741.46	-17.36	-17.97	-127.08	9
-528.32	247.31	815.43	-33.14	-20.17	-150.15	10
-414.79	398.93	709.23	-10.25	-49.80	-164.70	8
-87.16	510.74	949.22	-26.95	-135.16	-118.99	8
38.09	542.97	922.36	-22.40	-110.14	8.27	11
-41.50	623.78	898.68	-19.32	-111.97	29.14	8
66.41	498.29	905.76	-12.05	-123.47	19.62	10
82.28	289.31	899.90	22.61	-62.50	-3.36	8
-99.12	453.61	840.58	97.41	-19.32	1.62	8
-144.29	390.87	778.32	102.97	-28.41	4.94	9
-299.32	383.30	222.41	114.78	-43.03	-0.64	10
247.31	-5.86	613.53	93.99	-89.48	26.82	8
287.11	448.49	761.47	158.45	79.53	71.11	8
-86.18	697.75	686.28	102.11	185.73	120.09	10
-549.32	813.48	572.27	-39.37	133.21	86.85	9
-585.69	472.17	692.38	-71.01	77.70	43.49	10
-228.76	553.47	633.30	-43.46	11.35	1.56	8
-250.98	427.98	715.58	-48.03	60.21	-15.87	8
-458.98	453.37	740.97	20.45	-24.96	-32.01	10
-405.52	448.49	533.69	2.87	-67.99	21.09	9
-169.19	515.87	670.17	-19.78	-42.76	27.71	8
-238.53	510.50	516.36	-47.27	-18.28	46.30	10
-184.08	534.42	449.46	-95.61	-9.67	82.37	8
-280.76	626.22	529.54	-158.05	-57.40	119.60	8
-75.44	731.93	854.74	-173.83	-67.05	124.27	11
72.51	522.71	886.23	-37.38	23.22	42.51	8
-249.02	582.03	837.40	-21.03	58.84	42.54	10
-365.72	710.45	734.62	-87.37	35.46	60.91	8
-328.37	586.91	809.33	-98.36	12.18	19.01	9
-456.54	426.51	681.15	-77.88	1.13	-6.26	10
-295.41	382.32	789.79	-6.38	-61.68	22.37	8
-255.62	645.75	806.40	55.39	-76.14	18.43	8
-191.41	591.31	779.79	32.99	-119.26	34.00	10
-201.42	441.16	853.76	41.66	-165.10	39.34	9
27.34	471.92	969.73	70.89	-167.39	26.34	10
39.06	493.90	1046.14	132.51	-104.46	7.26	8
-184.08	357.91	605.96	132.05	-70.25	19.13	8
-146.00	295.90	703.86	-10.41	-172.64	82.18	10
-61.52	342.77	662.84	-18.52	-209.23	102.45	9
81.79	321.04	639.65	-9.52	-195.68	102.33	10
230.22	524.90	491.94	3.02	-178.71	97.32	8
97.17	436.52	345.21	-89.66	-160.71	114.53	8
177.00	426.03	710.45	-140.20	-191.83	132.66	10
75.93	294.92	689.70	-15.05	-101.59	68.51	9
141.85	258.79	646.00	48.74	-80.93	15.23	10
211.67	188.96	617.19	66.96	-72.78	5.98	8
61.28	331.30	540.53	99.82	-4.85	-13.98	8
258.54	369.63	531.25	134.49	-59.78	-8.61	11
433.84	526.86	608.40	138.70	-78.80	-19.04	8
966.31	1239.26	816.89	41.63	-87.31	36.29	8
233.89	727.78	733.89	-10.65	-2.04	-64.82	10
335.69	659.18	893.31	163.82	-15.20	-109.37	8
-57.13	576.66	251.46	374.79	7.72	-97.63	11
-270.26	581.79	64.70	124.57	-87.19	246.67	8
225.10	521.24	539.31	42.76	25.85	561.46	8
282.47	657.96	227.05	-10.62	216.16	496.80	10
-427.49	436.52	-293.21	13.92	213.59	186.77	8
-530.76	539.06	348.63	-193.54	196.01	150.15	11
46.63	1139.16	867.43	-355.04	53.80	418.61	8
-237.79	441.41	1162.11	-398.07	-66.80	398.35	10
-39.79	-160.89	1402.10	-136.26	-345.95	398.65	8
1186.52	124.76	611.33	-29.72	-325.84	307.13	11
966.55	-136.72	108.89	-17.76	-264.59	180.79	8
1172.61	328.37	902.10	-175.51	-286.32	153.14	8
1122.31	36.62	826.90	-2.01	-128.54	-5.49	10
886.47	115.97	665.77	122.34	-28.50	-94.27	8
906.49	33.94	770.26	173.92	71.59	-126.40	9
707.03	335.69	734.86	195.59	104.95	-166.90	10
321.29	321.04	452.15	228.00	150.24	-209.32	8
398.44	423.83	673.10	185.61	142.18	-154.85	10
488.77	375.00	1031.01	327.45	245.15	-183.38	8
-542.48	497.56	-269.78	284.85	185.64	-97.53	11
-406.25	520.51	508.06	23.93	-91.74	34.24	10
-159.18	555.18	511.47	-22.13	-219.18	109.47	8
1011.72	484.62	616.70	-24.14	-58.38	133.33	8
787.11	380.62	611.57	9.09	-26.79	83.16	11
688.23	557.13	636.96	50.29	-41.23	-21.42	8
572.27	349.61	725.10	45.44	-5.34	-74.58	10
582.76	385.01	673.58	64.54	39.22	-98.39	8
265.87	491.94	359.38	51.42	57.28	-96.10	8
394.04	458.74	264.89	-117.98	-69.58	-55.94	11
525.63	475.10	1136.23	-297.52	-2.38	-4.85	8
535.40	354.98	730.22	-96.80	70.50	-130.92	8
531.49	313.96	686.28	-55.51	113.25	-180.60	10
652.34	475.59	701.90	-38.15	178.56	-203.58	8
432.62	366.21	950.44	29.54	210.36	-240.60	11
299.56	448.49	-120.36	147.13	137.45	-285.10	8
172.36	472.41	530.03	-161.59	96.59	-215.79	10
59.08	445.31	472.66	-186.16	84.14	-191.96	8
38.82	649.41	292.24	-119.75	84.66	-185.73	11
88.62	709.23	324.22	-108.49	92.80	-221.92	8
52.49	453.13	755.62	-80.84	97.60	-220.09	10
80.57	658.69	550.78	-49.65	30.49	-153.75	8
150.39	440.67	764.65	-94.94	20.05	-79.41	8
39.55	663.09	810.55	-92.25	32.47	-23.71	11
29.05	611.08	778.08	-128.57	29.85	13.09	8
-0.98	272.46	755.62	-133.39	8.82	18.68	8
172.61	134.28	797.85	-173.65	23.10	48.80	10
324.22	161.13	875.73	-99.09	28.26	2.14	8
118.16	204.35	767.82	12.18	89.69	3.05	9
-17.82	339.11	699.71	19.04	71.87	34.91	10
-48.34	302.25	784.91	-6.99	60.52	99.49	8
157.47	430.18	984.38	11.38	68.73	66.10	8
59.33	607.42	732.67	48.37	146.88	3.42	10
47.12	615.97	674.32	18.19	135.31	-72.69	9
166.99	437.50	752.69	3.27	143.74	-74.65	8
-136.96	223.39	719.97	-18.71	167.88	-25.39	10
67.87	478.76	585.94	15.50	135.62	-59.72	8
22.22	443.12	601.81	78.22	206.88	-101.04	8
-119.63	164.79	611.33	7.42	215.58	-133.48	11
-281.98	279.30	1051.27	-19.96	241.67	-167.18	8
-720.21	158.94	1013.18	5.46	237.52	-228.09	10
-761.72	240.97	368.16	136.78	166.84	-241.55	8
-372.80	486.57	502.93	83.07	37.14	-140.47	11
-170.90	660.64	750.98	40.89	44.83	-59.84	8
-282.96	773.68	787.35	13.76	46.42	7.93	10
-459.23	853.76	833.01	-0.09	26.61	40.04	8
-295.41	713.87	725.10	-38.70	8.00	64.88	8
-194.34	459.23	883.30	-34.64	17.06	9.03	9
-197.02	398.68	916.75	4.09	32.71	-1.74	10
-237.79	359.62	580.32	-29.66	40.04	26.98	8
-269.78	228.03	795.41	-41.66	37.72	59.75	8
-224.61	481.45	757.57	16.88	52.92	9.70	10
-281.49	541.75	772.71	17.58	75.65	-18.07	9
-328.86	521.24	787.60	11.41	80.57	-16.45	8
-588.87	652.10	553.22	-18.31	65.86	28.17	10
-391.85	466.31	724.12	-72.94	9.92	108.76	8
-405.03	599.12	742.43	-74.31	-13.21	131.13	8
-359.86	581.05	825.20	-115.57	-28.20	96.34	11
-301.76	319.09	944.09	-125.34	-31.07	55.76	8
-332.28	261.23	940.92	-134.25	-24.38	-18.25	10
-250.73	139.16	811.04	-123.93	-42.54	-23.93	8
-223.63	122.07	737.79	-84.96	-29.05	-6.93	11
-416.75	253.42	670.17	-30.55	7.69	-14.40	8
-416.99	233.40	713.38	-25.48	-10.56	-20.63	8
-393.07	308.11	661.62	-30.91	-1.01	-31.83	10
-617.43	222.17	812.99	4.27	7.08	-71.04	8
-836.67	213.87	680.42	115.81	-3.30	-86.55	9
-692.87	337.40	737.30	141.94	-56.03	-118.44	10
-537.35	417.72	692.14	89.17	-33.05	-171.60	8
-398.19	487.55	691.41	55.05	-10.56	-179.20	8
-338.62	282.23	777.59	-34.27	-1.56	-153.53	10
-291.02	272.46	840.82	-11.51	-22.98	-136.72	9
-239.50	371.83	826.17	17.70	-50.63	-112.03	10
-263.92	433.35	922.36	15.53	-92.71	-83.62	8
29.05	541.02	1049.80	30.79	-75.84	-53.28	10
-62.74	475.34	984.62	37.93	-30.79	-44.65	8
-248.54	412.84	781.98	94.42	17.55	-41.23	9
-308.11	341.06	731.69	141.57	13.49	-32.56	10
-290.53	358.64	660.16	173.34	-4.88	-66.38	8
-243.90	552.25	467.29	177.28	-16.75	-54.87	8
26.61	573.73	578.61	175.05	-4.67	-21.06	11
25.15	553.47	551.76	157.38	124.48	-35.31	8
-310.79	710.69	390.14	98.60	212.16	-48.77	10
-555.66	688.23	306.88	-33.02	202.58	-9.37	8
-735.60	424.80	358.64	-95.37	131.77	32.84	8
-378.91	187.26	685.55	-111.33	37.96	105.44	11
-656.49	26.37	857.18	-94.85	145.29	65.22	8
-739.26	9.77	795.17	-26.06	142.40	1.62	10
-741.70	85.69	803.47	-0.09	85.60	51.42	8
-666.99	246.83	774.66	-1.31	50.48	58.62	8
-587.40	382.57	796.14	67.11	18.59	38.09	9
-500.98	529.30	655.27	119.90	2.47	22.19	10
-532.71	617.92	616.21	122.13	7.05	53.80	8
-617.19	1000.49	688.96	113.40	4.12	66.16	8
-615.23	758.06	454.35	30.33	-11.99	66.16	10
-600.59	564.21	931.40	-34.58	-65.64	72.57	9
-755.62	663.57	391.60	9.86	-52.58	58.26	10
-861.57	570.80	447.51	-66.25	-115.60	-2.38	8
-769.04	727.78	411.38	-88.07	-171.39	-17.79	8
-622.56	683.59	268.80	-100.34	-234.19	-46.17	11
-104.25	318.12	592.29	-98.88	-247.38	-77.45	8
-267.09	212.89	915.77	26.79	-178.80	-155.15	10
-17.58	621.58	919.19	174.68	-116.85	-135.19	8
-262.45	765.14	822.02	174.29	-74.58	-109.68	10
-570.07	690.43	701.90	135.07	-110.50	-61.86	9
-477.29	509.77	625.00	110.17	-128.02	-30.09	10
-728.03	598.63	479.49	104.80	-148.25	21.18	8
-584.23	638.92	460.45	78.00	-248.08	-9.43	10
-199.95	454.59	585.21	39.73	-308.11	-9.37	8
-8.54	342.29	685.79	24.23	-308.26	29.05	9
-83.01	467.29	550.29	37.32	-330.23	48.28	10
436.28	554.93	699.22	63.17	-300.48	49.47	8
-42.24	514.16	615.97	74.71	-205.66	67.75	10
285.16	572.02	594.48	66.04	-224.76	133.27	8
223.88	632.81	475.83	52.43	-182.56	113.59	9
357.67	355.22	554.44	61.89	-155.91	194.15	10
567.87	488.28	603.52	89.36	-110.50	227.97	8
405.27	676.27	595.21	102.60	-29.69	228.09	10
99.12	686.77	318.36	40.13	-4.46	195.83	9
392.82	418.70	416.75	-60.46	-52.67	200.07	10
471.68	437.50	331.05	-109.86	-36.38	216.95	8
433.35	597.66	832.28	-78.00	-9.95	214.84	10
340.58	1003.66	761.96	-65.86	14.95	154.88	8
486.82	880.86	868.65	-131.07	23.77	111.05	9
488.77	664.31	640.14	-144.68	91.03	18.19	10
121.09	430.91	833.98	-107.42	153.47	-18.16	8
19.29	485.35	832.03	-64.39	172.67	35.77	10
-255.86	505.86	853.27	-50.78	163.12	50.32	8
-201.17	448.49	812.50	-67.50	73.03	56.09	11
135.74	384.28	638.67	-54.02	56.67	50.23	8
116.46	357.18	611.57	-39.83	61.95	11.84	8
-20.26	343.99	496.34	-7.97	22.13	50.51	10
179.69	239.99	544.19	21.91	-7.02	68.60	9
466.55	288.82	560.06	121.95	-0.61	37.48	8
439.70	606.45	557.13	228.36	57.80	-5.58	10
343.75	743.41	605.22	152.68	134.67	12.66	8
92.04	728.27	658.94	56.34	175.29	-6.16	8
-274.66	251.95	496.83	29.94	135.77	-13.55	11
74.95	52.00	747.31	64.12	53.56	6.81	8
30.76	371.34	587.65	184.66	31.89	-19.26	8
53.71	610.35	557.13	195.68	14.92	46.08	10
316.89	930.18	782.23	158.17	56.49	54.53	8
-73.49	643.31	652.83	84.14	116.12	-8.09	9
48.83	764.16	723.63	100.86	119.45	-69.34	10
-352.78	733.15	730.96	64.58	107.54	-97.75	8
-391.85	714.11	631.84	89.11	-31.74	-81.70	10
-102.29	758.79	493.90	82.40	-64.03	-78.95	8
109.86	647.46	294.43	60.91	-52.15	-68.36	9
102.78	653.56	592.53	4.39	-25.24	-74.55	10
423.58	666.50	559.57	-4.91	-35.55	-100.10	8
247.07	638.43	650.63	19.93	21.33	-79.22	8
52.98	614.99	828.13	50.78	51.94	-85.72	10
126.71	680.42	608.64	73.30	135.19	-77.82	9
-235.84	620.85	362.30	9.70	150.02	-51.48	8
-168.95	377.44	584.96	-133.94	98.18	31.92	10
-158.20	341.55	674.32	-151.58	85.14	54.41	8
-292.97	618.16	945.56	-108.15	107.27	-5.07	11
-325.20	844.97	841.06	-123.93	82.76	-33.75	8
-139.89	477.05	798.58	-140.63	31.98	-9.70	8
-55.18	559.33	729.74	-83.10	2.59	-9.06	10
113.28	503.42	760.01	-38.73	30.79	-17.73	8
43.70	512.70	644.53	-17.82	50.23	-11.84	9
14.16	554.69	492.43	24.69	72.72	15.69	10
146.48	588.13	443.12	39.00	87.49	8.39	8
45.90	541.99	460.94	52.76	149.54	-21.27	8
-191.41	618.90	485.35	65.86	145.90	-41.69	10
-253.66	605.47	566.89	51.54	154.36	-78.83	9
-417.48	645.02	539.31	40.13	128.27	-123.50	8
-452.88	504.64	512.70	9.03	120.30	-146.36	10
-511.23	396.00	537.84	60.12	115.88	-135.31	8
-647.71	378.66	658.45	113.89	82.03	-151.18	10
-621.83	849.61	683.11	109.89	35.16	-140.96	9
-439.45	810.06	627.93	13.85	2.32	-133.12	10
-336.18	494.14	466.80	-73.82	14.53	-152.22	8
-697.27	209.23	334.72	-84.44	31.49	-132.81	10
-757.81	364.50	183.35	-43.06	-45.56	-67.11	9
-261.96	1159.91	779.79	21.03	-122.77	-18.74	8
-62.50	877.93	656.49	-56.64	-69.09	-7.23	10
90.33	725.59	828.37	-45.47	17.73	-40.04	8
-293.70	606.69	608.40	40.13	76.72	-42.30	10
-400.88	662.60	557.13	44.80	49.01	-58.50	9
-330.81	628.17	531.74	9.49	25.82	-51.15	8
-533.20	535.40	702.15	3.94	76.17	-52.83	10
-622.80	548.10	523.93	4.00	43.40	-26.12	8
-671.39	586.18	625.00	0.95	1.98	-16.91	8
-556.64	544.43	614.75	11.02	-38.36	-22.92	9
-200.93	715.09	384.52	22.55	-46.60	-58.44	10
-194.82	625.73	449.22	-43.27	5.13	-78.06	8
-544.19	518.55	443.36	-92.74	48.49	-107.39	8
-634.28	649.66	481.45	-97.96	33.33	-127.44	10
-693.85	610.35	553.22	-107.60	37.66	-126.01	9
-799.07	612.06	710.94	-98.39	4.12	-71.78	10
-612.30	430.91	1031.01	-63.60	-38.60	-28.26	8
-506.84	185.06	887.70	-4.61	-43.91	46.36	8
-642.09	228.76	666.99	24.05	-47.91	81.88	11
-716.06	333.98	512.70	13.49	-73.64	98.18	8
-742.68	558.84	674.56	1.89	-107.76	90.88	10
-536.13	496.83	605.22	-49.44	-117.68	116.73	8
-449.95	415.77	692.14	-60.15	-121.83	73.97	8
-387.94	554.93	710.94	-25.42	-134.86	35.03	11
-414.06	552.00	655.76	-21.51	-133.39	38.51	8
-522.22	505.37	679.69	-6.38	-157.23	35.74	10
-339.36	524.17	631.59	-9.25	-167.18	43.70	8
-298.58	498.54	524.90	-21.58	-181.95	60.36	8
17.09	393.55	567.87	29.69	-197.60	52.55	11
177.49	507.32	580.57	40.62	-169.37	63.14	8
438.72	727.78	761.96	3.48	-115.66	66.96	10
171.88	652.59	832.52	-24.05	28.20	34.52	8
37.84	596.19	780.27	-20.23	98.05	-13.95	8
-305.18	562.99	713.87	-14.95	108.80	6.65	11
-468.02	544.92	731.93	-19.01	68.54	62.65	8
-346.44	516.11	809.33	-24.75	26.95	63.35	8
-346.92	406.74	708.50	-38.45	14.62	80.96	10
-534.42	395.26	659.67	-71.11	-1.19	80.08	9
-378.42	400.88	739.99	-23.25	-65.25	11.93	8
-137.70	567.87	812.01	0.46	-50.57	-23.19	10
-258.30	452.88	811.04	-18.95	-23.25	-41.69	8
-189.21	457.52	627.20	-1.34	-18.10	-58.23	8
-323.24	234.38	691.16	33.08	-11.75	-56.00	11
-411.62	359.38	679.44	108.12	-13.55	-3.14	8
-513.67	799.07	644.04	113.53	-27.13	12.57	10
-268.07	642.09	789.79	38.76	-101.75	8.21	8
-219.97	468.26	748.54	4.49	-95.15	4.24	8
-203.86	390.14	652.10	-30.64	-88.07	34.88	11
-185.06	215.82	726.81	-54.93	-57.10	3.60	8
-566.65	86.43	753.42	-46.57	-70.77	-27.92	8
-379.39	104.74	788.57	4.67	-148.86	-84.93	10
-52.49	388.18	844.48	91.52	-213.01	0.85	8
158.69	530.03	851.32	145.45	-233.34	77.36	9
588.38	716.31	680.66	109.04	-131.23	108.73	10
527.10	834.47	437.74	55.85	-55.57	84.47	8
94.24	568.36	531.98	-39.95	49.77	37.69	10
-285.64	381.84	816.65	-67.38	12.73	17.00	8
26.37	333.01	860.84	-32.29	-89.97	88.53	9
25.15	401.37	827.88	0.43	-82.28	122.92	10
127.69	506.10	685.06	11.99	-66.86	106.26	8
269.29	708.98	662.60	11.66	-16.82	2.93	8
97.41	677.73	568.85	-39.46	22.67	-64.06	11
-145.51	596.44	599.61	-70.34	4.46	-27.65	8
-269.29	566.65	672.61	-66.96	-29.17	4.39	8
-124.02	594.48	784.42	-51.73	-71.99	28.29	10
91.06	548.10	733.40	-66.74	-79.35	-11.44	8
78.37	303.71	706.54	-63.42	-42.21	-65.89	9
115.23	301.51	796.63	1.13	-29.24	-89.23	10
215.33	484.62	770.75	15.26	-22.49	-91.49	8
262.70	411.87	776.61	4.97	15.78	-81.27	8
138.92	521.97	720.95	12.02	90.42	-67.99	10
-21.24	439.70	784.18	10.13	123.81	-91.40	9
-146.24	433.35	741.94	18.92	110.38	-87.65	8
-271.97	620.61	460.21	9.49	85.48	-42.85	10
-164.55	355.47	740.97	-44.22	89.60	-5.19	8
-200.93	403.32	739.01	-12.54	67.50	-1.04	8
-243.90	368.16	612.30	2.44	-12.48	9.74	11
-79.59	243.65	675.29	7.51	-56.15	47.58	8
294.43	255.13	828.13	59.27	-49.62	119.81	8
204.35	568.85	680.91	115.63	7.29	127.41	8
94.97	595.70	724.85	76.05	16.63	130.22	10
-54.44	561.04	622.56	35.28	2.84	125.95	9
1.95	249.51	679.93	-5.34	-38.64	126.22	8
207.28	470.70	643.07	-15.44	-41.35	137.82	10
63.72	534.67	674.07	-35.86	26.61	131.26	8
67.38	632.32	868.16	-18.28	105.47	48.34	11
-216.06	826.90	1009.77	-5.22	107.67	-18.65	8
3.91	611.57	915.77	-28.41	61.86	-86.27	8
-184.08	513.18	769.78	-40.41	88.26	-56.37	10
-375.73	558.35	562.01	-32.81	51.67	-50.48	8
-263.18	543.46	593.02	-42.76	-18.34	-11.32	9
-313.96	565.43	747.56	-35.13	-45.29	9.09	10
145.51	592.53	766.85	-17.49	-99.61	33.51	8
191.65	468.75	728.27	-0.76	-55.60	49.50	8
249.27	455.32	653.08	28.63	-14.98	87.43	10
232.91	364.26	453.37	20.26	-6.32	117.03	9
366.21	496.34	841.55	44.07	47.21	161.10	8
106.45	629.39	750.98	41.23	97.26	127.11	10
133.30	691.41	651.37	3.48	107.76	84.75	8
33.20	577.64	670.65	-3.75	142.27	29.02	10
4.88	540.28	806.88	17.67	142.03	-12.18	9
49.80	607.18	632.57	21.70	169.37	-118.19	8
-277.59	372.80	606.20	-24.17	213.47	-147.43	10
-242.92	275.15	552.00	-33.94	144.81	-168.79	8
-368.41	195.56	587.40	-8.12	89.20	-152.13	11
-383.79	403.32	640.38	25.63	36.65	-114.50	8
-382.81	526.37	827.15	27.83	17.94	-87.01	8
-220.46	558.11	929.69	5.37	0.67	-11.38	10
-164.31	462.65	878.17	-18.49	5.65	47.00	8
-156.25	446.04	795.17	-9.03	9.49	63.54	9
-57.86	347.90	705.57	5.65	-0.34	70.98	10
-107.42	413.82	750.98	34.85	28.59	78.28	8
-333.98	481.45	558.59	-16.78	29.66	93.32	8
-137.94	306.64	749.51	-72.33	9.34	126.83	8
-180.42	566.89	809.33	-52.55	26.21	85.48	11
-170.65	451.42	853.76	-46.45	-11.87	8.51	8
-110.35	497.80	770.02	-29.51	10.38	1.13	8
-190.92	461.43	670.41	-47.18	9.49	7.78	10
-32.23	478.03	689.21	-49.50	29.94	-36.68	8
-81.30	405.03	766.36	-42.48	60.61	-52.98	9
-337.65	450.68	600.10	-17.46	85.21	-49.47	10
-262.94	489.26	699.22	-30.27	43.61	-26.76	8
-240.97	522.95	672.36	-7.81	46.51	-14.37	8
-382.32	433.35	729.74	3.45	37.72	8.70	10
-161.62	494.87	844.24	50.02	-11.81	73.55	9
96.19	681.64	780.27	93.54	-12.42	113.25	8
175.78	492.19	810.79	50.29	46.08	104.16	10
111.57	395.02	920.90	39.37	94.48	68.97	8
-98.88	373.78	915.28	47.79	93.72	44.65	8
-261.96	380.62	819.82	59.02	85.88	33.29	11
-167.24	377.20	710.69	32.23	93.26	43.43	8
-226.56	354.00	699.46	25.21	119.35	-13.85	8
-663.09	564.21	666.75	10.41	100.40	-44.37	10
-627.93	392.33	832.28	-57.65	-4.09	-90.64	9
-543.46	417.97	661.13	-54.78	-40.28	-134.86	8
-393.31	393.55	576.17	-58.53	-35.34	-172.30	10
-443.12	342.29	664.55	-40.62	-28.90	-198.06	8
-371.58	358.64	699.46	1.89	-29.30	-163.60	10
-282.96	339.36	689.21	4.61	-15.05	-135.47	9
-407.23	236.33	733.64	29.33	-5.00	-95.06	10
-343.02	281.01	641.60	78.16	-15.50	-61.37	8
-271.24	327.39	662.60	93.17	-34.33	-50.23	8
-326.17	365.48	611.33	73.85	-17.91	-14.62	10
-203.37	358.89	698.97	54.05	-6.50	-20.02	9
-347.17	493.90	987.79	101.96	-46.20	-0.98	8
-161.13	726.56	847.41	93.72	-77.30	109.41	10
-250.49	699.95	844.48	60.55	-58.96	91.43	8
-253.42	699.95	793.95	56.30	-46.11	38.67	8
-334.96	734.38	719.24	49.90	-60.33	4.00	11
-341.55	685.55	792.48	21.48	-76.69	-35.98	8
-106.93	605.96	883.30	20.17	-45.44	-25.21	10
-187.74	599.12	864.01	22.98	2.11	-42.33	8
-278.32	366.21	755.62	43.76	-2.90	-50.05	9
-199.71	232.67	445.80	77.79	-44.95	-37.26	8
36.38	214.60	315.92	98.57	-91.22	34.82	8
216.31	623.05	607.18	124.94	56.06	120.06	8
-194.09	752.69	641.11	119.08	124.39	139.62	10
-504.88	890.63	485.84	68.85	93.54	169.53	9
-480.47	493.65	667.72	-42.97	2.56	200.04	10
-17.09	417.72	802.98	-32.38	-71.50	179.17	8
39.06	564.70	724.12	-29.88	12.42	144.38	8
-142.33	663.09	698.73	-20.54	74.22	65.73	10
-364.99	853.76	661.13	-7.42	76.93	48.13	9
-460.94	764.16	667.48	2.93	11.17	18.68	8
-10.99	729.98	573.49	29.51	-67.72	54.72	10
104.00	780.27	434.57	27.40	-36.25	70.31	8
192.14	622.56	534.91	20.08	45.68	114.90	8
-227.78	775.15	454.35	35.43	53.13	145.26	11
-123.78	806.88	675.54	10.07	2.29	122.28	8
-159.42	814.45	538.82	-31.77	-10.16	36.90	8
43.21	516.60	632.81	-58.96	11.17	-3.08	10
-121.83	615.97	516.11	-45.93	39.98	3.54	8
-151.86	750.98	543.95	-38.54	17.33	23.13	9
-58.59	648.93	738.04	-63.93	-30.27	35.71	10
99.61	472.41	767.09	-59.81	-19.93	31.62	8
138.18	446.53	690.92	-37.02	23.47	1.86	8
-15.63	239.26	849.85	-3.85	22.92	6.62	11
13.18	677.98	492.19	-3.45	40.28	20.90	8
-85.21	341.31	608.89	-71.90	55.85	3.75	8
-19.78	243.90	764.40	-15.47	53.77	-61.52	8
-241.70	446.29	871.58	21.94	43.49	-79.32	10
-250.24	685.79	658.69	17.33	42.24	-83.62	9
-476.07	369.38	676.76	-28.47	44.56	-96.71	8
-417.97	278.32	748.05	-3.30	11.60	-76.42	10
-265.14	436.28	684.33	11.66	-11.57	-56.61	8
309.08	755.86	753.42	29.60	-57.95	-75.20	8
327.88	667.72	840.33	3.27	34.70	-93.87	11
124.02	708.01	639.89	-5.43	103.64	-41.17	8
18.07	635.01	742.92	-29.72	132.14	-43.55	8
-342.04	636.96	541.75	-34.27	104.31	-70.62	10
-331.30	675.05	465.09	-60.09	51.42	-96.37	8
-22.46	698.73	618.41	-42.63	54.53	-68.08	11
-222.17	770.51	668.46	0.64	126.92	-4.15	8
-237.55	616.46	750.24	10.53	150.54	45.44	8
-273.44	412.60	791.50	26.82	157.32	59.36	10
-476.32	340.09	831.54	30.00	153.87	46.51	8
-603.76	282.96	847.66	58.44	111.72	7.05	9
-623.54	314.21	613.04	65.34	46.81	-58.17	10
-569.82	280.52	540.77	53.53	6.68	-97.56	8
-612.06	337.40	507.81	44.65	-4.79	-113.19	8
-792.97	325.68	734.62	59.72	-56.34	-128.57	11
-544.43	543.46	573.24	71.62	-110.69	-155.88	8
-430.66	468.99	432.62	43.12	-71.96	-160.83	10
-402.59	462.40	396.48	34.67	-24.14	-176.30	8
-634.52	515.38	462.65	18.89	15.23	-143.16	10
-619.87	494.87	238.77	-19.93	65.43	-130.65	9
-1218.51	854.00	920.41	-12.57	-66.59	-93.93	8
-264.65	1347.90	755.13	1.77	-227.54	183.32	10
163.33	740.23	737.79	-101.50	-275.30	158.66	8
633.79	802.98	1044.68	-77.45	-172.85	71.29	10
-21.97	933.84	622.31	-8.70	-4.58	4.61	9
-390.38	481.45	258.30	8.42	22.19	28.35	10
-735.11	226.56	509.52	-65.61	-44.68	155.03	8
-619.14	177.00	856.45	-48.28	-139.62	207.55	8
-375.49	370.61	862.55	-4.85	-199.04	135.62	11
23.19	616.46	710.21	-63.20	-147.40	51.70	8
199.95	436.28	657.47	-119.35	-130.13	18.68	10
318.60	497.31	808.59	-108.31	-42.08	-44.31	8
39.06	510.01	719.24	-51.09	50.60	-87.04	10
-217.04	354.00	289.06	20.05	85.60	-100.62	9
-351.56	177.49	363.04	46.66	9.70	-38.24	8
-84.23	908.45	701.66	106.66	-15.53	9.28	10
-217.53	1225.83	966.55	26.28	34.88	84.56	8
-179.20	626.46	923.34	-69.18	43.98	52.00	8
-109.37	341.80	1023.44	-35.55	44.65	-3.78	11
-127.69	313.72	582.52	-41.47	61.74	11.57	8
-488.77	272.22	570.56	-37.45	52.09	61.07	8
-487.79	364.26	780.76	23.16	-20.23	86.33	10
-642.09	481.93	816.89	39.25	-61.83	48.13	8
-638.67	424.80	806.40	-1.40	-105.22	-8.36	9
-339.60	249.76	707.03	-24.35	-110.38	-68.79	10
-423.58	112.06	798.10	-33.23	-115.66	-210.66	8
-150.39	458.25	669.19	8.54	-219.21	-173.25	10
260.25	493.16	552.25	-68.24	-204.13	-107.39	8
262.21	379.39	750.00	-148.74	-122.77	-86.15	11
110.35	424.07	1079.35	-76.32	-146.97	-20.66	8
233.40	808.35	1036.38	-19.71	-130.22	115.23	10
26.61	713.38	876.71	-26.95	-106.51	122.34	8
83.01	558.59	847.41	-52.46	-62.19	100.46	11
-6.59	383.30	773.93	-40.74	-11.08	92.16	8
24.66	118.65	781.01	-39.37	19.87	77.67	8
58.35	159.91	808.59	0.43	67.35	45.01	10
87.65	385.50	772.22	8.24	98.33	19.47	8
-64.94	375.73	795.90	-7.20	126.04	-20.32	9
28.08	376.22	723.39	-26.03	107.94	-6.16	8
-25.63	361.57	765.38	-25.63	128.42	12.18	10
-116.94	356.20	696.29	-16.30	137.91	15.44	8
-425.54	390.87	653.32	8.09	107.88	19.10	10
-389.16	439.21	594.24	1.25	16.60	34.97	9
-241.94	385.01	608.15	-27.16	-55.54	40.04	8
-5.13	363.53	621.09	-19.13	-41.63	38.12	10
-71.29	283.45	639.40	-13.09	-34.94	52.37	8
-52.73	308.59	649.17	0.52	-43.00	104.58	8
13.92	433.35	853.27	12.48	-57.62	112.30	9
95.21	485.11	847.17	-11.38	-54.08	83.37	10
256.35	423.10	792.97	-8.70	-34.67	72.48	8
319.82	387.94	830.08	33.29	19.62	31.13	8
133.06	511.47	729.98	88.32	80.69	-9.64	11
79.10	434.33	794.68	74.34	116.33	7.78	8
-62.74	395.51	782.23	68.12	127.66	9.25	8
-107.91	594.24	787.11	86.24	118.65	3.75	10
-154.30	621.34	618.16	48.80	139.04	-39.67	8
-331.05	455.57	654.54	-0.82	148.65	-73.12	9
-376.71	396.73	685.30	2.99	117.25	-133.67	10
-413.33	409.67	635.50	17.85	95.89	-146.48	8
-241.21	409.67	599.85	41.90	44.92	-129.39	10
-250.98	280.76	881.59	63.29	41.53	-106.23	8
-279.54	449.71	741.46	97.99	36.47	-73.94	9
-261.47	522.22	717.29	66.83	25.42	-41.63	10
-182.62	568.85	763.43	55.76	27.74	-38.57	8
-298.83	475.83	913.09	30.46	53.41	-58.35	8
-407.96	454.35	817.87	51.09	65.55	-69.06	10
-459.47	374.51	735.35	61.19	41.99	-47.18	9
-450.44	519.04	657.47	53.34	-1.65	-37.35	10
-472.41	655.03	573.73	41.78	-20.32	-28.41	8
-464.60	592.53	638.18	36.22	-61.37	38.30	8
-185.55	625.00	549.80	61.58	-101.59	34.12	11
-263.67	625.49	672.85	50.51	-76.72	36.56	8
-373.29	757.81	676.76	53.71	-63.26	65.98	8
-358.89	690.19	799.07	41.02	-59.66	55.97	10
-295.41	715.09	753.17	24.93	-72.94	21.39	8
-121.58	523.19	608.15	-26.00	-68.82	-1.86	9
-16.11	395.02	700.44	22.83	-41.35	-6.41	10
-15.14	468.99	764.16	65.61	-10.93	-7.66	8
-165.53	805.91	818.36	107.88	50.26	50.90	8
-280.03	728.03	750.73	27.22	53.92	96.86	10
-266.11	599.37	545.90	-44.43	34.70	92.10	9
-286.38	475.34	548.83	-95.79	-21.88	96.77	8
-78.12	383.06	562.26	-118.80	-42.21	120.27	10
-65.43	354.49	565.19	-140.29	-16.20	153.93	8
-118.16	215.58	654.30	-124.88	-1.62	146.12	10
82.03	388.92	933.35	-90.33	33.02	147.49	9
-230.22	524.17	977.29	-42.05	48.19	72.60	8
-48.34	698.00	877.44	-24.35	-4.82	63.05	10
-133.06	795.90	677.00	18.77	35.13	32.96	8
-362.30	577.15	502.69	-12.15	-47.76	-5.65	8
-89.36	512.70	802.98	-12.36	-161.41	-12.73	11
79.59	602.54	801.03	-11.23	-114.90	-10.68	8
131.10	330.08	713.87	-40.68	-71.50	-25.88	8
-56.40	286.87	812.99	-68.48	-4.49	-58.35	10
-351.56	289.31	754.39	-65.25	19.68	-88.75	9
-244.38	432.62	603.03	-60.94	-30.00	-90.91	10
-134.28	470.46	510.50	-109.77	-23.22	-128.54	8
-225.59	249.76	711.43	-126.34	-13.79	-155.46	8
-127.69	487.79	1092.04	-75.29	-82.55	-59.36	10
-87.65	543.46	982.67	-1.50	-110.44	-1.22	9
156.98	464.11	763.18	-6.20	-89.42	31.74	10
30.76	334.96	764.89	-34.36	-35.03	54.72	8
-6.10	276.86	821.04	-22.16	-41.11	55.57	8
162.11	458.74	687.50	22.34	-38.30	23.22	10
-112.55	512.94	766.60	10.31	16.14	29.85	9
-216.55	620.36	794.19	5.10	-2.38	28.29	8
64.70	710.69	729.49	-26.37	-12.66	-3.69	8
-159.91	333.01	735.35	-55.18	17.03	-29.30	10
-156.01	266.11	614.01	-1.68	-15.78	19.90	8
-18.07	325.68	650.15	22.49	-54.53	49.22	9
87.65	431.64	688.23	33.39	-45.44	40.10	10
26.86	393.07	816.16	34.39	-34.21	26.95	8
41.50	546.88	819.09	59.66	-38.57	10.74	8
128.17	434.08	744.87	70.74	-56.21	23.74	10
114.75	321.04	675.54	62.23	-37.41	58.14	9
207.03	320.56	775.15	93.02	-21.39	36.93	8
30.03	520.26	802.25	137.08	19.26	25.30	10
48.83	657.71	870.12	154.69	1.56	-19.17	8
-42.72	646.00	903.81	130.37	7.05	-24.48	9
-50.54	733.89	686.04	44.40	-4.18	-13.34	10
-17.33	589.11	632.81	-5.74	13.06	1.92	8
-291.50	425.05	598.88	-51.36	35.31	-32.50	8
-234.38	402.59	710.45	-48.22	-0.64	-81.45	8
-253.42	460.69	734.13	-59.75	-25.36	-107.60	11
-164.06	508.30	737.30	-71.56	-37.45	-116.70	8
-162.11	446.78	719.24	-118.93	-58.81	-161.96	10
-32.96	387.70	724.12	-137.45	-44.25	-158.57	8
-94.24	292.24	628.91	-150.54	5.95	-126.07	10
-82.03	273.44	539.55	-117.37	0.79	-121.40	9
-104.25	536.87	832.28	-82.31	-40.34	-86.85	8
108.40	588.38	749.27	-4.55	-41.08	-18.10	10
-204.83	484.38	673.10	-9.83	-40.25	28.38	8
75.68	525.88	797.12	20.78	-118.84	42.48	8
136.47	596.19	799.80	-2.38	-106.17	21.45	11
245.36	449.22	920.90	-15.56	-70.50	0.40	8
170.41	497.80	887.94	-24.38	-9.43	-2.99	8
-50.05	430.18	875.24	-40.25	41.08	-0.52	10
-112.55	402.83	820.31	-29.17	25.60	-16.24	8
-49.80	376.46	629.15	-28.56	36.41	-25.88	9
-142.82	315.67	494.87	-69.40	10.41	-19.35	10
142.33	146.48	826.90	-43.70	7.02	-11.44	8
208.01	212.65	881.10	2.62	25.73	-11.05	8
194.09	279.79	896.00	21.42	92.13	31.04	8
-28.56	335.21	871.34	12.30	114.35	35.86	11
-192.87	383.54	875.00	-18.19	121.43	13.03	8
-105.96	301.76	934.08	-65.09	98.05	-23.04	10
-113.04	288.82	821.29	-43.09	98.91	-19.29	8
-143.80	303.47	776.37	-4.85	101.87	-6.87	9
-231.93	331.05	765.87	13.43	99.95	10.77	10
-304.44	653.08	632.08	57.40	73.03	33.72	8
-133.06	573.24	705.32	9.31	-2.72	15.72	8
-16.11	542.72	712.65	-9.09	-3.75	16.85	10
-125.98	520.75	651.12	-7.60	28.69	32.32	9
-353.03	485.35	631.59	5.37	13.52	63.05	8
-6.35	480.71	717.04	20.20	-35.55	73.09	8
-11.23	399.17	694.58	2.41	-16.20	54.96	10
-69.34	346.68	605.47	-4.52	-15.96	54.26	8
-34.91	299.80	715.82	14.62	-35.55	58.44	9
150.88	411.38	826.17	43.33	-30.64	74.62	8
116.94	406.01	819.09	26.79	-10.53	103.52	10
-6.35	396.24	800.54	25.94	-19.62	134.95	8
55.66	350.59	750.73	32.20	-13.73	136.29	8
90.82	488.28	544.19	33.45	28.20	112.18	11
-55.18	475.34	638.43	8.58	60.39	63.72	8
-50.29	493.90	823.00	73.27	49.26	63.60	8
106.45	586.91	817.63	99.70	54.14	67.05	10
-168.70	384.03	815.19	84.11	92.53	80.66	8
-162.60	435.30	719.73	87.07	86.15	18.16	9
-212.65	366.46	797.61	83.07	73.85	-30.15	10
-240.23	487.79	830.32	85.27	66.59	-28.32	8
-331.05	547.85	837.40	46.30	35.40	-11.02	8
-328.61	573.97	771.48	13.82	-13.43	5.71	11
-197.27	444.09	826.90	13.12	-51.70	-33.33	8
-109.86	507.32	805.18	36.68	-60.61	-60.00	8
-144.04	516.60	781.98	42.05	-76.02	-73.46	10
63.96	511.72	809.33	35.92	-83.62	-89.45	8
100.59	498.05	689.70	37.02	-50.26	-107.60	9
182.37	468.26	547.85	1.34	-16.08	-84.41	8
54.69	382.08	631.35	-37.08	50.08	-54.50	8
-146.97	349.61	715.82	-29.27	75.35	-44.80	8
-323.49	314.70	694.34	-12.27	95.67	-58.20	10
-415.53	394.04	663.09	24.72	66.04	-55.91	9
-389.16	406.98	747.56	54.26	2.38	-59.72	10
-230.96	529.05	800.05	69.12	-25.21	-72.54	8
-160.89	537.60	697.27	42.27	-42.63	-60.67	8
-19.29	582.76	706.79	13.40	-35.13	-51.85	10
-250.73	542.97	763.67	-16.82	-9.43	-50.35	9
-208.01	498.29	760.25	-13.55	-33.75	-38.33	8
-55.66	494.14	638.67	-16.51	-18.92	-39.67	10
-188.96	480.96	661.38	-9.03	22.03	-31.98	8
-195.31	550.78	647.71	-21.58	22.28	-11.93	8
-194.82	582.28	743.41	-38.33	38.45	-22.55	11
-270.51	588.38	791.99	-35.06	53.59	-60.52	8
-375.00	505.86	738.04	-48.58	43.58	-56.85	8
-355.96	502.44	740.97	-73.49	14.92	-44.83	10
-270.02	509.03	665.77	-68.08	-0.09	-44.04	9
-235.84	457.28	683.59	-55.36	27.74	-26.28	8
-272.71	534.67	638.67	-24.48	32.90	-0.12	10
-361.08	590.33	799.07	-18.10	12.42	-9.12	8
-394.78	722.41	873.05	2.96	-49.71	8.42	8
-296.88	631.10	891.11	-10.53	-117.22	30.30	9
-277.59	533.20	926.03	-32.71	-140.47	34.06	8
-250.73	361.08	913.57	-27.50	-145.87	38.54	10
-260.74	356.93	729.49	-7.17	-149.72	11.38	8
-227.05	333.25	562.26	-1.68	-123.44	-36.96	8
-117.43	495.85	790.28	94.54	-181.85	-67.54	11
320.07	521.73	833.01	52.31	-209.23	13.15	8
267.58	386.96	761.96	-16.05	-125.79	63.29	10
-14.40	429.93	713.87	-20.48	-119.20	84.56	8
330.81	284.67	688.23	-63.29	-75.87	121.28	8
344.97	370.36	537.60	27.07	-1.89	168.49	11
209.47	622.31	503.42	85.82	27.01	153.08	8
202.64	594.24	632.08	62.19	98.63	75.84	10
-137.45	567.87	864.50	86.27	103.88	28.75	8
9.28	732.91	705.81	95.79	45.93	30.00	9
-71.29	557.86	650.88	37.11	80.93	29.48	10
-81.54	610.60	618.90	-10.04	69.34	48.13	8
-29.54	398.19	630.62	-42.18	66.41	51.70	8
-21.00	465.33	711.91	-40.19	68.57	79.04	8
-103.03	569.82	876.22	-56.46	81.27	51.51	11
-90.82	429.44	919.92	-91.22	115.91	-2.50	8
-222.66	396.97	831.79	-105.74	109.04	-58.26	8
-179.69	373.05	766.36	-102.78	106.96	-61.49	10
-399.41	13.92	820.07	-112.12	50.84	-111.15	8
-177.00	195.80	782.71	-67.87	12.54	-26.37	11
-293.70	110.60	583.74	-22.16	-8.45	-49.01	8
-188.23	126.46	622.80	-67.20	-84.69	-27.71	10
-13.43	164.31	795.17	-50.78	-98.48	-2.72	8
139.65	247.56	799.32	2.53	-94.39	42.66	8
123.78	407.23	610.35	53.38	-37.87	70.50	11
-55.42	237.79	747.07	59.72	-37.87	129.46	8
-177.00	552.00	901.86	99.37	-82.15	118.56	8
-43.46	759.52	1073.73	96.41	-94.73	67.72	10
64.21	676.03	615.48	84.50	-66.10	40.04	9
-30.03	408.69	883.79	60.61	-82.40	56.40	8
190.67	690.19	774.17	89.36	-68.76	45.44	10
120.61	740.23	612.55	53.22	-59.42	48.03	8
364.75	834.23	569.58	-7.63	-17.85	7.14	8
301.76	779.79	652.59	-63.45	51.82	-103.61	11
661.62	587.40	693.60	-62.99	117.77	-224.85	8
344.48	620.36	547.12	-80.63	242.03	-198.33	10
-325.93	514.65	619.14	-65.43	165.16	-116.24	8
-339.60	419.19	795.65	-68.79	119.23	-86.88	10
-310.30	483.40	875.49	-45.35	43.09	-51.57	9
-5.62	484.38	773.19	-22.61	15.93	-51.97	8
-15.14	317.14	790.04	11.23	66.47	-42.63	10
-90.09	302.73	804.93	69.49	81.85	4.94	8
-316.65	214.60	894.53	99.43	73.27	28.69	8
-75.20	407.96	667.24	98.11	-0.46	43.27	9
74.95	143.55	535.16	27.13	13.61	37.29	10
8.06	106.69	654.54	66.16	65.03	55.30	8
-132.57	506.84	718.02	88.10	102.81	75.87	8
-552.98	450.93	645.26	40.80	106.84	139.07	10
-228.27	344.73	587.89	1.04	14.80	126.59	9
30.03	383.30	881.35	6.77	68.88	60.70	8
-169.43	656.98	958.50	24.75	102.45	-14.22	10
-415.77	546.39	773.44	6.01	106.69	-92.44	8
-408.20	614.26	541.26	12.85	44.74	-105.53	8
-483.15	510.01	474.37	18.43	-9.28	-96.44	11
-436.52	536.38	552.98	11.17	-38.85	-67.17	8
-130.62	525.15	831.54	21.36	-20.63	-66.41	10
-231.20	577.15	639.16	15.63	14.62	-74.04	8
-179.44	465.58	698.97	-11.96	-9.34	-3.91	9
-301.76	377.69	792.97	5.92	-10.19	28.96	10
-374.51	445.80	815.92	32.01	-31.56	72.02	8
-207.76	490.23	775.63	35.61	-40.25	94.33	8
127.93	606.20	689.70	53.77	-44.25	108.80	10
325.20	484.38	635.25	47.39	20.02	100.98	9
388.67	521.00	791.50	81.60	55.88	62.59	8
109.86	564.45	730.22	127.01	83.77	87.92	10
-149.41	670.41	757.32	141.20	86.55	111.45	8
-229.74	689.45	695.31	159.70	113.74	79.77	10
-326.17	534.18	732.18	132.63	108.55	42.18	9
-499.27	484.62	766.85	110.08	85.88	16.05	10
-592.29	562.50	682.13	62.87	21.18	-47.97	8
-537.35	583.50	532.23	6.93	10.19	-92.47	8
-503.17	501.71	488.28	-65.83	-9.58	-232.15	11
-669.19	387.45	518.80	-86.12	11.20	-293.37	8
-663.82	416.99	529.79	-55.21	-20.11	-248.38	8
-637.70	415.28	609.13	-41.20	-50.05	-200.01	10
-616.21	355.96	755.62	-10.16	-113.43	-101.96	8
-395.75	532.23	866.46	-4.76	-121.58	-48.34	11
-253.42	706.05	839.84	-13.76	-186.28	4.03	8
-48.10	713.62	862.30	-25.39	-216.06	51.67	10
187.01	636.72	754.88	-31.86	-200.74	56.88	8
167.24	562.74	743.65	-36.96	-140.01	46.14	8
28.56	650.39	588.13	-30.15	-117.43	44.37	11
146.24	637.21	547.36	-34.76	-68.12	36.68	8
-1.22	624.02	554.93	-42.60	-4.73	0.24	10
27.59	687.74	653.56	-38.88	8.24	-7.32	8
17.09	777.34	662.11	-48.03	30.88	-9.89	8
-230.22	659.67	599.12	-82.40	80.87	-10.68	9
-329.10	492.68	627.93	-73.94	58.07	-63.02	10
-483.89	272.95	661.13	-75.01	55.33	-95.43	8
-552.49	146.73	748.05	-53.99	37.11	-89.11	8
-474.37	336.43	791.99	-35.25	16.82	-94.76	11
-383.06	453.37	898.68	9.19	-6.59	-82.49	8
-314.94	432.37	866.94	58.56	-51.27	-53.19	8
-222.66	434.81	857.18	114.20	-55.39	-7.02	10
-230.22	544.19	949.71	133.61	-22.95	-4.27	8
-187.74	545.65	788.33	159.39	-16.02	-13.73	9
-12.21	507.81	869.38	191.07	-19.99	-50.63	10
-391.11	420.41	403.08	205.75	-34.09	-54.78	8
307.86	224.61	106.45	189.12	-175.96	80.84	10
741.21	321.53	339.84	215.85	18.74	185.09	8
73.73	979.98	325.20	200.81	161.04	181.09	11
-600.10	1119.14	293.70	56.95	239.35	134.43	8
-450.20	574.22	561.77	-104.25	134.70	121.64	10
-240.48	454.83	841.31	-146.24	18.46	176.27	8
-136.96	676.76	971.92	-106.99	59.45	110.66	10
-169.92	688.23	982.91	-95.34	122.50	1.83	9
-257.32	678.47	811.77	-93.23	109.56	23.25	10
-596.44	608.89	660.40	-81.27	47.76	54.47	8
-115.23	521.73	631.10	-53.77	-61.37	64.15	8
188.96	605.96	625.00	-18.22	-28.23	32.35	11
133.79	604.25	643.31	-8.79	24.84	19.32	8
-62.50	570.31	649.90	-10.65	42.72	36.29	8
-204.35	594.24	638.92	28.26	44.19	44.62	10
-140.38	561.04	569.34	37.93	53.31	21.42	8
-177.00	494.63	578.61	32.35	77.03	17.82	9
-162.35	520.75	530.03	9.00	90.39	22.77	10
-268.07	676.51	540.28	-7.81	90.33	1.13	8
-369.38	655.03	520.02	-22.00	87.77	-26.09	8
-312.01	628.66	638.67	-7.11	68.02	-69.58	10
-205.57	516.36	687.99	18.01	71.01	-114.62	9
-479.25	414.31	545.17	26.34	59.08	-71.32	8
-672.85	755.86	534.91	27.86	11.41	-23.16	10
-346.19	991.70	833.25	-0.24	-75.53	9.43	8
-94.97	657.71	744.63	7.48	-53.34	-5.80	8
-151.12	766.60	697.75	-3.54	-25.73	2.53	11
-188.23	602.78	757.08	-26.64	-17.88	8.58	8
-370.61	603.76	794.19	-41.96	-30.52	-12.08	8
-393.80	590.09	624.27	-46.11	-56.09	-20.94	8
-322.75	449.46	669.68	-53.56	-64.39	-47.42	10
-389.65	412.84	538.09	-30.79	-50.60	-39.58	9
-328.37	376.22	598.39	-19.29	-64.03	-20.26	10
-526.12	474.37	839.84	24.02	-98.05	-56.55	8
-237.30	703.61	812.26	12.24	-173.92	-33.29	8
-47.36	677.49	796.14	-55.69	-141.75	1.25	11
124.02	427.00	701.17	-84.84	-99.76	17.03	8
-29.79	407.47	599.37	-77.70	-31.56	8.70	8
-36.62	484.62	595.70	-62.93	-1.50	-34.94	10
41.99	582.28	734.86	-6.50	-40.34	-8.73	8
152.34	685.30	632.32	12.42	-35.28	54.41	9
70.56	738.53	622.07	-1.07	-4.64	31.71	10
-47.36	668.21	732.91	-25.33	24.75	-21.94	8
-511.23	649.90	685.55	-18.65	17.30	-33.81	8
-554.20	582.03	724.12	-14.19	-83.37	-33.81	8
-173.10	487.30	687.26	-2.99	-108.06	-41.50	11
-202.64	402.83	780.03	-9.64	-78.49	-64.15	8
-307.13	573.49	680.66	65.22	-59.94	-75.78	10
-182.37	631.10	641.11	106.72	-61.71	-116.09	8
-207.03	626.46	609.13	96.47	-59.30	-95.34	8
47.61	584.72	556.88	80.81	-61.95	-91.71	11
-123.29	576.90	565.19	56.76	-20.20	-44.19	8
-300.05	504.39	725.34	29.60	-19.74	63.11	8
-190.19	565.43	746.09	29.60	-23.44	29.97	10
-211.91	465.58	825.93	50.14	-8.27	-19.13	8
-173.83	394.53	825.44	74.65	-0.67	-20.51	11
-257.81	418.46	828.61	69.67	9.74	-9.61	8
-125.73	616.70	714.84	48.83	-10.38	16.45	8
-129.15	616.94	653.32	-6.93	23.19	63.08	8
16.11	571.53	745.85	-24.60	35.71	68.42	11
-65.92	458.98	660.16	-70.10	70.34	59.42	8
-151.86	394.04	647.22	-45.41	48.65	42.63	8
-70.07	494.38	627.93	-29.02	25.42	31.28	10
-94.73	507.81	628.91	-13.58	23.25	10.86	8
-147.95	511.47	624.76	-16.02	12.66	9.92	9
-104.00	429.69	662.84	-19.81	-4.94	30.33	10
-35.89	428.71	553.96	-15.59	-25.67	60.49	8
41.26	376.46	562.99	-6.53	-22.92	99.82	8
66.41	509.77	409.67	-12.33	-33.54	125.21	8
141.60	783.20	588.13	-14.10	-23.96	180.85	11
-407.71	1312.01	836.18	12.70	2.35	92.35	8
35.64	905.76	823.24	-69.18	-32.96	5.49	10
-49.07	649.90	801.51	-74.07	-10.38	-22.00	8
-9.03	703.86	710.21	-25.82	-9.77	13.06	8
53.71	783.45	577.39	-9.89	35.95	-15.11	9
39.55	715.33	593.02	-6.71	79.47	-83.56	10
218.75	633.79	625.49	-15.96	129.61	-113.98	8
-123.05	179.93	779.30	-66.53	190.00	-158.81	8
-426.27	301.51	472.66	-57.01	119.51	-53.07	10
-389.16	209.96	649.66	-28.47	23.56	35.92	9
-57.86	318.12	786.38	54.44	-22.06	58.75	10
173.58	644.53	964.60	66.47	80.29	67.90	8
-128.66	790.53	873.78	16.14	132.54	51.64	8
-509.52	550.78	467.53	-68.82	70.53	65.55	11
-291.99	621.34	607.18	-61.68	20.42	88.75	8
-493.90	755.86	765.38	-8.70	27.53	5.77	8
-251.46	768.80	721.92	-16.66	-6.59	15.56	10
-1.95	550.78	1004.15	-72.78	22.95	35.52	8
-319.09	602.05	824.95	-59.72	34.45	3.23	9
-167.48	410.64	761.72	-58.01	-7.17	-40.22	10
-204.59	366.70	682.13	-22.03	-21.00	-66.38	8
-122.80	383.54	706.79	-7.57	-51.51	-69.09	8
-47.61	449.46	692.87	10.53	-36.01	-75.78	10
-234.13	406.49	776.61	14.07	-28.29	-52.03	9
-303.22	427.49	786.13	-1.07	-51.97	-55.48	8
-342.04	353.52	753.17	2.72	-88.23	-61.16	10
-43.46	367.92	700.68	0.37	-104.86	-31.01	8
5.37	459.72	668.70	-3.54	-65.12	-33.84	8
40.04	478.76	625.73	-16.57	-4.33	-60.03	9
-35.40	486.82	579.35	-9.28	28.17	-86.61	10
-220.70	495.36	479.74	-3.69	58.32	-83.10	8
-255.86	325.44	510.99	14.68	85.66	-102.02	8
-285.89	340.33	515.63	69.18	107.79	-110.08	10
-385.99	445.07	385.99	45.35	144.20	-102.69	9
-590.58	414.79	991.70	143.07	22.37	19.99	10
-340.09	965.82	921.63	111.15	7.23	51.88	8
-371.58	869.14	994.38	17.67	-30.15	49.13	8
-425.54	612.30	720.46	6.59	-41.81	55.85	11
-514.16	677.25	663.33	-6.07	-108.70	64.85	8
-511.96	760.01	520.26	-39.70	-156.13	84.08	8
-30.76	388.18	766.11	-95.43	-214.81	89.17	10
128.42	356.93	718.99	-90.70	-113.49	90.15	8
108.64	381.35	582.76	-53.07	-76.84	57.68	11
138.18	384.77	517.09	-14.65	-61.31	100.43	8
170.41	635.99	398.93	-20.78	10.93	109.44	8
68.60	502.20	604.25	-19.10	41.47	87.80	10
-23.93	702.15	787.84	67.17	60.91	32.81	8
-23.19	1044.68	966.55	73.36	62.16	-36.68	9
-71.78	926.03	932.37	24.14	112.85	-91.03	10
-323.24	602.05	756.35	16.36	121.52	-125.09	8
-399.66	612.06	688.48	-13.40	79.90	-158.42	10
-352.29	402.34	685.55	-73.12	-4.43	-109.01	8
-60.55	232.67	729.98	-82.31	-34.39	-24.66	9
6.84	148.68	821.04	-23.65	31.77	-26.49	10
-206.30	275.88	764.89	13.34	54.75	-38.06	8
-248.29	318.36	756.84	111.82	36.29	-22.19	8
-211.67	300.54	433.11	177.00	-4.06	-5.37	10
120.61	479.74	-23.68	172.97	-47.52	-3.75	9
163.33	282.71	229.98	147.52	67.08	-6.74	8
-112.79	1307.62	442.14	164.55	86.24	38.06	10
-422.36	1066.41	734.86	-155.12	73.33	2.56	8
-253.17	265.38	1408.20	-195.01	6.26	15.17	11
-270.75	585.45	846.44	2.99	86.33	-10.74	8
-233.40	581.54	856.69	-36.53	98.54	24.17	8
-244.38	587.89	897.22	-63.78	92.32	45.07	10
-461.91	484.86	719.73	-106.48	91.37	38.91	8
-298.58	368.90	539.06	-103.91	40.62	-8.42	11
-433.11	391.11	437.74	-120.76	46.45	5.83	8
-356.45	440.19	473.63	-94.91	6.23	3.78	8
-81.05	635.50	604.98	-67.63	11.05	-36.65	10
-47.85	463.13	939.45	-9.40	53.13	-89.69	8
-367.19	580.57	862.79	9.28	89.90	-24.66	9
-400.15	743.65	650.63	-67.32	74.46	-20.63	8
-543.46	411.62	713.87	-90.24	65.31	-56.70	10
-530.76	488.04	628.66	-75.04	11.47	-89.84	8
-413.09	302.00	720.70	-23.04	-6.65	-79.74	8
-346.19	389.65	581.05	42.94	2.90	-33.66	11
-409.67	346.92	680.66	79.50	13.79	-28.02	8
-570.31	290.77	714.84	97.17	-10.35	-14.74	8
-452.88	331.54	769.04	131.59	-29.39	-35.43	10
-553.22	457.52	707.76	136.11	-44.22	-31.86	8
-377.69	508.79	755.86	112.15	-88.35	-35.19	11
-226.32	639.65	754.88	47.94	-90.21	-31.68	8
-299.80	498.05	635.99	0.15	-83.28	-7.93	10
-225.10	319.09	830.57	-26.73	-101.50	49.84	8
34.42	756.10	595.21	22.16	-77.39	83.19	9
-447.27	523.68	618.16	-46.81	-18.13	96.80	8
-367.19	437.99	824.95	-2.17	-70.80	168.67	10
-113.28	804.69	794.43	11.60	-67.60	154.82	8
65.19	618.90	873.78	-42.79	-73.21	123.20	10
0.00	508.30	808.11	-59.78	-9.74	155.18	9
11.96	463.13	787.35	-53.56	52.73	140.63	8
-170.65	505.37	662.35	-99.64	97.08	62.84	10
-470.95	223.63	850.34	-84.26	61.77	54.84	8
-159.42	402.10	644.04	-55.48	25.21	15.38	8
-321.53	157.96	624.02	-60.67	72.20	-80.72	11
-388.43	16.60	614.99	25.85	63.05	-153.84	8
-660.40	173.58	541.99	116.58	29.48	-182.89	8
-507.81	428.96	773.19	243.84	-124.33	-163.54	10
-174.56	1042.48	645.51	226.50	-143.80	-113.59	8
0.73	584.96	741.21	36.01	-46.26	-82.40	11
-849.37	347.17	1027.83	-22.40	-18.13	-66.44	8
-552.49	582.28	1086.18	61.74	-204.74	39.37	10
-177.73	756.59	848.39	-12.94	-180.94	66.83	8
-266.36	610.11	607.18	-27.71	-151.09	49.10	11
17.33	467.53	695.07	-69.27	-158.87	62.71	8
-55.66	465.58	700.44	-71.23	-128.57	102.57	10
234.62	434.08	560.55	-90.52	-110.78	94.88	8
352.78	339.84	638.18	-96.68	-34.61	79.86	8
51.27	271.24	742.19	-93.75	-7.72	84.81	11
-64.45	392.58	746.34	-68.60	-30.43	101.62	8
-27.10	372.80	789.55	-74.52	-62.41	107.15	8
23.68	327.64	820.07	-40.59	-59.36	76.60	10
163.09	426.76	726.81	7.78	-18.04	26.06	8
24.90	468.99	777.10	20.60	-9.77	18.65	9
208.01	600.10	757.08	11.05	-2.44	0.34	10
-21.97	556.64	651.61	-18.52	49.07	-35.83	8
-190.67	537.11	709.96	-12.60	38.82	-40.53	8
-312.01	583.25	829.10	-10.93	10.41	-36.77	8
-405.52	498.54	948.00	-28.35	-31.19	-27.01	11
-128.17	446.04	837.65	-25.45	-87.83	-19.87	8
-9.77	407.96	730.71	-54.72	-68.60	-18.77	10
59.33	302.98	740.97	-51.45	-39.31	-6.84	8
-33.94	271.24	883.30	-28.41	-21.30	-10.74	9
164.06	470.70	766.60	-4.94	-15.66	-31.40	8
160.64	537.84	655.52	-0.09	55.24	-82.82	10
7.08	356.69	729.74	32.32	72.11	-82.61	8
127.69	520.26	721.19	37.51	75.84	-88.38	8
-93.99	553.47	707.76	42.54	78.16	-59.60	11
-64.70	575.93	655.03	39.61	67.99	-57.80	8
-219.73	503.66	658.69	25.94	54.35	-60.97	8
-152.10	430.42	670.90	17.70	44.53	-45.81	10
-262.21	172.12	595.21	-15.59	41.90	-11.78	8
-212.40	270.26	716.31	23.96	2.23	-11.29	9
-122.07	292.24	770.75	35.92	-5.34	-0.40	10
-24.41	356.45	942.87	37.60	2.69	8.48	8
74.46	423.58	891.85	13.70	40.37	11.35	8
-110.11	301.76	752.44	-20.97	50.29	18.25	8
-56.88	339.36	714.36	-44.59	25.18	64.09	11
-99.85	295.90	626.46	-45.38	4.52	87.55	8
-94.48	284.67	730.22	-8.88	-4.30	77.79	8
-116.70	382.08	678.96	43.09	-0.58	84.72	8
-138.92	359.86	635.25	78.80	-29.57	98.51	10
-13.43	394.04	482.18	93.99	-24.63	126.56	9
89.60	612.30	829.10	112.30	-3.14	148.01	8
-85.45	1134.03	979.98	131.56	33.33	95.34	10
77.39	984.13	822.02	66.62	17.00	18.80	8
80.81	894.78	723.39	45.01	47.49	35.49	8
34.67	908.45	612.06	40.10	59.23	28.38	11
-74.71	731.93	672.85	-14.01	66.04	-12.39	8
-60.06	523.44	774.17	-44.19	85.88	-56.73	8
-131.10	482.91	708.01	-82.92	104.89	-66.07	10
-166.99	249.76	655.27	-94.15	68.33	-113.49	9
-304.93	149.90	598.14	-81.02	67.44	-131.23	8
-401.61	172.36	597.66	-73.00	-12.76	-88.59	10
-214.36	311.52	787.11	-46.78	-19.26	-37.17	8
-132.08	357.42	787.84	-49.71	-7.63	-51.70	10
-61.52	408.94	696.04	-49.74	9.92	-42.36	9
-208.74	245.85	821.04	-46.17	16.66	-7.11	8
-292.97	239.01	748.54	26.18	24.57	36.74	10
-470.46	519.29	639.16	99.49	-8.33	52.61	8
-391.85	543.70	804.20	119.78	-54.50	54.26	8
-123.54	745.85	792.24	118.16	-49.13	52.31	11
-310.79	648.44	846.19	118.62	-51.54	35.80	8
27.83	773.68	814.94	102.42	-113.77	73.88	8
308.11	772.22	715.33	60.33	-70.31	71.78	8
155.76	671.63	700.68	0.92	-0.37	57.50	8
71.29	745.36	606.93	-6.16	25.12	58.99	9
-214.36	542.72	788.09	-53.56	8.42	63.42	10
-214.84	424.56	849.61	-68.27	-78.67	21.76	8
-77.64	295.41	786.38	-68.57	-99.52	4.43	8
-14.16	108.15	846.19	-73.36	-90.61	-3.81	10
-90.09	-25.39	982.67	-40.04	-40.28	-32.04	9
-165.28	544.19	564.94	-21.39	-50.32	-13.28	8
-141.60	616.94	542.72	-58.32	-47.39	-0.55	10
-62.26	549.80	593.99	-72.39	-44.07	10.38	8
4.15	649.66	635.74	-53.71	-48.58	20.32	9
145.51	586.43	783.69	-67.26	-52.19	5.71	8
110.35	595.70	737.06	-54.50	-28.20	-12.76	10
85.21	521.00	720.21	-43.67	-8.91	-6.96	8
126.95	412.11	643.31	-31.49	-5.25	-2.01	8
92.29	420.17	665.53	6.50	-5.92	-16.33	11
20.26	450.68	696.29	38.45	-1.28	-27.98	8
34.91	437.26	771.97	25.42	23.22	-34.55	8
-113.04	342.77	753.91	10.77	17.82	-32.14	8
-24.66	381.10	797.36	2.04	-5.19	-42.97	10
8.06	463.62	801.51	-39.31	-11.08	-20.84	9
1.46	342.29	796.63	-63.02	18.86	-8.82	8
-120.36	335.45	674.32	-68.15	37.32	-22.55	8
46.88	503.42	744.63	-32.62	19.17	-18.40	10
-146.24	609.62	763.67	-52.67	-9.74	-3.60	8
-35.64	559.81	862.06	-26.18	-18.65	14.22	9
-177.73	308.35	997.80	-12.76	-7.60	0.27	10
-151.86	525.39	692.63	53.01	-27.74	-6.01	8
-89.11	502.93	822.27	49.99	-52.15	34.12	8
16.60	518.31	762.70	17.18	-41.38	18.55	8
56.88	347.41	616.70	-7.17	-35.06	-9.80	11
132.57	191.41	631.59	-9.28	0.98	-35.34	8
129.88	253.66	684.33	34.55	18.46	-39.43	8
86.67	556.64	643.07	56.76	52.28	-27.37	8
38.57	557.86	623.29	41.63	67.17	-20.36	10
139.16	417.72	656.74	20.42	67.02	-13.70	9
-20.75	473.88	746.09	20.69	79.10	-7.66	8
-104.25	465.58	753.17	67.14	58.81	-13.28	10
-123.29	441.65	762.94	75.26	61.49	-42.76	8
-193.85	620.36	776.12	69.03	79.74	-84.56	8
-327.39	468.26	663.09	19.74	63.96	-113.07	11
27.83	303.47	697.27	-30.73	12.02	-68.60	8
-29.54	220.21	858.64	-31.28	41.35	-25.91	8
4.15	244.14	943.85	24.54	91.37	-26.52	10
-241.21	271.48	889.89	61.46	111.05	-26.58	9
-159.67	388.92	850.10	115.94	93.05	-35.68	8
-336.91	726.56	652.59	121.00	86.30	-10.83	10
-299.32	642.33	652.59	78.40	31.31	-8.30	8
-322.51	629.15	618.41	56.64	22.00	10.19	10
-145.26	635.01	729.98	12.27	-6.71	33.26	9
-143.80	664.79	713.62	-49.68	8.48	35.31	8
-240.97	407.23	695.80	-112.30	-3.33	32.41	10
-148.44	344.48	712.16	-85.45	-42.88	25.67	8
-79.59	397.22	731.93	-73.43	-38.73	23.01	8
-92.29	419.68	704.10	-58.59	-20.75	79.77	11
-54.44	445.80	721.92	-54.44	2.11	108.73	8
-218.26	570.31	506.10	-60.18	-17.15	104.16	8
-41.99	532.47	543.95	-51.57	-39.70	122.53	10
64.45	554.20	746.09	-35.13	-19.50	107.82	8
-108.64	655.27	994.87	-2.47	32.14	70.80	9
-167.48	667.72	938.23	-2.04	28.02	79.56	10
-113.28	569.34	924.32	-50.11	34.06	80.29	8
-36.13	497.56	744.87	-64.00	51.24	60.12	8
-121.34	278.56	761.72	-74.52	76.81	38.85	10
-259.28	316.89	737.79	-80.60	72.81	54.72	9
-323.73	336.18	705.81	-83.13	46.66	94.06	8
-267.58	333.50	726.32	-61.16	19.26	116.03	10
-104.25	502.93	769.04	-44.22	15.81	111.79	8
-86.67	508.30	761.96	10.47	32.50	111.39	11
69.34	470.46	806.88	36.16	-34.09	112.92	8
-186.28	583.50	781.74	117.77	-16.91	155.06	8
-93.26	616.21	754.88	133.33	-31.25	145.48	10
-87.40	687.01	496.34	82.73	-16.82	130.80	8
-181.40	482.67	629.39	58.65	-8.73	151.76	11
24.66	362.06	679.44	25.36	-73.12	67.32	8
528.56	381.35	899.90	24.54	-50.54	-63.14	8
360.60	394.78	908.94	88.62	18.04	-47.73	10
153.81	550.29	882.08	116.15	30.18	6.38	8
195.31	771.00	674.80	53.99	54.96	135.28	9
-445.80	916.26	456.54	4.49	94.06	201.78	10
-104.00	283.69	642.09	-105.65	44.07	263.18	8
-95.70	281.49	577.39	-47.73	62.07	278.26	10
-177.00	105.71	682.86	-11.32	61.49	285.00	8
190.67	290.53	634.52	72.08	53.28	235.14	9
198.00	170.90	862.55	104.52	75.65	131.90	10
252.69	352.78	735.11	152.83	75.59	82.86	8
186.28	335.45	810.79	153.50	121.52	35.71	10
58.84	409.67	748.78	162.78	133.70	-13.76	9
-83.25	538.33	683.59	120.42	123.02	-40.89	8
-197.02	463.62	703.37	103.24	108.22	-78.58	10
-364.26	624.76	665.04	121.55	75.59	-82.95	8
-65.19	649.41	612.55	95.76	38.60	-110.32	10
-110.84	764.40	508.79	63.63	89.42	-141.91	9
-189.70	700.44	528.32	41.17	102.14	-123.41	10
-252.93	602.78	654.54	39.92	82.82	-53.96	8
-326.66	759.03	619.87	69.40	60.49	-21.91	8
-146.97	638.67	666.75	66.50	-12.18	-6.65	10
-82.03	621.34	765.87	49.44	-24.32	26.46	9
-110.60	856.93	636.47	29.94	-27.98	24.93	8
-13.92	549.07	780.27	-26.61	-16.24	-16.54	10
-60.79	575.93	803.71	6.26	-0.18	-21.85	8
-65.19	632.32	805.18	-12.05	-4.27	35.80	8
-25.88	656.49	685.55	-25.24	24.20	58.53	9
-130.62	374.02	713.62	-17.58	55.45	47.88	10
-106.69	385.99	461.91	41.50	116.49	0.24	8
-203.86	571.04	391.11	81.30	145.63	-10.19	8
-172.61	613.53	436.04	91.67	138.89	-26.58	11
-340.82	640.87	544.68	108.46	120.27	-18.86	8
-173.10	713.87	557.13	124.42	86.64	-6.74	10
-204.83	794.43	514.16	121.37	86.49	13.37	8
-114.50	642.33	523.93	147.61	125.46	53.01	10
-143.07	695.56	387.94	185.36	151.82	88.68	9
-144.78	756.10	345.70	158.91	152.80	80.60	10
-105.47	573.97	421.88	158.72	168.18	76.72	8
-213.38	832.52	370.61	167.57	187.81	67.17	8
-386.23	877.69	385.01	95.86	169.89	42.08	10
-336.43	807.62	474.85	18.13	129.82	42.45	9
-354.00	747.80	556.15	10.16	112.15	21.45	10
-479.74	697.75	597.17	70.68	73.70	6.81	8
-677.00	952.88	471.44	82.37	53.59	10.71	8
-714.36	933.35	405.03	35.83	-28.41	28.56	10
-332.28	908.94	398.44	27.83	-84.78	32.93	9
-180.66	924.56	387.94	24.35	-40.59	35.55	10
-186.52	957.28	407.47	24.48	-37.96	43.21	8
-2.69	1012.21	417.48	9.37	-33.87	70.98	8
-64.21	915.77	364.75	-16.69	-1.56	73.33	11
-229.49	823.97	429.44	-43.18	20
