# Supplementary material for: Complexes of vertebrate TMC1/2 and CIB2/3 proteins form hair-cell mechanotransduction cation channels
Source: eLife. 2025 Jan 8;12:RP89719. doi: 10.7554/eLife.89719 (PMC11709434; doi:10.7554/eLife.89719)
Supplement: Figure 3—source data 1. [file elife-89719-fig3-data1.zip › Figure 3H/het/6-7-T2.csv]

Time	Lat	Foreaft	Vert	Pitch	Roll	Yaw
1	74	10	NaN	NaN	NaN	NaN
2	622.07	908.45	699.71	147.34	-127.62	124.05
3	496.09	864.75	665.53	118.01	-41.81	49.99
4	235.35	766.11	511.72	32.44	30.79	117.8
5	179.93	652.1	507.57	8.51	-64.7	140.14
6	138.18	452.39	390.14	48.34	-119.57	128.17
7	390.14	420.17	429.69	149.87	-162.02	116.09
8	642.33	791.5	300.54	174.16	-119.45	141.33
9	386.23	749.76	392.09	69.21	-36.16	103.33
10	344.97	619.63	374.27	20.14	24.78	76.81
11	259.28	726.32	297.85	-8.39	53.38	-7.26
12	139.89	711.67	129.64	-64.12	30.18	-29.82
13	331.79	440.19	89.6	-209.9	-82.61	-2.84
14	547.36	497.07	823.49	-281.34	-172.91	75.93
15	629.15	437.74	626.46	-115.81	-142.43	89.72
16	643.31	448.97	487.79	-91.06	-113.1	128.75
17	685.06	300.05	384.52	-57.19	-145.45	115.69
18	640.63	319.58	332.03	53.28	-101.81	71.62
19	730.22	387.94	379.15	140.53	-97.02	22.74
20	929.69	439.21	343.26	218.02	-81.76	5.4
21	719.97	529.05	219.24	199.55	-38.09	81.21
22	485.84	549.07	205.32	191.8	-42.21	99.49
23	567.87	614.75	316.16	164.58	-71.08	79.96
24	496.58	586.91	330.81	137.57	-36.1	59.42
25	693.12	514.89	226.32	123.99	-24.44	14.1
26	807.62	534.42	105.71	110.6	-4.03	7.75
27	969.97	698.24	460.21	119.2	58.84	9.03
28	537.6	473.14	296.63	91.25	176.3	18.34
29	321.53	467.77	41.26	108.92	141.78	15.59
30	176.51	538.82	-152.83	37.99	25.73	11.6
31	312.26	496.09	96.92	-6.56	-83.53	5.65
32	584.96	562.74	333.25	3.42	-77.85	13.52
33	536.38	554.69	320.56	53.01	-33.69	39.43
34	643.8	904.3	-162.11	80.72	-44.1	64.21
35	-496.09	440.19	-291.75	-27.83	60.88	105.8
36	-685.79	506.1	-29.79	-39.46	-216.71	178.31
37	301.76	318.36	70.56	-83.44	-338.65	271.48
38	1360.11	309.08	69.58	-159.12	-301.06	339.78
39	905.52	471.68	272.71	-96.04	-111.72	339.26
40	551.76	500.73	257.08	-36.44	-126.89	257.51
41	1233.89	576.42	177.98	-76.23	-222.56	189.7
42	1618.65	359.13	176.51	-143.04	-123.84	105.29
43	1454.35	-76.9	-103.03	-88.04	28.11	19.78
44	970.7	295.17	-168.95	-70.5	26.79	8.3
45	950.68	286.62	5.86	-150.12	27.47	54.57
46	619.38	-167.48	171.88	-152.44	48.46	44.13
47	601.07	-231.2	175.54	-45.62	13.37	4.49
48	1017.09	-12.94	111.82	-13.95	14.16	-0.31
49	813.72	89.84	85.69	-41.35	90.76	0.34
50	1121.09	110.35	239.01	38.82	76.54	-48
51	755.13	105.71	107.91	51.64	136.29	-31.31
52	418.21	-31.49	153.56	49.41	122.1	53.77
53	429.44	260.25	263.43	71.41	79.07	25.97
54	667.72	506.1	254.64	15.59	28.63	-71.53
55	936.77	534.42	98.14	-68.08	16.48	-102.14
56	1052.49	385.01	160.64	-75.23	45.32	-70.62
57	1013.92	429.69	84.96	-66.74	106.48	-18.65
58	860.11	410.89	72.75	-77.45	109.13	10.96
59	787.35	307.13	130.86	-79.86	125.43	40.01
60	564.45	252.2	197.27	-73.82	136.81	81.91
61	517.82	192.14	237.06	-96.34	115.42	91.16
62	491.46	191.16	216.31	-104.16	76.39	74.25
63	685.79	-108.4	223.88	-104.19	71.59	57.22
64	927	-80.08	526.37	-37.63	78.55	32.17
65	843.02	374.76	521.24	-18.16	105.77	-27.53
66	894.04	196.04	374.02	-72.66	119.02	-48.03
67	700.44	256.84	207.76	-69.24	114.65	-8.7
68	812.26	278.56	139.65	-64.94	99.7	8.33
69	716.8	470.21	363.28	-44.8	116.03	-5.92
70	366.94	228.27	658.94	-66.28	95.03	-40.65
71	400.39	49.07	471.44	-109.68	37.69	87.49
72	485.84	-121.83	351.81	-53.96	13.46	126.68
73	753.91	-185.55	347.66	-14.56	29.82	108.98
74	456.79	109.86	462.4	31.89	37.23	119.75
75	610.35	344.97	296.39	13.92	20.66	233.8
76	662.11	-146.97	635.74	62.01	24.29	155.61
77	837.16	-69.34	594.73	173.28	15.5	91.4
78	1025.88	108.64	468.02	176.54	29.69	89.69
79	1086.43	5.37	346.92	142.85	70.04	135.01
80	701.9	2.93	265.14	123.23	163.06	104.71
81	175.54	-13.18	368.16	96.59	181.88	46.3
82	263.43	-33.45	479.74	84.44	136.6	67.47
83	546.14	-10.5	685.79	76.6	152.1	61.13
84	494.38	73	624.76	132.57	170.53	-17.64
85	677.73	72.75	481.2	176.39	155.12	-102.36
86	668.46	110.11	406.25	208.4	171.05	-120.24
87	641.85	25.15	503.17	200.44	183.01	-119.29
88	642.09	129.88	501.46	175.02	220.73	-86.82
89	489.01	99.61	641.36	163.85	229.71	-91.13
90	577.15	285.64	499.76	158.17	218.72	-108
91	483.64	285.16	514.16	102.14	214.87	-88.29
92	660.89	351.56	605.71	103.82	209.53	-61.77
93	474.85	396.48	712.16	115.72	268.52	-61.28
94	361.33	424.8	707.76	118.59	246.03	-41.87
95	205.81	345.21	654.54	106.78	219.27	-31.13
96	-5.62	430.66	544.68	108.22	184.39	-22.67
97	-63.96	444.82	590.58	114.69	126.62	-55.48
98	78.37	443.85	581.3	106.51	109.89	-82.46
99	128.42	515.14	701.66	151.82	124.66	-137.33
100	46.88	559.81	615.23	156.07	139.19	-145.75
101	-39.31	516.11	640.87	152.77	120.82	-153.69
102	89.6	502.69	681.64	187.32	95.55	-149.23
103	147.22	516.85	667.97	206.97	103.61	-124.54
104	86.43	521	532.23	221.71	132.17	-139.62
105	13.43	423.34	610.11	217.99	149.6	-157.5
106	-1.95	405.03	659.42	237.98	183.2	-126.95
107	-341.8	730.96	566.41	223.36	135.44	-153.81
108	-131.35	403.32	637.45	210.88	116.39	-195.62
109	-206.79	373.29	517.58	295.75	99.91	-250.61
110	-353.27	698.24	222.66	319.43	123.87	-347.9
111	-701.17	577.64	487.06	298.03	99.76	-317.38
112	-857.67	1119.38	356.45	275.27	-68.79	-166.11
113	-309.08	1151.37	510.74	141.11	-167.88	-121.31
114	-50.54	948.73	418.21	35	-88.47	-147
115	55.18	709.47	207.52	7.08	-31.8	-154.24
116	-327.64	848.63	234.86	-8.27	59.27	-166.53
117	-199.95	1047.12	256.59	-33.91	91.46	-111.45
118	-628.42	1008.54	308.84	-18.31	62.56	-137.94
119	-437.99	1187.99	267.33	-14.4	41.66	-73.33
120	-668.21	1224.12	212.4	-61.71	38.09	-70.53
121	-559.57	1026.61	203.37	-121.15	-21	-73.97
122	-528.08	998.54	253.42	-178.65	-30.79	-71.78
123	-540.28	709.96	257.81	-175.17	-72.75	-74.01
124	-308.84	794.43	-39.55	-165.04	-104.8	-51.39
125	-254.39	707.03	99.85	-149.96	-48.13	17.24
126	-447.51	774.66	500.49	-123.08	-28.14	42.3
127	-394.29	612.55	690.43	-117.43	-50.81	48.43
128	-430.66	745.85	756.35	-57.43	-22.83	55.48
129	-349.85	798.1	793.7	-25.63	-31.59	31.19
130	-324.71	650.88	779.54	-53.8	-15.26	-21.36
131	-274.17	274.41	617.43	-14.13	-3.91	-50.29
132	-472.17	403.08	391.11	11.51	8.03	-43.61
133	-426.27	510.74	434.08	-4.97	11.84	-3.6
134	-662.84	687.99	352.05	-15.66	58.26	1.13
135	-560.06	627.69	510.99	9.34	7.97	-35.74
136	-284.67	254.64	472.17	55.24	-9.49	-43.82
137	-247.31	525.15	221.19	141.2	-10.13	-28.29
138	-525.63	1087.65	390.38	94.97	11.54	28.78
139	-439.21	1065.19	598.39	20.23	-7.29	51.64
140	-407.96	795.65	558.84	33.45	23.59	72.81
141	-320.07	1168.95	490.72	13.67	52.06	76.05
142	-375	783.45	569.82	-115.02	64.76	61
143	-761.72	442.38	375.98	-156.34	7.29	26.64
144	-550.29	455.32	435.3	-199.74	-86.24	50.72
145	-291.75	577.15	485.35	-195.8	-53.65	-31.95
146	-292.48	783.69	805.42	-159.3	-60.3	-73
147	-154.54	844.73	849.61	-157.14	-23.28	-72.27
148	-221.92	650.39	709.47	-200.93	-10.5	-112.58
149	-455.57	514.4	565.67	-195.4	-8.54	-199.19
150	-571.04	440.19	615.97	-200.04	-27.77	-216.22
151	-662.6	36.87	810.3	-146.45	-50.29	-205.32
152	-653.81	281.49	301.76	-127.84	-64.58	-164.18
153	-509.03	450.2	212.4	-124.3	-78.55	-99.67
154	-440.92	366.46	551.76	-66.28	-92.99	-35.71
155	-414.79	532.23	771.73	-10.77	-94.88	49.38
156	-353.52	517.58	858.89	-33.36	-119.78	114.96
157	-316.89	583.74	819.09	-66.59	-76.48	115.78
158	-381.59	507.81	668.46	-75.38	-77.82	117.98
159	-292.48	459.96	796.39	-48.28	-85.97	133.85
160	-105.47	510.25	617.43	58.62	-73.88	128.2
161	-28.81	454.59	764.65	80.6	-6.74	151.86
162	11.72	445.07	842.29	37.23	77.12	59.39
163	-160.64	522.22	739.01	15.59	94.94	1.46
164	-312.74	481.45	614.01	-13.49	119.23	-18.1
165	-600.59	540.04	605.96	-30.58	112.67	52.19
166	-626.46	520.75	709.47	-14.62	53.22	-26.34
167	-519.04	359.86	749.76	-4.24	16.24	-141.36
168	-503.91	570.8	461.67	-34.18	9.49	-140.47
169	-498.29	182.13	763.18	-74.07	31.71	-113.77
170	-400.88	825.2	1029.54	9.46	-8.58	-69.27
171	-19.29	966.55	811.28	-43.27	3.14	-18.74
172	-554.2	375	662.84	-70.31	65.49	-36.5
173	-728.76	294.43	641.11	39.15	-0.21	4.43
174	-405.52	647.95	676.51	66.5	-65.89	56.88
175	-416.75	318.12	709.96	3.85	-66.16	27.37
176	-602.05	63.72	760.25	2.75	-88.62	1.92
177	-552.73	130.13	903.81	38.48	-137.7	-1.13
178	-16.85	432.13	655.27	57.07	-187.62	-31.43
179	-197.27	510.25	725.59	12.15	-97.44	-7.97
180	-210.69	844.73	542.24	-28.32	-28.2	26.64
181	-478.27	146.48	694.09	-40.44	-34.67	37.05
182	-248.54	800.78	861.82	25.15	-83.86	83.71
183	-325.68	448.24	776.12	6.47	-125.09	91.19
184	-295.41	346.19	871.58	57.62	-201.35	74.37
185	-241.46	394.78	844.24	112	-236.85	54.2
186	-38.82	644.78	622.31	108.76	-230.01	44.31
187	-47.36	495.61	446.53	26.92	-151.18	17.43
188	-117.19	150.15	608.15	-24.72	-107.45	4.09
189	-266.11	299.07	1174.8	-67.66	-137.36	47.85
190	-148.93	514.4	950.68	3.63	-208.4	50.63
191	-219.97	584.23	776.12	-41.87	-231.23	14.92
192	39.31	600.59	722.41	-81.21	-232.09	-3.63
193	339.6	366.7	718.75	-125.52	-194.49	-17.06
194	98.39	377.44	703.13	-91.43	-110.35	-56.4
195	146.48	359.13	675.54	-84.14	-72.05	-106.29
196	139.16	295.41	727.05	-51.12	-36.35	-107.18
197	223.39	364.99	688.96	-21.55	-23.62	-81.36
198	208.25	367.19	796.88	-4.12	-3.66	-61.04
199	54.2	453.86	750.73	4.64	10.1	-11.05
200	8.79	342.77	760.5	-17.27	-14.74	34.61
201	57.62	344.73	678.22	-15.44	-24.35	40.07
202	69.82	260.74	637.94	-1.04	-25.02	37.54
203	237.3	339.11	723.39	27.59	-19.68	34.09
204	49.32	508.79	658.2	36.32	9.37	23.22
205	-21.24	479.98	675.29	5.92	-12.73	22.55
206	65.67	435.55	688.23	-5.89	-17.03	14.8
207	38.82	314.94	794.43	-11.02	0.7	3.63
208	47.61	374.51	813.23	13.28	4.52	-36.1
209	141.85	552	732.42	2.04	0.27	-60.91
210	10.25	401.12	834.96	-22.06	39.37	-29.33
211	-184.81	296.88	845.21	-10.01	5.92	14.77
212	-100.83	207.76	827.39	-34.97	-45.84	36.29
213	53.71	307.62	713.87	-49.13	-45.78	33.17
214	207.52	335.94	644.53	-3.94	-45.38	-15.93
215	370.85	543.46	806.4	90.03	6.81	-25.12
216	139.65	695.31	559.81	93.6	79.62	6.26
217	56.64	512.94	551.27	76.26	89.72	18.89
218	-139.16	582.76	718.99	88.44	96.04	65.4
219	-15.87	586.43	796.63	101.17	51.48	117
220	47.12	653.81	914.06	110.69	47.49	56.49
221	59.33	642.82	872.31	72.39	66.28	-5.43
222	66.16	531.98	756.35	45.99	81.09	-30.76
223	-359.86	380.86	721.19	-22.22	101.29	-74.22
224	47.61	320.8	688.23	-42.69	34.64	-68.02
225	-37.84	335.94	722.17	-58.38	64.54	-100.28
226	-147.95	246.09	693.36	-68.21	57.89	-75.53
227	-214.36	342.53	641.11	-56.03	37.23	-40.07
228	-100.83	437.5	588.87	-73.36	1.92	-5.13
229	-63.72	347.9	551.27	-65.92	-34.73	16.11
230	62.99	361.57	627.2	-20.66	-55.88	35.4
231	197.27	357.42	730.22	2.5	-54.32	58.53
232	305.18	288.33	790.77	18.28	-27.5	95.49
233	252.69	467.77	710.69	38.91	17.36	124.45
234	111.82	432.37	898.19	19.07	45.26	128.48
235	148.44	591.31	942.38	19.93	94.88	109.07
236	-10.25	659.91	965.82	13.43	127.78	87.49
237	-365.97	623.29	739.26	-8.91	134.22	28.26
238	-415.04	470.21	584.96	-17.91	65.12	5.1
239	-281.01	416.26	670.41	-36.32	19.65	-33.23
240	-132.57	330.57	776.37	-43.03	10.22	-81.3
241	-127.93	442.14	670.9	-41.47	20.29	-72.48
242	-308.11	321.53	723.39	-54.63	-3.69	-35.89
243	214.6	211.18	909.42	-17.85	-81.33	4.64
244	368.41	263.92	849.37	64.85	-20.51	15.78
245	207.76	579.59	806.4	89.84	-32.44	50.87
246	313.96	688.72	861.82	78.7	-35.77	75.93
247	262.7	743.41	752.69	64.33	19.74	62.01
248	-200.44	477.54	615.48	38.12	99.58	16.14
249	-414.31	333.98	610.35	14.34	64.48	15.69
250	-436.77	362.06	708.25	1.22	28.38	14.1
251	-341.31	381.59	855.47	-8.39	4.36	-57.74
252	-450.2	276.37	869.87	0.21	-43.3	-110.47
253	-202.64	292.48	834.23	3.23	-136.72	-109.83
254	-81.3	354.25	753.91	7.51	-153.63	-93.66
255	34.42	219.73	815.43	18.43	-138.4	-80.32
256	233.4	485.84	573.73	43.98	-125.52	-34.82
257	314.7	475.83	639.89	28.93	-88.65	9.06
258	319.34	535.89	601.07	36.56	-50.32	37.75
259	303.71	637.45	554.69	15.93	-18.37	48.07
260	197.27	498.05	652.34	-24.32	49.84	18.43
261	69.58	516.85	703.13	-47.64	84.75	-19.01
262	-9.03	455.08	771	-71.72	89.94	-38.27
263	-27.34	366.94	755.13	-85.82	104.89	-56.52
264	-107.67	217.04	727.54	-69.95	114.84	-85.11
265	-333.98	216.55	662.84	-30.12	117.61	-139.1
266	-570.56	404.54	722.9	48.74	60.67	-127.56
267	-482.18	583.98	739.01	122.53	3.45	-46.11
268	-528.08	657.47	724.37	127.96	-71.11	6.16
269	-292.24	541.02	824.95	127.99	-107.36	-0.21
270	-19.53	643.07	629.15	119.87	-147.89	-11.54
271	-120.12	533.69	675.78	137.54	-164.95	-23.07
272	126.71	629.64	696.53	149.63	-174.62	-26.76
273	23.68	651.12	560.06	87.13	-94.18	-29.69
274	-135.5	522.46	503.17	25.82	-80.72	-14.13
275	-70.31	452.64	562.26	42.3	-94.12	-0.03
276	-64.45	607.18	718.26	67.44	-108.31	35.13
277	-42.48	552.25	805.66	29.14	-108.8	55.02
278	93.26	521	652.34	-17.15	-109.86	53.19
279	273.93	227.54	526.37	20.66	-93.32	75.99
280	533.94	338.62	535.16	67.69	-63.51	113.98
281	965.82	467.04	721.92	117.22	9.77	155.27
282	519.53	1011.23	542.24	160.37	245.18	137.08
283	-130.13	894.78	495.61	0.37	302.43	137.45
284	-499.27	579.59	325.44	-142.61	182.74	181.24
285	-131.35	312.5	495.61	-166.38	89.36	179.72
286	-57.37	566.65	965.58	-115.2	131.99	121.8
287	-377.69	644.29	754.39	-70.37	110.81	4.03
288	1.71	767.82	680.66	-84.53	6.65	-21.61
289	-35.16	744.14	616.7	-148.83	10.89	-4.21
290	92.77	484.13	734.38	-137.12	-23.65	-24.26
291	374.02	445.07	660.16	-77.73	-20.05	-47.7
292	137.45	370.12	658.69	-20.42	52.67	-37.96
293	187.99	516.85	708.74	27.4	67.14	12.12
294	163.82	632.81	734.62	30.7	96.28	13.55
295	54.69	652.83	738.04	9.86	85.88	7.54
296	150.88	592.77	729.74	-16.45	99.46	-11.75
297	27.34	562.99	629.88	-54.05	104.31	-27.74
298	29.3	523.68	611.82	-80.05	129.79	0.12
299	-241.7	413.57	691.41	-83.98	116.73	7.69
300	-131.35	251.22	774.9	-70.01	47.09	3.54
301	-28.81	361.08	793.95	-37.57	84.5	-22.67
302	-139.4	424.32	731.45	-28.66	93.9	-69.92
303	-221.44	404.79	706.79	-41.66	54.02	-30.82
304	-242.92	341.55	822.27	-46.05	20.63	10.22
305	-302.25	586.67	775.15	-26.43	-13.85	34.15
306	-108.15	645.51	516.85	-27.5	-88.04	58.9
307	-312.99	417.48	720.7	16.97	-92.56	143.49
308	-335.45	739.01	476.56	60.06	-200.56	229.37
309	596.68	576.17	620.61	60.18	-169.8	228.49
310	222.41	481.45	790.28	133.48	47.18	173.71
311	-204.59	671.14	856.93	210.69	66.16	165.62
312	419.92	834.96	431.15	162.08	-2.29	187.13
313	207.28	355.22	725.34	69.82	131.62	185.94
314	15.38	337.4	878.91	121.8	147.19	201.9
315	-292.97	454.35	1012.94	140.63	93.99	204.32
316	103.03	452.64	775.63	127.72	71.44	139.1
317	-271.48	279.79	542.72	48.71	145.54	55.39
318	-300.05	312.74	549.32	52.95	76.17	-18.71
319	-109.13	495.12	615.48	77.88	26.64	-144.13
320	-82.52	461.67	687.74	91.58	21.82	-246.37
321	18.55	504.64	702.64	85.24	24.72	-262.54
322	10.99	431.88	676.27	71.59	46.33	-251.62
323	-167.48	315.92	638.92	101.84	59.27	-175.35
324	46.63	405.27	561.28	101.56	23.16	-103.03
325	-14.4	329.59	656.01	91.52	71.69	-79.1
326	-205.81	653.08	838.87	109.1	75.29	-58.81
327	-98.63	733.15	879.39	79.16	128.54	-33.51
328	-502.93	837.89	468.75	-19.13	153.14	-10.01
329	-617.68	364.5	291.75	-99.55	39.7	-34.73
330	-340.09	367.68	618.9	-68.73	-27.13	-11.08
331	58.35	1133.06	912.35	-4.58	-0.18	-63.96
332	-175.05	900.88	578.13	-54.84	-3.97	-23.32
333	-179.2	753.17	478.03	-52.67	-84.5	27.31
334	-169.68	654.54	638.67	-57.59	-108.34	-48.49
335	-86.67	670.41	617.43	-62.04	-90.21	-87.74
336	-167.48	618.9	574.95	-72.91	-64.64	-94.94
337	-377.44	496.83	619.63	-93.41	-51.09	-103.76
338	-334.47	497.56	688.72	-83.4	-69.95	-84.72
339	-218.02	374.02	713.87	-76.35	-77.27	-86.55
340	-127.44	368.9	618.65	-59.27	-57.59	-70.89
341	-177	398.68	685.79	-39.37	-52.15	-62.16
342	-105.96	427.98	666.26	8.67	-39.25	-63.78
343	-133.54	581.54	688.48	17.88	-39.64	-73.58
344	-230.47	570.56	728.52	8.58	-24.14	-93.44
345	-230.22	619.87	661.62	2.53	-24.51	-115.23
346	-334.23	666.02	627.69	-23.56	-25.7	-119.9
347	-396.48	642.09	650.63	-53.56	-34.18	-114.04
348	-248.78	467.04	755.13	-43.03	-72.81	-95.18
349	-165.53	558.84	754.88	-19.56	-82.34	-76.9
350	-87.65	576.42	729.74	-37.02	-80.29	-37.02
351	-61.77	498.78	702.64	-47.88	-55.21	-30.18
352	-199.71	600.34	633.3	-42.24	-38.21	-14.92
353	-118.9	573.49	710.94	-55.18	-55.27	-29.24
354	-264.65	511.72	706.54	-40.59	-33.2	-67.35
355	-175.54	555.91	766.36	-6.38	-46.08	-69.55
356	-249.27	623.29	822.75	-21.45	-25.7	-67.57
357	-447.27	383.3	702.64	-0.92	-14.04	-53.38
358	-320.07	553.71	668.46	64.27	-45.35	-63.08
359	-259.52	646.24	651.37	43.03	-66.93	-38.18
360	-178.22	506.1	773.44	28.02	-95.43	-4.52
361	-198.97	428.22	804.69	23.04	-104.98	-6.5
362	-138.18	497.56	786.87	24.6	-109.53	-9.16
363	22.95	245.36	747.07	13.06	-96.95	11.2
364	134.52	282.71	616.7	47.82	-62.68	26.34
365	474.37	350.83	465.33	72.57	-4.52	48.86
366	-68.36	556.15	472.41	77.3	64.54	128.81
367	58.11	552.98	588.38	90.79	34.39	184.17
368	-23.93	634.28	651.37	110.38	47.3	156.34
369	-29.54	707.76	651.61	83.98	71.17	134.95
370	-211.91	637.21	468.99	44.56	63.23	134.4
371	185.55	527.83	749.51	-16.11	75.41	133.03
372	-29.05	661.87	836.67	-9.86	169.92	77.12
373	-286.13	612.3	671.88	-26.12	177.34	3.94
374	-342.04	473.88	780.52	-51.3	133.09	-38.73
375	-479.74	610.35	746.09	-80.41	109.28	-44.31
376	-424.07	530.27	707.76	-119.45	37.48	-64.85
377	-527.83	388.43	614.99	-152.83	16.14	-46.94
378	-459.72	324.71	590.58	-138.64	-55.79	-83.71
379	-368.16	279.54	604.49	-96.25	-119.38	-70.22
380	-38.33	178.22	492.43	-38.94	-142.12	23.38
381	137.21	300.05	946.53	33.29	-112.27	46.69
382	3.42	919.19	848.63	152.19	-71.56	55.15
383	242.68	866.94	751.22	95.83	-52.61	54.69
384	248.78	780.76	739.99	52.12	4.24	31.46
385	116.7	777.34	653.08	30.49	22.13	3.66
386	171.39	576.17	722.17	-58.38	51.82	-72.75
387	-53.47	278.56	732.18	-112.55	91.34	-114.11
388	-290.53	101.32	765.63	-93.78	114.14	-117.13
389	-458.01	97.66	807.86	-22.8	105.47	-104.52
390	-641.11	308.11	591.06	-3.39	56.7	-89.17
391	-291.75	371.83	668.46	5.25	-30.03	-22.58
392	-186.77	684.57	709.96	-4.88	7.02	10.8
393	-275.15	537.6	708.5	-63.87	-51.54	24.54
394	-102.05	603.52	655.03	-89.51	-122.25	66.22
395	302.73	426.27	709.47	-95.37	-101.93	76.63
396	177.49	416.26	898.93	-44.46	29.82	27.16
397	-342.04	484.62	761.47	-26.34	93.99	4.97
398	-353.52	490.97	734.13	-16.39	39.92	62.62
399	-384.03	463.87	700.2	-22.37	18.55	92.93
400	-164.79	420.65	742.92	-18.83	0.46	81.85
401	-163.57	405.52	831.54	-9	23.38	38.82
402	-248.29	474.61	870.61	24.41	1.13	9.58
403	-255.86	463.13	842.04	7.11	-54.5	19.74
404	-145.26	408.45	894.53	13.15	-66.74	28.05
405	-60.06	204.59	864.99	27.77	-72.97	26.34
406	-57.13	342.77	677.73	57.74	-69.21	15.59
407	-78.86	384.03	714.11	62.26	-68.15	-25.3
408	32.23	407.23	728.76	64.67	-66.44	-54.26
409	-7.57	460.21	709.23	66.04	-31.13	-83.95
410	6.1	359.13	783.45	37.32	-12.79	-92.41
411	-161.87	413.09	670.17	18.31	23.32	-64.82
412	-282.96	460.94	690.92	24.17	1.68	-43.55
413	-376.71	584.47	783.69	29.42	-30.73	-25.39
414	-257.32	707.28	671.63	24.99	-77	12.54
415	128.91	738.28	508.54	-8.33	-75.29	-27.44
416	235.6	645.02	451.66	-5	4.55	-96.13
417	14.89	483.89	570.8	16.72	49.71	-89.51
418	-142.82	452.15	788.82	41.9	59.23	-33.69
419	-341.8	466.06	799.56	67.78	28.14	21.45
420	-218.51	567.87	763.43	56.37	-18.59	26.18
421	-150.15	543.95	750.98	28.44	-8.64	-13.18
422	-193.6	549.8	667.72	19.32	-11.2	-37.14
423	-210.94	619.63	583.25	-21.12	-0.06	-41.44
424	-255.13	542.24	707.52	-49.41	0.82	-71.35
425	-269.29	569.09	708.01	-46.08	-2.93	-88.75
426	-355.47	542.72	750.98	-48.8	-14.53	-97.44
427	-316.65	519.53	686.28	-37.17	-47.3	-125
428	-187.74	454.1	672.12	-42.11	-63.05	-165.25
429	-113.04	386.72	665.53	-34.3	-38.6	-190.98
430	-149.41	357.42	631.84	-34.18	2.72	-205.05
431	-235.35	642.09	717.53	11.05	3.51	-93.69
432	-114.01	691.41	663.57	17.73	17.85	-38.09
433	-431.88	407.23	848.14	33.72	40.25	22.58
434	-418.21	618.41	829.59	121.31	-20.05	54.08
435	-337.89	709.96	798.58	129.58	-71.72	12.39
436	-185.79	656.01	638.92	119.17	-114.78	-9.64
437	-23.93	458.5	541.02	42.14	-162.69	28.41
438	259.03	106.2	443.6	5.46	-151.7	55.88
439	523.44	-43.46	625.73	87.55	-99.73	94.24
440	574.95	289.06	844.73	185.42	82.89	138.12
441	-52.49	917.72	866.21	156.22	152.56	164.86
442	-666.99	737.79	680.66	21.58	129.49	209.32
443	-282.96	425.29	775.15	-95.55	-22.74	196.93
444	38.33	326.66	751.46	-120.7	-47.27	132.2
445	-23.68	259.28	675.05	-115.42	4.94	95
446	-113.53	247.8	676.27	-78.34	19.5	73.15
447	-226.32	308.35	649.17	-60.91	16.11	63.69
448	-338.87	503.91	771.73	-14.16	-1.56	18.28
449	29.05	580.81	778.56	23.99	-62.32	4.03
450	125.24	687.01	637.7	84.96	-58.26	75.53
451	-42.48	1047.85	478.52	108.98	-31.31	111.24
452	-181.4	884.52	507.57	48.13	-119.78	121.83
453	295.17	500	649.41	6.16	-144.62	94.39
454	377.69	851.32	633.06	53.77	-41.2	77.39
455	317.63	816.65	546.39	24.99	4.61	82.61
456	13.43	642.09	520.26	-1.62	-13.4	74.83
457	386.23	497.8	703.61	-5.49	-43.64	45.47
458	370.61	515.87	666.5	-2.99	39	-21
459	345.46	458.98	692.14	-1.95	90.67	-17.21
460	309.57	386.47	654.05	-4.27	137.08	6.53
461	151.61	462.65	564.45	-10.31	157.56	15.41
462	7.32	273.44	637.7	-71.2	138.98	57.86
463	13.67	636.23	1005.13	-43.27	183.69	70.53
464	-102.05	774.66	957.76	-157.96	213.59	15.53
465	-282.47	405.76	823.73	-206.79	165.89	-23.25
466	-333.5	219.97	676.27	-175.42	113.4	-46.54
467	-102.78	158.2	776.12	-137.45	76.63	-107.36
468	-214.84	259.28	835.69	-99.64	107.09	-166.26
469	-405.27	514.16	835.69	-15.59	120.54	-182.74
470	-227.54	347.66	729.25	-43.15	46.17	-103.03
471	-250.98	305.42	646.73	-37.41	-26.34	-31.59
472	-202.88	401.12	698.24	-18.1	-52.8	-5.07
473	-164.31	371.34	771.73	12.7	-80.99	48.61
474	-33.45	530.76	824.71	51.85	-94.36	75.93
475	209.23	559.33	912.35	50.54	-95.55	62.26
476	248.54	493.65	923.58	31.07	-39.15	35.46
477	176.27	425.78	846.92	28.84	-15.14	26
478	-15.63	531.25	521	-7.32	49.5	52.83
479	129.15	223.88	706.3	-20.32	76.93	32.23
480	55.66	272.71	785.4	15.78	125.15	-29.17
481	-123.05	666.26	612.3	-2.47	123.29	-67.29
482	-137.21	415.77	458.25	-41.11	68.36	-81.45
483	49.07	342.77	829.59	56.58	47.12	16.27
484	-254.88	600.83	833.5	151	92.01	179.57
485	-200.44	644.04	802.25	130.28	94.39	198.73
486	-174.56	620.61	698.24	111.54	97.11	137.21
487	-29.79	584.47	675.05	78.4	128.69	-9.74
488	-302.98	515.63	746.58	43.4	146.15	-70.34
489	-578.86	545.41	621.34	37.32	92.86	-63.11
490	-473.14	393.55	696.04	16.05	0.58	-61.65
491	-214.6	368.65	653.56	27.53	-10.59	-85.97
492	-135.01	289.79	743.16	37.54	19.2	-132.78
493	-391.11	362.3	708.74	80.44	41.56	-122.25
494	-503.91	339.11	705.57	91.64	29.21	-102.87
495	-574.22	359.62	613.04	104.03	31.74	-121.12
496	-814.94	57.86	538.09	129.76	-4.06	-152.5
497	-1355.47	465.09	547.85	165.65	-86.03	-122.71
498	-75.2	1255.13	342.77	107.06	-230.04	-96.1
499	41.5	304.44	360.6	-123.93	-11.87	-222.63
500	-248.29	924.8	1041.99	32.9	-55.63	-163.64
501	-18.8	1036.13	781.98	20.14	-101.35	-13.18
502	-16.11	696.04	791.5	-27.59	-64.48	-9.8
503	-193.85	500	812.5	-10.07	-32.71	23.65
504	-497.31	560.79	723.39	-29.51	-41.72	97.29
505	-726.07	505.37	708.74	-79.53	-108.8	150.82
506	-447.51	339.11	641.6	-125.34	-200.04	136.05
507	-219.73	341.06	506.1	-135.96	-196.14	96.86
508	99.61	411.87	597.9	-119.26	-175.14	50.81
509	328.37	545.65	762.45	-81.3	-124.33	-43.12
510	232.67	387.45	863.77	-51.67	-30.82	-131.47
511	98.88	406.98	779.54	-2.93	5.46	-175.6
512	-92.04	424.32	732.67	28.38	12.6	-24.81
513	-616.46	595.7	615.48	30.21	-21.42	77.42
514	-344.48	558.59	642.58	-24.63	-111.48	136.08
515	30.76	550.05	712.89	-79.68	-84.78	57.28
516	-32.23	415.77	761.23	-88.65	-61.89	11.05
517	10.01	486.33	681.88	-102.75	-39.67	48.65
518	31.25	335.45	814.7	-87.71	-30.85	57.4
519	-135.25	366.94	739.01	-64.27	-16.69	51.88
520	132.08	404.05	825.44	-39.58	-47.39	8.42
521	278.81	531.49	746.58	-4.52	-25.85	-9.55
522	169.92	372.56	785.64	9.74	0.67	51.97
523	67.63	225.34	829.59	38.88	6.41	89.48
524	2.2	387.94	774.41	57.59	31.89	96.98
525	147.95	520.02	790.77	44.34	65.86	9.46
526	-39.31	577.64	721.92	35.13	91.8	-15.63
527	-187.5	519.53	751.22	15.81	93.11	23.25
528	-213.62	623.29	791.26	33.39	57.01	0.95
529	-254.88	416.02	782.47	16.17	54.96	-67.17
530	-319.82	368.41	679.44	-13.03	24.05	-138.18
531	-244.63	259.03	656.25	-16.6	12.05	-160.8
532	-159.91	348.88	691.16	0.24	11.6	-217.38
533	-128.66	331.54	785.4	16.78	36.07	-228.18
534	-282.96	219.97	778.81	62.77	62.96	-183.93
535	-346.68	433.59	760.01	106.96	47.79	-151.15
536	-381.84	558.11	695.8	103.64	23.16	-127.04
537	-289.55	470.46	714.84	87.52	-14.8	-64.82
538	-374.51	467.29	654.05	50.38	-29.48	5.74
539	-211.18	397.22	665.77	9.83	-70.92	79.74
540	-96.19	413.57	725.34	1.43	-66.99	113.43
541	-116.7	417.97	811.52	6.13	-53.44	138.46
542	154.3	500.73	770.75	13.06	-49.5	160.64
543	27.34	467.29	853.52	-26.09	16.69	118.04
544	-202.64	315.92	785.16	-60.46	18.01	100.34
545	-106.69	313.23	755.86	-46.23	-10.71	117.4
546	22.22	322.75	664.79	-37.9	-9.98	114.14
547	-104.98	457.76	522.46	-35.64	17.61	85.48
548	-229	302	682.86	-59.54	27.1	47.97
549	-264.16	504.15	624.27	-19.99	37.78	60.67
550	-302.73	469.24	646.24	0.18	-7.9	47.55
551	-183.35	553.96	801.76	19.44	-1.77	48.68
552	17.33	590.82	854.74	15.56	-0.21	18.74
553	-81.54	541.26	842.77	-10.19	46.2	31.25
554	-70.07	495.36	793.7	-5.19	23.59	29.02
555	135.25	463.87	851.32	-0.79	26.92	24.14
556	74.22	552	802.98	7.17	47.88	30.46
557	65.19	670.17	674.56	29.42	44.74	38.24
558	84.72	588.62	708.01	18.98	57.4	36.41
559	-35.16	583.01	602.54	14.98	54.47	42.54
560	-159.67	517.58	617.19	2.66	55.76	24.11
561	-365.48	378.91	819.09	4.36	52.37	41.87
562	-407.71	385.01	816.16	-17.55	17.64	71.62
563	-238.04	364.26	857.67	-26.37	3.27	48.25
564	-320.31	399.41	853.27	-28.75	-9.86	-49.53
565	-418.21	411.62	833.98	-28.11	-55.39	-125.95
566	-336.18	286.38	868.16	-48.13	-94.39	-183.35
567	-173.1	332.03	729.49	-28.56	-75.81	-189.7
568	-248.05	221.44	707.28	-22.67	-60.15	-164.55
569	-258.06	333.25	652.59	-8.67	-85.08	-97.56
570	-62.26	389.4	672.85	17.06	-99.64	-42.6
571	105.47	470.7	708.98	21.67	-92.16	-56.4
572	150.15	479.25	649.66	15.78	-28.05	-73.94
573	-30.27	400.15	621.83	9.8	-8.12	-87.83
574	-160.4	451.66	541.99	8.64	24.75	-80.75
575	-497.31	387.94	975.59	7.05	29.39	-66.35
576	-332.03	470.21	1024.66	91.86	-84.93	8.76
577	-184.57	575.2	945.07	100.62	-125.58	25.15
578	-208.98	634.28	711.91	78.31	-131.41	0.31
579	31.25	540.28	712.4	39.98	-146.58	-25.88
580	57.86	425.05	829.35	-7.87	-92.56	-12.36
581	87.89	373.54	890.63	-23.32	-66.1	7.72
582	133.06	315.19	864.99	-29.88	-60	12.02
583	161.38	186.77	815.67	-27.19	-24.75	32.62
584	96.68	508.54	411.62	25.48	35.34	75.87
585	261.47	491.21	597.41	55.76	-0.73	124.69
586	402.83	540.28	615.48	83.83	72.6	155.15
587	40.28	702.88	474.61	80.75	93.05	141.51
588	45.65	680.42	554.69	14.77	102.6	131.96
589	21	484.62	890.14	-49.99	161.8	73.49
590	-74.22	628.91	862.55	-47.94	196.66	53.25
591	-268.55	557.62	951.9	-54.99	198.27	33.72
592	-493.9	501.22	816.16	-89.45	172.27	7.42
593	-440.92	304.44	737.3	-102.45	76.81	-36.47
594	-262.94	215.58	759.77	-95.83	26.34	-57.43
595	-95.7	215.58	785.16	-74.28	25.54	-58.29
596	-58.84	236.82	831.54	-50.51	62.13	-55.08
597	-273.68	349.12	744.63	-33.91	53.68	-49.9
598	-218.02	457.03	662.6	-22.55	-11.87	-0.73
599	-197.75	544.43	583.98	-18.07	-48.16	32.87
600	-225.1	553.22	521.48	-10.38	-91.43	63.93
601	110.35	510.25	691.89	9.06	-93.11	63.78
602	309.57	469.48	896.97	52.86	-2.84	-3.57
603	-43.46	381.84	812.5	38.06	89.48	30.85
604	-235.11	368.16	751.95	12.73	82.49	70.53
605	-344.97	417.97	646.48	10.93	64.39	53.53
606	-450.93	331.3	668.7	8.3	47.91	19.9
607	-393.31	376.46	784.18	17.91	-6.47	11.54
608	-318.36	383.3	765.87	43.4	-51.67	-17.21
609	-238.28	433.84	772.46	98.42	-77.85	-44.59
610	-70.56	677.25	754.88	117.77	-95.12	-40.77
611	141.6	565.67	801.03	47.85	-85.33	11.9
612	-23.19	656.25	782.47	7.81	-69.24	31.4
613	-86.43	604.25	748.54	-39.92	-97.35	19.13
614	-0.49	326.42	809.57	-54.35	-105.74	7.23
615	37.84	318.85	888.18	-41.41	-111.3	-12.76
616	138.67	299.56	797.85	-23.04	-87.46	14.92
617	-81.05	294.43	785.4	2.29	-61.74	8
618	-104.49	446.53	794.43	55.45	-79.68	47.58
619	74.46	808.35	542.48	47.67	-89.45	55.45
620	516.11	549.07	369.87	-4.94	-52.34	-25.6
621	136.72	451.66	502.69	18.25	114.84	-67.57
622	-72.75	480.71	601.81	29.24	142.7	-51.97
623	-425.29	438.23	859.62	24.72	124.85	-30.33
624	-543.7	470.95	907.71	-3.05	49.84	-1.53
625	-287.35	401.86	1046.39	-33.48	-36.9	-33.02
626	-132.57	378.42	822.02	-53.83	-61.95	-99.06
627	-73.97	298.83	764.65	-51.24	-54.69	-121.64
628	51.51	386.96	638.43	-59.81	-35.4	-130.83
629	-212.4	394.78	587.89	-57.86	2.14	-112.03
630	-359.38	261.96	628.66	-53.62	-9.61	-79.99
631	-404.05	317.38	838.13	0.31	-89.02	-40.5
632	-292.72	423.34	862.06	54.23	-193.15	32.26
633	295.41	501.95	762.21	57.4	-193.7	33.2
634	369.87	558.59	672.12	47.64	-77.42	-13.82
635	-7.57	550.05	736.82	7.75	-14.83	-29.42
636	40.04	454.35	914.06	-27.98	-56.18	-35.1
637	12.94	365.97	920.41	-12.39	-57.4	-0.95
638	137.21	359.86	923.1	-9.16	-60.46	20.72
639	125.24	202.64	843.02	17.06	-16.45	42.97
640	183.59	131.35	690.43	77.45	8.09	62.81
641	295.17	104	551.27	167.91	43.85	70.68
642	90.09	532.47	231.93	187.53	54.5	77.45
643	238.53	489.01	501.22	140.35	22.43	157.1
644	455.57	645.26	769.53	108.18	101.35	131.2
645	22.22	782.47	880.86	75.99	210.17	67.66
646	-239.01	821.78	792.72	-6.04	211.85	39.76
647	-489.99	574.22	782.71	-56.06	173	33.14
648	-379.15	465.09	551.51	-92.53	81.3	25.45
649	-174.07	408.94	525.63	-103.61	4.09	-3.05
650	104.25	312.26	570.56	-71.59	-9.95	-18.52
651	23.93	202.39	583.5	-30.61	22.55	27.34
652	-178.47	712.4	1025.88	0.27	49.74	20.69
653	-210.21	858.15	821.53	-16.08	-26.98	-77.55
654	337.65	452.15	645.75	-53.47	-36.96	-20.72
655	-192.14	584.47	476.81	-70.37	52.98	15.23
656	-324.22	610.11	465.09	-103.42	-17.55	26.86
657	68.6	564.21	701.17	-113.65	-20.26	4.55
658	236.08	426.76	909.91	-79.04	24.29	-70.31
659	125	342.53	963.87	-44.62	85.57	-64.67
660	53.22	291.5	902.34	-31.01	123.2	-18.49
661	-400.39	266.6	672.12	-13.12	104.03	36.56
662	-639.89	451.66	645.02	28.87	51.67	46.26
663	-217.04	475.1	653.32	55.6	-23.44	-16.2
664	-90.82	288.09	535.89	5.68	-6.01	-32.56
665	-130.37	388.67	553.47	45.62	22.89	-62.26
666	-234.86	651.12	667.97	67.32	21.12	-80.26
667	-462.16	622.31	972.66	63.05	-46.26	-46.75
668	-99.85	684.81	967.53	73.49	-164.46	35.71
669	128.42	339.11	856.93	21.76	-183.38	101.41
670	52.98	323	867.68	7.05	-189.48	166.02
671	251.46	372.31	908.69	-2.72	-182.28	188.23
672	248.29	323.49	768.07	-76.51	-95.58	169.28
673	197.27	228.03	709.96	-107.15	-35.31	92.65
674	-46.14	245.85	832.03	-98.08	-38.42	24.75
675	9.28	154.05	925.29	-18.86	-90.55	-43.18
676	185.3	449.22	711.18	-17.97	-73.52	-68.54
677	101.56	200.93	678.22	-28.87	-15.69	-91.19
678	-38.82	316.41	531.01	-2.69	13.82	-100.22
679	-116.21	291.02	516.11	8.97	37.6	-110.69
680	-314.94	385.01	660.16	72.97	-6.65	-76.78
681	-88.87	635.74	939.21	113.8	-71.35	-41.35
682	-4.15	746.83	668.95	58.5	-98.45	-26.06
683	-20.26	453.86	579.1	-0.79	-106.93	-38.79
684	35.4	457.76	472.9	-21.03	-131.04	-22.8
685	229	344.24	655.76	-23.01	-110.2	-2.38
686	299.32	334.47	800.78	-13.76	-93.11	15.66
687	-7.08	303.22	695.8	22.74	-93.51	101.47
688	609.62	320.56	693.85	29.88	-114.59	164.12
689	567.87	333.5	717.77	47.15	-12.42	99.03
690	444.82	449.71	803.22	69.73	22.43	62.81
691	176.27	676.51	676.76	92.1	41.93	29.57
692	334.23	594.97	579.59	83.16	50.69	-7.57
693	-2.44	751.22	573.97	69.31	87.46	24.26
694	87.65	628.66	673.1	59.36	77.82	25.88
695	141.6	708.25	645.02	42.11	70.28	-29.24
696	237.3	576.66	707.28	14.47	63.48	-58.23
697	83.25	469.24	814.7	-16.63	98.91	-57.07
698	11.72	315.19	867.43	-48.13	100.95	-50.42
699	-269.78	331.05	795.65	-54.05	102.33	-40.34
700	63.23	211.91	823.24	-80.47	51.76	-18.65
701	-166.5	182.62	510.25	-93.66	80.05	-5.74
702	-22.22	141.85	446.53	-56.95	18.95	60.46
703	286.13	188.96	761.96	55.33	19.96	104.74
704	418.95	779.79	837.4	79.25	34.52	86.43
705	348.14	660.16	790.53	22.98	94.94	71.62
706	100.1	464.11	856.2	-11.51	114.87	79.74
707	24.9	535.4	862.55	-62.9	139.92	39.79
708	-31.01	354.25	863.04	-89.81	146.79	3.63
709	-156.49	231.45	870.12	-99.12	157.53	-54.41
710	-153.81	223.88	699.95	-103	149.87	-109.13
711	-242.68	30.27	642.33	-97.53	154.21	-148.93
712	-412.84	194.09	614.75	-49.1	98.88	-113.31
713	-488.28	209.72	801.51	-22.4	15.01	-15.99
714	-448.73	484.13	773.44	-4.18	-53.99	28.32
715	275.15	673.34	877.2	25.02	-127.53	61.13
716	300.29	385.5	931.4	28.47	-14.01	53.74
717	-123.05	284.67	891.11	52.49	12.33	113.31
718	-117.43	480.47	780.27	56.88	-29.02	125.76
719	296.39	492.19	657.47	20.94	-15.72	84.38
720	44.19	413.09	686.52	5.49	63.05	37.72
721	137.21	442.63	778.32	-34.15	75.44	-7.57
722	176.27	418.46	760.25	-65.83	117.74	-66.8
723	-81.05	288.57	702.64	-63.17	137.94	-36.71
724	-242.19	168.7	989.5	-29.69	115.36	-33.45
725	-354	668.95	821.78	34.94	108.76	-8
726	-347.17	592.04	574.46	19.41	41.14	-22.4
727	-379.88	500.98	567.87	36.07	18.4	20.26
728	-349.37	436.04	719.48	50.26	-22.64	-9.12
729	-360.84	364.75	825.93	39	-39.22	-6.93
730	-116.46	39.79	922.85	34.73	-84.35	-8.03
731	-53.22	313.72	648.93	80.35	-61.49	1.1
732	21.24	338.87	658.45	51.36	-41.5	0.37
733	-58.84	314.7	771.48	59.75	-47.24	-18.89
734	89.11	398.19	834.23	83.59	-52.22	-95.03
735	81.3	506.84	727.29	65.28	-6.5	-111.11
736	-2.69	417.72	720.7	35.74	64.03	-122.13
737	-275.39	335.21	684.33	49.44	70.53	-133.21
738	-623.78	466.31	698.97	67.96	68.94	-130.65
739	-672.85	338.62	684.57	18.13	71.11	-124.63
740	-639.4	518.55	692.14	22.83	-49.53	-159.18
741	-340.58	633.54	758.54	78.52	-123.32	-23.62
742	27.83	1067.38	539.06	51.54	-89.39	-21.45
743	246.58	668.7	535.4	-47.82	-82.92	-130.34
744	-78.37	452.88	689.21	-8.73	-9.34	-103.27
745	-562.26	493.41	838.62	24.78	-36.56	71.53
746	-620.61	557.62	829.1	14.95	-138.55	187.77
747	-484.62	494.38	704.59	-10.96	-164.76	197.42
748	-78.86	524.66	601.07	-63.39	-218.17	170.14
749	353.03	353.76	703.13	-87.59	-156.77	107.82
750	537.11	319.58	908.2	-60.94	-18.25	26.67
751	297.61	625.98	790.53	-30.09	85.24	-37.05
752	84.72	592.04	815.92	-46.3	93.14	-1.8
753	88.87	487.06	699.71	-43.73	75.2	38.7
754	-19.29	568.85	776.37	-17.7	78.86	62.26
755	-188.72	421.39	777.1	-26.73	79.22	31.77
756	-382.57	350.34	724.61	-20.23	18.8	81.02
757	-313.23	185.06	794.43	-3.3	-6.41	108.55
758	-310.55	404.05	744.14	37.02	6.87	89.66
759	-310.3	155.27	802.25	44.98	40.31	-93.48
760	-411.62	261.23	652.1	93.05	-12.21	-234.71
761	-181.64	340.33	706.54	67.44	-86.88	-197.75
762	33.94	451.42	949.46	16.14	-67.54	-202.7
763	105.47	814.21	868.9	46.97	-88.47	-84.56
764	-70.8	749.27	821.04	-50.63	-21	-15.26
765	-258.06	397.46	750.49	-66.86	-8.09	-25.33
766	-261.96	319.82	708.74	-23.9	-26.4	15.23
767	-358.64	377.2	760.01	-5.07	-37.08	37.48
768	-203.37	497.07	675.78	9.34	-93.66	46.08
769	-173.1	444.58	723.39	-38.18	-110.53	49.29
770	-62.26	400.88	643.07	-80.54	-130.04	75.47
771	191.65	164.79	710.21	-75.01	-123.14	94.54
772	229.49	341.31	736.33	-46.45	-68.42	84.23
773	329.83	410.64	740.23	-36.1	-38.57	72.66
774	389.4	398.68	751.95	-18.95	23.35	30.91
775	272.95	312.26	810.79	-7.2	71.96	2.99
776	-33.2	332.76	797.85	-7.81	55.21	22.64
777	26.61	323	830.08	-25.6	22.19	26.46
778	87.4	319.58	865.23	-25.39	10.83	-8.45
779	9.28	271.24	885.01	-25.18	46.51	-18.55
780	-330.57	271.24	788.09	-11.2	52.64	-26.73
781	-147.22	338.62	944.58	32.41	13.64	-63.32
782	-187.5	458.25	875.73	56.12	48.74	-125.76
783	-259.77	332.03	641.85	65.7	27.92	-95.43
784	-113.04	419.19	533.94	48.8	18.74	-34.85
785	-82.52	361.82	396.48	46.14	12.02	-4.03
786	27.83	275.39	777.34	59.45	23.13	41.17
787	-67.14	391.85	799.32	86.7	45.72	56.09
788	-52.73	509.28	778.32	64.7	8.91	74.98
789	-77.39	499.02	663.82	31.07	-0.85	98.18
790	30.03	424.32	697.02	1.65	-34.58	85.97
791	40.77	301.03	678.47	-19.56	8.39	101.65
792	92.04	251.22	739.99	-1.01	38.6	68.27
793	-258.79	400.88	634.77	-6.23	24.78	61.86
794	158.69	477.29	1037.6	-15.44	12.24	69.85
795	-43.95	817.14	865.97	33.57	51.21	-27.53
796	42.72	762.94	777.1	10.65	20.17	-36.04
797	29.54	539.79	763.92	14.86	24.05	-0.06
798	115.23	627.69	630.13	20.94	52	31.4
799	-83.98	458.01	744.14	-33.23	103.03	-21.39
800	-286.38	316.65	701.66	-88.65	106.87	-20.05
801	-292.97	232.67	786.87	-97.29	74.77	19.17
802	-247.56	221.92	859.86	-84.47	51.76	28.96
803	-262.7	352.78	854.98	-36.77	20.78	26.76
804	-46.39	342.29	792.97	11.02	-24.99	45.84
805	11.23	218.99	765.38	124.18	-43.61	82.43
806	144.78	388.18	830.08	176.82	-62.26	86.24
807	448.97	954.59	313.48	196.26	-54.23	86.85
808	298.83	390.38	556.4	138.06	73.7	110.93
809	-95.21	596.68	434.33	158.51	178.1	102.36
810	-709.23	690.92	651.37	108.83	124.88	45.01
811	-549.56	622.8	904.54	116.64	-33.2	-37.29
812	-134.03	1082.03	823	114.35	-46.51	-35.25
813	98.14	1013.67	374.02	12.02	-53.25	-68.97
814	-87.16	457.28	390.14	-114.93	42.08	-67.32
815	-427.73	237.79	763.67	-89.05	87.25	-130.52
816	-462.89	228.52	910.16	-23.74	27.77	-140.23
817	-316.41	260.74	1005.13	6.62	-25.21	-94.36
818	-125.49	370.85	924.56	-12.91	-43.73	-74.22
819	-248.78	521.24	704.59	-36.16	-42.91	-68.82
820	-52	592.04	655.27	-61.58	-71.75	-54.96
821	99.12	655.27	587.4	-90.67	-9.67	-34.7
822	-201.9	508.06	696.29	-99.15	14.25	-29.91
823	-310.55	423.83	766.36	-79.74	-35.64	30
824	-160.89	444.82	775.15	-70.43	-84.66	67.99
825	-31.74	355.22	813.23	-74.77	-80.05	51.33
826	84.96	367.92	721.19	-57.04	-44.16	-1.13
827	81.54	213.13	795.17	-12.73	-33.84	-18.22
828	200.68	340.33	824.46	66.93	-15.29	-54.17
829	114.26	366.21	719.73	73.24	0.31	-14.89
830	141.6	410.16	626.71	58.87	61.4	51.57
831	-166.5	492.19	636.23	59.94	61.4	51.12
832	-65.43	542.97	639.16	52.4	45.5	56.06
833	-52.49	405.52	672.36	0.67	65.43	52.7
834	-96.44	296.39	713.62	-35.16	107.09	43.85
835	-271	211.18	762.94	-32.59	84.32	62.1
836	-109.37	379.64	662.35	-21.94	92.04	92.93
837	-49.07	516.11	897.71	-6.13	127.75	50.14
838	-273.68	651.61	818.6	-17.3	132.14	19.53
839	-397.46	743.9	684.81	-84.99	72.81	13.82
840	-457.03	472.66	767.33	-89.23	36.47	7.23
841	-445.8	380.62	833.74	-57.34	12.02	-47.88
842	-343.26	358.89	695.07	-28.78	-10.8	-63.66
843	-214.6	324.95	650.39	-21.24	-14.92	-26.12
844	-185.06	376.46	659.91	-23.22	-34.85	-8.21
845	-86.18	357.91	703.13	-30.24	-47.58	7.54
846	152.59	384.28	881.84	-23.86	-40.25	20.42
847	-12.45	552.98	1020.26	15.84	4.82	11.84
848	-41.02	457.76	904.79	13.55	24.29	49.07
849	-14.89	442.63	867.43	19.74	24.35	52.46
850	-151.37	563.23	725.34	30.3	72.48	32.26
851	-385.25	490.23	656.98	-5.8	48.89	-35.52
852	-295.17	407.47	623.54	-26.52	14.1	-9.55
853	-334.47	456.54	613.53	-28.56	10.62	-18.55
854	-368.16	376.95	654.79	-28.23	7.57	-9.86
855	-171.88	457.52	719.48	-4.12	-9.16	-77.42
856	-141.36	567.87	590.09	3.14	-31.01	-57.68
857	-127.69	368.16	675.78	-3.78	-34.39	28.96
858	-215.58	410.4	870.12	9.12	-30.79	36.44
859	-75.2	430.66	923.34	35.74	-49.04	-35.8
860	17.09	418.21	819.82	45.53	-32.04	-45.2
861	34.91	735.11	772.71	53.89	-9.64	-36.59
862	-100.1	680.42	749.76	37.9	22.25	-33.02
863	-172.85	477.54	592.53	4.64	39.15	-17.79
864	-169.19	365.97	704.35	-2.08	21.64	-36.29
865	-385.74	435.79	824.46	9.31	-3.81	-13.67
866	-336.91	380.86	841.8	-1.07	-69.18	-1.86
867	-313.96	318.36	872.07	5.28	-75.16	-4.7
868	-203.86	454.83	782.47	10.38	-71.72	-34.88
869	-334.47	354	829.1	-39.92	-32.84	-60.24
870	-365.72	350.1	762.21	-62.87	-31.95	-60.39
871	-301.27	316.16	730.71	-62.5	-44.56	-56.3
872	-129.39	319.58	811.28	-30.67	-59.2	-110.99
873	-20.51	450.68	671.39	-7.08	-60.7	-139.28
874	-180.66	384.03	524.9	-24.6	-3.08	-139.01
875	-289.55	320.07	464.6	3.69	28.53	-100.13
876	-563.96	240.48	652.83	24.69	52.22	-78.8
877	-831.79	432.37	1070.31	77.39	-22.55	-122.89
878	117.19	752.44	815.43	130.52	-151.15	-52.03
879	35.89	622.8	877.93	88.93	-75.01	-41.84
880	-27.34	565.43	859.86	93.84	-50.29	-26.67
881	-42.72	607.91	835.21	85.33	-34.7	-18.1
882	-156.25	629.64	819.82	35.37	-42.63	-8.88
883	-122.31	512.21	922.85	-16.54	-59.45	46.51
884	-62.5	387.94	940.43	-51.48	-54.08	70.5
885	89.6	289.31	873.29	-42.94	-35.25	9.09
886	51.51	231.2	604.25	-31.8	-23.53	21.73
887	71.29	127.2	409.67	5.71	-11.32	121.22
888	265.87	307.13	528.32	17.55	38.91	197.39
889	110.6	365.23	731.45	55.88	173.07	207.37
890	7.81	676.51	843.02	63.17	185.21	190.8
891	-189.94	640.63	542.72	-1.86	165.99	151.15
892	-266.11	323.73	529.79	-64.21	67.93	132.66
893	-27.34	342.29	574.95	-74.19	83.95	91.61
894	-172.85	222.41	729.98	-45.93	107.45	13.64
895	-325.93	186.04	734.86	-22.16	107.79	10.86
896	-57.13	456.54	908.45	40.5	85.6	-49.59
897	-359.86	523.68	824.95	22	139.5	-71.29
898	-664.55	323.24	750.49	-2.47	125.82	-93.29
899	-814.94	325.68	677.25	43.64	-0.06	-100.46
900	-708.74	523.19	787.11	37.84	-50.78	-76.45
901	-319.82	773.44	737.55	31.56	-92.9	-51.61
902	132.81	780.52	633.79	17.82	-84.66	-74.4
903	-125.24	871.09	700.93	5.34	-18.19	-36.77
904	-147.22	792.48	763.18	-10.62	-34.15	12.08
905	-0.73	721.68	708.5	-26.82	-22.77	24.66
906	-64.7	655.76	790.77	-47.61	6.04	2.01
907	-85.21	464.6	759.03	-50.84	22.58	8.09
908	-68.6	245.36	855.96	-25.36	34.7	40.89
909	-19.53	80.57	774.66	3.91	46.2	58.07
910	25.15	-24.9	422.61	77.73	13.28	103.94
911	-460.21	644.29	369.87	146.61	151.09	166.96
912	-969.24	556.15	31.49	0.79	-26.76	110.11
913	-120.12	324.46	1116.94	26.67	-53.38	123.5
914	-327.39	784.91	1030.52	84.87	34.33	13.15
915	-300.54	741.7	1084.23	11.14	21.82	72.02
916	-95.95	691.16	603.03	-79.99	-23.77	51.15
917	48.1	348.39	621.58	-86.09	-17.43	-39.43
918	-58.11	355.96	751.22	-46.88	-14.8	-24.48
919	-307.62	552.25	922.85	-11.72	3.3	7.51
920	-443.85	602.54	850.83	-3.17	-11.87	-5.58
921	-370.85	437.26	704.83	-16.24	-49.47	-24.29
922	-260.01	492.19	672.85	-23.35	-60.64	-52.52
923	-464.6	480.22	773.68	-18.65	-67.84	-49.26
924	-476.32	490.48	668.7	1.1	-143.46	-45.81
925	-202.64	344.48	665.77	-18.49	-185.91	-30.06
926	49.56	411.87	638.67	-4.82	-177.58	-33.57
927	45.41	348.63	588.13	-4	-115.97	-28.23
928	-7.81	375.98	650.88	-3.33	-107.85	-38.67
929	50.54	490.72	603.52	-10.8	-67.29	-30.36
930	-0.49	371.83	768.07	-33.33	-34.06	-49.47
931	-20.51	385.5	767.58	12.15	-72.72	-21.15
932	25.39	418.7	725.1	13.4	-81.85	9.98
933	-19.04	440.67	719.48	19.74	-101.9	-13.15
934	30.52	484.86	779.3	4.79	-97.23	-22.16
935	100.83	448	791.99	4.12	-60.21	0.43
936	120.12	515.87	749.02	-3.85	-48.52	14.65
937	99.12	461.67	785.64	-40.41	-42.72	64.45
938	234.62	422.61	728.76	-19.26	-49.1	58.29
939	254.88	480.47	678.47	-20.72	-12.21	5.86
940	189.45	469.97	799.8	-13.4	22.16	-19.68
941	150.63	516.85	757.32	1.46	36.93	-54.66
942	-89.6	560.79	780.52	-12.91	82.82	-26.25
943	-114.5	420.65	864.01	-9.28	68.27	-51.94
944	-79.59	515.63	806.64	-12.85	99.18	-73.39
945	-128.91	513.18	859.86	-40.59	115.84	-84.99
946	-344.24	443.36	604	-96.28	123.29	-125.24
947	-237.79	-0.49	589.84	-139.01	69.82	-90.97
948	-243.16	15.38	799.32	-88.07	52.92	-38.45
949	-301.76	205.57	760.25	-17.61	-6.44	8.85
950	-138.92	146	875.73	4.55	-24.57	10.47
951	-31.25	318.85	851.56	68.18	-5.43	27.47
952	42.72	419.19	882.08	89.26	10.35	38.06
953	-24.41	376.22	875.24	69.76	46.17	38.6
954	-138.18	488.77	811.52	48.83	47.27	42.02
955	-312.26	475.34	656.25	16.14	35.98	67.93
956	-111.57	334.96	626.71	-3.33	-26.25	88.56
957	-116.21	365.23	593.99	5.58	-37.32	117.19
958	-46.63	386.23	523.68	10.25	-40.53	126.89
959	-211.43	847.66	894.04	40.07	-24.35	115.66
960	170.9	745.85	885.5	50.35	-39.25	38.64
961	137.7	688.72	619.14	75.41	-6.35	77.45
962	51.51	566.89	761.23	94.21	64.39	69.27
963	317.38	653.81	623.05	85.72	97.5	-3.14
964	-61.52	464.84	645.02	11.93	161.19	-87.52
965	-268.31	381.1	656.01	-33.57	155.21	-72.85
966	-211.67	285.89	678.71	-69.43	122.44	-46.97
967	-182.86	232.91	787.84	-43.85	120.45	-62.41
968	-320.8	398.93	781.25	-29.33	111.42	-60.03
969	-306.4	404.05	958.74	-24.78	73.36	-36.9
970	-409.91	689.21	740.23	3.33	9.7	5.68
971	52.49	609.62	471.19	-51.79	-55.94	89.23
972	161.13	501.22	573	-53.34	-36.96	64.7
973	-88.13	440.67	752.93	27.74	54.87	0.15
974	-479	461.18	802.49	90.64	67.87	12.45
975	-399.66	508.54	785.4	103.76	29.94	39.92
976	-357.18	586.67	727.29	47.36	20.36	13.09
977	-399.17	357.67	830.81	27.25	0.92	-24.23
978	-414.79	413.33	774.17	34.21	-46.08	-79.99
979	-279.54	426.76	724.85	15.9	-103	-112.21
980	-75.44	403.32	606.45	-11.9	-95.43	-96.22
981	-61.04	395.02	591.06	-42.11	-15.05	-92.5
982	-357.18	271	676.76	-35.58	10.86	-84.87
983	-584.72	236.57	627.69	-1.62	25.39	-66.28
984	-682.62	463.62	739.26	51.42	-32.32	-83.19
985	-397.71	525.15	704.35	22.28	-54.32	-100.56
986	-417.97	578.61	784.91	29.33	-105.35	-168.82
987	-89.11	806.4	818.6	64.33	-127.44	-128.23
988	-62.01	748.54	739.26	49.9	-120.36	-64.03
989	-244.38	549.32	779.79	66.62	-107.24	-44.22
990	-197.51	685.55	642.82	82.09	-128.6	-25.36
991	-272.71	708.98	598.14	21.97	-150.7	17.7
992	-80.57	582.52	535.4	-35.55	-180.18	48.31
993	120.85	336.43	715.58	-68.39	-161.71	82.09
994	60.3	258.79	656.01	-99.09	-50.57	97.53
995	-126.95	178.22	831.3	-88.2	3.42	122.22
996	-125.73	418.7	709.96	-41.56	-46.26	132.6
997	241.7	341.8	762.94	-27.71	-54.96	112.4
998	183.35	384.77	633.79	41.05	5.62	76.32
999	275.63	552	691.89	137.6	33.66	77.91
1000	67.14	580.08	614.26	167.05	112.27	92.22
1001	-67.14	690.43	587.65	149.32	97.11	93.72
1002	65.19	764.65	557.62	119.08	77.91	77.61
1003	347.17	781.25	820.56	51.27	118.53	47.76
1004	-91.55	928.47	810.3	-7.93	257.23	4.88
1005	-562.26	711.18	565.67	-105.1	256.1	-46.39
1006	-705.08	451.66	559.08	-185.15	134.52	-66.41
1007	-513.92	187.5	675.78	-175.63	66.31	-54.23
1008	-344.97	207.28	828.86	-150.97	24.38	-27.65
1009	-397.95	252.93	892.82	-133.06	18.83	-25.12
1010	-291.75	175.78	749.51	-117.74	4.12	-44.25
1011	-191.89	319.09	711.91	-57.89	-32.2	-38.36
1012	-216.55	408.45	614.26	-63.08	-36.29	-5.49
1013	-217.04	292.24	751.95	-47.58	-55.91	4.61
1014	-155.27	458.25	737.55	1.86	-67.78	4.85
1015	93.26	589.84	822.75	27.95	-62.38	4.3
1016	204.83	590.33	835.69	49.32	-5.68	-9.31
1017	112.06	483.89	806.64	48.58	28.41	-3.69
1018	62.5	386.47	719.73	37.54	91.95	27.5
1019	-342.53	477.05	604	15.47	131.96	31.16
1020	-551.03	472.17	549.8	-25.36	88.2	20.6
1021	-698.97	299.56	671.39	-24.05	45.1	5.55
1022	-363.77	424.32	749.51	23.5	-30.33	-25.7
1023	-223.88	508.06	730.96	52.83	-19.04	-56.61
1024	-350.1	633.54	749.02	73.12	-34.88	-32.17
1025	-106.93	592.04	845.46	110.66	-83.16	24.02
1026	32.47	516.85	881.35	109.37	-68.27	43.88
1027	112.55	603.03	979.74	110.44	-43.55	48.68
1028	-27.83	781.49	715.09	95.15	-13.82	6.23
1029	-408.2	710.21	685.06	68.73	-43.52	37.99
1030	-319.34	718.51	435.79	5.83	-126.07	37.87
1031	-80.08	565.43	492.92	2.69	-131.2	21.97
1032	309.81	514.65	459.72	-36.87	-66.31	-22.43
1033	85.94	174.32	623.05	-48.13	105.01	-29.39
1034	-198.24	272.46	693.6	17.49	173.55	1.68
1035	-449.22	593.02	778.81	-4.09	165.68	0.21
1036	-598.88	628.42	810.55	-25.18	116.7	-17.49
1037	-387.94	354	787.6	-51.73	34.45	-8.94
1038	-209.23	305.42	732.67	-49.8	4.73	-8.73
1039	-147.71	322.02	684.08	-32.38	11.44	-41.17
1040	-202.64	425.54	726.32	-28.56	15.41	-45.65
1041	-167.48	500.49	698.49	-21.51	22.83	-37.08
1042	-279.79	511.47	575.44	-27.65	65.03	-54.84
1043	-479.74	451.17	607.91	-42.42	57.5	-58.84
1044	-532.96	397.46	710.69	-24.41	9.22	-80.08
1045	-372.56	504.39	821.04	-7.72	-0.31	-93.69
1046	-409.18	580.08	882.57	33.78	-14.31	-123.14
1047	-413.82	564.7	794.92	54.05	-40.8	-114.9
1048	-367.92	547.36	735.84	41.05	-95.37	-80.9
1049	-282.47	486.57	781.25	8.97	-104.86	-20.08
1050	-381.84	550.29	675.05	-14.34	-101.23	-5.4
1051	-290.53	303.96	831.3	-45.78	-134.92	-16.66
1052	-147.95	511.72	826.42	-17.06	-198.21	21.58
1053	348.14	397.71	698.24	-18.22	-218.17	84.2
1054	338.87	357.18	649.17	-5.98	-117.25	70.47
1055	48.1	298.83	689.94	5.28	-98.42	76.9
1056	27.1	462.89	635.5	7.23	-53.31	129.36
1057	-57.86	474.61	704.35	-32.99	11.38	112.3
1058	-0.49	471.92	653.32	-63.87	92.59	30.61
1059	-239.5	500.49	734.38	-58.59	94.67	-2.17
1060	-248.54	557.62	788.09	-46.11	57.86	-22.95
1061	-265.14	617.19	902.34	-30.49	42.91	-69.46
1062	-324.71	486.57	884.28	-20.48	42.39	-100.68
1063	-364.75	510.25	808.11	-10.47	4.12	-74.34
1064	-151.12	343.26	802.73	-0.4	-17.97	-52.76
1065	-123.05	301.03	738.77	10.13	8.42	-42.88
1066	-399.41	283.45	576.9	9.46	2.41	-12.91
1067	-145.02	176.51	702.88	44.31	-24.81	43.95
1068	234.62	384.52	696.53	82.28	27.25	68.02
1069	10.99	519.53	731.2	49.84	103.88	105.59
1070	-337.89	438.48	602.54	-13.31	62.77	155.94
1071	0	202.15	560.55	-64.54	-21.18	166.08
1072	104.74	122.31	537.6	-58.62	21.55	136.51
1073	-230.22	144.04	647.22	-29.21	8.42	110.08
1074	-24.41	239.75	992.68	33.33	-35.52	84.08
1075	69.58	552	967.77	124.45	27.16	9.55
1076	-168.95	560.06	942.38	107.79	65.98	-56.24
1077	-190.92	597.17	843.02	64.18	69.12	-98.75
1078	-229.49	536.87	663.57	38.45	92.71	-118.65
1079	-476.56	272.71	611.82	21.7	112.55	-174.38
1080	-545.41	355.71	559.08	59.69	57.62	-153.02
1081	-434.57	527.1	659.67	84.78	-20.42	-90.21
1082	-334.23	632.32	695.07	78.83	-76.87	-54.99
1083	-75.93	776.61	669.43	62.13	-71.44	-54.32
1084	-347.66	729.74	687.5	9.28	-39.92	-49.62
1085	-281.49	714.84	731.2	-38.15	-93.93	-10.74
1086	-56.4	569.09	798.83	-93.08	-102.91	36.41
1087	-33.2	540.28	800.78	-87.86	-63.2	62.81
1088	-54.2	406.01	793.95	-77.88	-50.93	75.26
1089	4.88	350.83	670.65	-74.34	-46.54	70.34
1090	61.77	394.53	631.35	-61.61	-12.18	88.99
1091	19.78	509.52	651.12	-37.57	51.03	94.7
1092	-124.76	599.61	724.12	-18.31	73.15	85.11
1093	-168.7	738.53	648.19	-19.78	83.22	35.28
1094	-110.84	470.95	773.68	-38.18	72.27	-20.72
1095	-409.91	502.69	793.95	-46.57	67.41	-4.73
1096	-528.56	508.54	861.82	-69.15	-0.52	10.5
1097	-383.06	468.75	874.02	-78.98	-27.04	12.76
1098	-303.96	369.14	806.88	-51.73	-44.4	24.57
1099	-118.16	354	799.56	-49.84	-55.05	13.55
1100	-10.01	327.15	817.63	-2.9	-47	12.27
1101	7.32	463.13	751.95	13.58	-46.94	2.2
1102	93.02	434.81	799.56	37.29	-34.91	-2.26
1103	-197.75	460.94	776.61	69.43	-3.14	35.22
1104	-222.17	600.83	641.11	48.52	-10.74	77.79
1105	-269.04	498.78	701.17	19.71	1.19	25.05
1106	-445.31	335.45	810.06	17.18	14.16	-7.48
1107	-512.21	233.64	884.28	35.86	-60.97	-55.45
1108	-190.43	511.23	543.46	100.83	-155.36	-37.48
1109	-54.93	607.67	521.24	62.32	-157.96	21.64
1110	202.88	418.7	499.76	47.82	-121.03	14.13
1111	-166.5	451.9	704.59	37.9	-19.93	3.81
1112	-53.22	432.13	777.83	18.25	-26.09	-36.13
1113	236.08	541.75	860.6	12.82	-69.73	-26.67
1114	218.99	547.61	812.99	-32.78	-19.04	-17.21
1115	74.71	595.95	833.25	-60.73	8.88	-24.93
1116	18.31	480.47	770.51	-105.62	33.14	-43.15
1117	-45.41	284.42	792.48	-148.8	46.14	-35.19
1118	-43.7	239.26	936.28	-128.72	63.23	-1.92
1119	-29.54	346.19	878.66	-105.35	100.4	44.1
1120	-195.8	237.06	878.91	-97.56	90.82	42.51
1121	-115.23	200.2	789.06	-34.91	76.26	30.94
1122	-15.63	340.58	739.75	12.27	82.79	22.71
1123	-44.19	314.94	753.66	33.75	105.71	-14.92
1124	-131.59	363.53	736.08	33.94	111.02	-13.37
1125	-360.11	359.38	795.17	-1.65	91.71	-19.07
1126	-187.74	221.19	667.48	-37.72	7.75	11.11
1127	-154.54	174.8	636.72	-24.05	-20.02	35
1128	-181.64	263.43	611.08	-1.37	-16.54	36.87
1129	-293.21	200.68	592.04	4.43	-29.42	29.08
1130	-111.57	269.78	776.61	43.82	-41.69	38.82
1131	32.71	419.19	813.96	91.49	-13.28	-21.79
1132	15.14	329.59	877.69	139.19	13.21	-28.69
1133	23.19	330.81	930.66	167.27	9.86	2.44
1134	176.51	651.61	533.69	176.24	11.54	36.22
1135	-93.02	629.88	501.46	84.26	111.18	15.9
1136	-247.8	328.61	555.91	44.25	91.74	-26.76
1137	-220.95	243.16	662.11	90.73	113.01	-54.99
1138	-459.47	552.98	730.71	99.09	122.1	-60.64
1139	-487.3	881.35	906.98	86.3	89.08	-55.18
1140	-339.6	839.11	842.53	2.78	44.4	-42.57
1141	-58.11	610.6	786.87	-49.99	9.7	-45.65
1142	-90.09	570.07	737.55	-69.55	61.52	-54.87
1143	-348.39	547.36	612.55	-75.13	68.24	-62.04
1144	-506.84	494.63	451.66	-81.91	86.85	-43.98
1145	-697.02	381.84	719.73	-29.54	45.38	-17.33
1146	-621.09	696.53	776.12	-5.28	-41.72	-2.56
1147	-197.51	660.89	739.26	-13.4	-68.73	-4.09
1148	-156.49	482.42	824.46	-11.17	-54.75	31.8
1149	-223.14	545.17	805.66	25.33	-78.31	22.49
1150	-0.73	359.13	846.19	2.56	-84.81	32.53
1151	185.06	315.19	724.12	-46.42	11.63	73.7
1152	-130.86	380.62	593.51	-58.26	74.8	76.45
1153	-337.89	377.69	681.64	-55.97	112.64	80.96
1154	-559.57	461.91	714.36	-35.55	106.08	67.81
1155	-541.26	616.46	720.21	-37.41	40.34	24.9
1156	-357.18	583.01	766.11	-18.28	11.41	-18.98
1157	-251.22	665.28	777.59	-5.74	9.16	-44.62
1158	-266.6	636.47	792.72	-12.63	1.43	-41.56
1159	-440.43	534.91	817.87	-38.64	-13.15	-5.25
1160	-341.55	435.79	856.2	-35.22	-48.77	-18.43
1161	-200.93	359.86	915.53	-18.04	-54.96	-23.38
1162	-187.99	543.46	713.62	-5.74	-52.49	-10.99
1163	24.66	431.15	707.52	-54.17	-35.86	-7.05
1164	-338.62	54.93	688.48	-81.05	2.38	38.85
1165	-257.81	118.9	645.02	-19.04	-16.14	24.63
1166	-305.42	381.84	667.97	9.74	-11.72	-6.87
1167	-378.91	342.53	789.79	20.81	-36.62	-2.29
1168	-359.62	290.53	905.52	-18.43	-55.6	57.4
1169	-417.97	189.45	969.24	-36.44	-96.53	42.36
1170	-449.71	90.58	967.29	-17.67	-119.72	32.87
1171	-238.28	318.85	786.62	9.74	-165.74	24.96
1172	-129.88	325.2	739.75	9.46	-147.64	-3.57
1173	41.5	419.43	716.31	24.63	-110.84	-24.02
1174	29.05	517.58	661.38	45.41	-53.74	-44.8
1175	-44.19	478.52	645.02	40.77	-26.25	-55.66
1176	-182.37	496.09	683.11	20.54	-13.89	-66.71
1177	-140.14	414.06	744.63	-8.54	-25.6	-78.43
1178	-115.72	468.51	673.58	-23.38	11.02	-120.94
1179	-274.66	276.12	837.4	20.87	-10.68	-146.94
1180	-186.52	340.09	909.18	40.77	-30.18	-114.44
1181	-178.96	426.51	804.44	22.77	-43.88	-61.34
1182	-173.58	406.25	673.58	-21.09	-63.84	-36.53
1183	-107.42	445.56	665.53	-70.89	-97.35	0.55
1184	24.17	368.16	739.01	-89.48	-100.34	16.11
1185	120.12	325.44	793.95	-69.4	-77.73	11.87
1186	148.44	458.5	797.12	-42.45	-10.44	1.56
1187	-40.53	408.2	734.38	-0.67	59.94	-19.17
1188	-33.45	331.54	856.45	46.66	46.48	-68.94
1189	-38.09	400.39	876.95	59.33	41.84	-79.59
1190	-37.84	412.6	794.68	64.42	47.39	-33.14
1191	-166.75	390.63	703.37	61.46	94.45	4.27
1192	-328.61	387.21	741.21	42.63	89.17	-15.29
1193	-297.85	153.08	829.1	34.61	58.56	-38.85
1194	-309.33	249.76	615.48	74.68	73.09	-78.06
1195	-245.61	362.06	777.83	97.02	69.21	-68.85
1196	-267.82	463.62	761.96	124.51	87.52	-6.47
1197	-280.27	545.41	676.76	100.86	94.51	37.75
1198	-359.38	518.55	706.79	71.84	77.3	41.69
1199	-377.93	553.96	714.6	2.04	23.68	54.69
1200	-264.4	521.73	784.18	-55.51	-14.59	73.18
1201	-133.06	387.94	792.97	-81.21	-29.72	95.58
1202	-37.84	399.17	776.86	-59.33	1.37	101.78
