# Supplementary material for: Complexes of vertebrate TMC1/2 and CIB2/3 proteins form hair-cell mechanotransduction cation channels
Source: eLife. 2025 Jan 8;12:RP89719. doi: 10.7554/eLife.89719 (PMC11709434; doi:10.7554/eLife.89719)
Supplement: Figure 3—source data 1. [file elife-89719-fig3-data1.zip › Figure 3H/het/6-7-T2.txt]

74	10
622.07	908.45	699.71	147.34	-127.62	124.05	8
496.09	864.75	665.53	118.01	-41.81	49.99	11
235.35	766.11	511.72	32.44	30.79	117.80	8
179.93	652.10	507.57	8.51	-64.70	140.14	8
138.18	452.39	390.14	48.34	-119.57	128.17	10
390.14	420.17	429.69	149.87	-162.02	116.09	8
642.33	791.50	300.54	174.16	-119.45	141.33	11
386.23	749.76	392.09	69.21	-36.16	103.33	8
344.97	619.63	374.27	20.14	24.78	76.81	10
259.28	726.32	297.85	-8.39	53.38	-7.26	8
139.89	711.67	129.64	-64.12	30.18	-29.82	8
331.79	440.19	89.60	-209.90	-82.61	-2.84	11
547.36	497.07	823.49	-281.34	-172.91	75.93	8
629.15	437.74	626.46	-115.81	-142.43	89.72	10
643.31	448.97	487.79	-91.06	-113.10	128.75	8
685.06	300.05	384.52	-57.19	-145.45	115.69	11
640.63	319.58	332.03	53.28	-101.81	71.62	8
730.22	387.94	379.15	140.53	-97.02	22.74	8
929.69	439.21	343.26	218.02	-81.76	5.40	10
719.97	529.05	219.24	199.55	-38.09	81.21	8
485.84	549.07	205.32	191.80	-42.21	99.49	11
567.87	614.75	316.16	164.58	-71.08	79.96	8
496.58	586.91	330.81	137.57	-36.10	59.42	8
693.12	514.89	226.32	123.99	-24.44	14.10	10
807.62	534.42	105.71	110.60	-4.03	7.75	8
969.97	698.24	460.21	119.20	58.84	9.03	11
537.60	473.14	296.63	91.25	176.30	18.34	8
321.53	467.77	41.26	108.92	141.78	15.59	8
176.51	538.82	-152.83	37.99	25.73	11.60	10
312.26	496.09	96.92	-6.56	-83.53	5.65	8
584.96	562.74	333.25	3.42	-77.85	13.52	9
536.38	554.69	320.56	53.01	-33.69	39.43	10
643.80	904.30	-162.11	80.72	-44.10	64.21	8
-496.09	440.19	-291.75	-27.83	60.88	105.80	8
-685.79	506.10	-29.79	-39.46	-216.71	178.31	11
301.76	318.36	70.56	-83.44	-338.65	271.48	8
1360.11	309.08	69.58	-159.12	-301.06	339.78	10
905.52	471.68	272.71	-96.04	-111.72	339.26	8
551.76	500.73	257.08	-36.44	-126.89	257.51	10
1233.89	576.42	177.98	-76.23	-222.56	189.70	9
1618.65	359.13	176.51	-143.04	-123.84	105.29	10
1454.35	-76.90	-103.03	-88.04	28.11	19.78	8
970.70	295.17	-168.95	-70.50	26.79	8.30	10
950.68	286.62	5.86	-150.12	27.47	54.57	8
619.38	-167.48	171.88	-152.44	48.46	44.13	9
601.07	-231.20	175.54	-45.62	13.37	4.49	10
1017.09	-12.94	111.82	-13.95	14.16	-0.31	8
813.72	89.84	85.69	-41.35	90.76	0.34	8
1121.09	110.35	239.01	38.82	76.54	-48.00	8
755.13	105.71	107.91	51.64	136.29	-31.31	11
418.21	-31.49	153.56	49.41	122.10	53.77	8
429.44	260.25	263.43	71.41	79.07	25.97	10
667.72	506.10	254.64	15.59	28.63	-71.53	8
936.77	534.42	98.14	-68.08	16.48	-102.14	9
1052.49	385.01	160.64	-75.23	45.32	-70.62	10
1013.92	429.69	84.96	-66.74	106.48	-18.65	8
860.11	410.89	72.75	-77.45	109.13	10.96	10
787.35	307.13	130.86	-79.86	125.43	40.01	8
564.45	252.20	197.27	-73.82	136.81	81.91	9
517.82	192.14	237.06	-96.34	115.42	91.16	10
491.46	191.16	216.31	-104.16	76.39	74.25	8
685.79	-108.40	223.88	-104.19	71.59	57.22	10
927.00	-80.08	526.37	-37.63	78.55	32.17	8
843.02	374.76	521.24	-18.16	105.77	-27.53	9
894.04	196.04	374.02	-72.66	119.02	-48.03	10
700.44	256.84	207.76	-69.24	114.65	-8.70	8
812.26	278.56	139.65	-64.94	99.70	8.33	10
716.80	470.21	363.28	-44.80	116.03	-5.92	8
366.94	228.27	658.94	-66.28	95.03	-40.65	9
400.39	49.07	471.44	-109.68	37.69	87.49	10
485.84	-121.83	351.81	-53.96	13.46	126.68	8
753.91	-185.55	347.66	-14.56	29.82	108.98	8
456.79	109.86	462.40	31.89	37.23	119.75	11
610.35	344.97	296.39	13.92	20.66	233.80	8
662.11	-146.97	635.74	62.01	24.29	155.61	10
837.16	-69.34	594.73	173.28	15.50	91.40	8
1025.88	108.64	468.02	176.54	29.69	89.69	8
1086.43	5.37	346.92	142.85	70.04	135.01	11
701.90	2.93	265.14	123.23	163.06	104.71	8
175.54	-13.18	368.16	96.59	181.88	46.30	10
263.43	-33.45	479.74	84.44	136.60	67.47	8
546.14	-10.50	685.79	76.60	152.10	61.13	8
494.38	73.00	624.76	132.57	170.53	-17.64	11
677.73	72.75	481.20	176.39	155.12	-102.36	8
668.46	110.11	406.25	208.40	171.05	-120.24	8
641.85	25.15	503.17	200.44	183.01	-119.29	10
642.09	129.88	501.46	175.02	220.73	-86.82	11
489.01	99.61	641.36	163.85	229.71	-91.13	8
577.15	285.64	499.76	158.17	218.72	-108.00	8
483.64	285.16	514.16	102.14	214.87	-88.29	10
660.89	351.56	605.71	103.82	209.53	-61.77	8
474.85	396.48	712.16	115.72	268.52	-61.28	11
361.33	424.80	707.76	118.59	246.03	-41.87	8
205.81	345.21	654.54	106.78	219.27	-31.13	10
-5.62	430.66	544.68	108.22	184.39	-22.67	8
-63.96	444.82	590.58	114.69	126.62	-55.48	10
78.37	443.85	581.30	106.51	109.89	-82.46	9
128.42	515.14	701.66	151.82	124.66	-137.33	10
46.88	559.81	615.23	156.07	139.19	-145.75	8
-39.31	516.11	640.87	152.77	120.82	-153.69	10
89.60	502.69	681.64	187.32	95.55	-149.23	8
147.22	516.85	667.97	206.97	103.61	-124.54	11
86.43	521.00	532.23	221.71	132.17	-139.62	8
13.43	423.34	610.11	217.99	149.60	-157.50	10
-1.95	405.03	659.42	237.98	183.20	-126.95	8
-341.80	730.96	566.41	223.36	135.44	-153.81	9
-131.35	403.32	637.45	210.88	116.39	-195.62	10
-206.79	373.29	517.58	295.75	99.91	-250.61	10
-353.27	698.24	222.66	319.43	123.87	-347.90	8
-701.17	577.64	487.06	298.03	99.76	-317.38	10
-857.67	1119.38	356.45	275.27	-68.79	-166.11	9
-309.08	1151.37	510.74	141.11	-167.88	-121.31	10
-50.54	948.73	418.21	35.00	-88.47	-147.00	8
55.18	709.47	207.52	7.08	-31.80	-154.24	10
-327.64	848.63	234.86	-8.27	59.27	-166.53	9
-199.95	1047.12	256.59	-33.91	91.46	-111.45	8
-628.42	1008.54	308.84	-18.31	62.56	-137.94	10
-437.99	1187.99	267.33	-14.40	41.66	-73.33	8
-668.21	1224.12	212.40	-61.71	38.09	-70.53	10
-559.57	1026.61	203.37	-121.15	-21.00	-73.97	9
-528.08	998.54	253.42	-178.65	-30.79	-71.78	10
-540.28	709.96	257.81	-175.17	-72.75	-74.01	8
-308.84	794.43	-39.55	-165.04	-104.80	-51.39	10
-254.39	707.03	99.85	-149.96	-48.13	17.24	8
-447.51	774.66	500.49	-123.08	-28.14	42.30	9
-394.29	612.55	690.43	-117.43	-50.81	48.43	10
-430.66	745.85	756.35	-57.43	-22.83	55.48	8
-349.85	798.10	793.70	-25.63	-31.59	31.19	10
-324.71	650.88	779.54	-53.80	-15.26	-21.36	8
-274.17	274.41	617.43	-14.13	-3.91	-50.29	11
-472.17	403.08	391.11	11.51	8.03	-43.61	8
-426.27	510.74	434.08	-4.97	11.84	-3.60	8
-662.84	687.99	352.05	-15.66	58.26	1.13	8
-560.06	627.69	510.99	9.34	7.97	-35.74	11
-284.67	254.64	472.17	55.24	-9.49	-43.82	8
-247.31	525.15	221.19	141.20	-10.13	-28.29	8
-525.63	1087.65	390.38	94.97	11.54	28.78	10
-439.21	1065.19	598.39	20.23	-7.29	51.64	8
-407.96	795.65	558.84	33.45	23.59	72.81	9
-320.07	1168.95	490.72	13.67	52.06	76.05	10
-375.00	783.45	569.82	-115.02	64.76	61.00	8
-761.72	442.38	375.98	-156.34	7.29	26.64	10
-550.29	455.32	435.30	-199.74	-86.24	50.72	8
-291.75	577.15	485.35	-195.80	-53.65	-31.95	9
-292.48	783.69	805.42	-159.30	-60.30	-73.00	10
-154.54	844.73	849.61	-157.14	-23.28	-72.27	8
-221.92	650.39	709.47	-200.93	-10.50	-112.58	10
-455.57	514.40	565.67	-195.40	-8.54	-199.19	8
-571.04	440.19	615.97	-200.04	-27.77	-216.22	11
-662.60	36.87	810.30	-146.45	-50.29	-205.32	8
-653.81	281.49	301.76	-127.84	-64.58	-164.18	10
-509.03	450.20	212.40	-124.30	-78.55	-99.67	8
-440.92	366.46	551.76	-66.28	-92.99	-35.71	11
-414.79	532.23	771.73	-10.77	-94.88	49.38	8
-353.52	517.58	858.89	-33.36	-119.78	114.96	8
-316.89	583.74	819.09	-66.59	-76.48	115.78	10
-381.59	507.81	668.46	-75.38	-77.82	117.98	8
-292.48	459.96	796.39	-48.28	-85.97	133.85	11
-105.47	510.25	617.43	58.62	-73.88	128.20	8
-28.81	454.59	764.65	80.60	-6.74	151.86	10
11.72	445.07	842.29	37.23	77.12	59.39	8
-160.64	522.22	739.01	15.59	94.94	1.46	8
-312.74	481.45	614.01	-13.49	119.23	-18.10	9
-600.59	540.04	605.96	-30.58	112.67	52.19	10
-626.46	520.75	709.47	-14.62	53.22	-26.34	8
-519.04	359.86	749.76	-4.24	16.24	-141.36	10
-503.91	570.80	461.67	-34.18	9.49	-140.47	9
-498.29	182.13	763.18	-74.07	31.71	-113.77	8
-400.88	825.20	1029.54	9.46	-8.58	-69.27	10
-19.29	966.55	811.28	-43.27	3.14	-18.74	8
-554.20	375.00	662.84	-70.31	65.49	-36.50	8
-728.76	294.43	641.11	39.15	-0.21	4.43	11
-405.52	647.95	676.51	66.50	-65.89	56.88	8
-416.75	318.12	709.96	3.85	-66.16	27.37	8
-602.05	63.72	760.25	2.75	-88.62	1.92	10
-552.73	130.13	903.81	38.48	-137.70	-1.13	8
-16.85	432.13	655.27	57.07	-187.62	-31.43	9
-197.27	510.25	725.59	12.15	-97.44	-7.97	10
-210.69	844.73	542.24	-28.32	-28.20	26.64	8
-478.27	146.48	694.09	-40.44	-34.67	37.05	8
-248.54	800.78	861.82	25.15	-83.86	83.71	10
-325.68	448.24	776.12	6.47	-125.09	91.19	9
-295.41	346.19	871.58	57.62	-201.35	74.37	8
-241.46	394.78	844.24	112.00	-236.85	54.20	10
-38.82	644.78	622.31	108.76	-230.01	44.31	8
-47.36	495.61	446.53	26.92	-151.18	17.43	10
-117.19	150.15	608.15	-24.72	-107.45	4.09	9
-266.11	299.07	1174.80	-67.66	-137.36	47.85	8
-148.93	514.40	950.68	3.63	-208.40	50.63	10
-219.97	584.23	776.12	-41.87	-231.23	14.92	8
39.31	600.59	722.41	-81.21	-232.09	-3.63	11
339.60	366.70	718.75	-125.52	-194.49	-17.06	8
98.39	377.44	703.13	-91.43	-110.35	-56.40	10
146.48	359.13	675.54	-84.14	-72.05	-106.29	8
139.16	295.41	727.05	-51.12	-36.35	-107.18	8
223.39	364.99	688.96	-21.55	-23.62	-81.36	11
208.25	367.19	796.88	-4.12	-3.66	-61.04	8
54.20	453.86	750.73	4.64	10.10	-11.05	10
8.79	342.77	760.50	-17.27	-14.74	34.61	8
57.62	344.73	678.22	-15.44	-24.35	40.07	8
69.82	260.74	637.94	-1.04	-25.02	37.54	9
237.30	339.11	723.39	27.59	-19.68	34.09	10
49.32	508.79	658.20	36.32	9.37	23.22	8
-21.24	479.98	675.29	5.92	-12.73	22.55	8
65.67	435.55	688.23	-5.89	-17.03	14.80	8
38.82	314.94	794.43	-11.02	0.70	3.63	11
47.61	374.51	813.23	13.28	4.52	-36.10	8
141.85	552.00	732.42	2.04	0.27	-60.91	8
10.25	401.12	834.96	-22.06	39.37	-29.33	8
-184.81	296.88	845.21	-10.01	5.92	14.77	8
-100.83	207.76	827.39	-34.97	-45.84	36.29	11
53.71	307.62	713.87	-49.13	-45.78	33.17	8
207.52	335.94	644.53	-3.94	-45.38	-15.93	8
370.85	543.46	806.40	90.03	6.81	-25.12	10
139.65	695.31	559.81	93.60	79.62	6.26	8
56.64	512.94	551.27	76.26	89.72	18.89	9
-139.16	582.76	718.99	88.44	96.04	65.40	10
-15.87	586.43	796.63	101.17	51.48	117.00	8
47.12	653.81	914.06	110.69	47.49	56.49	8
59.33	642.82	872.31	72.39	66.28	-5.43	11
66.16	531.98	756.35	45.99	81.09	-30.76	8
-359.86	380.86	721.19	-22.22	101.29	-74.22	8
47.61	320.80	688.23	-42.69	34.64	-68.02	10
-37.84	335.94	722.17	-58.38	64.54	-100.28	8
-147.95	246.09	693.36	-68.21	57.89	-75.53	9
-214.36	342.53	641.11	-56.03	37.23	-40.07	10
-100.83	437.50	588.87	-73.36	1.92	-5.13	8
-63.72	347.90	551.27	-65.92	-34.73	16.11	8
62.99	361.57	627.20	-20.66	-55.88	35.40	10
197.27	357.42	730.22	2.50	-54.32	58.53	9
305.18	288.33	790.77	18.28	-27.50	95.49	8
252.69	467.77	710.69	38.91	17.36	124.45	10
111.82	432.37	898.19	19.07	45.26	128.48	8
148.44	591.31	942.38	19.93	94.88	109.07	8
-10.25	659.91	965.82	13.43	127.78	87.49	11
-365.97	623.29	739.26	-8.91	134.22	28.26	8
-415.04	470.21	584.96	-17.91	65.12	5.10	8
-281.01	416.26	670.41	-36.32	19.65	-33.23	10
-132.57	330.57	776.37	-43.03	10.22	-81.30	8
-127.93	442.14	670.90	-41.47	20.29	-72.48	11
-308.11	321.53	723.39	-54.63	-3.69	-35.89	8
214.60	211.18	909.42	-17.85	-81.33	4.64	8
368.41	263.92	849.37	64.85	-20.51	15.78	10
207.76	579.59	806.40	89.84	-32.44	50.87	9
313.96	688.72	861.82	78.70	-35.77	75.93	8
262.70	743.41	752.69	64.33	19.74	62.01	10
-200.44	477.54	615.48	38.12	99.58	16.14	8
-414.31	333.98	610.35	14.34	64.48	15.69	8
-436.77	362.06	708.25	1.22	28.38	14.10	11
-341.31	381.59	855.47	-8.39	4.36	-57.74	8
-450.20	276.37	869.87	0.21	-43.30	-110.47	8
-202.64	292.48	834.23	3.23	-136.72	-109.83	10
-81.30	354.25	753.91	7.51	-153.63	-93.66	8
34.42	219.73	815.43	18.43	-138.40	-80.32	9
233.40	485.84	573.73	43.98	-125.52	-34.82	10
314.70	475.83	639.89	28.93	-88.65	9.06	8
319.34	535.89	601.07	36.56	-50.32	37.75	8
303.71	637.45	554.69	15.93	-18.37	48.07	10
197.27	498.05	652.34	-24.32	49.84	18.43	9
69.58	516.85	703.13	-47.64	84.75	-19.01	8
-9.03	455.08	771.00	-71.72	89.94	-38.27	10
-27.34	366.94	755.13	-85.82	104.89	-56.52	8
-107.67	217.04	727.54	-69.95	114.84	-85.11	8
-333.98	216.55	662.84	-30.12	117.61	-139.10	11
-570.56	404.54	722.90	48.74	60.67	-127.56	8
-482.18	583.98	739.01	122.53	3.45	-46.11	10
-528.08	657.47	724.37	127.96	-71.11	6.16	8
-292.24	541.02	824.95	127.99	-107.36	-0.21	9
-19.53	643.07	629.15	119.87	-147.89	-11.54	10
-120.12	533.69	675.78	137.54	-164.95	-23.07	8
126.71	629.64	696.53	149.63	-174.62	-26.76	10
23.68	651.12	560.06	87.13	-94.18	-29.69	8
-135.50	522.46	503.17	25.82	-80.72	-14.13	11
-70.31	452.64	562.26	42.30	-94.12	-0.03	8
-64.45	607.18	718.26	67.44	-108.31	35.13	8
-42.48	552.25	805.66	29.14	-108.80	55.02	10
93.26	521.00	652.34	-17.15	-109.86	53.19	8
273.93	227.54	526.37	20.66	-93.32	75.99	9
533.94	338.62	535.16	67.69	-63.51	113.98	10
965.82	467.04	721.92	117.22	9.77	155.27	8
519.53	1011.23	542.24	160.37	245.18	137.08	8
-130.13	894.78	495.61	0.37	302.43	137.45	11
-499.27	579.59	325.44	-142.61	182.74	181.24	10
-131.35	312.50	495.61	-166.38	89.36	179.72	8
-57.37	566.65	965.58	-115.20	131.99	121.80	10
-377.69	644.29	754.39	-70.37	110.81	4.03	8
1.71	767.82	680.66	-84.53	6.65	-21.61	9
-35.16	744.14	616.70	-148.83	10.89	-4.21	10
92.77	484.13	734.38	-137.12	-23.65	-24.26	8
374.02	445.07	660.16	-77.73	-20.05	-47.70	8
137.45	370.12	658.69	-20.42	52.67	-37.96	10
187.99	516.85	708.74	27.40	67.14	12.12	9
163.82	632.81	734.62	30.70	96.28	13.55	8
54.69	652.83	738.04	9.86	85.88	7.54	10
150.88	592.77	729.74	-16.45	99.46	-11.75	8
27.34	562.99	629.88	-54.05	104.31	-27.74	8
29.30	523.68	611.82	-80.05	129.79	0.12	11
-241.70	413.57	691.41	-83.98	116.73	7.69	8
-131.35	251.22	774.90	-70.01	47.09	3.54	8
-28.81	361.08	793.95	-37.57	84.50	-22.67	8
-139.40	424.32	731.45	-28.66	93.90	-69.92	10
-221.44	404.79	706.79	-41.66	54.02	-30.82	9
-242.92	341.55	822.27	-46.05	20.63	10.22	10
-302.25	586.67	775.15	-26.43	-13.85	34.15	8
-108.15	645.51	516.85	-27.50	-88.04	58.90	8
-312.99	417.48	720.70	16.97	-92.56	143.49	11
-335.45	739.01	476.56	60.06	-200.56	229.37	8
596.68	576.17	620.61	60.18	-169.80	228.49	8
222.41	481.45	790.28	133.48	47.18	173.71	10
-204.59	671.14	856.93	210.69	66.16	165.62	8
419.92	834.96	431.15	162.08	-2.29	187.13	11
207.28	355.22	725.34	69.82	131.62	185.94	8
15.38	337.40	878.91	121.80	147.19	201.90	10
-292.97	454.35	1012.94	140.63	93.99	204.32	8
103.03	452.64	775.63	127.72	71.44	139.10	10
-271.48	279.79	542.72	48.71	145.54	55.39	9
-300.05	312.74	549.32	52.95	76.17	-18.71	10
-109.13	495.12	615.48	77.88	26.64	-144.13	8
-82.52	461.67	687.74	91.58	21.82	-246.37	10
18.55	504.64	702.64	85.24	24.72	-262.54	9
10.99	431.88	676.27	71.59	46.33	-251.62	8
-167.48	315.92	638.92	101.84	59.27	-175.35	10
46.63	405.27	561.28	101.56	23.16	-103.03	8
-14.40	329.59	656.01	91.52	71.69	-79.10	10
-205.81	653.08	838.87	109.10	75.29	-58.81	9
-98.63	733.15	879.39	79.16	128.54	-33.51	8
-502.93	837.89	468.75	-19.13	153.14	-10.01	10
-617.68	364.50	291.75	-99.55	39.70	-34.73	8
-340.09	367.68	618.90	-68.73	-27.13	-11.08	8
58.35	1133.06	912.35	-4.58	-0.18	-63.96	11
-175.05	900.88	578.13	-54.84	-3.97	-23.32	8
-179.20	753.17	478.03	-52.67	-84.50	27.31	8
-169.68	654.54	638.67	-57.59	-108.34	-48.49	10
-86.67	670.41	617.43	-62.04	-90.21	-87.74	8
-167.48	618.90	574.95	-72.91	-64.64	-94.94	11
-377.44	496.83	619.63	-93.41	-51.09	-103.76	8
-334.47	497.56	688.72	-83.40	-69.95	-84.72	8
-218.02	374.02	713.87	-76.35	-77.27	-86.55	10
-127.44	368.90	618.65	-59.27	-57.59	-70.89	9
-177.00	398.68	685.79	-39.37	-52.15	-62.16	8
-105.96	427.98	666.26	8.67	-39.25	-63.78	10
-133.54	581.54	688.48	17.88	-39.64	-73.58	8
-230.47	570.56	728.52	8.58	-24.14	-93.44	10
-230.22	619.87	661.62	2.53	-24.51	-115.23	9
-334.23	666.02	627.69	-23.56	-25.70	-119.90	8
-396.48	642.09	650.63	-53.56	-34.18	-114.04	10
-248.78	467.04	755.13	-43.03	-72.81	-95.18	8
-165.53	558.84	754.88	-19.56	-82.34	-76.90	10
-87.65	576.42	729.74	-37.02	-80.29	-37.02	9
-61.77	498.78	702.64	-47.88	-55.21	-30.18	8
-199.71	600.34	633.30	-42.24	-38.21	-14.92	10
-118.90	573.49	710.94	-55.18	-55.27	-29.24	8
-264.65	511.72	706.54	-40.59	-33.20	-67.35	8
-175.54	555.91	766.36	-6.38	-46.08	-69.55	11
-249.27	623.29	822.75	-21.45	-25.70	-67.57	8
-447.27	383.30	702.64	-0.92	-14.04	-53.38	8
-320.07	553.71	668.46	64.27	-45.35	-63.08	10
-259.52	646.24	651.37	43.03	-66.93	-38.18	8
-178.22	506.10	773.44	28.02	-95.43	-4.52	11
-198.97	428.22	804.69	23.04	-104.98	-6.50	8
-138.18	497.56	786.87	24.60	-109.53	-9.16	8
22.95	245.36	747.07	13.06	-96.95	11.20	10
134.52	282.71	616.70	47.82	-62.68	26.34	9
474.37	350.83	465.33	72.57	-4.52	48.86	8
-68.36	556.15	472.41	77.30	64.54	128.81	10
58.11	552.98	588.38	90.79	34.39	184.17	8
-23.93	634.28	651.37	110.38	47.30	156.34	8
-29.54	707.76	651.61	83.98	71.17	134.95	11
-211.91	637.21	468.99	44.56	63.23	134.40	8
185.55	527.83	749.51	-16.11	75.41	133.03	8
-29.05	661.87	836.67	-9.86	169.92	77.12	10
-286.13	612.30	671.88	-26.12	177.34	3.94	8
-342.04	473.88	780.52	-51.30	133.09	-38.73	9
-479.74	610.35	746.09	-80.41	109.28	-44.31	10
-424.07	530.27	707.76	-119.45	37.48	-64.85	8
-527.83	388.43	614.99	-152.83	16.14	-46.94	10
-459.72	324.71	590.58	-138.64	-55.79	-83.71	8
-368.16	279.54	604.49	-96.25	-119.38	-70.22	11
-38.33	178.22	492.43	-38.94	-142.12	23.38	8
137.21	300.05	946.53	33.29	-112.27	46.69	8
3.42	919.19	848.63	152.19	-71.56	55.15	10
242.68	866.94	751.22	95.83	-52.61	54.69	9
248.78	780.76	739.99	52.12	4.24	31.46	10
116.70	777.34	653.08	30.49	22.13	3.66	8
171.39	576.17	722.17	-58.38	51.82	-72.75	8
-53.47	278.56	732.18	-112.55	91.34	-114.11	8
-290.53	101.32	765.63	-93.78	114.14	-117.13	11
-458.01	97.66	807.86	-22.80	105.47	-104.52	8
-641.11	308.11	591.06	-3.39	56.70	-89.17	10
-291.75	371.83	668.46	5.25	-30.03	-22.58	8
-186.77	684.57	709.96	-4.88	7.02	10.80	10
-275.15	537.60	708.50	-63.87	-51.54	24.54	9
-102.05	603.52	655.03	-89.51	-122.25	66.22	8
302.73	426.27	709.47	-95.37	-101.93	76.63	10
177.49	416.26	898.93	-44.46	29.82	27.16	8
-342.04	484.62	761.47	-26.34	93.99	4.97	8
-353.52	490.97	734.13	-16.39	39.92	62.62	11
-384.03	463.87	700.20	-22.37	18.55	92.93	8
-164.79	420.65	742.92	-18.83	0.46	81.85	8
-163.57	405.52	831.54	-9.00	23.38	38.82	10
-248.29	474.61	870.61	24.41	1.13	9.58	9
-255.86	463.13	842.04	7.11	-54.50	19.74	8
-145.26	408.45	894.53	13.15	-66.74	28.05	8
-60.06	204.59	864.99	27.77	-72.97	26.34	10
-57.13	342.77	677.73	57.74	-69.21	15.59	8
-78.86	384.03	714.11	62.26	-68.15	-25.30	9
32.23	407.23	728.76	64.67	-66.44	-54.26	10
-7.57	460.21	709.23	66.04	-31.13	-83.95	8
6.10	359.13	783.45	37.32	-12.79	-92.41	8
-161.87	413.09	670.17	18.31	23.32	-64.82	8
-282.96	460.94	690.92	24.17	1.68	-43.55	11
-376.71	584.47	783.69	29.42	-30.73	-25.39	8
-257.32	707.28	671.63	24.99	-77.00	12.54	10
128.91	738.28	508.54	-8.33	-75.29	-27.44	8
235.60	645.02	451.66	-5.00	4.55	-96.13	8
14.89	483.89	570.80	16.72	49.71	-89.51	9
-142.82	452.15	788.82	41.90	59.23	-33.69	10
-341.80	466.06	799.56	67.78	28.14	21.45	8
-218.51	567.87	763.43	56.37	-18.59	26.18	8
-150.15	543.95	750.98	28.44	-8.64	-13.18	10
-193.60	549.80	667.72	19.32	-11.20	-37.14	9
-210.94	619.63	583.25	-21.12	-0.06	-41.44	8
-255.13	542.24	707.52	-49.41	0.82	-71.35	10
-269.29	569.09	708.01	-46.08	-2.93	-88.75	8
-355.47	542.72	750.98	-48.80	-14.53	-97.44	8
-316.65	519.53	686.28	-37.17	-47.30	-125.00	11
-187.74	454.10	672.12	-42.11	-63.05	-165.25	8
-113.04	386.72	665.53	-34.30	-38.60	-190.98	10
-149.41	357.42	631.84	-34.18	2.72	-205.05	8
-235.35	642.09	717.53	11.05	3.51	-93.69	11
-114.01	691.41	663.57	17.73	17.85	-38.09	8
-431.88	407.23	848.14	33.72	40.25	22.58	8
-418.21	618.41	829.59	121.31	-20.05	54.08	10
-337.89	709.96	798.58	129.58	-71.72	12.39	8
-185.79	656.01	638.92	119.17	-114.78	-9.64	9
-23.93	458.50	541.02	42.14	-162.69	28.41	10
259.03	106.20	443.60	5.46	-151.70	55.88	8
523.44	-43.46	625.73	87.55	-99.73	94.24	8
574.95	289.06	844.73	185.42	82.89	138.12	10
-52.49	917.72	866.21	156.22	152.56	164.86	9
-666.99	737.79	680.66	21.58	129.49	209.32	10
-282.96	425.29	775.15	-95.55	-22.74	196.93	8
38.33	326.66	751.46	-120.70	-47.27	132.20	10
-23.68	259.28	675.05	-115.42	4.94	95.00	8
-113.53	247.80	676.27	-78.34	19.50	73.15	9
-226.32	308.35	649.17	-60.91	16.11	63.69	10
-338.87	503.91	771.73	-14.16	-1.56	18.28	8
29.05	580.81	778.56	23.99	-62.32	4.03	8
125.24	687.01	637.70	84.96	-58.26	75.53	11
-42.48	1047.85	478.52	108.98	-31.31	111.24	8
-181.40	884.52	507.57	48.13	-119.78	121.83	8
295.17	500.00	649.41	6.16	-144.62	94.39	10
377.69	851.32	633.06	53.77	-41.20	77.39	8
317.63	816.65	546.39	24.99	4.61	82.61	11
13.43	642.09	520.26	-1.62	-13.40	74.83	8
386.23	497.80	703.61	-5.49	-43.64	45.47	8
370.61	515.87	666.50	-2.99	39.00	-21.00	8
345.46	458.98	692.14	-1.95	90.67	-17.21	10
309.57	386.47	654.05	-4.27	137.08	6.53	9
151.61	462.65	564.45	-10.31	157.56	15.41	8
7.32	273.44	637.70	-71.20	138.98	57.86	10
13.67	636.23	1005.13	-43.27	183.69	70.53	8
-102.05	774.66	957.76	-157.96	213.59	15.53	10
-282.47	405.76	823.73	-206.79	165.89	-23.25	9
-333.50	219.97	676.27	-175.42	113.40	-46.54	10
-102.78	158.20	776.12	-137.45	76.63	-107.36	8
-214.84	259.28	835.69	-99.64	107.09	-166.26	10
-405.27	514.16	835.69	-15.59	120.54	-182.74	9
-227.54	347.66	729.25	-43.15	46.17	-103.03	10
-250.98	305.42	646.73	-37.41	-26.34	-31.59	8
-202.88	401.12	698.24	-18.10	-52.80	-5.07	8
-164.31	371.34	771.73	12.70	-80.99	48.61	10
-33.45	530.76	824.71	51.85	-94.36	75.93	9
209.23	559.33	912.35	50.54	-95.55	62.26	8
248.54	493.65	923.58	31.07	-39.15	35.46	10
176.27	425.78	846.92	28.84	-15.14	26.00	8
-15.63	531.25	521.00	-7.32	49.50	52.83	8
129.15	223.88	706.30	-20.32	76.93	32.23	11
55.66	272.71	785.40	15.78	125.15	-29.17	8
-123.05	666.26	612.30	-2.47	123.29	-67.29	8
-137.21	415.77	458.25	-41.11	68.36	-81.45	10
49.07	342.77	829.59	56.58	47.12	16.27	8
-254.88	600.83	833.50	151.00	92.01	179.57	9
-200.44	644.04	802.25	130.28	94.39	198.73	10
-174.56	620.61	698.24	111.54	97.11	137.21	8
-29.79	584.47	675.05	78.40	128.69	-9.74	10
-302.98	515.63	746.58	43.40	146.15	-70.34	9
-578.86	545.41	621.34	37.32	92.86	-63.11	10
-473.14	393.55	696.04	16.05	0.58	-61.65	8
-214.60	368.65	653.56	27.53	-10.59	-85.97	8
-135.01	289.79	743.16	37.54	19.20	-132.78	10
-391.11	362.30	708.74	80.44	41.56	-122.25	9
-503.91	339.11	705.57	91.64	29.21	-102.87	8
-574.22	359.62	613.04	104.03	31.74	-121.12	10
-814.94	57.86	538.09	129.76	-4.06	-152.50	8
-1355.47	465.09	547.85	165.65	-86.03	-122.71	10
-75.20	1255.13	342.77	107.06	-230.04	-96.10	9
41.50	304.44	360.60	-123.93	-11.87	-222.63	10
-248.29	924.80	1041.99	32.90	-55.63	-163.64	8
-18.80	1036.13	781.98	20.14	-101.35	-13.18	10
-16.11	696.04	791.50	-27.59	-64.48	-9.80	8
-193.85	500.00	812.50	-10.07	-32.71	23.65	9
-497.31	560.79	723.39	-29.51	-41.72	97.29	10
-726.07	505.37	708.74	-79.53	-108.80	150.82	8
-447.51	339.11	641.60	-125.34	-200.04	136.05	10
-219.73	341.06	506.10	-135.96	-196.14	96.86	9
99.61	411.87	597.90	-119.26	-175.14	50.81	10
328.37	545.65	762.45	-81.30	-124.33	-43.12	8
232.67	387.45	863.77	-51.67	-30.82	-131.47	10
98.88	406.98	779.54	-2.93	5.46	-175.60	8
-92.04	424.32	732.67	28.38	12.60	-24.81	9
-616.46	595.70	615.48	30.21	-21.42	77.42	10
-344.48	558.59	642.58	-24.63	-111.48	136.08	8
30.76	550.05	712.89	-79.68	-84.78	57.28	8
-32.23	415.77	761.23	-88.65	-61.89	11.05	10
10.01	486.33	681.88	-102.75	-39.67	48.65	9
31.25	335.45	814.70	-87.71	-30.85	57.40	8
-135.25	366.94	739.01	-64.27	-16.69	51.88	10
132.08	404.05	825.44	-39.58	-47.39	8.42	8
278.81	531.49	746.58	-4.52	-25.85	-9.55	8
169.92	372.56	785.64	9.74	0.67	51.97	11
67.63	225.34	829.59	38.88	6.41	89.48	8
2.20	387.94	774.41	57.59	31.89	96.98	8
147.95	520.02	790.77	44.34	65.86	9.46	8
-39.31	577.64	721.92	35.13	91.80	-15.63	11
-187.50	519.53	751.22	15.81	93.11	23.25	8
-213.62	623.29	791.26	33.39	57.01	0.95	8
-254.88	416.02	782.47	16.17	54.96	-67.17	8
-319.82	368.41	679.44	-13.03	24.05	-138.18	10
-244.63	259.03	656.25	-16.60	12.05	-160.80	9
-159.91	348.88	691.16	0.24	11.60	-217.38	10
-128.66	331.54	785.40	16.78	36.07	-228.18	8
-282.96	219.97	778.81	62.77	62.96	-183.93	8
-346.68	433.59	760.01	106.96	47.79	-151.15	10
-381.84	558.11	695.80	103.64	23.16	-127.04	9
-289.55	470.46	714.84	87.52	-14.80	-64.82	10
-374.51	467.29	654.05	50.38	-29.48	5.74	8
-211.18	397.22	665.77	9.83	-70.92	79.74	8
-96.19	413.57	725.34	1.43	-66.99	113.43	10
-116.70	417.97	811.52	6.13	-53.44	138.46	9
154.30	500.73	770.75	13.06	-49.50	160.64	8
27.34	467.29	853.52	-26.09	16.69	118.04	10
-202.64	315.92	785.16	-60.46	18.01	100.34	8
-106.69	313.23	755.86	-46.23	-10.71	117.40	11
22.22	322.75	664.79	-37.90	-9.98	114.14	8
-104.98	457.76	522.46	-35.64	17.61	85.48	8
-229.00	302.00	682.86	-59.54	27.10	47.97	10
-264.16	504.15	624.27	-19.99	37.78	60.67	8
-302.73	469.24	646.24	0.18	-7.90	47.55	9
-183.35	553.96	801.76	19.44	-1.77	48.68	10
17.33	590.82	854.74	15.56	-0.21	18.74	8
-81.54	541.26	842.77	-10.19	46.20	31.25	8
-70.07	495.36	793.70	-5.19	23.59	29.02	8
135.25	463.87	851.32	-0.79	26.92	24.14	11
74.22	552.00	802.98	7.17	47.88	30.46	8
65.19	670.17	674.56	29.42	44.74	38.24	8
84.72	588.62	708.01	18.98	57.40	36.41	8
-35.16	583.01	602.54	14.98	54.47	42.54	10
-159.67	517.58	617.19	2.66	55.76	24.11	9
-365.48	378.91	819.09	4.36	52.37	41.87	8
-407.71	385.01	816.16	-17.55	17.64	71.62	10
-238.04	364.26	857.67	-26.37	3.27	48.25	8
-320.31	399.41	853.27	-28.75	-9.86	-49.53	8
-418.21	411.62	833.98	-28.11	-55.39	-125.95	11
-336.18	286.38	868.16	-48.13	-94.39	-183.35	8
-173.10	332.03	729.49	-28.56	-75.81	-189.70	10
-248.05	221.44	707.28	-22.67	-60.15	-164.55	8
-258.06	333.25	652.59	-8.67	-85.08	-97.56	8
-62.26	389.40	672.85	17.06	-99.64	-42.60	11
105.47	470.70	708.98	21.67	-92.16	-56.40	8
150.15	479.25	649.66	15.78	-28.05	-73.94	8
-30.27	400.15	621.83	9.80	-8.12	-87.83	10
-160.40	451.66	541.99	8.64	24.75	-80.75	9
-497.31	387.94	975.59	7.05	29.39	-66.35	8
-332.03	470.21	1024.66	91.86	-84.93	8.76	10
-184.57	575.20	945.07	100.62	-125.58	25.15	8
-208.98	634.28	711.91	78.31	-131.41	0.31	8
31.25	540.28	712.40	39.98	-146.58	-25.88	11
57.86	425.05	829.35	-7.87	-92.56	-12.36	8
87.89	373.54	890.63	-23.32	-66.10	7.72	8
133.06	315.19	864.99	-29.88	-60.00	12.02	10
161.38	186.77	815.67	-27.19	-24.75	32.62	8
96.68	508.54	411.62	25.48	35.34	75.87	9
261.47	491.21	597.41	55.76	-0.73	124.69	10
402.83	540.28	615.48	83.83	72.60	155.15	8
40.28	702.88	474.61	80.75	93.05	141.51	8
45.65	680.42	554.69	14.77	102.60	131.96	10
21.00	484.62	890.14	-49.99	161.80	73.49	9
-74.22	628.91	862.55	-47.94	196.66	53.25	8
-268.55	557.62	951.90	-54.99	198.27	33.72	10
-493.90	501.22	816.16	-89.45	172.27	7.42	8
-440.92	304.44	737.30	-102.45	76.81	-36.47	11
-262.94	215.58	759.77	-95.83	26.34	-57.43	8
-95.70	215.58	785.16	-74.28	25.54	-58.29	8
-58.84	236.82	831.54	-50.51	62.13	-55.08	10
-273.68	349.12	744.63	-33.91	53.68	-49.90	8
-218.02	457.03	662.60	-22.55	-11.87	-0.73	9
-197.75	544.43	583.98	-18.07	-48.16	32.87	10
-225.10	553.22	521.48	-10.38	-91.43	63.93	8
110.35	510.25	691.89	9.06	-93.11	63.78	10
309.57	469.48	896.97	52.86	-2.84	-3.57	8
-43.46	381.84	812.50	38.06	89.48	30.85	9
-235.11	368.16	751.95	12.73	82.49	70.53	8
-344.97	417.97	646.48	10.93	64.39	53.53	10
-450.93	331.30	668.70	8.30	47.91	19.90	8
-393.31	376.46	784.18	17.91	-6.47	11.54	8
-318.36	383.30	765.87	43.40	-51.67	-17.21	11
-238.28	433.84	772.46	98.42	-77.85	-44.59	8
-70.56	677.25	754.88	117.77	-95.12	-40.77	8
141.60	565.67	801.03	47.85	-85.33	11.90	10
-23.19	656.25	782.47	7.81	-69.24	31.40	8
-86.43	604.25	748.54	-39.92	-97.35	19.13	9
-0.49	326.42	809.57	-54.35	-105.74	7.23	10
37.84	318.85	888.18	-41.41	-111.30	-12.76	8
138.67	299.56	797.85	-23.04	-87.46	14.92	8
-81.05	294.43	785.40	2.29	-61.74	8.00	10
-104.49	446.53	794.43	55.45	-79.68	47.58	9
74.46	808.35	542.48	47.67	-89.45	55.45	8
516.11	549.07	369.87	-4.94	-52.34	-25.60	8
136.72	451.66	502.69	18.25	114.84	-67.57	10
-72.75	480.71	601.81	29.24	142.70	-51.97	9
-425.29	438.23	859.62	24.72	124.85	-30.33	8
-543.70	470.95	907.71	-3.05	49.84	-1.53	10
-287.35	401.86	1046.39	-33.48	-36.90	-33.02	8
-132.57	378.42	822.02	-53.83	-61.95	-99.06	10
-73.97	298.83	764.65	-51.24	-54.69	-121.64	9
51.51	386.96	638.43	-59.81	-35.40	-130.83	8
-212.40	394.78	587.89	-57.86	2.14	-112.03	10
-359.38	261.96	628.66	-53.62	-9.61	-79.99	8
-404.05	317.38	838.13	0.31	-89.02	-40.50	8
-292.72	423.34	862.06	54.23	-193.15	32.26	11
295.41	501.95	762.21	57.40	-193.70	33.20	8
369.87	558.59	672.12	47.64	-77.42	-13.82	10
-7.57	550.05	736.82	7.75	-14.83	-29.42	8
40.04	454.35	914.06	-27.98	-56.18	-35.10	8
12.94	365.97	920.41	-12.39	-57.40	-0.95	9
137.21	359.86	923.10	-9.16	-60.46	20.72	10
125.24	202.64	843.02	17.06	-16.45	42.97	8
183.59	131.35	690.43	77.45	8.09	62.81	8
295.17	104.00	551.27	167.91	43.85	70.68	10
90.09	532.47	231.93	187.53	54.50	77.45	9
238.53	489.01	501.22	140.35	22.43	157.10	8
455.57	645.26	769.53	108.18	101.35	131.20	10
22.22	782.47	880.86	75.99	210.17	67.66	8
-239.01	821.78	792.72	-6.04	211.85	39.76	11
-489.99	574.22	782.71	-56.06	173.00	33.14	8
-379.15	465.09	551.51	-92.53	81.30	25.45	8
-174.07	408.94	525.63	-103.61	4.09	-3.05	10
104.25	312.26	570.56	-71.59	-9.95	-18.52	8
23.93	202.39	583.50	-30.61	22.55	27.34	9
-178.47	712.40	1025.88	0.27	49.74	20.69	10
-210.21	858.15	821.53	-16.08	-26.98	-77.55	8
337.65	452.15	645.75	-53.47	-36.96	-20.72	8
-192.14	584.47	476.81	-70.37	52.98	15.23	10
-324.22	610.11	465.09	-103.42	-17.55	26.86	9
68.60	564.21	701.17	-113.65	-20.26	4.55	10
236.08	426.76	909.91	-79.04	24.29	-70.31	8
125.00	342.53	963.87	-44.62	85.57	-64.67	8
53.22	291.50	902.34	-31.01	123.20	-18.49	10
-400.39	266.60	672.12	-13.12	104.03	36.56	9
-639.89	451.66	645.02	28.87	51.67	46.26	8
-217.04	475.10	653.32	55.60	-23.44	-16.20	10
-90.82	288.09	535.89	5.68	-6.01	-32.56	8
-130.37	388.67	553.47	45.62	22.89	-62.26	8
-234.86	651.12	667.97	67.32	21.12	-80.26	11
-462.16	622.31	972.66	63.05	-46.26	-46.75	8
-99.85	684.81	967.53	73.49	-164.46	35.71	8
128.42	339.11	856.93	21.76	-183.38	101.41	10
52.98	323.00	867.68	7.05	-189.48	166.02	9
251.46	372.31	908.69	-2.72	-182.28	188.23	10
248.29	323.49	768.07	-76.51	-95.58	169.28	8
197.27	228.03	709.96	-107.15	-35.31	92.65	8
-46.14	245.85	832.03	-98.08	-38.42	24.75	10
9.28	154.05	925.29	-18.86	-90.55	-43.18	9
185.30	449.22	711.18	-17.97	-73.52	-68.54	8
101.56	200.93	678.22	-28.87	-15.69	-91.19	10
-38.82	316.41	531.01	-2.69	13.82	-100.22	8
-116.21	291.02	516.11	8.97	37.60	-110.69	8
-314.94	385.01	660.16	72.97	-6.65	-76.78	11
-88.87	635.74	939.21	113.80	-71.35	-41.35	8
-4.15	746.83	668.95	58.50	-98.45	-26.06	8
-20.26	453.86	579.10	-0.79	-106.93	-38.79	10
35.40	457.76	472.90	-21.03	-131.04	-22.80	8
229.00	344.24	655.76	-23.01	-110.20	-2.38	9
299.32	334.47	800.78	-13.76	-93.11	15.66	10
-7.08	303.22	695.80	22.74	-93.51	101.47	8
609.62	320.56	693.85	29.88	-114.59	164.12	8
567.87	333.50	717.77	47.15	-12.42	99.03	11
444.82	449.71	803.22	69.73	22.43	62.81	8
176.27	676.51	676.76	92.10	41.93	29.57	10
334.23	594.97	579.59	83.16	50.69	-7.57	8
-2.44	751.22	573.97	69.31	87.46	24.26	8
87.65	628.66	673.10	59.36	77.82	25.88	9
141.60	708.25	645.02	42.11	70.28	-29.24	10
237.30	576.66	707.28	14.47	63.48	-58.23	8
83.25	469.24	814.70	-16.63	98.91	-57.07	8
11.72	315.19	867.43	-48.13	100.95	-50.42	10
-269.78	331.05	795.65	-54.05	102.33	-40.34	9
63.23	211.91	823.24	-80.47	51.76	-18.65	10
-166.50	182.62	510.25	-93.66	80.05	-5.74	8
-22.22	141.85	446.53	-56.95	18.95	60.46	8
286.13	188.96	761.96	55.33	19.96	104.74	8
418.95	779.79	837.40	79.25	34.52	86.43	11
348.14	660.16	790.53	22.98	94.94	71.62	8
100.10	464.11	856.20	-11.51	114.87	79.74	10
24.90	535.40	862.55	-62.90	139.92	39.79	8
-31.01	354.25	863.04	-89.81	146.79	3.63	8
-156.49	231.45	870.12	-99.12	157.53	-54.41	11
-153.81	223.88	699.95	-103.00	149.87	-109.13	8
-242.68	30.27	642.33	-97.53	154.21	-148.93	10
-412.84	194.09	614.75	-49.10	98.88	-113.31	8
-488.28	209.72	801.51	-22.40	15.01	-15.99	9
-448.73	484.13	773.44	-4.18	-53.99	28.32	10
275.15	673.34	877.20	25.02	-127.53	61.13	8
300.29	385.50	931.40	28.47	-14.01	53.74	10
-123.05	284.67	891.11	52.49	12.33	113.31	8
-117.43	480.47	780.27	56.88	-29.02	125.76	9
296.39	492.19	657.47	20.94	-15.72	84.38	10
44.19	413.09	686.52	5.49	63.05	37.72	8
137.21	442.63	778.32	-34.15	75.44	-7.57	8
176.27	418.46	760.25	-65.83	117.74	-66.80	10
-81.05	288.57	702.64	-63.17	137.94	-36.71	9
-242.19	168.70	989.50	-29.69	115.36	-33.45	8
-354.00	668.95	821.78	34.94	108.76	-8.00	10
-347.17	592.04	574.46	19.41	41.14	-22.40	8
-379.88	500.98	567.87	36.07	18.40	20.26	10
-349.37	436.04	719.48	50.26	-22.64	-9.12	9
-360.84	364.75	825.93	39.00	-39.22	-6.93	8
-116.46	39.79	922.85	34.73	-84.35	-8.03	10
-53.22	313.72	648.93	80.35	-61.49	1.10	8
21.24	338.87	658.45	51.36	-41.50	0.37	8
-58.84	314.70	771.48	59.75	-47.24	-18.89	9
89.11	398.19	834.23	83.59	-52.22	-95.03	10
81.30	506.84	727.29	65.28	-6.50	-111.11	8
-2.69	417.72	720.70	35.74	64.03	-122.13	8
-275.39	335.21	684.33	49.44	70.53	-133.21	9
-623.78	466.31	698.97	67.96	68.94	-130.65	10
-672.85	338.62	684.57	18.13	71.11	-124.63	8
-639.40	518.55	692.14	22.83	-49.53	-159.18	10
-340.58	633.54	758.54	78.52	-123.32	-23.62	8
27.83	1067.38	539.06	51.54	-89.39	-21.45	11
246.58	668.70	535.40	-47.82	-82.92	-130.34	8
-78.37	452.88	689.21	-8.73	-9.34	-103.27	8
-562.26	493.41	838.62	24.78	-36.56	71.53	10
-620.61	557.62	829.10	14.95	-138.55	187.77	8
-484.62	494.38	704.59	-10.96	-164.76	197.42	11
-78.86	524.66	601.07	-63.39	-218.17	170.14	8
353.03	353.76	703.13	-87.59	-156.77	107.82	8
537.11	319.58	908.20	-60.94	-18.25	26.67	10
297.61	625.98	790.53	-30.09	85.24	-37.05	8
84.72	592.04	815.92	-46.30	93.14	-1.80	11
88.87	487.06	699.71	-43.73	75.20	38.70	8
-19.29	568.85	776.37	-17.70	78.86	62.26	8
-188.72	421.39	777.10	-26.73	79.22	31.77	10
-382.57	350.34	724.61	-20.23	18.80	81.02	9
-313.23	185.06	794.43	-3.30	-6.41	108.55	8
-310.55	404.05	744.14	37.02	6.87	89.66	10
-310.30	155.27	802.25	44.98	40.31	-93.48	8
-411.62	261.23	652.10	93.05	-12.21	-234.71	8
-181.64	340.33	706.54	67.44	-86.88	-197.75	11
33.94	451.42	949.46	16.14	-67.54	-202.70	8
105.47	814.21	868.90	46.97	-88.47	-84.56	8
-70.80	749.27	821.04	-50.63	-21.00	-15.26	10
-258.06	397.46	750.49	-66.86	-8.09	-25.33	8
-261.96	319.82	708.74	-23.90	-26.40	15.23	9
-358.64	377.20	760.01	-5.07	-37.08	37.48	10
-203.37	497.07	675.78	9.34	-93.66	46.08	8
-173.10	444.58	723.39	-38.18	-110.53	49.29	8
-62.26	400.88	643.07	-80.54	-130.04	75.47	10
191.65	164.79	710.21	-75.01	-123.14	94.54	9
229.49	341.31	736.33	-46.45	-68.42	84.23	10
329.83	410.64	740.23	-36.10	-38.57	72.66	8
389.40	398.68	751.95	-18.95	23.35	30.91	8
272.95	312.26	810.79	-7.20	71.96	2.99	11
-33.20	332.76	797.85	-7.81	55.21	22.64	8
26.61	323.00	830.08	-25.60	22.19	26.46	8
87.40	319.58	865.23	-25.39	10.83	-8.45	8
9.28	271.24	885.01	-25.18	46.51	-18.55	10
-330.57	271.24	788.09	-11.20	52.64	-26.73	9
-147.22	338.62	944.58	32.41	13.64	-63.32	8
-187.50	458.25	875.73	56.12	48.74	-125.76	10
-259.77	332.03	641.85	65.70	27.92	-95.43	8
-113.04	419.19	533.94	48.80	18.74	-34.85	8
-82.52	361.82	396.48	46.14	12.02	-4.03	11
27.83	275.39	777.34	59.45	23.13	41.17	8
-67.14	391.85	799.32	86.70	45.72	56.09	8
-52.73	509.28	778.32	64.70	8.91	74.98	10
-77.39	499.02	663.82	31.07	-0.85	98.18	8
30.03	424.32	697.02	1.65	-34.58	85.97	9
40.77	301.03	678.47	-19.56	8.39	101.65	8
92.04	251.22	739.99	-1.01	38.60	68.27	10
-258.79	400.88	634.77	-6.23	24.78	61.86	8
158.69	477.29	1037.60	-15.44	12.24	69.85	8
-43.95	817.14	865.97	33.57	51.21	-27.53	9
42.72	762.94	777.10	10.65	20.17	-36.04	10
29.54	539.79	763.92	14.86	24.05	-0.06	8
115.23	627.69	630.13	20.94	52.00	31.40	8
-83.98	458.01	744.14	-33.23	103.03	-21.39	10
-286.38	316.65	701.66	-88.65	106.87	-20.05	9
-292.97	232.67	786.87	-97.29	74.77	19.17	8
-247.56	221.92	859.86	-84.47	51.76	28.96	10
-262.70	352.78	854.98	-36.77	20.78	26.76	8
-46.39	342.29	792.97	11.02	-24.99	45.84	8
11.23	218.99	765.38	124.18	-43.61	82.43	11
144.78	388.18	830.08	176.82	-62.26	86.24	8
448.97	954.59	313.48	196.26	-54.23	86.85	10
298.83	390.38	556.40	138.06	73.70	110.93	8
-95.21	596.68	434.33	158.51	178.10	102.36	9
-709.23	690.92	651.37	108.83	124.88	45.01	10
-549.56	622.80	904.54	116.64	-33.20	-37.29	8
-134.03	1082.03	823.00	114.35	-46.51	-35.25	10
98.14	1013.67	374.02	12.02	-53.25	-68.97	8
-87.16	457.28	390.14	-114.93	42.08	-67.32	11
-427.73	237.79	763.67	-89.05	87.25	-130.52	8
-462.89	228.52	910.16	-23.74	27.77	-140.23	8
-316.41	260.74	1005.13	6.62	-25.21	-94.36	10
-125.49	370.85	924.56	-12.91	-43.73	-74.22	8
-248.78	521.24	704.59	-36.16	-42.91	-68.82	11
-52.00	592.04	655.27	-61.58	-71.75	-54.96	8
99.12	655.27	587.40	-90.67	-9.67	-34.70	8
-201.90	508.06	696.29	-99.15	14.25	-29.91	10
-310.55	423.83	766.36	-79.74	-35.64	30.00	9
-160.89	444.82	775.15	-70.43	-84.66	67.99	8
-31.74	355.22	813.23	-74.77	-80.05	51.33	10
84.96	367.92	721.19	-57.04	-44.16	-1.13	8
81.54	213.13	795.17	-12.73	-33.84	-18.22	8
200.68	340.33	824.46	66.93	-15.29	-54.17	11
114.26	366.21	719.73	73.24	0.31	-14.89	8
141.60	410.16	626.71	58.87	61.40	51.57	8
-166.50	492.19	636.23	59.94	61.40	51.12	10
-65.43	542.97	639.16	52.40	45.50	56.06	8
-52.49	405.52	672.36	0.67	65.43	52.70	9
-96.44	296.39	713.62	-35.16	107.09	43.85	8
-271.00	211.18	762.94	-32.59	84.32	62.10	10
-109.37	379.64	662.35	-21.94	92.04	92.93	8
-49.07	516.11	897.71	-6.13	127.75	50.14	8
-273.68	651.61	818.60	-17.30	132.14	19.53	11
-397.46	743.90	684.81	-84.99	72.81	13.82	8
-457.03	472.66	767.33	-89.23	36.47	7.23	10
-445.80	380.62	833.74	-57.34	12.02	-47.88	8
-343.26	358.89	695.07	-28.78	-10.80	-63.66	8
-214.60	324.95	650.39	-21.24	-14.92	-26.12	11
-185.06	376.46	659.91	-23.22	-34.85	-8.21	8
-86.18	357.91	703.13	-30.24	-47.58	7.54	8
152.59	384.28	881.84	-23.86	-40.25	20.42	10
-12.45	552.98	1020.26	15.84	4.82	11.84	8
-41.02	457.76	904.79	13.55	24.29	49.07	9
-14.89	442.63	867.43	19.74	24.35	52.46	8
-151.37	563.23	725.34	30.30	72.48	32.26	10
-385.25	490.23	656.98	-5.80	48.89	-35.52	8
-295.17	407.47	623.54	-26.52	14.10	-9.55	9
-334.47	456.54	613.53	-28.56	10.62	-18.55	10
-368.16	376.95	654.79	-28.23	7.57	-9.86	8
-171.88	457.52	719.48	-4.12	-9.16	-77.42	8
-141.36	567.87	590.09	3.14	-31.01	-57.68	10
-127.69	368.16	675.78	-3.78	-34.39	28.96	9
-215.58	410.40	870.12	9.12	-30.79	36.44	8
-75.20	430.66	923.34	35.74	-49.04	-35.80	10
17.09	418.21	819.82	45.53	-32.04	-45.20	8
34.91	735.11	772.71	53.89	-9.64	-36.59	8
-100.10	680.42	749.76	37.90	22.25	-33.02	9
-172.85	477.54	592.53	4.64	39.15	-17.79	10
-169.19	365.97	704.35	-2.08	21.64	-36.29	8
-385.74	435.79	824.46	9.31	-3.81	-13.67	8
-336.91	380.86	841.80	-1.07	-69.18	-1.86	10
-313.96	318.36	872.07	5.28	-75.16	-4.70	9
-203.86	454.83	782.47	10.38	-71.72	-34.88	8
-334.47	354.00	829.10	-39.92	-32.84	-60.24	8
-365.72	350.10	762.21	-62.87	-31.95	-60.39	10
-301.27	316.16	730.71	-62.50	-44.56	-56.30	8
-129.39	319.58	811.28	-30.67	-59.20	-110.99	11
-20.51	450.68	671.39	-7.08	-60.70	-139.28	8
-180.66	384.03	524.90	-24.60	-3.08	-139.01	8
-289.55	320.07	464.60	3.69	28.53	-100.13	10
-563.96	240.48	652.83	24.69	52.22	-78.80	8
-831.79	432.37	1070.31	77.39	-22.55	-122.89	9
117.19	752.44	815.43	130.52	-151.15	-52.03	10
35.89	622.80	877.93	88.93	-75.01	-41.84	8
-27.34	565.43	859.86	93.84	-50.29	-26.67	10
-42.72	607.91	835.21	85.33	-34.70	-18.10	9
-156.25	629.64	819.82	35.37	-42.63	-8.88	8
-122.31	512.21	922.85	-16.54	-59.45	46.51	10
-62.50	387.94	940.43	-51.48	-54.08	70.50	8
89.60	289.31	873.29	-42.94	-35.25	9.09	8
51.51	231.20	604.25	-31.80	-23.53	21.73	11
71.29	127.20	409.67	5.71	-11.32	121.22	8
265.87	307.13	528.32	17.55	38.91	197.39	8
110.60	365.23	731.45	55.88	173.07	207.37	10
7.81	676.51	843.02	63.17	185.21	190.80	8
-189.94	640.63	542.72	-1.86	165.99	151.15	9
-266.11	323.73	529.79	-64.21	67.93	132.66	10
-27.34	342.29	574.95	-74.19	83.95	91.61	8
-172.85	222.41	729.98	-45.93	107.45	13.64	10
-325.93	186.04	734.86	-22.16	107.79	10.86	8
-57.13	456.54	908.45	40.50	85.60	-49.59	9
-359.86	523.68	824.95	22.00	139.50	-71.29	10
-664.55	323.24	750.49	-2.47	125.82	-93.29	8
-814.94	325.68	677.25	43.64	-0.06	-100.46	8
-708.74	523.19	787.11	37.84	-50.78	-76.45	11
-319.82	773.44	737.55	31.56	-92.90	-51.61	8
132.81	780.52	633.79	17.82	-84.66	-74.40	10
-125.24	871.09	700.93	5.34	-18.19	-36.77	8
-147.22	792.48	763.18	-10.62	-34.15	12.08	8
-0.73	721.68	708.50	-26.82	-22.77	24.66	11
-64.70	655.76	790.77	-47.61	6.04	2.01	8
-85.21	464.60	759.03	-50.84	22.58	8.09	8
-68.60	245.36	855.96	-25.36	34.70	40.89	8
-19.53	80.57	774.66	3.91	46.20	58.07	10
25.15	-24.90	422.61	77.73	13.28	103.94	9
-460.21	644.29	369.87	146.61	151.09	166.96	8
-969.24	556.15	31.49	0.79	-26.76	110.11	8
-120.12	324.46	1116.94	26.67	-53.38	123.50	10
-327.39	784.91	1030.52	84.87	34.33	13.15	8
-300.54	741.70	1084.23	11.14	21.82	72.02	11
-95.95	691.16	603.03	-79.99	-23.77	51.15	8
48.10	348.39	621.58	-86.09	-17.43	-39.43	8
-58.11	355.96	751.22	-46.88	-14.80	-24.48	10
-307.62	552.25	922.85	-11.72	3.30	7.51	8
-443.85	602.54	850.83	-3.17	-11.87	-5.58	9
-370.85	437.26	704.83	-16.24	-49.47	-24.29	10
-260.01	492.19	672.85	-23.35	-60.64	-52.52	8
-464.60	480.22	773.68	-18.65	-67.84	-49.26	8
-476.32	490.48	668.70	1.10	-143.46	-45.81	11
-202.64	344.48	665.77	-18.49	-185.91	-30.06	8
49.56	411.87	638.67	-4.82	-177.58	-33.57	10
45.41	348.63	588.13	-4.00	-115.97	-28.23	8
-7.81	375.98	650.88	-3.33	-107.85	-38.67	8
50.54	490.72	603.52	-10.80	-67.29	-30.36	9
-0.49	371.83	768.07	-33.33	-34.06	-49.47	10
-20.51	385.50	767.58	12.15	-72.72	-21.15	8
25.39	418.70	725.10	13.40	-81.85	9.98	8
-19.04	440.67	719.48	19.74	-101.90	-13.15	8
30.52	484.86	779.30	4.79	-97.23	-22.16	11
100.83	448.00	791.99	4.12	-60.21	0.43	8
120.12	515.87	749.02	-3.85	-48.52	14.65	8
99.12	461.67	785.64	-40.41	-42.72	64.45	10
234.62	422.61	728.76	-19.26	-49.10	58.29	8
254.88	480.47	678.47	-20.72	-12.21	5.86	9
189.45	469.97	799.80	-13.40	22.16	-19.68	10
150.63	516.85	757.32	1.46	36.93	-54.66	8
-89.60	560.79	780.52	-12.91	82.82	-26.25	8
-114.50	420.65	864.01	-9.28	68.27	-51.94	10
-79.59	515.63	806.64	-12.85	99.18	-73.39	9
-128.91	513.18	859.86	-40.59	115.84	-84.99	8
-344.24	443.36	604.00	-96.28	123.29	-125.24	10
-237.79	-0.49	589.84	-139.01	69.82	-90.97	8
-243.16	15.38	799.32	-88.07	52.92	-38.45	8
-301.76	205.57	760.25	-17.61	-6.44	8.85	11
-138.92	146.00	875.73	4.55	-24.57	10.47	8
-31.25	318.85	851.56	68.18	-5.43	27.47	8
42.72	419.19	882.08	89.26	10.35	38.06	8
-24.41	376.22	875.24	69.76	46.17	38.60	11
-138.18	488.77	811.52	48.83	47.27	42.02	8
-312.26	475.34	656.25	16.14	35.98	67.93	8
-111.57	334.96	626.71	-3.33	-26.25	88.56	10
-116.21	365.23	593.99	5.58	-37.32	117.19	8
-46.63	386.23	523.68	10.25	-40.53	126.89	9
-211.43	847.66	894.04	40.07	-24.35	115.66	10
170.90	745.85	885.50	50.35	-39.25	38.64	8
137.70	688.72	619.14	75.41	-6.35	77.45	10
51.51	566.89	761.23	94.21	64.39	69.27	8
317.38	653.81	623.05	85.72	97.50	-3.14	9
-61.52	464.84	645.02	11.93	161.19	-87.52	8
-268.31	381.10	656.01	-33.57	155.21	-72.85	10
-211.67	285.89	678.71	-69.43	122.44	-46.97	8
-182.86	232.91	787.84	-43.85	120.45	-62.41	10
-320.80	398.93	781.25	-29.33	111.42	-60.03	9
-306.40	404.05	958.74	-24.78	73.36	-36.90	8
-409.91	689.21	740.23	3.33	9.70	5.68	10
52.49	609.62	471.19	-51.79	-55.94	89.23	8
161.13	501.22	573.00	-53.34	-36.96	64.70	8
-88.13	440.67	752.93	27.74	54.87	0.15	11
-479.00	461.18	802.49	90.64	67.87	12.45	8
-399.66	508.54	785.40	103.76	29.94	39.92	8
-357.18	586.67	727.29	47.36	20.36	13.09	10
-399.17	357.67	830.81	27.25	0.92	-24.23	9
-414.79	413.33	774.17	34.21	-46.08	-79.99	8
-279.54	426.76	724.85	15.90	-103.00	-112.21	10
-75.44	403.32	606.45	-11.90	-95.43	-96.22	8
-61.04	395.02	591.06	-42.11	-15.05	-92.50	8
-357.18	271.00	676.76	-35.58	10.86	-84.87	11
-584.72	236.57	627.69	-1.62	25.39	-66.28	8
-682.62	463.62	739.26	51.42	-32.32	-83.19	8
-397.71	525.15	704.35	22.28	-54.32	-100.56	10
-417.97	578.61	784.91	29.33	-105.35	-168.82	8
-89.11	806.40	818.60	64.33	-127.44	-128.23	11
-62.01	748.54	739.26	49.90	-120.36	-64.03	8
-244.38	549.32	779.79	66.62	-107.24	-44.22	10
-197.51	685.55	642.82	82.09	-128.60	-25.36	8
-272.71	708.98	598.14	21.97	-150.70	17.70	10
-80.57	582.52	535.40	-35.55	-180.18	48.31	9
120.85	336.43	715.58	-68.39	-161.71	82.09	8
60.30	258.79	656.01	-99.09	-50.57	97.53	10
-126.95	178.22	831.30	-88.20	3.42	122.22	8
-125.73	418.70	709.96	-41.56	-46.26	132.60	9
241.70	341.80	762.94	-27.71	-54.96	112.40	10
183.35	384.77	633.79	41.05	5.62	76.32	8
275.63	552.00	691.89	137.60	33.66	77.91	8
67.14	580.08	614.26	167.05	112.27	92.22	10
-67.14	690.43	587.65	149.32	97.11	93.72	9
65.19	764.65	557.62	119.08	77.91	77.61	10
347.17	781.25	820.56	51.27	118.53	47.76	8
-91.55	928.47	810.30	-7.93	257.23	4.88	8
-562.26	711.18	565.67	-105.10	256.10	-46.39	10
-705.08	451.66	559.08	-185.15	134.52	-66.41	9
-513.92	187.50	675.78	-175.63	66.31	-54.23	10
-344.97	207.28	828.86	-150.97	24.38	-27.65	8
-397.95	252.93	892.82	-133.06	18.83	-25.12	8
-291.75	175.78	749.51	-117.74	4.12	-44.25	10
-191.89	319.09	711.91	-57.89	-32.20	-38.36	9
-216.55	408.45	614.26	-63.08	-36.29	-5.49	10
-217.04	292.24	751.95	-47.58	-55.91	4.61	8
-155.27	458.25	737.55	1.86	-67.78	4.85	8
93.26	589.84	822.75	27.95	-62.38	4.30	11
204.83	590.33	835.69	49.32	-5.68	-9.31	8
112.06	483.89	806.64	48.58	28.41	-3.69	8
62.50	386.47	719.73	37.54	91.95	27.50	8
-342.53	477.05	604.00	15.47	131.96	31.16	10
-551.03	472.17	549.80	-25.36	88.20	20.60	9
-698.97	299.56	671.39	-24.05	45.10	5.55	8
-363.77	424.32	749.51	23.50	-30.33	-25.70	10
-223.88	508.06	730.96	52.83	-19.04	-56.61	8
-350.10	633.54	749.02	73.12	-34.88	-32.17	8
-106.93	592.04	845.46	110.66	-83.16	24.02	11
32.47	516.85	881.35	109.37	-68.27	43.88	8
112.55	603.03	979.74	110.44	-43.55	48.68	10
-27.83	781.49	715.09	95.15	-13.82	6.23	8
-408.20	710.21	685.06	68.73	-43.52	37.99	8
-319.34	718.51	435.79	5.83	-126.07	37.87	11
-80.08	565.43	492.92	2.69	-131.20	21.97	8
309.81	514.65	459.72	-36.87	-66.31	-22.43	8
85.94	174.32	623.05	-48.13	105.01	-29.39	10
-198.24	272.46	693.60	17.49	173.55	1.68	8
-449.22	593.02	778.81	-4.09	165.68	0.21	9
-598.88	628.42	810.55	-25.18	116.70	-17.49	10
-387.94	354.00	787.60	-51.73	34.45	-8.94	8
-209.23	305.42	732.67	-49.80	4.73	-8.73	8
-147.71	322.02	684.08	-32.38	11.44	-41.17	11
-202.64	425.54	726.32	-28.56	15.41	-45.65	8
-167.48	500.49	698.49	-21.51	22.83	-37.08	8
-279.79	511.47	575.44	-27.65	65.03	-54.84	10
-479.74	451.17	607.91	-42.42	57.50	-58.84	8
-532.96	397.46	710.69	-24.41	9.22	-80.08	9
-372.56	504.39	821.04	-7.72	-0.31	-93.69	10
-409.18	580.08	882.57	33.78	-14.31	-123.14	8
-413.82	564.70	794.92	54.05	-40.80	-114.90	8
-367.92	547.36	735.84	41.05	-95.37	-80.90	10
-282.47	486.57	781.25	8.97	-104.86	-20.08	9
-381.84	550.29	675.05	-14.34	-101.23	-5.40	10
-290.53	303.96	831.30	-45.78	-134.92	-16.66	8
-147.95	511.72	826.42	-17.06	-198.21	21.58	8
348.14	397.71	698.24	-18.22	-218.17	84.20	10
338.87	357.18	649.17	-5.98	-117.25	70.47	9
48.10	298.83	689.94	5.28	-98.42	76.90	10
27.10	462.89	635.50	7.23	-53.31	129.36	8
-57.86	474.61	704.35	-32.99	11.38	112.30	8
-0.49	471.92	653.32	-63.87	92.59	30.61	11
-239.50	500.49	734.38	-58.59	94.67	-2.17	8
-248.54	557.62	788.09	-46.11	57.86	-22.95	8
-265.14	617.19	902.34	-30.49	42.91	-69.46	8
-324.71	486.57	884.28	-20.48	42.39	-100.68	10
-364.75	510.25	808.11	-10.47	4.12	-74.34	9
-151.12	343.26	802.73	-0.40	-17.97	-52.76	10
-123.05	301.03	738.77	10.13	8.42	-42.88	8
-399.41	283.45	576.90	9.46	2.41	-12.91	8
-145.02	176.51	702.88	44.31	-24.81	43.95	8
234.62	384.52	696.53	82.28	27.25	68.02	11
10.99	519.53	731.20	49.84	103.88	105.59	8
-337.89	438.48	602.54	-13.31	62.77	155.94	10
0.00	202.15	560.55	-64.54	-21.18	166.08	8
104.74	122.31	537.60	-58.62	21.55	136.51	8
-230.22	144.04	647.22	-29.21	8.42	110.08	11
-24.41	239.75	992.68	33.33	-35.52	84.08	8
69.58	552.00	967.77	124.45	27.16	9.55	8
-168.95	560.06	942.38	107.79	65.98	-56.24	10
-190.92	597.17	843.02	64.18	69.12	-98.75	8
-229.49	536.87	663.57	38.45	92.71	-118.65	9
-476.56	272.71	611.82	21.70	112.55	-174.38	10
-545.41	355.71	559.08	59.69	57.62	-153.02	8
-434.57	527.10	659.67	84.78	-20.42	-90.21	10
-334.23	632.32	695.07	78.83	-76.87	-54.99	9
-75.93	776.61	669.43	62.13	-71.44	-54.32	8
-347.66	729.74	687.50	9.28	-39.92	-49.62	10
-281.49	714.84	731.20	-38.15	-93.93	-10.74	8
-56.40	569.09	798.83	-93.08	-102.91	36.41	8
-33.20	540.28	800.78	-87.86	-63.20	62.81	11
-54.20	406.01	793.95	-77.88	-50.93	75.26	8
4.88	350.83	670.65	-74.34	-46.54	70.34	8
61.77	394.53	631.35	-61.61	-12.18	88.99	10
19.78	509.52	651.12	-37.57	51.03	94.70	8
-124.76	599.61	724.12	-18.31	73.15	85.11	9
-168.70	738.53	648.19	-19.78	83.22	35.28	10
-110.84	470.95	773.68	-38.18	72.27	-20.72	8
-409.91	502.69	793.95	-46.57	67.41	-4.73	8
-528.56	508.54	861.82	-69.15	-0.52	10.50	10
-383.06	468.75	874.02	-78.98	-27.04	12.76	9
-303.96	369.14	806.88	-51.73	-44.40	24.57	8
-118.16	354.00	799.56	-49.84	-55.05	13.55	10
-10.01	327.15	817.63	-2.90	-47.00	12.27	8
7.32	463.13	751.95	13.58	-46.94	2.20	8
93.02	434.81	799.56	37.29	-34.91	-2.26	11
-197.75	460.94	776.61	69.43	-3.14	35.22	8
-222.17	600.83	641.11	48.52	-10.74	77.79	8
-269.04	498.78	701.17	19.71	1.19	25.05	8
-445.31	335.45	810.06	17.18	14.16	-7.48	10
-512.21	233.64	884.28	35.86	-60.97	-55.45	9
-190.43	511.23	543.46	100.83	-155.36	-37.48	8
-54.93	607.67	521.24	62.32	-157.96	21.64	10
202.88	418.70	499.76	47.82	-121.03	14.13	8
-166.50	451.90	704.59	37.90	-19.93	3.81	11
-53.22	432.13	777.83	18.25	-26.09	-36.13	8
236.08	541.75	860.60	12.82	-69.73	-26.67	8
218.99	547.61	812.99	-32.78	-19.04	-17.21	10
74.71	595.95	833.25	-60.73	8.88	-24.93	8
18.31	480.47	770.51	-105.62	33.14	-43.15	9
-45.41	284.42	792.48	-148.80	46.14	-35.19	10
-43.70	239.26	936.28	-128.72	63.23	-1.92	8
-29.54	346.19	878.66	-105.35	100.40	44.10	8
-195.80	237.06	878.91	-97.56	90.82	42.51	10
-115.23	200.20	789.06	-34.91	76.26	30.94	9
-15.63	340.58	739.75	12.27	82.79	22.71	8
-44.19	314.94	753.66	33.75	105.71	-14.92	10
-131.59	363.53	736.08	33.94	111.02	-13.37	8
-360.11	359.38	795.17	-1.65	91.71	-19.07	8
-187.74	221.19	667.48	-37.72	7.75	11.11	11
-154.54	174.80	636.72	-24.05	-20.02	35.00	8
-181.64	263.43	611.08	-1.37	-16.54	36.87	8
-293.21	200.68	592.04	4.43	-29.42	29.08	10
-111.57	269.78	776.61	43.82	-41.69	38.82	8
32.71	419.19	813.96	91.49	-13.28	-21.79	9
15.14	329.59	877.69	139.19	13.21	-28.69	10
23.19	330.81	930.66	167.27	9.86	2.44	8
176.51	651.61	533.69	176.24	11.54	36.22	8
-93.02	629.88	501.46	84.26	111.18	15.90	11
-247.80	328.61	555.91	44.25	91.74	-26.76	8
-220.95	243.16	662.11	90.73	113.01	-54.99	8
-459.47	552.98	730.71	99.09	122.10	-60.64	10
-487.30	881.35	906.98	86.30	89.08	-55.18	8
-339.60	839.11	842.53	2.78	44.40	-42.57	11
-58.11	610.60	786.87	-49.99	9.70	-45.65	8
-90.09	570.07	737.55	-69.55	61.52	-54.87	8
-348.39	547.36	612.55	-75.13	68.24	-62.04	8
-506.84	494.63	451.66	-81.91	86.85	-43.98	10
-697.02	381.84	719.73	-29.54	45.38	-17.33	9
-621.09	696.53	776.12	-5.28	-41.72	-2.56	8
-197.51	660.89	739.26	-13.40	-68.73	-4.09	10
-156.49	482.42	824.46	-11.17	-54.75	31.80	8
-223.14	545.17	805.66	25.33	-78.31	22.49	8
-0.73	359.13	846.19	2.56	-84.81	32.53	11
185.06	315.19	724.12	-46.42	11.63	73.70	8
-130.86	380.62	593.51	-58.26	74.80	76.45	8
-337.89	377.69	681.64	-55.97	112.64	80.96	10
-559.57	461.91	714.36	-35.55	106.08	67.81	8
-541.26	616.46	720.21	-37.41	40.34	24.90	11
-357.18	583.01	766.11	-18.28	11.41	-18.98	8
-251.22	665.28	777.59	-5.74	9.16	-44.62	8
-266.60	636.47	792.72	-12.63	1.43	-41.56	10
-440.43	534.91	817.87	-38.64	-13.15	-5.25	9
-341.55	435.79	856.20	-35.22	-48.77	-18.43	8
-200.93	359.86	915.53	-18.04	-54.96	-23.38	10
-187.99	543.46	713.62	-5.74	-52.49	-10.99	8
24.66	431.15	707.52	-54.17	-35.86	-7.05	8
-338.62	54.93	688.48	-81.05	2.38	38.85	11
-257.81	118.90	645.02	-19.04	-16.14	24.63	8
-305.42	381.84	667.97	9.74	-11.72	-6.87	8
-378.91	342.53	789.79	20.81	-36.62	-2.29	8
-359.62	290.53	905.52	-18.43	-55.60	57.40	10
-417.97	189.45	969.24	-36.44	-96.53	42.36	9
-449.71	90.58	967.29	-17.67	-119.72	32.87	8
-238.28	318.85	786.62	9.74	-165.74	24.96	10
-129.88	325.20	739.75	9.46	-147.64	-3.57	8
41.50	419.43	716.31	24.63	-110.84	-24.02	8
29.05	517.58	661.38	45.41	-53.74	-44.80	11
-44.19	478.52	645.02	40.77	-26.25	-55.66	8
-182.37	496.09	683.11	20.54	-13.89	-66.71	8
-140.14	414.06	744.63	-8.54	-25.60	-78.43	10
-115.72	468.51	673.58	-23.38	11.02	-120.94	8
-274.66	276.12	837.40	20.87	-10.68	-146.94	11
-186.52	340.09	909.18	40.77	-30.18	-114.44	8
-178.96	426.51	804.44	22.77	-43.88	-61.34	8
-173.58	406.25	673.58	-21.09	-63.84	-36.53	10
-107.42	445.56	665.53	-70.89	-97.35	0.55	9
24.17	368.16	739.01	-89.48	-100.34	16.11	10
120.12	325.44	793.95	-69.40	-77.73	11.87	8
148.44	458.50	797.12	-42.45	-10.44	1.56	8
-40.53	408.20	734.38	-0.67	59.94	-19.17	10
-33.45	331.54	856.45	46.66	46.48	-68.94	9
-38.09	400.39	876.95	59.33	41.84	-79.59	8
-37.84	412.60	794.68	64.42	47.39	-33.14	8
-166.75	390.63	703.37	61.46	94.45	4.27	10
-328.61	387.21	741.21	42.63	89.17	-15.29	8
-297.85	153.08	829.10	34.61	58.56	-38.85	9
-309.33	249.76	615.48	74.68	73.09	-78.06	10
-245.61	362.06	777.83	97.02	69.21	-68.85	8
-267.82	463.62	761.96	124.51	87.52	-6.47	8
-280.27	545.41	676.76	100.86	94.51	37.75	10
-359.38	518.55	706.79	71.84	77.30	41.69	9
-377.93	553.96	714.60	2.04	23.68	54.69	10
-264.40	521.73	784.18	-55.51	-14.59	73.18	8
-133.06	387.94	792.97	-81.21	-29.72	95.58	8
-37.84	399.17	776.86	-59.33	1.37	101.78
