# Supplementary material for: Complexes of vertebrate TMC1/2 and CIB2/3 proteins form hair-cell mechanotransduction cation channels
Source: eLife. 2025 Jan 8;12:RP89719. doi: 10.7554/eLife.89719 (PMC11709434; doi:10.7554/eLife.89719)
Supplement: Figure 3—source data 1. [file elife-89719-fig3-data1.zip › Figure 3H/het/6-7-T3.txt]

260.25	459.47	749.76	62.04	-7.90	-17.06	8
253.17	610.35	608.89	75.13	2.38	-30.21	8
481.45	750.98	497.31	89.02	0.18	-42.76	11
539.55	695.07	424.80	52.58	71.90	-55.27	8
283.94	439.70	558.59	32.41	97.29	-51.94	8
-38.82	417.97	780.52	26.46	113.71	-32.87	10
-150.88	596.92	691.16	56.43	63.78	-19.10	8
157.23	488.53	578.13	44.16	22.03	-40.74	9
178.47	455.57	531.25	26.40	53.50	-14.28	10
69.58	652.83	600.59	32.90	60.55	3.08	8
-47.85	735.35	662.11	21.91	51.54	-21.55	8
-125.24	641.36	624.02	52.31	20.97	-10.22	11
-32.71	672.36	512.94	35.06	-6.53	-16.08	8
145.26	750.24	706.79	35.40	6.04	-16.60	8
207.52	630.37	791.26	5.71	-1.25	-37.78	8
-4.88	661.13	739.26	-33.66	8.39	-34.82	10
26.61	726.32	659.91	-95.37	3.08	-41.84	9
105.22	408.45	690.92	-150.97	17.73	-53.68	8
3.66	268.31	577.15	-160.19	38.91	-23.96	8
141.36	434.08	552.49	-96.92	26.03	-33.29	10
69.09	306.15	780.76	-20.17	43.37	-40.41	8
15.63	425.05	599.12	52.06	31.01	15.44	9
-52.98	572.27	609.86	50.02	7.87	56.15	10
-184.57	679.93	244.63	-25.63	-3.91	126.50	8
-252.69	168.70	470.95	-94.36	-68.79	97.96	8
138.92	-2.69	392.82	11.11	-77.94	13.34	10
240.72	59.08	657.71	80.78	-39.22	5.37	9
273.93	1042.48	1014.16	226.17	3.81	5.95	8
-352.05	1030.76	315.19	21.45	61.46	18.52	10
119.87	619.14	1271.00	51.42	-47.00	-6.93	8
440.92	965.09	1010.25	96.92	-39.34	-41.17	8
531.49	473.14	578.86	71.81	-6.71	-74.13	11
175.05	610.35	654.79	78.49	30.06	-87.49	8
209.47	615.72	764.65	69.64	61.71	-97.26	8
101.56	565.43	757.08	73.33	134.46	-74.55	10
30.76	635.50	545.65	-4.97	126.95	-46.14	8
-174.80	439.45	415.28	-66.71	84.69	-18.04	9
117.19	313.48	583.74	-135.10	31.71	59.88	10
229.98	355.96	701.66	-119.84	55.42	55.21	8
191.89	289.79	730.71	-146.45	132.54	82.49	10
-164.79	89.84	864.01	-112.03	112.40	81.85	9
-132.32	115.72	929.69	-98.75	103.67	64.48	10
-186.28	184.08	733.40	-66.80	133.00	-26.98	8
8.30	398.93	621.34	-32.87	124.94	-145.45	8
-484.38	356.93	441.16	51.18	154.42	-131.23	10
-508.30	605.71	727.05	135.19	29.91	-26.86	9
99.61	712.89	742.68	127.08	-47.55	25.54	10
108.64	1177.49	425.78	221.34	4.06	-27.47	8
-168.46	1097.17	356.69	164.43	48.74	-46.78	8
125.00	769.53	466.55	127.26	27.77	-77.03	10
146.48	611.82	656.25	159.97	101.96	-76.08	9
39.55	489.99	687.74	215.73	188.51	-67.96	10
-115.48	616.94	490.97	218.08	221.28	-60.64	8
-1050.78	385.50	740.48	207.15	138.73	-48.77	10
-815.92	990.72	478.76	255.49	-79.13	-12.48	8
73.97	967.77	78.37	40.80	-79.53	67.50	11
1.71	920.90	182.62	-160.34	51.42	107.30	8
-303.22	928.71	424.56	-186.95	58.23	108.95	8
-313.72	1050.54	425.05	-169.71	-7.05	136.90	10
-420.17	924.32	595.21	-142.55	-46.54	100.74	9
-600.10	881.10	671.88	-155.18	-94.94	120.15	10
-542.72	308.59	626.71	-224.18	-143.31	147.03	8
-385.01	182.37	526.61	-118.23	-199.62	148.25	10
59.57	326.66	517.33	5.16	-263.58	219.48	8
471.44	501.22	626.95	37.54	-214.29	220.67	11
364.75	416.75	718.26	129.61	-143.80	186.92	8
655.52	337.16	453.37	138.82	-64.61	154.21	10
490.48	548.10	578.86	151.58	59.39	116.21	8
63.48	666.75	541.26	150.12	123.20	133.91	11
119.63	898.68	503.42	127.17	85.42	57.71	8
18.80	1000.98	462.16	95.86	80.23	35.71	10
-143.80	863.28	469.97	62.87	31.31	2.41	8
-97.90	802.00	357.91	24.41	-12.79	37.17	8
-24.17	642.33	466.06	2.41	-46.72	61.58	11
191.16	493.41	630.62	41.05	-74.19	48.77	8
381.84	608.89	459.72	100.28	-73.00	42.66	8
601.56	480.22	643.31	87.22	-51.18	-17.09	10
510.25	468.99	625.73	114.38	42.54	-97.11	8
288.09	561.28	611.08	142.15	80.23	-147.40	9
-4.39	578.13	379.39	141.91	38.54	-164.83	10
143.31	831.05	410.89	102.45	104.71	-139.34	8
-193.12	1105.47	497.31	103.00	151.25	-89.48	10
-330.32	1321.29	634.03	106.84	93.96	-80.78	8
245.36	888.18	154.79	-3.75	130.74	-117.25	11
67.63	579.59	236.57	-158.91	165.62	-141.05	8
-360.35	693.85	289.79	-166.47	91.49	-104.98	10
-395.51	533.69	438.72	-182.80	25.27	-99.00	8
160.40	904.05	598.63	-170.10	-130.83	-109.99	11
-7.57	1014.89	778.56	-178.47	-62.99	-162.93	8
-187.26	1179.69	736.33	-215.97	-40.62	-163.21	10
-336.67	653.32	738.04	-290.25	-73.91	-269.17	8
-272.71	473.88	622.80	-243.10	-94.24	-368.32	10
-414.31	310.55	518.31	-189.61	-102.23	-357.15	9
-329.10	211.67	592.04	-162.11	-120.12	-311.95	10
-179.93	415.77	568.85	-111.94	-121.80	-209.69	8
-190.19	421.88	641.11	-141.78	-100.98	-114.62	10
-121.34	170.17	685.30	-102.14	-90.52	10.65	11
92.77	212.65	608.40	-13.18	-64.18	89.42	8
67.38	326.66	547.12	-6.90	-33.75	93.23	8
-171.14	486.57	565.92	-31.92	-41.32	68.54	10
-48.10	707.28	869.14	-59.94	-17.94	19.23	8
50.78	574.46	813.72	-1.46	24.02	-3.02	9
67.87	510.74	777.59	59.14	78.92	4.18	8
-208.74	617.92	542.72	87.43	100.68	-21.48	10
-187.26	583.25	484.13	94.64	69.06	-102.23	8
-177.49	439.94	461.67	65.43	82.98	-138.73	10
-476.32	524.90	541.26	10.68	63.08	-72.63	9
-354.98	535.89	583.25	-4.21	16.36	-0.58	8
-260.25	448.73	714.11	-8.06	25.15	48.89	10
-251.95	611.57	778.56	-17.91	-7.87	124.02	8
135.99	903.81	936.04	-82.37	-33.84	91.06	8
105.71	968.99	662.11	-82.18	79.19	-27.86	11
-87.40	696.78	574.95	-73.27	109.16	-49.53	8
-355.71	269.29	704.83	-51.36	58.99	-9.12	8
-136.72	537.60	927.49	-36.80	-2.01	-19.01	10
-274.17	585.21	612.06	8.58	52.43	-20.69	8
-380.13	692.87	485.35	95.09	79.56	3.05	9
-594.48	842.04	432.86	95.09	65.89	10.13	10
-300.29	592.29	718.99	43.88	17.88	64.97	8
-195.56	491.21	931.88	23.90	-5.83	53.71	8
-78.86	421.63	770.02	101.17	3.75	16.42	8
-275.15	509.28	658.69	149.78	51.64	38.73	11
-514.65	711.18	333.25	149.69	41.84	63.93	8
-598.63	598.39	584.47	78.61	6.44	68.51	10
-651.37	715.82	508.06	78.83	-36.19	5.07	8
-503.17	739.99	512.70	47.49	-51.24	-67.93	9
-586.67	589.60	671.14	41.32	-51.45	-100.62	10
-449.71	587.65	499.02	32.62	-112.70	-150.79	8
-465.33	377.69	604.98	-41.11	-141.45	-149.41	10
-406.25	438.48	587.89	-44.92	-197.97	-130.49	8
-265.63	407.96	688.48	-54.81	-222.11	-100.86	11
-5.86	560.06	557.13	-52.95	-249.82	-74.16	8
157.47	478.52	623.05	-43.30	-211.67	-56.46	8
226.56	709.96	545.90	-33.05	-190.55	-74.83	10
38.57	589.84	645.51	-65.86	-122.47	-119.32	8
-304.20	485.60	640.38	-85.30	-65.61	-139.31	11
-319.34	286.62	694.09	-106.99	-93.51	-125.15	8
-214.84	377.44	725.34	-78.25	-70.86	-106.32	10
-258.54	475.34	721.92	-77.94	-58.35	-79.71	8
-208.25	565.92	777.10	-61.43	-79.90	-34.30	11
76.17	538.57	755.37	-66.62	-95.06	62.77	8
159.18	573.73	853.27	-46.81	-57.31	67.57	8
130.86	626.22	751.95	16.05	7.11	25.76	10
-129.64	562.01	632.57	18.86	6.93	32.68	8
-21.73	576.17	616.46	9.86	-34.12	36.29	9
-35.40	593.51	721.68	-10.80	-14.77	2.44	8
-129.39	539.55	764.89	-4.97	4.82	-40.95	10
-104.74	605.71	755.86	3.11	-0.21	-51.51	8
-215.58	522.46	769.29	14.10	7.97	-74.28	8
-50.78	527.59	793.46	27.71	-4.88	-86.52	9
-125.73	445.80	724.85	27.16	17.46	-106.05	10
-269.04	396.97	773.44	55.57	15.81	-80.41	8
-236.33	461.91	706.79	70.92	29.88	-70.04	8
-225.10	378.66	790.04	52.37	66.93	-19.50	10
-201.42	305.18	777.59	80.93	40.28	-6.77	9
-214.84	396.00	555.18	91.98	-9.83	20.39	8
-229.74	275.88	161.87	77.36	-54.72	72.30	10
163.82	328.37	495.12	67.72	-45.90	166.47	8
146.97	930.66	1114.99	48.61	59.75	157.26	10
-385.25	998.78	849.12	58.23	115.08	114.20	9
-451.66	885.25	762.94	-21.24	35.52	101.62	8
-115.72	351.32	669.92	-81.24	20.48	94.70	10
-109.37	330.08	952.15	-157.29	44.62	19.99	8
-367.43	428.96	671.63	-140.59	61.25	-33.26	11
-394.29	614.99	530.76	-147.89	16.60	30.58	8
-328.37	607.67	507.32	-114.01	-18.68	37.60	10
-400.63	543.21	480.71	-94.85	-82.70	36.41	8
-173.83	503.66	542.97	-85.72	-123.29	48.16	8
-51.51	416.26	497.80	-77.42	-125.79	72.08	11
31.01	468.26	739.01	-56.95	-96.31	111.42	8
158.20	281.49	900.63	23.77	-33.81	79.59	10
307.13	510.50	818.85	136.90	33.02	50.20	8
491.94	622.80	820.56	140.90	109.68	35.22	8
69.58	875.73	735.84	122.99	159.36	43.85	11
-234.13	703.37	673.34	41.47	143.04	102.84	8
-281.25	600.10	561.52	-28.99	93.63	88.90	10
-188.72	547.61	656.74	-60.91	89.45	45.50	8
-323.97	409.18	767.82	-41.60	79.07	19.17	8
-141.85	494.63	772.95	-14.83	35.46	-4.55	11
73.97	425.78	754.39	26.82	15.87	-4.36	8
214.60	436.77	729.98	92.80	64.73	30.88	8
-2.44	590.82	652.10	135.44	95.55	49.22	10
-104.00	761.47	488.28	121.00	96.50	31.04	9
-309.57	532.47	473.63	45.07	123.41	-42.05	8
-676.51	360.84	431.64	64.09	100.28	-82.00	10
-703.13	335.94	564.21	67.41	31.71	-53.28	8
-676.51	435.06	913.33	94.82	-65.37	-73.67	8
-409.42	638.18	775.63	74.62	-103.82	-68.45	11
-0.98	600.83	688.23	19.47	-129.58	-44.59	8
-176.51	440.43	770.02	-17.40	-104.22	-32.20	8
-115.23	601.32	736.33	17.24	-129.12	-4.85	10
32.96	747.07	613.53	-25.02	-111.21	-6.38	8
135.25	520.26	626.95	-49.90	-81.51	0.67	11
66.41	486.33	578.13	-40.59	-22.49	3.60	8
-183.84	471.68	736.82	-39.61	-9.22	-8.03	8
-107.18	483.40	687.01	-33.39	-18.77	-31.34	8
1.22	480.47	686.52	-22.43	-26.79	-41.17	10
-106.45	529.79	721.44	-11.87	-9.49	-14.98	9
-136.47	528.56	696.04	-28.23	-4.24	-12.54	8
-86.67	592.77	651.61	-33.26	-3.27	-45.93	10
-218.75	536.13	623.05	-21.27	8.58	-55.94	8
-382.08	387.45	695.56	-19.26	4.24	-47.76	8
-475.34	356.45	774.17	24.81	-28.08	-9.86	11
-211.67	673.34	628.42	46.88	-63.78	-22.25	8
-163.82	682.37	666.02	-10.13	-47.49	-55.94	8
-119.87	522.46	691.89	-22.71	-40.65	-65.09	10
-48.83	476.56	722.17	-7.63	-23.65	-73.33	9
-73.73	548.34	751.22	46.60	-3.08	-96.89	8
-88.13	587.16	738.04	64.15	7.66	-84.84	10
-91.06	623.05	737.06	64.88	13.18	-78.89	8
-258.06	517.58	832.03	53.86	32.65	-51.21	8
-252.69	569.82	605.22	79.59	-18.10	2.84	11
-29.79	667.48	483.64	74.92	-0.55	-3.88	8
-91.31	571.04	511.23	56.55	22.86	-11.26	8
-177.98	528.08	590.09	37.26	56.46	6.56	8
-389.16	660.40	598.63	-3.57	38.45	24.23	10
-324.71	568.60	727.54	-84.66	-21.76	87.83	9
-277.83	536.38	715.82	-131.41	-75.87	142.09	8
-141.60	480.71	635.01	-131.44	-88.84	158.72	10
77.88	437.99	709.72	-161.56	-75.62	180.66	8
58.11	396.24	687.26	-82.06	-39.89	161.19	10
12.21	642.82	623.05	-28.99	-47.49	154.27	9
176.76	583.74	693.60	-18.43	-19.93	160.64	8
91.55	745.61	925.78	5.43	60.79	138.52	10
-225.83	639.16	714.11	9.61	68.63	66.28	8
159.42	510.99	807.86	45.38	76.66	32.38	8
-296.63	621.09	572.75	62.68	121.61	3.39	11
-259.28	600.59	574.46	-3.14	70.83	-7.66	8
-318.36	525.15	589.84	-20.29	26.31	-28.14	8
67.87	588.13	623.05	-21.82	-11.57	-55.69	10
-240.72	484.62	631.84	-11.32	38.76	-53.44	8
-218.99	479.25	720.95	-12.97	-30.12	-12.91	9
39.31	624.76	786.62	-4.09	-43.76	-14.53	10
-26.12	452.15	847.17	24.32	-29.21	-1.80	8
-30.03	402.83	799.07	83.59	-28.90	32.32	8
96.19	342.29	698.73	129.12	33.36	11.29	11
219.97	289.55	382.08	183.38	184.97	-97.11	8
-619.87	410.40	440.19	219.33	151.12	-154.05	8
-338.62	933.35	312.99	204.71	-61.19	-204.56	10
-144.53	778.56	489.50	60.94	-77.42	-173.46	8
-206.30	467.04	568.36	-35.68	-4.79	-117.83	11
-532.96	409.42	717.53	-13.85	-64.00	-91.86	8
-469.24	737.55	965.58	21.12	-156.65	-27.25	10
13.92	722.90	830.32	-15.99	-165.77	28.50	8
-22.46	513.67	670.17	-22.55	-97.84	23.04	8
-70.80	623.05	494.14	-22.00	-102.51	69.18	11
96.92	787.84	464.36	-98.21	-64.79	110.38	8
142.82	774.66	646.97	-125.70	-23.59	103.18	10
13.92	587.89	610.11	-162.35	7.69	62.96	8
8.54	419.43	647.22	-143.71	-0.76	51.70	8
93.51	500.00	716.06	-79.04	-15.75	64.76	11
72.02	531.49	735.60	-53.92	3.66	88.93	8
-109.37	579.83	689.94	-65.40	-3.81	110.20	8
-31.98	288.82	787.60	-94.82	-1.10	77.33	8
-13.18	396.97	722.66	-60.64	43.58	3.94	11
20.75	382.32	777.59	-17.73	64.27	-62.50	8
40.28	412.11	791.26	4.43	76.42	-80.60	8
-250.98	436.77	753.42	35.92	105.38	-91.74	8
-207.76	514.65	673.83	53.41	50.93	-58.14	10
-213.62	529.54	678.71	15.44	33.45	3.57	9
-21.48	389.65	634.77	-12.15	21.94	37.45	8
36.62	401.37	622.56	-37.57	54.14	69.70	10
6.59	490.23	703.13	-33.63	73.55	103.64	8
162.11	581.54	769.04	-2.66	103.55	116.12	8
66.41	482.18	860.84	33.17	155.76	71.41	11
-168.46	532.71	676.27	36.56	144.26	47.03	8
-220.46	626.71	494.38	39.06	68.08	45.59	10
208.74	699.71	784.42	0.21	25.91	92.53	8
57.86	699.95	853.27	-10.38	153.81	8.54	8
-368.16	521.24	766.85	-15.11	147.25	-13.98	9
-307.37	473.39	690.19	4.55	129.76	2.75	10
-499.76	595.21	595.95	23.53	98.18	19.59	8
-569.09	517.82	776.37	-5.98	50.23	-5.89	10
-470.46	485.11	772.71	-10.07	7.90	-35.19	8
-294.92	451.42	783.45	-12.73	12.97	-59.91	9
-327.39	458.25	548.34	-26.03	-24.41	-94.73	8
-220.95	417.24	531.98	-40.44	-53.89	-137.24	10
-280.52	532.23	733.15	18.65	-92.13	-145.57	8
-266.36	577.88	827.15	17.27	-121.55	-119.11	11
-191.41	485.60	950.68	10.83	-120.73	-94.36	8
-75.20	461.43	759.03	15.05	-115.75	-32.78	10
-134.77	451.90	743.16	-28.96	-69.67	14.40	8
-204.35	414.31	792.24	-64.36	-71.32	-4.03	8
-121.34	308.84	758.06	-50.96	-55.48	-29.57	11
-74.46	451.90	577.15	-37.23	-58.20	-36.83	8
-41.02	546.39	539.55	-18.52	-3.57	-34.06	8
-229.49	397.95	575.68	-15.72	36.35	-71.14	10
-563.23	466.55	579.10	13.82	41.50	-110.87	8
-604.74	556.64	812.01	70.98	-104.22	-97.66	9
-147.22	728.03	884.77	90.58	-131.62	-54.23	8
-147.71	555.18	725.59	79.93	-102.81	3.72	8
-159.42	444.34	634.77	50.08	-67.93	-6.74	10
-77.39	424.32	699.95	26.37	-50.08	-23.25	8
15.14	447.27	803.47	1.62	-27.68	-34.27	9
50.78	428.96	884.52	-18.74	-6.10	-28.66	10
158.94	324.46	759.52	4.12	13.64	-1.01	8
-159.18	224.37	584.72	50.51	58.01	31.98	8
-378.91	443.36	397.71	54.66	34.97	103.91	8
-29.79	353.52	545.41	9.74	7.54	133.00	11
213.87	627.20	738.04	37.84	107.85	91.25	8
-79.35	791.26	780.03	41.14	181.43	76.60	8
-261.47	856.20	680.66	-10.80	157.35	83.04	10
-307.62	682.86	803.71	-67.87	122.44	21.94	9
-252.44	530.76	713.13	-78.16	100.89	-13.67	10
-275.15	496.83	704.10	-98.33	73.49	-47.70	8
-612.79	481.45	658.94	-99.09	82.64	-12.85	8
-693.60	413.33	620.61	-95.95	13.00	19.84	10
-586.18	376.71	573.00	-80.17	-101.96	62.84	9
-164.55	454.59	641.85	-56.76	-110.75	87.16	10
266.60	704.35	802.98	8.94	-66.47	114.41	8
128.66	440.67	910.89	53.41	61.10	66.59	8
67.63	510.74	674.56	93.35	143.98	11.78	10
-160.64	487.79	572.02	58.78	140.72	-15.66	9
-216.06	423.34	546.14	38.30	120.94	-13.37	8
-368.41	480.96	646.00	-7.51	111.91	-22.31	10
-491.70	505.62	688.23	-52.28	73.55	-41.66	8
-494.14	536.87	831.30	-54.66	44.53	-38.30	10
-446.53	466.80	861.08	-54.81	-8.58	-30.64	9
-345.70	267.58	935.06	-45.78	-32.32	-24.14	8
-146.24	395.02	797.61	-3.02	-44.37	0.64	10
-313.23	503.66	618.41	11.29	12.63	-41.47	8
-439.94	421.39	691.65	26.06	-25.67	-75.44	9
-457.28	506.35	705.08	56.27	-87.77	-84.96	10
-475.34	469.48	763.92	61.22	-111.85	-62.44	8
-431.88	536.13	715.09	63.45	-127.26	-6.59	8
-288.82	443.36	689.45	28.93	-117.92	25.63	10
-143.31	553.71	613.53	-12.85	-98.79	10.86	9
-171.39	501.46	620.12	-29.45	-88.56	-15.05	10
-58.11	554.69	614.75	-32.62	-84.90	-13.12	8
-134.28	554.44	733.89	-48.40	-63.69	-24.08	8
-80.32	511.23	661.62	-58.44	-55.39	23.38	10
-156.25	491.46	718.99	-85.36	-45.68	7.08	9
-36.62	448.97	806.40	-75.29	-45.96	-21.36	8
-128.91	452.64	846.44	-4.76	-2.87	-106.08	10
-190.19	490.72	917.97	49.84	31.31	-141.97	8
-229.49	474.85	861.08	48.92	50.60	-112.49	8
-268.80	334.96	935.55	73.52	58.56	-47.36	11
-436.04	273.93	756.59	100.77	37.63	-21.73	8
-330.57	541.26	406.98	141.30	-42.42	-4.15	10
50.78	386.23	593.75	143.16	-59.69	23.68	8
27.10	624.02	621.58	145.72	59.84	96.19	8
-212.89	782.71	601.81	50.23	123.41	77.97	11
-506.10	589.11	663.82	-8.61	105.38	55.18	8
-366.21	382.08	652.34	-103.39	16.42	53.71	10
-83.50	343.02	720.21	-83.53	-8.51	58.50	8
-185.06	497.80	766.60	-59.84	37.32	65.16	9
-177.00	400.63	711.43	-70.62	57.56	102.17	10
-406.49	400.39	347.90	-62.26	48.95	121.06	8
-297.85	510.99	811.77	13.46	-17.36	143.25	8
57.13	719.73	771.24	104.13	-21.36	68.15	10
45.65	760.25	614.01	56.30	35.49	67.17	9
42.48	765.38	631.35	-5.80	78.55	39.55	8
-111.08	564.45	658.20	-15.66	71.96	-11.75	10
-99.85	329.10	762.94	-18.98	80.87	-52.40	8
-303.22	399.17	672.36	-14.56	117.95	-24.99	8
-547.12	410.16	633.06	-30.46	89.72	-19.87	11
-563.48	393.80	624.02	-21.36	22.49	-35.40	8
-644.78	490.23	730.47	-8.24	3.85	-42.63	10
-531.25	584.72	683.59	-13.79	-59.97	-30.52	8
-318.36	585.21	683.59	-12.70	-81.48	-33.14	8
-123.54	584.23	727.29	-21.36	-84.08	-45.68	11
-141.85	605.71	730.71	-31.25	-29.60	-19.26	8
-396.24	530.03	757.32	-24.35	-56.67	-13.00	8
-438.23	576.66	773.68	-8.12	-137.76	-18.62	10
-56.88	535.40	911.62	33.84	-214.84	20.63	9
248.54	696.04	738.53	14.01	-149.26	58.44	8
331.05	543.46	559.81	-20.45	-50.84	12.85	10
121.09	442.14	473.14	-36.50	7.60	-12.82	8
-88.87	366.21	500.49	-18.77	55.48	-29.27	10
-73.24	451.17	638.43	22.09	59.72	-12.91	9
-259.77	489.50	696.53	59.54	33.63	11.29	8
-400.39	756.10	810.55	72.51	-2.96	29.11	10
-418.70	685.06	825.20	53.62	-82.21	41.08	8
-238.28	634.28	750.24	5.71	-102.54	-15.56	8
-54.20	632.57	720.70	-30.76	-76.23	-84.47	11
-87.40	621.83	723.63	-67.78	-29.57	-55.91	8
-19.78	344.73	768.07	-75.53	-9.16	-34.09	8
23.19	176.03	845.46	-48.89	9.34	-18.65	8
38.33	236.57	749.27	-18.52	34.58	12.39	10
-20.75	233.64	715.09	25.36	87.65	85.75	9
-205.57	355.71	473.39	58.84	76.51	111.21	8
-169.68	531.25	437.74	101.96	33.39	117.03	10
50.78	688.23	397.22	89.23	0.73	110.72	8
402.59	639.16	823.73	109.28	74.62	73.52	8
287.60	958.01	905.03	105.26	237.92	9.22	11
-234.62	1046.39	940.67	80.87	275.42	-30.64	8
-505.62	854.98	628.91	4.18	216.25	-18.77	10
-378.91	450.93	547.61	-107.76	120.18	-42.42	8
-457.03	169.43	625.73	-115.60	95.00	-87.92	11
-494.14	232.42	703.13	-79.96	55.79	-79.25	8
-441.65	357.18	741.94	-68.91	31.40	-70.19	8
-378.17	280.76	695.56	-92.77	14.53	-33.42	10
-453.86	199.22	600.83	-87.34	21.64	11.87	8
-401.12	342.77	797.36	-50.51	-25.73	36.16	9
-244.87	555.18	813.48	4.49	-40.56	5.31	10
-185.30	621.58	816.65	14.19	-31.98	-2.41	8
-240.48	709.47	588.87	11.32	-16.08	53.28	8
-14.65	547.36	737.30	5.80	-2.20	33.23	10
42.72	394.29	710.94	18.65	60.73	-29.42	9
-100.83	256.10	691.89	22.77	80.11	-40.31	8
-344.73	432.13	718.51	28.78	104.19	-36.19	10
-524.66	486.33	655.76	49.44	64.45	-52.34	8
-485.60	563.72	674.32	42.88	36.01	-20.87	8
-518.31	494.87	691.65	27.98	4.03	-31.56	11
-455.32	507.81	698.00	26.12	3.30	-26.98	8
-615.23	899.41	647.22	21.18	-50.48	-9.09	8
-327.88	787.60	686.28	-27.86	-118.35	-1.71	10
-167.97	539.79	726.07	-47.00	-143.37	-56.00	9
-158.94	549.32	637.70	-30.70	-132.66	-2.26	8
-162.84	573.73	655.76	-34.42	-117.00	53.44	10
-237.55	599.61	625.49	-4.49	-94.76	68.42	8
-251.46	626.46	688.96	-3.36	-79.44	46.45	10
-343.51	599.37	713.13	-4.39	-64.39	64.21	9
-266.36	529.54	728.27	-3.48	-69.70	77.36	8
-140.38	475.10	764.65	-11.26	-54.38	38.48	10
-172.61	586.91	601.56	-13.79	-20.26	-16.69	8
-73.97	569.09	646.73	-24.35	5.98	-38.79	8
-165.53	451.66	698.97	-31.31	28.84	-64.91	9
-392.09	388.43	715.09	-16.57	9.83	-65.19	10
-392.58	417.72	796.88	-5.10	-35.34	-84.59	8
-539.79	367.68	799.80	7.57	-63.39	-76.54	10
-470.95	413.33	748.78	5.77	-97.05	-55.15	8
-243.90	407.47	761.23	0.98	-114.78	-41.99	9
200.68	368.16	871.34	47.97	-102.84	-37.45	8
146.00	466.06	741.46	102.48	-27.80	-27.34	10
14.40	536.13	568.85	105.96	7.51	40.95	8
-75.93	615.23	453.86	67.02	0.85	96.07	10
82.28	475.34	586.43	74.58	-22.80	95.49	9
129.64	552.25	468.75	58.87	44.04	60.94	8
4.88	633.30	559.81	79.38	73.33	38.42	8
86.67	657.47	478.52	50.35	98.94	20.23	10
-55.66	731.20	567.87	21.61	126.10	14.86	8
-480.96	593.99	724.37	-11.17	177.95	-9.98	9
-660.89	618.65	794.68	-33.87	111.60	-56.15	10
-434.33	516.60	825.44	-65.64	64.94	-93.54	8
-508.06	415.53	731.93	-53.92	63.08	-92.10	8
-615.72	155.27	643.31	-43.73	40.01	-81.45	11
-380.86	223.14	712.65	-12.70	-42.14	-31.74	8
97.66	263.43	756.84	-11.66	-42.33	43.95	10
135.50	473.14	782.23	19.62	9.37	60.00	8
44.68	433.35	830.32	9.58	32.29	41.32	8
-214.11	648.93	560.79	-34.21	14.50	46.17	9
-182.13	570.07	653.08	-85.42	40.19	83.65	10
-424.07	522.95	837.40	-94.36	33.63	-22.34	8
-437.01	451.66	895.02	-88.53	24.08	-51.57	8
-531.74	269.78	843.51	-85.78	33.48	-29.05	10
-332.03	340.82	733.89	-63.60	18.34	-25.48	9
-177.49	537.60	766.36	-52.03	8.67	3.54	10
-191.41	517.33	789.55	2.75	47.94	-3.81	8
-269.29	379.88	793.46	61.83	35.64	24.11	8
-424.80	428.96	580.08	65.77	33.54	73.61	8
-667.24	635.74	565.19	16.08	-34.85	118.04	11
247.56	803.71	603.52	8.88	-121.83	104.86	8
457.03	788.09	878.42	16.05	-2.26	-26.34	10
198.73	797.12	757.32	-19.17	96.44	-13.43	8
-12.21	522.95	722.90	-30.09	103.00	2.56	8
-203.86	406.01	789.06	-18.43	129.06	27.34	9
-619.87	721.19	584.23	-24.66	138.73	32.84	8
-782.71	717.77	527.10	-50.08	62.01	27.89	8
-813.72	617.43	318.85	-40.59	-0.70	31.37	10
-626.95	464.36	661.13	-30.12	-109.83	48.46	9
37.35	268.31	958.98	32.50	-170.01	36.68	8
-53.71	534.18	931.88	95.70	-55.73	-2.35	10
-125.98	627.44	1029.54	124.30	-15.32	-88.13	8
-256.10	472.66	807.37	134.67	4.58	-81.48	8
-490.72	566.65	516.11	118.56	-7.32	-90.64	11
-526.86	652.34	476.07	54.29	-61.25	-64.94	8
-661.38	603.03	567.87	-2.53	-97.75	-30.94	10
-580.08	512.21	719.24	-70.77	-113.10	-36.32	8
-432.86	381.84	775.63	-66.01	-123.57	-58.87	8
-176.27	340.09	671.14	-58.14	-130.86	-78.64	11
2.20	480.47	509.03	-0.61	-130.65	-73.91	8
125.98	510.50	571.53	-20.87	-83.44	-34.12	10
2.93	469.97	633.54	-57.65	-16.51	-25.76	8
-260.01	404.30	659.67	-56.06	-11.63	-13.37	8
-253.91	392.82	754.64	-35.00	-57.92	13.61	11
-13.92	319.82	820.07	-11.38	-99.49	0.61	8
53.22	543.46	780.27	10.65	-71.93	-11.11	8
85.69	498.78	809.08	-15.23	-41.32	-16.54	8
-50.05	494.38	687.50	-24.93	1.68	-66.86	11
-12.45	495.36	818.12	-6.35	42.66	-109.68	8
-329.35	468.99	838.13	25.82	70.04	-136.57	8
-451.17	421.39	830.08	88.32	39.76	-99.06	10
-371.83	270.02	853.52	101.87	25.33	-76.45	8
-432.37	384.52	725.59	121.09	25.76	-26.92	11
-84.23	387.45	616.21	94.18	-20.94	34.27	8
-54.44	519.53	591.55	95.76	38.79	75.16	8
-66.65	558.11	750.98	82.52	77.73	49.53	10
-277.59	512.70	621.58	55.08	85.82	50.99	8
-292.97	373.54	631.84	6.62	43.91	79.44	9
-181.15	409.67	587.40	-31.95	-3.17	95.58	8
-129.15	415.53	649.41	-45.26	-41.29	88.47	10
-30.27	467.53	696.53	-43.37	-45.44	81.82	8
-44.43	568.12	613.77	-25.09	-11.90	114.47	8
11.47	445.80	638.18	-13.21	0.12	106.90	11
-155.27	709.96	457.76	33.11	43.03	107.85	8
-221.44	808.84	510.25	-45.41	-11.84	116.36	8
90.09	764.16	816.89	-71.66	12.94	117.77	10
-386.72	994.87	861.57	-40.31	78.03	25.24	8
-221.44	869.63	680.18	-93.48	26.21	15.50	11
-126.71	355.47	856.93	-123.50	27.37	31.71	8
-149.41	377.93	804.93	-98.51	27.80	34.85	8
-210.69	475.10	785.89	-94.97	23.07	27.16	10
-307.62	336.91	758.30	-70.04	-11.20	43.49	9
25.39	306.64	805.91	0.73	-38.09	35.98	10
68.60	270.26	841.55	44.98	21.36	35.86	8
-137.94	339.84	673.83	57.07	34.18	26.64	8
-313.23	385.50	507.57	50.96	67.96	-23.47	8
-614.75	431.15	513.67	61.77	59.84	-82.03	11
-466.31	623.05	526.37	73.09	-16.72	-103.39	8
-514.40	668.46	667.48	96.13	-93.84	-104.61	8
-243.16	714.36	760.74	80.23	-112.37	-81.02	10
-134.52	681.88	673.34	35.22	-119.23	-51.54	8
-106.69	616.70	804.69	-41.93	-86.46	-50.81	11
-157.47	521.00	779.30	-76.26	-88.32	-52.09	8
-13.92	451.42	772.71	-75.71	-85.36	-69.95	10
-30.03	522.46	726.32	-65.98	-72.78	-64.42	8
-14.16	539.31	759.77	-73.85	-71.90	-22.98	8
-62.50	575.44	708.98	-53.65	-55.02	59.88	11
-56.88	717.53	723.63	-70.25	-58.99	32.53	8
110.60	585.45	799.80	-107.39	-33.72	-39.00	8
105.22	381.35	823.24	-95.49	-1.71	-73.52	10
-72.27	236.82	880.86	-65.49	49.50	-84.56	9
-104.74	214.11	939.70	-24.41	74.40	-35.03	8
-369.63	243.90	773.68	11.72	93.17	7.81	10
-496.09	265.87	703.13	21.00	31.59	24.08	8
-253.91	96.68	677.98	24.14	-11.60	49.59	8
34.91	333.01	595.46	69.37	-9.03	121.49	9
20.75	474.61	561.28	83.71	30.64	112.12	10
-4.64	507.32	612.79	63.75	54.75	85.27	8
-101.32	524.90	652.10	57.22	79.28	58.04	8
-197.27	523.68	582.03	41.60	93.48	1.01	10
-298.34	569.58	531.98	28.99	50.96	25.70	9
-98.39	545.90	610.60	-26.95	-11.60	121.89	8
63.48	482.91	646.97	-34.06	0.95	145.20	10
104.74	737.30	982.42	-3.39	20.08	87.01	8
-52.25	479.49	900.15	47.70	100.49	12.66	8
-160.16	541.75	580.57	80.72	112.76	34.15	11
-224.12	550.78	373.05	71.84	108.37	10.71	8
-354.49	592.29	558.84	48.49	89.69	-22.64	8
-429.93	355.22	804.93	-7.08	81.54	-64.15	10
-419.19	208.01	851.81	-1.74	75.99	-83.62	8
-401.86	356.93	593.99	100.10	63.84	-130.98	9
-632.08	414.31	367.68	185.67	-20.84	-56.85	10
-143.31	1285.64	447.51	169.89	-40.68	-30.09	8
-326.66	958.25	829.59	-36.04	-30.85	-12.21	10
-590.58	681.64	632.08	-9.98	-91.92	36.44	8
-204.10	831.54	609.86	30.46	-178.41	66.16	9
23.19	989.99	505.86	-55.36	-102.69	22.74	10
-158.45	419.19	708.74	-130.65	-51.79	2.47	8
-351.56	179.69	775.39	-113.37	-72.94	-67.72	10
-271.48	368.41	892.82	-94.21	-153.87	-82.67	9
-31.98	340.82	1022.95	-71.69	-177.34	-40.68	10
17.09	549.80	817.14	-14.13	-139.74	-19.41	8
-166.50	622.56	688.23	-28.69	-114.84	1.71	8
-99.37	472.17	458.01	-27.04	-121.06	30.24	10
264.89	401.37	542.72	-72.72	-131.29	30.55	9
429.20	365.97	641.11	-44.25	-74.43	-16.42	10
344.97	458.74	594.48	-32.99	16.85	-32.87	8
98.88	391.85	821.04	-15.38	54.72	-22.46	8
-405.27	471.44	671.88	58.11	65.03	-5.22	10
-567.14	528.56	801.03	58.84	-35.37	77.36	9
-95.70	614.26	721.68	13.73	-133.39	82.92	8
242.19	452.88	744.87	-69.73	-78.06	25.73	10
223.63	250.24	888.18	-82.58	-9.92	19.01	8
33.69	443.12	733.89	-27.19	28.50	25.09	8
212.89	483.64	732.42	15.56	32.68	5.83	11
98.39	383.79	795.17	46.51	68.54	-3.14	8
27.83	611.57	733.64	47.45	113.65	-12.91	8
-246.34	583.25	748.54	30.27	118.23	-62.19	8
-69.09	297.36	728.52	-3.51	86.15	-36.90	11
-120.36	321.29	639.65	-25.76	123.72	17.27	8
-201.42	388.67	583.74	-16.33	112.67	47.67	8
-152.34	318.36	644.04	0.18	110.32	64.94	10
5.37	427.25	758.54	73.09	104.71	67.75	8
-246.83	665.53	728.76	110.23	137.66	9.64	11
-376.71	650.88	569.34	56.95	53.74	17.03	8
-281.74	581.05	551.51	-29.91	-22.74	49.01	8
-43.95	442.14	620.12	-37.81	-40.92	56.55	10
130.37	707.76	717.53	-51.61	12.82	61.49	8
5.62	629.15	971.19	-44.13	50.23	-10.62	9
171.63	511.23	1040.77	-3.72	93.69	-17.46	10
45.17	418.95	829.35	46.97	157.32	-12.45	8
-224.85	455.81	380.62	54.17	215.82	-6.90	8
-689.70	203.86	382.08	29.27	215.94	-40.92	10
-665.28	396.24	358.40	13.49	99.37	-67.38	9
-633.54	448.49	483.64	-10.83	44.83	-53.71	8
-502.69	615.48	750.24	6.26	48.52	-52.89	10
-524.41	972.41	973.88	32.38	28.93	-23.47	8
-402.59	589.11	890.38	36.74	-9.77	67.41	11
-403.32	479.00	811.52	94.57	-101.44	87.55	8
-132.08	503.91	785.40	87.89	-122.96	105.80	8
-33.20	625.24	741.21	59.66	-92.44	75.90	10
-12.70	495.61	750.00	-27.07	-60.33	3.88	8
-398.19	439.21	698.97	-77.91	-32.99	-68.66	9
-502.44	343.99	823.00	-80.90	-93.69	-99.70	10
-377.93	436.04	789.31	-77.51	-134.40	-65.25	8
-273.44	283.20	714.84	-75.90	-129.91	-37.11	8
-241.21	314.45	606.93	-21.97	-112.40	-13.73	10
-288.82	394.29	539.79	-5.95	-54.72	14.19	9
-144.04	449.71	600.83	-24.54	-11.47	-9.74	10
-262.45	467.77	740.23	29.05	-46.05	-22.71	8
-38.82	768.31	642.58	70.89	-71.11	16.36	8
32.96	782.96	680.66	51.24	-78.00	-0.85	10
28.81	683.11	543.21	31.40	-40.04	-69.34	9
-42.24	608.15	582.28	22.00	-36.19	-52.28	8
-238.04	594.24	694.34	4.61	-19.23	-12.94	10
-191.41	604.25	825.93	-41.02	-49.90	32.29	8
-123.29	407.96	812.50	-103.27	-32.87	28.87	8
-31.98	386.72	761.23	-115.91	-28.32	-3.30	11
60.06	240.48	939.21	-79.62	-1.80	-16.91	8
110.60	492.92	818.60	-61.22	14.77	-15.81	8
25.15	430.66	739.01	-31.10	60.09	-36.90	10
-114.99	338.87	718.99	13.89	87.10	-29.30	9
-162.35	332.52	725.83	55.94	116.82	-32.96	8
-364.75	357.18	697.51	47.70	108.40	-17.70	10
-185.06	407.71	619.14	36.04	113.28	-30.85	8
-288.09	341.06	606.45	50.26	120.45	-30.46	8
-380.37	306.64	700.20	96.98	123.96	1.13	11
-489.99	609.86	568.36	139.53	127.66	7.97	8
-582.52	633.06	623.54	118.26	60.42	5.68	10
-622.80	670.65	424.32	109.65	9.37	3.69	8
-347.17	604.49	445.56	54.96	-90.18	55.85	8
-58.11	786.38	417.97	13.06	-138.76	105.41	11
93.51	877.44	450.93	-56.49	-119.08	77.15	8
53.71	846.68	741.94	-65.28	-79.62	68.54	8
154.54	829.10	932.86	-61.31	-63.29	55.60	10
266.60	617.19	760.50	-10.35	30.49	49.96	8
91.06	605.96	632.32	38.33	134.03	37.96	9
1.95	570.80	596.68	8.39	198.58	7.54	10
-502.20	314.94	677.73	-8.30	197.02	-11.81	8
-415.77	473.39	574.71	18.43	121.46	-9.12	8
-526.37	584.47	623.54	19.78	96.28	-52.40	10
-456.05	491.46	654.54	25.42	56.12	-26.58	9
-397.46	555.18	645.26	32.93	44.01	-30.88	8
-479.74	562.99	650.88	31.07	29.08	-32.99	10
-307.86	549.32	722.90	56.67	-2.23	-51.09	8
-307.37	683.11	757.57	60.61	12.45	-66.35	9
-358.40	805.42	719.73	2.93	18.31	-49.87	10
-466.06	479.00	729.98	-35.61	4.49	-41.26	8
-237.30	530.52	567.87	-21.03	-17.55	-20.32	8
-485.84	260.50	502.93	-20.60	-14.62	-28.53	10
-611.33	594.97	385.25	29.36	-17.24	-13.31	9
-720.70	709.72	508.79	39.15	-56.64	33.20	8
-286.62	707.03	844.24	32.04	-73.24	27.40	10
-280.27	771.97	841.06	39.28	-72.08	44.68	8
-185.06	853.27	642.58	28.26	-54.05	47.79	10
-511.47	699.22	489.01	-13.82	-51.06	74.71	9
-352.54	545.90	597.17	-32.41	-97.72	83.86	8
-308.35	594.97	648.44	-10.71	-108.00	72.97	10
-285.89	664.31	544.19	-2.81	-142.82	92.74	8
-180.91	449.95	351.56	-44.80	-134.22	110.17	8
-275.15	148.44	189.21	-37.96	-203.03	52.40	11
24.41	157.47	332.03	17.97	-252.87	105.65	8
382.32	467.77	379.15	43.98	-221.62	109.37	10
187.26	622.56	660.64	81.45	-137.12	60.64	8
90.33	1091.55	955.08	51.51	-107.54	93.05	11
306.88	786.38	856.45	-55.15	-67.69	84.90	8
280.03	464.60	944.58	-39.64	-18.13	-3.27	8
134.52	521.48	855.47	-7.48	-0.21	-9.89	10
0.00	458.01	696.29	8.51	25.30	29.66	8
72.27	582.03	582.76	15.99	25.36	23.71	9
-35.64	572.51	580.32	18.55	40.10	7.35	8
-110.11	506.10	726.81	22.13	37.32	18.43	10
-64.45	514.89	700.20	51.21	39.98	31.59	8
-63.23	513.67	689.45	62.13	28.93	10.19	8
-14.16	590.82	633.79	48.58	13.43	-12.02	11
110.60	446.78	700.44	33.57	36.99	-27.77	8
-11.72	596.44	620.61	73.64	41.32	-24.99	8
111.82	715.58	519.04	96.13	65.83	11.66	8
158.45	614.01	565.19	113.01	89.23	50.45	10
233.15	701.42	519.53	120.94	145.60	119.02	9
138.18	599.12	511.23	100.95	189.09	137.97	10
10.01	503.91	558.84	85.11	224.06	127.78	8
-182.13	625.24	645.02	83.59	212.95	111.02	10
0.00	649.17	688.72	109.68	148.80	77.48	8
50.05	560.55	578.37	133.48	174.22	67.54	9
40.77	610.35	552.73	163.18	215.67	29.63	10
-110.11	717.29	501.95	165.41	232.70	7.93	8
-101.32	681.15	433.35	137.15	221.83	-19.56	10
-233.64	711.67	379.39	132.20	211.09	-57.98	9
-226.07	906.01	256.84	134.16	153.47	-77.36	10
-297.85	765.63	375.98	89.69	145.97	-105.56	8
-260.74	796.39	400.88	79.01	135.50	-125.52	10
-299.07	757.08	445.31	79.47	157.10	-119.87	8
-555.18	781.49	454.10	83.31	123.47	-83.71	11
-434.08	721.19	491.94	39.49	40.19	-58.35	8
-220.46	714.36	474.61	21.09	-7.29	-83.59	8
-157.96	803.71	370.12	7.60	11.60	-141.17	10
-270.75	767.82	174.32	-11.93	18.59	-150.63	8
-370.12	650.88	334.23	27.68	65.73	-160.49	11
-572.75	626.71	559.08	99.18	108.92	-121.22	8
-602.78	834.23	427.73	106.93	83.71	-55.48	8
-312.26	584.72	340.33	53.68	16.72	-11.38	10
-79.10	562.26	224.61	51.79	77.51	44.53	9
-159.67	896.97	118.41	85.39	133.82	34.00	10
-583.50	1102.29	222.66	70.37	252.41	14.98	8
-819.34	1070.07	333.25	0.95	240.91	12.88	8
-730.47	1143.80	289.31	-44.49	178.71	3.23	10
-878.66	1005.13	241.94	-109.65	104.28	0.18	9
-586.91	775.63	194.82	-121.12	47.88	12.15	10
-583.50	480.96	363.53	-118.26	43.95	19.10	8
-572.51	604.74	275.15	-90.52	30.76	64.00	10
-428.96	730.96	457.76	-50.38	17.00	45.59	8
-451.66	661.87	506.59	3.97	59.05	66.96	9
-546.63	892.33	378.66	31.95	53.65	87.16	10
-364.99	1066.16	265.38	41.11	60.79	83.44	8
-319.34	917.72	327.64	41.87	85.78	80.84	8
-250.00	738.28	342.77	59.42	117.07	100.68	10
-272.46	692.63	350.10	60.52	126.34	83.68	9
-330.81	964.84	79.35	31.83	99.40	60.79	10
-499.76	818.85	165.53	-76.75	91.74	12.27	8
-778.56	763.67	120.85	-114.01	73.12	15.35	8
-737.06	793.95	275.15	-96.53	35.06	20.78	11
-701.42	872.80	221.19	-121.58	-10.07	22.49	8
-487.06	762.70	475.34	-142.12	-27.71	38.27	8
-338.38	440.43	415.28	-83.10	-14.71	63.05	10
-336.43	543.70	369.38	38.12	-35.40	88.53	8
-261.23	807.13	234.13	92.80	-33.54	56.88	11
-376.22	902.34	263.67	112.15	-24.90	12.30	8
-252.69	823.49	295.65	111.60	-20.78	-16.78	8
-383.54	706.79	245.85	108.37	30.70	-41.32	10
-616.94	724.85	238.04	103.06	44.83	2.78	8
-325.20	732.18	65.19	81.33	15.35	58.38	9
-86.91	676.51	7.32	36.44	64.76	45.23	10
-445.31	719.48	243.16	45.32	99.95	49.87	8
-685.79	804.69	304.44	141.36	34.18	27.44	8
-540.77	1004.15	215.33	168.33	-25.63	22.28	10
-325.20	1061.52	166.02	165.50	-45.96	5.00	9
-280.03	1157.96	96.92	130.49	-26.43	-5.00	10
-305.91	1103.03	36.38	103.70	-7.17	1.28	8
-371.09	1106.69	132.32	67.90	-18.98	12.42	8
-320.80	1041.02	130.13	24.96	-29.17	21.79	11
-264.16	977.05	46.14	33.17	-9.95	7.54	8
-214.60	905.52	98.14	33.11	-8.39	2.78	8
-239.01	828.13	208.50	33.29	4.52	-27.31	8
-352.29	1022.95	158.94	57.40	22.80	-19.17	10
-245.36	979.00	-55.66	-3.11	71.93	-4.64	9
-357.91	822.02	-162.84	-36.29	108.95	-35.74	8
-544.43	660.89	-1.22	-57.25	105.26	-84.17	10
-663.09	741.46	64.94	-5.40	59.42	-79.80	8
-472.17	885.99	-31.49	22.49	32.20	-77.15	8
-369.14	864.01	47.36	52.40	58.53	-111.76	11
-520.02	759.28	128.42	75.62	69.27	-116.79	8
-460.21	943.36	87.65	96.19	46.81	-79.16	8
-403.32	1070.07	43.46	45.68	42.30	-41.23	10
-503.17	1036.38	169.68	-24.90	31.34	-2.38	8
-525.39	1039.79	232.91	-36.22	8.73	18.55	9
-416.26	1092.29	43.46	-46.45	19.44	21.94	10
-646.00	983.15	-31.98	-99.33	63.26	46.63	8
-714.11	947.75	-33.69	-118.80	25.85	87.28	8
-596.68	850.59	115.72	-97.93	-4.85	94.97	10
-420.41	880.62	143.80	-89.02	-1.46	80.60	9
-426.27	866.70	137.94	-80.20	4.85	83.13	8
-373.29	802.73	167.48	-33.48	-12.85	70.22	10
-435.30	822.02	115.48	9.58	-22.34	71.56	8
-290.04	817.38	203.37	48.95	-22.52	12.30	8
-235.35	989.26	38.57	45.81	-11.11	-33.60	11
-399.66	944.58	-52.25	30.06	20.63	-106.99	8
-534.67	1003.66	-92.77	30.76	26.31	-114.01	8
-510.99	859.86	69.82	2.53	32.47	-89.29	10
-491.46	857.67	105.22	-1.31	28.96	-79.13	9
-445.80	742.92	193.85	3.51	37.84	-18.98	8
-510.50	668.46	300.78	5.43	81.33	81.63	10
-575.68	797.12	250.24	24.87	74.98	141.30	8
-427.98	873.05	256.59	69.58	68.60	149.29	8
-203.86	898.44	193.36	85.60	92.35	139.68	11
-251.22	979.98	118.90	91.19	135.77	138.58	8
-341.06	1000.98	-184.33	4.94	157.23	123.35	10
-489.01	1047.61	-181.64	-41.56	131.16	47.73	8
-674.80	957.03	-59.57	-44.77	31.52	-130.77	10
-501.22	901.86	-73.24	-35.61	-42.85	-181.92	9
-414.31	926.76	-229.00	-37.54	-25.05	-171.26	8
-509.28	785.40	-179.44	-17.97	-2.41	-119.26	10
-602.54	728.52	-60.30	36.99	-6.47	-24.44	8
-430.42	753.66	15.63	83.31	13.28	65.86	8
-438.72	794.92	6.84	87.46	58.75	123.35	11
-319.09	763.92	100.10	74.68	77.51	155.52	8
-241.70	774.90	209.47	67.17	103.88	145.87	8
-208.98	641.36	287.60	69.43	99.03	114.84	10
-216.06	955.32	-47.85	106.87	91.95	55.36	9
-221.19	887.21	73.00	113.40	94.02	3.94	10
-368.16	838.87	-90.09	110.69	99.79	8.58	8
-288.09	1090.33	-187.74	91.40	76.51	-8.15	8
-364.26	1069.34	-197.75	41.20	85.54	1.62	10
-412.84	1110.35	-191.65	49.71	86.03	-5.07	9
-443.36	1136.96	-182.37	52.61	78.09	-1.40	8
-469.24	1009.77	-72.51	20.63	93.29	-22.98	10
-444.09	986.57	-87.16	54.87	75.35	-90.52	8
-393.07	1005.86	-149.17	19.84	70.34	-118.56	8
-506.35	943.85	-251.22	-40.37	47.15	-111.33	11
-585.21	484.38	-412.84	-93.78	17.73	-72.08	8
-372.31	772.22	-153.32	1.19	10.04	-38.33	10
-480.96	1041.75	-189.94	56.09	29.02	-95.95	8
-444.09	991.70	-101.07	2.50	29.42	-23.25	8
-446.53	844.97	-83.25	3.39	67.84	70.16	11
-623.54	830.32	-89.36	16.24	72.45	90.30	8
-859.86	939.21	-344.48	-3.75	58.17	82.86	8
-541.26	1056.40	-292.97	-26.34	9.31	33.45	10
-548.34	1090.33	-269.78	2.04	11.38	-6.01	8
-515.38	1140.63	-191.16	12.88	-13.00	-6.13	9
-444.09	1119.63	-108.15	-25.45	-30.09	-7.08	10
-448.24	950.20	14.89	-59.23	-27.22	0.31	8
-450.93	919.19	83.25	-83.98	-24.48	23.10	8
-541.50	901.37	-95.70	-132.90	-13.21	101.90	11
-583.25	891.11	-291.99	-140.26	-32.56	111.79	8
-275.88	979.25	-252.20	-144.41	-53.50	67.84	10
-351.81	806.15	-55.66	-154.60	-40.53	21.36	8
-207.76	625.00	-43.46	-141.82	-21.03	22.16	8
-165.28	493.90	2.44	-87.19	10.28	28.08	11
-317.14	627.20	-60.79	-41.14	22.52	50.42	8
-347.66	730.47	-42.72	-0.70	23.93	104.83	8
-262.21	648.93	-19.29	74.74	74.16	123.41	10
-250.98	705.32	-188.72	207.52	112.52	151.95	8
-160.40	752.93	-224.12	314.70	89.26	167.42	11
-93.26	758.54	-8.06	396.97	84.56	146.76	8
-73.00	1211.67	-291.26	413.67	93.02	155.76	8
-128.91	1278.81	-417.97	308.84	90.06	134.83	10
-206.30	1024.17	-253.42	216.89	81.36	115.91	8
-135.99	1033.20	-343.02	183.87	67.47	105.87	11
-89.36	1034.91	-395.51	112.21	86.24	46.66	10
-246.09	1111.82	-475.10	44.80	82.28	-5.10	8
-271.73	958.01	-366.46	20.51	64.48	-35.49	8
-233.89	1067.14	-346.92	1.95	53.47	-65.89	11
-180.42	996.34	-340.82	-32.01	62.81	-69.73	8
-211.91	770.75	-312.26	-27.31	79.35	-74.19	8
-321.78	585.69	-286.62	21.18	77.30	-26.46	10
-381.10	657.71	-227.05	67.35	51.33	1.56	8
-314.94	1002.20	-413.33	98.02	12.48	17.46	11
-262.21	989.75	-508.30	53.34	-3.94	11.72	8
-259.28	906.98	-470.70	55.69	-23.68	22.34	8
-138.18	899.41	-525.15	69.92	-22.31	22.64	10
-159.67	1018.31	-513.92	71.23	-17.55	19.01	8
20.02	1010.74	-613.04	55.97	6.68	-21.33	9
-396.00	807.62	-548.58	26.15	11.05	-1.07	10
-272.71	804.69	-541.50	29.08	-43.91	27.34	8
-90.58	751.22	-573.73	37.29	-32.99	31.65	8
-188.23	722.90	-608.15	71.08	-6.77	49.47	11
-264.40	736.57	-575.44	148.41	-40.83	52.86	8
-26.12	929.93	-606.69	237.27	-42.05	73.09	8
-34.91	1135.50	-719.24	251.56	-19.71	37.87	10
-68.60	1265.63	-683.35	226.96	-0.89	20.23	8
-160.40	1239.99	-573.24	169.92	29.05	3.33	11
-230.71	1335.45	-460.94	69.09	30.49	12.70	8
-196.04	1243.90	-471.68	-70.07	18.95	-6.90	8
-200.20	1201.90	-577.15	-184.54	30.43	-25.09	10
-123.78	1017.58	-557.13	-195.98	8.42	-46.97	8
-163.09	998.78	-565.67	-192.47	6.10	-20.42	11
-184.08	1090.09	-549.07	-173.86	-0.18	11.05	8
-353.03	909.67	-522.95	-197.42	-35.68	16.08	10
-239.26	871.34	-446.53	-192.63	-82.95	-7.39	8
-115.72	904.54	-341.06	-168.43	-30.61	-34.48	8
-84.96	1026.12	-334.23	-173.83	0.58	-61.10	11
-224.61	929.93	-469.73	-200.53	22.92	-115.72	8
-311.52	818.85	-478.27	-218.54	-18.10	-87.37	10
-96.44	845.21	-414.55	-189.58	-40.01	-69.43	8
-247.56	866.21	-359.13	-166.99	-8.70	-50.45	11
-238.28	914.55	-344.73	-152.37	-10.74	-47.24	8
-204.35	885.50	-298.58	-154.51	-7.42	-50.96	10
-214.36	826.66	-258.06	-127.14	1.16	-36.74	8
-221.92	866.70	-254.64	-96.01	1.16	-21.45	8
-330.57	910.16	-224.12	-93.17	-6.04	-27.86	11
-323.97	883.79	-158.45	-84.63	-33.17	-17.46	8
-127.69	999.76	-77.15	-78.22	-29.33	-17.27	8
-190.67	1070.56	-80.32	-88.53	0.73	-48.68	10
-342.53	989.50	-10.01	-125.89	17.27	-42.57	8
-366.46	880.86	-51.27	-103.82	-9.40	-15.23	11
-273.19	997.31	-217.29	-93.41	-32.44	-9.58	8
-245.36	689.94	-138.43	-89.05	-15.59	-8.67	8
-308.11	868.65	-107.91	-13.28	5.19	-40.83	10
-464.11	1023.19	-135.74	6.77	2.75	-36.74	8
-416.50	979.00	-65.43	14.65	-40.80	-48.40	9
-302.73	1005.86	-62.01	23.50	-42.85	-53.34	8
-235.11	976.81	-48.83	36.77	-37.99	-82.49	10
-256.84	957.76	-80.32	36.29	-14.68	-93.81	8
-298.34	1024.90	-192.38	14.59	-14.74	-105.65	11
-297.85	1008.54	-133.06	-11.05	-23.44	-138.82	8
-353.27	976.81	-70.80	-12.45	-22.49	-160.89	10
-450.93	999.02	-73.24	21.15	-36.71	-213.44	8
-662.84	1042.97	-69.34	23.38	-66.99	-283.42	8
-823.00	1036.62	-71.04	-1.10	-165.74	-365.39	11
-853.52	884.52	-43.70	-44.43	-244.20	-399.81	8
-839.36	760.74	-30.52	-66.71	-296.05	-398.19	10
-762.21	666.26	-97.41	-75.35	-316.31	-397.92	8
-675.54	736.82	-159.67	-87.43	-318.12	-393.95	10
-609.38	698.97	-129.15	-102.57	-307.59	-360.44	9
-524.66	554.93	32.23	-96.80	-264.47	-305.48	10
-607.42	409.42	131.10	-46.36	-206.42	-237.73	8
-649.41	413.82	107.67	6.71	-166.17	-150.60	10
-565.43	608.64	31.98	10.16	-108.09	-108.37	8
-672.12	539.31	148.19	7.57	-64.91	-99.67	11
-883.06	714.36	193.36	20.48	-59.97	-68.51	8
-886.23	707.28	341.31	53.71	-89.94	-79.47	8
-805.66	668.21	265.87	56.92	-76.84	-101.68	10
-892.09	685.55	207.76	17.73	-71.20	-115.54	9
-938.48	667.97	336.43	15.38	-86.15	-110.41	10
-881.35	700.20	190.92	-23.99	-53.71	-88.78	8
-1037.84	562.01	280.03	-63.72	-55.94	-92.59	8
-919.68	504.15	351.32	-67.99	-107.88	-73.09	10
-907.23	557.13	341.80	-45.78	-105.19	-77.36	9
-927.98	528.08	321.53	-41.53	-112.21	-90.55	10
-875.00	381.59	334.72	-45.59	-107.67	-80.08	8
-943.85	389.16	294.68	-37.78	-108.22	-74.80	10
-690.92	459.96	129.39	-33.87	-104.68	-66.77	8
-871.09	322.27	317.87	-45.17	-49.65	-73.79	11
-1049.56	464.60	194.09	-32.62	-80.14	-31.46	8
-898.93	462.40	299.32	-40.62	-101.53	-7.17	8
-867.19	444.09	390.87	-42.54	-114.90	-11.23	10
-828.61	515.38	475.34	-28.59	-129.18	-17.76	9
-838.13	455.08	488.28	-21.03	-131.53	-33.75	10
-778.56	410.40	465.58	-23.07	-143.62	-62.99	8
-830.08	399.17	435.06	-21.06	-154.17	-97.26	10
-960.21	489.99	331.05	-35.49	-168.46	-104.95	8
-993.16	294.68	487.30	-43.06	-217.62	-124.94	11
-854.74	380.13	451.66	-47.85	-258.27	-121.77	8
-700.93	167.48	618.41	-66.28	-246.31	-139.19	10
-864.50	100.34	551.27	-23.62	-213.53	-139.92	8
-802.73	107.91	521.00	23.77	-209.14	-76.57	10
-766.36	194.58	532.47	51.70	-207.15	-7.78	9
-586.91	287.35	550.29	56.64	-189.58	26.25	10
-458.98	378.17	572.75	80.38	-148.41	38.42	8
-584.23	431.88	670.90	115.48	-104.49	21.73	8
-718.75	247.56	241.46	177.98	-84.44	25.45	11
-715.82	340.82	264.89	96.56	-184.66	71.81	8
-222.17	352.05	674.56	98.51	-197.05	79.19	10
-215.33	537.84	757.32	78.19	-110.02	97.87	8
-328.86	690.92	828.61	36.19	-23.99	176.24	10
-529.54	709.96	752.44	-18.04	18.80	195.68	9
-505.37	595.21	838.38	-30.94	-21.51	142.12	8
-271.24	397.71	755.37	-48.80	-2.56	103.76	10
-268.55	426.27	664.55	-75.23	19.41	66.13	8
-440.43	312.50	759.52	-78.83	51.42	15.26	10
-398.19	308.84	655.27	-36.38	39.92	32.62	9
-416.75	391.11	646.48	-7.60	53.41	-9.28	8
-397.46	554.93	653.08	-7.72	69.31	-51.85	10
-667.72	545.17	724.85	4.91	127.53	-100.62	8
-700.68	596.68	570.31	17.30	80.60	-89.90	8
-621.58	471.68	393.07	-12.60	34.85	-63.78	11
-570.56	363.28	482.67	-39.37	15.32	-25.33	8
-779.30	232.91	567.63	-32.04	2.11	4.73	8
-697.75	295.41	683.11	-3.88	-42.42	52.12	10
-553.47	377.93	748.05	3.20	-31.40	69.37	9
-613.28	472.90	713.13	-5.10	-23.99	78.55	8
-691.16	458.01	710.21	0.37	-42.05	75.62	10
-650.88	384.52	690.92	-8.54	-87.25	42.02	8
-512.70	518.80	657.96	31.80	-85.85	36.01	8
-522.22	625.00	517.58	38.51	-64.76	29.27	9
-448.97	590.58	529.30	-4.49	-79.96	45.44	10
-192.63	523.44	537.11	8.39	-74.46	53.80	8
-314.94	583.74	642.82	53.56	-26.31	62.01	8
-328.13	662.60	611.08	89.42	-3.54	30.40	10
-379.88	621.09	601.07	53.22	14.37	-9.80	9
-560.30	489.99	584.47	21.91	-3.91	-17.85	8
-424.32	351.32	853.76	-4.18	-50.42	14.98	10
-456.30	690.92	724.61	21.55	15.01	-15.26	8
-652.10	357.91	492.92	-47.33	-7.51	-2.56	8
-436.52	318.85	462.16	-63.87	-52.06	75.41	11
-359.62	476.56	674.80	-46.51	-0.43	61.52	8
-653.08	391.36	692.63	-35.40	-2.62	-32.07	8
-552.73	389.89	805.66	-40.59	-64.61	-16.45	10
-461.18	414.31	774.90	-2.99	-80.47	7.35	8
-236.33	510.74	517.09	13.95	-82.64	21.48	9
-372.31	616.70	455.32	45.44	-15.20	42.24	10
-463.38	811.77	667.48	46.81	-47.06	40.59	8
-206.05	814.70	667.48	1.74	-58.35	64.24	8
-252.69	697.27	593.02	-52.55	-24.20	104.25	11
9.77	578.86	672.61	-51.91	-29.02	105.80	8
-290.77	523.19	810.30	-40.56	32.81	80.63	8
-146.73	701.66	732.18	-49.35	24.17	60.94	10
-313.96	353.03	800.54	-91.03	61.74	42.14	8
-403.56	340.58	746.34	-59.66	68.66	11.69	9
-513.18	376.95	760.25	-58.56	74.43	-9.03	10
-561.28	224.37	738.53	-72.97	63.23	-53.89	8
-667.72	197.51	767.58	-64.09	63.26	-69.37	10
-746.34	233.40	765.63	-37.05	15.32	-74.86	8
-782.71	442.63	649.41	-39.43	-22.64	-59.75	9
-523.93	327.88	636.96	-48.37	-67.87	-34.48	10
-307.37	526.37	522.95	-16.85	-56.58	-18.43	8
-249.76	394.29	702.64	-2.26	-27.80	-1.07	8
-362.79	390.87	782.71	32.35	-33.72	45.29	10
-282.96	437.99	792.72	44.53	-64.03	68.91	9
-90.58	566.41	738.28	32.20	-62.35	76.81	8
31.74	457.28	723.88	19.78	4.09	51.03	10
-199.46	576.17	803.71	34.79	57.53	20.63	8
-186.52	644.78	782.96	28.87	92.29	-42.27	8
-293.46	429.69	738.04	15.75	116.82	-78.89	11
-605.47	328.86	562.74	-32.59	122.99	-105.13	8
-756.84	164.55	568.36	-73.00	68.02	-89.48	10
-721.44	243.41	703.13	-17.73	16.27	-63.84	8
-692.63	181.15	895.26	31.13	-3.69	-69.98	9
-610.35	346.44	805.18	43.00	-17.91	-66.80	10
-372.80	634.28	712.89	31.16	-53.07	-52.64	8
-458.25	544.43	823.24	2.35	-76.54	-24.66	8
-408.20	496.34	906.25	0.64	-93.14	16.02	10
-197.51	559.81	834.72	-5.98	-97.29	29.14	9
21.00	415.28	747.31	-16.08	-32.81	19.23	8
-218.26	377.44	639.65	5.19	29.11	-2.53	10
-406.25	461.43	620.61	49.93	32.10	26.73	8
-319.82	521.48	624.02	42.72	43.09	40.65	8
-369.63	413.09	652.59	24.93	91.19	35.00	9
-771.97	281.25	532.96	38.09	141.42	-8.39	10
-942.38	301.03	480.96	58.26	84.81	-56.00	8
-885.25	201.17	607.91	71.69	27.47	-73.58	10
-799.80	404.79	707.52	82.67	-3.88	-74.55	8
-703.61	567.63	836.43	64.51	-87.37	-41.69	9
-421.39	537.11	924.07	50.51	-163.97	-16.45	10
-203.61	682.37	773.68	41.81	-191.31	-78.16	8
-145.51	684.81	697.27	-22.43	-158.51	-117.71	8
-337.16	425.78	601.32	-80.75	-96.10	-70.16	11
-513.43	180.91	687.01	-74.95	-94.73	-26.52	8
-653.32	300.78	607.91	-45.59	-129.36	53.65	10
-261.23	337.40	719.97	-2.23	-161.65	111.54	8
-145.02	453.86	808.59	35.00	-107.48	63.45	10
-143.31	515.14	847.66	27.86	-72.94	37.35	9
-170.17	424.32	957.76	21.36	-65.61	13.64	8
-193.60	472.17	783.69	13.28	-61.07	2.20	10
-331.79	415.04	644.04	-43.52	-39.46	24.54	8
-465.33	294.19	597.17	-91.58	-31.89	24.60	8
-462.16	81.05	682.86	-5.00	-90.30	27.80	11
-170.17	534.42	736.57	53.01	-103.55	26.76	8
87.16	508.30	959.47	100.92	-71.84	-5.25	8
-269.53	551.76	743.65	92.68	-22.71	-18.92	10
-457.76	515.38	758.79	35.34	-67.17	31.74	8
-406.74	546.88	680.66	5.34	-114.41	79.86	11
-121.83	465.58	724.61	0.15	-90.61	92.86	8
-361.57	364.26	662.35	12.91	-9.89	71.78	8
-382.57	445.07	551.03	73.15	-51.15	9.34	8
-263.92	452.64	580.57	121.28	-96.71	-2.01	10
74.46	548.58	672.12	129.55	-93.17	18.62	9
53.71	564.21	598.88	89.66	-15.56	-26.95	10
9.28	591.55	496.34	51.48	-12.82	-52.52	8
89.11	581.30	542.48	-21.67	18.19	-93.78	8
-124.02	450.68	695.56	-34.03	21.73	-120.09	8
-104.74	389.40	763.18	-30.30	35.13	-78.09	11
-323.49	447.75	677.25	6.90	30.49	17.76	8
-380.62	386.23	741.46	38.60	8.42	60.88	8
-448.97	459.47	711.18	67.11	-16.63	30.46	10
-263.92	690.92	609.62	68.66	-40.16	-2.20	9
-4.15	713.38	510.74	40.80	-54.81	-59.72	8
14.89	655.03	507.32	-32.32	-20.84	-26.82	10
-51.76	648.93	451.90	-118.84	46.33	-6.93	8
-329.35	560.06	897.22	-108.18	13.21	-25.57	8
-85.45	966.55	835.21	-48.28	-17.88	20.17	11
-333.25	569.34	1010.01	-66.44	2.59	0.37	8
-387.45	393.80	818.85	-49.04	-27.53	11.51	8
-205.57	326.90	768.31	-21.64	-78.95	37.08	10
-87.65	525.15	712.89	-32.10	-70.22	50.81	8
92.04	512.45	784.42	-26.46	-39.58	71.35	9
-165.04	355.47	760.50	22.52	12.21	20.90	10
-404.05	319.09	542.48	68.39	30.85	-16.72	8
-439.70	304.69	631.59	111.91	-68.66	-95.03	8
-390.87	650.88	862.79	123.75	-147.86	-66.80	10
170.65	605.96	728.52	12.02	-127.01	-1.65	9
-172.12	291.75	778.32	-70.37	32.90	-98.27	10
-383.79	456.79	681.64	-37.96	41.20	-114.17	8
-156.74	600.34	730.96	-65.80	-18.25	38.73	8
186.28	346.19	781.74	-90.33	-9.19	75.99	11
8.06	364.50	735.11	-72.69	70.28	57.31	8
-354.98	357.67	809.57	-68.51	90.03	37.99	8
-363.28	202.88	952.64	-28.08	19.13	110.11	10
-20.75	408.94	641.11	3.78	9.37	147.03	8
-60.30	330.81	585.45	35.43	20.97	123.93	9
-304.20	479.74	539.06	68.85	-13.70	115.97	10
-16.11	427.98	499.02	50.57	-72.97	138.15	8
33.20	301.03	546.63	52.09	-79.99	153.63	8
151.37	372.80	412.11	58.59	-88.68	165.10	10
120.36	669.19	794.92	135.62	-27.53	185.46	9
-110.35	1058.11	912.84	197.17	26.52	74.52	10
19.04	1160.64	650.15	158.14	-61.52	37.69	8
428.47	769.53	464.36	64.58	-80.57	44.62	10
297.61	724.12	426.76	19.56	37.29	7.42	8
201.17	696.78	643.31	-6.38	85.17	-25.42	9
-31.74	607.67	733.89	-21.09	113.53	-74.95	10
-124.76	273.93	759.77	-80.14	127.99	-81.24	8
-58.35	149.90	765.38	-57.62	141.94	-65.70	8
-231.93	261.72	770.75	-51.88	148.83	-36.16	11
-405.03	316.16	655.76	-47.21	108.22	-10.38	8
-239.01	448.00	763.92	-21.70	55.76	39.52	10
-242.92	712.89	823.49	-18.40	96.37	12.94	8
-245.61	694.82	721.68	-61.61	63.84	24.84	8
-296.39	389.16	468.02	-65.92	27.65	35.74	11
-229.98	565.19	737.55	4.58	9.86	74.92	8
-257.81	631.35	705.32	22.13	-25.79	38.76	8
-169.68	651.61	761.96	58.93	-37.69	73.58	10
-27.59	704.83	702.88	96.04	-66.89	60.94	8
410.16	612.06	706.30	87.40	-33.33	49.99	9
396.00	734.62	482.91	84.66	55.11	-76.72	10
215.33	612.06	286.38	3.48	138.70	-135.80	8
-509.52	404.79	551.76	-51.73	193.66	-68.15	8
-650.39	542.72	552.98	-78.12	97.81	6.50	10
-229.25	361.08	809.08	-90.97	94.57	-0.64	9
-59.08	545.65	834.72	-46.33	118.19	-103.33	8
-417.48	659.18	723.88	-37.60	157.56	-105.41	10
-510.50	468.02	716.06	-26.12	93.63	-11.69	8
-484.38	513.43	644.29	-21.42	39.89	18.77	11
-433.35	582.28	523.68	-20.32	27.74	19.50	8
-458.01	690.43	644.29	-17.46	12.94	35.06	8
-107.91	581.30	845.70	-0.52	-15.32	19.56	10
-49.07	467.53	879.15	47.58	23.32	31.10	8
-143.07	497.56	808.35	64.12	54.11	45.23	9
-48.34	426.76	682.13	37.57	56.92	34.85	10
-92.53	254.39	685.55	62.62	63.69	6.13	8
-93.51	583.50	370.36	147.43	103.24	-25.12	8
-334.72	612.06	391.36	143.71	134.89	-38.24	10
-569.34	797.36	533.20	110.29	137.18	-34.03	9
-489.99	688.48	627.93	81.15	90.55	-13.03	10
-235.35	609.38	525.88	9.64	91.37	-49.29	8
-518.55	373.29	681.15	12.05	150.91	-100.28	8
-769.04	459.96	655.76	90.70	93.90	-66.19	10
-740.97	582.76	708.25	131.53	55.94	-20.32	9
-454.83	730.47	688.72	134.16	14.22	-1.74	10
-378.91	843.99	420.90	116.55	10.86	-9.98	8
-404.54	699.71	537.11	80.99	15.75	-0.79	8
-319.09	824.95	525.63	56.70	11.96	-10.41	10
-299.07	805.18	550.78	7.81	23.77	-7.97	9
-498.54	551.51	592.77	-60.73	45.04	52.22	8
-307.86	528.81	564.94	-114.87	30.33	118.07	8
-226.81	576.66	410.16	-115.94	89.66	96.62	10
-546.39	714.11	421.39	-20.87	77.85	55.97	8
-527.59	935.06	409.91	-10.59	45.50	52.15	11
-346.19	803.22	497.31	-34.91	49.38	19.10	8
-623.54	701.17	490.72	-31.68	91.40	-60.88	8
-657.23	829.83	552.98	-0.67	38.82	-85.75	10
-555.42	758.79	610.84	-16.69	23.35	-100.74	9
-531.98	662.84	520.02	-14.74	16.05	-108.46	10
-442.63	655.27	398.68	-51.42	13.09	-139.65	8
-424.32	370.85	493.65	-65.28	28.96	-125.82	8
-572.51	375.73	468.75	-10.01	-5.25	-95.25	10
-527.10	479.49	502.93	13.61	8.64	-19.56	9
-681.88	505.62	643.80	32.17	4.76	-2.62	10
-660.40	624.76	557.62	40.59	-23.32	27.34	8
-573.97	722.17	510.50	23.28	-33.94	18.10	8
-630.86	680.66	575.44	6.13	-42.91	-18.98	8
-572.27	683.59	623.54	-4.88	-40.83	-28.63	11
-565.92	654.30	639.89	-34.76	-53.10	-2.56	8
-527.10	572.75	587.40	-63.57	-68.97	71.41	8
-363.28	335.94	631.35	-38.12	-47.88	165.10	10
-206.30	396.24	537.11	58.75	-17.46	243.59	8
57.13	463.87	538.33	115.75	9.92	255.74	11
75.93	565.67	569.09	185.12	74.95	240.75	8
105.22	712.89	416.99	236.97	158.11	251.56	8
97.41	682.13	351.56	251.95	228.03	208.65	10
-95.46	745.36	278.32	270.54	294.22	116.76	9
-162.35	887.45	140.14	232.67	355.32	119.20	10
-266.11	856.45	100.34	196.96	380.00	109.62	8
-430.66	677.73	229.74	152.71	384.28	82.82	10
-545.41	522.22	146.97	139.83	400.42	100.10	8
-869.38	343.99	-177.00	133.88	372.28	71.87	11
-885.50	497.31	-36.38	132.78	280.88	-17.15	8
-898.68	685.30	189.70	189.58	190.70	-25.94	10
-894.53	905.52	-98.88	138.06	165.65	-9.52	8
-1154.05	963.38	189.45	130.74	105.38	-5.68	11
-633.79	1218.75	105.71	126.50	-22.83	-1.37	8
-263.92	1287.35	139.65	74.46	-9.06	-50.32	10
-458.50	1113.28	202.39	61.22	109.62	-39.70	8
-610.60	1001.71	101.81	93.75	113.31	-37.54	10
-779.54	1012.70	-251.95	-4.30	41.29	20.17	9
-655.76	940.67	63.23	-28.35	15.59	38.76	8
-611.57	777.34	114.75	-7.69	17.30	65.25	10
-630.62	1032.96	-83.98	-3.39	-6.96	101.01	8
-585.69	973.88	-65.19	-27.53	-56.82	109.22	8
-189.70	912.60	57.13	-27.10	-79.07	78.22	11
-30.03	970.70	69.09	-14.50	-14.19	-64.82	8
-519.78	1140.14	-46.63	65.52	64.51	-81.79	8
-596.19	1211.43	-91.06	27.83	46.08	-8.61	10
-590.58	1079.35	59.57	-35.89	34.48	100.31	8
-358.89	815.67	307.62	-34.55	43.67	152.22	9
-136.47	857.18	-14.65	-35.28	114.32	211.30	10
-757.32	911.87	-173.10	-55.33	149.72	197.05	8
-506.59	971.92	145.75	-11.17	37.11	133.00	10
-289.55	1145.02	34.42	-28.23	25.60	115.75	8
-496.34	1164.55	-153.32	-84.23	62.13	114.62	11
-701.42	1073.24	-194.34	-116.49	35.00	134.70	8
-604.25	1027.34	-165.53	-119.02	-8.36	123.87	10
-417.24	856.69	91.80	-145.20	-33.11	76.05	8
-313.48	785.89	187.01	-158.87	-24.35	53.96	11
-347.17	673.83	241.21	-158.94	-46.88	-4.12	8
-215.58	613.53	74.71	-139.28	-57.89	-34.09	8
-360.35	565.92	281.49	-91.71	-45.65	-93.41	10
-374.76	739.75	272.71	12.85	-51.88	-89.08	8
-274.17	769.78	285.89	27.83	-65.89	-69.18	11
-245.12	716.06	299.56	20.57	-47.82	-60.18	8
-372.56	700.44	195.07	36.13	-48.77	-62.59	8
-361.82	706.05	109.62	41.99	-41.41	-82.79	10
-597.66	690.43	33.20	42.05	-50.20	-87.16	8
-497.56	939.21	61.04	65.58	-114.50	-43.73	9
-433.35	1033.94	154.30	61.40	-123.72	-20.08	10
29.05	918.46	103.52	37.96	-78.83	-78.95	8
-482.67	770.26	169.43	53.62	36.83	-198.88	8
-433.84	712.65	257.08	113.74	3.88	-189.88	11
-111.57	829.35	57.37	145.02	64.24	-133.00	8
-292.24	841.80	-4.64	109.56	153.72	6.32	10
-551.03	808.59	-59.81	92.38	141.42	80.26	8
-385.25	1068.36	78.37	161.22	94.09	134.03	8
-321.29	1138.43	35.40	137.63	80.11	60.03	11
-567.14	1020.02	-60.30	94.45	56.95	8.97	8
-550.78	981.20	-98.88	78.64	15.87	-2.04	10
-437.99	1064.21	-228.03	70.16	12.05	-18.07	8
-437.26	1055.66	-157.96	59.69	24.66	-39.06	8
-343.02	996.34	33.94	51.70	18.34	-53.13	11
-157.23	1115.72	-44.43	51.27	38.24	-66.16	8
-150.39	1047.85	-71.04	-26.64	109.44	-37.23	8
-440.19	841.55	5.62	-27.10	131.74	-11.41	10
-612.30	963.62	-113.28	-14.31	121.25	46.48	8
-756.59	937.99	-8.54	-19.84	80.66	44.13	9
-680.91	1100.83	-102.29	22.43	18.52	0.64	10
-638.67	1106.45	-170.65	-9.46	-22.67	-77.33	8
-502.20	954.59	-151.12	-21.76	-30.40	-100.49	10
-684.33	876.95	-200.93	-49.10	-36.56	-104.25	9
-326.17	905.03	-131.59	-41.63	-67.02	-101.87	8
-513.67	823.24	-55.66	-42.18	-14.56	-96.16	10
-601.32	829.59	-81.54	-33.36	-13.09	-71.29	8
-592.77	815.67	11.47	-36.56	-9.89	-69.06	10
-477.05	770.75	104.74	-35.03	-11.32	-48.65	9
-690.67	525.88	-96.68	-124.36	10.89	43.61	8
-649.17	296.88	-355.47	-144.32	-7.32	202.73	10
-518.31	434.33	-243.65	-29.60	43.85	258.03	8
-379.15	1182.13	-158.94	33.66	90.67	216.13	10
-810.30	1245.85	42.48	36.25	90.21	118.99	9
-509.77	978.27	246.34	17.97	-27.19	62.41	8
-237.30	1068.60	114.01	37.41	-43.24	2.11	10
-220.95	971.19	149.41	17.67	-18.46	-26.43	8
-473.39	949.46	-31.25	20.17	-17.61	-12.08	10
-277.59	904.05	166.75	2.69	-47.70	-11.17	9
-226.07	1037.84	89.84	-9.89	28.63	-17.52	8
-473.63	897.22	10.74	-37.96	68.60	-32.56	8
-582.03	890.14	-135.01	-33.20	44.68	-6.32	10
-712.89	765.38	-36.62	-28.44	18.65	7.81	8
-355.71	837.16	-11.47	-22.28	-48.16	-9.16	9
-294.19	861.82	174.32	14.92	-22.13	-75.78	10
-449.95	905.52	61.04	7.02	-14.71	-92.07	8
-479.00	776.37	28.81	-6.16	-20.08	-84.50	8
-735.60	705.81	4.64	3.81	-15.41	-109.22	8
-818.60	816.65	-88.87	32.38	-81.42	-131.10	8
-665.77	884.03	-162.11	26.46	-106.32	-123.75	8
-511.47	893.55	-126.46	14.59	-59.81	-141.97	10
-552.00	869.14	-127.20	18.22	-44.71	-148.65	8
-494.63	731.93	-73.24	18.68	-43.46	-161.68	11
-301.03	605.47	-137.70	32.17	-17.97	-136.63	8
-397.22	622.07	-259.03	74.37	61.28	-94.06	8
-503.91	619.63	-260.74	110.81	92.47	2.87	10
-636.72	871.83	-198.24	123.99	86.79	67.26	8
-516.85	1034.42	-99.37	123.96	70.53	142.55	11
-521.73	1185.79	6.35	106.87	77.06	195.37	8
-540.28	1085.69	108.89	129.64	78.40	207.52	8
-371.34	1157.23	-18.07	196.78	80.90	215.82	10
-257.81	1140.38	-72.27	177.92	114.41	213.29	8
-177.25	996.34	-171.14	150.30	141.45	210.08	11
-291.26	936.04	-284.91	119.08	167.30	197.91	10
-310.79	931.15	-399.17	66.44	184.48	198.61	8
-469.73	946.29	-238.77	36.93	203.98	180.33	10
-506.35	932.62	-260.74	18.80	151.58	91.34	9
-315.43	863.77	-359.86	-0.67	73.64	-3.60	10
-200.20	832.03	-395.02	13.76	86.30	-24.72	8
-415.77	855.71	-382.08	16.66	110.78	-26.89	8
-507.08	833.50	-473.63	9.06	59.97	-58.20	10
-375.98	850.83	-525.88	14.80	31.71	-40.44	9
-361.57	917.97	-574.71	-28.14	23.62	51.15	8
-266.60	945.31	-478.03	-37.54	28.17	70.98	10
-346.68	944.58	-360.60	-1.28	40.16	51.67	8
-442.14	1148.19	-328.86	28.17	45.44	55.24	8
-354.98	1088.87	-179.44	7.72	19.56	42.21	11
-352.54	1008.79	-72.75	14.43	7.97	5.58	8
-288.82	1177.00	-310.55	14.25	11.54	-7.11	8
-284.67	1118.16	-344.24	-44.89	25.67	-7.02	10
-176.76	968.75	-261.96	-74.52	47.09	37.02	9
-325.93	906.74	-142.33	-51.06	90.33	66.68	10
-408.69	877.69	-29.79	-18.19	51.73	55.63	8
-478.76	1082.76	-220.70	1.77	33.51	43.88	8
-498.78	1069.34	-389.89	-49.80	-17.49	23.74	10
-386.47	893.07	-295.17	-78.98	-38.76	6.90	9
-325.20	860.84	-339.84	-86.40	-55.45	-16.14	8
-290.53	833.50	-366.21	-99.18	-71.14	-44.04	10
-266.36	721.92	-263.43	-79.62	-77.82	-52.70	8
-215.09	728.76	-233.64	-22.58	-80.66	-60.18	10
-135.01	677.98	-103.27	4.27	-70.56	-37.23	9
-93.26	820.56	-120.85	38.42	-24.02	-27.59	8
-238.77	947.51	-234.13	1.68	3.30	-55.82	10
-384.28	929.69	-203.13	-6.23	-1.56	-55.42	8
-374.51	983.64	-295.17	7.63	7.29	-66.04	8
-156.74	858.89	-550.29	-18.19	25.63	-125.03	9
-162.84	685.79	-426.76	21.70	67.32	-160.86	10
-450.44	806.40	-325.68	73.61	69.18	-141.05	8
-500.73	1031.49	-114.75	150.27	10.22	-7.20	10
-306.64	1186.77	-147.22	140.50	-20.45	86.94	8
-298.83	1149.17	-148.68	60.15	11.60	86.46	11
-393.55	1040.53	-258.79	61.52	36.53	42.51	8
-431.88	1085.45	-382.32	34.39	14.34	6.62	8
-448.49	1202.88	-388.92	-4.70	-11.57	-6.47	10
-185.30	989.26	-310.55	-60.91	-35.64	-43.27	9
-193.36	921.14	-362.55	-92.99	9.61	-54.78	10
-313.96	573.97	-303.96	-114.17	31.52	-25.85	8
-318.12	493.90	-292.48	-70.80	39.86	8.48	8
-397.22	521.73	-262.94	-40.53	45.78	27.62	10
-430.66	696.29	-137.94	18.13	38.15	86.03	9
-344.97	798.10	-162.35	88.90	39.00	116.42	8
-369.14	827.15	-254.15	132.84	44.56	41.87	10
-334.23	866.46	-446.04	156.40	44.13	-14.53	8
-266.60	973.88	-514.89	159.06	41.75	-27.62	10
-248.29	973.39	-518.80	150.79	19.56	-23.35	9
-219.97	938.72	-457.52	134.37	9.74	7.63	10
-228.76	1025.88	-487.06	124.36	43.49	20.17	8
-308.35	1068.36	-469.48	81.12	68.18	29.17	8
-431.40	1128.66	-465.09	59.30	64.58	29.60	11
-440.19	1016.60	-350.34	23.47	25.67	25.54	8
-330.57	1082.76	-399.41	25.91	-0.18	-16.11	10
-335.69	944.34	-404.54	15.08	8.21	-53.16	8
-365.23	862.79	-370.61	19.29	7.81	-49.13	8
-424.32	807.13	-404.79	33.51	-3.42	-37.60	11
-405.76	715.33	-372.80	51.45	-40.04	-5.34	8
-313.72	1007.32	-485.35	81.24	-50.54	5.95	8
-306.40	1022.46	-570.56	36.32	-43.30	-8.39	10
-316.65	957.76	-575.68	-8.21	-34.18	-16.60	8
-326.66	819.82	-508.79	-4.24	-34.30	-25.85	9
-334.23	770.51	-459.72	35.40	-38.64	-31.34	10
-314.21	908.94	-531.49	56.88	-33.05	-27.13	8
-217.29	893.31	-572.02	9.46	-16.85	-33.91	8
-251.71	844.48	-487.55	3.23	26.70	-7.35	10
-397.71	1024.90	-552.98	18.52	33.97	2.38	9
-374.51	1016.60	-474.12	-10.89	14.56	-4.00	8
-314.45	996.83	-459.96	-25.45	20.78	1.59	10
-380.86	985.84	-421.39	-71.72	27.37	57.65	8
-354.98	1071.04	-353.27	-103.76	3.20	88.07	8
-152.34	1105.47	-379.88	-213.56	-9.80	94.02	11
-145.02	951.66	-382.08	-272.71	35.92	69.09	8
-338.87	799.07	-381.84	-257.51	62.65	38.42	10
-357.18	807.13	-348.63	-220.70	43.37	30.55	8
-325.44	895.02	-351.81	-165.56	35.03	-1.59	11
-226.81	607.18	-396.97	-139.65	38.91	-31.62	8
-307.37	745.12	-262.94	-66.53	56.27	-14.53	10
-317.87	1005.86	-328.13	-20.63	54.11	-19.41	8
-360.35	1056.64	-227.29	-63.96	37.78	-15.11	8
-387.21	1050.05	-190.19	-90.30	13.06	14.71	11
-420.90	996.34	-73.00	-137.82	-33.42	55.54	8
-309.33	1061.52	15.38	-160.64	-47.58	71.93	10
-138.18	1067.14	-153.32	-187.23	-40.28	52.86	8
-196.78	897.95	-194.09	-187.07	0.46	39.98	10
-175.54	813.48	-232.18	-148.07	3.05	27.68	9
-184.08	818.85	-212.89	-121.31	11.66	3.81	8
-111.82	793.70	-172.36	-101.90	15.44	-8.12	10
-228.76	788.82	-229.00	-45.35	61.52	-23.41	8
-323.73	790.77	-196.04	23.10	61.71	-22.55	8
-388.18	994.38	-221.44	60.03	59.14	-18.68	11
-410.89	962.89	-157.96	70.83	36.38	-21.24	8
-327.39	879.15	-120.12	87.95	30.40	-24.54	10
-342.53	1068.85	-161.62	117.95	24.78	-34.24	8
-367.68	1005.13	-37.84	87.10	1.65	-49.74	9
-375.00	1233.89	-10.50	53.99	-11.11	-12.02	10
-381.10	1209.23	-86.18	-3.39	-20.32	6.81	8
-338.87	1080.57	-47.36	-29.69	-21.76	8.70	8
-317.63	1007.32	-101.81	-32.56	-17.91	-4.73	10
-369.87	975.59	-109.37	-79.28	-20.42	-16.94	9
-349.37	988.04	-109.37	-117.25	-36.65	-31.28	10
-307.13	1026.37	-142.33	-130.04	-54.11	-51.15	8
-161.62	867.92	-156.01	-126.95	-36.29	-49.71	10
-234.38	806.64	-20.02	-95.40	3.23	-32.20	8
-312.74	913.33	-22.95	-76.90	20.08	-34.82	9
-369.38	856.20	-4.64	-85.88	11.23	-18.19	10
-398.93	816.16	13.67	-86.33	-12.54	7.81	8
-440.19	850.34	140.38	-86.15	-33.63	23.28	8
-249.76	1056.88	176.51	-112.61	-49.65	29.45	8
-257.81	1128.42	134.28	-165.41	-14.47	22.95	11
-333.25	990.23	70.31	-211.18	-9.25	-3.20	8
-347.90	934.33	43.95	-216.43	-28.11	-21.51	10
-296.14	822.02	21.97	-198.58	-36.38	-21.18	8
-131.59	860.60	-89.36	-147.06	-22.77	-19.74	11
-170.90	673.58	6.35	-66.13	33.54	-21.67	8
-348.88	770.26	91.31	11.23	65.28	-31.13	8
-413.82	815.43	144.78	54.41	45.99	-15.53	8
-402.59	927.49	153.56	65.19	29.60	-10.16	10
-400.39	889.16	128.17	85.72	5.58	-15.17	9
-412.11	787.60	131.10	108.89	-11.78	-18.68	8
-458.25	687.74	240.48	118.47	-29.63	12.54	10
-368.16	828.13	269.78	114.99	-40.13	37.72	8
-359.13	973.39	69.82	106.20	-37.51	44.92	10
-301.03	1004.39	-23.93	70.10	-47.45	30.88	9
-221.92	1035.16	44.92	24.57	-32.93	27.34	8
-266.11	1078.61	66.65	-33.87	-11.47	21.24	10
-264.65	1112.79	88.62	-71.32	-10.74	7.39	8
-185.55	1027.83	101.81	-132.35	7.60	-47.88	11
-276.86	863.53	152.34	-131.35	48.03	-72.66	8
-317.87	805.18	197.02	-101.23	52.15	-54.53	8
-334.96	790.77	188.96	-59.08	41.96	-40.34	10
-413.82	761.72	159.42	-9.06	12.70	-33.45	8
-473.63	753.42	211.43	-11.57	0.03	-24.41	11
-493.16	1138.67	283.94	-78.40	-28.59	5.55	8
-344.97	1092.04	429.93	-194.58	-48.86	30.36	8
-261.47	1084.23	400.63	-250.21	-12.66	2.32	10
-386.23	1004.39	236.08	-268.98	-11.84	-48.10	8
-462.65	746.83	154.79	-251.10	-32.07	-53.92	11
-169.68	731.93	51.03	-184.81	-36.56	-23.25	8
-211.91	694.82	178.22	-116.67	40.47	-2.26	8
-390.63	665.77	334.47	-74.71	53.86	-9.22	10
-419.19	671.39	376.46	-30.43	17.76	-28.11	8
-440.92	580.32	463.38	0.95	2.23	-29.57	11
-443.85	434.57	469.97	87.43	-2.04	-9.06	8
-469.73	592.29	312.26	185.55	-21.55	15.44	8
-459.47	838.13	129.88	218.90	-56.88	28.08	8
-379.39	902.83	13.18	218.35	-62.74	22.58	10
-462.65	933.84	124.02	162.63	-70.07	11.02	9
-310.79	1000.49	191.65	81.82	-83.68	35.49	10
-192.63	959.47	203.61	16.20	-39.92	55.11	8
-185.79	1073.24	112.30	24.26	-4.49	37.87	8
-258.06	949.95	232.18	12.85	17.91	21.21	11
-277.59	898.44	299.07	17.91	19.35	-11.75	8
-323.97	828.13	310.30	47.06	14.47	-34.18	8
-449.46	825.44	252.20	67.38	1.56	-45.35	10
-422.36	1005.62	263.67	10.74	-32.07	-31.22	8
-252.20	1088.62	354.49	-52.95	-26.49	-15.20	11
-337.16	1174.80	359.62	-148.10	-1.22	1.98	8
-379.39	1100.59	398.19	-242.80	-6.53	5.34	8
-273.93	973.39	361.57	-294.40	0.12	12.45	10
-247.80	922.85	338.13	-293.37	29.33	1.95	8
-271.00	700.93	282.47	-273.16	43.55	3.08	9
-309.57	543.70	292.97	-167.85	60.85	0.49	10
-339.84	603.52	318.60	-70.74	62.90	-9.67	8
-431.40	518.55	370.61	7.78	49.93	-17.03	8
-437.50	504.15	367.19	106.57	18.86	6.87	10
-418.46	642.58	294.68	139.65	9.34	32.44	9
-426.03	595.70	360.60	184.63	-18.46	78.58	8
-341.55	875.24	234.62	221.41	-40.16	116.30	10
-350.83	885.50	275.39	180.02	-41.50	110.41	8
-334.72	895.26	241.21	147.55	-51.85	93.48	11
-268.31	972.66	247.31	124.39	-47.15	83.65	8
-283.94	1030.27	251.22	85.14	-38.73	63.32	10
-104.00	1010.74	231.20	23.38	-29.48	38.85	8
-263.67	975.10	218.99	-1.62	33.33	13.43	10
-253.66	951.66	281.74	-26.76	29.17	-37.96	9
-285.89	953.86	300.29	-35.92	25.60	-42.36	8
-252.93	842.29	358.89	-39.46	17.03	-30.46	10
-268.07	792.72	359.62	-7.08	12.85	-27.50	8
-328.86	779.05	324.95	31.92	1.34	-21.24	8
-337.65	689.45	345.46	95.95	-28.78	-4.67	11
-298.34	685.79	292.24	136.44	-35.95	17.52	8
-206.79	843.99	81.05	175.26	-28.32	40.53	8
-242.92	952.15	-43.46	151.92	-5.65	37.14	10
-333.50	894.53	9.77	93.81	3.11	27.74	8
-315.19	891.11	86.91	72.69	-10.35	29.94	9
-239.26	939.94	192.87	47.03	-13.00	40.07	8
-166.50	1032.23	249.02	78.92	-7.75	3.11	10
-194.09	1044.19	60.55	87.10	44.59	-40.34	8
-271.73	996.83	14.16	34.52	51.24	-35.37	8
-314.45	950.20	126.22	24.20	44.01	-33.84	11
-377.44	969.48	118.16	19.90	34.15	-41.56	8
-382.81	883.30	249.76	27.07	3.69	-61.98	8
-346.92	878.66	271.97	70.59	-8.51	-68.05	10
-260.99	949.22	212.40	85.63	-5.31	-79.32	9
-335.69	943.85	134.77	124.60	17.06	-100.01	8
-436.04	935.30	53.96	112.15	15.35	-99.00	10
-402.10	970.95	4.39	106.45	-21.73	-115.97	8
-396.24	1095.21	-25.39	107.39	-47.94	-179.69	8
-365.23	1179.44	-67.63	85.72	-50.32	-228.49	11
-592.29	1159.91	16.85	-8.45	-70.10	-333.59	8
-850.83	1095.95	99.61	-48.43	-142.33	-415.95	10
-700.44	885.74	36.62	-72.57	-210.63	-438.90	8
-710.21	595.95	102.78	-72.81	-210.51	-404.66	10
-685.55	451.42	145.51	-25.21	-209.32	-308.38	9
-619.87	628.42	-49.56	8.70	-199.98	-241.39	10
-531.01	655.27	-71.29	-0.89	-177.22	-223.66	8
-573.00	614.75	24.41	-23.71	-137.66	-204.59	10
-577.39	579.59	4.15	-36.96	-112.55	-171.75	8
-738.53	561.77	161.87	-75.38	-94.02	-80.96	9
-751.71	665.28	289.79	-86.52	-111.69	-27.04	10
-589.84	687.74	404.54	-63.54	-99.46	-22.16	8
-745.12	598.63	339.84	-25.33	-27.74	-51.67	10
-1012.94	603.27	240.48	58.53	-39.06	-111.51	9
-889.40	715.82	142.09	109.68	-106.38	-140.08	10
-733.40	768.07	229.98	65.77	-109.74	-152.65	8
-679.20	765.63	229.74	61.43	-69.34	-133.24	10
-723.88	802.98	123.78	47.15	-59.54	-115.36	8
-729.98	705.32	226.07	25.45	-71.50	-123.35	11
-833.01	632.57	208.98	32.93	-54.78	-164.40	8
-999.02	573.97	295.90	12.42	-57.19	-165.99	8
-1042.24	581.05	302.73	-15.20	-83.83	-127.14	10
-1036.87	496.58	336.67	-10.38	-109.10	-117.80	8
-1096.44	465.82	345.70	-10.83	-115.97	-96.83	11
-919.19	517.58	168.21	-18.40	-148.28	-67.38	8
-933.59	370.61	204.35	-27.59	-152.77	-70.25	10
-963.38	601.32	173.34	-7.48	-172.27	-64.09	8
-871.09	860.60	253.91	-35.86	-231.66	-115.63	11
-918.21	832.28	329.59	-87.55	-278.47	-227.94	8
-793.46	607.91	568.36	-98.54	-288.15	-258.48	10
-771.97	433.84	471.44	-109.22	-272.13	-289.98	8
-847.17	244.87	492.43	-104.16	-258.58	-270.69	10
-876.46	164.06	556.88	-53.22	-266.42	-232.18	9
-848.39	136.47	631.35	-20.69	-283.36	-181.49	10
-679.69	173.10	586.67	-4.88	-280.30	-143.34	8
-604.49	92.04	633.54	-23.50	-189.03	-96.10	10
-825.44	144.53	547.12	-11.35	-166.32	-73.30	8
-842.04	232.91	625.00	5.89	-184.33	-36.68	11
-629.15	138.43	638.18	4.27	-171.72	27.83	8
-441.65	199.22	588.38	38.79	-169.65	49.10	10
-285.16	248.29	567.14	70.16	-109.04	76.81	8
-273.44	251.71	521.00	102.17	18.07	120.36	9
-527.10	489.75	500.49	110.69	9.55	113.62	10
-235.35	529.05	616.46	92.13	-48.19	102.51	8
-334.47	465.33	671.14	29.91	10.50	112.58	10
-426.51	407.96	780.27	-2.35	64.70	115.30	8
-670.90	381.10	732.91	-33.29	60.91	98.60	9
-637.21	397.22	625.49	-56.46	23.71	84.53	10
-531.49	169.92	580.81	-106.96	5.31	9.77	8
-584.96	185.06	703.37	-116.24	3.94	-14.62	8
-528.32	169.68	832.28	-69.79	22.86	-18.95	10
-752.20	354.74	803.47	-52.58	15.99	-7.84	9
-671.39	354.49	777.10	-36.68	20.23	-2.53	10
-709.23	251.46	655.76	-10.01	26.95	-1.25	8
-719.24	258.54	552.98	24.60	26.95	35.95	8
-825.93	278.81	531.98	30.79	-13.95	108.12	8
-749.76	378.42	562.74	24.66	-44.62	133.09	11
-558.35	376.22	570.31	5.22	-86.09	136.29	8
-446.78	271.97	606.45	-9.28	-99.73	136.23	10
-287.11	357.42	773.93	18.86	-78.28	136.26	8
-202.88	363.53	698.49	59.36	-26.40	120.61	9
-264.89	428.96	736.33	71.69	-5.65	104.68	10
-483.15	446.29	686.77	111.60	4.39	52.98	8
-558.11	634.03	752.20	61.92	-18.92	40.62	10
-371.09	536.87	796.39	3.60	-48.61	22.16	8
-268.80	446.53	753.66	16.97	7.11	19.99	9
-341.31	489.75	587.40	22.61	27.80	-2.44	10
-608.64	339.60	634.28	-8.76	54.75	-21.79	8
-648.44	419.19	752.93	25.76	37.41	-14.86	8
-713.38	489.50	717.77	14.92	-0.73	20.23	10
-670.41	429.93	588.13	-1.07	-24.32	18.10	9
-607.42	501.22	724.85	-39.37	-36.10	18.86	8
-571.29	503.91	716.55	-67.60	-36.44	5.46	8
-322.75	439.70	642.82	-51.67	-46.91	-23.19	10
-391.85	387.70	639.40	-38.21	-1.50	-24.44	8
-514.65	396.97	610.11	-21.79	-7.54	-22.89	9
-505.13	489.99	661.13	-16.17	-19.90	-23.59	10
-430.91	458.98	683.84	-21.12	-4.09	-19.29	8
-439.21	409.67	673.10	-21.00	6.56	41.14	10
-514.40	447.51	618.16	-7.17	-8.21	68.02	9
-415.28	344.73	718.75	20.94	-4.36	55.76	8
-462.40	622.31	614.01	53.89	-5.04	29.21	8
-411.13	491.94	692.38	20.63	-5.55	51.79	10
-406.74	459.72	675.29	13.89	1.68	89.14	8
-377.69	470.46	727.05	11.08	16.85	90.18	9
-260.50	439.94	824.22	-2.62	61.22	50.29	10
-339.36	571.53	687.74	-17.73	109.41	32.71	8
-459.72	454.10	680.42	-42.18	93.29	23.19	8
-580.32	481.20	542.48	-46.81	76.75	34.42	10
-715.58	416.26	594.48	-50.57	46.45	70.37	9
-664.79	440.43	760.99	-21.00	12.88	62.50	8
-498.78	655.52	723.63	4.55	-30.79	39.86	10
-215.09	623.29	738.53	-17.46	-27.59	47.73	8
108.64	385.50	738.28	-20.87	38.88	59.42	8
-373.78	403.81	749.51	25.94	147.46	35.13	11
-687.26	457.03	586.91	58.47	136.14	14.01	8
-773.68	415.04	408.20	23.32	115.60	18.31	10
-784.91	263.43	409.91	-1.22	56.55	10.93	8
-691.65	298.34	637.21	7.14	20.54	14.28	8
-744.38	592.53	729.49	15.56	24.38	21.30	11
-691.41	603.52	780.76	3.72	-16.33	0.70	8
-540.04	550.78	876.46	21.12	-11.99	14.31	8
-463.62	553.22	848.88	38.73	0.31	-2.53	8
-482.91	488.28	823.97	36.01	-18.37	-50.17	11
-397.46	389.65	706.30	29.39	-49.93	-29.69	8
-558.35	385.25	647.22	4.88	-54.11	42.39	8
-378.91	450.68	592.04	-8.48	-41.81	73.91	10
-601.32	457.52	568.60	-9.43	-9.40	73.88	8
-656.01	449.95	618.90	59.45	17.94	75.16	9
-729.25	548.10	355.47	49.32	21.36	60.73	10
-621.83	435.30	543.95	5.13	13.12	25.91	8
-596.44	487.06	564.70	6.35	7.72	-17.49	8
-624.27	491.21	615.48	-11.87	-11.99	-99.37	8
-622.80	431.40	644.53	-41.87	-21.94	-161.96	11
-644.78	238.28	569.82	-78.03	-10.83	-166.02	8
-716.80	216.06	574.22	-58.01	-36.29	-163.21	10
-602.54	216.31	470.46	-45.32	-48.49	-153.50	8
-717.77	239.01	730.96	-2.11	-67.87	-132.39	10
-687.26	575.44	851.07	79.59	-143.59	-86.18	9
-308.84	522.71	780.76	73.46	-164.46	-55.24	8
-372.56	463.87	685.79	55.85	-84.72	-84.78	10
-549.56	443.60	594.24	47.27	-123.32	-87.62	8
-401.12	558.11	714.60	43.64	-139.59	-76.97	10
-308.84	582.52	776.61	24.78	-130.58	-63.54	9
-460.69	535.40	721.19	-26.28	-88.20	-65.28	10
-691.65	311.77	746.83	-49.99	-63.84	-85.02	8
-751.22	233.64	796.88	-31.10	-112.76	-73.64	8
-613.28	327.64	751.71	-19.90	-136.51	-54.53	11
-318.12	192.38	722.41	-54.53	-143.31	-9.58	8
-118.16	291.02	678.71	-44.92	-129.46	36.50	10
-102.05	411.62	608.64	-18.31	-94.39	36.83	8
-148.93	452.64	687.74	9.03	-77.61	1.56	10
-299.07	486.33	607.67	16.54	-52.09	3.94	9
-339.36	528.32	760.50	41.90	-51.82	11.84	8
-305.42	529.30	802.49	33.20	-26.00	-3.08	8
-252.44	455.81	843.99	-15.69	-8.36	10.01	10
-264.40	430.18	860.60	-50.93	15.17	6.87	8
-445.07	303.47	890.63	-52.61	9.70	1.31	9
-439.21	464.84	730.71	1.92	-11.08	26.40	10
-407.71	397.46	818.60	25.15	26.95	41.08	8
-424.56	286.62	963.13	83.34	51.97	-14.74	8
-514.65	331.54	886.23	92.68	29.42	-26.25	10
-417.24	320.56	684.57	79.50	-35.89	-10.89	9
-38.09	232.91	760.01	51.61	-50.84	12.33	8
-15.63	264.16	669.43	69.98	40.65	21.36	10
-270.02	404.79	478.76	79.99	50.84	40.86	8
-312.50	576.17	386.96	53.86	55.21	32.07	8
-46.14	401.37	601.81	-14.43	67.75	16.17	11
-216.80	590.33	811.04	-2.90	147.67	39.06	8
-346.92	662.11	844.24	11.20	191.25	63.93	8
-613.04	541.75	907.96	7.90	181.82	49.22	10
-665.28	499.27	704.83	2.59	138.03	9.31	9
-655.03	346.92	550.78	-48.03	79.32	-24.38	8
-518.31	217.04	528.32	-39.61	-0.61	8.94	10
-428.47	219.24	587.16	-13.89	-32.44	50.45	8
-345.70	370.61	700.93	-10.31	-10.59	62.44	8
-515.63	209.96	795.41	-23.53	3.66	72.33	11
-385.50	365.97	811.52	-14.40	-23.01	91.49	8
-303.47	396.73	770.02	10.01	14.77	80.47	8
-318.36	502.93	707.52	34.42	39.43	77.15	10
-420.90	563.23	539.55	113.01	65.80	55.73	8
-486.08	665.53	650.15	108.25	55.24	29.33	9
-447.02	615.23	683.35	55.94	43.33	4.76	10
-463.87	695.56	743.90	-25.85	68.05	18.16	8
-830.32	581.79	554.20	-49.53	62.99	28.90	8
-574.46	712.40	650.88	-48.28	-32.17	58.59	10
-166.75	668.95	652.59	-60.70	-55.66	54.44	9
-364.75	579.83	716.31	-70.22	-29.97	89.90	8
-414.06	520.02	706.05	-17.76	-42.24	62.93	10
-229.49	509.77	639.65	-5.95	-41.87	56.40	8
-103.27	603.76	577.39	-30.15	27.34	48.92	11
-507.81	444.09	556.88	-15.35	84.93	-1.50	8
-510.50	478.27	561.77	42.02	71.01	-67.72	8
-395.75	509.52	618.90	28.29	69.52	-78.40	10
-440.67	355.47	591.31	-21.24	82.18	-38.54	8
-648.68	292.24	576.66	-13.46	71.20	9.19	9
-628.91	449.71	665.28	19.99	12.45	52.95	10
-387.94	650.39	722.41	17.52	-11.14	86.06	8
-425.78	808.11	707.52	21.21	9.61	90.42	8
-103.03	848.88	678.22	10.13	-9.31	29.30	10
-233.15	465.33	709.72	-7.81	50.81	15.59	9
-354.25	586.67	613.28	12.94	76.66	45.17	8
-409.67	423.34	581.30	-3.27	68.66	56.52	10
-195.56	547.36	782.71	24.41	87.28	31.56	8
-683.59	899.90	503.42	-17.49	129.91	-30.15	8
-617.43	545.17	562.01	-50.57	69.24	-19.10	11
-598.88	447.51	604.25	5.58	49.90	13.49	8
-735.11	536.13	708.74	25.48	40.59	48.46	8
-442.14	504.64	691.16	13.18	19.41	129.88	10
-345.95	408.20	740.97	8.88	62.19	119.87	8
-219.97	378.17	862.06	63.39	58.53	69.06	9
-135.99	444.09	790.77	89.63	89.57	47.30	10
-488.53	501.95	492.92	69.52	70.19	42.54	8
-639.65	688.23	256.59	49.19	76.45	50.90	8
-835.21	512.70	291.99	27.19	93.78	-13.67	11
-824.22	510.01	328.37	47.24	62.53	-94.12	8
-756.35	505.37	423.58	56.40	34.85	-140.78	8
-793.95	530.76	359.38	66.16	13.67	-153.08	10
-721.68	462.16	411.13	35.95	-6.84	-96.28	8
-810.06	598.14	604.25	29.85	-24.44	-57.53	11
-610.60	785.89	885.50	12.88	-81.02	-23.68	8
-443.12	873.05	979.25	-4.49	-97.23	18.62	8
-313.23	726.32	836.91	-25.21	-84.08	33.42	10
-379.64	670.90	632.08	-64.58	-40.71	25.05	8
-403.81	556.15	565.67	-87.86	-36.80	-5.10	9
-372.80	458.25	614.50	-94.30	-28.96	-43.12	10
-356.69	414.06	501.22	-90.00	-7.90	-48.61	8
-616.46	308.11	466.80	-91.09	-8.67	-38.73	8
-708.25	386.23	601.81	-71.53	-28.14	-54.60	10
-580.81	444.34	602.78	-50.26	-14.92	-98.02	9
-743.65	400.39	605.47	-37.08	-4.55	-138.18	10
-908.69	260.01	548.58	-40.59	-42.60	-132.72	8
-883.30	155.27	680.66	-24.08	-80.05	-107.64	8
-817.63	317.38	768.80	26.06	-181.43	-39.76	11
-315.92	526.37	639.65	29.05	-255.55	-11.08	8
-207.03	508.30	697.75	3.85	-185.03	-44.56	10
-178.22	495.61	708.74	14.37	-134.89	-81.91	8
-280.03	544.68	704.83	13.52	-122.19	-101.72	8
-533.45	394.78	779.05	-7.05	-81.97	-128.78	11
-754.15	322.75	815.19	-0.70	-85.42	-120.27	8
-636.72	460.69	712.16	-48.77	-148.01	-105.65	10
-564.45	444.09	805.91	-54.60	-202.73	-80.87	8
-270.51	446.53	678.22	-63.02	-212.80	39.95	10
-94.73	329.59	691.65	-64.36	-166.66	68.36	9
27.34	349.37	631.10	-63.69	-102.97	122.96	10
-247.31	348.88	736.82	-14.13	-67.66	117.28	8
-257.81	521.00	611.33	15.81	-96.98	106.05	8
-136.23	507.32	682.86	9.67	-72.60	32.35	10
-109.62	455.08	786.62	10.80	-44.68	-8.64	9
-335.69	509.77	750.24	14.16	35.98	-58.78	8
-440.19	516.36	743.16	34.36	50.69	-75.65	10
-197.51	377.20	853.27	45.50	21.64	-76.48	8
-256.10	348.63	852.05	73.88	52.95	-72.39	11
-529.54	452.64	633.30	88.29	33.57	-46.45	8
-435.30	539.31	649.17	85.33	-34.73	9.70	8
-495.12	410.40	753.66	121.89	-62.32	42.60	10
-384.03	577.88	675.78	104.64	-101.47	27.04	8
-214.60	636.96	649.17	18.92	-111.54	24.60	9
41.99	348.63	765.14	-12.39	-71.08	16.33	10
-75.93	383.79	794.92	-49.62	-9.80	1.83	8
-129.15	354.98	643.55	-56.52	6.71	7.02	8
-229.98	300.29	658.20	-44.62	10.62	37.87	10
-100.59	433.11	631.59	-29.42	8.15	37.41	9
-279.30	466.80	729.25	2.75	76.11	25.39	8
-466.55	513.43	927.73	57.62	95.55	-13.85	8
-501.71	556.15	815.67	56.06	71.26	-53.10	10
-238.28	436.77	643.07	56.34	38.88	-30.94	8
-308.84	437.26	656.25	62.65	52.22	22.25	11
-359.62	508.79	738.04	63.23	76.45	32.14	8
-482.42	607.42	697.02	32.14	72.36	68.63	8
-562.26	515.87	701.66	-42.36	1.68	101.47	10
-290.28	306.64	599.61	-66.80	-42.85	112.95	8
-73.97	157.96	714.60	-90.39	-50.84	151.31	9
-139.16	249.76	752.20	-61.13	-28.29	134.12	10
-157.47	625.49	950.68	-9.06	16.27	94.73	8
-91.06	819.58	1033.20	-31.49	34.88	52.61	10
-141.60	513.92	839.36	-70.95	52.43	51.45	9
-162.11	330.32	677.73	-27.71	53.01	5.49	8
-282.71	457.52	707.28	-1.74	93.26	-15.59	10
-282.71	200.44	651.12	-15.66	91.00	-43.40	8
-304.44	118.41	529.54	28.38	90.91	-28.23	8
-464.36	190.67	641.60	64.09	107.67	-13.06	11
-761.47	532.47	775.63	86.52	95.58	15.84	8
-607.67	728.76	791.99	41.11	32.90	46.66	8
-508.06	635.25	807.37	-19.17	-6.13	60.24	10
-294.92	505.62	674.32	-16.14	-38.42	80.35	8
-251.46	563.48	748.54	7.05	-22.95	78.67	9
-166.26	622.56	622.56	-1.77	-23.44	58.65	10
-231.20	556.88	603.27	-1.46	20.84	69.15	8
-266.36	627.44	611.08	2.29	31.46	68.33	8
-71.53	705.32	606.93	3.94	36.32	46.81	10
3.91	470.46	781.25	37.11	57.89	-17.00	9
-223.88	485.35	600.34	52.55	108.70	14.43	8
-389.65	488.53	520.75	17.64	115.81	47.18	8
-642.33	365.48	595.21	43.52	90.91	46.54	10
-450.20	566.41	634.03	91.28	48.80	37.32	8
-294.92	627.20	651.37	93.78	4.15	30.98	11
-211.91	739.50	589.36	57.53	6.10	35.89	8
-165.28	630.37	666.50	47.70	35.58	66.86	8
-335.21	608.89	629.39	77.12	35.68	84.01	8
-327.15	487.55	729.98	91.83	46.78	103.55	11
-383.30	513.92	518.55	135.47	42.14	72.88	8
-445.80	440.43	571.53	168.49	30.88	80.78	10
-282.71	533.69	524.41	182.04	41.35	63.05	8
-136.23	717.04	523.44	179.72	65.09	66.25	8
-202.88	760.74	493.16	198.24	108.89	44.86	11
-269.78	866.21	472.41	194.73	110.66	9.61	8
-251.22	846.44	464.36	146.00	124.27	-1.68	10
-403.08	847.17	436.04	125.52	123.44	25.85	8
-442.14	1060.30	382.08	117.77	97.17	29.08	10
-458.74	929.93	344.24	64.03	78.80	8.18	9
-556.64	740.23	497.31	59.78	68.66	41.99	8
-356.20	859.38	370.12	77.33	32.14	47.88	10
-162.84	859.86	297.61	17.55	75.71	45.01	8
-127.93	612.06	568.85	32.38	108.06	28.96	8
-382.08	895.02	601.56	110.47	85.60	-7.75	11
-100.83	845.21	468.26	55.97	36.38	19.10	8
-323.49	841.55	273.93	2.14	106.48	73.85	8
-528.08	838.38	143.80	-21.94	129.39	71.87	10
-681.64	782.23	9.52	-27.01	115.57	61.49	9
-576.66	771.24	159.91	-24.66	91.86	8.12	10
-540.53	760.50	204.83	-19.29	84.59	-52.89	8
-430.42	760.74	282.23	-8.30	69.67	-80.23	8
-436.52	775.39	213.87	6.59	89.75	-79.10	8
-501.46	691.65	277.34	27.13	94.82	-63.51	11
-583.01	816.16	514.40	94.45	98.21	31.98	8
-392.58	923.83	434.08	113.56	83.07	112.73	8
-368.90	911.38	372.07	59.69	100.28	141.36	10
-423.58	883.06	435.79	37.60	83.50	163.30	8
-264.65	882.32	406.98	31.68	80.87	163.70	11
-378.17	870.61	508.79	16.85	113.13	144.71	8
-118.65	771.24	593.02	9.83	109.77	139.89	10
-122.80	661.87	408.20	3.91	172.49	159.85	8
-228.76	749.76	177.00	5.86	215.58	180.36	10
-415.53	999.51	-157.71	20.42	199.46	174.07	9
-630.62	953.86	-125.00	27.68	178.71	144.01	8
-660.89	886.23	4.88	40.53	113.68	69.49	10
-526.61	974.37	208.01	72.94	57.22	1.89	8
-343.02	1040.77	238.53	57.80	50.54	0.43	8
-254.15	859.62	344.48	43.21	75.10	29.82	11
-158.94	875.24	294.92	30.12	85.51	119.78	8
-145.02	967.04	229.25	-12.85	76.20	111.08	10
-242.92	759.77	314.94	-54.57	72.27	80.02	8
-336.67	815.43	200.68	-68.66	65.92	98.24	9
-216.31	787.84	216.55	-72.78	66.22	87.68	10
-339.84	988.28	55.66	-58.35	78.80	56.88	8
-393.31	783.69	146.24	-64.58	68.73	8.51	8
-416.50	655.03	306.40	7.54	46.17	-23.93	10
-154.54	960.21	205.32	59.54	34.42	-24.87	9
-348.39	964.36	181.64	18.25	67.69	-25.39	8
-213.62	872.56	175.05	-18.28	51.85	26.61	10
-526.61	806.88	148.19	4.46	62.90	31.43	8
-452.39	899.17	126.46	25.02	13.89	33.39	8
-246.83	938.23	239.99	22.49	21.24	21.42	11
-334.96	769.78	182.13	31.31	-2.93	-26.37	8
-124.76	710.94	-9.52	37.23	-6.96	-10.77	8
-83.01	611.82	-23.19	73.82	44.98	12.12	8
-
