# Supplementary material for: Complexes of vertebrate TMC1/2 and CIB2/3 proteins form hair-cell mechanotransduction cation channels
Source: eLife. 2025 Jan 8;12:RP89719. doi: 10.7554/eLife.89719 (PMC11709434; doi:10.7554/eLife.89719)
Supplement: Figure 3—source data 1. [file elife-89719-fig3-data1.zip › Figure 3H/het/9-1-R1.csv]

Time	Lat	Foreaft	Vert	Pitch	Roll	Yaw
1	10	NaN	NaN	NaN	NaN	NaN
2	682.13	-440.43	1071.29	500.09	186.13	72.48
3	-37.35	-659.18	1326.17	411.44	241.79	79.16
4	-242.92	-238.53	1274.41	323.64	225.8	98.48
5	-486.08	-153.56	1277.34	195.92	191.83	83.83
6	-421.39	26.12	1152.59	137.85	148.9	66.07
7	-395.75	-147.71	1314.45	-12.39	126.07	61.25
8	-345.21	-303.71	1318.12	-113.89	130.4	133.76
9	-342.29	-310.06	1406.49	-153.99	129.49	242.83
10	-265.14	-312.01	1398.68	-158.81	81.6	295.68
11	-223.39	-517.82	1612.79	-106.66	128.78	331.09
12	-267.09	-516.6	1617.92	-28.87	161.16	388.49
13	-121.34	-236.82	1195.8	105.87	196.69	527.8
14	-129.64	-386.47	1143.31	113.53	148.53	534.09
15	-23.68	-758.06	1248.05	89.81	101.68	538.64
16	131.35	-634.03	1084.96	173.49	111.02	601.84
17	274.17	-490.48	974.61	289.61	140.66	612
18	218.51	-247.07	794.68	265.26	199.4	533.54
19	224.61	93.02	802.49	137.54	234.74	430.36
20	69.34	224.37	984.13	58.62	244.38	337.62
21	-417.72	-84.47	1301.03	-111.88	243.9	215.06
22	-761.23	-314.94	1369.63	-189.88	168.27	158.75
23	-341.06	-225.59	1370.85	-133.97	84.14	173.68
24	-448.24	-431.64	1467.53	-66.38	122.38	127.5
25	-387.45	-342.77	1168.7	70.4	115.45	47.94
26	-362.55	-404.79	1189.94	136.96	134.16	-10.89
27	-320.56	-305.42	1058.84	155.85	136.08	-58.9
28	-471.19	-208.5	801.03	104.74	173.46	-139.89
29	-575.68	-731.45	1098.39	24.57	148.96	-159
30	-565.92	-733.4	1185.06	76.51	130.86	-96.83
31	-260.74	-667.24	858.4	137.91	147.55	-83.5
32	-488.77	-427.73	994.63	220.28	156.37	-91.64
33	-632.81	-200.2	944.34	432.4	148.59	-120.51
34	-756.84	756.84	265.14	414.67	109.56	-52.03
35	26.86	257.81	812.26	232.36	117.83	-55.18
36	-94.48	-393.8	948	-40.25	261.66	-97.53
37	-433.84	-583.25	1118.41	-85.97	183.81	-128.33
38	-681.15	-528.56	1158.94	-135.68	151.12	-112.12
39	-723.63	-350.59	1381.59	-151.43	138.64	-124.54
40	-902.59	-572.27	1311.28	-170.5	134.37	-94.94
41	-880.37	-626.71	1265.38	-160.68	77.09	1.34
42	-675.78	-302.25	897.71	-147.43	24.2	32.04
43	-658.45	-514.4	955.57	-197.42	27.95	69.79
44	-723.88	-675.05	1128.42	-214.57	-3.75	94.27
45	-510.5	-845.21	1159.67	-152.8	-27.86	51.15
46	-217.77	-918.21	1082.03	-54.69	-5.31	-15.56
47	-186.77	-1012.45	1154.79	97.96	75.04	-83.56
48	-448.49	-851.32	936.04	161.71	104.55	-83.1
49	-373.29	-527.34	754.64	165.89	115.23	-42.05
50	-554.2	-506.59	936.04	118.01	142.12	-4.06
51	-600.34	-408.45	902.59	53.41	112.34	122.31
52	-571.29	-983.15	1252.2	-42.72	47.94	251.56
53	-449.71	-858.4	1242.68	-35.64	45.59	241.76
54	-782.71	-605.96	980.96	-33.08	60	163.54
55	-823.49	-642.33	1206.79	-102.72	24.48	127.11
56	-672.12	-554.69	1192.63	-94.33	3.23	80.63
57	-647.95	-692.38	1359.13	-54.69	-24.02	-6.84
58	-445.07	-741.7	1238.53	81.63	9.09	-27.56
59	-580.81	-785.64	1105.47	36.53	29.51	-56.76
60	-560.55	-1064.21	1165.28	71.84	23.56	-39.18
61	-501.71	-1061.52	838.13	218.81	-11.81	61.68
62	-377.2	-745.85	647.71	316.47	-17	186.92
63	-631.84	-1302.25	1187.99	283.66	-3.02	270.69
64	-430.18	-776.12	1000.49	303.07	-60.64	307.13
65	-624.51	-663.57	NaN	NaN	NaN	NaN
66	9.52	320.31	860.35	171.84	56.88	5.86
67	21.48	309.33	872.8	161.35	40.68	-5.55
68	-28.81	271.73	802.25	156.56	15.5	-22.67
69	-183.35	115.48	930.42	123.05	32.32	35.95
70	-173.34	164.55	842.29	121.8	-10.16	106.96
71	18.55	153.08	872.8	94.57	-13.18	81.54
72	-33.45	225.1	995.61	81.54	28.69	59.42
73	30.52	3.91	936.77	47.33	-13.28	46.91
74	60.06	-47.61	804.2	44.53	-24.14	42.18
75	46.63	63.72	600.1	54.53	-49.53	25.79
76	138.18	-25.63	685.06	61.65	-50.02	17.97
77	66.41	-10.01	574.22	85.6	-18.89	-10.01
78	125	91.55	610.11	113.68	-31.49	-33.48
79	217.53	146.48	753.91	80.17	7.9	-41.96
80	383.3	262.7	843.51	72.54	25.54	-55.39
81	215.82	131.35	906.74	31.07	74.13	-24.29
82	168.7	-123.29	1023.93	50.69	65.46	3.85
83	134.28	290.53	919.92	109.37	51.21	38.54
84	66.41	242.92	1006.35	89.48	56.27	13.09
85	190.92	328.37	889.4	83.04	61.61	4.79
86	58.84	145.51	821.29	73.12	68.6	18.37
87	135.5	338.87	341.06	72.69	85.66	-15.05
88	447.27	126.22	406.25	33.51	156.37	-83.8
89	-613.28	-135.25	1153.08	189.97	-40.86	-58.78
90	-61.52	339.6	1135.25	185.58	-65.49	-17.4
91	-38.82	449.46	834.47	108.43	17.94	25.97
92	-174.8	74.95	621.09	15.78	82.86	7.17
93	-56.15	-155.03	676.76	40.31	73.82	-8.7
94	49.56	-190.43	875.24	71.81	75.74	-16.78
95	-10.5	-16.36	985.11	104.37	42.88	-34.24
96	-127.44	164.79	1041.5	62.53	-25.3	17.61
97	219.73	-188.23	1047.61	-49.93	-74.62	75.04
98	379.39	-397.22	1081.3	-59.97	22.55	109.07
99	130.13	-257.57	975.1	-51.39	85.75	71.69
100	-232.42	-403.32	766.6	-75.99	83.92	-35.64
101	109.13	-567.87	831.79	-81.15	8.54	-63.75
102	26.12	-310.55	575.68	-88.75	33.05	3.85
103	149.41	-212.16	319.82	-193.15	127.41	181.85
104	-326.17	-523.93	157.96	-237.58	179.5	191.1
105	61.77	370.12	851.81	-42.11	38.88	136.2
106	-526.61	1333.25	2016.85	-60.64	77.58	143.71
107	-151.12	421.39	2269.78	-216.28	-124.69	206.54
108	-5.13	-335.94	1502.69	-41.81	-118.77	261.99
109	-59.33	-331.54	1010.25	77.45	-77.51	246.06
110	37.84	-258.54	976.32	156.83	-29.57	203.43
111	380.62	614.01	1031.74	177.19	-38.79	234.59
112	488.04	552.25	1001.22	80.78	71.11	147.64
113	230.96	48.34	1120.12	-2.81	46.42	85.02
114	913.33	-222.17	1176.27	19.65	113.92	68.63
115	601.56	-693.85	1195.07	99.64	248.9	-24.26
116	333.25	-523.93	1008.3	178.59	262.57	-99.09
117	-163.82	-429.44	904.3	149.54	215.33	-117.16
118	-153.08	-521.24	901.12	108.86	88.9	-106.32
119	150.39	-628.17	1124.76	40.92	38.48	-55.66
120	-28.32	-332.03	1257.81	-7.2	67.93	8.45
121	-151.12	3.42	1102.05	-17.24	39.37	50.48
122	-134.77	-219.97	1313.23	-19.1	-7.75	96.41
123	35.16	-167.72	1358.4	33.2	-28.87	96.8
124	116.21	-214.36	1349.12	80.38	-21.3	87.59
125	61.52	-163.09	1159.18	136.54	-12.21	41.84
126	152.59	-238.28	917.48	188.81	12.12	16.39
127	81.54	-200.93	905.27	234.22	47.03	34.7
128	-187.01	-182.62	843.26	228.42	40.28	37.84
129	-139.89	-188.48	933.35	201.05	-18.4	59.23
130	341.06	36.13	931.88	124.82	5.74	80.66
131	296.88	45.9	1151.61	36.77	90.73	33.08
132	227.05	-22.22	1234.86	19.62	93.75	-28.56
133	-141.85	-153.08	1140.87	35.19	61.8	-38.02
134	-16.36	-97.9	1271.48	91.46	-29.39	-49.22
135	-107.67	-74.95	1169.19	133.88	-8.45	-87.77
136	251.95	-204.35	896	157.75	-3.02	-59.08
137	323.73	-132.08	895.26	218.81	23.83	-55.6
138	309.08	-50.05	1032.47	207.52	53.68	-41.41
139	37.35	164.55	895.51	164.34	113.56	-11.54
140	222.9	-292.97	1079.35	23.07	104.64	66.13
141	331.3	-582.52	1342.04	-16.33	124.69	126.37
142	71.04	-278.32	1167.48	16.66	97.41	111.11
143	-12.21	-178.22	1178.22	16.39	54.75	113.92
144	157.71	-116.46	1143.07	45.53	50.9	117.52
145	-11.23	-218.26	1087.16	113.01	56.37	109.65
146	-92.04	89.6	940.43	175.84	3.78	52.49
147	224.12	-120.61	867.68	215.21	4.15	-0.95
148	144.04	-123.78	935.55	271.45	89.78	20.94
149	130.62	399.17	810.55	253.85	88.96	27.25
150	-37.6	480.71	812.74	129.49	110.78	38.54
151	-24.17	142.82	914.06	10.04	99.55	89.42
152	182.13	-367.19	1219.24	-34.36	75.9	143.4
153	250.49	-182.86	1037.6	0.46	100.46	152.86
154	222.41	-71.29	1027.59	35.16	126.59	136.6
155	-3.66	61.77	938.23	69.09	105.07	98.42
156	44.92	-193.85	1125.49	42.3	41.99	82.12
157	-26.12	19.53	986.33	85.14	24.05	46.11
158	25.63	-174.32	1072.75	115.11	11.66	-2.23
159	250	-253.91	1158.2	155.12	24.48	-24.2
160	-2.93	-48.1	1016.36	223.36	105.8	-27.22
161	-230.47	248.29	889.4	168.4	67.11	8.7
162	32.47	58.11	1186.52	67.96	8.3	13.46
163	156.49	-78.12	1388.43	40.1	17.46	-13.46
164	-37.11	-118.16	1384.52	72.05	45.68	-148.83
165	-280.52	-98.14	850.83	103.24	44.46	-236.6
166	-160.64	-249.51	845.21	52.12	-15.29	-257.11
167	-168.21	-389.4	934.57	90.97	-28.87	-270.63
168	-236.82	-323.49	860.11	183.29	-45.04	-252.2
169	-21.48	-94.97	718.02	212.43	-46.08	-228.91
170	-5.62	124.27	775.88	229.25	1.31	-172.88
171	-102.05	280.03	887.94	140.23	-12.91	-47.15
172	218.51	348.39	1011.72	48.07	-28.81	79.44
173	173.58	311.77	1095.21	-41.96	2.38	70.65
174	88.13	-137.7	1321.53	-65.46	-7.72	37.45
175	91.31	-57.86	1072.75	-61.86	1.13	-27.13
176	-95.7	-63.72	1127.93	-58.2	15.63	-125.49
177	-315.43	-198.73	1039.55	2.72	24.41	-173.68
178	-364.99	-166.5	952.64	33.87	-12.21	-134.06
179	-228.52	-267.33	1076.9	45.59	-26.03	-103.88
180	-36.38	-176.76	957.03	92.44	-9.19	-62.62
181	-108.89	-83.01	1047.12	116.61	47.7	-12.91
182	-155.76	9.77	1147.95	79.25	42.6	41.29
183	-108.64	20.51	1177	36.29	27.56	65.95
184	-46.88	29.54	1156.98	22.8	18.46	48.61
185	27.83	-434.57	1269.78	12.51	-5.04	-5.34
186	-83.01	-183.35	1037.35	51.03	24.48	-40.41
187	-136.96	-108.64	993.16	16.57	31.77	-76.75
188	-119.14	-194.34	1049.56	15.11	21.39	-111.48
189	-159.42	-140.38	1006.1	21.39	8.61	-138.7
190	51.03	-239.99	1015.14	6.53	18.83	-116.36
191	-67.63	-411.38	1157.96	69.67	81.51	-96.04
192	-347.66	-116.21	1164.31	150.94	70.98	-86.85
193	-432.37	55.18	1103.27	129.21	10.25	-94.27
194	-331.54	11.96	1149.66	91.19	3.05	-62.47
195	-27.83	-436.52	1260.01	56.58	-28.08	20.08
196	-1.22	-173.1	1096.44	64.67	-4.43	57.4
197	-95.46	-265.63	1173.34	28.02	28.23	48.68
198	-168.95	-163.09	1118.9	20.75	22.89	-7.93
199	-202.15	-314.21	1155.27	21.94	16.17	-36.25
200	-229.74	-312.26	1100.34	28.41	6.26	-41.78
201	-35.89	-377.69	1093.02	40.56	7.48	-22.09
202	-156.01	-429.93	1175.54	93.54	33.91	1.46
203	-146	-372.56	1143.8	127.99	29.82	57.04
204	-116.94	-264.89	1098.39	127.41	33.17	86
205	-127.2	-74.95	1108.4	88.62	26.06	118.35
206	-2.69	-293.21	1266.85	33.23	4.97	93.75
207	20.75	-245.12	1214.11	23.99	47.09	109.31
208	-66.89	-156.49	1149.41	7.75	59.05	123.96
209	-24.9	-233.64	1203.86	-2.35	51.76	114.07
210	-6.59	-294.43	1205.81	17.18	46.42	64.54
211	-168.7	-299.8	1177.73	59.36	48.71	20.63
212	-129.39	-346.92	1112.79	103.24	35.43	-2.44
213	-23.68	-397.71	1154.05	148.19	40.62	-16.14
214	-126.71	-205.81	1159.18	184.75	47.39	-16.48
215	-236.82	-94.24	1140.38	177.37	39.09	-9.31
216	-128.66	-163.33	1270.02	186.4	-4.7	-15.96
217	-32.96	-239.99	1268.55	206.3	10.16	-70.47
218	-83.01	-415.53	1318.12	245.54	-2.14	-127.59
219	-57.37	-350.83	1122.31	272.46	2.59	-100.46
220	9.28	-172.61	930.42	266.6	21.88	-71.01
221	-101.81	-29.79	887.94	212.19	41.47	-70.86
222	-138.92	-354.74	1086.91	142.46	46.05	-92.22
223	-125.24	-354.74	1026.61	152.07	61.74	-121.61
224	-224.37	-273.68	978.03	123.72	101.41	-64.03
225	-501.71	-116.21	982.91	75.38	85.39	5.52
226	-222.17	-122.31	1177.73	13.55	5.28	111.08
227	-66.89	-114.26	1177	6.56	4.61	97.5
228	-72.27	-235.84	1216.55	19.41	-1.46	66.83
229	-90.09	-176.03	1152.59	41.5	2.5	63.66
230	58.35	-67.87	1129.39	19.41	10.56	61.31
231	34.42	-185.06	1196.78	-9.92	76.35	35.77
232	-182.62	-223.88	1152.83	1.95	79.28	6.38
233	-203.61	-280.76	1196.53	13.7	45.26	25.15
234	-238.28	-272.71	1251.46	26.79	29.69	33.08
235	-151.12	-505.37	1165.53	101.47	14.37	14.19
236	-127.93	-288.09	957.52	199.43	27.89	-28.99
237	-228.52	-16.11	969.97	194.46	52.8	-3.39
238	-249.76	-26.12	1038.82	119.84	42.72	63.05
239	-189.94	-180.18	1165.28	116.67	11.08	75.62
240	-77.88	59.57	1041.5	106.02	4.33	69.95
241	128.42	-187.26	1236.57	67.17	10.41	48.34
242	13.43	-185.06	1291.26	95.25	62.81	11.72
243	-224.37	-272.95	1355.22	166.38	71.04	-50.38
244	-224.61	-326.17	1230.71	285.43	66.28	-119.6
245	-314.94	-327.64	1009.77	352.63	60.06	-149.08
246	-332.52	-320.8	951.9	403.84	7.29	-163.09
247	-301.27	-31.49	671.63	402.47	-20.72	-100.77
248	-64.45	251.22	736.57	228.06	-10.74	7.14
249	4.88	14.65	1028.81	19.74	68.21	97.84
250	-156.25	-115.97	1130.13	-2.38	84.17	98.33
251	-189.94	-120.36	1007.32	8.42	74.43	99.61
252	-171.88	28.08	982.42	-14.34	46.42	117.25
253	13.43	-185.79	1175.54	-24.63	21.97	68.85
254	-33.69	-109.86	1116.46	-18.68	52	24.51
255	-284.18	-87.89	1141.6	-20.23	37.08	22.49
256	-237.3	-179.69	1183.35	-5.71	13.89	9.4
257	-148.93	-215.58	1107.42	24.63	18.89	-5.95
258	-206.79	-210.94	1055.42	62.93	34.48	-9.83
259	-263.92	-234.13	1024.9	102.39	15.17	-2.84
260	11.47	-199.46	965.33	107.36	11.6	5.68
261	-120.61	-62.99	1004.15	119.42	64	68.39
262	-60.55	7.08	1071.04	84.99	63.45	130.8
263	-49.07	7.32	1070.8	64.03	73.67	151.12
264	-77.39	85.94	1022.22	32.68	68.36	130.83
265	-5.37	-178.96	1209.23	15.11	54.2	113.8
266	-42.72	-168.21	1207.76	12.3	68.7	93.23
267	-203.37	-42.48	1128.42	12.73	56.43	64
268	-203.37	-117.68	1171.39	-9.16	50.57	44.68
269	-242.68	-285.64	1105.47	34.42	41.56	24.93
270	-162.84	-202.15	987.79	37.26	34.24	19.56
271	-149.41	-244.87	1058.35	30.58	28.14	5.16
272	-174.56	-295.41	1149.9	56.24	39.52	-40.31
273	-355.47	-122.56	1141.36	92.99	28.9	-49.38
274	-365.72	27.83	1133.54	38.97	-13.58	-54.69
275	-333.25	-57.86	1235.6	-1.1	-32.26	-63.48
276	-213.13	-91.06	1042.97	-32.44	-40.19	-59.48
277	142.82	-473.63	1172.12	-43.15	-58.04	-81.91
278	187.01	-312.26	1116.7	-1.31	-7.54	-139.43
279	7.32	-167.24	1095.95	7.6	49.87	-154.48
280	-188.72	-190.67	1117.19	8.15	53.28	-156.37
281	-270.75	-513.43	1209.23	37.32	31.07	-147.46
282	-38.57	-557.37	1078.13	107.3	-12.94	-138.18
283	-215.58	-441.41	1113.04	133.88	53.01	-77.82
284	-305.18	-304.44	1079.59	129.43	47.03	28.66
285	-218.51	-370.61	1148.44	110.02	16.75	95.55
286	-4.39	-321.29	1159.18	118.71	23.83	123.96
287	-25.15	-153.32	1179.2	88.41	32.9	131.5
288	99.12	-344.48	1328.13	40.62	15.05	88.78
289	-222.9	-85.94	1230.96	35.49	43.85	44.98
290	-367.92	-119.38	1245.61	-28.2	11.9	-4.64
291	-309.33	-310.55	1281.25	-32.56	-19.07	-39.03
292	-284.42	-407.23	1210.45	-32.2	-39.34	-49.71
293	-156.01	-602.54	1159.67	-6.07	-48.03	-55.39
294	-102.05	-492.43	1079.59	66.16	-26.12	-58.59
295	-91.06	-435.55	1088.62	124.69	-12.3	10.22
296	31.49	-261.72	1041.5	145.45	3.66	54.2
297	23.68	-271.97	1144.29	142.97	23.93	61.25
298	70.31	-212.4	1240.72	124.05	59.36	80.26
299	-108.89	-333.01	1311.04	90.12	35.52	47.94
300	105.96	-459.23	1353.52	84.38	15.5	36.41
301	-32.47	-366.94	1268.07	88.75	29.3	43.37
302	-30.03	-304.93	1186.52	74.68	26.95	27.22
303	2.2	-464.84	1246.83	61.8	39.67	-27.22
304	-259.03	-628.66	1357.91	98.85	43.58	-55.91
305	-123.54	-604.49	1067.87	216.92	-21.82	-67.47
306	-28.81	-389.65	1025.39	258.42	5.95	-15.59
307	-51.51	-132.81	898.93	174.38	37.05	46.42
308	10.25	-234.38	1088.62	119.75	58.11	73.49
309	-27.34	-324.22	1196.04	79.9	83.68	98.14
310	-173.34	-133.54	1178.22	53.99	59.27	111.94
311	149.17	-320.31	1350.59	-1.53	20.81	120.24
312	132.32	-389.89	1371.34	3.45	54.63	134.58
313	-130.86	-281.25	1290.77	6.96	50.42	127.26
314	-143.55	-286.62	1267.82	-6.81	28.99	83.28
315	-236.33	-416.02	1227.54	-11.99	7.08	30
316	-235.35	-553.96	1168.46	10.38	-56.15	37.63
317	81.79	-565.67	1206.3	76.17	-45.5	55.24
318	60.06	-458.98	1231.69	109.74	-6.65	56.85
319	-130.37	-226.32	1134.52	138.64	27.77	30.85
320	-207.52	-182.13	1166.5	110.72	1.56	23.19
321	-21	-181.4	1182.62	88.2	-53.77	21.61
322	290.28	-525.63	1422.36	91.52	-70.83	-7.26
323	305.91	-533.69	1426.51	172.7	-41.02	-97.81
324	-35.64	-371.83	1253.91	194.15	-32.84	-117.77
325	-131.35	-332.52	1166.5	211.61	-45.29	-97.23
326	166.5	-586.43	1233.89	212.62	-80.02	-61.07
327	83.25	-511.96	1070.07	297.55	-50.87	-55.57
328	218.26	-246.58	772.95	341.8	-56.3	-26.21
329	401.37	-261.96	841.31	222.75	59.54	93.38
330	145.26	-179.69	1052.73	198.36	89.39	132.9
331	14.16	-205.57	1035.16	180.85	68.7	166.29
332	332.52	-144.53	1122.31	146.64	48.74	171.45
333	265.63	-166.5	1195.31	106.05	114.99	132.9
334	179.44	-144.29	1279.79	76.78	106.93	41.56
335	9.03	-244.14	1218.02	43.76	77.88	23.44
336	64.21	-255.13	1222.17	34.36	50.42	36.25
337	180.18	-213.38	1221.44	34.82	28.93	20.45
338	222.17	-371.34	1237.55	50.78	41.81	-18.8
339	297.36	-509.28	1260.01	114.5	70.43	-79.25
340	-44.19	-314.94	1088.87	199.37	105.26	-108.92
341	45.17	-189.45	961.91	216.43	72.69	-60.49
342	90.58	-41.5	915.53	233.46	100.62	-37.26
343	8.54	69.34	948.97	179.72	112.34	-3.72
344	66.65	-98.14	1132.08	96.86	81.85	48.58
345	155.03	53.96	1002.2	73.27	67.44	98.91
346	210.45	12.7	1085.69	28.38	72.17	102.48
347	199.95	-121.09	1140.87	13.09	74.25	82.64
348	-113.28	-195.56	1038.09	11.23	66.56	68.33
349	-0.73	-221.68	1164.31	7.84	16.63	91.95
350	81.3	-191.16	1174.32	21.76	8.51	66.47
351	159.18	-154.79	1195.31	19.99	38.12	60.27
352	53.47	-219.24	1233.64	15.47	82.49	59.02
353	-31.49	-181.64	1153.08	61.77	37.69	16.14
354	-29.05	-266.36	1245.85	80.02	27.68	24.9
355	-20.02	-233.15	1235.35	109.01	29.97	63.54
356	-24.9	-55.42	1089.11	94.24	24.96	72.45
357	112.55	-49.8	1188.96	13.09	-7.02	80.17
358	254.15	-404.54	1294.68	-34.58	12.66	68.27
359	253.66	-554.93	1225.34	-11.02	41.08	35.28
360	152.59	-427.25	1195.31	65.89	51.33	-2.32
361	25.15	-265.63	1155.27	74.07	55.82	-8.33
362	24.41	-378.66	1154.54	54.2	54.6	12.88
363	49.56	-292.24	945.31	84.96	52.83	20.6
364	72.27	-480.22	1039.31	83.83	53.86	15.69
365	2.2	-333.01	949.95	131.13	54.38	38.51
366	36.38	12.7	960.69	113.37	41.02	45.44
367	137.21	-171.88	974.12	36.16	74.07	75.41
368	-140.63	8.06	877.93	-42.08	46.69	91.06
369	-66.16	-169.92	1017.33	-121.52	-36.1	124.24
370	312.74	-563.96	1181.88	-104.86	-46.45	122.56
371	238.04	-644.53	1391.11	11.69	4.88	118.59
372	129.39	-432.37	1190.67	156.19	36.65	94.67
373	250.24	-152.34	960.69	248.17	11.14	92.38
374	414.79	210.69	1166.75	216.77	21.51	143.28
375	336.18	375.73	1187.5	117.13	63.66	121.55
376	95.7	181.15	1334.96	25.67	66.01	57.1
377	106.93	-377.69	1245.85	25.63	56.7	32.78
378	83.25	-331.05	1215.58	42.08	30.06	26.64
379	211.67	-230.71	1362.55	-0.85	7.93	67.05
380	281.25	-360.11	1415.28	-67.93	34.64	104.64
381	227.54	-425.78	1370.36	-69.55	48.71	92.13
382	138.67	-615.72	1331.05	-54.66	19.62	85.11
383	292.72	-668.95	1175.78	29.11	11.66	68.85
384	254.64	-402.1	1005.86	92.9	36.44	55.76
385	239.99	-570.56	1069.34	109.34	37.72	11.47
386	187.5	-422.36	1080.08	146.42	76.2	-40.04
387	137.94	-431.64	1237.3	137.15	94.21	-51.27
388	110.6	-518.31	1129.39	147	101.78	-27.34
389	-42.72	-336.18	972.41	177.92	101.78	30.94
390	-57.86	-243.65	1276.37	124.82	24.51	96.5
391	441.65	-281.49	1338.13	67.02	29.82	144.38
392	311.28	-205.81	1310.3	30.82	81.82	63.54
393	-41.99	-352.29	1237.55	25.7	53.53	21.3
394	264.65	-365.72	1267.33	45.47	-21.88	28.05
395	225.34	-252.69	1211.67	51.27	11.63	19.2
396	94.48	-345.46	1137.21	33.23	10.62	-26.55
397	221.92	-326.17	1148.68	17.94	24.05	-61.83
398	228.03	-538.09	1222.17	56.67	80.14	-64.36
399	17.58	-569.82	1187.99	97.9	92.41	-46.78
400	-47.12	-378.17	1055.42	116.7	45.9	-11.44
401	190.67	-207.28	1150.88	45.14	-9.4	25.91
402	266.6	-282.71	1103.27	-6.23	7.81	45.07
403	400.15	-552.98	1232.42	-39.89	58.81	22.61
404	218.26	-331.05	1123.78	-20.26	90.79	9.8
405	-28.08	-571.29	1414.55	-30.27	100.8	8.64
406	22.46	-179.93	1140.63	67.75	40.04	26.58
407	225.59	-143.07	1119.87	56.27	11.57	4.88
408	270.02	-145.51	1166.99	25.73	30.64	-15.05
409	227.54	-253.42	1262.45	19.1	37.26	-26.67
410	144.53	-355.47	1221.44	50.57	25.54	-15.9
411	171.63	-287.84	1257.57	56.46	2.59	38.42
412	262.21	-460.94	1286.87	30.98	-16.08	69.06
413	323	-374.02	1248.54	18.37	-12.57	129.06
414	631.35	-293.7	1236.08	-6.23	15.81	140.35
415	379.64	-557.62	1114.75	-40.04	77.76	78.92
416	89.84	-470.95	943.36	-54.72	45.96	63.29
417	449.71	-386.47	1204.35	-102.42	21.39	65.95
418	332.28	-428.22	1263.67	-171.91	100.62	14.5
419	185.55	-503.17	1251.71	-224.09	115.17	-39.28
420	-11.96	-866.46	1136.72	-214.57	98.69	-38.94
421	58.84	-924.07	1129.64	-134.03	54.69	-9.95
422	183.59	-1013.18	1135.01	-36.71	42.39	27.07
423	-47.61	-1140.87	1077.64	46.75	62.62	-30.4
424	28.56	-906.49	888.92	186.28	21.76	9.31
425	164.31	-982.18	958.5	247.47	5.92	59.14
426	302	-839.36	1100.1	275.88	21.15	54.05
427	146.48	-683.59	1204.83	286.22	47.88	2.14
428	184.81	-516.85	1227.78	275.73	32.93	41.26
429	286.62	-521.24	1278.08	216.92	45.81	45.87
430	316.41	-483.4	1225.34	175.11	56.64	9.06
431	383.54	-646	1417.97	155.91	72.36	-22.95
432	269.78	-405.76	1373.78	148.65	98.88	-158.08
433	-115.23	-681.15	1355.47	91.98	125.34	-220.31
434	-38.09	-533.2	1168.21	92.62	18.43	-251.07
435	103.27	-544.92	1250	80.02	12.36	-257.2
436	158.2	-522.22	1303.96	45.14	38.54	-244.72
437	-43.7	-635.01	1309.81	74.01	48.74	-285.43
438	-233.4	-683.35	1206.79	98.91	27.89	-297.39
439	-31.25	-613.77	1238.28	118.32	-21.61	-276.09
440	183.35	-530.03	1272.46	127.53	-7.05	-174.87
441	235.11	-431.15	1178.71	140.93	-3.94	-93.11
442	316.41	-328.86	1252.69	129.03	-13.98	-29.66
443	325.2	-165.77	1189.7	91.13	12.36	22.09
444	391.6	-279.3	1217.04	61.46	38.57	-0.27
445	121.09	-430.91	1262.21	52.06	41.14	8.18
446	154.05	-425.29	1276.12	49.07	-12.63	56.21
447	311.28	-434.33	1205.57	58.2	-22.49	75.01
448	266.85	-342.53	1113.77	59.6	11.75	78.28
449	197.51	-255.37	1086.18	10.22	-4.55	65.31
450	482.91	-541.5	1332.28	-48.89	-23.9	44.86
451	347.41	-590.09	1296.88	-79.38	19.93	18.52
452	315.67	-519.78	1247.8	-67.41	5.22	28.47
453	376.71	-500.49	1286.87	-84.9	27.65	19.1
454	271	-565.19	1315.43	-113.65	48.07	4.97
455	190.92	-546.39	1240.48	-111.21	37.2	-3.36
456	269.78	-816.65	1233.4	-105.13	5.77	-34.15
457	214.84	-762.21	1202.15	-61.49	-4.67	-34.79
458	275.15	-917.24	1189.7	-33.33	6.68	10.74
459	290.77	-884.52	1113.77	46.14	-0.15	44.77
460	398.44	-945.8	1128.66	136.05	11.44	56.88
461	415.77	-811.77	1029.05	181.76	32.9	68.7
462	352.78	-704.35	1081.3	207.86	46.97	76.93
463	472.41	-946.04	1344.24	173.25	33.72	50.23
464	406.98	-866.7	1331.3	188.63	83.86	12.54
465	193.6	-777.83	1058.59	281.43	127.72	-72.02
466	206.79	-772.22	1077.39	323.24	156.46	-143.28
467	103.27	-684.08	1169.19	330.72	168.55	-130.55
468	31.49	-288.09	1027.1	324.74	146.09	-100.04
469	212.16	-139.4	1119.63	242.37	86	-71.56
470	130.37	-240.23	1345.95	125.61	87.37	-52.89
471	-5.62	-374.02	1387.45	88.5	60.85	-14.01
472	177.73	-440.92	1299.8	85.54	9.7	54.9
473	272.46	-433.11	1250	73.36	3.6	84.38
474	328.86	-210.69	1182.86	53.77	7.51	82.76
475	399.9	-455.08	1329.1	-42.02	17.97	41.72
476	290.28	-481.69	1266.85	-110.69	38.57	-27.44
477	-63.72	-453.37	1251.71	-150.94	35.4	-64.67
478	5.86	-542.72	1296.88	-178.1	-28.63	-92.77
479	170.41	-577.88	1258.06	-194.73	-34.88	-103.12
480	299.8	-698.97	1199.95	-171.08	-32.26	-96.89
481	192.14	-795.65	1134.52	-97.99	-9.92	-90.03
482	171.14	-801.03	1188.48	-12.82	-41.29	13.49
483	489.5	-666.99	1134.52	63.9	-57.28	61.49
484	542.97	-856.45	1170.9	138.7	11.75	88.44
485	440.67	-890.63	1044.92	196.99	43.61	115.63
486	247.8	-752.44	1040.04	289.12	56.98	165.22
487	440.19	-821.78	1097.17	296.11	-2.99	150.82
488	448	-628.66	1090.33	258.33	11.05	130.46
489	365.48	-609.62	1115.48	195.19	60.33	113.22
490	511.72	-783.69	1271	181.43	82.89	80.32
491	478.52	-770.26	1215.09	205.29	119.2	86.27
492	171.63	-449.95	1080.81	205.17	135.04	111.24
493	199.71	-440.92	1224.85	137.82	120.03	140.47
494	249.76	-425.54	1262.94	86.46	90.06	81.57
495	22.71	-531.98	1413.82	36.87	70.16	61.28
496	67.38	-492.19	1336.67	32.99	8.94	106.17
497	200.44	-436.77	1290.53	32.56	-28.02	86.18
498	441.65	-491.94	1206.3	29.72	18.07	64.36
499	604.74	-316.41	1226.56	-6.5	33.33	47.15
500	435.55	-528.56	1293.46	-74.19	75.32	8.82
501	282.23	-751.46	1397.46	-109.19	35.61	3.81
502	297.12	-645.02	1303.47	-146.73	-1.8	31.37
503	347.66	-664.31	1228.03	-194.7	22.19	28.93
504	146	-768.07	1175.05	-197.08	16.17	10.41
505	248.54	-759.03	1164.55	-181.34	-32.59	44.07
506	448	-806.15	1137.7	-143.13	-18.25	31.65
507	171.88	-1057.62	1135.25	-64.21	5.37	35.8
508	405.76	-976.32	1053.96	21.27	-47.91	55.11
509	499.51	-1036.13	1072.27	81.94	-28.66	43.73
510	410.16	-1152.34	1117.92	118.71	-6.07	57.59
511	382.57	-1103.27	1060.06	241.09	19.44	148.56
512	612.3	-979.74	915.04	358.28	0.49	166.72
513	774.9	-1064.7	1107.67	363.1	22.58	126.56
514	666.75	-795.9	1059.81	388.18	99.88	152.34
515	581.79	-548.34	1143.07	343.87	146	135.99
516	504.39	-510.99	1131.59	302.03	191.77	79.41
517	346.68	-479.74	1158.45	247.74	193.3	35.25
518	226.32	-217.29	1151.37	173.28	169.01	19.99
519	283.94	-391.36	1325.93	27.5	162.72	-0.7
520	-29.3	-680.18	1304.44	-24.44	143.04	15.78
521	201.17	-748.29	1260.01	-10.65	55.79	38.85
522	239.01	-888.43	1257.57	12.42	65.86	87.52
523	262.45	-943.85	1308.84	60.88	62.26	153.99
524	202.39	-588.87	1211.18	77.09	49.8	170.84
525	339.6	-681.88	1276.61	38.15	14.5	161.99
526	300.78	-505.13	1306.64	-37.2	15.63	167.08
527	64.45	-542.72	1332.52	-135.13	5.07	130.07
528	362.55	-703.13	1346.92	-227.54	-43.46	123.78
529	390.38	-783.94	1238.53	-237.61	-34.18	95.86
530	413.82	-860.35	1126.46	-199.16	-14.92	55.3
531	47.85	-1062.26	1125.73	-173.07	-29.08	40.25
532	438.23	-1223.63	1085.45	-96.07	-82.76	86.24
533	486.57	-1360.35	1036.38	26.31	-53.07	81.79
534	259.77	-1567.14	1113.53	183.07	-29.66	133.88
535	418.21	-1117.19	793.46	405.27	-66.47	252.2
536	677.49	-1227.54	902.59	503.48	-50.05	292.85
537	754.64	-1003.42	781.74	522.77	2.75	246
538	730.71	-787.11	867.68	493.68	40.04	199.34
539	542.72	-680.91	1146	399.96	109.01	138.61
540	338.62	-456.3	1143.07	313.66	117.74	90.55
541	307.62	-273.68	1287.11	150.09	107.91	22.31
542	133.3	-461.67	1445.56	-38.6	139.28	-21.03
543	95.21	-613.28	1270.51	-85.66	103.67	23.93
544	169.68	-753.66	1447.02	-93.32	24.41	25.82
545	242.19	-926.03	1343.26	-75.71	9	-1.71
546	324.46	-1188.72	1252.44	-11.38	20.66	12.18
547	308.11	-902.59	923.83	108.83	37.38	49.01
548	418.21	-1087.16	1290.04	107.6	69.92	62.04
549	269.53	-1009.77	1129.39	99.3	44.46	18.4
550	342.53	-1050.05	1303.22	45.75	9.09	9.19
551	430.42	-787.35	1384.03	7.72	20.97	7.54
552	405.76	-718.51	1210.21	-32.53	64.97	-23.25
553	201.17	-851.81	1323.24	-112.67	57.46	-58.96
554	339.84	-1031.25	1270.75	-155.79	10.99	-48.92
555	418.7	-875	1138.92	-143.13	34.61	-16.51
556	257.08	-1120.36	1087.4	-68.57	38.51	2.78
557	454.1	-1226.81	1060.06	-16.02	38.67	4.61
558	477.54	-1386.47	1138.18	80.17	57.5	16.33
559	388.92	-1380.62	1062.26	279.54	69.73	47.88
560	563.48	-1117.19	974.85	459.93	30.03	101.68
561	899.9	-969.73	812.5	533.36	58.81	131.2
562	879.88	-1125.24	889.65	503.75	210.45	107.64
563	161.62	-729.49	761.23	409.39	185.46	63.45
564	3.91	-530.27	990.72	369.63	119.08	52.22
565	548.34	-402.34	1294.92	315.92	50.23	38.02
566	563.23	-248.29	1265.14	226.2	93.11	15.01
567	297.85	-353.27	1457.52	95.95	131.87	10.93
568	214.6	-374.27	1401.37	55.27	94.24	34.61
569	291.26	-436.04	1311.52	53.5	82.76	54.2
570	324.46	-671.39	1230.22	76.69	78.09	85.6
571	422.12	-863.53	1304.69	105.68	82.34	104.86
572	332.28	-840.82	1226.07	171.33	104.77	134.74
573	265.63	-801.51	1264.89	208.59	90.3	163.33
574	267.09	-760.5	1198.24	212.95	63.17	138.73
575	283.45	-755.62	1114.75	243.96	59.17	142.03
576	367.43	-672.61	1084.47	279.05	83.53	135.93
577	220.46	-647.46	1052.98	296.05	96.41	122.86
578	110.84	-401.12	998.78	335.02	90.45	87.37
579	221.92	-211.67	950.44	303.99	90.06	62.9
580	250	-276.12	1073	265.08	127.78	42.85
581	81.05	-416.5	1270.75	254.58	119.17	31.19
582	56.4	-479.74	1317.38	260.99	60.18	58.81
583	187.01	-406.74	1248.29	262.05	46.97	66.04
584	180.91	-225.1	1191.65	260.13	43.33	71.87
585	278.56	-302	1337.65	197.08	55.54	109.41
586	415.77	-308.59	1283.45	172.55	117.43	182.74
587	507.08	-475.1	1185.06	201.69	162.69	216.64
588	409.91	-54.2	795.41	274.93	220.58	184.57
589	223.39	-87.65	891.85	272.92	264.22	154.08
590	54.2	-200.93	1040.77	273.74	236.3	150.02
591	263.67	54.44	1091.06	311.43	191.96	103.39
592	-8.54	79.59	1306.15	290.47	189.79	45.75
593	19.78	100.34	1214.6	217.96	135.56	41.72
594	81.54	21.97	1047.36	130.28	121.86	103.24
595	127.69	-21.73	1021.97	43.09	91.16	127.9
596	268.31	-213.62	1131.1	17.64	83.31	114.35
597	106.45	-89.36	1115.97	0.43	132.05	107.09
598	114.75	-46.14	1056.88	-6.01	123.69	129.49
599	34.18	-142.82	1061.77	-23.71	74.8	95.46
600	181.64	-14.65	953.86	-38.33	60.12	116.39
601	230.71	-375	1194.34	-3.42	79.96	61
602	147.46	-351.56	1261.72	20.11	80.66	27.92
603	-8.79	-390.38	1180.66	66.62	95.76	19.9
604	141.6	-322.02	1088.87	103.52	72.88	49.62
605	122.56	-509.77	1080.81	93.05	67.75	90.76
606	166.02	-693.36	1128.17	111.18	40.25	139.43
607	258.3	-533.94	992.68	129.15	58.72	150.57
608	18.55	-502.69	937.5	161.74	99.21	132.93
609	89.6	-342.04	953.86	244.45	72.66	93.2
610	64.45	-250.49	989.26	231.57	106.72	56.55
611	60.06	-343.26	1041.02	262.97	86.4	74.46
612	208.74	43.46	943.36	235.44	103.18	90.03
613	-183.11	-5.13	1167.48	235.72	85.6	107.85
614	52.73	169.92	986.33	172.06	-3.85	112.55
615	303.71	9.03	1392.33	-45.93	80.08	141.27
616	354	-161.13	1379.15	94.91	53.83	113.8
617	366.46	99.61	1181.88	47.15	79.1	129.18
618	404.3	-356.2	1425.29	62.41	88.62	115.97
619	209.96	49.8	1221.92	43.7	145.26	93.2
620	10.99	-222.41	1209.72	-27.28	126.4	76.84
621	95.7	-67.14	838.38	-0.82	80.81	86.09
622	126.46	-92.53	870.12	-11.72	72.11	99.06
623	38.09	-249.27	996.09	-3.2	45.32	119.54
624	111.82	29.05	1051.03	26.89	32.01	119.35
625	-20.75	-154.05	1198.24	15.56	9.25	42.57
626	35.64	-124.27	1157.47	-11.84	18.71	77.73
627	157.96	152.83	1106.2	-59.78	28.32	92.19
628	103.03	-94.73	1088.62	-140.38	45.44	99.52
629	106.93	-285.4	1190.67	-160.22	10.93	170.32
630	255.13	-317.14	1346.68	-138.89	-12.66	168.49
631	199.71	-333.01	1345.95	-145.02	21.42	139.83
632	220.21	-458.74	1401.12	-133.18	24.23	95.55
633	375	-789.55	1358.15	-39.98	55.66	22.4
634	235.35	-637.45	1240.97	10.19	75.81	-3.27
635	181.64	-477.29	1262.21	48.19	56.85	-11.41
636	136.72	-279.3	1176.27	24.41	49.32	6.93
637	145.26	-275.88	1186.52	-35.37	48.89	45.41
638	21.73	-349.85	1148.19	-86.18	31.74	80.38
639	94.24	-587.65	1186.52	-107.18	0.7	97.87
640	404.05	-574.22	1201.66	-120.06	-9.09	127.04
641	284.91	-535.64	1226.81	-113.86	41.69	87.59
642	221.92	-820.8	1294.43	-116.24	38.82	30.73
643	328.86	-809.08	1174.07	-60.64	41.2	17.94
644	341.06	-716.8	1120.12	-21.51	66.04	-1.56
645	308.84	-704.35	1210.69	2.08	71.32	-21.33
646	74.95	-872.8	1197.02	57.5	95.09	-20.39
647	94.24	-702.88	1141.85	106.99	36.1	38.6
648	376.95	-536.13	1080.57	126.5	15.53	84.38
649	309.81	-662.11	1147.71	145.81	61.65	101.93
650	170.65	-687.99	1061.77	213.81	41.32	103.64
651	246.58	-759.03	1178.96	217.9	27.4	96.25
652	381.35	-764.4	1173.58	252.08	35.55	85.66
653	339.84	-782.71	1169.19	260.83	72.78	80.08
654	255.37	-782.71	1144.53	279.6	71.56	83.65
655	336.91	-453.86	1112.79	273.86	43.91	100.71
656	260.99	-283.45	1116.21	185	58.99	114.69
657	201.42	-313.23	1292.48	121.52	47.64	125.55
658	228.76	-391.11	1378.42	21.94	37.38	123.05
659	325.68	-557.13	1330.57	-14.4	32.23	127.17
660	166.5	-498.29	1255.86	15.14	44.56	120.33
661	281.01	-699.46	1378.17	34.18	1.89	107.06
662	396.97	-669.68	1285.89	89.81	52.52	119.23
663	353.27	-430.18	1230.47	93.84	100.22	71.72
664	160.89	-571.29	1256.35	101.35	88.38	62.5
665	207.76	-615.97	1302.98	138.21	67.02	77.51
666	301.51	-310.3	1152.1	161.56	70.71	101.99
667	378.42	-415.53	1312.99	137.73	94.6	104.16
668	224.61	-418.7	1292.48	138.76	123.29	93.44
669	146.73	-382.81	1299.07	154.05	107.12	93.51
670	240.97	-303.96	1331.54	152.19	112.49	101.93
671	268.31	-316.65	1148.68	138.64	111.18	93.48
672	261.72	-524.17	1137.21	132.97	139.04	95.83
673	133.54	-570.56	1023.19	166.75	122.01	96.31
674	248.78	-536.13	1035.64	187.41	88.32	94.12
675	193.6	-608.4	1109.13	173.92	97.47	88.44
676	221.92	-577.39	1171.39	176.64	113.46	71.01
677	125.49	-652.59	1329.35	182.4	124.69	80.02
678	103.27	-614.5	1309.57	223.48	109.95	91.55
679	341.8	-395.26	1104.98	288.21	117.13	109.89
680	58.35	-392.58	1184.57	227.97	140.78	114.78
681	67.38	-422.61	1331.3	202.48	113.25	175.63
682	188.48	-448.24	1304.2	160.92	117.92	214.11
683	172.12	-431.15	1309.33	147.4	141.54	216.61
684	413.57	-368.16	1233.89	147.46	157.93	224.27
685	370.36	-470.21	1301.76	120.91	219.82	282.59
686	323.97	-613.04	1328.61	159.82	274.6	424.29
687	318.6	-634.77	1330.08	162.45	302.15	461.73
688	166.75	-628.91	1205.32	201.32	350.49	520.87
689	283.94	-345.7	1019.78	236.48	371.55	541.93
690	14.65	-410.16	1104.49	240.14	373.9	441.07
691	58.35	-402.1	1134.03	240.88	336.09	361.66
692	242.43	-323	928.47	273.41	356.87	292.05
693	-233.15	-362.79	921.88	300.81	391.3	244.96
694	-321.04	-270.02	961.43	297.15	335.08	288.39
695	-146.73	-42.72	1046.14	299.16	286.29	268.89
696	-314.21	5.13	996.58	270.57	272.95	210.97
697	-288.57	-120.61	944.34	251.68	241.03	205.23
698	-229	-114.01	1008.3	216	170.87	176.88
699	-43.95	117.92	877.2	176.39	163.67	163.45
700	-253.42	37.84	1115.72	116.03	141.72	55.85
701	-251.46	174.32	1041.5	165.95	74.13	-89.08
702	-374.02	104.98	856.69	161.56	61.13	-125.24
703	-369.87	-23.93	861.08	154.82	67.72	-112.64
704	-388.67	220.21	816.16	161.74	85.91	-92.44
705	-555.42	297.61	778.56	106.35	76.48	-47.49
706	-442.38	46.14	948.73	-9.8	16.05	51.67
707	-332.52	-117.43	1124.02	-85.14	24.63	124.33
708	-313.48	-340.82	1159.91	-101.1	38.73	142.09
709	-347.66	-320.56	1107.18	-78.95	35.55	138.21
710	-156.01	-193.85	1147.95	-5.4	38.79	166.53
711	-223.63	-319.82	1105.47	39.34	37.84	182.37
712	96.44	-262.7	1028.81	105.26	-16.6	173.25
713	196.29	-66.65	938.96	141.08	39.58	153.93
714	-86.91	-244.14	1146	172.24	30.58	126.1
715	14.89	-65.67	1002.93	208.86	43.27	76.48
716	-65.43	-112.06	923.58	162.48	103.85	88.47
717	-124.76	40.77	937.74	85.45	103.12	111.3
718	-146.73	-110.6	1097.41	41.29	96.59	123.05
719	-192.14	-186.28	987.06	59.39	55.88	140.2
720	-47.36	-52.49	1029.54	73.46	49.65	122.71
721	-160.4	52.73	970.7	81.73	87.04	90.12
722	-193.12	156.25	1024.66	89.26	27.5	74.65
723	2.93	141.85	1062.74	186.13	-27.47	74.01
724	67.87	213.13	1009.03	234.38	-3.39	38.79
725	92.77	372.31	1014.16	207.03	14.13	21.42
726	-14.4	347.17	917.48	114.75	14.25	-16.88
727	-101.07	-227.29	1162.6	22.31	40.8	54.14
728	-117.68	-232.18	1095.95	32.65	36.19	112.76
729	-133.54	-333.74	1062.74	106.29	9.43	120.27
730	-103.76	-34.18	831.79	102.42	15.47	120.48
731	-21.48	27.59	1030.52	61.68	11.14	83.77
732	-65.92	-15.14	1088.38	57.68	35.98	47.18
733	-68.6	-159.18	1008.54	93.51	50.72	45.78
734	41.26	-71.29	1011.23	159.27	92.35	41.53
735	-0.73	56.64	969.48	167.18	109.86	25.88
736	-123.05	117.68	923.58	136.57	94.27	-21.06
737	-157.47	241.94	943.85	25.12	68.88	-8.82
738	-138.43	-24.9	1140.63	-71.08	54.57	18.13
739	-145.02	-217.77	1095.46	-70.16	51.64	16.14
740	-149.41	-135.01	985.35	-44.19	46.08	23.25
741	-19.04	-198.24	1076.42	-15.41	40.89	18.95
742	-129.39	-97.9	803.47	47.42	60.18	31.59
743	-220.95	-24.41	814.7	55.94	26.7	43.61
744	-134.03	-220.46	976.07	81.3	14.01	63.78
745	63.48	-123.78	844.97	145.57	-2.87	74.55
746	188.72	114.5	903.81	163.82	56.09	62.93
747	-126.95	113.28	914.31	100.46	84.08	36.5
748	-307.37	64.94	918.46	19.04	41.6	91.37
749	-364.5	-383.3	1231.2	14.07	-2.9	124.21
750	17.33	-69.82	1216.8	46.84	-29.88	138.28
751	55.66	66.16	1041.02	79.56	11.2	71.78
752	-74.46	161.38	920.17	40.77	58.32	40.86
753	-183.84	0.73	1048.58	18.13	44.92	26.12
754	46.14	87.4	1008.54	27.28	20.51	22.37
755	122.31	-92.53	1142.09	41.14	37.45	47.64
756	127.93	-128.17	1297.61	76.81	51.06	71.2
757	77.39	-163.82	1296.63	128.3	56.27	42.05
758	42.24	38.82	1185.79	129.7	56.61	40.04
759	75.93	138.43	1178.71	64.42	51.48	54.44
760	186.28	-155.27	1313.23	-1.77	53.47	89.14
761	84.47	-371.34	1225.1	1.62	98.57	168.61
762	-15.38	-286.13	1059.81	41.17	94.45	187.41
763	-99.61	-115.48	858.15	61.34	81.02	164.4
764	-68.6	-129.39	968.75	75.41	57.25	62.68
765	-63.96	-86.43	1021.97	77.42	58.56	-19.26
766	-154.54	-220.95	990.97	87.68	54.02	-0.7
767	-215.82	-198.73	976.81	128.97	44.4	35.8
768	7.81	-174.32	941.65	158.87	9.77	20.75
769	87.16	-222.9	891.11	166.56	33.05	28.53
770	41.5	-159.18	960.94	145.36	52.06	35.77
771	-74.71	-247.56	1126.71	148.25	32.07	1.92
772	10.74	-156.01	1121.34	151.28	30.52	-6.53
773	-25.88	-53.47	949.46	130.37	63.63	-6.84
774	-11.72	-154.54	995.12	124.91	52.34	-4.12
775	147.22	-22.71	1024.17	91.67	72.54	9.03
776	37.35	55.66	1160.16	53.8	89.02	11.51
777	-48.58	-324.22	1207.03	44.31	56.55	15.96
778	192.38	-10.25	1155.27	125.92	53.89	42.24
779	7.32	155.52	1053.22	131.26	92.01	16.88
780	-103.76	255.86	1036.87	63.6	86.12	-50.42
781	-366.46	201.42	1061.52	31.13	51.06	-56.52
782	-92.53	-46.39	1144.29	-26.06	15.9	0.09
783	-60.79	-403.81	1204.83	-56.43	33.36	31.46
784	48.83	-327.64	1007.08	6.9	44.37	52.8
785	57.37	-218.02	968.26	61.71	69.58	75.1
786	-105.71	-109.86	1036.13	64.45	66.1	79.68
787	-324.95	-128.91	996.83	71.66	44.74	90.24
788	224.61	-176.03	1079.35	131.96	-2.14	78.37
789	260.01	-43.7	1052.73	156.46	92.5	66.41
790	-156.49	-152.1	1174.8	164.95	85.39	59.23
791	-109.37	-218.51	1041.75	166.23	61	51.15
792	77.88	18.55	1101.56	158.14	67.44	26.64
793	-70.8	99.85	1103.27	90.52	98.48	23.19
794	-41.5	-631.84	1450.93	114.53	76.6	40.34
795	73.49	-395.02	1362.79	201.75	107.18	37.75
796	-164.31	-14.16	1135.74	192.02	136.81	23.01
797	-281.49	-301.03	937.99	203.22	117.55	70.22
798	-32.71	148.68	766.36	142.12	76.35	119.11
799	-147.46	93.26	908.69	19.1	95.52	147.43
800	-255.86	-91.55	1003.42	16.78	27.83	150.82
801	57.86	3.17	976.56	6.16	27.68	124.88
802	33.69	-52.49	1148.44	13.12	44.04	83.89
803	-11.23	-191.65	1201.9	48.89	44.04	46.69
804	145.26	-309.81	1141.85	136.66	22.03	103.85
805	338.87	-214.6	1100.1	244.54	56.43	137.33
806	191.89	7.08	1011.96	227.45	97.99	120.76
807	-141.6	180.66	834.96	178.53	95.61	121.64
808	-168.21	195.07	894.78	51.18	68.3	169.83
809	18.8	-62.99	966.06	-33.66	67.69	219.15
810	9.77	-190.43	972.41	-22.49	80.08	237.12
811	-97.9	-241.21	961.67	52.8	50.48	265.72
812	149.66	-147.71	1043.46	81.3	53.74	272.34
813	184.33	316.65	899.41	110.08	88.04	266.69
814	-282.47	-153.81	1015.63	54.23	61.28	204.25
815	324.22	-48.83	1147.46	102.87	-12.73	113.19
816	247.56	45.17	1123.29	100.07	70.59	47.79
817	53.71	81.79	1020.02	75.38	74.83	45.65
818	137.21	68.12	1005.86	19.56	51.91	57.86
819	147.46	-260.01	1153.81	27.77	63.23	76.9
820	84.23	53.22	968.51	82.24	63.35	62.53
821	123.54	-39.31	1071.29	42.97	70.19	79.1
822	188.23	-29.3	1129.39	25.85	74.49	91.64
823	61.77	-366.7	1031.01	44.31	64.06	102.14
824	442.87	-84.23	958.98	115.57	37.14	-3.02
825	176.76	-81.54	1040.28	81.6	133.61	-18.55
826	-118.41	-150.63	1038.82	59.54	65.92	53.38
827	204.35	166.75	1065.19	47.3	66.99	52.37
828	-41.02	-231.45	1272.46	-30.58	108	-9.03
829	-113.77	-284.91	1094.48	11.08	77.64	10.44
830	26.86	-32.71	1042.24	0	66.77	21.12
831	-5.62	-148.68	1139.89	-17.46	49.68	-12.79
832	-18.07	-145.02	998.78	4.55	34.67	-7.75
833	156.98	-46.88	985.11	13.58	23.07	31.46
834	-46.88	-403.81	1185.55	35.55	29.21	18.01
835	66.16	-272.46	1131.35	130.04	23.1	19.23
836	115.23	-184.81	1208.98	144.32	47.12	34.97
837	94.73	-81.79	1211.18	118.5	57.22	44.22
838	151.86	58.59	1192.14	74.98	54.9	18.95
839	72.02	-391.85	1325.93	14.98	66.25	-34.45
840	6.59	-359.86	1248.54	59.42	81.24	-73.73
841	-116.21	-186.04	1009.28	54.44	65.77	-91.61
842	8.06	-169.43	1008.06	46.57	40.41	-102.05
843	-57.86	-212.65	1091.31	36.25	45.56	-87.49
844	-37.35	-357.42	1124.27	30.88	29.79	-59.66
845	32.71	-303.47	1145.51	66.8	37.69	-50.63
846	40.28	-351.32	1121.34	86.85	50.81	-34.18
847	93.75	-184.81	1062.74	118.99	63.84	50.23
848	166.26	-85.94	1071.78	107.54	73.76	58.9
849	-75.2	-42.48	990.97	93.14	93.2	44.34
850	-154.05	-162.35	1040.77	101.07	56.58	95.18
851	-81.79	-397.46	1321.78	105.71	28.59	123.02
852	254.64	-181.4	1207.52	124.73	31.37	126.19
853	70.8	-526.61	1043.7	208.37	82.7	54.93
854	-41.5	-274.17	690.43	315.09	67.63	31.4
855	-122.8	-107.18	659.91	295.96	24.41	58.56
856	34.91	54.44	961.18	227.17	16.33	58.04
857	49.8	320.8	1073.73	192.23	26.31	37.11
858	124.02	-18.07	1328.61	104.49	24.75	44.16
859	146.48	45.9	1132.32	123.69	47.06	73.76
860	75.93	114.01	1093.51	97.26	55.21	79.77
861	-9.03	63.23	1034.42	75.56	41.96	55.51
862	25.88	-53.47	1028.08	76.05	46.26	49.77
863	-10.99	-163.82	1224.12	51.27	51.88	46.33
864	85.94	-108.89	1127.69	59.42	48.95	81.02
865	167.48	-96.68	1087.4	73.79	65.55	154.3
866	197.02	-149.66	1123.29	113.01	65.95	182.34
867	259.52	142.33	1081.79	170.38	83.59	128.42
868	-3.17	72.27	1072.75	204.25	127.99	26.89
869	-103.03	-41.99	988.28	245.03	121.43	-11.41
870	-67.87	-52	1050.54	280	112.98	-12.94
871	-33.45	79.59	785.64	241.12	119.29	16.75
872	-66.89	-387.45	972.9	221.22	98.79	20.17
873	-15.87	-430.91	784.18	316.5	108.7	112.03
874	141.11	14.16	522.46	362.85	115.57	193.02
875	34.67	224.85	504.64	240.14	77.94	175.08
876	77.64	271.73	767.82	100.01	33.69	100.56
877	189.94	149.66	1154.05	89.6	39.03	73.03
878	-41.75	350.1	1058.59	43.82	59.63	38.91
879	120.61	328.37	935.55	7.32	71.01	54.72
880	-75.2	327.64	824.46	-20.84	96.37	96.16
881	-100.59	169.92	940.92	-73.7	62.9	149.08
882	61.52	72.27	1018.31	-82.55	42.33	151.55
883	330.32	317.63	938.23	-59.11	57.01	167.79
884	255.37	104.98	1009.03	-61.98	123.29	182.71
885	10.01	-291.26	1099.85	-12.18	164.98	275.39
886	282.47	-394.53	1052.73	148.59	163.94	434.17
887	738.28	-324.71	1004.64	316.07	291.23	427.22
888	450.2	-137.45	876.71	316.41	350.8	385.22
889	244.63	-122.8	664.06	403.9	376.62	418.33
890	201.9	-52.25	659.18	373.84	337.95	367.37
891	109.62	242.19	626.95	296.11	292.02	193.54
892	-173.34	444.58	888.43	135.07	257.51	16.82
893	-227.29	111.57	941.65	49.99	191.04	-17.4
894	-152.59	5.37	1003.91	26.25	177.86	-53.38
895	-295.17	-100.59	1100.34	18.34	184.97	-71.47
896	-261.23	191.41	903.08	46.42	140.14	-14.62
897	-136.72	202.15	930.42	-11.66	120.18	53.44
898	-59.08	-108.4	902.59	0.43	68.91	108.86
899	88.13	69.58	778.08	-18.95	72.81	138.64
900	-6.59	115.48	863.28	-35.25	81.05	153.14
901	80.32	-85.45	955.81	-35.58	21.45	182.46
902	269.04	-89.36	963.38	61.95	-10.28	151.03
903	332.76	53.71	944.58	129.36	39.46	78.52
904	279.3	212.16	990.72	134.16	60.42	66.65
905	219.97	118.16	1068.6	90.03	79.96	42.11
906	61.28	-153.56	1084.47	49.5	94.02	42.11
907	152.83	-83.5	964.11	38.3	72.63	35.31
908	68.12	-36.13	961.43	39.46	95.25	29.11
909	29.79	-178.96	968.99	71.69	105.19	60.18
910	103.52	-118.41	882.08	118.04	65.83	94.45
911	233.4	188.96	773.19	114.47	74.52	111.88
912	131.59	19.53	1017.33	76.39	80.17	63.23
913	-18.55	87.4	825.68	126.56	38.21	1.62
914	184.08	-58.59	1013.18	135.35	25.76	-34.61
915	113.04	198	784.42	155.24	89.63	-32.44
916	-82.28	114.01	800.54	78.25	101.84	14.22
917	-44.92	-17.33	979.98	23.44	83.28	78.55
918	-93.51	106.69	966.31	-5.86	55.39	91.95
919	-14.16	-0.98	1143.31	28.44	49.22	103.88
920	-59.33	106.93	1040.77	44.92	56.15	125.03
921	-132.57	0.73	845.46	28.32	30.03	147.61
922	22.46	-75.44	912.11	65.8	-42.76	135.31
923	207.52	-156.74	936.77	99.3	-26.28	144.13
924	172.61	-11.96	881.59	165.99	-14.31	168.43
925	414.55	-35.64	1044.19	152.25	3.97	115.05
926	272.95	47.61	866.21	131.96	80.14	79.38
927	150.63	-9.28	857.91	72.27	91.98	122.89
928	100.1	-279.79	1197.75	68.73	88.01	181.52
929	402.34	-141.85	1138.18	146.94	71.47	314.94
930	364.26	63.48	839.84	219.64	81.67	293.82
931	320.8	205.57	813.23	157.23	89.97	189.36
932	208.25	49.56	903.08	164.31	87.37	101.62
933	144.78	-47.12	794.68	195.25	63.2	87.55
934	382.81	58.84	758.79	216.25	52.49	85.69
935	497.8	345.7	934.33	156.31	82.55	-14.07
936	93.51	183.35	900.39	54.75	133	-64.48
937	12.94	228.03	750.24	-16.75	102.84	-8.27
938	7.08	4.15	940.19	-79.04	53.89	32.56
939	136.96	-109.62	1071.29	-72.57	45.72	20.72
940	155.27	41.75	1008.54	-30	42.85	-44.4
941	23.19	-9.03	1099.37	-48	57.86	-34.3
942	-51.27	-83.01	1080.81	-24.2	19.59	-12.21
943	97.17	-226.81	1055.91	10.89	-7.75	-10.28
944	350.1	-78.86	958.98	93.35	20.48	21.51
945	204.59	-64.7	1027.1	130.55	72.88	27.4
946	184.81	-18.8	973.88	159.39	66.25	-0.43
947	159.42	64.7	847.41	157.62	45.2	3.08
948	272.71	236.57	769.78	84.96	54.17	16.27
949	172.12	-90.82	1048.58	-8.33	44.46	-1.77
950	290.04	-231.2	1186.52	10.8	47.03	23.41
951	329.59	17.58	979.25	46.17	81.33	30.58
952	77.15	-197.51	1117.68	61.55	81.79	37.38
953	85.45	60.55	992.19	128.02	80.29	115.48
954	344.97	110.6	1106.2	116.52	54.14	172.12
955	347.66	-134.77	925.29	107.12	81.94	155.88
956	184.08	-269.78	823.49	197.91	88.53	132.05
957	174.07	-206.54	771	255.71	57.25	108.37
958	243.16	46.14	767.58	290.25	55.05	105.9
959	235.35	262.94	872.07	192.6	89.29	115.11
960	424.07	405.27	790.53	80.93	95.95	152.62
961	415.28	202.15	931.15	5.43	138.34	209.5
962	464.36	83.01	902.59	-3.45	184.6	196.38
963	93.26	-40.04	931.15	-14.34	212.65	191.56
964	-124.76	-37.6	955.57	-3.42	161.53	217.56
965	225.83	-317.14	1207.28	77.06	48.98	245.39
966	633.79	-159.42	932.13	224.21	37.2	235.5
967	479.98	-248.54	880.37	291.2	73.61	144.68
968	276.61	-21.24	689.7	297.79	73.09	103
969	396.97	147.71	811.77	249.6	94.27	30.79
970	275.15	202.15	859.86	141.17	132.57	33.17
971	199.46	51.03	887.21	35.1	109.04	-2.23
972	278.08	80.32	887.7	-19.62	127.72	-7.93
973	106.93	-84.23	1057.37	-50.02	145.2	-9.06
974	117.92	-21.48	978.03	2.01	108.06	13.24
975	150.63	74.95	1145.26	1.5	92.22	52.55
976	184.08	-15.63	1202.39	-19.53	97.69	63.93
977	213.87	-67.14	1178.96	37.2	94.85	115.05
978	283.94	-129.39	997.8	60.27	92.9	153.87
979	313.48	-134.77	906.25	137.54	80.08	137.7
980	255.86	116.46	880.13	150.39	118.07	56.34
981	190.19	-105.71	1037.11	83.77	95.89	19.1
982	309.81	-108.4	954.35	84.99	78.8	16.11
983	349.37	194.82	875.73	38.02	109.65	-7.08
984	-82.28	-80.57	1052.98	-48.25	122.47	-14.65
985	47.61	-221.92	1068.36	-22.22	71.11	8.45
986	-14.4	-171.39	1025.63	3.11	69.67	-16.78
987	-63.72	-183.59	980.22	45.65	50.48	-12.76
988	27.34	-77.15	974.85	72.81	13.31	11.44
989	168.7	22.95	957.03	106.14	2.35	42.36
990	131.59	22.22	969.24	98.27	53.07	-0.15
991	124.51	102.29	947.02	91.89	92.68	-25.18
992	-78.61	148.19	931.15	58.29	75.93	-7.97
993	190.19	-63.48	1070.31	20.57	0.64	-16.82
994	255.13	142.09	1090.09	8.94	19.62	-3.48
995	225.34	94.97	1190.92	-35.58	36.07	-20.75
996	156.25	-386.23	1297.61	-20.87	37.66	-29.88
997	182.13	-235.6	1170.17	7.14	78	-35.03
998	101.81	30.52	1074.95	-4.55	85.72	-6.1
999	-19.29	-210.45	1063.23	1.22	34.91	58.29
1000	161.62	-118.16	1012.7	50.2	-4.58	53.44
1001	213.62	-178.22	1120.85	73.61	34.67	13.85
1002	49.32	-231.45	1074.46	147.92	78.43	-45.1
1003	140.14	-157.23	1041.75	221.62	78.49	-41.2
1004	127.44	-38.57	988.04	196.11	54.05	-27.01
1005	145.02	74.95	1031.74	92.86	34.21	-24.05
1006	163.57	155.03	1262.7	28.53	34.06	-40.1
1007	53.47	-31.98	1367.19	-45.72	29.45	-66.35
1008	29.05	-34.18	1224.85	-90.12	62.9	-51.45
1009	-156.25	-386.72	962.4	-70.28	42.79	-69.55
1010	81.3	-297.36	763.92	-5.98	37.2	-15.35
1011	91.8	-185.06	883.54	4.94	54.23	2.38
1012	-73.49	-225.83	1101.81	0.64	39.67	36.99
1013	4.15	-99.37	1026.61	-6.71	7.39	22.09
1014	166.99	-286.87	1089.11	20.9	27.98	-23.65
1015	217.04	-682.37	1139.4	89.81	52.52	-10.22
1016	45.9	-369.38	1098.63	211.06	69.55	30.24
1017	-14.4	-357.91	1201.66	233.67	23.96	77.85
1018	133.06	-71.53	1075.68	237.95	3.94	117.1
1019	18.31	-140.38	988.77	170.35	-3.2	162.23
1020	23.93	-204.35	806.88	141.14	-15.87	184.14
1021	302.49	-14.16	755.62	128.91	0.85	228.85
1022	454.35	-321.53	1302.73	155.61	67.5	147.13
1023	317.14	-42.24	1326.17	194.98	88.81	42.42
1024	360.35	-241.46	1382.32	139.4	66.04	44.07
1025	244.38	-273.93	1223.39	153.72	37.87	80.54
1026	310.06	-187.01	1146.97	148.32	17.3	93.75
1027	466.31	-81.3	1134.52	131.04	66.13	79.96
1028	-21	58.11	1022.71	94.85	127.9	68.36
1029	-13.92	-214.11	1138.18	12.33	98.02	113.77
1030	81.05	-264.16	1124.27	14.43	96.83	145.11
1031	0.24	-311.04	1135.25	11.75	110.84	101.81
1032	-231.69	-275.39	918.95	-6.13	69	59.57
1033	-67.87	-194.09	942.63	-2.35	-5.95	35.13
1034	430.91	101.32	1127.69	53.86	31.1	41.17
1035	304.2	89.11	1165.04	96.95	82.98	21.61
1036	194.09	8.3	1301.27	113.16	81.63	57.04
1037	82.52	50.29	1131.84	164.83	61.95	89.32
1038	126.22	53.71	1193.12	139.19	24.2	65.67
1039	284.67	48.34	1230.71	88.87	25.15	-1.68
1040	114.5	-31.25	1187.74	39.76	29.6	-46.17
1041	49.56	-305.42	1057.86	44.89	7.84	-56.4
1042	21.48	-158.2	1018.31	65.77	30.3	-110.66
1043	154.05	-2.2	920.41	50.6	22.37	-130
1044	134.03	-37.11	892.33	33.05	35.06	-143.74
1045	185.79	-467.04	1052.98	130.86	53.22	-184.23
1046	-10.25	-259.77	982.91	180.69	86.27	-166.99
1047	-214.11	111.57	1004.15	219.79	72.36	-114.78
1048	125.73	178.47	951.17	171.17	35.22	-23.35
1049	338.38	72.27	932.62	91.92	53.25	5.89
1050	183.84	104.74	928.96	24.63	81.6	5.92
1051	-10.25	-253.42	1180.42	17.91	54.35	5.1
1052	-147.46	-190.92	1261.23	-19.04	62.16	23.07
1053	-174.07	-70.56	1260.74	-1.83	48.22	56.58
1054	-157.23	-379.39	1158.2	19.35	18.77	73.85
1055	-39.06	-423.58	1079.1	114.81	-21.36	67.78
1056	187.01	-301.76	864.5	151	0	42.48
1057	16.6	-187.99	903.32	205.17	42.85	-25.91
1058	124.51	-13.67	1020.51	190.37	58.11	8.64
1059	161.13	-11.23	1084.96	147.28	74.22	48.61
1060	104.49	174.56	978.03	47.91	66.59	42.97
1061	62.26	-82.03	1086.43	28.26	51.97	36.35
1062	152.1	-74.95	1136.72	25.05	83.19	32.41
1063	-22.71	-44.43	1172.36	17.82	86.67	36.99
1064	-52.98	44.43	1121.58	45.65	39.89	-2.29
1065	81.79	-158.94	1098.39	66.56	34.18	-22.77
1066	-69.09	-232.42	1058.84	134.46	74.34	-114.72
1067	-268.55	-111.57	891.85	229.92	49.22	-184.11
1068	-170.41	-37.11	868.41	241.33	56.3	-76.57
1069	-60.3	18.07	867.68	206.33	18.92	10.1
1070	-56.4	77.88	979	187.04	10.19	10.38
1071	61.04	-41.75	1120.36	132.78	10.68	19.93
1072	-102.54	-47.61	985.6	104.55	40.07	11.87
1073	-50.05	24.66	1039.06	71.87	23.62	-5.07
1074	12.94	40.77	1095.46	77.36	11.41	-43.58
1075	-102.78	110.84	1063.23	122.1	-20.08	-194.85
1076	-187.26	-177	1150.15	168.37	-22.25	-305.63
1077	-185.55	-45.65	864.5	239.56	-43.85	-234.62
1078	-31.25	-39.06	862.55	175.78	-57.37	-135.68
1079	-100.83	-121.58	877.93	140.41	-46.6	-50.38
1080	-212.65	172.85	825.2	121.67	-60.18	-24.75
1081	-50.54	173.34	1053.47	60.46	-73.09	-23.32
1082	-35.89	-185.3	1200.44	16.78	-39.73	-50.42
1083	36.62	13.67	970.95	32.32	-22.67	-9.67
1084	98.39	-35.4	982.67	33.66	-5.1	3.17
1085	17.82	-47.36	1112.06	83.92	16.91	-28.78
1086	-319.82	-56.15	1083.74	201.45	14.68	-148.5
1087	-422.12	18.07	836.67	208.98	-13.89	-177.03
1088	-195.07	-215.09	813.48	150.15	-34.94	-129.79
1089	-96.19	-126.22	696.53	141.45	-4.06	-39.83
1090	-214.6	41.99	967.53	109.01	2.17	18.13
1091	-103.03	79.1	1093.99	49.13	-19.32	73.33
1092	81.3	98.88	968.26	25.85	18.01	50.6
1093	146.48	-14.89	1101.32	5.98	56.21	15.08
1094	-135.01	26.37	1042.97	39.09	59.94	15.41
1095	-28.08	22.71	1045.65	30.64	22.89	25.94
1096	-109.62	-114.26	917.48	24.72	45.04	38.24
1097	-125.49	37.35	720.21	-21.48	-5.86	20.57
1098	-93.51	-250.98	934.81	-45.1	-21.58	26.37
1099	-213.62	-198.97	1068.85	-20.05	25.42	50.63
1100	-596.92	-40.53	1179.2	23.22	36.32	86.15
1101	-335.21	-127.69	1038.82	-33.23	-69.73	118.1
1102	-178.47	-123.78	926.27	-87.49	-64.06	159.33
1103	13.92	-476.56	1222.41	-70.19	-82.7	102.57
1104	338.13	-95.7	1608.64	8.64	-32.01	49.71
1105	24.17	102.54	1243.16	70.86	45.53	7.72
1106	90.09	-138.43	1151.37	71.81	36.1	5.37
1107	13.67	-96.68	1079.59	156.77	50.63	-94.67
1108	-197.51	-203.37	975.59	182.01	64.51	-142.36
1109	-298.58	-98.39	827.88	213.04	29.79	-114.2
1110	119.38	-190.92	1013.18	203.19	-1.62	-50.9
1111	-105.96	-46.88	906.98	217.9	48.83	14.4
1112	-174.32	198.73	1108.4	139.56	33.91	-1.71
1113	-128.17	149.9	1156.25	67.26	45.01	-37.96
1114	-178.96	-111.82	1080.32	50.84	23.07	-39.43
1115	183.11	-410.64	1144.29	77.03	-16.24	-12.12
1116	-64.94	-9.52	1060.79	91.19	39.43	4.33
1117	-321.53	-163.57	1176.51	124.94	44.16	-20.23
1118	-202.88	-268.07	1193.12	228.7	1.22	-25.85
1119	28.08	-66.89	856.69	264.68	-9.58	-11.75
1120	160.64	-82.03	837.65	276.98	-4.64	-19.41
1121	-101.56	310.3	738.04	238.68	45.29	-14.34
1122	-196.29	76.9	1007.32	86.82	33.81	45.07
1123	-156.25	58.59	954.35	33.29	-25.24	21.24
1124	-118.41	220.21	1022.22	15.59	-28.59	-20.45
1125	3.17	-195.8	1090.33	-17.52	-1.31	-100.43
1126	-7.32	-295.65	1020.51	38.45	14.37	-136.51
1127	27.59	-241.21	966.06	98.14	29.45	-166.32
1128	-68.12	-106.2	908.94	104.31	62.16	-186.04
1129	-116.21	-85.94	938.72	116.58	70.71	-187.84
1130	-286.38	-12.94	924.32	105.47	97.47	-144.29
1131	-510.99	-220.7	1034.67	104.58	48.16	-66.86
1132	-241.46	37.6	958.01	139.16	-4.88	35.4
1133	-157.71	-13.67	1060.3	139.4	6.04	80.93
1134	-228.52	100.83	1080.08	133.51	11.84	107.97
1135	-114.5	67.87	1021	89.32	-4	140.81
1136	-17.09	35.64	976.32	46.17	-2.26	130.74
1137	-83.25	-117.92	1285.4	15.41	-9.19	70.19
1138	-70.8	55.42	1140.87	-19.2	21.58	17.7
1139	-199.22	-269.04	1271.48	-10.01	26.73	2.32
1140	-171.14	-42.24	1035.89	33.45	-10.71	-15.63
1141	-108.4	-112.06	1031.49	46.42	-4.61	-73.67
1142	-236.08	-184.57	993.65	64.85	-3.69	-111.42
1143	-174.56	-294.92	994.14	94.12	-21.7	-95.4
1144	-92.04	-351.56	1033.45	128.66	-21.7	-77.97
1145	-41.26	-332.52	1121.58	167.79	-4.46	3.11
1146	-13.92	-21.48	1113.53	207.61	-0.85	30.4
1147	178.22	120.61	987.55	175.02	14.4	26.34
1148	300.54	242.19	1033.69	110.66	69.31	25.7
1149	206.3	-79.83	892.33	0.73	128.45	6.38
1150	-302.98	-133.06	1109.38	35.68	246.83	24.14
1151	-510.5	183.11	1246.58	55.05	216.89	-33.81
1152	-581.79	-30.27	1027.1	27.71	134.74	-95.76
1153	-535.89	-62.01	936.04	51.12	94.42	-152.04
1154	-565.19	-27.83	771	49.96	94.18	-171.08
1155	-559.81	-410.4	829.35	30.21	38.24	-154.91
1156	-411.13	-397.71	1038.82	96.04	18.46	-104.19
1157	-363.04	-245.36	1010.25	137.05	15.47	-31.95
1158	-262.94	-256.35	1004.64	170.72	-18.98	4.7
1159	-177	79.1	1078.37	142.3	-16.66	-4.55
1160	-241.46	75.2	1154.79	96.86	8.94	-0.82
1161	-269.04	-182.37	1208.74	46.78	19.68	35.28
1162	-140.14	-195.8	1107.18	13.12	10.35	70.83
1163	-225.83	-215.82	1125.73	23.86	19.53	55.08
1164	-126.95	-348.39	1259.03	117.13	26.28	24.14
1165	-304.2	-194.09	1048.83	156.56	39.46	-4.15
1166	-311.04	-25.15	909.18	146.79	18.68	-17.09
1167	-388.92	-356.93	1015.63	130.43	17.15	13.67
1168	-365.72	58.59	989.75	168.98	-50.45	97.66
1169	-188.72	118.65	1074.95	110.32	-6.04	107.64
1170	-157.96	-147.46	1112.79	80.69	27.62	105.65
1171	-154.54	1.71	946.29	105.77	15.01	4.64
1172	-322.02	-380.37	1156.49	65.03	17.12	-27.13
1173	-302.49	-210.45	955.81	90.09	-26.31	8.15
1174	-228.76	-159.18	873.78	46.2	-6.81	54.78
1175	-104	-233.15	948.24	32.23	17.12	62.62
1176	-21.97	-319.58	993.16	49.8	18.34	47.64
1177	-184.57	-181.88	1037.84	106.72	40.89	59.66
1178	-232.42	-56.64	876.71	144.56	19.68	80.32
1179	-150.39	-76.66	966.06	153.44	19.01	94.06
1180	-71.04	-42.24	1059.08	155.76	27.71	96.44
1181	-280.52	149.66	1030.52	126.1	43.64	73.67
1182	-281.01	135.25	1113.77	53.04	20.29	89.26
1183	-196.04	-231.93	1257.08	11.93	23.77	72.88
1184	-162.35	-165.77	1073.73	27.83	29.05	91.4
1185	-38.57	-193.36	1012.7	39.64	36.93	100.04
1186	-159.91	-28.08	913.82	52.58	41.81	97.41
1187	-109.62	-164.06	1127.93	55.69	39.03	76.66
1188	-274.17	-273.68	1069.58	102.45	43.79	70.92
1189	-14.65	-163.33	1091.55	162.45	58.38	67.38
1190	-180.18	3.91	1153.56	139.28	68.54	86.46
1191	-234.38	13.18	1115.23	115.23	45.68	82.98
1192	-266.6	172.85	949.46	65.34	21.88	108.18
1193	27.59	-116.94	1172.36	-13.4	27.13	105.29
1194	-89.11	-199.95	1102.54	-15.44	68.21	104.37
1195	-78.61	-195.56	1108.4	-24.63	40.83	192.44
1196	161.13	-104.49	1083.74	-19.78	33.94	208.5
1197	-37.35	-253.91	1049.8	-14.07	68.57	171.57
1198	-186.52	-175.29	999.51	26.61	58.72	109.74
1199	-51.27	-347.41	1089.11	57.1	34.24	20.78
1200	-130.37	-243.9	1039.55	106.29	62.53	-27.56
1201	-297.85	-223.63	1139.4	132.6	57.07	3.39
1202	-204.1	-156.49	1125.98	136.51	48.52	29.94
1203	-90.58	-3.66	1078.86	99.61	17.24	55.91
1204	103.27	-52.73	989.01	55.33	51.36	72.08
1205	29.54	-347.9	1184.81	40.59	74.68	122.34
1206	-0.98	-341.55	1145.51	123.41	54.17	270.36
1207	299.56	-281.25	984.62	143.92	54.14	310.12
1208	140.38	-12.21	914.31	210.39	70.4	271.18
1209	-76.42	3.91	1192.38	158.97	79.86	187.84
1210	-148.44	-37.35	1117.19	150.27	71.14	151.98
1211	-62.01	-89.6	1094.24	155.36	64.36	111.3
1212	26.12	-105.96	1094.48	162.63	79.86	83.37
1213	-70.8	41.99	1063.48	149.57	87.25	18.83
1214	-204.1	-142.82	1078.13	110.96	75.35	-21.55
1215	-102.78	47.12	989.99	95.46	42.51	-10.86
1216	-108.4	116.7	1003.42	33.57	47.85	9.95
1217	-116.7	-103.03	1163.09	21.39	51.36	6.44
1218	-194.09	53.47	1025.15	25.85	34.36	-8.67
1219	-53.71	-182.86	1155.27	-1.74	20.94	-3.3
1220	-19.29	-148.44	1044.43	30.61	36.59	-19.07
1221	-44.68	-13.43	1033.2	37.57	42.54	-60.42
1222	-159.18	-44.19	1192.38	34.36	53.56	-106.2
1223	-394.53	-66.41	1031.25	53.56	34.79	-209.81
1224	-422.61	-294.92	1195.07	118.38	-13.67	-237.24
1225	-40.04	144.53	819.82	169.68	-103.55	-182.46
1226	242.43	138.67	932.86	79.22	-21.39	-79.28
1227	153.56	-42.97	1058.59	65.98	-3.39	-73.15
1228	123.29	-71.53	1164.79	81.39	25.76	-69.31
1229	-320.31	-285.89	1105.71	151.21	73.79	-88.68
1230	-157.71	-449.71	958.74	261.08	16.3	-77.15
1231	-29.3	-640.87	1019.78	330.99	12.42	-91.8
1232	-62.99	-476.07	828.37	366.49	40.86	-124.42
1233	-291.02	-130.62	673.1	341.95	52.15	-95.86
1234	-359.86	102.54	842.04	196.78	-0.18	-40.89
1235	-280.03	121.83	1315.19	129.82	-48.16	-21.51
1236	-65.19	10.99	1098.39	130	-49.99	-60.61
1237	-9.52	-219.48	1101.07	138.98	-16.45	-2.72
1238	-63.96	7.57	943.12	148.13	-25.05	20.26
1239	-76.17	-55.18	1145.75	82.18	6.68	65.09
1240	-8.06	44.19	1069.34	51.88	13.64	104.86
1241	-12.45	20.75	1135.5	72.05	15.11	80.29
1242	21.48	-2.44	1027.1	70.74	30.03	73.7
1243	-48.34	50.54	1091.55	62.81	18.43	40.83
1244	-60.3	-142.09	1104	68.3	55.27	6.96
1245	-174.56	-161.87	989.01	95.89	51.36	-2.96
1246	-149.17	-58.84	966.8	88.84	29.21	-13.06
1247	-171.39	-34.42	962.16	120.76	12.82	-28.35
1248	-187.26	-7.32	1040.04	139.62	28.35	-20.23
1249	-167.97	109.86	936.77	152.13	16.54	30.06
1250	-184.08	46.88	1026.61	155.24	22.61	73.88
1251	0.49	264.65	926.27	160.64	30.61	67.57
1252	-14.4	142.09	1051.76	128.45	58.35	46.17
1253	-194.09	69.09	991.21	188.14	59.08	45.32
1254	-152.83	11.96	970.21	254.91	10.83	72.02
1255	-93.51	94.48	881.1	318.57	4.3	71.9
1256	90.33	-112.79	808.84	340.06	17.97	28.26
1257	-9.28	-332.03	502.93	371.43	61.86	-78
1258	-258.3	-33.69	472.66	325.53	35.43	-98.82
1259	-91.06	213.87	412.11	115.02	37.63	-83.07
1260	-316.65	337.65	928.22	-41.96	53.34	-73.33
1261	-373.29	-6.1	1156.01	-74.22	57.74	-21.45
1262	-288.57	296.14	943.85	-93.9	20.32	103.67
1263	-27.59	-68.6	1131.35	-117.13	3.14	107.15
1264	109.13	-183.59	1110.6	-88.56	71.53	106.87
1265	-10.99	-21.97	845.46	-82.92	78.7	89.69
1266	-219.73	-80.57	986.33	-79.1	74.68	70.16
1267	-228.03	-156.25	1161.38	-44.04	52.95	19.47
1268	-452.15	-70.8	1083.74	56.98	52.09	-44.65
1269	-548.34	-48.83	1027.34	125.49	-18.01	-48.92
1270	-198	-67.14	909.42	152.56	-30.33	-29.54
1271	92.04	215.09	762.45	180.02	10.56	32.23
1272	-43.7	329.83	807.13	109.53	51.73	59.45
1273	-121.58	190.19	862.06	50.48	75.01	62.29
1274	-170.9	147.22	876.71	11.72	76.48	38.79
1275	-232.91	45.41	886.72	-13.98	76.63	24.72
1276	-151.12	-392.82	1156.74	-6.87	46.75	-41.53
1277	-334.47	-61.52	957.52	100.68	53.68	-85.75
1278	-177.49	-161.38	1067.38	121.55	54.57	-62.04
1279	-272.22	5.62	948.97	140.35	47.42	-35.46
1280	-274.41	7.57	1034.91	108.8	34.06	-22.74
1281	-193.12	-82.76	945.56	101.01	20.26	30.43
1282	-93.51	-18.07	972.17	89.84	22.98	48.86
1283	-165.77	46.39	968.99	86.46	52.09	51.82
1284	-132.08	-32.71	1025.88	82.92	53.77	66.71
1285	-283.69	249.51	944.09	53.8	41.5	73.36
1286	-283.94	118.9	1022.95	-49.8	36.56	111.27
1287	-36.38	-139.4	1165.28	-105.13	11.23	86.15
1288	18.07	-197.51	1172.61	-91.13	48.1	17.64
1289	-368.9	58.84	1054.2	-93.32	45.93	-10.38
1290	-489.5	-101.32	1120.61	-88.07	31.28	-91.31
1291	-518.31	-245.12	973.63	-34.88	-13.64	-129.06
1292	-225.34	-193.12	948.24	-11.84	-55.45	-48.58
1293	-177.25	-214.11	997.56	33.57	-66.04	29.82
1294	81.54	-152.1	811.04	17.73	-35	120.3
1295	52.98	-233.15	952.64	15.66	-3.08	151.28
1296	-62.99	-300.54	1088.62	50.08	28.41	129.55
1297	-136.96	-213.62	1130.37	69.49	33.57	148.53
1298	-77.39	-183.84	1160.89	74.07	8.42	166.9
1299	-7.08	-206.54	1209.47	88.59	18.59	152.28
1300	-8.79	-266.11	1222.41	109.25	19.96	158.29
1301	0.24	-153.32	1274.41	119.63	32.29	168.58
1302	-0.24	-105.22	1207.76	119.54	34.21	219.18
1303	180.66	-258.3	1312.99	135.44	34.94	211.79
1304	91.06	-303.71	1281.98	235.38	75.5	191.35
1305	-62.99	-161.87	1110.84	286.29	71.35	188.02
1306	-61.04	158.45	916.26	310.82	88.62	201.35
1307	-29.3	222.66	939.45	208.83	147.71	276.12
1308	127.69	135.25	1020.02	72.88	167.18	391.88
1309	490.23	22.46	1039.06	27.37	203.61	528.84
1310	561.28	-68.6	1097.41	64.18	288.67	538.33
1311	323.73	-229	961.67	106.99	381.87	539.22
1312	124.27	-204.35	958.74	154.66	403.05	551.12
1313	105.96	-162.35	945.56	292.27	335.75	532.53
1314	95.46	-164.79	878.17	197.78	417.57	557.25
1315	88.13	-161.62	988.53	199.89	420.47	558.44
1316	105.71	-218.51	948.24	288.24	395.2	456.91
1317	9.77	54.93	826.66	310.3	356.41	346.04
1318	161.13	169.19	796.14	257.05	305.08	257.32
1319	210.45	-29.3	909.91	243.96	302.34	199.58
1320	167.24	6.35	828.86	273.83	313.08	113.04
1321	62.01	86.91	828.13	259.34	307.31	57.62
1322	-41.26	-9.77	848.39	221.53	301.3	80.23
1323	-0.24	-37.6	899.9	220.06	292.27	113.22
1324	88.87	-70.31	886.47	226.84	289.64	113.22
1325	-94.48	-71.29	820.31	269.2	280	102.29
1326	-311.28	261.96	574.46	283.75	229.71	58.81
1327	-268.8	451.9	626.22	162.41	188.08	42.18
1328	-344.73	310.3	634.28	-36.9	264.04	94.36
1329	-175.29	518.55	682.13	-126.07	196.84	63.17
1330	-292.97	263.67	1027.59	-76.54	108.64	34.88
1331	-240.23	-8.54	914.79	65.09	79.77	-29.91
1332	-390.87	249.27	673.83	90.91	66.83	-55.45
1333	-307.37	273.93	715.82	-0.7	45.29	-10.77
1334	-297.12	133.79	913.09	-87.4	18.01	23.71
1335	-212.16	-212.89	1194.09	-64.88	28.38	35.19
1336	-232.67	88.62	858.64	47.64	50.51	33.72
1337	-391.36	-120.85	980.96	69.06	30.58	20.08
1338	-320.31	-32.23	987.55	119.26	1.04	46.05
1339	-183.59	183.11	1009.03	115.14	-15.93	54.41
1340	-55.91	26.37	926.76	122.65	-17.82	121.7
1341	-23.44	-29.05	830.81	89.97	-4.46	148.22
1342	-94.24	-70.8	794.92	87.74	-2.53	123.78
1343	-43.95	-134.77	892.82	158.75	-2.41	82.86
1344	-26.61	-118.16	900.63	201.75	16.85	76.75
1345	144.78	377.2	868.41	227.42	17.67	42.82
1346	30.03	495.36	735.11	56.95	89.14	68.42
1347	9.03	210.45	804.69	-82.95	70.25	107.97
1348	-15.14	-25.15	1001.95	-106.17	63.02	116.97
1349	-146.24	135.25	854.25	-106.05	56.03	121.28
1350	-169.43	312.01	952.88	-116	45.5	114.59
1351	-46.14	51.27	1125.98	-115.3	31.43	126.98
1352	-12.21	-173.58	919.43	-98.75	31.28	102.11
1353	1.71	-163.82	879.39	-46.45	14.74	40.74
1354	-9.77	-299.56	940.67	6.81	0.58	35.31
1355	114.5	-35.89	1022.95	136.14	-9.43	47.64
1356	170.65	361.57	1056.88	113.04	22.77	32.44
1357	-60.79	153.81	984.38	-6.65	27.07	32.2
1358	47.61	-88.38	1033.45	-19.29	0.61	56.76
1359	70.56	-242.92	1131.1	-29.54	-4.46	98.88
1360	177.49	-40.04	1181.4	-36.77	3.42	95.15
1361	130.86	55.42	1033.2	-47.36	36.22	58.87
1362	13.67	-239.26	1214.6	-41.96	49.53	65.49
1363	34.18	-379.88	1098.14	7.45	47.36	82.52
1364	72.75	-326.17	925.78	54.53	18.46	61.55
1365	123.29	-302.98	890.63	77.97	33.94	59.36
1366	180.42	-322.02	960.69	158.63	73.15	61.61
1367	155.52	47.85	933.59	179.57	115.36	65.8
1368	-209.23	108.15	989.5	121.86	122.62	73.91
1369	170.17	164.55	1158.94	54.78	52.95	126.62
1370	158.2	162.6	1150.63	5.58	101.47	186.8
1371	-21.97	-60.55	1273.19	4.21	79.56	191.56
1372	-41.99	-136.96	1074.22	62.35	36.13	199.19
1373	198.73	-272.95	1089.11	124.54	2.38	140.9
1374	368.65	106.69	990.48	183.17	7.45	86.52
1375	254.15	-93.02	1125.73	123.69	36.41	45.32
1376	155.03	-35.64	1130.86	91.64	65.4	80.14
1377	95.7	-29.54	1102.05	54.2	53.07	137.66
1378	198.24	-415.28	1147.95	54.63	57.98	166.08
1379	223.63	-204.59	948.97	117.07	83.34	159.24
1380	86.91	-41.5	968.26	121.34	86.21	180.57
1381	179.44	-213.87	1073.49	88.1	35.03	207.03
1382	416.75	-206.3	1044.43	111.02	55.18	159.09
1383	91.55	-214.6	1046.14	130.74	72.91	134.83
1384	258.79	13.67	997.56	147.37	46.6	95.76
1385	297.61	78.12	1042.97	80.6	78.25	46.2
1386	159.67	-39.55	1005.62	25.12	94.02	19.47
1387	104.49	-232.67	1068.6	32.32	96.47	32.01
1388	152.34	-149.66	1165.28	36.1	87.1	32.41
1389	258.3	15.63	1193.85	34.12	70.37	26.55
1390	196.78	-174.56	1295.17	17.64	84.99	42.21
1391	113.28	-359.38	1243.16	45.99	89.69	40.77
1392	41.26	-416.5	1158.94	139.56	70.83	26.4
1393	55.91	-455.08	938.48	237.34	49.01	57.04
1394	130.62	-110.11	783.94	282.81	36.65	70.86
1395	239.99	16.85	866.7	276.25	50.87	87.52
1396	260.5	74.22	986.57	217.19	124.57	142.58
1397	346.44	51.76	1034.91	140.63	163.12	185.76
1398	238.28	-139.4	1112.06	122.04	164.98	161.1
1399	62.99	-24.17	1023.19	105.19	125.98	192.23
1400	180.42	89.36	1047.61	82.21	107.27	197.45
1401	81.05	-179.93	965.58	113.01	99.55	194.18
1402	276.37	-230.47	1001.22	182.92	66.28	193.57
1403	94.48	-87.16	823.73	289.95	83.71	125.58
1404	144.29	135.74	769.53	279.69	53.65	37.08
1405	104	149.9	1020.75	220.95	66.99	37.57
1406	251.95	162.84	1047.36	172.73	75.78	14.65
1407	169.19	162.35	872.07	107.94	111.48	9.28
1408	135.99	19.78	1068.85	45.47	102.81	25.12
1409	294.92	84.23	1144.53	1.16	88.1	-0.27
1410	356.2	0.98	1198.73	-14.71	139.92	57.07
1411	251.95	-17.33	1144.04	-30.49	157.29	75.23
1412	47.12	-225.59	1023.44	-26.82	149.54	74.37
1413	111.08	-271.24	915.77	22.37	95.12	110.81
1414	139.65	-262.7	867.68	99.49	101.44	134.06
1415	-16.11	-218.51	812.99	162.08	84.66	130.04
1416	152.59	-78.37	858.15	185.42	68.94	106.02
1417	50.54	35.4	744.87	182.01	110.9	84.78
1418	-32.96	3.42	812.01	132.6	63.75	77.36
1419	219.48	129.39	960.94	72.69	38.94	88.53
1420	196.04	63.48	1135.25	42.97	64.09	50.42
1421	-62.26	104.74	1103.52	45.1	50.11	40.41
1422	150.15	52.73	1142.58	11.35	20.11	12.39
1423	104	28.81	943.36	47.82	24.6	-14.04
1424	70.07	46.14	979.49	47.58	24.48	3.72
1425	133.54	38.82	1007.81	66.16	20.02	10.99
1426	61.04	-182.37	960.94	120.15	8.61	11.14
1427	213.13	-25.88	1025.88	174.62	4.09	4.43
1428	312.26	18.55	1009.52	160.43	46.72	30.91
1429	224.85	114.5	911.13	136.99	61.55	40.83
1430	261.47	-52.98	979.98	48.65	55.18	25.3
1431	192.63	-151.37	1055.42	6.41	65.09	25.88
1432	22.46	20.51	1077.88	5.92	58.53	55.69
1433	84.96	70.07	1113.04	-37.54	38.36	66.25
1434	205.81	-20.51	1157.47	-46.02	45.47	54.17
1435	135.74	-100.59	1038.82	-24.69	43.64	1.25
1436	-32.23	-355.47	1007.81	43.52	41.5	-5.83
1437	-49.32	-203.13	905.03	101.72	16.17	4.82
1438	154.54	-101.07	998.05	108.92	19.44	3.57
1439	159.42	36.13	940.43	123.08	40.77	-30.52
1440	271.97	52.73	1003.42	101.01	69.24	-33.14
1441	246.34	172.85	1083.25	49.74	104.89	21.06
1442	30.52	-46.63	1195.8	10.22	92.22	45.84
1443	171.63	-216.06	1232.67	12.02	77.51	65.28
1444	272.71	-80.81	1013.92	17.24	91	67.57
1445	233.4	-218.26	1092.04	22.8	80.38	83.98
1446	198.49	-330.81	1028.81	57.01	86.73	110.72
1447	165.53	-459.72	1004.15	127.9	91.83	161.8
1448	52	-238.77	828.13	169.01	37.78	194.95
1449	259.77	-54.44	827.88	181.76	29.94	161.74
1450	224.37	-58.11	945.8	191.65	60.03	54.17
1451	50.78	72.51	1044.19	151.73	89.11	34.3
1452	-95.7	244.87	1158.2	78.95	81.05	67.02
1453	-95.95	173.83	1188.72	26.46	44.28	112.64
1454	297.36	-82.52	1278.32	22.28	45.84	126.89
1455	283.2	-27.59	1094.97	8.15	90.12	77
1456	0.73	-296.88	1095.95	-22.03	59.57	75.5
1457	-25.88	-234.86	1068.6	28.93	23.8	129.46
1458	16.85	-333.5	1181.64	28.9	18.8	144.59
1459	239.5	-323.49	1062.99	62.47	25.39	155.98
1460	392.58	-318.36	1030.27	150.76	53.47	92.56
1461	135.5	-317.63	1080.08	207.89	69.24	71.66
1462	369.14	-39.31	1054.69	213.84	45.44	53.41
1463	295.9	-3.17	1080.57	155.55	95.89	25.02
1464	64.21	80.08	993.41	112.92	88.29	25.15
1465	286.38	-108.4	1176.03	46.84	52.4	38.82
1466	96.44	63.48	1018.31	1.98	95.98	-0.03
1467	48.34	32.47	1074.71	3.33	59.91	-5.28
1468	112.3	15.14	1142.58	6.74	47.55	11.66
1469	239.26	-97.66	1129.88	1.28	53.31	23.47
1470	94.48	-395.51	1135.99	34.21	85.11	30.67
1471	32.23	-241.7	1011.96	146.15	42.18	-40.01
1472	62.99	-356.2	1109.38	204.62	57.04	1.71
1473	81.79	-169.92	1114.75	208.77	65.16	35.03
1474	-1.46	79.83	881.84	180.08	38.88	35.71
1475	187.01	141.85	899.41	83.74	11.93	69.58
1476	329.83	29.05	1035.64	2.9	51.18	93.23
1477	301.03	-44.92	1103.03	-3.27	93.35	109.22
1478	3.66	-147.46	1018.55	16.33	92.53	101.75
1479	112.3	-232.18	1053.47	59.78	47.49	78.28
1480	271	-187.01	1045.41	122.5	54.17	114.23
1481	260.99	-439.45	1072.75	172.3	66.74	107.06
1482	298.83	-252.93	889.16	263.79	87.25	95.76
1483	243.9	-97.66	924.8	261.69	94.21	72.85
1484	215.33	22.95	976.32	196.53	142.55	83.62
1485	89.11	258.54	882.08	75.29	131.23	112.67
1486	406.74	-67.38	1111.08	-40.89	113.43	105.26
1487	392.58	-110.35	1153.56	-61.98	170.53	103
1488	135.25	-207.52	1296.14	1.4	174.56	169.92
1489	184.81	-170.9	1235.11	28.69	159.39	185.12
1490	167.97	-314.45	1250.73	76.84	157.23	184.45
1491	128.42	-315.92	1164.06	179.47	174.01	237.4
1492	128.91	-38.09	898.44	272.09	137.97	232.88
1493	227.05	98.88	964.6	239.04	120.79	140.69
1494	200.68	53.22	983.15	181.4	175.38	87.16
1495	124.27	172.61	889.4	105.8	185.64	112.88
1496	-6.35	-85.21	1011.72	44.37	177.37	116.76
1497	25.15	-333.98	1108.89	23.07	113.31	137.39
1498	97.41	-184.57	987.79	69.61	87.77	151.82
1499	257.57	0.24	1008.79	59.75	111.94	132.97
1500	76.17	-193.36	1089.11	56.12	136.23	108.37
1501	-93.51	-198.24	999.76	97.5	71.53	122.22
1502	125.49	-214.84	1069.58	129.79	58.65	139.5
1503	279.79	-10.25	1094.97	163.06	67.17	73.55
1504	65.92	54.69	1090.33	115.6	122.04	35.4
1505	166.02	249.27	1013.18	67.23	116.18	31.92
1506	160.16	108.4	1086.18	12.79	132.81	58.9
1507	-141.11	-118.16	1104.74	2.75	127.78	80.32
1508	-29.05	-43.46	999.76	-12.36	60.97	162.45
1509	71.04	-196.04	913.82	29.66	42.91	263.95
1510	284.67	-106.2	841.06	116.67	15.05	314.54
1511	330.32	-95.46	917.24	146.82	29.05	216.55
1512	139.4	-228.52	1039.79	170.62	36.68	160.74
1513	267.82	-38.57	1091.06	194.4	17.15	100.56
1514	327.88	24.17	1081.79	165.86	74.89	49.65
1515	225.34	127.93	1074.71	104.49	131.32	30.79
1516	260.25	210.94	1093.51	25.67	132.63	61.8
1517	142.58	-67.63	1193.6	-23.77	115.14	87.68
1518	-101.56	-356.69	1170.65	14.19	66.89	161.59
1519	107.91	-162.84	1026.12	46.94	57.71	154.88
1520	31.49	89.6	954.1	75.84	61.1	112.52
1521	212.16	-24.17	1109.86	36.38	21.09	116.94
1522	644.53	-266.85	1182.86	47.27	32.96	149.05
1523	531.74	-305.42	1203.37	98.02	86.64	125.89
1524	545.17	-96.92	1199.22	115.51	95	76.14
1525	432.13	-43.95	1335.94	95.95	191.53	21.39
1526	30.76	-20.51	1029.54	74.07	193.05	-18.16
1527	-229	37.6	822.27	16.2	173.98	-2.66
1528	-282.23	-226.07	963.13	-42.08	104.49	118.04
1529	75.44	-548.34	1141.6	38.24	48.37	188.29
1530	285.64	-344.24	973.88	77.27	66.89	216.58
1531	187.99	-499.02	847.17	158.63	69.55	314.85
1532	230.71	-439.94	896	241.49	61.71	434.6
1533	657.47	-327.39	867.43	339.26	49.65	386.29
1534	584.23	-251.95	864.99	354.31	156.46	168.27
1535	119.38	-23.93	744.14	278.14	131.53	11.08
1536	225.59	-19.04	850.59	218.48	111.76	2.9
1537	326.66	45.65	1085.21	134.16	130.74	6.07
1538	-19.04	74.22	1135.5	40.28	161.1	25.94
1539	12.7	65.67	1237.06	-2.01	118.59	42.51
1540	97.41	-40.04	1272.95	-31.98	116.06	28.26
1541	-10.01	-163.09	1156.49	-0.34	134.06	41.75
1542	-17.58	-67.87	1161.87	55.08	82.76	85.42
1543	52.98	-316.65	1322.27	53.74	73.94	126.83
1544	-22.46	-428.22	1290.77	158.63	83.07	108.18
1545	-30.76	-6.59	1186.52	189.54	56.03	35.89
1546	-30.27	-55.18	1242.19	172.18	65.46	24.93
1547	134.03	48.34	997.8	166.11	51.76	35.68
1548	194.58	161.87	893.8	74.4	54.53	35.43
1549	26.86	-186.77	972.9	13.15	59.91	48.34
1550	283.45	-229.49	965.82	20.26	65.55	65.95
1551	60.3	-364.99	1004.88	3.23	104.52	8.73
1552	163.57	-203.37	973.39	91.74	86.06	22.58
1553	21.73	-185.79	1092.29	155.21	97.05	35.49
1554	162.84	-73.49	1046.39	182.13	113.1	47.27
1555	-72.51	161.38	919.43	175.9	110.72	33.42
1556	115.23	100.34	995.85	131.07	44.22	31.62
1557	374.51	-27.1	1183.11	90.39	43.7	53.99
1558	215.09	257.81	1077.15	50.84	81.45	51.24
1559	118.16	145.51	1081.3	-21.18	72.27	18.31
1560	209.23	-127.44	1105.71	-11.17	59.51	-26.79
1561	273.19	-359.13	1237.3	61.31	89.17	-55.97
1562	358.15	-15.63	1215.09	134.58	129.36	-41.47
1563	-62.5	-245.61	1224.37	117.68	142.4	-31.25
1564	-146.24	-331.79	964.11	126.04	68.79	59.42
1565	-58.84	-310.55	798.58	195.77	-12.27	95.49
1566	146.73	-188.23	760.74	213.62	10.19	110.5
1567	229.98	71.29	726.81	200.93	65.8	109.47
1568	104.25	159.42	885.01	140.93	100.52	58.9
1569	93.02	99.85	1198	57.34	107.3	34.27
1570	-48.34	-95.7	1278.56	11.72	119.9	12.63
1571	-151.61	-149.17	1258.79	-1.95	93.72	4.43
1572	136.47	-46.39	1113.77	32.41	64.54	-2.69
1573	54.44	-81.54	1131.59	36.22	100.65	12.42
1574	-156.74	-97.9	1046.88	28.08	92.04	50.23
1575	-206.05	-173.34	990.72	58.84	44.46	82.37
1576	-171.39	-243.16	923.83	75.26	-1.34	90.12
1577	-43.21	-201.9	1062.74	133.36	-21.55	128.97
1578	199.95	-152.34	1125.24	125.49	-9.37	89.9
1579	160.16	-10.01	982.18	88.53	43.88	61.34
1580	121.09	-67.63	977.05	39.89	48	104.58
1581	37.11	-322.27	1059.33	33.97	31.46	120.06
1582	237.3	-394.29	1058.35	40.77	18.22	165.19
1583	120.12	9.77	827.88	97.26	35.68	191.31
1584	240.97	40.77	1333.5	18.89	26.79	130.04
1585	198	-98.63	1432.13	66.62	65.22	45.87
1586	-28.56	269.53	1174.07	87.52	55.05	27.28
1587	-28.32	131.35	1087.16	86.3	25.27	34.39
1588	188.48	35.89	874.51	78.61	13.76	57.68
1589	284.91	93.75	840.58	30.76	43.98	40.77
1590	271.73	-234.13	1140.87	3.02	75.16	37.78
1591	33.45	-69.34	1177	-17.61	68.15	29.51
1592	32.23	-99.37	1125.98	-18.07	46.08	3.69
1593	131.35	-213.62	1105.22	7.6	45.01	43.64
1594	192.87	-162.35	1099.37	57.8	34.85	33.05
1595	126.22	-256.1	1025.15	76.42	38.06	36.41
1596	157.23	-120.36	1021.48	117.4	70.77	73.97
1597	-88.38	-223.39	1094.97	120.3	115.05	35.92
1598	-116.46	-89.6	903.56	132.05	90.73	32.23
1599	-38.82	-166.99	1006.84	148.13	30.15	-12.54
1600	127.44	-43.46	836.18	149.69	15.69	-33.78
1601	195.31	-368.41	1007.08	137.91	44.68	-50.45
1602	100.83	-214.84	938.48	178.07	96.07	-76.39
1603	-124.51	31.49	1007.81	182.56	88.5	-21.55
1604	50.29	-51.51	1220.7	75.47	-7.11	48.46
1605	246.83	-107.67	1228.52	58.04	-2.9	27.22
1606	203.13	-200.93	1235.11	67.11	62.53	23.59
1607	58.11	-207.52	1125.24	104.74	33.14	-7.08
1608	331.79	85.45	875.98	105.07	42.36	44.25
1609	208.5	106.2	879.88	15.32	97.87	33.14
1610	-114.99	-55.91	1075.93	-11.44	64.06	32.71
1611	292.24	108.89	1142.58	-38.48	84.75	19.78
1612	-237.79	-182.86	1220.7	-58.69	99.85	-45.38
1613	-59.81	-189.94	1144.53	3.72	62.16	-81.7
1614	-122.8	-36.62	1037.6	2.56	86.79	-140.63
1615	-195.31	-312.99	1236.82	11.81	90.36	-124.54
1616	-112.06	-148.19	1098.14	75.1	47.58	-71.81
1617	-50.54	-214.36	1224.61	94.67	52.46	-81.24
1618	-277.83	-173.1	1116.94	100.34	52.12	-18.86
1619	44.92	324.71	954.1	52.92	-24.35	11.6
1620	49.07	259.28	1028.08	-81.57	-3.57	-88.04
1621	-125.24	-236.82	1219.73	-102.78	-4.09	-108.76
1622	207.03	-356.45	1209.23	-118.93	15.26	-88.35
1623	-57.86	-459.96	986.82	-71.2	67.23	-71.99
1624	10.01	-310.79	1003.17	-22.89	25.73	-32.1
1625	4.88	-262.45	1071.78	-7.11	14.31	15.69
1626	184.33	-352.05	1234.38	-4.27	13.82	10.5
1627	5.62	-394.04	1232.67	33.48	70.07	1.62
1628	-7.08	-174.8	1162.6	56.76	62.74	6.68
1629	-14.89	-197.75	1145.51	65.95	52.37	12.94
1630	-5.37	-223.88	1085.94	67.5	39.92	36.99
1631	38.57	-175.54	1123.54	99.61	8.48	87.74
1632	11.23	-194.09	1093.26	153.02	6.56	97.63
1633	3.17	20.51	1186.04	142.91	15.32	99.73
1634	0.49	40.04	1179.69	99.03	47.3	60.18
1635	-119.63	-143.55	1271.73	85.14	55.18	37.99
1636	-244.63	-248.78	1213.62	130.25	34.58	22.8
1637	-192.38	-166.26	1058.59	180.94	-16.36	35.55
1638	-20.02	-30.76	1102.78	182.34	-44.04	55.97
1639	55.18	3.17	1123.54	154.72	-30.49	63.48
1640	161.13	9.52	1095.21	134.58	-24.72	70.5
1641	274.17	63.96	1051.51	58.14	6.53	69.15
1642	20.02	-243.16	1098.14	-35.83	27.65	71.84
1643	104	-256.84	1029.54	-71.41	5.4	122.86
1644	383.06	-243.16	1055.91	-117.34	77.39	120.76
1645	94.73	-263.92	1046.14	-156.01	119.96	119.78
1646	-256.1	-519.04	1363.53	-269.9	5.49	93.69
1647	-156.01	-625.49	1396.73	-331.94	5	151.55
1648	-114.01	-771	1261.96	-295.2	0	140.78
1649	-263.18	-894.04	1416.99	-183.56	-31.25	129.21
1650	-228.03	-887.45	1400.15	-56.03	-109.31	100.22
1651	190.67	-981.2	1202.88	36.65	-80.9	55.91
1652	163.09	-898.93	885.74	99.58	-44.19	-5.71
1653	28.32	-758.06	924.8	153.44	14.43	-129.91
1654	-170.17	-587.16	1032.47	225.98	37.2	-222.96
1655	36.13	-404.3	1221.19	299.65	-49.41	-286.53
1656	204.83	-218.26	1283.45	294.13	-65.67	-380.25
1657	401.37	-106.2	1420.65	204.25	-16.2	-449.62
1658	208.25	-159.67	1342.04	159.94	-9.4	-459.38
1659	294.43	-201.17	1260.99	87.59	-26.49	-419.16
1660	284.67	-356.93	1154.54	32.53	-4.27	-300.26
1661	679.44	-292.72	1203.37	-83.47	-28.14	-185.09
1662	604	-683.84	1226.81	-231.93	23.65	-92.01
1663	661.62	-663.82	1081.3	-274.41	33.57	-41.9
1664	492.68	-878.91	1145.75	-275.76	70.71	-52
1665	-52.25	-808.84	1232.18	-256.87	70.71	-59.57
1666	17.82	-1121.83	1225.83	-227.39	23.68	-23.9
1667	93.51	-1361.08	1303.96	-95.73	22.46	22.03
1668	316.65	-1284.42	1088.13	137.21	-18.89	11.57
1669	301.51	-1125.49	1050.54	287.14	50.23	-21.42
1670	128.42	-936.52	1084.47	308.35	66.77	-45.65
1671	265.14	-967.77	1112.79	326.42	26.67	-37.93
1672	820.56	-861.33	1191.89	296.39	76.75	-1.74
1673	499.27	-662.6	936.28	370.06	178.8	-71.17
1674	162.11	-476.32	1003.17	360.78	236.79	-134.83
1675	10.25	-491.7	1130.13	328.49	236.79	-129.58
1676	-229.49	-654.3	1341.55	319.15	214.84	-136.08
1677	-450.44	-644.53	1254.15	356.78	150.76	-91.52
1678	-283.45	-136.47	1033.2	293.79	101.62	-46.54
1679	-122.8	-202.39	1115.48	259.31	109.44	-11.47
1680	167.72	-325.93	1312.5	215.76	100.92	11.66
1681	21.48	117.92	1247.8	183.93	87.55	-13.06
1682	-35.64	33.94	1261.23	-3.94	79.74	4.49
1683	98.63	-344.24	1396.48	-133.03	35.06	-39.98
1684	198.97	-319.58	1387.94	-160.49	71.84	-97.14
1685	32.71	-486.57	1372.8	-121.64	117.74	-103.76
1686	-73.49	-411.62	1417.48	-134.28	78.09	-81.09
1687	43.7	-461.43	1295.9	-142.58	109.62	-19.74
1688	-307.37	-546.39	1250.24	-79.56	67.23	-45.68
1689	-114.5	-673.83	1321.04	23.9	16.48	-17.76
1690	-229.25	-447.51	1298.1	50.02	12.02	9.58
1691	-372.31	-181.88	1260.01	23.8	-30.4	14.13
1692	208.01	-122.56	1155.52	-44.68	-59.57	116.21
1693	176.03	-478.52	1172.85	-144.99	13.7	214.23
1694	-45.9	-792.24	1276.86	-216.61	0.18	199.22
1695	-62.74	-353.03	1301.27	-217.93	-15.75	150.3
1696	-26.12	-319.82	1288.33	-236.72	-1.4	62.23
1697	113.53	-579.1	1240.97	-227.36	-16.78	17.12
1698	366.21	-691.89	1225.59	-188.35	-18.89	-58.26
1699	-186.28	-730.22	1251.95	-104.13	68.85	-91.03
1700	-79.59	-772.22	1289.06	-53.04	27.4	-86.88
1701	-22.46	-849.37	1203.86	-6.41	19.68	-97.84
1702	-35.4	-840.09	1130.37	29.75	11.78	-112.21
1703	149.9	-939.7	1194.09	56.58	19.5	-120.12
1704	152.34	-1118.65	1126.95	16.91	48	-139.5
1705	94.97	-1196.29	1123.54	-6.38	36.59	-93.41
1706	214.11	-940.19	1228.52	-49.8	48	-41.29
1707	161.62	-907.71	1161.87	-96.86	42.66	-36.83
1708	247.31	-947.27	1194.34	-95.46	36.99	-6.96
1709	304.93	-1206.54	1241.94	-66.93	31.52	-8.85
1710	230.47	-1371.34	1017.58	2.53	70.4	9.61
1711	51.76	-1179.69	1136.96	13.7	84.11	-3.27
1712	112.3	-1120.36	1178.47	55.54	53.53	2.75
1713	141.6	-938.23	1070.07	58.38	33.54	40.34
1714	84.47	-916.26	1126.22	29.33	40.47	77.15
1715	13.92	-918.95	1225.83	-21.45	15.75	166.11
1716	104.25	-993.41	1367.19	-96.77	-5.19	188.32
1717	-15.38	-1012.21	1221.44	-137.73	-18.49	145.36
1718	118.65	-1158.2	1223.14	-175.78	-38.21	91.83
1719	140.38	-1263.43	1196.29	-138.58	-8.33	37.84
1720	168.95	-1281.49	1091.55	-122.56	15.66	9.16
1721	47.85	-1382.81	1041.26	-58.44	49.8	-32.62
1722	85.21	-1396.24	1029.79	5.74	42.6	-25.76
1723	42.24	-1279.3	995.36	58.87	34.39	-14.1
1724	77.64	-1398.19	1012.45	92.83	19.32	-15.78
1725	169.92	-1548.58	1015.87	173.31	37.63	53.62
1726	238.04	-1361.82	754.39	201.9	51.24	94.6
1727	347.9	-1290.77	956.79	163.18	39.79	136.32
1728	206.05	-796.14	998.05	111.51	69.12	150.21
1729	142.82	-885.74	1225.1	-30.94	54.53	114.23
1730	119.38	-1063.96	1211.43	-132.87	60.79	62.99
1731	169.43	-1319.58	1101.56	-159.79	53.56	-14.16
1732	105.96	-1455.81	1066.65	-109.13	78.31	-62.29
1733	140.63	-1440.43	1005.62	-42.33	101.47	-69.79
1734	67.87	-1454.59	969.73	-9.03	101.14	-73.61
1735	25.39	-1320.8	974.37	52.86	78.64	-56.24
1736	19.04	-1278.81	998.05	104.55	61.04	-9.67
1737	11.72	-1239.75	862.55	155.3	34.58	47.42
1738	144.78	-1435.3	924.56	154.75	-7.42	86.03
1739	311.77	-1349.61	972.17	165.99	0.76	105.9
1740	171.88	-1119.63	986.08	171.72	22.86	120.94
1741	69.58	-1047.12	1049.56	136.93	23.16	130.49
1742	108.64	-1147.71	1161.13	84.35	6.62	126.37
1743	242.92	-1125.49	1213.38	38.06	-1.16	96.53
1744	359.13	-1127.69	1178.22	-47.85	34.76	60.52
1745	345.95	-1295.65	1158.69	-74.46	139.4	52.25
1746	188.23	-1610.6	828.13	-77.85	149.23	38.12
1747	-102.29	-1606.69	885.25	-12.48	98.36	-0.34
1748	144.78	-1529.79	829.35	46.23	32.56	24.87
1749	237.3	-1549.32	818.36	102.39	27.31	41.53
1750	227.54	-1452.88	818.6	176.54	4.82	42.6
1751	87.89	-1366.7	848.39	260.16	36.62	161.65
1752	131.1	-1392.58	782.23	293.46	15.32	228.15
1753	269.04	-1427	874.51	329.96	-19.26	350.8
1754	156.01	-1500.24	928.22	364.32	-27.34	435.79
1755	208.5	-1367.19	1004.39	404.17	-33.45	508.36
1756	-156.25	-1238.04	1151.12	399.41	-46.63	561.34
1757	122.31	-1227.78	1219.24	365.05	-131.96	662.14
1758	292.48	-972.66	1072.02	262.79	-104.25	673.25
1759	33.2	-970.46	1292.48	112.27	-77.42	601.96
1760	46.14	-854.98	1271.97	34.91	-101.78	551.94
1761	124.02	-1174.32	1201.42	-4.73	-75.13	424.99
1762	-154.54	-1354	1002.93	9.61	-8.48	291.72
1763	-308.35	-1283.45	1094.24	85.78	-9	190.98
1764	-172.61	-1243.16	1198.97	199.74	5.46	189.18
1765	-275.88	-1231.2	1117.92	294.49	17.4	208.4
1766	-284.42	-1404.3	1292.48	436.07	14.01	228.94
1767	-207.28	-1364.99	1128.42	568.21	40.16	244.93
1768	-166.99	-1181.4	1187.5	586.4	40.99	259.37
1769	-182.62	-1003.66	1132.57	667.97	24.87	198.64
1770	-329.59	-721.19	1156.01	663.06	42.36	200.87
1771	-15.87	-373.05	1135.74	608.64	12.39	198.88
1772	-250.98	-476.07	1218.99	566.86	14.5	208.25
1773	-21.24	-514.4	1111.57	497.07	-40.8	220.64
1774	18.55	-543.7	1088.62	476.01	9.22	274.26
1775	5.37	-558.11	1130.13	483	-1.13	270.6
1776	249.02	-313.96	995.36	492.8	29.11	323.61
1777	442.87	-203.61	1178.22	459.26	109.19	412.29
1778	265.14	-316.41	1084.47	456.48	182.22	447.75
1779	593.02	93.51	951.66	441.56	226.72	419.4
1780	358.15	366.46	988.28	343.08	310.61	247.89
1781	119.14	239.75	1012.45	179.14	316.31	133.42
1782	-70.31	176.51	1122.31	123.54	297.3	148.77
1783	-170.41	10.5	1223.88	21.64	282.47	168.27
1784	-315.67	-188.48	1101.07	76.84	200.26	114.72
1785	-434.57	220.21	867.68	286.16	158.63	-48.83
1786	-646	433.35	772.95	437.44	100.28	-168.61
1787	-671.88	396.24	855.96	459.14	5.55	-270.69
1788	-401.37	242.68	975.1	453.67	-41.11	-231.05
1789	-332.76	-119.14	650.15	441.83	-23.04	-199.13
1790	-151.12	-429.69	586.67	439.33	0.95	-147.09
1791	-216.31	-115.48	351.81	436.1	-7.78	-73.06
1792	-127.69	444.82	234.38	238.43	-20.94	-27.31
1793	-74.22	320.07	784.91	-5.28	-20.05	-42.08
1794	-151.12	151.12	995.85	30.61	-28.78	1.43
1795	-133.54	148.93	1047.12	58.9	-43.82	54.72
1796	-41.26	240.72	989.75	75.78	17.7	144.38
1797	-8.54	116.21	1040.28	28.26	39.73	80.29
1798	-134.52	79.1	784.91	51.15	46.26	51.45
1799	-84.23	79.1	836.67	38.18	27.53	63.54
1800	-100.83	319.34	728.03	46.75	64.76	67.72
1801	-287.6	375	776.86	15.47	58.9	40.95
1802	-279.3	132.08	714.36	21.24	22.64	3.11
1803	-189.21	153.08	692.63	78.28	3.88	-61.13
1804	-400.39	348.88	634.28	84.99	17.33	-95
1805	-517.09	-38.33	706.79	149.02	-54.05	-172.58
1806	-524.9	-47.12	652.34	282.93	-144.32	-258.42
1807	-714.6	-291.26	584.96	216.55	-234.19	-277.65
1808	-627.2	-409.67	630.37	185.67	-270.51	2.75
1809	75.2	515.87	401.61	144.53	-276.21	64.06
1810	85.45	283.45	999.27	-49.13	-108.25	104.77
1811	62.99	201.17	938.96	-47.73	-26.34	151.76
1812	-92.04	186.28	990.97	-35.83	7.05	149.57
1813	-98.39	341.55	816.89	-29.14	6.65	97.2
1814	-68.12	117.68	1029.54	-61.37	13.34	61.65
1815	-110.11	-189.45	964.84	-45.75	-12.3	29.08
1816	-100.59	-21.24	937.5	0.37	-39.34	4.46
1817	-200.2	66.41	839.11	-68.85	-51.94	-24.44
1818	-195.8	-253.42	1076.17	-49.35	-37.2	-9.64
1819	-117.68	123.54	852.29	81.97	-9.25	34.76
1820	43.7	142.82	1088.38	142.76	12.36	19.99
1821	-92.29	20.75	975.1	158.02	81.73	11.38
1822	-166.99	30.52	860.84	84.14	40.47	75.1
1823	-22.46	-151.12	976.56	31.43	40.59	151.82
1824	92.04	-458.01	1209.23	28.96	64.45	262.54
1825	71.53	-124.02	913.09	77.33	86.15	278.63
1826	53.22	161.62	764.89	48.37	94.94	205.93
1827	-15.87	198.49	707.76	4.52	120.12	190
1828	26.37	376.95	688.48	8.18	113.4	176.91
1829	10.74	305.91	829.1	-12.21	66.1	83.13
1830	-40.77	-36.13	1070.31	30.06	72.6	-10.62
1831	-165.04	47.36	1034.67	57.19	107.03	2.66
1832	-356.45	109.62	997.8	71.87	75.2	2.44
1833	-310.3	10.01	1057.13	14.47	4.88	37.23
1834	-183.84	-20.02	1018.07	-3.02	2.75	71.23
1835	-205.81	-83.25	1032.47	2.2	46.75	105.56
1836	-194.34	8.79	957.52	-5.04	52.67	118.44
1837	-157.96	-229.74	1226.81	12.3	51.67	145.72
1838	-54.2	-197.02	1108.64	86.46	-3.51	141.72
1839	-35.64	-205.57	1109.13	139.86	-26.76	103.39
1840	68.36	-71.78	838.38	167.05	8.42	33.51
1841	48.1	-93.75	923.83	161.07	37.72	0.58
1842	-162.84	135.99	1189.7	171.45	53.28	12.7
1843	-197.75	225.59	1182.86	114.53	-30.4	46.94
1844	445.31	153.32	973.39	-9.8	-66.5	49.47
1845	635.74	-106.93	852.54	-115.17	63.39	-52.95
1846	285.4	-590.58	898.68	-114.84	123.2	-91.89
1847	-100.34	-314.45	817.63	-57.01	133.85	-89.57
1848	-175.54	-146.24	1243.16	41.38	88.07	40.68
1849	4.88	91.8	1201.17	126.83	52.76	74.13
1850	-156.01	259.77	1056.64	125.27	49.65	78.22
1851	-177.25	36.13	1117.19	134	-8.06	92.77
1852	-28.32	-164.06	995.61	168.15	-16.75	99.33
1853	99.12	193.6	964.84	203.52	-2.44	66.47
1854	-129.39	150.15	936.04	141.72	42.08	63.93
1855	27.83	133.06	1060.06	21.51	-3.02	49.93
1856	93.51	30.27	1087.4	-3.78	-8.85	36.9
1857	174.56	-299.56	1104.98	-42.63	-12.12	26.55
1858	322.51	-378.42	1047.36	23.1	10.28	53.04
1859	206.54	-212.16	1078.37	54.6	79.59	41.63
1860	-38.33	-275.39	1192.87	105.87	82.55	25.94
1861	-230.22	-164.79	966.8	124.85	47.12	35.46
1862	-87.16	-284.42	1048.58	167.24	-14.74	92.04
1863	60.79	-165.53	1020.02	186.43	-29.21	115.51
1864	217.77	108.64	855.22	137.36	15.41	142.97
1865	328.86	95.7	882.57	21.85	61.22	160.92
1866	339.84	-3.91	1000.98	-25.88	97.69	121.73
1867	159.91	65.67	1133.54	-16.88	118.8	105.99
1868	41.02	22.95	1183.35	-40.19	95.06	77.73
1869	83.98	51.03	1160.89	1.56	83.83	67.26
1870	77.88	-0.73	1169.19	14.89	98.36	32.26
1871	-48.58	-282.71	1106.69	58.11	86.21	19.32
1872	35.64	-115.48	962.16	162.41	66.62	-6.07
1873	-27.59	-110.35	1058.11	173.34	73.52	12.51
1874	-81.79	-123.54	952.15	166.69	69.61	94.82
1875	-60.06	113.53	821.53	107.21	37.63	153.44
1876	61.77	-188.23	970.21	70.22	34.64	158.69
1877	-31.01	-184.33	1018.8	41.38	29.72	188.32
1878	108.89	146.24	926.27	37.02	2.47	224.64
1879	303.22	211.91	1002.69	-8	30.94	244.08
1880	392.33	-16.36	1127.44	-8.48	51.3	255.4
1881	305.18	-402.83	1200.93	48.28	41.53	257.02
1882	400.88	-40.04	1054.69	168.18	29.82	164.98
1883	138.43	-4.64	1077.64	153.78	58.75	81.7
1884	303.22	-81.05	1207.52	129	51.15	70.59
1885	385.5	116.7	1136.47	100.86	114.93	89.69
1886	295.41	-326.42	1342.53	59.45	140.96	94.57
1887	256.1	-55.91	1097.17	73.55	140.81	114.81
1888	187.99	0.98	1067.63	8.24	128.11	110.02
1889	172.85	-88.38	1165.04	-26.15	132.54	81.51
1890	112.55	-340.09	1187.01	2.93	131.04	39.4
1891	-85.21	-546.88	991.7	58.23	123.02	54.6
1892	-76.9	-530.76	991.7	158.75	72.78	45.9
1893	-76.66	-451.42	958.74	190.49	67.23	42.05
1894	-68.12	-354	903.32	243.44	73.36	35.52
1895	-136.23	-77.39	823.49	218.48	51.3	48.86
1896	-51.03	-10.25	823.24	129.24	1.25	65.86
1897	233.4	-196.78	1047.36	96.1	-3.94	75.29
1898	140.63	3.66	1083.98	80.63	39.12	64.45
1899	98.63	-25.15	1146.73	49.41	16.27	22.4
1900	75.93	17.58	1087.4	24.54	14.07	12.18
1901	102.29	-45.41	1194.58	-3.54	-12.08	35.8
1902	513.18	-213.13	1327.15	-2.2	-10.8	34.7
1903	406.25	-231.45	1102.05	84.53	59.23	-22.67
1904	22.22	-167.97	931.15	142.12	110.14	-41.47
1905	282.47	-49.56	1025.88	116	69.95	-31.92
1906	106.69	23.44	1031.25	45.04	65.73	-3.63
1907	114.01	-25.15	1092.29	18.1	39.37	25.51
1908	259.28	-24.17	1110.84	14.19	60.85	41.69
1909	54.69	-46.14	1052.25	-11.14	79.93	29.79
1910	114.5	-131.1	1085.94	-45.44	72.2	79.74
1911	302.98	-204.83	1083.98	-36.38	84.9	81.3
1912	132.81	-493.41	1162.11	17.97	109.1	53.83
1913	104.98	-272.22	1121.09	149.14	109.74	16.72
1914	75.2	37.84	1194.82	181.46	63.17	23.86
1915	157.47	-36.87	1112.06	140.01	52.83	44.86
1916	145.02	31.98	1031.74	109.83	69.31	49.13
1917	8.79	147.46	982.91	60.24	69.58	50.45
1918	254.64	-127.69	1279.3	-5.19	43.33	103.85
1919	285.16	19.04	1126.95	-20.81	105.26	104
1920	-88.38	-157.47	1079.35	-36.77	109.04	75.44
1921	-120.12	-154.79	1003.17	-38.09	58.9	62.9
1922	-50.54	-293.95	1060.55	-15.66	35.95	39.79
1923	42.72	-249.27	1029.54	45.47	33.02	2.41
1924	-93.51	-173.1	1135.5	70.31	24.81	6.32
1925	130.37	-233.64	1145.51	66.83	-0.27	27.44
1926	194.82	-247.8	1143.31	91.64	43.64	14.13
1927	70.56	-128.17	1062.01	94.67	45.9	-7.81
1928	91.31	1.95	1035.64	88.53	40.77	-30.82
1929	133.3	-2.93	1087.89	70.71	45.1	-27.53
1930	144.29	-69.82	1174.07	51.15	48.07	-12.33
1931	144.53	-87.89	1165.53	39.49	46.75	0.61
1932	196.78	32.23	1074.22	55.54	46.2	15.14
1933	91.06	-33.45	1182.37	35.43	57.53	6.35
1934	56.4	-15.87	1187.26	55.33	43.12	13.4
1935	43.95	-91.55	1138.67	60.85	31.25	26.79
1936	170.41	-140.63	989.99	35.55	23.44	56.3
1937	361.33	-193.36	875.24	12.85	63.63	50.96
1938	114.26	-165.04	951.42	-4.3	122.99	48.77
1939	87.89	-176.76	909.18	-53.01	68.7	91.16
1940	255.86	-463.13	1143.07	-94.85	83.47	130.58
1941	-38.09	-349.85	1180.66	-60.82	132.51	236.63
1942	-205.57	-269.53	1260.99	-78.43	62.56	314.91
1943	91.8	-476.07	1415.28	-145.63	19.93	367.61
1944	321.04	-489.75	1480.22	-146.7	55.82	319.15
1945	249.27	-586.91	1315.19	-101.68	142.09	222.6
1946	-451.66	-1086.43	1370.61	29.57	42.63	159.03
1947	-341.55	-1143.07	1131.59	98.14	-12.08	164.28
1948	307.13	-680.91	1097.66	253.75	-80.2	66.77
1949	244.38	-778.56	1188.72	327.12	33.39	-43.21
1950	62.5	-761.72	1245.61	332.58	87.74	-16.75
1951	77.15	-490.23	1329.59	384.19	95.89	51.15
1952	82.52	-319.09	1248.05	352.6	78.06	82.61
1953	69.34	-189.21	1183.35	317.47	64.27	91.37
1954	252.69	-229.49	1333.74	285.52	13.4	111.33
1955	704.59	-150.39	1267.58	255.4	-10.31	48.34
1956	695.56	-146.97	1128.17	245.57	81.7	18.07
1957	486.33	-401.86	1260.99	211.15	177.37	6.35
1958	260.25	-488.53	1175.29	226.26	231.78	108.4
1959	511.23	-212.65	777.1	223.05	291.35	261.17
1960	312.99	-253.66	974.85	212.31	303.59	338.71
1961	207.76	-595.21	1033.45	203.58	378.33	567.87
1962	379.39	-599.12	1095.7	260.44	451.84	761.14
1963	116.7	-543.95	1131.35	356.2	498.08	770.48
1964	384.52	-262.7	880.37	370.03	415.99	632.97
1965	-26.12	-256.59	986.57	363.34	435.42	496.46
1966	-70.56	106.69	938.96	332.12	408.6	423.58
1967	-62.01	271.48	854.74	241.52	313.29	335.63
1968	-85.69	526.86	768.55	187.99	278.29	276.67
1969	169.68	345.7	925.29	89.63	237.88	121.34
1970	-111.08	251.71	1032.47	75.93	295.07	98.97
1971	-264.65	93.02	962.89	95.7	220.76	165.74
1972	-294.19	4.88	969.73	70.62	178.22	218.32
1973	-224.85	-57.86	1008.3	36.53	112.52	238.8
1974	-17.09	168.95	859.62	55.79	105.77	219.42
1975	46.14	219.48	964.36	32.26	48.95	110.44
1976	94.48	17.82	1055.91	12.27	51.97	85.08
1977	105.22	-116.7	1032.71	3.11	48.86	93.96
1978	82.28	-204.35	1017.58	94.06	20.75	73.24
1979	-113.53	-167.48	985.35	175.32	-8.39	76.02
1980	238.04	128.66	976.81	287.41	-18.49	82.37
1981	146.24	252.93	925.29	298.83	74.71	22.98
1982	-148.93	133.54	867.92	182.62	75.41	69.18
1983	-13.92	-138.67	1071.78	74.13	6.26	147
1984	240.23	-133.54	967.77	49.8	1.92	151.46
1985	182.37	-187.5	1065.67	14.28	30.7	118.32
1986	248.54	-9.77	890.38	77.64	49.38	111.3
1987	218.26	38.82	909.91	203.55	80.26	97.14
1988	153.08	91.31	800.05	224.82	86.03	115.84
1989	102.05	254.15	704.59	191.71	57.46	126.28
1990	298.1	101.56	796.63	181.34	27.77	30.4
1991	3.42	279.79	741.46	208.37	94.94	-113.92
1992	-194.09	321.78	852.54	121.8	80.05	-116.67
1993	-82.03	233.4	1004.39	8.64	96.04	-49.44
1994	-75.68	82.28	1054.44	-27.8	91	-18.65
1995	102.29	-38.57	906.25	-82.09	49.35	9.55
1996	119.38	-122.07	956.05	-88.07	32.44	14.37
1997	57.86	-85.94	966.06	8.51	31.31	-28.96
1998	8.79	223.39	891.36	61.13	25.67	-45.14
1999	-47.12	215.58	1087.65	18.13	15.9	-75.38
[truncated: 4,656 more rows]
