# Supplementary material for: Complexes of vertebrate TMC1/2 and CIB2/3 proteins form hair-cell mechanotransduction cation channels
Source: eLife. 2025 Jan 8;12:RP89719. doi: 10.7554/eLife.89719 (PMC11709434; doi:10.7554/eLife.89719)
Supplement: Figure 3—source data 1. [file elife-89719-fig3-data1.zip › Figure 3H/het/9-1-R1.txt]

10
682.13	-440.43	1071.29	500.09	186.13	72.48	8
-37.35	-659.18	1326.17	411.44	241.79	79.16	11
-242.92	-238.53	1274.41	323.64	225.80	98.48	8
-486.08	-153.56	1277.34	195.92	191.83	83.83	10
-421.39	26.12	1152.59	137.85	148.90	66.07	10
-395.75	-147.71	1314.45	-12.39	126.07	61.25	8
-345.21	-303.71	1318.12	-113.89	130.40	133.76	11
-342.29	-310.06	1406.49	-153.99	129.49	242.83	8
-265.14	-312.01	1398.68	-158.81	81.60	295.68	10
-223.39	-517.82	1612.79	-106.66	128.78	331.09	8
-267.09	-516.60	1617.92	-28.87	161.16	388.49	11
-121.34	-236.82	1195.80	105.87	196.69	527.80	10
-129.64	-386.47	1143.31	113.53	148.53	534.09	8
-23.68	-758.06	1248.05	89.81	101.68	538.64	10
131.35	-634.03	1084.96	173.49	111.02	601.84	8
274.17	-490.48	974.61	289.61	140.66	612.00	11
218.51	-247.07	794.68	265.26	199.40	533.54	8
224.61	93.02	802.49	137.54	234.74	430.36	10
69.34	224.37	984.13	58.62	244.38	337.62	10
-417.72	-84.47	1301.03	-111.88	243.90	215.06	9
-761.23	-314.94	1369.63	-189.88	168.27	158.75	10
-341.06	-225.59	1370.85	-133.97	84.14	173.68	8
-448.24	-431.64	1467.53	-66.38	122.38	127.50	10
-387.45	-342.77	1168.70	70.40	115.45	47.94	8
-362.55	-404.79	1189.94	136.96	134.16	-10.89	11
-320.56	-305.42	1058.84	155.85	136.08	-58.90	8
-471.19	-208.50	801.03	104.74	173.46	-139.89	10
-575.68	-731.45	1098.39	24.57	148.96	-159.00	8
-565.92	-733.40	1185.06	76.51	130.86	-96.83	11
-260.74	-667.24	858.40	137.91	147.55	-83.50	10
-488.77	-427.73	994.63	220.28	156.37	-91.64	8
-632.81	-200.20	944.34	432.40	148.59	-120.51	10
-756.84	756.84	265.14	414.67	109.56	-52.03	8
26.86	257.81	812.26	232.36	117.83	-55.18	11
-94.48	-393.80	948.00	-40.25	261.66	-97.53	8
-433.84	-583.25	1118.41	-85.97	183.81	-128.33	8
-681.15	-528.56	1158.94	-135.68	151.12	-112.12	10
-723.63	-350.59	1381.59	-151.43	138.64	-124.54	10
-902.59	-572.27	1311.28	-170.50	134.37	-94.94	9
-880.37	-626.71	1265.38	-160.68	77.09	1.34	10
-675.78	-302.25	897.71	-147.43	24.20	32.04	8
-658.45	-514.40	955.57	-197.42	27.95	69.79	10
-723.88	-675.05	1128.42	-214.57	-3.75	94.27	9
-510.50	-845.21	1159.67	-152.80	-27.86	51.15	10
-217.77	-918.21	1082.03	-54.69	-5.31	-15.56	8
-186.77	-1012.45	1154.79	97.96	75.04	-83.56	10
-448.49	-851.32	936.04	161.71	104.55	-83.10	8
-373.29	-527.34	754.64	165.89	115.23	-42.05	11
-554.20	-506.59	936.04	118.01	142.12	-4.06	8
-600.34	-408.45	902.59	53.41	112.34	122.31	10
-571.29	-983.15	1252.20	-42.72	47.94	251.56	8
-449.71	-858.40	1242.68	-35.64	45.59	241.76	11
-782.71	-605.96	980.96	-33.08	60.00	163.54	8
-823.49	-642.33	1206.79	-102.72	24.48	127.11	8
-672.12	-554.69	1192.63	-94.33	3.23	80.63	10
-647.95	-692.38	1359.13	-54.69	-24.02	-6.84	8
-445.07	-741.70	1238.53	81.63	9.09	-27.56	11
-580.81	-785.64	1105.47	36.53	29.51	-56.76	8
-560.55	-1064.21	1165.28	71.84	23.56	-39.18	10
-501.71	-1061.52	838.13	218.81	-11.81	61.68	8
-377.20	-745.85	647.71	316.47	-17.00	186.92	10
-631.84	-1302.25	1187.99	283.66	-3.02	270.69	9
-430.18	-776.12	1000.49	303.07	-60.64	307.13	10
-624.51	-663.57 10
9.52	320.31	860.35	171.84	56.88	5.86	8
21.48	309.33	872.80	161.35	40.68	-5.55	8
-28.81	271.73	802.25	156.56	15.50	-22.67	9
-183.35	115.48	930.42	123.05	32.32	35.95	10
-173.34	164.55	842.29	121.80	-10.16	106.96	8
18.55	153.08	872.80	94.57	-13.18	81.54	10
-33.45	225.10	995.61	81.54	28.69	59.42	9
30.52	3.91	936.77	47.33	-13.28	46.91	8
60.06	-47.61	804.20	44.53	-24.14	42.18	8
46.63	63.72	600.10	54.53	-49.53	25.79	10
138.18	-25.63	685.06	61.65	-50.02	17.97	8
66.41	-10.01	574.22	85.60	-18.89	-10.01	9
125.00	91.55	610.11	113.68	-31.49	-33.48	8
217.53	146.48	753.91	80.17	7.90	-41.96	10
383.30	262.70	843.51	72.54	25.54	-55.39	8
215.82	131.35	906.74	31.07	74.13	-24.29	8
168.70	-123.29	1023.93	50.69	65.46	3.85	11
134.28	290.53	919.92	109.37	51.21	38.54	8
66.41	242.92	1006.35	89.48	56.27	13.09	8
190.92	328.37	889.40	83.04	61.61	4.79	10
58.84	145.51	821.29	73.12	68.60	18.37	8
135.50	338.87	341.06	72.69	85.66	-15.05	9
447.27	126.22	406.25	33.51	156.37	-83.80	10
-613.28	-135.25	1153.08	189.97	-40.86	-58.78	8
-61.52	339.60	1135.25	185.58	-65.49	-17.40	10
-38.82	449.46	834.47	108.43	17.94	25.97	8
-174.80	74.95	621.09	15.78	82.86	7.17	9
-56.15	-155.03	676.76	40.31	73.82	-8.70	10
49.56	-190.43	875.24	71.81	75.74	-16.78	8
-10.50	-16.36	985.11	104.37	42.88	-34.24	8
-127.44	164.79	1041.50	62.53	-25.30	17.61	8
219.73	-188.23	1047.61	-49.93	-74.62	75.04	11
379.39	-397.22	1081.30	-59.97	22.55	109.07	8
130.13	-257.57	975.10	-51.39	85.75	71.69	10
-232.42	-403.32	766.60	-75.99	83.92	-35.64	8
109.13	-567.87	831.79	-81.15	8.54	-63.75	11
26.12	-310.55	575.68	-88.75	33.05	3.85	8
149.41	-212.16	319.82	-193.15	127.41	181.85	8
-326.17	-523.93	157.96	-237.58	179.50	191.10	10
61.77	370.12	851.81	-42.11	38.88	136.20	8
-526.61	1333.25	2016.85	-60.64	77.58	143.71	11
-151.12	421.39	2269.78	-216.28	-124.69	206.54	8
-5.13	-335.94	1502.69	-41.81	-118.77	261.99	10
-59.33	-331.54	1010.25	77.45	-77.51	246.06	8
37.84	-258.54	976.32	156.83	-29.57	203.43	10
380.62	614.01	1031.74	177.19	-38.79	234.59	9
488.04	552.25	1001.22	80.78	71.11	147.64	10
230.96	48.34	1120.12	-2.81	46.42	85.02	8
913.33	-222.17	1176.27	19.65	113.92	68.63	8
601.56	-693.85	1195.07	99.64	248.90	-24.26	11
333.25	-523.93	1008.30	178.59	262.57	-99.09	8
-163.82	-429.44	904.30	149.54	215.33	-117.16	10
-153.08	-521.24	901.12	108.86	88.90	-106.32	10
150.39	-628.17	1124.76	40.92	38.48	-55.66	8
-28.32	-332.03	1257.81	-7.20	67.93	8.45	11
-151.12	3.42	1102.05	-17.24	39.37	50.48	8
-134.77	-219.97	1313.23	-19.10	-7.75	96.41	8
35.16	-167.72	1358.40	33.20	-28.87	96.80	8
116.21	-214.36	1349.12	80.38	-21.30	87.59	10
61.52	-163.09	1159.18	136.54	-12.21	41.84	9
152.59	-238.28	917.48	188.81	12.12	16.39	10
81.54	-200.93	905.27	234.22	47.03	34.70	8
-187.01	-182.62	843.26	228.42	40.28	37.84	8
-139.89	-188.48	933.35	201.05	-18.40	59.23	11
341.06	36.13	931.88	124.82	5.74	80.66	8
296.88	45.90	1151.61	36.77	90.73	33.08	10
227.05	-22.22	1234.86	19.62	93.75	-28.56	8
-141.85	-153.08	1140.87	35.19	61.80	-38.02	8
-16.36	-97.90	1271.48	91.46	-29.39	-49.22	11
-107.67	-74.95	1169.19	133.88	-8.45	-87.77	8
251.95	-204.35	896.00	157.75	-3.02	-59.08	8
323.73	-132.08	895.26	218.81	23.83	-55.60	10
309.08	-50.05	1032.47	207.52	53.68	-41.41	8
37.35	164.55	895.51	164.34	113.56	-11.54	11
222.90	-292.97	1079.35	23.07	104.64	66.13	8
331.30	-582.52	1342.04	-16.33	124.69	126.37	10
71.04	-278.32	1167.48	16.66	97.41	111.11	8
-12.21	-178.22	1178.22	16.39	54.75	113.92	10
157.71	-116.46	1143.07	45.53	50.90	117.52	9
-11.23	-218.26	1087.16	113.01	56.37	109.65	8
-92.04	89.60	940.43	175.84	3.78	52.49	10
224.12	-120.61	867.68	215.21	4.15	-0.95	8
144.04	-123.78	935.55	271.45	89.78	20.94	8
130.62	399.17	810.55	253.85	88.96	27.25	11
-37.60	480.71	812.74	129.49	110.78	38.54	8
-24.17	142.82	914.06	10.04	99.55	89.42	10
182.13	-367.19	1219.24	-34.36	75.90	143.40	8
250.49	-182.86	1037.60	0.46	100.46	152.86	11
222.41	-71.29	1027.59	35.16	126.59	136.60	8
-3.66	61.77	938.23	69.09	105.07	98.42	8
44.92	-193.85	1125.49	42.30	41.99	82.12	10
-26.12	19.53	986.33	85.14	24.05	46.11	8
25.63	-174.32	1072.75	115.11	11.66	-2.23	9
250.00	-253.91	1158.20	155.12	24.48	-24.20	10
-2.93	-48.10	1016.36	223.36	105.80	-27.22	8
-230.47	248.29	889.40	168.40	67.11	8.70	8
32.47	58.11	1186.52	67.96	8.30	13.46	10
156.49	-78.12	1388.43	40.10	17.46	-13.46	9
-37.11	-118.16	1384.52	72.05	45.68	-148.83	8
-280.52	-98.14	850.83	103.24	44.46	-236.60	10
-160.64	-249.51	845.21	52.12	-15.29	-257.11	8
-168.21	-389.40	934.57	90.97	-28.87	-270.63	11
-236.82	-323.49	860.11	183.29	-45.04	-252.20	8
-21.48	-94.97	718.02	212.43	-46.08	-228.91	10
-5.62	124.27	775.88	229.25	1.31	-172.88	8
-102.05	280.03	887.94	140.23	-12.91	-47.15	8
218.51	348.39	1011.72	48.07	-28.81	79.44	11
173.58	311.77	1095.21	-41.96	2.38	70.65	8
88.13	-137.70	1321.53	-65.46	-7.72	37.45	10
91.31	-57.86	1072.75	-61.86	1.13	-27.13	8
-95.70	-63.72	1127.93	-58.20	15.63	-125.49	8
-315.43	-198.73	1039.55	2.72	24.41	-173.68	11
-364.99	-166.50	952.64	33.87	-12.21	-134.06	8
-228.52	-267.33	1076.90	45.59	-26.03	-103.88	8
-36.38	-176.76	957.03	92.44	-9.19	-62.62	10
-108.89	-83.01	1047.12	116.61	47.70	-12.91	8
-155.76	9.77	1147.95	79.25	42.60	41.29	11
-108.64	20.51	1177.00	36.29	27.56	65.95	8
-46.88	29.54	1156.98	22.80	18.46	48.61	8
27.83	-434.57	1269.78	12.51	-5.04	-5.34	8
-83.01	-183.35	1037.35	51.03	24.48	-40.41	11
-136.96	-108.64	993.16	16.57	31.77	-76.75	8
-119.14	-194.34	1049.56	15.11	21.39	-111.48	10
-159.42	-140.38	1006.10	21.39	8.61	-138.70	8
51.03	-239.99	1015.14	6.53	18.83	-116.36	8
-67.63	-411.38	1157.96	69.67	81.51	-96.04	11
-347.66	-116.21	1164.31	150.94	70.98	-86.85	8
-432.37	55.18	1103.27	129.21	10.25	-94.27	10
-331.54	11.96	1149.66	91.19	3.05	-62.47	8
-27.83	-436.52	1260.01	56.58	-28.08	20.08	8
-1.22	-173.10	1096.44	64.67	-4.43	57.40	11
-95.46	-265.63	1173.34	28.02	28.23	48.68	8
-168.95	-163.09	1118.90	20.75	22.89	-7.93	8
-202.15	-314.21	1155.27	21.94	16.17	-36.25	10
-229.74	-312.26	1100.34	28.41	6.26	-41.78	8
-35.89	-377.69	1093.02	40.56	7.48	-22.09	11
-156.01	-429.93	1175.54	93.54	33.91	1.46	8
-146.00	-372.56	1143.80	127.99	29.82	57.04	8
-116.94	-264.89	1098.39	127.41	33.17	86.00	10
-127.20	-74.95	1108.40	88.62	26.06	118.35	8
-2.69	-293.21	1266.85	33.23	4.97	93.75	11
20.75	-245.12	1214.11	23.99	47.09	109.31	8
-66.89	-156.49	1149.41	7.75	59.05	123.96	8
-24.90	-233.64	1203.86	-2.35	51.76	114.07	10
-6.59	-294.43	1205.81	17.18	46.42	64.54	9
-168.70	-299.80	1177.73	59.36	48.71	20.63	8
-129.39	-346.92	1112.79	103.24	35.43	-2.44	10
-23.68	-397.71	1154.05	148.19	40.62	-16.14	8
-126.71	-205.81	1159.18	184.75	47.39	-16.48	10
-236.82	-94.24	1140.38	177.37	39.09	-9.31	9
-128.66	-163.33	1270.02	186.40	-4.70	-15.96	8
-32.96	-239.99	1268.55	206.30	10.16	-70.47	10
-83.01	-415.53	1318.12	245.54	-2.14	-127.59	8
-57.37	-350.83	1122.31	272.46	2.59	-100.46	10
9.28	-172.61	930.42	266.60	21.88	-71.01	9
-101.81	-29.79	887.94	212.19	41.47	-70.86	10
-138.92	-354.74	1086.91	142.46	46.05	-92.22	8
-125.24	-354.74	1026.61	152.07	61.74	-121.61	8
-224.37	-273.68	978.03	123.72	101.41	-64.03	11
-501.71	-116.21	982.91	75.38	85.39	5.52	8
-222.17	-122.31	1177.73	13.55	5.28	111.08	10
-66.89	-114.26	1177.00	6.56	4.61	97.50	8
-72.27	-235.84	1216.55	19.41	-1.46	66.83	8
-90.09	-176.03	1152.59	41.50	2.50	63.66	11
58.35	-67.87	1129.39	19.41	10.56	61.31	8
34.42	-185.06	1196.78	-9.92	76.35	35.77	8
-182.62	-223.88	1152.83	1.95	79.28	6.38	10
-203.61	-280.76	1196.53	13.70	45.26	25.15	8
-238.28	-272.71	1251.46	26.79	29.69	33.08	9
-151.12	-505.37	1165.53	101.47	14.37	14.19	10
-127.93	-288.09	957.52	199.43	27.89	-28.99	8
-228.52	-16.11	969.97	194.46	52.80	-3.39	10
-249.76	-26.12	1038.82	119.84	42.72	63.05	8
-189.94	-180.18	1165.28	116.67	11.08	75.62	9
-77.88	59.57	1041.50	106.02	4.33	69.95	10
128.42	-187.26	1236.57	67.17	10.41	48.34	8
13.43	-185.06	1291.26	95.25	62.81	11.72	10
-224.37	-272.95	1355.22	166.38	71.04	-50.38	9
-224.61	-326.17	1230.71	285.43	66.28	-119.60	8
-314.94	-327.64	1009.77	352.63	60.06	-149.08	10
-332.52	-320.80	951.90	403.84	7.29	-163.09	10
-301.27	-31.49	671.63	402.47	-20.72	-100.77	8
-64.45	251.22	736.57	228.06	-10.74	7.14	11
4.88	14.65	1028.81	19.74	68.21	97.84	8
-156.25	-115.97	1130.13	-2.38	84.17	98.33	8
-189.94	-120.36	1007.32	8.42	74.43	99.61	8
-171.88	28.08	982.42	-14.34	46.42	117.25	10
13.43	-185.79	1175.54	-24.63	21.97	68.85	9
-33.69	-109.86	1116.46	-18.68	52.00	24.51	10
-284.18	-87.89	1141.60	-20.23	37.08	22.49	8
-237.30	-179.69	1183.35	-5.71	13.89	9.40	8
-148.93	-215.58	1107.42	24.63	18.89	-5.95	10
-206.79	-210.94	1055.42	62.93	34.48	-9.83	9
-263.92	-234.13	1024.90	102.39	15.17	-2.84	8
11.47	-199.46	965.33	107.36	11.60	5.68	10
-120.61	-62.99	1004.15	119.42	64.00	68.39	8
-60.55	7.08	1071.04	84.99	63.45	130.80	8
-49.07	7.32	1070.80	64.03	73.67	151.12	11
-77.39	85.94	1022.22	32.68	68.36	130.83	8
-5.37	-178.96	1209.23	15.11	54.20	113.80	8
-42.72	-168.21	1207.76	12.30	68.70	93.23	10
-203.37	-42.48	1128.42	12.73	56.43	64.00	9
-203.37	-117.68	1171.39	-9.16	50.57	44.68	8
-242.68	-285.64	1105.47	34.42	41.56	24.93	10
-162.84	-202.15	987.79	37.26	34.24	19.56	8
-149.41	-244.87	1058.35	30.58	28.14	5.16	10
-174.56	-295.41	1149.90	56.24	39.52	-40.31	9
-355.47	-122.56	1141.36	92.99	28.90	-49.38	8
-365.72	27.83	1133.54	38.97	-13.58	-54.69	10
-333.25	-57.86	1235.60	-1.10	-32.26	-63.48	8
-213.13	-91.06	1042.97	-32.44	-40.19	-59.48	10
142.82	-473.63	1172.12	-43.15	-58.04	-81.91	9
187.01	-312.26	1116.70	-1.31	-7.54	-139.43	8
7.32	-167.24	1095.95	7.60	49.87	-154.48	10
-188.72	-190.67	1117.19	8.15	53.28	-156.37	8
-270.75	-513.43	1209.23	37.32	31.07	-147.46	11
-38.57	-557.37	1078.13	107.30	-12.94	-138.18	8
-215.58	-441.41	1113.04	133.88	53.01	-77.82	10
-305.18	-304.44	1079.59	129.43	47.03	28.66	8
-218.51	-370.61	1148.44	110.02	16.75	95.55	10
-4.39	-321.29	1159.18	118.71	23.83	123.96	9
-25.15	-153.32	1179.20	88.41	32.90	131.50	10
99.12	-344.48	1328.13	40.62	15.05	88.78	8
-222.90	-85.94	1230.96	35.49	43.85	44.98	8
-367.92	-119.38	1245.61	-28.20	11.90	-4.64	10
-309.33	-310.55	1281.25	-32.56	-19.07	-39.03	9
-284.42	-407.23	1210.45	-32.20	-39.34	-49.71	10
-156.01	-602.54	1159.67	-6.07	-48.03	-55.39	8
-102.05	-492.43	1079.59	66.16	-26.12	-58.59	8
-91.06	-435.55	1088.62	124.69	-12.30	10.22	11
31.49	-261.72	1041.50	145.45	3.66	54.20	8
23.68	-271.97	1144.29	142.97	23.93	61.25	10
70.31	-212.40	1240.72	124.05	59.36	80.26	8
-108.89	-333.01	1311.04	90.12	35.52	47.94	10
105.96	-459.23	1353.52	84.38	15.50	36.41	9
-32.47	-366.94	1268.07	88.75	29.30	43.37	8
-30.03	-304.93	1186.52	74.68	26.95	27.22	10
2.20	-464.84	1246.83	61.80	39.67	-27.22	8
-259.03	-628.66	1357.91	98.85	43.58	-55.91	8
-123.54	-604.49	1067.87	216.92	-21.82	-67.47	11
-28.81	-389.65	1025.39	258.42	5.95	-15.59	8
-51.51	-132.81	898.93	174.38	37.05	46.42	10
10.25	-234.38	1088.62	119.75	58.11	73.49	8
-27.34	-324.22	1196.04	79.90	83.68	98.14	8
-173.34	-133.54	1178.22	53.99	59.27	111.94	11
149.17	-320.31	1350.59	-1.53	20.81	120.24	8
132.32	-389.89	1371.34	3.45	54.63	134.58	10
-130.86	-281.25	1290.77	6.96	50.42	127.26	8
-143.55	-286.62	1267.82	-6.81	28.99	83.28	11
-236.33	-416.02	1227.54	-11.99	7.08	30.00	8
-235.35	-553.96	1168.46	10.38	-56.15	37.63	8
81.79	-565.67	1206.30	76.17	-45.50	55.24	10
60.06	-458.98	1231.69	109.74	-6.65	56.85	8
-130.37	-226.32	1134.52	138.64	27.77	30.85	11
-207.52	-182.13	1166.50	110.72	1.56	23.19	8
-21.00	-181.40	1182.62	88.20	-53.77	21.61	10
290.28	-525.63	1422.36	91.52	-70.83	-7.26	8
305.91	-533.69	1426.51	172.70	-41.02	-97.81	8
-35.64	-371.83	1253.91	194.15	-32.84	-117.77	11
-131.35	-332.52	1166.50	211.61	-45.29	-97.23	8
166.50	-586.43	1233.89	212.62	-80.02	-61.07	10
83.25	-511.96	1070.07	297.55	-50.87	-55.57	8
218.26	-246.58	772.95	341.80	-56.30	-26.21	11
401.37	-261.96	841.31	222.75	59.54	93.38	8
145.26	-179.69	1052.73	198.36	89.39	132.90	10
14.16	-205.57	1035.16	180.85	68.70	166.29	8
332.52	-144.53	1122.31	146.64	48.74	171.45	10
265.63	-166.50	1195.31	106.05	114.99	132.90	9
179.44	-144.29	1279.79	76.78	106.93	41.56	10
9.03	-244.14	1218.02	43.76	77.88	23.44	8
64.21	-255.13	1222.17	34.36	50.42	36.25	10
180.18	-213.38	1221.44	34.82	28.93	20.45	8
222.17	-371.34	1237.55	50.78	41.81	-18.80	9
297.36	-509.28	1260.01	114.50	70.43	-79.25	10
-44.19	-314.94	1088.87	199.37	105.26	-108.92	8
45.17	-189.45	961.91	216.43	72.69	-60.49	10
90.58	-41.50	915.53	233.46	100.62	-37.26	8
8.54	69.34	948.97	179.72	112.34	-3.72	11
66.65	-98.14	1132.08	96.86	81.85	48.58	8
155.03	53.96	1002.20	73.27	67.44	98.91	8
210.45	12.70	1085.69	28.38	72.17	102.48	8
199.95	-121.09	1140.87	13.09	74.25	82.64	11
-113.28	-195.56	1038.09	11.23	66.56	68.33	8
-0.73	-221.68	1164.31	7.84	16.63	91.95	10
81.30	-191.16	1174.32	21.76	8.51	66.47	8
159.18	-154.79	1195.31	19.99	38.12	60.27	8
53.47	-219.24	1233.64	15.47	82.49	59.02	11
-31.49	-181.64	1153.08	61.77	37.69	16.14	8
-29.05	-266.36	1245.85	80.02	27.68	24.90	8
-20.02	-233.15	1235.35	109.01	29.97	63.54	10
-24.90	-55.42	1089.11	94.24	24.96	72.45	8
112.55	-49.80	1188.96	13.09	-7.02	80.17	9
254.15	-404.54	1294.68	-34.58	12.66	68.27	10
253.66	-554.93	1225.34	-11.02	41.08	35.28	8
152.59	-427.25	1195.31	65.89	51.33	-2.32	10
25.15	-265.63	1155.27	74.07	55.82	-8.33	8
24.41	-378.66	1154.54	54.20	54.60	12.88	9
49.56	-292.24	945.31	84.96	52.83	20.60	10
72.27	-480.22	1039.31	83.83	53.86	15.69	8
2.20	-333.01	949.95	131.13	54.38	38.51	8
36.38	12.70	960.69	113.37	41.02	45.44	11
137.21	-171.88	974.12	36.16	74.07	75.41	8
-140.63	8.06	877.93	-42.08	46.69	91.06	8
-66.16	-169.92	1017.33	-121.52	-36.10	124.24	8
312.74	-563.96	1181.88	-104.86	-46.45	122.56	10
238.04	-644.53	1391.11	11.69	4.88	118.59	9
129.39	-432.37	1190.67	156.19	36.65	94.67	10
250.24	-152.34	960.69	248.17	11.14	92.38	8
414.79	210.69	1166.75	216.77	21.51	143.28	10
336.18	375.73	1187.50	117.13	63.66	121.55	8
95.70	181.15	1334.96	25.67	66.01	57.10	11
106.93	-377.69	1245.85	25.63	56.70	32.78	8
83.25	-331.05	1215.58	42.08	30.06	26.64	10
211.67	-230.71	1362.55	-0.85	7.93	67.05	8
281.25	-360.11	1415.28	-67.93	34.64	104.64	8
227.54	-425.78	1370.36	-69.55	48.71	92.13	11
138.67	-615.72	1331.05	-54.66	19.62	85.11	8
292.72	-668.95	1175.78	29.11	11.66	68.85	10
254.64	-402.10	1005.86	92.90	36.44	55.76	8
239.99	-570.56	1069.34	109.34	37.72	11.47	9
187.50	-422.36	1080.08	146.42	76.20	-40.04	10
137.94	-431.64	1237.30	137.15	94.21	-51.27	8
110.60	-518.31	1129.39	147.00	101.78	-27.34	10
-42.72	-336.18	972.41	177.92	101.78	30.94	8
-57.86	-243.65	1276.37	124.82	24.51	96.50	9
441.65	-281.49	1338.13	67.02	29.82	144.38	8
311.28	-205.81	1310.30	30.82	81.82	63.54	10
-41.99	-352.29	1237.55	25.70	53.53	21.30	8
264.65	-365.72	1267.33	45.47	-21.88	28.05	10
225.34	-252.69	1211.67	51.27	11.63	19.20	9
94.48	-345.46	1137.21	33.23	10.62	-26.55	8
221.92	-326.17	1148.68	17.94	24.05	-61.83	10
228.03	-538.09	1222.17	56.67	80.14	-64.36	8
17.58	-569.82	1187.99	97.90	92.41	-46.78	11
-47.12	-378.17	1055.42	116.70	45.90	-11.44	8
190.67	-207.28	1150.88	45.14	-9.40	25.91	8
266.60	-282.71	1103.27	-6.23	7.81	45.07	10
400.15	-552.98	1232.42	-39.89	58.81	22.61	8
218.26	-331.05	1123.78	-20.26	90.79	9.80	11
-28.08	-571.29	1414.55	-30.27	100.80	8.64	8
22.46	-179.93	1140.63	67.75	40.04	26.58	8
225.59	-143.07	1119.87	56.27	11.57	4.88	10
270.02	-145.51	1166.99	25.73	30.64	-15.05	8
227.54	-253.42	1262.45	19.10	37.26	-26.67	9
144.53	-355.47	1221.44	50.57	25.54	-15.90	10
171.63	-287.84	1257.57	56.46	2.59	38.42	8
262.21	-460.94	1286.87	30.98	-16.08	69.06	10
323.00	-374.02	1248.54	18.37	-12.57	129.06	8
631.35	-293.70	1236.08	-6.23	15.81	140.35	11
379.64	-557.62	1114.75	-40.04	77.76	78.92	8
89.84	-470.95	943.36	-54.72	45.96	63.29	8
449.71	-386.47	1204.35	-102.42	21.39	65.95	10
332.28	-428.22	1263.67	-171.91	100.62	14.50	9
185.55	-503.17	1251.71	-224.09	115.17	-39.28	10
-11.96	-866.46	1136.72	-214.57	98.69	-38.94	8
58.84	-924.07	1129.64	-134.03	54.69	-9.95	10
183.59	-1013.18	1135.01	-36.71	42.39	27.07	8
-47.61	-1140.87	1077.64	46.75	62.62	-30.40	11
28.56	-906.49	888.92	186.28	21.76	9.31	8
164.31	-982.18	958.50	247.47	5.92	59.14	8
302.00	-839.36	1100.10	275.88	21.15	54.05	10
146.48	-683.59	1204.83	286.22	47.88	2.14	8
184.81	-516.85	1227.78	275.73	32.93	41.26	11
286.62	-521.24	1278.08	216.92	45.81	45.87	8
316.41	-483.40	1225.34	175.11	56.64	9.06	10
383.54	-646.00	1417.97	155.91	72.36	-22.95	8
269.78	-405.76	1373.78	148.65	98.88	-158.08	11
-115.23	-681.15	1355.47	91.98	125.34	-220.31	8
-38.09	-533.20	1168.21	92.62	18.43	-251.07	10
103.27	-544.92	1250.00	80.02	12.36	-257.20	8
158.20	-522.22	1303.96	45.14	38.54	-244.72	10
-43.70	-635.01	1309.81	74.01	48.74	-285.43	9
-233.40	-683.35	1206.79	98.91	27.89	-297.39	10
-31.25	-613.77	1238.28	118.32	-21.61	-276.09	8
183.35	-530.03	1272.46	127.53	-7.05	-174.87	10
235.11	-431.15	1178.71	140.93	-3.94	-93.11	8
316.41	-328.86	1252.69	129.03	-13.98	-29.66	11
325.20	-165.77	1189.70	91.13	12.36	22.09	8
391.60	-279.30	1217.04	61.46	38.57	-0.27	10
121.09	-430.91	1262.21	52.06	41.14	8.18	8
154.05	-425.29	1276.12	49.07	-12.63	56.21	9
311.28	-434.33	1205.57	58.20	-22.49	75.01	10
266.85	-342.53	1113.77	59.60	11.75	78.28	8
197.51	-255.37	1086.18	10.22	-4.55	65.31	10
482.91	-541.50	1332.28	-48.89	-23.90	44.86	8
347.41	-590.09	1296.88	-79.38	19.93	18.52	9
315.67	-519.78	1247.80	-67.41	5.22	28.47	10
376.71	-500.49	1286.87	-84.90	27.65	19.10	8
271.00	-565.19	1315.43	-113.65	48.07	4.97	10
190.92	-546.39	1240.48	-111.21	37.20	-3.36	8
269.78	-816.65	1233.40	-105.13	5.77	-34.15	9
214.84	-762.21	1202.15	-61.49	-4.67	-34.79	10
275.15	-917.24	1189.70	-33.33	6.68	10.74	8
290.77	-884.52	1113.77	46.14	-0.15	44.77	10
398.44	-945.80	1128.66	136.05	11.44	56.88	8
415.77	-811.77	1029.05	181.76	32.90	68.70	11
352.78	-704.35	1081.30	207.86	46.97	76.93	8
472.41	-946.04	1344.24	173.25	33.72	50.23	10
406.98	-866.70	1331.30	188.63	83.86	12.54	8
193.60	-777.83	1058.59	281.43	127.72	-72.02	9
206.79	-772.22	1077.39	323.24	156.46	-143.28	10
103.27	-684.08	1169.19	330.72	168.55	-130.55	10
31.49	-288.09	1027.10	324.74	146.09	-100.04	8
212.16	-139.40	1119.63	242.37	86.00	-71.56	10
130.37	-240.23	1345.95	125.61	87.37	-52.89	9
-5.62	-374.02	1387.45	88.50	60.85	-14.01	10
177.73	-440.92	1299.80	85.54	9.70	54.90	8
272.46	-433.11	1250.00	73.36	3.60	84.38	8
328.86	-210.69	1182.86	53.77	7.51	82.76	11
399.90	-455.08	1329.10	-42.02	17.97	41.72	8
290.28	-481.69	1266.85	-110.69	38.57	-27.44	10
-63.72	-453.37	1251.71	-150.94	35.40	-64.67	8
5.86	-542.72	1296.88	-178.10	-28.63	-92.77	10
170.41	-577.88	1258.06	-194.73	-34.88	-103.12	9
299.80	-698.97	1199.95	-171.08	-32.26	-96.89	10
192.14	-795.65	1134.52	-97.99	-9.92	-90.03	8
171.14	-801.03	1188.48	-12.82	-41.29	13.49	8
489.50	-666.99	1134.52	63.90	-57.28	61.49	10
542.97	-856.45	1170.90	138.70	11.75	88.44	9
440.67	-890.63	1044.92	196.99	43.61	115.63	10
247.80	-752.44	1040.04	289.12	56.98	165.22	8
440.19	-821.78	1097.17	296.11	-2.99	150.82	10
448.00	-628.66	1090.33	258.33	11.05	130.46	8
365.48	-609.62	1115.48	195.19	60.33	113.22	11
511.72	-783.69	1271.00	181.43	82.89	80.32	10
478.52	-770.26	1215.09	205.29	119.20	86.27	8
171.63	-449.95	1080.81	205.17	135.04	111.24	10
199.71	-440.92	1224.85	137.82	120.03	140.47	9
249.76	-425.54	1262.94	86.46	90.06	81.57	10
22.71	-531.98	1413.82	36.87	70.16	61.28	8
67.38	-492.19	1336.67	32.99	8.94	106.17	10
200.44	-436.77	1290.53	32.56	-28.02	86.18	8
441.65	-491.94	1206.30	29.72	18.07	64.36	9
604.74	-316.41	1226.56	-6.50	33.33	47.15	10
435.55	-528.56	1293.46	-74.19	75.32	8.82	8
282.23	-751.46	1397.46	-109.19	35.61	3.81	10
297.12	-645.02	1303.47	-146.73	-1.80	31.37	9
347.66	-664.31	1228.03	-194.70	22.19	28.93	8
146.00	-768.07	1175.05	-197.08	16.17	10.41	10
248.54	-759.03	1164.55	-181.34	-32.59	44.07	8
448.00	-806.15	1137.70	-143.13	-18.25	31.65	10
171.88	-1057.62	1135.25	-64.21	5.37	35.80	9
405.76	-976.32	1053.96	21.27	-47.91	55.11	10
499.51	-1036.13	1072.27	81.94	-28.66	43.73	8
410.16	-1152.34	1117.92	118.71	-6.07	57.59	10
382.57	-1103.27	1060.06	241.09	19.44	148.56	8
612.30	-979.74	915.04	358.28	0.49	166.72	11
774.90	-1064.70	1107.67	363.10	22.58	126.56	8
666.75	-795.90	1059.81	388.18	99.88	152.34	10
581.79	-548.34	1143.07	343.87	146.00	135.99	10
504.39	-510.99	1131.59	302.03	191.77	79.41	9
346.68	-479.74	1158.45	247.74	193.30	35.25	10
226.32	-217.29	1151.37	173.28	169.01	19.99	8
283.94	-391.36	1325.93	27.50	162.72	-0.70	10
-29.30	-680.18	1304.44	-24.44	143.04	15.78	8
201.17	-748.29	1260.01	-10.65	55.79	38.85	11
239.01	-888.43	1257.57	12.42	65.86	87.52	8
262.45	-943.85	1308.84	60.88	62.26	153.99	8
202.39	-588.87	1211.18	77.09	49.80	170.84	10
339.60	-681.88	1276.61	38.15	14.50	161.99	8
300.78	-505.13	1306.64	-37.20	15.63	167.08	11
64.45	-542.72	1332.52	-135.13	5.07	130.07	8
362.55	-703.13	1346.92	-227.54	-43.46	123.78	10
390.38	-783.94	1238.53	-237.61	-34.18	95.86	8
413.82	-860.35	1126.46	-199.16	-14.92	55.30	11
47.85	-1062.26	1125.73	-173.07	-29.08	40.25	10
438.23	-1223.63	1085.45	-96.07	-82.76	86.24	8
486.57	-1360.35	1036.38	26.31	-53.07	81.79	10
259.77	-1567.14	1113.53	183.07	-29.66	133.88	8
418.21	-1117.19	793.46	405.27	-66.47	252.20	11
677.49	-1227.54	902.59	503.48	-50.05	292.85	8
754.64	-1003.42	781.74	522.77	2.75	246.00	10
730.71	-787.11	867.68	493.68	40.04	199.34	8
542.72	-680.91	1146.00	399.96	109.01	138.61	11
338.62	-456.30	1143.07	313.66	117.74	90.55	8
307.62	-273.68	1287.11	150.09	107.91	22.31	10
133.30	-461.67	1445.56	-38.60	139.28	-21.03	8
95.21	-613.28	1270.51	-85.66	103.67	23.93	10
169.68	-753.66	1447.02	-93.32	24.41	25.82	9
242.19	-926.03	1343.26	-75.71	9.00	-1.71	10
324.46	-1188.72	1252.44	-11.38	20.66	12.18	8
308.11	-902.59	923.83	108.83	37.38	49.01	10
418.21	-1087.16	1290.04	107.60	69.92	62.04	8
269.53	-1009.77	1129.39	99.30	44.46	18.40	11
342.53	-1050.05	1303.22	45.75	9.09	9.19	8
430.42	-787.35	1384.03	7.72	20.97	7.54	8
405.76	-718.51	1210.21	-32.53	64.97	-23.25	10
201.17	-851.81	1323.24	-112.67	57.46	-58.96	9
339.84	-1031.25	1270.75	-155.79	10.99	-48.92	10
418.70	-875.00	1138.92	-143.13	34.61	-16.51	8
257.08	-1120.36	1087.40	-68.57	38.51	2.78	10
454.10	-1226.81	1060.06	-16.02	38.67	4.61	8
477.54	-1386.47	1138.18	80.17	57.50	16.33	11
388.92	-1380.62	1062.26	279.54	69.73	47.88	8
563.48	-1117.19	974.85	459.93	30.03	101.68	10
899.90	-969.73	812.50	533.36	58.81	131.20	8
879.88	-1125.24	889.65	503.75	210.45	107.64	10
161.62	-729.49	761.23	409.39	185.46	63.45	9
3.91	-530.27	990.72	369.63	119.08	52.22	10
548.34	-402.34	1294.92	315.92	50.23	38.02	8
563.23	-248.29	1265.14	226.20	93.11	15.01	10
297.85	-353.27	1457.52	95.95	131.87	10.93	9
214.60	-374.27	1401.37	55.27	94.24	34.61	10
291.26	-436.04	1311.52	53.50	82.76	54.20	8
324.46	-671.39	1230.22	76.69	78.09	85.60	8
422.12	-863.53	1304.69	105.68	82.34	104.86	10
332.28	-840.82	1226.07	171.33	104.77	134.74	9
265.63	-801.51	1264.89	208.59	90.30	163.33	10
267.09	-760.50	1198.24	212.95	63.17	138.73	10
283.45	-755.62	1114.75	243.96	59.17	142.03	8
367.43	-672.61	1084.47	279.05	83.53	135.93	11
220.46	-647.46	1052.98	296.05	96.41	122.86	8
110.84	-401.12	998.78	335.02	90.45	87.37	10
221.92	-211.67	950.44	303.99	90.06	62.90	8
250.00	-276.12	1073.00	265.08	127.78	42.85	10
81.05	-416.50	1270.75	254.58	119.17	31.19	9
56.40	-479.74	1317.38	260.99	60.18	58.81	10
187.01	-406.74	1248.29	262.05	46.97	66.04	8
180.91	-225.10	1191.65	260.13	43.33	71.87	10
278.56	-302.00	1337.65	197.08	55.54	109.41	8
415.77	-308.59	1283.45	172.55	117.43	182.74	11
507.08	-475.10	1185.06	201.69	162.69	216.64	8
409.91	-54.20	795.41	274.93	220.58	184.57	10
223.39	-87.65	891.85	272.92	264.22	154.08	8
54.20	-200.93	1040.77	273.74	236.30	150.02	11
263.67	54.44	1091.06	311.43	191.96	103.39	8
-8.54	79.59	1306.15	290.47	189.79	45.75	10
19.78	100.34	1214.60	217.96	135.56	41.72	8
81.54	21.97	1047.36	130.28	121.86	103.24	10
127.69	-21.73	1021.97	43.09	91.16	127.90	9
268.31	-213.62	1131.10	17.64	83.31	114.35	10
106.45	-89.36	1115.97	0.43	132.05	107.09	8
114.75	-46.14	1056.88	-6.01	123.69	129.49	8
34.18	-142.82	1061.77	-23.71	74.80	95.46	10
181.64	-14.65	953.86	-38.33	60.12	116.39	9
230.71	-375.00	1194.34	-3.42	79.96	61.00	10
147.46	-351.56	1261.72	20.11	80.66	27.92	8
-8.79	-390.38	1180.66	66.62	95.76	19.90	8
141.60	-322.02	1088.87	103.52	72.88	49.62	11
122.56	-509.77	1080.81	93.05	67.75	90.76	8
166.02	-693.36	1128.17	111.18	40.25	139.43	10
258.30	-533.94	992.68	129.15	58.72	150.57	8
18.55	-502.69	937.50	161.74	99.21	132.93	10
89.60	-342.04	953.86	244.45	72.66	93.20	9
64.45	-250.49	989.26	231.57	106.72	56.55	8
60.06	-343.26	1041.02	262.97	86.40	74.46	10
208.74	43.46	943.36	235.44	103.18	90.03	8
-183.11	-5.13	1167.48	235.72	85.60	107.85	10
52.73	169.92	986.33	172.06	-3.85	112.55	9
303.71	9.03	1392.33	-45.93	80.08	141.27	8
354.00	-161.13	1379.15	94.91	53.83	113.80	10
366.46	99.61	1181.88	47.15	79.10	129.18	8
404.30	-356.20	1425.29	62.41	88.62	115.97	10
209.96	49.80	1221.92	43.70	145.26	93.20	9
10.99	-222.41	1209.72	-27.28	126.40	76.84	10
95.70	-67.14	838.38	-0.82	80.81	86.09	8
126.46	-92.53	870.12	-11.72	72.11	99.06	8
38.09	-249.27	996.09	-3.20	45.32	119.54	8
111.82	29.05	1051.03	26.89	32.01	119.35	8
-20.75	-154.05	1198.24	15.56	9.25	42.57	8
35.64	-124.27	1157.47	-11.84	18.71	77.73	8
157.96	152.83	1106.20	-59.78	28.32	92.19	10
103.03	-94.73	1088.62	-140.38	45.44	99.52	9
106.93	-285.40	1190.67	-160.22	10.93	170.32	10
255.13	-317.14	1346.68	-138.89	-12.66	168.49	8
199.71	-333.01	1345.95	-145.02	21.42	139.83	10
220.21	-458.74	1401.12	-133.18	24.23	95.55	8
375.00	-789.55	1358.15	-39.98	55.66	22.40	11
235.35	-637.45	1240.97	10.19	75.81	-3.27	8
181.64	-477.29	1262.21	48.19	56.85	-11.41	10
136.72	-279.30	1176.27	24.41	49.32	6.93	8
145.26	-275.88	1186.52	-35.37	48.89	45.41	8
21.73	-349.85	1148.19	-86.18	31.74	80.38	11
94.24	-587.65	1186.52	-107.18	0.70	97.87	8
404.05	-574.22	1201.66	-120.06	-9.09	127.04	10
284.91	-535.64	1226.81	-113.86	41.69	87.59	8
221.92	-820.80	1294.43	-116.24	38.82	30.73	11
328.86	-809.08	1174.07	-60.64	41.20	17.94	8
341.06	-716.80	1120.12	-21.51	66.04	-1.56	10
308.84	-704.35	1210.69	2.08	71.32	-21.33	8
74.95	-872.80	1197.02	57.50	95.09	-20.39	8
94.24	-702.88	1141.85	106.99	36.10	38.60	11
376.95	-536.13	1080.57	126.50	15.53	84.38	8
309.81	-662.11	1147.71	145.81	61.65	101.93	10
170.65	-687.99	1061.77	213.81	41.32	103.64	8
246.58	-759.03	1178.96	217.90	27.40	96.25	10
381.35	-764.40	1173.58	252.08	35.55	85.66	9
339.84	-782.71	1169.19	260.83	72.78	80.08	10
255.37	-782.71	1144.53	279.60	71.56	83.65	8
336.91	-453.86	1112.79	273.86	43.91	100.71	10
260.99	-283.45	1116.21	185.00	58.99	114.69	9
201.42	-313.23	1292.48	121.52	47.64	125.55	10
228.76	-391.11	1378.42	21.94	37.38	123.05	8
325.68	-557.13	1330.57	-14.40	32.23	127.17	10
166.50	-498.29	1255.86	15.14	44.56	120.33	8
281.01	-699.46	1378.17	34.18	1.89	107.06	11
396.97	-669.68	1285.89	89.81	52.52	119.23	8
353.27	-430.18	1230.47	93.84	100.22	71.72	10
160.89	-571.29	1256.35	101.35	88.38	62.50	8
207.76	-615.97	1302.98	138.21	67.02	77.51	11
301.51	-310.30	1152.10	161.56	70.71	101.99	8
378.42	-415.53	1312.99	137.73	94.60	104.16	10
224.61	-418.70	1292.48	138.76	123.29	93.44	8
146.73	-382.81	1299.07	154.05	107.12	93.51	10
240.97	-303.96	1331.54	152.19	112.49	101.93	9
268.31	-316.65	1148.68	138.64	111.18	93.48	10
261.72	-524.17	1137.21	132.97	139.04	95.83	8
133.54	-570.56	1023.19	166.75	122.01	96.31	10
248.78	-536.13	1035.64	187.41	88.32	94.12	10
193.60	-608.40	1109.13	173.92	97.47	88.44	9
221.92	-577.39	1171.39	176.64	113.46	71.01	10
125.49	-652.59	1329.35	182.40	124.69	80.02	8
103.27	-614.50	1309.57	223.48	109.95	91.55	10
341.80	-395.26	1104.98	288.21	117.13	109.89	9
58.35	-392.58	1184.57	227.97	140.78	114.78	10
67.38	-422.61	1331.30	202.48	113.25	175.63	8
188.48	-448.24	1304.20	160.92	117.92	214.11	10
172.12	-431.15	1309.33	147.40	141.54	216.61	8
413.57	-368.16	1233.89	147.46	157.93	224.27	11
370.36	-470.21	1301.76	120.91	219.82	282.59	10
323.97	-613.04	1328.61	159.82	274.60	424.29	8
318.60	-634.77	1330.08	162.45	302.15	461.73	10
166.75	-628.91	1205.32	201.32	350.49	520.87	11
283.94	-345.70	1019.78	236.48	371.55	541.93	8
14.65	-410.16	1104.49	240.14	373.90	441.07	10
58.35	-402.10	1134.03	240.88	336.09	361.66	8
242.43	-323.00	928.47	273.41	356.87	292.05	10
-233.15	-362.79	921.88	300.81	391.30	244.96	9
-321.04	-270.02	961.43	297.15	335.08	288.39	10
-146.73	-42.72	1046.14	299.16	286.29	268.89	8
-314.21	5.13	996.58	270.57	272.95	210.97	10
-288.57	-120.61	944.34	251.68	241.03	205.23	8
-229.00	-114.01	1008.30	216.00	170.87	176.88	11
-43.95	117.92	877.20	176.39	163.67	163.45	10
-253.42	37.84	1115.72	116.03	141.72	55.85	8
-251.46	174.32	1041.50	165.95	74.13	-89.08	10
-374.02	104.98	856.69	161.56	61.13	-125.24	9
-369.87	-23.93	861.08	154.82	67.72	-112.64	10
-388.67	220.21	816.16	161.74	85.91	-92.44	8
-555.42	297.61	778.56	106.35	76.48	-47.49	8
-442.38	46.14	948.73	-9.80	16.05	51.67	10
-332.52	-117.43	1124.02	-85.14	24.63	124.33	9
-313.48	-340.82	1159.91	-101.10	38.73	142.09	10
-347.66	-320.56	1107.18	-78.95	35.55	138.21	8
-156.01	-193.85	1147.95	-5.40	38.79	166.53	10
-223.63	-319.82	1105.47	39.34	37.84	182.37	8
96.44	-262.70	1028.81	105.26	-16.60	173.25	11
196.29	-66.65	938.96	141.08	39.58	153.93	8
-86.91	-244.14	1146.00	172.24	30.58	126.10	10
14.89	-65.67	1002.93	208.86	43.27	76.48	8
-65.43	-112.06	923.58	162.48	103.85	88.47	9
-124.76	40.77	937.74	85.45	103.12	111.30	10
-146.73	-110.60	1097.41	41.29	96.59	123.05	8
-192.14	-186.28	987.06	59.39	55.88	140.20	10
-47.36	-52.49	1029.54	73.46	49.65	122.71	8
-160.40	52.73	970.70	81.73	87.04	90.12	9
-193.12	156.25	1024.66	89.26	27.50	74.65	10
2.93	141.85	1062.74	186.13	-27.47	74.01	8
67.87	213.13	1009.03	234.38	-3.39	38.79	10
92.77	372.31	1014.16	207.03	14.13	21.42	8
-14.40	347.17	917.48	114.75	14.25	-16.88	9
-101.07	-227.29	1162.60	22.31	40.80	54.14	10
-117.68	-232.18	1095.95	32.65	36.19	112.76	8
-133.54	-333.74	1062.74	106.29	9.43	120.27	10
-103.76	-34.18	831.79	102.42	15.47	120.48	9
-21.48	27.59	1030.52	61.68	11.14	83.77	8
-65.92	-15.14	1088.38	57.68	35.98	47.18	10
-68.60	-159.18	1008.54	93.51	50.72	45.78	8
41.26	-71.29	1011.23	159.27	92.35	41.53	8
-0.73	56.64	969.48	167.18	109.86	25.88	11
-123.05	117.68	923.58	136.57	94.27	-21.06	8
-157.47	241.94	943.85	25.12	68.88	-8.82	8
-138.43	-24.90	1140.63	-71.08	54.57	18.13	10
-145.02	-217.77	1095.46	-70.16	51.64	16.14	8
-149.41	-135.01	985.35	-44.19	46.08	23.25	11
-19.04	-198.24	1076.42	-15.41	40.89	18.95	8
-129.39	-97.90	803.47	47.42	60.18	31.59	8
-220.95	-24.41	814.70	55.94	26.70	43.61	10
-134.03	-220.46	976.07	81.30	14.01	63.78	8
63.48	-123.78	844.97	145.57	-2.87	74.55	9
188.72	114.50	903.81	163.82	56.09	62.93	8
-126.95	113.28	914.31	100.46	84.08	36.50	8
-307.37	64.94	918.46	19.04	41.60	91.37	8
-364.50	-383.30	1231.20	14.07	-2.90	124.21	11
17.33	-69.82	1216.80	46.84	-29.88	138.28	8
55.66	66.16	1041.02	79.56	11.20	71.78	8
-74.46	161.38	920.17	40.77	58.32	40.86	10
-183.84	0.73	1048.58	18.13	44.92	26.12	8
46.14	87.40	1008.54	27.28	20.51	22.37	9
122.31	-92.53	1142.09	41.14	37.45	47.64	8
127.93	-128.17	1297.61	76.81	51.06	71.20	10
77.39	-163.82	1296.63	128.30	56.27	42.05	8
42.24	38.82	1185.79	129.70	56.61	40.04	10
75.93	138.43	1178.71	64.42	51.48	54.44	9
186.28	-155.27	1313.23	-1.77	53.47	89.14	8
84.47	-371.34	1225.10	1.62	98.57	168.61	10
-15.38	-286.13	1059.81	41.17	94.45	187.41	8
-99.61	-115.48	858.15	61.34	81.02	164.40	8
-68.60	-129.39	968.75	75.41	57.25	62.68	11
-63.96	-86.43	1021.97	77.42	58.56	-19.26	8
-154.54	-220.95	990.97	87.68	54.02	-0.70	8
-215.82	-198.73	976.81	128.97	44.40	35.80	10
7.81	-174.32	941.65	158.87	9.77	20.75	8
87.16	-222.90	891.11	166.56	33.05	28.53	9
41.50	-159.18	960.94	145.36	52.06	35.77	10
-74.71	-247.56	1126.71	148.25	32.07	1.92	8
10.74	-156.01	1121.34	151.28	30.52	-6.53	8
-25.88	-53.47	949.46	130.37	63.63	-6.84	11
-11.72	-154.54	995.12	124.91	52.34	-4.12	8
147.22	-22.71	1024.17	91.67	72.54	9.03	8
37.35	55.66	1160.16	53.80	89.02	11.51	10
-48.58	-324.22	1207.03	44.31	56.55	15.96	8
192.38	-10.25	1155.27	125.92	53.89	42.24	9
7.32	155.52	1053.22	131.26	92.01	16.88	10
-103.76	255.86	1036.87	63.60	86.12	-50.42	8
-366.46	201.42	1061.52	31.13	51.06	-56.52	8
-92.53	-46.39	1144.29	-26.06	15.90	0.09	10
-60.79	-403.81	1204.83	-56.43	33.36	31.46	9
48.83	-327.64	1007.08	6.90	44.37	52.80	8
57.37	-218.02	968.26	61.71	69.58	75.10	10
-105.71	-109.86	1036.13	64.45	66.10	79.68	8
-324.95	-128.91	996.83	71.66	44.74	90.24	8
224.61	-176.03	1079.35	131.96	-2.14	78.37	11
260.01	-43.70	1052.73	156.46	92.50	66.41	8
-156.49	-152.10	1174.80	164.95	85.39	59.23	10
-109.37	-218.51	1041.75	166.23	61.00	51.15	8
77.88	18.55	1101.56	158.14	67.44	26.64	10
-70.80	99.85	1103.27	90.52	98.48	23.19	9
-41.50	-631.84	1450.93	114.53	76.60	40.34	8
73.49	-395.02	1362.79	201.75	107.18	37.75	10
-164.31	-14.16	1135.74	192.02	136.81	23.01	8
-281.49	-301.03	937.99	203.22	117.55	70.22	11
-32.71	148.68	766.36	142.12	76.35	119.11	8
-147.46	93.26	908.69	19.10	95.52	147.43	10
-255.86	-91.55	1003.42	16.78	27.83	150.82	8
57.86	3.17	976.56	6.16	27.68	124.88	8
33.69	-52.49	1148.44	13.12	44.04	83.89	9
-11.23	-191.65	1201.90	48.89	44.04	46.69	10
145.26	-309.81	1141.85	136.66	22.03	103.85	8
338.87	-214.60	1100.10	244.54	56.43	137.33	10
191.89	7.08	1011.96	227.45	97.99	120.76	8
-141.60	180.66	834.96	178.53	95.61	121.64	11
-168.21	195.07	894.78	51.18	68.30	169.83	8
18.80	-62.99	966.06	-33.66	67.69	219.15	8
9.77	-190.43	972.41	-22.49	80.08	237.12	10
-97.90	-241.21	961.67	52.80	50.48	265.72	8
149.66	-147.71	1043.46	81.30	53.74	272.34	9
184.33	316.65	899.41	110.08	88.04	266.69	10
-282.47	-153.81	1015.63	54.23	61.28	204.25	8
324.22	-48.83	1147.46	102.87	-12.73	113.19	10
247.56	45.17	1123.29	100.07	70.59	47.79	9
53.71	81.79	1020.02	75.38	74.83	45.65	10
137.21	68.12	1005.86	19.56	51.91	57.86	8
147.46	-260.01	1153.81	27.77	63.23	76.90	8
84.23	53.22	968.51	82.24	63.35	62.53	10
123.54	-39.31	1071.29	42.97	70.19	79.10	9
188.23	-29.30	1129.39	25.85	74.49	91.64	8
61.77	-366.70	1031.01	44.31	64.06	102.14	10
442.87	-84.23	958.98	115.57	37.14	-3.02	8
176.76	-81.54	1040.28	81.60	133.61	-18.55	8
-118.41	-150.63	1038.82	59.54	65.92	53.38	11
204.35	166.75	1065.19	47.30	66.99	52.37	8
-41.02	-231.45	1272.46	-30.58	108.00	-9.03	10
-113.77	-284.91	1094.48	11.08	77.64	10.44	8
26.86	-32.71	1042.24	0.00	66.77	21.12	8
-5.62	-148.68	1139.89	-17.46	49.68	-12.79	11
-18.07	-145.02	998.78	4.55	34.67	-7.75	8
156.98	-46.88	985.11	13.58	23.07	31.46	8
-46.88	-403.81	1185.55	35.55	29.21	18.01	8
66.16	-272.46	1131.35	130.04	23.10	19.23	11
115.23	-184.81	1208.98	144.32	47.12	34.97	8
94.73	-81.79	1211.18	118.50	57.22	44.22	10
151.86	58.59	1192.14	74.98	54.90	18.95	8
72.02	-391.85	1325.93	14.98	66.25	-34.45	8
6.59	-359.86	1248.54	59.42	81.24	-73.73	11
-116.21	-186.04	1009.28	54.44	65.77	-91.61	8
8.06	-169.43	1008.06	46.57	40.41	-102.05	10
-57.86	-212.65	1091.31	36.25	45.56	-87.49	8
-37.35	-357.42	1124.27	30.88	29.79	-59.66	8
32.71	-303.47	1145.51	66.80	37.69	-50.63	11
40.28	-351.32	1121.34	86.85	50.81	-34.18	8
93.75	-184.81	1062.74	118.99	63.84	50.23	8
166.26	-85.94	1071.78	107.54	73.76	58.90	10
-75.20	-42.48	990.97	93.14	93.20	44.34	8
-154.05	-162.35	1040.77	101.07	56.58	95.18	9
-81.79	-397.46	1321.78	105.71	28.59	123.02	10
254.64	-181.40	1207.52	124.73	31.37	126.19	8
70.80	-526.61	1043.70	208.37	82.70	54.93	10
-41.50	-274.17	690.43	315.09	67.63	31.40	8
-122.80	-107.18	659.91	295.96	24.41	58.56	11
34.91	54.44	961.18	227.17	16.33	58.04	8
49.80	320.80	1073.73	192.23	26.31	37.11	8
124.02	-18.07	1328.61	104.49	24.75	44.16	10
146.48	45.90	1132.32	123.69	47.06	73.76	9
75.93	114.01	1093.51	97.26	55.21	79.77	10
-9.03	63.23	1034.42	75.56	41.96	55.51	8
25.88	-53.47	1028.08	76.05	46.26	49.77	8
-10.99	-163.82	1224.12	51.27	51.88	46.33	10
85.94	-108.89	1127.69	59.42	48.95	81.02	9
167.48	-96.68	1087.40	73.79	65.55	154.30	8
197.02	-149.66	1123.29	113.01	65.95	182.34	10
259.52	142.33	1081.79	170.38	83.59	128.42	8
-3.17	72.27	1072.75	204.25	127.99	26.89	10
-103.03	-41.99	988.28	245.03	121.43	-11.41	9
-67.87	-52.00	1050.54	280.00	112.98	-12.94	8
-33.45	79.59	785.64	241.12	119.29	16.75	10
-66.89	-387.45	972.90	221.22	98.79	20.17	8
-15.87	-430.91	784.18	316.50	108.70	112.03	11
141.11	14.16	522.46	362.85	115.57	193.02	8
34.67	224.85	504.64	240.14	77.94	175.08	10
77.64	271.73	767.82	100.01	33.69	100.56	8
189.94	149.66	1154.05	89.60	39.03	73.03	8
-41.75	350.10	1058.59	43.82	59.63	38.91	11
120.61	328.37	935.55	7.32	71.01	54.72	8
-75.20	327.64	824.46	-20.84	96.37	96.16	8
-100.59	169.92	940.92	-73.70	62.90	149.08	10
61.52	72.27	1018.31	-82.55	42.33	151.55	8
330.32	317.63	938.23	-59.11	57.01	167.79	9
255.37	104.98	1009.03	-61.98	123.29	182.71	10
10.01	-291.26	1099.85	-12.18	164.98	275.39	8
282.47	-394.53	1052.73	148.59	163.94	434.17	10
738.28	-324.71	1004.64	316.07	291.23	427.22	11
450.20	-137.45	876.71	316.41	350.80	385.22	8
244.63	-122.80	664.06	403.90	376.62	418.33	10
201.90	-52.25	659.18	373.84	337.95	367.37	8
109.62	242.19	626.95	296.11	292.02	193.54	10
-173.34	444.58	888.43	135.07	257.51	16.82	9
-227.29	111.57	941.65	49.99	191.04	-17.40	10
-152.59	5.37	1003.91	26.25	177.86	-53.38	8
-295.17	-100.59	1100.34	18.34	184.97	-71.47	10
-261.23	191.41	903.08	46.42	140.14	-14.62	8
-136.72	202.15	930.42	-11.66	120.18	53.44	11
-59.08	-108.40	902.59	0.43	68.91	108.86	8
88.13	69.58	778.08	-18.95	72.81	138.64	8
-6.59	115.48	863.28	-35.25	81.05	153.14	10
80.32	-85.45	955.81	-35.58	21.45	182.46	8
269.04	-89.36	963.38	61.95	-10.28	151.03	9
332.76	53.71	944.58	129.36	39.46	78.52	8
279.30	212.16	990.72	134.16	60.42	66.65	10
219.97	118.16	1068.60	90.03	79.96	42.11	8
61.28	-153.56	1084.47	49.50	94.02	42.11	11
152.83	-83.50	964.11	38.30	72.63	35.31	8
68.12	-36.13	961.43	39.46	95.25	29.11	8
29.79	-178.96	968.99	71.69	105.19	60.18	8
103.52	-118.41	882.08	118.04	65.83	94.45	10
233.40	188.96	773.19	114.47	74.52	111.88	9
131.59	19.53	1017.33	76.39	80.17	63.23	10
-18.55	87.40	825.68	126.56	38.21	1.62	8
184.08	-58.59	1013.18	135.35	25.76	-34.61	8
113.04	198.00	784.42	155.24	89.63	-32.44	10
-82.28	114.01	800.54	78.25	101.84	14.22	9
-44.92	-17.33	979.98	23.44	83.28	78.55	8
-93.51	106.69	966.31	-5.86	55.39	91.95	10
-14.16	-0.98	1143.31	28.44	49.22	103.88	8
-59.33	106.93	1040.77	44.92	56.15	125.03	8
-132.57	0.73	845.46	28.32	30.03	147.61	11
22.46	-75.44	912.11	65.80	-42.76	135.31	8
207.52	-156.74	936.77	99.30	-26.28	144.13	8
172.61	-11.96	881.59	165.99	-14.31	168.43	10
414.55	-35.64	1044.19	152.25	3.97	115.05	8
272.95	47.61	866.21	131.96	80.14	79.38	9
150.63	-9.28	857.91	72.27	91.98	122.89	10
100.10	-279.79	1197.75	68.73	88.01	181.52	8
402.34	-141.85	1138.18	146.94	71.47	314.94	10
364.26	63.48	839.84	219.64	81.67	293.82	9
320.80	205.57	813.23	157.23	89.97	189.36	10
208.25	49.56	903.08	164.31	87.37	101.62	8
144.78	-47.12	794.68	195.25	63.20	87.55	8
382.81	58.84	758.79	216.25	52.49	85.69	10
497.80	345.70	934.33	156.31	82.55	-14.07	9
93.51	183.35	900.39	54.75	133.00	-64.48	10
12.94	228.03	750.24	-16.75	102.84	-8.27	8
7.08	4.15	940.19	-79.04	53.89	32.56	8
136.96	-109.62	1071.29	-72.57	45.72	20.72	8
155.27	41.75	1008.54	-30.00	42.85	-44.40	11
23.19	-9.03	1099.37	-48.00	57.86	-34.30	8
-51.27	-83.01	1080.81	-24.20	19.59	-12.21	8
97.17	-226.81	1055.91	10.89	-7.75	-10.28	10
350.10	-78.86	958.98	93.35	20.48	21.51	8
204.59	-64.70	1027.10	130.55	72.88	27.40	9
184.81	-18.80	973.88	159.39	66.25	-0.43	10
159.42	64.70	847.41	157.62	45.20	3.08	8
272.71	236.57	769.78	84.96	54.17	16.27	8
172.12	-90.82	1048.58	-8.33	44.46	-1.77	11
290.04	-231.20	1186.52	10.80	47.03	23.41	8
329.59	17.58	979.25	46.17	81.33	30.58	8
77.15	-197.51	1117.68	61.55	81.79	37.38	10
85.45	60.55	992.19	128.02	80.29	115.48	8
344.97	110.60	1106.20	116.52	54.14	172.12	9
347.66	-134.77	925.29	107.12	81.94	155.88	10
184.08	-269.78	823.49	197.91	88.53	132.05	8
174.07	-206.54	771.00	255.71	57.25	108.37	10
243.16	46.14	767.58	290.25	55.05	105.90	8
235.35	262.94	872.07	192.60	89.29	115.11	11
424.07	405.27	790.53	80.93	95.95	152.62	8
415.28	202.15	931.15	5.43	138.34	209.50	10
464.36	83.01	902.59	-3.45	184.60	196.38	8
93.26	-40.04	931.15	-14.34	212.65	191.56	8
-124.76	-37.60	955.57	-3.42	161.53	217.56	11
225.83	-317.14	1207.28	77.06	48.98	245.39	8
633.79	-159.42	932.13	224.21	37.20	235.50	10
479.98	-248.54	880.37	291.20	73.61	144.68	8
276.61	-21.24	689.70	297.79	73.09	103.00	8
396.97	147.71	811.77	249.60	94.27	30.79	11
275.15	202.15	859.86	141.17	132.57	33.17	8
199.46	51.03	887.21	35.10	109.04	-2.23	10
278.08	80.32	887.70	-19.62	127.72	-7.93	8
106.93	-84.23	1057.37	-50.02	145.20	-9.06	9
117.92	-21.48	978.03	2.01	108.06	13.24	10
150.63	74.95	1145.26	1.50	92.22	52.55	8
184.08	-15.63	1202.39	-19.53	97.69	63.93	8
213.87	-67.14	1178.96	37.20	94.85	115.05	10
283.94	-129.39	997.80	60.27	92.90	153.87	9
313.48	-134.77	906.25	137.54	80.08	137.70	10
255.86	116.46	880.13	150.39	118.07	56.34	8
190.19	-105.71	1037.11	83.77	95.89	19.10	8
309.81	-108.40	954.35	84.99	78.80	16.11	10
349.37	194.82	875.73	38.02	109.65	-7.08	9
-82.28	-80.57	1052.98	-48.25	122.47	-14.65	10
47.61	-221.92	1068.36	-22.22	71.11	8.45	8
-14.40	-171.39	1025.63	3.11	69.67	-16.78	8
-63.72	-183.59	980.22	45.65	50.48	-12.76	11
27.34	-77.15	974.85	72.81	13.31	11.44	8
168.70	22.95	957.03	106.14	2.35	42.36	8
131.59	22.22	969.24	98.27	53.07	-0.15	8
124.51	102.29	947.02	91.89	92.68	-25.18	10
-78.61	148.19	931.15	58.29	75.93	-7.97	9
190.19	-63.48	1070.31	20.57	0.64	-16.82	8
255.13	142.09	1090.09	8.94	19.62	-3.48	10
225.34	94.97	1190.92	-35.58	36.07	-20.75	8
156.25	-386.23	1297.61	-20.87	37.66	-29.88	8
182.13	-235.60	1170.17	7.14	78.00	-35.03	11
101.81	30.52	1074.95	-4.55	85.72	-6.10	8
-19.29	-210.45	1063.23	1.22	34.91	58.29	8
161.62	-118.16	1012.70	50.20	-4.58	53.44	10
213.62	-178.22	1120.85	73.61	34.67	13.85	8
49.32	-231.45	1074.46	147.92	78.43	-45.10	9
140.14	-157.23	1041.75	221.62	78.49	-41.20	10
127.44	-38.57	988.04	196.11	54.05	-27.01	8
145.02	74.95	1031.74	92.86	34.21	-24.05	10
163.57	155.03	1262.70	28.53	34.06	-40.10	8
53.47	-31.98	1367.19	-45.72	29.45	-66.35	9
29.05	-34.18	1224.85	-90.12	62.90	-51.45	10
-156.25	-386.72	962.40	-70.28	42.79	-69.55	8
81.30	-297.36	763.92	-5.98	37.20	-15.35	8
91.80	-185.06	883.54	4.94	54.23	2.38	11
-73.49	-225.83	1101.81	0.64	39.67	36.99	8
4.15	-99.37	1026.61	-6.71	7.39	22.09	8
166.99	-286.87	1089.11	20.90	27.98	-23.65	8
217.04	-682.37	1139.40	89.81	52.52	-10.22	10
45.90	-369.38	1098.63	211.06	69.55	30.24	9
-14.40	-357.91	1201.66	233.67	23.96	77.85	10
133.06	-71.53	1075.68	237.95	3.94	117.10	8
18.31	-140.38	988.77	170.35	-3.20	162.23	8
23.93	-204.35	806.88	141.14	-15.87	184.14	10
302.49	-14.16	755.62	128.91	0.85	228.85	9
454.35	-321.53	1302.73	155.61	67.50	147.13	10
317.14	-42.24	1326.17	194.98	88.81	42.42	8
360.35	-241.46	1382.32	139.40	66.04	44.07	10
244.38	-273.93	1223.39	153.72	37.87	80.54	8
310.06	-187.01	1146.97	148.32	17.30	93.75	9
466.31	-81.30	1134.52	131.04	66.13	79.96	10
-21.00	58.11	1022.71	94.85	127.90	68.36	8
-13.92	-214.11	1138.18	12.33	98.02	113.77	10
81.05	-264.16	1124.27	14.43	96.83	145.11	9
0.24	-311.04	1135.25	11.75	110.84	101.81	10
-231.69	-275.39	918.95	-6.13	69.00	59.57	8
-67.87	-194.09	942.63	-2.35	-5.95	35.13	8
430.91	101.32	1127.69	53.86	31.10	41.17	10
304.20	89.11	1165.04	96.95	82.98	21.61	9
194.09	8.30	1301.27	113.16	81.63	57.04	8
82.52	50.29	1131.84	164.83	61.95	89.32	10
126.22	53.71	1193.12	139.19	24.20	65.67	8
284.67	48.34	1230.71	88.87	25.15	-1.68	8
114.50	-31.25	1187.74	39.76	29.60	-46.17	11
49.56	-305.42	1057.86	44.89	7.84	-56.40	8
21.48	-158.20	1018.31	65.77	30.30	-110.66	8
154.05	-2.20	920.41	50.60	22.37	-130.00	10
134.03	-37.11	892.33	33.05	35.06	-143.74	8
185.79	-467.04	1052.98	130.86	53.22	-184.23	9
-10.25	-259.77	982.91	180.69	86.27	-166.99	10
-214.11	111.57	1004.15	219.79	72.36	-114.78	8
125.73	178.47	951.17	171.17	35.22	-23.35	10
338.38	72.27	932.62	91.92	53.25	5.89	8
183.84	104.74	928.96	24.63	81.60	5.92	11
-10.25	-253.42	1180.42	17.91	54.35	5.10	8
-147.46	-190.92	1261.23	-19.04	62.16	23.07	8
-174.07	-70.56	1260.74	-1.83	48.22	56.58	10
-157.23	-379.39	1158.20	19.35	18.77	73.85	9
-39.06	-423.58	1079.10	114.81	-21.36	67.78	8
187.01	-301.76	864.50	151.00	0.00	42.48	10
16.60	-187.99	903.32	205.17	42.85	-25.91	8
124.51	-13.67	1020.51	190.37	58.11	8.64	8
161.13	-11.23	1084.96	147.28	74.22	48.61	11
104.49	174.56	978.03	47.91	66.59	42.97	8
62.26	-82.03	1086.43	28.26	51.97	36.35	10
152.10	-74.95	1136.72	25.05	83.19	32.41	8
-22.71	-44.43	1172.36	17.82	86.67	36.99	8
-52.98	44.43	1121.58	45.65	39.89	-2.29	9
81.79	-158.94	1098.39	66.56	34.18	-22.77	10
-69.09	-232.42	1058.84	134.46	74.34	-114.72	8
-268.55	-111.57	891.85	229.92	49.22	-184.11	10
-170.41	-37.11	868.41	241.33	56.30	-76.57	8
-60.30	18.07	867.68	206.33	18.92	10.10	9
-56.40	77.88	979.00	187.04	10.19	10.38	10
61.04	-41.75	1120.36	132.78	10.68	19.93	8
-102.54	-47.61	985.60	104.55	40.07	11.87	8
-50.05	24.66	1039.06	71.87	23.62	-5.07	11
12.94	40.77	1095.46	77.36	11.41	-43.58	8
-102.78	110.84	1063.23	122.10	-20.08	-194.85	8
-187.26	-177.00	1150.15	168.37	-22.25	-305.63	10
-185.55	-45.65	864.50	239.56	-43.85	-234.62	8
-31.25	-39.06	862.55	175.78	-57.37	-135.68	11
-100.83	-121.58	877.93	140.41	-46.60	-50.38	8
-212.65	172.85	825.20	121.67	-60.18	-24.75	10
-50.54	173.34	1053.47	60.46	-73.09	-23.32	8
-35.89	-185.30	1200.44	16.78	-39.73	-50.42	8
36.62	13.67	970.95	32.32	-22.67	-9.67	11
98.39	-35.40	982.67	33.66	-5.10	3.17	8
17.82	-47.36	1112.06	83.92	16.91	-28.78	8
-319.82	-56.15	1083.74	201.45	14.68	-148.50	8
-422.12	18.07	836.67	208.98	-13.89	-177.03	10
-195.07	-215.09	813.48	150.15	-34.94	-129.79	9
-96.19	-126.22	696.53	141.45	-4.06	-39.83	10
-214.60	41.99	967.53	109.01	2.17	18.13	8
-103.03	79.10	1093.99	49.13	-19.32	73.33	8
81.30	98.88	968.26	25.85	18.01	50.60	11
146.48	-14.89	1101.32	5.98	56.21	15.08	8
-135.01	26.37	1042.97	39.09	59.94	15.41	8
-28.08	22.71	1045.65	30.64	22.89	25.94	10
-109.62	-114.26	917.48	24.72	45.04	38.24	8
-125.49	37.35	720.21	-21.48	-5.86	20.57	9
-93.51	-250.98	934.81	-45.10	-21.58	26.37	8
-213.62	-198.97	1068.85	-20.05	25.42	50.63	10
-596.92	-40.53	1179.20	23.22	36.32	86.15	8
-335.21	-127.69	1038.82	-33.23	-69.73	118.10	10
-178.47	-123.78	926.27	-87.49	-64.06	159.33	9
13.92	-476.56	1222.41	-70.19	-82.70	102.57	8
338.13	-95.70	1608.64	8.64	-32.01	49.71	10
24.17	102.54	1243.16	70.86	45.53	7.72	8
90.09	-138.43	1151.37	71.81	36.10	5.37	10
13.67	-96.68	1079.59	156.77	50.63	-94.67	9
-197.51	-203.37	975.59	182.01	64.51	-142.36	8
-298.58	-98.39	827.88	213.04	29.79	-114.20	10
119.38	-190.92	1013.18	203.19	-1.62	-50.90	8
-105.96	-46.88	906.98	217.90	48.83	14.40	10
-174.32	198.73	1108.40	139.56	33.91	-1.71	9
-128.17	149.90	1156.25	67.26	45.01	-37.96	8
-178.96	-111.82	1080.32	50.84	23.07	-39.43	10
183.11	-410.64	1144.29	77.03	-16.24	-12.12	8
-64.94	-9.52	1060.79	91.19	39.43	4.33	11
-321.53	-163.57	1176.51	124.94	44.16	-20.23	8
-202.88	-268.07	1193.12	228.70	1.22	-25.85	8
28.08	-66.89	856.69	264.68	-9.58	-11.75	10
160.64	-82.03	837.65	276.98	-4.64	-19.41	8
-101.56	310.30	738.04	238.68	45.29	-14.34	9
-196.29	76.90	1007.32	86.82	33.81	45.07	10
-156.25	58.59	954.35	33.29	-25.24	21.24	8
-118.41	220.21	1022.22	15.59	-28.59	-20.45	8
3.17	-195.80	1090.33	-17.52	-1.31	-100.43	10
-7.32	-295.65	1020.51	38.45	14.37	-136.51	9
27.59	-241.21	966.06	98.14	29.45	-166.32	10
-68.12	-106.20	908.94	104.31	62.16	-186.04	8
-116.21	-85.94	938.72	116.58	70.71	-187.84	8
-286.38	-12.94	924.32	105.47	97.47	-144.29	10
-510.99	-220.70	1034.67	104.58	48.16	-66.86	9
-241.46	37.60	958.01	139.16	-4.88	35.40	10
-157.71	-13.67	1060.30	139.40	6.04	80.93	8
-228.52	100.83	1080.08	133.51	11.84	107.97	8
-114.50	67.87	1021.00	89.32	-4.00	140.81	11
-17.09	35.64	976.32	46.17	-2.26	130.74	8
-83.25	-117.92	1285.40	15.41	-9.19	70.19	8
-70.80	55.42	1140.87	-19.20	21.58	17.70	10
-199.22	-269.04	1271.48	-10.01	26.73	2.32	8
-171.14	-42.24	1035.89	33.45	-10.71	-15.63	9
-108.40	-112.06	1031.49	46.42	-4.61	-73.67	10
-236.08	-184.57	993.65	64.85	-3.69	-111.42	8
-174.56	-294.92	994.14	94.12	-21.70	-95.40	10
-92.04	-351.56	1033.45	128.66	-21.70	-77.97	8
-41.26	-332.52	1121.58	167.79	-4.46	3.11	9
-13.92	-21.48	1113.53	207.61	-0.85	30.40	10
178.22	120.61	987.55	175.02	14.40	26.34	8
300.54	242.19	1033.69	110.66	69.31	25.70	8
206.30	-79.83	892.33	0.73	128.45	6.38	10
-302.98	-133.06	1109.38	35.68	246.83	24.14	9
-510.50	183.11	1246.58	55.05	216.89	-33.81	10
-581.79	-30.27	1027.10	27.71	134.74	-95.76	8
-535.89	-62.01	936.04	51.12	94.42	-152.04	10
-565.19	-27.83	771.00	49.96	94.18	-171.08	9
-559.81	-410.40	829.35	30.21	38.24	-154.91	8
-411.13	-397.71	1038.82	96.04	18.46	-104.19	10
-363.04	-245.36	1010.25	137.05	15.47	-31.95	8
-262.94	-256.35	1004.64	170.72	-18.98	4.70	10
-177.00	79.10	1078.37	142.30	-16.66	-4.55	9
-241.46	75.20	1154.79	96.86	8.94	-0.82	10
-269.04	-182.37	1208.74	46.78	19.68	35.28	8
-140.14	-195.80	1107.18	13.12	10.35	70.83	8
-225.83	-215.82	1125.73	23.86	19.53	55.08	10
-126.95	-348.39	1259.03	117.13	26.28	24.14	9
-304.20	-194.09	1048.83	156.56	39.46	-4.15	10
-311.04	-25.15	909.18	146.79	18.68	-17.09	8
-388.92	-356.93	1015.63	130.43	17.15	13.67	8
-365.72	58.59	989.75	168.98	-50.45	97.66	10
-188.72	118.65	1074.95	110.32	-6.04	107.64	9
-157.96	-147.46	1112.79	80.69	27.62	105.65	10
-154.54	1.71	946.29	105.77	15.01	4.64	8
-322.02	-380.37	1156.49	65.03	17.12	-27.13	8
-302.49	-210.45	955.81	90.09	-26.31	8.15	11
-228.76	-159.18	873.78	46.20	-6.81	54.78	8
-104.00	-233.15	948.24	32.23	17.12	62.62	10
-21.97	-319.58	993.16	49.80	18.34	47.64	8
-184.57	-181.88	1037.84	106.72	40.89	59.66	8
-232.42	-56.64	876.71	144.56	19.68	80.32	11
-150.39	-76.66	966.06	153.44	19.01	94.06	8
-71.04	-42.24	1059.08	155.76	27.71	96.44	8
-280.52	149.66	1030.52	126.10	43.64	73.67	10
-281.01	135.25	1113.77	53.04	20.29	89.26	8
-196.04	-231.93	1257.08	11.93	23.77	72.88	11
-162.35	-165.77	1073.73	27.83	29.05	91.40	8
-38.57	-193.36	1012.70	39.64	36.93	100.04	8
-159.91	-28.08	913.82	52.58	41.81	97.41	10
-109.62	-164.06	1127.93	55.69	39.03	76.66	8
-274.17	-273.68	1069.58	102.45	43.79	70.92	11
-14.65	-163.33	1091.55	162.45	58.38	67.38	8
-180.18	3.91	1153.56	139.28	68.54	86.46	8
-234.38	13.18	1115.23	115.23	45.68	82.98	10
-266.60	172.85	949.46	65.34	21.88	108.18	9
27.59	-116.94	1172.36	-13.40	27.13	105.29	10
-89.11	-199.95	1102.54	-15.44	68.21	104.37	8
-78.61	-195.56	1108.40	-24.63	40.83	192.44	8
161.13	-104.49	1083.74	-19.78	33.94	208.50	10
-37.35	-253.91	1049.80	-14.07	68.57	171.57	9
-186.52	-175.29	999.51	26.61	58.72	109.74	10
-51.27	-347.41	1089.11	57.10	34.24	20.78	8
-130.37	-243.90	1039.55	106.29	62.53	-27.56	10
-297.85	-223.63	1139.40	132.60	57.07	3.39	8
-204.10	-156.49	1125.98	136.51	48.52	29.94	11
-90.58	-3.66	1078.86	99.61	17.24	55.91	8
103.27	-52.73	989.01	55.33	51.36	72.08	8
29.54	-347.90	1184.81	40.59	74.68	122.34	10
-0.98	-341.55	1145.51	123.41	54.17	270.36	9
299.56	-281.25	984.62	143.92	54.14	310.12	8
140.38	-12.21	914.31	210.39	70.40	271.18	10
-76.42	3.91	1192.38	158.97	79.86	187.84	8
-148.44	-37.35	1117.19	150.27	71.14	151.98	10
-62.01	-89.60	1094.24	155.36	64.36	111.30	9
26.12	-105.96	1094.48	162.63	79.86	83.37	10
-70.80	41.99	1063.48	149.57	87.25	18.83	8
-204.10	-142.82	1078.13	110.96	75.35	-21.55	8
-102.78	47.12	989.99	95.46	42.51	-10.86	10
-108.40	116.70	1003.42	33.57	47.85	9.95	9
-116.70	-103.03	1163.09	21.39	51.36	6.44	8
-194.09	53.47	1025.15	25.85	34.36	-8.67	10
-53.71	-182.86	1155.27	-1.74	20.94	-3.30	8
-19.29	-148.44	1044.43	30.61	36.59	-19.07	8
-44.68	-13.43	1033.20	37.57	42.54	-60.42	11
-159.18	-44.19	1192.38	34.36	53.56	-106.20	8
-394.53	-66.41	1031.25	53.56	34.79	-209.81	8
-422.61	-294.92	1195.07	118.38	-13.67	-237.24	10
-40.04	144.53	819.82	169.68	-103.55	-182.46	8
242.43	138.67	932.86	79.22	-21.39	-79.28	11
153.56	-42.97	1058.59	65.98	-3.39	-73.15	8
123.29	-71.53	1164.79	81.39	25.76	-69.31	10
-320.31	-285.89	1105.71	151.21	73.79	-88.68	8
-157.71	-449.71	958.74	261.08	16.30	-77.15	11
-29.30	-640.87	1019.78	330.99	12.42	-91.80	8
-62.99	-476.07	828.37	366.49	40.86	-124.42	8
-291.02	-130.62	673.10	341.95	52.15	-95.86	10
-359.86	102.54	842.04	196.78	-0.18	-40.89	8
-280.03	121.83	1315.19	129.82	-48.16	-21.51	11
-65.19	10.99	1098.39	130.00	-49.99	-60.61	8
-9.52	-219.48	1101.07	138.98	-16.45	-2.72	10
-63.96	7.57	943.12	148.13	-25.05	20.26	8
-76.17	-55.18	1145.75	82.18	6.68	65.09	8
-8.06	44.19	1069.34	51.88	13.64	104.86	9
-12.45	20.75	1135.50	72.05	15.11	80.29	10
21.48	-2.44	1027.10	70.74	30.03	73.70	8
-48.34	50.54	1091.55	62.81	18.43	40.83	8
-60.30	-142.09	1104.00	68.30	55.27	6.96	8
-174.56	-161.87	989.01	95.89	51.36	-2.96	11
-149.17	-58.84	966.80	88.84	29.21	-13.06	8
-171.39	-34.42	962.16	120.76	12.82	-28.35	8
-187.26	-7.32	1040.04	139.62	28.35	-20.23	10
-167.97	109.86	936.77	152.13	16.54	30.06	9
-184.08	46.88	1026.61	155.24	22.61	73.88	8
0.49	264.65	926.27	160.64	30.61	67.57	10
-14.40	142.09	1051.76	128.45	58.35	46.17	8
-194.09	69.09	991.21	188.14	59.08	45.32	10
-152.83	11.96	970.21	254.91	10.83	72.02	9
-93.51	94.48	881.10	318.57	4.30	71.90	8
90.33	-112.79	808.84	340.06	17.97	28.26	8
-9.28	-332.03	502.93	371.43	61.86	-78.00	10
-258.30	-33.69	472.66	325.53	35.43	-98.82	8
-91.06	213.87	412.11	115.02	37.63	-83.07	9
-316.65	337.65	928.22	-41.96	53.34	-73.33	10
-373.29	-6.10	1156.01	-74.22	57.74	-21.45	8
-288.57	296.14	943.85	-93.90	20.32	103.67	8
-27.59	-68.60	1131.35	-117.13	3.14	107.15	10
109.13	-183.59	1110.60	-88.56	71.53	106.87	9
-10.99	-21.97	845.46	-82.92	78.70	89.69	10
-219.73	-80.57	986.33	-79.10	74.68	70.16	8
-228.03	-156.25	1161.38	-44.04	52.95	19.47	8
-452.15	-70.80	1083.74	56.98	52.09	-44.65	11
-548.34	-48.83	1027.34	125.49	-18.01	-48.92	8
-198.00	-67.14	909.42	152.56	-30.33	-29.54	10
92.04	215.09	762.45	180.02	10.56	32.23	8
-43.70	329.83	807.13	109.53	51.73	59.45	8
-121.58	190.19	862.06	50.48	75.01	62.29	11
-170.90	147.22	876.71	11.72	76.48	38.79	8
-232.91	45.41	886.72	-13.98	76.63	24.72	8
-151.12	-392.82	1156.74	-6.87	46.75	-41.53	10
-334.47	-61.52	957.52	100.68	53.68	-85.75	8
-177.49	-161.38	1067.38	121.55	54.57	-62.04	9
-272.22	5.62	948.97	140.35	47.42	-35.46	10
-274.41	7.57	1034.91	108.80	34.06	-22.74	8
-193.12	-82.76	945.56	101.01	20.26	30.43	10
-93.51	-18.07	972.17	89.84	22.98	48.86	8
-165.77	46.39	968.99	86.46	52.09	51.82	9
-132.08	-32.71	1025.88	82.92	53.77	66.71	8
-283.69	249.51	944.09	53.80	41.50	73.36	10
-283.94	118.90	1022.95	-49.80	36.56	111.27	8
-36.38	-139.40	1165.28	-105.13	11.23	86.15	11
18.07	-197.51	1172.61	-91.13	48.10	17.64	8
-368.90	58.84	1054.20	-93.32	45.93	-10.38	8
-489.50	-101.32	1120.61	-88.07	31.28	-91.31	10
-518.31	-245.12	973.63	-34.88	-13.64	-129.06	8
-225.34	-193.12	948.24	-11.84	-55.45	-48.58	11
-177.25	-214.11	997.56	33.57	-66.04	29.82	8
81.54	-152.10	811.04	17.73	-35.00	120.30	8
52.98	-233.15	952.64	15.66	-3.08	151.28	10
-62.99	-300.54	1088.62	50.08	28.41	129.55	8
-136.96	-213.62	1130.37	69.49	33.57	148.53	11
-77.39	-183.84	1160.89	74.07	8.42	166.90	8
-7.08	-206.54	1209.47	88.59	18.59	152.28	8
-8.79	-266.11	1222.41	109.25	19.96	158.29	10
0.24	-153.32	1274.41	119.63	32.29	168.58	8
-0.24	-105.22	1207.76	119.54	34.21	219.18	11
180.66	-258.30	1312.99	135.44	34.94	211.79	8
91.06	-303.71	1281.98	235.38	75.50	191.35	10
-62.99	-161.87	1110.84	286.29	71.35	188.02	8
-61.04	158.45	916.26	310.82	88.62	201.35	11
-29.30	222.66	939.45	208.83	147.71	276.12	8
127.69	135.25	1020.02	72.88	167.18	391.88	8
490.23	22.46	1039.06	27.37	203.61	528.84	10
561.28	-68.60	1097.41	64.18	288.67	538.33	8
323.73	-229.00	961.67	106.99	381.87	539.22	11
124.27	-204.35	958.74	154.66	403.05	551.12	8
105.96	-162.35	945.56	292.27	335.75	532.53	10
95.46	-164.79	878.17	197.78	417.57	557.25	10
88.13	-161.62	988.53	199.89	420.47	558.44	8
105.71	-218.51	948.24	288.24	395.20	456.91	11
9.77	54.93	826.66	310.30	356.41	346.04	8
161.13	169.19	796.14	257.05	305.08	257.32	8
210.45	-29.30	909.91	243.96	302.34	199.58	10
167.24	6.35	828.86	273.83	313.08	113.04	9
62.01	86.91	828.13	259.34	307.31	57.62	10
-41.26	-9.77	848.39	221.53	301.30	80.23	8
-0.24	-37.60	899.90	220.06	292.27	113.22	10
88.87	-70.31	886.47	226.84	289.64	113.22	8
-94.48	-71.29	820.31	269.20	280.00	102.29	9
-311.28	261.96	574.46	283.75	229.71	58.81	10
-268.80	451.90	626.22	162.41	188.08	42.18	8
-344.73	310.30	634.28	-36.90	264.04	94.36	10
-175.29	518.55	682.13	-126.07	196.84	63.17	8
-292.97	263.67	1027.59	-76.54	108.64	34.88	11
-240.23	-8.54	914.79	65.09	79.77	-29.91	8
-390.87	249.27	673.83	90.91	66.83	-55.45	8
-307.37	273.93	715.82	-0.70	45.29	-10.77	10
-297.12	133.79	913.09	-87.40	18.01	23.71	8
-212.16	-212.89	1194.09	-64.88	28.38	35.19	9
-232.67	88.62	858.64	47.64	50.51	33.72	10
-391.36	-120.85	980.96	69.06	30.58	20.08	8
-320.31	-32.23	987.55	119.26	1.04	46.05	8
-183.59	183.11	1009.03	115.14	-15.93	54.41	11
-55.91	26.37	926.76	122.65	-17.82	121.70	8
-23.44	-29.05	830.81	89.97	-4.46	148.22	10
-94.24	-70.80	794.92	87.74	-2.53	123.78	8
-43.95	-134.77	892.82	158.75	-2.41	82.86	8
-26.61	-118.16	900.63	201.75	16.85	76.75	9
144.78	377.20	868.41	227.42	17.67	42.82	10
30.03	495.36	735.11	56.95	89.14	68.42	8
9.03	210.45	804.69	-82.95	70.25	107.97	8
-15.14	-25.15	1001.95	-106.17	63.02	116.97	10
-146.24	135.25	854.25	-106.05	56.03	121.28	9
-169.43	312.01	952.88	-116.00	45.50	114.59	10
-46.14	51.27	1125.98	-115.30	31.43	126.98	8
-12.21	-173.58	919.43	-98.75	31.28	102.11	8
1.71	-163.82	879.39	-46.45	14.74	40.74	10
-9.77	-299.56	940.67	6.81	0.58	35.31	9
114.50	-35.89	1022.95	136.14	-9.43	47.64	8
170.65	361.57	1056.88	113.04	22.77	32.44	10
-60.79	153.81	984.38	-6.65	27.07	32.20	8
47.61	-88.38	1033.45	-19.29	0.61	56.76	8
70.56	-242.92	1131.10	-29.54	-4.46	98.88	9
177.49	-40.04	1181.40	-36.77	3.42	95.15	10
130.86	55.42	1033.20	-47.36	36.22	58.87	8
13.67	-239.26	1214.60	-41.96	49.53	65.49	8
34.18	-379.88	1098.14	7.45	47.36	82.52	11
72.75	-326.17	925.78	54.53	18.46	61.55	8
123.29	-302.98	890.63	77.97	33.94	59.36	8
180.42	-322.02	960.69	158.63	73.15	61.61	10
155.52	47.85	933.59	179.57	115.36	65.80	8
-209.23	108.15	989.50	121.86	122.62	73.91	11
170.17	164.55	1158.94	54.78	52.95	126.62	8
158.20	162.60	1150.63	5.58	101.47	186.80	10
-21.97	-60.55	1273.19	4.21	79.56	191.56	8
-41.99	-136.96	1074.22	62.35	36.13	199.19	8
198.73	-272.95	1089.11	124.54	2.38	140.90	11
368.65	106.69	990.48	183.17	7.45	86.52	8
254.15	-93.02	1125.73	123.69	36.41	45.32	10
155.03	-35.64	1130.86	91.64	65.40	80.14	8
95.70	-29.54	1102.05	54.20	53.07	137.66	8
198.24	-415.28	1147.95	54.63	57.98	166.08	11
223.63	-204.59	948.97	117.07	83.34	159.24	8
86.91	-41.50	968.26	121.34	86.21	180.57	10
179.44	-213.87	1073.49	88.10	35.03	207.03	8
416.75	-206.30	1044.43	111.02	55.18	159.09	9
91.55	-214.60	1046.14	130.74	72.91	134.83	10
258.79	13.67	997.56	147.37	46.60	95.76	10
297.61	78.12	1042.97	80.60	78.25	46.20	8
159.67	-39.55	1005.62	25.12	94.02	19.47	8
104.49	-232.67	1068.60	32.32	96.47	32.01	11
152.34	-149.66	1165.28	36.10	87.10	32.41	8
258.30	15.63	1193.85	34.12	70.37	26.55	8
196.78	-174.56	1295.17	17.64	84.99	42.21	10
113.28	-359.38	1243.16	45.99	89.69	40.77	8
41.26	-416.50	1158.94	139.56	70.83	26.40	11
55.91	-455.08	938.48	237.34	49.01	57.04	8
130.62	-110.11	783.94	282.81	36.65	70.86	8
239.99	16.85	866.70	276.25	50.87	87.52	10
260.50	74.22	986.57	217.19	124.57	142.58	8
346.44	51.76	1034.91	140.63	163.12	185.76	11
238.28	-139.40	1112.06	122.04	164.98	161.10	8
62.99	-24.17	1023.19	105.19	125.98	192.23	10
180.42	89.36	1047.61	82.21	107.27	197.45	8
81.05	-179.93	965.58	113.01	99.55	194.18	11
276.37	-230.47	1001.22	182.92	66.28	193.57	8
94.48	-87.16	823.73	289.95	83.71	125.58	10
144.29	135.74	769.53	279.69	53.65	37.08	8
104.00	149.90	1020.75	220.95	66.99	37.57	8
251.95	162.84	1047.36	172.73	75.78	14.65	11
169.19	162.35	872.07	107.94	111.48	9.28	8
135.99	19.78	1068.85	45.47	102.81	25.12	10
294.92	84.23	1144.53	1.16	88.10	-0.27	8
356.20	0.98	1198.73	-14.71	139.92	57.07	8
251.95	-17.33	1144.04	-30.49	157.29	75.23	11
47.12	-225.59	1023.44	-26.82	149.54	74.37	8
111.08	-271.24	915.77	22.37	95.12	110.81	10
139.65	-262.70	867.68	99.49	101.44	134.06	8
-16.11	-218.51	812.99	162.08	84.66	130.04	9
152.59	-78.37	858.15	185.42	68.94	106.02	8
50.54	35.40	744.87	182.01	110.90	84.78	8
-32.96	3.42	812.01	132.60	63.75	77.36	10
219.48	129.39	960.94	72.69	38.94	88.53	8
196.04	63.48	1135.25	42.97	64.09	50.42	9
-62.26	104.74	1103.52	45.10	50.11	40.41	10
150.15	52.73	1142.58	11.35	20.11	12.39	8
104.00	28.81	943.36	47.82	24.60	-14.04	8
70.07	46.14	979.49	47.58	24.48	3.72	8
133.54	38.82	1007.81	66.16	20.02	10.99	11
61.04	-182.37	960.94	120.15	8.61	11.14	8
213.13	-25.88	1025.88	174.62	4.09	4.43	8
312.26	18.55	1009.52	160.43	46.72	30.91	10
224.85	114.50	911.13	136.99	61.55	40.83	8
261.47	-52.98	979.98	48.65	55.18	25.30	9
192.63	-151.37	1055.42	6.41	65.09	25.88	10
22.46	20.51	1077.88	5.92	58.53	55.69	8
84.96	70.07	1113.04	-37.54	38.36	66.25	8
205.81	-20.51	1157.47	-46.02	45.47	54.17	11
135.74	-100.59	1038.82	-24.69	43.64	1.25	8
-32.23	-355.47	1007.81	43.52	41.50	-5.83	8
-49.32	-203.13	905.03	101.72	16.17	4.82	10
154.54	-101.07	998.05	108.92	19.44	3.57	8
159.42	36.13	940.43	123.08	40.77	-30.52	9
271.97	52.73	1003.42	101.01	69.24	-33.14	10
246.34	172.85	1083.25	49.74	104.89	21.06	8
30.52	-46.63	1195.80	10.22	92.22	45.84	8
171.63	-216.06	1232.67	12.02	77.51	65.28	10
272.71	-80.81	1013.92	17.24	91.00	67.57	9
233.40	-218.26	1092.04	22.80	80.38	83.98	8
198.49	-330.81	1028.81	57.01	86.73	110.72	10
165.53	-459.72	1004.15	127.90	91.83	161.80	8
52.00	-238.77	828.13	169.01	37.78	194.95	10
259.77	-54.44	827.88	181.76	29.94	161.74	9
224.37	-58.11	945.80	191.65	60.03	54.17	10
50.78	72.51	1044.19	151.73	89.11	34.30	8
-95.70	244.87	1158.20	78.95	81.05	67.02	8
-95.95	173.83	1188.72	26.46	44.28	112.64	10
297.36	-82.52	1278.32	22.28	45.84	126.89	9
283.20	-27.59	1094.97	8.15	90.12	77.00	10
0.73	-296.88	1095.95	-22.03	59.57	75.50	8
-25.88	-234.86	1068.60	28.93	23.80	129.46	8
16.85	-333.50	1181.64	28.90	18.80	144.59	11
239.50	-323.49	1062.99	62.47	25.39	155.98	8
392.58	-318.36	1030.27	150.76	53.47	92.56	8
135.50	-317.63	1080.08	207.89	69.24	71.66	10
369.14	-39.31	1054.69	213.84	45.44	53.41	8
295.90	-3.17	1080.57	155.55	95.89	25.02	11
64.21	80.08	993.41	112.92	88.29	25.15	8
286.38	-108.40	1176.03	46.84	52.40	38.82	10
96.44	63.48	1018.31	1.98	95.98	-0.03	8
48.34	32.47	1074.71	3.33	59.91	-5.28	8
112.30	15.14	1142.58	6.74	47.55	11.66	9
239.26	-97.66	1129.88	1.28	53.31	23.47	10
94.48	-395.51	1135.99	34.21	85.11	30.67	8
32.23	-241.70	1011.96	146.15	42.18	-40.01	8
62.99	-356.20	1109.38	204.62	57.04	1.71	10
81.79	-169.92	1114.75	208.77	65.16	35.03	9
-1.46	79.83	881.84	180.08	38.88	35.71	8
187.01	141.85	899.41	83.74	11.93	69.58	10
329.83	29.05	1035.64	2.90	51.18	93.23	8
301.03	-44.92	1103.03	-3.27	93.35	109.22	8
3.66	-147.46	1018.55	16.33	92.53	101.75	11
112.30	-232.18	1053.47	59.78	47.49	78.28	8
271.00	-187.01	1045.41	122.50	54.17	114.23	8
260.99	-439.45	1072.75	172.30	66.74	107.06	10
298.83	-252.93	889.16	263.79	87.25	95.76	11
243.90	-97.66	924.80	261.69	94.21	72.85	8
215.33	22.95	976.32	196.53	142.55	83.62	8
89.11	258.54	882.08	75.29	131.23	112.67	10
406.74	-67.38	1111.08	-40.89	113.43	105.26	8
392.58	-110.35	1153.56	-61.98	170.53	103.00	11
135.25	-207.52	1296.14	1.40	174.56	169.92	8
184.81	-170.90	1235.11	28.69	159.39	185.12	10
167.97	-314.45	1250.73	76.84	157.23	184.45	8
128.42	-315.92	1164.06	179.47	174.01	237.40	11
128.91	-38.09	898.44	272.09	137.97	232.88	8
227.05	98.88	964.60	239.04	120.79	140.69	10
200.68	53.22	983.15	181.40	175.38	87.16	8
124.27	172.61	889.40	105.80	185.64	112.88	10
-6.35	-85.21	1011.72	44.37	177.37	116.76	9
25.15	-333.98	1108.89	23.07	113.31	137.39	10
97.41	-184.57	987.79	69.61	87.77	151.82	8
257.57	0.24	1008.79	59.75	111.94	132.97	8
76.17	-193.36	1089.11	56.12	136.23	108.37	10
-93.51	-198.24	999.76	97.50	71.53	122.22	9
125.49	-214.84	1069.58	129.79	58.65	139.50	10
279.79	-10.25	1094.97	163.06	67.17	73.55	8
65.92	54.69	1090.33	115.60	122.04	35.40	10
166.02	249.27	1013.18	67.23	116.18	31.92	8
160.16	108.40	1086.18	12.79	132.81	58.90	11
-141.11	-118.16	1104.74	2.75	127.78	80.32	8
-29.05	-43.46	999.76	-12.36	60.97	162.45	8
71.04	-196.04	913.82	29.66	42.91	263.95	10
284.67	-106.20	841.06	116.67	15.05	314.54	9
330.32	-95.46	917.24	146.82	29.05	216.55	10
139.40	-228.52	1039.79	170.62	36.68	160.74	8
267.82	-38.57	1091.06	194.40	17.15	100.56	10
327.88	24.17	1081.79	165.86	74.89	49.65	8
225.34	127.93	1074.71	104.49	131.32	30.79	9
260.25	210.94	1093.51	25.67	132.63	61.80	10
142.58	-67.63	1193.60	-23.77	115.14	87.68	8
-101.56	-356.69	1170.65	14.19	66.89	161.59	10
107.91	-162.84	1026.12	46.94	57.71	154.88	8
31.49	89.60	954.10	75.84	61.10	112.52	11
212.16	-24.17	1109.86	36.38	21.09	116.94	8
644.53	-266.85	1182.86	47.27	32.96	149.05	10
531.74	-305.42	1203.37	98.02	86.64	125.89	8
545.17	-96.92	1199.22	115.51	95.00	76.14	11
432.13	-43.95	1335.94	95.95	191.53	21.39	8
30.76	-20.51	1029.54	74.07	193.05	-18.16	8
-229.00	37.60	822.27	16.20	173.98	-2.66	10
-282.23	-226.07	963.13	-42.08	104.49	118.04	8
75.44	-548.34	1141.60	38.24	48.37	188.29	9
285.64	-344.24	973.88	77.27	66.89	216.58	10
187.99	-499.02	847.17	158.63	69.55	314.85	8
230.71	-439.94	896.00	241.49	61.71	434.60	10
657.47	-327.39	867.43	339.26	49.65	386.29	8
584.23	-251.95	864.99	354.31	156.46	168.27	11
119.38	-23.93	744.14	278.14	131.53	11.08	8
225.59	-19.04	850.59	218.48	111.76	2.90	10
326.66	45.65	1085.21	134.16	130.74	6.07	8
-19.04	74.22	1135.50	40.28	161.10	25.94	8
12.70	65.67	1237.06	-2.01	118.59	42.51	11
97.41	-40.04	1272.95	-31.98	116.06	28.26	8
-10.01	-163.09	1156.49	-0.34	134.06	41.75	8
-17.58	-67.87	1161.87	55.08	82.76	85.42	10
52.98	-316.65	1322.27	53.74	73.94	126.83	9
-22.46	-428.22	1290.77	158.63	83.07	108.18	10
-30.76	-6.59	1186.52	189.54	56.03	35.89	8
-30.27	-55.18	1242.19	172.18	65.46	24.93	8
134.03	48.34	997.80	166.11	51.76	35.68	10
194.58	161.87	893.80	74.40	54.53	35.43	9
26.86	-186.77	972.90	13.15	59.91	48.34	8
283.45	-229.49	965.82	20.26	65.55	65.95	10
60.30	-364.99	1004.88	3.23	104.52	8.73	8
163.57	-203.37	973.39	91.74	86.06	22.58	8
21.73	-185.79	1092.29	155.21	97.05	35.49	11
162.84	-73.49	1046.39	182.13	113.10	47.27	8
-72.51	161.38	919.43	175.90	110.72	33.42	10
115.23	100.34	995.85	131.07	44.22	31.62	8
374.51	-27.10	1183.11	90.39	43.70	53.99	8
215.09	257.81	1077.15	50.84	81.45	51.24	11
118.16	145.51	1081.30	-21.18	72.27	18.31	8
209.23	-127.44	1105.71	-11.17	59.51	-26.79	10
273.19	-359.13	1237.30	61.31	89.17	-55.97	8
358.15	-15.63	1215.09	134.58	129.36	-41.47	9
-62.50	-245.61	1224.37	117.68	142.40	-31.25	10
-146.24	-331.79	964.11	126.04	68.79	59.42	8
-58.84	-310.55	798.58	195.77	-12.27	95.49	10
146.73	-188.23	760.74	213.62	10.19	110.50	8
229.98	71.29	726.81	200.93	65.80	109.47	11
104.25	159.42	885.01	140.93	100.52	58.90	8
93.02	99.85	1198.00	57.34	107.30	34.27	10
-48.34	-95.70	1278.56	11.72	119.90	12.63	8
-151.61	-149.17	1258.79	-1.95	93.72	4.43	8
136.47	-46.39	1113.77	32.41	64.54	-2.69	11
54.44	-81.54	1131.59	36.22	100.65	12.42	8
-156.74	-97.90	1046.88	28.08	92.04	50.23	8
-206.05	-173.34	990.72	58.84	44.46	82.37	10
-171.39	-243.16	923.83	75.26	-1.34	90.12	9
-43.21	-201.90	1062.74	133.36	-21.55	128.97	8
199.95	-152.34	1125.24	125.49	-9.37	89.90	10
160.16	-10.01	982.18	88.53	43.88	61.34	8
121.09	-67.63	977.05	39.89	48.00	104.58	8
37.11	-322.27	1059.33	33.97	31.46	120.06	11
237.30	-394.29	1058.35	40.77	18.22	165.19	8
120.12	9.77	827.88	97.26	35.68	191.31	10
240.97	40.77	1333.50	18.89	26.79	130.04	8
198.00	-98.63	1432.13	66.62	65.22	45.87	8
-28.56	269.53	1174.07	87.52	55.05	27.28	11
-28.32	131.35	1087.16	86.30	25.27	34.39	8
188.48	35.89	874.51	78.61	13.76	57.68	8
284.91	93.75	840.58	30.76	43.98	40.77	10
271.73	-234.13	1140.87	3.02	75.16	37.78	8
33.45	-69.34	1177.00	-17.61	68.15	29.51	9
32.23	-99.37	1125.98	-18.07	46.08	3.69	10
131.35	-213.62	1105.22	7.60	45.01	43.64	8
192.87	-162.35	1099.37	57.80	34.85	33.05	8
126.22	-256.10	1025.15	76.42	38.06	36.41	10
157.23	-120.36	1021.48	117.40	70.77	73.97	9
-88.38	-223.39	1094.97	120.30	115.05	35.92	10
-116.46	-89.60	903.56	132.05	90.73	32.23	8
-38.82	-166.99	1006.84	148.13	30.15	-12.54	8
127.44	-43.46	836.18	149.69	15.69	-33.78	11
195.31	-368.41	1007.08	137.91	44.68	-50.45	8
100.83	-214.84	938.48	178.07	96.07	-76.39	10
-124.51	31.49	1007.81	182.56	88.50	-21.55	8
50.29	-51.51	1220.70	75.47	-7.11	48.46	10
246.83	-107.67	1228.52	58.04	-2.90	27.22	9
203.13	-200.93	1235.11	67.11	62.53	23.59	8
58.11	-207.52	1125.24	104.74	33.14	-7.08	10
331.79	85.45	875.98	105.07	42.36	44.25	8
208.50	106.20	879.88	15.32	97.87	33.14	8
-114.99	-55.91	1075.93	-11.44	64.06	32.71	11
292.24	108.89	1142.58	-38.48	84.75	19.78	8
-237.79	-182.86	1220.70	-58.69	99.85	-45.38	8
-59.81	-189.94	1144.53	3.72	62.16	-81.70	10
-122.80	-36.62	1037.60	2.56	86.79	-140.63	8
-195.31	-312.99	1236.82	11.81	90.36	-124.54	11
-112.06	-148.19	1098.14	75.10	47.58	-71.81	8
-50.54	-214.36	1224.61	94.67	52.46	-81.24	8
-277.83	-173.10	1116.94	100.34	52.12	-18.86	10
44.92	324.71	954.10	52.92	-24.35	11.60	9
49.07	259.28	1028.08	-81.57	-3.57	-88.04	10
-125.24	-236.82	1219.73	-102.78	-4.09	-108.76	8
207.03	-356.45	1209.23	-118.93	15.26	-88.35	10
-57.86	-459.96	986.82	-71.20	67.23	-71.99	8
10.01	-310.79	1003.17	-22.89	25.73	-32.10	9
4.88	-262.45	1071.78	-7.11	14.31	15.69	10
184.33	-352.05	1234.38	-4.27	13.82	10.50	8
5.62	-394.04	1232.67	33.48	70.07	1.62	8
-7.08	-174.80	1162.60	56.76	62.74	6.68	10
-14.89	-197.75	1145.51	65.95	52.37	12.94	9
-5.37	-223.88	1085.94	67.50	39.92	36.99	8
38.57	-175.54	1123.54	99.61	8.48	87.74	8
11.23	-194.09	1093.26	153.02	6.56	97.63	10
3.17	20.51	1186.04	142.91	15.32	99.73	8
0.49	40.04	1179.69	99.03	47.30	60.18	9
-119.63	-143.55	1271.73	85.14	55.18	37.99	10
-244.63	-248.78	1213.62	130.25	34.58	22.80	8
-192.38	-166.26	1058.59	180.94	-16.36	35.55	8
-20.02	-30.76	1102.78	182.34	-44.04	55.97	11
55.18	3.17	1123.54	154.72	-30.49	63.48	8
161.13	9.52	1095.21	134.58	-24.72	70.50	10
274.17	63.96	1051.51	58.14	6.53	69.15	8
20.02	-243.16	1098.14	-35.83	27.65	71.84	8
104.00	-256.84	1029.54	-71.41	5.40	122.86	11
383.06	-243.16	1055.91	-117.34	77.39	120.76	8
94.73	-263.92	1046.14	-156.01	119.96	119.78	10
-256.10	-519.04	1363.53	-269.90	5.49	93.69	8
-156.01	-625.49	1396.73	-331.94	5.00	151.55	10
-114.01	-771.00	1261.96	-295.20	0.00	140.78	9
-263.18	-894.04	1416.99	-183.56	-31.25	129.21	10
-228.03	-887.45	1400.15	-56.03	-109.31	100.22	8
190.67	-981.20	1202.88	36.65	-80.90	55.91	10
163.09	-898.93	885.74	99.58	-44.19	-5.71	8
28.32	-758.06	924.80	153.44	14.43	-129.91	9
-170.17	-587.16	1032.47	225.98	37.20	-222.96	10
36.13	-404.30	1221.19	299.65	-49.41	-286.53	10
204.83	-218.26	1283.45	294.13	-65.67	-380.25	8
401.37	-106.20	1420.65	204.25	-16.20	-449.62	11
208.25	-159.67	1342.04	159.94	-9.40	-459.38	8
294.43	-201.17	1260.99	87.59	-26.49	-419.16	10
284.67	-356.93	1154.54	32.53	-4.27	-300.26	8
679.44	-292.72	1203.37	-83.47	-28.14	-185.09	10
604.00	-683.84	1226.81	-231.93	23.65	-92.01	9
661.62	-663.82	1081.30	-274.41	33.57	-41.90	10
492.68	-878.91	1145.75	-275.76	70.71	-52.00	8
-52.25	-808.84	1232.18	-256.87	70.71	-59.57	10
17.82	-1121.83	1225.83	-227.39	23.68	-23.90	9
93.51	-1361.08	1303.96	-95.73	22.46	22.03	10
316.65	-1284.42	1088.13	137.21	-18.89	11.57	8
301.51	-1125.49	1050.54	287.14	50.23	-21.42	10
128.42	-936.52	1084.47	308.35	66.77	-45.65	8
265.14	-967.77	1112.79	326.42	26.67	-37.93	11
820.56	-861.33	1191.89	296.39	76.75	-1.74	8
499.27	-662.60	936.28	370.06	178.80	-71.17	10
162.11	-476.32	1003.17	360.78	236.79	-134.83	8
10.25	-491.70	1130.13	328.49	236.79	-129.58	10
-229.49	-654.30	1341.55	319.15	214.84	-136.08	9
-450.44	-644.53	1254.15	356.78	150.76	-91.52	10
-283.45	-136.47	1033.20	293.79	101.62	-46.54	10
-122.80	-202.39	1115.48	259.31	109.44	-11.47	8
167.72	-325.93	1312.50	215.76	100.92	11.66	11
21.48	117.92	1247.80	183.93	87.55	-13.06	8
-35.64	33.94	1261.23	-3.94	79.74	4.49	10
98.63	-344.24	1396.48	-133.03	35.06	-39.98	8
198.97	-319.58	1387.94	-160.49	71.84	-97.14	8
32.71	-486.57	1372.80	-121.64	117.74	-103.76	11
-73.49	-411.62	1417.48	-134.28	78.09	-81.09	8
43.70	-461.43	1295.90	-142.58	109.62	-19.74	10
-307.37	-546.39	1250.24	-79.56	67.23	-45.68	8
-114.50	-673.83	1321.04	23.90	16.48	-17.76	11
-229.25	-447.51	1298.10	50.02	12.02	9.58	8
-372.31	-181.88	1260.01	23.80	-30.40	14.13	8
208.01	-122.56	1155.52	-44.68	-59.57	116.21	10
176.03	-478.52	1172.85	-144.99	13.70	214.23	8
-45.90	-792.24	1276.86	-216.61	0.18	199.22	11
-62.74	-353.03	1301.27	-217.93	-15.75	150.30	8
-26.12	-319.82	1288.33	-236.72	-1.40	62.23	10
113.53	-579.10	1240.97	-227.36	-16.78	17.12	8
366.21	-691.89	1225.59	-188.35	-18.89	-58.26	10
-186.28	-730.22	1251.95	-104.13	68.85	-91.03	9
-79.59	-772.22	1289.06	-53.04	27.40	-86.88	10
-22.46	-849.37	1203.86	-6.41	19.68	-97.84	8
-35.40	-840.09	1130.37	29.75	11.78	-112.21	10
149.90	-939.70	1194.09	56.58	19.50	-120.12	8
152.34	-1118.65	1126.95	16.91	48.00	-139.50	11
94.97	-1196.29	1123.54	-6.38	36.59	-93.41	8
214.11	-940.19	1228.52	-49.80	48.00	-41.29	8
161.62	-907.71	1161.87	-96.86	42.66	-36.83	10
247.31	-947.27	1194.34	-95.46	36.99	-6.96	9
304.93	-1206.54	1241.94	-66.93	31.52	-8.85	10
230.47	-1371.34	1017.58	2.53	70.40	9.61	8
51.76	-1179.69	1136.96	13.70	84.11	-3.27	10
112.30	-1120.36	1178.47	55.54	53.53	2.75	8
141.60	-938.23	1070.07	58.38	33.54	40.34	9
84.47	-916.26	1126.22	29.33	40.47	77.15	10
13.92	-918.95	1225.83	-21.45	15.75	166.11	8
104.25	-993.41	1367.19	-96.77	-5.19	188.32	10
-15.38	-1012.21	1221.44	-137.73	-18.49	145.36	8
118.65	-1158.20	1223.14	-175.78	-38.21	91.83	11
140.38	-1263.43	1196.29	-138.58	-8.33	37.84	8
168.95	-1281.49	1091.55	-122.56	15.66	9.16	10
47.85	-1382.81	1041.26	-58.44	49.80	-32.62	8
85.21	-1396.24	1029.79	5.74	42.60	-25.76	11
42.24	-1279.30	995.36	58.87	34.39	-14.10	8
77.64	-1398.19	1012.45	92.83	19.32	-15.78	8
169.92	-1548.58	1015.87	173.31	37.63	53.62	10
238.04	-1361.82	754.39	201.90	51.24	94.60	8
347.90	-1290.77	956.79	163.18	39.79	136.32	11
206.05	-796.14	998.05	111.51	69.12	150.21	8
142.82	-885.74	1225.10	-30.94	54.53	114.23	10
119.38	-1063.96	1211.43	-132.87	60.79	62.99	8
169.43	-1319.58	1101.56	-159.79	53.56	-14.16	10
105.96	-1455.81	1066.65	-109.13	78.31	-62.29	11
140.63	-1440.43	1005.62	-42.33	101.47	-69.79	8
67.87	-1454.59	969.73	-9.03	101.14	-73.61	10
25.39	-1320.80	974.37	52.86	78.64	-56.24	8
19.04	-1278.81	998.05	104.55	61.04	-9.67	9
11.72	-1239.75	862.55	155.30	34.58	47.42	10
144.78	-1435.30	924.56	154.75	-7.42	86.03	8
311.77	-1349.61	972.17	165.99	0.76	105.90	10
171.88	-1119.63	986.08	171.72	22.86	120.94	8
69.58	-1047.12	1049.56	136.93	23.16	130.49	11
108.64	-1147.71	1161.13	84.35	6.62	126.37	8
242.92	-1125.49	1213.38	38.06	-1.16	96.53	10
359.13	-1127.69	1178.22	-47.85	34.76	60.52	8
345.95	-1295.65	1158.69	-74.46	139.40	52.25	11
188.23	-1610.60	828.13	-77.85	149.23	38.12	8
-102.29	-1606.69	885.25	-12.48	98.36	-0.34	10
144.78	-1529.79	829.35	46.23	32.56	24.87	8
237.30	-1549.32	818.36	102.39	27.31	41.53	10
227.54	-1452.88	818.60	176.54	4.82	42.60	9
87.89	-1366.70	848.39	260.16	36.62	161.65	8
131.10	-1392.58	782.23	293.46	15.32	228.15	10
269.04	-1427.00	874.51	329.96	-19.26	350.80	8
156.01	-1500.24	928.22	364.32	-27.34	435.79	10
208.50	-1367.19	1004.39	404.17	-33.45	508.36	11
-156.25	-1238.04	1151.12	399.41	-46.63	561.34	8
122.31	-1227.78	1219.24	365.05	-131.96	662.14	10
292.48	-972.66	1072.02	262.79	-104.25	673.25	10
33.20	-970.46	1292.48	112.27	-77.42	601.96	9
46.14	-854.98	1271.97	34.91	-101.78	551.94	10
124.02	-1174.32	1201.42	-4.73	-75.13	424.99	8
-154.54	-1354.00	1002.93	9.61	-8.48	291.72	10
-308.35	-1283.45	1094.24	85.78	-9.00	190.98	8
-172.61	-1243.16	1198.97	199.74	5.46	189.18	11
-275.88	-1231.20	1117.92	294.49	17.40	208.40	8
-284.42	-1404.30	1292.48	436.07	14.01	228.94	10
-207.28	-1364.99	1128.42	568.21	40.16	244.93	8
-166.99	-1181.40	1187.50	586.40	40.99	259.37	11
-182.62	-1003.66	1132.57	667.97	24.87	198.64	10
-329.59	-721.19	1156.01	663.06	42.36	200.87	8
-15.87	-373.05	1135.74	608.64	12.39	198.88	10
-250.98	-476.07	1218.99	566.86	14.50	208.25	8
-21.24	-514.40	1111.57	497.07	-40.80	220.64	11
18.55	-543.70	1088.62	476.01	9.22	274.26	8
5.37	-558.11	1130.13	483.00	-1.13	270.60	10
249.02	-313.96	995.36	492.80	29.11	323.61	8
442.87	-203.61	1178.22	459.26	109.19	412.29	10
265.14	-316.41	1084.47	456.48	182.22	447.75	9
593.02	93.51	951.66	441.56	226.72	419.40	10
358.15	366.46	988.28	343.08	310.61	247.89	8
119.14	239.75	1012.45	179.14	316.31	133.42	10
-70.31	176.51	1122.31	123.54	297.30	148.77	11
-170.41	10.50	1223.88	21.64	282.47	168.27	8
-315.67	-188.48	1101.07	76.84	200.26	114.72	10
-434.57	220.21	867.68	286.16	158.63	-48.83	8
-646.00	433.35	772.95	437.44	100.28	-168.61	10
-671.88	396.24	855.96	459.14	5.55	-270.69	9
-401.37	242.68	975.10	453.67	-41.11	-231.05	10
-332.76	-119.14	650.15	441.83	-23.04	-199.13	8
-151.12	-429.69	586.67	439.33	0.95	-147.09	10
-216.31	-115.48	351.81	436.10	-7.78	-73.06	8
-127.69	444.82	234.38	238.43	-20.94	-27.31	9
-74.22	320.07	784.91	-5.28	-20.05	-42.08	10
-151.12	151.12	995.85	30.61	-28.78	1.43	8
-133.54	148.93	1047.12	58.90	-43.82	54.72	8
-41.26	240.72	989.75	75.78	17.70	144.38	11
-8.54	116.21	1040.28	28.26	39.73	80.29	8
-134.52	79.10	784.91	51.15	46.26	51.45	10
-84.23	79.10	836.67	38.18	27.53	63.54	8
-100.83	319.34	728.03	46.75	64.76	67.72	8
-287.60	375.00	776.86	15.47	58.90	40.95	9
-279.30	132.08	714.36	21.24	22.64	3.11	10
-189.21	153.08	692.63	78.28	3.88	-61.13	8
-400.39	348.88	634.28	84.99	17.33	-95.00	8
-517.09	-38.33	706.79	149.02	-54.05	-172.58	10
-524.90	-47.12	652.34	282.93	-144.32	-258.42	9
-714.60	-291.26	584.96	216.55	-234.19	-277.65	10
-627.20	-409.67	630.37	185.67	-270.51	2.75	8
75.20	515.87	401.61	144.53	-276.21	64.06	10
85.45	283.45	999.27	-49.13	-108.25	104.77	8
62.99	201.17	938.96	-47.73	-26.34	151.76	9
-92.04	186.28	990.97	-35.83	7.05	149.57	10
-98.39	341.55	816.89	-29.14	6.65	97.20	8
-68.12	117.68	1029.54	-61.37	13.34	61.65	8
-110.11	-189.45	964.84	-45.75	-12.30	29.08	11
-100.59	-21.24	937.50	0.37	-39.34	4.46	8
-200.20	66.41	839.11	-68.85	-51.94	-24.44	8
-195.80	-253.42	1076.17	-49.35	-37.20	-9.64	10
-117.68	123.54	852.29	81.97	-9.25	34.76	8
43.70	142.82	1088.38	142.76	12.36	19.99	9
-92.29	20.75	975.10	158.02	81.73	11.38	10
-166.99	30.52	860.84	84.14	40.47	75.10	8
-22.46	-151.12	976.56	31.43	40.59	151.82	8
92.04	-458.01	1209.23	28.96	64.45	262.54	10
71.53	-124.02	913.09	77.33	86.15	278.63	9
53.22	161.62	764.89	48.37	94.94	205.93	8
-15.87	198.49	707.76	4.52	120.12	190.00	10
26.37	376.95	688.48	8.18	113.40	176.91	8
10.74	305.91	829.10	-12.21	66.10	83.13	8
-40.77	-36.13	1070.31	30.06	72.60	-10.62	11
-165.04	47.36	1034.67	57.19	107.03	2.66	8
-356.45	109.62	997.80	71.87	75.20	2.44	8
-310.30	10.01	1057.13	14.47	4.88	37.23	10
-183.84	-20.02	1018.07	-3.02	2.75	71.23	8
-205.81	-83.25	1032.47	2.20	46.75	105.56	9
-194.34	8.79	957.52	-5.04	52.67	118.44	10
-157.96	-229.74	1226.81	12.30	51.67	145.72	8
-54.20	-197.02	1108.64	86.46	-3.51	141.72	8
-35.64	-205.57	1109.13	139.86	-26.76	103.39	11
68.36	-71.78	838.38	167.05	8.42	33.51	8
48.10	-93.75	923.83	161.07	37.72	0.58	8
-162.84	135.99	1189.70	171.45	53.28	12.70	10
-197.75	225.59	1182.86	114.53	-30.40	46.94	8
445.31	153.32	973.39	-9.80	-66.50	49.47	11
635.74	-106.93	852.54	-115.17	63.39	-52.95	8
285.40	-590.58	898.68	-114.84	123.20	-91.89	8
-100.34	-314.45	817.63	-57.01	133.85	-89.57	10
-175.54	-146.24	1243.16	41.38	88.07	40.68	8
4.88	91.80	1201.17	126.83	52.76	74.13	11
-156.01	259.77	1056.64	125.27	49.65	78.22	8
-177.25	36.13	1117.19	134.00	-8.06	92.77	8
-28.32	-164.06	995.61	168.15	-16.75	99.33	10
99.12	193.60	964.84	203.52	-2.44	66.47	8
-129.39	150.15	936.04	141.72	42.08	63.93	9
27.83	133.06	1060.06	21.51	-3.02	49.93	10
93.51	30.27	1087.40	-3.78	-8.85	36.90	8
174.56	-299.56	1104.98	-42.63	-12.12	26.55	8
322.51	-378.42	1047.36	23.10	10.28	53.04	11
206.54	-212.16	1078.37	54.60	79.59	41.63	8
-38.33	-275.39	1192.87	105.87	82.55	25.94	10
-230.22	-164.79	966.80	124.85	47.12	35.46	8
-87.16	-284.42	1048.58	167.24	-14.74	92.04	8
60.79	-165.53	1020.02	186.43	-29.21	115.51	11
217.77	108.64	855.22	137.36	15.41	142.97	8
328.86	95.70	882.57	21.85	61.22	160.92	10
339.84	-3.91	1000.98	-25.88	97.69	121.73	8
159.91	65.67	1133.54	-16.88	118.80	105.99	10
41.02	22.95	1183.35	-40.19	95.06	77.73	9
83.98	51.03	1160.89	1.56	83.83	67.26	8
77.88	-0.73	1169.19	14.89	98.36	32.26	8
-48.58	-282.71	1106.69	58.11	86.21	19.32	10
35.64	-115.48	962.16	162.41	66.62	-6.07	8
-27.59	-110.35	1058.11	173.34	73.52	12.51	9
-81.79	-123.54	952.15	166.69	69.61	94.82	10
-60.06	113.53	821.53	107.21	37.63	153.44	8
61.77	-188.23	970.21	70.22	34.64	158.69	10
-31.01	-184.33	1018.80	41.38	29.72	188.32	8
108.89	146.24	926.27	37.02	2.47	224.64	9
303.22	211.91	1002.69	-8.00	30.94	244.08	10
392.33	-16.36	1127.44	-8.48	51.30	255.40	8
305.18	-402.83	1200.93	48.28	41.53	257.02	10
400.88	-40.04	1054.69	168.18	29.82	164.98	9
138.43	-4.64	1077.64	153.78	58.75	81.70	8
303.22	-81.05	1207.52	129.00	51.15	70.59	8
385.50	116.70	1136.47	100.86	114.93	89.69	8
295.41	-326.42	1342.53	59.45	140.96	94.57	10
256.10	-55.91	1097.17	73.55	140.81	114.81	9
187.99	0.98	1067.63	8.24	128.11	110.02	10
172.85	-88.38	1165.04	-26.15	132.54	81.51	8
112.55	-340.09	1187.01	2.93	131.04	39.40	10
-85.21	-546.88	991.70	58.23	123.02	54.60	8
-76.90	-530.76	991.70	158.75	72.78	45.90	9
-76.66	-451.42	958.74	190.49	67.23	42.05	10
-68.12	-354.00	903.32	243.44	73.36	35.52	8
-136.23	-77.39	823.49	218.48	51.30	48.86	8
-51.03	-10.25	823.24	129.24	1.25	65.86	11
233.40	-196.78	1047.36	96.10	-3.94	75.29	8
140.63	3.66	1083.98	80.63	39.12	64.45	8
98.63	-25.15	1146.73	49.41	16.27	22.40	10
75.93	17.58	1087.40	24.54	14.07	12.18	8
102.29	-45.41	1194.58	-3.54	-12.08	35.80	9
513.18	-213.13	1327.15	-2.20	-10.80	34.70	10
406.25	-231.45	1102.05	84.53	59.23	-22.67	8
22.22	-167.97	931.15	142.12	110.14	-41.47	8
282.47	-49.56	1025.88	116.00	69.95	-31.92	10
106.69	23.44	1031.25	45.04	65.73	-3.63	9
114.01	-25.15	1092.29	18.10	39.37	25.51	10
259.28	-24.17	1110.84	14.19	60.85	41.69	8
54.69	-46.14	1052.25	-11.14	79.93	29.79	8
114.50	-131.10	1085.94	-45.44	72.20	79.74	10
302.98	-204.83	1083.98	-36.38	84.90	81.30	9
132.81	-493.41	1162.11	17.97	109.10	53.83	8
104.98	-272.22	1121.09	149.14	109.74	16.72	10
75.20	37.84	1194.82	181.46	63.17	23.86	8
157.47	-36.87	1112.06	140.01	52.83	44.86	11
145.02	31.98	1031.74	109.83	69.31	49.13	8
8.79	147.46	982.91	60.24	69.58	50.45	10
254.64	-127.69	1279.30	-5.19	43.33	103.85	8
285.16	19.04	1126.95	-20.81	105.26	104.00	8
-88.38	-157.47	1079.35	-36.77	109.04	75.44	11
-120.12	-154.79	1003.17	-38.09	58.90	62.90	8
-50.54	-293.95	1060.55	-15.66	35.95	39.79	10
42.72	-249.27	1029.54	45.47	33.02	2.41	8
-93.51	-173.10	1135.50	70.31	24.81	6.32	8
130.37	-233.64	1145.51	66.83	-0.27	27.44	11
194.82	-247.80	1143.31	91.64	43.64	14.13	8
70.56	-128.17	1062.01	94.67	45.90	-7.81	8
91.31	1.95	1035.64	88.53	40.77	-30.82	10
133.30	-2.93	1087.89	70.71	45.10	-27.53	8
144.29	-69.82	1174.07	51.15	48.07	-12.33	9
144.53	-87.89	1165.53	39.49	46.75	0.61	8
196.78	32.23	1074.22	55.54	46.20	15.14	10
91.06	-33.45	1182.37	35.43	57.53	6.35	8
56.40	-15.87	1187.26	55.33	43.12	13.40	8
43.95	-91.55	1138.67	60.85	31.25	26.79	11
170.41	-140.63	989.99	35.55	23.44	56.30	8
361.33	-193.36	875.24	12.85	63.63	50.96	8
114.26	-165.04	951.42	-4.30	122.99	48.77	10
87.89	-176.76	909.18	-53.01	68.70	91.16	9
255.86	-463.13	1143.07	-94.85	83.47	130.58	8
-38.09	-349.85	1180.66	-60.82	132.51	236.63	10
-205.57	-269.53	1260.99	-78.43	62.56	314.91	8
91.80	-476.07	1415.28	-145.63	19.93	367.61	10
321.04	-489.75	1480.22	-146.70	55.82	319.15	9
249.27	-586.91	1315.19	-101.68	142.09	222.60	10
-451.66	-1086.43	1370.61	29.57	42.63	159.03	8
-341.55	-1143.07	1131.59	98.14	-12.08	164.28	10
307.13	-680.91	1097.66	253.75	-80.20	66.77	10
244.38	-778.56	1188.72	327.12	33.39	-43.21	9
62.50	-761.72	1245.61	332.58	87.74	-16.75	10
77.15	-490.23	1329.59	384.19	95.89	51.15	8
82.52	-319.09	1248.05	352.60	78.06	82.61	8
69.34	-189.21	1183.35	317.47	64.27	91.37	11
252.69	-229.49	1333.74	285.52	13.40	111.33	8
704.59	-150.39	1267.58	255.40	-10.31	48.34	10
695.56	-146.97	1128.17	245.57	81.70	18.07	8
486.33	-401.86	1260.99	211.15	177.37	6.35	10
260.25	-488.53	1175.29	226.26	231.78	108.40	9
511.23	-212.65	777.10	223.05	291.35	261.17	10
312.99	-253.66	974.85	212.31	303.59	338.71	8
207.76	-595.21	1033.45	203.58	378.33	567.87	10
379.39	-599.12	1095.70	260.44	451.84	761.14	10
116.70	-543.95	1131.35	356.20	498.08	770.48	9
384.52	-262.70	880.37	370.03	415.99	632.97	10
-26.12	-256.59	986.57	363.34	435.42	496.46	8
-70.56	106.69	938.96	332.12	408.60	423.58	10
-62.01	271.48	854.74	241.52	313.29	335.63	9
-85.69	526.86	768.55	187.99	278.29	276.67	10
169.68	345.70	925.29	89.63	237.88	121.34	8
-111.08	251.71	1032.47	75.93	295.07	98.97	10
-264.65	93.02	962.89	95.70	220.76	165.74	8
-294.19	4.88	969.73	70.62	178.22	218.32	11
-224.85	-57.86	1008.30	36.53	112.52	238.80	8
-17.09	168.95	859.62	55.79	105.77	219.42	10
46.14	219.48	964.36	32.26	48.95	110.44	8
94.48	17.82	1055.91	12.27	51.97	85.08	8
105.22	-116.70	1032.71	3.11	48.86	93.96	11
82.28	-204.35	1017.58	94.06	20.75	73.24	8
-113.53	-167.48	985.35	175.32	-8.39	76.02	8
238.04	128.66	976.81	287.41	-18.49	82.37	10
146.24	252.93	925.29	298.83	74.71	22.98	9
-148.93	133.54	867.92	182.62	75.41	69.18	8
-13.92	-138.67	1071.78	74.13	6.26	147.00	10
240.23	-133.54	967.77	49.80	1.92	151.46	8
182.37	-187.50	1065.67	14.28	30.70	118.32	10
248.54	-9.77	890.38	77.64	49.38	111.30	9
218.26	38.82	909.91	203.55	80.26	97.14	8
153.08	91.31	800.05	224.82	86.03	115.84	10
102.05	254.15	704.59	191.71	57.46	126.28	8
298.10	101.56	796.63	181.34	27.77	30.40	10
3.42	279.79	741.46	208.37	94.94	-113.92	9
-194.09	321.78	852.54	121.80	80.05	-116.67	8
-82.03	233.40	1004.39	8.64	96.04	-49.44	10
-75.68	82.28	1054.44	-27.80	91.00	-18.65	8
102.29	-38.57	906.25	-82.09	49.35	9.55	8
119.38	-122.07	956.05	-88.07	32.44	14.37	11
57.86	-85.94	966.06	8.51	31.31	-28.96	8
8.79	223.39	891.36	61.13	25.67	-45.14	8
-47.12	215.58	1087.65	18.13	15.90	-75.38	8
39.55	125.98	1003.42	66.19	45.56	-34.55	11
[truncated: 4,655 more rows]
