# Supplementary material for: Complexes of vertebrate TMC1/2 and CIB2/3 proteins form hair-cell mechanotransduction cation channels
Source: eLife. 2025 Jan 8;12:RP89719. doi: 10.7554/eLife.89719 (PMC11709434; doi:10.7554/eLife.89719)
Supplement: Figure 3—source data 1. [file elife-89719-fig3-data1.zip › Figure 3H/het/9-1-T1.txt]

871.83	21.97	-46.84	14.19	8
-290.04	-952.15	878.91	22.83	-43.09	15.90	10
-284.18	-958.50	884.03	23.01	-44.40	14.62	8
-281.25	-957.76	881.35	23.25	-39.22	14.43	9
-291.75	-955.57	883.79	23.16	-37.48	15.26	10
-285.64	-963.87	885.74	22.61	-40.50	15.29	8
-280.27	-966.55	887.21	21.21	-46.42	13.34	8
-262.70	-965.58	879.15	19.81	-48.98	10.86	11
-269.78	-961.43	878.91	18.13	-38.18	11.44	8
-283.45	-958.25	883.79	17.18	-37.54	11.54	10
-284.67	-957.28	889.40	14.92	-39.03	10.99	8
-285.16	-958.50	888.92	12.15	-42.63	8.97	8
-281.49	-958.50	885.74	9.95	-48.46	6.77	11
-279.54	-957.28	882.57	8.94	-52.61	5.37	8
-272.46	-961.18	872.31	8.70	-54.96	4.64	8
-259.52	-960.45 2	180.21	43.82	13.03	11
-714.84	345.46	452.39	221.04	118.10	-6.38	8
-1139.40	650.88	260.25	167.18	99.61	7.69	10
-1210.94	780.76	395.75	28.56	22.28	57.46	8
-1023.19	703.86	500.98	-84.56	-85.94	-31.46	10
-917.97	651.61	557.13	-199.34	-92.71	-68.24	9
-732.42	-48.34	660.64	-210.75	-123.78	-124.36	8
-522.95	315.92	272.71	-26.58	-136.54	-190.19	10
-854.98	631.84	402.59	-183.01	-79.80	-52.70	10
-1126.46	-402.83	756.35	-310.18	-96.92	-14.50	8
-1111.08	-90.09	425.29	-104.52	-146.42	-21.15	9
-739.75	-0.24	577.15	4.24	-224.00	-23.13	8
-166.26	495.61	601.07	2.41	-167.82	32.04	8
-1217.77	-145.75	749.02	-17.82	-80.44	77.55	10
-688.48	416.99	664.06	209.69	-176.33	128.97	9
-475.83	294.68	432.62	195.28	-143.62	137.18	10
-268.55	-70.07	816.41	243.65	-93.69	117.34	8
-380.86	246.83	688.48	314.06	-93.08	34.24	10
-377.69	41.50	263.92	314.33	-117.25	-0.82	8
-195.07	433.35	-439.70	177.86	-114.53	-15.23	9
719.97	18.31	820.07	185.88	108.28	87.31	10
-1285.89	1588.38	187.74	130.10	376.07	-141.14	8
-1574.22	499.27	506.59	-59.11	262.60	-73.46	10
-994.87	527.34	438.23	16.85	154.88	21.88	8
-958.01	808.59	419.43	-43.03	120.33	0.85	11
-1021.73	474.37	439.94	-143.55	24.38	-15.84	8
-727.54	503.66	357.67	-201.02	-40.10	-33.60	10
-802.00	63.96	528.32	-259.19	-47.97	-84.93	8
-774.90	-59.33	607.67	-167.24	-9.61	-183.23	11
-1082.76	-87.40	451.42	-126.46	-8.24	-238.98	8
-960.69	-267.33	434.81	-89.90	-44.89	-195.77	8
-939.21	-17.33	242.68	-53.47	-74.86	-97.11	10
-888.67	151.12	426.76	-70.16	-105.68	-16.17	8
-791.02	406.49	451.17	-89.69	-128.91	85.27	11
-705.81	451.66	473.63	-112.88	-135.44	87.62	8
-744.38	362.55	599.61	-100.13	-130.98	64.00	10
-695.80	418.70	573.49	-83.71	-105.59	34.24	8
-738.53	159.42	666.75	-99.30	-71.78	-16.33	10
-798.83	189.94	673.10	-63.63	-57.71	-12.42	9
-695.31	303.22	653.08	-71.62	-37.35	21.91	8
-923.34	-34.67	715.33	-52.37	-20.36	61.04	10
-1108.89	105.96	566.16	-9.37	-49.56	82.67	8
-614.01	781.49	364.75	-9.70	-114.99	40.53	8
-968.51	-273.68	1107.91	-87.16	-128.88	86.36	11
-1261.96	-2.44	828.61	97.23	-167.21	79.77	8
-1039.79	423.58	576.90	72.48	-260.38	65.25	10
-395.51	391.11	633.30	-4.15	-230.62	64.15	8
-573.49	141.36	476.32	-77.18	-153.90	26.37	11
-689.94	250.24	546.39	-88.35	-129.18	23.74	8
-841.31	204.35	636.96	-100.92	-147.31	30.49	10
-842.77	128.42	658.69	-125.46	-187.84	18.10	8
-720.21	10.50	976.32	-64.88	-207.82	9.37	10
-481.45	269.53	897.22	-73.24	-201.78	11.75	9
-888.18	-339.36	726.56	-128.20	-173.65	-55.15	8
-518.80	-260.99	616.46	-16.82	-242.25	-27.53	10
-366.70	258.06	646.24	40.34	-214.94	-0.89	8
-511.47	272.71	760.74	11.87	-208.86	45.23	11
-538.57	177.73	751.95	-0.70	-229.95	61.58	8
-315.92	234.86	710.21	-25.76	-231.63	58.69	8
-231.20	227.05	786.87	-44.49	-208.47	24.48	10
-430.42	43.70	944.09	-34.09	-165.01	28.20	8
-430.91	59.81	901.37	-16.24	-150.27	38.24	11
-596.44	123.29	834.96	-4.82	-189.91	17.61	8
-192.14	267.33	789.31	5.07	-223.69	-7.48	8
-181.40	13.43	939.21	-4.24	-181.15	-8.09	10
-371.58	-86.43	1042.48	51.91	-139.53	38.15	8
-379.64	193.60	948.73	93.75	-133.76	29.27	9
-352.05	104.98	1177.25	94.33	-120.76	43.37	10
-97.66	108.64	896.73	158.42	-104.80	29.30	8
-93.75	274.41	881.59	154.24	-122.16	-7.45	10
194.58	272.95	840.09	183.20	-84.35	-29.11	8
-316.65	189.21	823.24	168.82	10.62	-38.09	11
-509.28	189.70	747.80	144.10	12.08	-9.28	8
-691.41	166.99	685.55	123.26	-27.40	1.50	8
-545.90	229.00	858.15	74.10	-106.57	38.30	10
80.81	235.35	981.69	121.12	-130.86	46.72	8
609.86	406.74	739.01	134.70	-0.92	-26.25	11
184.08	380.86	681.64	84.81	143.25	-92.38	8
-885.74	251.95	705.81	68.42	137.30	-61.74	8
-636.47	283.45	400.15	38.12	20.84	-18.19	10
-698.49	101.07	809.57	-42.11	-33.23	-26.31	9
-856.20	298.34	733.15	-8.24	-37.63	25.73	10
-517.58	248.05	824.46	-15.50	-123.11	61.40	8
182.86	247.07	737.55	-23.28	-118.53	30.88	8
-58.59	113.77	955.57	-59.27	-33.72	-32.71	10
-521.48	62.26	910.16	-40.77	29.85	-43.49	9
-600.34	271.48	681.15	-9.37	3.75	-23.28	8
-577.88	321.04	625.49	-57.40	2.35	3.48	10
-554.93	167.72	802.73	-60.18	-12.63	3.45	8
-460.21	206.30	720.46	-47.85	-78.16	-27.56	8
-835.45	89.60	711.91	-51.24	-140.53	-37.20	11
-568.85	215.09	672.36	-1.07	-207.15	-34.30	8
277.10	414.06	613.04	-5.83	-169.31	-51.09	8
-323.49	304.20	784.91	-29.91	-121.52	-94.79	10
-527.59	260.50	978.27	-23.44	-106.14	-56.40	8
-913.33	202.15	730.22	-0.61	-125.82	31.46	11
-741.46	291.02	660.16	-19.93	-176.79	111.42	8
-304.69	148.44	857.67	-31.74	-172.03	147.19	8
-374.02	133.54	796.14	-57.19	-150.15	164.18	10
-161.38	35.64	1084.47	-66.83	-169.34	164.46	9
-2.44	44.19	1010.74	-31.34	-151.21	152.01	8
12.45	-38.57	958.25	-31.77	-96.65	151.95	8
35.16	2.20	874.02	-5.19	-45.35	167.66	10
29.30	234.62	815.43	-5.80	-30.30	161.22	8
215.09	348.14	990.97	-17.24	-31.34	93.66	9
167.24	265.63	1070.31	-17.46	-9.89	32.07	10
0.49	4.88	1050.78	-23.59	9.46	23.41	8
-104.49	37.60	884.52	-20.17	17.88	0.61	8
-434.33	-125.73	1004.15	-11.96	62.74	-43.33	8
-580.32	-38.33	1064.94	15.81	90.15	-87.34	11
-394.29	-88.38	791.99	-33.02	31.46	-103.61	8
-363.77	-57.62	663.82	-45.04	35.49	-33.17	8
-484.62	88.62	659.91	-26.92	3.72	-9.34	10
-342.04	-57.86	1015.14	-39.55	-49.41	23.04	8
-301.51	44.19	1042.97	42.51	-78.40	97.56	9
-249.76	79.10	960.21	80.72	-124.21	186.46	10
320.56	153.81	828.61	49.47	-82.28	197.85	8
515.14	494.14	753.91	-15.08	6.16	124.79	10
-1251.22	-247.80	1184.57	-58.65	-4.55	78.16	9
-285.64	43.70	1224.61	52.80	-289.52	111.02	8
633.79	436.28	953.37	48.68	-162.99	75.53	10
285.64	250.73	1018.07	-81.76	58.44	34.70	8
-403.08	-121.09	931.64	-101.14	67.54	25.88	10
-331.54	-64.70	849.85	-84.63	-12.48	32.75	9
33.20	-240.23	878.17	-81.54	-27.68	2.32	8
-207.52	52.25	643.31	-22.89	40.19	-75.50	10
-559.57	-124.02	814.94	48.95	-16.11	-97.78	8
-236.82	134.03	1037.35	101.99	-67.90	-58.93	8
-186.28	451.66	865.48	120.76	-64.30	-98.97	11
-377.44	174.32	990.23	109.56	-79.35	-98.85	8
-279.79	241.46	909.91	139.50	-95.61	-54.44	10
-388.92	334.96	823.00	80.72	-78.49	-1.92	8
-672.36	144.04	782.23	47.00	-89.26	37.45	8
189.94	-76.42	554.69	18.34	-174.84	40.86	11
91.80	-271.97	646.24	92.50	-121.55	74.62	8
-66.41	252.69	679.93	93.90	-113.19	148.01	10
8.06	325.20	903.32	-17.12	-78.61	88.20	8
-92.04	617.68	1100.10	-62.10	-60.03	88.78	8
-177.98	371.09	948.49	-38.57	-23.07	59.27	11
122.07	234.13	968.75	18.52	-64.39	0.49	8
-131.10	79.83	978.52	60.27	-38.85	-24.17	8
-314.94	242.19	769.04	62.38	-46.91	14.86	10
-390.14	219.48	703.37	42.82	-57.62	34.76	9
-248.29	59.57	916.99	14.89	-68.48	53.04	8
-104.98	80.57	946.04	18.80	-90.30	50.81	10
-198.97	-38.57	1049.07	46.81	-122.16	78.09	8
420.41	333.25	769.53	49.10	-133.42	37.26	8
425.29	139.40	1038.82	42.57	-13.24	-7.63	11
-245.61	329.59	597.66	55.63	14.98	-29.17	8
59.33	181.40	876.71	24.29	-3.42	-32.50	8
-110.11	151.37	862.06	15.93	23.77	-40.50	10
-314.94	145.75	961.67	21.30	3.60	-37.23	8
-0.24	243.16	885.50	52.34	-3.11	-35.22	9
31.98	104.25	903.56	59.05	25.85	-38.97	10
-144.29	171.63	815.43	48.03	46.33	-41.87	8
-292.24	340.33	710.45	39.28	23.59	-31.22	8
-25.63	94.97	863.77	15.01	33.51	13.21	10
-184.81	229.74	863.77	10.80	56.92	-37.38	9
-230.47	207.03	840.58	-3.42	18.80	-15.38	8
-80.08	223.14	823.00	-6.44	8.58	3.33	8
-252.93	168.21	835.94	-0.76	36.93	-22.43	8
-282.47	355.47	822.51	-5.80	25.30	-53.16	10
-362.30	252.93	867.68	-31.43	28.63	-47.27	9
-420.65	206.05	854.49	-46.60	13.92	-22.98	8
-568.36	86.43	795.17	-53.19	0.27	-16.78	10
-495.12	82.76	929.93	-48.98	-40.99	-20.26	8
-375.49	55.66	981.93	-62.44	-65.28	2.17	8
-415.77	123.05	957.52	-59.17	-64.76	9.89	11
-308.11	76.17	899.41	-66.62	-85.48	-22.19	8
-559.33	-43.70	894.04	-31.16	-71.90	-40.10	8
-1077.64	391.11	716.80	32.87	-139.07	75.96	10
-170.90	291.26	912.60	-19.26	-262.48	59.51	9
-51.03	31.25	956.05	-20.63	-199.83	6.01	10
-254.39	-77.39	877.20	14.31	-203.67	-0.70	8
-37.84	-34.91	838.62	49.80	-241.91	25.27	8
94.73	-134.28	801.51	47.94	-226.81	69.95	8
180.42	-217.04	718.99	84.29	-218.26	77.33	11
67.87	-432.37	390.87	120.97	-216.09	112.00	8
346.44	-78.12	695.80	179.63	-203.16	203.31	10
432.37	1560.79	1103.76	210.60	-151.55	152.40	8
428.96	-72.27	1133.06	-53.53	-60.70	17.12	10
102.54	461.18	788.33	9.52	-2.17	-1.77	9
106.20	203.86	731.69	-6.87	13.09	-21.33	8
-183.84	188.23	861.33	-14.62	28.84	-0.03	10
-228.27	-78.12	867.19	-44.65	11.41	62.35	8
-86.18	53.47	886.23	-31.74	-16.69	44.49	8
162.11	154.05	972.17	-27.07	-10.07	24.81	11
190.19	225.10	859.38	-27.07	17.40	25.48	8
-134.77	284.42	832.03	-7.78	32.68	25.88	8
-166.02	240.48	811.28	-2.29	-9.37	23.86	10
-12.45	-78.86	915.28	-18.59	-22.98	60.18	9
41.26	-195.31	992.68	3.14	-5.40	27.07	8
251.22	318.60	886.72	3.97	5.89	-28.35	8
-198.00	160.16	1128.91	-0.46	51.70	-52.64	8
-396.00	109.62	881.10	67.84	-23.32	-23.86	10
-17.09	11.23	876.22	70.13	-29.48	-12.91	9
227.78	128.42	817.63	63.81	14.22	-30.67	8
144.78	229.98	829.35	24.11	69.67	-54.66	10
-218.75	47.61	1088.87	17.94	122.89	-50.23	8
-212.40	89.84	988.77	70.25	117.83	-70.95	10
-17.09	73.24	941.65	85.75	110.05	-79.93	9
-5.86	246.34	727.54	72.94	101.10	-103.64	8
188.23	50.05	1068.60	69.18	129.58	-156.31	10
-168.21	270.51	703.86	71.32	198.61	-175.14	8
-413.82	284.91	685.06	22.37	163.82	-121.64	10
-612.55	138.67	838.62	9.25	91.28	-53.86	9
-432.13	153.81	806.15	-2.59	71.23	-46.33	8
-256.35	202.15	967.04	-48.80	53.31	-5.89	10
-158.20	27.34	1092.29	-42.05	65.77	125.37	8
-190.67	220.21	1033.69	15.05	145.63	57.37	8
-480.22	301.27	863.28	-65.80	177.83	-19.87	11
-608.40	59.08	720.70	-89.75	142.58	-7.51	8
-646.00	-46.39	695.07	-81.24	109.59	3.33	10
-855.71	-194.58	671.39	-56.79	38.97	-56.88	8
-967.77	-255.62	597.66	21.06	-1.25	-29.42	9
-951.42	-122.31	372.56	71.14	15.44	-10.59	10
-856.93	-44.19	727.29	96.56	-31.19	-32.62	8
-436.28	257.81	781.74	104.83	-110.81	-28.66	8
-153.32	324.95	727.05	62.35	-74.01	-43.76	10
-254.64	164.31	740.97	-7.51	46.60	-114.44	9
-754.15	77.88	673.34	-0.21	81.94	-145.87	10
-1219.73	410.64	1212.16	16.45	66.56	-47.49	8
-996.34	847.66	1118.65	77.27	-31.22	155.70	8
-640.14	330.57	575.44	-57.50	-85.91	147.95	10
-382.32	151.61	607.18	-142.70	-127.14	101.20	9
-328.37	113.28	814.70	-165.10	-106.14	34.88	10
-469.48	178.22	938.48	-161.41	-82.82	-29.88	8
-603.03	82.28	930.18	-154.72	-84.78	-52.67	10
-655.27	66.65	752.93	-106.72	-55.63	-107.79	9
-857.18	-239.01	816.41	-81.88	-60.46	-90.73	10
-667.72	-32.47	790.04	-4.06	-135.31	-2.14	8
-670.65	-32.47	854.98	14.37	-180.54	43.79	8
-764.89	19.04	883.30	-3.08	-206.94	76.26	10
-621.83	-17.58	795.90	-22.25	-240.60	115.08	9
-300.05	62.50	668.70	-25.45	-287.41	84.11	8
-109.86	-11.96	752.69	9.64	-276.28	71.99	10
198.73	-0.98	1079.35	55.05	-169.83	66.89	8
-138.43	236.33	1017.33	36.56	-117.61	60.30	10
-341.31	7.57	1059.81	-10.28	-92.41	60.03	9
-178.47	180.42	979.74	-11.93	-84.53	36.35	8
-62.74	147.95	1052.25	-3.51	-47.94	-50.45	10
139.16	-59.81	1266.11	32.23	20.14	-88.53	8
-349.12	-174.07	920.90	10.53	22.71	-70.04	8
-264.65	-166.50	780.52	5.19	18.89	-27.59	11
-725.10	-30.27	924.07	57.56	31.46	13.67	8
-630.86	73.49	1032.96	58.41	-21.12	-9.12	8
-486.57	229.98	863.77	32.71	-31.83	-36.96	10
-425.29	-1.22	763.18	-23.28	-72.02	-55.94	8
-345.21	-316.89	861.57	32.50	-83.59	-6.59	9
-371.58	-157.47	717.04	144.68	-84.32	6.84	10
-329.83	-283.94	885.99	250.31	-40.44	18.95	8
-468.99	195.07	892.82	297.03	-24.44	7.60	10
-305.91	925.54	1017.33	204.13	-61.37	-64.24	9
-292.48	159.91	847.90	15.44	-45.07	-9.80	8
-639.16	-69.58	817.63	-9.98	-65.25	60.42	10
-560.55	-73.24	774.66	-7.87	-98.18	130.25	8
-388.67	-82.03	815.92	9.77	-84.35	129.21	8
-764.16	25.63	999.02	-5.28	-97.72	38.57	11
-451.42	78.12	1094.97	10.22	-187.35	17.30	8
-340.33	85.69	1164.06	32.20	-226.93	51.76	8
171.14	224.37	873.05	71.78	-195.04	70.86	10
-208.74	24.17	669.19	4.76	-41.56	31.83	8
-387.45	119.87	560.79	-20.36	-23.01	-36.19	9
-314.21	376.22	1212.89	3.33	-191.38	-13.28	10
17.09	375.24	927.73	25.02	-214.69	7.90	8
-23.19	213.13	1008.06	-3.72	-148.74	15.93	8
-234.38	78.12	925.05	-15.75	-97.32	-9.28	10
-91.31	-85.45	829.83	-0.89	-104.28	-74.46	9
-80.81	-175.78	808.59	66.25	-65.55	-92.47	8
-76.66	-37.11	786.13	95.95	-45.50	-96.65	10
-471.92	271.00	808.11	151.98	20.72	-85.21	8
-446.29	495.61	983.40	127.01	34.79	-29.30	8
-669.43	256.84	776.12	81.30	29.02	-10.22	11
-596.19	290.28	718.02	37.32	-61.25	16.48	8
-547.61	386.72	744.38	22.00	-95.70	25.27	10
-107.18	-31.74	1003.42	10.41	-140.23	38.70	8
-198.00	-443.85	909.42	107.51	-104.95	80.54	9
-315.19	171.63	373.05	204.65	-156.62	169.89	10
200.93	920.90	1062.50	157.96	-159.76	177.40	8
8.30	423.34	1148.68	78.70	-66.44	134.22	10
171.14	498.78	693.12	68.08	-23.90	152.68	8
21.97	129.15	641.60	-14.10	-4.97	171.63	11
31.25	114.26	718.99	-10.59	-40.83	126.34	8
-97.66	219.24	842.53	-49.96	-47.06	51.54	8
111.33	66.16	903.08	-69.70	-48.65	59.42	10
-80.08	292.97	1133.06	-47.85	30.61	37.45	8
-290.53	303.22	822.02	-23.71	61.00	-17.73	9
-109.37	234.13	989.50	-45.84	48.71	15.81	10
-98.63	170.65	891.60	-59.27	73.43	21.58	8
-163.09	122.56	816.65	-64.33	59.23	15.84	8
-31.25	47.36	846.68	-66.93	54.75	7.05	11
-13.92	133.54	983.40	-13.92	80.38	-29.85	8
-90.33	152.83	902.59	-25.39	113.37	-84.53	8
-351.56	15.14	770.02	-44.56	113.74	-58.35	10
-555.18	-31.74	491.70	-42.33	93.20	-40.53	8
-676.76	183.11	597.90	-0.85	63.35	-53.13	9
-518.07	246.58	796.14	32.56	5.86	-98.88	10
-135.74	335.69	941.65	18.83	-0.70	-102.91	8
-230.71	323.97	929.44	19.26	34.64	-78.12	8
-706.05	221.44	1038.33	21.94	15.78	-14.04	10
-788.09	265.38	1036.38	65.40	-54.72	86.24	9
-505.62	504.39	874.02	83.71	-107.76	52.67	8
-573.73	246.83	710.45	23.13	-124.48	11.44	10
-437.26	102.29	607.91	1.07	-185.30	-33.51	8
-335.94	135.25	548.83	28.53	-210.94	-30.85	10
-54.93	168.46	892.58	73.39	-202.27	-1.50	9
-32.23	101.32	1021.73	70.74	-148.35	6.99	8
-341.80	243.41	805.42	49.47	-108.15	46.26	10
-456.05	37.35	854.74	-1.46	-126.83	121.64	8
-312.26	91.55	834.23	-1.22	-142.94	143.52	10
-159.67	-62.26	791.75	-47.73	-171.11	176.67	9
-15.14	-171.88	760.01	-15.81	-166.29	297.97	8
30.52	223.39	798.34	19.53	-121.03	269.53	10
-0.49	326.42	894.53	11.63	-113.10	135.93	8
-97.17	319.09	911.13	-4.67	-90.55	96.10	11
-95.95	129.39	843.02	-75.62	-103.42	6.44	8
239.50	26.37	795.65	-63.23	-83.74	-63.35	8
110.84	144.29	900.63	-57.22	-2.08	-76.20	10
94.48	225.34	1043.46	-40.50	20.72	-56.88	8
-16.11	244.14	1087.65	-40.86	17.00	-60.15	9
-241.94	292.72	977.54	-11.20	-46.54	-57.34	10
111.08	301.51	932.13	-14.13	-93.66	21.06	8
267.82	293.46	962.65	-12.94	-9.28	12.15	8
-51.51	122.56	881.84	-13.95	15.75	-36.19	10
-70.80	169.92	812.01	-14.83	16.97	-63.14	9
-359.62	172.85	779.54	-53.74	17.21	-38.51	8
-472.66	-14.40	836.43	-18.95	-29.88	-2.72	10
-436.52	-67.14	880.86	10.83	-57.50	-7.17	8
-231.93	-1.95	1054.20	34.00	-55.02	-46.60	8
-429.44	110.35	836.67	51.42	-44.62	-88.59	11
-425.54	-106.93	897.46	24.29	-85.57	-50.81	8
-408.45	100.59	842.29	46.20	-114.84	-12.51	8
-231.69	473.88	772.22	9.52	-108.64	-8.97	10
-123.54	389.40	771.97	-4.67	-146.91	-18.95	8
270.75	-60.30	1061.77	4.30	-134.83	-40.01	9
-73.49	157.71	957.52	57.98	-70.62	-0.49	10
-191.16	156.25	950.44	54.17	-101.99	44.86	8
107.67	146.48	924.32	47.39	-108.98	45.44	8
29.54	192.87	836.43	24.60	-44.89	55.79	11
-10.50	263.18	727.78	-2.08	-32.59	94.21	8
41.26	-14.16	716.06	-41.78	-58.84	131.29	8
276.37	-64.70	778.81	-26.00	-57.46	134.28	10
105.47	-62.99	929.44	-6.87	-24.96	149.51	8
180.91	195.07	875.49	33.14	-4.30	150.27	9
209.47	237.30	845.21	72.20	51.21	46.36	10
79.59	411.13	789.55	80.66	119.29	-18.28	8
-167.72	295.65	1072.51	64.88	122.16	-53.56	8
-714.36	96.19	942.87	69.82	71.47	-65.43	10
-131.84	61.28	917.24	34.61	-10.25	-70.19	9
-276.37	123.54	1054.69	36.87	65.25	-46.11	10
-482.91	245.85	952.88	2.41	63.17	18.40	8
-531.01	107.42	758.79	-22.16	16.02	29.88	8
-173.10	-11.72	818.36	-37.48	-34.00	42.94	10
-207.28	-15.87	1069.82	-22.77	-3.30	48.43	9
-347.41	57.86	953.86	8.18	-7.72	49.84	8
-401.12	0.73	890.87	-6.56	-45.23	60.97	8
-270.02	-41.26	808.11	-2.11	-68.97	74.34	10
-113.04	-2.69	780.76	-10.86	-73.30	94.42	8
-9.03	-11.96	781.98	-39.70	-97.78	139.50	9
-66.41	-9.77	732.91	-34.27	-116.52	178.13	8
292.48	70.56	687.99	-2.20	-176.21	244.60	10
388.67	-160.89	696.29	23.77	-157.01	237.03	8
346.68	328.13	1246.83	114.38	-84.99	176.15	11
100.83	933.84	1227.54	126.34	-9.58	5.92	8
-106.69	582.03	1180.18	103.61	36.32	-24.32	10
-458.50	298.34	872.80	120.85	21.73	-9.09	8
-11.96	155.52	970.46	82.00	-1.56	7.48	8
-147.22	4.64	833.01	94.33	37.05	-26.00	11
-179.93	-24.41	798.10	107.76	41.69	-7.72	8
-247.56	35.16	764.16	108.55	18.62	-4.46	8
-45.17	-275.63	744.87	148.99	-41.44	-21.67	8
422.61	650.15	710.45	147.71	-105.99	22.61	10
284.91	346.44	1202.15	81.45	55.39	-4.09	9
-263.67	342.77	772.46	111.24	89.66	-47.45	10
-515.38	219.24	405.03	61.61	1.07	-19.32	8
-592.29	436.28	903.56	27.10	-30.52	61.52	8
-633.06	366.21	724.61	38.54	-69.67	12.42	10
-252.44	350.10	851.07	-9.83	-110.17	47.09	9
-204.10	455.08	844.24	-48.37	-135.99	42.02	8
-62.74	386.23	887.70	-77.09	-136.99	31.46	10
27.83	201.66	1020.02	-113.80	-103.36	40.31	8
328.61	217.53	677.00	-122.41	-75.47	41.20	11
-52.98	90.33	460.94	-126.07	27.71	45.59	8
-555.91	-87.89	763.18	-41.90	-56.46	54.69	8
-460.94	203.37	729.74	-0.31	-147.86	61.52	10
351.81	302.25	793.46	-29.36	-205.17	40.71	8
438.72	-21.48	923.34	-45.50	-109.65	14.95	11
39.31	126.46	798.10	-12.27	-19.44	17.64	8
-39.55	136.72	833.74	-15.87	-18.37	-17.18	8
-253.17	-50.05	952.64	-6.41	-33.26	-24.93	10
-47.61	105.22	1046.88	13.00	-113.37	7.32	8
284.91	84.47	937.50	-18.46	-121.98	22.80	9
313.72	-102.29	942.63	-29.51	-72.11	-49.04	10
149.66	-20.26	829.35	-10.53	-42.82	-61.52	8
96.92	-29.30	941.41	2.17	-43.91	-31.25	8
208.74	-25.39	979.00	66.44	-0.40	-4.55	8
64.70	133.06	868.41	104.19	49.32	-29.24	11
14.65	147.71	801.51	126.16	54.63	-57.43	8
275.39	174.80	639.40	123.93	68.33	-55.82	8
110.60	288.57	741.21	142.49	129.52	-53.38	10
-189.94	701.17	833.98	106.63	150.63	-85.97	8
-165.04	461.67	938.48	20.29	118.71	-132.78	11
-325.20	295.41	836.67	6.10	101.01	-122.41	8
-327.15	-245.61	780.27	67.08	111.85	-94.64	10
-575.20	770.26	615.48	164.89	115.39	-100.71	8
-364.01	497.56	497.56	116.46	53.86	-111.24	11
-303.71	317.87	387.94	12.48	70.95	-120.09	8
-620.36	445.56	777.10	-19.32	9.12	-180.60	10
-316.16	347.90	789.79	-15.93	-78.46	-108.12	8
-161.87	415.77	593.51	-35.52	-23.71	-104.64	8
-688.23	306.40	680.18	-89.26	46.48	-100.80	11
-741.21	21.00	1151.12	-61.13	-1.74	-39.49	8
-736.82	149.90	895.26	-15.93	-16.60	47.97	10
-679.69	117.92	815.67	1.95	-75.93	67.99	8
-414.06	200.93	561.52	-4.82	-84.08	57.68	8
-260.01	235.35	897.71	-35.58	-99.40	11.11	11
-183.84	369.87	962.89	-86.70	-65.43	3.51	8
-608.64	352.29	788.33	-129.49	-56.21	-14.62	8
-608.40	164.79	885.74	-114.17	-109.89	-41.75	10
-299.56	225.83	982.18	-71.87	-90.09	-99.03	8
-391.85	215.58	454.83	-112.21	-91.46	-110.35	11
-312.74	-404.30	676.51	-137.36	-43.24	-45.96	8
-470.70	-325.20	951.90	-19.81	-45.17	-37.26	10
-779.79	84.72	1098.39	76.23	-66.10	47.73	8
-665.28	354.25	1013.43	76.42	-150.54	101.23	9
-519.78	280.52	1001.22	46.94	-158.91	123.96	10
-475.34	68.60	874.27	-19.38	-181.67	171.51	8
-71.29	-62.26	458.74	-27.92	-211.64	192.54	10
505.37	-227.78	425.05	45.72	-232.82	182.43	8
524.17	442.14	1677.25	-61.61	-82.82	66.19	11
-407.96	-255.13	1609.86	9.37	38.09	49.90	8
-993.65	355.22	565.43	117.68	-81.60	28.38	10
-70.80	120.12	882.32	64.45	-133.42	24.69	8
61.77	48.10	879.15	57.95	-77.39	45.50	8
-194.58	104.00	1000.49	9.52	-49.62	58.90	11
83.98	117.68	967.53	28.56	-51.97	-12.88	8
336.67	145.51	1057.37	50.29	-13.49	-44.25	8
80.57	276.12	754.64	42.27	63.69	-102.05	10
-214.60	134.28	814.45	26.52	72.11	-129.30	9
-422.85	304.44	701.90	56.52	36.38	-130.31	8
-331.54	349.37	646.00	0.98	12.48	-99.21	10
-406.74	121.58	966.06	-6.93	29.33	-72.97	8
-1055.66	306.64	850.34	48.40	54.50	2.81	10
-696.78	317.87	731.69	22.22	-102.54	58.20	9
87.89	123.78	791.99	-60.12	-137.97	21.18	8
120.61	-14.40	889.40	-84.23	-36.13	-11.93	10
-188.72	-84.96	1060.30	-73.00	-19.32	-15.38	8
-366.46	-37.11	1062.01	-39.58	-19.35	-6.71	8
-355.71	40.28	826.90	-28.87	-57.46	-11.08	11
-227.54	-74.46	791.26	-34.15	-42.21	-27.89	8
-354.49	105.47	676.03	-8.33	-30.73	-15.47	8
-350.34	171.39	893.07	14.16	-40.44	18.68	10
-316.16	373.05	936.52	12.70	-24.23	4.58	8
-85.69	267.82	926.27	8.94	5.31	-20.26	9
-212.89	29.79	1068.12	62.16	38.94	10.22	10
-408.94	74.71	863.77	104.92	35.49	51.51	8
-447.75	108.40	1037.60	67.05	5.40	41.47	8
-791.26	164.79	1030.52	109.74	20.54	61.98	11
-965.58	350.34	590.33	118.62	-83.95	86.64	8
-283.94	198.49	900.88	116.49	-129.43	-16.63	8
-67.38	473.63	851.81	107.85	-83.10	-69.61	10
-507.57	178.71	696.04	1.59	-56.49	-84.69	8
-392.33	100.83	662.35	-14.95	-116.55	-92.68	11
-353.03	-43.21	1070.80	16.42	-86.67	-148.25	8
-718.99	58.59	903.81	54.17	-101.84	-83.53	10
-791.99	158.94	791.50	46.14	-149.99	-31.16	8
-430.42	-19.78	934.33	8.70	-204.01	-9.74	8
-667.48	-120.61	672.12	9.09	-206.30	39.61	11
-516.11	-249.02	751.71	3.27	-249.15	115.75	8
-358.40	-179.69	583.01	-18.43	-260.44	173.68	8
-387.21	-427.73	854.25	28.29	-308.50	199.52	10
234.86	24.90	904.05	166.29	-433.11	271.88	8
568.36	81.79	929.44	140.66	-365.88	252.11	11
655.52	89.84	507.81	137.21	-198.79	196.29	8
113.77	84.96	503.91	116.36	-32.87	67.35	10
-82.76	510.01	593.02	142.55	-170.90	71.41	8
194.82	393.55	795.90	89.29	-228.12	145.75	11
1324.71	429.69	694.09	120.91	-188.81	147.80	8
311.52	678.96	691.16	136.32	13.95	-27.04	10
-396.00	1053.22	634.52	64.82	-52.58	-35.46	8
-144.53	553.71	1009.77	10.31	-110.11	-98.02	10
105.96	516.85	799.80	42.48	-36.62	-107.79	9
191.65	150.88	774.17	24.20	32.35	-159.91	10
186.28	3.66	600.10	46.75	-7.32	-194.12	8
485.11	101.56	790.04	45.59	-58.72	-200.26	8
-188.48	659.18	845.46	-2.47	21.27	-130.58	10
-148.93	592.04	815.43	-76.69	28.47	-105.77	9
427.25	713.87	649.17	-178.59	70.16	-130.83	10
148.19	355.47	711.43	-185.46	138.67	-123.99	8
-156.49	269.53	604.00	-203.43	167.18	-8.82	10
-172.36	386.47	805.91	-153.29	158.51	-49.29	9
-315.19	75.20	807.37	-96.65	156.83	-98.30	10
-385.01	323.97	876.46	-63.90	127.72	-103.33	8
-270.51	418.95	957.03	-34.00	83.47	-153.38	8
-466.31	41.02	573.00	-32.75	98.21	-125.34	10
-635.99	-59.57	665.77	-63.26	-4.21	-152.74	9
271.97	180.66	898.19	-37.99	-42.88	-256.68	10
-210.94	205.81	1150.15	-74.31	43.03	-269.65	8
64.45	494.63	1021.48	-87.55	91.00	-284.70	10
81.79	433.11	586.43	-298.19	201.75	-268.25	8
-226.81	-48.34	443.60	-346.04	225.62	-218.05	11
-211.67	-281.25	556.64	-350.56	215.12	-113.01	8
-24.90	243.65	898.44	-228.12	312.84	-54.38	10
-1087.65	-164.06	596.68	-245.15	471.31	-175.81	8
-595.95	-419.92	1111.82	-196.44	397.46	-176.57	11
-860.35	139.89	623.54	-84.66	411.35	-178.83	8
-971.92	4.88	577.15	-100.68	327.79	-151.52	10
-640.14	-641.36	614.50	-34.03	264.22	-41.29	8
527.34	-151.12	156.01	144.87	205.05	97.50	10
-159.67	263.92	-95.46	87.46	486.76	-55.08	9
-666.02	-568.60	315.67	-67.84	631.16	-190.86	10
-946.29	-446.04	528.81	-85.69	612.21	-284.55	8
-1186.52	-52.49	-447.27	-60.46	477.94	-400.91	10
-1513.92	-178.96	8.54	-67.66	245.24	-426.45	8
510.25	-424.32	-530.52	-31.16	58.44	-338.93	11
967.29	-296.63	-719.97	-23.50	543.98	-190.49	8
-345.95	381.59	-1721.44	-278.75	904.30	-511.23	10
-1923.34	-729.74	-2438.96	-805.24	700.16	-721.86	8
-1571.04	-1138.67	-2425.78	-1000.00	262.97	-314.67	11
-88.87	-1861.08	-2925.05	-1000.00	80.99	187.90	10
165.77	-1423.10	-693.60	-1000.00	444.46	663.12	10
-1430.91	-1253.66	-843.26	-936.98	425.57	783.23	8
-3789.06	-2660.89	-667.72	-718.23	-336.24	999.97	10
1270.75	-2512.94	692.87	104.55	-553.71	999.97	11
-6035.16	-197.51	147.71	22.09	-1000.00	477.14	8
-3995.85	1297.36	738.53	-36.19	-1000.00	-56.70	10
-1389.65	2747.31	-1411.62	206.30	-1000.00	-143.89	10
-1044.92	-17.82	-135.25	-804.08	-1000.00	872.38	9
-1536.87	343.99	-186.04	-541.29	-1000.00	711.88	10
1987.06	3297.85	385.99	-418.52	-1000.00	701.72	10
389.16	2071.29	1006.59	-678.13	-1000.00	999.97	10
-58.11	3626.22	169.19	-580.51	-663.82	999.97	8
-717.77	-170.65	-2305.18	-652.01	-548.10	955.41	11
4434.08	-1143.07	-962.89	-92.19	159.09	999.97	10
-186.28	908.69	-1574.71	499.94	591.16	925.26	8
-1271.97	-1325.68	178.96	77.70	198.24	999.97	10
-984.62	-5936.52	2046.14	370.21	86.49	999.97	9
-3586.43	-2045.90	3326.42	613.89	77.58	999.97	10
-1743.16	1335.45	2036.38	422.42	-62.50	845.31	10
-350.59	269.29	1613.28	58.38	-83.62	-207.46	8
-860.84	672.12	892.58	-48.71	259.80	-347.41	11
676.76	-967.53	615.97	-221.86	174.10	-387.12	8
1492.92	-1066.41	437.26	-7.20	173.00	-529.88	10
-178.22	-1163.57	197.27	123.96	350.01	-523.53	10
-166.75	-236.57	281.01	181.58	458.37	-367.13	8
-878.42	-224.37	483.89	155.98	486.60	-461.24	11
-1815.67	86.18	199.46	119.42	362.73	-465.36	8
-2187.74	594.97	237.55	-117.52	-60.67	-290.62	10
-1411.62	586.18	1593.99	-554.17	-336.76	-150.94	10
362.55	-966.06	2561.77	-649.05	-273.41	103.88	8
-486.82	-1233.64	1848.14	-389.53	-151.09	41.90	11
-274.90	-951.42	2017.09	-183.65	-227.33	109.74	10
526.61	-600.34	1807.62	-146.76	-147.77	217.13	8
581.79	-1295.90	1586.18	-116.33	-25.21	184.75	10
358.15	-1098.88	1334.96	-43.15	13.06	188.45	11
75.93	-609.13	1242.68	-68.66	29.48	160.80	8
-69.82	-851.81	1201.42	-76.05	17.21	113.31	10
-140.63	-1135.74	1030.76	-27.37	30.79	56.27	8
-312.50	-959.72	933.84	53.50	13.89	-5.77	8
-227.05	-611.33	1095.70	128.48	-30.61	-13.18	11
-153.81	-531.98	1090.82	122.28	-0.12	0.79	8
-22.95	-491.70	1175.29	88.96	90.33	25.73	10
-308.11	-493.41	1234.86	97.23	116.09	37.17	8
-309.57	-514.40	1352.54	46.78	92.04	91.92	11
-376.95	-795.41	1089.60	-18.80	68.36	93.60	8
-406.01	-918.46	978.76	-54.99	39.00	48.58	8
-376.46	-953.86	1093.02	-15.01	28.29	-35.37	10
-385.50	-699.46	861.08	-1.19	23.19	-65.28	8
-191.41	-692.14	749.02	3.81	55.05	-127.23	11
-319.82	-851.56	716.06	29.11	90.76	-169.07	8
-570.07	-789.79	563.72	48.89	119.69	-146.70	8
-768.31	-833.98	531.49	15.56	107.42	-66.38	10
-856.69	-992.92	556.40	5.62	57.37	-35.13	8
-535.64	-1136.23	713.87	37.08	7.35	27.80	11
-541.26	-1184.81	803.71	136.41	18.68	103.91	8
-364.75	-762.94	759.52	202.76	4.09	162.11	8
-304.69	-677.98	779.79	229.86	21.18	159.97	10
-501.95	-616.70	747.07	246.43	34.85	189.70	8
-660.89	-348.14	688.23	231.90	48.03	215.36	11
-772.46	-273.93	729.74	148.04	47.58	230.16	8
-884.52	-366.94	788.33	42.72	24.20	217.80	10
-646.97	-588.38	980.71	-27.07	-39.76	177.40	8
-582.03	-690.67	991.21	-13.12	-33.57	133.51	11
-595.21	-760.01	1032.47	0.06	-15.17	117.10	8
-666.75	-803.47	956.30	-4.94	-19.44	119.48	10
-624.02	-936.04	961.67	-13.28	-7.75	165.86	8
-575.44	-1130.37	1095.70	20.94	33.57	263.15	8
-619.87	-1135.74	1037.11	107.06	78.06	356.93	11
-593.51	-1051.03	877.69	190.43	96.44	376.65	10
-708.98	-830.81	667.48	234.53	93.08	317.44	8
-872.80	-625.49	614.99	227.78	67.54	281.80	10
-759.03	-167.48	524.90	204.80	54.26	227.36	8
-811.28	67.87	624.27	119.75	34.48	185.30	11
-906.98	5.86	873.05	38.57	6.99	158.54	8
-1033.69	-53.71	934.33	11.99	-15.47	103.00	8
-1041.02	-10.74	867.92	-5.37	-49.87	66.93	10
-945.07	-27.83	873.78	-34.64	-55.05	69.92	9
-809.08	-312.01	1101.32	-76.42	-54.57	112.09	8
-726.56	-158.69	854.49	-112.55	-40.56	171.88	10
-558.84	-307.13	901.12	-171.14	-47.97	194.64	8
-529.05	-357.91	914.31	-172.79	-30.30	224.70	10
-560.06	-493.41	1038.33	-111.60	-40.99	204.93	9
-581.79	-366.94	964.84	-68.36	-53.25	169.07	10
-583.50	-265.63	990.97	-6.07	-43.82	110.14	8
-506.35	-93.99	943.60	37.29	-52.22	9.49	10
-486.08	-31.74	952.15	29.51	18.52	-53.47	8
-584.47	58.35	892.09	-25.30	73.27	-71.50	9
-757.08	44.68	890.63	-65.83	82.49	-59.30	10
-784.91	-174.56	1043.21	-135.35	79.90	-7.11	8
-949.71	-353.52	931.15	-155.27	76.23	29.21	8
-1186.52	-407.96	827.39	-123.90	31.80	53.28	11
-1219.24	-443.36	823.97	-77.51	-56.61	84.38	8
-977.78	-442.14	873.05	-39.15	-97.53	76.69	10
-809.81	-311.52	774.90	24.51	-101.17	31.40	8
-897.46	-390.63	721.19	50.78	-61.37	15.14	10
-905.03	-489.26	719.48	92.80	-69.06	36.04	9
-842.04	-475.59	747.31	152.34	-92.65	27.40	8
-776.12	-342.77	691.65	162.45	-82.98	-25.91	10
-784.91	-276.37	729.25	150.12	-68.88	-51.85	8
-830.32	-192.38	709.23	111.42	-59.91	-71.29	10
-858.40	-365.97	852.78	51.15	-23.32	-23.22	9
-982.42	-385.01	838.62	11.81	-6.56	27.53	10
-1040.53	-447.51	841.31	23.35	-49.50	59.91	8
-973.14	-448.00	746.34	32.01	-82.06	74.98	8
-721.68	-386.96	724.37	43.43	-115.60	96.47	11
-619.38	-335.69	704.83	50.57	-90.79	94.85	8
-697.51	-446.78	696.53	65.06	-48.16	108.06	10
-704.10	-373.78	651.86	88.35	-43.91	86.94	8
-655.52	-193.36	740.48	83.37	-36.25	66.01	8
-624.51	-151.61	778.32	54.50	-6.38	23.19	11
-727.05	-126.95	808.59	24.93	29.94	4.82	8
-826.42	-20.02	857.91	-21.76	37.99	26.06	8
-845.46	-72.02	967.04	-64.76	63.05	48.16	10
-1072.75	-122.31	961.91	-68.36	66.74	41.29	8
-1206.30	-178.47	944.82	-50.72	-12.21	49.87	9
-823.24	-71.53	873.05	-44.74	-86.85	70.77	10
-663.57	-99.61	849.37	-58.23	-77.21	69.58	8
-664.31	-156.98	850.83	-57.07	-54.14	71.62	10
-794.92	-368.65	892.09	-36.29	-56.21	81.76	8
-653.81	-219.48	858.64	22.95	-70.92	73.58	9
-551.51	-84.72	808.84	28.66	-43.82	35.25	10
-586.91	-126.22	846.92	-4.00	4.82	35.89	8
-681.40	-112.06	846.68	-26.31	18.37	54.17	8
-708.25	-197.02	858.89	-55.42	6.62	100.37	10
-700.93	-410.89	972.66	-45.78	42.82	170.07	9
-947.27	-306.88	821.78	24.29	80.81	178.13	8
-1038.57	-301.51	787.35	98.42	43.58	162.81	10
-977.54	-287.11	739.26	185.52	3.45	200.93	8
-753.66	-90.82	583.01	197.30	-5.58	207.18	11
-760.01	-72.51	627.44	172.67	6.41	155.76	8
-994.87	-111.33	624.76	167.42	8.03	79.10	8
-785.16	103.03	650.39	172.76	-53.99	-12.73	10
-781.74	201.42	625.24	96.74	-18.77	-24.78	8
-811.28	100.10	748.54	73.00	-2.44	-28.32	11
-993.90	137.21	748.54	43.40	20.69	-1.43	8
-1145.26	52.00	708.25	5.55	18.07	50.08	8
-1180.66	19.78	677.25	-18.77	-36.53	55.02	10
-1024.90	-39.79	728.76	-6.41	-73.21	52.95	8
-818.85	-18.07	725.59	21.33	-92.13	64.79	9
-706.30	-26.12	672.36	32.96	-84.05	67.96	10
-750.24	-142.33	644.29	48.16	-63.14	72.30	8
-815.67	-157.23	651.86	92.22	-84.29	57.43	8
-689.21	4.39	670.17	109.65	-90.79	43.85	10
-625.00	77.64	631.10	87.40	-52.67	8.58	9
-868.90	-53.71	580.08	54.63	-21.21	24.17	8
-801.03	-79.10	699.46	76.87	-55.18	107.94	8
-560.06	129.15	679.69	69.09	-20.66	137.66	10
-968.02	129.64	710.69	37.26	53.16	96.62	8
-1202.15	133.79	567.38	10.74	-9.86	56.18	11
-793.21	0.00	681.64	1.25	-122.80	90.39	8
-531.74	6.35	718.51	59.48	-85.33	128.17	8
-640.63	31.74	694.82	85.48	-53.71	118.19	8
-682.13	193.60	679.44	131.81	-40.41	44.25	11
-709.23	387.94	594.73	85.69	-3.27	2.29	8
-767.09	375.73	604.00	-4.00	15.29	-18.68	8
-926.51	393.07	553.71	-45.62	4.03	-9.34	10
-779.79	244.14	705.08	-144.50	-48.28	36.62	8
-675.78	108.89	811.28	-145.54	-2.47	73.91	9
-889.89	117.43	825.68	-117.16	35.86	50.75	10
-928.96	165.28	767.33	-119.87	-17.64	73.27	8
-814.94	28.81	842.53	-122.56	-52.55	96.83	10
-627.93	-72.02	843.51	-97.47	-72.24	117.22	8
-649.90	-170.17	825.68	-39.40	-37.78	101.23	9
-675.29	-67.38	679.44	56.67	-36.71	73.82	10
-676.51	21.48	639.65	93.90	-38.70	48.37	8
-638.67	129.39	640.14	94.79	-39.49	30.79	10
-692.63	278.32	442.63	46.54	-94.64	20.23	8
-398.68	-31.01	744.38	-53.44	-78.80	126.71	9
-472.90	55.91	729.49	14.47	51.12	140.96	10
-734.86	185.06	711.43	60.49	110.81	86.40	8
-1092.29	372.07	701.66	67.66	86.33	66.47	8
-1015.38	426.27	672.36	43.21	-4.64	32.71	11
-857.18	394.53	604.98	32.62	-57.68	13.89	8
-874.27	204.35	655.76	18.86	-67.99	26.73	8
-941.41	140.87	651.86	65.22	-94.15	45.72	10
-717.29	329.59	587.40	80.41	-108.09	41.29	8
-660.89	268.55	648.19	36.53	-87.10	14.43	11
-667.72	197.51	561.28	16.20	-62.99	-2.93	8
-681.40	188.48	603.52	-16.20	-38.39	18.34	8
-745.12	161.87	630.37	-38.42	-36.47	40.28	10
-823.73	-5.86	715.09	-44.95	-34.18	51.91	8
-692.14	170.65	642.09	-29.79	-33.75	47.33	9
-761.72	111.57	685.30	-46.57	-38.45	18.43	10
-625.24	239.75	652.59	-62.41	-57.01	37.93	8
-551.27	306.15	649.17	-113.77	-43.76	39.89	8
-485.11	185.30	760.99	-132.51	-24.05	26.43	10
-783.45	152.10	732.91	-108.86	18.52	17.82	9
-734.13	185.06	748.05	-82.21	-17.36	-9.43	10
-607.67	128.91	817.38	-53.86	-15.26	-19.47	8
-573.49	226.07	714.84	-33.02	33.94	-13.24	8
-718.02	150.88	742.43	-45.41	50.20	-19.44	11
-898.44	117.19	727.05	-59.75	26.82	-4.39	8
-869.63	-69.58	887.70	-66.10	0.67	56.76	10
-779.79	24.41	862.55	-47.61	8.03	61.98	8
-800.54	188.96	707.52	-59.20	1.80	44.19	8
-713.38	229.98	679.93	-133.27	-23.65	29.08	9
-613.04	173.34	713.13	-213.87	-29.36	25.24	10
-709.72	-193.36	843.99	-219.64	-14.80	20.39	8
-689.70	-89.36	744.63	-114.99	-2.87	0.73	10
-721.92	-52.98	738.04	-90.36	6.56	-25.42	8
-798.83	-109.13	734.62	-29.75	2.44	-39.49	9
-835.21	-126.95	707.52	10.50	-8.54	12.63	8
-827.88	-215.82	789.55	76.51	-34.00	50.63	10
-757.81	-288.09	821.29	132.20	-35.55	74.74	8
-766.36	-450.44	748.29	270.11	-2.59	167.57	10
-669.43	-233.15	568.12	378.05	22.43	270.78	9
-562.26	93.99	417.24	396.27	27.44	291.38	8
-683.59	211.67	415.77	332.43	22.58	264.98	10
-707.28	268.55	434.08	263.24	-2.04	222.96	8
-657.71	318.12	465.58	239.59	-15.66	188.93	10
-738.28	398.93	449.22	206.02	-10.83	119.66	9
-743.16	608.15	477.78	160.77	-45.47	54.32	10
-750.24	588.62	643.31	75.93	-47.24	-2.75	8
-760.01	556.64	613.28	40.86	-41.78	-18.68	10
-795.41	532.96	627.44	20.14	-45.90	-8.67	9
-712.65	677.98	527.83	4.58	-41.14	14.68	8
-826.90	389.89	639.65	-49.87	-24.29	35.77	10
-644.78	383.54	617.43	-41.26	-41.47	45.56	8
-620.12	404.30	578.13	-45.78	-24.20	45.23	8
-675.05	343.75	515.38	-52.67	-25.51	37.48	11
-702.88	252.20	526.61	-47.94	-42.60	38.45	8
-627.69	283.45	490.48	-24.90	-58.41	48.31	8
-739.75	159.91	557.62	-10.80	-59.11	55.45	10
-687.50	148.44	578.86	50.60	-82.12	53.44	8
-491.46	384.52	486.57	64.58	-71.14	36.50	9
-521.73	309.81	574.22	36.96	-36.62	-26.82	10
-574.46	322.27	544.92	25.70	-0.49	-27.53	8
-683.59	419.19	496.83	5.43	13.18	-3.17	10
-771.24	417.24	523.68	-30.85	-6.93	32.32	8
-906.74	220.46	667.24	-37.93	-20.90	50.75	9
-715.58	391.36	539.06	-9.95	-63.26	41.69	8
-665.77	490.48	496.34	-32.84	-53.44	2.17	10
-702.88	460.69	517.82	-79.19	-55.76	-19.93	8
-626.22	444.82	545.17	-95.31	-59.88	-22.61	8
-540.28	456.79	548.10	-127.93	-46.88	-33.54	11
-739.75	243.41	633.79	-136.87	-25.05	-29.39	8
-695.80	341.31	571.04	-96.25	-62.99	-7.81	10
-603.03	208.98	659.18	-81.97	-71.04	-18.16	8
-604.00	166.99	652.59	-36.77	-51.12	-37.02	9
-617.19	125.98	654.54	-13.98	-44.04	-50.26	10
-614.50	179.44	631.59	14.59	-34.00	-62.53	8
-593.26	283.69	588.38	0.58	-30.85	-82.82	10
-671.63	193.12	655.27	-24.72	-8.70	-90.55	8
-841.31	48.58	741.94	-19.38	-7.29	-80.96	9
-796.14	162.35	656.01	11.81	-18.89	-68.15	8
-853.03	170.90	626.95	39.61	-19.96	-92.99	10
-862.79	226.56	551.27	59.88	-34.85	-111.11	8
-859.86	242.43	550.78	50.05	-50.78	-133.24	10
-892.09	187.50	593.02	42.11	-57.22	-135.16	9
-916.50	162.35	610.84	34.88	-75.68	-105.96	10
-818.85	189.94	631.59	27.95	-98.66	-68.88	8
-748.78	200.20	641.85	14.07	-98.79	-60.97	8
-766.11	189.94	659.91	7.20	-89.20	-75.90	11
-923.83	137.21	626.95	15.72	-97.69	-87.16	8
-840.82	224.85	604.74	42.79	-126.10	-144.74	8
-892.33	267.33	576.66	37.26	-115.14	-234.31	10
-926.27	182.86	692.14	39.49	-123.38	-327.27	8
-1048.58	75.68	700.20	87.55	-133.30	-388.15	11
-1047.12	65.19	673.10	135.04	-168.24	-401.09	8
-996.58	118.65	629.64	122.34	-178.04	-368.50	10
-999.51	113.28	684.08	91.61	-186.86	-354.52	10
-1040.77	134.03	620.36	21.39	-227.11	-322.91	8
-917.24	152.83	604.00	-87.19	-267.58	-262.30	11
-719.97	-30.52	747.31	-188.45	-292.24	-204.01	8
-627.44	-217.53	791.02	-219.06	-270.60	-185.79	10
-619.14	-424.80	864.01	-208.40	-242.43	-206.18	8
-647.71	-523.44	875.24	-164.40	-220.00	-194.27	11
-608.40	-640.63	868.41	-104.61	-199.25	-162.78	10
-647.22	-668.70	844.97	-73.91	-191.31	-144.59	8
-651.37	-625.49	776.61	-14.13	-175.23	-90.27	10
-442.87	-533.45	819.09	17.18	-166.60	-61.16	8
-440.43	-485.84	860.11	30.24	-110.57	-52.00	11
-538.09	-500.73	883.79	22.61	-82.82	-47.91	8
-508.79	-558.11	942.87	30.49	-66.80	-24.23	8
-524.41	-500.73	914.06	42.11	-57.86	-14.10	10
-501.71	-352.05	935.06	38.76	-44.31	-5.28	8
-578.86	-297.61	985.35	14.13	-23.68	-30.79	11
-736.82	-320.31	1000.49	-24.84	-9.16	-54.14	8
-787.35	-354.25	1002.20	-62.47	-22.95	-58.35	8
-789.79	-421.39	977.29	-69.61	-32.90	-61.95	10
-732.91	-471.44	960.21	-65.40	-44.98	-75.59	9
-762.94	-466.31	912.84	-49.96	-47.88	-88.41	10
-756.35	-493.41	907.23	-48.43	-62.38	-92.38	8
-724.12	-503.91	889.16	-51.64	-77.39	-93.69	8
-646.00	-642.09	964.84	-18.98	-60.12	-80.57	10
-656.25	-645.75	878.66	-8.82	-58.99	-69.73	9
-644.29	-597.90	822.27	-7.54	-61.61	-44.56	10
-657.71	-659.42	889.16	-4.73	-60.42	-37.38	8
-630.86	-647.46	907.71	15.01	-61.71	-63.51	8
-665.53	-590.33	874.76	21.09	-52.86	-69.95	10
-687.26	-528.56	905.03	25.54	-55.85	-58.04	9
-664.55	-512.70	956.30	18.28	-72.11	-53.13	8
-641.11	-484.62	1018.07	10.50	-75.68	-67.29	10
-661.38	-489.01	1030.76	16.78	-82.98	-106.63	8
-674.07	-468.99	975.34	-9.70	-72.94	-104.58	10
-651.61	-594.73	1042.72	-34.18	-81.60	-93.96	9
-581.05	-652.59	961.91	-47.73	-92.56	-88.29	10
-576.17	-689.45	943.12	-31.65	-101.68	-119.81	8
-578.86	-722.66	890.63	14.34	-118.16	-179.02	10
-584.23	-769.78	925.54	47.64	-138.52	-239.44	9
-625.73	-780.76	917.48	84.78	-177.49	-286.74	10
-662.11	-726.56	837.65	87.43	-215.97	-274.81	8
-523.44	-728.76	886.47	85.72	-226.44	-262.63	10
-534.42	-599.85	835.94	72.11	-231.63	-245.88	8
-406.49	-592.77	955.81	44.13	-238.01	-218.69	11
-252.93	-677.73	979.00	36.65	-210.17	-157.17	8
-124.02	-753.17	963.38	8.67	-182.31	-96.56	10
-138.43	-748.54	978.76	-10.13	-153.81	-52.37	8
-224.37	-677.73	967.04	-12.88	-159.18	-44.04	11
-123.29	-687.99	1021.73	-33.45	-160.83	-31.80	8
-136.96	-680.18	992.43	-66.44	-138.34	-30.09	10
-70.80	-801.27	1075.68	-104.98	-127.99	-24.35	8
-102.05	-841.55	1009.52	-88.62	-110.23	-49.71	10
-165.53	-768.80
