# Supplementary material for: Complexes of vertebrate TMC1/2 and CIB2/3 proteins form hair-cell mechanotransduction cation channels
Source: eLife. 2025 Jan 8;12:RP89719. doi: 10.7554/eLife.89719 (PMC11709434; doi:10.7554/eLife.89719)
Supplement: Figure 3—source data 1. [file elife-89719-fig3-data1.zip › Figure 3H/het/9-1-T2.csv]

Time	Lat	Foreaft	Vert	Pitch	Roll	Yaw
1	116.7	824.22	2.26	39.43	-43.73	8
2	-236.82	114.5	861.57	26.55	70.31	49.96
3	-33.2	43.46	705.81	77.61	89.72	196.66
4	55.18	-82.76	783.45	94.79	99	245.97
5	59.81	-211.91	818.85	198.94	112.52	282.53
6	79.83	-215.33	702.64	269.47	95.79	258.67
7	-239.5	547.85	397.46	283.39	52.55	69.37
8	-656.25	882.81	689.7	108.67	-16.85	-96.68
9	-500.98	803.96	843.75	15.72	-112.09	-213.84
10	-482.91	475.34	866.7	-31.34	-127.23	-275.82
11	-472.41	174.07	1004.15	8	-140.29	-262.15
12	-555.18	10.5	745.12	208.8	-165.99	-272.43
13	-685.06	6.1	472.9	229.55	-180.05	-262.02
14	-462.89	-9.77	654.3	173.71	-241.85	-227.84
15	-343.26	248.05	605.71	128.51	-274.08	-146.39
16	-210.69	496.09	738.53	116.21	-283.51	-95.34
17	-197.02	471.92	775.39	161.16	-285.92	-133.09
18	-180.18	349.12	775.15	121.73	-219.57	-74.22
19	-42.24	234.13	772.22	120.27	-143.31	-3.54
20	10.01	355.22	619.14	134.43	-107.97	27.28
21	-164.79	1218.26	176.27	93.6	-74.68	60.03
22	-96.92	1134.03	673.1	-111.39	-72.63	7.42
23	-126.22	373.54	840.09	-204.59	-17.64	-23.86
24	-113.53	58.59	896.24	-131.84	12.21	16.78
25	-84.72	-64.94	648.44	-44.46	36.41	58.99
26	-164.31	97.66	515.38	88.01	70.77	141.05
27	-302.49	40.04	570.56	139.07	50.05	163.6
28	-312.99	113.77	494.87	198.64	-30.43	80.02
29	-465.33	727.78	473.88	123.75	-103.03	-5.65
30	-298.34	892.58	658.94	53.28	-98.14	-11.51
31	-282.71	493.16	856.93	-50.38	-86.79	-23.47
32	-266.11	335.45	716.06	-22.09	-93.57	-36.44
33	-208.5	418.7	591.8	-6.38	-74.98	-24.02
34	-230.22	465.33	547.12	0.27	-80.44	-40.99
35	-239.01	410.64	689.21	11.29	-93.08	-62.62
36	-347.9	473.39	611.57	124.63	-120.12	-147.09
37	-207.28	618.41	566.89	106.26	-100.04	-174.38
38	-295.9	367.19	703.61	28.63	-60.88	-160.52
39	-256.35	190.92	695.07	93.48	-30.33	-75.29
40	-280.52	363.53	465.33	123.69	-18.4	8.15
41	-257.57	708.01	422.36	72.81	-59.94	52.67
42	-461.43	705.32	527.59	78.03	-120.48	-40.86
43	-523.19	452.15	526.61	81.15	-168.09	-125.76
44	-260.99	-236.82	543.95	70.62	-157.07	-145.32
45	-192.63	-277.83	230.96	103.7	-118.47	-64.42
46	-262.45	-252.44	471.44	160.16	-76.2	-14.59
47	-527.1	766.85	-51.03	190.43	-87.68	5.55
48	-152.59	1023.44	534.18	0.58	-127.81	-17.94
49	-461.91	890.14	608.89	-83.16	-67.57	-20.14
50	-268.07	712.16	807.13	-213.38	-131.29	-28.14
51	-101.81	374.27	977.05	-230.59	-65.8	-19.07
52	-299.8	278.08	841.31	-249.45	-48.55	-30.76
53	-331.3	279.54	703.86	-253.75	-67.02	-19.47
54	-292.97	441.16	873.29	-273.93	-42.08	40.74
55	-219.97	485.6	948.24	-266.39	-33.14	66.31
56	-218.02	225.1	1066.41	-218.14	-13.85	55.27
57	-346.44	97.9	750	-95.61	-59.84	11.26
58	-385.25	295.41	661.38	-85.69	-92.01	-27.31
59	-594.73	470.21	625	65.49	-71.44	-84.78
60	-551.03	490.72	505.13	154.66	-69.18	-100.86
61	-431.88	534.42	392.58	50.66	-78.34	-90.52
62	-447.75	60.06	801.03	61.25	-100.31	-95.09
63	-638.92	482.91	575.93	119.96	-91.28	-58.44
64	-551.03	716.31	521.48	81.45	-106.75	-12.6
65	-389.89	564.7	730.22	-17.33	-188.45	-55.42
66	-40865	672.61	87.01	-186.04	55.85	9
67	118.41	347.66	709.47	18.71	-62.59	59.42
68	-246.58	244.14	876.71	-6.13	-6.68	62.26
69	-195.8	340.82	696.04	10.59	-0.52	66.93
70	-194.58	301.51	723.14	-42.72	46.57	97.56
71	-809.81	-86.91	1187.01	-30.15	8.36	127.99
72	-515.63	-10.74	934.08	85.33	-177.15	136.81
73	417.97	157.96	707.03	48.49	-140.72	151.49
74	-94.24	93.75	932.37	4.39	-85.33	123.05
75	-354.98	205.32	824.46	64.09	-189.94	111.69
76	354.49	353.76	705.81	38.33	-197.91	90.73
77	-25.15	90.58	964.11	22.71	-78.83	50.08
78	178.47	374.76	824.46	65.95	-113.98	16.3
79	286.38	361.08	749.27	48.37	-81.54	-51.51
80	202.39	282.71	689.7	16.97	-50.84	-71.96
81	-237.3	88.87	818.85	-13.98	17.46	-68.54
82	-477.54	96.44	881.35	-14.8	-19.2	-34.82
83	-442.38	90.33	894.53	4.3	-90.42	-14.31
84	-118.65	367.19	781.74	-3.97	-114.59	-22.34
85	-63.96	372.8	833.01	-14.65	-116.39	-57.68
86	-323.49	278.56	786.38	-22.16	-108.61	-127.11
87	-626.22	190.19	744.14	-24.48	-152.44	-103.88
88	-390.87	305.18	665.04	-39.95	-210.54	-7.93
89	-268.07	135.5	753.42	-69.24	-217.83	58.65
90	229.74	-78.12	767.82	-59.45	-260.68	86.21
91	430.66	-574.46	768.55	50.75	-208.25	58.93
92	222.66	1612.06	634.77	74.22	-166.53	136.51
93	749.27	389.4	797.85	-82.52	-103.55	79.71
94	470.46	317.38	901.86	-45.93	-12.54	34.94
95	-180.91	100.34	917.97	-27.71	-20.66	12.7
96	-115.48	163.09	554.44	-47.39	-61.1	32.99
97	79.1	31.01	1135.74	-85.6	-79.53	52.43
98	248.54	46.88	1086.91	8	-90.21	1.65
99	242.92	183.84	871.83	38.51	-37.17	-9.86
100	-169.19	134.52	777.1	58.47	-21.7	-7.54
101	113.53	84.72	962.89	62.19	-82.58	13.49
102	650.39	111.08	943.6	91.19	-22.55	-1.28
103	331.05	143.55	893.31	99.64	122.96	17.67
104	56.64	302	692.63	86.94	116.79	-4.76
105	141.11	46.14	382.32	-22.77	-45.47	19.07
106	830.57	153.08	1010.74	-72.75	57.4	19.29
107	-198.73	283.69	1009.52	-31.8	179.29	-15.69
108	-37.6	332.28	889.89	-26.03	118.19	-5.92
109	112.06	165.04	900.63	-37.08	134.7	-19.74
110	56.88	205.32	831.3	-36.47	152.8	-26.06
111	-21.48	-59.57	762.7	-7.57	188.02	-28.08
112	-359.62	53.96	751.71	20.57	197.08	-50.75
113	-441.89	48.83	942.14	15.32	125.55	-64.3
114	-426.51	-38.09	784.67	8.85	87.19	-34.97
115	-111.82	66.65	919.92	21.7	67.63	-24.96
116	-311.28	10.01	1080.32	64.76	136.05	-54.47
117	-470.46	298.1	880.62	88.13	172.49	-44.19
118	-662.6	353.27	713.38	55.69	130.49	-17.73
119	-264.89	218.51	908.69	15.69	46.91	7.78
120	-176.03	317.87	766.6	50.23	28.41	-39.46
121	-337.89	191.16	748.05	8.15	47.97	-87.4
122	-420.41	71.04	850.83	3.94	44.77	-93.14
123	-583.5	135.74	706.79	12.39	47.12	-91.55
124	-861.57	-60.3	844.73	8.67	23.16	-78.4
125	-810.55	198	689.94	-1.1	-51.91	-54.53
126	-766.36	-43.21	785.64	-48.65	-127.75	3.72
127	-467.53	30.76	888.43	-31.34	-142.79	11.66
128	-437.01	221.44	870.61	6.87	-175.66	9
129	-709.47	243.16	898.19	-17.12	-177.09	86.94
130	-295.9	240.23	917.24	-41.56	-219.45	154.85
131	-110.84	90.82	916.99	-3.2	-171.3	92.74
132	85.45	216.8	783.94	21.12	-151.37	58.04
133	280.52	344.48	900.88	38.51	-94.79	0.43
134	66.65	87.89	695.8	-16.48	-26.31	-97.63
135	-474.37	-269.04	729.98	17.43	17.18	-52.31
136	-670.41	-94.97	656.25	62.84	-41.5	63.69
137	-942.38	340.09	730.22	59.66	-95.92	132.87
138	-422.85	416.26	1085.45	29.82	-193.3	170.5
139	-310.55	362.55	726.32	19.38	-198.97	142.82
140	117.68	312.01	879.88	41.5	-219.82	172.97
141	54.93	401.12	826.42	30.67	-176.42	182.68
142	584.96	474.85	1056.4	-17.49	-139.77	29.91
143	525.39	11.72	1036.87	-34.82	-100.89	-8.45
144	357.67	-25.15	834.47	-22.19	20.17	7.75
145	-285.64	-15.63	670.41	-45.17	111.91	-22.8
146	-565.43	-143.07	742.19	-82.31	96.98	49.96
147	-680.66	-319.58	895.51	11.78	25.12	124.91
148	-192.87	19.78	684.81	78.43	3.2	129.52
149	77.88	699.22	801.51	179.57	10.35	79.62
150	222.9	948.73	1351.32	82.7	15.59	-1.59
151	-58.35	527.34	1200.68	3.69	57.92	-68.85
152	-353.03	184.33	698.73	-13.06	14.16	-72.48
153	-213.62	-283.69	890.87	-50.35	-3.85	-46.54
154	-340.82	-287.35	876.22	2.93	-11.6	-10.59
155	-263.43	-110.84	831.54	55.48	-39.4	23.41
156	-297.12	77.39	763.67	85.21	-51.67	44.95
157	-112.79	381.59	881.35	86.52	-41.6	41.66
158	-43.7	385.25	1078.61	75.16	-5.83	-6.41
159	-167.24	283.2	989.01	37.9	61.92	-39.89
160	-536.38	335.69	749.76	-56.27	65.19	-35.92
161	-685.3	-17.09	683.84	-95.4	9.89	-41.29
162	-755.13	31.01	637.7	-92.29	-55.82	-32.23
163	-857.42	73	1013.43	-22.64	-128.91	15.11
164	-493.65	378.66	815.43	-27.53	-233.83	51.06
165	-90.58	326.17	861.57	-92.62	-302.25	26.79
166	503.91	235.84	743.65	-73.24	-278.08	24.35
167	550.05	233.89	954.35	63.11	-162.66	68.48
168	778.08	300.78	930.66	93.9	-56.58	83.44
169	628.91	17.33	979	-39.7	37.57	188.54
170	417.72	-116.46	1069.58	0.89	137.08	276.31
171	-120.61	334.96	1021.48	84.81	194.06	266.36
172	-997.31	58.11	673.83	50.48	209.47	307.4
173	-334.47	-155.27	678.22	15.72	94.12	291.81
174	-424.56	-210.94	758.3	104.83	105.26	229.61
175	-176.76	-26.61	897.95	180.54	60.85	124.11
176	-291.02	14.89	857.42	172.39	24.35	-8.18
177	-293.7	-2.69	859.13	176.06	-5.8	-43.64
178	-178.47	66.16	806.64	184.88	-44.56	-107.79
179	43.21	251.95	905.03	200.62	-40.25	-176.39
180	-216.55	308.59	850.34	235.32	27.04	-204.16
181	-273.68	539.31	720.21	199.31	50.99	-238.31
182	-569.34	306.64	1038.33	136.66	27.16	-286.04
183	-521	187.74	652.34	168.43	-26.52	-285.25
184	-285.4	-18.55	235.84	151.28	17.94	-262.51
185	-812.26	1108.4	1052.98	188.84	-117.8	-108.12
186	-387.94	899.9	379.64	10.83	-265.87	-27.25
187	232.42	324.71	233.15	-81.48	-128.81	-37.93
188	-221.19	449.71	271.48	-170.35	18.25	-34.67
189	-565.67	497.07	858.64	-151.21	3.88	2.32
190	-447.27	596.19	1056.4	-52.06	-31.74	19.2
191	-774.17	604.98	757.57	-90.82	-22.03	-16.6
192	-490.97	20.51	769.53	-147.92	-77.12	-58.14
193	-550.78	53.96	832.03	-101.81	-112.15	-70.28
194	-375	-131.1	802.73	-87.86	-128.57	-105.74
195	-586.18	5.37	816.16	-75.04	-136.41	-128.3
196	-616.46	-36.87	781.49	-107.36	-220.73	-70.77
197	-190.67	-178.96	699.22	-108.83	-246.98	-27.95
198	167.24	-242.92	928.47	-11.23	-196.44	-18.34
199	35.89	27.59	831.79	107.21	-96.77	-35.86
200	-208.5	490.48	918.95	122.5	-97.87	-38.76
201	-526.12	578.37	833.74	81.18	-99.85	-12.54
202	-368.16	124.27	982.18	79.07	-124.45	7.57
203	-391.36	430.42	776.37	151.31	-102.05	4.67
204	-537.35	426.03	628.91	59.66	-91.4	27.28
205	-485.84	263.67	735.35	36.5	-109.41	56.92
206	-699.22	261.96	731.69	18.16	-134.43	51.7
207	-509.28	476.56	624.27	-45.62	-204.16	64.7
208	-302.98	-61.52	782.23	-125.52	-273.38	104.1
209	132.08	-233.64	607.67	-91.4	-232.15	143.13
210	-39.55	-170.65	593.26	3.6	-222.99	178.96
211	239.01	-260.5	736.08	58.14	-225.46	182.31
212	142.09	1519.29	1079.1	70.25	-205.93	163.79
213	117.92	429.44	960.69	-2.38	-149.6	83.74
214	195.8	352.78	766.36	51.67	-96.86	43.98
215	423.34	234.38	696.04	28.99	-86.21	-20.23
216	284.67	233.64	714.6	-2.11	-34.18	-65.46
217	342.04	158.94	904.79	-20.84	-5.62	-95.61
218	153.56	174.32	949.95	-17.79	57.25	-130.74
219	-439.45	162.6	896.73	3.02	79.16	-144.23
220	-320.56	220.46	805.42	32.59	-4.24	-106.17
221	-200.2	266.85	746.09	18.59	-12.51	-74.07
222	62.26	289.06	737.06	-1.8	33.2	-75.16
223	-106.93	234.62	981.2	-24.32	74.43	-100.74
224	-77.64	146.73	832.28	13.73	51.45	-139.98
225	-178.22	162.11	863.77	15.35	56.64	-148.59
226	-99.12	196.53	880.37	23.16	71.56	-184.08
227	-72.27	266.11	688.96	16.54	95.64	-193.66
228	-523.19	126.95	937.99	-8.45	135.31	-197.63
229	-748.29	115.97	837.4	26.46	110.44	-146.67
230	-470.46	193.6	712.16	37.38	10.8	-122.34
231	-377.44	174.32	619.38	-18.74	-14.16	-122.47
232	-540.77	204.83	559.08	-71.84	2.81	-108.8
233	-655.27	40.04	1238.28	-128.3	40.59	-51.12
234	-573.97	124.51	1099.61	-25.57	65.73	17.73
235	-789.79	170.9	474.85	58.23	22.49	70.89
236	-775.15	124.27	284.91	-15.23	-88.44	40.5
237	-610.6	-13.43	1001.95	-70.47	-122.83	27.8
238	-287.35	-56.15	1377.44	-17.06	-84.35	69.64
239	-340.58	153.08	1015.63	88.35	9.77	95.28
240	-437.74	122.8	807.37	97.32	4.58	84.72
241	-534.91	-22.71	808.59	57.95	-7.57	90.55
242	-565.67	42.48	886.23	40.13	-26.89	88.59
243	-516.6	160.64	831.3	-32.47	-71.23	105.29
244	-319.34	258.3	814.45	-86.88	-100.71	92.41
245	-309.81	207.52	763.18	-109.13	-73.97	79.07
246	-410.89	180.91	862.79	-91.74	-68.39	96.25
247	-406.49	230.22	857.42	-83.92	-74.4	94.06
248	-281.25	224.12	897.22	-75.01	-47.42	52.7
249	-444.82	148.19	835.21	-72.63	-39.64	-2.84
250	-205.32	341.55	674.8	-60.79	-49.99	-61.43
251	8.79	47.61	1147.46	-12.66	26.95	-163.06
252	-574.95	-167.72	1010.74	7.69	75.99	-153.05
253	-319.82	-346.92	746.83	11.44	15.17	-153.14
254	-340.58	-205.57	893.8	80.57	51.42	-154.97
255	-1055.91	-200.93	716.31	157.87	83.4	-86.82
256	-931.4	-251.46	433.11	120.94	-35.55	-85.72
257	-1177.98	-303.96	578.13	106.66	-80.87	-59.81
258	-1201.9	138.92	807.37	185.7	-188.57	86.15
259	-687.74	755.37	1299.56	160.95	-348.63	122.31
260	325.68	404.05	761.47	90.55	-362.4	146.55
261	-154.3	-32.71	572.02	69.18	-229.28	109.86
262	-177	903.32	586.43	113.19	-227.42	130.43
263	-7.32	673.83	804.2	40.19	-202.85	89.94
264	127.69	526.12	906.25	28.29	-160.13	95.52
265	-239.01	341.06	966.8	5.25	-78.37	121.4
266	-412.35	224.12	789.31	-16.85	-73.61	165.47
267	86.18	257.57	765.63	-51.51	-92.99	182.56
268	213.62	368.9	760.74	-74.65	-50.81	130.43
269	-59.81	448.73	920.17	-84.47	-14.83	118.01
270	-260.01	-14.65	975.34	-78.22	-46.88	148.44
271	71.04	112.55	676.76	-79.35	-48.71	135.41
272	-296.39	-34.67	900.63	-105.04	28.02	70.71
273	-249.02	-24.9	1006.1	-57.86	36.71	55.48
274	-286.38	-302.73	990.97	-48.77	35.22	47.7
275	-590.09	-192.63	869.63	22.61	-16.05	27.22
276	-321.78	148.44	1020.75	82.95	-107.94	-9.67
277	-401.12	-153.32	893.31	73.36	-92.53	-26.21
278	-748.54	-156.01	614.01	148.59	-155.4	29.48
279	-137.45	47.12	734.38	206.3	-250.7	126.31
280	277.1	629.39	1037.6	166.41	-262.63	172.82
281	120.36	506.59	894.53	101.53	-232.36	182.71
282	302	619.38	892.33	34.12	-236.54	191.44
283	317.63	478.76	1015.63	-31.46	-245.61	217.62
284	683.59	200.44	839.6	-68.12	-222.2	260.56
285	951.9	107.91	711.67	-83.92	-65.52	196.75
286	679.69	-33.2	446.04	-169.92	130.22	-16.45
287	-216.06	-219.48	614.99	-182.01	172.52	-86.06
288	-355.22	-406.98	861.33	-149.57	122.8	-150.12
289	-263.43	-46.88	1168.46	-68.27	78.31	-140.53
290	-311.28	227.29	1248.29	-6.71	31.34	-156.16
291	-472.17	-21.73	911.13	25.76	-2.38	-172.91
292	-461.43	-25.63	987.06	72.94	-16.17	-104.71
293	-258.54	244.14	829.59	94.88	-70.71	-61.46
294	19.04	10.25	837.4	58.5	-144.47	8.64
295	609.38	-230.96	833.5	108.86	-148.44	95.37
296	712.65	-140.63	586.43	196.5	-90.73	171.6
297	475.1	47.36	414.55	194	-94.97	216.31
298	292.72	22.71	595.46	172.79	-97.87	217.19
299	785.16	1449.95	981.2	117.07	3.05	137.97
300	-123.54	140.63	976.07	-62.29	120.85	-85.85
301	59.08	119.63	837.65	-33.51	114.47	-105.04
302	-79.83	36.13	890.63	3.02	141.66	-118.04
303	-240.72	274.66	939.21	22.92	186.19	-119.87
304	-446.53	177	833.01	19.74	177.37	-141.27
305	-287.84	-26.86	840.58	-38.3	111.69	-120.88
306	-441.16	27.34	933.11	-54.69	60.09	-62.5
307	-406.49	124.51	921.63	-53.77	22	-30.21
308	-510.74	313.72	880.62	-91.77	-28.44	4
309	-467.77	6.35	832.52	-96.01	-53.74	42.42
310	-201.17	169.43	736.08	-56.03	-117.52	99.79
311	294.19	46.39	957.52	-24.54	-147.83	166.99
312	299.32	67.63	931.64	46.54	-55.18	154.39
313	121.58	146	794.68	57.74	-27.13	124.69
314	116.94	332.76	835.69	34.33	19.23	62.96
315	-172.85	-17.58	1034.67	-4.24	95.76	-54.93
316	-604.49	-78.61	804.69	6.93	87.49	-115.97
317	-448.97	-147.95	926.51	34.7	48.07	-110.87
318	-516.36	191.65	673.34	46.23	54.84	-113.8
319	-571.53	239.26	855.22	12.94	-32.32	-32.04
320	-538.09	277.1	884.03	-44.01	-123.93	57.68
321	-37.11	164.55	808.35	-51.15	-219.85	116.7
322	104.25	80.08	781.49	13.92	-227.33	153.99
323	385.99	332.03	684.33	53.62	-207.21	126.53
324	478.27	513.92	1205.81	22.22	-122.56	52.25
325	-330.57	208.01	829.59	5.13	25.02	-29.91
326	-94.73	159.91	838.62	-1.83	-20.54	-31.28
327	-90.58	-19.29	950.68	-10.86	10.71	19.81
328	-55.18	83.5	956.54	-14.92	51.82	9.74
329	-185.3	-149.41	983.64	-35.55	81.39	-41.96
330	-143.8	-37.84	908.94	-19.87	93.26	-80.38
331	-560.06	-75.68	809.57	3.11	81.85	-60.52
332	-649.17	-60.06	814.7	37.48	-45.81	-16.42
333	-421.39	454.59	908.94	39.61	-89.32	8.15
334	-395.02	256.59	980.47	40.28	-154.17	84.84
335	-90.09	-2.44	971.68	51.45	-206.05	116
336	259.03	11.96	900.63	55.73	-172.64	157.68
337	776.61	106.69	678.22	59.66	-137.66	107.42
338	359.38	441.89	964.36	22.19	8.3	-22.43
339	-355.71	69.82	1005.62	-10.04	74.52	-43.95
340	-290.04	-15.87	953.61	-9.74	59.63	52.67
341	-229.49	71.29	845.95	-23.62	81.42	50.63
342	-287.35	-277.34	874.51	-38.88	94.6	38.39
343	-352.05	-41.5	823	21.76	63.23	17.06
344	-89.36	499.27	1130.62	47.73	52.43	-69.64
345	-408.2	263.67	1061.28	62.74	85.33	-78.4
346	-377.2	222.17	978.03	170.38	2.26	-80.54
347	53.96	295.9	635.5	169.04	6.84	-81.05
348	-195.07	262.45	331.79	59.94	148.47	-68.76
349	-993.65	228.03	762.94	-67.11	133.27	-74.04
350	-483.4	135.25	1069.82	-67.81	-38.85	-6.44
351	-511.96	35.16	1126.95	-27.89	-56.46	38.45
352	-552.73	245.61	801.76	-24.11	-82.18	34.15
353	-138.92	-71.29	929.44	-74.25	-159.27	-18.22
354	33.94	-89.36	899.9	-108.03	-127.35	-5.34
355	205.81	-30.03	850.83	-127.04	-56.76	-58.47
356	-55.42	84.23	755.62	-135.38	9.55	-66.04
357	-293.46	115.72	1304.2	-76.87	-3.2	-71.41
358	-527.59	377.93	758.3	72.57	68.15	-91.52
359	-398.93	262.45	1011.96	62.59	61.65	-39.52
360	-507.08	257.32	891.6	119.08	103.58	37.11
361	-1096.68	151.86	786.38	35.64	16.24	89.97
362	-781.98	-189.21	1023.44	24.54	-66.01	71.81
363	-436.77	-40.04	854.49	21.45	-86.91	24.08
364	-626.22	-6.1	651.86	-39.25	-159.7	11.9
365	-449.22	-112.55	803.71	-78.92	-231.48	23.71
366	-475.34	-16.6	950.44	-64.54	-268.74	29.88
367	-198.24	-79.1	947.02	-65.95	-299.41	22.09
368	333.74	-250.98	969.73	-60.24	-275.94	-13.46
369	454.35	206.79	1019.29	72.08	-169.16	9.09
370	254.39	418.95	1159.18	82.76	-67.69	-16.14
371	1.71	234.86	1071.78	120.76	15.53	-95.06
372	-302.73	142.09	1139.65	168.3	24.51	-96.86
373	-387.7	193.85	643.8	192.32	40.77	-67.26
374	-451.17	241.94	700.2	66.04	39.98	-27.98
375	-200.68	72.02	860.6	12.48	40.71	-24.11
376	-384.28	-10.99	870.85	5.34	59.57	22.61
377	-488.53	82.03	1042.24	23.38	47.79	27.71
378	-601.81	139.16	845.46	42.24	13.76	29.88
379	-651.61	104.25	837.4	54.63	-52.37	44.92
380	-379.88	136.23	867.19	44.04	-101.35	61.4
381	-464.11	53.47	940.67	79.44	-92.96	82.89
382	-718.51	-92.04	968.26	112.82	-101.87	146.36
383	-705.08	-60.55	808.59	126.95	-167.11	210.88
384	-329.83	74.71	839.84	93.2	-230.65	239.87
385	365.97	185.06	1104.25	97.23	-288.06	192.23
386	519.53	260.5	949.46	104.06	-203.22	95.7
387	446.29	243.9	597.41	25.45	-59.48	-8.39
388	-31.98	212.4	598.39	3.3	-37.08	-26.98
389	38.57	179.44	902.34	-29.63	-90.33	-2.78
390	376.22	116.94	1001.46	-37.99	-110.93	-35.61
391	224.85	281.01	891.36	-26.09	-65.64	-58.72
392	-45.9	398.68	745.61	-29.02	-53.86	-52.25
393	-63.72	394.78	786.13	-13.03	3.6	-97.05
394	-142.33	203.61	1010.74	29.94	26.76	-107.51
395	-216.8	263.43	778.81	34.97	54.44	-75.93
396	-255.62	99.12	902.34	29.3	46.05	-70.53
397	-296.63	-28.81	891.36	26.25	36.13	-79.28
398	-250.98	205.08	705.57	29.33	-1.77	-94.67
399	-322.27	166.26	828.86	12.79	-15.32	-114.01
400	-521.73	287.35	779.79	10.89	-11.9	-62.99
401	-641.85	259.77	922.61	13.89	-49.74	-6.96
402	-358.64	147.71	974.61	11.2	-53.16	-7.9
403	-678.22	392.58	760.5	-2.87	-55.57	17.24
404	-277.59	21.24	917.97	-51.85	-148.65	21.88
405	-33.45	-136.96	1044.92	17.03	-115.72	42.14
406	-133.54	-269.78	1061.52	109.19	-118.32	49.9
407	-92.04	195.07	575.68	190.52	-182.28	132.05
408	512.94	278.56	867.92	85.69	-206.12	230.62
409	616.21	560.3	865.23	37.66	-25.21	110.9
410	-177	119.63	698.49	-20.32	102.72	55.24
411	-134.77	-137.21	-48.58	-43.95	122.28	23.59
412	-1058.35	453.37	683.11	-145.39	94.45	-87.13
413	-694.34	-49.56	1905.76	-173.8	-18.83	125
414	70.8	413.57	805.91	129.55	44.07	94.6
415	-156.25	293.7	655.52	105.74	27.01	60.91
416	-159.42	240.72	693.36	26.21	20.57	46.42
417	-318.12	161.62	787.35	-106.23	-7.26	1.89
418	-389.65	-21.97	945.8	-110.63	-15.38	-9.12
419	-349.61	75.2	890.14	-87.19	-26.76	4.94
420	-344.24	249.76	823.24	-66.44	-59.63	28.78
421	-328.61	196.29	842.29	-82.73	-119.63	64.73
422	-147.46	182.37	832.28	-71.47	-137.91	68.88
423	252.44	349.61	718.75	-68.51	-186.71	126.62
424	226.32	77.15	1026.12	-48.03	-82.73	174.13
425	-13.18	177.25	931.64	15.93	-72.81	152.4
426	91.55	285.64	927.25	-35	-29.11	108.34
427	-107.18	53.71	876.95	-89.14	-1.71	41.96
428	114.5	93.75	881.59	-100.22	-10.53	27.01
429	121.58	7.57	995.85	-72.17	67.99	14.4
430	-12.7	-4.64	1012.94	38.3	92.25	-46.72
431	-117.92	46.39	936.28	99.43	116.82	-22.61
432	-143.8	-7.32	875.49	108.46	120.15	-9.22
433	-338.13	-4.39	762.7	142.91	133.82	-26.25
434	-491.94	105.22	940.43	89.08	76.78	-49.16
435	-592.53	192.87	958.01	56.92	16.2	-28.56
436	-442.14	118.9	1018.8	41.14	-5.19	-36.53
437	-326.42	256.59	989.5	11.02	-33.63	-67.84
438	-353.52	71.53	915.53	-50.23	-51.82	4.39
439	-159.67	72.02	752.69	-36.38	-72.51	51.21
440	-124.02	97.9	766.36	-24.23	-45.47	-1.74
441	-370.61	-67.63	998.05	10.71	-63.26	-38.85
442	-340.82	256.35	907.71	91.52	-135.86	-27.47
443	8.79	228.76	747.56	58.93	-150.63	-15.44
444	61.77	10.01	886.96	26.18	-95.28	-48.49
445	-13.18	-1.46	704.83	49.71	-43.49	-70.59
446	-437.26	-184.08	658.69	42.11	-0.61	-104.28
447	-400.15	149.41	879.15	108.7	-74.68	-58.9
448	141.6	521.24	885.99	151.15	-65.92	15.66
449	-122.56	554.93	715.33	82.03	55.24	48.19
450	-938.96	344.48	881.1	59.33	36.07	76.14
451	-427.49	168.7	1127.2	45.47	-128.33	88.81
452	76.66	456.54	795.9	-7.63	-126.95	66.35
453	-87.16	175.78	839.11	-79.8	-63.11	44.77
454	-281.98	200.93	787.84	-87.89	-70.77	32.65
455	-31.74	129.15	1015.14	-96.44	-87.34	-1.01
456	-423.34	87.16	775.88	-67.96	-76.17	-38.36
457	-302.73	54.2	898.93	-37.87	-120.7	-28.47
458	-396.73	212.16	844.97	-20.81	-102.23	-24.87
459	-287.35	298.1	835.69	-40.44	-140.26	-42.69
460	22.71	146	916.75	-51.03	-123.99	-27.19
461	-198.73	69.09	1029.05	-5.89	-81.09	29.48
462	-229	336.18	870.85	37.87	-100.71	76.05
463	-205.57	216.55	942.87	8.85	-106.48	49.53
464	-247.8	124.02	966.8	15.47	-119.63	43.03
465	-125.73	21.73	1069.58	26.64	-125.34	43.3
466	-8.54	263.18	762.21	41.41	-132.9	25.24
467	305.91	8.06	666.5	15.47	-115.02	47.42
468	356.2	-144.29	748.78	66.71	-48.71	89.63
469	185.3	-124.51	651.86	157.41	-25.79	117.19
470	298.58	276.86	571.78	152.19	8.73	86
471	-73.49	336.43	802.49	142.94	57.37	21.27
472	-406.25	610.11	856.69	76.78	87.77	2.66
473	-466.8	461.91	879.88	14.13	45.53	-8.97
474	-143.55	204.1	1060.79	-9.37	77.03	-6.68
475	-810.3	250	1020.51	7.35	72.42	13.06
476	-374.51	157.23	1057.13	-6.71	-87.65	-11.9
477	-40.77	-211.18	1232.91	8.58	-106.48	-66.5
478	-87.4	7.32	940.43	73.24	-87.07	-86.36
479	-228.27	-3.66	791.02	65	-108.46	-57.74
480	-37.11	129.15	665.77	45.65	-130.04	21.45
481	78.37	61.28	872.8	20.39	-89.42	75.29
482	158.94	112.06	985.84	106.9	-45.5	139.68
483	-55.91	125.49	918.95	170.1	-36.93	156.68
484	18.31	293.46	423.58	205.78	-54.26	162.51
485	149.41	379.15	660.64	83.37	-82.09	139.77
486	280.52	451.9	1123.54	35.22	-8.12	105.53
487	-385.74	705.57	916.99	4.58	95.46	-42.82
488	-489.5	564.45	853.76	-124.57	16.02	-31.43
489	-41.75	199.22	812.01	-158.29	-14.1	-1.04
490	-278.32	214.84	626.71	-183.23	34.91	13
491	-168.95	188.96	812.26	-186.58	5.83	31.74
492	-316.65	-13.92	1008.06	-157.99	2.35	3.57
493	-348.63	24.66	953.37	-132.32	-7.2	11.96
494	-143.31	-60.06	871.83	-93.48	-61.61	20.48
495	-0.73	-4.15	836.91	-39.7	-65.83	-30.58
496	-97.41	48.34	852.05	18.31	-43.24	-66.96
497	-186.52	122.07	833.74	39.52	-45.59	-43.88
498	-170.65	92.04	994.38	21.24	-85.57	-9.98
499	-175.78	16.36	1039.06	-0.21	-72.81	7.11
500	-228.27	11.47	1001.95	11.69	-102.39	57.95
501	-9.03	-89.84	967.53	22.25	-105.99	81.48
502	69.09	-120.85	990.97	27.68	-72.42	77.21
503	-276.86	125.24	811.28	25.51	-77.48	67.05
504	-103.03	155.03	793.95	-1.86	-143.68	80.93
505	2.2	234.38	835.21	32.87	-152.16	36.47
506	-2.93	123.54	805.66	74.89	-142.79	30.49
507	66.89	280.76	796.14	135.13	-145.29	19.81
508	250.98	329.35	791.26	136.96	-134.58	-37.05
509	223.39	373.05	685.79	106.87	-34.67	-81.42
510	141.36	359.86	611.82	39.34	31.1	-105.65
511	8.06	-0.24	682.37	20.54	38.82	-109.53
512	173.58	286.87	805.18	30.67	40.68	-114.44
513	-111.08	233.89	925.78	19.78	59.66	-75.23
514	-195.56	333.5	955.08	3.85	11.6	-35
515	-270.75	397.95	880.62	-4.7	-3.66	-52.22
516	-460.94	288.09	704.59	1.5	-35.71	-27.53
517	-40.04	372.31	892.33	-13.09	-63.02	-16.36
518	-208.74	348.63	861.08	-29.14	-23.99	-41.6
519	-192.14	320.8	794.92	-53.04	-42.36	-19.41
520	-211.67	131.84	963.62	-66.41	-31.49	-10.28
521	-245.36	130.13	905.52	-86.98	-39.09	19.35
522	-95.46	205.08	899.41	-49.62	-49.16	-4.21
523	-128.66	89.6	974.12	-55.6	-42.51	-15.63
524	-115.23	5.37	968.99	-49.62	-48.77	-40.01
525	-270.75	18.31	807.86	-56.43	-54.6	-46.45
526	-257.57	24.17	809.81	-73.33	-102.97	-4.64
527	34.91	142.33	1041.02	-54.57	-98.94	-28.99
528	-157.71	35.89	1055.66	11.9	-77.36	-28.53
529	-97.66	-18.8	828.13	99.73	-91.98	-15.96
530	-81.05	-47.36	857.91	108.95	-64.97	-6.26
531	-327.64	336.91	787.11	156.07	-47.76	33.66
532	-318.12	427.25	796.39	118.65	-68.33	66.71
533	-175.29	327.64	811.04	70.13	-104.19	62.62
534	116.94	72.27	837.89	79.16	-95.09	71.78
535	297.36	101.81	897.95	84.78	-75.07	93.26
536	262.45	177.49	804.93	71.59	-22.19	110.78
537	380.86	150.88	773.19	106.11	-2.23	61.22
538	430.66	317.14	697.75	96.89	74.98	-10.99
539	-31.25	545.9	704.1	68.24	85.27	-17.97
540	-427.73	527.34	906.01	-6.68	134.98	-81.94
541	-552.73	141.36	980.47	31.65	121.31	-91.49
542	-144.04	241.46	851.56	61.1	92.59	-62.77
543	-534.91	173.83	828.37	69.98	107.33	6.38
544	-869.14	245.12	688.96	70.4	43.4	40.16
545	-379.39	184.08	816.89	24.48	-83.83	34.42
546	0	325.68	820.31	10.5	-73.18	20.87
547	-56.15	336.67	824.46	-18.89	-41.99	10.8
548	-320.8	204.1	847.41	-36.96	-50.35	11.57
549	-308.59	137.45	806.15	-51.18	-82.43	18.16
550	-293.46	10.01	792.48	-76.17	-128.97	16.27
551	-93.26	22.95	946.78	-49.68	-156.37	59.11
552	-94.97	185.3	867.19	-29.33	-162.14	74.4
553	-40.28	-52.73	990.97	-30.67	-149.41	96.56
554	119.38	427.25	935.06	15.23	-103.7	91.28
555	-46.88	420.9	791.26	-49.99	-26.89	46.05
556	-352.78	153.81	741.21	-66.19	-26.92	55.27
557	-211.91	138.18	760.5	-13.09	-68.05	66.65
558	-166.5	204.1	932.86	2.59	-77.85	63.66
559	-195.07	134.52	847.9	48.74	-64.36	61.4
560	-120.36	77.39	962.16	59.11	-91.71	58.26
561	-24.9	146.24	874.27	97.11	-76.02	36.74
562	-69.58	391.6	851.56	92.32	-67.14	17.91
563	-363.77	246.34	696.04	57.46	-78.64	15.35
564	-330.57	286.13	627.93	42.91	-161.22	73.15
565	-238.77	94.24	925.05	64.21	-196.66	69.95
566	-155.76	251.22	803.22	66.8	-201.87	44.68
567	-100.59	97.9	710.69	44.4	-216.34	33.81
568	90.09	108.89	664.06	19.68	-256.93	88.35
569	662.6	193.6	618.65	6.38	-243.74	154.69
570	474.61	243.16	584.47	-9.37	-151.09	201.42
571	411.62	266.85	564.45	-28.9	-123.75	238.77
572	513.67	171.39	574.46	-40.31	-113.8	240.2
573	582.52	-41.5	690.43	-19.47	-57.16	188.72
574	271.24	64.7	898.44	51.82	-38.64	117.46
575	494.38	329.35	1081.54	101.93	-5.62	55.05
576	260.74	338.62	1015.63	86.36	53.41	-11.29
577	314.45	283.45	930.66	31.13	69.58	-19.41
578	273.93	192.87	907.23	4.46	100.92	-17.03
579	266.36	18.8	837.65	-10.8	87.31	-41.44
580	117.92	114.5	830.32	11.66	106.29	-60.97
581	-40.04	139.65	829.1	-16.75	92.56	-109.8
582	-266.36	-21.73	841.31	-39.73	78.34	-125.03
583	-368.41	77.88	807.62	-49.35	23.59	-98.18
584	-72.02	65.67	819.09	-69.34	-30.43	-71.87
585	33.69	56.15	917.24	-28.44	-28.47	-17.67
586	54.69	224.61	879.88	8.51	-34.42	36.35
587	-95.7	250.24	919.19	26.03	-48.16	74.22
588	38.82	192.38	966.06	26.43	-106.32	125.73
589	168.95	177.73	677.49	32.59	-89.32	102.48
590	194.58	113.04	648.68	22.86	-37.23	-4.39
591	-274.9	107.91	763.92	47.03	-51.88	-52.67
592	183.35	283.94	745.61	37.75	-162.57	-64.61
593	452.15	408.69	659.91	-12.33	-107.91	-38.6
594	133.3	103.52	781.49	-90.45	-8.21	-92.47
595	59.33	48.1	814.7	-72.2	-12.05	-90.94
596	49.32	263.18	877.2	-80.96	-28.47	-90.33
597	6.59	52.73	984.13	-82.31	-35.1	-100.34
598	243.65	224.12	976.32	-64.94	-57.98	-88.17
599	256.35	148.19	1042.48	-76.17	-26.37	-83.07
600	57.62	-101.56	985.11	-33.94	-2.04	-67.2
601	-10.74	-30.52	790.53	-16.51	-14.89	-84.84
602	-330.57	-34.67	758.79	27.19	-15.44	-68.02
603	-151.12	169.92	804.44	62.74	-55.63	-3.05
604	-149.41	237.55	823.73	44.25	-72.63	20.14
605	120.12	163.57	807.62	35.55	-79.77	55.02
606	235.11	127.93	754.39	34.36	-36.1	92.8
607	146.97	81.79	822.02	45.62	-43.24	77.67
608	239.01	311.28	868.41	69.12	-40.77	84.66
609	51.76	355.71	862.79	56.85	-2.2	61.65
610	-117.92	550.54	845.46	29.69	9.31	46.33
611	-104.74	352.05	958.01	-16.75	-8.18	-41.63
612	64.7	198.24	906.49	-14.28	-11.35	-77.55
613	-42.72	149.66	751.95	-24.02	8.73	-94.88
614	78.86	236.82	828.13	-43.21	18.83	-103.18
615	-256.84	-6.35	933.11	-61.65	38.06	-87.37
616	-396	102.05	881.1	-37.23	-19.68	-49.04
617	-433.84	129.64	908.45	-20.57	-85.36	-17.97
618	-256.1	-118.16	953.86	-20.11	-122.86	-4.88
619	-11.23	180.42	826.42	3.45	-119.32	-0.58
620	114.75	170.9	916.99	-24.17	-125.15	20.05
621	238.53	31.98	897.71	-46.78	-104.06	39
622	361.82	-125.24	1110.35	-8.03	-60.15	40.19
623	421.63	253.66	724.12	-19.74	-24.11	44.56
624	117.92	177.73	713.13	-13.85	72.75	76.08
625	-810.06	175.05	855.71	50.29	111.42	24.93
626	-357.18	259.77	1082.52	95.98	-38.33	-82.24
627	-185.55	202.88	1059.33	79.25	-67.41	-103.61
628	-22.46	82.52	957.28	33.45	-58.38	-23.74
629	-77.15	-29.79	919.19	47.39	-48.34	9.34
630	-162.35	66.65	860.11	32.87	-48.13	23.96
631	-50.05	-76.42	828.13	37.41	-79.32	43.55
632	3.42	-83.98	905.52	37.87	-66.19	75.65
633	-37.35	-26.61	983.15	34.18	-60.18	108.09
634	46.39	204.1	734.86	7.87	-67.87	186.98
635	174.32	96.44	651.12	5.28	-104.4	250.76
636	388.18	91.06	631.1	22.8	-111.79	230.5
637	548.58	184.57	796.39	51.33	-88.93	206.02
638	502.2	191.41	1065.19	66.77	-20.2	159.12
639	33.69	186.52	1102.05	34.52	76.75	104.46
640	-83.01	153.56	939.7	-14.53	74.37	77.73
641	-22.22	79.83	865.48	-64.73	64.39	75.9
642	237.06	-174.32	878.66	-42.69	75.9	36.96
643	113.53	-220.7	867.68	2.17	113.43	-44.43
644	-254.64	82.28	880.37	59.05	127.96	-16.97
645	-309.08	288.57	922.85	76.9	111.63	-47.85
646	-137.7	488.77	837.89	-5.49	111.42	-131.41
647	-500	9.03	925.54	-5.37	114.32	-149.02
648	-573.73	52.25	687.26	60.03	54.87	-80.14
649	-161.87	27.1	684.08	63.69	-47.85	-14.04
650	6.84	-206.79	755.86	104.4	-73.43	31.01
651	185.3	-22.71	889.4	146.85	-33.54	68.15
652	-286.13	592.77	731.45	116.09	-2.53	86.82
653	177.98	362.55	973.88	9.34	-133.61	127.53
654	-115.23	681.88	1201.42	71.2	8.06	41.38
655	-311.04	667.97	1111.57	45.75	-7.75	1.01
656	-190.92	180.42	1139.65	15.53	-24.63	37.35
657	-83.01	-77.15	927.49	44.98	-63.69	48.71
658	235.11	241.94	883.54	111.88	-49.59	57.19
659	255.37	272.95	708.01	142.18	19.68	13.21
660	239.75	147.22	796.14	153.44	123.38	10.89
661	-225.34	414.31	323.73	143.4	155.7	9.83
662	-716.8	-91.8	581.54	50.29	97.26	-25.42
663	-142.09	13.43	504.64	95.21	45.96	-63.11
664	-698.24	113.28	783.69	123.11	35.98	-139.92
665	-645.02	300.54	917.97	78.98	-101.14	-113.49
666	-243.16	651.86	1006.1	31.25	-105.35	-119.14
667	-133.54	266.6	867.19	-84.05	-70.86	-122.44
668	-360.35	357.67	796.88	-148.13	-86.4	-62.13
669	-460.94	53.22	981.2	-168.24	-132.39	-24.14
670	12.45	52.49	941.16	-118.56	-193.94	0.64
671	117.19	124.27	785.16	-103.85	-143.98	-62.84
672	-98.14	-74.22	846.44	-118.07	-106.2	-84.87
673	-333.01	-104.74	856.2	-82.58	-105.77	-99.4
674	-148.19	220.21	1071.78	-15.66	-108.92	-33.81
675	-209.72	119.63	1025.88	40.25	-58.04	4
676	-148.44	188.96	935.3	82.43	-37.35	-43.98
677	-231.2	322.75	615.23	82.03	-37.32	-10.1
678	-431.4	150.15	758.79	83.04	-55.42	-13.79
679	-453.86	470.46	593.75	128.05	-84.01	-2.78
680	-406.25	367.68	773.93	75.1	-125.21	10.07
681	-244.38	470.7	846.44	43.55	-135.59	29.24
682	-186.28	522.46	907.23	-26.09	-143.77	63.57
683	-119.87	316.89	860.6	-73.18	-137.76	77.73
684	-195.8	-43.46	903.81	-101.1	-123.35	118.47
685	132.57	-153.81	636.96	-48.19	-164.61	102.39
686	575.44	23.44	676.27	48.8	-95.06	39.98
687	234.86	124.27	701.66	70.37	14.31	17.21
688	-296.39	411.62	911.13	49.93	20.9	26.43
689	-417.48	656.98	1073.49	26.49	4.88	26.21
690	-35.4	141.36	974.12	18.16	-33.72	-5.28
691	-110.11	376.71	851.56	12.33	16.45	-60
692	-221.92	398.44	845.95	-32.2	9.86	-75.2
693	-446.78	283.69	656.25	-37.6	-33.81	-49.29
694	86.43	53.71	926.03	-74.92	-70.59	-6.93
695	-343.99	220.21	697.02	-71.66	-36.19	44.16
696	-424.56	166.75	794.19	-114.72	-85.42	120
697	-349.37	27.83	1036.87	-105.8	-123.93	142.64
698	10.25	101.32	891.36	-107.97	-121	99.4
699	449.71	-247.31	879.64	-84.84	-131.87	-16.75
700	121.58	192.38	810.55	46.08	-27.25	-10.13
701	-75.44	-23.93	599.85	70.98	-10.89	43.24
702	-93.51	-64.94	690.92	129.55	9.43	18.74
703	-33.2	214.6	794.43	184.81	26.7	-13.61
704	-109.37	520.51	899.9	164.06	41.02	-78.77
705	-220.21	346.19	912.84	61.49	24.08	-80.66
706	-57.86	206.54	957.52	35.03	-6.23	-49.29
707	-161.87	218.51	943.85	28.29	3.42	-55.08
708	-396.24	94.97	985.11	53.53	-3.17	-25.82
709	-286.87	275.63	869.63	61.4	-27.4	19.5
710	-306.64	276.86	735.35	37.9	-41.63	17.4
711	-387.7	256.1	792.48	26.92	-76.14	33.69
712	-199.71	161.13	940.67	22.43	-95.76	32.29
713	-25.88	6.84	983.64	79.1	-94.54	8.24
714	105.47	385.25	1008.3	121.09	-56.12	18.83
715	12.7	315.92	1001.22	88.59	11.38	26.06
716	-87.89	217.53	905.76	48.52	36.1	39.67
717	-314.21	201.66	707.76	-6.26	36.99	29.79
718	-281.49	173.34	757.08	-80.35	-10.65	18.68
719	-231.69	171.63	712.4	-121.15	-32.99	12.33
720	-196.29	-2.44	737.06	-119.9	-67.41	25.57
721	-32.96	-92.04	865.48	-116.39	-92.8	49.68
722	163.82	-78.86	857.91	-84.56	-85.42	114.32
723	-102.54	333.5	1105.47	-67.44	16.45	83.74
724	-291.26	472.41	1073.49	-38.67	31.52	50.32
725	-183.84	190.43	1013.92	-44.01	8.39	57.13
726	-364.01	198.49	1013.18	-38.94	6.26	46.11
727	-223.14	144.53	912.6	29.45	-7.57	35.31
728	-254.64	43.46	883.06	38.7	6.87	3.85
729	-367.19	-81.05	1004.15	73.79	-27.68	-26.98
730	-417.24	71.04	798.58	82.12	-64.64	-15.81
731	-159.91	402.83	920.65	85.6	-145.78	-31.25
732	-145.26	-186.04	719.48	6.13	-103.58	-12.97
733	-65.92	-90.09	393.55	58.26	-90.64	-12.21
734	-419.68	30.76	396.97	117.13	-99.49	-53.28
735	-651.12	215.58	773.68	146.18	-177.92	-39.09
736	-172.36	692.14	888.67	143.89	-238.49	10.5
737	56.4	464.84	854.49	17.43	-214.45	57.5
738	44.43	209.23	857.18	-54.32	-178.07	83.59
739	-92.04	56.4	950.44	-59.33	-186.77	75.2
740	206.05	117.19	959.96	-50.42	-200.04	81.6
741	338.38	198.24	1003.17	-26.46	-149.35	87.13
742	573.73	53.47	978.03	6.29	-170.59	103.79
743	620.85	115.48	779.79	16.51	-66.53	102.75
744	433.11	141.85	631.59	-5.77	8.12	33.54
745	281.98	329.1	673.58	-25.42	50.72	-0.24
746	-305.18	429.93	840.82	-12.79	123.14	-27.47
747	-308.35	218.26	845.7	7.32	86.52	-62.1
748	-284.91	95.7	930.91	-14.13	70.77	-111.66
749	-510.01	-1.46	981.45	50.35	18.77	-95.55
750	-251.22	284.67	846.68	55.48	-50.54	-108.18
751	-193.6	393.55	664.79	25.91	-66.22	-80.75
752	-103.27	222.41	724.85	-51.39	-96.44	27.16
753	6.84	161.13	635.01	-71.38	-100.98	67.35
754	165.77	74.95	803.22	-56.52	-67.63	71.99
755	-116.94	168.95	798.1	-32.41	-28.72	103.76
756	-156.49	314.7	956.3	-6.93	-39.43	57.77
757	-147.95	271.24	1006.84	-13	-58.81	-25.33
758	-243.41	258.54	948	-24.75	-88.81	-23.01
759	-9.77	182.62	878.42	-27.71	-95.12	-18.28
760	49.56	19.53	951.66	-12.85	-55.85	-52.43
761	-367.68	-147.46	924.56	19.26	-9.67	-84.66
762	-422.36	3.66	910.64	52.28	-65.09	-71.38
763	-240.23	52	860.11	56.98	-93.17	-48.25
764	-421.14	233.15	771.24	57.65	-88.26	-8.39
765	-34.42	413.09	726.32	63.39	-171.63	-25.05
766	460.94	325.68	663.82	38.02	-189.67	-35.83
767	507.57	248.78	694.58	32.56	-105.83	39.18
768	395.02	148.44	749.76	29.08	-69.76	101.01
769	116.7	132.32	793.95	61.22	-32.04	165.04
770	84.23	193.12	1051.03	87.65	-36.65	153.02
771	58.35	439.21	992.68	80.38	-15.08	108.15
772	14.4	546.14	957.76	3.51	-11.93	91.55
773	62.26	108.15	1077.15	-21.91	10.74	102.02
774	132.08	-26.12	1024.66	26	29.11	107.12
775	244.87	143.31	944.58	65.52	88.59	97.5
776	33.45	188.96	860.84	51.12	147.09	50.14
777	5.13	241.46	807.86	-10.59	143.4	-3.85
778	-265.38	72.75	779.79	-41.96	141.45	-21.51
779	-211.91	73.97	624.51	-47.06	65.98	-24.11
780	-253.91	-114.5	864.01	-75.9	27.22	0.49
781	-255.37	-24.9	839.36	-55.51	-21.03	52.43
782	-112.3	-0.73	893.8	-44.65	-2.9	103.82
783	-274.9	351.81	806.15	-5.58	10.65	88.75
784	15.87	208.98	942.87	-32.71	-47.91	110.32
785	77.39	304.44	1020.51	3.45	-44.31	132.6
786	30.76	336.43	929.69	-32.17	-23.28	73.49
787	-169.19	44.92	970.21	-49.65	-32.41	51.64
788	102.29	-44.19	767.58	-36.38	-59.51	20.84
789	195.56	-183.59	940.19	16.6	-9.28	7.78
790	103.03	-10.99	786.62	107.54	20.48	18.68
791	-69.58	-5.37	916.75	118.9	7.05	37.45
792	334.72	346.68	890.14	137.73	-29.85	63.93
793	-17.82	384.77	742.68	109.71	52.22	2.01
794	-313.96	277.1	681.88	75.23	41.63	-31.46
795	-573	193.12	736.57	31.37	-24.87	-53.31
796	-425.29	61.52	860.6	22.89	-59.91	-63.2
797	-126.22	-60.55	853.27	2.01	-95.83	-127.66
798	-188.48	-42.72	850.1	20.11	-77.09	-151.79
799	-197.27	64.21	860.84	7.26	-61.68	-124.39
800	-188.48	129.64	945.07	3.23	-47.18	-119.38
801	-325.2	54.44	936.04	2.75	-55.36	-115.36
802	-153.56	227.29	824.71	-6.32	-82.73	-41.9
803	-197.02	153.56	908.2	-31.01	-93.93	-5.16
804	-17.09	194.09	909.42	-45.47	-84.56	15.47
805	-205.57	166.26	874.76	-37.11	-75.41	4.88
806	-234.13	163.09	834.72	-36.25	-90.67	-47.88
807	65.43	82.76	870.61	21.15	-141.94	-85.27
808	204.35	171.63	899.17	79.47	-91.61	-69.98
809	-6.84	291.5	939.21	90.24	-58.56	-62.23
810	-271	446.04	749.51	86.79	-19.29	-47.21
811	-552	287.11	735.11	63.72	-70.53	-20.63
812	-92.04	336.43	813.72	60.52	-133.73	13.37
813	-162.11	331.05	759.03	40.44	-115.94	40.19
814	-5.86	434.81	841.31	9.4	-112.43	46.45
815	21.24	186.04	915.77	-50.9	-65.86	31.49
816	-33.94	161.38	924.07	-43.46	-62.32	46.84
817	55.66	327.88	871.58	-86.03	-59.14	74.77
818	126.95	194.82	881.35	-93.17	-38.27	60.09
819	-132.32	16.36	910.4	-102.72	-7.48	28.47
820	-62.01	25.15	889.16	-76.42	-1.46	64.21
821	-73.49	26.61	947.02	-29.14	35.64	9.74
822	-89.6	8.79	1020.26	-2.62	45.68	2.87
823	-200.44	100.1	940.19	51.61	49.62	14.68
824	-310.06	102.54	849.12	73.64	31.56	16.27
825	-420.41	130.37	627.2	54.75	-35.83	11.32
826	-114.01	-14.89	805.42	40.41	-62.1	26.82
827	-91.06	15.87	936.04	50.6	-49.26	26.21
828	-229.25	193.12	1046.63	67.72	-29.08	32.01
829	-135.01	385.5	765.87	47.27	-39.09	44.4
830	-192.14	338.13	767.82	-9.86	-53.28	18.31
831	-120.36	348.14	771.24	-28.56	-63.17	21.42
832	-134.28	214.84	955.08	-43.88	-86.98	14.43
833	20.75	183.59	956.79	-20.26	-98.85	77.55
834	6.1	120.85	930.42	-35.68	-80.08	90.94
835	-20.02	185.06	839.84	-40.16	-68.82	112.64
836	6.59	-56.64	931.4	-42.72	-61.13	113.49
837	55.91	121.34	983.15	10.28	-5.22	94.18
838	-308.35	261.96	1028.81	1.95	40.04	70.56
839	-184.57	241.94	1073	-18.71	15.78	76.14
840	-53.96	52.73	1090.33	-4.61	8.36	63.11
841	-25.63	130.62	845.95	52.28	35.61	20.08
842	-46.14	161.87	857.91	26.4	29.17	-31.52
843	-55.66	68.36	969.73	4.52	12.85	-76.26
844	-387.45	52	945.56	5.37	4.94	-61.89
845	-283.94	120.61	880.62	-16.82	-60.3	-48.16
846	-381.84	-48.34	824.22	11.41	-62.59	-24.38
847	-292.48	0.49	841.31	47.18	-96.5	-19.71
848	-135.01	-37.84	604.25	26.4	-93.81	-32.17
849	-189.21	-124.02	388.92	8.03	1.07	-74.49
850	-708.25	10.01	722.17	53.99	-38.3	-87.92
851	-449.71	302.49	901.61	152.44	-182.37	-63.11
852	-65.67	347.9	1010.5	117.25	-141.33	-21.09
853	218.26	216.55	881.59	78.89	-79.62	-13.55
854	-374.02	18.55	888.18	35.34	-50.08	-28.44
855	14.16	-46.63	1104	41.38	-151.06	33.45
856	152.1	135.25	1033.94	69.31	-109.8	62.26
857	72.75	320.56	952.64	-17.21	-117.71	17.52
858	183.84	169.92	1073.97	-41.23	-123.17	18.13
859	17.58	45.65	1001.46	-48.98	-33.05	38.15
860	-87.89	59.57	818.6	-13.98	-15.35	38.48
861	-54.44	121.58	758.79	5.19	-24.05	31.07
862	-132.57	110.6	759.52	10.01	-22.58	32.84
863	-135.74	129.39	683.59	46.91	-25.05	61.86
864	-127.2	204.83	870.36	94.88	-42.57	86.36
865	19.78	326.17	729	139.04	-55.6	48.61
866	50.78	299.07	778.81	120.09	-46.51	-2.69
867	-141.6	307.13	913.57	102.45	-34.91	0.92
868	-126.22	471.68	849.37	49.16	-40.22	4.91
869	-30.27	274.66	785.4	-10.1	-50.14	-4.24
870	-3.91	171.14	873.29	-5.89	-38.45	29.6
871	83.5	294.68	685.55	7.23	-17.12	34.39
872	-150.39	421.63	622.07	-18.01	19.5	-2.47
873	-389.16	458.01	833.01	-51.18	3.97	11.6
874	-510.99	348.39	1020.51	-47.24	-68.3	59.27
875	-238.53	331.3	1098.39	-57.89	-85.33	50.87
876	-7.32	344.73	843.26	-73.67	-81.76	-4.24
877	176.51	-90.33	762.45	-96.07	-61.22	-37.63
878	129.64	-90.33	787.11	-50.38	-15.59	49.77
879	20.02	-4.39	766.85	-13.21	6.9	79.35
880	-30.76	66.41	773.19	-1.31	5.16	56.64
881	-45.9	-33.69	823.97	51.97	-9.06	0.79
882	-85.21	-81.3	891.85	119.54	4.21	-30.3
883	-342.29	28.56	879.88	133.42	-3.88	-43.79
884	3.42	379.64	958.98	117.65	-40.56	-23.41
885	-153.32	320.8	949.71	84.38	13.37	-2.04
886	-203.37	358.64	915.04	71.38	-25.82	26.34
887	-108.4	200.44	951.17	64.7	-44.19	44.86
888	115.97	171.63	922.61	74.1	-13.31	40.22
889	61.77	283.2	908.2	43.64	51.42	41.17
890	-249.76	92.29	959.72	-26.92	63.17	8.03
891	-336.18	36.87	885.5	0.64	5.86	-16.97
892	-238.28	102.05	653.56	-9.43	-7.39	-5.92
893	-237.06	118.9	677.73	-7.39	-23.71	33.23
894	-193.12	127.2	647.22	-19.74	-57.68	55.63
895	-81.79	171.88	618.16	-30.36	-58.17	89.48
896	-202.15	138.18	911.13	-19.5	-46.97	109.25
897	-143.07	418.95	973.88	7.93	-38.3	105.35
898	-80.57	436.04	1114.01	21.7	-66.1	75.56
899	-56.4	236.57	1148.19	10.62	-59.69	52.95
900	-69.58	6.59	1103.52	34.21	-25.36	103.27
901	7.08	133.79	692.87	68.36	-23.59	120.27
902	323.24	310.3	410.4	102.48	-14.95	40.04
903	-22.71	17.09	708.01	149.54	36.96	-36.47
904	23.93	398.19	701.66	161.53	76.32	-87.04
905	-347.66	443.36	965.58	138.09	115.63	-81.94
906	-304.69	437.26	701.66	49.77	79.62	-99.79
907	-432.62	-9.77	752.44	-17.55	66.44	-114.17
908	-322.75	187.99	645.75	-14.37	-33.78	-79.65
909	-516.11	219.48	674.8	-74.01	-25.82	18.22
910	-580.57	208.74	873.54	-62.96	-49.65	26.86
911	-183.35	528.32	853.27	-22.55	-89.42	15.59
912	-145.75	513.67	854.25	-13.28	-92.77	19.41
913	-238.53	375.49	1000.73	-34.97	-88.5	16.14
914	-219.48	285.16	1026.86	-71.56	-121.37	59.84
915	77.64	105.71	992.19	-94.64	-100.46	74.77
916	-99.37	-91.06	872.07	-92.96	-94.39	78.95
917	-233.89	-219.48	933.11	-11.44	-106.57	76.39
918	-205.08	-53.96	995.61	20.75	-112.79	54.9
919	337.65	306.15	561.04	100.04	-93.84	49.71
920	372.07	187.74	469.48	56.76	53.99	-43.7
921	-546.63	76.17	524.9	77.42	87.68	-85.69
922	-457.76	227.05	577.88	118.47	-68.48	-137.21
923	-70.56	544.92	974.37	93.96	-125.12	-113.65
924	-265.87	177	828.61	33.45	-49.07	-110.08
925	-253.17	20.75	820.8	4.61	-26.09	-119.96
926	-546.39	412.84	1061.28	-30.27	-72.27	-96.89
927	11.96	234.86	1115.72	-19.2	-128.2	25.33
928	-386.47	253.91	898.68	5.83	-72.36	26.12
929	-240.48	318.85	692.38	-16.85	-135.86	77.18
930	-181.4	169.19	798.58	-40.34	-158.39	91.98
931	51.27	216.55	737.3	-48.22	-177.98	110.23
932	238.04	150.39	729.98	-36.13	-127.66	129.21
933	31.01	229	793.95	2.56	-62.99	61.46
934	-92.53	365.72	919.43	23.22	-35.03	16.66
935	-12.45	341.55	930.42	40.65	-16.36	-48.31
936	-291.99	187.26	836.67	36.56	-26.49	-45.17
937	-39.31	200.2	926.76	62.23	-35.77	0.24
938	-297.36	346.92	829.1	58.69	-13.31	35.52
939	-326.42	286.13	767.09	-12.42	-84.05	84.05
940	71.53	93.99	811.77	-30.3	-91.61	115.48
941	134.03	-59.33	748.29	-14.16	-30.33	101.99
942	-202.88	-56.15	425.54	3.48	54.99	42.39
943	-910.64	180.66	871.58	60.52	-53.71	-5.65
944	-218.75	1213.38	1106.2	-28.66	-219.39	128.36
945	496.58	245.36	765.87	-56.76	-95.46	48.55
946	-220.46	79.83	1012.7	41.96	-13.61	-67.08
947	233.15	437.5	908.2	55.21	-95.76	4.49
948	45.65	302	699.95	71.44	-51.06	-80.87
949	178.71	368.41	724.12	12.42	-6.2	-100.31
950	-257.32	373.78	657.96	-28.26	19.62	-78.19
951	-235.84	218.51	840.33	-64.97	-30.94	-0.61
952	-113.28	239.5	782.47	-54.69	-50.26	-3.54
953	-7.08	163.09	812.74	-45.47	-43.95	5.92
954	-5.13	171.63	851.32	-43.18	-43.98	9.55
955	154.54	205.08	816.65	-35.83	-57.86	3.3
956	-86.18	86.91	866.7	-51.18	-20.54	-3.27
957	-207.28	79.1	858.4	-41.99	-1.01	-14.59
958	-281.98	118.65	735.6	-25.12	-6.2	-30.88
959	-349.37	15.63	933.11	10.07	-12.91	-92.71
960	-78.12	309.33	812.26	116.67	-45.75	-111.6
961	-641.85	466.8	834.47	99.85	-14.19	-33.97
962	-644.78	374.02	830.32	47.85	-84.87	72.36
963	-180.66	148.19	779.54	26.79	-102.91	56.88
964	227.05	79.35	818.36	12.51	-97.81	-53.83
965	61.52	163.09	830.81	10.04	-62.35	-41.32
966	-37.6	350.83	729.98	6.35	-33.63	-24.26
967	-391.85	256.35	1043.46	13.98	-45.17	-33.05
968	-177	396.24	998.54	25.67	-74.86	-15.05
969	-399.9	206.79	896.24	-0.61	-75.59	19.65
970	-237.55	58.84	1011.96	-10.41	-69.34	24.9
971	-199.71	12.94	1218.51	8.09	-78.83	40.56
972	171.39	419.68	902.34	-9.92	-76.51	55.66
973	-60.3	420.41	521.97	-39.34	0.67	86.3
974	-322.27	-133.54	691.65	-111.08	2.44	50.54
975	-137.7	-104.25	803.22	-8.88	-21.36	33.75
976	-122.31	31.74	865.97	46.39	-26.58	23.62
977	-150.39	225.59	963.13	42.63	-31.98	41.14
978	-141.36	229.49	867.43	26.25	-63.05	61.1
979	-98.63	114.99	749.02	-4.39	-82.7	67.84
980	-36.87	86.43	751.95	-21.24	-103.55	78.09
981	183.59	7.81	891.11	-3.97	-103.55	88.35
982	296.88	219.97	763.18	26.21	-66.74	85.42
983	36.13	190.67	815.19	-11.32	-39.31	83.53
984	-0.73	118.9	861.82	-22.8	-62.26	130.1
985	17.82	125.49	728.03	-16.72	-61.25	154.33
986	141.85	9.28	890.14	-18.16	-60.24	167.45
987	192.87	135.74	1045.9	51.21	-0.03	110.63
988	-128.91	495.12	971.19	81.94	60.03	10.68
989	-30.03	427.73	1013.67	41.81	62.62	-23.96
990	-66.16	325.2	915.04	24.17	89.6	-18.8
991	-264.89	-34.91	971.44	-32.23	110.29	-37.96
992	-168.21	-102.78	899.9	-12.24	101.9	-66.38
993	-414.79	-244.38	942.38	23.65	106.6	-93.05
994	-351.81	-25.88	826.66	67.17	73.15	-109.71
995	-523.44	70.56	868.65	46.84	66.93	-118.32
996	-555.42	82.28	766.85	20.2	-38.24	-108.64
997	-456.3	404.54	650.39	30.18	-109.95	-29.11
998	-185.55	306.88	742.43	32.53	-130.13	18.01
999	-136.23	385.25	734.38	33.33	-137.97	33.14
1000	-288.82	302.98	795.17	12.42	-140.08	80.05
1001	162.6	205.57	823.24	-16.85	-163.97	150.6
1002	365.48	237.3	622.56	39.73	-125.43	144.74
1003	328.13	340.58	876.46	87.16	-84.56	120.24
1004	-95.7	375	1079.59	61.65	-26.7	96.65
1005	7.08	440.19	968.26	-1.5	-12.45	-18.59
1006	-248.05	136.23	927.49	-43.33	5.77	-23.59
1007	-155.03	-0.49	722.17	-73.46	1.74	7.39
1008	-96.68	-15.87	911.13	-63.17	9.16	0.06
1009	-127.69	-120.36	1098.88	-44.68	10.07	-6.77
1010	-219.48	184.81	979.74	7.42	30.61	37.17
1011	-272.71	48.1	1043.46	-8.24	17.91	61.22
1012	-197.51	84.96	917.97	21.33	-11.99	64
1013	-209.96	130.62	852.54	17.97	-52.58	24.75
1014	-203.86	264.89	722.41	-8.61	-64.54	-4.85
1015	-603.52	-158.45	999.02	-22.55	-99.67	-35.77
1016	-339.11	293.21	872.56	32.56	-202.91	11.75
1017	-84.72	308.84	919.92	-26.52	-219.21	43.7
1018	562.99	-4.88	917.24	-16.51	-48.16	3.02
1019	96.92	-127.2	803.96	23.53	12.91	-27.59
1020	-440.67	129.15	757.57	27.37	3.57	-32.23
1021	-98.39	272.71	953.13	14.59	-149.05	26.4
1022	232.18	361.33	910.89	-4.39	-122.5	36.56
1023	91.55	191.89	847.9	-28.59	-81.02	-13.34
1024	-150.63	-38.09	1022.46	-18.65	-71.62	-28.32
1025	-21.73	68.36	1073.73	-14.77	-99.37	10.83
1026	95.95	71.04	1030.27	-28.2	-69.55	-9
1027	153.08	42.48	950.44	-40.53	-34.03	-6.07
1028	89.6	59.81	825.44	-52.89	-2.96	27.68
1029	-12.45	72.51	817.87	-45.62	6.93	24.38
1030	-117.19	101.32	780.27	-12.36	-17.91	6.32
1031	-95.46	106.93	799.07	4.67	-29.6	-11.6
1032	-202.15	234.86	764.89	41.2	-13.43	-39.25
1033	-406.98	190.67	926.51	62.47	-29.21	-84.53
1034	-380.86	27.59	1068.12	73.82	-106.45	-78.22
1035	-172.61	227.78	854.49	72.02	-141.27	-1.25
1036	151.86	40.53	669.19	36.87	-115.72	0.21
1037	373.29	-6.35	852.78	30.55	-57.98	-18.01
1038	-30.52	233.64	799.8	87.37	-6.62	2.2
1039	-50.05	98.88	993.9	99.49	-20.17	34.03
1040	-42.24	401.12	915.28	91.19	-13	1.46
1041	1.46	540.28	838.87	77.88	-0.34	-31.34
1042	-142.58	241.7	1025.15	54.6	40.68	-43.76
1043	-349.12	205.57	979.98	53.19	16.48	-62.68
1044	-277.83	239.26	802.73	45.65	-16.94	-82.98
1045	-370.12	10.01	935.06	11.41	-13.52	-132.23
1046	-525.63	108.4	636.96	43.43	-81.88	-135.8
1047	-153.81	87.89	918.7	58.29	-132.75	-100.01
1048	-133.79	145.75	996.83	112.98	-118.5	-81.88
1049	-230.71	460.21	792.97	80.23	-112.7	-75.29
1050	-176.27	508.79	634.03	-3.02	-134.64	0.49
1051	-177.73	103.27	846.68	-40.99	-122.86	22.77
1052	-153.81	333.98	902.83	3.51	-87.31	10.28
1053	-219.97	153.32	972.9	27.16	-83.56	11.38
1054	-360.6	144.29	750.73	32.62	-97.78	15.72
1055	-178.71	156.74	770.02	43.12	-165.22	67.11
1056	215.33	101.32	775.88	68.76	-160.13	79.71
1057	14.65	211.91	713.62	82.92	-121.31	84.66
1058	127.2	251.71	809.81	92.9	-98.63	142.27
1059	236.82	405.27	768.8	81.48	-60	146.91
1060	122.8	246.58	593.51	26.34	-51.51	151.4
1061	350.83	52.73	636.96	-8.39	-66.22	161.93
1062	58.35	178.96	674.56	0.34	-40.04	139.53
1063	2.93	206.3	742.43	-15.5	-52.12	114.93
1064	82.76	126.22	1011.47	-21.58	-39.92	93.02
1065	174.8	240.48	1004.15	-33.75	-21.61	73.12
1066	2.93	96.92	1056.4	-42.79	-0.21	129.79
1067	125.24	214.6	1002.2	-25.24	2.41	130.49
1068	208.25	243.65	1030.76	-29.27	30.36	43.52
1069	167.48	56.88	1030.03	-21.61	44.43	23.8
1070	237.06	165.28	905.27	-17.49	88.84	5.95
1071	-196.78	-14.65	870.36	-45.2	123.23	-53.07
1072	-254.64	-6.59	853.76	-1.62	94.88	-83.07
1073	-533.2	68.36	640.38	32.07	46.6	-84.23
1074	-369.38	104.25	720.95	69.92	-11.93	-41.32
1075	-500.49	239.99	556.15	89.14	-84.69	-15.32
1076	113.28	322.02	872.07	91.16	-151.95	-24.51
1077	128.91	374.76	876.71	94.42	-117.28	-49.32
1078	5.86	240.23	809.57	84.63	-110.53	-33.33
1079	-52.73	320.31	728.03	42.39	-91.31	18.86
1080	-21.24	327.88	730.47	5.92	-104.49	73.15
1081	175.54	77.39	448.97	16.69	-117.58	119.87
1082	521.97	-142.58	189.7	98.11	-152.01	165.99
1083	812.26	138.92	678.22	157.41	-63.78	184.42
1084	-759.77	343.51	1112.06	-54.93	66.56	-93.66
1085	-60.79	-28.32	1312.26	-115.3	-151.98	70.43
1086	121.58	234.38	744.63	36.32	-92.04	40.99
1087	333.01	439.7	748.78	40.59	-0.95	2.35
1088	54.93	346.92	756.1	13.18	20.32	-14.43
1089	-70.56	341.8	921.88	-4.24	45.44	-23.53
1090	42.24	126.71	1005.13	-23.25	42.88	-25.02
1091	-110.35	-168.21	937.99	-69.92	25.85	-12.97
1092	-29.3	-228.52	902.59	-67.29	-8.88	30.52
1093	188.72	-9.03	796.88	-83.16	-3.42	44.92
1094	76.17	166.75	735.6	-50.54	34.97	74.25
1095	-76.17	291.99	816.16	20.51	18.59	116.42
1096	47.61	353.76	883.06	77.03	11.14	105.35
1097	26.61	512.45	843.26	74.71	8.7	84.87
1098	169.68	286.87	1012.7	26.82	3.11	72.63
1099	259.28	98.63	965.33	16.82	8.91	54.72
1100	279.05	-126.71	937.01	19.13	45.17	9.31
1101	217.77	-151.86	696.78	28.44	49.53	12.15
1102	276.37	-91.55	936.28	25.79	105.19	62.41
1103	22.22	269.29	800.54	22.92	203.34	-14.83
1104	-372.8	28.56	801.27	-81.05	170.62	-51.36
1105	-130.62	-14.16	833.98	-109.01	106.23	-12.57
1106	-116.94	-137.21	897.95	-90.85	124.51	-19.87
1107	-526.37	268.31	867.92	49.35	184.51	-74.52
1108	-667.72	432.62	767.58	87.34	114.29	-88.44
1109	-255.37	443.85	787.6	64.73	54.14	-24.87
1110	-225.59	417.72	892.09	43.3	60.55	-25.15
1111	-374.76	170.65	949.71	40.59	33.66	-20.94
1112	-296.63	125.49	1015.87	24.75	-40.04	-0.46
1113	-296.63	87.65	839.36	3.08	-32.23	-10.44
1114	-524.9	-77.88	901.86	0.61	-21.39	-17.58
1115	-559.57	-13.92	993.16	26.58	-45.81	-32.99
1116	-370.36	55.42	696.29	41.81	-84.99	-15.96
1117	-272.71	259.52	835.69	66.74	-72.66	-27.44
1118	-244.38	333.5	621.34	68.79	-89.11	-31.04
1119	-117.43	173.1	678.96	34.88	-57.37	-62.41
1120	116.7	327.39	411.87	33.26	-32.59	-80.54
1121	-568.36	-55.66	866.46	-12.57	6.53	-125.37
1122	-803.22	294.43	965.82	49.44	-100.25	-66.35
1123	-385.5	395.75	1003.66	53.19	-174.1	7.97
1124	-159.67	491.7	948.73	-15.63	-166.63	14.53
1125	-62.01	183.59	922.61	-59.45	-177.12	42.91
1126	30.03	-58.11	1116.7	-91.13	-153.84	61.83
1127	1.46	167.72	934.08	-84.29	-110.84	63.69
1128	-123.78	131.35	897.95	-105.41	-52.03	-0.58
1129	-331.79	32.96	830.08	-118.65	-49.29	-36.13
1130	-447.51	-90.82	839.11	-107.15	-59.88	-50.96
1131	-351.07	-32.47	913.33	-5.31	-71.14	-30.58
1132	-288.82	-31.49	1071.53	54.5	-81.39	-44.53
1133	53.71	222.41	1037.35	104.58	-66.93	0.89
1134	-169.92	283.2	910.4	105.65	-18.01	-37.2
1135	-363.53	337.89	803.71	81.88	-39.06	-12.97
1136	-296.88	264.16	823.49	47.97	-66.68	10.41
1137	-99.12	339.11	751.22	40.44	-96.44	2.81
1138	-193.12	283.69	838.62	-2.11	-83.8	-6.9
1139	-323.49	235.11	807.62	-4.18	-93.41	32.38
1140	-309.33	55.66	871.34	-4.97	-110.14	64.3
1141	-50.54	136.96	848.63	-12.7	-116.21	143.37
1142	-56.64	209.72	737.79	-4.52	-41.26	84.96
1143	52	81.54	791.99	10.16	5.98	31.19
1144	-217.04	204.1	865.23	29.51	22.71	32.87
1145	141.85	231.2	768.55	79.16	-49.01	-15.56
1146	189.7	325.44	834.96	109.22	-0.37	-52.31
1147	-106.2	212.4	854	112.18	28.05	-92.83
1148	-326.9	233.4	667.97	85.66	7.17	-38.91
1149	-121.58	202.88	905.52	75.71	13.46	-6.71
1150	-617.68	230.71	877.69	49.01	35.13	26
1151	-400.63	215.09	946.78	18.01	-7.69	24.14
1152	-380.37	252.2	866.46	26.31	-34.85	-12.48
1153	-477.05	187.5	808.59	22.8	-49.04	-16.08
1154	-454.35	122.8	882.57	27.56	-92.93	10.41
1155	-684.81	305.18	924.07	28.08	-112.98	35.46
1156	-635.74	203.37	972.9	36.32	-175.69	37.75
1157	-409.67	201.17	935.79	56.12	-230.19	83.77
1158	425.78	219.48	421.39	34.3	-241.21	58.47
1159	221.92	-301.51	576.9	121.77	-120.64	16.27
1160	-69.82	442.63	762.94	140.29	-97.02	-4.06
1161	259.28	551.51	1284.42	7.29	-97.23	47.3
1162	315.67	268.31	944.58	-19.47	-3.27	40.41
1163	-50.54	165.53	880.62	-32.59	37.75	62.99
1164	-359.13	158.45	739.01	-14.95	24.38	103.21
1165	-265.87	14.89	708.01	-25.09	-24.75	65.61
1166	-51.03	157.47	773.19	7.75	-55.73	68.45
1167	55.42	390.87	872.07	-34	-62.59	46.54
1168	63.96	250.24	1018.55	-46.91	-7.39	17.3
1169	-240.48	192.38	1025.63	-68.08	49.8	-42.79
1170	-326.17	41.26	873.29	-73.55	37.96	-8.15
1171	-559.81	-31.98	798.1	-49.65	-21.79	65.19
1172	-277.1	171.14	791.75	-43.49	-59.23	71.17
1173	-23.44	-211.18	856.45	62.77	-60.79	54.96
1174	46.63	940.92	611.08	161.96	-54.96	83.98
1175	-208.98	684.08	698.49	61.52	-66.25	51.67
1176	-69.58	520.02	732.18	60.58	-38.97	13.61
1177	-273.19	361.57	846.44	67.9	-55.33	42.72
1178	193.36	261.47	905.52	49.29	-79.59	19.04
1179	50.05	182.37	752.93	24.9	-14.83	9.61
1180	28.81	67.63	968.75	2.41	-1.16	2.81
1181	158.45	-172.61	937.99	20.84	13.95	-10.25
1182	265.87	135.25	687.01	122.22	71.11	-17.85
1183	48.58	439.45	765.87	44.49	76.48	-68.15
1184	85.21	527.83	932.13	20.51	142.46	-112
1185	-437.26	371.34	910.89	26.03	179.44	-83.86
1186	-682.86	298.34	712.89	-14.86	100.43	14.04
1187	-427.98	133.06	664.55	-61.58	18.16	64.7
1188	-487.3	69.34	764.65	-68.12	56.64	11.96
1189	-710.45	16.11	751.46	-71.96	16.75	-95.7
1190	-656.74	58.84	820.8	-56.12	-53.5	-70.56
1191	-154.05	201.17	1047.61	-10.5	-97.44	12.76
1192	-305.42	411.13	776.12	-25.36	-74.16	42.3
1193	-461.91	307.62	860.11	-91.55	-102.02	54.35
1194	-270.26	112.79	909.91	-105.26	-162.96	99.15
1195	-117.68	46.63	972.66	-83.22	-151.09	93.63
1196	-61.52	69.09	873.05	-59.57	-122.65	78.46
1197	-45.65	2.93	849.12	-89.32	-68.18	77.91
1198	-375.49	10.99	797.12	-63.84	-44.83	61.74
1199	-293.46	-6.35	807.62	-22.61	-78.22	19.59
1200	-160.89	70.56	821.29	7.2	-72.81	-8.21
1201	-189.45	313.96	817.87	9.4	-56.18	-8.51
1202	-350.1	298.58	881.59	-5.86	-62.77	-22.55
1203	-431.15	120.12	986.33	25.97	-102.02	-23.16
1204	-291.99	208.98	991.46	47.09	-123.23	-23.16
1205	-95.46	260.01	950.2	41.44	-124.73	-33.57
1206	-190.92	32.23	908.45	27.47	-112.52	-11.17
1207	-179.2	134.03	907.23	2.81	-121.19	-7.23
1208	-198.97	62.01	981.93	-4.76	-122.8	-8.18
1209	-157.96	5.86	981.93	18.13	-131.07	-11.17
1210	-198.49	128.91	932.62	27.53	-130.77	11.51
1211	199.46	22.46	1019.04	49.71	-133.21	19.41
1212	344.73	12.45	1000.98	67.32	-116.12	27.44
1213	348.63	184.81	697.02	68.63	-51.57	-4.85
1214	-122.56	232.67	547.61	74.19	-15.78	-8.88
1215	-308.35	353.27	644.29	110.87	-44.68	-33.45
1216	-219.73	416.99	666.26	146.18	-68.02	-41.23
1217	-113.77	349.12	903.56	99.52	-51.67	18.43
1218	28.32	252.2	864.5	77.61	-40.77	16.94
1219	209.47	116.46	716.55	77.82	-29.75	-13.21
1220	362.3	570.07	798.34	33.75	-16.2	-49.74
1221	-363.28	514.65	923.83	-24.75	60.24	-113.25
1222	-505.86	392.33	738.53	-26.73	5.46	-75.5
1223	-298.58	295.65	783.94	-32.29	3.17	-51.76
1224	-288.09	106.45	802.25	-49.07	-6.84	-17.88
1225	-424.07	-141.11	916.26	-36.68	-17.85	59.88
1226	158.45	-218.75	914.31	17.09	-60.06	-27.86
1227	79.1	90.82	789.06	28.02	-21.03	-75.99
1228	-33.94	705.08	769.29	-12.91	23.38	-52.64
1229	-433.59	337.4	974.12	-54.05	44.86	-49.74
1230	-441.16	326.66	714.36	-8.58	-3.11	-10.62
1231	-450.2	132.57	820.8	-27.56	-51.18	62.77
1232	-618.65	290.04	905.27	-13.73	-57.07	96.56
1233	-648.68	217.04	983.64	-7.23	-131.99	63.29
1234	81.3	105.47	800.05	-72.39	-197.2	34.03
1235	332.76	1.71	810.55	-73.06	-83.25	16.63
1236	130.13	23.19	893.8	-61.4	26.15	-17.36
1237	-300.05	51.76	846.92	-50.08	-10.74	-62.99
1238	-232.67	116.46	723.39	8.42	-63.9	-124.63
1239	-351.32	-139.65	902.83	36.47	-106.35	-48.86
1240	-322.51	298.34	1098.14	102.69	-128.17	27.37
1241	-406.49	467.04	1070.8	99.15	-107.36	82.28
1242	-321.53	265.38	786.13	76.26	-135.5	83.68
1243	351.07	-31.49	673.58	31.22	-137.15	-1.74
1244	183.35	-21	668.21	32.78	-52.37	-2.17
1245	7.57	318.6	883.06	39.46	-9.25	22.71
1246	-149.41	319.82	988.53	44.89	-31.04	-14.07
1247	-300.29	282.96	1010.01	38.64	-54.11	-14.04
1248	-207.52	135.25	1019.53	23.44	-86.91	10.59
1249	-234.86	227.78	978.27	32.17	-63.57	25.39
1250	-257.32	134.28	951.9	29.08	-56.27	88.65
1251	-62.01	112.79	795.9	68.33	-84.99	92.32
1252	106.2	114.26	681.15	76.78	-72.69	101.47
1253	317.38	482.67	773.44	86.46	-35.89	120.21
1254	36.87	267.58	957.28	8.79	11.05	105.44
1255	83.01	191.89	952.88	17.36	23.56	73.73
1256	-116.21	164.79	855.71	4.24	24.87	45.72
1257	-97.9	59.33	902.34	-9.03	-0.4	72.14
1258	52.49	-27.34	1017.82	-5.58	24.99	107.3
1259	38.82	55.42	855.22	-11.26	45.99	127.99
1260	260.25	-46.39	843.02	-22.71	50.26	120.76
1261	284.42	73.73	964.6	8.51	96.13	97.87
1262	-334.96	458.98	880.86	69.55	197.48	6.29
1263	-298.58	415.28	820.31	9.55	140.87	-77.15
1264	-476.81	196.04	683.84	-21.85	101.23	-90.33
1265	-422.36	163.09	708.5	-28.05	95.03	-92.8
1266	-752.2	-81.3	839.11	-5.07	101.26	-85.24
1267	-666.02	150.63	626.46	65.77	10.56	-70.1
1268	-561.28	165.04	735.6	67.93	-77.91	-52.76
1269	-226.81	396.24	654.79	46.45	-103.88	-51.03
1270	-332.52	201.42	886.96	41.29	-97.53	-57.16
1271	-183.84	327.88	855.47	44.95	-123.87	-38.97
1272	-324.71	343.26	810.3	27.95	-120.76	-5.52
1273	-394.29	272.95	863.53	26.25	-201.08	48.13
1274	-74.95	338.13	910.16	-0.67	-203.8	83.01
1275	236.57	207.28	927.49	-21.03	-171.94	87.95
1276	134.03	184.08	933.84	-50.23	-62.04	75.93
1277	-254.39	276.37	843.26	-82.24	-45.65	-34.79
1278	-410.4	34.67	813.96	-113.62	-94.09	-94.82
1279	-403.56	-20.02	601.81	-91.06	-101.35	-82.06
1280	-473.39	-55.66	829.35	-54.93	-81.09	-102.94
1281	-579.1	218.99	823	22.61	-99.73	-153.72
1282	-158.45	19.53	748.54	42.66	-124.97	-106.26
1283	-419.43	152.34	1141.36	45.9	-73.79	-79.74
1284	-416.75	328.61	1076.42	83.68	-156.25	33.36
1285	-158.2	435.06	871.83	65.19	-156.71	43.76
1286	-231.69	243.65	827.88	22.46	-173.77	67.57
1287	353.76	114.75	774.17	16.85	-196.62	115.94
1288	267.33	-21.24	855.47	0.7	-116.55	74.83
1289	44.43	34.18	860.11	15.81	-59.11	73.15
1290	-192.38	289.79	822.51	6.1	-73.52	86.73
1291	109.37	239.75	952.64	-20.42	-76.08	96.74
1292	273.44	179.93	754.39	-9.37	-19.78	64.67
1293	256.35	160.89	913.57	-3.48	12.05	1.4
1294	211.43	267.82	924.8	10.13	61.28	-0.73
1295	-441.89	153.32	950.93	33.26	53.5	29.69
1296	-649.41	379.64	697.27	72.6	-7.23	83.28
1297	2.93	187.74	672.36	44.04	-53.41	43.06
1298	-110.6	160.4	747.56	55.3	-43.12	6.68
1299	16.11	287.6	922.36	64.18	-70.19	23.53
1300	-197.51	426.27	960.45	44.46	-64.45	35.16
1301	256.1	334.72	990.72	14.65	-69.98	16.05
1302	113.77	367.43	845.7	-22.4	15.69	-32.59
1303	-112.06	183.84	855.22	-29.45	9.55	-61.8
1304	15.63	166.99	865.72	-7.35	1.34	-22.86
1305	-323.97	175.78	844.97	-9.22	44.68	-6.5
1306	-400.63	-34.91	905.03	-10.38	-19.1	19.71
1307	21.48	86.67	733.15	7.02	-24.02	36.1
1308	-225.83	-4.64	788.33	-4.49	2.9	57.5
1309	-156.25	100.1	897.46	-30.98	-35.22	86.3
1310	-50.78	65.43	961.91	-48.19	-23.93	104.95
1311	-160.89	46.39	924.56	-54.75	-3.6	126.19
1312	-252.44	23.68	983.15	-30.36	-14.25	123.38
1313	-80.08	72.27	801.51	-35	-46.48	106.51
1314	15.87	-253.66	775.39	18.04	-71.75	103.39
1315	172.85	-73.73	777.83	141.45	-66.22	117.55
1316	-50.05	606.2	698.24	130.86	-52.58	105.53
1317	-19.53	200.2	987.06	3.75	-107.97	110.66
1318	-42.72	280.76	1259.28	58.59	7.29	76.75
1319	-178.22	272.71	868.9	119.84	9.58	24.14
1320	-202.64	239.01	975.59	134.22	-12.18	61.52
1321	90.58	217.77	813.72	135.31	8.06	53.07
1322	119.14	291.99	601.81	115.75	15.08	5.46
1323	120.36	335.69	481.93	63.23	25.91	-32.01
1324	65.43	381.35	619.63	25.94	50.29	-29.88
1325	-170.65	404.05	834.72	24.84	26.82	-59.33
1326	-147.95	260.74	894.04	31.86	-0.09	-69.15
1327	-86.43	242.43	809.81	48.52	-12.73	-44.43
1328	-240.72	196.78	771.97	31.8	4.15	-5.31
1329	-92.04	315.67	761.47	18.22	-17.67	-4.73
1330	80.57	147.46	787.6	7.87	-37.32	29.3
1331	43.95	248.05	911.38	5	11.51	-1.01
1332	13.92	254.88	1009.77	15.56	53.86	-56
1333	-135.74	191.41	911.62	21.42	59.17	-51.88
1334	-116.21	7.32	605.47	7.72	82.98	-20.17
1335	-485.35	213.38	567.38	0.98	48.22	10.53
1336	-682.62	401.61	959.47	-34.82	54.14	35.8
1337	-741.94	174.56	1058.35	-2.11	23.83	65.22
1338	-828.13	46.39	766.36	-1.19	-67.81	83.44
1339	-144.53	229.74	947.51	16.2	-174.56	79.35
1340	180.18	314.94	986.33	4.61	-83.62	26
1341	90.09	213.87	1050.54	-22.77	-25.67	21.48
1342	-174.07	366.7	953.13	-25.63	-49.84	39.49
1343	-50.78	229.98	893.8	-35.16	-90.7	59.27
1344	73.97	370.36	697.51	-41.63	-47.79	54.47
1345	-131.1	40.28	789.79	-93.87	11.54	69.92
1346	-101.56	-71.53	776.86	-23.8	6.1	67.78
1347	8.06	3.91	739.5	14.95	5	72.51
1348	-61.28	343.02	769.29	76.81	17.88	46.63
1349	-104.74	399.17	856.69	64.21	23.07	-26.34
1350	-95.46	453.61	752.69	15.2	42.05	-75.59
1351	-158.2	175.54	712.16	-8.85	45.96	-91.09
1352	-525.39	9.28	562.5	-1.65	74.04	-80.05
1353	-1072.02	-78.12	819.82	-30.03	27.53	2.93
1354	-809.08	76.66	935.3	-12.21	-81.6	25.88
1355	-3.91	169.92	1104.49	7.08	-69.76	-22.71
1356	10.01	399.41	912.35	36.47	-41.96	-99.03
1357	-172.85	404.54	989.99	0.52	-23.13	-50.35
1358	-295.65	270.75	981.69	-34.33	-61.8	14.07
1359	-298.83	331.05	848.88	-28.99	-59.51	29.3
1360	-416.02	-135.5	978.03	-45.59	-37.17	19.41
1361	-522.22	55.42	905.52	-21.67	-50.32	18.77
1362	-473.39	-179.69	978.27	-24.78	-81.33	27.1
1363	-413.57	-204.35	994.87	42.51	-150.85	27.62
1364	-54.93	89.84	802.49	70.53	-154.05	54.9
1365	105.22	369.38	593.26	52.61	-122.5	23.01
1366	-498.78	62.99	876.46	45.26	-128.42	-34.55
1367	-202.15	223.39	678.47	87.46	-177.06	-23.56
1368	-230.96	302.25	727.54	123.54	-164.52	-67.23
1369	-35.4	504.15	750	112.24	-134.22	-68.97
1370	-249.76	76.66	882.32	1.89	-49.8	-82.64
1371	-431.88	33.69	954.83	-11.78	-54.63	-64.51
1372	-348.39	185.55	891.6	-0.4	-75.71	-60.24
1373	-350.1	261.72	959.23	-39	-133.61	-21.7
1374	-111.82	125.49	1126.71	-69.82	-139.83	-7.51
1375	-136.72	234.13	916.99	-51.7	-141.3	44.62
1376	-71.53	36.13	848.14	-76.84	-165.92	35.58
1377	-122.07	74.71	707.52	-35.46	-127.44	19.23
1378	-152.83	129.15	610.84	-1.8	-123.57	-19.32
1379	-340.33	147.95	891.36	24.35	-128.2	-35.8
1380	0.73	425.78	694.82	15.08	-110.63	-35.95
1381	42.48	322.75	858.4	48.58	-78.58	-49.41
1382	27.34	579.35	737.3	78.25	-75.99	-0.7
1383	-187.74	451.42	825.68	53.74	-63.39	-7.23
1384	-473.14	389.89	750	50.17	-85.14	24.29
1385	10.25	161.62	860.35	24.78	-147.37	20.69
1386	109.86	131.84	859.86	8.79	-103.76	-21.27
1387	-49.56	25.88	962.89	3.88	-100.25	31.22
1388	221.68	102.78	907.47	-3.69	-93.35	54.2
1389	94.73	221.19	797.12	6.2	-31.22	54.93
1390	-145.75	234.38	658.94	15.08	-32.41	28.29
1391	-68.36	135.25	796.63	40.89	-68.97	3.11
1392	104.98	295.41	855.71	51.97	-38.39	-6.23
1393	-169.43	345.21	906.74	67.08	36.16	-12.54
1394	-519.53	409.18	696.29	33.51	25.24	-19.01
1395	-320.07	85.69	912.35	-26	-69.67	-20.9
1396	-17.09	-39.31	1078.13	-20.94	-73.27	-1.13
1397	-184.57	220.46	821.78	-35.28	-44.28	12.82
1398	-177	-28.56	913.57	-21.58	-72.39	47.09
1399	37.11	132.08	859.13	43.06	-87.86	9.19
1400	-50.29	236.33	770.02	34.06	-70.89	28.56
1401	-64.21	287.84	754.39	29.21	-71.35	83.16
1402	190.92	193.85	915.28	-22.25	-65.83	72.94
1403	260.01	127.44	964.36	-19.59	-30.49	65.25
1404	217.53	66.16	1029.54	-6.65	26.52	117.34
1405	-35.4	67.14	991.46	-24.41	31.95	137.15
1406	139.89	47.85	943.85	-29.75	35.61	112.76
1407	22.46	-88.38	942.63	-26.64	79.1	80.41
1408	104	126.46	886.47	-23.07	87.62	94.33
1409	52.49	48.1	880.37	-51.15	101.29	78.77
1410	-58.59	-25.39	924.32	-55.94	87.8	79.01
1411	60.06	104.74	926.03	-48.16	69.95	51.45
1412	-173.1	-33.45	859.86	-40.19	90.18	29.17
1413	-333.25	63.23	769.29	-15.81	76.6	19.59
1414	-304.2	174.32	817.14	-18.98	88.96	14.07
1415	-403.56	73	916.02	11.57	108.34	-9.67
1416	-565.67	147.22	967.53	71.17	87.07	-45.35
1417	-369.87	366.7	897.46	103.36	49.41	-6.38
1418	-416.75	398.93	932.86	87.07	31.07	28.17
1419	-469.24	366.94	855.47	63.35	7.63	59.84
1420	-317.63	388.67	813.48	51.21	-61.83	68.33
1421	-309.57	71.29	1086.43	34.18	-121.09	62.41
1422	-203.13	103.76	958.74	70.59	-183.65	111.79
1423	-52.25	212.89	874.51	129.61	-179.9	140.63
1424	132.08	530.76	522.46	125.79	-156.01	159.88
1425	-149.66	309.81	439.94	79.62	-82.46	158.97
1426	-146	-148.19	665.53	80.2	-104.71	104.34
1427	350.1	-38.82	988.04	97.35	-104.06	-30.18
1428	196.78	80.81	913.82	89.75	-8.58	-67.66
1429	198.24	320.07	768.31	80.08	41.9	-73.09
1430	-598.88	264.4	617.68	5.95	102.75	-64.3
1431	-463.38	380.37	791.75	-6.16	31.34	-5.46
1432	-591.8	344.73	797.85	-26.73	-27.44	27.31
1433	-475.83	257.32	714.36	-37.93	-159.52	103.03
1434	-264.65	395.51	802.73	-29.08	-211.15	125.55
1435	316.41	159.91	1104.74	11.69	-245.82	126.43
1436	363.28	264.4	886.23	66.89	-156.56	84.75
1437	-85.94	73.73	896.97	78.52	-106.35	45.9
1438	-147.46	172.12	829.59	76.87	-123.26	50.93
1439	64.21	212.89	743.9	63.48	-123.38	66.8
1440	446.29	140.63	719.73	54.66	-64.91	71.2
1441	116.94	227.78	722.17	60.85	20.39	18.68
1442	-213.38	229	846.68	4.21	55.51	-40.77
1443	-365.23	241.94	871.58	1.4	4.06	-62.26
1444	-203.61	354	897.46	-5.16	-45.65	-60.27
1445	-158.45	321.29	934.08	-1.95	-48.19	-13.73
1446	-164.06	176.03	895.02	-49.65	-90.33	-18.01
1447	227.54	60.3	920.9	-79.25	-105.32	11.17
1448	82.28	2.44	873.54	-76.26	-62.23	7.39
1449	174.07	-86.18	925.54	-54.6	-56.3	8.94
1450	23.19	160.64	826.9	0.37	3.88	-36.99
1451	42.48	-60.55	847.66	46.97	-5.1	-58.32
1452	226.32	51.76	716.8	78.06	11.44	-24.32
1453	255.62	196.29	841.8	136.6	44.31	-2.14
1454	151.12	389.16	837.16	196.08	87.89	-8.12
1455	-78.61	378.66	594.24	157.29	107.94	-10.25
1456	-52.25	397.46	597.66	136.14	82.98	-10.62
1457	52.49	262.94	593.26	116.24	117.4	-19.38
1458	-366.21	391.85	501.71	120.61	170.35	-30.91
1459	-513.92	528.32	736.57	115.33	146.67	-74.58
1460	-617.19	609.38	719.97	89.23	91.34	-142.52
1461	-390.87	690.43	533.94	23.01	-10.44	-220.7
1462	-217.29	373.05	382.57	-25.85	-5.37	-162.69
1463	-285.16	322.51	155.52	-79.22	46.45	-139.04
1464	-422.85	531.01	426.51	-230.38	99.88	-81.09
1465	-289.55	374.76	976.56	-213.53	107.85	-29.75
1466	-851.32	1.22	1249.51	-155.27	83.74	-62.71
1467	-729.74	120.36	1121.58	-80.47	-0.82	-78.7
1468	-536.13	277.83	937.99	-85.08	-12.27	-90.21
1469	-727.78	105.47	874.51	-110.29	-42.79	-90.21
1470	-570.56	199.95	1072.27	-101.53	-97.32	-66.16
1471	-537.11	-80.57	957.28	-105.07	-121.4	-111.69
1472	-523.93	-88.13	868.65	-66.83	-150.7	-125.09
1473	-420.9	-32.23	814.21	-22.52	-169.25	-97.72
1474	-250.24	-145.26	861.08	-0.55	-154.54	-71.26
1475	-214.11	31.49	732.67	38.45	-130.58	-30.03
1476	-139.4	134.52	867.68	42.27	-76.84	-28.5
1477	-544.68	209.47	746.83	19.56	-15.72	9.74
1478	-816.65	189.94	811.28	-16.36	-57.71	91.8
1479	-745.85	135.25	924.56	-29.27	-104.46	108.98
1480	-384.77	53.47	1035.89	-40.65	-155	42.27
1481	-428.47	-102.78	1019.78	-67.66	-110.2	-5.92
1482	-732.42	-69.58	938.48	-25.63	-131.2	-23.44
1483	-449.46	-109.62	914.79	-0.31	-197.27	-16.17
1484	-315.43	-5.86	909.42	40.92	-188.39	-29.17
1485	-358.64	190.43	668.7	28.11	-180.02	-33.57
1486	-298.1	232.67	741.46	31.71	-190.61	-8.12
1487	-119.87	274.66	844.48	38.42	-143.65	25.39
1488	-170.65	117.19	1020.26	60.61	-143.22	84.11
1489	24.17	166.02	1021.97	65.37	-133.67	105.59
1490	116.7	27.59	1016.36	77.45	-114.01	100.22
1491	-143.8	215.09	749.51	133.85	-64.94	123.26
1492	-220.7	277.59	524.66	124.48	-62.38	180.15
1493	54.69	243.9	614.26	98.48	-57.62	122.59
1494	-106.93	290.77	737.06	88.17	-20.9	41.02
1495	65.19	339.11	856.93	63.23	-31.8	13.98
1496	139.65	593.02	948.97	35.19	-13.79	-14.16
1497	-206.3	145.51	1100.34	-5.37	55.85	-61.58
1498	-527.34	226.07	914.79	33.45	56.27	-56.06
1499	-451.66	36.87	779.05	39.67	-10.1	-13.73
1500	-121.83	210.94	972.9	44.49	94.6	22.52
1501	-908.69	72.02	1144.53	37.78	109.34	-3.08
1502	-835.94	310.55	1015.38	174.29	-125.43	22.43
1503	396.97	519.29	347.9	177.8	-238.59	0.06
1504	2.2	-38.82	512.94	26.06	-28.63	-107.91
1505	-689.94	17.58	664.06	5.71	-91.34	-56.15
1506	-416.99	414.55	911.87	-36.93	-188.81	12.6
1507	153.56	411.13	909.67	-78.61	-168.82	7.9
1508	-529.3	174.8	895.75	-71.9	-37.69	-51.27
1509	-569.58	186.28	892.09	-54.29	-112	-20.6
1510	-330.57	292.72	920.41	-64.18	-130.77	-14.4
1511	-366.21	106.45	996.58	-76.9	-123.05	-35.1
1512	-387.7	-174.32	1001.71	-59.81	-139.53	-22.49
1513	-96.19	-265.38	846.92	3.23	-174.35	48.13
1514	30.27	-224.37	747.07	101.41	-169.65	111.85
1515	170.41	30.27	600.34	120.88	-180.82	153.72
1516	276.12	12.21	730.22	106.38	-150.48	185.39
1517	326.66	55.42	735.35	126.22	-89.23	210.82
1518	299.56	363.53	601.56	89.17	-32.5	174.9
1519	-89.84	249.51	759.28	-2.29	-13.4	118.8
1520	-82.52	129.64	879.64	-67.32	-73.33	106.75
1521	285.4	669.43	1434.08	-80.44	-27.25	115.66
1522	-158.2	260.74	1256.35	-56.18	89.66	-57.68
1523	-172.12	264.4	921.88	-41.6	88.71	-63.81
1524	-153.32	74.46	917.72	-86.94	73.49	-15.11
1525	-220.21	205.57	802	-94.91	59.51	-52.58
1526	-282.96	39.79	917.72	-90.12	23.5	-73.3
1527	-109.37	-44.43	839.6	-31.16	6.38	-56.3
1528	-121.34	22.95	649.17	16.27	-31.68	-19.74
1529	384.03	-56.15	912.84	48	-45.78	36.32
1530	281.01	86.18	884.28	126.16	71.26	19.47
1531	-153.56	555.66	790.04	98.79	76.81	12.6
1532	-411.62	336.67	714.11	-9.43	8.97	34.85
1533	68.36	116.21	897.22	-56.06	-49.56	77.09
1534	207.28	30.27	1078.13	1.07	79.25	39.61
1535	-293.21	208.01	1073.49	42.76	166.9	-15.72
1536	-679.2	328.86	931.88	27.13	169.43	-66.01
1537	-511.47	229	747.31	-3.63	86.09	-12.57
1538	-417.97	53.71	810.79	-27.56	68.24	61.1
1539	-471.92	44.92	729	-25.76	40.74	87.86
1540	-469.73	24.41	757.81	-9.43	23.71	97.84
1541	-414.79	177.98	858.4	17.18	-28.5	65.77
1542	-458.25	314.94	810.55	43.7	-86.33	33.63
1543	-330.08	179.93	967.29	12.6	-118.9	61.13
1544	-324.22	318.36	950.2	9.86	-174.32	28.02
1545	-212.89	269.04	911.13	9.92	-166.08	19.47
1546	-246.34	245.12	913.82	-2.75	-169.4	18.86
1547	-136.96	35.89	912.6	-22.31	-171.2	16.3
1548	-156.74	27.34	899.66	-21.18	-174.1	46.63
1549	94.48	176.76	826.42	-58.01	-117.13	66.19
1550	182.62	14.89	754.15	-60.06	-78.43	51.24
1551	-347.66	-84.47	804.69	-23.96	-15.63	-0.37
1552	-376.71	130.13	976.07	58.29	-113.4	-8.45
1553	-67.38	181.4	1081.79	72.69	-120.48	-7.84
1554	65.43	424.07	789.31	51.73	-77.91	-20.45
1555	-195.56	116.46	918.46	-54.66	-5.16	-53.99
1556	-368.41	50.54	900.63	-62.77	-32.84	-56.85
1557	-291.02	127.44	983.15	-48.43	-51.06	-52.83
1558	-189.94	-14.89	1092.29	-43.85	-80.51	-74.58
1559	-180.42	-136.96	996.83	-19.96	-91.71	-70.86
1560	-136.96	19.53	968.02	-30.21	-115.94	-42.11
1561	-51.03	-39.79	873.54	-74.46	-99.27	-19.29
1562	-48.34	44.68	743.65	-57.34	-81.09	-5.34
1563	-30.76	113.04	637.94	-47.61	-64.54	-17.76
1564	-354.74	-50.78	589.84	-17.4	-29.72	-39.18
1565	-316.65	384.03	940.19	109.65	-91.16	19.01
1566	-126.22	290.53	1020.75	85.05	-132.02	77.91
1567	69.09	171.63	971.68	72.91	-113.43	11.14
1568	-16.11	14.89	899.9	75.01	-97.75	-15.75
1569	-77.39	170.41	868.9	88.5	-106.87	38.7
1570	152.34	236.57	847.9	33.42	-105.71	34.58
1571	128.66	171.14	814.45	25.45	-42.33	37.26
1572	97.41	144.78	937.74	85.39	5.86	41.26
1573	-14.89	265.38	850.1	90.97	8.15	30.43
1574	-45.17	174.56	861.57	75.62	7.72	36.56
1575	-3.91	145.75	1011.23	60.21	16.17	46.84
1576	39.06	183.11	1014.65	66.16	54.11	31.65
1577	-134.28	265.14	958.01	60.94	71.53	24.57
1578	-420.65	81.54	1017.09	3.48	93.29	-5.07
1579	-544.43	-55.91	863.53	14.74	8.67	-19.56
1580	-427.25	32.23	754.39	-18.28	-86.46	-30.49
1581	-272.46	100.83	790.28	-27.59	-103.52	-23.19
1582	-27.59	2.2	943.6	-27.01	-86.36	9.03
1583	21	105.71	985.35	-18.46	-14.37	14.07
1584	-210.21	112.55	947.02	-0.4	11.32	38.3
1585	-206.05	256.84	893.07	-1.71	-6.2	28.84
1586	-51.27	163.82	1095.21	-30.43	-32.01	-1.43
1587	42.24	41.02	1034.91	-48.22	-17.27	-20.08
1588	-43.21	-87.89	1035.16	-32.59	-0.31	-7.72
1589	-209.23	-91.31	883.06	1.92	12.48	23.16
1590	-373.54	198.49	719.48	48.68	30.03	65.16
1591	-396.24	227.05	725.1	52.8	-23.71	100.31
1592	-213.62	177.98	600.83	58.41	-83.74	110.75
1593	-109.62	194.09	556.64	55.18	-95.89	134.95
1594	-117.68	139.65	545.17	48.89	-92.32	141.97
1595	-151.61	188.72	612.55	24.38	-120.79	114.81
1596	-275.88	46.14	1222.66	23.8	-123.17	148.83
1597	93.02	474.37	1289.06	53.68	-131.71	97.05
1598	345.21	282.47	1063.48	54.35	-82.03	92.65
1599	209.72	291.26	1006.35	99.76	8.33	10.47
1600	61.52	272.71	710.45	84.75	28.23	7.42
1601	-9.28	140.87	865.48	38.09	37.14	-28.84
1602	28.08	251.95	735.6	-42.36	39	-30.21
1603	-45.17	229.49	650.15	-99.85	42.88	-49.29
1604	-243.16	58.84	823.24	-88.53	39.73	-32.07
1605	-242.68	67.14	1096.44	-48.43	22.09	20.32
1606	-167.24	93.75	1088.38	-32.01	24.05	17.3
1607	-133.06	188.96	965.33	-14.1	1.07	-29.33
1608	-323.97	244.63	756.1	-4.03	-24.32	-37.75
1609	-402.59	120.36	748.78	-18.68	-54.53	6.53
1610	-479.74	195.31	951.17	24.05	-70.07	52.95
1611	-323.73	163.33	971.19	-19.01	-138.28	76.39
1612	-26.37	-166.99	811.52	9.16	-237.49	71.59
1613	470.95	-375	902.83	94.85	-239.84	93.48
1614	-78.12	590.82	879.39	97.93	-97.56	96.86
1615	-116.21	-73.97	1166.99	-17.64	-177.09	74.83
1616	92.53	413.57	1173.58	53.96	-55.85	41.56
1617	127.69	171.39	1074.46	80.47	-14.5	23.47
1618	76.42	374.51	828.61	79.96	-14.16	21.58
1619	-59.57	135.99	770.51	41.96	-31.59	18.89
1620	238.04	145.75	855.22	39.52	-59.51	21.21
1621	136.47	280.76	888.67	9.19	23.83	-46.69
1622	-7.81	207.52	945.8	-31.13	15.66	-66.59
1623	-2.69	96.92	942.87	-26.67	-6.1	-63.78
1624	-160.16	120.12	803.71	-25.54	-5.49	-84.78
1625	-289.31	69.09	860.35	-48.86	-29.94	-94.27
1626	-271.48	48.83	875.73	-58.44	-62.74	-103.36
1627	-292.72	-53.71	789.06	-52.64	-69.37	-95.4
1628	-293.21	-4.88	867.68	-18.07	-71.5	-50.26
1629	-339.11	57.13	918.46	18.59	-73.91	-10.13
1630	-179.44	71.53	976.32	59.6	-82.55	73.39
1631	114.75	32.71	773.19	88.68	-92.35	111.82
1632	604.25	313.96	784.67	173.89	-55.36	128.05
1633	426.76	231.45	932.86	221.5	16.05	106.17
1634	-102.54	275.63	775.15	178.44	95.21	92.8
1635	-515.87	338.62	680.91	152.28	17.52	67.78
1636	14.65	227.05	962.89	114.53	-6.23	50.48
1637	-190.67	92.04	687.26	66.8	85.85	-14.47
1638	-567.63	81.3	827.39	70.19	61.25	-21.97
1639	-121.09	672.61	881.1	15.72	-24.44	13.73
1640	18.8	483.89	1018.31	-22.98	-2.56	18.22
1641	-127.2	119.63	855.47	-2.96	-20.45	60.06
1642	36.62	84.72	968.75	1.53	-35.55	114.53
1643	30.27	-187.74	899.17	70.43	-30.49	76.6
1644	27.59	84.47	588.87	128.97	0.7	28.05
1645	-169.43	390.14	729	99.4	22.03	-22.06
1646	-495.61	271.48	767.09	37.35	-25.6	-32.29
1647	-38.09	439.45	751.95	68.12	-66.71	3.51
1648	65.43	371.58	711.43	41.72	-26.49	-68.7
1649	-265.63	229	584.96	36.35	2.47	-68.51
1650	-160.64	380.37	801.03	-18.25	-1.46	-70.13
1651	-252.69	274.66	865.48	-49.9	9.52	-72.08
1652	-101.32	185.3	1008.79	-43.4	-70.83	-31.28
1653	-32.47	482.67	922.12	-73.94	-94.54	-39.52
1654	-451.9	287.35	914.55	-127.53	-96.59	-65.22
1655	22.22	75.93	946.04	-171.3	-133.39	-83.77
1656	91.06	69.82	907.71	-162.17	-100.37	-75.23
1657	-328.13	85.94	885.99	-139.89	-48.03	-52.73
1658	-311.52	93.26	944.09	-107.79	-47.21	-52.19
1659	-178.96	162.6	904.79	-91.34	-51.21	-48.19
1660	-12.21	176.27	804.44	-49.77	-31.71	-55.05
1661	-165.53	23.68	760.25	8.33	-4.94	-77.58
1662	-101.07	244.38	693.85	99.82	-4.88	-132.17
1663	-191.89	32.47	737.55	145.63	-4.15	-94.02
1664	-39.79	325.44	904.3	139.43	13.92	-52.12
1665	-735.84	314.94	803.47	89.69	60.39	70.86
1666	-369.63	222.17	830.57	23.35	-14.77	127.04
1667	-306.4	285.89	758.3	25.39	22.31	64.45
1668	-412.35	327.15	916.02	20.48	21.27	42.6
1669	-363.04	152.1	948	-5.65	1.92	17.79
1670	-161.38	287.11	937.99	27.8	-37.51	-6.65
1671	-267.58	184.33	692.14	-13.28	-48.28	-11.96
1672	-252.93	208.5	698.49	-20.48	-51.64	-17.85
1673	-504.88	317.63	920.65	-14.37	-48.34	-11.38
1674	-567.14	264.16	999.27	-35.77	-82.31	12.82
1675	-520.26	41.75	970.7	-92.99	-129.15	80.35
1676	-140.38	-48.34	779.54	-119.84	-173	103.03
1677	105.47	-3.66	638.67	-123.75	-124.11	77.91
1678	11.47	-129.88	841.31	-93.14	-83.62	65
1679	-205.81	90.33	886.96	-3.33	-89.72	91.4
1680	130.86	164.79	876.71	20.32	-105.99	98.88
1681	-14.89	158.45	892.09	88.07	-28.11	41.93
1682	-199.95	315.67	815.19	143.25	-2.29	20.72
1683	-238.04	293.95	892.33	132.02	2.78	19.44
1684	-106.93	450.93	798.1	70.65	5.92	0.79
1685	-64.94	341.31	1005.13	20.57	32.9	-36.29
1686	-139.4	317.63	932.62	-26.64	72.05	-68.3
1687	-665.77	127.93	734.62	-51.33	24.66	-95.61
1688	-345.95	-179.2	791.99	-79.74	-70.92	-93.75
1689	-425.05	-128.17	1034.67	19.17	-49.93	-83.86
1690	-684.08	291.75	908.45	98.91	-90.55	-55.69
1691	-548.34	302.73	866.46	36.19	-202.27	24.11
1692	91.06	112.79	1018.8	29.24	-217.59	53.56
1693	83.98	11.47	912.84	63.75	-141.66	44.86
1694	6.84	51.76	797.36	123.66	-114.53	65.25
1695	196.04	264.89	786.13	180.6	-92.1	58.53
1696	219.48	359.86	866.46	174.99	-17.64	-0.64
1697	-73.73	371.34	1016.11	133.94	12.08	-29.11
1698	-229.74	214.36	800.78	107.12	31.1	-30.98
1699	-203.61	173.58	857.91	123.26	70.77	25.42
1700	-230.96	383.79	833.74	117.74	105.77	-0.27
1701	-396	68.12	933.35	87.25	125.46	18.83
1702	-575.44	259.77	544.19	76.14	77.48	45.14
1703	-221.92	207.52	711.43	13	-50.29	68.3
1704	72.75	164.06	866.21	-22.49	-24.38	62.74
1705	-203.86	-4.15	828.61	-46.66	34.45	84.29
1706	-159.91	-65.19	886.47	-17.52	9.22	110.35
1707	-75.68	282.96	673.1	-15.96	11.11	103.55
1708	-294.92	548.58	777.34	-58.56	49.19	-9.09
1709	-554.93	662.11	680.66	-129.15	56.64	-75.01
1710	-554.69	641.6	596.19	-174.26	5.58	-68.15
1711	-222.17	445.56	783.94	-140.56	6.13	-100.71
1712	-267.33	282.96	1031.98	-131.5	21.03	-110.69
1713	-640.38	357.91	865.97	-131.41	2.72	-75.84
1714	-709.47	376.71	780.76	-155.82	-54.29	-11.78
1715	-295.17	77.39	891.6	-181.92	-96.65	-19.53
1716	-202.15	-43.95	860.35	-151.43	-62.23	-4.82
1717	-212.89	37.84	771.48	-117.16	-56.21	13.37
1718	-347.41	-89.36	879.64	-94.06	-78.37	63.23
1719	-343.99	-28.81	941.89	-65.98	-101.65	112.98
1720	-187.01	32.71	1100.59	-57.19	-115.05	63.9
1721	-142.33	-39.06	1037.11	3.45	-66.1	79.16
1722	-211.18	37.6	967.53	8	-55.18	59.63
1723	-434.81	149.9	776.12	38.85	-43.21	18.89
1724	-432.62	-205.08	1006.59	77.94	-82.89	13.28
1725	-262.45	-156.25	834.23	147.74	-89.69	32.53
1726	-290.53	-108.15	660.64	147.83	-85.21	36.65
1727	-278.08	-99.12	658.45	152.37	-112.61	63.39
1728	35.4	43.7	940.43	152.83	-127.56	114.53
1729	13.92	164.79	936.28	142.82	-79.96	127.87
1730	3.17	233.15	842.77	100.95	-30.12	71.96
1731	-61.28	243.65	872.8	71.14	21.15	26.34
1732	-172.12	202.64	868.41	72.6	44.16	28.05
1733	-481.93	348.14	1043.46	70.01	8.82	32.99
1734	-216.8	334.96	1188.23	22.89	-35.52	51.03
1735	-266.11	95.7	1105.22	-23.59	1.4	45.17
1736	-432.62	127.44	831.79	-23.35	-39.09	9.09
1737	-313.23	196.29	734.13	-17.33	-64.82	9.95
1738	-220.46	166.75	741.7	-36.74	-67.32	45.62
1739	-290.53	82.03	797.36	1.22	-66.56	76.14
1740	-201.66	269.53	814.45	42.88	-72.48	33.72
1741	-229.49	176.76	1022.71	35.71	-72.08	40.62
1742	97.41	431.64	1003.91	51.39	-91.61	99.91
1743	-29.79	394.53	899.66	-18.07	-18.95	11.17
1744	-300.54	204.1	627.93	-43.27	-19.81	-87.52
1745	-361.08	169.68	641.6	-86.15	-79.96	-62.99
1746	-123.29	332.76	801.27	-90.42	-98.88	-59.75
1747	-216.55	56.88	920.9	-92.53	-49.71	-43.79
1748	-197.75	118.9	716.55	-34.61	-40.65	4.58
1749	-517.82	91.8	770.51	2.32	-73.03	5.77
1750	-342.77	164.06	813.72	27.5	-134.46	14.62
1751	171.63	139.65	1083.5	20.36	-177.95	-5.68
1752	242.43	151.61	1048.34	32.59	-111.57	-63.78
1753	-12.45	310.3	839.6	44.74	-42.72	-107.94
1754	-281.49	312.74	804.44	22.58	-4.39	-67.54
1755	-270.51	187.5	967.29	-15.47	10.68	-49.29
1756	-211.43	140.14	876.95	-6.2	16.3	-80.63
1757	-268.8	-58.84	781.49	-2.56	18.52	-151.18
1758	-270.02	23.19	946.04	28.41	-18.01	-179.5
1759	-239.5	174.8	1018.8	80.63	-43.03	-220.61
1760	-705.57	426.51	668.46	84.01	-69.34	-174.5
1761	-456.54	100.34	696.29	52.95	-91.71	-141.57
1762	-202.39	-21.24	865.23	22.49	-99.4	-142.3
1763	-260.5	-159.18	1012.21	41.26	-94.97	-115.88
1764	-269.53	-111.82	980.47	114.41	-85.82	-84.78
1765	-321.53	40.53	856.93	136.11	-78.7	-25.94
1766	-440.67	99.61	1083.74	152.34	-74.31	-5.4
1767	-634.28	184.57	947.02	121.58	-105.68	38.79
1768	-497.31	207.76	747.07	94.79	-192.69	47.06
1769	-403.08	132.32	652.83	124.42	-270.97	-0.58
1770	-387.7	128.91	699.22	148.9	-337.77	-90.73
1771	-263.43	173.58	673.34	154.97	-365.11	-164.98
1772	-68.12	90.09	778.81	179.84	-372.04	-194.85
1773	-12.7	127.93	729.49	237.82	-298.95	-229.16
1774	-181.4	155.52	717.53	279.42	-198.55	-165.47
1775	-244.63	494.38	673.34	285.19	-165.41	-81.88
1776	-267.82	555.91	693.85	201.02	-157.44	-45.47
1777	-281.98	529.3	563.96	121.7	-179.5	-24.08
1778	-178.22	366.21	577.39	104.34	-181.61	31.8
1779	-171.39	362.55	580.57	118.53	-169.62	66.62
1780	62.01	263.43	619.63	132.39	-185.27	118.53
1781	363.28	365.48	323.73	136.32	-150.94	172.15
1782	151.86	261.23	405.76	95.28	-111.51	267.24
1783	96.44	360.35	493.16	97.53	-152.83	305.11
1784	390.63	381.1	532.71	96.13	-163.54	237
1785	461.18	268.31	544.43	92.5	-121.73	224.46
1786	151.37	464.84	498.54	119.93	-93.17	186.65
1787	268.55	729	572.27	121.34	-128.57	128.85
1788	280.27	874.51	686.52	91.25	-82.52	52.67
1789	-50.29	778.56	669.92	30.91	-60.09	19.68
1790	107.18	667.72	579.83	-13.49	-69.15	11.75
1791	76.66	431.88	630.62	-24.05	-66.16	-7.66
1792	66.89	345.46	492.19	-52.52	-87.68	7.78
1793	342.29	343.75	502.44	-26.34	-111.76	-15.14
1794	251.46	587.16	382.08	-33.51	-76.9	-37.54
1795	295.65	573.97	357.67	-47.82	-54.6	-41.32
1796	139.65	609.13	428.71	-57.86	-43.33	-31.71
1797	136.72	459.23	562.99	-54.69	-60.52	-45.56
1798	66.16	523.19	593.99	-15.44	-48	-46.63
1799	72.51	448.73	565.43	-24.93	-41.29	-44.92
1800	39.06	286.38	420.41	-13.34	-47.03	-43.06
1801	83.25	280.76	372.31	12.15	-62.96	-48
1802	88.13	364.75	583.01	47.39	-55.97	-83.86
1803	-18.31	444.09	389.16	79.93	-67.93	-166.41
1804	-5.13	411.38	340.58	85.66	-67.93	-219.36
1805	21.97	287.6	426.51	88.26	-59.05	-207.28
1806	-13.18	534.18	535.4	76.78	-38.33	-85.27
1807	-95.95	703.13	499.51	8.36	-31.1	-19.44
1808	-190.43	711.67	371.58	-86.55	-65.95	-3.72
1809	-142.33	355.22	501.46	-106.78	-72.51	-9.46
1810	-136.72	235.6	819.34	-4.61	-84.69	-0.12
1811	-108.4	407.47	523.44	78.64	-81.88	-25.82
1812	118.41	451.17	371.83	72.39	-114.75	-48.31
1813	197.27	322.02	431.15	96.86	-115.78	-32.44
1814	374.27	454.35	489.26	118.8	-90.36	3.91
1815	269.53	511.47	369.14	112.34	-59.3	67.72
1816	248.54	464.11	179.2	78.83	-16.27	108.43
1817	474.37	425.29	157.47	78.74	22.31	145.11
1818	398.44	395.51	53.47	72.02	95.12	168.91
1819	92.53	531.49	235.11	85.17	102.23	189.61
1820	-29.54	838.62	503.42	47.76	63.57	149.29
1821	-255.13	1113.04	719.48	-28.38	25.45	70.89
1822	-230.71	912.35	575.2	-119.81	-3.63	-10.8
1823	-145.02	542.97	565.92	-130.86	-53.22	-18.37
1824	113.77	283.2	622.31	-93.69	-75.38	-55.33
1825	52.73	323	566.89	-80.11	-47.06	-55.97
1826	-121.34	212.89	471.68	-59.97	-26.06	-44.43
1827	82.76	239.99	518.8	-10.83	-60.82	-12.33
1828	224.12	336.43	546.63	34.18	-25.05	-31.77
1829	81.3	427.73	515.38	42.11	11.78	-41.14
1830	-195.8	399.41	430.42	27.59	22.28	-14.5
1831	-102.78	368.41	495.36	25.48	-25.67	69.46
1832	205.32	486.33	451.42	52.37	-52.09	89.78
1833	209.72	476.32	419.19	29.36	-24.02	123.08
1834	251.71	509.03	323.24	19.93	-12.57	145.14
1835	-72.02	522.71	457.28	-30.4	22.09	158.54
1836	-37.11	515.63	401.37	-48.31	-31.22	208.1
1837	271.48	335.69	313.48	-16.78	-104.16	177.4
1838	240.48	383.54	353.52	36.04	-69.15	118.19
1839	85.69	946.29	583.25	35.1	-19.68	53.71
1840	-11.47	600.83	608.89	-46.88	-53.92	8.7
1841	457.52	530.03	515.14	-59.17	-69.85	20.75
1842	384.52	505.37	644.29	-92.86	-28.08	-21.51
1843	387.45	542.97	641.6	-146.51	-4.33	-12.45
1844	154.05	397.71	672.36	-177.19	26.18	-8.18
1845	-56.64	404.3	762.45	-189.82	0.4	-32.87
1846	227.54	132.57	692.87	-199.19	-18.19	2.2
1847	366.94	-56.4	607.18	-139.62	30.12	16.24
1848	128.42	99.37	531.74	-77.73	71.72	-24.44
1849	-26.61	133.06	679.2	-61.43	66.04	-21.55
1850	63.96	228.03	603.52	-41.2	25.82	26.52
1851	39.55	352.29	554.69	-14.5	18.01	114.11
1852	129.88	358.89	584.23	1.86	20.94	247.62
1853	326.42	565.67	627.44	16.82	21.39	272.4
1854	619.63	708.25	578.13	55.6	62.65	317.14
1855	566.89	669.92	655.03	-29.82	163.02	213.29
1856	8.3	434.57	923.1	-123.54	222.11	109.59
1857	57.37	339.6	913.82	-196.53	253.45	79.01
1858	-95.95	-449.71	792.24	-199.07	270.94	34.94
1859	-75.2	-233.64	783.45	-170.17	235.66	18.46
1860	35.4	-153.08	803.22	-143.95	219.97	-26.28
1861	-117.43	-208.98	832.03	-96.53	173.55	-18.68
1862	21.97	22.95	842.04	-9.67	126.53	18.04
1863	-120.36	-30.27	873.05	54.26	116.91	57.53
1864	-294.68	67.38	793.21	65.03	92.77	62.68
1865	-399.17	78.61	791.5	70.74	45.01	53.83
1866	-149.41	203.37	895.75	66.93	-16.3	14.25
1867	-91.06	250.73	959.23	47.82	-0.31	31.92
1868	-193.85	421.63	800.78	26.61	21.45	67.14
1869	-93.02	318.12	765.63	-24.14	-21.21	101.17
1870	113.28	187.74	979	-31.65	-38.18	111.27
1871	-61.52	152.83	974.12	-1.43	17.73	110.08
1872	-85.45	169.19	982.91	24.87	44.49	132.54
1873	-319.09	101.07	928.96	33.57	46.72	110.41
1874	-415.53	-91.55	854	24.99	1.83	48.98
1875	52.25	-135.74	943.85	24.63	-69.4	-45.93
1876	149.66	-78.12	901.61	28.87	-24.41	-89.14
1877	-127.93	69.82	764.16	37.32	-3.69	-47.09
1878	-266.85	113.77	812.99	32.41	-32.71	30.61
1879	37.84	377.69	862.3	53.99	-50.87	46.94
1880	-251.95	437.99	955.81	45.17	-44.4	28.29
1881	-281.01	314.7	1095.21	41.63	-77.15	45.93
1882	-268.31	359.62	909.91	45.23	-104.31	56.21
1883	289.06	19.29	977.54	21.91	-98.97	18.77
1884	282.71	166.99	789.06	37.2	-36.29	2.75
1885	120.61	130.37	651.86	30.52	-8.3	-30.76
1886	40.04	107.42	740.23	42.54	14.65	-1.8
1887	-166.99	98.88	979	60.97	24.44	42.76
1888	-85.94	214.84	1068.36	75.9	22.95	38.24
1889	-179.93	163.33	837.89	29.45	39.95	49.68
1890	-76.9	53.71	799.8	29.69	42.85	40.53
1891	57.13	-83.01	754.64	54.63	59.45	22.74
1892	-160.16	42.97	731.45	96.13	71.59	6.47
1893	-193.85	421.63	662.35	68.36	25.27	-6.2
1894	-51.03	368.41	803.71	13.73	42.14	-35.46
1895	-461.67	402.34	843.75	2.84	36.87	-25.05
1896	-343.75	328.37	845.21	-14.59	-28.35	-45.41
1897	-343.51	278.81	928.47	21.39	-21.97	-7.08
1898	-404.54	258.3	898.93	34.24	-24.84	13.21
1899	-530.52	228.03	674.56	34.79	-28.93	35.4
1900	-42.72	-4.88	1031.01	2.84	-74.92	55.82
1901	11.47	358.89	883.79	36.29	-42.08	31.37
1902	88.62	365.97	825.44	27.59	-40.28	-30.82
1903	23.44	229.25	791.02	25.54	-18.65	-41.93
1904	-320.07	276.86	803.71	14.28	16.24	-52.64
1905	-328.86	202.15	795.41	-1.28	-1.92	-43.55
1906	-429.69	138.92	894.53	6.56	-19.35	-19.07
1907	-434.81	298.83	886.23	19.68	-45.29	-2.2
1908	-435.55	200.2	820.56	7.81	-65.03	-2.72
1909	-235.6	136.47	944.34	-3.36	-84.66	2.78
1910	-239.01	245.36	841.55	2.56	-65.86	4.64
1911	-166.02	203.13	818.36	-18.46	-56.82	-15.66
1912	-428.22	218.26	669.43	-21.7	-61.19	-6.07
1913	81.79	139.65	1004.64	-30.24	-92.13	-10.13
1914	-248.29	105.22	829.59	-12.36	-43.21	-0.37
1915	-283.45	166.99	844.48	6.1	-49.29	68.79
1916	-232.91	195.8	809.57	-7.75	-57.5	77.91
1917	-48.34	26.12	827.39	26.37	-89.54	61.58
1918	-148.93	336.91	825.93	78.16	-37.81	55.18
1919	-127.93	247.8	892.82	60.49	-67.54	16.36
1920	-212.89	258.54	922.61	49.13	-43.73	16.24
1921	-309.81	259.03	812.99	50.63	-49.13	12.7
1922	9.28	398.68	878.42	55.15	-65.25	-12.12
1923	21.73	185.3	826.17	42.45	-32.56	-58.69
1924	-48.34	259.77	632.81	26.79	-0.21	-55.51
1925	-424.07	166.75	654.54	7.84	-3.91	-48.31
1926	-295.17	262.94	899.17	-11.02	-33.14	-32.9
1927	-255.86	362.55	947.51	-13.95	-11.93	-52.52
1928	-411.62	253.66	837.4	3.2	-20.26	-24.75
1929	-396.24	221.44	749.02	-15.47	-44.46	12.42
1930	-318.6	104	920.41	-11.93	-50.05	16.85
1931	-263.43	283.94	855.71	-31.13	-47.64	-2.26
1932	-300.29	164.79	862.55	-27.37	-50.81	-14.37
1933	-322.51	157.96	883.06	-23.53	-36.38	16.85
1934	-406.25	94.97	888.18	-18.83	-39.98	23.56
1935	-295.65	100.1	1029.3	7.93	-53.8	21.82
1936	-182.62	-51.76	769.29	58.56	-69.03	31.71
1937	71.53	-7.57	670.41	123.9	-118.68	50.32
1938	129.88	179.69	710.94	117.8	-79.65	146.48
1939	16.85	280.27	879.15	108.64	-46.08	170.72
1940	-75.93	356.69	847.66	101.9	-6.35	118.65
1941	-294.92	260.74	744.14	53.22	-32.78	109.34
1942	-324.46	-216.8	603.27	-15.08	-72.81	132.11
1943	-227.29	166.5	1179.2	40.1	-12.39	167.36
1944	-774.17	762.94	939.21	9.92	-119.11	98.82
1945	309.81	206.05	750	-11.6	-124.18	123.38
1946	159.67	30.76	721.44	9.34	-43.55	138.28
1947	365.97	431.4	764.4	41.44	-23.62	156.46
1948	5.62	386.96	931.88	-10.04	32.01	151.64
1949	-115.97	545.65	820.31	-66.77	8	NaN
