# Supplementary material for: Complexes of vertebrate TMC1/2 and CIB2/3 proteins form hair-cell mechanotransduction cation channels
Source: eLife. 2025 Jan 8;12:RP89719. doi: 10.7554/eLife.89719 (PMC11709434; doi:10.7554/eLife.89719)
Supplement: Figure 3—source data 1. [file elife-89719-fig3-data1.zip › Figure 3H/het/9-1-T2.txt]

	116.70	824.22	2.26	39.43	-43.73	8
-236.82	114.50	861.57	26.55	70.31	49.96	8
-33.20	43.46	705.81	77.61	89.72	196.66	10
55.18	-82.76	783.45	94.79	99.00	245.97	8
59.81	-211.91	818.85	198.94	112.52	282.53	9
79.83	-215.33	702.64	269.47	95.79	258.67	10
-239.50	547.85	397.46	283.39	52.55	69.37	8
-656.25	882.81	689.70	108.67	-16.85	-96.68	10
-500.98	803.96	843.75	15.72	-112.09	-213.84	8
-482.91	475.34	866.70	-31.34	-127.23	-275.82	11
-472.41	174.07	1004.15	8.00	-140.29	-262.15	8
-555.18	10.50	745.12	208.80	-165.99	-272.43	10
-685.06	6.10	472.90	229.55	-180.05	-262.02	8
-462.89	-9.77	654.30	173.71	-241.85	-227.84	9
-343.26	248.05	605.71	128.51	-274.08	-146.39	10
-210.69	496.09	738.53	116.21	-283.51	-95.34	10
-197.02	471.92	775.39	161.16	-285.92	-133.09	8
-180.18	349.12	775.15	121.73	-219.57	-74.22	10
-42.24	234.13	772.22	120.27	-143.31	-3.54	9
10.01	355.22	619.14	134.43	-107.97	27.28	10
-164.79	1218.26	176.27	93.60	-74.68	60.03	8
-96.92	1134.03	673.10	-111.39	-72.63	7.42	8
-126.22	373.54	840.09	-204.59	-17.64	-23.86	10
-113.53	58.59	896.24	-131.84	12.21	16.78	9
-84.72	-64.94	648.44	-44.46	36.41	58.99	10
-164.31	97.66	515.38	88.01	70.77	141.05	8
-302.49	40.04	570.56	139.07	50.05	163.60	8
-312.99	113.77	494.87	198.64	-30.43	80.02	11
-465.33	727.78	473.88	123.75	-103.03	-5.65	8
-298.34	892.58	658.94	53.28	-98.14	-11.51	8
-282.71	493.16	856.93	-50.38	-86.79	-23.47	10
-266.11	335.45	716.06	-22.09	-93.57	-36.44	8
-208.50	418.70	591.80	-6.38	-74.98	-24.02	11
-230.22	465.33	547.12	0.27	-80.44	-40.99	8
-239.01	410.64	689.21	11.29	-93.08	-62.62	8
-347.90	473.39	611.57	124.63	-120.12	-147.09	10
-207.28	618.41	566.89	106.26	-100.04	-174.38	8
-295.90	367.19	703.61	28.63	-60.88	-160.52	11
-256.35	190.92	695.07	93.48	-30.33	-75.29	8
-280.52	363.53	465.33	123.69	-18.40	8.15	8
-257.57	708.01	422.36	72.81	-59.94	52.67	10
-461.43	705.32	527.59	78.03	-120.48	-40.86	8
-523.19	452.15	526.61	81.15	-168.09	-125.76	11
-260.99	-236.82	543.95	70.62	-157.07	-145.32	8
-192.63	-277.83	230.96	103.70	-118.47	-64.42	10
-262.45	-252.44	471.44	160.16	-76.20	-14.59	8
-527.10	766.85	-51.03	190.43	-87.68	5.55	11
-152.59	1023.44	534.18	0.58	-127.81	-17.94	8
-461.91	890.14	608.89	-83.16	-67.57	-20.14	8
-268.07	712.16	807.13	-213.38	-131.29	-28.14	10
-101.81	374.27	977.05	-230.59	-65.80	-19.07	8
-299.80	278.08	841.31	-249.45	-48.55	-30.76	11
-331.30	279.54	703.86	-253.75	-67.02	-19.47	8
-292.97	441.16	873.29	-273.93	-42.08	40.74	10
-219.97	485.60	948.24	-266.39	-33.14	66.31	8
-218.02	225.10	1066.41	-218.14	-13.85	55.27	11
-346.44	97.90	750.00	-95.61	-59.84	11.26	8
-385.25	295.41	661.38	-85.69	-92.01	-27.31	8
-594.73	470.21	625.00	65.49	-71.44	-84.78	10
-551.03	490.72	505.13	154.66	-69.18	-100.86	8
-431.88	534.42	392.58	50.66	-78.34	-90.52	11
-447.75	60.06	801.03	61.25	-100.31	-95.09	8
-638.92	482.91	575.93	119.96	-91.28	-58.44	8
-551.03	716.31	521.48	81.45	-106.75	-12.60	10
-389.89	564.70	730.22	-17.33	-188.45	-55.42	8
-40865	672.61	87.01	-186.04	55.85	9
118.41	347.66	709.47	18.71	-62.59	59.42	10
-246.58	244.14	876.71	-6.13	-6.68	62.26	8
-195.80	340.82	696.04	10.59	-0.52	66.93	8
-194.58	301.51	723.14	-42.72	46.57	97.56	11
-809.81	-86.91	1187.01	-30.15	8.36	127.99	8
-515.63	-10.74	934.08	85.33	-177.15	136.81	10
417.97	157.96	707.03	48.49	-140.72	151.49	8
-94.24	93.75	932.37	4.39	-85.33	123.05	8
-354.98	205.32	824.46	64.09	-189.94	111.69	11
354.49	353.76	705.81	38.33	-197.91	90.73	8
-25.15	90.58	964.11	22.71	-78.83	50.08	10
178.47	374.76	824.46	65.95	-113.98	16.30	8
286.38	361.08	749.27	48.37	-81.54	-51.51	8
202.39	282.71	689.70	16.97	-50.84	-71.96	11
-237.30	88.87	818.85	-13.98	17.46	-68.54	8
-477.54	96.44	881.35	-14.80	-19.20	-34.82	8
-442.38	90.33	894.53	4.30	-90.42	-14.31	10
-118.65	367.19	781.74	-3.97	-114.59	-22.34	8
-63.96	372.80	833.01	-14.65	-116.39	-57.68	9
-323.49	278.56	786.38	-22.16	-108.61	-127.11	10
-626.22	190.19	744.14	-24.48	-152.44	-103.88	8
-390.87	305.18	665.04	-39.95	-210.54	-7.93	10
-268.07	135.50	753.42	-69.24	-217.83	58.65	9
229.74	-78.12	767.82	-59.45	-260.68	86.21	8
430.66	-574.46	768.55	50.75	-208.25	58.93	10
222.66	1612.06	634.77	74.22	-166.53	136.51	8
749.27	389.40	797.85	-82.52	-103.55	79.71	10
470.46	317.38	901.86	-45.93	-12.54	34.94	9
-180.91	100.34	917.97	-27.71	-20.66	12.70	10
-115.48	163.09	554.44	-47.39	-61.10	32.99	8
79.10	31.01	1135.74	-85.60	-79.53	52.43	8
248.54	46.88	1086.91	8.00	-90.21	1.65	10
242.92	183.84	871.83	38.51	-37.17	-9.86	9
-169.19	134.52	777.10	58.47	-21.70	-7.54	8
113.53	84.72	962.89	62.19	-82.58	13.49	10
650.39	111.08	943.60	91.19	-22.55	-1.28	8
331.05	143.55	893.31	99.64	122.96	17.67	8
56.64	302.00	692.63	86.94	116.79	-4.76	11
141.11	46.14	382.32	-22.77	-45.47	19.07	8
830.57	153.08	1010.74	-72.75	57.40	19.29	8
-198.73	283.69	1009.52	-31.80	179.29	-15.69	10
-37.60	332.28	889.89	-26.03	118.19	-5.92	9
112.06	165.04	900.63	-37.08	134.70	-19.74	8
56.88	205.32	831.30	-36.47	152.80	-26.06	10
-21.48	-59.57	762.70	-7.57	188.02	-28.08	8
-359.62	53.96	751.71	20.57	197.08	-50.75	8
-441.89	48.83	942.14	15.32	125.55	-64.30	11
-426.51	-38.09	784.67	8.85	87.19	-34.97	8
-111.82	66.65	919.92	21.70	67.63	-24.96	8
-311.28	10.01	1080.32	64.76	136.05	-54.47	10
-470.46	298.10	880.62	88.13	172.49	-44.19	8
-662.60	353.27	713.38	55.69	130.49	-17.73	9
-264.89	218.51	908.69	15.69	46.91	7.78	10
-176.03	317.87	766.60	50.23	28.41	-39.46	8
-337.89	191.16	748.05	8.15	47.97	-87.40	10
-420.41	71.04	850.83	3.94	44.77	-93.14	8
-583.50	135.74	706.79	12.39	47.12	-91.55	9
-861.57	-60.30	844.73	8.67	23.16	-78.40	8
-810.55	198.00	689.94	-1.10	-51.91	-54.53	10
-766.36	-43.21	785.64	-48.65	-127.75	3.72	8
-467.53	30.76	888.43	-31.34	-142.79	11.66	8
-437.01	221.44	870.61	6.87	-175.66	9.00	11
-709.47	243.16	898.19	-17.12	-177.09	86.94	8
-295.90	240.23	917.24	-41.56	-219.45	154.85	8
-110.84	90.82	916.99	-3.20	-171.30	92.74	10
85.45	216.80	783.94	21.12	-151.37	58.04	9
280.52	344.48	900.88	38.51	-94.79	0.43	10
66.65	87.89	695.80	-16.48	-26.31	-97.63	8
-474.37	-269.04	729.98	17.43	17.18	-52.31	8
-670.41	-94.97	656.25	62.84	-41.50	63.69	8
-942.38	340.09	730.22	59.66	-95.92	132.87	11
-422.85	416.26	1085.45	29.82	-193.30	170.50	8
-310.55	362.55	726.32	19.38	-198.97	142.82	10
117.68	312.01	879.88	41.50	-219.82	172.97	8
54.93	401.12	826.42	30.67	-176.42	182.68	10
584.96	474.85	1056.40	-17.49	-139.77	29.91	9
525.39	11.72	1036.87	-34.82	-100.89	-8.45	10
357.67	-25.15	834.47	-22.19	20.17	7.75	8
-285.64	-15.63	670.41	-45.17	111.91	-22.80	8
-565.43	-143.07	742.19	-82.31	96.98	49.96	10
-680.66	-319.58	895.51	11.78	25.12	124.91	9
-192.87	19.78	684.81	78.43	3.20	129.52	8
77.88	699.22	801.51	179.57	10.35	79.62	8
222.90	948.73	1351.32	82.70	15.59	-1.59	8
-58.35	527.34	1200.68	3.69	57.92	-68.85	8
-353.03	184.33	698.73	-13.06	14.16	-72.48	11
-213.62	-283.69	890.87	-50.35	-3.85	-46.54	8
-340.82	-287.35	876.22	2.93	-11.60	-10.59	8
-263.43	-110.84	831.54	55.48	-39.40	23.41	10
-297.12	77.39	763.67	85.21	-51.67	44.95	9
-112.79	381.59	881.35	86.52	-41.60	41.66	8
-43.70	385.25	1078.61	75.16	-5.83	-6.41	10
-167.24	283.20	989.01	37.90	61.92	-39.89	8
-536.38	335.69	749.76	-56.27	65.19	-35.92	8
-685.30	-17.09	683.84	-95.40	9.89	-41.29	11
-755.13	31.01	637.70	-92.29	-55.82	-32.23	8
-857.42	73.00	1013.43	-22.64	-128.91	15.11	8
-493.65	378.66	815.43	-27.53	-233.83	51.06	10
-90.58	326.17	861.57	-92.62	-302.25	26.79	8
503.91	235.84	743.65	-73.24	-278.08	24.35	11
550.05	233.89	954.35	63.11	-162.66	68.48	8
778.08	300.78	930.66	93.90	-56.58	83.44	8
628.91	17.33	979.00	-39.70	37.57	188.54	10
417.72	-116.46	1069.58	0.89	137.08	276.31	8
-120.61	334.96	1021.48	84.81	194.06	266.36	11
-997.31	58.11	673.83	50.48	209.47	307.40	8
-334.47	-155.27	678.22	15.72	94.12	291.81	10
-424.56	-210.94	758.30	104.83	105.26	229.61	8
-176.76	-26.61	897.95	180.54	60.85	124.11	11
-291.02	14.89	857.42	172.39	24.35	-8.18	8
-293.70	-2.69	859.13	176.06	-5.80	-43.64	8
-178.47	66.16	806.64	184.88	-44.56	-107.79	10
43.21	251.95	905.03	200.62	-40.25	-176.39	8
-216.55	308.59	850.34	235.32	27.04	-204.16	9
-273.68	539.31	720.21	199.31	50.99	-238.31	10
-569.34	306.64	1038.33	136.66	27.16	-286.04	8
-521.00	187.74	652.34	168.43	-26.52	-285.25	10
-285.40	-18.55	235.84	151.28	17.94	-262.51	8
-812.26	1108.40	1052.98	188.84	-117.80	-108.12	11
-387.94	899.90	379.64	10.83	-265.87	-27.25	10
232.42	324.71	233.15	-81.48	-128.81	-37.93	8
-221.19	449.71	271.48	-170.35	18.25	-34.67	8
-565.67	497.07	858.64	-151.21	3.88	2.32	11
-447.27	596.19	1056.40	-52.06	-31.74	19.20	8
-774.17	604.98	757.57	-90.82	-22.03	-16.60	10
-490.97	20.51	769.53	-147.92	-77.12	-58.14	8
-550.78	53.96	832.03	-101.81	-112.15	-70.28	8
-375.00	-131.10	802.73	-87.86	-128.57	-105.74	11
-586.18	5.37	816.16	-75.04	-136.41	-128.30	8
-616.46	-36.87	781.49	-107.36	-220.73	-70.77	10
-190.67	-178.96	699.22	-108.83	-246.98	-27.95	8
167.24	-242.92	928.47	-11.23	-196.44	-18.34	10
35.89	27.59	831.79	107.21	-96.77	-35.86	9
-208.50	490.48	918.95	122.50	-97.87	-38.76	10
-526.12	578.37	833.74	81.18	-99.85	-12.54	8
-368.16	124.27	982.18	79.07	-124.45	7.57	8
-391.36	430.42	776.37	151.31	-102.05	4.67	11
-537.35	426.03	628.91	59.66	-91.40	27.28	8
-485.84	263.67	735.35	36.50	-109.41	56.92	8
-699.22	261.96	731.69	18.16	-134.43	51.70	10
-509.28	476.56	624.27	-45.62	-204.16	64.70	8
-302.98	-61.52	782.23	-125.52	-273.38	104.10	11
132.08	-233.64	607.67	-91.40	-232.15	143.13	8
-39.55	-170.65	593.26	3.60	-222.99	178.96	10
239.01	-260.50	736.08	58.14	-225.46	182.31	8
142.09	1519.29	1079.10	70.25	-205.93	163.79	10
117.92	429.44	960.69	-2.38	-149.60	83.74	9
195.80	352.78	766.36	51.67	-96.86	43.98	10
423.34	234.38	696.04	28.99	-86.21	-20.23	8
284.67	233.64	714.60	-2.11	-34.18	-65.46	8
342.04	158.94	904.79	-20.84	-5.62	-95.61	11
153.56	174.32	949.95	-17.79	57.25	-130.74	8
-439.45	162.60	896.73	3.02	79.16	-144.23	8
-320.56	220.46	805.42	32.59	-4.24	-106.17	10
-200.20	266.85	746.09	18.59	-12.51	-74.07	8
62.26	289.06	737.06	-1.80	33.20	-75.16	11
-106.93	234.62	981.20	-24.32	74.43	-100.74	8
-77.64	146.73	832.28	13.73	51.45	-139.98	8
-178.22	162.11	863.77	15.35	56.64	-148.59	10
-99.12	196.53	880.37	23.16	71.56	-184.08	8
-72.27	266.11	688.96	16.54	95.64	-193.66	9
-523.19	126.95	937.99	-8.45	135.31	-197.63	10
-748.29	115.97	837.40	26.46	110.44	-146.67	8
-470.46	193.60	712.16	37.38	10.80	-122.34	10
-377.44	174.32	619.38	-18.74	-14.16	-122.47	8
-540.77	204.83	559.08	-71.84	2.81	-108.80	11
-655.27	40.04	1238.28	-128.30	40.59	-51.12	8
-573.97	124.51	1099.61	-25.57	65.73	17.73	8
-789.79	170.90	474.85	58.23	22.49	70.89	10
-775.15	124.27	284.91	-15.23	-88.44	40.50	8
-610.60	-13.43	1001.95	-70.47	-122.83	27.80	9
-287.35	-56.15	1377.44	-17.06	-84.35	69.64	10
-340.58	153.08	1015.63	88.35	9.77	95.28	8
-437.74	122.80	807.37	97.32	4.58	84.72	10
-534.91	-22.71	808.59	57.95	-7.57	90.55	9
-565.67	42.48	886.23	40.13	-26.89	88.59	8
-516.60	160.64	831.30	-32.47	-71.23	105.29	8
-319.34	258.30	814.45	-86.88	-100.71	92.41	10
-309.81	207.52	763.18	-109.13	-73.97	79.07	8
-410.89	180.91	862.79	-91.74	-68.39	96.25	11
-406.49	230.22	857.42	-83.92	-74.40	94.06	8
-281.25	224.12	897.22	-75.01	-47.42	52.70	8
-444.82	148.19	835.21	-72.63	-39.64	-2.84	10
-205.32	341.55	674.80	-60.79	-49.99	-61.43	8
8.79	47.61	1147.46	-12.66	26.95	-163.06	11
-574.95	-167.72	1010.74	7.69	75.99	-153.05	8
-319.82	-346.92	746.83	11.44	15.17	-153.14	8
-340.58	-205.57	893.80	80.57	51.42	-154.97	10
-1055.91	-200.93	716.31	157.87	83.40	-86.82	8
-931.40	-251.46	433.11	120.94	-35.55	-85.72	11
-1177.98	-303.96	578.13	106.66	-80.87	-59.81	8
-1201.90	138.92	807.37	185.70	-188.57	86.15	10
-687.74	755.37	1299.56	160.95	-348.63	122.31	8
325.68	404.05	761.47	90.55	-362.40	146.55	11
-154.30	-32.71	572.02	69.18	-229.28	109.86	8
-177.00	903.32	586.43	113.19	-227.42	130.43	10
-7.32	673.83	804.20	40.19	-202.85	89.94	8
127.69	526.12	906.25	28.29	-160.13	95.52	10
-239.01	341.06	966.80	5.25	-78.37	121.40	9
-412.35	224.12	789.31	-16.85	-73.61	165.47	8
86.18	257.57	765.63	-51.51	-92.99	182.56	10
213.62	368.90	760.74	-74.65	-50.81	130.43	8
-59.81	448.73	920.17	-84.47	-14.83	118.01	11
-260.01	-14.65	975.34	-78.22	-46.88	148.44	8
71.04	112.55	676.76	-79.35	-48.71	135.41	8
-296.39	-34.67	900.63	-105.04	28.02	70.71	10
-249.02	-24.90	1006.10	-57.86	36.71	55.48	8
-286.38	-302.73	990.97	-48.77	35.22	47.70	9
-590.09	-192.63	869.63	22.61	-16.05	27.22	10
-321.78	148.44	1020.75	82.95	-107.94	-9.67	8
-401.12	-153.32	893.31	73.36	-92.53	-26.21	10
-748.54	-156.01	614.01	148.59	-155.40	29.48	8
-137.45	47.12	734.38	206.30	-250.70	126.31	11
277.10	629.39	1037.60	166.41	-262.63	172.82	8
120.36	506.59	894.53	101.53	-232.36	182.71	10
302.00	619.38	892.33	34.12	-236.54	191.44	8
317.63	478.76	1015.63	-31.46	-245.61	217.62	10
683.59	200.44	839.60	-68.12	-222.20	260.56	9
951.90	107.91	711.67	-83.92	-65.52	196.75	10
679.69	-33.20	446.04	-169.92	130.22	-16.45	8
-216.06	-219.48	614.99	-182.01	172.52	-86.06	10
-355.22	-406.98	861.33	-149.57	122.80	-150.12	9
-263.43	-46.88	1168.46	-68.27	78.31	-140.53	10
-311.28	227.29	1248.29	-6.71	31.34	-156.16	8
-472.17	-21.73	911.13	25.76	-2.38	-172.91	10
-461.43	-25.63	987.06	72.94	-16.17	-104.71	8
-258.54	244.14	829.59	94.88	-70.71	-61.46	9
19.04	10.25	837.40	58.50	-144.47	8.64	10
609.38	-230.96	833.50	108.86	-148.44	95.37	8
712.65	-140.63	586.43	196.50	-90.73	171.60	8
475.10	47.36	414.55	194.00	-94.97	216.31	10
292.72	22.71	595.46	172.79	-97.87	217.19	9
785.16	1449.95	981.20	117.07	3.05	137.97	10
-123.54	140.63	976.07	-62.29	120.85	-85.85	8
59.08	119.63	837.65	-33.51	114.47	-105.04	10
-79.83	36.13	890.63	3.02	141.66	-118.04	9
-240.72	274.66	939.21	22.92	186.19	-119.87	8
-446.53	177.00	833.01	19.74	177.37	-141.27	10
-287.84	-26.86	840.58	-38.30	111.69	-120.88	8
-441.16	27.34	933.11	-54.69	60.09	-62.50	10
-406.49	124.51	921.63	-53.77	22.00	-30.21	9
-510.74	313.72	880.62	-91.77	-28.44	4.00	8
-467.77	6.35	832.52	-96.01	-53.74	42.42	10
-201.17	169.43	736.08	-56.03	-117.52	99.79	8
294.19	46.39	957.52	-24.54	-147.83	166.99	8
299.32	67.63	931.64	46.54	-55.18	154.39	11
121.58	146.00	794.68	57.74	-27.13	124.69	8
116.94	332.76	835.69	34.33	19.23	62.96	10
-172.85	-17.58	1034.67	-4.24	95.76	-54.93	8
-604.49	-78.61	804.69	6.93	87.49	-115.97	8
-448.97	-147.95	926.51	34.70	48.07	-110.87	11
-516.36	191.65	673.34	46.23	54.84	-113.80	8
-571.53	239.26	855.22	12.94	-32.32	-32.04	10
-538.09	277.10	884.03	-44.01	-123.93	57.68	8
-37.11	164.55	808.35	-51.15	-219.85	116.70	8
104.25	80.08	781.49	13.92	-227.33	153.99	11
385.99	332.03	684.33	53.62	-207.21	126.53	8
478.27	513.92	1205.81	22.22	-122.56	52.25	10
-330.57	208.01	829.59	5.13	25.02	-29.91	8
-94.73	159.91	838.62	-1.83	-20.54	-31.28	9
-90.58	-19.29	950.68	-10.86	10.71	19.81	10
-55.18	83.50	956.54	-14.92	51.82	9.74	8
-185.30	-149.41	983.64	-35.55	81.39	-41.96	8
-143.80	-37.84	908.94	-19.87	93.26	-80.38	10
-560.06	-75.68	809.57	3.11	81.85	-60.52	9
-649.17	-60.06	814.70	37.48	-45.81	-16.42	8
-421.39	454.59	908.94	39.61	-89.32	8.15	8
-395.02	256.59	980.47	40.28	-154.17	84.84	10
-90.09	-2.44	971.68	51.45	-206.05	116.00	8
259.03	11.96	900.63	55.73	-172.64	157.68	9
776.61	106.69	678.22	59.66	-137.66	107.42	10
359.38	441.89	964.36	22.19	8.30	-22.43	8
-355.71	69.82	1005.62	-10.04	74.52	-43.95	10
-290.04	-15.87	953.61	-9.74	59.63	52.67	8
-229.49	71.29	845.95	-23.62	81.42	50.63	9
-287.35	-277.34	874.51	-38.88	94.60	38.39	10
-352.05	-41.50	823.00	21.76	63.23	17.06	8
-89.36	499.27	1130.62	47.73	52.43	-69.64	8
-408.20	263.67	1061.28	62.74	85.33	-78.40	11
-377.20	222.17	978.03	170.38	2.26	-80.54	8
53.96	295.90	635.50	169.04	6.84	-81.05	8
-195.07	262.45	331.79	59.94	148.47	-68.76	10
-993.65	228.03	762.94	-67.11	133.27	-74.04	8
-483.40	135.25	1069.82	-67.81	-38.85	-6.44	11
-511.96	35.16	1126.95	-27.89	-56.46	38.45	8
-552.73	245.61	801.76	-24.11	-82.18	34.15	8
-138.92	-71.29	929.44	-74.25	-159.27	-18.22	10
33.94	-89.36	899.90	-108.03	-127.35	-5.34	8
205.81	-30.03	850.83	-127.04	-56.76	-58.47	9
-55.42	84.23	755.62	-135.38	9.55	-66.04	10
-293.46	115.72	1304.20	-76.87	-3.20	-71.41	8
-527.59	377.93	758.30	72.57	68.15	-91.52	8
-398.93	262.45	1011.96	62.59	61.65	-39.52	10
-507.08	257.32	891.60	119.08	103.58	37.11	9
-1096.68	151.86	786.38	35.64	16.24	89.97	10
-781.98	-189.21	1023.44	24.54	-66.01	71.81	8
-436.77	-40.04	854.49	21.45	-86.91	24.08	10
-626.22	-6.10	651.86	-39.25	-159.70	11.90	9
-449.22	-112.55	803.71	-78.92	-231.48	23.71	8
-475.34	-16.60	950.44	-64.54	-268.74	29.88	10
-198.24	-79.10	947.02	-65.95	-299.41	22.09	8
333.74	-250.98	969.73	-60.24	-275.94	-13.46	8
454.35	206.79	1019.29	72.08	-169.16	9.09	11
254.39	418.95	1159.18	82.76	-67.69	-16.14	8
1.71	234.86	1071.78	120.76	15.53	-95.06	10
-302.73	142.09	1139.65	168.30	24.51	-96.86	8
-387.70	193.85	643.80	192.32	40.77	-67.26	10
-451.17	241.94	700.20	66.04	39.98	-27.98	9
-200.68	72.02	860.60	12.48	40.71	-24.11	8
-384.28	-10.99	870.85	5.34	59.57	22.61	10
-488.53	82.03	1042.24	23.38	47.79	27.71	8
-601.81	139.16	845.46	42.24	13.76	29.88	8
-651.61	104.25	837.40	54.63	-52.37	44.92	11
-379.88	136.23	867.19	44.04	-101.35	61.40	8
-464.11	53.47	940.67	79.44	-92.96	82.89	8
-718.51	-92.04	968.26	112.82	-101.87	146.36	10
-705.08	-60.55	808.59	126.95	-167.11	210.88	9
-329.83	74.71	839.84	93.20	-230.65	239.87	10
365.97	185.06	1104.25	97.23	-288.06	192.23	8
519.53	260.50	949.46	104.06	-203.22	95.70	10
446.29	243.90	597.41	25.45	-59.48	-8.39	8
-31.98	212.40	598.39	3.30	-37.08	-26.98	9
38.57	179.44	902.34	-29.63	-90.33	-2.78	10
376.22	116.94	1001.46	-37.99	-110.93	-35.61	8
224.85	281.01	891.36	-26.09	-65.64	-58.72	8
-45.90	398.68	745.61	-29.02	-53.86	-52.25	10
-63.72	394.78	786.13	-13.03	3.60	-97.05	9
-142.33	203.61	1010.74	29.94	26.76	-107.51	8
-216.80	263.43	778.81	34.97	54.44	-75.93	10
-255.62	99.12	902.34	29.30	46.05	-70.53	8
-296.63	-28.81	891.36	26.25	36.13	-79.28	8
-250.98	205.08	705.57	29.33	-1.77	-94.67	11
-322.27	166.26	828.86	12.79	-15.32	-114.01	8
-521.73	287.35	779.79	10.89	-11.90	-62.99	8
-641.85	259.77	922.61	13.89	-49.74	-6.96	10
-358.64	147.71	974.61	11.20	-53.16	-7.90	8
-678.22	392.58	760.50	-2.87	-55.57	17.24	9
-277.59	21.24	917.97	-51.85	-148.65	21.88	10
-33.45	-136.96	1044.92	17.03	-115.72	42.14	8
-133.54	-269.78	1061.52	109.19	-118.32	49.90	10
-92.04	195.07	575.68	190.52	-182.28	132.05	9
512.94	278.56	867.92	85.69	-206.12	230.62	10
616.21	560.30	865.23	37.66	-25.21	110.90	8
-177.00	119.63	698.49	-20.32	102.72	55.24	8
-134.77	-137.21	-48.58	-43.95	122.28	23.59	10
-1058.35	453.37	683.11	-145.39	94.45	-87.13	9
-694.34	-49.56	1905.76	-173.80	-18.83	125.00	10
70.80	413.57	805.91	129.55	44.07	94.60	8
-156.25	293.70	655.52	105.74	27.01	60.91	10
-159.42	240.72	693.36	26.21	20.57	46.42	8
-318.12	161.62	787.35	-106.23	-7.26	1.89	9
-389.65	-21.97	945.80	-110.63	-15.38	-9.12	10
-349.61	75.20	890.14	-87.19	-26.76	4.94	8
-344.24	249.76	823.24	-66.44	-59.63	28.78	8
-328.61	196.29	842.29	-82.73	-119.63	64.73	11
-147.46	182.37	832.28	-71.47	-137.91	68.88	8
252.44	349.61	718.75	-68.51	-186.71	126.62	10
226.32	77.15	1026.12	-48.03	-82.73	174.13	8
-13.18	177.25	931.64	15.93	-72.81	152.40	8
91.55	285.64	927.25	-35.00	-29.11	108.34	11
-107.18	53.71	876.95	-89.14	-1.71	41.96	8
114.50	93.75	881.59	-100.22	-10.53	27.01	8
121.58	7.57	995.85	-72.17	67.99	14.40	10
-12.70	-4.64	1012.94	38.30	92.25	-46.72	8
-117.92	46.39	936.28	99.43	116.82	-22.61	9
-143.80	-7.32	875.49	108.46	120.15	-9.22	10
-338.13	-4.39	762.70	142.91	133.82	-26.25	8
-491.94	105.22	940.43	89.08	76.78	-49.16	8
-592.53	192.87	958.01	56.92	16.20	-28.56	10
-442.14	118.90	1018.80	41.14	-5.19	-36.53	9
-326.42	256.59	989.50	11.02	-33.63	-67.84	8
-353.52	71.53	915.53	-50.23	-51.82	4.39	10
-159.67	72.02	752.69	-36.38	-72.51	51.21	8
-124.02	97.90	766.36	-24.23	-45.47	-1.74	8
-370.61	-67.63	998.05	10.71	-63.26	-38.85	11
-340.82	256.35	907.71	91.52	-135.86	-27.47	8
8.79	228.76	747.56	58.93	-150.63	-15.44	8
61.77	10.01	886.96	26.18	-95.28	-48.49	10
-13.18	-1.46	704.83	49.71	-43.49	-70.59	9
-437.26	-184.08	658.69	42.11	-0.61	-104.28	8
-400.15	149.41	879.15	108.70	-74.68	-58.90	8
141.60	521.24	885.99	151.15	-65.92	15.66	10
-122.56	554.93	715.33	82.03	55.24	48.19	8
-938.96	344.48	881.10	59.33	36.07	76.14	11
-427.49	168.70	1127.20	45.47	-128.33	88.81	8
76.66	456.54	795.90	-7.63	-126.95	66.35	8
-87.16	175.78	839.11	-79.80	-63.11	44.77	10
-281.98	200.93	787.84	-87.89	-70.77	32.65	8
-31.74	129.15	1015.14	-96.44	-87.34	-1.01	9
-423.34	87.16	775.88	-67.96	-76.17	-38.36	10
-302.73	54.20	898.93	-37.87	-120.70	-28.47	8
-396.73	212.16	844.97	-20.81	-102.23	-24.87	10
-287.35	298.10	835.69	-40.44	-140.26	-42.69	8
22.71	146.00	916.75	-51.03	-123.99	-27.19	9
-198.73	69.09	1029.05	-5.89	-81.09	29.48	10
-229.00	336.18	870.85	37.87	-100.71	76.05	8
-205.57	216.55	942.87	8.85	-106.48	49.53	10
-247.80	124.02	966.80	15.47	-119.63	43.03	8
-125.73	21.73	1069.58	26.64	-125.34	43.30	9
-8.54	263.18	762.21	41.41	-132.90	25.24	10
305.91	8.06	666.50	15.47	-115.02	47.42	8
356.20	-144.29	748.78	66.71	-48.71	89.63	8
185.30	-124.51	651.86	157.41	-25.79	117.19	11
298.58	276.86	571.78	152.19	8.73	86.00	8
-73.49	336.43	802.49	142.94	57.37	21.27	8
-406.25	610.11	856.69	76.78	87.77	2.66	10
-466.80	461.91	879.88	14.13	45.53	-8.97	8
-143.55	204.10	1060.79	-9.37	77.03	-6.68	9
-810.30	250.00	1020.51	7.35	72.42	13.06	10
-374.51	157.23	1057.13	-6.71	-87.65	-11.90	8
-40.77	-211.18	1232.91	8.58	-106.48	-66.50	8
-87.40	7.32	940.43	73.24	-87.07	-86.36	10
-228.27	-3.66	791.02	65.00	-108.46	-57.74	9
-37.11	129.15	665.77	45.65	-130.04	21.45	8
78.37	61.28	872.80	20.39	-89.42	75.29	10
158.94	112.06	985.84	106.90	-45.50	139.68	8
-55.91	125.49	918.95	170.10	-36.93	156.68	8
18.31	293.46	423.58	205.78	-54.26	162.51	11
149.41	379.15	660.64	83.37	-82.09	139.77	8
280.52	451.90	1123.54	35.22	-8.12	105.53	10
-385.74	705.57	916.99	4.58	95.46	-42.82	8
-489.50	564.45	853.76	-124.57	16.02	-31.43	8
-41.75	199.22	812.01	-158.29	-14.10	-1.04	11
-278.32	214.84	626.71	-183.23	34.91	13.00	8
-168.95	188.96	812.26	-186.58	5.83	31.74	10
-316.65	-13.92	1008.06	-157.99	2.35	3.57	8
-348.63	24.66	953.37	-132.32	-7.20	11.96	9
-143.31	-60.06	871.83	-93.48	-61.61	20.48	10
-0.73	-4.15	836.91	-39.70	-65.83	-30.58	8
-97.41	48.34	852.05	18.31	-43.24	-66.96	8
-186.52	122.07	833.74	39.52	-45.59	-43.88	8
-170.65	92.04	994.38	21.24	-85.57	-9.98	11
-175.78	16.36	1039.06	-0.21	-72.81	7.11	8
-228.27	11.47	1001.95	11.69	-102.39	57.95	8
-9.03	-89.84	967.53	22.25	-105.99	81.48	10
69.09	-120.85	990.97	27.68	-72.42	77.21	8
-276.86	125.24	811.28	25.51	-77.48	67.05	9
-103.03	155.03	793.95	-1.86	-143.68	80.93	8
2.20	234.38	835.21	32.87	-152.16	36.47	10
-2.93	123.54	805.66	74.89	-142.79	30.49	8
66.89	280.76	796.14	135.13	-145.29	19.81	8
250.98	329.35	791.26	136.96	-134.58	-37.05	11
223.39	373.05	685.79	106.87	-34.67	-81.42	8
141.36	359.86	611.82	39.34	31.10	-105.65	10
8.06	-0.24	682.37	20.54	38.82	-109.53	8
173.58	286.87	805.18	30.67	40.68	-114.44	8
-111.08	233.89	925.78	19.78	59.66	-75.23	11
-195.56	333.50	955.08	3.85	11.60	-35.00	8
-270.75	397.95	880.62	-4.70	-3.66	-52.22	8
-460.94	288.09	704.59	1.50	-35.71	-27.53	10
-40.04	372.31	892.33	-13.09	-63.02	-16.36	9
-208.74	348.63	861.08	-29.14	-23.99	-41.60	8
-192.14	320.80	794.92	-53.04	-42.36	-19.41	10
-211.67	131.84	963.62	-66.41	-31.49	-10.28	8
-245.36	130.13	905.52	-86.98	-39.09	19.35	8
-95.46	205.08	899.41	-49.62	-49.16	-4.21	11
-128.66	89.60	974.12	-55.60	-42.51	-15.63	8
-115.23	5.37	968.99	-49.62	-48.77	-40.01	8
-270.75	18.31	807.86	-56.43	-54.60	-46.45	10
-257.57	24.17	809.81	-73.33	-102.97	-4.64	8
34.91	142.33	1041.02	-54.57	-98.94	-28.99	9
-157.71	35.89	1055.66	11.90	-77.36	-28.53	10
-97.66	-18.80	828.13	99.73	-91.98	-15.96	8
-81.05	-47.36	857.91	108.95	-64.97	-6.26	8
-327.64	336.91	787.11	156.07	-47.76	33.66	10
-318.12	427.25	796.39	118.65	-68.33	66.71	9
-175.29	327.64	811.04	70.13	-104.19	62.62	8
116.94	72.27	837.89	79.16	-95.09	71.78	10
297.36	101.81	897.95	84.78	-75.07	93.26	8
262.45	177.49	804.93	71.59	-22.19	110.78	8
380.86	150.88	773.19	106.11	-2.23	61.22	11
430.66	317.14	697.75	96.89	74.98	-10.99	8
-31.25	545.90	704.10	68.24	85.27	-17.97	10
-427.73	527.34	906.01	-6.68	134.98	-81.94	8
-552.73	141.36	980.47	31.65	121.31	-91.49	9
-144.04	241.46	851.56	61.10	92.59	-62.77	10
-534.91	173.83	828.37	69.98	107.33	6.38	8
-869.14	245.12	688.96	70.40	43.40	40.16	8
-379.39	184.08	816.89	24.48	-83.83	34.42	10
0.00	325.68	820.31	10.50	-73.18	20.87	9
-56.15	336.67	824.46	-18.89	-41.99	10.80	8
-320.80	204.10	847.41	-36.96	-50.35	11.57	10
-308.59	137.45	806.15	-51.18	-82.43	18.16	8
-293.46	10.01	792.48	-76.17	-128.97	16.27	8
-93.26	22.95	946.78	-49.68	-156.37	59.11	11
-94.97	185.30	867.19	-29.33	-162.14	74.40	8
-40.28	-52.73	990.97	-30.67	-149.41	96.56	8
119.38	427.25	935.06	15.23	-103.70	91.28	10
-46.88	420.90	791.26	-49.99	-26.89	46.05	8
-352.78	153.81	741.21	-66.19	-26.92	55.27	9
-211.91	138.18	760.50	-13.09	-68.05	66.65	10
-166.50	204.10	932.86	2.59	-77.85	63.66	8
-195.07	134.52	847.90	48.74	-64.36	61.40	8
-120.36	77.39	962.16	59.11	-91.71	58.26	11
-24.90	146.24	874.27	97.11	-76.02	36.74	8
-69.58	391.60	851.56	92.32	-67.14	17.91	8
-363.77	246.34	696.04	57.46	-78.64	15.35	10
-330.57	286.13	627.93	42.91	-161.22	73.15	8
-238.77	94.24	925.05	64.21	-196.66	69.95	9
-155.76	251.22	803.22	66.80	-201.87	44.68	10
-100.59	97.90	710.69	44.40	-216.34	33.81	8
90.09	108.89	664.06	19.68	-256.93	88.35	8
662.60	193.60	618.65	6.38	-243.74	154.69	10
474.61	243.16	584.47	-9.37	-151.09	201.42	9
411.62	266.85	564.45	-28.90	-123.75	238.77	10
513.67	171.39	574.46	-40.31	-113.80	240.20	8
582.52	-41.50	690.43	-19.47	-57.16	188.72	10
271.24	64.70	898.44	51.82	-38.64	117.46	8
494.38	329.35	1081.54	101.93	-5.62	55.05	9
260.74	338.62	1015.63	86.36	53.41	-11.29	10
314.45	283.45	930.66	31.13	69.58	-19.41	8
273.93	192.87	907.23	4.46	100.92	-17.03	10
266.36	18.80	837.65	-10.80	87.31	-41.44	8
117.92	114.50	830.32	11.66	106.29	-60.97	9
-40.04	139.65	829.10	-16.75	92.56	-109.80	10
-266.36	-21.73	841.31	-39.73	78.34	-125.03	8
-368.41	77.88	807.62	-49.35	23.59	-98.18	8
-72.02	65.67	819.09	-69.34	-30.43	-71.87	11
33.69	56.15	917.24	-28.44	-28.47	-17.67	8
54.69	224.61	879.88	8.51	-34.42	36.35	8
-95.70	250.24	919.19	26.03	-48.16	74.22	8
38.82	192.38	966.06	26.43	-106.32	125.73	10
168.95	177.73	677.49	32.59	-89.32	102.48	9
194.58	113.04	648.68	22.86	-37.23	-4.39	10
-274.90	107.91	763.92	47.03	-51.88	-52.67	8
183.35	283.94	745.61	37.75	-162.57	-64.61	8
452.15	408.69	659.91	-12.33	-107.91	-38.60	10
133.30	103.52	781.49	-90.45	-8.21	-92.47	9
59.33	48.10	814.70	-72.20	-12.05	-90.94	8
49.32	263.18	877.20	-80.96	-28.47	-90.33	10
6.59	52.73	984.13	-82.31	-35.10	-100.34	8
243.65	224.12	976.32	-64.94	-57.98	-88.17	8
256.35	148.19	1042.48	-76.17	-26.37	-83.07	11
57.62	-101.56	985.11	-33.94	-2.04	-67.20	8
-10.74	-30.52	790.53	-16.51	-14.89	-84.84	8
-330.57	-34.67	758.79	27.19	-15.44	-68.02	10
-151.12	169.92	804.44	62.74	-55.63	-3.05	8
-149.41	237.55	823.73	44.25	-72.63	20.14	9
120.12	163.57	807.62	35.55	-79.77	55.02	10
235.11	127.93	754.39	34.36	-36.10	92.80	8
146.97	81.79	822.02	45.62	-43.24	77.67	8
239.01	311.28	868.41	69.12	-40.77	84.66	11
51.76	355.71	862.79	56.85	-2.20	61.65	8
-117.92	550.54	845.46	29.69	9.31	46.33	8
-104.74	352.05	958.01	-16.75	-8.18	-41.63	10
64.70	198.24	906.49	-14.28	-11.35	-77.55	8
-42.72	149.66	751.95	-24.02	8.73	-94.88	9
78.86	236.82	828.13	-43.21	18.83	-103.18	8
-256.84	-6.35	933.11	-61.65	38.06	-87.37	10
-396.00	102.05	881.10	-37.23	-19.68	-49.04	8
-433.84	129.64	908.45	-20.57	-85.36	-17.97	8
-256.10	-118.16	953.86	-20.11	-122.86	-4.88	11
-11.23	180.42	826.42	3.45	-119.32	-0.58	8
114.75	170.90	916.99	-24.17	-125.15	20.05	8
238.53	31.98	897.71	-46.78	-104.06	39.00	10
361.82	-125.24	1110.35	-8.03	-60.15	40.19	8
421.63	253.66	724.12	-19.74	-24.11	44.56	11
117.92	177.73	713.13	-13.85	72.75	76.08	8
-810.06	175.05	855.71	50.29	111.42	24.93	8
-357.18	259.77	1082.52	95.98	-38.33	-82.24	10
-185.55	202.88	1059.33	79.25	-67.41	-103.61	8
-22.46	82.52	957.28	33.45	-58.38	-23.74	11
-77.15	-29.79	919.19	47.39	-48.34	9.34	8
-162.35	66.65	860.11	32.87	-48.13	23.96	8
-50.05	-76.42	828.13	37.41	-79.32	43.55	8
3.42	-83.98	905.52	37.87	-66.19	75.65	11
-37.35	-26.61	983.15	34.18	-60.18	108.09	8
46.39	204.10	734.86	7.87	-67.87	186.98	8
174.32	96.44	651.12	5.28	-104.40	250.76	8
388.18	91.06	631.10	22.80	-111.79	230.50	10
548.58	184.57	796.39	51.33	-88.93	206.02	9
502.20	191.41	1065.19	66.77	-20.20	159.12	10
33.69	186.52	1102.05	34.52	76.75	104.46	8
-83.01	153.56	939.70	-14.53	74.37	77.73	10
-22.22	79.83	865.48	-64.73	64.39	75.90	8
237.06	-174.32	878.66	-42.69	75.90	36.96	9
113.53	-220.70	867.68	2.17	113.43	-44.43	8
-254.64	82.28	880.37	59.05	127.96	-16.97	10
-309.08	288.57	922.85	76.90	111.63	-47.85	8
-137.70	488.77	837.89	-5.49	111.42	-131.41	10
-500.00	9.03	925.54	-5.37	114.32	-149.02	9
-573.73	52.25	687.26	60.03	54.87	-80.14	8
-161.87	27.10	684.08	63.69	-47.85	-14.04	10
6.84	-206.79	755.86	104.40	-73.43	31.01	8
185.30	-22.71	889.40	146.85	-33.54	68.15	8
-286.13	592.77	731.45	116.09	-2.53	86.82	11
177.98	362.55	973.88	9.34	-133.61	127.53	8
-115.23	681.88	1201.42	71.20	8.06	41.38	8
-311.04	667.97	1111.57	45.75	-7.75	1.01	10
-190.92	180.42	1139.65	15.53	-24.63	37.35	9
-83.01	-77.15	927.49	44.98	-63.69	48.71	8
235.11	241.94	883.54	111.88	-49.59	57.19	10
255.37	272.95	708.01	142.18	19.68	13.21	8
239.75	147.22	796.14	153.44	123.38	10.89	8
-225.34	414.31	323.73	143.40	155.70	9.83	11
-716.80	-91.80	581.54	50.29	97.26	-25.42	8
-142.09	13.43	504.64	95.21	45.96	-63.11	10
-698.24	113.28	783.69	123.11	35.98	-139.92	8
-645.02	300.54	917.97	78.98	-101.14	-113.49	8
-243.16	651.86	1006.10	31.25	-105.35	-119.14	11
-133.54	266.60	867.19	-84.05	-70.86	-122.44	10
-360.35	357.67	796.88	-148.13	-86.40	-62.13	8
-460.94	53.22	981.20	-168.24	-132.39	-24.14	8
12.45	52.49	941.16	-118.56	-193.94	0.64	11
117.19	124.27	785.16	-103.85	-143.98	-62.84	8
-98.14	-74.22	846.44	-118.07	-106.20	-84.87	10
-333.01	-104.74	856.20	-82.58	-105.77	-99.40	8
-148.19	220.21	1071.78	-15.66	-108.92	-33.81	10
-209.72	119.63	1025.88	40.25	-58.04	4.00	9
-148.44	188.96	935.30	82.43	-37.35	-43.98	8
-231.20	322.75	615.23	82.03	-37.32	-10.10	10
-431.40	150.15	758.79	83.04	-55.42	-13.79	8
-453.86	470.46	593.75	128.05	-84.01	-2.78	10
-406.25	367.68	773.93	75.10	-125.21	10.07	9
-244.38	470.70	846.44	43.55	-135.59	29.24	8
-186.28	522.46	907.23	-26.09	-143.77	63.57	10
-119.87	316.89	860.60	-73.18	-137.76	77.73	8
-195.80	-43.46	903.81	-101.10	-123.35	118.47	10
132.57	-153.81	636.96	-48.19	-164.61	102.39	9
575.44	23.44	676.27	48.80	-95.06	39.98	10
234.86	124.27	701.66	70.37	14.31	17.21	8
-296.39	411.62	911.13	49.93	20.90	26.43	8
-417.48	656.98	1073.49	26.49	4.88	26.21	11
-35.40	141.36	974.12	18.16	-33.72	-5.28	8
-110.11	376.71	851.56	12.33	16.45	-60.00	8
-221.92	398.44	845.95	-32.20	9.86	-75.20	10
-446.78	283.69	656.25	-37.60	-33.81	-49.29	8
86.43	53.71	926.03	-74.92	-70.59	-6.93	9
-343.99	220.21	697.02	-71.66	-36.19	44.16	8
-424.56	166.75	794.19	-114.72	-85.42	120.00	10
-349.37	27.83	1036.87	-105.80	-123.93	142.64	8
10.25	101.32	891.36	-107.97	-121.00	99.40	10
449.71	-247.31	879.64	-84.84	-131.87	-16.75	9
121.58	192.38	810.55	46.08	-27.25	-10.13	10
-75.44	-23.93	599.85	70.98	-10.89	43.24	8
-93.51	-64.94	690.92	129.55	9.43	18.74	8
-33.20	214.60	794.43	184.81	26.70	-13.61	10
-109.37	520.51	899.90	164.06	41.02	-78.77	9
-220.21	346.19	912.84	61.49	24.08	-80.66	8
-57.86	206.54	957.52	35.03	-6.23	-49.29	10
-161.87	218.51	943.85	28.29	3.42	-55.08	8
-396.24	94.97	985.11	53.53	-3.17	-25.82	8
-286.87	275.63	869.63	61.40	-27.40	19.50	9
-306.64	276.86	735.35	37.90	-41.63	17.40	10
-387.70	256.10	792.48	26.92	-76.14	33.69	8
-199.71	161.13	940.67	22.43	-95.76	32.29	10
-25.88	6.84	983.64	79.10	-94.54	8.24	9
105.47	385.25	1008.30	121.09	-56.12	18.83	8
12.70	315.92	1001.22	88.59	11.38	26.06	8
-87.89	217.53	905.76	48.52	36.10	39.67	10
-314.21	201.66	707.76	-6.26	36.99	29.79	8
-281.49	173.34	757.08	-80.35	-10.65	18.68	9
-231.69	171.63	712.40	-121.15	-32.99	12.33	10
-196.29	-2.44	737.06	-119.90	-67.41	25.57	8
-32.96	-92.04	865.48	-116.39	-92.80	49.68	10
163.82	-78.86	857.91	-84.56	-85.42	114.32	8
-102.54	333.50	1105.47	-67.44	16.45	83.74	9
-291.26	472.41	1073.49	-38.67	31.52	50.32	10
-183.84	190.43	1013.92	-44.01	8.39	57.13	8
-364.01	198.49	1013.18	-38.94	6.26	46.11	8
-223.14	144.53	912.60	29.45	-7.57	35.31	10
-254.64	43.46	883.06	38.70	6.87	3.85	9
-367.19	-81.05	1004.15	73.79	-27.68	-26.98	8
-417.24	71.04	798.58	82.12	-64.64	-15.81	10
-159.91	402.83	920.65	85.60	-145.78	-31.25	8
-145.26	-186.04	719.48	6.13	-103.58	-12.97	8
-65.92	-90.09	393.55	58.26	-90.64	-12.21	11
-419.68	30.76	396.97	117.13	-99.49	-53.28	8
-651.12	215.58	773.68	146.18	-177.92	-39.09	8
-172.36	692.14	888.67	143.89	-238.49	10.50	10
56.40	464.84	854.49	17.43	-214.45	57.50	9
44.43	209.23	857.18	-54.32	-178.07	83.59	10
-92.04	56.40	950.44	-59.33	-186.77	75.20	8
206.05	117.19	959.96	-50.42	-200.04	81.60	8
338.38	198.24	1003.17	-26.46	-149.35	87.13	10
573.73	53.47	978.03	6.29	-170.59	103.79	9
620.85	115.48	779.79	16.51	-66.53	102.75	10
433.11	141.85	631.59	-5.77	8.12	33.54	8
281.98	329.10	673.58	-25.42	50.72	-0.24	8
-305.18	429.93	840.82	-12.79	123.14	-27.47	10
-308.35	218.26	845.70	7.32	86.52	-62.10	9
-284.91	95.70	930.91	-14.13	70.77	-111.66	8
-510.01	-1.46	981.45	50.35	18.77	-95.55	10
-251.22	284.67	846.68	55.48	-50.54	-108.18	8
-193.60	393.55	664.79	25.91	-66.22	-80.75	8
-103.27	222.41	724.85	-51.39	-96.44	27.16	11
6.84	161.13	635.01	-71.38	-100.98	67.35	8
165.77	74.95	803.22	-56.52	-67.63	71.99	8
-116.94	168.95	798.10	-32.41	-28.72	103.76	10
-156.49	314.70	956.30	-6.93	-39.43	57.77	9
-147.95	271.24	1006.84	-13.00	-58.81	-25.33	8
-243.41	258.54	948.00	-24.75	-88.81	-23.01	10
-9.77	182.62	878.42	-27.71	-95.12	-18.28	8
49.56	19.53	951.66	-12.85	-55.85	-52.43	10
-367.68	-147.46	924.56	19.26	-9.67	-84.66	9
-422.36	3.66	910.64	52.28	-65.09	-71.38	8
-240.23	52.00	860.11	56.98	-93.17	-48.25	8
-421.14	233.15	771.24	57.65	-88.26	-8.39	10
-34.42	413.09	726.32	63.39	-171.63	-25.05	8
460.94	325.68	663.82	38.02	-189.67	-35.83	9
507.57	248.78	694.58	32.56	-105.83	39.18	10
395.02	148.44	749.76	29.08	-69.76	101.01	8
116.70	132.32	793.95	61.22	-32.04	165.04	10
84.23	193.12	1051.03	87.65	-36.65	153.02	8
58.35	439.21	992.68	80.38	-15.08	108.15	9
14.40	546.14	957.76	3.51	-11.93	91.55	10
62.26	108.15	1077.15	-21.91	10.74	102.02	8
132.08	-26.12	1024.66	26.00	29.11	107.12	8
244.87	143.31	944.58	65.52	88.59	97.50	10
33.45	188.96	860.84	51.12	147.09	50.14	9
5.13	241.46	807.86	-10.59	143.40	-3.85	10
-265.38	72.75	779.79	-41.96	141.45	-21.51	8
-211.91	73.97	624.51	-47.06	65.98	-24.11	8
-253.91	-114.50	864.01	-75.90	27.22	0.49	8
-255.37	-24.90	839.36	-55.51	-21.03	52.43	11
-112.30	-0.73	893.80	-44.65	-2.90	103.82	8
-274.90	351.81	806.15	-5.58	10.65	88.75	8
15.87	208.98	942.87	-32.71	-47.91	110.32	10
77.39	304.44	1020.51	3.45	-44.31	132.60	9
30.76	336.43	929.69	-32.17	-23.28	73.49	8
-169.19	44.92	970.21	-49.65	-32.41	51.64	10
102.29	-44.19	767.58	-36.38	-59.51	20.84	8
195.56	-183.59	940.19	16.60	-9.28	7.78	8
103.03	-10.99	786.62	107.54	20.48	18.68	11
-69.58	-5.37	916.75	118.90	7.05	37.45	8
334.72	346.68	890.14	137.73	-29.85	63.93	8
-17.82	384.77	742.68	109.71	52.22	2.01	8
-313.96	277.10	681.88	75.23	41.63	-31.46	10
-573.00	193.12	736.57	31.37	-24.87	-53.31	9
-425.29	61.52	860.60	22.89	-59.91	-63.20	8
-126.22	-60.55	853.27	2.01	-95.83	-127.66	10
-188.48	-42.72	850.10	20.11	-77.09	-151.79	8
-197.27	64.21	860.84	7.26	-61.68	-124.39	8
-188.48	129.64	945.07	3.23	-47.18	-119.38	11
-325.20	54.44	936.04	2.75	-55.36	-115.36	8
-153.56	227.29	824.71	-6.32	-82.73	-41.90	8
-197.02	153.56	908.20	-31.01	-93.93	-5.16	10
-17.09	194.09	909.42	-45.47	-84.56	15.47	8
-205.57	166.26	874.76	-37.11	-75.41	4.88	9
-234.13	163.09	834.72	-36.25	-90.67	-47.88	10
65.43	82.76	870.61	21.15	-141.94	-85.27	8
204.35	171.63	899.17	79.47	-91.61	-69.98	8
-6.84	291.50	939.21	90.24	-58.56	-62.23	11
-271.00	446.04	749.51	86.79	-19.29	-47.21	8
-552.00	287.11	735.11	63.72	-70.53	-20.63	8
-92.04	336.43	813.72	60.52	-133.73	13.37	10
-162.11	331.05	759.03	40.44	-115.94	40.19	8
-5.86	434.81	841.31	9.40	-112.43	46.45	11
21.24	186.04	915.77	-50.90	-65.86	31.49	8
-33.94	161.38	924.07	-43.46	-62.32	46.84	8
55.66	327.88	871.58	-86.03	-59.14	74.77	8
126.95	194.82	881.35	-93.17	-38.27	60.09	10
-132.32	16.36	910.40	-102.72	-7.48	28.47	9
-62.01	25.15	889.16	-76.42	-1.46	64.21	8
-73.49	26.61	947.02	-29.14	35.64	9.74	10
-89.60	8.79	1020.26	-2.62	45.68	2.87	8
-200.44	100.10	940.19	51.61	49.62	14.68	8
-310.06	102.54	849.12	73.64	31.56	16.27	9
-420.41	130.37	627.20	54.75	-35.83	11.32	10
-114.01	-14.89	805.42	40.41	-62.10	26.82	8
-91.06	15.87	936.04	50.60	-49.26	26.21	8
-229.25	193.12	1046.63	67.72	-29.08	32.01	8
-135.01	385.50	765.87	47.27	-39.09	44.40	11
-192.14	338.13	767.82	-9.86	-53.28	18.31	8
-120.36	348.14	771.24	-28.56	-63.17	21.42	10
-134.28	214.84	955.08	-43.88	-86.98	14.43	8
20.75	183.59	956.79	-20.26	-98.85	77.55	8
6.10	120.85	930.42	-35.68	-80.08	90.94	11
-20.02	185.06	839.84	-40.16	-68.82	112.64	8
6.59	-56.64	931.40	-42.72	-61.13	113.49	8
55.91	121.34	983.15	10.28	-5.22	94.18	8
-308.35	261.96	1028.81	1.95	40.04	70.56	11
-184.57	241.94	1073.00	-18.71	15.78	76.14	8
-53.96	52.73	1090.33	-4.61	8.36	63.11	8
-25.63	130.62	845.95	52.28	35.61	20.08	10
-46.14	161.87	857.91	26.40	29.17	-31.52	8
-55.66	68.36	969.73	4.52	12.85	-76.26	9
-387.45	52.00	945.56	5.37	4.94	-61.89	8
-283.94	120.61	880.62	-16.82	-60.30	-48.16	10
-381.84	-48.34	824.22	11.41	-62.59	-24.38	8
-292.48	0.49	841.31	47.18	-96.50	-19.71	8
-135.01	-37.84	604.25	26.40	-93.81	-32.17	11
-189.21	-124.02	388.92	8.03	1.07	-74.49	8
-708.25	10.01	722.17	53.99	-38.30	-87.92	8
-449.71	302.49	901.61	152.44	-182.37	-63.11	8
-65.67	347.90	1010.50	117.25	-141.33	-21.09	10
218.26	216.55	881.59	78.89	-79.62	-13.55	9
-374.02	18.55	888.18	35.34	-50.08	-28.44	10
14.16	-46.63	1104.00	41.38	-151.06	33.45	8
152.10	135.25	1033.94	69.31	-109.80	62.26	8
72.75	320.56	952.64	-17.21	-117.71	17.52	10
183.84	169.92	1073.97	-41.23	-123.17	18.13	9
17.58	45.65	1001.46	-48.98	-33.05	38.15	10
-87.89	59.57	818.60	-13.98	-15.35	38.48	8
-54.44	121.58	758.79	5.19	-24.05	31.07	8
-132.57	110.60	759.52	10.01	-22.58	32.84	11
-135.74	129.39	683.59	46.91	-25.05	61.86	8
-127.20	204.83	870.36	94.88	-42.57	86.36	8
19.78	326.17	729.00	139.04	-55.60	48.61	10
50.78	299.07	778.81	120.09	-46.51	-2.69	8
-141.60	307.13	913.57	102.45	-34.91	0.92	9
-126.22	471.68	849.37	49.16	-40.22	4.91	10
-30.27	274.66	785.40	-10.10	-50.14	-4.24	8
-3.91	171.14	873.29	-5.89	-38.45	29.60	8
83.50	294.68	685.55	7.23	-17.12	34.39	8
-150.39	421.63	622.07	-18.01	19.50	-2.47	11
-389.16	458.01	833.01	-51.18	3.97	11.60	8
-510.99	348.39	1020.51	-47.24	-68.30	59.27	8
-238.53	331.30	1098.39	-57.89	-85.33	50.87	10
-7.32	344.73	843.26	-73.67	-81.76	-4.24	8
176.51	-90.33	762.45	-96.07	-61.22	-37.63	9
129.64	-90.33	787.11	-50.38	-15.59	49.77	10
20.02	-4.39	766.85	-13.21	6.90	79.35	8
-30.76	66.41	773.19	-1.31	5.16	56.64	8
-45.90	-33.69	823.97	51.97	-9.06	0.79	8
-85.21	-81.30	891.85	119.54	4.21	-30.30	9
-342.29	28.56	879.88	133.42	-3.88	-43.79	8
3.42	379.64	958.98	117.65	-40.56	-23.41	10
-153.32	320.80	949.71	84.38	13.37	-2.04	8
-203.37	358.64	915.04	71.38	-25.82	26.34	8
-108.40	200.44	951.17	64.70	-44.19	44.86	11
115.97	171.63	922.61	74.10	-13.31	40.22	8
61.77	283.20	908.20	43.64	51.42	41.17	8
-249.76	92.29	959.72	-26.92	63.17	8.03	10
-336.18	36.87	885.50	0.64	5.86	-16.97	8
-238.28	102.05	653.56	-9.43	-7.39	-5.92	9
-237.06	118.90	677.73	-7.39	-23.71	33.23	8
-193.12	127.20	647.22	-19.74	-57.68	55.63	10
-81.79	171.88	618.16	-30.36	-58.17	89.48	8
-202.15	138.18	911.13	-19.50	-46.97	109.25	8
-143.07	418.95	973.88	7.93	-38.30	105.35	11
-80.57	436.04	1114.01	21.70	-66.10	75.56	8
-56.40	236.57	1148.19	10.62	-59.69	52.95	8
-69.58	6.59	1103.52	34.21	-25.36	103.27	10
7.08	133.79	692.87	68.36	-23.59	120.27	9
323.24	310.30	410.40	102.48	-14.95	40.04	8
-22.71	17.09	708.01	149.54	36.96	-36.47	10
23.93	398.19	701.66	161.53	76.32	-87.04	8
-347.66	443.36	965.58	138.09	115.63	-81.94	8
-304.69	437.26	701.66	49.77	79.62	-99.79	11
-432.62	-9.77	752.44	-17.55	66.44	-114.17	8
-322.75	187.99	645.75	-14.37	-33.78	-79.65	10
-516.11	219.48	674.80	-74.01	-25.82	18.22	8
-580.57	208.74	873.54	-62.96	-49.65	26.86	8
-183.35	528.32	853.27	-22.55	-89.42	15.59	11
-145.75	513.67	854.25	-13.28	-92.77	19.41	8
-238.53	375.49	1000.73	-34.97	-88.50	16.14	10
-219.48	285.16	1026.86	-71.56	-121.37	59.84	8
77.64	105.71	992.19	-94.64	-100.46	74.77	8
-99.37	-91.06	872.07	-92.96	-94.39	78.95	11
-233.89	-219.48	933.11	-11.44	-106.57	76.39	8
-205.08	-53.96	995.61	20.75	-112.79	54.90	10
337.65	306.15	561.04	100.04	-93.84	49.71	8
372.07	187.74	469.48	56.76	53.99	-43.70	9
-546.63	76.17	524.90	77.42	87.68	-85.69	10
-457.76	227.05	577.88	118.47	-68.48	-137.21	8
-70.56	544.92	974.37	93.96	-125.12	-113.65	10
-265.87	177.00	828.61	33.45	-49.07	-110.08	8
-253.17	20.75	820.80	4.61	-26.09	-119.96	9
-546.39	412.84	1061.28	-30.27	-72.27	-96.89	10
11.96	234.86	1115.72	-19.20	-128.20	25.33	8
-386.47	253.91	898.68	5.83	-72.36	26.12	10
-240.48	318.85	692.38	-16.85	-135.86	77.18	8
-181.40	169.19	798.58	-40.34	-158.39	91.98	9
51.27	216.55	737.30	-48.22	-177.98	110.23	10
238.04	150.39	729.98	-36.13	-127.66	129.21	8
31.01	229.00	793.95	2.56	-62.99	61.46	10
-92.53	365.72	919.43	23.22	-35.03	16.66	9
-12.45	341.55	930.42	40.65	-16.36	-48.31	8
-291.99	187.26	836.67	36.56	-26.49	-45.17	10
-39.31	200.20	926.76	62.23	-35.77	0.24	8
-297.36	346.92	829.10	58.69	-13.31	35.52	8
-326.42	286.13	767.09	-12.42	-84.05	84.05	9
71.53	93.99	811.77	-30.30	-91.61	115.48	10
134.03	-59.33	748.29	-14.16	-30.33	101.99	8
-202.88	-56.15	425.54	3.48	54.99	42.39	10
-910.64	180.66	871.58	60.52	-53.71	-5.65	8
-218.75	1213.38	1106.20	-28.66	-219.39	128.36	9
496.58	245.36	765.87	-56.76	-95.46	48.55	10
-220.46	79.83	1012.70	41.96	-13.61	-67.08	8
233.15	437.50	908.20	55.21	-95.76	4.49	8
45.65	302.00	699.95	71.44	-51.06	-80.87	10
178.71	368.41	724.12	12.42	-6.20	-100.31	9
-257.32	373.78	657.96	-28.26	19.62	-78.19	8
-235.84	218.51	840.33	-64.97	-30.94	-0.61	10
-113.28	239.50	782.47	-54.69	-50.26	-3.54	8
-7.08	163.09	812.74	-45.47	-43.95	5.92	8
-5.13	171.63	851.32	-43.18	-43.98	9.55	11
154.54	205.08	816.65	-35.83	-57.86	3.30	8
-86.18	86.91	866.70	-51.18	-20.54	-3.27	8
-207.28	79.10	858.40	-41.99	-1.01	-14.59	8
-281.98	118.65	735.60	-25.12	-6.20	-30.88	8
-349.37	15.63	933.11	10.07	-12.91	-92.71	11
-78.12	309.33	812.26	116.67	-45.75	-111.60	8
-641.85	466.80	834.47	99.85	-14.19	-33.97	10
-644.78	374.02	830.32	47.85	-84.87	72.36	8
-180.66	148.19	779.54	26.79	-102.91	56.88	9
227.05	79.35	818.36	12.51	-97.81	-53.83	10
61.52	163.09	830.81	10.04	-62.35	-41.32	8
-37.60	350.83	729.98	6.35	-33.63	-24.26	8
-391.85	256.35	1043.46	13.98	-45.17	-33.05	10
-177.00	396.24	998.54	25.67	-74.86	-15.05	9
-399.90	206.79	896.24	-0.61	-75.59	19.65	8
-237.55	58.84	1011.96	-10.41	-69.34	24.90	10
-199.71	12.94	1218.51	8.09	-78.83	40.56	8
171.39	419.68	902.34	-9.92	-76.51	55.66	8
-60.30	420.41	521.97	-39.34	0.67	86.30	11
-322.27	-133.54	691.65	-111.08	2.44	50.54	8
-137.70	-104.25	803.22	-8.88	-21.36	33.75	8
-122.31	31.74	865.97	46.39	-26.58	23.62	10
-150.39	225.59	963.13	42.63	-31.98	41.14	8
-141.36	229.49	867.43	26.25	-63.05	61.10	9
-98.63	114.99	749.02	-4.39	-82.70	67.84	10
-36.87	86.43	751.95	-21.24	-103.55	78.09	8
183.59	7.81	891.11	-3.97	-103.55	88.35	8
296.88	219.97	763.18	26.21	-66.74	85.42	8
36.13	190.67	815.19	-11.32	-39.31	83.53	11
-0.73	118.90	861.82	-22.80	-62.26	130.10	8
17.82	125.49	728.03	-16.72	-61.25	154.33	8
141.85	9.28	890.14	-18.16	-60.24	167.45	10
192.87	135.74	1045.90	51.21	-0.03	110.63	9
-128.91	495.12	971.19	81.94	60.03	10.68	8
-30.03	427.73	1013.67	41.81	62.62	-23.96	10
-66.16	325.20	915.04	24.17	89.60	-18.80	8
-264.89	-34.91	971.44	-32.23	110.29	-37.96	8
-168.21	-102.78	899.90	-12.24	101.90	-66.38	11
-414.79	-244.38	942.38	23.65	106.60	-93.05	8
-351.81	-25.88	826.66	67.17	73.15	-109.71	10
-523.44	70.56	868.65	46.84	66.93	-118.32	8
-555.42	82.28	766.85	20.20	-38.24	-108.64	8
-456.30	404.54	650.39	30.18	-109.95	-29.11	11
-185.55	306.88	742.43	32.53	-130.13	18.01	8
-136.23	385.25	734.38	33.33	-137.97	33.14	10
-288.82	302.98	795.17	12.42	-140.08	80.05	8
162.60	205.57	823.24	-16.85	-163.97	150.60	8
365.48	237.30	622.56	39.73	-125.43	144.74	11
328.13	340.58	876.46	87.16	-84.56	120.24	8
-95.70	375.00	1079.59	61.65	-26.70	96.65	10
7.08	440.19	968.26	-1.50	-12.45	-18.59	8
-248.05	136.23	927.49	-43.33	5.77	-23.59	8
-155.03	-0.49	722.17	-73.46	1.74	7.39	11
-96.68	-15.87	911.13	-63.17	9.16	0.06	8
-127.69	-120.36	1098.88	-44.68	10.07	-6.77	8
-219.48	184.81	979.74	7.42	30.61	37.17	8
-272.71	48.10	1043.46	-8.24	17.91	61.22	11
-197.51	84.96	917.97	21.33	-11.99	64.00	8
-209.96	130.62	852.54	17.97	-52.58	24.75	8
-203.86	264.89	722.41	-8.61	-64.54	-4.85	10
-603.52	-158.45	999.02	-22.55	-99.67	-35.77	8
-339.11	293.21	872.56	32.56	-202.91	11.75	9
-84.72	308.84	919.92	-26.52	-219.21	43.70	10
562.99	-4.88	917.24	-16.51	-48.16	3.02	8
96.92	-127.20	803.96	23.53	12.91	-27.59	8
-440.67	129.15	757.57	27.37	3.57	-32.23	10
-98.39	272.71	953.13	14.59	-149.05	26.40	9
232.18	361.33	910.89	-4.39	-122.50	36.56	8
91.55	191.89	847.90	-28.59	-81.02	-13.34	10
-150.63	-38.09	1022.46	-18.65	-71.62	-28.32	8
-21.73	68.36	1073.73	-14.77	-99.37	10.83	8
95.95	71.04	1030.27	-28.20	-69.55	-9.00	11
153.08	42.48	950.44	-40.53	-34.03	-6.07	8
89.60	59.81	825.44	-52.89	-2.96	27.68	8
-12.45	72.51	817.87	-45.62	6.93	24.38	8
-117.19	101.32	780.27	-12.36	-17.91	6.32	8
-95.46	106.93	799.07	4.67	-29.60	-11.60	11
-202.15	234.86	764.89	41.20	-13.43	-39.25	8
-406.98	190.67	926.51	62.47	-29.21	-84.53	8
-380.86	27.59	1068.12	73.82	-106.45	-78.22	10
-172.61	227.78	854.49	72.02	-141.27	-1.25	8
151.86	40.53	669.19	36.87	-115.72	0.21	11
373.29	-6.35	852.78	30.55	-57.98	-18.01	8
-30.52	233.64	799.80	87.37	-6.62	2.20	8
-50.05	98.88	993.90	99.49	-20.17	34.03	8
-42.24	401.12	915.28	91.19	-13.00	1.46	8
1.46	540.28	838.87	77.88	-0.34	-31.34	11
-142.58	241.70	1025.15	54.60	40.68	-43.76	8
-349.12	205.57	979.98	53.19	16.48	-62.68	8
-277.83	239.26	802.73	45.65	-16.94	-82.98	10
-370.12	10.01	935.06	11.41	-13.52	-132.23	9
-525.63	108.40	636.96	43.43	-81.88	-135.80	8
-153.81	87.89	918.70	58.29	-132.75	-100.01	10
-133.79	145.75	996.83	112.98	-118.50	-81.88	8
-230.71	460.21	792.97	80.23	-112.70	-75.29	10
-176.27	508.79	634.03	-3.02	-134.64	0.49	9
-177.73	103.27	846.68	-40.99	-122.86	22.77	8
-153.81	333.98	902.83	3.51	-87.31	10.28	10
-219.97	153.32	972.90	27.16	-83.56	11.38	8
-360.60	144.29	750.73	32.62	-97.78	15.72	10
-178.71	156.74	770.02	43.12	-165.22	67.11	9
215.33	101.32	775.88	68.76	-160.13	79.71	8
14.65	211.91	713.62	82.92	-121.31	84.66	10
127.20	251.71	809.81	92.90	-98.63	142.27	8
236.82	405.27	768.80	81.48	-60.00	146.91	11
122.80	246.58	593.51	26.34	-51.51	151.40	8
350.83	52.73	636.96	-8.39	-66.22	161.93	8
58.35	178.96	674.56	0.34	-40.04	139.53	10
2.93	206.30	742.43	-15.50	-52.12	114.93	8
82.76	126.22	1011.47	-21.58	-39.92	93.02	9
174.80	240.48	1004.15	-33.75	-21.61	73.12	10
2.93	96.92	1056.40	-42.79	-0.21	129.79	8
125.24	214.60	1002.20	-25.24	2.41	130.49	8
208.25	243.65	1030.76	-29.27	30.36	43.52	10
167.48	56.88	1030.03	-21.61	44.43	23.80	9
237.06	165.28	905.27	-17.49	88.84	5.95	8
-196.78	-14.65	870.36	-45.20	123.23	-53.07	10
-254.64	-6.59	853.76	-1.62	94.88	-83.07	8
-533.20	68.36	640.38	32.07	46.60	-84.23	8
-369.38	104.25	720.95	69.92	-11.93	-41.32	11
-500.49	239.99	556.15	89.14	-84.69	-15.32	8
113.28	322.02	872.07	91.16	-151.95	-24.51	8
128.91	374.76	876.71	94.42	-117.28	-49.32	10
5.86	240.23	809.57	84.63	-110.53	-33.33	8
-52.73	320.31	728.03	42.39	-91.31	18.86	11
-21.24	327.88	730.47	5.92	-104.49	73.15	8
175.54	77.39	448.97	16.69	-117.58	119.87	8
521.97	-142.58	189.70	98.11	-152.01	165.99	10
812.26	138.92	678.22	157.41	-63.78	184.42	9
-759.77	343.51	1112.06	-54.93	66.56	-93.66	10
-60.79	-28.32	1312.26	-115.30	-151.98	70.43	8
121.58	234.38	744.63	36.32	-92.04	40.99	8
333.01	439.70	748.78	40.59	-0.95	2.35	10
54.93	346.92	756.10	13.18	20.32	-14.43	9
-70.56	341.80	921.88	-4.24	45.44	-23.53	8
42.24	126.71	1005.13	-23.25	42.88	-25.02	10
-110.35	-168.21	937.99	-69.92	25.85	-12.97	8
-29.30	-228.52	902.59	-67.29	-8.88	30.52	8
188.72	-9.03	796.88	-83.16	-3.42	44.92	11
76.17	166.75	735.60	-50.54	34.97	74.25	8
-76.17	291.99	816.16	20.51	18.59	116.42	8
47.61	353.76	883.06	77.03	11.14	105.35	8
26.61	512.45	843.26	74.71	8.70	84.87	10
169.68	286.87	1012.70	26.82	3.11	72.63	9
259.28	98.63	965.33	16.82	8.91	54.72	8
279.05	-126.71	937.01	19.13	45.17	9.31	8
217.77	-151.86	696.78	28.44	49.53	12.15	10
276.37	-91.55	936.28	25.79	105.19	62.41	8
22.22	269.29	800.54	22.92	203.34	-14.83	11
-372.80	28.56	801.27	-81.05	170.62	-51.36	8
-130.62	-14.16	833.98	-109.01	106.23	-12.57	8
-116.94	-137.21	897.95	-90.85	124.51	-19.87	10
-526.37	268.31	867.92	49.35	184.51	-74.52	9
-667.72	432.62	767.58	87.34	114.29	-88.44	10
-255.37	443.85	787.60	64.73	54.14	-24.87	8
-225.59	417.72	892.09	43.30	60.55	-25.15	8
-374.76	170.65	949.71	40.59	33.66	-20.94	10
-296.63	125.49	1015.87	24.75	-40.04	-0.46	9
-296.63	87.65	839.36	3.08	-32.23	-10.44	8
-524.90	-77.88	901.86	0.61	-21.39	-17.58	10
-559.57	-13.92	993.16	26.58	-45.81	-32.99	8
-370.36	55.42	696.29	41.81	-84.99	-15.96	8
-272.71	259.52	835.69	66.74	-72.66	-27.44	11
-244.38	333.50	621.34	68.79	-89.11	-31.04	8
-117.43	173.10	678.96	34.88	-57.37	-62.41	8
116.70	327.39	411.87	33.26	-32.59	-80.54	10
-568.36	-55.66	866.46	-12.57	6.53	-125.37	8
-803.22	294.43	965.82	49.44	-100.25	-66.35	9
-385.50	395.75	1003.66	53.19	-174.10	7.97	10
-159.67	491.70	948.73	-15.63	-166.63	14.53	8
-62.01	183.59	922.61	-59.45	-177.12	42.91	10
30.03	-58.11	1116.70	-91.13	-153.84	61.83	8
1.46	167.72	934.08	-84.29	-110.84	63.69	9
-123.78	131.35	897.95	-105.41	-52.03	-0.58	10
-331.79	32.96	830.08	-118.65	-49.29	-36.13	8
-447.51	-90.82	839.11	-107.15	-59.88	-50.96	10
-351.07	-32.47	913.33	-5.31	-71.14	-30.58	9
-288.82	-31.49	1071.53	54.50	-81.39	-44.53	8
53.71	222.41	1037.35	104.58	-66.93	0.89	10
-169.92	283.20	910.40	105.65	-18.01	-37.20	8
-363.53	337.89	803.71	81.88	-39.06	-12.97	8
-296.88	264.16	823.49	47.97	-66.68	10.41	11
-99.12	339.11	751.22	40.44	-96.44	2.81	8
-193.12	283.69	838.62	-2.11	-83.80	-6.90	8
-323.49	235.11	807.62	-4.18	-93.41	32.38	10
-309.33	55.66	871.34	-4.97	-110.14	64.30	8
-50.54	136.96	848.63	-12.70	-116.21	143.37	9
-56.64	209.72	737.79	-4.52	-41.26	84.96	10
52.00	81.54	791.99	10.16	5.98	31.19	8
-217.04	204.10	865.23	29.51	22.71	32.87	8
141.85	231.20	768.55	79.16	-49.01	-15.56	8
189.70	325.44	834.96	109.22	-0.37	-52.31	11
-106.20	212.40	854.00	112.18	28.05	-92.83	8
-326.90	233.40	667.97	85.66	7.17	-38.91	10
-121.58	202.88	905.52	75.71	13.46	-6.71	8
-617.68	230.71	877.69	49.01	35.13	26.00	8
-400.63	215.09	946.78	18.01	-7.69	24.14	9
-380.37	252.20	866.46	26.31	-34.85	-12.48	10
-477.05	187.50	808.59	22.80	-49.04	-16.08	8
-454.35	122.80	882.57	27.56	-92.93	10.41	8
-684.81	305.18	924.07	28.08	-112.98	35.46	11
-635.74	203.37	972.90	36.32	-175.69	37.75	8
-409.67	201.17	935.79	56.12	-230.19	83.77	10
425.78	219.48	421.39	34.30	-241.21	58.47	8
221.92	-301.51	576.90	121.77	-120.64	16.27	10
-69.82	442.63	762.94	140.29	-97.02	-4.06	9
259.28	551.51	1284.42	7.29	-97.23	47.30	8
315.67	268.31	944.58	-19.47	-3.27	40.41	10
-50.54	165.53	880.62	-32.59	37.75	62.99	8
-359.13	158.45	739.01	-14.95	24.38	103.21	8
-265.87	14.89	708.01	-25.09	-24.75	65.61	11
-51.03	157.47	773.19	7.75	-55.73	68.45	8
55.42	390.87	872.07	-34.00	-62.59	46.54	8
63.96	250.24	1018.55	-46.91	-7.39	17.30	10
-240.48	192.38	1025.63	-68.08	49.80	-42.79	8
-326.17	41.26	873.29	-73.55	37.96	-8.15	9
-559.81	-31.98	798.10	-49.65	-21.79	65.19	10
-277.10	171.14	791.75	-43.49	-59.23	71.17	8
-23.44	-211.18	856.45	62.77	-60.79	54.96	8
46.63	940.92	611.08	161.96	-54.96	83.98	11
-208.98	684.08	698.49	61.52	-66.25	51.67	8
-69.58	520.02	732.18	60.58	-38.97	13.61	8
-273.19	361.57	846.44	67.90	-55.33	42.72	10
193.36	261.47	905.52	49.29	-79.59	19.04	8
50.05	182.37	752.93	24.90	-14.83	9.61	9
28.81	67.63	968.75	2.41	-1.16	2.81	8
158.45	-172.61	937.99	20.84	13.95	-10.25	10
265.87	135.25	687.01	122.22	71.11	-17.85	8
48.58	439.45	765.87	44.49	76.48	-68.15	8
85.21	527.83	932.13	20.51	142.46	-112.00	11
-437.26	371.34	910.89	26.03	179.44	-83.86	8
-682.86	298.34	712.89	-14.86	100.43	14.04	8
-427.98	133.06	664.55	-61.58	18.16	64.70	10
-487.30	69.34	764.65	-68.12	56.64	11.96	8
-710.45	16.11	751.46	-71.96	16.75	-95.70	9
-656.74	58.84	820.80	-56.12	-53.50	-70.56	10
-154.05	201.17	1047.61	-10.50	-97.44	12.76	8
-305.42	411.13	776.12	-25.36	-74.16	42.30	10
-461.91	307.62	860.11	-91.55	-102.02	54.35	8
-270.26	112.79	909.91	-105.26	-162.96	99.15	9
-117.68	46.63	972.66	-83.22	-151.09	93.63	10
-61.52	69.09	873.05	-59.57	-122.65	78.46	8
-45.65	2.93	849.12	-89.32	-68.18	77.91	10
-375.49	10.99	797.12	-63.84	-44.83	61.74	9
-293.46	-6.35	807.62	-22.61	-78.22	19.59	8
-160.89	70.56	821.29	7.20	-72.81	-8.21	8
-189.45	313.96	817.87	9.40	-56.18	-8.51	8
-350.10	298.58	881.59	-5.86	-62.77	-22.55	10
-431.15	120.12	986.33	25.97	-102.02	-23.16	9
-291.99	208.98	991.46	47.09	-123.23	-23.16	8
-95.46	260.01	950.20	41.44	-124.73	-33.57	10
-190.92	32.23	908.45	27.47	-112.52	-11.17	8
-179.20	134.03	907.23	2.81	-121.19	-7.23	10
-198.97	62.01	981.93	-4.76	-122.80	-8.18	9
-157.96	5.86	981.93	18.13	-131.07	-11.17	8
-198.49	128.91	932.62	27.53	-130.77	11.51	10
199.46	22.46	1019.04	49.71	-133.21	19.41	8
344.73	12.45	1000.98	67.32	-116.12	27.44	8
348.63	184.81	697.02	68.63	-51.57	-4.85	11
-122.56	232.67	547.61	74.19	-15.78	-8.88	8
-308.35	353.27	644.29	110.87	-44.68	-33.45	8
-219.73	416.99	666.26	146.18	-68.02	-41.23	10
-113.77	349.12	903.56	99.52	-51.67	18.43	8
28.32	252.20	864.50	77.61	-40.77	16.94	11
209.47	116.46	716.55	77.82	-29.75	-13.21	8
362.30	570.07	798.34	33.75	-16.20	-49.74	8
-363.28	514.65	923.83	-24.75	60.24	-113.25	10
-505.86	392.33	738.53	-26.73	5.46	-75.50	9
-298.58	295.65	783.94	-32.29	3.17	-51.76	8
-288.09	106.45	802.25	-49.07	-6.84	-17.88	10
-424.07	-141.11	916.26	-36.68	-17.85	59.88	8
158.45	-218.75	914.31	17.09	-60.06	-27.86	8
79.10	90.82	789.06	28.02	-21.03	-75.99	11
-33.94	705.08	769.29	-12.91	23.38	-52.64	8
-433.59	337.40	974.12	-54.05	44.86	-49.74	8
-441.16	326.66	714.36	-8.58	-3.11	-10.62	10
-450.20	132.57	820.80	-27.56	-51.18	62.77	8
-618.65	290.04	905.27	-13.73	-57.07	96.56	9
-648.68	217.04	983.64	-7.23	-131.99	63.29	10
81.30	105.47	800.05	-72.39	-197.20	34.03	8
332.76	1.71	810.55	-73.06	-83.25	16.63	8
130.13	23.19	893.80	-61.40	26.15	-17.36	10
-300.05	51.76	846.92	-50.08	-10.74	-62.99	9
-232.67	116.46	723.39	8.42	-63.90	-124.63	8
-351.32	-139.65	902.83	36.47	-106.35	-48.86	10
-322.51	298.34	1098.14	102.69	-128.17	27.37	8
-406.49	467.04	1070.80	99.15	-107.36	82.28	10
-321.53	265.38	786.13	76.26	-135.50	83.68	9
351.07	-31.49	673.58	31.22	-137.15	-1.74	10
183.35	-21.00	668.21	32.78	-52.37	-2.17	8
7.57	318.60	883.06	39.46	-9.25	22.71	8
-149.41	319.82	988.53	44.89	-31.04	-14.07	9
-300.29	282.96	1010.01	38.64	-54.11	-14.04	10
-207.52	135.25	1019.53	23.44	-86.91	10.59	8
-234.86	227.78	978.27	32.17	-63.57	25.39	10
-257.32	134.28	951.90	29.08	-56.27	88.65	8
-62.01	112.79	795.90	68.33	-84.99	92.32	9
106.20	114.26	681.15	76.78	-72.69	101.47	10
317.38	482.67	773.44	86.46	-35.89	120.21	8
36.87	267.58	957.28	8.79	11.05	105.44	8
83.01	191.89	952.88	17.36	23.56	73.73	10
-116.21	164.79	855.71	4.24	24.87	45.72	9
-97.90	59.33	902.34	-9.03	-0.40	72.14	8
52.49	-27.34	1017.82	-5.58	24.99	107.30	8
38.82	55.42	855.22	-11.26	45.99	127.99	10
260.25	-46.39	843.02	-22.71	50.26	120.76	8
284.42	73.73	964.60	8.51	96.13	97.87	9
-334.96	458.98	880.86	69.55	197.48	6.29	8
-298.58	415.28	820.31	9.55	140.87	-77.15	10
-476.81	196.04	683.84	-21.85	101.23	-90.33	8
-422.36	163.09	708.50	-28.05	95.03	-92.80	10
-752.20	-81.30	839.11	-5.07	101.26	-85.24	9
-666.02	150.63	626.46	65.77	10.56	-70.10	8
-561.28	165.04	735.60	67.93	-77.91	-52.76	10
-226.81	396.24	654.79	46.45	-103.88	-51.03	8
-332.52	201.42	886.96	41.29	-97.53	-57.16	8
-183.84	327.88	855.47	44.95	-123.87	-38.97	8
-324.71	343.26	810.30	27.95	-120.76	-5.52	8
-394.29	272.95	863.53	26.25	-201.08	48.13	10
-74.95	338.13	910.16	-0.67	-203.80	83.01	8
236.57	207.28	927.49	-21.03	-171.94	87.95	9
134.03	184.08	933.84	-50.23	-62.04	75.93	10
-254.39	276.37	843.26	-82.24	-45.65	-34.79	8
-410.40	34.67	813.96	-113.62	-94.09	-94.82	10
-403.56	-20.02	601.81	-91.06	-101.35	-82.06	8
-473.39	-55.66	829.35	-54.93	-81.09	-102.94	9
-579.10	218.99	823.00	22.61	-99.73	-153.72	10
-158.45	19.53	748.54	42.66	-124.97	-106.26	8
-419.43	152.34	1141.36	45.90	-73.79	-79.74	10
-416.75	328.61	1076.42	83.68	-156.25	33.36	8
-158.20	435.06	871.83	65.19	-156.71	43.76	11
-231.69	243.65	827.88	22.46	-173.77	67.57	8
353.76	114.75	774.17	16.85	-196.62	115.94	8
267.33	-21.24	855.47	0.70	-116.55	74.83	10
44.43	34.18	860.11	15.81	-59.11	73.15	9
-192.38	289.79	822.51	6.10	-73.52	86.73	8
109.37	239.75	952.64	-20.42	-76.08	96.74	10
273.44	179.93	754.39	-9.37	-19.78	64.67	8
256.35	160.89	913.57	-3.48	12.05	1.40	8
211.43	267.82	924.80	10.13	61.28	-0.73	11
-441.89	153.32	950.93	33.26	53.50	29.69	8
-649.41	379.64	697.27	72.60	-7.23	83.28	8
2.93	187.74	672.36	44.04	-53.41	43.06	8
-110.60	160.40	747.56	55.30	-43.12	6.68	10
16.11	287.60	922.36	64.18	-70.19	23.53	9
-197.51	426.27	960.45	44.46	-64.45	35.16	8
256.10	334.72	990.72	14.65	-69.98	16.05	10
113.77	367.43	845.70	-22.40	15.69	-32.59	8
-112.06	183.84	855.22	-29.45	9.55	-61.80	8
15.63	166.99	865.72	-7.35	1.34	-22.86	11
-323.97	175.78	844.97	-9.22	44.68	-6.50	8
-400.63	-34.91	905.03	-10.38	-19.10	19.71	8
21.48	86.67	733.15	7.02	-24.02	36.10	8
-225.83	-4.64	788.33	-4.49	2.90	57.50	10
-156.25	100.10	897.46	-30.98	-35.22	86.30	9
-50.78	65.43	961.91	-48.19	-23.93	104.95	8
-160.89	46.39	924.56	-54.75	-3.60	126.19	8
-252.44	23.68	983.15	-30.36	-14.25	123.38	10
-80.08	72.27	801.51	-35.00	-46.48	106.51	8
15.87	-253.66	775.39	18.04	-71.75	103.39	9
172.85	-73.73	777.83	141.45	-66.22	117.55	10
-50.05	606.20	698.24	130.86	-52.58	105.53	8
-19.53	200.20	987.06	3.75	-107.97	110.66	10
-42.72	280.76	1259.28	58.59	7.29	76.75	9
-178.22	272.71	868.90	119.84	9.58	24.14	8
-202.64	239.01	975.59	134.22	-12.18	61.52	10
90.58	217.77	813.72	135.31	8.06	53.07	8
119.14	291.99	601.81	115.75	15.08	5.46	8
120.36	335.69	481.93	63.23	25.91	-32.01	11
65.43	381.35	619.63	25.94	50.29	-29.88	8
-170.65	404.05	834.72	24.84	26.82	-59.33	8
-147.95	260.74	894.04	31.86	-0.09	-69.15	10
-86.43	242.43	809.81	48.52	-12.73	-44.43	8
-240.72	196.78	771.97	31.80	4.15	-5.31	9
-92.04	315.67	761.47	18.22	-17.67	-4.73	8
80.57	147.46	787.60	7.87	-37.32	29.30	10
43.95	248.05	911.38	5.00	11.51	-1.01	8
13.92	254.88	1009.77	15.56	53.86	-56.00	8
-135.74	191.41	911.62	21.42	59.17	-51.88	9
-116.21	7.32	605.47	7.72	82.98	-20.17	10
-485.35	213.38	567.38	0.98	48.22	10.53	8
-682.62	401.61	959.47	-34.82	54.14	35.80	8
-741.94	174.56	1058.35	-2.11	23.83	65.22	10
-828.13	46.39	766.36	-1.19	-67.81	83.44	9
-144.53	229.74	947.51	16.20	-174.56	79.35	8
180.18	314.94	986.33	4.61	-83.62	26.00	10
90.09	213.87	1050.54	-22.77	-25.67	21.48	8
-174.07	366.70	953.13	-25.63	-49.84	39.49	8
-50.78	229.98	893.80	-35.16	-90.70	59.27	11
73.97	370.36	697.51	-41.63	-47.79	54.47	8
-131.10	40.28	789.79	-93.87	11.54	69.92	8
-101.56	-71.53	776.86	-23.80	6.10	67.78	10
8.06	3.91	739.50	14.95	5.00	72.51	9
-61.28	343.02	769.29	76.81	17.88	46.63	8
-104.74	399.17	856.69	64.21	23.07	-26.34	8
-95.46	453.61	752.69	15.20	42.05	-75.59	8
-158.20	175.54	712.16	-8.85	45.96	-91.09	10
-525.39	9.28	562.50	-1.65	74.04	-80.05	9
-1072.02	-78.12	819.82	-30.03	27.53	2.93	8
-809.08	76.66	935.30	-12.21	-81.60	25.88	10
-3.91	169.92	1104.49	7.08	-69.76	-22.71	8
10.01	399.41	912.35	36.47	-41.96	-99.03	8
-172.85	404.54	989.99	0.52	-23.13	-50.35	9
-295.65	270.75	981.69	-34.33	-61.80	14.07	10
-298.83	331.05	848.88	-28.99	-59.51	29.30	8
-416.02	-135.50	978.03	-45.59	-37.17	19.41	8
-522.22	55.42	905.52	-21.67	-50.32	18.77	10
-473.39	-179.69	978.27	-24.78	-81.33	27.10	9
-413.57	-204.35	994.87	42.51	-150.85	27.62	10
-54.93	89.84	802.49	70.53	-154.05	54.90	8
105.22	369.38	593.26	52.61	-122.50	23.01	8
-498.78	62.99	876.46	45.26	-128.42	-34.55	10
-202.15	223.39	678.47	87.46	-177.06	-23.56	9
-230.96	302.25	727.54	123.54	-164.52	-67.23	8
-35.40	504.15	750.00	112.24	-134.22	-68.97	10
-249.76	76.66	882.32	1.89	-49.80	-82.64	8
-431.88	33.69	954.83	-11.78	-54.63	-64.51	11
-348.39	185.55	891.60	-0.40	-75.71	-60.24	8
-350.10	261.72	959.23	-39.00	-133.61	-21.70	8
-111.82	125.49	1126.71	-69.82	-139.83	-7.51	10
-136.72	234.13	916.99	-51.70	-141.30	44.62	8
-71.53	36.13	848.14	-76.84	-165.92	35.58	11
-122.07	74.71	707.52	-35.46	-127.44	19.23	8
-152.83	129.15	610.84	-1.80	-123.57	-19.32	8
-340.33	147.95	891.36	24.35	-128.20	-35.80	10
0.73	425.78	694.82	15.08	-110.63	-35.95	8
42.48	322.75	858.40	48.58	-78.58	-49.41	9
27.34	579.35	737.30	78.25	-75.99	-0.70	10
-187.74	451.42	825.68	53.74	-63.39	-7.23	8
-473.14	389.89	750.00	50.17	-85.14	24.29	8
10.25	161.62	860.35	24.78	-147.37	20.69	10
109.86	131.84	859.86	8.79	-103.76	-21.27	9
-49.56	25.88	962.89	3.88	-100.25	31.22	8
221.68	102.78	907.47	-3.69	-93.35	54.20	10
94.73	221.19	797.12	6.20	-31.22	54.93	8
-145.75	234.38	658.94	15.08	-32.41	28.29	8
-68.36	135.25	796.63	40.89	-68.97	3.11	9
104.98	295.41	855.71	51.97	-38.39	-6.23	10
-169.43	345.21	906.74	67.08	36.16	-12.54	8
-519.53	409.18	696.29	33.51	25.24	-19.01	8
-320.07	85.69	912.35	-26.00	-69.67	-20.90	11
-17.09	-39.31	1078.13	-20.94	-73.27	-1.13	8
-184.57	220.46	821.78	-35.28	-44.28	12.82	8
-177.00	-28.56	913.57	-21.58	-72.39	47.09	10
37.11	132.08	859.13	43.06	-87.86	9.19	8
-50.29	236.33	770.02	34.06	-70.89	28.56	9
-64.21	287.84	754.39	29.21	-71.35	83.16	8
190.92	193.85	915.28	-22.25	-65.83	72.94	10
260.01	127.44	964.36	-19.59	-30.49	65.25	8
217.53	66.16	1029.54	-6.65	26.52	117.34	10
-35.40	67.14	991.46	-24.41	31.95	137.15	9
139.89	47.85	943.85	-29.75	35.61	112.76	8
22.46	-88.38	942.63	-26.64	79.10	80.41	10
104.00	126.46	886.47	-23.07	87.62	94.33	8
52.49	48.10	880.37	-51.15	101.29	78.77	8
-58.59	-25.39	924.32	-55.94	87.80	79.01	9
60.06	104.74	926.03	-48.16	69.95	51.45	10
-173.10	-33.45	859.86	-40.19	90.18	29.17	8
-333.25	63.23	769.29	-15.81	76.60	19.59	8
-304.20	174.32	817.14	-18.98	88.96	14.07	10
-403.56	73.00	916.02	11.57	108.34	-9.67	9
-565.67	147.22	967.53	71.17	87.07	-45.35	8
-369.87	366.70	897.46	103.36	49.41	-6.38	10
-416.75	398.93	932.86	87.07	31.07	28.17	8
-469.24	366.94	855.47	63.35	7.63	59.84	8
-317.63	388.67	813.48	51.21	-61.83	68.33	11
-309.57	71.29	1086.43	34.18	-121.09	62.41	8
-203.13	103.76	958.74	70.59	-183.65	111.79	8
-52.25	212.89	874.51	129.61	-179.90	140.63	10
132.08	530.76	522.46	125.79	-156.01	159.88	9
-149.66	309.81	439.94	79.62	-82.46	158.97	10
-146.00	-148.19	665.53	80.20	-104.71	104.34	8
350.10	-38.82	988.04	97.35	-104.06	-30.18	10
196.78	80.81	913.82	89.75	-8.58	-67.66	8
198.24	320.07	768.31	80.08	41.90	-73.09	9
-598.88	264.40	617.68	5.95	102.75	-64.30	10
-463.38	380.37	791.75	-6.16	31.34	-5.46	8
-591.80	344.73	797.85	-26.73	-27.44	27.31	8
-475.83	257.32	714.36	-37.93	-159.52	103.03	10
-264.65	395.51	802.73	-29.08	-211.15	125.55	9
316.41	159.91	1104.74	11.69	-245.82	126.43	10
363.28	264.40	886.23	66.89	-156.56	84.75	8
-85.94	73.73	896.97	78.52	-106.35	45.90	10
-147.46	172.12	829.59	76.87	-123.26	50.93	8
64.21	212.89	743.90	63.48	-123.38	66.80	9
446.29	140.63	719.73	54.66	-64.91	71.20	10
116.94	227.78	722.17	60.85	20.39	18.68	8
-213.38	229.00	846.68	4.21	55.51	-40.77	8
-365.23	241.94	871.58	1.40	4.06	-62.26	11
-203.61	354.00	897.46	-5.16	-45.65	-60.27	8
-158.45	321.29	934.08	-1.95	-48.19	-13.73	8
-164.06	176.03	895.02	-49.65	-90.33	-18.01	10
227.54	60.30	920.90	-79.25	-105.32	11.17	8
82.28	2.44	873.54	-76.26	-62.23	7.39	9
174.07	-86.18	925.54	-54.60	-56.30	8.94	8
23.19	160.64	826.90	0.37	3.88	-36.99	10
42.48	-60.55	847.66	46.97	-5.10	-58.32	8
226.32	51.76	716.80	78.06	11.44	-24.32	8
255.62	196.29	841.80	136.60	44.31	-2.14	9
151.12	389.16	837.16	196.08	87.89	-8.12	10
-78.61	378.66	594.24	157.29	107.94	-10.25	8
-52.25	397.46	597.66	136.14	82.98	-10.62	8
52.49	262.94	593.26	116.24	117.40	-19.38	10
-366.21	391.85	501.71	120.61	170.35	-30.91	9
-513.92	528.32	736.57	115.33	146.67	-74.58	10
-617.19	609.38	719.97	89.23	91.34	-142.52	8
-390.87	690.43	533.94	23.01	-10.44	-220.70	10
-217.29	373.05	382.57	-25.85	-5.37	-162.69	8
-285.16	322.51	155.52	-79.22	46.45	-139.04	11
-422.85	531.01	426.51	-230.38	99.88	-81.09	8
-289.55	374.76	976.56	-213.53	107.85	-29.75	8
-851.32	1.22	1249.51	-155.27	83.74	-62.71	10
-729.74	120.36	1121.58	-80.47	-0.82	-78.70	9
-536.13	277.83	937.99	-85.08	-12.27	-90.21	10
-727.78	105.47	874.51	-110.29	-42.79	-90.21	8
-570.56	199.95	1072.27	-101.53	-97.32	-66.16	10
-537.11	-80.57	957.28	-105.07	-121.40	-111.69	8
-523.93	-88.13	868.65	-66.83	-150.70	-125.09	11
-420.90	-32.23	814.21	-22.52	-169.25	-97.72	8
-250.24	-145.26	861.08	-0.55	-154.54	-71.26	8
-214.11	31.49	732.67	38.45	-130.58	-30.03	10
-139.40	134.52	867.68	42.27	-76.84	-28.50	8
-544.68	209.47	746.83	19.56	-15.72	9.74	11
-816.65	189.94	811.28	-16.36	-57.71	91.80	8
-745.85	135.25	924.56	-29.27	-104.46	108.98	8
-384.77	53.47	1035.89	-40.65	-155.00	42.27	10
-428.47	-102.78	1019.78	-67.66	-110.20	-5.92	9
-732.42	-69.58	938.48	-25.63	-131.20	-23.44	10
-449.46	-109.62	914.79	-0.31	-197.27	-16.17	8
-315.43	-5.86	909.42	40.92	-188.39	-29.17	8
-358.64	190.43	668.70	28.11	-180.02	-33.57	10
-298.10	232.67	741.46	31.71	-190.61	-8.12	9
-119.87	274.66	844.48	38.42	-143.65	25.39	10
-170.65	117.19	1020.26	60.61	-143.22	84.11	8
24.17	166.02	1021.97	65.37	-133.67	105.59	10
116.70	27.59	1016.36	77.45	-114.01	100.22	8
-143.80	215.09	749.51	133.85	-64.94	123.26	11
-220.70	277.59	524.66	124.48	-62.38	180.15	8
54.69	243.90	614.26	98.48	-57.62	122.59	8
-106.93	290.77	737.06	88.17	-20.90	41.02	10
65.19	339.11	856.93	63.23	-31.80	13.98	8
139.65	593.02	948.97	35.19	-13.79	-14.16	9
-206.30	145.51	1100.34	-5.37	55.85	-61.58	10
-527.34	226.07	914.79	33.45	56.27	-56.06	8
-451.66	36.87	779.05	39.67	-10.10	-13.73	10
-121.83	210.94	972.90	44.49	94.60	22.52	9
-908.69	72.02	1144.53	37.78	109.34	-3.08	8
-835.94	310.55	1015.38	174.29	-125.43	22.43	10
396.97	519.29	347.90	177.80	-238.59	0.06	8
2.20	-38.82	512.94	26.06	-28.63	-107.91	10
-689.94	17.58	664.06	5.71	-91.34	-56.15	9
-416.99	414.55	911.87	-36.93	-188.81	12.60	8
153.56	411.13	909.67	-78.61	-168.82	7.90	8
-529.30	174.80	895.75	-71.90	-37.69	-51.27	10
-569.58	186.28	892.09	-54.29	-112.00	-20.60	8
-330.57	292.72	920.41	-64.18	-130.77	-14.40	11
-366.21	106.45	996.58	-76.90	-123.05	-35.10	8
-387.70	-174.32	1001.71	-59.81	-139.53	-22.49	10
-96.19	-265.38	846.92	3.23	-174.35	48.13	8
30.27	-224.37	747.07	101.41	-169.65	111.85	8
170.41	30.27	600.34	120.88	-180.82	153.72	11
276.12	12.21	730.22	106.38	-150.48	185.39	8
326.66	55.42	735.35	126.22	-89.23	210.82	10
299.56	363.53	601.56	89.17	-32.50	174.90	8
-89.84	249.51	759.28	-2.29	-13.40	118.80	11
-82.52	129.64	879.64	-67.32	-73.33	106.75	8
285.40	669.43	1434.08	-80.44	-27.25	115.66	8
-158.20	260.74	1256.35	-56.18	89.66	-57.68	10
-172.12	264.40	921.88	-41.60	88.71	-63.81	8
-153.32	74.46	917.72	-86.94	73.49	-15.11	11
-220.21	205.57	802.00	-94.91	59.51	-52.58	8
-282.96	39.79	917.72	-90.12	23.50	-73.30	8
-109.37	-44.43	839.60	-31.16	6.38	-56.30	10
-121.34	22.95	649.17	16.27	-31.68	-19.74	8
384.03	-56.15	912.84	48.00	-45.78	36.32	9
281.01	86.18	884.28	126.16	71.26	19.47	10
-153.56	555.66	790.04	98.79	76.81	12.60	8
-411.62	336.67	714.11	-9.43	8.97	34.85	8
68.36	116.21	897.22	-56.06	-49.56	77.09	8
207.28	30.27	1078.13	1.07	79.25	39.61	11
-293.21	208.01	1073.49	42.76	166.90	-15.72	8
-679.20	328.86	931.88	27.13	169.43	-66.01	10
-511.47	229.00	747.31	-3.63	86.09	-12.57	8
-417.97	53.71	810.79	-27.56	68.24	61.10	9
-471.92	44.92	729.00	-25.76	40.74	87.86	10
-469.73	24.41	757.81	-9.43	23.71	97.84	8
-414.79	177.98	858.40	17.18	-28.50	65.77	8
-458.25	314.94	810.55	43.70	-86.33	33.63	8
-330.08	179.93	967.29	12.60	-118.90	61.13	11
-324.22	318.36	950.20	9.86	-174.32	28.02	8
-212.89	269.04	911.13	9.92	-166.08	19.47	10
-246.34	245.12	913.82	-2.75	-169.40	18.86	8
-136.96	35.89	912.60	-22.31	-171.20	16.30	8
-156.74	27.34	899.66	-21.18	-174.10	46.63	11
94.48	176.76	826.42	-58.01	-117.13	66.19	8
182.62	14.89	754.15	-60.06	-78.43	51.24	8
-347.66	-84.47	804.69	-23.96	-15.63	-0.37	10
-376.71	130.13	976.07	58.29	-113.40	-8.45	8
-67.38	181.40	1081.79	72.69	-120.48	-7.84	9
65.43	424.07	789.31	51.73	-77.91	-20.45	10
-195.56	116.46	918.46	-54.66	-5.16	-53.99	8
-368.41	50.54	900.63	-62.77	-32.84	-56.85	8
-291.02	127.44	983.15	-48.43	-51.06	-52.83	10
-189.94	-14.89	1092.29	-43.85	-80.51	-74.58	9
-180.42	-136.96	996.83	-19.96	-91.71	-70.86	8
-136.96	19.53	968.02	-30.21	-115.94	-42.11	10
-51.03	-39.79	873.54	-74.46	-99.27	-19.29	8
-48.34	44.68	743.65	-57.34	-81.09	-5.34	11
-30.76	113.04	637.94	-47.61	-64.54	-17.76	8
-354.74	-50.78	589.84	-17.40	-29.72	-39.18	8
-316.65	384.03	940.19	109.65	-91.16	19.01	8
-126.22	290.53	1020.75	85.05	-132.02	77.91	10
69.09	171.63	971.68	72.91	-113.43	11.14	9
-16.11	14.89	899.90	75.01	-97.75	-15.75	10
-77.39	170.41	868.90	88.50	-106.87	38.70	8
152.34	236.57	847.90	33.42	-105.71	34.58	8
128.66	171.14	814.45	25.45	-42.33	37.26	10
97.41	144.78	937.74	85.39	5.86	41.26	9
-14.89	265.38	850.10	90.97	8.15	30.43	8
-45.17	174.56	861.57	75.62	7.72	36.56	8
-3.91	145.75	1011.23	60.21	16.17	46.84	10
39.06	183.11	1014.65	66.16	54.11	31.65	8
-134.28	265.14	958.01	60.94	71.53	24.57	9
-420.65	81.54	1017.09	3.48	93.29	-5.07	10
-544.43	-55.91	863.53	14.74	8.67	-19.56	8
-427.25	32.23	754.39	-18.28	-86.46	-30.49	8
-272.46	100.83	790.28	-27.59	-103.52	-23.19	8
-27.59	2.20	943.60	-27.01	-86.36	9.03	11
21.00	105.71	985.35	-18.46	-14.37	14.07	8
-210.21	112.55	947.02	-0.40	11.32	38.30	8
-206.05	256.84	893.07	-1.71	-6.20	28.84	10
-51.27	163.82	1095.21	-30.43	-32.01	-1.43	8
42.24	41.02	1034.91	-48.22	-17.27	-20.08	9
-43.21	-87.89	1035.16	-32.59	-0.31	-7.72	8
-209.23	-91.31	883.06	1.92	12.48	23.16	10
-373.54	198.49	719.48	48.68	30.03	65.16	8
-396.24	227.05	725.10	52.80	-23.71	100.31	9
-213.62	177.98	600.83	58.41	-83.74	110.75	10
-109.62	194.09	556.64	55.18	-95.89	134.95	8
-117.68	139.65	545.17	48.89	-92.32	141.97	10
-151.61	188.72	612.55	24.38	-120.79	114.81	8
-275.88	46.14	1222.66	23.80	-123.17	148.83	9
93.02	474.37	1289.06	53.68	-131.71	97.05	10
345.21	282.47	1063.48	54.35	-82.03	92.65	8
209.72	291.26	1006.35	99.76	8.33	10.47	10
61.52	272.71	710.45	84.75	28.23	7.42	8
-9.28	140.87	865.48	38.09	37.14	-28.84	9
28.08	251.95	735.60	-42.36	39.00	-30.21	10
-45.17	229.49	650.15	-99.85	42.88	-49.29	8
-243.16	58.84	823.24	-88.53	39.73	-32.07	8
-242.68	67.14	1096.44	-48.43	22.09	20.32	8
-167.24	93.75	1088.38	-32.01	24.05	17.30	11
-133.06	188.96	965.33	-14.10	1.07	-29.33	8
-323.97	244.63	756.10	-4.03	-24.32	-37.75	8
-402.59	120.36	748.78	-18.68	-54.53	6.53	10
-479.74	195.31	951.17	24.05	-70.07	52.95	8
-323.73	163.33	971.19	-19.01	-138.28	76.39	9
-26.37	-166.99	811.52	9.16	-237.49	71.59	10
470.95	-375.00	902.83	94.85	-239.84	93.48	8
-78.12	590.82	879.39	97.93	-97.56	96.86	10
-116.21	-73.97	1166.99	-17.64	-177.09	74.83	9
92.53	413.57	1173.58	53.96	-55.85	41.56	8
127.69	171.39	1074.46	80.47	-14.50	23.47	10
76.42	374.51	828.61	79.96	-14.16	21.58	8
-59.57	135.99	770.51	41.96	-31.59	18.89	8
238.04	145.75	855.22	39.52	-59.51	21.21	11
136.47	280.76	888.67	9.19	23.83	-46.69	8
-7.81	207.52	945.80	-31.13	15.66	-66.59	8
-2.69	96.92	942.87	-26.67	-6.10	-63.78	10
-160.16	120.12	803.71	-25.54	-5.49	-84.78	8
-289.31	69.09	860.35	-48.86	-29.94	-94.27	9
-271.48	48.83	875.73	-58.44	-62.74	-103.36	8
-292.72	-53.71	789.06	-52.64	-69.37	-95.40	10
-293.21	-4.88	867.68	-18.07	-71.50	-50.26	8
-339.11	57.13	918.46	18.59	-73.91	-10.13	8
-179.44	71.53	976.32	59.60	-82.55	73.39	11
114.75	32.71	773.19	88.68	-92.35	111.82	8
604.25	313.96	784.67	173.89	-55.36	128.05	8
426.76	231.45	932.86	221.50	16.05	106.17	10
-102.54	275.63	775.15	178.44	95.21	92.80	8
-515.87	338.62	680.91	152.28	17.52	67.78	11
14.65	227.05	962.89	114.53	-6.23	50.48	8
-190.67	92.04	687.26	66.80	85.85	-14.47	8
-567.63	81.30	827.39	70.19	61.25	-21.97	10
-121.09	672.61	881.10	15.72	-24.44	13.73	9
18.80	483.89	1018.31	-22.98	-2.56	18.22	8
-127.20	119.63	855.47	-2.96	-20.45	60.06	10
36.62	84.72	968.75	1.53	-35.55	114.53	8
30.27	-187.74	899.17	70.43	-30.49	76.60	8
27.59	84.47	588.87	128.97	0.70	28.05	9
-169.43	390.14	729.00	99.40	22.03	-22.06	10
-495.61	271.48	767.09	37.35	-25.60	-32.29	8
-38.09	439.45	751.95	68.12	-66.71	3.51	8
65.43	371.58	711.43	41.72	-26.49	-68.70	10
-265.63	229.00	584.96	36.35	2.47	-68.51	9
-160.64	380.37	801.03	-18.25	-1.46	-70.13	8
-252.69	274.66	865.48	-49.90	9.52	-72.08	10
-101.32	185.30	1008.79	-43.40	-70.83	-31.28	8
-32.47	482.67	922.12	-73.94	-94.54	-39.52	8
-451.90	287.35	914.55	-127.53	-96.59	-65.22	11
22.22	75.93	946.04	-171.30	-133.39	-83.77	8
91.06	69.82	907.71	-162.17	-100.37	-75.23	8
-328.13	85.94	885.99	-139.89	-48.03	-52.73	10
-311.52	93.26	944.09	-107.79	-47.21	-52.19	8
-178.96	162.60	904.79	-91.34	-51.21	-48.19	11
-12.21	176.27	804.44	-49.77	-31.71	-55.05	8
-165.53	23.68	760.25	8.33	-4.94	-77.58	8
-101.07	244.38	693.85	99.82	-4.88	-132.17	10
-191.89	32.47	737.55	145.63	-4.15	-94.02	9
-39.79	325.44	904.30	139.43	13.92	-52.12	8
-735.84	314.94	803.47	89.69	60.39	70.86	10
-369.63	222.17	830.57	23.35	-14.77	127.04	8
-306.40	285.89	758.30	25.39	22.31	64.45	8
-412.35	327.15	916.02	20.48	21.27	42.60	11
-363.04	152.10	948.00	-5.65	1.92	17.79	8
-161.38	287.11	937.99	27.80	-37.51	-6.65	8
-267.58	184.33	692.14	-13.28	-48.28	-11.96	10
-252.93	208.50	698.49	-20.48	-51.64	-17.85	8
-504.88	317.63	920.65	-14.37	-48.34	-11.38	9
-567.14	264.16	999.27	-35.77	-82.31	12.82	10
-520.26	41.75	970.70	-92.99	-129.15	80.35	8
-140.38	-48.34	779.54	-119.84	-173.00	103.03	10
105.47	-3.66	638.67	-123.75	-124.11	77.91	8
11.47	-129.88	841.31	-93.14	-83.62	65.00	9
-205.81	90.33	886.96	-3.33	-89.72	91.40	10
130.86	164.79	876.71	20.32	-105.99	98.88	8
-14.89	158.45	892.09	88.07	-28.11	41.93	8
-199.95	315.67	815.19	143.25	-2.29	20.72	11
-238.04	293.95	892.33	132.02	2.78	19.44	8
-106.93	450.93	798.10	70.65	5.92	0.79	8
-64.94	341.31	1005.13	20.57	32.90	-36.29	10
-139.40	317.63	932.62	-26.64	72.05	-68.30	8
-665.77	127.93	734.62	-51.33	24.66	-95.61	9
-345.95	-179.20	791.99	-79.74	-70.92	-93.75	10
-425.05	-128.17	1034.67	19.17	-49.93	-83.86	8
-684.08	291.75	908.45	98.91	-90.55	-55.69	10
-548.34	302.73	866.46	36.19	-202.27	24.11	8
91.06	112.79	1018.80	29.24	-217.59	53.56	9
83.98	11.47	912.84	63.75	-141.66	44.86	10
6.84	51.76	797.36	123.66	-114.53	65.25	8
196.04	264.89	786.13	180.60	-92.10	58.53	8
219.48	359.86	866.46	174.99	-17.64	-0.64	10
-73.73	371.34	1016.11	133.94	12.08	-29.11	9
-229.74	214.36	800.78	107.12	31.10	-30.98	10
-203.61	173.58	857.91	123.26	70.77	25.42	8
-230.96	383.79	833.74	117.74	105.77	-0.27	8
-396.00	68.12	933.35	87.25	125.46	18.83	10
-575.44	259.77	544.19	76.14	77.48	45.14	9
-221.92	207.52	711.43	13.00	-50.29	68.30	10
72.75	164.06	866.21	-22.49	-24.38	62.74	8
-203.86	-4.15	828.61	-46.66	34.45	84.29	8
-159.91	-65.19	886.47	-17.52	9.22	110.35	9
-75.68	282.96	673.10	-15.96	11.11	103.55	10
-294.92	548.58	777.34	-58.56	49.19	-9.09	8
-554.93	662.11	680.66	-129.15	56.64	-75.01	8
-554.69	641.60	596.19	-174.26	5.58	-68.15	10
-222.17	445.56	783.94	-140.56	6.13	-100.71	9
-267.33	282.96	1031.98	-131.50	21.03	-110.69	10
-640.38	357.91	865.97	-131.41	2.72	-75.84	8
-709.47	376.71	780.76	-155.82	-54.29	-11.78	10
-295.17	77.39	891.60	-181.92	-96.65	-19.53	8
-202.15	-43.95	860.35	-151.43	-62.23	-4.82	9
-212.89	37.84	771.48	-117.16	-56.21	13.37	10
-347.41	-89.36	879.64	-94.06	-78.37	63.23	8
-343.99	-28.81	941.89	-65.98	-101.65	112.98	8
-187.01	32.71	1100.59	-57.19	-115.05	63.90	8
-142.33	-39.06	1037.11	3.45	-66.10	79.16	9
-211.18	37.60	967.53	8.00	-55.18	59.63	10
-434.81	149.90	776.12	38.85	-43.21	18.89	8
-432.62	-205.08	1006.59	77.94	-82.89	13.28	8
-262.45	-156.25	834.23	147.74	-89.69	32.53	11
-290.53	-108.15	660.64	147.83	-85.21	36.65	8
-278.08	-99.12	658.45	152.37	-112.61	63.39	10
35.40	43.70	940.43	152.83	-127.56	114.53	8
13.92	164.79	936.28	142.82	-79.96	127.87	8
3.17	233.15	842.77	100.95	-30.12	71.96	11
-61.28	243.65	872.80	71.14	21.15	26.34	8
-172.12	202.64	868.41	72.60	44.16	28.05	8
-481.93	348.14	1043.46	70.01	8.82	32.99	10
-216.80	334.96	1188.23	22.89	-35.52	51.03	8
-266.11	95.70	1105.22	-23.59	1.40	45.17	9
-432.62	127.44	831.79	-23.35	-39.09	9.09	10
-313.23	196.29	734.13	-17.33	-64.82	9.95	8
-220.46	166.75	741.70	-36.74	-67.32	45.62	8
-290.53	82.03	797.36	1.22	-66.56	76.14	10
-201.66	269.53	814.45	42.88	-72.48	33.72	9
-229.49	176.76	1022.71	35.71	-72.08	40.62	8
97.41	431.64	1003.91	51.39	-91.61	99.91	10
-29.79	394.53	899.66	-18.07	-18.95	11.17	8
-300.54	204.10	627.93	-43.27	-19.81	-87.52	8
-361.08	169.68	641.60	-86.15	-79.96	-62.99	11
-123.29	332.76	801.27	-90.42	-98.88	-59.75	8
-216.55	56.88	920.90	-92.53	-49.71	-43.79	10
-197.75	118.90	716.55	-34.61	-40.65	4.58	8
-517.82	91.80	770.51	2.32	-73.03	5.77	9
-342.77	164.06	813.72	27.50	-134.46	14.62	8
171.63	139.65	1083.50	20.36	-177.95	-5.68	10
242.43	151.61	1048.34	32.59	-111.57	-63.78	8
-12.45	310.30	839.60	44.74	-42.72	-107.94	10
-281.49	312.74	804.44	22.58	-4.39	-67.54	9
-270.51	187.50	967.29	-15.47	10.68	-49.29	8
-211.43	140.14	876.95	-6.20	16.30	-80.63	10
-268.80	-58.84	781.49	-2.56	18.52	-151.18	8
-270.02	23.19	946.04	28.41	-18.01	-179.50	8
-239.50	174.80	1018.80	80.63	-43.03	-220.61	11
-705.57	426.51	668.46	84.01	-69.34	-174.50	8
-456.54	100.34	696.29	52.95	-91.71	-141.57	10
-202.39	-21.24	865.23	22.49	-99.40	-142.30	8
-260.50	-159.18	1012.21	41.26	-94.97	-115.88	11
-269.53	-111.82	980.47	114.41	-85.82	-84.78	8
-321.53	40.53	856.93	136.11	-78.70	-25.94	10
-440.67	99.61	1083.74	152.34	-74.31	-5.40	8
-634.28	184.57	947.02	121.58	-105.68	38.79	8
-497.31	207.76	747.07	94.79	-192.69	47.06	11
-403.08	132.32	652.83	124.42	-270.97	-0.58	8
-387.70	128.91	699.22	148.90	-337.77	-90.73	10
-263.43	173.58	673.34	154.97	-365.11	-164.98	8
-68.12	90.09	778.81	179.84	-372.04	-194.85	10
-12.70	127.93	729.49	237.82	-298.95	-229.16	9
-181.40	155.52	717.53	279.42	-198.55	-165.47	10
-244.63	494.38	673.34	285.19	-165.41	-81.88	8
-267.82	555.91	693.85	201.02	-157.44	-45.47	10
-281.98	529.30	563.96	121.70	-179.50	-24.08	8
-178.22	366.21	577.39	104.34	-181.61	31.80	11
-171.39	362.55	580.57	118.53	-169.62	66.62	8
62.01	263.43	619.63	132.39	-185.27	118.53	10
363.28	365.48	323.73	136.32	-150.94	172.15	8
151.86	261.23	405.76	95.28	-111.51	267.24	11
96.44	360.35	493.16	97.53	-152.83	305.11	8
390.63	381.10	532.71	96.13	-163.54	237.00	10
461.18	268.31	544.43	92.50	-121.73	224.46	8
151.37	464.84	498.54	119.93	-93.17	186.65	10
268.55	729.00	572.27	121.34	-128.57	128.85	9
280.27	874.51	686.52	91.25	-82.52	52.67	10
-50.29	778.56	669.92	30.91	-60.09	19.68	8
107.18	667.72	579.83	-13.49	-69.15	11.75	8
76.66	431.88	630.62	-24.05	-66.16	-7.66	11
66.89	345.46	492.19	-52.52	-87.68	7.78	8
342.29	343.75	502.44	-26.34	-111.76	-15.14	8
251.46	587.16	382.08	-33.51	-76.90	-37.54	10
295.65	573.97	357.67	-47.82	-54.60	-41.32	8
139.65	609.13	428.71	-57.86	-43.33	-31.71	9
136.72	459.23	562.99	-54.69	-60.52	-45.56	10
66.16	523.19	593.99	-15.44	-48.00	-46.63	8
72.51	448.73	565.43	-24.93	-41.29	-44.92	8
39.06	286.38	420.41	-13.34	-47.03	-43.06	10
83.25	280.76	372.31	12.15	-62.96	-48.00	9
88.13	364.75	583.01	47.39	-55.97	-83.86	8
-18.31	444.09	389.16	79.93	-67.93	-166.41	10
-5.13	411.38	340.58	85.66	-67.93	-219.36	8
21.97	287.60	426.51	88.26	-59.05	-207.28	8
-13.18	534.18	535.40	76.78	-38.33	-85.27	11
-95.95	703.13	499.51	8.36	-31.10	-19.44	8
-190.43	711.67	371.58	-86.55	-65.95	-3.72	8
-142.33	355.22	501.46	-106.78	-72.51	-9.46	10
-136.72	235.60	819.34	-4.61	-84.69	-0.12	8
-108.40	407.47	523.44	78.64	-81.88	-25.82	9
118.41	451.17	371.83	72.39	-114.75	-48.31	10
197.27	322.02	431.15	96.86	-115.78	-32.44	8
374.27	454.35	489.26	118.80	-90.36	3.91	10
269.53	511.47	369.14	112.34	-59.30	67.72	8
248.54	464.11	179.20	78.83	-16.27	108.43	9
474.37	425.29	157.47	78.74	22.31	145.11	10
398.44	395.51	53.47	72.02	95.12	168.91	8
92.53	531.49	235.11	85.17	102.23	189.61	8
-29.54	838.62	503.42	47.76	63.57	149.29	11
-255.13	1113.04	719.48	-28.38	25.45	70.89	8
-230.71	912.35	575.20	-119.81	-3.63	-10.80	10
-145.02	542.97	565.92	-130.86	-53.22	-18.37	8
113.77	283.20	622.31	-93.69	-75.38	-55.33	10
52.73	323.00	566.89	-80.11	-47.06	-55.97	9
-121.34	212.89	471.68	-59.97	-26.06	-44.43	8
82.76	239.99	518.80	-10.83	-60.82	-12.33	10
224.12	336.43	546.63	34.18	-25.05	-31.77	8
81.30	427.73	515.38	42.11	11.78	-41.14	8
-195.80	399.41	430.42	27.59	22.28	-14.50	11
-102.78	368.41	495.36	25.48	-25.67	69.46	8
205.32	486.33	451.42	52.37	-52.09	89.78	8
209.72	476.32	419.19	29.36	-24.02	123.08	10
251.71	509.03	323.24	19.93	-12.57	145.14	8
-72.02	522.71	457.28	-30.40	22.09	158.54	11
-37.11	515.63	401.37	-48.31	-31.22	208.10	8
271.48	335.69	313.48	-16.78	-104.16	177.40	8
240.48	383.54	353.52	36.04	-69.15	118.19	10
85.69	946.29	583.25	35.10	-19.68	53.71	9
-11.47	600.83	608.89	-46.88	-53.92	8.70	8
457.52	530.03	515.14	-59.17	-69.85	20.75	10
384.52	505.37	644.29	-92.86	-28.08	-21.51	8
387.45	542.97	641.60	-146.51	-4.33	-12.45	8
154.05	397.71	672.36	-177.19	26.18	-8.18	11
-56.64	404.30	762.45	-189.82	0.40	-32.87	8
227.54	132.57	692.87	-199.19	-18.19	2.20	10
366.94	-56.40	607.18	-139.62	30.12	16.24	8
128.42	99.37	531.74	-77.73	71.72	-24.44	8
-26.61	133.06	679.20	-61.43	66.04	-21.55	11
63.96	228.03	603.52	-41.20	25.82	26.52	8
39.55	352.29	554.69	-14.50	18.01	114.11	8
129.88	358.89	584.23	1.86	20.94	247.62	8
326.42	565.67	627.44	16.82	21.39	272.40	10
619.63	708.25	578.13	55.60	62.65	317.14	9
566.89	669.92	655.03	-29.82	163.02	213.29	10
8.30	434.57	923.10	-123.54	222.11	109.59	8
57.37	339.60	913.82	-196.53	253.45	79.01	10
-95.95	-449.71	792.24	-199.07	270.94	34.94	9
-75.20	-233.64	783.45	-170.17	235.66	18.46	8
35.40	-153.08	803.22	-143.95	219.97	-26.28	10
-117.43	-208.98	832.03	-96.53	173.55	-18.68	8
21.97	22.95	842.04	-9.67	126.53	18.04	10
-120.36	-30.27	873.05	54.26	116.91	57.53	9
-294.68	67.38	793.21	65.03	92.77	62.68	8
-399.17	78.61	791.50	70.74	45.01	53.83	10
-149.41	203.37	895.75	66.93	-16.30	14.25	8
-91.06	250.73	959.23	47.82	-0.31	31.92	8
-193.85	421.63	800.78	26.61	21.45	67.14	9
-93.02	318.12	765.63	-24.14	-21.21	101.17	10
113.28	187.74	979.00	-31.65	-38.18	111.27	8
-61.52	152.83	974.12	-1.43	17.73	110.08	10
-85.45	169.19	982.91	24.87	44.49	132.54	8
-319.09	101.07	928.96	33.57	46.72	110.41	9
-415.53	-91.55	854.00	24.99	1.83	48.98	10
52.25	-135.74	943.85	24.63	-69.40	-45.93	8
149.66	-78.12	901.61	28.87	-24.41	-89.14	8
-127.93	69.82	764.16	37.32	-3.69	-47.09	11
-266.85	113.77	812.99	32.41	-32.71	30.61	8
37.84	377.69	862.30	53.99	-50.87	46.94	8
-251.95	437.99	955.81	45.17	-44.40	28.29	8
-281.01	314.70	1095.21	41.63	-77.15	45.93	10
-268.31	359.62	909.91	45.23	-104.31	56.21	9
289.06	19.29	977.54	21.91	-98.97	18.77	10
282.71	166.99	789.06	37.20	-36.29	2.75	8
120.61	130.37	651.86	30.52	-8.30	-30.76	8
40.04	107.42	740.23	42.54	14.65	-1.80	10
-166.99	98.88	979.00	60.97	24.44	42.76	9
-85.94	214.84	1068.36	75.90	22.95	38.24	8
-179.93	163.33	837.89	29.45	39.95	49.68	8
-76.90	53.71	799.80	29.69	42.85	40.53	10
57.13	-83.01	754.64	54.63	59.45	22.74	8
-160.16	42.97	731.45	96.13	71.59	6.47	9
-193.85	421.63	662.35	68.36	25.27	-6.20	8
-51.03	368.41	803.71	13.73	42.14	-35.46	10
-461.67	402.34	843.75	2.84	36.87	-25.05	8
-343.75	328.37	845.21	-14.59	-28.35	-45.41	8
-343.51	278.81	928.47	21.39	-21.97	-7.08	11
-404.54	258.30	898.93	34.24	-24.84	13.21	8
-530.52	228.03	674.56	34.79	-28.93	35.40	8
-42.72	-4.88	1031.01	2.84	-74.92	55.82	10
11.47	358.89	883.79	36.29	-42.08	31.37	8
88.62	365.97	825.44	27.59	-40.28	-30.82	9
23.44	229.25	791.02	25.54	-18.65	-41.93	8
-320.07	276.86	803.71	14.28	16.24	-52.64	10
-328.86	202.15	795.41	-1.28	-1.92	-43.55	8
-429.69	138.92	894.53	6.56	-19.35	-19.07	8
-434.81	298.83	886.23	19.68	-45.29	-2.20	11
-435.55	200.20	820.56	7.81	-65.03	-2.72	8
-235.60	136.47	944.34	-3.36	-84.66	2.78	8
-239.01	245.36	841.55	2.56	-65.86	4.64	8
-166.02	203.13	818.36	-18.46	-56.82	-15.66	11
-428.22	218.26	669.43	-21.70	-61.19	-6.07	8
81.79	139.65	1004.64	-30.24	-92.13	-10.13	8
-248.29	105.22	829.59	-12.36	-43.21	-0.37	10
-283.45	166.99	844.48	6.10	-49.29	68.79	8
-232.91	195.80	809.57	-7.75	-57.50	77.91	9
-48.34	26.12	827.39	26.37	-89.54	61.58	10
-148.93	336.91	825.93	78.16	-37.81	55.18	8
-127.93	247.80	892.82	60.49	-67.54	16.36	8
-212.89	258.54	922.61	49.13	-43.73	16.24	10
-309.81	259.03	812.99	50.63	-49.13	12.70	9
9.28	398.68	878.42	55.15	-65.25	-12.12	8
21.73	185.30	826.17	42.45	-32.56	-58.69	10
-48.34	259.77	632.81	26.79	-0.21	-55.51	8
-424.07	166.75	654.54	7.84	-3.91	-48.31	8
-295.17	262.94	899.17	-11.02	-33.14	-32.90	9
-255.86	362.55	947.51	-13.95	-11.93	-52.52	10
-411.62	253.66	837.40	3.20	-20.26	-24.75	8
-396.24	221.44	749.02	-15.47	-44.46	12.42	10
-318.60	104.00	920.41	-11.93	-50.05	16.85	8
-263.43	283.94	855.71	-31.13	-47.64	-2.26	9
-300.29	164.79	862.55	-27.37	-50.81	-14.37	10
-322.51	157.96	883.06	-23.53	-36.38	16.85	8
-406.25	94.97	888.18	-18.83	-39.98	23.56	8
-295.65	100.10	1029.30	7.93	-53.80	21.82	11
-182.62	-51.76	769.29	58.56	-69.03	31.71	8
71.53	-7.57	670.41	123.90	-118.68	50.32	8
129.88	179.69	710.94	117.80	-79.65	146.48	10
16.85	280.27	879.15	108.64	-46.08	170.72	8
-75.93	356.69	847.66	101.90	-6.35	118.65	11
-294.92	260.74	744.14	53.22	-32.78	109.34	8
-324.46	-216.80	603.27	-15.08	-72.81	132.11	8
-227.29	166.50	1179.20	40.10	-12.39	167.36	10
-774.17	762.94	939.21	9.92	-119.11	98.82	8
309.81	206.05	750.00	-11.60	-124.18	123.38	11
159.67	30.76	721.44	9.34	-43.55	138.28	8
365.97	431.40	764.40	41.44	-23.62	156.46	8
5.62	386.96	931.88	-10.04	32.01	151.64	10
-115.97	545.65	820.31	-66.77	8
