# Supplementary material for: Complexes of vertebrate TMC1/2 and CIB2/3 proteins form hair-cell mechanotransduction cation channels
Source: eLife. 2025 Jan 8;12:RP89719. doi: 10.7554/eLife.89719 (PMC11709434; doi:10.7554/eLife.89719)
Supplement: Figure 3—source data 1. [file elife-89719-fig3-data1.zip › Figure 3H/het/9-1-T3.csv]

Time	Lat	Foreaft	Vert	Pitch	Roll	Yaw
1	-603.03	-382.57	883.06	176.39	-284.67	-371.64
2	285.16	-95.7	809.57	125.55	-284.42	-303.13
3	48.58	-337.4	997.31	83.77	-229.86	-220.73
4	137.45	-367.43	968.02	117.28	-212.8	-74.86
5	237.79	-248.29	1086.18	118.04	-210.48	-28.44
6	72.75	-198	1043.46	161.62	-183.38	-40.28
7	385.25	162.35	1045.9	126.04	-146.03	-6.29
8	163.09	-136.23	1115.48	90.18	-88.71	-46.36
9	114.5	-111.57	1068.85	103.15	-73.27	10.22
10	182.62	-274.9	1189.45	212.8	-79.86	-6.1
11	200.93	228.76	904.54	262.79	-95.83	-60.52
12	12.94	88.38	1028.08	190.92	-71.38	-107.82
13	244.38	240.23	850.59	135.19	-61.65	-17.52
14	301.76	-166.99	1075.93	59.63	-20.26	68.82
15	63.72	-207.28	992.43	88.78	12.3	88.68
16	122.07	-125.98	884.52	138.67	-36.59	58.9
17	277.34	152.83	809.33	95.79	-46.48	9.55
18	-182.13	133.79	1027.1	27.56	-63.14	-36.99
19	184.57	28.81	1073.73	65.98	-135.38	-40.04
20	211.67	282.96	931.88	-13.85	-66.19	18.22
21	127.2	133.3	897.71	-112.09	-94.88	-8
22	246.09	-238.04	1105.22	-137.7	-83.13	-43.49
23	264.4	-136.72	1112.3	-111.3	-32.44	-28.81
24	178.96	-482.42	1206.54	-64.36	-15.78	-23.8
25	484.13	-348.88	1138.43	-19.81	-35.52	7.93
26	468.02	-191.65	1024.17	42.14	20.57	-11.96
27	195.56	-208.5	1055.66	-2.23	3.63	18.89
28	235.84	-72.02	1040.04	18.34	4.09	-17.3
29	220.7	73.24	1002.2	34.7	63.57	-46.36
30	237.79	38.82	862.06	-28.2	64.33	-64.82
31	72.02	-352.54	1218.51	-31.62	50.2	-52.43
32	264.65	-770.75	1391.11	-8.42	52.03	25.7
33	271.97	-682.37	1098.88	91.13	74.13	40.5
34	316.89	422.85	634.52	132.84	132.51	98.21
35	-126.71	-836.43	665.28	213.47	-42.63	6.26
36	-797.12	-357.18	748.05	248.2	-144.2	149.51
37	-175.29	-34.91	667.48	240.51	-216.61	269.32
38	-260.5	-6.1	986.82	158.05	-112.73	177.31
39	-472.41	-183.11	1014.16	131.41	2.96	83.8
40	-871.58	-202.39	847.9	100.07	15.66	42.45
41	-492.68	-303.96	855.47	34.82	-9	50.35
42	-288.09	-141.11	1145.75	4.76	-7.72	53.65
43	-360.35	-576.66	1290.77	-32.35	38.42	31.98
44	-327.39	-489.99	1129.39	20.42	77.18	60.67
45	-325.2	-461.43	837.16	23.83	111.39	41.96
46	-566.89	-632.08	784.18	21.24	173.1	5.25
47	-657.47	-557.62	759.77	25.15	200.93	-46.08
48	-982.42	-573.97	933.35	24.87	183.41	-5.1
49	-916.75	-475.59	955.57	45.26	105.96	57.56
50	-514.65	-418.21	962.65	44.92	100.25	54.6
51	-1056.88	-641.36	994.14	29.21	148.86	5.55
52	-792.48	-556.88	875.73	98.14	19.71	50.42
53	-737.3	-365.48	1065.43	120.33	46.75	115.48
54	-796.88	-98.14	936.28	150.45	56.52	132.14
55	-752.69	-214.36	822.75	108.92	17.24	106.11
56	-427.25	-453.13	926.51	99.09	13.89	106.32
57	-695.56	-308.35	871.58	90.58	91.8	74.43
58	-680.42	-531.49	997.8	26.52	76.81	26.09
59	-671.88	-267.82	884.28	19.5	94.02	27.8
60	-627.44	-359.13	880.86	-12.63	80.05	-33.39
61	-852.05	-401.37	765.38	-0.52	60.42	-24.23
62	-786.87	-623.29	1047.12	52.49	34.7	18.4
63	-1057.86	-451.17	1118.65	142.03	38.02	51.06
64	-1146.73	-330.32	785.64	143.59	-22.74	79.07
65	-1244.38	-537.11	892.33	126.56	-47.15	192.11
66	-1106.93	-241.7	668.95	122.28	-161.1	211.33
67	-68.36	-137.7	829.1	126.28	-122.86	198.7
68	-623.29	-224.12	971.68	123.5	-88.59	230.32
69	-714.36	-422.36	1014.65	121.34	-122.28	243.59
70	-206.54	-509.77	1054.2	84.96	-152.83	182.13
71	-191.41	-447.27	924.56	61.52	-105.26	92.93
72	-384.03	-423.1	1080.08	102.54	-35.68	57.28
73	-413.57	-201.17	869.38	160.46	-2.14	25.88
74	199.46	131.84	844.24	159.52	32.9	-17.36
75	-161.62	-230.96	785.89	98.48	160.43	-122.68
76	-388.67	-458.74	749.27	68.3	147.37	-113.68
77	-763.92	-344.48	1664.31	27.1	185.49	-125.49
78	-926.76	-434.08	1185.06	97.5	166.02	-54.2
79	-859.13	-328.37	877.69	70.56	117.22	-50.87
80	-607.91	-418.46	839.11	59.6	63.66	-120.91
81	-577.88	-476.56	810.55	60.82	81.91	-107.97
82	-532.23	-493.65	1081.79	98.24	69.73	-95.21
83	-791.75	-132.81	1162.11	144.41	104.22	-53.92
84	-987.55	-181.15	719.24	131.96	57.16	-40.71
85	-676.76	-379.39	778.08	94.12	6.99	-10.22
86	-708.01	-485.35	1053.47	109.16	41.47	27.68
87	-934.57	-831.3	1152.83	95.43	24.69	45.07
88	-1024.41	-588.62	1016.36	131.59	-26.21	122.86
89	-785.64	-798.83	1064.94	77.09	-30.91	174.13
90	-921.39	-735.35	1055.42	84.66	-54.2	204.16
91	-828.86	-984.86	1011.72	111.36	-124.88	291.17
92	-604.25	-961.67	802.98	195.8	-133.42	360.14
93	-641.11	-716.8	1106.93	302.49	-142.4	281.86
94	-988.28	316.89	1134.52	346.25	-262.33	304.78
95	146.24	-17.09	1124.76	317.35	-391.14	358.67
96	398.44	221.44	493.65	246.73	-193.18	303.53
97	-740.48	-311.52	540.53	69.82	-39.76	192.29
98	-303.96	-337.4	802.98	111.48	-243.53	166.11
99	606.93	179.44	1101.07	159.36	-262.85	200.62
100	443.85	302.98	1181.88	151.82	-106.26	125.85
101	-281.98	-25.39	1058.59	92.9	-146.48	145.9
102	311.04	-160.89	1107.91	117.89	-155.88	191.62
103	112.55	-115.48	1117.43	86.21	-35.52	181.37
104	-38.09	-248.78	986.57	54.6	-23.99	185.46
105	346.92	-473.14	1036.38	40.5	-33.33	144.74
106	422.61	-260.25	1094.48	89.02	12.05	91.13
107	203.86	-351.32	1114.99	105.65	17.79	76.57
108	214.84	-215.09	992.68	118.87	1.19	123.66
109	474.37	-141.6	694.82	119.9	5.95	174.71
110	662.35	195.56	1081.3	134.61	50.99	139.43
111	99.85	578.86	905.76	83.62	120.61	-122.01
112	41.02	314.21	1009.03	59.75	141.91	-139.4
113	-12.21	-25.88	1179.69	65.28	161.44	-111.72
114	-25.15	-57.86	1132.57	74.71	157.47	-91.71
115	78.86	-276.12	951.9	43.7	127.5	-91.34
116	-9.28	-232.91	914.31	-6.93	143.55	-94.64
117	-155.76	-308.11	1122.8	-44.13	138.76	-94.64
118	-67.38	-275.39	1029.05	4.88	169.49	-128.6
119	-279.79	-182.37	1110.11	25.27	208.5	-127.44
120	-512.7	-282.71	1274.41	65	183.38	-59.51
121	-591.31	-109.86	1185.06	106.6	144.2	12.94
122	-288.09	-265.63	1065.19	142.46	37.41	50.05
123	-3.17	-227.29	1007.57	109.8	35.55	34.64
124	-245.85	-287.84	1071.29	85.75	32.32	52.83
125	-49.32	-466.06	1440.19	163.79	67.44	57.92
126	-325.68	-266.11	1299.8	199.98	93.23	62.07
127	-301.51	70.56	1034.18	218.96	56.61	114.38
128	60.79	50.05	1047.61	187.19	65.86	163.21
129	271.48	65.43	1001.95	163.09	121.83	179.29
130	103.27	83.01	959.72	115.05	174.22	160.34
131	-363.28	26.37	794.43	25.54	118.77	134.67
132	-321.53	-181.15	836.67	18.77	84.59	127.66
133	-32.71	-338.62	1069.82	-28.08	-1.46	143.28
134	95.7	-176.03	1252.44	-18.98	25.97	146.55
135	-648.93	-243.16	1284.42	15.84	133.91	124.63
136	-674.56	-326.42	1236.33	51.91	114.01	67.9
137	-634.28	-234.38	969.24	61.37	69.06	132.6
138	-497.56	-172.12	984.13	78.34	10.96	175.78
139	-146.73	-85.21	1000.49	21.48	-42.42	175.84
140	32.96	-380.37	1019.04	19.65	-81.67	147.95
141	477.05	-237.06	946.29	120.33	-111.69	143.71
142	383.3	-115.48	931.64	202.94	-21.06	203.46
143	96.68	62.99	1002.44	131.5	-39.55	216.13
144	219.48	-296.14	959.96	112.52	-83.37	225.25
145	506.59	331.79	1135.99	171.2	-4.79	150.05
146	196.04	211.67	1168.46	142.88	78.55	51.79
147	177.73	14.65	1207.76	77.12	111.85	24.69
148	231.69	-113.28	1221.92	63.39	144.99	-52.22
149	145.51	-340.33	1139.65	71.5	169.46	-45.26
150	-33.45	-458.25	1041.75	73.73	193.57	-9.03
151	-280.52	-29.79	869.63	103.94	204.38	10.62
152	-303.47	-58.84	819.58	44.83	134.49	3.6
153	-195.8	-180.66	976.32	22.61	68.42	13.28
154	-155.03	-127.44	1003.42	78.86	28.17	17.4
155	-196.04	-22.22	1148.68	117.52	24.69	44.49
156	-115.97	75.93	1283.45	132.45	40.89	91.16
157	-25.63	100.59	1149.66	77.48	32.26	88.17
158	71.04	-71.04	977.78	42.57	30.27	92.86
159	57.13	-218.99	1024.9	29.63	18.46	119.42
160	-18.07	-180.42	1059.08	52.7	13.34	138.15
161	125	-185.06	1171.39	64.67	24.96	100.68
162	-15.87	-367.68	872.56	109.41	36.32	54.44
163	41.26	-326.66	813.48	163.33	29.51	30
164	-73.97	252.44	974.12	213.2	23.28	-20.45
165	-42.72	274.41	1315.19	144.56	34.7	-4.61
166	-4.64	56.64	975.34	91.95	47.67	-13.06
167	-173.34	-176.27	865.48	22.31	78.64	-7.26
168	-357.67	-208.5	977.78	-51.09	31.43	-17.49
169	-233.4	-403.81	1179.44	-44.19	-40.04	-24.81
170	437.74	-397.22	1248.29	-46.6	-92.83	16.57
171	367.92	-286.13	1157.47	-47.94	6.32	60.7
172	480.71	-335.45	1103.03	18.65	33.33	80.51
173	317.38	-126.22	1122.31	83.37	93.05	59.66
174	20.51	93.51	1211.91	87.92	175.87	29.3
175	-446.53	39.31	1014.16	103.36	158.91	11.14
176	-237.79	94.48	979.49	117.61	86.46	-64.51
177	-243.9	13.92	1069.34	110.32	63.54	-66.38
178	-173.1	-206.79	1213.62	100.1	50.78	-48.49
179	-370.61	-50.78	1014.65	35.83	24.51	49.16
180	-270.02	-744.38	1112.3	3.23	-58.38	87.49
181	1446.04	-399.41	715.09	91.31	-117.34	10.13
182	161.87	643.8	1521.73	69.98	131.01	10.35
183	-528.81	-320.31	1310.3	32.41	74.8	25.82
184	-147.46	-90.82	1217.53	94.42	65	-9.16
185	-163.09	-277.34	978.52	138.46	105.26	-5.71
186	-51.51	-21.97	1046.39	142	131.84	-25.88
187	65.92	103.03	987.3	119.29	125.37	-48.98
188	268.55	-112.06	841.8	89.97	192.54	-58.99
189	-122.56	-136.23	1061.77	69.64	217.83	-91.52
190	-151.86	-85.69	990.48	43.79	159.3	-57.34
191	-419.43	-77.39	946.53	19.04	199.98	-37.35
192	-921.88	-389.4	1310.55	28.99	179.32	24.75
193	-587.65	-360.35	1127.93	89.97	38.3	106.32
194	-392.82	4.64	1039.55	98.79	24.9	134.64
195	-490.72	-174.8	1034.67	63.9	-41.14	134.61
196	-243.41	-577.88	1010.74	73.76	-106.29	108.18
197	517.09	-304.44	1046.14	93.29	-134.74	59.14
198	332.76	-239.75	1256.35	31.59	-3.11	47.06
199	-231.45	-127.93	1264.65	8.97	57.43	50.08
200	-305.18	-281.25	1341.8	70.59	36.32	53.41
201	-275.63	-117.19	1204.35	112.79	40.1	77.15
202	-159.67	39.55	1073.49	110.93	35.55	56.46
203	-171.63	-34.18	1001.95	20.23	52.31	-12.63
204	-35.89	-469.24	1220.7	26.55	34.7	-34.76
205	-155.03	-187.01	1028.56	28.26	44.89	-4.91
206	-325.2	-333.74	988.28	22.92	18.92	52.67
207	-205.32	-253.66	1171.63	52.83	-1.4	83.4
208	-46.39	-317.14	1271.97	114.17	-24.44	30
209	91.06	-222.66	1145.51	137.12	-36.01	46.91
210	186.28	-305.42	1078.86	131.9	-20.54	82.98
211	278.56	-317.87	1203.61	156.62	27.68	116.7
212	-18.07	-181.4	1122.31	162.02	70.5	152.65
213	-120.36	-336.91	1253.42	174.26	64.91	154.39
214	-210.69	-37.6	1124.76	202.21	67.6	107.12
215	-185.79	-41.26	1228.03	125.12	47.39	19.65
216	-161.87	-225.34	1263.92	117.31	39	-18.74
217	-30.52	-577.88	1137.21	157.26	15.87	-65.31
218	-250.49	-619.87	815.43	245.94	-54.72	-7.35
219	-9.52	-224.85	710.69	261.72	-87.86	84.32
220	956.05	118.65	1024.41	254.55	-40.95	170.14
221	446.29	468.02	939.45	200.32	189.27	157.53
222	-482.91	-24.17	1088.38	104.74	229.13	119.57
223	-270.51	-209.96	1112.55	73.85	75.53	107.94
224	-158.69	-376.22	1504.15	131.07	123.23	122.34
225	-256.84	53.96	1156.01	109.25	98.11	33.54
226	-26.86	-1.71	1141.6	55.02	100.65	25.73
227	-146.48	-211.43	1070.07	-29.66	101.26	46.48
228	-201.9	-8.3	894.29	-57.31	92.25	57.62
229	-39.31	-296.14	1080.08	-80.69	61.92	37.96
230	57.62	-205.08	992.92	-57.25	60.36	4
231	35.16	-347.17	1087.65	-22.95	88.32	-7.75
232	-108.4	-339.11	1100.34	41.81	116.03	0.06
233	-198.73	-324.95	1242.43	69.98	98.75	-2.17
234	-341.06	-213.62	1117.19	142.24	73.39	32.2
235	-397.71	-65.19	886.72	153.5	4.46	33.91
236	-359.62	-112.55	981.45	156.46	-31.22	30.46
237	43.7	-2.2	1012.94	162.32	-97.69	3.2
238	130.37	63.23	1012.45	144.5	-82.64	17.88
239	208.5	-83.74	1112.55	139.25	-59.42	101.01
240	431.88	19.78	998.29	157.1	-30.43	145.14
241	379.64	21	1108.15	101.38	-10.38	150.3
242	259.77	-193.36	1109.62	70.25	64.67	101.56
243	-98.88	-273.44	1023.19	89.94	149.11	51.42
244	-617.43	127.69	892.82	120.33	155.88	2.5
245	-652.34	199.22	976.81	96.41	39.95	0.95
246	15.87	210.69	1048.34	113.62	-3.33	2.44
247	-49.07	-47.85	1105.71	62.07	15.96	12.3
248	237.55	-213.38	1212.89	24.11	-7.51	67.41
249	260.74	-185.55	1090.33	-19.32	89.57	64.58
250	-281.25	-339.11	861.33	6.65	71.87	72.94
251	-256.35	-404.79	1338.38	82.4	57.56	75.32
252	-135.25	36.38	1064.7	203.52	54.84	54.57
253	17.82	-44.68	1032.71	167.97	-54.11	41.47
254	221.19	-78.12	1039.55	143.65	-67.57	66.65
255	266.85	29.3	874.27	77.73	3.88	106.78
256	4.88	-39.31	1000.73	32.41	22.34	114.65
257	115.72	-197.51	1224.61	48.19	-15.05	108
258	568.6	-188.48	1191.16	65.19	-11.6	129.24
259	477.05	-118.9	987.79	39.76	49.44	84.87
260	458.25	-118.16	893.07	-53.25	143.86	22.71
261	6.35	-287.35	976.07	-83.47	189.79	-9.03
262	-620.85	-556.88	891.85	-42.02	187.99	-40.01
263	261.96	-42.24	1325.68	82.37	88.9	-102.36
264	270.75	371.58	1686.52	91.95	167.94	-53.13
265	-246.09	289.55	1244.87	25.39	162.87	0.03
266	-565.43	-280.03	1180.18	-2.38	91.74	31.13
267	-524.41	-413.33	970.7	27.56	26.89	31.95
268	220.21	-504.15	1087.89	113.98	-85.27	32.75
269	468.02	-274.9	1059.57	144.81	9.55	-10.53
270	156.74	-262.45	1006.84	99.12	59.3	-3.02
271	-57.62	-677.73	938.96	89.48	66.44	21.7
272	-174.8	-331.3	1265.63	134.37	24.32	37.66
273	-172.36	161.38	1180.66	86	16.78	69.82
274	95.21	-74.71	1388.43	61.98	-37.63	32.9
275	207.76	-34.91	1371.09	46.14	-18.77	47.94
276	47.12	-147.46	1347.41	11.6	5.65	14.19
277	-66.65	-298.34	1324.95	62.32	16.2	-11.84
278	89.36	-353.27	1192.63	142.12	20.14	10.56
279	226.07	-127.2	1113.77	190.95	67.08	29.94
280	61.28	-175.05	1132.57	184.45	90.94	26.92
281	177.49	-307.62	1154.3	211.67	75.44	34.76
282	19.53	-215.82	558.84	299.22	105.53	37.96
283	241.46	-86.18	707.28	281.8	45.99	109.16
284	562.74	183.11	945.31	275.82	149.69	119.23
285	12.45	204.35	967.53	226.5	298.98	103.18
286	-311.04	279.54	905.27	153.59	284.58	29.33
287	-530.52	-63.72	957.76	111.54	250.79	-24.32
288	-254.15	-176.51	1073.49	39.55	124.45	-66.28
289	-300.05	-373.54	1199.71	26.86	104.43	-5.37
290	-356.69	-160.64	1052.98	89.2	118.16	53.44
291	-283.2	-172.61	1010.01	113.65	121.06	2.47
292	-282.23	-112.55	880.62	106.02	95.03	45.01
293	-406.98	-154.54	907.71	94.27	84.01	53.96
294	-692.63	37.35	996.83	108.55	56	96.68
295	-257.57	349.12	1070.8	99.7	-44.95	142.4
296	-50.05	142.82	973.88	45.29	-32.32	165.44
297	-39.55	-34.67	986.57	51.82	-37.29	109.74
298	49.07	-33.2	966.31	80.14	-37.93	95.98
299	106.45	96.68	961.91	75.5	-21.97	82.31
300	21	256.84	969.97	52.73	-8.48	89.75
301	-90.58	217.04	935.79	-1.25	-19.13	136.51
302	-175.05	-113.53	853.52	-24.63	-30.18	165.1
303	-113.53	-298.83	786.38	-24.75	-104.61	188.48
304	355.47	-311.28	953.37	-13.06	-158.05	189.7
305	467.29	-307.86	1039.79	7.2	-87.01	162.48
306	123.29	-278.08	1274.41	40.65	1.1	94.85
307	62.01	-7.32	1270.75	51.42	42.51	60.06
308	280.76	191.16	1362.3	27.92	83.19	37.23
309	-16.6	-106.69	1423.83	10.74	123.35	-25.76
310	-45.9	27.34	1165.28	3.97	85.94	-30.09
311	27.34	-173.1	1229.25	-19.56	74.58	4.24
312	-18.31	-313.72	1074.95	5.58	52.76	33.97
313	-85.45	-422.36	906.74	47.45	9.22	52.22
314	175.05	-523.19	943.36	179.17	-62.77	70.92
315	406.01	-46.39	880.13	301.33	-87.25	82.37
316	666.75	31.49	896.24	320.86	-27.31	33.33
317	371.83	176.51	1016.6	298.92	17	37.63
318	-25.88	402.1	903.81	212.62	86.58	58.78
319	-26.12	155.76	959.96	151.43	80.78	32.47
320	88.62	-224.61	1020.51	212.98	81.79	11.93
321	108.89	-187.99	1002.44	198.88	47.12	11.35
322	260.5	-82.76	1077.64	141.33	49.9	8.3
323	-11.47	-120.36	1121.58	127.32	69.82	29.45
324	10.74	-203.86	1144.78	122.34	52.86	29.54
325	388.92	-88.13	1054.93	151.49	69.76	97.72
326	429.93	-48.34	865.48	127.11	230.41	162.45
327	-650.88	13.67	1000.98	149.32	66.41	167.36
328	-596.92	62.5	948.73	186.13	-62.74	194.31
329	632.32	170.17	677.25	195.43	-105.83	166.14
330	137.21	-175.78	842.77	155.98	98.24	98.02
331	375	140.38	898.44	124.33	-33.66	123.87
332	190.67	40.53	796.39	71.81	-42.82	112.4
333	439.45	90.58	840.58	47.09	-44.28	64.42
334	567.63	6.59	919.43	13.61	-9.67	20.11
335	462.4	77.39	984.86	9.06	6.74	-10.41
336	417.72	74.22	973.63	-45.07	66.62	-64.12
337	138.18	-25.15	1052	-61.65	82.98	-84.69
338	49.07	-222.66	1004.64	-96.13	70.86	-79.38
339	166.02	-143.8	1087.4	-67.11	-2.32	-55.57
340	204.83	-129.39	1057.62	-23.62	47.36	-32.62
341	221.92	-172.12	1144.78	-22.86	58.04	-18.71
342	239.75	-125.73	1031.98	5.37	89.9	15.9
343	200.93	-114.01	919.68	17.06	74.8	8.76
344	311.28	-39.79	978.52	37.11	84.17	-5.37
345	93.99	5.13	951.42	23.68	106.38	-43.4
346	86.91	152.59	983.64	-62.01	109.86	-11.54
347	-14.89	65.67	1266.85	11.75	76.97	-15.53
348	-60.06	0.98	1127.44	-7.75	54.23	47.7
349	364.26	-430.91	1297.85	-3.78	75.1	39.86
350	173.34	-150.39	1007.81	16.63	117.98	76.45
351	23.19	-161.38	1310.06	111.94	89.75	81.21
352	-105.47	129.15	874.27	152.71	88.93	67.6
353	-108.4	-223.88	950.2	136.14	49.47	31.25
354	85.45	-259.52	1085.45	149.9	-1.13	25.73
355	526.12	-256.84	1104.49	212.46	-56.24	12.05
356	400.63	-120.61	932.13	203.58	50.17	48.13
357	399.17	75.44	1050.78	186.68	84.75	56.18
358	-156.25	33.45	1102.78	145.54	127.5	48.8
359	-80.57	-352.78	855.47	136.38	87.52	-29.33
360	-294.19	-312.26	912.35	124.57	66.96	-90.45
361	-223.88	-191.65	961.91	167.08	45.59	-58.75
362	-325.44	136.23	1005.13	149.6	-29.45	-56.09
363	5.86	31.01	1172.36	119.17	-51.88	-47.45
364	148.44	53.22	1037.11	138.09	-19.74	-37.84
365	182.13	-11.23	1115.48	87.74	-37.6	-4.85
366	58.35	-80.57	937.01	46.97	-24.44	110.5
367	39.06	-223.39	885.25	46.84	-24.57	170.9
368	195.8	-114.99	849.85	93.6	-62.41	220.64
369	618.16	-216.31	835.21	79.04	-90.94	282.44
370	783.2	-316.16	935.79	102.33	20.81	321.01
371	713.87	-22.71	953.37	148.07	107.97	254.76
372	626.95	42.48	1055.42	135.96	157.93	117.55
373	422.12	164.55	1249.02	131.32	192.17	81.73
374	252.2	0.98	980.96	96.89	193.12	29.91
375	346.44	-230.71	854	79.28	224.09	40.92
376	278.56	276.86	855.96	99.76	291.14	22.43
377	-319.58	666.99	951.42	28.53	259.67	-78.64
378	-176.76	20.51	1083.5	92.65	168.61	-87.89
379	83.74	-65.67	1020.26	118.1	180.27	-103.79
380	-331.79	9.28	798.1	122.04	168.4	-57.86
381	-185.3	29.54	901.86	96.92	111.6	-40.34
382	-192.38	-2.93	989.26	70.62	99.24	-10.8
383	-312.5	51.27	1004.64	44.56	106.9	37.2
384	-319.09	307.37	1089.36	32.17	75.84	12.97
385	-180.91	-44.92	1128.66	8.97	16.2	-65.16
386	32.71	-72.51	1135.99	18.77	-29.17	-78.34
387	-30.52	-147.22	1135.5	41.05	-19.62	-34.52
388	64.7	-96.19	896.24	55.27	-18.04	-50.42
389	-127.69	-112.06	935.79	55.94	-2.41	-79.77
390	-76.9	-295.41	1034.18	40.04	-41.44	34.94
391	302	-290.77	1003.17	35.19	-50.38	181.88
392	413.33	-271.48	1027.1	35.68	0.55	243.59
393	596.44	-453.61	1268.55	76.9	35.28	241.27
394	332.03	-136.23	1138.18	141.51	103.79	209.53
395	269.53	-179.93	1077.64	79.77	125.73	170.59
396	213.62	-342.29	1124.76	47.45	158.54	175.69
397	120.36	-145.26	1422.12	95.12	247.71	140.93
398	-317.87	-11.47	1126.95	112	254.52	27.89
399	-246.09	-54.69	1050.54	81.7	184.48	28.14
400	0.98	-264.16	964.84	72.78	170.26	-2.56
401	-45.65	-298.58	1055.42	60.91	169.95	-46.14
402	-153.08	-320.31	1093.02	75.07	170.32	-60.97
403	-552.49	-205.32	902.1	106.02	174.93	-55.48
404	-457.76	-9.52	836.67	110.93	115.26	-50.11
405	-398.19	91.31	850.83	104.89	73.52	-13.46
406	-94.97	153.32	976.56	87.89	61.92	12.7
407	31.01	44.19	1143.8	53.16	43.37	18.28
408	165.28	-93.51	1153.32	105.19	34.39	31.01
409	272.22	-85.69	1117.68	111.18	109.68	6.16
410	-240.72	-289.31	975.34	101.01	164.22	4.79
411	-585.69	-319.82	798.1	137.6	144.74	-19.59
412	-527.83	112.79	1203.37	157.65	125.98	3.23
413	-269.53	80.81	1309.57	126.25	54.84	56.67
414	50.78	-312.74	1184.81	132.42	13.67	57.46
415	10.01	-93.99	1041.99	164.76	-5.95	42.6
416	-83.5	52.73	855.47	160.28	-12.08	40.16
417	-559.81	-66.41	1013.92	134.64	3.27	69
418	-278.81	221.68	985.11	160.37	-30.21	60.97
419	-68.12	49.07	968.02	98.72	-21.7	54.72
420	130.62	39.06	831.3	60.76	-37.23	29.36
421	-387.94	-354.74	1009.52	6.68	8.51	-49.87
422	-652.59	-94.97	1104.74	48.34	-99.37	-70.04
423	91.06	-26.12	1225.83	48.92	-147.77	-54.47
424	-15.14	-138.43	1324.46	85.78	-36.41	-36.99
425	-275.88	-90.58	682.13	117.34	-56.82	-19.56
426	19.53	-345.95	1148.19	-15.35	-108.58	40.47
427	29.05	-221.92	1035.4	-18.04	-80.23	65.86
428	20.02	-277.1	1130.86	32.47	-76.54	79.71
429	163.82	-83.25	1091.8	71.29	-117.55	91.03
430	424.8	-117.43	1198.73	67.72	-69.03	83.95
431	449.46	-7.57	1177.98	59.81	13.03	40.25
432	-200.93	-233.89	1159.67	44.89	114.44	-33.63
433	-739.01	-595.7	1105.96	106.48	25.73	-6.62
434	-395.02	-434.33	1062.5	181.37	-18.07	24.84
435	-220.95	100.1	991.7	166.14	-26.28	-30.24
436	36.87	-115.48	1091.31	135.83	-39.89	-25.21
437	184.57	-63.72	1224.85	112.76	-33.63	25.57
438	141.6	-115.72	1155.76	42.6	-25.73	46.78
439	242.92	-192.87	1204.59	72.6	12.76	38.6
440	298.58	-93.02	1201.42	132.26	112.06	-4.09
441	-369.14	-14.16	881.59	160.43	136.08	-9.16
442	-572.51	177.25	743.9	247.71	90.42	-36.35
443	-528.56	160.16	554.44	197.69	-0.73	7.48
444	-53.22	-53.47	736.82	201.29	-75.9	82.09
445	145.75	26.86	836.43	231.45	-96.53	78.52
446	510.74	173.34	1137.45	236.94	-74.62	73.46
447	484.13	60.3	1123.78	180.6	22.4	103.49
448	-36.87	-171.88	841.31	129.58	80.63	89.39
449	-182.62	-82.76	851.81	113.92	13.95	118.84
450	42.97	-128.42	891.85	45.81	-69.64	209.72
451	732.42	-68.85	1056.4	31.31	-59.3	256.47
452	554.69	-15.87	1048.58	-14.47	31.8	283.87
453	424.07	-14.16	1164.06	-59.3	85.97	321.99
454	595.46	-243.9	1062.74	-72.3	114.11	340.45
455	504.15	-356.2	1064.94	-41.93	170.87	312.74
456	387.7	-278.08	1065.92	15.05	202.06	251.34
457	223.88	-62.5	994.87	-12.91	186.74	162.57
458	41.5	-17.33	1347.66	20.23	218.81	101.38
459	-125.49	-61.77	1181.15	75.41	245.09	30.98
460	178.47	-85.45	1068.6	86.55	225.83	-1.19
461	246.58	-139.89	1144.29	90.24	254.03	-4.52
462	82.76	-177.73	1196.04	85.36	258.7	32.84
463	-265.63	-244.38	1045.17	80.93	226.68	34.76
464	-254.39	-430.18	1117.68	76.45	147.16	18.62
465	-255.86	-404.79	921.14	94.36	102.14	-15.59
466	-232.91	110.11	879.39	176.73	120.91	1.46
467	-227.29	22.95	961.18	170.78	109.92	10.77
468	-335.69	119.87	894.78	133.82	8.97	41.29
469	50.29	44.43	1088.38	83.37	-15.72	58.26
470	71.78	161.13	1274.41	12.91	-25.82	52.52
471	170.41	-97.9	1150.88	25.7	-31.4	35.58
472	157.71	-165.77	1146.24	88.56	-25.39	64.67
473	175.54	-406.98	1127.44	135.38	-31.46	54.93
474	436.77	-168.21	864.01	144.47	27.83	30.24
475	-283.45	-198.24	1017.33	83.1	85.11	48.92
476	-0.73	-300.29	1216.06	124.79	-22.16	34.48
477	325.93	-89.36	1175.54	123.2	1.68	33.11
478	230.22	-265.63	1210.45	92.35	53.59	36.59
479	201.66	-276.37	1110.11	82.61	55.6	22.43
480	124.27	-95.95	1120.12	53.56	59.08	2.01
481	-79.59	-183.35	1106.45	22.98	84.14	-24.02
482	-3.17	-156.25	1136.72	59.78	61.07	-47.27
483	45.41	-69.09	1061.28	109.47	75.13	-56.58
484	-80.08	77.64	925.54	126.19	69.15	-38.6
485	-196.29	-138.92	1051.27	104.49	56.37	-53.19
486	-130.37	-222.41	1038.57	105.32	-2.53	-64.33
487	39.31	-307.37	1267.82	113.01	13.73	-43.61
488	-186.52	-190.19	1268.31	155.58	3.27	-25.67
489	-363.28	-85.45	1133.3	152.83	-34.09	-14.77
490	181.15	110.35	881.1	156.13	-103.64	-4.88
491	161.13	-30.52	1047.36	98.66	-59.72	6.04
492	264.4	-62.26	1101.07	70.68	-20.08	51.64
493	233.89	-42.97	1124.27	55.21	3.48	45.41
494	183.84	-163.33	1011.96	46.63	33.72	57.28
495	142.09	30.76	1008.06	77.06	74.71	62.74
496	-142.58	49.56	1107.18	100.71	99.79	56.92
497	-77.39	26.86	1000.24	77.24	53.71	52.95
498	-109.37	5.37	945.07	33.75	8.09	45.84
499	64.94	-345.95	1036.38	29.94	-2.59	61.34
500	132.08	-215.58	1050.05	50.63	26	126.74
501	123.78	-243.65	1227.78	86.82	57.25	146.97
502	36.13	-200.2	1195.56	127.9	43.98	126.62
503	289.31	-155.27	1118.16	142.49	48.55	104.89
504	454.83	-70.8	1045.17	145.57	77.79	81.15
505	282.47	-48.83	1075.2	133.85	110.84	44.37
506	339.36	-14.65	1095.46	100.62	140.53	59.75
507	-68.85	-158.69	1031.01	90.61	169.74	46.84
508	65.43	-113.77	985.84	84.01	132.81	36.01
509	-5.86	-119.38	946.53	69.73	140.08	-0.15
510	-375	-130.37	1066.16	120.61	147.83	-10.65
511	-407.96	-261.23	1019.29	152.5	142.46	-7.2
512	-335.45	-0.49	1056.88	208.1	74.83	72.6
513	-227.54	138.18	799.56	181.4	40.65	100.74
514	-318.12	-37.6	866.7	134.92	-16.02	120.73
515	165.53	-103.27	846.68	120.88	-56.82	108.22
516	78.37	8.06	1004.64	132.66	-62.32	104.46
517	88.62	125.73	1026.37	162.72	-100.46	122.77
518	448.97	88.87	1028.81	147.83	-108.06	173.13
519	628.17	148.19	778.08	100.25	-11.96	140.17
520	235.11	56.4	823.73	70.95	12.51	60.21
521	-265.63	39.06	989.26	75.01	-58.59	46.36
522	432.37	-43.21	1063.48	32.44	-127.56	56.3
523	609.62	-287.6	1122.8	-20.81	-24.9	30.4
524	243.65	-281.49	1091.8	-29.79	98.02	-36.59
525	54.69	-254.39	1062.74	-9.28	121.52	-58.14
526	-79.59	-130.37	936.04	-13.76	105.01	-43.76
527	103.03	-141.11	1086.43	-22.98	66.35	-26.28
528	213.62	-27.1	1101.32	-1.71	70.13	-0.64
529	262.7	22.95	1313.48	-1.37	42.36	24.41
530	159.42	78.61	1238.53	30.03	9.74	23.35
531	148.93	-224.37	1136.72	32.78	11.81	19.65
532	264.65	-104.74	1063.23	77.45	12.02	13.92
533	72.02	-59.33	1074.22	47.61	56.82	40.31
534	45.9	-230.22	1060.06	66.07	37.05	80.23
535	169.68	-153.81	985.6	83.89	28.11	80.72
536	297.12	-113.04	1026.86	76.23	36.9	37.54
537	220.21	-259.77	1077.64	73.3	88.53	-15.32
538	-173.58	-159.18	1033.69	103.94	112.18	-11.41
539	-286.87	-72.51	1141.85	122.19	81.85	33.94
540	-154.79	-103.52	1185.06	134.28	26.31	47.24
541	304.44	79.1	1131.1	126.77	51.42	-8.33
542	143.8	91.55	910.16	99.33	41.66	-27.83
543	325.44	-241.21	1056.88	55.6	15.87	44.92
544	423.1	-195.56	953.37	77.94	64.94	100.04
545	254.39	-171.88	838.38	99.46	70.01	108.83
546	361.57	-212.4	859.13	177.92	85.94	130.28
547	295.41	-163.57	829.83	215.21	92.32	137.08
548	313.96	15.87	915.77	239.32	140.29	137.6
549	7.81	156.74	1093.02	216.34	184.2	75.1
550	136.96	86.43	1312.26	183.47	186.07	49.96
551	197.27	199.22	1153.56	172.18	212.19	19.68
552	100.83	83.98	1049.56	121.22	241.64	2.04
553	-238.77	98.14	916.5	142.58	201.93	18.4
554	-75.68	121.34	1070.56	108.43	165.68	28.75
555	-323.49	5.13	1050.29	23.86	145.02	13.15
556	11.23	-237.3	1018.31	0.46	48.95	-12.85
557	163.82	-80.32	985.35	-8.61	66.86	-11.35
558	-217.29	-218.02	1064.94	-3.3	42.24	-12.79
559	-195.56	-235.11	1077.15	41.56	3.88	28.63
560	-146.48	54.44	1069.34	62.99	8.36	27.44
561	-283.2	-155.76	1144.53	29.21	-4.36	52.76
562	-170.17	-91.06	1047.12	40.86	-57.71	65.06
563	76.9	-125	1065.67	31.37	-50.63	70.19
564	117.19	-154.3	1096.19	40.86	-27.56	66.19
565	28.56	-179.93	1125	62.68	-14.28	96.53
566	148.93	-354.25	1163.82	62.81	-44.59	164.25
567	271.73	-231.93	960.94	64.03	-28.26	135.35
568	326.66	-106.93	1004.15	57.34	-3.23	88.87
569	15.38	-300.29	1044.92	66.28	-7.75	35.34
570	213.87	-170.41	1020.02	118.5	-65.22	21.24
571	153.81	-248.29	1153.56	76.81	-71.47	27.62
572	323.97	-207.52	1039.06	28.41	-23.44	18.68
573	179.44	-308.11	1078.13	1.19	37.23	-3.72
574	14.4	-556.15	972.17	46.57	41.38	-29.51
575	320.56	-301.03	1082.76	109.83	40.01	-92.62
576	158.94	44.68	1166.02	217.8	77.45	7.75
577	56.15	62.74	1163.09	214.39	87.22	40.01
578	24.17	340.58	1054.69	206.57	59.69	29.05
579	-51.03	240.72	887.21	160.22	58.84	46.57
580	169.19	72.02	884.77	112.46	21.27	73.06
581	218.99	116.46	883.3	114.9	18.77	101.87
582	198.49	-152.1	1065.19	132.14	19.01	119.23
583	208.74	-163.82	974.37	151.58	29.24	120.18
584	251.22	54.93	996.09	141.36	37.02	60.3
585	37.6	113.77	929.2	101.38	56.03	43.85
586	-123.78	1.46	1067.14	46.14	27.25	47.97
587	-63.72	66.65	988.28	35.06	-14.95	84.72
588	247.31	0.98	1002.93	24.35	-7.14	80.08
589	358.15	-169.92	1076.9	36.29	30.94	45.41
590	103.03	-79.1	769.04	73.36	53.96	8.82
591	358.64	-206.3	736.57	86.36	31.56	44.43
592	594.24	-229	849.37	123.6	41.6	36.35
593	685.3	125.98	940.67	216.09	119.84	28.38
594	257.57	171.88	1019.53	139.89	188.23	32.26
595	90.33	56.88	1113.04	129.36	141.66	65.58
596	70.8	-8.54	1309.57	138.24	164.86	13.85
597	-77.39	-75.68	1105.47	171.54	202.03	-19.29
598	-536.13	108.89	630.86	153.78	161.44	-9.7
599	61.04	-64.94	1209.47	137.57	57.04	13.76
600	-96.92	-23.19	1076.66	186.65	55.79	27.83
601	48.58	0.98	932.86	175.75	31.07	28.14
602	133.3	120.36	808.35	158.14	16.57	29.45
603	243.9	79.1	806.4	87.52	41.53	59.36
604	151.37	29.54	993.9	25.85	91.58	111.82
605	-12.94	-133.79	990.48	-21.94	91.83	135.01
606	91.06	-286.62	1012.45	-11.57	76.69	156.59
607	170.9	-371.09	1027.34	14.25	77.82	180.63
608	474.37	-327.64	1132.08	45.1	77.97	208.4
609	39.55	318.36	1231.69	129.33	198.3	177.52
610	-164.55	270.75	1049.56	83.13	154.51	45.29
611	16.36	-17.82	930.42	53.8	68.79	63.96
612	315.67	-158.45	953.86	73.73	56.55	56.92
613	244.63	-53.96	760.01	105.13	98.85	66.8
614	338.87	-156.01	817.14	159.67	114.87	58.23
615	71.78	-96.19	813.72	213.44	174.59	82.79
616	247.31	316.65	1029.54	255.28	134.92	19.59
617	294.43	350.1	975.34	166.29	163.36	-39.31
618	84.47	47.36	782.23	121.15	185.88	-39.43
619	-112.55	-190.92	799.8	80.75	173.65	-9.74
620	-177.98	-160.16	837.16	118.44	149.54	-29.88
621	11.72	290.04	965.09	161.47	112.46	5.49
622	-4.39	431.4	887.94	112.03	115.42	-33.57
623	296.39	275.63	684.57	92.77	148.19	-57.68
624	-295.41	-133.06	930.91	76.66	236.54	-93.9
625	-320.31	323.24	903.32	116.52	156.68	-45.87
626	-45.65	284.18	741.7	69	97.69	-14.07
627	142.09	-23.44	899.66	14.34	146.94	-19.84
628	-292.72	-455.32	1042.97	24.08	78.34	-81.42
629	-158.2	26.12	1105.22	82.64	26.61	-103.42
630	-210.21	277.1	1007.08	127.47	54.63	-84.38
631	-260.25	177.25	972.66	112.58	67.66	-52
632	-575.44	-129.64	853.03	58.41	85.02	5.4
633	-468.75	-21.73	845.21	10.19	54.08	60.27
634	-511.47	4.39	1003.66	-15.5	42.3	68.3
635	-252.44	273.19	842.53	-27.47	-12.76	49.19
636	-163.82	123.05	1002.69	-67.29	-37.66	-61.22
637	-73.24	-72.27	777.83	-36.71	-78.98	-180.66
638	-189.21	-362.79	788.82	-37.75	-58.59	-162.63
639	-327.39	-770.02	790.28	23.56	-90.09	-133.88
640	-154.05	499.51	786.13	147.06	-81.27	-66.25
641	-338.13	-88.62	1291.75	53.28	-72.45	6.47
642	-215.58	-195.07	1037.11	15.53	-54.23	24.2
643	-264.65	-286.62	1089.11	28.66	-71.41	2.35
644	-8.06	-62.74	1085.21	74.34	-60.67	28.17
645	-202.88	128.91	1141.85	63.26	-62.77	149.38
646	8.06	178.96	805.42	38.76	-84.56	207.67
647	241.21	-290.28	1010.5	9.58	-91.74	223.05
648	320.31	-227.54	1099.85	68.85	-25.27	224.82
649	359.86	142.33	1092.77	69.58	10.74	167.82
650	121.58	-264.89	1330.57	38.88	69.58	81.7
651	-443.6	-353.27	981.69	53.22	131.81	48.28
652	-473.14	-160.4	1168.21	76.45	20.26	-6.29
653	-129.15	-71.29	1452.88	89.11	-32.35	13.55
654	112.3	47.61	1323.73	12.97	19.81	-3.05
655	-116.21	-518.31	843.99	-2.14	63.96	-36.87
656	-123.29	-541.26	885.74	34.64	-9.52	-65
657	22.22	-348.88	1343.99	87.59	-59.72	2.81
658	28.56	-149.66	1297.85	147.19	-98.24	93.75
659	66.89	-59.33	1164.55	111.85	-96.98	113.01
660	265.63	-194.34	1051.27	127.84	-86.7	124.82
661	177.49	-69.82	984.38	118.5	-52.76	123.29
662	465.09	-54.69	1110.35	114.26	-43.3	129.18
663	298.34	-178.22	1154.05	97.14	47.15	105.01
664	85.94	-259.03	1126.71	109.62	57.1	63.17
665	243.16	-92.77	961.67	98.27	84.53	18.43
666	158.94	-226.07	1191.16	101.84	127.87	-54.5
667	-85.21	-114.01	1098.14	113.98	152.5	-77.21
668	-136.72	-232.91	1149.17	92.1	133.85	-77.73
669	-721.19	-123.29	1094.48	136.44	73.85	-6.68
670	-485.84	-208.25	1172.85	162.9	-55.97	11.08
671	167.97	266.85	1047.36	136.44	-71.01	-13.82
672	251.71	-189.94	917.72	56.24	-40.8	58.96
673	311.77	-192.14	1026.37	67.35	13.85	78.89
674	121.09	113.53	936.77	107.39	22.25	28.29
675	79.1	56.64	849.12	109.13	36.65	18.34
676	-170.9	-109.13	977.78	149.81	45.93	-15.44
677	-502.2	-159.91	1091.06	184.88	-31.52	28.2
678	4.15	-21.73	1028.81	185.39	-76.75	121.34
679	38.57	16.85	874.27	176.79	-95.92	113.43
680	564.21	-69.34	867.68	134.67	-130.77	91.64
681	1243.16	-291.26	788.33	126.98	44.43	129.18
682	916.75	104.49	1122.8	130.58	126.86	131.62
683	-311.04	-17.09	1118.41	9.52	192.63	13.76
684	20.75	126.71	793.46	15.01	105.8	38.12
685	-110.11	112.06	1205.57	38.12	145.45	36.56
686	-137.45	148.68	1270.75	32.62	124.08	36.74
687	108.4	22.46	1149.66	-11.63	124.15	14.25
688	52.49	-334.23	1151.61	-18.07	133.12	-7.45
689	-670.65	-366.21	1017.82	26.09	132.75	-30.61
690	-192.87	-433.35	1121.83	50.17	42.24	-72.63
691	-424.56	-49.07	1146.73	144.99	32.17	-91.77
692	-151.86	73.97	921.88	129.58	-79.93	5.71
693	277.83	-18.8	884.52	121.8	-122.62	12.97
694	734.13	-484.38	1175.29	91.06	-92.22	18.95
695	298.83	-204.59	1017.82	114.14	21.55	72.05
696	137.45	-50.78	999.02	72.3	32.04	149.44
697	230.22	-120.85	1082.03	92.25	27.16	197.88
698	343.02	46.88	1072.75	137.42	49.01	225.68
699	468.51	-71.53	1236.82	130.92	63.48	249.69
700	320.8	72.27	1030.03	146.61	156.1	270.39
701	54.69	-36.62	943.12	110.93	174.13	219.73
702	74.22	-176.03	916.26	99.52	133.94	154.48
703	246.58	-210.45	993.16	84.75	119.48	84.78
704	248.05	-121.83	1206.54	93.9	150.7	87.86
705	256.35	-103.03	1167.72	70.89	158.91	96.56
706	129.88	-171.14	1174.32	40.19	159.12	90.64
707	53.22	-189.21	1123.78	67.93	165.71	69.92
708	58.11	-192.63	1070.8	67.57	165.83	23.25
709	-2.93	-147.95	1029.54	51.21	151.82	18.04
710	102.05	-65.67	1075.93	48.65	134.83	2.47
711	-45.9	-205.08	1144.78	84.26	122.8	-15.38
712	125	-214.36	1174.8	95.89	117.19	35.74
713	101.81	-208.01	1026.12	118.47	115.26	51.82
714	39.06	-24.9	872.31	153.44	93.75	64.51
715	39.06	-64.21	964.6	157.35	83.68	83.95
716	98.88	-39.31	1000.49	155.73	84.99	72.05
717	-64.45	-79.59	975.83	136.81	73.61	53.56
718	-176.51	-7.81	1004.64	157.62	68.18	61.19
719	-211.67	-62.99	1089.6	145.94	30.94	43.3
720	-73.49	-273.93	987.55	139.37	22.19	36.77
721	277.59	-93.26	726.07	140.69	4.76	-24.02
722	-147.22	-35.89	917.48	81.15	49.68	-71.08
723	-168.7	-164.31	1061.04	76.29	-26.64	-46.69
724	62.74	-141.85	1192.87	125.24	-47.58	-42.57
725	213.87	51.27	1032.23	135.99	-25.15	-48.68
726	-86.43	-134.52	1232.67	88.65	56.85	-53.83
727	-106.45	25.15	1106.45	104.13	35.34	-24.23
728	150.88	7.32	1072.75	118.1	9.8	19.96
729	177.73	-25.39	1104.74	85.45	30.15	54.44
730	286.87	98.88	831.54	89.84	49.99	72.45
731	168.95	-136.72	994.38	56.79	73.33	51.45
732	-69.82	-184.81	1002.69	22.58	81.21	28.69
733	122.07	-283.2	861.33	43	63.11	5.77
734	182.86	-509.28	991.7	109.56	116.52	4.67
735	-197.75	461.91	987.79	155.58	132.26	49.77
736	-282.47	92.04	1219.48	56.55	111.82	20.69
737	-128.91	159.91	970.7	149.78	-4.64	25.67
738	226.32	63.96	781.01	138.67	25.76	40.19
739	121.83	179.44	596.92	88.2	88.26	48.07
740	-254.39	-308.11	1026.12	78.09	93.02	33.63
741	-268.8	-348.63	1213.62	91.58	87.16	30.94
742	-524.9	74.71	1133.54	139.62	90.94	90.27
743	-31.25	164.06	1047.61	179.17	-62.38	127.01
744	341.06	120.12	993.9	151.25	-32.62	67.54
745	310.79	-4.88	808.35	115.75	70.65	-21.58
746	-147.71	99.12	944.58	119.02	23.77	-62.65
747	198.49	187.5	1010.99	23.77	-59.48	-28.78
748	256.84	-213.62	1110.11	3.05	-14.1	-94.24
749	-37.35	-219.48	920.9	51.39	31.52	-54.38
750	-129.88	-366.46	1109.38	87.98	20.39	-23.96
751	-147.22	232.91	894.53	212.01	31.22	10.68
752	-238.04	145.75	976.81	160.86	10.53	56.55
753	1.95	61.28	856.69	100.49	-54.72	90.76
754	180.18	76.66	788.09	48.13	-42.97	147.92
755	413.33	-77.88	1097.17	19.32	-4.06	168.91
756	121.83	-92.77	1108.89	16.91	75.87	197.02
757	213.13	-0.98	1011.23	5.52	100.01	239.75
758	-4.39	-211.67	1130.13	-1.28	120.67	166.11
759	-51.27	-227.29	1098.88	9	70.83	115.08
760	176.03	-301.76	1250.98	29.6	50.29	103.45
761	271.24	-250.98	1106.93	50.29	82.67	73.91
762	98.88	-172.61	1076.9	93.23	81.09	24.17
763	117.43	-216.06	1071.53	114.2	109.99	61.68
764	-6.59	-257.08	993.65	168.95	143.19	5.65
765	-89.6	-246.58	992.68	181.82	143.86	-10.31
766	-133.3	208.98	795.41	220.25	130.19	18.43
767	-78.37	162.84	877.93	190.7	94.54	-18.25
768	-33.45	131.59	836.67	164.52	79.77	8.21
769	-164.31	95.21	821.53	109.44	44.19	55.3
770	-101.07	-53.47	981.69	102.23	4.24	104.55
771	211.91	191.89	993.65	86.98	-1.25	117.55
772	-27.83	83.01	1078.13	39.03	28.11	97.29
773	-136.96	-91.55	1121.09	29.51	9.22	136.6
774	-219.97	-186.77	1129.39	75.44	-40.04	176.12
775	-93.26	70.07	916.26	96.98	-71.08	169.22
776	372.31	1.95	929.69	95.67	-114.96	166.81
777	545.9	146.73	768.8	25.51	-30	112.64
778	-79.59	-163.82	819.58	13.64	31.49	25.54
779	13.67	-48.1	893.55	68.3	-35	-29.3
780	150.15	-19.53	1010.99	68.73	-38.7	-51.57
781	143.8	-91.8	990.72	88.35	-7.51	-48.61
782	-70.8	-102.05	1030.52	95.95	-29.14	-61.74
783	80.32	-6.84	988.28	97.75	-61.22	-40.8
784	159.67	-41.26	1059.81	93.41	-52.76	-17.36
785	343.26	113.28	951.42	92.44	-52.12	50.93
786	256.1	76.66	984.13	49.65	-22.03	58.53
787	354.98	-80.57	1138.43	56.12	-30.4	56.73
788	476.32	-16.36	1024.66	69.27	15.29	27.83
789	296.14	32.47	852.05	65.12	45.53	24.81
790	381.35	-29.3	928.47	68.79	57.83	68.08
791	326.42	-12.21	821.53	82.37	98.08	52.98
792	369.38	-64.45	884.52	115.42	99.27	9.61
793	300.78	58.59	843.26	122.56	111.33	26.49
794	212.65	-94.48	874.27	103.82	107.67	71.26
795	358.64	94.24	737.79	95.28	117.77	63.81
796	456.3	181.4	855.47	68.76	154.6	-16.69
797	211.67	113.04	1002.69	57.07	183.96	-66.96
798	47.85	85.21	1211.91	51.3	158.69	-74.65
799	21.48	-12.94	938.48	39.89	153.75	-36.53
800	42.24	-35.16	1117.43	47.24	147.55	-53.83
801	-23.68	-40.53	1031.01	82.86	143.1	-46.08
802	-120.85	-79.59	1041.75	83.25	130.74	20.17
803	66.41	-94.97	989.75	71.38	135.31	31.16
804	135.74	59.08	1010.5	74.16	168.95	24.78
805	47.12	54.93	982.42	67.32	179.38	-34.97
806	-39.55	100.1	931.64	35.95	171.72	-22.74
807	-252.2	-66.41	1045.17	28.99	114.72	14.77
808	-233.15	-50.78	945.31	22.52	101.75	23.93
809	92.77	-165.28	1097.17	51.24	138.55	9.61
810	-361.57	-113.04	1248.78	51.33	175.29	-7.2
811	-214.6	-105.96	1172.12	83.47	106.75	-35.52
812	-236.33	-60.79	911.38	88.5	73.21	-24.63
813	-394.04	-226.32	864.75	84.59	39.46	-9.25
814	-278.32	-115.97	917.72	87.04	41.53	34.64
815	-170.65	-134.03	1142.33	95.89	29.36	86.21
816	265.14	-183.35	980.22	122.13	4.94	105.22
817	212.16	-333.74	1015.63	108.7	47.06	79.96
818	-68.36	-89.84	869.87	110.41	52.22	70.71
819	-11.23	-168.95	997.8	87.68	0.67	106.63
820	320.07	-137.21	1220.7	56.61	13.7	165.89
821	-315.43	52.98	1343.02	104.25	155.33	86.49
822	-490.23	50.78	1247.8	92.47	128.94	28.32
823	-449.95	-63.48	1032.23	76.66	88.35	59.36
824	-102.78	-142.82	1055.42	56.92	44.77	67.84
825	-88.13	-102.78	1057.62	62.71	48.46	29.24
826	-165.28	-88.38	1003.17	46.63	45.44	23.1
827	-175.05	-168.21	1060.55	30.7	-1.89	27.1
828	-125	-156.25	940.43	33.69	-30.91	21.91
829	-262.7	-245.61	1047.61	55.63	-26.73	60.42
830	-157.96	-160.89	1236.33	87.04	-40.89	118.44
831	122.8	-183.35	964.36	113.86	-75.68	136.78
832	391.6	-290.53	1003.66	181.52	-54.05	133.33
833	283.94	-35.64	974.37	266.48	-2.56	185
834	70.56	267.33	948.73	270.51	7.42	185.97
835	251.71	153.08	889.4	201.57	17.91	163.09
836	347.66	-49.07	816.65	163.27	95.83	160.77
837	447.75	-87.65	924.32	206.73	114.04	168.49
838	414.79	134.28	898.19	214.84	157.71	161.41
839	527.59	279.05	970.21	148.83	208.98	73.12
840	-29.05	112.06	913.09	117.95	253.48	51.73
841	-291.26	-32.96	979.98	83.92	220.92	66.99
842	-255.13	89.36	1081.3	132.51	179.99	53.92
843	-411.87	46.63	907.96	114.35	146.18	48.98
844	-248.29	-126.22	924.32	94.94	76.78	29.63
845	-247.8	-342.53	971.19	142.91	51.27	-23.53
846	135.74	388.67	769.29	224.67	-26.76	-66.59
847	386.96	53.47	834.96	136.41	-2.59	-55.18
848	-135.5	27.1	913.33	77.61	132.6	-105.53
849	-416.02	143.55	950.2	29.85	80.11	-48.49
850	59.33	233.4	1068.36	33.11	45.1	1.22
851	-66.16	0.73	927.98	-48.43	39.55	3.23
852	-71.04	-109.13	1053.47	-55.08	22.52	-20.69
853	-56.64	12.94	971.92	-48.74	58.87	-64.48
854	-152.34	34.67	931.15	-41.11	46.14	-70.65
855	-164.31	-70.07	912.6	25.09	61.68	-34.21
856	-264.4	-108.64	1013.43	89.32	63.23	38.64
857	-230.22	119.14	1061.04	94.97	21.85	100.4
858	36.13	35.4	1109.13	63.26	-6.35	73.82
859	47.12	-11.23	994.14	45.68	6.56	65.43
860	-189.7	-292.97	987.06	15.14	22.98	73.39
861	-220.46	-139.65	1027.59	68.12	0.24	74.04
862	-219.97	-138.67	1073	100.71	-10.13	78.19
863	-201.9	129.64	1011.23	78.86	-49.35	96.74
864	42.24	-62.99	980.47	42.94	-57.19	121.43
865	296.88	-213.38	875	58.53	-33.05	133.58
866	57.37	-70.31	1043.21	68.54	30	125.18
867	-23.93	-75.93	1153.32	104.89	19.26	97.81
868	71.04	166.75	1045.41	122.1	1.13	89.17
869	352.05	153.32	1000	113.13	37.93	48.98
870	38.57	15.87	1045.65	145.23	62.96	23.96
871	-74.95	109.62	936.77	153.63	74.34	24.32
872	-41.5	92.77	817.14	115.33	78.46	30.58
873	29.54	-99.37	1085.69	93.99	55.24	27.95
874	504.15	21	1015.63	129.58	62.68	61.07
875	248.78	102.78	958.74	114.17	124.88	43.03
876	-148.68	-73.49	889.16	93.81	170.53	10.68
877	-460.69	9.52	980.71	119.48	130.55	53.22
878	-378.42	51.76	1080.81	126.34	94.97	94.7
879	-336.91	105.96	787.35	118.96	56.88	97.87
880	-11.23	177.25	933.84	93.87	-25.27	18.46
881	-52	204.1	891.36	66.41	-23.35	-9.06
882	-124.27	-111.33	1086.67	35.98	-49.9	-11.41
883	-23.68	-117.68	1112.79	52.09	-74.28	2.14
884	-194.34	-60.3	961.43	15.63	-43.49	34.12
885	-545.17	-331.3	937.99	-12.15	-56.12	39.64
886	9.52	-326.42	1183.59	48.07	-216.61	91.34
887	583.01	-97.9	1190.67	61.04	-176.85	188.45
888	777.34	-357.91	1021.48	52.15	-104.31	213.29
889	240.23	-432.62	988.53	87.95	24.66	220.21
890	480.96	-239.26	838.87	177.8	-62.81	173.37
891	661.13	-275.15	704.59	197.85	-42.42	135.59
892	236.57	259.52	664.31	269.17	-16.42	82.06
893	456.79	895.26	948.24	114.11	-7.69	112.34
894	807.13	300.05	1391.85	76.14	54.47	53.34
895	422.85	58.11	892.33	149.08	189.33	-29.27
896	-23.68	56.15	800.29	111.45	221.95	-52.46
897	163.57	97.9	782.23	46.75	146.97	-19.84
898	428.22	29.05	932.62	-24.17	179.66	5.71
899	267.33	-90.09	1076.17	-34.48	218.51	-22.43
900	-258.3	-41.5	1246.09	-29.45	245.64	-24.72
901	-112.3	-114.01	1188.23	-49.22	204.56	-28.05
902	-51.03	-135.74	938.23	-4.24	155.21	-0.09
903	-40.77	-158.94	967.04	32.47	147.22	16.02
904	-245.61	-59.33	933.84	21.18	117.46	22.89
905	58.59	-161.87	996.34	35.77	84.23	73.73
906	-0.49	-342.53	1124.02	92.86	104.83	28.69
907	93.51	-192.63	1067.87	138.89	92.44	46.94
908	75.2	-168.7	1021.48	165.31	119.14	45.04
909	-130.62	-43.46	1030.52	170.01	121.55	38.12
910	-168.21	195.56	930.42	159.58	88.5	53.01
911	91.06	12.94	978.03	121.49	49.71	58.65
912	200.44	56.64	991.46	86.55	65.4	40.92
913	192.63	1.22	1066.16	86.43	71.14	66.13
914	78.61	75.44	1074.46	64.24	88.32	97.11
915	-155.27	135.5	824.71	62.19	76.51	83.13
916	-71.53	-118.41	866.7	58.32	45.47	60.73
917	-113.77	-253.91	964.36	105.22	19.13	104.55
918	103.52	-117.68	1098.88	112.55	14.5	116.7
919	6.1	-154.54	1080.08	56.21	39.18	37.69
920	130.13	-193.85	1233.64	107.18	14.53	7.81
921	307.37	-2.44	1101.07	114.53	32.2	-22.64
922	112.06	-146.97	921.39	102.6	119.14	-44.68
923	31.49	-241.7	877.44	225.46	147.4	-115.42
924	-308.11	-180.91	554.93	166.69	185.27	-137.02
925	-326.42	317.87	851.07	131.56	153.87	-138.82
926	167.97	289.06	1209.96	92.35	79.22	7.17
927	-618.16	289.79	1091.55	101.78	105.68	42.82
928	46.14	106.93	1030.27	94.02	-47.7	26.37
929	474.61	288.09	949.95	33.45	77.15	3.42
930	-474.61	-106.93	913.82	-7.26	106.2	20.94
931	-256.59	-126.95	1107.42	34.76	24.17	56.61
932	-339.6	-3.66	1071.29	31.92	10.62	1.34
933	-231.45	-231.93	1087.65	24.11	5.74	45.32
934	-231.45	-203.61	1035.16	43.43	-8.39	51.33
935	82.76	-423.1	910.4	35.61	-18.83	49.1
936	294.19	-478.27	797.85	85.21	-0.37	53.68
937	388.43	18.55	891.85	144.87	34.85	100.95
938	453.61	126.22	986.82	190.46	99.95	57.01
939	179.2	379.88	868.41	140.75	174.71	-52.52
940	-350.34	293.46	814.7	126.37	164.34	-48.77
941	-259.52	233.4	510.99	122.44	131.81	-6.35
942	-39.31	498.05	1320.31	8.73	129.18	82.43
943	-368.9	-47.61	1308.59	62.99	128.23	18.04
944	-252.44	339.84	1007.57	95.76	133.48	4.06
945	-474.37	-151.61	902.83	71.26	124.33	-5.55
946	-263.43	-114.5	984.38	123.17	45.07	38.09
947	-175.05	141.85	962.16	101.35	49.47	71.5
948	-432.37	13.43	1043.21	68.48	65.22	53.68
949	-373.54	-11.72	1039.79	86.58	10.99	57.68
950	-188.72	-119.38	1220.7	67.35	21.64	39.73
951	-467.04	-522.95	984.62	143.22	-109.19	24.78
952	587.4	-175.29	790.53	240.81	-177.64	150.79
953	573	137.7	928.96	167.91	36.07	99.4
954	-244.14	4.88	850.34	140.11	129.15	83.1
955	-423.34	-77.88	769.53	40.95	70.34	127.14
956	59.33	-394.53	1053.22	-7.54	42.14	129
957	-51.03	358.64	1414.06	61.25	143.86	72.88
958	-348.39	155.76	1238.04	63.69	134.49	51.73
959	-100.1	120.12	1067.63	43.43	90.42	82.67
960	80.81	82.76	1027.34	29.69	96.71	45.53
961	78.12	-6.59	955.57	22.77	93.51	34
962	26.37	115.72	1021.97	0.73	123.11	10.44
963	-318.12	-141.36	1020.75	-1.4	67.66	-39.58
964	-81.3	-169.92	1025.88	12.08	55.45	-16.82
965	-56.64	-203.61	1000.24	18.34	72.81	-18.74
966	-202.39	-278.81	1064.94	68.91	58.59	-31.46
967	-136.96	-158.94	1010.25	153.02	57.37	-67.87
968	-221.19	-77.15	963.13	157.2	29.3	-111.79
969	-83.98	-182.13	884.03	129.33	28.78	-107.6
970	-248.29	-320.07	876.95	142.55	61.77	-83.8
971	-210.94	-57.86	642.82	151.92	70.59	-74.04
972	-884.28	-352.78	939.7	62.16	105.44	-131.44
973	-291.26	-94.24	1176.27	134.28	-28.5	51.36
974	-27.83	295.17	1067.87	139.16	-13.95	122.34
975	29.79	231.69	1070.8	132.66	21.94	40.04
976	-290.28	-35.64	1087.65	191.1	-1.65	80.38
977	-261.23	48.1	807.37	201.45	-2.23	112.21
978	-223.88	0.49	996.09	133.21	0.92	110.32
979	-320.56	249.51	960.94	121.77	6.44	81.48
980	-323	199.95	686.04	21.58	-38.97	77
981	-207.76	-276.61	1034.67	-13.49	-41.23	88.01
982	-46.63	-112.79	1094.73	14.47	19.62	75.71
983	-56.88	-198.73	1162.84	40.47	-5	18.46
984	-167.24	1.71	823.49	84.38	17.97	48.83
985	-475.1	74.46	709.23	36.16	-4.3	94.12
986	-417.24	-95.95	912.35	38.64	-60.91	98.51
987	-7.57	174.56	1027.1	69.12	-100.74	66.25
988	-49.07	102.29	867.92	69.31	-108.58	82.49
989	91.31	-124.76	990.97	71.53	-120.09	144.47
990	215.09	-177.25	1093.26	95.21	-102.81	167.76
991	135.25	1.22	1009.28	125.31	-58.07	183.99
992	231.2	-60.06	1108.89	109.53	-21.03	138.03
993	236.82	-151.37	1193.12	87.65	31.52	106.38
994	274.17	-124.51	990.72	73.46	56.15	137.6
995	348.39	-280.76	1051.51	68.02	73.27	141.69
996	468.99	-200.68	906.98	88.44	99.76	132.54
997	174.8	135.74	812.99	90.12	159.06	79.19
998	-137.45	28.32	1019.53	107.03	147.03	47.79
999	-131.1	254.39	1027.83	128.39	98.08	44.19
1000	42.48	278.08	1078.86	105.74	73.43	17.82
1001	19.53	170.41	1082.03	107.88	66.25	-22.43
1002	-28.56	52	1008.3	100.37	54.75	-16.17
1003	-44.19	-42.24	1043.46	105.87	51.97	-1.68
1004	-174.32	-269.78	1021.24	121.19	30.09	5
1005	-260.74	-208.74	867.19	124.76	-0.89	29.33
1006	-397.71	-164.79	858.89	136.05	-97.23	27.53
1007	-174.8	115.72	1104.98	146.27	-153.26	44.86
1008	318.85	260.5	974.85	66.41	-168.15	96.47
1009	627.44	-53.47	972.17	-1.25	-74.71	98.3
1010	144.29	-90.82	982.18	23.71	47.94	39.95
1011	23.68	-95.21	966.06	26.37	13.49	48.89
1012	302.98	6.35	728.03	17.64	-9.86	94.39
1013	578.86	-123.05	966.31	-20.87	56.24	79.77
1014	212.16	-131.1	796.88	54.5	117.92	33.78
1015	94.97	-182.62	886.96	95.89	83.68	38.24
1016	207.76	22.71	1025.15	112.95	83.65	54.5
1017	167.97	7.32	1027.59	109.77	110.47	70.74
1018	311.04	231.2	921.14	86.7	132.87	70.5
1019	14.16	98.88	1074.46	40.99	175.14	31.65
1020	-62.5	-62.5	1113.53	52.46	143.92	-4.91
1021	-210.69	-130.62	1122.31	58.56	125.49	-9.22
1022	-14.16	-36.87	1115.72	80.96	82.37	-37.08
1023	-32.23	-67.63	1053.22	95.89	80.78	-57.68
1024	20.26	-34.91	1136.72	117.13	103.39	-77.79
1025	-48.58	-16.36	1161.13	142.67	96.59	-109.86
1026	-234.13	120.85	994.38	141.24	92.19	-86
1027	-372.56	16.11	823.24	85.94	13.31	5.1
1028	130.37	-99.37	906.49	20.84	-33.36	72.66
1029	204.35	-54.69	890.38	-2.32	41.08	54.81
1030	160.89	-306.15	1267.33	20.08	94.88	47.49
1031	-256.1	-78.61	1012.7	87.43	100.04	47.21
1032	-81.79	-299.8	1154.54	56.7	9.31	85.57
1033	176.51	-270.75	1227.78	30.21	-32.78	140.35
1034	280.76	-216.06	1225.1	15.66	-16.33	151.92
1035	399.41	-204.59	1200.93	16.57	65.58	156.1
1036	119.87	-229.98	1077.64	31.59	91.64	134.49
1037	-189.94	-103.03	989.99	44.68	71.75	102.91
1038	0.49	-258.06	1042.48	57.43	42.14	133.79
1039	239.01	-160.64	1068.36	96.25	51.76	126.53
1040	268.55	-183.11	1047.12	109.92	107.15	148.9
1041	52.98	-194.82	997.8	123.72	99.3	146.82
1042	126.71	-35.64	1000.73	133.39	100.43	147.06
1043	24.66	-76.17	1140.63	137.15	121.89	94.64
1044	-59.33	-57.13	1037.6	133.42	127.47	62.19
1045	-6.1	71.78	886.47	116.3	123.9	83.83
1046	26.37	92.53	932.86	75.5	120.45	70.68
1047	-39.79	131.84	997.07	81.51	117.34	52.64
1048	-28.08	6.1	1091.55	84.26	87.31	31.4
1049	-145.75	-78.37	999.02	89.14	60.52	13.92
1050	29.79	-53.71	964.36	87.65	13.55	-4.52
1051	-45.9	-75.2	1022.71	88.01	15.47	4.39
1052	72.02	106.2	1069.34	105.62	1.74	3.2
1053	-52.73	41.26	1140.14	110.32	14.31	23.41
1054	-67.14	15.38	1103.27	126.74	-15.05	44.98
1055	177.98	-17.09	1032.96	123.54	-41.47	65.25
1056	585.21	-97.17	1028.81	124.69	-34.79	105.9
1057	356.45	-4.88	772.95	126.19	25.91	76.72
1058	-144.29	-185.55	554.2	33.36	12.88	107.12
1059	-72.75	-412.35	732.18	14.4	-11.29	180.82
1060	190.92	-416.5	1164.31	75.71	7.35	159
1061	370.36	-274.9	1287.84	206.76	85.08	39.18
1062	179.2	-96.68	1163.33	218.63	115.48	-37.66
1063	283.45	-127.2	1105.22	187.19	89.02	31.98
1064	576.17	70.8	1169.68	189.12	79.71	31.71
1065	542.48	124.02	1122.8	176.33	181.55	9.74
1066	305.66	146.97	997.56	137.39	218.44	8.51
1067	149.41	-12.94	769.29	73	255.58	5.71
1068	321.78	180.91	986.57	112.15	223.66	78.74
1069	218.75	575.93	639.16	101.87	279.97	93.54
1070	-7.08	560.3	779.79	70.95	297.15	65.86
1071	-85.69	607.91	497.07	14.8	273.71	89.23
1072	197.27	-468.26	790.28	-139.71	288.18	-2.29
1073	-64.7	-699.22	1270.26	-18.52	410.31	7.6
1074	-572.02	-318.6	983.15	182.01	446.04	36.44
1075	-717.29	-265.14	987.79	189.79	311.52	12.54
1076	-380.86	-268.31	928.47	184.2	248.02	38.39
1077	-410.64	-241.46	708.25	209.78	251.31	87.4
1078	-926.03	-108.64	896.48	279.69	240.42	159.61
1079	614.01	426.76	755.86	421.17	136.02	210.94
1080	-139.65	17.58	784.67	328.34	274.75	166.9
1081	-140.63	65.43	833.5	361.51	177.89	93.6
1082	-60.79	180.66	877.93	345.76	214.02	-75.13
1083	-516.85	327.88	706.54	325.68	210.08	-119.51
1084	-661.38	513.67	614.75	294.74	187.81	-140.53
1085	-593.26	606.93	514.4	168.58	178.13	-240.6
1086	-1153.81	313.72	472.17	49.93	132.02	-255.37
1087	-818.36	53.22	576.66	7.69	-9.25	-195.68
1088	-649.9	49.56	628.42	16.02	-27.86	-202.79
1089	-1149.66	224.61	594.97	22.4	-78.09	-179.02
1090	-311.77	199.46	739.26	-16.42	-181.58	-115.51
1091	-723.88	-346.68	583.25	-76.2	-93.26	-204.04
1092	-700.44	-315.43	817.38	-63.6	-162.78	-133.42
1093	-439.7	-253.42	943.85	15.32	-166.05	-74.58
1094	-390.38	-157.23	948.49	65.09	-149.75	-6.2
1095	-62.5	-246.09	986.82	98.05	-82.21	12.54
1096	-20.75	-210.69	846.19	128.3	-45.26	-2.75
1097	-476.07	-96.68	769.29	158.81	20.45	-6.9
1098	-343.26	85.94	828.13	183.84	23.62	19.5
1099	-261.72	270.26	818.6	147.58	64.36	-32.9
1100	-429.93	74.22	789.55	112.09	105.99	-64.27
1101	-494.14	243.16	720.7	66.16	94.3	-80.93
1102	-515.87	-111.82	986.57	34.33	73.24	-150.51
1103	-807.86	-405.76	710.45	87.62	72.36	-176.51
1104	-913.82	-185.55	307.86	73.88	-26.12	-79.5
1105	-214.11	-164.06	830.81	57.71	-11.66	-39.34
1106	-275.15	57.62	952.88	64.24	120.94	-75.65
1107	-1351.32	-432.86	574.46	25.15	97.6	-91.4
1108	-678.22	-449.95	886.23	27.07	106.29	92.04
1109	-970.7	-153.81	807.86	51.85	101.44	-49.8
1110	-852.54	-240.72	823.24	22.98	6.32	66.89
1111	-349.85	-175.78	932.86	25.94	14.77	86.21
1112	-512.94	-292.97	929.93	-10.74	70.04	18.4
1113	-845.7	-385.25	1098.14	-3.36	62.99	48.55
1114	-858.15	-331.3	1087.65	64.06	-7.66	72.81
1115	-629.88	-245.36	1013.92	49.68	-26.79	64.18
1116	-673.58	-462.16	927	73.27	-40.77	34.3
1117	-601.81	-409.67	897.22	96.34	-78.19	113.62
1118	-401.37	-238.77	879.39	86.73	-100.04	151.67
1119	-335.94	-229	968.26	71.84	-61.49	145.6
1120	-333.5	-314.7	1005.62	89.66	8.27	90
1121	-558.11	-166.75	770.02	83.34	25.6	46.66
1122	-532.71	-131.59	695.31	62.38	78.61	-6.13
1123	-576.66	-214.6	621.83	66.1	134.95	-8.7
1124	-767.09	-316.16	768.07	69.09	194.09	-80.6
1125	-1007.32	-210.21	923.1	89.72	118.53	-45.59
1126	-802.25	350.34	1254.64	146.97	28.93	46.54
1127	-460.69	-101.32	997.8	138.55	-15.87	110.17
1128	-518.55	-323.97	958.01	139.74	43.79	74.43
1129	-667.48	-227.29	924.32	131.32	21.33	74.31
1130	-439.45	-434.33	1097.9	113.77	-23.19	24.35
1131	-578.37	-358.64	939.7	135.19	-17.24	17.03
1132	-660.89	-211.67	771.73	120.76	-27.13	44.95
1133	-434.81	-140.63	942.63	95.4	-39.15	97.6
1134	-555.18	85.94	1002.69	93.81	-11.11	100.22
1135	-382.32	-116.94	948.24	54.93	-31.4	86.88
1136	-315.92	-233.89	958.98	88.2	-3.72	53.25
1137	-598.88	-188.72	801.27	64.61	27.01	29.69
1138	-492.19	-428.47	657.96	73.33	19.47	37.84
1139	-762.45	-529.05	1032.96	105.1	51.24	54.57
1140	-762.7	137.45	874.51	196.04	-4.33	127.44
1141	-769.53	208.74	924.07	144.5	-61.1	125.76
1142	-385.25	-43.21	1072.02	122.07	-100.77	108.03
1143	-154.3	13.67	1007.57	99.98	-61.46	98.08
1144	-261.72	-388.43	1018.31	22.52	-8.76	99.21
1145	-206.3	-296.14	903.81	50.02	12.21	134.46
1146	-41.26	-332.28	934.81	36.04	20.72	107.91
1147	12.94	-230.71	985.6	50.32	66.5	118.9
1148	-214.11	-121.58	1069.82	63.81	85.21	123.29
1149	-427	201.17	1068.12	72.97	113.89	107.03
1150	-573	-129.39	1087.65	71.44	116.55	58.78
1151	-460.21	-266.36	1124.76	130.25	101.44	38.06
1152	-481.93	-255.37	888.67	189.36	118.41	20.08
1153	-431.88	194.09	698.49	166.32	111.69	57.62
1154	-847.9	240.72	456.79	152.89	88.17	63.6
1155	-402.34	-56.4	902.83	89.6	79.8	105.62
1156	-781.49	-55.42	826.17	46.26	58.17	130.28
1157	-676.03	-272.71	993.65	28.5	-43.43	170.81
1158	-377.93	-157.71	1020.02	13.89	-42.36	207.34
1159	-119.63	-178.96	1189.21	42.72	50.48	133.54
1160	-437.01	-73.49	1180.42	66.8	47.94	132.11
1161	-346.92	-14.16	995.36	60.39	14.16	165.04
1162	24.41	-46.39	846.44	36.93	-1.71	166.08
1163	196.78	112.3	881.59	13.34	12.48	110.84
1164	204.59	-6.84	915.77	5.83	69.06	52.86
1165	-57.86	-292.97	1148.19	26.31	75.81	51.57
1166	-112.06	-69.34	1062.99	97.6	128.45	57.43
1167	-93.02	-215.09	1047.36	78.19	163.64	5.46
1168	-178.22	-346.68	1054.93	71.2	209.66	-13.61
1169	-533.94	-139.89	935.3	94.24	183.84	-45.81
1170	-464.84	-9.03	1020.26	90.15	163.15	-79.28
1171	-666.02	-266.36	972.66	57.28	196.81	-182.4
1172	-1186.52	-399.17	873.05	88.2	118.16	-202.27
1173	-876.46	-293.46	900.39	108.76	10.13	-103.76
1174	-512.7	-113.28	941.65	117.49	-20.08	-48.65
1175	-403.32	-56.15	923.58	75.38	-29.54	5.22
1176	-518.55	-239.99	1053.47	61.34	-27.22	41.44
1177	-604.25	-174.32	977.05	70.31	-39.12	147.46
1178	-468.99	-127.2	1042.72	74.37	-46.11	194.98
1179	-541.99	-144.04	985.11	57.77	-54.99	220.61
1180	-350.83	-148.93	965.33	76.75	-83.5	181.64
1181	-237.55	-247.07	883.06	94.7	-87.04	147.31
1182	141.6	-184.08	1148.19	145.94	-64.94	107.21
1183	269.78	63.72	1031.74	156.07	14.25	29.14
1184	-132.32	-90.58	879.64	61.49	98.02	-35.61
1185	-294.19	-291.5	918.46	32.23	114.72	-21.03
1186	-699.71	-258.06	985.35	105.9	99.88	-18.01
1187	-687.01	-138.92	955.32	142.79	62.38	-9.95
1188	-602.05	-227.05	839.84	144.78	31.92	-46.14
1189	-585.69	-441.16	641.11	146.39	-10.89	-19.96
1190	-846.19	489.01	970.7	309.23	-77.36	71.14
1191	-693.12	876.95	1118.65	179.23	-147.37	134.7
1192	272.46	168.95	1110.84	144.9	-112.76	139.68
1193	-69.58	-17.33	1009.28	144.5	-35.89	132.08
1194	-547.36	-73.73	981.45	87.77	-17.24	194.95
1195	-221.68	-198.24	797.12	23.59	-57.92	200.47
1196	43.7	-329.1	856.93	-13.85	-74.19	219.48
1197	170.65	-291.02	1056.15	16.17	-42.79	226.41
1198	210.45	-39.79	1025.15	37.81	-33.29	150.54
1199	227.78	-275.39	1299.07	53.31	-14.19	113.1
1200	-159.67	63.72	1194.58	127.47	26.52	105.1
1201	-131.84	195.8	1190.67	128.75	-18.74	52.31
1202	198.24	173.83	1032.47	99.4	0.06	77.82
1203	294.19	-40.53	971.92	64.58	98.42	33.33
1204	27.34	-199.95	885.01	80.35	114.53	-15.9
1205	-174.56	-215.09	830.32	86.33	148.68	-45.65
1206	-246.09	-332.52	896.73	77.18	142.55	-37.78
1207	-314.21	-293.95	960.94	71.59	170.56	-72.02
1208	-626.95	-290.77	955.57	82.37	157.23	-106.9
1209	-798.1	133.79	1091.31	110.26	-8.51	-47.7
1210	-304.2	277.59	1200.44	106.57	-53.8	-18.4
1211	112.06	135.99	1086.67	32.99	-71.69	1.31
1212	-279.3	-157.23	1120.12	-13.12	-27.37	28.84
1213	-211.18	-329.1	1144.04	19.26	-58.99	97.38
1214	-166.99	-174.8	1172.36	55.05	-70.95	79.16
1215	-157.71	-238.77	1105.47	57.77	-72.75	90.97
1216	-356.93	-178.71	979.74	96.71	-49.01	95.98
1217	-96.92	-189.7	843.75	85.11	-87.07	104.86
1218	679.93	-318.12	1043.46	101.44	-88.5	109.1
1219	417.48	-49.32	1028.32	138.31	32.75	98.02
1220	279.3	112.06	1013.43	136.96	69.34	87.04
1221	30.27	54.44	1072.75	135.44	97.99	63.84
1222	-448	-8.06	943.6	142	140.5	51.76
1223	-422.12	101.32	830.57	134.92	100.8	43.46
1224	-266.36	-105.22	923.58	139.19	56.55	36.5
1225	-165.04	88.38	875.73	138.24	59.11	9.61
1226	-292.24	-158.2	974.61	93.23	101.87	-18.22
1227	-92.77	86.18	1157.71	130.98	-1.68	-18.52
1228	-100.34	-89.6	1204.35	75.68	9.92	3.78
1229	-482.42	-530.76	1219.24	122.47	-11.84	26.7
1230	-376.22	-385.5	1146.24	264.25	-38.15	211.67
1231	-295.65	-23.44	1039.06	260.86	18.95	278.08
1232	-855.47	-2.44	1076.17	206.63	8.94	376.8
1233	159.67	241.46	667.48	315.31	-300.11	383.24
1234	1207.28	23.19	482.91	191.59	-250.06	279.97
1235	993.16	-131.84	565.67	168	-52.89	52.7
1236	175.54	315.43	493.65	25.42	-67.23	110.23
1237	-119.14	45.9	885.99	-43.55	-148.04	86.09
1238	664.31	-11.47	1083.74	-36.13	-181.79	93.02
1239	827.39	-115.97	1375.24	28.41	-45.99	70.28
1240	479.25	69.82	1096.92	94.97	105.96	58.84
1241	-158.45	27.34	551.76	62.96	107.09	59.42
1242	-156.01	-211.91	541.02	-61.19	-18.28	146.12
1243	669.19	84.23	1148.93	-95.43	22.92	169.49
1244	580.81	-50.29	1228.27	-24.17	78.37	43.76
1245	358.15	-286.38	1253.66	55.6	112.27	43.06
1246	227.54	-17.82	1093.75	153.53	84.26	15.99
1247	208.74	56.4	897.22	170.29	77.58	-7.54
1248	365.72	71.78	773.68	157.23	91.86	-11.69
1249	401.12	176.03	885.01	113.37	116.46	-23.93
1250	433.84	58.35	1033.45	88.07	131.07	-9.37
1251	552.49	-111.08	1093.02	58.93	136.81	-24.32
1252	355.47	-210.94	1053.47	61.68	192.63	-22.71
1253	86.43	-150.15	961.91	47.09	204.22	-25.97
1254	284.18	85.69	912.6	21.18	227.63	-29.63
1255	114.5	-171.39	1000.24	-4.79	236.63	-86.91
1256	-144.78	-166.02	913.33	8.09	246.77	-121.03
1257	-221.68	-93.26	823.73	64.39	210.45	-123.02
1258	-205.81	99.61	783.69	79.77	185.85	-77.33
1259	-275.15	241.21	952.39	104.13	212.31	-74.16
1260	-760.25	71.53	908.2	70.47	153.87	-59.3
1261	-535.89	-347.41	1112.79	56.09	40.74	69.27
1262	155.03	-156.74	1159.42	131.96	-27.74	82.28
1263	193.85	78.61	962.89	115.81	0.92	17.52
1264	79.59	-103.27	1125.24	66.35	2.93	14.43
1265	-49.07	-402.34	1264.4	27.4	17.82	74.77
1266	45.17	-284.91	1218.99	43.33	25.24	151.89
1267	-74.22	-129.88	1014.65	79.01	23.8	194.46
1268	12.7	-94.24	956.3	119.66	-6.23	205.05
1269	428.47	-89.84	903.32	138.49	6.84	191.96
1270	247.31	197.51	928.22	174.96	78	112.3
1271	16.6	202.88	993.41	174.01	108.43	88.04
1272	14.4	138.43	925.05	130.37	136.2	54.26
1273	11.96	-12.7	937.99	106.81	137.94	53.44
1274	62.74	-46.88	1012.21	88.78	147.67	43.55
1275	-70.07	-198.73	1107.67	63.14	130.86	0.7
1276	-22.46	-119.63	1061.04	85.24	109.65	-36.74
1277	-206.3	-188.96	908.94	96.95	126.28	-91.55
1278	-350.34	-191.41	1015.87	175.66	135.8	-61.98
1279	-438.48	408.69	1058.59	198.58	124.63	-53.65
1280	-64.21	208.01	936.52	128.14	83.71	-38.91
1281	-193.85	-202.15	755.13	107.82	43.82	14.89
1282	-346.68	-246.09	770.26	126.1	-13.06	142.3
1283	39.55	4.15	794.92	134.37	-84.5	210.85
1284	161.62	-75.44	797.85	72.91	-57.28	210.33
1285	123.54	-15.14	904.54	69.76	-31.68	211.67
1286	45.9	90.33	939.45	30.88	-33.42	253.36
1287	656.98	437.26	1050.05	18.13	-44.46	134.34
1288	482.67	24.66	1361.82	7.23	46.45	4.79
1289	269.78	-68.36	1259.52	24.99	113.04	-51.61
1290	-64.21	-189.94	1048.1	26.03	128.85	-36.87
1291	-350.1	20.51	897.71	17.7	144.04	34.03
1292	-706.05	-95.46	1063.48	5.4	118.59	137.48
1293	1.71	-266.6	1117.92	31.31	21.76	217.77
1294	341.8	-358.4	989.75	139.98	25.57	167.3
1295	631.59	-44.68	934.08	179.75	34.85	144.87
1296	575.93	262.21	958.25	174.93	61.46	39.79
1297	38.57	220.7	1030.76	142.33	125.24	12.48
1298	-173.34	115.72	934.57	77.27	108.61	14.22
1299	-228.76	-33.45	928.96	38.3	68.51	57.28
1300	-125.49	-251.46	1113.04	39.67	72.78	86.76
1301	-38.82	-319.09	1124.27	80.6	75.62	95.31
1302	127.44	-170.65	1010.01	168.76	38.42	84.38
1303	227.29	17.33	891.36	227.54	70.01	33.51
1304	84.47	72.02	859.38	220.28	91.06	-59.72
1305	-297.85	105.22	935.06	205.75	58.75	-95.64
1306	25.15	235.6	813.72	119.63	-21.94	-87.34
1307	422.36	-155.52	792.24	6.93	87.55	-51.51
1308	-311.52	134.03	1279.05	2.66	144.74	-21.85
1309	-108.64	91.06	1061.28	-4.52	107.36	42.97
1310	-460.45	44.43	1091.55	6.41	75.84	45.23
1311	-82.03	-16.11	1051.51	-26.55	-27.31	30
1312	119.38	-191.65	1008.06	-26.76	-45.17	41.05
1313	-253.17	-43.7	904.79	-1.34	-13.06	32.5
1314	-231.93	-133.79	998.05	-10.31	-39.55	53.47
1315	-289.55	-88.13	1080.81	8.64	-58.78	64.58
1316	188.23	-132.81	1068.6	1.34	-110.87	63.81
1317	507.81	10.25	1040.77	60.94	-85.66	24.63
1318	377.93	178.96	932.62	81.94	5.37	0.73
1319	486.57	126.46	987.79	70.5	35	-28.84
1320	339.6	-154.54	1175.78	79.59	133.24	-106.32
1321	-223.14	-153.08	879.88	74.07	169.77	-81.7
1322	-329.59	-296.88	1001.71	71.44	124.91	11.51
1323	-333.25	64.7	1244.14	170.75	35.58	88.99
1324	-294.92	198	1387.21	181.09	-44.19	103.73
1325	141.6	-33.45	1204.59	129.09	-65.95	84.41
1326	9.28	-270.75	939.7	65.16	-19.38	47.03
1327	224.37	-53.96	950.2	81.91	-28.02	33.48
1328	261.23	-142.58	940.43	39.83	-10.13	55.63
1329	320.07	-293.46	886.96	29.36	8.58	94.54
1330	307.86	-402.1	1016.11	72.08	42.02	123.93
1331	246.34	-13.18	1065.19	129.76	93.81	155.67
1332	121.09	21.24	1076.42	113.19	117.16	130.37
1333	49.8	-85.21	1108.89	80.2	119.26	61.28
1334	-153.56	-179.69	1115.23	108.4	100.89	56.82
1335	158.45	-12.7	919.43	118.96	129.06	-39.09
1336	-583.98	-444.82	1264.4	154.39	122.59	-79.01
1337	76.66	273.19	996.58	254.12	-14.98	-74.37
1338	298.1	179.2	874.27	157.9	27.98	-87.13
1339	3.66	-251.71	800.78	119.63	86.98	-135.56
1340	-395.26	-167.48	921.63	136.47	52.8	-141.72
1341	-199.71	41.02	1019.04	121.31	-19.29	-62.23
1342	-16.36	294.43	962.89	90.73	4.46	-11.38
1343	-406.49	251.71	1016.11	114.9	16.66	-77.85
1344	-270.26	210.69	955.32	86.88	-70.74	18.16
1345	12.7	-16.11	948.49	21.85	-79.56	74.55
1346	73.73	-281.25	1047.12	28.96	-66.86	67.08
1347	263.67	-91.31	886.23	31.16	-67.66	114.93
1348	660.89	-260.01	961.43	40.89	-26.92	154.11
1349	412.6	-188.96	1036.38	75.53	66.01	162.08
1350	357.42	-156.49	1089.11	74.37	80.08	158.2
1351	413.57	-179.93	1082.52	102.69	142.06	98.85
1352	-143.8	118.9	1016.36	104.77	177.15	70.5
1353	-167.72	58.84	1204.83	132.32	140.14	39.89
1354	32.71	269.78	943.6	145.69	94.6	-4.61
1355	75.2	86.91	914.55	169.98	122.38	-29.08
1356	-50.78	176.51	843.51	161.53	145.08	-19.87
1357	-177.98	42.48	1024.66	155.21	132.97	-32.9
1358	-541.75	-177.98	848.88	158.26	81.76	-34.85
1359	-167.97	-107.42	549.07	139.98	1.01	25.36
1360	-230.71	-4.15	741.7	97.2	5.43	68.7
1361	-8.06	251.71	938.72	69.18	-6.71	116.39
1362	186.04	123.78	1235.84	50.66	15.44	100.13
1363	298.1	88.13	999.27	68.73	55.73	109.56
1364	66.41	-20.51	1055.91	56.24	81.21	66.35
1365	12.94	-151.86	1249.27	23.71	76.05	81.91
1366	7.57	-75.68	1174.07	45.17	61.04	110.87
1367	-32.23	-181.4	1189.21	29.27	92.41	127.38
1368	-244.14	-79.1	1099.61	23.93	98.24	54.47
1369	37.11	19.78	991.46	3.94	53.65	56.27
1370	127.69	-5.13	1025.63	-16.82	62.87	36.53
1371	108.15	-196.04	1056.64	-8.76	85.14	32.87
1372	141.11	-215.82	1084.47	43.7	106.75	34.33
1373	48.34	-220.21	1083.01	54.41	108.43	-12.42
1374	24.17	-279.05	1144.53	66.31	108.06	1.16
1375	-9.77	-153.81	1086.43	100.28	88.87	-3.17
1376	-169.43	-14.4	952.88	113.71	87.28	3.27
1377	-236.82	-153.32	982.91	145.9	91.58	47.39
1378	-36.38	140.14	1028.32	196.99	70.68	68.02
1379	-323.97	127.93	904.05	188.17	70.89	107.09
1380	-352.54	46.39	939.7	187.38	24.81	153.59
1381	-179.93	129.64	981.69	178.96	15.96	162.32
1382	133.3	-26.61	887.94	115.02	-28.2	167.48
1383	470.95	-101.81	842.53	130.71	-48.28	193.02
1384	596.44	-125	864.75	125.12	30.3	190.4
1385	-24.66	-174.07	861.57	79.74	81.12	138.49
1386	50.54	-60.06	898.19	67.69	46.75	102.6
1387	226.56	-45.17	1078.61	57.4	54.66	61.25
1388	-4.39	58.84	1077.15	73.03	82.12	-20.9
1389	-26.37	41.02	1044.92	69.64	66.19	-93.51
1390	-60.06	-87.65	1009.28	98.54	91.67	-131.9
1391	-186.77	119.38	811.77	114.23	89.26	-126.34
1392	-114.99	171.63	988.53	74.16	92.9	-94.27
1393	-417.97	98.14	998.54	19.5	115.6	-66.28
1394	-156.74	92.04	1043.46	-2.38	42.57	-19.93
1395	58.59	34.91	1098.39	-9.34	-21.67	-18.1
1396	163.09	69.82	1031.98	14.59	14.71	-13.43
1397	-120.85	212.65	948.97	8.45	8.51	2.26
1398	-136.96	-144.53	1155.52	60.79	-24.69	36.01
1399	-47.61	56.15	968.99	103.15	-26.61	48.13
1400	-158.2	1.71	775.39	114.2	-34.09	15.35
1401	-95.7	9.03	901.12	117.77	-58.07	24.75
1402	179.69	-35.4	876.46	108.55	-75.93	97.9
1403	536.87	-122.56	1003.66	57.37	-17.36	90.15
1404	122.07	-185.79	1047.61	64.42	61.4	104.64
1405	73.24	-40.28	1114.01	80.78	40.01	105.74
1406	59.81	-8.3	1152.1	71.17	34.27	72.17
1407	106.45	-12.94	1121.83	57.43	46.78	39.76
1408	-22.95	-85.69	1191.16	78.83	49.16	38.18
1409	237.06	-75.44	1247.56	103.18	68.39	39.64
1410	-2.93	-246.34	1149.9	127.01	112.3	-16.72
1411	-75.2	-364.75	784.91	185.33	99.15	0.98
1412	-52.49	-227.78	548.1	238.95	14.59	126.8
1413	277.83	-36.13	588.13	259.37	3.17	205.11
1414	732.42	25.63	968.02	275.82	70.04	177.7
1415	39.55	348.63	878.66	266.14	201.9	108.46
1416	-51.03	475.1	732.18	150.15	136.66	101.47
1417	195.07	-155.76	1009.77	-11.38	123.78	36.83
1418	100.59	-48.83	1021	-27.53	160.31	35.19
1419	54.44	81.79	1113.53	-3.08	197.97	15.53
1420	-198.97	74.46	1167.48	11.32	219.79	-8.73
1421	-278.08	-66.16	967.04	26.73	203.19	-25.33
1422	-294.68	141.6	736.82	41.32	139.89	13.89
1423	-187.26	187.5	732.67	13.89	122.86	37.63
1424	-187.01	91.31	849.12	35.28	95.67	30.33
1425	-121.83	99.37	933.35	74.1	60.49	25.6
1426	80.81	149.9	1042.97	79.53	70.4	27.62
1427	133.54	69.34	1025.88	82.92	89.45	-48.86
1428	0.98	23.93	1045.17	44.28	109.13	-46.48
1429	-388.18	-140.14	900.39	2.35	92.47	-23.65
1430	-230.22	-139.65	948.73	-8.82	23.8	0.12
1431	-401.86	-182.62	1124.51	31.95	36.65	-15.93
1432	-328.37	-125.49	988.28	80.05	2.62	-0.46
1433	-343.51	-130.13	983.15	86.21	-19.23	58.69
1434	-317.38	-15.87	748.78	91.61	-37.54	61.68
1435	-162.11	-7.08	889.4	116.58	-75.44	58.9
1436	39.31	146.97	1042.72	148.86	-101.47	60
1437	128.17	219.73	1005.86	123.81	-60.49	67.72
1438	57.13	56.64	1034.67	97.87	-48.4	56.79
1439	-47.61	-154.79	1236.08	95.4	-56.92	52.37
1440	254.15	-70.31	1014.89	60.76	-97.96	92.71
1441	235.84	-157.71	1123.29	-16.66	-21.7	123.6
1442	-94.73	-134.77	1075.2	-16.33	-21.64	115.78
1443	-35.89	-176.51	1088.87	-40.59	-69.52	141.82
1444	163.82	-147.95	1060.79	-44.1	-58.2	130.4
1445	321.53	-197.51	1116.94	-41.69	-21.94	66.62
1446	141.11	-326.17	1086.43	-13.52	67.29	20.69
1447	28.56	-222.41	940.92	-12.18	84.38	-5.65
1448	-41.99	-329.59	998.54	-1.01	60.3	-14.95
1449	121.09	-305.18	1017.09	39.7	39.58	-26.03
1450	243.41	-49.8	1190.43	122.01	65.8	-52.64
1451	241.94	148.68	1300.05	151.92	60.79	-33.36
1452	64.45	257.57	1130.13	142.61	91.06	-26.7
1453	-117.19	163.33	1150.39	111.02	95.58	-29.39
1454	-376.46	-23.19	1185.79	134.43	-4.18	10.65
1455	-102.05	-237.79	1059.08	172.06	-32.17	35.58
1456	19.04	-3.91	908.94	149.41	-1.56	48.28
1457	-282.71	-505.37	1060.79	82.61	18.74	17.03
1458	-45.9	50.29	816.65	131.77	-33.75	62.99
1459	181.15	3.66	955.32	91.46	-42.33	61.1
1460	302	190.19	583.01	92.74	-11.57	71.38
1461	214.6	24.41	820.8	85.36	-35.89	111.27
1462	478.76	-84.23	1028.32	102.66	-5.19	135.31
1463	410.16	-132.81	1071.29	142.52	48.58	99.03
1464	282.47	-86.67	1143.31	151.95	59.57	119.51
1465	320.07	-108.64	952.64	125.79	61.8	130.19
1466	780.52	-94.48	1276.37	113.86	106.38	65.25
1467	67.38	123.54	911.13	116.33	203.4	11.66
1468	1.46	65.43	1019.78	87.07	182.28	-76.51
1469	-153.81	153.81	1060.3	60.82	218.63	-18.55
1470	-424.56	-277.83	1181.64	66.86	198.73	2.81
1471	-238.04	-155.52	1072.51	96.22	132.9	-18.95
1472	351.32	130.37	886.23	91.49	97.56	-32.26
1473	-30.52	74.22	1015.87	65.49	152.65	-70.28
1474	-337.65	78.86	923.1	45.17	101.35	-27.5
1475	-122.07	-229.98	981.93	47.49	67.05	-12.33
1476	-271	38.33	1216.31	63.96	84.78	14.01
1477	-278.08	-98.63	1186.77	89.81	50.78	75.81
1478	-282.71	-4.88	1012.45	101.01	47.88	64.67
1479	-304.69	28.32	897.46	49.93	-15.41	26.86
1480	121.09	-224.61	1103.03	48.13	-35.03	-6.38
1481	116.21	-46.39	1073	63.6	15.96	1.98
1482	57.13	-162.11	1042.72	63.69	36.71	36.65
1483	185.79	-372.56	1051.76	56.12	38.79	73.94
1484	375.98	-270.75	1043.21	60.15	60.18	54.02
1485	330.81	-167.72	1089.6	41.84	95.83	42.57
1486	56.4	-406.01	1256.1	123.44	128.6	43.73
1487	-261.23	124.51	1143.31	204.28	152.13	-21.88
1488	-465.82	10.25	1143.07	166.23	146.21	-28.72
1489	-538.33	-152.1	889.89	195.04	60.55	12.48
1490	-488.04	-64.45	701.9	175.72	-22.31	49.04
1491	-66.16	-222.66	911.13	151.76	-54.26	51.42
1492	42.72	-11.96	1083.25	152.77	-20.51	73.88
1493	140.63	50.78	1143.8	158.66	28.08	48.98
1494	-158.45	-55.18	928.47	127.32	79.47	45.81
1495	-286.38	-264.89	1043.46	155.43	16.66	71.23
1496	-61.28	-75.44	958.01	146.42	-29.3	114.75
1497	229.49	-205.08	1287.35	125.55	-40.71	158.54
1498	-69.09	59.81	1194.09	161.44	43.95	108.4
1499	12.21	83.25	1051.51	103.45	30.03	56.27
1500	94.97	1.46	1011.96	22.13	49.96	90.09
1501	176.27	-114.5	1027.59	18.62	69.24	122.96
1502	152.59	-109.86	1036.87	-4.06	90	148.71
1503	181.4	-89.84	1062.74	60.24	80.41	175.05
1504	257.81	-114.75	883.3	118.53	76.11	144.62
1505	458.5	-6.84	989.99	143.04	142.52	130.8
1506	249.27	148.44	924.07	104.06	188.96	115.36
1507	-37.11	-197.27	983.89	86.55	132.35	149.87
1508	267.82	205.08	1044.19	143.16	177.22	122.19
1509	-235.35	54.93	1030.76	98.66	242.19	-21.88
1510	-216.31	-106.93	1046.14	111.69	179.02	-4.58
1511	18.07	55.42	866.7	132.11	146.3	-52.7
1512	-301.03	-51.03	865.48	109.74	154.63	-83.95
1513	-599.61	-122.8	784.67	119.48	139.04	-58.11
1514	-454.35	-78.37	778.08	121.28	61.04	-59.54
1515	-407.96	148.93	907.47	128.48	-0.31	-90
1516	-201.66	68.6	730.71	99.98	-68.88	-105.32
1517	-168.95	-58.59	703.61	58.38	-76.29	-80.14
1518	-292.24	-141.36	961.18	76.39	-94.45	-48.43
1519	186.77	-11.96	940.67	118.87	-145.14	8.12
1520	134.03	191.89	931.4	114.78	-94.48	31.71
1521	2.2	421.39	926.03	108.95	-81.05	84.17
1522	21.24	410.16	877.2	59.05	-65.58	108
1523	157.47	411.62	849.37	46.2	-49.41	136.51
1524	203.13	87.4	1018.31	-1.5	-16.17	203.74
1525	321.04	-109.62	1216.8	29.05	-13.21	217.9
1526	255.62	-70.8	1007.81	55.85	20.08	171.23
1527	297.12	-64.45	942.38	17.58	56.15	110.69
1528	-28.56	-147.22	1037.6	5.92	86.91	75.07
1529	-177.25	-184.08	1070.56	4.33	13.21	18.65
1530	41.75	-262.7	905.03	-0.55	28.84	21.64
1531	158.45	-236.33	1002.44	-2.08	68.73	-27.71
1532	80.81	-192.38	996.58	-11.87	164.43	-75.41
1533	-471.92	-519.04	1057.62	3.27	146.27	-103.27
1534	-234.38	155.27	1114.75	68.63	-2.08	-21.03
1535	436.28	330.57	1357.91	51.21	-43.46	47.73
1536	-13.18	64.21	1167.72	12.48	60.58	15.05
1537	-52.98	-20.26	1062.74	-3.11	17.7	69.52
1538	36.38	-36.13	967.04	-7.35	7.23	114.62
1539	212.89	-184.33	1032.96	-3.39	23.04	121.92
1540	303.22	-287.6	1280.03	-10.83	46.14	99.46
1541	361.33	-343.51	1323.73	4.21	107.94	104.43
1542	-86.18	-274.17	1071.29	15.93	99.76	85.42
1543	-260.99	-308.84	1031.25	29.39	70.22	65.55
1544	65.92	-135.25	933.84	88.1	14.01	29.21
1545	133.79	17.09	1089.6	123.66	57.56	29.08
1546	-100.1	-57.37	1075.44	109.5	55.3	75.13
1547	-100.34	-218.02	1162.11	147.74	24.44	105.16
1548	280.27	-141.6	953.61	170.2	14.19	95.64
1549	120.61	-176.76	1119.14	168.79	48.22	0.95
1550	56.15	-83.98	1051.76	157.96	72.69	0.24
1551	-165.53	-38.82	1047.61	117.31	52.03	-34.61
1552	-30.52	24.66	1012.45	87.83	27.4	2.01
1553	4.15	177	889.16	59.36	32.1	52.8
1554	-131.84	-263.43	1029.05	29.3	27.77	137.91
1555	280.76	-332.28	1172.36	61.25	-2.5	234.13
1556	327.15	-32.96	1028.56	92.77	53.86	143.31
1557	126.22	-147.46	1139.4	100.52	69.43	148.83
1558	194.09	-98.88	1145.26	124.69	54.63	166.84
1559	389.4	-335.69	969.24	117.03	122.19	134.19
1560	136.72	44.68	890.63	160.28	176.12	90.36
1561	127.93	28.32	1054.44	146.73	166.44	-40.56
1562	-11.23	54.93	965.09	119.66	106.66	-65.25
1563	193.36	17.82	1066.89	92.44	68.54	-41.69
1564	39.55	-57.37	1194.58	91.83	99.27	-46.63
1565	-255.37	26.12	1080.57	104.4	124.66	-19.04
1566	-276.86	-65.67	1009.52	109.01	75.87	4.58
1567	-160.16	32.71	1073.24	123.6	31.07	48.61
1568	-17.33	-171.88	1179.69	114.11	49.84	59.23
1569	48.83	-513.92	1131.59	148.38	75.53	41.5
1570	-20.75	-28.08	913.33	172.45	70.43	39.76
1571	208.25	-156.74	1182.13	94.6	60.67	38.94
1572	287.84	83.98	1328.86	173.61	140.08	36.5
1573	-14.65	0	1033.2	196.53	155.55	16.63
1574	-259.77	-20.51	805.91	161.93	121	31.19
1575	-141.36	-246.34	762.7	91.92	31.01	83.5
1576	496.83	162.35	1077.88	27.98	36.04	107.57
1577	-399.17	126.95	915.28	10.19	181.7	39.15
1578	-480.47	6.1	1094.97	14.86	55.69	59.72
1579	248.05	212.65	1095.95	47.18	48.25	38.33
1580	215.82	18.31	1000.73	43.79	108.46	24.38
1581	61.28	-97.9	1001.46	35.92	139.47	50.81
1582	-79.83	10.74	932.62	18.52	158.48	50.99
1583	-127.93	-121.34	963.87	-30.12	155.82	-14.74
1584	-507.08	-540.77	1120.85	-14.59	131.35	-13.46
1585	-374.27	-353.52	1047.36	15.9	43.43	0.76
1586	-119.38	-280.52	1092.77	34.42	3.36	-6.71
1587	-39.79	-144.04	1174.56	44.19	-4.27	16.48
1588	-71.53	-55.42	1161.62	60.27	25.91	92.56
1589	-39.06	160.64	1110.84	75.59	23.1	113.37
1590	56.64	15.14	1252.2	71.01	18.83	110.84
1591	96.44	-65.92	1131.59	35.4	64.15	75.26
1592	10.01	-190.43	1114.01	6.5	69.73	38.51
1593	121.09	-178.96	942.87	-7.84	60.27	15.14
1594	-164.79	-340.82	1009.52	-9.74	118.32	-23.47
1595	-260.74	-339.84	1036.13	28.72	99.4	-56.09
1596	-245.85	-503.91	1106.69	31.49	73.36	-21.64
1597	-189.7	-492.92	1081.05	95.21	43.76	0.06
1598	-293.46	-380.62	1174.07	201.75	24.44	77.24
1599	-209.72	-168.21	1138.43	213.78	36.22	99.18
1600	-429.69	-39.06	998.29	240.39	-4.3	143.19
1601	99.61	190.92	1029.79	226.87	-91.61	182.31
1602	398.44	247.31	1100.1	180.15	-82.7	141.45
1603	477.54	-93.51	1151.61	124.66	1.56	156.4
1604	260.74	-21.73	991.21	121.61	37.08	146.15
1605	265.63	22.71	1142.58	102.97	78.03	105.99
1606	-144.04	-139.4	1232.18	77.85	52.19	53.89
1607	39.31	293.21	924.07	77.18	4.61	73.97
1608	210.69	-191.89	1085.45	-45.65	55.97	42.72
1609	25.15	-372.07	1140.87	-23.07	102.26	34.27
1610	-160.4	-89.36	1045.65	-9.58	102.02	44.16
1611	-260.5	-265.38	1115.97	-14.34	100.92	31.89
1612	-92.53	-309.33	1114.75	11.35	62.29	3.02
1613	-114.01	-316.89	1081.3	15.9	85.33	-6.53
1614	-178.22	-179.69	997.8	54.05	36.1	-35.06
1615	202.39	-45.17	1173.58	45.65	21.42	-29.33
1616	-38.82	-86.91	1200.93	12.33	71.32	-40.77
1617	-177.49	-118.9	1101.07	11.41	22.22	-7.02
1618	-17.58	-202.39	1087.89	24.6	19.23	30.24
1619	-117.92	-135.01	1042.72	41.17	25.27	48.37
1620	27.1	-268.07	1124.51	48.65	13.12	46.84
1621	398.19	-437.74	1071.29	57.34	5.95	48.28
1622	348.39	-681.64	1224.85	47.61	63.9	8.58
1623	233.89	-395.02	1363.53	132.42	73.7	89.66
1624	48.58	-179.44	1032.23	214.66	57.31	159.61
1625	67.38	-211.18	851.81	182.37	81.39	218.11
1626	321.29	-117.19	1027.1	146.73	162.2	253.39
1627	-35.64	-152.59	1175.05	144.56	232.51	169.43
1628	31.49	-266.11	1164.06	177.22	223.79	27.53
1629	-324.95	-19.53	981.2	177.19	198.97	-42.94
1630	-230.96	-70.8	851.56	145.26	161.16	-14.5
1631	-379.15	-41.99	925.29	163.42	171.84	-38.6
1632	-532.71	110.11	1122.56	156.28	96.68	-38.09
1633	-491.21	82.28	1154.05	140.14	68.02	-55.08
1634	-291.75	23.19	1193.36	157.26	76.81	-87.04
1635	-422.61	-223.88	1148.68	167.91	60.09	-101.9
1636	-267.09	-225.34	1046.88	150.82	-4	-76.08
1637	111.82	-294.68	938.72	134.74	-7.02	-55.94
1638	-139.65	-291.99	1012.94	162.48	36.56	-27.77
1639	-112.55	-109.37	1049.32	171.91	43.46	92.38
1640	164.79	-132.81	1080.08	150.48	72.3	182.53
1641	20.26	-262.7	1041.02	156.74	109.31	137.6
1642	10.25	-151.12	957.76	223.45	98.63	84.05
1643	-194.34	186.52	911.87	188.72	81.85	89.39
1644	-181.64	153.56	1014.4	166.47	82.31	95.92
1645	-317.63	24.9	1036.62	144.59	130.74	107.76
1646	-324.95	27.1	979	154.14	104.98	111.94
1647	-200.2	40.04	1059.81	138.79	62.5	60.94
1648	-65.19	-36.87	1052.25	114.04	58.84	52.22
1649	18.31	-76.17	892.09	112.03	54.75	84.66
1650	96.92	-106.93	853.52	102.75	80.63	150.39
1651	-136.96	-226.81	945.8	114.14	137.76	230.9
1652	-3.42	-53.96	967.29	128.81	161.47	264.43
1653	-13.67	-35.64	1003.42	122.19	191.31	176.06
1654	-344.73	132.32	917.72	113.49	165.04	173.16
1655	-166.5	-27.1	1031.49	95.34	162.69	209.72
1656	74.46	-142.33	1024.41	86	161.1	249.85
1657	-38.09	-89.84	860.35	64.36	183.59	230.38
1658	-62.99	-220.46	828.86	57.77	125.95	196.81
1659	133.79	-20.75	718.99	91.43	117.86	89.2
1660	18.07	373.54	695.56	83.83	145.08	45.81
1661	-563.23	400.15	722.41	41.08	69.21	26.58
1662	-73.24	222.9	1257.08	21.24	9.37	17.94
1663	-156.25	59.81	1287.6	86.33	94.57	-41.72
1664	-205.81	119.14	1172.61	100.46	72.24	-17.73
1665	-141.85	142.82	1049.07	84.53	73.39	-5.74
1666	-295.9	-166.99	868.41	57.95	49.44	-23.38
1667	-87.4	-121.09	788.33	95.21	44.74	-1.56
1668	-193.85	142.09	887.7	144.32	86.33	-15.69
1669	-318.85	203.37	898.19	145.78	59.57	6.13
1670	-234.38	141.6	839.11	124.42	37.9	43.09
1671	-100.1	8.54	864.01	89.97	23.16	104.49
1672	-45.65	175.05	856.45	67.6	43.15	131.32
1673	-101.56	147.95	967.29	24.02	59.88	137.21
1674	49.32	114.75	1175.05	33.48	99.55	163.33
1675	-48.83	-37.6	1073.97	42.42	112.82	176.82
1676	-161.62	-107.91	1014.89	2.81	96.04	168.67
1677	-250.98	-137.21	867.92	-45.1	67.29	149.2
1678	-104.49	-11.96	770.26	-40.04	38.7	163.64
1679	-130.62	-151.61	938.96	22.16	43.3	198.21
1680	-77.39	-39.31	990.97	63.63	31.01	223.11
1681	133.3	-25.15	975.83	108.73	-6.56	230.68
1682	201.17	7.81	1086.67	149.11	24.99	172.12
1683	-0.73	162.11	943.85	165.28	77.42	135.99
1684	-70.8	154.3	922.85	125.27	51.06	108.25
1685	110.84	130.37	1029.54	121.46	47.94	99.03
1686	84.96	98.39	1225.34	89.63	97.17	85.75
1687	87.16	167.97	989.75	39.03	115.84	118.01
1688	119.38	30.27	922.61	-24.9	104.55	165.83
1689	101.32	45.65	787.6	-48.34	96.74	139.98
1690	54.69	-141.11	835.45	-21.85	71.2	79.1
1691	47.61	-142.82	512.7	44.16	64	-48.1
1692	-314.45	-285.16	907.47	78.09	37.26	-24.14
1693	-65.19	-134.03	1083.5	126.25	4.12	1.19
1694	235.6	5.86	1274.66	148.86	26.92	-45.84
1695	104.49	114.26	1172.12	165.44	57.04	-99
1696	43.21	231.69	1007.57	164.18	47.42	-136.2
1697	-191.41	93.99	969.97	128.66	44.71	-141.78
1698	-104	65.92	1059.81	93.44	34.24	-143.49
1699	-85.45	113.28	1049.32	67.75	39.12	-135.99
1700	-62.01	181.64	948.49	47.58	47	-132.02
1701	-122.07	-57.62	1114.26	-3.88	52.15	-121.8
1702	-141.36	-213.38	722.66	145.2	36.9	-197.75
1703	-272.46	-41.75	878.91	189.85	48.98	-195.68
1704	-146	-5.62	989.01	164.28	40.07	-182.71
1705	-110.84	54.69	1095.95	144.07	40.34	-195.53
1706	-249.02	182.62	998.29	105.96	36.16	-199.95
1707	-221.92	-125.98	869.63	70.56	-21.97	-240.72
1708	-427.98	10.5	840.09	112.98	-51.76	-289.22
1709	-383.54	-77.88	942.14	123.44	-94.12	-326.02
1710	-445.31	-169.92	1070.56	109.13	-110.63	-310.36
1711	-396.73	-133.3	1013.67	104.43	-125.82	-242.92
1712	-266.6	-324.46	1132.57	110.53	-121.83	-191.01
1713	-285.16	-89.36	976.81	134.92	-97.32	-95.79
1714	-413.33	-176.51	1016.36	121.86	-94.57	-18.13
1715	-273.93	-9.28	1024.17	99.55	-91.31	36.07
1716	-527.1	-0.49	988.28	77.36	-65.28	19.41
1717	-425.54	22.46	995.12	62.5	-99.21	8.73
1718	-63.23	-183.59	1134.77	48.07	-94.18	2.23
1719	166.99	-139.65	1029.54	28.96	-57.34	21.03
1720	36.13	-187.26	908.69	6.77	-8.42	21.27
1721	-95.7	-228.03	968.75	33.42	13.49	36.87
1722	-158.69	-200.44	980.47	37.93	17.85	39.15
1723	-290.28	-144.29	1005.37	61.74	57.25	29.97
1724	-173.58	-149.41	1090.82	90.85	35.58	23.19
1725	-174.56	-201.42	1132.81	123.93	44.13	-6.16
1726	-211.18	-303.71	1171.39	115.39	44.04	6.38
1727	-258.3	-366.46	1072.75	126.25	35.83	5.16
1728	-307.62	-202.64	898.93	134.98	18.34	-50.23
1729	-439.7	-309.33	1058.59	121.73	-9.86	-39.61
1730	-778.81	-132.81	874.27	156.49	-64.36	50.51
1731	-21.97	-138.43	1204.35	175.72	-50.11	107.88
1732	-263.18	11.47	1130.86	212.52	-28.11	106.48
1733	169.43	5.13	1021	202.7	-48.28	96.62
1734	134.28	117.92	854	131.62	-38.27	141.78
1735	176.76	120.12	1037.35	71.56	6.41	126.4
1736	-154.54	-139.16	1061.28	18.31	44.34	84.75
1737	-163.57	-79.1	1011.96	38.33	28.41	51.33
1738	-115.97	-189.21	1079.35	75.65	35	34.39
1739	-135.01	-95.7	1045.65	122.07	61.65	3.33
1740	-146.24	3.17	1030.76	134.22	63.14	-23.22
1741	-283.69	-67.38	988.53	77.88	60.64	-14.04
1742	-290.28	-121.58	1033.45	76.45	34.55	34.7
1743	-271.24	-71.53	942.63	77.45	5.8	60.06
1744	266.6	104	1123.78	86.36	-12.91	66.74
1745	33.94	-15.63	1136.96	73.06	55.76	51.79
1746	-234.38	70.8	1026.86	97.63	54.69	47.39
1747	-304.2	109.37	978.52	102.57	25.91	22.98
1748	-329.83	-145.51	1070.07	103.55	-3.05	15.29
1749	-204.1	-151.86	1031.49	104.61	-40.65	15.08
1750	-202.88	-128.42	1086.67	81.09	-12.76	-5.46
1751	-284.18	-179.44	1143.55	30.98	7.02	-11.84
1752	-469.24	-198	1088.87	-64.12	-51.24	19.2
1753	75.44	-445.31	1215.82	-97.44	-69.34	78.64
1754	544.68	-411.38	892.09	-38.51	-20.94	100.71
1755	316.89	-188.48	1112.79	72.72	55.94	123.11
1756	27.59	428.47	1079.59	130.77	103.49	118.96
1757	-156.49	-13.67	1147.95	42.97	124.57	95.83
1758	-128.17	-151.37	1024.9	-3.42	120.54	89.66
1759	-122.8	-364.99	1118.65	-14.04	105.07	75.1
1760	151.37	-310.06	1223.88	36.77	100.01	61.98
1761	117.19	-88.62	1156.74	53.44	136.6	68.73
1762	-125.73	-51.76	1194.58	57.01	135.86	93.05
1763	-103.76	66.89	1072.75	23.47	105.62	97.08
1764	-70.56	17.09	1026.12	-43.21	129.36	71.32
1765	-207.76	-174.32	987.06	-51.3	131.62	63.29
1766	-192.87	-419.68	1085.45	-54.41	103.67	45.32
1767	-440.43	-385.01	1032.47	-19.44	71.35	21.12
1768	-315.92	-459.72	1162.84	47.42	32.87	22.58
1769	-223.39	-431.4	1298.34	98.57	34.76	10.56
1770	-293.21	-163.09	1177.25	74.8	NaN	NaN
