# Supplementary material for: Complexes of vertebrate TMC1/2 and CIB2/3 proteins form hair-cell mechanotransduction cation channels
Source: eLife. 2025 Jan 8;12:RP89719. doi: 10.7554/eLife.89719 (PMC11709434; doi:10.7554/eLife.89719)
Supplement: Figure 3—source data 1. [file elife-89719-fig3-data1.zip › Figure 3H/het/9-1-T3.txt]

-603.03	-382.57	883.06	176.39	-284.67	-371.64	10
285.16	-95.70	809.57	125.55	-284.42	-303.13	8
48.58	-337.40	997.31	83.77	-229.86	-220.73	10
137.45	-367.43	968.02	117.28	-212.80	-74.86	8
237.79	-248.29	1086.18	118.04	-210.48	-28.44	11
72.75	-198.00	1043.46	161.62	-183.38	-40.28	8
385.25	162.35	1045.90	126.04	-146.03	-6.29	10
163.09	-136.23	1115.48	90.18	-88.71	-46.36	8
114.50	-111.57	1068.85	103.15	-73.27	10.22	11
182.62	-274.90	1189.45	212.80	-79.86	-6.10	8
200.93	228.76	904.54	262.79	-95.83	-60.52	8
12.94	88.38	1028.08	190.92	-71.38	-107.82	10
244.38	240.23	850.59	135.19	-61.65	-17.52	8
301.76	-166.99	1075.93	59.63	-20.26	68.82	11
63.72	-207.28	992.43	88.78	12.30	88.68	8
122.07	-125.98	884.52	138.67	-36.59	58.90	10
277.34	152.83	809.33	95.79	-46.48	9.55	8
-182.13	133.79	1027.10	27.56	-63.14	-36.99	8
184.57	28.81	1073.73	65.98	-135.38	-40.04	11
211.67	282.96	931.88	-13.85	-66.19	18.22	8
127.20	133.30	897.71	-112.09	-94.88	-8.00	8
246.09	-238.04	1105.22	-137.70	-83.13	-43.49	10
264.40	-136.72	1112.30	-111.30	-32.44	-28.81	9
178.96	-482.42	1206.54	-64.36	-15.78	-23.80	10
484.13	-348.88	1138.43	-19.81	-35.52	7.93	8
468.02	-191.65	1024.17	42.14	20.57	-11.96	10
195.56	-208.50	1055.66	-2.23	3.63	18.89	8
235.84	-72.02	1040.04	18.34	4.09	-17.30	9
220.70	73.24	1002.20	34.70	63.57	-46.36	10
237.79	38.82	862.06	-28.20	64.33	-64.82	8
72.02	-352.54	1218.51	-31.62	50.20	-52.43	8
264.65	-770.75	1391.11	-8.42	52.03	25.70	10
271.97	-682.37	1098.88	91.13	74.13	40.50	9
316.89	422.85	634.52	132.84	132.51	98.21	10
-126.71 -957.28	-836.43	665.28	213.47	-42.63	6.26	10
-797.12	-357.18	748.05	248.20	-144.20	149.51	9
-175.29	-34.91	667.48	240.51	-216.61	269.32	10
-260.50	-6.10	986.82	158.05	-112.73	177.31	8
-472.41	-183.11	1014.16	131.41	2.96	83.80	10
-871.58	-202.39	847.90	100.07	15.66	42.45	8
-492.68	-303.96	855.47	34.82	-9.00	50.35	11
-288.09	-141.11	1145.75	4.76	-7.72	53.65	8
-360.35	-576.66	1290.77	-32.35	38.42	31.98	8
-327.39	-489.99	1129.39	20.42	77.18	60.67	10
-325.20	-461.43	837.16	23.83	111.39	41.96	8
-566.89	-632.08	784.18	21.24	173.10	5.25	9
-657.47	-557.62	759.77	25.15	200.93	-46.08	10
-982.42	-573.97	933.35	24.87	183.41	-5.10	8
-916.75	-475.59	955.57	45.26	105.96	57.56	10
-514.65	-418.21	962.65	44.92	100.25	54.60	8
-1056.88	-641.36	994.14	29.21	148.86	5.55	9
-792.48	-556.88	875.73	98.14	19.71	50.42	10
-737.30	-365.48	1065.43	120.33	46.75	115.48	8
-796.88	-98.14	936.28	150.45	56.52	132.14	10
-752.69	-214.36	822.75	108.92	17.24	106.11	9
-427.25	-453.13	926.51	99.09	13.89	106.32	10
-695.56	-308.35	871.58	90.58	91.80	74.43	8
-680.42	-531.49	997.80	26.52	76.81	26.09	10
-671.88	-267.82	884.28	19.50	94.02	27.80	8
-627.44	-359.13	880.86	-12.63	80.05	-33.39	9
-852.05	-401.37	765.38	-0.52	60.42	-24.23	10
-786.87	-623.29	1047.12	52.49	34.70	18.40	8
-1057.86	-451.17	1118.65	142.03	38.02	51.06	8
-1146.73	-330.32	785.64	143.59	-22.74	79.07	10
-1244.38	-537.11	892.33	126.56	-47.15	192.11	9
-1106.93	-241.70	668.95	122.28	-161.10	211.33	10
-68.36	-137.70	829.10	126.28	-122.86	198.70	10
-623.29	-224.12	971.68	123.50	-88.59	230.32	8
-714.36	-422.36	1014.65	121.34	-122.28	243.59	11
-206.54	-509.77	1054.20	84.96	-152.83	182.13	8
-191.41	-447.27	924.56	61.52	-105.26	92.93	10
-384.03	-423.10	1080.08	102.54	-35.68	57.28	8
-413.57	-201.17	869.38	160.46	-2.14	25.88	10
199.46	131.84	844.24	159.52	32.90	-17.36	9
-161.62	-230.96	785.89	98.48	160.43	-122.68	10
-388.67	-458.74	749.27	68.30	147.37	-113.68	8
-763.92	-344.48	1664.31	27.10	185.49	-125.49	10
-926.76	-434.08	1185.06	97.50	166.02	-54.20	8
-859.13	-328.37	877.69	70.56	117.22	-50.87	11
-607.91	-418.46	839.11	59.60	63.66	-120.91	8
-577.88	-476.56	810.55	60.82	81.91	-107.97	10
-532.23	-493.65	1081.79	98.24	69.73	-95.21	8
-791.75	-132.81	1162.11	144.41	104.22	-53.92	9
-987.55	-181.15	719.24	131.96	57.16	-40.71	10
-676.76	-379.39	778.08	94.12	6.99	-10.22	8
-708.01	-485.35	1053.47	109.16	41.47	27.68	10
-934.57	-831.30	1152.83	95.43	24.69	45.07	8
-1024.41	-588.62	1016.36	131.59	-26.21	122.86	11
-785.64	-798.83	1064.94	77.09	-30.91	174.13	8
-921.39	-735.35	1055.42	84.66	-54.20	204.16	10
-828.86	-984.86	1011.72	111.36	-124.88	291.17	8
-604.25	-961.67	802.98	195.80	-133.42	360.14	11
-641.11	-716.80	1106.93	302.49	-142.40	281.86	8
-988.28	316.89	1134.52	346.25	-262.33	304.78	10
146.24	-17.09	1124.76	317.35	-391.14	358.67	10
398.44	221.44	493.65	246.73	-193.18	303.53	8
-740.48	-311.52	540.53	69.82	-39.76	192.29	11
-303.96	-337.40	802.98	111.48	-243.53	166.11	8
606.93	179.44	1101.07	159.36	-262.85	200.62	10
443.85	302.98	1181.88	151.82	-106.26	125.85	8
-281.98	-25.39	1058.59	92.90	-146.48	145.90	10
311.04	-160.89	1107.91	117.89	-155.88	191.62	11
112.55	-115.48	1117.43	86.21	-35.52	181.37	8
-38.09	-248.78	986.57	54.60	-23.99	185.46	10
346.92	-473.14	1036.38	40.50	-33.33	144.74	8
422.61	-260.25	1094.48	89.02	12.05	91.13	11
203.86	-351.32	1114.99	105.65	17.79	76.57	8
214.84	-215.09	992.68	118.87	1.19	123.66	10
474.37	-141.60	694.82	119.90	5.95	174.71	8
662.35	195.56	1081.30	134.61	50.99	139.43	8
99.85	578.86	905.76	83.62	120.61	-122.01	11
41.02	314.21	1009.03	59.75	141.91	-139.40	8
-12.21	-25.88	1179.69	65.28	161.44	-111.72	10
-25.15	-57.86	1132.57	74.71	157.47	-91.71	8
78.86	-276.12	951.90	43.70	127.50	-91.34	10
-9.28	-232.91	914.31	-6.93	143.55	-94.64	9
-155.76	-308.11	1122.80	-44.13	138.76	-94.64	8
-67.38	-275.39	1029.05	4.88	169.49	-128.60	10
-279.79	-182.37	1110.11	25.27	208.50	-127.44	8
-512.70	-282.71	1274.41	65.00	183.38	-59.51	11
-591.31	-109.86	1185.06	106.60	144.20	12.94	8
-288.09	-265.63	1065.19	142.46	37.41	50.05	10
-3.17	-227.29	1007.57	109.80	35.55	34.64	8
-245.85	-287.84	1071.29	85.75	32.32	52.83	10
-49.32	-466.06	1440.19	163.79	67.44	57.92	9
-325.68	-266.11	1299.80	199.98	93.23	62.07	8
-301.51	70.56	1034.18	218.96	56.61	114.38	10
60.79	50.05	1047.61	187.19	65.86	163.21	8
271.48	65.43	1001.95	163.09	121.83	179.29	10
103.27	83.01	959.72	115.05	174.22	160.34	9
-363.28	26.37	794.43	25.54	118.77	134.67	10
-321.53	-181.15	836.67	18.77	84.59	127.66	8
-32.71	-338.62	1069.82	-28.08	-1.46	143.28	10
95.70	-176.03	1252.44	-18.98	25.97	146.55	9
-648.93	-243.16	1284.42	15.84	133.91	124.63	8
-674.56	-326.42	1236.33	51.91	114.01	67.90	10
-634.28	-234.38	969.24	61.37	69.06	132.60	10
-497.56	-172.12	984.13	78.34	10.96	175.78	8
-146.73	-85.21	1000.49	21.48	-42.42	175.84	9
32.96	-380.37	1019.04	19.65	-81.67	147.95	10
477.05	-237.06	946.29	120.33	-111.69	143.71	8
383.30	-115.48	931.64	202.94	-21.06	203.46	10
96.68	62.99	1002.44	131.50	-39.55	216.13	8
219.48	-296.14	959.96	112.52	-83.37	225.25	11
506.59	331.79	1135.99	171.20	-4.79	150.05	8
196.04	211.67	1168.46	142.88	78.55	51.79	10
177.73	14.65	1207.76	77.12	111.85	24.69	8
231.69	-113.28	1221.92	63.39	144.99	-52.22	11
145.51	-340.33	1139.65	71.50	169.46	-45.26	8
-33.45	-458.25	1041.75	73.73	193.57	-9.03	10
-280.52	-29.79	869.63	103.94	204.38	10.62	8
-303.47	-58.84	819.58	44.83	134.49	3.60	8
-195.80	-180.66	976.32	22.61	68.42	13.28	11
-155.03	-127.44	1003.42	78.86	28.17	17.40	8
-196.04	-22.22	1148.68	117.52	24.69	44.49	8
-115.97	75.93	1283.45	132.45	40.89	91.16	10
-25.63	100.59	1149.66	77.48	32.26	88.17	8
71.04	-71.04	977.78	42.57	30.27	92.86	11
57.13	-218.99	1024.90	29.63	18.46	119.42	8
-18.07	-180.42	1059.08	52.70	13.34	138.15	8
125.00	-185.06	1171.39	64.67	24.96	100.68	10
-15.87	-367.68	872.56	109.41	36.32	54.44	8
41.26	-326.66	813.48	163.33	29.51	30.00	11
-73.97	252.44	974.12	213.20	23.28	-20.45	8
-42.72	274.41	1315.19	144.56	34.70	-4.61	8
-4.64	56.64	975.34	91.95	47.67	-13.06	10
-173.34	-176.27	865.48	22.31	78.64	-7.26	9
-357.67	-208.50	977.78	-51.09	31.43	-17.49	8
-233.40	-403.81	1179.44	-44.19	-40.04	-24.81	8
437.74	-397.22	1248.29	-46.60	-92.83	16.57	10
367.92	-286.13	1157.47	-47.94	6.32	60.70	8
480.71	-335.45	1103.03	18.65	33.33	80.51	11
317.38	-126.22	1122.31	83.37	93.05	59.66	8
20.51	93.51	1211.91	87.92	175.87	29.30	10
-446.53	39.31	1014.16	103.36	158.91	11.14	8
-237.79	94.48	979.49	117.61	86.46	-64.51	8
-243.90	13.92	1069.34	110.32	63.54	-66.38	11
-173.10	-206.79	1213.62	100.10	50.78	-48.49	8
-370.61	-50.78	1014.65	35.83	24.51	49.16	10
-270.02	-744.38	1112.30	3.23	-58.38	87.49	8
1446.04	-399.41	715.09	91.31	-117.34	10.13	8
161.87	643.80	1521.73	69.98	131.01	10.35	11
-528.81	-320.31	1310.30	32.41	74.80	25.82	8
-147.46	-90.82	1217.53	94.42	65.00	-9.16	10
-163.09	-277.34	978.52	138.46	105.26	-5.71	8
-51.51	-21.97	1046.39	142.00	131.84	-25.88	9
65.92	103.03	987.30	119.29	125.37	-48.98	10
268.55	-112.06	841.80	89.97	192.54	-58.99	8
-122.56	-136.23	1061.77	69.64	217.83	-91.52	10
-151.86	-85.69	990.48	43.79	159.30	-57.34	8
-419.43	-77.39	946.53	19.04	199.98	-37.35	11
-921.88	-389.40	1310.55	28.99	179.32	24.75	8
-587.65	-360.35	1127.93	89.97	38.30	106.32	8
-392.82	4.64	1039.55	98.79	24.90	134.64	10
-490.72	-174.80	1034.67	63.90	-41.14	134.61	8
-243.41	-577.88	1010.74	73.76	-106.29	108.18	11
517.09	-304.44	1046.14	93.29	-134.74	59.14	8
332.76	-239.75	1256.35	31.59	-3.11	47.06	10
-231.45	-127.93	1264.65	8.97	57.43	50.08	8
-305.18	-281.25	1341.80	70.59	36.32	53.41	11
-275.63	-117.19	1204.35	112.79	40.10	77.15	8
-159.67	39.55	1073.49	110.93	35.55	56.46	10
-171.63	-34.18	1001.95	20.23	52.31	-12.63	8
-35.89	-469.24	1220.70	26.55	34.70	-34.76	8
-155.03	-187.01	1028.56	28.26	44.89	-4.91	11
-325.20	-333.74	988.28	22.92	18.92	52.67	8
-205.32	-253.66	1171.63	52.83	-1.40	83.40	8
-46.39	-317.14	1271.97	114.17	-24.44	30.00	10
91.06	-222.66	1145.51	137.12	-36.01	46.91	8
186.28	-305.42	1078.86	131.90	-20.54	82.98	11
278.56	-317.87	1203.61	156.62	27.68	116.70	8
-18.07	-181.40	1122.31	162.02	70.50	152.65	10
-120.36	-336.91	1253.42	174.26	64.91	154.39	8
-210.69	-37.60	1124.76	202.21	67.60	107.12	11
-185.79	-41.26	1228.03	125.12	47.39	19.65	8
-161.87	-225.34	1263.92	117.31	39.00	-18.74	10
-30.52	-577.88	1137.21	157.26	15.87	-65.31	8
-250.49	-619.87	815.43	245.94	-54.72	-7.35	10
-9.52	-224.85	710.69	261.72	-87.86	84.32	9
956.05	118.65	1024.41	254.55	-40.95	170.14	8
446.29	468.02	939.45	200.32	189.27	157.53	10
-482.91	-24.17	1088.38	104.74	229.13	119.57	8
-270.51	-209.96	1112.55	73.85	75.53	107.94	10
-158.69	-376.22	1504.15	131.07	123.23	122.34	9
-256.84	53.96	1156.01	109.25	98.11	33.54	10
-26.86	-1.71	1141.60	55.02	100.65	25.73	8
-146.48	-211.43	1070.07	-29.66	101.26	46.48	10
-201.90	-8.30	894.29	-57.31	92.25	57.62	8
-39.31	-296.14	1080.08	-80.69	61.92	37.96	9
57.62	-205.08	992.92	-57.25	60.36	4.00	10
35.16	-347.17	1087.65	-22.95	88.32	-7.75	8
-108.40	-339.11	1100.34	41.81	116.03	0.06	8
-198.73	-324.95	1242.43	69.98	98.75	-2.17	11
-341.06	-213.62	1117.19	142.24	73.39	32.20	8
-397.71	-65.19	886.72	153.50	4.46	33.91	10
-359.62	-112.55	981.45	156.46	-31.22	30.46	8
43.70	-2.20	1012.94	162.32	-97.69	3.20	8
130.37	63.23	1012.45	144.50	-82.64	17.88	11
208.50	-83.74	1112.55	139.25	-59.42	101.01	8
431.88	19.78	998.29	157.10	-30.43	145.14	8
379.64	21.00	1108.15	101.38	-10.38	150.30	10
259.77	-193.36	1109.62	70.25	64.67	101.56	8
-98.88	-273.44	1023.19	89.94	149.11	51.42	11
-617.43	127.69	892.82	120.33	155.88	2.50	8
-652.34	199.22	976.81	96.41	39.95	0.95	10
15.87	210.69	1048.34	113.62	-3.33	2.44	8
-49.07	-47.85	1105.71	62.07	15.96	12.30	8
237.55	-213.38	1212.89	24.11	-7.51	67.41	11
260.74	-185.55	1090.33	-19.32	89.57	64.58	8
-281.25	-339.11	861.33	6.65	71.87	72.94	8
-256.35	-404.79	1338.38	82.40	57.56	75.32	10
-135.25	36.38	1064.70	203.52	54.84	54.57	9
17.82	-44.68	1032.71	167.97	-54.11	41.47	8
221.19	-78.12	1039.55	143.65	-67.57	66.65	10
266.85	29.30	874.27	77.73	3.88	106.78	8
4.88	-39.31	1000.73	32.41	22.34	114.65	10
115.72	-197.51	1224.61	48.19	-15.05	108.00	9
568.60	-188.48	1191.16	65.19	-11.60	129.24	8
477.05	-118.90	987.79	39.76	49.44	84.87	10
458.25	-118.16	893.07	-53.25	143.86	22.71	8
6.35	-287.35	976.07	-83.47	189.79	-9.03	10
-620.85	-556.88	891.85	-42.02	187.99	-40.01	9
261.96	-42.24	1325.68	82.37	88.90	-102.36	8
270.75	371.58	1686.52	91.95	167.94	-53.13	10
-246.09	289.55	1244.87	25.39	162.87	0.03	8
-565.43	-280.03	1180.18	-2.38	91.74	31.13	11
-524.41	-413.33	970.70	27.56	26.89	31.95	8
220.21	-504.15	1087.89	113.98	-85.27	32.75	8
468.02	-274.90	1059.57	144.81	9.55	-10.53	10
156.74	-262.45	1006.84	99.12	59.30	-3.02	8
-57.62	-677.73	938.96	89.48	66.44	21.70	11
-174.80	-331.30	1265.63	134.37	24.32	37.66	8
-172.36	161.38	1180.66	86.00	16.78	69.82	8
95.21	-74.71	1388.43	61.98	-37.63	32.90	10
207.76	-34.91	1371.09	46.14	-18.77	47.94	8
47.12	-147.46	1347.41	11.60	5.65	14.19	9
-66.65	-298.34	1324.95	62.32	16.20	-11.84	10
89.36	-353.27	1192.63	142.12	20.14	10.56	8
226.07	-127.20	1113.77	190.95	67.08	29.94	10
61.28	-175.05	1132.57	184.45	90.94	26.92	8
177.49	-307.62	1154.30	211.67	75.44	34.76	9
19.53	-215.82	558.84	299.22	105.53	37.96	10
241.46	-86.18	707.28	281.80	45.99	109.16	8
562.74	183.11	945.31	275.82	149.69	119.23	10
12.45	204.35	967.53	226.50	298.98	103.18	8
-311.04	279.54	905.27	153.59	284.58	29.33	11
-530.52	-63.72	957.76	111.54	250.79	-24.32	8
-254.15	-176.51	1073.49	39.55	124.45	-66.28	10
-300.05	-373.54	1199.71	26.86	104.43	-5.37	8
-356.69	-160.64	1052.98	89.20	118.16	53.44	11
-283.20	-172.61	1010.01	113.65	121.06	2.47	8
-282.23	-112.55	880.62	106.02	95.03	45.01	10
-406.98	-154.54	907.71	94.27	84.01	53.96	8
-692.63	37.35	996.83	108.55	56.00	96.68	8
-257.57	349.12	1070.80	99.70	-44.95	142.40	11
-50.05	142.82	973.88	45.29	-32.32	165.44	8
-39.55	-34.67	986.57	51.82	-37.29	109.74	10
49.07	-33.20	966.31	80.14	-37.93	95.98	8
106.45	96.68	961.91	75.50	-21.97	82.31	8
21.00	256.84	969.97	52.73	-8.48	89.75	9
-90.58	217.04	935.79	-1.25	-19.13	136.51	10
-175.05	-113.53	853.52	-24.63	-30.18	165.10	8
-113.53	-298.83	786.38	-24.75	-104.61	188.48	8
355.47	-311.28	953.37	-13.06	-158.05	189.70	11
467.29	-307.86	1039.79	7.20	-87.01	162.48	8
123.29	-278.08	1274.41	40.65	1.10	94.85	10
62.01	-7.32	1270.75	51.42	42.51	60.06	8
280.76	191.16	1362.30	27.92	83.19	37.23	8
-16.60	-106.69	1423.83	10.74	123.35	-25.76	11
-45.90	27.34	1165.28	3.97	85.94	-30.09	8
27.34	-173.10	1229.25	-19.56	74.58	4.24	8
-18.31	-313.72	1074.95	5.58	52.76	33.97	10
-85.45	-422.36	906.74	47.45	9.22	52.22	8
175.05	-523.19	943.36	179.17	-62.77	70.92	9
406.01	-46.39	880.13	301.33	-87.25	82.37	10
666.75	31.49	896.24	320.86	-27.31	33.33	8
371.83	176.51	1016.60	298.92	17.00	37.63	8
-25.88	402.10	903.81	212.62	86.58	58.78	10
-26.12	155.76	959.96	151.43	80.78	32.47	9
88.62	-224.61	1020.51	212.98	81.79	11.93	10
108.89	-187.99	1002.44	198.88	47.12	11.35	8
260.50	-82.76	1077.64	141.33	49.90	8.30	8
-11.47	-120.36	1121.58	127.32	69.82	29.45	11
10.74	-203.86	1144.78	122.34	52.86	29.54	8
388.92	-88.13	1054.93	151.49	69.76	97.72	10
429.93	-48.34	865.48	127.11	230.41	162.45	8
-650.88	13.67	1000.98	149.32	66.41	167.36	10
-596.92	62.50	948.73	186.13	-62.74	194.31	9
632.32	170.17	677.25	195.43	-105.83	166.14	8
137.21	-175.78	842.77	155.98	98.24	98.02	10
375.00	140.38	898.44	124.33	-33.66	123.87	8
190.67	40.53	796.39	71.81	-42.82	112.40	10
439.45	90.58	840.58	47.09	-44.28	64.42	9
567.63	6.59	919.43	13.61	-9.67	20.11	10
462.40	77.39	984.86	9.06	6.74	-10.41	8
417.72	74.22	973.63	-45.07	66.62	-64.12	8
138.18	-25.15	1052.00	-61.65	82.98	-84.69	8
49.07	-222.66	1004.64	-96.13	70.86	-79.38	11
166.02	-143.80	1087.40	-67.11	-2.32	-55.57	8
204.83	-129.39	1057.62	-23.62	47.36	-32.62	8
221.92	-172.12	1144.78	-22.86	58.04	-18.71	10
239.75	-125.73	1031.98	5.37	89.90	15.90	8
200.93	-114.01	919.68	17.06	74.80	8.76	11
311.28	-39.79	978.52	37.11	84.17	-5.37	8
93.99	5.13	951.42	23.68	106.38	-43.40	8
86.91	152.59	983.64	-62.01	109.86	-11.54	8
-14.89	65.67	1266.85	11.75	76.97	-15.53	11
-60.06	0.98	1127.44	-7.75	54.23	47.70	8
364.26	-430.91	1297.85	-3.78	75.10	39.86	8
173.34	-150.39	1007.81	16.63	117.98	76.45	10
23.19	-161.38	1310.06	111.94	89.75	81.21	8
-105.47	129.15	874.27	152.71	88.93	67.60	11
-108.40	-223.88	950.20	136.14	49.47	31.25	8
85.45	-259.52	1085.45	149.90	-1.13	25.73	8
526.12	-256.84	1104.49	212.46	-56.24	12.05	10
400.63	-120.61	932.13	203.58	50.17	48.13	8
399.17	75.44	1050.78	186.68	84.75	56.18	11
-156.25	33.45	1102.78	145.54	127.50	48.80	8
-80.57	-352.78	855.47	136.38	87.52	-29.33	10
-294.19	-312.26	912.35	124.57	66.96	-90.45	8
-223.88	-191.65	961.91	167.08	45.59	-58.75	8
-325.44	136.23	1005.13	149.60	-29.45	-56.09	11
5.86	31.01	1172.36	119.17	-51.88	-47.45	8
148.44	53.22	1037.11	138.09	-19.74	-37.84	10
182.13	-11.23	1115.48	87.74	-37.60	-4.85	8
58.35	-80.57	937.01	46.97	-24.44	110.50	9
39.06	-223.39	885.25	46.84	-24.57	170.90	10
195.80	-114.99	849.85	93.60	-62.41	220.64	8
618.16	-216.31	835.21	79.04	-90.94	282.44	8
783.20	-316.16	935.79	102.33	20.81	321.01	10
713.87	-22.71	953.37	148.07	107.97	254.76	9
626.95	42.48	1055.42	135.96	157.93	117.55	10
422.12	164.55	1249.02	131.32	192.17	81.73	8
252.20	0.98	980.96	96.89	193.12	29.91	10
346.44	-230.71	854.00	79.28	224.09	40.92	8
278.56	276.86	855.96	99.76	291.14	22.43	11
-319.58	666.99	951.42	28.53	259.67	-78.64	8
-176.76	20.51	1083.50	92.65	168.61	-87.89	8
83.74	-65.67	1020.26	118.10	180.27	-103.79	10
-331.79	9.28	798.10	122.04	168.40	-57.86	9
-185.30	29.54	901.86	96.92	111.60	-40.34	10
-192.38	-2.93	989.26	70.62	99.24	-10.80	8
-312.50	51.27	1004.64	44.56	106.90	37.20	8
-319.09	307.37	1089.36	32.17	75.84	12.97	10
-180.91	-44.92	1128.66	8.97	16.20	-65.16	9
32.71	-72.51	1135.99	18.77	-29.17	-78.34	8
-30.52	-147.22	1135.50	41.05	-19.62	-34.52	10
64.70	-96.19	896.24	55.27	-18.04	-50.42	8
-127.69	-112.06	935.79	55.94	-2.41	-79.77	8
-76.90	-295.41	1034.18	40.04	-41.44	34.94	11
302.00	-290.77	1003.17	35.19	-50.38	181.88	8
413.33	-271.48	1027.10	35.68	0.55	243.59	10
596.44	-453.61	1268.55	76.90	35.28	241.27	8
332.03	-136.23	1138.18	141.51	103.79	209.53	8
269.53	-179.93	1077.64	79.77	125.73	170.59	11
213.62	-342.29	1124.76	47.45	158.54	175.69	10
120.36	-145.26	1422.12	95.12	247.71	140.93	8
-317.87	-11.47	1126.95	112.00	254.52	27.89	10
-246.09	-54.69	1050.54	81.70	184.48	28.14	9
0.98	-264.16	964.84	72.78	170.26	-2.56	10
-45.65	-298.58	1055.42	60.91	169.95	-46.14	8
-153.08	-320.31	1093.02	75.07	170.32	-60.97	8
-552.49	-205.32	902.10	106.02	174.93	-55.48	10
-457.76	-9.52	836.67	110.93	115.26	-50.11	9
-398.19	91.31	850.83	104.89	73.52	-13.46	10
-94.97	153.32	976.56	87.89	61.92	12.70	8
31.01	44.19	1143.80	53.16	43.37	18.28	8
165.28	-93.51	1153.32	105.19	34.39	31.01	10
272.22	-85.69	1117.68	111.18	109.68	6.16	9
-240.72	-289.31	975.34	101.01	164.22	4.79	8
-585.69	-319.82	798.10	137.60	144.74	-19.59	10
-527.83	112.79	1203.37	157.65	125.98	3.23	8
-269.53	80.81	1309.57	126.25	54.84	56.67	11
50.78	-312.74	1184.81	132.42	13.67	57.46	8
10.01	-93.99	1041.99	164.76	-5.95	42.60	10
-83.50	52.73	855.47	160.28	-12.08	40.16	8
-559.81	-66.41	1013.92	134.64	3.27	69.00	8
-278.81	221.68	985.11	160.37	-30.21	60.97	11
-68.12	49.07	968.02	98.72	-21.70	54.72	8
130.62	39.06	831.30	60.76	-37.23	29.36	8
-387.94	-354.74	1009.52	6.68	8.51	-49.87	8
-652.59	-94.97	1104.74	48.34	-99.37	-70.04	10
91.06	-26.12	1225.83	48.92	-147.77	-54.47	9
-15.14	-138.43	1324.46	85.78	-36.41	-36.99	10
-275.88	-90.58	682.13	117.34	-56.82	-19.56	8
19.53	-345.95	1148.19	-15.35	-108.58	40.47	8
29.05	-221.92	1035.40	-18.04	-80.23	65.86	10
20.02	-277.10	1130.86	32.47	-76.54	79.71	9
163.82	-83.25	1091.80	71.29	-117.55	91.03	8
424.80	-117.43	1198.73	67.72	-69.03	83.95	8
449.46	-7.57	1177.98	59.81	13.03	40.25	8
-200.93	-233.89	1159.67	44.89	114.44	-33.63	11
-739.01	-595.70	1105.96	106.48	25.73	-6.62	8
-395.02	-434.33	1062.50	181.37	-18.07	24.84	10
-220.95	100.10	991.70	166.14	-26.28	-30.24	8
36.87	-115.48	1091.31	135.83	-39.89	-25.21	8
184.57	-63.72	1224.85	112.76	-33.63	25.57	11
141.60	-115.72	1155.76	42.60	-25.73	46.78	8
242.92	-192.87	1204.59	72.60	12.76	38.60	10
298.58	-93.02	1201.42	132.26	112.06	-4.09	8
-369.14	-14.16	881.59	160.43	136.08	-9.16	10
-572.51	177.25	743.90	247.71	90.42	-36.35	9
-528.56	160.16	554.44	197.69	-0.73	7.48	8
-53.22	-53.47	736.82	201.29	-75.90	82.09	10
145.75	26.86	836.43	231.45	-96.53	78.52	8
510.74	173.34	1137.45	236.94	-74.62	73.46	8
484.13	60.30	1123.78	180.60	22.40	103.49	11
-36.87	-171.88	841.31	129.58	80.63	89.39	8
-182.62	-82.76	851.81	113.92	13.95	118.84	10
42.97	-128.42	891.85	45.81	-69.64	209.72	8
732.42	-68.85	1056.40	31.31	-59.30	256.47	8
554.69	-15.87	1048.58	-14.47	31.80	283.87	11
424.07	-14.16	1164.06	-59.30	85.97	321.99	8
595.46	-243.90	1062.74	-72.30	114.11	340.45	10
504.15	-356.20	1064.94	-41.93	170.87	312.74	8
387.70	-278.08	1065.92	15.05	202.06	251.34	11
223.88	-62.50	994.87	-12.91	186.74	162.57	8
41.50	-17.33	1347.66	20.23	218.81	101.38	10
-125.49	-61.77	1181.15	75.41	245.09	30.98	8
178.47	-85.45	1068.60	86.55	225.83	-1.19	10
246.58	-139.89	1144.29	90.24	254.03	-4.52	9
82.76	-177.73	1196.04	85.36	258.70	32.84	8
-265.63	-244.38	1045.17	80.93	226.68	34.76	10
-254.39	-430.18	1117.68	76.45	147.16	18.62	8
-255.86	-404.79	921.14	94.36	102.14	-15.59	11
-232.91	110.11	879.39	176.73	120.91	1.46	8
-227.29	22.95	961.18	170.78	109.92	10.77	10
-335.69	119.87	894.78	133.82	8.97	41.29	8
50.29	44.43	1088.38	83.37	-15.72	58.26	8
71.78	161.13	1274.41	12.91	-25.82	52.52	11
170.41	-97.90	1150.88	25.70	-31.40	35.58	8
157.71	-165.77	1146.24	88.56	-25.39	64.67	8
175.54	-406.98	1127.44	135.38	-31.46	54.93	10
436.77	-168.21	864.01	144.47	27.83	30.24	8
-283.45	-198.24	1017.33	83.10	85.11	48.92	11
-0.73	-300.29	1216.06	124.79	-22.16	34.48	8
325.93	-89.36	1175.54	123.20	1.68	33.11	10
230.22	-265.63	1210.45	92.35	53.59	36.59	8
201.66	-276.37	1110.11	82.61	55.60	22.43	8
124.27	-95.95	1120.12	53.56	59.08	2.01	11
-79.59	-183.35	1106.45	22.98	84.14	-24.02	8
-3.17	-156.25	1136.72	59.78	61.07	-47.27	8
45.41	-69.09	1061.28	109.47	75.13	-56.58	10
-80.08	77.64	925.54	126.19	69.15	-38.60	8
-196.29	-138.92	1051.27	104.49	56.37	-53.19	9
-130.37	-222.41	1038.57	105.32	-2.53	-64.33	10
39.31	-307.37	1267.82	113.01	13.73	-43.61	8
-186.52	-190.19	1268.31	155.58	3.27	-25.67	10
-363.28	-85.45	1133.30	152.83	-34.09	-14.77	9
181.15	110.35	881.10	156.13	-103.64	-4.88	10
161.13	-30.52	1047.36	98.66	-59.72	6.04	8
264.40	-62.26	1101.07	70.68	-20.08	51.64	8
233.89	-42.97	1124.27	55.21	3.48	45.41	10
183.84	-163.33	1011.96	46.63	33.72	57.28	9
142.09	30.76	1008.06	77.06	74.71	62.74	8
-142.58	49.56	1107.18	100.71	99.79	56.92	10
-77.39	26.86	1000.24	77.24	53.71	52.95	8
-109.37	5.37	945.07	33.75	8.09	45.84	8
64.94	-345.95	1036.38	29.94	-2.59	61.34	11
132.08	-215.58	1050.05	50.63	26.00	126.74	8
123.78	-243.65	1227.78	86.82	57.25	146.97	8
36.13	-200.20	1195.56	127.90	43.98	126.62	10
289.31	-155.27	1118.16	142.49	48.55	104.89	8
454.83	-70.80	1045.17	145.57	77.79	81.15	11
282.47	-48.83	1075.20	133.85	110.84	44.37	8
339.36	-14.65	1095.46	100.62	140.53	59.75	10
-68.85	-158.69	1031.01	90.61	169.74	46.84	8
65.43	-113.77	985.84	84.01	132.81	36.01	11
-5.86	-119.38	946.53	69.73	140.08	-0.15	8
-375.00	-130.37	1066.16	120.61	147.83	-10.65	8
-407.96	-261.23	1019.29	152.50	142.46	-7.20	10
-335.45	-0.49	1056.88	208.10	74.83	72.60	8
-227.54	138.18	799.56	181.40	40.65	100.74	11
-318.12	-37.60	866.70	134.92	-16.02	120.73	8
165.53	-103.27	846.68	120.88	-56.82	108.22	10
78.37	8.06	1004.64	132.66	-62.32	104.46	8
88.62	125.73	1026.37	162.72	-100.46	122.77	8
448.97	88.87	1028.81	147.83	-108.06	173.13	11
628.17	148.19	778.08	100.25	-11.96	140.17	10
235.11	56.40	823.73	70.95	12.51	60.21	8
-265.63	39.06	989.26	75.01	-58.59	46.36	8
432.37	-43.21	1063.48	32.44	-127.56	56.30	11
609.62	-287.60	1122.80	-20.81	-24.90	30.40	8
243.65	-281.49	1091.80	-29.79	98.02	-36.59	10
54.69	-254.39	1062.74	-9.28	121.52	-58.14	8
-79.59	-130.37	936.04	-13.76	105.01	-43.76	8
103.03	-141.11	1086.43	-22.98	66.35	-26.28	11
213.62	-27.10	1101.32	-1.71	70.13	-0.64	8
262.70	22.95	1313.48	-1.37	42.36	24.41	8
159.42	78.61	1238.53	30.03	9.74	23.35	10
148.93	-224.37	1136.72	32.78	11.81	19.65	8
264.65	-104.74	1063.23	77.45	12.02	13.92	11
72.02	-59.33	1074.22	47.61	56.82	40.31	8
45.90	-230.22	1060.06	66.07	37.05	80.23	8
169.68	-153.81	985.60	83.89	28.11	80.72	10
297.12	-113.04	1026.86	76.23	36.90	37.54	8
220.21	-259.77	1077.64	73.30	88.53	-15.32	9
-173.58	-159.18	1033.69	103.94	112.18	-11.41	10
-286.87	-72.51	1141.85	122.19	81.85	33.94	8
-154.79	-103.52	1185.06	134.28	26.31	47.24	10
304.44	79.10	1131.10	126.77	51.42	-8.33	9
143.80	91.55	910.16	99.33	41.66	-27.83	10
325.44	-241.21	1056.88	55.60	15.87	44.92	8
423.10	-195.56	953.37	77.94	64.94	100.04	8
254.39	-171.88	838.38	99.46	70.01	108.83	10
361.57	-212.40	859.13	177.92	85.94	130.28	9
295.41	-163.57	829.83	215.21	92.32	137.08	10
313.96	15.87	915.77	239.32	140.29	137.60	8
7.81	156.74	1093.02	216.34	184.20	75.10	10
136.96	86.43	1312.26	183.47	186.07	49.96	8
197.27	199.22	1153.56	172.18	212.19	19.68	9
100.83	83.98	1049.56	121.22	241.64	2.04	10
-238.77	98.14	916.50	142.58	201.93	18.40	8
-75.68	121.34	1070.56	108.43	165.68	28.75	10
-323.49	5.13	1050.29	23.86	145.02	13.15	9
11.23	-237.30	1018.31	0.46	48.95	-12.85	10
163.82	-80.32	985.35	-8.61	66.86	-11.35	8
-217.29	-218.02	1064.94	-3.30	42.24	-12.79	8
-195.56	-235.11	1077.15	41.56	3.88	28.63	10
-146.48	54.44	1069.34	62.99	8.36	27.44	9
-283.20	-155.76	1144.53	29.21	-4.36	52.76	8
-170.17	-91.06	1047.12	40.86	-57.71	65.06	10
76.90	-125.00	1065.67	31.37	-50.63	70.19	8
117.19	-154.30	1096.19	40.86	-27.56	66.19	8
28.56	-179.93	1125.00	62.68	-14.28	96.53	11
148.93	-354.25	1163.82	62.81	-44.59	164.25	8
271.73	-231.93	960.94	64.03	-28.26	135.35	10
326.66	-106.93	1004.15	57.34	-3.23	88.87	8
15.38	-300.29	1044.92	66.28	-7.75	35.34	8
213.87	-170.41	1020.02	118.50	-65.22	21.24	11
153.81	-248.29	1153.56	76.81	-71.47	27.62	8
323.97	-207.52	1039.06	28.41	-23.44	18.68	10
179.44	-308.11	1078.13	1.19	37.23	-3.72	8
14.40	-556.15	972.17	46.57	41.38	-29.51	9
320.56	-301.03	1082.76	109.83	40.01	-92.62	10
158.94	44.68	1166.02	217.80	77.45	7.75	8
56.15	62.74	1163.09	214.39	87.22	40.01	10
24.17	340.58	1054.69	206.57	59.69	29.05	8
-51.03	240.72	887.21	160.22	58.84	46.57	9
169.19	72.02	884.77	112.46	21.27	73.06	10
218.99	116.46	883.30	114.90	18.77	101.87	8
198.49	-152.10	1065.19	132.14	19.01	119.23	8
208.74	-163.82	974.37	151.58	29.24	120.18	10
251.22	54.93	996.09	141.36	37.02	60.30	9
37.60	113.77	929.20	101.38	56.03	43.85	10
-123.78	1.46	1067.14	46.14	27.25	47.97	8
-63.72	66.65	988.28	35.06	-14.95	84.72	8
247.31	0.98	1002.93	24.35	-7.14	80.08	10
358.15	-169.92	1076.90	36.29	30.94	45.41	9
103.03	-79.10	769.04	73.36	53.96	8.82	8
358.64	-206.30	736.57	86.36	31.56	44.43	8
594.24	-229.00	849.37	123.60	41.60	36.35	10
685.30	125.98	940.67	216.09	119.84	28.38	8
257.57	171.88	1019.53	139.89	188.23	32.26	11
90.33	56.88	1113.04	129.36	141.66	65.58	8
70.80	-8.54	1309.57	138.24	164.86	13.85	10
-77.39	-75.68	1105.47	171.54	202.03	-19.29	8
-536.13	108.89	630.86	153.78	161.44	-9.70	9
61.04	-64.94	1209.47	137.57	57.04	13.76	10
-96.92	-23.19	1076.66	186.65	55.79	27.83	8
48.58	0.98	932.86	175.75	31.07	28.14	8
133.30	120.36	808.35	158.14	16.57	29.45	8
243.90	79.10	806.40	87.52	41.53	59.36	9
151.37	29.54	993.90	25.85	91.58	111.82	8
-12.94	-133.79	990.48	-21.94	91.83	135.01	10
91.06	-286.62	1012.45	-11.57	76.69	156.59	8
170.90	-371.09	1027.34	14.25	77.82	180.63	8
474.37	-327.64	1132.08	45.10	77.97	208.40	11
39.55	318.36	1231.69	129.33	198.30	177.52	8
-164.55	270.75	1049.56	83.13	154.51	45.29	10
16.36	-17.82	930.42	53.80	68.79	63.96	8
315.67	-158.45	953.86	73.73	56.55	56.92	11
244.63	-53.96	760.01	105.13	98.85	66.80	8
338.87	-156.01	817.14	159.67	114.87	58.23	8
71.78	-96.19	813.72	213.44	174.59	82.79	10
247.31	316.65	1029.54	255.28	134.92	19.59	8
294.43	350.10	975.34	166.29	163.36	-39.31	11
84.47	47.36	782.23	121.15	185.88	-39.43	8
-112.55	-190.92	799.80	80.75	173.65	-9.74	10
-177.98	-160.16	837.16	118.44	149.54	-29.88	8
11.72	290.04	965.09	161.47	112.46	5.49	8
-4.39	431.40	887.94	112.03	115.42	-33.57	11
296.39	275.63	684.57	92.77	148.19	-57.68	8
-295.41	-133.06	930.91	76.66	236.54	-93.90	10
-320.31	323.24	903.32	116.52	156.68	-45.87	8
-45.65	284.18	741.70	69.00	97.69	-14.07	8
142.09	-23.44	899.66	14.34	146.94	-19.84	11
-292.72	-455.32	1042.97	24.08	78.34	-81.42	8
-158.20	26.12	1105.22	82.64	26.61	-103.42	10
-210.21	277.10	1007.08	127.47	54.63	-84.38	8
-260.25	177.25	972.66	112.58	67.66	-52.00	9
-575.44	-129.64	853.03	58.41	85.02	5.40	10
-468.75	-21.73	845.21	10.19	54.08	60.27	8
-511.47	4.39	1003.66	-15.50	42.30	68.30	8
-252.44	273.19	842.53	-27.47	-12.76	49.19	10
-163.82	123.05	1002.69	-67.29	-37.66	-61.22	9
-73.24	-72.27	777.83	-36.71	-78.98	-180.66	10
-189.21	-362.79	788.82	-37.75	-58.59	-162.63	8
-327.39	-770.02	790.28	23.56	-90.09	-133.88	8
-154.05	499.51	786.13	147.06	-81.27	-66.25	10
-338.13	-88.62	1291.75	53.28	-72.45	6.47	9
-215.58	-195.07	1037.11	15.53	-54.23	24.20	10
-264.65	-286.62	1089.11	28.66	-71.41	2.35	8
-8.06	-62.74	1085.21	74.34	-60.67	28.17	8
-202.88	128.91	1141.85	63.26	-62.77	149.38	10
8.06	178.96	805.42	38.76	-84.56	207.67	9
241.21	-290.28	1010.50	9.58	-91.74	223.05	8
320.31	-227.54	1099.85	68.85	-25.27	224.82	10
359.86	142.33	1092.77	69.58	10.74	167.82	8
121.58	-264.89	1330.57	38.88	69.58	81.70	11
-443.60	-353.27	981.69	53.22	131.81	48.28	8
-473.14	-160.40	1168.21	76.45	20.26	-6.29	10
-129.15	-71.29	1452.88	89.11	-32.35	13.55	8
112.30	47.61	1323.73	12.97	19.81	-3.05	8
-116.21	-518.31	843.99	-2.14	63.96	-36.87	11
-123.29	-541.26	885.74	34.64	-9.52	-65.00	8
22.22	-348.88	1343.99	87.59	-59.72	2.81	8
28.56	-149.66	1297.85	147.19	-98.24	93.75	10
66.89	-59.33	1164.55	111.85	-96.98	113.01	8
265.63	-194.34	1051.27	127.84	-86.70	124.82	11
177.49	-69.82	984.38	118.50	-52.76	123.29	8
465.09	-54.69	1110.35	114.26	-43.30	129.18	10
298.34	-178.22	1154.05	97.14	47.15	105.01	8
85.94	-259.03	1126.71	109.62	57.10	63.17	11
243.16	-92.77	961.67	98.27	84.53	18.43	8
158.94	-226.07	1191.16	101.84	127.87	-54.50	8
-85.21	-114.01	1098.14	113.98	152.50	-77.21	10
-136.72	-232.91	1149.17	92.10	133.85	-77.73	8
-721.19	-123.29	1094.48	136.44	73.85	-6.68	11
-485.84	-208.25	1172.85	162.90	-55.97	11.08	8
167.97	266.85	1047.36	136.44	-71.01	-13.82	10
251.71	-189.94	917.72	56.24	-40.80	58.96	8
311.77	-192.14	1026.37	67.35	13.85	78.89	10
121.09	113.53	936.77	107.39	22.25	28.29	9
79.10	56.64	849.12	109.13	36.65	18.34	8
-170.90	-109.13	977.78	149.81	45.93	-15.44	10
-502.20	-159.91	1091.06	184.88	-31.52	28.20	8
4.15	-21.73	1028.81	185.39	-76.75	121.34	10
38.57	16.85	874.27	176.79	-95.92	113.43	9
564.21	-69.34	867.68	134.67	-130.77	91.64	8
1243.16	-291.26	788.33	126.98	44.43	129.18	10
916.75	104.49	1122.80	130.58	126.86	131.62	8
-311.04	-17.09	1118.41	9.52	192.63	13.76	11
20.75	126.71	793.46	15.01	105.80	38.12	8
-110.11	112.06	1205.57	38.12	145.45	36.56	10
-137.45	148.68	1270.75	32.62	124.08	36.74	8
108.40	22.46	1149.66	-11.63	124.15	14.25	10
52.49	-334.23	1151.61	-18.07	133.12	-7.45	9
-670.65	-366.21	1017.82	26.09	132.75	-30.61	8
-192.87	-433.35	1121.83	50.17	42.24	-72.63	10
-424.56	-49.07	1146.73	144.99	32.17	-91.77	8
-151.86	73.97	921.88	129.58	-79.93	5.71	10
277.83	-18.80	884.52	121.80	-122.62	12.97	9
734.13	-484.38	1175.29	91.06	-92.22	18.95	8
298.83	-204.59	1017.82	114.14	21.55	72.05	10
137.45	-50.78	999.02	72.30	32.04	149.44	8
230.22	-120.85	1082.03	92.25	27.16	197.88	11
343.02	46.88	1072.75	137.42	49.01	225.68	8
468.51	-71.53	1236.82	130.92	63.48	249.69	10
320.80	72.27	1030.03	146.61	156.10	270.39	8
54.69	-36.62	943.12	110.93	174.13	219.73	10
74.22	-176.03	916.26	99.52	133.94	154.48	9
246.58	-210.45	993.16	84.75	119.48	84.78	10
248.05	-121.83	1206.54	93.90	150.70	87.86	8
256.35	-103.03	1167.72	70.89	158.91	96.56	8
129.88	-171.14	1174.32	40.19	159.12	90.64	10
53.22	-189.21	1123.78	67.93	165.71	69.92	9
58.11	-192.63	1070.80	67.57	165.83	23.25	10
-2.93	-147.95	1029.54	51.21	151.82	18.04	8
102.05	-65.67	1075.93	48.65	134.83	2.47	10
-45.90	-205.08	1144.78	84.26	122.80	-15.38	8
125.00	-214.36	1174.80	95.89	117.19	35.74	9
101.81	-208.01	1026.12	118.47	115.26	51.82	10
39.06	-24.90	872.31	153.44	93.75	64.51	8
39.06	-64.21	964.60	157.35	83.68	83.95	10
98.88	-39.31	1000.49	155.73	84.99	72.05	9
-64.45	-79.59	975.83	136.81	73.61	53.56	8
-176.51	-7.81	1004.64	157.62	68.18	61.19	10
-211.67	-62.99	1089.60	145.94	30.94	43.30	8
-73.49	-273.93	987.55	139.37	22.19	36.77	8
277.59	-93.26	726.07	140.69	4.76	-24.02	11
-147.22	-35.89	917.48	81.15	49.68	-71.08	8
-168.70	-164.31	1061.04	76.29	-26.64	-46.69	8
62.74	-141.85	1192.87	125.24	-47.58	-42.57	10
213.87	51.27	1032.23	135.99	-25.15	-48.68	8
-86.43	-134.52	1232.67	88.65	56.85	-53.83	11
-106.45	25.15	1106.45	104.13	35.34	-24.23	8
150.88	7.32	1072.75	118.10	9.80	19.96	8
177.73	-25.39	1104.74	85.45	30.15	54.44	10
286.87	98.88	831.54	89.84	49.99	72.45	8
168.95	-136.72	994.38	56.79	73.33	51.45	9
-69.82	-184.81	1002.69	22.58	81.21	28.69	10
122.07	-283.20	861.33	43.00	63.11	5.77	8
182.86	-509.28	991.70	109.56	116.52	4.67	8
-197.75	461.91	987.79	155.58	132.26	49.77	11
-282.47	92.04	1219.48	56.55	111.82	20.69	8
-128.91	159.91	970.70	149.78	-4.64	25.67	10
226.32	63.96	781.01	138.67	25.76	40.19	8
121.83	179.44	596.92	88.20	88.26	48.07	8
-254.39	-308.11	1026.12	78.09	93.02	33.63	11
-268.80	-348.63	1213.62	91.58	87.16	30.94	8
-524.90	74.71	1133.54	139.62	90.94	90.27	10
-31.25	164.06	1047.61	179.17	-62.38	127.01	8
341.06	120.12	993.90	151.25	-32.62	67.54	8
310.79	-4.88	808.35	115.75	70.65	-21.58	11
-147.71	99.12	944.58	119.02	23.77	-62.65	8
198.49	187.50	1010.99	23.77	-59.48	-28.78	8
256.84	-213.62	1110.11	3.05	-14.10	-94.24	10
-37.35	-219.48	920.90	51.39	31.52	-54.38	8
-129.88	-366.46	1109.38	87.98	20.39	-23.96	11
-147.22	232.91	894.53	212.01	31.22	10.68	8
-238.04	145.75	976.81	160.86	10.53	56.55	8
1.95	61.28	856.69	100.49	-54.72	90.76	10
180.18	76.66	788.09	48.13	-42.97	147.92	9
413.33	-77.88	1097.17	19.32	-4.06	168.91	8
121.83	-92.77	1108.89	16.91	75.87	197.02	10
213.13	-0.98	1011.23	5.52	100.01	239.75	8
-4.39	-211.67	1130.13	-1.28	120.67	166.11	10
-51.27	-227.29	1098.88	9.00	70.83	115.08	9
176.03	-301.76	1250.98	29.60	50.29	103.45	8
271.24	-250.98	1106.93	50.29	82.67	73.91	10
98.88	-172.61	1076.90	93.23	81.09	24.17	8
117.43	-216.06	1071.53	114.20	109.99	61.68	10
-6.59	-257.08	993.65	168.95	143.19	5.65	9
-89.60	-246.58	992.68	181.82	143.86	-10.31	8
-133.30	208.98	795.41	220.25	130.19	18.43	10
-78.37	162.84	877.93	190.70	94.54	-18.25	8
-33.45	131.59	836.67	164.52	79.77	8.21	10
-164.31	95.21	821.53	109.44	44.19	55.30	9
-101.07	-53.47	981.69	102.23	4.24	104.55	8
211.91	191.89	993.65	86.98	-1.25	117.55	10
-27.83	83.01	1078.13	39.03	28.11	97.29	8
-136.96	-91.55	1121.09	29.51	9.22	136.60	9
-219.97	-186.77	1129.39	75.44	-40.04	176.12	10
-93.26	70.07	916.26	96.98	-71.08	169.22	8
372.31	1.95	929.69	95.67	-114.96	166.81	8
545.90	146.73	768.80	25.51	-30.00	112.64	10
-79.59	-163.82	819.58	13.64	31.49	25.54	9
13.67	-48.10	893.55	68.30	-35.00	-29.30	8
150.15	-19.53	1010.99	68.73	-38.70	-51.57	10
143.80	-91.80	990.72	88.35	-7.51	-48.61	8
-70.80	-102.05	1030.52	95.95	-29.14	-61.74	8
80.32	-6.84	988.28	97.75	-61.22	-40.80	11
159.67	-41.26	1059.81	93.41	-52.76	-17.36	8
343.26	113.28	951.42	92.44	-52.12	50.93	8
256.10	76.66	984.13	49.65	-22.03	58.53	10
354.98	-80.57	1138.43	56.12	-30.40	56.73	8
476.32	-16.36	1024.66	69.27	15.29	27.83	9
296.14	32.47	852.05	65.12	45.53	24.81	10
381.35	-29.30	928.47	68.79	57.83	68.08	8
326.42	-12.21	821.53	82.37	98.08	52.98	8
369.38	-64.45	884.52	115.42	99.27	9.61	10
300.78	58.59	843.26	122.56	111.33	26.49	9
212.65	-94.48	874.27	103.82	107.67	71.26	8
358.64	94.24	737.79	95.28	117.77	63.81	10
456.30	181.40	855.47	68.76	154.60	-16.69	8
211.67	113.04	1002.69	57.07	183.96	-66.96	8
47.85	85.21	1211.91	51.30	158.69	-74.65	11
21.48	-12.94	938.48	39.89	153.75	-36.53	8
42.24	-35.16	1117.43	47.24	147.55	-53.83	8
-23.68	-40.53	1031.01	82.86	143.10	-46.08	10
-120.85	-79.59	1041.75	83.25	130.74	20.17	9
66.41	-94.97	989.75	71.38	135.31	31.16	10
135.74	59.08	1010.50	74.16	168.95	24.78	8
47.12	54.93	982.42	67.32	179.38	-34.97	8
-39.55	100.10	931.64	35.95	171.72	-22.74	10
-252.20	-66.41	1045.17	28.99	114.72	14.77	9
-233.15	-50.78	945.31	22.52	101.75	23.93	8
92.77	-165.28	1097.17	51.24	138.55	9.61	10
-361.57	-113.04	1248.78	51.33	175.29	-7.20	8
-214.60	-105.96	1172.12	83.47	106.75	-35.52	10
-236.33	-60.79	911.38	88.50	73.21	-24.63	9
-394.04	-226.32	864.75	84.59	39.46	-9.25	8
-278.32	-115.97	917.72	87.04	41.53	34.64	10
-170.65	-134.03	1142.33	95.89	29.36	86.21	8
265.14	-183.35	980.22	122.13	4.94	105.22	8
212.16	-333.74	1015.63	108.70	47.06	79.96	11
-68.36	-89.84	869.87	110.41	52.22	70.71	8
-11.23	-168.95	997.80	87.68	0.67	106.63	10
320.07	-137.21	1220.70	56.61	13.70	165.89	8
-315.43	52.98	1343.02	104.25	155.33	86.49	9
-490.23	50.78	1247.80	92.47	128.94	28.32	10
-449.95	-63.48	1032.23	76.66	88.35	59.36	8
-102.78	-142.82	1055.42	56.92	44.77	67.84	10
-88.13	-102.78	1057.62	62.71	48.46	29.24	8
-165.28	-88.38	1003.17	46.63	45.44	23.10	9
-175.05	-168.21	1060.55	30.70	-1.89	27.10	10
-125.00	-156.25	940.43	33.69	-30.91	21.91	8
-262.70	-245.61	1047.61	55.63	-26.73	60.42	10
-157.96	-160.89	1236.33	87.04	-40.89	118.44	8
122.80	-183.35	964.36	113.86	-75.68	136.78	9
391.60	-290.53	1003.66	181.52	-54.05	133.33	10
283.94	-35.64	974.37	266.48	-2.56	185.00	10
70.56	267.33	948.73	270.51	7.42	185.97	8
251.71	153.08	889.40	201.57	17.91	163.09	9
347.66	-49.07	816.65	163.27	95.83	160.77	10
447.75	-87.65	924.32	206.73	114.04	168.49	8
414.79	134.28	898.19	214.84	157.71	161.41	10
527.59	279.05	970.21	148.83	208.98	73.12	8
-29.05	112.06	913.09	117.95	253.48	51.73	11
-291.26	-32.96	979.98	83.92	220.92	66.99	8
-255.13	89.36	1081.30	132.51	179.99	53.92	8
-411.87	46.63	907.96	114.35	146.18	48.98	10
-248.29	-126.22	924.32	94.94	76.78	29.63	8
-247.80	-342.53	971.19	142.91	51.27	-23.53	11
135.74	388.67	769.29	224.67	-26.76	-66.59	8
386.96	53.47	834.96	136.41	-2.59	-55.18	10
-135.50	27.10	913.33	77.61	132.60	-105.53	8
-416.02	143.55	950.20	29.85	80.11	-48.49	8
59.33	233.40	1068.36	33.11	45.10	1.22	11
-66.16	0.73	927.98	-48.43	39.55	3.23	8
-71.04	-109.13	1053.47	-55.08	22.52	-20.69	8
-56.64	12.94	971.92	-48.74	58.87	-64.48	8
-152.34	34.67	931.15	-41.11	46.14	-70.65	11
-164.31	-70.07	912.60	25.09	61.68	-34.21	8
-264.40	-108.64	1013.43	89.32	63.23	38.64	8
-230.22	119.14	1061.04	94.97	21.85	100.40	10
36.13	35.40	1109.13	63.26	-6.35	73.82	8
47.12	-11.23	994.14	45.68	6.56	65.43	9
-189.70	-292.97	987.06	15.14	22.98	73.39	10
-220.46	-139.65	1027.59	68.12	0.24	74.04	8
-219.97	-138.67	1073.00	100.71	-10.13	78.19	8
-201.90	129.64	1011.23	78.86	-49.35	96.74	10
42.24	-62.99	980.47	42.94	-57.19	121.43	9
296.88	-213.38	875.00	58.53	-33.05	133.58	8
57.37	-70.31	1043.21	68.54	30.00	125.18	10
-23.93	-75.93	1153.32	104.89	19.26	97.81	8
71.04	166.75	1045.41	122.10	1.13	89.17	10
352.05	153.32	1000.00	113.13	37.93	48.98	9
38.57	15.87	1045.65	145.23	62.96	23.96	8
-74.95	109.62	936.77	153.63	74.34	24.32	10
-41.50	92.77	817.14	115.33	78.46	30.58	8
29.54	-99.37	1085.69	93.99	55.24	27.95	8
504.15	21.00	1015.63	129.58	62.68	61.07	11
248.78	102.78	958.74	114.17	124.88	43.03	8
-148.68	-73.49	889.16	93.81	170.53	10.68	8
-460.69	9.52	980.71	119.48	130.55	53.22	10
-378.42	51.76	1080.81	126.34	94.97	94.70	9
-336.91	105.96	787.35	118.96	56.88	97.87	10
-11.23	177.25	933.84	93.87	-25.27	18.46	8
-52.00	204.10	891.36	66.41	-23.35	-9.06	8
-124.27	-111.33	1086.67	35.98	-49.90	-11.41	8
-23.68	-117.68	1112.79	52.09	-74.28	2.14	11
-194.34	-60.30	961.43	15.63	-43.49	34.12	8
-545.17	-331.30	937.99	-12.15	-56.12	39.64	10
9.52	-326.42	1183.59	48.07	-216.61	91.34	8
583.01	-97.90	1190.67	61.04	-176.85	188.45	8
777.34	-357.91	1021.48	52.15	-104.31	213.29	11
240.23	-432.62	988.53	87.95	24.66	220.21	8
480.96	-239.26	838.87	177.80	-62.81	173.37	10
661.13	-275.15	704.59	197.85	-42.42	135.59	8
236.57	259.52	664.31	269.17	-16.42	82.06	11
456.79	895.26	948.24	114.11	-7.69	112.34	8
807.13	300.05	1391.85	76.14	54.47	53.34	10
422.85	58.11	892.33	149.08	189.33	-29.27	8
-23.68	56.15	800.29	111.45	221.95	-52.46	8
163.57	97.90	782.23	46.75	146.97	-19.84	11
428.22	29.05	932.62	-24.17	179.66	5.71	8
267.33	-90.09	1076.17	-34.48	218.51	-22.43	8
-258.30	-41.50	1246.09	-29.45	245.64	-24.72	10
-112.30	-114.01	1188.23	-49.22	204.56	-28.05	8
-51.03	-135.74	938.23	-4.24	155.21	-0.09	11
-40.77	-158.94	967.04	32.47	147.22	16.02	8
-245.61	-59.33	933.84	21.18	117.46	22.89	10
58.59	-161.87	996.34	35.77	84.23	73.73	8
-0.49	-342.53	1124.02	92.86	104.83	28.69	8
93.51	-192.63	1067.87	138.89	92.44	46.94	11
75.20	-168.70	1021.48	165.31	119.14	45.04	8
-130.62	-43.46	1030.52	170.01	121.55	38.12	8
-168.21	195.56	930.42	159.58	88.50	53.01	10
91.06	12.94	978.03	121.49	49.71	58.65	8
200.44	56.64	991.46	86.55	65.40	40.92	11
192.63	1.22	1066.16	86.43	71.14	66.13	8
78.61	75.44	1074.46	64.24	88.32	97.11	8
-155.27	135.50	824.71	62.19	76.51	83.13	8
-71.53	-118.41	866.70	58.32	45.47	60.73	11
-113.77	-253.91	964.36	105.22	19.13	104.55	8
103.52	-117.68	1098.88	112.55	14.50	116.70	10
6.10	-154.54	1080.08	56.21	39.18	37.69	8
130.13	-193.85	1233.64	107.18	14.53	7.81	8
307.37	-2.44	1101.07	114.53	32.20	-22.64	11
112.06	-146.97	921.39	102.60	119.14	-44.68	8
31.49	-241.70	877.44	225.46	147.40	-115.42	10
-308.11	-180.91	554.93	166.69	185.27	-137.02	8
-326.42	317.87	851.07	131.56	153.87	-138.82	10
167.97	289.06	1209.96	92.35	79.22	7.17	9
-618.16	289.79	1091.55	101.78	105.68	42.82	10
46.14	106.93	1030.27	94.02	-47.70	26.37	8
474.61	288.09	949.95	33.45	77.15	3.42	8
-474.61	-106.93	913.82	-7.26	106.20	20.94	11
-256.59	-126.95	1107.42	34.76	24.17	56.61	8
-339.60	-3.66	1071.29	31.92	10.62	1.34	10
-231.45	-231.93	1087.65	24.11	5.74	45.32	8
-231.45	-203.61	1035.16	43.43	-8.39	51.33	8
82.76	-423.10	910.40	35.61	-18.83	49.10	11
294.19	-478.27	797.85	85.21	-0.37	53.68	8
388.43	18.55	891.85	144.87	34.85	100.95	8
453.61	126.22	986.82	190.46	99.95	57.01	10
179.20	379.88	868.41	140.75	174.71	-52.52	8
-350.34	293.46	814.70	126.37	164.34	-48.77	9
-259.52	233.40	510.99	122.44	131.81	-6.35	10
-39.31	498.05	1320.31	8.73	129.18	82.43	8
-368.90	-47.61	1308.59	62.99	128.23	18.04	10
-252.44	339.84	1007.57	95.76	133.48	4.06	8
-474.37	-151.61	902.83	71.26	124.33	-5.55	11
-263.43	-114.50	984.38	123.17	45.07	38.09	8
-175.05	141.85	962.16	101.35	49.47	71.50	8
-432.37	13.43	1043.21	68.48	65.22	53.68	10
-373.54	-11.72	1039.79	86.58	10.99	57.68	9
-188.72	-119.38	1220.70	67.35	21.64	39.73	8
-467.04	-522.95	984.62	143.22	-109.19	24.78	10
587.40	-175.29	790.53	240.81	-177.64	150.79	8
573.00	137.70	928.96	167.91	36.07	99.40	10
-244.14	4.88	850.34	140.11	129.15	83.10	9
-423.34	-77.88	769.53	40.95	70.34	127.14	10
59.33	-394.53	1053.22	-7.54	42.14	129.00	8
-51.03	358.64	1414.06	61.25	143.86	72.88	8
-348.39	155.76	1238.04	63.69	134.49	51.73	10
-100.10	120.12	1067.63	43.43	90.42	82.67	9
80.81	82.76	1027.34	29.69	96.71	45.53	10
78.12	-6.59	955.57	22.77	93.51	34.00	8
26.37	115.72	1021.97	0.73	123.11	10.44	8
-318.12	-141.36	1020.75	-1.40	67.66	-39.58	8
-81.30	-169.92	1025.88	12.08	55.45	-16.82	11
-56.64	-203.61	1000.24	18.34	72.81	-18.74	8
-202.39	-278.81	1064.94	68.91	58.59	-31.46	10
-136.96	-158.94	1010.25	153.02	57.37	-67.87	8
-221.19	-77.15	963.13	157.20	29.30	-111.79	11
-83.98	-182.13	884.03	129.33	28.78	-107.60	8
-248.29	-320.07	876.95	142.55	61.77	-83.80	8
-210.94	-57.86	642.82	151.92	70.59	-74.04	10
-884.28	-352.78	939.70	62.16	105.44	-131.44	8
-291.26	-94.24	1176.27	134.28	-28.50	51.36	11
-27.83	295.17	1067.87	139.16	-13.95	122.34	8
29.79	231.69	1070.80	132.66	21.94	40.04	10
-290.28	-35.64	1087.65	191.10	-1.65	80.38	8
-261.23	48.10	807.37	201.45	-2.23	112.21	8
-223.88	0.49	996.09	133.21	0.92	110.32	11
-320.56	249.51	960.94	121.77	6.44	81.48	8
-323.00	199.95	686.04	21.58	-38.97	77.00	8
-207.76	-276.61	1034.67	-13.49	-41.23	88.01	10
-46.63	-112.79	1094.73	14.47	19.62	75.71	8
-56.88	-198.73	1162.84	40.47	-5.00	18.46	11
-167.24	1.71	823.49	84.38	17.97	48.83	8
-475.10	74.46	709.23	36.16	-4.30	94.12	8
-417.24	-95.95	912.35	38.64	-60.91	98.51	8
-7.57	174.56	1027.10	69.12	-100.74	66.25	11
-49.07	102.29	867.92	69.31	-108.58	82.49	8
91.31	-124.76	990.97	71.53	-120.09	144.47	8
215.09	-177.25	1093.26	95.21	-102.81	167.76	10
135.25	1.22	1009.28	125.31	-58.07	183.99	8
231.20	-60.06	1108.89	109.53	-21.03	138.03	11
236.82	-151.37	1193.12	87.65	31.52	106.38	8
274.17	-124.51	990.72	73.46	56.15	137.60	10
348.39	-280.76	1051.51	68.02	73.27	141.69	8
468.99	-200.68	906.98	88.44	99.76	132.54	10
174.80	135.74	812.99	90.12	159.06	79.19	9
-137.45	28.32	1019.53	107.03	147.03	47.79	8
-131.10	254.39	1027.83	128.39	98.08	44.19	10
42.48	278.08	1078.86	105.74	73.43	17.82	8
19.53	170.41	1082.03	107.88	66.25	-22.43	11
-28.56	52.00	1008.30	100.37	54.75	-16.17	8
-44.19	-42.24	1043.46	105.87	51.97	-1.68	10
-174.32	-269.78	1021.24	121.19	30.09	5.00	8
-260.74	-208.74	867.19	124.76	-0.89	29.33	8
-397.71	-164.79	858.89	136.05	-97.23	27.53	11
-174.80	115.72	1104.98	146.27	-153.26	44.86	8
318.85	260.50	974.85	66.41	-168.15	96.47	10
627.44	-53.47	972.17	-1.25	-74.71	98.30	8
144.29	-90.82	982.18	23.71	47.94	39.95	8
23.68	-95.21	966.06	26.37	13.49	48.89	11
302.98	6.35	728.03	17.64	-9.86	94.39	8
578.86	-123.05	966.31	-20.87	56.24	79.77	8
212.16	-131.10	796.88	54.50	117.92	33.78	8
94.97	-182.62	886.96	95.89	83.68	38.24	10
207.76	22.71	1025.15	112.95	83.65	54.50	9
167.97	7.32	1027.59	109.77	110.47	70.74	8
311.04	231.20	921.14	86.70	132.87	70.50	10
14.16	98.88	1074.46	40.99	175.14	31.65	8
-62.50	-62.50	1113.53	52.46	143.92	-4.91	10
-210.69	-130.62	1122.31	58.56	125.49	-9.22	9
-14.16	-36.87	1115.72	80.96	82.37	-37.08	8
-32.23	-67.63	1053.22	95.89	80.78	-57.68	10
20.26	-34.91	1136.72	117.13	103.39	-77.79	8
-48.58	-16.36	1161.13	142.67	96.59	-109.86	8
-234.13	120.85	994.38	141.24	92.19	-86.00	11
-372.56	16.11	823.24	85.94	13.31	5.10	8
130.37	-99.37	906.49	20.84	-33.36	72.66	8
204.35	-54.69	890.38	-2.32	41.08	54.81	10
160.89	-306.15	1267.33	20.08	94.88	47.49	9
-256.10	-78.61	1012.70	87.43	100.04	47.21	8
-81.79	-299.80	1154.54	56.70	9.31	85.57	10
176.51	-270.75	1227.78	30.21	-32.78	140.35	8
280.76	-216.06	1225.10	15.66	-16.33	151.92	10
399.41	-204.59	1200.93	16.57	65.58	156.10	9
119.87	-229.98	1077.64	31.59	91.64	134.49	10
-189.94	-103.03	989.99	44.68	71.75	102.91	8
0.49	-258.06	1042.48	57.43	42.14	133.79	8
239.01	-160.64	1068.36	96.25	51.76	126.53	10
268.55	-183.11	1047.12	109.92	107.15	148.90	9
52.98	-194.82	997.80	123.72	99.30	146.82	10
126.71	-35.64	1000.73	133.39	100.43	147.06	8
24.66	-76.17	1140.63	137.15	121.89	94.64	10
-59.33	-57.13	1037.60	133.42	127.47	62.19	9
-6.10	71.78	886.47	116.30	123.90	83.83	10
26.37	92.53	932.86	75.50	120.45	70.68	8
-39.79	131.84	997.07	81.51	117.34	52.64	8
-28.08	6.10	1091.55	84.26	87.31	31.40	8
-145.75	-78.37	999.02	89.14	60.52	13.92	9
29.79	-53.71	964.36	87.65	13.55	-4.52	8
-45.90	-75.20	1022.71	88.01	15.47	4.39	8
72.02	106.20	1069.34	105.62	1.74	3.20	8
-52.73	41.26	1140.14	110.32	14.31	23.41	10
-67.14	15.38	1103.27	126.74	-15.05	44.98	9
177.98	-17.09	1032.96	123.54	-41.47	65.25	8
585.21	-97.17	1028.81	124.69	-34.79	105.90	10
356.45	-4.88	772.95	126.19	25.91	76.72	8
-144.29	-185.55	554.20	33.36	12.88	107.12	10
-72.75	-412.35	732.18	14.40	-11.29	180.82	9
190.92	-416.50	1164.31	75.71	7.35	159.00	8
370.36	-274.90	1287.84	206.76	85.08	39.18	10
179.20	-96.68	1163.33	218.63	115.48	-37.66	8
283.45	-127.20	1105.22	187.19	89.02	31.98	11
576.17	70.80	1169.68	189.12	79.71	31.71	8
542.48	124.02	1122.80	176.33	181.55	9.74	10
305.66	146.97	997.56	137.39	218.44	8.51	8
149.41	-12.94	769.29	73.00	255.58	5.71	8
321.78	180.91	986.57	112.15	223.66	78.74	11
218.75	575.93	639.16	101.87	279.97	93.54	8
-7.08	560.30	779.79	70.95	297.15	65.86	10
-85.69	607.91	497.07	14.80	273.71	89.23	8
197.27	-468.26	790.28	-139.71	288.18	-2.29	8
-64.70	-699.22	1270.26	-18.52	410.31	7.60	11
-572.02	-318.60	983.15	182.01	446.04	36.44	8
-717.29	-265.14	987.79	189.79	311.52	12.54	10
-380.86	-268.31	928.47	184.20	248.02	38.39	8
-410.64	-241.46	708.25	209.78	251.31	87.40	10
-926.03	-108.64	896.48	279.69	240.42	159.61	9
614.01	426.76	755.86	421.17	136.02	210.94	10
-139.65	17.58	784.67	328.34	274.75	166.90	8
-140.63	65.43	833.50	361.51	177.89	93.60	10
-60.79	180.66	877.93	345.76	214.02	-75.13	9
-516.85	327.88	706.54	325.68	210.08	-119.51	8
-661.38	513.67	614.75	294.74	187.81	-140.53	10
-593.26	606.93	514.40	168.58	178.13	-240.60	10
-1153.81	313.72	472.17	49.93	132.02	-255.37	8
-818.36	53.22	576.66	7.69	-9.25	-195.68	11
-649.90	49.56	628.42	16.02	-27.86	-202.79	8
-1149.66	224.61	594.97	22.40	-78.09	-179.02	8
-311.77	199.46	739.26	-16.42	-181.58	-115.51	10
-723.88	-346.68	583.25	-76.20	-93.26	-204.04	8
-700.44	-315.43	817.38	-63.60	-162.78	-133.42	11
-439.70	-253.42	943.85	15.32	-166.05	-74.58	8
-390.38	-157.23	948.49	65.09	-149.75	-6.20	10
-62.50	-246.09	986.82	98.05	-82.21	12.54	8
-20.75	-210.69	846.19	128.30	-45.26	-2.75	9
-476.07	-96.68	769.29	158.81	20.45	-6.90	10
-343.26	85.94	828.13	183.84	23.62	19.50	8
-261.72	270.26	818.60	147.58	64.36	-32.90	8
-429.93	74.22	789.55	112.09	105.99	-64.27	10
-494.14	243.16	720.70	66.16	94.30	-80.93	9
-515.87	-111.82	986.57	34.33	73.24	-150.51	10
-807.86	-405.76	710.45	87.62	72.36	-176.51	8
-913.82	-185.55	307.86	73.88	-26.12	-79.50	10
-214.11	-164.06	830.81	57.71	-11.66	-39.34	8
-275.15	57.62	952.88	64.24	120.94	-75.65	9
-1351.32	-432.86	574.46	25.15	97.60	-91.40	10
-678.22	-449.95	886.23	27.07	106.29	92.04	8
-970.70	-153.81	807.86	51.85	101.44	-49.80	8
-852.54	-240.72	823.24	22.98	6.32	66.89	8
-349.85	-175.78	932.86	25.94	14.77	86.21	9
-512.94	-292.97	929.93	-10.74	70.04	18.40	10
-845.70	-385.25	1098.14	-3.36	62.99	48.55	8
-858.15	-331.30	1087.65	64.06	-7.66	72.81	8
-629.88	-245.36	1013.92	49.68	-26.79	64.18	11
-673.58	-462.16	927.00	73.27	-40.77	34.30	8
-601.81	-409.67	897.22	96.34	-78.19	113.62	8
-401.37	-238.77	879.39	86.73	-100.04	151.67	10
-335.94	-229.00	968.26	71.84	-61.49	145.60	8
-333.50	-314.70	1005.62	89.66	8.27	90.00	11
-558.11	-166.75	770.02	83.34	25.60	46.66	8
-532.71	-131.59	695.31	62.38	78.61	-6.13	10
-576.66	-214.60	621.83	66.10	134.95	-8.70	8
-767.09	-316.16	768.07	69.09	194.09	-80.60	8
-1007.32	-210.21	923.10	89.72	118.53	-45.59	11
-802.25	350.34	1254.64	146.97	28.93	46.54	8
-460.69	-101.32	997.80	138.55	-15.87	110.17	10
-518.55	-323.97	958.01	139.74	43.79	74.43	8
-667.48	-227.29	924.32	131.32	21.33	74.31	11
-439.45	-434.33	1097.90	113.77	-23.19	24.35	8
-578.37	-358.64	939.70	135.19	-17.24	17.03	10
-660.89	-211.67	771.73	120.76	-27.13	44.95	8
-434.81	-140.63	942.63	95.40	-39.15	97.60	8
-555.18	85.94	1002.69	93.81	-11.11	100.22	11
-382.32	-116.94	948.24	54.93	-31.40	86.88	8
-315.92	-233.89	958.98	88.20	-3.72	53.25	10
-598.88	-188.72	801.27	64.61	27.01	29.69	8
-492.19	-428.47	657.96	73.33	19.47	37.84	8
-762.45	-529.05	1032.96	105.10	51.24	54.57	11
-762.70	137.45	874.51	196.04	-4.33	127.44	8
-769.53	208.74	924.07	144.50	-61.10	125.76	10
-385.25	-43.21	1072.02	122.07	-100.77	108.03	8
-154.30	13.67	1007.57	99.98	-61.46	98.08	11
-261.72	-388.43	1018.31	22.52	-8.76	99.21	8
-206.30	-296.14	903.81	50.02	12.21	134.46	8
-41.26	-332.28	934.81	36.04	20.72	107.91	10
12.94	-230.71	985.60	50.32	66.50	118.90	8
-214.11	-121.58	1069.82	63.81	85.21	123.29	9
-427.00	201.17	1068.12	72.97	113.89	107.03	10
-573.00	-129.39	1087.65	71.44	116.55	58.78	8
-460.21	-266.36	1124.76	130.25	101.44	38.06	10
-481.93	-255.37	888.67	189.36	118.41	20.08	8
-431.88	194.09	698.49	166.32	111.69	57.62	11
-847.90	240.72	456.79	152.89	88.17	63.60	8
-402.34	-56.40	902.83	89.60	79.80	105.62	10
-781.49	-55.42	826.17	46.26	58.17	130.28	8
-676.03	-272.71	993.65	28.50	-43.43	170.81	10
-377.93	-157.71	1020.02	13.89	-42.36	207.34	9
-119.63	-178.96	1189.21	42.72	50.48	133.54	10
-437.01	-73.49	1180.42	66.80	47.94	132.11	8
-346.92	-14.16	995.36	60.39	14.16	165.04	8
24.41	-46.39	846.44	36.93	-1.71	166.08	11
196.78	112.30	881.59	13.34	12.48	110.84	8
204.59	-6.84	915.77	5.83	69.06	52.86	8
-57.86	-292.97	1148.19	26.31	75.81	51.57	10
-112.06	-69.34	1062.99	97.60	128.45	57.43	8
-93.02	-215.09	1047.36	78.19	163.64	5.46	9
-178.22	-346.68	1054.93	71.20	209.66	-13.61	10
-533.94	-139.89	935.30	94.24	183.84	-45.81	8
-464.84	-9.03	1020.26	90.15	163.15	-79.28	10
-666.02	-266.36	972.66	57.28	196.81	-182.40	8
-1186.52	-399.17	873.05	88.20	118.16	-202.27	11
-876.46	-293.46	900.39	108.76	10.13	-103.76	8
-512.70	-113.28	941.65	117.49	-20.08	-48.65	10
-403.32	-56.15	923.58	75.38	-29.54	5.22	8
-518.55	-239.99	1053.47	61.34	-27.22	41.44	8
-604.25	-174.32	977.05	70.31	-39.12	147.46	11
-468.99	-127.20	1042.72	74.37	-46.11	194.98	8
-541.99	-144.04	985.11	57.77	-54.99	220.61	10
-350.83	-148.93	965.33	76.75	-83.50	181.64	8
-237.55	-247.07	883.06	94.70	-87.04	147.31	11
141.60	-184.08	1148.19	145.94	-64.94	107.21	8
269.78	63.72	1031.74	156.07	14.25	29.14	10
-132.32	-90.58	879.64	61.49	98.02	-35.61	8
-294.19	-291.50	918.46	32.23	114.72	-21.03	8
-699.71	-258.06	985.35	105.90	99.88	-18.01	11
-687.01	-138.92	955.32	142.79	62.38	-9.95	8
-602.05	-227.05	839.84	144.78	31.92	-46.14	10
-585.69	-441.16	641.11	146.39	-10.89	-19.96	8
-846.19	489.01	970.70	309.23	-77.36	71.14	8
-693.12	876.95	1118.65	179.23	-147.37	134.70	11
272.46	168.95	1110.84	144.90	-112.76	139.68	8
-69.58	-17.33	1009.28	144.50	-35.89	132.08	10
-547.36	-73.73	981.45	87.77	-17.24	194.95	10
-221.68	-198.24	797.12	23.59	-57.92	200.47	9
43.70	-329.10	856.93	-13.85	-74.19	219.48	8
170.65	-291.02	1056.15	16.17	-42.79	226.41	10
210.45	-39.79	1025.15	37.81	-33.29	150.54	8
227.78	-275.39	1299.07	53.31	-14.19	113.10	10
-159.67	63.72	1194.58	127.47	26.52	105.10	9
-131.84	195.80	1190.67	128.75	-18.74	52.31	10
198.24	173.83	1032.47	99.40	0.06	77.82	8
294.19	-40.53	971.92	64.58	98.42	33.33	8
27.34	-199.95	885.01	80.35	114.53	-15.90	10
-174.56	-215.09	830.32	86.33	148.68	-45.65	9
-246.09	-332.52	896.73	77.18	142.55	-37.78	10
-314.21	-293.95	960.94	71.59	170.56	-72.02	8
-626.95	-290.77	955.57	82.37	157.23	-106.90	8
-798.10	133.79	1091.31	110.26	-8.51	-47.70	11
-304.20	277.59	1200.44	106.57	-53.80	-18.40	8
112.06	135.99	1086.67	32.99	-71.69	1.31	10
-279.30	-157.23	1120.12	-13.12	-27.37	28.84	8
-211.18	-329.10	1144.04	19.26	-58.99	97.38	10
-166.99	-174.80	1172.36	55.05	-70.95	79.16	9
-157.71	-238.77	1105.47	57.77	-72.75	90.97	8
-356.93	-178.71	979.74	96.71	-49.01	95.98	10
-96.92	-189.70	843.75	85.11	-87.07	104.86	8
679.93	-318.12	1043.46	101.44	-88.50	109.10	10
417.48	-49.32	1028.32	138.31	32.75	98.02	9
279.30	112.06	1013.43	136.96	69.34	87.04	10
30.27	54.44	1072.75	135.44	97.99	63.84	8
-448.00	-8.06	943.60	142.00	140.50	51.76	8
-422.12	101.32	830.57	134.92	100.80	43.46	10
-266.36	-105.22	923.58	139.19	56.55	36.50	9
-165.04	88.38	875.73	138.24	59.11	9.61	10
-292.24	-158.20	974.61	93.23	101.87	-18.22	8
-92.77	86.18	1157.71	130.98	-1.68	-18.52	8
-100.34	-89.60	1204.35	75.68	9.92	3.78	11
-482.42	-530.76	1219.24	122.47	-11.84	26.70	8
-376.22	-385.50	1146.24	264.25	-38.15	211.67	8
-295.65	-23.44	1039.06	260.86	18.95	278.08	10
-855.47	-2.44	1076.17	206.63	8.94	376.80	10
159.67	241.46	667.48	315.31	-300.11	383.24	9
1207.28	23.19	482.91	191.59	-250.06	279.97	8
993.16	-131.84	565.67	168.00	-52.89	52.70	10
175.54	315.43	493.65	25.42	-67.23	110.23	8
-119.14	45.90	885.99	-43.55	-148.04	86.09	10
664.31	-11.47	1083.74	-36.13	-181.79	93.02	9
827.39	-115.97	1375.24	28.41	-45.99	70.28	10
479.25	69.82	1096.92	94.97	105.96	58.84	8
-158.45	27.34	551.76	62.96	107.09	59.42	10
-156.01	-211.91	541.02	-61.19	-18.28	146.12	9
669.19	84.23	1148.93	-95.43	22.92	169.49	8
580.81	-50.29	1228.27	-24.17	78.37	43.76	10
358.15	-286.38	1253.66	55.60	112.27	43.06	8
227.54	-17.82	1093.75	153.53	84.26	15.99	10
208.74	56.40	897.22	170.29	77.58	-7.54	9
365.72	71.78	773.68	157.23	91.86	-11.69	8
401.12	176.03	885.01	113.37	116.46	-23.93	10
433.84	58.35	1033.45	88.07	131.07	-9.37	8
552.49	-111.08	1093.02	58.93	136.81	-24.32	8
355.47	-210.94	1053.47	61.68	192.63	-22.71	11
86.43	-150.15	961.91	47.09	204.22	-25.97	8
284.18	85.69	912.60	21.18	227.63	-29.63	10
114.50	-171.39	1000.24	-4.79	236.63	-86.91	8
-144.78	-166.02	913.33	8.09	246.77	-121.03	11
-221.68	-93.26	823.73	64.39	210.45	-123.02	8
-205.81	99.61	783.69	79.77	185.85	-77.33	10
-275.15	241.21	952.39	104.13	212.31	-74.16	8
-760.25	71.53	908.20	70.47	153.87	-59.30	8
-535.89	-347.41	1112.79	56.09	40.74	69.27	11
155.03	-156.74	1159.42	131.96	-27.74	82.28	8
193.85	78.61	962.89	115.81	0.92	17.52	10
79.59	-103.27	1125.24	66.35	2.93	14.43	8
-49.07	-402.34	1264.40	27.40	17.82	74.77	8
45.17	-284.91	1218.99	43.33	25.24	151.89	11
-74.22	-129.88	1014.65	79.01	23.80	194.46	8
12.70	-94.24	956.30	119.66	-6.23	205.05	8
428.47	-89.84	903.32	138.49	6.84	191.96	10
247.31	197.51	928.22	174.96	78.00	112.30	8
16.60	202.88	993.41	174.01	108.43	88.04	11
14.40	138.43	925.05	130.37	136.20	54.26	8
11.96	-12.70	937.99	106.81	137.94	53.44	8
62.74	-46.88	1012.21	88.78	147.67	43.55	10
-70.07	-198.73	1107.67	63.14	130.86	0.70	8
-22.46	-119.63	1061.04	85.24	109.65	-36.74	9
-206.30	-188.96	908.94	96.95	126.28	-91.55	10
-350.34	-191.41	1015.87	175.66	135.80	-61.98	8
-438.48	408.69	1058.59	198.58	124.63	-53.65	10
-64.21	208.01	936.52	128.14	83.71	-38.91	9
-193.85	-202.15	755.13	107.82	43.82	14.89	10
-346.68	-246.09	770.26	126.10	-13.06	142.30	8
39.55	4.15	794.92	134.37	-84.50	210.85	10
161.62	-75.44	797.85	72.91	-57.28	210.33	8
123.54	-15.14	904.54	69.76	-31.68	211.67	9
45.90	90.33	939.45	30.88	-33.42	253.36	10
656.98	437.26	1050.05	18.13	-44.46	134.34	8
482.67	24.66	1361.82	7.23	46.45	4.79	8
269.78	-68.36	1259.52	24.99	113.04	-51.61	10
-64.21	-189.94	1048.10	26.03	128.85	-36.87	9
-350.10	20.51	897.71	17.70	144.04	34.03	8
-706.05	-95.46	1063.48	5.40	118.59	137.48	10
1.71	-266.60	1117.92	31.31	21.76	217.77	8
341.80	-358.40	989.75	139.98	25.57	167.30	11
631.59	-44.68	934.08	179.75	34.85	144.87	8
575.93	262.21	958.25	174.93	61.46	39.79	10
38.57	220.70	1030.76	142.33	125.24	12.48	8
-173.34	115.72	934.57	77.27	108.61	14.22	8
-228.76	-33.45	928.96	38.30	68.51	57.28	11
-125.49	-251.46	1113.04	39.67	72.78	86.76	8
-38.82	-319.09	1124.27	80.60	75.62	95.31	8
127.44	-170.65	1010.01	168.76	38.42	84.38	10
227.29	17.33	891.36	227.54	70.01	33.51	8
84.47	72.02	859.38	220.28	91.06	-59.72	11
-297.85	105.22	935.06	205.75	58.75	-95.64	8
25.15	235.60	813.72	119.63	-21.94	-87.34	8
422.36	-155.52	792.24	6.93	87.55	-51.51	10
-311.52	134.03	1279.05	2.66	144.74	-21.85	8
-108.64	91.06	1061.28	-4.52	107.36	42.97	9
-460.45	44.43	1091.55	6.41	75.84	45.23	10
-82.03	-16.11	1051.51	-26.55	-27.31	30.00	8
119.38	-191.65	1008.06	-26.76	-45.17	41.05	8
-253.17	-43.70	904.79	-1.34	-13.06	32.50	11
-231.93	-133.79	998.05	-10.31	-39.55	53.47	8
-289.55	-88.13	1080.81	8.64	-58.78	64.58	10
188.23	-132.81	1068.60	1.34	-110.87	63.81	8
507.81	10.25	1040.77	60.94	-85.66	24.63	8
377.93	178.96	932.62	81.94	5.37	0.73	11
486.57	126.46	987.79	70.50	35.00	-28.84	8
339.60	-154.54	1175.78	79.59	133.24	-106.32	8
-223.14	-153.08	879.88	74.07	169.77	-81.70	10
-329.59	-296.88	1001.71	71.44	124.91	11.51	8
-333.25	64.70	1244.14	170.75	35.58	88.99	11
-294.92	198.00	1387.21	181.09	-44.19	103.73	8
141.60	-33.45	1204.59	129.09	-65.95	84.41	10
9.28	-270.75	939.70	65.16	-19.38	47.03	8
224.37	-53.96	950.20	81.91	-28.02	33.48	8
261.23	-142.58	940.43	39.83	-10.13	55.63	11
320.07	-293.46	886.96	29.36	8.58	94.54	8
307.86	-402.10	1016.11	72.08	42.02	123.93	8
246.34	-13.18	1065.19	129.76	93.81	155.67	10
121.09	21.24	1076.42	113.19	117.16	130.37	8
49.80	-85.21	1108.89	80.20	119.26	61.28	11
-153.56	-179.69	1115.23	108.40	100.89	56.82	8
158.45	-12.70	919.43	118.96	129.06	-39.09	10
-583.98	-444.82	1264.40	154.39	122.59	-79.01	8
76.66	273.19	996.58	254.12	-14.98	-74.37	11
298.10	179.20	874.27	157.90	27.98	-87.13	8
3.66	-251.71	800.78	119.63	86.98	-135.56	8
-395.26	-167.48	921.63	136.47	52.80	-141.72	10
-199.71	41.02	1019.04	121.31	-19.29	-62.23	8
-16.36	294.43	962.89	90.73	4.46	-11.38	11
-406.49	251.71	1016.11	114.90	16.66	-77.85	8
-270.26	210.69	955.32	86.88	-70.74	18.16	8
12.70	-16.11	948.49	21.85	-79.56	74.55	10
73.73	-281.25	1047.12	28.96	-66.86	67.08	8
263.67	-91.31	886.23	31.16	-67.66	114.93	9
660.89	-260.01	961.43	40.89	-26.92	154.11	10
412.60	-188.96	1036.38	75.53	66.01	162.08	8
357.42	-156.49	1089.11	74.37	80.08	158.20	10
413.57	-179.93	1082.52	102.69	142.06	98.85	9
-143.80	118.90	1016.36	104.77	177.15	70.50	10
-167.72	58.84	1204.83	132.32	140.14	39.89	8
32.71	269.78	943.60	145.69	94.60	-4.61	10
75.20	86.91	914.55	169.98	122.38	-29.08	8
-50.78	176.51	843.51	161.53	145.08	-19.87	9
-177.98	42.48	1024.66	155.21	132.97	-32.90	10
-541.75	-177.98	848.88	158.26	81.76	-34.85	8
-167.97	-107.42	549.07	139.98	1.01	25.36	10
-230.71	-4.15	741.70	97.20	5.43	68.70	8
-8.06	251.71	938.72	69.18	-6.71	116.39	9
186.04	123.78	1235.84	50.66	15.44	100.13	8
298.10	88.13	999.27	68.73	55.73	109.56	10
66.41	-20.51	1055.91	56.24	81.21	66.35	8
12.94	-151.86	1249.27	23.71	76.05	81.91	10
7.57	-75.68	1174.07	45.17	61.04	110.87	9
-32.23	-181.40	1189.21	29.27	92.41	127.38	8
-244.14	-79.10	1099.61	23.93	98.24	54.47	10
37.11	19.78	991.46	3.94	53.65	56.27	8
127.69	-5.13	1025.63	-16.82	62.87	36.53	9
108.15	-196.04	1056.64	-8.76	85.14	32.87	8
141.11	-215.82	1084.47	43.70	106.75	34.33	10
48.34	-220.21	1083.01	54.41	108.43	-12.42	8
24.17	-279.05	1144.53	66.31	108.06	1.16	10
-9.77	-153.81	1086.43	100.28	88.87	-3.17	9
-169.43	-14.40	952.88	113.71	87.28	3.27	8
-236.82	-153.32	982.91	145.90	91.58	47.39	10
-36.38	140.14	1028.32	196.99	70.68	68.02	8
-323.97	127.93	904.05	188.17	70.89	107.09	8
-352.54	46.39	939.70	187.38	24.81	153.59	11
-179.93	129.64	981.69	178.96	15.96	162.32	8
133.30	-26.61	887.94	115.02	-28.20	167.48	10
470.95	-101.81	842.53	130.71	-48.28	193.02	8
596.44	-125.00	864.75	125.12	30.30	190.40	10
-24.66	-174.07	861.57	79.74	81.12	138.49	9
50.54	-60.06	898.19	67.69	46.75	102.60	10
226.56	-45.17	1078.61	57.40	54.66	61.25	8
-4.39	58.84	1077.15	73.03	82.12	-20.90	8
-26.37	41.02	1044.92	69.64	66.19	-93.51	8
-60.06	-87.65	1009.28	98.54	91.67	-131.90	11
-186.77	119.38	811.77	114.23	89.26	-126.34	8
-114.99	171.63	988.53	74.16	92.90	-94.27	10
-417.97	98.14	998.54	19.50	115.60	-66.28	8
-156.74	92.04	1043.46	-2.38	42.57	-19.93	9
58.59	34.91	1098.39	-9.34	-21.67	-18.10	10
163.09	69.82	1031.98	14.59	14.71	-13.43	8
-120.85	212.65	948.97	8.45	8.51	2.26	8
-136.96	-144.53	1155.52	60.79	-24.69	36.01	8
-47.61	56.15	968.99	103.15	-26.61	48.13	11
-158.20	1.71	775.39	114.20	-34.09	15.35	8
-95.70	9.03	901.12	117.77	-58.07	24.75	8
179.69	-35.40	876.46	108.55	-75.93	97.90	10
536.87	-122.56	1003.66	57.37	-17.36	90.15	8
122.07	-185.79	1047.61	64.42	61.40	104.64	9
73.24	-40.28	1114.01	80.78	40.01	105.74	10
59.81	-8.30	1152.10	71.17	34.27	72.17	8
106.45	-12.94	1121.83	57.43	46.78	39.76	8
-22.95	-85.69	1191.16	78.83	49.16	38.18	10
237.06	-75.44	1247.56	103.18	68.39	39.64	9
-2.93	-246.34	1149.90	127.01	112.30	-16.72	8
-75.20	-364.75	784.91	185.33	99.15	0.98	10
-52.49	-227.78	548.10	238.95	14.59	126.80	8
277.83	-36.13	588.13	259.37	3.17	205.11	11
732.42	25.63	968.02	275.82	70.04	177.70	8
39.55	348.63	878.66	266.14	201.90	108.46	8
-51.03	475.10	732.18	150.15	136.66	101.47	10
195.07	-155.76	1009.77	-11.38	123.78	36.83	8
100.59	-48.83	1021.00	-27.53	160.31	35.19	11
54.44	81.79	1113.53	-3.08	197.97	15.53	8
-198.97	74.46	1167.48	11.32	219.79	-8.73	10
-278.08	-66.16	967.04	26.73	203.19	-25.33	8
-294.68	141.60	736.82	41.32	139.89	13.89	8
-187.26	187.50	732.67	13.89	122.86	37.63	11
-187.01	91.31	849.12	35.28	95.67	30.33	8
-121.83	99.37	933.35	74.10	60.49	25.60	8
80.81	149.90	1042.97	79.53	70.40	27.62	10
133.54	69.34	1025.88	82.92	89.45	-48.86	8
0.98	23.93	1045.17	44.28	109.13	-46.48	9
-388.18	-140.14	900.39	2.35	92.47	-23.65	10
-230.22	-139.65	948.73	-8.82	23.80	0.12	8
-401.86	-182.62	1124.51	31.95	36.65	-15.93	8
-328.37	-125.49	988.28	80.05	2.62	-0.46	11
-343.51	-130.13	983.15	86.21	-19.23	58.69	8
-317.38	-15.87	748.78	91.61	-37.54	61.68	8
-162.11	-7.08	889.40	116.58	-75.44	58.90	10
39.31	146.97	1042.72	148.86	-101.47	60.00	8
128.17	219.73	1005.86	123.81	-60.49	67.72	9
57.13	56.64	1034.67	97.87	-48.40	56.79	10
-47.61	-154.79	1236.08	95.40	-56.92	52.37	8
254.15	-70.31	1014.89	60.76	-97.96	92.71	8
235.84	-157.71	1123.29	-16.66	-21.70	123.60	10
-94.73	-134.77	1075.20	-16.33	-21.64	115.78	9
-35.89	-176.51	1088.87	-40.59	-69.52	141.82	10
163.82	-147.95	1060.79	-44.10	-58.20	130.40	8
321.53	-197.51	1116.94	-41.69	-21.94	66.62	10
141.11	-326.17	1086.43	-13.52	67.29	20.69	8
28.56	-222.41	940.92	-12.18	84.38	-5.65	11
-41.99	-329.59	998.54	-1.01	60.30	-14.95	8
121.09	-305.18	1017.09	39.70	39.58	-26.03	8
243.41	-49.80	1190.43	122.01	65.80	-52.64	10
241.94	148.68	1300.05	151.92	60.79	-33.36	8
64.45	257.57	1130.13	142.61	91.06	-26.70	9
-117.19	163.33	1150.39	111.02	95.58	-29.39	10
-376.46	-23.19	1185.79	134.43	-4.18	10.65	8
-102.05	-237.79	1059.08	172.06	-32.17	35.58	10
19.04	-3.91	908.94	149.41	-1.56	48.28	9
-282.71	-505.37	1060.79	82.61	18.74	17.03	8
-45.90	50.29	816.65	131.77	-33.75	62.99	10
181.15	3.66	955.32	91.46	-42.33	61.10	8
302.00	190.19	583.01	92.74	-11.57	71.38	8
214.60	24.41	820.80	85.36	-35.89	111.27	11
478.76	-84.23	1028.32	102.66	-5.19	135.31	8
410.16	-132.81	1071.29	142.52	48.58	99.03	8
282.47	-86.67	1143.31	151.95	59.57	119.51	10
320.07	-108.64	952.64	125.79	61.80	130.19	8
780.52	-94.48	1276.37	113.86	106.38	65.25	11
67.38	123.54	911.13	116.33	203.40	11.66	8
1.46	65.43	1019.78	87.07	182.28	-76.51	10
-153.81	153.81	1060.30	60.82	218.63	-18.55	8
-424.56	-277.83	1181.64	66.86	198.73	2.81	11
-238.04	-155.52	1072.51	96.22	132.90	-18.95	8
351.32	130.37	886.23	91.49	97.56	-32.26	10
-30.52	74.22	1015.87	65.49	152.65	-70.28	8
-337.65	78.86	923.10	45.17	101.35	-27.50	8
-122.07	-229.98	981.93	47.49	67.05	-12.33	11
-271.00	38.33	1216.31	63.96	84.78	14.01	8
-278.08	-98.63	1186.77	89.81	50.78	75.81	8
-282.71	-4.88	1012.45	101.01	47.88	64.67	10
-304.69	28.32	897.46	49.93	-15.41	26.86	8
121.09	-224.61	1103.03	48.13	-35.03	-6.38	9
116.21	-46.39	1073.00	63.60	15.96	1.98	10
57.13	-162.11	1042.72	63.69	36.71	36.65	8
185.79	-372.56	1051.76	56.12	38.79	73.94	8
375.98	-270.75	1043.21	60.15	60.18	54.02	10
330.81	-167.72	1089.60	41.84	95.83	42.57	9
56.40	-406.01	1256.10	123.44	128.60	43.73	10
-261.23	124.51	1143.31	204.28	152.13	-21.88	8
-465.82	10.25	1143.07	166.23	146.21	-28.72	10
-538.33	-152.10	889.89	195.04	60.55	12.48	9
-488.04	-64.45	701.90	175.72	-22.31	49.04	10
-66.16	-222.66	911.13	151.76	-54.26	51.42	8
42.72	-11.96	1083.25	152.77	-20.51	73.88	8
140.63	50.78	1143.80	158.66	28.08	48.98	10
-158.45	-55.18	928.47	127.32	79.47	45.81	9
-286.38	-264.89	1043.46	155.43	16.66	71.23	8
-61.28	-75.44	958.01	146.42	-29.30	114.75	10
229.49	-205.08	1287.35	125.55	-40.71	158.54	8
-69.09	59.81	1194.09	161.44	43.95	108.40	10
12.21	83.25	1051.51	103.45	30.03	56.27	9
94.97	1.46	1011.96	22.13	49.96	90.09	10
176.27	-114.50	1027.59	18.62	69.24	122.96	8
152.59	-109.86	1036.87	-4.06	90.00	148.71	8
181.40	-89.84	1062.74	60.24	80.41	175.05	10
257.81	-114.75	883.30	118.53	76.11	144.62	9
458.50	-6.84	989.99	143.04	142.52	130.80	10
249.27	148.44	924.07	104.06	188.96	115.36	8
-37.11	-197.27	983.89	86.55	132.35	149.87	10
267.82	205.08	1044.19	143.16	177.22	122.19	9
-235.35	54.93	1030.76	98.66	242.19	-21.88	10
-216.31	-106.93	1046.14	111.69	179.02	-4.58	8
18.07	55.42	866.70	132.11	146.30	-52.70	10
-301.03	-51.03	865.48	109.74	154.63	-83.95	8
-599.61	-122.80	784.67	119.48	139.04	-58.11	9
-454.35	-78.37	778.08	121.28	61.04	-59.54	10
-407.96	148.93	907.47	128.48	-0.31	-90.00	8
-201.66	68.60	730.71	99.98	-68.88	-105.32	10
-168.95	-58.59	703.61	58.38	-76.29	-80.14	8
-292.24	-141.36	961.18	76.39	-94.45	-48.43	9
186.77	-11.96	940.67	118.87	-145.14	8.12	10
134.03	191.89	931.40	114.78	-94.48	31.71	8
2.20	421.39	926.03	108.95	-81.05	84.17	8
21.24	410.16	877.20	59.05	-65.58	108.00	11
157.47	411.62	849.37	46.20	-49.41	136.51	8
203.13	87.40	1018.31	-1.50	-16.17	203.74	8
321.04	-109.62	1216.80	29.05	-13.21	217.90	10
255.62	-70.80	1007.81	55.85	20.08	171.23	8
297.12	-64.45	942.38	17.58	56.15	110.69	11
-28.56	-147.22	1037.60	5.92	86.91	75.07	8
-177.25	-184.08	1070.56	4.33	13.21	18.65	8
41.75	-262.70	905.03	-0.55	28.84	21.64	10
158.45	-236.33	1002.44	-2.08	68.73	-27.71	8
80.81	-192.38	996.58	-11.87	164.43	-75.41	9
-471.92	-519.04	1057.62	3.27	146.27	-103.27	10
-234.38	155.27	1114.75	68.63	-2.08	-21.03	8
436.28	330.57	1357.91	51.21	-43.46	47.73	10
-13.18	64.21	1167.72	12.48	60.58	15.05	8
-52.98	-20.26	1062.74	-3.11	17.70	69.52	9
36.38	-36.13	967.04	-7.35	7.23	114.62	10
212.89	-184.33	1032.96	-3.39	23.04	121.92	8
303.22	-287.60	1280.03	-10.83	46.14	99.46	8
361.33	-343.51	1323.73	4.21	107.94	104.43	11
-86.18	-274.17	1071.29	15.93	99.76	85.42	8
-260.99	-308.84	1031.25	29.39	70.22	65.55	10
65.92	-135.25	933.84	88.10	14.01	29.21	8
133.79	17.09	1089.60	123.66	57.56	29.08	8
-100.10	-57.37	1075.44	109.50	55.30	75.13	11
-100.34	-218.02	1162.11	147.74	24.44	105.16	8
280.27	-141.60	953.61	170.20	14.19	95.64	10
120.61	-176.76	1119.14	168.79	48.22	0.95	8
56.15	-83.98	1051.76	157.96	72.69	0.24	8
-165.53	-38.82	1047.61	117.31	52.03	-34.61	11
-30.52	24.66	1012.45	87.83	27.40	2.01	8
4.15	177.00	889.16	59.36	32.10	52.80	8
-131.84	-263.43	1029.05	29.30	27.77	137.91	10
280.76	-332.28	1172.36	61.25	-2.50	234.13	8
327.15	-32.96	1028.56	92.77	53.86	143.31	11
126.22	-147.46	1139.40	100.52	69.43	148.83	8
194.09	-98.88	1145.26	124.69	54.63	166.84	8
389.40	-335.69	969.24	117.03	122.19	134.19	10
136.72	44.68	890.63	160.28	176.12	90.36	11
127.93	28.32	1054.44	146.73	166.44	-40.56	8
-11.23	54.93	965.09	119.66	106.66	-65.25	8
193.36	17.82	1066.89	92.44	68.54	-41.69	10
39.55	-57.37	1194.58	91.83	99.27	-46.63	8
-255.37	26.12	1080.57	104.40	124.66	-19.04	9
-276.86	-65.67	1009.52	109.01	75.87	4.58	10
-160.16	32.71	1073.24	123.60	31.07	48.61	8
-17.33	-171.88	1179.69	114.11	49.84	59.23	10
48.83	-513.92	1131.59	148.38	75.53	41.50	8
-20.75	-28.08	913.33	172.45	70.43	39.76	9
208.25	-156.74	1182.13	94.60	60.67	38.94	10
287.84	83.98	1328.86	173.61	140.08	36.50	8
-14.65	0.00	1033.20	196.53	155.55	16.63	10
-259.77	-20.51	805.91	161.93	121.00	31.19	8
-141.36	-246.34	762.70	91.92	31.01	83.50	9
496.83	162.35	1077.88	27.98	36.04	107.57	10
-399.17	126.95	915.28	10.19	181.70	39.15	8
-480.47	6.10	1094.97	14.86	55.69	59.72	10
248.05	212.65	1095.95	47.18	48.25	38.33	9
215.82	18.31	1000.73	43.79	108.46	24.38	8
61.28	-97.90	1001.46	35.92	139.47	50.81	10
-79.83	10.74	932.62	18.52	158.48	50.99	8
-127.93	-121.34	963.87	-30.12	155.82	-14.74	8
-507.08	-540.77	1120.85	-14.59	131.35	-13.46	11
-374.27	-353.52	1047.36	15.90	43.43	0.76	8
-119.38	-280.52	1092.77	34.42	3.36	-6.71	10
-39.79	-144.04	1174.56	44.19	-4.27	16.48	8
-71.53	-55.42	1161.62	60.27	25.91	92.56	8
-39.06	160.64	1110.84	75.59	23.10	113.37	11
56.64	15.14	1252.20	71.01	18.83	110.84	8
96.44	-65.92	1131.59	35.40	64.15	75.26	8
10.01	-190.43	1114.01	6.50	69.73	38.51	10
121.09	-178.96	942.87	-7.84	60.27	15.14	8
-164.79	-340.82	1009.52	-9.74	118.32	-23.47	9
-260.74	-339.84	1036.13	28.72	99.40	-56.09	10
-245.85	-503.91	1106.69	31.49	73.36	-21.64	8
-189.70	-492.92	1081.05	95.21	43.76	0.06	8
-293.46	-380.62	1174.07	201.75	24.44	77.24	11
-209.72	-168.21	1138.43	213.78	36.22	99.18	8
-429.69	-39.06	998.29	240.39	-4.30	143.19	10
99.61	190.92	1029.79	226.87	-91.61	182.31	8
398.44	247.31	1100.10	180.15	-82.70	141.45	10
477.54	-93.51	1151.61	124.66	1.56	156.40	9
260.74	-21.73	991.21	121.61	37.08	146.15	10
265.63	22.71	1142.58	102.97	78.03	105.99	8
-144.04	-139.40	1232.18	77.85	52.19	53.89	10
39.31	293.21	924.07	77.18	4.61	73.97	8
210.69	-191.89	1085.45	-45.65	55.97	42.72	9
25.15	-372.07	1140.87	-23.07	102.26	34.27	10
-160.40	-89.36	1045.65	-9.58	102.02	44.16	8
-260.50	-265.38	1115.97	-14.34	100.92	31.89	8
-92.53	-309.33	1114.75	11.35	62.29	3.02	10
-114.01	-316.89	1081.30	15.90	85.33	-6.53	9
-178.22	-179.69	997.80	54.05	36.10	-35.06	10
202.39	-45.17	1173.58	45.65	21.42	-29.33	8
-38.82	-86.91	1200.93	12.33	71.32	-40.77	8
-177.49	-118.90	1101.07	11.41	22.22	-7.02	11
-17.58	-202.39	1087.89	24.60	19.23	30.24	8
-117.92	-135.01	1042.72	41.17	25.27	48.37	8
27.10	-268.07	1124.51	48.65	13.12	46.84	10
398.19	-437.74	1071.29	57.34	5.95	48.28	8
348.39	-681.64	1224.85	47.61	63.90	8.58	11
233.89	-395.02	1363.53	132.42	73.70	89.66	8
48.58	-179.44	1032.23	214.66	57.31	159.61	8
67.38	-211.18	851.81	182.37	81.39	218.11	10
321.29	-117.19	1027.10	146.73	162.20	253.39	8
-35.64	-152.59	1175.05	144.56	232.51	169.43	11
31.49	-266.11	1164.06	177.22	223.79	27.53	8
-324.95	-19.53	981.20	177.19	198.97	-42.94	10
-230.96	-70.80	851.56	145.26	161.16	-14.50	8
-379.15	-41.99	925.29	163.42	171.84	-38.60	11
-532.71	110.11	1122.56	156.28	96.68	-38.09	8
-491.21	82.28	1154.05	140.14	68.02	-55.08	10
-291.75	23.19	1193.36	157.26	76.81	-87.04	8
-422.61	-223.88	1148.68	167.91	60.09	-101.90	10
-267.09	-225.34	1046.88	150.82	-4.00	-76.08	9
111.82	-294.68	938.72	134.74	-7.02	-55.94	10
-139.65	-291.99	1012.94	162.48	36.56	-27.77	8
-112.55	-109.37	1049.32	171.91	43.46	92.38	8
164.79	-132.81	1080.08	150.48	72.30	182.53	10
20.26	-262.70	1041.02	156.74	109.31	137.60	9
10.25	-151.12	957.76	223.45	98.63	84.05	10
-194.34	186.52	911.87	188.72	81.85	89.39	8
-181.64	153.56	1014.40	166.47	82.31	95.92	10
-317.63	24.90	1036.62	144.59	130.74	107.76	8
-324.95	27.10	979.00	154.14	104.98	111.94	11
-200.20	40.04	1059.81	138.79	62.50	60.94	8
-65.19	-36.87	1052.25	114.04	58.84	52.22	10
18.31	-76.17	892.09	112.03	54.75	84.66	8
96.92	-106.93	853.52	102.75	80.63	150.39	9
-136.96	-226.81	945.80	114.14	137.76	230.90	10
-3.42	-53.96	967.29	128.81	161.47	264.43	8
-13.67	-35.64	1003.42	122.19	191.31	176.06	10
-344.73	132.32	917.72	113.49	165.04	173.16	8
-166.50	-27.10	1031.49	95.34	162.69	209.72	11
74.46	-142.33	1024.41	86.00	161.10	249.85	8
-38.09	-89.84	860.35	64.36	183.59	230.38	10
-62.99	-220.46	828.86	57.77	125.95	196.81	8
133.79	-20.75	718.99	91.43	117.86	89.20	8
18.07	373.54	695.56	83.83	145.08	45.81	11
-563.23	400.15	722.41	41.08	69.21	26.58	8
-73.24	222.90	1257.08	21.24	9.37	17.94	8
-156.25	59.81	1287.60	86.33	94.57	-41.72	10
-205.81	119.14	1172.61	100.46	72.24	-17.73	9
-141.85	142.82	1049.07	84.53	73.39	-5.74	8
-295.90	-166.99	868.41	57.95	49.44	-23.38	10
-87.40	-121.09	788.33	95.21	44.74	-1.56	8
-193.85	142.09	887.70	144.32	86.33	-15.69	8
-318.85	203.37	898.19	145.78	59.57	6.13	11
-234.38	141.60	839.11	124.42	37.90	43.09	8
-100.10	8.54	864.01	89.97	23.16	104.49	10
-45.65	175.05	856.45	67.60	43.15	131.32	8
-101.56	147.95	967.29	24.02	59.88	137.21	8
49.32	114.75	1175.05	33.48	99.55	163.33	11
-48.83	-37.60	1073.97	42.42	112.82	176.82	8
-161.62	-107.91	1014.89	2.81	96.04	168.67	8
-250.98	-137.21	867.92	-45.10	67.29	149.20	10
-104.49	-11.96	770.26	-40.04	38.70	163.64	8
-130.62	-151.61	938.96	22.16	43.30	198.21	11
-77.39	-39.31	990.97	63.63	31.01	223.11	8
133.30	-25.15	975.83	108.73	-6.56	230.68	8
201.17	7.81	1086.67	149.11	24.99	172.12	10
-0.73	162.11	943.85	165.28	77.42	135.99	9
-70.80	154.30	922.85	125.27	51.06	108.25	10
110.84	130.37	1029.54	121.46	47.94	99.03	8
84.96	98.39	1225.34	89.63	97.17	85.75	8
87.16	167.97	989.75	39.03	115.84	118.01	10
119.38	30.27	922.61	-24.90	104.55	165.83	9
101.32	45.65	787.60	-48.34	96.74	139.98	10
54.69	-141.11	835.45	-21.85	71.20	79.10	8
47.61	-142.82	512.70	44.16	64.00	-48.10	8
-314.45	-285.16	907.47	78.09	37.26	-24.14	8
-65.19	-134.03	1083.50	126.25	4.12	1.19	11
235.60	5.86	1274.66	148.86	26.92	-45.84	8
104.49	114.26	1172.12	165.44	57.04	-99.00	8
43.21	231.69	1007.57	164.18	47.42	-136.20	10
-191.41	93.99	969.97	128.66	44.71	-141.78	8
-104.00	65.92	1059.81	93.44	34.24	-143.49	11
-85.45	113.28	1049.32	67.75	39.12	-135.99	8
-62.01	181.64	948.49	47.58	47.00	-132.02	10
-122.07	-57.62	1114.26	-3.88	52.15	-121.80	8
-141.36	-213.38	722.66	145.20	36.90	-197.75	8
-272.46	-41.75	878.91	189.85	48.98	-195.68	11
-146.00	-5.62	989.01	164.28	40.07	-182.71	8
-110.84	54.69	1095.95	144.07	40.34	-195.53	10
-249.02	182.62	998.29	105.96	36.16	-199.95	8
-221.92	-125.98	869.63	70.56	-21.97	-240.72	11
-427.98	10.50	840.09	112.98	-51.76	-289.22	8
-383.54	-77.88	942.14	123.44	-94.12	-326.02	10
-445.31	-169.92	1070.56	109.13	-110.63	-310.36	8
-396.73	-133.30	1013.67	104.43	-125.82	-242.92	10
-266.60	-324.46	1132.57	110.53	-121.83	-191.01	9
-285.16	-89.36	976.81	134.92	-97.32	-95.79	10
-413.33	-176.51	1016.36	121.86	-94.57	-18.13	8
-273.93	-9.28	1024.17	99.55	-91.31	36.07	10
-527.10	-0.49	988.28	77.36	-65.28	19.41	9
-425.54	22.46	995.12	62.50	-99.21	8.73	10
-63.23	-183.59	1134.77	48.07	-94.18	2.23	8
166.99	-139.65	1029.54	28.96	-57.34	21.03	8
36.13	-187.26	908.69	6.77	-8.42	21.27	10
-95.70	-228.03	968.75	33.42	13.49	36.87	9
-158.69	-200.44	980.47	37.93	17.85	39.15	8
-290.28	-144.29	1005.37	61.74	57.25	29.97	8
-173.58	-149.41	1090.82	90.85	35.58	23.19	10
-174.56	-201.42	1132.81	123.93	44.13	-6.16	8
-211.18	-303.71	1171.39	115.39	44.04	6.38	11
-258.30	-366.46	1072.75	126.25	35.83	5.16	8
-307.62	-202.64	898.93	134.98	18.34	-50.23	8
-439.70	-309.33	1058.59	121.73	-9.86	-39.61	10
-778.81	-132.81	874.27	156.49	-64.36	50.51	8
-21.97	-138.43	1204.35	175.72	-50.11	107.88	11
-263.18	11.47	1130.86	212.52	-28.11	106.48	8
169.43	5.13	1021.00	202.70	-48.28	96.62	10
134.28	117.92	854.00	131.62	-38.27	141.78	8
176.76	120.12	1037.35	71.56	6.41	126.40	11
-154.54	-139.16	1061.28	18.31	44.34	84.75	8
-163.57	-79.10	1011.96	38.33	28.41	51.33	8
-115.97	-189.21	1079.35	75.65	35.00	34.39	10
-135.01	-95.70	1045.65	122.07	61.65	3.33	8
-146.24	3.17	1030.76	134.22	63.14	-23.22	11
-283.69	-67.38	988.53	77.88	60.64	-14.04	8
-290.28	-121.58	1033.45	76.45	34.55	34.70	8
-271.24	-71.53	942.63	77.45	5.80	60.06	10
266.60	104.00	1123.78	86.36	-12.91	66.74	8
33.94	-15.63	1136.96	73.06	55.76	51.79	9
-234.38	70.80	1026.86	97.63	54.69	47.39	10
-304.20	109.37	978.52	102.57	25.91	22.98	8
-329.83	-145.51	1070.07	103.55	-3.05	15.29	8
-204.10	-151.86	1031.49	104.61	-40.65	15.08	10
-202.88	-128.42	1086.67	81.09	-12.76	-5.46	9
-284.18	-179.44	1143.55	30.98	7.02	-11.84	10
-469.24	-198.00	1088.87	-64.12	-51.24	19.20	8
75.44	-445.31	1215.82	-97.44	-69.34	78.64	8
544.68	-411.38	892.09	-38.51	-20.94	100.71	11
316.89	-188.48	1112.79	72.72	55.94	123.11	8
27.59	428.47	1079.59	130.77	103.49	118.96	10
-156.49	-13.67	1147.95	42.97	124.57	95.83	8
-128.17	-151.37	1024.90	-3.42	120.54	89.66	10
-122.80	-364.99	1118.65	-14.04	105.07	75.10	9
151.37	-310.06	1223.88	36.77	100.01	61.98	10
117.19	-88.62	1156.74	53.44	136.60	68.73	8
-125.73	-51.76	1194.58	57.01	135.86	93.05	10
-103.76	66.89	1072.75	23.47	105.62	97.08	8
-70.56	17.09	1026.12	-43.21	129.36	71.32	9
-207.76	-174.32	987.06	-51.30	131.62	63.29	10
-192.87	-419.68	1085.45	-54.41	103.67	45.32	8
-440.43	-385.01	1032.47	-19.44	71.35	21.12	10
-315.92	-459.72	1162.84	47.42	32.87	22.58	9
-223.39	-431.40	1298.34	98.57	34.76	10.56	10
-293.21	-163.09	1177.25	74.8
