# Supplementary material for: Complexes of vertebrate TMC1/2 and CIB2/3 proteins form hair-cell mechanotransduction cation channels
Source: eLife. 2025 Jan 8;12:RP89719. doi: 10.7554/eLife.89719 (PMC11709434; doi:10.7554/eLife.89719)
Supplement: Figure 3—source data 1. [file elife-89719-fig3-data1.zip › Figure 3H/homo/10-2-R1.csv]

Time	Lat	Foreaft	Vert	Pitch	Roll	Yaw
1	-430.08	-171.94	-410.03	10	NaN	NaN
2	-500.49	-507.32	662.84	-224.33	116.58	-418.43
3	-164.55	-217.29	230.22	193.57	39.37	359.5
4	151.61	90.82	29.05	327.48	-101.1	960.85
5	794.19	1223.63	44.68	138.89	-142.46	548.83
6	767.58	1794.43	-34.91	33.69	-75.35	112.34
7	86.43	223.88	422.85	-231.93	24.29	-797.88
8	-297.36	-642.82	870.36	-158.69	81.82	-1000
9	-621.34	34.91	157.47	125.37	309.2	-515.93
10	-478.03	1292.97	-296.88	182.62	166.35	541.5
11	39.31	1774.9	-287.35	-173.46	-190.55	612.12
12	343.02	1361.82	21.48	-343.99	-244.75	-173.07
13	0	-12.21	317.63	-393.65	-265.38	-571.62
14	136.96	212.65	744.14	-491.33	-130.52	-819.03
15	-344.24	856.2	459.23	-544.28	89.63	-527.8
16	-725.83	135.25	258.79	-664.89	51.97	-65.49
17	-501.71	-289.06	131.1	-712.34	-114.17	342.74
18	-447.75	-64.94	450.2	-528.11	-435.36	119.29
19	-236.82	400.63	538.33	-171.33	-458.56	-427.67
20	386.23	-460.94	632.08	-110.14	-375.98	-643.25
21	259.28	-410.64	890.87	-58.9	-24.05	-417.94
22	-1113.28	-112.79	693.6	43	-42.97	49.59
23	488.28	-315.92	397.22	132.48	-515.72	429.08
24	727.29	907.71	915.28	100.89	-379.58	425.02
25	335.45	1156.25	1097.17	69.4	-160.55	-29.45
26	300.29	79.1	917.24	17.97	65.28	-477.87
27	385.01	-835.94	683.59	7.81	340.36	-509.16
28	-930.42	-109.86	769.78	55.05	557.34	265.26
29	-1090.09	566.65	1101.56	22.55	83.5	735.02
30	-283.69	520.75	905.76	-78.06	-355.32	503.3
31	-140.38	125	751.95	-40.04	-320.4	87.28
32	-83.74	-95.21	803.47	141.39	-163.67	-248.81
33	-345.46	-798.58	783.2	258.85	-104.52	-281.16
34	105.96	-605.71	177.25	395.14	-189.03	57.1
35	490.97	-385.74	363.28	383.33	-401.09	703.09
36	1633.3	599.37	185.3	238.8	-648.07	999.97
37	1862.55	4096.19	1387.21	-157.35	-475.04	999.97
38	-710.69	1687.5	2036.13	-616.46	4.39	-0.37
39	-681.88	550.29	1710.69	-574.34	-178.28	-187.35
40	765.14	871.09	964.36	-758.54	-278.08	28.69
41	1321.29	9.52	1588.62	-832.34	-225.43	110.38
42	1352.05	-593.99	1876.22	-793.82	-35.46	150.85
43	891.11	-993.9	1225.83	-463.62	145.9	61.22
44	1114.01	-1252.2	928.47	-56.34	127.32	85.17
45	1115.48	-911.87	313.72	448.39	169.19	220.03
46	1218.75	-525.63	394.29	707.21	168.21	405.58
47	1110.84	487.55	317.38	764.8	215.33	443.05
48	1185.3	1053.22	434.33	491.12	318.42	373.17
49	410.89	2126.22	1035.16	-5.98	387.66	271.21
50	171.88	1717.53	1382.57	-152.19	371.19	170.1
51	-30.76	770.51	1229.25	-293.33	279.79	102.94
52	673.58	220.46	1240.72	-330.84	188.96	217.99
53	452.39	44.43	1109.86	-308.26	314.79	387.82
54	-90.58	-224.85	1412.35	-267.4	250.24	436.61
55	-121.34	-463.38	1184.57	10.96	77.82	228.42
56	399.66	-401.61	1027.34	244.05	5.58	-54.53
57	214.84	-137.94	810.3	398.1	-39.06	-294.1
58	51.27	55.18	484.62	406.98	-99.37	-316.77
59	450.68	442.38	664.55	315.03	-218.78	-225.65
60	935.55	2176.27	1172.36	216.77	-202.06	-43.12
61	733.4	760.5	1639.4	65.12	-157.44	-185
62	1144.04	47.36	1621.34	0.03	21.73	-187.35
63	309.08	466.06	1191.41	11.81	164.55	-50.48
64	-557.37	1526.86	-26.12	-101.65	-24.32	89.94
65	113.77	1329.59	-84.96	-208.77	-161.59	107.7
66	609.38	160.16	822.51	-397.8	-244.84	151.76
67	461.43	333.74	1331.3	-399.63	-143.65	182.4
68	397.22	221.19	1602.54	-388.64	-184.63	177.8
69	594.97	223.88	1595.7	-335.08	-214.32	231.29
70	583.01	-211.67	1572.02	-307.59	-206.54	257.17
71	777.83	-455.57	1498.78	-211.3	-160.71	210.42
72	734.86	-245.12	1483.89	2.17	-159.76	-42.82
73	842.04	424.8	1064.94	55.97	-152.01	-154.39
74	966.8	56.4	942.38	33.66	-91.71	-255.49
75	751.46	-318.6	725.59	-95.52	-28.29	-202.58
76	1083.74	-657.71	1135.5	55.36	-43.33	-307.5
77	846.19	-672.12	950.68	400.94	61.86	-482.3
78	634.77	-468.02	817.87	442.66	139.86	-480.99
79	453.86	315.92	788.82	421.94	112.82	-326.9
80	566.16	1309.57	815.19	391.05	94.94	-249.66
81	771.48	1746.58	1019.04	233.03	126.16	-164.61
82	547.61	1034.18	1339.84	-133.88	197.94	-87.13
83	515.14	46.14	1569.82	-400.48	146.7	66.01
84	740.97	-160.4	1362.06	-329.32	135.8	262.79
85	735.11	-169.92	1214.84	-95.7	192.05	444.55
86	775.88	-84.96	1073.73	145.51	184.36	440.73
87	652.59	222.9	784.18	390.23	96.01	43.27
88	354.25	512.7	605.47	453.89	54.41	-240.72
89	-437.74	485.35	676.76	438.11	56.7	-519.5
90	-218.02	825.44	744.14	296.78	-108.25	-390.38
91	258.06	1052.98	872.07	30.82	-228.58	-286.13
92	-82.03	417.72	1210.94	-47.88	-265.63	-456.27
93	-570.07	407.47	1022.46	-29.51	-391.78	-812.81
94	-845.21	265.38	994.14	47.18	-635.28	-1000
95	-452.15	-103.76	569.34	154.21	-760.01	-1000
96	38.57	-471.68	581.05	222.02	-733.95	-935.03
97	279.54	-183.84	747.8	379.49	-617.1	-498.63
98	536.38	293.46	773.68	565.37	-453.46	-50.29
99	605.96	1492.92	310.79	502.47	-359.47	175.2
100	583.25	2034.91	574.46	70.07	-335.21	241.67
101	752.2	1150.39	1061.52	-312.99	-348.36	283.33
102	1358.15	539.31	1031.98	-491.73	-373.66	186.46
103	1450.93	390.38	1044.43	-495.06	-304.41	25.15
104	1390.38	387.7	1050.05	-403.02	-175.02	-108.73
105	789.31	-91.8	1256.84	-172.21	-144.62	-101.44
106	510.74	-26.61	1113.77	20.78	-211.94	-71.5
107	786.38	286.62	661.13	313.45	-295.41	98.05
108	1326.66	451.17	485.84	358	-298.19	164.12
109	1628.17	840.58	513.18	266.42	-166.96	21.3
110	1401.12	466.55	804.44	83.98	18.77	-210.88
111	1441.16	324.95	856.69	-67.87	86.88	-509.98
112	876.22	826.17	852.05	-263.49	135.71	-719.02
113	415.53	685.3	1143.31	-331.45	160.19	-679.26
114	501.71	266.36	1422.36	-494.84	67.29	-437.93
115	554.44	-309.81	1532.23	-405.85	16.27	-216.43
116	731.45	-282.96	1385.25	-194.12	43.95	56.82
117	665.04	144.78	1007.81	-12.97	127.59	257.14
118	679.93	161.38	1108.4	-43.24	126.71	247.41
119	669.43	-43.21	1215.82	-18.83	67.41	56.06
120	458.74	100.1	1018.07	37.02	62.35	-69.55
121	398.19	52.25	1082.52	0.34	53.86	-249.94
122	500.49	-31.01	1112.79	-73.36	87.34	-415.04
123	524.41	-128.42	1338.87	-116.27	92.74	-413.36
124	178.47	-52.25	1311.04	-31.1	131.77	-242.89
125	136.72	-60.79	1317.87	70.71	55.24	30.49
126	187.01	272.71	1207.03	115.08	-8.24	183.62
127	576.17	827.88	1010.25	106.9	-138.92	358.76
128	798.1	774.17	1065.92	-64.42	-187.26	282.1
129	802.25	396.48	1281.25	-294.16	-119.87	160.1
130	833.25	4.15	1316.65	-380.07	-64.39	78.7
131	861.82	-66.41	1436.28	-292.02	-36.47	-10.65
132	918.46	-162.6	1500.24	-152.53	3.85	-120.36
133	644.78	-141.6	1419.19	-60.82	56.76	-122.07
134	390.38	-49.07	1260.99	114.35	81.02	-51.79
135	556.15	156.98	1117.43	194.15	45.1	135.99
136	769.78	537.11	957.03	81.94	24.66	290.22
137	823.97	359.86	1097.66	-91.8	-4.64	335.45
138	850.1	282.23	1127.44	-225.95	-10.77	352.26
139	857.42	294.19	1088.62	-269.5	-22.03	325.38
140	793.21	34.67	1185.55	-301.97	0	247.65
141	541.02	-285.64	1355.96	-255.77	-3.97	152.01
142	723.14	-432.37	1297.61	-101.32	-59.45	72.81
143	805.18	-470.21	1189.21	106.63	-25.18	28.38
144	676.51	-337.89	1053.47	247.1	17.3	-30.15
145	687.5	-165.28	1047.61	294.16	50.08	-68.7
146	619.63	489.99	864.99	261.38	76.9	-96.07
147	346.92	581.79	1092.29	11.11	117.55	-112.34
148	383.3	321.53	1149.9	-229.98	110.78	-77.51
149	243.41	189.45	1137.94	-408.94	61.68	-65.43
150	21.48	-123.05	1144.04	-483.67	-49.62	8.09
151	93.75	-414.06	1212.65	-397.25	-172.61	86.33
152	114.5	-492.68	1141.11	-311.13	-204.74	103.06
153	392.82	-474.61	1228.27	-125.58	-293.4	107.03
154	815.67	-279.54	1243.41	-9.61	-259.61	81.09
155	869.63	-283.69	1417.24	-12.88	-172.82	37.48
156	922.36	-50.05	1187.26	-92.62	-171.81	74.77
157	1288.33	31.74	1423.83	-326.57	-191.41	76.75
158	1371.09	73	1427.49	-500.61	-53.13	13.92
159	1040.04	-269.53	1525.15	-609.56	89.48	6.74
160	837.16	-579.59	1258.54	-610.35	123.26	10.25
161	780.03	-959.23	1104.98	-515.17	171.54	-53.07
162	763.67	-838.38	878.42	-261.87	180.48	-146.79
163	620.36	-1068.36	966.06	-70.25	138.37	-207.03
164	650.63	-1123.05	1068.85	163.94	46.69	-190.95
165	1185.79	-1104.25	1259.03	546.3	-61.25	-337.86
166	1032.23	-961.18	947.75	939.97	0.79	-674.62
167	595.7	-655.76	370.85	985.11	52.31	-958.53
168	209.47	-48.1	553.96	902.16	83.77	-1000
169	-61.04	438.23	1116.94	591.98	15.2	-914.89
170	312.74	399.9	1517.09	368.47	-116.88	-587.55
171	459.96	310.79	1251.95	276.95	-132.97	-415.04
172	148.44	481.69	1439.94	194.09	-140.14	-226.04
173	327.39	666.26	1101.07	106.57	-293.55	-5.62
174	697.75	698.97	1121.83	29.79	-440.52	-19.13
175	989.01	981.2	983.89	-105.53	-438.08	-221.22
176	722.66	795.65	1127.69	-204.59	-464.29	-304.26
177	1216.31	474.85	1066.65	-318.45	-498.99	-379.91
178	1311.28	501.22	893.55	-313.63	-409.24	-503.51
179	1359.13	-27.1	1205.08	-323.21	-269.07	-578.98
180	1148.93	-190.19	1027.34	-221.47	-146.76	-564.58
181	1006.59	126.95	767.09	-47.7	-113.34	-445.1
182	1237.79	315.43	968.02	15.87	-97.9	-183.01
183	1256.59	416.75	1018.07	47.24	6.2	62.1
184	1187.26	386.96	966.8	15.35	70.53	116.85
185	1130.37	891.6	744.38	-64.15	69.06	82.12
186	781.98	713.13	938.96	-237.79	51.09	-21.82
187	1102.29	250.49	1039.55	-265.32	-83.31	-172.64
188	1190.67	239.75	965.82	-215.64	-22.4	-319.21
189	918.21	-38.82	1004.15	-205.47	75.62	-390.05
190	783.2	-164.79	930.18	-125.18	95.92	-345.89
191	654.3	-578.86	1190.92	106.57	43.76	-275.79
192	760.74	-371.83	969.48	245.24	59.02	-241.82
193	634.03	-66.89	714.36	346.8	83.86	-130.77
194	678.47	385.74	675.05	294.04	62.1	40.68
195	734.38	717.04	948.73	176.67	18.07	103.36
196	711.67	682.37	1087.4	107.06	-62.5	-39.79
197	989.75	648.19	1374.27	117.55	-47.39	-289.15
198	522.22	927.25	1345.95	105.8	3.3	-330.6
199	435.79	643.07	963.62	82.92	-81.97	-205.44
200	820.31	518.07	866.94	-8.82	-248.38	14.31
201	1303.47	657.96	965.09	-83.1	-274.9	224.33
202	1513.92	760.01	1026.86	-86.49	-199.58	207.21
203	1511.96	833.5	1013.67	-116.42	-32.56	26.86
204	1002.44	496.58	1012.21	-112.85	119.32	-55.79
205	744.87	310.3	849.85	-118.41	143.59	-64.73
206	600.59	401.12	898.68	-173.16	151.18	-78.95
207	721.68	377.2	1092.29	-242.74	92.9	-130.77
208	666.26	56.88	1175.29	-209.66	54.2	-251.71
209	821.04	-56.15	1247.07	-118.13	62.32	-326.75
210	620.12	177.49	969.48	-67.81	113.31	-297.61
211	736.08	114.26	1065.43	-136.41	142.4	-175.48
212	689.21	104	1250.73	-161.13	134.7	-103.58
213	660.16	3.42	1375.24	-150.02	118.44	52.98
214	382.57	114.75	1186.52	-41.6	68.18	151.95
215	589.36	134.52	1052.25	-10.99	-58.01	110.14
216	595.7	456.54	930.91	-20.81	-83.74	29.97
217	366.46	503.66	803.47	-175.72	-101.59	-65.19
218	366.7	129.39	922.12	-335.94	-182.28	-96.95
219	370.12	72.27	954.1	-341.34	-209.53	-93.02
220	666.02	-39.55	1577.88	-318.42	-251.46	-56.58
221	930.91	154.79	1657.23	-234.25	-190	-41.53
222	787.84	-32.96	1522.46	-138.03	-111.33	-28.69
223	780.27	-23.68	1311.77	56.58	-89.54	36.32
224	752.93	-18.07	1305.66	147.98	-128.66	52.89
225	935.3	248.29	1239.99	173.55	-128.17	56.76
226	967.77	561.04	993.65	78.52	-91.95	85.97
227	1010.01	262.94	1080.08	-110.26	-89.94	137.27
228	1331.54	74.46	1030.03	-307.04	-108.73	112.85
229	1064.21	-259.03	1145.26	-304.66	12.15	146
230	858.4	-228.76	1132.57	-200.35	36.96	220.06
231	885.99	-134.52	1121.34	-135.59	7.81	174.77
232	988.04	-272.95	1149.17	-104.28	15.63	64.09
233	978.27	-463.13	1334.72	-56.73	24.2	8.33
234	906.49	-500.73	1189.94	54.29	5.89	-12.3
235	925.54	-531.01	1033.69	114.17	-14.5	81.94
236	1029.54	-36.87	1180.66	53.65	-44.95	177.06
237	1021.24	293.95	1177.73	-176.54	-3.57	205.81
238	958.5	334.47	1418.46	-389.25	45.47	151.79
239	1036.87	472.9	1460.21	-487.98	88.1	81.6
240	1270.26	174.8	1383.54	-623.69	243.9	-38.85
241	1139.4	-518.8	1083.5	-600.19	454.07	-186.4
242	770.51	-691.89	757.08	-405.82	531.13	-318.73
243	298.34	-766.11	807.37	-237.79	454.35	-302.67
244	378.42	-383.06	1120.85	-163.73	276.52	-193.15
245	551.51	-45.9	1409.42	-297.79	116.85	-107.27
246	569.09	-213.38	1409.67	-578.55	46.78	-23.68
247	388.18	-813.72	1207.52	-715.76	-15.29	68.3
248	307.37	-1055.42	852.05	-708.71	-38.51	115.45
249	498.05	-1129.39	699.22	-594.42	-83.44	110.6
250	566.41	-1208.5	572.51	-370.24	-54.29	-43.95
251	520.75	-1196.29	575.2	-145.51	-28.56	-183.84
252	465.33	-1087.4	467.77	-15.17	-11.26	-234.22
253	721.92	-1069.34	493.41	31.43	-66.8	-275.27
254	881.1	-968.26	553.96	12.27	-29.82	-314.88
255	894.04	-802.98	690.92	-17.64	13.4	-311.07
256	951.17	-1015.14	874.51	-200.41	70.56	-248.11
257	1309.33	-1352.05	803.71	-247.92	141.6	-187.16
258	1500.24	-1246.34	854.49	-166.84	267.94	-260.89
259	1105.47	-1216.31	725.59	-12.79	396.39	-358.34
260	708.25	-1206.05	348.88	162.75	407.41	-346.1
261	553.47	-1203.37	294.92	399.99	316.04	-172.88
262	827.88	-1337.4	418.46	628.17	159.06	-11.99
263	941.89	-1429.44	517.82	941.99	59.78	30.79
264	1057.62	-1428.71	319.09	999.97	51.33	10.04
265	1049.8	-843.02	10.25	999.97	85.48	-44.43
266	883.06	41.75	101.07	999.97	92.99	-247.71
267	488.28	1018.55	240.23	999.97	225.19	-496.25
268	-315.67	1081.05	911.87	761.32	317.96	-722.96
269	-756.1	489.75	1354.25	474.06	175.87	-802.31
270	-964.11	338.38	1367.92	367.1	-24.29	-686
271	-930.18	883.54	1313.72	172.61	-254.97	-334.63
272	-390.14	941.65	1599.37	52.09	-386.38	-163.02
273	478.27	875.24	1678.22	63.42	-521.24	-6.87
274	878.17	1107.67	1175.78	28.66	-495.51	-155.27
275	772.46	547.12	1123.05	-11.84	-415.83	-465.48
276	451.9	714.36	599.37	21.42	-377.44	-630.65
277	600.34	775.63	772.95	-72.02	-344.45	-530.55
278	575.44	519.78	967.77	-102.6	-330.93	-333.16
279	786.38	138.18	807.37	-23.99	-296.69	-99.49
280	920.17	316.89	619.14	22.09	-272.43	30.03
281	1447.51	533.94	796.88	74.46	-259	223.54
282	1262.45	620.61	917.48	81.15	-110.84	309.02
283	937.26	832.03	999.27	32.1	-35.92	348.79
284	941.65	860.11	1028.56	-58.87	-64.03	245.79
285	1241.46	543.95	1110.6	-202.58	-89.75	6.07
286	1514.16	234.38	1225.1	-234.65	-41.81	-126.5
287	701.42	145.02	1194.34	-202.61	69.27	-321.87
288	623.78	85.94	981.93	-138.89	19.99	-354.89
289	681.88	159.18	1042.24	-127.96	1.01	-355.74
290	526.86	301.51	1020.75	-131.93	-13.64	-294.53
291	719.24	27.1	1189.45	-98.72	-17.58	-295.44
292	440.92	1.46	1206.05	35.28	-45.1	-312.07
293	298.58	197.27	1043.95	106.08	-90.64	-288.7
294	549.56	605.47	867.19	71.5	-104.68	-297.15
295	596.19	188.96	1144.04	-67.87	-119.51	-394.07
296	973.14	220.7	1107.91	-79.86	-91.86	-430.51
297	755.62	222.17	1026.61	-81.33	73.43	-399.26
298	650.88	151.37	1186.77	-56.76	116.33	-330.99
299	607.42	124.76	1183.35	49.53	106.48	-289.18
300	588.13	281.49	1001.95	112.64	173.31	-233.58
301	395.75	310.79	1091.06	141.66	167.14	-216.49
302	299.56	902.83	821.29	111.42	114.93	-176.7
303	412.11	1009.52	1028.56	-113.92	22.03	-106.02
304	192.87	282.96	1432.86	-226.81	-90.36	-110.26
305	242.19	-102.78	1146	-196.26	-220.89	-63.42
306	450.68	-139.65	1026.86	-102.26	-277.4	58.56
307	449.22	-76.42	940.92	27.22	-214.48	124.91
308	281.98	218.99	754.39	112.55	-187.01	83.65
309	207.52	900.39	1083.98	138.37	-192.66	55.66
310	342.53	1200.2	1142.58	139.04	-183.59	-14.25
311	513.18	1247.8	836.67	-34.09	-203.13	-25.94
312	535.89	578.61	1012.7	-331.51	-213.5	20.54
313	903.32	39.06	1330.08	-480.8	-275.24	50.81
314	817.14	33.94	1522.71	-454.96	-192.66	118.99
315	750	-135.01	1609.62	-260.13	-157.84	68.15
316	793.7	-174.56	1295.17	-161.38	-129	8.24
317	801.03	-246.09	1177.98	15.23	-109.04	-140.11
318	764.4	-141.36	1038.82	181.37	-72.17	-220.28
319	528.56	81.54	965.09	278.75	-49.41	-171.11
320	819.34	262.21	713.38	223.66	-125.09	-51.91
321	1166.99	334.47	1035.16	40.92	-169.01	67.69
322	1260.25	434.33	1133.54	-41.81	-102.42	40.13
323	1131.84	206.79	1255.13	78.4	28.5	-227.14
324	937.01	223.14	896.97	111.39	121.98	-406.4
325	605.71	180.42	989.5	65.34	203.03	-662.9
326	550.29	179.2	1065.67	154.21	166.41	-711.18
327	117.19	386.23	946.04	276.12	156.92	-597.2
328	137.7	665.28	789.55	300.26	50.45	-273.86
329	362.55	816.41	760.5	109.92	-100.01	5.71
330	996.83	909.91	885.25	-159.15	-83.77	175.32
331	1007.81	477.29	1295.41	-246.52	-45.1	194.55
332	1013.43	245.12	1338.87	-348.3	57.1	218.66
333	561.52	222.17	1317.38	-349.21	164.46	196.81
334	279.79	324.22	1162.11	-284.67	174.41	94.54
335	-163.09	315.92	1346.19	-238.95	150.63	-22.37
336	4.88	208.5	1362.55	-189.73	19.23	-77.64
337	70.56	-15.63	1468.75	-59.23	-51.18	-29.91
338	250.98	-43.7	1196.78	29.79	-114.41	17.09
339	207.03	384.28	838.87	90.09	-234.56	102.87
340	536.38	576.42	983.64	-59.02	-347.38	222.63
341	1064.94	188.48	1364.75	-318.97	-274.29	221.86
342	1070.07	241.7	1456.54	-453.22	-117.77	113.92
343	938.72	-4.15	1480.47	-484.07	-21.21	-57.46
344	800.54	-87.89	1393.55	-424.93	64.21	-247.28
345	718.51	-478.52	1066.41	-391.48	124.48	-340.27
346	462.4	-654.79	902.34	-304.47	166.63	-434.57
347	604	-883.54	1043.7	-83.86	99.27	-347.29
348	784.18	-379.64	1007.08	78	87.86	-157.17
349	852.54	-161.62	952.15	51.42	95.83	-15.05
350	795.41	13.18	899.17	-68.24	93.2	5.34
351	644.53	73.73	1139.89	-139.43	71.84	-18.89
352	513.43	58.35	1365.48	-289.67	29.6	-1.8
353	607.91	-35.64	1330.81	-373.57	-7.17	20.9
354	799.8	-236.33	1403.56	-423.46	25.67	-42.48
355	521.48	-615.97	1233.15	-350.19	88.26	-137.21
356	424.56	-795.65	1252.69	-130.74	51.94	-198.3
357	442.14	-823.97	1147.95	44.68	-2.66	-197.27
358	753.42	-644.78	1278.32	96.8	-2.62	-183.69
359	882.08	-81.05	1380.62	118.71	35	-163.33
360	565.67	302	1641.36	-52.25	82.15	-70.89
361	442.63	319.09	1748.78	-340.21	55.54	61.22
362	114.99	369.87	1609.13	-678.5	-88.56	193.63
363	443.6	39.31	1363.04	-891.27	-250.7	173.19
364	643.55	-642.33	1043.21	-895.66	-248.32	156.22
365	1113.77	-1173.83	919.68	-737.79	-170.96	81.97
366	755.62	-1080.81	539.31	-429.57	8.64	-36.59
367	407.47	-650.63	244.38	-204.86	31.59	-36.5
368	457.52	-448.49	551.51	-133.7	-60.24	24.57
369	489.26	-577.64	725.34	-226.38	-153.69	47
370	595.7	-875.98	879.88	-368.8	-149.96	43.27
371	512.94	-1206.79	847.17	-376.4	-96.53	40.41
372	503.42	-1417.72	756.84	-427	-85.54	-33.08
373	541.75	-1484.38	366.21	-372.1	-63.23	-43.52
374	665.28	-1847.17	135.01	-214.6	-47.97	-57.19
375	761.96	-1276.86	86.67	52.76	-13.67	-25.33
376	706.79	-1117.92	216.55	178.74	16.3	-47.12
377	595.95	-1091.31	323.97	249.57	-10.28	-107.88
378	829.1	-1196.53	502.69	308.78	2.66	-144.78
379	869.87	-1328.61	558.11	403.29	39.76	-247.28
380	1074.95	-2056.4	487.3	573.82	118.38	-410.83
381	986.33	-2320.07	150.15	993.01	292.24	-548.37
382	654.79	-1565.67	-277.34	999.97	386.9	-641.08
383	395.26	-168.46	-208.01	999.97	333.86	-560.49
384	367.19	819.09	331.05	999.97	278.75	-465.06
385	163.82	944.09	720.7	590.03	251.13	-286.04
386	29.05	892.33	1343.02	294.46	157.26	-132.05
387	194.34	561.04	1911.38	259.43	79.1	-138.31
388	171.39	512.94	1576.9	375.61	29.39	-331.76
389	222.66	433.84	1385.25	313.63	-31.56	-704.86
390	303.71	-41.02	1481.69	218.69	-90.45	-912.87
391	290.28	31.25	1178.71	247.28	-79.71	-814.36
392	378.66	283.94	878.66	333.22	-149.99	-636.26
393	473.14	542.72	815.67	292.21	-173.25	-452.48
394	519.53	497.8	895.26	229.61	-156.62	-353.61
395	569.34	221.92	1124.02	232.15	-84.35	-158.72
396	175.54	674.8	760.5	265.17	-91.64	-14.56
397	180.42	1353.76	747.8	102.6	-165.01	37.08
398	596.92	834.72	1114.75	-194.18	-134.58	44.74
399	807.37	451.17	1314.21	-289	-139.28	122.19
400	855.96	532.47	1369.87	-257.81	-196.66	287.75
401	874.27	849.12	1481.69	-212.59	-206.94	428.47
402	691.41	904.79	1282.47	-282.87	-211.85	525.42
403	910.89	262.21	754.64	-314.79	-256.35	540.5
404	1209.96	-219.73	829.1	-402.1	-266.85	521.03
405	2014.16	-1166.5	989.99	-380.55	-195.86	299.22
406	1719.97	-1318.6	373.78	-208.8	198.46	-36.47
407	1506.59	-451.17	736.08	33.63	670.07	-219.06
408	-389.16	261.23	574.95	240.63	838.41	-275.12
409	-486.33	468.02	678.96	220.67	437.13	-88.5
410	-160.16	314.21	1173.83	198.49	-1.98	-27.92
411	329.83	465.82	1566.89	208.98	-125.67	-33.05
412	368.9	777.1	1833.74	52.06	-204.13	-141.82
413	370.36	422.12	1767.58	-183.2	-192.47	-144.01
414	760.74	-174.32	1564.21	-337.16	-239.11	-96.19
415	885.74	-379.15	1409.67	-242.77	-186.52	-144.13
416	423.1	-235.84	1528.32	-10.8	-101.59	-269.44
417	323.97	338.87	1111.57	145.66	-121.28	-314.27
418	365.72	491.46	1115.72	24.99	-166.5	-403.41
419	523.44	788.33	1026.37	-158.84	-164.95	-597.81
420	659.91	427.98	1064.45	-249.45	-156.31	-695.25
421	763.18	-44.68	1078.13	-293.98	-98.48	-810.97
422	691.41	-333.98	1256.1	-178.1	-94.67	-808.78
423	260.5	-512.45	897.22	111.42	-89.94	-704.62
424	402.59	-286.13	578.37	328.43	-196.66	-498.54
425	558.11	206.3	577.15	462.98	-227.97	-213.9
426	345.46	970.21	759.03	372.83	-306.64	-120.76
427	248.05	1266.36	847.41	133.64	-421.2	-106.69
428	533.69	1149.17	1348.14	-105.77	-497.68	-225.77
429	1016.6	424.56	1433.11	-196.78	-525.94	-300.6
430	1235.6	240.23	1150.88	-191.01	-432.68	-474.3
431	851.56	-79.83	993.16	-83.04	-377.87	-647.67
432	1100.59	-192.14	879.88	57.16	-370.45	-603.39
433	1284.91	339.84	722.41	182.25	-314.97	-379.61
434	1260.99	833.01	734.13	120.91	-190.22	-108.92
435	1646.73	745.85	1014.65	-87.98	-66.8	11.84
436	1283.94	331.79	1155.76	-182.46	157.75	-23.47
437	898.93	206.54	1110.11	-66.01	134.06	-109.16
438	630.13	363.53	984.38	54.05	-19.65	-200.96
439	883.79	1015.63	782.23	5.55	-50.66	-241.36
440	998.78	768.07	944.34	-192.29	21.06	-258.54
441	1070.31	37.6	1106.2	-218.05	79.71	-192.35
442	764.89	39.55	936.04	-46.91	109.86	-67.99
443	716.8	239.26	834.47	18.89	49.84	87.74
444	1067.63	528.56	768.31	-1.98	42.66	115.26
445	815.92	579.83	881.59	-85.72	133.06	72.63
446	498.29	248.54	966.06	-136.35	112.76	32.29
447	611.33	396.97	899.9	-163.51	-31.95	65.73
448	878.66	422.61	1273.19	-219.21	-115.6	52.73
449	809.08	411.13	1334.96	-210.27	-93.14	-73.43
450	782.71	-78.86	1582.52	-161.59	-66.59	-152.89
451	432.37	-198.49	1272.95	28.5	-28.47	-263.15
452	177.49	341.31	1073.97	172.97	-54.63	-202.48
453	425.29	710.45	861.82	122.34	-174.96	-86.82
454	834.72	918.21	1008.54	-125.55	-227.54	-23.93
455	982.67	376.22	1332.76	-308.75	-153.78	-54.87
456	966.06	175.78	1311.52	-343.51	-113.04	-162.54
457	974.61	225.1	1233.15	-299.5	-77.3	-228.58
458	819.82	108.64	1167.97	-267.09	-68.51	-245.09
459	710.45	4.15	1098.39	-165.68	-129.73	-239.23
460	816.65	33.45	961.91	-41.2	-234.92	-176.24
461	1160.64	-168.95	1201.42	65.64	-231.96	-96.71
462	1001.46	-88.87	965.09	160.25	-114.11	2.53
463	910.4	-84.72	805.18	203.55	-78.25	37.54
464	1138.67	345.46	788.33	118.5	-49.87	-88.65
465	831.54	350.1	1095.7	36.29	-41.05	-174.93
466	733.4	231.45	1302	-52.25	-56.03	-265.59
467	926.51	177.73	1177.25	-23.04	-70.71	-228.09
468	1043.95	288.57	968.02	53.56	-105.62	-150.18
469	1376.22	298.1	1005.86	143.8	-59.45	5.55
470	1353.52	348.14	1074.46	171.91	23.38	14.95
471	1288.57	285.89	1127.2	217.71	84.66	-32.56
472	647.22	520.75	969.24	298.1	195.5	-100.16
473	360.11	627.69	837.89	226.68	59.14	-239.2
474	483.15	536.13	848.14	125.4	4.55	-342.16
475	500.24	409.67	1013.18	-34.3	-17.73	-356.08
476	705.08	441.41	1082.52	-156.77	-64.12	-218.87
477	750.73	248.29	1198	-204.86	-78.95	-47.88
478	976.07	69.09	1449.22	-188.66	-37.14	4.39
479	628.91	168.46	1356.69	-19.1	53.41	16.24
480	682.37	474.37	1097.41	160.92	14.53	-115.69
481	162.35	654.54	864.5	205.66	-40.07	-208.01
482	510.74	1113.04	776.86	43	-182.74	-163.12
483	685.55	1009.03	1017.09	-256.77	-151.55	-190.09
484	692.63	615.97	1226.81	-456.85	-80.69	-201.97
485	889.65	183.11	1282.96	-469.42	-47.24	-185.55
486	972.66	-85.21	1356.45	-316.31	2.56	-129.03
487	825.2	-80.08	1177	-101.41	18.13	-55.33
488	491.21	78.86	803.71	85.63	14.43	-44.74
489	517.82	94.97	893.31	184.57	-15.63	39.46
490	572.02	205.81	818.6	279.57	-46.88	167.54
491	987.79	614.75	531.01	251.34	-56.12	200.23
492	1118.16	986.82	788.33	-14.22	-16.33	141.82
493	668.46	142.82	1064.21	-181.85	47.39	32.99
494	429.69	-218.51	933.35	-204.16	-11.2	-13.55
495	422.36	-98.14	914.55	-92.25	-126.04	0.76
496	536.13	-117.68	1109.86	61.98	-226.44	42.45
497	829.59	260.25	1214.6	139.07	-265.23	76.32
498	1299.32	1149.66	1561.52	239.41	-267.85	154.48
499	1633.06	1559.57	1534.91	215.64	-128.36	221.86
500	1349.85	1105.47	837.65	52.67	81.73	253.66
501	883.79	358.64	703.86	-310.61	230.19	208.56
502	621.83	-108.64	860.35	-437.1	230.65	33.42
503	615.72	218.02	710.45	-380.95	205.81	-92.01
504	781.98	210.94	934.57	-347.41	162.05	-261.35
505	700.68	-271.73	1250	-121.46	161.07	-405.18
506	355.71	-215.58	1164.06	62.04	121.89	-443.42
507	244.14	-140.87	1109.38	305.79	30	-403.35
508	504.39	208.5	857.67	397.4	-68.79	-268.74
509	954.35	576.17	957.76	187.93	-33.2	-52.61
510	897.46	546.88	1266.11	-73.67	-28.84	168.88
511	1059.57	570.07	1261.96	-333.07	-73.3	377.08
512	1124.76	224.37	1404.79	-416.56	-75.99	558.9
513	1393.55	205.57	1312.5	-443.91	8.06	572.97
514	1485.35	272.46	1347.66	-437.71	78.67	502.32
515	1207.52	104.74	1390.63	-349.58	216.34	246.89
516	1184.08	-29.79	1041.02	-193.36	289	-16.24
517	667.24	-211.67	588.62	-109.62	312.38	-109.31
518	211.91	51.03	699.22	-106.84	202	62.16
519	698	513.92	1167.48	-270.9	3.51	305.08
520	961.91	841.55	1341.55	-532.68	31.31	471.13
521	989.01	342.53	1966.55	-627.66	115.11	483.92
522	383.79	53.96	1583.98	-700.84	315.12	343.96
523	161.13	-314.21	1266.36	-676.42	328.4	190.43
524	19.53	-1132.08	1116.94	-537.78	299.22	90.24
525	-76.66	-1103.76	822.27	-300.45	216.58	-7.26
526	57.62	-656.49	763.67	-247.65	50.72	-21.94
527	427.25	-293.7	767.82	-364.59	-39.18	-17.06
528	465.58	10.01	861.33	-567.38	13	-4.18
529	553.22	-575.44	888.18	-682.98	58.38	18.68
530	644.78	-953.13	734.38	-697.66	179.02	8.09
531	311.52	-1129.64	569.34	-633.45	245.06	-49.68
532	310.55	-1838.62	352.78	-427.95	231.17	-114.32
533	180.42	-1506.35	166.75	-61.86	178.5	-153.23
534	336.91	-1021.48	340.09	156.1	86.82	-122.28
535	355.47	-982.91	418.95	216.28	42.45	-123.26
536	412.84	-1135.25	505.86	277.77	-28.47	-114.07
537	625	-1117.19	645.26	307.31	-92.68	-149.81
538	821.04	-1435.06	911.13	357.18	-4.64	-196.93
539	523.68	-1815.19	986.33	490.81	127.29	-203
540	360.11	-1800.78	336.67	662.32	161.71	-122.68
541	215.58	-1957.03	763.67	830.05	78.34	-114.96
542	58.84	-1591.55	470.95	999.97	-31.37	-51.61
543	-95.95	-661.87	-380.13	999.97	-129.7	28.66
544	511.23	19.04	-66.41	999.97	-338.96	269.59
545	1214.11	494.38	711.43	688.69	-447.51	294.46
546	1282.23	621.34	1327.64	456.24	-333.01	101.26
547	978.76	147.71	1586.18	416.66	-79.77	-209.9
548	515.63	359.62	1058.35	657.32	83.16	-715.18
549	242.68	564.7	1030.76	628.54	180.21	-1000
550	-468.75	769.04	1218.26	389.59	23.96	-1000
551	-681.64	758.06	1451.42	246.03	-136.35	-1000
552	-1223.63	948.73	1201.66	272.77	-270.29	-1000
553	-760.5	645.26	1269.29	323.27	-517.82	-1000
554	-114.01	504.15	871.34	313.23	-617.74	-958.5
555	207.76	385.99	893.8	293.33	-621.55	-759.55
556	418.21	221.68	612.79	291.93	-500.31	-405.58
557	400.15	436.77	562.99	321.96	-487.09	-64.91
558	454.1	957.03	473.88	339.39	-473.6	36.32
559	172.36	969.24	639.89	158.14	-523.35	-75.9
560	533.45	562.26	1001.22	139.59	-563.23	-216.31
561	1062.5	394.53	904.79	84.93	-555.45	-513.12
562	1258.54	888.18	854.98	84.9	-427.34	-769.29
563	872.31	1054.2	702.15	-92.01	-232.7	-792.76
564	1376.46	696.53	862.06	-306.58	-128.11	-611.54
565	848.14	188.96	989.01	-347.44	79.86	-595.95
566	382.57	-70.31	1044.19	-255.92	103.91	-505.31
567	223.88	107.18	914.06	-130.71	66.65	-271.82
568	335.21	458.74	1135.5	-76.57	35.58	-42.57
569	617.92	916.26	1224.61	-102.14	23.99	23.25
570	520.75	635.99	1340.33	-128.14	67.32	101.78
571	471.68	515.38	1325.68	-122.22	32.29	159.85
572	626.22	585.21	1198.97	-87.43	-24.2	148.16
573	463.62	176.51	1151.61	-70.98	82.55	19.01
574	220.95	99.12	1178.96	26.28	162.2	-54.99
575	32.23	263.92	884.52	77.39	161.35	-33.69
576	38.09	371.09	890.14	48.28	64.15	-39.86
577	103.27	266.11	1102.29	49.77	27.16	43.09
578	340.82	431.64	899.9	24.48	-9.89	54.84
579	389.89	527.34	750	-107.91	-3.33	79.74
580	392.33	212.89	1129.88	-161.13	3.78	88.23
581	437.74	87.89	1288.33	-147.06	-14.77	41.47
582	185.55	106.2	1143.31	-94.97	-8.7	-1.71
583	256.1	173.58	1124.02	-56.98	-62.01	0.49
584	223.63	80.81	1154.3	3.69	-85.82	20.17
585	312.5	191.16	1038.57	53.31	-88.23	13.34
586	296.39	161.13	839.84	120.67	-80.66	-56.55
587	274.9	-76.42	815.67	168.09	-89.51	-35.1
588	60.55	82.76	774.17	250.4	-95.34	42.94
589	131.1	323.73	751.22	231.2	-166.99	75.26
590	393.55	677.25	1121.58	164.83	-176.42	57.59
591	323.24	506.59	1447.51	-40.31	-176.18	13.64
592	318.12	265.87	1582.03	-140.66	-195.56	-13.4
593	316.65	499.51	1261.72	-165.56	-206.7	54.08
594	467.04	-30.27	1379.88	-132.23	-216.89	152.01
595	589.36	-213.87	1286.62	-27.25	-218.72	193.88
596	904.79	-150.15	1219.48	134.19	-151.15	144.93
597	1050.05	414.79	1024.66	197.17	-68.63	85.69
598	775.63	663.33	824.71	234.65	38.24	-141.33
599	385.25	1243.16	666.5	78.8	72.48	-309.81
600	709.96	950.44	1029.79	-138.43	-8.21	-405.61
601	825.68	88.62	1299.8	-234.65	85.91	-412.81
602	448	-91.31	1188.72	-168.3	191.38	-319.61
603	309.08	-112.3	1166.5	-77.48	184.57	-138.12
604	150.88	93.26	1119.87	28.29	56.3	-4.94
605	248.54	210.69	1134.52	89.05	-0.03	5.46
606	217.29	319.34	1126.71	205.41	-48.13	-82.18
607	41.5	427.49	984.86	277.86	-102.11	-123.93
608	244.87	837.16	979.74	102.33	-204.16	-83.16
609	343.99	865.72	1003.42	-144.93	-202.36	89.39
610	510.01	403.08	1392.33	-263.18	-206.97	126.77
611	897.71	160.4	1313.72	-397.43	-177.46	38.73
612	959.47	-52.98	1443.85	-367.71	-33.42	-70.31
613	828.13	-184.08	1219.48	-251.43	53.13	-216.67
614	590.33	-386.96	826.66	-124.11	119.93	-314.67
615	292.48	-376.46	1125.98	19.71	147.83	-242.43
616	86.91	78.86	1275.63	203.64	110.17	-128.36
617	294.19	133.3	1199.95	243.29	10.1	-64.88
618	422.36	302.25	840.09	166.29	33.78	-46.42
619	217.29	387.21	1038.82	80.38	46.14	-13.98
620	7.57	174.56	1078.86	-31.56	16.63	-30.7
621	260.5	-22.46	1119.38	-85.72	-87.01	-32.38
622	328.13	-96.68	1063.48	24.44	-163.45	-73.64
623	741.21	-297.12	1091.06	129.82	-177.28	-109.92
624	396.97	46.14	897.71	342.5	-81.02	-110.9
625	168.46	558.59	913.09	385.01	-53.71	-105.93
626	215.33	984.62	941.89	305.85	-113.98	-116.36
627	305.66	1529.3	1085.21	7.63	-168.15	-225.31
628	188.48	627.44	1426.51	-240.48	-148.99	-411.22
629	-115.97	458.74	1053.22	-272.8	-251.22	-575.84
630	-20.75	210.94	1071.29	-226.75	-304.66	-658.26
631	45.65	-43.46	1078.13	-102.51	-362.98	-716.4
632	26.61	-222.17	1159.67	17.55	-367.34	-695.04
633	160.4	-190.19	1046.14	270.45	-396.09	-484.86
634	551.03	472.9	881.1	377.26	-419.62	-221.44
635	642.09	1058.35	1072.27	236.39	-396.12	-115.17
636	469.48	1256.35	1093.75	-49.9	-333.1	-106.23
637	878.42	761.47	1143.55	-310.24	-396.76	-175.29
638	1205.81	400.39	1197.27	-477.72	-325.29	-196.78
639	1137.94	397.22	995.85	-539.89	-239.41	-162.38
640	1204.59	99.12	991.94	-549.53	-221.89	-86.52
641	1275.88	-277.34	1330.57	-524.05	-179.63	-21.94
642	993.16	-511.72	1275.63	-355.59	-78.06	107.64
643	493.65	-268.07	1229.74	-188.05	-60.39	240.11
644	696.29	-142.09	980.47	-74.74	-71.62	282.26
645	852.29	619.38	781.74	-256.1	-10.68	318.24
646	805.18	-146.24	1109.13	-558.32	-81.3	278.05
647	1067.63	-712.65	1539.79	-592.19	-204.19	310.55
648	1246.58	-674.32	1529.79	-457.95	-189.27	312.41
649	988.77	-838.62	1274.9	-308.69	-188.51	304.5
650	861.08	-878.66	1148.93	-201.97	-187.19	300.87
651	1182.86	-1065.92	1094.97	-111.02	-140.75	308.38
652	1179.2	-735.6	859.86	53.47	-14.83	255.58
653	861.82	-493.16	907.96	86.18	46.51	133.97
654	732.42	-143.31	573.24	101.01	80.29	33.23
655	617.19	-625.73	503.17	131.65	129.64	-47.94
656	511.96	-593.26	645.26	200.93	192.84	-28.72
657	317.87	-552.73	763.67	230.44	166.29	4.33
658	154.3	-566.41	967.77	237.79	86.12	18.25
659	521	-636.47	1082.28	206.15	-38.06	34.91
660	767.58	-579.35	1465.82	197.54	-17.85	-15.17
661	808.35	-205.08	1609.86	143.49	59.54	-112.76
662	365.72	52	1638.18	-54.44	112.76	-237.58
663	302.49	-139.65	1664.55	-244.17	-22.98	-244.69
664	614.01	-619.38	1551.51	-336.3	-173.65	-174.04
665	1131.1	-857.91	1334.96	-335.94	-196.75	-137.82
666	1316.16	-901.61	1190.92	-265.01	-167.08	-62.81
667	1072.75	-737.55	1001.46	-161.38	-43.27	27.22
668	771.48	-592.77	902.59	-85.21	8.91	107.73
669	723.88	-734.13	936.04	-7.6	10.1	134.98
670	670.41	-700.44	914.06	120.15	-34.45	123.75
671	723.63	-563.72	907.96	142.3	-104.77	120.88
672	783.94	-275.15	972.66	110.96	-137.18	126.71
673	1046.88	-266.36	1291.5	-14.28	-144.9	126.77
674	1153.81	-852.29	1434.57	-115.36	-95.92	58.01
675	798.83	-998.78	1339.11	-158.42	-2.87	32.2
676	481.93	-748.29	1153.56	-138.92	-20.63	138
677	834.96	-573.73	1049.56	-120.27	-132.97	225.89
678	1084.23	-348.39	818.85	-63.14	-121.95	232.64
679	1174.07	-500.49	945.31	50.87	41.02	100.22
680	913.57	-475.83	991.7	188.75	177.95	-63.84
681	416.5	-429.44	957.52	220.06	183.23	-101.1
682	393.31	-396.48	1203.13	213.81	85.33	-121.15
683	461.43	-556.15	1429.93	257.63	-8.21	-151.89
684	912.6	-563.96	1338.87	202.76	-32.71	-210.72
685	907.47	-448	1288.09	56.82	53.04	-346.68
686	818.36	-421.39	1173.1	-59.78	94.88	-420.32
687	838.62	-765.87	1586.67	15.9	153.32	-401.7
688	567.38	-479.49	1177.49	72.11	137.27	-376.07
689	839.6	-392.33	967.53	156.46	54.02	-314.67
690	842.53	-497.31	1009.77	103	42.24	-315.06
691	1027.59	-761.72	1131.84	155	5.13	-313.17
692	1190.67	-1043.95	1333.74	285.25	70.5	-312.13
693	810.3	-875	1132.57	483.92	140.66	-302.52
694	585.94	-728.03	1001.95	639.04	159.3	-362.49
695	376.71	-753.66	1041.26	693.94	73.76	-436.52
696	475.1	-212.4	1151.61	646.3	-2.99	-544.65
697	448	176.27	895.51	567.84	-82.12	-617.49
698	88.13	1054.93	802.25	397.03	-192.05	-710.97
699	471.92	1226.07	1203.61	32.9	-313.54	-511.02
700	573.24	403.56	1343.75	-121.4	-355.68	-396.21
701	880.86	115.97	1160.4	-50.29	-403.05	-504.27
702	660.4	309.33	1044.92	134.12	-341.43	-600.8
703	719.48	648.68	773.19	143.49	-337.04	-548
704	1055.42	587.89	828.61	13.79	-325.2	-581.48
705	864.99	547.12	955.57	17.67	-279.24	-652.5
706	439.21	790.04	1082.28	-8.7	-217.29	-740.05
707	751.71	719.24	995.61	-32.81	-199.1	-608.64
708	619.87	95.95	1289.55	71.59	-185.76	-354.58
709	1184.81	474.37	1007.08	240.69	-135.38	67.32
710	1118.9	1102.78	689.94	237.49	-37.38	282.78
711	1164.31	1160.89	724.37	-13.4	21.58	188.39
712	1101.32	931.88	844.24	-210.54	71.59	-313.45
713	326.42	258.79	978.27	-272.58	118.35	-458.01
714	603.27	-212.16	1072.75	-293.98	196.5	-367.68
715	493.65	-395.26	1190.67	-169.46	236.08	-157.99
716	23.68	187.01	772.22	100.83	43.24	92.53
717	375.98	433.11	967.77	191.5	-200.5	284.67
718	577.39	816.16	990.48	205.02	-288.36	206.3
719	525.88	1063.96	778.81	36.99	-244.54	217.13
720	772.46	782.23	948.97	-297.88	-239.99	205.14
721	1666.75	438.72	982.67	-425.11	-150.97	108.06
722	1713.87	217.04	1486.08	-545.5	115.17	-172.15
723	707.03	-113.28	1619.87	-369.81	372.47	-366.82
724	17.82	-117.68	1329.83	-151.21	375.18	-341.8
725	-51.76	-6.35	1168.46	-12.94	185.18	-70.1
726	493.65	160.16	1062.5	131.68	-68.36	230.59
727	963.38	299.8	1060.06	189.76	-143.4	274.02
728	1096.19	661.13	1026.61	190.46	40.59	40.95
729	183.84	810.79	983.4	237.82	93.51	-63.96
730	-236.57	834.23	699.95	106.81	92.53	-191.07
731	35.89	496.09	852.78	-65.98	25.27	-167.05
732	111.57	203.86	694.58	27.98	-69.52	133.24
733	354.25	306.64	608.4	97.56	-201.48	633.54
734	1037.35	73.97	620.12	79.99	-250.7	874.66
735	1505.62	-153.08	802.98	54.23	-126.43	999.97
736	1419.43	-631.59	1126.22	148.04	19.87	999.97
737	1680.18	-348.14	1100.83	292.08	65.34	822.81
738	1732.67	655.52	797.85	425.35	132.29	438.02
739	1299.8	1478.27	904.79	272.95	187.5	52.76
740	578.13	1042.97	1185.79	-79.32	176.76	-143.62
741	477.29	801.27	1201.17	-311.07	-14.37	-127.2
742	918.21	348.63	1217.04	-417.6	-16.85	-90.45
743	913.33	17.09	1429.2	-394.56	42.66	-92.62
744	985.6	25.15	1347.41	-302.37	113.89	-136.23
745	877.2	-47.61	1335.21	-203.83	228.88	-246.83
746	384.77	76.17	1097.66	-125.76	283.45	-335.36
747	150.63	92.29	1023.93	-131.56	184.72	-175.78
748	346.44	33.94	1020.75	-127.84	-28.23	39.43
749	591.06	63.96	1038.57	-107.91	-185.52	109.28
750	784.42	-35.4	807.13	-122.07	-198.91	119.2
751	746.58	-301.03	1210.21	-77.21	-200.56	98.18
752	906.01	-552.73	1427.73	36.19	-148.68	155.43
753	1184.81	-282.71	1232.18	155.46	-63.57	259.98
754	1446.04	288.33	1118.9	291.6	26.76	475.8
755	1726.56	176.27	1223.88	300.35	64.7	577.48
756	1848.63	148.93	1074.46	323.52	154.57	491.21
757	1784.67	229	950.44	374.88	288.02	222.29
758	1216.31	632.81	1069.09	347.56	347.2	-26.55
759	451.42	649.66	1157.47	295.23	335.72	-54.53
760	206.79	479.74	740.97	147.49	115.17	133.94
761	794.19	-60.06	994.14	-108.49	-83.77	449.49
762	1105.71	-110.6	1241.21	-212.13	-69.61	493.62
763	1126.95	-111.33	1325.2	-60.67	70.98	263.7
764	705.08	83.01	1018.55	134.46	185.42	-67.47
765	303.71	-48.1	1038.82	263.31	193.45	-319.37
766	110.11	325.93	670.9	329.13	60.49	-470.03
767	405.03	780.27	710.94	281.28	-6.07	-506.13
768	646.24	854.25	1010.74	-8.91	-4.3	-487.49
769	607.18	687.99	1031.74	-270.39	12.36	-345.83
770	524.17	342.29	1252.44	-377.99	-30.36	-222.5
771	881.35	-293.46	1494.63	-275.94	-4.61	-175.23
772	674.07	115.48	1191.41	-104.06	64.76	-239.99
773	447.51	131.84	1251.46	8.79	57.4	-274.41
774	614.01	-77.15	1158.45	86.33	84.69	-282.87
775	297.61	167.48	1131.59	236.05	139.16	-311.43
776	349.12	338.13	897.46	302.43	96.34	-306.21
777	196.78	679.93	596.68	190.06	49.13	-164.58
778	464.84	453.13	1150.88	-24.38	-158.08	87.01
779	929.93	439.21	1281.49	-132.57	-193.24	291.11
780	1390.38	498.54	1417.48	-170.01	40.34	309.69
781	972.17	445.8	1375.73	-168.43	146.51	295.44
782	752.93	277.1	1376.71	-157.47	174.77	164.18
783	696.29	138.43	1525.88	-42.91	158.11	-6.59
784	247.31	316.41	1352.78	54.26	139.74	-113.01
785	137.21	205.81	1048.83	64.09	-8.7	-113.46
786	224.12	305.42	836.67	-64.42	-129.33	-47.21
787	631.84	137.45	1192.14	-96.59	-76.97	-48.46
788	618.16	62.26	1287.6	-46.08	0.24	-81.94
789	189.94	-51.03	950.93	-33.78	97.87	-125.58
790	165.28	-131.1	1026.86	48.43	56.73	-153.99
791	201.42	47.12	755.86	121.03	8.09	-132.2
792	134.03	-91.31	801.76	140.11	-60.67	-17.21
793	42.72	-33.45	757.08	184.48	-111.08	98.02
794	556.88	230.71	878.66	236.27	-245.33	237.67
795	799.32	525.88	958.25	126.95	-172.52	304.08
796	948.49	816.41	1055.42	-23.1	-97.75	313.93
797	946.04	676.27	1159.18	-160.83	-88.59	230.59
798	883.06	532.23	1164.79	-267.21	-61.49	134.09
799	874.76	118.41	1262.45	-208.8	-3.6	113.92
800	902.34	135.99	1207.28	-134.8	5.43	120.12
801	1092.53	-6.35	1393.31	99.4	-9.31	64.42
802	1413.09	1214.11	1112.3	323.03	37.23	-67.69
803	845.95	676.51	1394.53	149.54	259.74	-97.38
804	200.44	575.93	1177.73	63.26	278.14	-93.38
805	196.04	594.73	1005.13	-90.58	120.24	-65.89
806	517.33	-28.08	1134.77	-150.67	79.65	-63.45
807	229	-308.35	1296.88	-105.59	101.35	-93.32
808	275.63	-146	1075.2	90.94	71.35	-130.62
809	232.67	279.54	779.05	180.36	59.17	-275.27
810	148.68	646.97	695.31	90.03	6.1	-327.24
811	217.53	702.64	902.1	-44.74	-92.68	-186.07
812	358.15	1003.91	907.71	-107.7	-139.92	-39.25
813	1019.29	776.12	1450.44	-219.36	-181.27	182.5
814	1037.6	728.03	1347.9	-247.04	-32.32	233.46
815	786.13	571.04	1203.37	-333.95	79.28	239.44
816	458.98	365.23	1330.32	-457.67	95.83	286.47
817	389.89	479.74	1409.18	-641.97	57.1	298.92
818	334.72	693.12	1219.24	-818.24	34.58	257.32
819	269.04	645.26	1217.77	-1000	10.71	241.15
820	519.04	-94.97	1176.27	-1000	-1.13	166.02
821	669.92	-660.89	1015.63	-962.89	29.45	96.89
822	584.47	-937.26	890.14	-712.46	153.72	-8.51
823	344.48	-985.35	581.3	-413.91	205.6	-70.86
824	319.09	-394.04	133.06	-231.96	143.68	-129.91
825	520.02	-652.83	463.62	-325.78	72.33	-165.8
826	685.79	-950.44	732.18	-392.73	128.05	-223.94
827	582.03	-1336.91	946.53	-224.91	233.58	-329.47
828	408.45	-1086.91	518.31	-148.1	231.05	-374.18
829	475.83	-1198.73	576.66	-30.03	170.26	-391.45
830	546.14	-1303.71	686.52	103.55	106.11	-314.94
831	553.22	-1223.39	739.75	241.15	104.4	-175.26
832	547.36	-1096.19	676.76	340.82	99.4	-100.4
833	600.59	-854.25	894.04	394.07	53.89	-141.48
834	570.31	-455.57	1156.49	394.59	80.81	-209.53
835	550.78	-285.64	1199.95	182.68	82.09	-229.19
836	463.13	-277.59	1460.69	-80.93	5.34	-202.55
837	693.6	-668.21	1475.34	-199.19	-18.95	-198.82
838	1117.68	-877.69	1493.65	-363.83	-7.2	-202.3
839	1045.9	-994.87	1118.65	-414.73	131.81	-197.48
840	817.87	-1468.51	885.01	-290.34	169.01	-172.67
841	791.02	-1085.45	582.03	-32.23	96.37	-30.24
842	806.88	-914.55	820.31	116.67	15.47	90.18
843	729.49	-923.58	831.54	250.89	-10.89	208.22
844	555.91	-397.71	816.89	179.66	-88.44	291.2
845	637.45	-390.14	1137.94	61.13	-138.09	288.85
846	544.92	-917.48	1444.09	-187.5	-121.98	227.81
847	323.73	-693.6	1253.91	-336.64	-81.51	154.75
848	228.76	-1049.8	1022.22	-453.09	-97.17	89.36
849	598.63	-1527.34	649.41	-363.83	-121.64	72.39
850	655.76	-1260.25	558.59	-80.51	-64.91	-3.23
851	630.37	-1002.2	571.29	80.75	-40.13	7.42
852	519.29	-902.34	715.33	122.41	-61.55	35.16
853	580.08	-700.44	811.28	213.44	-92.32	41.69
854	645.51	-413.57	976.81	163.82	-110.35	19.29
855	890.87	-860.11	1140.87	-30.46	-45.04	-56.98
856	893.07	-943.85	1268.8	-188.96	132.54	-158.39
857	727.78	-829.35	1268.31	-358.55	187.01	-253.6
858	823.73	-1206.3	925.29	-371.34	155.52	-254.55
859	883.54	-1510.5	523.44	-309.08	191.86	-226.68
860	692.63	-1401.86	459.47	-81.3	163.85	-83.98
861	622.8	-941.41	445.07	132.45	28.5	44.07
862	729.98	-1275.88	678.22	336.91	-59.69	166.96
863	858.4	-1092.53	831.05	613.16	-88.1	268.52
864	677.49	-1330.81	916.75	777.56	-130.1	319.24
865	617.92	-1485.84	939.7	979.95	-190.55	389.16
866	826.17	-1210.21	678.96	999.97	-182.13	498.78
867	1148.44	-535.16	698.24	999.97	-138.49	535.68
868	768.31	162.84	958.25	874.73	-26.79	641.48
869	836.18	415.04	1371.34	574.52	-24.54	642.55
870	753.17	826.42	1684.08	393.98	3.36	414.76
871	432.37	768.8	1612.06	205.84	52.76	173.49
872	325.68	556.64	1441.41	18.74	64.91	56.73
873	283.2	598.63	1322.27	-106.48	25.15	-52.12
874	451.9	379.88	1103.76	-149.29	-6.65	-142.06
875	322.02	-196.53	997.56	-275.24	2.32	-354.06
876	98.39	-812.99	968.99	-275.51	-42.57	-398.16
877	584.72	-864.26	1213.62	-41.05	-176.18	-246.28
878	678.71	-673.83	935.3	215.52	-217.01	-380.8
879	739.99	-389.16	981.93	338.13	-213.62	-453.86
880	1068.6	-359.13	1199.22	408.66	-200.47	-681.58
881	1114.75	-159.67	1023.44	384.77	-55.51	-1000
882	309.08	-458.98	1134.77	319.12	13.34	-1000
883	-366.7	-15.87	1417.48	338.53	-3.27	-1000
884	-407.23	646.97	1405.27	263.79	-187.74	-842.32
885	-246.58	1025.39	1432.13	143.1	-397.22	-683.17
886	202.64	23.68	1603.76	-69.82	-444.7	-607.18
887	526.86	-278.56	1078.61	6.65	-461.91	-478.94
888	855.22	-266.6	904.3	219.36	-442.17	-489.62
889	778.81	-162.11	791.99	278.5	-348.51	-438.35
890	757.81	340.58	840.82	253.88	-304.38	-212.52
891	609.86	657.47	795.65	231.29	-280.36	-87.25
892	853.03	941.65	1020.26	96.83	-269.01	76.42
893	1145.26	1054.93	1009.03	-70.37	-234.01	89.57
894	1370.61	719.73	1078.86	-169.8	-211.24	-140.9
895	1269.78	244.38	1256.84	-185.46	-106.51	-427.25
896	704.83	182.62	1065.92	-139.59	26.34	-509.92
897	586.18	355.71	1042.72	-193.54	24.23	-374.42
898	754.39	135.5	1299.8	-212.83	20.39	-211.49
899	737.79	-178.71	1428.47	-24.78	15.93	-133
900	587.16	-145.51	1104	45.53	-12.63	-90.55
901	908.45	233.64	989.01	164.28	-38.7	-70.89
902	864.01	83.74	963.38	172.33	62.59	-154.36
903	591.55	172.12	992.43	108.58	145.2	-141.24
904	550.29	403.56	885.74	25.15	127.04	-85.05
905	561.52	588.87	1080.57	-87.04	71.2	-116.67
906	602.78	205.81	1366.94	-82.03	51.51	-170.32
907	455.57	127.2	1223.63	43.49	97.75	-231.41
908	178.71	465.82	922.36	108.18	27.71	-267.58
909	297.85	488.53	979.49	92.25	-74.34	-260.19
910	262.94	334.96	967.04	51.97	-100.56	-231.51
911	310.79	587.89	919.19	-2.26	-135.68	-147.92
912	560.3	546.88	1081.3	-0.12	-146.55	-120.64
913	410.64	331.79	1099.61	-40.77	-159.58	-71.41
914	470.7	593.51	891.36	-19.04	-191.44	-101.53
915	467.04	179.93	979	-84.9	-204.41	-311.8
916	652.1	-145.51	1340.82	-70.19	-133.7	-453.03
917	453.37	251.46	1214.11	79.9	-38.21	-426.36
918	419.19	624.76	1210.69	4.82	-35.22	-239.35
919	270.75	592.53	1219.48	-93.54	-44.1	-150.57
920	-163.09	155.03	1071.78	-239.78	-167.69	40.56
921	-261.47	105.71	968.26	-208.13	-411.71	221.71
922	816.65	210.69	1342.29	-143.07	-556.09	199.49
923	921.39	390.87	1326.66	-19.23	-353.94	-84.32
924	802.49	412.6	1032.71	6.77	-212.95	-280.12
925	866.7	372.56	1011.47	0.95	-115.17	-318.15
926	674.32	355.22	1105.96	38.09	-94.79	-261.87
927	794.43	430.42	980.47	23.53	-92.83	-218.29
928	683.11	480.22	1102.54	-4.64	-60.12	-108.09
929	614.99	309.81	1178.71	32.1	-108.58	10.41
930	784.67	246.83	1122.56	133.48	-150.97	109.59
931	944.58	545.65	939.94	101.81	-153.96	95.64
932	1020.51	458.25	1014.4	-40.89	-107.39	18.22
933	1018.31	197.27	1188.96	-96.41	-64.24	-35.46
934	792.97	-254.64	1244.14	-88.78	-33.29	-189.15
935	741.46	47.85	981.69	31.31	-44.53	-235.35
936	753.66	150.39	1063.23	89.36	-56.18	-169.98
937	718.75	635.74	1045.41	92.77	-61.58	-89.51
938	724.61	619.87	1154.54	-21.55	-22.34	-33.66
939	763.67	220.7	1437.26	-4.18	10.44	-48.8
940	712.16	297.61	1309.57	48.61	64.82	-74.16
941	343.75	734.38	1021.48	129.27	40.8	-136.54
942	458.01	835.21	849.85	-26.21	-49.35	-153.23
943	884.52	598.63	1215.58	-227.94	-106.29	-176.82
944	916.75	335.69	1237.3	-381.71	-62.32	-161.68
945	1023.68	148.68	1167.97	-414.95	-29.45	-201.14
946	1080.57	-10.74	1221.19	-252.72	68.85	-269.01
947	844.48	-278.08	1166.99	-153.02	128.45	-259.49
948	653.08	-473.14	1144.29	4.76	153.75	-208.34
949	606.2	-171.39	794.43	185.27	189.94	-121.28
950	167.72	170.41	740.23	189.76	172.58	24.51
951	369.87	296.14	873.78	50.66	9.19	128.69
952	463.87	248.29	1016.36	-119.17	-73.21	151.76
953	575.68	194.58	1597.17	-178.41	-54.84	175.69
954	834.47	96.68	1435.79	-168.7	-27.47	152.86
955	641.36	1.71	1400.39	-107.42	51.06	59.69
956	716.8	-4.88	1312.01	-85.27	53.68	-45.96
957	520.75	305.18	1210.94	42.69	45.17	-84.29
958	317.14	407.47	1358.15	153.69	-37.72	-33.08
959	437.26	679.2	1153.81	79.99	-161.53	-33.69
960	549.07	762.94	1204.1	-24.14	-183.38	-43.88
961	424.07	510.74	1170.65	-220.12	-162.26	-75.56
962	397.46	-317.38	1086.67	-241	-174.62	-91.8
963	651.61	-495.36	919.92	-172.06	-183.69	-48.19
964	754.39	-290.53	1119.63	12.48	-167.85	1.19
965	752.44	-322.75	1133.54	271.58	-169.59	49.26
966	818.12	-208.25	949.22	453.8	-198.21	81.24
967	1143.07	716.06	1052.98	517.33	-196.41	54.84
968	1405.27	1226.07	839.6	342.1	-37.32	3.88
969	1124.76	739.99	1076.9	-130.46	144.17	-37.32
970	509.28	163.82	1185.79	-354.61	247.8	34
971	712.16	16.85	1083.98	-317.6	102.97	82.4
972	779.79	-13.67	1195.56	-187.35	50.93	92.65
973	851.07	177.25	1128.66	-16.33	32.68	-3.69
974	1051.03	161.13	1127.93	46.26	65.7	-115.94
975	577.88	237.79	1440.19	136.81	178.83	-266.14
976	416.5	187.5	1416.5	134.46	110.17	-205.11
977	661.62	100.83	1250	-9.37	-31.71	7.45
978	871.83	121.58	1283.2	-89.84	-141.33	151.28
979	1119.38	122.07	1221.19	-75.53	-101.56	165.22
980	1204.35	-1.22	1208.5	21.73	48.52	24.41
981	789.79	199.95	869.14	84.87	115.42	-72.24
982	486.08	81.3	724.12	156.1	128.75	-188.17
983	771.48	161.38	542.72	259.12	138.58	-182.5
984	636.96	272.71	716.31	338.71	176.36	-164.12
985	328.61	585.69	752.69	338.44	142.06	-108.37
986	350.34	812.26	793.95	129.3	73.67	2.78
987	515.14	710.45	1466.8	29.69	47.21	44.04
988	591.8	376.71	1434.57	-31.43	90.06	126.01
989	397.22	299.32	1259.03	19.53	134.98	144.13
990	554.44	530.76	1062.01	128.75	105.53	105.68
991	440.67	303.22	1164.79	221.56	119.14	31.74
992	245.61	314.21	1213.62	296.11	67.11	-14.89
993	227.05	677.98	1191.89	235.44	-61.92	29.05
994	718.02	902.34	1000.73	106.99	-74.22	46.63
995	695.07	569.58	1064.94	-216.06	-47.7	55.08
996	837.16	189.7	1024.41	-315.8	-45.93	94.54
997	904.79	64.7	1073.24	-177.28	-41.2	132.23
998	940.92	285.89	946.29	-21.42	49.8	103.61
999	687.74	506.1	813.96	65.92	175.51	43.3
1000	410.89	524.41	700.68	69.15	188.54	-0.31
1001	190.92	513.67	825.93	96.04	174.68	-60
1002	238.53	781.25	915.53	13	93.23	-137.42
1003	82.03	650.39	1102.78	-158.63	49.47	-194.49
1004	-69.82	479	1190.19	-250.89	-13.03	-122.62
1005	-100.59	429.2	1179.2	-266.36	-68.94	-85.66
1006	13.67	324.71	1080.81	-273.13	-160.86	-54.02
1007	113.77	140.87	1094.73	-273.77	-225.43	-61.25
1008	365.48	100.1	903.32	-184.45	-239.01	-7.02
1009	866.46	32.47	708.5	-86.85	-257.23	2.17
1010	1065.19	165.28	884.77	52	-168.85	-44.77
1011	1135.01	1048.1	1028.32	-11.63	-85.33	-181.98
1012	1158.94	1350.83	1379.39	-158.72	-19.29	-247.56
1013	617.68	646.48	1924.07	-373.75	91.43	-313.29
1014	380.86	908.69	1681.4	-532.62	22.13	-217.16
1015	359.62	572.27	1677.98	-688.51	-79.96	-103.03
1016	479.98	406.25	1338.62	-846.77	-173.71	-20.23
1017	689.94	-301.03	1159.42	-952.51	-126.83	28.26
1018	717.53	-778.08	719.97	-764.04	-22.58	63.57
1019	738.28	-862.79	545.41	-492.8	41.17	119.6
1020	764.89	-855.22	500.73	-341.8	54.32	108.31
1021	517.09	-889.89	766.6	54.9	50.23	23.07
1022	544.92	-648.19	579.35	433.29	-38.94	-114.38
1023	688.48	-575.93	535.4	591.58	-30.55	-212.62
1024	607.91	-283.94	857.67	630.83	54.96	-363.95
1025	343.99	-261.47	867.68	615.57	110.9	-465.45
1026	39.31	-150.39	1062.26	604.34	-26.64	-509.58
1027	-127.2	107.67	1222.17	632.17	-158.57	-525.57
1028	718.51	194.58	1448.97	533.91	-382.51	-651.92
1029	682.86	199.95	1401.86	453.95	-385.35	-889.01
1030	996.34	173.58	1519.04	195.77	-360.41	-857.82
1031	1008.54	402.59	1347.66	121.64	-325.9	-512.3
1032	1410.64	270.26	1136.72	106.02	-324.77	-274.35
1033	1294.68	-100.1	1101.56	89.14	-176.33	-145.51
1034	1386.23	-238.77	1164.79	101.5	-23.13	-91.77
1035	1241.46	-136.23	1037.84	129	142.67	-34.36
1036	774.41	20.02	857.91	107.18	176.79	49.07
1037	361.08	476.07	974.37	109.5	138.15	46.11
1038	261.23	413.09	1177.73	77.48	73.21	-56.79
1039	430.18	197.51	1185.79	80.41	38.36	-133.88
1040	455.81	734.62	905.76	96.65	43.15	-103.06
1041	257.81	917.97	1017.58	68.88	-38.79	-57.1
1042	217.29	838.87	1339.6	101.44	-139.25	-69.31
1043	348.14	697.27	1079.59	104.8	-166.02	-121.61
1044	894.78	464.11	1185.06	11.14	-189.45	-167.57
1045	619.38	132.32	1254.64	-48.92	-21.79	-8.15
1046	659.91	-221.44	1341.8	-50.14	-84.93	186.43
1047	836.18	469.48	781.49	4.52	-182.37	349.52
1048	958.01	752.44	817.38	-75.47	-295.84	250.46
1049	1322.02	999.51	1078.86	-82.95	-268.49	64.24
1050	1161.87	678.22	1108.4	-127.99	-14.71	-337.07
1051	684.57	554.93	1018.8	-238.89	174.04	-593.63
1052	151.12	325.2	1081.79	-295.93	136.78	-719.76
1053	247.8	-295.9	1142.82	-204.53	-39.52	-713.87
1054	151.61	-39.06	1025.15	-39.43	-92.41	-518.62
1055	304.93	305.66	884.77	48.83	-129.46	-374.82
1056	331.79	272.71	951.66	64.36	-107.15	-423.65
1057	444.09	412.11	920.9	64.76	-132.75	-561.61
1058	662.35	104	1190.67	49.19	-145.42	-625.12
1059	588.13	229	1232.18	48.16	-116.33	-619.93
1060	466.55	269.29	1253.17	60.49	-94.79	-459.56
1061	811.28	299.8	1317.14	117.92	-137.48	-266.66
1062	850.59	327.64	1115.72	148.04	-48.86	-92.86
1063	723.14	200.2	1227.54	164.18	11.44	45.26
1064	547.12	403.08	1002.44	216.71	3.23	160.49
1065	133.06	487.06	872.8	219.48	-37.69	217.56
1066	140.38	789.55	865.48	166.6	-189.03	304.69
1067	472.41	712.65	1060.06	-4.97	-300.38	401.09
1068	936.04	343.51	1165.28	-125.76	-327.82	426.36
1069	1193.85	122.56	1263.67	-146.15	-261.11	300.17
1070	1066.89	259.52	1246.58	-110.02	-93.11	85.82
1071	1070.07	46.14	1253.42	-31.04	140.08	-111.69
1072	722.17	147.71	747.8	-32.81	280.36	-169.8
1073	32.23	214.84	789.31	-97.44	234.19	-125.95
1074	-275.88	10.99	869.14	-162.48	-33.81	7.69
1075	361.57	406.74	1171.88	-34	-341.89	41.9
1076	918.7	676.27	1120.36	83.56	-362.46	-162.99
1077	983.4	912.11	945.8	55.39	-201.78	-316.35
1078	1220.95	656.25	1104.49	26.18	-81.02	-415.41
1079	915.28	740.97	988.04	-40.07	-58.47	-380.83
1080	818.12	537.84	1008.06	-194.09	-20.02	-149.81
1081	521.48	315.43	1291.75	-193.66	-60.09	120.48
1082	760.99	351.32	1240.48	-102.14	-105.53	194.67
1083	676.76	326.66	1196.78	11.54	-20.36	64.39
1084	575.68	399.17	1007.57	56.58	-22.03	-153.84
1085	517.82	408.45	959.23	13.67	-89.9	-283.14
1086	361.82	337.16	911.87	-16.2	-130.34	-277.98
1087	678.47	-46.14	1127.2	-85.63	-256.65	-210.45
1088	932.62	-50.54	1369.38	-65.49	-266.2	-108.55
1089	991.7	527.1	1166.26	-70.25	-133.88	-81.54
1090	964.6	543.21	1295.41	-168.49	-19.9	-180.42
1091	850.83	364.75	1316.65	-178.62	90.61	-252.66
1092	612.3	114.26	1190.43	-91.98	103.94	-224.91
1093	562.74	152.83	1203.61	-56.4	63.69	-207.82
1094	433.35	158.2	1178.47	72.51	3.69	-189.3
1095	609.86	550.78	913.82	65.22	-126.59	-162.66
1096	1023.93	521.73	1158.94	-105.77	-152.74	-175.11
1097	1194.34	108.64	1488.28	-162.48	-19.1	-215.33
1098	1163.57	-153.08	1323	-195.95	176.48	-246.52
1099	849.85	-294.68	1394.53	-71.81	279.51	-161.77
1100	893.31	-210.21	1313.48	148.19	283.51	-84.32
1101	803.96	195.07	1208.25	252.44	363.25	-4.64
1102	229.49	64.21	1035.4	261.84	280.55	-16.45
1103	223.88	422.36	611.82	267.09	137.3	0.82
1104	396.48	326.9	853.52	173.74	27.56	87.46
1105	416.26	696.04	614.26	21.21	96.25	303.99
1106	521.24	863.53	718.75	-259.03	57.01	294.83
1107	612.06	222.9	1216.55	-334.44	48.61	207.61
1108	625.49	88.87	1403.81	-204.38	29.3	22.46
1109	439.7	1304.69	700.2	68.63	45.9	-303.1
1110	-549.07	209.47	979	117.16	40.89	-603.12
1111	-669.19	-419.43	943.12	227.72	-152.65	-508.73
1112	-349.61	296.14	840.58	457.12	-316.41	-174.84
1113	165.04	628.42	873.05	316.5	-302.55	164.7
1114	821.04	1028.81	897.95	-114.75	-152.16	350.92
1115	453.61	725.83	1305.66	-230.29	-124.51	345.95
1116	758.3	290.28	1177	-378.3	-101.14	368.59
1117	712.89	26.86	1213.38	-351.75	-83.31	332.49
1118	829.59	103.76	1361.57	-220.76	-181.18	208.4
1119	1045.41	210.45	1313.72	-86.67	-188.29	-2.78
1120	966.55	408.45	1036.62	22.77	-72.97	-271.91
1121	822.02	363.77	1114.26	108.95	6.35	-390.84
1122	655.76	499.51	1078.13	142.24	21.45	-354.64
1123	366.94	481.45	885.99	72.75	-30.43	-336.33
1124	379.39	159.18	833.98	-62.71	-114.62	-236.76
1125	826.17	-128.17	963.13	-104.28	-193.66	-45.47
1126	1088.87	-392.09	1212.16	28.44	-168.12	80.75
1127	1159.42	-47.85	1048.1	285.1	-75.65	131.26
1128	945.56	184.08	927.73	431.61	-32.59	104
1129	928.96	593.75	882.32	478.58	-57.25	14.95
1130	856.69	1093.75	841.31	445.59	-59.08	-26.49
1131	735.35	1312.01	603.52	123.14	-117.77	-66.65
1132	734.62	607.18	1068.85	-338.29	-158.84	51.79
1133	1077.39	322.27	1060.06	-471.62	-172.97	58.99
1134	1135.5	321.78	943.12	-437.01	40.71	-20.97
1135	1221.68	-15.38	1100.34	-341	256.47	-83.77
1136	1000.98	-214.11	1049.32	-176.48	420.47	-63.78
1137	744.87	-328.13	1148.44	-98.21	457.82	-86.88
1138	417.48	-201.66	1470.21	121.22	478.67	-70.1
1139	-252.2	277.59	985.35	266.05	297.55	-21.97
1140	-93.26	277.1	952.15	187.59	11.41	129.55
1141	446.04	654.05	1104.25	-14.13	-158.75	205.14
1142	1052.49	290.53	1525.39	-207.64	-88.68	168.12
1143	1118.41	-102.05	1697.27	-121.55	126.5	15.72
1144	833.98	249.27	1037.11	-35.19	285.34	-48.19
1145	348.14	-117.92	1004.15	5.46	279.05	-30.76
1146	106.93	285.4	796.88	171.84	160.4	10.71
1147	487.3	996.09	916.02	183.29	27.47	123.75
1148	289.31	804.69	1087.89	-6.68	-50.72	205.9
1149	230.96	558.11	1198	-166.78	-140.11	370.85
1150	628.91	329.59	1374.27	-240.3	-161.62	425.23
1151	804.93	512.7	959.23	-251.68	-104.77	421.66
1152	936.77	85.69	1165.53	-208.25	-86.91	419.53
1153	1100.59	152.34	988.04	-73	-43.21	369.57
1154	1003.42	172.85	880.62	44.4	16.02	313.14
1155	975.83	268.8	1387.94	140.56	60.3	174.84
1156	718.26	618.9	1136.47	171.14	111.27	77.88
1157	814.94	791.99	996.09	-30.98	68.76	7.42
1158	441.41	386.96	1351.81	-129.49	76.51	14.07
1159	192.63	-214.36	1337.65	-240.08	-55.88	185.36
1160	1007.32	-26.86	1173.34	-134.16	-200.81	392.94
1161	1206.79	385.01	951.42	-100.34	-133.39	398.38
1162	1208.98	275.39	932.62	-144.74	-0.46	243.1
1163	1225.83	-20.26	1186.28	-145.75	196.62	-14.31
1164	1016.85	-15.38	1142.58	-114.47	338.47	-135.77
1165	538.82	358.15	1044.68	-201.02	252.99	-198.76
1166	419.92	603.52	929.2	-282.93	181.82	-216.98
1167	253.17	293.46	1116.46	-468.32	90.48	-188.6
1168	428.47	-52.73	1508.54	-565.34	16.11	-95.86
1169	921.88	50.05	1548.1	-667.39	59.08	-49.01
1170	447.51	-373.05	1827.64	-673.43	125.18	-29.94
1171	580.81	-584.23	1489.5	-580.93	71.93	21.09
1172	602.54	-541.5	1394.53	-438.78	73.55	71.23
1173	677.49	-557.13	1169.19	-395.26	60.58	44.28
1174	753.66	-650.15	1029.54	-318.76	66.25	-20.2
1175	802.73	-535.89	693.12	-320.71	69.67	-89.81
1176	624.02	-675.78	824.71	-469.15	36.9	-119.66
1177	928.71	-934.57	936.28	-595.28	51.21	-88.41
1178	835.69	-934.08	895.02	-612.92	117.43	-86.06
1179	606.2	-967.29	685.55	-550.29	113.56	-66.86
1180	740.23	-1107.67	615.23	-499.94	136.6	-41.29
1181	330.32	-1284.91	360.6	-340.39	140.26	17.36
1182	496.83	-1296.14	284.18	-98.48	62.56	31.86
1183	329.83	-1253.17	281.98	107.36	6.29	55.15
1184	379.15	-1331.54	331.79	246.31	-115.75	100.28
1185	436.77	-1146	276.37	286.44	-204.86	126.89
1186	503.91	-1135.74	490.48	204.83	-202.7	141.24
1187	763.92	-1087.4	1013.18	165.92	-78.22	20.08
1188	797.85	-779.79	1206.3	125.55	15.44	-72.14
1189	577.64	-882.81	1226.81	-23.01	124.27	-165.56
1190	328.61	-940.43	1015.38	-107.18	78.86	-71.44
1191	442.38	-1440.67	871.34	-95.49	-42.85	129.21
1192	692.87	-1306.88	633.3	52.58	-151.03	184.66
1193	850.83	-1490.23	698.97	283.45	-123.5	155.18
1194	790.28	-1690.67	338.38	659.88	-7.14	-32.2
1195	222.66	-1707.76	-32.47	836.33	35.34	-115.91
1196	-125.98	-1343.99	-102.54	999.97	29.48	-208.98
1197	217.77	-611.08	29.79	999.97	-138.98	-227.36
1198	407.47	330.81	18.31	999.97	-171.2	-199.86
1199	519.04	952.88	565.92	847.99	-173.61	-166.35
1200	680.18	1014.16	1192.38	527.62	-161.74	-81.24
1201	747.31	788.82	1555.18	335.21	-145.9	-46.2
1202	968.75	723.63	1472.41	173.55	-108.31	-156.19
1203	826.9	840.58	1392.58	64.24	-63.51	-233.83
1204	786.62	740.72	1801.03	-153.02	-42.69	-310.24
1205	825.68	270.02	2003.91	-259.61	-38.54	-253.3
1206	460.45	-196.78	1818.85	-210.78	-49.29	-164.58
1207	411.87	-33.2	1387.21	-126.83	-154.54	-61.19
1208	881.1	-380.86	1335.45	-39.86	-274.02	95.49
1209	1014.4	-578.86	1245.12	116.18	-228.52	209.29
1210	1153.56	-122.31	996.09	254.39	-142.52	207.09
1211	1207.52	553.22	772.95	247.5	-95.86	116.61
1212	1002.93	1041.26	730.22	13.73	11.35	-115.57
1213	729	916.75	1080.81	-271.36	88.62	-285.13
1214	663.57	511.72	1481.2	-483.67	87.55	-349.06
1215	729	400.15	1649.17	-570.4	86.15	-336.18
1216	638.67	361.08	1430.18	-592.16	117.77	-358.8
1217	464.36	338.13	1226.56	-687.71	56.95	-268.22
1218	687.5	-286.87	1265.38	-699.49	-58.29	-52.43
1219	967.04	-635.99	1128.66	-621.19	-36.38	44.65
1220	1053.96	-764.65	1021.24	-395.05	-8.79	104.25
1221	830.57	-902.59	1037.6	-157.38	39.37	-58.9
1222	653.81	-760.01	767.58	210.17	15.93	-210.02
1223	848.14	-508.79	656.01	399.48	-48	-277.56
1224	1031.98	0.73	741.7	377.2	-24.05	-397
1225	989.99	-41.5	950.93	204.32	3.6	-547.85
1226	598.14	-771.97	1066.16	162.96	10.31	-553.31
1227	461.18	-625.98	1022.71	202.18	-101.32	-360.57
1228	984.62	-538.33	1003.17	311.68	-258.36	-142.91
1229	1220.21	-360.11	567.14	289.15	-322.78	-45.96
1230	2210.2	-568.85	1113.04	203.43	-246.89	27.62
1231	1976.81	-527.34	1287.84	237.58	-10.35	60.97
1232	1400.88	-309.08	1193.6	231.02	168	65.98
1233	1197.51	-383.54	1450.2	207.95	175.35	4.3
1234	1037.6	19.53	1445.56	222.17	71.9	-138.61
1235	640.87	204.35	1380.37	231.23	4.46	-226.56
1236	909.18	137.21	1306.4	205.87	-118.53	-466.4
1237	1163.33	560.3	1105.71	154.51	48.65	-791.35
1238	185.55	-119.63	1126.71	-26.61	218.78	-1000
1239	-900.15	-485.6	883.79	61.13	87.34	-938.39
1240	-474.85	920.9	745.36	167.45	-279.51	-669.1
1241	-110.11	1304.69	822.27	19.74	-470.21	-483.22
1242	905.52	1067.38	1059.81	-196.69	-476.53	-375.95
1243	1528.32	1002.2	1191.16	-355.19	-466.67	-343.32
1244	1895.26	321.29	1464.84	-426.67	-275.39	-379.67
1245	1685.06	-110.6	1448.73	-395.08	-58.44	-369.17
1246	1450.68	41.5	1172.85	-228.82	88.75	-309.45
1247	709.23	212.65	1125.73	-183.07	118.62	-221.16
1248	458.98	-529.05	1214.36	-77.24	24.23	-106.99
1249	974.12	-422.85	1219.97	86.55	-42.21	-74.04
1250	498.54	19.78	1040.28	178.04	49.19	-72.66
1251	-334.96	243.9	892.82	121	-112	-51.67
1252	349.12	410.4	1269.78	78.52	-202.61	-97.47
1253	116.7	110.11	1183.11	46.97	-267.09	-313.72
1254	507.57	87.16	1043.95	111.69	-361.82	-429.6
1255	1174.8	187.01	1027.83	137.91	-331.88	-603.7
1256	948.24	240.72	896.24	141.24	-215.79	-683.93
1257	1561.28	638.92	1041.99	1.16	-109.95	-657.35
1258	1289.31	656.49	1136.23	-79.5	138.24	-565.92
1259	475.34	-41.02	1399.17	19.32	99.46	-403.47
1260	410.4	258.54	1250.98	58.87	66.74	-301.51
1261	276.37	660.4	1160.16	66.31	-98.21	-53.31
1262	727.05	839.11	977.29	-36.68	-124.97	54.63
1263	885.01	512.94	1275.63	-153.5	-61.71	-11.6
1264	717.04	348.63	1311.77	-213.87	-32.23	-93.32
1265	636.72	292.48	1179.93	-226.72	-13.79	-111.27
1266	501.95	222.66	1197.02	-193.76	-20.6	-99.85
1267	521	-345.95	1153.56	-57.59	-66.01	-92.29
1268	310.3	40.04	870.36	193.79	-43.7	52.8
1269	349.12	207.28	709.23	224.55	-91.52	268.68
1270	590.82	308.35	646.73	212.55	-169.16	374.45
1271	448.49	292.48	587.65	175.42	-175.32	424.29
1272	689.45	526.12	793.46	155.88	-134.34	323.24
1273	917.97	601.56	1116.46	144.29	-132.14	187.71
1274	1117.68	194.58	1459.72	98.82	-128.2	-39.15
1275	1279.54	328.61	1242.68	94.79	-63.63	-151.4
1276	1106.93	408.2	1125.49	69.92	27.92	-179.66
1277	1074.95	499.27	1021.48	-54.93	3.3	-112.95
1278	1101.56	146.24	1370.85	-136.23	57.28	-9.28
1279	927.73	58.11	1333.25	-7.81	152.5	82.7
1280	657.71	981.93	1150.39	68.73	152.89	78.43
1281	411.38	1143.8	948.24	120.15	119.51	-22.55
1282	663.09	1049.56	822.02	-50.75	66.25	-97.87
1283	523.19	708.01	789.31	-262.02	26.73	-107.24
1284	723.14	-177.25	1212.65	-347.47	-114.72	-132.14
1285	820.07	-124.27	1141.85	-257.02	-65	-80.96
1286	689.45	147.95	1049.56	-241.58	-52.4	-66.83
1287	687.99	-48.34	1276.12	-204.93	-43.21	-7.32
1288	705.81	8.54	1170.9	-115.69	-15.75	64.58
1289	983.4	-49.8	1220.95	4.36	43.37	-13.67
1290	512.7	85.21	1060.3	187.19	150.12	-186.65
1291	491.7	36.87	1021	221.07	125.31	-264.89
1292	323.97	335.21	822.27	178.8	96.25	-259.92
1293	547.61	39.55	1233.64	31.28	40.22	-248.05
1294	593.99	5.13	1044.92	-24.26	34.3	-187.56
1295	215.58	-10.99	1242.19	-82.34	73.36	-53.89
1296	476.81	185.55	1268.55	-14.71	53.89	39.09
1297	574.46	73.73	1149.66	8.54	23.25	83.74
1298	865.23	126.95	1264.65	111.27	-18.55	90.45
1299	736.33	699.46	1178.47	288.7	-45.2	165.59
1300	824.46	1123.05	904.05	276.76	-107.85	113.86
1301	843.99	930.42	1056.4	-13.95	-56.12	45.9
1302	725.83	87.65	1476.07	-204.5	13.58	104.43
1303	651.61	-99.85	1371.58	-149.66	8.48	242.03
1304	758.79	209.47	1061.04	-120.54	-2.44	310
1305	850.59	532.71	937.5	-70.13	-6.65	335.72
1306	529.79	416.26	948.49	-75.78	35.49	248.63
1307	93.99	213.38	864.5	11.54	41.96	158.97
1308	72.02	197.27	866.94	116.06	-71.38	79.62
1309	498.29	32.71	884.03	149.41	-91.13	77.15
1310	538.33	589.84	720.7	24.02	-73.91	50.6
1311	778.32	457.03	1385.25	-124.36	-173.95	-40.37
1312	1143.31	319.58	1561.28	-142.88	-251.16	-75.47
1313	1075.44	249.76	1293.21	-95.43	-246.4	-47.36
1314	1185.55	206.3	1219.24	-52.61	-151.49	23.19
1315	1165.53	-78.86	1295.65	1.1	27.1	80.9
1316	1126.22	43.46	1216.31	68.02	84.01	96.53
1317	1075.44	566.16	824.95	230.13	101.65	83.01
1318	1267.82	650.15	760.74	256.65	85.17	-17.64
1319	1107.18	492.43	737.3	119.84	99.73	-22.22
1320	1104.25	365.48	821.04	-34.03	69.52	100.74
1321	1110.84	-0.98	1260.74	-37.81	101.78	263.95
1322	1066.16	-46.39	1058.84	15.72	114.32	303.74
1323	1157.96	292.72	921.14	110.38	165.65	302.83
1324	953.37	348.14	889.4	157.38	219.02	176.64
1325	855.96	361.57	781.74	213.04	238.62	-39.7
1326	775.15	468.02	793.95	285.22	239.96	-261.66
1327	765.38	883.3	651.37	199.1	205.99	-336.15
1328	649.17	851.32	631.84	-86.55	173.68	-152.68
1329	371.58	554.69	996.34	-226.93	100.31	-44.4
1330	612.06	167.48	1536.62	-349.67	32.26	138.43
1331	716.06	257.81	1440.19	-285.83	160	195.56
1332	496.34	269.29	1373.29	-57.01	259.34	109.25
1333	366.7	440.43	1199.46	70.56	281.16	-4.85
1334	-21.24	652.59	938.96	94.67	222.81	-86.21
1335	-58.35	717.29	842.77	63.66	36.62	-89.69
1336	166.02	500	726.07	26.92	-8.94	-67.84
1337	346.68	606.69	592.53	-42.57	-44.86	-71.96
1338	472.41	394.29	1005.13	-116.52	-35.19	-208.98
1339	472.9	40.77	1174.56	-65.25	3.42	-327.85
1340	318.12	-22.71	1060.3	-4.73	24.6	-391.54
1341	92.77	-75.2	1036.38	37.54	5.52	-398.62
1342	-28.81	92.04	1186.04	153.75	-37.63	-330.38
1343	88.87	156.74	1043.46	246	-89.08	-175.48
1344	188.96	374.02	819.09	278.53	-122.25	87.65
1345	385.99	631.1	744.38	168.09	-217.93	161.74
1346	672.36	1143.07	903.08	30.21	-211.18	27.44
1347	687.26	876.46	1235.11	-36.65	-172.85	-66.71
1348	457.76	478.03	1328.86	-84.5	-78.77	-212.22
1349	493.41	426.76	1135.25	-105.29	-76.66	-276.46
1350	454.83	286.13	1012.7	43.46	-116.67	-423.86
1351	110.6	248.54	864.5	227.17	-146.06	-579.07
1352	-274.41	440.67	558.84	311.28	-238.28	-515.96
1353	-104	606.93	620.85	304.78	-333.65	-226.99
1354	140.63	988.77	792.48	191.62	-362.34	108.61
1355	665.04	1319.09	625.24	80.05	-368.9	214.51
1356	1044.19	707.28	1261.23	-141.36	-322.24	233.61
1357	1020.02	360.11	1163.82	-278.69	-200.87	25.45
1358	604.25	207.76	1219.97	-276.95	-122.68	-231.63
1359	42.97	448.73	830.08	-57.65	-157.32	-432.37
1360	-20.26	220.7	853.03	24.32	-249.24	-404.17
1361	73.24	262.21	764.65	56.52	-372.71	-285.25
1362	540.28	267.33	800.05	64.88	-403.17	-265.32
1363	745.61	480.96	682.86	20.36	-401.37	-317.23
1364	975.1	324.46	1099.61	-145.78	-324.86	-497.47
1365	611.33	84.72	1051.03	-91.74	-151.64	-573.58
1366	366.94	97.41	963.38	72.88	-109.95	-347.35
1367	1056.88	300.54	825.2	111.42	-182.86	-48.28
1368	1121.09	395.02	855.47	47.73	-193.18	73.36
1369	1118.41	489.99	1006.84	32.14	-188.17	114.01
1370	1256.84	818.36	958.98	14.47	-118.5	128.6
1371	1199.71	636.47	1053.22	-57.31	-80.99	109.8
1372	1100.1	654.54	1072.02	-114.44	-64.03	114.38
1373	949.95	505.37	1114.5	-149.35	13.49	59.2
1374	666.99	316.65	1210.69	-155.33	51.48	72.72
1375	740.72	333.01	1342.04	-126.71	-5.86	104.4
1376	790.04	260.01	1449.22	-137.79	-22.77	51.73
1377	1100.83	219.97	1353.76	-120.15	34.33	-0.18
1378	793.95	452.39	1065.92	-24.35	155.46	-136.72
1379	441.89	505.86	909.67	-40.04	166.38	-192.66
1380	470.95	414.79	1103.27	-187.53	90	-212.86
1381	366.7	512.7	1049.07	-249.24	54.38	-213.5
1382	392.09	3.42	1228.27	-289.61	-5.37	-230.22
1383	353.27	1.46	1204.35	-250	-39.43	-253.63
1384	472.9	18.07	1253.66	-220.67	-52.46	-244.84
1385	385.25	-258.79	1225.1	-102.08	-38.18	-146.27
1386	978.03	-93.02	903.32	38.64	-77.21	-5.25
1387	987.79	69.82	947.27	115.26	-45.38	133.79
1388	998.78	224.37	905.27	157.81	1.65	244.51
1389	829.35	177.73	1093.26	160.37	15.96	248.32
1390	590.33	414.79	1160.4	117.37	28.32	200.5
1391	451.9	458.01	1389.4	-15.72	23.28	133.67
1392	468.75	380.86	1471.19	-99.37	-12.42	134.09
1393	691.16	331.54	1272.71	-124.97	-39.7	127.59
1394	698.49	253.17	1208.01	-154.85	-12.73	70.43
1395	599.85	150.39	1218.99	-163.18	-4.67	-10.19
1396	791.5	-11.96	1183.59	-154.27	-10.41	-59.75
1397	627.69	-75.2	1170.9	-72.54	27.98	-81.51
1398	701.9	-34.42	1130.37	-17.94	2.75	-37.9
1399	839.11	28.08	1180.91	-9.77	-4.91	-5.58
1400	834.47	44.92	1205.08	-27.25	34.36	4.06
1401	654.3	55.18	1226.56	-44.83	46.45	8.12
1402	561.04	21	1259.03	-56.82	34.06	12.73
1403	572.51	-22.22	1255.86	-56.3	26.37	11.54
1404	508.79	-39.79	1263.43	-50.54	9.25	10.19
1405	513.43	-27.83	1239.75	-35.64	-23.83	22.31
1406	543.95	36.13	1233.15	-26.12	-37.48	26.86
1407	653.81	-3.66	1242.68	-10.13	-50.26	28.93
1408	764.89	-54.69	1232.91	-11.47	-32.68	23.62
1409	738.77	-72.75	1269.04	18.46	0.7	16.94
1410	659.18	12.7	1201.66	19.93	-4	6.71
1411	676.51	53.96	1207.03	25.18	-6.93	4
1412	679.44	72.02	1227.29	15.84	5.89	-3.08
1413	625.24	100.83	1223.63	7.81	4.61	0.12
1414	656.49	73.73	1260.25	4.33	-8.73	4.46
1415	717.77	60.79	1281.01	-19.96	-14.65	23.93
1416	668.7	34.42	1275.88	-49.16	-2.81	35.28
1417	669.19	38.33	1269.78	-68.24	1.5	20.08
1418	664.55	11.72	1266.36	-73.46	10.99	9.28
1419	600.34	-10.01	1236.08	-72.81	8.76	-7.66
1420	515.14	-155.52	1253.66	-70.28	-38.85	12.05
1421	732.18	-425.05	1204.83	-105.04	-57.71	-11.17
1422	925.05	-489.75	1156.49	-87.83	44.04	-71.66
1423	724.85	-698.24	1468.02	-29.54	153.72	-96.44
1424	423.58	-724.37	1284.42	242.77	138.06	-52.95
1425	666.99	-98.39	873.54	302.19	98.14	-4.67
1426	94.97	-7.08	1183.84	255.89	37.05	97.17
1427	239.26	-0.24	1201.42	199.83	-167.72	248.35
1428	679.2	79.35	1404.54	148.25	-201.78	276.46
1429	1082.28	386.23	1374.51	130.43	-136.63	229.28
1430	1057.86	618.9	1317.38	73.49	11.9	26.76
1431	629.39	418.7	1416.99	7.81	125.31	-188.26
1432	225.83	383.3	1144.04	-89.11	81.39	-307.4
1433	552	51.76	1109.62	-155.36	-59.23	-372.53
1434	651.61	-422.36	1492.19	-62.74	-31.31	-351.53
1435	667.24	-301.03	1334.96	93.84	56.03	-248.81
1436	810.06	-21.73	1223.39	124.21	118.74	-175.23
1437	300.54	682.37	1141.85	109.59	192.5	-91.95
1438	31.01	546.39	1213.13	-90.3	188.51	-73.3
1439	28.81	256.59	1106.45	-161.8	48.83	-33.48
1440	562.01	-122.8	1254.15	-119.72	-131.65	-10.77
1441	775.88	-83.74	1155.52	-32.26	-133.67	-31.65
1442	702.15	12.7	992.43	-56.7	-125.52	-73.03
1443	728.27	-76.66	1222.9	-48.34	-109.99	-125.58
1444	342.29	79.1	1138.18	-1.28	-113.22	-231.2
1445	488.77	105.22	998.54	-13.34	-131.87	-248.41
1446	106.93	155.27	871.09	-22.64	-178.92	-250.95
1447	337.4	-203.61	1133.3	-39.64	-291.14	-174.9
1448	554.93	-267.33	1179.69	45.9	-343.11	-45.93
1449	863.28	-119.63	1251.46	206.3	-324.28	69.95
1450	926.03	162.84	1069.09	265.9	-271.73	52.55
1451	958.74	574.71	1218.99	237.03	-171.91	-14.95
1452	900.63	486.08	1221.92	111.48	-135.1	-59.27
1453	867.19	-138.18	1382.32	64	-218.9	12.27
1454	1117.19	-218.51	1213.13	101.96	-304.93	155.91
1455	1410.16	133.54	1173.58	142.4	-282.68	266.33
1456	1593.75	505.62	969.97	65.31	-133.27	239.17
1457	1403.81	405.03	1098.88	45.99	100.4	5.04
1458	763.92	303.47	1249.76	152.13	134.92	-151.37
1459	652.1	793.7	867.92	298.1	165.47	-323.7
1460	694.09	649.41	670.65	188.23	61.83	-309.81
1461	1199.95	524.41	743.16	-78.16	-41.11	-170.93
1462	979.49	138.18	1225.83	-197.39	13.76	-55.27
1463	1016.6	257.32	1184.08	-191.65	-14.89	-75.32
1464	1045.17	313.48	1273.93	-95.46	42.36	-114.5
1465	847.41	389.89	1154.79	-53.34	72.88	-135.99
1466	914.06	362.55	1178.96	-38.54	124.73	-219.54
1467	674.07	304.2	972.41	11.2	170.68	-358.55
1468	470.21	212.89	997.8	83.25	157.68	-389.01
1469	576.42	367.43	860.6	65.61	85.54	-268.04
1470	696.78	481.2	930.66	-49.32	47.88	-104.31
1471	649.9	303.71	1148.93	-89.39	18.77	0.92
1472	676.51	-67.63	1029.54	-113.68	16.54	55.18
1473	791.75	-148.68	1142.82	-54.84	10.38	142.94
1474	961.18	245.36	1090.09	105.38	40.8	157.07
1475	668.46	461.18	1042.48	151.12	113.62	44.07
1476	325.93	554.69	1134.03	129.09	108.55	-151.64
1477	217.53	467.53	1184.81	136.32	-17.43	-340.33
1478	-2.93	583.98	1126.46	139.01	-83.13	-380.95
1479	103.52	919.68	993.65	34.67	-203.74	-407.53
1480	136.96	722.9	1347.17	-33.17	-206.67	-613.59
1481	-216.31	367.19	1123.05	38.73	-208.44	-919.98
1482	-801.76	457.52	545.65	162.11	-285.58	-1000
1483	-227.54	485.6	777.83	101.26	-503.36	-969.91
1484	-320.56	497.56	925.29	70.1	-531.07	-732.21
1485	-360.6	498.78	897.71	75.13	-639.89	-413.76
1486	379.15	617.43	804.44	95.67	-664.37	-290.28
1487	678.22	669.68	620.12	66.77	-575.41	-180.79
1488	702.15	683.35	600.59	27.04	-461.18	-211.15
1489	457.03	752.93	864.5	-63.08	-392	-297.15
1490	526.37	539.31	1089.84	-134.03	-406.46	-341.89
1491	885.5	471.44	941.89	-165.01	-398.32	-341
1492	903.56	420.65	750	-185	-411.74	-339.32
1493	1257.32	-62.26	974.37	-45.72	-342.04	-335.24
1494	1017.33	166.99	904.3	16.66	-289.55	-346.37
1495	788.33	123.05	1128.17	98.24	-235.14	-388.34
1496	873.54	289.06	1058.11	187.96	-210.54	-383.85
1497	489.5	679.2	977.78	273.32	-109.07	-285.03
1498	441.65	1307.62	835.21	194.27	-173.37	-212.25
1499	765.14	1330.81	770.75	-52.09	-175.02	-261.51
1500	874.27	1067.87	991.46	-275.3	-93.08	-431.37
1501	796.14	397.22	1150.63	-372.22	-40.04	-582.43
1502	670.17	172.85	1082.52	-356.81	-39.86	-639.77
1503	579.35	-79.35	1250.73	-261.17	-35.98	-673.34
1504	435.06	-222.66	1081.79	-77.48	-29.54	-525.21
1505	609.62	53.71	1016.11	-1.19	-58.44	-229.55
1506	688.48	301.51	1072.75	38.42	-62.87	14.01
1507	1010.74	410.4	1373.54	20.72	-25.24	22.52
1508	729	390.63	1409.67	56.7	88.71	-84.99
1509	257.57	564.7	1285.89	23.83	95.15	-140.69
1510	155.03	651.86	1251.46	-98.45	-22.71	-216.77
1511	192.63	225.34	1374.76	-207.15	-62.56	-184.2
1512	144.78	86.43	1199.46	-184.3	-110.87	-86.79
1513	-118.16	-2.93	1082.52	-114.96	-192.05	-6.71
1514	-8.79	-95.46	903.32	15.75	-302.76	55.57
1515	82.03	-44.92	716.31	100.37	-328.98	79.93
1516	481.45	-66.89	581.05	178.92	-353.3	39.73
1517	460.45	-23.19	456.79	281.04	-343.54	-25.79
1518	944.82	279.05	788.82	352.11	-352.2	-111.91
1519	1204.35	671.63	933.11	300.08	-277.37	-193.15
1520	920.65	905.27	1065.19	191.53	-167.69	-86.91
1521	1042.72	988.04	904.3	128.2	-156.37	-7.05
1522	1328.37	904.79	1282.47	-38.82	-166.08	140.9
1523	1319.09	509.03	1555.91	-124.97	-113.01	249.85
1524	1207.03	122.31	1091.8	-1.28	-88.93	152.59
1525	923.34	474.85	737.06	153.72	10.41	17.82
1526	880.86	785.64	566.89	179.29	36.22	-116
1527	962.89	723.14	673.1	112.82	74.77	-45.9
1528	1190.92	584.23	839.6	-6.26	105.38	42.45
1529	1416.26	199.95	974.61	-257.69	233.61	136.57
1530	796.63	48.58	1065.19	-294.8	351.78	170.29
1531	566.89	122.31	971.19	-170.68	301.09	140.26
1532	468.26	187.26	991.94	-65.09	248.96	112.4
1533	446.29	434.33	1229.74	67.14	205.81	71.87
1534	338.38	591.31	1135.01	125.89	129.03	15.05
1535	533.94	605.47	934.57	89.05	102.26	-71.99
1536	229.98	677.49	1111.33	-50.02	89.23	-229.19
1537	127.2	363.77	1476.56	-136.51	22.55	-264.83
1538	271	182.37	1396.24	-121.92	-28.41	-228.3
1539	254.39	430.42	1240.97	-112.49	-22.77	-281.01
1540	87.4	402.59	1298.1	-116.42	-62.29	-339.69
1541	242.43	353.76	1256.84	-116.82	-124.27	-385.22
1542	291.26	203.37	1280.03	-85.6	-125.37	-309.63
1543	354	88.62	1247.8	-66.41	-140.75	-274.11
1544	505.62	339.84	1099.85	-10.1	-160.92	-256.59
1545	707.28	120.12	1175.29	-54.05	-170.1	-277.65
1546	507.57	-118.9	970.95	-82.24	-135.22	-268.37
1547	621.58	-125	947.75	-148.9	-161.65	-165.95
1548	965.33	-420.65	1081.79	-192.78	-132.14	-132.84
1549	1019.78	-580.81	1425.78	-28.96	-46.33	-85.33
1550	1005.13	-427.25	1454.83	130.95	14.07	-11.32
1551	1035.4	-109.37	1164.06	166.14	44.68	-8.36
1552	726.32	278.81	1014.89	254.67	86.61	76.45
1553	412.11	589.6	750	253.45	22.37	197.33
1554	715.58	828.37	809.33	190.37	-102.94	328.43
1555	1218.99	716.31	832.52	27.04	-146.94	296.75
1556	1434.57	573.73	1061.77	-103.12	10.47	96.31
1557	962.65	311.04	1470.46	-94.67	150.21	-119.42
1558	382.57	335.69	886.96	-124.45	146.64	-162.08
1559	425.78	-193.6	1405.03	-123.47	36.22	-80.14
1560	594.24	-144.04	1394.53	38.91	-21	72.14
1561	324.46	7.32	990.23	256.26	-36.68	157.1
1562	794.43	441.41	995.61	333.53	-92.1	206.39
1563	799.32	1046.14	700.2	179.57	13.31	180.94
1564	671.63	1136.96	878.42	-175.2	82.12	159.64
1565	271.48	222.9	1459.23	-291.69	59.75	153.81
1566	304.2	-410.89	1582.03	-265.47	-78.52	176.42
1567	1185.06	-289.55	1562.74	-37.93	-215.73	158.63
1568	1274.41	337.4	1134.03	114.07	-71.26	32.68
1569	997.07	666.99	993.65	166.41	104.89	-79.35
1570	796.39	643.31	1128.42	155.58	137.6	-159.15
1571	290.04	881.1	1080.57	45.26	-6.35	-60.94
1572	588.87	748.54	770.26	-54.41	-86.27	17.64
1573	653.32	118.16	949.22	-275.88	-141.11	66.47
1574	838.13	-332.76	1346.92	-357.39	-93.35	102.51
1575	892.58	86.18	1275.63	-181.92	-15.32	103.15
1576	733.89	-116.7	1288.82	-46.66	45.07	62.32
1577	809.33	-60.55	1192.63	145.11	19.13	-11.93
1578	886.72	252.69	928.96	181.88	44.31	-86.67
1579	700.2	235.84	937.99	230.29	90.64	-241.94
1580	638.18	358.64	738.53	244.9	30.46	-287.14
1581	829.35	558.35	801.51	60.94	-45.81	-171.57
1582	808.59	164.55	1062.99	-137.21	-120.67	-51.18
1583	1171.39	223.14	1118.16	-279.39	-68.94	59.2
1584	1252.69	-3.91	1272.22	-245.3	143.95	35.31
1585	1015.38	-152.59	1326.66	-130.68	233.55	-1.98
1586	600.59	-385.74	1084.47	102.94	341.13	-68.45
1587	393.31	-111.57	773.93	341.95	295.1	-124.51
1588	247.8	398.68	749.02	476.32	141.42	-222.87
1589	376.71	1434.33	884.03	329.53	13.34	-152.86
1590	475.1	1346.19	1013.92	-100.4	-39.64	64.58
1591	493.41	909.91	1132.08	-331.73	-13.76	302.43
1592	258.06	293.95	1206.3	-406.1	-43.85	366.12
1593	687.26	242.19	1241.46	-363.22	-31.68	351.41
1594	793.21	61.77	1446.78	-225.37	79.25	229.4
1595	621.34	54.2	1281.74	31.28	144.47	86.98
1596	398.68	521.24	1048.34	181.73	152.1	26.55
1597	239.5	676.27	1182.62	207.18	33.23	-44.71
1598	276.12	844.97	1132.08	118.01	-87.04	5.58
1599	401.37	847.17	1076.17	17.24	-154.88	45.04
1600	886.47	550.29	1388.18	-124.66	-150.15	112.76
1601	864.5	547.36	1208.25	-156.1	-52	141.05
1602	1005.37	376.95	1162.35	-226.14	42.27	179.72
1603	747.31	237.79	1035.4	-211.49	128.3	181.4
1604	605.71	73.24	995.85	-173.03	112.21	247.53
1605	652.1	138.43	978.03	-109.1	43.88	366.06
1606	939.94	90.58	879.15	-67.69	86.46	508.48
1607	977.78	47.85	1037.35	-43.3	130.92	550.81
1608	1147.95	398.93	884.03	19.68	222.72	555.94
1609	1041.02	413.09	1055.91	-2.81	282.35	390.72
1610	392.33	48.58	939.45	-106.66	326.72	332.4
1611	-201.66	-644.78	1223.14	-99.7	241.33	514.83
1612	18.31	-726.56	1369.63	-19.71	56.09	666.08
1613	572.51	-436.28	1491.46	46.97	29.88	627.01
1614	712.4	-151.86	1389.89	168.24	49.59	404.05
1615	775.63	-8.06	1296.88	189.67	90.15	339.57
1616	917.97	22.95	1385.01	169.8	160.8	463.04
1617	899.17	18.8	1138.43	177.4	259.49	544.25
1618	791.99	-72.27	886.96	187.07	292.02	620.24
1619	412.11	-27.34	1034.91	159.45	227.48	722.6
1620	850.34	41.5	1183.11	183.5	219.18	760.28
1621	1247.31	216.06	1220.21	178.38	215.36	806.37
1622	1479	223.63	1211.91	166.14	321.41	789.64
1623	1223.88	342.04	917.97	167.6	447.27	781.16
1624	759.77	198.49	843.02	173.46	475.59	846.65
1625	552.73	596.44	521	176.51	394.99	897.86
1626	552	810.3	615.23	77.91	248.5	790.68
1627	721.68	708.01	864.26	-0.58	133.88	562.26
1628	579.59	498.05	839.6	-42.27	102.94	463.96
1629	611.33	417.72	1157.96	-33.54	6.41	315.98
1630	904.05	645.75	1187.26	54.96	-23.53	106.63
1631	799.07	705.32	1292.72	52.92	25.91	-93.9
1632	925.78	644.29	1384.03	51.42	41.26	-99.58
1633	900.88	440.43	1381.59	62.74	95.15	29.45
1634	947.27	511.72	1102.54	55.51	90.79	76.48
1635	945.8	449.95	1204.1	13.98	111.76	168.55
1636	972.9	695.56	1088.38	-2.84	151.4	167.51
1637	768.07	384.03	1157.47	-13.82	163.15	44.37
1638	863.04	164.31	1036.87	32.14	149.35	-91.52
1639	968.51	284.67	842.53	44.74	260.44	-179.38
1640	597.66	153.56	950.44	30.36	300.99	-191.44
1641	-61.04	159.18	998.05	48.86	281.49	16.42
1642	450.44	251.22	1142.82	0.24	144.41	233.46
1643	596.19	506.1	1262.7	-42.91	122.19	326.39
1644	743.65	662.11	1241.7	-73.79	146.85	300.02
1645	753.66	711.43	1198.97	-92.9	184.6	189.76
1646	451.42	704.59	1076.17	-105.1	180.82	133.12
1647	764.89	795.41	775.88	-65.37	112.79	-4.36
1648	426.51	68.85	859.86	-76.87	107.64	-94.24
1649	23.68	166.02	1088.38	-46.97	64.51	-35.46
1650	237.3	559.81	1012.94	-6.23	-113.1	7.9
1651	402.59	510.25	1104.49	-23.47	-145.48	45.17
1652	687.01	494.87	1021.48	-39.92	-99.76	74.46
1653	533.45	512.94	1081.3	-22.71	31.25	57.28
1654	433.84	646.24	1046.63	37.99	56.55	-11.93
1655	339.11	259.28	1158.69	51.06	98.94	1.46
1656	257.81	72.02	1172.36	36.5	58.23	-12.21
1657	184.57	269.04	1218.99	41.02	17.58	-25.63
1658	250.98	318.36	1072.27	36.19	-66.86	6.23
1659	533.45	324.46	1214.6	-44.46	-100.59	156.1
1660	801.27	219.48	1192.14	-147.92	-85.39	321.11
1661	950.2	53.47	1363.53	-203.95	-102.63	333.47
1662	924.8	27.83	1537.11	-157.81	-27.92	275.48
1663	929.69	205.57	1199.95	-85.05	35.98	168.12
1664	750	83.25	1168.7	-74.68	73.18	119.38
1665	478.27	203.86	865.97	-36.87	111.51	107.91
1666	518.55	302.98	832.52	45.47	31.01	99.06
1667	836.67	131.1	1051.76	177.67	-8.42	23.25
1668	789.06	37.35	1027.34	197.75	70.01	-2.44
1669	677.73	130.13	871.83	193.51	107.06	4.97
1670	559.08	450.44	1132.32	168.88	110.47	75.16
1671	477.54	275.39	1264.4	160.22	50.48	157.65
1672	669.92	201.66	1207.52	125.52	-5.34	243.74
1673	1082.03	234.86	1395.75	154.33	13.43	244.26
1674	738.77	422.61	1158.94	115.94	103.45	172.33
1675	794.43	419.19	1272.22	-32.17	134.89	118.35
1676	694.58	252.44	1236.82	-73.88	134.83	108.86
1677	614.99	-57.13	1121.58	-87.52	94.21	161.1
1678	856.69	-23.68	1197.02	-62.68	77.94	290.71
1679	839.6	397.95	1327.64	79.38	74.31	307.86
1680	804.44	785.16	1066.65	159.09	13.64	164.49
1681	532.47	963.38	1133.54	9.34	12.66	32.44
1682	370.12	839.36	1135.25	-155.12	-27.13	57.62
1683	525.88	257.81	1283.69	-205.32	-41.44	75.29
1684	610.35	261.72	1193.85	-187.5	19.26	64.88
1685	477.05	269.04	1082.03	-87.92	97.84	31.92
1686	546.63	422.85	829.35	-42.57	133.33	-20.57
1687	538.57	325.93	885.25	-33.63	154.17	-108.73
1688	681.15	224.61	927.98	-28.23	191.77	-163.64
1689	555.18	127.44	1029.79	-3.63	209.17	-176.85
1690	614.26	263.67	817.14	52.73	191.53	-145.36
1691	440.67	254.15	725.59	-40.19	205.57	-84.59
1692	655.03	-81.3	1429.93	-84.93	164.64	-82.43
1693	551.27	-20.26	1666.02	-47.76	222.11	-62.99
1694	255.62	57.13	1559.33	-25.6	223.02	14.53
1695	-298.1	566.89	1219.24	-59.84	134	70.77
1696	-24.41	554.44	1285.16	-229.64	-108.37	248.14
1697	712.4	-69.34	1547.85	-222.9	-210.78	315.12
1698	906.25	35.4	1411.38	-3.54	-80.35	274.93
1699	655.52	361.33	877.44	144.29	15.41	193.57
1700	477.29	299.32	761.47	68.82	27.65	143.62
1701	242.19	386.47	827.88	17.24	20.39	149.38
1702	322.02	247.07	1227.54	-62.38	-59.75	151.46
1703	377.44	274.17	985.35	-61.16	-142.06	124.88
1704	518.07	42.48	1306.88	-62.87	-146.15	84.14
1705	706.54	151.37	1211.18	30.58	-98.91	18.74
1706	806.88	101.81	1251.71	97.29	7.93	-9.09
1707	510.25	215.09	949.71	118.01	51.51	-0.67
1708	289.31	158.69	971.44	139.71	18.46	56.52
1709	346.19	345.46	848.14	136.87	-120.7	77.73
1710	464.84	420.17	1061.28	-16.33	-215.15	94.79
1711	547.12	92.04	1451.42	-83.34	-293.76	26.06
1712	866.46	-94.48	1585.69	-48.4	-285.71	-25.6
1713	1118.16	-3.66	1273.93	-28.96	-224.37	-33.14
1714	1143.31	133.79	973.14	20.69	-38.02	-45.1
1715	728.76	135.5	1006.59	112.03	22.19	-83.16
1716	680.91	254.39	999.76	260.77	-37.96	-130.37
1717	642.09	262.7	940.19	370.39	-76.14	-116.94
1718	665.28	632.32	626.71	264.56	-123.02	-64.06
1719	606.93	756.84	821.29	159.27	-142.73	-29.75
1720	735.6	616.46	1316.65	11.17	-174.53	-26.43
1721	847.9	469.97	1371.83	-31.98	-136.23	-108.89
1722	684.57	610.84	1052.98	-20.23	8.85	-149.02
1723	717.53	463.62	1003.91	5.89	61.98	-142.18
1724	908.69	271.73	994.14	159.52	97.53	-168.49
1725	721.68	601.81	470.95	208.1	156.74	-182.1
1726	522.95	610.6	469.48	191.74	90.21	-263.21
1727	804.2	879.15	490.72	45.07	11.23	-158.69
1728	1026.37	500.49	1052.25	-154.27	27.65	-16.6
1729	971.92	634.28	1188.23	-205.11	92.83	-11.57
1730	855.22	518.8	1272.46	-145.81	250.79	-156.01
1731	139.89	761.23	1167.24	-108.34	230.77	-237.64
1732	143.31	597.17	1282.47	-87.77	85.75	-170.35
1733	102.29	545.41	1403.81	-53.28	65.55	-61.77
1734	13.67	718.02	1383.06	50.66	-53.04	109.04
1735	319.58	1436.28	1037.84	42.27	-216.37	152.1
1736	639.4	1665.53	662.84	-210.63	-184.45	97.72
1737	794.68	997.31	1057.13	-555.27	-100.56	-43.91
1738	836.67	723.88	1138.18	-814.39	8.09	-134.89
1739	556.64	541.26	1073	-854.55	16.11	1.98
1740	424.8	322.27	729.49	-800.63	-49.96	112.7
1741	400.63	-88.87	127.2	-744.38	-113.98	255.37
1742	475.83	-853.52	446.78	-710.3	-139.77	385.35
1743	722.41	-1143.07	635.01	-528.93	-139.1	480.26
1744	758.79	-1207.28	837.65	-216.28	-102.72	492
1745	647.95	-1191.41	1005.62	161.47	-46.63	423.1
1746	661.38	-1163.09	825.68	491.64	-56.7	464.57
1747	584.96	-828.37	836.91	684.11	-119.84	642.03
1748	1127.69	-367.43	1021.97	673.03	-160	757.81
1749	1572.27	-350.83	1302	590.7	-80.35	999.97
1750	1599.61	-150.88	848.39	568.45	-54.63	999.97
1751	1549.32	17.33	1415.28	440.89	164.34	784.12
1752	1480.22	637.21	1276.61	550.96	397.95	667.66
1753	1208.5	634.28	1106.69	504.21	556.52	734.53
1754	1105.47	469.97	1265.87	328.31	601.2	890.29
1755	1097.17	739.99	1271.24	233.4	568.27	913.12
1756	1074.46	829.83	1187.5	148.99	606.35	878.72
1757	1114.99	616.7	978.76	134	584.9	777.1
1758	864.26	272.95	745.12	186.19	567.9	752.08
1759	1003.66	562.5	561.28	252.11	475.19	721.1
1760	893.8	419.43	671.39	213.23	395.39	602.14
1761	967.29	492.43	723.14	242.68	347.66	425.32
1762	541.26	871.58	530.76	220.31	371.12	467.44
1763	454.1	816.16	783.2	45.93	287.26	625.09
1764	362.79	646	864.5	-83.5	164.76	730.38
1765	570.56	379.39	1200.93	-134.74	113.59	755.62
1766	906.98	745.61	948.97	-80.23	119.75	708.89
1767	1101.56	889.89	1151.86	-102.75	224.12	479.71
1768	680.91	217.04	1225.59	-17.61	280.46	352.94
1769	692.14	455.81	881.84	128.72	199.04	331.88
1770	513.18	759.03	1054.44	90.94	121.15	294.83
1771	510.01	951.9	966.06	77.48	13.7	220.67
1772	706.05	991.21	1021	-56.98	-56.46	96.89
1773	842.77	1055.42	813.48	-156.98	-26.43	47.21
1774	1114.75	580.08	982.67	-342.59	101.1	-6.41
1775	434.57	42.72	1250	-343.84	252.38	-98.72
1776	447.02	-259.28	1343.99	-179.41	198.49	-60.85
1777	300.29	-288.09	1059.08	54.35	53.59	80.87
1778	568.85	-133.79	1052.25	197.54	-179.9	179.75
1779	1012.21	367.92	1084.23	207.12	-181.46	128.42
1780	1461.43	433.84	1031.98	187.38	-99.55	48.61
1781	1576.66	392.58	855.47	141.69	123.84	-159.27
1782	1306.64	322.75	885.74	138.82	273.62	-201.45
1783	915.04	458.74	887.7	99.24	306.27	-74.92
1784	943.12	651.61	916.26	-32.87	306.24	223.42
1785	569.34	500.49	1099.85	-103.21	294.46	461.88
1786	589.84	685.06	952.39	-125.85	220.03	416.75
1787	635.25	512.21	1198.73	-139.22	239.87	213.59
1788	307.86	277.34	1162.84	-122.59	260.5	131.62
1789	402.59	573.97	1051.51	-32.9	212.34	29.91
1790	398.44	413.09	1103.76	-4.12	164	30.79
1791	465.82	401.61	1105.22	26.43	128.3	58.75
1792	501.95	333.98	1181.15	84.08	85.82	37.93
1793	430.91	358.64	1037.6	63.96	95.49	56.67
1794	449.95	254.15	1025.15	25.67	73.46	81.27
1795	518.31	188.96	1044.92	-28.38	56.15	139.37
1796	751.22	-118.65	1255.62	-62.16	36.32	315.34
1797	1108.89	45.41	1240.48	-13.4	44.49	408.02
1798	1183.59	396	1016.36	75.38	120.7	397.19
1799	1001.46	419.68	905.52	70.31	238.62	395.05
1800	620.12	399.66	1058.35	153.41	231.54	462.55
1801	824.22	735.6	753.91	149.81	186.4	485.11
1802	1067.87	574.46	1061.52	63.45	196.08	388.98
1803	739.01	521.24	1108.4	45.38	253.66	137.54
1804	482.18	829.1	1013.18	29.97	272.06	-4.46
1805	-95.21	562.74	1050.29	-116.64	162.08	160.49
1806	479	39.31	1246.34	-230.04	-22.98	458.13
1807	637.94	-152.59	1345.46	-215.33	34.94	715.67
1808	933.84	36.13	1440.67	-89.84	118.84	743.84
1809	667.72	384.28	1398.44	-46.42	90.82	689.42
1810	865.97	215.82	1411.13	-73.39	7.72	558.29
1811	745.36	67.38	1150.88	-77.67	2.84	463.2
1812	1039.31	237.55	1135.01	16.08	72.2	324.04
1813	1007.57	287.11	1173.58	141.39	149.96	66.01
1814	633.06	324.95	886.23	138.37	207.31	-46.14
1815	533.45	285.4	796.14	134.8	166.02	-30.67
1816	864.5	269.78	811.52	139.65	152.65	98.51
1817	795.65	-54.2	960.21	185.82	201.11	238.46
1818	867.43	205.57	912.6	240.57	210.42	239.01
1819	875	511.47	867.19	248.11	195.56	118.56
1820	893.07	569.58	826.17	173.58	194.09	31.46
1821	649.17	492.19	954.1	130.22	159.73	21.51
1822	760.5	385.5	1141.11	45.14	138.37	42.57
1823	962.4	316.16	1075.68	84.38	169.68	52.4
1824	768.55	186.52	1099.61	162.26	252.14	21.58
1825	644.29	408.69	1010.74	185.55	276.09	-15.17
1826	620.36	666.99	1000.98	104.06	266.6	53.16
1827	329.1	1222.17	1110.84	-141.05	194.64	190.4
1828	136.72	592.29	1234.86	-309.39	187.84	284.97
1829	121.34	204.35	1257.32	-480.74	151.95	535.43
1830	873.78	581.54	1083.25	-430.3	87.98	692.6
1831	957.03	252.93	1394.29	-327.85	158.02	679.72
1832	1308.35	5.62	1193.6	-132.05	195.25	529.17
1833	1009.52	175.29	902.83	104.89	305.79	260.01
1834	593.51	326.42	948.24	197.91	319.67	58.9
1835	710.69	205.57	1258.3	244.14	239.9	-20.51
1836	929.93	603.76	1081.05	115.6	274.72	-54.47
1837	273.44	501.46	1052	1.28	238.89	-26.37
1838	275.63	168.95	1170.17	-78	193.57	194.27
1839	822.51	303.22	945.8	-99.09	258.03	245.27
1840	126.95	228.03	765.14	-117.37	370.82	68.76
1841	-143.31	-92.77	858.4	-131.26	269.87	4.46
1842	-491.46	-236.57	756.35	-129.39	104.61	141.75
1843	-406.98	-237.06	1105.47	-70.25	-67.78	181.03
1844	377.93	-125.73	1476.07	81.15	-335.02	201.29
1845	1015.87	372.07	1275.15	226.84	-303.44	63.81
1846	835.45	792.48	1109.13	248.11	-127.5	-40.8
1847	999.02	1130.86	1074.46	98.3	-45.14	43.52
1848	635.5	390.38	970.46	-194.31	96.65	189.06
1849	754.64	265.87	1102.29	-326.6	220.4	306.95
1850	820.8	55.18	912.11	-232.91	376.92	316.62
1851	757.81	36.13	848.14	-197.91	425.99	294.28
1852	399.9	329.59	1131.59	38.76	412.75	323.97
1853	972.9	1364.26	1334.72	163.39	317.26	280.58
1854	158.2	1631.1	1188.48	198.7	381.81	-37.08
1855	-448	796.14	934.33	-90.42	277.53	-100.71
1856	-23.68	34.42	829.35	-417.36	10.5	80.87
1857	31.01	-332.76	936.04	-563.35	-67.2	370.61
1858	408.94	-559.57	1212.16	-489.04	-54.47	466.19
1859	650.63	-358.15	1224.37	-158.17	21.85	478.27
1860	523.19	43.46	972.9	192.35	124.57	338.93
1861	570.8	130.37	844.73	353.85	114.62	163.7
1862	16.36	541.02	606.45	433.65	179.57	23.01
1863	-264.16	575.44	629.39	439.39	138.67	-87.59
1864	-488.53	714.84	568.6	399.57	85.75	-115.36
1865	-156.01	739.5	591.55	202.85	-13.34	-163.42
1866	-153.81	112.55	1041.99	28.35	5.8	-158.72
1867	10.99	212.89	923.1	-11.2	12.3	-119.69
1868	-131.1	167.48	906.49	68.18	-11.29	-103.76
1869	-82.28	317.87	585.94	199.62	-94.94	-130.13
1870	-125.49	241.94	500	236.63	-137.85	-101.65
1871	385.99	714.84	625.73	302.76	-246.73	-39.58
1872	506.35	1150.88	925.29	224.64	-243.99	-24.99
1873	643.55	1107.91	1167.97	-32.1	-204.07	7.48
1874	767.09	675.54	1490.72	-214.2	-92.96	79.9
1875	927.25	656.01	1454.35	-237.49	13.82	143.86
1876	836.91	492.68	1273.93	-182.62	106.9	119.17
1877	521.24	650.39	910.89	-106.63	107.57	19.93
1878	532.47	937.5	808.84	-13.85	116.76	-158.6
1879	513.43	449.22	1232.67	-59.36	166.87	-181
1880	228.03	425.29	1122.07	-104.61	236.39	-63.81
1881	-2.2	201.17	854.98	-84.5	208.07	69.85
1882	-175.78	-55.66	850.34	-28.29	136.75	235.75
1883	-2.93	-1.46	740.23	-31.13	84.38	326.2
1884	184.57	357.67	927.73	-16.05	-4.91	411.53
1885	317.38	377.44	816.65	20.42	-87.37	323.61
1886	279.05	-36.87	934.33	76.02	-5.52	194.79
1887	212.89	262.45	846.44	159	8.88	23.01
1888	187.01	360.11	1141.85	209.35	-16.75	-49.44
1889	-20.02	973.39	1016.85	134.77	-118.07	-70.83
1890	509.77	1007.08	971.19	-158.81	-223.3	108.89
1891	1056.15	165.28	1404.79	-346.74	-166.44	293.55
1892	1151.86	11.72	1215.58	-319.92	67.29	376.92
1893	803.47	241.21	847.9	-159.82	221.04	345.67
1894	654.79	301.51	777.83	-71.9	277.31	320.31
1895	909.91	344.73	791.75	-51.33	276.15	259.37
1896	852.29	396.73	746.83	20.39	348.05	21.48
1897	293.46	523.93	1112.06	116.67	386.69	-163.82
1898	-89.84	1241.46	926.03	83.1	312.16	-69.06
1899	-197.02	1521.97	1068.12	-165.62	160.46	98.48
1900	-112.3	810.55	1372.31	-452.15	23.96	213.07
1901	-128.42	415.28	1375.73	-607.6	-8.54	296.51
1902	10.01	-58.59	1129.88	-542.27	-74.4	350.62
1903	370.61	-167.24	1007.32	-437.84	-88.96	363.95
1904	576.42	-346.19	1248.05	-151.64	-17	320.53
1905	690.92	46.88	962.89	187.5	84.93	144.41
1906	273.44	240.23	794.68	343.14	183.35	-129.18
1907	-56.15	307.13	835.21	260.5	176.39	-227.63
1908	13.92	342.77	899.66	116.36	105.32	-160.92
1909	16.85	133.54	1043.46	57.04	72.02	-97.2
1910	119.63	114.26	882.08	-1.34	39.67	56.09
1911	1.95	292.72	876.95	-77.51	27.59	148.04
1912	2.44	298.34	960.45	-96.25	-17.94	204.41
1913	63.72	225.34	862.79	-70.74	-77.12	237.46
1914	88.38	9.28	815.19	-28.32	-111.85	231.17
1915	283.45	252.93	1050.78	75.23	-178.04	159.61
1916	312.26	713.13	1082.03	168.61	-148.1	20.94
1917	281.25	943.36	883.06	78.4	-208.77	-62.65
1918	557.37	596.92	1192.87	0.67	-287.32	10.5
1919	1151.12	383.06	1204.35	35.31	-261.87	69.15
1920	998.05	610.84	1179.69	103.06	-87.77	172.82
1921	803.96	483.4	1106.93	101.14	27.98	240.3
1922	720.95	269.04	1180.18	107.88	66.77	209.72
1923	748.29	523.68	1425.05	127.35	79.38	9.74
1924	495.61	517.82	1140.63	57.22	116.7	-136.17
1925	452.64	632.08	971.92	-118.77	97.17	-59.88
1926	415.77	313.23	1129.39	-192.17	90.64	39.25
1927	632.08	303.96	1064.7	-199.92	53.01	262.42
1928	817.38	446.29	995.61	-178.74	50.87	360.69
1929	666.02	686.04	1031.49	-140.96	86.73	275.51
1930	757.32	580.08	1103.03	-66.31	114.38	149.78
1931	686.28	593.02	1014.16	79.38	153.5	-25.76
1932	584.72	506.84	911.62	132.23	144.96	-227.17
1933	187.99	380.13	971.92	109.41	132.75	-271.09
1934	33.69	482.91	924.8	-19.1	67.9	-237.34
1935	94.97	232.67	1269.29	-192.84	11.66	-93.41
1936	432.13	386.47	1110.35	-292.18	3.66	-16.08
1937	313.96	65.19	1119.38	-292.27	56	-115.08
1938	262.7	-13.67	1030.52	-213.87	110.44	-304.96
1939	55.91	-47.85	869.87	-203.09	115.33	-487.7
1940	153.56	-90.33	1097.41	-211.52	112.79	-547.24
1941	196.29	107.91	1020.75	-176.79	110.72	-600.62
1942	145.26	125.24	1375.98	-81.33	76.2	-502.5
1943	166.5	469.24	1186.52	-29.72	-13.12	-353.82
1944	498.29	468.51	1150.63	-208.01	-82.73	-253.42
1945	746.34	283.69	1404.3	-360.93	24.2	-312.81
1946	375.73	124.02	1405.52	-448.46	214.72	-512.05
1947	-55.42	-241.94	1275.15	-457.21	236.91	-664.25
1948	-416.5	-430.91	1068.36	-418.3	192.5	-658.54
1949	-81.54	-722.41	1008.79	-358.4	23.65	-549.99
1950	-45.17	-988.04	935.3	-193.85	-50.72	-344.48
1951	272.22	-610.6	698.24	24.14	-155.55	-103.85
1952	386.72	-452.15	899.17	77.91	-188.57	115.33
1953	429.2	-264.65	927	24.66	-117.07	231.63
1954	371.34	-85.21	1151.12	-126.65	-36.83	117.77
1955	293.21	-169.43	1134.77	-217.71	13.09	-5.43
1956	-19.78	-683.35	1279.54	-311.95	55.33	-235.11
1957	-245.85	-609.13	961.67	-216.61	-10.5	-287.75
1958	32.71	-479.98	871.34	-176.67	-175.48	-216.58
1959	205.08	-367.68	903.08	-177.22	-335.69	-136.96
1960	1029.54	-633.06	1188.23	-265.23	-377.44	-158.94
1961	1250.98	-930.42	1501.71	-243.38	-111.51	-219.21
1962	1005.86	-927.73	1056.4	-213.41	101.72	-229.13
1963	760.01	-1445.07	933.11	-74.28	125.7	-158.75
1964	931.4	-997.07	659.91	-0.12	109.41	-134.8
1965	693.12	-905.76	693.12	45.62	2.87	-75.53
1966	1059.33	-1033.94	687.74	38.48	-99.27	-21.51
1967	1224.12	-1277.59	732.18	-1.04	-78.25	16.33
1968	1169.68	-1209.47	777.1	6.5	-3.63	92.65
1969	787.35	-1306.64	797.12	84.41	4.18	192.26
1970	710.21	-1043.95	825.44	137.88	10.25	250.12
1971	365.72	-900.39	1104	154.66	-33.78	356.96
1972	161.38	-791.26	1327.64	238.49	-73.82	481.2
1973	41.5	-751.71	1297.85	383.48	-154.94	581.79
1974	100.1	-375	1172.12	495.73	-265.63	659.15
1975	631.84	-708.25	1579.83	473.97	-388.82	608.73
1976	931.64	-547.85	1354.49	582.89	-327.15	380.74
1977	927.98	11.96	1342.29	522.52	-122.07	-39.83
1978	404.3	443.12	1109.86	430.39	-51.94	-243.35
1979	-822.27	-324.22	1260.01	248.35	78.8	-523.71
1980	-526.61	-810.79	1183.11	263.61	-149.51	-24.32
1981	866.94	-755.62	948.24	183.32	-330.35	707.98
1982	1665.28	-565.19	1307.62	122.62	-235.05	999.97
1983	1573.49	-203.13	1307.86	109.68	-28.59	999.97
1984	1336.43	-173.83	1291.5	142.94	146.3	668.76
1985	1077.64	-288.57	1360.6	186.98	184.6	447.14
1986	856.2	-416.02	1202.39	211	172.82	629.3
1987	826.17	-487.55	1042.97	254.15	152.59	779.54
1988	1030.27	-534.18	1119.38	371.06	89.57	983.61
1989	1247.31	-260.25	1226.32	449.4	33.11	961.61
1990	647.46	-128.66	633.79	422.73	29.54	671.26
1991	982.67	526.37	793.46	306.12	98.42	404.69
1992	1420.17	446.29	1061.28	374.27	250.58	326.93
1993	1011.72	492.92	918.46	509.03	382.63	488.43
1994	988.28	533.2	1016.11	363.68	413.67	662.99
1995	830.32	720.21	916.75	344.6	383	691.8
1996	1003.91	949.95	759.03	342.5	343.81	614.2
1997	816.65	1084.96	757.32	330.69	277.1	379.97
1998	1071.04	1238.04	904.3	185.06	191.68	134.16
1999	669.43	1224.37	830.57	-32.84	244.14	-9.98
[truncated: 4,547 more rows]
