# Supplementary material for: Complexes of vertebrate TMC1/2 and CIB2/3 proteins form hair-cell mechanotransduction cation channels
Source: eLife. 2025 Jan 8;12:RP89719. doi: 10.7554/eLife.89719 (PMC11709434; doi:10.7554/eLife.89719)
Supplement: Figure 3—source data 1. [file elife-89719-fig3-data1.zip › Figure 3H/homo/10-2-R1.txt]

-430.08	-171.94	-410.03	10
-500.49	-507.32	662.84	-224.33	116.58	-418.43	8
-164.55	-217.29	230.22	193.57	39.37	359.50	10
151.61	90.82	29.05	327.48	-101.10	960.85	9
794.19	1223.63	44.68	138.89	-142.46	548.83	10
767.58	1794.43	-34.91	33.69	-75.35	112.34	8
86.43	223.88	422.85	-231.93	24.29	-797.88	10
-297.36	-642.82	870.36	-158.69	81.82	-1000.00	8
-621.34	34.91	157.47	125.37	309.20	-515.93	11
-478.03	1292.97	-296.88	182.62	166.35	541.50	8
39.31	1774.90	-287.35	-173.46	-190.55	612.12	10
343.02	1361.82	21.48	-343.99	-244.75	-173.07	8
0.00	-12.21	317.63	-393.65	-265.38	-571.62	11
136.96	212.65	744.14	-491.33	-130.52	-819.03	8
-344.24	856.20	459.23	-544.28	89.63	-527.80	10
-725.83	135.25	258.79	-664.89	51.97	-65.49	8
-501.71	-289.06	131.10	-712.34	-114.17	342.74	10
-447.75	-64.94	450.20	-528.11	-435.36	119.29	9
-236.82	400.63	538.33	-171.33	-458.56	-427.67	10
386.23	-460.94	632.08	-110.14	-375.98	-643.25	8
259.28	-410.64	890.87	-58.90	-24.05	-417.94	10
-1113.28	-112.79	693.60	43.00	-42.97	49.59	9
488.28	-315.92	397.22	132.48	-515.72	429.08	10
727.29	907.71	915.28	100.89	-379.58	425.02	8
335.45	1156.25	1097.17	69.40	-160.55	-29.45	10
300.29	79.10	917.24	17.97	65.28	-477.87	10
385.01	-835.94	683.59	7.81	340.36	-509.16	9
-930.42	-109.86	769.78	55.05	557.34	265.26	8
-1090.09	566.65	1101.56	22.55	83.50	735.02	10
-283.69	520.75	905.76	-78.06	-355.32	503.30	8
-140.38	125.00	751.95	-40.04	-320.40	87.28	10
-83.74	-95.21	803.47	141.39	-163.67	-248.81	9
-345.46	-798.58	783.20	258.85	-104.52	-281.16	10
105.96	-605.71	177.25	395.14	-189.03	57.10	8
490.97	-385.74	363.28	383.33	-401.09	703.09	10
1633.30	599.37	185.30	238.80	-648.07	999.97	9
1862.55	4096.19	1387.21	-157.35	-475.04	999.97	10
-710.69	1687.50	2036.13	-616.46	4.39	-0.37	10
-681.88	550.29	1710.69	-574.34	-178.28	-187.35	8
765.14	871.09	964.36	-758.54	-278.08	28.69	10
1321.29	9.52	1588.62	-832.34	-225.43	110.38	9
1352.05	-593.99	1876.22	-793.82	-35.46	150.85	10
891.11	-993.90	1225.83	-463.62	145.90	61.22	10
1114.01	-1252.20	928.47	-56.34	127.32	85.17	8
1115.48	-911.87	313.72	448.39	169.19	220.03	11
1218.75	-525.63	394.29	707.21	168.21	405.58	8
1110.84	487.55	317.38	764.80	215.33	443.05	10
1185.30	1053.22	434.33	491.12	318.42	373.17	10
410.89	2126.22	1035.16	-5.98	387.66	271.21	8
171.88	1717.53	1382.57	-152.19	371.19	170.10	11
-30.76	770.51	1229.25	-293.33	279.79	102.94	10
673.58	220.46	1240.72	-330.84	188.96	217.99	8
452.39	44.43	1109.86	-308.26	314.79	387.82	10
-90.58	-224.85	1412.35	-267.40	250.24	436.61	9
-121.34	-463.38	1184.57	10.96	77.82	228.42	10
399.66	-401.61	1027.34	244.05	5.58	-54.53	8
214.84	-137.94	810.30	398.10	-39.06	-294.10	10
51.27	55.18	484.62	406.98	-99.37	-316.77	8
450.68	442.38	664.55	315.03	-218.78	-225.65	11
935.55	2176.27	1172.36	216.77	-202.06	-43.12	8
733.40	760.50	1639.40	65.12	-157.44	-185.00	10
1144.04	47.36	1621.34	0.03	21.73	-187.35	8
309.08	466.06	1191.41	11.81	164.55	-50.48	10
-557.37	1526.86	-26.12	-101.65	-24.32	89.94	9
113.77	1329.59	-84.96	-208.77	-161.59	107.70	10
609.38	160.16	822.51	-397.80	-244.84	151.76	8
461.43	333.74	1331.30	-399.63	-143.65	182.40	10
397.22	221.19	1602.54	-388.64	-184.63	177.80	9
594.97	223.88	1595.70	-335.08	-214.32	231.29	10
583.01	-211.67	1572.02	-307.59	-206.54	257.17	10
777.83	-455.57	1498.78	-211.30	-160.71	210.42	8
734.86	-245.12	1483.89	2.17	-159.76	-42.82	10
842.04	424.80	1064.94	55.97	-152.01	-154.39	9
966.80	56.40	942.38	33.66	-91.71	-255.49	10
751.46	-318.60	725.59	-95.52	-28.29	-202.58	8
1083.74	-657.71	1135.50	55.36	-43.33	-307.50	10
846.19	-672.12	950.68	400.94	61.86	-482.30	9
634.77	-468.02	817.87	442.66	139.86	-480.99	10
453.86	315.92	788.82	421.94	112.82	-326.90	8
566.16	1309.57	815.19	391.05	94.94	-249.66	10
771.48	1746.58	1019.04	233.03	126.16	-164.61	10
547.61	1034.18	1339.84	-133.88	197.94	-87.13	9
515.14	46.14	1569.82	-400.48	146.70	66.01	10
740.97	-160.40	1362.06	-329.32	135.80	262.79	8
735.11	-169.92	1214.84	-95.70	192.05	444.55	10
775.88	-84.96	1073.73	145.51	184.36	440.73	11
652.59	222.90	784.18	390.23	96.01	43.27	8
354.25	512.70	605.47	453.89	54.41	-240.72	10
-437.74	485.35	676.76	438.11	56.70	-519.50	8
-218.02	825.44	744.14	296.78	-108.25	-390.38	8
258.06	1052.98	872.07	30.82	-228.58	-286.13	11
-82.03	417.72	1210.94	-47.88	-265.63	-456.27	10
-570.07	407.47	1022.46	-29.51	-391.78	-812.81	8
-845.21	265.38	994.14	47.18	-635.28	-1000.00	10
-452.15	-103.76	569.34	154.21	-760.01	-1000.00	8
38.57	-471.68	581.05	222.02	-733.95	-935.03	11
279.54	-183.84	747.80	379.49	-617.10	-498.63	8
536.38	293.46	773.68	565.37	-453.46	-50.29	10
605.96	1492.92	310.79	502.47	-359.47	175.20	10
583.25	2034.91	574.46	70.07	-335.21	241.67	9
752.20	1150.39	1061.52	-312.99	-348.36	283.33	10
1358.15	539.31	1031.98	-491.73	-373.66	186.46	8
1450.93	390.38	1044.43	-495.06	-304.41	25.15	10
1390.38	387.70	1050.05	-403.02	-175.02	-108.73	10
789.31	-91.80	1256.84	-172.21	-144.62	-101.44	9
510.74	-26.61	1113.77	20.78	-211.94	-71.50	10
786.38	286.62	661.13	313.45	-295.41	98.05	10
1326.66	451.17	485.84	358.00	-298.19	164.12	8
1628.17	840.58	513.18	266.42	-166.96	21.30	11
1401.12	466.55	804.44	83.98	18.77	-210.88	8
1441.16	324.95	856.69	-67.87	86.88	-509.98	10
876.22	826.17	852.05	-263.49	135.71	-719.02	8
415.53	685.30	1143.31	-331.45	160.19	-679.26	10
501.71	266.36	1422.36	-494.84	67.29	-437.93	9
554.44	-309.81	1532.23	-405.85	16.27	-216.43	10
731.45	-282.96	1385.25	-194.12	43.95	56.82	10
665.04	144.78	1007.81	-12.97	127.59	257.14	8
679.93	161.38	1108.40	-43.24	126.71	247.41	11
669.43	-43.21	1215.82	-18.83	67.41	56.06	8
458.74	100.10	1018.07	37.02	62.35	-69.55	10
398.19	52.25	1082.52	0.34	53.86	-249.94	8
500.49	-31.01	1112.79	-73.36	87.34	-415.04	8
524.41	-128.42	1338.87	-116.27	92.74	-413.36	11
178.47	-52.25	1311.04	-31.10	131.77	-242.89	8
136.72	-60.79	1317.87	70.71	55.24	30.49	10
187.01	272.71	1207.03	115.08	-8.24	183.62	8
576.17	827.88	1010.25	106.90	-138.92	358.76	10
798.10	774.17	1065.92	-64.42	-187.26	282.10	9
802.25	396.48	1281.25	-294.16	-119.87	160.10	10
833.25	4.15	1316.65	-380.07	-64.39	78.70	8
861.82	-66.41	1436.28	-292.02	-36.47	-10.65	10
918.46	-162.60	1500.24	-152.53	3.85	-120.36	9
644.78	-141.60	1419.19	-60.82	56.76	-122.07	10
390.38	-49.07	1260.99	114.35	81.02	-51.79	8
556.15	156.98	1117.43	194.15	45.10	135.99	10
769.78	537.11	957.03	81.94	24.66	290.22	8
823.97	359.86	1097.66	-91.80	-4.64	335.45	11
850.10	282.23	1127.44	-225.95	-10.77	352.26	8
857.42	294.19	1088.62	-269.50	-22.03	325.38	10
793.21	34.67	1185.55	-301.97	0.00	247.65	8
541.02	-285.64	1355.96	-255.77	-3.97	152.01	10
723.14	-432.37	1297.61	-101.32	-59.45	72.81	9
805.18	-470.21	1189.21	106.63	-25.18	28.38	10
676.51	-337.89	1053.47	247.10	17.30	-30.15	8
687.50	-165.28	1047.61	294.16	50.08	-68.70	10
619.63	489.99	864.99	261.38	76.90	-96.07	9
346.92	581.79	1092.29	11.11	117.55	-112.34	10
383.30	321.53	1149.90	-229.98	110.78	-77.51	8
243.41	189.45	1137.94	-408.94	61.68	-65.43	10
21.48	-123.05	1144.04	-483.67	-49.62	8.09	8
93.75	-414.06	1212.65	-397.25	-172.61	86.33	11
114.50	-492.68	1141.11	-311.13	-204.74	103.06	8
392.82	-474.61	1228.27	-125.58	-293.40	107.03	10
815.67	-279.54	1243.41	-9.61	-259.61	81.09	8
869.63	-283.69	1417.24	-12.88	-172.82	37.48	11
922.36	-50.05	1187.26	-92.62	-171.81	74.77	8
1288.33	31.74	1423.83	-326.57	-191.41	76.75	10
1371.09	73.00	1427.49	-500.61	-53.13	13.92	8
1040.04	-269.53	1525.15	-609.56	89.48	6.74	10
837.16	-579.59	1258.54	-610.35	123.26	10.25	9
780.03	-959.23	1104.98	-515.17	171.54	-53.07	10
763.67	-838.38	878.42	-261.87	180.48	-146.79	8
620.36	-1068.36	966.06	-70.25	138.37	-207.03	10
650.63	-1123.05	1068.85	163.94	46.69	-190.95	10
1185.79	-1104.25	1259.03	546.30	-61.25	-337.86	9
1032.23	-961.18	947.75	939.97	0.79	-674.62	10
595.70	-655.76	370.85	985.11	52.31	-958.53	8
209.47	-48.10	553.96	902.16	83.77	-1000.00	10
-61.04	438.23	1116.94	591.98	15.20	-914.89	9
312.74	399.90	1517.09	368.47	-116.88	-587.55	10
459.96	310.79	1251.95	276.95	-132.97	-415.04	10
148.44	481.69	1439.94	194.09	-140.14	-226.04	8
327.39	666.26	1101.07	106.57	-293.55	-5.62	10
697.75	698.97	1121.83	29.79	-440.52	-19.13	9
989.01	981.20	983.89	-105.53	-438.08	-221.22	10
722.66	795.65	1127.69	-204.59	-464.29	-304.26	8
1216.31	474.85	1066.65	-318.45	-498.99	-379.91	10
1311.28	501.22	893.55	-313.63	-409.24	-503.51	11
1359.13	-27.10	1205.08	-323.21	-269.07	-578.98	8
1148.93	-190.19	1027.34	-221.47	-146.76	-564.58	10
1006.59	126.95	767.09	-47.70	-113.34	-445.10	10
1237.79	315.43	968.02	15.87	-97.90	-183.01	8
1256.59	416.75	1018.07	47.24	6.20	62.10	11
1187.26	386.96	966.80	15.35	70.53	116.85	8
1130.37	891.60	744.38	-64.15	69.06	82.12	10
781.98	713.13	938.96	-237.79	51.09	-21.82	8
1102.29	250.49	1039.55	-265.32	-83.31	-172.64	11
1190.67	239.75	965.82	-215.64	-22.40	-319.21	8
918.21	-38.82	1004.15	-205.47	75.62	-390.05	10
783.20	-164.79	930.18	-125.18	95.92	-345.89	8
654.30	-578.86	1190.92	106.57	43.76	-275.79	10
760.74	-371.83	969.48	245.24	59.02	-241.82	9
634.03	-66.89	714.36	346.80	83.86	-130.77	10
678.47	385.74	675.05	294.04	62.10	40.68	8
734.38	717.04	948.73	176.67	18.07	103.36	10
711.67	682.37	1087.40	107.06	-62.50	-39.79	8
989.75	648.19	1374.27	117.55	-47.39	-289.15	11
522.22	927.25	1345.95	105.80	3.30	-330.60	8
435.79	643.07	963.62	82.92	-81.97	-205.44	10
820.31	518.07	866.94	-8.82	-248.38	14.31	8
1303.47	657.96	965.09	-83.10	-274.90	224.33	11
1513.92	760.01	1026.86	-86.49	-199.58	207.21	8
1511.96	833.50	1013.67	-116.42	-32.56	26.86	10
1002.44	496.58	1012.21	-112.85	119.32	-55.79	8
744.87	310.30	849.85	-118.41	143.59	-64.73	10
600.59	401.12	898.68	-173.16	151.18	-78.95	9
721.68	377.20	1092.29	-242.74	92.90	-130.77	10
666.26	56.88	1175.29	-209.66	54.20	-251.71	8
821.04	-56.15	1247.07	-118.13	62.32	-326.75	10
620.12	177.49	969.48	-67.81	113.31	-297.61	8
736.08	114.26	1065.43	-136.41	142.40	-175.48	11
689.21	104.00	1250.73	-161.13	134.70	-103.58	10
660.16	3.42	1375.24	-150.02	118.44	52.98	8
382.57	114.75	1186.52	-41.60	68.18	151.95	10
589.36	134.52	1052.25	-10.99	-58.01	110.14	9
595.70	456.54	930.91	-20.81	-83.74	29.97	10
366.46	503.66	803.47	-175.72	-101.59	-65.19	8
366.70	129.39	922.12	-335.94	-182.28	-96.95	10
370.12	72.27	954.10	-341.34	-209.53	-93.02	8
666.02	-39.55	1577.88	-318.42	-251.46	-56.58	11
930.91	154.79	1657.23	-234.25	-190.00	-41.53	8
787.84	-32.96	1522.46	-138.03	-111.33	-28.69	10
780.27	-23.68	1311.77	56.58	-89.54	36.32	8
752.93	-18.07	1305.66	147.98	-128.66	52.89	11
935.30	248.29	1239.99	173.55	-128.17	56.76	8
967.77	561.04	993.65	78.52	-91.95	85.97	10
1010.01	262.94	1080.08	-110.26	-89.94	137.27	8
1331.54	74.46	1030.03	-307.04	-108.73	112.85	10
1064.21	-259.03	1145.26	-304.66	12.15	146.00	9
858.40	-228.76	1132.57	-200.35	36.96	220.06	10
885.99	-134.52	1121.34	-135.59	7.81	174.77	8
988.04	-272.95	1149.17	-104.28	15.63	64.09	10
978.27	-463.13	1334.72	-56.73	24.20	8.33	8
906.49	-500.73	1189.94	54.29	5.89	-12.30	11
925.54	-531.01	1033.69	114.17	-14.50	81.94	8
1029.54	-36.87	1180.66	53.65	-44.95	177.06	10
1021.24	293.95	1177.73	-176.54	-3.57	205.81	8
958.50	334.47	1418.46	-389.25	45.47	151.79	11
1036.87	472.90	1460.21	-487.98	88.10	81.60	8
1270.26	174.80	1383.54	-623.69	243.90	-38.85	10
1139.40	-518.80	1083.50	-600.19	454.07	-186.40	8
770.51	-691.89	757.08	-405.82	531.13	-318.73	10
298.34	-766.11	807.37	-237.79	454.35	-302.67	11
378.42	-383.06	1120.85	-163.73	276.52	-193.15	8
551.51	-45.90	1409.42	-297.79	116.85	-107.27	10
569.09	-213.38	1409.67	-578.55	46.78	-23.68	8
388.18	-813.72	1207.52	-715.76	-15.29	68.30	11
307.37	-1055.42	852.05	-708.71	-38.51	115.45	8
498.05	-1129.39	699.22	-594.42	-83.44	110.60	10
566.41	-1208.50	572.51	-370.24	-54.29	-43.95	10
520.75	-1196.29	575.20	-145.51	-28.56	-183.84	8
465.33	-1087.40	467.77	-15.17	-11.26	-234.22	11
721.92	-1069.34	493.41	31.43	-66.80	-275.27	8
881.10	-968.26	553.96	12.27	-29.82	-314.88	10
894.04	-802.98	690.92	-17.64	13.40	-311.07	8
951.17	-1015.14	874.51	-200.41	70.56	-248.11	10
1309.33	-1352.05	803.71	-247.92	141.60	-187.16	9
1500.24	-1246.34	854.49	-166.84	267.94	-260.89	10
1105.47	-1216.31	725.59	-12.79	396.39	-358.34	10
708.25	-1206.05	348.88	162.75	407.41	-346.10	8
553.47	-1203.37	294.92	399.99	316.04	-172.88	11
827.88	-1337.40	418.46	628.17	159.06	-11.99	10
941.89	-1429.44	517.82	941.99	59.78	30.79	8
1057.62	-1428.71	319.09	999.97	51.33	10.04	10
1049.80	-843.02	10.25	999.97	85.48	-44.43	8
883.06	41.75	101.07	999.97	92.99	-247.71	11
488.28	1018.55	240.23	999.97	225.19	-496.25	8
-315.67	1081.05	911.87	761.32	317.96	-722.96	10
-756.10	489.75	1354.25	474.06	175.87	-802.31	8
-964.11	338.38	1367.92	367.10	-24.29	-686.00	11
-930.18	883.54	1313.72	172.61	-254.97	-334.63	8
-390.14	941.65	1599.37	52.09	-386.38	-163.02	10
478.27	875.24	1678.22	63.42	-521.24	-6.87	10
878.17	1107.67	1175.78	28.66	-495.51	-155.27	8
772.46	547.12	1123.05	-11.84	-415.83	-465.48	11
451.90	714.36	599.37	21.42	-377.44	-630.65	8
600.34	775.63	772.95	-72.02	-344.45	-530.55	10
575.44	519.78	967.77	-102.60	-330.93	-333.16	8
786.38	138.18	807.37	-23.99	-296.69	-99.49	11
920.17	316.89	619.14	22.09	-272.43	30.03	8
1447.51	533.94	796.88	74.46	-259.00	223.54	10
1262.45	620.61	917.48	81.15	-110.84	309.02	8
937.26	832.03	999.27	32.10	-35.92	348.79	10
941.65	860.11	1028.56	-58.87	-64.03	245.79	9
1241.46	543.95	1110.60	-202.58	-89.75	6.07	10
1514.16	234.38	1225.10	-234.65	-41.81	-126.50	8
701.42	145.02	1194.34	-202.61	69.27	-321.87	10
623.78	85.94	981.93	-138.89	19.99	-354.89	11
681.88	159.18	1042.24	-127.96	1.01	-355.74	8
526.86	301.51	1020.75	-131.93	-13.64	-294.53	10
719.24	27.10	1189.45	-98.72	-17.58	-295.44	8
440.92	1.46	1206.05	35.28	-45.10	-312.07	10
298.58	197.27	1043.95	106.08	-90.64	-288.70	9
549.56	605.47	867.19	71.50	-104.68	-297.15	8
596.19	188.96	1144.04	-67.87	-119.51	-394.07	10
973.14	220.70	1107.91	-79.86	-91.86	-430.51	10
755.62	222.17	1026.61	-81.33	73.43	-399.26	8
650.88	151.37	1186.77	-56.76	116.33	-330.99	11
607.42	124.76	1183.35	49.53	106.48	-289.18	8
588.13	281.49	1001.95	112.64	173.31	-233.58	10
395.75	310.79	1091.06	141.66	167.14	-216.49	8
299.56	902.83	821.29	111.42	114.93	-176.70	11
412.11	1009.52	1028.56	-113.92	22.03	-106.02	10
192.87	282.96	1432.86	-226.81	-90.36	-110.26	8
242.19	-102.78	1146.00	-196.26	-220.89	-63.42	10
450.68	-139.65	1026.86	-102.26	-277.40	58.56	8
449.22	-76.42	940.92	27.22	-214.48	124.91	11
281.98	218.99	754.39	112.55	-187.01	83.65	8
207.52	900.39	1083.98	138.37	-192.66	55.66	10
342.53	1200.20	1142.58	139.04	-183.59	-14.25	8
513.18	1247.80	836.67	-34.09	-203.13	-25.94	10
535.89	578.61	1012.70	-331.51	-213.50	20.54	9
903.32	39.06	1330.08	-480.80	-275.24	50.81	10
817.14	33.94	1522.71	-454.96	-192.66	118.99	8
750.00	-135.01	1609.62	-260.13	-157.84	68.15	10
793.70	-174.56	1295.17	-161.38	-129.00	8.24	11
801.03	-246.09	1177.98	15.23	-109.04	-140.11	8
764.40	-141.36	1038.82	181.37	-72.17	-220.28	10
528.56	81.54	965.09	278.75	-49.41	-171.11	8
819.34	262.21	713.38	223.66	-125.09	-51.91	10
1166.99	334.47	1035.16	40.92	-169.01	67.69	9
1260.25	434.33	1133.54	-41.81	-102.42	40.13	10
1131.84	206.79	1255.13	78.40	28.50	-227.14	8
937.01	223.14	896.97	111.39	121.98	-406.40	10
605.71	180.42	989.50	65.34	203.03	-662.90	9
550.29	179.20	1065.67	154.21	166.41	-711.18	10
117.19	386.23	946.04	276.12	156.92	-597.20	10
137.70	665.28	789.55	300.26	50.45	-273.86	8
362.55	816.41	760.50	109.92	-100.01	5.71	10
996.83	909.91	885.25	-159.15	-83.77	175.32	9
1007.81	477.29	1295.41	-246.52	-45.10	194.55	8
1013.43	245.12	1338.87	-348.30	57.10	218.66	10
561.52	222.17	1317.38	-349.21	164.46	196.81	10
279.79	324.22	1162.11	-284.67	174.41	94.54	8
-163.09	315.92	1346.19	-238.95	150.63	-22.37	11
4.88	208.50	1362.55	-189.73	19.23	-77.64	8
70.56	-15.63	1468.75	-59.23	-51.18	-29.91	10
250.98	-43.70	1196.78	29.79	-114.41	17.09	8
207.03	384.28	838.87	90.09	-234.56	102.87	11
536.38	576.42	983.64	-59.02	-347.38	222.63	8
1064.94	188.48	1364.75	-318.97	-274.29	221.86	10
1070.07	241.70	1456.54	-453.22	-117.77	113.92	8
938.72	-4.15	1480.47	-484.07	-21.21	-57.46	10
800.54	-87.89	1393.55	-424.93	64.21	-247.28	9
718.51	-478.52	1066.41	-391.48	124.48	-340.27	10
462.40	-654.79	902.34	-304.47	166.63	-434.57	10
604.00	-883.54	1043.70	-83.86	99.27	-347.29	8
784.18	-379.64	1007.08	78.00	87.86	-157.17	11
852.54	-161.62	952.15	51.42	95.83	-15.05	8
795.41	13.18	899.17	-68.24	93.20	5.34	10
644.53	73.73	1139.89	-139.43	71.84	-18.89	8
513.43	58.35	1365.48	-289.67	29.60	-1.80	8
607.91	-35.64	1330.81	-373.57	-7.17	20.90	11
799.80	-236.33	1403.56	-423.46	25.67	-42.48	8
521.48	-615.97	1233.15	-350.19	88.26	-137.21	8
424.56	-795.65	1252.69	-130.74	51.94	-198.30	10
442.14	-823.97	1147.95	44.68	-2.66	-197.27	10
753.42	-644.78	1278.32	96.80	-2.62	-183.69	9
882.08	-81.05	1380.62	118.71	35.00	-163.33	10
565.67	302.00	1641.36	-52.25	82.15	-70.89	8
442.63	319.09	1748.78	-340.21	55.54	61.22	8
114.99	369.87	1609.13	-678.50	-88.56	193.63	11
443.60	39.31	1363.04	-891.27	-250.70	173.19	10
643.55	-642.33	1043.21	-895.66	-248.32	156.22	8
1113.77	-1173.83	919.68	-737.79	-170.96	81.97	10
755.62	-1080.81	539.31	-429.57	8.64	-36.59	8
407.47	-650.63	244.38	-204.86	31.59	-36.50	11
457.52	-448.49	551.51	-133.70	-60.24	24.57	8
489.26	-577.64	725.34	-226.38	-153.69	47.00	10
595.70	-875.98	879.88	-368.80	-149.96	43.27	8
512.94	-1206.79	847.17	-376.40	-96.53	40.41	11
503.42	-1417.72	756.84	-427.00	-85.54	-33.08	8
541.75	-1484.38	366.21	-372.10	-63.23	-43.52	10
665.28	-1847.17	135.01	-214.60	-47.97	-57.19	8
761.96	-1276.86	86.67	52.76	-13.67	-25.33	10
706.79	-1117.92	216.55	178.74	16.30	-47.12	9
595.95	-1091.31	323.97	249.57	-10.28	-107.88	10
829.10	-1196.53	502.69	308.78	2.66	-144.78	8
869.87	-1328.61	558.11	403.29	39.76	-247.28	10
1074.95	-2056.40	487.30	573.82	118.38	-410.83	8
986.33	-2320.07	150.15	993.01	292.24	-548.37	11
654.79	-1565.67	-277.34	999.97	386.90	-641.08	10
395.26	-168.46	-208.01	999.97	333.86	-560.49	8
367.19	819.09	331.05	999.97	278.75	-465.06	10
163.82	944.09	720.70	590.03	251.13	-286.04	9
29.05	892.33	1343.02	294.46	157.26	-132.05	10
194.34	561.04	1911.38	259.43	79.10	-138.31	10
171.39	512.94	1576.90	375.61	29.39	-331.76	8
222.66	433.84	1385.25	313.63	-31.56	-704.86	10
303.71	-41.02	1481.69	218.69	-90.45	-912.87	9
290.28	31.25	1178.71	247.28	-79.71	-814.36	10
378.66	283.94	878.66	333.22	-149.99	-636.26	8
473.14	542.72	815.67	292.21	-173.25	-452.48	10
519.53	497.80	895.26	229.61	-156.62	-353.61	8
569.34	221.92	1124.02	232.15	-84.35	-158.72	11
175.54	674.80	760.50	265.17	-91.64	-14.56	10
180.42	1353.76	747.80	102.60	-165.01	37.08	8
596.92	834.72	1114.75	-194.18	-134.58	44.74	8
807.37	451.17	1314.21	-289.00	-139.28	122.19	11
855.96	532.47	1369.87	-257.81	-196.66	287.75	10
874.27	849.12	1481.69	-212.59	-206.94	428.47	8
691.41	904.79	1282.47	-282.87	-211.85	525.42	10
910.89	262.21	754.64	-314.79	-256.35	540.50	11
1209.96	-219.73	829.10	-402.10	-266.85	521.03	8
2014.16	-1166.50	989.99	-380.55	-195.86	299.22	10
1719.97	-1318.60	373.78	-208.80	198.46	-36.47	10
1506.59	-451.17	736.08	33.63	670.07	-219.06	8
-389.16	261.23	574.95	240.63	838.41	-275.12	11
-486.33	468.02	678.96	220.67	437.13	-88.50	8
-160.16	314.21	1173.83	198.49	-1.98	-27.92	10
329.83	465.82	1566.89	208.98	-125.67	-33.05	8
368.90	777.10	1833.74	52.06	-204.13	-141.82	10
370.36	422.12	1767.58	-183.20	-192.47	-144.01	9
760.74	-174.32	1564.21	-337.16	-239.11	-96.19	10
885.74	-379.15	1409.67	-242.77	-186.52	-144.13	10
423.10	-235.84	1528.32	-10.80	-101.59	-269.44	8
323.97	338.87	1111.57	145.66	-121.28	-314.27	11
365.72	491.46	1115.72	24.99	-166.50	-403.41	8
523.44	788.33	1026.37	-158.84	-164.95	-597.81	10
659.91	427.98	1064.45	-249.45	-156.31	-695.25	10
763.18	-44.68	1078.13	-293.98	-98.48	-810.97	8
691.41	-333.98	1256.10	-178.10	-94.67	-808.78	11
260.50	-512.45	897.22	111.42	-89.94	-704.62	8
402.59	-286.13	578.37	328.43	-196.66	-498.54	10
558.11	206.30	577.15	462.98	-227.97	-213.90	8
345.46	970.21	759.03	372.83	-306.64	-120.76	11
248.05	1266.36	847.41	133.64	-421.20	-106.69	10
533.69	1149.17	1348.14	-105.77	-497.68	-225.77	8
1016.60	424.56	1433.11	-196.78	-525.94	-300.60	10
1235.60	240.23	1150.88	-191.01	-432.68	-474.30	10
851.56	-79.83	993.16	-83.04	-377.87	-647.67	9
1100.59	-192.14	879.88	57.16	-370.45	-603.39	10
1284.91	339.84	722.41	182.25	-314.97	-379.61	8
1260.99	833.01	734.13	120.91	-190.22	-108.92	10
1646.73	745.85	1014.65	-87.98	-66.80	11.84	11
1283.94	331.79	1155.76	-182.46	157.75	-23.47	8
898.93	206.54	1110.11	-66.01	134.06	-109.16	10
630.13	363.53	984.38	54.05	-19.65	-200.96	8
883.79	1015.63	782.23	5.55	-50.66	-241.36	10
998.78	768.07	944.34	-192.29	21.06	-258.54	9
1070.31	37.60	1106.20	-218.05	79.71	-192.35	10
764.89	39.55	936.04	-46.91	109.86	-67.99	8
716.80	239.26	834.47	18.89	49.84	87.74	10
1067.63	528.56	768.31	-1.98	42.66	115.26	8
815.92	579.83	881.59	-85.72	133.06	72.63	9
498.29	248.54	966.06	-136.35	112.76	32.29	10
611.33	396.97	899.90	-163.51	-31.95	65.73	8
878.66	422.61	1273.19	-219.21	-115.60	52.73	10
809.08	411.13	1334.96	-210.27	-93.14	-73.43	9
782.71	-78.86	1582.52	-161.59	-66.59	-152.89	10
432.37	-198.49	1272.95	28.50	-28.47	-263.15	8
177.49	341.31	1073.97	172.97	-54.63	-202.48	10
425.29	710.45	861.82	122.34	-174.96	-86.82	8
834.72	918.21	1008.54	-125.55	-227.54	-23.93	11
982.67	376.22	1332.76	-308.75	-153.78	-54.87	8
966.06	175.78	1311.52	-343.51	-113.04	-162.54	10
974.61	225.10	1233.15	-299.50	-77.30	-228.58	10
819.82	108.64	1167.97	-267.09	-68.51	-245.09	9
710.45	4.15	1098.39	-165.68	-129.73	-239.23	10
816.65	33.45	961.91	-41.20	-234.92	-176.24	8
1160.64	-168.95	1201.42	65.64	-231.96	-96.71	10
1001.46	-88.87	965.09	160.25	-114.11	2.53	8
910.40	-84.72	805.18	203.55	-78.25	37.54	11
1138.67	345.46	788.33	118.50	-49.87	-88.65	8
831.54	350.10	1095.70	36.29	-41.05	-174.93	10
733.40	231.45	1302.00	-52.25	-56.03	-265.59	8
926.51	177.73	1177.25	-23.04	-70.71	-228.09	10
1043.95	288.57	968.02	53.56	-105.62	-150.18	9
1376.22	298.10	1005.86	143.80	-59.45	5.55	10
1353.52	348.14	1074.46	171.91	23.38	14.95	8
1288.57	285.89	1127.20	217.71	84.66	-32.56	10
647.22	520.75	969.24	298.10	195.50	-100.16	9
360.11	627.69	837.89	226.68	59.14	-239.20	10
483.15	536.13	848.14	125.40	4.55	-342.16	8
500.24	409.67	1013.18	-34.30	-17.73	-356.08	10
705.08	441.41	1082.52	-156.77	-64.12	-218.87	8
750.73	248.29	1198.00	-204.86	-78.95	-47.88	11
976.07	69.09	1449.22	-188.66	-37.14	4.39	8
628.91	168.46	1356.69	-19.10	53.41	16.24	10
682.37	474.37	1097.41	160.92	14.53	-115.69	8
162.35	654.54	864.50	205.66	-40.07	-208.01	11
510.74	1113.04	776.86	43.00	-182.74	-163.12	8
685.55	1009.03	1017.09	-256.77	-151.55	-190.09	10
692.63	615.97	1226.81	-456.85	-80.69	-201.97	8
889.65	183.11	1282.96	-469.42	-47.24	-185.55	10
972.66	-85.21	1356.45	-316.31	2.56	-129.03	11
825.20	-80.08	1177.00	-101.41	18.13	-55.33	8
491.21	78.86	803.71	85.63	14.43	-44.74	10
517.82	94.97	893.31	184.57	-15.63	39.46	8
572.02	205.81	818.60	279.57	-46.88	167.54	8
987.79	614.75	531.01	251.34	-56.12	200.23	11
1118.16	986.82	788.33	-14.22	-16.33	141.82	8
668.46	142.82	1064.21	-181.85	47.39	32.99	10
429.69	-218.51	933.35	-204.16	-11.20	-13.55	8
422.36	-98.14	914.55	-92.25	-126.04	0.76	11
536.13	-117.68	1109.86	61.98	-226.44	42.45	8
829.59	260.25	1214.60	139.07	-265.23	76.32	8
1299.32	1149.66	1561.52	239.41	-267.85	154.48	10
1633.06	1559.57	1534.91	215.64	-128.36	221.86	10
1349.85	1105.47	837.65	52.67	81.73	253.66	9
883.79	358.64	703.86	-310.61	230.19	208.56	10
621.83	-108.64	860.35	-437.10	230.65	33.42	10
615.72	218.02	710.45	-380.95	205.81	-92.01	8
781.98	210.94	934.57	-347.41	162.05	-261.35	10
700.68	-271.73	1250.00	-121.46	161.07	-405.18	9
355.71	-215.58	1164.06	62.04	121.89	-443.42	10
244.14	-140.87	1109.38	305.79	30.00	-403.35	8
504.39	208.50	857.67	397.40	-68.79	-268.74	10
954.35	576.17	957.76	187.93	-33.20	-52.61	9
897.46	546.88	1266.11	-73.67	-28.84	168.88	10
1059.57	570.07	1261.96	-333.07	-73.30	377.08	8
1124.76	224.37	1404.79	-416.56	-75.99	558.90	10
1393.55	205.57	1312.50	-443.91	8.06	572.97	10
1485.35	272.46	1347.66	-437.71	78.67	502.32	9
1207.52	104.74	1390.63	-349.58	216.34	246.89	10
1184.08	-29.79	1041.02	-193.36	289.00	-16.24	8
667.24	-211.67	588.62	-109.62	312.38	-109.31	10
211.91	51.03	699.22	-106.84	202.00	62.16	11
698.00	513.92	1167.48	-270.90	3.51	305.08	8
961.91	841.55	1341.55	-532.68	31.31	471.13	8
989.01	342.53	1966.55	-627.66	115.11	483.92	10
383.79	53.96	1583.98	-700.84	315.12	343.96	10
161.13	-314.21	1266.36	-676.42	328.40	190.43	9
19.53	-1132.08	1116.94	-537.78	299.22	90.24	10
-76.66	-1103.76	822.27	-300.45	216.58	-7.26	8
57.62	-656.49	763.67	-247.65	50.72	-21.94	10
427.25	-293.70	767.82	-364.59	-39.18	-17.06	8
465.58	10.01	861.33	-567.38	13.00	-4.18	11
553.22	-575.44	888.18	-682.98	58.38	18.68	8
644.78	-953.13	734.38	-697.66	179.02	8.09	8
311.52	-1129.64	569.34	-633.45	245.06	-49.68	10
310.55	-1838.62	352.78	-427.95	231.17	-114.32	9
180.42	-1506.35	166.75	-61.86	178.50	-153.23	10
336.91	-1021.48	340.09	156.10	86.82	-122.28	10
355.47	-982.91	418.95	216.28	42.45	-123.26	8
412.84	-1135.25	505.86	277.77	-28.47	-114.07	10
625.00	-1117.19	645.26	307.31	-92.68	-149.81	9
821.04	-1435.06	911.13	357.18	-4.64	-196.93	10
523.68	-1815.19	986.33	490.81	127.29	-203.00	8
360.11	-1800.78	336.67	662.32	161.71	-122.68	10
215.58	-1957.03	763.67	830.05	78.34	-114.96	11
58.84	-1591.55	470.95	999.97	-31.37	-51.61	8
-95.95	-661.87	-380.13	999.97	-129.70	28.66	10
511.23	19.04	-66.41	999.97	-338.96	269.59	8
1214.11	494.38	711.43	688.69	-447.51	294.46	10
1282.23	621.34	1327.64	456.24	-333.01	101.26	9
978.76	147.71	1586.18	416.66	-79.77	-209.90	10
515.63	359.62	1058.35	657.32	83.16	-715.18	10
242.68	564.70	1030.76	628.54	180.21	-1000.00	8
-468.75	769.04	1218.26	389.59	23.96	-1000.00	11
-681.64	758.06	1451.42	246.03	-136.35	-1000.00	8
-1223.63	948.73	1201.66	272.77	-270.29	-1000.00	10
-760.50	645.26	1269.29	323.27	-517.82	-1000.00	10
-114.01	504.15	871.34	313.23	-617.74	-958.50	8
207.76	385.99	893.80	293.33	-621.55	-759.55	11
418.21	221.68	612.79	291.93	-500.31	-405.58	10
400.15	436.77	562.99	321.96	-487.09	-64.91	8
454.10	957.03	473.88	339.39	-473.60	36.32	10
172.36	969.24	639.89	158.14	-523.35	-75.90	8
533.45	562.26	1001.22	139.59	-563.23	-216.31	11
1062.50	394.53	904.79	84.93	-555.45	-513.12	8
1258.54	888.18	854.98	84.90	-427.34	-769.29	10
872.31	1054.20	702.15	-92.01	-232.70	-792.76	8
1376.46	696.53	862.06	-306.58	-128.11	-611.54	11
848.14	188.96	989.01	-347.44	79.86	-595.95	10
382.57	-70.31	1044.19	-255.92	103.91	-505.31	8
223.88	107.18	914.06	-130.71	66.65	-271.82	10
335.21	458.74	1135.50	-76.57	35.58	-42.57	8
617.92	916.26	1224.61	-102.14	23.99	23.25	11
520.75	635.99	1340.33	-128.14	67.32	101.78	8
471.68	515.38	1325.68	-122.22	32.29	159.85	10
626.22	585.21	1198.97	-87.43	-24.20	148.16	8
463.62	176.51	1151.61	-70.98	82.55	19.01	11
220.95	99.12	1178.96	26.28	162.20	-54.99	8
32.23	263.92	884.52	77.39	161.35	-33.69	10
38.09	371.09	890.14	48.28	64.15	-39.86	8
103.27	266.11	1102.29	49.77	27.16	43.09	8
340.82	431.64	899.90	24.48	-9.89	54.84	11
389.89	527.34	750.00	-107.91	-3.33	79.74	8
392.33	212.89	1129.88	-161.13	3.78	88.23	8
437.74	87.89	1288.33	-147.06	-14.77	41.47	10
185.55	106.20	1143.31	-94.97	-8.70	-1.71	8
256.10	173.58	1124.02	-56.98	-62.01	0.49	9
223.63	80.81	1154.30	3.69	-85.82	20.17	10
312.50	191.16	1038.57	53.31	-88.23	13.34	8
296.39	161.13	839.84	120.67	-80.66	-56.55	10
274.90	-76.42	815.67	168.09	-89.51	-35.10	8
60.55	82.76	774.17	250.40	-95.34	42.94	9
131.10	323.73	751.22	231.20	-166.99	75.26	10
393.55	677.25	1121.58	164.83	-176.42	57.59	8
323.24	506.59	1447.51	-40.31	-176.18	13.64	10
318.12	265.87	1582.03	-140.66	-195.56	-13.40	9
316.65	499.51	1261.72	-165.56	-206.70	54.08	10
467.04	-30.27	1379.88	-132.23	-216.89	152.01	8
589.36	-213.87	1286.62	-27.25	-218.72	193.88	10
904.79	-150.15	1219.48	134.19	-151.15	144.93	8
1050.05	414.79	1024.66	197.17	-68.63	85.69	11
775.63	663.33	824.71	234.65	38.24	-141.33	10
385.25	1243.16	666.50	78.80	72.48	-309.81	8
709.96	950.44	1029.79	-138.43	-8.21	-405.61	10
825.68	88.62	1299.80	-234.65	85.91	-412.81	9
448.00	-91.31	1188.72	-168.30	191.38	-319.61	10
309.08	-112.30	1166.50	-77.48	184.57	-138.12	8
150.88	93.26	1119.87	28.29	56.30	-4.94	10
248.54	210.69	1134.52	89.05	-0.03	5.46	8
217.29	319.34	1126.71	205.41	-48.13	-82.18	9
41.50	427.49	984.86	277.86	-102.11	-123.93	10
244.87	837.16	979.74	102.33	-204.16	-83.16	8
343.99	865.72	1003.42	-144.93	-202.36	89.39	10
510.01	403.08	1392.33	-263.18	-206.97	126.77	8
897.71	160.40	1313.72	-397.43	-177.46	38.73	11
959.47	-52.98	1443.85	-367.71	-33.42	-70.31	10
828.13	-184.08	1219.48	-251.43	53.13	-216.67	8
590.33	-386.96	826.66	-124.11	119.93	-314.67	10
292.48	-376.46	1125.98	19.71	147.83	-242.43	9
86.91	78.86	1275.63	203.64	110.17	-128.36	10
294.19	133.30	1199.95	243.29	10.10	-64.88	8
422.36	302.25	840.09	166.29	33.78	-46.42	10
217.29	387.21	1038.82	80.38	46.14	-13.98	8
7.57	174.56	1078.86	-31.56	16.63	-30.70	11
260.50	-22.46	1119.38	-85.72	-87.01	-32.38	8
328.13	-96.68	1063.48	24.44	-163.45	-73.64	8
741.21	-297.12	1091.06	129.82	-177.28	-109.92	10
396.97	46.14	897.71	342.50	-81.02	-110.90	8
168.46	558.59	913.09	385.01	-53.71	-105.93	11
215.33	984.62	941.89	305.85	-113.98	-116.36	8
305.66	1529.30	1085.21	7.63	-168.15	-225.31	10
188.48	627.44	1426.51	-240.48	-148.99	-411.22	10
-115.97	458.74	1053.22	-272.80	-251.22	-575.84	9
-20.75	210.94	1071.29	-226.75	-304.66	-658.26	10
45.65	-43.46	1078.13	-102.51	-362.98	-716.40	8
26.61	-222.17	1159.67	17.55	-367.34	-695.04	10
160.40	-190.19	1046.14	270.45	-396.09	-484.86	8
551.03	472.90	881.10	377.26	-419.62	-221.44	11
642.09	1058.35	1072.27	236.39	-396.12	-115.17	10
469.48	1256.35	1093.75	-49.90	-333.10	-106.23	8
878.42	761.47	1143.55	-310.24	-396.76	-175.29	10
1205.81	400.39	1197.27	-477.72	-325.29	-196.78	11
1137.94	397.22	995.85	-539.89	-239.41	-162.38	8
1204.59	99.12	991.94	-549.53	-221.89	-86.52	10
1275.88	-277.34	1330.57	-524.05	-179.63	-21.94	10
993.16	-511.72	1275.63	-355.59	-78.06	107.64	8
493.65	-268.07	1229.74	-188.05	-60.39	240.11	11
696.29	-142.09	980.47	-74.74	-71.62	282.26	8
852.29	619.38	781.74	-256.10	-10.68	318.24	10
805.18	-146.24	1109.13	-558.32	-81.30	278.05	8
1067.63	-712.65	1539.79	-592.19	-204.19	310.55	11
1246.58	-674.32	1529.79	-457.95	-189.27	312.41	10
988.77	-838.62	1274.90	-308.69	-188.51	304.50	8
861.08	-878.66	1148.93	-201.97	-187.19	300.87	10
1182.86	-1065.92	1094.97	-111.02	-140.75	308.38	10
1179.20	-735.60	859.86	53.47	-14.83	255.58	9
861.82	-493.16	907.96	86.18	46.51	133.97	10
732.42	-143.31	573.24	101.01	80.29	33.23	8
617.19	-625.73	503.17	131.65	129.64	-47.94	10
511.96	-593.26	645.26	200.93	192.84	-28.72	9
317.87	-552.73	763.67	230.44	166.29	4.33	10
154.30	-566.41	967.77	237.79	86.12	18.25	8
521.00	-636.47	1082.28	206.15	-38.06	34.91	10
767.58	-579.35	1465.82	197.54	-17.85	-15.17	8
808.35	-205.08	1609.86	143.49	59.54	-112.76	11
365.72	52.00	1638.18	-54.44	112.76	-237.58	8
302.49	-139.65	1664.55	-244.17	-22.98	-244.69	10
614.01	-619.38	1551.51	-336.30	-173.65	-174.04	8
1131.10	-857.91	1334.96	-335.94	-196.75	-137.82	10
1316.16	-901.61	1190.92	-265.01	-167.08	-62.81	11
1072.75	-737.55	1001.46	-161.38	-43.27	27.22	8
771.48	-592.77	902.59	-85.21	8.91	107.73	10
723.88	-734.13	936.04	-7.60	10.10	134.98	8
670.41	-700.44	914.06	120.15	-34.45	123.75	11
723.63	-563.72	907.96	142.30	-104.77	120.88	8
783.94	-275.15	972.66	110.96	-137.18	126.71	10
1046.88	-266.36	1291.50	-14.28	-144.90	126.77	8
1153.81	-852.29	1434.57	-115.36	-95.92	58.01	10
798.83	-998.78	1339.11	-158.42	-2.87	32.20	9
481.93	-748.29	1153.56	-138.92	-20.63	138.00	10
834.96	-573.73	1049.56	-120.27	-132.97	225.89	10
1084.23	-348.39	818.85	-63.14	-121.95	232.64	8
1174.07	-500.49	945.31	50.87	41.02	100.22	11
913.57	-475.83	991.70	188.75	177.95	-63.84	8
416.50	-429.44	957.52	220.06	183.23	-101.10	10
393.31	-396.48	1203.13	213.81	85.33	-121.15	8
461.43	-556.15	1429.93	257.63	-8.21	-151.89	10
912.60	-563.96	1338.87	202.76	-32.71	-210.72	9
907.47	-448.00	1288.09	56.82	53.04	-346.68	10
818.36	-421.39	1173.10	-59.78	94.88	-420.32	8
838.62	-765.87	1586.67	15.90	153.32	-401.70	10
567.38	-479.49	1177.49	72.11	137.27	-376.07	11
839.60	-392.33	967.53	156.46	54.02	-314.67	8
842.53	-497.31	1009.77	103.00	42.24	-315.06	10
1027.59	-761.72	1131.84	155.00	5.13	-313.17	8
1190.67	-1043.95	1333.74	285.25	70.50	-312.13	10
810.30	-875.00	1132.57	483.92	140.66	-302.52	9
585.94	-728.03	1001.95	639.04	159.30	-362.49	10
376.71	-753.66	1041.26	693.94	73.76	-436.52	10
475.10	-212.40	1151.61	646.30	-2.99	-544.65	8
448.00	176.27	895.51	567.84	-82.12	-617.49	10
88.13	1054.93	802.25	397.03	-192.05	-710.97	9
471.92	1226.07	1203.61	32.90	-313.54	-511.02	10
573.24	403.56	1343.75	-121.40	-355.68	-396.21	8
880.86	115.97	1160.40	-50.29	-403.05	-504.27	10
660.40	309.33	1044.92	134.12	-341.43	-600.80	11
719.48	648.68	773.19	143.49	-337.04	-548.00	8
1055.42	587.89	828.61	13.79	-325.20	-581.48	10
864.99	547.12	955.57	17.67	-279.24	-652.50	8
439.21	790.04	1082.28	-8.70	-217.29	-740.05	10
751.71	719.24	995.61	-32.81	-199.10	-608.64	11
619.87	95.95	1289.55	71.59	-185.76	-354.58	8
1184.81	474.37	1007.08	240.69	-135.38	67.32	10
1118.90	1102.78	689.94	237.49	-37.38	282.78	8
1164.31	1160.89	724.37	-13.40	21.58	188.39	11
1101.32	931.88	844.24	-210.54	71.59	-313.45	8
326.42	258.79	978.27	-272.58	118.35	-458.01	10
603.27	-212.16	1072.75	-293.98	196.50	-367.68	8
493.65	-395.26	1190.67	-169.46	236.08	-157.99	10
23.68	187.01	772.22	100.83	43.24	92.53	11
375.98	433.11	967.77	191.50	-200.50	284.67	8
577.39	816.16	990.48	205.02	-288.36	206.30	10
525.88	1063.96	778.81	36.99	-244.54	217.13	8
772.46	782.23	948.97	-297.88	-239.99	205.14	11
1666.75	438.72	982.67	-425.11	-150.97	108.06	8
1713.87	217.04	1486.08	-545.50	115.17	-172.15	10
707.03	-113.28	1619.87	-369.81	372.47	-366.82	10
17.82	-117.68	1329.83	-151.21	375.18	-341.80	8
-51.76	-6.35	1168.46	-12.94	185.18	-70.10	11
493.65	160.16	1062.50	131.68	-68.36	230.59	8
963.38	299.80	1060.06	189.76	-143.40	274.02	10
1096.19	661.13	1026.61	190.46	40.59	40.95	8
183.84	810.79	983.40	237.82	93.51	-63.96	11
-236.57	834.23	699.95	106.81	92.53	-191.07	8
35.89	496.09	852.78	-65.98	25.27	-167.05	10
111.57	203.86	694.58	27.98	-69.52	133.24	8
354.25	306.64	608.40	97.56	-201.48	633.54	8
1037.35	73.97	620.12	79.99	-250.70	874.66	11
1505.62	-153.08	802.98	54.23	-126.43	999.97	8
1419.43	-631.59	1126.22	148.04	19.87	999.97	10
1680.18	-348.14	1100.83	292.08	65.34	822.81	10
1732.67	655.52	797.85	425.35	132.29	438.02	8
1299.80	1478.27	904.79	272.95	187.50	52.76	11
578.13	1042.97	1185.79	-79.32	176.76	-143.62	8
477.29	801.27	1201.17	-311.07	-14.37	-127.20	10
918.21	348.63	1217.04	-417.60	-16.85	-90.45	10
913.33	17.09	1429.20	-394.56	42.66	-92.62	9
985.60	25.15	1347.41	-302.37	113.89	-136.23	10
877.20	-47.61	1335.21	-203.83	228.88	-246.83	8
384.77	76.17	1097.66	-125.76	283.45	-335.36	10
150.63	92.29	1023.93	-131.56	184.72	-175.78	8
346.44	33.94	1020.75	-127.84	-28.23	39.43	11
591.06	63.96	1038.57	-107.91	-185.52	109.28	8
784.42	-35.40	807.13	-122.07	-198.91	119.20	10
746.58	-301.03	1210.21	-77.21	-200.56	98.18	8
906.01	-552.73	1427.73	36.19	-148.68	155.43	10
1184.81	-282.71	1232.18	155.46	-63.57	259.98	11
1446.04	288.33	1118.90	291.60	26.76	475.80	8
1726.56	176.27	1223.88	300.35	64.70	577.48	10
1848.63	148.93	1074.46	323.52	154.57	491.21	8
1784.67	229.00	950.44	374.88	288.02	222.29	11
1216.31	632.81	1069.09	347.56	347.20	-26.55	10
451.42	649.66	1157.47	295.23	335.72	-54.53	8
206.79	479.74	740.97	147.49	115.17	133.94	10
794.19	-60.06	994.14	-108.49	-83.77	449.49	8
1105.71	-110.60	1241.21	-212.13	-69.61	493.62	11
1126.95	-111.33	1325.20	-60.67	70.98	263.70	8
705.08	83.01	1018.55	134.46	185.42	-67.47	10
303.71	-48.10	1038.82	263.31	193.45	-319.37	8
110.11	325.93	670.90	329.13	60.49	-470.03	11
405.03	780.27	710.94	281.28	-6.07	-506.13	8
646.24	854.25	1010.74	-8.91	-4.30	-487.49	10
607.18	687.99	1031.74	-270.39	12.36	-345.83	8
524.17	342.29	1252.44	-377.99	-30.36	-222.50	10
881.35	-293.46	1494.63	-275.94	-4.61	-175.23	9
674.07	115.48	1191.41	-104.06	64.76	-239.99	10
447.51	131.84	1251.46	8.79	57.40	-274.41	10
614.01	-77.15	1158.45	86.33	84.69	-282.87	8
297.61	167.48	1131.59	236.05	139.16	-311.43	8
349.12	338.13	897.46	302.43	96.34	-306.21	11
196.78	679.93	596.68	190.06	49.13	-164.58	10
464.84	453.13	1150.88	-24.38	-158.08	87.01	8
929.93	439.21	1281.49	-132.57	-193.24	291.11	10
1390.38	498.54	1417.48	-170.01	40.34	309.69	9
972.17	445.80	1375.73	-168.43	146.51	295.44	10
752.93	277.10	1376.71	-157.47	174.77	164.18	8
696.29	138.43	1525.88	-42.91	158.11	-6.59	10
247.31	316.41	1352.78	54.26	139.74	-113.01	8
137.21	205.81	1048.83	64.09	-8.70	-113.46	11
224.12	305.42	836.67	-64.42	-129.33	-47.21	8
631.84	137.45	1192.14	-96.59	-76.97	-48.46	10
618.16	62.26	1287.60	-46.08	0.24	-81.94	8
189.94	-51.03	950.93	-33.78	97.87	-125.58	11
165.28	-131.10	1026.86	48.43	56.73	-153.99	8
201.42	47.12	755.86	121.03	8.09	-132.20	10
134.03	-91.31	801.76	140.11	-60.67	-17.21	8
42.72	-33.45	757.08	184.48	-111.08	98.02	8
556.88	230.71	878.66	236.27	-245.33	237.67	11
799.32	525.88	958.25	126.95	-172.52	304.08	8
948.49	816.41	1055.42	-23.10	-97.75	313.93	10
946.04	676.27	1159.18	-160.83	-88.59	230.59	8
883.06	532.23	1164.79	-267.21	-61.49	134.09	10
874.76	118.41	1262.45	-208.80	-3.60	113.92	9
902.34	135.99	1207.28	-134.80	5.43	120.12	10
1092.53	-6.35	1393.31	99.40	-9.31	64.42	8
1413.09	1214.11	1112.30	323.03	37.23	-67.69	10
845.95	676.51	1394.53	149.54	259.74	-97.38	9
200.44	575.93	1177.73	63.26	278.14	-93.38	10
196.04	594.73	1005.13	-90.58	120.24	-65.89	8
517.33	-28.08	1134.77	-150.67	79.65	-63.45	10
229.00	-308.35	1296.88	-105.59	101.35	-93.32	8
275.63	-146.00	1075.20	90.94	71.35	-130.62	11
232.67	279.54	779.05	180.36	59.17	-275.27	8
148.68	646.97	695.31	90.03	6.10	-327.24	10
217.53	702.64	902.10	-44.74	-92.68	-186.07	8
358.15	1003.91	907.71	-107.70	-139.92	-39.25	11
1019.29	776.12	1450.44	-219.36	-181.27	182.50	8
1037.60	728.03	1347.90	-247.04	-32.32	233.46	10
786.13	571.04	1203.37	-333.95	79.28	239.44	10
458.98	365.23	1330.32	-457.67	95.83	286.47	8
389.89	479.74	1409.18	-641.97	57.10	298.92	11
334.72	693.12	1219.24	-818.24	34.58	257.32	8
269.04	645.26	1217.77	-1000.00	10.71	241.15	10
519.04	-94.97	1176.27	-1000.00	-1.13	166.02	8
669.92	-660.89	1015.63	-962.89	29.45	96.89	10
584.47	-937.26	890.14	-712.46	153.72	-8.51	9
344.48	-985.35	581.30	-413.91	205.60	-70.86	10
319.09	-394.04	133.06	-231.96	143.68	-129.91	8
520.02	-652.83	463.62	-325.78	72.33	-165.80	10
685.79	-950.44	732.18	-392.73	128.05	-223.94	9
582.03	-1336.91	946.53	-224.91	233.58	-329.47	10
408.45	-1086.91	518.31	-148.10	231.05	-374.18	10
475.83	-1198.73	576.66	-30.03	170.26	-391.45	8
546.14	-1303.71	686.52	103.55	106.11	-314.94	10
553.22	-1223.39	739.75	241.15	104.40	-175.26	11
547.36	-1096.19	676.76	340.82	99.40	-100.40	8
600.59	-854.25	894.04	394.07	53.89	-141.48	10
570.31	-455.57	1156.49	394.59	80.81	-209.53	8
550.78	-285.64	1199.95	182.68	82.09	-229.19	11
463.13	-277.59	1460.69	-80.93	5.34	-202.55	8
693.60	-668.21	1475.34	-199.19	-18.95	-198.82	10
1117.68	-877.69	1493.65	-363.83	-7.20	-202.30	8
1045.90	-994.87	1118.65	-414.73	131.81	-197.48	10
817.87	-1468.51	885.01	-290.34	169.01	-172.67	11
791.02	-1085.45	582.03	-32.23	96.37	-30.24	8
806.88	-914.55	820.31	116.67	15.47	90.18	10
729.49	-923.58	831.54	250.89	-10.89	208.22	8
555.91	-397.71	816.89	179.66	-88.44	291.20	11
637.45	-390.14	1137.94	61.13	-138.09	288.85	8
544.92	-917.48	1444.09	-187.50	-121.98	227.81	10
323.73	-693.60	1253.91	-336.64	-81.51	154.75	8
228.76	-1049.80	1022.22	-453.09	-97.17	89.36	10
598.63	-1527.34	649.41	-363.83	-121.64	72.39	11
655.76	-1260.25	558.59	-80.51	-64.91	-3.23	8
630.37	-1002.20	571.29	80.75	-40.13	7.42	10
519.29	-902.34	715.33	122.41	-61.55	35.16	8
580.08	-700.44	811.28	213.44	-92.32	41.69	8
645.51	-413.57	976.81	163.82	-110.35	19.29	11
890.87	-860.11	1140.87	-30.46	-45.04	-56.98	8
893.07	-943.85	1268.80	-188.96	132.54	-158.39	10
727.78	-829.35	1268.31	-358.55	187.01	-253.60	8
823.73	-1206.30	925.29	-371.34	155.52	-254.55	11
883.54	-1510.50	523.44	-309.08	191.86	-226.68	10
692.63	-1401.86	459.47	-81.30	163.85	-83.98	8
622.80	-941.41	445.07	132.45	28.50	44.07	10
729.98	-1275.88	678.22	336.91	-59.69	166.96	8
858.40	-1092.53	831.05	613.16	-88.10	268.52	11
677.49	-1330.81	916.75	777.56	-130.10	319.24	8
617.92	-1485.84	939.70	979.95	-190.55	389.16	10
826.17	-1210.21	678.96	999.97	-182.13	498.78	10
1148.44	-535.16	698.24	999.97	-138.49	535.68	9
768.31	162.84	958.25	874.73	-26.79	641.48	10
836.18	415.04	1371.34	574.52	-24.54	642.55	8
753.17	826.42	1684.08	393.98	3.36	414.76	10
432.37	768.80	1612.06	205.84	52.76	173.49	8
325.68	556.64	1441.41	18.74	64.91	56.73	11
283.20	598.63	1322.27	-106.48	25.15	-52.12	8
451.90	379.88	1103.76	-149.29	-6.65	-142.06	10
322.02	-196.53	997.56	-275.24	2.32	-354.06	8
98.39	-812.99	968.99	-275.51	-42.57	-398.16	10
584.72	-864.26	1213.62	-41.05	-176.18	-246.28	9
678.71	-673.83	935.30	215.52	-217.01	-380.80	10
739.99	-389.16	981.93	338.13	-213.62	-453.86	8
1068.60	-359.13	1199.22	408.66	-200.47	-681.58	10
1114.75	-159.67	1023.44	384.77	-55.51	-1000.00	11
309.08	-458.98	1134.77	319.12	13.34	-1000.00	8
-366.70	-15.87	1417.48	338.53	-3.27	-1000.00	10
-407.23	646.97	1405.27	263.79	-187.74	-842.32	10
-246.58	1025.39	1432.13	143.10	-397.22	-683.17	8
202.64	23.68	1603.76	-69.82	-444.70	-607.18	11
526.86	-278.56	1078.61	6.65	-461.91	-478.94	8
855.22	-266.60	904.30	219.36	-442.17	-489.62	10
778.81	-162.11	791.99	278.50	-348.51	-438.35	10
757.81	340.58	840.82	253.88	-304.38	-212.52	9
609.86	657.47	795.65	231.29	-280.36	-87.25	10
853.03	941.65	1020.26	96.83	-269.01	76.42	8
1145.26	1054.93	1009.03	-70.37	-234.01	89.57	10
1370.61	719.73	1078.86	-169.80	-211.24	-140.90	8
1269.78	244.38	1256.84	-185.46	-106.51	-427.25	11
704.83	182.62	1065.92	-139.59	26.34	-509.92	10
586.18	355.71	1042.72	-193.54	24.23	-374.42	8
754.39	135.50	1299.80	-212.83	20.39	-211.49	10
737.79	-178.71	1428.47	-24.78	15.93	-133.00	9
587.16	-145.51	1104.00	45.53	-12.63	-90.55	10
908.45	233.64	989.01	164.28	-38.70	-70.89	8
864.01	83.74	963.38	172.33	62.59	-154.36	10
591.55	172.12	992.43	108.58	145.20	-141.24	8
550.29	403.56	885.74	25.15	127.04	-85.05	11
561.52	588.87	1080.57	-87.04	71.20	-116.67	8
602.78	205.81	1366.94	-82.03	51.51	-170.32	10
455.57	127.20	1223.63	43.49	97.75	-231.41	8
178.71	465.82	922.36	108.18	27.71	-267.58	10
297.85	488.53	979.49	92.25	-74.34	-260.19	9
262.94	334.96	967.04	51.97	-100.56	-231.51	10
310.79	587.89	919.19	-2.26	-135.68	-147.92	8
560.30	546.88	1081.30	-0.12	-146.55	-120.64	10
410.64	331.79	1099.61	-40.77	-159.58	-71.41	9
470.70	593.51	891.36	-19.04	-191.44	-101.53	10
467.04	179.93	979.00	-84.90	-204.41	-311.80	8
652.10	-145.51	1340.82	-70.19	-133.70	-453.03	10
453.37	251.46	1214.11	79.90	-38.21	-426.36	8
419.19	624.76	1210.69	4.82	-35.22	-239.35	11
270.75	592.53	1219.48	-93.54	-44.10	-150.57	8
-163.09	155.03	1071.78	-239.78	-167.69	40.56	10
-261.47	105.71	968.26	-208.13	-411.71	221.71	8
816.65	210.69	1342.29	-143.07	-556.09	199.49	11
921.39	390.87	1326.66	-19.23	-353.94	-84.32	8
802.49	412.60	1032.71	6.77	-212.95	-280.12	10
866.70	372.56	1011.47	0.95	-115.17	-318.15	10
674.32	355.22	1105.96	38.09	-94.79	-261.87	8
794.43	430.42	980.47	23.53	-92.83	-218.29	11
683.11	480.22	1102.54	-4.64	-60.12	-108.09	8
614.99	309.81	1178.71	32.10	-108.58	10.41	8
784.67	246.83	1122.56	133.48	-150.97	109.59	10
944.58	545.65	939.94	101.81	-153.96	95.64	10
1020.51	458.25	1014.40	-40.89	-107.39	18.22	9
1018.31	197.27	1188.96	-96.41	-64.24	-35.46	10
792.97	-254.64	1244.14	-88.78	-33.29	-189.15	8
741.46	47.85	981.69	31.31	-44.53	-235.35	10
753.66	150.39	1063.23	89.36	-56.18	-169.98	9
718.75	635.74	1045.41	92.77	-61.58	-89.51	10
724.61	619.87	1154.54	-21.55	-22.34	-33.66	8
763.67	220.70	1437.26	-4.18	10.44	-48.80	8
712.16	297.61	1309.57	48.61	64.82	-74.16	10
343.75	734.38	1021.48	129.27	40.80	-136.54	9
458.01	835.21	849.85	-26.21	-49.35	-153.23	10
884.52	598.63	1215.58	-227.94	-106.29	-176.82	8
916.75	335.69	1237.30	-381.71	-62.32	-161.68	10
1023.68	148.68	1167.97	-414.95	-29.45	-201.14	8
1080.57	-10.74	1221.19	-252.72	68.85	-269.01	11
844.48	-278.08	1166.99	-153.02	128.45	-259.49	10
653.08	-473.14	1144.29	4.76	153.75	-208.34	8
606.20	-171.39	794.43	185.27	189.94	-121.28	10
167.72	170.41	740.23	189.76	172.58	24.51	9
369.87	296.14	873.78	50.66	9.19	128.69	10
463.87	248.29	1016.36	-119.17	-73.21	151.76	8
575.68	194.58	1597.17	-178.41	-54.84	175.69	10
834.47	96.68	1435.79	-168.70	-27.47	152.86	8
641.36	1.71	1400.39	-107.42	51.06	59.69	11
716.80	-4.88	1312.01	-85.27	53.68	-45.96	8
520.75	305.18	1210.94	42.69	45.17	-84.29	8
317.14	407.47	1358.15	153.69	-37.72	-33.08	10
437.26	679.20	1153.81	79.99	-161.53	-33.69	8
549.07	762.94	1204.10	-24.14	-183.38	-43.88	11
424.07	510.74	1170.65	-220.12	-162.26	-75.56	8
397.46	-317.38	1086.67	-241.00	-174.62	-91.80	10
651.61	-495.36	919.92	-172.06	-183.69	-48.19	10
754.39	-290.53	1119.63	12.48	-167.85	1.19	9
752.44	-322.75	1133.54	271.58	-169.59	49.26	10
818.12	-208.25	949.22	453.80	-198.21	81.24	8
1143.07	716.06	1052.98	517.33	-196.41	54.84	10
1405.27	1226.07	839.60	342.10	-37.32	3.88	8
1124.76	739.99	1076.90	-130.46	144.17	-37.32	11
509.28	163.82	1185.79	-354.61	247.80	34.00	8
712.16	16.85	1083.98	-317.60	102.97	82.40	10
779.79	-13.67	1195.56	-187.35	50.93	92.65	8
851.07	177.25	1128.66	-16.33	32.68	-3.69	11
1051.03	161.13	1127.93	46.26	65.70	-115.94	8
577.88	237.79	1440.19	136.81	178.83	-266.14	10
416.50	187.50	1416.50	134.46	110.17	-205.11	8
661.62	100.83	1250.00	-9.37	-31.71	7.45	10
871.83	121.58	1283.20	-89.84	-141.33	151.28	9
1119.38	122.07	1221.19	-75.53	-101.56	165.22	10
1204.35	-1.22	1208.50	21.73	48.52	24.41	8
789.79	199.95	869.14	84.87	115.42	-72.24	10
486.08	81.30	724.12	156.10	128.75	-188.17	8
771.48	161.38	542.72	259.12	138.58	-182.50	11
636.96	272.71	716.31	338.71	176.36	-164.12	8
328.61	585.69	752.69	338.44	142.06	-108.37	10
350.34	812.26	793.95	129.30	73.67	2.78	8
515.14	710.45	1466.80	29.69	47.21	44.04	11
591.80	376.71	1434.57	-31.43	90.06	126.01	8
397.22	299.32	1259.03	19.53	134.98	144.13	10
554.44	530.76	1062.01	128.75	105.53	105.68	8
440.67	303.22	1164.79	221.56	119.14	31.74	10
245.61	314.21	1213.62	296.11	67.11	-14.89	9
227.05	677.98	1191.89	235.44	-61.92	29.05	10
718.02	902.34	1000.73	106.99	-74.22	46.63	8
695.07	569.58	1064.94	-216.06	-47.70	55.08	10
837.16	189.70	1024.41	-315.80	-45.93	94.54	8
904.79	64.70	1073.24	-177.28	-41.20	132.23	11
940.92	285.89	946.29	-21.42	49.80	103.61	8
687.74	506.10	813.96	65.92	175.51	43.30	10
410.89	524.41	700.68	69.15	188.54	-0.31	8
190.92	513.67	825.93	96.04	174.68	-60.00	9
238.53	781.25	915.53	13.00	93.23	-137.42	10
82.03	650.39	1102.78	-158.63	49.47	-194.49	8
-69.82	479.00	1190.19	-250.89	-13.03	-122.62	10
-100.59	429.20	1179.20	-266.36	-68.94	-85.66	8
13.67	324.71	1080.81	-273.13	-160.86	-54.02	11
113.77	140.87	1094.73	-273.77	-225.43	-61.25	8
365.48	100.10	903.32	-184.45	-239.01	-7.02	10
866.46	32.47	708.50	-86.85	-257.23	2.17	8
1065.19	165.28	884.77	52.00	-168.85	-44.77	11
1135.01	1048.10	1028.32	-11.63	-85.33	-181.98	8
1158.94	1350.83	1379.39	-158.72	-19.29	-247.56	10
617.68	646.48	1924.07	-373.75	91.43	-313.29	8
380.86	908.69	1681.40	-532.62	22.13	-217.16	10
359.62	572.27	1677.98	-688.51	-79.96	-103.03	9
479.98	406.25	1338.62	-846.77	-173.71	-20.23	10
689.94	-301.03	1159.42	-952.51	-126.83	28.26	10
717.53	-778.08	719.97	-764.04	-22.58	63.57	8
738.28	-862.79	545.41	-492.80	41.17	119.60	10
764.89	-855.22	500.73	-341.80	54.32	108.31	9
517.09	-889.89	766.60	54.90	50.23	23.07	10
544.92	-648.19	579.35	433.29	-38.94	-114.38	8
688.48	-575.93	535.40	591.58	-30.55	-212.62	10
607.91	-283.94	857.67	630.83	54.96	-363.95	9
343.99	-261.47	867.68	615.57	110.90	-465.45	10
39.31	-150.39	1062.26	604.34	-26.64	-509.58	8
-127.20	107.67	1222.17	632.17	-158.57	-525.57	10
718.51	194.58	1448.97	533.91	-382.51	-651.92	8
682.86	199.95	1401.86	453.95	-385.35	-889.01	11
996.34	173.58	1519.04	195.77	-360.41	-857.82	10
1008.54	402.59	1347.66	121.64	-325.90	-512.30	8
1410.64	270.26	1136.72	106.02	-324.77	-274.35	10
1294.68	-100.10	1101.56	89.14	-176.33	-145.51	11
1386.23	-238.77	1164.79	101.50	-23.13	-91.77	8
1241.46	-136.23	1037.84	129.00	142.67	-34.36	10
774.41	20.02	857.91	107.18	176.79	49.07	8
361.08	476.07	974.37	109.50	138.15	46.11	10
261.23	413.09	1177.73	77.48	73.21	-56.79	9
430.18	197.51	1185.79	80.41	38.36	-133.88	10
455.81	734.62	905.76	96.65	43.15	-103.06	8
257.81	917.97	1017.58	68.88	-38.79	-57.10	10
217.29	838.87	1339.60	101.44	-139.25	-69.31	8
348.14	697.27	1079.59	104.80	-166.02	-121.61	11
894.78	464.11	1185.06	11.14	-189.45	-167.57	8
619.38	132.32	1254.64	-48.92	-21.79	-8.15	10
659.91	-221.44	1341.80	-50.14	-84.93	186.43	8
836.18	469.48	781.49	4.52	-182.37	349.52	11
958.01	752.44	817.38	-75.47	-295.84	250.46	8
1322.02	999.51	1078.86	-82.95	-268.49	64.24	10
1161.87	678.22	1108.40	-127.99	-14.71	-337.07	8
684.57	554.93	1018.80	-238.89	174.04	-593.63	10
151.12	325.20	1081.79	-295.93	136.78	-719.76	9
247.80	-295.90	1142.82	-204.53	-39.52	-713.87	10
151.61	-39.06	1025.15	-39.43	-92.41	-518.62	10
304.93	305.66	884.77	48.83	-129.46	-374.82	8
331.79	272.71	951.66	64.36	-107.15	-423.65	11
444.09	412.11	920.90	64.76	-132.75	-561.61	8
662.35	104.00	1190.67	49.19	-145.42	-625.12	10
588.13	229.00	1232.18	48.16	-116.33	-619.93	8
466.55	269.29	1253.17	60.49	-94.79	-459.56	10
811.28	299.80	1317.14	117.92	-137.48	-266.66	9
850.59	327.64	1115.72	148.04	-48.86	-92.86	10
723.14	200.20	1227.54	164.18	11.44	45.26	8
547.12	403.08	1002.44	216.71	3.23	160.49	10
133.06	487.06	872.80	219.48	-37.69	217.56	8
140.38	789.55	865.48	166.60	-189.03	304.69	11
472.41	712.65	1060.06	-4.97	-300.38	401.09	8
936.04	343.51	1165.28	-125.76	-327.82	426.36	10
1193.85	122.56	1263.67	-146.15	-261.11	300.17	10
1066.89	259.52	1246.58	-110.02	-93.11	85.82	9
1070.07	46.14	1253.42	-31.04	140.08	-111.69	10
722.17	147.71	747.80	-32.81	280.36	-169.80	8
32.23	214.84	789.31	-97.44	234.19	-125.95	10
-275.88	10.99	869.14	-162.48	-33.81	7.69	8
361.57	406.74	1171.88	-34.00	-341.89	41.90	11
918.70	676.27	1120.36	83.56	-362.46	-162.99	8
983.40	912.11	945.80	55.39	-201.78	-316.35	10
1220.95	656.25	1104.49	26.18	-81.02	-415.41	8
915.28	740.97	988.04	-40.07	-58.47	-380.83	11
818.12	537.84	1008.06	-194.09	-20.02	-149.81	8
521.48	315.43	1291.75	-193.66	-60.09	120.48	10
760.99	351.32	1240.48	-102.14	-105.53	194.67	8
676.76	326.66	1196.78	11.54	-20.36	64.39	10
575.68	399.17	1007.57	56.58	-22.03	-153.84	9
517.82	408.45	959.23	13.67	-89.90	-283.14	10
361.82	337.16	911.87	-16.20	-130.34	-277.98	8
678.47	-46.14	1127.20	-85.63	-256.65	-210.45	10
932.62	-50.54	1369.38	-65.49	-266.20	-108.55	8
991.70	527.10	1166.26	-70.25	-133.88	-81.54	11
964.60	543.21	1295.41	-168.49	-19.90	-180.42	8
850.83	364.75	1316.65	-178.62	90.61	-252.66	10
612.30	114.26	1190.43	-91.98	103.94	-224.91	10
562.74	152.83	1203.61	-56.40	63.69	-207.82	9
433.35	158.20	1178.47	72.51	3.69	-189.30	10
609.86	550.78	913.82	65.22	-126.59	-162.66	8
1023.93	521.73	1158.94	-105.77	-152.74	-175.11	10
1194.34	108.64	1488.28	-162.48	-19.10	-215.33	8
1163.57	-153.08	1323.00	-195.95	176.48	-246.52	11
849.85	-294.68	1394.53	-71.81	279.51	-161.77	10
893.31	-210.21	1313.48	148.19	283.51	-84.32	8
803.96	195.07	1208.25	252.44	363.25	-4.64	10
229.49	64.21	1035.40	261.84	280.55	-16.45	9
223.88	422.36	611.82	267.09	137.30	0.82	10
396.48	326.90	853.52	173.74	27.56	87.46	8
416.26	696.04	614.26	21.21	96.25	303.99	10
521.24	863.53	718.75	-259.03	57.01	294.83	8
612.06	222.90	1216.55	-334.44	48.61	207.61	9
625.49	88.87	1403.81	-204.38	29.30	22.46	10
439.70	1304.69	700.20	68.63	45.90	-303.10	8
-549.07	209.47	979.00	117.16	40.89	-603.12	10
-669.19	-419.43	943.12	227.72	-152.65	-508.73	8
-349.61	296.14	840.58	457.12	-316.41	-174.84	11
165.04	628.42	873.05	316.50	-302.55	164.70	10
821.04	1028.81	897.95	-114.75	-152.16	350.92	8
453.61	725.83	1305.66	-230.29	-124.51	345.95	10
758.30	290.28	1177.00	-378.30	-101.14	368.59	9
712.89	26.86	1213.38	-351.75	-83.31	332.49	10
829.59	103.76	1361.57	-220.76	-181.18	208.40	8
1045.41	210.45	1313.72	-86.67	-188.29	-2.78	10
966.55	408.45	1036.62	22.77	-72.97	-271.91	10
822.02	363.77	1114.26	108.95	6.35	-390.84	9
655.76	499.51	1078.13	142.24	21.45	-354.64	10
366.94	481.45	885.99	72.75	-30.43	-336.33	8
379.39	159.18	833.98	-62.71	-114.62	-236.76	10
826.17	-128.17	963.13	-104.28	-193.66	-45.47	9
1088.87	-392.09	1212.16	28.44	-168.12	80.75	10
1159.42	-47.85	1048.10	285.10	-75.65	131.26	8
945.56	184.08	927.73	431.61	-32.59	104.00	10
928.96	593.75	882.32	478.58	-57.25	14.95	8
856.69	1093.75	841.31	445.59	-59.08	-26.49	11
735.35	1312.01	603.52	123.14	-117.77	-66.65	8
734.62	607.18	1068.85	-338.29	-158.84	51.79	10
1077.39	322.27	1060.06	-471.62	-172.97	58.99	8
1135.50	321.78	943.12	-437.01	40.71	-20.97	10
1221.68	-15.38	1100.34	-341.00	256.47	-83.77	9
1000.98	-214.11	1049.32	-176.48	420.47	-63.78	10
744.87	-328.13	1148.44	-98.21	457.82	-86.88	10
417.48	-201.66	1470.21	121.22	478.67	-70.10	8
-252.20	277.59	985.35	266.05	297.55	-21.97	11
-93.26	277.10	952.15	187.59	11.41	129.55	8
446.04	654.05	1104.25	-14.13	-158.75	205.14	10
1052.49	290.53	1525.39	-207.64	-88.68	168.12	8
1118.41	-102.05	1697.27	-121.55	126.50	15.72	10
833.98	249.27	1037.11	-35.19	285.34	-48.19	9
348.14	-117.92	1004.15	5.46	279.05	-30.76	10
106.93	285.40	796.88	171.84	160.40	10.71	8
487.30	996.09	916.02	183.29	27.47	123.75	10
289.31	804.69	1087.89	-6.68	-50.72	205.90	9
230.96	558.11	1198.00	-166.78	-140.11	370.85	10
628.91	329.59	1374.27	-240.30	-161.62	425.23	8
804.93	512.70	959.23	-251.68	-104.77	421.66	10
936.77	85.69	1165.53	-208.25	-86.91	419.53	10
1100.59	152.34	988.04	-73.00	-43.21	369.57	9
1003.42	172.85	880.62	44.40	16.02	313.14	10
975.83	268.80	1387.94	140.56	60.30	174.84	8
718.26	618.90	1136.47	171.14	111.27	77.88	10
814.94	791.99	996.09	-30.98	68.76	7.42	8
441.41	386.96	1351.81	-129.49	76.51	14.07	9
192.63	-214.36	1337.65	-240.08	-55.88	185.36	10
1007.32	-26.86	1173.34	-134.16	-200.81	392.94	8
1206.79	385.01	951.42	-100.34	-133.39	398.38	10
1208.98	275.39	932.62	-144.74	-0.46	243.10	11
1225.83	-20.26	1186.28	-145.75	196.62	-14.31	8
1016.85	-15.38	1142.58	-114.47	338.47	-135.77	10
538.82	358.15	1044.68	-201.02	252.99	-198.76	8
419.92	603.52	929.20	-282.93	181.82	-216.98	10
253.17	293.46	1116.46	-468.32	90.48	-188.60	11
428.47	-52.73	1508.54	-565.34	16.11	-95.86	8
921.88	50.05	1548.10	-667.39	59.08	-49.01	10
447.51	-373.05	1827.64	-673.43	125.18	-29.94	8
580.81	-584.23	1489.50	-580.93	71.93	21.09	11
602.54	-541.50	1394.53	-438.78	73.55	71.23	8
677.49	-557.13	1169.19	-395.26	60.58	44.28	10
753.66	-650.15	1029.54	-318.76	66.25	-20.20	8
802.73	-535.89	693.12	-320.71	69.67	-89.81	10
624.02	-675.78	824.71	-469.15	36.90	-119.66	9
928.71	-934.57	936.28	-595.28	51.21	-88.41	10
835.69	-934.08	895.02	-612.92	117.43	-86.06	8
606.20	-967.29	685.55	-550.29	113.56	-66.86	10
740.23	-1107.67	615.23	-499.94	136.60	-41.29	8
330.32	-1284.91	360.60	-340.39	140.26	17.36	11
496.83	-1296.14	284.18	-98.48	62.56	31.86	8
329.83	-1253.17	281.98	107.36	6.29	55.15	10
379.15	-1331.54	331.79	246.31	-115.75	100.28	8
436.77	-1146.00	276.37	286.44	-204.86	126.89	11
503.91	-1135.74	490.48	204.83	-202.70	141.24	8
763.92	-1087.40	1013.18	165.92	-78.22	20.08	10
797.85	-779.79	1206.30	125.55	15.44	-72.14	10
577.64	-882.81	1226.81	-23.01	124.27	-165.56	8
328.61	-940.43	1015.38	-107.18	78.86	-71.44	11
442.38	-1440.67	871.34	-95.49	-42.85	129.21	8
692.87	-1306.88	633.30	52.58	-151.03	184.66	10
850.83	-1490.23	698.97	283.45	-123.50	155.18	8
790.28	-1690.67	338.38	659.88	-7.14	-32.20	11
222.66	-1707.76	-32.47	836.33	35.34	-115.91	8
-125.98	-1343.99	-102.54	999.97	29.48	-208.98	10
217.77	-611.08	29.79	999.97	-138.98	-227.36	8
407.47	330.81	18.31	999.97	-171.20	-199.86	10
519.04	952.88	565.92	847.99	-173.61	-166.35	9
680.18	1014.16	1192.38	527.62	-161.74	-81.24	10
747.31	788.82	1555.18	335.21	-145.90	-46.20	10
968.75	723.63	1472.41	173.55	-108.31	-156.19	8
826.90	840.58	1392.58	64.24	-63.51	-233.83	11
786.62	740.72	1801.03	-153.02	-42.69	-310.24	8
825.68	270.02	2003.91	-259.61	-38.54	-253.30	10
460.45	-196.78	1818.85	-210.78	-49.29	-164.58	8
411.87	-33.20	1387.21	-126.83	-154.54	-61.19	10
881.10	-380.86	1335.45	-39.86	-274.02	95.49	9
1014.40	-578.86	1245.12	116.18	-228.52	209.29	8
1153.56	-122.31	996.09	254.39	-142.52	207.09	10
1207.52	553.22	772.95	247.50	-95.86	116.61	8
1002.93	1041.26	730.22	13.73	11.35	-115.57	10
729.00	916.75	1080.81	-271.36	88.62	-285.13	9
663.57	511.72	1481.20	-483.67	87.55	-349.06	10
729.00	400.15	1649.17	-570.40	86.15	-336.18	10
638.67	361.08	1430.18	-592.16	117.77	-358.80	8
464.36	338.13	1226.56	-687.71	56.95	-268.22	11
687.50	-286.87	1265.38	-699.49	-58.29	-52.43	8
967.04	-635.99	1128.66	-621.19	-36.38	44.65	10
1053.96	-764.65	1021.24	-395.05	-8.79	104.25	8
830.57	-902.59	1037.60	-157.38	39.37	-58.90	10
653.81	-760.01	767.58	210.17	15.93	-210.02	9
848.14	-508.79	656.01	399.48	-48.00	-277.56	10
1031.98	0.73	741.70	377.20	-24.05	-397.00	10
989.99	-41.50	950.93	204.32	3.60	-547.85	8
598.14	-771.97	1066.16	162.96	10.31	-553.31	9
461.18	-625.98	1022.71	202.18	-101.32	-360.57	10
984.62	-538.33	1003.17	311.68	-258.36	-142.91	10
1220.21	-360.11	567.14	289.15	-322.78	-45.96	8
2210.20	-568.85	1113.04	203.43	-246.89	27.62	10
1976.81	-527.34	1287.84	237.58	-10.35	60.97	9
1400.88	-309.08	1193.60	231.02	168.00	65.98	10
1197.51	-383.54	1450.20	207.95	175.35	4.30	10
1037.60	19.53	1445.56	222.17	71.90	-138.61	8
640.87	204.35	1380.37	231.23	4.46	-226.56	11
909.18	137.21	1306.40	205.87	-118.53	-466.40	8
1163.33	560.30	1105.71	154.51	48.65	-791.35	10
185.55	-119.63	1126.71	-26.61	218.78	-1000.00	8
-900.15	-485.60	883.79	61.13	87.34	-938.39	10
-474.85	920.90	745.36	167.45	-279.51	-669.10	9
-110.11	1304.69	822.27	19.74	-470.21	-483.22	10
905.52	1067.38	1059.81	-196.69	-476.53	-375.95	10
1528.32	1002.20	1191.16	-355.19	-466.67	-343.32	8
1895.26	321.29	1464.84	-426.67	-275.39	-379.67	10
1685.06	-110.60	1448.73	-395.08	-58.44	-369.17	11
1450.68	41.50	1172.85	-228.82	88.75	-309.45	8
709.23	212.65	1125.73	-183.07	118.62	-221.16	10
458.98	-529.05	1214.36	-77.24	24.23	-106.99	10
974.12	-422.85	1219.97	86.55	-42.21	-74.04	9
498.54	19.78	1040.28	178.04	49.19	-72.66	10
-334.96	243.90	892.82	121.00	-112.00	-51.67	8
349.12	410.40	1269.78	78.52	-202.61	-97.47	10
116.70	110.11	1183.11	46.97	-267.09	-313.72	8
507.57	87.16	1043.95	111.69	-361.82	-429.60	11
1174.80	187.01	1027.83	137.91	-331.88	-603.70	8
948.24	240.72	896.24	141.24	-215.79	-683.93	10
1561.28	638.92	1041.99	1.16	-109.95	-657.35	8
1289.31	656.49	1136.23	-79.50	138.24	-565.92	11
475.34	-41.02	1399.17	19.32	99.46	-403.47	10
410.40	258.54	1250.98	58.87	66.74	-301.51	8
276.37	660.40	1160.16	66.31	-98.21	-53.31	10
727.05	839.11	977.29	-36.68	-124.97	54.63	8
885.01	512.94	1275.63	-153.50	-61.71	-11.60	9
717.04	348.63	1311.77	-213.87	-32.23	-93.32	10
636.72	292.48	1179.93	-226.72	-13.79	-111.27	8
501.95	222.66	1197.02	-193.76	-20.60	-99.85	10
521.00	-345.95	1153.56	-57.59	-66.01	-92.29	11
310.30	40.04	870.36	193.79	-43.70	52.80	8
349.12	207.28	709.23	224.55	-91.52	268.68	8
590.82	308.35	646.73	212.55	-169.16	374.45	10
448.49	292.48	587.65	175.42	-175.32	424.29	8
689.45	526.12	793.46	155.88	-134.34	323.24	11
917.97	601.56	1116.46	144.29	-132.14	187.71	8
1117.68	194.58	1459.72	98.82	-128.20	-39.15	10
1279.54	328.61	1242.68	94.79	-63.63	-151.40	10
1106.93	408.20	1125.49	69.92	27.92	-179.66	8
1074.95	499.27	1021.48	-54.93	3.30	-112.95	11
1101.56	146.24	1370.85	-136.23	57.28	-9.28	8
927.73	58.11	1333.25	-7.81	152.50	82.70	10
657.71	981.93	1150.39	68.73	152.89	78.43	8
411.38	1143.80	948.24	120.15	119.51	-22.55	11
663.09	1049.56	822.02	-50.75	66.25	-97.87	8
523.19	708.01	789.31	-262.02	26.73	-107.24	10
723.14	-177.25	1212.65	-347.47	-114.72	-132.14	8
820.07	-124.27	1141.85	-257.02	-65.00	-80.96	10
689.45	147.95	1049.56	-241.58	-52.40	-66.83	9
687.99	-48.34	1276.12	-204.93	-43.21	-7.32	10
705.81	8.54	1170.90	-115.69	-15.75	64.58	8
983.40	-49.80	1220.95	4.36	43.37	-13.67	8
512.70	85.21	1060.30	187.19	150.12	-186.65	8
491.70	36.87	1021.00	221.07	125.31	-264.89	9
323.97	335.21	822.27	178.80	96.25	-259.92	10
547.61	39.55	1233.64	31.28	40.22	-248.05	8
593.99	5.13	1044.92	-24.26	34.30	-187.56	10
215.58	-10.99	1242.19	-82.34	73.36	-53.89	9
476.81	185.55	1268.55	-14.71	53.89	39.09	10
574.46	73.73	1149.66	8.54	23.25	83.74	8
865.23	126.95	1264.65	111.27	-18.55	90.45	8
736.33	699.46	1178.47	288.70	-45.20	165.59	10
824.46	1123.05	904.05	276.76	-107.85	113.86	9
843.99	930.42	1056.40	-13.95	-56.12	45.90	10
725.83	87.65	1476.07	-204.50	13.58	104.43	8
651.61	-99.85	1371.58	-149.66	8.48	242.03	10
758.79	209.47	1061.04	-120.54	-2.44	310.00	8
850.59	532.71	937.50	-70.13	-6.65	335.72	11
529.79	416.26	948.49	-75.78	35.49	248.63	8
93.99	213.38	864.50	11.54	41.96	158.97	8
72.02	197.27	866.94	116.06	-71.38	79.62	10
498.29	32.71	884.03	149.41	-91.13	77.15	9
538.33	589.84	720.70	24.02	-73.91	50.60	10
778.32	457.03	1385.25	-124.36	-173.95	-40.37	8
1143.31	319.58	1561.28	-142.88	-251.16	-75.47	8
1075.44	249.76	1293.21	-95.43	-246.40	-47.36	10
1185.55	206.30	1219.24	-52.61	-151.49	23.19	11
1165.53	-78.86	1295.65	1.10	27.10	80.90	8
1126.22	43.46	1216.31	68.02	84.01	96.53	10
1075.44	566.16	824.95	230.13	101.65	83.01	8
1267.82	650.15	760.74	256.65	85.17	-17.64	8
1107.18	492.43	737.30	119.84	99.73	-22.22	11
1104.25	365.48	821.04	-34.03	69.52	100.74	8
1110.84	-0.98	1260.74	-37.81	101.78	263.95	10
1066.16	-46.39	1058.84	15.72	114.32	303.74	8
1157.96	292.72	921.14	110.38	165.65	302.83	11
953.37	348.14	889.40	157.38	219.02	176.64	10
855.96	361.57	781.74	213.04	238.62	-39.70	8
775.15	468.02	793.95	285.22	239.96	-261.66	10
765.38	883.30	651.37	199.10	205.99	-336.15	8
649.17	851.32	631.84	-86.55	173.68	-152.68	11
371.58	554.69	996.34	-226.93	100.31	-44.40	8
612.06	167.48	1536.62	-349.67	32.26	138.43	10
716.06	257.81	1440.19	-285.83	160.00	195.56	8
496.34	269.29	1373.29	-57.01	259.34	109.25	10
366.70	440.43	1199.46	70.56	281.16	-4.85	9
-21.24	652.59	938.96	94.67	222.81	-86.21	10
-58.35	717.29	842.77	63.66	36.62	-89.69	8
166.02	500.00	726.07	26.92	-8.94	-67.84	10
346.68	606.69	592.53	-42.57	-44.86	-71.96	9
472.41	394.29	1005.13	-116.52	-35.19	-208.98	8
472.90	40.77	1174.56	-65.25	3.42	-327.85	10
318.12	-22.71	1060.30	-4.73	24.60	-391.54	8
92.77	-75.20	1036.38	37.54	5.52	-398.62	10
-28.81	92.04	1186.04	153.75	-37.63	-330.38	9
88.87	156.74	1043.46	246.00	-89.08	-175.48	8
188.96	374.02	819.09	278.53	-122.25	87.65	10
385.99	631.10	744.38	168.09	-217.93	161.74	8
672.36	1143.07	903.08	30.21	-211.18	27.44	10
687.26	876.46	1235.11	-36.65	-172.85	-66.71	9
457.76	478.03	1328.86	-84.50	-78.77	-212.22	10
493.41	426.76	1135.25	-105.29	-76.66	-276.46	8
454.83	286.13	1012.70	43.46	-116.67	-423.86	10
110.60	248.54	864.50	227.17	-146.06	-579.07	11
-274.41	440.67	558.84	311.28	-238.28	-515.96	8
-104.00	606.93	620.85	304.78	-333.65	-226.99	10
140.63	988.77	792.48	191.62	-362.34	108.61	8
665.04	1319.09	625.24	80.05	-368.90	214.51	10
1044.19	707.28	1261.23	-141.36	-322.24	233.61	9
1020.02	360.11	1163.82	-278.69	-200.87	25.45	10
604.25	207.76	1219.97	-276.95	-122.68	-231.63	10
42.97	448.73	830.08	-57.65	-157.32	-432.37	8
-20.26	220.70	853.03	24.32	-249.24	-404.17	11
73.24	262.21	764.65	56.52	-372.71	-285.25	8
540.28	267.33	800.05	64.88	-403.17	-265.32	10
745.61	480.96	682.86	20.36	-401.37	-317.23	8
975.10	324.46	1099.61	-145.78	-324.86	-497.47	10
611.33	84.72	1051.03	-91.74	-151.64	-573.58	9
366.94	97.41	963.38	72.88	-109.95	-347.35	10
1056.88	300.54	825.20	111.42	-182.86	-48.28	8
1121.09	395.02	855.47	47.73	-193.18	73.36	10
1118.41	489.99	1006.84	32.14	-188.17	114.01	8
1256.84	818.36	958.98	14.47	-118.50	128.60	11
1199.71	636.47	1053.22	-57.31	-80.99	109.80	8
1100.10	654.54	1072.02	-114.44	-64.03	114.38	10
949.95	505.37	1114.50	-149.35	13.49	59.20	10
666.99	316.65	1210.69	-155.33	51.48	72.72	9
740.72	333.01	1342.04	-126.71	-5.86	104.40	10
790.04	260.01	1449.22	-137.79	-22.77	51.73	8
1100.83	219.97	1353.76	-120.15	34.33	-0.18	10
793.95	452.39	1065.92	-24.35	155.46	-136.72	8
441.89	505.86	909.67	-40.04	166.38	-192.66	11
470.95	414.79	1103.27	-187.53	90.00	-212.86	8
366.70	512.70	1049.07	-249.24	54.38	-213.50	10
392.09	3.42	1228.27	-289.61	-5.37	-230.22	8
353.27	1.46	1204.35	-250.00	-39.43	-253.63	11
472.90	18.07	1253.66	-220.67	-52.46	-244.84	8
385.25	-258.79	1225.10	-102.08	-38.18	-146.27	10
978.03	-93.02	903.32	38.64	-77.21	-5.25	8
987.79	69.82	947.27	115.26	-45.38	133.79	8
998.78	224.37	905.27	157.81	1.65	244.51	11
829.35	177.73	1093.26	160.37	15.96	248.32	8
590.33	414.79	1160.40	117.37	28.32	200.50	10
451.90	458.01	1389.40	-15.72	23.28	133.67	8
468.75	380.86	1471.19	-99.37	-12.42	134.09	10
691.16	331.54	1272.71	-124.97	-39.70	127.59	9
698.49	253.17	1208.01	-154.85	-12.73	70.43	10
599.85	150.39	1218.99	-163.18	-4.67	-10.19	8
791.50	-11.96	1183.59	-154.27	-10.41	-59.75	10
627.69	-75.20	1170.90	-72.54	27.98	-81.51	9
701.90	-34.42	1130.37	-17.94	2.75	-37.90	10
839.11	28.08	1180.91	-9.77	-4.91	-5.58	8
834.47	44.92	1205.08	-27.25	34.36	4.06	8
654.30	55.18	1226.56	-44.83	46.45	8.12	10
561.04	21.00	1259.03	-56.82	34.06	12.73	9
572.51	-22.22	1255.86	-56.30	26.37	11.54	8
508.79	-39.79	1263.43	-50.54	9.25	10.19	10
513.43	-27.83	1239.75	-35.64	-23.83	22.31	8
543.95	36.13	1233.15	-26.12	-37.48	26.86	8
653.81	-3.66	1242.68	-10.13	-50.26	28.93	11
764.89	-54.69	1232.91	-11.47	-32.68	23.62	8
738.77	-72.75	1269.04	18.46	0.70	16.94	8
659.18	12.70	1201.66	19.93	-4.00	6.71	10
676.51	53.96	1207.03	25.18	-6.93	4.00	8
679.44	72.02	1227.29	15.84	5.89	-3.08	9
625.24	100.83	1223.63	7.81	4.61	0.12	8
656.49	73.73	1260.25	4.33	-8.73	4.46	8
717.77	60.79	1281.01	-19.96	-14.65	23.93	10
668.70	34.42	1275.88	-49.16	-2.81	35.28	8
669.19	38.33	1269.78	-68.24	1.50	20.08	9
664.55	11.72	1266.36	-73.46	10.99	9.28	10
600.34	-10.01	1236.08	-72.81	8.76	-7.66	8
515.14	-155.52	1253.66	-70.28	-38.85	12.05	8
732.18	-425.05	1204.83	-105.04	-57.71	-11.17	11
925.05	-489.75	1156.49	-87.83	44.04	-71.66	8
724.85	-698.24	1468.02	-29.54	153.72	-96.44	10
423.58	-724.37	1284.42	242.77	138.06	-52.95	8
666.99	-98.39	873.54	302.19	98.14	-4.67	10
94.97	-7.08	1183.84	255.89	37.05	97.17	9
239.26	-0.24	1201.42	199.83	-167.72	248.35	8
679.20	79.35	1404.54	148.25	-201.78	276.46	10
1082.28	386.23	1374.51	130.43	-136.63	229.28	8
1057.86	618.90	1317.38	73.49	11.90	26.76	10
629.39	418.70	1416.99	7.81	125.31	-188.26	9
225.83	383.30	1144.04	-89.11	81.39	-307.40	10
552.00	51.76	1109.62	-155.36	-59.23	-372.53	8
651.61	-422.36	1492.19	-62.74	-31.31	-351.53	10
667.24	-301.03	1334.96	93.84	56.03	-248.81	11
810.06	-21.73	1223.39	124.21	118.74	-175.23	8
300.54	682.37	1141.85	109.59	192.50	-91.95	10
31.01	546.39	1213.13	-90.30	188.51	-73.30	8
28.81	256.59	1106.45	-161.80	48.83	-33.48	10
562.01	-122.80	1254.15	-119.72	-131.65	-10.77	9
775.88	-83.74	1155.52	-32.26	-133.67	-31.65	10
702.15	12.70	992.43	-56.70	-125.52	-73.03	8
728.27	-76.66	1222.90	-48.34	-109.99	-125.58	8
342.29	79.10	1138.18	-1.28	-113.22	-231.20	10
488.77	105.22	998.54	-13.34	-131.87	-248.41	9
106.93	155.27	871.09	-22.64	-178.92	-250.95	10
337.40	-203.61	1133.30	-39.64	-291.14	-174.90	8
554.93	-267.33	1179.69	45.90	-343.11	-45.93	10
863.28	-119.63	1251.46	206.30	-324.28	69.95	11
926.03	162.84	1069.09	265.90	-271.73	52.55	8
958.74	574.71	1218.99	237.03	-171.91	-14.95	10
900.63	486.08	1221.92	111.48	-135.10	-59.27	8
867.19	-138.18	1382.32	64.00	-218.90	12.27	10
1117.19	-218.51	1213.13	101.96	-304.93	155.91	9
1410.16	133.54	1173.58	142.40	-282.68	266.33	10
1593.75	505.62	969.97	65.31	-133.27	239.17	10
1403.81	405.03	1098.88	45.99	100.40	5.04	8
763.92	303.47	1249.76	152.13	134.92	-151.37	11
652.10	793.70	867.92	298.10	165.47	-323.70	8
694.09	649.41	670.65	188.23	61.83	-309.81	10
1199.95	524.41	743.16	-78.16	-41.11	-170.93	8
979.49	138.18	1225.83	-197.39	13.76	-55.27	10
1016.60	257.32	1184.08	-191.65	-14.89	-75.32	9
1045.17	313.48	1273.93	-95.46	42.36	-114.50	10
847.41	389.89	1154.79	-53.34	72.88	-135.99	10
914.06	362.55	1178.96	-38.54	124.73	-219.54	8
674.07	304.20	972.41	11.20	170.68	-358.55	10
470.21	212.89	997.80	83.25	157.68	-389.01	9
576.42	367.43	860.60	65.61	85.54	-268.04	10
696.78	481.20	930.66	-49.32	47.88	-104.31	8
649.90	303.71	1148.93	-89.39	18.77	0.92	8
676.51	-67.63	1029.54	-113.68	16.54	55.18	11
791.75	-148.68	1142.82	-54.84	10.38	142.94	8
961.18	245.36	1090.09	105.38	40.80	157.07	10
668.46	461.18	1042.48	151.12	113.62	44.07	8
325.93	554.69	1134.03	129.09	108.55	-151.64	10
217.53	467.53	1184.81	136.32	-17.43	-340.33	9
-2.93	583.98	1126.46	139.01	-83.13	-380.95	10
103.52	919.68	993.65	34.67	-203.74	-407.53	8
136.96	722.90	1347.17	-33.17	-206.67	-613.59	10
-216.31	367.19	1123.05	38.73	-208.44	-919.98	8
-801.76	457.52	545.65	162.11	-285.58	-1000.00	11
-227.54	485.60	777.83	101.26	-503.36	-969.91	10
-320.56	497.56	925.29	70.10	-531.07	-732.21	8
-360.60	498.78	897.71	75.13	-639.89	-413.76	10
379.15	617.43	804.44	95.67	-664.37	-290.28	9
678.22	669.68	620.12	66.77	-575.41	-180.79	10
702.15	683.35	600.59	27.04	-461.18	-211.15	8
457.03	752.93	864.50	-63.08	-392.00	-297.15	10
526.37	539.31	1089.84	-134.03	-406.46	-341.89	8
885.50	471.44	941.89	-165.01	-398.32	-341.00	11
903.56	420.65	750.00	-185.00	-411.74	-339.32	10
1257.32	-62.26	974.37	-45.72	-342.04	-335.24	8
1017.33	166.99	904.30	16.66	-289.55	-346.37	10
788.33	123.05	1128.17	98.24	-235.14	-388.34	9
873.54	289.06	1058.11	187.96	-210.54	-383.85	10
489.50	679.20	977.78	273.32	-109.07	-285.03	8
441.65	1307.62	835.21	194.27	-173.37	-212.25	10
765.14	1330.81	770.75	-52.09	-175.02	-261.51	10
874.27	1067.87	991.46	-275.30	-93.08	-431.37	9
796.14	397.22	1150.63	-372.22	-40.04	-582.43	10
670.17	172.85	1082.52	-356.81	-39.86	-639.77	8
579.35	-79.35	1250.73	-261.17	-35.98	-673.34	10
435.06	-222.66	1081.79	-77.48	-29.54	-525.21	9
609.62	53.71	1016.11	-1.19	-58.44	-229.55	10
688.48	301.51	1072.75	38.42	-62.87	14.01	8
1010.74	410.40	1373.54	20.72	-25.24	22.52	10
729.00	390.63	1409.67	56.70	88.71	-84.99	8
257.57	564.70	1285.89	23.83	95.15	-140.69	11
155.03	651.86	1251.46	-98.45	-22.71	-216.77	8
192.63	225.34	1374.76	-207.15	-62.56	-184.20	10
144.78	86.43	1199.46	-184.30	-110.87	-86.79	8
-118.16	-2.93	1082.52	-114.96	-192.05	-6.71	10
-8.79	-95.46	903.32	15.75	-302.76	55.57	9
82.03	-44.92	716.31	100.37	-328.98	79.93	10
481.45	-66.89	581.05	178.92	-353.30	39.73	8
460.45	-23.19	456.79	281.04	-343.54	-25.79	8
944.82	279.05	788.82	352.11	-352.20	-111.91	11
1204.35	671.63	933.11	300.08	-277.37	-193.15	8
920.65	905.27	1065.19	191.53	-167.69	-86.91	10
1042.72	988.04	904.30	128.20	-156.37	-7.05	10
1328.37	904.79	1282.47	-38.82	-166.08	140.90	8
1319.09	509.03	1555.91	-124.97	-113.01	249.85	11
1207.03	122.31	1091.80	-1.28	-88.93	152.59	8
923.34	474.85	737.06	153.72	10.41	17.82	10
880.86	785.64	566.89	179.29	36.22	-116.00	8
962.89	723.14	673.10	112.82	74.77	-45.90	10
1190.92	584.23	839.60	-6.26	105.38	42.45	9
1416.26	199.95	974.61	-257.69	233.61	136.57	10
796.63	48.58	1065.19	-294.80	351.78	170.29	8
566.89	122.31	971.19	-170.68	301.09	140.26	10
468.26	187.26	991.94	-65.09	248.96	112.40	9
446.29	434.33	1229.74	67.14	205.81	71.87	10
338.38	591.31	1135.01	125.89	129.03	15.05	8
533.94	605.47	934.57	89.05	102.26	-71.99	10
229.98	677.49	1111.33	-50.02	89.23	-229.19	8
127.20	363.77	1476.56	-136.51	22.55	-264.83	11
271.00	182.37	1396.24	-121.92	-28.41	-228.30	8
254.39	430.42	1240.97	-112.49	-22.77	-281.01	10
87.40	402.59	1298.10	-116.42	-62.29	-339.69	8
242.43	353.76	1256.84	-116.82	-124.27	-385.22	11
291.26	203.37	1280.03	-85.60	-125.37	-309.63	8
354.00	88.62	1247.80	-66.41	-140.75	-274.11	10
505.62	339.84	1099.85	-10.10	-160.92	-256.59	10
707.28	120.12	1175.29	-54.05	-170.10	-277.65	8
507.57	-118.90	970.95	-82.24	-135.22	-268.37	11
621.58	-125.00	947.75	-148.90	-161.65	-165.95	8
965.33	-420.65	1081.79	-192.78	-132.14	-132.84	10
1019.78	-580.81	1425.78	-28.96	-46.33	-85.33	10
1005.13	-427.25	1454.83	130.95	14.07	-11.32	8
1035.40	-109.37	1164.06	166.14	44.68	-8.36	11
726.32	278.81	1014.89	254.67	86.61	76.45	8
412.11	589.60	750.00	253.45	22.37	197.33	10
715.58	828.37	809.33	190.37	-102.94	328.43	8
1218.99	716.31	832.52	27.04	-146.94	296.75	11
1434.57	573.73	1061.77	-103.12	10.47	96.31	8
962.65	311.04	1470.46	-94.67	150.21	-119.42	10
382.57	335.69	886.96	-124.45	146.64	-162.08	8
425.78	-193.60	1405.03	-123.47	36.22	-80.14	10
594.24	-144.04	1394.53	38.91	-21.00	72.14	9
324.46	7.32	990.23	256.26	-36.68	157.10	10
794.43	441.41	995.61	333.53	-92.10	206.39	8
799.32	1046.14	700.20	179.57	13.31	180.94	10
671.63	1136.96	878.42	-175.20	82.12	159.64	9
271.48	222.90	1459.23	-291.69	59.75	153.81	10
304.20	-410.89	1582.03	-265.47	-78.52	176.42	8
1185.06	-289.55	1562.74	-37.93	-215.73	158.63	10
1274.41	337.40	1134.03	114.07	-71.26	32.68	8
997.07	666.99	993.65	166.41	104.89	-79.35	11
796.39	643.31	1128.42	155.58	137.60	-159.15	8
290.04	881.10	1080.57	45.26	-6.35	-60.94	10
588.87	748.54	770.26	-54.41	-86.27	17.64	8
653.32	118.16	949.22	-275.88	-141.11	66.47	10
838.13	-332.76	1346.92	-357.39	-93.35	102.51	9
892.58	86.18	1275.63	-181.92	-15.32	103.15	10
733.89	-116.70	1288.82	-46.66	45.07	62.32	8
809.33	-60.55	1192.63	145.11	19.13	-11.93	10
886.72	252.69	928.96	181.88	44.31	-86.67	9
700.20	235.84	937.99	230.29	90.64	-241.94	10
638.18	358.64	738.53	244.90	30.46	-287.14	8
829.35	558.35	801.51	60.94	-45.81	-171.57	10
808.59	164.55	1062.99	-137.21	-120.67	-51.18	8
1171.39	223.14	1118.16	-279.39	-68.94	59.20	11
1252.69	-3.91	1272.22	-245.30	143.95	35.31	8
1015.38	-152.59	1326.66	-130.68	233.55	-1.98	10
600.59	-385.74	1084.47	102.94	341.13	-68.45	8
393.31	-111.57	773.93	341.95	295.10	-124.51	11
247.80	398.68	749.02	476.32	141.42	-222.87	10
376.71	1434.33	884.03	329.53	13.34	-152.86	8
475.10	1346.19	1013.92	-100.40	-39.64	64.58	10
493.41	909.91	1132.08	-331.73	-13.76	302.43	8
258.06	293.95	1206.30	-406.10	-43.85	366.12	11
687.26	242.19	1241.46	-363.22	-31.68	351.41	8
793.21	61.77	1446.78	-225.37	79.25	229.40	10
621.34	54.20	1281.74	31.28	144.47	86.98	8
398.68	521.24	1048.34	181.73	152.10	26.55	10
239.50	676.27	1182.62	207.18	33.23	-44.71	9
276.12	844.97	1132.08	118.01	-87.04	5.58	10
401.37	847.17	1076.17	17.24	-154.88	45.04	8
886.47	550.29	1388.18	-124.66	-150.15	112.76	10
864.50	547.36	1208.25	-156.10	-52.00	141.05	9
1005.37	376.95	1162.35	-226.14	42.27	179.72	10
747.31	237.79	1035.40	-211.49	128.30	181.40	8
605.71	73.24	995.85	-173.03	112.21	247.53	10
652.10	138.43	978.03	-109.10	43.88	366.06	10
939.94	90.58	879.15	-67.69	86.46	508.48	9
977.78	47.85	1037.35	-43.30	130.92	550.81	8
1147.95	398.93	884.03	19.68	222.72	555.94	10
1041.02	413.09	1055.91	-2.81	282.35	390.72	8
392.33	48.58	939.45	-106.66	326.72	332.40	10
-201.66	-644.78	1223.14	-99.70	241.33	514.83	9
18.31	-726.56	1369.63	-19.71	56.09	666.08	10
572.51	-436.28	1491.46	46.97	29.88	627.01	8
712.40	-151.86	1389.89	168.24	49.59	404.05	10
775.63	-8.06	1296.88	189.67	90.15	339.57	11
917.97	22.95	1385.01	169.80	160.80	463.04	8
899.17	18.80	1138.43	177.40	259.49	544.25	8
791.99	-72.27	886.96	187.07	292.02	620.24	10
412.11	-27.34	1034.91	159.45	227.48	722.60	10
850.34	41.50	1183.11	183.50	219.18	760.28	9
1247.31	216.06	1220.21	178.38	215.36	806.37	10
1479.00	223.63	1211.91	166.14	321.41	789.64	8
1223.88	342.04	917.97	167.60	447.27	781.16	10
759.77	198.49	843.02	173.46	475.59	846.65	11
552.73	596.44	521.00	176.51	394.99	897.86	8
552.00	810.30	615.23	77.91	248.50	790.68	10
721.68	708.01	864.26	-0.58	133.88	562.26	8
579.59	498.05	839.60	-42.27	102.94	463.96	10
611.33	417.72	1157.96	-33.54	6.41	315.98	9
904.05	645.75	1187.26	54.96	-23.53	106.63	8
799.07	705.32	1292.72	52.92	25.91	-93.90	10
925.78	644.29	1384.03	51.42	41.26	-99.58	8
900.88	440.43	1381.59	62.74	95.15	29.45	10
947.27	511.72	1102.54	55.51	90.79	76.48	9
945.80	449.95	1204.10	13.98	111.76	168.55	10
972.90	695.56	1088.38	-2.84	151.40	167.51	8
768.07	384.03	1157.47	-13.82	163.15	44.37	10
863.04	164.31	1036.87	32.14	149.35	-91.52	9
968.51	284.67	842.53	44.74	260.44	-179.38	10
597.66	153.56	950.44	30.36	300.99	-191.44	8
-61.04	159.18	998.05	48.86	281.49	16.42	10
450.44	251.22	1142.82	0.24	144.41	233.46	8
596.19	506.10	1262.70	-42.91	122.19	326.39	9
743.65	662.11	1241.70	-73.79	146.85	300.02	10
753.66	711.43	1198.97	-92.90	184.60	189.76	8
451.42	704.59	1076.17	-105.10	180.82	133.12	10
764.89	795.41	775.88	-65.37	112.79	-4.36	11
426.51	68.85	859.86	-76.87	107.64	-94.24	8
23.68	166.02	1088.38	-46.97	64.51	-35.46	8
237.30	559.81	1012.94	-6.23	-113.10	7.90	10
402.59	510.25	1104.49	-23.47	-145.48	45.17	8
687.01	494.87	1021.48	-39.92	-99.76	74.46	11
533.45	512.94	1081.30	-22.71	31.25	57.28	8
433.84	646.24	1046.63	37.99	56.55	-11.93	10
339.11	259.28	1158.69	51.06	98.94	1.46	8
257.81	72.02	1172.36	36.50	58.23	-12.21	8
184.57	269.04	1218.99	41.02	17.58	-25.63	11
250.98	318.36	1072.27	36.19	-66.86	6.23	8
533.45	324.46	1214.60	-44.46	-100.59	156.10	8
801.27	219.48	1192.14	-147.92	-85.39	321.11	10
950.20	53.47	1363.53	-203.95	-102.63	333.47	10
924.80	27.83	1537.11	-157.81	-27.92	275.48	9
929.69	205.57	1199.95	-85.05	35.98	168.12	10
750.00	83.25	1168.70	-74.68	73.18	119.38	8
478.27	203.86	865.97	-36.87	111.51	107.91	10
518.55	302.98	832.52	45.47	31.01	99.06	9
836.67	131.10	1051.76	177.67	-8.42	23.25	8
789.06	37.35	1027.34	197.75	70.01	-2.44	10
677.73	130.13	871.83	193.51	107.06	4.97	8
559.08	450.44	1132.32	168.88	110.47	75.16	10
477.54	275.39	1264.40	160.22	50.48	157.65	9
669.92	201.66	1207.52	125.52	-5.34	243.74	10
1082.03	234.86	1395.75	154.33	13.43	244.26	8
738.77	422.61	1158.94	115.94	103.45	172.33	10
794.43	419.19	1272.22	-32.17	134.89	118.35	8
694.58	252.44	1236.82	-73.88	134.83	108.86	11
614.99	-57.13	1121.58	-87.52	94.21	161.10	8
856.69	-23.68	1197.02	-62.68	77.94	290.71	10
839.60	397.95	1327.64	79.38	74.31	307.86	8
804.44	785.16	1066.65	159.09	13.64	164.49	11
532.47	963.38	1133.54	9.34	12.66	32.44	8
370.12	839.36	1135.25	-155.12	-27.13	57.62	10
525.88	257.81	1283.69	-205.32	-41.44	75.29	8
610.35	261.72	1193.85	-187.50	19.26	64.88	10
477.05	269.04	1082.03	-87.92	97.84	31.92	9
546.63	422.85	829.35	-42.57	133.33	-20.57	10
538.57	325.93	885.25	-33.63	154.17	-108.73	8
681.15	224.61	927.98	-28.23	191.77	-163.64	8
555.18	127.44	1029.79	-3.63	209.17	-176.85	10
614.26	263.67	817.14	52.73	191.53	-145.36	11
440.67	254.15	725.59	-40.19	205.57	-84.59	8
655.03	-81.30	1429.93	-84.93	164.64	-82.43	8
551.27	-20.26	1666.02	-47.76	222.11	-62.99	10
255.62	57.13	1559.33	-25.60	223.02	14.53	9
-298.10	566.89	1219.24	-59.84	134.00	70.77	10
-24.41	554.44	1285.16	-229.64	-108.37	248.14	8
712.40	-69.34	1547.85	-222.90	-210.78	315.12	10
906.25	35.40	1411.38	-3.54	-80.35	274.93	8
655.52	361.33	877.44	144.29	15.41	193.57	11
477.29	299.32	761.47	68.82	27.65	143.62	8
242.19	386.47	827.88	17.24	20.39	149.38	10
322.02	247.07	1227.54	-62.38	-59.75	151.46	8
377.44	274.17	985.35	-61.16	-142.06	124.88	11
518.07	42.48	1306.88	-62.87	-146.15	84.14	8
706.54	151.37	1211.18	30.58	-98.91	18.74	10
806.88	101.81	1251.71	97.29	7.93	-9.09	8
510.25	215.09	949.71	118.01	51.51	-0.67	8
289.31	158.69	971.44	139.71	18.46	56.52	11
346.19	345.46	848.14	136.87	-120.70	77.73	8
464.84	420.17	1061.28	-16.33	-215.15	94.79	8
547.12	92.04	1451.42	-83.34	-293.76	26.06	10
866.46	-94.48	1585.69	-48.40	-285.71	-25.60	8
1118.16	-3.66	1273.93	-28.96	-224.37	-33.14	11
1143.31	133.79	973.14	20.69	-38.02	-45.10	8
728.76	135.50	1006.59	112.03	22.19	-83.16	10
680.91	254.39	999.76	260.77	-37.96	-130.37	8
642.09	262.70	940.19	370.39	-76.14	-116.94	10
665.28	632.32	626.71	264.56	-123.02	-64.06	9
606.93	756.84	821.29	159.27	-142.73	-29.75	10
735.60	616.46	1316.65	11.17	-174.53	-26.43	8
847.90	469.97	1371.83	-31.98	-136.23	-108.89	10
684.57	610.84	1052.98	-20.23	8.85	-149.02	9
717.53	463.62	1003.91	5.89	61.98	-142.18	10
908.69	271.73	994.14	159.52	97.53	-168.49	8
721.68	601.81	470.95	208.10	156.74	-182.10	10
522.95	610.60	469.48	191.74	90.21	-263.21	8
804.20	879.15	490.72	45.07	11.23	-158.69	11
1026.37	500.49	1052.25	-154.27	27.65	-16.60	8
971.92	634.28	1188.23	-205.11	92.83	-11.57	10
855.22	518.80	1272.46	-145.81	250.79	-156.01	8
139.89	761.23	1167.24	-108.34	230.77	-237.64	11
143.31	597.17	1282.47	-87.77	85.75	-170.35	8
102.29	545.41	1403.81	-53.28	65.55	-61.77	10
13.67	718.02	1383.06	50.66	-53.04	109.04	8
319.58	1436.28	1037.84	42.27	-216.37	152.10	10
639.40	1665.53	662.84	-210.63	-184.45	97.72	9
794.68	997.31	1057.13	-555.27	-100.56	-43.91	10
836.67	723.88	1138.18	-814.39	8.09	-134.89	10
556.64	541.26	1073.00	-854.55	16.11	1.98	8
424.80	322.27	729.49	-800.63	-49.96	112.70	8
400.63	-88.87	127.20	-744.38	-113.98	255.37	11
475.83	-853.52	446.78	-710.30	-139.77	385.35	8
722.41	-1143.07	635.01	-528.93	-139.10	480.26	10
758.79	-1207.28	837.65	-216.28	-102.72	492.00	10
647.95	-1191.41	1005.62	161.47	-46.63	423.10	9
661.38	-1163.09	825.68	491.64	-56.70	464.57	10
584.96	-828.37	836.91	684.11	-119.84	642.03	10
1127.69	-367.43	1021.97	673.03	-160.00	757.81	8
1572.27	-350.83	1302.00	590.70	-80.35	999.97	10
1599.61	-150.88	848.39	568.45	-54.63	999.97	9
1549.32	17.33	1415.28	440.89	164.34	784.12	10
1480.22	637.21	1276.61	550.96	397.95	667.66	10
1208.50	634.28	1106.69	504.21	556.52	734.53	8
1105.47	469.97	1265.87	328.31	601.20	890.29	11
1097.17	739.99	1271.24	233.40	568.27	913.12	10
1074.46	829.83	1187.50	148.99	606.35	878.72	8
1114.99	616.70	978.76	134.00	584.90	777.10	10
864.26	272.95	745.12	186.19	567.90	752.08	8
1003.66	562.50	561.28	252.11	475.19	721.10	11
893.80	419.43	671.39	213.23	395.39	602.14	10
967.29	492.43	723.14	242.68	347.66	425.32	8
541.26	871.58	530.76	220.31	371.12	467.44	10
454.10	816.16	783.20	45.93	287.26	625.09	9
362.79	646.00	864.50	-83.50	164.76	730.38	10
570.56	379.39	1200.93	-134.74	113.59	755.62	8
906.98	745.61	948.97	-80.23	119.75	708.89	10
1101.56	889.89	1151.86	-102.75	224.12	479.71	8
680.91	217.04	1225.59	-17.61	280.46	352.94	11
692.14	455.81	881.84	128.72	199.04	331.88	10
513.18	759.03	1054.44	90.94	121.15	294.83	8
510.01	951.90	966.06	77.48	13.70	220.67	10
706.05	991.21	1021.00	-56.98	-56.46	96.89	8
842.77	1055.42	813.48	-156.98	-26.43	47.21	9
1114.75	580.08	982.67	-342.59	101.10	-6.41	10
434.57	42.72	1250.00	-343.84	252.38	-98.72	10
447.02	-259.28	1343.99	-179.41	198.49	-60.85	8
300.29	-288.09	1059.08	54.35	53.59	80.87	11
568.85	-133.79	1052.25	197.54	-179.90	179.75	8
1012.21	367.92	1084.23	207.12	-181.46	128.42	10
1461.43	433.84	1031.98	187.38	-99.55	48.61	8
1576.66	392.58	855.47	141.69	123.84	-159.27	10
1306.64	322.75	885.74	138.82	273.62	-201.45	9
915.04	458.74	887.70	99.24	306.27	-74.92	10
943.12	651.61	916.26	-32.87	306.24	223.42	8
569.34	500.49	1099.85	-103.21	294.46	461.88	10
589.84	685.06	952.39	-125.85	220.03	416.75	11
635.25	512.21	1198.73	-139.22	239.87	213.59	8
307.86	277.34	1162.84	-122.59	260.50	131.62	10
402.59	573.97	1051.51	-32.90	212.34	29.91	8
398.44	413.09	1103.76	-4.12	164.00	30.79	10
465.82	401.61	1105.22	26.43	128.30	58.75	9
501.95	333.98	1181.15	84.08	85.82	37.93	10
430.91	358.64	1037.60	63.96	95.49	56.67	8
449.95	254.15	1025.15	25.67	73.46	81.27	10
518.31	188.96	1044.92	-28.38	56.15	139.37	8
751.22	-118.65	1255.62	-62.16	36.32	315.34	9
1108.89	45.41	1240.48	-13.40	44.49	408.02	10
1183.59	396.00	1016.36	75.38	120.70	397.19	8
1001.46	419.68	905.52	70.31	238.62	395.05	10
620.12	399.66	1058.35	153.41	231.54	462.55	11
824.22	735.60	753.91	149.81	186.40	485.11	8
1067.87	574.46	1061.52	63.45	196.08	388.98	10
739.01	521.24	1108.40	45.38	253.66	137.54	8
482.18	829.10	1013.18	29.97	272.06	-4.46	10
-95.21	562.74	1050.29	-116.64	162.08	160.49	9
479.00	39.31	1246.34	-230.04	-22.98	458.13	10
637.94	-152.59	1345.46	-215.33	34.94	715.67	8
933.84	36.13	1440.67	-89.84	118.84	743.84	10
667.72	384.28	1398.44	-46.42	90.82	689.42	9
865.97	215.82	1411.13	-73.39	7.72	558.29	10
745.36	67.38	1150.88	-77.67	2.84	463.20	8
1039.31	237.55	1135.01	16.08	72.20	324.04	10
1007.57	287.11	1173.58	141.39	149.96	66.01	8
633.06	324.95	886.23	138.37	207.31	-46.14	11
533.45	285.40	796.14	134.80	166.02	-30.67	8
864.50	269.78	811.52	139.65	152.65	98.51	10
795.65	-54.20	960.21	185.82	201.11	238.46	8
867.43	205.57	912.60	240.57	210.42	239.01	10
875.00	511.47	867.19	248.11	195.56	118.56	9
893.07	569.58	826.17	173.58	194.09	31.46	10
649.17	492.19	954.10	130.22	159.73	21.51	8
760.50	385.50	1141.11	45.14	138.37	42.57	10
962.40	316.16	1075.68	84.38	169.68	52.40	9
768.55	186.52	1099.61	162.26	252.14	21.58	10
644.29	408.69	1010.74	185.55	276.09	-15.17	8
620.36	666.99	1000.98	104.06	266.60	53.16	10
329.10	1222.17	1110.84	-141.05	194.64	190.40	8
136.72	592.29	1234.86	-309.39	187.84	284.97	11
121.34	204.35	1257.32	-480.74	151.95	535.43	10
873.78	581.54	1083.25	-430.30	87.98	692.60	8
957.03	252.93	1394.29	-327.85	158.02	679.72	10
1308.35	5.62	1193.60	-132.05	195.25	529.17	8
1009.52	175.29	902.83	104.89	305.79	260.01	11
593.51	326.42	948.24	197.91	319.67	58.90	8
710.69	205.57	1258.30	244.14	239.90	-20.51	10
929.93	603.76	1081.05	115.60	274.72	-54.47	8
273.44	501.46	1052.00	1.28	238.89	-26.37	11
275.63	168.95	1170.17	-78.00	193.57	194.27	8
822.51	303.22	945.80	-99.09	258.03	245.27	10
126.95	228.03	765.14	-117.37	370.82	68.76	8
-143.31	-92.77	858.40	-131.26	269.87	4.46	10
-491.46	-236.57	756.35	-129.39	104.61	141.75	9
-406.98	-237.06	1105.47	-70.25	-67.78	181.03	10
377.93	-125.73	1476.07	81.15	-335.02	201.29	8
1015.87	372.07	1275.15	226.84	-303.44	63.81	10
835.45	792.48	1109.13	248.11	-127.50	-40.80	11
999.02	1130.86	1074.46	98.30	-45.14	43.52	8
635.50	390.38	970.46	-194.31	96.65	189.06	10
754.64	265.87	1102.29	-326.60	220.40	306.95	8
820.80	55.18	912.11	-232.91	376.92	316.62	10
757.81	36.13	848.14	-197.91	425.99	294.28	9
399.90	329.59	1131.59	38.76	412.75	323.97	10
972.90	1364.26	1334.72	163.39	317.26	280.58	8
158.20	1631.10	1188.48	198.70	381.81	-37.08	10
-448.00	796.14	934.33	-90.42	277.53	-100.71	11
-23.68	34.42	829.35	-417.36	10.50	80.87	8
31.01	-332.76	936.04	-563.35	-67.20	370.61	8
408.94	-559.57	1212.16	-489.04	-54.47	466.19	10
650.63	-358.15	1224.37	-158.17	21.85	478.27	8
523.19	43.46	972.90	192.35	124.57	338.93	11
570.80	130.37	844.73	353.85	114.62	163.70	8
16.36	541.02	606.45	433.65	179.57	23.01	10
-264.16	575.44	629.39	439.39	138.67	-87.59	8
-488.53	714.84	568.60	399.57	85.75	-115.36	10
-156.01	739.50	591.55	202.85	-13.34	-163.42	9
-153.81	112.55	1041.99	28.35	5.80	-158.72	10
10.99	212.89	923.10	-11.20	12.30	-119.69	8
-131.10	167.48	906.49	68.18	-11.29	-103.76	10
-82.28	317.87	585.94	199.62	-94.94	-130.13	9
-125.49	241.94	500.00	236.63	-137.85	-101.65	8
385.99	714.84	625.73	302.76	-246.73	-39.58	10
506.35	1150.88	925.29	224.64	-243.99	-24.99	10
643.55	1107.91	1167.97	-32.10	-204.07	7.48	8
767.09	675.54	1490.72	-214.20	-92.96	79.90	11
927.25	656.01	1454.35	-237.49	13.82	143.86	8
836.91	492.68	1273.93	-182.62	106.90	119.17	10
521.24	650.39	910.89	-106.63	107.57	19.93	8
532.47	937.50	808.84	-13.85	116.76	-158.60	10
513.43	449.22	1232.67	-59.36	166.87	-181.00	9
228.03	425.29	1122.07	-104.61	236.39	-63.81	10
-2.20	201.17	854.98	-84.50	208.07	69.85	8
-175.78	-55.66	850.34	-28.29	136.75	235.75	10
-2.93	-1.46	740.23	-31.13	84.38	326.20	9
184.57	357.67	927.73	-16.05	-4.91	411.53	8
317.38	377.44	816.65	20.42	-87.37	323.61	10
279.05	-36.87	934.33	76.02	-5.52	194.79	8
212.89	262.45	846.44	159.00	8.88	23.01	8
187.01	360.11	1141.85	209.35	-16.75	-49.44	11
-20.02	973.39	1016.85	134.77	-118.07	-70.83	8
509.77	1007.08	971.19	-158.81	-223.30	108.89	10
1056.15	165.28	1404.79	-346.74	-166.44	293.55	8
1151.86	11.72	1215.58	-319.92	67.29	376.92	10
803.47	241.21	847.90	-159.82	221.04	345.67	11
654.79	301.51	777.83	-71.90	277.31	320.31	8
909.91	344.73	791.75	-51.33	276.15	259.37	10
852.29	396.73	746.83	20.39	348.05	21.48	8
293.46	523.93	1112.06	116.67	386.69	-163.82	9
-89.84	1241.46	926.03	83.10	312.16	-69.06	10
-197.02	1521.97	1068.12	-165.62	160.46	98.48	10
-112.30	810.55	1372.31	-452.15	23.96	213.07	8
-128.42	415.28	1375.73	-607.60	-8.54	296.51	10
10.01	-58.59	1129.88	-542.27	-74.40	350.62	9
370.61	-167.24	1007.32	-437.84	-88.96	363.95	10
576.42	-346.19	1248.05	-151.64	-17.00	320.53	8
690.92	46.88	962.89	187.50	84.93	144.41	10
273.44	240.23	794.68	343.14	183.35	-129.18	8
-56.15	307.13	835.21	260.50	176.39	-227.63	11
13.92	342.77	899.66	116.36	105.32	-160.92	8
16.85	133.54	1043.46	57.04	72.02	-97.20	10
119.63	114.26	882.08	-1.34	39.67	56.09	8
1.95	292.72	876.95	-77.51	27.59	148.04	9
2.44	298.34	960.45	-96.25	-17.94	204.41	10
63.72	225.34	862.79	-70.74	-77.12	237.46	8
88.38	9.28	815.19	-28.32	-111.85	231.17	8
283.45	252.93	1050.78	75.23	-178.04	159.61	10
312.26	713.13	1082.03	168.61	-148.10	20.94	9
281.25	943.36	883.06	78.40	-208.77	-62.65	10
557.37	596.92	1192.87	0.67	-287.32	10.50	8
1151.12	383.06	1204.35	35.31	-261.87	69.15	10
998.05	610.84	1179.69	103.06	-87.77	172.82	8
803.96	483.40	1106.93	101.14	27.98	240.30	11
720.95	269.04	1180.18	107.88	66.77	209.72	8
748.29	523.68	1425.05	127.35	79.38	9.74	10
495.61	517.82	1140.63	57.22	116.70	-136.17	8
452.64	632.08	971.92	-118.77	97.17	-59.88	11
415.77	313.23	1129.39	-192.17	90.64	39.25	8
632.08	303.96	1064.70	-199.92	53.01	262.42	10
817.38	446.29	995.61	-178.74	50.87	360.69	8
666.02	686.04	1031.49	-140.96	86.73	275.51	10
757.32	580.08	1103.03	-66.31	114.38	149.78	9
686.28	593.02	1014.16	79.38	153.50	-25.76	10
584.72	506.84	911.62	132.23	144.96	-227.17	8
187.99	380.13	971.92	109.41	132.75	-271.09	10
33.69	482.91	924.80	-19.10	67.90	-237.34	8
94.97	232.67	1269.29	-192.84	11.66	-93.41	11
432.13	386.47	1110.35	-292.18	3.66	-16.08	8
313.96	65.19	1119.38	-292.27	56.00	-115.08	10
262.70	-13.67	1030.52	-213.87	110.44	-304.96	8
55.91	-47.85	869.87	-203.09	115.33	-487.70	11
153.56	-90.33	1097.41	-211.52	112.79	-547.24	8
196.29	107.91	1020.75	-176.79	110.72	-600.62	10
145.26	125.24	1375.98	-81.33	76.20	-502.50	8
166.50	469.24	1186.52	-29.72	-13.12	-353.82	10
498.29	468.51	1150.63	-208.01	-82.73	-253.42	9
746.34	283.69	1404.30	-360.93	24.20	-312.81	10
375.73	124.02	1405.52	-448.46	214.72	-512.05	10
-55.42	-241.94	1275.15	-457.21	236.91	-664.25	8
-416.50	-430.91	1068.36	-418.30	192.50	-658.54	11
-81.54	-722.41	1008.79	-358.40	23.65	-549.99	8
-45.17	-988.04	935.30	-193.85	-50.72	-344.48	10
272.22	-610.60	698.24	24.14	-155.55	-103.85	8
386.72	-452.15	899.17	77.91	-188.57	115.33	10
429.20	-264.65	927.00	24.66	-117.07	231.63	9
371.34	-85.21	1151.12	-126.65	-36.83	117.77	10
293.21	-169.43	1134.77	-217.71	13.09	-5.43	8
-19.78	-683.35	1279.54	-311.95	55.33	-235.11	10
-245.85	-609.13	961.67	-216.61	-10.50	-287.75	8
32.71	-479.98	871.34	-176.67	-175.48	-216.58	11
205.08	-367.68	903.08	-177.22	-335.69	-136.96	10
1029.54	-633.06	1188.23	-265.23	-377.44	-158.94	8
1250.98	-930.42	1501.71	-243.38	-111.51	-219.21	10
1005.86	-927.73	1056.40	-213.41	101.72	-229.13	11
760.01	-1445.07	933.11	-74.28	125.70	-158.75	8
931.40	-997.07	659.91	-0.12	109.41	-134.80	10
693.12	-905.76	693.12	45.62	2.87	-75.53	8
1059.33	-1033.94	687.74	38.48	-99.27	-21.51	10
1224.12	-1277.59	732.18	-1.04	-78.25	16.33	9
1169.68	-1209.47	777.10	6.50	-3.63	92.65	10
787.35	-1306.64	797.12	84.41	4.18	192.26	8
710.21	-1043.95	825.44	137.88	10.25	250.12	8
365.72	-900.39	1104.00	154.66	-33.78	356.96	11
161.38	-791.26	1327.64	238.49	-73.82	481.20	8
41.50	-751.71	1297.85	383.48	-154.94	581.79	10
100.10	-375.00	1172.12	495.73	-265.63	659.15	10
631.84	-708.25	1579.83	473.97	-388.82	608.73	8
931.64	-547.85	1354.49	582.89	-327.15	380.74	11
927.98	11.96	1342.29	522.52	-122.07	-39.83	10
404.30	443.12	1109.86	430.39	-51.94	-243.35	8
-822.27	-324.22	1260.01	248.35	78.80	-523.71	10
-526.61	-810.79	1183.11	263.61	-149.51	-24.32	9
866.94	-755.62	948.24	183.32	-330.35	707.98	10
1665.28	-565.19	1307.62	122.62	-235.05	999.97	8
1573.49	-203.13	1307.86	109.68	-28.59	999.97	10
1336.43	-173.83	1291.50	142.94	146.30	668.76	10
1077.64	-288.57	1360.60	186.98	184.60	447.14	9
856.20	-416.02	1202.39	211.00	172.82	629.30	10
826.17	-487.55	1042.97	254.15	152.59	779.54	10
1030.27	-534.18	1119.38	371.06	89.57	983.61	8
1247.31	-260.25	1226.32	449.40	33.11	961.61	11
647.46	-128.66	633.79	422.73	29.54	671.26	8
982.67	526.37	793.46	306.12	98.42	404.69	10
1420.17	446.29	1061.28	374.27	250.58	326.93	8
1011.72	492.92	918.46	509.03	382.63	488.43	10
988.28	533.20	1016.11	363.68	413.67	662.99	11
830.32	720.21	916.75	344.60	383.00	691.80	8
1003.91	949.95	759.03	342.50	343.81	614.20	10
816.65	1084.96	757.32	330.69	277.10	379.97	8
1071.04	1238.04	904.30	185.06	191.68	134.16	10
669.43	1224.37	830.57	-32.84	244.14	-9.98	11
63.72	520.75	1111.33	-210.97	247.89	154.11	8
[truncated: 4,546 more rows]
