# Supplementary material for: Complexes of vertebrate TMC1/2 and CIB2/3 proteins form hair-cell mechanotransduction cation channels
Source: eLife. 2025 Jan 8;12:RP89719. doi: 10.7554/eLife.89719 (PMC11709434; doi:10.7554/eLife.89719)
Supplement: Figure 3—source data 1. [file elife-89719-fig3-data1.zip › Figure 3H/homo/10-2-T1.csv]

Time	Lat	Foreaft	Vert	Pitch	Roll	Yaw
1	152.56	9	NaN	NaN	NaN	NaN
2	137.7	331.54	467.77	459.63	-54.78	-186.22
3	517.82	440.19	397.95	537.87	-154.51	-223.33
4	896	567.63	402.34	640.78	-145.57	-182.13
5	1198.73	668.46	424.07	802.64	-5.04	-19.93
6	1293.46	1120.61	163.09	841.4	72.81	64.33
7	906.49	1659.91	201.66	699.77	193.57	174.22
8	452.64	1791.02	237.3	300.9	208.4	210.17
9	589.36	1437.26	466.55	0.7	90.82	193.6
10	996.09	1200.68	387.21	-0.82	57.16	175.69
11	1004.39	1116.21	162.11	70.22	159.15	184.23
12	613.77	968.02	179.93	47.88	167.48	114.9
13	199.46	664.06	96.68	32.41	128.81	109.68
14	282.23	749.51	-67.87	-57.31	32.93	96.92
15	438.48	716.06	260.25	-200.87	-25.39	57.77
16	726.81	740.23	488.77	-177.43	-104.8	23.8
17	995.61	689.7	639.4	-45.75	-83.34	29.54
18	1044.92	837.16	693.36	-19.32	-63.72	0.52
19	908.69	927.25	553.96	-24.87	-48.34	-21.88
20	1103.27	847.41	657.71	-122.53	-79.44	-17.94
21	1321.04	847.9	614.5	-83.16	-50.54	35.16
22	1088.13	693.12	466.55	-92.22	17.7	109.13
23	912.11	663.57	423.83	-163.67	93.35	143.62
24	645.75	718.51	439.7	-205.23	62.81	73.3
25	548.1	581.79	393.07	-262.24	-12.15	-67.14
26	771	524.17	521.24	-266.24	-30.91	-149.14
27	1031.25	451.17	872.07	-140.81	-10.74	-163.12
28	1064.45	467.53	654.05	80.99	35.34	-11.96
29	1007.08	574.22	464.6	151.79	40.41	158.94
30	969.97	673.58	393.55	149.02	28.38	197.6
31	835.94	948.49	465.09	110.96	43.09	153.14
32	393.55	1055.91	449.22	-23.53	50.2	-21.03
33	473.14	1196.29	471.44	-129	-46.88	-116.52
34	589.11	1323	588.87	-201.93	-98.33	-79.01
35	629.64	1262.45	618.65	-313.72	-120.7	-42.33
36	594.24	1122.07	526.12	-431.4	-166.14	102.14
37	812.74	965.82	361.57	-562.53	-185.64	280.06
38	1131.59	562.26	618.16	-600.4	-144.59	318.7
39	1291.99	352.05	589.36	-661.93	-4.58	285
40	906.98	-84.47	1032.47	-621.86	104.74	138.43
41	1140.14	-333.01	973.39	-518.59	43.24	-6.26
42	1149.66	-736.57	1155.76	-378.85	-3.33	-78.4
43	1244.38	-555.66	1149.17	-137.45	-8.45	-62.93
44	1119.87	-354	974.12	33.69	17	-103.33
45	1067.38	-160.89	948.49	86.98	16.48	-114.17
46	971.44	246.09	769.78	148.32	7.57	-43.46
47	1271	330.81	880.86	157.99	-2.81	109.8
48	1168.46	731.93	851.32	207.24	74.74	245.27
49	1128.66	808.35	947.51	151.7	78.22	344.91
50	1094.97	671.63	1037.11	-10.62	91.31	332.64
51	965.33	309.81	1179.2	-81.3	85.91	220.09
52	1008.06	161.62	1176.51	-56.12	63.39	184.05
53	990.48	-115.48	1234.86	-8.67	62.96	270.6
54	1041.75	-239.01	1075.93	9.77	72.54	490.75
55	1110.84	-12.21	979.74	24.66	128.48	567.44
56	1199.22	138.43	1089.84	18.19	153.9	386.99
57	1042.24	211.67	1032.71	6.9	116.64	89.17
58	934.57	215.58	1014.16	-33.17	14.98	-92.16
59	1244.87	-166.75	1128.42	-22.37	-9.4	-134.52
60	1321.04	-240.48	1090.82	105.87	42.6	-165.1
61	1175.78	43.7	924.07	164.12	124.36	-192.47
62	1278.32	172.61	986.33	105.29	145.14	-114.04
63	1114.26	238.04	1038.09	-6.44	174.44	27.62
64	1227.54	334.23	1105.22	46.66	193.45	115.48
65	1274.9	466.06	1226.32	104.58	277.8	90.55
66	768.55	560.06	1030.76	65.83	312.71	118.62
67	369.14	747.31	1050.05	-37.11	301.33	260.65
68	506.59	662.11	1178.71	-119.96	238.71	291.78
69	471.44	516.85	957.76	-156.4	148.56	208.77
70	828.13	131.35	1094.73	-194.61	43.67	162.57
71	649.41	-212.16	1197.27	-185.94	62.9	181.49
72	727.29	-359.38	1338.38	-135.96	21.97	228.06
73	860.35	-341.31	1447.75	-104.98	63.17	221.89
74	648.68	-194.82	1395.02	-136.84	105.07	172.67
75	390.38	-180.18	1244.14	-159.73	104.43	64.97
76	787.11	-206.3	1151.86	-163.91	0.61	11.72
77	1293.21	-208.5	1116.94	-136.81	1.46	5.8
78	1266.85	-419.19	1092.04	-72.85	51.03	1.89
79	1459.72	-210.45	1054.44	-1.98	116	33.05
80	1230.47	-225.1	1157.47	6.13	223.57	70.86
81	609.86	-420.9	1124.76	-14.19	241.55	140.53
82	395.26	-563.96	941.65	-61.89	231.72	194.43
83	306.64	-711.43	1116.7	-37.26	142.49	38.15
84	704.35	-632.08	1149.66	135.22	96.8	-74.92
85	946.04	-583.01	1024.66	276.7	192.08	-10.28
86	375.73	-86.91	989.75	346.28	304.78	89.94
87	255.37	-87.4	1132.32	348.3	261.38	17.4
88	239.99	254.15	1312.99	335.69	244.45	0.79
89	235.6	781.98	1477.54	249.54	189.67	80.11
90	575.68	1106.69	1518.8	97.47	163.36	135.8
91	131.35	711.18	1291.75	-50.32	184.08	125.46
92	185.3	267.33	1233.4	-142.12	121.52	263.61
93	427.73	236.33	1218.26	-209.35	134.77	420.17
94	644.29	177.98	1276.86	-263.28	166.47	489.84
95	788.57	87.89	1187.01	-273.96	251.62	417.45
96	644.53	-274.41	1217.04	-247.44	276.64	384
97	298.58	-203.37	1034.91	-68.48	333.4	230.16
98	-617.19	-129.88	907.71	-31.31	281.59	10.65
99	-835.45	-318.12	929.69	-10.83	84.87	-156.34
100	-373.54	-413.82	906.74	25.09	-71.32	-250.79
101	-177.49	-488.28	1030.27	68.39	-109.44	-240.08
102	302.98	-616.21	1187.5	81.18	-76.08	-125.34
103	487.55	-754.64	1305.66	88.96	-36.93	-10.16
104	787.84	-445.07	1121.09	135.89	13.24	130.49
105	706.54	-346.92	909.42	154.39	74.95	191.56
106	879.64	148.19	698.97	190.86	122.74	237.95
107	1184.33	3029.05	2013.43	122.31	203.61	30.06
108	70.31	688.23	1165.53	-68.51	232.27	-336.49
109	-206.05	242.92	1019.78	39.95	141.75	-228.85
110	-733.15	242.68	836.91	50.69	59.78	-192.23
111	-540.77	159.42	1003.17	-25.45	-94.09	-81.36
112	-51.51	-227.78	1273.93	-16.85	-137.82	14.22
113	-187.01	-202.15	1285.89	21.7	-97.02	34.12
114	144.04	-211.67	1291.99	-8.42	-126.07	101.04
115	361.08	-200.68	1252.69	-19.26	-91.52	188.39
116	585.21	-258.79	1372.56	-41.78	-15.35	292.88
117	527.83	-209.72	1415.04	-53.62	6.81	344.12
118	706.05	-6.1	1248.05	-13.31	87.43	441.93
119	338.62	315.19	995.85	-28.47	137.45	378.54
120	332.03	468.02	1038.82	-39.22	138.85	205.35
121	295.17	614.75	987.06	-93.63	135.74	35.95
122	239.01	642.82	1001.46	-221.34	107.39	54.41
123	653.32	164.55	1122.31	-281.65	91.86	99.58
124	932.13	-147.46	1147.71	-271.55	199.77	160.37
125	359.62	-89.84	916.75	-212.77	324.31	211.7
126	-109.37	-171.88	895.26	-193.66	289.28	298.22
127	-83.5	-22.95	918.7	-119.45	240.84	220.79
128	-401.12	25.39	833.01	-97.08	208.1	-2.17
129	-573.73	-97.66	808.35	-66.77	151.37	-126.56
130	-608.64	-180.18	841.06	11.57	67.54	-300.93
131	-326.66	-338.38	1058.35	71.96	-30.03	-256.87
132	139.65	-366.21	1137.21	154.17	-40.25	-241.21
133	-188.23	47.12	1200.93	146.15	31.56	-182.83
134	10.99	108.4	1366.7	-11.87	11.17	-22.58
135	101.81	-17.33	1392.09	-90.88	3.05	102.78
136	304.44	-177.98	1333.25	-72.17	2.26	127.66
137	443.6	75.44	1202.64	-9.64	82.06	154.51
138	0.24	347.9	1003.42	-32.29	176.85	158.91
139	-252.93	295.17	862.55	-161.13	161.44	153.29
140	-117.43	87.16	958.01	-226.87	117.46	97.56
141	-125.98	-346.19	932.62	-190.22	107.51	44.56
142	-254.88	-324.71	747.8	-26.55	61.65	-53.28
143	-361.57	-242.19	742.43	114.44	25.21	-104.89
144	-14.65	-298.83	864.26	209.35	-18.34	-210.94
145	-121.09	-143.8	727.78	219.67	-0.27	-268.74
146	-216.06	-169.68	781.49	139.25	-22.71	-159.7
147	18.8	5.13	1069.58	86.98	-48.31	-67.02
148	396	65.92	1299.32	-22.64	-23.22	91.55
149	340.58	33.69	1192.14	-26.34	85.6	156.25
150	-278.08	151.37	1052	-5.43	195.01	140.17
151	-431.88	219.73	925.54	-11.14	164.83	38.57
152	-675.05	106.2	928.47	-19.2	115.2	-7.93
153	-506.84	-135.99	975.34	-12.15	-0.21	-90.7
154	-269.53	-91.31	948.24	61.58	-40.92	-146.42
155	24.9	58.11	993.41	81.7	-39.79	-195.98
156	22.46	23.93	1003.66	19.71	3.57	-152.34
157	69.09	-28.56	994.38	-16.78	15.26	-102.42
158	12.21	8.54	957.03	-81.45	43.64	-37.54
159	56.88	77.64	946.53	-154.69	53.22	-32.56
160	24.17	-6.35	1021.73	-259.55	109.28	6.07
161	-93.51	47.36	947.02	-313.45	111.79	15.75
162	-123.05	141.6	929.2	-409.85	110.14	45.78
163	156.74	134.28	958.98	-437.47	138.37	32.1
164	-19.29	-249.76	1009.03	-408.78	212.55	-29.05
165	-418.21	-434.81	755.37	-268.46	242.25	-118.23
166	-534.42	-391.85	693.36	-148.28	209.17	-208.13
167	-654.3	-243.41	604.98	-111.24	94.73	-292.54
168	-435.3	-380.13	712.89	-90.91	51.45	-335.33
169	-250.98	-644.04	770.26	-1.01	-0.92	-439.79
170	-277.34	-810.79	699.46	108.15	0.37	-532.78
171	-203.13	-928.71	651.61	218.84	4.3	-597.2
172	-133.06	-902.83	612.79	251.8	-1.04	-661.71
173	232.91	-791.02	773.44	269.2	-9.19	-693.91
174	23.44	-1032.96	760.5	319.52	-16.17	-824.55
175	85.21	-1124.02	851.07	254.88	-102.81	-759.74
176	444.58	-1022.71	835.69	186.65	-161.99	-601.47
177	648.68	-955.81	906.01	102.39	-128.05	-444.7
178	677.25	-816.41	812.01	22.49	-104.58	-280
179	727.05	-869.38	779.79	-39.03	-52.7	-255.95
180	588.62	-885.5	861.08	32.62	-28.81	-280.98
181	604.98	-783.45	873.29	83.04	13.61	-328.86
182	180.18	-761.96	835.69	108.76	5.31	-364.2
183	598.88	-585.69	927.25	67.2	-72.14	-228.49
184	582.52	-613.53	1016.85	23.32	-29.69	-185.76
185	338.87	-687.26	911.87	-88.96	-33.91	-115.88
186	263.67	-919.19	1041.26	-117.77	-100.62	-93.84
187	357.67	-989.26	915.04	-112.43	-130.37	-113.43
188	690.43	-1208.25	988.77	-34.88	-147.03	-168.03
189	807.62	-1208.74	830.81	29.57	-117.98	-246.73
190	1045.65	-1035.4	871.09	68.82	-92.8	-181.88
191	1440.92	-851.07	1113.28	40.8	49.68	-256.47
192	935.3	-1119.63	1163.09	-82.4	116.12	-200.23
193	1099.85	-1212.65	1121.58	-60.61	73	-69.98
194	1323.73	-1094.73	991.21	47.45	147.03	-128.42
195	1175.29	-1147.95	689.21	118.32	196.04	-204.83
196	1003.91	-906.25	626.71	174.26	287.32	-345.09
197	316.89	-499.02	751.95	166.63	318.36	-390.56
198	-51.76	-645.02	983.4	-5	243.23	-169.25
199	59.33	-730.71	1216.31	-137.94	123.14	118.38
200	-28.56	-1032.47	1203.37	-200.38	20.02	132.75
201	-73.73	-1044.68	1040.77	-117.98	-105.71	102.39
202	54.93	-963.62	853.52	-23.5	-203.03	51.91
203	287.11	-1110.84	738.77	-0.24	-220.95	-32.56
204	289.55	-938.48	756.84	86.27	-277.31	-110.5
205	854.98	-807.62	642.58	161.35	-395.26	-43.09
206	2456.05	-616.7	777.83	116.39	-275.36	-155.36
207	1367.92	-373.54	758.06	122.71	86.21	-493.74
208	1021	-864.75	810.55	25.73	112.46	-400.21
209	1184.33	-1012.94	898.68	-43.95	158.63	-138.73
210	861.57	-1002.44	968.51	-61.43	129.27	192.14
211	763.18	-906.98	1049.32	-124.08	105.68	383.82
212	473.14	-871.34	1147.46	-144.84	8.64	608.4
213	868.9	-784.91	1333.25	-13.03	-188.42	316.19
214	861.33	-738.04	1088.13	67.35	-236.54	-3.11
215	1228.03	-974.37	1109.38	70.95	-237.06	-86.61
216	1516.85	-1100.34	992.68	68.39	-120.45	-35.74
217	1675.29	-981.93	998.78	49.74	54.32	128.17
218	1711.91	-400.15	1014.89	-105.74	339.66	201.14
219	980.22	-633.79	1048.34	-145.11	387.73	177.49
220	842.77	-744.87	997.56	-120.33	388.31	38.91
221	614.26	-895.26	811.28	-119.66	379.79	-176.82
222	708.98	-1168.21	636.96	-120.24	339.48	-110.93
223	1175.29	-1803.71	-469.48	-41.87	509.46	-32.23
224	-217.29	-1343.26	-301.27	347.81	512.54	26.31
225	180.42	-386.72	35.4	576.66	277.4	208.92
226	493.65	1191.65	313.23	260.38	253.97	-16.6
227	-588.13	232.18	709.72	-263.03	162.54	-395.26
228	-844.97	-1772.46	194.34	-44.77	-61.55	-409.12
229	150.88	448.97	308.59	263.58	-494.29	-415.68
230	861.82	-2096.44	918.7	61.86	-430.76	-217.07
231	1129.64	-2073.49	-640.38	989.69	-304.26	-16.08
232	1547.12	1185.55	-983.89	964.36	-48.77	2.29
233	1022.46	-92.29	294.68	341.16	27.74	41.72
234	947.27	-1041.5	540.04	517.61	-48.98	177.12
235	1088.38	-2074.46	1592.29	906.4	-140.56	258.03
236	1704.1	1479.74	277.34	999.97	-260.44	478.18
237	1183.11	1076.17	-304.2	704.83	-7.57	311.25
238	1717.29	2330.08	1981.93	451.72	101.78	72.69
239	3774.41	3650.88	3398.68	-121.19	281.74	313.02
240	-168.95	654.54	3673.58	-544.53	513.34	335.08
241	-253.66	-892.82	2441.16	-330.2	74.58	384.16
242	1362.06	-814.21	2163.09	-76.84	45.23	228.18
243	1281.98	1852.29	1671.88	202	191.44	-392.21
244	333.74	2361.33	578.61	-122.8	186.25	-970.43
245	34.67	1437.99	167.48	-652.68	164.18	-833.31
246	-67.38	-1529.05	-642.58	-706.57	-24.6	-479.43
247	168.7	-3722.66	939.21	-244.32	-10.47	-394.81
248	964.6	-1663.09	314.21	841.22	-16.63	-225.22
249	737.06	207.52	-377.93	999.97	70.07	26.73
250	875.73	506.1	-1084.72	999.97	145.75	33.51
251	401.86	941.65	-1657.47	999.97	198.55	-246.95
252	256.59	1937.5	-1616.46	999.97	272.55	-223.3
253	285.89	2090.33	-1050.05	999.97	223.66	14.13
254	-331.05	3439.94	76.17	729.58	-90.52	363.46
255	1468.99	3051.03	591.06	573.85	-142.73	428.89
256	1804.2	1609.62	1387.7	228.03	99.55	301.3
257	423.34	1527.1	1111.82	-9.09	260.35	146.48
258	-66.16	574.95	785.16	-281.28	290.28	182.22
259	-588.38	-1796.39	1182.62	-347.56	76.45	128.78
260	339.11	787.11	608.4	125.46	-124.21	100.98
261	676.03	1239.26	655.76	109.13	-135.77	102.84
262	858.4	1551.27	373.54	148.1	-64.3	-8.85
263	1614.75	1361.33	672.85	8.54	77.39	7.75
264	1749.76	810.55	569.34	-289.46	535.52	232.54
265	358.15	1320.31	-259.03	-377.26	769.5	428.04
266	-204.35	714.11	75.2	-280.46	328.52	476.04
267	821.04	1642.33	243.9	-200.59	-25.91	353.79
268	1117.43	2029.3	146	-394.17	-147.92	112.85
269	1151.61	1500.73	261.23	-536.93	-265.9	-110.87
270	1301.76	666.26	754.64	-315.73	-254.52	-186.37
271	1224.85	621.83	962.65	-142.88	-231.93	-96.65
272	1541.5	833.25	1086.43	-139.59	-199.55	-56.03
273	1275.88	317.87	779.3	-150.02	-94.6	-62.84
274	1405.76	217.04	620.12	-125.18	-5.22	-170.47
275	1239.75	280.03	769.04	-136.9	138.95	-243.74
276	1220.21	359.86	396.24	-176.73	175.42	-262.57
277	916.26	143.8	476.56	-201.97	275.12	-234.5
278	655.27	88.38	583.74	-51.45	259.61	-78.77
279	507.57	385.01	733.15	128.85	98.57	103.39
280	1128.91	935.3	847.9	166.99	69.37	155.06
281	795.65	1121.58	806.4	178.19	111.08	134.12
282	374.76	1181.88	650.63	88.44	160.43	74.65
283	475.83	1016.85	870.36	-39.58	104.22	125.95
284	547.36	576.42	788.33	-119.54	25.76	282.5
285	600.34	344.73	869.38	-42.94	-41.72	460.78
286	1050.54	560.79	794.92	-1.77	-63.84	477.11
287	897.46	836.43	527.34	32.96	-15.14	394.32
288	864.26	569.82	685.79	-7.87	3.14	273.38
289	660.4	386.72	630.13	27.13	33.97	94.27
290	519.04	357.42	654.54	125.64	8.82	-55.69
291	679.93	734.13	637.94	163.45	-31.49	-99.15
292	912.6	966.31	741.21	111.02	-80.26	-156.22
293	888.67	875.49	789.55	-17.24	-77.42	-156.98
294	934.08	655.27	749.51	-124.6	-102.36	-148.93
295	1017.58	188.72	789.06	-77.82	-109.99	-126.5
296	763.67	-95.46	604.25	113.22	-74.89	-48.37
297	666.5	85.69	516.6	298.1	-168.88	142.94
298	1268.31	456.05	598.14	341.37	-216.34	253.54
299	1681.64	587.16	601.56	373.14	-151.67	404.94
300	1651.86	609.13	342.53	349.58	-56.18	383.97
301	1554.93	751.71	267.33	263.24	2.56	132.69
302	1300.29	1126.95	426.76	123.47	76.87	-122.59
303	1077.39	1084.47	607.67	-71.38	124.66	-157.65
304	916.99	905.27	684.57	-177.52	87.95	-39.34
305	1041.99	805.42	582.28	-198.15	61.65	41.38
306	1261.23	302.49	686.52	-168.43	75.29	130.16
307	684.57	-238.77	572.27	3.69	153.26	102.91
308	612.3	121.09	347.17	227.2	-29.54	35.61
309	1549.07	836.91	241.21	322.27	-123.38	9.49
310	1401.61	1025.39	372.8	220.18	23.71	3.57
311	1131.59	1110.6	476.07	32.17	80.63	65.22
312	952.15	726.07	478.03	-34.91	61.1	97.75
313	1109.13	693.12	360.6	-90.55	-20.66	164.06
314	1306.4	601.56	384.28	-96.37	-55.97	135.83
315	1092.29	646.73	479.74	-79.41	-9.61	14.19
316	1123.29	660.64	517.09	-13.55	-7.05	-142.55
317	913.57	783.2	544.19	3.94	4.85	-193.76
318	845.46	527.59	665.77	-37.32	-10.99	-139.1
319	1088.87	395.51	586.91	-49.71	-54.29	-0.89
320	1187.01	315.19	564.45	-27.86	-68.12	138.55
321	1350.34	310.06	443.12	16.08	-70.25	225.83
322	1545.41	555.42	343.26	-19.44	-7.51	153.05
323	1372.8	498.78	456.3	-29.97	1.04	103.09
324	1245.12	515.87	362.55	-18.74	40.07	61.46
325	1118.65	594.48	427.73	-25.05	66.1	49.26
326	1075.93	642.33	467.77	0.79	36.62	-33.87
327	942.63	642.09	433.35	-29.75	-10.35	-58.72
328	1201.17	519.78	499.76	-46.97	-54.81	-56.4
329	1307.86	421.14	573	-43.46	-50.29	-36.59
330	1257.08	513.92	522.22	-18.71	-46.17	-9.58
331	1345.95	514.16	552	-24.26	-31.07	17.82
332	1298.58	465.82	575.2	-23.47	28.2	21.97
333	1154.05	351.07	514.4	-48.49	59.51	55.21
334	1154.79	-41.02	736.08	-44.22	93.11	239.53
335	1160.89	-288.09	377.69	146.73	-10.71	421.33
336	1557.37	33.45	190.43	274.66	-113.13	524.54
337	1951.17	639.4	284.42	297.97	-101.72	377.01
338	1868.65	776.86	509.03	242.4	-11.32	128.48
339	1796.63	755.62	530.27	164.31	87.04	-16.78
340	1417.97	710.69	393.8	115.14	121.52	-5.16
341	1391.6	809.81	379.64	-78.25	94.73	99.21
342	1028.08	344.24	658.94	-273.77	68.66	158.08
343	1127.44	50.05	562.74	-250.15	0.27	199.89
344	1512.7	38.09	571.53	-117.13	-53.8	138.52
345	1627.44	101.56	533.94	33.51	-9.09	47.64
346	1330.57	227.05	486.82	75.1	9.03	24.69
347	1261.23	398.93	352.54	96.5	-34.12	-40.16
348	1310.3	398.44	415.04	64.79	-83.5	-133.82
349	1595.21	627.93	358.89	2.01	-81.33	-192.23
350	1578.13	589.36	382.57	-101.5	-58.14	-236.18
351	1476.07	414.55	326.17	-176.61	-22.31	-210.97
352	1423.58	224.37	435.06	-172.15	-1.65	-189.67
353	1375.49	163.33	403.32	-88.59	-27.04	-130.25
354	1373.05	312.01	443.36	-65.49	-17.7	3.97
355	1572.02	559.33	455.08	-44.59	-9.06	14.25
356	1672.36	660.16	620.12	-85.69	81.05	-87.92
357	1540.53	507.57	663.82	-109.56	175.96	-151.89
358	1405.76	104.49	614.99	-95.83	188.87	-178.71
359	945.07	282.47	424.32	-74.68	232.39	-248.81
360	549.07	545.17	287.11	-95.31	87.46	-212.07
361	1109.86	504.64	456.79	-117.43	-102.91	-133.76
362	1237.06	681.4	520.26	-80.51	-141.36	-136.84
363	1522.46	547.36	717.04	-43.49	-129.33	-107.76
364	1450.2	450.93	711.43	-6.1	-55.73	-97.84
365	1172.12	356.69	652.59	17.3	-34.06	-44.86
366	1331.79	645.75	595.7	30.12	-30.03	-50.87
367	1116.94	687.99	530.27	-7.78	-28.17	-54.78
368	1085.45	691.89	480.96	-68.94	-85.24	-60.58
369	1133.79	529.79	725.83	-100.49	-116.06	-96.68
370	1346.44	919.43	746.58	-115.72	-76.48	-196.35
371	1776.37	1373.29	896.24	-214.08	82.52	-419.53
372	1090.58	1168.7	986.08	-288.7	126.71	-499.36
373	1033.94	888.67	1004.88	-385.71	29.11	-561.58
374	1126.71	401.86	879.39	-407.81	-67.87	-650.05
375	1362.3	30.27	686.77	-341.4	-121.86	-837.49
376	1055.66	-167.72	389.4	-209.75	-55.45	-960.57
377	966.31	-106.69	449.95	-33.33	-51.64	-813.54
378	727.78	74.71	482.67	170.35	-48.34	-425.05
379	790.04	177	551.76	323.79	-115.78	-134.28
380	993.41	427.49	543.46	365.36	-94.27	-54.93
381	863.04	860.84	565.67	363.13	4.27	-42.66
382	575.93	1227.29	474.37	287.9	128.51	-86.46
383	184.33	1098.39	579.1	146.39	194.34	-75.99
384	-30.52	793.21	549.8	109.86	146.33	-16.66
385	-22.22	699.22	605.47	138	13.12	43.95
386	1.22	852.78	501.71	143.49	-48.19	63.39
387	130.86	931.4	543.46	109.34	-122.86	84.41
388	403.56	862.3	682.62	103.03	-165.28	123.44
389	531.25	945.56	658.69	140.32	-163.36	117.19
390	568.12	1063.72	620.12	122.47	-130.16	103.67
391	596.44	978.52	624.02	79.1	-108.7	104.98
392	579.1	875.73	561.52	48.65	-105.83	75.87
393	577.64	802.98	571.53	32.56	-102.05	46.78
394	481.93	804.69	496.34	37.9	-112.88	-24.81
395	562.26	702.15	507.32	-17.24	-117.89	-38.06
396	612.3	422.85	491.46	17.97	-117.68	5.43
397	688.23	359.38	389.16	128.85	-117.13	70.13
398	635.74	333.98	286.87	198.64	-122.86	98.75
399	600.83	554.44	186.52	328	-170.23	163.91
400	834.47	813.72	57.13	405.58	-203.74	170.44
401	867.68	1118.65	53.96	406.56	-176.82	143.16
402	912.11	1253.66	95.46	334.38	-157.59	129.76
403	966.06	1244.63	151.61	210.39	-131.65	126.92
404	815.92	1246.34	96.92	98.08	-119.87	178.53
405	798.1	1097.17	51.27	44.31	-113.19	215.27
406	867.68	961.67	22.46	-54.84	-101.2	262.94
407	921.14	633.54	145.02	-102.75	-68.7	230.65
408	957.28	396	47.85	-17.33	-1.04	144.13
409	682.13	495.85	-202.88	156.49	83.86	0.27
410	387.45	592.77	-283.45	212.74	30.4	-106.2
411	502.2	640.38	-107.18	215.06	-2.99	-123.38
412	527.59	711.67	-54.44	202.03	-71.72	-106.63
413	709.72	1114.26	-199.22	110.29	-133.97	-42.79
414	884.03	1260.01	-189.45	-118.47	-139.71	56.76
415	894.53	628.17	152.83	-264.4	-115.02	165.47
416	836.91	550.05	31.74	-209.5	-109.25	176.39
417	810.55	459.23	-57.37	-84.2	-95.64	92.47
418	896	538.82	-134.52	-25.3	-73.85	39.31
419	641.85	516.6	-183.11	37.2	-8.3	-74.92
420	449.71	348.39	-42.97	75.35	-61.13	-154.54
421	429.69	477.54	-79.35	119.96	-152.19	-143.4
422	637.21	735.35	-73.97	41.6	-176.36	-77.85
423	823.49	772.46	15.38	-18.68	-173.98	-46.88
424	929.44	827.88	-93.51	-113.28	-134.09	11.96
425	756.84	833.5	-100.83	-176.48	-110.26	25.76
426	774.9	532.96	-10.74	-210.24	-135.35	-17.49
427	794.92	410.4	14.4	-114.38	-123.23	-40.8
428	756.1	393.31	-52	-48.07	-117.13	-62.41
429	643.55	292.24	-141.36	94.73	-104.52	-80.26
430	670.17	296.63	-223.63	201.84	-144.53	-31.43
431	786.62	553.22	-292.24	289.92	-129	11.23
432	700.93	840.33	-295.65	274.81	-111.15	28.81
433	626.95	989.01	-271.24	146.27	-134.37	76.23
434	622.31	1018.55	-114.99	57.89	-163.51	116.33
435	687.26	599.85	44.19	-141.42	-197.91	205.54
436	629.15	491.21	125	-140.47	-135.28	338.2
437	732.91	670.17	-185.06	-10.96	-158.48	356.26
438	1341.8	752.93	-210.94	55.02	-208.31	166.5
439	1018.31	886.96	-359.38	29.54	-104.25	-3.91
440	850.59	750.73	-309.57	-32.93	-103.73	40.28
441	816.89	572.51	-293.46	-29.97	-120.79	97.05
442	1069.82	628.66	-353.03	-5.1	-173.16	166.26
443	1234.62	712.4	-333.25	-6.71	-143.55	187.47
444	1259.03	725.1	-334.72	-24.63	-79.16	188.14
445	1366.94	471.44	-262.94	-64.76	-6.84	195.04
446	1497.31	304.93	-97.9	-52.61	113.59	131.32
447	1798.1	41.5	130.86	124.02	236.02	-110.57
448	1978.27	-13.92	32.47	266.91	323.88	-257.78
449	1077.39	301.27	-474.85	391.54	510.65	-318.05
450	93.02	596.19	-136.47	436.07	431.27	40.74
451	521.24	1742.92	67.38	409.67	111.91	372.38
452	775.63	1695.8	277.1	87.43	-36.8	294.56
453	864.5	1420.41	272.95	-152.53	-96.86	91.06
454	1186.77	1121.83	-95.95	-282.32	-67.23	-26.37
455	1257.81	468.26	-172.61	-292.51	-44.31	-42.27
456	1197.75	457.52	-663.33	-235.87	25.15	24.2
457	743.9	230.96	-720.95	-193.15	60.94	193.12
458	656.74	336.43	-960.94	-111.79	-88.35	409.45
459	787.11	128.17	-944.34	-113.62	-195.31	495.85
460	896.24	174.07	-874.02	-13.79	-235.93	436.13
461	1200.44	276.37	-754.88	108.06	-151.28	191.74
462	1047.61	406.98	-562.5	170.9	-92.68	24.38
463	640.63	376.46	-452.64	219.91	-81.3	-226.59
464	757.32	256.84	-397.95	232.82	-171.91	-286.01
465	1301.03	195.07	-385.5	283.36	-246.19	-210.36
466	1457.76	289.31	-541.5	365.08	-187.99	-37.69
467	1639.65	505.13	-595.7	386.23	-135.25	224.91
468	1696.78	502.2	-300.05	353.73	-51.42	368.23
469	1712.16	565.92	-342.53	302.43	70.34	323.09
470	1445.8	654.3	-384.03	242.98	124.05	256.81
471	1314.94	647.95	-385.25	120.85	199.07	32.23
472	724.85	497.31	-417.72	-55.88	229.68	-246.8
473	435.55	309.81	-439.94	-142.76	94.54	-435.7
474	895.26	155.27	-582.28	-56.58	-128.05	-452.97
475	1432.13	125.73	-716.55	197.14	-174.9	-312.16
476	1950.2	162.6	-553.47	349.12	-100.52	-244.08
477	1753.17	415.28	-713.62	272.67	137.48	-32.71
478	1188.96	667.72	-731.45	103.12	198.39	48.58
479	713.13	420.9	-459.23	12.6	159.61	38.73
480	510.01	426.76	-402.59	-123.02	60.39	-56.61
481	671.39	286.38	-434.57	-175.57	-50.32	-212.16
482	793.21	188.72	-474.61	-133.24	-47.36	-282.81
483	1007.32	49.32	-848.14	74.74	-69.95	-197.36
484	1132.81	-54.2	-911.62	194.64	-79.65	-8.64
485	1363.28	-157.71	-686.77	215.82	-50.57	95.43
486	1264.89	-74.22	-395.75	232.33	18.25	192.41
487	1223.14	255.62	-505.37	210.78	80.84	141.85
488	782.47	579.35	-554.93	66.25	132.11	-14.19
489	452.15	553.22	-340.58	-72.91	85.94	-151.79
490	435.79	476.81	-280.52	-16.97	-67.08	-280.36
491	498.78	32.23	-395.02	11.23	-128.81	-321.08
492	729.25	-100.34	-562.5	36.1	-211.82	-338.01
493	973.14	431.64	-751.22	14.07	-210.39	-261.23
494	916.99	680.18	-771.97	-83.65	-234.74	-182.07
495	922.12	685.79	-948	-6.26	-305.91	-347.56
496	782.71	654.79	-944.34	-27.68	-275.18	-600.25
497	391.85	286.87	-786.13	-36.93	-349.76	-746.09
498	345.7	-399.41	-382.32	14.53	-389.83	-711.27
499	319.34	-542.97	-783.45	296.78	-527.83	-433.5
500	853.52	-326.42	-1045.41	435.52	-690.31	-90.73
501	1234.62	38.09	-1127.93	458.83	-610.41	148.77
502	1083.25	70.56	-921.88	443.48	-331.09	207.55
503	680.18	56.88	-674.07	395.32	-64.94	190.03
504	387.94	148.68	-763.67	317.47	54.29	189.33
505	-54.93	426.76	-816.65	259.09	-15.59	-32.26
506	-377.93	171.39	-697.02	258.03	-98.48	-224.18
507	-592.29	-160.4	-572.02	256.59	-268.22	-509.89
508	-369.38	104.25	-707.52	304.93	-478.45	-511.35
509	168.7	251.46	-939.7	283.84	-593.05	-393.34
510	704.1	94.24	-799.32	272.98	-505.07	-320.5
511	548.1	57.86	-664.31	222.81	-371.12	-236.76
512	613.28	479.98	-99.61	240.48	-148.38	47.52
513	750.73	890.87	-116.46	115.88	-36.56	-6.01
514	-91.8	1045.9	-169.43	-111.45	90.94	-147.31
515	66.41	777.34	86.43	-326.08	88.29	-36.8
516	933.59	NaN	NaN	NaN	NaN	NaN
