# Supplementary material for: Complexes of vertebrate TMC1/2 and CIB2/3 proteins form hair-cell mechanotransduction cation channels
Source: eLife. 2025 Jan 8;12:RP89719. doi: 10.7554/eLife.89719 (PMC11709434; doi:10.7554/eLife.89719)
Supplement: Figure 3—source data 1. [file elife-89719-fig3-data1.zip › Figure 3H/homo/10-2-T1.txt]

152.56	9
137.70	331.54	467.77	459.63	-54.78	-186.22	10
517.82	440.19	397.95	537.87	-154.51	-223.33	8
896.00	567.63	402.34	640.78	-145.57	-182.13	10
1198.73	668.46	424.07	802.64	-5.04	-19.93	9
1293.46	1120.61	163.09	841.40	72.81	64.33	10
906.49	1659.91	201.66	699.77	193.57	174.22	8
452.64	1791.02	237.30	300.90	208.40	210.17	10
589.36	1437.26	466.55	0.70	90.82	193.60	10
996.09	1200.68	387.21	-0.82	57.16	175.69	9
1004.39	1116.21	162.11	70.22	159.15	184.23	8
613.77	968.02	179.93	47.88	167.48	114.90	10
199.46	664.06	96.68	32.41	128.81	109.68	8
282.23	749.51	-67.87	-57.31	32.93	96.92	11
438.48	716.06	260.25	-200.87	-25.39	57.77	8
726.81	740.23	488.77	-177.43	-104.80	23.80	10
995.61	689.70	639.40	-45.75	-83.34	29.54	8
1044.92	837.16	693.36	-19.32	-63.72	0.52	8
908.69	927.25	553.96	-24.87	-48.34	-21.88	11
1103.27	847.41	657.71	-122.53	-79.44	-17.94	8
1321.04	847.90	614.50	-83.16	-50.54	35.16	10
1088.13	693.12	466.55	-92.22	17.70	109.13	8
912.11	663.57	423.83	-163.67	93.35	143.62	10
645.75	718.51	439.70	-205.23	62.81	73.30	9
548.10	581.79	393.07	-262.24	-12.15	-67.14	10
771.00	524.17	521.24	-266.24	-30.91	-149.14	8
1031.25	451.17	872.07	-140.81	-10.74	-163.12	8
1064.45	467.53	654.05	80.99	35.34	-11.96	10
1007.08	574.22	464.60	151.79	40.41	158.94	9
969.97	673.58	393.55	149.02	28.38	197.60	10
835.94	948.49	465.09	110.96	43.09	153.14	8
393.55	1055.91	449.22	-23.53	50.20	-21.03	10
473.14	1196.29	471.44	-129.00	-46.88	-116.52	9
589.11	1323.00	588.87	-201.93	-98.33	-79.01	10
629.64	1262.45	618.65	-313.72	-120.70	-42.33	10
594.24	1122.07	526.12	-431.40	-166.14	102.14	8
812.74	965.82	361.57	-562.53	-185.64	280.06	10
1131.59	562.26	618.16	-600.40	-144.59	318.70	9
1291.99	352.05	589.36	-661.93	-4.58	285.00	10
906.98	-84.47	1032.47	-621.86	104.74	138.43	8
1140.14	-333.01	973.39	-518.59	43.24	-6.26	10
1149.66	-736.57	1155.76	-378.85	-3.33	-78.40	9
1244.38	-555.66	1149.17	-137.45	-8.45	-62.93	10
1119.87	-354.00	974.12	33.69	17.00	-103.33	10
1067.38	-160.89	948.49	86.98	16.48	-114.17	8
971.44	246.09	769.78	148.32	7.57	-43.46	8
1271.00	330.81	880.86	157.99	-2.81	109.80	9
1168.46	731.93	851.32	207.24	74.74	245.27	8
1128.66	808.35	947.51	151.70	78.22	344.91	10
1094.97	671.63	1037.11	-10.62	91.31	332.64	8
965.33	309.81	1179.20	-81.30	85.91	220.09	10
1008.06	161.62	1176.51	-56.12	63.39	184.05	9
990.48	-115.48	1234.86	-8.67	62.96	270.60	10
1041.75	-239.01	1075.93	9.77	72.54	490.75	8
1110.84	-12.21	979.74	24.66	128.48	567.44	10
1199.22	138.43	1089.84	18.19	153.90	386.99	9
1042.24	211.67	1032.71	6.90	116.64	89.17	10
934.57	215.58	1014.16	-33.17	14.98	-92.16	8
1244.87	-166.75	1128.42	-22.37	-9.40	-134.52	10
1321.04	-240.48	1090.82	105.87	42.60	-165.10	8
1175.78	43.70	924.07	164.12	124.36	-192.47	11
1278.32	172.61	986.33	105.29	145.14	-114.04	10
1114.26	238.04	1038.09	-6.44	174.44	27.62	8
1227.54	334.23	1105.22	46.66	193.45	115.48	10
1274.90	466.06	1226.32	104.58	277.80	90.55	9
768.55	560.06	1030.76	65.83	312.71	118.62	10
369.14	747.31	1050.05	-37.11	301.33	260.65	8
506.59	662.11	1178.71	-119.96	238.71	291.78	10
471.44	516.85	957.76	-156.40	148.56	208.77	10
828.13	131.35	1094.73	-194.61	43.67	162.57	9
649.41	-212.16	1197.27	-185.94	62.90	181.49	10
727.29	-359.38	1338.38	-135.96	21.97	228.06	8
860.35	-341.31	1447.75	-104.98	63.17	221.89	10
648.68	-194.82	1395.02	-136.84	105.07	172.67	8
390.38	-180.18	1244.14	-159.73	104.43	64.97	11
787.11	-206.30	1151.86	-163.91	0.61	11.72	10
1293.21	-208.50	1116.94	-136.81	1.46	5.80	8
1266.85	-419.19	1092.04	-72.85	51.03	1.89	8
1459.72	-210.45	1054.44	-1.98	116.00	33.05	11
1230.47	-225.10	1157.47	6.13	223.57	70.86	8
609.86	-420.90	1124.76	-14.19	241.55	140.53	10
395.26	-563.96	941.65	-61.89	231.72	194.43	8
306.64	-711.43	1116.70	-37.26	142.49	38.15	10
704.35	-632.08	1149.66	135.22	96.80	-74.92	11
946.04	-583.01	1024.66	276.70	192.08	-10.28	8
375.73	-86.91	989.75	346.28	304.78	89.94	10
255.37	-87.40	1132.32	348.30	261.38	17.40	8
239.99	254.15	1312.99	335.69	244.45	0.79	8
235.60	781.98	1477.54	249.54	189.67	80.11	11
575.68	1106.69	1518.80	97.47	163.36	135.80	8
131.35	711.18	1291.75	-50.32	184.08	125.46	10
185.30	267.33	1233.40	-142.12	121.52	263.61	10
427.73	236.33	1218.26	-209.35	134.77	420.17	9
644.29	177.98	1276.86	-263.28	166.47	489.84	10
788.57	87.89	1187.01	-273.96	251.62	417.45	8
644.53	-274.41	1217.04	-247.44	276.64	384.00	10
298.58	-203.37	1034.91	-68.48	333.40	230.16	11
-617.19	-129.88	907.71	-31.31	281.59	10.65	8
-835.45	-318.12	929.69	-10.83	84.87	-156.34	10
-373.54	-413.82	906.74	25.09	-71.32	-250.79	8
-177.49	-488.28	1030.27	68.39	-109.44	-240.08	10
302.98	-616.21	1187.50	81.18	-76.08	-125.34	9
487.55	-754.64	1305.66	88.96	-36.93	-10.16	10
787.84	-445.07	1121.09	135.89	13.24	130.49	8
706.54	-346.92	909.42	154.39	74.95	191.56	10
879.64	148.19	698.97	190.86	122.74	237.95	8
1184.33	3029.05	2013.43	122.31	203.61	30.06	11
70.31	688.23	1165.53	-68.51	232.27	-336.49	8
-206.05	242.92	1019.78	39.95	141.75	-228.85	10
-733.15	242.68	836.91	50.69	59.78	-192.23	8
-540.77	159.42	1003.17	-25.45	-94.09	-81.36	11
-51.51	-227.78	1273.93	-16.85	-137.82	14.22	8
-187.01	-202.15	1285.89	21.70	-97.02	34.12	10
144.04	-211.67	1291.99	-8.42	-126.07	101.04	8
361.08	-200.68	1252.69	-19.26	-91.52	188.39	10
585.21	-258.79	1372.56	-41.78	-15.35	292.88	9
527.83	-209.72	1415.04	-53.62	6.81	344.12	10
706.05	-6.10	1248.05	-13.31	87.43	441.93	8
338.62	315.19	995.85	-28.47	137.45	378.54	10
332.03	468.02	1038.82	-39.22	138.85	205.35	8
295.17	614.75	987.06	-93.63	135.74	35.95	11
239.01	642.82	1001.46	-221.34	107.39	54.41	8
653.32	164.55	1122.31	-281.65	91.86	99.58	10
932.13	-147.46	1147.71	-271.55	199.77	160.37	8
359.62	-89.84	916.75	-212.77	324.31	211.70	11
-109.37	-171.88	895.26	-193.66	289.28	298.22	8
-83.50	-22.95	918.70	-119.45	240.84	220.79	10
-401.12	25.39	833.01	-97.08	208.10	-2.17	8
-573.73	-97.66	808.35	-66.77	151.37	-126.56	10
-608.64	-180.18	841.06	11.57	67.54	-300.93	9
-326.66	-338.38	1058.35	71.96	-30.03	-256.87	8
139.65	-366.21	1137.21	154.17	-40.25	-241.21	10
-188.23	47.12	1200.93	146.15	31.56	-182.83	10
10.99	108.40	1366.70	-11.87	11.17	-22.58	8
101.81	-17.33	1392.09	-90.88	3.05	102.78	9
304.44	-177.98	1333.25	-72.17	2.26	127.66	10
443.60	75.44	1202.64	-9.64	82.06	154.51	8
0.24	347.90	1003.42	-32.29	176.85	158.91	10
-252.93	295.17	862.55	-161.13	161.44	153.29	9
-117.43	87.16	958.01	-226.87	117.46	97.56	10
-125.98	-346.19	932.62	-190.22	107.51	44.56	8
-254.88	-324.71	747.80	-26.55	61.65	-53.28	10
-361.57	-242.19	742.43	114.44	25.21	-104.89	8
-14.65	-298.83	864.26	209.35	-18.34	-210.94	9
-121.09	-143.80	727.78	219.67	-0.27	-268.74	10
-216.06	-169.68	781.49	139.25	-22.71	-159.70	8
18.80	5.13	1069.58	86.98	-48.31	-67.02	10
396.00	65.92	1299.32	-22.64	-23.22	91.55	8
340.58	33.69	1192.14	-26.34	85.60	156.25	9
-278.08	151.37	1052.00	-5.43	195.01	140.17	10
-431.88	219.73	925.54	-11.14	164.83	38.57	8
-675.05	106.20	928.47	-19.20	115.20	-7.93	10
-506.84	-135.99	975.34	-12.15	-0.21	-90.70	9
-269.53	-91.31	948.24	61.58	-40.92	-146.42	8
24.90	58.11	993.41	81.70	-39.79	-195.98	10
22.46	23.93	1003.66	19.71	3.57	-152.34	8
69.09	-28.56	994.38	-16.78	15.26	-102.42	8
12.21	8.54	957.03	-81.45	43.64	-37.54	11
56.88	77.64	946.53	-154.69	53.22	-32.56	8
24.17	-6.35	1021.73	-259.55	109.28	6.07	8
-93.51	47.36	947.02	-313.45	111.79	15.75	10
-123.05	141.60	929.20	-409.85	110.14	45.78	8
156.74	134.28	958.98	-437.47	138.37	32.10	9
-19.29	-249.76	1009.03	-408.78	212.55	-29.05	10
-418.21	-434.81	755.37	-268.46	242.25	-118.23	8
-534.42	-391.85	693.36	-148.28	209.17	-208.13	10
-654.30	-243.41	604.98	-111.24	94.73	-292.54	10
-435.30	-380.13	712.89	-90.91	51.45	-335.33	9
-250.98	-644.04	770.26	-1.01	-0.92	-439.79	10
-277.34	-810.79	699.46	108.15	0.37	-532.78	8
-203.13	-928.71	651.61	218.84	4.30	-597.20	8
-133.06	-902.83	612.79	251.80	-1.04	-661.71	11
232.91	-791.02	773.44	269.20	-9.19	-693.91	8
23.44	-1032.96	760.50	319.52	-16.17	-824.55	10
85.21	-1124.02	851.07	254.88	-102.81	-759.74	8
444.58	-1022.71	835.69	186.65	-161.99	-601.47	10
648.68	-955.81	906.01	102.39	-128.05	-444.70	9
677.25	-816.41	812.01	22.49	-104.58	-280.00	10
727.05	-869.38	779.79	-39.03	-52.70	-255.95	10
588.62	-885.50	861.08	32.62	-28.81	-280.98	8
604.98	-783.45	873.29	83.04	13.61	-328.86	8
180.18	-761.96	835.69	108.76	5.31	-364.20	11
598.88	-585.69	927.25	67.20	-72.14	-228.49	8
582.52	-613.53	1016.85	23.32	-29.69	-185.76	10
338.87	-687.26	911.87	-88.96	-33.91	-115.88	8
263.67	-919.19	1041.26	-117.77	-100.62	-93.84	11
357.67	-989.26	915.04	-112.43	-130.37	-113.43	8
690.43	-1208.25	988.77	-34.88	-147.03	-168.03	10
807.62	-1208.74	830.81	29.57	-117.98	-246.73	10
1045.65	-1035.40	871.09	68.82	-92.80	-181.88	8
1440.92	-851.07	1113.28	40.80	49.68	-256.47	11
935.30	-1119.63	1163.09	-82.40	116.12	-200.23	8
1099.85	-1212.65	1121.58	-60.61	73.00	-69.98	10
1323.73	-1094.73	991.21	47.45	147.03	-128.42	8
1175.29	-1147.95	689.21	118.32	196.04	-204.83	11
1003.91	-906.25	626.71	174.26	287.32	-345.09	10
316.89	-499.02	751.95	166.63	318.36	-390.56	8
-51.76	-645.02	983.40	-5.00	243.23	-169.25	10
59.33	-730.71	1216.31	-137.94	123.14	118.38	8
-28.56	-1032.47	1203.37	-200.38	20.02	132.75	11
-73.73	-1044.68	1040.77	-117.98	-105.71	102.39	8
54.93	-963.62	853.52	-23.50	-203.03	51.91	10
287.11	-1110.84	738.77	-0.24	-220.95	-32.56	8
289.55	-938.48	756.84	86.27	-277.31	-110.50	11
854.98	-807.62	642.58	161.35	-395.26	-43.09	8
2456.05	-616.70	777.83	116.39	-275.36	-155.36	10
1367.92	-373.54	758.06	122.71	86.21	-493.74	10
1021.00	-864.75	810.55	25.73	112.46	-400.21	8
1184.33	-1012.94	898.68	-43.95	158.63	-138.73	11
861.57	-1002.44	968.51	-61.43	129.27	192.14	8
763.18	-906.98	1049.32	-124.08	105.68	383.82	10
473.14	-871.34	1147.46	-144.84	8.64	608.40	10
868.90	-784.91	1333.25	-13.03	-188.42	316.19	8
861.33	-738.04	1088.13	67.35	-236.54	-3.11	11
1228.03	-974.37	1109.38	70.95	-237.06	-86.61	8
1516.85	-1100.34	992.68	68.39	-120.45	-35.74	10
1675.29	-981.93	998.78	49.74	54.32	128.17	8
1711.91	-400.15	1014.89	-105.74	339.66	201.14	11
980.22	-633.79	1048.34	-145.11	387.73	177.49	8
842.77	-744.87	997.56	-120.33	388.31	38.91	10
614.26	-895.26	811.28	-119.66	379.79	-176.82	10
708.98	-1168.21	636.96	-120.24	339.48	-110.93	8
1175.29	-1803.71	-469.48	-41.87	509.46	-32.23	11
-217.29	-1343.26	-301.27	347.81	512.54	26.31	8
180.42	-386.72	35.40	576.66	277.40	208.92	10
493.65	1191.65	313.23	260.38	253.97	-16.60	8
-588.13	232.18	709.72	-263.03	162.54	-395.26	11
-844.97	-1772.46	194.34	-44.77	-61.55	-409.12	10
150.88	448.97	308.59	263.58	-494.29	-415.68	8
861.82	-2096.44	918.70	61.86	-430.76	-217.07	10
1129.64	-2073.49	-640.38	989.69	-304.26	-16.08	8
1547.12	1185.55	-983.89	964.36	-48.77	2.29	11
1022.46	-92.29	294.68	341.16	27.74	41.72	8
947.27	-1041.50	540.04	517.61	-48.98	177.12	10
1088.38	-2074.46	1592.29	906.40	-140.56	258.03	8
1704.10	1479.74	277.34	999.97	-260.44	478.18	11
1183.11	1076.17	-304.20	704.83	-7.57	311.25	10
1717.29	2330.08	1981.93	451.72	101.78	72.69	8
3774.41	3650.88	3398.68	-121.19	281.74	313.02	10
-168.95	654.54	3673.58	-544.53	513.34	335.08	10
-253.66	-892.82	2441.16	-330.20	74.58	384.16	11
1362.06	-814.21	2163.09	-76.84	45.23	228.18	8
1281.98	1852.29	1671.88	202.00	191.44	-392.21	10
333.74	2361.33	578.61	-122.80	186.25	-970.43	8
34.67	1437.99	167.48	-652.68	164.18	-833.31	11
-67.38	-1529.05	-642.58	-706.57	-24.60	-479.43	10
168.70	-3722.66	939.21	-244.32	-10.47	-394.81	8
964.60	-1663.09	314.21	841.22	-16.63	-225.22	10
737.06	207.52	-377.93	999.97	70.07	26.73	8
875.73	506.10	-1084.72	999.97	145.75	33.51	11
401.86	941.65	-1657.47	999.97	198.55	-246.95	8
256.59	1937.50	-1616.46	999.97	272.55	-223.30	10
285.89	2090.33	-1050.05	999.97	223.66	14.13	10
-331.05	3439.94	76.17	729.58	-90.52	363.46	8
1468.99	3051.03	591.06	573.85	-142.73	428.89	11
1804.20	1609.62	1387.70	228.03	99.55	301.30	8
423.34	1527.10	1111.82	-9.09	260.35	146.48	10
-66.16	574.95	785.16	-281.28	290.28	182.22	10
-588.38	-1796.39	1182.62	-347.56	76.45	128.78	9
339.11	787.11	608.40	125.46	-124.21	100.98	10
676.03	1239.26	655.76	109.13	-135.77	102.84	8
858.40	1551.27	373.54	148.10	-64.30	-8.85	10
1614.75	1361.33	672.85	8.54	77.39	7.75	8
1749.76	810.55	569.34	-289.46	535.52	232.54	11
358.15	1320.31	-259.03	-377.26	769.50	428.04	8
-204.35	714.11	75.20	-280.46	328.52	476.04	10
821.04	1642.33	243.90	-200.59	-25.91	353.79	8
1117.43	2029.30	146.00	-394.17	-147.92	112.85	11
1151.61	1500.73	261.23	-536.93	-265.90	-110.87	10
1301.76	666.26	754.64	-315.73	-254.52	-186.37	8
1224.85	621.83	962.65	-142.88	-231.93	-96.65	10
1541.50	833.25	1086.43	-139.59	-199.55	-56.03	10
1275.88	317.87	779.30	-150.02	-94.60	-62.84	9
1405.76	217.04	620.12	-125.18	-5.22	-170.47	10
1239.75	280.03	769.04	-136.90	138.95	-243.74	8
1220.21	359.86	396.24	-176.73	175.42	-262.57	10
916.26	143.80	476.56	-201.97	275.12	-234.50	9
655.27	88.38	583.74	-51.45	259.61	-78.77	10
507.57	385.01	733.15	128.85	98.57	103.39	8
1128.91	935.30	847.90	166.99	69.37	155.06	10
795.65	1121.58	806.40	178.19	111.08	134.12	8
374.76	1181.88	650.63	88.44	160.43	74.65	11
475.83	1016.85	870.36	-39.58	104.22	125.95	10
547.36	576.42	788.33	-119.54	25.76	282.50	8
600.34	344.73	869.38	-42.94	-41.72	460.78	10
1050.54	560.79	794.92	-1.77	-63.84	477.11	9
897.46	836.43	527.34	32.96	-15.14	394.32	8
864.26	569.82	685.79	-7.87	3.14	273.38	10
660.40	386.72	630.13	27.13	33.97	94.27	8
519.04	357.42	654.54	125.64	8.82	-55.69	10
679.93	734.13	637.94	163.45	-31.49	-99.15	9
912.60	966.31	741.21	111.02	-80.26	-156.22	8
888.67	875.49	789.55	-17.24	-77.42	-156.98	10
934.08	655.27	749.51	-124.60	-102.36	-148.93	8
1017.58	188.72	789.06	-77.82	-109.99	-126.50	10
763.67	-95.46	604.25	113.22	-74.89	-48.37	9
666.50	85.69	516.60	298.10	-168.88	142.94	10
1268.31	456.05	598.14	341.37	-216.34	253.54	8
1681.64	587.16	601.56	373.14	-151.67	404.94	10
1651.86	609.13	342.53	349.58	-56.18	383.97	8
1554.93	751.71	267.33	263.24	2.56	132.69	11
1300.29	1126.95	426.76	123.47	76.87	-122.59	10
1077.39	1084.47	607.67	-71.38	124.66	-157.65	8
916.99	905.27	684.57	-177.52	87.95	-39.34	10
1041.99	805.42	582.28	-198.15	61.65	41.38	9
1261.23	302.49	686.52	-168.43	75.29	130.16	10
684.57	-238.77	572.27	3.69	153.26	102.91	8
612.30	121.09	347.17	227.20	-29.54	35.61	10
1549.07	836.91	241.21	322.27	-123.38	9.49	8
1401.61	1025.39	372.80	220.18	23.71	3.57	11
1131.59	1110.60	476.07	32.17	80.63	65.22	8
952.15	726.07	478.03	-34.91	61.10	97.75	8
1109.13	693.12	360.60	-90.55	-20.66	164.06	10
1306.40	601.56	384.28	-96.37	-55.97	135.83	9
1092.29	646.73	479.74	-79.41	-9.61	14.19	10
1123.29	660.64	517.09	-13.55	-7.05	-142.55	8
913.57	783.20	544.19	3.94	4.85	-193.76	10
845.46	527.59	665.77	-37.32	-10.99	-139.10	8
1088.87	395.51	586.91	-49.71	-54.29	-0.89	9
1187.01	315.19	564.45	-27.86	-68.12	138.55	10
1350.34	310.06	443.12	16.08	-70.25	225.83	8
1545.41	555.42	343.26	-19.44	-7.51	153.05	10
1372.80	498.78	456.30	-29.97	1.04	103.09	8
1245.12	515.87	362.55	-18.74	40.07	61.46	11
1118.65	594.48	427.73	-25.05	66.10	49.26	8
1075.93	642.33	467.77	0.79	36.62	-33.87	8
942.63	642.09	433.35	-29.75	-10.35	-58.72	10
1201.17	519.78	499.76	-46.97	-54.81	-56.40	8
1307.86	421.14	573.00	-43.46	-50.29	-36.59	11
1257.08	513.92	522.22	-18.71	-46.17	-9.58	8
1345.95	514.16	552.00	-24.26	-31.07	17.82	8
1298.58	465.82	575.20	-23.47	28.20	21.97	10
1154.05	351.07	514.40	-48.49	59.51	55.21	9
1154.79	-41.02	736.08	-44.22	93.11	239.53	10
1160.89	-288.09	377.69	146.73	-10.71	421.33	8
1557.37	33.45	190.43	274.66	-113.13	524.54	10
1951.17	639.40	284.42	297.97	-101.72	377.01	8
1868.65	776.86	509.03	242.40	-11.32	128.48	11
1796.63	755.62	530.27	164.31	87.04	-16.78	8
1417.97	710.69	393.80	115.14	121.52	-5.16	10
1391.60	809.81	379.64	-78.25	94.73	99.21	8
1028.08	344.24	658.94	-273.77	68.66	158.08	11
1127.44	50.05	562.74	-250.15	0.27	199.89	8
1512.70	38.09	571.53	-117.13	-53.80	138.52	10
1627.44	101.56	533.94	33.51	-9.09	47.64	8
1330.57	227.05	486.82	75.10	9.03	24.69	10
1261.23	398.93	352.54	96.50	-34.12	-40.16	9
1310.30	398.44	415.04	64.79	-83.50	-133.82	8
1595.21	627.93	358.89	2.01	-81.33	-192.23	10
1578.13	589.36	382.57	-101.50	-58.14	-236.18	8
1476.07	414.55	326.17	-176.61	-22.31	-210.97	10
1423.58	224.37	435.06	-172.15	-1.65	-189.67	9
1375.49	163.33	403.32	-88.59	-27.04	-130.25	10
1373.05	312.01	443.36	-65.49	-17.70	3.97	8
1572.02	559.33	455.08	-44.59	-9.06	14.25	10
1672.36	660.16	620.12	-85.69	81.05	-87.92	8
1540.53	507.57	663.82	-109.56	175.96	-151.89	11
1405.76	104.49	614.99	-95.83	188.87	-178.71	8
945.07	282.47	424.32	-74.68	232.39	-248.81	10
549.07	545.17	287.11	-95.31	87.46	-212.07	8
1109.86	504.64	456.79	-117.43	-102.91	-133.76	11
1237.06	681.40	520.26	-80.51	-141.36	-136.84	8
1522.46	547.36	717.04	-43.49	-129.33	-107.76	10
1450.20	450.93	711.43	-6.10	-55.73	-97.84	8
1172.12	356.69	652.59	17.30	-34.06	-44.86	10
1331.79	645.75	595.70	30.12	-30.03	-50.87	9
1116.94	687.99	530.27	-7.78	-28.17	-54.78	10
1085.45	691.89	480.96	-68.94	-85.24	-60.58	8
1133.79	529.79	725.83	-100.49	-116.06	-96.68	10
1346.44	919.43	746.58	-115.72	-76.48	-196.35	9
1776.37	1373.29	896.24	-214.08	82.52	-419.53	10
1090.58	1168.70	986.08	-288.70	126.71	-499.36	8
1033.94	888.67	1004.88	-385.71	29.11	-561.58	10
1126.71	401.86	879.39	-407.81	-67.87	-650.05	10
1362.30	30.27	686.77	-341.40	-121.86	-837.49	9
1055.66	-167.72	389.40	-209.75	-55.45	-960.57	10
966.31	-106.69	449.95	-33.33	-51.64	-813.54	8
727.78	74.71	482.67	170.35	-48.34	-425.05	10
790.04	177.00	551.76	323.79	-115.78	-134.28	8
993.41	427.49	543.46	365.36	-94.27	-54.93	11
863.04	860.84	565.67	363.13	4.27	-42.66	8
575.93	1227.29	474.37	287.90	128.51	-86.46	10
184.33	1098.39	579.10	146.39	194.34	-75.99	8
-30.52	793.21	549.80	109.86	146.33	-16.66	11
-22.22	699.22	605.47	138.00	13.12	43.95	8
1.22	852.78	501.71	143.49	-48.19	63.39	10
130.86	931.40	543.46	109.34	-122.86	84.41	8
403.56	862.30	682.62	103.03	-165.28	123.44	8
531.25	945.56	658.69	140.32	-163.36	117.19	11
568.12	1063.72	620.12	122.47	-130.16	103.67	8
596.44	978.52	624.02	79.10	-108.70	104.98	10
579.10	875.73	561.52	48.65	-105.83	75.87	8
577.64	802.98	571.53	32.56	-102.05	46.78	10
481.93	804.69	496.34	37.90	-112.88	-24.81	9
562.26	702.15	507.32	-17.24	-117.89	-38.06	10
612.30	422.85	491.46	17.97	-117.68	5.43	8
688.23	359.38	389.16	128.85	-117.13	70.13	10
635.74	333.98	286.87	198.64	-122.86	98.75	9
600.83	554.44	186.52	328.00	-170.23	163.91	10
834.47	813.72	57.13	405.58	-203.74	170.44	8
867.68	1118.65	53.96	406.56	-176.82	143.16	10
912.11	1253.66	95.46	334.38	-157.59	129.76	8
966.06	1244.63	151.61	210.39	-131.65	126.92	11
815.92	1246.34	96.92	98.08	-119.87	178.53	8
798.10	1097.17	51.27	44.31	-113.19	215.27	10
867.68	961.67	22.46	-54.84	-101.20	262.94	8
921.14	633.54	145.02	-102.75	-68.70	230.65	11
957.28	396.00	47.85	-17.33	-1.04	144.13	8
682.13	495.85	-202.88	156.49	83.86	0.27	8
387.45	592.77	-283.45	212.74	30.40	-106.20	10
502.20	640.38	-107.18	215.06	-2.99	-123.38	8
527.59	711.67	-54.44	202.03	-71.72	-106.63	11
709.72	1114.26	-199.22	110.29	-133.97	-42.79	8
884.03	1260.01	-189.45	-118.47	-139.71	56.76	10
894.53	628.17	152.83	-264.40	-115.02	165.47	8
836.91	550.05	31.74	-209.50	-109.25	176.39	10
810.55	459.23	-57.37	-84.20	-95.64	92.47	9
896.00	538.82	-134.52	-25.30	-73.85	39.31	10
641.85	516.60	-183.11	37.20	-8.30	-74.92	8
449.71	348.39	-42.97	75.35	-61.13	-154.54	8
429.69	477.54	-79.35	119.96	-152.19	-143.40	10
637.21	735.35	-73.97	41.60	-176.36	-77.85	9
823.49	772.46	15.38	-18.68	-173.98	-46.88	10
929.44	827.88	-93.51	-113.28	-134.09	11.96	8
756.84	833.50	-100.83	-176.48	-110.26	25.76	10
774.90	532.96	-10.74	-210.24	-135.35	-17.49	9
794.92	410.40	14.40	-114.38	-123.23	-40.80	8
756.10	393.31	-52.00	-48.07	-117.13	-62.41	10
643.55	292.24	-141.36	94.73	-104.52	-80.26	8
670.17	296.63	-223.63	201.84	-144.53	-31.43	10
786.62	553.22	-292.24	289.92	-129.00	11.23	9
700.93	840.33	-295.65	274.81	-111.15	28.81	10
626.95	989.01	-271.24	146.27	-134.37	76.23	8
622.31	1018.55	-114.99	57.89	-163.51	116.33	10
687.26	599.85	44.19	-141.42	-197.91	205.54	8
629.15	491.21	125.00	-140.47	-135.28	338.20	11
732.91	670.17	-185.06	-10.96	-158.48	356.26	8
1341.80	752.93	-210.94	55.02	-208.31	166.50	10
1018.31	886.96	-359.38	29.54	-104.25	-3.91	8
850.59	750.73	-309.57	-32.93	-103.73	40.28	11
816.89	572.51	-293.46	-29.97	-120.79	97.05	8
1069.82	628.66	-353.03	-5.10	-173.16	166.26	10
1234.62	712.40	-333.25	-6.71	-143.55	187.47	8
1259.03	725.10	-334.72	-24.63	-79.16	188.14	10
1366.94	471.44	-262.94	-64.76	-6.84	195.04	9
1497.31	304.93	-97.90	-52.61	113.59	131.32	10
1798.10	41.50	130.86	124.02	236.02	-110.57	8
1978.27	-13.92	32.47	266.91	323.88	-257.78	10
1077.39	301.27	-474.85	391.54	510.65	-318.05	8
93.02	596.19	-136.47	436.07	431.27	40.74	11
521.24	1742.92	67.38	409.67	111.91	372.38	8
775.63	1695.80	277.10	87.43	-36.80	294.56	10
864.50	1420.41	272.95	-152.53	-96.86	91.06	8
1186.77	1121.83	-95.95	-282.32	-67.23	-26.37	11
1257.81	468.26	-172.61	-292.51	-44.31	-42.27	8
1197.75	457.52	-663.33	-235.87	25.15	24.20	10
743.90	230.96	-720.95	-193.15	60.94	193.12	8
656.74	336.43	-960.94	-111.79	-88.35	409.45	10
787.11	128.17	-944.34	-113.62	-195.31	495.85	9
896.24	174.07	-874.02	-13.79	-235.93	436.13	10
1200.44	276.37	-754.88	108.06	-151.28	191.74	10
1047.61	406.98	-562.50	170.90	-92.68	24.38	8
640.63	376.46	-452.64	219.91	-81.30	-226.59	11
757.32	256.84	-397.95	232.82	-171.91	-286.01	8
1301.03	195.07	-385.50	283.36	-246.19	-210.36	10
1457.76	289.31	-541.50	365.08	-187.99	-37.69	8
1639.65	505.13	-595.70	386.23	-135.25	224.91	10
1696.78	502.20	-300.05	353.73	-51.42	368.23	11
1712.16	565.92	-342.53	302.43	70.34	323.09	8
1445.80	654.30	-384.03	242.98	124.05	256.81	10
1314.94	647.95	-385.25	120.85	199.07	32.23	8
724.85	497.31	-417.72	-55.88	229.68	-246.80	11
435.55	309.81	-439.94	-142.76	94.54	-435.70	8
895.26	155.27	-582.28	-56.58	-128.05	-452.97	10
1432.13	125.73	-716.55	197.14	-174.90	-312.16	10
1950.20	162.60	-553.47	349.12	-100.52	-244.08	8
1753.17	415.28	-713.62	272.67	137.48	-32.71	11
1188.96	667.72	-731.45	103.12	198.39	48.58	8
713.13	420.90	-459.23	12.60	159.61	38.73	10
510.01	426.76	-402.59	-123.02	60.39	-56.61	8
671.39	286.38	-434.57	-175.57	-50.32	-212.16	11
793.21	188.72	-474.61	-133.24	-47.36	-282.81	8
1007.32	49.32	-848.14	74.74	-69.95	-197.36	10
1132.81	-54.20	-911.62	194.64	-79.65	-8.64	8
1363.28	-157.71	-686.77	215.82	-50.57	95.43	10
1264.89	-74.22	-395.75	232.33	18.25	192.41	9
1223.14	255.62	-505.37	210.78	80.84	141.85	10
782.47	579.35	-554.93	66.25	132.11	-14.19	8
452.15	553.22	-340.58	-72.91	85.94	-151.79	10
435.79	476.81	-280.52	-16.97	-67.08	-280.36	8
498.78	32.23	-395.02	11.23	-128.81	-321.08	11
729.25	-100.34	-562.50	36.10	-211.82	-338.01	8
973.14	431.64	-751.22	14.07	-210.39	-261.23	10
916.99	680.18	-771.97	-83.65	-234.74	-182.07	8
922.12	685.79	-948.00	-6.26	-305.91	-347.56	11
782.71	654.79	-944.34	-27.68	-275.18	-600.25	8
391.85	286.87	-786.13	-36.93	-349.76	-746.09	10
345.70	-399.41	-382.32	14.53	-389.83	-711.27	8
319.34	-542.97	-783.45	296.78	-527.83	-433.50	10
853.52	-326.42	-1045.41	435.52	-690.31	-90.73	9
1234.62	38.09	-1127.93	458.83	-610.41	148.77	10
1083.25	70.56	-921.88	443.48	-331.09	207.55	10
680.18	56.88	-674.07	395.32	-64.94	190.03	8
387.94	148.68	-763.67	317.47	54.29	189.33	10
-54.93	426.76	-816.65	259.09	-15.59	-32.26	9
-377.93	171.39	-697.02	258.03	-98.48	-224.18	8
-592.29	-160.40	-572.02	256.59	-268.22	-509.89	10
-369.38	104.25	-707.52	304.93	-478.45	-511.35	10
168.70	251.46	-939.70	283.84	-593.05	-393.34	9
704.10	94.24	-799.32	272.98	-505.07	-320.50	10
548.10	57.86	-664.31	222.81	-371.12	-236.76	8
613.28	479.98	-99.61	240.48	-148.38	47.52	10
750.73	890.87	-116.46	115.88	-36.56	-6.01	8
-91.80	1045.90	-169.43	-111.45	90.94	-147.31	11
66.41	777.34	86.43	-326.08	88.29	-36.80	8
933.59
