# Supplementary material for: Complexes of vertebrate TMC1/2 and CIB2/3 proteins form hair-cell mechanotransduction cation channels
Source: eLife. 2025 Jan 8;12:RP89719. doi: 10.7554/eLife.89719 (PMC11709434; doi:10.7554/eLife.89719)
Supplement: Figure 3—source data 1. [file elife-89719-fig3-data1.zip › Figure 3H/homo/10-2-T2.csv]

Time	Lat	Foreaft	Vert	Pitch	Roll	Yaw
1	2	869.63	988.53	166.84	392.27	221.92
2	968.02	752.93	1144.29	48.71	217.38	489.59
3	877.44	-38.82	1332.76	-94.97	255.37	720.86
4	749.27	-160.89	999.27	36.77	220.7	680.18
5	840.09	-79.83	988.77	224.46	192.54	464.78
6	820.07	371.58	794.43	324.4	192.32	277.4
7	646.97	716.8	513.43	333.56	224.95	245.48
8	560.79	794.92	602.05	116.82	178.13	244.42
9	512.7	420.9	959.72	-23.86	123.78	226.53
10	1008.06	383.3	1074.95	-41.93	51.21	124.3
11	1118.16	507.81	825.44	59.94	203.06	-127.99
12	768.55	529.3	792.97	95.49	281.13	-310.12
13	201.66	1106.2	950.68	-28.72	186.8	-108.28
14	84.96	1214.6	977.05	-137.79	105.07	7.35
15	48.1	35.4	1557.62	-424.26	20.69	183.69
16	152.59	-249.76	1343.75	-339.72	57.86	272.06
17	669.92	-4.39	1281.25	-128.6	52.55	250.31
18	634.03	658.69	915.77	2.87	141.91	288.54
19	640.38	627.44	886.72	-58.93	1.46	241.67
20	802.98	390.14	1026.37	-53.77	-40.31	222.26
21	880.86	521.24	1092.04	-18.62	-27.65	107.03
22	907.23	408.69	1180.42	-6.13	-52.12	-53.8
23	1158.2	522.95	1268.31	-71.66	-23.77	-134.09
24	1042.48	82.03	1423.83	-167.48	43.27	-8.73
25	831.54	-77.15	1551.76	-199.01	80.9	147.55
26	940.92	-248.54	1491.21	-135.83	122.16	220.86
27	967.77	-119.14	1328.37	-8.91	198.18	385.56
28	1051.76	161.38	817.63	194.31	214.11	497.99
29	698.24	-65.67	924.56	277.68	185.73	448.3
30	595.21	363.77	860.11	334.47	172.61	417.33
31	759.28	472.41	598.63	351.1	159.94	357.42
32	545.9	472.66	649.9	190.16	133.82	275.09
33	563.72	498.05	957.03	162.99	124.39	249.05
34	773.19	448	1311.28	116.36	87.46	258.15
35	862.79	476.56	1118.41	116.15	110.53	138.55
36	524.41	283.2	1014.4	99.15	179.35	79.25
37	-93.26	264.4	765.87	105.1	74.25	116.06
38	743.16	212.16	1275.15	110.69	-135.1	349.76
39	1262.21	324.95	1281.98	86.98	-107.27	501.77
40	1225.34	232.91	1357.42	86.43	44.92	388.43
41	1091.31	487.79	1148.44	125.55	72.45	271.73
42	893.55	460.69	1010.74	84.93	239.78	58.81
43	622.56	502.93	925.78	77.91	354.25	86.18
44	295.17	-9.77	1114.26	-27.13	299.93	168.95
45	690.92	21.24	937.99	40.22	71.62	274.38
46	967.04	354	725.34	108.95	46.88	292.3
47	950.2	349.37	1053.71	104.28	25.82	313.02
48	1797.12	569.34	1032.96	139.01	126.62	408.02
49	1711.67	972.66	1413.57	157.65	301.76	199.31
50	1093.26	885.74	958.01	143.77	543.55	71.99
51	483.64	557.62	981.45	78.77	553.28	219.12
52	-207.03	119.63	862.06	32.75	392	464.66
53	-254.88	122.31	665.04	53.41	139.28	646.94
54	-215.09	397.95	540.77	31.37	-111.18	549.41
55	550.29	901.61	584.72	-37.51	-155.64	424.84
56	902.59	710.21	1079.59	-240.48	-45.2	67.87
57	501.95	-265.63	1343.75	-313.63	49.77	-42.57
58	777.1	-169.19	1148.93	-79.13	84.08	22.43
59	736.57	736.33	1029.3	122.71	59.78	66.74
60	725.59	915.77	1165.53	129.61	-42.54	54.38
61	893.07	1038.82	1115.48	96.28	-41.96	52.67
62	709.47	488.28	1115.23	-104.68	-60.49	179.11
63	965.33	-2.93	1326.17	-163.51	-97.29	313.75
64	1184.08	262.21	888.92	-119.57	-27.83	393.95
65	1293.7	329.59	1023.44	-86.09	46.42	409.82
66	1443.6	237.55	1	NaN	NaN	NaN
67	1399.17	758.06	-256.59	-70.98	-27.53	124.94
68	1426.03	637.94	-50.05	-81.21	34.94	59.33
69	1226.56	716.06	-201.9	-70.71	20.78	-24.78
70	1350.59	694.34	-179.44	-54.75	20.84	0.34
71	1237.55	682.86	-97.41	-48.71	65.37	9.16
72	1150.39	638.92	-179.44	-125.58	63.54	19.1
73	1426.27	150.15	-78.61	-135.41	60.15	35.77
74	1482.18	115.72	-9.03	-12.79	101.53	-81.57
75	1303.71	197.75	146.48	37.87	116.33	-198.7
76	1155.27	99.85	-7.08	88.53	114.69	-117.49
77	1157.96	18.8	0.24	125.89	99.06	-4.85
78	1012.94	62.26	61.28	141.51	86.76	15.69
79	955.81	346.19	-125.98	203.09	49.07	58.93
80	917.24	608.64	-295.65	206.51	5.28	161.8
81	1283.2	782.96	-295.41	166.81	-42.97	233.7
82	1525.15	763.43	-223.88	85.42	7.66	259.61
83	1741.94	782.96	-175.78	19.35	43.21	199.01
84	1978.52	767.82	-94.97	-25.54	83.71	121.64
85	1440.67	528.08	-118.16	-95.58	175.29	-93.87
86	1557.62	265.63	6.59	-115.39	138.82	-162.96
87	1564.45	30.76	19.53	-77.15	157.56	-44.95
88	1568.6	-102.78	-17.82	26.46	210.69	74.92
89	1475.1	-106.45	-112.06	86.79	240.84	104.1
90	1284.67	256.1	43.21	171.51	291.41	165.89
91	1033.2	582.03	235.84	149.44	274.87	142.43
92	679.44	517.58	278.32	49.53	162.93	65.73
93	627.69	322.51	236.33	-5	-3.57	-20.72
94	867.19	258.06	122.07	35.37	-109.71	-130.65
95	898.68	194.58	-25.63	58.62	-147.34	-211.27
96	879.15	135.5	-31.74	64.3	-165.37	-189.12
97	1426.76	223.63	161.62	119.11	-215	-78.83
98	1985.84	359.86	198.97	141.63	-87.49	34.76
99	1734.86	548.1	66.65	81.33	110.66	174.77
100	1312.99	241.21	180.18	-52.49	119.48	335.05
101	1009.03	159.67	46.63	-123.75	-1.95	457.09
102	1265.38	60.3	-98.88	-161.29	-90.88	500.09
103	1021.97	-293.95	-323.97	-209.5	-173.52	637.21
104	760.25	-432.86	-343.26	-140.05	-296.17	740.66
105	1102.54	-82.52	-241.7	34.42	-457.64	621.43
106	1298.83	398.68	-163.33	134.83	-463.53	324.34
107	1059.57	579.35	-131.84	67.99	-366.79	30.58
108	816.65	621.34	-106.45	-106.69	-373.14	-144.81
109	579.1	810.55	-428.47	-380.98	-518.25	-83.19
110	3154.05	846.44	-218.02	-516.11	-364.56	-193.63
111	1570.56	-26.61	209.72	-609.77	152.47	-465.7
112	738.53	848.39	-594.97	-557.07	59.17	-512.36
113	1932.37	840.09	-294.43	-571.17	52.89	-608.61
114	77.15	1998.29	-524.41	-521.18	-65.34	-943.82
115	1321.53	1737.06	-1482.42	-934.72	-482.54	-513.24
116	2471.92	1596.92	-1486.08	-991.76	-385.89	-197.11
117	1401.37	991.7	-978.03	-758.94	128.85	-512.82
118	328.13	1481.93	-1226.32	-481.26	143.28	-829.77
119	803.22	1283.45	-328.37	-322.48	89.72	-892.7
120	949.71	1370.85	94.97	-366.12	112.98	-1000
121	-22.71	500.98	238.04	-337.31	103.21	-1000
122	1349.12	-161.62	198.97	-470.43	102.42	-1000
123	1246.58	366.7	562.5	-303.01	450.56	-1000
124	-465.09	-825.2	952.64	-300.02	675.84	-1000
125	-371.58	-961.67	478.27	-209.08	641.78	-1000
126	120.61	302.73	146.48	228.3	699.8	-857.7
127	-894.53	1111.82	-549.56	399.84	455.32	-947.94
128	-1333.5	1358.15	-995.61	285.25	67.05	-852.51
129	-2198	571.29	-267.33	317.99	-876.71	-690.7
130	-1753.91	613.53	-2385.99	336.24	-1000	-377.53
131	3397.95	1242.68	-73.97	339.81	-1000	-480.53
132	1133.06	-530.52	-430.91	372.83	-349.73	-802.58
133	346.44	-637.45	-1034.18	729.16	-141.85	-502.56
134	-1932.62	1186.77	-911.62	959.59	-327.27	-782.56
135	-333.01	2692.14	-1160.89	786.65	-1000	-916.44
136	2549.8	637.45	-946.53	8.03	-1000	-580.38
137	1748.54	-121.58	904.05	-253.88	-714.69	-749.42
138	4959.47	-787.11	1828.13	287.69	-352.42	-697.81
139	2777.83	1288.33	573	494.75	370.67	-845.64
140	3721.19	126.71	2290.77	-75.5	446.44	-590.24
141	12.7	-112.3	3358.4	-376.13	90.18	-5.83
142	3385.01	534.91	2621.58	-669.19	198.03	115.11
143	3841.55	-22.71	1550.78	-849.27	531.01	-165.25
144	1592.04	-1864.75	641.6	-791.72	999.97	-652.22
145	-1802	-2260.99	1750.24	-490.02	533.6	-468.35
146	-60.55	-955.57	782.71	-77.76	26.28	-99.24
147	574.46	-576.66	1505.86	-211.61	84.69	42.42
148	1622.31	-899.66	1397.22	-190.34	335.27	-461.64
149	539.06	-450.93	791.99	-283.23	505.77	-1000
150	1030.03	-675.78	737.55	-500.55	485.47	-1000
151	3360.6	-1556.15	399.9	-379.94	961.33	-1000
152	2246.83	-1133.54	894.29	-121.4	918.46	-1000
153	2271.48	440.92	364.01	-300.26	574.58	-254.67
154	2351.07	116.46	51.03	-626.95	471.86	-124.6
155	2287.6	-207.28	987.06	-923.19	491.09	-69.31
156	1131.59	-627.69	773.68	-1000	493.96	-256.04
157	914.55	-892.58	353.76	-1000	259.58	-386.87
158	1892.58	-1563.48	460.94	-1000	185.7	-633.82
159	1465.82	-2684.81	735.11	-905.33	344.33	-989.26
160	745.61	-2255.37	499.76	-264.71	348.39	-1000
161	951.42	-1748.29	677.25	221.86	136.44	-1000
162	804.69	-710.21	269.29	565.31	3.57	-806.15
163	1218.51	303.47	516.36	537.05	-15.99	-284.48
164	2174.32	940.19	1106.45	387.45	52.49	-33.2
165	2620.85	443.6	940.92	88.96	197.51	267.43
166	1937.74	-43.46	1064.7	-119.54	372.38	250.82
167	1228.03	-505.37	992.92	-158.39	444.73	133.27
168	1156.01	-481.2	841.55	-153.59	335.69	-40.65
169	1295.9	-624.02	909.42	-136.41	416.78	-155.03
170	696.04	-617.43	730.96	-67.11	437.93	-133.24
171	741.21	-708.25	821.29	-53.53	340.82	-144.9
172	795.17	-649.9	1009.03	-4.09	254.43	-191.65
173	770.02	-654.79	1081.54	18.16	185.46	-214.6
174	930.42	-576.66	1079.83	34.88	124.57	-265.96
175	833.74	-666.26	1060.79	-88.71	141.02	-340.82
176	985.6	-991.7	1219.48	-99.91	162.41	-463.99
177	975.83	-925.05	797.12	-26.7	229.03	-578.74
178	814.45	-757.81	791.26	7.93	200.04	-562.96
179	821.53	-512.7	732.67	80.02	97.02	-418.98
180	1037.6	-385.25	807.13	122.5	47.24	-325.71
181	1116.21	-466.8	786.13	149.2	-17.88	-105.26
182	1227.29	-580.32	865.97	155.79	-55.6	48.19
183	1455.08	-547.61	981.93	181.82	-57.59	95.61
184	1295.65	-491.94	1135.01	180.79	19.53	62.87
185	1244.87	-171.39	1164.55	213.41	-0.58	32.14
186	1319.09	-54.44	1135.01	211.98	25.05	49.53
187	1156.98	461.91	1301.27	182.43	8.18	43.91
188	1102.29	1040.04	1369.14	100.83	-49.19	-37.69
189	784.42	351.56	1417.24	-71.32	-86.61	-158.48
190	1064.94	-162.84	1377.93	-131.59	-162.11	-212.65
191	1155.27	77.64	1124.51	-131.56	-157.68	-289.18
192	1054.69	-106.45	917.48	-172.58	-71.56	-342.99
193	1163.33	-525.63	780.76	-146	-74.68	-392.79
194	1251.95	-590.58	753.91	-56.64	-53.68	-428.71
195	1305.91	-480.22	756.1	17.15	-19.47	-446.04
196	983.15	-296.63	665.53	198.18	43.24	-456.73
197	947.02	-398.68	402.59	335.97	31.49	-455.51
198	1021.97	-208.74	329.83	383.45	70.53	-375.64
199	851.81	149.17	205.81	386.57	120.21	-246.37
200	895.26	478.03	268.8	293.88	101.78	-145.26
201	1043.95	750.98	230.47	125.31	88.96	-124.48
202	1037.35	1146	702.39	-30.88	71.72	-91.13
203	1290.28	1434.57	930.42	-108.22	50.93	-55.39
204	1487.55	1307.86	1031.74	-289.15	50.78	48.28
205	1213.87	856.2	1500.49	-372.56	78.55	135.59
206	1198.97	677.73	1678.47	-386.38	17.64	287.35
207	1077.88	824.71	1737.3	-501.22	8.36	379.7
208	1275.63	335.21	1407.71	-731.54	7.26	341.52
209	1319.82	-229.49	1485.6	-907.87	85.78	56.24
210	1240.48	-969.48	1504.39	-603.97	202.36	-328.16
211	1115.23	-1177.73	1208.5	-376.34	234.34	-474.58
212	676.27	-734.86	714.36	90.58	270.39	-623.32
213	487.06	-273.19	453.37	349.88	141.66	-581.02
214	595.46	132.08	595.21	402.89	125.95	-405.03
215	727.78	542.48	636.23	327.3	125.95	-247.62
216	920.65	508.3	802.49	138.76	144.1	-224.73
217	837.89	-27.83	1302.25	1.59	308.07	-228.7
218	453.86	-230.96	1420.9	28.78	387.15	-158.17
219	283.45	-147.95	1447.02	74.1	340.36	-105.38
220	415.28	159.42	1272.95	129.55	248.69	-31.95
221	45.41	455.32	1325.44	70.47	176.79	-28.84
222	98.39	329.59	1346.92	-54.17	28.87	-99.43
223	552.98	121.34	1490.23	-152.65	-63.93	-210.78
224	564.7	162.84	1440.92	-141.94	-49.9	-371.4
225	399.9	171.63	1432.62	-134.09	-109.56	-610.66
226	409.42	160.16	1268.8	-125.15	-109.83	-682.56
227	16.11	170.41	1208.25	-112.27	-103.12	-769.2
228	-156.74	139.89	1158.69	-93.44	-228.36	-661.32
229	264.89	1.71	1036.38	-64.79	-353.79	-347.08
230	553.47	372.07	874.76	-61.28	-400.24	-9.31
231	1196.78	443.12	739.75	-157.96	-373.38	107.27
232	1359.13	-99.85	1210.21	-275.39	-191.01	14.56
233	1254.64	-513.43	1191.89	-237.06	-119.17	-274.11
234	1004.15	-792.24	1096.92	-86.82	1.37	-381.35
235	504.64	-54.69	1062.5	18.04	29.14	-341.31
236	251.22	839.6	1232.91	78.43	-19.62	-205.96
237	203.86	776.12	1345.21	-94.02	-162.26	233.46
238	1131.84	-50.05	1305.42	-347.23	-286.56	509.25
239	1193.85	-501.71	1386.72	-438.32	-257.51	435.76
240	1259.77	-947.75	1530.03	-335.17	-202.76	146.39
241	875.24	-644.78	1309.33	-159.55	-50.38	-143.62
242	638.43	-485.6	1186.52	-23.04	19.62	-345.25
243	490.23	-298.34	1133.06	16.57	-12.27	-372.31
244	727.05	-220.21	1079.35	57.8	-75.9	-252.08
245	868.16	-207.28	1171.39	26.18	-99.61	-53.1
246	1089.6	77.64	1163.82	-27.31	-123.54	126.98
247	1053.22	74.46	1367.19	-169.56	-55.76	177.46
248	718.75	-125.49	1332.76	-266.54	-22.77	98.88
249	749.51	-180.66	1210.69	-335.36	-105.96	-111.3
250	1149.9	-579.1	1183.84	-349.91	-104.1	-270.29
251	1073	-811.28	1045.17	-311.46	-93.57	-258.36
252	1069.09	-728.76	910.89	-238.92	-74.07	-144.96
253	1180.66	-646	845.21	-135.65	-77.36	-47.45
254	1158.94	-457.03	753.42	-12.15	-23.16	35.77
255	1088.38	-375.24	612.55	57.4	45.29	80.32
256	1046.88	-296.88	518.07	105.8	66.53	107.03
257	1012.45	-313.48	516.85	130.8	55.15	168.09
258	1089.6	-319.58	750	172.15	13.55	216.92
259	1205.08	-378.17	986.82	165.47	-24.41	222.75
260	1418.7	-602.78	1394.53	63.75	16.54	240.02
261	807.37	-622.31	1311.28	104.64	88.01	303.07
262	1136.23	-576.9	1456.54	46.57	-90.97	325.65
263	1073.97	-789.06	1398.93	-46.75	-95	325.1
264	1315.19	-914.79	1450.68	-15.56	-79.13	217.35
265	1450.68	-678.22	1449.71	2.35	70.19	76.26
266	794.43	-489.01	1274.9	-44.01	96.34	19.62
267	656.74	-722.9	1388.67	-187.81	-12.97	-61.13
268	1198.73	-602.54	1110.35	-308.5	-85.48	-154.05
269	1267.58	-810.3	1038.82	-431.18	-21.06	-296.17
270	930.18	-984.62	903.08	-420.65	116.55	-331.39
271	428.22	-850.34	883.3	-316.68	159.12	-247.53
272	623.05	-448.97	783.45	-194.24	46.51	-94.6
273	1060.3	-508.3	801.03	-86.73	45.99	-36.47
274	1025.39	-595.95	770.51	-23.19	89.84	-48.8
275	650.39	-656.01	726.32	45.07	97.32	-59.94
276	1172.36	-721.19	1085.94	1.59	29.88	-108.22
277	653.81	-680.42	1077.39	-6.13	115.11	-330.54
278	343.26	-731.2	765.63	-99.58	11.72	-568.54
279	1141.36	-891.11	795.41	-147.49	-19.47	-729.83
280	1277.59	-727.54	984.62	-145.72	28.23	-725.37
281	1090.09	-857.67	1007.81	-128.11	95.89	-472.41
282	1583.01	-892.09	979.74	-61.28	33.36	-216.95
283	1313.23	-608.89	1093.02	34.97	33.36	24.63
284	1381.35	-488.53	1164.31	77.42	-24.75	238.37
285	1583.25	-434.57	1166.75	79.53	-70.1	327.15
286	1552.73	-385.5	1178.71	34.76	-19.47	333.04
287	1064.21	-583.98	1033.45	39.15	-18.77	289.37
288	1042.48	-718.51	667.97	65.67	-19.87	243.56
289	947.51	-782.23	892.33	89.17	7.11	183.69
290	994.38	-884.03	1051.51	164.98	1.22	56.88
291	852.78	-696.53	917.72	245.45	44.22	-65.09
292	946.29	-526.12	959.47	243.96	82.64	-133.97
293	871.83	-443.85	1026.37	195.89	174.84	-135.65
294	121.09	-119.38	1096.92	141.75	118.26	-125.85
295	414.79	131.35	1245.85	20.9	-95.49	-59.78
296	979.98	353.03	1343.51	-159.76	-234.5	-41.44
297	1541.5	-218.75	1205.08	-388.21	-247.56	-150.05
298	1850.1	-734.13	1121.83	-448.73	-53.25	-221.92
299	1213.87	-1099.37	953.86	-290.44	138.58	-253.2
300	1077.15	-1180.18	798.34	-102.45	138.4	-208.62
301	1296.14	-1073.73	751.46	99.88	110.26	-144.44
302	1402.1	-808.11	522.46	210.02	115.88	-65.28
303	1281.74	-481.93	481.69	123.5	172	56.09
304	1163.33	-324.95	923.1	97.93	166.35	74.31
305	1104.98	-92.53	1253.91	19.38	193.85	-28.93
306	1049.56	-333.25	1461.43	-112.58	300.81	-185.42
307	608.89	-593.99	1305.91	-175.66	322.39	-358.25
308	800.29	-888.43	1077.15	-178.74	171.69	-485.05
309	1029.79	-872.8	968.51	-93.87	24.87	-403.53
310	1228.27	-633.06	899.9	-45.44	-100.43	-153.08
311	1313.48	-655.03	964.11	3.97	-162.38	73.06
312	1473.14	-585.69	1159.67	20.08	-157.96	164.09
313	1401.12	-573.73	1201.42	30.12	-71.62	256.99
314	1354.74	-541.99	1304.69	61.43	-58.53	199.95
315	1263.43	-195.31	1345.21	23.77	10.1	59.2
316	1104.25	-67.87	1447.51	-97.66	63.57	-120.03
317	588.62	-478.52	1303.22	-159.85	85.27	-236.33
318	650.15	-697.75	1057.86	-140.59	-35.64	-322.81
319	1031.01	-1013.18	886.96	4.39	NaN	NaN
