# Supplementary material for: Complexes of vertebrate TMC1/2 and CIB2/3 proteins form hair-cell mechanotransduction cation channels
Source: eLife. 2025 Jan 8;12:RP89719. doi: 10.7554/eLife.89719 (PMC11709434; doi:10.7554/eLife.89719)
Supplement: Figure 3—source data 1. [file elife-89719-fig3-data1.zip › Figure 3H/homo/10-2-T2.txt]

2	869.63	988.53	166.84	392.27	221.92	10
968.02	752.93	1144.29	48.71	217.38	489.59	9
877.44	-38.82	1332.76	-94.97	255.37	720.86	10
749.27	-160.89	999.27	36.77	220.70	680.18	8
840.09	-79.83	988.77	224.46	192.54	464.78	10
820.07	371.58	794.43	324.40	192.32	277.40	8
646.97	716.80	513.43	333.56	224.95	245.48	11
560.79	794.92	602.05	116.82	178.13	244.42	8
512.70	420.90	959.72	-23.86	123.78	226.53	10
1008.06	383.30	1074.95	-41.93	51.21	124.30	8
1118.16	507.81	825.44	59.94	203.06	-127.99	10
768.55	529.30	792.97	95.49	281.13	-310.12	9
201.66	1106.20	950.68	-28.72	186.80	-108.28	10
84.96	1214.60	977.05	-137.79	105.07	7.35	8
48.10	35.40	1557.62	-424.26	20.69	183.69	10
152.59	-249.76	1343.75	-339.72	57.86	272.06	9
669.92	-4.39	1281.25	-128.60	52.55	250.31	10
634.03	658.69	915.77	2.87	141.91	288.54	8
640.38	627.44	886.72	-58.93	1.46	241.67	10
802.98	390.14	1026.37	-53.77	-40.31	222.26	8
880.86	521.24	1092.04	-18.62	-27.65	107.03	9
907.23	408.69	1180.42	-6.13	-52.12	-53.80	10
1158.20	522.95	1268.31	-71.66	-23.77	-134.09	8
1042.48	82.03	1423.83	-167.48	43.27	-8.73	10
831.54	-77.15	1551.76	-199.01	80.90	147.55	8
940.92	-248.54	1491.21	-135.83	122.16	220.86	11
967.77	-119.14	1328.37	-8.91	198.18	385.56	10
1051.76	161.38	817.63	194.31	214.11	497.99	8
698.24	-65.67	924.56	277.68	185.73	448.30	10
595.21	363.77	860.11	334.47	172.61	417.33	9
759.28	472.41	598.63	351.10	159.94	357.42	10
545.90	472.66	649.90	190.16	133.82	275.09	8
563.72	498.05	957.03	162.99	124.39	249.05	10
773.19	448.00	1311.28	116.36	87.46	258.15	8
862.79	476.56	1118.41	116.15	110.53	138.55	11
524.41	283.20	1014.40	99.15	179.35	79.25	8
-93.26	264.40	765.87	105.10	74.25	116.06	10
743.16	212.16	1275.15	110.69	-135.10	349.76	8
1262.21	324.95	1281.98	86.98	-107.27	501.77	11
1225.34	232.91	1357.42	86.43	44.92	388.43	10
1091.31	487.79	1148.44	125.55	72.45	271.73	8
893.55	460.69	1010.74	84.93	239.78	58.81	10
622.56	502.93	925.78	77.91	354.25	86.18	8
295.17	-9.77	1114.26	-27.13	299.93	168.95	11
690.92	21.24	937.99	40.22	71.62	274.38	8
967.04	354.00	725.34	108.95	46.88	292.30	8
950.20	349.37	1053.71	104.28	25.82	313.02	10
1797.12	569.34	1032.96	139.01	126.62	408.02	8
1711.67	972.66	1413.57	157.65	301.76	199.31	11
1093.26	885.74	958.01	143.77	543.55	71.99	10
483.64	557.62	981.45	78.77	553.28	219.12	8
-207.03	119.63	862.06	32.75	392.00	464.66	10
-254.88	122.31	665.04	53.41	139.28	646.94	9
-215.09	397.95	540.77	31.37	-111.18	549.41	10
550.29	901.61	584.72	-37.51	-155.64	424.84	8
902.59	710.21	1079.59	-240.48	-45.20	67.87	10
501.95	-265.63	1343.75	-313.63	49.77	-42.57	8
777.10	-169.19	1148.93	-79.13	84.08	22.43	11
736.57	736.33	1029.30	122.71	59.78	66.74	8
725.59	915.77	1165.53	129.61	-42.54	54.38	10
893.07	1038.82	1115.48	96.28	-41.96	52.67	8
709.47	488.28	1115.23	-104.68	-60.49	179.11	11
965.33	-2.93	1326.17	-163.51	-97.29	313.75	8
1184.08	262.21	888.92	-119.57	-27.83	393.95	10
1293.70	329.59	1023.44	-86.09	46.42	409.82	8
1443.60	237.55	1
1399.17	758.06	-256.59	-70.98	-27.53	124.94	8
1426.03	637.94	-50.05	-81.21	34.94	59.33	8
1226.56	716.06	-201.90	-70.71	20.78	-24.78	8
1350.59	694.34	-179.44	-54.75	20.84	0.34	8
1237.55	682.86	-97.41	-48.71	65.37	9.16	11
1150.39	638.92	-179.44	-125.58	63.54	19.10	8
1426.27	150.15	-78.61	-135.41	60.15	35.77	8
1482.18	115.72	-9.03	-12.79	101.53	-81.57	10
1303.71	197.75	146.48	37.87	116.33	-198.70	8
1155.27	99.85	-7.08	88.53	114.69	-117.49	11
1157.96	18.80	0.24	125.89	99.06	-4.85	8
1012.94	62.26	61.28	141.51	86.76	15.69	8
955.81	346.19	-125.98	203.09	49.07	58.93	10
917.24	608.64	-295.65	206.51	5.28	161.80	9
1283.20	782.96	-295.41	166.81	-42.97	233.70	10
1525.15	763.43	-223.88	85.42	7.66	259.61	8
1741.94	782.96	-175.78	19.35	43.21	199.01	8
1978.52	767.82	-94.97	-25.54	83.71	121.64	10
1440.67	528.08	-118.16	-95.58	175.29	-93.87	9
1557.62	265.63	6.59	-115.39	138.82	-162.96	10
1564.45	30.76	19.53	-77.15	157.56	-44.95	8
1568.60	-102.78	-17.82	26.46	210.69	74.92	10
1475.10	-106.45	-112.06	86.79	240.84	104.10	8
1284.67	256.10	43.21	171.51	291.41	165.89	11
1033.20	582.03	235.84	149.44	274.87	142.43	8
679.44	517.58	278.32	49.53	162.93	65.73	10
627.69	322.51	236.33	-5.00	-3.57	-20.72	8
867.19	258.06	122.07	35.37	-109.71	-130.65	11
898.68	194.58	-25.63	58.62	-147.34	-211.27	8
879.15	135.50	-31.74	64.30	-165.37	-189.12	8
1426.76	223.63	161.62	119.11	-215.00	-78.83	10
1985.84	359.86	198.97	141.63	-87.49	34.76	8
1734.86	548.10	66.65	81.33	110.66	174.77	11
1312.99	241.21	180.18	-52.49	119.48	335.05	8
1009.03	159.67	46.63	-123.75	-1.95	457.09	10
1265.38	60.30	-98.88	-161.29	-90.88	500.09	8
1021.97	-293.95	-323.97	-209.50	-173.52	637.21	10
760.25	-432.86	-343.26	-140.05	-296.17	740.66	11
1102.54	-82.52	-241.70	34.42	-457.64	621.43	8
1298.83	398.68	-163.33	134.83	-463.53	324.34	10
1059.57	579.35	-131.84	67.99	-366.79	30.58	8
816.65	621.34	-106.45	-106.69	-373.14	-144.81	11
579.10	810.55	-428.47	-380.98	-518.25	-83.19	8
3154.05	846.44	-218.02	-516.11	-364.56	-193.63	10
1570.56	-26.61	209.72	-609.77	152.47	-465.70	10
738.53	848.39	-594.97	-557.07	59.17	-512.36	8
1932.37	840.09	-294.43	-571.17	52.89	-608.61	11
77.15	1998.29	-524.41	-521.18	-65.34	-943.82	8
1321.53	1737.06	-1482.42	-934.72	-482.54	-513.24	10
2471.92	1596.92	-1486.08	-991.76	-385.89	-197.11	10
1401.37	991.70	-978.03	-758.94	128.85	-512.82	9
328.13	1481.93	-1226.32	-481.26	143.28	-829.77	10
803.22	1283.45	-328.37	-322.48	89.72	-892.70	10
949.71	1370.85	94.97	-366.12	112.98	-1000.00	8
-22.71	500.98	238.04	-337.31	103.21	-1000.00	10
1349.12	-161.62	198.97	-470.43	102.42	-1000.00	11
1246.58	366.70	562.50	-303.01	450.56	-1000.00	8
-465.09	-825.20	952.64	-300.02	675.84	-1000.00	10
-371.58	-961.67	478.27	-209.08	641.78	-1000.00	10
120.61	302.73	146.48	228.30	699.80	-857.70	9
-894.53	1111.82	-549.56	399.84	455.32	-947.94	10
-1333.50	1358.15	-995.61	285.25	67.05	-852.51	8
-2198.00	571.29	-267.33	317.99	-876.71	-690.70	10
-1753.91	613.53	-2385.99	336.24	-1000.00	-377.53	10
3397.95	1242.68	-73.97	339.81	-1000.00	-480.53	9
1133.06	-530.52	-430.91	372.83	-349.73	-802.58	10
346.44	-637.45	-1034.18	729.16	-141.85	-502.56	10
-1932.62	1186.77	-911.62	959.59	-327.27	-782.56	8
-333.01	2692.14	-1160.89	786.65	-1000.00	-916.44	11
2549.80	637.45	-946.53	8.03	-1000.00	-580.38	10
1748.54	-121.58	904.05	-253.88	-714.69	-749.42	8
4959.47	-787.11	1828.13	287.69	-352.42	-697.81	10
2777.83	1288.33	573.00	494.75	370.67	-845.64	10
3721.19	126.71	2290.77	-75.50	446.44	-590.24	11
12.70	-112.30	3358.40	-376.13	90.18	-5.83	8
3385.01	534.91	2621.58	-669.19	198.03	115.11	10
3841.55	-22.71	1550.78	-849.27	531.01	-165.25	8
1592.04	-1864.75	641.60	-791.72	999.97	-652.22	11
-1802.00	-2260.99	1750.24	-490.02	533.60	-468.35	10
-60.55	-955.57	782.71	-77.76	26.28	-99.24	8
574.46	-576.66	1505.86	-211.61	84.69	42.42	10
1622.31	-899.66	1397.22	-190.34	335.27	-461.64	8
539.06	-450.93	791.99	-283.23	505.77	-1000.00	11
1030.03	-675.78	737.55	-500.55	485.47	-1000.00	10
3360.60	-1556.15	399.90	-379.94	961.33	-1000.00	8
2246.83	-1133.54	894.29	-121.40	918.46	-1000.00	10
2271.48	440.92	364.01	-300.26	574.58	-254.67	11
2351.07	116.46	51.03	-626.95	471.86	-124.60	8
2287.60	-207.28	987.06	-923.19	491.09	-69.31	10
1131.59	-627.69	773.68	-1000.00	493.96	-256.04	8
914.55	-892.58	353.76	-1000.00	259.58	-386.87	10
1892.58	-1563.48	460.94	-1000.00	185.70	-633.82	11
1465.82	-2684.81	735.11	-905.33	344.33	-989.26	10
745.61	-2255.37	499.76	-264.71	348.39	-1000.00	8
951.42	-1748.29	677.25	221.86	136.44	-1000.00	10
804.69	-710.21	269.29	565.31	3.57	-806.15	11
1218.51	303.47	516.36	537.05	-15.99	-284.48	8
2174.32	940.19	1106.45	387.45	52.49	-33.20	10
2620.85	443.60	940.92	88.96	197.51	267.43	8
1937.74	-43.46	1064.70	-119.54	372.38	250.82	10
1228.03	-505.37	992.92	-158.39	444.73	133.27	9
1156.01	-481.20	841.55	-153.59	335.69	-40.65	10
1295.90	-624.02	909.42	-136.41	416.78	-155.03	10
696.04	-617.43	730.96	-67.11	437.93	-133.24	8
741.21	-708.25	821.29	-53.53	340.82	-144.90	11
795.17	-649.90	1009.03	-4.09	254.43	-191.65	8
770.02	-654.79	1081.54	18.16	185.46	-214.60	10
930.42	-576.66	1079.83	34.88	124.57	-265.96	8
833.74	-666.26	1060.79	-88.71	141.02	-340.82	10
985.60	-991.70	1219.48	-99.91	162.41	-463.99	9
975.83	-925.05	797.12	-26.70	229.03	-578.74	10
814.45	-757.81	791.26	7.93	200.04	-562.96	10
821.53	-512.70	732.67	80.02	97.02	-418.98	8
1037.60	-385.25	807.13	122.50	47.24	-325.71	8
1116.21	-466.80	786.13	149.20	-17.88	-105.26	11
1227.29	-580.32	865.97	155.79	-55.60	48.19	10
1455.08	-547.61	981.93	181.82	-57.59	95.61	8
1295.65	-491.94	1135.01	180.79	19.53	62.87	10
1244.87	-171.39	1164.55	213.41	-0.58	32.14	9
1319.09	-54.44	1135.01	211.98	25.05	49.53	10
1156.98	461.91	1301.27	182.43	8.18	43.91	8
1102.29	1040.04	1369.14	100.83	-49.19	-37.69	10
784.42	351.56	1417.24	-71.32	-86.61	-158.48	8
1064.94	-162.84	1377.93	-131.59	-162.11	-212.65	11
1155.27	77.64	1124.51	-131.56	-157.68	-289.18	8
1054.69	-106.45	917.48	-172.58	-71.56	-342.99	10
1163.33	-525.63	780.76	-146.00	-74.68	-392.79	10
1251.95	-590.58	753.91	-56.64	-53.68	-428.71	9
1305.91	-480.22	756.10	17.15	-19.47	-446.04	10
983.15	-296.63	665.53	198.18	43.24	-456.73	8
947.02	-398.68	402.59	335.97	31.49	-455.51	10
1021.97	-208.74	329.83	383.45	70.53	-375.64	8
851.81	149.17	205.81	386.57	120.21	-246.37	11
895.26	478.03	268.80	293.88	101.78	-145.26	8
1043.95	750.98	230.47	125.31	88.96	-124.48	10
1037.35	1146.00	702.39	-30.88	71.72	-91.13	10
1290.28	1434.57	930.42	-108.22	50.93	-55.39	9
1487.55	1307.86	1031.74	-289.15	50.78	48.28	10
1213.87	856.20	1500.49	-372.56	78.55	135.59	8
1198.97	677.73	1678.47	-386.38	17.64	287.35	10
1077.88	824.71	1737.30	-501.22	8.36	379.70	8
1275.63	335.21	1407.71	-731.54	7.26	341.52	11
1319.82	-229.49	1485.60	-907.87	85.78	56.24	10
1240.48	-969.48	1504.39	-603.97	202.36	-328.16	8
1115.23	-1177.73	1208.50	-376.34	234.34	-474.58	10
676.27	-734.86	714.36	90.58	270.39	-623.32	11
487.06	-273.19	453.37	349.88	141.66	-581.02	8
595.46	132.08	595.21	402.89	125.95	-405.03	10
727.78	542.48	636.23	327.30	125.95	-247.62	8
920.65	508.30	802.49	138.76	144.10	-224.73	10
837.89	-27.83	1302.25	1.59	308.07	-228.70	9
453.86	-230.96	1420.90	28.78	387.15	-158.17	10
283.45	-147.95	1447.02	74.10	340.36	-105.38	8
415.28	159.42	1272.95	129.55	248.69	-31.95	10
45.41	455.32	1325.44	70.47	176.79	-28.84	8
98.39	329.59	1346.92	-54.17	28.87	-99.43	11
552.98	121.34	1490.23	-152.65	-63.93	-210.78	8
564.70	162.84	1440.92	-141.94	-49.90	-371.40	10
399.90	171.63	1432.62	-134.09	-109.56	-610.66	8
409.42	160.16	1268.80	-125.15	-109.83	-682.56	11
16.11	170.41	1208.25	-112.27	-103.12	-769.20	10
-156.74	139.89	1158.69	-93.44	-228.36	-661.32	8
264.89	1.71	1036.38	-64.79	-353.79	-347.08	10
553.47	372.07	874.76	-61.28	-400.24	-9.31	8
1196.78	443.12	739.75	-157.96	-373.38	107.27	11
1359.13	-99.85	1210.21	-275.39	-191.01	14.56	8
1254.64	-513.43	1191.89	-237.06	-119.17	-274.11	10
1004.15	-792.24	1096.92	-86.82	1.37	-381.35	10
504.64	-54.69	1062.50	18.04	29.14	-341.31	9
251.22	839.60	1232.91	78.43	-19.62	-205.96	10
203.86	776.12	1345.21	-94.02	-162.26	233.46	8
1131.84	-50.05	1305.42	-347.23	-286.56	509.25	10
1193.85	-501.71	1386.72	-438.32	-257.51	435.76	8
1259.77	-947.75	1530.03	-335.17	-202.76	146.39	11
875.24	-644.78	1309.33	-159.55	-50.38	-143.62	10
638.43	-485.60	1186.52	-23.04	19.62	-345.25	8
490.23	-298.34	1133.06	16.57	-12.27	-372.31	10
727.05	-220.21	1079.35	57.80	-75.90	-252.08	9
868.16	-207.28	1171.39	26.18	-99.61	-53.10	10
1089.60	77.64	1163.82	-27.31	-123.54	126.98	8
1053.22	74.46	1367.19	-169.56	-55.76	177.46	10
718.75	-125.49	1332.76	-266.54	-22.77	98.88	8
749.51	-180.66	1210.69	-335.36	-105.96	-111.30	11
1149.90	-579.10	1183.84	-349.91	-104.10	-270.29	10
1073.00	-811.28	1045.17	-311.46	-93.57	-258.36	8
1069.09	-728.76	910.89	-238.92	-74.07	-144.96	10
1180.66	-646.00	845.21	-135.65	-77.36	-47.45	11
1158.94	-457.03	753.42	-12.15	-23.16	35.77	8
1088.38	-375.24	612.55	57.40	45.29	80.32	8
1046.88	-296.88	518.07	105.80	66.53	107.03	10
1012.45	-313.48	516.85	130.80	55.15	168.09	8
1089.60	-319.58	750.00	172.15	13.55	216.92	11
1205.08	-378.17	986.82	165.47	-24.41	222.75	10
1418.70	-602.78	1394.53	63.75	16.54	240.02	8
807.37	-622.31	1311.28	104.64	88.01	303.07	10
1136.23	-576.90	1456.54	46.57	-90.97	325.65	8
1073.97	-789.06	1398.93	-46.75	-95.00	325.10	11
1315.19	-914.79	1450.68	-15.56	-79.13	217.35	8
1450.68	-678.22	1449.71	2.35	70.19	76.26	10
794.43	-489.01	1274.90	-44.01	96.34	19.62	8
656.74	-722.90	1388.67	-187.81	-12.97	-61.13	11
1198.73	-602.54	1110.35	-308.50	-85.48	-154.05	8
1267.58	-810.30	1038.82	-431.18	-21.06	-296.17	10
930.18	-984.62	903.08	-420.65	116.55	-331.39	10
428.22	-850.34	883.30	-316.68	159.12	-247.53	8
623.05	-448.97	783.45	-194.24	46.51	-94.60	11
1060.30	-508.30	801.03	-86.73	45.99	-36.47	8
1025.39	-595.95	770.51	-23.19	89.84	-48.80	10
650.39	-656.01	726.32	45.07	97.32	-59.94	8
1172.36	-721.19	1085.94	1.59	29.88	-108.22	8
653.81	-680.42	1077.39	-6.13	115.11	-330.54	11
343.26	-731.20	765.63	-99.58	11.72	-568.54	10
1141.36	-891.11	795.41	-147.49	-19.47	-729.83	8
1277.59	-727.54	984.62	-145.72	28.23	-725.37	10
1090.09	-857.67	1007.81	-128.11	95.89	-472.41	9
1583.01	-892.09	979.74	-61.28	33.36	-216.95	10
1313.23	-608.89	1093.02	34.97	33.36	24.63	8
1381.35	-488.53	1164.31	77.42	-24.75	238.37	10
1583.25	-434.57	1166.75	79.53	-70.10	327.15	8
1552.73	-385.50	1178.71	34.76	-19.47	333.04	11
1064.21	-583.98	1033.45	39.15	-18.77	289.37	10
1042.48	-718.51	667.97	65.67	-19.87	243.56	8
947.51	-782.23	892.33	89.17	7.11	183.69	10
994.38	-884.03	1051.51	164.98	1.22	56.88	9
852.78	-696.53	917.72	245.45	44.22	-65.09	8
946.29	-526.12	959.47	243.96	82.64	-133.97	10
871.83	-443.85	1026.37	195.89	174.84	-135.65	8
121.09	-119.38	1096.92	141.75	118.26	-125.85	10
414.79	131.35	1245.85	20.90	-95.49	-59.78	11
979.98	353.03	1343.51	-159.76	-234.50	-41.44	8
1541.50	-218.75	1205.08	-388.21	-247.56	-150.05	10
1850.10	-734.13	1121.83	-448.73	-53.25	-221.92	8
1213.87	-1099.37	953.86	-290.44	138.58	-253.20	11
1077.15	-1180.18	798.34	-102.45	138.40	-208.62	10
1296.14	-1073.73	751.46	99.88	110.26	-144.44	8
1402.10	-808.11	522.46	210.02	115.88	-65.28	10
1281.74	-481.93	481.69	123.50	172.00	56.09	10
1163.33	-324.95	923.10	97.93	166.35	74.31	9
1104.98	-92.53	1253.91	19.38	193.85	-28.93	10
1049.56	-333.25	1461.43	-112.58	300.81	-185.42	8
608.89	-593.99	1305.91	-175.66	322.39	-358.25	10
800.29	-888.43	1077.15	-178.74	171.69	-485.05	8
1029.79	-872.80	968.51	-93.87	24.87	-403.53	11
1228.27	-633.06	899.90	-45.44	-100.43	-153.08	10
1313.48	-655.03	964.11	3.97	-162.38	73.06	8
1473.14	-585.69	1159.67	20.08	-157.96	164.09	10
1401.12	-573.73	1201.42	30.12	-71.62	256.99	9
1354.74	-541.99	1304.69	61.43	-58.53	199.95	10
1263.43	-195.31	1345.21	23.77	10.10	59.20	8
1104.25	-67.87	1447.51	-97.66	63.57	-120.03	10
588.62	-478.52	1303.22	-159.85	85.27	-236.33	8
650.15	-697.75	1057.86	-140.59	-35.64	-322.81	11
1031.01	-1013.18	886.96	4.39
