# Supplementary material for: Complexes of vertebrate TMC1/2 and CIB2/3 proteins form hair-cell mechanotransduction cation channels
Source: eLife. 2025 Jan 8;12:RP89719. doi: 10.7554/eLife.89719 (PMC11709434; doi:10.7554/eLife.89719)
Supplement: Figure 3—source data 1. [file elife-89719-fig3-data1.zip › Figure 3H/homo/10-2-T3.txt]

9	10
1407.47	48.83	-231.93	-144.56	224.27	320.50	8
958.74	-33.45	-346.68	-77.79	245.09	188.69	10
881.59	-127.69	-241.21	-4.73	168.21	132.42	8
1004.39	98.63	-337.16	41.23	107.51	50.66	11
1022.71	257.81	-235.84	52.55	73.15	3.54	8
1317.14	585.94	-211.67	18.80	86.52	-37.87	10
1351.32	489.26	-74.71	-10.19	101.04	-32.53	8
1489.75	455.57	-153.08	-13.79	133.54	68.33	11
1526.86	476.81	-183.59	-42.94	156.43	153.78	8
1724.61	802.25	-255.37	-183.53	240.57	80.23	10
1529.79	694.58	-90.09	-243.99	290.10	33.91	8
1326.17	526.12	-109.62	-262.15	300.23	-39.98	10
1021.73	283.20	-63.23	-239.44	230.87	-148.28	9
797.12	310.06	-203.86	-133.42	140.23	-240.11	10
692.63	367.92	-256.10	-37.96	78.86	-210.21	8
744.87	146.48	117.43	80.84	-6.29	-41.63	10
891.36	401.37	-90.58	235.63	-67.60	99.12	8
872.31	637.45	-15.14	217.22	-120.61	88.99	11
1387.94	928.22	200.44	186.55	-268.10	-83.28	8
1848.88	1394.53	-102.29	45.84	-225.43	-203.86	10
1856.20	988.77	198.49	-216.13	60.85	-271.91	8
786.13	599.37	270.51	-308.59	229.19	-182.46	11
665.28	593.26	169.19	-251.74	-64.45	95.31	8
1732.91	619.14	-144.29	-244.75	-182.46	234.07	10
2125.73	778.32	-222.17	-314.00	-70.22	286.87	8
1715.33	580.32	14.65	-377.72	204.13	78.58	10
1243.90	269.04	16.36	-328.46	361.60	-52.34	9
945.56	53.47	-168.21	-278.72	375.49	26.64	10
836.67	-103.76	568.60	-185.42	195.40	76.84	8
947.02	43.70	478.76	73.06	43.27	67.50	10
1789.55	603.27	331.79	122.62	83.19	70.43	9
1391.36	602.05	221.44	-20.78	362.34	-132.39	10
-19.04	-32.96	516.36	-111.02	339.14	-314.18	8
204.83	721.44	463.13	-2.59	-78.43	-340.52	10
934.57	1104.25	301.03	-50.90	-283.94	-464.26	8
743.90	915.28	477.78	-148.41	-284.42	-393.40	11
814.70	334.47	281.25	-220.83	-342.83	-80.63	8
1585.94	-185.79	778.08	-204.25	-314.54	21.64	10
1787.84	306.15	634.77	35.03	-213.87	117.00	8
1823.97	551.27	499.51	83.77	-72.14	253.91	10
1487.06	716.55	426.76	57.89	116.70	333.56	9
1116.70	654.05	368.90	12.15	227.36	284.76	10
918.21	579.35	472.66	-27.53	130.89	155.67	8
762.21	601.81	531.01	-24.54	-35.00	159.94	10
1448.00	650.15	829.35	-38.85	-48.58	154.05	9
1057.13	696.04	716.31	-61.65	56.85	97.81	10
845.46	302.73	590.33	-138.09	-3.27	39.49	8
886.23	144.78	500.73	-138.98	-86.24	-33.94	10
996.09	187.26	400.15	-82.58	-139.34	-84.84	8
1313.23	-94.48	375.98	-38.76	-129.58	-102.84	11
1367.19	-133.54	304.69	84.75	-65.67	-104.52	8
1126.95	177.25	258.30	235.72	-23.59	-71.69	10
1159.18	478.03	268.31	301.15	-91.00	-7.23	8
1122.31	509.77	245.85	266.54	-115.84	-35.06	11
1367.68	555.91	108.40	225.62	-130.98	-123.08	8
1264.40	517.82	210.21	211.64	-122.83	-244.60	10
1505.86	543.46	289.79	202.15	11.32	-206.60	8
1108.40	263.92	-26.12	167.24	77.58	-198.55	10
56.40	189.45	47.36	243.47	131.56	-194.98	9
197.51	764.89	-221.68	381.35	-170.23	-136.57	10
926.03	634.52	-165.04	332.92	-325.23	-17.00	8
1187.50	550.29	-149.66	333.50	-288.45	140.75	10
1117.43	571.53	-224.61	329.65	-232.06	323.21	8
1267.09	542.72	-277.34	280.82	-281.07	288.27	11
1663.09	388.18	-281.25	330.38	-175.42	82.28	10
1213.38	136.23	-125.98	388.55	-110.81	-2.93	8
712.16	333.74	-574.95	459.32	-107.67	-77.00	10
372.07	360.35	-420.17	397.95	-228.06	-251.80	9
871.83	498.78	-825.68	321.81	-328.46	-352.23	10
968.02	235.35	-612.55	302.19	-296.97	-328.80	10
542.24	629.39	-968.75	362.46	-306.15	-236.27	8
554.44	717.04	-954.83	318.02	-353.36	-118.62	10
388.67	523.19	-1080.81	320.28	-377.66	-141.36	9
249.27	446.29	-1179.20	355.38	-375.55	-206.51	10
47.61	719.24	-1015.38	448.64	-406.07	-317.41	10
227.78	1026.61	-1150.15	413.30	-431.64	-322.57	8
-0.24	596.44	-1081.05	202.12	-422.61	-334.66	11
499.02	1021.24	-711.43	167.69	-356.90	-415.74	8
307.86	974.61	-1088.38	-146.15	-288.79	-691.44	10
972.66	641.85	-1480.96	-308.44	-235.35	-924.80	10
688.96	522.46	-1141.85	-293.67	-155.09	-1000.00	8
1275.63	370.85	-989.50	-27.40	-158.57	-990.48	11
1468.51	-148.93	-805.66	201.84	48.49	-651.89	10
458.74	-251.46	-772.22	284.76	105.10	-395.90	8
257.57	-171.39	-675.78	311.68	22.64	150.21	10
576.90	2.93	-552.73	325.50	-24.90	490.84	9
677.25	608.64	-560.55	283.39	66.10	481.17	10
595.46	746.58	-441.65	72.36	258.67	348.27	8
173.34	646.00	-655.52	-163.82	333.80	288.94	10
-175.05	340.09	-919.19	-352.42	269.62	318.60	8
56.15	-187.50	-833.98	-376.37	250.98	302.86	11
-385.25	-333.74	-759.77	-296.84	250.27	217.50	8
-174.32	-244.14	-661.87	-145.51	159.58	134.03	10
-230.96	-396.24	-360.11	-120.57	119.78	30.67	8
-250.00	-60.55	-1612.30	-289.18	-118.19	-14.47	10
135.50	-1031.74	-1310.06	-531.01	-260.28	266.11	11
-187.74	-1226.07	-852.78	-298.37	-332.49	580.17	8
-91.80	-846.68	-551.51	129.46	-477.02	600.01	10
433.59	30.27	-541.02	423.28	-451.51	283.05	8
750.24	458.25	-809.33	454.65	-380.74	59.17	11
612.30	135.50	-739.01	462.07	-138.12	-298.58	8
-52.25	-37.35	-824.46	529.57	19.78	-392.49	10
-291.26	-110.60	-856.45	557.95	-82.09	-317.38	8
157.71	-89.60	-1130.62	496.86	-201.23	-194.37	10
283.20	-140.38	-1009.52	388.00	-178.65	16.51	11
366.94	-210.94	-659.67	407.14	-144.01	163.79	8
360.35	-68.60	-686.77	423.46	-137.88	197.91	10
695.07	266.36	-694.34	409.91	-94.64	213.84	8
375.24	94.97	-693.36	187.74	10.47	206.21	11
766.60	-52.00	-237.30	18.04	88.10	116.55	8
177.98	-117.43	-381.84	7.02	273.47	-51.03	8
56.15	21.00	-531.25	42.02	295.10	-181.67	10
-180.91	-135.74	-588.62	26.73	198.64	-218.17	8
204.35	-480.71	-1007.08	-23.13	73.49	-126.25	11
250.00	-778.81	-781.01	-75.99	75.96	151.64	8
98.88	-608.40	-607.91	-36.25	109.56	292.82	10
61.77	-354.98	-705.32	81.48	116.18	191.19	8
-263.18	-469.24	-764.40	80.02	32.47	119.35	10
-358.64	-344.97	-622.31	106.38	-53.38	91.03	9
-372.07	-275.88	-768.07	38.85	-317.23	268.86	8
660.40	-488.53	-173.83	-50.32	-335.33	591.46	8
980.96	49.07	-390.87	-12.05	-16.91	495.79	10
645.02	-129.39	-323.97	10.04	288.67	90.00	9
147.71	132.08	-539.06	114.84	316.83	-194.85	8
187.26	406.01	-1075.20	60.85	265.93	-249.21	10
-139.89	-308.11	-1095.95	-217.16	253.81	-318.36	8
-278.56	-697.27	-924.56	-273.90	136.32	-329.53	10
146.73	-815.43	-670.90	-166.14	14.13	-261.17	11
68.36	-732.91	-573.00	37.75	9.28	-123.54	8
28.08	-596.68	-586.91	174.59	-23.90	-16.33	10
-26.61	-222.66	-707.76	147.37	-94.12	81.82	8
-208.25	269.78	-1129.88	43.61	-170.04	130.89	8
413.33	-493.16	-620.85	-350.07	-243.16	283.97	11
194.34	-722.17	-265.38	-386.23	-66.25	172.97	10
-188.72	-548.34	-259.03	-137.05	-1.77	-32.23	8
113.04	-376.46	-656.98	124.82	-18.25	-287.08	10
579.83	-432.37	-555.66	311.80	139.34	-469.27	9
393.31	6.35	-1085.69	258.79	263.12	-637.24	10
-144.53	354.00	-1291.75	161.65	161.16	-738.16	8
460.45	615.97	-950.68	-40.25	-188.39	-638.46	10
1538.82	-116.46	-266.85	-159.06	-221.53	-260.99	8
1429.44	-344.73	-613.04	-113.07	165.10	115.05	11
97.66	-316.89	-800.05	-134.89	283.08	357.85	10
396.73	-451.17	-867.92	-312.96	129.18	578.67	8
362.30	-117.92	-960.69	-304.08	185.82	609.10	10
366.46	-7.57	-1145.51	-268.74	285.92	550.75	9
-394.29	-357.67	-1283.45	-252.23	299.84	482.88	10
-723.14	-1164.06	-782.47	-23.86	130.77	356.99	10
-17.58	-794.68	-434.81	418.64	-90.94	143.65	8
-1.46	267.58	-696.53	728.97	-43.52	-23.86	10
-66.89	655.27	-828.86	588.35	-55.48	-35.03	9
88.87	754.15	-1009.28	139.43	-115.08	-36.44	8
490.48	408.45	-959.72	-320.25	-195.16	94.60	10
788.33	-135.74	-735.60	-444.34	-136.90	181.70	8
665.77	-286.13	-641.11	-499.48	21.33	366.70	10
-15.87	-538.57	-569.34	-471.71	19.07	421.17	9
545.90	-132.81	-666.50	-241.79	-190.86	254.52	10
864.75	50.05	-905.03	-201.14	-200.47	106.93	8
1118.90	-86.43	-564.45	-204.01	39.73	242.34	10
1066.89	101.81	-649.41	-147.77	342.19	399.63	11
861.08	319.34	-659.91	-164.52	426.39	367.77	8
579.10	500.73	-942.63	-130.16	459.05	155.27	10
249.76	632.08	-848.63	-245.97	460.30	-55.69	8
235.35	566.89	-852.54	-401.21	423.00	-47.73	10
-219.24	478.03	-945.31	-538.57	310.03	-7.05	9
145.26	246.09	-687.99	-560.03	39.86	-36.65	10
487.55	241.70	-583.50	-381.13	-7.29	-183.50	8
528.81	508.06	-827.64	-312.99	59.05	-261.81	10
658.69	447.02	-552.00	-245.85	139.19	-410.86	9
828.61	244.63	-449.71	-83.56	231.26	-534.88	10
675.54	-243.90	-443.12	118.68	339.87	-683.56	8
-155.03	-553.47	-199.95	393.95	415.44	-676.70	10
-81.79	264.40	-1208.01	661.65	186.92	-532.10	8
520.02	488.28	-1233.89	502.69	71.69	-424.71	11
186.04	1038.09	-1256.84	233.55	-21.58	-412.14	10
776.86	582.52	-855.96	112.03	-95.86	-407.26	8
1000.73	-291.75	-476.07	-85.11	-80.57	-363.04	10
632.32	-518.80	87.65	172.58	-4.30	-232.45	8
236.82	48.10	-205.08	427.46	-33.78	42.08	11
1052.49	1251.95	-628.66	410.89	64.73	332.06	8
860.84	1485.84	-905.76	79.65	197.20	268.43	10
771.73	1115.48	-1348.39	-388.49	322.75	46.97	8
131.84	245.61	-925.05	-539.49	320.74	-83.28	11
25.39	4.64	-766.11	-537.99	105.59	-270.45	8
1083.74	-328.86	-419.92	-307.65	-15.38	-239.53	10
856.69	-104.49	-629.88	-153.99	187.59	18.37	8
58.11	-498.05	-656.98	-68.33	110.38	425.14	10
535.16	-267.09	-966.06	37.87	-11.02	544.16	9
444.82	54.93	-996.34	36.62	-23.32	440.16	10
355.22	486.57	-1516.60	-69.55	-85.21	216.31	8
168.46	-606.69	-1012.21	-136.90	-162.41	88.20	10
445.80	-1114.99	-895.75	227.84	-153.75	104.16	9
150.39	-724.85	-855.96	765.66	-163.06	170.96	10
519.29	603.52	-1759.52	999.97	-332.06	133.88	8
472.17	650.15	-1215.33	862.18	-347.17	135.62	10
879.15	674.80	-515.87	691.56	-357.15	69.06	10
1526.86	656.01	-631.84	597.60	-205.99	100.71	9
284.67	-397.71	-337.65	389.59	97.08	236.82	10
-361.33	253.42	-978.52	172.94	-173.58	589.23	8
-548.58	-82.52	-872.80	121.06	-199.98	659.88	10
300.78	304.93	-1346.68	-31.59	-530.21	670.41	8
1459.72	-226.32	-385.01	-255.89	-471.68	619.66	11
1643.55	-51.03	-325.93	-88.59	-107.33	358.89	10
1324.22	-118.16	-350.83	105.71	274.32	182.22	8
1013.67	-88.13	-471.19	96.77	427.06	171.39	10
930.42	124.76	-499.02	-0.85	481.69	240.78	9
536.62	105.71	-1156.01	-194.09	602.78	391.85	10
-364.99	-222.90	-1180.42	-272.86	460.97	252.78	8
-11.72	-23.68	-1020.51	-201.66	264.37	47.88	10
-170.41	204.59	-1141.60	-213.84	182.01	-65.73	8
95.95	177.25	-1002.69	-345.83	104.64	120.79	11
551.03	41.50	-966.80	-397.55	164.52	265.90	10
729.74	-373.05	-784.18	-370.61	241.97	225.68	8
833.74	-41.99	-751.71	-100.77	309.02	2.59	10
408.45	43.70	-933.84	19.74	263.09	-251.13	9
717.29	-157.96	-544.68	73.61	224.27	-332.00	10
921.39	-149.66	-388.92	131.16	180.97	-260.01	8
803.71	-62.50	-625.24	133.88	234.65	29.05	10
640.87	248.05	-275.39	96.71	163.57	308.07	8
679.69	904.05	-503.91	-17.15	46.42	371.98	11
916.75	993.41	-382.57	-399.57	-220.06	610.08	8
612.55	707.76	-431.88	-737.06	-334.29	807.95	10
1269.78	-99.37	92.53	-763.43	-376.13	776.92	8
1065.19	131.10	-74.22	-487.70	-209.08	686.89	11
1359.38	697.51	-468.02	-224.03	-43.24	637.54	8
1757.08	614.01	-457.03	-53.16	333.71	288.73	10
1641.85	548.83	-677.49	32.68	554.35	50.66	8
548.34	860.35	-1396.24	128.88	898.47	-396.18	10
-66.65	445.31	-1463.62	87.40	914.79	-735.29	11
-383.79	804.20	-1391.11	13.46	566.99	-899.02	8
36.38	535.16	-1007.81	-34.15	80.35	-874.24	10
-390.38	667.24	-1118.65	-6.26	-249.48	-567.38	8
-331.05	628.42	-944.34	38.02	-624.33	-235.38	10
368.41	1147.95	-1258.30	104.16	-769.59	-226.78	9
1118.16	1565.67	-1195.56	41.20	-681.64	-316.07	10
1275.39	869.14	-316.65	-170.99	-362.12	-629.33	10
1147.46	58.59	-157.71	-110.17	16.24	-785.55	8
430.18	480.22	-487.06	-50.81	247.13	-935.03	11
21.48	426.51	-290.77	45.78	211.15	-1000.00	8
1131.59	553.71	-341.55	313.29	111.11	-1000.00	10
1677.49	507.81	-529.30	344.39	409.79	-1000.00	8
969.73	757.57	-1058.59	184.78	707.67	-1000.00	10
-201.17	176.76	-888.18	49.47	530.18	-687.77	11
239.50	-248.54	-258.30	72.27	462.80	-561.61	8
-31.74	223.63	-336.43	363.95	291.90	-422.30	10
297.36	782.47	-762.45	461.76	166.41	124.82	8
562.01	642.82	-376.22	177.67	113.95	540.71	11
-1.22	378.42	-153.08	160.83	71.84	642.33	8
313.23	210.45	-168.46	190.98	82.92	622.83	10
267.33	185.06	-279.05	-2.66	310.06	380.16	8
-78.37	379.15	-917.24	-93.63	397.52	183.29	10
-1196.53	52.25	-1404.54	-298.03	365.94	-158.02	9
-452.64	-833.25	-1016.60	-398.28	44.56	-249.54	10
-471.44	-1107.42	-502.93	-73.36	-195.62	-199.98	8
301.27	-830.08	-893.55	270.29	-284.33	58.20	10
1130.62	-770.02	-441.16	429.44	-108.67	184.08	8
560.79	-222.41	-755.62	425.05	87.98	-87.68	11
-268.31	180.18	-957.03	278.23	-72.85	-329.04	10
875.24	35.89	-790.04	145.29	-45.68	-387.51	8
406.98	-746.58	-801.76	-235.38	232.76	-402.01	10
-464.60	-698.73	-1264.89	-57.31	139.83	-310.36	9
516.60	-661.13	-1193.36	53.62	-97.17	-97.20	10
137.70	-792.24	-692.14	286.35	-103.64	-11.41	8
33.20	-607.42	-674.07	568.57	-229.68	47.85	10
587.65	-45.90	-738.53	549.10	-158.08	13.70	8
1138.92	-687.26	-124.76	446.08	-25.02	-17.49	11
366.70	149.17	-636.72	415.77	238.98	-110.72	8
335.21	613.53	-883.54	344.60	166.69	-138.52	10
170.17	532.71	-1435.06	-24.05	99.37	-57.37	8
729.74	-342.53	-599.12	-283.54	-20.11	129.79	11
769.04	-595.46	-383.30	-45.65	27.44	314.03	8
37.35	-502.20	-758.79	0.98	-28.11	417.63	10
779.30	-788.57	-408.94	-39.70	-111.51	555.54	8
187.01	-462.16	283.45	142.91	-25.30	618.01	10
253.42	1106.93	-672.61	285.71	59.42	653.75	9
423.83	1062.74	-810.55	-38.94	230.29	324.65	10
34.67	295.17	-489.26	-357.36	434.20	-43.33	8
-1033.94	-157.71	-785.40	-419.68	219.42	-332.34	10
-5.86	-207.03	-1144.78	-425.08	60.46	-327.21	8
305.42	-491.21	-1420.65	-599.06	130.92	-337.92	11
-542.72	-374.51	-1691.16	-511.81	73.73	-355.68	8
233.15	-430.91	-1680.91	-401.55	-245.57	-451.66	10
575.44	-1172.12	-373.54	-275.91	-331.91	-536.13	10
711.43	-1177.49	-343.26	91.16	-270.48	-344.64	9
1482.67	-448.49	-752.93	289.89	99.79	-64.00	10
1031.25	-102.78	-849.85	257.11	389.53	-136.47	10
252.44	-385.50	-825.20	129.67	398.71	-320.92	8
161.87	-1067.14	-725.10	142.61	306.18	-408.78	10
-349.61	-526.61	-696.04	310.00	105.62	-485.02	9
192.63	390.38	-713.38	351.01	-161.96	-650.30	10
416.99	340.33	-675.78	80.90	-208.07	-841.86	10
1129.88	-1478.03	-256.10	-235.60	-150.63	-767.27	8
165.77	-607.91	-747.80	-26.70	52.19	-699.86	11
-121.34	-366.46	-787.84	134.80	-174.99	-815.67	8
220.21	-800.78	-794.68	152.71	-295.04	-604.74	10
589.11	-836.43	-762.94	265.56	-246.03	-351.56	10
124.02	-133.79	-1156.49	291.96	-274.32	-392.61	8
980.22	-748.54	-614.26	187.56	-271.58	-473.82	11
522.22	-160.40	-626.46	79.77	-56.21	-433.69	8
-49.80	-599.37	-593.99	-101.81	-39.03	-618.53	10
-8.06	-1177.98	-620.61	-167.24	-123.60	-688.20	8
404.05	-926.76	-802.49	-133.54	-200.68	-438.78	11
772.22	-1141.36	-678.22	-35.25	-127.81	-216.67	8
1006.10	-1029.79	-727.05	92.90	52.73	-66.22	10
622.07	-925.78	-874.76	161.41	132.23	-64.64	10
319.09	-800.78	-833.74	221.22	132.20	-69.79	8
310.55	-928.71	-740.97	303.96	128.63	-38.88	11
68.36	-964.11	-760.01	374.18	116.55	-186.19	8
33.94	-977.54	-802.49	391.42	73.00	-479.25	10
12.45	-935.55	-695.80	334.66	56.73	-648.90	8
-80.08	-791.02	-560.30	245.06	-27.62	-595.09	11
-283.20	-383.79	-187.26	163.48	-113.10	-408.17	8
-265.14	-443.12	-239.26	111.85	-450.56	196.04	10
679.93	-765.87	-285.40	59.45	-770.11	660.92	8
645.26	-640.38	-600.59	109.77	-874.82	732.85	10
989.50	-1119.87	-604.49	245.48	-1000.00	456.33	9
1380.13	-809.57	-40.28	265.50	-1000.00	663.91	10
567.63	397.71	-705.81	-110.93	-578.40	900.05	10
-333.25	666.75	-647.22	-589.60	-383.06	904.88	8
-1209.23	-118.16	-900.15	-787.29	-659.79	778.14	10
-102.29	-213.38	-613.77	-719.27	-730.01	624.18	9
925.29	-441.16	-217.53	-446.41	-590.03	388.82	10
1619.38	386.96	-140.14	-353.73	64.42	271.06	10
-32.23	375.49	-935.79	-363.19	785.00	147.31	8
-1504.15	122.80	-1007.32	-505.77	642.43	119.45	11
-759.52	241.46	-886.72	-474.73	173.52	277.53	8
22.71	-136.96	-424.32	-384.58	78.25	279.75	10
79.35	-411.87	-257.81	-202.79	127.29	326.69	10
-508.06	72.27	-633.54	-192.72	117.31	455.84	8
-1333.25	33.45	-651.61	-85.63	-103.76	479.49	11
-1015.14	399.66	-553.96	58.11	-340.64	237.58	8
-1525.63	41.75	-1028.32	-115.60	-445.34	285.58	10
-1858.64	-2012.21	-988.28	-146.82	-888.18	808.87	8
-29.79	-1679.69	-1580.81	207.40	-1000.00	999.97	11
1187.50	-437.50	-1264.16	451.11	-1000.00	999.97	10
1468.02	1007.32	-957.76	425.99	-1000.00	879.36	8
2009.52	832.52	-233.64	15.35	-1000.00	822.54	10
1875.00	605.22	227.54	-128.36	-964.48	873.87	10
1074.22	1073.00	104.74	-18.77	-904.17	518.10	9
371.09	1164.06	338.13	176.12	-939.61	258.00	10
934.08	1320.56	167.48	573.03	-889.80	-137.57	10
1198.00	2101.32	62.50	803.16	-716.28	-370.06	8
1504.88	2184.08	-116.46	747.89	-445.89	-803.83	11
1435.30	1389.16	411.62	461.30	-86.18	-1000.00	10
787.60	805.42	409.18	135.19	365.08	-1000.00	8
-847.41	451.90	278.81	-5.28	394.44	-937.01	10
-802.73	451.90	310.79	28.08	105.59	-749.88	8
-673.58	818.85	208.50	5.92	-151.67	-806.30	11
-530.76	920.65	165.04	-44.31	-241.76	-857.45	8
94.97	673.10	-34.42	-173.68	-315.77	-849.21	10
240.72	160.40	112.55	-362.12	-99.91	-511.54	8
60.79	125.98	-88.87	-555.54	123.02	-1.31	11
-331.79	-139.40	-37.35	-537.60	134.77	196.84	8
-457.52	62.26	66.89	-312.26	-11.02	-0.64	10
-36.13	128.66	120.85	-271.55	-38.57	-182.40	8
-260.01	-72.27	86.67	-171.88	-37.45	-403.84	8
-313.48	-153.56	1.71	-191.22	-14.10	-375.85	11
-512.45	234.13	-204.10	-219.60	31.43	-141.17	8
-411.87	374.27	-270.75	-318.82	-25.05	-103.12	10
-408.45	459.72	-167.24	-422.79	-59.14	-193.54	8
122.31	622.07	31.74	-579.47	-54.53	-492.80	10
-318.12	-97.90	-69.34	-742.74	21.70	-714.20	9
-248.29	-1024.90	34.91	-832.52	-2.72	-422.52	10
-46.39	-957.28	234.62	-684.05	77.45	120.82	8
-415.04	-544.92	103.03	-356.60	61.10	574.43	10
-441.89	-144.29	-188.72	-87.16	-221.47	632.72	9
-237.30	-101.81	-236.82	-47.61	-375.24	599.18	10
750.49	870.85	346.19	-60.03	-446.81	425.48	8
818.60	1344.24	403.56	-96.62	-146.12	199.77	10
190.92	734.62	245.12	-345.52	105.87	126.83	8
-159.42	622.56	237.06	-391.20	193.63	323.94	11
-412.35	122.56	358.40	-228.97	166.63	699.10	8
-762.94	-832.76	-150.88	71.53	-135.83	999.97	10
54.20	-616.46	-342.53	263.09	-348.97	999.97	8
1741.21	1851.32	-794.92	615.91	-497.65	999.97	10
1154.79	2502.20	-215.33	503.23	-282.29	115.57	11
1163.33	1748.29	340.09	-14.22	84.69	121.46	8
198.97	50.78	1.95	-140.05	434.11	556.76	10
393.55	-235.11	-297.61	139.53	359.50	752.75	8
412.60	435.06	-366.46	683.69	235.47	194.12	11
194.34	1145.51	-431.15	751.01	255.07	-216.00	8
393.31	883.06	-331.05	571.14	287.05	-91.06	10
407.23	688.96	-421.63	75.04	234.47	318.94	8
314.21	1236.08	82.03	19.50	58.99	220.70	10
885.25	1053.71	524.17	139.25	-84.84	11.26	9
1657.71	-343.02	453.37	40.95	177.12	332.03	10
1766.60	-946.78	368.65	-55.79	646.06	516.24	8
1048.83	339.84	-41.99	-59.20	862.43	44.31	10
-155.52	1151.61	0.24	-227.69	759.28	-119.72	9
-629.64	743.90	371.34	-823.64	603.58	-99.43	10
-180.66	390.14	274.90	-1000.00	115.88	210.08	8
-531.74	-616.46	351.56	-1000.00	-374.18	709.20	10
877.93	2.20	-230.96	-932.37	-751.34	999.97	10
1487.79	313.48	-232.18	-889.47	-875.31	999.97	9
503.17	529.54	-444.82	-940.64	-1000.00	999.97	10
1401.37	1523.44	-1194.34	-1000.00	-1000.00	999.97	8
192.87	-324.22	-842.53	-1000.00	-1000.00	861.11	10
198.00	-1816.65	-488.77	-926.33	-1000.00	574.28	11
1032.71	-756.10	-1298.83	-79.99	-1000.00	43.70	10
3825.44	577.88	657.96	77.61	-1000.00	552.19	8
2717.77	-1984.62	-1008.79	-283.75	-1000.00	894.62	10
4059.57	-2641.60	-796.14	259.64	-980.90	180.54	10
3978.03	-505.13	-657.23	559.88	-39.83	-338.65	9
2512.45	-707.28	-2551.76	512.82	884.37	-470.34	10
2884.28	-699.95	-1998.78	175.54	999.97	-59.11	10
961.43	-1549.07	-2256.10	-99.76	999.97	-99.55	8
3441.16	-1280.03	-667.48	-162.63	910.46	-272.61	11
2670.90	-1306.15	-390.87	-26.46	999.97	-513.49	10
2531.25	-523.19	-672.12	-70.83	999.97	-511.87	8
2710.45	-156.49	-613.77	-106.41	999.97	-471.56	10
1549.07	22.95	-827.39	-175.17	999.97	-313.35	10
772.95	-186.28	-386.72	-255.68	999.97	-91.40	9
296.39	169.68	230.96	-296.69	944.03	180.45	10
98.39	724.61	473.88	-439.94	672.97	401.89	8
-241.94	56.40	678.71	-543.09	415.53	326.54	10
-285.89	-535.40	653.32	-315.28	195.19	114.96	9
-263.67	-1109.62	734.86	121.52	-85.54	-124.63	10
203.86	-836.18	673.10	280.91	-216.52	-234.22	8
674.80	-661.13	604.00	501.50	-386.84	-365.39	10
849.61	-728.52	695.56	600.19	-412.93	-233.31	10
1683.11	-219.48	679.44	623.29	-463.65	107.76	9
2426.27	1102.29	1111.08	357.45	-325.68	243.99	10
2525.63	580.08	1552.25	-84.90	-42.85	183.62	10
2352.29	-403.08	1284.18	-246.49	243.13	-8.33	8
1821.78	-683.11	1068.85	-124.05	445.68	-314.88	11
1285.89	-489.26	983.15	-36.56	511.26	-235.38	8
1242.43	-180.66	916.50	-24.35	482.54	11.57	10
1362.79	-64.45	782.71	-53.96	512.27	87.49	8
1048.83	-156.74	777.34	-65.95	573.94	110.63	10
876.46	-384.52	1082.52	-88.62	577.30	109.65	11
444.58	-317.14	986.57	-65.40	513.52	107.82	8
416.02	-271.97	1098.88	-0.76	341.52	91.19	10
177.73	-233.89	1228.03	87.59	145.32	130.86	8
407.23	-211.67	1103.76	159.94	-68.30	209.93	11
890.38	-198.97	1285.16	198.27	-78.31	246.06	8
712.40	-521.97	1283.20	274.75	-42.51	383.70	10
700.68	-160.89	756.84	425.48	-15.78	575.71	8
894.29	45.17	876.71	435.88	-14.47	582.49	10
1158.94	-183.59	1102.05	496.09	56.03	585.88	9
1323.00	-15.38	1024.66	513.31	288.36	685.42	10
965.82	365.23	1221.68	413.67	434.23	584.59	8
301
