# Supplementary material for: Complexes of vertebrate TMC1/2 and CIB2/3 proteins form hair-cell mechanotransduction cation channels
Source: eLife. 2025 Jan 8;12:RP89719. doi: 10.7554/eLife.89719 (PMC11709434; doi:10.7554/eLife.89719)
Supplement: Figure 3—source data 1. [file elife-89719-fig3-data1.zip › Figure 3H/homo/18-6-R1.csv]

Time	Lat	Foreaft	Vert	Pitch	Roll	Yaw
1	7	743.65	12.02	-5.83	-40.59	10
2	221.19	465.09	711.67	33.84	-18.77	-25.27
3	259.28	486.57	685.79	13.58	-10.1	-21.39
4	218.99	452.88	705.81	0.37	-7.14	-26.67
5	254.15	432.86	659.91	-14.47	-9.95	-29.48
6	245.36	441.89	681.64	-37.11	0.49	-19.87
7	227.54	424.8	708.5	-42.45	9.83	1.77
8	226.81	371.34	708.98	-41.41	7.93	12.08
9	220.46	372.31	702.88	-23.13	7.35	24.78
10	222.66	406.49	690.67	2.93	7.93	8.54
11	198	431.15	683.11	-0.37	10.56	-21.79
12	138.67	432.62	684.81	-8.61	1.37	-36.77
13	182.37	391.85	716.31	-18.68	-13.58	-54.23
14	194.34	375	708.01	-19.59	-9.12	-40.25
15	203.37	347.9	761.72	-7.39	-6.13	-21.97
16	187.01	387.94	728.76	5.58	-5.4	-11.05
17	223.39	412.84	693.85	17.12	-10.07	6.87
18	207.76	445.31	676.76	6.04	-2.53	12.48
19	199.95	452.64	677.73	-5.89	-6.65	-9.37
20	188.72	438.23	692.38	-5.95	-7.32	-20.08
21	218.99	418.21	715.09	-12.21	-13.79	-26.49
22	222.17	392.82	726.56	-9.77	-7.48	-13.73
23	229.98	403.56	715.82	-11.02	-2.99	2.9
24	232.18	394.78	704.83	-16.66	-4.61	9.86
25	249.02	371.09	711.67	-11.51	2.53	31.74
26	231.69	393.07	703.61	-6.62	7.45	17.76
27	225.34	396.73	702.39	-2.59	8.27	-2.66
28	199.22	392.33	690.92	-1.68	11.41	-7.84
29	172.61	343.51	714.36	3.39	7.6	0.52
30	218.26	375.98	712.4	22.86	2.69	8.64
31	182.13	402.83	705.57	20.05	2.32	-2.26
32	169.43	415.77	707.03	16.24	-1.98	-10.59
33	158.45	424.8	696.29	8.24	-8.85	-15.93
34	208.98	410.16	729	3.85	-14.31	-11.29
35	214.6	417.48	710.21	-1.68	-9.77	8.67
36	239.5	437.01	689.21	-3.94	-6.87	14.5
37	254.15	424.07	686.52	-0.12	-4.7	12.24
38	251.22	395.02	702.64	7.69	2.35	9.58
39	221.44	394.04	680.91	9.34	8.79	10.93
40	202.88	370.85	713.13	17	3.97	3.6
41	227.54	404.54	714.11	26.67	0.92	-7.29
42	217.29	431.15	716.55	36.22	8.12	-19.2
43	182.13	460.69	697.51	27.89	1.56	-19.35
44	186.77	463.38	703.37	6.01	-2.41	-0.12
45	240.23	459.23	715.33	-5.4	-0.34	16.11
46	240.72	458.74	721.44	-12.3	11.11	18.1
47	180.18	439.7	672.12	-24.48	8.39	11.81
48	234.86	383.3	701.42	-32.56	0.46	1.92
49	184.81	369.14	680.42	-13.18	2.32	-8.85
50	206.05	363.77	672.61	-2.53	2.23	-5.1
51	213.13	381.1	718.51	2.75	1.46	-4.33
52	204.83	377.93	734.62	6.07	2.9	0.64
53	184.81	421.14	709.23	8.88	-2.66	-1.13
54	218.02	428.22	718.02	4	-3.78	1.74
55	224.61	406.49	704.35	-0.09	-3.23	1.13
56	218.26	412.11	685.79	-0.24	-1.65	-1.83
57	205.81	409.67	702.15	6.93	-3.85	-15.84
58	204.83	414.55	694.58	7.23	-5.83	-16.54
59	212.16	438.23	699.71	6.56	-5.34	-8.82
60	244.14	424.32	718.51	-2.08	-3.85	-3.27
61	234.62	416.99	685.55	-7.54	5.89	6.87
62	226.07	406.74	717.77	-1.68	9.86	11.35
63	189.45	436.04	688.23	-2.2	4.94	5.49
64	176.51	407.96	702.39	-7.2	-0.03	-1.74
65	174.56	412.11	684.33	-7.32	-2.38	-4.46
66	178.96	371.58	698.97	-2.87	-8.03	-8.91
67	196.53	353.52	730.22	8.82	-8.03	1.46
68	221.44	382.32	722.41	27.31	-7.72	8.76
69	245.61	438.96	694.09	25.15	-4.58	10.47
70	219.48	467.29	686.52	12.6	4.03	9.43
71	707.28	-437.26	-623.05	423.92	14.71	325.47
72	667.72	-211.43	-548.1	407.78	-56.37	322.42
73	845.46	-125.73	-568.36	313.51	-92.86	358.7
74	820.56	4.64	-314.21	119.57	-37.66	296.39
75	868.16	90.82	-324.22	-80.32	79.56	84.59
76	844.97	-6.35	-422.36	-231.02	192.96	-178.8
77	659.91	-457.76	-404.05	-259.64	227.17	-272.67
78	207.28	-781.74	-334.23	-190.34	204.59	-362.21
79	0.98	-666.26	-433.35	-66.96	54.23	-291.38
80	183.11	-515.38	-485.84	-13.09	-144.5	-123.44
81	618.41	-256.35	-511.47	-99.03	-250.12	98.45
82	882.57	37.6	-486.57	-309.42	-245.36	223.33
83	1113.53	536.38	-381.1	-493.8	-184.39	224.09
84	1028.81	510.5	-353.76	-835.63	-54.87	53.44
85	1114.99	287.6	-610.84	-1000	39.55	-366.73
86	1222.66	59.81	-1265.38	-1000	116.76	-867.34
87	1479.98	-135.99	-1531.01	-1000	213.38	-1000
88	1445.31	-82.28	-1253.91	-1000	276.4	-1000
89	1499.02	476.56	-1106.45	-1000	320.8	-1000
90	1146	615.23	-1224.12	-1000	462.04	-1000
91	1147.46	444.82	668.7	-1000	321.84	-1000
92	642.82	553.71	366.46	-617.49	385.89	-1000
93	-86.18	934.33	147.22	-260.93	243.87	-846.13
94	-290.53	1137.94	-64.45	-141.42	-64.36	-295.2
95	-176.51	1187.26	-16.85	-134.25	-243.19	-57.34
96	488.04	1094.24	203.37	-156.71	-436.1	152.04
97	622.31	971.19	25.15	-129.12	-316.47	-29.27
98	298.58	820.56	-21.48	-152.74	-106.51	-414.89
99	72.75	350.83	-260.99	-120.7	89.84	-768.83
100	-31.01	155.76	-369.87	-88.53	163.6	-820.56
101	-120.85	182.13	-289.06	-6.77	153.32	-351.59
102	-58.11	229.49	-23.68	51.85	114.35	-41.38
103	240.72	241.7	55.18	211.76	63.54	556.7
104	348.14	493.16	-102.78	380.19	-35.4	843.81
105	801.27	1087.4	36.38	533.2	-68.51	714.48
106	840.09	1191.65	25.39	633.51	168.67	395.05
107	705.57	1827.88	-1474.37	104.8	225.46	209.69
108	346.92	1873.78	-464.6	-253.02	268.4	154.42
109	234.38	1253.42	-254.64	-639.04	260.07	103.45
110	678.47	652.59	-41.99	-736.18	217.86	81.33
111	827.15	790.28	-94.73	-655.4	295.04	-89.39
112	521.48	492.92	-50.54	-598.08	158.05	-127.59
113	309.08	299.07	75.2	-422.21	302.43	68.91
114	-180.18	249.02	45.65	-41.75	334.53	517.18
115	-664.79	-200.2	188.96	151.82	127.72	762.21
116	-2.93	12.94	-62.01	322.51	-29.14	999.97
117	777.59	386.72	-469.48	358.25	-38.09	999.97
118	1666.02	836.67	-88.38	-215.79	-92.1	988.34
119	1262.7	410.64	258.06	-569.06	308.96	11.23
120	451.42	-482.91	724.85	-238.56	237.7	-895.72
121	1356.69	-214.6	646.48	36.99	300.84	-1000
122	-992.19	478.27	-981.93	-16.54	823.18	-1000
123	-380.37	-75.93	2130.13	-1000	842.01	-215.03
124	-1678.22	-564.45	3829.35	-646.97	701.6	-194.37
125	-1118.41	873.78	701.66	631.84	78.19	-564.73
126	-2417.72	2029.3	-1927.25	331.54	-284	-161.9
127	97.66	-422.85	617.19	-735.99	-591.52	125.03
128	712.89	-357.91	2836.18	-963.99	-131.9	207.89
129	842.29	-161.13	2662.11	-75.01	236.15	6.96
130	394.04	46.14	794.92	7.35	325.01	1.13
131	-1057.62	-833.98	-292.72	-14.1	530.91	179.08
132	-692.63	-1313.23	806.15	-161.65	-59.66	288.91
133	116.7	-953.13	406.98	317.41	-120.51	157.41
134	-74.71	-17.58	618.16	432.62	-114.32	-72.27
135	-73.73	360.35	357.91	192.35	-297.97	-101.2
136	-105.47	776.12	550.29	-253.08	-20.63	-24.41
137	-344.73	778.81	1122.31	-327.45	2.96	90.15
138	100.59	441.65	1235.11	-216.22	-180.6	128.78
139	223.14	904.05	717.53	-33.23	-179.69	194.03
140	72.27	664.55	519.29	-42.11	-107.12	248.96
141	195.8	384.77	1056.4	-31.89	-81.27	293.03
142	262.21	243.65	911.13	179.44	-143.34	178.5
143	139.89	317.63	572.51	208.1	-161.19	105.07
144	422.85	364.26	677.98	239.17	-197.81	29.36
145	631.59	491.21	865.23	146.85	-46.05	91.13
146	121.34	428.96	548.34	-25.24	146.12	178.13
147	-99.12	150.88	461.67	-93.54	135.38	141.14
148	221.19	37.6	823.73	-119.38	177.52	78.25
149	6.84	199.95	1049.56	-74.52	229.43	67.08
150	-109.37	320.07	1210.45	-56.09	186.77	148.32
151	-21.97	-62.99	1259.77	-36.83	77.12	153.99
152	54.69	-172.36	1048.1	53.62	49.26	182.37
153	343.75	174.32	879.88	149.96	12.91	45.41
154	422.36	245.12	771.97	150.45	91.46	-166.63
155	199.95	601.81	551.51	96.74	161.1	-227.69
156	-244.63	645.51	277.1	-119.54	293.33	-161.19
157	-484.62	243.41	375	-301.79	267.21	29.63
158	-422.85	-254.15	431.4	-332.92	158.81	211.33
159	-284.42	-359.86	818.36	-226.62	80.51	297.52
160	-85.94	-353.52	943.6	-0.34	91.19	336.27
161	-124.02	-428.96	969.48	127.01	80.32	306.03
162	-41.99	-162.84	874.02	317.26	6.87	190.37
163	-223.14	113.04	672.61	428.96	-4.43	67.78
164	-319.34	358.89	514.89	487.09	-45.17	-9.77
165	-160.16	1033.45	499.27	371.92	-86.67	-64.15
166	-358.15	1141.85	618.41	47.79	-100.68	-127.29
167	-324.46	1051.51	787.6	-80.93	-143.37	-133.94
168	34.42	616.21	1134.52	-393.43	-137.97	-107.79
169	-320.56	216.55	1107.18	-400.36	-157.78	-63.35
170	-236.33	269.29	862.55	-369.2	-233.73	136.14
171	-4.88	26.86	922.36	-341.16	-244.29	309.88
172	41.26	-301.03	1255.37	-224.46	-209.14	336.09
173	67.14	-386.23	974.12	181.21	-307.62	172.03
174	299.07	-65.43	565.92	422.79	-189.18	100.52
175	128.91	275.15	432.13	449.95	-106.17	86.09
176	40.04	757.32	522.95	323.61	-61.61	103.27
177	282.23	805.18	875.98	29.05	-107.97	78.55
178	511.23	525.88	865.48	-193.7	-126.95	76.78
179	555.66	363.28	819.09	-324.52	-77.12	39.61
180	553.96	-30.52	1022.22	-269.59	25.18	-60.12
181	316.41	-306.64	1069.58	-222.75	63.6	-107.54
182	137.7	-333.5	899.66	-18.65	101.29	-174.62
183	-4.64	-227.78	532.23	258.91	137.76	-291.41
184	-10.5	15.14	279.05	386.05	133.58	-345.61
185	-59.81	459.96	501.46	416.32	160.8	-195.25
186	-106.69	837.4	362.06	356.81	117.16	39.28
187	-6.1	1257.81	353.03	175.29	48.43	116.03
188	457.76	891.11	752.44	-195.16	-46.88	167.27
189	543.21	231.69	1005.62	-399.32	27.01	135.07
190	309.57	72.27	963.87	-442.17	126.68	59.81
191	199.46	-66.65	817.87	-402.16	189	6.62
192	201.9	-166.26	806.4	-325.81	244.02	-35.55
193	177.49	-290.77	923.58	-267.06	249.15	-71.99
194	135.99	-300.54	1065.67	-103.88	266.45	-141.27
195	-409.42	-201.9	771.73	104.22	251.71	-183.84
196	-621.58	-170.41	704.1	243.1	76.75	-159.76
197	-461.18	223.63	429.44	278.5	-100.37	-81.12
198	-98.14	623.05	615.23	100.92	-169.19	-78.19
199	31.25	603.76	1142.82	-35.4	-68.6	-94.67
200	-194.58	476.56	1171.39	-42.33	6.1	-82.06
201	-532.23	284.42	1039.06	-90.18	85.85	-77.27
202	-830.81	33.69	985.6	-112.67	20.48	-62.26
203	-898.68	85.45	715.09	-14.8	-134	48.8
204	-743.16	105.47	633.3	46.23	-384.31	130.28
205	-219.48	94.48	755.86	86.79	-449.62	148.44
206	219.48	223.88	592.29	178.83	-486.97	88.01
207	614.26	225.59	519.78	251.13	-361.76	-63.05
208	542.72	483.64	441.16	132.48	-149.57	-204.22
209	224.12	663.09	727.29	-23.86	-68.66	-297.24
210	1.95	651.61	826.66	-111.42	-114.41	-124.39
211	139.4	434.33	772.22	-135.07	-221.86	-41.14
212	809.81	12.21	1076.9	-187.47	-366.09	14.95
213	902.83	260.74	1020.75	-50.11	-166.63	-82.24
214	370.61	191.16	633.79	29.79	95.09	-231.45
215	13.67	54.2	750.73	44.71	153.2	-329.56
216	-103.27	-14.89	776.12	257.05	144.1	-221.59
217	-205.81	464.84	457.03	344.02	98.79	-135.8
218	116.21	1199.71	401.86	264.62	-20.97	-11.02
219	310.79	1443.12	624.27	-29.72	0.34	-15.78
220	245.85	923.83	773.44	-293.49	149.32	-71.5
221	-33.69	187.74	995.85	-534.39	155.64	-73.21
222	-47.12	-4.39	1023.44	-606.38	25.7	-26.09
223	79.1	-111.33	911.62	-596.98	-29.94	-5.19
224	321.04	-147.71	975.34	-545.53	-65.83	-42.33
225	438.23	-144.53	683.84	-434.05	-53.71	-228.7
226	372.31	-424.56	591.55	-370.67	12.33	-308.53
227	-66.41	-779.79	602.78	-242.37	30.58	-137.21
228	-53.22	-763.43	450.93	-20.6	-91.95	99.09
229	99.37	-633.06	260.01	68.88	-155.27	198.55
230	393.8	-489.26	135.99	219.06	-205.14	340.85
231	394.78	-368.16	239.01	334.93	-172.7	387.42
232	435.06	-213.38	304.69	444.27	-168.88	304.66
233	540.77	295.17	354	434.3	-153.26	149.63
234	505.62	397.71	565.43	340.82	-31.62	-2.08
235	396.73	644.29	933.11	286.07	51.15	-51.42
236	212.89	485.35	993.16	191.65	155.03	-127.96
237	77.39	161.87	1125.73	205.17	122.01	-202.3
238	26.12	466.8	1271.97	312.59	20.63	-164.64
239	392.33	884.03	1104	332.86	-101.56	-45.04
240	415.77	1091.06	829.1	176.03	-34.91	-0.46
241	171.88	1112.55	645.02	-93.14	83.92	54.99
242	-197.75	728.27	624.76	-240.63	61.43	90.39
243	-83.01	75.93	791.02	-376.5	-64.97	167.02
244	144.53	-245.36	932.62	-271.7	-179.75	214.42
245	348.39	-89.11	747.56	-75.96	-212.07	279.24
246	524.9	-116.7	639.65	81.6	-238.59	271.94
247	845.95	-141.85	489.26	211.82	-146.21	188.75
248	835.45	53.22	502.2	254.43	-55.97	117.28
249	605.71	322.27	398.44	273.83	114.5	-14.31
250	330.08	679.2	470.7	130.58	201.45	-84.87
251	143.07	555.66	761.47	-101.32	171.81	-6.29
252	189.94	22.71	1080.81	-227.6	58.38	167.76
253	333.25	27.83	1110.35	-202.03	-30.06	358.49
254	443.36	9.52	1030.03	-163.27	-41.32	457.92
255	515.63	185.3	622.31	-54.44	-39.7	652.28
256	638.92	-85.21	711.43	19.44	30.88	646.82
257	465.33	-152.83	656.49	187.23	183.93	479.61
258	236.33	26.86	439.45	368.44	249.82	261.26
259	177.49	57.37	467.53	400.21	250.31	152.95
260	-111.33	133.06	532.47	393.8	226.41	168.55
261	-162.84	-62.01	774.17	346.37	87.01	397.64
262	260.5	-328.61	765.14	352.45	-108.83	743.23
263	872.8	44.68	667.24	327.12	-249.73	918.95
264	1179.44	381.84	578.13	321.44	-190.4	808.5
265	931.64	296.63	624.27	316.28	24.93	512.82
266	725.34	154.79	687.01	329.19	163.48	226.44
267	360.6	-60.3	708.01	342.16	202.55	145.75
268	122.56	60.55	640.87	365.14	178.1	38.94
269	79.59	167.97	511.96	339.9	93.38	-64.58
270	7.08	227.05	555.66	282.78	39.06	-100.37
271	-17.09	277.34	632.57	265.63	-52.8	16.05
272	283.69	351.07	594.97	260.96	-100.89	140.99
273	431.4	264.65	756.84	209.11	-97.02	411.9
274	508.06	234.86	704.35	229.52	-83.04	511.26
275	574.46	485.6	551.51	234.41	-52.15	433.47
276	656.98	597.9	617.92	224.88	17.06	323.18
277	657.96	468.51	647.22	258.94	114.07	245.76
278	650.63	537.6	671.88	337.68	210.72	66.44
279	475.34	996.83	917.48	339.48	242.98	-47.49
280	139.4	1308.11	751.46	245.97	211.09	-227.69
281	277.1	1191.65	228.52	74.28	107.82	-166.96
282	66.65	897.46	385.74	-235.02	127.75	4.52
283	162.84	418.21	597.66	-377.04	-1.59	164.7
284	231.2	95.21	651.12	-321.38	-101.68	388.28
285	427.25	-337.16	615.72	-221.07	-108.25	499.88
286	867.68	-353.76	529.54	-30.33	-88.62	524.02
287	584.96	-216.06	542.72	85.94	35.16	292.33
288	218.75	-60.79	700.2	158.11	106.51	15.35
289	-29.3	96.44	677.98	207.79	102.26	-181.46
290	-218.26	32.96	669.92	156.43	-7.6	-291.63
291	-14.89	434.08	514.4	88.53	-64.79	-297
292	357.18	764.89	699.46	-121.61	-56.64	-237.06
293	212.65	601.07	977.29	-172.52	-13.18	-190.86
294	156.98	839.11	790.28	-143.31	11.63	-97.44
295	64.94	586.43	821.78	-171.66	19.2	-26.03
296	10.99	343.99	897.46	-83.13	-7.6	0.49
297	172.36	144.29	765.38	-11.75	-22.28	20.23
298	300.29	265.63	603.76	67.54	-67.78	52.25
299	397.46	63.96	653.08	66.31	-107.21	78.83
300	482.91	22.95	640.14	49.65	-143.77	50.75
301	559.57	-13.67	520.02	45.44	-152.04	15.93
302	859.62	515.38	271.97	-94.64	-95.73	-44.92
303	646.48	296.39	559.81	-310.61	66.47	-41.96
304	426.76	319.34	670.9	-391.88	107.73	-20.81
305	479.74	259.77	879.64	-407.26	87.83	-35.58
306	635.99	158.69	1124.76	-311.22	187.5	-48.28
307	259.28	-106.2	1112.3	-217.65	230.68	-42.21
308	129.64	-1.71	932.62	-8.06	198.61	-51.85
309	8.54	174.56	735.84	73.76	150.39	-30.15
310	-10.01	415.04	511.72	67.35	54.08	-37.96
311	-51.03	548.34	464.6	-93.02	-40.53	2.47
312	21	625.24	573.24	-220.25	-90.97	23.99
313	331.79	409.18	799.56	-457.95	-157.29	35.19
314	708.98	392.58	978.27	-659.61	-122.56	-21.73
315	778.08	199.95	813.96	-845.61	-4.27	-114.38
316	833.98	-50.29	826.9	-954.25	159.76	-161.47
317	875.73	-558.35	762.94	-915.56	283.2	-153.9
318	576.9	-636.23	587.4	-695.77	428.47	-242.31
319	451.66	-681.4	509.28	-418.12	442.5	-256.68
320	540.04	-598.88	438.96	-152.56	373.14	-279.54
321	239.5	-712.65	135.5	17.03	335.54	-373.23
322	10.01	-570.8	-39.31	-155.06	356.78	-213.38
323	-166.02	-637.7	187.74	-337.98	173.16	19.2
324	-155.52	-764.65	466.55	-371.98	68.15	147.43
325	135.5	-743.16	604.25	-384.95	-54.96	345.31
326	52.73	-741.46	669.92	-370.42	-10.1	430.33
327	-174.07	-1001.22	523.44	-341.98	15.75	402.4
328	-314.21	-1149.66	486.08	-177.67	41.72	290.04
329	-105.71	-788.33	329.59	29.91	51.18	80.2
330	-22.95	-805.18	363.77	178.01	115.97	-177.37
331	56.88	-877.44	349.85	235.72	150.82	-309.97
332	-24.41	-999.51	454.35	364.72	211.36	-486.36
333	-221.44	-906.25	396.48	461.15	186.77	-528.84
334	-69.58	-880.13	478.76	431.76	92.99	-450.9
335	45.17	-798.34	715.82	349.85	85.48	-358.7
336	99.85	-703.61	813.72	464.32	157.04	-291.23
337	97.41	-600.83	532.47	474.49	178.77	-272.03
338	-170.17	-441.65	546.63	437.74	194.98	-235.93
339	-340.58	-157.47	562.01	353.15	125.58	-121.77
340	-262.21	18.31	608.64	235.63	-6.84	33.17
341	-103.27	137.21	756.1	86.46	-119.75	163.39
342	217.53	267.09	885.5	-0.95	-214.05	223.54
343	438.96	137.21	1000.24	-99.7	-181.03	213.32
344	530.27	-176.51	1133.06	-125.4	-123.41	179.29
345	436.28	-338.62	1090.33	-66.59	7.32	92.41
346	267.09	-280.76	941.41	14.98	91.8	17.12
347	50.78	-205.57	847.41	49.07	141.08	-29.39
348	-33.45	-144.53	810.55	53.44	120.39	-41.23
349	-63.23	-119.14	818.85	31.74	86.49	-15.93
350	-159.91	-188.48	829.59	4.94	68.15	8.18
351	-143.31	-244.38	816.16	-56.73	10.8	41.26
352	-46.63	-269.04	867.19	-81.12	-23.04	53.5
353	-38.57	-268.55	859.38	-61.52	-22.43	47.94
354	-16.36	-252.69	825.93	-54.9	-18.95	42.14
355	10.5	-236.08	797.85	-57.4	-5.71	21.91
356	2.2	-299.07	825.2	-62.41	-10.53	-11.54
357	34.18	-334.72	850.59	-57.13	-8.58	-27.89
358	59.08	-376.71	846.19	-56.52	-1.65	-31.25
359	7.81	-343.51	793.46	-46.88	0.58	-20.45
360	8.3	-377.69	804.44	-33.97	-15.99	6.65
361	39.06	-366.46	789.31	-21.76	-22.86	32.87
362	43.7	-379.64	804.93	-19.65	-21.24	42.39
363	59.08	-369.87	790.77	-5.55	-21.36	45.65
364	49.32	-359.38	817.87	7.48	-7.66	34.12
365	66.65	-355.71	823.97	25.24	5.31	15.81
366	50.78	-399.41	833.25	31.1	16.45	3.51
367	2.69	-404.54	873.29	44.65	20.63	-10.25
368	-3.91	-261.23	805.66	57.92	23.71	12.88
369	-25.15	-271.73	844.97	52.86	8.27	15.17
370	-27.34	-263.67	838.62	47.85	-4	14.43
371	-14.89	-261.23	839.11	31.95	-14.47	24.66
372	33.69	-277.83	837.89	19.38	-20.6	36.53
373	38.82	-263.92	831.05	7.45	-11.44	40.53
374	51.51	-255.62	840.58	-2.72	-4.61	35.89
375	18.55	-252.69	836.18	-33.75	5.65	10.47
376	-30.27	-278.08	838.62	-46.81	-0.85	5.77
377	10.01	-311.28	845.21	-39.52	-10.99	14.83
378	14.65	-356.69	825.93	-32.14	-11.51	16.6
379	34.67	-344.48	811.04	-18.37	-9.89	14.19
380	18.07	-358.15	814.94	-6.41	-1.28	10.68
381	29.3	-347.41	815.43	-2.69	0.21	2.32
382	0	-321.53	803.96	-0.61	-2.81	-3.27
383	27.59	-308.59	820.8	4.21	-8.61	-0.82
384	65.67	-307.37	810.06	6.01	-1.19	0.95
385	19.78	-346.68	840.09	-3.6	2.66	3.36
386	7.08	-310.06	850.1	-5.28	-4.18	10.71
387	74.95	-301.03	846.68	-9.46	-3.45	9
388	62.26	-301.27	837.65	-12.36	5.04	1.4
389	38.57	-342.77	850.83	-18.37	18.01	-6.1
390	-14.4	-391.85	831.79	-19.9	28.87	-8.15
391	-10.01	-418.46	864.5	15.47	22.64	-16.54
392	-7.57	-329.1	795.17	31.77	22.61	-17.94
393	-45.9	-310.79	814.21	31.16	17.03	-22.71
394	-33.45	-302.49	797.61	27.68	-1.8	-13.21
395	-6.1	-297.36	823.97	15.2	-13.06	-14.1
396	13.43	-295.65	841.55	9.46	-13.06	-11.02
397	17.82	-297.85	827.64	4.67	-11.96	-0.85
398	47.36	-315.92	826.66	2.81	-15.72	14.37
399	59.08	-320.56	828.86	9.19	-9.43	18.07
400	51.76	-313.96	824.71	9.28	-1.83	17.09
401	-15.87	-319.34	826.42	11.29	1.34	20.9
402	25.63	-290.28	812.26	20.11	-7.35	17.43
403	28.32	-279.54	815.92	12.12	-0.03	2.04
404	0.98	-285.16	845.21	12.18	0.12	-5.92
405	-22.46	-295.65	839.6	6.77	1.92	-9.55
406	0.49	-301.27	863.53	1.37	-1.53	-6.01
407	24.17	-279.05	847.41	7.14	-1.68	-6.26
408	50.29	-289.31	840.82	6.01	3.81	-1.34
409	37.11	-307.13	827.15	9.92	9.52	-3.97
410	54.93	-299.56	842.04	15.29	9.03	-8.12
411	159.18	-365.72	1042.97	58.17	2.99	-60.03
412	1305.66	372.56	840.82	362.98	140.01	-337.52
413	-706.3	105.47	447.51	327.21	602.39	-622.01
414	-1101.56	347.9	625.73	31.77	325.93	-852.05
415	-571.04	32.47	1270.75	-49.26	-84.56	-1000
416	-298.83	-217.53	1382.08	-48.19	-136.87	-1000
417	-189.94	-23.93	912.84	-53.56	-68.3	-963.41
418	-163.09	64.94	648.68	-96.25	-35.64	-984.41
419	-46.88	-356.93	832.28	-118.13	-86.98	-1000
420	-210.21	-357.91	885.01	-22	-99.03	-1000
421	-217.04	-614.75	899.66	141.27	-113.34	-1000
422	-347.41	-286.13	553.71	329.25	-133.12	-832.21
423	257.57	-79.1	435.79	386.99	-121.83	-699.74
424	531.49	110.84	504.15	467.83	-20.51	-592.8
425	162.6	322.51	80.57	549.8	124.42	-615.97
426	-157.23	660.64	2.69	394.81	150.39	-554.38
427	-229.98	742.19	511.23	281.65	122.34	-408.33
428	-331.05	843.51	585.69	271.7	36.04	-315.58
429	-311.52	1397.95	821.29	245.27	-61.61	-285.28
430	103.52	1276.12	1197.27	-47	-172.85	-387.85
431	368.41	517.09	1414.06	-312.23	-134.46	-454.71
432	121.34	-52.25	1363.77	-314.3	-54.32	-510.89
433	-412.84	-221.92	996.58	-139.83	-4.15	-507.72
434	-556.15	-130.62	669.43	69.03	-82.18	-362.58
435	-651.61	530.27	396.48	205.57	-132.23	-118.56
436	-640.87	648.93	340.82	211.18	-261.87	-87.43
437	-399.17	771.48	228.52	194.61	-297.12	-185.55
438	-264.89	479.25	468.26	35.77	-139.62	-270.69
439	-468.02	538.57	581.05	53.83	-94.12	-174.93
440	244.38	533.94	655.52	-84.87	-220.28	-134.28
441	135.5	723.39	932.13	-241.06	-179.08	-267.36
442	209.72	494.63	1072.02	-439.45	-22.16	-255.07
443	206.05	149.9	1176.27	-504.76	59.88	-214.14
444	-116.94	-33.2	1379.88	-289.89	14.37	-172.42
445	-214.6	-136.47	1169.19	-114.56	-36.99	-162.66
446	-599.37	79.83	654.05	111.88	-57.71	-96.56
447	-306.64	133.79	570.07	199.28	-155.94	39.28
448	-352.54	146.97	575.93	313.78	-165.28	93.23
449	8.06	511.96	528.32	343.44	-143.31	-12.42
450	19.78	656.01	704.83	165.5	0.61	-295.2
451	-224.37	618.16	810.06	24.35	74.01	-407.78
452	-579.83	359.86	904.3	-218.69	120.03	-450.23
453	-567.14	236.82	775.39	-235.32	16.85	-411.07
454	-615.48	390.87	642.09	-137.02	-128.14	-270.11
455	-466.55	61.04	867.68	-27.59	-291.84	-20.54
456	-402.1	189.94	562.99	114.2	-404.3	125.67
457	177.73	638.43	520.02	171.17	-498.87	127.04
458	668.95	786.62	442.63	85.85	-369.45	105.9
459	801.76	547.12	713.38	-239.75	-140.9	15.69
460	339.36	20.75	1207.52	-379.85	53.96	51.94
461	208.01	-191.41	1435.3	-342.19	40.16	127.41
462	91.8	-141.6	1375.49	-135.22	-16.85	243.74
463	236.57	190.19	1067.87	21.36	26.79	348.94
464	130.13	-33.45	785.64	56.15	49.65	360.41
465	-114.75	-14.89	571.29	98.66	41.44	340.42
466	172.61	105.71	688.96	210.11	-10.04	304.35
467	42.24	314.45	715.09	295.96	61.98	208.44
468	91.06	384.28	692.38	234.31	148.62	13.58
469	44.19	477.54	622.07	152.13	221.34	-91.71
470	-293.7	457.28	829.35	-75.2	283.39	-280.7
471	-425.05	-2.93	1107.67	-164.86	173.34	-409.21
472	-505.62	10.99	868.41	-105.32	33.26	-364.62
473	-518.8	-61.28	748.54	-47.06	-62.07	-175.99
474	-474.61	40.53	793.95	64.61	-183.78	55.91
475	-273.19	187.01	604.74	133.91	-239.81	138.7
476	-102.78	-69.82	430.91	160.03	-236.72	321.87
477	-4.15	-242.92	715.09	112.61	-209.56	486.3
478	127.44	369.87	641.11	257.26	-247.56	417.45
479	582.52	610.6	549.32	263.58	-235.57	224.37
480	669.19	548.83	705.08	132.66	-113.07	59.51
481	517.82	753.42	909.91	34.21	-60.67	45.2
482	426.03	356.93	983.89	-112.03	35.8	61.43
483	456.54	-6.84	971.68	-169.43	42.42	78.46
484	267.09	90.58	860.11	-97.23	72.97	135.28
485	114.26	155.03	696.53	-41.5	46.39	148.9
486	400.63	67.38	715.58	-36.62	28.93	115.75
487	401.86	350.34	757.81	-14.07	95.28	75.04
488	348.88	280.52	781.01	-18.68	127.81	68.6
489	149.9	-31.98	757.81	51.06	171.6	1.04
490	79.1	15.87	834.23	182.46	204.59	-66.22
491	240.72	555.42	827.64	217.04	268.46	-71.75
492	-417.72	710.21	848.14	97.29	353.67	-95.83
493	-704.83	665.77	965.58	-99.91	219.67	23.74
494	-323.49	122.56	1054.69	-204.1	1.59	46.45
495	-205.57	157.96	930.42	-195.01	-49.16	7.78
496	-212.65	317.63	757.57	-130.62	-48	-16.45
497	-62.99	425.54	755.62	-111.33	-46.6	0.67
498	95.21	241.21	1019.53	-120.12	20.69	10.28
499	168.21	22.46	1013.92	-47.36	115.97	-51.64
500	-137.94	-204.35	1030.03	37.08	241.42	-7.08
501	-159.42	-172.85	935.3	216.28	175.51	-17.21
502	-346.19	-208.25	646.73	260.65	109.04	-53.25
503	-362.55	151.12	608.15	329.59	-55.39	-92.16
504	38.09	620.36	538.33	222.56	-170.56	-176.45
505	195.31	248.29	649.17	5.19	-86.94	-224.03
506	-34.42	-63.72	591.31	-223.45	26.76	-240.11
507	-256.84	-210.45	892.09	-197.97	7.35	-96.16
508	-294.19	-112.79	999.02	-126.19	-35.28	31.95
509	-108.89	86.43	1060.3	-67.78	-112.73	276.15
510	386.96	-54.2	1051.76	-1.56	-139.62	394.56
511	391.6	250	899.17	143.83	22.46	358.06
512	-2.69	651.12	530.03	171.02	225.56	245.12
513	-632.32	1566.65	432.13	4.52	136.02	197.81
514	-167.48	1056.15	303.47	-94.91	-2.26	129.03
515	-369.14	142.58	835.45	-312.41	-91.86	26.12
516	-264.16	425.05	1003.17	-433.07	-188.32	-53.96
517	-269.78	781.74	963.38	-518.1	-243.32	-133.36
518	-24.17	95.7	1179.44	-608	-333.25	-136.87
519	113.53	-258.06	1188.48	-605.5	-404.02	-10.68
520	178.22	-627.93	958.74	-470.21	-450.59	121.73
521	252.44	-523.19	860.11	-349.18	-436.4	172.7
522	645.02	-137.21	695.07	-161.1	-315.49	132.66
523	753.91	-88.62	575.68	-190.19	-92.59	-45.38
524	535.89	-176.51	507.57	-302.73	55.85	-144.87
525	258.3	-447.75	651.12	-380.22	60.3	-120.15
526	285.4	-469.48	617.92	-334.84	-45.47	-9.58
527	347.41	-575.68	416.75	-331.85	-114.01	58.62
528	477.29	-768.07	531.01	-289.18	-206.21	198.33
529	448	-765.63	513.43	-150.7	-221.98	321.5
530	383.06	-1030.03	548.83	36.38	-316.5	385.77
531	479.98	-1129.88	511.72	221.1	-307.65	338.38
532	345.46	-1184.57	234.86	291.78	-41.96	277.68
533	131.59	-772.46	85.69	291.72	151.06	195.53
534	-43.21	-649.41	105.47	313.11	157.68	13.34
535	-205.32	-376.95	163.09	327.48	115.69	-58.56
536	-289.31	211.43	293.21	344.45	40.8	-138.43
537	210.94	515.87	427.49	130.19	-86.85	-99.7
538	920.9	-203.13	555.42	-208.13	-20.14	-77
539	570.8	-851.81	684.33	-330.57	208.22	-14.65
540	266.6	-930.91	819.58	-311.86	274.23	48.46
541	99.12	-385.25	1082.03	-307.16	242.07	53.41
542	-41.75	-467.77	1313.48	-338.84	153.41	63.72
543	-126.22	-808.59	1235.84	-381.84	76.32	105.47
544	-19.78	-930.66	970.21	-280.85	-51.76	99.52
545	156.74	-1002.69	557.13	-115.17	-92.77	45.5
546	207.76	-945.07	317.87	-99.15	56.43	65.37
547	100.83	-969.73	571.53	3.14	95.7	19.78
548	92.77	-486.08	476.81	93.08	87.04	-6.59
549	-1.95	-28.56	379.64	41.96	66.1	-64.33
550	-12.21	-71.78	504.15	-221.59	-22.98	-6.01
551	114.01	-562.5	828.37	-340.27	-60.49	61.4
552	249.76	-799.32	665.53	-434.42	-136.02	191.8
553	280.52	-1070.07	164.79	-390.56	-77.82	245.91
554	328.37	-1079.1	216.55	-420.84	66.56	215.88
555	130.13	-991.21	56.4	-231.2	238.77	54.02
556	-220.7	-833.98	-213.87	-23.65	326.87	-91.74
557	-293.21	-788.82	-216.8	103.67	254.33	-219.67
558	-353.27	-856.93	43.95	155.49	198	-250.31
559	-186.04	-1142.09	256.1	247.25	51.39	-292.97
560	1.22	-1320.31	304.44	348.33	-98.27	-372.62
561	130.62	-1350.34	393.8	530.91	11.63	-355.13
562	28.32	-906.25	110.6	754.06	155.46	-335.54
563	-157.71	-649.41	185.79	708.37	190.98	-268.13
564	-355.71	-373.78	333.74	593.29	206.88	-97.96
565	-648.19	-404.3	661.87	648.86	21.21	147.77
566	-465.33	-864.99	643.8	779.02	-102.48	305.18
567	366.46	-792.24	-30.52	999.97	-332.82	554.2
568	1193.36	-12.7	-239.75	999.97	-230.29	409.18
569	562.5	482.67	125.73	999.97	9.06	-179.02
570	-328.37	25.88	290.77	820.83	197.24	-423.46
571	-290.04	-9.28	889.4	904.14	107.82	-16.33
572	442.87	1093.02	609.62	852.63	-49.84	106.9
573	971.92	1711.91	842.29	412.75	-86.61	190.06
574	747.07	806.64	1181.64	-119.26	12.02	208.31
575	403.81	326.42	974.12	-160.89	96.86	207.4
576	485.84	840.82	618.41	-25.82	13.21	300.75
577	353.27	1021.48	426.76	-160.13	9.16	209.78
578	366.7	1049.32	532.23	-456.63	162.84	-97.29
579	25.15	706.05	1153.32	-511.66	217.25	-281.22
580	-240.97	600.1	1027.83	-277.56	175.9	-381.81
581	-281.25	1204.1	591.31	-200.96	79.19	-445.47
582	14.65	771.24	955.81	-299.74	17.88	-611.79
583	-138.18	483.64	1018.07	-340.06	75.07	-750.79
584	-242.68	464.36	937.74	-314.06	32.2	-737.7
585	-99.12	280.52	900.39	-252.53	-118.29	-669.59
586	10.99	154.05	886.72	-179.02	-164.31	-630.55
587	65.67	165.28	627.2	-28.75	-171.39	-549.68
588	128.91	78.86	577.39	64.39	-144.1	-456.51
589	192.87	91.8	669.92	130.8	-90.27	-395.54
590	93.26	344.48	635.99	179.05	-20.29	-459.81
591	-165.77	443.36	713.38	191.59	-22.86	-516.69
592	-407.23	427.98	750.73	178.38	-52.73	-542.97
593	-615.97	552	761.96	117.83	-144.5	-552.95
594	-703.86	408.2	734.62	59.54	-264.31	-631.41
595	-661.62	312.99	583.98	55.66	-405.24	-640.96
596	-475.83	383.54	282.71	7.05	-497.83	-600.07
597	-238.53	290.77	387.94	-13.49	-525.6	-602.14
598	-132.81	350.59	364.5	-125.06	-465.94	-503.36
599	576.66	229.74	752.69	-146.33	-365.23	-405.12
600	461.18	239.5	435.79	-51.12	-195.92	-226.84
601	610.6	642.33	712.16	-31.49	-138.34	-154.57
602	335.94	839.36	903.08	-166.41	-90	-167.85
603	302.49	233.4	1081.54	-315.64	-118.29	-189.64
604	197.27	217.77	1045.9	-192.54	-163.73	-174.13
605	204.1	480.96	937.74	-41.93	-226.35	-57.74
606	613.53	356.93	1095.7	115.05	-155.33	-116.39
607	146.48	375	739.99	210.24	-78.19	-156.56
608	-56.15	714.84	649.9	172.79	-5.31	-49.04
609	234.38	880.13	726.56	19.07	-48.34	-106.69
610	300.78	566.16	701.17	-93.2	2.78	-322.45
611	324.95	565.43	691.41	-310.67	97.6	-566.38
612	89.11	384.28	896	-463.75	186.86	-667.66
613	-79.59	102.05	914.06	-513.31	189.27	-673.22
614	-4.64	-173.58	1163.09	-505.86	179.63	-533.51
615	32.71	-610.11	1086.43	-235.44	223.94	-277.56
616	-771.73	-375.24	808.84	149.29	207.06	-117.71
617	-605.96	-277.34	580.08	339.05	68.82	133.42
618	-200.68	-159.67	411.87	378.72	38.85	63.87
619	-206.54	362.55	360.11	311.98	71.59	-350.74
620	-433.11	-75.68	703.37	338.87	102.45	-557.28
621	-797.12	-140.38	313.48	338.9	143.04	-750.27
622	-582.28	-42.97	325.93	186.74	126.59	-535.74
623	-803.22	613.77	382.81	127.84	-23.65	-167.54
624	-419.68	544.19	1095.95	69.73	-149.72	261.08
625	-713.87	700.68	1168.7	163.85	-281.43	449.22
626	-611.33	1250.98	1119.87	256.23	-446.32	344.33
627	-127.69	1489.26	715.58	72.17	-535.25	36.62
628	515.38	948	748.78	-48.4	-532.2	-29.97
629	706.54	534.18	674.07	-315.86	-376.1	-14.22
630	564.7	355.71	967.77	-471.34	-234.92	54.38
631	123.78	73.73	835.94	-314.58	-78.31	42.05
632	60.79	21.73	677	-153.93	62.26	-48.86
633	-367.68	-72.75	442.87	-41.29	160.52	-98.33
634	-766.6	-48.58	396.24	147.98	165.34	-156.04
635	-862.3	-29.54	534.67	336.33	-34.18	-109.41
636	-495.61	317.14	520.26	510.22	-225.31	-7.69
637	295.17	1303.47	367.19	509.46	-275.51	-17.12
638	427.49	1754.64	204.83	144.04	-129.27	-272.92
639	431.64	1673.34	503.91	-320.07	10.01	-467.86
640	415.04	640.14	663.33	-481.96	53.92	-523.5
641	11.72	-267.58	1015.87	-700.41	86.09	-460.6
642	-218.02	-504.39	1481.45	-427.61	37.72	-319.46
643	-414.31	-195.56	967.29	126.1	-4.12	-332.43
644	-552.49	-66.65	517.58	447.36	-40.25	-445.4
645	-361.33	-38.33	492.92	585.91	-38.12	-341.09
646	-559.08	479.74	169.68	546.45	-139.53	-72.66
647	-614.01	1281.74	285.64	438.75	-130.8	130.1
648	271.24	1649.17	567.87	70.74	-228.82	357.39
649	136.47	950.2	706.3	-373.32	-189.27	309.11
650	355.96	243.9	1023.44	-540.86	-223.14	246.37
651	249.02	73.24	816.89	-326.23	-212.49	120
652	467.53	-80.57	646.97	-29.6	-139.1	-143.62
653	248.54	-267.09	537.84	166.35	115.02	-318.91
654	-280.27	200.2	336.18	237.79	160.86	-267.46
655	-292.24	557.86	348.14	255.52	76.84	-5.1
656	-379.88	922.85	463.62	192.6	-161.25	160.25
657	321.04	1165.77	715.58	32.87	-370.27	172
658	634.77	1096.68	824.95	-210.08	-192.75	91.16
659	43.7	474.37	1068.6	-497.22	43.12	-10.83
660	3.91	-35.89	1242.68	-513.82	-24.96	-31.86
661	175.29	-480.96	1235.84	-440.46	-47.33	12.36
662	93.51	-476.07	822.27	-114.69	-102.94	230.5
663	693.85	-390.14	619.63	194.7	-129.21	422.09
664	488.77	130.62	352.29	404.57	-62.32	565.64
665	512.21	455.08	210.94	467.56	-68.18	442.17
666	318.12	530.52	348.63	504.49	-2.17	145.2
667	414.31	999.76	464.11	450.74	78.95	12.7
668	248.78	1224.12	462.65	275.39	223.08	-192.29
669	-9.77	1253.17	395.75	-105.32	306.3	-315.95
670	-166.02	694.82	801.03	-431.7	202.06	-355.62
671	-293.46	90.33	1318.12	-528.53	16.69	-296.51
672	246.83	-156.49	1183.35	-422.79	-54.29	-36.29
673	70.31	-77.88	1026.37	-255.95	-62.47	203.67
674	-9.28	-389.89	962.16	-130.58	-91.77	328.06
675	80.08	-160.89	663.33	85.97	-143.22	544.86
676	475.59	-55.18	659.18	322.48	-157.87	437.32
677	517.58	683.35	353.52	484.59	-18.68	208.68
678	421.63	924.56	174.07	361.45	132.51	83.8
679	355.22	711.91	140.63	64.3	171.45	46.72
680	-84.23	213.38	307.37	-61.58	147.52	113.74
681	6.84	22.71	825.93	-97.72	-12.18	290.59
682	274.17	-121.34	708.5	0.12	-192.14	441.41
683	447.51	76.9	729.98	61.43	-333.34	382.6
684	656.01	181.15	751.95	179.69	-316.99	200.2
685	762.94	593.51	850.1	225.43	-244.96	90.33
686	534.91	421.88	759.03	345.92	-37.51	-69.85
687	355.47	725.83	296.39	373.32	59.45	-119.48
688	568.6	1570.56	171.63	70.04	117.74	-190.7
689	389.4	1015.14	502.44	-419.89	171.66	-161.77
690	-198.49	340.82	958.01	-797	89.63	-143.98
691	94.48	-38.57	1338.62	-743.16	-43.61	-151.7
692	142.82	198.49	1401.37	-601.26	-57.13	-261.26
693	356.2	-179.69	964.84	-332.28	-11.78	-572.97
694	-322.27	-503.91	505.86	-118.62	135.1	-776.55
695	-517.58	-265.38	414.55	161.87	116.79	-639.98
696	-195.07	234.13	374.51	391.11	-64.82	-299.07
697	287.84	1105.71	251.46	372.28	-218.96	56.37
698	442.87	1293.95	-74.22	-75.5	-279.24	291.66
699	504.39	683.84	484.86	-410.64	-326.66	344.88
700	936.77	-89.11	882.08	-355.74	-334.08	287.6
701	1162.84	-278.81	707.76	-153.56	-131.9	88.53
702	1121.83	168.7	380.37	-24.11	121.89	-180.48
703	651.12	130.37	297.61	105.38	341.77	-366.82
704	115.97	931.88	271	179.78	393.16	-394.04
705	106.69	831.79	466.31	22.55	359.44	-201.17
706	-255.62	133.54	1385.01	136.26	212.07	-85.3
707	-153.08	991.21	1209.23	192.72	99.43	-80.02
708	-9.28	1096.44	1035.4	62.96	66.8	-171.51
709	-132.32	517.09	825.93	-244.81	59.6	-357.45
710	-65.92	21.73	765.38	-394.47	75.71	-469.82
711	-285.89	-79.35	590.58	-330.05	86.73	-414.49
712	63.48	-179.93	563.23	-229.16	42.08	-353.94
713	-2.2	-255.37	783.69	-146.42	78.61	-343.87
714	-47.85	-122.56	713.13	-4.43	124.42	-343.44
715	-271.24	-123.29	782.47	139.59	240.33	-418.37
716	-427.49	96.19	893.8	182.46	227.05	-336.27
717	-975.83	4.88	928.96	254.73	111.76	-59.05
718	-448.49	318.36	707.03	309.57	-28.9	356.26
719	-280.27	993.16	776.37	273.68	-56.52	420.23
720	-88.38	1189.21	485.35	-10.1	-121.77	328.4
721	-48.1	505.37	840.82	-461.64	-191.16	123.84
722	64.45	-40.28	1031.01	-504.21	-231.32	-3.33
723	-163.82	-171.39	991.94	-339.32	-175.35	-47.12
724	-90.82	-297.12	806.15	-176.85	-156.4	36.29
725	-318.6	-358.64	629.64	-101.41	-147.74	71.75
726	-197.27	-239.5	1050.78	-1.65	-208.25	136.78
727	-231.69	-128.91	693.12	230.87	-386.78	189.97
728	207.03	176.03	609.62	429.44	-477.33	228.15
729	841.55	486.08	427.49	407.65	-436.52	154.17
730	946.78	1097.66	484.62	266.11	-113.59	33.63
731	684.81	984.13	501.71	67.2	77.51	-212.19
732	262.7	938.72	641.11	-12.02	98.48	-312.68
733	-55.66	791.75	614.99	-239.35	25.54	-393.4
734	-428.22	87.65	960.45	-365.84	-11.51	-412.35
735	-188.23	574.22	828.37	-206.97	-161.9	-439.76
736	275.15	842.04	1098.63	-203.25	-173.95	-490.26
737	83.01	427.49	1040.28	-246.73	-68.51	-553.74
738	-90.09	181.88	1128.17	-286.25	-54.78	-486.36
739	-213.38	-392.33	1006.1	-197.24	-159.24	-400.36
740	309.33	-194.09	512.7	85.88	-285.89	-174.99
741	376.95	246.34	324.95	249.11	-206.12	-58.69
742	160.16	701.9	284.42	211.3	-141.27	-48.03
743	579.83	958.01	73.24	75.38	-253.33	-155.85
744	600.1	513.18	578.86	-276.09	-34.88	-153.35
745	684.81	265.14	955.81	-353.79	115.3	-120.15
746	435.79	-207.03	1223.63	-277.25	172.49	-113.04
747	241.94	-241.94	1083.98	-10.5	126.62	-181.18
748	55.91	52.98	632.32	361.66	109.16	-236.3
749	-942.38	502.93	115.97	435.27	55.36	-332.46
750	-688.23	823.73	512.45	223.69	-25.6	-59.2
751	-449.71	1242.92	568.36	148.59	-51.36	204.1
752	-291.5	1171.88	462.89	45.75	-235.38	304.17
753	711.43	803.47	514.4	-57.1	-303.38	263.37
754	818.6	1006.35	627.69	-261.69	-251.22	106.6
755	453.86	986.33	869.14	-340	-136.57	106.35
756	78.37	326.42	407.47	-270.66	-165.77	187.23
757	258.54	-1022.95	660.16	-407.38	-177.4	253.69
758	621.58	-624.27	914.31	-271.45	-145.14	182.46
759	288.82	4.39	557.86	113.62	-133.21	48.46
760	343.75	382.57	593.51	333.34	-128.3	-30.79
761	321.29	664.79	448.73	399.81	-87.77	-72.11
762	145.02	968.02	231.2	363.16	-68.66	-102.94
763	523.44	1011.96	537.35	34.88	-187.96	-17.03
764	604.74	1060.06	731.69	-272.71	-159.06	146.18
765	756.59	243.65	965.09	-379.79	-180.51	207.7
766	836.43	-141.11	1010.01	-303.65	-177.4	297.49
767	947.75	-397.71	627.69	-190.52	-127.53	364.59
768	971.68	-537.11	369.87	-146.97	-122.28	334.93
769	800.29	-620.85	354	64.94	-95.46	232.7
770	553.71	-344.48	391.11	313.35	-58.38	175.26
771	355.96	-162.11	206.3	583.68	-93.84	33.2
772	479.74	479	-32.96	574.92	-102.57	-192.5
773	281.49	588.38	16.11	419.62	16.39	-297
774	76.42	781.01	-105.22	102.78	47.33	-301.03
775	106.69	633.06	-15.38	-43.21	-20.97	-284.12
776	636.96	-65.92	676.76	-192.26	-18.98	-129.88
777	870.12	-152.59	610.6	-103.97	50.48	60.91
778	1057.37	-219.24	416.26	89.17	233.64	242.22
779	1134.77	-292.72	419.92	360.14	500.73	339.97
780	703.61	228.76	130.86	569.67	562.96	457.03
781	753.66	1558.59	-482.18	595.25	554.78	517.09
782	366.21	1101.81	652.34	340.21	508.67	426.27
783	326.17	1297.61	1113.28	128.85	344.97	166.66
784	786.13	1539.31	700.2	-132.45	219.54	-83.68
785	417.24	666.02	1115.48	-443.73	321.53	-62.32
786	-90.09	280.03	1083.5	-437.56	389.65	199.16
787	-85.45	90.82	811.52	-412.05	203.16	464.05
788	179.2	-122.56	890.38	-302.09	15.08	526.09
789	691.16	-418.7	832.28	-179.78	3.57	496.15
790	599.61	-409.42	814.7	77.21	53.68	275.91
791	278.56	-102.78	417.24	247.65	140.11	-40.04
792	-106.45	-2.2	216.06	336.98	218.35	-274.81
793	-179.69	108.15	230.96	380.52	163.36	-363.13
794	-85.45	99.12	370.85	437.16	76.54	-251.13
795	64.21	289.31	435.79	413.02	64.45	-143.22
796	70.56	503.66	620.36	290.71	80.14	175.69
797	253.91	803.47	1019.53	178.53	58.11	383.61
798	497.07	1073.49	992.68	57.19	29.88	304.32
799	580.32	635.74	1151.12	-80.2	165.41	55.45
800	269.53	506.84	1010.99	-94.88	321.08	-183.93
801	-561.52	341.8	871.83	-48.4	265.14	-154.63
802	-574.46	252.69	695.07	-25.12	182.25	-97.26
803	-588.62	264.89	578.61	-75.29	62.77	68.85
804	-379.88	-107.42	767.58	-150.85	-58.69	216.52
805	-249.02	-60.06	752.2	-89.08	-147.16	304.23
806	-192.38	-204.59	742.43	27.74	-236.82	323.12
807	-6.59	-377.44	760.99	266.33	-289.76	357.7
808	747.56	-237.55	406.49	399.44	-276.12	390.96
809	1177	83.98	388.92	505.68	-149.87	355.01
810	1209.23	783.2	351.07	453.58	-19.23	93.63
811	239.01	956.54	140.87	171.6	213.9	-88.56
812	-224.61	318.6	229.49	-89.78	129.88	-82.89
813	18.31	63.72	362.55	-211.55	-68.97	33.66
814	496.34	538.57	676.27	-237.09	-85.6	153.02
815	728.76	604.74	1019.04	-360.9	18.07	309.14
816	383.54	260.25	1718.75	-459.59	237.4	461.21
817	162.35	-448.73	1812.74	-364.01	300.45	484.59
818	-132.57	-178.71	1592.77	-77.7	302.61	465.91
819	302.25	502.44	556.64	247.83	193.08	349.67
820	110.6	615.97	568.85	157.96	230.65	227.66
821	-0.24	592.04	738.28	37.6	261.63	231.93
822	-188.48	346.19	865.97	-100.89	245.7	296.6
823	-532.71	-122.56	663.57	-163.15	68.76	423.68
824	-131.35	-622.07	784.18	-104.4	-121.22	480.38
825	139.89	-400.39	392.33	99.12	-195.68	373.78
826	279.3	-366.7	325.44	149.14	-89.02	241.82
827	302	-217.77	641.6	409.06	-135.65	131.68
828	655.03	79.59	592.53	490.2	-108.12	65.28
829	791.5	521.73	912.35	455.93	89.2	-78
830	510.01	733.64	1122.07	249.08	310.82	-93.38
831	-170.41	720.21	849.61	17.15	441.1	-33.33
832	-506.84	639.65	704.59	-248.26	316.47	166.78
833	-807.37	110.11	817.38	-366.15	52.76	390.29
834	-947.02	-19.29	836.18	-366	-123.63	464.45
835	-33.94	-80.32	776.86	-194.49	-484.77	564.82
836	793.46	60.06	591.06	-79.8	-539.61	514.62
837	816.65	-339.84	821.78	18.31	-343.35	323
838	819.82	-63.96	752.44	216.28	-63.42	45.65
839	625.73	15.14	736.33	317.72	163.36	-263.4
840	-143.31	169.43	509.28	297.61	231.66	-302.76
841	-310.3	382.08	397.46	136.11	152.83	-303.38
842	-242.43	129.88	733.4	-96.25	-13.85	-228.64
843	-219.73	-41.75	979.74	-233.52	-73.15	-61.19
844	71.78	-144.53	1073.73	-196.35	-155.91	0.7
845	207.52	-168.7	1046.14	-99.85	-121.61	5.07
846	239.75	-244.63	980.22	-24.32	-99.67	-22.55
847	234.38	-104.49	654.3	104.77	-34.27	-56.95
848	350.34	55.66	500.24	181.09	2.78	-92.53
849	405.52	242.92	443.6	216.46	49.53	-111.91
850	345.21	340.09	435.55	118.74	130.16	-70.37
851	62.26	171.39	783.94	124.63	97.93	28.96
852	124.76	328.13	694.34	159.12	47.3	82.24
853	149.17	286.38	744.63	180.48	-48.37	143.34
854	704.83	608.64	870.61	261.44	-35.34	143.16
855	712.16	1007.57	966.31	251.5	157.78	11.93
856	468.02	1109.86	1098.63	146.67	304.38	-64.48
857	99.61	932.62	994.38	1.86	252.53	-42.97
858	-127.2	806.88	622.8	-74.49	216.58	-18.8
859	-274.41	395.51	479.74	-289.12	97.23	5.46
860	-208.74	92.77	825.68	-457.95	-29.82	25.73
861	117.43	141.36	1129.88	-407.99	-62.13	41.78
862	88.62	157.96	999.02	-274.81	21.48	61.16
863	-63.72	148.93	711.91	-216.25	29.82	60.79
864	88.38	239.99	769.04	-98.08	2.17	-0.58
865	48.83	255.37	735.11	16.85	52.89	-89.54
866	-32.96	388.92	658.45	84.05	134.77	-161.87
867	-359.13	495.85	573.24	66.59	128.3	-208.13
868	-342.53	415.04	697.75	-27.28	29.69	-293.06
869	-77.64	103.76	971.68	-162.23	-106.23	-294.98
870	169.43	154.79	1025.63	-271.61	-175.57	-253.94
871	474.37	78.37	1072.75	-373.69	-156.89	-192.87
872	511.96	135.5	1007.32	-436.49	-36.56	-163.67
873	427.49	40.04	1027.83	-487.58	77.33	-147.64
874	201.9	-309.08	1017.58	-420.93	120.36	-122.5
875	-21.73	-453.13	850.1	-331.51	101.78	-111.51
876	-7.08	-336.18	470.21	-241.49	-2.01	-137.12
877	8.79	-431.64	703.61	-254.91	0.76	-109.41
878	313.96	-383.79	872.56	-114.5	-3.08	-126.68
879	417.97	-422.36	982.18	67.29	93.35	-232.48
880	380.37	-448.97	1053.47	275.91	247.71	-313.02
881	-0.73	-204.83	938.72	324.31	295.41	-354.89
882	-189.7	196.29	880.62	379.24	262.97	-471.41
883	-362.55	256.59	639.4	274.84	173.4	-586.61
884	-296.39	-30.03	674.8	163.88	35.1	-639.8
885	-150.39	-167.24	527.83	193.91	-51.76	-560.52
886	-52	-249.27	529.79	140.78	-24.02	-484.59
887	15.87	-200.93	662.11	131.96	-8.51	-455.57
888	-134.52	-128.17	730.47	150.12	55.91	-403.11
889	-151.61	-8.54	815.43	122.41	59.2	-376.5
890	-108.4	154.54	938.96	141.05	5.62	-364.96
891	-38.09	315.19	1012.21	144.04	-58.59	-303.28
892	-23.44	387.7	1001.46	120.42	-115.08	-295.68
893	106.2	562.99	1115.23	56.18	-141.39	-336.3
894	-44.68	386.23	1102.05	-23.96	-140.08	-386.69
895	127.2	392.09	919.92	-33.66	-182.07	-480.8
896	164.06	279.79	912.6	-89.78	-133.91	-627.62
897	-47.36	195.8	882.81	-82.24	-47.55	-853.15
898	-525.88	199.22	893.8	-68.12	-59.05	-1000
899	-463.13	85.45	850.1	-48.86	-158.75	-944
900	-508.3	-3.91	765.14	-10.71	-206.33	-945.47
901	-460.94	-32.71	584.72	35.43	-338.84	-854.28
902	16.85	-242.19	614.5	190	-447.17	-804.6
903	118.16	-180.18	370.85	342.65	-381.87	-778.2
904	207.76	254.88	349.85	407.38	-281.71	-628.23
905	288.33	335.21	406.49	375.31	-150.79	-483.73
906	172.85	776.61	528.81	297.12	-16.97	-351.78
907	-63.23	777.59	399.9	214.84	21.3	-270.63
908	-89.84	589.36	559.57	59.81	10.59	-23.28
909	-350.59	779.79	487.79	35.31	-131.1	231.66
910	-76.17	924.07	455.81	-69.52	-342.71	424.99
911	206.79	812.26	585.45	-262.3	-479.55	331.67
912	393.31	1321.53	767.09	-477.33	-496.7	178.28
913	774.17	571.29	1144.53	-522.31	-394.87	116.79
914	978.76	-490.23	812.01	-489.29	-184.54	113.46
915	940.43	-201.42	968.99	-265.14	-11.05	-66.93
916	368.16	16.85	770.75	71.81	131.68	-250.55
917	-14.89	272.95	499.51	15.05	98.05	-261.51
918	217.29	525.15	654.54	-1.31	-42.3	-233.52
919	225.59	494.38	945.56	89.66	-69.12	-282.32
920	87.16	684.81	871.83	200.81	-40.22	-254.39
921	73.73	821.29	625.73	87.77	-36.22	-283.36
922	408.94	232.18	922.36	-168.09	12.85	-452.97
923	537.84	-342.53	1222.17	-221.31	55.54	-699.07
924	470.7	-267.09	1198.49	24.87	110.93	-765.38
925	-557.37	-224.37	604.25	13.82	217.13	-367
926	-376.71	154.79	679.69	56.12	150.15	-108.03
927	-232.67	-89.11	808.59	181	61.46	323.49
928	-128.91	241.7	368.65	466.61	-149.05	569.37
929	223.63	1614.99	-145.75	564.48	-312.41	445.74
930	2.2	1548.83	-96.19	281.19	-125.73	169.56
931	-238.28	1270.02	45.17	-194.15	-122.22	-33.36
932	-183.35	775.15	738.77	-349.7	-190.55	-109.31
933	-85.69	242.43	958.98	-448.27	-341.8	-86.61
934	470.95	-201.17	1129.39	-346.8	-447.57	80.72
935	812.01	25.88	532.96	-63.87	-406.19	227.51
936	1501.95	17.09	408.45	93.44	-349.15	183.17
937	1523.68	485.35	217.53	180.42	-88.26	59.81
938	1304.93	620.61	52	167.33	124.3	-179.66
939	407.71	717.29	201.66	190.03	175.08	-327
940	-182.13	826.9	154.79	204.77	165.13	-504.12
941	-121.34	895.75	-18.31	111.42	80.66	-438.78
942	-48.83	1190.67	400.15	-107.73	20.54	-245.73
943	322.75	876.22	691.41	-366.64	10.99	-191.04
944	194.58	604.49	896.73	-505.92	134.58	-233.15
945	9.28	50.29	925.05	-420.14	184.36	-285.46
946	-310.06	189.21	812.74	-353.42	127.62	-240.54
947	-95.95	163.57	513.18	-265.17	-87.04	-167.88
948	141.36	-69.09	600.59	-175.6	-125.12	-52.22
949	-50.05	412.6	530.52	2.99	-94.42	41.29
950	31.01	233.15	809.08	91.16	-126.34	98.57
951	405.52	216.55	970.7	166.5	-154.51	123.44
952	427.25	576.17	851.81	202.24	-76.29	58.26
953	551.27	946.78	787.6	158.91	28.41	-61.37
954	41.02	1248.29	716.31	-84.56	-11.81	-210.05
955	-185.55	1062.5	881.1	-428.92	-63.05	-197.54
956	-16.6	792.48	1014.16	-454.5	-115.6	-230.68
957	90.09	517.33	1085.45	-254.06	9.95	-409.12
958	-64.45	-188.72	683.11	-137.33	123.54	-512.15
959	-110.11	-453.13	246.09	-28.47	162.75	-657.99
960	-485.84	-678.47	586.43	149.81	147.4	-460.82
961	-915.28	-123.05	264.4	545.29	-57.16	137.76
962	-134.52	798.34	-135.74	624.33	-431.7	753.33
963	703.13	1573.97	-111.57	146.36	-466.83	705.78
964	1090.33	1542.97	532.47	-282.56	-165.41	172.97
965	575.68	815.92	580.32	-143.49	-138.37	-15.84
966	537.35	475.34	682.62	-70.16	-213.62	-75.99
967	584.72	603.76	427.49	-94.02	-232.64	-53.62
968	1025.63	588.62	867.19	-226.5	-156.43	-62.99
969	765.38	593.75	718.75	-206.76	38.09	-232.15
970	397.22	733.4	700.93	-281.01	212.43	-241.42
971	169.92	658.2	763.18	-355.65	169.28	-171.2
972	197.27	445.07	680.42	-345.79	109.68	-139.62
973	214.84	416.75	912.84	-285.74	27.68	-151.28
974	47.61	107.91	935.06	-154.66	0.27	-342.65
975	-326.66	253.17	604	-38.48	21.97	-481.14
976	-398.19	283.69	405.03	-18.22	-30.46	-358.18
977	-286.38	306.88	236.33	-74.71	-148.32	-45.62
978	101.07	155.27	603.76	-84.44	-244.75	196.84
979	727.29	280.03	543.46	-85.85	-242.43	229.49
980	1237.55	-2.2	712.89	-134.61	-124.42	74.55
981	1145.51	-43.21	692.38	-104.61	126.71	-213.59
982	431.4	-76.66	496.83	22.64	405.61	-471.71
983	-244.63	45.9	628.17	49.77	457.76	-541.44
984	-506.1	44.68	657.96	124.08	368.35	-372.83
985	-865.97	217.29	715.33	159.85	294.62	-204.62
986	-551.27	311.04	693.6	153.02	48.65	103.42
987	-252.69	535.89	825.2	130.19	-165.68	243.71
988	89.84	662.6	632.08	148.53	-260.68	247.22
989	433.84	781.49	626.71	17.06	-221.28	142
990	405.76	664.06	696.04	-143.65	-95.76	-54.6
991	432.13	178.47	791.75	-167.48	4.85	-106.29
992	269.53	-88.13	720.46	-107.45	47.94	-37.17
993	375.24	266.11	689.7	61.37	77.33	183.53
994	240.72	625.24	657.23	111.18	107.12	362.64
995	117.68	335.21	829.35	17.58	12.7	422.3
996	301.51	173.34	943.85	26.37	-92.38	360.32
997	544.43	314.21	895.51	45.5	-66.93	305.15
998	374.51	429.69	724.61	37.57	12.6	171.48
999	220.7	448.24	493.16	1.22	57.46	60.15
1000	86.18	471.19	796.14	-66.04	111.39	81.88
1001	144.29	245.12	974.85	-48.19	70.43	69.46
1002	101.32	386.47	881.59	-2.41	88.04	92.25
1003	-36.13	553.47	713.38	59.08	84.01	123.11
1004	127.2	739.99	834.23	4.82	38.24	132.26
1005	186.28	327.39	1135.01	-20.54	69.12	21.76
1006	125	298.83	1029.54	66.96	130.52	-90.09
1007	53.96	314.94	756.35	93.29	166.35	-112.09
1008	-134.03	724.37	405.03	49.41	131.9	-141.72
1009	-91.31	750	619.63	-113.22	29.88	-91.71
1010	-89.84	406.98	932.62	-181.06	-29.45	-27.44
1011	-53.96	495.85	876.95	-197.45	-69.89	-14.47
1012	-21.73	708.74	940.43	-216.52	-74.28	-29.82
1013	11.96	735.6	856.45	-251.68	-100.49	-124.45
1014	204.59	307.62	886.23	-281.95	-115.23	-285.52
1015	-27.83	302.98	771	-204.28	-51.12	-345.76
1016	88.62	145.02	820.8	-122.38	-52.22	-350.1
1017	114.5	187.99	783.45	-83.19	-12.05	-365.78
1018	20.02	438.23	598.39	-109.65	22.46	-381.96
1019	52.73	37.11	803.71	-234.04	61.86	-427.31
1020	-21.73	-112.79	779.79	-235.6	44.22	-431
1021	-292.48	131.59	528.08	-184.63	-34.09	-251.07
1022	-235.35	188.72	674.07	-188.42	-183.84	53.99
1023	-186.04	-56.64	876.71	-135.41	-321.14	277.62
1024	413.57	-97.17	823.73	-74.65	-381.13	325.59
1025	822.27	-80.32	749.02	42.39	-306.18	354.89
1026	769.53	-55.91	713.87	119.87	-153.96	255.07
1027	527.1	-51.51	462.65	130.43	-24.66	142.09
1028	316.65	-95.21	473.63	81.91	8.48	63.9
1029	337.4	-297.61	649.17	67.11	21.3	84.87
1030	262.21	-269.04	745.36	102.66	39.46	130.77
1031	-42.24	75.68	623.29	144.65	12.88	217.32
1032	-21.73	73.24	854.98	116.88	-131.65	333.01
1033	389.4	118.16	816.89	125.64	-236.79	416.47
1034	556.88	130.37	904.54	102.87	-206.91	312.87
1035	674.8	223.14	963.87	90.39	-59.78	136.57
1036	454.59	198.97	1018.8	84.32	-16.27	53.16
1037	210.69	291.02	859.13	124.63	-1.37	23.19
1038	319.09	284.42	823	156.16	-98.66	13.09
1039	499.76	211.67	802.25	156.83	-143.62	-8.48
1040	487.3	222.17	725.34	113.95	-102.05	-41.66
1041	462.65	367.19	560.79	71.69	-64.67	-41.6
1042	465.09	244.87	665.77	-0.58	1.62	-42.45
1043	429.44	110.6	694.34	-56.34	52.64	-26.43
1044	331.54	84.96	661.87	-78.4	76.81	-29.91
1045	305.66	100.1	685.3	-81.42	72.11	-40.44
1046	295.17	29.54	722.9	-67.84	67.14	-47.27
1047	245.61	21.73	776.61	-45.47	44.68	-52.12
1048	242.92	91.31	706.05	-14.92	17.46	-43.7
1049	276.61	37.35	721.44	6.35	7.9	-24.02
1050	345.46	12.94	764.4	18.65	8.36	-21.94
1051	379.15	98.88	822.02	52.19	6.56	-24.08
1052	330.08	347.9	616.21	113.62	37.05	29.08
1053	327.64	345.21	660.4	165.59	89.84	168.95
1054	423.1	53.22	995.61	234.5	127.62	268.68
1055	472.66	172.12	897.22	459.69	162.51	490.84
1056	932.62	416.5	698.73	671.33	106.87	625.79
1057	1310.79	696.04	328.37	804.63	168.15	608.46
1058	1008.3	1104.25	36.13	721.62	331.42	326.69
1059	499.27	792.48	311.77	523.71	417.97	-5.46
1060	187.5	652.34	367.68	380.34	424.93	-183.04
1061	-203.37	304.93	331.79	104.61	408.81	-32.75
1062	-166.99	299.8	525.63	78.43	378.05	37.81
1063	-27.34	305.66	455.81	62.56	365.17	100.52
1064	-187.26	237.06	605.96	90.48	353.09	32.26
1065	-392.33	107.67	731.93	81.7	334.96	-27.22
1066	-562.5	0.98	937.99	132.35	262.42	-125.06
1067	-762.21	74.95	985.11	191.22	194.37	-195.71
1068	-1068.36	165.53	864.5	299.19	49.65	-261.93
1069	-1056.4	1406.74	527.83	362.92	-28.69	27.62
1070	-799.32	946.29	1124.27	36.04	-86.98	401.31
1071	-356.45	953.86	743.41	-107.79	-199.31	573.64
1072	155.76	515.14	424.07	-292.36	-311.4	729.16
1073	428.22	247.31	499.76	-272.34	-393.16	639.59
1074	945.31	566.16	265.87	-100.77	-341.52	168.73
1075	869.14	677.98	56.88	-84.38	-234.47	-30.3
1076	538.82	-109.86	457.03	-64.3	-33.39	-90.79
1077	541.5	-456.54	592.04	160.28	-3.78	127.93
1078	880.62	-365.97	416.75	532.53	-5.1	413.21
1079	1234.62	-49.8	198.49	623.72	139.28	553.01
1080	1262.94	780.76	-42.24	342.8	346.07	339.23
1081	593.02	856.45	348.39	205.63	367.46	146.82
1082	5.86	723.63	567.87	389.4	247.92	-138.89
1083	39.06	1210.45	271	318.51	121.77	-195.1
1084	289.79	1491.21	296.88	-22.03	68.79	-79.65
1085	-207.52	1211.91	405.03	-335.91	101.44	35.1
1086	-349.37	837.89	646	-515.63	80.2	169.43
1087	-321.04	574.71	627.69	-514.77	10.41	193.7
1088	81.79	509.52	468.02	-433.04	-175.78	183.9
1089	542.72	338.62	565.19	-381.71	-203.61	148.5
1090	615.72	333.5	589.11	-296.02	-128.08	93.23
1091	559.33	108.89	592.29	-183.41	-3.6	128.17
1092	488.28	27.59	645.51	-54.05	-4.55	120.36
1093	562.99	74.46	640.87	6.1	-28.05	98.42
1094	605.47	114.26	589.11	55.73	-34.82	44.1
1095	549.07	-115.97	578.13	92.53	-23.62	34.3
1096	684.57	-222.41	564.94	162.84	-18.46	92.29
1097	776.37	-113.04	493.65	159.55	50.14	280.82
1098	1077.64	-168.46	523.68	162.02	116.94	403.17
1099	1654.79	-160.64	475.34	471.71	154.97	517.15
1100	1069.82	291.99	117.68	658.94	306.49	458.59
1101	894.78	531.01	147.95	641.48	438.32	321.69
1102	677.25	685.06	95.46	596.13	501.28	93.2
1103	297.12	760.99	69.09	488.19	557.31	40.04
1104	81.05	1103.76	-75.68	168.98	498.32	68.76
1105	-345.7	964.6	332.03	-47.18	405.7	105.96
1106	-523.68	593.26	752.69	-254.33	192.93	182.31
1107	-424.56	684.81	706.3	-264.53	80.9	230.16
1108	-139.89	649.17	935.06	-291.17	13.58	151.49
1109	175.78	643.8	1062.5	-218.11	37.41	101.75
1110	91.8	340.33	1018.8	-230.47	17.03	0.98
1111	139.89	344.97	849.12	-209.11	-76.02	-152.71
1112	356.45	141.85	975.83	-127.81	-89.14	-226.23
1113	72.02	-105.47	708.98	-11.6	-99.24	-262.85
1114	275.39	194.09	429.2	60.7	-138.64	-213.96
1115	179.2	220.7	318.85	67.2	-178.41	-114.17
1116	263.92	-23.93	509.28	59.39	-224.79	23.8
1117	387.45	4.39	507.32	102.87	-195.92	115.57
1118	493.65	449.71	433.59	63.08	-200.9	140.69
1119	864.01	338.38	925.05	-23.47	-92.35	88.07
1120	1015.38	21.73	1174.8	20.97	97.63	-45.84
1121	683.35	195.8	794.68	221.22	268.95	-60.76
1122	637.45	252.44	677.25	274.99	294.86	-25.12
1123	284.18	675.05	355.96	221.62	311.55	15.59
1124	-240.48	551.03	369.14	-14.92	209.93	128.42
1125	-191.16	328.61	849.61	-145.78	50.57	199.68
1126	93.75	642.58	694.58	-171.88	-78.22	130.65
1127	291.02	1030.03	170.65	-293.33	-22.49	-4.88
1128	367.19	725.59	560.55	-495.94	108.8	-109.74
1129	-78.12	-16.36	1385.99	-255.04	118.1	-252.17
1130	-361.33	-179.2	1096.44	-94.15	52.06	-264.92
1131	-347.66	-34.67	553.71	86.58	-119.84	-193.18
1132	201.66	313.96	559.57	85.36	-273.38	-163.94
1133	651.61	695.56	677.49	-40.86	-218.02	-186.22
1134	687.01	421.63	873.78	-266.82	-113.56	-264.68
1135	677.73	341.8	813.48	-365.08	17.52	-341.95
1136	545.9	335.45	676.76	-406.04	72.48	-381.87
1137	430.18	-61.28	962.16	-449.89	144.32	-400.73
1138	238.04	-317.38	1094.24	-321.53	177.09	-359.07
1139	99.61	-152.59	824.22	-81.02	165.68	-316.93
1140	67.63	-193.36	771.24	41.2	137.21	-257.81
1141	-44.68	45.65	833.01	145.17	141.91	-190.06
1142	27.34	36.62	781.01	163.21	131.9	-100.71
1143	21.48	41.75	768.31	146.06	119.54	-87.22
1144	1.46	176.03	757.81	179.69	104.77	-154.91
1145	-411.87	34.18	798.34	167.97	107.64	-272.19
1146	-269.53	195.8	632.57	137.21	63.9	-281.43
1147	-174.32	142.33	537.6	48.95	13.67	-217.71
1148	-364.5	443.85	684.57	-2.72	-104.77	-63.39
1149	-61.52	828.61	887.21	-45.38	-171.39	16.72
1150	109.37	485.6	981.45	-173.46	-259.37	179.47
1151	150.88	361.57	783.2	-201.6	-352.23	363.68
1152	323.49	91.8	576.17	-177.19	-425.32	524.48
1153	432.13	62.01	484.86	-71.38	-412.05	518.34
1154	671.63	-12.45	611.82	62.68	-282.5	323.85
1155	722.66	213.87	465.58	101.5	-188.87	199.19
1156	580.57	499.02	373.54	77.64	10.47	-15.75
1157	257.57	384.52	715.82	-61.52	112.03	-178.47
1158	91.06	-146.97	1040.77	-170.65	80.44	-266.94
1159	62.01	-212.89	988.28	-166.99	-5.07	-246.12
1160	128.91	-205.08	976.81	-33.11	-165.95	-176.97
1161	317.38	-479.25	968.75	65.49	-213.81	-129
1162	422.85	-115.23	487.55	263.43	-202.3	-58.69
1163	364.99	637.7	523.93	215.88	-116.91	-7.63
1164	482.91	174.32	893.07	133.24	-77.21	82.09
1165	460.94	415.28	755.86	218.75	-86.18	84.17
1166	380.86	685.79	568.85	204.13	-81.76	-36.71
1167	363.04	1029.05	316.65	140.66	-55.79	-94.42
1168	282.47	420.9	558.11	-70.98	-21.82	-133.27
1169	347.66	268.55	807.86	-193.45	-49.99	-98.63
1170	517.58	413.82	774.17	-132.35	-74.46	-19.65
1171	609.86	408.45	764.65	-60.82	-83.19	-9.89
1172	703.61	307.86	819.82	-19.93	-87.98	-32.62
1173	563.96	356.45	467.77	-39.22	-12.27	-9.34
1174	537.35	174.32	618.41	-138.28	-15.69	24.32
1175	498.78	-33.2	616.21	-120.03	-33.33	36.01
1176	559.33	-68.36	575.44	-64.94	-29.05	50.42
1177	590.58	-43.46	502.44	-36.77	-13.7	49.1
1178	607.67	67.63	479	-11.17	49.16	31.62
1179	409.91	151.61	500.24	-8.15	99.91	-15.41
1180	298.34	259.52	564.45	-15.17	113.04	-30.27
1181	280.03	259.77	592.53	-41.96	107.03	-21.58
1182	343.02	306.15	703.37	-71.41	119.23	-13.06
1183	338.87	230.71	836.43	-155.49	140.11	-3.3
1184	230.22	159.18	1053.71	-163.12	95.73	-1.07
1185	225.83	76.66	809.81	-50.45	-21.85	22.34
1186	289.55	81.79	791.75	-50.38	-75.74	54.05
1187	447.51	125.49	701.17	-56.18	-75.99	42.91
1188	512.7	163.33	684.08	-70.04	-31.46	-1.92
1189	380.86	116.94	632.08	-72.66	13.58	-47.45
1190	338.38	83.74	659.91	-74.55	3.08	-62.71
1191	367.43	72.27	642.58	-53.74	-15.99	-58.41
1192	462.89	-12.45	746.58	-47.58	-15.47	-55.33
1193	415.77	20.02	725.59	-22.58	-2.35	-40.77
1194	359.38	-36.62	730.22	-5.25	-6.1	-16.05
1195	364.01	-35.89	737.79	29.79	-27.95	2.81
1196	360.6	-17.33	716.55	49.62	-38.27	8.54
1197	417.48	85.21	646.73	80.72	-38.02	13.52
1198	444.34	124.27	687.99	80.26	-20.17	-8.48
1199	406.98	188.48	671.14	61.77	-7.26	-24.99
1200	421.39	298.83	667.48	41.41	-9.61	-31.43
1201	439.45	198.49	771.73	-8.06	-12.97	-38.18
1202	488.28	194.58	742.43	-23.19	-13.92	-25.24
1203	486.08	186.77	720.95	-43.33	0.55	-8.51
1204	446.04	115.23	699.71	-47.24	3.45	0.67
1205	427.98	40.28	693.12	-42.51	7.45	14.37
1206	392.58	3.91	657.23	-24.11	6.41	10.65
1207	397.22	10.25	655.27	11.54	11.41	-0.98
1208	378.66	30.27	641.11	26.15	9.31	-4.58
1209	404.05	77.64	677.25	50.96	3.97	-8.48
1210	440.43	115.48	730.22	65.58	0.21	-5.55
1211	442.87	169.43	739.99	75.87	-2.99	-7.08
1212	433.35	180.91	763.18	83.59	-6.87	-9.22
1213	398.93	206.05	754.88	101.9	-19.62	-16.97
1214	399.66	226.32	713.87	115.6	-42.76	-30.55
1215	460.45	323	675.54	81.85	-28.66	-69.85
1216	2228.27	1544.19	1176.51	-24.75	72.66	-191.16
1217	159.42	363.77	693.6	-150.45	845.34	-525.85
1218	-634.52	-673.1	598.63	2.32	516.63	-756.32
1219	-274.17	329.1	548.58	49.62	200.38	-440.16
1220	87.89	656.25	730.22	54.26	58.65	-180.79
1221	-68.6	656.25	729	17.3	-1.5	-247.41
1222	-229.74	271.97	773.44	-42.6	-46.66	-278.5
1223	-240.72	193.6	838.13	-102.05	-225.22	-266.54
1224	240.72	150.15	953.37	-76.17	-293.06	-282.68
1225	42.72	201.42	864.26	33.05	-224	-434.11
1226	-138.67	211.91	804.93	152.8	-164.92	-589.32
1227	-236.82	275.88	988.53	125.79	-142.64	-775.42
1228	-507.32	350.34	864.75	102.02	-174.65	-914.7
1229	-795.65	433.35	788.57	73.36	-247.47	-904.75
1230	-289.31	-44.43	665.04	93.66	-345	-824.37
1231	-506.84	165.04	660.16	209.47	-267.18	-782.84
1232	-698.49	1053.71	151.61	270.45	-322.42	-643.13
1233	-72.75	1080.32	260.01	31.19	-363.13	-470.46
1234	527.83	600.1	470.46	-127.2	-353.39	-273.62
1235	401.61	473.39	553.47	-73.27	-226.56	-152.56
1236	-208.01	90.58	974.85	265.59	-165.44	110.72
1237	-434.33	522.22	702.39	389.8	-190.19	312.96
1238	-65.43	1591.06	13.43	421.69	-353.45	308.2
1239	337.16	1659.91	16.36	75.07	-502.93	-107.79
1240	607.18	1087.4	71.53	-328.7	-522.19	-617.37
1241	722.17	472.9	192.63	-418.64	-453.34	-962.55
1242	715.82	104.49	500	-406.68	-238.86	-1000
1243	371.09	74.71	675.29	-326.39	-28.63	-1000
1244	-608.15	486.57	739.26	-217.13	-10.47	-700.35
1245	-811.04	429.44	828.86	-192.5	-26.89	-433.01
1246	-553.47	254.39	921.88	49.59	-130.8	59.84
1247	-72.27	297.85	760.25	325.87	-204.8	247.8
1248	167.97	850.59	473.88	363.92	-161.44	219.36
1249	-11.47	1293.7	685.79	135.71	-32.78	-90.45
1250	-131.1	1146.73	805.18	-61.04	-64.36	-504.7
1251	-200.44	391.11	837.16	-101.44	-46.51	-652.8
1252	-724.85	637.45	455.32	-131.07	12.97	-687.32
1253	-700.68	581.3	636.23	-245	-39	-364.72
1254	-502.93	343.02	639.16	-247.07	-55.45	135.13
1255	-322.75	73	503.42	-114.29	95.58	473.39
1256	-70.8	347.66	551.51	3.51	0.58	611.05
1257	-104.49	621.34	676.51	91.64	-121.58	597.63
1258	55.91	790.77	504.15	247.8	-257.39	439
1259	-12.45	833.5	34.18	213.65	-224.88	294.74
1260	90.58	781.74	557.13	19.01	-86.36	233.22
1261	45.9	878.66	458.98	15.05	-87.49	86.4
1262	118.16	1098.39	154.3	-23.01	-78.4	13.79
1263	21.73	771.48	495.85	-158.69	-7.48	-107.12
1264	-129.88	550.54	848.63	-192.78	-23.65	-191.96
1265	-212.65	556.15	905.27	-143.37	-148.16	-226.53
1266	301.51	727.78	745.61	-84.47	-101.14	-122.16
1267	378.91	873.29	558.11	-109.19	-7.08	-131.99
1268	152.34	647.22	711.67	-146.97	10.77	-165.16
1269	154.79	635.01	856.2	-197.6	25.73	-226.1
1270	-272.22	356.93	1007.81	-141.27	42.69	-263.55
1271	-348.63	-140.87	869.14	-91.92	19.35	-234.07
1272	-460.21	-99.61	917.97	-68.91	-0.12	-89.42
1273	-435.55	-9.52	861.33	-3.48	-55.69	5.86
1274	-461.91	25.15	880.62	5.95	-90.64	65.28
1275	-283.69	69.58	830.32	50.42	-193.21	209.23
1276	385.01	140.14	705.57	49.93	-157.62	286.44
1277	276.86	362.3	645.02	67.57	4.82	190.06
1278	459.72	491.94	633.06	127.29	75.62	16.05
1279	489.01	874.51	612.06	157.65	157.17	-32.65
1280	37.11	899.66	355.22	54.78	285.58	-98.57
1281	-52.49	1013.18	691.65	-246.43	209.5	-103.85
1282	-355.71	584.96	1153.32	-322.57	171.88	44.53
1283	-407.96	414.31	1338.87	-218.63	94.94	135.31
1284	-560.79	740.48	824.71	-180.63	100.89	201.57
1285	-670.9	373.29	963.87	-191.53	86.88	192.72
1286	-174.8	-140.14	882.32	-81.15	55.39	64.3
1287	-371.58	16.85	748.29	79.28	153.78	-21.85
1288	-442.87	64.7	361.33	171.75	85.85	-11.17
1289	-486.57	76.9	388.92	171.14	-28.26	51.24
1290	-267.33	30.76	426.51	190.73	-107.67	99.12
1291	138.18	474.37	670.9	187.9	-140.78	201.69
1292	257.08	741.21	866.94	75.74	-97.17	236.48
1293	477.29	461.91	1040.28	-55.27	5.65	236.91
1294	311.52	525.39	869.63	-68.79	143.34	218.99
1295	269.04	545.41	756.84	-129.06	253.27	216.71
1296	30.76	564.94	648.68	-192.75	251.07	172.7
1297	88.13	722.17	779.3	-172.12	235.96	175.57
1298	-187.5	594.48	810.55	-160.31	264.95	232.82
1299	-365.23	332.28	858.15	-99.49	233.09	363.31
1300	-351.07	220.21	978.27	65.83	109.65	387.15
1301	-290.53	133.79	636.72	192.23	90.06	420.99
1302	-232.42	187.99	522.71	208.86	82.73	374.05
1303	-113.04	525.15	697.75	198.67	60.61	314.91
1304	-172.12	896.48	610.6	160.4	42.51	134.64
1305	-500.49	832.52	707.03	85.94	44.43	-6.2
1306	-529.54	629.88	824.22	-23.65	24.96	-17.94
1307	-472.41	543.7	794.68	-99.55	-17.55	8.03
1308	-339.36	215.82	955.57	-65.16	-37.38	50.87
1309	-158.45	456.79	759.03	-35.8	-73.91	127.9
1310	-820.07	131.1	534.18	-244.02	-104.1	253.51
1311	-189.94	383.54	719.48	-317.05	-342.38	254.27
1312	443.36	-98.63	962.65	-251.43	-416.05	148.74
1313	619.63	-35.89	1050.05	-168.4	-267.91	7.29
1314	608.4	355.47	861.82	-56.12	-34.55	-161.83
1315	760.25	2.2	795.65	9.31	66.25	-257.26
1316	343.99	-113.77	612.3	135.77	344.79	-407.65
1317	-241.21	480.96	400.15	264.83	370.03	-409.33
1318	-312.5	920.9	483.15	209.38	139.59	-179.38
1319	-189.94	847.9	484.62	-35.28	-32.14	54.87
1320	92.29	580.81	678.47	-143.77	-73.18	154.75
1321	387.7	-247.31	1031.25	-147.49	-1.56	210.54
1322	245.85	22.46	966.8	57.71	137.7	86.7
1323	-177.25	976.56	881.59	158.45	236.88	-34.97
1324	-484.38	1312.5	736.33	60.27	218.57	-114.44
1325	-493.41	1203.13	705.08	-48.55	137.79	-154.36
1326	-597.9	831.05	750.24	-139.53	40.1	-123.38
1327	-586.18	827.15	685.3	-236.39	35.86	-86.64
1328	-472.41	412.84	782.96	-313.05	-17.06	-148.8
1329	-513.92	219.73	791.26	-314.3	-70.56	-221.65
1330	-733.64	-10.99	705.57	-335.24	-123.99	-121.77
1331	-526.37	85.69	873.05	-258.3	-262.05	50.08
1332	-226.81	175.78	934.81	-69.4	-283.94	75.93
1333	206.3	399.41	820.31	-11.26	-213.26	0.85
1334	65.43	543.95	668.21	-16.48	17.52	-236.02
1335	-474.12	102.54	724.61	-160.19	114.35	-402.86
1336	-875.49	-122.56	770.51	-153.78	-19.35	-430.73
1337	-404.79	-110.84	675.05	-226.87	-326.05	-315.16
1338	-37.84	-129.88	890.63	-313.93	-424.04	-154.17
1339	389.16	22.95	984.86	-312.74	-387.57	-78.86
1340	537.11	-164.06	882.32	-307.13	-325.35	-49.9
1341	534.67	-454.35	890.38	-310	-182.4	-23.32
1342	356.69	-420.17	627.2	-173.28	-65.55	-23.44
1343	113.77	-526.37	524.66	-35.22	18.46	-11.51
1344	-96.92	-566.41	482.42	92.35	-15.99	-10.53
1345	-135.5	-725.1	472.9	174.41	-136.29	34.94
1346	122.07	-831.05	551.27	189.97	-158.29	72.42
1347	343.02	-666.99	700.68	260.19	36.38	66.65
1348	80.08	-325.44	638.67	479.8	92.25	-20.63
1349	-151.12	399.66	434.57	676.06	8.79	-74.04
1350	-170.65	777.59	408.94	564.85	-6.99	-78.46
1351	-219.24	769.53	675.78	360.75	60	-39.25
1352	36.87	458.5	1196.78	214.97	-29.97	-2.56
1353	155.52	621.34	1173.34	193.82	-41.35	-48.25
1354	203.61	996.58	954.83	113.77	-12.57	-213.78
1355	-10.25	887.94	837.65	-34.36	39.09	-302.73
1356	-83.25	578.86	823.49	-112.95	-13.64	-265.99
1357	-23.44	221.68	855.22	-70.19	-72.97	-234.62
1358	324.71	247.8	869.63	87.89	-141.05	-168.06
1359	286.62	481.69	766.11	189.94	-6.71	-196.04
1360	-27.1	510.74	470.95	187.32	112.06	-276.34
1361	-50.29	447.75	478.27	74.1	147.92	-174.9
1362	83.25	462.4	579.1	76.78	127.01	-80.2
1363	181.64	755.62	522.71	58.9	145.63	-60.33
1364	-8.79	1099.61	744.87	-6.9	102.45	-56.85
1365	-112.06	700.2	976.07	-175.02	86.7	-94.76
1366	-163.82	522.95	1103.76	-345.34	200.16	-157.47
1367	-268.07	414.06	1091.8	-177.46	249.88	-332.7
1368	-727.78	83.25	898.19	-126.13	273.28	-414.67
1369	-1124.51	84.72	513.18	11.32	133.33	-467.25
1370	-744.14	-76.66	614.99	84.75	-98.24	-382.78
1371	-376.95	147.46	517.09	234.56	-158.78	-344.82
1372	143.07	346.44	279.54	236.6	-171.39	-370.06
1373	-117.68	323.49	533.2	120.03	-25.57	-228.27
1374	-222.41	229.98	468.02	75.26	-23.41	49.77
1375	-199.95	543.46	412.6	62.01	-106.08	149.08
1376	91.55	668.95	583.5	54.14	-207.61	259.55
1377	267.09	808.84	708.01	-49.74	-175.78	324.07
1378	833.5	471.68	1029.3	-199.46	-141.39	219.02
1379	368.41	450.93	1294.19	-212.25	40.74	-59.63
1380	-77.88	533.45	1168.46	-43.7	187.65	-317.44
1381	-983.64	451.66	1170.9	73.18	157.53	-347.05
1382	-1205.57	639.16	838.38	61.28	50.72	-345.34
1383	-747.56	374.76	821.78	-8	-54.38	-362
1384	-720.7	376.22	549.56	-16.94	-128.48	-479.28
1385	-1073.24	275.88	367.68	22.61	-254.09	-544.25
1386	10.5	49.56	628.17	142.33	-442.23	-589.97
1387	125.49	-37.35	577.39	217.56	-318.48	-774.23
1388	-245.12	-185.79	707.52	224.67	-253.91	-857.82
1389	-707.03	3.91	604.49	215.88	-179.14	-865.66
1390	-1146.48	-126.95	624.51	251.31	-164.18	-742.65
1391	-926.27	423.1	427	303.1	-279.72	-385.44
1392	-181.15	647.71	441.89	331.09	-397.37	-102.57
1393	201.42	977.05	533.2	207.52	-416.02	-57.71
1394	5.13	1263.67	639.16	-4.12	-394.29	-103.15
1395	-137.94	1114.75	799.56	-99.21	-426.12	-144.78
1396	528.08	378.17	1117.43	-169.07	-434.97	-206.18
1397	596.19	115.72	821.29	13.4	-298.65	-301.76
1398	159.18	461.67	708.5	195.95	-141.97	-289.22
1399	192.14	299.07	572.27	261.6	-102.6	-184.14
1400	71.53	594.73	447.75	117.49	-45.04	-75.04
1401	-24.66	574.46	592.29	102.84	-53.8	-69.46
1402	-289.06	725.83	496.09	148.68	-117.28	-52
1403	-515.38	1273.19	398.19	169.65	-187.13	-17.46
1404	-443.12	1512.21	230.71	-19.01	-360.78	4.09
1405	246.34	1067.14	258.79	-283.02	-489.44	0.37
1406	641.11	495.61	894.78	-536.47	-455.14	-139.56
1407	922.85	397.95	881.84	-497.07	-301.06	-282.99
1408	767.33	143.31	1092.29	-355.07	-6.77	-302.46
1409	194.82	543.21	550.54	-313.96	95.31	-212.77
1410	110.6	-160.89	654.3	-266.54	85.66	33.84
1411	149.9	-112.06	780.52	-124.02	-40.01	299.74
1412	306.64	582.76	632.57	87.52	-43.06	384.77
1413	421.39	784.18	519.04	134.89	-69.4	239.38
1414	435.55	678.71	600.1	47.61	46.05	61.58
1415	318.85	447.02	668.95	74.22	119.05	-37.35
1416	253.17	417.24	571.53	75.68	263.85	-208.65
1417	240.72	664.55	469.97	-86.27	363.62	-311.55
1418	37.35	436.77	707.52	-316.1	426.39	-369.23
1419	-193.12	129.64	1371.58	-168.06	353.42	-368.71
1420	-428.47	207.76	1168.7	-26.92	308.38	-286.04
1421	-353.27	255.62	960.69	-111.57	235.87	-259.77
1422	-255.37	110.6	1062.01	-144.32	252.38	-256.16
1423	-696.04	78.86	787.84	-112.95	326.29	-209.99
1424	-806.15	-53.47	631.35	-121.34	235.6	-70.13
1425	-628.42	-33.94	773.68	-157.59	43.03	96.65
1426	-739.01	89.11	759.52	-71.08	-112.49	281.22
1427	-815.43	289.55	644.29	29.02	-287.41	464.54
1428	-307.37	146.97	497.56	1.1	-365.54	550.75
1429	-81.54	-101.32	682.86	7.29	-291.26	566.8
1430	50.54	-44.68	720.7	52.19	-144.38	468.02
1431	24.41	-15.38	726.07	147.98	-32.32	238.8
1432	36.13	51.51	636.96	292.45	26.61	74.4
1433	-271	-26.37	429.44	265.05	37.11	34.24
1434	-294.68	194.82	676.51	73.64	52.46	58.11
1435	-189.21	432.13	875.24	37.23	-80.41	98.36
1436	154.05	619.87	1005.13	-83.92	-188.29	102.63
1437	262.7	493.41	1216.55	-161.96	-221.5	8.82
1438	355.71	407.71	1043.46	-191.16	-163.09	-113.31
1439	357.42	410.89	998.05	-146.85	-72.51	-162.02
1440	89.11	417.24	953.61	-79.56	32.23	-224.03
1441	15.14	453.86	902.59	-63.78	119.84	-192.11
1442	149.66	370.12	1030.76	-114.2	130.37	-128.66
1443	-85.21	284.18	1039.31	-93.75	149.63	-31.13
1444	-92.04	186.52	1044.19	-46.14	120.73	31.28
1445	-273.93	12.94	1055.66	67.93	119.11	41.56
1446	-340.58	85.69	839.84	136.41	116.42	0.43
1447	-638.18	156.74	642.58	84.08	76.29	-104.55
1448	-737.79	368.16	673.34	-6.07	-73	-72.78
1449	-401.61	473.88	638.92	-131.84	-169.83	32.01
1450	121.09	240.48	825.68	-101.93	-118.84	19.44
1451	-309.81	-121.83	631.84	-56.58	-92.44	23.56
1452	332.28	-276.86	416.5	43.24	-71.32	-17.06
1453	-21.97	-280.76	302.49	111.91	55.57	-78.43
1454	-360.11	-275.39	565.43	182.16	100.4	22.92
1455	-392.09	-137.21	703.13	326.23	-53.62	239.72
1456	-49.07	426.51	706.3	281.95	-176.7	507.78
1457	455.08	996.58	869.38	244.08	-216.28	513.4
1458	658.2	1146.48	940.19	95.58	-147.25	246.61
1459	453.37	1082.03	1066.41	-0.03	77.88	-122.19
1460	-150.88	644.04	1092.53	-124.27	230.65	-292.3
1461	-399.17	-10.99	1273.93	-50.08	147.8	-159.33
1462	84.47	252.2	1241.94	143.8	110.63	68.27
1463	127.44	164.55	718.75	188.42	170.07	331.39
1464	357.18	618.41	482.18	195.01	242.65	408.05
1465	289.31	1159.42	428.96	116.36	254.12	360.69
1466	91.55	1422.36	147.71	-79.74	276.4	169.28
1467	-317.87	677.98	358.15	-318.85	372.71	-31.16
1468	-1121.58	-0.24	546.14	-415.04	333.07	-47.06
1469	-1135.5	-209.96	706.54	-428.74	9.86	190.73
1470	-194.09	23.93	1069.34	-369.96	-102.48	368.74
1471	7.81	115.48	1323	-296.94	-20.42	388.58
1472	-95.95	538.33	874.76	-207.92	68.6	336.15
1473	-250	487.06	854.98	-189.82	96.89	227.97
1474	-177.98	508.54	595.21	-141.75	61.22	80.14
1475	-41.02	291.5	474.37	-178.28	121.19	-16.97
1476	-272.46	-8.3	750.24	-169.56	103.52	-178.74
1477	-48.1	-303.96	707.52	-147.64	92.56	-207.95
1478	-421.39	133.79	422.36	-66.19	84.05	-338.53
1479	-564.45	-379.64	675.54	-330.44	2.14	-324.04
1480	-557.62	-33.45	936.77	-661.41	88.56	-72.88
1481	-490.23	94.24	1045.17	-747.22	-25.48	138.73
1482	-691.16	-782.23	917.24	-813.17	-82.89	300.14
1483	-341.31	-969.48	965.33	-702.79	-81.94	308.87
1484	-248.54	-1015.87	640.38	-390.23	-32.32	263.52
1485	22.95	-684.57	315.67	7.81	55.45	90.09
1486	-545.9	-633.3	132.08	221.28	145.32	-98.48
1487	-713.62	-906.01	258.06	313.35	157.81	-72.42
1488	-656.25	-918.7	362.79	394.56	105.16	-25.21
1489	-582.76	-897.95	589.36	379.52	135.96	28.35
1490	-231.93	-788.33	1159.18	569.27	49.22	13.89
1491	-504.64	-81.05	650.88	688.14	103.03	-34.82
1492	-652.1	422.61	636.23	473.72	118.38	-15.14
1493	-714.11	453.86	854	212.4	6.13	4.09
1494	-600.83	334.23	889.4	62.13	-79.9	99.52
1495	-412.35	117.19	806.15	-7.6	-86.55	140.84
1496	-174.56	-34.18	1013.67	-94.67	-73.03	116.33
1497	-366.21	-122.07	1057.13	-28.59	-0.27	18.77
1498	-494.38	-53.22	751.95	68.6	34	6.96
1499	-486.82	34.18	709.72	51.18	-6.53	55.57
1500	-493.16	-141.85	617.43	48.86	-30.46	96.04
1501	-457.76	-337.16	764.65	40.77	-67.87	144.44
1502	-309.33	-205.81	898.19	73.91	-35.22	140.38
1503	-313.23	-69.82	939.7	184.75	-33.08	75.01
1504	-361.57	185.55	817.38	198.58	-14.83	58.35
1505	-525.39	287.84	760.5	147.61	-5.49	73.73
1506	-638.92	156.98	786.87	-11.66	6.68	141.63
1507	-651.86	-46.39	818.12	-112.85	-27.65	191.53
1508	-517.33	-308.59	957.03	-40.22	-94.76	179.47
1509	-640.38	-538.33	961.18	164.46	-95.34	207.98
1510	-517.33	201.9	664.06	287.48	-127.81	270.6
1511	-58.35	504.64	502.44	394.47	-294.25	301.03
1512	-68.12	607.67	746.83	371.89	-331.27	106.26
1513	-382.32	773.44	384.52	211.88	-221.98	-223.14
1514	-525.15	415.28	341.06	20.14	-309.72	-488.65
1515	-19.04	812.99	693.6	-102.87	-314.58	-567.29
1516	159.91	852.54	907.23	-291.41	-204.99	-637.88
1517	251.95	632.81	1180.18	-335.94	-127.14	-685.97
1518	-126.71	586.91	1297.85	-343.14	-14.59	-710.78
1519	-510.99	390.38	1018.8	-339.84	-40.53	-602.87
1520	-670.17	113.04	685.3	-442.75	-165.01	-289.15
1521	-78.12	-528.08	936.77	-529.11	-356.38	77.82
1522	403.32	-790.77	1124.76	-333.86	-312.13	342.62
1523	359.38	-660.16	876.46	-28.9	-121.43	411.71
1524	261.96	-583.01	733.4	201.08	-6.1	314.03
1525	160.16	-286.38	511.23	260.62	15.75	209.5
1526	27.34	-148.93	505.37	292.33	64.3	29.17
1527	-39.79	46.39	842.53	191.65	183.69	-45.62
1528	93.26	190.43	965.82	246.19	149.08	-185.67
1529	163.33	291.02	957.52	221.89	195.37	-370.09
1530	387.21	577.64	1200.2	190.7	338.5	-609.65
1531	-110.84	610.35	1230.47	216.77	417.33	-711.94
1532	-588.87	767.33	1105.22	138.34	465.06	-825.32
1533	-1321.78	405.76	451.42	-12.51	344.45	-891.54
1534	-903.08	-357.42	864.26	-36.32	71.38	-696.11
1535	-679.2	-416.02	681.64	237.09	-178.04	-659.91
1536	-389.89	-388.18	493.9	475.49	-249.63	-619.9
1537	-486.57	-328.61	223.88	542.6	-209.69	-498.38
1538	-583.25	-421.39	273.68	466.43	-292.21	-291.29
1539	-453.13	-372.56	481.69	532.23	-315	-93.66
1540	-289.31	104.98	343.02	549.9	-364.11	-118.84
1541	-40.04	-178.22	488.04	518.71	-332.7	-232.36
1542	112.06	-79.83	542.72	590.91	-277.19	-382.54
1543	57.13	217.77	455.57	684.17	-238.71	-596.34
1544	98.88	780.03	542.97	599.73	-128.14	-591.49
1545	-28.81	1107.91	545.41	397.28	13.21	-456.36
1546	-636.72	1522.71	426.27	199.37	-4.91	-275.91
1547	-1032.71	1183.35	659.91	71.47	-69.67	-165.95
1548	-1050.78	1132.81	725.1	2.08	-245.48	92.68
1549	-661.87	1276.12	667.97	72.02	-424.1	164.12
1550	-68.12	957.52	541.5	-121.61	-407.78	240.91
1551	676.27	516.6	772.22	-212.71	-384.49	65.46
1552	485.35	469.97	875.49	-163.54	-233.46	-224.61
1553	66.16	541.5	695.56	-122.96	-92.04	-381.96
1554	-174.07	685.3	704.83	-126.89	-17.73	-442.6
1555	-268.31	729	590.82	-152.34	30.64	-562.84
1556	-407.71	315.43	728.03	-158.2	-3.48	-522.55
1557	-574.71	394.04	411.87	-110.96	9.89	-203.03
1558	-323	244.14	558.84	-54.11	-131.93	91.86
1559	-247.8	260.01	613.53	110.84	-149.99	336.73
1560	91.06	376.71	448.73	128.02	-153.9	378.2
1561	250	788.57	435.55	70.25	-142.33	274.38
1562	342.77	930.42	628.17	-42.82	-128.85	-75.74
1563	-55.42	665.77	1127.69	-164.73	66.5	-249.73
1564	-472.66	494.87	1114.01	-241.15	127.56	-224.24
1565	-509.03	347.17	958.01	-341.71	86.73	-48.86
1566	-181.15	164.55	980.96	-416.72	47.73	111.08
1567	-144.53	225.83	1144.04	-390.38	46.05	129.64
1568	-261.72	326.66	1062.99	-242.49	-33.81	114.26
1569	-213.38	75.44	989.75	-54.87	-70.16	14.01
1570	-196.53	34.42	721.92	121.86	-5.52	-52.7
1571	-284.42	194.58	553.96	183.69	53.04	-53.68
1572	-433.84	246.58	490.48	222.17	32.56	-64.24
1573	-579.59	474.37	344.73	235.78	13.4	-69.15
1574	-542.97	506.84	216.8	213.01	-132.81	-94.02
1575	-474.61	312.5	294.19	107.15	-162.63	-103.97
1576	-319.82	312.99	695.8	77.79	-178.8	-106.38
1577	-142.82	533.94	690.43	126.53	-144.44	-184.51
1578	7.32	879.64	917.72	117.55	-123.47	-293.09
1579	-213.13	823.73	985.11	82.92	-88.23	-273.38
1580	-436.52	315.43	971.19	27.71	-148.1	-125.92
1581	-359.38	366.7	952.15	47.36	-228.42	105.56
1582	-269.04	495.85	883.3	191.59	-333.28	240.63
1583	220.95	691.41	379.39	280.43	-411.83	229.28
1584	386.47	646.48	513.43	217.59	-322.97	154.63
1585	507.57	762.21	399.41	15.99	-273.07	-29.3
1586	488.04	1031.25	355.71	-101.17	-217.77	-78.25
1587	218.99	861.57	486.08	-308.47	-153.56	-145.57
1588	301.76	385.25	760.25	-331.82	-178.28	-240.14
1589	69.58	32.23	976.56	-212.59	18.19	-359.19
1590	-71.78	283.45	767.82	-70.16	123.41	-479.06
1591	-315.19	349.85	612.55	-81.42	182.4	-468.54
1592	-528.56	451.9	703.61	-96.89	136.08	-199.86
1593	-373.29	795.65	607.42	-174.53	75.26	-28.29
1594	119.38	330.08	1103.03	-178.13	-25.36	199.1
1595	102.54	-137.45	1003.42	44.19	-50.84	145.05
1596	-31.25	666.75	603.03	284.21	-76.08	-51.39
1597	-127.69	1153.56	330.32	208.98	-183.14	-210.42
1598	274.9	1337.4	282.23	-219.33	-37.02	-245.21
1599	404.54	419.68	1064.7	-382.75	66.93	-204.28
1600	-409.67	-251.46	1413.82	-349.49	223.21	-178.96
1601	-567.38	-138.18	666.26	-103.12	155.27	-43.73
1602	62.5	-183.11	548.83	-21.91	65.06	117.43
1603	191.65	104.49	573.97	56.21	147.58	233.49
1604	-209.47	775.15	333.74	139.71	178.1	266.11
1605	-415.77	911.87	456.05	22.83	93.75	345.03
1606	-567.38	538.09	729.49	35.06	20.75	366.39
1607	-19.53	900.63	695.31	111.6	-136.57	366.03
1608	111.33	1235.35	857.91	-15.59	-85.11	193.79
1609	-153.32	775.88	710.94	-313.66	-21.39	-11.47
1610	-278.32	-516.11	1277.1	-306.24	-42.94	-21.48
1611	-193.85	-653.56	1223.88	-23.25	-34.88	205.96
1612	-253.91	-317.63	494.63	168.79	-24.78	421.94
1613	453.86	157.71	-55.18	460.33	-171.3	935.79
1614	1297.85	526.61	113.28	417.14	-203.92	999.97
1615	1647.71	1165.04	613.28	327.09	33.84	759.03
1616	730.22	988.28	602.78	253.97	282.9	114.72
1617	-252.44	973.39	971.68	117.83	283.87	-269.59
1618	-116.46	1140.14	952.39	5.62	105.29	-267.52
1619	154.54	951.9	664.31	-237.09	15.78	-163.76
1620	330.57	298.58	857.67	-340.79	63.9	-47.73
1621	63.23	112.3	944.58	-357.24	194.06	111.36
1622	-37.6	275.63	652.83	-168.46	231.26	105.38
1623	-118.65	260.5	688.96	-69.98	271.88	131.59
1624	-604.25	-52	660.64	-27.62	210.78	239.72
1625	-467.53	-78.37	720.7	54.96	16.63	478.88
1626	-96.44	-146	468.99	123.38	-51.64	539.73
1627	256.59	60.79	543.7	190.28	-83.68	545.81
1628	423.34	238.28	720.46	196.35	-114.44	313.14
1629	238.28	83.01	829.59	183.38	-49.9	167.39
1630	119.87	405.76	647.46	93.99	-24.29	146.33
1631	166.5	435.55	616.94	-17.76	-16.69	134.7
1632	268.8	158.45	899.66	-10.35	-31.95	104.28
1633	143.07	44.92	637.45	80.93	22.71	-42.85
1634	-10.74	227.78	488.53	165.44	66.86	-161.56
1635	46.14	313.48	387.21	245.85	72.66	-260.13
1636	-83.74	393.31	305.18	186.31	78.06	-236.33
1637	-247.56	535.4	607.18	172.49	64.85	-168.27
1638	34.91	1176.27	691.89	117.19	-21.09	-101.93
1639	6.1	1756.59	1318.36	-87.86	54.63	24.69
1640	20.26	1348.14	742.43	-264.89	-1.77	-20.75
1641	55.18	844.73	816.65	-550.54	-5.16	-117.34
1642	-140.38	101.81	1208.01	-568.36	-17.64	-113.46
1643	-30.03	394.04	675.78	-416.87	-95.31	-71.29
1644	513.43	98.63	894.29	-227.36	-125.76	-88.68
1645	404.54	7.57	664.31	7.6	63.17	-63.11
1646	250.98	12.94	651.12	180.66	118.41	-73.09
1647	351.81	223.63	558.35	257.54	108.92	-73.67
1648	245.12	113.04	773.44	288.15	180.97	-35.68
1649	-121.58	750.24	559.81	183.62	197.66	-21.67
1650	-363.53	1088.38	720.46	-123.84	107.21	-73.79
1651	-448	819.34	1075.44	-395.69	25.02	-71.99
1652	-505.13	680.66	1056.4	-529.54	-71.53	-43.52
1653	-283.45	626.46	960.94	-580.32	-142.85	-67.05
1654	3.91	517.09	958.5	-574.37	-124.45	-116.49
1655	-23.44	39.55	885.5	-538.12	6.65	-165.59
1656	-193.6	-343.99	792.24	-417.76	93.84	-172.73
1657	-167.24	-233.89	666.26	-177.15	94.85	-134.46
1658	-58.11	-33.94	563.96	-48.34	49.84	-166.69
1659	-30.76	-154.79	681.4	-32.9	39.06	-221.59
1660	90.82	-152.34	714.6	-42.33	61.43	-234.53
1661	78.61	-399.66	783.45	-60.55	104.06	-262.57
1662	48.83	-258.3	771.24	-44.8	80.75	-324.89
1663	55.18	167.97	667.24	-93.96	98.69	-375.24
1664	-73.24	231.69	779.05	-314.82	143.95	-339.17
1665	-312.5	244.38	1023.19	-438.45	121.25	-290.34
1666	-184.08	-318.36	1259.77	-551.33	47.36	-185.55
1667	-126.46	-787.6	1007.32	-501.89	33.51	-88.26
1668	-57.37	-726.07	754.39	-345.03	12.66	14.47
1669	2.2	-586.67	506.84	-182.16	7.54	85.66
1670	-54.93	-685.55	541.26	-16.82	-15.35	112.3
1671	-114.99	-687.5	469.48	83.98	-38.54	112.46
1672	-73.24	-918.7	504.39	256.23	-62.53	112.43
1673	-95.46	-833.25	272.95	381.9	-72.91	106.05
1674	-84.72	-624.02	375.73	411.44	-88.62	88.81
1675	-81.3	-552.25	448.97	410.22	-74.68	105.56
1676	-167.48	-308.59	603.03	401.64	-68.15	106.08
1677	-227.29	166.5	688.96	289.67	-77	125.61
1678	-150.88	125.98	1025.63	134.7	-117.95	149.23
1679	182.37	-12.21	1219.24	100.25	-142.67	121.25
1680	285.64	106.2	1177.98	103.42	-64.12	30.85
1681	63.48	95.7	1034.18	89.6	41.35	-31.77
1682	-41.75	62.26	948.73	92.22	60.42	-58.41
1683	-176.03	83.98	874.76	86.67	48.92	-50.78
1684	-191.89	127.69	919.19	58.96	1.65	-28.72
1685	-144.29	70.31	945.07	-10.41	-26.7	1.86
1686	-101.81	15.87	953.61	-64.64	-31.31	9.22
1687	36.38	-85.94	942.14	-67.35	-11.96	7.51
1688	20.51	-79.1	839.84	-61.1	53.99	-2.41
1689	-14.4	-139.16	840.33	-64.21	96.65	-40.25
1690	-76.42	-184.81	849.85	-51.03	115.75	-66.28
1691	-250.24	-137.7	761.47	-48	105.74	-61.16
1692	-285.64	-196.29	790.53	-51.36	44.31	-4.24
1693	-160.16	-207.76	937.74	-31.83	-11.47	44.1
1694	-45.41	-171.63	939.21	12.6	-24.75	40.22
1695	-33.45	-137.94	930.42	37.02	8.94	15.05
1696	-170.9	-85.94	880.13	39.76	18.07	2.81
1697	-211.43	-92.29	877.69	25.33	7.35	5.8
1698	-174.56	-92.77	863.28	15.96	-3.39	15.05
1699	-125	-89.84	891.6	12.02	-1.16	11.02
1700	-135.74	-60.79	860.6	3.88	-5.62	-4.85
1701	-132.32	28.32	848.88	-7.14	-14.77	-4.94
1702	-118.16	629.88	516.6	-192.14	-23.68	-71.01
1703	596.44	1752.2	1154.54	-478.39	20.17	-208.37
1704	-459.96	-724.37	1133.06	-684.17	303.25	-419.62
1705	-580.81	-566.41	1099.37	-508.24	230.56	-407.17
1706	-532.47	-193.85	846.68	-361.45	31.22	-357.64
1707	-232.18	-696.53	837.16	-268.1	-115.91	-259.19
1708	131.1	-1154.05	1444.82	-30.49	-57.43	-183.56
1709	-98.63	-817.14	723.14	370.42	47.09	-189.85
1710	-166.99	-672.85	565.19	466.58	62.71	-206.88
1711	158.2	-589.11	720.46	459.23	59.14	-236.79
1712	277.1	-665.04	655.27	603.27	138.24	-367.86
1713	-103.76	-396.97	309.08	698.94	181.27	-540.92
1714	-514.4	-83.01	380.13	712.37	139.92	-629.33
1715	-456.79	406.25	457.28	637.7	66.77	-613.28
1716	-406.01	517.33	687.99	498.96	-7.72	-631.38
1717	-302	486.33	688.48	343.57	-100.89	-723.45
1718	82.03	299.07	490.48	298.34	-93.32	-765.47
1719	89.6	-119.14	587.4	278.29	-31.8	-901.06
1720	-928.22	-280.27	1083.74	334.23	25.45	-918.88
1721	-728.27	389.16	799.32	446.72	-140.75	-844.09
1722	-849.85	311.52	953.61	408.14	-182.98	-750.4
1723	-596.19	402.34	660.4	437.41	-263.67	-591.52
1724	-642.82	260.5	606.93	446.81	-331.82	-467.07
1725	-198.73	639.65	365.48	447.94	-297.85	-361.21
1726	-364.01	833.25	455.57	333.95	-204.74	-167.85
1727	-545.9	1158.45	547.85	256.32	-216.16	9.06
1728	-133.79	1349.85	415.53	136.38	-304.75	-34.64
1729	-124.27	1157.23	516.6	-217.71	-240.72	-153.08
1730	-236.08	434.57	857.67	-370.88	-223.11	-198.21
1731	-197.75	164.79	733.64	-217.38	-154.69	-63.66
1732	-118.9	230.71	807.86	-21.91	-184.72	-3.66
1733	167.24	560.79	615.72	1.19	-195.16	-32.07
1734	112.06	646.48	597.66	-30.73	-90.97	-237.21
1735	-15.14	195.07	865.97	-98.11	55.66	-433.96
1736	-284.18	447.02	983.64	-85.63	225.28	-501.16
1737	-761.23	550.54	968.75	-143.04	206.88	-470.73
1738	-728.76	375.73	1016.85	-195.37	155.18	-261.63
1739	-972.9	-2.93	994.63	-46.2	15.17	33.48
1740	-807.62	-222.17	532.23	-0.06	-81.51	215.21
1741	-358.15	39.06	459.23	46.17	-288.51	548.1
1742	330.81	197.02	625.24	191.93	-347.9	695.16
1743	580.08	702.15	469.97	281.77	-208.68	514.16
1744	366.46	943.6	619.14	194.89	-54.38	211.43
1745	-58.35	1379.88	632.32	90.15	7.57	116.09
1746	-103.76	1335.21	786.38	-210.66	-1.19	-36.41
1747	-261.72	463.87	1187.99	-368.68	-33.2	-118.84
1748	47.85	206.54	1084.96	-296.45	-62.41	-91.09
1749	119.38	251.71	881.59	-193.48	55.02	-53.59
1750	65.67	250.24	823.73	-54.53	165.16	-43.3
1751	-217.53	202.64	569.34	2.9	181.3	-73.03
1752	-507.08	-63.96	614.99	56.73	192.75	-104.06
1753	-691.16	183.84	488.28	225.49	114.69	-48.37
1754	-457.03	172.61	617.68	327.33	-1.19	76.6
1755	-280.52	291.26	450.68	306.49	-47.21	193.15
1756	-88.38	760.99	400.63	175.08	-17.3	215.45
1757	-193.36	918.7	453.37	71.59	-2.96	203.03
1758	-411.87	705.08	668.46	-108.64	-51.82	143.34
1759	-394.53	111.33	1004.88	-215.7	-122.99	156.65
1760	-82.52	200.44	940.92	-151.73	-142.67	214.17
1761	74.22	206.3	693.85	-69.18	-181.27	177.83
1762	35.64	142.82	626.95	-80.11	-161.47	148.83
1763	-265.63	341.31	763.67	-54.47	-179.63	129.79
1764	-196.04	377.93	689.7	-68.48	-256.07	51.64
1765	172.36	425.29	1053.22	-109.25	-194.18	-61.43
1766	519.29	541.5	834.96	46.45	-11.05	-211.3
1767	286.38	840.33	797.85	34.52	165.62	-285.37
1768	89.6	944.58	768.55	-69.55	255.58	-267.85
1769	-179.2	692.14	678.71	-161.71	241.7	-262.94
1770	-222.9	153.08	944.09	-389.65	123.57	-205.14
1771	59.57	-88.13	1029.79	-276.09	23.22	-197.69
1772	-62.01	146.24	1040.28	-100.62	116.46	-125.85
1773	-207.76	520.51	877.44	-16.36	167.76	21.58
1774	-153.32	455.32	867.43	-22.37	110.84	220.03
1775	-33.69	230.22	1066.65	50.72	71.14	360.41
1776	272.95	7.57	1002.69	194.52	109.83	346.95
1777	-333.01	92.53	718.75	421.91	201.02	271.7
1778	-362.79	882.57	129.39	465	149.23	116.82
1779	-183.11	1391.36	159.18	251.01	91.77	-56.58
1780	-464.84	853.52	612.79	-130.46	123.75	-243.53
1781	-524.17	475.59	511.47	-392.18	165.22	-227.81
1782	-891.36	-99.85	912.6	-445.01	21.42	-51.24
1783	-588.13	-5.13	962.4	-399.41	-71.59	29.45
1784	-83.98	-75.44	983.4	-212.8	-141.63	106.14
1785	-131.35	52.73	643.55	-125.55	-37.78	166.41
1786	-206.54	56.88	674.32	-77.09	28.75	253.88
1787	-146.48	-56.4	773.44	69.95	0.24	341.92
1788	-74.95	-107.67	907.47	203.8	-39.61	375.03
1789	143.55	548.1	741.46	369.08	16.54	382.84
1790	-132.57	1270.26	847.41	362.49	134.37	121.25
1791	-554.93	1317.14	716.31	272.49	184.08	-336.91
1792	-1082.52	800.54	654.3	86.33	237.15	-549.22
1793	-1108.64	601.56	582.52	-104.68	97.69	-600.28
1794	-822.02	548.34	466.55	-117.74	40.83	-576.42
1795	-535.4	297.85	636.96	7.81	-82.46	-572.3
1796	-505.37	160.4	512.45	320.83	-89.87	-595.15
1797	-560.06	39.55	5.62	430.18	-58.23	-505.28
1798	-387.7	134.28	166.02	277.25	-48.28	-123.57
1799	-261.72	291.75	270.02	103.09	-15.99	381.13
1800	-178.71	412.84	897.95	51.57	-2.47	561.25
1801	-345.95	1065.43	897.22	89.11	-102.23	617.49
1802	-71.78	1580.32	673.1	139.83	-309.14	46.88
1803	-503.66	947.51	925.29	176.64	-264.37	-491.64
1804	-1167.72	821.78	588.87	200.53	-300.45	-679.35
1805	-897.46	923.83	456.05	134.83	-479.77	-674.56
1806	-726.56	934.57	444.09	149.05	-536.35	-653.53
1807	-572.51	682.37	524.17	126.98	-498.63	-572.81
1808	-339.11	374.27	666.5	119.08	-474.73	-525.57
1809	-490.48	353.03	393.8	142.82	-472.2	-568.63
1810	-238.28	98.88	939.94	117.31	-457.15	-663.27
1811	-667.48	180.66	670.17	169.22	-368.32	-716.34
1812	-528.81	291.5	508.3	191.56	-342.62	-546.97
1813	-528.32	511.47	314.94	163.45	-377.23	-440.49
1814	-466.31	435.55	329.59	153.56	-481.08	-440.19
1815	-437.99	544.19	157.71	142.15	-507.11	-396.45
1816	-132.32	507.57	495.85	166.81	-520.48	-376.86
1817	-83.5	667.48	529.3	270.57	-428.07	-269.04
1818	36.87	625.98	490.23	308.17	-367.92	-47.79
1819	285.4	1431.15	141.85	293.4	-282.65	167.97
1820	318.36	2260.01	-152.34	-55.02	-200.1	89.54
1821	132.81	1388.92	358.64	-451.6	-97.41	-264.86
1822	-10.99	760.99	633.3	-600.04	-108.95	-585.51
1823	287.6	-68.6	1209.72	-528.78	-100.25	-675.72
1824	-84.96	-440.19	1227.54	-260.25	35	-665.92
1825	-648.44	-219.73	934.33	11.99	57.46	-416.96
1826	-582.28	102.54	669.19	107.73	-45.32	-75.99
1827	-509.03	251.22	923.1	176.39	-110.26	75.53
1828	-482.18	356.69	982.67	291.47	-172.15	-10.41
1829	-204.59	397.95	817.87	307.46	-130.49	-245.09
1830	-316.41	467.29	264.65	266.51	-118.01	-339.54
1831	-465.09	441.89	422.12	97.08	-103.58	-330.14
1832	-593.26	512.45	607.91	-11.72	-148.93	-18.07
1833	-257.08	324.95	628.91	-46.88	-263.98	191.44
1834	128.17	751.71	546.63	-61.86	-362.46	142
1835	305.91	1053.71	389.89	-215.79	-306.7	-107.48
1836	441.16	1225.1	848.14	-394.71	-129.88	-367.83
1837	522.22	632.08	966.06	-509.92	9.95	-467.59
1838	194.58	249.51	984.38	-552.52	59.66	-418.09
1839	-278.32	-184.08	1323.73	-515.08	53.22	-116.85
1840	-16.6	-451.9	1464.6	-190.34	-96.77	141.08
1841	-24.41	46.39	804.93	87.52	-31.65	360.23
1842	-104.25	11.72	725.34	187.96	6.68	415.13
1843	-198.73	316.65	551.27	237.76	11.41	413.24
1844	-152.59	587.4	442.87	266.51	66.07	336.88
1845	-335.45	753.66	355.22	168.21	61.34	120.03
1846	-299.8	727.78	694.34	15.41	-32.44	-105.62
1847	-467.53	369.63	852.29	-57.46	-121.98	-194.64
1848	-329.59	166.5	928.22	-53.19	-241.7	-157.41
1849	26.86	-46.88	959.23	45.72	-307.04	-69.4
1850	320.56	218.02	735.35	73.88	-293.98	-18.13
1851	320.56	61.28	864.01	99	-193.73	119.29
1852	317.38	136.47	787.11	129	-120.09	211.03
1853	263.43	362.79	786.38	175.75	-75.68	211.79
1854	269.29	456.54	741.94	188.51	-31.16	180.69
1855	375	786.87	629.64	172.21	11.17	184.48
1856	604	697.27	531.01	3.97	110.2	96.44
1857	380.86	352.05	577.15	-184.97	206.24	-140.53
1858	2.93	183.11	956.79	-229.83	243.19	-325.07
1859	-188.96	316.89	781.01	-205.81	235.29	-390.14
1860	-377.69	334.72	686.52	-215.39	102.33	-304.57
1861	-458.74	271.48	741.21	-218.41	-84.41	-89.17
1862	-137.7	82.76	874.76	-236.39	-120	-1.68
1863	-55.66	-135.74	1177.98	-134.92	-105.35	89.14
1864	118.16	-33.94	1082.28	45.1	19.5	147.95
1865	204.83	278.08	742.43	173	142.21	99.46
1866	240.23	493.41	466.8	138.09	261.41	-22.95
1867	-37.6	491.21	587.89	51.48	326.48	-26.55
1868	-656.49	523.44	719.97	-16.54	293.18	-2.72
1869	-512.94	276.37	1100.34	-133.21	132.54	120.21
1870	-514.89	-314.21	1286.62	-97.99	-27.89	167.85
1871	-263.92	-261.47	882.81	138.24	-155.4	259.83
1872	-84.47	17.09	423.83	317.96	-290.37	320.68
1873	252.93	390.38	197.75	357.79	-284.36	325.47
1874	347.17	607.91	412.35	305.08	-158.05	319
1875	497.31	454.59	945.07	275.45	53.44	208.86
1876	-86.43	373.29	599.37	369.9	195.13	74.4
1877	-97.66	826.42	643.31	352.66	82.61	21.88
1878	-156.98	1510.25	307.62	103.88	-5.98	-89.66
1879	-66.41	1323	448.49	-349.49	-111.6	-294.22
1880	-35.64	458.98	1082.03	-452.21	-125.4	-379.88
1881	-9.52	954.59	610.6	-347.9	-66.68	-528.41
1882	-334.47	795.17	773.68	-377.99	66.74	-467.16
1883	-325.44	214.6	820.07	-328.52	51.91	-55.3
1884	-442.87	193.12	1016.11	-299.77	1.31	289.64
1885	-552.98	85.45	1149.66	-67.26	-66.96	462.04
1886	-108.15	326.17	880.37	150.76	-87.19	504.55
1887	311.52	779.3	512.45	204.83	-114.62	408.29
1888	328.13	611.08	634.28	93.05	-106.41	208.74
1889	328.61	212.4	1065.92	-49.77	-86.94	-1.68
1890	267.58	395.75	752.44	-139.01	-1.34	-128.17
1891	106.45	318.12	631.84	-254.94	14.68	-144.81
1892	418.21	488.53	940.43	-286.32	63.6	-150.18
1893	81.54	400.39	1003.42	-318.21	89.87	-194.43
1894	334.47	566.41	972.66	-237.73	125.43	-411.19
1895	-370.61	-108.15	703.61	-53.44	269.68	-790.01
1896	-1034.91	-539.55	197.75	-34.06	254.24	-613.65
1897	-1049.07	-834.96	188.48	43	36.99	-13.06
1898	-489.26	-815.19	406.74	94.76	-237.76	500.95
1899	218.75	-102.29	538.82	95.46	-325.41	366.49
1900	798.83	172.85	1020.51	76.72	-272.46	163.02
1901	-14.89	267.58	908.2	203.43	28.99	-407.9
1902	-470.7	23.93	1031.49	257.08	39.03	-694.06
1903	-583.25	56.15	970.7	330.93	-4.49	-640.69
1904	-423.83	660.16	800.78	299.93	-58.69	-616.12
1905	-722.9	671.88	749.27	278.05	-148.96	-640.69
1906	-323.73	658.69	986.57	251.77	-196.96	-683.04
1907	-396.73	417.97	989.99	165.44	-206.85	-673.98
1908	-192.38	762.45	508.3	206.97	-219.6	-778.56
1909	-812.5	100.83	572.51	147.49	-205.17	-915.5
1910	-1181.4	-137.45	717.77	242.65	-346.74	-888.95
1911	-710.45	292.72	349.61	411.16	-428.16	-800.35
1912	413.57	443.6	245.61	486.02	-440.67	-820.04
1913	94.73	423.34	182.13	421.94	-169.43	-712.1
1914	-453.37	178.96	522.71	316.71	-146	-321.47
1915	-1185.3	676.03	432.37	323.94	-196.9	-90.64
1916	-1118.16	1238.77	370.61	317.63	-478.64	277.62
1917	-101.56	1769.53	375.49	174.26	-645.54	387.94
1918	507.32	1606.93	609.62	-129.3	-599.52	134.98
1919	964.6	1116.21	709.72	-397.25	-504.49	-231.54
1920	801.51	399.9	749.02	-444.67	-356.6	-568.7
1921	328.13	185.06	619.87	-343.69	-207.58	-668.82
1922	69.09	29.54	536.62	-207.67	-83.31	-491.39
1923	-282.23	-124.27	488.04	-155.64	-98.94	-325.13
1924	-240.23	15.87	486.08	-57.25	-163.24	-77.24
1925	49.32	317.63	546.14	309.14	-473.69	23.19
1926	-83.74	955.32	703.61	244.29	-241.3	120.39
1927	0.73	1087.89	292.97	31.31	-100.01	160.74
1928	-162.11	1110.11	603.52	-343.54	-80.66	157.84
1929	223.63	857.67	931.4	-438.72	-118.32	28.66
1930	334.72	380.37	1157.23	-443.7	-117.92	-9.67
1931	214.84	-92.77	1403.32	-88.62	-242.55	-81.3
1932	90.82	73.97	181.88	246.06	-172.82	-101.23
1933	-31.01	-17.58	475.1	135.83	-99.21	-44.16
1934	104.74	115.23	350.59	146.58	-65.95	8.61
1935	-28.08	616.94	375.24	156.07	-90.67	30.58
1936	-81.05	750.73	536.87	55.51	-4	32.04
1937	-164.79	701.42	1086.43	93.84	-183.81	20.29
1938	36.38	1268.07	447.51	269.47	-420.38	75.38
1939	531.01	1583.98	160.4	60.58	-536.25	39.03
1940	968.99	1213.38	187.74	-173.52	-406.62	-3.69
1941	441.41	214.36	534.67	-485.81	-254.94	-112.61
1942	722.9	-153.08	860.84	-413.97	-172.45	-222.53
1943	281.74	-253.66	556.64	-175.42	-21.76	-250.18
1944	104.25	62.26	195.8	28.32	-39.61	-85.27
1945	262.21	83.5	313.72	136.57	-112.52	234.99
1946	419.92	365.23	158.94	132.69	6.26	536.96
1947	671.88	490.23	300.05	31.59	46.84	575.68
1948	1426.03	671.63	893.55	211.03	-140.5	346.37
1949	1475.34	1062.74	578.61	357.06	160.49	205.57
1950	508.3	1057.13	354.74	269.99	261.14	-13.55
1951	108.15	737.06	303.71	34.67	90.33	-241.55
1952	-128.91	-121.83	493.41	-150.24	-14.53	-248.35
1953	-8.79	-201.9	607.67	-64.03	-122.01	-175.11
1954	185.3	-71.29	683.59	61.16	-136.11	-103.61
1955	116.94	104.74	541.02	305.48	-209.99	113.04
1956	671.39	440.43	218.99	218.84	-93.54	345.09
1957	1080.57	555.18	362.79	114.81	104	399.51
1958	683.59	664.79	413.57	100.59	241.03	315.67
1959	577.88	618.9	388.67	53.99	260.19	121.55
1960	462.65	435.06	554.69	124.57	266.72	-127.23
1961	227.29	653.56	335.21	305.79	209.93	-260.65
1962	159.91	788.09	86.67	310.21	154.94	-361.18
1963	662.84	1661.87	338.13	112.3	102.36	-229.58
1964	436.28	1132.08	718.51	-279.36	178.31	-1.43
1965	245.36	183.35	1120.12	-524.6	163.21	35.83
1966	118.65	-81.3	888.67	-385.96	75.68	-144.9
1967	252.44	-115.23	772.22	-201.84	210.3	-134.86
1968	-372.07	49.56	446.29	-132.23	249.3	-52.92
1969	-195.07	-0.98	306.15	86.82	33.48	159.55
1970	-50.54	379.39	330.57	168.95	-62.01	380.13
1971	388.67	665.28	423.83	196.26	-170.35	327.06
1972	649.66	663.09	506.59	72.6	-156.25	91.03
1973	625.49	939.94	814.45	-92.77	-46.45	11.47
1974	441.89	525.39	1046.88	-100.68	-34.42	75.96
1975	369.38	363.04	855.96	-116.61	-118.93	270.57
1976	819.09	-78.37	987.3	10.47	-206.85	486.54
1977	1079.1	2.44	520.02	232.39	-147.16	630.19
1978	941.16	136.96	224.85	426.24	-48.03	598.75
1979	841.55	127.44	-177.98	338.9	182.43	503.91
1980	714.11	349.85	-144.53	262.3	279.88	450.35
1981	773.19	216.55	308.35	372.74	144.41	338.01
1982	600.83	110.35	-203.86	450.16	199.37	450.13
1983	798.83	-378.91	130.86	453.19	156.68	623.75
1984	1367.68	-180.42	167.48	488.04	206.91	672.97
1985	1513.18	-23.68	117.68	543.37	361.97	558.44
1986	1330.57	-93.26	103.76	554.02	514.71	305.63
1987	65.43	13.18	336.43	584.17	438.75	236.39
1988	62.74	677.49	411.62	566.89	340.7	204.86
1989	197.51	1127.44	752.2	480.74	252.81	202.36
1990	119.87	1347.41	689.7	316.8	228.61	190.4
1991	431.88	1289.79	677.73	175.02	151.03	1.74
1992	531.25	1162.11	1044.92	90.85	203.49	-232.21
1993	732.67	1171.14	1023.44	123.02	327.58	-342.56
1994	342.04	1251.95	668.21	23.44	334.78	-353.64
1995	-443.12	736.33	348.14	-289.86	254.09	-129.06
1996	-784.91	214.84	328.13	-472.05	232.73	32.38
1997	-802	-18.8	504.64	-668.91	108.18	188.23
1998	-320.8	-99.61	867.68	-548.49	-196.96	165.25
1999	-2.69	164.31	658.2	-431.24	-267.18	129.76
[truncated: 4,778 more rows]
