# Supplementary material for: Complexes of vertebrate TMC1/2 and CIB2/3 proteins form hair-cell mechanotransduction cation channels
Source: eLife. 2025 Jan 8;12:RP89719. doi: 10.7554/eLife.89719 (PMC11709434; doi:10.7554/eLife.89719)
Supplement: Figure 3—source data 1. [file elife-89719-fig3-data1.zip › Figure 3H/homo/18-6-R1.txt]

7	743.65	12.02	-5.83	-40.59	10
221.19	465.09	711.67	33.84	-18.77	-25.27	8
259.28	486.57	685.79	13.58	-10.10	-21.39	9
218.99	452.88	705.81	0.37	-7.14	-26.67	10
254.15	432.86	659.91	-14.47	-9.95	-29.48	8
245.36	441.89	681.64	-37.11	0.49	-19.87	8
227.54	424.80	708.50	-42.45	9.83	1.77	8
226.81	371.34	708.98	-41.41	7.93	12.08	11
220.46	372.31	702.88	-23.13	7.35	24.78	8
222.66	406.49	690.67	2.93	7.93	8.54	8
198.00	431.15	683.11	-0.37	10.56	-21.79	8
138.67	432.62	684.81	-8.61	1.37	-36.77	11
182.37	391.85	716.31	-18.68	-13.58	-54.23	8
194.34	375.00	708.01	-19.59	-9.12	-40.25	8
203.37	347.90	761.72	-7.39	-6.13	-21.97	10
187.01	387.94	728.76	5.58	-5.40	-11.05	8
223.39	412.84	693.85	17.12	-10.07	6.87	9
207.76	445.31	676.76	6.04	-2.53	12.48	8
199.95	452.64	677.73	-5.89	-6.65	-9.37	10
188.72	438.23	692.38	-5.95	-7.32	-20.08	8
218.99	418.21	715.09	-12.21	-13.79	-26.49	8
222.17	392.82	726.56	-9.77	-7.48	-13.73	9
229.98	403.56	715.82	-11.02	-2.99	2.90	10
232.18	394.78	704.83	-16.66	-4.61	9.86	8
249.02	371.09	711.67	-11.51	2.53	31.74	8
231.69	393.07	703.61	-6.62	7.45	17.76	8
225.34	396.73	702.39	-2.59	8.27	-2.66	11
199.22	392.33	690.92	-1.68	11.41	-7.84	8
172.61	343.51	714.36	3.39	7.60	0.52	8
218.26	375.98	712.40	22.86	2.69	8.64	8
182.13	402.83	705.57	20.05	2.32	-2.26	10
169.43	415.77	707.03	16.24	-1.98	-10.59	9
158.45	424.80	696.29	8.24	-8.85	-15.93	8
208.98	410.16	729.00	3.85	-14.31	-11.29	8
214.60	417.48	710.21	-1.68	-9.77	8.67	10
239.50	437.01	689.21	-3.94	-6.87	14.50	8
254.15	424.07	686.52	-0.12	-4.70	12.24	9
251.22	395.02	702.64	7.69	2.35	9.58	8
221.44	394.04	680.91	9.34	8.79	10.93	8
202.88	370.85	713.13	17.00	3.97	3.60	10
227.54	404.54	714.11	26.67	0.92	-7.29	8
217.29	431.15	716.55	36.22	8.12	-19.20	9
182.13	460.69	697.51	27.89	1.56	-19.35	8
186.77	463.38	703.37	6.01	-2.41	-0.12	10
240.23	459.23	715.33	-5.40	-0.34	16.11	8
240.72	458.74	721.44	-12.30	11.11	18.10	8
180.18	439.70	672.12	-24.48	8.39	11.81	9
234.86	383.30	701.42	-32.56	0.46	1.92	10
184.81	369.14	680.42	-13.18	2.32	-8.85	8
206.05	363.77	672.61	-2.53	2.23	-5.10	8
213.13	381.10	718.51	2.75	1.46	-4.33	8
204.83	377.93	734.62	6.07	2.90	0.64	9
184.81	421.14	709.23	8.88	-2.66	-1.13	10
218.02	428.22	718.02	4.00	-3.78	1.74	8
224.61	406.49	704.35	-0.09	-3.23	1.13	8
218.26	412.11	685.79	-0.24	-1.65	-1.83	8
205.81	409.67	702.15	6.93	-3.85	-15.84	9
204.83	414.55	694.58	7.23	-5.83	-16.54	8
212.16	438.23	699.71	6.56	-5.34	-8.82	10
244.14	424.32	718.51	-2.08	-3.85	-3.27	8
234.62	416.99	685.55	-7.54	5.89	6.87	8
226.07	406.74	717.77	-1.68	9.86	11.35	9
189.45	436.04	688.23	-2.20	4.94	5.49	8
176.51	407.96	702.39	-7.20	-0.03	-1.74	8
174.56	412.11	684.33	-7.32	-2.38	-4.46	8
178.96	371.58	698.97	-2.87	-8.03	-8.91	8
196.53	353.52	730.22	8.82	-8.03	1.46	9
221.44	382.32	722.41	27.31	-7.72	8.76	8
245.61	438.96	694.09	25.15	-4.58	10.47	10
219.48	467.29	686.52	12.60	4.03	9.43	8
707.28	-437.26	-623.05	423.92	14.71	325.47	10
667.72	-211.43	-548.10	407.78	-56.37	322.42	8
845.46	-125.73	-568.36	313.51	-92.86	358.70	11
820.56	4.64	-314.21	119.57	-37.66	296.39	8
868.16	90.82	-324.22	-80.32	79.56	84.59	10
844.97	-6.35	-422.36	-231.02	192.96	-178.80	8
659.91	-457.76	-404.05	-259.64	227.17	-272.67	10
207.28	-781.74	-334.23	-190.34	204.59	-362.21	9
0.98	-666.26	-433.35	-66.96	54.23	-291.38	10
183.11	-515.38	-485.84	-13.09	-144.50	-123.44	8
618.41	-256.35	-511.47	-99.03	-250.12	98.45	10
882.57	37.60	-486.57	-309.42	-245.36	223.33	8
1113.53	536.38	-381.10	-493.80	-184.39	224.09	11
1028.81	510.50	-353.76	-835.63	-54.87	53.44	8
1114.99	287.60	-610.84	-1000.00	39.55	-366.73	10
1222.66	59.81	-1265.38	-1000.00	116.76	-867.34	8
1479.98	-135.99	-1531.01	-1000.00	213.38	-1000.00	11
1445.31	-82.28	-1253.91	-1000.00	276.40	-1000.00	10
1499.02	476.56	-1106.45	-1000.00	320.80	-1000.00	10
1146.00	615.23	-1224.12	-1000.00	462.04	-1000.00	8
1147.46	444.82	668.70	-1000.00	321.84	-1000.00	10
642.82	553.71	366.46	-617.49	385.89	-1000.00	11
-86.18	934.33	147.22	-260.93	243.87	-846.13	10
-290.53	1137.94	-64.45	-141.42	-64.36	-295.20	8
-176.51	1187.26	-16.85	-134.25	-243.19	-57.34	10
488.04	1094.24	203.37	-156.71	-436.10	152.04	9
622.31	971.19	25.15	-129.12	-316.47	-29.27	10
298.58	820.56	-21.48	-152.74	-106.51	-414.89	8
72.75	350.83	-260.99	-120.70	89.84	-768.83	10
-31.01	155.76	-369.87	-88.53	163.60	-820.56	8
-120.85	182.13	-289.06	-6.77	153.32	-351.59	11
-58.11	229.49	-23.68	51.85	114.35	-41.38	8
240.72	241.70	55.18	211.76	63.54	556.70	8
348.14	493.16	-102.78	380.19	-35.40	843.81	10
801.27	1087.40	36.38	533.20	-68.51	714.48	8
840.09	1191.65	25.39	633.51	168.67	395.05	11
705.57	1827.88	-1474.37	104.80	225.46	209.69	8
346.92	1873.78	-464.60	-253.02	268.40	154.42	10
234.38	1253.42	-254.64	-639.04	260.07	103.45	10
678.47	652.59	-41.99	-736.18	217.86	81.33	9
827.15	790.28	-94.73	-655.40	295.04	-89.39	10
521.48	492.92	-50.54	-598.08	158.05	-127.59	8
309.08	299.07	75.20	-422.21	302.43	68.91	10
-180.18	249.02	45.65	-41.75	334.53	517.18	8
-664.79	-200.20	188.96	151.82	127.72	762.21	9
-2.93	12.94	-62.01	322.51	-29.14	999.97	10
777.59	386.72	-469.48	358.25	-38.09	999.97	8
1666.02	836.67	-88.38	-215.79	-92.10	988.34	10
1262.70	410.64	258.06	-569.06	308.96	11.23	9
451.42	-482.91	724.85	-238.56	237.70	-895.72	10
1356.69	-214.60	646.48	36.99	300.84	-1000.00	8
-992.19	478.27	-981.93	-16.54	823.18	-1000.00	10
-380.37	-75.93	2130.13	-1000.00	842.01	-215.03	10
-1678.22	-564.45	3829.35	-646.97	701.60	-194.37	9
-1118.41	873.78	701.66	631.84	78.19	-564.73	10
-2417.72	2029.30	-1927.25	331.54	-284.00	-161.90	8
97.66	-422.85	617.19	-735.99	-591.52	125.03	10
712.89	-357.91	2836.18	-963.99	-131.90	207.89	11
842.29	-161.13	2662.11	-75.01	236.15	6.96	8
394.04	46.14	794.92	7.35	325.01	1.13	10
-1057.62	-833.98	-292.72	-14.10	530.91	179.08	8
-692.63	-1313.23	806.15	-161.65	-59.66	288.91	10
116.70	-953.13	406.98	317.41	-120.51	157.41	9
-74.71	-17.58	618.16	432.62	-114.32	-72.27	10
-73.73	360.35	357.91	192.35	-297.97	-101.20	8
-105.47	776.12	550.29	-253.08	-20.63	-24.41	10
-344.73	778.81	1122.31	-327.45	2.96	90.15	8
100.59	441.65	1235.11	-216.22	-180.60	128.78	11
223.14	904.05	717.53	-33.23	-179.69	194.03	8
72.27	664.55	519.29	-42.11	-107.12	248.96	10
195.80	384.77	1056.40	-31.89	-81.27	293.03	8
262.21	243.65	911.13	179.44	-143.34	178.50	11
139.89	317.63	572.51	208.10	-161.19	105.07	8
422.85	364.26	677.98	239.17	-197.81	29.36	10
631.59	491.21	865.23	146.85	-46.05	91.13	8
121.34	428.96	548.34	-25.24	146.12	178.13	10
-99.12	150.88	461.67	-93.54	135.38	141.14	9
221.19	37.60	823.73	-119.38	177.52	78.25	10
6.84	199.95	1049.56	-74.52	229.43	67.08	8
-109.37	320.07	1210.45	-56.09	186.77	148.32	8
-21.97	-62.99	1259.77	-36.83	77.12	153.99	10
54.69	-172.36	1048.10	53.62	49.26	182.37	9
343.75	174.32	879.88	149.96	12.91	45.41	10
422.36	245.12	771.97	150.45	91.46	-166.63	8
199.95	601.81	551.51	96.74	161.10	-227.69	10
-244.63	645.51	277.10	-119.54	293.33	-161.19	9
-484.62	243.41	375.00	-301.79	267.21	29.63	10
-422.85	-254.15	431.40	-332.92	158.81	211.33	8
-284.42	-359.86	818.36	-226.62	80.51	297.52	10
-85.94	-353.52	943.60	-0.34	91.19	336.27	8
-124.02	-428.96	969.48	127.01	80.32	306.03	9
-41.99	-162.84	874.02	317.26	6.87	190.37	10
-223.14	113.04	672.61	428.96	-4.43	67.78	8
-319.34	358.89	514.89	487.09	-45.17	-9.77	10
-160.16	1033.45	499.27	371.92	-86.67	-64.15	8
-358.15	1141.85	618.41	47.79	-100.68	-127.29	11
-324.46	1051.51	787.60	-80.93	-143.37	-133.94	8
34.42	616.21	1134.52	-393.43	-137.97	-107.79	10
-320.56	216.55	1107.18	-400.36	-157.78	-63.35	8
-236.33	269.29	862.55	-369.20	-233.73	136.14	11
-4.88	26.86	922.36	-341.16	-244.29	309.88	8
41.26	-301.03	1255.37	-224.46	-209.14	336.09	10
67.14	-386.23	974.12	181.21	-307.62	172.03	8
299.07	-65.43	565.92	422.79	-189.18	100.52	10
128.91	275.15	432.13	449.95	-106.17	86.09	9
40.04	757.32	522.95	323.61	-61.61	103.27	10
282.23	805.18	875.98	29.05	-107.97	78.55	8
511.23	525.88	865.48	-193.70	-126.95	76.78	10
555.66	363.28	819.09	-324.52	-77.12	39.61	8
553.96	-30.52	1022.22	-269.59	25.18	-60.12	11
316.41	-306.64	1069.58	-222.75	63.60	-107.54	8
137.70	-333.50	899.66	-18.65	101.29	-174.62	10
-4.64	-227.78	532.23	258.91	137.76	-291.41	8
-10.50	15.14	279.05	386.05	133.58	-345.61	11
-59.81	459.96	501.46	416.32	160.80	-195.25	8
-106.69	837.40	362.06	356.81	117.16	39.28	10
-6.10	1257.81	353.03	175.29	48.43	116.03	8
457.76	891.11	752.44	-195.16	-46.88	167.27	8
543.21	231.69	1005.62	-399.32	27.01	135.07	11
309.57	72.27	963.87	-442.17	126.68	59.81	10
199.46	-66.65	817.87	-402.16	189.00	6.62	8
201.90	-166.26	806.40	-325.81	244.02	-35.55	8
177.49	-290.77	923.58	-267.06	249.15	-71.99	10
135.99	-300.54	1065.67	-103.88	266.45	-141.27	9
-409.42	-201.90	771.73	104.22	251.71	-183.84	10
-621.58	-170.41	704.10	243.10	76.75	-159.76	10
-461.18	223.63	429.44	278.50	-100.37	-81.12	8
-98.14	623.05	615.23	100.92	-169.19	-78.19	11
31.25	603.76	1142.82	-35.40	-68.60	-94.67	8
-194.58	476.56	1171.39	-42.33	6.10	-82.06	8
-532.23	284.42	1039.06	-90.18	85.85	-77.27	10
-830.81	33.69	985.60	-112.67	20.48	-62.26	8
-898.68	85.45	715.09	-14.80	-134.00	48.80	11
-743.16	105.47	633.30	46.23	-384.31	130.28	8
-219.48	94.48	755.86	86.79	-449.62	148.44	8
219.48	223.88	592.29	178.83	-486.97	88.01	10
614.26	225.59	519.78	251.13	-361.76	-63.05	8
542.72	483.64	441.16	132.48	-149.57	-204.22	11
224.12	663.09	727.29	-23.86	-68.66	-297.24	8
1.95	651.61	826.66	-111.42	-114.41	-124.39	10
139.40	434.33	772.22	-135.07	-221.86	-41.14	8
809.81	12.21	1076.90	-187.47	-366.09	14.95	11
902.83	260.74	1020.75	-50.11	-166.63	-82.24	8
370.61	191.16	633.79	29.79	95.09	-231.45	10
13.67	54.20	750.73	44.71	153.20	-329.56	8
-103.27	-14.89	776.12	257.05	144.10	-221.59	10
-205.81	464.84	457.03	344.02	98.79	-135.80	9
116.21	1199.71	401.86	264.62	-20.97	-11.02	10
310.79	1443.12	624.27	-29.72	0.34	-15.78	8
245.85	923.83	773.44	-293.49	149.32	-71.50	8
-33.69	187.74	995.85	-534.39	155.64	-73.21	10
-47.12	-4.39	1023.44	-606.38	25.70	-26.09	9
79.10	-111.33	911.62	-596.98	-29.94	-5.19	10
321.04	-147.71	975.34	-545.53	-65.83	-42.33	8
438.23	-144.53	683.84	-434.05	-53.71	-228.70	8
372.31	-424.56	591.55	-370.67	12.33	-308.53	11
-66.41	-779.79	602.78	-242.37	30.58	-137.21	10
-53.22	-763.43	450.93	-20.60	-91.95	99.09	8
99.37	-633.06	260.01	68.88	-155.27	198.55	8
393.80	-489.26	135.99	219.06	-205.14	340.85	10
394.78	-368.16	239.01	334.93	-172.70	387.42	9
435.06	-213.38	304.69	444.27	-168.88	304.66	10
540.77	295.17	354.00	434.30	-153.26	149.63	8
505.62	397.71	565.43	340.82	-31.62	-2.08	10
396.73	644.29	933.11	286.07	51.15	-51.42	8
212.89	485.35	993.16	191.65	155.03	-127.96	11
77.39	161.87	1125.73	205.17	122.01	-202.30	8
26.12	466.80	1271.97	312.59	20.63	-164.64	10
392.33	884.03	1104.00	332.86	-101.56	-45.04	8
415.77	1091.06	829.10	176.03	-34.91	-0.46	11
171.88	1112.55	645.02	-93.14	83.92	54.99	8
-197.75	728.27	624.76	-240.63	61.43	90.39	10
-83.01	75.93	791.02	-376.50	-64.97	167.02	8
144.53	-245.36	932.62	-271.70	-179.75	214.42	10
348.39	-89.11	747.56	-75.96	-212.07	279.24	9
524.90	-116.70	639.65	81.60	-238.59	271.94	10
845.95	-141.85	489.26	211.82	-146.21	188.75	8
835.45	53.22	502.20	254.43	-55.97	117.28	10
605.71	322.27	398.44	273.83	114.50	-14.31	8
330.08	679.20	470.70	130.58	201.45	-84.87	11
143.07	555.66	761.47	-101.32	171.81	-6.29	8
189.94	22.71	1080.81	-227.60	58.38	167.76	8
333.25	27.83	1110.35	-202.03	-30.06	358.49	10
443.36	9.52	1030.03	-163.27	-41.32	457.92	9
515.63	185.30	622.31	-54.44	-39.70	652.28	10
638.92	-85.21	711.43	19.44	30.88	646.82	8
465.33	-152.83	656.49	187.23	183.93	479.61	10
236.33	26.86	439.45	368.44	249.82	261.26	8
177.49	57.37	467.53	400.21	250.31	152.95	11
-111.33	133.06	532.47	393.80	226.41	168.55	8
-162.84	-62.01	774.17	346.37	87.01	397.64	10
260.50	-328.61	765.14	352.45	-108.83	743.23	8
872.80	44.68	667.24	327.12	-249.73	918.95	11
1179.44	381.84	578.13	321.44	-190.40	808.50	8
931.64	296.63	624.27	316.28	24.93	512.82	10
725.34	154.79	687.01	329.19	163.48	226.44	8
360.60	-60.30	708.01	342.16	202.55	145.75	10
122.56	60.55	640.87	365.14	178.10	38.94	9
79.59	167.97	511.96	339.90	93.38	-64.58	10
7.08	227.05	555.66	282.78	39.06	-100.37	8
-17.09	277.34	632.57	265.63	-52.80	16.05	8
283.69	351.07	594.97	260.96	-100.89	140.99	10
431.40	264.65	756.84	209.11	-97.02	411.90	9
508.06	234.86	704.35	229.52	-83.04	511.26	10
574.46	485.60	551.51	234.41	-52.15	433.47	8
656.98	597.90	617.92	224.88	17.06	323.18	10
657.96	468.51	647.22	258.94	114.07	245.76	8
650.63	537.60	671.88	337.68	210.72	66.44	11
475.34	996.83	917.48	339.48	242.98	-47.49	8
139.40	1308.11	751.46	245.97	211.09	-227.69	10
277.10	1191.65	228.52	74.28	107.82	-166.96	8
66.65	897.46	385.74	-235.02	127.75	4.52	11
162.84	418.21	597.66	-377.04	-1.59	164.70	8
231.20	95.21	651.12	-321.38	-101.68	388.28	10
427.25	-337.16	615.72	-221.07	-108.25	499.88	8
867.68	-353.76	529.54	-30.33	-88.62	524.02	10
584.96	-216.06	542.72	85.94	35.16	292.33	9
218.75	-60.79	700.20	158.11	106.51	15.35	10
-29.30	96.44	677.98	207.79	102.26	-181.46	8
-218.26	32.96	669.92	156.43	-7.60	-291.63	8
-14.89	434.08	514.40	88.53	-64.79	-297.00	11
357.18	764.89	699.46	-121.61	-56.64	-237.06	8
212.65	601.07	977.29	-172.52	-13.18	-190.86	10
156.98	839.11	790.28	-143.31	11.63	-97.44	8
64.94	586.43	821.78	-171.66	19.20	-26.03	10
10.99	343.99	897.46	-83.13	-7.60	0.49	9
172.36	144.29	765.38	-11.75	-22.28	20.23	8
300.29	265.63	603.76	67.54	-67.78	52.25	10
397.46	63.96	653.08	66.31	-107.21	78.83	8
482.91	22.95	640.14	49.65	-143.77	50.75	8
559.57	-13.67	520.02	45.44	-152.04	15.93	11
859.62	515.38	271.97	-94.64	-95.73	-44.92	8
646.48	296.39	559.81	-310.61	66.47	-41.96	8
426.76	319.34	670.90	-391.88	107.73	-20.81	10
479.74	259.77	879.64	-407.26	87.83	-35.58	8
635.99	158.69	1124.76	-311.22	187.50	-48.28	11
259.28	-106.20	1112.30	-217.65	230.68	-42.21	8
129.64	-1.71	932.62	-8.06	198.61	-51.85	10
8.54	174.56	735.84	73.76	150.39	-30.15	8
-10.01	415.04	511.72	67.35	54.08	-37.96	9
-51.03	548.34	464.60	-93.02	-40.53	2.47	10
21.00	625.24	573.24	-220.25	-90.97	23.99	8
331.79	409.18	799.56	-457.95	-157.29	35.19	8
708.98	392.58	978.27	-659.61	-122.56	-21.73	10
778.08	199.95	813.96	-845.61	-4.27	-114.38	9
833.98	-50.29	826.90	-954.25	159.76	-161.47	10
875.73	-558.35	762.94	-915.56	283.20	-153.90	8
576.90	-636.23	587.40	-695.77	428.47	-242.31	10
451.66	-681.40	509.28	-418.12	442.50	-256.68	8
540.04	-598.88	438.96	-152.56	373.14	-279.54	11
239.50	-712.65	135.50	17.03	335.54	-373.23	10
10.01	-570.80	-39.31	-155.06	356.78	-213.38	8
-166.02	-637.70	187.74	-337.98	173.16	19.20	8
-155.52	-764.65	466.55	-371.98	68.15	147.43	11
135.50	-743.16	604.25	-384.95	-54.96	345.31	8
52.73	-741.46	669.92	-370.42	-10.10	430.33	10
-174.07	-1001.22	523.44	-341.98	15.75	402.40	8
-314.21	-1149.66	486.08	-177.67	41.72	290.04	10
-105.71	-788.33	329.59	29.91	51.18	80.20	11
-22.95	-805.18	363.77	178.01	115.97	-177.37	8
56.88	-877.44	349.85	235.72	150.82	-309.97	8
-24.41	-999.51	454.35	364.72	211.36	-486.36	10
-221.44	-906.25	396.48	461.15	186.77	-528.84	10
-69.58	-880.13	478.76	431.76	92.99	-450.90	9
45.17	-798.34	715.82	349.85	85.48	-358.70	10
99.85	-703.61	813.72	464.32	157.04	-291.23	8
97.41	-600.83	532.47	474.49	178.77	-272.03	8
-170.17	-441.65	546.63	437.74	194.98	-235.93	11
-340.58	-157.47	562.01	353.15	125.58	-121.77	10
-262.21	18.31	608.64	235.63	-6.84	33.17	8
-103.27	137.21	756.10	86.46	-119.75	163.39	8
217.53	267.09	885.50	-0.95	-214.05	223.54	10
438.96	137.21	1000.24	-99.70	-181.03	213.32	9
530.27	-176.51	1133.06	-125.40	-123.41	179.29	10
436.28	-338.62	1090.33	-66.59	7.32	92.41	10
267.09	-280.76	941.41	14.98	91.80	17.12	8
50.78	-205.57	847.41	49.07	141.08	-29.39	8
-33.45	-144.53	810.55	53.44	120.39	-41.23	11
-63.23	-119.14	818.85	31.74	86.49	-15.93	8
-159.91	-188.48	829.59	4.94	68.15	8.18	8
-143.31	-244.38	816.16	-56.73	10.80	41.26	10
-46.63	-269.04	867.19	-81.12	-23.04	53.50	9
-38.57	-268.55	859.38	-61.52	-22.43	47.94	8
-16.36	-252.69	825.93	-54.90	-18.95	42.14	10
10.50	-236.08	797.85	-57.40	-5.71	21.91	8
2.20	-299.07	825.20	-62.41	-10.53	-11.54	8
34.18	-334.72	850.59	-57.13	-8.58	-27.89	9
59.08	-376.71	846.19	-56.52	-1.65	-31.25	10
7.81	-343.51	793.46	-46.88	0.58	-20.45	8
8.30	-377.69	804.44	-33.97	-15.99	6.65	8
39.06	-366.46	789.31	-21.76	-22.86	32.87	8
43.70	-379.64	804.93	-19.65	-21.24	42.39	11
59.08	-369.87	790.77	-5.55	-21.36	45.65	8
49.32	-359.38	817.87	7.48	-7.66	34.12	8
66.65	-355.71	823.97	25.24	5.31	15.81	8
50.78	-399.41	833.25	31.10	16.45	3.51	10
2.69	-404.54	873.29	44.65	20.63	-10.25	9
-3.91	-261.23	805.66	57.92	23.71	12.88	8
-25.15	-271.73	844.97	52.86	8.27	15.17	8
-27.34	-263.67	838.62	47.85	-4.00	14.43	10
-14.89	-261.23	839.11	31.95	-14.47	24.66	8
33.69	-277.83	837.89	19.38	-20.60	36.53	9
38.82	-263.92	831.05	7.45	-11.44	40.53	8
51.51	-255.62	840.58	-2.72	-4.61	35.89	10
18.55	-252.69	836.18	-33.75	5.65	10.47	8
-30.27	-278.08	838.62	-46.81	-0.85	5.77	8
10.01	-311.28	845.21	-39.52	-10.99	14.83	9
14.65	-356.69	825.93	-32.14	-11.51	16.60	10
34.67	-344.48	811.04	-18.37	-9.89	14.19	8
18.07	-358.15	814.94	-6.41	-1.28	10.68	8
29.30	-347.41	815.43	-2.69	0.21	2.32	8
0.00	-321.53	803.96	-0.61	-2.81	-3.27	11
27.59	-308.59	820.80	4.21	-8.61	-0.82	8
65.67	-307.37	810.06	6.01	-1.19	0.95	8
19.78	-346.68	840.09	-3.60	2.66	3.36	8
7.08	-310.06	850.10	-5.28	-4.18	10.71	8
74.95	-301.03	846.68	-9.46	-3.45	9.00	9
62.26	-301.27	837.65	-12.36	5.04	1.40	8
38.57	-342.77	850.83	-18.37	18.01	-6.10	8
-14.40	-391.85	831.79	-19.90	28.87	-8.15	10
-10.01	-418.46	864.50	15.47	22.64	-16.54	8
-7.57	-329.10	795.17	31.77	22.61	-17.94	9
-45.90	-310.79	814.21	31.16	17.03	-22.71	8
-33.45	-302.49	797.61	27.68	-1.80	-13.21	10
-6.10	-297.36	823.97	15.20	-13.06	-14.10	8
13.43	-295.65	841.55	9.46	-13.06	-11.02	8
17.82	-297.85	827.64	4.67	-11.96	-0.85	9
47.36	-315.92	826.66	2.81	-15.72	14.37	10
59.08	-320.56	828.86	9.19	-9.43	18.07	8
51.76	-313.96	824.71	9.28	-1.83	17.09	8
-15.87	-319.34	826.42	11.29	1.34	20.90	8
25.63	-290.28	812.26	20.11	-7.35	17.43	9
28.32	-279.54	815.92	12.12	-0.03	2.04	10
0.98	-285.16	845.21	12.18	0.12	-5.92	8
-22.46	-295.65	839.60	6.77	1.92	-9.55	8
0.49	-301.27	863.53	1.37	-1.53	-6.01	8
24.17	-279.05	847.41	7.14	-1.68	-6.26	9
50.29	-289.31	840.82	6.01	3.81	-1.34	8
37.11	-307.13	827.15	9.92	9.52	-3.97	8
54.93	-299.56	842.04	15.29	9.03	-8.12	8
159.18	-365.72	1042.97	58.17	2.99	-60.03	10
1305.66	372.56	840.82	362.98	140.01	-337.52	9
-706.30	105.47	447.51	327.21	602.39	-622.01	10
-1101.56	347.90	625.73	31.77	325.93	-852.05	8
-571.04	32.47	1270.75	-49.26	-84.56	-1000.00	10
-298.83	-217.53	1382.08	-48.19	-136.87	-1000.00	9
-189.94	-23.93	912.84	-53.56	-68.30	-963.41	10
-163.09	64.94	648.68	-96.25	-35.64	-984.41	8
-46.88	-356.93	832.28	-118.13	-86.98	-1000.00	10
-210.21	-357.91	885.01	-22.00	-99.03	-1000.00	8
-217.04	-614.75	899.66	141.27	-113.34	-1000.00	11
-347.41	-286.13	553.71	329.25	-133.12	-832.21	8
257.57	-79.10	435.79	386.99	-121.83	-699.74	10
531.49	110.84	504.15	467.83	-20.51	-592.80	8
162.60	322.51	80.57	549.80	124.42	-615.97	11
-157.23	660.64	2.69	394.81	150.39	-554.38	8
-229.98	742.19	511.23	281.65	122.34	-408.33	10
-331.05	843.51	585.69	271.70	36.04	-315.58	8
-311.52	1397.95	821.29	245.27	-61.61	-285.28	10
103.52	1276.12	1197.27	-47.00	-172.85	-387.85	11
368.41	517.09	1414.06	-312.23	-134.46	-454.71	8
121.34	-52.25	1363.77	-314.30	-54.32	-510.89	10
-412.84	-221.92	996.58	-139.83	-4.15	-507.72	8
-556.15	-130.62	669.43	69.03	-82.18	-362.58	10
-651.61	530.27	396.48	205.57	-132.23	-118.56	9
-640.87	648.93	340.82	211.18	-261.87	-87.43	10
-399.17	771.48	228.52	194.61	-297.12	-185.55	8
-264.89	479.25	468.26	35.77	-139.62	-270.69	10
-468.02	538.57	581.05	53.83	-94.12	-174.93	9
244.38	533.94	655.52	-84.87	-220.28	-134.28	10
135.50	723.39	932.13	-241.06	-179.08	-267.36	8
209.72	494.63	1072.02	-439.45	-22.16	-255.07	10
206.05	149.90	1176.27	-504.76	59.88	-214.14	10
-116.94	-33.20	1379.88	-289.89	14.37	-172.42	9
-214.60	-136.47	1169.19	-114.56	-36.99	-162.66	10
-599.37	79.83	654.05	111.88	-57.71	-96.56	8
-306.64	133.79	570.07	199.28	-155.94	39.28	10
-352.54	146.97	575.93	313.78	-165.28	93.23	8
8.06	511.96	528.32	343.44	-143.31	-12.42	11
19.78	656.01	704.83	165.50	0.61	-295.20	8
-224.37	618.16	810.06	24.35	74.01	-407.78	8
-579.83	359.86	904.30	-218.69	120.03	-450.23	10
-567.14	236.82	775.39	-235.32	16.85	-411.07	9
-615.48	390.87	642.09	-137.02	-128.14	-270.11	10
-466.55	61.04	867.68	-27.59	-291.84	-20.54	8
-402.10	189.94	562.99	114.20	-404.30	125.67	10
177.73	638.43	520.02	171.17	-498.87	127.04	8
668.95	786.62	442.63	85.85	-369.45	105.90	11
801.76	547.12	713.38	-239.75	-140.90	15.69	8
339.36	20.75	1207.52	-379.85	53.96	51.94	10
208.01	-191.41	1435.30	-342.19	40.16	127.41	8
91.80	-141.60	1375.49	-135.22	-16.85	243.74	11
236.57	190.19	1067.87	21.36	26.79	348.94	8
130.13	-33.45	785.64	56.15	49.65	360.41	10
-114.75	-14.89	571.29	98.66	41.44	340.42	8
172.61	105.71	688.96	210.11	-10.04	304.35	8
42.24	314.45	715.09	295.96	61.98	208.44	11
91.06	384.28	692.38	234.31	148.62	13.58	8
44.19	477.54	622.07	152.13	221.34	-91.71	10
-293.70	457.28	829.35	-75.20	283.39	-280.70	8
-425.05	-2.93	1107.67	-164.86	173.34	-409.21	10
-505.62	10.99	868.41	-105.32	33.26	-364.62	9
-518.80	-61.28	748.54	-47.06	-62.07	-175.99	10
-474.61	40.53	793.95	64.61	-183.78	55.91	8
-273.19	187.01	604.74	133.91	-239.81	138.70	8
-102.78	-69.82	430.91	160.03	-236.72	321.87	10
-4.15	-242.92	715.09	112.61	-209.56	486.30	9
127.44	369.87	641.11	257.26	-247.56	417.45	10
582.52	610.60	549.32	263.58	-235.57	224.37	8
669.19	548.83	705.08	132.66	-113.07	59.51	10
517.82	753.42	909.91	34.21	-60.67	45.20	11
426.03	356.93	983.89	-112.03	35.80	61.43	8
456.54	-6.84	971.68	-169.43	42.42	78.46	8
267.09	90.58	860.11	-97.23	72.97	135.28	10
114.26	155.03	696.53	-41.50	46.39	148.90	8
400.63	67.38	715.58	-36.62	28.93	115.75	9
401.86	350.34	757.81	-14.07	95.28	75.04	10
348.88	280.52	781.01	-18.68	127.81	68.60	8
149.90	-31.98	757.81	51.06	171.60	1.04	8
79.10	15.87	834.23	182.46	204.59	-66.22	10
240.72	555.42	827.64	217.04	268.46	-71.75	9
-417.72	710.21	848.14	97.29	353.67	-95.83	10
-704.83	665.77	965.58	-99.91	219.67	23.74	8
-323.49	122.56	1054.69	-204.10	1.59	46.45	8
-205.57	157.96	930.42	-195.01	-49.16	7.78	11
-212.65	317.63	757.57	-130.62	-48.00	-16.45	8
-62.99	425.54	755.62	-111.33	-46.60	0.67	10
95.21	241.21	1019.53	-120.12	20.69	10.28	8
168.21	22.46	1013.92	-47.36	115.97	-51.64	8
-137.94	-204.35	1030.03	37.08	241.42	-7.08	11
-159.42	-172.85	935.30	216.28	175.51	-17.21	8
-346.19	-208.25	646.73	260.65	109.04	-53.25	10
-362.55	151.12	608.15	329.59	-55.39	-92.16	8
38.09	620.36	538.33	222.56	-170.56	-176.45	10
195.31	248.29	649.17	5.19	-86.94	-224.03	9
-34.42	-63.72	591.31	-223.45	26.76	-240.11	10
-256.84	-210.45	892.09	-197.97	7.35	-96.16	8
-294.19	-112.79	999.02	-126.19	-35.28	31.95	8
-108.89	86.43	1060.30	-67.78	-112.73	276.15	11
386.96	-54.20	1051.76	-1.56	-139.62	394.56	8
391.60	250.00	899.17	143.83	22.46	358.06	10
-2.69	651.12	530.03	171.02	225.56	245.12	8
-632.32	1566.65	432.13	4.52	136.02	197.81	10
-167.48	1056.15	303.47	-94.91	-2.26	129.03	9
-369.14	142.58	835.45	-312.41	-91.86	26.12	10
-264.16	425.05	1003.17	-433.07	-188.32	-53.96	8
-269.78	781.74	963.38	-518.10	-243.32	-133.36	10
-24.17	95.70	1179.44	-608.00	-333.25	-136.87	8
113.53	-258.06	1188.48	-605.50	-404.02	-10.68	11
178.22	-627.93	958.74	-470.21	-450.59	121.73	8
252.44	-523.19	860.11	-349.18	-436.40	172.70	10
645.02	-137.21	695.07	-161.10	-315.49	132.66	8
753.91	-88.62	575.68	-190.19	-92.59	-45.38	11
535.89	-176.51	507.57	-302.73	55.85	-144.87	8
258.30	-447.75	651.12	-380.22	60.30	-120.15	10
285.40	-469.48	617.92	-334.84	-45.47	-9.58	8
347.41	-575.68	416.75	-331.85	-114.01	58.62	8
477.29	-768.07	531.01	-289.18	-206.21	198.33	9
448.00	-765.63	513.43	-150.70	-221.98	321.50	10
383.06	-1030.03	548.83	36.38	-316.50	385.77	10
479.98	-1129.88	511.72	221.10	-307.65	338.38	8
345.46	-1184.57	234.86	291.78	-41.96	277.68	10
131.59	-772.46	85.69	291.72	151.06	195.53	9
-43.21	-649.41	105.47	313.11	157.68	13.34	10
-205.32	-376.95	163.09	327.48	115.69	-58.56	8
-289.31	211.43	293.21	344.45	40.80	-138.43	10
210.94	515.87	427.49	130.19	-86.85	-99.70	9
920.90	-203.13	555.42	-208.13	-20.14	-77.00	10
570.80	-851.81	684.33	-330.57	208.22	-14.65	8
266.60	-930.91	819.58	-311.86	274.23	48.46	10
99.12	-385.25	1082.03	-307.16	242.07	53.41	8
-41.75	-467.77	1313.48	-338.84	153.41	63.72	11
-126.22	-808.59	1235.84	-381.84	76.32	105.47	8
-19.78	-930.66	970.21	-280.85	-51.76	99.52	10
156.74	-1002.69	557.13	-115.17	-92.77	45.50	8
207.76	-945.07	317.87	-99.15	56.43	65.37	11
100.83	-969.73	571.53	3.14	95.70	19.78	8
92.77	-486.08	476.81	93.08	87.04	-6.59	8
-1.95	-28.56	379.64	41.96	66.10	-64.33	8
-12.21	-71.78	504.15	-221.59	-22.98	-6.01	10
114.01	-562.50	828.37	-340.27	-60.49	61.40	9
249.76	-799.32	665.53	-434.42	-136.02	191.80	8
280.52	-1070.07	164.79	-390.56	-77.82	245.91	10
328.37	-1079.10	216.55	-420.84	66.56	215.88	10
130.13	-991.21	56.40	-231.20	238.77	54.02	8
-220.70	-833.98	-213.87	-23.65	326.87	-91.74	11
-293.21	-788.82	-216.80	103.67	254.33	-219.67	8
-353.27	-856.93	43.95	155.49	198.00	-250.31	10
-186.04	-1142.09	256.10	247.25	51.39	-292.97	8
1.22	-1320.31	304.44	348.33	-98.27	-372.62	10
130.62	-1350.34	393.80	530.91	11.63	-355.13	9
28.32	-906.25	110.60	754.06	155.46	-335.54	10
-157.71	-649.41	185.79	708.37	190.98	-268.13	8
-355.71	-373.78	333.74	593.29	206.88	-97.96	10
-648.19	-404.30	661.87	648.86	21.21	147.77	9
-465.33	-864.99	643.80	779.02	-102.48	305.18	10
366.46	-792.24	-30.52	999.97	-332.82	554.20	8
1193.36	-12.70	-239.75	999.97	-230.29	409.18	10
562.50	482.67	125.73	999.97	9.06	-179.02	8
-328.37	25.88	290.77	820.83	197.24	-423.46	11
-290.04	-9.28	889.40	904.14	107.82	-16.33	8
442.87	1093.02	609.62	852.63	-49.84	106.90	10
971.92	1711.91	842.29	412.75	-86.61	190.06	8
747.07	806.64	1181.64	-119.26	12.02	208.31	11
403.81	326.42	974.12	-160.89	96.86	207.40	8
485.84	840.82	618.41	-25.82	13.21	300.75	10
353.27	1021.48	426.76	-160.13	9.16	209.78	8
366.70	1049.32	532.23	-456.63	162.84	-97.29	10
25.15	706.05	1153.32	-511.66	217.25	-281.22	9
-240.97	600.10	1027.83	-277.56	175.90	-381.81	10
-281.25	1204.10	591.31	-200.96	79.19	-445.47	8
14.65	771.24	955.81	-299.74	17.88	-611.79	10
-138.18	483.64	1018.07	-340.06	75.07	-750.79	8
-242.68	464.36	937.74	-314.06	32.20	-737.70	11
-99.12	280.52	900.39	-252.53	-118.29	-669.59	8
10.99	154.05	886.72	-179.02	-164.31	-630.55	10
65.67	165.28	627.20	-28.75	-171.39	-549.68	10
128.91	78.86	577.39	64.39	-144.10	-456.51	9
192.87	91.80	669.92	130.80	-90.27	-395.54	8
93.26	344.48	635.99	179.05	-20.29	-459.81	10
-165.77	443.36	713.38	191.59	-22.86	-516.69	8
-407.23	427.98	750.73	178.38	-52.73	-542.97	10
-615.97	552.00	761.96	117.83	-144.50	-552.95	9
-703.86	408.20	734.62	59.54	-264.31	-631.41	10
-661.62	312.99	583.98	55.66	-405.24	-640.96	8
-475.83	383.54	282.71	7.05	-497.83	-600.07	10
-238.53	290.77	387.94	-13.49	-525.60	-602.14	8
-132.81	350.59	364.50	-125.06	-465.94	-503.36	11
576.66	229.74	752.69	-146.33	-365.23	-405.12	8
461.18	239.50	435.79	-51.12	-195.92	-226.84	10
610.60	642.33	712.16	-31.49	-138.34	-154.57	8
335.94	839.36	903.08	-166.41	-90.00	-167.85	11
302.49	233.40	1081.54	-315.64	-118.29	-189.64	10
197.27	217.77	1045.90	-192.54	-163.73	-174.13	8
204.10	480.96	937.74	-41.93	-226.35	-57.74	10
613.53	356.93	1095.70	115.05	-155.33	-116.39	8
146.48	375.00	739.99	210.24	-78.19	-156.56	11
-56.15	714.84	649.90	172.79	-5.31	-49.04	8
234.38	880.13	726.56	19.07	-48.34	-106.69	10
300.78	566.16	701.17	-93.20	2.78	-322.45	8
324.95	565.43	691.41	-310.67	97.60	-566.38	8
89.11	384.28	896.00	-463.75	186.86	-667.66	11
-79.59	102.05	914.06	-513.31	189.27	-673.22	8
-4.64	-173.58	1163.09	-505.86	179.63	-533.51	10
32.71	-610.11	1086.43	-235.44	223.94	-277.56	10
-771.73	-375.24	808.84	149.29	207.06	-117.71	9
-605.96	-277.34	580.08	339.05	68.82	133.42	10
-200.68	-159.67	411.87	378.72	38.85	63.87	8
-206.54	362.55	360.11	311.98	71.59	-350.74	10
-433.11	-75.68	703.37	338.87	102.45	-557.28	8
-797.12	-140.38	313.48	338.90	143.04	-750.27	11
-582.28	-42.97	325.93	186.74	126.59	-535.74	8
-803.22	613.77	382.81	127.84	-23.65	-167.54	10
-419.68	544.19	1095.95	69.73	-149.72	261.08	8
-713.87	700.68	1168.70	163.85	-281.43	449.22	11
-611.33	1250.98	1119.87	256.23	-446.32	344.33	8
-127.69	1489.26	715.58	72.17	-535.25	36.62	10
515.38	948.00	748.78	-48.40	-532.20	-29.97	10
706.54	534.18	674.07	-315.86	-376.10	-14.22	8
564.70	355.71	967.77	-471.34	-234.92	54.38	11
123.78	73.73	835.94	-314.58	-78.31	42.05	8
60.79	21.73	677.00	-153.93	62.26	-48.86	8
-367.68	-72.75	442.87	-41.29	160.52	-98.33	10
-766.60	-48.58	396.24	147.98	165.34	-156.04	8
-862.30	-29.54	534.67	336.33	-34.18	-109.41	11
-495.61	317.14	520.26	510.22	-225.31	-7.69	8
295.17	1303.47	367.19	509.46	-275.51	-17.12	8
427.49	1754.64	204.83	144.04	-129.27	-272.92	10
431.64	1673.34	503.91	-320.07	10.01	-467.86	11
415.04	640.14	663.33	-481.96	53.92	-523.50	8
11.72	-267.58	1015.87	-700.41	86.09	-460.60	10
-218.02	-504.39	1481.45	-427.61	37.72	-319.46	8
-414.31	-195.56	967.29	126.10	-4.12	-332.43	10
-552.49	-66.65	517.58	447.36	-40.25	-445.40	9
-361.33	-38.33	492.92	585.91	-38.12	-341.09	10
-559.08	479.74	169.68	546.45	-139.53	-72.66	8
-614.01	1281.74	285.64	438.75	-130.80	130.10	10
271.24	1649.17	567.87	70.74	-228.82	357.39	9
136.47	950.20	706.30	-373.32	-189.27	309.11	10
355.96	243.90	1023.44	-540.86	-223.14	246.37	8
249.02	73.24	816.89	-326.23	-212.49	120.00	10
467.53	-80.57	646.97	-29.60	-139.10	-143.62	10
248.54	-267.09	537.84	166.35	115.02	-318.91	9
-280.27	200.20	336.18	237.79	160.86	-267.46	10
-292.24	557.86	348.14	255.52	76.84	-5.10	8
-379.88	922.85	463.62	192.60	-161.25	160.25	10
321.04	1165.77	715.58	32.87	-370.27	172.00	8
634.77	1096.68	824.95	-210.08	-192.75	91.16	11
43.70	474.37	1068.60	-497.22	43.12	-10.83	8
3.91	-35.89	1242.68	-513.82	-24.96	-31.86	10
175.29	-480.96	1235.84	-440.46	-47.33	12.36	8
93.51	-476.07	822.27	-114.69	-102.94	230.50	9
693.85	-390.14	619.63	194.70	-129.21	422.09	10
488.77	130.62	352.29	404.57	-62.32	565.64	10
512.21	455.08	210.94	467.56	-68.18	442.17	8
318.12	530.52	348.63	504.49	-2.17	145.20	10
414.31	999.76	464.11	450.74	78.95	12.70	9
248.78	1224.12	462.65	275.39	223.08	-192.29	8
-9.77	1253.17	395.75	-105.32	306.30	-315.95	10
-166.02	694.82	801.03	-431.70	202.06	-355.62	10
-293.46	90.33	1318.12	-528.53	16.69	-296.51	8
246.83	-156.49	1183.35	-422.79	-54.29	-36.29	11
70.31	-77.88	1026.37	-255.95	-62.47	203.67	8
-9.28	-389.89	962.16	-130.58	-91.77	328.06	10
80.08	-160.89	663.33	85.97	-143.22	544.86	8
475.59	-55.18	659.18	322.48	-157.87	437.32	9
517.58	683.35	353.52	484.59	-18.68	208.68	10
421.63	924.56	174.07	361.45	132.51	83.80	8
355.22	711.91	140.63	64.30	171.45	46.72	10
-84.23	213.38	307.37	-61.58	147.52	113.74	8
6.84	22.71	825.93	-97.72	-12.18	290.59	11
274.17	-121.34	708.50	0.12	-192.14	441.41	8
447.51	76.90	729.98	61.43	-333.34	382.60	8
656.01	181.15	751.95	179.69	-316.99	200.20	10
762.94	593.51	850.10	225.43	-244.96	90.33	8
534.91	421.88	759.03	345.92	-37.51	-69.85	11
355.47	725.83	296.39	373.32	59.45	-119.48	8
568.60	1570.56	171.63	70.04	117.74	-190.70	10
389.40	1015.14	502.44	-419.89	171.66	-161.77	8
-198.49	340.82	958.01	-797.00	89.63	-143.98	11
94.48	-38.57	1338.62	-743.16	-43.61	-151.70	8
142.82	198.49	1401.37	-601.26	-57.13	-261.26	10
356.20	-179.69	964.84	-332.28	-11.78	-572.97	8
-322.27	-503.91	505.86	-118.62	135.10	-776.55	10
-517.58	-265.38	414.55	161.87	116.79	-639.98	11
-195.07	234.13	374.51	391.11	-64.82	-299.07	8
287.84	1105.71	251.46	372.28	-218.96	56.37	10
442.87	1293.95	-74.22	-75.50	-279.24	291.66	8
504.39	683.84	484.86	-410.64	-326.66	344.88	11
936.77	-89.11	882.08	-355.74	-334.08	287.60	8
1162.84	-278.81	707.76	-153.56	-131.90	88.53	10
1121.83	168.70	380.37	-24.11	121.89	-180.48	8
651.12	130.37	297.61	105.38	341.77	-366.82	10
115.97	931.88	271.00	179.78	393.16	-394.04	9
106.69	831.79	466.31	22.55	359.44	-201.17	10
-255.62	133.54	1385.01	136.26	212.07	-85.30	8
-153.08	991.21	1209.23	192.72	99.43	-80.02	10
-9.28	1096.44	1035.40	62.96	66.80	-171.51	8
-132.32	517.09	825.93	-244.81	59.60	-357.45	11
-65.92	21.73	765.38	-394.47	75.71	-469.82	8
-285.89	-79.35	590.58	-330.05	86.73	-414.49	10
63.48	-179.93	563.23	-229.16	42.08	-353.94	8
-2.20	-255.37	783.69	-146.42	78.61	-343.87	11
-47.85	-122.56	713.13	-4.43	124.42	-343.44	8
-271.24	-123.29	782.47	139.59	240.33	-418.37	8
-427.49	96.19	893.80	182.46	227.05	-336.27	10
-975.83	4.88	928.96	254.73	111.76	-59.05	10
-448.49	318.36	707.03	309.57	-28.90	356.26	9
-280.27	993.16	776.37	273.68	-56.52	420.23	8
-88.38	1189.21	485.35	-10.10	-121.77	328.40	10
-48.10	505.37	840.82	-461.64	-191.16	123.84	8
64.45	-40.28	1031.01	-504.21	-231.32	-3.33	10
-163.82	-171.39	991.94	-339.32	-175.35	-47.12	9
-90.82	-297.12	806.15	-176.85	-156.40	36.29	10
-318.60	-358.64	629.64	-101.41	-147.74	71.75	8
-197.27	-239.50	1050.78	-1.65	-208.25	136.78	10
-231.69	-128.91	693.12	230.87	-386.78	189.97	9
207.03	176.03	609.62	429.44	-477.33	228.15	10
841.55	486.08	427.49	407.65	-436.52	154.17	8
946.78	1097.66	484.62	266.11	-113.59	33.63	10
684.81	984.13	501.71	67.20	77.51	-212.19	10
262.70	938.72	641.11	-12.02	98.48	-312.68	9
-55.66	791.75	614.99	-239.35	25.54	-393.40	8
-428.22	87.65	960.45	-365.84	-11.51	-412.35	10
-188.23	574.22	828.37	-206.97	-161.90	-439.76	8
275.15	842.04	1098.63	-203.25	-173.95	-490.26	11
83.01	427.49	1040.28	-246.73	-68.51	-553.74	10
-90.09	181.88	1128.17	-286.25	-54.78	-486.36	8
-213.38	-392.33	1006.10	-197.24	-159.24	-400.36	10
309.33	-194.09	512.70	85.88	-285.89	-174.99	8
376.95	246.34	324.95	249.11	-206.12	-58.69	11
160.16	701.90	284.42	211.30	-141.27	-48.03	8
579.83	958.01	73.24	75.38	-253.33	-155.85	10
600.10	513.18	578.86	-276.09	-34.88	-153.35	8
684.81	265.14	955.81	-353.79	115.30	-120.15	10
435.79	-207.03	1223.63	-277.25	172.49	-113.04	9
241.94	-241.94	1083.98	-10.50	126.62	-181.18	10
55.91	52.98	632.32	361.66	109.16	-236.30	8
-942.38	502.93	115.97	435.27	55.36	-332.46	10
-688.23	823.73	512.45	223.69	-25.60	-59.20	9
-449.71	1242.92	568.36	148.59	-51.36	204.10	10
-291.50	1171.88	462.89	45.75	-235.38	304.17	8
711.43	803.47	514.40	-57.10	-303.38	263.37	10
818.60	1006.35	627.69	-261.69	-251.22	106.60	8
453.86	986.33	869.14	-340.00	-136.57	106.35	11
78.37	326.42	407.47	-270.66	-165.77	187.23	10
258.54	-1022.95	660.16	-407.38	-177.40	253.69	8
621.58	-624.27	914.31	-271.45	-145.14	182.46	10
288.82	4.39	557.86	113.62	-133.21	48.46	9
343.75	382.57	593.51	333.34	-128.30	-30.79	10
321.29	664.79	448.73	399.81	-87.77	-72.11	8
145.02	968.02	231.20	363.16	-68.66	-102.94	10
523.44	1011.96	537.35	34.88	-187.96	-17.03	8
604.74	1060.06	731.69	-272.71	-159.06	146.18	11
756.59	243.65	965.09	-379.79	-180.51	207.70	8
836.43	-141.11	1010.01	-303.65	-177.40	297.49	10
947.75	-397.71	627.69	-190.52	-127.53	364.59	8
971.68	-537.11	369.87	-146.97	-122.28	334.93	10
800.29	-620.85	354.00	64.94	-95.46	232.70	11
553.71	-344.48	391.11	313.35	-58.38	175.26	8
355.96	-162.11	206.30	583.68	-93.84	33.20	10
479.74	479.00	-32.96	574.92	-102.57	-192.50	8
281.49	588.38	16.11	419.62	16.39	-297.00	9
76.42	781.01	-105.22	102.78	47.33	-301.03	10
106.69	633.06	-15.38	-43.21	-20.97	-284.12	8
636.96	-65.92	676.76	-192.26	-18.98	-129.88	10
870.12	-152.59	610.60	-103.97	50.48	60.91	8
1057.37	-219.24	416.26	89.17	233.64	242.22	11
1134.77	-292.72	419.92	360.14	500.73	339.97	8
703.61	228.76	130.86	569.67	562.96	457.03	10
753.66	1558.59	-482.18	595.25	554.78	517.09	8
366.21	1101.81	652.34	340.21	508.67	426.27	10
326.17	1297.61	1113.28	128.85	344.97	166.66	11
786.13	1539.31	700.20	-132.45	219.54	-83.68	8
417.24	666.02	1115.48	-443.73	321.53	-62.32	10
-90.09	280.03	1083.50	-437.56	389.65	199.16	8
-85.45	90.82	811.52	-412.05	203.16	464.05	11
179.20	-122.56	890.38	-302.09	15.08	526.09	8
691.16	-418.70	832.28	-179.78	3.57	496.15	10
599.61	-409.42	814.70	77.21	53.68	275.91	8
278.56	-102.78	417.24	247.65	140.11	-40.04	10
-106.45	-2.20	216.06	336.98	218.35	-274.81	9
-179.69	108.15	230.96	380.52	163.36	-363.13	10
-85.45	99.12	370.85	437.16	76.54	-251.13	8
64.21	289.31	435.79	413.02	64.45	-143.22	10
70.56	503.66	620.36	290.71	80.14	175.69	9
253.91	803.47	1019.53	178.53	58.11	383.61	8
497.07	1073.49	992.68	57.19	29.88	304.32	10
580.32	635.74	1151.12	-80.20	165.41	55.45	8
269.53	506.84	1010.99	-94.88	321.08	-183.93	10
-561.52	341.80	871.83	-48.40	265.14	-154.63	11
-574.46	252.69	695.07	-25.12	182.25	-97.26	8
-588.62	264.89	578.61	-75.29	62.77	68.85	8
-379.88	-107.42	767.58	-150.85	-58.69	216.52	10
-249.02	-60.06	752.20	-89.08	-147.16	304.23	8
-192.38	-204.59	742.43	27.74	-236.82	323.12	11
-6.59	-377.44	760.99	266.33	-289.76	357.70	8
747.56	-237.55	406.49	399.44	-276.12	390.96	10
1177.00	83.98	388.92	505.68	-149.87	355.01	8
1209.23	783.20	351.07	453.58	-19.23	93.63	11
239.01	956.54	140.87	171.60	213.90	-88.56	8
-224.61	318.60	229.49	-89.78	129.88	-82.89	10
18.31	63.72	362.55	-211.55	-68.97	33.66	8
496.34	538.57	676.27	-237.09	-85.60	153.02	8
728.76	604.74	1019.04	-360.90	18.07	309.14	11
383.54	260.25	1718.75	-459.59	237.40	461.21	10
162.35	-448.73	1812.74	-364.01	300.45	484.59	8
-132.57	-178.71	1592.77	-77.70	302.61	465.91	10
302.25	502.44	556.64	247.83	193.08	349.67	8
110.60	615.97	568.85	157.96	230.65	227.66	11
-0.24	592.04	738.28	37.60	261.63	231.93	8
-188.48	346.19	865.97	-100.89	245.70	296.60	10
-532.71	-122.56	663.57	-163.15	68.76	423.68	8
-131.35	-622.07	784.18	-104.40	-121.22	480.38	11
139.89	-400.39	392.33	99.12	-195.68	373.78	8
279.30	-366.70	325.44	149.14	-89.02	241.82	10
302.00	-217.77	641.60	409.06	-135.65	131.68	8
655.03	79.59	592.53	490.20	-108.12	65.28	10
791.50	521.73	912.35	455.93	89.20	-78.00	9
510.01	733.64	1122.07	249.08	310.82	-93.38	10
-170.41	720.21	849.61	17.15	441.10	-33.33	8
-506.84	639.65	704.59	-248.26	316.47	166.78	10
-807.37	110.11	817.38	-366.15	52.76	390.29	8
-947.02	-19.29	836.18	-366.00	-123.63	464.45	11
-33.94	-80.32	776.86	-194.49	-484.77	564.82	8
793.46	60.06	591.06	-79.80	-539.61	514.62	10
816.65	-339.84	821.78	18.31	-343.35	323.00	8
819.82	-63.96	752.44	216.28	-63.42	45.65	11
625.73	15.14	736.33	317.72	163.36	-263.40	8
-143.31	169.43	509.28	297.61	231.66	-302.76	8
-310.30	382.08	397.46	136.11	152.83	-303.38	10
-242.43	129.88	733.40	-96.25	-13.85	-228.64	10
-219.73	-41.75	979.74	-233.52	-73.15	-61.19	9
71.78	-144.53	1073.73	-196.35	-155.91	0.70	8
207.52	-168.70	1046.14	-99.85	-121.61	5.07	10
239.75	-244.63	980.22	-24.32	-99.67	-22.55	8
234.38	-104.49	654.30	104.77	-34.27	-56.95	11
350.34	55.66	500.24	181.09	2.78	-92.53	8
405.52	242.92	443.60	216.46	49.53	-111.91	8
345.21	340.09	435.55	118.74	130.16	-70.37	10
62.26	171.39	783.94	124.63	97.93	28.96	8
124.76	328.13	694.34	159.12	47.30	82.24	11
149.17	286.38	744.63	180.48	-48.37	143.34	8
704.83	608.64	870.61	261.44	-35.34	143.16	10
712.16	1007.57	966.31	251.50	157.78	11.93	8
468.02	1109.86	1098.63	146.67	304.38	-64.48	10
99.61	932.62	994.38	1.86	252.53	-42.97	9
-127.20	806.88	622.80	-74.49	216.58	-18.80	10
-274.41	395.51	479.74	-289.12	97.23	5.46	8
-208.74	92.77	825.68	-457.95	-29.82	25.73	8
117.43	141.36	1129.88	-407.99	-62.13	41.78	10
88.62	157.96	999.02	-274.81	21.48	61.16	9
-63.72	148.93	711.91	-216.25	29.82	60.79	10
88.38	239.99	769.04	-98.08	2.17	-0.58	8
48.83	255.37	735.11	16.85	52.89	-89.54	8
-32.96	388.92	658.45	84.05	134.77	-161.87	8
-359.13	495.85	573.24	66.59	128.30	-208.13	11
-342.53	415.04	697.75	-27.28	29.69	-293.06	8
-77.64	103.76	971.68	-162.23	-106.23	-294.98	10
169.43	154.79	1025.63	-271.61	-175.57	-253.94	8
474.37	78.37	1072.75	-373.69	-156.89	-192.87	11
511.96	135.50	1007.32	-436.49	-36.56	-163.67	8
427.49	40.04	1027.83	-487.58	77.33	-147.64	10
201.90	-309.08	1017.58	-420.93	120.36	-122.50	10
-21.73	-453.13	850.10	-331.51	101.78	-111.51	8
-7.08	-336.18	470.21	-241.49	-2.01	-137.12	11
8.79	-431.64	703.61	-254.91	0.76	-109.41	8
313.96	-383.79	872.56	-114.50	-3.08	-126.68	8
417.97	-422.36	982.18	67.29	93.35	-232.48	10
380.37	-448.97	1053.47	275.91	247.71	-313.02	9
-0.73	-204.83	938.72	324.31	295.41	-354.89	10
-189.70	196.29	880.62	379.24	262.97	-471.41	8
-362.55	256.59	639.40	274.84	173.40	-586.61	10
-296.39	-30.03	674.80	163.88	35.10	-639.80	8
-150.39	-167.24	527.83	193.91	-51.76	-560.52	11
-52.00	-249.27	529.79	140.78	-24.02	-484.59	8
15.87	-200.93	662.11	131.96	-8.51	-455.57	10
-134.52	-128.17	730.47	150.12	55.91	-403.11	8
-151.61	-8.54	815.43	122.41	59.20	-376.50	10
-108.40	154.54	938.96	141.05	5.62	-364.96	9
-38.09	315.19	1012.21	144.04	-58.59	-303.28	10
-23.44	387.70	1001.46	120.42	-115.08	-295.68	8
106.20	562.99	1115.23	56.18	-141.39	-336.30	10
-44.68	386.23	1102.05	-23.96	-140.08	-386.69	9
127.20	392.09	919.92	-33.66	-182.07	-480.80	10
164.06	279.79	912.60	-89.78	-133.91	-627.62	8
-47.36	195.80	882.81	-82.24	-47.55	-853.15	10
-525.88	199.22	893.80	-68.12	-59.05	-1000.00	8
-463.13	85.45	850.10	-48.86	-158.75	-944.00	11
-508.30	-3.91	765.14	-10.71	-206.33	-945.47	8
-460.94	-32.71	584.72	35.43	-338.84	-854.28	8
16.85	-242.19	614.50	190.00	-447.17	-804.60	10
118.16	-180.18	370.85	342.65	-381.87	-778.20	8
207.76	254.88	349.85	407.38	-281.71	-628.23	11
288.33	335.21	406.49	375.31	-150.79	-483.73	10
172.85	776.61	528.81	297.12	-16.97	-351.78	8
-63.23	777.59	399.90	214.84	21.30	-270.63	10
-89.84	589.36	559.57	59.81	10.59	-23.28	9
-350.59	779.79	487.79	35.31	-131.10	231.66	8
-76.17	924.07	455.81	-69.52	-342.71	424.99	10
206.79	812.26	585.45	-262.30	-479.55	331.67	8
393.31	1321.53	767.09	-477.33	-496.70	178.28	10
774.17	571.29	1144.53	-522.31	-394.87	116.79	11
978.76	-490.23	812.01	-489.29	-184.54	113.46	8
940.43	-201.42	968.99	-265.14	-11.05	-66.93	10
368.16	16.85	770.75	71.81	131.68	-250.55	8
-14.89	272.95	499.51	15.05	98.05	-261.51	11
217.29	525.15	654.54	-1.31	-42.30	-233.52	8
225.59	494.38	945.56	89.66	-69.12	-282.32	8
87.16	684.81	871.83	200.81	-40.22	-254.39	10
73.73	821.29	625.73	87.77	-36.22	-283.36	8
408.94	232.18	922.36	-168.09	12.85	-452.97	11
537.84	-342.53	1222.17	-221.31	55.54	-699.07	8
470.70	-267.09	1198.49	24.87	110.93	-765.38	10
-557.37	-224.37	604.25	13.82	217.13	-367.00	8
-376.71	154.79	679.69	56.12	150.15	-108.03	10
-232.67	-89.11	808.59	181.00	61.46	323.49	9
-128.91	241.70	368.65	466.61	-149.05	569.37	10
223.63	1614.99	-145.75	564.48	-312.41	445.74	8
2.20	1548.83	-96.19	281.19	-125.73	169.56	10
-238.28	1270.02	45.17	-194.15	-122.22	-33.36	9
-183.35	775.15	738.77	-349.70	-190.55	-109.31	10
-85.69	242.43	958.98	-448.27	-341.80	-86.61	8
470.95	-201.17	1129.39	-346.80	-447.57	80.72	10
812.01	25.88	532.96	-63.87	-406.19	227.51	8
1501.95	17.09	408.45	93.44	-349.15	183.17	11
1523.68	485.35	217.53	180.42	-88.26	59.81	8
1304.93	620.61	52.00	167.33	124.30	-179.66	10
407.71	717.29	201.66	190.03	175.08	-327.00	8
-182.13	826.90	154.79	204.77	165.13	-504.12	10
-121.34	895.75	-18.31	111.42	80.66	-438.78	9
-48.83	1190.67	400.15	-107.73	20.54	-245.73	10
322.75	876.22	691.41	-366.64	10.99	-191.04	8
194.58	604.49	896.73	-505.92	134.58	-233.15	10
9.28	50.29	925.05	-420.14	184.36	-285.46	9
-310.06	189.21	812.74	-353.42	127.62	-240.54	10
-95.95	163.57	513.18	-265.17	-87.04	-167.88	8
141.36	-69.09	600.59	-175.60	-125.12	-52.22	10
-50.05	412.60	530.52	2.99	-94.42	41.29	8
31.01	233.15	809.08	91.16	-126.34	98.57	11
405.52	216.55	970.70	166.50	-154.51	123.44	8
427.25	576.17	851.81	202.24	-76.29	58.26	8
551.27	946.78	787.60	158.91	28.41	-61.37	10
41.02	1248.29	716.31	-84.56	-11.81	-210.05	8
-185.55	1062.50	881.10	-428.92	-63.05	-197.54	11
-16.60	792.48	1014.16	-454.50	-115.60	-230.68	8
90.09	517.33	1085.45	-254.06	9.95	-409.12	10
-64.45	-188.72	683.11	-137.33	123.54	-512.15	8
-110.11	-453.13	246.09	-28.47	162.75	-657.99	11
-485.84	-678.47	586.43	149.81	147.40	-460.82	8
-915.28	-123.05	264.40	545.29	-57.16	137.76	10
-134.52	798.34	-135.74	624.33	-431.70	753.33	8
703.13	1573.97	-111.57	146.36	-466.83	705.78	10
1090.33	1542.97	532.47	-282.56	-165.41	172.97	11
575.68	815.92	580.32	-143.49	-138.37	-15.84	8
537.35	475.34	682.62	-70.16	-213.62	-75.99	10
584.72	603.76	427.49	-94.02	-232.64	-53.62	8
1025.63	588.62	867.19	-226.50	-156.43	-62.99	11
765.38	593.75	718.75	-206.76	38.09	-232.15	8
397.22	733.40	700.93	-281.01	212.43	-241.42	10
169.92	658.20	763.18	-355.65	169.28	-171.20	8
197.27	445.07	680.42	-345.79	109.68	-139.62	10
214.84	416.75	912.84	-285.74	27.68	-151.28	9
47.61	107.91	935.06	-154.66	0.27	-342.65	10
-326.66	253.17	604.00	-38.48	21.97	-481.14	8
-398.19	283.69	405.03	-18.22	-30.46	-358.18	10
-286.38	306.88	236.33	-74.71	-148.32	-45.62	8
101.07	155.27	603.76	-84.44	-244.75	196.84	11
727.29	280.03	543.46	-85.85	-242.43	229.49	8
1237.55	-2.20	712.89	-134.61	-124.42	74.55	10
1145.51	-43.21	692.38	-104.61	126.71	-213.59	8
431.40	-76.66	496.83	22.64	405.61	-471.71	11
-244.63	45.90	628.17	49.77	457.76	-541.44	8
-506.10	44.68	657.96	124.08	368.35	-372.83	10
-865.97	217.29	715.33	159.85	294.62	-204.62	8
-551.27	311.04	693.60	153.02	48.65	103.42	10
-252.69	535.89	825.20	130.19	-165.68	243.71	9
89.84	662.60	632.08	148.53	-260.68	247.22	10
433.84	781.49	626.71	17.06	-221.28	142.00	8
405.76	664.06	696.04	-143.65	-95.76	-54.60	10
432.13	178.47	791.75	-167.48	4.85	-106.29	8
269.53	-88.13	720.46	-107.45	47.94	-37.17	9
375.24	266.11	689.70	61.37	77.33	183.53	10
240.72	625.24	657.23	111.18	107.12	362.64	8
117.68	335.21	829.35	17.58	12.70	422.30	10
301.51	173.34	943.85	26.37	-92.38	360.32	9
544.43	314.21	895.51	45.50	-66.93	305.15	10
374.51	429.69	724.61	37.57	12.60	171.48	8
220.70	448.24	493.16	1.22	57.46	60.15	8
86.18	471.19	796.14	-66.04	111.39	81.88	10
144.29	245.12	974.85	-48.19	70.43	69.46	9
101.32	386.47	881.59	-2.41	88.04	92.25	8
-36.13	553.47	713.38	59.08	84.01	123.11	10
127.20	739.99	834.23	4.82	38.24	132.26	8
186.28	327.39	1135.01	-20.54	69.12	21.76	8
125.00	298.83	1029.54	66.96	130.52	-90.09	11
53.96	314.94	756.35	93.29	166.35	-112.09	8
-134.03	724.37	405.03	49.41	131.90	-141.72	10
-91.31	750.00	619.63	-113.22	29.88	-91.71	8
-89.84	406.98	932.62	-181.06	-29.45	-27.44	11
-53.96	495.85	876.95	-197.45	-69.89	-14.47	8
-21.73	708.74	940.43	-216.52	-74.28	-29.82	8
11.96	735.60	856.45	-251.68	-100.49	-124.45	10
204.59	307.62	886.23	-281.95	-115.23	-285.52	8
-27.83	302.98	771.00	-204.28	-51.12	-345.76	11
88.62	145.02	820.80	-122.38	-52.22	-350.10	8
114.50	187.99	783.45	-83.19	-12.05	-365.78	10
20.02	438.23	598.39	-109.65	22.46	-381.96	8
52.73	37.11	803.71	-234.04	61.86	-427.31	10
-21.73	-112.79	779.79	-235.60	44.22	-431.00	9
-292.48	131.59	528.08	-184.63	-34.09	-251.07	8
-235.35	188.72	674.07	-188.42	-183.84	53.99	10
-186.04	-56.64	876.71	-135.41	-321.14	277.62	8
413.57	-97.17	823.73	-74.65	-381.13	325.59	10
822.27	-80.32	749.02	42.39	-306.18	354.89	9
769.53	-55.91	713.87	119.87	-153.96	255.07	10
527.10	-51.51	462.65	130.43	-24.66	142.09	8
316.65	-95.21	473.63	81.91	8.48	63.90	10
337.40	-297.61	649.17	67.11	21.30	84.87	9
262.21	-269.04	745.36	102.66	39.46	130.77	8
-42.24	75.68	623.29	144.65	12.88	217.32	10
-21.73	73.24	854.98	116.88	-131.65	333.01	8
389.40	118.16	816.89	125.64	-236.79	416.47	10
556.88	130.37	904.54	102.87	-206.91	312.87	9
674.80	223.14	963.87	90.39	-59.78	136.57	10
454.59	198.97	1018.80	84.32	-16.27	53.16	8
210.69	291.02	859.13	124.63	-1.37	23.19	10
319.09	284.42	823.00	156.16	-98.66	13.09	8
499.76	211.67	802.25	156.83	-143.62	-8.48	9
487.30	222.17	725.34	113.95	-102.05	-41.66	10
462.65	367.19	560.79	71.69	-64.67	-41.60	8
465.09	244.87	665.77	-0.58	1.62	-42.45	10
429.44	110.60	694.34	-56.34	52.64	-26.43	9
331.54	84.96	661.87	-78.40	76.81	-29.91	8
305.66	100.10	685.30	-81.42	72.11	-40.44	10
295.17	29.54	722.90	-67.84	67.14	-47.27	8
245.61	21.73	776.61	-45.47	44.68	-52.12	8
242.92	91.31	706.05	-14.92	17.46	-43.70	11
276.61	37.35	721.44	6.35	7.90	-24.02	8
345.46	12.94	764.40	18.65	8.36	-21.94	8
379.15	98.88	822.02	52.19	6.56	-24.08	8
330.08	347.90	616.21	113.62	37.05	29.08	8
327.64	345.21	660.40	165.59	89.84	168.95	11
423.10	53.22	995.61	234.50	127.62	268.68	8
472.66	172.12	897.22	459.69	162.51	490.84	10
932.62	416.50	698.73	671.33	106.87	625.79	8
1310.79	696.04	328.37	804.63	168.15	608.46	10
1008.30	1104.25	36.13	721.62	331.42	326.69	9
499.27	792.48	311.77	523.71	417.97	-5.46	10
187.50	652.34	367.68	380.34	424.93	-183.04	10
-203.37	304.93	331.79	104.61	408.81	-32.75	8
-166.99	299.80	525.63	78.43	378.05	37.81	11
-27.34	305.66	455.81	62.56	365.17	100.52	8
-187.26	237.06	605.96	90.48	353.09	32.26	8
-392.33	107.67	731.93	81.70	334.96	-27.22	10
-562.50	0.98	937.99	132.35	262.42	-125.06	8
-762.21	74.95	985.11	191.22	194.37	-195.71	11
-1068.36	165.53	864.50	299.19	49.65	-261.93	8
-1056.40	1406.74	527.83	362.92	-28.69	27.62	10
-799.32	946.29	1124.27	36.04	-86.98	401.31	8
-356.45	953.86	743.41	-107.79	-199.31	573.64	10
155.76	515.14	424.07	-292.36	-311.40	729.16	9
428.22	247.31	499.76	-272.34	-393.16	639.59	10
945.31	566.16	265.87	-100.77	-341.52	168.73	8
869.14	677.98	56.88	-84.38	-234.47	-30.30	10
538.82	-109.86	457.03	-64.30	-33.39	-90.79	9
541.50	-456.54	592.04	160.28	-3.78	127.93	10
880.62	-365.97	416.75	532.53	-5.10	413.21	8
1234.62	-49.80	198.49	623.72	139.28	553.01	10
1262.94	780.76	-42.24	342.80	346.07	339.23	8
593.02	856.45	348.39	205.63	367.46	146.82	11
5.86	723.63	567.87	389.40	247.92	-138.89	8
39.06	1210.45	271.00	318.51	121.77	-195.10	10
289.79	1491.21	296.88	-22.03	68.79	-79.65	8
-207.52	1211.91	405.03	-335.91	101.44	35.10	10
-349.37	837.89	646.00	-515.63	80.20	169.43	9
-321.04	574.71	627.69	-514.77	10.41	193.70	10
81.79	509.52	468.02	-433.04	-175.78	183.90	8
542.72	338.62	565.19	-381.71	-203.61	148.50	10
615.72	333.50	589.11	-296.02	-128.08	93.23	9
559.33	108.89	592.29	-183.41	-3.60	128.17	10
488.28	27.59	645.51	-54.05	-4.55	120.36	8
562.99	74.46	640.87	6.10	-28.05	98.42	10
605.47	114.26	589.11	55.73	-34.82	44.10	8
549.07	-115.97	578.13	92.53	-23.62	34.30	9
684.57	-222.41	564.94	162.84	-18.46	92.29	8
776.37	-113.04	493.65	159.55	50.14	280.82	10
1077.64	-168.46	523.68	162.02	116.94	403.17	8
1654.79	-160.64	475.34	471.71	154.97	517.15	10
1069.82	291.99	117.68	658.94	306.49	458.59	11
894.78	531.01	147.95	641.48	438.32	321.69	8
677.25	685.06	95.46	596.13	501.28	93.20	10
297.12	760.99	69.09	488.19	557.31	40.04	8
81.05	1103.76	-75.68	168.98	498.32	68.76	11
-345.70	964.60	332.03	-47.18	405.70	105.96	8
-523.68	593.26	752.69	-254.33	192.93	182.31	8
-424.56	684.81	706.30	-264.53	80.90	230.16	10
-139.89	649.17	935.06	-291.17	13.58	151.49	10
175.78	643.80	1062.50	-218.11	37.41	101.75	9
91.80	340.33	1018.80	-230.47	17.03	0.98	10
139.89	344.97	849.12	-209.11	-76.02	-152.71	8
356.45	141.85	975.83	-127.81	-89.14	-226.23	8
72.02	-105.47	708.98	-11.60	-99.24	-262.85	10
275.39	194.09	429.20	60.70	-138.64	-213.96	9
179.20	220.70	318.85	67.20	-178.41	-114.17	10
263.92	-23.93	509.28	59.39	-224.79	23.80	8
387.45	4.39	507.32	102.87	-195.92	115.57	10
493.65	449.71	433.59	63.08	-200.90	140.69	9
864.01	338.38	925.05	-23.47	-92.35	88.07	10
1015.38	21.73	1174.80	20.97	97.63	-45.84	8
683.35	195.80	794.68	221.22	268.95	-60.76	8
637.45	252.44	677.25	274.99	294.86	-25.12	10
284.18	675.05	355.96	221.62	311.55	15.59	9
-240.48	551.03	369.14	-14.92	209.93	128.42	10
-191.16	328.61	849.61	-145.78	50.57	199.68	8
93.75	642.58	694.58	-171.88	-78.22	130.65	10
291.02	1030.03	170.65	-293.33	-22.49	-4.88	8
367.19	725.59	560.55	-495.94	108.80	-109.74	11
-78.12	-16.36	1385.99	-255.04	118.10	-252.17	8
-361.33	-179.20	1096.44	-94.15	52.06	-264.92	10
-347.66	-34.67	553.71	86.58	-119.84	-193.18	8
201.66	313.96	559.57	85.36	-273.38	-163.94	11
651.61	695.56	677.49	-40.86	-218.02	-186.22	8
687.01	421.63	873.78	-266.82	-113.56	-264.68	10
677.73	341.80	813.48	-365.08	17.52	-341.95	8
545.90	335.45	676.76	-406.04	72.48	-381.87	10
430.18	-61.28	962.16	-449.89	144.32	-400.73	9
238.04	-317.38	1094.24	-321.53	177.09	-359.07	10
99.61	-152.59	824.22	-81.02	165.68	-316.93	8
67.63	-193.36	771.24	41.20	137.21	-257.81	10
-44.68	45.65	833.01	145.17	141.91	-190.06	8
27.34	36.62	781.01	163.21	131.90	-100.71	11
21.48	41.75	768.31	146.06	119.54	-87.22	8
1.46	176.03	757.81	179.69	104.77	-154.91	10
-411.87	34.18	798.34	167.97	107.64	-272.19	8
-269.53	195.80	632.57	137.21	63.90	-281.43	9
-174.32	142.33	537.60	48.95	13.67	-217.71	10
-364.50	443.85	684.57	-2.72	-104.77	-63.39	8
-61.52	828.61	887.21	-45.38	-171.39	16.72	10
109.37	485.60	981.45	-173.46	-259.37	179.47	8
150.88	361.57	783.20	-201.60	-352.23	363.68	11
323.49	91.80	576.17	-177.19	-425.32	524.48	8
432.13	62.01	484.86	-71.38	-412.05	518.34	10
671.63	-12.45	611.82	62.68	-282.50	323.85	8
722.66	213.87	465.58	101.50	-188.87	199.19	11
580.57	499.02	373.54	77.64	10.47	-15.75	8
257.57	384.52	715.82	-61.52	112.03	-178.47	10
91.06	-146.97	1040.77	-170.65	80.44	-266.94	8
62.01	-212.89	988.28	-166.99	-5.07	-246.12	10
128.91	-205.08	976.81	-33.11	-165.95	-176.97	9
317.38	-479.25	968.75	65.49	-213.81	-129.00	8
422.85	-115.23	487.55	263.43	-202.30	-58.69	10
364.99	637.70	523.93	215.88	-116.91	-7.63	8
482.91	174.32	893.07	133.24	-77.21	82.09	10
460.94	415.28	755.86	218.75	-86.18	84.17	9
380.86	685.79	568.85	204.13	-81.76	-36.71	10
363.04	1029.05	316.65	140.66	-55.79	-94.42	8
282.47	420.90	558.11	-70.98	-21.82	-133.27	10
347.66	268.55	807.86	-193.45	-49.99	-98.63	8
517.58	413.82	774.17	-132.35	-74.46	-19.65	11
609.86	408.45	764.65	-60.82	-83.19	-9.89	8
703.61	307.86	819.82	-19.93	-87.98	-32.62	8
563.96	356.45	467.77	-39.22	-12.27	-9.34	10
537.35	174.32	618.41	-138.28	-15.69	24.32	9
498.78	-33.20	616.21	-120.03	-33.33	36.01	8
559.33	-68.36	575.44	-64.94	-29.05	50.42	10
590.58	-43.46	502.44	-36.77	-13.70	49.10	8
607.67	67.63	479.00	-11.17	49.16	31.62	8
409.91	151.61	500.24	-8.15	99.91	-15.41	11
298.34	259.52	564.45	-15.17	113.04	-30.27	8
280.03	259.77	592.53	-41.96	107.03	-21.58	10
343.02	306.15	703.37	-71.41	119.23	-13.06	8
338.87	230.71	836.43	-155.49	140.11	-3.30	8
230.22	159.18	1053.71	-163.12	95.73	-1.07	11
225.83	76.66	809.81	-50.45	-21.85	22.34	8
289.55	81.79	791.75	-50.38	-75.74	54.05	10
447.51	125.49	701.17	-56.18	-75.99	42.91	8
512.70	163.33	684.08	-70.04	-31.46	-1.92	8
380.86	116.94	632.08	-72.66	13.58	-47.45	11
338.38	83.74	659.91	-74.55	3.08	-62.71	8
367.43	72.27	642.58	-53.74	-15.99	-58.41	8
462.89	-12.45	746.58	-47.58	-15.47	-55.33	10
415.77	20.02	725.59	-22.58	-2.35	-40.77	9
359.38	-36.62	730.22	-5.25	-6.10	-16.05	8
364.01	-35.89	737.79	29.79	-27.95	2.81	8
360.60	-17.33	716.55	49.62	-38.27	8.54	10
417.48	85.21	646.73	80.72	-38.02	13.52	8
444.34	124.27	687.99	80.26	-20.17	-8.48	9
406.98	188.48	671.14	61.77	-7.26	-24.99	8
421.39	298.83	667.48	41.41	-9.61	-31.43	10
439.45	198.49	771.73	-8.06	-12.97	-38.18	8
488.28	194.58	742.43	-23.19	-13.92	-25.24	8
486.08	186.77	720.95	-43.33	0.55	-8.51	11
446.04	115.23	699.71	-47.24	3.45	0.67	8
427.98	40.28	693.12	-42.51	7.45	14.37	8
392.58	3.91	657.23	-24.11	6.41	10.65	8
397.22	10.25	655.27	11.54	11.41	-0.98	10
378.66	30.27	641.11	26.15	9.31	-4.58	9
404.05	77.64	677.25	50.96	3.97	-8.48	8
440.43	115.48	730.22	65.58	0.21	-5.55	8
442.87	169.43	739.99	75.87	-2.99	-7.08	8
433.35	180.91	763.18	83.59	-6.87	-9.22	10
398.93	206.05	754.88	101.90	-19.62	-16.97	9
399.66	226.32	713.87	115.60	-42.76	-30.55	8
460.45	323.00	675.54	81.85	-28.66	-69.85	10
2228.27	1544.19	1176.51	-24.75	72.66	-191.16	8
159.42	363.77	693.60	-150.45	845.34	-525.85	10
-634.52	-673.10	598.63	2.32	516.63	-756.32	9
-274.17	329.10	548.58	49.62	200.38	-440.16	10
87.89	656.25	730.22	54.26	58.65	-180.79	8
-68.60	656.25	729.00	17.30	-1.50	-247.41	10
-229.74	271.97	773.44	-42.60	-46.66	-278.50	9
-240.72	193.60	838.13	-102.05	-225.22	-266.54	8
240.72	150.15	953.37	-76.17	-293.06	-282.68	10
42.72	201.42	864.26	33.05	-224.00	-434.11	8
-138.67	211.91	804.93	152.80	-164.92	-589.32	10
-236.82	275.88	988.53	125.79	-142.64	-775.42	9
-507.32	350.34	864.75	102.02	-174.65	-914.70	10
-795.65	433.35	788.57	73.36	-247.47	-904.75	10
-289.31	-44.43	665.04	93.66	-345.00	-824.37	8
-506.84	165.04	660.16	209.47	-267.18	-782.84	10
-698.49	1053.71	151.61	270.45	-322.42	-643.13	9
-72.75	1080.32	260.01	31.19	-363.13	-470.46	10
527.83	600.10	470.46	-127.20	-353.39	-273.62	8
401.61	473.39	553.47	-73.27	-226.56	-152.56	10
-208.01	90.58	974.85	265.59	-165.44	110.72	9
-434.33	522.22	702.39	389.80	-190.19	312.96	10
-65.43	1591.06	13.43	421.69	-353.45	308.20	8
337.16	1659.91	16.36	75.07	-502.93	-107.79	10
607.18	1087.40	71.53	-328.70	-522.19	-617.37	8
722.17	472.90	192.63	-418.64	-453.34	-962.55	11
715.82	104.49	500.00	-406.68	-238.86	-1000.00	10
371.09	74.71	675.29	-326.39	-28.63	-1000.00	8
-608.15	486.57	739.26	-217.13	-10.47	-700.35	10
-811.04	429.44	828.86	-192.50	-26.89	-433.01	9
-553.47	254.39	921.88	49.59	-130.80	59.84	10
-72.27	297.85	760.25	325.87	-204.80	247.80	8
167.97	850.59	473.88	363.92	-161.44	219.36	10
-11.47	1293.70	685.79	135.71	-32.78	-90.45	8
-131.10	1146.73	805.18	-61.04	-64.36	-504.70	11
-200.44	391.11	837.16	-101.44	-46.51	-652.80	8
-724.85	637.45	455.32	-131.07	12.97	-687.32	10
-700.68	581.30	636.23	-245.00	-39.00	-364.72	8
-502.93	343.02	639.16	-247.07	-55.45	135.13	10
-322.75	73.00	503.42	-114.29	95.58	473.39	9
-70.80	347.66	551.51	3.51	0.58	611.05	10
-104.49	621.34	676.51	91.64	-121.58	597.63	8
55.91	790.77	504.15	247.80	-257.39	439.00	8
-12.45	833.50	34.18	213.65	-224.88	294.74	11
90.58	781.74	557.13	19.01	-86.36	233.22	8
45.90	878.66	458.98	15.05	-87.49	86.40	8
118.16	1098.39	154.30	-23.01	-78.40	13.79	10
21.73	771.48	495.85	-158.69	-7.48	-107.12	8
-129.88	550.54	848.63	-192.78	-23.65	-191.96	11
-212.65	556.15	905.27	-143.37	-148.16	-226.53	8
301.51	727.78	745.61	-84.47	-101.14	-122.16	10
378.91	873.29	558.11	-109.19	-7.08	-131.99	8
152.34	647.22	711.67	-146.97	10.77	-165.16	10
154.79	635.01	856.20	-197.60	25.73	-226.10	9
-272.22	356.93	1007.81	-141.27	42.69	-263.55	10
-348.63	-140.87	869.14	-91.92	19.35	-234.07	8
-460.21	-99.61	917.97	-68.91	-0.12	-89.42	10
-435.55	-9.52	861.33	-3.48	-55.69	5.86	9
-461.91	25.15	880.62	5.95	-90.64	65.28	8
-283.69	69.58	830.32	50.42	-193.21	209.23	8
385.01	140.14	705.57	49.93	-157.62	286.44	10
276.86	362.30	645.02	67.57	4.82	190.06	8
459.72	491.94	633.06	127.29	75.62	16.05	11
489.01	874.51	612.06	157.65	157.17	-32.65	8
37.11	899.66	355.22	54.78	285.58	-98.57	8
-52.49	1013.18	691.65	-246.43	209.50	-103.85	10
-355.71	584.96	1153.32	-322.57	171.88	44.53	8
-407.96	414.31	1338.87	-218.63	94.94	135.31	11
-560.79	740.48	824.71	-180.63	100.89	201.57	10
-670.90	373.29	963.87	-191.53	86.88	192.72	8
-174.80	-140.14	882.32	-81.15	55.39	64.30	10
-371.58	16.85	748.29	79.28	153.78	-21.85	8
-442.87	64.70	361.33	171.75	85.85	-11.17	9
-486.57	76.90	388.92	171.14	-28.26	51.24	10
-267.33	30.76	426.51	190.73	-107.67	99.12	8
138.18	474.37	670.90	187.90	-140.78	201.69	8
257.08	741.21	866.94	75.74	-97.17	236.48	11
477.29	461.91	1040.28	-55.27	5.65	236.91	8
311.52	525.39	869.63	-68.79	143.34	218.99	10
269.04	545.41	756.84	-129.06	253.27	216.71	8
30.76	564.94	648.68	-192.75	251.07	172.70	10
88.13	722.17	779.30	-172.12	235.96	175.57	9
-187.50	594.48	810.55	-160.31	264.95	232.82	10
-365.23	332.28	858.15	-99.49	233.09	363.31	8
-351.07	220.21	978.27	65.83	109.65	387.15	10
-290.53	133.79	636.72	192.23	90.06	420.99	8
-232.42	187.99	522.71	208.86	82.73	374.05	11
-113.04	525.15	697.75	198.67	60.61	314.91	8
-172.12	896.48	610.60	160.40	42.51	134.64	10
-500.49	832.52	707.03	85.94	44.43	-6.20	8
-529.54	629.88	824.22	-23.65	24.96	-17.94	11
-472.41	543.70	794.68	-99.55	-17.55	8.03	8
-339.36	215.82	955.57	-65.16	-37.38	50.87	8
-158.45	456.79	759.03	-35.80	-73.91	127.90	10
-820.07	131.10	534.18	-244.02	-104.10	253.51	8
-189.94	383.54	719.48	-317.05	-342.38	254.27	11
443.36	-98.63	962.65	-251.43	-416.05	148.74	8
619.63	-35.89	1050.05	-168.40	-267.91	7.29	10
608.40	355.47	861.82	-56.12	-34.55	-161.83	8
760.25	2.20	795.65	9.31	66.25	-257.26	10
343.99	-113.77	612.30	135.77	344.79	-407.65	9
-241.21	480.96	400.15	264.83	370.03	-409.33	8
-312.50	920.90	483.15	209.38	139.59	-179.38	10
-189.94	847.90	484.62	-35.28	-32.14	54.87	8
92.29	580.81	678.47	-143.77	-73.18	154.75	11
387.70	-247.31	1031.25	-147.49	-1.56	210.54	8
245.85	22.46	966.80	57.71	137.70	86.70	10
-177.25	976.56	881.59	158.45	236.88	-34.97	8
-484.38	1312.50	736.33	60.27	218.57	-114.44	10
-493.41	1203.13	705.08	-48.55	137.79	-154.36	9
-597.90	831.05	750.24	-139.53	40.10	-123.38	10
-586.18	827.15	685.30	-236.39	35.86	-86.64	8
-472.41	412.84	782.96	-313.05	-17.06	-148.80	10
-513.92	219.73	791.26	-314.30	-70.56	-221.65	8
-733.64	-10.99	705.57	-335.24	-123.99	-121.77	11
-526.37	85.69	873.05	-258.30	-262.05	50.08	8
-226.81	175.78	934.81	-69.40	-283.94	75.93	10
206.30	399.41	820.31	-11.26	-213.26	0.85	8
65.43	543.95	668.21	-16.48	17.52	-236.02	9
-474.12	102.54	724.61	-160.19	114.35	-402.86	10
-875.49	-122.56	770.51	-153.78	-19.35	-430.73	8
-404.79	-110.84	675.05	-226.87	-326.05	-315.16	10
-37.84	-129.88	890.63	-313.93	-424.04	-154.17	10
389.16	22.95	984.86	-312.74	-387.57	-78.86	9
537.11	-164.06	882.32	-307.13	-325.35	-49.90	10
534.67	-454.35	890.38	-310.00	-182.40	-23.32	8
356.69	-420.17	627.20	-173.28	-65.55	-23.44	10
113.77	-526.37	524.66	-35.22	18.46	-11.51	8
-96.92	-566.41	482.42	92.35	-15.99	-10.53	11
-135.50	-725.10	472.90	174.41	-136.29	34.94	8
122.07	-831.05	551.27	189.97	-158.29	72.42	8
343.02	-666.99	700.68	260.19	36.38	66.65	10
80.08	-325.44	638.67	479.80	92.25	-20.63	9
-151.12	399.66	434.57	676.06	8.79	-74.04	10
-170.65	777.59	408.94	564.85	-6.99	-78.46	8
-219.24	769.53	675.78	360.75	60.00	-39.25	8
36.87	458.50	1196.78	214.97	-29.97	-2.56	10
155.52	621.34	1173.34	193.82	-41.35	-48.25	9
203.61	996.58	954.83	113.77	-12.57	-213.78	10
-10.25	887.94	837.65	-34.36	39.09	-302.73	8
-83.25	578.86	823.49	-112.95	-13.64	-265.99	10
-23.44	221.68	855.22	-70.19	-72.97	-234.62	8
324.71	247.80	869.63	87.89	-141.05	-168.06	9
286.62	481.69	766.11	189.94	-6.71	-196.04	10
-27.10	510.74	470.95	187.32	112.06	-276.34	8
-50.29	447.75	478.27	74.10	147.92	-174.90	10
83.25	462.40	579.10	76.78	127.01	-80.20	9
181.64	755.62	522.71	58.90	145.63	-60.33	10
-8.79	1099.61	744.87	-6.90	102.45	-56.85	8
-112.06	700.20	976.07	-175.02	86.70	-94.76	8
-163.82	522.95	1103.76	-345.34	200.16	-157.47	10
-268.07	414.06	1091.80	-177.46	249.88	-332.70	9
-727.78	83.25	898.19	-126.13	273.28	-414.67	10
-1124.51	84.72	513.18	11.32	133.33	-467.25	8
-744.14	-76.66	614.99	84.75	-98.24	-382.78	10
-376.95	147.46	517.09	234.56	-158.78	-344.82	8
143.07	346.44	279.54	236.60	-171.39	-370.06	11
-117.68	323.49	533.20	120.03	-25.57	-228.27	8
-222.41	229.98	468.02	75.26	-23.41	49.77	10
-199.95	543.46	412.60	62.01	-106.08	149.08	8
91.55	668.95	583.50	54.14	-207.61	259.55	11
267.09	808.84	708.01	-49.74	-175.78	324.07	8
833.50	471.68	1029.30	-199.46	-141.39	219.02	10
368.41	450.93	1294.19	-212.25	40.74	-59.63	8
-77.88	533.45	1168.46	-43.70	187.65	-317.44	10
-983.64	451.66	1170.90	73.18	157.53	-347.05	9
-1205.57	639.16	838.38	61.28	50.72	-345.34	10
-747.56	374.76	821.78	-8.00	-54.38	-362.00	8
-720.70	376.22	549.56	-16.94	-128.48	-479.28	10
-1073.24	275.88	367.68	22.61	-254.09	-544.25	8
10.50	49.56	628.17	142.33	-442.23	-589.97	11
125.49	-37.35	577.39	217.56	-318.48	-774.23	8
-245.12	-185.79	707.52	224.67	-253.91	-857.82	10
-707.03	3.91	604.49	215.88	-179.14	-865.66	8
-1146.48	-126.95	624.51	251.31	-164.18	-742.65	11
-926.27	423.10	427.00	303.10	-279.72	-385.44	8
-181.15	647.71	441.89	331.09	-397.37	-102.57	10
201.42	977.05	533.20	207.52	-416.02	-57.71	10
5.13	1263.67	639.16	-4.12	-394.29	-103.15	8
-137.94	1114.75	799.56	-99.21	-426.12	-144.78	11
528.08	378.17	1117.43	-169.07	-434.97	-206.18	8
596.19	115.72	821.29	13.40	-298.65	-301.76	10
159.18	461.67	708.50	195.95	-141.97	-289.22	8
192.14	299.07	572.27	261.60	-102.60	-184.14	11
71.53	594.73	447.75	117.49	-45.04	-75.04	8
-24.66	574.46	592.29	102.84	-53.80	-69.46	10
-289.06	725.83	496.09	148.68	-117.28	-52.00	8
-515.38	1273.19	398.19	169.65	-187.13	-17.46	10
-443.12	1512.21	230.71	-19.01	-360.78	4.09	9
246.34	1067.14	258.79	-283.02	-489.44	0.37	10
641.11	495.61	894.78	-536.47	-455.14	-139.56	8
922.85	397.95	881.84	-497.07	-301.06	-282.99	10
767.33	143.31	1092.29	-355.07	-6.77	-302.46	8
194.82	543.21	550.54	-313.96	95.31	-212.77	11
110.60	-160.89	654.30	-266.54	85.66	33.84	8
149.90	-112.06	780.52	-124.02	-40.01	299.74	10
306.64	582.76	632.57	87.52	-43.06	384.77	8
421.39	784.18	519.04	134.89	-69.40	239.38	11
435.55	678.71	600.10	47.61	46.05	61.58	8
318.85	447.02	668.95	74.22	119.05	-37.35	8
253.17	417.24	571.53	75.68	263.85	-208.65	10
240.72	664.55	469.97	-86.27	363.62	-311.55	8
37.35	436.77	707.52	-316.10	426.39	-369.23	11
-193.12	129.64	1371.58	-168.06	353.42	-368.71	8
-428.47	207.76	1168.70	-26.92	308.38	-286.04	10
-353.27	255.62	960.69	-111.57	235.87	-259.77	10
-255.37	110.60	1062.01	-144.32	252.38	-256.16	8
-696.04	78.86	787.84	-112.95	326.29	-209.99	11
-806.15	-53.47	631.35	-121.34	235.60	-70.13	8
-628.42	-33.94	773.68	-157.59	43.03	96.65	10
-739.01	89.11	759.52	-71.08	-112.49	281.22	8
-815.43	289.55	644.29	29.02	-287.41	464.54	11
-307.37	146.97	497.56	1.10	-365.54	550.75	8
-81.54	-101.32	682.86	7.29	-291.26	566.80	8
50.54	-44.68	720.70	52.19	-144.38	468.02	10
24.41	-15.38	726.07	147.98	-32.32	238.80	8
36.13	51.51	636.96	292.45	26.61	74.40	11
-271.00	-26.37	429.44	265.05	37.11	34.24	8
-294.68	194.82	676.51	73.64	52.46	58.11	8
-189.21	432.13	875.24	37.23	-80.41	98.36	10
154.05	619.87	1005.13	-83.92	-188.29	102.63	8
262.70	493.41	1216.55	-161.96	-221.50	8.82	9
355.71	407.71	1043.46	-191.16	-163.09	-113.31	10
357.42	410.89	998.05	-146.85	-72.51	-162.02	10
89.11	417.24	953.61	-79.56	32.23	-224.03	8
15.14	453.86	902.59	-63.78	119.84	-192.11	11
149.66	370.12	1030.76	-114.20	130.37	-128.66	8
-85.21	284.18	1039.31	-93.75	149.63	-31.13	10
-92.04	186.52	1044.19	-46.14	120.73	31.28	8
-273.93	12.94	1055.66	67.93	119.11	41.56	8
-340.58	85.69	839.84	136.41	116.42	0.43	11
-638.18	156.74	642.58	84.08	76.29	-104.55	8
-737.79	368.16	673.34	-6.07	-73.00	-72.78	10
-401.61	473.88	638.92	-131.84	-169.83	32.01	8
121.09	240.48	825.68	-101.93	-118.84	19.44	8
-309.81	-121.83	631.84	-56.58	-92.44	23.56	11
332.28	-276.86	416.50	43.24	-71.32	-17.06	8
-21.97	-280.76	302.49	111.91	55.57	-78.43	10
-360.11	-275.39	565.43	182.16	100.40	22.92	8
-392.09	-137.21	703.13	326.23	-53.62	239.72	11
-49.07	426.51	706.30	281.95	-176.70	507.78	8
455.08	996.58	869.38	244.08	-216.28	513.40	10
658.20	1146.48	940.19	95.58	-147.25	246.61	8
453.37	1082.03	1066.41	-0.03	77.88	-122.19	10
-150.88	644.04	1092.53	-124.27	230.65	-292.30	9
-399.17	-10.99	1273.93	-50.08	147.80	-159.33	10
84.47	252.20	1241.94	143.80	110.63	68.27	8
127.44	164.55	718.75	188.42	170.07	331.39	10
357.18	618.41	482.18	195.01	242.65	408.05	8
289.31	1159.42	428.96	116.36	254.12	360.69	11
91.55	1422.36	147.71	-79.74	276.40	169.28	10
-317.87	677.98	358.15	-318.85	372.71	-31.16	8
-1121.58	-0.24	546.14	-415.04	333.07	-47.06	10
-1135.50	-209.96	706.54	-428.74	9.86	190.73	9
-194.09	23.93	1069.34	-369.96	-102.48	368.74	8
7.81	115.48	1323.00	-296.94	-20.42	388.58	10
-95.95	538.33	874.76	-207.92	68.60	336.15	10
-250.00	487.06	854.98	-189.82	96.89	227.97	8
-177.98	508.54	595.21	-141.75	61.22	80.14	9
-41.02	291.50	474.37	-178.28	121.19	-16.97	10
-272.46	-8.30	750.24	-169.56	103.52	-178.74	8
-48.10	-303.96	707.52	-147.64	92.56	-207.95	10
-421.39	133.79	422.36	-66.19	84.05	-338.53	8
-564.45	-379.64	675.54	-330.44	2.14	-324.04	11
-557.62	-33.45	936.77	-661.41	88.56	-72.88	8
-490.23	94.24	1045.17	-747.22	-25.48	138.73	8
-691.16	-782.23	917.24	-813.17	-82.89	300.14	10
-341.31	-969.48	965.33	-702.79	-81.94	308.87	11
-248.54	-1015.87	640.38	-390.23	-32.32	263.52	8
22.95	-684.57	315.67	7.81	55.45	90.09	10
-545.90	-633.30	132.08	221.28	145.32	-98.48	8
-713.62	-906.01	258.06	313.35	157.81	-72.42	8
-656.25	-918.70	362.79	394.56	105.16	-25.21	11
-582.76	-897.95	589.36	379.52	135.96	28.35	8
-231.93	-788.33	1159.18	569.27	49.22	13.89	10
-504.64	-81.05	650.88	688.14	103.03	-34.82	8
-652.10	422.61	636.23	473.72	118.38	-15.14	11
-714.11	453.86	854.00	212.40	6.13	4.09	8
-600.83	334.23	889.40	62.13	-79.90	99.52	10
-412.35	117.19	806.15	-7.60	-86.55	140.84	8
-174.56	-34.18	1013.67	-94.67	-73.03	116.33	8
-366.21	-122.07	1057.13	-28.59	-0.27	18.77	11
-494.38	-53.22	751.95	68.60	34.00	6.96	8
-486.82	34.18	709.72	51.18	-6.53	55.57	8
-493.16	-141.85	617.43	48.86	-30.46	96.04	10
-457.76	-337.16	764.65	40.77	-67.87	144.44	8
-309.33	-205.81	898.19	73.91	-35.22	140.38	9
-313.23	-69.82	939.70	184.75	-33.08	75.01	10
-361.57	185.55	817.38	198.58	-14.83	58.35	8
-525.39	287.84	760.50	147.61	-5.49	73.73	10
-638.92	156.98	786.87	-11.66	6.68	141.63	8
-651.86	-46.39	818.12	-112.85	-27.65	191.53	9
-517.33	-308.59	957.03	-40.22	-94.76	179.47	10
-640.38	-538.33	961.18	164.46	-95.34	207.98	8
-517.33	201.90	664.06	287.48	-127.81	270.60	10
-58.35	504.64	502.44	394.47	-294.25	301.03	8
-68.12	607.67	746.83	371.89	-331.27	106.26	11
-382.32	773.44	384.52	211.88	-221.98	-223.14	8
-525.15	415.28	341.06	20.14	-309.72	-488.65	10
-19.04	812.99	693.60	-102.87	-314.58	-567.29	8
159.91	852.54	907.23	-291.41	-204.99	-637.88	11
251.95	632.81	1180.18	-335.94	-127.14	-685.97	10
-126.71	586.91	1297.85	-343.14	-14.59	-710.78	8
-510.99	390.38	1018.80	-339.84	-40.53	-602.87	10
-670.17	113.04	685.30	-442.75	-165.01	-289.15	8
-78.12	-528.08	936.77	-529.11	-356.38	77.82	11
403.32	-790.77	1124.76	-333.86	-312.13	342.62	8
359.38	-660.16	876.46	-28.90	-121.43	411.71	10
261.96	-583.01	733.40	201.08	-6.10	314.03	10
160.16	-286.38	511.23	260.62	15.75	209.50	9
27.34	-148.93	505.37	292.33	64.30	29.17	10
-39.79	46.39	842.53	191.65	183.69	-45.62	8
93.26	190.43	965.82	246.19	149.08	-185.67	8
163.33	291.02	957.52	221.89	195.37	-370.09	10
387.21	577.64	1200.20	190.70	338.50	-609.65	9
-110.84	610.35	1230.47	216.77	417.33	-711.94	10
-588.87	767.33	1105.22	138.34	465.06	-825.32	8
-1321.78	405.76	451.42	-12.51	344.45	-891.54	10
-903.08	-357.42	864.26	-36.32	71.38	-696.11	11
-679.20	-416.02	681.64	237.09	-178.04	-659.91	8
-389.89	-388.18	493.90	475.49	-249.63	-619.90	10
-486.57	-328.61	223.88	542.60	-209.69	-498.38	8
-583.25	-421.39	273.68	466.43	-292.21	-291.29	10
-453.13	-372.56	481.69	532.23	-315.00	-93.66	9
-289.31	104.98	343.02	549.90	-364.11	-118.84	10
-40.04	-178.22	488.04	518.71	-332.70	-232.36	10
112.06	-79.83	542.72	590.91	-277.19	-382.54	8
57.13	217.77	455.57	684.17	-238.71	-596.34	11
98.88	780.03	542.97	599.73	-128.14	-591.49	8
-28.81	1107.91	545.41	397.28	13.21	-456.36	10
-636.72	1522.71	426.27	199.37	-4.91	-275.91	8
-1032.71	1183.35	659.91	71.47	-69.67	-165.95	10
-1050.78	1132.81	725.10	2.08	-245.48	92.68	9
-661.87	1276.12	667.97	72.02	-424.10	164.12	10
-68.12	957.52	541.50	-121.61	-407.78	240.91	8
676.27	516.60	772.22	-212.71	-384.49	65.46	10
485.35	469.97	875.49	-163.54	-233.46	-224.61	8
66.16	541.50	695.56	-122.96	-92.04	-381.96	11
-174.07	685.30	704.83	-126.89	-17.73	-442.60	8
-268.31	729.00	590.82	-152.34	30.64	-562.84	10
-407.71	315.43	728.03	-158.20	-3.48	-522.55	8
-574.71	394.04	411.87	-110.96	9.89	-203.03	11
-323.00	244.14	558.84	-54.11	-131.93	91.86	8
-247.80	260.01	613.53	110.84	-149.99	336.73	10
91.06	376.71	448.73	128.02	-153.90	378.20	8
250.00	788.57	435.55	70.25	-142.33	274.38	10
342.77	930.42	628.17	-42.82	-128.85	-75.74	9
-55.42	665.77	1127.69	-164.73	66.50	-249.73	10
-472.66	494.87	1114.01	-241.15	127.56	-224.24	8
-509.03	347.17	958.01	-341.71	86.73	-48.86	10
-181.15	164.55	980.96	-416.72	47.73	111.08	8
-144.53	225.83	1144.04	-390.38	46.05	129.64	11
-261.72	326.66	1062.99	-242.49	-33.81	114.26	8
-213.38	75.44	989.75	-54.87	-70.16	14.01	10
-196.53	34.42	721.92	121.86	-5.52	-52.70	8
-284.42	194.58	553.96	183.69	53.04	-53.68	9
-433.84	246.58	490.48	222.17	32.56	-64.24	10
-579.59	474.37	344.73	235.78	13.40	-69.15	8
-542.97	506.84	216.80	213.01	-132.81	-94.02	10
-474.61	312.50	294.19	107.15	-162.63	-103.97	8
-319.82	312.99	695.80	77.79	-178.80	-106.38	11
-142.82	533.94	690.43	126.53	-144.44	-184.51	8
7.32	879.64	917.72	117.55	-123.47	-293.09	10
-213.13	823.73	985.11	82.92	-88.23	-273.38	8
-436.52	315.43	971.19	27.71	-148.10	-125.92	10
-359.38	366.70	952.15	47.36	-228.42	105.56	9
-269.04	495.85	883.30	191.59	-333.28	240.63	10
220.95	691.41	379.39	280.43	-411.83	229.28	8
386.47	646.48	513.43	217.59	-322.97	154.63	10
507.57	762.21	399.41	15.99	-273.07	-29.30	9
488.04	1031.25	355.71	-101.17	-217.77	-78.25	10
218.99	861.57	486.08	-308.47	-153.56	-145.57	8
301.76	385.25	760.25	-331.82	-178.28	-240.14	10
69.58	32.23	976.56	-212.59	18.19	-359.19	10
-71.78	283.45	767.82	-70.16	123.41	-479.06	9
-315.19	349.85	612.55	-81.42	182.40	-468.54	8
-528.56	451.90	703.61	-96.89	136.08	-199.86	10
-373.29	795.65	607.42	-174.53	75.26	-28.29	8
119.38	330.08	1103.03	-178.13	-25.36	199.10	10
102.54	-137.45	1003.42	44.19	-50.84	145.05	9
-31.25	666.75	603.03	284.21	-76.08	-51.39	10
-127.69	1153.56	330.32	208.98	-183.14	-210.42	8
274.90	1337.40	282.23	-219.33	-37.02	-245.21	10
404.54	419.68	1064.70	-382.75	66.93	-204.28	9
-409.67	-251.46	1413.82	-349.49	223.21	-178.96	10
-567.38	-138.18	666.26	-103.12	155.27	-43.73	10
62.50	-183.11	548.83	-21.91	65.06	117.43	8
191.65	104.49	573.97	56.21	147.58	233.49	8
-209.47	775.15	333.74	139.71	178.10	266.11	11
-415.77	911.87	456.05	22.83	93.75	345.03	8
-567.38	538.09	729.49	35.06	20.75	366.39	8
-19.53	900.63	695.31	111.60	-136.57	366.03	8
111.33	1235.35	857.91	-15.59	-85.11	193.79	11
-153.32	775.88	710.94	-313.66	-21.39	-11.47	8
-278.32	-516.11	1277.10	-306.24	-42.94	-21.48	10
-193.85	-653.56	1223.88	-23.25	-34.88	205.96	8
-253.91	-317.63	494.63	168.79	-24.78	421.94	10
453.86	157.71	-55.18	460.33	-171.30	935.79	9
1297.85	526.61	113.28	417.14	-203.92	999.97	10
1647.71	1165.04	613.28	327.09	33.84	759.03	8
730.22	988.28	602.78	253.97	282.90	114.72	10
-252.44	973.39	971.68	117.83	283.87	-269.59	8
-116.46	1140.14	952.39	5.62	105.29	-267.52	11
154.54	951.90	664.31	-237.09	15.78	-163.76	10
330.57	298.58	857.67	-340.79	63.90	-47.73	8
63.23	112.30	944.58	-357.24	194.06	111.36	8
-37.60	275.63	652.83	-168.46	231.26	105.38	11
-118.65	260.50	688.96	-69.98	271.88	131.59	8
-604.25	-52.00	660.64	-27.62	210.78	239.72	10
-467.53	-78.37	720.70	54.96	16.63	478.88	8
-96.44	-146.00	468.99	123.38	-51.64	539.73	10
256.59	60.79	543.70	190.28	-83.68	545.81	9
423.34	238.28	720.46	196.35	-114.44	313.14	10
238.28	83.01	829.59	183.38	-49.90	167.39	8
119.87	405.76	647.46	93.99	-24.29	146.33	10
166.50	435.55	616.94	-17.76	-16.69	134.70	8
268.80	158.45	899.66	-10.35	-31.95	104.28	9
143.07	44.92	637.45	80.93	22.71	-42.85	10
-10.74	227.78	488.53	165.44	66.86	-161.56	8
46.14	313.48	387.21	245.85	72.66	-260.13	8
-83.74	393.31	305.18	186.31	78.06	-236.33	11
-247.56	535.40	607.18	172.49	64.85	-168.27	8
34.91	1176.27	691.89	117.19	-21.09	-101.93	10
6.10	1756.59	1318.36	-87.86	54.63	24.69	8
20.26	1348.14	742.43	-264.89	-1.77	-20.75	10
55.18	844.73	816.65	-550.54	-5.16	-117.34	9
-140.38	101.81	1208.01	-568.36	-17.64	-113.46	8
-30.03	394.04	675.78	-416.87	-95.31	-71.29	10
513.43	98.63	894.29	-227.36	-125.76	-88.68	8
404.54	7.57	664.31	7.60	63.17	-63.11	10
250.98	12.94	651.12	180.66	118.41	-73.09	9
351.81	223.63	558.35	257.54	108.92	-73.67	8
245.12	113.04	773.44	288.15	180.97	-35.68	10
-121.58	750.24	559.81	183.62	197.66	-21.67	8
-363.53	1088.38	720.46	-123.84	107.21	-73.79	10
-448.00	819.34	1075.44	-395.69	25.02	-71.99	9
-505.13	680.66	1056.40	-529.54	-71.53	-43.52	10
-283.45	626.46	960.94	-580.32	-142.85	-67.05	8
3.91	517.09	958.50	-574.37	-124.45	-116.49	10
-23.44	39.55	885.50	-538.12	6.65	-165.59	9
-193.60	-343.99	792.24	-417.76	93.84	-172.73	10
-167.24	-233.89	666.26	-177.15	94.85	-134.46	8
-58.11	-33.94	563.96	-48.34	49.84	-166.69	10
-30.76	-154.79	681.40	-32.90	39.06	-221.59	8
90.82	-152.34	714.60	-42.33	61.43	-234.53	9
78.61	-399.66	783.45	-60.55	104.06	-262.57	10
48.83	-258.30	771.24	-44.80	80.75	-324.89	8
55.18	167.97	667.24	-93.96	98.69	-375.24	10
-73.24	231.69	779.05	-314.82	143.95	-339.17	8
-312.50	244.38	1023.19	-438.45	121.25	-290.34	11
-184.08	-318.36	1259.77	-551.33	47.36	-185.55	8
-126.46	-787.60	1007.32	-501.89	33.51	-88.26	10
-57.37	-726.07	754.39	-345.03	12.66	14.47	8
2.20	-586.67	506.84	-182.16	7.54	85.66	11
-54.93	-685.55	541.26	-16.82	-15.35	112.30	8
-114.99	-687.50	469.48	83.98	-38.54	112.46	8
-73.24	-918.70	504.39	256.23	-62.53	112.43	10
-95.46	-833.25	272.95	381.90	-72.91	106.05	8
-84.72	-624.02	375.73	411.44	-88.62	88.81	11
-81.30	-552.25	448.97	410.22	-74.68	105.56	8
-167.48	-308.59	603.03	401.64	-68.15	106.08	8
-227.29	166.50	688.96	289.67	-77.00	125.61	10
-150.88	125.98	1025.63	134.70	-117.95	149.23	8
182.37	-12.21	1219.24	100.25	-142.67	121.25	11
285.64	106.20	1177.98	103.42	-64.12	30.85	10
63.48	95.70	1034.18	89.60	41.35	-31.77	8
-41.75	62.26	948.73	92.22	60.42	-58.41	8
-176.03	83.98	874.76	86.67	48.92	-50.78	11
-191.89	127.69	919.19	58.96	1.65	-28.72	8
-144.29	70.31	945.07	-10.41	-26.70	1.86	8
-101.81	15.87	953.61	-64.64	-31.31	9.22	8
36.38	-85.94	942.14	-67.35	-11.96	7.51	10
20.51	-79.10	839.84	-61.10	53.99	-2.41	9
-14.40	-139.16	840.33	-64.21	96.65	-40.25	8
-76.42	-184.81	849.85	-51.03	115.75	-66.28	8
-250.24	-137.70	761.47	-48.00	105.74	-61.16	10
-285.64	-196.29	790.53	-51.36	44.31	-4.24	8
-160.16	-207.76	937.74	-31.83	-11.47	44.10	11
-45.41	-171.63	939.21	12.60	-24.75	40.22	8
-33.45	-137.94	930.42	37.02	8.94	15.05	8
-170.90	-85.94	880.13	39.76	18.07	2.81	8
-211.43	-92.29	877.69	25.33	7.35	5.80	10
-174.56	-92.77	863.28	15.96	-3.39	15.05	9
-125.00	-89.84	891.60	12.02	-1.16	11.02	8
-135.74	-60.79	860.60	3.88	-5.62	-4.85	8
-132.32	28.32	848.88	-7.14	-14.77	-4.94	8
-118.16	629.88	516.60	-192.14	-23.68	-71.01	10
596.44	1752.20	1154.54	-478.39	20.17	-208.37	9
-459.96	-724.37	1133.06	-684.17	303.25	-419.62	10
-580.81	-566.41	1099.37	-508.24	230.56	-407.17	8
-532.47	-193.85	846.68	-361.45	31.22	-357.64	10
-232.18	-696.53	837.16	-268.10	-115.91	-259.19	11
131.10	-1154.05	1444.82	-30.49	-57.43	-183.56	8
-98.63	-817.14	723.14	370.42	47.09	-189.85	10
-166.99	-672.85	565.19	466.58	62.71	-206.88	8
158.20	-589.11	720.46	459.23	59.14	-236.79	10
277.10	-665.04	655.27	603.27	138.24	-367.86	9
-103.76	-396.97	309.08	698.94	181.27	-540.92	10
-514.40	-83.01	380.13	712.37	139.92	-629.33	8
-456.79	406.25	457.28	637.70	66.77	-613.28	10
-406.01	517.33	687.99	498.96	-7.72	-631.38	8
-302.00	486.33	688.48	343.57	-100.89	-723.45	11
82.03	299.07	490.48	298.34	-93.32	-765.47	8
89.60	-119.14	587.40	278.29	-31.80	-901.06	10
-928.22	-280.27	1083.74	334.23	25.45	-918.88	8
-728.27	389.16	799.32	446.72	-140.75	-844.09	11
-849.85	311.52	953.61	408.14	-182.98	-750.40	8
-596.19	402.34	660.40	437.41	-263.67	-591.52	10
-642.82	260.50	606.93	446.81	-331.82	-467.07	8
-198.73	639.65	365.48	447.94	-297.85	-361.21	10
-364.01	833.25	455.57	333.95	-204.74	-167.85	11
-545.90	1158.45	547.85	256.32	-216.16	9.06	8
-133.79	1349.85	415.53	136.38	-304.75	-34.64	10
-124.27	1157.23	516.60	-217.71	-240.72	-153.08	8
-236.08	434.57	857.67	-370.88	-223.11	-198.21	11
-197.75	164.79	733.64	-217.38	-154.69	-63.66	8
-118.90	230.71	807.86	-21.91	-184.72	-3.66	10
167.24	560.79	615.72	1.19	-195.16	-32.07	8
112.06	646.48	597.66	-30.73	-90.97	-237.21	10
-15.14	195.07	865.97	-98.11	55.66	-433.96	9
-284.18	447.02	983.64	-85.63	225.28	-501.16	10
-761.23	550.54	968.75	-143.04	206.88	-470.73	8
-728.76	375.73	1016.85	-195.37	155.18	-261.63	10
-972.90	-2.93	994.63	-46.20	15.17	33.48	8
-807.62	-222.17	532.23	-0.06	-81.51	215.21	11
-358.15	39.06	459.23	46.17	-288.51	548.10	8
330.81	197.02	625.24	191.93	-347.90	695.16	8
580.08	702.15	469.97	281.77	-208.68	514.16	10
366.46	943.60	619.14	194.89	-54.38	211.43	11
-58.35	1379.88	632.32	90.15	7.57	116.09	8
-103.76	1335.21	786.38	-210.66	-1.19	-36.41	8
-261.72	463.87	1187.99	-368.68	-33.20	-118.84	10
47.85	206.54	1084.96	-296.45	-62.41	-91.09	8
119.38	251.71	881.59	-193.48	55.02	-53.59	11
65.67	250.24	823.73	-54.53	165.16	-43.30	8
-217.53	202.64	569.34	2.90	181.30	-73.03	10
-507.08	-63.96	614.99	56.73	192.75	-104.06	8
-691.16	183.84	488.28	225.49	114.69	-48.37	8
-457.03	172.61	617.68	327.33	-1.19	76.60	11
-280.52	291.26	450.68	306.49	-47.21	193.15	8
-88.38	760.99	400.63	175.08	-17.30	215.45	10
-193.36	918.70	453.37	71.59	-2.96	203.03	8
-411.87	705.08	668.46	-108.64	-51.82	143.34	11
-394.53	111.33	1004.88	-215.70	-122.99	156.65	8
-82.52	200.44	940.92	-151.73	-142.67	214.17	10
74.22	206.30	693.85	-69.18	-181.27	177.83	8
35.64	142.82	626.95	-80.11	-161.47	148.83	10
-265.63	341.31	763.67	-54.47	-179.63	129.79	9
-196.04	377.93	689.70	-68.48	-256.07	51.64	10
172.36	425.29	1053.22	-109.25	-194.18	-61.43	8
519.29	541.50	834.96	46.45	-11.05	-211.30	10
286.38	840.33	797.85	34.52	165.62	-285.37	8
89.60	944.58	768.55	-69.55	255.58	-267.85	9
-179.20	692.14	678.71	-161.71	241.70	-262.94	10
-222.90	153.08	944.09	-389.65	123.57	-205.14	8
59.57	-88.13	1029.79	-276.09	23.22	-197.69	10
-62.01	146.24	1040.28	-100.62	116.46	-125.85	11
-207.76	520.51	877.44	-16.36	167.76	21.58	8
-153.32	455.32	867.43	-22.37	110.84	220.03	10
-33.69	230.22	1066.65	50.72	71.14	360.41	8
272.95	7.57	1002.69	194.52	109.83	346.95	8
-333.01	92.53	718.75	421.91	201.02	271.70	11
-362.79	882.57	129.39	465.00	149.23	116.82	8
-183.11	1391.36	159.18	251.01	91.77	-56.58	10
-464.84	853.52	612.79	-130.46	123.75	-243.53	8
-524.17	475.59	511.47	-392.18	165.22	-227.81	10
-891.36	-99.85	912.60	-445.01	21.42	-51.24	11
-588.13	-5.13	962.40	-399.41	-71.59	29.45	8
-83.98	-75.44	983.40	-212.80	-141.63	106.14	8
-131.35	52.73	643.55	-125.55	-37.78	166.41	10
-206.54	56.88	674.32	-77.09	28.75	253.88	9
-146.48	-56.40	773.44	69.95	0.24	341.92	8
-74.95	-107.67	907.47	203.80	-39.61	375.03	10
143.55	548.10	741.46	369.08	16.54	382.84	8
-132.57	1270.26	847.41	362.49	134.37	121.25	10
-554.93	1317.14	716.31	272.49	184.08	-336.91	9
-1082.52	800.54	654.30	86.33	237.15	-549.22	10
-1108.64	601.56	582.52	-104.68	97.69	-600.28	8
-822.02	548.34	466.55	-117.74	40.83	-576.42	10
-535.40	297.85	636.96	7.81	-82.46	-572.30	11
-505.37	160.40	512.45	320.83	-89.87	-595.15	8
-560.06	39.55	5.62	430.18	-58.23	-505.28	8
-387.70	134.28	166.02	277.25	-48.28	-123.57	10
-261.72	291.75	270.02	103.09	-15.99	381.13	8
-178.71	412.84	897.95	51.57	-2.47	561.25	11
-345.95	1065.43	897.22	89.11	-102.23	617.49	8
-71.78	1580.32	673.10	139.83	-309.14	46.88	10
-503.66	947.51	925.29	176.64	-264.37	-491.64	8
-1167.72	821.78	588.87	200.53	-300.45	-679.35	10
-897.46	923.83	456.05	134.83	-479.77	-674.56	9
-726.56	934.57	444.09	149.05	-536.35	-653.53	10
-572.51	682.37	524.17	126.98	-498.63	-572.81	10
-339.11	374.27	666.50	119.08	-474.73	-525.57	8
-490.48	353.03	393.80	142.82	-472.20	-568.63	11
-238.28	98.88	939.94	117.31	-457.15	-663.27	8
-667.48	180.66	670.17	169.22	-368.32	-716.34	10
-528.81	291.50	508.30	191.56	-342.62	-546.97	8
-528.32	511.47	314.94	163.45	-377.23	-440.49	10
-466.31	435.55	329.59	153.56	-481.08	-440.19	9
-437.99	544.19	157.71	142.15	-507.11	-396.45	10
-132.32	507.57	495.85	166.81	-520.48	-376.86	10
-83.50	667.48	529.30	270.57	-428.07	-269.04	8
36.87	625.98	490.23	308.17	-367.92	-47.79	10
285.40	1431.15	141.85	293.40	-282.65	167.97	9
318.36	2260.01	-152.34	-55.02	-200.10	89.54	10
132.81	1388.92	358.64	-451.60	-97.41	-264.86	8
-10.99	760.99	633.30	-600.04	-108.95	-585.51	10
287.60	-68.60	1209.72	-528.78	-100.25	-675.72	9
-84.96	-440.19	1227.54	-260.25	35.00	-665.92	10
-648.44	-219.73	934.33	11.99	57.46	-416.96	8
-582.28	102.54	669.19	107.73	-45.32	-75.99	10
-509.03	251.22	923.10	176.39	-110.26	75.53	8
-482.18	356.69	982.67	291.47	-172.15	-10.41	11
-204.59	397.95	817.87	307.46	-130.49	-245.09	8
-316.41	467.29	264.65	266.51	-118.01	-339.54	10
-465.09	441.89	422.12	97.08	-103.58	-330.14	8
-593.26	512.45	607.91	-11.72	-148.93	-18.07	11
-257.08	324.95	628.91	-46.88	-263.98	191.44	8
128.17	751.71	546.63	-61.86	-362.46	142.00	10
305.91	1053.71	389.89	-215.79	-306.70	-107.48	8
441.16	1225.10	848.14	-394.71	-129.88	-367.83	10
522.22	632.08	966.06	-509.92	9.95	-467.59	11
194.58	249.51	984.38	-552.52	59.66	-418.09	8
-278.32	-184.08	1323.73	-515.08	53.22	-116.85	10
-16.60	-451.90	1464.60	-190.34	-96.77	141.08	8
-24.41	46.39	804.93	87.52	-31.65	360.23	10
-104.25	11.72	725.34	187.96	6.68	415.13	9
-198.73	316.65	551.27	237.76	11.41	413.24	8
-152.59	587.40	442.87	266.51	66.07	336.88	10
-335.45	753.66	355.22	168.21	61.34	120.03	8
-299.80	727.78	694.34	15.41	-32.44	-105.62	11
-467.53	369.63	852.29	-57.46	-121.98	-194.64	8
-329.59	166.50	928.22	-53.19	-241.70	-157.41	10
26.86	-46.88	959.23	45.72	-307.04	-69.40	8
320.56	218.02	735.35	73.88	-293.98	-18.13	10
320.56	61.28	864.01	99.00	-193.73	119.29	9
317.38	136.47	787.11	129.00	-120.09	211.03	8
263.43	362.79	786.38	175.75	-75.68	211.79	10
269.29	456.54	741.94	188.51	-31.16	180.69	8
375.00	786.87	629.64	172.21	11.17	184.48	10
604.00	697.27	531.01	3.97	110.20	96.44	9
380.86	352.05	577.15	-184.97	206.24	-140.53	10
2.93	183.11	956.79	-229.83	243.19	-325.07	8
-188.96	316.89	781.01	-205.81	235.29	-390.14	10
-377.69	334.72	686.52	-215.39	102.33	-304.57	9
-458.74	271.48	741.21	-218.41	-84.41	-89.17	10
-137.70	82.76	874.76	-236.39	-120.00	-1.68	8
-55.66	-135.74	1177.98	-134.92	-105.35	89.14	10
118.16	-33.94	1082.28	45.10	19.50	147.95	8
204.83	278.08	742.43	173.00	142.21	99.46	11
240.23	493.41	466.80	138.09	261.41	-22.95	8
-37.60	491.21	587.89	51.48	326.48	-26.55	10
-656.49	523.44	719.97	-16.54	293.18	-2.72	8
-512.94	276.37	1100.34	-133.21	132.54	120.21	8
-514.89	-314.21	1286.62	-97.99	-27.89	167.85	11
-263.92	-261.47	882.81	138.24	-155.40	259.83	8
-84.47	17.09	423.83	317.96	-290.37	320.68	10
252.93	390.38	197.75	357.79	-284.36	325.47	8
347.17	607.91	412.35	305.08	-158.05	319.00	11
497.31	454.59	945.07	275.45	53.44	208.86	10
-86.43	373.29	599.37	369.90	195.13	74.40	8
-97.66	826.42	643.31	352.66	82.61	21.88	8
-156.98	1510.25	307.62	103.88	-5.98	-89.66	10
-66.41	1323.00	448.49	-349.49	-111.60	-294.22	9
-35.64	458.98	1082.03	-452.21	-125.40	-379.88	10
-9.52	954.59	610.60	-347.90	-66.68	-528.41	8
-334.47	795.17	773.68	-377.99	66.74	-467.16	10
-325.44	214.60	820.07	-328.52	51.91	-55.30	8
-442.87	193.12	1016.11	-299.77	1.31	289.64	11
-552.98	85.45	1149.66	-67.26	-66.96	462.04	8
-108.15	326.17	880.37	150.76	-87.19	504.55	10
311.52	779.30	512.45	204.83	-114.62	408.29	8
328.13	611.08	634.28	93.05	-106.41	208.74	11
328.61	212.40	1065.92	-49.77	-86.94	-1.68	8
267.58	395.75	752.44	-139.01	-1.34	-128.17	10
106.45	318.12	631.84	-254.94	14.68	-144.81	8
418.21	488.53	940.43	-286.32	63.60	-150.18	10
81.54	400.39	1003.42	-318.21	89.87	-194.43	9
334.47	566.41	972.66	-237.73	125.43	-411.19	10
-370.61	-108.15	703.61	-53.44	269.68	-790.01	8
-1034.91	-539.55	197.75	-34.06	254.24	-613.65	10
-1049.07	-834.96	188.48	43.00	36.99	-13.06	8
-489.26	-815.19	406.74	94.76	-237.76	500.95	11
218.75	-102.29	538.82	95.46	-325.41	366.49	8
798.83	172.85	1020.51	76.72	-272.46	163.02	10
-14.89	267.58	908.20	203.43	28.99	-407.90	8
-470.70	23.93	1031.49	257.08	39.03	-694.06	11
-583.25	56.15	970.70	330.93	-4.49	-640.69	8
-423.83	660.16	800.78	299.93	-58.69	-616.12	10
-722.90	671.88	749.27	278.05	-148.96	-640.69	8
-323.73	658.69	986.57	251.77	-196.96	-683.04	10
-396.73	417.97	989.99	165.44	-206.85	-673.98	9
-192.38	762.45	508.30	206.97	-219.60	-778.56	10
-812.50	100.83	572.51	147.49	-205.17	-915.50	8
-1181.40	-137.45	717.77	242.65	-346.74	-888.95	10
-710.45	292.72	349.61	411.16	-428.16	-800.35	11
413.57	443.60	245.61	486.02	-440.67	-820.04	8
94.73	423.34	182.13	421.94	-169.43	-712.10	10
-453.37	178.96	522.71	316.71	-146.00	-321.47	8
-1185.30	676.03	432.37	323.94	-196.90	-90.64	10
-1118.16	1238.77	370.61	317.63	-478.64	277.62	9
-101.56	1769.53	375.49	174.26	-645.54	387.94	10
507.32	1606.93	609.62	-129.30	-599.52	134.98	10
964.60	1116.21	709.72	-397.25	-504.49	-231.54	8
801.51	399.90	749.02	-444.67	-356.60	-568.70	11
328.13	185.06	619.87	-343.69	-207.58	-668.82	8
69.09	29.54	536.62	-207.67	-83.31	-491.39	10
-282.23	-124.27	488.04	-155.64	-98.94	-325.13	8
-240.23	15.87	486.08	-57.25	-163.24	-77.24	10
49.32	317.63	546.14	309.14	-473.69	23.19	9
-83.74	955.32	703.61	244.29	-241.30	120.39	10
0.73	1087.89	292.97	31.31	-100.01	160.74	8
-162.11	1110.11	603.52	-343.54	-80.66	157.84	10
223.63	857.67	931.40	-438.72	-118.32	28.66	8
334.72	380.37	1157.23	-443.70	-117.92	-9.67	11
214.84	-92.77	1403.32	-88.62	-242.55	-81.30	8
90.82	73.97	181.88	246.06	-172.82	-101.23	10
-31.01	-17.58	475.10	135.83	-99.21	-44.16	8
104.74	115.23	350.59	146.58	-65.95	8.61	11
-28.08	616.94	375.24	156.07	-90.67	30.58	8
-81.05	750.73	536.87	55.51	-4.00	32.04	8
-164.79	701.42	1086.43	93.84	-183.81	20.29	8
36.38	1268.07	447.51	269.47	-420.38	75.38	10
531.01	1583.98	160.40	60.58	-536.25	39.03	9
968.99	1213.38	187.74	-173.52	-406.62	-3.69	10
441.41	214.36	534.67	-485.81	-254.94	-112.61	8
722.90	-153.08	860.84	-413.97	-172.45	-222.53	10
281.74	-253.66	556.64	-175.42	-21.76	-250.18	10
104.25	62.26	195.80	28.32	-39.61	-85.27	9
262.21	83.50	313.72	136.57	-112.52	234.99	8
419.92	365.23	158.94	132.69	6.26	536.96	10
671.88	490.23	300.05	31.59	46.84	575.68	8
1426.03	671.63	893.55	211.03	-140.50	346.37	11
1475.34	1062.74	578.61	357.06	160.49	205.57	8
508.30	1057.13	354.74	269.99	261.14	-13.55	10
108.15	737.06	303.71	34.67	90.33	-241.55	10
-128.91	-121.83	493.41	-150.24	-14.53	-248.35	8
-8.79	-201.90	607.67	-64.03	-122.01	-175.11	11
185.30	-71.29	683.59	61.16	-136.11	-103.61	8
116.94	104.74	541.02	305.48	-209.99	113.04	8
671.39	440.43	218.99	218.84	-93.54	345.09	10
1080.57	555.18	362.79	114.81	104.00	399.51	8
683.59	664.79	413.57	100.59	241.03	315.67	11
577.88	618.90	388.67	53.99	260.19	121.55	10
462.65	435.06	554.69	124.57	266.72	-127.23	8
227.29	653.56	335.21	305.79	209.93	-260.65	10
159.91	788.09	86.67	310.21	154.94	-361.18	9
662.84	1661.87	338.13	112.30	102.36	-229.58	10
436.28	1132.08	718.51	-279.36	178.31	-1.43	8
245.36	183.35	1120.12	-524.60	163.21	35.83	10
118.65	-81.30	888.67	-385.96	75.68	-144.90	8
252.44	-115.23	772.22	-201.84	210.30	-134.86	11
-372.07	49.56	446.29	-132.23	249.30	-52.92	8
-195.07	-0.98	306.15	86.82	33.48	159.55	10
-50.54	379.39	330.57	168.95	-62.01	380.13	8
388.67	665.28	423.83	196.26	-170.35	327.06	8
649.66	663.09	506.59	72.60	-156.25	91.03	11
625.49	939.94	814.45	-92.77	-46.45	11.47	8
441.89	525.39	1046.88	-100.68	-34.42	75.96	10
369.38	363.04	855.96	-116.61	-118.93	270.57	8
819.09	-78.37	987.30	10.47	-206.85	486.54	11
1079.10	2.44	520.02	232.39	-147.16	630.19	8
941.16	136.96	224.85	426.24	-48.03	598.75	10
841.55	127.44	-177.98	338.90	182.43	503.91	8
714.11	349.85	-144.53	262.30	279.88	450.35	10
773.19	216.55	308.35	372.74	144.41	338.01	9
600.83	110.35	-203.86	450.16	199.37	450.13	10
798.83	-378.91	130.86	453.19	156.68	623.75	8
1367.68	-180.42	167.48	488.04	206.91	672.97	10
1513.18	-23.68	117.68	543.37	361.97	558.44	11
1330.57	-93.26	103.76	554.02	514.71	305.63	8
65.43	13.18	336.43	584.17	438.75	236.39	10
62.74	677.49	411.62	566.89	340.70	204.86	8
197.51	1127.44	752.20	480.74	252.81	202.36	10
119.87	1347.41	689.70	316.80	228.61	190.40	9
431.88	1289.79	677.73	175.02	151.03	1.74	10
531.25	1162.11	1044.92	90.85	203.49	-232.21	8
732.67	1171.14	1023.44	123.02	327.58	-342.56	10
342.04	1251.95	668.21	23.44	334.78	-353.64	11
-443.12	736.33	348.14	-289.86	254.09	-129.06	8
-784.91	214.84	328.13	-472.05	232.73	32.38	10
-802.00	-18.80	504.64	-668.91	108.18	188.23	8
-320.80	-99.61	867.68	-548.49	-196.96	165.25	10
-2.69	164.31	658.20	-431.24	-267.18	129.76	9
449.22	210.45	692.38	-421.05	-214.72	51.33	10
[truncated: 4,777 more rows]
