# Supplementary material for: Complexes of vertebrate TMC1/2 and CIB2/3 proteins form hair-cell mechanotransduction cation channels
Source: eLife. 2025 Jan 8;12:RP89719. doi: 10.7554/eLife.89719 (PMC11709434; doi:10.7554/eLife.89719)
Supplement: Figure 3—source data 1. [file elife-89719-fig3-data1.zip › Figure 3H/homo/18-6-T1.txt]

13.33	945.56	248.84	35.16	353.70	8
442.14	482.18	990.72	159.27	101.53	244.51	11
439.45	476.07	986.82	129.03	128.36	13.70	10
80.57	424.80	856.45	137.88	100.68	-246.15	8
-545.17	437.99	608.40	147.49	60.24	-317.44	8
-365.97	242.68	591.80	133.18	-3.85	-266.75	10
23.44	457.52	769.78	95.79	-31.43	-147.49	9
-11.47	643.31	912.11	10.59	28.08	-114.01	10
-44.19	636.47	1004.88	-132.39	-8.94	-86.85	8
42.72	554.93	1009.77	-177.76	-8.48	-12.60	10
458.01	315.43	957.28	-235.02	19.44	34.55	8
-304.44	259.28	838.87	-122.31	103.15	-137.94	9
7.81	696.29	482.18	-114.90	56.98	-176.61	10
-111.57	584.72	488.53	-172.15	97.20	-139.80	8
-190.43	15.63	756.35	-81.30	107.33	-158.42	10
-645.75	-10.01	635.99	-25.39	95.89	-181.67	9
-404.79	151.37	801.51	74.49	41.23	-128.60	10
-435.30	198.00	980.47	111.97	-77.61	-174.87	8
26.61	939.21	884.28	27.50	-140.17	-281.74	10
68.60	1074.95	889.16	-213.35	-83.50	-309.23	8
-196.53	892.09	891.36	-410.34	-86.15	-176.30	9
-175.78	672.85	835.69	-484.62	-116.79	-129.00	10
224.61	438.96	956.05	-539.61	-174.62	-108.95	10
125.24	188.23	776.61	-558.81	-75.90	-131.20	8
24.90	-260.01	851.07	-543.88	18.68	-136.72	10
-173.34	-448.73	759.28	-424.50	38.39	-122.13	9
-206.05	-548.10	743.65	-270.32	-6.44	-84.56	10
-98.63	-466.31	794.43	-121.49	-28.38	-110.99	8
-158.94	-454.10	806.88	-70.89	-45.07	-95.09	10
-119.63	-553.47	851.32	43.64	-50.48	-127.66	9
-139.40	-231.20	646.00	97.63	-44.80	-162.51	8
-84.23	-400.88	608.64	64.73	-105.65	-234.71	10
57.13	-358.15	840.82	3.75	-128.66	-221.95	8
134.77	-83.74	855.71	-3.11	-110.11	-223.11	10
418.70	-229.49	953.13	-29.66	-63.05	-262.66	9
142.58	-583.50	961.67	9.52	26.67	-282.87	10
281.98	-410.16	896.97	119.57	13.12	-207.15	8
388.43	-340.58	965.82	150.05	26.95	-160.28	8
363.53	-388.18	955.32	230.04	106.72	-114.23	10
78.12	-438.23	888.92	259.31	136.35	-68.30	9
230.47	-354.25	911.38	356.90	131.29	18.74	10
239.50	-221.68	774.66	487.03	133.27	-49.62	8
162.84	-25.39	783.45	499.02	137.66	-188.17	10
-173.10	-129.15	845.21	471.41	207.24	-268.28	9
-342.29	-22.46	754.88	497.59	187.44	-204.99	10
-437.99	298.83	625.49	474.03	89.66	-86.30	8
-361.57	692.38	293.46	428.99	109.56	-87.16	10
-705.32	598.39	335.69	254.21	20.75	-215.03	8
-257.32	689.94	596.68	103.00	-156.98	-344.09	11
-429.69	600.59	660.64	-96.37	-139.22	-564.42	8
-465.82	507.08	988.77	-101.41	-208.65	-677.00	10
-606.20	400.15	885.50	35.31	-132.57	-682.07	10
-760.74	173.83	820.31	145.87	-178.92	-442.41	8
-783.69	63.23	761.47	233.00	-254.09	-285.43	11
-406.49	520.02	534.18	353.91	-310.46	205.72	8
217.04	806.40	521.48	152.92	-299.38	471.71	10
156.74	543.70	855.47	-31.71	-200.38	429.90	8
141.36	828.61	708.98	19.71	-158.60	330.87	11
67.14	787.84	734.62	2.01	-149.23	181.40	8
117.92	700.20	509.77	-36.65	-173.16	98.57	10
508.79	508.30	644.29	-115.91	-197.33	-42.69	8
410.40	641.11	562.01	-241.85	-136.44	-201.97	8
161.87	526.86	879.64	-348.54	-94.24	-208.65	11
260.25	511.72	991.94	-386.32	-113.71	-89.87	10
558.84	365.97	945.07	-406.52	-143.25	-14.53	8
696.04	279.05	965.09	-399.84	-8.94	112.46	10
377.44	31.25	923.83	-336.52	63.66	170.41	9
466.55	100.10	791.50	-115.02	122.47	317.14	8
402.34	346.92	576.17	96.07	199.13	298.31	10
45.90	319.34	510.25	119.29	259.80	161.59	8
-200.44	214.11	766.60	84.99	238.68	38.94	8
-330.32	431.64	736.57	-5.46	231.14	7.20	9
-387.45	317.14	915.53	-69.15	185.03	-48.86	10
-448.97	336.18	853.76	-192.32	106.72	-133.58	8
-285.89	-70.07	995.61	-320.47	40.13	-134.89	10
-156.25	-378.42	990.23	-225.56	3.51	-39.64	8
-137.21	-314.94	718.02	-39.52	18.31	57.46	9
127.44	-147.95	573.97	78.12	90.36	44.28	10
59.57	223.63	550.78	68.08	126.71	3.78	8
-391.85	161.87	905.27	-86.79	146.61	-118.99	8
-645.02	-35.89	1034.42	-124.24	80.08	-245.57	10
-973.63	-241.94	956.05	-148.80	-48.65	-213.23	9
-780.76	-483.40	958.98	-83.68	-333.34	-114.93	10
-42.24	-599.37	996.58	17.76	-401.92	-67.81	10
341.31	-396.73	618.16	235.96	-371.09	64.79	8
274.66	197.51	733.15	355.62	-252.99	147.40	9
138.18	555.18	697.02	289.64	-180.08	173.00	10
362.30	786.62	942.63	98.94	-177.83	130.65	10
619.38	640.87	1199.46	-99.49	-67.72	7.84	8
572.27	403.81	1203.86	-179.38	61.77	-71.96	8
201.17	445.07	986.57	-156.80	101.35	-67.90	11
-26.61	178.22	671.39	-83.77	80.47	48.46	8
84.96	80.08	616.46	-38.54	-1.89	218.99	10
43.70	31.25	558.35	30.43	-33.29	218.78	8
133.79	27.59	671.14	19.65	-48.19	157.07	8
109.37	34.91	732.42	-54.17	-8.24	-8.70	11
-58.35	-311.28	1082.52	-147.40	39.06	-133.27	8
-230.96	-239.50	986.57	-103.15	8.94	-160.52	8
-79.35	-58.84	848.14	-8.48	-99.52	-160.98	10
287.84	22.95	687.01	18.46	-109.22	-145.94	9
268.80	263.43	736.08	94.45	-34.88	-123.38	8
112.30	496.83	716.31	59.97	9.77	-144.71	10
101.07	536.38	897.22	-110.93	-2.14	-156.89	8
93.75	527.59	985.35	-374.08	-56.85	-156.22	10
74.95	397.46	1214.36	-583.22	-121.15	-118.29	9
85.45	-38.09	1069.58	-633.79	-148.83	-92.53	10
109.62	-164.79	902.34	-640.53	-187.84	6.38	8
496.09	-521.97	823.24	-440.03	-152.98	49.16	10
435.55	-596.92	396.73	-201.20	-24.05	-8.58	8
219.24	-264.16	323.73	-55.48	39.00	-122.53	9
95.21	-455.08	390.38	32.59	41.41	-152.77	8
99.37	-652.83	656.25	69.18	23.32	-131.68	8
166.50	-409.91	684.81	88.07	-11.14	-49.90	10
331.79	-273.19	741.70	20.36	-21.82	-16.02	8
344.73	-272.46	685.30	-87.13	-28.72	-49.80	9
425.29	-334.72	743.65	-122.99	22.22	-62.65	10
193.85	-392.82	663.09	-115.54	14.01	-77.06	8
385.01	-193.36	672.85	-97.35	22.28	-117.22	10
268.55	-243.65	858.40	-144.04	85.21	-164.25	9
108.15	-562.26	965.09	-147.16	96.01	-165.19	10
257.32	-504.64	711.43	-58.72	42.02	-129.58	8
253.66	-416.02	643.31	11.41	29.05	-92.80	10
271.73	-477.05	651.12	34.06	35.61	-57.25	8
210.45	-436.77	739.50	97.35	15.41	-1.13	9
304.20	-294.68	722.66	148.71	-23.41	-13.98	10
274.41	-241.70	806.64	149.23	-15.41	-20.36	8
260.01	-161.62	773.93	121.89	-14.07	-16.63	10
263.43	-252.20	818.60	90.88	-25.36	-15.14	8
173.10	-220.70	904.30	46.88	-48.25	-0.64	9
161.87	-207.52	788.82	48.55	-64.15	-5.28	10
308.84	-219.73	682.62	38.21	-72.88	-52.06	8
348.39	-295.90	752.44	43.18	-35.74	-93.69	8
268.31	-314.70	723.88	64.09	-32.01	-105.01	11
365.97	-239.01	723.14	86.24	-46.26	-107.06	8
370.36	-184.57	727.78	83.80	-28.29	-69.12	10
358.89	-151.86	714.60	80.90	-22.83	-19.01	8
374.27	-218.02	778.32	87.43	-30.27	23.93	8
384.77	-120.36	757.08	98.30	-25.79	37.84	11
418.21	-31.98	756.10	75.41	-16.82	24.57	8
318.36	5.86	750.73	38.15	18.86	-1.31	8
314.94	-22.22	764.40	-20.02	28.84	-18.68	10
323.24	-64.94	890.87	-23.50	22.37	-24.63	8
320.80	21.24	810.06	-16.72	11.90	-37.32	9
405.03	-51.27	799.80	-51.12	8.03	-47.36	10
355.47	-184.33	823.73	-69.24	28.11	-20.94	8
320.56	-180.66	776.37	-48.10	14.04	7.02	8
350.59	-221.44	746.58	-26.43	6.35	18.04	8
345.70	-182.13	727.78	-11.93	8.61	20.48	11
227.54	-194.34	718.51	0.27	23.68	20.17	8
223.39	-202.64	754.88	6.13	2.84	-2.66	8
313.23	-203.86	764.16	7.45	-0.55	-18.40	10
269.78	-242.19	742.43	15.66	13.06	-28.23	8
260.25	-132.57	781.01	31.56	5.43	-15.96	9
252.93	-114.26	808.11	40.92	-3.23	6.65	8
273.68	-78.86	811.77	36.41	-14.89	3.91	10
360.84	-130.86	783.69	22.83	-21.94	-11.57	8
320.31	-84.72	789.31	10.41	-7.11	-16.78	8
327.64	-47.85	752.20	3.30	-8.27	-14.98	11
381.59	-96.44	760.25	-1.46	-8.39	-17.40	8
355.47	-179.93	776.12	1.83	-1.31	-25.24	8
340.82	-153.81	734.38	26.79	0.06	-25.51	8
358.64	-146.00	742.92	35.25	7.29	-37.60	8
331.54	-134.52	760.74	35.34	18.22	-38.39	11
295.65	-132.08	788.09	43.30	23.50	-53.80	8
320.31	-94.48	785.40	49.84	14.43	-63.17	10
296.39	-109.13	792.24	51.73	15.96	-62.71	8
308.35	-77.15	787.60	52.70	15.78	-37.29	9
336.18	-69.82	748.29	51.57	18.68	-22.37	8
275.63	-46.39	803.96	60.64	31.19	3.57	10
234.62	11.23	833.50	75.90	15.53	17.73	8
285.16	15.63	823.00	70.80	0.85	28.35	8
367.19	90.33	800.05	52.28	4.27	17.36	9
258.79	158.94	791.26	-2.59	16.51	-18.07	10
152.59	212.65	783.45	-80.26	-3.57	-32.29	8
226.07	172.36	843.26	-163.79	-38.51	-62.96	8
327.39	227.05	724.37	-222.81	-42.18	-81.21	10
512.21	-5.13	1158.94	-279.88	16.39	-132.32	9
416.50	-268.07	798.83	-274.93	59.27	-206.57	10
253.17	-256.59	792.24	-266.33	101.65	-229.58	8
275.63	-451.42	691.65	-158.87	101.10	-242.25	10
190.92	-470.46	825.20	-8.30	48.61	-189.21	8
71.53	-381.84	866.21	62.65	10.62	-154.21	11
570.56	-120.61	756.10	138.76	-56.30	0.89	8
378.42	-104.98	907.96	113.59	4.09	185.67	8
360.35	191.41	664.79	158.26	-35.43	288.76	10
696.78	346.44	670.17	87.68	-13.24	213.20	9
452.88	434.81	775.88	-130.28	116.67	11.11	10
226.56	238.28	767.33	-218.78	160.55	-81.91	8
-7.81	-53.22	974.12	-383.61	186.28	-237.03	10
26.12	-550.78	897.71	-453.09	133.27	-222.41	8
62.26	-620.12	709.23	-456.88	82.24	-159.97	11
-45.65	-669.92	600.83	-295.87	-4.79	7.42	8
376.71	-572.02	557.13	-227.17	-68.48	21.09	8
275.88	-794.68	525.88	-109.92	-55.85	-82.89	10
351.07	-956.30	390.87	-4.12	-26.28	-130.77	8
186.28	-870.12	505.37	159.61	-33.87	-80.32	11
138.67	-544.43	645.02	282.26	-16.63	38.91	8
113.04	-432.62	760.74	311.19	-2.69	120.30	10
-63.23	-167.24	927.98	303.07	-17.06	135.31	8
232.42	35.89	919.43	252.04	-114.23	60.58	8
363.53	216.55	854.25	123.17	-98.63	-73.58	11
331.05	-54.69	844.24	14.53	-41.66	-171.26	8
375.24	-89.11	801.51	9.40	-33.39	-196.84	10
476.32	-65.92	802.98	22.03	-22.40	-166.93	8
479.25	-32.23	781.01	20.11	26.37	-99.76	9
448.00	-136.72	782.23	29.27	27.28	-44.56	10
384.28	-116.46	850.59	58.78	20.08	42.69	8
322.75	-57.86	835.69	87.31	7.51	128.08	8
354.49	-70.56	873.05	82.82	0.55	157.44	10
235.84	51.76	857.42	54.66	9.22	163.85	9
264.65	189.70	805.42	-22.09	0.21	98.94	8
258.30	157.71	798.83	-123.23	31.43	-14.13	10
213.38	-121.34	775.63	-163.42	33.69	-78.03	8
147.46	-257.08	850.83	-192.66	27.07	-131.59	8
203.61	-260.25	810.30	-170.41	-9.98	-136.41	11
324.22	-222.66	757.32	-164.73	-17.97	-133.03	8
407.96	-440.67	706.79	-146.70	-16.94	-146.94	10
321.04	-545.41	722.90	-66.93	16.94	-79.44	8
303.47	-472.90	644.04	44.92	-7.72	-16.82	11
404.05	-331.05	681.15	83.89	1.68	9.46	8
309.81	-224.61	734.38	122.13	40.89	48.61	8
195.80	-140.38	821.04	116.55	23.04	36.87	10
203.13	-65.43	833.25	84.47	-9.83	5.77	8
262.94	-14.16	832.03	61.43	-20.84	-8.73	9
311.28	-124.27	856.20	25.15	-25.51	-40.50	10
269.78	-198.24	815.43	28.47	-19.81	-31.28	8
388.92	-129.39	740.23	65.83	-35.03	-7.60	8
398.19	-73.97	721.68	69.15	-25.45	0.73	10
406.25	-74.22	758.79	33.14	1.83	14.25	9
276.12	-125.73	817.38	1.95	21.18	13.70	8
219.24	-124.27	810.55	-4.39	10.31	-5.46	10
306.64	-162.11	762.70	-7.42	3.20	-12.88	8
204.83	-245.36	797.12	15.66	19.04	1.28	8
231.93	-163.33	766.11	63.87	-12.51	19.20	9
369.14	-172.36	793.70	73.06	-20.87	33.05	10
323.24	-199.71	821.78	65.80	-16.30	28.84	8
250.73	-94.73	779.79	65.73	-27.25	24.48	8
298.58	-12.21	719.24	70.50	-37.78	15.23	10
358.89	-20.75	785.40	55.79	-19.87	8.45	9
319.34	-63.23	808.84	32.17	1.22	1.25	8
265.38	-80.57	853.52	28.02	-7.54	-6.23	8
385.99	-56.15	778.56	27.44	-21.39	-9.46	10
371.58	-65.19	733.89	18.07	-0.06	-14.89	8
345.70	-74.71	721.44	24.84	13.24	-0.34	9
316.16	-102.78	795.90	28.53	15.44	10.41	8
308.59	-75.68	823.73	53.62	11.41	19.17	10
284.67	-76.17	792.48	58.84	2.35	22.52	8
302.98	-22.22	754.88	59.05	-1.10	20.84	8
266.36	-7.81	768.55	53.44	-3.17	10.59	9
262.21	-40.53	790.77	41.32	-9.34	6.81	10
317.14	29.05	781.01	37.72	-17.94	8.64	8
334.47	-17.09	808.11	23.62	-11.57	9.37	8
333.50	-9.52	768.55	17.33	-12.63	3.81	8
358.40	-13.67	756.10	7.51	-8.12	-4.21	9
329.83	7.81	730.71	4.36	-0.58	-0.85	10
339.11	-45.17	773.68	-0.98	3.05	5.37	8
325.44	-34.18	800.29	2.41	-1.07	12.91	8
316.65	-43.70	780.27	18.04	-0.03	19.17	8
293.46	-59.08	786.38	18.77	-5.77	29.57	9
325.93	-13.43	797.12	19.53	-6.77	30.49	8
299.80	-5.86	781.98	15.81	2.11	26.21	10
293.95	-20.51	794.43	15.90	-5.34	11.99	8
345.21	17.09	762.21	14.68	-5.71	6.26	8
318.85	36.87	769.04	9.46	5.10	8.06	9
324.46	10.25	812.26	1.74	3.97	11.93	8
344.24	-20.26	822.27	-10.38	1.37	13.09	8
317.14	-1.71	786.38	-10.44	0.61	13.06	10
358.89	10.74	751.95	-17.18	4.06	16.85	9
292.24	-57.86	766.11	-13.34	14.04	1.31	8
291.99	-68.60	785.64	-4.58	10.38	-0.89	8
294.19	-28.56	782.23	8.45	4.88	0.46	8
285.40	-16.85	798.10	3.36	2.50	-7.87	10
255.62	-18.07	771.24	-8.73	-11.08	-11.87	9
308.35	-69.34	786.87	-2.50	-16.30	-8.33	8
361.33	-44.19	754.39	13.58	-13.24	5.31	8
326.66	-65.67	768.07	27.59	-1.43	7.02	8
337.16	-72.51	782.23	37.05	-4.97	10.35	10
361.57	22.46	768.07	44.59	-2.44	23.16	9
313.23	52.73	782.23	31.65	7.45	9.28	8
278.56	33.69	800.54	17.24	4.91	0.03	8
270.26	15.87	790.28	18.65	1.65	3.57	8
324.71	34.42	786.87	10.65	-5.52	-0.37	8
342.04	9.28	762.21	-1.53	-3.17	-14.40	11
344.48	-48.34	784.91	-4.33	4.64	-13.34	8
304.69	-24.66	777.34	2.66	0.76	-13.37	8
360.35	0.49	773.44	10.62	-0.24	-1.65	8
337.89	10.01	758.79	8.00	8.42	6.77	8
285.16	11.23	781.98	4.27	5.34	9.70	8
312.26	40.77	808.35	-4.21	-6.29	3.51	9
323.49	21.00	813.96	-15.08	0.64	-7.87	10
287.60	13.43	769.78	-17.33	-0.55	-13.03	8
366.21	-81.54	765.38	-9.58	-5.28	-10.74	8
354.25	-96.92	718.51	8.67	10.44	6.87	8
321.53	-56.15	723.63	14.92	6.99	15.59	9
320.31	-3.66	855.22	23.07	3.39	23.10	10
266.60	37.11	802.00	46.45	1.71	25.76	8
308.84	35.89	817.87	40.74	-23.86	13.55	8
391.60	-88.62	761.96	100.43	-48.28	39.98	9
799.07	385.74	390.38	212.31	-22.09	92.19	10
226.56	-212.89	477.78	311.46	193.12	374.97	8
548.34	36.87	713.38	393.65	103.91	530.15	8
650.15	438.48	1003.17	269.65	61.28	465.03	10
584.96	449.22	1117.43	200.50	78.92	196.38	11
-35.89	291.99	1171.14	131.77	131.56	-1.80	8
59.08	13.92	1153.32	126.46	116.76	2.08	8
233.15	-92.53	571.53	97.53	180.33	72.75	10
176.51	135.74	-22.22	133.03	186.19	216.83	8
353.76	-181.88	525.88	108.83	76.78	260.10	11
184.08	-10.99	342.29	235.29	68.42	233.76	8
224.85	-239.75	864.75	251.95	65.03	275.18	10
-64.70	-99.12	936.77	450.84	81.57	383.70	8
-286.13	581.05	762.94	568.39	-23.38	418.21	8
139.65	838.62	800.54	487.73	-100.95	355.10	11
126.22	1116.94	725.10	321.90	-44.74	227.69	8
112.30	985.11	757.57	140.38	-67.35	150.91	10
306.88	831.05	768.31	40.19	-99.43	159.73	8
559.81	638.92	796.88	17.12	-89.94	150.30	11
773.44	489.75	948.00	13.18	10.89	116.06	8
872.56	301.51	348.14	25.94	160.22	157.14	10
534.42	170.65	535.89	-88.93	115.02	166.93	8
586.67	172.12	546.39	-91.22	86.03	274.08	10
801.27	471.92	591.55	-116.88	123.54	255.62	9
522.71	-147.95	852.05	-185.61	200.96	175.87	10
107.42	-157.71	754.64	-78.80	229.52	137.79	8
-60.30	-67.14	687.74	103.42	214.51	167.60	10
-85.94	-63.96	714.11	253.97	147.83	231.90	9
-72.02	-37.84	779.05	377.01	96.13	334.08	10
168.21	136.96	634.52	417.79	64.42	329.25	8
334.96	255.62	586.67	451.02	49.22	280.67	8
518.55	696.53	671.63	380.46	74.25	302.03	10
421.14	882.57	642.58	326.32	172.79	299.01	9
1089.60	949.46	895.26	295.38	175.87	329.74	10
1018.55	879.15	570.56	232.33	319.98	144.32	8
372.56	545.17	576.90	126.62	402.53	-72.75	10
-165.53	-146.97	323.49	72.97	367.68	-72.17	10
-275.15	8.54	799.32	65.67	150.91	-17.61	9
-548.83	-202.88	631.35	219.36	128.20	-48.46	8
-533.20	249.51	421.88	306.82	9.09	-110.72	10
-403.32	835.45	131.59	285.43	-53.50	14.31	8
-344.73	639.65	382.57	153.38	-156.71	266.78	11
489.75	918.21	639.16	193.76	-151.82	347.72	8
1049.80	1446.78	575.68	203.06	-86.82	293.30	10
473.63	1659.91	617.43	9.58	145.42	141.69	8
317.38	1413.82	506.59	-170.96	134.61	164.18	10
345.95	1040.77	498.05	-351.87	112.58	140.84	9
538.09	562.74	690.92	-504.85	94.79	84.75	10
603.52	328.61	630.62	-479.37	172.76	-14.19	8
269.53	-40.28	880.37	-443.15	173.07	-39.43	10
268.31	91.06	833.25	-263.28	247.19	-105.56	8
88.38	-348.63	623.05	-141.27	167.60	-222.29	11
-738.28	-418.95	214.36	14.80	140.44	-180.69	8
-245.12	-350.34	371.34	-11.51	19.13	62.47	10
-406.25	-197.51	541.50	69.85	-58.53	84.01	8
-42.72	401.86	770.02	76.29	-102.33	14.71	11
41.26	759.52	775.88	15.87	-124.82	-116.55	8
-196.53	873.05	744.63	-181.15	7.87	-106.11	8
456.30	1087.40	1205.81	-393.43	-123.96	-40.71	10
617.19	1083.50	926.51	-455.84	-81.85	-70.59	10
752.69	718.26	1031.74	-554.63	-3.75	-167.97	9
387.21	234.86	996.58	-493.84	100.46	-197.27	10
427.25	-124.27	994.38	-410.31	134.09	-198.39	8
196.29	-433.35	522.46	-174.35	184.02	-224.73	10
-84.23	-508.54	538.09	-170.65	192.96	-189.45	8
-427.98	-428.71	368.16	-142.58	138.31	-162.08	11
-285.64	-208.25	332.28	-198.76	-0.21	-186.16	8
-49.07	-45.17	690.92	-364.20	-63.51	-181.09	10
27.59	-56.88	965.09	-457.61	-68.63	-129.94	8
-47.61	119.87	1046.39	-494.66	-42.39	-67.72	11
51.03	160.89	1013.67	-668.49	-76.20	-38.85	8
138.18	-633.30	1367.68	-794.74	-105.90	-3.20	8
546.14	-1138.92	715.82	-359.13	-97.78	52.37	10
403.56	-769.29	421.14	-117.55	63.29	1.77	10
133.06	-690.19	355.96	-10.16	101.44	-55.51	9
48.10	-718.51	476.81	0.92	84.72	-75.84	8
125.98	-632.57	594.73	37.48	84.84	-109.01	10
-12.21	-725.10	456.05	-15.72	145.51	-92.50	8
-273.19	-666.99	326.66	-51.61	84.05	-11.47	8
-145.51	-632.08	612.06	-2.04	-39.58	41.11	11
66.41	-577.88	791.26	-6.32	-48.83	35.52	8
18.07	-389.65	964.11	-19.17	5.00	-13.95	8
-40.04	-455.57	941.89	-57.71	28.53	-56.27	10
-105.22	-505.62	903.08	-103.58	-17.18	-57.16	9
24.41	-626.71	845.21	-124.27	-30.15	-44.13	8
-69.34	-691.65	636.47	-111.36	2.53	10.62	10
-86.91	-615.48	448.97	-46.11	-46.17	23.53	8
98.39	-592.29	442.14	-5.80	-72.69	9.67	10
49.32	-620.61	439.45	46.26	-48.00	-27.04	9
34.42	-693.60	641.36	69.76	-40.16	-36.44	8
87.16	-568.85	794.68	72.14	-22.89	-85.39	8
219.73	-646.97	849.37	9.25	12.88	-79.10	10
177.00	-615.97	790.28	-9.70	48.95	-39.95	8
135.25	-488.04	687.99	-8.42	38.06	-34.70	9
189.94	-528.08	583.50	-20.69	7.63	-35.40	10
283.69	-686.77	739.99	-6.38	17.76	-23.38	8
220.70	-656.74	757.57	37.17	46.66	-24.75	8
164.79	-616.46	653.56	43.12	47.64	-17.00	10
166.26	-612.79	583.74	29.54	58.26	-1.07	9
147.22	-824.95	588.13	23.04	62.16	3.36	8
139.89	-825.93	675.29	73.49	92.86	33.23	10
108.64	-678.22	675.54	117.16	143.16	22.28	8
-70.80	-456.05	675.29	118.13	131.59	15.50	8
-56.15	-458.98	842.04	132.90	63.08	-8.42	11
36.38	-269.53	806.40	116.33	45.59	-34.09	8
-32.71	-184.57	731.69	2.29	54.35	-64.51	10
-69.34	-318.60	835.94	-108.58	42.08	-49.44	8
-53.47	-347.90	666.26	-154.11	25.79	-40.59	8
-10.99	-627.20	815.19	-263.61	-5.71	-12.70	11
-21.73	-869.87	616.70	-126.86	-2.41	39.43	8
-14.40	-622.80	497.56	-43.15	-21.27	32.53	8
-36.87	-661.87	557.86	-31.77	-43.58	19.41	10
19.78	-730.96	661.62	-29.33	-48.19	8.06	9
-80.81	-743.16	623.29	0.31	-55.88	-54.69	8
31.98	-629.88	756.10	8.45	-28.53	4.36	8
-94.24	-577.15	812.01	7.97	-27.31	18.80	10
73.24	-492.92	940.67	11.38	-13.55	17.58	8
-40.53	-622.07	788.09	59.84	-42.36	-37.48	9
-143.55	-507.32	617.43	74.86	-42.94	-98.14	8
-319.34	-480.22	630.37	27.40	-139.95	17.58	10
18.31	-692.87	545.65	-21.15	-131.38	83.07	8
-48.83	-639.65	801.51	-94.54	-142.15	99.64	10
19.04	-702.39	429.93	-87.77	-132.35	-34.24	9
-293.95	-659.67	569.09	-119.02	-114.04	-112.73	8
-177.73	-620.12	529.54	-177.22	-190.77	-82.40	10
201.17	-605.71	631.35	-123.14	-225.25	-85.08	10
516.36	-620.61	446.53	-84.01	-98.54	-71.93	8
-135.50	-652.10	58.11	7.87	-27.22	-80.84	9
456.30	-432.37	805.18	91.25	-38.27	-75.07	10
301.03	-451.17	994.63	105.53	-21.06	-119.11	8
561.77	-501.22	1056.15	60.70	25.05	-133.24	10
554.69	-408.20	898.19	62.10	102.78	-153.05	9
447.27	-586.91	746.83	38.85	83.59	-180.08	10
381.35	-750.49	515.63	85.75	78.19	-107.18	8
607.67	-665.04	570.07	107.64	77.85	18.37	8
484.38	-585.69	533.20	101.99	126.92	99.67	10
475.34	-706.30	568.85	85.27	143.01	127.17	9
327.39	-855.47	591.55	120.88	165.13	163.09	10
218.99	-716.55	693.36	153.84	174.38	166.08	8
200.93	-504.15	690.67	247.89	167.88	167.33	10
63.48	-287.60	757.32	283.54	178.10	103.64	8
-94.48	-215.82	810.06	255.68	156.31	38.09	11
-120.12	-207.03	795.90	186.46	112.95	29.08	8
-95.95	-195.07	737.79	83.68	99.06	48.13	10
-161.62	-286.13	749.76	41.99	93.23	54.60	8
-187.26	-384.03	833.50	28.53	67.17	66.16	9
-259.52	-311.04	812.50	48.31	43.98	63.51	10
-116.21	-278.56	816.89	52.55	1.62	20.72	8
-162.84	-310.55	834.96	47.24	-0.79	-20.32	10
-166.02	-271.00	853.27	43.79	-7.54	-35.03	8
-69.58	-255.13	869.63	24.05	-22.92	-67.23	9
-65.19	-327.39	868.90	5.40	-13.52	-63.05	8
-62.01	-321.53	822.27	14.53	-31.49	-45.38	10
36.13	-332.52	778.08	9.25	-35.13	-29.36	8
72.75	-414.55	880.13	14.43	-20.17	0.76	8
127.69	-335.45	833.74	40.16	-12.48	14.65	11
102.78	-317.87	818.36	37.41	10.16	16.82	8
43.21	-309.08	833.74	39.52	13.58	10.86	8
25.15	-280.27	857.91	42.79	19.29	8.73	10
2.93	-223.14	840.33	37.17	24.96	0.55	8
-4.88	-245.12	893.07	28.02	26.89	-6.71	9
-38.09	-208.74	829.59	24.38	28.29	-7.35	8
-119.87	-278.81	839.84	3.54	21.70	-1.40	8
-67.38	-314.45	883.30	-1.65	5.80	28.47	10
-25.15	-289.79	852.29	20.48	9.34	9.86	8
-98.63	-274.41	783.69	19.56	7.05	-12.18	9
-73.24	-335.69	887.21	3.88	-7.26	-25.63	8
0.73	-303.71	850.59	32.10	-19.35	-28.78	8
49.32	-305.66	865.97	36.04	-14.74	-25.21	10
10.74	-205.81	860.60	40.16	4.94	-9.09	8
20.02	-143.31	835.69	25.45	4.43	12.45	9
56.15	-170.90	884.77	-15.32	14.98	9.55	8
-0.98	-188.23	888.67	-27.16	21.45	-1.25	10
8.06	-223.39	867.68	-53.92	43.67	-4.52	8
-54.69	-287.35	832.03	-62.16	45.14	-14.01	8
-78.12	-303.71	781.74	-66.41	32.56	7.17	9
-47.85	-339.60	742.68	-77.73	18.89	4.64	10
-55.91	-378.42	949.95	-45.53	16.91	0.73	8
-155.52	-349.37	868.90	-0.89	29.57	0.31	8
-139.40	-329.59	862.55	5.58	8.21	-3.97	8
-74.22	-270.51	829.83	6.77	5.10	-8.91	9
-88.38	-289.31	852.54	10.04	3.39	1.62	10
-77.39	-303.96	883.79	2.93	-1.13	7.23	8
-69.58	-288.57	863.28	0.40	-3.08	7.57	8
-65.19	-320.31	852.78	5.89	-0.85	2.87	8
-99.37	-364.99	850.83	21.27	1.46	5.74	9
-34.18	-307.13	831.79	26.43	1.01	8.21	8
-67.38	-233.40	811.04	25.63	3.45	-5.46	8
-45.65	-226.32	875.00	-1.89	0.40	-10.99	10
-78.12	-244.14	885.99	-19.53	1.71	-19.38	8
-69.82	-249.51	836.18	-22.46	1.50	-18.74	9
-93.75	-301.76	809.57	-31.77	-2.99	-17.97	8
-43.21	-341.31	852.29	-32.87	-9.09	-18.71	10
-96.92	-294.43	860.84	-24.35	-4.33	-32.07	8
-107.42	-317.14	860.35	-23.96	-9.03	-28.93	8
-42.72	-326.42	820.80	-27.28	-16.60	-7.29	9
-32.96	-341.55	848.14	-25.24	-11.26	13.31	10
-16.60	-298.34	809.08	-7.84	-10.89	29.75	8
12.45	-296.14	806.64	-14.16	-7.35	9.77	8
-28.08	-311.77	853.76	-23.71	-4.79	-12.88	9
-75.20	-361.08	835.21	-26.03	-4.36	-24.17	10
-16.36	-397.46	868.65	-12.48	-8.54	-11.23	8
37.11	-357.91	871.83	21.58	-0.43	-20.54	8
-39.31	-335.94	820.31	20.54	5.46	-13.12	8
-20.51	-312.01	841.06	21.82	10.35	20.90	11
-8.54	-315.43	876.46	16.57	6.13	13.92	8
-16.85	-283.94	836.43	7.90	17.00	18.31	8
-54.69	-276.86	828.37	4.12	18.92	18.92	8
-80.81	-325.20	843.02	-3.20	11.87	8.15	10
-57.37	-331.54	868.65	-5.77	11.60	9.25	9
-90.09	-278.08	818.12	-8.18	13.73	1.53	8
-103.52	-319.34	839.60	-19.26	6.32	-10.28	8
-118.16	-343.51	845.95	-19.59	1.98	-4.46	10
-107.67	-323.49	816.16	-25.60	-10.86	4.09	8
-77.39	-330.81	751.95	-36.87	-16.24	3.60	9
-113.28	-354.25	664.31	-95.34	-43.55	7.48	8
-99.61	-377.20	621.58	-204.47	-93.29	15.59	10
55.91	-463.87	1160.40	-170.44	-143.10	17.94	8
46.63	-497.07	1071.78	-14.01	-31.49	-3.23	10
33.94	-401.61	812.01	8.73	-8.24	-5.62	9
-6.10	-377.69	723.63	-3.75	-2.99	-2.99	8
-25.15	-492.19	827.88	-11.87	-12.02	-4.88	8
-8.06	-469.73	848.39	18.40	-12.42	-3.08	8
-11.72	-378.91	787.35	29.54	-7.57	-9.83	10
-2.93	-391.11	806.15	11.08	-10.74	-9.70	9
22.95	-400.39	826.90	-3.97	-6.01	-11.11	8
-7.32	-427.98	798.83	-9.12	-4.67	-7.72	8
66.16	-386.72	820.80	15.53	-4.91	2.44	8
64.21	-406.25	802.98	24.32	10.16	11.14	8
57.37	-397.46	807.13	26.31	18.83	-9.46	11
-13.67	-461.18	793.70	28.78	19.23	-16.05	8
17.82	-435.79	804.44	20.42	11.14	-5.58	8
33.94	-355.22	795.65	26.28	16.63	9.12	10
-4.15	-340.33	829.59	21.03	13.98	16.72	8
17.82	-320.80	810.06	8.97	12.85	16.82	9
-73.97	-369.87	845.21	-7.14	20.75	12.85	8
-14.40	-373.78	812.74	-10.16	2.93	4.85	8
-25.88	-389.40	820.56	-11.44	13.52	-2.29	10
-65.19	-376.95	816.41	-18.43	5.52	-6.50	8
-52.73	-401.12	830.57	-26.12	-0.37	-7.02	9
-76.90	-418.21	794.43	-31.46	-7.57	5.58	8
-10.74	-408.94	794.19	-32.38	-9.83	5.49	8
-35.16	-411.13	829.35	-19.62	-5.46	-8.09	10
-51.03	-409.67	769.53	-6.77	-13.46	-22.22	8
-8.06	-416.99	796.39	-9.89	-14.65	-28.90	9
-44.68	-408.94	838.62	-8.24	-12.97	-27.22	8
6.59	-397.71	806.88	-16.66	-17.82	-13.18	10
7.57	-434.08	804.20	-24.41	-15.35	2.01	8
30.76	-434.81	807.86	-19.23	-13.67	21.91	8
32.47	-452.39	765.14	-13.58	-6.29	24.60	9
27.83	-483.15	817.38	-1.50	-5.40	25.15	10
36.38	-407.23	795.41	30.88	-2.20	1.37	8
24.17	-379.64	750.24	23.16	5.37	-4.94	8
8.54	-465.09	847.17	23.07	1.28	-12.24	8
-21.73	-422.36	743.41	49.90	-0.12	-28.38	9
-84.96	-358.15	782.23	46.78	-4.06	6.13	10
-282.47	-468.75	948.97	73.33	-54.57	8.88	8
178.47	-404.30	647.46	92.41	-67.63	79.71	8
-140.63	-174.07	1025.39	88.96	-56.58	161.77	9
-179.20	140.63	807.62	51.09	-139.68	151.25	10
449.22	-114.01	758.06	-73.64	-121.77	-5.19	8
-133.30	-559.57	757.08	13.61	-29.02	-182.77	10
-129.88	-473.39	569.34	-1.28	-48.03	-166.96	8
-46.88	-266.11	436.52	-69.89	-73.36	-153.56	11
-103.76	-457.76	621.09	-190.77	-106.99	-182.83	8
180.91	-321.29	673.58	-161.90	-79.53	-157.07	10
258.79	-448.00	859.13	-151.89	-102.94	-105.16	8
402.59	-622.31	904.79	-21.33	-79.10	-156.49	10
508.30	-607.42	1081.79	65.64	-84.17	-177.64	9
324.71	-648.68	850.83	184.27	-5.13	-180.76	10
522.71	-604.74	493.16	367.77	47.91	-98.57	8
288.57	-480.96	639.16	383.42	28.90	41.72	10
467.77	-172.85	521.24	412.69	13.43	213.96	9
579.83	-95.95	678.22	323.06	-1.37	232.94	10
529.79	45.41	943.60	270.90	16.24	246.43	8
521.48	260.99	896.24	185.67	82.24	198.06	8
197.75	134.03	818.36	119.26	139.16	36.68	10
195.80	-102.78	938.48	96.19	134.28	-40.04	9
97.90	-93.02	902.34	130.31	207.34	-66.10	10
-186.77	113.04	700.20	53.50	189.73	-30.33	8
-151.86	0.24	809.33	-4.18	129.79	-4.55	8
-37.60	-101.32	962.89	-44.71	62.84	46.94	10
-110.84	-34.67	920.41	-28.14	67.63	88.01	9
-92.53	16.60	867.92	-34.33	52.40	64.70	8
-241.94	-34.91	831.79	-47.91	47.45	53.04	8
-156.74	-110.11	912.11	-46.14	-13.18	15.38	8
-9.52	-56.88	836.43	-26.28	-29.24	-35.49	8
-25.39	-98.39	864.50	-34.30	-17.91	-68.39	9
7.08	-189.45	948.49	-35.40	-29.63	-57.25	10
24.41	-187.26	862.06	-15.50	-25.02	1.65	8
200.68	-195.80	877.93	13.06	-33.81	32.41	8
205.81	-163.57	816.65	50.11	16.05	44.40	8
64.45	-197.27	874.76	70.19	27.25	53.22	11
88.62	-96.68	857.91	110.23	23.07	40.99	8
35.16	-4.39	867.19	94.94	25.12	9.89	8
31.01	-35.40	943.12	78.55	21.94	-20.51	10
46.88	32.47	910.89	62.26	20.23	-29.54	9
-10.25	81.05	833.74	24.90	27.98	-21.33	8
32.71	63.48	867.43	-6.90	19.26	3.45	8
33.20	40.28	894.29	-33.33	28.53	15.11	8
-0.24	-16.36	905.03	-41.69	29.57	6.29	8
-36.62	-103.03	868.90	-29.05	25.18	-0.73	9
-47.61	-108.40	847.90	-22.74	24.57	-3.63	8
-62.26	-131.10	863.04	-16.42	15.38	-16.11	8
-17.33	-112.30	901.61	-0.76	10.38	-32.17	8
18.80	14.65	896.97	8.48	5.98	-30.00	10
-24.17	26.12	850.59	-4.18	12.21	-22.46	9
-15.14	-36.38	911.38	-11.57	0.61	-13.31	8
-5.86	-24.66	882.08	-11.93	-5.52	-2.81	8
51.76	-54.93	881.10	-23.56	-4.85	12.85	8
59.57	-48.34	925.78	-33.08	1.98	10.77	8
-58.59	-30.27	880.86	-51.36	10.99	-10.83	11
-10.25	-97.17	914.06	-65.34	-5.34	-14.50	8
18.55	-109.37	912.11	-49.96	7.05	-15.53	8
-60.79	-94.97	831.79	-47.67	2.08	-22.80	8
-70.07	-117.43	878.91	-44.92	-11.11	-25.45	8
-17.58	-73.49	882.57	-39.25	-23.35	-41.63	11
-39.06	-73.00	887.70	-49.71	-14.80	-41.99	8
-64.21	-70.31	880.86	-58.44	-23.59	-39.61	8
63.48	-192.87	912.84	-62.16	-36.56	-24.38	10
49.80	-233.64	827.39	-32.07	-7.57	5.37	8
26.61	-220.46	797.12	16.91	-5.58	14.25	9
74.46	-245.85	899.41	46.51	1.71	21.85	8
56.40	-144.53	856.69	85.36	14.43	25.70	8
73.00	-77.39	906.74	69.40	14.22	4.06	10
47.12	-50.78	911.13	43.37	28.05	-15.26	8
-12.45	24.41	864.01	21.21	33.05	-18.59	9
8.06	-8.54	894.53	-23.50	23.25	-3.60	8
4.64	-52.73	915.28	-30.43	24.63	2.29	8
-48.83	-116.21	858.15	-29.11	20.54	9.19	10
-83.25	-116.94	875.98	-19.78	16.05	22.98	8
-87.65	-143.80	852.54	-16.63	-0.03	3.27	9
-34.18	-153.32	923.10	-0.31	-1.01	-9.49	8
-53.71	-79.59	874.02	5.68	-5.80	-11.66	8
-10.01	-114.01	877.44	-12.05	-11.11	-9.61	10
21.48	-124.27	875.00	-12.57	-6.87	-6.99	8
13.67	-149.66	894.29	-0.27	-2.01	-3.88	9
-16.85	-110.84	850.34	-1.13	-9.80	3.39	8
17.09	-75.44	896.00	-6.93	-6.59	-6.93	8
-45.17	-105.71	923.34	-16.45	-11.66	-16.57	8
43.21	-91.55	870.36	-20.45	-17.15	-15.50	10
17.33	-131.35	863.04	-31.71	2.53	-9.28	9
-3.17	-153.32	864.26	-16.88	-6.26	3.85	8
49.56	-110.84	846.44	-14.68	2.38	15.50	8
-30.76	-164.06	940.19	-14.74	1.56	8.27	10
7.81	-93.02	839.36	-12.39	-0.37	-10.38	8
-1.22	-166.75	887.45	-35.49	0.15	-8.70	9
-32.96	-214.60	874.02	-30.03	4.39	0.98	8
31.25	-152.34	866.21	-3.11	4.18	9.16	8
-29.79	-109.62	829.10	18.19	12.36	3.45	8
-23.19	-127.93	874.02	0.21	4.18	-2.35	8
4.39	-92.04	885.01	-7.97	-2.26	-5.28	11
-37.84	-185.55	890.63	-14.92	-5.07	-14.83	8
-44.43	-141.85	865.23	-30.49	-31.19	12.79	8
22.95	-116.70	951.17	3.14	-57.28	14.86	8
246.34	113.77	998.78	28.72	-68.02	11.29	8
-515.63	-66.65	1126.95	-44.46	2.69	-16.54	11
-184.57	-115.72	936.28	-56.24	-88.62	-19.71	8
-104.49	-649.90	718.02	57.16	-103.18	27.28	8
5.62	-347.17	621.58	154.91	-117.22	-9.12	10
-174.80	-494.63	436.04	237.24	-118.53	12.54	8
-265.14	-110.60	989.01	201.35	-168.70	-38.70	11
113.77	91.55	1106.69	241.61	-196.90	58.14	8
329.35	372.07	851.56	95.40	-110.81	148.62	10
334.72	379.39	868.90	-64.70	-110.93	-13.00	8
165.04	-362.30	350.59	-142.09	-32.32	-55.91	11
501.22	-292.72	616.21	-16.63	-60.73	-92.47	8
469.24	104.98	781.01	78.55	-9.31	-93.78	8
540.04	158.20	1176.27	74.10	6.16	6.04	10
530.52	225.10	1126.22	90.39	75.78	55.18	8
250.98	60.06	946.78	68.63	70.59	48.65	9
569.82	77.64	943.12	33.29	51.94	86.33	10
383.54	284.42	1013.67	1.74	132.45	71.23	8
202.15	335.69	849.61	-47.79	174.99	-26.28	8
87.40	136.96	554.44	-111.91	189.06	-27.40	10
-10.01	-146.97	880.62	-195.01	129.03	-23.10	9
75.93	-83.01	810.79	-128.78	156.77	-3.72	10
-144.53	-94.73	874.51	-142.09	189.88	9.77	8
-182.62	47.36	836.18	-209.29	126.89	37.81	8
-254.64	101.07	906.49	-275.18	90.45	63.02	10
-267.09	112.79	920.90	-377.66	35.34	69.98	9
-131.35	-39.31	875.49	-450.32	16.82	69.03	10
-95.46	-252.93	923.58	-447.66	47.45	-23.41	8
-160.40	-352.29	961.91	-287.60	120.24	-84.35	8
-153.08	-510.25	218.75	-356.96	11.81	-125.31	11
-188.48	-1131.10	890.87	-305.54	-6.56	-115.20	8
-155.03	-885.99	490.97	-33.42	-65.25	-43.76	10
86.67	-671.63	646.48	96.07	-70.74	4.61	8
172.61	-470.21	741.21	131.74	-23.38	-9.64	10
-7.32	-433.84	829.10	91.61	-54.93	-40.59	9
287.11	-269.78	717.53	69.15	-73.33	-47.97	8
195.31	-466.55	781.98	-16.66	10.38	-22.77	10
-56.40	-439.21	756.59	-35.40	44.46	37.96	8
186.04	-432.86	793.21	-41.26	20.14	79.65	8
112.79	-417.97	803.22	16.75	68.36	35.71	11
-136.96	-342.53	802.00	11.44	64.12	-3.17	8
-138.18	-338.87	744.14	-16.27	48.22	-21.30	8
-93.26	-511.23	858.15	-41.60	13.03	-74.62	10
-55.91	-501.71	772.95	-39.00	33.94	-73.09	8
-215.82	-510.50	672.36	-40.37	35.31	-58.72	9
-147.95	-497.31	805.91	-40.89	-17.40	-17.12	10
39.06	-431.15	756.59	-45.84	-31.65	23.59	8
18.07	-426.51	804.20	-25.73	-21.09	11.20	8
23.44	-397.95	772.22	-29.36	-15.72	8.18	11
24.90	-525.88	803.96	-18.31	-18.49	-7.75	8
78.61	-563.48	781.74	6.29	-10.65	-22.86	8
73.24	-522.46	701.42	27.56	-0.58	-34.70	10
46.39	-438.48	659.67	10.56	-1.95	-39.52	8
51.51	-327.15	736.57	-9.83	-8.39	-29.91	9
52.00	-448.73	895.51	-71.56	0.18	7.97	8
143.80	-493.65	827.15	-91.89	12.48	41.38	8
42.48	-532.71	801.51	-103.52	30.33	72.08	10
-58.35	-512.70	723.39	-107.79	9.89	86.09	8
5.13	-688.23	761.23	-129.91	2.50	111.76	9
-14.40	-723.39	737.30	-93.20	5.92	89.05	10
-52.73	-653.56	655.03	4.06	5.49	40.99	8
-136.96	-541.99	566.89	32.44	-1.28	17.27	8
-78.12	-451.90	677.98	45.17	-4.76	-9.80	8
-39.31	-548.83	748.29	71.81	11.17	-52.00	11
-38.57	-565.19	731.69	39.89	25.70	-50.72	8
-148.19	-542.97	733.64	20.02	25.63	-26.61	8
-94.97	-574.71	746.58	11.72	7.72	0.73	10
-24.17	-527.34	777.10	-4.30	-0.27	1.53	8
-17.33	-494.63	767.58	0.03	8.91	-11.63	9
-17.09	-533.45	745.61	13.34	13.46	-6.87	8
-9.28	-501.22	737.30	24.90	18.46	-16.51	8
46.14	-523.19	783.20	6.07	15.75	-13.43	10
34.18	-535.16	761.23	-13.76	35.83	-5.43	8
-43.70	-579.83	695.80	-11.57	31.92	-12.82	9
-85.45	-607.42	712.40	0.70	25.36	-9.16	8
-92.53	-525.63	744.63	17.52	15.08	-13.28	10
-59.57	-495.36	778.32	14.47	9.46	-36.83	8
-24.17	-508.54	802.98	6.68	11.69	-47.52	8
-128.91	-598.39	702.88	7.17	16.45	-31.22	9
-35.64	-498.54	738.04	15.72	-2.32	2.75	10
-24.90	-484.13	741.21	12.12	4.21	14.80	8
-62.74	-489.99	777.10	13.12	2.44	15.01	8
-39.31	-479.74	765.14	4.12	-1.59	3.88	8
-67.63	-473.63	712.40	-12.33	-5.46	-7.60	9
-67.63	-530.52	776.86	-23.25	-11.20	-6.26	10
-30.27	-567.14	750.73	-23.65	-6.59	-10.56	8
-75.68	-587.16	706.54	-19.50	-0.76	-21.21	8
-90.58	-568.85	704.83	-11.90	-11.08	-8.97	8
-5.62	-508.79	745.85	-10.16	-8.79	-2.87	11
-86.91	-530.03	757.57	-29.02	-4.00	12.73	8
-14.65	-585.94	769.78	-33.78	-20.14	21.73	8
-58.84	-615.97	744.63	-5.89	-23.50	22.55	8
30.27	-582.28	663.57	11.02	-16.72	24.72	10
-51.27	-467.53	761.47	23.83	5.55	4.06	9
-43.46	-518.07	794.92	27.37	9.74	-19.65	8
-92.53	-506.84	805.66	18.46	0.00	-45.59	8
-55.18	-556.15	737.30	8.30	-2.44	-40.56	10
-28.56	-525.15	720.70	-0.73	-3.14	-34.91	8
8.54	-495.36	747.56	-3.39	-7.05	-21.39	9
47.12	-495.85	723.14	-15.08	1.22	1.74	8
-16.36	-627.93	755.13	-16.20	6.96	13.64	8
-7.57	-550.78	731.45	-9.28	-1.56	28.99	10
-1.22	-534.18	726.07	-9.80	7.84	22.25	8
-73.24	-536.13	741.46	-8.06	13.43	25.54	9
-28.32	-544.19	753.17	5.10	5.98	13.00	8
-80.32	-563.48	751.22	-0.37	9.28	6.29	8
-91.80	-594.73	708.50	4.76	8.48	7.14	8
-91.55	-578.61	684.57	18.83	3.54	2.26	8
-74.71	-474.85	762.45	26.61	-2.99	-37.72	11
-96.92	-520.51	780.76	20.08	1.22	-41.50	8
-60.79	-492.68	781.01	14.31	-7.02	-45.04	8
13.18	-504.64	745.61	7.63	-14.07	-43.46	8
-18.80	-491.70	746.58	-5.77	-4.91	-25.63	11
25.39	-509.77	745.61	-8.88	-6.81	-0.43	8
50.54	-560.30	742.43	-7.81	-2.69	6.16	8
4.64	-595.21	739.01	-10.19	2.90	19.29	8
25.63	-525.63	709.47	3.97	10.44	31.52	8
-4.15	-544.43	731.69	12.73	15.08	12.88	8
-39.55	-531.49	752.44	19.04	13.31	11.99	11
-66.89	-443.60	770.26	9.37	16.91	12.18	8
-73.97	-541.50	747.80	-1.71	13.03	9.58	8
-117.68	-549.32	724.12	-2.14	11.23	14.28	8
-72.75	-535.40	719.73	-1.43	-5.80	21.97	11
-69.58	-570.31	739.99	5.49	-4.33	16.39	8
-87.65	-532.96	756.84	10.13	-5.40	-3.51	8
-82.03	-507.57	775.88	7.45	-7.32	-17.46	8
-75.93	-507.08	738.28	3.48	-9.49	-29.21	8
-29.54	-516.11	750.98	4.09	-21.73	-28.93	11
12.94	-510.50	762.45	1.53	-15.08	-5.28	8
6.84	-512.94	767.33	-5.55	-12.05	3.60	8
27.10	-582.03	724.61	-8.48	-6.29	13.85	8
-11.96	-541.75	737.79	-0.49	-1.83	20.20	8
0.98	-537.11	731.93	6.23	-0.43	19.84	11
-2.44	-555.18	753.66	15.53	11.41	7.14	8
-18.07	-470.95	761.23	26.58	7.72	0.58	8
2.93	-485.84	764.65	16.91	21.36	-6.59	8
-104.49	-495.36	745.36	14.16	19.81	-7.78	8
-54.20	-512.21	745.12	8.70	2.44	-18.49	11
-102.05	-511.96	755.13	0.31	9.34	-11.78	8
-92.04	-501.22	762.45	-5.98	-9.06	-4.21	8
-24.41	-524.41	785.64	-9.49	-7.78	6.90	8
-26.12	-494.63	732.42	0.09	-5.34	-3.85	8
3.17	-529.05	750.73	0.67	4.61	-6.99	9
-57.13	-538.33	745.85	2.69	2.90	-3.69	8
38.82	-522.22	760.99	3.85	-4.88	-10.89	10
1.71	-509.03	716.31	0.98	10.41	1.31	8
-31.74	-553.71	748.29	0.40	7.32	9.46	8
-3.42	-491.46	766.60	8.73	12.73	11.69	9
-71.29	-495.85	753.91	1.22	13.18	5.89	8
-22.46	-505.86	752.44	-7.90	7.97	11.02	8
-69.82	-542.97	782.71	-5.34	14.53	8.94	8
-64.21	-480.71	739.75	0.09	5.16	1.80	10
-59.57	-505.13	758.54	-1.01	6.41	-5.40	9
-89.36	-506.59	731.45	1.37	7.63	-7.60	8
-78.12	-511.96	776.37	-2.26	-5.37	-8.97	8
-47.12	-499.02	778.56	-2.90	-5.58	-5.10	8
-46.63	-507.81	750.00	-8.61	-6.29	-7.14	8
-39.31	-530.03	737.55	-9.89	-7.08	4.03	8
-63.48	-546.39	744.87	-0.12	-3.69	5.89	9
-74.46	-511.23	741.46	-2.32	-13.55	5.07	10
8.54	-536.62	772.95	-2.69	-13.43	-2.90	8
-57.86	-529.05	756.59	4.18	-3.08	-11.96	8
-26.86	-515.87	733.89	-0.34	-4.18	-10.19	8
-36.38	-576.90	725.59	1.10	6.04	-1.59	9
-18.80	-481.69	743.41	28.87	-6.87	0.46	8
-10.25	-493.16	802.98	14.65	2.50	-2.26	10
-39.55	-498.05	798.10	1.98	8.09	-3.36	8
-20.51	-513.92	765.38	-6.04	3.08	-10.22	9
-48.58	-531.01	736.08	-7.75	8.18	-2.66	8
-44.19	-497.07	740.97	3.54	2.44	5.71	8
-29.54	-537.11	751.46	4.15	6.20	2.08	8
-49.32	-499.51	764.40	9.12	4.49	10.93	8
-38.33	-483.89	769.29	-3.36	6.62	10.50	11
-52.98	-535.16	759.03	-1.19	6.13	-0.43	8
-79.35	-513.92	744.14	1.65	4.58	-5.74	8
-49.56	-517.09	758.54	7.11	-0.46	-6.41	8
-55.42	-507.08	761.23	9.25	-0.09	-1.46	8
-27.34	-485.60	772.46	2.26	-4.64	2.99	8
-26.86	-523.19	768.07	-5.31	2.29	10.31	9
-38.82	-503.42	734.86	-4.03	3.51	12.73	10
-28.81	-549.56	778.56	-5.43	3.02	8.24	8
-61.04	-498.29	760.99	6.50	7.32	-5.46	8
-55.42	-514.65	770.51	2.50	2.53	-10.35	8
-33.20	-493.16	753.42	2.41	1.31	-7.81	9
-54.20	-503.91	769.04	-3.11	4.64	-0.79	8
-63.96	-528.32	749.76	-0.24	2.59	0.03	8
-60.79	-544.92	746.83	2.69	-3.88	13.49	10
10.99	-510.50	747.80	3.14	0.49	13.61	8
-77.15	-511.47	765.63	8.30	10.31	-1.37	9
-73.24	-480.96	755.62	0.85	-0.70	-1.31	8
-3.42	-496.58	764.89	-1.71	1.19	-1.89	8
-109.62	-500.24	743.90	-0.58	9.49	-2.04	8
-40.04	-499.76	736.08	0.76	-4.61	-5.98	8
-44.43	-526.61	765.63	0.92	-3.14	-14.40	11
-79.59	-503.42	735.35	8.45	1.80	-12.18	8
-32.23	-501.22	763.18	8.39	-6.07	-7.69	8
-18.55	-500.98	767.58	9.03	-1.16	6.20	8
-50.54	-446.04	744.63	6.77	-2.53	8.85	8
-19.29	-516.11	772.95	-3.60	-2.90	8.94	9
-40.53	-519.53	778.32	-1.95	3.78	3.27	8
-56.64	-501.46	750.00	-4.55	-0.76	-1.65	10
-47.12	-520.02	765.14	-1.56	0.46	3.36	8
-42.97	-495.12	739.50	0.12	-3.27	-1.80	8
-58.59	-535.89	754.88	2.50	-0.89	-6.81	9
-81.05	-557.62	772.71	14.16	1.16	-4.70	8
-89.36	-473.39	764.16	9.95	-7.02	6.16	8
-19.78	-479.49	765.87	17.33	-8.67	-6.20	8
-37.35	-468.51	770.51	12.91	-3.69	-20.17	10
-12.21	-460.94	750.73	4.03	-3.30	-11.47	9
-13.92	-512.70	793.70	-10.62	2.56	-11.35	8
-28.08	-518.07	776.86	-2.17	1.50	-12.60	8
-14.40	-533.45	762.45	-0.85	3.78	-7.48	8
-56.64	-460.69	754.15	2.08	4.73	-6.13	10
-25.63	-450.20	739.75	5.04	0.70	-4.67	9
-41.99	-503.42	785.16	-2.41	-0.64	2.44	8
-47.61	-521.00	795.90	-8.82	8.48	15.44	8
-38.82	-496.34	737.55	-10.71	-0.92	3.91	8
-21.00	-515.87	748.29	-6.53	0.46	6.16	8
-56.88	-534.42	785.64	4.49	2.20	8.88	9
-27.83	-489.50	751.71	12.60	3.88	7.05	10
-38.82	-499.02	760.74	4.58	7.84	4.58	8
-49.56	-512.45	791.75	-3.05	6.96	2.99	8
-57.62	-470.21	743.16	-5.07	1.86	-0.58	8
-28.56	-494.87	771.24	-2.90	5.49	5.00	9
-71.53	-495.61	763.67	-7.14	10.10	5.98	8
-80.08	-489.26	768.55	-4.33	2.93	-6.44	8
-96.19	-513.67	762.70	-6.07	-5.10	-2.59	8
-63.48	-496.58	744.38	-5.34	-5.10	0.85	10
-79.35	-515.87	745.12	-4.27	-5.16	-13.61	9
-59.57	-535.16	776.12	-0.09	-8.79	-25.39	8
-52.49	-540.53	778.08	0.58	-10.31	-24.38	8
-52.49	-585.21	763.92	5.40	-14.34	-19.59	8
80.08	-523.19	746.58	56.00	-8.00	3.30	10
-66.89	-472.17	743.65	61.83	-10.93	-29.33	9
-86.67	-900.88	750.73	152.37	-38.79	31.62	8
-92.77	-514.89	815.43	176.94	-83.07	47.30	10
-156.25	-143.07	709.72	200.56	-128.72	-12.24	8
-79.83	-568.12	672.61	107.06	-162.38	-11.29	8
-238.04	-596.68	930.42	50.14	-216.58	15.81	11
120.85	-773.44	895.75	319.21	-112.46	-7.75	8
-344.24	-302.98	636.47	417.79	-62.04	-64.48	10
7.81	-259.28	579.10	410.92	-113.37	-33.91	8
299.80	-12.45	699.46	353.55	-149.90	-66.04	11
-46.14	206.05	669.19	237.18	-95.79	-69.12	8
493.65	130.62	1018.07	91.58	-101.62	-74.01	8
170.90	227.29	768.55	-39.12	-64.15	-43.98	10
535.16	18.31	791.50	-87.98	-43.98	-30.36	8
229.74	140.14	844.73	-162.81	10.19	47.18	11
495.36	167.24	877.20	-204.80	2.59	84.29	8
395.26	-198.73	921.63	-246.64	27.65	80.51	8
417.24	-452.15	1024.17	-173.92	78.00	19.07	10
210.21	-384.28	857.18	-112.18	97.90	4.24	8
280.76	-237.30	582.03	-47.03	127.81	-37.17	11
236.08	-69.82	683.11	-143.95	149.63	17.55	8
61.04	-34.18	916.99	-290.95	142.15	61.77	10
24.17	-107.91	895.51	-421.05	152.86	75.50	8
-123.05	-335.45	1432.37	-236.57	264.10	100.28	9
32.71	-1648.44	710.45	-215.27	93.32	147.25	10
-281.98	-821.04	471.92	-283.54	75.62	156.40	8
-223.14	-758.79	499.27	-100.95	-2.53	30.00	10
-90.82	-482.18	545.41	34.33	13.61	-59.17	8
-190.19	-425.78	708.50	51.57	51.79	-125.89	11
-366.70	-521.24	723.63	31.04	-22.34	-112.95	8
-166.50	-599.12	830.81	39.73	-53.01	-88.87	10
-21.24	-443.12	872.07	30.40	-53.83	-43.37	8
37.11	-343.02	769.78	-4.27	-40.07	-21.51	8
111.08	-391.36	752.93	-10.59	-28.59	-30.91	11
90.58	-569.82	698.24	-4.64	-25.79	-44.65	8
44.19	-663.09	689.70	-3.51	-14.62	-53.65	8
142.82	-629.64	730.47	8.85	-25.24	-48.58	8
141.36	-518.80	734.62	14.34	-14.16	-32.14	8
157.23	-495.61	729.25	5.04	-1.77	-2.96	9
138.67	-482.91	741.21	5.07	11.81	19.29	8
91.80	-489.01	777.83	12.57	24.23	39.86	10
32.71	-593.26	738.77	6.87	32.07	42.11	8
-6.84	-530.76	736.33	12.02	35.83	40.10	8
-24.17	-458.50	748.29	14.47	33.51	33.97	9
-67.14	-497.07	765.87	11.44	35.46	13.82	10
-87.16	-446.29	735.35	8.45	25.48	-13.64	8
-79.83	-489.26	744.38	-1.71	11.72	-20.87	8
-70.56	-463.62	765.87	-14.22	1.98	-19.78	8
3.66	-495.36	787.84	-34.42	-14.28	-1.74	11
59.33	-550.54	731.20	-50.08	-16.42	-6.01	8
81.79	-561.52	697.02	-73.24	5.34	23.99	8
1.71	-603.03	692.87	-78.67	-2.01	30.64	8
134.52	-603.52	740.48	-79.93	-23.77	26.98	11
23.19	-610.35	874.76	-73.91	-3.75	-9.92	8
-42.48	-704.59	794.68	-16.48	-1.43	-39.86	8
-49.32	-389.40	727.29	0.58	0.09	-45.20	8
-93.26	-442.14	723.63	13.43	11.54	-63.60	10
-83.74	-520.02	661.13	34.39	-1.28	-62.38	9
-44.19	-566.41	667.48	43.70	-22.61	-39.34	8
36.13	-617.43	704.10	36.41	-30.76	-20.66	10
129.15	-535.16	704.59	23.41	-35.10	13.73	8
82.52	-541.50	729.49	-2.35	-7.08	19.38	8
78.61	-559.57	748.29	-1.71	-1.10	0.89	9
92.29	-548.34	748.78	2.69	5.77	-1.53	10
83.50	-534.91	747.56	6.81	10.93	0.09	8
77.64	-518.55	737.55	7.81	13.58	-0.64	8
48.58	-526.61	714.84	4.09	11.14	-2.53	8
73.73	-603.03	712.89	-7.17	21.42	6.77	9
-22.71	-563.48	698.24	7.42	24.38	16.54	8
-0.24	-531.01	718.75	8.61	17.88	30.61	10
-8.79	-510.25	745.85	9.28	18.28	31.68	8
-20.02	-527.10	756.10	6.68	18.07	21.00	8
-25.39	-597.17	762.70	-1.71	10.59	2.90	9
-41.50	-586.91	709.72	6.01	14.53	6.20	8
-16.60	-536.13	698.24	26.67	7.57	-10.65	8
-29.54	-510.99	757.08	38.18	5.49	-15.08	10
2.44	-524.17	804.69	34.18	4.67	-28.75	8
-11.47	-484.13	766.85	21.27	6.53	-39.83	9
0.24	-565.43	719.24	3.60	6.90	-51.21	8
9.28	-509.28	702.88	4.24	-2.44	-19.56	8
52.49	-491.94	721.92	8.48	-7.54	-3.27	10
74.22	-520.26	785.40	4.79	-7.11	12.57	8
86.43	-501.22	739.75	2.17	4.82	38.73	9
41.50	-544.68	771.00	-2.08	10.80	34.88	8
17.82	-494.14	728.27	-4.33	8.79	29.60	8
33.94	-553.22	748.78	-6.01	14.04	20.90	8
-40.04	-529.79	727.54	3.72	14.37	15.08	10
-6.10	-516.60	736.33	4.39	13.34	16.69	9
-62.99	-512.94	751.22	5.00	14.62	20.05	8
-66.89	-513.43	759.03	-0.18	1.43	12.73	8
-34.42	-491.21	744.63	-0.06	-2.87	-0.27	8
-33.69	-531.49	749.76	1.40	1.50	-3.02	10
-49.80	-529.30	737.30	4.85	-5.16	-10.25	9
11.96	-521.48	745.61	2.87	-7.02	-7.93	8
-4.64	-518.55	733.64	0.89	-4.39	-2.99	8
24.90	-531.98	746.09	2.38	-4.79	3.78	8
62.50	-480.96	748.05	5.31	-1.19	11.87	8
38.09	-474.37	747.56	-1.01	13.06	11.02	9
-8.30	-540.04	759.52	1.28	7.35	4.94	10
-21.00	-543.70	748.05	1.83	9.95	-4.09	8
-39.06	-527.34	733.64	4.94	7.48	-9.37	8
-46.14	-542.24	740.48	5.77	3.05	-9.19	8
-52.73	-498.29	764.65	10.28	0.09	-12.91	9
-23.68	-506.59	767.33	-1.31	-0.34	-20.45	8
-66.65	-519.78	754.88	-1.34	3.08	-23.80	8
-17.33	-546.39	741.94	6.99	-13.76	-23.38	8
63.72	-502.93	767.09	9.52	-8.18	-1.98	10
34.18	-485.11	763.67	10.28	1.53	4.76	9
25.63	-508.06	764.16	5.46	-0.43	5.95	8
89.84	-504.39	754.64	6.20	8.39	1.89	8
30.76	-502.93	735.84	1.46	19.62	-4.36	8
-14.89	-551.51	743.41	13.89	11.02	-10.65	8
-73.73	-720.21	871.58	31.62	8.06	-27.16	11
-50.05	-543.21	660.40	158.26	-47.91	74.65	8
-126.95	-613.53	911.38	158.54	-45.38	104.46	8
74.71	-605.71	715.09	105.13	-76.90	74.71	10
-298.83	-357.67	910.64	110.60	-82.70	42.36	8
-107.42	-642.58	943.60	130.37	-66.96	-37.17	11
36.38	-687.01	557.37	248.96	-59.23	-74.34	8
-134.28	-568.36	365.48	331.57	-10.65	-115.33	8
-81.05	-311.28	259.77	352.81	-44.62	-138.64	10
-208.98	-251.46	705.32	298.83	-110.93	-74.25	8
219.73	80.57	820.56	254.33	-168.00	16.11	11
418.95	122.07	1058.35	50.54	-239.44	124.82	8
518.55	79.59	1249.76	44.65	-156.07	155.27	10
545.65	-42.97	932.37	92.77	18.04	81.42	8
408.20	-67.14	780.03	145.60	114.01	41.14	11
265.63	-192.14	699.71	143.92	114.93	71.75	8
230.71	-325.44	801.51	162.38	98.24	92.62	10
193.85	-234.38	876.95	183.96	65.73	114.50	8
243.16	-23.19	874.27	166.05	55.66	161.59	8
301.51	256.35	767.58	147.55	97.99	149.57	11
207.03	254.88	646.24	2.35	133.03	110.02	8
-96.19	-24.41	872.31	13.79	129.49	80.72	10
-59.81	-139.40	800.78	71.96	135.19	50.78	8
-392.58	-72.51	942.87	196.38	117.68	-11.81	8
-262.94	255.62	974.85	169.40	23.93	78.92	11
-171.88	345.70	920.41	92.16	-31.59	126.98	8
-134.77	42.97	963.87	20.97	-12.51	149.05	10
2.93	77.39	1082.76	154.39	0.67	91.89	8
-254.64	-56.64	885.99	217.68	14.80	-26.18	9
-63.48	-722.41	808.59	270.54	30.03	-244.32	10
-282.96	-663.09	691.16	440.64	40.19	-371.25	8
-240.97	-211.67	550.78	495.42	-69.76	-393.74	10
89.84	750.73	649.41	424.93	-90.85	-269.71	8
-57.86	1153.81	871.83	268.68	-11.26	-213.93	11
-64.45	1165.28	632.32	19.20	-11.99	32.56	8
69.09	958.50	752.44	-107.94	-16.85	122.19	8
151.12	807.13	755.13	-170.29	4.09	98.33	10
-73.00	395.26	751.95	-161.77	32.29	89.32	8
5.13	61.04	893.55	-106.99	33.75	50.66	11
-107.67	186.52	753.17	-82.82	24.99	-48.37	8
-104.25	119.38	781.01	-73.12	0.43	-108.00	8
-11.47	-13.43	886.96	-51.03	-6.74	-104.58	8
-55.42	189.45	829.35	-8.09	47.55	-35.58	10
-117.92	382.81	786.38	39.70	60.06	59.14	9
-138.92	584.72	774.66	29.21	14.71	60.64	8
-149.90	654.54	762.70	-20.42	-9.37	9.89	10
-139.65	448.73	933.11	-73.00	-11.78	1.43	8
-80.08	323.73	917.72	-116.52	-19.44	-4.27	8
-97.90	194.34	786.13	-113.56	-34.18	-15.11	11
-68.36	114.01	754.64	-111.30	-34.58	-5.25	8
40.28	40.53	843.26	-85.05	-24.29	0.24	8
-113.28	115.23	863.77	-14.19	1.01	10.19	8
-32.71	246.09	907.71	25.27	-20.60	1.74	11
-31.74	292.72	848.88	15.47	-12.48	-10.28	8
-10.50	279.30	877.44	-0.61	-14.37	-26.03	8
-56.40	292.48	842.53	-23.53	-3.39	-38.42	8
-54.69	218.51	869.63	-29.02	-21.91	-42.91	10
11.96	199.22	865.48	-8.88	-3.14	-5.25	9
23.44	243.90	845.46	0.31	14.92	3.39	8
-28.08	198.00	876.22	2.01	37.48	-0.31	8
-73.24	198.49	802.00	20.29	28.66	15.23	8
-26.86	204.35	857.67	33.72	29.85	10.83	10
-112.79	274.66	833.25	34.24	27.22	2.44	9
-94.97	295.90	844.24	23.32	10.65	-10.83	8
-72.02	268.07	859.38	14.95	11.69	-13.31	10
-76.90	272.46	871.58	7.14	11.08	-8.21	8
-95.70	318.85	847.17	4.18	7.42	0.64	8
-74.71	305.66	819.82	-29.69	5.34	7.63	9
-104.74	253.66	884.03	-39.79	5.58	6.35	8
-126.46	225.83	821.04	-38.94	0.24	1.01	10
-92.04	216.31	826.42	-33.66	-6.87	-0.49	8
-71.53	245.12	846.92	-10.59	-13.37	-3.11	8
-77.39	253.17	852.54	-30.21	-11.57	-10.07	9
-72.75	201.66	866.46	-27.68	-16.02	-14.47	10
-26.37	167.48	898.19	-6.90	-9.12	-8.42	8
-52.73	226.07	769.04	-0.40	-3.20	-10.53	8
-31.01	195.31	849.12	5.16	-0.49	-5.25	8
-46.63	234.62	856.20	9.89	0.31	-0.27	9
-33.69	275.88	875.98	2.08	7.51	12.94	8
-48.34	272.46	906.49	-11.51	6.50	-19.90	10
-86.91	328.86	798.10	-24.05	8.39	-20.42	8
-82.52	182.62	927.00	-59.94	3.91	5.62	8
-64.70	230.22	810.06	-47.85	8.27	-4.91	9
-144.04	202.64	788.82	-50.29	-3.17	2.66	8
-86.18	82.03	920.65	-40.53	-8.88	11.72	10
-81.30	157.71	835.94	7.48	-4.58	-6.81	8
-117.43	90.33	880.86	9.64	-1.16	-10.83	8
-89.60	114.99	888.67	21.79	-7.14	-11.69	9
-30.27	286.62	830.08	46.08	-1.77	5.04	8
-56.40	274.17	871.58	17.46	1.31	5.80	8
-10.25	281.98	855.71	-1.19	8.97	4.15	10
-58.84	244.38	899.66	-11.44	19.81	4.64	8
-58.35	218.51	878.66	-19.17	10.10	0.61	9
-19.04	201.90	834.96	-34.03	14.43	-8.79	8
-98.88	141.60	847.17	-25.94	30.24	-6.32	8
-80.57	153.81	849.85	-11.72	24.51	-3.91	10
-129.15	182.86	807.13	-1.01	16.45	-12.45	8
-76.90	153.08	903.81	8.91	7.84	-12.94	9
-56.88	210.69	896.97	13.40	22.98	-15.96	8
-159.42	267.09	859.38	2.26	20.32	-1.43	10
-40.28	270.02	847.90	-18.77	6.32	21.39	8
-152.34	226.32	884.03	-43.82	15.53	13.73	8
-144.04	249.51	840.82	-63.17	-6.53	-1.80	9
-197.02	172.12	887.94	-60.67	-4.09	-2.38	10
-74.95	162.35	919.68	-70.34	-30.64	-10.28	8
-180.42	403.32	747.80	-81.88	-21.09	-19.29	8
101.07	462.65	909.91	-234.71	6.62	-21.94	10
-416.99	351.56	957.28	-309.69	51.91	2.93	9
-396.48	187.74	1038.09	-455.05	-64.21	38.12	8
-198.97	-393.31	763.43	-415.10	-175.51	34.91	10
158.45	-619.63	525.63	-301.64	-184.91	-52.55	8
-88.13	-722.41	689.45	-35.89	-136.75	-151.06	11
18.31	-310.55	775.88	165.62	-46.72	-82.43	8
-341.80	-501.46	677.49	182.34	-92.80	-106.35	10
-46.63	-11.23	948.00	239.69	-176.21	-32.71	8
105.22	-191.65	932.86	290.95	-195.77	-5.71	10
493.16	93.02	1180.91	246.52	-90.18	42.57	9
235.84	354.74	621.83	186.10	-36.50	91.92	10
-153.08	154.79	557.86	124.30	-118.71	236.21	8
892.09	-1.95	1107.67	43.95	-89.45	168.03	10
121.09	21.48	608.89	98.11	52.49	-63.17	8
261.72	-68.12	925.54	93.57	42.48	-128.78	9
157.47	-60.30	845.21	203.09	38.27	86.33	10
469.24	157.47	1010.99	290.59	85.97	324.22	8
582.28	450.44	611.08	253.48	118.10	382.75	8
311.04	629.39	803.96	119.72	210.66	336.21	11
-48.34	563.96	917.24	-31.59	265.32	248.60	10
-226.07	453.37	721.19	-142.85	184.51	127.38	8
113.28	266.11	784.42	-207.24	117.98	-36.04	10
-39.79	24.66	845.46	-191.35	134.52	-155.85	8
-277.10	-172.61	921.39	-59.30	46.36	-147.77	9
-351.07	-84.23	834.23	-14.25	25.76	-80.78	10
-102.78	30.76	794.43	35.37	-43.27	35.52	8
28.32	62.99	888.92	41.66	-43.79	52.83	10
-93.99	101.07	858.40	-9.52	-13.24	46.60	8
-67.38	167.48	987.79	-17.33	-21.27	36.53	9
117.19	424.07	860.11	-87.62	-52.31	11.05	8
135.99	230.71	892.33	-136.29	-22.03	5.46	10
168.95	158.20	981.69	-136.29	-1.86	7.05	8
78.61	109.62	730.47	-137.60	2.66	22.77	8
-10.74	-118.16	839.84	-160.03	18.46	29.94	11
45.65	-223.39	888.43	-99.73	46.45	19.53	8
-125.98	-286.38	825.68	-61.71	76.81	-22.43	8
-182.37	-288.57	901.37	-1.13	40.86	-17.00	10
-26.86	-21.73	826.42	17.43	25.97	-10.10	9
-32.71	185.79	898.68	1.92	52.55	-26.64	8
-85.69	205.81	956.54	-55.11	43.33	-66.10	8
-92.53	108.40	988.53	-72.24	2.66	-95.09	10
1.95	80.08	784.67	-85.17	5.07	-93.81	8
-20.51	-99.12	981.93	-139.01	7.87	-87.49	9
-60.06	-238.04	886.47	-95.76	35.89	-53.22	8
-124.51	-276.61	832.76	-69.79	17.76	-17.12	10
-5.86	-279.79	839.11	-53.62	10.28	-14.28	8
-50.29	-308.11	851.32	17.97	37.05	13.55	8
-28.32	-137.94	875.49	96.53	26.15	-3.94	11
16.60	-62.01	870.85	123.90	22.55	-30.33	8
-48.83	-50.78	879.64	110.38	34.48	-12.12	8
-44.43	78.61	1005.13	74.46	27.50	-25.15	8
-106.93	90.33	897.22	26.46	33.02	-19.04	10
-104.00	21.97	925.29	-20.72	15.38	-22.31	9
-56.40	-11.72	929.20	-24.41	16.42	-19.44	8
-134.52	-81.30	823.00	-10.83	28.26	-1.40	10
-106.20	-155.76	883.79	-0.79	23.32	7.26	8
-203.86	-146.48	915.04	22.77	11.93	-2.90	8
-179.93	-135.25	949.71	37.96	-3.75	-0.70	9
-107.42	-53.47	888.92	64.45	-4.30	-6.04	10
-132.57	7.57	867.92	66.62	-16.88	-29.05	8
-108.15	31.98	864.01	48.46	-19.13	-10.83	8
-52.49	76.90	937.99	39.12	-22.83	0.64	8
-64.70	111.33	875.98	-2.50	-8.61	15.23	11
-79.35	18.07	888.18	-25.97	-9.16	-1.62	8
-92.53	-11.23	883.06	-29.27	-5.77	-4.67	8
-88.87	-42.48	884.77	-18.10	-6.35	-2.78	8
-107.42	-76.90	840.33	-3.60	-6.50	3.45	8
-99.37	-81.30	838.87	13.92	-11.57	-3.75	9
-66.65	-54.44	963.38	26.37	-17.21	-11.93	8
-108.89	10.50	881.84	42.72	-1.28	-7.97	10
-78.61	2.44	893.31	28.53	-6.35	-16.27	8
-81.79	-32.47	919.68	24.60	0.03	-3.30	8
-59.08	23.93	857.42	32.99	-6.81	4.82	9
-17.33	47.61	850.10	31.22	6.47	9.12	8
-85.45	17.82	896.24	38.27	13.52	12.39	8
-33.45	60.55	900.88	33.69	14.47	11.93	8
-68.60	32.23	910.89	6.81	14.40	5.22	10
-72.02	42.72	865.23	3.60	4.97	-16.97	9
-69.34	24.41	882.08	-4.27	4.03	-26.70	8
-120.36	64.45	886.96	0.58	5.92	-24.02	8
-93.51	97.41	841.80	-9.25	-1.59	-25.12	8
-73.73	53.47	873.29	-43.55	3.11	0.61	8
-22.46	24.17	900.15	-49.90	13.34	-9.31	9
-163.57	16.11	845.46	-32.93	21.76	6.90	10
-153.81	-31.49	869.63	-39.58	-7.14	11.54	8
-63.48	-47.85	941.41	-34.45	-12.30	-1.07	8
-66.41	-48.10	877.20	-23.35	10.62	-11.51	8
-151.37	-83.01	902.59	-8.27	19.41	-12.33	9
-178.71	-31.74	872.07	14.25	-1.53	7.63	10
-28.56	66.65	856.69	17.15	-11.93	-3.39	8
-132.57	46.63	878.42	4.46	12.18	-23.32	8
-112.79	-45.90	934.57	-15.26	-4.18	-21.30	8
-86.67	-46.88	925.54	-2.62	3.05	-21.42	11
-142.09	-2.20	849.61	-3.60	2.20	-14.19	8
-29.05	-67.63	940.19	-9.12	-6.93	15.87	8
-76.17	15.38	878.17	2.99	0.70	13.28	8
-94.73	-6.59	922.36	-6.35	-2.53	7.26	8
-132.57	-29.05	877.20	16.88	-4.55	-1.77	9
-130.86	-1.22	832.03	15.47	-9.58	-4.12	8
-104.25	-18.55	916.50	18.95	-14.53	-2.32	8
-83.98	-26.12	899.90	34.94	-11.14	-10.83	10
-41.99	0.98	902.10	29.30	0.70	15.59	8
-71.29	77.64	831.05	11.75	3.94	16.36	9
-75.93	0.49	934.08	5.40	2.50	12.82	8
-82.03	53.71	885.50	20.97	8.03	6.16	8
-120.61	81.05	786.62	13.67	-1.71	-15.35	8
-69.34	-73.24	936.52	19.29	-0.31	-9.80	8
-72.27	57.86	892.82	40.95	2.44	-1.31	11
-54.44	71.04	901.37	4.61	5.55	0.64	8
-65.92	62.26	941.16	-14.65	9.74	7.97	8
-108.89	144.53	850.10	-32.47	6.87	19.68	8
-133.79	3.17	858.15	-59.51	2.01	3.54	8
-125.73	-41.02	887.94	-37.54	-4.79	1.34	9
-75.20	-62.99	848.39	-18.52	-3.27	2.81	8
-82.76	-67.38	931.88	18.59	4.03	3.72	8
-112.55	-6.10	887.45	22.67	8.36	6.23	10
-139.65	-14.40	905.03	12.94	5.86	-0.82	8
-156.25	17.09	900.88	12.54	-7.05	-11.81	9
-61.04	107.18	887.21	7.02	-18.31	-18.83	8
-75.44	94.97	895.75	-5.00	-14.01	-21.39	8
-10.01	75.93	894.04	-27.34	-10.01	-6.62	8
-47.61	-10.50	891.60	-43.03	8.97	1.34	10
-66.16	-51.27	880.13	-32.90	13.67	1.62	9
-120.12	-137.70	907.96	-21.55	13.18	5.68	8
-80.32	-58.11	874.02	7.23	4.33	12.33	8
-140.14	-13.67	905.27	19.62	13.61	2.44	8
-162.84	2.93	919.68	31.31	-1.50	-2.72	10
-79.83	80.08	875.98	18.92	-3.45	-7.32	9
-105.71	39.06	895.02	4.00	6.93	-17.46	8
-136.72	28.81	875.24	-5.31	4.21	-6.13	8
-116.94	-1.46	901.61	-3.97	-2.53	-2.14	8
-119.63	22.71	847.66	-2.93	0.85	-2.08	8
-141.60	-7.57	895.02	0.40	-10.83	-4.52	9
-62.99	-33.45	877.93	13.09	-6.35	-10.99	8
-100.10	-33.45	894.53	16.27	0.67	-6.68	10
-74.46	0.49	897.46	21.94	-8.79	-9.67	8
-86.91	-19.53	938.48	14.34	-6.93	-11.87	8
-76.90	60.06	892.09	20.11	-1.98	5.10	9
1.95	51.51	875.24	-5.55	3.69	29.30	8
1.22	52.00	892.58	-10.50	28.44	24.35	8
-149.41	73.97	851.81	-7.08	28.35	18.40	8
-103.27	-4.64	893.55	-10.35	9.46	9.22	8
-119.87	-7.08	888.67	6.29	10.96	-6.01	11
-180.66	14.40	858.89	0.82	4.27	-15.72	8
-114.75	-19.78	904.30	2.75	-8.61	-9.74	8
-186.52	26.12	862.06	6.74	-2.96	-5.16	8
-141.36	27.59	876.71	3.39	-13.85	0.64	8
-49.07	28.08	889.16	0.58	-7.69	6.13	9
-67.63	75.44	877.69	2.01	-2.90	16.14	8
-43.46	68.12	852.29	-3.60	-4.85	17.43	8
-47.61	6.59	900.63	-17.70	2.99	18.49	8
-136.96	3.66	914.79	-14.47	15.23	16.36	10
-106.20	29.54	866.94	-23.01	2.44	-7.51	9
-156.74	-48.10	861.82	-28.93	4.24	-6.23	8
-126.22	-43.46	929.93	7.81	-6.84	-13.40	8
-169.92	27.59	867.68	20.39	-1.31	-11.90	8
-140.63	-10.99	906.25	19.68	-7.23	-7.17	10
-111.33	17.82	868.90	6.53	-4.88	0.85	9
-70.80	21.73	900.88	4.61	-10.65	1.98	8
-44.92	37.60	867.19	1.01	3.94	2.75	8
-104.98	34.18	866.94	7.20	5.04	2.01	8
-85.94	8.79	918.21	4.30	-14.53	-12.24	8
-35.16	29.05	902.34	-1.53	-2.17	-15.29	9
-81.30	-9.52	876.46	-3.08	-2.20	-19.26	8
-75.20	-56.40	889.16	5.80	2.87	-12.76	8
-80.08	-5.13	879.88	12.73	6.04	7.14	8
-85.21	58.59	895.51	5.34	-0.67	15.41	8
-28.08	49.32	912.84	-9.43	7.90	13.67	11
-99.37	53.47	872.07	-21.18	13.49	5.71	8
-129.64	-25.39	890.87	-17.70	11.02	8.88	8
-74.71	-34.18	854.49	-4.09	8.06	-3.48	8
-210.21	-9.52	864.99	17.09	10.99	-2.59	8
-106.45	26.37	889.40	11.08	-3.33	3.63	8
-145.51	54.69	919.19	8.76	6.20	-8.79	9
-160.16	43.21	873.05	-14.53	-6.84	12.79	10
2.93	16.36	902.10	-13.09	-2.50	30.09	8
-180.18	96.19	979.98	9.80	-14.07	34.64	8
-145.26	-72.51	1229.49	-76.75	-93.44	39.98	8
-281.01	141.85	909.91	-58.01	-151.70	-16.97	11
-133.06	25.15	748.78	-53.80	-191.19	-42.97	8
-132.57	-393.31	927.98	-32.99	-173.37	-95.86	8
-101.81	-89.60	615.23	42.91	-111.76	-59.91	10
26.86	-371.09	680.42	79.44	-116.94	-162.81	9
-52.00	-187.99	765.63	180.08	-46.94	-133.58	10
121.58	133.06	984.13	232.21	-110.08	-68.30	8
282.23	191.89	1011.47	212.34	-143.22	-25.21	10
502.20	564.21	975.59	89.29	-30.73	34.36	8
287.84	291.02	802.00	66.41	18.31	10.68	11
363.28	364.75	906.49	8.39	5.25	20.36	8
286.87	257.57	745.12	-33.23	30.67	79.56	8
316.16	174.56	774.41	-74.10	73.36	93.08	8
163.09	-196.78	990.48	-44.95	86.76	100.37	10
150.88	-25.39	877.93	82.82	123.90	104.19	9
-59.81	202.64	683.84	95.70	100.25	28.32	10
-14.89	167.24	881.10	67.63	84.05	-11.44	8
-30.52	215.58	927.98	56.49	88.04	-23.28	8
-149.90	347.66	834.23	32.07	77.97	-28.32	11
-3.66	268.31	909.42	-21.76	38.57	-6.71	8
-62.74	296.88	893.80	-35.55	88.01	38.97	8
-256.59	313.72	732.91	-96.19	84.26	36.10	8
-251.22	205.08	917.72	-112.61	40.80	4.97	10
-268.55	65.19	814.21	-135.19	-7.72	-21.21	9
-71.04	-69.58	934.33	-102.63	-29.72	-34.42	8
-124.51	-27.59	790.53	-58.04	-21.48	-43.88	10
-116.21	-54.20	899.90	-19.87	-38.15	-17.46	8
86.18	73.24	899.17	18.46	-40.34	-22.80	8
58.59	237.55	786.38	3.33	-2.20	-37.63	11
103.76	43.21	979.00	-23.80	1.56	-59.57	8
30.27	33.20	973.63	-17.09	13.89	-41.47	8
27.59	165.77	827.88	-30.21	15.84	7.39	8
18.31	92.77	880.37	-90.03	31.95	20.29	8
-45.65	81.05	889.65	-117.28	47.18	19.96	11
-56.88	76.90	903.56	-129.88	52.67	23.50	8
-211.43	32.71	886.23	-133.79	46.81	16.30	8
-143.55	47.85	831.54	-141.88	6.41	15.23	10
-105.47	-119.87	909.91	-128.14	-3.85	-21.27	8
-109.37	-111.08	860.11	-92.96	-6.96	-48.61	9
-41.02	-159.42	892.58	-79.19	-2.17	-42.18	10
-36.38	-305.66	988.53	-50.72	16.48	-25.67	8
-31.49	-113.77	806.88	41.75	10.62	-11.57	8
-32.47	-81.79	821.78	31.04	7.17	13.70	10
-17.33	-47.61	861.08	31.10	11.14	16.08	9
-50.29	-58.35	941.16	47.61	11.38	-0.89	8
-80.57	-37.11	864.01	47.12	9.83	-17.73	8
-47.36	-17.82	906.25	41.14	17.49	-13.49	8
-168.70	21.00	864.75	43.82	24.54	-0.92	8
-85.21	-55.18	886.96	26.21	-3.05	8.36	11
-84.23	-56.40	885.74	15.90	7.02	13.79	8
-195.07	-83.98	938.23	15.17	3.42	17.73	8
-68.60	34.18	871.58	25.30	-20.66	20.51	8
-109.13	12.94	890.63	11.02	-13.73	16.82	8
-91.31	27.83	908.94	-8.27	-30.27	36.22	11
-39.55	59.08	842.04	-18.43	-45.75	36.90	8
62.50	-22.95	924.56	-44.53	-22.46	58.75	8
-125.24	18.80	842.77	-53.34	-6.62	46.42	8
-72.02	-4.88	856.69	-84.05	-22.06	22.95	10
-119.14	26.12	893.80	-109.13	-18.19	3.51	9
-1.71	4.64	979.49	-149.87	-22.98	-29.48	8
-85.21	-155.76	853.76	-146.18	1.68	-39.18	8
-33.45	-141.36	884.52	-119.66	-12.85	-57.74	10
13.92	-114.26	819.34	-115.91	-10.22	-52.22	8
-103.03	-413.57	931.15	-96.28	4.43	-39.15	9
-108.15	-306.64	819.82	0.64	-18.04	15.17	10
-4.15	-331.30	815.43	6.01	-40.44	15.63	8
60.30	-171.63	876.46	19.96	-36.41	11.63	8
-28.81	522.46	833.74	-51.85	-18.25	-12.33	11
150.88	148.19	1344.48	-269.99	-23.93	8.70	8
-414.79	198.49	875.00	-348.54	68.36	-31.01	8
-211.18	25.39	872.56	-466.64	-44.16	-154.60	10
-76.90	-473.39	822.02	-478.45	-63.60	-184.69	8
457.52	-312.26	1001.71	-251.22	92.16	-379.21	11
-593.99	-1748.29	374.02	-220.21	71.93	-394.84	8
71.29	-453.61	379.15	19.35	-89.39	-230.74	10
93.51	-217.77	764.65	120.42	-124.82	-172.30	8
309.57	-529.79	833.25	111.33	-14.40	-129.39	10
310.55	-284.91	607.67	92.83	-84.63	-80.32	9
731.93	20.26	758.30	34.76	-59.78	-93.44	10
546.63	-217.77	882.57	-134.31	78.55	-127.78	8
316.89	-402.59	891.11	-157.75	174.13	-92.44	8
87.65	-573.97	817.63	-227.66	216.25	-31.65	11
148.44	-409.91	867.68	-193.57	192.69	-47.39	8
151.61	-359.86	708.98	-83.13	251.19	-233.46	10
22.95	-5.13	719.24	-98.14	288.91	-342.74	8
-458.25	-779.05	870.12	-113.83	278.41	-367.74	10
-394.53	-1029.30	819.34	-23.99	100.37	-106.69	9
0.98	-579.10	776.37	77.33	-53.34	148.68	10
-22.46	-336.67	697.02	70.98	-39.00	254.39	8
-127.93	-407.47	708.50	-2.50	-38.42	210.05	10
0.49	-484.13	670.90	5.62	-50.02	176.48	8
-75.20	-466.80	861.08	1.25	-19.93	92.01	9
-131.84	-485.35	844.24	-3.02	21.21	93.93	8
-283.94	-464.84	872.56	-16.75	14.34	114.69	10
-459.47	-481.93	761.72	6.32	-35.74	111.45	8
-115.23	-535.64	695.07	9.43	-143.80	94.73	11
-93.26	-593.99	721.92	37.90	-137.88	102.66	8
-1.46	-513.67	631.35	75.07	-161.29	65.12	8
156.98	-551.76	645.75	82.43	-126.71	41.87	10
262.94	-379.64	821.04	78.46	-68.08	11.05	8
162.11	-291.02	876.46	72.60	1.98	-50.48	9
-10.74	-364.75	845.21	46.91	34.12	-56.03	10
74.71	-413.33	912.84	25.76	9.43	-16.51	8
41.26	-366.94	829.35	36.10	9.92	13.40	8
108.15	-461.43	758.79	63.14	0.31	56.37	10
89.84	-540.28	766.11	87.19	11.66	95.92	9
61.77	-515.14	707.03	107.45	24.63	109.10	8
29.79	-480.47	769.53	104.98	48.16	115.63	8
-96.68	-341.31	738.04	126.53	49.84	104.31	10
-136.23	-356.45	866.94	125.85	38.27	88.07	8
-132.81	-182.13	799.56	123.93	23.86	86.82	11
-184.08	-282.96	833.98	77.58	12.97	79.65	8
-140.87	-245.85	891.60	53.38	-23.28	49.32	10
-77.64	-248.78	846.92	49.93	-21.55	29.02	8
-104.74	-325.20	870.36	61.04	-30.12	-15.35	8
-25.63	-191.65	778.32	39.64	-21.58	-9.95	11
-38.33	-192.87	886.23	-8.54	-20.87	14.43	8
-13.67	-203.13	927.98	-24.60	-28.53	27.56	8
26.37	-213.13	874.76	-25.51	-23.53	24.87	8
2.44	-370.85	872.07	-27.56	-3.54	24.11	10
-31.98	-307.37	793.21	-8.51	16.27	26.21	9
-28.56	-306.88	784.42	13.06	15.56	-16.72	8
-94.24	-367.92	858.89	20.78	18.25	-24.29	10
-56.40	-287.84	884.77	32.44	11.57	-33.97	8
-124.02	-217.04	770.75	27.80	9.95	-43.82	9
-133.79	-205.57	789.55	-5.46	-25.51	-52.19	8
-34.42	-316.89	901.37	-5.22	-31.74	-46.05	10
-56.40	-245.61	870.36	10.86	-21.88	-16.11	8
23.19	-311.77	862.06	7.84	-10.80	10.25	8
38.33	-295.90	843.75	-7.05	-18.22	9.03	11
82.28	-199.22	805.91	-14.13	-1.40	4.82	8
4.88	-326.17	825.68	-34.55	13.79	-19.10	8
-77.88	-359.86	937.74	-6.35	19.99	2.32	8
-81.30	-301.03	831.54	43.58	24.38	0.12	8
-66.41	-282.96	897.95	43.88	25.33	-7.72	11
-137.21	-116.46	849.37	20.29	16.60	-13.85	8
-96.44	-191.41	893.07	-17.88	8.64	-15.72	8
-112.06	-186.77	861.33	-43.40	-1.74	-0.85	8
-60.30	-247.56	809.57	-51.30	-10.83	14.71	10
-26.61	-341.55	875.98	-41.53	-8.54	22.22	9
-80.08	-388.18	843.26	-11.87	-10.41	5.98	8
-55.91	-430.66	859.86	16.85	-15.66	-0.34	10
-12.21	-373.29	836.43	28.26	-6.53	-13.70	8
-99.61	-352.54	839.36	54.47	5.46	-25.76	8
18.80	-214.36	864.01	69.92	-11.87	-0.92	9
72.27	-138.43	864.50	53.65	5.95	4.49	10
-40.53	-112.06	888.92	34.88	7.97	8.58	8
36.62	-97.66	852.78	-20.48	7.60	22.80	8
-21.00	-196.78	897.22	-66.93	16.05	21.30	8
0.49	-290.53	875.24	-70.13	8.54	17.00	9
-48.58	-334.72	779.30	-70.16	24.14	11.78	8
-83.74	-457.03	848.14	-35.00	20.57	-6.62	10
-114.01	-480.71	873.78	38.33	16.45	-5.58	8
-107.18	-314.94	817.14	60.39	12.24	-0.31	8
-83.25	-265.14	858.40	57.62	7.08	-7.11	11
-47.85	-202.15	887.94	42.08	9.80	-27.59	8
-92.04	-147.46	856.69	10.22	10.22	-47.55	8
-110.35	-122.07	829.10	-7.81	8.36	-46.78	8
-25.63	-256.35	895.75	-33.02	6.23	-0.03	10
-62.99	-231.20	844.24	-10.01	10.19	23.86	9
-28.32	-236.33	830.08	-15.75	8.54	42.05	8
-30.52	-363.04	833.98	-7.39	15.11	44.83	8
-37.84	-358.64	871.58	0.27	22.31	22.55	10
-112.55	-286.13	821.53	16.45	23.93	-18.19	8
-129.15	-238.53	874.27	17.64	18.10	-41.05	9
-144.78	-192.14	875.49	26.73	2.99	-58.59	10
-132.08	-219.48	884.77	10.53	1.46	-40.44	8
-98.14	-204.35	914.31	-20.69	-2.04	28.81	8
3.66	-222.90	859.38	-39.25	-8.97	36.35	8
-10.50	-282.96	822.51	-45.65	11.57	27.56	11
-111.08	-387.94	833.74	-36.41	4.21	30.70	8
-11.23	-396.24	865.48	20.17	1.19	10.07	8
-103.76	-303.71	848.14	52.46	11.66	-18.46	8
-111.33	-261.47	849.37	53.13	8.73	1.07	11
-63.48	-232.91	880.62	47.97	-0.24	-3.05	8
-135.01	-168.46	872.31	18.52	10.68	11.05	8
-66.16	-163.09	873.78	-8.88	-1.19	24.72	10
-55.66	-221.19	900.15	-16.78	10.35	17.36	8
-145.51	-214.84	802.49	-20.63	0.34	9.89	9
-105.71	-351.07	900.39	-28.56	-8.48	-14.31	8
-137.21	-336.91	837.65	9.92	-7.69	-29.02	10
-134.52	-299.80	802.73	23.56	-14.59	-26.37	8
-57.86	-302.98	874.02	28.75	-10.22	-18.71	8
-91.31	-174.56	881.59	38.85	-5.68	13.52	11
-68.12	-149.17	812.26	17.70	-12.97	15.35	8
10.25	-291.75	913.09	-18.62	-7.97	16.63	8
-33.20	-285.89	900.63	-15.38	4.46	17.15	10
-52.25	-264.40	857.42	0.52	7.84	9.77	8
-114.50	-245.61	842.29	-4.82	11.05	2.20	9
-93.02	-271.73	871.34	-4.52	7.39	-10.96	8
-137.94	-279.54	868.41	2.90	3.57	-25.57	8
-137.94	-231.45	812.50	13.21	-4.15	-44.92	10
-94.24	-246.83	893.80	21.24	-11.66	-45.56	8
-72.02	-200.93	852.78	18.55	-8.82	-30.33	9
-50.78	-182.62	862.79	12.33	-6.16	-20.14	8
-37.84	-257.81	909.18	-2.11	-8.36	1.59	10
31.49	-257.32	873.05	-11.23	-2.11	29.36	8
34.67	-264.16	883.30	-7.81	20.72	33.84	8
-69.34	-212.16	799.80	-0.03	16.48	34.24	9
-57.13	-241.46	864.01	-2.81	11.38	23.16	10
-140.63	-281.74	929.44	-2.14	19.87	-18.25	8
-203.37	-265.63	883.30	6.23	8.82	-6.65	8
-91.06	-225.83	849.12	1.71	-6.04	-7.66	8
-98.63	-201.17	854.25	2.96	4.67	-14.95	9
-107.91	-257.57	875.73	4.55	-0.15	-0.15	10
-88.38	-247.07	842.04	0.79	-6.68	26.18	8
-54.44	-248.54	878.66	-1.92	-1.95	23.68	8
-108.89	-254.88	828.37	2.38	2.08	-2.75	8
-100.59	-258.54	850.34	1.25	-6.47	-0.27	9
-71.53	-240.97	864.26	4.61	-5.07	2.90	10
-59.08	-220.46	903.08	-2.66	-0.89	-4.49	8
-122.07	-223.39	857.67	-11.14	-0.79	0.15	8
-70.31	-254.88	885.50	-6.90	-5.25	7.42	8
-90.33	-234.86	833.74	-4.24	-2.90	10.53	9
-76.17	-268.31	863.04	-2.96	-4.06	1.56	8
-87.89	-242.43	851.07	-3.91	-5.34	0.12	10
-77.64	-273.68	870.12	-0.79	-5.71	2.90	8
-114.01	-227.29	843.51	1.10	-1.28	-10.86	8
-102.29	-269.53	896.24	-3.36	-10.80	-17.06	9
-64.70	-256.59	871.34	11.78	-6.84	-14.13	8
-108.64	-275.15	835.69	11.26	-4.39	-3.17	10
22.95	-253.42	893.31	18.59	-10.62	15.35	8
-65.67	-186.52	843.99	24.90	14.47	7.97	8
-124.27	-170.65	824.22	-1.68	-1.31	3.88	9
-24.66	-245.85	909.67	0.09	-2.62	-2.62	10
-74.22	-239.01	877.44	-5.31	8.48	-5.55	8
-75.93	-207.76	813.72	-1.04	9.09	-4.94	8
-74.71	-248.29	841.55	-1.13	8.45	-4.67	8
-144.53	-228.03	891.60	3.27	4.91	-6.35	9
-89.84	-219.97	861.33	-2.08	-3.88	-9.22	8
-78.37	-250.98	895.26	-1.04	-2.26	-4.85	8
-45.17	-219.48	807.62	-1.28	-5.46	5.46	10
-25.88	-290.04	917.48	-2.75	8.79	25.24	8
-78.12	-258.79	882.32	15.69	8.06	23.93	9
-35.16	-226.32	824.46	10.99	5.25	25.30	8
-67.14	-290.53	915.28	11.81	22.98	12.73	8
-153.08	-192.14	837.89	17.85	14.62	8.30	10
-97.17	-192.63	850.83	-12.39	2.66	11.44	8
-99.61	-217.53	906.25	-17.52	9.03	2.23	9
-187.01	-247.31	876.46	-15.20	7.08	-12.18	8
-145.75	-197.51	843.51	-2.35	-5.31	-20.08	10
-161.87	-189.70	823.73	-5.40	-15.29	-35.77	8
-128.91	-282.23	884.28	-2.20	-15.59	-27.10	9
-6.10	-234.62	864.50	0.98	-18.22	-1.62	10
-49.80	-277.59	857.91	-8.33	-10.04	31.37	8
-13.43	-288.82	894.53	7.90	-3.66	37.14	8
-63.48	-230.22	849.61	7.23	-0.15	19.07	8
-92.77	-253.42	863.53	1.68	0.24	-7.29	9
-102.78	-250.00	869.38	5.46	4.43	-37.99	8
-162.84	-247.07	856.69	7.20	7.02	-39.52	10
-122.31	-227.54	878.91	25.97	-6.84	-17.67	8
-39.06	-190.43	843.02	29.91	-12.33	5.77	8
-53.71	-196.78	896.73	23.62	6.65	26.25	9
-77.88	-212.16	876.22	15.93	6.59	29.54	10
-24.41	-226.32	854.25	0.70	0.55	19.96	8
-77.39	-259.77	836.43	-1.10	10.35	10.35	8
-78.37	-261.96	867.68	15.78	6.32	-8.67	8
-121.58	-177.49	862.55	28.56	3.91	-15.44	11
-134.03	-141.60	827.39	21.64	-1.46	-32.23	8
-109.62	-242.19	955.81	0.03	-5.28	-34.39	8
-127.93	-187.50	901.12	3.45	-9.89	-3.81	8
-19.53	-174.32	804.20	-2.99	-13.95	13.76	10
-3.42	-248.78	886.96	-5.43	9.19	68.54	9
-33.20	-219.97	844.24	15.53	12.73	60.15	8
-47.61	-227.54	841.06	-1.71	19.26	30.15	8
-101.81	-233.64	912.11	-1.74	18.40	1.98	10
-189.21	-203.86	875.00	-6.38	13.18	-40.59	8
-175.29	-207.76	856.93	-9.22	2.69	-53.13	9
-167.24	-196.04	863.28	1.89	-7.02	-37.72	8
-147.95	-203.86	852.29	8.00	-8.24	-21.06	10
-45.90	-209.23	894.04	-1.43	-16.51	9.43	8
-52.00	-207.52	881.84	-7.05	-7.75	29.24	8
-61.28	-218.75	877.93	-12.91	-5.68	23.10	9
-45.41	-184.81	857.18	-11.81	-2.69	13.64	10
-76.66	-240.97	856.69	-7.05	1.77	-16.82	8
-68.60	-267.33	881.84	-4.24	2.69	-15.05	8
-67.63	-261.72	900.63	21.94	7.08	-9.06	8
-94.24	-207.03	854.00	22.86	5.04	4.15	9
-50.78	-219.97	876.71	18.40	9.80	19.84	10
-82.28	-213.62	870.61	15.11	12.97	23.19	8
-91.06	-174.80	869.87	17.33	14.19	23.07	8
-116.94	-177.49	856.93	4.94	13.76	3.57	8
-174.56	-171.63	869.87	9.37	5.49	-9.03	11
-123.78	-153.08	841.80	-3.94	-6.62	-27.44	8
-148.68	-201.90	905.03	-9.83	-4.70	-21.06	8
-102.78	-174.80	828.13	-8.42	-19.10	-13.15	8
-52.25	-248.54	895.02	-18.13	-13.73	4.06	10
-73.49	-226.32	850.10	-1.16	-7.93	-1.59	9
-52.00	-241.70	858.64	5.95	-8.76	-0.40	8
-20.75	-204.10	879.39	20.23	-1.80	9.58	8
-73.49	-178.22	892.58	19.01	12.42	0.15	8
-86.18	-193.60	889.40	-3.51	3.78	1.28	8
-43.95	-164.31	862.30	-19.68	-2.84	6.68	11
-98.14	-241.70	896.48	-37.05	6.71	5.49	8
-133.54	-240.48	879.15	-23.28	8.45	9.64	8
-163.82	-186.28	825.93	-9.83	7.02	1.59	8
-154.79	-257.32	876.95	11.14	-9.22	-11.41	8
-92.77	-166.50	860.84	16.60	-13.64	-10.07	11
-67.87	-173.83	875.24	-1.71	-9.67	-11.87	8
-66.65	-233.64	915.28	-13.37	-8.24	-5.68	8
-69.09	-215.58	870.36	-18.10	0.89	4.64	8
-77.15	-201.90	846.44	-20.78	-0.40	17.82	11
-26.86	-215.58	856.20	-15.87	5.74	18.13	8
-79.10	-245.85	872.80	-4.94	11.44	-1.19	8
-109.62	-272.71	834.23	2.04	0.15	-30.91	8
-120.12	-280.52	886.96	12.51	7.29	-16.27	8
-132.57	-237.30	843.26	24.11	-6.68	-13.61	11
-101.81	-163.09	832.76	23.44	-8.00	1.40	8
-44.92	-155.76	879.88	6.38	-17.55	18.16	8
-74.95	-176.27	948.00	-14.10	-0.73	-5.10	10
-169.43	-124.76	849.37	-19.50	-12.94	-10.47	8
2.20	-216.06	878.17	-29.27	-14.83	-8.33	9
-94.24	-287.35	888.92	-19.68	4.46	-13.79	8
-68.60	-250.49	846.44	4.21	-0.12	6.16	10
-66.41	-232.91	791.50	3.48	-2.59	3.97	8
-45.41	-285.89	904.79	4.76	4.52	5.28	8
-89.60	-217.77	885.25	13.06	9.74	14.07	9
-78.37	-164.06	870.36	12.15	3.51	3.97	8
-60.30	-155.27	848.88	0.95	4.49	-1.92	8
-117.43	-224.85	901.86	-4.79	10.53	11.14	8
-98.88	-169.68	842.53	-1.68	-3.39	2.44	10
-61.04	-228.27	876.46	-13.76	3.85	2.23	9
-121.34	-236.08	856.45	-15.35	6.23	-3.36	8
-80.08	-254.15	858.64	-14.19	-5.07	-4.49	8
-91.31	-252.93	834.96	-6.35	-4.46	-2.99	10
-98.63	-191.89	798.34	1.89	-4.39	2.32	8
-132.32	-267.09	941.16	-7.29	-10.01	11.23	9
-20.75	-183.84	858.15	10.83	-5.25	6.44	8
-102.29	-219.73	841.31	-7.78	-1.07	-4.55	8
-100.59	-318.85	892.58	-10.16	-6.84	13.82	10
-70.56	-217.53	869.14	25.91	-11.11	31.37	8
-60.06	-142.58	861.57	10.77	-4.15	-1.77	9
-105.47	-186.77	897.46	-1.28	4.00	-40.50	8
-121.34	-179.69	856.93	-6.26	-8.85	-47.15	10
-84.96	-233.64	893.55	-12.88	-12.48	-41.47	8
-86.43	-273.68	856.45	-9.16	-16.78	-22.92	8
-57.62	-271.73	845.95	-5.92	-15.66	14.04	9
-5.13	-246.83	854.74	3.33	-14.04	19.68	10
9.28	-244.14	878.91	-2.20	-1.46	28.14	8
0.00	-217.77	886.47	3.78	7.87	15.99	8
-30.76	-183.84	824.95	7.29	19.71	7.63	8
-93.99	-223.14	869.14	6.71	16.69	5.95	9
-73.24	-194.34	899.17	15.01	6.96	2.59	8
-54.69	-152.34	853.03	-7.60	16.45	-13.61	10
-174.07	-276.37	878.91	-11.47	14.56	-13.85	8
-71.29	-243.90	867.19	-8.88	-5.46	-3.20	8
-94.97	-228.03	846.92	4.76	2.20	7.23	9
-85.45	-208.25	869.63	6.32	-2.66	-8.45	8
-97.90	-212.65	868.65	2.69	-3.45	-9.95	10
-73.49	-218.75	852.29	0.00	-8.97	-13.18	8
-69.58	-216.55	845.70	-1.92	-6.50	-8.15	8
-62.26	-277.59	914.79	3.88	-8.39	-2.87	9
-57.86	-173.10	836.43	13.79	-6.65	4.43	8
-25.63	-231.93	899.66	1.98	0.37	6.99	8
-48.10	-220.21	870.61	4.55	6.38	2.87	8
-82.76	-220.95	871.83	3.69	4.46	-0.92	10
-37.60	-193.12	868.41	6.99	4.79	-0.98	9
-69.82	-200.44	875.98	0.58	13.03	8.24	8
-97.66	-206.54	870.12	-1.83	5.37	13.58	8
-73.49	-240.97	883.79	-2.90	5.68	13.09	8
-109.62	-195.56	821.78	2.38	3.54	12.85	8
-71.53	-294.92	901.12	5.16	4.15	14.22	11
-69.34	-177.49	860.35	16.60	9.55	25.54	8
-81.30	-206.79	868.41	9.77	4.79	-2.96	8
-105.71	-223.63	875.49	-6.20	2.53	-13.06	8
-115.23	-196.29	863.28	-6.96	-0.52	-10.80	8
-80.57	-203.61	872.80	-13.61	-3.85	-22.49	11
-120.61	-200.44	823.73	-11.90	-3.54	-5.13	8
-67.14	-233.40	881.59	1.43	-8.76	16.36	8
-67.38	-211.43	887.70	3.85	-6.50	17.55	8
-32.71	-187.99	873.05	0.03	3.08	8.18	8
-107.67	-220.21	863.28	-20.97	1.53	-3.33	11
-70.80	-246.34	864.01	-21.15	-2.90	-9.37	8
-108.40	-255.13	875.98	-5.89	3.75	-17.06	8
-101.81	-203.61	832.76	6.47	-2.53	-9.34	8
-73.00	-207.52	833.98	0.09	-1.59	-9.92	8
-113.53	-265.63	887.94	13.70	-1.22	-4.24	11
-60.30	-195.80	857.67	14.19	-8.24	22.40	8
-29.05	-204.59	895.75	-5.71	-2.11	14.07	8
-69.09	-204.83	898.93	-1.77	6.50	-8.36	8
-84.96	-236.33	831.30	-3.02	2.87	-9.43	8
-68.85	-233.64	892.33	9.77	4.73	-3.05	9
-61.77	-192.87	872.80	21.42	6.62	-4.06	10
-94.24	-218.75	862.79	5.98	5.86	2.32	8
-84.96	-247.80	909.67	2.90	5.37	0.92	8
-107.18	-226.81	834.72	-7.63	1.80	0.70	8
-68.12	-252.44	878.42	0.06	-1.62	3.11	9
-85.94	-198.49	829.83	21.45	3.63	4.43	8
-89.84	-199.71	895.51	20.57	-0.12	-4.70	8
-92.53	-180.18	895.75	19.01	0.09	-13.31	10
-117.92	-176.03	854.98	5.58	-7.66	-13.09	8
-35.16	-218.99	871.83	-3.66	-7.69	-12.97	9
-103.27	-203.86	871.58	-2.14	-5.83	-11.08	8
-78.61	-181.88	856.93	-3.72	-8.97	-0.40	10
-27.10	-241.46	906.25	-6.07	-6.44	5.04	8
-42.97	-206.54	878.91	-8.82	3.78	27.74	8
-32.23	-182.62	843.75	-9.95	6.84	18.28	9
-62.74	-219.48	869.14	-9.28	10.16	7.87	8
-118.41	-205.81	848.14	-3.14	11.99	4.55	8
-101.32	-253.42	877.93	-1.34	-2.14	-3.54	10
-115.72	-243.65	883.79	9.77	0.95	-11.54	8
-154.05	-215.33	872.80	14.16	-5.07	-13.37	9
-95.21	-197.27	879.88	1.86	-13.21	-9.95	8
-76.17	-211.67	897.22	4.73	-12.08	-2.23	10
-53.22	-176.51	875.49	-0.37	-8.94	7.66	8
-17.09	-220.95	885.74	-12.27	-7.39	9.22	8
-38.82	-182.62	850.34	1.22	4.30	16.63	9
-37.60	-160.89	810.79	-0.09	5.89	4.97	8
-41.50	-290.53	913.57	3.05	10.77	11.47	8
-70.07	-220.21	870.61	21.85	16.94	18.46	10
-57.62	-200.68	846.92	19.10	15.29	-0.82	8
-119.38	-223.88	870.85	7.84	18.62	-15.05	9
-146.73	-175.05	850.59	22.28	6.77	-19.81	8
-92.04	-328.13	929.93	48.95	-5.74	-1.62	10
-235.35	-207.52	609.86	172.12	-97.44	32.14	8
93.75	-471.44	448.00	194.46	-39.86	172.06	8
-294.19	-270.02	1012.94	219.18	-48.68	130.37	11
35.64	-174.07	910.64	179.84	-107.91	-0.43	8
-100.10	-127.93	1033.20	112.21	-92.77	-31.19	10
-251.22	351.81	928.22	170.23	-88.01	55.97	8
19.04	397.22	895.51	189.30	-117.46	96.25	11
377.93	530.76	681.40	54.63	-67.78	65.06	8
-21.00	41.26	806.64	-15.66	-20.90	12.08	8
329.59	-52.98	996.09	-49.44	-45.44	-18.07	10
18.31	-139.40	975.59	-83.25	60.27	-40.80	8
56.15	-145.75	902.83	-59.88	58.38	-29.33	9
32.23	-66.16	746.83	-45.29	39.40	-56.76	10
103.27	-44.68	739.50	16.20	13.92	-26.12	8
268.07	47.85	932.37	46.26	7.51	67.38	8
315.92	90.82	890.87	23.01	65.16	59.11	8
16.11	-66.89	926.03	15.50	91.67	41.50	11
-176.27	-105.22	866.46	27.74	91.77	46.63	8
-104.25	28.08	840.33	18.55	51.76	8.48	8
-126.71	-21.00	881.84	35.98	36.77	-27.68	8
-135.50	47.85	825.68	55.63	41.50	-20.23	10
-233.15	85.69	961.91	42.79	41.20	17.27	9
-267.33	163.57	871.09	23.47	-2.72	29.82	8
-75.44	143.80	915.04	-68.42	-36.93	20.05	10
-91.55	157.47	890.38	-145.72	-29.33	-6.74	8
-139.89	-75.93	956.05	-154.24	-29.91	-9.03	8
34.67	-127.69	873.78	-92.80	-38.70	-26.89	11
1.95	-89.11	765.38	-36.44	-15.93	-35.52	8
41.02	-67.63	766.85	-48.46	-10.38	-24.63	8
77.64	-84.96	961.67	-39.12	-2.78	-24.93	8
-11.96	-59.33	945.07	-32.62	18.71	-15.90	8
-9.28	-60.06	882.32	-31.37	18.68	-4.33	11
-4.15	-46.88	858.40	-25.27	22.43	-18.49	8
-45.90	-92.53	866.46	-18.22	25.09	-19.62	8
-98.88	-172.61	886.23	-11.35	34.91	-31.52	8
-111.82	-110.60	901.61	9.03	10.31	-12.08	11
-59.81	-76.90	865.48	11.41	9.92	14.50	8
-4.88	-115.97	888.43	15.56	10.59	9.37	8
-100.59	-63.72	878.91	18.10	18.34	8.00	8
-85.69	-98.14	871.09	30.76	3.91	16.66	8
2.20	-62.99	858.64	20.48	16.82	12.76	11
-70.80	-82.52	970.21	28.44	39.00	-9.77	8
-125.98	-18.80	794.92	47.73	24.78	-16.02	8
-101.81	-56.88	862.30	24.08	6.65	-14.10	8
-115.97	-75.44	950.93	24.41	3.81	-15.05	8
-118.41	-72.75	856.69	42.21	-1.71	-25.30	11
-126.22	7.81	816.65	36.04	-13.79	-22.74	8
-111.82	-8.79	893.80	15.05	-26.52	-14.34	8
-20.75	-23.44	936.04	18.98	-29.75	-12.91	8
-11.23	-7.57	872.80	13.46	-7.26	-10.62	10
-112.06	-89.36	915.53	-0.58	10.22	16.97	9
-57.37	-42.48	888.92	31.43	-9.03	25.45	8
-5.37	58.59	816.65	26.00	-2.93	25.27	8
-45.90	-28.81	953.86	4.79	8.48	13.12	8
-84.47	-19.78	944.82	26.31	9.19	-8.73	8
-94.97	-28.56	854.00	17.58	-2.69	-10.07	11
-69.34	-43.21	897.22	19.10	-9.37	-19.53	8
-38.57	-35.89	903.56	24.23	-2.01	-15.01	8
-45.65	-8.54	928.96	34.12	3.14	-13.03	8
-61.28	16.60	854.49	22.22	-4.88	-7.51	8
21.24	-6.59	903.81	7.51	-5.89	11.60	8
-54.93	0.98	920.65	20.20	4.61	11.08	9
36.62	137.45	832.76	-2.59	19.32	28.66	8
-166.50	2.20	966.31	-52.64	15.47	32.35	10
-75.68	-53.22	935.55	-27.53	-22.28	20.08	8
-44.68	-142.82	898.44	-24.57	-21.39	-8.85	9
-179.69	-83.74	828.37	47.42	-0.52	-31.28	8
27.10	55.42	846.44	51.06	-29.51	-80.23	10
182.86	35.64	954.83	98.91	54.72	-105.90	8
-194.58	220.21	1155.52	80.23	74.22	-115.88	8
-549.56	-158.20	962.16	70.47	44.56	-31.89	11
-49.07	-434.08	856.69	139.43	-70.10	11.26	8
-273.93	185.06	753.66	295.84	-59.05	-21.61	8
-223.63	715.82	636.72	145.26	-79.77	-9.06	10
132.32	143.80	680.18	152.95	-121.86	-39.73	8
-11.47	251.95	990.97	117.65	-141.63	66.83	11
484.86	141.11	786.13	119.69	-206.70	192.54	8
-188.48	-18.55	777.10	160.16	-81.48	109.16	10
377.20	172.12	926.03	165.31	-105.29	154.30	8
337.89	94.24	1175.05	268.65	-4.91	46.54	10
649.17	243.41	848.63	354.71	45.50	-36.93	9
25.88	-90.58	607.67	397.98	150.33	-105.90	10
-103.03	-486.33	679.69	468.78	100.77	75.56	8
681.40	536.13	450.20	568.30	37.02	301.18	8
179.69	302.00	464.36	493.16	188.72	298.43	11
174.32	375.49	531.74	511.51	171.14	297.21	8
292.97	734.86	434.08	525.51	172.36	162.14	10
183.35	1268.55	221.92	515.96	165.22	69.73	10
-208.98	1427.49	209.47	366.39	149.93	-193.66	8
-77.88	1694.09	403.56	158.02	84.41	-221.80	11
-318.12	1186.28	459.23	-53.83	12.33	-214.08	8
-99.12	908.69	364.99	-97.93	-14.25	-138.21	10
-212.16	844.24	329.59	-191.96	-19.78	-50.51	8
-97.17	483.15	428.96	-207.95	10.62	-25.24	11
-108.89	294.68	607.67	-194.55	0.73	-37.11	8
-144.29	-99.37	627.20	-22.80	43.46	115.69	8
-32.23	198.97	460.45	167.39	30.15	356.23	10
232.67	606.69	393.07	287.20	28.23	371.06	8
492.92	1419.43	398.93	195.89	116.94	61.00	11
-34.18	1882.57	455.81	83.56	146.06	-82.89	8
-192.14	1431.40	458.74	-208.10	99.67	-237.79	8
-421.88	804.20	459.47	-282.10	42.66	-272.61	8
-357.91	496.58	377.93	-251.07	-23.99	-217.35	10
-48.58	482.18	343.02	-162.51	-54.23	-152.28	9
1.95	559.08	428.22	-80.81	-32.53	-134.74	8
-179.69	601.56	634.03	-40.37	-36.32	-93.93	10
23.93	638.92	766.85	-135.83	-1.28	84.38	8
-173.34	710.45	676.03	-169.19	35.68	102.81	8
-102.78	593.99	683.11	-196.66	46.45	65.46	11
-203.37	634.28	549.80	-182.16	26.64	82.70	8
-162.84	612.06	586.43	-165.13	17.36	87.07	10
-65.19	651.37	566.89	-80.11	-5.13	35.55	8
-95.95	510.25	688.23	-82.70	4.15	-35.25	8
-224.37	471.92	774.17	-107.12	15.35	-46.88	11
-162.35	549.80	816.89	-134.19	-9.67	-21.85	8
29.54	694.58	776.37	-157.35	-2.90	-14.56	10
34.67	683.11	830.32	-236.91	45.44	-15.53	8
-62.50	765.14	650.39	-136.93	89.02	-8.64	9
-376.22	838.38	429.44	-97.96	26.03	13.82	10
-570.31	299.80	690.19	-127.78	-35.19	66.44	8
-505.13	638.43	414.06	-168.00	-63.78	106.11	8
-205.08	636.23	930.18	-270.05	-62.16	-3.60	10
-619.14	234.86	874.76	-408.14	-59.20	-68.27	9
-113.53	-88.62	931.88	-312.56	-180.60	63.23	10
-262.45	-133.79	666.26	-201.87	-234.38	55.85	8
472.90	-74.22	906.74	-176.03	-223.48	87.80	10
-67.38	187.01	739.26	-129.88	-56.67	60.39	8
312.74	271.97	689.94	-116.73	-76.87	93.66	9
374.27	-36.38	999.76	-218.78	-38.57	50.87	10
423.10	-231.93	736.33	-182.95	42.79	25.60	8
319.58	-568.60	970.70	3.57	85.14	78.03	10
401.12	-250.49	890.63	116.55	133.18	148.13	9
101.07	-69.82	812.50	241.15	182.83	259.06	10
-7.08	145.51	604.00	233.86	162.78	269.56	8
-116.70	204.83	908.69	236.60	174.68	147.31	8
-189.70	338.62	804.69	262.54	190.52	-44.04	10
-618.65	487.55	735.35	196.20	117.25	-147.34	9
-715.09	464.60	814.45	175.57	63.39	-137.39	10
-392.82	590.09	782.23	106.90	-85.27	-103.97	8
-115.72	570.56	814.21	30.24	-67.47	-96.65	10
-298.10	431.88	816.16	-27.25	-39.31	-83.04	8
-242.68	437.01	753.91	-49.38	-76.02	-43.88	11
-190.67	347.90	804.20	-43.76	-104.22	-12.82	8
-5.86	345.70	898.44	-51.12	-108.64	-17.27	10
79.59	336.91	843.75	-71.59	-53.77	-12.63	8
-48.58	163.33	886.72	-92.83	-20.57	-21.30	8
-16.11	190.92	827.64	-77.06	-25.27	-37.35	9
67.87	134.28	874.02	-59.60	-15.47	-51.85	10
-116.94	70.80	796.63	-7.90	12.85	-32.84	8
-52.49	169.19	799.07	48.13	-17.43	-36.07	8
-87.65	226.81	796.39	58.81	-0.46	-31.07	11
-124.76	309.33	890.63	61.89	1.71	-38.39	8
-69.82	502.20	847.66	27.53	-1.28	-55.39	8
-138.43	393.55	880.62	-42.39	12.27	-47.27	8
-117.68	355.96	768.55	-68.51	-1.34	-24.05	10
-79.59	262.70	801.51	-75.53	-2.50	-34.36	9
-124.51	161.38	861.57	-59.27	12.63	-34.21	8
-248.54	171.63	858.15	-46.02	18.95	-6.65	10
-75.93	205.32	842.04	-34.24	-20.29	3.60	8
-73.00	166.50	854.00	-36.10	-9.43	15.29	8
-125.24	189.21	796.39	-28.47	-8.27	20.57	11
-81.54	262.94	857.91	-32.23	-2.44	9.46	8
-193.12	272.46	892.58	-20.60	0.09	-35.34	8
-214.11	319.58	874.51	-48.40	-22.86	-46.72	8
-71.53	357.42	826.66	-63.05	-21.76	-49.07	10
-95.95	117.92	961.67	-75.74	-13.40	-55.63	9
-146.97	68.85	849.61	-57.62	12.48	-7.11	8
-179.44	20.02	876.22	-11.02	-9.40	29.63	10
-25.15	53.47	813.96	25.12	-7.51	39.52	8
-167.72	172.12	794.92	51.57	7.63	14.25	8
-106.93	149.66	897.95	53.28	-13.34	-21.64	9
-151.61	195.07	902.83	51.21	-22.03	-37.26	10
-28.08	360.35	878.17	26.34	-11.47	-35.06	8
32.71	369.14	812.74	4.58	-7.45	-37.35	8
-140.87	427.98	851.81	-57.07	50.99	-7.26	10
-505.13	550.78	1008.79	-82.55	24.14	-8.00	9
-428.71	199.46	1056.64	-130.71	-42.94	9.80	8
-440.19	-98.14	1011.47	-81.33	-7.42	-74.25	10
-566.16	-340.09	680.18	-0.46	-78.22	-172.55	8
113.28	-120.12	558.35	135.50	-146.76	-45.87	9
-223.14	297.61	781.49	232.73	-217.62	6.84	10
254.88	769.78	756.84	101.01	-186.65	4.73	8
220.21	287.84	857.91	24.75	-163.73	-3.14	10
-72.27	662.35	494.38	-57.86	-125.49	-105.62	8
107.18	259.77	988.77	-100.49	-132.78	-85.82	11
122.31	413.57	779.05	-55.27	-127.84	-18.31	8
736.82	10.25	836.67	-78.06	-115.91	-1.19	10
407.96	-78.37	964.60	51.45	-7.90	26.28	8
364.75	27.10	800.29	109.25	9.06	43.79	8
90.58	-219.97	754.15	173.43	62.44	134.43	9
114.99	-76.42	645.26	284.24	23.07	196.96	10
331.79	-148.93	901.61	384.46	60.58	320.56	8
574.95	167.72	727.54	458.22	137.02	359.07	10
438.48	527.83	652.10	454.19	175.78	304.38	8
-87.89	782.23	601.32	371.31	217.99	232.97	11
29.54	982.42	567.87	245.24	195.50	220.98	8
-268.55	908.94	719.73	116.27	184.91	96.28	10
-239.50	739.01	662.35	12.70	70.22	55.88	8
-52.25	562.01	748.78	26.64	34.09	112.52	11
-63.48	595.70	701.17	47.42	25.82	153.84	8
77.88	732.42	828.37	-17.06	43.03	291.66	8
-102.54	784.18	719.97	-132.39	68.24	236.24	10
-120.36	469.73	768.07	-194.27	65.34	167.76	8
-237.30	123.78	543.21	-189.88	6.68	171.75	11
-199.95	-228.52	482.91	-90.91	-102.66	213.41	8
533.94	133.30	709.23	61.65	-102.17	273.80	8
296.63	327.64	675.29	154.85	23.38	232.94	10
483.15	544.43	800.05	138.31	75.32	179.63	8
318.85	594.48	885.99	58.93	56.09	106.81	11
189.94	434.33	744.87	-1.59	3.54	4.43	8
177.73	295.17	541.02	-15.99	5.10	-44.13	8
433.59	489.01	689.70	-9.83	62.44	-67.26	10
76.42	-2.44	928.47	-1.71	174.26	-11.51	9
119.14	163.33	822.51	21.42	199.10	219.82	8
135.74	420.41	695.31	-0.18	214.94	274.02	10
-15.14	722.41	561.77	-44.31	194.64	211.85	8
-110.60	676.27	783.20	-84.87	148.74	45.81	10
-200.93	688.96	899.41	-181.73	100.68	13.09	9
-52.73	581.30	868.65	-213.13	14.16	26.43	10
121.58	367.19	821.29	-249.11	12.48	-21.76	8
193.85	118.90	904.30	-173.07	26.55	-48.92	8
149.17	169.68	836.18	-64.82	59.57	-92.74	10
-166.02	107.42	655.03	18.59	63.90	-108.98	9
-245.61	140.14	656.98	-26.49	21.73	-37.51	8
-41.99	18.07	988.77	-75.71	-16.60	24.29	10
132.81	218.99	1054.20	-74.65	20.94	32.75	8
-115.97	343.26	849.85	-94.76	65.83	-2.26	10
-41.02	366.21	788.82	-122.62	12.02	-34.97	9
98.39	549.07	706.30	-164.06	-5.55	-72.51	8
113.53	571.04	835.45	-216.74	-9.09	-82.58	10
292.72	468.02	1134.28	-383.97	-7.51	-114.04	8
262.45	190.43	1030.76	-492.16	51.33	-126.92	8
-159.67	-303.96	899.66	-479.49	164.40	-152.65	11
19.29	-374.51	664.31	-294.10	169.77	-261.38	10
-135.99	-390.38	589.36	-126.40	181.76	-364.07	8
-477.78	-560.55	584.72	-40.89	57.46	-451.08	10
-31.74	-479.49	1161.62	26.86	-52.43	-451.60	9
-126.46	-208.98	754.64	108.49	-11.87	-460.82	10
-432.62	-294.92	795.17	156.71	-19.78	-411.32	8
74.95	-246.09	976.56	195.80	-82.64	-329.22	10
-458.25	165.53	795.41	184.60	-52.00	-301.51	8
21.00	77.15	967.77	96.41	-42.97	-132.14	11
-482.18	34.67	728.03	59.60	-82.64	-51.61	8
536.87	90.58	841.06	65.28	-98.39	-39.15	8
270.75	-115.23	751.95	50.54	-2.90	-85.24	10
60.79	-85.69	990.72	25.45	60.33	-78.67	9
82.76	-105.47	876.71	39.76	67.72	-57.34	8
15.14	68.85	853.03	32.07	59.63	-33.81	8
237.06	-122.07	1048.34	27.59	22.25	-24.38	10
-55.18	-15.14	857.91	110.17	65.70	9.46	8
-7.57	-2.20	782.96	111.94	58.75	40.53	9
-142.09	79.35	806.40	135.96	74.68	54.26	8
-80.32	164.55	804.69	162.45	69.61	48.86	10
-174.56	231.69	963.87	119.84	57.28	41.87	8
-118.90	179.69	996.34	116.18	59.23	68.63	10
-242.43	306.15	842.53	95.49	55.02	69.49	9
-183.35	326.66	805.18	49.35	17.21	38.02	8
-229.25	197.51	842.29	21.09	-7.26	-3.36	10
-178.96	156.49	915.04	26.49	-62.38	-13.46	8
-70.80	180.42	906.74	53.68	-70.31	22.55	8
48.34	264.40	881.35	56.70	-59.39	20.51	9
9.77	274.17	802.98	42.51	-24.84	28.35	10
36.38	239.75	901.86	17.09	-27.56	8.45	8
15.38	188.96	892.09	12.24	-8.79	0.34	8
16.85	180.42	849.61	12.02	2.87	4.00	8
-4.88	187.01	807.62	18.19	14.89	6.68	9
-24.90	191.65	846.68	25.91	11.96	-22.06	8
-26.37	148.19	892.82	34.82	13.85	-19.23	8
-77.39	205.08	798.83	52.64	21.24	0.73	8
-76.17	188.72	880.86	53.16	21.24	-6.26	8
-114.26	241.21	912.35	53.25	21.79	-6.50	11
-114.50	415.04	844.48	53.01	6.68	-12.88	8
-42.48	359.38	810.55	11.08	5.49	-11.14	8
-108.89	253.17	874.76	-4.70	4.70	-17.91	8
-103.27	281.98	808.11	6.41	-8.33	-13.49	10
-14.65	207.76	902.34	4.85	-9.55	-13.79	9
-104.74	271.73	816.16	8.03	11.63	1.31	8
-24.41	293.95	864.99	-8.94	-10.35	-4.49	8
-36.38	250.49	898.44	-15.47	-5.89	-8.97	10
-39.79	297.12	844.48	-28.99	3.69	4.49	8
-37.35	267.33	838.62	-45.32	14.04	2.04	9
-146.00	238.04	879.64	-39.83	14.80	-15.53	8
-117.43	309.57	809.08	-40.59	-14.98	-22.71	8
8.30	174.80	913.33	-42.82	-10.10	-30.27	10
-104.25	270.02	787.35	-56.61	19.10	-35.13	8
-86.43	206.05	889.65	-41.35	4.94	-9.80	11
-63.23	215.58	818.85	-48.52	2.17	10.31	8
-26.61	145.51	879.15	-28.41	13.00	2.59	8
-142.33	46.88	809.81	-12.39	15.20	2.96	8
-44.43	217.04	840.09	30.73	18.49	36.68	8
-100.83	238.28	815.19	45.96	5.25	-12.94	11
-63.23	272.46	858.89	31.92	13.24	-17.24	8
-120.36	396.73	918.95	23.90	28.63	-15.87	8
-94.48	658.94	1011.72	-49.71	-0.43	-22.92	10
-40.28	480.96	1028.32	-155.82	-24.96	-99.79	9
-569.09	-38.82	1046.88	-139.77	-109.19	-69.61	8
-284.42	201.66	567.87	-122.96	-99.33	-63.32	10
44.68	-170.41	1030.27	-35.95	-184.36	-171.75	8
-209.72	-28.32	305.66	33.45	-113.01	-161.53	10
58.84	104.49	776.12	19.07	-167.39	-124.02	9
52.00	356.20	1107.91	29.66	-106.90	-24.99	10
-57.13	982.42	846.92	-129.85	-110.69	-73.79	8
-243.65	134.77	1179.20	-172.18	-165.44	-10.59	10
[truncated: 6,557 more rows]
