# Supplementary material for: Complexes of vertebrate TMC1/2 and CIB2/3 proteins form hair-cell mechanotransduction cation channels
Source: eLife. 2025 Jan 8;12:RP89719. doi: 10.7554/eLife.89719 (PMC11709434; doi:10.7554/eLife.89719)
Supplement: Figure 3—source data 1. [file elife-89719-fig3-data1.zip › Figure 3H/homo/18-6-T2.csv]

Time	Lat	Foreaft	Vert	Pitch	Roll	Yaw
1	167.08	-148.44	-263.46	8	NaN	NaN
2	-466.55	550.54	846.44	219.12	-149.75	-155.55
3	-291.75	582.28	688.48	205.57	-142.46	-103.03
4	-442.87	889.89	377.93	221.1	-165.95	-35.86
5	-373.78	1402.59	313.72	128.08	-176.33	-47.03
6	197.75	1192.14	767.33	-169.8	-159.24	-139.77
7	-449.22	656.25	682.86	-237.18	-141.91	-346.13
8	-193.85	438.72	678.47	-140.78	-185.97	-457.43
9	-301.03	435.55	608.15	-83.04	-181.18	-444.55
10	-21.97	307.13	671.88	4.73	-87.1	-337.07
11	-113.77	478.76	659.42	-9.8	-34.42	-292.24
12	-346.19	382.32	588.87	-14.43	9.8	-243.16
13	-755.37	507.57	438.23	-8.67	23.13	-151.37
14	-207.28	512.21	778.08	-54.69	-75.53	-63.14
15	-114.99	284.91	724.85	4.27	-41.81	-40.99
16	-467.04	352.54	715.09	15.75	-25.42	-44.62
17	-697.75	437.74	494.63	132.11	-115.23	65.73
18	-296.63	743.41	493.16	67.29	-73.15	136.93
19	45.41	734.13	676.76	-102.36	-83.98	76.87
20	128.17	723.63	701.42	-211.4	-27.89	-37.29
21	80.08	154.79	950.93	-173.65	17.94	-87.74
22	-520.51	341.31	679.69	39.76	98.11	-33.84
23	-638.18	758.3	509.28	98.39	-37.93	13.37
24	-226.81	1338.13	540.53	-84.47	-165.56	29.33
25	98.39	1065.92	926.76	-321.44	-135.71	-149.99
26	257.57	662.11	1147.95	-390.69	56.43	-332.58
27	-305.66	-131.35	1104	-315.83	131.41	-356.23
28	-613.28	-231.45	863.28	-122.5	106.11	-178.25
29	-563.72	73	699.71	22.31	-28.08	114.29
30	101.07	344.48	470.46	90.85	-140.08	268.37
31	353.27	533.45	620.85	-100.16	69.27	270.63
32	52	526.61	719.97	-225.01	280.33	176.57
33	-442.87	485.35	891.36	-306.55	363.74	108.43
34	-1027.83	-35.4	908.45	-270.72	358.49	107.94
35	-826.17	-166.75	675.78	-122.16	88.13	153.75
36	-243.9	38.09	751.46	-37.17	-72.78	215.15
37	-364.26	499.27	619.14	34.85	-50.11	93.17
38	-462.4	499.02	634.77	-36.44	0.12	6.81
39	-418.95	68.12	1059.57	10.41	41.99	-63.17
40	-604.49	81.05	994.87	61.16	68.3	-28.75
41	-421.39	513.43	993.65	61.16	-28.44	64.85
42	-84.47	422.61	957.28	49.13	-6.56	144.38
43	-95.46	339.6	903.32	34.76	92.56	149.35
44	-96.44	367.43	810.3	5.92	133.42	109.62
45	-589.36	153.56	675.05	7.63	249.91	-40.34
46	-762.45	281.01	520.02	138.52	175.81	-173.25
47	-997.07	734.13	125.73	106.32	103.49	-106.93
48	-1048.1	647.71	353.27	-49.87	-1.62	-16.11
49	-766.85	228.27	663.57	-41.41	-61.89	25.85
50	-397.95	76.17	637.21	85.54	-168.61	78.52
51	-397.71	287.35	748.54	160.58	-151.92	72.42
52	-527.83	749.27	668.21	51.64	-107.57	-12.63
53	-486.08	1019.04	695.8	-123.9	-110.6	-122.56
54	-424.8	812.74	737.55	-355.16	-52.15	-124.33
55	-529.54	146.73	1051.03	-407.99	-23.53	-96.83
56	-566.16	-240.97	1128.66	-342.41	-60.15	-39.15
57	-513.18	-129.15	1052	-185.97	-92.19	-31.01
58	-431.4	213.38	707.52	-54.29	-107.24	-119.51
59	-363.53	127.93	832.52	-64	-54.17	-135.01
60	-553.22	200.2	535.89	51.7	-27.86	-118.16
61	-764.89	274.9	499.02	78.52	-71.96	9.77
62	-678.47	259.77	608.64	66.62	-179.32	68.21
63	-423.34	559.57	573.73	17.27	-255.34	226.2
64	-22.71	599.37	956.3	-135.56	-289.98	234.13
65	126.22	69.34	1259.77	-281.16	-232.42	73.67
66	7.89	-184.39	21.55	281.25	8	NaN
67	-872.31	625.49	638.67	-260.96	38.88	264.25
68	-865.97	573.49	612.55	-315.43	19.87	231.08
69	-784.18	304.93	604.25	-286.56	17.91	223.18
70	-651.37	221.68	327.39	-160.37	38.76	198.49
71	-730.47	307.62	386.72	-59.69	2.78	111.11
72	-555.18	421.63	581.54	23.62	-115.05	103.79
73	-347.41	629.64	760.74	5.68	-108.7	228.45
74	-331.05	589.36	888.67	-17.61	-3.2	275.76
75	-392.09	1018.55	560.3	-33.72	62.35	286.04
76	-782.23	782.23	232.18	-126.16	265.05	250.24
77	-699.46	747.56	688.48	-314.64	-27.62	125.67
78	-844.97	548.58	584.47	-339.39	-103.79	92.77
79	-805.91	494.63	758.3	-353.61	-170.53	92.68
80	-871.58	630.37	673.83	-388.31	-245.54	97.11
81	-652.59	511.23	536.87	-467.8	-312.68	156.37
82	-370.12	489.5	498.05	-491.61	-358.12	160.8
83	-138.43	380.86	700.68	-431.76	-421.75	122.44
84	-198.97	146.24	592.53	-338.96	-484.5	192.81
85	-123.05	-24.41	464.84	-333.16	-481.32	354.95
86	-336.67	250	450.93	-316.74	-444.24	356.32
87	21	267.82	537.11	-319.61	-448.3	363.01
88	524.66	159.42	132.08	-340.36	-404.82	199.01
89	758.3	-943.12	798.1	-227.81	-41.35	55.6
90	117.68	-903.32	709.47	-136.14	38.7	-58.14
91	338.13	-902.34	332.76	50.75	-107.27	-341
92	669.19	-913.82	461.91	183.69	4.49	-290.1
93	-189.94	-266.85	650.63	384.06	192.05	-183.72
94	-850.34	-4.88	609.38	378.88	34.12	-52.8
95	-1247.56	1205.32	676.51	-88.84	-417.72	339.9
96	1360.11	49.32	1266.36	-303.01	-490.08	490.66
97	1536.13	-295.41	1279.79	-112	-298.98	201.45
98	1018.07	-400.63	924.32	129.12	-64.79	-20.54
99	773.19	-415.28	663.33	155.49	40.37	-90.33
100	486.08	-283.69	769.04	144.32	92.93	-143.95
101	-11.23	-194.34	841.31	171.17	95	-117.95
102	-75.2	-122.56	782.71	197.51	12.97	-33.51
103	198.73	98.63	567.14	187.5	1.5	-1.53
104	374.76	143.55	734.62	191.77	33.87	53.74
105	126.95	211.18	800.54	197.54	126.62	129.55
106	-90.58	259.28	679.44	175.45	72.88	147.61
107	95.21	260.74	618.41	125.76	-13.89	99.46
108	340.58	610.84	682.13	82.34	15.26	103.03
109	163.09	921.88	458.98	-78.64	0.52	125.61
110	692.38	72.75	861.57	-244.69	-21.79	56.61
111	540.77	-247.07	858.15	-60.61	33.63	-102.02
112	471.44	-213.62	877.2	139.53	49.1	-85.05
113	585.94	47.12	593.26	152.25	79.28	-23.47
114	159.91	232.91	438.96	94.39	135.68	105.07
115	265.63	466.8	773.93	71.23	92.74	157.41
116	334.72	378.17	793.95	59.51	74.25	71.08
117	196.04	74.46	984.62	116.33	30.67	-93.02
118	197.27	-63.72	983.64	169.59	20.94	-127.59
119	490.23	-65.19	750	193.42	2.72	-57.62
120	338.38	49.32	654.54	116.33	117.55	-4.39
121	262.94	145.26	826.66	117.46	56.24	-24.17
122	265.14	228.76	998.54	184.57	84.75	-11.57
123	-33.2	470.95	593.02	133.54	56.79	-6.04
124	-92.53	369.63	730.47	89.94	16.72	-0.98
125	200.44	370.36	603.76	57.56	-67.96	-51.85
126	516.6	556.64	620.61	-30.76	-18.92	-41.53
127	510.74	718.99	794.43	-9.37	106.72	-52.09
128	89.6	539.31	823.49	19.59	117.52	-57.28
129	184.57	9.52	733.89	127.9	81.7	-126.25
130	615.48	-49.56	726.56	199.16	100.25	-92.25
131	525.15	429.93	511.23	165.34	285.77	72.63
132	431.4	397.95	562.26	137.27	443.85	135.99
133	388.92	1035.89	510.99	137.6	651.03	117.1
134	-192.38	1197.27	443.6	90.79	698.46	66.28
135	-552.98	847.66	451.17	-84.96	585.51	-8.97
136	-853.76	269.78	622.56	-191.71	391.24	-94.76
137	-934.81	127.69	765.38	-198.3	162.45	-73.15
138	-500.98	272.71	835.94	-62.99	-70.86	2.11
139	-187.01	378.17	1032.23	42.54	-117.28	-48.58
140	-284.67	540.28	962.4	58.72	-97.26	-96.89
141	-257.08	305.42	1036.62	-18.77	-46.51	-79.13
142	259.77	329.83	884.28	-79.65	28.87	16.82
143	-662.11	41.75	29.79	-158.78	252.38	67.47
144	-1099.12	-230.22	73.73	-138.85	106.38	132.23
145	-566.41	247.07	911.62	-43.43	-20.9	102.45
146	-317.63	552.98	913.33	239.81	-159.24	-160.58
147	-154.3	662.6	942.14	230.01	-227.33	-171.14
148	602.05	567.38	1016.6	97.56	-186.89	60.97
149	478.76	646.73	959.23	-11.11	25.15	266.94
150	239.5	659.91	892.33	-32.29	142.82	324.34
151	-419.92	520.02	738.28	-6.44	85.57	289.92
152	-583.5	329.83	702.64	11.35	58.04	250.06
153	-687.5	198.73	656.01	53.28	19.62	162.78
154	-466.31	12.7	610.11	126.83	-64.64	55.02
155	-187.5	379.39	635.5	157.17	-72.36	-57.74
156	-258.79	439.21	587.89	175.9	-70.95	-67.05
157	-29.54	573.49	703.37	138.31	-68.42	-56
158	-70.31	691.89	802.25	93.17	-23.59	-14.95
159	55.42	609.86	775.88	86.82	-15.5	10.83
160	123.05	538.33	694.09	88.26	37.78	63.87
161	-163.57	478.27	589.84	94.73	46.3	100.1
162	-312.5	562.01	562.5	146.27	-24.78	131.81
163	103.76	607.91	477.78	167.02	-58.99	97.02
164	21.97	533.45	446.78	176.03	-13.73	77.55
165	-22.71	679.2	399.9	211.15	18.92	178.65
166	-156.25	801.51	515.38	185.52	-24.78	202.48
167	103.76	1142.09	500.49	124.69	-19.99	166.63
168	54.69	1039.79	579.35	-3.42	55.6	-42.97
169	-28.08	916.26	620.85	-45.78	98.39	-164.86
170	651.37	461.43	571.78	-145.97	93.6	-351.62
171	773.68	182.13	689.45	-41.44	265.29	-594.12
172	-105.22	499.02	459.96	104.34	405.46	-561.95
173	-433.84	1411.38	531.49	93.32	397.71	-535.55
174	-1067.38	1800.05	657.71	-61.52	365.17	-436.92
175	-1258.79	1629.15	464.84	-361.11	232.42	-264.25
176	-975.83	786.62	264.89	-556.52	46.97	-137.79
177	-709.72	157.71	293.95	-653.14	-134.25	-47.73
178	-539.55	-183.11	309.57	-554.87	-322.51	85.51
179	-591.31	-234.38	357.42	-521.36	-218.96	143.49
180	-433.35	-201.9	532.71	-455.54	-154.33	-16.02
181	-447.27	-89.6	725.34	-418.82	-115.45	-127.96
182	-381.35	-41.26	787.6	-330.87	-135.01	-280.64
183	-371.83	-301.27	958.25	-252.66	-177.46	-252.26
184	-252.69	-242.19	823.24	-196.87	-216.37	-96.1
185	88.62	-334.96	803.47	-167.94	-206.54	49.62
186	97.66	-256.35	881.1	-118.38	-93.41	123.35
187	119.38	-224.37	839.6	-52.86	-17.64	115.05
188	-119.63	-347.17	755.86	-39.92	2.75	137.15
189	-63.23	-327.39	974.61	-23.74	22.83	166.44
190	-239.26	-257.32	969.97	15.08	52.8	226.75
191	-422.85	-122.56	891.85	12.39	44.31	322.51
192	-111.33	-66.41	932.86	-30.03	20.81	363.43
193	62.99	79.1	1063.48	-28.23	65	358.46
194	-186.28	255.37	873.54	-21.85	112.18	349.3
195	-232.67	273.44	718.75	28.14	4	366.79
196	-319.58	153.08	664.55	-37.38	91.34	299.44
197	-421.63	159.42	686.52	-85.88	148.96	185.52
198	-504.64	-101.56	741.94	-76.23	152.22	38.42
199	-543.7	-285.64	672.85	-59.02	181.12	9.12
200	-648.68	-332.52	621.09	1.34	183.44	15.35
201	-623.54	-258.79	683.35	61.16	161.59	96.92
202	-904.79	107.18	588.13	116.64	110.35	189.88
203	-867.19	89.36	589.6	138.7	26.03	254.33
204	-682.37	229.98	587.65	159.97	-5.55	216.8
205	-471.92	321.29	809.08	152.4	5.74	41.02
206	-468.75	474.37	907.96	151.55	31.34	-135.04
207	-782.47	149.66	1001.71	43.4	43.18	-189.09
208	-731.93	-7.08	1047.61	-13.82	-27.86	-63.05
209	-585.69	33.45	931.4	8.42	-80.41	52.31
210	-401.61	-85.94	859.13	8.51	-74.92	67.14
211	-336.43	-108.89	752.93	22.89	-64.42	58.75
212	-296.63	-283.45	651.86	33.23	1.4	46.54
213	-349.37	-179.69	586.91	142	11.6	-3.97
214	-226.07	-337.65	470.21	179.9	34.09	-73.09
215	-712.4	-245.85	462.89	295.2	120.33	-75.29
216	-983.15	57.37	572.75	335.14	67.75	-0.24
217	-917.48	88.87	455.81	431.37	-36.07	76.57
218	-894.29	72.75	476.07	468.96	-112.64	44.1
219	-824.46	222.17	475.34	484.16	-123.66	12.57
220	-781.01	311.28	406.49	420.65	-153.44	0.52
221	-691.41	437.01	325.93	368.8	-173.68	49.5
222	-260.74	406.25	310.55	294.53	-237.4	106.54
223	99.37	465.33	90.82	299.13	-222.41	144.74
224	65.19	426.03	-21	367.07	-149.63	153.99
225	146.73	429.44	-243.16	420.53	-130.19	123.78
226	-320.56	341.06	-556.15	514.28	-108.03	96.95
227	127.93	519.29	-454.59	683.17	-202.64	124.57
228	-183.11	899.17	-681.64	915.47	-180.57	203.37
229	-178.71	1087.65	-1020.26	999.97	-163.27	411.83
230	887.94	1410.89	-682.13	999.97	-330.2	345.49
231	746.09	1866.46	-768.8	977.17	-62.16	209.96
232	468.99	1972.41	-646	764.77	88.32	46.33
233	212.16	2119.87	-653.32	610.75	81.02	6.5
234	202.88	1693.6	-380.13	278.63	80.38	5.86
235	164.31	1564.45	-680.66	81.82	53.28	-22.98
236	756.1	1084.72	-232.18	84.87	51.88	-212.16
237	446.78	1148.44	-275.15	179.81	255.22	-249.24
238	-99.61	1129.15	-456.05	171.78	358.55	39.95
239	-997.8	1403.32	-653.08	89.6	95.09	289.7
240	-355.22	1832.76	-510.01	-15.44	-2.47	328.13
241	409.18	1616.7	-405.52	-268.62	49.77	182.92
242	428.47	976.81	-622.31	-402.5	215.94	-76.29
243	411.38	178.22	-387.7	-301.21	308.75	-148.5
244	135.5	582.52	-757.57	-105.53	349.12	-15.47
245	67.87	813.96	-901.37	-150.51	173.25	182.86
246	-137.45	507.08	-946.04	-215.36	-111.94	357.85
247	503.17	372.8	-486.33	-88.01	-155.85	436.77
248	200.93	784.67	-899.41	58.62	-81.39	473.6
249	130.86	842.29	-391.85	153.38	-65.06	383.09
250	267.09	908.2	-408.69	187.56	-109.13	340
251	644.29	760.5	-340.58	191.44	-111.57	378.6
252	647.71	656.98	-331.79	269.2	-50.35	327.42
253	651.86	553.47	-146	312.96	2.23	332.43
254	429.2	913.09	-419.19	262.63	36.71	372.28
255	449.46	691.89	-667.48	12.82	-51.61	346.5
256	1.46	247.07	-499.27	-73.24	-53.74	350.89
257	-695.56	606.2	-1670.65	-163.42	-585.42	402.5
258	125.49	143.07	-1890.38	-328.67	-894.81	997.13
259	1393.07	-267.33	-680.66	-93.05	-664.31	999.97
260	2124.02	103.52	-199.71	442.93	-208.28	644.71
261	1988.77	525.63	-399.41	611.3	108.25	360.23
262	421.88	-227.78	-828.61	913.36	304.38	-93.54
263	153.56	-5.86	-1506.84	757.35	80.6	-15.72
264	1031.74	571.53	-1007.08	523.01	52.64	376.25
265	699.22	940.43	-661.62	269.04	108.37	367.61
266	747.56	768.31	-637.45	-99.73	9	155.36
267	752.69	414.06	-521.48	-386.17	30.12	39.18
268	931.88	-192.63	-672.12	-452.51	53.83	18.46
269	979	-602.54	-631.1	-485.47	201.48	81.05
270	562.74	-496.34	-680.91	-329.53	351.75	164.73
271	577.88	-137.7	-521.48	-91.89	377.72	119.54
272	467.77	-17.09	-1224.37	-37.48	371.49	-106.57
273	409.18	-48.58	-1141.6	-212.95	267.33	-235.66
274	469.73	-149.9	-869.87	-245.94	233.4	-201.93
275	199.71	-389.4	-779.79	-248.6	173.16	-200.68
276	546.88	-331.05	-882.57	-174.77	20.69	-112.24
277	796.39	-324.71	-632.32	-119.45	-47.36	35.89
278	964.84	-275.63	-665.28	-75.56	-82.09	145.63
279	937.74	-411.87	-545.41	-119.17	-114.29	168.03
280	1034.67	-420.9	-452.39	-39.37	-114.47	143.07
281	1135.25	-348.88	-207.76	78.22	33.54	94.82
282	874.27	-101.81	-588.62	106.2	72.97	43
283	791.75	-54.93	-660.64	128.48	70.74	-27.5
284	675.78	-39.55	-637.94	73	50.23	-50.54
285	786.62	-186.28	-429.93	-2.2	-0.55	-12.94
286	915.28	-193.85	-347.66	26.92	23.68	47.18
287	945.8	-117.19	-406.74	39.73	78.06	68.02
288	755.86	-92.04	-509.28	27.65	124.15	46.6
289	779.05	-82.03	-573.49	6.47	82.7	21.03
290	998.54	-65.43	-716.06	-59.75	135.13	137.63
291	1050.78	-405.52	-373.78	12.57	278.23	413.6
292	1112.79	-406.01	-99.12	102.39	334.81	518.8
293	1187.74	-149.66	-368.65	181.03	397.25	521.45
294	659.91	-190.19	-1116.94	57.59	477.63	343.48
295	-360.11	-1004.64	-877.44	-63.51	320.4	69.15
296	-377.93	-1068.6	-21.48	121.77	-55.63	-77.76
297	425.54	-98.88	-226.07	403.02	-294.92	-22.89
298	862.3	-28.56	-314.45	337.31	-250.09	114.78
299	1564.94	-196.78	-431.64	253.08	-116.3	172.79
300	1114.01	-390.38	-228.03	134.25	155	171.57
301	195.8	-473.88	4.15	143.4	42.97	63.17
302	1154.05	-340.09	-357.67	146.09	-161.38	180.42
303	1192.87	-535.4	-61.52	66.1	-23.01	300.6
304	1149.9	-505.62	44.92	63.32	80.23	266.2
305	1020.26	-346.92	1.95	3.85	96.25	40.13
306	751.95	-571.53	-50.78	-38.76	91.92	-60.27
307	661.87	-791.02	-64.21	-92.19	80.08	-81.85
308	779.3	-935.06	-72.75	-77.58	71.81	-45.75
309	885.5	-978.76	-6.84	21.94	96.47	-69.46
310	951.17	-914.06	-184.33	39.31	137.88	-75.68
311	477.54	-911.38	-99.85	106.41	231.14	-24.81
312	571.78	-690.92	-79.59	216.83	208.5	-35.19
313	450.68	-499.02	-227.29	256.29	211.18	-85.33
314	242.19	-485.84	-251.95	227.2	143.49	-66.74
315	359.86	-413.82	-105.47	189.67	-3.36	-41.38
316	818.85	-234.13	45.17	179.72	-15.47	-45.35
317	743.9	-233.89	12.7	159.67	54.08	-51.51
318	673.83	-229.49	-22.95	112.98	76.23	23.38
319	726.07	-118.41	32.96	30.61	61.25	39.15
320	728.27	-228.52	58.59	-0.09	43.88	33.26
321	754.39	-417.48	144.04	-38.33	47.64	87.8
322	881.1	-553.22	129.64	-39.09	73.58	155.27
323	794.19	-881.59	302.98	-19.84	138	198
324	634.28	-884.03	334.23	96.19	181.79	238.53
325	691.41	-692.63	242.92	98.63	161.56	107.64
326	533.2	-541.02	272.71	66.5	134.52	17.21
327	431.64	-442.63	306.88	-6.47	110.14	-122.56
328	363.28	-513.18	380.86	-83.19	64.06	-214.66
329	572.51	-704.59	409.67	-53.41	-29.88	-266.85
330	745.36	-737.3	421.63	33.17	-18.37	-247.01
331	863.53	-641.6	263.92	73	47.67	-179.81
332	969.97	-583.5	239.75	86.73	92.8	-143.62
333	654.54	-556.15	220.95	107.45	172.67	-114.59
334	508.79	-465.82	247.56	112.73	182.22	-59.11
335	428.71	-464.11	313.48	111.91	167.33	-0.12
336	432.13	-430.66	315.19	155.7	159.67	72.24
337	540.77	-415.28	358.89	199.49	191.1	106.51
338	442.87	-358.15	442.87	216.67	203.25	133.64
339	416.99	-266.11	509.52	240.97	195.89	155.82
340	337.16	-156.25	376.46	182.19	177.09	182.34
341	364.01	-192.63	623.78	31.56	156.98	195.86
342	486.82	-320.07	712.16	-63.57	87.22	234.13
343	738.28	-392.82	816.41	-159.55	90.97	249.42
344	809.81	-538.33	795.9	-139.07	212.13	274.84
345	509.77	-856.93	694.82	-123.26	244.02	295.84
346	488.53	-933.59	661.62	-12.12	247.56	286.53
347	398.19	-667.48	462.89	141.72	205.29	169.86
348	320.56	-493.65	440.67	147.74	142.76	38.12
349	94.24	-619.14	470.46	135.86	146.55	-34.06
350	-19.04	-718.51	547.85	155.82	150.36	-48.55
351	-204.1	-744.87	524.41	254.67	107.39	-59.88
352	-103.76	-558.59	439.21	296.45	63.87	-66.62
353	-451.66	-538.57	340.58	324.92	70.1	-48.52
354	-525.39	-51.27	696.29	336.91	-179.69	-144.47
355	-91.55	26.12	773.19	352.94	-370.85	-253.33
356	171.14	-31.49	808.84	258.06	-402.04	-152.13
357	597.9	-250.73	872.56	131.56	-291.32	35.74
358	881.1	-410.4	1059.57	118.47	-198.36	158.36
359	993.65	-371.09	989.75	202.61	-47.61	353
360	1101.56	-177.25	730.47	234.16	81.15	496.73
361	893.07	-73	677	175.54	161.13	509.46
362	489.5	-166.5	728.27	121.77	212.65	451.23
363	498.05	-103.76	720.95	119.23	176.76	278.35
364	384.28	49.07	557.86	87.89	170.75	74.98
365	110.6	-347.9	520.75	70.13	176.33	-8.54
366	-121.09	-506.35	485.35	113.22	124.54	-142.91
367	262.21	-373.05	478.03	205.87	98.57	-215.09
368	-41.02	-190.19	658.2	283.63	179.6	-359.92
369	-224.85	-309.57	617.68	324.92	314.06	-410.46
370	-716.06	-244.87	622.56	332	233.92	-399.17
371	-817.87	-129.88	890.87	368.8	-23.13	-327.09
372	-221.19	-98.88	830.57	399.23	-50.78	-261.66
373	112.79	-188.23	859.86	435.58	-25.97	-169.53
374	122.31	-178.47	705.08	579.68	23.77	-120
375	-63.48	243.16	429.69	787.48	10.56	-79.38
376	22.95	413.09	129.39	771.51	-27.22	-119.08
377	82.76	576.17	-17.58	656.37	19.29	-183.81
378	83.98	746.34	46.39	624.36	60.73	-209.05
379	120.12	940.19	-9.77	557.31	136.47	-256.2
380	-40.04	850.34	-12.94	459.01	237.64	-258.88
381	-323.49	608.64	79.59	442.72	293.88	-270.9
382	-347.41	598.63	-9.52	540.19	253.72	-296.94
383	-362.06	896.73	-184.57	587.43	232.64	-303.47
384	-388.43	1063.72	-402.1	623.66	250.37	-264.8
385	-774.66	1192.38	-477.78	574.58	248.9	-138.18
386	-908.94	1350.34	-604	504.03	127.93	40.77
387	-989.99	1396.73	-367.19	348.39	9.06	277.34
388	-637.7	1524.9	-211.91	202.91	-168	274.99
389	-97.9	1569.34	-346.19	57.4	-242.89	19.13
390	-60.06	1473.63	-412.6	-125.34	-113.77	-147.98
391	-365.97	1142.82	-319.58	-153.08	-68.36	-165.86
392	-402.83	928.22	-299.8	-106.57	-83.28	-25.24
393	-217.53	872.56	-290.04	-27.62	-93.48	87.46
394	-253.17	1074.46	-413.09	-19.59	-98.45	-41.72
395	-138.92	1072.02	-176.03	-49.32	-121.61	-114.99
396	-179.69	1062.74	-93.02	-44.95	-23.77	-14.86
397	-479.49	987.06	-188.23	-44.13	-2.47	26.76
398	-542.24	780.03	-36.13	-75.26	-69.12	60.73
399	61.77	1014.16	-74.22	-37.05	-136.69	-28.78
400	72.75	969.97	-12.7	-87.68	-16.6	-226.44
401	-1.95	855.96	44.92	-67.78	80.75	-355.35
402	-328.86	742.92	35.64	-17.7	104.55	-330.08
403	-573.24	918.7	-242.43	-17.82	86.15	-123.87
404	-675.05	780.52	-100.1	-63.87	43	72.75
405	-238.04	885.5	-39.79	2.69	20.75	91.77
406	-211.67	875.73	-95.21	80.57	100.19	-68.73
407	-498.78	1023.68	-187.26	88.78	143.92	-108.4
408	-776.61	918.21	-36.38	99.61	102.81	-84.38
409	-497.31	1071.78	-309.08	43.37	-28.41	16.2
410	-449.71	635.74	-131.1	-70.01	-0.18	113.77
411	-536.87	583.25	-132.57	-50.75	27.04	155.03
412	-644.53	768.55	-363.04	-32.84	0.58	163.42
413	-379.88	734.13	-249.27	-33.29	-60.79	175.51
414	-237.3	752.44	-316.16	-20.75	-26.95	127.72
415	-31.49	798.34	-378.17	9.09	3.85	34.67
416	49.56	733.15	-179.2	108.22	75.04	-50.81
417	126.22	403.32	160.16	189.36	120.09	-67.84
418	-115.72	600.1	110.35	316.38	238.25	3.42
419	20.75	1320.56	-359.86	349.24	272.4	29.33
420	-290.77	885.25	-129.39	288.21	344.3	-18.46
421	-616.94	1203.13	-507.57	251.65	362.76	28.81
422	-544.19	1312.99	-714.36	115.14	309.11	32.68
423	-450.68	1156.49	-815.92	-31.92	269.04	10.07
424	-174.07	960.69	-866.46	-73.7	261.87	8.73
425	-307.62	672.12	-1006.35	-113.86	266.85	68.88
426	-286.87	623.05	-743.9	8.76	244.2	218.6
427	-324.95	936.04	-785.4	165.71	154.11	236.88
428	-161.62	1149.41	-628.17	192.57	101.5	195.47
429	-114.01	1084.23	-419.92	218.69	131.81	160.13
430	-155.52	1278.08	-570.07	217.68	188.54	166.17
431	-105.22	1136.47	-347.9	225.83	234.01	189.91
432	-378.66	1319.09	-839.36	137.39	203.92	144.41
433	-850.83	1092.53	-892.09	-46.2	52.76	137.27
434	-524.41	1032.71	-926.27	-147.74	-170.2	150.67
435	42.72	834.47	-427.49	-164.79	-208.19	16.57
436	55.42	847.66	-447.27	-115.17	-114.23	-114.04
437	136.96	843.99	-312.26	-52.58	-52.55	-199.19
438	328.37	918.7	-348.88	-6.16	-18.07	-227.48
439	324.95	915.28	-457.76	-6.35	-2.01	-193.94
440	65.43	623.54	-315.67	-4.3	21.97	-27.74
441	241.46	555.91	-397.46	68.6	21.24	161.59
442	296.63	559.33	-568.36	147.37	48.61	287.93
443	176.27	685.79	-795.41	153.75	45.84	331.7
444	168.7	503.17	-657.23	196.59	48.16	403.11
445	328.13	650.88	-768.31	288.97	99.27	373.6
446	157.96	814.45	-828.13	246.19	192.47	193.66
447	-275.15	691.65	-607.91	152.31	223.02	52.19
448	-263.92	733.4	-708.5	140.75	98.45	13.73
449	-261.47	735.35	-695.56	108.76	-59.84	42.05
450	-22.71	647.46	-562.74	114.38	-119.32	72.27
451	363.77	749.76	-676.76	132.32	-170.96	155.52
452	410.4	823.49	-766.85	84.2	-125.49	225.8
453	514.65	914.55	-759.77	47.33	-105.44	272.31
454	589.84	1108.89	-1237.79	-16.08	-40.01	264.5
455	499.02	1011.96	-913.09	-216.52	-14.89	250.31
456	406.74	804.44	-649.41	-159.3	19.32	127.59
457	350.34	859.86	-791.26	-113.43	36.8	52.58
458	162.35	853.76	-822.02	-81.24	57.89	-30.15
459	5.13	811.77	-844.48	-49.84	21.06	33.14
460	333.5	872.31	-929.2	-112.46	-69.49	159.67
461	477.78	757.81	-786.87	-194.03	-81.09	213.99
462	732.91	675.54	-636.96	-213.1	-43.21	231.26
463	541.99	656.49	-678.47	-249.39	39.03	245.57
464	321.29	479.49	-652.34	-277.83	24.41	297.73
465	427.98	324.22	-640.38	-235.26	-33.26	345.49
466	541.75	460.45	-684.33	-132.32	-4.82	346.5
467	548.83	465.82	-692.14	-73.82	17.03	303.38
468	608.64	487.06	-716.31	-48.77	39.73	197.24
469	331.05	479.25	-964.11	-70.86	101.56	151.31
470	448.73	361.08	-637.21	-150.36	65.03	9.86
471	630.37	34.18	-289.31	-95.64	22.43	46.3
472	1047.12	-101.56	-100.34	130.83	84.69	211.09
473	1318.6	2.44	-258.06	367.03	195.68	307.07
474	1433.11	178.22	-542.72	410.46	352.48	349.18
475	981.69	317.14	-709.47	376.68	405.67	382.6
476	530.52	485.6	-695.31	216.25	373.66	393.22
477	524.17	414.31	-590.33	71.87	270.39	353.3
478	718.51	477.78	-556.4	29.08	233.73	254.85
479	864.99	383.06	-507.81	39.37	260.1	121.03
480	802.98	328.61	-445.8	42.94	259.25	-30.3
481	820.56	201.9	-332.03	35.4	211.3	-171.57
482	908.2	167.24	-217.77	38.33	200.56	-253.97
483	730.22	262.7	-88.13	53.19	205.29	-352.6
484	528.08	321.53	-173.83	26.34	185.49	-303.74
485	500.98	361.33	-61.04	-52.37	70.34	-101.47
486	781.74	444.58	-157.96	-169.01	-28.32	120.57
487	985.6	279.05	-202.64	-250.03	-7.17	216.77
488	890.14	185.3	-241.7	-253.17	-7.93	214.87
489	838.87	334.96	-205.57	-183.99	5.46	179.5
490	823.73	484.86	-47.36	-95.95	62.59	59.05
491	801.27	379.88	109.62	-0.85	156.28	-92.68
492	590.58	296.14	17.58	74.19	215.76	-278.02
493	535.64	307.62	-19.53	81.76	172.64	-386.26
494	324.71	209.72	-107.91	79.83	109.86	-506.23
495	392.33	264.4	-219.97	48.68	-3.08	-499.94
496	482.67	357.18	-201.17	22.74	-81.05	-342.38
497	600.34	319.09	-89.36	18.52	-170.75	-38.79
498	1010.99	301.76	-120.36	21.88	-192.23	95.61
499	1234.38	360.6	-63.48	-22.98	-135.01	216.89
500	1172.12	431.64	135.5	-53.56	-23.93	216.58
501	938.48	489.75	115.97	-53.89	84.35	206.6
502	904.79	307.62	-134.28	-48.31	87.07	33.57
503	644.53	66.65	-106.45	42.27	102.05	-225.52
504	308.35	7.08	-300.78	120.61	99.27	-324.8
505	-124.02	51.51	-319.82	287.2	-5.16	-463.2
506	122.07	1766.85	-59.33	348.88	-237.64	-406.34
507	755.62	912.35	-47.36	17.21	-292.45	-52.31
508	1085.21	689.45	-270.75	45.1	-184.39	39.28
509	1127.93	664.31	-255.13	37.2	-84.96	-30.82
510	873.05	469.24	-28.32	60.7	-32.17	-56.7
511	506.59	588.62	-237.55	93.17	5.13	-28.78
512	656.49	705.81	-375.98	37.81	-26	62.74
513	802.73	463.87	-267.09	-20.81	-19.62	48.16
514	781.25	449.95	-235.6	-15.66	9.83	-30.7
515	681.4	338.13	-239.99	-11.72	10.19	-36.35
516	826.42	396	-157.47	32.71	7.39	-25.15
517	799.56	666.99	-293.46	57.31	16.78	-107.42
518	588.62	810.55	-316.41	40.65	10.5	-204.28
519	376.46	775.15	-260.5	26.12	-48	-230.1
520	11.96	737.06	-348.39	18.22	-93.29	-196.75
521	184.81	717.04	-427.49	0.52	-172.94	-84.87
522	680.18	705.81	-223.39	-29.57	-121.25	-4.94
523	1163.57	736.82	-132.08	12.54	-0.52	11.08
524	1301.76	599.85	-125.73	53.59	239.2	1.62
525	1193.85	724.37	-280.03	68.21	361.42	8.88
526	364.01	643.31	-570.8	-14.68	409.21	25.21
527	320.8	611.33	-261.23	-139.16	263.24	150.7
528	522.95	734.62	54.93	-172.15	145.75	200.5
529	554.93	912.11	198.24	-184.48	91.13	242.8
530	410.4	903.81	95.7	-237.34	45.35	399.48
531	448.73	648.44	161.38	-257.23	-17.55	481.96
532	1009.03	448	3.42	-223.18	-78.06	553.77
533	1231.45	351.07	-184.33	-200.01	77.97	640.47
534	984.86	187.74	-120.36	-147.52	226.81	663.91
535	636.47	-31.49	15.14	-51.45	190.61	494.29
536	435.3	-22.71	17.09	101.04	127.44	212.46
537	-19.29	214.11	-162.6	149.81	84.01	53.56
538	146	338.13	-349.85	102.2	-8.33	-192.08
539	289.31	-19.78	-238.77	26.95	-93.51	-401.79
540	279.79	-92.77	-70.8	45.84	-172.39	-419.65
541	452.88	40.28	21.24	155.33	-269.13	-299.71
542	668.7	307.62	37.35	211.76	-310.39	-212.19
543	855.71	428.22	-79.35	234.86	-334.32	-6.74
544	909.91	485.11	-349.85	198	-344.33	141.42
545	678.71	508.3	-388.43	78.52	-283.6	183.84
546	536.87	276.37	-340.09	-0.06	-274.84	70.25
547	518.07	252.69	-319.09	-50.87	-338.2	-105.44
548	734.13	422.61	-613.77	-126.28	-362.27	-146.42
549	877.44	464.11	-604.25	-133.85	-325.53	-138.18
550	755.62	757.08	-667.24	-100.13	-268.52	-137.7
551	412.11	1027.1	-983.64	-97.75	-276.06	-171.91
552	80.81	966.31	-842.53	-225.98	-367.07	-241.76
553	610.84	628.66	-728.03	-339.63	-511.32	-280.94
554	969.48	543.21	-347.41	-246.92	-439.64	-423.77
555	990.23	566.41	-796.14	-159.27	-362.55	-497.89
556	994.38	476.81	-984.13	-244.14	-325.35	-335.63
557	1142.82	270.02	-892.33	-268.31	-232.82	-172.97
558	896.97	242.19	-818.36	-184.54	-120.06	-153.05
559	-203.37	91.8	-1475.1	5.16	-56.21	-85.27
560	118.9	114.5	-907.96	177.92	-249.57	3.57
561	645.75	854	-604	504.64	-289.25	-73.24
562	1132.57	1205.08	-340.58	584.35	-147.31	-154.42
563	1074.22	1398.68	-521.73	356.17	24.2	-119.81
564	752.69	1157.47	-471.44	86.3	126.46	-22.86
565	704.35	1085.94	-604.25	-4.82	97.96	-1.4
566	753.17	1212.16	-922.61	-136.05	194.92	46.78
567	411.38	849.12	-937.5	-262.6	261.35	70.89
568	345.46	599.12	-805.18	-268.07	234.68	14.1
569	232.18	544.68	-810.06	-150.63	249.11	-71.75
570	101.81	496.09	-835.69	4.39	239.99	-140.78
571	21	93.26	-961.18	120.82	259.64	-200.41
572	-702.15	616.94	-1228.27	146.15	102.94	-108.46
573	-496.83	684.08	-1221.19	-11.54	-158.54	110.75
574	-73.73	563.72	-663.09	-83.5	-286.32	119.96
575	235.84	627.69	-484.62	-60.27	-397.22	15.56
576	621.09	849.37	-400.15	-55.11	-387.42	-135.28
577	899.9	774.66	-509.28	-25.88	-154.54	-254.73
578	737.3	687.01	-550.05	-28.35	-21.03	-281.25
579	252.69	642.09	-684.08	-17.33	72.94	-220
580	439.7	597.9	-782.23	-27.92	97.2	-50.69
581	219.48	733.4	-783.94	-5.1	121.86	72.48
582	379.88	876.22	-807.13	46.75	144.96	130.04
583	656.98	1055.91	-892.33	11.72	314.51	0.67
584	-108.89	859.62	-786.38	-17.03	298.1	-112.73
585	225.34	1009.28	-964.84	-61.71	130.16	-251.98
586	487.06	821.78	-490.97	-144.65	124.11	-315.03
587	281.74	840.09	-386.96	-97.99	162.72	-107.15
588	244.63	899.66	-558.59	-157.56	96.01	144.01
589	217.77	718.75	-414.55	-186.43	15.59	346.41
590	336.43	849.37	-533.45	-162.05	-12.21	358.22
591	183.35	627.44	-605.22	-155.06	19.04	356.23
592	-139.89	436.52	-559.08	-116.7	-7.26	450.5
593	431.4	881.1	-943.12	-49.74	-153.26	496.09
594	670.17	1011.47	-571.04	-181.06	-74.31	298.03
595	714.6	1087.16	-135.5	-258.39	92.53	-2.26
596	761.23	1250.24	-425.29	-312.68	237.4	-182.37
597	888.92	993.9	-491.94	-418.73	286.13	-213.01
598	909.42	759.28	-156.74	-377.04	282.17	-143.37
599	1123.54	865.72	-360.35	-349.55	320.92	60.06
600	643.8	463.62	-208.5	-340.7	388.03	228.03
601	202.64	430.91	-208.01	-205.17	263.55	532.87
602	479.98	666.02	-305.91	-160.31	140.44	840.36
603	833.25	563.48	-234.13	-259.92	139.22	999.97
604	983.89	522.22	32.71	-271.97	272.19	964.6
605	1143.8	446.04	270.26	-221.62	461.06	826.45
606	1325.68	448	271.24	-171.48	575.32	732.54
607	795.41	135.25	22.95	-165.28	729.64	522.4
608	119.63	-20.26	-78.86	-174.68	687.53	368.23
609	325.93	-262.21	161.62	-72.91	475.13	275.45
610	583.74	-352.54	324.71	132.08	408.48	121.7
611	611.82	-576.9	529.79	403.56	513.58	-116.61
612	518.8	-673.58	489.75	711.61	650.39	-314.79
613	77.39	-533.69	223.39	820.04	686.68	-339.42
614	-335.21	173.1	-138.18	791.9	617.86	-243.23
615	-862.55	294.68	99.37	611.39	324.89	-169.86
616	-465.33	503.91	325.93	441.31	-94.36	-143.1
617	244.87	834.96	222.41	336.85	-329.13	-60.91
618	796.39	932.86	316.41	160.8	-367.52	68.66
619	799.8	734.86	527.34	42.3	-315.46	214.02
620	802.98	630.62	933.84	45.9	-308.04	276.58
621	945.8	973.39	1080.57	48.1	-162.02	285.61
622	531.25	988.04	974.12	-120.18	54.5	222.75
623	298.1	701.66	810.55	-251.31	164.37	163.67
624	365.72	419.92	687.99	-231.75	160.83	-21.79
625	536.87	247.56	419.19	-148.5	109.8	-178.01
626	399.9	202.64	97.17	-60.03	85.63	-152.44
627	399.17	-156.49	-102.54	-63.93	22.03	-163.48
628	170.65	-413.82	364.01	25.54	1.71	-101.14
629	227.29	-497.31	874.27	143.22	-39.67	46.91
630	760.99	50.78	925.05	212.25	50.93	347.6
631	1069.58	301.51	1005.62	201.45	301.45	459.08
632	943.36	410.64	1101.56	307.92	523.71	225.01
633	571.78	680.18	552	365.51	535.61	91.13
634	368.65	839.36	394.53	339.69	446.17	-199.28
635	-203.86	694.34	331.05	193.51	294.4	-423.98
636	43.7	479.49	507.81	70.43	196.59	-364.07
637	142.33	424.07	813.23	83.16	258.61	-289.34
638	171.39	509.77	880.13	75.07	401.21	-192.96
639	-149.9	425.78	449.22	31.74	435.24	-208.62
640	-414.06	475.59	595.46	98.72	396.45	-226.5
641	-9.03	845.21	412.11	162.54	361.79	-195.65
642	14.4	656.25	406.98	183.2	414.55	-280.67
643	9.28	492.92	389.65	169.04	484.77	-379.39
644	-174.07	412.84	276.61	139.98	498.6	-397.95
645	-77.88	435.55	13.18	13.73	626.4	-216.28
646	-769.29	245.12	82.76	-94.7	645.26	-123.11
647	-980.22	220.46	124.02	-161.9	478	0.64
648	-900.15	112.55	170.9	-185.27	317.78	79.62
649	-130.62	161.13	173.1	-152.04	399.38	17.36
650	-184.81	109.86	107.42	-0.55	608.22	-189.48
651	-444.82	-100.59	-42.97	161.1	734.59	-216.03
652	-729	271	-400.88	203.49	735.5	-148.32
653	-973.88	353.76	-665.77	201.6	631.07	-22.19
654	-941.41	433.11	-1069.09	237.4	487.58	116.18
655	-708.5	617.43	-988.04	258.12	469.15	163.67
656	-733.64	894.78	-1120.61	326.26	588.35	206.97
657	-1086.43	1128.66	-965.58	300.11	614.99	252.26
658	-1309.81	1191.65	-817.14	273.99	538.3	274.93
659	-693.12	744.38	-728.27	251.98	463.56	150.15
660	-421.14	1138.92	-1135.25	200.13	622.59	130.1
661	-972.41	923.58	-812.5	143.55	657.01	218.72
662	-789.06	929.93	-988.28	153.29	581.57	385.22
663	-150.63	662.84	-1378.66	130.77	520.11	230.65
664	-2.2	-478.03	-1170.65	103.49	564.18	160.19
665	58.84	263.18	-728.52	260.01	863.68	322.81
666	-907.96	-336.91	-122.8	578.37	951.39	87.25
667	-933.11	395.02	-307.86	798	701.32	-53.8
668	-44.92	1088.62	-450.2	704.28	587.74	-81.67
669	-148.19	540.77	-380.86	555.57	591.28	-58.14
670	1044.43	-17.82	-299.07	446.69	620.48	-237.85
671	147.95	685.79	-1134.03	354.13	771.94	-782.26
672	20.26	-31.74	-1104.25	-213.17	328.43	-409.7
673	-740.48	-808.59	-1475.59	-395.94	79.71	654.82
674	-338.87	-901.86	-1711.18	-488.68	-315.61	999.97
675	-964.36	1050.78	-2437.5	-845.43	-638.46	999.97
676	-977.54	-503.66	-2521.97	-1000	-1000	999.97
677	3540.04	-264.65	-411.13	-1000	-750.95	999.97
678	-587.65	180.18	-188.48	-1000	-254.33	999.97
679	-2525.39	-1346.68	-1088.87	-678.22	-359.62	436.86
680	1728.03	903.08	-1341.06	-1000	-987.4	385.53
681	2382.81	948.24	540.77	-1000	-368.56	369.2
682	1183.35	-392.58	-2812.5	-1000	374.54	-260.89
683	-776.37	-536.38	745.85	-868.07	599.03	-335.82
684	-234.38	2788.57	390.38	-930.3	806.09	-89.32
685	690.43	1815.67	1028.56	-1000	471.8	448.18
686	4258.79	1370.12	-434.81	-1000	-324.8	785.43
687	1935.06	1641.36	467.53	-1000	999.97	999.97
688	-2866.45	-557.13	1288.82	-619.26	999.97	999.97
689	-514.16	3305.66	917.72	151.95	-305.63	300.69
690	4232.42	5835.2	-2781.49	-818.12	-382.32	-334.84
691	454.1	2599.37	657.23	-1000	-8.79	441.41
692	1597.17	2678.47	-770.02	-1000	354	462.86
693	-1121.09	-2165.04	-1730.71	-1000	531.92	-201.66
694	765.14	-7672.85	1064.94	-464.81	523.35	-344.33
695	-1113.28	-650.63	-161.62	999.97	185.27	-485.93
696	588.62	3284.67	3286.13	482.09	55.36	-105.1
697	975.59	854.49	2638.43	89.72	5.22	54.84
698	799.07	51.27	1206.3	40.31	93.69	51.24
699	594.73	158.2	974.12	-234.62	302.89	68.66
700	246.09	278.56	787.35	-484.16	419.65	91.03
701	-585.21	77.15	639.16	-522.58	385.25	176.12
702	-459.72	-654.3	647.71	-481.66	110.29	319.85
703	139.16	-696.04	746.58	-276.61	-47.24	329.13
704	148.68	94.48	219.48	-189.76	108.06	192.41
705	-531.49	461.91	-114.5	-271.88	486.91	52.89
706	-565.43	388.18	-59.81	-294.43	49.47	-96.5
707	-469.73	-455.81	637.21	-280.79	-39.15	-105.99
708	28.81	-397.46	661.87	-106.63	-54.84	-109.95
709	-42.24	-32.47	383.3	-64.24	69.55	-118.38
710	-61.77	-264.89	564.45	-133.3	96.41	-52.06
711	-165.28	-1014.89	618.65	-310.42	161.19	210.54
712	-175.29	-1390.63	757.57	-460.72	102.91	538.94
713	-151.37	-1787.11	1303.96	-241.88	-51.18	744.17
714	-363.77	-1420.65	1018.07	7.45	-159.85	775.94
715	-164.55	-920.65	987.55	69.92	-111.85	735.72
716	-112.06	-126.95	798.1	255.89	-7.26	486.11
717	-488.04	306.15	587.16	195.74	135.25	190.8
718	-820.8	162.84	455.08	-76.93	127.62	-48.37
719	-1149.17	-386.23	1323.73	-335.69	7.6	-57.71
720	-1204.83	-570.07	788.57	-215.24	-125.76	213.07
721	-877.44	-853.76	519.04	-156.34	-364.87	388.95
722	-159.91	-313.48	466.31	-150.82	-395.29	433.14
723	211.18	-98.39	734.86	-198	-300.78	344.42
724	-172.61	-354.25	710.94	-189.79	-23.44	233.03
725	-627.69	-533.2	626.46	-107.03	68.3	145.14
726	-599.37	-297.36	397.46	-76.87	40.65	79.13
727	-497.31	-402.59	459.47	-152.22	62.56	89.84
728	-829.59	-670.17	574.22	-141.66	53.01	138.09
729	-924.8	-1101.32	437.99	-70.07	-7.23	362.73
730	-949.95	-1251.46	234.13	50.6	-128.36	567.08
731	-635.5	-988.04	266.85	146.7	-227.29	609.95
732	-477.29	-762.94	406.01	264.19	-259.34	466.86
733	-341.06	-299.07	327.39	375.18	-207.03	252.5
734	-419.92	-77.64	240.23	365.02	-113.46	47
735	-642.82	126.95	516.6	282.47	-105.74	-89.39
736	-616.21	205.81	732.67	226.84	-94.42	-117.4
737	-467.29	458.01	866.7	130.13	-73.18	-173.86
738	-467.53	552.49	851.56	-39.25	43.3	-215.24
739	-851.56	65.19	1016.11	-206.05	168.49	-161.04
740	-976.07	-211.91	997.8	-248.44	190.31	-90.73
741	-906.25	-184.08	907.23	-218.48	153.87	-108.64
742	-794.19	41.99	721.92	-226.38	141.57	-133.12
743	-903.32	-145.75	686.04	-287.78	131.74	-164.25
744	-1064.45	-813.72	726.07	-289.31	131.35	-34.42
745	-918.21	-1010.74	664.31	-130.31	56.12	128.81
746	-695.56	-573	490.48	45.04	-47.85	159.18
747	-646.24	-125.49	177.49	-0.73	-143.4	165.47
748	-569.34	-31.98	178.22	-292.36	-110.78	231.93
749	-522.71	-31.98	564.7	-426.67	-27.19	228.03
750	-495.61	-358.89	631.1	-488.28	19.65	197.75
751	-803.22	-892.09	714.11	-476.81	109.56	110.5
752	-797.36	-736.82	374.27	-173.37	164.06	116.94
753	-951.17	-693.36	266.36	-68.97	96.13	92.8
754	-959.47	-502.93	280.03	65.52	-38.6	11.6
755	-758.06	-407.96	452.15	149.29	-42.3	-95.21
756	-736.57	-294.92	480.47	190.98	-11.63	-163.64
757	-688.23	-371.83	621.83	220.61	15.87	-313.42
758	-523.19	-264.4	376.22	256.5	23.56	-452.48
759	-506.84	-477.54	610.35	167.24	54.93	-536.13
760	-640.38	-665.53	621.34	113.56	264.16	-600.01
761	-759.77	-762.7	655.76	168.64	283.08	-681.34
762	-696.53	-630.37	359.62	115.63	301.21	-705.29
763	-912.6	-773.68	598.63	90.36	296.36	-675.2
764	-736.08	-878.91	795.9	129.36	181.34	-630.92
765	-560.06	-880.86	787.84	284.42	95.03	-682.1
766	-431.64	-969.48	731.2	490.48	39.25	-829.9
767	-316.41	-888.92	260.99	523.71	16.02	-1000
768	-622.07	-767.58	536.13	382.32	44.13	-1000
769	-585.21	-719.73	595.95	446.41	-66.35	-1000
770	-446.53	-561.28	434.33	515.99	-137.82	-949.49
771	-118.16	-254.39	417.97	603.79	-262.24	-781.28
772	244.87	10.74	247.31	576.2	-210.51	-601.75
773	583.01	-65.19	250.73	291.63	-240.3	-542.6
774	534.18	-131.84	601.81	141.08	-41.93	-467.19
775	454.83	-147.46	798.58	225.04	28.56	-387.3
776	525.88	-23.93	658.94	142.21	26.15	-170.99
777	546.14	-264.4	998.29	100.13	58.81	-52.89
778	302.73	-165.28	960.45	142	61.34	103.91
779	125.73	478.27	940.67	213.9	-14.13	44.59
780	-49.07	864.26	424.32	170.81	-37.66	-232.03
781	-13.92	431.64	901.37	-160.61	-207.34	-508
782	91.55	104	844.73	-240.91	-241.33	-705.66
783	387.21	-56.88	725.1	-241.85	-104.86	-709.14
784	-115.97	96.92	747.07	-223.6	-24.14	-608.67
785	-4.15	-166.5	902.59	-148.07	-23.59	-324.52
786	-66.16	-47.85	1043.95	35.03	-50.75	-43.24
787	8.79	581.54	377.69	200.74	-223.48	97.23
788	494.63	897.71	337.89	21.94	-370.64	31.4
789	620.61	1248.05	772.71	-67.9	-354.16	-91.06
790	389.89	574.46	822.51	-192.23	-232.3	-222.72
791	889.4	-182.13	666.02	-349.06	-166.17	-286.8
792	876.22	-516.36	729.49	-281.8	-61.55	-256.16
793	700.44	-444.09	613.28	-65.95	134.61	32.47
794	541.5	-334.23	526.12	126.86	105.99	231.26
795	467.04	-5.86	387.21	200.16	-16.94	363.1
796	428.22	932.86	414.79	176.33	-75.68	372.47
797	649.41	1105.47	562.26	-19.99	-127.93	111.3
798	812.26	785.16	704.83	-322.14	64.61	-212.55
799	-114.26	-69.09	762.45	-569.98	113.95	-374.79
800	717.29	-440.67	826.42	-620.79	-53.13	-365.3
801	843.75	-665.77	907.47	-426.48	41.08	-311.65
802	863.77	-584.47	830.57	-280.12	88.53	-272.67
803	682.13	-277.83	661.13	-92.04	222.17	-201.63
804	217.53	-283.2	530.76	3.05	337.31	-143.13
805	-53.96	-478.76	676.51	118.32	289.18	-164.89
806	81.05	-356.2	595.21	226.47	254.12	-100.95
807	-202.15	9.52	571.04	257.84	251.89	-54.35
808	-288.82	175.54	674.32	275.05	93.17	-126.19
809	-101.81	239.26	802.98	296.54	46.72	-170.29
810	209.47	337.16	587.89	235.57	34.94	-303.71
811	98.39	584.72	595.21	133.91	140.47	-381.29
812	-179.2	589.84	770.51	-8.54	168.52	-350.07
813	-166.99	53.96	976.32	-98.97	33.72	-196.9
814	-32.96	7.08	1086.91	-27.07	-83.83	65.28
815	314.21	312.5	852.54	-6.04	-135.01	170.99
816	670.65	458.98	878.42	-6.77	-125.73	243.8
817	513.18	858.4	797.36	-70.37	-20.87	195.8
818	220.46	523.68	1100.34	-220.28	24.23	31.1
819	130.86	378.42	1128.66	-265.78	32.99	-132.72
820	3.42	204.35	1168.7	-252.72	19.99	-190.92
821	-235.35	350.1	1042.24	-211.58	-21.3	-265.56
822	-172.61	179.69	1008.79	-224.4	-107.42	-218.26
823	27.83	84.47	936.04	-147.58	-185.42	-128.57
824	195.31	243.65	627.69	-53.53	-194.18	-35.61
825	281.01	180.18	538.82	-42.02	-202.85	69.24
826	375.73	163.09	492.68	-21.64	-181.88	190.12
827	342.29	-148.19	514.89	-0.49	-182.13	235.32
828	420.9	-494.87	626.22	61.8	-225.98	276.73
829	568.85	-416.75	591.55	132.39	-198.97	249.6
830	586.67	-320.07	557.86	154.48	-90.27	124.66
831	367.68	-140.14	663.09	109.31	79.07	33.66
832	219.24	-16.6	673.83	87.52	160.49	22.13
833	-60.79	9.03	768.55	91.83	137.73	31.4
834	-10.5	137.7	750.24	139.53	-7.02	88.44
835	330.32	339.36	749.76	141.24	-117.98	129.36
836	446.29	505.62	779.05	88.75	-129.33	118.04
837	433.35	519.29	835.21	31.25	-118.19	114.17
838	531.49	332.03	858.64	NaN	NaN	NaN
