# Supplementary material for: Complexes of vertebrate TMC1/2 and CIB2/3 proteins form hair-cell mechanotransduction cation channels
Source: eLife. 2025 Jan 8;12:RP89719. doi: 10.7554/eLife.89719 (PMC11709434; doi:10.7554/eLife.89719)
Supplement: Figure 3—source data 1. [file elife-89719-fig3-data1.zip › Figure 3H/homo/18-6-T2.txt]

, 167.08 , -148.44 , -263.46 , 8 , 
-466.55 , 550.54 , 846.44 , 219.12 , -149.75 , -155.55 , 10 , 
-291.75 , 582.28 , 688.48 , 205.57 , -142.46 , -103.03 , 8 , 
-442.87 , 889.89 , 377.93 , 221.10 , -165.95 , -35.86 , 11 , 
-373.78 , 1402.59 , 313.72 , 128.08 , -176.33 , -47.03 , 8 , 
197.75 , 1192.14 , 767.33 , -169.80 , -159.24 , -139.77 , 10 , 
-449.22 , 656.25 , 682.86 , -237.18 , -141.91 , -346.13 , 10 , 
-193.85 , 438.72 , 678.47 , -140.78 , -185.97 , -457.43 , 9 , 
-301.03 , 435.55 , 608.15 , -83.04 , -181.18 , -444.55 , 10 , 
-21.97 , 307.13 , 671.88 , 4.73 , -87.10 , -337.07 , 8 , 
-113.77 , 478.76 , 659.42 , -9.80 , -34.42 , -292.24 , 10 , 
-346.19 , 382.32 , 588.87 , -14.43 , 9.80 , -243.16 , 8 , 
-755.37 , 507.57 , 438.23 , -8.67 , 23.13 , -151.37 , 9 , 
-207.28 , 512.21 , 778.08 , -54.69 , -75.53 , -63.14 , 10 , 
-114.99 , 284.91 , 724.85 , 4.27 , -41.81 , -40.99 , 8 , 
-467.04 , 352.54 , 715.09 , 15.75 , -25.42 , -44.62 , 8 , 
-697.75 , 437.74 , 494.63 , 132.11 , -115.23 , 65.73 , 11 , 
-296.63 , 743.41 , 493.16 , 67.29 , -73.15 , 136.93 , 8 , 
45.41 , 734.13 , 676.76 , -102.36 , -83.98 , 76.87 , 10 , 
128.17 , 723.63 , 701.42 , -211.40 , -27.89 , -37.29 , 8 , 
80.08 , 154.79 , 950.93 , -173.65 , 17.94 , -87.74 , 10 , 
-520.51 , 341.31 , 679.69 , 39.76 , 98.11 , -33.84 , 9 , 
-638.18 , 758.30 , 509.28 , 98.39 , -37.93 , 13.37 , 8 , 
-226.81 , 1338.13 , 540.53 , -84.47 , -165.56 , 29.33 , 10 , 
98.39 , 1065.92 , 926.76 , -321.44 , -135.71 , -149.99 , 8 , 
257.57 , 662.11 , 1147.95 , -390.69 , 56.43 , -332.58 , 10 , 
-305.66 , -131.35 , 1104.00 , -315.83 , 131.41 , -356.23 , 9 , 
-613.28 , -231.45 , 863.28 , -122.50 , 106.11 , -178.25 , 10 , 
-563.72 , 73.00 , 699.71 , 22.31 , -28.08 , 114.29 , 10 , 
101.07 , 344.48 , 470.46 , 90.85 , -140.08 , 268.37 , 8 , 
353.27 , 533.45 , 620.85 , -100.16 , 69.27 , 270.63 , 8 , 
52.00 , 526.61 , 719.97 , -225.01 , 280.33 , 176.57 , 11 , 
-442.87 , 485.35 , 891.36 , -306.55 , 363.74 , 108.43 , 8 , 
-1027.83 , -35.40 , 908.45 , -270.72 , 358.49 , 107.94 , 10 , 
-826.17 , -166.75 , 675.78 , -122.16 , 88.13 , 153.75 , 8 , 
-243.90 , 38.09 , 751.46 , -37.17 , -72.78 , 215.15 , 9 , 
-364.26 , 499.27 , 619.14 , 34.85 , -50.11 , 93.17 , 8 , 
-462.40 , 499.02 , 634.77 , -36.44 , 0.12 , 6.81 , 10 , 
-418.95 , 68.12 , 1059.57 , 10.41 , 41.99 , -63.17 , 8 , 
-604.49 , 81.05 , 994.87 , 61.16 , 68.30 , -28.75 , 8 , 
-421.39 , 513.43 , 993.65 , 61.16 , -28.44 , 64.85 , 11 , 
-84.47 , 422.61 , 957.28 , 49.13 , -6.56 , 144.38 , 8 , 
-95.46 , 339.60 , 903.32 , 34.76 , 92.56 , 149.35 , 8 , 
-96.44 , 367.43 , 810.30 , 5.92 , 133.42 , 109.62 , 10 , 
-589.36 , 153.56 , 675.05 , 7.63 , 249.91 , -40.34 , 8 , 
-762.45 , 281.01 , 520.02 , 138.52 , 175.81 , -173.25 , 9 , 
-997.07 , 734.13 , 125.73 , 106.32 , 103.49 , -106.93 , 10 , 
-1048.10 , 647.71 , 353.27 , -49.87 , -1.62 , -16.11 , 8 , 
-766.85 , 228.27 , 663.57 , -41.41 , -61.89 , 25.85 , 10 , 
-397.95 , 76.17 , 637.21 , 85.54 , -168.61 , 78.52 , 9 , 
-397.71 , 287.35 , 748.54 , 160.58 , -151.92 , 72.42 , 8 , 
-527.83 , 749.27 , 668.21 , 51.64 , -107.57 , -12.63 , 10 , 
-486.08 , 1019.04 , 695.80 , -123.90 , -110.60 , -122.56 , 8 , 
-424.80 , 812.74 , 737.55 , -355.16 , -52.15 , -124.33 , 10 , 
-529.54 , 146.73 , 1051.03 , -407.99 , -23.53 , -96.83 , 11 , 
-566.16 , -240.97 , 1128.66 , -342.41 , -60.15 , -39.15 , 8 , 
-513.18 , -129.15 , 1052.00 , -185.97 , -92.19 , -31.01 , 10 , 
-431.40 , 213.38 , 707.52 , -54.29 , -107.24 , -119.51 , 8 , 
-363.53 , 127.93 , 832.52 , -64.00 , -54.17 , -135.01 , 10 , 
-553.22 , 200.20 , 535.89 , 51.70 , -27.86 , -118.16 , 9 , 
-764.89 , 274.90 , 499.02 , 78.52 , -71.96 , 9.77 , 10 , 
-678.47 , 259.77 , 608.64 , 66.62 , -179.32 , 68.21 , 8 , 
-423.34 , 559.57 , 573.73 , 17.27 , -255.34 , 226.20 , 8 , 
-22.71 , 599.37 , 956.30 , -135.56 , -289.98 , 234.13 , 11 , 
126.22 , 69.34 , 1259.77 , -281.16 , -232.42 , 73.67 , 8 , 
7.89 , -184.39 , 21.55 , 281.25 , 8 , 
-872.31 , 625.49 , 638.67 , -260.96 , 38.88 , 264.25 , 10 , 
-865.97 , 573.49 , 612.55 , -315.43 , 19.87 , 231.08 , 9 , 
-784.18 , 304.93 , 604.25 , -286.56 , 17.91 , 223.18 , 10 , 
-651.37 , 221.68 , 327.39 , -160.37 , 38.76 , 198.49 , 8 , 
-730.47 , 307.62 , 386.72 , -59.69 , 2.78 , 111.11 , 10 , 
-555.18 , 421.63 , 581.54 , 23.62 , -115.05 , 103.79 , 9 , 
-347.41 , 629.64 , 760.74 , 5.68 , -108.70 , 228.45 , 10 , 
-331.05 , 589.36 , 888.67 , -17.61 , -3.20 , 275.76 , 8 , 
-392.09 , 1018.55 , 560.30 , -33.72 , 62.35 , 286.04 , 8 , 
-782.23 , 782.23 , 232.18 , -126.16 , 265.05 , 250.24 , 10 , 
-699.46 , 747.56 , 688.48 , -314.64 , -27.62 , 125.67 , 9 , 
-844.97 , 548.58 , 584.47 , -339.39 , -103.79 , 92.77 , 10 , 
-805.91 , 494.63 , 758.30 , -353.61 , -170.53 , 92.68 , 8 , 
-871.58 , 630.37 , 673.83 , -388.31 , -245.54 , 97.11 , 10 , 
-652.59 , 511.23 , 536.87 , -467.80 , -312.68 , 156.37 , 8 , 
-370.12 , 489.50 , 498.05 , -491.61 , -358.12 , 160.80 , 11 , 
-138.43 , 380.86 , 700.68 , -431.76 , -421.75 , 122.44 , 10 , 
-198.97 , 146.24 , 592.53 , -338.96 , -484.50 , 192.81 , 8 , 
-123.05 , -24.41 , 464.84 , -333.16 , -481.32 , 354.95 , 10 , 
-336.67 , 250.00 , 450.93 , -316.74 , -444.24 , 356.32 , 9 , 
21.00 , 267.82 , 537.11 , -319.61 , -448.30 , 363.01 , 10 , 
524.66 , 159.42 , 132.08 , -340.36 , -404.82 , 199.01 , 8 , 
758.30 , -943.12 , 798.10 , -227.81 , -41.35 , 55.60 , 10 , 
117.68 , -903.32 , 709.47 , -136.14 , 38.70 , -58.14 , 8 , 
338.13 , -902.34 , 332.76 , 50.75 , -107.27 , -341.00 , 11 , 
669.19 , -913.82 , 461.91 , 183.69 , 4.49 , -290.10 , 8 , 
-189.94 , -266.85 , 650.63 , 384.06 , 192.05 , -183.72 , 10 , 
-850.34 , -4.88 , 609.38 , 378.88 , 34.12 , -52.80 , 8 , 
-1247.56 , 1205.32 , 676.51 , -88.84 , -417.72 , 339.90 , 11 , 
1360.11 , 49.32 , 1266.36 , -303.01 , -490.08 , 490.66 , 8 , 
1536.13 , -295.41 , 1279.79 , -112.00 , -298.98 , 201.45 , 10 , 
1018.07 , -400.63 , 924.32 , 129.12 , -64.79 , -20.54 , 10 , 
773.19 , -415.28 , 663.33 , 155.49 , 40.37 , -90.33 , 8 , 
486.08 , -283.69 , 769.04 , 144.32 , 92.93 , -143.95 , 11 , 
-11.23 , -194.34 , 841.31 , 171.17 , 95.00 , -117.95 , 8 , 
-75.20 , -122.56 , 782.71 , 197.51 , 12.97 , -33.51 , 10 , 
198.73 , 98.63 , 567.14 , 187.50 , 1.50 , -1.53 , 8 , 
374.76 , 143.55 , 734.62 , 191.77 , 33.87 , 53.74 , 8 , 
126.95 , 211.18 , 800.54 , 197.54 , 126.62 , 129.55 , 11 , 
-90.58 , 259.28 , 679.44 , 175.45 , 72.88 , 147.61 , 8 , 
95.21 , 260.74 , 618.41 , 125.76 , -13.89 , 99.46 , 8 , 
340.58 , 610.84 , 682.13 , 82.34 , 15.26 , 103.03 , 10 , 
163.09 , 921.88 , 458.98 , -78.64 , 0.52 , 125.61 , 8 , 
692.38 , 72.75 , 861.57 , -244.69 , -21.79 , 56.61 , 11 , 
540.77 , -247.07 , 858.15 , -60.61 , 33.63 , -102.02 , 8 , 
471.44 , -213.62 , 877.20 , 139.53 , 49.10 , -85.05 , 8 , 
585.94 , 47.12 , 593.26 , 152.25 , 79.28 , -23.47 , 10 , 
159.91 , 232.91 , 438.96 , 94.39 , 135.68 , 105.07 , 9 , 
265.63 , 466.80 , 773.93 , 71.23 , 92.74 , 157.41 , 10 , 
334.72 , 378.17 , 793.95 , 59.51 , 74.25 , 71.08 , 8 , 
196.04 , 74.46 , 984.62 , 116.33 , 30.67 , -93.02 , 8 , 
197.27 , -63.72 , 983.64 , 169.59 , 20.94 , -127.59 , 10 , 
490.23 , -65.19 , 750.00 , 193.42 , 2.72 , -57.62 , 9 , 
338.38 , 49.32 , 654.54 , 116.33 , 117.55 , -4.39 , 8 , 
262.94 , 145.26 , 826.66 , 117.46 , 56.24 , -24.17 , 10 , 
265.14 , 228.76 , 998.54 , 184.57 , 84.75 , -11.57 , 8 , 
-33.20 , 470.95 , 593.02 , 133.54 , 56.79 , -6.04 , 10 , 
-92.53 , 369.63 , 730.47 , 89.94 , 16.72 , -0.98 , 9 , 
200.44 , 370.36 , 603.76 , 57.56 , -67.96 , -51.85 , 8 , 
516.60 , 556.64 , 620.61 , -30.76 , -18.92 , -41.53 , 10 , 
510.74 , 718.99 , 794.43 , -9.37 , 106.72 , -52.09 , 8 , 
89.60 , 539.31 , 823.49 , 19.59 , 117.52 , -57.28 , 8 , 
184.57 , 9.52 , 733.89 , 127.90 , 81.70 , -126.25 , 11 , 
615.48 , -49.56 , 726.56 , 199.16 , 100.25 , -92.25 , 8 , 
525.15 , 429.93 , 511.23 , 165.34 , 285.77 , 72.63 , 8 , 
431.40 , 397.95 , 562.26 , 137.27 , 443.85 , 135.99 , 10 , 
388.92 , 1035.89 , 510.99 , 137.60 , 651.03 , 117.10 , 9 , 
-192.38 , 1197.27 , 443.60 , 90.79 , 698.46 , 66.28 , 10 , 
-552.98 , 847.66 , 451.17 , -84.96 , 585.51 , -8.97 , 10 , 
-853.76 , 269.78 , 622.56 , -191.71 , 391.24 , -94.76 , 8 , 
-934.81 , 127.69 , 765.38 , -198.30 , 162.45 , -73.15 , 8 , 
-500.98 , 272.71 , 835.94 , -62.99 , -70.86 , 2.11 , 11 , 
-187.01 , 378.17 , 1032.23 , 42.54 , -117.28 , -48.58 , 8 , 
-284.67 , 540.28 , 962.40 , 58.72 , -97.26 , -96.89 , 10 , 
-257.08 , 305.42 , 1036.62 , -18.77 , -46.51 , -79.13 , 8 , 
259.77 , 329.83 , 884.28 , -79.65 , 28.87 , 16.82 , 11 , 
-662.11 , 41.75 , 29.79 , -158.78 , 252.38 , 67.47 , 8 , 
-1099.12 , -230.22 , 73.73 , -138.85 , 106.38 , 132.23 , 8 , 
-566.41 , 247.07 , 911.62 , -43.43 , -20.90 , 102.45 , 10 , 
-317.63 , 552.98 , 913.33 , 239.81 , -159.24 , -160.58 , 8 , 
-154.30 , 662.60 , 942.14 , 230.01 , -227.33 , -171.14 , 11 , 
602.05 , 567.38 , 1016.60 , 97.56 , -186.89 , 60.97 , 8 , 
478.76 , 646.73 , 959.23 , -11.11 , 25.15 , 266.94 , 10 , 
239.50 , 659.91 , 892.33 , -32.29 , 142.82 , 324.34 , 8 , 
-419.92 , 520.02 , 738.28 , -6.44 , 85.57 , 289.92 , 10 , 
-583.50 , 329.83 , 702.64 , 11.35 , 58.04 , 250.06 , 9 , 
-687.50 , 198.73 , 656.01 , 53.28 , 19.62 , 162.78 , 10 , 
-466.31 , 12.70 , 610.11 , 126.83 , -64.64 , 55.02 , 8 , 
-187.50 , 379.39 , 635.50 , 157.17 , -72.36 , -57.74 , 8 , 
-258.79 , 439.21 , 587.89 , 175.90 , -70.95 , -67.05 , 10 , 
-29.54 , 573.49 , 703.37 , 138.31 , -68.42 , -56.00 , 9 , 
-70.31 , 691.89 , 802.25 , 93.17 , -23.59 , -14.95 , 10 , 
55.42 , 609.86 , 775.88 , 86.82 , -15.50 , 10.83 , 8 , 
123.05 , 538.33 , 694.09 , 88.26 , 37.78 , 63.87 , 8 , 
-163.57 , 478.27 , 589.84 , 94.73 , 46.30 , 100.10 , 11 , 
-312.50 , 562.01 , 562.50 , 146.27 , -24.78 , 131.81 , 8 , 
103.76 , 607.91 , 477.78 , 167.02 , -58.99 , 97.02 , 8 , 
21.97 , 533.45 , 446.78 , 176.03 , -13.73 , 77.55 , 10 , 
-22.71 , 679.20 , 399.90 , 211.15 , 18.92 , 178.65 , 8 , 
-156.25 , 801.51 , 515.38 , 185.52 , -24.78 , 202.48 , 11 , 
103.76 , 1142.09 , 500.49 , 124.69 , -19.99 , 166.63 , 8 , 
54.69 , 1039.79 , 579.35 , -3.42 , 55.60 , -42.97 , 10 , 
-28.08 , 916.26 , 620.85 , -45.78 , 98.39 , -164.86 , 8 , 
651.37 , 461.43 , 571.78 , -145.97 , 93.60 , -351.62 , 8 , 
773.68 , 182.13 , 689.45 , -41.44 , 265.29 , -594.12 , 11 , 
-105.22 , 499.02 , 459.96 , 104.34 , 405.46 , -561.95 , 8 , 
-433.84 , 1411.38 , 531.49 , 93.32 , 397.71 , -535.55 , 10 , 
-1067.38 , 1800.05 , 657.71 , -61.52 , 365.17 , -436.92 , 8 , 
-1258.79 , 1629.15 , 464.84 , -361.11 , 232.42 , -264.25 , 11 , 
-975.83 , 786.62 , 264.89 , -556.52 , 46.97 , -137.79 , 10 , 
-709.72 , 157.71 , 293.95 , -653.14 , -134.25 , -47.73 , 8 , 
-539.55 , -183.11 , 309.57 , -554.87 , -322.51 , 85.51 , 10 , 
-591.31 , -234.38 , 357.42 , -521.36 , -218.96 , 143.49 , 8 , 
-433.35 , -201.90 , 532.71 , -455.54 , -154.33 , -16.02 , 11 , 
-447.27 , -89.60 , 725.34 , -418.82 , -115.45 , -127.96 , 8 , 
-381.35 , -41.26 , 787.60 , -330.87 , -135.01 , -280.64 , 10 , 
-371.83 , -301.27 , 958.25 , -252.66 , -177.46 , -252.26 , 8 , 
-252.69 , -242.19 , 823.24 , -196.87 , -216.37 , -96.10 , 10 , 
88.62 , -334.96 , 803.47 , -167.94 , -206.54 , 49.62 , 11 , 
97.66 , -256.35 , 881.10 , -118.38 , -93.41 , 123.35 , 8 , 
119.38 , -224.37 , 839.60 , -52.86 , -17.64 , 115.05 , 10 , 
-119.63 , -347.17 , 755.86 , -39.92 , 2.75 , 137.15 , 8 , 
-63.23 , -327.39 , 974.61 , -23.74 , 22.83 , 166.44 , 9 , 
-239.26 , -257.32 , 969.97 , 15.08 , 52.80 , 226.75 , 10 , 
-422.85 , -122.56 , 891.85 , 12.39 , 44.31 , 322.51 , 8 , 
-111.33 , -66.41 , 932.86 , -30.03 , 20.81 , 363.43 , 10 , 
62.99 , 79.10 , 1063.48 , -28.23 , 65.00 , 358.46 , 8 , 
-186.28 , 255.37 , 873.54 , -21.85 , 112.18 , 349.30 , 9 , 
-232.67 , 273.44 , 718.75 , 28.14 , 4.00 , 366.79 , 10 , 
-319.58 , 153.08 , 664.55 , -37.38 , 91.34 , 299.44 , 8 , 
-421.63 , 159.42 , 686.52 , -85.88 , 148.96 , 185.52 , 10 , 
-504.64 , -101.56 , 741.94 , -76.23 , 152.22 , 38.42 , 8 , 
-543.70 , -285.64 , 672.85 , -59.02 , 181.12 , 9.12 , 11 , 
-648.68 , -332.52 , 621.09 , 1.34 , 183.44 , 15.35 , 8 , 
-623.54 , -258.79 , 683.35 , 61.16 , 161.59 , 96.92 , 8 , 
-904.79 , 107.18 , 588.13 , 116.64 , 110.35 , 189.88 , 10 , 
-867.19 , 89.36 , 589.60 , 138.70 , 26.03 , 254.33 , 9 , 
-682.37 , 229.98 , 587.65 , 159.97 , -5.55 , 216.80 , 10 , 
-471.92 , 321.29 , 809.08 , 152.40 , 5.74 , 41.02 , 8 , 
-468.75 , 474.37 , 907.96 , 151.55 , 31.34 , -135.04 , 8 , 
-782.47 , 149.66 , 1001.71 , 43.40 , 43.18 , -189.09 , 10 , 
-731.93 , -7.08 , 1047.61 , -13.82 , -27.86 , -63.05 , 9 , 
-585.69 , 33.45 , 931.40 , 8.42 , -80.41 , 52.31 , 10 , 
-401.61 , -85.94 , 859.13 , 8.51 , -74.92 , 67.14 , 8 , 
-336.43 , -108.89 , 752.93 , 22.89 , -64.42 , 58.75 , 8 , 
-296.63 , -283.45 , 651.86 , 33.23 , 1.40 , 46.54 , 10 , 
-349.37 , -179.69 , 586.91 , 142.00 , 11.60 , -3.97 , 9 , 
-226.07 , -337.65 , 470.21 , 179.90 , 34.09 , -73.09 , 8 , 
-712.40 , -245.85 , 462.89 , 295.20 , 120.33 , -75.29 , 10 , 
-983.15 , 57.37 , 572.75 , 335.14 , 67.75 , -0.24 , 8 , 
-917.48 , 88.87 , 455.81 , 431.37 , -36.07 , 76.57 , 8 , 
-894.29 , 72.75 , 476.07 , 468.96 , -112.64 , 44.10 , 11 , 
-824.46 , 222.17 , 475.34 , 484.16 , -123.66 , 12.57 , 8 , 
-781.01 , 311.28 , 406.49 , 420.65 , -153.44 , 0.52 , 10 , 
-691.41 , 437.01 , 325.93 , 368.80 , -173.68 , 49.50 , 8 , 
-260.74 , 406.25 , 310.55 , 294.53 , -237.40 , 106.54 , 11 , 
99.37 , 465.33 , 90.82 , 299.13 , -222.41 , 144.74 , 8 , 
65.19 , 426.03 , -21.00 , 367.07 , -149.63 , 153.99 , 10 , 
146.73 , 429.44 , -243.16 , 420.53 , -130.19 , 123.78 , 8 , 
-320.56 , 341.06 , -556.15 , 514.28 , -108.03 , 96.95 , 10 , 
127.93 , 519.29 , -454.59 , 683.17 , -202.64 , 124.57 , 9 , 
-183.11 , 899.17 , -681.64 , 915.47 , -180.57 , 203.37 , 10 , 
-178.71 , 1087.65 , -1020.26 , 999.97 , -163.27 , 411.83 , 8 , 
887.94 , 1410.89 , -682.13 , 999.97 , -330.20 , 345.49 , 10 , 
746.09 , 1866.46 , -768.80 , 977.17 , -62.16 , 209.96 , 11 , 
468.99 , 1972.41 , -646.00 , 764.77 , 88.32 , 46.33 , 8 , 
212.16 , 2119.87 , -653.32 , 610.75 , 81.02 , 6.50 , 10 , 
202.88 , 1693.60 , -380.13 , 278.63 , 80.38 , 5.86 , 8 , 
164.31 , 1564.45 , -680.66 , 81.82 , 53.28 , -22.98 , 8 , 
756.10 , 1084.72 , -232.18 , 84.87 , 51.88 , -212.16 , 11 , 
446.78 , 1148.44 , -275.15 , 179.81 , 255.22 , -249.24 , 8 , 
-99.61 , 1129.15 , -456.05 , 171.78 , 358.55 , 39.95 , 10 , 
-997.80 , 1403.32 , -653.08 , 89.60 , 95.09 , 289.70 , 10 , 
-355.22 , 1832.76 , -510.01 , -15.44 , -2.47 , 328.13 , 8 , 
409.18 , 1616.70 , -405.52 , -268.62 , 49.77 , 182.92 , 11 , 
428.47 , 976.81 , -622.31 , -402.50 , 215.94 , -76.29 , 8 , 
411.38 , 178.22 , -387.70 , -301.21 , 308.75 , -148.50 , 10 , 
135.50 , 582.52 , -757.57 , -105.53 , 349.12 , -15.47 , 8 , 
67.87 , 813.96 , -901.37 , -150.51 , 173.25 , 182.86 , 11 , 
-137.45 , 507.08 , -946.04 , -215.36 , -111.94 , 357.85 , 8 , 
503.17 , 372.80 , -486.33 , -88.01 , -155.85 , 436.77 , 10 , 
200.93 , 784.67 , -899.41 , 58.62 , -81.39 , 473.60 , 8 , 
130.86 , 842.29 , -391.85 , 153.38 , -65.06 , 383.09 , 10 , 
267.09 , 908.20 , -408.69 , 187.56 , -109.13 , 340.00 , 9 , 
644.29 , 760.50 , -340.58 , 191.44 , -111.57 , 378.60 , 10 , 
647.71 , 656.98 , -331.79 , 269.20 , -50.35 , 327.42 , 8 , 
651.86 , 553.47 , -146.00 , 312.96 , 2.23 , 332.43 , 10 , 
429.20 , 913.09 , -419.19 , 262.63 , 36.71 , 372.28 , 8 , 
449.46 , 691.89 , -667.48 , 12.82 , -51.61 , 346.50 , 11 , 
1.46 , 247.07 , -499.27 , -73.24 , -53.74 , 350.89 , 8 , 
-695.56 , 606.20 , -1670.65 , -163.42 , -585.42 , 402.50 , 8 , 
125.49 , 143.07 , -1890.38 , -328.67 , -894.81 , 997.13 , 10 , 
1393.07 , -267.33 , -680.66 , -93.05 , -664.31 , 999.97 , 11 , 
2124.02 , 103.52 , -199.71 , 442.93 , -208.28 , 644.71 , 8 , 
1988.77 , 525.63 , -399.41 , 611.30 , 108.25 , 360.23 , 10 , 
421.88 , -227.78 , -828.61 , 913.36 , 304.38 , -93.54 , 10 , 
153.56 , -5.86 , -1506.84 , 757.35 , 80.60 , -15.72 , 8 , 
1031.74 , 571.53 , -1007.08 , 523.01 , 52.64 , 376.25 , 11 , 
699.22 , 940.43 , -661.62 , 269.04 , 108.37 , 367.61 , 8 , 
747.56 , 768.31 , -637.45 , -99.73 , 9.00 , 155.36 , 10 , 
752.69 , 414.06 , -521.48 , -386.17 , 30.12 , 39.18 , 8 , 
931.88 , -192.63 , -672.12 , -452.51 , 53.83 , 18.46 , 11 , 
979.00 , -602.54 , -631.10 , -485.47 , 201.48 , 81.05 , 8 , 
562.74 , -496.34 , -680.91 , -329.53 , 351.75 , 164.73 , 8 , 
577.88 , -137.70 , -521.48 , -91.89 , 377.72 , 119.54 , 10 , 
467.77 , -17.09 , -1224.37 , -37.48 , 371.49 , -106.57 , 10 , 
409.18 , -48.58 , -1141.60 , -212.95 , 267.33 , -235.66 , 9 , 
469.73 , -149.90 , -869.87 , -245.94 , 233.40 , -201.93 , 10 , 
199.71 , -389.40 , -779.79 , -248.60 , 173.16 , -200.68 , 8 , 
546.88 , -331.05 , -882.57 , -174.77 , 20.69 , -112.24 , 10 , 
796.39 , -324.71 , -632.32 , -119.45 , -47.36 , 35.89 , 8 , 
964.84 , -275.63 , -665.28 , -75.56 , -82.09 , 145.63 , 11 , 
937.74 , -411.87 , -545.41 , -119.17 , -114.29 , 168.03 , 8 , 
1034.67 , -420.90 , -452.39 , -39.37 , -114.47 , 143.07 , 10 , 
1135.25 , -348.88 , -207.76 , 78.22 , 33.54 , 94.82 , 10 , 
874.27 , -101.81 , -588.62 , 106.20 , 72.97 , 43.00 , 9 , 
791.75 , -54.93 , -660.64 , 128.48 , 70.74 , -27.50 , 8 , 
675.78 , -39.55 , -637.94 , 73.00 , 50.23 , -50.54 , 10 , 
786.62 , -186.28 , -429.93 , -2.20 , -0.55 , -12.94 , 8 , 
915.28 , -193.85 , -347.66 , 26.92 , 23.68 , 47.18 , 8 , 
945.80 , -117.19 , -406.74 , 39.73 , 78.06 , 68.02 , 11 , 
755.86 , -92.04 , -509.28 , 27.65 , 124.15 , 46.60 , 8 , 
779.05 , -82.03 , -573.49 , 6.47 , 82.70 , 21.03 , 8 , 
998.54 , -65.43 , -716.06 , -59.75 , 135.13 , 137.63 , 10 , 
1050.78 , -405.52 , -373.78 , 12.57 , 278.23 , 413.60 , 8 , 
1112.79 , -406.01 , -99.12 , 102.39 , 334.81 , 518.80 , 11 , 
1187.74 , -149.66 , -368.65 , 181.03 , 397.25 , 521.45 , 8 , 
659.91 , -190.19 , -1116.94 , 57.59 , 477.63 , 343.48 , 10 , 
-360.11 , -1004.64 , -877.44 , -63.51 , 320.40 , 69.15 , 8 , 
-377.93 , -1068.60 , -21.48 , 121.77 , -55.63 , -77.76 , 11 , 
425.54 , -98.88 , -226.07 , 403.02 , -294.92 , -22.89 , 8 , 
862.30 , -28.56 , -314.45 , 337.31 , -250.09 , 114.78 , 10 , 
1564.94 , -196.78 , -431.64 , 253.08 , -116.30 , 172.79 , 8 , 
1114.01 , -390.38 , -228.03 , 134.25 , 155.00 , 171.57 , 10 , 
195.80 , -473.88 , 4.15 , 143.40 , 42.97 , 63.17 , 11 , 
1154.05 , -340.09 , -357.67 , 146.09 , -161.38 , 180.42 , 8 , 
1192.87 , -535.40 , -61.52 , 66.10 , -23.01 , 300.60 , 10 , 
1149.90 , -505.62 , 44.92 , 63.32 , 80.23 , 266.20 , 8 , 
1020.26 , -346.92 , 1.95 , 3.85 , 96.25 , 40.13 , 8 , 
751.95 , -571.53 , -50.78 , -38.76 , 91.92 , -60.27 , 11 , 
661.87 , -791.02 , -64.21 , -92.19 , 80.08 , -81.85 , 8 , 
779.30 , -935.06 , -72.75 , -77.58 , 71.81 , -45.75 , 8 , 
885.50 , -978.76 , -6.84 , 21.94 , 96.47 , -69.46 , 10 , 
951.17 , -914.06 , -184.33 , 39.31 , 137.88 , -75.68 , 9 , 
477.54 , -911.38 , -99.85 , 106.41 , 231.14 , -24.81 , 8 , 
571.78 , -690.92 , -79.59 , 216.83 , 208.50 , -35.19 , 10 , 
450.68 , -499.02 , -227.29 , 256.29 , 211.18 , -85.33 , 8 , 
242.19 , -485.84 , -251.95 , 227.20 , 143.49 , -66.74 , 10 , 
359.86 , -413.82 , -105.47 , 189.67 , -3.36 , -41.38 , 9 , 
818.85 , -234.13 , 45.17 , 179.72 , -15.47 , -45.35 , 10 , 
743.90 , -233.89 , 12.70 , 159.67 , 54.08 , -51.51 , 8 , 
673.83 , -229.49 , -22.95 , 112.98 , 76.23 , 23.38 , 8 , 
726.07 , -118.41 , 32.96 , 30.61 , 61.25 , 39.15 , 10 , 
728.27 , -228.52 , 58.59 , -0.09 , 43.88 , 33.26 , 9 , 
754.39 , -417.48 , 144.04 , -38.33 , 47.64 , 87.80 , 8 , 
881.10 , -553.22 , 129.64 , -39.09 , 73.58 , 155.27 , 10 , 
794.19 , -881.59 , 302.98 , -19.84 , 138.00 , 198.00 , 8 , 
634.28 , -884.03 , 334.23 , 96.19 , 181.79 , 238.53 , 8 , 
691.41 , -692.63 , 242.92 , 98.63 , 161.56 , 107.64 , 11 , 
533.20 , -541.02 , 272.71 , 66.50 , 134.52 , 17.21 , 8 , 
431.64 , -442.63 , 306.88 , -6.47 , 110.14 , -122.56 , 10 , 
363.28 , -513.18 , 380.86 , -83.19 , 64.06 , -214.66 , 8 , 
572.51 , -704.59 , 409.67 , -53.41 , -29.88 , -266.85 , 11 , 
745.36 , -737.30 , 421.63 , 33.17 , -18.37 , -247.01 , 8 , 
863.53 , -641.60 , 263.92 , 73.00 , 47.67 , -179.81 , 10 , 
969.97 , -583.50 , 239.75 , 86.73 , 92.80 , -143.62 , 8 , 
654.54 , -556.15 , 220.95 , 107.45 , 172.67 , -114.59 , 10 , 
508.79 , -465.82 , 247.56 , 112.73 , 182.22 , -59.11 , 9 , 
428.71 , -464.11 , 313.48 , 111.91 , 167.33 , -0.12 , 10 , 
432.13 , -430.66 , 315.19 , 155.70 , 159.67 , 72.24 , 8 , 
540.77 , -415.28 , 358.89 , 199.49 , 191.10 , 106.51 , 10 , 
442.87 , -358.15 , 442.87 , 216.67 , 203.25 , 133.64 , 8 , 
416.99 , -266.11 , 509.52 , 240.97 , 195.89 , 155.82 , 11 , 
337.16 , -156.25 , 376.46 , 182.19 , 177.09 , 182.34 , 8 , 
364.01 , -192.63 , 623.78 , 31.56 , 156.98 , 195.86 , 10 , 
486.82 , -320.07 , 712.16 , -63.57 , 87.22 , 234.13 , 8 , 
738.28 , -392.82 , 816.41 , -159.55 , 90.97 , 249.42 , 11 , 
809.81 , -538.33 , 795.90 , -139.07 , 212.13 , 274.84 , 8 , 
509.77 , -856.93 , 694.82 , -123.26 , 244.02 , 295.84 , 10 , 
488.53 , -933.59 , 661.62 , -12.12 , 247.56 , 286.53 , 8 , 
398.19 , -667.48 , 462.89 , 141.72 , 205.29 , 169.86 , 10 , 
320.56 , -493.65 , 440.67 , 147.74 , 142.76 , 38.12 , 9 , 
94.24 , -619.14 , 470.46 , 135.86 , 146.55 , -34.06 , 10 , 
-19.04 , -718.51 , 547.85 , 155.82 , 150.36 , -48.55 , 8 , 
-204.10 , -744.87 , 524.41 , 254.67 , 107.39 , -59.88 , 10 , 
-103.76 , -558.59 , 439.21 , 296.45 , 63.87 , -66.62 , 8 , 
-451.66 , -538.57 , 340.58 , 324.92 , 70.10 , -48.52 , 11 , 
-525.39 , -51.27 , 696.29 , 336.91 , -179.69 , -144.47 , 8 , 
-91.55 , 26.12 , 773.19 , 352.94 , -370.85 , -253.33 , 10 , 
171.14 , -31.49 , 808.84 , 258.06 , -402.04 , -152.13 , 8 , 
597.90 , -250.73 , 872.56 , 131.56 , -291.32 , 35.74 , 11 , 
881.10 , -410.40 , 1059.57 , 118.47 , -198.36 , 158.36 , 8 , 
993.65 , -371.09 , 989.75 , 202.61 , -47.61 , 353.00 , 10 , 
1101.56 , -177.25 , 730.47 , 234.16 , 81.15 , 496.73 , 8 , 
893.07 , -73.00 , 677.00 , 175.54 , 161.13 , 509.46 , 10 , 
489.50 , -166.50 , 728.27 , 121.77 , 212.65 , 451.23 , 9 , 
498.05 , -103.76 , 720.95 , 119.23 , 176.76 , 278.35 , 10 , 
384.28 , 49.07 , 557.86 , 87.89 , 170.75 , 74.98 , 8 , 
110.60 , -347.90 , 520.75 , 70.13 , 176.33 , -8.54 , 10 , 
-121.09 , -506.35 , 485.35 , 113.22 , 124.54 , -142.91 , 9 , 
262.21 , -373.05 , 478.03 , 205.87 , 98.57 , -215.09 , 10 , 
-41.02 , -190.19 , 658.20 , 283.63 , 179.60 , -359.92 , 8 , 
-224.85 , -309.57 , 617.68 , 324.92 , 314.06 , -410.46 , 10 , 
-716.06 , -244.87 , 622.56 , 332.00 , 233.92 , -399.17 , 8 , 
-817.87 , -129.88 , 890.87 , 368.80 , -23.13 , -327.09 , 11 , 
-221.19 , -98.88 , 830.57 , 399.23 , -50.78 , -261.66 , 8 , 
112.79 , -188.23 , 859.86 , 435.58 , -25.97 , -169.53 , 10 , 
122.31 , -178.47 , 705.08 , 579.68 , 23.77 , -120.00 , 8 , 
-63.48 , 243.16 , 429.69 , 787.48 , 10.56 , -79.38 , 10 , 
22.95 , 413.09 , 129.39 , 771.51 , -27.22 , -119.08 , 9 , 
82.76 , 576.17 , -17.58 , 656.37 , 19.29 , -183.81 , 10 , 
83.98 , 746.34 , 46.39 , 624.36 , 60.73 , -209.05 , 8 , 
120.12 , 940.19 , -9.77 , 557.31 , 136.47 , -256.20 , 8 , 
-40.04 , 850.34 , -12.94 , 459.01 , 237.64 , -258.88 , 11 , 
-323.49 , 608.64 , 79.59 , 442.72 , 293.88 , -270.90 , 8 , 
-347.41 , 598.63 , -9.52 , 540.19 , 253.72 , -296.94 , 10 , 
-362.06 , 896.73 , -184.57 , 587.43 , 232.64 , -303.47 , 8 , 
-388.43 , 1063.72 , -402.10 , 623.66 , 250.37 , -264.80 , 10 , 
-774.66 , 1192.38 , -477.78 , 574.58 , 248.90 , -138.18 , 9 , 
-908.94 , 1350.34 , -604.00 , 504.03 , 127.93 , 40.77 , 10 , 
-989.99 , 1396.73 , -367.19 , 348.39 , 9.06 , 277.34 , 8 , 
-637.70 , 1524.90 , -211.91 , 202.91 , -168.00 , 274.99 , 10 , 
-97.90 , 1569.34 , -346.19 , 57.40 , -242.89 , 19.13 , 10 , 
-60.06 , 1473.63 , -412.60 , -125.34 , -113.77 , -147.98 , 9 , 
-365.97 , 1142.82 , -319.58 , -153.08 , -68.36 , -165.86 , 10 , 
-402.83 , 928.22 , -299.80 , -106.57 , -83.28 , -25.24 , 8 , 
-217.53 , 872.56 , -290.04 , -27.62 , -93.48 , 87.46 , 10 , 
-253.17 , 1074.46 , -413.09 , -19.59 , -98.45 , -41.72 , 9 , 
-138.92 , 1072.02 , -176.03 , -49.32 , -121.61 , -114.99 , 8 , 
-179.69 , 1062.74 , -93.02 , -44.95 , -23.77 , -14.86 , 8 , 
-479.49 , 987.06 , -188.23 , -44.13 , -2.47 , 26.76 , 8 , 
-542.24 , 780.03 , -36.13 , -75.26 , -69.12 , 60.73 , 10 , 
61.77 , 1014.16 , -74.22 , -37.05 , -136.69 , -28.78 , 9 , 
72.75 , 969.97 , -12.70 , -87.68 , -16.60 , -226.44 , 8 , 
-1.95 , 855.96 , 44.92 , -67.78 , 80.75 , -355.35 , 10 , 
-328.86 , 742.92 , 35.64 , -17.70 , 104.55 , -330.08 , 8 , 
-573.24 , 918.70 , -242.43 , -17.82 , 86.15 , -123.87 , 8 , 
-675.05 , 780.52 , -100.10 , -63.87 , 43.00 , 72.75 , 11 , 
-238.04 , 885.50 , -39.79 , 2.69 , 20.75 , 91.77 , 8 , 
-211.67 , 875.73 , -95.21 , 80.57 , 100.19 , -68.73 , 10 , 
-498.78 , 1023.68 , -187.26 , 88.78 , 143.92 , -108.40 , 8 , 
-776.61 , 918.21 , -36.38 , 99.61 , 102.81 , -84.38 , 8 , 
-497.31 , 1071.78 , -309.08 , 43.37 , -28.41 , 16.20 , 11 , 
-449.71 , 635.74 , -131.10 , -70.01 , -0.18 , 113.77 , 8 , 
-536.87 , 583.25 , -132.57 , -50.75 , 27.04 , 155.03 , 10 , 
-644.53 , 768.55 , -363.04 , -32.84 , 0.58 , 163.42 , 8 , 
-379.88 , 734.13 , -249.27 , -33.29 , -60.79 , 175.51 , 9 , 
-237.30 , 752.44 , -316.16 , -20.75 , -26.95 , 127.72 , 10 , 
-31.49 , 798.34 , -378.17 , 9.09 , 3.85 , 34.67 , 8 , 
49.56 , 733.15 , -179.20 , 108.22 , 75.04 , -50.81 , 10 , 
126.22 , 403.32 , 160.16 , 189.36 , 120.09 , -67.84 , 8 , 
-115.72 , 600.10 , 110.35 , 316.38 , 238.25 , 3.42 , 9 , 
20.75 , 1320.56 , -359.86 , 349.24 , 272.40 , 29.33 , 10 , 
-290.77 , 885.25 , -129.39 , 288.21 , 344.30 , -18.46 , 8 , 
-616.94 , 1203.13 , -507.57 , 251.65 , 362.76 , 28.81 , 10 , 
-544.19 , 1312.99 , -714.36 , 115.14 , 309.11 , 32.68 , 8 , 
-450.68 , 1156.49 , -815.92 , -31.92 , 269.04 , 10.07 , 11 , 
-174.07 , 960.69 , -866.46 , -73.70 , 261.87 , 8.73 , 8 , 
-307.62 , 672.12 , -1006.35 , -113.86 , 266.85 , 68.88 , 10 , 
-286.87 , 623.05 , -743.90 , 8.76 , 244.20 , 218.60 , 8 , 
-324.95 , 936.04 , -785.40 , 165.71 , 154.11 , 236.88 , 11 , 
-161.62 , 1149.41 , -628.17 , 192.57 , 101.50 , 195.47 , 8 , 
-114.01 , 1084.23 , -419.92 , 218.69 , 131.81 , 160.13 , 10 , 
-155.52 , 1278.08 , -570.07 , 217.68 , 188.54 , 166.17 , 10 , 
-105.22 , 1136.47 , -347.90 , 225.83 , 234.01 , 189.91 , 8 , 
-378.66 , 1319.09 , -839.36 , 137.39 , 203.92 , 144.41 , 11 , 
-850.83 , 1092.53 , -892.09 , -46.20 , 52.76 , 137.27 , 8 , 
-524.41 , 1032.71 , -926.27 , -147.74 , -170.20 , 150.67 , 10 , 
42.72 , 834.47 , -427.49 , -164.79 , -208.19 , 16.57 , 10 , 
55.42 , 847.66 , -447.27 , -115.17 , -114.23 , -114.04 , 9 , 
136.96 , 843.99 , -312.26 , -52.58 , -52.55 , -199.19 , 10 , 
328.37 , 918.70 , -348.88 , -6.16 , -18.07 , -227.48 , 8 , 
324.95 , 915.28 , -457.76 , -6.35 , -2.01 , -193.94 , 8 , 
65.43 , 623.54 , -315.67 , -4.30 , 21.97 , -27.74 , 10 , 
241.46 , 555.91 , -397.46 , 68.60 , 21.24 , 161.59 , 9 , 
296.63 , 559.33 , -568.36 , 147.37 , 48.61 , 287.93 , 8 , 
176.27 , 685.79 , -795.41 , 153.75 , 45.84 , 331.70 , 10 , 
168.70 , 503.17 , -657.23 , 196.59 , 48.16 , 403.11 , 8 , 
328.13 , 650.88 , -768.31 , 288.97 , 99.27 , 373.60 , 10 , 
157.96 , 814.45 , -828.13 , 246.19 , 192.47 , 193.66 , 9 , 
-275.15 , 691.65 , -607.91 , 152.31 , 223.02 , 52.19 , 10 , 
-263.92 , 733.40 , -708.50 , 140.75 , 98.45 , 13.73 , 8 , 
-261.47 , 735.35 , -695.56 , 108.76 , -59.84 , 42.05 , 10 , 
-22.71 , 647.46 , -562.74 , 114.38 , -119.32 , 72.27 , 9 , 
363.77 , 749.76 , -676.76 , 132.32 , -170.96 , 155.52 , 10 , 
410.40 , 823.49 , -766.85 , 84.20 , -125.49 , 225.80 , 8 , 
514.65 , 914.55 , -759.77 , 47.33 , -105.44 , 272.31 , 10 , 
589.84 , 1108.89 , -1237.79 , -16.08 , -40.01 , 264.50 , 8 , 
499.02 , 1011.96 , -913.09 , -216.52 , -14.89 , 250.31 , 11 , 
406.74 , 804.44 , -649.41 , -159.30 , 19.32 , 127.59 , 8 , 
350.34 , 859.86 , -791.26 , -113.43 , 36.80 , 52.58 , 10 , 
162.35 , 853.76 , -822.02 , -81.24 , 57.89 , -30.15 , 8 , 
5.13 , 811.77 , -844.48 , -49.84 , 21.06 , 33.14 , 10 , 
333.50 , 872.31 , -929.20 , -112.46 , -69.49 , 159.67 , 9 , 
477.78 , 757.81 , -786.87 , -194.03 , -81.09 , 213.99 , 8 , 
732.91 , 675.54 , -636.96 , -213.10 , -43.21 , 231.26 , 10 , 
541.99 , 656.49 , -678.47 , -249.39 , 39.03 , 245.57 , 8 , 
321.29 , 479.49 , -652.34 , -277.83 , 24.41 , 297.73 , 11 , 
427.98 , 324.22 , -640.38 , -235.26 , -33.26 , 345.49 , 8 , 
541.75 , 460.45 , -684.33 , -132.32 , -4.82 , 346.50 , 10 , 
548.83 , 465.82 , -692.14 , -73.82 , 17.03 , 303.38 , 8 , 
608.64 , 487.06 , -716.31 , -48.77 , 39.73 , 197.24 , 10 , 
331.05 , 479.25 , -964.11 , -70.86 , 101.56 , 151.31 , 9 , 
448.73 , 361.08 , -637.21 , -150.36 , 65.03 , 9.86 , 10 , 
630.37 , 34.18 , -289.31 , -95.64 , 22.43 , 46.30 , 8 , 
1047.12 , -101.56 , -100.34 , 130.83 , 84.69 , 211.09 , 10 , 
1318.60 , 2.44 , -258.06 , 367.03 , 195.68 , 307.07 , 8 , 
1433.11 , 178.22 , -542.72 , 410.46 , 352.48 , 349.18 , 11 , 
981.69 , 317.14 , -709.47 , 376.68 , 405.67 , 382.60 , 8 , 
530.52 , 485.60 , -695.31 , 216.25 , 373.66 , 393.22 , 10 , 
524.17 , 414.31 , -590.33 , 71.87 , 270.39 , 353.30 , 8 , 
718.51 , 477.78 , -556.40 , 29.08 , 233.73 , 254.85 , 11 , 
864.99 , 383.06 , -507.81 , 39.37 , 260.10 , 121.03 , 8 , 
802.98 , 328.61 , -445.80 , 42.94 , 259.25 , -30.30 , 10 , 
820.56 , 201.90 , -332.03 , 35.40 , 211.30 , -171.57 , 8 , 
908.20 , 167.24 , -217.77 , 38.33 , 200.56 , -253.97 , 10 , 
730.22 , 262.70 , -88.13 , 53.19 , 205.29 , -352.60 , 9 , 
528.08 , 321.53 , -173.83 , 26.34 , 185.49 , -303.74 , 10 , 
500.98 , 361.33 , -61.04 , -52.37 , 70.34 , -101.47 , 8 , 
781.74 , 444.58 , -157.96 , -169.01 , -28.32 , 120.57 , 8 , 
985.60 , 279.05 , -202.64 , -250.03 , -7.17 , 216.77 , 10 , 
890.14 , 185.30 , -241.70 , -253.17 , -7.93 , 214.87 , 9 , 
838.87 , 334.96 , -205.57 , -183.99 , 5.46 , 179.50 , 10 , 
823.73 , 484.86 , -47.36 , -95.95 , 62.59 , 59.05 , 8 , 
801.27 , 379.88 , 109.62 , -0.85 , 156.28 , -92.68 , 10 , 
590.58 , 296.14 , 17.58 , 74.19 , 215.76 , -278.02 , 9 , 
535.64 , 307.62 , -19.53 , 81.76 , 172.64 , -386.26 , 8 , 
324.71 , 209.72 , -107.91 , 79.83 , 109.86 , -506.23 , 10 , 
392.33 , 264.40 , -219.97 , 48.68 , -3.08 , -499.94 , 8 , 
482.67 , 357.18 , -201.17 , 22.74 , -81.05 , -342.38 , 10 , 
600.34 , 319.09 , -89.36 , 18.52 , -170.75 , -38.79 , 9 , 
1010.99 , 301.76 , -120.36 , 21.88 , -192.23 , 95.61 , 10 , 
1234.38 , 360.60 , -63.48 , -22.98 , -135.01 , 216.89 , 8 , 
1172.12 , 431.64 , 135.50 , -53.56 , -23.93 , 216.58 , 10 , 
938.48 , 489.75 , 115.97 , -53.89 , 84.35 , 206.60 , 8 , 
904.79 , 307.62 , -134.28 , -48.31 , 87.07 , 33.57 , 9 , 
644.53 , 66.65 , -106.45 , 42.27 , 102.05 , -225.52 , 10 , 
308.35 , 7.08 , -300.78 , 120.61 , 99.27 , -324.80 , 8 , 
-124.02 , 51.51 , -319.82 , 287.20 , -5.16 , -463.20 , 10 , 
122.07 , 1766.85 , -59.33 , 348.88 , -237.64 , -406.34 , 9 , 
755.62 , 912.35 , -47.36 , 17.21 , -292.45 , -52.31 , 10 , 
1085.21 , 689.45 , -270.75 , 45.10 , -184.39 , 39.28 , 8 , 
1127.93 , 664.31 , -255.13 , 37.20 , -84.96 , -30.82 , 8 , 
873.05 , 469.24 , -28.32 , 60.70 , -32.17 , -56.70 , 8 , 
506.59 , 588.62 , -237.55 , 93.17 , 5.13 , -28.78 , 9 , 
656.49 , 705.81 , -375.98 , 37.81 , -26.00 , 62.74 , 10 , 
802.73 , 463.87 , -267.09 , -20.81 , -19.62 , 48.16 , 8 , 
781.25 , 449.95 , -235.60 , -15.66 , 9.83 , -30.70 , 8 , 
681.40 , 338.13 , -239.99 , -11.72 , 10.19 , -36.35 , 10 , 
826.42 , 396.00 , -157.47 , 32.71 , 7.39 , -25.15 , 9 , 
799.56 , 666.99 , -293.46 , 57.31 , 16.78 , -107.42 , 8 , 
588.62 , 810.55 , -316.41 , 40.65 , 10.50 , -204.28 , 10 , 
376.46 , 775.15 , -260.50 , 26.12 , -48.00 , -230.10 , 8 , 
11.96 , 737.06 , -348.39 , 18.22 , -93.29 , -196.75 , 10 , 
184.81 , 717.04 , -427.49 , 0.52 , -172.94 , -84.87 , 9 , 
680.18 , 705.81 , -223.39 , -29.57 , -121.25 , -4.94 , 8 , 
1163.57 , 736.82 , -132.08 , 12.54 , -0.52 , 11.08 , 10 , 
1301.76 , 599.85 , -125.73 , 53.59 , 239.20 , 1.62 , 8 , 
1193.85 , 724.37 , -280.03 , 68.21 , 361.42 , 8.88 , 11 , 
364.01 , 643.31 , -570.80 , -14.68 , 409.21 , 25.21 , 8 , 
320.80 , 611.33 , -261.23 , -139.16 , 263.24 , 150.70 , 8 , 
522.95 , 734.62 , 54.93 , -172.15 , 145.75 , 200.50 , 10 , 
554.93 , 912.11 , 198.24 , -184.48 , 91.13 , 242.80 , 8 , 
410.40 , 903.81 , 95.70 , -237.34 , 45.35 , 399.48 , 11 , 
448.73 , 648.44 , 161.38 , -257.23 , -17.55 , 481.96 , 8 , 
1009.03 , 448.00 , 3.42 , -223.18 , -78.06 , 553.77 , 10 , 
1231.45 , 351.07 , -184.33 , -200.01 , 77.97 , 640.47 , 8 , 
984.86 , 187.74 , -120.36 , -147.52 , 226.81 , 663.91 , 10 , 
636.47 , -31.49 , 15.14 , -51.45 , 190.61 , 494.29 , 9 , 
435.30 , -22.71 , 17.09 , 101.04 , 127.44 , 212.46 , 10 , 
-19.29 , 214.11 , -162.60 , 149.81 , 84.01 , 53.56 , 8 , 
146.00 , 338.13 , -349.85 , 102.20 , -8.33 , -192.08 , 10 , 
289.31 , -19.78 , -238.77 , 26.95 , -93.51 , -401.79 , 9 , 
279.79 , -92.77 , -70.80 , 45.84 , -172.39 , -419.65 , 8 , 
452.88 , 40.28 , 21.24 , 155.33 , -269.13 , -299.71 , 10 , 
668.70 , 307.62 , 37.35 , 211.76 , -310.39 , -212.19 , 8 , 
855.71 , 428.22 , -79.35 , 234.86 , -334.32 , -6.74 , 10 , 
909.91 , 485.11 , -349.85 , 198.00 , -344.33 , 141.42 , 9 , 
678.71 , 508.30 , -388.43 , 78.52 , -283.60 , 183.84 , 10 , 
536.87 , 276.37 , -340.09 , -0.06 , -274.84 , 70.25 , 8 , 
518.07 , 252.69 , -319.09 , -50.87 , -338.20 , -105.44 , 10 , 
734.13 , 422.61 , -613.77 , -126.28 , -362.27 , -146.42 , 8 , 
877.44 , 464.11 , -604.25 , -133.85 , -325.53 , -138.18 , 11 , 
755.62 , 757.08 , -667.24 , -100.13 , -268.52 , -137.70 , 8 , 
412.11 , 1027.10 , -983.64 , -97.75 , -276.06 , -171.91 , 10 , 
80.81 , 966.31 , -842.53 , -225.98 , -367.07 , -241.76 , 8 , 
610.84 , 628.66 , -728.03 , -339.63 , -511.32 , -280.94 , 11 , 
969.48 , 543.21 , -347.41 , -246.92 , -439.64 , -423.77 , 10 , 
990.23 , 566.41 , -796.14 , -159.27 , -362.55 , -497.89 , 8 , 
994.38 , 476.81 , -984.13 , -244.14 , -325.35 , -335.63 , 10 , 
1142.82 , 270.02 , -892.33 , -268.31 , -232.82 , -172.97 , 8 , 
896.97 , 242.19 , -818.36 , -184.54 , -120.06 , -153.05 , 11 , 
-203.37 , 91.80 , -1475.10 , 5.16 , -56.21 , -85.27 , 10 , 
118.90 , 114.50 , -907.96 , 177.92 , -249.57 , 3.57 , 8 , 
645.75 , 854.00 , -604.00 , 504.64 , -289.25 , -73.24 , 8 , 
1132.57 , 1205.08 , -340.58 , 584.35 , -147.31 , -154.42 , 11 , 
1074.22 , 1398.68 , -521.73 , 356.17 , 24.20 , -119.81 , 10 , 
752.69 , 1157.47 , -471.44 , 86.30 , 126.46 , -22.86 , 8 , 
704.35 , 1085.94 , -604.25 , -4.82 , 97.96 , -1.40 , 10 , 
753.17 , 1212.16 , -922.61 , -136.05 , 194.92 , 46.78 , 8 , 
411.38 , 849.12 , -937.50 , -262.60 , 261.35 , 70.89 , 11 , 
345.46 , 599.12 , -805.18 , -268.07 , 234.68 , 14.10 , 8 , 
232.18 , 544.68 , -810.06 , -150.63 , 249.11 , -71.75 , 10 , 
101.81 , 496.09 , -835.69 , 4.39 , 239.99 , -140.78 , 8 , 
21.00 , 93.26 , -961.18 , 120.82 , 259.64 , -200.41 , 10 , 
-702.15 , 616.94 , -1228.27 , 146.15 , 102.94 , -108.46 , 9 , 
-496.83 , 684.08 , -1221.19 , -11.54 , -158.54 , 110.75 , 10 , 
-73.73 , 563.72 , -663.09 , -83.50 , -286.32 , 119.96 , 8 , 
235.84 , 627.69 , -484.62 , -60.27 , -397.22 , 15.56 , 10 , 
621.09 , 849.37 , -400.15 , -55.11 , -387.42 , -135.28 , 9 , 
899.90 , 774.66 , -509.28 , -25.88 , -154.54 , -254.73 , 10 , 
737.30 , 687.01 , -550.05 , -28.35 , -21.03 , -281.25 , 8 , 
252.69 , 642.09 , -684.08 , -17.33 , 72.94 , -220.00 , 10 , 
439.70 , 597.90 , -782.23 , -27.92 , 97.20 , -50.69 , 8 , 
219.48 , 733.40 , -783.94 , -5.10 , 121.86 , 72.48 , 9 , 
379.88 , 876.22 , -807.13 , 46.75 , 144.96 , 130.04 , 10 , 
656.98 , 1055.91 , -892.33 , 11.72 , 314.51 , 0.67 , 8 , 
-108.89 , 859.62 , -786.38 , -17.03 , 298.10 , -112.73 , 10 , 
225.34 , 1009.28 , -964.84 , -61.71 , 130.16 , -251.98 , 8 , 
487.06 , 821.78 , -490.97 , -144.65 , 124.11 , -315.03 , 11 , 
281.74 , 840.09 , -386.96 , -97.99 , 162.72 , -107.15 , 8 , 
244.63 , 899.66 , -558.59 , -157.56 , 96.01 , 144.01 , 10 , 
217.77 , 718.75 , -414.55 , -186.43 , 15.59 , 346.41 , 8 , 
336.43 , 849.37 , -533.45 , -162.05 , -12.21 , 358.22 , 11 , 
183.35 , 627.44 , -605.22 , -155.06 , 19.04 , 356.23 , 8 , 
-139.89 , 436.52 , -559.08 , -116.70 , -7.26 , 450.50 , 10 , 
431.40 , 881.10 , -943.12 , -49.74 , -153.26 , 496.09 , 8 , 
670.17 , 1011.47 , -571.04 , -181.06 , -74.31 , 298.03 , 10 , 
714.60 , 1087.16 , -135.50 , -258.39 , 92.53 , -2.26 , 9 , 
761.23 , 1250.24 , -425.29 , -312.68 , 237.40 , -182.37 , 10 , 
888.92 , 993.90 , -491.94 , -418.73 , 286.13 , -213.01 , 10 , 
909.42 , 759.28 , -156.74 , -377.04 , 282.17 , -143.37 , 8 , 
1123.54 , 865.72 , -360.35 , -349.55 , 320.92 , 60.06 , 11 , 
643.80 , 463.62 , -208.50 , -340.70 , 388.03 , 228.03 , 8 , 
202.64 , 430.91 , -208.01 , -205.17 , 263.55 , 532.87 , 10 , 
479.98 , 666.02 , -305.91 , -160.31 , 140.44 , 840.36 , 8 , 
833.25 , 563.48 , -234.13 , -259.92 , 139.22 , 999.97 , 10 , 
983.89 , 522.22 , 32.71 , -271.97 , 272.19 , 964.60 , 11 , 
1143.80 , 446.04 , 270.26 , -221.62 , 461.06 , 826.45 , 8 , 
1325.68 , 448.00 , 271.24 , -171.48 , 575.32 , 732.54 , 10 , 
795.41 , 135.25 , 22.95 , -165.28 , 729.64 , 522.40 , 8 , 
119.63 , -20.26 , -78.86 , -174.68 , 687.53 , 368.23 , 10 , 
325.93 , -262.21 , 161.62 , -72.91 , 475.13 , 275.45 , 9 , 
583.74 , -352.54 , 324.71 , 132.08 , 408.48 , 121.70 , 10 , 
611.82 , -576.90 , 529.79 , 403.56 , 513.58 , -116.61 , 8 , 
518.80 , -673.58 , 489.75 , 711.61 , 650.39 , -314.79 , 10 , 
77.39 , -533.69 , 223.39 , 820.04 , 686.68 , -339.42 , 9 , 
-335.21 , 173.10 , -138.18 , 791.90 , 617.86 , -243.23 , 10 , 
-862.55 , 294.68 , 99.37 , 611.39 , 324.89 , -169.86 , 8 , 
-465.33 , 503.91 , 325.93 , 441.31 , -94.36 , -143.10 , 10 , 
244.87 , 834.96 , 222.41 , 336.85 , -329.13 , -60.91 , 8 , 
796.39 , 932.86 , 316.41 , 160.80 , -367.52 , 68.66 , 11 , 
799.80 , 734.86 , 527.34 , 42.30 , -315.46 , 214.02 , 8 , 
802.98 , 630.62 , 933.84 , 45.90 , -308.04 , 276.58 , 10 , 
945.80 , 973.39 , 1080.57 , 48.10 , -162.02 , 285.61 , 8 , 
531.25 , 988.04 , 974.12 , -120.18 , 54.50 , 222.75 , 11 , 
298.10 , 701.66 , 810.55 , -251.31 , 164.37 , 163.67 , 8 , 
365.72 , 419.92 , 687.99 , -231.75 , 160.83 , -21.79 , 10 , 
536.87 , 247.56 , 419.19 , -148.50 , 109.80 , -178.01 , 8 , 
399.90 , 202.64 , 97.17 , -60.03 , 85.63 , -152.44 , 10 , 
399.17 , -156.49 , -102.54 , -63.93 , 22.03 , -163.48 , 9 , 
170.65 , -413.82 , 364.01 , 25.54 , 1.71 , -101.14 , 10 , 
227.29 , -497.31 , 874.27 , 143.22 , -39.67 , 46.91 , 8 , 
760.99 , 50.78 , 925.05 , 212.25 , 50.93 , 347.60 , 10 , 
1069.58 , 301.51 , 1005.62 , 201.45 , 301.45 , 459.08 , 8 , 
943.36 , 410.64 , 1101.56 , 307.92 , 523.71 , 225.01 , 11 , 
571.78 , 680.18 , 552.00 , 365.51 , 535.61 , 91.13 , 8 , 
368.65 , 839.36 , 394.53 , 339.69 , 446.17 , -199.28 , 10 , 
-203.86 , 694.34 , 331.05 , 193.51 , 294.40 , -423.98 , 8 , 
43.70 , 479.49 , 507.81 , 70.43 , 196.59 , -364.07 , 11 , 
142.33 , 424.07 , 813.23 , 83.16 , 258.61 , -289.34 , 8 , 
171.39 , 509.77 , 880.13 , 75.07 , 401.21 , -192.96 , 10 , 
-149.90 , 425.78 , 449.22 , 31.74 , 435.24 , -208.62 , 8 , 
-414.06 , 475.59 , 595.46 , 98.72 , 396.45 , -226.50 , 10 , 
-9.03 , 845.21 , 412.11 , 162.54 , 361.79 , -195.65 , 9 , 
14.40 , 656.25 , 406.98 , 183.20 , 414.55 , -280.67 , 10 , 
9.28 , 492.92 , 389.65 , 169.04 , 484.77 , -379.39 , 8 , 
-174.07 , 412.84 , 276.61 , 139.98 , 498.60 , -397.95 , 10 , 
-77.88 , 435.55 , 13.18 , 13.73 , 626.40 , -216.28 , 8 , 
-769.29 , 245.12 , 82.76 , -94.70 , 645.26 , -123.11 , 11 , 
-980.22 , 220.46 , 124.02 , -161.90 , 478.00 , 0.64 , 8 , 
-900.15 , 112.55 , 170.90 , -185.27 , 317.78 , 79.62 , 8 , 
-130.62 , 161.13 , 173.10 , -152.04 , 399.38 , 17.36 , 10 , 
-184.81 , 109.86 , 107.42 , -0.55 , 608.22 , -189.48 , 9 , 
-444.82 , -100.59 , -42.97 , 161.10 , 734.59 , -216.03 , 10 , 
-729.00 , 271.00 , -400.88 , 203.49 , 735.50 , -148.32 , 8 , 
-973.88 , 353.76 , -665.77 , 201.60 , 631.07 , -22.19 , 10 , 
-941.41 , 433.11 , -1069.09 , 237.40 , 487.58 , 116.18 , 8 , 
-708.50 , 617.43 , -988.04 , 258.12 , 469.15 , 163.67 , 11 , 
-733.64 , 894.78 , -1120.61 , 326.26 , 588.35 , 206.97 , 10 , 
-1086.43 , 1128.66 , -965.58 , 300.11 , 614.99 , 252.26 , 8 , 
-1309.81 , 1191.65 , -817.14 , 273.99 , 538.30 , 274.93 , 10 , 
-693.12 , 744.38 , -728.27 , 251.98 , 463.56 , 150.15 , 11 , 
-421.14 , 1138.92 , -1135.25 , 200.13 , 622.59 , 130.10 , 8 , 
-972.41 , 923.58 , -812.50 , 143.55 , 657.01 , 218.72 , 10 , 
-789.06 , 929.93 , -988.28 , 153.29 , 581.57 , 385.22 , 8 , 
-150.63 , 662.84 , -1378.66 , 130.77 , 520.11 , 230.65 , 10 , 
-2.20 , -478.03 , -1170.65 , 103.49 , 564.18 , 160.19 , 9 , 
58.84 , 263.18 , -728.52 , 260.01 , 863.68 , 322.81 , 10 , 
-907.96 , -336.91 , -122.80 , 578.37 , 951.39 , 87.25 , 8 , 
-933.11 , 395.02 , -307.86 , 798.00 , 701.32 , -53.80 , 10 , 
-44.92 , 1088.62 , -450.20 , 704.28 , 587.74 , -81.67 , 10 , 
-148.19 , 540.77 , -380.86 , 555.57 , 591.28 , -58.14 , 9 , 
1044.43 , -17.82 , -299.07 , 446.69 , 620.48 , -237.85 , 10 , 
147.95 , 685.79 , -1134.03 , 354.13 , 771.94 , -782.26 , 8 , 
20.26 , -31.74 , -1104.25 , -213.17 , 328.43 , -409.70 , 10 , 
-740.48 , -808.59 , -1475.59 , -395.94 , 79.71 , 654.82 , 9 , 
-338.87 , -901.86 , -1711.18 , -488.68 , -315.61 , 999.97 , 10 , 
-964.36 , 1050.78 , -2437.50 , -845.43 , -638.46 , 999.97 , 10 , 
-977.54 , -503.66 , -2521.97 , -1000.00 , -1000.00 , 999.97 , 8 , 
3540.04 , -264.65 , -411.13 , -1000.00 , -750.95 , 999.97 , 10 , 
-587.65 , 180.18 , -188.48 , -1000.00 , -254.33 , 999.97 , 11 , 
-2525.39 , -1346.68 , -1088.87 , -678.22 , -359.62 , 436.86 , 8 , 
1728.03 , 903.08 , -1341.06 , -1000.00 , -987.40 , 385.53 , 10 , 
2382.81 , 948.24 , 540.77 , -1000.00 , -368.56 , 369.20 , 10 , 
1183.35 , -392.58 , -2812.50 , -1000.00 , 374.54 , -260.89 , 11 , 
-776.37 , -536.38 , 745.85 , -868.07 , 599.03 , -335.82 , 8 , 
-234.38 , 2788.57 , 390.38 , -930.30 , 806.09 , -89.32 , 10 , 
690.43 , 1815.67 , 1028.56 , -1000.00 , 471.80 , 448.18 , 10 , 
4258.79 , 1370.12 , -434.81 , -1000.00 , -324.80 , 785.43 , 8 , 
1935.06 , 1641.36 , 467.53 , -1000.00 , 999.97 , 999.97 , 11 , 
-2866.45 , -557.13 , 1288.82 , -619.26 , 999.97 , 999.97 , 10 , 
-514.16 , 3305.66 , 917.72 , 151.95 , -305.63 , 300.69 , 8 , 
4232.42 , 5835.20 , -2781.49 , -818.12 , -382.32 , -334.84 , 10 , 
454.10 , 2599.37 , 657.23 , -1000.00 , -8.79 , 441.41 , 11 , 
1597.17 , 2678.47 , -770.02 , -1000.00 , 354.00 , 462.86 , 8 , 
-1121.09 , -2165.04 , -1730.71 , -1000.00 , 531.92 , -201.66 , 10 , 
765.14 , -7672.85 , 1064.94 , -464.81 , 523.35 , -344.33 , 10 , 
-1113.28 , -650.63 , -161.62 , 999.97 , 185.27 , -485.93 , 11 , 
588.62 , 3284.67 , 3286.13 , 482.09 , 55.36 , -105.10 , 8 , 
975.59 , 854.49 , 2638.43 , 89.72 , 5.22 , 54.84 , 10 , 
799.07 , 51.27 , 1206.30 , 40.31 , 93.69 , 51.24 , 8 , 
594.73 , 158.20 , 974.12 , -234.62 , 302.89 , 68.66 , 10 , 
246.09 , 278.56 , 787.35 , -484.16 , 419.65 , 91.03 , 9 , 
-585.21 , 77.15 , 639.16 , -522.58 , 385.25 , 176.12 , 10 , 
-459.72 , -654.30 , 647.71 , -481.66 , 110.29 , 319.85 , 8 , 
139.16 , -696.04 , 746.58 , -276.61 , -47.24 , 329.13 , 10 , 
148.68 , 94.48 , 219.48 , -189.76 , 108.06 , 192.41 , 8 , 
-531.49 , 461.91 , -114.50 , -271.88 , 486.91 , 52.89 , 11 , 
-565.43 , 388.18 , -59.81 , -294.43 , 49.47 , -96.50 , 8 , 
-469.73 , -455.81 , 637.21 , -280.79 , -39.15 , -105.99 , 10 , 
28.81 , -397.46 , 661.87 , -106.63 , -54.84 , -109.95 , 8 , 
-42.24 , -32.47 , 383.30 , -64.24 , 69.55 , -118.38 , 11 , 
-61.77 , -264.89 , 564.45 , -133.30 , 96.41 , -52.06 , 8 , 
-165.28 , -1014.89 , 618.65 , -310.42 , 161.19 , 210.54 , 8 , 
-175.29 , -1390.63 , 757.57 , -460.72 , 102.91 , 538.94 , 10 , 
-151.37 , -1787.11 , 1303.96 , -241.88 , -51.18 , 744.17 , 10 , 
-363.77 , -1420.65 , 1018.07 , 7.45 , -159.85 , 775.94 , 9 , 
-164.55 , -920.65 , 987.55 , 69.92 , -111.85 , 735.72 , 10 , 
-112.06 , -126.95 , 798.10 , 255.89 , -7.26 , 486.11 , 8 , 
-488.04 , 306.15 , 587.16 , 195.74 , 135.25 , 190.80 , 10 , 
-820.80 , 162.84 , 455.08 , -76.93 , 127.62 , -48.37 , 8 , 
-1149.17 , -386.23 , 1323.73 , -335.69 , 7.60 , -57.71 , 11 , 
-1204.83 , -570.07 , 788.57 , -215.24 , -125.76 , 213.07 , 8 , 
-877.44 , -853.76 , 519.04 , -156.34 , -364.87 , 388.95 , 10 , 
-159.91 , -313.48 , 466.31 , -150.82 , -395.29 , 433.14 , 8 , 
211.18 , -98.39 , 734.86 , -198.00 , -300.78 , 344.42 , 11 , 
-172.61 , -354.25 , 710.94 , -189.79 , -23.44 , 233.03 , 10 , 
-627.69 , -533.20 , 626.46 , -107.03 , 68.30 , 145.14 , 8 , 
-599.37 , -297.36 , 397.46 , -76.87 , 40.65 , 79.13 , 10 , 
-497.31 , -402.59 , 459.47 , -152.22 , 62.56 , 89.84 , 8 , 
-829.59 , -670.17 , 574.22 , -141.66 , 53.01 , 138.09 , 9 , 
-924.80 , -1101.32 , 437.99 , -70.07 , -7.23 , 362.73 , 10 , 
-949.95 , -1251.46 , 234.13 , 50.60 , -128.36 , 567.08 , 8 , 
-635.50 , -988.04 , 266.85 , 146.70 , -227.29 , 609.95 , 10 , 
-477.29 , -762.94 , 406.01 , 264.19 , -259.34 , 466.86 , 11 , 
-341.06 , -299.07 , 327.39 , 375.18 , -207.03 , 252.50 , 8 , 
-419.92 , -77.64 , 240.23 , 365.02 , -113.46 , 47.00 , 10 , 
-642.82 , 126.95 , 516.60 , 282.47 , -105.74 , -89.39 , 8 , 
-616.21 , 205.81 , 732.67 , 226.84 , -94.42 , -117.40 , 10 , 
-467.29 , 458.01 , 866.70 , 130.13 , -73.18 , -173.86 , 9 , 
-467.53 , 552.49 , 851.56 , -39.25 , 43.30 , -215.24 , 10 , 
-851.56 , 65.19 , 1016.11 , -206.05 , 168.49 , -161.04 , 8 , 
-976.07 , -211.91 , 997.80 , -248.44 , 190.31 , -90.73 , 10 , 
-906.25 , -184.08 , 907.23 , -218.48 , 153.87 , -108.64 , 8 , 
-794.19 , 41.99 , 721.92 , -226.38 , 141.57 , -133.12 , 11 , 
-903.32 , -145.75 , 686.04 , -287.78 , 131.74 , -164.25 , 8 , 
-1064.45 , -813.72 , 726.07 , -289.31 , 131.35 , -34.42 , 10 , 
-918.21 , -1010.74 , 664.31 , -130.31 , 56.12 , 128.81 , 8 , 
-695.56 , -573.00 , 490.48 , 45.04 , -47.85 , 159.18 , 11 , 
-646.24 , -125.49 , 177.49 , -0.73 , -143.40 , 165.47 , 8 , 
-569.34 , -31.98 , 178.22 , -292.36 , -110.78 , 231.93 , 10 , 
-522.71 , -31.98 , 564.70 , -426.67 , -27.19 , 228.03 , 8 , 
-495.61 , -358.89 , 631.10 , -488.28 , 19.65 , 197.75 , 10 , 
-803.22 , -892.09 , 714.11 , -476.81 , 109.56 , 110.50 , 9 , 
-797.36 , -736.82 , 374.27 , -173.37 , 164.06 , 116.94 , 10 , 
-951.17 , -693.36 , 266.36 , -68.97 , 96.13 , 92.80 , 8 , 
-959.47 , -502.93 , 280.03 , 65.52 , -38.60 , 11.60 , 10 , 
-758.06 , -407.96 , 452.15 , 149.29 , -42.30 , -95.21 , 9 , 
-736.57 , -294.92 , 480.47 , 190.98 , -11.63 , -163.64 , 10 , 
-688.23 , -371.83 , 621.83 , 220.61 , 15.87 , -313.42 , 8 , 
-523.19 , -264.40 , 376.22 , 256.50 , 23.56 , -452.48 , 10 , 
-506.84 , -477.54 , 610.35 , 167.24 , 54.93 , -536.13 , 8 , 
-640.38 , -665.53 , 621.34 , 113.56 , 264.16 , -600.01 , 11 , 
-759.77 , -762.70 , 655.76 , 168.64 , 283.08 , -681.34 , 8 , 
-696.53 , -630.37 , 359.62 , 115.63 , 301.21 , -705.29 , 10 , 
-912.60 , -773.68 , 598.63 , 90.36 , 296.36 , -675.20 , 8 , 
-736.08 , -878.91 , 795.90 , 129.36 , 181.34 , -630.92 , 10 , 
-560.06 , -880.86 , 787.84 , 284.42 , 95.03 , -682.10 , 11 , 
-431.64 , -969.48 , 731.20 , 490.48 , 39.25 , -829.90 , 8 , 
-316.41 , -888.92 , 260.99 , 523.71 , 16.02 , -1000.00 , 10 , 
-622.07 , -767.58 , 536.13 , 382.32 , 44.13 , -1000.00 , 8 , 
-585.21 , -719.73 , 595.95 , 446.41 , -66.35 , -1000.00 , 11 , 
-446.53 , -561.28 , 434.33 , 515.99 , -137.82 , -949.49 , 8 , 
-118.16 , -254.39 , 417.97 , 603.79 , -262.24 , -781.28 , 10 , 
244.87 , 10.74 , 247.31 , 576.20 , -210.51 , -601.75 , 8 , 
583.01 , -65.19 , 250.73 , 291.63 , -240.30 , -542.60 , 10 , 
534.18 , -131.84 , 601.81 , 141.08 , -41.93 , -467.19 , 9 , 
454.83 , -147.46 , 798.58 , 225.04 , 28.56 , -387.30 , 10 , 
525.88 , -23.93 , 658.94 , 142.21 , 26.15 , -170.99 , 8 , 
546.14 , -264.40 , 998.29 , 100.13 , 58.81 , -52.89 , 10 , 
302.73 , -165.28 , 960.45 , 142.00 , 61.34 , 103.91 , 8 , 
125.73 , 478.27 , 940.67 , 213.90 , -14.13 , 44.59 , 11 , 
-49.07 , 864.26 , 424.32 , 170.81 , -37.66 , -232.03 , 8 , 
-13.92 , 431.64 , 901.37 , -160.61 , -207.34 , -508.00 , 10 , 
91.55 , 104.00 , 844.73 , -240.91 , -241.33 , -705.66 , 8 , 
387.21 , -56.88 , 725.10 , -241.85 , -104.86 , -709.14 , 11 , 
-115.97 , 96.92 , 747.07 , -223.60 , -24.14 , -608.67 , 8 , 
-4.15 , -166.50 , 902.59 , -148.07 , -23.59 , -324.52 , 10 , 
-66.16 , -47.85 , 1043.95 , 35.03 , -50.75 , -43.24 , 8 , 
8.79 , 581.54 , 377.69 , 200.74 , -223.48 , 97.23 , 8 , 
494.63 , 897.71 , 337.89 , 21.94 , -370.64 , 31.40 , 11 , 
620.61 , 1248.05 , 772.71 , -67.90 , -354.16 , -91.06 , 8 , 
389.89 , 574.46 , 822.51 , -192.23 , -232.30 , -222.72 , 10 , 
889.40 , -182.13 , 666.02 , -349.06 , -166.17 , -286.80 , 8 , 
876.22 , -516.36 , 729.49 , -281.80 , -61.55 , -256.16 , 11 , 
700.44 , -444.09 , 613.28 , -65.95 , 134.61 , 32.47 , 8 , 
541.50 , -334.23 , 526.12 , 126.86 , 105.99 , 231.26 , 10 , 
467.04 , -5.86 , 387.21 , 200.16 , -16.94 , 363.10 , 8 , 
428.22 , 932.86 , 414.79 , 176.33 , -75.68 , 372.47 , 10 , 
649.41 , 1105.47 , 562.26 , -19.99 , -127.93 , 111.30 , 9 , 
812.26 , 785.16 , 704.83 , -322.14 , 64.61 , -212.55 , 10 , 
-114.26 , -69.09 , 762.45 , -569.98 , 113.95 , -374.79 , 8 , 
717.29 , -440.67 , 826.42 , -620.79 , -53.13 , -365.30 , 10 , 
843.75 , -665.77 , 907.47 , -426.48 , 41.08 , -311.65 , 8 , 
863.77 , -584.47 , 830.57 , -280.12 , 88.53 , -272.67 , 11 , 
682.13 , -277.83 , 661.13 , -92.04 , 222.17 , -201.63 , 8 , 
217.53 , -283.20 , 530.76 , 3.05 , 337.31 , -143.13 , 10 , 
-53.96 , -478.76 , 676.51 , 118.32 , 289.18 , -164.89 , 8 , 
81.05 , -356.20 , 595.21 , 226.47 , 254.12 , -100.95 , 11 , 
-202.15 , 9.52 , 571.04 , 257.84 , 251.89 , -54.35 , 8 , 
-288.82 , 175.54 , 674.32 , 275.05 , 93.17 , -126.19 , 10 , 
-101.81 , 239.26 , 802.98 , 296.54 , 46.72 , -170.29 , 8 , 
209.47 , 337.16 , 587.89 , 235.57 , 34.94 , -303.71 , 10 , 
98.39 , 584.72 , 595.21 , 133.91 , 140.47 , -381.29 , 9 , 
-179.20 , 589.84 , 770.51 , -8.54 , 168.52 , -350.07 , 10 , 
-166.99 , 53.96 , 976.32 , -98.97 , 33.72 , -196.90 , 8 , 
-32.96 , 7.08 , 1086.91 , -27.07 , -83.83 , 65.28 , 8 , 
314.21 , 312.50 , 852.54 , -6.04 , -135.01 , 170.99 , 10 , 
670.65 , 458.98 , 878.42 , -6.77 , -125.73 , 243.80 , 9 , 
513.18 , 858.40 , 797.36 , -70.37 , -20.87 , 195.80 , 10 , 
220.46 , 523.68 , 1100.34 , -220.28 , 24.23 , 31.10 , 8 , 
130.86 , 378.42 , 1128.66 , -265.78 , 32.99 , -132.72 , 8 , 
3.42 , 204.35 , 1168.70 , -252.72 , 19.99 , -190.92 , 11 , 
-235.35 , 350.10 , 1042.24 , -211.58 , -21.30 , -265.56 , 8 , 
-172.61 , 179.69 , 1008.79 , -224.40 , -107.42 , -218.26 , 10 , 
27.83 , 84.47 , 936.04 , -147.58 , -185.42 , -128.57 , 10 , 
195.31 , 243.65 , 627.69 , -53.53 , -194.18 , -35.61 , 8 , 
281.01 , 180.18 , 538.82 , -42.02 , -202.85 , 69.24 , 11 , 
375.73 , 163.09 , 492.68 , -21.64 , -181.88 , 190.12 , 8 , 
342.29 , -148.19 , 514.89 , -0.49 , -182.13 , 235.32 , 10 , 
420.90 , -494.87 , 626.22 , 61.80 , -225.98 , 276.73 , 8 , 
568.85 , -416.75 , 591.55 , 132.39 , -198.97 , 249.60 , 8 , 
586.67 , -320.07 , 557.86 , 154.48 , -90.27 , 124.66 , 11 , 
367.68 , -140.14 , 663.09 , 109.31 , 79.07 , 33.66 , 10 , 
219.24 , -16.60 , 673.83 , 87.52 , 160.49 , 22.13 , 8 , 
-60.79 , 9.03 , 768.55 , 91.83 , 137.73 , 31.40 , 8 , 
-10.50 , 137.70 , 750.24 , 139.53 , -7.02 , 88.44 , 11 , 
330.32 , 339.36 , 749.76 , 141.24 , -117.98 , 129.36 , 8 , 
446.29 , 505.62 , 779.05 , 88.75 , -129.33 , 118.04 , 8 , 
433.35 , 519.29 , 835.21 , 31.25 , -118.19 , 114.17 , 10 , 
531.49 , 332.03 , 858.64 
