# Supplementary material for: Complexes of vertebrate TMC1/2 and CIB2/3 proteins form hair-cell mechanotransduction cation channels
Source: eLife. 2025 Jan 8;12:RP89719. doi: 10.7554/eLife.89719 (PMC11709434; doi:10.7554/eLife.89719)
Supplement: Figure 3—source data 1. [file elife-89719-fig3-data1.zip › Figure 3H/homo/18-6-T3.csv]

Time	Lat	Foreaft	Vert	Pitch	Roll	Yaw
1	45	528.32	-5.71	45.1	605.99	8
2	-256.35	1276.12	-168.46	-43.43	53.19	604.4
3	-636.96	1187.99	-809.08	-308.59	51.61	381.1
4	-87.4	232.67	-166.26	-243.93	-22.98	84.47
5	303.96	183.84	-320.8	230.68	94.21	-97.11
6	737.3	528.56	-795.9	423.49	256.81	-108
7	596.44	1004.39	-1116.21	559.81	460.3	-94.7
8	1072.02	1215.58	-894.78	288.51	738.25	206.36
9	478.76	1356.45	-8.54	436.83	835.05	57.95
10	-521.48	2956.79	-969.97	512.6	678.56	122.41
11	-932.62	2130.86	-1155.03	-75.38	378.02	508.24
12	-188.23	973.88	-191.16	-254.88	194.31	572.3
13	-235.35	857.18	-340.58	-203.52	228.7	163.79
14	-427.98	655.76	-483.4	-263.76	188.96	-234.16
15	-750.73	442.14	-340.82	-251.1	154.11	-285.06
16	-627.93	789.79	-410.64	-171.3	-28.5	-309.14
17	-63.96	934.08	-328.37	-114.93	-188.45	-316.16
18	-117.92	833.98	-127.69	-110.84	-216.28	-180.48
19	-288.09	849.12	-381.1	-122.96	-260.89	3.11
20	-210.45	901.12	-514.65	-154.21	-389.37	71.14
21	370.12	787.35	-414.79	-160.34	-409.55	1.25
22	562.26	549.07	-301.27	-158.94	-325.84	-43.85
23	542.24	401.61	-253.66	-53.62	-178.34	-146.82
24	440.92	650.63	-480.22	40.59	-77.91	-160.83
25	92.29	844.24	-572.75	43.43	8.15	31.49
26	38.33	890.87	-417.48	133.45	-44.1	158.81
27	69.34	957.52	-188.72	172.15	-104.19	225.22
28	331.79	1099.85	-189.7	185.27	-158.78	452.73
29	383.3	1096.92	-207.76	131.41	-154.82	636.17
30	553.22	988.28	-211.91	120.79	-151.46	628.08
31	766.11	879.64	-251.22	150.85	-4.43	591.83
32	896	926.51	-449.71	203.22	160.64	425.57
33	502.44	891.36	-662.84	72.66	244.51	267.76
34	230.96	768.31	-649.9	-202.64	94.76	199.8
35	-169.19	809.57	-119.14	-328.4	-13	250.89
36	-206.79	892.82	142.58	-195.04	-15.84	316.28
37	457.76	1196.29	-305.91	-193.27	-209.53	80.69
38	521.73	579.35	-542.72	-228.64	-90.52	-173.61
39	613.04	570.07	-592.77	-288.24	-194.85	-311.31
40	1084.47	563.48	-523.93	-254.43	-168.73	-337.98
41	1110.6	377.44	-517.58	-143.37	1.5	-257.9
42	821.78	145.75	-532.47	-115.11	11.99	-150.15
43	529.79	355.71	-595.7	-125.82	-35.19	-96.1
44	626.22	252.2	-256.59	-161.59	-73.76	45.5
45	970.7	649.9	-94.24	-24.44	17.94	102.66
46	825.2	640.38	-247.8	78.61	87.83	-17.24
47	807.86	624.27	-187.74	114.11	106.08	-62.04
48	841.8	731.2	-224.37	127.75	135.71	-54.66
49	590.58	814.7	-138.92	127.41	209.32	28.14
50	210.21	924.8	47.61	149.05	208.04	98.02
51	-135.25	1121.34	149.66	107.73	140.32	187.29
52	108.64	1645.75	-275.63	-27.53	-0.7	76.51
53	399.17	1541.99	-339.36	-191.77	-30.76	-145.17
54	622.8	1163.33	-140.14	-224.73	106.66	-237.82
55	496.09	806.88	102.54	-172.03	132.9	-263.79
56	456.3	652.59	116.7	-4.61	140.44	-176.73
57	715.58	664.06	-699.71	0.76	-51.64	11.81
58	764.65	452.88	-270.51	-180.73	-24.93	97.93
59	820.31	515.38	-260.25	-143.07	-21.48	189.85
60	885.25	484.86	-115.48	-102.02	-129.49	297.39
61	960.94	512.7	-359.13	-78.77	-154.69	353.12
62	1052.73	341.31	-222.17	-140.47	3.33	467.65
63	877.69	447.02	-148.19	-80.9	237.95	543.85
64	845.7	470.7	-102.54	27.8	315	521.09
65	745.61	484.13	-100.1	135.5	383.91	466.74
66	838.13	603.76	-70.56	217.07	378.94	381.77
67	737.3	700.2	0.73	228.94	403.32	314.48
68	440.19	626.71	212.65	226.59	378.97	257.17
69	571.04	573.49	309.81	245.7	322.17	126.22
70	278.32	406.25	449.95	261.44	349.21	80.54
71	176.76	256.59	164.79	280.67	368.8	-28.72
72	-96.44	1.95	-93.02	140.99	266.27	-266.36
73	-31.98	-162.84	18.55	20.9	26.28	-547.39
74	285.64	-335.45	340.58	58.14	-14.59	-576.51
75	123.05	75.68	233.15	331.39	11.08	-412.32
76	289.79	369.87	89.36	541.99	-102.23	-90.94
77	593.75	670.17	-141.6	617.03	-140.01	262.79
78	681.4	750.73	-108.89	518.89	-113.37	547.09
79	913.57	881.35	-44.92	366.91	-105.74	667.42
80	1030.03	743.41	21.97	297.49	-122.65	643.46
81	1267.09	633.3	44.92	251.62	-93.38	541.08
82	1258.79	654.3	-119.63	221.83	6.77	421.54
83	1291.75	244.38	-151.12	123.6	117.92	395.51
84	1100.34	-43.7	43.46	73.49	205.57	371.22
85	1168.7	-7.08	54.69	175.02	250.89	264.92
86	832.28	1.71	-11.72	267.33	258.18	166.66
87	821.78	351.56	-334.72	265.87	219.51	-7.29
88	774.17	430.18	-253.17	73.18	179.5	-171.75
89	594.97	349.37	-53.47	-47.52	160.49	-224.49
90	524.41	77.88	293.21	-47.18	107.48	-72.08
91	450.2	80.08	356.69	82.18	94.45	229.64
92	635.01	298.1	-120.61	111.88	85.75	346.01
93	792.24	315.43	71.78	-30.82	8.33	374.85
94	859.62	23.93	190.43	-114.96	-47.42	228.91
95	939.7	-104.49	38.33	-108.61	-16.02	135.62
96	936.52	-141.11	-3.42	-154.72	6.01	125.7
97	863.77	-303.22	58.59	-195.98	-19.74	141.45
98	733.89	-278.56	439.7	-164.49	42.97	129.24
99	867.43	-106.45	91.8	38.76	25.3	-42.72
100	290.04	467.77	155.52	75.9	-19.47	-230.71
101	1088.38	231.69	177.98	-12.36	-61.89	-69.15
102	910.4	157.23	232.18	18.46	-57.43	-58.26
103	842.53	351.81	108.4	47.45	-56.03	-88.29
104	769.78	264.16	-26.86	20.84	-43.88	-93.69
105	774.17	35.89	26.86	-33.69	-31.25	-77.03
106	752.93	-78.37	92.53	-37.32	-36.35	-56.73
107	825.2	11.23	149.66	-21.33	-45.26	-53.07
108	836.18	24.9	205.81	-2.78	-52.83	-62.19
109	746.83	-15.14	140.87	36.9	-30.36	-52.22
110	681.4	63.72	110.35	75.04	-53.53	-46.36
111	563.23	60.06	43.46	76.63	-86.55	-43.4
112	702.88	113.04	-52.98	69.06	-129.55	-3.45
113	982.67	254.39	-186.77	15.44	-168.52	3.72
114	1039.55	159.91	-158.94	-39.12	-125.03	15.59
115	871.34	116.21	-63.72	-101.26	-90.73	11.63
116	748.78	51.76	85.21	-109.62	-86.61	5.16
117	670.17	98.39	60.55	-36.71	-99.76	6.93
118	578.13	131.84	88.13	-24.14	-138.98	20.17
119	666.5	189.94	27.83	8.73	-163.33	29.05
120	928.47	386.47	-138.43	13.73	-141.36	22
121	1130.37	100.83	-307.62	-6.2	16.05	-193.39
122	282.23	182.13	-442.63	68.54	181.82	-380.4
123	68.85	-75.44	-303.22	-68.73	-77.39	-452.7
124	376.46	156.01	-249.27	-123.23	-329.9	-281.43
125	1025.63	546.88	-337.65	-225.22	-414.64	-63.39
126	1312.5	610.6	-209.47	-302.06	-407.38	44.46
127	1648.93	447.51	-115.48	-431.46	-326.81	229.55
128	1590.58	225.59	-58.59	-425.75	-154.3	326.05
129	1575.68	57.62	-126.71	-315.64	31.04	359.59
130	1237.55	15.87	-162.6	-152.4	224.82	335.69
131	890.38	36.87	-411.87	10.53	276.89	235.6
132	751.22	-58.59	-417.97	88.9	241.36	129.64
133	655.27	-163.82	-442.63	109.89	218.05	60.91
134	609.13	-8.06	-228.52	108.37	175.32	-108.34
135	540.53	-84.47	-51.03	125.73	157.44	-170.07
136	465.33	-113.28	22.71	123.5	71.87	-190.03
137	459.47	-13.43	-41.75	120.27	-9.86	-260.89
138	521	86.18	-24.9	127.53	-45.9	-333.65
139	598.14	353.52	-51.03	133.15	-37.57	-334.78
140	578.13	397.22	0.98	140.08	-48.89	-299.29
141	764.4	522.95	64.7	109.16	-100.59	-205.44
142	854.98	940.19	-116.7	102.63	-115.91	-141.11
143	810.55	1122.8	-183.11	9.61	-59.23	3.69
144	796.63	985.84	-146.73	-70.1	-54.41	87.89
145	896.48	759.03	-104.25	-212.16	-106.63	193.91
146	1258.3	572.27	-165.04	-267.33	-70.86	231.51
147	1145.75	278.81	-265.87	-294.59	105.77	183.96
148	961.91	-229.25	-275.39	-258.3	164.64	78.7
149	639.89	-307.62	-308.84	-141.6	181.27	-131.65
150	505.37	-158.45	-272.71	-1.8	181.49	-309.78
151	357.91	111.57	-311.77	43.52	143.62	-385.35
152	233.89	167.72	-62.01	42.69	83.62	-384.74
153	401.86	426.76	204.83	81.94	-31.31	-306.03
154	489.99	634.77	153.81	80.72	-85.75	-191.13
155	747.8	484.86	55.18	-13.15	-86.33	-214.94
156	872.56	433.84	108.15	-109.04	7.57	-229.74
157	898.93	465.58	266.36	-115.88	52.09	-197.57
158	936.04	459.47	80.32	-48.74	26.67	-92.44
159	977.54	378.17	69.58	-7.69	36.53	11.35
160	1044.43	574.46	84.96	109.89	83.1	158.66
161	1053.47	619.38	-6.35	124.02	191.16	312.41
162	837.16	630.86	-112.79	89.48	211.21	349.76
163	800.78	505.13	131.84	-12.88	196.32	419.31
164	1007.57	506.84	129.64	-9.74	238.01	406.52
165	745.85	496.58	39.31	25.02	273.04	212.46
166	678.47	658.2	-37.6	131.13	278.53	28.29
167	570.8	460.69	86.91	167.63	190.06	-2.93
168	438.96	-107.91	333.74	137.18	114.35	50.9
169	955.08	-58.35	132.57	50.29	105.01	255.16
170	1150.63	-219.97	391.6	-2.62	214.32	230.13
171	1015.63	25.39	313.72	155.33	332.31	85.42
172	798.34	148.44	1.22	253.78	343.75	-207.89
173	768.55	108.64	121.34	251.56	337.74	-467.65
174	979.25	561.52	-38.33	267.21	376.22	-529.85
175	488.28	693.85	1.46	149.17	473.45	-483.06
176	766.36	613.53	213.87	-73.15	513.89	-321.84
177	561.04	990.23	32.47	-64.27	564.42	-438.48
178	262.7	504.15	163.57	-134.19	590.82	-540.59
179	467.04	345.46	609.86	-142.58	483.61	-681.98
180	-66.89	-15.38	105.47	-266.08	395.02	-777.1
181	-1629.88	-1126.95	465.58	-363.56	272.19	-869.23
182	144.04	1776.86	481.69	-231.84	-242.89	-1000
183	1475.1	2206.54	-383.79	-220.37	-101.9	-1000
184	1733.64	1090.09	-475.83	-1000	327.58	-807.89
185	854.49	-1417.24	-463.13	-1000	455.75	-871.19
186	-2678.22	-2972.66	-3743.9	-1000	999.97	-464.36
187	-3425.54	-3789.06	1262.94	-456.51	540.22	-427.37
188	-1329.1	-369.87	-129.15	999.97	-48.25	-440.7
189	1429.93	392.58	-199.95	392	-202.58	-436.25
190	-45.17	-611.08	647.71	-738.89	493.44	-538.36
191	-1212.4	-1856.93	1095.7	-806.06	531.13	-332.64
192	-1651.86	-1865.72	798.83	-504.82	458.59	86.64
193	-1884.77	-899.41	559.08	-408.87	501.37	41.35
194	-2050.05	-1396.48	961.43	-256.93	330.96	-5
195	-1883.06	-1904.54	422.36	150.39	18.1	-151.25
196	-1918.95	-1099.85	208.25	208.04	-2.5	-93.23
197	-1340.82	-710.45	343.75	138.52	-142.94	243.04
198	-1316.65	-672.61	308.84	231.26	-280.82	518.34
199	-1391.11	337.16	-189.94	122.56	-450.81	695.89
200	-910.16	-525.63	486.57	-170.62	-455.38	999.97
201	-853.76	-553.22	483.4	-265.69	-428.5	999.97
202	-733.15	-591.06	300.54	-303.68	-329.1	999.97
203	-186.52	-293.95	185.55	-261.87	-241.39	906.19
204	292.97	-322.75	153.81	-231.48	13.06	592.74
205	206.3	-734.62	312.26	-120.51	194.52	396.85
206	128.17	-570.07	202.64	44.31	241.3	308.9
207	341.8	-364.75	321.04	90.27	347.72	298.31
208	-1019.29	-207.03	322.02	109.53	412.96	303.19
209	-823.97	4.64	92.53	55.45	270.72	226.87
210	-856.2	53.47	389.4	18.13	268.37	100.4
211	-1563.96	517.09	-26.61	138.64	308.62	-93.69
212	-1932.13	780.27	-77.64	207.79	246.83	-288.82
213	-2285.89	590.58	96.44	214.48	233.09	-335.85
214	-2429.44	530.03	70.07	277.25	88.56	-377.17
215	-2070.07	655.03	315.43	299.77	-96.77	-307.71
216	-1428.96	628.66	49.32	76.42	-163.15	-193.18
217	-1436.77	138.67	380.86	-28.41	-192.29	-115.69
218	-1327.64	58.84	411.13	-164.49	-262.45	24.96
219	-1214.84	-14.16	415.28	-184.81	-262.21	145.17
220	-791.02	-238.77	210.45	-304.08	-271.42	107.18
221	-306.88	-172.12	223.88	-257.63	-194.98	37.57
222	-329.35	-60.55	-341.06	-240.6	-111.3	-77.97
223	-510.25	-298.34	-214.84	-163.36	-115.91	-136.05
224	-397.46	-703.86	221.19	-7.66	-81.85	-22.16
225	-102.29	-504.64	522.46	38.24	-21.58	44.89
226	-620.61	-217.04	504.88	90.55	202.76	215.36
227	-1026.37	123.78	40.28	36.71	248.75	316.1
228	-958.25	128.91	255.37	-101.32	183.32	259.98
229	-992.68	217.29	281.25	-89.63	173.98	79.99
230	-875	99.12	627.44	-26.82	170.72	-29.24
231	-1323.73	34.42	377.2	143.65	274.96	-201.48
232	-2079.35	141.36	-93.26	251.68	294.4	-188.66
233	-1758.3	-206.3	6.35	195.28	79.32	-238.59
234	-2081.05	-453.61	227.54	274.57	-39.03	-284.03
235	-1787.11	-90.09	85.45	372.38	-179.2	-217.65
236	-1626.71	-109.62	102.54	257.97	-285.8	-138.85
237	-1575.93	-241.94	-753.17	178.89	-348.88	-97.26
238	-843.02	-769.53	651.86	-136.14	-530.7	60.94
239	-98.39	-883.3	751.71	209.14	-363.89	240.08
240	-365.48	-563.23	-16.85	492.95	-168.98	313.75
241	-449.95	-482.18	270.75	513.09	-130.37	197.81
242	-537.11	-107.91	326.17	630.07	-125.89	-116
243	-591.31	492.43	83.5	652.62	-43.91	-314.64
244	-981.93	3709.23	-12.21	-118.96	123.32	13.03
245	-1244.14	-64.7	139.4	-346.83	161.93	69.55
246	-1331.79	-338.38	518.31	-237.95	39.03	44.34
247	-1127.2	206.79	177.25	-45.75	-71.62	-167.51
248	-1526.61	591.31	537.35	-35.8	-89.29	-277.28
249	-1638.43	393.8	722.9	-103.61	-183.29	-126.71
250	-1434.57	63.96	901.61	-198.09	-297.85	134.49
251	-1303.71	-83.25	498.05	-136.17	-357.82	424.47
252	-1077.88	-309.57	443.12	-60.49	-415.8	548.8
253	-560.55	-105.22	292.72	42.05	-433.04	538.02
254	-287.35	-99.61	679.93	112.21	-380.46	271.91
255	-177.98	507.08	488.28	157.56	-317.02	-92.71
256	-255.13	266.11	237.79	-46.51	-167.76	-423.19
257	-567.87	74.71	478.27	-199.04	-23.13	-549.84
258	-756.59	72.75	540.77	-318.27	-40.41	-345.12
259	-458.01	-253.42	1182.13	-338.68	-101.44	-171.23
260	-454.59	-428.22	1146.97	-243.8	-119.26	183.87
261	-609.62	-352.29	737.79	-57.98	-169.16	407.59
262	-444.58	-390.38	555.91	205.66	-228.09	467.8
263	-381.84	-56.64	225.1	492.58	-192.14	289.67
264	-723.14	271.73	175.54	638.12	-116.42	-30.73
265	-909.91	477.29	66.65	625.67	-98.08	-259.46
266	-1191.16	793.21	335.69	444.55	-162.75	-307.71
267	-1291.75	513.43	649.9	367.13	-228.94	-251.95
268	-851.32	743.65	616.21	225.74	-387.88	-86.43
269	-601.56	768.07	735.84	-51.54	-565.09	61.95
270	14.4	387.45	1026.37	-253.91	-720.43	179.23
271	206.79	162.11	835.45	-208.44	-741.18	179.63
272	270.51	326.66	508.3	-21.61	-680.36	25.97
273	79.35	482.42	333.01	56.24	-590.36	-147.31
274	805.91	508.54	285.4	54.5	-423.65	-212.59
275	211.43	-24.17	434.81	26.12	16.75	-394.1
276	-536.38	-52.25	808.59	144.2	139.07	-386.17
277	-503.42	281.49	555.18	359.74	-69.27	-270.23
278	-239.01	652.59	220.21	473.39	-241.39	-262.36
279	-214.11	754.39	1.71	411.65	-297.61	-373.84
280	36.87	712.16	-228.27	352.84	-317.5	-458.62
281	233.64	572.51	110.35	312.65	-237.58	-444.73
282	275.39	577.39	811.52	528.02	-132.66	-246.15
283	-89.11	938.96	240.48	773.38	-101.68	-5.62
284	-32.23	1138.43	-150.88	695.95	-150.91	64.45
285	-117.68	1089.6	-94.24	487.79	-148.59	-2.84
286	-274.17	1011.47	-9.03	371	-155.43	-15.17
287	-263.43	1030.52	-112.06	359.8	-188.69	-13.24
288	-479.25	1009.77	-492.43	321.93	-299.74	69.18
289	-328.86	619.87	-522.46	329.44	-499.6	215.27
290	373.05	887.21	-394.04	471.16	-643.16	262.36
291	808.59	1470.21	-760.99	583.77	-531.49	367.83
292	1119.14	1779.79	-449.95	514.56	-361.91	246.22
293	1034.67	1854.49	-530.76	214.36	-61.58	86.76
294	522.46	1353.52	-352.78	-96.25	103	-84.26
295	364.26	885.5	-346.44	-185.36	87.52	-158.75
296	436.28	518.55	-298.58	-267.91	111.39	-213.53
297	359.62	483.89	-315.92	-164.64	159.09	-192.41
298	-60.06	545.17	-533.2	-72.57	153.9	-78.67
299	-266.11	791.99	-614.01	-1.83	79.16	-23.77
300	-88.13	984.13	-774.41	38.15	25.85	-52.22
301	-316.16	1016.11	-697.27	41.02	20.42	-52.55
302	-25.15	709.72	-333.01	131.26	-100.62	-107.73
303	144.29	617.19	-26.12	247.44	-119.42	-91.19
304	164.79	936.52	-237.3	233.18	-57.98	-52.76
305	134.28	972.66	-268.55	41.08	-3.63	-92.99
306	155.27	1037.6	-403.56	-184.66	9.4	-112.64
307	239.99	890.63	-368.41	-270.05	27.44	-72.97
308	184.08	720.21	-446.29	-386.6	65.16	30.33
309	51.03	405.03	-589.84	-395.48	-6.53	92.29
310	605.71	42.72	-680.18	-178.8	-111.85	16.85
311	927.98	-35.64	-584.23	166.35	34.39	-45.99
312	424.07	257.32	-869.38	383.48	162.84	31.52
313	-24.66	626.95	-1374.27	657.17	191.28	273.04
314	14.16	1078.86	-1371.58	730.16	75.93	509.22
315	-413.33	1460.45	-1154.05	500.18	133.33	722.35
316	-62.01	1174.32	-1167.97	366.03	-233.64	662.66
317	262.21	1010.01	-951.17	253.88	-364.84	466.98
318	338.38	986.57	-931.15	270.81	-397.95	294.25
319	460.45	1013.18	-1038.57	308.99	-446.56	143.59
320	674.8	682.13	-892.09	366	-407.68	79.44
321	1120.61	433.11	-841.8	391.39	-306	69.89
322	696.04	672.61	-1405.03	422.88	-200.38	30.88
323	493.9	143.8	-1528.32	438.6	-332.95	223.05
324	579.1	-1194.82	-1109.86	607.42	-330.87	373.26
325	-93.51	-1374.51	-1054.93	999.97	-227.78	343.35
326	921.63	378.91	-1180.66	999.97	-9.25	460.33
327	-1687.5	2119.38	-2359.13	653.75	-221.86	304.6
328	-950.44	-1031.01	-2097.41	-814.7	-1000	722.29
329	136.47	-2281.25	-1009.03	-872.22	-1000	741.46
330	1220.95	-1312.5	-1309.08	-549.59	-1000	489.96
331	517.33	-924.8	-1264.89	-164.89	-758.09	891.82
332	1108.4	43.21	-1932.86	61.71	-544.83	999.97
333	4229.25	2295.17	315.43	-84.75	57.53	999.97
334	1924.32	1741.46	-1439.7	116.24	999.97	843.9
335	-4793.46	535.64	-2306.4	410.8	999.97	64.76
336	-3002.44	2468.99	-1885.25	266.63	-15.14	-149.32
337	1050.29	1912.84	-379.15	-682.98	-621.37	-567.54
338	1258.54	668.46	-1082.03	-1000	-230.62	-580.14
339	-342.04	-2020.02	-412.84	-1000	-120.67	-156.22
340	2488.53	-2151.61	469.97	-631.23	-186.58	240.63
341	2173.58	101.56	121.83	275.73	716.19	664.12
342	689.7	2257.32	-1202.64	445.65	921.02	957.31
343	1166.99	2612.79	-1191.65	293.61	713.29	830.41
344	1207.28	3253.91	-1304.2	-25.73	752.32	198.43
345	-582.52	2342.53	-1562.74	-444	162.99	-282.35
346	-443.12	1035.89	-1191.41	-475.52	-422.67	-271.51
347	56.64	716.06	-1252.44	-395.29	-633.91	-177.89
348	817.63	867.19	-1504.15	-358.22	-825.84	45.81
349	823	398.44	-1233.89	-254.76	-738.95	416.47
350	641.85	630.86	-1552.49	-12.08	-534.52	796.6
351	590.82	701.42	-1559.81	91.4	-389.31	998.87
352	446.04	1012.7	-1591.55	139.95	-282.5	932.59
353	221.68	716.55	-1345.7	145.75	-224.64	773.5
354	-41.02	762.7	-1369.63	177.15	-214.29	643.07
355	62.01	635.74	-1244.63	239.78	-199.13	628.45
356	65.19	629.15	-1258.54	226.62	-157.2	619.54
357	-269.78	520.02	-1132.81	161.56	-168.98	563.72
358	-261.47	493.65	-1077.88	95.89	-247.62	534.88
359	-229.74	423.1	-912.84	119.45	-326.72	465.36
360	165.53	629.39	-903.32	256.74	-359.34	224.61
361	204.83	1084.47	-1182.13	208.22	-278.81	-97.56
362	53.47	657.96	-1006.59	34.91	-259.89	-334.63
363	86.91	444.82	-863.28	-11.84	-271.85	-366.58
364	299.56	145.26	-868.16	72.45	-207.92	-286.65
365	290.53	18.55	-880.62	137.27	-157.56	-230.87
366	221.44	393.31	-1102.54	221.86	-159.85	-223.05
367	270.02	719.24	-1323	195.22	-199.01	-364.75
368	-15.63	363.77	-1313.96	69.12	-250.98	-548.55
369	131.1	132.57	-1228.27	-26.95	-294.56	-508.24
370	-14.4	-16.6	-1107.18	23.53	-296.94	-385.62
371	-47.36	36.38	-1076.17	137.63	-361.66	-245
372	230.71	81.54	-1198.49	143.37	-417.72	-211.55
373	644.29	-128.42	-1161.38	97.47	-427.46	-278.78
374	812.99	-253.66	-1125	94.18	-361.42	-552.46
375	1292.24	-989.99	-1199.71	54.87	-192.66	-800.26
376	1079.59	-1490.97	-729.25	206.63	402.56	-872.01
377	290.28	-940.19	-1300.05	704.8	708.56	-1000
378	-1218.02	-273.19	-1387.7	821.23	678.86	-1000
379	-808.84	243.41	-1286.38	648.8	152.34	-627.99
380	238.04	344.73	-746.83	327.51	-62.44	-204.35
381	33.45	160.16	-647.46	200.87	-212.83	56.58
382	615.97	169.19	-973.88	125.09	-240.3	225.74
383	1087.65	-255.86	-732.67	-71.04	-137.36	391.97
384	766.85	-383.79	-896.73	7.17	148.1	348.97
385	195.56	-558.11	-1226.56	52.4	254.67	345.86
386	469.24	-557.37	-1332.28	69.79	190.89	289
387	285.16	-558.35	-1246.09	81.36	236.51	130.77
388	208.25	-479.25	-1196.04	5.19	272.86	-9.77
389	194.09	-458.25	-1105.47	-64.03	282.35	-77.7
390	-46.88	-685.79	-954.59	-168.98	338.41	-71.23
391	5.86	-958.5	-927	-93.93	345.34	133.3
392	-107.67	-933.59	-1018.07	12.15	360.78	336.55
393	-153.08	-872.56	-1062.01	146.55	274.48	371.55
394	49.32	-879.64	-978.27	292.85	151.98	104.98
395	-63.23	-726.32	-1208.5	354.89	124.54	-52.67
396	-235.35	-578.37	-1064.21	306.95	110.57	-43.64
397	-305.18	-396.97	-1016.6	149.44	40.37	-5.19
398	-246.83	-666.26	-741.94	17.7	-63.26	-3.81
399	-34.67	-814.94	-704.35	52.58	-144.47	-73.91
400	91.55	-940.92	-800.78	198.91	-171.17	-284.03
401	61.28	-1152.34	-712.65	339.11	-165.01	-380.04
402	-258.54	-1106.69	-923.34	441.5	-219.85	-174.47
403	-112.06	-852.78	-970.95	426.24	-293.06	-7.72
404	411.62	-684.81	-1044.43	364.93	-390.41	222.47
405	551.51	-685.06	-696.04	292.51	-386.54	222.2
406	225.1	-603.76	-694.82	227.42	-342.41	139.71
407	203.37	-427.25	-667.48	92.59	-390.84	159.24
408	508.3	-604.49	-591.8	-42.94	-384.4	194.03
409	667.24	-740.72	-664.79	-81.73	-251.65	273.04
410	926.27	-546.14	-686.28	-118.59	3.2	284.36
411	519.04	-616.46	-375.24	-112.76	132.48	255.43
412	-214.84	-283.94	-429.44	-115.97	159.61	141.85
413	183.84	-156.25	-370.61	-199.55	-15.93	58.47
414	845.21	-180.91	-435.79	-326.69	92.83	69.64
415	206.54	-73.97	-733.4	-393.13	430.85	-9.86
416	-300.54	-409.18	-531.25	-326.32	265.53	-410.92
417	-413.82	-508.54	-1084.23	-329.04	163.21	-453.7
418	-159.42	-590.82	-1342.77	-461.09	22.19	-385.65
419	82.03	-623.05	-1466.8	-521.61	-120.36	-262.57
420	345.46	-639.65	-1757.81	-532.93	-190.28	-126.43
421	487.06	-636.96	-1588.13	-581.39	-155.7	-44.86
422	239.75	-728.52	-1482.67	-476.81	-136.57	21.48
423	362.55	-485.11	-1392.82	-362.12	-139.37	204.19
424	253.42	-23.93	-1588.87	-347.23	-61.4	457.24
425	136.47	-10.74	-1593.26	-392.3	-24.05	739.41
426	-89.6	-20.26	-1479.49	-452.82	14.71	984.56
427	-125	-281.49	-1367.19	-468.35	12.05	999.97
428	-249.27	-612.79	-1201.9	-245.48	-42.05	915.34
429	-130.37	-581.05	-1320.31	30.52	-114.81	790.25
430	67.63	-678.71	-1365.97	155.79	-147.98	650.6
431	377.69	-626.22	-1044.92	395.87	-117.8	650.18
432	351.07	204.59	-1634.52	490.11	134.22	720
433	-133.79	131.35	-1575.2	379.12	47.58	715.76
434	-126.95	-7.81	-1247.07	409.18	-20.02	676.64
435	-493.9	26.37	-1263.43	326.17	-35.06	670.75
436	-244.63	448.73	-1257.08	38.91	-66.28	683.53
437	-1074.22	554.44	-244.38	-134.64	-25.09	764.13
438	-1311.28	433.59	-496.83	-152.74	-208.77	725.13
439	-550.54	289.79	-1362.3	-422.09	-349.3	712.71
440	-889.89	-334.96	-811.28	-504.46	-390.78	818.6
441	-455.81	-231.45	-803.96	-378.3	-505.07	916.5
442	62.01	320.31	-724.37	-271.76	-328.34	728.97
443	-91.8	722.17	-942.14	-260.65	-179.26	609.89
444	171.14	879.15	-843.02	-347.84	159.64	416.26
445	42.24	287.11	-954.1	-373.54	402.86	6.23
446	156.25	149.41	-706.05	-156.56	607.18	-379.21
447	-634.52	171.14	-1396.97	65.89	751.46	-512.94
448	-1139.4	291.02	-1390.87	-35.77	576.2	-419.34
449	-843.02	397.22	-1316.65	-12.73	348.72	-491.33
450	-438.96	566.16	-1484.13	-114.99	276.79	-792.63
451	-492.68	512.94	-1516.85	-228.94	242.49	-948.43
452	-178.96	50.54	-1058.35	-276.61	161.5	-1000
453	541.5	-54.44	-807.86	8.12	309.02	-857.36
454	-251.22	-555.18	-720.7	244.11	543.88	-623.5
455	-875.73	-764.16	-387.21	176.54	490.84	-653.05
456	-696.04	-187.99	271	74.4	507.26	-902.22
457	313.72	782.96	642.82	282.1	725.4	-1000
458	514.16	919.19	389.65	89.23	999.97	-1000
459	2175.78	407.23	-591.55	-96.28	999.97	-1000
460	2267.82	-649.17	-2307.37	-397.28	999.97	-1000
461	2567.14	-1929.93	-3233.4	-252.53	999.97	-1000
462	-128.91	-1121.83	-4213.62	518.04	999.97	-559.88
463	-5035.4	-135.25	-3927.98	388	999.97	-251.53
464	-5341.06	828.37	-1523.93	-388.21	425.08	573.06
465	-294.92	2743.65	-2552.73	-184.69	-1000	632.29
466	3066.65	1852.05	-177.25	-387.33	-1000	-323.91
467	3468.26	815.43	-918.95	-351.1	-1000	-1000
468	4788.33	1224.12	-875.49	658.84	-731.6	-1000
469	3053.47	2884.28	-1053.22	999.97	247.77	-541.75
470	1598.88	2866.94	-638.43	448.3	999.97	256.04
471	-201.42	873.78	-962.16	71.9	921.02	496.83
472	382.81	383.06	-157.96	173.65	303.8	836.58
473	2281.98	209.47	2.44	502.01	547.55	999.97
474	2672.61	2221.92	-938.72	446.29	822.54	999.97
475	753.42	1352.78	-1286.13	212.86	999.97	920.35
476	-693.12	44.43	-871.09	33.39	800.9	403.84
477	636.47	-1250.49	-568.12	213.32	614.84	248.08
478	927.49	-256.59	-747.56	482.36	766.42	-31.46
479	549.8	-540.28	-346.19	551.36	841.06	-277.56
480	940.43	-405.03	-534.67	629.27	894.23	-307.5
481	718.02	-475.34	-469.97	596.62	945.04	-160.34
482	-155.27	-592.29	681.15	465.76	558.87	373.41
483	1478.52	-684.81	2572.75	344.54	170.99	616.97
484	2306.15	-971.19	1944.34	-93.32	79.99	687.04
485	762.45	-1329.35	1054.69	-267.52	258.3	414.64
486	272.95	-966.55	574.71	-92.8	153.11	183.04
487	287.84	-529.54	367.19	-9.55	127.11	11.57
488	399.66	-259.28	365.48	-14.56	127.75	-122.96
489	282.23	-303.47	169.68	2.62	10.35	-328.61
490	578.13	-804.93	-107.42	-104.37	23.13	-344.15
491	486.57	-497.56	98.14	-202.03	56.24	-316.93
492	456.79	-477.05	320.8	-163.33	-8.97	-252.75
493	604.98	-799.07	368.16	-27.98	5.4	-74.28
494	417.72	-558.35	544.68	113.86	100.43	115.39
495	193.12	-456.05	560.55	205.9	78.09	276.7
496	695.31	-60.06	329.59	231.45	48.07	273.44
497	906.25	203.61	552.25	142	89.6	98.27
498	814.45	-214.36	722.17	12.36	132.2	-87.01
499	683.35	-274.41	764.89	-39.46	89.48	-138.52
500	715.33	-278.81	835.45	-22.22	68.33	-107.3
501	617.92	-129.15	910.89	21.67	73.09	-96.22
502	448.97	-247.31	954.59	29.75	104.03	-39.79
503	468.26	87.89	749.51	66.89	125.98	127.11
504	481.45	139.89	575.2	83.5	120.7	205.23
505	95.95	271.48	458.5	76.26	83.01	259.98
506	58.84	135.74	424.56	9.28	56.82	314.54
507	114.26	-106.93	514.16	-1.98	65.92	293.67
508	-19.04	254.64	690.19	-41.6	NaN	NaN
