# Supplementary material for: Complexes of vertebrate TMC1/2 and CIB2/3 proteins form hair-cell mechanotransduction cation channels
Source: eLife. 2025 Jan 8;12:RP89719. doi: 10.7554/eLife.89719 (PMC11709434; doi:10.7554/eLife.89719)
Supplement: Figure 3—source data 1. [file elife-89719-fig3-data1.zip › Figure 3H/homo/18-6-T3.txt]

45	528.32	-5.71	45.10	605.99	8
-256.35	1276.12	-168.46	-43.43	53.19	604.40	11
-636.96	1187.99	-809.08	-308.59	51.61	381.10	8
-87.40	232.67	-166.26	-243.93	-22.98	84.47	10
303.96	183.84	-320.80	230.68	94.21	-97.11	8
737.30	528.56	-795.90	423.49	256.81	-108.00	8
596.44	1004.39	-1116.21	559.81	460.30	-94.70	11
1072.02	1215.58	-894.78	288.51	738.25	206.36	10
478.76	1356.45	-8.54	436.83	835.05	57.95	8
-521.48	2956.79	-969.97	512.60	678.56	122.41	10
-932.62	2130.86	-1155.03	-75.38	378.02	508.24	9
-188.23	973.88	-191.16	-254.88	194.31	572.30	10
-235.35	857.18	-340.58	-203.52	228.70	163.79	10
-427.98	655.76	-483.40	-263.76	188.96	-234.16	8
-750.73	442.14	-340.82	-251.10	154.11	-285.06	10
-627.93	789.79	-410.64	-171.30	-28.50	-309.14	9
-63.96	934.08	-328.37	-114.93	-188.45	-316.16	10
-117.92	833.98	-127.69	-110.84	-216.28	-180.48	8
-288.09	849.12	-381.10	-122.96	-260.89	3.11	10
-210.45	901.12	-514.65	-154.21	-389.37	71.14	9
370.12	787.35	-414.79	-160.34	-409.55	1.25	10
562.26	549.07	-301.27	-158.94	-325.84	-43.85	8
542.24	401.61	-253.66	-53.62	-178.34	-146.82	10
440.92	650.63	-480.22	40.59	-77.91	-160.83	8
92.29	844.24	-572.75	43.43	8.15	31.49	11
38.33	890.87	-417.48	133.45	-44.10	158.81	8
69.34	957.52	-188.72	172.15	-104.19	225.22	10
331.79	1099.85	-189.70	185.27	-158.78	452.73	8
383.30	1096.92	-207.76	131.41	-154.82	636.17	11
553.22	988.28	-211.91	120.79	-151.46	628.08	8
766.11	879.64	-251.22	150.85	-4.43	591.83	10
896.00	926.51	-449.71	203.22	160.64	425.57	8
502.44	891.36	-662.84	72.66	244.51	267.76	10
230.96	768.31	-649.90	-202.64	94.76	199.80	9
-169.19	809.57	-119.14	-328.40	-13.00	250.89	10
-206.79	892.82	142.58	-195.04	-15.84	316.28	8
457.76	1196.29	-305.91	-193.27	-209.53	80.69	10
521.73	579.35	-542.72	-228.64	-90.52	-173.61	8
613.04	570.07	-592.77	-288.24	-194.85	-311.31	11
1084.47	563.48	-523.93	-254.43	-168.73	-337.98	10
1110.60	377.44	-517.58	-143.37	1.50	-257.90	8
821.78	145.75	-532.47	-115.11	11.99	-150.15	10
529.79	355.71	-595.70	-125.82	-35.19	-96.10	9
626.22	252.20	-256.59	-161.59	-73.76	45.50	10
970.70	649.90	-94.24	-24.44	17.94	102.66	8
825.20	640.38	-247.80	78.61	87.83	-17.24	8
807.86	624.27	-187.74	114.11	106.08	-62.04	10
841.80	731.20	-224.37	127.75	135.71	-54.66	9
590.58	814.70	-138.92	127.41	209.32	28.14	10
210.21	924.80	47.61	149.05	208.04	98.02	8
-135.25	1121.34	149.66	107.73	140.32	187.29	10
108.64	1645.75	-275.63	-27.53	-0.70	76.51	8
399.17	1541.99	-339.36	-191.77	-30.76	-145.17	11
622.80	1163.33	-140.14	-224.73	106.66	-237.82	8
496.09	806.88	102.54	-172.03	132.90	-263.79	10
456.30	652.59	116.70	-4.61	140.44	-176.73	8
715.58	664.06	-699.71	0.76	-51.64	11.81	11
764.65	452.88	-270.51	-180.73	-24.93	97.93	8
820.31	515.38	-260.25	-143.07	-21.48	189.85	10
885.25	484.86	-115.48	-102.02	-129.49	297.39	8
960.94	512.70	-359.13	-78.77	-154.69	353.12	10
1052.73	341.31	-222.17	-140.47	3.33	467.65	9
877.69	447.02	-148.19	-80.90	237.95	543.85	10
845.70	470.70	-102.54	27.80	315.00	521.09	8
745.61	484.13	-100.10	135.50	383.91	466.74	10
838.13	603.76	-70.56	217.07	378.94	381.77	8
737.30	700.20	0.73	228.94	403.32	314.48	11
440.19	626.71	212.65	226.59	378.97	257.17	8
571.04	573.49	309.81	245.70	322.17	126.22	10
278.32	406.25	449.95	261.44	349.21	80.54	8
176.76	256.59	164.79	280.67	368.80	-28.72	11
-96.44	1.95	-93.02	140.99	266.27	-266.36	8
-31.98	-162.84	18.55	20.90	26.28	-547.39	8
285.64	-335.45	340.58	58.14	-14.59	-576.51	10
123.05	75.68	233.15	331.39	11.08	-412.32	8
289.79	369.87	89.36	541.99	-102.23	-90.94	11
593.75	670.17	-141.60	617.03	-140.01	262.79	8
681.40	750.73	-108.89	518.89	-113.37	547.09	10
913.57	881.35	-44.92	366.91	-105.74	667.42	8
1030.03	743.41	21.97	297.49	-122.65	643.46	11
1267.09	633.30	44.92	251.62	-93.38	541.08	8
1258.79	654.30	-119.63	221.83	6.77	421.54	10
1291.75	244.38	-151.12	123.60	117.92	395.51	8
1100.34	-43.70	43.46	73.49	205.57	371.22	10
1168.70	-7.08	54.69	175.02	250.89	264.92	9
832.28	1.71	-11.72	267.33	258.18	166.66	10
821.78	351.56	-334.72	265.87	219.51	-7.29	8
774.17	430.18	-253.17	73.18	179.50	-171.75	8
594.97	349.37	-53.47	-47.52	160.49	-224.49	10
524.41	77.88	293.21	-47.18	107.48	-72.08	9
450.20	80.08	356.69	82.18	94.45	229.64	10
635.01	298.10	-120.61	111.88	85.75	346.01	8
792.24	315.43	71.78	-30.82	8.33	374.85	10
859.62	23.93	190.43	-114.96	-47.42	228.91	8
939.70	-104.49	38.33	-108.61	-16.02	135.62	9
936.52	-141.11	-3.42	-154.72	6.01	125.70	10
863.77	-303.22	58.59	-195.98	-19.74	141.45	8
733.89	-278.56	439.70	-164.49	42.97	129.24	10
867.43	-106.45	91.80	38.76	25.30	-42.72	9
290.04	467.77	155.52	75.90	-19.47	-230.71	8
1088.38	231.69	177.98	-12.36	-61.89	-69.15	10
910.40	157.23	232.18	18.46	-57.43	-58.26	8
842.53	351.81	108.40	47.45	-56.03	-88.29	10
769.78	264.16	-26.86	20.84	-43.88	-93.69	9
774.17	35.89	26.86	-33.69	-31.25	-77.03	8
752.93	-78.37	92.53	-37.32	-36.35	-56.73	8
825.20	11.23	149.66	-21.33	-45.26	-53.07	10
836.18	24.90	205.81	-2.78	-52.83	-62.19	8
746.83	-15.14	140.87	36.90	-30.36	-52.22	9
681.40	63.72	110.35	75.04	-53.53	-46.36	10
563.23	60.06	43.46	76.63	-86.55	-43.40	8
702.88	113.04	-52.98	69.06	-129.55	-3.45	8
982.67	254.39	-186.77	15.44	-168.52	3.72	8
1039.55	159.91	-158.94	-39.12	-125.03	15.59	11
871.34	116.21	-63.72	-101.26	-90.73	11.63	8
748.78	51.76	85.21	-109.62	-86.61	5.16	10
670.17	98.39	60.55	-36.71	-99.76	6.93	8
578.13	131.84	88.13	-24.14	-138.98	20.17	8
666.50	189.94	27.83	8.73	-163.33	29.05	11
928.47	386.47	-138.43	13.73	-141.36	22.00	8
1130.37	100.83	-307.62	-6.20	16.05	-193.39	8
282.23	182.13	-442.63	68.54	181.82	-380.40	10
68.85	-75.44	-303.22	-68.73	-77.39	-452.70	9
376.46	156.01	-249.27	-123.23	-329.90	-281.43	10
1025.63	546.88	-337.65	-225.22	-414.64	-63.39	8
1312.50	610.60	-209.47	-302.06	-407.38	44.46	10
1648.93	447.51	-115.48	-431.46	-326.81	229.55	8
1590.58	225.59	-58.59	-425.75	-154.30	326.05	11
1575.68	57.62	-126.71	-315.64	31.04	359.59	10
1237.55	15.87	-162.60	-152.40	224.82	335.69	8
890.38	36.87	-411.87	10.53	276.89	235.60	10
751.22	-58.59	-417.97	88.90	241.36	129.64	8
655.27	-163.82	-442.63	109.89	218.05	60.91	9
609.13	-8.06	-228.52	108.37	175.32	-108.34	10
540.53	-84.47	-51.03	125.73	157.44	-170.07	8
465.33	-113.28	22.71	123.50	71.87	-190.03	10
459.47	-13.43	-41.75	120.27	-9.86	-260.89	9
521.00	86.18	-24.90	127.53	-45.90	-333.65	10
598.14	353.52	-51.03	133.15	-37.57	-334.78	8
578.13	397.22	0.98	140.08	-48.89	-299.29	8
764.40	522.95	64.70	109.16	-100.59	-205.44	10
854.98	940.19	-116.70	102.63	-115.91	-141.11	9
810.55	1122.80	-183.11	9.61	-59.23	3.69	10
796.63	985.84	-146.73	-70.10	-54.41	87.89	8
896.48	759.03	-104.25	-212.16	-106.63	193.91	10
1258.30	572.27	-165.04	-267.33	-70.86	231.51	8
1145.75	278.81	-265.87	-294.59	105.77	183.96	11
961.91	-229.25	-275.39	-258.30	164.64	78.70	8
639.89	-307.62	-308.84	-141.60	181.27	-131.65	10
505.37	-158.45	-272.71	-1.80	181.49	-309.78	8
357.91	111.57	-311.77	43.52	143.62	-385.35	11
233.89	167.72	-62.01	42.69	83.62	-384.74	8
401.86	426.76	204.83	81.94	-31.31	-306.03	10
489.99	634.77	153.81	80.72	-85.75	-191.13	8
747.80	484.86	55.18	-13.15	-86.33	-214.94	10
872.56	433.84	108.15	-109.04	7.57	-229.74	9
898.93	465.58	266.36	-115.88	52.09	-197.57	8
936.04	459.47	80.32	-48.74	26.67	-92.44	10
977.54	378.17	69.58	-7.69	36.53	11.35	8
1044.43	574.46	84.96	109.89	83.10	158.66	8
1053.47	619.38	-6.35	124.02	191.16	312.41	11
837.16	630.86	-112.79	89.48	211.21	349.76	8
800.78	505.13	131.84	-12.88	196.32	419.31	10
1007.57	506.84	129.64	-9.74	238.01	406.52	8
745.85	496.58	39.31	25.02	273.04	212.46	11
678.47	658.20	-37.60	131.13	278.53	28.29	8
570.80	460.69	86.91	167.63	190.06	-2.93	10
438.96	-107.91	333.74	137.18	114.35	50.90	8
955.08	-58.35	132.57	50.29	105.01	255.16	10
1150.63	-219.97	391.60	-2.62	214.32	230.13	9
1015.63	25.39	313.72	155.33	332.31	85.42	10
798.34	148.44	1.22	253.78	343.75	-207.89	8
768.55	108.64	121.34	251.56	337.74	-467.65	8
979.25	561.52	-38.33	267.21	376.22	-529.85	10
488.28	693.85	1.46	149.17	473.45	-483.06	9
766.36	613.53	213.87	-73.15	513.89	-321.84	10
561.04	990.23	32.47	-64.27	564.42	-438.48	8
262.70	504.15	163.57	-134.19	590.82	-540.59	10
467.04	345.46	609.86	-142.58	483.61	-681.98	9
-66.89	-15.38	105.47	-266.08	395.02	-777.10	10
-1629.88	-1126.95	465.58	-363.56	272.19	-869.23	8
144.04	1776.86	481.69	-231.84	-242.89	-1000.00	10
1475.10	2206.54	-383.79	-220.37	-101.90	-1000.00	10
1733.64	1090.09	-475.83	-1000.00	327.58	-807.89	11
854.49	-1417.24	-463.13	-1000.00	455.75	-871.19	8
-2678.22	-2972.66	-3743.90	-1000.00	999.97	-464.36	10
-3425.54	-3789.06	1262.94	-456.51	540.22	-427.37	10
-1329.10	-369.87	-129.15	999.97	-48.25	-440.70	11
1429.93	392.58	-199.95	392.00	-202.58	-436.25	8
-45.17	-611.08	647.71	-738.89	493.44	-538.36	10
-1212.40	-1856.93	1095.70	-806.06	531.13	-332.64	8
-1651.86	-1865.72	798.83	-504.82	458.59	86.64	10
-1884.77	-899.41	559.08	-408.87	501.37	41.35	11
-2050.05	-1396.48	961.43	-256.93	330.96	-5.00	8
-1883.06	-1904.54	422.36	150.39	18.10	-151.25	10
-1918.95	-1099.85	208.25	208.04	-2.50	-93.23	10
-1340.82	-710.45	343.75	138.52	-142.94	243.04	9
-1316.65	-672.61	308.84	231.26	-280.82	518.34	10
-1391.11	337.16	-189.94	122.56	-450.81	695.89	8
-910.16	-525.63	486.57	-170.62	-455.38	999.97	10
-853.76	-553.22	483.40	-265.69	-428.50	999.97	10
-733.15	-591.06	300.54	-303.68	-329.10	999.97	9
-186.52	-293.95	185.55	-261.87	-241.39	906.19	10
292.97	-322.75	153.81	-231.48	13.06	592.74	8
206.30	-734.62	312.26	-120.51	194.52	396.85	10
128.17	-570.07	202.64	44.31	241.30	308.90	9
341.80	-364.75	321.04	90.27	347.72	298.31	10
-1019.29	-207.03	322.02	109.53	412.96	303.19	8
-823.97	4.64	92.53	55.45	270.72	226.87	10
-856.20	53.47	389.40	18.13	268.37	100.40	8
-1563.96	517.09	-26.61	138.64	308.62	-93.69	11
-1932.13	780.27	-77.64	207.79	246.83	-288.82	8
-2285.89	590.58	96.44	214.48	233.09	-335.85	10
-2429.44	530.03	70.07	277.25	88.56	-377.17	8
-2070.07	655.03	315.43	299.77	-96.77	-307.71	10
-1428.96	628.66	49.32	76.42	-163.15	-193.18	9
-1436.77	138.67	380.86	-28.41	-192.29	-115.69	10
-1327.64	58.84	411.13	-164.49	-262.45	24.96	10
-1214.84	-14.16	415.28	-184.81	-262.21	145.17	8
-791.02	-238.77	210.45	-304.08	-271.42	107.18	11
-306.88	-172.12	223.88	-257.63	-194.98	37.57	8
-329.35	-60.55	-341.06	-240.60	-111.30	-77.97	10
-510.25	-298.34	-214.84	-163.36	-115.91	-136.05	8
-397.46	-703.86	221.19	-7.66	-81.85	-22.16	10
-102.29	-504.64	522.46	38.24	-21.58	44.89	9
-620.61	-217.04	504.88	90.55	202.76	215.36	10
-1026.37	123.78	40.28	36.71	248.75	316.10	8
-958.25	128.91	255.37	-101.32	183.32	259.98	8
-992.68	217.29	281.25	-89.63	173.98	79.99	11
-875.00	99.12	627.44	-26.82	170.72	-29.24	8
-1323.73	34.42	377.20	143.65	274.96	-201.48	10
-2079.35	141.36	-93.26	251.68	294.40	-188.66	8
-1758.30	-206.30	6.35	195.28	79.32	-238.59	10
-2081.05	-453.61	227.54	274.57	-39.03	-284.03	9
-1787.11	-90.09	85.45	372.38	-179.20	-217.65	10
-1626.71	-109.62	102.54	257.97	-285.80	-138.85	8
-1575.93	-241.94	-753.17	178.89	-348.88	-97.26	10
-843.02	-769.53	651.86	-136.14	-530.70	60.94	10
-98.39	-883.30	751.71	209.14	-363.89	240.08	9
-365.48	-563.23	-16.85	492.95	-168.98	313.75	10
-449.95	-482.18	270.75	513.09	-130.37	197.81	8
-537.11	-107.91	326.17	630.07	-125.89	-116.00	10
-591.31	492.43	83.50	652.62	-43.91	-314.64	9
-981.93	3709.23	-12.21	-118.96	123.32	13.03	10
-1244.14	-64.70	139.40	-346.83	161.93	69.55	8
-1331.79	-338.38	518.31	-237.95	39.03	44.34	10
-1127.20	206.79	177.25	-45.75	-71.62	-167.51	8
-1526.61	591.31	537.35	-35.80	-89.29	-277.28	11
-1638.43	393.80	722.90	-103.61	-183.29	-126.71	8
-1434.57	63.96	901.61	-198.09	-297.85	134.49	10
-1303.71	-83.25	498.05	-136.17	-357.82	424.47	10
-1077.88	-309.57	443.12	-60.49	-415.80	548.80	9
-560.55	-105.22	292.72	42.05	-433.04	538.02	10
-287.35	-99.61	679.93	112.21	-380.46	271.91	8
-177.98	507.08	488.28	157.56	-317.02	-92.71	10
-255.13	266.11	237.79	-46.51	-167.76	-423.19	8
-567.87	74.71	478.27	-199.04	-23.13	-549.84	11
-756.59	72.75	540.77	-318.27	-40.41	-345.12	8
-458.01	-253.42	1182.13	-338.68	-101.44	-171.23	10
-454.59	-428.22	1146.97	-243.80	-119.26	183.87	8
-609.62	-352.29	737.79	-57.98	-169.16	407.59	10
-444.58	-390.38	555.91	205.66	-228.09	467.80	11
-381.84	-56.64	225.10	492.58	-192.14	289.67	8
-723.14	271.73	175.54	638.12	-116.42	-30.73	10
-909.91	477.29	66.65	625.67	-98.08	-259.46	8
-1191.16	793.21	335.69	444.55	-162.75	-307.71	11
-1291.75	513.43	649.90	367.13	-228.94	-251.95	8
-851.32	743.65	616.21	225.74	-387.88	-86.43	10
-601.56	768.07	735.84	-51.54	-565.09	61.95	8
14.40	387.45	1026.37	-253.91	-720.43	179.23	10
206.79	162.11	835.45	-208.44	-741.18	179.63	9
270.51	326.66	508.30	-21.61	-680.36	25.97	10
79.35	482.42	333.01	56.24	-590.36	-147.31	8
805.91	508.54	285.40	54.50	-423.65	-212.59	10
211.43	-24.17	434.81	26.12	16.75	-394.10	9
-536.38	-52.25	808.59	144.20	139.07	-386.17	10
-503.42	281.49	555.18	359.74	-69.27	-270.23	8
-239.01	652.59	220.21	473.39	-241.39	-262.36	10
-214.11	754.39	1.71	411.65	-297.61	-373.84	8
36.87	712.16	-228.27	352.84	-317.50	-458.62	11
233.64	572.51	110.35	312.65	-237.58	-444.73	8
275.39	577.39	811.52	528.02	-132.66	-246.15	10
-89.11	938.96	240.48	773.38	-101.68	-5.62	8
-32.23	1138.43	-150.88	695.95	-150.91	64.45	10
-117.68	1089.60	-94.24	487.79	-148.59	-2.84	9
-274.17	1011.47	-9.03	371.00	-155.43	-15.17	10
-263.43	1030.52	-112.06	359.80	-188.69	-13.24	8
-479.25	1009.77	-492.43	321.93	-299.74	69.18	10
-328.86	619.87	-522.46	329.44	-499.60	215.27	9
373.05	887.21	-394.04	471.16	-643.16	262.36	10
808.59	1470.21	-760.99	583.77	-531.49	367.83	8
1119.14	1779.79	-449.95	514.56	-361.91	246.22	10
1034.67	1854.49	-530.76	214.36	-61.58	86.76	10
522.46	1353.52	-352.78	-96.25	103.00	-84.26	9
364.26	885.50	-346.44	-185.36	87.52	-158.75	10
436.28	518.55	-298.58	-267.91	111.39	-213.53	8
359.62	483.89	-315.92	-164.64	159.09	-192.41	10
-60.06	545.17	-533.20	-72.57	153.90	-78.67	8
-266.11	791.99	-614.01	-1.83	79.16	-23.77	11
-88.13	984.13	-774.41	38.15	25.85	-52.22	8
-316.16	1016.11	-697.27	41.02	20.42	-52.55	8
-25.15	709.72	-333.01	131.26	-100.62	-107.73	10
144.29	617.19	-26.12	247.44	-119.42	-91.19	9
164.79	936.52	-237.30	233.18	-57.98	-52.76	10
134.28	972.66	-268.55	41.08	-3.63	-92.99	8
155.27	1037.60	-403.56	-184.66	9.40	-112.64	10
239.99	890.63	-368.41	-270.05	27.44	-72.97	8
184.08	720.21	-446.29	-386.60	65.16	30.33	11
51.03	405.03	-589.84	-395.48	-6.53	92.29	8
605.71	42.72	-680.18	-178.80	-111.85	16.85	8
927.98	-35.64	-584.23	166.35	34.39	-45.99	10
424.07	257.32	-869.38	383.48	162.84	31.52	8
-24.66	626.95	-1374.27	657.17	191.28	273.04	11
14.16	1078.86	-1371.58	730.16	75.93	509.22	8
-413.33	1460.45	-1154.05	500.18	133.33	722.35	10
-62.01	1174.32	-1167.97	366.03	-233.64	662.66	8
262.21	1010.01	-951.17	253.88	-364.84	466.98	11
338.38	986.57	-931.15	270.81	-397.95	294.25	10
460.45	1013.18	-1038.57	308.99	-446.56	143.59	8
674.80	682.13	-892.09	366.00	-407.68	79.44	10
1120.61	433.11	-841.80	391.39	-306.00	69.89	10
696.04	672.61	-1405.03	422.88	-200.38	30.88	9
493.90	143.80	-1528.32	438.60	-332.95	223.05	10
579.10	-1194.82	-1109.86	607.42	-330.87	373.26	8
-93.51	-1374.51	-1054.93	999.97	-227.78	343.35	10
921.63	378.91	-1180.66	999.97	-9.25	460.33	11
-1687.50	2119.38	-2359.13	653.75	-221.86	304.60	8
-950.44	-1031.01	-2097.41	-814.70	-1000.00	722.29	10
136.47	-2281.25	-1009.03	-872.22	-1000.00	741.46	10
1220.95	-1312.50	-1309.08	-549.59	-1000.00	489.96	8
517.33	-924.80	-1264.89	-164.89	-758.09	891.82	11
1108.40	43.21	-1932.86	61.71	-544.83	999.97	10
4229.25	2295.17	315.43	-84.75	57.53	999.97	8
1924.32	1741.46	-1439.70	116.24	999.97	843.90	10
-4793.46	535.64	-2306.40	410.80	999.97	64.76	11
-3002.44	2468.99	-1885.25	266.63	-15.14	-149.32	8
1050.29	1912.84	-379.15	-682.98	-621.37	-567.54	10
1258.54	668.46	-1082.03	-1000.00	-230.62	-580.14	10
-342.04	-2020.02	-412.84	-1000.00	-120.67	-156.22	11
2488.53	-2151.61	469.97	-631.23	-186.58	240.63	8
2173.58	101.56	121.83	275.73	716.19	664.12	10
689.70	2257.32	-1202.64	445.65	921.02	957.31	10
1166.99	2612.79	-1191.65	293.61	713.29	830.41	8
1207.28	3253.91	-1304.20	-25.73	752.32	198.43	11
-582.52	2342.53	-1562.74	-444.00	162.99	-282.35	10
-443.12	1035.89	-1191.41	-475.52	-422.67	-271.51	10
56.64	716.06	-1252.44	-395.29	-633.91	-177.89	8
817.63	867.19	-1504.15	-358.22	-825.84	45.81	11
823.00	398.44	-1233.89	-254.76	-738.95	416.47	8
641.85	630.86	-1552.49	-12.08	-534.52	796.60	10
590.82	701.42	-1559.81	91.40	-389.31	998.87	10
446.04	1012.70	-1591.55	139.95	-282.50	932.59	8
221.68	716.55	-1345.70	145.75	-224.64	773.50	11
-41.02	762.70	-1369.63	177.15	-214.29	643.07	10
62.01	635.74	-1244.63	239.78	-199.13	628.45	8
65.19	629.15	-1258.54	226.62	-157.20	619.54	10
-269.78	520.02	-1132.81	161.56	-168.98	563.72	9
-261.47	493.65	-1077.88	95.89	-247.62	534.88	10
-229.74	423.10	-912.84	119.45	-326.72	465.36	8
165.53	629.39	-903.32	256.74	-359.34	224.61	10
204.83	1084.47	-1182.13	208.22	-278.81	-97.56	10
53.47	657.96	-1006.59	34.91	-259.89	-334.63	9
86.91	444.82	-863.28	-11.84	-271.85	-366.58	10
299.56	145.26	-868.16	72.45	-207.92	-286.65	8
290.53	18.55	-880.62	137.27	-157.56	-230.87	10
221.44	393.31	-1102.54	221.86	-159.85	-223.05	8
270.02	719.24	-1323.00	195.22	-199.01	-364.75	11
-15.63	363.77	-1313.96	69.12	-250.98	-548.55	10
131.10	132.57	-1228.27	-26.95	-294.56	-508.24	8
-14.40	-16.60	-1107.18	23.53	-296.94	-385.62	10
-47.36	36.38	-1076.17	137.63	-361.66	-245.00	9
230.71	81.54	-1198.49	143.37	-417.72	-211.55	10
644.29	-128.42	-1161.38	97.47	-427.46	-278.78	8
812.99	-253.66	-1125.00	94.18	-361.42	-552.46	10
1292.24	-989.99	-1199.71	54.87	-192.66	-800.26	8
1079.59	-1490.97	-729.25	206.63	402.56	-872.01	11
290.28	-940.19	-1300.05	704.80	708.56	-1000.00	10
-1218.02	-273.19	-1387.70	821.23	678.86	-1000.00	8
-808.84	243.41	-1286.38	648.80	152.34	-627.99	10
238.04	344.73	-746.83	327.51	-62.44	-204.35	11
33.45	160.16	-647.46	200.87	-212.83	56.58	8
615.97	169.19	-973.88	125.09	-240.30	225.74	10
1087.65	-255.86	-732.67	-71.04	-137.36	391.97	8
766.85	-383.79	-896.73	7.17	148.10	348.97	10
195.56	-558.11	-1226.56	52.40	254.67	345.86	9
469.24	-557.37	-1332.28	69.79	190.89	289.00	10
285.16	-558.35	-1246.09	81.36	236.51	130.77	10
208.25	-479.25	-1196.04	5.19	272.86	-9.77	8
194.09	-458.25	-1105.47	-64.03	282.35	-77.70	11
-46.88	-685.79	-954.59	-168.98	338.41	-71.23	8
5.86	-958.50	-927.00	-93.93	345.34	133.30	10
-107.67	-933.59	-1018.07	12.15	360.78	336.55	8
-153.08	-872.56	-1062.01	146.55	274.48	371.55	8
49.32	-879.64	-978.27	292.85	151.98	104.98	11
-63.23	-726.32	-1208.50	354.89	124.54	-52.67	10
-235.35	-578.37	-1064.21	306.95	110.57	-43.64	8
-305.18	-396.97	-1016.60	149.44	40.37	-5.19	10
-246.83	-666.26	-741.94	17.70	-63.26	-3.81	8
-34.67	-814.94	-704.35	52.58	-144.47	-73.91	11
91.55	-940.92	-800.78	198.91	-171.17	-284.03	8
61.28	-1152.34	-712.65	339.11	-165.01	-380.04	8
-258.54	-1106.69	-923.34	441.50	-219.85	-174.47	10
-112.06	-852.78	-970.95	426.24	-293.06	-7.72	11
411.62	-684.81	-1044.43	364.93	-390.41	222.47	8
551.51	-685.06	-696.04	292.51	-386.54	222.20	10
225.10	-603.76	-694.82	227.42	-342.41	139.71	8
203.37	-427.25	-667.48	92.59	-390.84	159.24	10
508.30	-604.49	-591.80	-42.94	-384.40	194.03	9
667.24	-740.72	-664.79	-81.73	-251.65	273.04	8
926.27	-546.14	-686.28	-118.59	3.20	284.36	10
519.04	-616.46	-375.24	-112.76	132.48	255.43	8
-214.84	-283.94	-429.44	-115.97	159.61	141.85	11
183.84	-156.25	-370.61	-199.55	-15.93	58.47	8
845.21	-180.91	-435.79	-326.69	92.83	69.64	10
206.54	-73.97	-733.40	-393.13	430.85	-9.86	8
-300.54	-409.18	-531.25	-326.32	265.53	-410.92	8
-413.82	-508.54	-1084.23	-329.04	163.21	-453.70	11
-159.42	-590.82	-1342.77	-461.09	22.19	-385.65	10
82.03	-623.05	-1466.80	-521.61	-120.36	-262.57	8
345.46	-639.65	-1757.81	-532.93	-190.28	-126.43	10
487.06	-636.96	-1588.13	-581.39	-155.70	-44.86	11
239.75	-728.52	-1482.67	-476.81	-136.57	21.48	8
362.55	-485.11	-1392.82	-362.12	-139.37	204.19	10
253.42	-23.93	-1588.87	-347.23	-61.40	457.24	8
136.47	-10.74	-1593.26	-392.30	-24.05	739.41	10
-89.60	-20.26	-1479.49	-452.82	14.71	984.56	11
-125.00	-281.49	-1367.19	-468.35	12.05	999.97	8
-249.27	-612.79	-1201.90	-245.48	-42.05	915.34	10
-130.37	-581.05	-1320.31	30.52	-114.81	790.25	8
67.63	-678.71	-1365.97	155.79	-147.98	650.60	10
377.69	-626.22	-1044.92	395.87	-117.80	650.18	9
351.07	204.59	-1634.52	490.11	134.22	720.00	10
-133.79	131.35	-1575.20	379.12	47.58	715.76	10
-126.95	-7.81	-1247.07	409.18	-20.02	676.64	8
-493.90	26.37	-1263.43	326.17	-35.06	670.75	11
-244.63	448.73	-1257.08	38.91	-66.28	683.53	8
-1074.22	554.44	-244.38	-134.64	-25.09	764.13	10
-1311.28	433.59	-496.83	-152.74	-208.77	725.13	8
-550.54	289.79	-1362.30	-422.09	-349.30	712.71	10
-889.89	-334.96	-811.28	-504.46	-390.78	818.60	11
-455.81	-231.45	-803.96	-378.30	-505.07	916.50	8
62.01	320.31	-724.37	-271.76	-328.34	728.97	10
-91.80	722.17	-942.14	-260.65	-179.26	609.89	8
171.14	879.15	-843.02	-347.84	159.64	416.26	11
42.24	287.11	-954.10	-373.54	402.86	6.23	8
156.25	149.41	-706.05	-156.56	607.18	-379.21	10
-634.52	171.14	-1396.97	65.89	751.46	-512.94	8
-1139.40	291.02	-1390.87	-35.77	576.20	-419.34	10
-843.02	397.22	-1316.65	-12.73	348.72	-491.33	11
-438.96	566.16	-1484.13	-114.99	276.79	-792.63	8
-492.68	512.94	-1516.85	-228.94	242.49	-948.43	10
-178.96	50.54	-1058.35	-276.61	161.50	-1000.00	8
541.50	-54.44	-807.86	8.12	309.02	-857.36	11
-251.22	-555.18	-720.70	244.11	543.88	-623.50	8
-875.73	-764.16	-387.21	176.54	490.84	-653.05	10
-696.04	-187.99	271.00	74.40	507.26	-902.22	10
313.72	782.96	642.82	282.10	725.40	-1000.00	8
514.16	919.19	389.65	89.23	999.97	-1000.00	11
2175.78	407.23	-591.55	-96.28	999.97	-1000.00	8
2267.82	-649.17	-2307.37	-397.28	999.97	-1000.00	10
2567.14	-1929.93	-3233.40	-252.53	999.97	-1000.00	10
-128.91	-1121.83	-4213.62	518.04	999.97	-559.88	8
-5035.40	-135.25	-3927.98	388.00	999.97	-251.53	11
-5341.06	828.37	-1523.93	-388.21	425.08	573.06	10
-294.92	2743.65	-2552.73	-184.69	-1000.00	632.29	10
3066.65	1852.05	-177.25	-387.33	-1000.00	-323.91	8
3468.26	815.43	-918.95	-351.10	-1000.00	-1000.00	11
4788.33	1224.12	-875.49	658.84	-731.60	-1000.00	10
3053.47	2884.28	-1053.22	999.97	247.77	-541.75	10
1598.88	2866.94	-638.43	448.30	999.97	256.04	8
-201.42	873.78	-962.16	71.90	921.02	496.83	11
382.81	383.06	-157.96	173.65	303.80	836.58	10
2281.98	209.47	2.44	502.01	547.55	999.97	8
2672.61	2221.92	-938.72	446.29	822.54	999.97	10
753.42	1352.78	-1286.13	212.86	999.97	920.35	8
-693.12	44.43	-871.09	33.39	800.90	403.84	11
636.47	-1250.49	-568.12	213.32	614.84	248.08	8
927.49	-256.59	-747.56	482.36	766.42	-31.46	10
549.80	-540.28	-346.19	551.36	841.06	-277.56	10
940.43	-405.03	-534.67	629.27	894.23	-307.50	9
718.02	-475.34	-469.97	596.62	945.04	-160.34	10
-155.27	-592.29	681.15	465.76	558.87	373.41	8
1478.52	-684.81	2572.75	344.54	170.99	616.97	10
2306.15	-971.19	1944.34	-93.32	79.99	687.04	10
762.45	-1329.35	1054.69	-267.52	258.30	414.64	9
272.95	-966.55	574.71	-92.80	153.11	183.04	10
287.84	-529.54	367.19	-9.55	127.11	11.57	8
399.66	-259.28	365.48	-14.56	127.75	-122.96	10
282.23	-303.47	169.68	2.62	10.35	-328.61	8
578.13	-804.93	-107.42	-104.37	23.13	-344.15	11
486.57	-497.56	98.14	-202.03	56.24	-316.93	8
456.79	-477.05	320.80	-163.33	-8.97	-252.75	10
604.98	-799.07	368.16	-27.98	5.40	-74.28	8
417.72	-558.35	544.68	113.86	100.43	115.39	9
193.12	-456.05	560.55	205.90	78.09	276.70	10
695.31	-60.06	329.59	231.45	48.07	273.44	8
906.25	203.61	552.25	142.00	89.60	98.27	10
814.45	-214.36	722.17	12.36	132.20	-87.01	8
683.35	-274.41	764.89	-39.46	89.48	-138.52	11
715.33	-278.81	835.45	-22.22	68.33	-107.30	8
617.92	-129.15	910.89	21.67	73.09	-96.22	10
448.97	-247.31	954.59	29.75	104.03	-39.79	8
468.26	87.89	749.51	66.89	125.98	127.11	8
481.45	139.89	575.20	83.50	120.70	205.23	11
95.95	271.48	458.50	76.26	83.01	259.98	8
58.84	135.74	424.56	9.28	56.82	314.54	10
114.26	-106.93	514.16	-1.98	65.92	293.67	8
-19.04	254.64	690.19	-41.6
