# Supplementary material for: Complexes of vertebrate TMC1/2 and CIB2/3 proteins form hair-cell mechanotransduction cation channels
Source: eLife. 2025 Jan 8;12:RP89719. doi: 10.7554/eLife.89719 (PMC11709434; doi:10.7554/eLife.89719)
Supplement: Figure 3—source data 1. [file elife-89719-fig3-data1.zip › Figure 3H/homo/19-1-1-R1.txt]

-642.09	-581.48	394.99	618.44	11
931.40	212.89	-577.39	-641.27	202.67	237.03	8
1208.98	-585.69	-563.23	-699.86	357.91	-334.11	10
-12.45	-1911.87	181.15	-581.85	567.23	-465.91	10
192.38	-1348.14	486.33	108.76	344.48	-296.78	9
660.40	731.20	-616.21	557.19	34.48	-340.00	10
384.52	1292.48	-607.67	230.10	-181.27	-494.17	8
561.28	1185.30	-238.53	-178.59	-258.91	-643.95	10
1012.45	920.65	-62.26	-288.57	-232.36	-755.13	8
1333.25	647.95	46.88	-562.10	45.78	-887.21	11
1173.10	146.00	592.77	-688.63	398.04	-998.02	10
294.43	436.77	-316.41	-656.37	659.45	-1000.00	8
-224.61	-658.94	226.07	-838.01	788.21	-581.63	10
-1604.74	-1145.75	743.16	-309.45	501.10	-186.10	9
86.91	77.64	249.27	114.35	97.78	-254.43	10
516.36	202.15	106.93	21.73	312.10	-506.32	10
316.41	-12.45	327.64	-71.99	429.32	-588.93	8
-169.68	-411.87	43.21	-245.73	651.89	-638.43	8
-512.21	-663.09	164.55	-257.60	859.34	-515.78	11
-1367.19	-206.05	42.48	-104.03	991.55	-496.89	10
-2051.27	-400.88	413.33	85.54	867.86	-547.06	8
-1658.94	-524.17	-197.51	318.08	522.49	-495.15	10
-1329.35	-747.31	-49.07	280.91	279.33	-403.14	8
-840.82	-958.50	-82.03	267.58	292.42	-145.51	11
-869.38	-1438.72	-74.46	337.59	330.26	60.21	10
-739.26	-404.30	749.27	652.47	384.16	319.61	8
-773.44	1297.36	-610.60	897.52	344.30	300.99	10
-1217.04	1492.19	-517.09	425.99	342.77	249.88	9
-1277.83	146.97	769.04	122.41	28.35	374.18	10
-547.61	-629.88	-426.76	452.27	-48.28	526.98	8
-800.54	-730.71	-398.68	12.21	-42.48	649.87	10
-538.33	-961.43	285.16	218.96	-188.42	619.14	8
-405.27	-633.79	33.94	382.32	-226.72	563.51	11
-288.82	-431.40	-155.76	553.19	-169.04	357.88	10
-506.10	-129.39	-349.12	767.21	-22.19	93.63	8
-1131.84	384.03	-799.07	876.37	94.91	-115.63	10
-1165.77	634.03	-870.85	796.14	105.99	-275.36	9
-1538.57	353.52	-520.51	600.98	115.17	-340.39	10
-1459.23	282.96	-601.32	358.70	32.44	-258.30	8
-1234.86	141.11	-251.95	177.52	-9.61	-226.81	10
-1056.15	-38.82	-519.29	60.49	-16.17	-228.94	10
-605.47	-404.79	169.92	-149.93	31.40	-282.84	9
134.52	-735.11	735.60	187.10	73.39	-518.92	8
-1405.27	-1344.73	-322.02	342.74	203.95	-626.01	10
-1260.99	-1134.77	-481.45	380.80	121.46	-369.96	10
-1204.35	-979.49	-501.95	357.54	51.48	-74.10	9
-1058.35	-1071.53	-409.91	355.83	-44.34	171.26	10
-1128.66	-996.34	-280.52	428.83	-149.60	381.35	10
-681.40	-1128.91	-303.22	528.90	-271.88	544.59	8
-157.96	-1044.68	-34.91	594.57	-259.37	546.51	10
98.63	-528.08	-251.95	656.01	-169.43	501.98	9
-358.64	-230.47	-119.38	486.02	-58.93	471.86	10
133.06	-190.43	-46.63	271.70	9.37	459.23	10
54.44	-207.52	-73.00	7.20	343.87	365.20	8
-435.55	-318.12	-47.36	-96.22	524.57	268.13	8
-1034.67	-506.10	-218.75	-27.62	510.99	254.55	11
-1050.78	-561.04	-260.01	267.76	429.75	104.83	8
-1610.60	-364.26	-952.39	293.43	372.31	-53.99	10
-1812.01	-437.01	-972.17	209.20	208.83	-48.31	8
-1630.37	-775.88	-1026.37	70.53	-69.09	-0.15	11
-888.92	-1042.97	-511.96	151.12	-235.29	51.76	8
-434.81	-1010.01	-527.83	367.07	-107.67	-102.87	10
-910.16	-1159.67	-656.25	555.57	9	10
133.06	574.95	1023.19	-105.77	-75.10	-58.29	8
608.64	995.85	1041.99	-312.35	-79.68	-9.92	11
577.64	114.75	1441.89	-630.89	-3.27	-73.24	8
394.29	-1102.54	1445.56	-572.20	63.84	-247.56	10
-242.68	-1647.95	919.19	-107.88	92.10	-380.46	8
197.51	-1323.00	478.52	447.57	-92.96	-332.61	11
502.20	-364.26	299.56	805.76	-123.50	-240.05	10
960.21	1672.36	613.28	365.81	-65.22	25.36	8
574.46	613.04	657.71	288.97	22.22	1.22	10
-16.60	322.51	730.22	139.31	125.31	-65.86	8
-176.03	3.91	884.28	-12.97	20.26	-154.21	9
772.46	641.11	877.20	-171.81	33.91	-230.01	10
572.51	635.99	584.47	-384.58	334.66	-360.08	8
29.05	-70.56	762.45	-460.17	439.76	-296.26	10
-100.83	-510.01	1034.42	-439.79	431.67	-200.84	8
-448.00	-743.90	1369.63	-317.84	343.41	29.45	11
-568.12	-562.26	1381.10	-34.58	112.64	166.02	8
-54.44	-420.17	1139.40	205.57	-58.81	238.34	10
299.80	356.45	871.83	375.06	18.80	68.08	10
-92.29	716.31	769.78	264.43	223.05	-264.25	9
-54.20	-86.91	1049.32	50.05	356.51	-480.83	8
-376.95	-1260.99	1315.67	56.58	417.57	-381.77	10
101.07	-28.81	1022.95	378.54	165.95	220.64	10
-59.57	139.89	527.34	402.28	-128.75	417.45	8
10.50	-109.13	328.61	46.17	-210.78	438.75	11
188.96	-475.10	691.65	-228.88	-65.40	241.64	8
77.88	-520.51	860.60	-180.48	106.32	-56.52	10
-13.43	-156.74	1063.23	-8.97	152.19	-163.91	8
-200.93	305.18	1130.62	-59.30	168.82	-90.88	9
223.88	470.46	1692.14	-304.08	192.02	102.48	10
-207.03	301.27	2165.28	-365.88	282.53	84.90	10
-361.08	430.91	1318.85	-336.09	96.25	32.14	8
-566.41	-58.35	1366.46	-511.02	-30.21	17.18	10
-655.03	-337.65	1496.83	-420.87	-20.02	82.89	9
-394.78	-1242.19	1529.54	-208.28	66.07	-78.00	10
-932.86	-991.21	990.48	-65.22	-43.91	-134.03	8
-498.54	-1262.21	-83.98	288.79	-205.93	-151.73	10
-202.64	-992.19	692.38	300.48	-207.31	10.22	8
93.02	-760.01	901.61	487.03	-125.73	72.11	11
-129.15	-550.29	700.20	527.50	-140.20	81.76	8
-154.79	-557.37	741.46	303.96	-138.12	56.06	10
235.60	-210.21	1051.76	178.01	-122.44	3.66	8
201.17	157.96	1543.21	280.00	-130.77	-83.25	11
556.40	179.93	1530.03	256.93	-182.28	-2.47	8
979.74	-30.03	1411.87	170.90	-103.27	97.99	10
671.88	7.57	1193.12	52.73	90.27	51.51	8
435.55	8.06	1144.29	-57.37	142.97	86.58	8
208.98	-408.20	1277.59	-103.55	156.25	131.59	11
157.23	-674.80	1293.70	-84.17	160.22	161.38	8
413.09	-454.35	1109.13	69.40	201.20	135.71	10
178.96	-498.29	841.31	144.90	284.09	79.35	10
221.68	-622.56	892.33	227.72	308.14	38.88	9
128.66	-398.44	1147.71	360.60	395.17	54.17	10
1.22	-83.98	1377.44	476.59	414.18	3.85	8
-334.47	233.40	1376.95	438.57	396.00	-32.81	8
-741.21	358.89	1218.51	269.10	264.98	-83.22	10
-583.50	325.20	1085.69	-20.84	37.45	-91.92	11
-356.93	-13.43	944.34	-260.99	-91.13	-123.87	8
-53.22	-341.31	1103.76	-309.08	-54.50	-30.55	8
-87.16	-372.80	1088.38	-179.84	62.90	30.88	10
-226.32	-476.07	978.52	-102.81	72.85	40.59	8
-202.88	-804.69	1098.39	-9.12	102.20	43.09	11
-230.22	-927.98	1058.35	184.36	77.61	69.82	8
64.45	-762.21	897.22	341.28	41.26	159.97	10
168.95	-19.04	869.63	436.31	21.79	276.70	8
353.76	280.76	999.51	275.82	13.49	355.68	11
511.23	439.70	1179.20	126.43	35.46	346.22	8
319.09	-376.46	1432.62	-169.68	162.81	252.11	10
-37.35	-857.91	1466.80	-197.36	263.82	220.25	8
-253.91	-725.83	1262.70	-112.49	302.58	256.56	10
-441.65	-489.50	1161.62	-27.92	256.90	293.58	9
-417.24	-598.88	1304.20	112.06	104.03	326.81	10
-22.95	-28.56	755.37	356.78	-34.18	402.86	10
93.75	112.06	734.38	300.29	-13.34	373.44	8
223.14	538.57	1014.16	197.97	64.70	313.60	8
-84.72	435.06	1114.99	98.24	166.26	110.63	11
-502.44	-20.75	1019.78	-83.31	195.65	30.49	8
-642.82	-589.11	1299.56	-236.66	118.35	68.12	10
-386.72	-855.22	1360.11	-192.78	-4.97	266.66	8
-117.19	-1108.15	1519.29	-46.02	-77.61	417.69	11
286.62	-793.46	1426.03	188.63	-49.13	553.44	8
696.53	-287.60	1242.43	230.96	0.31	596.68	10
631.10	-177.98	1214.11	183.59	124.51	523.96	10
219.97	-205.57	1036.62	167.60	205.90	391.54	8
78.12	-62.26	1017.33	149.20	208.65	233.98	11
173.58	419.92	1012.94	78.86	132.69	72.24	8
508.06	541.26	897.95	-143.86	166.02	-14.47	10
280.52	458.98	903.81	-462.16	254.91	-104.06	8
103.52	-87.65	1137.70	-542.14	255.98	-95.06	11
-12.94	-601.56	1069.34	-639.16	320.37	-32.68	8
-539.06	-838.62	1295.90	-682.10	386.08	36.29	10
-374.02	-771.73	1464.36	-577.18	330.51	52.40	8
-434.08	-931.64	1423.58	-491.52	334.32	41.66	10
-667.72	-1345.70	1240.23	-306.76	237.76	10.10	9
-635.01	-1284.42	961.67	-120.12	147.74	-16.27	10
-389.16	-1171.39	802.00	-1.43	187.32	-58.44	10
-214.84	-628.91	813.72	70.65	224.33	-103.76	8
-259.03	-671.88	904.54	95.43	233.52	-169.59	10
-446.53	-812.50	1226.81	12.63	168.98	-159.45	9
-224.61	-812.26	1313.96	-103.36	76.72	-110.17	10
-356.45	-1130.37	1125.24	-221.65	114.44	-55.97	8
-504.39	-1386.72	1017.09	-268.95	204.96	-117.77	10
-649.90	-1206.54	875.24	-252.14	242.34	-203.70	11
-740.23	-1303.22	850.59	-219.06	228.36	-288.97	8
-651.12	-1340.82	714.36	-136.29	175.48	-291.56	10
-347.41	-1499.76	799.32	-88.78	140.41	-288.94	10
-325.93	-1730.47	563.96	91.52	114.69	-301.36	8
-154.05	-1394.53	773.68	144.44	102.84	-274.87	11
-79.10	-1426.27	903.81	152.22	136.02	-278.75	8
-72.51	-1475.59	936.77	143.92	147.58	-280.00	10
-24.90	-1356.69	1005.37	141.54	134.22	-322.66	10
3.17	-1323.73	742.92	191.56	148.96	-361.02	9
19.78	-1429.44	641.36	227.75	137.63	-325.29	10
189.70	-1292.48	630.62	279.91	127.50	-304.26	8
190.67	-1267.09	821.53	312.07	143.55	-296.39	10
115.23	-1250.98	1012.21	373.50	153.78	-295.44	10
6.10	-1484.38	804.69	409.73	123.14	-263.43	9
163.33	-1429.44	1074.71	290.80	75.07	-181.58	10
250.24	-1182.62	1193.36	193.24	65.83	-173.95	8
266.85	-1311.52	1292.72	112.03	41.05	-286.53	10
-45.17	-1300.05	1190.92	77.73	69.06	-370.85	11
-31.74	-1338.87	1125.73	120.42	-15.32	-391.91	8
84.23	-1483.64	946.78	201.51	-90.82	-408.33	10
261.72	-1558.84	1020.51	210.11	-79.86	-405.24	8
34.67	-1522.46	1131.10	332.61	-19.59	-342.35	10
-49.32	-1400.39	878.42	499.73	-41.60	-239.84	9
136.96	-1143.80	627.93	599.06	-113.86	-187.50	10
396.73	-821.78	743.65	665.86	-59.51	-251.43	10
471.44	-693.60	1022.95	765.38	-5.13	-367.31	8
468.02	-580.81	807.13	849.46	46.26	-426.97	11
371.34	-349.12	791.99	749.18	60.88	-439.67	8
264.89	281.98	813.96	664.09	33.57	-426.85	10
466.31	872.07	952.39	382.57	-5.43	-358.73	8
676.76	300.05	1357.42	55.48	-41.60	-368.96	10
710.45	-217.53	1506.35	-23.04	-22.52	-331.33	9
732.91	-112.79	1186.04	-13.85	6.62	-282.65	10
773.19	-63.72	1135.74	-56.92	66.47	-262.73	8
620.36	-53.96	1037.35	-72.05	92.62	-258.54	10
335.69	-357.18	1029.05	-73.94	170.23	-239.47	8
-28.32	-440.43	1129.15	-40.19	188.93	-209.59	11
-244.87	-647.46	1214.11	-11.44	81.73	-214.84	8
-199.46	-735.11	1186.52	92.13	-31.01	-244.26	10
-266.60	-714.11	1175.54	246.00	-97.17	-261.81	8
-265.87	-497.56	1021.97	290.19	-188.20	-197.24	11
-171.14	159.91	823.97	151.61	-265.32	-157.71	8
200.44	284.67	1040.53	31.25	-279.75	-146.61	10
488.04	140.38	1177.49	-147.58	-205.72	-138.31	10
590.09	-399.17	1349.61	-92.56	-117.28	-214.26	8
373.78	179.93	1226.81	119.20	44.04	-226.29	11
-86.18	847.17	797.36	128.20	52.52	-96.68	8
418.95	358.15	871.09	-232.85	-16.48	-29.69	10
572.27	-61.52	966.80	-439.70	53.22	-157.62	8
382.81	-762.21	1287.60	-402.83	79.07	-249.24	11
363.77	-635.01	1176.76	-246.67	103.27	-379.09	8
-37.84	-342.77	1009.77	-75.07	184.84	-427.00	10
-313.72	142.33	899.90	-14.86	124.02	-384.89	8
-142.58	-176.76	1070.07	-109.34	49.07	-257.63	10
142.09	-536.87	1205.32	-109.71	24.05	-198.67	9
31.25	-539.55	1319.58	33.57	37.60	-158.91	10
-88.13	-379.39	1282.23	110.20	9.00	-109.68	8
53.47	-114.26	1137.21	107.27	-78.06	-40.62	10
348.88	-114.50	1380.13	-46.66	-101.26	-22.28	8
156.49	-89.60	1527.34	-168.06	-44.16	-50.66	11
134.03	-284.18	1571.29	-276.52	-71.01	-116.30	8
110.60	-159.18	1447.75	-357.91	-90.09	-184.14	10
-61.04	-181.64	1429.93	-476.23	-142.94	-225.25	8
-102.05	-409.18	1260.74	-493.59	-203.28	-223.36	11
128.17	-657.96	1181.40	-491.58	-310.03	-191.68	10
571.04	-1079.35	1152.34	-327.67	-363.16	-203.61	8
587.16	-1234.13	808.11	-94.88	-177.15	-165.95	10
356.69	-1124.02	573.97	-21.94	-51.21	-87.16	10
542.24	-984.62	706.30	82.00	-53.53	12.27	9
422.12	-689.21	526.12	140.75	-45.20	75.10	8
520.51	-654.30	712.65	62.01	-67.99	73.76	10
719.48	-861.08	978.27	45.68	-84.81	16.85	8
753.66	-1179.93	1126.22	61.65	6.35	-81.09	11
661.62	-1185.55	1029.54	101.29	97.47	-96.65	8
674.56	-1192.63	1046.39	81.88	122.74	-59.94	10
557.62	-1276.86	949.46	74.58	142.40	-15.01	8
728.76	-1394.53	940.43	113.07	196.87	-9.37	10
720.95	-1583.74	1128.66	231.54	300.87	-1.07	9
275.39	-1366.46	638.18	543.79	353.67	78.46	10
348.39	-1159.42	505.62	687.99	319.00	215.42	8
622.80	-853.52	496.58	741.52	317.84	317.26	10
470.46	-296.39	603.27	893.43	310.15	323.09	8
226.81	762.70	759.28	763.09	281.19	225.92	11
141.85	819.34	982.18	378.42	268.07	171.54	10
223.39	519.78	1454.83	104.64	281.46	65.46	8
-130.86	-54.69	1499.76	97.93	270.66	34.36	10
-218.99	-525.63	1281.25	158.39	183.93	9.00	9
87.40	-490.48	1310.30	243.84	127.41	-4.27	10
-67.14	36.38	1329.59	299.53	137.57	-23.50	8
-68.85	177.49	1365.97	196.04	130.25	28.11	8
-101.32	221.68	1296.14	85.88	114.32	81.91	10
-253.66	230.47	1087.16	41.60	83.53	91.58	9
-62.26	-306.88	1245.36	-37.02	-31.01	82.98	10
280.52	-313.23	1167.48	-9.00	-53.80	66.16	8
234.38	-63.48	1029.79	61.16	18.95	51.27	10
230.47	25.88	1035.16	48.89	58.62	85.88	8
176.51	-72.27	1166.02	6.99	76.54	97.53	9
-24.17	-250.24	1256.84	-40.04	47.33	121.15	10
185.79	-419.19	1343.51	-7.23	-22.16	86.98	8
110.11	-429.20	1311.52	106.02	32.41	19.87	8
4.15	-320.07	1209.72	128.02	36.29	-8.67	11
64.70	-173.58	1035.89	76.72	17.61	-8.09	8
100.59	-88.62	1208.25	-107.60	33.26	-1.31	8
15.38	-49.56	1269.53	-263.09	55.51	4.46	10
-47.85	-468.75	1429.44	-440.89	1.34	-69.95	8
-34.18	-554.93	1549.80	-414.09	-33.02	-150.15	11
-80.32	-708.50	1348.88	-391.27	-33.81	-180.76	8
-59.57	-771.73	1181.88	-321.96	-61.83	-207.46	10
42.72	-759.03	939.70	-227.94	-85.88	-161.29	8
224.37	-740.72	922.12	-131.93	-99.03	-81.54	10
592.53	-763.92	857.42	-78.67	-102.78	-47.21	9
657.23	-845.21	924.56	15.99	-3.94	-9.92	10
465.09	-970.46	961.43	74.77	27.37	28.29	8
505.13	-957.76	1024.66	217.47	37.35	148.04	8
543.46	-777.83	1094.73	308.17	27.83	184.72	11
503.66	-500.73	1198.24	303.86	60.91	185.00	8
324.46	-480.47	1426.51	182.34	114.78	129.58	10
192.63	-609.86	1486.82	39.58	113.92	40.77	8
145.51	-791.99	1542.48	-53.77	141.11	23.44	10
-67.63	-759.77	1481.45	-64.00	135.41	27.07	9
-191.16	-705.57	1232.67	-86.00	61.95	36.01	10
20.02	-817.38	1179.20	-108.58	-28.44	42.72	8
186.52	-793.46	1088.87	-82.21	-39.49	41.38	10
212.40	-817.87	1091.06	-63.05	-10.80	17.64	8
307.86	-903.81	1067.14	-59.27	-1.77	-8.42	11
495.61	-1110.11	1143.31	-51.64	50.14	-37.35	8
266.85	-1071.29	1094.24	71.59	116.42	8.39	8
285.89	-926.27	1108.64	138.06	52.55	57.31	10
396.73	-812.26	1166.26	175.29	31.71	82.37	8
370.61	-823.49	1209.72	150.18	59.45	87.86	11
322.75	-875.49	1267.82	147.34	74.58	96.34	8
218.51	-830.57	1229.00	140.99	82.34	88.65	10
184.33	-877.44	1289.55	104.95	46.42	49.29	8
279.05	-973.14	1352.54	84.69	60.36	16.63	11
256.35	-1122.31	1234.62	134.06	104.13	-49.80	8
315.19	-1255.37	1152.10	228.64	160.86	-121.00	10
300.05	-1360.84	963.13	401.46	233.61	-124.60	8
89.36	-1022.71	767.82	509.09	213.84	-21.94	10
122.31	-642.33	772.22	532.56	185.42	50.63	11
24.66	-276.37	932.62	474.03	156.07	192.90	8
-42.48	-122.80	1133.06	356.75	77.33	333.50	10
189.70	-250.98	1439.94	291.50	-28.44	427.86	8
232.42	-373.54	1533.20	360.02	-22.71	514.74	11
236.08	-358.89	1517.33	444.37	-53.77	602.02	8
430.66	138.67	1455.08	308.62	-96.41	533.75	10
607.42	176.03	1686.28	175.35	-44.62	523.28	8
610.84	-191.89	1528.32	91.19	40.37	578.55	10
483.15	-134.52	1215.09	32.35	68.33	553.47	9
534.67	-247.56	1000.98	-38.51	29.79	432.83	10
275.63	-412.35	1098.88	-76.02	134.92	381.04	8
214.11	-480.96	1051.03	-4.15	137.15	375.34	10
284.42	-482.42	1074.46	46.66	136.29	433.44	8
483.40	-499.02	903.56	68.57	124.82	470.00	11
757.81	-571.04	1093.26	7.84	163.64	515.17	8
531.49	-859.62	1204.10	71.53	312.44	607.94	10
328.86	-776.12	958.50	199.16	372.04	698.88	10
281.25	-867.68	1102.54	289.95	415.83	767.73	9
7.57	-644.04	990.72	310.33	375.89	815.19	10
105.47	-688.23	1108.15	294.40	305.45	830.57	8
246.34	-838.13	1071.29	386.87	311.28	795.47	10
341.06	-627.44	1092.53	440.49	327.30	799.26	8
236.82	-387.94	946.29	517.21	401.89	808.93	11
136.72	-380.37	804.20	521.06	417.08	712.43	10
-78.61	-256.35	846.92	495.61	473.57	719.36	8
-435.55	-343.99	943.36	479.77	369.78	793.00	10
-112.79	-81.30	1014.40	444.00	248.69	864.87	9
73.97	166.99	968.26	380.22	269.29	860.23	10
330.81	312.50	1088.62	367.46	268.86	757.54	8
331.30	408.94	1093.99	305.51	386.96	498.90	10
196.04	377.69	980.47	286.74	475.43	272.95	8
-36.13	616.21	757.32	269.87	496.77	178.83	11
-149.41	739.26	770.26	112.06	451.05	245.57	8
-293.95	463.87	816.65	-139.80	417.79	377.11	10
-264.65	350.83	795.41	-328.46	355.62	481.63	10
-246.09	38.82	916.75	-408.11	320.19	497.83	9
-191.16	-322.02	1209.72	-332.12	321.38	474.18	10
-224.12	-342.04	1139.65	-198.94	268.95	381.26	8
-274.90	-395.02	1095.21	-98.27	239.20	339.48	10
-157.47	-324.22	1059.08	19.74	197.66	415.56	8
184.81	-486.08	1079.35	158.57	123.99	388.70	11
91.06	-167.97	793.21	256.47	167.18	339.26	10
259.03	238.77	800.54	186.37	183.56	200.01	8
185.55	350.10	708.01	-81.63	284.79	80.81	10
-452.15	0.24	1031.25	-221.68	267.15	49.26	8
-499.51	-411.62	1379.88	-310.42	108.58	24.35	9
-154.79	-146.97	1299.56	-287.84	20.97	46.97	10
4.15	220.95	1276.37	-326.69	137.42	89.87	10
-18.07	171.14	1364.01	-367.68	193.18	177.19	8
72.02	-64.21	1442.87	-375.58	282.04	285.64	11
-120.85	-737.79	1281.25	-325.68	296.23	294.34	8
-714.84	-1074.95	1116.21	-236.05	263.12	329.53	10
-278.81	-556.64	1231.20	-36.80	58.23	302.00	8
147.46	-670.17	1475.83	63.32	58.04	202.79	10
31.98	-888.18	1351.56	244.96	123.32	206.24	9
-26.37	-1020.26	1013.92	369.84	108.06	344.48	10
-270.75	-908.45	744.38	427.98	149.48	535.10	10
-329.83	-778.56	731.69	409.76	55.30	598.27	8
111.57	-420.17	799.56	414.15	-3.81	503.30	11
171.63	-162.60	847.66	391.69	36.53	436.28	8
-68.60	-81.05	915.53	329.56	140.69	301.48	10
-472.66	-366.70	1032.47	319.95	167.39	207.28	8
-472.90	87.89	893.80	377.96	100.80	179.41	10
-110.11	940.92	1204.59	290.16	87.77	101.56	9
-13.43	910.64	1377.93	151.79	172.79	-126.46	10
-280.76	106.69	1244.14	128.88	223.05	-139.92	8
-482.91	-135.50	1089.11	111.21	237.06	-81.18	10
-581.05	-62.99	999.51	10.07	158.11	2.47	8
-202.15	-119.38	1054.44	-116.06	52.06	77.58	11
38.57	-207.28	1075.68	-71.78	69.58	125.89	8
5.37	-216.55	1038.09	45.90	117.80	118.65	10
-353.76	-270.51	884.03	144.56	106.11	136.78	8
-298.83	229.00	730.47	172.52	60.39	161.01	9
-187.74	555.18	714.84	81.91	54.72	116.85	10
-417.24	246.09	813.96	-125.46	88.17	16.57	8
-266.36	-336.67	1350.59	-179.99	70.92	-131.62	10
-345.95	-444.82	1449.46	-54.90	117.22	-130.13	8
-440.19	-448.24	1257.32	35.46	93.81	17.61	11
-382.32	-252.20	1173.58	40.37	27.95	64.33	8
31.98	-172.61	1049.80	-19.41	-65.22	113.31	10
82.28	-234.86	1081.54	-126.34	-35.74	142.15	8
401.37	-469.24	1274.17	-156.43	75.20	209.47	10
-67.38	-628.66	1284.42	-156.59	235.17	232.45	9
-286.87	-632.08	1307.13	-159.03	243.32	328.25	10
-415.28	-482.67	1219.73	-175.93	136.78	365.60	10
-441.65	-561.28	1102.78	-174.99	99.61	361.48	8
61.04	-592.77	1366.70	-130.10	117.74	345.58	11
-8.54	-543.46	1300.78	32.62	264.37	318.24	8
-292.24	-552.73	1118.16	138.24	316.74	384.64	10
-381.10	-396.48	824.95	188.20	242.77	449.43	8
-723.88	-250.98	708.98	174.96	115.26	421.48	10
-675.54	-144.29	715.82	156.59	-87.77	383.21	9
-354.74	-80.81	833.01	91.74	-161.62	275.02	10
-156.01	-106.69	1166.99	64.70	-127.29	205.99	8
-94.48	-215.58	1225.83	-0.79	-45.90	64.91	10
-114.26	-257.81	1160.16	-24.20	78.61	65.98	9
-51.27	-342.53	1112.06	-90.61	172.39	126.77	10
-358.40	-548.10	1495.36	-148.74	213.81	254.24	8
-412.84	-489.75	1457.03	-64.00	102.33	271.24	10
-42.24	-457.03	1478.03	43.03	116.55	269.93	8
-129.88	-546.14	1308.11	76.60	134.34	306.37	11
32.71	-664.31	1082.03	157.23	101.53	316.56	8
4.15	-116.70	912.84	188.90	113.80	237.40	10
-128.17	276.86	988.77	92.74	214.97	74.89	8
-399.17	20.02	1073.00	4.49	219.09	-20.45	10
-545.41	-448.49	1158.45	83.77	129.03	-6.44	9
-513.92	-325.93	916.02	122.68	77.76	22.37	10
-423.83	-246.34	834.96	83.53	1.65	73.30	8
-343.99	-83.98	1210.21	4.67	8.67	49.77	8
-486.33	-479.49	1457.76	10.53	28.08	-20.90	11
-628.91	-557.37	1356.69	32.78	6.50	-35.61	8
-183.59	-311.77	1254.39	156.95	-41.29	-66.68	8
-333.50	-355.71	1179.20	192.87	63.75	-107.97	10
-524.66	-154.54	1222.66	164.95	78.49	-73.00	8
-206.79	7.81	1259.28	41.17	28.23	-77.88	11
-238.53	-151.61	1269.29	-105.10	0.49	-86.94	8
-264.40	-232.18	1016.11	-130.74	-14.83	-52.98	10
-277.83	-677.73	1145.02	-129.52	-90.36	-19.35	8
-211.18	-622.07	1100.83	0.21	-119.32	-16.08	10
-301.27	-652.10	1232.91	127.59	-108.73	21.76	9
-139.16	-197.02	1227.54	117.86	-71.66	70.01	10
-68.60	-110.84	1276.12	2.41	-51.03	92.35	8
101.07	-385.99	1433.84	-68.66	11.41	79.59	10
-211.18	-532.23	1392.58	-173.83	131.84	25.60	9
-330.57	-666.50	1277.59	-203.55	153.35	-61.43	10
-492.92	-663.09	997.31	-239.01	97.11	-130.89	8
-67.87	-848.88	1075.20	-223.66	51.27	-172.85	10
68.12	-1326.90	1106.93	-101.38	190.77	-195.43	8
-97.90	-1465.58	1003.42	168.49	273.38	-175.93	11
-177.25	-1460.94	837.65	465.39	241.82	-89.78	8
-283.20	-1047.61	609.38	563.60	163.91	-47.82	10
-326.42	-716.55	718.02	629.43	-53.41	35.28	10
56.40	-264.65	854.98	618.38	-166.50	105.53	8
69.34	-60.06	1162.35	490.60	-67.41	30.85	11
-287.84	-156.01	1194.58	345.31	29.42	-118.13	8
-417.97	-237.55	1274.41	276.76	74.58	-140.41	8
-567.38	-115.23	1467.29	191.53	39.43	-131.04	10
-519.04	28.32	1532.47	115.11	18.49	-122.71	11
-400.63	-449.46	1564.21	-18.55	27.62	-110.63	8
-195.07	-614.50	1370.61	22.83	43.15	-81.97	10
-466.31	-225.34	1031.49	89.20	33.23	-38.82	8
-186.28	-181.64	1058.35	70.34	-8.58	87.89	10
-289.06	42.48	1054.44	67.96	-62.56	184.72	9
-39.31	140.63	1083.25	0.85	-106.17	249.66	8
388.67	-29.05	1185.79	-104.77	-22.31	309.78	10
-87.65	-655.52	1340.33	-140.50	107.03	210.97	8
-119.63	-965.09	1394.04	-64.42	27.53	169.07	11
-299.07	-726.81	1141.60	80.44	12.66	163.57	8
-500.00	-626.46	996.83	117.86	17.58	105.96	10
-490.97	-436.28	1224.85	184.54	-2.38	-7.72	8
-540.77	-547.12	1335.21	162.35	18.16	-75.38	10
-558.84	-414.06	1173.58	145.29	30.15	-144.93	9
-210.21	-544.92	1010.50	187.50	-94.39	-50.99	10
348.39	-336.18	1026.61	192.69	-92.86	130.71	8
218.75	291.50	1189.21	107.85	-32.50	136.93	10
250.98	393.55	1171.63	-110.87	14.10	129.67	8
-207.28	29.05	1410.40	-216.06	5.62	157.47	11
203.86	-267.09	1455.57	-344.39	-25.76	243.77	8
302.73	-559.57	1421.14	-373.41	108.52	178.50	10
97.90	-534.67	1523.68	-384.61	252.78	62.99	8
-198.00	-340.58	1476.56	-358.15	243.77	-87.52	9
157.47	-369.38	1315.92	-392.03	223.75	-162.99	10
211.18	-560.55	1331.79	-456.54	298.61	-280.33	8
-187.74	-1154.79	1262.70	-358.15	368.38	-282.53	10
-645.51	-1250.73	1118.41	-254.67	264.68	-168.91	10
-861.57	-1242.19	1146.48	-198.49	120.88	-75.99	9
-411.87	-865.23	928.47	-177.73	92.32	-58.99	10
-170.65	-576.90	855.71	-196.04	11.29	-201.72	8
181.88	-747.80	814.45	-248.02	-3.51	-438.02	10
541.26	-1442.38	986.33	-316.50	197.39	-553.96	9
168.21	-1613.77	587.89	-169.95	441.31	-578.28	10
-18.80	-1614.75	525.88	-164.03	493.99	-568.94	10
-197.75	-1522.22	637.94	-107.21	448.03	-512.12	8
-159.42	-1559.33	757.08	-56.61	328.16	-427.46	10
111.82	-1610.11	768.07	-70.95	293.30	-410.19	9
37.35	-1654.79	697.02	-128.08	297.45	-332.86	10
147.71	-1877.44	679.93	-130.52	236.66	-254.64	10
84.47	-1656.49	775.88	-87.22	201.05	-155.46	8
169.68	-1496.83	750.73	-16.51	151.15	-47.91	11
359.86	-1440.92	726.07	-82.73	151.67	97.41	8
239.50	-1615.97	829.10	-113.59	139.77	97.02	10
164.79	-1539.55	653.56	-74.25	59.97	41.38	8
46.14	-1680.18	804.20	-51.48	39.03	-10.68	10
-61.77	-1785.64	415.28	62.07	-10.96	-65.25	9
425.29	-2033.94	559.08	66.38	-113.28	-148.04	8
388.43	-1600.34	711.91	184.84	-38.18	-198.33	10
417.72	-1446.78	629.64	197.20	54.96	-235.72	10
316.41	-1405.52	1008.79	88.29	125.70	-244.23	8
110.11	-1595.95	984.38	93.14	140.32	-193.08	11
177.98	-1635.99	838.13	49.59	59.27	-49.87	8
106.93	-1623.78	957.52	77.82	-6.16	-8.27	10
401.37	-1393.80	669.43	146.76	-36.96	-28.20	8
162.35	-1161.38	767.33	74.83	37.93	-65.00	11
-28.81	-967.29	858.40	16.08	17.82	-96.80	8
50.54	-790.53	767.09	-18.46	-17.61	-145.81	8
340.09	-991.46	545.17	-198.09	-29.30	-264.25	10
301.76	-1138.18	551.27	-300.72	21.48	-351.50	8
244.87	-1227.29	342.53	-345.46	17.30	-361.21	11
190.19	-1318.36	438.48	-355.04	-68.05	-270.75	8
314.94	-1388.43	477.54	-284.73	-214.66	-191.77	10
721.44	-1578.61	132.81	-230.35	-301.09	-198.79	10
1114.99	-1833.98	240.97	-30.67	-185.76	-200.26	8
863.53	-1564.70	53.47	67.60	-99.70	-178.41	11
806.64	-1090.33	-175.78	156.52	11.63	-84.44	8
673.58	-942.38	-1.22	73.03	24.26	-57.98	10
710.69	-1023.68	70.07	-81.18	-21.18	-74.04	8
884.77	-1204.10	18.80	-154.17	-51.18	-177.15	11
1285.16	-1569.34	-13.18	-85.27	96.50	-259.12	8
1336.43	-1910.64	66.41	20.69	218.78	-237.15	10
1098.14	-1942.14	-207.76	301.73	313.20	-154.21	8
1287.11	-1709.23	-406.49	479.98	362.98	8.79	10
968.99	-1590.58	-312.50	545.96	434.63	102.14	11
724.61	-1358.15	-71.04	560.36	345.21	158.42	8
875.98	-1226.56	150.63	486.45	295.59	170.75	10
488.77	-697.75	310.79	435.46	309.78	229.52	8
701.90	-489.99	504.15	220.83	229.80	285.83	11
823.24	-439.45	1035.16	-53.99	279.94	289.55	8
864.26	-496.83	1219.73	-152.44	299.71	244.26	10
572.27	-1218.26	1225.34	-316.53	351.41	54.20	10
199.95	-1731.45	1138.18	-303.77	233.46	-36.53	8
475.34	-1627.69	930.18	-135.31	75.62	75.07	11
865.97	-1557.86	736.82	-38.97	-44.65	221.47	8
772.71	-1728.03	685.30	-5.58	-24.90	325.78	10
728.03	-1775.39	632.57	97.66	19.04	349.91	8
468.26	-1491.21	421.39	161.44	38.57	345.21	11
390.38	-1354.49	344.48	268.49	1.40	315.58	8
366.46	-963.38	397.22	310.06	5.46	293.49	10
412.84	-654.54	496.58	213.65	-13.09	177.80	8
387.94	-562.50	621.34	-38.60	-8.12	22.74	10
384.28	-621.83	723.63	-319.15	-22.80	-116.49	9
508.06	-952.64	982.18	-421.84	-44.89	-142.15	10
761.72	-1120.12	985.11	-381.41	-45.96	-163.82	8
653.56	-1047.61	-34.18	-459.50	-23.93	-249.63	10
801.27	-1305.91	218.51	-700.10	-21.91	-214.42	8
594.48	-1593.75	-83.01	-663.57	36.25	-152.40	11
415.77	-1712.40	-402.10	-511.51	31.65	-55.54	8
513.43	-1757.57	-487.55	-298.28	-42.51	-20.81	10
595.95	-1705.81	-630.13	-145.60	-44.25	-38.48	10
887.45	-1975.10	-520.02	-90.97	8.91	-67.38	9
586.43	-1846.44	-464.60	230.10	130.52	-100.16	8
497.80	-1608.89	-490.48	515.63	121.64	-43.00	10
492.92	-1576.90	-312.74	730.68	49.13	19.41	10
723.14	-1208.01	-370.36	872.07	-24.26	114.29	8
1142.33	-1147.22	-33.45	795.10	-19.74	196.84	11
1222.90	-1215.33	89.84	707.28	75.78	253.39	8
1311.77	-1104.98	260.99	606.96	166.47	279.82	10
1176.27	-1215.33	399.41	571.29	219.85	320.07	10
1011.72	-1454.10	607.42	521.91	317.23	465.39	8
855.47	-1420.41	612.55	501.37	324.89	602.14	11
791.99	-1473.39	786.62	426.61	341.86	715.67	10
599.12	-1497.31	1032.47	383.18	384.19	763.98	8
209.72	-1259.03	741.46	381.74	429.78	737.49	10
-38.33	-1307.62	785.40	280.94	419.31	640.14	9
-346.68	-1162.84	913.57	249.73	416.29	506.87	10
-443.12	-1118.16	922.85	258.03	386.23	439.18	10
-500.73	-840.09	767.58	207.21	340.82	388.64	8
-658.20	-917.97	623.78	157.38	309.60	342.65	11
-971.19	-1246.34	590.33	75.35	206.67	251.07	8
-878.91	-1467.77	665.77	121.06	56.95	152.92	10
-794.68	-1321.78	710.21	170.26	-54.44	56.98	8
-572.51	-1302.73	650.15	181.18	-125.24	58.38	10
-156.25	-1430.42	831.05	125.46	-124.60	98.45	11
-104.25	-1475.83	894.53	73.94	13.82	102.08	8
-526.12	-1619.38	848.39	144.99	44.92	120.88	10
-352.78	-1609.62	740.23	188.63	28.78	121.77	8
-51.76	-1607.67	817.38	267.12	50.93	134.77	10
-374.02	-1751.71	1114.01	465.42	130.13	222.35	9
-80.57	-1100.59	713.62	645.20	154.91	389.04	10
-297.36	-1139.65	791.26	510.50	269.90	366.09	8
-645.02	-1099.85	958.01	646.33	224.30	369.38	10
-555.66	-635.99	838.87	653.23	174.10	297.67	11
-619.14	-499.51	876.95	553.53	151.37	214.87	8
-664.55	-482.42	942.63	502.04	124.39	207.67	10
-710.69	-346.19	972.41	357.60	76.63	202.18	8
-752.93	-442.38	1135.25	288.79	97.81	245.73	10
-670.17	-299.56	1063.72	308.07	81.36	277.89	9
-402.59	-272.22	1165.04	241.24	19.10	330.29	10
-132.08	-269.29	1176.03	177.22	36.38	396.06	10
-182.13	-427.25	1284.67	149.63	106.45	450.16	8
-293.21	-309.08	985.60	143.01	108.09	424.35	11
-307.62	-524.17	956.30	150.79	104.95	403.35	8
-283.20	-613.53	862.30	192.14	102.97	241.73	10
-1304.44	-575.68	548.10	249.48	91.49	186.98	8
-946.78	-323.73	636.23	217.50	-71.99	327.39	10
-691.89	-182.86	773.19	197.78	-92.50	286.25	9
-564.21	-215.58	803.71	186.40	-93.75	192.96	10
-346.19	-63.72	829.83	164.34	-23.13	119.78	8
-501.95	442.63	901.12	153.32	25.45	87.55	10
-411.13	252.20	1023.19	43.12	40.25	237.70	8
-282.47	27.83	1211.67	-42.27	38.27	269.01	11
-375.24	-190.43	1085.69	-7.72	76.78	241.73	8
75.20	251.46	845.46	209.66	16.66	155.79	10
-124.51	429.44	783.69	102.11	78.52	19.74	8
-327.15	97.66	991.21	68.33	126.31	12.21	9
-389.40	-372.56	1125.98	-11.63	141.05	127.32	10
-461.18	89.36	1109.86	54.81	130.95	130.37	8
-161.62	153.08	1133.30	-8.06	111.39	126.19	10
-346.44	-144.04	1145.75	-175.54	132.87	154.69	8
-210.69	-429.44	1241.21	-283.39	152.37	294.25	11
-312.01	-816.65	1478.03	-144.01	166.53	562.50	10
22.46	-606.69	966.31	21.24	150.73	677.40	8
450.44	-158.45	556.40	266.85	165.07	621.92	10
303.22	536.38	697.75	109.95	278.90	470.43	8
-406.25	725.10	1154.05	-94.24	332.15	259.89	11
-931.15	-20.75	1281.25	-305.57	273.44	98.39	8
-921.14	-261.96	1406.49	-459.90	150.94	108.15	10
-853.27	-892.58	1378.91	-204.99	-18.95	192.20	8
-152.34	-763.43	1159.42	-40.59	-104.89	209.11	11
603.27	1.46	927.73	209.14	-77.51	150.54	10
694.58	326.42	879.39	104.37	109.44	65.83	8
-147.71	-273.93	915.53	-93.41	365.84	126.19	8
-434.33	-325.68	1185.79	-111.18	369.93	306.15	10
-332.03	-61.52	1066.41	-64.12	379.67	427.70	11
-497.07	92.53	827.15	-255.83	369.38	463.04	8
-637.21	-337.89	1300.05	-310.79	316.83	458.10	10
-887.45	-570.07	1128.42	-294.04	227.29	416.47	8
-775.39	-680.18	1016.60	-216.00	50.35	420.78	11
-657.96	-618.65	1174.56	-138.82	-61.61	327.30	8
-231.93	-508.30	1211.91	-35.10	-160.34	191.89	10
-37.84	-381.84	1208.25	140.99	-141.94	95.25	10
86.67	-66.89	980.96	253.14	-70.16	6.23	8
57.13	166.75	929.69	97.26	-19.62	-93.84	9
38.33	82.52	1266.60	-24.08	11.02	-124.39	10
-248.78	-639.65	1374.27	-132.63	134.34	-139.74	8
-700.44	-941.89	1289.06	-79.13	205.90	-121.89	10
-642.82	-565.19	1215.33	103.36	131.71	-133.12	8
-358.64	-325.93	1205.08	135.56	53.41	-140.50	11
-261.23	-583.74	1233.64	68.88	54.41	-20.63	8
-562.26	-837.89	1224.61	92.32	62.44	95.03	10
-96.44	40.53	696.29	286.93	-67.81	238.83	8
531.25	-59.33	948.73	238.25	-3.14	213.17	11
333.98	-41.02	1136.23	122.28	182.19	138.46	8
68.60	74.95	1187.99	-3.63	355.77	134.25	10
-311.28	-38.33	1212.65	-195.53	375.76	195.37	8
-722.41	-365.48	1405.52	-290.31	322.02	244.63	10
-591.80	-835.69	1378.66	-332.00	210.17	228.12	9
-815.67	-1047.36	1270.75	-199.62	193.91	179.99	10
-550.78	-1034.67	1008.06	12.60	106.51	174.19	10
-676.27	-708.74	773.19	157.23	26.55	183.90	8
-25.39	-136.96	884.77	192.99	-108.73	180.51	11
-23.44	-178.71	1000.98	169.07	-22.46	182.46	8
-288.33	-311.04	979.00	115.54	-21.09	246.52	10
-305.18	-416.75	910.40	24.78	-60.64	322.81	8
-32.96	-553.96	1255.62	33.05	-54.38	285.71	10
92.29	-711.67	1651.61	97.90	93.93	139.50	9
-384.52	-755.86	1389.65	265.96	258.58	-0.43	8
-834.23	-306.88	774.41	295.38	275.91	77.27	10
-957.76	-222.17	849.37	224.95	60.91	93.51	8
-765.38	-129.88	1069.09	239.26	-14.89	92.29	10
-464.11	121.83	1018.80	188.42	-31.86	-6.04	9
-346.68	97.66	1094.73	58.01	25.02	-198.49	10
-677.98	-535.89	1115.72	19.07	50.45	-262.91	8
-527.59	-459.96	1186.28	61.74	-35.00	-166.44	10
-314.70	-335.21	1088.13	127.20	-94.70	-71.44	9
-80.81	-173.34	1101.81	83.44	-17.73	-27.04	10
-89.11	-164.79	1086.18	51.48	38.12	-4.97	8
-220.95	-726.81	1208.74	52.34	66.01	-44.01	8
-415.04	-775.39	1036.38	104.64	63.78	-64.33	10
-337.40	-780.27	1006.35	290.86	-28.23	-118.41	9
-342.29	-690.67	968.99	464.23	-35.06	-107.06	10
-253.91	-293.95	820.07	468.93	-18.31	-84.53	10
-250.49	163.82	1130.86	383.79	-6.87	-79.53	8
-390.87	-34.91	1351.56	134.61	77.64	-62.68	8
-338.87	-537.84	1435.79	75.04	78.03	-113.04	11
-472.17	-616.46	1042.97	118.59	98.69	-11.69	8
-637.21	-472.66	875.00	109.37	-6.53	101.32	10
-494.14	-422.61	975.59	109.99	-95.09	194.89	8
-371.58	-182.37	1032.47	85.66	-66.77	195.50	11
-495.61	-354.74	923.58	-109.62	-116.82	155.91	8
-329.83	-510.99	1136.23	-152.50	-193.54	58.17	10
89.11	-355.71	1267.09	58.84	-225.92	-19.13	8
136.47	122.31	1119.63	210.17	-143.89	-38.60	10
174.80	146.73	1203.37	214.08	-62.04	85.11	9
198.97	15.38	1499.76	205.63	-4.15	217.01	10
53.47	179.44	1719.24	134.74	-14.31	262.27	8
130.13	-198.97	1660.16	51.51	49.59	305.42	10
92.53	-276.61	1435.06	-50.20	141.17	252.56	8
-283.45	-247.56	1365.48	-150.51	148.22	298.71	11
-179.69	-396.24	1207.28	-144.10	5.62	417.42	10
36.87	-447.75	1158.94	-134.80	-34.36	482.70	8
222.41	-283.94	1084.47	-161.10	5.86	381.84	10
240.97	-374.02	850.83	-195.28	56.46	302.12	9
37.60	-563.72	927.98	-231.14	182.43	159.76	10
-297.61	-1020.51	940.19	-103.64	254.30	52.46	8
-395.02	-1113.04	841.55	86.40	223.39	10.77	10
-424.07	-848.88	692.38	302.64	163.27	54.26	8
-451.66	-901.86	882.32	444.73	26.86	71.47	11
-215.58	-709.47	671.63	470.34	8.30	62.71	8
-288.82	-330.57	808.84	372.25	-24.60	78.83	8
200.68	-47.12	1405.27	221.37	-60.55	138.46	10
158.69	-513.92	1744.14	51.91	71.87	186.16	9
35.40	-462.40	1416.02	98.18	166.53	181.95	10
-43.70	-158.45	1385.01	152.56	158.75	130.46	8
187.26	267.33	1198.24	166.84	122.77	114.81	10
302.25	362.55	1302.49	196.35	159.00	116.12	8
170.17	310.30	1370.12	208.80	250.18	24.32	11
-189.45	411.38	1134.52	115.81	298.68	-44.62	10
-307.13	-0.73	1215.33	-48.43	267.73	-32.41	8
-395.75	-297.85	1330.08	-128.33	217.01	-22.09	8
-426.27	-285.40	1323.73	-212.19	168.58	32.84	10
-400.88	57.13	1337.40	-282.87	121.46	161.35	11
-226.56	-56.40	1332.28	-323.91	84.87	203.77	8
-10.99	-481.93	1470.95	-419.46	162.69	204.83	10
-280.52	-932.86	1117.92	-372.41	281.83	95.46	8
-580.08	-586.43	875.73	-284.58	306.06	52.67	11
-498.29	-569.34	1191.89	-268.43	153.81	40.47	8
-274.90	-701.90	937.50	-267.94	37.48	59.48	10
-129.15	-692.63	851.56	-318.76	27.98	80.57	8
-86.91	-857.67	1008.54	-319.70	34.18	75.90	10
-228.03	-1067.63	1020.75	-267.97	42.42	70.40	9
-361.08	-1326.17	1002.20	-152.19	81.57	152.89	10
-248.54	-1494.63	751.95	124.82	64.88	205.72	8
-541.26	-1542.48	558.11	435.73	86.33	149.99	10
-573.97	-1342.53	332.76	647.34	62.16	218.78	8
-662.60	-1326.42	348.88	746.86	-39.73	304.60	11
-658.20	-780.27	339.36	779.54	-102.20	333.92	10
-578.37	-532.71	261.72	732.15	-251.80	369.29	8
-319.58	-300.29	475.83	538.76	-340.45	333.34	10
167.72	-307.62	1155.52	324.07	-326.14	318.39	9
727.29	163.09	1555.18	352.78	-71.23	233.34	10
611.33	331.05	1778.08	229.40	228.33	223.24	10
161.87	-214.60	1845.70	117.07	384.06	245.03	8
79.59	-243.65	1648.44	167.85	411.01	347.11	11
364.50	533.20	1404.05	82.58	449.19	370.88	8
263.18	528.81	1321.29	22.71	504.24	371.73	10
-144.29	170.90	1309.81	-104.55	590.12	428.96	8
-691.16	-272.71	1166.75	-199.37	533.51	550.17	10
-542.97	-421.14	1093.26	-107.94	303.56	723.54	11
-41.50	-265.63	932.37	53.47	204.13	795.07	8
160.64	-41.75	1065.43	194.64	169.46	746.46	10
304.93	305.18	863.53	183.38	269.38	579.04	8
-316.89	37.60	779.05	162.69	236.63	359.74	10
-705.08	-178.22	699.46	208.59	216.58	265.75	9
-975.34	131.84	576.90	286.35	52.09	123.11	10
-399.90	303.71	618.90	189.27	-135.77	-17.82	8
19.29	52.98	988.04	45.59	-83.86	-124.73	10
-182.86	-6.35	1028.08	-7.78	55.85	-41.32	9
-449.95	38.09	934.57	-14.25	37.26	47.24	8
-367.19	28.81	797.36	-81.85	-15.99	207.76	10
-318.36	-60.06	787.35	-143.34	-45.04	286.56	8
-191.16	26.37	770.02	-180.48	-68.42	277.37	8
-266.36	-125.00	882.57	-261.63	-75.68	178.47	11
-382.81	-561.52	1333.25	-224.76	-87.77	196.69	8
-167.72	-641.85	1633.06	-101.65	-56.34	201.57	10
-237.79	-267.09	1240.48	87.95	-32.75	205.47	10
600.83	190.92	1289.31	131.56	-84.01	78.98	8
573.24	-46.88	1582.03	15.11	84.75	8.45	11
457.52	-232.91	1458.50	-30.79	201.02	-6.99	8
348.14	-252.20	1262.94	-77.91	239.56	-50.17	8
-38.09	-514.65	1211.67	-57.59	218.54	-62.65	10
-327.15	-606.45	1107.91	49.35	219.42	35.58	9
-430.42	-154.54	895.02	133.85	155.98	127.41	10
-289.31	334.72	854.25	67.84	49.32	77.76	8
-148.93	-171.14	1089.11	-71.38	-0.31	-5.89	10
-129.15	-440.43	1105.96	4.36	64.39	-15.56	8
-414.31	-394.53	801.03	78.37	63.96	-19.41	9
-48.10	-320.07	831.79	171.54	32.29	-79.07	10
-333.74	-294.19	1021.48	263.00	120.36	-119.23	8
-465.82	260.74	1035.40	232.91	67.35	-101.59	10
43.95	485.60	1386.72	-11.14	-31.37	-151.86	8
258.79	295.17	1544.19	-273.35	15.08	-212.71	11
269.53	-335.94	1921.39	-337.19	82.31	-203.43	8
-233.89	-261.72	1825.68	-372.83	235.44	-176.51	10
-563.23	-339.11	1760.50	-411.80	251.10	-102.36	10
-474.61	-148.19	1538.57	-410.64	175.87	-17.00	9
-166.99	18.55	1271.00	-488.13	97.56	-36.38	10
104.74	-555.66	1129.15	-610.72	146.70	-65.89	8
-444.58	-1185.06	932.37	-501.80	229.10	-17.15	10
-484.86	-1264.40	871.09	-180.15	99.82	-22.71	8
-419.43	-1291.75	608.15	2.47	69.15	-35.74	11
-452.88	-1457.03	253.42	188.39	-49.96	-9.86	8
-401.61	-1425.29	464.84	300.20	-98.39	81.91	10
-369.14	-1436.52	198.97	479.64	-136.26	185.18	8
-229.74	-1320.31	92.53	556.70	-188.57	296.81	11
-92.29	-1258.30	142.33	577.06	-276.89	359.68	8
54.20	-1032.47	226.56	519.65	-278.93	258.15	10
575.93	-518.31	801.03	491.64	-278.44	93.32	10
497.31	-597.66	1185.79	605.90	-30.43	-82.86	8
231.93	-668.95	1199.95	628.14	193.76	-108.86	11
-313.23	171.39	1041.50	628.33	175.51	-36.56	8
226.81	431.88	1965.33	335.17	0.43	105.93	10
21.00	664.06	2254.39	143.22	96.74	242.46	8
-62.99	665.53	2217.77	104.03	131.38	190.98	10
21.73	457.52	1632.81	24.93	195.37	-36.62	9
-653.08	-93.51	1487.30	-30.49	146.73	-147.37	10
-438.96	-189.94	1329.59	-52.76	117.25	-64.51	8
-267.09	-101.32	1213.62	-87.80	110.47	-46.39	10
-220.95	-465.82	1089.11	-119.60	56.79	1.46	9
-125.00	-707.28	1092.29	-57.16	41.32	123.72	10
-114.75	-587.40	903.81	26.58	42.05	219.30	8
-88.38	-673.83	896.48	75.71	46.72	236.21	10
-86.18	-549.56	733.40	120.21	10.71	231.02	8
74.46	-815.19	999.27	111.42	-43.85	202.33	9
288.57	-727.29	1254.15	153.32	-4.49	180.57	10
197.27	-704.59	1363.53	152.56	88.10	148.90	8
184.81	-472.17	1500.49	104.06	154.79	87.46	10
-135.50	-410.89	1465.82	98.27	156.98	95.61	8
-275.15	-705.32	1252.20	183.23	125.79	133.30	11
-409.67	-233.64	738.77	310.55	72.72	129.39	10
-82.03	693.60	870.85	289.34	37.69	22.22	8
-99.37	370.36	1251.22	64.27	149.96	-179.41	8
-242.19	-18.07	1312.01	26.86	273.56	-265.41	11
-815.67	-541.26	1187.26	100.65	254.70	-254.67	8
-716.31	-332.28	1064.45	310.73	33.29	-134.16	10
-172.36	-34.42	1090.58	391.33	-81.45	-32.44	10
-166.75	315.67	912.60	226.68	-9.43	-11.11	8
-250.73	381.35	906.25	-159.42	30.30	-63.02	9
-244.38	124.02	1051.27	-495.09	79.32	-103.06	10
-474.61	-302.98	1656.01	-406.86	82.21	-71.20	8
-400.63	-156.49	1338.13	-301.79	81.42	-70.98	10
-234.38	-108.15	1319.58	-345.61	64.18	-105.71	8
-175.54	-266.36	1368.16	-422.27	38.82	-168.18	11
-67.38	-771.24	1427.25	-474.64	71.29	-201.45	10
-131.10	-893.55	1484.13	-437.74	146.42	-205.99	8
-162.60	-1147.95	1254.64	-340.64	115.36	-202.42	10
48.58	-1241.21	933.59	-163.76	145.11	-142.82	11
-21.24	-1262.45	790.53	-23.83	151.28	-113.68	8
-352.54	-1140.14	571.78	81.94	64.51	-20.11	10
-112.79	-1022.71	518.55	130.58	30.55	27.65	8
-181.40	-1068.85	526.61	168.09	78.74	105.68	10
-235.35	-888.92	727.05	182.13	36.41	160.80	9
-252.44	-698.00	918.46	182.13	26.03	147.83	10
-421.63	-853.27	1324.71	136.26	58.29	100.28	8
-584.23	-918.95	1370.36	148.47	71.01	79.96	10
-614.75	-886.47	1328.86	121.28	40.59	36.53	9
-488.04	-729.74	1324.95	117.61	31.31	-9.49	10
-334.96	-538.33	1385.74	69.09	-6.23	-143.04	8
-165.77	-793.95	1605.22	-28.08	32.23	-203.31	10
-234.62	-856.69	1598.88	4.52	74.71	-221.89	8
-253.66	-834.47	1473.63	98.36	46.54	-187.74	11
-137.94	-703.86	1222.90	140.14	-2.38	-150.02	8
250.98	-569.82	1200.44	147.46	4.94	-172.00	10
155.27	-427.49	875.24	61.77	102.84	-212.74	8
-40.77	-951.17	1020.75	-178.83	245.36	-218.41	11
-237.55	-1274.90	1115.97	-265.53	306.34	-294.19	8
-448.49	-1306.15	1126.71	-195.01	300.17	-338.65	10
-571.78	-2650.39	951.66	38.82	223.72	-427.89	10
-230.71	-1208.25	546.14	266.69	66.04	-505.34	8
130.62	-1439.45	480.96	230.29	80.47	-603.49	11
229.25	-1314.21	893.07	251.28	285.16	-590.27	8
103.76	-1308.35	1300.29	295.84	404.08	-534.79	10
-78.37	-1126.46	1288.09	400.67	575.96	-481.14	10
-654.54	-1160.16	1297.61	413.79	562.04	-597.44	8
-698.24	-1093.26	1339.36	395.20	333.28	-812.32	11
-320.07	-839.60	1841.80	332.12	110.35	-910.95	10
-29.54	-768.07	1128.91	421.36	67.20	-938.57	8
364.75	-800.54	980.22	343.41	38.60	-820.10	10
360.11	-870.61	905.27	209.66	76.14	-645.20	9
285.64	-1108.89	922.12	172.15	112.58	-513.67	10
334.23	-1082.28	1150.39	189.79	99.43	-481.75	8
460.69	-1066.65	924.56	260.62	152.25	-527.74	10
202.64	-1151.86	726.32	305.63	212.89	-606.90	10
161.62	-1317.87	1005.13	352.75	203.49	-449.25	9
281.74	-828.37	836.43	375.49	149.29	-275.15	10
-60.30	-677.00	1103.76	418.00	114.62	-162.84	10
166.99	-630.13	1128.42	367.25	67.17	3.08	8
484.62	-712.65	1108.40	255.86	147.92	89.48	11
284.42	-613.04	1337.65	261.78	278.69	188.17	8
235.60	-494.63	1587.40	270.39	327.88	210.39	10
148.19	-843.26	1527.83	309.94	406.95	160.13	8
-571.29	-519.78	1062.74	578.70	425.11	107.27	10
-907.23	129.64	915.53	701.14	237.24	155.64	11
-544.68	388.18	942.87	499.54	14.53	125.76	8
-218.75	-113.04	1371.09	184.66	-5.65	57.89	10
-101.81	-297.36	1451.66	207.31	-12.02	0.92	8
-234.62	-126.71	1313.48	280.76	24.69	-0.43	9
-313.48	-261.96	1132.81	384.43	39.86	14.07	10
-213.62	-64.94	757.81	430.33	7.51	-36.44	8
-216.80	56.88	572.51	357.24	23.04	23.38	10
-362.55	246.09	512.21	237.21	-113.46	73.85	8
93.75	-48.34	1074.46	132.08	-110.20	124.60	11
205.08	-187.50	1066.41	78.43	-46.81	91.03	8
371.58	-383.30	1122.07	24.05	64.88	31.92	8
252.20	-139.65	1016.60	72.33	149.29	20.26	10
-28.56	354.49	863.77	41.66	232.67	153.53	8
-216.31	219.97	1001.22	-0.61	159.39	230.04	11
-62.50	173.10	990.97	50.26	178.31	189.21	8
-220.70	333.74	1154.05	56.12	221.37	135.44	10
-331.30	351.32	1072.75	-0.34	179.93	-1.31	8
-193.60	-14.16	1028.56	-112.09	124.51	27.71	11
9.77	-297.61	1262.70	-130.77	84.26	196.72	8
88.38	-474.61	1380.86	-96.16	73.12	301.24	10
101.81	-437.26	1353.27	-30.36	129.76	308.38	8
-275.39	250.49	1217.77	-1.16	141.78	304.20	10
-268.07	296.39	1163.09	-144.38	135.07	292.57	9
-214.36	-338.38	1386.72	-288.02	91.22	245.57	10
-87.89	-507.08	1123.29	-131.38	87.65	199.43	8
58.11	-335.69	915.77	39.67	129.64	142.55	10
39.79	-682.13	1059.81	196.26	202.51	108.37	8
-110.84	-495.61	924.07	359.04	217.41	113.71	11
-313.48	138.43	743.90	379.36	177.80	111.48	8
-79.83	177.73	858.15	91.92	107.33	82.24	10
-185.30	-172.61	1312.74	-210.33	131.01	55.08	8
-228.03	-635.01	1296.39	-241.30	59.23	26.67	11
-234.13	-843.26	1393.31	-172.52	-0.79	59.91	8
-151.37	-884.52	1258.54	-5.58	28.17	137.48	10
-84.96	-968.99	1010.74	92.74	55.27	141.63	8
20.26	-844.97	688.23	260.56	35.46	138.92	10
-19.04	-383.30	705.81	416.26	74.10	178.62	9
20.02	105.47	865.48	371.86	127.56	174.90	8
-245.61	16.85	1266.60	164.34	160.03	72.54	10
-289.79	-78.86	1393.55	85.02	106.66	-16.57	8
-293.21	-118.90	1280.03	99.58	83.31	-25.60	10
-382.08	85.45	1290.28	125.55	89.02	23.38	9
-410.16	-163.33	1265.63	104.77	91.92	59.57	10
-464.60	-100.10	1158.94	135.77	36.77	63.14	8
-276.12	172.12	983.64	103.85	-12.85	130.98	10
-182.13	203.13	902.59	-27.19	-5.10	154.60	9
-394.53	-125.00	1064.70	-96.16	-40.68	157.32	8
-185.06	-179.93	1320.56	-150.27	-113.25	179.14	10
-179.44	-443.85	1318.85	-64.91	-43.37	186.71	10
9.77	-349.12	972.41	84.32	-57.92	91.61	8
459.96	28.32	755.37	153.17	-35.13	25.30	9
411.62	-316.89	998.05	152.83	68.85	-22.95	10
29.30	-558.11	1205.81	165.41	71.75	-20.48	8
231.45	-155.76	1143.31	156.10	82.34	59.72	10
48.10	-403.81	1201.66	43.95	142.06	12.73	8
-101.81	-554.93	1261.96	57.10	180.63	-12.08	9
-123.05	-491.21	1243.41	72.60	197.30	24.02	10
-376.95	-185.79	1145.51	35.10	111.97	89.84	8
-228.52	-68.85	1188.96	-14.40	53.62	142.40	10
-46.88	-26.61	1068.85	-72.63	45.53	201.48	9
-419.92	-127.93	1077.39	-50.93	26.82	141.17	10
-73.73	-448.24	1237.30	63.60	-29.11	126.46	8
-190.43	-315.92	1157.96	185.76	-36.25	110.38	10
11.72	41.75	1093.02	167.51	-51.12	98.05	8
217.53	105.96	1120.85	126.92	-1.68	90.39	11
72.51	383.30	1230.47	-36.38	117.95	36.77	8
-291.75	-339.60	1587.89	-234.62	65.46	86.18	8
70.31	-468.99	1535.89	-229.89	-28.78	171.20	10
99.37	-288.33	1376.46	-215.55	36.68	131.47	8
17.33	-111.57	1248.29	-255.19	129.73	54.96	11
-173.83	-120.12	1343.26	-298.25	137.57	31.34	8
-358.89	-12.70	1400.63	-432.37	90.52	3.14	10
-243.65	-147.71	1377.44	-626.62	51.91	-69.98	8
-62.01	-560.79	1262.21	-822.78	105.53	-198.15	11
-151.61	-1034.67	1069.09	-855.10	181.64	-323.91	10
96.68	-1349.61	913.09	-718.35	98.45	-384.86	8
177.00	-1394.29	762.45	-505.00	97.75	-359.56	10
274.90	-1341.06	565.92	-392.97	87.86	-327.39	8
242.19	-1368.65	460.21	-204.47	105.96	-200.10	11
247.80	-1178.96	461.67	-38.60	103.12	-67.05	10
323.97	-1125.73	682.37	56.49	145.32	9.28	8
154.30	-1017.33	800.78	117.68	185.88	51.39	8
145.51	-1028.81	877.93	92.47	141.75	90.27	11
141.85	-1230.22	1004.64	3.39	100.37	65.43	8
133.06	-1492.43	1110.60	8.85	83.40	55.33	10
283.45	-1690.43	1040.28	54.32	55.85	-26.95	8
259.77	-1890.87	849.12	52.86	135.16	-88.04	10
-194.34	-1631.84	1070.07	-20.75	203.49	-35.71	9
-155.03	-1352.05	839.60	-41.84	96.44	0.89	10
8.79	-1677.73	682.13	-76.23	23.71	-9.06	8
76.90	-1551.03	752.69	-67.75	36.07	-21.94	10
123.29	-1794.19	583.25	-33.69	56.82	-22.49	8
42.97	-1490.97	827.64	40.71	126.53	24.48	9
-224.12	-1526.61	797.61	49.35	147.58	37.90	10
-147.95	-1623.29	873.29	59.11	96.41	44.46	8
-36.38	-1282.71	930.42	42.51	165.89	-17.27	10
-61.04	-1570.31	920.65	16.88	220.49	-51.51	8
-9.28	-1480.22	853.76	11.26	272.37	-163.51	11
-51.03	-1657.71	809.57	-41.47	370.21	-240.36	8
-91.55	-1616.21	947.27	-130.77	362.73	-330.08	10
-23.19	-1586.67	812.01	-165.68	340.58	-420.62	8
1.95	-1607.18	846.68	-169.37	337.65	-499.08	11
7.81	-1735.84	682.62	-156.56	347.63	-496.49	8
224.61	-1812.74	747.80	-25.67	262.91	-466.22	10
150.63	-1376.71	524.90	66.28	250.92	-350.19	8
416.26	-1483.40	705.08	5.19	217.59	-218.26	10
241.94	-1458.50	722.66	-41.75	242.83	-113.95	9
200.44	-1416.02	763.92	-63.54	157.07	-53.86	10
378.91	-1438.72	685.55	-48.55	107.21	-26.40	8
517.33	-1626.71	615.48	-61.37	109.13	-34.15	10
404.79	-1371.58	633.79	-92.93	121.37	-64.36	9
538.57	-1618.41	538.33	-121.92	140.81	-57.46	10
375.49	-1527.59	586.43	-135.86	165.10	-40.59	10
255.37	-1552.98	600.34	-121.67	121.43	-29.79	8
438.48	-1889.16	501.22	-85.51	65.00	-69.64	10
479.00	-1969.24	576.42	-5.04	106.48	-80.72	9
351.81	-1637.94	452.39	73.79	83.65	-84.38	10
618.90	-1168.70	531.01	54.90	69.12	-113.62	8
534.18	-848.63	753.66	-5.34	127.56	-191.96	8
149.66	-984.62	830.32	-170.38	142.79	-336.85	10
274.41	-1200.20	725.83	-284.09	24.29	-437.23	11
669.43	-1644.53	471.44	-283.17	-35.89	-379.09	8
857.91	-1959.23	343.26	-175.45	-50.84	-245.33	10
942.87	-1479.49	100.34	-17.64	-62.68	-121.49	8
928.96	-1482.18	15.38	36.35	-30.82	-54.35	11
784.18	-1451.42	56.40	123.29	4.76	58.01	8
941.41	-1616.70	-51.03	178.56	-36.93	79.01	10
698.00	-1454.10	107.91	229.64	2.99	126.37	8
657.71	-1227.78	98.14	262.39	7.75	107.54	8
586.43	-965.33	177.49	252.29	8.27	79.25	11
698.97	-938.48	258.54	156.16	2.35	50.38	8
691.16	-1165.77	395.26	32.53	64.79	9.16	10
700.93	-1546.14	247.31	-28.32	76.05	-34.58	8
771.73	-1558.59	269.29	-10.07	56.64	-54.26	8
688.72	-1490.97	242.43	16.57	50.66	-36.13	11
894.29	-1569.09	156.25	68.88	15.20	5.65	8
875.49	-1463.62	306.15	101.84	34.67	88.99	10
841.31	-1434.81	377.44	120.33	43.88	163.94	8
806.88	-1337.89	380.37	107.94	55.48	178.68	11
799.32	-1329.35	375.24	76.97	103.58	160.74	8
640.87	-1303.47	296.63	80.78	105.96	132.57	10
629.39	-1398.93	236.08	80.14	95.46	118.01	8
708.74	-1465.09	150.63	121.80	82.73	102.94	10
647.22	-1577.39	49.80	171.26	73.85	113.53	9
763.67	-1623.54	135.99	235.02	50.63	136.11	10
666.75	-1367.68	260.74	274.90	84.44	170.99	8
638.18	-1421.14	317.14	269.93	110.14	193.08	10
595.70	-1466.31	450.44	307.62	132.17	238.01	8
571.29	-1449.95	521.73	349.21	148.53	278.99	11
509.52	-1454.59	401.37	418.00	138.21	347.93	10
505.37	-1709.47	528.56	426.33	125.92	416.75	8
477.54	-1734.62	549.07	519.17	143.74	476.99	10
534.67	-1570.07	434.57	569.52	153.02	492.77	11
362.06	-1566.16	568.12	496.83	148.41	507.11	8
359.13	-1254.15	709.23	430.94	168.55	551.03	10
243.41	-1203.13	1067.14	522.71	148.96	609.19	8
-39.79	-1093.75	909.91	391.51	113.86	668.46	10
-66.16	-1330.08	1191.65	253.94	60.49	716.00	11
-43.21	-1399.90	1291.26	247.96	84.01	729.19	8
-7.32	-1132.32	1155.03	293.58	144.26	647.16	10
-438.48	-908.69	858.15	323.55	194.58	449.98	8
-652.59	-1153.56	839.84	261.44	57.77	388.95	11
-167.97	-1145.75	867.68	242.83	-48.07	518.19	8
-398.68	-1096.68	699.95	257.63	5.25	492.71	10
-502.69	-1162.35	734.38	366.73	-22.03	398.07	8
-326.90	-1252.93	992.43	483.95	24.60	280.30	10
-539.79	-1115.72	969.48	532.96	42.94	229.03	11
-689.94	-1110.11	914.55	526.03	21.18	175.23	8
-688.48	-1125.49	903.81	516.17	-4.18	224.73	10
-759.52	-1087.65	804.20	584.63	-98.63	212.28	8
-563.23	-574.22	1061.28	671.36	-148.01	129.12	11
-401.61	-281.01	1246.83	577.30	-45.53	111.48	8
-430.91	-219.24	1267.09	550.99	14.22	135.41	10
-711.18	-126.95	987.30	455.11	-47.33	212.10	10
-739.01	-257.08	1060.30	490.75	-110.93	271.82	8
-394.78	-335.94	967.53	501.43	-238.49	266.17	11
-227.29	-321.53	888.43	472.99	-290.07	159.45	8
-13.43	27.10	1081.79	482.30	-292.51	154.05	10
337.16	794.92	1046.88	366.88	-250.15	180.88	8
397.22	-114.75	918.46	98.79	-195.89	147.49	11
308.35	-294.92	821.78	146.09	-193.66	-2.50	8
442.63	-257.08	720.21	284.18	-203.77	-146.88	10
-207.52	184.81	825.93	473.94	-134.09	-291.44	8
84.96	996.58	958.25	445.10	-162.75	-132.84	10
153.08	1225.34	792.72	232.76	-134.95	-21.45	11
15.63	934.81	794.68	-3.17	-76.78	-72.02	8
-160.89	604.74	863.04	-166.69	-47.55	-48.10	8
40.53	-95.70	1012.70	-81.79	-93.38	-123.23	10
-83.74	-515.87	800.54	-1.68	-82.49	-83.10	8
38.82	-831.79	820.80	125.76	-86.27	11.99	11
-92.77	-614.01	949.71	338.35	-99.73	-144.20	8
-231.20	-226.81	789.06	422.49	-141.11	-271.51	8
-125.98	-271.24	932.86	387.08	-144.90	-214.54	10
2.20	30.76	723.14	382.93	-137.18	-177.12	9
-105.22	107.67	845.95	329.77	-129.33	-109.41	10
479.74	463.62	812.74	290.56	-155.21	-35.64	8
295.90	572.51	783.45	77.48	-31.71	-41.60	10
274.90	544.43	1047.85	-95.25	9.19	90.42	8
448.97	431.40	985.11	-210.11	83.62	219.33	11
582.52	271.00	979.74	-218.17	166.02	239.38	8
308.59	200.68	917.24	-188.17	314.27	266.63	10
117.68	123.54	884.03	-126.07	355.32	351.87	8
189.21	353.52	831.79	-27.89	315.86	428.25	10
11.47	231.20	875.98	-17.88	289.15	451.08	9
67.63	197.75	915.77	27.68	183.75	255.46	10
18.07	135.50	834.72	79.59	185.30	-93.60	8
-62.74	-369.87	904.54	88.93	200.78	-196.08	8
-618.90	117.68	586.18	138.73	236.91	-68.88	11
246.83	111.57	899.41	-82.34	125.79	454.50	8
531.01	-590.82	1254.39	-132.81	266.94	664.98	10
694.82	-569.82	1475.83	104.55	343.32	732.85	8
696.29	-185.30	1011.23	233.61	451.14	528.11	10
257.08	750.73	537.84	77.97	561.04	333.37	11
-100.10	287.60	893.80	45.75	510.96	373.90	8
-68.60	285.16	954.59	-26.58	472.11	401.89	10
-203.37	-391.36	1309.33	-94.67	321.14	295.90	8
64.70	-132.08	758.79	6.32	254.46	280.73	11
-65.92	7.08	809.57	36.96	230.41	137.24	8
205.08	-245.36	881.35	76.11	237.95	98.42	8
-83.50	-707.76	875.24	220.64	310.06	2.38	10
-171.14	-481.20	837.16	413.27	293.40	171.02	8
85.45	-69.34	877.69	466.00	287.32	333.74	11
470.70	503.42	975.83	309.11	340.00	314.24	8
310.06	902.59	699.22	44.71	425.96	62.16	10
82.76	735.84	955.08	-106.02	451.08	-92.93	8
-730.47	94.97	968.02	-323.58	461.00	-261.54	8
-558.84	-620.36	1148.19	-219.85	352.36	70.10	11
-495.36	-858.89	950.68	63.57	197.30	236.18	10
71.53	-222.17	635.74	260.13	115.20	118.23	8
-2.69	236.57	621.34	118.47	246.09	-21.03	10
-268.55	586.67	939.70	-14.13	307.04	-6.07	8
-116.94	241.94	1047.85	-234.25	270.36	31.46	9
-496.83	-477.54	1208.98	-297.03	361.60	112.15	10
-740.23	-485.60	877.44	-189.73	320.98	430.85	8
-318.36	-271.97	803.47	-94.12	143.95	740.69	10
-99.37	-115.48	1238.53	-149.02	62.62	782.26	11
118.16	131.35	1156.49	-34.94	51.57	578.80	8
-125.49	310.30	1128.66	-50.20	126.86	385.47	10
-193.85	119.38	1270.02	-123.81	180.05	89.05	8
-570.07	-177.73	1021.97	-66.77	145.48	-116.94	10
-429.20	-359.13	1168.21	34.82	142.82	-66.22	9
-351.32	-486.82	1009.03	181.79	9.77	64.82	10
-218.26	-448.49	786.87	162.87	3.17	261.81	8
25.63	-397.95	789.06	149.96	-6.32	336.27	10
75.44	-262.21	908.69	130.07	54.35	295.38	9
75.20	139.65	967.04	144.99	146.61	237.43	8
145.02	310.55	1013.43	-5.55	249.94	103.91	10
-972.41	-209.23	1555.91	-207.95	237.61	55.51	8
-294.19	-322.75	1598.88	-103.30	157.65	177.89	10
-245.36	-266.11	1395.02	-0.58	133.54	112.15	11
-88.62	202.88	888.43	-100.65	151.92	2.56	8
-146.97	253.17	761.72	-214.60	155.70	-33.75	8
-10.01	-307.13	1347.41	-447.45	241.30	3.42	10
-393.55	-618.41	1525.63	-192.02	220.09	-27.53	8
-214.11	-495.61	1331.54	163.09	203.28	34.45	11
-134.28	-363.53	916.26	274.14	224.46	71.01	10
-412.84	-622.80	1046.63	258.48	296.48	230.32	8
-470.21	-283.94	897.71	272.52	216.43	358.15	10
-369.14	-119.38	801.03	190.70	161.29	340.21	9
-381.59	-423.58	1040.53	134.89	117.61	305.57	10
-289.06	-690.92	1055.18	192.50	130.55	322.05	8
-334.47	-746.09	1091.80	331.21	191.77	344.79	10
-305.18	155.03	614.50	445.04	144.17	263.46	10
-598.39	470.95	787.84	189.67	122.10	98.11	9
-688.23	204.10	896.48	-47.24	119.17	2.50	10
-744.87	-235.60	1051.51	-84.84	107.33	31.59	8
-631.84	-297.36	853.76	-63.51	61.49	153.35	8
-473.39	-216.31	880.13	-82.95	-79.53	245.03	10
-230.47	100.59	1085.45	-21.33	-176.73	173.34	9
-70.80	245.61	1088.13	54.41	-133.36	43.00	10
-31.01	179.44	1122.80	38.67	-31.49	-53.92	8
-88.13	-46.88	1309.57	12.91	16.05	-71.26	10
-79.10	-43.95	1257.32	-27.44	25.09	-23.01	9
-157.47	-319.34	1442.63	-90.94	49.13	39.83	8
-379.88	-272.95	1270.02	-137.82	98.45	151.95	10
-281.74	-328.13	1257.81	-142.09	79.65	234.95	8
-140.87	-363.04	1092.04	-97.20	61.19	208.83	10
93.26	-275.39	782.96	-94.21	80.20	181.52	11
-123.05	-461.43	874.27	-101.04	135.86	131.56	8
-278.81	-499.51	931.40	12.57	134.61	145.14	8
60.06	-738.53	970.95	146.42	144.23	240.97	10
-117.43	-406.74	992.43	223.08	195.92	266.94	8
-211.18	-105.47	906.01	267.76	118.87	175.17	11
-246.58	129.88	854.00	181.09	119.69	60.64	10
-431.64	271.24	1136.47	139.59	98.57	-0.46	8
-308.84	111.33	1423.83	80.93	115.45	-52.37	8
-299.80	230.22	1219.24	30.64	124.48	-2.04	11
-550.78	70.07	1205.57	-71.90	60.64	106.32	8
-472.17	-1.22	1266.11	-104.68	4.06	161.07	10
-320.56	-192.14	1464.84	-91.16	95.37	175.23	8
-407.96	-392.33	1307.37	-86.94	130.80	152.59	10
-360.60	-625.98	1094.24	-59.45	52.83	88.90	9
-16.85	-635.74	1192.63	-41.05	18.34	124.54	10
-48.10	-618.16	1104.49	14.28	78.03	98.45	8
-138.43	-580.57	1102.29	54.53	119.84	46.23	8
-158.69	-453.13	1200.20	106.45	191.25	-23.62	10
-481.45	-53.22	1087.40	94.88	212.65	-77.06	11
-425.05	-152.59	1140.14	-37.51	137.12	-91.31	8
-678.71	-388.43	1271.97	-166.41	94.12	13.09	10
-675.78	-583.74	1130.37	-276.61	34.36	244.54	8
-537.11	-943.60	968.99	-231.38	-171.81	320.37	11
-281.49	-891.60	842.77	3.91	-256.23	338.53	8
62.99	-492.43	719.48	91.37	-126.34	258.97	10
33.94	-64.21	1017.58	36.74	-7.35	226.87	8
-142.82	-369.14	1173.34	11.23	0.12	20.94	8
-100.34	-853.03	1295.65	26.52	-17.55	-164.95	11
-233.40	-1267.58	1237.55	192.47	99.67	-160.55	8
-424.07	-973.63	1061.28	333.04	139.40	-109.71	10
-324.22	-73.73	991.21	210.69	27.07	-86.40	8
-210.94	-41.26	1510.25	106.38	46.63	-56.12	11
-459.72	-390.63	1795.17	4.24	1.98	14.25	8
-17.33	-306.15	1581.79	38.45	-92.29	29.63	10
-129.64	-179.93	1218.75	83.80	38.09	-46.94	8
-188.72	-82.03	1163.33	80.81	135.53	-145.36	8
-501.22	-263.67	1140.14	74.80	150.36	-180.18	11
-598.39	-142.09	1209.47	53.07	164.06	-213.90	8
-732.18	-136.23	1282.71	-86.18	78.28	-215.88	10
-476.81	-206.79	1575.93	-180.57	-87.16	-241.27	10
-278.81	-164.06	1311.77	-228.21	-187.90	-286.47	8
50.29	-514.40	1036.13	-335.63	-110.93	-327.97	11
66.41	-827.88	866.46	-271.12	-29.66	-436.04	8
177.25	-979.98	723.63	-185.42	57.92	-450.26	10
-13.92	-1115.48	525.39	-147.28	68.30	-422.06	8
59.08	-835.45	762.70	-38.21	22.67	-282.44	11
371.58	-727.78	1149.90	-7.35	23.53	-166.60	8
160.40	-721.19	1343.75	-92.93	134.61	-144.01	10
-79.59	-1043.70	1271.97	-132.84	80.69	-190.34	8
40.28	-1263.67	1225.34	-88.99	15.72	-152.98	10
121.83	-1427.98	1251.46	28.17	72.81	-16.14	9
52.73	-1633.30	1312.26	120.33	56.95	47.03	10
36.13	-1379.64	1151.12	358.61	36.56	110.08	8
146.97	-1041.26	920.17	581.36	19.23	107.27	10
259.28	-1030.52	823.73	722.05	133.24	104.25	8
171.63	-854.74	558.35	713.62	324.10	119.78	11
-128.17	-822.75	826.90	683.81	466.28	64.45	10
-245.12	-850.34	797.85	747.83	481.90	-99.43	8
-757.81	-723.39	999.51	710.24	425.93	-131.99	10
-754.39	-195.56	947.27	637.91	258.85	-154.75	9
-1136.47	-177.98	956.79	467.22	55.36	-149.90	10
-774.41	77.39	1087.89	276.73	-235.41	-64.36	8
-88.38	106.20	1449.46	53.38	-314.76	-71.47	10
161.62	-469.24	1679.69	-66.47	-143.89	-84.08	8
-62.50	-529.54	1723.63	68.82	33.51	-124.27	11
-545.90	-294.92	1482.91	161.44	56.12	-125.40	8
-245.85	238.28	1294.68	232.15	32.35	-6.96	10
-372.31	232.67	1390.14	148.62	-14.92	45.07	8
118.41	-76.42	1449.46	17.36	-54.05	85.02	11
28.08	-199.22	1073.49	57.10	-15.20	-29.91	8
221.44	-310.06	1009.52	75.29	66.56	-82.67	8
-313.96	-601.81	1056.15	158.72	115.39	-65.43	10
-105.47	-216.55	917.72	120.67	-30.64	44.10	8
99.12	-137.45	828.61	-29.85	-45.90	27.31	11
19.04	-464.36	1147.46	-97.41	37.41	-83.74	8
-120.85	-589.60	1285.89	-56.37	150.24	-124.63	10
-708.01	-507.81	1284.67	-43.73	108.25	-79.93	8
-792.97	-555.18	1391.11	-35.58	52.22	-68.51	10
-532.71	-642.33	1281.01	-21.48	-56.30	-48.28	9
-263.18	-625.73	1323.24	3.02	-107.42	-113.71	10
-116.94	-547.85	1208.74	54.50	-55.82	-172.88	8
-338.62	-369.38	993.41	37.54	-46.51	-172.03	10
-231.45	-347.41	1029.05	-14.10	-102.23	-75.71	9
157.71	-377.20	963.38	-43.85	-96.74	-60.55	10
245.12	-633.79	1043.95	-87.65	-66.35	-47.03	8
335.69	-731.93	1012.21	-69.61	-10.28	-26.61	10
256.84	-930.66	1185.06	-25.63	79.50	2.41	8
100.10	-940.19	1252.69	76.05	138.03	57.56	9
-1.71	-816.89	1234.86	140.11	148.86	137.91	10
-162.35	-721.44	1450.20	153.44	136.63	164.89	8
-206.54	-590.09	1370.12	143.52	122.19	174.62	10
-151.37	-580.57	1360.35	127.66	100.95	168.70	10
-255.13	-518.31	1305.66	125.82	119.66	148.16	9
-337.40	-424.56	1245.12	80.78	106.26	130.46	10
-302.25	-497.07	1272.46	12.85	53.44	85.57	8
-275.39	-551.51	1279.54	-28.29	39.34	67.54	10
-264.89	-580.57	1231.20	-53.77	37.54	36.44	9
-277.83	-648.93	1211.18	-55.54	37.63	20.78	10
-235.84	-702.64	1170.17	-28.93	29.69	23.74	8
-170.41	-816.16	1152.10	-10.25	11.99	48.00	10
-62.50	-854.74	1181.88	35.77	28.93	86.09	8
-94.48	-832.28	1187.50	77.94	63.14	104.43	9
-134.03	-748.29	1163.33	90.45	71.56	108.40	10
-249.02	-812.99	1274.90	111.69	76.02	97.23	8
-213.87	-765.63	1239.99	102.20	59.94	69.79	10
-233.64	-728.27	1257.81	104.58	70.04	36.71	8
-219.97	-676.27	1212.65	110.66	59.97	9.31	11
-210.45	-658.20	1213.38	108.22	58.65	14.59	8
-204.10	-645.51	1199.71	98.66	53.50	25.51	10
-145.26	-645.51	1285.16	87.43	61.80	60.24	8
-230.96	-622.56	1221.44	82.24	64.33	76.45	9
-200.68	-703.37	1289.06	69.12	49.65	77.76	10
-193.85	-729.49	1271.97	75.62	52.09	70.16	8
-210.21	-706.05	1260.74	81.91	52.34	39.00	10
-226.32	-688.96	1233.40	74.89	52.03	29.97	8
-225.10	-723.39	1237.79	71.35	44.16	44.62	11
-150.88	-700.44	1219.24	63.87	42.63	56.52	8
-208.50	-702.39	1221.44	57.83	54.84	57.43	8
-261.96	-732.67	1227.54	60.61	49.53	63.29	10
-202.39	-789.55	1222.90	56.70	39.12	51.48	8
-232.67	-787.11	1255.86	64.12	42.24	36.04	11
-215.82	-750.73	1261.96	81.39	39.92	32.90	8
-189.21	-696.29	1257.32	86.27	38.70	1.25	10
-217.77	-695.56	1249.02	82.58	40.10	5.28	8
-138.67	-749.76	1204.83	60.52	47.12	15.47	8
-129.88	-823.49	1259.28	77.27	58.78	16.69	11
-145.51	-795.65	1204.10	113.86	64.85	37.66	8
-135.01	-747.07	1228.03	138.00	65.80	66.41	10
-156.49	-714.36	1238.04	142.85	74.01	84.96	8
-156.01	-716.06	1271.00	138.18	83.92	86.82	11
-228.76	-703.13	1281.01	133.00	85.78	77.39	8
-254.39	-643.55	1254.15	119.35	75.07	69.98	10
-257.08	-613.53	1253.42	100.80	62.44	61.52	8
-250.49	-623.78	1229.49	87.07	57.37	44.74	8
-281.98	-654.79	1233.40	71.01	53.71	30.06	11
-272.95	-667.72	1240.23	73.12	43.46	27.86	8
-219.73	-695.80	1199.46	69.21	38.24	26.31	10
-205.81	-664.79	1215.82	75.04	47.49	30.00	8
-271.73	-698.97	1246.34	79.86	42.27	42.97	11
-173.34	-719.97	1248.29	69.85	28.38	51.88	8
-168.95	-731.20	1237.55	72.30	41.99	47.12	8
-171.88	-731.93	1246.09	83.19	47.94	34.15	10
-174.56	-737.55	1218.99	83.22	49.13	33.42	8
-204.59	-733.89	1229.74	94.33	51.54	32.14	11
-177.49	-698.49	1235.11	89.51	48.80	24.87	8
-170.90	-693.85	1230.96	90.15	58.69	30.94	10
-186.04	-676.03	1213.87	72.81	69.06	49.04	8
-207.28	-721.92	1275.39	74.83	70.01	60.15	8
-202.15	-627.44	1244.63	63.78	60.94	76.11	11
-287.84	-565.43	1194.34	26.09	51.36	72.24	8
-284.18	-573.97	1157.47	-57.16	25.94	49.59	10
-279.79	-636.23	1328.13	-122.28	3.45	41.23	8
-344.24	-767.33	1461.43	-117.55	-3.69	59.45	10
-778.08	-358.40	1040.77	-104.06	-93.29	62.44	9
641.85	-896.48	1449.46	-68.27	-228.58	166.99	10
-245.85	-1094.48	1211.18	-25.76	-61.19	109.28	8
243.41	-708.25	1330.57	7.32	-71.84	259.46	10
-237.30	-403.32	1342.29	-134.06	43.40	284.30	9
-388.67	-839.36	1481.45	-213.07	3.20	212.83	10
-134.52	-1011.47	1371.09	-216.83	-54.23	123.38	8
80.32	-1372.31	1467.04	-179.20	-40.95	118.71	10
-182.37	-824.95	1063.96	-74.43	-6.35	52.80	8
91.31	-1225.10	1163.33	-86.49	2.35	87.04	11
186.52	-784.91	931.64	74.04	102.51	116.94	8
174.80	-818.12	839.84	117.13	175.96	80.41	10
-185.06	-1208.74	1048.58	101.81	46.42	-3.39	8
-61.52	-1463.38	744.87	-94.85	101.26	40.04	11
-32.47	-1610.60	996.09	-94.57	131.77	12.54	8
-474.12	-1228.03	1098.63	66.47	181.76	-21.12	8
-358.89	-1110.60	1075.93	174.44	137.73	45.35	10
-368.41	-1103.52	1131.59	196.84	65.31	31.34	10
-107.91	-867.19	1044.19	234.86	-18.74	-65.25	9
-119.87	-1118.41	1242.19	220.79	11.44	-114.90	10
-148.19	-827.64	1295.17	61.61	111.05	-124.02	8
-99.12	-1018.80	1394.53	16.08	147.64	-101.38	10
-424.32	-1002.44	1325.20	-98.66	120.27	-143.07	10
-131.10	-1160.64	1408.69	-95.46	2.44	-162.23	9
-33.94	-1012.94	1087.16	-50.93	-54.75	-144.65	10
306.64	-1140.63	984.38	-83.95	-36.16	-97.90	8
471.19	-1245.36	815.43	-93.84	74.22	-81.02	10
191.41	-1460.69	843.75	-38.51	159.85	-47.36	9
175.29	-1366.46	936.77	-6.65	187.87	13.98	10
-269.53	-1308.84	1036.87	47.21	161.10	93.41	8
-109.86	-1326.17	1078.13	126.53	76.23	148.53	10
-70.07	-1237.79	1070.07	191.74	65.98	120.06	8
-177.49	-1312.50	1089.11	208.04	101.44	92.32	11
-340.82	-1192.38	1106.20	177.98	107.85	94.57	8
-343.99	-1201.66	1185.06	125.76	104.34	87.10	10
-253.42	-1054.93	1175.78	106.96	80.32	27.25	10
-224.85	-1019.04	1206.05	94.36	56.49	-6.93	9
-189.70	-1187.99	1186.52	79.19	31.89	-51.70	10
-117.19	-1159.18	1143.80	73.55	51.06	-69.76	8
-109.86	-1223.14	1111.08	101.84	39.70	-65.25	10
22.95	-1117.68	1127.93	113.65	29.82	-55.91	8
29.30	-1077.39	1098.88	80.29	47.73	-38.18	11
118.16	-1171.63	1155.76	73.21	83.25	10.68	8
6.84	-1227.78	1099.61	77.51	102.87	28.96	10
-79.35	-1273.44	1127.44	82.09	79.07	56.58	8
-98.63	-1247.31	1180.91	83.16	55.85	74.22	8
-64.94	-1218.99	1245.61	58.75	55.57	57.95	11
-87.40	-1228.76	1241.21	51.82	83.80	18.83	8
-141.60	-1245.61	1188.23	41.56	86.27	6.53	10
-79.35	-1258.06	1030.52	61.37	79.86	4.12	8
-166.75	-1171.14	1043.95	62.07	84.47	34.61	8
-75.68	-1161.13	1059.08	83.56	47.03	64.54	11
4.39	-1130.62	1055.42	90.24	70.16	79.96	8
-62.99	-1172.85	1048.10	81.67	65.52	77.42	10
-161.87	-1154.54	1069.34	85.51	65.77	76.81	8
-115.23	-1178.47	1119.38	75.38	43.88	61.13	11
-155.03	-1248.78	1098.63	63.60	37.45	33.69	8
-236.57	-1317.14	1087.89	41.29	45.99	13.89	10
-224.61	-1279.05	1085.69	47.82	35.22	20.11	8
-106.69	-1249.02	1082.76	58.56	36.29	5.74	10
-105.71	-1235.35	1050.54	58.20	38.33	4.82	9
-28.08	-1261.23	1054.93	76.20	46.02	28.69	8
-28.56	-1339.11	1023.19	96.37	52.34	46.54	10
-23.68	-1207.76	1128.42	115.42	68.42	67.87	8
-108.64	-1169.92	1152.59	110.75	69.58	72.60	11
-102.78	-1170.65	1152.83	99.76	58.29	68.70	8
-80.32	-1197.27	1126.22	92.71	57.37	62.99	10
-132.57	-1186.52	1146.48	81.97	55.79	64.30	8
-92.29	-1162.35	1086.43	79.59	49.26	77.64	10
-161.87	-1220.21	1083.98	84.63	54.84	57.62	9
-153.81	-1233.40	1078.37	80.14	44.31	51.88	10
-167.24	-1200.68	1091.55	78.19	35.06	48.00	8
-120.85	-1213.38	1118.90	68.76	34.18	45.07	8
-139.16	-1239.99	1097.66	70.43	43.49	41.35	10
-107.18	-1246.83	1064.70	80.57	41.38	48.49	9
-61.52	-1268.55	1062.50	82.18	39.34	48.22	10
-46.88	-1259.03	1061.52	88.26	50.54	42.24	8
-49.56	-1207.76	1081.30	88.84	64.97	43.30	10
-127.20	-1218.02	1072.51	91.34	68.97	46.36	8
-161.38	-1273.44	1087.16	83.62	63.96	43.18	11
-156.25	-1219.24	1102.29	86.73	45.47	36.13	8
-84.23	-1242.19	1105.47	89.29	41.32	35.86	10
-88.13	-1236.57	1105.22	93.87	56.00	40.50	8
-73.49	-1330.57	1085.94	102.33	61.46	53.44	9
-61.77	-1233.64	1067.14	105.10	67.17	49.90	10
-126.22	-1212.16	1097.90	110.66	64.97	53.99	8
-87.65	-1188.48	1091.55	102.51	57.07	66.10	10
-91.55	-1198.73	1106.93	94.85	64.94	63.14	10
-124.27	-1195.07	1141.36	90.73	70.83	69.12	9
-148.93	-1167.72	1110.84	91.92	70.31	60.82	8
-187.99	-1222.66	1109.38	84.96	53.13	53.83	10
-130.13	-1189.94	1080.08	88.62	47.94	56.88	8
-157.47	-1189.94	1087.65	86.27	57.37	50.11	11
-184.33	-1239.01	1076.42	88.38	51.64	39.70	8
-135.01	-1236.08	1097.66	92.16	45.01	20.63	10
-147.46	-1208.01	1095.95	92.86	50.08	18.25	8
-153.32	-1200.68	1105.96	86.18	47.15	21.73	10
-84.72	-1192.14	1108.15	76.90	40.99	35.22	9
-146.48	-1163.09	1090.09	75.20	46.11	53.22	10
-66.89	-1238.53	1111.57	62.56	35.49	69.55	8
-115.97	-1202.39	1125.73	62.96	43.15	62.65	10
-111.82	-1227.78	1110.60	74.04	46.02	54.41	8
-135.01	-1224.85	1088.38	78.55	45.99	49.35	11
-124.76	-1228.03	1084.47	86.79	41.69	41.29	8
-69.58	-1356.45	1050.29	87.22	44.86	31.40	10
-139.65	-1244.63	1064.70	114.04	64.70	52.22	8
-153.81	-1188.48	1098.14	113.89	52.95	73.61	8
-114.01	-1182.86	1112.55	104.52	50.45	67.02	11
-130.86	-1217.53	1131.59	95.76	54.47	61.40	10
-116.46	-1179.44	1124.27	87.89	56.67	61.74	8
-120.12	-1179.69	1112.55	74.49	61.13	59.54	10
-171.63	-1166.26	1078.86	86.61	53.01	32.50	9
-136.72	-1237.06	1082.52	82.24	42.57	31.43	10
-125.00	-1225.10	1104.98	87.01	49.99	46.14	8
-122.31	-1205.32	1093.99	86.03	59.72	54.44	10
-141.85	-1205.81	1119.87	87.07	55.42	52.89	8
-149.41	-1201.17	1098.63	89.39	53.16	60.52	9
-113.28	-1185.79	1099.12	89.36	51.73	49.84	10
-153.08	-1219.24	1093.02	79.83	61.49	37.81	8
-164.55	-1206.30	1096.68	84.38	50.96	27.50	10
-148.93	-1238.28	1091.80	82.09	43.21	32.59	9
-133.30	-1234.62	1094.73	90.61	43.58	35.98	10
-125.49	-1228.52	1094.73	92.77	48.10	39.18	8
-123.05	-1197.27	1107.91	89.05	53.16	47.39	10
-129.39	-1213.87	1103.03	89.63	52.09	45.99	8
-120.36	-1155.76	1105.22	93.72	50.72	48.43	11
-123.78	-1238.04	1106.20	87.37	50.96	35.83	8
-142.09	-1221.92	1093.02	90.45	51.64	36.47	10
-139.89	-1213.62	1097.66	90.06	49.68	39.25	8
-134.03	-1188.72	1094.48	88.10	49.50	38.79	10
-145.26	-1206.54	1102.54	83.25	56.12	31.89	9
-144.04	-1216.31	1099.12	90.61	47.06	27.16	10
-151.86	-1201.66	1120.12	79.56	48.92	26.34	8
-135.01	-1188.96	1114.26	76.78	44.46	35.58	10
-95.21	-1236.08	1093.02	77.76	46.05	37.26	9
-82.03	-1224.85	1085.45	83.25	52.25	40.10	10
-85.94	-1287.84	1061.04	96.71	57.25	48.61	8
-95.21	-1190.43	1101.81	107.21	65.37	74.01	8
-153.32	-1184.33	1123.78	100.83	65.61	79.65	10
-176.03	-1166.75	1109.13	97.66	58.47	79.32	11
-167.97	-1203.61	1137.45	92.71	49.71	72.97	8
-181.64	-1205.57	1139.40	95.61	47.76	72.27	10
-137.94	-1142.09	1101.56	96.31	44.62	71.38	8
-164.06	-1126.71	1112.55	88.29	37.17	48.86	8
-126.95	-1168.95	1114.26	81.57	39.79	53.44	11
-122.31	-1209.72	1084.23	99.98	53.31	55.42	8
-138.43	-1200.93	1087.89	84.38	53.22	63.60	10
-102.29	-1191.16	1116.21	81.21	50.51	61.07	8
-148.93	-1239.75	1200.68	92.01	53.74	33.45	11
-247.56	-1208.01	1110.84	86.09	45.14	45.35	8
-137.70	-1205.81	1129.64	59.30	0.49	27.92	10
-145.51	-1145.02	1154.05	54.20	58.04	1.65	8
-374.76	-1190.43	1181.40	86.52	23.50	33.14	10
-228.52	-1284.91	1057.62	120.27	-1.37	93.11	9
12.94	-1352.78	1077.88	120.18	-21.64	142.61	10
-11.72	-1106.20	939.21	149.08	49.74	169.07	8
-152.34	-1486.08	1048.58	136.81	58.53	173.28	10
-157.71	-1339.36	964.36	213.99	-29.72	176.06	8
-168.21	-756.10	1053.22	244.93	-84.08	245.42	11
-99.37	-433.59	1121.83	124.91	-58.35	231.75	8
171.63	-696.53	1300.05	-43.58	20.69	108.15	10
-114.01	-1293.95	1531.74	-48.71	66.50	46.20	10
-339.84	-1178.71	1262.21	86.67	90.21	-2.20	9
-177.73	-1043.70	1145.26	96.28	54.05	-11.02	8
-4.39	-1079.10	1025.88	146.06	18.52	-12.05	10
204.35	-1066.65	1050.78	118.16	67.11	-11.51	8
-227.05	-1346.68	1028.56	83.04	25.79	29.91	10
125.49	-1131.10	1182.62	68.66	86.94	40.31	9
-254.39	-1202.88	1081.54	103.79	64.06	27.40	10
121.58	-1102.54	1259.28	73.15	50.93	28.44	8
25.39	-1144.53	1073.24	80.23	97.87	3.54	10
-259.28	-1355.71	1143.31	30.36	183.87	26.00	8
-298.10	-1192.87	1160.64	10.68	150.63	70.98	11
-390.14	-1100.10	1180.66	46.69	41.69	78.98	8
-171.63	-1234.86	1111.08	84.26	40.86	105.44	10
-234.38	-1155.03	1166.99	91.34	49.50	98.57	8
-163.33	-980.22	1125.24	130.65	92.35	86.70	11
-247.56	-1187.50	1081.54	111.42	115.78	92.56	8
-295.17	-1141.36	1026.61	111.69	99.03	65.52	10
-352.78	-1205.81	997.80	107.42	49.80	51.42	10
-130.62	-1179.93	1096.92	129.24	52.70	56.64	8
-202.64	-1076.66	1121.34	154.94	66.01	58.93	11
-201.90	-980.71	1204.83	151.67	56.98	48.37	8
-197.51	-984.86	1269.78	91.61	56.82	53.28	10
-355.47	-1079.59	1235.35	63.63	54.90	46.81	8
-164.31	-1049.80	1113.77	57.62	12.70	47.00	11
-112.55	-1126.46	1146.24	84.96	44.83	44.83	8
-218.02	-1134.28	1067.38	94.21	62.16	39.49	8
-169.92	-1150.88	1135.01	109.07	65.03	39.76	10
-205.32	-994.63	1131.84	105.38	55.60	47.24	10
-159.91	-1124.02	1179.44	72.42	50.96	40.89	9
-203.61	-1229.25	1157.23	89.54	62.65	33.42	8
-174.80	-1198.97	1139.89	91.46	68.63	26.76	10
-301.03	-1083.98	1156.01	93.11	49.80	36.19	8
-216.06	-1044.92	1169.19	92.13	38.51	56.82	10
-220.70	-1031.98	1133.79	81.18	51.42	77.51	9
-227.05	-1129.64	1165.53	61.16	51.85	71.14	10
-235.11	-1151.86	1150.15	72.11	50.11	72.97	8
-218.99	-1091.06	1115.97	78.92	47.61	58.96	10
-253.42	-1085.94	1127.20	77.12	41.63	41.75	9
-223.14	-1182.37	1110.35	75.90	33.05	34.30	10
-149.41	-1184.33	1163.57	102.17	50.63	40.89	8
-253.17	-1028.81	1071.04	123.23	67.29	43.33	10
-209.96	-1073.24	1110.60	110.75	58.53	56.43	8
-229.49	-1096.92	1140.63	108.83	52.43	47.76	11
-259.77	-1077.39	1178.22	99.58	48.13	44.77	10
-234.13	-1095.46	1213.13	98.54	51.06	51.64	8
-242.19	-1036.13	1184.33	99.64	55.85	41.56	10
-238.53	-1035.40	1147.95	88.01	46.88	18.55	9
-195.80	-1142.82	1143.31	79.47	41.60	12.94	10
-182.13	-1117.43	1146.48	87.10	55.11	17.70	8
-207.52	-1058.11	1139.40	85.75	58.23	23.56	8
-162.60	-1043.70	1137.94	77.00	60.58	37.93	10
-232.42	-1084.23	1134.28	78.89	60.33	49.07	9
-244.87	-1093.26	1157.23	81.21	55.39	54.99	10
-260.01	-1071.53	1123.54	89.20	50.99	57.19	8
-228.27	-1059.81	1175.78	80.78	39.31	53.13	10
-224.37	-1074.22	1181.88	73.43	44.77	50.54	8
-219.97	-1087.16	1173.34	75.87	49.80	40.13	11
-255.13	-1084.96	1126.95	78.37	48.61	29.05	8
-204.59	-1113.28	1132.32	78.89	46.88	27.56	10
-194.58	-1128.91	1135.01	85.27	49.84	26.89	8
-206.79	-1150.39	1137.45	90.24	44.16	38.94	11
-177.73	-1085.69	1148.93	87.22	48.37	52.49	8
-236.82	-1101.56	1117.19	86.40	58.72	51.36	10
-195.80	-1190.92	1152.10	94.24	56.79	45.07	8
-190.67	-1169.19	1146.00	107.82	62.16	47.18	10
-225.83	-1046.14	1139.89	108.80	58.56	46.45	9
-239.01	-1003.42	1114.99	107.73	52.76	58.78	10
-186.52	-1054.69	1164.55	93.60	52.43	52.67	8
-237.06	-1100.59	1163.33	83.13	65.80	54.72	10
-247.07	-1115.23	1205.32	89.54	53.28	47.27	8
-232.67	-1053.71	1171.14	94.51	53.28	52.19	11
-204.10	-980.22	1107.67	90.24	52.49	51.94	8
-217.04	-1089.84	1153.81	70.34	48.22	56.88	10
-195.56	-1154.05	1160.89	79.25	48.86	49.96	8
-258.79	-1109.38	1139.89	92.04	54.41	58.29	11
-223.14	-1052.25	1134.77	109.10	47.55	59.33	8
-224.12	-1023.19	1101.81	108.70	49.07	36.16	10
-260.74	-1039.31	1146.00	89.63	49.99	27.19	8
-277.83	-1063.72	1161.13	78.16	40.37	25.51	10
-207.03	-1056.64	1182.37	73.33	37.11	27.07	9
-201.42	-1043.21	1164.79	59.54	42.33	13.24	10
-191.89	-1074.71	1178.96	46.05	46.20	16.45	8
-205.08	-1085.45	1155.03	52.70	45.23	9.40	10
-205.81	-1129.15	1149.90	61.13	48.46	21.39	8
-142.58	-1086.18	1165.77	66.44	53.41	24.44	11
-168.46	-1125.73	1205.57	79.53	91.92	41.50	8
-205.57	-1161.38	1249.76	102.42	124.05	58.26	10
-443.85	-1111.08	1221.92	109.44	67.60	41.05	8
-119.63	-1246.58	1083.74	106.54	28.17	103.27	11
-316.89	-1146.73	1126.46	82.46	13.15	111.66	8
-213.62	-1059.08	1075.68	48.25	-1.37	150.57	10
-126.71	-897.22	1029.54	52.95	4.58	137.73	8
-90.82	-1171.88	967.04	106.63	23.65	87.52	10
-282.96	-1237.30	1032.96	171.17	33.33	61.65	9
-264.40	-1224.61	1073.97	145.26	29.27	74.07	10
-260.99	-1028.32	1228.52	168.98	22.13	54.32	8
-226.07	-922.61	1076.17	134.12	19.74	21.64	10
-70.80	-880.13	1034.91	85.08	65.58	2.20	9
-163.57	-978.03	1182.86	94.18	102.36	5.34	10
-172.12	-927.00	1228.27	63.17	80.75	1.80	8
-187.99	-872.56	1220.95	-4.49	95.18	-43.12	8
-241.21	-951.17	1259.03	-52.95	166.96	-55.24	10
-479.00	-971.19	1281.98	48.89	170.01	-62.10	9
-297.12	-1136.96	1216.31	90.30	118.90	-85.08	10
-218.02	-1179.69	1187.50	75.26	75.26	-147.80	8
-224.61	-1296.14	1210.69	76.20	133.42	-97.23	10
-455.57	-1018.55	1223.88	83.68	127.29	22.28	8
-260.50	-1170.65	1136.96	130.74	27.59	99.21	11
0.24	-1180.42	989.75	97.60	8.42	77.55	10
-113.04	-1130.62	998.05	101.10	43.98	6.74	8
-149.66	-1210.21	983.15	68.79	56.00	-31.59	8
-200.20	-1028.08	1059.33	78.83	117.86	-82.92	11
-381.35	-906.98	997.80	59.57	81.30	-177.86	8
-310.30	-1094.97	1061.04	123.69	51.36	-241.00	10
-90.58	-1124.27	1157.47	106.23	38.70	-306.46	8
-259.77	-1073.97	1176.27	56.43	42.82	-255.95	10
-97.66	-1400.63	1144.04	26.79	55.02	-125.34	9
-224.85	-1169.19	1218.51	52.03	63.51	-113.40	10
-17.82	-1119.38	1100.10	121.67	3.91	-126.95	8
62.99	-1076.17	1097.17	116.76	45.93	-183.59	10
-266.36	-1115.23	1170.90	109.56	64.33	-240.08	8
-84.23	-1166.50	1204.83	139.65	-4.64	-232.85	9
-13.67	-1100.83	1113.28	124.08	-18.07	-250.43	10
63.96	-1237.06	1147.71	94.97	49.71	-273.50	8
81.30	-1178.47	1154.05	70.40	70.19	-290.28	10
83.98	-1135.25	1140.14	-28.05	149.84	-274.96	9
-221.68	-1343.51	1072.51	-26.76	133.03	-187.56	10
194.58	-1121.83	1211.18	62.16	41.08	-111.42	8
-76.17	-1154.05	1127.44	77.48	50.90	8.58	10
0.73	-1189.94	1144.04	154.17	-14.04	37.72	8
173.83	-1229.00	1278.81	165.59	-20.32	34.52	11
102.29	-1148.44	1035.64	163.12	-0.09	11.35	8
76.17	-1350.59	1186.77	63.57	32.62	-84.59	10
299.56	-1616.70	1109.38	124.15	1.89	-266.05	8
127.93	-1672.36	1007.32	298.07	85.97	-320.53	11
384.77	-1272.46	805.18	488.13	122.22	-259.46	8
269.53	-1187.74	661.87	550.48	258.94	-233.03	10
126.22	-815.43	637.45	596.16	314.39	-166.20	10
-115.72	-742.19	987.79	607.39	281.77	-97.02	8
63.96	-586.43	1047.61	621.46	246.37	-84.20	11
2.44	-223.14	1101.81	506.71	188.84	-61.04	8
-10.25	-336.43	1344.73	339.11	113.71	-8.00	10
75.20	-581.54	1440.67	262.94	111.21	28.84	8
-99.37	-319.82	1236.33	221.10	81.02	62.07	10
-153.81	-186.28	1490.72	88.96	27.01	74.62	9
93.02	-375.24	1532.23	51.30	43.70	21.33	8
-40.77	-886.96	1421.63	83.56	35.71	-106.96	10
176.76	-692.14	1149.41	217.90	51.33	-160.28	8
-236.08	-204.59	905.76	224.95	96.07	-139.89	11
-318.36	-59.33	1120.61	58.62	-11.78	-13.67	8
-163.09	-280.27	1435.79	-23.86	-73.21	7.90	10
432.13	-683.84	1607.42	-6.62	-91.64	-39.37	8
181.64	-856.45	1466.80	103.00	50.90	-97.17	8
-177.00	-692.87	1224.37	194.98	57.28	-123.23	11
-399.17	-109.62	1077.88	251.74	12.08	-19.74	10
-186.77	-87.89	1185.06	149.08	-54.99	37.08	8
-60.55	-328.37	1302.98	85.21	-129.79	-49.13	8
297.85	-432.37	1293.70	61.61	-127.96	-124.63	10
143.31	-378.91	1282.47	21.64	-39.70	-267.15	9
-314.21	-522.22	1262.21	41.87	46.91	-306.64	10
-50.54	-660.64	1101.56	68.94	-19.87	-320.13	10
-68.12	-645.02	994.14	144.47	-20.72	-375.15	8
54.44	-455.08	892.33	125.55	-57.77	-390.96	9
253.66	-519.78	1238.77	76.69	-40.89	-398.38	10
-15.87	-238.28	1196.78	101.07	-8.58	-341.61	8
311.52	-506.59	1304.93	77.76	-66.47	-168.12	10
423.83	-368.65	1113.04	102.11	-43.46	-28.69	8
490.23	-168.70	1083.50	116.03	-36.83	18.19	11
657.47	-175.05	1208.98	116.76	83.22	52.12	8
269.29	-193.12	1167.48	86.85	165.80	50.75	10
-74.71	-83.25	1145.02	70.04	130.80	38.02	8
260.25	-230.71	1250.98	53.62	71.20	-10.25	10
80.08	-598.14	1367.68	69.27	171.66	-66.38	9
-177.98	-488.04	1076.66	116.91	141.08	-99.61	10
-193.60	-353.03	1063.48	96.10	60.58	-34.09	8
-152.83	-248.78	1134.52	38.51	4.61	-9.09	10
119.14	-336.43	1307.86	-51.70	-45.81	49.65	9
151.61	-210.69	1404.05	-126.71	-0.46	53.53	8
-87.40	-346.44	1402.10	-214.20	35.37	-4.79	10
-145.26	-610.35	1440.43	-218.08	11.32	-3.85	8
-169.68	-792.48	1409.42	-104.46	-69.15	-28.90	10
135.50	-762.45	1214.11	-76.35	-85.82	-42.08	9
76.17	-1022.46	1324.22	-3.85	-30.88	-63.57	10
75.93	-684.57	1087.40	128.27	-38.42	-62.38	8
204.35	-539.55	983.40	149.05	-35.77	-97.69	8
207.52	-490.97	993.16	46.94	3.14	-147.28	10
395.75	-806.15	1266.36	61.80	94.79	-144.87	9
249.27	-889.89	1124.76	77.82	110.81	-125.70	10
270.26	-964.60	1138.67	146.97	151.58	-42.36	8
241.70	-847.41	1083.98	258.61	148.74	70.98	10
198.24	-696.04	958.25	364.87	132.90	125.12	9
208.74	-579.59	877.44	425.38	129.64	223.75	10
298.58	-593.51	927.73	462.34	102.51	318.85	8
347.66	-480.22	1100.10	548.07	126.22	359.99	10
323.97	-271.48	1000.24	560.97	142.40	357.82	10
115.72	298.58	1107.67	489.35	139.22	412.66	9
331.54	364.01	1186.52	323.33	106.81	453.83	10
274.17	274.17	1403.81	139.56	153.26	377.47	8
261.23	48.34	1289.31	102.17	182.74	244.48	10
279.30	-302.73	1408.20	107.60	215.76	108.64	11
24.66	-87.40	1081.79	178.04	325.26	78.92	8
-89.84	-23.68	1015.14	94.51	305.85	83.16	10
140.63	-127.93	1033.45	28.32	275.12	75.65	8
-46.14	-161.62	1081.30	-36.68	287.14	136.66	10
-76.17	-380.62	1114.75	-3.91	225.95	193.91	9
-58.35	-411.62	1030.27	102.45	191.62	210.57	10
-120.12	-225.10	957.76	198.76	166.78	214.75	8
-61.77	-191.65	1012.94	190.80	168.43	171.78	10
-404.30	-280.52	1200.93	205.90	136.26	127.32	8
-586.91	-167.48	1087.89	178.04	64.91	103.70	11
-294.43	-169.68	989.50	127.23	-29.11	108.37	8
-111.82	-80.32	1067.87	81.48	-72.36	59.88	10
188.48	-32.96	970.70	-24.41	-71.44	15.84	8
330.32	-106.93	1170.65	-76.51	-7.45	29.85	11
336.18	-208.25	1296.14	-39.34	81.51	64.12	8
280.03	118.90	1101.56	-18.34	134.86	87.86	8
61.77	80.81	1157.71	-30.24	177.00	116.70	10
-145.26	101.56	983.15	-28.69	128.05	130.16	8
-75.44	-107.42	1183.11	-10.22	103.61	74.62	11
-173.83	-137.70	1183.59	14.86	82.61	10.77	8
-182.86	-181.88	1294.43	9.22	43.73	-1.77	10
-99.61	-146.97	1285.16	-27.16	43.15	-0.21	8
-100.83	-226.07	1219.48	-98.05	55.33	24.35	8
-80.08	-444.34	1237.55	-120.73	21.09	24.23	11
-40.53	-432.37	1307.62	-95.61	2.87	44.22	8
-92.53	-369.87	1332.28	-56.76	-9.89	55.48	8
-108.64	-174.80	1363.28	31.74	-60.18	103.70	10
97.17	183.11	1226.07	41.47	-93.11	147.77	8
-33.45	-248.78	1368.90	-77.94	-62.50	193.60	11
249.51	-496.58	1406.01	-156.98	-26.00	292.63	8
195.31	-434.33	1260.99	-137.48	12.02	351.01	10
166.99	-640.14	1294.92	-183.01	-43.64	368.59	8
254.39	-658.45	1065.19	-153.32	-47.94	397.31	11
326.66	-1015.87	1109.86	-125.52	40.31	407.50	8
318.60	-1168.70	853.03	-70.01	74.22	396.39	10
528.32	-1123.05	1040.77	67.08	89.29	351.65	8
307.86	-791.50	934.33	134.86	179.23	378.11	10
171.39	-900.88	968.02	169.86	231.23	443.48	11
48.34	-890.38	923.10	177.76	253.69	548.19	8
-28.32	-1056.40	899.66	207.09	215.58	578.77	10
72.02	-853.27	1032.47	304.50	196.01	621.89	8
406.74	-488.77	1253.91	379.43	222.84	525.51	11
-91.55	-265.63	1212.65	411.53	323.82	356.23	8
-81.05	-303.22	1176.27	409.36	343.99	409.42	10
50.05	-475.83	1111.33	299.32	352.60	429.57	8
36.87	-563.96	1123.54	339.17	393.68	499.54	10
-218.75	-617.68	1095.46	422.45	302.73	620.21	11
35.40	-373.05	1030.03	464.81	300.17	457.06	8
-27.83	-78.37	958.25	490.20	314.42	437.87	10
-43.46	106.69	1000.49	441.47	399.08	375.03	8
-303.96	291.02	742.19	356.08	411.29	261.96	11
-732.91	-85.94	802.73	255.83	361.60	150.82	8
-435.79	-36.38	970.95	279.39	266.66	181.73	10
-375.73	140.38	832.28	454.10	214.26	10.99	8
-449.71	130.13	797.61	468.81	199.74	-37.87	10
-518.80	439.70	611.33	400.12	223.36	-66.38	9
-890.14	738.77	474.85	245.33	222.38	-32.56	10
-665.28	547.12	794.19	5.77	74.19	-14.98	8
-490.48	351.56	702.39	-190.34	35.16	136.54	8
-266.85	350.34	562.26	-225.80	87.52	252.53	10
-509.03	-21.97	768.31	-218.66	95.28	235.53	9
-434.57	-285.16	1085.94	-197.91	74.01	297.61	10
-484.62	-156.98	919.43	-69.37	79.68	158.91	8
-135.74	-226.32	1004.39	-21.70	29.39	162.87	10
-95.46	107.67	1047.36	90.67	24.20	246.64	9
16.60	185.79	971.68	9.89	98.45	183.41	10
-358.64	-18.55	1102.29	-12.12	124.27	135.07	8
-245.85	-100.34	980.22	-9.55	129.39	176.48	10
-393.80	-138.18	1007.57	-39.06	128.97	136.57	8
-171.88	-126.71	895.75	-106.02	73.76	156.68	11
-129.39	-429.44	912.11	-131.38	143.04	148.04	8
-73.24	-447.75	920.90	-32.93	167.36	145.90	10
-274.41	-696.04	919.68	149.90	117.46	149.63	8
-409.67	-744.38	1210.94	238.01	103.58	181.34	10
2.93	134.52	858.40	370.51	30.61	188.93	9
-407.71	-240.97	897.22	323.73	148.83	113.89	10
-464.60	-208.74	1087.89	328.80	125.82	116.21	8
-736.57	-324.22	1026.61	285.46	132.57	193.63	10
-290.77	892.09	426.51	340.88	-60.70	125.85	9
10.99	1237.79	254.64	228.88	-168.03	-95.12	10
158.45	527.34	929.93	152.50	-121.70	-153.59	8
-63.72	716.80	778.32	-17.88	10.47	-277.77	10
-448.49	-0.49	893.55	-125.21	44.56	-218.11	8
-41.75	277.34	752.69	-69.34	-17.97	-112.92	11
-251.22	47.36	850.59	-29.94	12.94	-33.20	8
-237.06	-31.49	966.55	-43.03	26.15	24.81	8
-97.90	-66.16	825.44	-54.99	84.29	51.45	10
-184.57	36.13	773.93	32.90	113.25	79.28	8
-175.29	-68.36	877.20	29.60	172.97	207.79	9
-191.41	-20.02	844.48	-21.09	216.22	225.80	10
-275.63	-163.33	967.04	-29.02	211.52	205.75	8
-333.01	-214.84	1064.21	-6.90	177.03	147.03	10
-312.99	-194.82	1134.03	18.07	173.58	115.60	9
-307.37	-65.92	1086.18	32.17	181.82	96.56	10
-454.83	-58.35	1014.89	24.44	174.84	88.23	8
-452.39	-7.57	984.38	26.76	137.48	84.11	10
-386.96	-105.47	1046.88	32.65	132.45	82.76	8
-471.19	-109.86	991.46	61.13	105.38	40.62	9
-455.81	88.38	830.81	85.78	73.52	39.98	10
-369.63	-23.68	901.12	55.63	49.96	35.06	8
-345.46	-61.52	870.61	9.31	50.93	44.49	8
-301.76	-192.87	924.07	2.53	56.15	48.61	10
-338.38	-202.15	969.48	34.58	69.89	56.18	9
-387.70	-117.43	905.27	80.90	75.41	57.86	8
-389.65	-99.12	900.88	83.25	55.30	61.92	10
-375.49	-66.65	991.70	92.47	50.75	64.36	8
-362.30	-18.07	1020.75	98.08	44.31	56.76	8
-385.99	21.48	969.48	84.81	33.20	61.16	11
-307.86	-44.43	1003.42	55.24	20.90	56.95	8
-304.44	-54.44	1017.82	48.22	35.95	52.19	8
-328.13	-24.66	980.22	47.73	41.75	46.14	10
-364.01	-87.16	1024.41	40.65	53.28	37.26	8
-461.43	-177.00	987.06	7.72	45.68	28.26	9
-386.47	-198.24	1041.26	45.07	13.00	14.19	8
-293.95	-197.75	1026.37	65.03	17.94	0.09	10
-301.76	-171.39	971.44	94.12	22.98	-11.41	8
-262.94	-203.37	999.76	106.99	28.66	5.74	11
-231.93	-107.42	983.15	126.68	41.50	22.31	8
-264.40	-61.04	959.47	102.02	54.60	35.46	8
-281.49	-101.32	1025.39	89.81	54.35	40.83	10
-306.15	-148.44	1082.28	84.56	72.72	49.29	8
-351.81	-77.15	1006.35	90.73	80.84	52.00	11
-334.23	-94.48	1009.03	77.64	79.59	61.25	8
-348.14	-108.15	1034.18	80.29	76.66	46.72	8
-365.97	-73.97	981.93	75.38	71.47	34.97	10
-361.33	-87.89	980.71	62.90	64.94	23.86	8
-340.09	-107.18	989.26	66.13	60.36	24.96	9
-380.86	-107.18	953.37	59.14	65.89	34.03	10
-400.39	-139.16	995.61	48.61	57.13	44.59	8
-367.19	-152.59	1017.09	52.25	54.87	49.07	8
-397.71	-122.56	984.62	51.45	58.84	57.04	10
-382.32	-176.51	1058.59	48.19	53.80	52.43	9
-446.53	-241.21	1000.49	45.26	51.79	38.42	10
-411.13	-259.52	1042.48	83.80	32.90	34.27	8
-318.36	-188.48	1007.81	99.58	31.31	19.62	8
-333.01	-179.20	985.84	100.10	37.69	11.41	11
-307.37	-191.16	1027.59	106.02	42.33	28.17	8
-277.10	-104.00	1019.78	111.02	50.99	36.44	10
-324.46	-92.53	1033.94	95.00	63.48	53.99	8
-303.96	-92.53	1020.75	87.98	66.83	52.28	10
-330.32	-137.21	1055.18	81.39	81.70	54.14	9
-409.42	-147.71	1034.42	82.37	81.39	55.79	8
-384.03	-122.80	999.27	85.94	70.01	56.49	10
-387.21	-109.86	990.72	79.56	63.11	40.50	8
-390.87	-127.44	982.67	74.28	62.59	31.04	8
-440.67	-151.61	986.82	75.26	60.42	35.46	11
-378.66	-114.75	982.18	68.88	42.18	44.46	8
-348.39	-111.57	996.09	49.59	46.23	52.15	10
-380.86	-107.18	986.08	27.92	43.82	44.13	8
-366.70	-166.02	1066.16	23.53	45.10	53.19	8
-366.46	-182.37	1086.67	32.10	45.53	57.95	11
-360.11	-149.41	1021.73	47.39	49.35	48.58	8
-365.48	-171.88	1038.33	49.47	44.77	30.18	10
-377.20	-258.79	1032.71	43.12	52.86	25.05	8
-395.26	-306.64	1033.69	53.80	44.49	21.82	9
-347.90	-322.51	1041.02	84.96	37.84	27.68	10
-362.79	-280.52	975.10	123.08	48.40	29.51	8
-373.29	-251.46	1010.25	135.65	45.41	38.57	10
-357.42	-246.58	1072.51	149.41	41.47	42.48	8
-350.10	-186.04	1049.56	161.68	43.09	34.94	11
-321.04	-58.84	1016.60	156.13	50.32	32.07	8
-322.27	-32.96	1010.50	135.99	53.10	28.20	8
-364.50	-110.84	1060.30	98.11	64.48	41.11	10
-375.00	-126.22	1029.30	78.31	67.84	52.40	8
-391.36	-81.79	986.82	77.55	60.09	56.09	11
-372.07	-88.87	965.33	60.67	56.43	39.28	8
-404.05	-187.01	1021.24	63.39	58.81	33.51	8
-416.99	-195.56	1029.30	73.39	52.25	37.72	10
-402.59	-161.38	1002.44	82.12	46.60	37.90	8
-364.75	-159.18	997.31	79.28	33.23	29.02	11
-343.02	-175.54	1020.26	71.93	43.30	30.27	8
-370.61	-189.45	1039.06	69.82	44.37	32.78	8
-363.04	-209.96	1048.34	71.62	49.19	42.72	10
-371.83	-179.20	1011.72	82.55	45.04	44.19	9
-336.91	-183.35	1028.81	76.39	46.69	44.83	10
-340.58	-210.69	1052.73	78.67	57.62	49.29	8
-370.36	-177.98	1047.12	85.14	57.59	43.30	8
-365.23	-142.33	1027.59	86.79	57.10	43.91	10
-349.37	-150.15	1027.10	78.31	58.90	32.99	9
-404.05	-166.02	1030.03	76.90	63.45	28.90	10
-401.37	-167.24	1012.45	65.61	56.88	30.33	8
-397.95	-202.64	1039.55	75.01	52.46	37.66	10
-368.90	-209.96	1026.12	77.12	53.10	41.96	8
-436.77	-257.57	1008.06	70.80	59.45	38.21	9
-412.84	-265.63	1055.66	112.24	41.02	37.78	10
-398.68	-170.41	1003.91	124.94	40.86	44.10	8
-389.89	-133.30	973.88	108.43	37.23	50.29	10
-328.86	-144.04	999.02	103.00	34.85	40.04	9
-396.00	-208.01	1046.39	95.31	41.11	40.31	10
-373.29	-165.77	1029.54	105.44	36.93	61.00	8
-302.73	-93.99	1037.11	101.50	36.90	56.30	8
-341.06	-57.62	997.07	74.71	57.04	51.61	10
-349.37	-113.04	1042.24	43.15	53.96	53.74	9
-397.46	-185.79	1084.47	37.23	52.86	61.10	10
-380.86	-105.96	1090.58	20.29	31.56	65.64	8
-755.62	269.04	986.82	-26.03	-28.93	25.48	8
-411.38	-30.03	1296.88	-120.79	-148.04	-124.02	10
-356.45	-312.01	1334.72	-94.24	-78.22	-261.44	9
-715.58	-567.87	1132.08	52.73	-124.97	-244.96	10
-506.59	-506.35	1062.50	150.09	-182.89	-206.54	10
-398.44	-682.62	1098.88	258.79	-152.13	-159.64	8
-216.31	-318.12	867.19	321.08	-139.56	-104.71	11
-325.44	-206.30	776.61	355.74	-40.01	-75.16	8
-3.42	-209.23	891.60	305.94	-86.33	147.98	10
298.58	201.42	1205.57	210.21	-2.69	238.77	8
177.98	249.02	1104.74	70.31	109.53	144.99	10
-264.16	-136.96	1155.76	24.72	94.33	128.05	9
-465.58	-1094.24	1126.22	189.73	89.94	77.67	10
-83.50	-722.17	827.88	568.60	-49.87	129.70	8
-43.70	-16.11	736.33	625.34	-50.42	57.95	10
90.33	490.72	762.94	522.64	-12.79	-122.56	8
-220.21	196.78	1019.04	420.20	73.70	-247.53	11
-599.12	305.42	965.33	372.86	62.10	-149.41	8
-497.31	-120.36	976.32	420.32	15.32	-31.62	10
-309.08	-262.45	679.93	536.16	-91.25	47.91	8
-261.23	65.67	595.46	551.24	-93.69	-25.02	9
25.15	817.38	409.67	443.02	-8.67	20.36	10
98.88	1072.75	538.57	170.75	128.85	143.71	8
-139.40	170.90	886.72	9.64	184.39	71.78	10
-588.62	-94.73	550.05	124.73	109.50	32.01	8
81.05	944.82	396.48	139.98	56.67	107.03	9
-235.11	647.22	604.74	-154.45	114.72	41.69	10
-215.33	726.07	545.65	-270.42	106.48	19.84	8
-82.52	318.60	525.39	-290.68	143.92	-74.07	10
-480.22	-433.11	927.25	-140.38	145.17	-118.87	8
-449.46	-60.79	774.41	206.21	76.23	-162.20	11
-893.07	205.81	572.02	222.14	71.56	-169.98	8
-571.29	551.27	625.98	44.04	-92.53	53.19	10
-139.16	712.16	444.34	-194.31	-93.63	143.10	8
-335.69	531.01	706.79	-250.89	-74.34	95.58	11
10.25	-253.91	1001.22	-213.04	-52.09	98.75	8
52.98	-308.35	693.85	96.59	29.11	12.97	10
-496.58	-782.96	908.20	239.20	58.84	-206.88	8
-605.22	-825.20	881.35	386.47	44.62	-188.90	8
-431.88	-450.20	763.92	481.14	42.33	175.48	11
-81.05	171.88	468.75	426.21	68.12	284.18	8
190.67	550.29	754.64	260.77	126.46	343.48	10
-79.35	661.38	596.44	118.19	212.37	307.34	8
10.01	211.18	797.12	-9.25	263.34	314.48	10
-205.81	218.51	742.92	26.98	288.33	322.75	9
-118.16	180.42	584.72	93.60	240.11	359.28	10
82.76	263.18	562.50	92.35	234.59	409.06	8
-39.55	402.59	856.93	49.68	232.91	470.73	8
0.24	562.99	875.98	31.86	259.67	527.92	11
21.48	172.36	659.42	-42.21	239.93	372.74	8
-74.46	387.94	820.80	-84.90	196.35	245.76	10
-95.70	-82.03	581.05	26.67	164.40	304.35	8
183.59	366.94	700.44	89.45	186.68	290.95	8
20.75	-131.59	751.46	40.89	183.75	350.62	11
325.44	134.52	560.06	75.68	198.21	239.07	8
321.78	-89.60	619.14	205.20	297.09	99.61	10
98.88	-267.82	581.54	350.37	315.52	-28.17	8
-54.20	181.40	259.77	372.89	251.46	-4.39	10
-170.65	381.10	614.99	285.06	213.17	-51.54	9
31.49	438.23	530.03	158.84	222.87	78.70	8
-28.81	558.35	686.77	41.35	152.10	18.65	10
50.05	562.74	895.26	-48.19	220.40	22.83	8
-366.46	333.98	676.03	-73.36	164.86	-11.29	8
-33.94	444.09	757.32	-40.95	69.24	0.21	11
94.24	111.82	853.27	-20.51	72.91	-23.96	8
-38.82	84.47	833.50	9.58	144.29	-36.93	8
-233.40	20.75	761.72	56.55	132.17	53.77	10
39.79	42.24	722.90	45.78	119.66	118.07	9
139.89	231.45	543.95	60.36	156.46	54.60	8
-148.93	114.99	606.20	6.87	193.57	85.72	10
-31.98	61.04	762.21	3.05	186.49	169.22	8
-115.72	91.55	692.14	28.05	175.93	181.61	8
-93.26	337.40	627.20	-56.09	159.76	194.73	11
-66.41	353.27	897.46	-97.53	121.40	145.42	8
-87.89	248.54	905.03	-51.45	71.01	98.91	10
0.24	328.61	848.39	-93.54	84.41	75.81	8
33.69	439.70	892.33	-134.03	108.37	88.87	8
22.22	241.46	930.66	-202.39	101.47	125.31	11
57.62	109.37	1099.85	-222.60	92.07	161.87	8
132.57	-13.67	1183.35	-218.08	64.15	131.16	8
175.54	-5.37	1076.42	-215.27	62.19	115.05	10
210.21	-41.75	1137.94	-182.74	38.57	108.61	8
485.60	-11.96	941.16	-159.73	115.05	77.61	11
338.13	-149.90	1215.33	-113.34	277.47	-30.21	8
-178.71	-415.53	802.49	-108.52	340.64	-130.49	10
-263.92	-335.94	954.83	-177.52	323.24	-168.24	10
-190.19	-490.97	1042.24	-67.50	230.13	-146.45	9
-418.21	-478.03	1071.53	61.31	213.44	-87.25	10
-398.93	-445.56	1032.23	175.23	131.04	4.12	8
-187.26	-245.12	967.77	194.21	130.65	45.93	10
-316.65	43.70	918.21	118.59	105.13	100.86	8
-312.99	-61.52	1013.18	-29.42	98.02	137.73	11
-432.62	-135.99	999.27	-80.47	78.92	128.02	8
-398.44	-182.13	1055.42	-79.10	44.40	105.47	10
-374.27	-231.45	1085.45	-86.15	28.84	62.65	8
-339.11	-192.63	1159.91	-98.02	24.32	48.89	11
-232.91	-152.34	1213.38	-146.48	40.31	21.82	8
-325.93	-255.62	1284.18	-220.70	34.09	-35.03	8
-89.36	-413.09	1413.57	-282.81	20.97	-40.28	10
-225.34	-692.87	1425.54	-276.86	58.11	-63.17	8
18.80	-633.79	1460.21	-126.56	56.00	-88.10	11
217.29	-593.99	1290.28	-7.42	150.39	-151.98	8
-94.48	-740.23	1181.88	53.80	177.37	-172.06	10
-39.31	-566.16	1183.11	135.59	158.57	-179.02	8
-207.03	-399.90	1248.78	147.16	176.73	-231.51	10
-308.84	-634.52	1188.23	53.62	241.27	-218.90	11
-609.62	-703.13	1162.84	-31.80	179.90	-204.22	8
-602.05	-624.27	1184.81	-149.26	123.02	-75.04	10
-305.66	-783.20	1258.79	-102.26	53.62	-29.30	8
-255.37	-667.24	1203.37	-203.80	113.28	-72.69	11
-427.73	-650.88	1309.81	-191.80	153.56	-80.93	10
-527.59	-750.73	1400.63	-137.82	44.43	-256.77	8
-364.01	-745.61	1099.61	-26.58	181.03	-199.68	10
-598.39	-1962.65	881.59	-252.44	132.69	-188.54	8
-310.06	-936.77	915.04	-126.43	71.66	-93.99	11
-72.02	-1303.47	946.78	20.81	79.01	-101.38	8
-240.23	-1192.14	975.34	196.35	143.07	-66.74	10
-385.25	-1298.83	1119.14	240.72	134.43	-60.30	8
-239.99	-1101.81	969.48	286.53	137.79	11.32	10
-507.08	-1085.94	972.41	298.07	85.08	47.58	11
-342.77	-971.92	1039.06	299.74	20.42	124.30	8
-169.43	-770.75	1013.67	251.28	11.38	117.83	10
-279.54	-744.38	1208.74	142.09	86.64	94.21	8
-396.24	-791.02	1264.65	96.89	121.67	80.75	11
-514.65	-881.84	1327.64	125.21	91.98	62.53	8
-551.03	-802.25	1139.40	135.35	101.81	59.66	10
-544.92	-500.24	1047.61	23.01	71.66	74.13	8
-478.52	-665.77	1261.96	-151.06	45.99	54.60	10
-498.05	-1560.55	1416.26	-171.78	56.58	38.39	9
-428.22	-913.82	1200.44	-19.04	70.53	47.79	10
-343.26	-867.68	1166.26	53.62	96.25	4.36	8
-511.47	-1006.35	957.28	89.17	102.84	-7.90	8
-438.23	-932.86	1010.01	117.00	68.18	-18.04	11
-391.11	-911.87	1053.22	117.22	46.33	-24.96	8
-389.16	-980.22	1062.26	113.01	39.18	-1.56	10
-409.18	-1055.66	1108.15	103.21	40.65	35.98	8
-440.67	-1043.21	1101.32	99.27	52.00	99.09	10
-492.68	-1022.95	1132.08	90.88	45.26	114.84	9
-409.42	-974.85	1125.73	79.32	34.58	117.19	10
-399.41	-971.19	1136.23	80.47	47.27	74.07	8
-448.97	-950.44	1103.27	87.95	65.92	47.21	10
-533.20	-991.21	1104.98	99.98	63.05	29.02	8
-518.31	-913.09	1101.32	97.35	42.79	34.12	11
-467.77	-937.26	1112.06	86.27	36.04	38.42	8
-472.17	-1066.41	1126.95	91.09	33.75	27.86	8
[truncated: 5,358 more rows]
