# Supplementary material for: Complexes of vertebrate TMC1/2 and CIB2/3 proteins form hair-cell mechanotransduction cation channels
Source: eLife. 2025 Jan 8;12:RP89719. doi: 10.7554/eLife.89719 (PMC11709434; doi:10.7554/eLife.89719)
Supplement: Figure 3—source data 1. [file elife-89719-fig3-data1.zip › Figure 3H/homo/19-1-1-T1.txt]

	-125.43	9
-1988.04	-2016.36	-124.76	632.35	-1000.00	441.56	10
232.42	-1166.26	-1233.64	512.91	-1000.00	812.32	10
-1543.95	-435.30	-274.66	371.98	-401.31	769.81	10
-2363.04	74.22	12.70	316.59	-441.13	999.97	9
-330.57	132.57	638.67	307.31	-364.47	999.97	10
307.13	101.81	1399.90	244.96	227.60	701.29	8
-167.24	852.54	1051.27	168.40	921.88	394.96	10
-1925.05	392.09	282.71	85.17	992.58	324.49	10
-1645.26	-233.64	444.34	-47.70	700.35	79.59	9
-1385.50	-562.01	305.91	-55.69	341.98	-357.42	10
-595.95	-718.26	637.45	-295.93	197.24	-597.35	8
74.71	-965.33	1130.86	-161.74	416.17	-889.47	10
-58.84	-448.73	63.96	358.98	804.05	-829.07	9
-497.07	-287.84	-189.70	611.76	934.81	-656.13	10
-1146.00	27.34	-1378.66	612.76	871.43	-595.49	8
-1430.42	-542.97	-722.90	180.48	645.11	-531.71	10
-1382.08	-715.58	-309.81	-16.60	392.64	-588.56	10
-1343.02	-437.74	-120.85	76.60	168.49	-492.40	9
-764.65	-125.73	-137.21	305.30	-24.87	-429.47	10
-1006.35	-198.97	-516.36	220.43	-138.76	-334.93	8
-285.89	-788.57	-136.96	64.97	-250.82	-243.44	10
-447.27	-794.92	-296.39	-17.55	-137.18	-118.13	11
-602.29	-1185.06	-233.64	-13.89	-154.88	-50.87	8
-764.16	-1371.34	-0.98	65.46	-193.97	-59.91	10
-552.49	-1432.37	42.48	372.44	-278.56	-91.49	8
-501.71	-1743.41	-899.66	439.09	-128.36	-91.64	10
-591.80	-1240.48	-500.00	286.77	-43.55	-30.79	9
-324.22	-1191.89	-308.35	273.56	-58.99	-126.98	10
-136.72	-1172.61	-7.32	298.49	86.91	-274.48	8
-332.76	-806.40	-453.86	272.46	197.36	-599.61	10
-233.15	-1111.33	-181.64	207.89	148.90	-738.83	8
-580.81	-995.61	-51.27	253.45	169.46	-863.31	11
-780.27	-744.63	-194.58	216.22	55.51	-967.47	10
-482.18	-619.63	-262.21	113.25	-146.45	-985.66	8
-387.70	-784.18	-88.62	-9.37	-275.48	-876.65	10
-715.82	-758.79	-549.80	-102.39	-324.68	-500.06	9
-586.43	-932.13	-695.80	-380.68	-422.88	-104.37	10
-345.70	-1304.20	-685.79	-413.42	-464.14	35.03	8
72.27	-1419.92	-709.47	-391.39	-482.76	32.81	10
39.31	-1725.83	-766.36	-344.60	-391.24	114.26	8
-5.37	-1718.51	-771.97	-249.45	-281.16	343.72	11
-276.12	-1447.51	-939.94	-233.70	-219.54	436.68	10
-265.38	-1519.78	-929.44	-366.18	-215.03	522.80	8
-246.83	-1532.47	-882.81	-361.76	-164.76	617.22	10
-359.62	-1413.09	-838.87	-337.83	-116.52	618.56	11
-80.81	-1139.89	-816.65	-275.33	-58.26	634.98	8
-270.02	-1084.47	-945.31	-305.54	60.18	700.93	10
-84.96	-1366.21	-766.60	-276.73	204.04	720.55	8
-792.97	-1065.19	-1058.84	-221.13	246.34	707.79	10
-1191.41	-1063.72	-1093.51	-269.99	147.22	628.45	11
-897.46	-1090.33	-954.83	-368.41	22.98	556.00	8
-950.68	-853.27	-552.00	-355.50	-100.25	441.07	10
-176.03	-427.73	-542.97	-129.12	-127.84	375.55	10
-36.38	54.69	-1234.13	-323.97	193.39	443.79	9
-786.87	-368.65	-704.59	-634.16	361.69	514.40	10
-985.11	-413.57	-932.86	-635.44	269.20	607.36	8
-951.66	-322.27	-859.38	-571.69	157.38	619.90	10
-677.00	-530.52	-766.36	-484.71	126.34	494.57	10
-292.72	-639.16	-522.95	-172.58	109.80	298.83	9
-544.68	-649.90	-597.17	213.62	85.02	211.55	10
-409.91	-242.43	-797.85	439.85	-55.69	224.24	8
-466.31	68.85	-816.89	481.84	-156.68	211.30	10
-408.45	41.50	-723.39	408.91	-290.59	216.00	9
-232.91	-67.63	-540.77	516.69	-331.82	307.95	10
-106.20	-52.00	-617.92	515.75	-365.57	243.53	8
-99.61	-151.61	-775.39	430.42	-369.96	228.09	10
-167.48	-195.31	-490.48	508.12	-305.88	286.96	8
-146.97	-165.77	-564.21	630.80	-330.66	336.33	11
-234.13	134.28	-645.75	693.73	-398.50	235.81	8
-97.66	-14.16	-770.75	698.79	-378.11	65.70	10
-416.02	-40.04	-924.56	495.27	-276.31	45.75	8
-933.59	214.84	-649.41	293.00	-366.36	-4.21	10
-485.84	410.89	-621.58	242.89	-379.21	-92.90	9
202.88	146.48	-631.35	149.90	-156.89	-389.62	10
322.51	49.80	-756.84	155.03	228.00	-642.76	8
-265.87	-94.73	-697.27	133.85	395.48	-720.64	10
-267.09	216.55	-823.73	-5.98	384.09	-717.07	9
-161.62	262.45	-744.14	-241.46	403.17	-865.20	10
-95.70	155.03	-583.01	-402.53	464.94	-963.84	8
-303.96	-333.98	-375.24	-441.59	481.32	-908.05	10
-279.79	-249.02	-375.49	-421.14	355.47	-676.03	10
135.50	-180.18	-515.87	-436.95	250.98	-506.99	9
208.74	-358.64	-500.98	-549.53	236.18	-504.09	10
-38.09	-805.91	-195.56	-535.10	285.46	-435.33	8
-1067.87	-428.96	-459.47	-405.46	207.15	-165.25	10
-1719.24	-692.14	-1144.04	-434.45	-216.80	191.13	11
-1354.74	-556.64	-299.56	-366.18	-573.76	516.17	8
-446.78	502.44	-552.25	-268.19	-716.71	442.78	10
-107.91	400.39	-132.81	-424.62	-699.98	262.08	10
-659.91	159.18	-686.77	-628.66	-665.25	-101.41	8
-599.85	-17.82	-571.53	-676.70	-882.66	33.54	11
-15.38	-493.16	-245.36	-564.88	-968.69	535.61	8
-685.79	-455.32	-362.30	-717.07	-910.31	684.88	10
-1113.77	-493.65	-655.52	-899.05	-1000.00	443.51	8
-1147.22	-268.55	-362.06	-779.94	-1000.00	628.02	11
-746.34	-1083.25	-1020.26	-393.83	-1000.00	940.03	10
1310.79	-1402.83	-816.89	-313.57	-1000.00	997.38	10
1649.41	-732.91	290.77	5.92	-906.01	561.74	8
1195.80	545.90	660.64	5.52	-508.76	281.40	10
677.98	399.66	22.95	-306.37	104.68	-28.44	9
352.29	13.18	-310.06	-591.89	523.90	97.63	10
-480.47	-870.85	412.35	-616.76	400.15	342.47	8
-1948.73	-106.45	354.98	-701.75	-31.16	540.25	10
820.07	2374.76	826.66	-920.96	-736.91	810.46	9
981.20	1612.06	1290.04	-1000.00	-455.69	876.25	10
2876.95	-2250.49	2921.14	-1000.00	174.80	842.96	10
1237.06	-4301.51	375.24	4.76	789.43	411.13	8
-1803.22	-1410.16	-118.65	307.89	540.56	403.72	8
-1195.31	-2326.90	634.28	224.88	250.37	258.64	11
438.48	-2059.57	1553.47	881.41	-359.04	-586.36	8
3184.57	2139.16	2699.46	999.97	-374.91	-864.78	10
3678.47	845.95	2460.94	458.07	-95.98	-72.51	10
2430.91	-788.33	1114.99	-152.95	98.11	234.04	9
1366.21	-1217.77	460.45	-214.20	185.30	-53.96	10
655.76	-1122.80	109.13	28.69	246.89	-335.02	10
556.15	-791.02	12.94	141.85	264.28	-339.63	8
596.68	-649.17	545.90	157.93	260.44	-325.74	10
663.09	-645.75	287.35	176.70	246.95	-270.11	9
592.77	-341.06	406.49	226.50	262.39	-63.29	10
656.01	-348.88	964.60	127.01	190.19	-4.61	8
1028.56	-599.61	1106.20	-22.19	208.10	9.61	10
781.25	-886.72	1107.91	-54.93	203.19	-90.27	8
755.13	-1039.31	1229.00	123.50	194.52	-172.33	11
420.41	-696.04	968.99	108.80	164.18	-156.37	8
293.21	-242.68	1295.65	30.27	62.81	-130.04	10
802.49	-36.38	1117.43	-88.81	-61.25	-38.39	10
1058.84	-236.33	1182.37	-263.89	13.12	-73.46	9
867.43	-807.37	1094.48	-282.47	116.03	-152.34	10
795.17	-1194.82	1163.33	-109.65	219.85	-111.15	8
662.60	-666.99	851.81	73.39	338.17	-83.47	10
538.57	-253.66	838.87	16.54	410.46	-128.39	8
434.33	-99.12	1123.05	-125.98	407.62	-216.49	11
-92.53	-690.19	1443.36	-150.21	387.94	-177.43	8
-181.40	-1256.59	1451.42	-48.40	288.21	12.66	10
-159.91	-1188.96	1286.13	132.66	191.65	123.41	10
-571.78	-737.79	1115.72	224.55	150.39	150.09	9
-633.79	-562.01	1107.18	231.84	-15.08	190.92	10
-295.90	-792.24	1160.64	267.52	-188.17	202.48	8
-265.14	-925.78	1021.48	295.50	-262.76	238.43	10
-394.78	-947.75	948.97	317.02	-400.88	430.73	10
136.96	-660.40	768.55	311.10	-565.86	675.54	9
1172.36	-420.90	995.36	289.73	-548.49	737.37	10
1311.28	-510.74	1270.75	264.25	-327.03	771.33	8
1437.26	-650.63	1300.78	181.37	-120.06	546.23	10
1045.65	-875.98	1137.21	166.02	98.54	241.91	11
365.23	-1033.45	1003.66	182.74	105.32	160.86	8
433.84	-1098.39	1122.31	179.84	35.86	222.69	10
616.21	-912.84	1002.93	238.37	-11.54	142.79	10
674.80	-1046.39	1038.57	285.92	-16.94	107.54	8
751.95	-942.38	904.79	345.52	7.39	135.16	11
764.40	-734.86	704.35	255.92	45.35	-1.31	8
853.76	-470.46	850.59	217.86	24.51	-81.39	10
805.66	-677.00	1041.99	172.49	70.50	-1.40	8
796.39	-986.33	1112.55	189.79	103.94	291.75	11
933.11	-817.38	1080.32	189.73	160.46	467.93	8
952.64	-755.62	1081.30	232.03	210.02	463.99	10
900.88	-729.25	939.45	247.56	273.44	408.78	8
315.43	-915.28	1010.25	236.76	262.66	403.96	10
353.76	-961.67	1100.34	249.94	200.35	570.37	11
568.12	-743.90	1255.37	237.24	190.03	642.55	8
702.64	-880.13	1080.57	291.41	235.02	522.28	10
351.81	-775.63	1117.19	474.30	237.61	410.83	8
458.50	28.56	930.91	489.04	217.44	369.05	11
449.95	-244.14	1185.06	290.41	210.82	308.38	10
131.10	-693.85	1288.57	212.01	208.19	219.54	8
-147.22	-753.91	1124.27	186.74	94.42	100.89	10
50.54	-467.77	905.27	119.35	22.09	93.02	8
619.38	-250.49	1110.84	-93.60	18.71	100.71	11
489.50	-690.19	1449.46	-231.14	78.37	116.70	8
498.05	-1074.71	1537.11	-259.77	113.59	247.83	10
201.42	-1228.03	1327.64	-194.67	138.85	316.83	8
216.31	-1268.80	1188.96	-57.59	84.87	259.03	10
586.43	-962.40	1051.27	75.87	86.15	212.04	11
914.31	-561.04	1119.87	49.44	201.17	204.93	8
454.35	-965.33	1339.11	70.47	220.61	163.39	10
-210.94	-745.61	1226.32	162.51	197.30	19.44	8
452.64	-496.58	1118.65	51.76	70.25	-21.64	11
389.16	-762.21	1019.53	-152.22	140.87	-14.25	8
298.58	-1409.18	1161.87	-281.68	186.22	140.84	10
-34.67	-1638.67	1380.37	-159.85	171.94	391.82	10
249.27	-1200.20	1299.32	16.11	85.36	527.95	8
95.95	-1315.92	1224.61	94.67	97.90	396.39	11
-262.45	-1168.70	1069.34	139.40	81.39	291.93	8
-175.29	-947.27	952.39	148.96	65.95	127.29	10
-3.66	-699.71	1143.31	98.08	35.95	17.40	8
268.31	-618.90	1198.73	51.45	67.20	-12.05	11
74.22	-1046.14	1322.02	52.34	147.74	-37.78	8
10.74	-962.89	1164.79	115.14	147.28	-35.34	8
-156.74	-762.70	910.40	87.28	88.53	-7.42	10
166.26	-802.73	888.92	-21.21	12.94	2.96	8
181.64	-998.29	1167.24	-106.11	73.46	-52.19	11
-291.99	-1374.51	1255.62	-90.97	134.31	-73.30	8
-216.31	-1584.96	1253.91	24.08	62.32	-38.70	10
-101.32	-1436.52	1217.53	182.98	-21.00	-48.49	8
154.05	-1173.58	1134.03	209.29	-51.73	-92.77	10
245.36	-1058.84	880.37	78.95	47.76	-211.06	9
-9.28	-1358.15	1155.76	-92.93	109.65	-310.94	10
-74.71	-1539.06	1272.95	0.89	147.09	-240.78	8
25.63	-1325.44	1040.77	195.19	94.91	-126.98	10
85.94	-1100.59	898.19	260.31	45.47	-32.93	9
215.09	-944.82	886.96	207.09	9.31	-71.81	10
330.81	-893.80	1018.55	158.26	38.15	-74.98	8
242.92	-854.00	1217.53	151.25	79.93	-81.09	10
117.92	-874.27	1201.66	202.91	95.43	-135.71	8
-165.04	-1229.98	1126.22	248.02	69.67	-215.03	11
-150.63	-1138.92	1024.17	379.00	-15.66	-264.43	8
-17.82	-941.89	968.26	443.66	-52.70	-302.61	10
70.80	-835.45	916.99	443.42	-84.05	-380.52	8
-64.94	-537.84	874.27	425.42	-105.93	-441.16	10
-15.63	-551.51	1044.68	404.21	-214.84	-531.25	9
426.51	-229.98	1281.98	440.09	-215.45	-448.39	10
688.96	-180.91	1295.65	306.73	-133.12	-292.60	10
676.27	-270.75	1444.58	166.47	-7.35	-132.11	8
684.57	-333.25	1589.84	183.35	42.82	-72.51	11
703.13	-239.50	1533.69	241.00	91.25	-27.25	8
519.04	-600.34	1326.42	72.85	102.05	69.73	10
576.66	-908.20	1341.55	78.03	142.52	97.84	8
189.45	-796.39	1123.54	284.61	128.42	125.12	10
466.31	-222.90	852.54	414.03	43.70	37.99	9
343.75	-121.34	856.69	370.39	81.60	-78.61	10
228.76	103.76	959.23	258.79	82.98	-144.17	8
208.74	-40.53	1041.50	12.70	78.34	-57.71	10
186.77	-103.03	1095.70	-106.45	37.05	19.50	9
448.00	-323.73	1214.11	-177.37	-18.86	85.42	10
429.20	-425.78	1146.73	-153.05	-29.69	-0.58	8
283.94	-532.47	1013.43	-80.99	-82.70	-74.74	10
529.30	-353.03	885.25	-74.68	-119.35	-156.71	8
617.19	-434.33	916.75	-58.96	-65.55	-270.97	11
542.48	-588.38	1066.16	-2.96	-40.83	-291.50	8
564.94	-298.10	1056.15	131.47	-36.74	-221.22	8
906.49	-96.92	1257.08	59.97	-38.88	-15.35	10
892.82	-330.81	1421.14	-16.69	56.85	95.46	8
593.02	-400.63	1249.27	8.54	142.52	125.82	11
463.38	-474.12	1149.66	0.34	138.09	166.93	8
462.40	-497.31	1155.76	-11.11	135.83	188.90	10
313.48	-735.11	1302.25	-28.59	157.47	183.69	8
243.16	-887.45	1218.02	35.16	173.80	192.08	11
12.94	-792.72	1154.79	106.96	161.71	198.79	10
-44.19	-550.78	949.46	169.89	63.48	221.80	8
143.80	-560.06	1185.55	137.51	-34.64	153.38	10
297.36	-493.41	1181.40	138.61	-8.94	38.97	8
249.51	-291.26	1062.99	106.35	60.76	-35.06	11
178.71	-251.46	1117.43	60.91	59.05	-65.52	8
231.45	-295.65	1281.01	-0.82	39.40	-69.43	8
444.58	-393.80	1355.96	27.22	-8.12	-50.72	10
424.07	-227.54	1198.24	25.42	-6.50	-43.12	8
400.15	-309.08	1187.50	-9.55	-41.96	-11.23	11
683.84	-615.48	1376.22	8.54	-54.47	12.33	8
658.45	-545.65	1489.75	88.96	-12.36	80.99	8
719.73	-61.77	1122.31	138.37	3.39	104.80	10
642.33	-174.80	1241.94	-51.03	60.24	23.62	9
467.04	-443.36	1189.45	-211.85	109.62	-4.70	10
277.59	-827.88	1038.82	-268.95	68.18	0.95	8
253.17	-958.25	889.65	-238.98	53.10	13.52	10
366.46	-927.98	757.08	-221.77	31.25	34.06	8
429.69	-787.11	729.25	-212.59	11.96	25.33	9
444.09	-773.44	817.87	-282.41	45.10	-81.82	10
385.50	-1096.44	1035.40	-264.47	104.95	-223.05	8
213.87	-1399.66	1171.14	-28.69	96.10	-270.51	10
150.88	-1089.36	1065.92	88.38	66.28	-247.10	10
663.57	-592.53	1094.48	191.96	-7.75	-151.95	9
792.97	-384.77	1211.18	169.16	48.55	-80.99	10
916.75	-549.56	1477.54	67.66	108.09	14.86	8
567.87	-471.19	1414.55	44.65	140.41	45.20	10
533.69	-498.54	1292.48	21.85	124.15	-67.57	9
367.19	-650.88	1327.15	20.23	181.21	-190.89	10
99.85	-491.46	1118.90	7.42	205.93	-225.40	8
64.21	-962.40	1164.06	-62.38	134.83	-308.72	10
209.72	-1062.99	1117.43	49.13	57.65	-354.37	8
304.44	-1065.92	1024.90	163.51	53.25	-299.35	11
275.15	-834.96	980.47	232.70	50.96	-137.42	8
375.49	-712.16	1153.56	274.48	-41.38	44.22	10
817.38	-408.69	1275.63	228.61	7.72	158.75	8
821.04	-388.92	1427.25	193.91	85.85	153.05	11
518.80	-406.01	1451.90	88.53	180.82	166.44	8
196.53	-498.29	1392.82	-39.00	178.83	158.39	10
167.24	-716.06	1063.96	-136.99	81.02	149.05	8
477.54	-1667.72	1093.51	-177.86	-1.16	177.86	10
351.56	-1773.19	1045.41	-87.01	-65.43	176.57	11
383.54	-1583.98	880.13	168.46	-121.55	149.51	8
533.94	-1118.16	733.40	350.25	-11.38	126.89	10
589.84	-887.94	876.22	400.42	60.64	130.83	8
424.80	-392.82	1098.39	408.36	227.29	150.60	10
-74.71	-261.96	1361.57	332.73	265.81	141.88	9
-48.83	-93.51	1532.71	252.04	131.04	225.86	10
0.73	-307.62	1831.54	182.40	-0.03	312.74	10
27.59	-233.15	1833.74	164.37	-74.10	359.47	8
1.46	-199.71	1677.25	64.85	-153.93	395.45	9
204.59	-386.72	1661.13	15.56	-182.89	400.54	10
345.21	-760.74	1573.97	-6.87	-272.40	463.68	8
580.32	-1087.65	1641.85	68.27	-309.97	372.47	10
753.91	-708.25	1290.28	224.64	-214.72	176.97	10
407.47	-610.35	994.38	257.87	-120.06	112.88	9
586.67	-670.90	817.14	268.83	-247.34	232.51	10
931.64	-731.20	976.81	228.79	-253.45	336.79	8
1021.24	-820.31	1029.05	333.31	-199.83	365.60	10
1006.10	-900.39	753.17	379.21	-205.84	419.49	11
1296.39	-1121.09	850.10	353.85	-171.17	556.64	8
1501.46	-1100.59	957.52	324.40	-18.49	589.72	10
823.00	-1152.59	728.52	355.19	107.30	551.06	8
914.31	-1087.40	727.05	374.11	107.06	566.86	10
622.80	-1292.97	804.20	387.05	101.75	535.46	11
632.57	-1218.75	704.83	395.90	75.41	625.12	8
848.14	-1121.83	826.17	424.50	67.47	579.13	10
713.87	-1033.45	888.92	368.13	99.52	439.36	8
938.23	-770.75	895.51	355.80	97.84	403.14	11
442.87	-911.38	981.45	282.35	98.33	325.50	8
764.65	-567.38	961.67	210.57	77.67	274.05	10
713.38	-80.08	871.34	-13.00	155.27	59.60	8
116.70	-637.94	885.99	-361.45	191.86	-19.13	10
-89.60	-1081.79	1021.97	-449.74	137.42	155.15	9
-172.12	-1670.90	1040.77	-205.20	65.80	177.19	10
-300.29	-1885.50	955.57	86.15	30.79	127.20	10
-657.47	-915.28	821.78	474.27	-96.25	54.05	8
36.62	-769.53	817.38	379.27	-343.81	41.84	8
384.77	-882.08	986.33	423.10	-430.63	-92.44	11
360.60	-114.26	697.02	426.18	-455.05	-331.33	8
1023.68	33.69	535.89	188.39	-308.04	-367.00	10
1437.74	-64.21	550.29	-35.19	4.52	-135.10	10
1816.65	-357.67	693.12	-144.13	134.40	-107.12	9
1377.44	-779.05	1052.49	-328.40	196.20	-135.71	10
992.68	-682.86	781.25	-472.08	189.76	171.51	8
1007.57	-1406.49	884.52	-616.30	121.98	456.45	10
788.09	-1774.41	796.88	-487.67	151.98	599.46	10
637.94	-2011.23	763.67	-210.17	174.99	644.23	9
240.72	-1661.13	477.29	73.03	229.16	596.28	10
-46.14	-1400.63	44.92	49.07	181.12	598.27	8
-36.87	-1700.20	376.46	9.86	103.85	564.33	10
477.54	-1559.33	1494.87	22.95	53.53	372.74	9
195.07	-1321.78	646.24	303.47	32.78	-60.03	10
649.41	-1645.02	1051.51	274.96	145.54	-356.96	8
580.32	-1275.15	934.08	335.39	489.07	-581.12	10
-332.52	-1260.25	1041.50	434.72	658.87	-680.27	10
-281.01	-1011.47	1033.20	508.09	533.33	-579.19	9
-95.46	-826.42	914.55	431.18	342.96	-237.52	10
72.02	-650.15	972.41	210.69	134.89	206.82	8
692.63	-940.43	1079.59	157.23	11.84	353.94	10
767.33	-1194.34	1116.46	207.82	-26.09	470.67	8
803.47	-1136.96	929.69	399.08	-31.89	452.36	11
513.43	-1075.68	693.60	492.71	-12.54	519.38	10
624.76	-677.73	683.35	350.19	50.90	505.62	8
305.42	-531.74	1239.75	83.19	201.90	343.81	10
112.30	-885.01	1267.82	105.68	168.82	134.95	9
-268.55	-1093.51	837.16	140.32	156.19	-18.10	10
-430.91	-1196.78	879.88	117.49	126.50	-39.58	8
-132.32	-1203.37	1309.57	172.39	67.23	37.99	10
-68.12	-1040.77	1114.99	284.48	53.68	115.36	10
2.69	-965.33	1050.05	326.90	7.69	189.15	9
-72.75	-948.24	1132.08	335.48	-60.42	308.72	8
182.62	-999.51	1198.73	479.68	-112.70	213.20	10
288.82	-533.94	1003.42	496.19	56.00	-36.01	10
132.81	-82.76	1141.36	447.30	152.74	-188.54	9
-364.75	-18.80	1157.47	254.91	238.43	-487.92	10
-748.29	-591.31	1357.42	86.40	48.89	-478.12	8
-330.81	-743.41	1124.76	151.73	-174.65	-59.02	10
361.57	-425.05	891.85	200.59	-361.66	267.40	8
685.06	-545.65	995.36	122.53	-386.72	406.28	11
1208.25	-593.26	941.16	26.67	-254.21	359.99	8
1106.20	-1053.96	1216.80	181.34	-69.27	270.45	10
843.99	-1049.32	1069.09	286.87	-48.46	285.52	10
759.52	-740.72	972.90	415.34	-17.49	212.77	9
529.30	-355.96	1178.47	356.75	-43.21	59.39	10
824.95	-195.07	1415.77	161.93	25.39	-26.46	8
337.40	-546.88	1404.05	-5.25	176.67	-57.25	10
232.18	-469.73	1244.87	14.19	100.98	27.28	8
392.82	-518.31	1223.39	-0.52	34.94	142.09	11
711.43	-802.98	1384.52	28.05	63.35	151.70	8
527.34	-476.81	1286.38	94.12	135.10	8.09	10
190.67	-237.06	1103.76	197.05	222.84	-194.46	8
-327.64	-193.12	1002.20	103.76	200.01	-190.28	10
35.16	-371.58	1182.62	20.23	53.19	-202.61	9
15.14	-448.97	1067.87	54.23	1.62	-277.62	10
14.65	-15.87	1040.28	100.95	-55.60	-300.23	8
727.78	-31.74	1032.23	-42.60	27.47	-238.53	10
10.50	-113.28	1155.03	-105.01	158.57	-55.51	9
383.06	-530.76	1282.71	-185.39	-40.25	40.37	10
667.24	-381.35	1081.79	-171.78	-57.59	118.41	8
557.62	-485.11	1099.61	-196.93	61.86	75.23	10
391.60	-689.70	1352.5
