# Supplementary material for: Complexes of vertebrate TMC1/2 and CIB2/3 proteins form hair-cell mechanotransduction cation channels
Source: eLife. 2025 Jan 8;12:RP89719. doi: 10.7554/eLife.89719 (PMC11709434; doi:10.7554/eLife.89719)
Supplement: Figure 3—source data 1. [file elife-89719-fig3-data1.zip › Figure 3H/homo/19-1-1-T2.csv]

Time	Lat	Foreaft	Vert	Pitch	Roll	Yaw
1	6.88	200.07	124.97	10	NaN	NaN
2	-163.57	-352.78	1108.89	-2.59	127.53	142.82
3	-274.9	-172.12	1100.83	-5.92	103.73	124.33
4	-92.29	-190.19	1352.05	-36.59	-6.04	-6.71
5	-3.66	-216.31	1329.35	-33.29	-14.83	-62.41
6	-110.84	-363.53	1242.92	-105.38	32.71	-68.73
7	90.33	-449.46	1171.14	-78.55	58.81	24.05
8	24.66	-579.1	1305.18	-41.23	130.25	158.33
9	-106.93	-584.23	1264.89	-10.16	97.56	201.57
10	2.44	-571.53	1248.29	54.5	81.27	187.9
11	-78.61	-364.5	1311.28	63.45	92.53	167.27
12	-130.86	-395.26	1284.42	28.23	111.51	191.5
13	68.6	-483.4	1195.07	-30.88	140.08	233.92
14	-284.67	-602.29	1156.25	-103.3	196.11	231.02
15	44.92	-457.28	1292.72	-118.84	134.06	174.22
16	-174.8	-293.7	1230.71	-124.63	164.61	143.55
17	-184.08	-500	1320.56	-148.56	171.51	124.36
18	-127.2	-629.39	1184.08	-174.96	227.75	120.7
19	-368.16	-797.61	1233.89	-199.01	235.96	119.87
20	-501.95	-976.56	1261.96	-135.16	198.76	134.4
21	-351.81	-722.41	1091.31	-92.65	116.64	168.64
22	-420.41	-835.94	1190.92	-168.79	139.1	144.93
23	-607.18	-891.36	1202.64	-181.7	115.94	52
24	-549.32	-846.68	1157.71	-158.54	54.11	54.02
25	-254.88	-916.75	1141.6	-88.13	-11.38	-0.7
26	-164.79	-907.23	975.59	-3.85	20.32	17.79
27	-22.22	-907.71	1000.49	32.65	62.26	-18.46
28	-317.63	-541.75	868.65	120.06	125.21	-68.94
29	-375.73	-833.25	1132.32	48.03	97.23	-87.55
30	-440.92	-1197.02	1445.07	5.28	50.57	-58.35
31	-460.69	-1087.65	1519.78	35.13	35.98	-44.77
32	-417.97	-1067.14	1393.07	17.33	46.97	-64.64
33	-480.22	-1184.57	1233.89	44.95	10.8	-91.4
34	-402.83	-932.13	1111.08	85.85	-40.16	-135.38
35	-217.53	-972.41	1201.17	20.54	-18.04	-143.68
36	-115.48	-947.27	1239.26	-59.23	-26.25	-174.77
37	-81.54	-1080.08	1212.4	-155.09	5.98	-165.07
38	-49.32	-1265.38	1239.01	-129.82	40.01	-174.07
39	-164.79	-1502.93	1052	-86.15	66.93	-137.97
40	-235.84	-1246.34	1079.35	23.04	17.03	-69
41	-42.48	-972.9	857.91	133.64	-23.28	15.11
42	50.54	-884.28	859.62	110.9	-4.24	18.8
43	-100.34	-883.06	1058.35	44.34	12.15	3.48
44	-174.32	-929.2	1141.36	-46.48	-11.57	43.3
45	-62.74	-1360.84	1365.97	-68.42	-9.64	68.79
46	-98.14	-1686.52	1318.36	-49.44	-6.07	126.83
47	-53.96	-1873.29	1112.3	88.84	-5.8	120.12
48	-164.79	-1524.66	913.82	270.57	4.21	76.14
49	-97.9	-1283.94	887.94	302.49	-4.58	0.27
50	-20.75	-724.37	890.38	245.82	2.2	-26.58
51	55.18	-684.08	982.42	88.29	53.71	-4.73
52	44.19	-786.62	1198	-32.81	136.32	49.13
53	-17.33	-982.91	1342.77	4.18	82.43	27.47
54	20.51	-980.22	1267.09	107.51	31.65	33.08
55	-16.6	-1095.21	1213.62	139.62	32.78	15.75
56	-21	-876.71	1139.16	178.59	62.81	-25.27
57	-44.19	-1426.03	994.14	149.75	36.47	-84.63
58	23.93	-1688.48	1016.11	71.23	61.58	-114.2
59	-31.01	-1640.87	1012.7	62.56	100.46	-74.71
60	-184.81	-1451.66	1005.13	62.71	77.76	4.03
61	-83.01	-1267.09	1291.99	50.32	61.07	44.71
62	-39.55	-1063.72	1496.58	42.27	37.87	172.06
63	63.72	-1194.09	1434.57	71.08	78.28	281.43
64	-256.84	-1156.01	1273.68	125.89	143.43	277.71
65	-382.57	-1268.8	1049.32	174.53	NaN	NaN
66	-598.88	-358.15	1029.79	103.73	24.99	33.91
67	-644.04	-329.1	1004.15	88.44	35.83	39.83
68	-531.74	-327.39	1017.09	64.88	27.28	43.7
69	-582.76	-397.46	965.58	56.09	53.65	43.61
70	-594.97	-420.9	978.27	39.86	58.5	47.82
71	-561.52	-448.73	981.2	32.07	68.42	46.45
72	-639.89	-609.38	1043.95	35.43	77.79	45.04
73	-690.92	-526.61	946.29	73.12	71.81	57.65
74	-688.72	-525.39	929.44	91.77	53.25	57.01
75	-650.39	-518.07	968.02	109.13	55.79	57.53
76	-618.9	-459.72	994.87	117.77	60.7	53.89
77	-661.62	-415.53	951.66	102.91	64.76	52.92
78	-609.86	-499.76	1008.3	80.75	56.4	62.01
79	-559.08	-438.23	974.85	107.91	68.21	72.24
80	-522.46	-404.3	955.57	90.06	105.87	69.34
81	-594.97	-379.64	1037.11	79.83	124.21	61.37
82	-609.13	-260.01	1022.95	108.49	137.05	39.06
83	-864.5	-345.95	1114.01	101.01	157.47	50.99
84	-635.01	-597.66	1057.13	126.98	90.85	85.21
85	-1063.72	-872.56	772.71	212.52	37.57	30.06
86	-778.56	-835.69	709.47	306.24	-39.25	-27.22
87	-656.25	-765.38	482.67	361.15	-39.25	-64.79
88	-537.11	-775.15	588.13	386.81	0.46	-64.45
89	-820.8	-585.69	581.54	398.56	38.79	12.57
90	-817.63	-546.88	707.76	485.44	29.24	125.67
91	-732.67	-444.34	936.77	524.87	-28.5	113.19
92	-906.25	-239.75	741.94	617.49	-71.53	152.98
93	-712.65	60.79	518.8	568.88	-116.27	207.28
94	-687.5	257.81	486.08	496.4	-129.18	212.49
95	-680.66	311.77	486.57	268.92	-127.72	225.59
96	-688.96	684.57	636.96	134.58	-139.4	209.05
97	-324.95	838.62	1192.63	102.91	-127.56	120.21
98	-394.29	728.03	1107.42	40.99	-136.96	118.9
99	-294.43	268.31	1005.37	-91.67	-147.37	187.5
100	-242.92	93.99	854.74	-142.49	-106.6	214.11
101	-329.1	-49.56	760.99	-161.1	-87.13	181.12
102	-306.15	-40.04	643.31	-177.4	-105.26	80.35
103	-289.79	-242.43	1003.17	-225.95	-78.43	-33.14
104	-389.4	-497.8	1069.58	-155.82	-75.47	-20.69
105	-292.48	-494.14	983.89	3.69	-133.54	-6.01
106	-197.02	-373.29	935.06	108.12	-130.55	19.07
107	-151.37	-237.3	934.81	96.25	-134.43	35.16
108	-129.64	-112.06	1071.04	77.36	-71.17	86.36
109	-161.87	-28.56	1054.69	96.47	-86.12	59.84
110	-36.13	-262.94	1199.22	49.44	-63.26	128.91
111	-114.01	-354	1099.85	131.56	-36.16	185.73
112	-304.2	-167.72	934.08	137.63	-20.63	199.1
113	-337.89	117.92	977.29	98.08	-47.09	175.87
114	-292.24	-22.95	1104.49	-23.47	-84.75	131.93
115	-139.65	-154.05	1036.38	4.82	-119.54	87.98
116	38.57	-193.6	989.5	40.41	-160.19	126.53
117	166.02	-81.79	1014.16	57.16	-139.71	200.9
118	261.47	-102.78	1073	17.36	-79.8	181.98
119	78.12	-248.29	1050.29	12.73	-62.47	169.19
120	55.42	-447.27	1155.27	32.78	-85.78	167.39
121	139.16	-150.15	1062.01	77.33	-112.49	161.41
122	176.27	-170.9	1099.61	26.09	-82.82	178.47
123	280.03	-344.24	1132.32	-65.09	-41.6	163.39
124	527.1	-433.59	1343.99	37.54	-68.91	122.65
125	541.99	-438.96	1223.63	139.74	16.36	102.14
126	391.11	-241.94	1119.63	143.49	49.77	90.03
127	464.84	-141.85	1144.04	123.87	71.84	6.13
128	457.76	-266.36	1077.39	95.52	148.32	-20.9
129	527.83	-339.84	1121.83	144.62	202.64	-60.79
130	312.99	-269.04	1073.49	191.83	289.7	-85.57
131	170.65	-179.2	1087.4	245.79	329.35	-56.15
132	-53.47	-49.07	1056.15	260.8	313.08	-41.2
133	-151.61	55.91	990.97	251.01	265.14	10.53
134	-297.36	-54.93	963.13	226.26	233.55	103.91
135	-261.47	-88.38	981.69	231.41	184.27	220.28
136	-187.5	249.02	890.38	224.4	130.13	258.51
137	-116.21	255.37	916.26	155.55	120.51	274.26
138	-143.55	80.08	1125	100.19	84.93	321.01
139	-150.88	-99.61	1238.28	91.58	58.44	353.18
140	155.27	-451.9	1148.19	52.12	15.63	359.56
141	441.16	-782.71	997.8	6.16	11.54	233.37
142	261.72	-665.53	1103.76	83.53	85.63	65.95
143	152.34	-359.13	916.02	301.18	156.46	9.52
144	-46.14	-51.76	885.5	341.52	158.51	7.54
145	54.44	184.33	880.62	364.2	77.33	50.51
146	422.36	289.79	980.22	345.15	61.19	99
147	461.67	500	975.34	293.46	144.35	72.51
148	362.3	544.92	857.18	244.35	219.79	45.26
149	368.65	463.87	790.53	209.29	249.08	32.35
150	163.33	246.09	804.44	126.98	279.57	13.24
151	-326.42	57.37	891.6	84.72	295.72	54.23
152	-457.03	87.65	872.07	104.61	194.24	69.92
153	-390.38	138.67	707.28	134.67	124.76	20.26
154	-488.53	251.22	545.65	34.18	116.67	55.45
155	-358.15	79.59	884.03	1.25	65.37	83.04
156	136.47	46.88	1158.69	1.74	11.05	137.21
157	424.8	99.37	968.02	-79.01	83.98	122.86
158	554.2	-231.69	1656.01	-189.58	244.48	135.38
159	553.22	-248.54	1147.22	9.06	293.49	-2.5
160	-123.78	-310.55	734.86	-1.34	316.16	-8.73
161	-136.96	-390.14	808.11	-4.24	239.35	30.88
162	-188.48	-384.03	779.05	34.76	177.19	77.7
163	-234.13	-301.76	890.14	156.1	162.6	164.64
164	-195.31	-160.16	848.39	266.24	161.65	164.52
165	-300.05	102.78	878.17	389.83	133.36	117.71
166	-191.41	672.85	841.55	406.16	93.51	82.73
167	13.67	738.77	863.53	221.83	47.91	38.24
168	-48.1	610.6	968.51	32.14	112.27	-1.46
169	-81.54	432.62	917.24	41.72	69.27	-81.7
170	-145.26	398.93	722.17	23.93	146.03	-46.42
171	-240.23	208.98	740.48	-35.37	161.74	10.86
172	-231.2	107.67	767.09	-136.23	126.04	153.47
173	10.74	188.72	785.16	-222.35	139.62	277.5
174	26.12	40.53	1196.53	-289.89	180.6	368.29
175	4.88	-404.3	1446.53	-275.27	185.42	458.31
176	110.35	-535.4	1369.87	-291.9	214.26	411.1
177	218.51	-625.98	1016.85	-264.13	273.04	314.12
178	-203.37	-578.86	877.93	-37.6	385.16	70.74
179	-895.02	-657.96	650.15	126.53	320.92	-137.27
180	-668.21	-759.52	739.99	244.75	111.48	-135.65
181	-234.62	-361.82	841.55	359.59	-9.55	-88.32
182	-149.66	-118.9	948	394.59	56.43	-46.97
183	-287.6	-79.35	922.61	411.32	103.15	94.48
184	-238.77	170.17	922.85	395.78	85.85	172.27
185	48.58	367.68	933.59	324.52	92.53	223.05
186	-110.6	324.46	963.13	228.09	166.69	151.09
187	-355.96	154.54	1034.18	212.55	132.32	69.89
188	-420.41	30.03	962.89	280.43	51.7	131.62
189	-340.58	23.68	713.87	335.63	42.27	274.17
190	-106.93	153.56	562.99	293.58	68.7	303.13
191	99.85	364.01	507.81	152.65	81.15	188.63
192	113.04	493.16	664.06	-58.53	107.21	83.01
193	192.14	255.62	1229.74	-86.55	154.33	77.82
194	95.21	243.41	884.52	-41.11	190.49	133.03
195	108.64	235.11	853.03	-40.34	224.52	163.76
196	-68.85	384.03	908.2	-53.13	242.71	183.5
197	-223.88	161.87	972.17	-126.1	243.59	220.73
198	-388.92	14.89	1019.29	-132.6	193.7	262.18
199	-286.38	110.84	803.47	-96.8	146.15	314.97
200	-318.36	-280.76	905.52	-68.24	102.69	287.26
201	-390.87	-289.06	843.75	6.53	48.13	281.31
202	-30.52	-126.95	818.12	-4.12	41.26	255.1
203	-14.89	-248.29	971.68	-12.73	72.05	217.9
204	-170.41	-255.62	907.71	37.51	149.84	220.25
205	-177.49	-104.98	849.85	92.62	119.38	226.5
206	-127.44	13.18	880.86	86.3	64.97	190.64
207	40.04	40.53	1041.99	46.08	54.29	145.11
208	84.96	380.62	1000.73	-3.94	67.72	107.6
209	161.87	110.35	1177.49	-135.16	90.61	2.32
210	-41.02	-79.59	1173.58	-165.92	110.63	-43.21
211	-125	-296.63	1218.51	-76.2	38.64	-54.44
212	64.21	-341.31	1086.91	31.83	65.92	40.74
213	-12.94	-518.8	1040.53	104.19	95.28	68.51
214	-70.07	-205.08	866.94	209.17	63.35	88.13
215	-467.04	-202.39	970.7	130.92	101.56	119.81
216	-395.26	-53.47	931.15	106.17	-7.05	107.73
217	-127.93	38.57	988.28	3.51	-95	25.33
218	-28.81	110.6	1036.38	-70.92	-103.45	-46.69
219	56.88	-363.28	1166.02	-143.43	-95.03	-126.46
220	-123.78	-532.23	1037.84	-40.86	-48.89	-179.11
221	-102.29	-624.02	955.57	179.11	-50.63	-274.9
222	-260.01	-503.17	677.98	437.74	-48.92	-337.13
223	-208.25	-444.58	552.25	596.47	-82.31	-310.09
224	-345.46	-280.03	418.21	632.39	-102.11	-262.42
225	-260.5	90.82	372.8	662.84	-159.3	-185.67
226	-326.42	280.27	370.12	638.79	-205.44	-179.6
227	-338.13	424.56	375.49	580.66	-257.84	-171.17
228	-275.88	519.29	286.38	518.86	-303.44	-151.55
229	-26.61	612.06	281.25	390.9	-239.81	74.22
230	316.65	743.41	380.86	298.37	-315.8	-76.14
231	454.83	893.07	856.2	462.59	-299.71	-176.7
232	360.11	1205.08	888.18	367.95	-199.37	-205.99
233	-11.72	1017.58	867.19	162.08	-86.21	-185.88
234	-133.79	812.5	656.49	45.01	-96.62	-148.68
235	-280.76	663.57	464.6	18.98	-154.72	-240.26
236	-383.54	425.54	440.43	10.31	-205.54	-294.34
237	-229.49	483.4	423.1	73.33	-211.36	-305.76
238	-106.69	348.63	20.02	35.61	-59.66	-250.79
239	-545.17	131.84	158.94	71.56	-49.71	-204.44
240	-114.75	77.64	445.56	146.82	-166.02	-75.68
241	386.47	407.47	407.71	170.78	-103.91	49.65
242	280.27	314.7	940.43	39.22	45.04	124.21
243	185.79	299.56	981.93	0.79	84.99	63.32
244	83.74	198.97	998.05	-24.69	69.06	19.65
245	132.81	105.71	856.45	-70.92	115.39	-22.31
246	-63.72	-43.95	737.3	-79.74	166.11	-41.38
247	-173.1	-100.1	622.8	-71.59	151.7	-55.3
248	-107.42	-180.42	599.37	-10.62	189.85	-93.54
249	-255.62	-217.04	406.25	25.36	236.69	-109.44
250	-605.22	-151.37	314.7	96.53	281.52	-104.43
251	-995.85	156.74	324.71	166.5	172.18	-86.43
252	-783.94	237.3	519.29	193.33	55.69	-69.79
253	-845.46	255.37	573.73	245.88	8.54	-36.93
254	-853.27	336.18	474.37	238.89	-60.06	41.11
255	-588.13	373.29	520.75	193.21	-104.46	69.34
256	-212.4	363.28	690.92	103.52	-105.5	52.49
257	-272.46	255.13	807.13	69.15	-36.13	32.35
258	-319.82	327.39	712.4	35.13	-6.56	46.08
259	-260.25	387.7	650.15	-22.37	1.43	41.69
260	-187.01	288.09	704.1	-54.69	35	35.16
261	-201.17	139.4	750	-74.01	113.4	-0.79
262	-462.4	95.7	698.49	-110.08	175.69	-18.31
263	-742.43	-88.38	758.06	-114.32	135.19	-36.01
264	-710.69	-93.99	760.74	-50.69	50.81	-41.38
265	-343.02	-65.19	497.07	-15.41	80.2	-58.26
266	-686.28	-346.44	484.13	-2.96	167.02	-192.81
267	-885.25	-298.83	519.29	133.94	77.58	-254.43
268	-502.69	-152.59	597.17	271.94	-35.98	-197.57
269	-343.02	112.55	613.04	274.63	-43.43	-112.34
270	-143.8	231.69	846.92	119.81	31.62	-94.97
271	-290.53	59.81	1104.49	96.62	98.75	-98.57
272	-575.93	8.79	882.57	81.54	193.76	-101.2
273	-920.17	-281.01	672.12	87.74	154.57	-79.99
274	-916.02	-263.18	435.3	162.54	34.45	-20.72
275	-801.76	-187.01	240.97	197.36	-18.83	-41.78
276	-811.52	-146.24	270.51	165.41	5.19	-74.89
277	-895.02	-146.73	535.64	184.91	6.74	-123.87
278	-946.04	40.53	770.51	231.93	-50.45	-97.26
279	-594.97	429.69	814.45	222.96	-89.39	-82.92
280	-365.97	421.14	891.85	104.68	-1.07	-124.24
281	-568.85	193.12	828.86	-1.53	51.24	-174.35
282	-805.91	-31.98	692.87	-54.5	30.61	-190.89
283	-782.96	-413.33	747.07	-104.49	-0.4	-187.77
284	-894.04	-449.71	477.78	-56.37	16.72	-136.75
285	-963.13	-556.88	552.73	-23.19	-12.54	-98.88
286	-929.2	-557.62	625.98	45.53	-24.41	-89.84
287	-851.07	-470.7	621.09	51.85	-18.13	-111.91
288	-766.85	-430.42	660.89	60.76	-29.14	-161.13
289	-802	-531.01	782.96	31.1	-34.61	-169.07
290	-555.91	-519.78	788.33	71.93	-23.68	-85.21
291	-661.13	-500.24	906.74	125.61	24.26	16.2
292	-706.3	-393.07	797.12	163.54	22.25	102.29
293	-742.43	-334.23	808.11	177.49	29.6	102.72
294	-953.86	-354.25	854.98	187.32	40.68	60.18
295	-983.89	-65.43	702.39	164.67	24.87	-9.89
296	-1097.66	-207.03	844.48	28.02	4.58	-107.51
297	-1063.72	-156.01	780.03	-57.92	-23.19	-134.55
298	-981.69	-408.94	725.83	-84.87	-39.12	-118.35
299	-749.27	-566.65	790.04	-97.66	-78.95	-48.16
300	-531.98	-645.26	791.5	-87.92	-69.46	64.48
301	-281.98	-762.21	832.28	-73.39	-57.77	170.2
302	-481.45	-619.87	826.9	-3.42	-9.95	234.65
303	-436.52	-606.93	824.46	45.41	10.07	324.98
304	-383.3	-591.8	853.52	69.76	40.53	344.76
305	-460.45	-616.7	928.71	129.91	67.66	314.82
306	-689.94	-431.64	806.88	209.78	135.74	239.78
307	-890.14	-303.71	704.83	188.87	169.13	76.9
308	-886.96	-233.64	872.31	152.13	164.4	-81.09
309	-909.18	-258.79	862.55	124.48	187.53	-180.73
310	-647.71	-427.98	823.73	145.87	207.28	-202.18
311	-757.57	-509.77	679.2	200.56	272.16	-185.73
312	-815.92	-100.59	932.13	236.51	194.55	-46.75
313	-509.52	-149.41	990.72	145.94	153.08	50.75
314	-592.77	-600.1	721.44	95.15	202.27	-10.22
315	-814.94	-551.03	312.5	147.95	134.4	-56.52
316	-581.79	-533.45	343.02	189.15	117.1	17.18
317	-552.98	-705.32	477.54	197.45	174.13	69.03
318	-625.49	-434.33	723.14	214.51	259.7	68.12
319	-896.73	-419.92	751.22	212.4	308.23	-0.98
320	-1158.69	-247.07	529.05	156.59	304.35	-69.43
321	-1165.53	-431.64	433.35	111.69	231.75	-142.15
322	-1196.29	-523.93	297.85	137.15	198.49	-186.83
323	-1167.72	-521.24	315.43	151.95	154.54	-165.04
324	-1304.2	-555.18	458.01	137.33	96.53	-176.88
325	-1389.4	-445.8	429.44	106.29	64.48	-171.02
326	-1268.55	-526.12	431.88	26.43	-37.48	-148.32
327	-923.34	-495.85	484.13	16.27	-47.94	-132.17
328	-1070.07	-429.93	502.69	52.28	28.69	-133.24
329	-1239.5	-596.92	415.04	30.7	61.37	-183.99
330	-1331.79	-702.15	436.52	54.44	9.83	-219.57
331	-1284.42	-859.38	341.55	119.84	-81.48	-194
332	-1270.75	-933.84	368.9	143.4	-116.24	-144.56
333	-1111.08	-1108.89	604	167.54	-158.91	3.14
334	-599.12	-1101.81	431.64	169.43	-147.37	85.08
335	-786.38	-1366.94	892.58	161.41	-48.19	163.39
336	-951.66	-971.19	552.98	270.6	-30.52	274.23
337	-896.73	-890.38	525.88	302.61	-78.4	269.32
338	-842.29	-709.47	523.19	298.31	-60.21	206.24
339	-769.04	-422.85	597.17	258.12	-50.84	130.62
340	-712.89	-164.79	502.93	220.55	-31.31	-26.06
341	-751.95	-366.21	607.91	143.98	16.66	-182.56
342	-745.85	-606.45	772.71	87.34	44.28	-278.41
343	-825.68	-691.41	821.29	135.22	77.7	-229.03
344	-748.54	-709.72	801.27	145.9	70.22	-119.96
345	-657.47	-720.7	629.64	119.9	107.97	-62.65
346	-689.7	-750.49	691.89	86.09	128.63	-78.83
347	-1141.36	-1036.87	668.95	82.49	168.3	-125.82
348	-1260.99	-1182.86	635.5	107.7	72.91	-237.27
349	-1048.1	-1146.48	600.83	128.27	-20.42	-364.5
350	-1031.74	-1124.27	735.35	226.59	-44.34	-405.33
351	-967.04	-1085.45	785.89	306.58	-35.83	-300.78
352	-976.32	-960.21	753.66	330.35	-28.38	-207.03
353	-833.01	-763.92	757.08	258.42	-34.85	-61.92
354	-590.33	-1198.49	942.87	253.66	-54.53	36.04
355	-879.15	-1081.54	970.7	222.2	-12.6	312.1
356	-440.19	-1049.8	370.61	168.15	14.07	466.61
357	-675.78	-1168.21	543.7	56.37	108.67	520.72
358	-685.79	-812.01	669.68	139.59	100.62	439.91
359	-788.57	-609.13	649.66	217.99	99.79	219.54
360	-946.78	-466.55	458.5	111.39	72.05	123.2
361	-766.6	-616.7	627.69	44.13	53.16	84.05
362	-866.7	-714.36	859.38	32.68	81.3	24.63
363	-1138.92	-479.74	853.52	153.02	79.68	-4.7
364	-902.1	-573.49	820.56	243.16	20.2	-56.06
365	-806.4	-693.85	824.22	169.01	49.53	-157.5
366	-787.11	-762.7	669.92	120.06	84.87	-177.73
367	-1263.92	-1036.62	775.15	46.72	73.91	-179.44
368	-1136.47	-1086.91	899.66	83.07	-68.48	-153.11
369	-929.69	-965.82	898.68	144.23	-178.47	-212.04
370	-971.68	-821.29	937.26	141.72	-258.54	-294.37
371	-505.37	-652.83	817.63	84.59	-290.59	-188.11
372	-163.33	-818.85	910.16	-71.87	-163.88	-145.39
373	-127.2	-1046.39	815.43	-108.34	-88.5	-308.75
374	-105.47	-1161.38	607.67	-81.88	-21.73	-379.46
375	-404.05	-1557.86	659.42	48.65	97.05	-389.83
376	-520.75	-1208.5	896	186.74	200.35	-190.98
377	-735.84	-632.57	910.4	219.02	258.7	12.88
378	-1347.9	-916.99	501.95	85.33	228.15	112.79
379	-659.18	-1224.37	884.28	-59.08	27.5	309.42
380	-296.14	-1167.48	1025.15	-81.88	65.49	425.75
381	-844.73	-1369.38	1011.96	-13.89	65.22	478.39
382	-1121.09	-1364.5	952.88	16.85	25.39	484.62
383	-1079.59	-937.26	895.02	73.55	14.16	485.2
384	-916.5	-721.44	912.35	23.71	-15.5	385.96
385	-873.78	-595.95	815.92	-45.56	-34.12	330.66
386	-697.27	-973.39	882.32	-142.76	-23.47	388.73
387	-778.81	-1150.88	999.76	-96.5	-39.31	405.52
388	-573.49	-969.48	792.48	-40.1	-31.22	395.78
389	-706.79	-932.37	726.56	-13.03	-44.74	263.31
390	-860.6	-1120.61	647.95	-48.95	-72.72	118.65
391	-928.22	-1450.68	809.57	-104.28	-82.4	20.84
392	-633.06	-1275.63	1136.23	247.07	-120.82	155.52
393	-544.68	-389.16	930.91	392.64	23.93	184.36
394	-826.42	-354.49	771.48	285.03	-76.78	174.59
395	-809.81	-625	698.24	198.03	-102.02	266.91
396	-364.5	-843.51	941.16	16.17	-96.47	438.48
397	-555.66	-1027.1	1131.35	60.49	-23.9	457.12
398	-754.15	-993.16	798.34	214.57	-100.77	503.66
399	-596.92	-793.46	689.45	314.3	-82.03	379.3
400	-166.75	-591.8	680.18	264.8	-145.57	217.38
401	40.28	-438.23	914.06	89.6	-111.48	219.48
402	182.62	-167.48	1297.36	71.87	25.6	241.64
403	336.67	-410.89	1650.63	6.2	145.69	78.12
404	-354	-40.04	1218.51	170.99	291.11	2.01
405	-329.83	798.58	1075.93	148.22	314.67	66.13
406	-1029.05	72.27	921.39	5.74	304.84	0.67
407	-1045.65	-45.17	825.93	-113.89	146.82	45.81
408	-727.05	-666.26	849.61	-164.76	118.44	94.97
409	-704.83	-944.09	887.94	-87.62	192.87	134.55
410	-977.05	-549.32	613.53	82.98	218.9	172.82
411	-983.64	-444.34	822.27	41.47	175.66	92.68
412	-1525.63	-677	910.16	81.24	138.09	93.32
413	-1368.16	-775.39	849.85	142.88	-38.15	154.27
414	-623.78	-435.3	792.97	164.79	-78.89	115.57
415	-411.13	-322.27	803.71	120.36	-21.27	72.36
416	-851.56	-423.83	886.72	33.54	23.01	56.82
417	-480.96	-314.21	1031.74	-6.56	-34.97	13.21
418	-411.38	-275.63	1239.5	-70.47	27.47	54.47
419	-673.83	-334.47	1228.27	-180.51	85.94	144.65
420	-626.46	-505.13	1010.5	-258.58	61.31	154.08
421	-611.08	-568.12	898.68	-347.84	43.15	115.26
422	-257.32	-532.96	958.98	-308.14	10.83	82.06
423	-399.66	-390.38	929.69	-149.99	100.56	10.16
424	-371.34	-447.02	836.43	7.72	133.06	-79.65
425	-495.61	-591.06	906.01	-57.37	231.99	-126.89
426	-960.21	-525.15	1019.78	-55.82	241.42	-162.05
427	-831.54	-891.85	902.1	-14.31	200.93	-168.79
428	-923.83	-795.41	865.48	65.86	193.3	-177.67
429	-823.73	-778.81	918.7	59.72	131.96	-137.08
430	-793.95	-592.77	848.63	33.51	114.32	-72.85
431	-678.96	-780.52	884.77	-58.11	72.02	63.54
432	-648.93	-773.19	1026.37	-62.38	76.63	130.1
433	-981.93	-809.81	993.41	3.97	100.68	140.23
434	-1041.5	-1169.19	893.55	-72.08	66.77	79.62
435	-1185.55	-1367.68	767.58	80.05	37.23	39.12
436	-1120.36	-878.17	474.12	258.45	-36.77	30.64
437	-882.81	-765.14	596.19	232.18	-55.21	-43.37
438	-980.22	-784.67	604.49	192.99	-68.54	-130.65
439	-872.31	-731.2	773.68	171.11	-108.7	-150.12
440	-548.34	-540.77	1160.4	90.36	-106.9	-143.92
441	-574.95	-581.05	1342.77	-53.16	-57.43	-108.46
442	-415.28	-585.21	1321.78	-141.3	-46.84	-67.57
443	-458.25	-388.67	1116.7	-229.16	-1.19	-16.75
444	-318.85	-913.09	1000.49	-323.97	-4.12	117.74
445	-141.85	-1283.69	971.92	-262.7	26.37	137.24
446	-220.21	-1449.71	835.69	-45.41	79.07	125.67
447	-188.23	-1349.37	810.79	33.97	128.75	97.66
448	-607.42	-1315.43	782.47	163.82	189.76	-12.18
449	-690.92	-1517.33	883.3	299.71	198.64	-99.91
450	-916.02	-1480.22	507.08	620.24	225.62	-129.64
451	-1034.42	-1283.45	472.66	764.71	178.13	-133.61
452	-922.85	-1161.62	486.82	793.27	141.69	-115.48
453	-1039.06	-906.74	506.84	643.22	100.86	-52.31
454	-1055.66	-818.12	615.72	420.81	66.68	78.31
455	-1019.04	-636.23	1178.71	363.13	51.88	146.42
456	-1108.64	-497.56	1208.25	370.42	21.88	218.17
457	-937.99	-298.83	1367.43	321.29	-5	249.82
458	-907.71	-454.35	375.49	232.42	-62.93	233.86
459	-1205.32	-722.41	745.36	-10.74	-92.62	200.9
460	-455.57	-527.83	847.66	23.47	-220.79	114.78
461	-145.26	-457.52	900.39	2.81	-157.29	-88.35
462	-173.1	-558.35	1110.11	-9.09	-83.4	-186.55
463	-114.75	-676.03	937.74	-43.79	-82.64	-171.17
464	172.61	-312.26	828.61	-231.48	-59.27	-108.92
465	-34.67	-586.91	1738.77	-392.06	39.58	19.78
466	-260.74	88.38	1445.8	-300.75	185.58	188.14
467	-415.28	-497.07	1465.33	-504.15	202.33	180.63
468	-808.35	-626.95	1351.07	-581.39	189.54	193.02
469	-1009.03	-834.96	1361.08	-355.83	32.5	182.37
470	-777.34	-1028.81	1023.19	-168.12	102.78	151.12
471	-1057.13	-1281.01	309.81	-239.29	145.69	115.42
472	-552.98	-1877.69	690.67	-243.59	71.04	41.23
473	-845.21	-1878.91	523.19	133.88	146.85	-38.48
474	-857.42	-1713.87	510.5	428.83	95.83	-36.29
475	-757.81	-1503.66	653.32	669.46	46.66	-45.44
476	-927.25	-843.26	625	764.47	29.05	-34.67
477	-937.01	-574.46	607.18	554.17	-6.9	-18.68
478	-921.14	-466.06	646	389.74	-1.83	-10.22
479	-879.39	-495.12	949.46	-34.12	-38.57	-73.03
480	-828.86	-756.59	1557.37	-100.83	-54.11	-162.84
481	-954.1	-1076.42	1076.17	169.49	-29.36	-205.17
482	-631.59	-1095.95	925.05	193.94	-117	-219.48
483	-436.04	-1129.39	996.58	231.81	-121.77	-258.64
484	-74.22	-1103.76	879.88	288.06	-18.65	-219.21
485	-385.74	-1089.6	768.31	243.01	-4.03	-188.08
486	-171.39	-1054.44	835.69	125.03	38.24	-136.9
487	-404.79	-970.95	1325.44	71.26	20.42	-150.51
488	-528.08	-521.24	1186.52	156.56	-49.38	-110.05
489	-313.72	-134.77	1260.74	-110.63	-49.41	-61.92
490	-266.36	-413.82	1245.85	-348.39	18.98	-155.94
491	-357.67	-641.36	1127.69	-508.7	67.81	-187.93
492	-630.86	-1076.17	998.29	-647.49	-31.31	-108.73
493	-298.83	-1783.69	1207.76	-534.7	-66.38	-82.58
494	-19.53	-1911.87	454.83	-169.46	-72.05	-50.81
495	-183.59	-2159.18	839.84	56.85	-2.23	34.73
496	-199.22	-1864.26	630.62	318.48	-3.51	106.14
497	-177.98	-1774.17	679.69	452.88	-20.72	112.73
498	-179.2	-1490.23	591.06	519.35	-5.68	102.6
499	-266.6	-1149.9	511.23	332.09	11.6	36.19
500	-361.82	-1133.3	739.26	187.41	20.11	-6.38
501	-297.61	-1058.59	973.39	-47.82	-40.77	-157.01
502	-604.49	-1524.17	1494.14	277.5	76.26	-337.28
503	-543.46	-1207.76	1087.4	436.49	79.44	-276.43
504	-162.11	-1150.39	1067.14	437.04	14.68	-199.31
505	146.24	-1168.46	949.22	470.61	-3.81	-215.09
506	182.13	-1278.56	1036.38	433.01	87.55	-252.29
507	-315.67	-1129.15	942.87	410.58	57.65	-190.25
508	45.41	-1311.04	1146.48	446.04	37.72	-182.92
509	-87.89	-1026.61	947.75	565.4	47.7	-273.68
510	-260.5	-671.63	973.39	524.35	17.67	-213.87
511	-9.03	-716.31	1396	428.86	-62.71	-85.45
512	-63.72	-669.68	1430.18	402.53	-34.21	-19.1
513	-205.32	-431.4	1217.53	297	-25.09	-42.66
514	-257.32	-736.33	1287.11	240.75	-64	-65.22
515	-201.9	-795.17	1189.7	220.34	-94.09	-84.9
516	42.72	-873.29	1210.21	244.42	-143.8	-112.24
517	331.05	-928.47	1066.16	327.39	-128.08	-81.76
518	144.78	-1009.03	986.57	442.2	-44.65	-60.7
519	159.67	-708.25	908.45	538.6	-18.62	-28.47
520	88.38	-698.97	1029.3	584.38	-18.1	-55.36
521	-41.02	-386.72	1028.08	565.06	-16.17	-10.35
522	169.43	85.45	965.33	516.42	-15.17	0
523	249.51	21.73	1164.31	384.95	-16.85	16.14
524	304.93	174.8	1075.44	306.03	25.85	21.51
525	314.7	20.26	1075.68	265.84	55.08	-9.89
526	240.23	-63.96	1082.28	258.79	84.59	30
527	295.41	139.16	919.43	258.24	83.68	68.97
528	345.21	246.09	939.7	167.24	106.72	164.95
529	824.95	28.56	930.91	49.5	143.28	226.17
530	563.72	-172.12	1057.62	12.91	295.38	303.65
531	320.8	-177.73	1141.85	122.59	353.61	413.76
532	-147.46	4.15	976.81	163.6	241.58	439.27
533	122.07	107.42	823.24	178.5	185	398.38
534	20.51	-388.92	921.14	124.73	98.54	315.77
535	148.93	-406.01	1021.73	240.17	110.72	328.7
536	251.95	-155.27	1039.06	347.41	94.15	320.31
537	280.03	372.07	1039.55	374.21	169.65	235.57
538	105.22	414.31	1106.45	248.41	215.39	94.02
539	-271.73	385.5	874.02	41.2	100.77	17.67
540	-166.26	41.5	878.66	-2.26	10.19	20.05
541	453.13	-151.86	1158.45	51.12	-49.29	68.63
542	480.71	-5.13	1017.09	145.87	69.09	53.16
543	193.85	41.75	1065.43	186.22	134.03	-11.6
544	-37.35	104.98	1056.15	181.37	104.06	-18.01
545	-85.21	123.78	715.82	107.85	26.86	-18.55
546	316.65	-301.27	1039.06	35.1	-63.35	20.48
547	431.64	-167.97	1091.8	143.13	32.47	-1.04
548	-42.24	-116.21	958.5	120.15	88.47	6.1
549	-109.13	-47.85	982.42	127.38	-11.93	81.02
550	214.6	-30.52	859.38	120.42	-57.28	84.35
551	337.16	53.22	877.69	130.25	-5.34	57.77
552	401.12	303.22	1036.38	155.88	68.97	-14.37
553	36.62	262.94	1005.62	129.73	109.65	-75.38
554	-144.29	236.33	831.54	28.84	31.49	9.92
555	56.88	-58.59	769.04	13.12	-24.02	49.8
556	281.49	-232.91	925.54	108.34	-46.11	57.98
557	349.37	-25.15	1011.72	221.56	12.94	6.71
558	172.12	98.14	928.71	155.88	58.87	47.3
559	151.86	133.54	771.97	54.72	-11.84	52.95
560	237.55	-103.52	924.8	28.5	-25.33	84.17
561	430.18	71.04	1186.77	51.06	25.76	92.9
562	34.42	273.68	843.26	33.54	64.12	35.77
563	131.59	96.44	906.25	18.92	1.25	13.46
564	336.91	-99.37	921.63	54.11	-10.41	14.53
565	322.27	-22.22	837.65	134.34	45.35	8.33
566	31.98	86.91	753.42	152.92	83.59	3.63
567	49.07	-3.91	840.09	134.16	24.75	34.48
568	208.01	90.82	784.91	118.65	32.47	44.04
569	442.14	171.14	1053.47	104.58	27.47	48.49
570	392.58	171.88	963.38	115.81	107.82	-2.35
571	-31.74	-162.35	906.74	108	103.36	-44.01
572	-10.99	-235.84	900.15	183.65	50.72	-16.02
573	179.44	5.86	837.4	197.97	28.93	1.37
574	271.24	46.14	1002.44	119.6	43.76	37.99
575	112.79	82.03	896.73	40.37	68.88	52.73
576	237.3	155.52	838.13	13.31	12.82	40.77
577	354.98	151.61	874.51	-9.89	31.8	54.99
578	407.71	238.04	1005.13	-44.89	61.8	58.32
579	152.1	323.49	973.39	-136.17	104.13	74.95
580	127.93	-67.63	1054.69	-239.81	43.33	108.98
581	385.99	-310.06	1093.99	-199.58	-5.58	74.04
582	362.06	-407.47	1073	-61.34	60.97	34.15
583	164.55	-331.3	872.07	7.26	91.25	19.32
584	-19.78	-210.45	836.67	98.6	76.54	11.41
585	94.24	-61.52	900.15	85.57	19.17	-6.13
586	48.58	82.76	1001.46	-11.32	-2.14	-66.13
587	-51.27	286.13	1140.14	-66.65	-29.33	-91.92
588	89.36	354.98	1240.97	-224.55	-73.27	-151.95
589	163.09	4.88	1309.57	-340.79	-79.68	-172.36
590	259.52	-151.12	1203.61	-330.14	-52.86	-137.88
591	370.36	-681.64	1211.67	-248.69	-30.24	-114.72
592	423.58	-755.62	1130.62	14.8	22.98	-70.89
593	489.01	-608.64	938.48	223.42	91.4	-8.97
594	273.19	-464.6	889.89	296.23	131.07	41.9
595	101.32	-357.67	991.21	381.07	111.36	109.04
596	83.25	20.02	1052.25	342.04	112.92	126.31
597	71.78	294.43	1232.91	145.29	67.29	102.39
598	66.89	363.53	1365.72	-121.19	55.08	89.29
599	146.73	205.81	1462.65	-326.48	39.73	31.04
600	160.4	57.13	1338.87	-401.55	45.2	18.62
601	163.09	-483.4	1283.94	-463.5	18.86	8.85
602	275.63	-710.69	1167.97	-343.57	7.51	-11.63
603	299.32	-728.03	923.34	-156.62	15.56	-33.05
604	334.47	-925.78	1056.15	38.02	94.54	-4.67
605	259.03	-827.64	951.66	151.52	131.13	5.68
606	-30.52	-430.91	880.13	275.48	174.62	16.45
607	-197.02	204.35	1171.63	163.7	81.27	28.63
608	147.22	-8.3	1729.49	-180.36	-2.99	2.5
609	208.74	-267.58	1806.15	-410.1	65.06	-66.13
610	152.83	-464.84	1532.47	-453.89	54.96	-111.66
611	212.16	-827.64	1272.22	-371.58	31.4	-115.11
612	382.08	-1037.84	929.2	-136.47	2.72	-103.94
613	211.18	-965.58	847.66	-2.93	41.99	1.95
614	3.91	-909.42	1035.4	39.49	44.07	38.27
615	-115.97	-821.04	1127.69	55.08	14.62	23.1
616	41.02	-834.23	1221.44	49.07	10.89	21.48
617	98.39	-589.36	1269.29	-40.89	23.01	13.89
618	261.96	-425.78	1577.15	-200.84	4.27	-3.42
619	326.66	-568.6	1476.07	-339.57	32.59	-85.85
620	214.84	-674.07	1428.71	-403.9	73.7	-98.6
621	42.97	-784.91	1272.95	-345.34	-24.14	-86.79
622	209.47	-1127.69	1019.04	-294.59	-79.04	-50.78
623	716.8	-1387.21	852.29	-205.63	-78.77	53.47
624	249.02	-1356.2	816.41	-32.99	54.99	126.86
625	170.65	-1212.89	1062.01	48.89	50.45	157.32
626	-15.87	-1160.64	1155.03	45.17	44.07	121.89
627	57.86	-1179.2	1202.64	-51.91	3.51	130.77
628	256.35	-1229.74	1205.57	-78.58	1.25	145.78
629	318.36	-830.57	1032.96	-66.53	-4.76	140.78
630	87.89	-882.32	1042.97	-179.96	-29.3	134.52
631	103.27	-1245.12	1079.1	-319.58	-95.89	171.42
632	146.97	-1157.71	1063.48	-381.04	-105.01	128.39
633	422.85	-1352.78	943.85	-385.1	-68.63	21.42
634	240.48	-1488.77	902.83	-289.61	26.67	-3.11
635	51.51	-1521.24	588.13	-219.51	-54.26	22.95
636	314.94	-1705.08	675.54	-189.09	-61.71	56.64
637	409.91	-1516.6	638.92	-78.12	-13.37	115.39
638	230.71	-1471.44	653.81	-91.4	8.76	162.66
639	158.69	-1516.6	756.84	-170.81	-79.8	198.18
640	398.93	-1876.95	597.66	-169.77	-104.55	246.4
641	279.54	-1905.03	495.36	38.18	-61.22	338.47
642	212.65	-1670.41	363.53	278.99	-33.26	396.42
643	45.41	-1416.5	372.07	348.42	-24.26	394.71
644	77.88	-1204.1	281.98	294.53	-24.08	365.14
645	-8.3	-1444.58	585.69	190.16	46.88	330.32
646	-178.22	-1714.84	736.82	255.19	105.35	268.19
647	-94.73	-1936.04	1007.57	362.52	138.4	214.11
648	-120.12	-1875.24	1046.14	479.43	120.33	232.94
649	-14.16	-1445.07	291.5	376.68	66.41	318.36
650	328.37	-1540.28	689.21	280.36	46.63	372.8
651	4.88	-1509.77	554.44	87.8	153.05	435.36
652	-296.14	-1545.65	705.81	-78.49	139.5	480.44
653	-183.84	-1351.07	752.44	-100.77	178.77	446.96
654	-241.94	-1226.07	829.83	-51.36	311.37	370.39
655	-601.32	-1125	715.82	-50.78	370.3	266.14
656	-823.97	-1174.56	795.9	-103.03	286.68	204.99
657	-708.98	-1406.49	857.67	17.79	206.33	252.23
658	-852.54	-1872.8	492.92	116.27	161.47	298.95
659	-472.9	-2158.94	424.07	379.7	69.4	479
660	-399.66	-1688.96	291.5	701.17	122.31	558.38
661	-622.56	-1308.59	440.92	758.33	186.83	520.48
662	-820.07	-835.21	755.13	646.36	201.63	432.01
663	-975.83	-431.64	721.44	519.04	217.74	326.29
664	-1082.76	-521.73	811.52	365.94	184.33	318.36
665	-1042.24	-655.03	753.91	233.76	144.38	356.75
666	-972.66	-1197.02	691.65	214.94	124.05	412.93
667	-734.62	-1308.35	590.33	284.33	118.93	435
668	-812.5	-1275.88	471.44	424.35	112.27	471.28
669	-505.37	-849.61	511.72	531.07	73.3	401.89
670	-353.76	-389.16	495.12	612.79	63.39	373.93
671	104	197.02	627.69	556.03	186.19	349.52
672	-114.01	705.81	727.78	301.33	357.73	120.85
673	-115.97	634.52	749.76	157.87	508.91	-105.16
674	-806.15	-32.96	515.63	240.63	497.07	-234.83
675	-1725.59	-678.47	38.09	276.12	458.62	-214.69
676	-1663.09	-479.98	130.37	164	264.19	-19.65
677	-1499.76	-405.03	-36.38	115.57	56.58	-27.44
678	-1345.46	-498.54	126.95	84.81	9.86	-13.4
679	-1310.55	-301.76	239.5	92.99	-3.05	-18.19
680	-1225.1	-102.05	432.86	42.63	-12.12	-63.69
681	-1153.08	258.06	381.1	-42.79	-0.55	-63.57
682	-916.02	-365.97	558.59	-188.02	24.6	-14.83
683	-1147.95	-805.42	658.45	-116	58.26	52.25
684	-882.32	-860.84	441.16	23.07	-6.26	153.32
685	-893.07	-853.03	358.15	107.18	5.83	171.97
686	-846.68	-755.62	312.01	122.31	-8.82	152.65
687	-844.97	-635.74	306.88	54.9	-20.42	155.58
688	-759.52	-635.5	470.46	80.9	22.74	127.5
689	-1042.24	-481.93	470.7	165.86	55.48	83.4
690	-1188.96	-16.11	250.49	197.69	55.24	108.86
691	-1052.25	-11.23	320.31	101.68	-12.08	91.67
692	-1024.66	-52.73	574.46	68.33	9.43	112.21
693	-748.78	-55.18	626.22	25.76	12.21	211.21
694	-398.93	-454.83	645.02	36.22	49.87	282.38
695	-204.35	-598.39	525.63	57.5	127.99	237.4
696	-406.25	-410.4	395.02	126.22	177.61	138.09
697	-601.07	-279.79	294.68	134.55	246.7	100.28
698	-1263.18	-241.21	313.72	110.35	220.28	105.99
699	-1307.86	-33.69	4.88	159.42	104.68	129.94
700	-989.75	-757.81	24.9	20.51	11.05	-65
701	-838.13	-428.71	351.81	124.82	-2.93	-197.36
702	-789.55	439.45	503.17	183.14	63.14	-184.6
703	-972.17	465.58	628.17	-61.37	142.18	-55.15
704	-1210.21	-50.78	652.1	-136.78	132.11	-8.64
705	-798.83	-291.99	390.14	-82.03	35.03	-41.2
706	-995.61	-414.31	302	67.23	58.14	-48.58
707	-1152.1	-393.07	276.86	256.38	56.46	60.49
708	-1199.46	-310.3	207.03	257.57	48.1	152.44
709	-1079.83	-83.74	240.97	69.21	19.26	155.94
710	-1182.86	10.74	505.13	20.11	29.6	124.42
711	-1119.14	-99.37	466.06	-69.43	-11.6	61.98
712	-1119.63	-341.31	376.95	-61.4	-11.93	-30.91
713	-1046.88	-531.98	221.19	-117.8	-60.36	-132.14
714	-779.3	-957.76	346.44	-110.23	-94.09	-208.8
715	-644.53	-1117.92	415.77	10.8	-76.17	-190.58
716	-394.29	-1158.2	658.94	73.7	-43	-176.91
717	-337.4	-784.18	698.24	173.68	13.09	-101.78
718	-280.52	-769.29	610.35	210.6	93.63	46.02
719	-446.04	-496.34	448.24	155.85	214.81	97.96
720	-727.29	-494.63	330.08	129.76	232.67	43.27
721	-542.24	-29.79	396.48	270.23	287.57	-43.3
722	-1000.73	490.72	469.97	205.66	362.4	-136.63
723	-1516.11	-283.45	502.93	168.67	273.07	-117.25
724	-1201.42	-189.94	242.19	289.7	191.89	-74.95
725	-1339.11	-316.41	-166.99	58.23	146.03	-78.67
726	-1450.44	-683.84	209.23	0.85	95.18	-29.17
727	-1811.28	-649.66	194.34	52.64	66.93	29.51
728	-1706.05	-674.56	164.79	5.43	-75.38	52.98
729	-1056.15	-788.09	303.71	-22.19	-104.74	27.8
730	-1084.47	-717.77	469.24	-38.64	-92.19	-17.46
731	-1084.47	-658.2	536.87	-31.13	-107.67	54.81
732	-827.64	-612.79	391.11	38.79	-135.01	16.02
733	-805.18	-758.54	393.8	72.69	-94.6	-101.84
734	-914.31	-967.77	451.66	122.04	-36.41	-204.04
735	-896.97	-1318.85	556.64	325.41	-40.25	-266.08
736	-771.24	-1336.67	270.02	402.86	-11.78	-247.47
737	-1189.21	-893.07	140.38	426.12	29.6	-122.22
738	-1119.87	-810.06	367.19	292.63	-85.6	92.01
739	-778.56	-281.49	732.18	234.65	-155.82	330.23
740	-1025.63	223.63	755.86	165.77	-49.13	226.44
741	-652.1	-148.93	900.15	201.9	-75.07	95.73
742	-656.25	-246.83	427.49	103.85	-71.62	85.85
743	-864.75	-240.23	433.35	33.42	-48.8	130.46
744	-1299.8	-395.51	382.32	-88.1	-47.52	208.62
745	-1047.61	-913.57	687.26	-135.77	-66.74	224
746	-887.7	-867.19	626.46	-11.29	-41.44	68.66
747	-827.39	-575.68	271	9.55	-4.91	-29.48
748	-843.02	-772.46	450.2	-15.99	25.82	-13.12
749	-693.12	-881.84	799.8	17.97	44.65	8
750	-986.08	-634.52	734.38	-9.55	59.05	76.87
751	-657.23	-591.06	844.97	-140.26	29.02	149.41
752	-733.64	-630.86	959.23	-154.63	63.02	155.82
753	-974.37	-752.2	906.98	-32.38	65.46	210.45
754	-986.33	-723.88	349.61	-98.14	20.14	232.73
755	-918.46	-851.56	615.23	-73.88	-38.45	261.72
756	-762.45	-877.44	493.16	181.46	-48.61	225.1
757	-762.94	-615.48	301.03	378.17	-72.6	163.97
758	-690.67	-520.02	398.93	373.47	-109.62	72.81
759	-742.19	-249.51	614.75	395.2	-45.32	-50.42
760	-778.32	130.37	616.94	374.79	-43.82	-155.3
761	-1102.05	-214.84	1218.99	165.74	-6.62	-96.28
762	-1123.78	-73.24	1281.01	111.97	-1.68	113.01
763	-856.2	-369.14	1197.51	287.78	-23.86	133.21
764	-566.16	-609.62	66.41	470.92	-94.42	167.21
765	-532.47	-575.68	309.33	177.76	-53.89	106.66
766	-644.53	-442.87	589.36	106.51	-6.23	47.61
767	-707.76	-279.79	819.09	79.04	29.11	52.73
768	-955.08	-403.08	942.38	47.82	64.03	73.21
769	-710.69	-187.74	1035.89	65.55	7.05	85.66
770	-440.92	-445.8	567.14	96.41	15.69	60.15
771	-500.49	-389.65	575.44	79.35	36.8	-6.53
772	-701.66	-336.18	738.04	62.29	59.11	-32.81
773	-1093.26	-40.04	1022.95	94.45	25.6	-36.38
774	-889.4	-118.65	898.68	118.59	-46.78	-50.63
775	-1238.28	-397.71	653.81	223.14	-48.74	-93.41
776	-1442.63	-471.44	516.6	314.67	-130.04	-57.68
777	-1201.9	-624.51	703.61	359.95	-202.48	-24.72
778	-1189.94	-651.86	692.14	366.82	-247.56	41.72
779	-708.25	-684.33	776.61	306.73	-332.31	198.94
780	2.93	-507.81	988.28	218.84	-280.03	293.98
781	81.79	-594.48	1080.08	112.73	-139.47	224.79
782	-413.33	-529.05	1353.03	73.21	-47.67	163.18
783	-352.54	-413.33	1021.48	206.51	46.11	171.91
784	-339.11	42.72	897.95	218.93	25.27	113.34
785	-113.04	-16.36	697.75	186.71	38.57	112.98
786	-250	357.67	962.16	38.36	100.86	42.02
787	-383.3	430.91	920.65	-15.01	133.54	-13.55
788	-556.88	146.73	939.45	-53.62	142.27	56.52
789	-580.57	-120.12	891.85	-95.46	111.72	59.75
790	-600.1	-464.36	878.42	-70.31	115.26	24.35
791	-958.25	-600.59	780.52	16.51	152.44	14.19
792	-1228.27	-810.79	794.68	119.42	144.87	52
793	-1104	-849.85	879.39	207.09	31.95	50.23
794	-996.34	-484.38	1003.17	322.88	-43.61	52.58
795	-927.98	-242.92	1038.82	368.96	-157.87	133.24
796	-363.77	278.81	943.85	251.34	-194.18	206.33
797	-161.38	148.93	946.53	202.67	-184.36	209.96
798	-176.76	-314.7	887.45	191.53	-88.32	192.35
799	-477.29	-298.83	479.98	200.93	-30.67	136.14
800	-476.56	448.24	747.56	170.78	-64.15	86.58
801	144.78	504.15	758.06	49.53	-102.51	103.03
802	358.64	184.33	817.87	-51.73	25.7	59.88
803	10.99	56.15	1053.71	-83.89	73.24	54.63
804	-82.52	135.74	1112.55	-91.86	105.26	50.08
805	-222.17	-74.46	1113.28	-9.86	190.37	92.96
806	-342.29	50.78	758.54	-63.9	218.11	194.24
807	-386.47	-149.41	704.59	-175.08	246.43	123.66
808	-690.92	-595.7	961.67	-95.98	244.35	-13.85
809	-906.01	-666.5	1018.31	26	210.57	-98.21
810	-1173.58	-565.19	900.15	220.64	160.4	-176.18
811	-1172.85	-117.43	807.13	348.88	47	-26.12
812	-792.48	587.89	825.93	183.44	-131.23	172.7
813	55.66	483.4	1129.88	-111.88	-185.76	224.03
814	162.35	338.13	1119.38	-206.88	-30.18	176.64
815	-143.07	-438.72	1032.96	-80.66	57.62	264.4
816	109.13	-374.27	697.27	-0.64	93.44	322.08
817	-5.62	-150.39	738.04	48.16	167.66	307.71
818	-54.44	-101.81	1015.38	75.99	229.43	303.44
819	64.21	-186.77	905.76	105.65	279.21	223.02
820	89.36	-426.27	1005.62	150.36	361.05	28.41
821	-330.32	-914.79	1082.76	277.07	423.03	-149.44
822	-827.88	-506.84	638.18	325.59	360.93	-196.29
823	-683.35	-175.29	539.06	238.77	279.14	-261.96
824	-863.04	-273.93	682.86	99.76	299.47	-283.11
825	-977.54	384.77	905.52	79.93	278.63	-133.21
826	-949.22	423.1	791.5	-23.25	251.68	-86.43
827	-1305.18	160.4	656.74	-96.01	223.85	-99.95
828	-1170.9	286.13	586.91	-214.32	110.81	-90.33
829	-1041.99	-138.43	750.49	-282.81	69.27	-114.5
830	-987.79	-602.54	816.16	-256.32	1.46	-153.35
831	-1000.73	-992.43	871.83	-161.32	15.9	-237.09
832	-1089.6	-1164.79	623.78	-1.74	-18.16	-250.31
833	-896.73	-1432.86	639.4	163.3	-62.13	-152.98
834	-721.92	-1332.76	574.22	301.27	-113.43	-103.27
835	-618.16	-1283.45	555.66	309.02	-141.97	-56.98
836	-540.77	-863.77	846.19	331.3	-138.52	17.4
837	-330.08	-431.4	992.43	435.3	-119.23	34.36
838	-427	248.78	826.17	426.36	-87.52	134.49
839	-172.61	824.71	1240.97	250.12	17.4	201.87
840	-666.26	418.46	1306.4	157.9	106.81	60.18
841	-623.05	44.68	1210.69	323	67.26	57.59
842	-583.25	31.98	712.65	424.87	53.86	63.48
843	-840.33	350.1	147.95	172.61	16.05	57.31
844	-935.06	-118.16	724.37	-119.32	-29.24	119.29
845	-549.56	-690.43	1071.29	-156.52	-64.85	193.57
846	-551.76	-585.69	1125.73	-92.65	26.06	175.23
847	-611.33	-630.62	1174.8	71.72	105.56	91.03
848	-839.6	-553.47	679.93	103.88	130.55	58.96
849	-880.13	-411.13	757.81	-28.75	93.05	111.69
850	-577.88	-40.04	960.69	-91.22	89.63	150.42
851	-351.56	-190.92	1324.71	-182.53	129.36	158.6
852	-343.02	-456.54	1251.71	-167.66	217.74	163.79
853	-380.37	-411.62	1146.24	-99.73	232.88	180.02
854	-308.84	-366.94	732.18	-31.86	224.33	214.9
855	-645.26	-779.05	525.88	-9.64	240.42	194.52
856	-684.33	-925.78	416.99	199.37	157.14	131.47
857	-491.46	-431.64	310.06	344.15	164.7	74.68
858	-762.45	596.68	528.81	413.06	217.01	-161.19
859	-1223.39	48.34	800.78	133.58	264.31	-255.1
860	-1034.67	-441.89	1184.81	14.5	162.9	-18.89
861	-1089.6	-338.62	693.85	105.19	122.53	27.71
862	-999.76	-359.38	633.54	8.94	81.18	44.74
863	-920.41	-471.44	635.99	-76.17	67.5	69.34
864	-922.85	-392.09	653.56	-70.47	49.01	83.59
865	-684.57	-267.09	817.63	-37.99	24.96	96.77
866	-471.19	-336.18	1000.24	-1.86	76.2	22.74
867	-626.46	-331.05	771	153.9	139.37	-106.96
868	-896	-274.9	665.28	227.05	98.54	-160.92
869	-811.04	-309.81	729.74	231.14	53.38	-141.54
870	-877.2	-406.49	881.1	236.82	39.52	-64.67
871	-801.51	-433.59	879.88	280.09	-13.98	-21.82
872	-644.29	-456.3	702.88	293.27	-30.24	1.04
873	-554.93	-965.33	697.27	237	19.41	-72.17
874	-600.1	-898.44	581.54	278.5	37.11	-212.22
875	-794.43	-739.75	474.61	276.52	51.12	-246.06
876	-992.19	-686.28	795.9	329.01	91.55	-197.05
877	-974.61	-404.79	580.81	347.63	127.69	-26.46
878	-999.02	-141.36	638.67	159.91	83.62	-13.89
879	-910.4	-154.79	896	-1.25	61.22	-108.4
880	-1003.91	-319.09	887.94	-16.02	100.13	-193.24
881	-1081.3	-563.23	680.42	-3.05	67.23	-222.66
882	-1217.29	-844.97	714.36	45.47	45.78	-224.98
883	-1153.08	-924.07	591.8	139.1	-28.35	-135.83
884	-811.52	-931.4	704.83	182.31	-23.35	25.73
885	-778.56	-675.29	595.7	196.2	9.49	122.53
886	-877.93	-499.02	543.7	205.2	0.76	185.27
887	-941.89	-11.23	697.02	229.92	-10.68	206.54
888	-714.6	51.03	735.84	172	-19.2	154.48
889	-782.71	-238.77	713.38	78.55	42.88	8.42
890	-885.99	-661.13	636.72	85.75	106.57	28.11
891	-872.8	-681.88	580.57	79.86	84.93	152.13
892	-526.37	-560.3	573.73	-15.26	122.47	181.21
893	-521.24	-620.85	892.82	-36.9	161.83	162.57
894	-596.68	-582.03	793.21	71.11	234.86	108.22
895	-677.49	-311.52	722.66	36.22	270.72	90.18
896	-832.76	-298.58	538.33	-16.02	338.01	93.66
897	-982.42	-521.73	718.75	-147.25	322.02	92.01
898	-907.71	-672.61	683.59	-116.06	333.25	99.37
899	-1196.29	-331.05	306.88	-88.81	341.92	123.08
900	-1092.04	-423.1	254.39	-30.43	270.42	144.93
901	-935.06	-442.14	211.18	-31.65	239.38	120.03
902	-1102.54	-407.47	172.36	-30.61	246	94.18
903	-1117.92	-485.84	267.09	-55.76	200.71	164.46
904	-867.92	-537.11	569.58	-136.9	199.92	145.36
905	-981.69	-683.35	452.39	-128.14	256.87	169.65
906	-943.6	-1282.23	314.94	-118.9	122.1	341.4
907	-756.59	-1385.25	115.72	-81.82	254.82	359.28
908	-658.45	-1535.64	514.16	53.5	299.41	457.46
909	-332.52	-986.57	116.94	589.45	350.13	534.12
910	-385.99	-130.13	-98.14	835.88	370.7	481.32
911	-707.03	738.53	-289.55	829.8	393.22	409.09
912	-789.06	1277.59	-360.6	573.06	337.22	382.11
913	-831.54	1213.62	-432.86	245.97	269.01	265.32
914	-1172.61	705.57	-361.82	63.6	104.86	1.56
915	-1114.26	479.25	-658.2	39.09	24.69	-72.11
916	-633.06	173.83	-357.42	-88.38	-112.52	-149.23
917	-822.27	-163.33	-168.7	-118.93	-61.92	-154.45
918	-698.97	-38.82	-268.31	-148.99	-61.95	-186.22
919	-747.8	-198.49	24.66	-221.68	20.17	-168.49
920	-968.75	-478.27	112.79	-180.66	52.89	-29.79
921	-1104.49	-679.93	82.76	-97.6	34.48	71.01
922	-892.09	-541.99	-54.44	51.51	-26.31	187.41
923	-703.13	-199.46	-39.31	83.31	-58.99	182.95
924	-523.44	45.65	-50.05	36.5	-15.26	124.48
925	-657.47	52.73	76.17	-52.98	64.15	64.82
926	-1029.05	-238.53	279.05	-48.49	62.32	62.84
927	-959.96	-39.79	-12.21	26.52	-26.58	98.33
928	-691.16	-34.42	69.09	97.35	-75.35	30.91
929	-736.08	-92.53	42.72	151.61	-52.86	-32.81
930	-807.62	-9.28	-30.27	109.19	-50.29	-57.16
931	-813.72	240.23	76.66	-1.83	-37.96	-53.92
932	-691.65	368.16	203.86	-114.84	-24.08	-23.25
933	-579.35	218.99	303.22	-190.43	38.24	1.56
934	-640.87	199.71	309.33	-243.84	98.05	-21.03
935	-739.75	143.07	383.54	-250.21	101.62	-47.79
936	-674.8	-64.45	-398.19	-260.96	125.58	-45.44
937	-864.26	-468.75	263.92	-368.87	91.31	-75.5
938	-859.13	-726.07	244.14	-145.81	59.17	-69.95
939	-1011.96	-847.41	84.47	25.45	63.72	-13.18
940	-962.65	-822.51	199.95	153.47	10.41	30.24
941	-773.93	-566.41	105.47	208.1	-6.13	44.25
942	-814.7	-326.66	165.53	170.78	30.49	68.57
943	-983.15	-226.32	645.26	69.12	5.4	34.09
944	-968.02	-110.35	538.09	242.98	-8.3	73.82
945	-957.52	48.1	440.43	305.15	-25.33	95.83
946	-861.08	-30.76	425.54	297.18	-35.13	99.64
947	-803.96	-78.37	457.28	370.94	-13.89	66.35
948	-877.44	-48.1	134.77	190.03	-16.85	29.94
949	-728.76	-103.52	218.51	111.6	-30.61	22.49
950	-697.75	-51.76	240.48	84.14	0.21	-3.3
951	-700.68	-1.22	350.34	62.47	22.74	0.27
952	-631.84	-79.59	422.12	24.87	53.96	19.01
953	-686.77	-82.52	374.02	-16.88	120.45	38.85
954	-757.08	-157.23	454.1	-41.84	153.47	52.61
955	-848.88	-204.83	256.84	-44.07	169.89	69.92
956	-975.83	-322.27	278.08	-15.01	157.07	87.28
957	-958.01	-299.56	218.26	65.46	118.65	58.87
958	-986.33	-330.57	272.22	102.6	105.26	41.56
959	-962.16	-286.13	257.08	138.67	80.47	25.15
960	-948.49	-177.98	145.75	122.13	81.51	28.47
961	-923.1	-161.87	123.05	-1.37	73.85	41.02
962	-903.32	-261.96	400.88	-98.36	50.93	34.73
963	-1009.77	-441.41	513.92	22.52	54.08	79.68
964	-935.06	-393.8	486.57	196.32	24.81	83.28
965	-848.63	-233.15	421.63	404.11	2.53	71.01
966	-782.71	-208.98	74.71	311	22.03	52.06
967	-899.17	-166.26	173.1	236.79	19.1	29.14
968	-789.79	-33.2	181.15	220.95	-2.87	25.54
969	-747.8	23.19	263.92	166.56	30.36	28.63
970	-703.61	98.63	292.48	144.96	54.6	20.08
971	-807.13	59.33	248.29	87.98	83.65	-0.89
972	-822.27	-58.11	281.49	12.36	87.31	19.13
973	-776.12	-199.95	271.73	-20.26	99.85	47.97
974	-811.77	-263.43	223.14	0.27	115.14	48.07
975	-951.66	-396.97	220.95	20.94	110.66	51.7
976	-973.14	-408.2	188.48	75.23	84.01	75.23
977	-851.07	-292.48	145.02	139.5	66.86	71.35
978	-1038.33	-408.94	156.74	142.03	80.78	48.07
979	-1047.61	-423.34	113.04	94.21	37.05	40.62
980	-953.13	-267.33	104.49	82.61	26.18	43.21
981	-906.98	-173.1	258.06	101.68	7.63	31.01
982	-845.95	-137.45	357.67	225.34	10.86	27.95
983	-902.83	9.28	222.17	244.42	13.49	11.87
984	-849.37	50.05	180.42	209.84	10.93	37.23
985	-886.96	-46.88	207.03	188.75	14.34	52.22
986	-849.85	71.04	276.37	172.15	-17.85	44.86
987	-799.56	-32.23	360.84	195.68	20.02	17.3
988	-825.93	-58.59	-54.2	145.63	17.82	4.79
989	-891.36	-133.06	61.04	42.51	21.85	-9.09
990	-914.55	-326.42	248.29	-9.92	15.26	4
991	-788.57	-343.26	174.8	28.44	8.3	27.65
992	-741.94	-359.86	224.61	54.9	37.38	34.97
993	-841.06	-322.27	262.94	67.47	46.63	41.41
994	-822.51	-183.59	209.47	65.67	55.45	87.95
995	-726.56	-158.45	284.18	60.76	68.08	75.47
996	-893.31	-162.35	228.27	63.87	99.3	39.03
997	-916.02	-175.78	221.68	36.13	88.47	43.15
998	-916.75	-223.88	221.92	32.96	74.62	52.34
999	-828.86	-243.41	226.07	44.43	69.46	43.12
1000	-925.05	-303.47	244.14	70.07	74.4	26.7
1001	-945.07	-356.45	207.76	81.57	56.88	31.34
1002	-920.17	-340.33	239.5	113.16	35.98	30.4
1003	-845.95	-161.13	167.48	133.42	35.64	28.23
1004	-859.13	-159.42	234.38	111.05	59.6	39.89
1005	-1048.83	-93.99	231.2	101.56	56.82	39.61
1006	-955.81	183.84	205.57	91.89	1.83	63.84
1007	-1014.65	387.94	213.62	50.08	13.03	-14.19
1008	-992.43	266.85	63.23	-41.96	41.81	-98.36
1009	-1449.22	-300.78	305.91	-177.7	-27.62	-171.48
1010	-1247.56	-542.97	167.48	-151	-145.45	-154.45
1011	-855.71	-771.73	332.03	-36.96	-195.53	-103.7
1012	-918.7	-805.91	198.24	70.53	-160.74	-136.11
1013	-762.45	-810.3	351.32	126.56	-158.2	-170.38
1014	-570.31	-796.14	289.06	215.58	-116.27	-182.19
1015	-630.62	-780.52	380.86	191.01	-94.39	-65.58
1016	-383.54	-569.09	653.81	170.2	-43.61	27.28
1017	-385.74	-245.85	830.32	115.23	37.81	122.01
1018	-559.33	-103.76	744.63	205.08	129.36	115.3
1019	-748.78	57.86	475.34	386.44	222.05	101.78
1020	-902.1	305.42	-145.02	292.18	154.82	64.15
1021	-1127.44	283.45	156.25	18.71	177.03	40.04
1022	-1325.68	120.12	380.13	-68.24	177.28	64.67
1023	-1364.26	-191.65	338.13	-225.16	144.96	58.53
1024	-1433.59	-394.78	201.17	-211.43	47.91	-38.42
1025	-1211.67	-849.85	326.17	-113.46	-40.59	-87.46
1026	-1101.56	-1065.67	448.97	61.07	-88.23	-110.87
1027	-999.51	-922.85	354.74	258.06	-72.51	13.43
1028	-921.14	-836.91	356.2	308.07	-101.41	79.28
1029	-626.22	-502.69	357.42	265.01	-75.87	111.51
1030	-594.97	-333.01	529.05	144.17	-17.49	51.12
1031	-699.46	-273.68	737.06	68.36	29.45	11.9
1032	-859.86	-242.43	700.68	39.92	76.54	-3.75
1033	-935.79	-296.63	594.97	80.99	74.8	-25.24
1034	-1032.71	-469.73	336.43	47.88	31.07	-2.23
1035	-924.56	-618.41	338.62	84.93	8.76	-70.92
1036	-961.18	-703.13	496.58	172.27	35	-65.12
1037	-1039.55	-422.85	428.22	251.28	31.86	-12.21
1038	-975.34	-379.64	476.56	177.22	-1.89	6.47
1039	-948.24	-269.29	506.59	164.37	46.39	23.1
1040	-1193.36	-596.92	647.71	83.98	35.28	43.52
1041	-1058.59	-746.09	592.29	73.76	-15.29	100.4
1042	-1048.1	-492.92	262.21	236.63	-22.09	173
1043	-791.99	-246.34	384.52	211.58	-70.25	77.7
1044	-763.67	-281.74	521	117.83	-27.44	-53.47
1045	-742.43	-461.43	632.08	56.49	46.69	-82.09
1046	-1077.64	-300.05	499.27	46.91	43.21	-61.71
1047	-740.23	-219.48	409.42	13.98	-28.29	19.68
1048	-613.53	-319.09	654.05	-59.84	15.05	20.26
1049	-781.49	-212.4	591.06	-170.47	37.99	-65.7
1050	-807.13	-279.05	652.59	-258.67	100.13	-71.01
1051	-1179.93	-75.2	500.49	-368.99	76.66	-89.02
1052	-1390.38	-370.85	422.61	-554.57	-13.46	-85.27
1053	-1290.77	-1234.38	422.36	-639.56	-114.56	-88.26
1054	-1163.57	-1175.05	194.09	-465.97	-133.12	-117.86
1055	-952.39	-1562.26	497.07	-150.39	-169.86	-110.47
1056	-280.76	-1281.98	267.09	115.88	-131.38	-62.81
1057	-278.32	-1209.96	759.77	55.76	39.18	-50.35
1058	-506.35	-1094.97	732.91	45.84	135.31	43.03
1059	-563.72	-1028.08	1050.29	100.86	66.16	141.2
1060	-268.8	-812.5	936.77	275.12	79.93	289.09
1061	-438.48	-519.29	528.56	339.84	168.7	352.94
1062	-602.78	-621.09	809.08	293.85	217.59	278.53
1063	-801.03	-755.37	777.1	424.5	270.54	136.02
1064	-1081.54	-379.15	483.4	481.6	283.97	130.16
1065	-1208.25	-409.91	473.63	458.92	228.18	172.36
1066	-1237.3	-442.63	332.76	339.75	195.25	217.35
1067	-1339.84	-496.34	380.62	324.98	167.94	195.62
1068	-1461.91	-459.47	325.68	356.38	117.37	123.78
1069	-1297.12	-378.42	432.86	321.56	53.44	99.18
1070	-1313.23	-441.89	476.81	228.24	20.32	83.04
1071	-1034.42	-435.79	674.32	158.36	-49.38	32.93
1072	-927.25	-231.93	418.46	163.36	-49.44	-29.27
1073	-865.97	-238.28	435.3	119.23	-32.14	-92.35
1074	-873.05	-459.23	496.34	115.39	-25.97	-103.36
1075	-797.12	-403.81	425.78	124.48	-16.82	-121.03
1076	-693.6	-337.65	451.17	92.68	-21.88	-163.7
1077	-741.94	-541.75	637.21	14.16	35.74	-150.6
1078	-821.78	-782.71	741.7	10.93	78.4	-140.29
1079	-860.35	-874.76	641.6	115.2	104.64	-142.06
1080	-914.79	-786.62	345.95	128.51	104	-140.32
1081	-1060.55	-811.52	463.62	106.35	102.57	-118.96
1082	-1146.97	-730.47	497.31	44.74	58.07	-5.37
1083	-930.91	-635.25	524.17	9.61	21.33	51.24
1084	-1073	-716.31	603.52	-36.35	60.06	69.4
1085	-1048.1	-759.77	578.13	-62.29	27.92	84.84
1086	-1060.79	-628.91	555.42	-18.31	2.04	176.67
1087	-948.97	-637.7	517.58	11.96	-32.17	202.91
1088	-519.04	-714.6	597.41	96.68	-14.19	187.47
1089	-780.03	-621.58	473.88	159.88	100.25	71.11
1090	-1079.83	-650.39	458.5	196.11	116.03	27.01
1091	-1111.33	-512.94	383.79	173.34	67.54	63.9
1092	-941.41	-557.13	576.17	109.07	55.05	70.07
1093	-911.87	-604.49	611.57	107.57	78.12	53.59
1094	-1038.82	-668.46	525.88	104.77	101.01	12.66
1095	-1014.16	-747.56	462.65	93.93	101.04	-24.14
1096	-1086.18	-660.64	370.85	98.36	85.63	-86.76
1097	-1000.49	-613.53	437.99	26.31	85.45	-141.66
1098	-1024.9	-607.18	525.39	-34.7	115.78	-184.23
1099	-1285.16	-691.41	540.28	-92.62	94.12	-165.34
1100	-1309.81	-661.62	452.64	-171.14	-7.54	-46.14
1101	-1014.16	-761.96	479.49	-258.03	-106.29	79.74
1102	-813.96	-768.31	457.28	-253.57	-122.04	149.32
1103	-561.04	-811.28	414.55	-229	-92.16	168.98
1104	-554.44	-1011.23	491.46	-204.8	-6.56	170.84
1105	-663.33	-1048.34	557.13	-88.01	50.11	154.54
1106	-755.37	-1024.41	650.39	-10.83	65.64	160.4
1107	-753.66	-926.27	528.81	147.25	93.11	152.59
1108	-902.34	-718.02	429.93	204.16	132.2	137.85
1109	-989.01	-728.27	443.36	176.3	127.53	94.09
1110	-1174.8	-756.84	455.08	133.48	122.31	94.24
1111	-1207.28	-747.8	582.28	211.67	86.24	140.66
1112	-1115.48	-785.16	522.71	299.01	62.41	139.92
1113	-1068.12	-733.89	419.43	321.08	94.3	110.81
1114	-1279.05	-691.89	398.68	319.43	69.46	88.26
1115	-1190.19	-591.8	398.68	299.93	10.65	67.9
1116	-1124.02	-430.42	379.15	225.62	-20.63	40.28
1117	-976.07	-294.43	526.37	77	-43.4	17.58
1118	-893.8	-215.09	469.48	-142.88	-26.52	-14.28
1119	-800.54	-313.23	628.91	-295.14	-0.58	-30.36
1120	-851.81	-495.36	532.47	-310.49	4.06	-19.35
1121	-660.16	-853.52	470.7	-312.35	0.49	2.99
1122	-660.16	-1126.46	556.4	-183.35	31.56	0.61
1123	-687.5	-1088.87	549.56	23.28	70.16	6.99
1124	-779.79	-986.57	474.37	178.5	114.38	26.46
1125	-891.85	-835.69	497.8	217.77	120.36	41.84
1126	-950.93	-875.24	478.52	253.36	137.82	98.02
1127	-1082.52	-662.6	328.13	224.91	164.49	126.53
1128	-1088.62	-630.86	487.55	143.77	99.95	152.13
1129	-1181.15	-638.92	650.88	169.46	93.57	158.6
1130	-1164.06	-631.35	617.19	226.2	68.73	112.76
1131	-1083.5	-586.18	536.13	266.91	60.33	64.61
1132	-1045.41	-595.46	332.76	251.77	47.58	51.36
1133	-1047.12	-607.67	372.8	200.1	29.17	39.61
1134	-853.27	-612.79	456.54	163.88	4.55	39.31
1135	-872.56	-653.81	557.86	149.63	34.88	31.86
1136	-930.18	-640.14	475.1	149.54	50.02	13.82
1137	-946.04	-648.19	421.39	156.92	58.56	34.15
1138	-952.39	-799.32	491.21	164.86	58.35	48.46
1139	-965.58	-752.93	451.9	198.43	69.21	65.58
1140	-984.62	-508.06	413.33	209.93	62.59	39.98
1141	-1007.08	-482.91	503.17	179.29	64.03	30.61
1142	-1039.55	-441.65	487.55	135.35	59.48	49.87
1143	-949.22	-372.56	466.06	75.04	55.76	52.86
1144	-982.91	-442.14	520.75	49.53	67.66	53.92
1145	-1017.09	-483.15	396	19.59	60.82	49.44
1146	-916.99	-691.16	514.4	8.73	48.8	23.68
1147	-948.73	-767.58	513.43	51.94	69.21	25.09
1148	-1038.09	-731.93	402.34	67.9	60.03	34.24
1149	-926.51	-725.1	486.08	92.29	47.49	51.39
1150	-940.92	-647.71	449.22	103.27	60.3	66.53
1151	-936.52	-683.35	518.07	102.14	57.77	62.71
1152	-967.29	-653.08	501.71	132.93	66.56	52.46
1153	-929.44	-534.67	374.02	111.94	75.65	45.93
1154	-1057.13	-623.29	518.55	104.86	79.56	53.01
1155	-955.32	-537.84	408.2	102.39	59.08	64
1156	-963.38	-589.36	474.12	87.22	67.44	43.88
1157	-1042.48	-574.71	426.76	76.42	64.15	39.22
1158	-1022.22	-570.07	430.42	61.8	55.54	55.94
1159	-980.22	-558.59	450.44	58.59	48.86	53.99
1160	-1017.09	-695.07	442.87	27.4	56.85	46.97
1161	-973.14	-668.95	450.93	45.56	43.73	42.91
1162	-958.5	-658.94	408.94	76.87	61.31	38.21
1163	-1040.28	-639.89	435.3	83.47	60.06	47.91
1164	-1026.37	-626.22	468.26	101.47	47	45.99
1165	-959.96	-627.2	429.93	152.77	45.56	44.4
1166	-1012.45	-614.01	396.48	204.93	60.33	18.4
1167	-1113.77	-703.37	415.28	235.69	45.07	30.55
1168	-937.74	-663.82	406.98	272.74	10.77	34.39
1169	-875.24	-616.94	383.54	286.38	31.13	8.61
1170	-1108.4	-564.21	386.23	267.15	26.7	20.26
1171	-896.97	-559.57	567.14	237.46	-7.2	84.2
1172	-852.05	-400.63	563.23	235.38	22.89	98.08
1173	-780.76	-377.44	378.91	215.73	69.95	74.34
1174	-815.43	-406.49	402.1	82.49	92.19	64.73
1175	-891.6	-459.96	432.86	54.29	108.31	63.48
1176	-1030.27	-524.66	428.22	44.31	85.21	57.95
1177	-894.78	-507.81	362.06	59.08	71.11	65.34
1178	-972.66	-545.17	407.23	44.53	96.04	48.68
1179	-1054.69	-532.96	401.61	71.5	124.69	41.2
1180	-1130.86	-583.25	396.73	123.32	98.85	55.63
1181	-1154.79	-603.52	361.33	134.06	64.97	54.81
1182	-886.96	-568.6	374.27	187.41	51.7	-47.15
1183	-1318.85	-617.92	432.86	174.07	53.16	-283.2
1184	-1623.29	-882.08	368.16	123.5	-28.75	-350.86
1185	-1038.82	-829.35	374.76	112.43	-186.55	-119.45
1186	-766.85	-821.53	390.63	41.08	-180.3	124.05
1187	-271.48	-850.83	641.36	113.37	-78.34	264.28
1188	-135.5	-564.45	544.43	202.76	21.18	325.74
1189	-337.65	-407.96	532.71	242.74	209.99	315.25
1190	-767.82	-410.4	331.54	251.46	314.06	282.26
1191	-1125.49	-310.55	255.86	274.9	317.02	181.43
1192	-1355.96	-482.18	311.52	222.14	236.88	70.22
1193	-1317.14	-193.36	295.41	237.88	141.3	-146.97
1194	-1508.79	-284.42	144.29	101.72	80.32	-249.66
1195	-1500.73	-641.36	233.64	52.25	-78.03	-286.99
1196	-1220.21	-815.43	344.73	74.52	-97.29	-305.27
1197	-1196.29	-1051.76	246.34	102.54	-137.73	-256.44
1198	-1046.39	-956.3	358.15	67.66	-188.26	-162.11
1199	-756.59	-900.88	665.04	133.33	-191.44	120.57
1200	-336.18	-444.82	581.3	140.93	-106.75	378.39
1201	-100.83	-182.62	604.25	-9.28	80.05	463.71
1202	-136.96	-479.98	851.07	-17.46	253.91	383.15
1203	-173.58	-403.56	530.52	90.79	426.12	113.31
1204	-1013.67	-566.65	164.79	128.66	440.22	88.96
1205	-1261.96	-612.3	-44.92	169.68	409.64	213.17
1206	-1005.62	-238.04	35.16	108.31	303.25	283.87
1207	-987.55	-191.89	60.79	20.02	320.68	338.9
1208	-929.93	-535.4	334.72	-1.37	384.92	424.9
1209	-823.24	-412.6	230.96	77.36	348.11	306.88
1210	-1083.01	-505.86	-20.02	79.77	374.91	217.13
1211	-1092.77	-641.11	76.42	112.92	307.74	171.78
1212	-817.87	-538.09	-83.25	111.51	111.45	215.33
1213	-823.97	-324.71	-116.21	45.53	255.25	292.97
1214	-678.22	-274.41	259.77	132.6	261.32	334.26
1215	-698.73	52	-467.77	286.74	289.22	200.1
1216	-992.92	-19.53	-298.83	220.61	237.85	112.88
1217	-1001.71	52.98	-383.79	195.31	232.12	137.51
1218	-931.88	-92.77	-272.95	147.58	139.8	116.55
1219	-1205.81	-261.72	-143.8	212.25	106.26	80.14
1220	-1260.99	-62.5	-362.06	213.62	-53.74	-91.37
1221	-1017.33	52.25	-287.35	128.63	-171.05	-184.2
1222	-861.08	-142.58	-133.3	57.77	-172.73	-168.73
1223	-700.68	-216.31	-63.72	54.84	-110.38	-64.27
1224	-839.11	-172.61	-112.3	66.65	-92.35	-2.84
1225	-602.05	-17.33	-202.39	70.56	-72.57	129.94
1226	-464.6	-173.58	87.65	-7.35	-10.25	170.14
1227	-521.73	-159.42	39.06	-48.19	107.7	185.55
1228	-545.65	-228.52	-19.04	-105.62	193.7	261.6
1229	-730.22	-333.74	-18.31	-134.92	186.98	291.05
1230	-650.15	-472.41	36.38	-77.24	178.16	301.51
1231	-819.34	-681.15	27.1	159.45	177.89	214.94
1232	-1278.56	-572.27	-254.64	421.05	116.58	71.5
1233	-1063.72	-33.2	-436.77	462.95	-1.92	-46.81
1234	-844.24	370.12	-420.41	385.99	-14.07	-145.2
1235	-703.86	922.12	-126.22	104.43	15.81	-57.56
1236	-399.66	443.36	53.71	-34.67	10.89	23.71
1237	-440.43	-14.65	-78.61	-189.7	81.57	84.84
1238	-884.28	-352.05	-252.69	-232.7	132.14	133.42
1239	-838.87	-537.84	-210.94	-178.13	60.91	138.49
1240	-801.27	-427.25	-133.06	-61.22	10.38	46.3
1241	-925.78	-258.06	-106.2	-8	-19.99	-45.26
1242	-1028.81	-202.39	-44.19	88.71	-16.42	-157.56
1243	-1138.67	13.43	-171.14	83.59	-25.05	-222.84
1244	-1217.04	198.97	-28.08	-83.59	-78.74	-176.64
1245	-772.46	177	110.11	-218.84	-142.88	-33.57
1246	-674.8	-172.12	230.71	-206.97	-87.37	-6.16
1247	-698	-332.28	58.35	-141.91	-66.38	-27.92
1248	-769.29	-136.72	-69.09	-81.67	-37.57	-82.64
1249	-937.74	-217.29	26.12	-85.17	-2.69	-109.01
1250	-969.24	-830.81	159.18	-27.44	-40.16	-69.31
1251	-1166.5	-1011.47	235.35	128.3	-74.98	160.64
1252	-1076.66	61.52	166.99	58.26	-200.5	268.52
1253	-688.72	41.99	546.63	72.08	-229.86	241.82
1254	-147.22	130.86	-20.26	41.84	-112.64	115.69
1255	-394.29	-156.98	217.77	-8.79	129.27	125.15
1256	-789.06	11.72	408.69	55.97	200.68	147.34
1257	-948.97	69.82	506.35	37.78	110.14	61.46
1258	-1032.71	204.1	553.22	-8.03	63.6	9.25
1259	-1182.62	219.97	840.33	-143.31	60.18	-85.39
1260	-1399.66	140.14	656.49	-119.54	33.75	-154.97
1261	-923.83	112.55	-197.02	-298.03	-94.06	-226.44
1262	-891.6	-690.67	86.91	-491.88	-120.21	-374.66
1263	-762.21	-900.15	166.26	-291.32	-88.9	-448.49
1264	-792.72	-1115.23	108.4	-151.43	-50.2	-457.58
1265	-615.72	-1463.38	180.18	103.61	-11.54	-461.21
1266	-884.52	-1161.87	326.42	268.71	-7.72	-359.28
1267	-774.41	-57.86	399.41	213.65	50.08	-108.73
1268	-569.58	123.29	910.64	-46.17	-25.67	89.87
1269	-399.9	-647.71	1268.55	-255.8	-22.03	155.64
1270	-709.23	-381.59	1270.75	110.47	87.98	154.24
1271	-877.2	-224.12	752.93	256.44	73.49	122.22
1272	-985.6	-267.09	633.54	387.42	119.57	10.13
1273	-1252.2	-399.41	-39.06	328.4	11.32	-69.12
1274	-1271.24	-414.79	370.36	129.82	20.63	-93.14
1275	-1448	-514.65	272.71	93.17	41.35	-144.81
1276	-1473.39	-864.99	571.53	76.14	-1.68	-200.47
1277	-1456.54	-1183.35	614.75	114.2	-82.43	-165.07
1278	-1123.54	-1124.51	365.97	100.43	-123.26	-96.34
1279	-704.1	-642.09	402.1	61.1	-154.66	68.05
1280	-718.99	-634.77	511.23	-37.57	-155.36	144.68
1281	-360.11	-546.39	780.76	-114.72	-160.68	180.6
1282	-527.34	-550.05	912.84	-137.36	-70.92	178.8
1283	-493.41	-500.24	868.65	-141.88	-18.25	170.78
1284	-527.1	-582.03	880.86	-179.29	80.9	134.98
1285	-727.54	-992.43	810.55	-171.05	101.99	113.1
1286	-775.15	-1179.69	617.68	-72.08	95.09	99.24
1287	-540.77	-962.89	419.92	50.08	98.45	29.05
1288	-701.17	-888.92	320.8	160.68	140.26	-86.55
1289	-826.42	-697.51	472.41	272.61	220.95	-142.82
1290	-1092.29	-663.09	434.57	362.55	284.61	-128.48
1291	-1780.27	-311.77	494.14	284.97	143.46	-39.95
1292	-1278.32	-25.88	769.78	189.97	87.1	-38.39
1293	-1356.93	-359.38	1029.79	21.94	57.25	-140.59
1294	-1216.55	-591.8	674.8	-5.4	-0.21	-191.47
1295	-1027.59	-846.44	613.04	-108.83	-37.99	-238.8
1296	-1044.43	-1037.11	332.52	-190.7	-67.75	-213.62
1297	-720.46	-1140.14	379.39	-246.31	-134.58	-146.51
1298	-526.37	-1161.62	392.58	-248.5	-102.33	-102.72
1299	-212.16	-1118.41	524.9	-224.12	3.94	-94.85
1300	-461.18	-1414.31	656.98	-205.54	56.67	-70.34
1301	-601.32	-1445.07	600.59	-101.38	77.39	-15.72
1302	-611.33	-1374.76	602.29	30.67	80.23	-0.27
1303	-668.46	-1400.39	461.91	131.35	90.03	19.5
1304	-697.02	-1333.5	455.57	191.04	97.69	53.31
1305	-785.89	-1262.94	460.69	252.47	101.81	91.28
1306	-668.46	-1119.14	535.89	269.68	181.24	89.05
1307	-1076.9	-689.94	577.39	259.34	205.66	74.22
1308	-1311.04	-506.84	657.96	185.88	145.51	37.14
1309	-1310.06	-681.4	870.36	15.35	74.28	16.69
1310	-1159.91	-805.42	820.8	-115.97	35.89	-81.54
1311	-1014.89	-1233.64	366.46	-150.97	13.21	-216.46
1312	-909.67	-1497.31	183.35	-90	8.94	-261.72
1313	-777.34	-1591.8	154.05	31.59	-29.6	-213.9
1314	-424.56	-1593.26	244.14	82.06	-29.48	-178.19
1315	-526.37	-1500.73	337.4	134.92	-0.92	-113.22
1316	-540.04	-1029.79	604.49	64.3	-9.77	18.8
1317	-667.48	-538.09	826.17	-215.33	47.91	143.25
1318	-883.3	-643.07	870.12	-522.19	41.99	199.19
1319	-882.32	-641.6	863.77	-734.62	-8.39	218.2
1320	-710.21	-712.65	455.32	-779.54	-35.95	196.62
1321	-541.26	-1225.34	294.68	-816.5	-46.6	103.52
1322	-485.6	-1801.03	12.7	-601.5	-43.03	44.89
1323	-354.25	-1648.68	-287.6	-248.72	-46.63	11.41
1324	-549.8	-1605.71	-446.78	74.13	-21.94	76.02
1325	-553.71	-1684.81	-413.82	418.67	8.97	277.22
1326	-678.71	-1652.83	-266.36	675.78	78.4	514.56
1327	-652.59	-1236.82	-205.81	697.69	117.37	590.67
1328	-905.03	-1112.3	208.25	690.31	203.89	650.45
1329	-1258.3	-958.01	219.97	707.64	287.35	512.66
1330	-1600.1	-1124.76	377.44	685.55	248.17	296.63
1331	-1579.1	-856.45	-26.61	655.94	123.99	124.6
1332	-1564.94	-634.28	28.81	502.81	65.55	18.46
1333	-1348.88	-454.35	279.05	266.36	18.77	-5.55
1334	-1253.66	-331.3	358.64	8.79	-31.56	23.65
1335	-938.23	-223.88	390.38	-135.44	-49.56	34.79
1336	-735.6	-493.41	451.17	-330.41	-58.99	20.9
1337	-526.37	-893.07	361.57	-364.56	-53.59	57.53
1338	-466.06	-991.21	438.48	-310.67	0.03	64.03
1339	-503.17	-930.66	356.45	-223.85	47.67	97.63
1340	-568.36	-1105.22	422.61	-102.6	95.43	154.91
1341	-697.51	-1080.57	258.3	-33.94	126.46	197.33
1342	-694.82	-718.02	35.64	35.03	142.97	226.72
1343	-693.6	-614.75	170.65	-36.35	210.42	245.3
1344	-1010.99	-633.54	244.14	-147.74	274.17	225.8
1345	-1232.91	-535.89	0.98	-172.55	267.09	327
1346	-1294.92	-884.52	132.32	-124.42	187.53	419.4
1347	-1047.12	-1047.36	-208.98	110.5	144.78	382.02
1348	-997.07	-1250.49	-118.41	228.58	131.04	369.02
1349	-1016.36	-1191.65	-118.9	506.41	107.67	425.72
1350	-1122.56	-991.7	-187.26	700.62	138.64	491.15
1351	-1192.63	-728.27	-595.46	784.48	128.48	497.44
1352	-945.07	-422.36	-883.79	625.64	166.38	403.72
1353	-1091.55	-901.37	-740.23	433.87	114.93	160.64
1354	-1213.38	-923.34	1321.29	419.98	163.73	307.25
1355	-813.23	218.02	251.22	923.55	19.07	315.55
1356	-797.85	590.09	332.76	815.03	-62.26	303.74
1357	-952.39	819.09	270.26	731.29	-36.96	360.32
1358	-615.23	466.55	-1076.17	504.21	-6.2	278.38
1359	-1015.14	-128.66	-712.89	54.29	31.86	254.64
1360	-895.51	-308.11	-577.39	57.62	-14.62	168.7
1361	-862.79	-239.99	-253.66	111.48	-28.11	29.63
1362	-929.69	11.23	-263.67	126.01	-2.35	-41.23
1363	-839.6	-126.71	-103.27	6.44	-8.42	-45.38
1364	-781.01	-406.98	-40.77	-50.05	-4.49	-17.3
1365	-910.4	-468.26	-64.7	-167.21	-4.27	64.88
1366	-1047.12	-591.8	-17.33	-152.37	-23.13	208.16
1367	-683.11	-1008.54	237.79	-133.21	110.57	264.89
1368	221.44	-34.42	548.34	119.75	205.32	-160.16
1369	-618.16	-212.65	91.31	225.01	147.98	-296.57
1370	-955.81	-695.07	-631.1	267.18	35.64	-379.33
1371	-1025.63	-1062.26	-451.17	34.76	35.86	-208.13
1372	-948.97	-1349.85	-204.35	190.25	74.92	-93.63
1373	-1306.4	-976.81	-76.17	417.72	103.49	-159.48
1374	-1277.59	-361.33	-657.96	535.74	28.02	-269.41
1375	-1300.78	-152.34	-361.08	261.84	-56.95	-346.86
1376	-1261.47	-154.54	-250.98	34.55	-97.84	-293.46
1377	-1009.52	-510.01	-56.64	-43.33	-102.26	-254.06
1378	-891.85	-738.77	202.39	-75.93	-88.53	-110.72
1379	-931.88	-682.86	103.27	70.22	-21.36	39.46
1380	-913.09	-676.51	-391.85	113.43	29.24	146.09
1381	-1184.33	-962.89	-100.83	41.75	58.59	167.33
1382	-1314.7	-1038.09	-46.88	125.15	-8.85	141.45
1383	-1154.3	-821.53	-46.88	157.81	-51.54	117.89
1384	-1195.8	-892.33	41.75	163.06	-65.73	57.28
1385	-970.7	-847.66	-11.47	166.26	-92.8	40.1
1386	-599.12	-920.17	287.84	155.91	-81.24	16.48
1387	-447.02	-978.52	278.32	200.59	28.84	48.46
1388	-425.54	-999.51	70.07	302.58	145.75	44.4
1389	-456.3	-789.06	-103.27	293.18	175.93	61.22
1390	-254.64	-369.14	-139.16	261.35	230.65	83.01
1391	-1034.18	-377.2	81.05	128.75	343.66	152.86
1392	-1405.52	-406.25	-8.06	-22.25	289.92	282.65
1393	-1159.91	-569.82	-368.41	-148.74	156.46	256.26
1394	-1341.31	-800.78	-486.82	-295.56	53.47	105.71
1395	-1436.77	-895.51	-412.11	-317.84	-45.72	7.69
1396	-1099.12	-796.88	35.64	-101.04	-30.24	-34.48
1397	-905.52	-630.62	-247.56	196.78	-38.48	-241.7
1398	-1121.58	-579.83	-130.86	310.82	10.8	-229.22
1399	-1169.19	-495.36	59.57	372.04	16.27	-9.4
1400	-1094.24	-457.76	-52.98	380.37	-38.97	71.29
1401	-1069.34	-409.42	0.49	318.12	0.12	75.65
1402	-1261.72	-474.61	60.3	321.75	30.4	88.9
1403	-998.05	-539.55	-325.2	176.21	-91.55	113.13
1404	-936.52	-691.89	-74.95	34.7	-96.95	97.56
1405	-537.11	-669.92	102.29	64.36	-112.98	119.23
1406	-356.69	-635.99	147.95	76.97	-1.77	208.83
1407	-339.6	-756.84	155.52	66.41	64.42	260.59
1408	-506.1	-796.14	240.97	68.02	77.91	254.61
1409	-710.69	-661.62	59.08	15.5	147.09	210.57
1410	-1039.06	-920.9	146.97	-29.02	208.86	105.96
1411	-1153.81	-1072.75	60.3	-34.76	149.26	-20.11
1412	-1117.43	-1106.2	-13.92	5.19	110.72	-97.93
1413	-1100.59	-1015.87	-59.08	67.38	80.51	-183.44
1414	-1086.43	-874.51	209.47	188.57	78.77	-190.22
1415	-1088.13	-852.54	-43.95	395.29	101.01	-47.18
1416	-1044.19	-525.63	-109.86	457.37	98.82	107.91
1417	-970.21	-178.71	-135.25	458.62	95.15	133.03
1418	-1107.18	-62.26	-417.24	315.52	38.02	22.31
1419	-1148.19	-142.09	-335.45	-14.13	57.92	-56.88
1420	-1362.3	-567.14	-208.5	-177.98	-18.31	-28.05
1421	-1432.62	-771.48	-146.97	-225.07	-48.4	-6.81
1422	-1191.89	-871.09	-32.96	-299.26	-154.51	-23.1
1423	-1081.3	-825.2	386.47	-129.55	-128.75	26.86
1424	-909.42	-729.98	0.24	57.62	-133.09	34.55
1425	-845.7	-790.53	73.97	125.03	-105.77	55.57
1426	-582.52	-796.39	158.94	225.71	-26.21	116.61
1427	-491.94	-655.76	123.54	250.43	37.99	175.96
1428	-331.3	-509.52	165.28	244.78	122.77	247.19
1429	-450.93	-553.96	308.59	201.87	211.94	219.21
1430	-846.92	-799.56	-14.89	173.98	232.88	122.8
1431	-1047.12	-820.31	48.83	98.24	152.83	-56.98
1432	-1246.83	-986.82	14.4	81.45	160.13	-105.87
1433	-1310.3	-1122.07	23.44	107.15	173.19	-88.93
1434	-1422.12	-949.71	-34.91	137.24	117.22	-29.66
1435	-1346.44	-490.48	-57.62	69.7	-3.57	-25.54
1436	-1153.32	-300.05	-68.12	26.09	-71.96	-24.6
1437	-1246.83	-429.69	4.39	5.95	-30.06	5.71
1438	-1237.06	-459.23	-153.32	70.01	-35.61	-43.55
1439	-1273.44	-496.09	-278.56	83.59	-57.65	-73.49
1440	-1108.89	-667.24	7.57	121.52	-114.11	-75.29
1441	-907.96	-617.92	157.71	147.71	-104.31	32.56
1442	-942.38	-603.03	207.76	130.13	-81.27	78.46
1443	-889.89	-721.19	227.29	59.17	-136.84	50.17
1444	-840.09	-867.68	288.82	11.78	-106.69	26.21
1445	-866.94	-846.19	329.1	14.65	-99.88	53.22
1446	-308.11	-995.36	552.25	19.81	-77.88	229.83
1447	-15.87	-1053.96	459.72	64.21	32.62	474.37
1448	156.49	-688.48	278.81	184.48	207.52	568.76
1449	-69.34	-569.34	74.22	235.5	464.97	312.38
1450	-1080.08	-808.84	19.78	202.45	393.04	74.74
1451	-1264.16	-817.87	-132.08	258.03	334.93	-42.42
1452	-1290.04	-837.89	-425.05	305.54	298.07	-182.37
1453	-1609.13	-850.34	105.47	185.67	232.3	-218.17
1454	-1521.97	-575.2	-79.35	296.66	100.71	-215.03
1455	-1467.29	-484.62	-395.02	282.29	42.3	-225.37
1456	-1615.48	-522.95	-250.73	161.07	-14.68	-172.06
1457	-1610.11	-581.54	-223.88	107.45	-103.64	29.97
1458	-1164.31	-313.23	-260.99	87.77	-156.16	97.26
1459	-1164.55	-516.85	-203.86	31.92	-144.41	114.59
1460	-904.3	-636.96	-7.81	-77.24	-157.29	111.85
1461	-1099.37	-711.67	-87.4	-57.31	-134.55	90.06
1462	-950.2	-742.19	79.35	-96.59	-172.79	55.15
1463	-890.87	-824.46	487.55	7.54	-210.33	-92.5
1464	-879.88	-865.23	476.56	110.32	-164.86	-162.2
1465	-831.54	-575.93	597.9	119.75	-166.87	-196.38
1466	-698.49	-836.43	679.69	153.11	-108.28	-182.77
1467	-761.96	-973.88	25.15	188.26	20.78	7.93
1468	-538.82	-1053.22	205.81	-6.07	-66.56	59.08
1469	-737.06	-1181.64	295.17	31.43	-14.65	-9.09
1470	-883.54	-1190.92	238.04	176.3	-10.41	-171.94
1471	-1242.92	-1099.61	213.62	209.72	-47.3	-246.58
1472	-1044.68	-838.38	278.32	171.81	-167.57	-326.57
1473	-1052	-826.9	554.69	150.7	-192.38	-258.21
1474	-480.71	-788.33	308.11	158.94	-204.68	-121.31
1475	-441.65	-850.1	512.45	48.55	-68.66	-21.82
1476	-667.97	-885.74	638.18	17.73	105.44	-57.74
1477	-886.47	-1095.21	570.8	-57.01	209.93	-59.17
1478	-748.54	-1176.51	589.6	-30.52	169.4	-11.63
1479	-715.82	-1227.78	560.55	48.03	176.64	51.82
1480	-507.81	-1343.75	-352.54	230.9	144.35	234.86
1481	-1212.4	-1528.32	451.42	147.64	258.97	211.73
1482	-1640.14	-987.79	130.37	343.75	246.49	122.47
1483	-1802.49	-991.94	40.77	262.66	81.48	-42.27
1484	-1236.82	-1093.99	295.9	111.76	-137.02	-153.75
1485	-1202.15	-946.04	401.12	-45.78	-153.93	-92.53
1486	-1248.54	-932.86	376.22	-116.46	-270.75	-18.34
1487	-760.74	-846.92	723.63	-25.51	-276.64	14.92
1488	-762.45	-883.79	711.18	18.71	-244.2	3.63
1489	-932.86	-1311.77	493.65	95.43	-165.44	-95.06
1490	-745.61	-1538.82	390.14	211.82	-153.35	-122.99
1491	-531.49	-1266.36	375.24	312.74	-185.82	-164.03
1492	-292.72	-1144.29	506.35	308.59	-79.22	-117.22
1493	-433.35	-1441.16	728.27	224.15	97.11	-94.76
1494	-726.32	-1343.51	983.15	343.66	7.45	-80.32
1495	-1083.01	-1139.89	650.63	359.1	-26.25	-49.96
1496	-884.77	-1302.98	839.36	286.99	-142.55	-7.97
1497	-714.84	-1083.01	747.8	240.94	-215.18	-44.4
1498	-576.66	-1012.94	753.17	220.7	-238.22	7.72
1499	-281.49	-605.47	826.42	131.65	-273.59	74.49
1500	118.41	-619.87	784.67	-45.78	-172.45	-81.24
1501	230.47	-929.69	1088.13	-154.79	62.35	-245.73
1502	-29.54	-956.79	1029.79	-166.96	171.81	-227.08
1503	-219.24	-590.33	935.06	-133.33	301.54	-195.95
1504	-693.6	-694.34	713.38	-59.02	242.16	-133.58
1505	-81.05	-1095.21	-737.79	-106.69	87.92	126.5
1506	-172.12	-2052.25	594.73	-332.67	224.37	237.85
1507	-632.08	-1679.2	395.02	-121.7	363.49	320.28
1508	-916.75	-1568.6	299.56	-46.17	379.03	288.94
1509	-1034.18	-1677.49	603.03	43.09	342.86	72.08
1510	-1861.08	-1580.08	747.8	74.86	299.77	30.12
1511	-2018.07	-1335.69	554.44	-25.27	93.75	74.22
1512	-1383.79	-1505.86	497.07	-196.2	-142.09	53.13
1513	-911.38	-1556.15	633.79	-176.79	-244.93	24.9
1514	-554.93	-1681.88	589.11	5.49	-247.13	26.31
1515	-712.16	-1733.15	521.48	163.06	-222.9	100.04
1516	-717.04	-1588.87	423.83	183.44	-211.73	267.06
1517	-585.45	-1413.82	298.34	105.32	-257.63	318.51
1518	-614.75	-1259.28	593.02	166.23	-283.42	322.3
1519	74.71	-1254.88	574.95	318.63	-402.86	266.69
1520	551.76	-829.1	785.64	470.25	-281.04	423.19
1521	421.88	-225.83	871.83	365.63	102.72	355.5
1522	-554.93	-887.7	980.71	49.99	408.39	5.37
1523	-1375	-1235.11	1312.74	175.23	394.47	-23.99
1524	-1644.29	-1373.54	1068.85	386.2	233.18	51.51
1525	-1416.5	-1377.44	398.93	429.47	-6.1	49.53
1526	-1226.81	-888.18	311.28	264.31	-116.76	21.79
1527	-348.63	-881.35	665.04	123.23	-170.9	33.69
1528	-33.45	-1215.09	641.11	6.35	-20.87	8.15
1529	-486.57	-815.92	884.28	-97.38	121.31	-20.87
1530	-938.23	-780.03	1291.02	-106.48	190.52	1.71
1531	-1037.6	-929.69	1179.44	72.54	147.46	32.41
1532	-988.77	-840.58	731.45	77.7	104.31	55.66
1533	-821.78	-1032.96	778.81	-56.18	43.58	124.15
1534	-679.44	-1383.79	879.39	-92.38	71.01	246.12
1535	-755.13	-1538.57	676.03	7.93	190.43	227.42
1536	-989.75	-1253.91	542.24	123.47	82.89	121.25
1537	-917.97	-1172.61	510.74	168.73	-2.35	-56.73
1538	-905.76	-1180.42	554.93	173.37	20.02	-52.03
1539	-1132.32	-1311.04	744.14	171.45	36.16	-9.19
1540	-1168.95	-1004.64	744.14	167.36	-41.17	123.32
1541	-880.86	-843.75	853.03	97.81	-135.44	91.28
1542	-638.18	-1171.39	979.74	178.68	-186.4	79.07
1543	-499.02	-1182.13	553.96	308.47	-183.5	179.81
1544	-888.43	-449.46	927.49	174.47	-203.06	117.4
1545	-858.64	-447.75	910.89	70.8	-257.9	37.32
1546	-112.55	-785.4	908.94	12.88	-209.2	-50.99
1547	-242.19	-965.33	963.38	-106.26	14.04	-358.92
1548	-989.75	-1170.9	1140.14	-121.92	39.12	-533.33
1549	-724.61	-1093.75	1282.96	13.12	-4.61	-439.79
1550	-1001.71	-1399.9	1151.86	162.02	14.56	-340.03
1551	-977.78	-1457.03	801.76	254.73	-96.01	-160.37
1552	-561.77	-1455.32	748.54	262.76	-234.47	27.28
1553	-38.09	-1335.69	894.78	312.53	-169.46	190.52
1554	26.61	-1484.62	941.16	308.11	-116.03	254.15
1555	235.11	-1311.52	1086.67	340.61	-8.21	310.58
1556	135.99	-956.79	924.56	460.08	139.83	366.85
1557	-29.05	-592.04	930.18	413.18	189.3	335.33
1558	-503.91	-310.55	928.22	238.22	176.36	215.79
1559	-495.85	-627.2	736.82	12.36	65.34	223.75
1560	-424.56	-834.72	892.33	-159.91	24.44	200.74
1561	-345.21	-1008.54	1104.98	-173.65	33.57	210.17
1562	-441.65	-870.12	1136.23	-149.11	97.5	191.28
1563	-595.7	-730.71	1700.2	-112.43	197.88	-3.11
1564	-987.06	-916.26	1273.93	40.71	223.14	-166.56
1565	-932.62	-948.24	999.27	29.08	105.22	-82.31
1566	-702.15	-1080.57	1012.21	-27.19	13.67	-8.27
1567	-594.97	-956.05	1046.14	-101.07	6.96	-5.43
1568	-563.72	-577.15	1155.03	-140.5	10.28	7.97
1569	-646	-1024.17	1298.83	-185.58	5.68	-17.21
1570	-707.52	-1674.07	1009.28	-32.62	10.13	43.58
1571	-191.89	-1544.19	696.78	247.56	-33.17	227.45
1572	97.9	-1113.28	379.88	367.19	68.18	385.56
1573	114.26	-1157.47	277.1	264.86	106.66	390.29
1574	33.2	-1272.71	331.79	220.03	145.29	360.47
1575	34.42	-936.77	946.04	248.84	197.69	324.98
1576	-914.31	-345.46	1260.99	248.17	403.23	67.93
1577	-1949.71	-198	1452.39	4.39	349.12	-126.92
1578	-1844.73	-1103.52	1009.03	-178.28	37.29	-132.57
1579	-1000.24	-1798.34	474.37	-107.64	-226.72	-26.25
1580	123.78	-1414.06	748.29	99.67	-304.47	104.64
1581	314.7	-816.16	990.72	218.99	23.56	32.04
1582	-282.23	-682.37	1167.48	161.53	269.44	-92.19
1583	-1199.95	24.17	1517.58	137.45	235.57	-32.5
1584	-687.26	176.03	1541.75	-61.8	59.45	99.09
1585	-469.73	-428.71	1349.37	-246.58	112.79	19.96
1586	-670.9	-961.67	510.5	-285.06	180.66	-66.96
1587	-827.39	-1636.96	631.1	-380.58	114.38	-52.83
1588	-520.26	-1448.73	1354.98	-135.68	96.34	26.37
1589	-753.17	-1353.27	995.85	146.76	42.66	48.77
1590	-484.13	-1650.88	565.19	132.66	-33.94	291.84
1591	-347.17	-1461.43	269.04	187.71	-72.51	411.56
1592	0.24	-1289.06	333.01	272.03	-33.81	536.1
1593	-648.19	-907.71	526.37	236.24	94.88	444.52
1594	-252.69	-936.04	887.7	264.62	59.2	357.73
1595	-539.31	-738.53	941.41	345.89	280.91	138.06
1596	-933.11	-544.43	689.94	237.79	398.04	-144.2
1597	-1414.31	-250.73	927.73	38.57	327.24	-351.5
1598	-1439.7	-465.09	826.42	-27.34	245.51	-411.47
1599	-1211.43	-1037.11	801.03	-95.43	112.49	-402.56
1600	-893.55	-1141.36	650.88	-7.9	24.93	-270.23
1601	-280.27	-1127.93	651.37	85.17	21.97	-189.27
1602	-761.47	-1548.34	743.16	154.85	140.29	-179.66
1603	-1428.22	-1648.44	967.04	223.33	79.19	32.75
1604	-1030.27	-1581.54	963.87	330.41	-101.9	90.09
1605	-622.31	-1274.17	751.46	217.13	-66.07	104.77
1606	-855.71	-1190.67	999.02	148.28	-35.83	131.53
1607	-1064.7	-1290.77	854.74	243.13	-43.3	201.66
1608	-1051.51	-1329.1	674.07	329.77	-123.84	265.32
1609	-657.96	-1158.94	494.87	369.23	-225.01	357.82
1610	-614.5	-902.59	653.32	376.77	-203.67	456.82
1611	-885.5	-617.19	719.24	317.6	-178.92	395.02
1612	-1025.39	-636.47	853.03	154.66	-295.14	302.58
1613	-518.07	-655.52	1116.21	71.32	-319.98	242.68
1614	-1.95	-582.28	1549.56	45.75	-184.39	155.67
1615	-148.68	-601.07	1443.36	133.12	-128.27	107.24
1616	-204.1	-923.1	1008.79	193.51	-101.01	101.26
1617	-348.14	-950.2	795.41	347.26	-131.81	212.62
1618	22.71	-293.21	962.89	522.55	-125.85	257.66
1619	-264.89	166.75	906.01	464.26	25.79	80.44
1620	-893.07	-374.76	968.02	195.77	-5.43	-0.34
1621	-736.82	-553.71	1157.71	84.59	-193.08	206.54
1622	-226.32	-491.46	1263.92	83.44	-192.6	281.31
1623	-280.76	-487.79	1186.04	45.59	-121.06	203.7
1624	78.61	-471.92	1213.62	89.39	-126.56	82.34
1625	-14.89	-325.44	1246.34	210.21	-55.57	60.49
1626	-177.73	-110.6	1191.41	182.07	-47.91	66.74
1627	-99.12	-190.92	1262.45	18.65	-28.66	74.13
1628	-82.03	-418.7	1210.21	-29.17	-7.72	75.13
1629	-138.18	-407.47	1288.09	2.5	12.82	122.16
1630	39.31	-151.12	1076.66	60.76	73.36	75.23
1631	-386.96	23.44	1056.15	49.32	142.88	-53.04
1632	-589.36	-102.29	1212.65	-3.57	47.36	9.89
1633	-439.45	-136.96	1218.99	-28.53	-27.37	39.98
1634	-46.63	-351.32	1042.97	-148.83	-62.87	43.27
1635	-219.73	-541.99	1180.91	-171.2	0.89	19.81
1636	76.42	-416.26	1174.8	-140.5	4.33	-4.67
1637	262.94	-481.2	1263.92	-180.79	84.59	23.13
1638	97.17	-63.48	1144.53	-238.74	118.44	36.71
1639	242.92	-206.3	1158.94	-327	124.73	82.92
1640	13.67	-603.76	1349.37	-400.73	175.99	212.25
1641	12.7	-969.73	1312.5	-299.62	220.52	256.13
1642	-51.76	-831.05	1137.45	-210.36	293.55	178.8
1643	-343.51	-1003.66	1171.88	-175.08	351.65	101.04
1644	-597.41	-865.72	1186.52	-114.38	337.89	91.83
1645	-408.69	-1070.07	1107.91	-60.64	273.65	34.64
1646	-290.04	-1396.97	918.21	-129.12	324.19	-6.2
1647	-537.35	-1315.92	752.44	-71.78	358.55	-12.82
1648	-303.71	-1404.05	775.39	45.5	342.77	-58.65
1649	-632.57	-1244.87	827.15	129.21	362.7	-91.43
1650	-904.05	-1287.35	762.21	165.59	347.14	-33.36
1651	-1001.95	-1127.69	770.51	225.46	259.95	-6.5
1652	-1349.61	-1073.73	760.25	271.12	192.99	50.48
1653	-1364.75	-1024.17	790.77	259.55	46.57	49.65
1654	-1187.99	-1104.25	773.44	245.67	-42.11	30.06
1655	-1149.9	-1221.68	829.59	216.43	-72.36	30.91
1656	-988.53	-1298.58	865.23	206.36	-174.9	70.74
1657	-914.79	-1372.56	889.65	278.72	-233.09	63.81
1658	-819.09	-1426.51	796.14	434.48	-296.78	37.02
1659	-398.93	-1404.79	730.71	501.98	-365.42	34.45
1660	-155.03	-1187.99	886.72	570.4	-362.82	89.39
1661	-144.29	-974.37	567.38	631.62	-322.63	150.39
1662	-164.79	-1056.88	661.62	756.13	-384.95	240.97
1663	179.69	-570.8	449.22	822.02	-394.87	325.84
1664	523.44	-38.09	114.01	763.7	-408.48	414.98
1665	478.52	74.46	601.56	365.26	-391.11	386.75
1666	881.59	125.73	1183.35	452.67	-226.81	264.13
1667	686.28	191.41	1073.97	464.97	-103.91	157.99
1668	645.02	452.88	1062.5	422.21	-22.34	159.91
1669	698.24	546.14	1108.15	386.26	86.24	99.09
1670	570.31	477.05	1231.93	379.06	154.91	52.58
1671	283.45	543.95	947.51	360.63	222.26	-41.81
1672	-34.67	550.29	1023.68	254.43	184.02	-85.57
1673	-26.37	501.71	1212.16	44.74	162.51	-24.87
1674	-218.51	344.24	969.97	-146.39	207.31	-68.15
1675	-349.61	-182.37	1075.93	-223.18	200.38	-117.25
1676	-480.22	-270.02	1109.62	-103.67	131.62	-19.84
1677	-583.74	-556.4	974.37	-11.78	39.4	64.18
1678	-406.74	-839.6	988.28	59.57	-11.51	64.12
1679	-624.51	-599.61	1064.7	172.67	-47.33	86.7
1680	-534.18	-463.38	1028.08	89.39	-202.24	205.02
1681	-178.22	-197.27	963.87	53.68	-290.86	247.04
1682	-35.4	39.31	780.27	0.24	-289.12	217.9
1683	206.79	-41.75	911.13	-10.44	-293.03	194.12
1684	558.35	-194.09	634.52	-31.52	-305.51	150.57
1685	1159.42	-396.73	690.92	92.01	-281.43	167.97
1686	1012.7	-95.95	878.66	295.23	-129	184.69
1687	1098.63	412.35	1075.68	381.53	5.37	157.78
1688	1062.01	567.38	1123.54	252.17	157.62	83.04
1689	1131.1	299.8	1188.23	81.67	247.19	-18.65
1690	1140.38	-143.55	1012.94	53.34	319.03	-30.36
1691	710.69	-19.29	858.4	105.96	490.54	32.44
1692	28.32	384.77	747.8	140.05	569.89	47.42
1693	-496.83	735.35	948.49	14.68	536.29	-50.48
1694	-474.85	548.1	1024.9	-162.2	434.23	-262.33
1695	-402.34	260.5	1056.15	-201.72	339.02	-406.28
1696	-260.74	-25.63	950.44	-178.38	221.89	-383.85
1697	-141.11	206.05	666.02	-213.59	166.11	-363.16
1698	-54.69	-80.81	841.55	-380.83	142.79	-296.42
1699	65.19	-583.74	1161.87	-446.14	163.24	-277.89
1700	-319.34	-1034.18	1225.59	-382.45	234.28	-196.66
1701	-293.21	-938.23	1163.09	-216.95	208.8	-53.07
1702	171.88	-599.12	971.44	-98.75	209.84	-154.82
1703	248.54	-412.11	1014.16	-204.68	323.09	-281.65
1704	108.15	-488.53	1049.8	-337.52	371.83	-218.54
1705	50.54	-337.16	978.27	-374.91	382.51	-81.3
1706	-317.38	-658.94	982.18	-353.52	412.75	-54.99
1707	-341.8	-882.08	989.01	-241.58	496.83	74.31
1708	-362.3	-967.04	634.77	-166.78	586.76	79.96
1709	-819.58	-724.85	-399.9	-130.28	609.34	-18.25
1710	-1379.15	-1361.82	289.31	-304.96	448.12	-58.75
1711	-870.85	-1483.15	580.08	-205.93	285.49	-139.83
1712	-717.77	-1241.21	538.82	-117.43	286.16	-242.89
1713	-854	-1202.64	440.43	-178.25	273.68	-141.3
1714	-1259.28	-1537.6	126.46	-197.36	253.11	-79.41
1715	-479.49	-1846.92	559.81	-98.18	54.96	82.67
1716	-533.45	-1418.21	422.85	6.26	140.47	256.01
1717	-1187.99	-1624.02	682.86	-97.78	256.93	273.68
1718	-1238.77	-1363.77	715.09	41.2	210.6	273.96
1719	-1490.72	-1288.33	552.98	112.37	155.36	191.8
1720	-1330.57	-1241.7	750	157.23	57.89	126.71
1721	-1306.64	-1345.7	740.97	345.43	-0.03	-7.02
1722	-1448	-1378.17	828.13	506.81	-9.25	-2.72
1723	-1419.19	-1454.1	-276.12	640.26	-129.06	106.96
1724	-688.72	-1479.98	349.37	467.1	-224.55	202.61
1725	-605.47	-1468.75	446.04	511.2	-200.71	135.41
1726	-821.53	-659.18	813.48	442.38	-232.27	170.1
1727	27.1	-20.51	1104.25	292.36	-197.17	224.46
1728	-281.25	-416.75	889.4	38.18	16.24	69.58
1729	-504.64	-732.42	899.17	-102.81	64.7	8.73
1730	-987.06	-984.38	919.92	-66.83	81.39	47.21
1731	-1255.62	-635.99	927	114.72	49.26	184.14
1732	-1219.24	-664.55	562.26	161.13	-17.3	213.68
1733	-1047.61	-777.1	849.61	30.18	-138.49	147.64
1734	-932.86	-865.48	931.4	-36.83	-154.48	108.58
1735	-963.62	-926.03	822.51	-74.55	-176.33	112.67
1736	-383.79	-1579.35	419.92	-76.45	-225.37	95.79
1737	-60.06	-1538.57	940.92	73.33	-133.39	62.41
1738	-542.97	-1021.97	1143.8	318.21	-31.52	156.74
1739	-701.17	-801.51	882.57	462.22	-35.8	211.64
1740	-721.68	-620.61	889.89	419.62	-110.2	201.78
1741	-548.34	-462.16	1001.22	386.44	-136.69	156.34
1742	-453.61	-366.7	924.32	419.77	-78.46	58.84
1743	-605.22	-120.36	943.85	287.54	-65.49	6.59
1744	-420.9	-65.92	1073	211.46	-120.48	15.38
1745	-132.81	-198.97	1063.72	70.16	-64.36	-0.76
1746	-266.85	-634.77	1037.35	-4.91	7.93	-9.4
1747	-416.5	-643.07	1104.98	30.94	42.05	78.28
1748	-543.46	-600.59	955.08	107.24	9.86	168.55
1749	-454.59	-247.56	944.58	150.12	1.4	178.31
1750	-355.96	-515.14	864.75	67.5	60.97	26.25
1751	-873.54	-630.37	1311.77	-2.38	81.24	52
1752	-474.37	-440.43	1097.17	95.18	39	75.9
1753	-760.01	-576.42	1132.08	89.69	50.57	94.24
1754	-863.28	-264.16	1091.55	85.72	2.99	137.33
1755	-527.1	-380.37	985.35	26.03	-31.59	179.11
1756	-597.9	-662.35	1221.68	19.47	-36.44	126.95
1757	-470.7	-575.2	1035.64	111.39	-74.58	93.54
1758	-341.31	-732.67	1128.42	150.79	-42.42	103.79
1759	-289.79	-617.43	1077.15	196.11	-26.03	109.77
1760	-247.56	-475.1	984.86	125.73	8.51	136.96
1761	-185.3	-738.28	1136.96	147.25	7.87	181.46
1762	-54.2	-559.08	1067.87	229.74	31.71	214.39
1763	-401.12	-240.23	1231.45	214.69	101.29	205.93
1764	-583.74	-224.12	1061.28	130.37	115.51	148.86
1765	-900.88	-173.83	852.29	120.27	77.06	180.45
1766	-625.98	-161.38	908.45	192.5	-42.48	190.98
1767	-223.88	152.1	1051.27	125.89	3.75	108.55
1768	-301.76	-19.78	1351.07	60.12	9.12	94.3
1769	-128.66	-116.7	1267.58	15.08	21.3	94.39
1770	-361.33	-521.73	1298.34	-32.5	53.1	105.56
1771	-86.91	-660.4	1179.69	27.22	116.49	76.32
1772	-346.68	-754.39	859.86	89.81	176.15	24.29
1773	-711.43	-655.76	741.7	169.62	123.69	49.19
1774	-360.6	-294.68	989.99	335.75	1.46	52.4
1775	-673.58	-169.92	1103.03	343.81	16.05	-116.18
1776	-749.51	94.73	934.08	359.22	-147.98	-296.3
1777	-790.53	306.15	946.78	249.69	-351.65	-279.85
1778	-515.14	267.33	948.97	-81.12	-483.15	-114.2
1779	343.02	-139.16	1461.43	-143.13	-166.9	-96.56
1780	-309.57	-95.46	1004.39	-51.79	-43.67	-229.31
1781	-586.18	-324.95	1103.03	-158.75	-121.12	-342.47
1782	-242.43	-581.05	1649.9	-20.17	-105.53	-224.15
1783	-586.18	-440.92	1271	100.49	-14.95	48.77
1784	-457.03	-726.56	1144.53	-30.61	-79.99	118.5
1785	-622.8	-789.31	1117.19	-67.5	-140.84	28.56
1786	-408.69	-848.39	1144.53	-2.01	-252.32	-47.06
1787	114.01	-766.6	1105.71	53.89	-257.14	-84.84
1788	324.95	-728.76	1212.4	144.84	-136.72	-125.95
1789	-20.02	-524.66	1078.37	228.15	-70.89	-125.64
1790	25.88	-635.74	1098.14	235.96	-104.34	-2.56
1791	143.07	-566.89	1090.82	312.13	-64.12	80.6
1792	-112.06	-219.73	1048.58	317.93	-30.88	56.34
1793	-108.15	-108.4	1096.68	196.56	-76.14	44.16
1794	184.08	-221.68	1402.83	141.88	-74.65	65.92
1795	95.21	-407.71	1314.21	136.96	-48.03	82.82
1796	183.35	-449.71	1020.02	216.8	-41.72	76.32
1797	167.24	-341.06	723.88	280.36	25.85	40.68
1798	404.79	-231.93	936.52	363.56	-0.52	-22.95
1799	585.69	-229.74	1061.28	396.58	77.15	59.36
1800	335.69	119.63	936.77	302.19	103.12	140.81
1801	221.92	-276.12	942.87	0.98	69.18	249.97
1802	407.96	-662.84	1393.31	16.91	90.91	357.09
1803	-135.5	-271.24	937.26	284.27	97.2	364.47
1804	52.98	140.87	1006.35	369.69	-19.5	308.62
1805	170.41	276.12	1198.97	316.01	24.11	156.92
1806	20.02	333.01	1197.27	232.97	61.49	108.67
1807	38.09	311.77	1317.38	100.59	142.36	-2.84
1808	-541.5	313.23	1103.76	28.26	110.14	-144.62
1809	-38.09	20.26	939.94	-75.84	-151.4	-65.49
1810	232.91	-225.34	1164.31	-115.17	-164.98	36.77
1811	275.63	-147.46	1140.14	-102.72	-114.65	19.35
1812	194.82	-138.92	1144.78	-185.3	-101.17	-29.17
1813	323	-188.72	1251.71	-196.81	-91.64	-34.88
1814	291.99	-184.08	1149.17	-156.8	-55.88	8.82
1815	596.92	-311.52	1006.1	-146.3	-26.28	47.85
1816	682.13	-610.11	1313.72	-88.56	107.97	42.27
1817	359.62	-489.26	1248.54	103.88	238.59	-14.68
1818	22.71	-124.76	885.99	103.36	168.82	-25.57
1819	51.27	-592.29	970.95	-22.46	13.4	90.45
1820	143.8	-558.59	951.42	-57.04	-25.05	161.87
1821	166.99	-483.64	1180.42	-63.84	-44.71	249.42
1822	248.78	-535.89	1375.24	-67.11	-16.48	275.57
1823	409.18	-529.54	1414.55	-12.24	50.96	221.13
1824	422.61	-427.49	1362.55	75.59	158.69	159.24
1825	105.22	-385.01	1135.5	73.27	140.01	131.38
1826	34.67	-367.92	1002.2	11.47	76.69	130.8
1827	117.92	-667.48	966.55	-86.61	-48.1	194.21
1828	183.84	-451.17	1220.7	-64.45	-72.88	249.79
1829	334.23	-403.81	1353.27	-89.26	-42.08	176.03
1830	220.7	-273.19	1408.94	-91.16	57.95	73
1831	259.77	-422.61	1432.13	-129.18	86.09	32.35
1832	419.92	-664.31	1450.2	-132.26	90.91	28.87
1833	356.93	-526.86	1236.57	-119.14	105.62	19.41
1834	373.05	-958.5	1024.17	-166.72	100.8	-22.13
1835	185.79	-1008.54	1063.96	-133.64	82.86	33.94
1836	460.45	-698	880.62	-162.81	35.37	80.6
1837	378.91	-776.12	1164.06	-263.92	45.93	109.37
1838	281.98	-936.04	1286.38	-239.96	58.01	70.77
1839	160.16	-866.7	1296.88	-180.63	76.26	39.43
1840	210.45	-850.59	1195.8	-102.69	97.6	-18.25
1841	248.29	-745.61	1300.05	-74.4	131.04	-84.81
1842	244.14	-782.47	1380.86	-59.36	168.73	-137.15
1843	319.82	-824.46	1274.41	-90.7	150.21	-161.71
1844	450.68	-931.64	1341.06	-107.64	130.83	-160.31
1845	566.16	-957.28	1331.05	-177.76	153.35	-151.25
1846	563.23	-631.59	1424.32	-362.3	205.78	-120.39
1847	419.92	-775.39	1454.1	-421.48	216.98	-96.8
1848	494.87	-659.91	1105.71	-473.14	201.72	-64.76
1849	224.37	-721.19	423.58	-576.72	187.65	-8.12
1850	166.26	-928.22	809.33	-799.71	149.93	46.17
1851	162.84	-1137.94	582.52	-783.72	151.89	67.6
1852	75.68	-1024.66	512.21	-678.44	106.05	95.31
1853	202.15	-905.76	431.15	-640.99	53.04	191.86
1854	541.99	-1021	479	-629.39	145.57	265.56
1855	90.33	-1336.18	198	-585.39	165.8	312.38
1856	261.96	-1451.66	187.01	-414.25	89.75	432.22
1857	267.82	-983.15	250.73	-219.33	118.29	480.96
1858	191.65	-1273.19	-648.19	99.58	101.59	566.38
1859	216.55	-920.65	-598.14	14.8	223.21	824.43
1860	24.9	-178.47	-1121.09	-32.75	318.45	965.24
1861	-93.26	-177.49	-1374.76	-136.05	508.54	892.4
1862	-96.19	-748.05	-1550.78	-142.73	676.54	734.16
1863	-427.49	-1210.69	-1750.98	-73.24	749.39	691.83
1864	-695.07	-2073.73	-748.05	74.49	915.95	689.67
1865	32.71	-2066.89	-180.42	435.18	942.63	282.32
1866	-1871.83	-732.91	-2898.19	478.79	852.57	-111.27
1867	-1152.34	-2163.09	-1407.23	29.79	488.53	-227.45
1868	-1895.02	-2692.63	-823.49	-1.65	544.95	59.11
1869	-2567.38	-1974.12	-261.72	182.1	252.14	-48.95
1870	-1257.81	-1122.07	-461.91	261.84	-24.51	-314.45
1871	-1099.61	-1713.38	-430.18	261.26	92.86	-294.68
1872	-2040.77	-1961.18	9.77	285.71	-272.31	353.82
1873	-735.84	-1554.2	-49.8	238.77	-389.74	491.88
1874	-518.8	-1840.58	-421.63	154.66	-453.06	456.57
1875	311.28	-1839.11	-241.7	242.28	-355.83	510.93
1876	-467.04	-1420.9	-74.46	304.57	-62.53	500.31
1877	-759.52	-1537.11	-236.33	253.75	2.2	493.44
1878	-789.31	-1333.01	-68.12	265.29	-65.95	344.02
1879	-502.69	-962.4	-92.53	149.99	-124.73	86.55
1880	-551.27	-1119.63	-164.06	-60.55	-115.91	-84.47
1881	-504.88	-1535.64	-29.05	-83.68	-127.81	-86.91
1882	-562.99	-1611.33	-132.57	2.08	-130.62	-31.04
1883	-193.85	-1594.24	-22.22	92.99	-156.65	51.39
1884	-308.59	-1410.16	18.55	168.03	-46.48	106.38
1885	-658.45	-1311.04	-76.17	234.07	25.02	110.38
1886	-786.38	-1274.17	-87.89	243.32	-20.39	18.13
1887	-771.97	-1275.15	-69.58	233.55	-40.16	8.91
1888	-813.96	-1111.82	-54.44	227.72	-25.63	9.06
1889	-805.18	-1323.49	180.66	174.8	-40.16	-18.92
1890	-851.07	-1382.57	168.7	202.12	-83.68	-77.15
1891	-826.42	-1297.36	139.65	187.5	-106.08	-48.25
1892	-719.48	-1322.02	140.87	166.44	-81.79	-20.2
1893	-970.46	-1735.11	267.33	198	-96.8	-29.94
1894	-855.96	-1638.43	31.01	310.64	-175.96	-47.45
1895	-468.99	-1611.08	138.67	345.73	-112.52	26.89
1896	130.13	-1658.94	-37.11	324.74	-70.74	58.11
1897	-374.76	-1271	241.94	165.5	66.41	-2.66
1898	-538.57	-1033.69	600.59	65.86	-47.12	-1.1
1899	-287.6	-794.92	825.68	46.88	-29.94	-29.11
1900	-9.52	-1136.23	485.35	69.79	-1.07	-217.35
1901	-466.55	-1705.57	271.73	91.43	214.05	-401.46
1902	-566.16	-1837.65	259.52	182.28	244.69	-354.46
1903	-885.01	-1792.24	415.77	237.37	245.18	-157.87
1904	-561.52	-1204.59	504.15	188.26	148.22	-70.5
1905	-498.05	-1192.87	455.08	102.17	160.89	-105.44
1906	-638.18	-1401.86	468.02	87.37	168.58	-209.08
1907	-867.19	-1595.95	433.11	159.79	62.38	-292.88
1908	-49.8	-1513.67	754.15	264.62	-37.45	-347.41
1909	-309.81	-17.58	725.1	247.41	160.34	-168.3
1910	101.56	127.69	296.63	-87.98	229.34	-287.66
1911	-357.67	-1591.8	-366.94	-425.2	72.54	-500.89
1912	-348.88	-1844.97	64.7	-281.83	-51.7	105.9
1913	250.49	-1906.98	532.23	47.18	119.42	713.35
1914	-443.36	43.21	570.07	79.28	129.61	583.56
1915	-692.63	1391.36	-675.54	-357.67	123.26	286.59
1916	-564.94	-638.67	-1409.91	-1000	255.98	108.73
1917	-1069.82	-1321.78	-1328.61	-1000	231.75	-32.04
1918	-1735.6	-3215.82	-106.93	-1000	-124.76	380.49
1919	-2936.52	-2157.96	-1163.09	-628.72	-810.97	999.97
1920	-930.91	-671.39	-2705.81	-618.07	-1000	999.97
1921	280.76	-714.6	-1159.42	-1000	-1000	999.97
1922	1081.05	-2127.44	-368.41	-1000	-1000	593.14
1923	-1156.74	-1797.85	-262.21	-1000	-555.05	456.42
1924	-2442.14	-909.91	-1287.6	-890.5	-1000	942.6
1925	-2370.61	252.44	-1101.56	-669.68	-1000	725.52
1926	-861.57	-1010.01	-1235.84	-875.21	-1000	521.45
1927	1943.36	-1005.37	1735.11	-676.36	-1000	253.36
1928	6893.31	800.78	1632.32	-229.06	-1000	-181.46
1929	3005.86	1920.41	-1440.67	-743.93	268.31	-134.16
1930	-1471.19	161.38	-484.86	-1000	-178.34	636.29
1931	-2312.99	-2100.1	260.99	-947.78	-777.56	999.97
1932	-55.42	-2072.27	-475.1	-338.53	-936.04	999.97
1933	218.51	-5266.36	148.93	366.3	-767.46	999.97
1934	83.74	-1502.2	-1275.88	999.97	-406.8	999.97
1935	-1154.05	-3216.31	-9.28	999.97	-177.34	636.41
1936	-399.66	-1724.61	1777.83	999.97	-364.93	83.31
1937	1139.4	1511.23	1635.99	999.97	-612.95	-512.91
1938	6236.08	2485.11	1439.7	-4.43	-822.57	27.77
1939	5710.69	-1698.49	3858.64	-602.78	-181.92	146.48
1940	2137.21	-1211.18	1329.35	-443.36	388.7	-243.29
1941	1175.54	-1547.85	489.5	-552.4	523.9	-312.87
1942	1195.07	-1338.62	113.28	-340.7	697.17	-302.7
1943	569.82	-1280.52	148.93	-190.61	697.3	-175.84
1944	-313.48	-1212.4	458.25	-84.38	398.65	4.27
1945	-48.58	-1145.02	844.73	68.7	341.92	156.71
1946	144.78	-784.42	141.85	171.02	355.62	245.33
1947	-172.36	-793.21	318.36	-136.51	307.07	220.7
1948	45.41	-1167.24	1107.42	-319.15	72.75	49.32
1949	94.97	-1111.33	1151.61	84.99	41.23	-106.02
1950	263.67	-1200.2	1092.53	77.97	63.66	-69.18
1951	399.41	-1049.56	1342.77	120.48	121.8	-89.97
1952	398.44	-1020.75	1407.23	158.6	117.19	-77.18
1953	569.09	-904.54	1190.19	190.98	54.96	22.16
1954	590.33	-982.91	1296.14	105.68	4.33	166.08
1955	724.85	-900.15	1247.56	24.87	19.84	292.39
1956	762.94	-1178.71	1244.63	18.16	161.74	321.96
1957	287.35	-1414.06	1153.56	86	227.36	315.86
1958	248.78	-1374.27	1046.39	153.32	203.49	299.71
1959	-12.7	-1459.23	925.54	133.09	143.52	197.78
1960	-23.68	-1333.25	851.07	119.57	123.72	126.62
1961	9.03	-1469.24	924.32	118.59	50.75	-9.8
1962	93.75	-1522.46	1000	210.85	32.68	-39.95
1963	279.3	-1264.89	938.72	307.53	20.2	30.88
1964	367.92	-1011.23	945.8	322.6	21.61	124.51
1965	456.79	-953.61	959.72	289.67	50.51	198.94
1966	307.37	-748.78	896.24	241.52	93.17	209.75
1967	478.03	-1155.27	1187.74	174.87	97.53	144.68
1968	272.71	-1170.9	1221.44	312.1	145.2	177.67
1969	317.87	-1056.88	1181.15	465.76	111.18	242.19
1970	100.83	-925.05	1137.45	498.93	108.92	291.23
1971	37.6	-717.77	1378.17	442.57	65.64	352.14
1972	-39.55	-455.81	1309.33	342.86	42.21	417.21
1973	34.67	-540.28	1397.46	143.07	23.65	386.41
1974	155.03	-730.22	1440.43	102.78	98.39	277.68
1975	-43.46	-873.29	1330.32	170.99	109.16	217.25
1976	-73.97	-543.7	1044.68	243.07	78.52	178.04
1977	-144.29	-884.77	1252.69	178.99	-0.21	185.49
1978	168.7	-931.64	1302.49	258.27	-63.9	187.32
1979	499.02	-776.37	1298.58	250.7	3.45	60.42
1980	462.16	-677.98	1223.39	238.98	137.15	-35.25
1981	395.02	-592.77	1199.22	242.13	175.9	-32.26
1982	210.21	-569.82	1172.61	20	NaN	NaN
