# Supplementary material for: Complexes of vertebrate TMC1/2 and CIB2/3 proteins form hair-cell mechanotransduction cation channels
Source: eLife. 2025 Jan 8;12:RP89719. doi: 10.7554/eLife.89719 (PMC11709434; doi:10.7554/eLife.89719)
Supplement: Figure 3—source data 1. [file elife-89719-fig3-data1.zip › Figure 3H/homo/19-1-1-T3.csv]

Time	Lat	Foreaft	Vert	Pitch	Roll	Yaw
1	-3.08	89.69	-30.82	11	NaN	NaN
2	-405.76	-490.23	1071.53	70.8	24.05	-17.61
3	-53.22	-372.07	1002.93	105.44	76.75	13.67
4	-140.38	-312.99	1037.6	108.73	97.47	-4.76
5	-247.31	-542.72	1186.28	102.42	68.6	-12.12
6	-56.64	-815.43	1167.97	114.2	13.37	63.42
7	198.49	-668.21	1152.1	200.62	18.46	-80.08
8	-65.67	-147.46	834.47	191.68	114.26	-76.02
9	-286.13	-183.35	997.07	-56.21	110.53	-41.53
10	-113.28	-410.16	1203.37	-120.82	44.89	-27.01
11	-248.54	-1008.3	1517.58	-78.98	64.73	-69
12	-391.85	-535.4	1045.41	106.02	43.91	30.36
13	-54.69	-386.23	1286.62	100.83	15.96	50.48
14	-90.33	-494.87	1256.59	183.07	5.89	65.09
15	184.57	-733.64	1427.25	243.1	51.97	14.65
16	-260.01	-247.8	997.56	223.24	73.55	45.56
17	-84.96	-43.7	1122.07	189.61	53.41	34.33
18	-45.9	-424.8	1308.35	121.55	41.96	14.92
19	-66.41	-407.47	1281.01	135.1	94.76	98.33
20	-3.66	-244.63	1254.15	90.3	109.53	65.8
21	-147.46	-332.76	1228.03	40.89	134.46	4.49
22	-316.41	-292.24	1214.11	39.06	83.71	59.78
23	-104.74	-350.83	1170.65	41.53	35.68	40.13
24	-194.09	-440.92	1094.48	15.69	21.73	12.85
25	-329.83	-552.98	1253.17	10.68	41.72	26.49
26	-325.2	-618.16	1253.17	-1.5	-8.3	93.84
27	-117.92	-486.57	1102.05	5.77	-16.72	127.04
28	-55.42	-775.88	1285.64	44.56	-19.71	74.74
29	-14.16	-519.78	1198.73	123.6	21.79	82.52
30	-27.34	-372.56	1176.51	190.19	50.96	56
31	-81.05	-324.71	1255.13	192.29	49.41	40.01
32	-15.87	-251.22	1312.5	163.88	83.68	47
33	-105.47	-187.74	1242.68	176.85	109.86	52.52
34	-290.77	-103.27	1306.4	107.94	91.4	42.76
35	114.99	-163.33	1240.97	25.63	55.21	41.81
36	-116.94	-323.24	1116.21	-8.7	105.13	67.38
37	-85.21	-480.71	1239.01	-25.27	142.79	105.93
38	-201.42	-389.16	1106.93	-42.94	113.25	70.68
39	-429.93	-556.4	1110.84	-15.93	80.87	59.51
40	-81.79	-668.7	1186.77	32.47	30.3	83.5
41	-311.04	-562.26	1121.09	78.52	51.51	58.35
42	-233.4	-511.72	1092.77	105.38	13.12	40.53
43	-157.96	-481.93	1163.09	83.4	1.74	45.75
44	-66.89	-535.64	1296.88	82.24	28.84	44.34
45	-186.77	-459.72	1185.06	68.08	62.16	48.28
46	-172.61	-526.37	1313.72	93.54	40.1	62.13
47	-23.44	-468.99	1275.15	142.73	33.94	44.13
48	-166.02	-494.63	1232.42	156.68	49.87	16.78
49	-159.91	-391.11	1218.26	171.54	27.22	36.56
50	-63.48	-369.87	1187.5	154.91	44.1	34.52
51	-126.46	-413.09	1208.74	138.61	34.42	49.47
52	-119.14	-413.57	1201.17	127.72	25.18	43.24
53	-113.28	-397.46	1234.38	130.16	36.56	48.77
54	-208.25	-178.96	1124.27	137.36	54.81	56.4
55	-166.5	-165.04	1182.86	100.59	31.56	66.62
56	-69.09	-214.36	1155.03	92.99	37.78	80.2
57	-96.92	-419.92	1309.33	48.71	57.74	54.75
58	-137.21	-386.96	1188.72	57.4	55.97	34.36
59	-242.19	-464.36	1131.84	78.22	35.52	47.39
60	-26.37	-537.84	1176.27	94.21	16.88	46.94
61	-34.91	-440.92	1178.47	116.7	40.83	40.22
62	-122.56	-379.64	1159.91	101.1	51.54	55.33
63	-68.12	-360.11	1184.08	67.41	55.45	83.07
64	-60.06	-379.64	1314.21	34.73	64.73	70.04
65	-148.68	-388.43	1293.21	49.68	74.07	86.61
66	-200.44	-355.47	1244.87	65.86	39.55	129.18
67	-1677.98	-417.48	697.75	197.88	8.15	-48.28
68	-1588.87	-603.76	647.22	199.31	-50.48	-59.54
69	-954.1	-473.39	659.67	201.9	-145.9	-114.69
70	-921.39	-339.11	651.86	118.62	-135.44	-135.13
71	-847.9	-465.09	664.06	-23.83	-171.84	-21.61
72	-378.42	-851.07	1112.79	-145.9	-159.36	72.42
73	-410.89	-1111.33	1044.43	-71.47	-18.25	119.78
74	-610.35	-951.42	864.01	45.35	69.27	155.43
75	-1021	-871.34	704.83	136.38	60.36	169.25
76	-1090.33	-979.98	744.87	307.31	30.61	246.09
77	-848.88	-821.04	704.59	254.58	18.49	270.48
78	-1237.3	-948.24	908.45	143.25	9.37	167.3
79	-1169.68	-777.59	840.82	126.46	-135.31	-7.66
80	-1190.19	-518.31	817.63	130.83	-195.92	-136.08
81	-995.12	-438.72	878.91	73.21	-291.11	-235.08
82	-752.93	-269.78	938.48	41.5	-262.15	-287.23
83	-457.28	-420.9	902.34	17.43	-279.14	-332.15
84	-531.98	-365.48	882.08	-12.18	-193.18	-298.07
85	-177.98	-208.98	979.98	-65	-217.68	-262.91
86	41.75	-227.29	1115.23	-90.09	-207.92	-263.18
87	275.63	-263.18	1095.21	-30.94	-205.51	-100.19
88	198.97	-484.62	1206.05	-32.9	-13.15	41.5
89	-151.61	-654.79	1176.27	-58.44	27.4	-13.21
90	155.27	-1371.83	1322.27	-78.25	14.95	-95.98
91	-153.08	-1495.61	704.1	-70.5	170.68	-139.07
92	-883.79	-1896	847.9	-169.59	266.91	-40.1
93	-1096.44	-1913.09	979.25	-34.94	241.88	93.57
94	-1292.72	-1670.9	977.05	121.8	124.79	55.39
95	-1482.42	-1637.21	974.85	201.87	-33.75	-78.86
96	-1203.86	-1669.68	974.85	256.81	-180.66	-129.09
97	-940.92	-1334.72	949.46	278.99	-278.53	-186.68
98	-322.75	-1288.57	779.54	222.75	-317.47	-291.02
99	10.01	-1343.26	823.49	225.28	-255.46	-313.32
100	-0.73	-1389.89	1480.96	312.26	-167.82	-281.95
101	106.45	-1073.73	864.01	554.78	-166.5	-80.96
102	283.69	-910.16	1039.79	562.74	-84.38	4.24
103	-74.46	-589.6	908.94	584.96	-37.02	31.52
104	-37.6	-528.32	970.7	503.39	-52.52	-24.26
105	-79.35	-431.4	1243.16	458.1	-17.79	-57.16
106	-59.33	-763.67	1160.4	445.98	-13.4	-31.07
107	-101.07	-615.97	958.25	466.09	43.43	61.49
108	-202.88	-384.28	1019.04	452.45	40.74	62.38
109	5.86	-388.67	1060.06	435.85	47.55	-67.23
110	-144.29	-417.72	895.51	409.79	57.74	-138.95
111	-211.67	-272.71	821.04	387.51	-4.12	-138.67
112	95.46	98.63	1258.54	358.49	6.62	-78.43
113	-123.05	465.58	1344.48	269.2	66.1	-82.61
114	-271.97	208.98	1415.28	55.97	81.91	-132.75
115	-448	138.67	1270.51	-79.86	36.5	-140.84
116	-206.79	-28.81	1337.16	-197.42	7.02	-132.6
117	66.41	-292.97	1127.93	-238.22	17.3	-146.33
118	169.19	-665.04	1359.62	-234.5	89.11	-119.54
119	193.12	-564.7	1182.86	-153.78	130.65	-50.93
120	-73	-459.23	1087.89	-190.09	174.59	10.5
121	-138.43	-444.82	1159.67	-203.19	137.15	-55.08
122	194.09	-504.15	779.54	-198.36	210.42	-270.97
123	-117.19	-830.57	911.87	-169.34	320.65	-414
124	-1026.12	-896.48	1044.68	-36.53	124.54	-218.35
125	-1447.51	-796.63	1223.39	60.42	-76.63	-5.74
126	-778.08	-687.26	1083.98	121.4	-443.79	237.73
127	-690.92	-1093.26	1273.19	117.65	-603.85	342.1
128	122.31	-879.39	1284.42	220.49	-620.51	404.3
129	406.01	-688.96	1255.62	117.58	-364.5	264.59
130	267.58	-571.78	1153.08	19.26	-180.08	-14.53
131	540.28	-706.05	999.02	-123.96	-152.83	-279.24
132	680.66	-959.23	1281.98	-170.65	-51.21	-401.37
133	888.43	-1037.84	1155.76	-39.58	112.24	-401.92
134	133.54	-1070.07	1262.21	39.03	129.82	-323.3
135	625.73	-906.49	1091.06	129.88	73.27	-79.01
136	243.16	-886.96	1089.11	124.08	133.27	-60.76
137	379.39	-553.22	1407.47	165.99	106.05	20.45
138	196.78	-50.05	1445.07	47.82	160.46	76.26
139	-20.02	-506.59	1559.57	-282.38	175.75	-16.75
140	-60.06	-848.63	1509.28	-373.81	165.68	-42.42
141	-472.41	-922.61	1109.62	-337.68	134.7	-22.16
142	-29.79	-1279.54	1075.93	-277.07	-39.28	-1.89
143	216.8	-1103.52	916.75	-8.12	-42.11	-43.64
144	296.14	-1101.56	956.05	108.73	12.6	-60.76
145	300.54	-1000.24	1069.82	132.6	30	-38.06
146	275.39	-1046.88	1125.98	87.22	35.98	-57.53
147	76.66	-1055.42	1259.03	93.08	-0.67	16.11
148	264.16	-1037.35	1275.39	110.26	-26	68.48
149	401.86	-860.84	1172.12	111.54	-17.21	110.14
150	340.82	-883.54	1117.68	37.32	28.44	59.45
151	147.46	-1052.49	1229	13.21	58.59	-23.59
152	52.98	-1291.99	1260.25	-11.32	58.84	28.63
153	-8.54	-1297.61	1191.41	68.36	-12.51	151.28
154	234.38	-1017.82	962.16	104.61	-65.83	167.42
155	694.09	-1066.16	1142.58	74.49	-40.86	106.38
156	261.47	-962.89	1006.1	119.35	120.76	-18.68
157	-195.56	-957.03	1135.01	167.88	120.36	-98.51
158	10.5	-999.76	1277.59	218.32	-3.2	-68.05
159	104.25	-706.05	1251.22	217.86	-32.68	18.68
160	75.93	-601.81	1266.6	113.13	-68.79	85.51
161	267.82	-414.55	1318.85	25.48	-86.46	88.29
162	511.23	-630.13	1355.22	-146.85	-95.83	26.46
163	333.01	-800.78	1233.64	-200.74	-67.26	-2.26
164	541.75	-836.43	1145.26	-176.03	-64.85	-27.16
165	412.35	-831.54	961.67	-155.73	-31.28	-52.86
166	388.67	-885.99	733.15	-190.49	-52.92	-47.64
167	555.18	-1075.68	738.28	-202.3	-26.82	-54.78
168	312.5	-1135.5	925.05	-126.74	6.84	-54.05
169	261.72	-1206.79	964.84	-41.35	-10.44	54.81
170	108.15	-1391.11	934.08	-57.16	-19.1	194.89
171	429.93	-1295.65	1003.42	-45.32	-93.41	259.16
172	243.9	-1333.74	1001.95	1.8	-44.16	230.62
173	399.9	-1502.93	733.89	-20.17	-18.55	195.56
174	442.87	-1683.11	838.38	-64.21	-12.73	175.45
175	119.38	-1806.64	577.88	34.64	-76.51	200.38
176	615.97	-1736.08	440.19	193.33	-180.82	336.18
177	589.36	-1849.12	815.67	327.39	-167.94	448.64
178	421.14	-1543.46	877.69	455.23	-187.16	643.34
179	1523.44	-943.12	1146.73	479.31	-200.47	854.19
180	1344.97	-704.1	794.19	518.01	174.07	638.15
181	690.67	-791.5	879.64	334.63	402.86	388.37
182	417.48	-600.83	761.23	157.75	522.4	168.79
183	316.16	-917.48	389.16	12.54	547.79	38.42
184	-90.82	-1367.68	606.69	-187.84	561.83	-98.08
185	-398.44	-1610.35	1041.75	-121.37	453.06	-138.49
186	-104	-1386.72	1125	2.53	315.4	-116.58
187	-132.32	-1376.46	872.07	-15.35	392.12	-233.43
188	-127.44	-1611.08	118.41	69.34	221.37	-612.37
189	-427.73	-2063.72	988.04	-158.87	258.73	-587.98
190	-671.39	-2105.71	1046.63	-23.68	193.76	-243.47
191	-742.19	-1840.58	968.75	43.18	135.19	-110.02
192	-542.72	-1885.74	1093.02	96.44	33.39	-122.96
193	-773.44	-1890.87	958.5	98.66	-2.72	-175.9
194	-531.98	-1821.04	1111.82	151.46	-111.57	-121.34
195	-423.34	-1594.97	872.56	227.94	-191.47	7.84
196	7.32	-1849.85	945.31	222.29	-274.38	55.21
197	184.08	-1614.99	754.15	329.47	-237.34	23.8
198	600.1	-1283.2	626.71	275.36	-185.33	-62.62
199	677.25	-1213.87	785.16	210.88	-153.11	-99.76
200	755.13	-1126.71	780.52	98.39	-110.26	-132.9
201	634.52	-1064.45	980.22	31.43	-27.34	-216.61
202	682.86	-968.51	1136.23	41.17	15.01	-263.58
203	647.46	-718.99	991.94	63.69	54.35	-229.06
204	400.39	-622.07	897.71	-75.01	86.7	-176.88
205	193.6	-685.55	1095.46	-241.88	-9.12	-192.08
206	321.04	-970.46	1093.26	-286.93	-8.76	-187.74
207	69.34	-1150.15	906.74	-328.06	6.04	-139.4
208	3.17	-1360.6	869.63	-308.75	-20.97	-38.94
209	-195.56	-1009.52	540.77	-206.3	-132.02	15.75
210	-16.6	-1251.71	350.83	-135.83	-242.58	148.38
211	157.71	-1257.32	339.6	-98.05	-327.36	276
212	502.2	-1213.87	433.84	42.88	-382.35	129.46
213	1048.1	-1830.32	1068.12	7.78	-348.48	92.44
214	220.46	-586.91	245.61	214.63	-44.01	104.61
215	363.04	-536.38	-580.08	7.29	-263.64	89.42
216	1201.66	-1212.4	-283.69	-346.07	-402.07	256.41
217	942.14	-1530.27	-127.93	-421.11	-324.34	381.65
218	898.68	-1678.22	-330.57	-362.73	-284.94	466.34
219	1029.3	-1865.48	-377.93	-340.73	-188.78	557.95
220	833.01	-2095.21	-188.72	-161.8	-70.22	611.79
221	890.38	-2121.58	-126.46	6.23	77.21	570.07
222	809.08	-1985.84	-185.79	31.71	217.19	524.57
223	110.11	-1811.52	-339.84	-9.7	428.41	425.48
224	64.7	-1725.34	-367.92	-38.88	417.39	346.34
225	530.76	-1977.29	-36.87	-2.17	471.22	264.8
226	684.57	-2093.02	385.25	65.95	640.26	264.95
227	18.07	-1593.75	-484.62	127.38	784.76	406.19
228	-521.97	-1552.25	-654.79	68.21	734.99	496.52
229	-942.14	-1939.94	-242.19	12.91	629.33	582.7
230	-1160.16	-1926.76	-166.26	129.82	469.94	453.83
231	-1110.6	-1881.35	-191.41	202.36	234.13	100.98
232	-1032.71	-1963.87	-147.46	200.38	87.19	-63.69
233	-783.2	-2022.22	21	279.36	-20.54	43.3
234	-545.65	-1763.43	-54.2	330.47	-117.03	110.5
235	-420.41	-1666.99	-28.81	298.77	-162.96	207.09
236	-223.88	-1624.51	25.88	228.39	-131.68	350.13
237	-33.94	-1630.13	218.75	220.92	-116.85	403.26
238	9.77	-1553.47	143.8	197.69	-78.74	459.63
239	130.86	-1588.87	229.25	202.85	-43.37	430.24
240	-84.23	-1572.27	457.28	184.54	-11.63	469.64
241	69.58	-1576.9	298.34	165.56	-20.97	430.85
242	-71.78	-1441.65	222.41	133.42	140.96	286.59
243	-290.77	-1436.52	197.27	110.47	176.54	141.39
244	-403.08	-1559.57	263.43	120.82	182.59	92.53
245	-651.61	-1652.34	271.97	155.67	183.47	67.05
246	-895.26	-1512.7	150.15	230.22	94.54	36.41
247	-583.5	-1624.51	7.81	263.49	-28.02	-18.43
248	-317.63	-1656.01	258.06	311.16	-8.36	-119.29
249	-621.58	-1474.61	349.37	272.13	60.85	-185.21
250	-512.94	-1447.27	423.83	347.26	-30.58	-293.18
251	-57.37	-1429.44	368.9	323.36	-3.3	-273.93
252	94.24	-1324.46	462.16	305.73	87.43	-205.54
253	-416.75	-1281.49	-31.74	222.96	255.68	-55.63
254	-619.14	-1522.46	595.7	57.04	234.62	20.54
255	-963.62	-1645.75	375.73	56	244.35	39.25
256	-1278.56	-2056.88	501.71	24.66	155.15	32.04
257	-1364.26	-2201.9	562.74	98.54	-34.94	-32.9
258	-1018.31	-1971.68	538.09	229.92	-167.48	-34.21
259	-791.26	-1518.07	337.4	233.37	-211.46	-51.88
260	-653.32	-1451.66	388.43	207.58	-301.12	-67.75
261	-168.46	-1315.67	461.67	226.93	-271.15	19.81
262	77.88	-1464.36	463.13	217.65	-231.57	154.21
263	195.31	-1730.22	434.57	238.01	-170.26	177.43
264	499.51	-1619.14	454.35	221.47	-87.74	175.84
265	474.85	-1790.28	498.54	188.45	-8.42	64.21
266	154.79	-1879.64	376.71	7.9	66.5	103.76
267	-68.12	-1863.04	1799.56	3.45	168.12	109.8
268	-95.7	-1640.14	538.33	536.07	138.61	149.63
269	-356.93	-1251.95	646.97	490.54	184.54	66.56
270	-784.42	-1290.77	712.65	384.52	135.1	-76.51
271	-599.61	-1472.9	693.6	330.38	33.63	-257.97
272	-627.2	-1777.34	760.01	414.25	69.34	-288.54
273	-811.04	-1838.62	726.07	543.61	20.6	-184.97
274	-371.58	-1391.36	758.3	570.83	-50.26	-122.8
275	-337.89	-1283.94	1020.75	514.1	-69.03	-30.09
276	-250.24	-1013.43	922.61	434.66	-66.28	-28.11
277	27.34	-1031.01	1092.04	278.66	-32.96	-48.13
278	-73.97	-1079.83	1060.06	192.32	10.25	29.63
279	-101.81	-1286.13	1071.29	253.14	-13.34	215.85
280	60.55	-1262.7	1054.93	376.62	-51.97	233.83
281	52	-1179.44	1096.68	505.58	6.68	94.51
282	185.55	-847.66	1029.54	565.92	58.9	36.65
283	-208.74	-284.67	1154.05	535.52	125.95	29.05
284	-195.56	63.23	1229.98	231.63	120.24	173.03
285	148.44	-497.56	1044.19	81.79	129.79	228.15
286	226.32	-890.63	1030.27	113.62	184.2	78.61
287	68.85	-829.1	956.79	84.32	242.34	-45.56
288	-332.76	-668.21	1105.96	8.24	235.11	-23.19
289	-251.71	-627.2	1047.36	-220.7	189.54	101.1
290	-212.65	-804.2	1069.34	-406.68	220.55	180.79
291	-259.03	-1111.08	1105.47	-447.02	281.01	243.87
292	-508.54	-1106.2	874.27	-508.91	303.59	343.81
293	-607.91	-1509.52	926.76	-564.82	186.86	420.35
294	-482.91	-1726.32	957.76	-469.36	160.43	487.64
295	-602.54	-1823	942.87	-210.94	169.77	404.63
296	-615.72	-1786.38	694.82	106.69	227.11	211.15
297	-937.01	-1625.73	882.57	409.55	214.87	116.39
298	-1267.82	-1000.73	752.44	475.28	156.19	13.61
299	-1146.73	-886.96	632.32	274.66	-53.16	-83.5
300	-634.77	-711.43	1006.35	74.86	-140.44	61.34
301	-526.86	-320.31	1029.79	5.04	-125.89	163.88
302	-363.77	-577.88	1034.42	-194.89	-148.47	226.04
303	-67.63	-694.82	1038.82	-365.91	-28.14	329.86
304	-310.79	-907.96	890.38	-434.3	85.05	433.65
305	-331.3	-1210.21	737.55	-397.74	78.61	601.17
306	-283.45	-1402.1	792.97	-358.06	140.69	666.23
307	-916.5	-1558.35	617.92	-120.3	227.97	658.84
308	-42.97	-1473.88	243.16	174.01	25.09	390.05
309	-207.28	-787.11	150.88	255.95	215.79	181.3
310	-1164.31	-764.16	-91.8	203.09	559.51	-126.01
311	-1698.73	-1186.77	2.69	-76.93	478.12	-310.58
312	-1535.89	-1377.69	320.07	-198.39	325.01	-301.15
313	-1259.03	-1443.85	881.59	69.95	211.18	-124.08
314	-1284.91	-1660.4	828.37	156.04	158.02	-14.8
315	-1290.53	-1375.73	444.09	198.46	82.79	135.8
316	-1250.73	-1399.66	402.1	183.29	-6.81	144.41
317	-1139.16	-1446.53	471.44	211.21	-62.71	50.48
318	-949.22	-1262.21	484.62	262.88	-116.12	73.58
319	-858.4	-1126.46	691.41	253.2	-114.41	110.9
320	-702.88	-925.05	685.55	186.77	-151.43	239.41
321	-447.27	-838.13	719.97	4.73	-38.06	388.15
322	-183.35	-842.77	687.5	-98.82	210.27	297.39
323	-696.53	-860.84	946.53	-142.09	268.37	201.11
324	-783.94	-1060.3	711.43	-14.43	181.27	358.7
325	-182.62	-1180.18	690.92	5.16	150.63	476.2
326	-213.87	-1005.62	362.06	13.37	307.22	487.52
327	-1114.75	-667.72	100.83	-23.93	378.97	394.99
328	-1429.44	-453.37	-33.94	22.55	182.46	264.59
329	-908.45	-239.99	-257.32	54.78	148.83	-91.77
330	-1327.15	-166.26	447.51	150.27	177.76	-248.78
331	-1774.66	-78.12	140.14	253.3	289.92	-540.19
332	-1686.04	-454.83	594.97	97.14	125.21	-637.88
333	-1267.82	-920.41	809.81	-64.88	3.42	-537.87
334	-1203.86	-1455.08	800.54	-106.14	-146.82	-367.89
335	-859.62	-1926.76	766.11	114.84	-266.72	-130.68
336	-670.65	-1871.58	66.65	381.62	-186.8	173.16
337	-733.4	-1719.24	-72.51	342.65	-128.97	230.77
338	-908.94	-1581.05	-51.03	314.18	-197.08	114.07
339	-737.79	-1436.28	113.77	286.07	-231.02	-6.96
340	-658.69	-801.51	231.69	143.59	-232.3	-265.99
341	-423.34	-855.47	747.07	82.06	-157.59	-442.54
342	-124.76	-1031.25	684.08	104.74	-99.4	-603.55
343	-298.58	-1194.34	738.77	72.54	68.76	-724.76
344	-424.32	-1254.64	966.31	143.62	149.26	-674.5
345	-629.15	-1341.31	932.13	180.63	129.49	-468.93
346	-819.58	-1579.35	664.55	154.24	-34.42	-195.89
347	-536.13	-1656.01	645.02	177.19	-59.05	-104.22
348	-677.25	-1750.24	577.15	203.61	-51.57	-51.76
349	-705.57	-1765.63	612.06	180.76	-44.22	-118.16
350	-749.51	-1841.31	868.65	273.71	-120.54	-56.82
351	-351.32	-1587.89	679.69	425.99	-174.13	57.95
352	-74.46	-1523.19	779.54	420.26	-196.84	88.07
353	-11.23	-1517.58	793.7	355.74	-143.31	149.75
354	104.74	-1469.97	999.02	409.36	-132.05	212.46
355	291.5	-1191.41	1076.42	434.33	-95.31	259.8
356	651.12	-1073	1111.57	432.25	36.16	269.32
357	508.79	-922.85	1067.87	399.48	200.13	223.97
358	292.97	-665.28	1071.29	297.58	329.9	246.46
359	-166.5	-374.76	1016.36	157.44	460.21	270.84
360	-771.73	-327.88	870.12	32.96	467.62	251.95
361	-987.79	-807.13	633.54	-201.54	284.45	248.17
362	-972.17	-950.68	637.94	-308.47	141.88	266.72
363	-1050.05	-1053.71	543.21	-342.93	58.75	245.51
364	-1133.79	-1427.25	578.61	-313.6	9.28	226.53
365	-856.45	-1716.55	911.13	-157.17	-61.1	178.01
366	-972.41	-1828.61	854.98	131.2	-64.73	49.32
367	-1144.29	-1310.55	871.34	431.95	-64.45	-105.47
368	-831.79	-1334.47	856.45	341.06	-191.59	-207
369	-669.68	-1173.58	1032.47	286.71	-225.22	-124.05
370	-654.3	-1020.51	1181.4	311.19	-226.2	73.36
371	-509.77	-978.03	1098.14	314.39	-309.84	148.28
372	-104	-818.12	1045.9	232.51	-272.92	108.09
373	184.33	-629.88	1020.75	175.26	-222.84	-65.06
374	431.64	-564.7	1143.31	155.21	-108.34	-137.73
375	367.43	-626.46	1138.92	91.09	38.18	-166.11
376	-19.78	-661.62	1139.16	-25.05	144.53	-51.48
377	-108.64	-935.55	1078.61	-120.33	124.94	80.57
378	-294.68	-1043.46	980.22	-195.77	118.77	171.39
379	-49.32	-1239.75	1130.37	-169.62	158.94	156.22
380	-146.73	-1229.74	1126.95	-14.4	305.94	151.25
381	-386.72	-957.28	835.94	-2.2	361.76	136.78
382	-357.42	-1080.32	881.35	-66.96	347.26	147.4
383	-694.09	-1068.85	796.63	-198.88	315	200.41
384	-711.18	-1272.95	844.24	-306.03	191.71	280.4
385	-520.02	-1446.53	942.87	-273.16	156.01	244.23
386	-929.2	-1392.09	574.95	-194.82	199.07	202.24
387	-903.08	-1483.64	696.29	-113.16	118.32	211
388	-768.8	-1445.8	671.14	4.91	60.12	227.26
389	-827.39	-1378.91	688.48	91.19	35.8	161.77
390	-943.85	-1361.57	805.42	102.97	5.25	102.05
391	-662.11	-1242.19	702.39	118.01	-36.41	-26.25
392	-385.99	-1287.84	954.83	60.64	37.05	-6.99
393	-623.29	-1341.31	783.45	1.34	94.45	149.08
394	-573.24	-1460.94	811.04	20.36	49.59	292.3
395	-600.1	-1413.33	698.97	136.87	20.87	298.34
396	-555.91	-1405.52	619.87	182.04	36.29	217.04
397	-804.44	-1335.69	508.79	271.58	85.6	63.87
398	-732.42	-1356.69	852.78	319.58	116.55	-41.96
399	-911.13	-1053.71	671.14	463.32	79.8	10.62
400	-900.39	-803.22	515.87	366.36	-14.37	164.79
401	-625.73	-1083.74	866.46	210.42	-148.59	298.68
402	-253.66	-1049.32	928.71	208.19	-132.32	382.42
403	94.24	-935.55	942.63	270.14	46.6	329.59
404	-510.01	-813.96	830.81	309.36	90.33	210.39
405	248.05	84.96	986.57	410	-14.89	86.91
406	268.31	347.17	1248.05	53.34	345.06	88.56
407	-748.78	-345.21	450.2	-186.95	551.91	-12.94
408	-710.45	-679.93	480.22	-273.22	451.63	-113.53
409	-624.51	-860.11	419.68	-136.17	471.56	-325.9
410	-1020.02	-957.28	607.42	192.99	457.52	-412.9
411	-1338.13	-789.79	181.4	280.46	474.03	-380.1
412	-1109.86	-1063.23	-337.89	-146.15	358.4	-416.11
413	-964.11	-1588.13	-60.3	-477.23	284.91	-430.94
414	-917.72	-2122.56	354.25	-567.84	201.17	-258.73
415	-322.75	-2097.17	659.42	-366.39	137.94	-79.13
416	-597.41	-2246.34	798.1	-130.92	198.27	39.67
417	-787.11	-2330.08	591.8	24.81	199.19	193.02
418	-1065.92	-2048.58	379.15	197.91	198.52	374.21
419	-1072.51	-1719.73	212.65	331.79	194.92	438.75
420	-1224.61	-1314.21	-48.58	323.27	177.09	197.24
421	-1714.36	-1135.74	-62.01	302.73	144.35	56.37
422	-1777.83	-1056.88	10.74	234.56	-17	-121.64
423	-1357.18	-1050.29	342.04	221.89	-190.67	-160.64
424	-1137.7	-975.59	556.64	232.12	-266.57	-143.46
425	-434.57	-712.65	423.34	150.3	-310.21	-21.45
426	-124.76	-787.35	242.43	-52.12	-154.79	15.87
427	-773.44	-1566.41	742.92	-176.45	-50.9	-34.85
428	-642.58	-1500.49	823.49	-48.4	-151.49	-108.4
429	213.87	-1311.77	589.84	22.77	15.41	-142.09
430	6.84	-1696.78	463.38	57.83	135.86	-112.49
431	-586.43	-1478.27	-166.99	158.26	234.74	55.45
432	-569.09	-1529.3	-6.84	101.38	143.49	101.75
433	-642.33	-1483.64	402.34	175.93	128.81	92.47
434	-709.96	-1342.29	385.5	298.83	157.59	163.02
435	-844.73	-1208.5	482.18	319.95	166.78	182.98
436	-988.28	-1082.28	217.53	138.43	137.91	64.73
437	-1301.51	-1420.41	433.84	80.84	89.94	20.48
438	-943.6	-1304.93	624.76	93.96	-87.92	-49.65
439	-547.36	-820.07	522.22	90.58	-107.33	-58.78
440	-681.64	-1136.96	386.96	-105.01	-25.7	-181.49
441	-772.46	-1650.63	396.48	-226.96	-20.42	-346.1
442	-717.77	-1997.07	351.81	-48.65	36.8	-347.78
443	-873.29	-2061.04	534.91	198.91	69.58	-203.13
444	-880.13	-1768.55	405.03	320.37	75.56	-88.2
445	-937.26	-1688.23	490.23	372.01	13.24	19.41
446	-834.96	-1295.9	384.03	442.93	-132.93	123.81
447	-361.82	-1255.13	423.83	300.35	-244.29	104.71
448	-111.33	-1411.38	577.64	166.14	-194.31	57.43
449	-751.22	-1291.02	656.49	121.86	-194.67	-47.52
450	-255.86	-1069.58	567.14	139.65	-307.98	-136.38
451	-24.9	-1086.18	673.34	-19.87	-287.75	-423.58
452	-410.89	-1309.81	598.14	-125.67	-241.91	-497.68
453	-350.34	-1569.82	757.32	-153.29	-236.42	-461.52
454	145.75	-1976.32	382.08	-123.35	-128.78	-408.11
455	-67.87	-1878.66	901.61	-53.89	-66.25	-369.14
456	234.62	-1822.51	657.71	202	-65.19	-271.3
457	69.34	-1655.27	356.69	223.39	35.31	-31.92
458	151.86	-1456.3	611.82	241.97	-54.63	67.63
459	319.09	-1285.4	651.86	256.38	-5.95	67.38
460	232.67	-1132.81	915.53	224.43	-8.82	-19.71
461	371.83	-1314.94	795.41	103.85	51.15	-52.34
462	281.01	-1775.63	707.28	-23.13	105.38	29.27
463	160.16	-1989.5	920.41	-9.25	120.09	115.97
464	26.37	-1847.41	750.98	157.62	131.23	62.16
465	-262.7	-1904.79	784.91	281.68	97.14	-35.28
466	-386.23	-1746.34	785.16	381.93	-27.34	-138.52
467	-161.87	-1417.48	638.43	400.48	-57.13	-159.55
468	-104.98	-1511.23	555.91	344.3	-76.51	-145.29
469	199.95	-1382.81	793.21	237.95	-70.89	42.6
470	473.39	-1141.6	778.08	152.86	-27.68	249.76
471	731.69	-1280.52	828.13	-19.32	79.44	235.84
472	168.7	-1655.03	1457.52	-97.47	322.27	135.99
473	-234.13	-1828.61	1414.79	253.3	218.75	104.86
474	-195.07	-1537.84	1058.59	329.38	143.62	25.7
475	-270.26	-1387.7	914.06	317.96	134.98	-61.86
476	-130.62	-1056.88	714.6	287.9	74.98	-225.34
477	-264.89	-787.84	664.06	175.75	93.96	-307.43
478	246.83	-1152.59	677	69.85	-8.27	-442.81
479	-277.59	-1977.54	1011.72	-32.5	38.39	-220.55
480	-658.45	-1910.64	940.43	55.11	-163.64	238.89
481	-208.74	-1704.59	753.17	245.54	-354.37	291.69
482	372.07	-1389.89	712.4	353.61	-327.3	-67.72
483	-76.9	-1219.48	945.07	380.92	-318.21	-141.39
484	464.84	-736.33	777.59	338.26	-382.9	-92.9
485	696.78	-414.31	632.08	143.74	-341.46	-107.97
486	708.25	-554.69	666.5	-89.69	-265.17	-99.24
487	1090.58	-1010.01	900.88	-175.26	-179.9	-25.79
488	960.94	-1254.39	831.79	-145.94	-27.83	60.55
489	838.13	-1408.94	845.7	-153.63	28.08	191.62
490	568.85	-1492.43	707.52	-149.05	42.42	340.76
491	462.4	-1767.09	683.11	-152.1	48.83	389.43
492	223.63	-1893.31	972.66	-11.38	44.83	411.56
493	147.95	-1577.15	601.56	226.9	1.62	452.82
494	268.8	-1466.06	400.88	65.12	17.15	362.52
495	416.5	-1804.69	909.18	-21.91	17.73	182.74
496	583.74	-1708.74	922.36	89.72	6.93	119.38
497	1191.16	-1622.8	733.4	89.9	46.66	110.02
498	815.43	-1710.69	773.19	66.77	217.01	128.33
499	622.07	-1618.41	615.97	113.68	269.5	106.66
500	124.51	-1091.55	664.79	154.24	297.15	59.08
501	513.18	-860.11	770.75	67.5	244.54	-146.73
502	337.4	-1107.67	845.21	-35.86	307.25	-297.15
503	253.17	-1079.1	628.17	-135.5	300.93	-164.92
504	358.15	-954.35	366.46	-178.1	266.48	-55.45
505	609.38	-1252.2	-131.59	-186.83	270.69	-55.54
506	441.41	-1777.59	545.17	-315.4	383.39	102.11
507	-268.8	-1695.31	339.6	-132.93	522.16	374.18
508	-646.73	-1423.83	239.26	-24.41	435.21	501.28
509	-750.24	-1367.92	432.62	73.88	318.39	406.16
510	-832.76	-1092.29	453.86	4.12	294.49	267.33
511	-376.46	-1254.39	-60.3	-246.15	157.35	79.62
512	-375.24	-1694.58	-120.12	-408.94	111.08	-88.47
513	-133.54	-2132.57	-131.59	-275.88	33.97	-203.06
514	81.54	-2593.26	284.42	-174.16	56	-188.08
515	-855.96	-2758.54	792.97	75.23	123.69	58.47
516	-1152.34	-2348.63	699.46	187.35	6.23	467.19
517	-535.4	-1952.39	609.38	148.25	-192.02	409.3
518	-335.45	-1649.9	465.33	48.95	-286.59	139.83
519	210.69	-1487.55	266.85	-30.15	-374.3	-97.5
520	502.69	-1518.31	333.25	-64.91	-375.58	-280.09
521	926.51	-1560.3	335.69	-52.28	-277.56	-366.09
522	974.37	-1629.39	417.72	-50.26	-209.05	-358.67
523	614.01	-1872.07	481.45	-29.11	-64.67	-187.62
524	398.44	-1898.93	310.79	54.6	5.22	14.25
525	320.8	-1756.59	118.65	88.47	49.13	110.02
526	97.41	-2003.42	140.87	93.54	138.09	87.25
527	-47.61	-2093.75	281.74	225.49	220.64	112.18
528	-423.58	-1945.31	303.71	311	220.37	150.3
529	-565.43	-1675.05	170.17	389.89	172.21	243.96
530	-379.64	-1584.47	261.47	327.48	96.53	228.42
531	-130.62	-1429.2	344.73	234.04	64.58	168
532	-753.42	-1404.05	310.55	112	130.07	142.58
533	-704.1	-1422.85	419.43	123.6	-74.1	93.29
534	-79.59	-1307.13	393.55	151.64	-226.44	49.22
535	-42.97	-1270.51	343.99	122.28	-212.83	2.38
536	283.69	-1397.95	360.6	109.68	-185.42	11.81
537	440.92	-1689.7	465.82	188.63	-266.3	-112.7
538	575.44	-1814.21	595.21	278.99	-235.17	-150.79
539	474.12	-1573.73	483.89	263.31	-132.11	-79.8
540	506.84	-1406.01	498.29	151.25	-77.51	34.21
541	782.23	-1596.68	923.58	62.19	18.04	82.43
542	546.14	-1533.2	672.61	137.6	140.17	71.9
543	328.61	-1508.3	616.21	112.49	177.89	100.37
544	208.01	-1445.07	576.66	42.66	202.33	124.15
545	-221.92	-1473.39	405.52	-83.4	245.06	225.86
546	103.52	-1442.87	437.99	-154.91	155.82	205.02
547	151.86	-1581.3	275.39	-213.47	163.64	-2.14
548	-48.58	-1929.93	422.36	-120.18	190.92	-51.39
549	-295.9	-2028.81	296.14	62.87	170.44	-57.19
550	-404.3	-2030.27	272.95	152.95	71.53	-83.5
551	-228.52	-1820.07	535.64	149.9	38.82	-53.1
552	-548.83	-1613.04	568.12	118.1	32.75	-45.78
553	-400.15	-1497.07	541.5	24.29	-122.25	-59.54
554	-297.61	-1563.48	605.71	-78.64	-161.04	-29.02
555	17.82	-1827.39	696.53	-84.59	-126.8	33.63
556	-27.34	-1442.14	282.23	58.14	-35.49	52.67
557	-385.01	-1827.39	102.29	-31.83	-204.96	118.53
558	605.22	-1938.72	367.43	-8.64	-204.93	121.61
559	516.85	-1657.23	167.24	108.8	-48.28	-59.51
560	208.25	-1755.13	448	191.28	13.03	-59.94
561	96.68	-1423.34	12.45	65.95	-19.23	126.59
562	544.43	-1404.05	293.7	-171.63	-94.45	325.68
563	526.86	-1594.73	109.37	-236.24	-71.26	434.33
564	1214.6	-1696.53	531.01	-197.85	11.35	445.1
565	638.92	-1782.47	589.84	-86.7	237.24	304.57
566	-146.24	-1635.25	294.68	39.89	319.49	119.63
567	-226.81	-1706.3	134.52	103.24	264.5	-83.16
568	-96.44	-1721.44	50.54	64.51	183.65	-210.08
569	-117.92	-1904.05	358.89	39.55	224.61	-292.48
570	-223.88	-1538.33	251.95	166.05	289.58	-373.05
571	-332.52	-1415.04	222.17	170.78	230.26	-412.63
572	-415.04	-1519.53	124.27	68.66	69.46	-240.94
573	149.66	-1639.89	214.84	63.14	36.44	-157.65
574	550.78	-1419.19	-143.8	68.08	8.39	-248.81
575	256.59	-1621.09	-139.4	7.11	87.34	-369.48
576	345.46	-1754.15	442.38	75.53	23.71	-442.26
577	424.07	-1595.46	165.04	159.52	-71.99	-453.25
578	377.93	-1669.43	-75.44	96.62	-104.64	-380.68
579	630.62	-1695.31	202.15	137.85	-102.81	-367.95
580	656.74	-1355.22	-245.61	166.9	-161.9	-330.17
581	400.39	-1585.45	23.44	20.81	-180.54	-106.99
582	417.48	-1214.84	-417.48	-120.27	-323.49	231.23
583	1102.78	-1959.23	-495.61	-194.89	-542.72	439.45
584	1232.91	-1776.12	-381.84	-91.83	-356.78	638.4
585	449.46	-1938.96	-134.28	-57.68	-175.99	694.52
586	676.03	-1596.19	712.16	116.64	-84.01	728.85
587	863.28	-940.19	591.31	322.91	52.64	255.07
588	1131.84	-479.49	194.82	201.42	317.2	-281.28
589	183.84	-1126.46	58.59	64.79	410.98	-398.04
590	192.87	-1678.71	2.2	-24.69	360.75	-472.23
591	217.77	-1771.97	-1.71	-2.96	283.08	-389.53
592	749.51	-1750	-162.6	48.46	221.59	-259.83
593	904.54	-1842.77	-430.42	-79.83	252.87	-105.19
594	618.41	-2021.73	-616.46	-152.01	158.84	74.58
595	563.23	-2410.89	-601.81	-66.38	72.11	425.63
596	968.02	-2595.21	79.59	59.91	100.25	548.71
597	427.73	-2142.82	43.21	263.85	170.29	700.23
598	562.99	-1947.75	403.32	375.7	55.3	575.74
599	1207.76	-1506.35	403.08	452.58	28.26	267.06
600	712.4	-1302.73	503.42	501.8	387.05	1.74
601	-436.28	-1128.42	187.99	500.21	448.79	-245.57
602	-370.12	-1033.94	12.7	279.17	214.9	-189.45
603	359.62	-1354	-169.43	115.08	138.12	-215.97
604	747.56	-1800.54	336.91	134.4	167.3	-199.01
605	552.98	-1587.89	-148.44	150.18	215.18	-136.47
606	787.84	-1228.76	196.53	152.65	195.77	80.75
607	152.83	-943.12	-483.64	44.8	80.23	390.87
608	312.99	-1619.87	-113.28	-192.5	-18.95	797.12
609	426.03	-1719.73	-111.33	-143.89	-57.77	739.87
610	662.11	-1699.95	272.46	191.77	61.43	263.21
611	284.18	-1162.84	537.35	379.03	265.63	-230.56
612	-635.01	-581.79	317.14	365.84	238.22	-395.51
613	-1053.22	-800.78	331.54	167.69	18.83	-476.44
614	-824.95	-1177.98	679.2	-85.69	-154.63	-192.35
615	-397.95	-1295.9	458.74	-131.26	-347.2	-173.95
616	347.66	-1572.27	-47.36	-186.22	-475.01	-320.56
617	1279.05	-1688.72	-900.63	-261.41	-420.32	-460.6
618	1288.57	-2121.83	-751.46	-318.08	-150.36	-472.44
619	758.3	-2816.41	-274.66	-219.97	-38.6	-336.64
620	-544.68	-1750	-1125.49	193.76	-42.57	-202.88
621	-224.12	-1881.1	-519.04	407.38	-514.31	58.99
622	1255.86	-2011.47	-553.96	397.49	-606.84	486.27
623	1898.44	-1535.16	-441.41	304.53	-476.75	548.07
624	1894.53	-865.97	203.37	322.91	-298.34	394.71
625	2056.64	-926.76	611.33	256.23	-69.06	157.04
626	1029.3	-1478.52	315.67	91.89	249.48	70.4
627	461.67	-1195.8	-50.05	129.82	399.75	-53.53
628	208.98	-1376.71	-234.86	7.08	433.38	-199.31
629	-436.04	-1425.54	498.54	4.55	453.06	-351.1
630	-507.57	-1256.59	505.37	73.85	78.43	-529.91
631	13.43	-1190.92	-339.84	4.49	-150.82	-583.83
632	898.68	-1814.21	-466.06	-144.38	-362.82	-490.45
633	1064.21	-2373.54	-429.44	-158.91	-254.18	-143.19
634	1253.66	-2255.86	-357.67	90.3	-122.96	154.14
635	1334.72	-1659.42	-243.9	452.12	48.16	201.35
636	566.16	-1342.77	-285.64	492.13	137.05	185.03
637	525.15	-1023.68	-34.42	462.04	1.04	133.64
638	487.55	-1019.04	-256.84	327.94	-123.29	27.31
639	650.63	-1059.57	-28.56	222.14	-72.6	67.23
640	844.24	-1063.96	374.51	166.56	41.78	64.15
641	233.15	-1214.36	113.04	83.8	156.74	-1.07
642	181.64	-870.61	-296.63	20.6	42.88	-159.61
643	359.13	-1137.7	-157.23	-107.21	-114.96	-455.17
644	632.57	-1338.87	63.72	-120.79	-115.94	-618.71
645	594.24	-1247.56	-247.31	-49.16	-4.03	-574.43
646	402.83	-1108.64	-352.54	129.88	-23.35	-517.4
647	643.8	-963.38	-502.44	214.2	-82.92	-484.53
648	789.79	-945.31	-477.78	215.48	-100.86	-323.58
649	948.24	-1060.79	-485.11	166.78	-48.28	-91
650	1061.52	-1314.45	-465.09	284.27	-51.73	60.88
651	1245.12	-1150.63	-558.59	429.53	-36.83	157.84
652	1001.46	-923.1	-399.41	478.64	30.7	234.19
653	711.67	-801.03	-362.55	338.62	-48.31	547.39
654	1169.43	-892.09	-167.97	112.3	-147.89	811.49
655	1362.3	-1008.79	62.01	69.06	-83.04	786.01
656	988.28	-1083.01	-14.4	52.64	29.39	543.46
657	1075.2	-1436.77	143.07	61.61	62.32	145.94
658	1372.07	-1345.95	296.63	82.06	195.31	-114.38
659	820.56	-1173.83	158.94	72.36	380.13	-110.9
660	654.54	-1100.1	-67.63	-81.21	384.55	281.65
661	839.11	-1108.15	-215.09	-225.25	301.09	577.36
662	628.17	-1401.61	-224.61	-197.14	254.73	552
663	422.12	-1625.73	-140.63	-158.97	229.74	473.21
664	455.57	-1678.47	-89.6	32.84	173.19	357.27
665	380.86	-1600.83	85.21	189.21	211.15	191.96
666	194.34	-1111.08	13.92	334.05	206.33	-60.36
667	51.27	-720.7	-567.38	239.69	193.6	-167.94
668	223.88	-1421.14	40.04	79.71	150.09	-211.21
669	166.99	-1857.67	361.33	225.25	83.04	-226.53
670	255.62	-1468.51	-448.97	209.23	-7.23	-224.06
671	661.13	-1769.78	-373.54	132.9	-47.27	-218.66
672	707.28	-2019.53	-390.63	188.51	-21.21	-254.06
673	155.52	-1865.97	-378.91	369.54	-15.47	-186.65
674	576.17	-1640.38	-199.22	565.89	-101.81	-5.43
675	1035.4	-1069.34	131.59	612.4	-65.12	160.25
676	993.9	-683.84	52.25	450.41	-79.86	63.05
677	1199.46	-714.6	138.43	52.64	-106.2	176.36
678	1774.41	-1238.77	46.63	-128.94	7.54	365.26
679	1349.85	-1555.91	364.75	-263.64	173.16	651.86
680	889.16	-1901.61	-163.57	-228.52	281.31	830.54
681	1218.75	-2067.14	467.77	9.19	224.09	770.45
682	1019.78	-2215.09	354	327.55	215.61	435.61
683	920.9	-1448.97	193.6	506.71	409.3	310.76
684	451.17	-1207.03	12.94	391.39	525.67	268.01
685	29.54	-1051.03	-53.22	257.51	559.54	238.25
686	73.97	-1039.79	-76.42	96.56	563.75	174.87
687	189.7	-1169.19	91.31	33.2	595.03	103.73
688	15.14	-1233.64	217.53	100.52	713.01	-91.06
689	-448.49	-1122.07	-86.18	101.04	656.07	-233.46
690	-777.83	-1804.2	33.94	0.58	364.96	-190.31
691	-337.89	-2127.69	231.69	73.55	49.99	-0.95
692	92.04	-1953.86	248.78	326.02	-26	-59.75
693	131.35	-1574.71	-30.52	416.5	4.15	-130.31
694	102.54	-1666.5	90.33	493.87	-111.3	-398.68
