# Supplementary material for: Complexes of vertebrate TMC1/2 and CIB2/3 proteins form hair-cell mechanotransduction cation channels
Source: eLife. 2025 Jan 8;12:RP89719. doi: 10.7554/eLife.89719 (PMC11709434; doi:10.7554/eLife.89719)
Supplement: Figure 3—source data 1. [file elife-89719-fig3-data1.zip › Figure 3H/homo/19-1-1-T3.txt]

	-3.08	89.69	-30.82	11
-405.76	-490.23	1071.53	70.80	24.05	-17.61	8
-53.22	-372.07	1002.93	105.44	76.75	13.67	10
-140.38	-312.99	1037.60	108.73	97.47	-4.76	8
-247.31	-542.72	1186.28	102.42	68.60	-12.12	11
-56.64	-815.43	1167.97	114.20	13.37	63.42	8
198.49	-668.21	1152.10	200.62	18.46	-80.08	10
-65.67	-147.46	834.47	191.68	114.26	-76.02	8
-286.13	-183.35	997.07	-56.21	110.53	-41.53	8
-113.28	-410.16	1203.37	-120.82	44.89	-27.01	9
-248.54	-1008.30	1517.58	-78.98	64.73	-69.00	8
-391.85	-535.40	1045.41	106.02	43.91	30.36	10
-54.69	-386.23	1286.62	100.83	15.96	50.48	8
-90.33	-494.87	1256.59	183.07	5.89	65.09	10
184.57	-733.64	1427.25	243.10	51.97	14.65	9
-260.01	-247.80	997.56	223.24	73.55	45.56	10
-84.96	-43.70	1122.07	189.61	53.41	34.33	8
-45.90	-424.80	1308.35	121.55	41.96	14.92	8
-66.41	-407.47	1281.01	135.10	94.76	98.33	10
-3.66	-244.63	1254.15	90.30	109.53	65.80	9
-147.46	-332.76	1228.03	40.89	134.46	4.49	10
-316.41	-292.24	1214.11	39.06	83.71	59.78	8
-104.74	-350.83	1170.65	41.53	35.68	40.13	8
-194.09	-440.92	1094.48	15.69	21.73	12.85	11
-329.83	-552.98	1253.17	10.68	41.72	26.49	8
-325.20	-618.16	1253.17	-1.50	-8.30	93.84	10
-117.92	-486.57	1102.05	5.77	-16.72	127.04	8
-55.42	-775.88	1285.64	44.56	-19.71	74.74	10
-14.16	-519.78	1198.73	123.60	21.79	82.52	9
-27.34	-372.56	1176.51	190.19	50.96	56.00	8
-81.05	-324.71	1255.13	192.29	49.41	40.01	10
-15.87	-251.22	1312.50	163.88	83.68	47.00	8
-105.47	-187.74	1242.68	176.85	109.86	52.52	10
-290.77	-103.27	1306.40	107.94	91.40	42.76	9
114.99	-163.33	1240.97	25.63	55.21	41.81	10
-116.94	-323.24	1116.21	-8.70	105.13	67.38	8
-85.21	-480.71	1239.01	-25.27	142.79	105.93	8
-201.42	-389.16	1106.93	-42.94	113.25	70.68	11
-429.93	-556.40	1110.84	-15.93	80.87	59.51	10
-81.79	-668.70	1186.77	32.47	30.30	83.50	8
-311.04	-562.26	1121.09	78.52	51.51	58.35	8
-233.40	-511.72	1092.77	105.38	13.12	40.53	10
-157.96	-481.93	1163.09	83.40	1.74	45.75	9
-66.89	-535.64	1296.88	82.24	28.84	44.34	10
-186.77	-459.72	1185.06	68.08	62.16	48.28	8
-172.61	-526.37	1313.72	93.54	40.10	62.13	8
-23.44	-468.99	1275.15	142.73	33.94	44.13	10
-166.02	-494.63	1232.42	156.68	49.87	16.78	9
-159.91	-391.11	1218.26	171.54	27.22	36.56	10
-63.48	-369.87	1187.50	154.91	44.10	34.52	8
-126.46	-413.09	1208.74	138.61	34.42	49.47	10
-119.14	-413.57	1201.17	127.72	25.18	43.24	9
-113.28	-397.46	1234.38	130.16	36.56	48.77	10
-208.25	-178.96	1124.27	137.36	54.81	56.40	8
-166.50	-165.04	1182.86	100.59	31.56	66.62	10
-69.09	-214.36	1155.03	92.99	37.78	80.20	8
-96.92	-419.92	1309.33	48.71	57.74	54.75	9
-137.21	-386.96	1188.72	57.40	55.97	34.36	10
-242.19	-464.36	1131.84	78.22	35.52	47.39	8
-26.37	-537.84	1176.27	94.21	16.88	46.94	10
-34.91	-440.92	1178.47	116.70	40.83	40.22	8
-122.56	-379.64	1159.91	101.10	51.54	55.33	9
-68.12	-360.11	1184.08	67.41	55.45	83.07	10
-60.06	-379.64	1314.21	34.73	64.73	70.04	8
-148.68	-388.43	1293.21	49.68	74.07	86.61	10
-200.44	-355.47	1244.87	65.86	39.55	129.18	138.15	-60.09	9
-1677.98	-417.48	697.75	197.88	8.15	-48.28	10
-1588.87	-603.76	647.22	199.31	-50.48	-59.54	8
-954.10	-473.39	659.67	201.90	-145.90	-114.69	10
-921.39	-339.11	651.86	118.62	-135.44	-135.13	8
-847.90	-465.09	664.06	-23.83	-171.84	-21.61	11
-378.42	-851.07	1112.79	-145.90	-159.36	72.42	8
-410.89	-1111.33	1044.43	-71.47	-18.25	119.78	10
-610.35	-951.42	864.01	45.35	69.27	155.43	8
-1021.00	-871.34	704.83	136.38	60.36	169.25	11
-1090.33	-979.98	744.87	307.31	30.61	246.09	8
-848.88	-821.04	704.59	254.58	18.49	270.48	10
-1237.30	-948.24	908.45	143.25	9.37	167.30	10
-1169.68	-777.59	840.82	126.46	-135.31	-7.66	8
-1190.19	-518.31	817.63	130.83	-195.92	-136.08	11
-995.12	-438.72	878.91	73.21	-291.11	-235.08	8
-752.93	-269.78	938.48	41.50	-262.15	-287.23	10
-457.28	-420.90	902.34	17.43	-279.14	-332.15	8
-531.98	-365.48	882.08	-12.18	-193.18	-298.07	11
-177.98	-208.98	979.98	-65.00	-217.68	-262.91	8
41.75	-227.29	1115.23	-90.09	-207.92	-263.18	10
275.63	-263.18	1095.21	-30.94	-205.51	-100.19	8
198.97	-484.62	1206.05	-32.90	-13.15	41.50	10
-151.61	-654.79	1176.27	-58.44	27.40	-13.21	9
155.27	-1371.83	1322.27	-78.25	14.95	-95.98	10
-153.08	-1495.61	704.10	-70.50	170.68	-139.07	8
-883.79	-1896.00	847.90	-169.59	266.91	-40.10	10
-1096.44	-1913.09	979.25	-34.94	241.88	93.57	11
-1292.72	-1670.90	977.05	121.80	124.79	55.39	8
-1482.42	-1637.21	974.85	201.87	-33.75	-78.86	10
-1203.86	-1669.68	974.85	256.81	-180.66	-129.09	8
-940.92	-1334.72	949.46	278.99	-278.53	-186.68	10
-322.75	-1288.57	779.54	222.75	-317.47	-291.02	11
10.01	-1343.26	823.49	225.28	-255.46	-313.32	8
-0.73	-1389.89	1480.96	312.26	-167.82	-281.95	10
106.45	-1073.73	864.01	554.78	-166.50	-80.96	8
283.69	-910.16	1039.79	562.74	-84.38	4.24	10
-74.46	-589.60	908.94	584.96	-37.02	31.52	9
-37.60	-528.32	970.70	503.39	-52.52	-24.26	10
-79.35	-431.40	1243.16	458.10	-17.79	-57.16	8
-59.33	-763.67	1160.40	445.98	-13.40	-31.07	10
-101.07	-615.97	958.25	466.09	43.43	61.49	9
-202.88	-384.28	1019.04	452.45	40.74	62.38	10
5.86	-388.67	1060.06	435.85	47.55	-67.23	8
-144.29	-417.72	895.51	409.79	57.74	-138.95	8
-211.67	-272.71	821.04	387.51	-4.12	-138.67	10
95.46	98.63	1258.54	358.49	6.62	-78.43	9
-123.05	465.58	1344.48	269.20	66.10	-82.61	10
-271.97	208.98	1415.28	55.97	81.91	-132.75	8
-448.00	138.67	1270.51	-79.86	36.50	-140.84	10
-206.79	-28.81	1337.16	-197.42	7.02	-132.60	8
66.41	-292.97	1127.93	-238.22	17.30	-146.33	11
169.19	-665.04	1359.62	-234.50	89.11	-119.54	8
193.12	-564.70	1182.86	-153.78	130.65	-50.93	10
-73.00	-459.23	1087.89	-190.09	174.59	10.50	8
-138.43	-444.82	1159.67	-203.19	137.15	-55.08	11
194.09	-504.15	779.54	-198.36	210.42	-270.97	8
-117.19	-830.57	911.87	-169.34	320.65	-414.00	10
-1026.12	-896.48	1044.68	-36.53	124.54	-218.35	8
-1447.51	-796.63	1223.39	60.42	-76.63	-5.74	10
-778.08	-687.26	1083.98	121.40	-443.79	237.73	11
-690.92	-1093.26	1273.19	117.65	-603.85	342.10	8
122.31	-879.39	1284.42	220.49	-620.51	404.30	10
406.01	-688.96	1255.62	117.58	-364.50	264.59	10
267.58	-571.78	1153.08	19.26	-180.08	-14.53	9
540.28	-706.05	999.02	-123.96	-152.83	-279.24	10
680.66	-959.23	1281.98	-170.65	-51.21	-401.37	8
888.43	-1037.84	1155.76	-39.58	112.24	-401.92	10
133.54	-1070.07	1262.21	39.03	129.82	-323.30	10
625.73	-906.49	1091.06	129.88	73.27	-79.01	9
243.16	-886.96	1089.11	124.08	133.27	-60.76	10
379.39	-553.22	1407.47	165.99	106.05	20.45	8
196.78	-50.05	1445.07	47.82	160.46	76.26	10
-20.02	-506.59	1559.57	-282.38	175.75	-16.75	9
-60.06	-848.63	1509.28	-373.81	165.68	-42.42	10
-472.41	-922.61	1109.62	-337.68	134.70	-22.16	8
-29.79	-1279.54	1075.93	-277.07	-39.28	-1.89	10
216.80	-1103.52	916.75	-8.12	-42.11	-43.64	8
296.14	-1101.56	956.05	108.73	12.60	-60.76	11
300.54	-1000.24	1069.82	132.60	30.00	-38.06	8
275.39	-1046.88	1125.98	87.22	35.98	-57.53	10
76.66	-1055.42	1259.03	93.08	-0.67	16.11	8
264.16	-1037.35	1275.39	110.26	-26.00	68.48	10
401.86	-860.84	1172.12	111.54	-17.21	110.14	9
340.82	-883.54	1117.68	37.32	28.44	59.45	10
147.46	-1052.49	1229.00	13.21	58.59	-23.59	8
52.98	-1291.99	1260.25	-11.32	58.84	28.63	10
-8.54	-1297.61	1191.41	68.36	-12.51	151.28	9
234.38	-1017.82	962.16	104.61	-65.83	167.42	8
694.09	-1066.16	1142.58	74.49	-40.86	106.38	10
261.47	-962.89	1006.10	119.35	120.76	-18.68	10
-195.56	-957.03	1135.01	167.88	120.36	-98.51	8
10.50	-999.76	1277.59	218.32	-3.20	-68.05	11
104.25	-706.05	1251.22	217.86	-32.68	18.68	8
75.93	-601.81	1266.60	113.13	-68.79	85.51	10
267.82	-414.55	1318.85	25.48	-86.46	88.29	8
511.23	-630.13	1355.22	-146.85	-95.83	26.46	8
333.01	-800.78	1233.64	-200.74	-67.26	-2.26	11
541.75	-836.43	1145.26	-176.03	-64.85	-27.16	8
412.35	-831.54	961.67	-155.73	-31.28	-52.86	10
388.67	-885.99	733.15	-190.49	-52.92	-47.64	8
555.18	-1075.68	738.28	-202.30	-26.82	-54.78	11
312.50	-1135.50	925.05	-126.74	6.84	-54.05	8
261.72	-1206.79	964.84	-41.35	-10.44	54.81	10
108.15	-1391.11	934.08	-57.16	-19.10	194.89	8
429.93	-1295.65	1003.42	-45.32	-93.41	259.16	10
243.90	-1333.74	1001.95	1.80	-44.16	230.62	9
399.90	-1502.93	733.89	-20.17	-18.55	195.56	10
442.87	-1683.11	838.38	-64.21	-12.73	175.45	8
119.38	-1806.64	577.88	34.64	-76.51	200.38	10
615.97	-1736.08	440.19	193.33	-180.82	336.18	8
589.36	-1849.12	815.67	327.39	-167.94	448.64	11
421.14	-1543.46	877.69	455.23	-187.16	643.34	10
1523.44	-943.12	1146.73	479.31	-200.47	854.19	8
1344.97	-704.10	794.19	518.01	174.07	638.15	10
690.67	-791.50	879.64	334.63	402.86	388.37	11
417.48	-600.83	761.23	157.75	522.40	168.79	8
316.16	-917.48	389.16	12.54	547.79	38.42	10
-90.82	-1367.68	606.69	-187.84	561.83	-98.08	8
-398.44	-1610.35	1041.75	-121.37	453.06	-138.49	10
-104.00	-1386.72	1125.00	2.53	315.40	-116.58	9
-132.32	-1376.46	872.07	-15.35	392.12	-233.43	10
-127.44	-1611.08	118.41	69.34	221.37	-612.37	8
-427.73	-2063.72	988.04	-158.87	258.73	-587.98	10
-671.39	-2105.71	1046.63	-23.68	193.76	-243.47	11
-742.19	-1840.58	968.75	43.18	135.19	-110.02	8
-542.72	-1885.74	1093.02	96.44	33.39	-122.96	10
-773.44	-1890.87	958.50	98.66	-2.72	-175.90	10
-531.98	-1821.04	1111.82	151.46	-111.57	-121.34	8
-423.34	-1594.97	872.56	227.94	-191.47	7.84	11
7.32	-1849.85	945.31	222.29	-274.38	55.21	8
184.08	-1614.99	754.15	329.47	-237.34	23.80	10
600.10	-1283.20	626.71	275.36	-185.33	-62.62	8
677.25	-1213.87	785.16	210.88	-153.11	-99.76	11
755.13	-1126.71	780.52	98.39	-110.26	-132.90	8
634.52	-1064.45	980.22	31.43	-27.34	-216.61	10
682.86	-968.51	1136.23	41.17	15.01	-263.58	8
647.46	-718.99	991.94	63.69	54.35	-229.06	10
400.39	-622.07	897.71	-75.01	86.70	-176.88	9
193.60	-685.55	1095.46	-241.88	-9.12	-192.08	10
321.04	-970.46	1093.26	-286.93	-8.76	-187.74	8
69.34	-1150.15	906.74	-328.06	6.04	-139.40	10
3.17	-1360.60	869.63	-308.75	-20.97	-38.94	8
-195.56	-1009.52	540.77	-206.30	-132.02	15.75	11
-16.60	-1251.71	350.83	-135.83	-242.58	148.38	8
157.71	-1257.32	339.60	-98.05	-327.36	276.00	10
502.20	-1213.87	433.84	42.88	-382.35	129.46	8
1048.10	-1830.32	1068.12	7.78	-348.48	92.44	11
220.46	-586.91	245.61	214.63	-44.01	104.61	10
363.04	-536.38	-580.08	7.29	-263.64	89.42	8
1201.66	-1212.40	-283.69	-346.07	-402.07	256.41	8
942.14	-1530.27	-127.93	-421.11	-324.34	381.65	10
898.68	-1678.22	-330.57	-362.73	-284.94	466.34	11
1029.30	-1865.48	-377.93	-340.73	-188.78	557.95	8
833.01	-2095.21	-188.72	-161.80	-70.22	611.79	10
890.38	-2121.58	-126.46	6.23	77.21	570.07	10
809.08	-1985.84	-185.79	31.71	217.19	524.57	9
110.11	-1811.52	-339.84	-9.70	428.41	425.48	10
64.70	-1725.34	-367.92	-38.88	417.39	346.34	8
530.76	-1977.29	-36.87	-2.17	471.22	264.80	10
684.57	-2093.02	385.25	65.95	640.26	264.95	8
18.07	-1593.75	-484.62	127.38	784.76	406.19	11
-521.97	-1552.25	-654.79	68.21	734.99	496.52	8
-942.14	-1939.94	-242.19	12.91	629.33	582.70	10
-1160.16	-1926.76	-166.26	129.82	469.94	453.83	8
-1110.60	-1881.35	-191.41	202.36	234.13	100.98	11
-1032.71	-1963.87	-147.46	200.38	87.19	-63.69	10
-783.20	-2022.22	21.00	279.36	-20.54	43.30	8
-545.65	-1763.43	-54.20	330.47	-117.03	110.50	10
-420.41	-1666.99	-28.81	298.77	-162.96	207.09	8
-223.88	-1624.51	25.88	228.39	-131.68	350.13	11
-33.94	-1630.13	218.75	220.92	-116.85	403.26	10
9.77	-1553.47	143.80	197.69	-78.74	459.63	8
130.86	-1588.87	229.25	202.85	-43.37	430.24	10
-84.23	-1572.27	457.28	184.54	-11.63	469.64	8
69.58	-1576.90	298.34	165.56	-20.97	430.85	11
-71.78	-1441.65	222.41	133.42	140.96	286.59	8
-290.77	-1436.52	197.27	110.47	176.54	141.39	10
-403.08	-1559.57	263.43	120.82	182.59	92.53	8
-651.61	-1652.34	271.97	155.67	183.47	67.05	11
-895.26	-1512.70	150.15	230.22	94.54	36.41	10
-583.50	-1624.51	7.81	263.49	-28.02	-18.43	8
-317.63	-1656.01	258.06	311.16	-8.36	-119.29	8
-621.58	-1474.61	349.37	272.13	60.85	-185.21	10
-512.94	-1447.27	423.83	347.26	-30.58	-293.18	11
-57.37	-1429.44	368.90	323.36	-3.30	-273.93	8
94.24	-1324.46	462.16	305.73	87.43	-205.54	10
-416.75	-1281.49	-31.74	222.96	255.68	-55.63	8
-619.14	-1522.46	595.70	57.04	234.62	20.54	11
-963.62	-1645.75	375.73	56.00	244.35	39.25	8
-1278.56	-2056.88	501.71	24.66	155.15	32.04	10
-1364.26	-2201.90	562.74	98.54	-34.94	-32.90	8
-1018.31	-1971.68	538.09	229.92	-167.48	-34.21	10
-791.26	-1518.07	337.40	233.37	-211.46	-51.88	9
-653.32	-1451.66	388.43	207.58	-301.12	-67.75	10
-168.46	-1315.67	461.67	226.93	-271.15	19.81	8
77.88	-1464.36	463.13	217.65	-231.57	154.21	10
195.31	-1730.22	434.57	238.01	-170.26	177.43	11
499.51	-1619.14	454.35	221.47	-87.74	175.84	8
474.85	-1790.28	498.54	188.45	-8.42	64.21	10
154.79	-1879.64	376.71	7.90	66.50	103.76	8
-68.12	-1863.04	1799.56	3.45	168.12	109.80	10
-95.70	-1640.14	538.33	536.07	138.61	149.63	9
-356.93	-1251.95	646.97	490.54	184.54	66.56	10
-784.42	-1290.77	712.65	384.52	135.10	-76.51	8
-599.61	-1472.90	693.60	330.38	33.63	-257.97	10
-627.20	-1777.34	760.01	414.25	69.34	-288.54	8
-811.04	-1838.62	726.07	543.61	20.60	-184.97	11
-371.58	-1391.36	758.30	570.83	-50.26	-122.80	8
-337.89	-1283.94	1020.75	514.10	-69.03	-30.09	10
-250.24	-1013.43	922.61	434.66	-66.28	-28.11	10
27.34	-1031.01	1092.04	278.66	-32.96	-48.13	9
-73.97	-1079.83	1060.06	192.32	10.25	29.63	10
-101.81	-1286.13	1071.29	253.14	-13.34	215.85	8
60.55	-1262.70	1054.93	376.62	-51.97	233.83	10
52.00	-1179.44	1096.68	505.58	6.68	94.51	8
185.55	-847.66	1029.54	565.92	58.90	36.65	11
-208.74	-284.67	1154.05	535.52	125.95	29.05	8
-195.56	63.23	1229.98	231.63	120.24	173.03	10
148.44	-497.56	1044.19	81.79	129.79	228.15	8
226.32	-890.63	1030.27	113.62	184.20	78.61	11
68.85	-829.10	956.79	84.32	242.34	-45.56	8
-332.76	-668.21	1105.96	8.24	235.11	-23.19	10
-251.71	-627.20	1047.36	-220.70	189.54	101.10	8
-212.65	-804.20	1069.34	-406.68	220.55	180.79	10
-259.03	-1111.08	1105.47	-447.02	281.01	243.87	9
-508.54	-1106.20	874.27	-508.91	303.59	343.81	10
-607.91	-1509.52	926.76	-564.82	186.86	420.35	10
-482.91	-1726.32	957.76	-469.36	160.43	487.64	8
-602.54	-1823.00	942.87	-210.94	169.77	404.63	10
-615.72	-1786.38	694.82	106.69	227.11	211.15	11
-937.01	-1625.73	882.57	409.55	214.87	116.39	8
-1267.82	-1000.73	752.44	475.28	156.19	13.61	10
-1146.73	-886.96	632.32	274.66	-53.16	-83.50	10
-634.77	-711.43	1006.35	74.86	-140.44	61.34	9
-526.86	-320.31	1029.79	5.04	-125.89	163.88	10
-363.77	-577.88	1034.42	-194.89	-148.47	226.04	8
-67.63	-694.82	1038.82	-365.91	-28.14	329.86	10
-310.79	-907.96	890.38	-434.30	85.05	433.65	8
-331.30	-1210.21	737.55	-397.74	78.61	601.17	11
-283.45	-1402.10	792.97	-358.06	140.69	666.23	8
-916.50	-1558.35	617.92	-120.30	227.97	658.84	10
-42.97	-1473.88	243.16	174.01	25.09	390.05	10
-207.28	-787.11	150.88	255.95	215.79	181.30	9
-1164.31	-764.16	-91.80	203.09	559.51	-126.01	10
-1698.73	-1186.77	2.69	-76.93	478.12	-310.58	8
-1535.89	-1377.69	320.07	-198.39	325.01	-301.15	10
-1259.03	-1443.85	881.59	69.95	211.18	-124.08	8
-1284.91	-1660.40	828.37	156.04	158.02	-14.80	11
-1290.53	-1375.73	444.09	198.46	82.79	135.80	10
-1250.73	-1399.66	402.10	183.29	-6.81	144.41	8
-1139.16	-1446.53	471.44	211.21	-62.71	50.48	10
-949.22	-1262.21	484.62	262.88	-116.12	73.58	9
-858.40	-1126.46	691.41	253.20	-114.41	110.90	10
-702.88	-925.05	685.55	186.77	-151.43	239.41	10
-447.27	-838.13	719.97	4.73	-38.06	388.15	8
-183.35	-842.77	687.50	-98.82	210.27	297.39	10
-696.53	-860.84	946.53	-142.09	268.37	201.11	9
-783.94	-1060.30	711.43	-14.43	181.27	358.70	10
-182.62	-1180.18	690.92	5.16	150.63	476.20	8
-213.87	-1005.62	362.06	13.37	307.22	487.52	10
-1114.75	-667.72	100.83	-23.93	378.97	394.99	8
-1429.44	-453.37	-33.94	22.55	182.46	264.59	11
-908.45	-239.99	-257.32	54.78	148.83	-91.77	8
-1327.15	-166.26	447.51	150.27	177.76	-248.78	10
-1774.66	-78.12	140.14	253.30	289.92	-540.19	8
-1686.04	-454.83	594.97	97.14	125.21	-637.88	11
-1267.82	-920.41	809.81	-64.88	3.42	-537.87	10
-1203.86	-1455.08	800.54	-106.14	-146.82	-367.89	8
-859.62	-1926.76	766.11	114.84	-266.72	-130.68	10
-670.65	-1871.58	66.65	381.62	-186.80	173.16	8
-733.40	-1719.24	-72.51	342.65	-128.97	230.77	11
-908.94	-1581.05	-51.03	314.18	-197.08	114.07	10
-737.79	-1436.28	113.77	286.07	-231.02	-6.96	8
-658.69	-801.51	231.69	143.59	-232.30	-265.99	10
-423.34	-855.47	747.07	82.06	-157.59	-442.54	9
-124.76	-1031.25	684.08	104.74	-99.40	-603.55	10
-298.58	-1194.34	738.77	72.54	68.76	-724.76	8
-424.32	-1254.64	966.31	143.62	149.26	-674.50	10
-629.15	-1341.31	932.13	180.63	129.49	-468.93	10
-819.58	-1579.35	664.55	154.24	-34.42	-195.89	9
-536.13	-1656.01	645.02	177.19	-59.05	-104.22	10
-677.25	-1750.24	577.15	203.61	-51.57	-51.76	8
-705.57	-1765.63	612.06	180.76	-44.22	-118.16	10
-749.51	-1841.31	868.65	273.71	-120.54	-56.82	9
-351.32	-1587.89	679.69	425.99	-174.13	57.95	10
-74.46	-1523.19	779.54	420.26	-196.84	88.07	10
-11.23	-1517.58	793.70	355.74	-143.31	149.75	8
104.74	-1469.97	999.02	409.36	-132.05	212.46	10
291.50	-1191.41	1076.42	434.33	-95.31	259.80	9
651.12	-1073.00	1111.57	432.25	36.16	269.32	10
508.79	-922.85	1067.87	399.48	200.13	223.97	10
292.97	-665.28	1071.29	297.58	329.90	246.46	8
-166.50	-374.76	1016.36	157.44	460.21	270.84	11
-771.73	-327.88	870.12	32.96	467.62	251.95	8
-987.79	-807.13	633.54	-201.54	284.45	248.17	10
-972.17	-950.68	637.94	-308.47	141.88	266.72	8
-1050.05	-1053.71	543.21	-342.93	58.75	245.51	10
-1133.79	-1427.25	578.61	-313.60	9.28	226.53	11
-856.45	-1716.55	911.13	-157.17	-61.10	178.01	8
-972.41	-1828.61	854.98	131.20	-64.73	49.32	10
-1144.29	-1310.55	871.34	431.95	-64.45	-105.47	8
-831.79	-1334.47	856.45	341.06	-191.59	-207.00	11
-669.68	-1173.58	1032.47	286.71	-225.22	-124.05	10
-654.30	-1020.51	1181.40	311.19	-226.20	73.36	8
-509.77	-978.03	1098.14	314.39	-309.84	148.28	10
-104.00	-818.12	1045.90	232.51	-272.92	108.09	10
184.33	-629.88	1020.75	175.26	-222.84	-65.06	9
431.64	-564.70	1143.31	155.21	-108.34	-137.73	10
367.43	-626.46	1138.92	91.09	38.18	-166.11	8
-19.78	-661.62	1139.16	-25.05	144.53	-51.48	10
-108.64	-935.55	1078.61	-120.33	124.94	80.57	8
-294.68	-1043.46	980.22	-195.77	118.77	171.39	11
-49.32	-1239.75	1130.37	-169.62	158.94	156.22	10
-146.73	-1229.74	1126.95	-14.40	305.94	151.25	8
-386.72	-957.28	835.94	-2.20	361.76	136.78	10
-357.42	-1080.32	881.35	-66.96	347.26	147.40	9
-694.09	-1068.85	796.63	-198.88	315.00	200.41	10
-711.18	-1272.95	844.24	-306.03	191.71	280.40	10
-520.02	-1446.53	942.87	-273.16	156.01	244.23	8
-929.20	-1392.09	574.95	-194.82	199.07	202.24	11
-903.08	-1483.64	696.29	-113.16	118.32	211.00	8
-768.80	-1445.80	671.14	4.91	60.12	227.26	10
-827.39	-1378.91	688.48	91.19	35.80	161.77	8
-943.85	-1361.57	805.42	102.97	5.25	102.05	10
-662.11	-1242.19	702.39	118.01	-36.41	-26.25	9
-385.99	-1287.84	954.83	60.64	37.05	-6.99	10
-623.29	-1341.31	783.45	1.34	94.45	149.08	8
-573.24	-1460.94	811.04	20.36	49.59	292.30	10
-600.10	-1413.33	698.97	136.87	20.87	298.34	8
-555.91	-1405.52	619.87	182.04	36.29	217.04	11
-804.44	-1335.69	508.79	271.58	85.60	63.87	8
-732.42	-1356.69	852.78	319.58	116.55	-41.96	10
-911.13	-1053.71	671.14	463.32	79.80	10.62	8
-900.39	-803.22	515.87	366.36	-14.37	164.79	11
-625.73	-1083.74	866.46	210.42	-148.59	298.68	8
-253.66	-1049.32	928.71	208.19	-132.32	382.42	10
94.24	-935.55	942.63	270.14	46.60	329.59	10
-510.01	-813.96	830.81	309.36	90.33	210.39	8
248.05	84.96	986.57	410.00	-14.89	86.91	11
268.31	347.17	1248.05	53.34	345.06	88.56	8
-748.78	-345.21	450.20	-186.95	551.91	-12.94	8
-710.45	-679.93	480.22	-273.22	451.63	-113.53	10
-624.51	-860.11	419.68	-136.17	471.56	-325.90	10
-1020.02	-957.28	607.42	192.99	457.52	-412.90	9
-1338.13	-789.79	181.40	280.46	474.03	-380.10	10
-1109.86	-1063.23	-337.89	-146.15	358.40	-416.11	8
-964.11	-1588.13	-60.30	-477.23	284.91	-430.94	10
-917.72	-2122.56	354.25	-567.84	201.17	-258.73	11
-322.75	-2097.17	659.42	-366.39	137.94	-79.13	8
-597.41	-2246.34	798.10	-130.92	198.27	39.67	10
-787.11	-2330.08	591.80	24.81	199.19	193.02	10
-1065.92	-2048.58	379.15	197.91	198.52	374.21	8
-1072.51	-1719.73	212.65	331.79	194.92	438.75	11
-1224.61	-1314.21	-48.58	323.27	177.09	197.24	8
-1714.36	-1135.74	-62.01	302.73	144.35	56.37	10
-1777.83	-1056.88	10.74	234.56	-17.00	-121.64	10
-1357.18	-1050.29	342.04	221.89	-190.67	-160.64	9
-1137.70	-975.59	556.64	232.12	-266.57	-143.46	10
-434.57	-712.65	423.34	150.30	-310.21	-21.45	10
-124.76	-787.35	242.43	-52.12	-154.79	15.87	8
-773.44	-1566.41	742.92	-176.45	-50.90	-34.85	10
-642.58	-1500.49	823.49	-48.40	-151.49	-108.40	9
213.87	-1311.77	589.84	22.77	15.41	-142.09	10
6.84	-1696.78	463.38	57.83	135.86	-112.49	8
-586.43	-1478.27	-166.99	158.26	234.74	55.45	10
-569.09	-1529.30	-6.84	101.38	143.49	101.75	9
-642.33	-1483.64	402.34	175.93	128.81	92.47	10
-709.96	-1342.29	385.50	298.83	157.59	163.02	8
-844.73	-1208.50	482.18	319.95	166.78	182.98	10
-988.28	-1082.28	217.53	138.43	137.91	64.73	8
-1301.51	-1420.41	433.84	80.84	89.94	20.48	11
-943.60	-1304.93	624.76	93.96	-87.92	-49.65	10
-547.36	-820.07	522.22	90.58	-107.33	-58.78	8
-681.64	-1136.96	386.96	-105.01	-25.70	-181.49	8
-772.46	-1650.63	396.48	-226.96	-20.42	-346.10	11
-717.77	-1997.07	351.81	-48.65	36.80	-347.78	10
-873.29	-2061.04	534.91	198.91	69.58	-203.13	8
-880.13	-1768.55	405.03	320.37	75.56	-88.20	10
-937.26	-1688.23	490.23	372.01	13.24	19.41	8
-834.96	-1295.90	384.03	442.93	-132.93	123.81	11
-361.82	-1255.13	423.83	300.35	-244.29	104.71	8
-111.33	-1411.38	577.64	166.14	-194.31	57.43	10
-751.22	-1291.02	656.49	121.86	-194.67	-47.52	10
-255.86	-1069.58	567.14	139.65	-307.98	-136.38	8
-24.90	-1086.18	673.34	-19.87	-287.75	-423.58	11
-410.89	-1309.81	598.14	-125.67	-241.91	-497.68	8
-350.34	-1569.82	757.32	-153.29	-236.42	-461.52	10
145.75	-1976.32	382.08	-123.35	-128.78	-408.11	10
-67.87	-1878.66	901.61	-53.89	-66.25	-369.14	9
234.62	-1822.51	657.71	202.00	-65.19	-271.30	10
69.34	-1655.27	356.69	223.39	35.31	-31.92	8
151.86	-1456.30	611.82	241.97	-54.63	67.63	10
319.09	-1285.40	651.86	256.38	-5.95	67.38	8
232.67	-1132.81	915.53	224.43	-8.82	-19.71	11
371.83	-1314.94	795.41	103.85	51.15	-52.34	8
281.01	-1775.63	707.28	-23.13	105.38	29.27	10
160.16	-1989.50	920.41	-9.25	120.09	115.97	8
26.37	-1847.41	750.98	157.62	131.23	62.16	11
-262.70	-1904.79	784.91	281.68	97.14	-35.28	8
-386.23	-1746.34	785.16	381.93	-27.34	-138.52	10
-161.87	-1417.48	638.43	400.48	-57.13	-159.55	8
-104.98	-1511.23	555.91	344.30	-76.51	-145.29	10
199.95	-1382.81	793.21	237.95	-70.89	42.60	9
473.39	-1141.60	778.08	152.86	-27.68	249.76	10
731.69	-1280.52	828.13	-19.32	79.44	235.84	8
168.70	-1655.03	1457.52	-97.47	322.27	135.99	10
-234.13	-1828.61	1414.79	253.30	218.75	104.86	11
-195.07	-1537.84	1058.59	329.38	143.62	25.70	8
-270.26	-1387.70	914.06	317.96	134.98	-61.86	10
-130.62	-1056.88	714.60	287.90	74.98	-225.34	8
-264.89	-787.84	664.06	175.75	93.96	-307.43	10
246.83	-1152.59	677.00	69.85	-8.27	-442.81	11
-277.59	-1977.54	1011.72	-32.50	38.39	-220.55	8
-658.45	-1910.64	940.43	55.11	-163.64	238.89	10
-208.74	-1704.59	753.17	245.54	-354.37	291.69	8
372.07	-1389.89	712.40	353.61	-327.30	-67.72	10
-76.90	-1219.48	945.07	380.92	-318.21	-141.39	9
464.84	-736.33	777.59	338.26	-382.90	-92.90	10
696.78	-414.31	632.08	143.74	-341.46	-107.97	8
708.25	-554.69	666.50	-89.69	-265.17	-99.24	10
1090.58	-1010.01	900.88	-175.26	-179.90	-25.79	9
960.94	-1254.39	831.79	-145.94	-27.83	60.55	10
838.13	-1408.94	845.70	-153.63	28.08	191.62	10
568.85	-1492.43	707.52	-149.05	42.42	340.76	8
462.40	-1767.09	683.11	-152.10	48.83	389.43	10
223.63	-1893.31	972.66	-11.38	44.83	411.56	9
147.95	-1577.15	601.56	226.90	1.62	452.82	10
268.80	-1466.06	400.88	65.12	17.15	362.52	8
416.50	-1804.69	909.18	-21.91	17.73	182.74	10
583.74	-1708.74	922.36	89.72	6.93	119.38	9
1191.16	-1622.80	733.40	89.90	46.66	110.02	10
815.43	-1710.69	773.19	66.77	217.01	128.33	8
622.07	-1618.41	615.97	113.68	269.50	106.66	10
124.51	-1091.55	664.79	154.24	297.15	59.08	8
513.18	-860.11	770.75	67.50	244.54	-146.73	11
337.40	-1107.67	845.21	-35.86	307.25	-297.15	8
253.17	-1079.10	628.17	-135.50	300.93	-164.92	10
358.15	-954.35	366.46	-178.10	266.48	-55.45	10
609.38	-1252.20	-131.59	-186.83	270.69	-55.54	8
441.41	-1777.59	545.17	-315.40	383.39	102.11	11
-268.80	-1695.31	339.60	-132.93	522.16	374.18	8
-646.73	-1423.83	239.26	-24.41	435.21	501.28	10
-750.24	-1367.92	432.62	73.88	318.39	406.16	10
-832.76	-1092.29	453.86	4.12	294.49	267.33	9
-376.46	-1254.39	-60.30	-246.15	157.35	79.62	10
-375.24	-1694.58	-120.12	-408.94	111.08	-88.47	8
-133.54	-2132.57	-131.59	-275.88	33.97	-203.06	10
81.54	-2593.26	284.42	-174.16	56.00	-188.08	8
-855.96	-2758.54	792.97	75.23	123.69	58.47	11
-1152.34	-2348.63	699.46	187.35	6.23	467.19	8
-535.40	-1952.39	609.38	148.25	-192.02	409.30	10
-335.45	-1649.90	465.33	48.95	-286.59	139.83	8
210.69	-1487.55	266.85	-30.15	-374.30	-97.50	11
502.69	-1518.31	333.25	-64.91	-375.58	-280.09	10
926.51	-1560.30	335.69	-52.28	-277.56	-366.09	8
974.37	-1629.39	417.72	-50.26	-209.05	-358.67	10
614.01	-1872.07	481.45	-29.11	-64.67	-187.62	8
398.44	-1898.93	310.79	54.60	5.22	14.25	11
320.80	-1756.59	118.65	88.47	49.13	110.02	8
97.41	-2003.42	140.87	93.54	138.09	87.25	10
-47.61	-2093.75	281.74	225.49	220.64	112.18	8
-423.58	-1945.31	303.71	311.00	220.37	150.30	11
-565.43	-1675.05	170.17	389.89	172.21	243.96	8
-379.64	-1584.47	261.47	327.48	96.53	228.42	10
-130.62	-1429.20	344.73	234.04	64.58	168.00	10
-753.42	-1404.05	310.55	112.00	130.07	142.58	8
-704.10	-1422.85	419.43	123.60	-74.10	93.29	11
-79.59	-1307.13	393.55	151.64	-226.44	49.22	8
-42.97	-1270.51	343.99	122.28	-212.83	2.38	10
283.69	-1397.95	360.60	109.68	-185.42	11.81	8
440.92	-1689.70	465.82	188.63	-266.30	-112.70	10
575.44	-1814.21	595.21	278.99	-235.17	-150.79	9
474.12	-1573.73	483.89	263.31	-132.11	-79.80	10
506.84	-1406.01	498.29	151.25	-77.51	34.21	10
782.23	-1596.68	923.58	62.19	18.04	82.43	8
546.14	-1533.20	672.61	137.60	140.17	71.90	9
328.61	-1508.30	616.21	112.49	177.89	100.37	10
208.01	-1445.07	576.66	42.66	202.33	124.15	10
-221.92	-1473.39	405.52	-83.40	245.06	225.86	8
103.52	-1442.87	437.99	-154.91	155.82	205.02	10
151.86	-1581.30	275.39	-213.47	163.64	-2.14	9
-48.58	-1929.93	422.36	-120.18	190.92	-51.39	10
-295.90	-2028.81	296.14	62.87	170.44	-57.19	8
-404.30	-2030.27	272.95	152.95	71.53	-83.50	10
-228.52	-1820.07	535.64	149.90	38.82	-53.10	9
-548.83	-1613.04	568.12	118.10	32.75	-45.78	10
-400.15	-1497.07	541.50	24.29	-122.25	-59.54	8
-297.61	-1563.48	605.71	-78.64	-161.04	-29.02	10
17.82	-1827.39	696.53	-84.59	-126.80	33.63	8
-27.34	-1442.14	282.23	58.14	-35.49	52.67	11
-385.01	-1827.39	102.29	-31.83	-204.96	118.53	8
605.22	-1938.72	367.43	-8.64	-204.93	121.61	10
516.85	-1657.23	167.24	108.80	-48.28	-59.51	8
208.25	-1755.13	448.00	191.28	13.03	-59.94	10
96.68	-1423.34	12.45	65.95	-19.23	126.59	9
544.43	-1404.05	293.70	-171.63	-94.45	325.68	10
526.86	-1594.73	109.37	-236.24	-71.26	434.33	8
1214.60	-1696.53	531.01	-197.85	11.35	445.10	10
638.92	-1782.47	589.84	-86.70	237.24	304.57	9
-146.24	-1635.25	294.68	39.89	319.49	119.63	10
-226.81	-1706.30	134.52	103.24	264.50	-83.16	10
-96.44	-1721.44	50.54	64.51	183.65	-210.08	8
-117.92	-1904.05	358.89	39.55	224.61	-292.48	10
-223.88	-1538.33	251.95	166.05	289.58	-373.05	9
-332.52	-1415.04	222.17	170.78	230.26	-412.63	10
-415.04	-1519.53	124.27	68.66	69.46	-240.94	8
149.66	-1639.89	214.84	63.14	36.44	-157.65	10
550.78	-1419.19	-143.80	68.08	8.39	-248.81	8
256.59	-1621.09	-139.40	7.11	87.34	-369.48	11
345.46	-1754.15	442.38	75.53	23.71	-442.26	8
424.07	-1595.46	165.04	159.52	-71.99	-453.25	10
377.93	-1669.43	-75.44	96.62	-104.64	-380.68	8
630.62	-1695.31	202.15	137.85	-102.81	-367.95	11
656.74	-1355.22	-245.61	166.90	-161.90	-330.17	10
400.39	-1585.45	23.44	20.81	-180.54	-106.99	8
417.48	-1214.84	-417.48	-120.27	-323.49	231.23	10
1102.78	-1959.23	-495.61	-194.89	-542.72	439.45	8
1232.91	-1776.12	-381.84	-91.83	-356.78	638.40	11
449.46	-1938.96	-134.28	-57.68	-175.99	694.52	10
676.03	-1596.19	712.16	116.64	-84.01	728.85	8
863.28	-940.19	591.31	322.91	52.64	255.07	10
1131.84	-479.49	194.82	201.42	317.20	-281.28	9
183.84	-1126.46	58.59	64.79	410.98	-398.04	10
192.87	-1678.71	2.20	-24.69	360.75	-472.23	8
217.77	-1771.97	-1.71	-2.96	283.08	-389.53	10
749.51	-1750.00	-162.60	48.46	221.59	-259.83	8
904.54	-1842.77	-430.42	-79.83	252.87	-105.19	11
618.41	-2021.73	-616.46	-152.01	158.84	74.58	10
563.23	-2410.89	-601.81	-66.38	72.11	425.63	8
968.02	-2595.21	79.59	59.91	100.25	548.71	10
427.73	-2142.82	43.21	263.85	170.29	700.23	9
562.99	-1947.75	403.32	375.70	55.30	575.74	10
1207.76	-1506.35	403.08	452.58	28.26	267.06	8
712.40	-1302.73	503.42	501.80	387.05	1.74	10
-436.28	-1128.42	187.99	500.21	448.79	-245.57	8
-370.12	-1033.94	12.70	279.17	214.90	-189.45	11
359.62	-1354.00	-169.43	115.08	138.12	-215.97	10
747.56	-1800.54	336.91	134.40	167.30	-199.01	8
552.98	-1587.89	-148.44	150.18	215.18	-136.47	10
787.84	-1228.76	196.53	152.65	195.77	80.75	9
152.83	-943.12	-483.64	44.80	80.23	390.87	10
312.99	-1619.87	-113.28	-192.50	-18.95	797.12	8
426.03	-1719.73	-111.33	-143.89	-57.77	739.87	10
662.11	-1699.95	272.46	191.77	61.43	263.21	10
284.18	-1162.84	537.35	379.03	265.63	-230.56	9
-635.01	-581.79	317.14	365.84	238.22	-395.51	10
-1053.22	-800.78	331.54	167.69	18.83	-476.44	8
-824.95	-1177.98	679.20	-85.69	-154.63	-192.35	10
-397.95	-1295.90	458.74	-131.26	-347.20	-173.95	11
347.66	-1572.27	-47.36	-186.22	-475.01	-320.56	8
1279.05	-1688.72	-900.63	-261.41	-420.32	-460.60	10
1288.57	-2121.83	-751.46	-318.08	-150.36	-472.44	10
758.30	-2816.41	-274.66	-219.97	-38.60	-336.64	8
-544.68	-1750.00	-1125.49	193.76	-42.57	-202.88	11
-224.12	-1881.10	-519.04	407.38	-514.31	58.99	10
1255.86	-2011.47	-553.96	397.49	-606.84	486.27	8
1898.44	-1535.16	-441.41	304.53	-476.75	548.07	10
1894.53	-865.97	203.37	322.91	-298.34	394.71	11
2056.64	-926.76	611.33	256.23	-69.06	157.04	8
1029.30	-1478.52	315.67	91.89	249.48	70.40	10
461.67	-1195.80	-50.05	129.82	399.75	-53.53	8
208.98	-1376.71	-234.86	7.08	433.38	-199.31	10
-436.04	-1425.54	498.54	4.55	453.06	-351.10	9
-507.57	-1256.59	505.37	73.85	78.43	-529.91	10
13.43	-1190.92	-339.84	4.49	-150.82	-583.83	8
898.68	-1814.21	-466.06	-144.38	-362.82	-490.45	10
1064.21	-2373.54	-429.44	-158.91	-254.18	-143.19	8
1253.66	-2255.86	-357.67	90.30	-122.96	154.14	11
1334.72	-1659.42	-243.90	452.12	48.16	201.35	10
566.16	-1342.77	-285.64	492.13	137.05	185.03	8
525.15	-1023.68	-34.42	462.04	1.04	133.64	10
487.55	-1019.04	-256.84	327.94	-123.29	27.31	9
650.63	-1059.57	-28.56	222.14	-72.60	67.23	10
844.24	-1063.96	374.51	166.56	41.78	64.15	10
233.15	-1214.36	113.04	83.80	156.74	-1.07	8
181.64	-870.61	-296.63	20.60	42.88	-159.61	8
359.13	-1137.70	-157.23	-107.21	-114.96	-455.17	11
632.57	-1338.87	63.72	-120.79	-115.94	-618.71	10
594.24	-1247.56	-247.31	-49.16	-4.03	-574.43	8
402.83	-1108.64	-352.54	129.88	-23.35	-517.40	10
643.80	-963.38	-502.44	214.20	-82.92	-484.53	9
789.79	-945.31	-477.78	215.48	-100.86	-323.58	10
948.24	-1060.79	-485.11	166.78	-48.28	-91.00	8
1061.52	-1314.45	-465.09	284.27	-51.73	60.88	10
1245.12	-1150.63	-558.59	429.53	-36.83	157.84	8
1001.46	-923.10	-399.41	478.64	30.70	234.19	11
711.67	-801.03	-362.55	338.62	-48.31	547.39	10
1169.43	-892.09	-167.97	112.30	-147.89	811.49	8
1362.30	-1008.79	62.01	69.06	-83.04	786.01	10
988.28	-1083.01	-14.40	52.64	29.39	543.46	8
1075.20	-1436.77	143.07	61.61	62.32	145.94	11
1372.07	-1345.95	296.63	82.06	195.31	-114.38	8
820.56	-1173.83	158.94	72.36	380.13	-110.90	10
654.54	-1100.10	-67.63	-81.21	384.55	281.65	8
839.11	-1108.15	-215.09	-225.25	301.09	577.36	11
628.17	-1401.61	-224.61	-197.14	254.73	552.00	10
422.12	-1625.73	-140.63	-158.97	229.74	473.21	8
455.57	-1678.47	-89.60	32.84	173.19	357.27	10
380.86	-1600.83	85.21	189.21	211.15	191.96	8
194.34	-1111.08	13.92	334.05	206.33	-60.36	11
51.27	-720.70	-567.38	239.69	193.60	-167.94	8
223.88	-1421.14	40.04	79.71	150.09	-211.21	10
166.99	-1857.67	361.33	225.25	83.04	-226.53	8
255.62	-1468.51	-448.97	209.23	-7.23	-224.06	11
661.13	-1769.78	-373.54	132.90	-47.27	-218.66	10
707.28	-2019.53	-390.63	188.51	-21.21	-254.06	8
155.52	-1865.97	-378.91	369.54	-15.47	-186.65	10
576.17	-1640.38	-199.22	565.89	-101.81	-5.43	8
1035.40	-1069.34	131.59	612.40	-65.12	160.25	11
993.90	-683.84	52.25	450.41	-79.86	63.05	10
1199.46	-714.60	138.43	52.64	-106.20	176.36	8
1774.41	-1238.77	46.63	-128.94	7.54	365.26	8
1349.85	-1555.91	364.75	-263.64	173.16	651.86	11
889.16	-1901.61	-163.57	-228.52	281.31	830.54	10
1218.75	-2067.14	467.77	9.19	224.09	770.45	8
1019.78	-2215.09	354.00	327.55	215.61	435.61	10
920.90	-1448.97	193.60	506.71	409.30	310.76	10
451.17	-1207.03	12.94	391.39	525.67	268.01	9
29.54	-1051.03	-53.22	257.51	559.54	238.25	10
73.97	-1039.79	-76.42	96.56	563.75	174.87	8
189.70	-1169.19	91.31	33.20	595.03	103.73	10
15.14	-1233.64	217.53	100.52	713.01	-91.06	9
-448.49	-1122.07	-86.18	101.04	656.07	-233.46	10
-777.83	-1804.20	33.94	0.58	364.96	-190.31	8
-337.89	-2127.69	231.69	73.55	49.99	-0.95	10
92.04	-1953.86	248.78	326.02	-26.00	-59.75	8
131.35	-1574.71	-30.52	416.50	4.15	-130.31	9
102.54	-1666.50	90.33	493.87	-111.30	-398.68	10
-
