# Supplementary material for: Complexes of vertebrate TMC1/2 and CIB2/3 proteins form hair-cell mechanotransduction cation channels
Source: eLife. 2025 Jan 8;12:RP89719. doi: 10.7554/eLife.89719 (PMC11709434; doi:10.7554/eLife.89719)
Supplement: Figure 3—source data 1. [file elife-89719-fig3-data1.zip › Figure 3H/homo/20-1-3-R1.csv]

Time	Lat	Foreaft	Vert	Pitch	Roll	Yaw
1	71	-38.24	10	NaN	NaN	NaN
2	293.21	317.63	995.12	-366.97	-25.54	134.25
3	880.37	-126.71	1166.5	-534.12	-192.47	388.82
4	1952.39	-44.92	1231.69	-597.41	-179.08	464.26
5	2018.55	-133.79	1261.72	-626.07	125.55	252.47
6	1126.46	-357.42	888.92	-650.18	316.89	216.83
7	542.24	-1025.39	821.78	-679.75	333.47	310.12
8	328.13	-1485.84	773.44	-586.24	276.09	363.1
9	389.16	-1412.6	688.72	-261.63	196.2	172.88
10	587.89	-1046.39	500.24	104.58	172.64	-171.33
11	292.72	-813.48	265.38	328.61	228.39	-474.37
12	-37.6	-748.05	280.76	361.39	228.58	-573.91
13	348.88	-704.1	374.51	325.68	113.46	-535.68
14	533.2	-638.67	416.26	306.92	67.72	-613.71
15	669.19	-717.29	506.35	353.49	53.8	-741.73
16	371.58	-607.67	532.23	368.41	15.47	-765.05
17	420.65	-501.22	707.28	277.92	-136.78	-674.62
18	605.22	-436.52	774.9	47.33	-251.89	-550.42
19	1186.52	-461.91	1849.61	66.41	-276.31	-599.21
20	1281.98	-226.81	1066.16	297.36	-266.63	-851.29
21	1203.37	-162.11	1061.52	273.96	-244.29	-1000
22	1086.91	39.79	878.91	303.13	-195.53	-1000
23	929.93	312.99	759.77	288.97	-167.27	-1000
24	726.32	567.38	942.87	239.11	-159.42	-886.84
25	692.87	644.78	809.33	213.29	-246.34	-625.67
26	613.28	1394.78	449.46	129.85	-299.87	-529.02
27	845.46	1544.92	542.72	-206.21	-459.08	-403.14
28	1388.43	540.28	814.7	-487.12	-559.51	-398.59
29	1263.43	45.17	806.88	-452.73	-495.91	-371.52
30	1477.29	-24.17	893.07	-247.34	-434.48	-366.67
31	1261.96	-31.49	703.37	1.28	-297.3	-233.03
32	1281.25	58.11	498.29	159.36	-201.69	-67.38
33	1305.91	292.97	283.2	168.79	-163.3	-50.66
34	1638.92	761.72	277.1	151.7	-114.96	-122.83
35	1195.56	834.23	230.71	-12.88	67.54	-297.64
36	956.79	457.03	615.48	-135.1	20.78	-398.86
37	707.28	425.54	599.61	-55.24	-39.43	-314.51
38	1028.32	910.89	423.1	-42.51	-124.63	-147.74
39	1224.85	1014.16	760.5	-185.27	-132.72	-121.06
40	1115.48	963.62	755.13	-267.88	-75.84	-109.34
41	1148.44	656.98	770.75	-273.44	-26.31	-47
42	1118.41	690.92	788.82	-270.48	-10.35	-30.06
43	820.56	391.36	917.97	-239.47	37.72	18.01
44	742.19	446.04	735.11	-116.3	-19.53	57.56
45	817.14	267.58	761.96	-9.43	-90.12	74.89
46	916.75	289.79	683.59	113.49	-112.12	74.16
47	1147.22	459.47	581.05	99.21	-70.4	-27.28
48	998.29	417.24	772.22	77.85	-53.01	-88.75
49	732.42	413.33	779.54	83.86	-49.87	-159.03
50	546.39	407.71	742.43	137.54	-101.5	-120.15
51	818.6	720.95	496.58	179.84	-221.28	55.36
52	1041.99	749.51	447.51	154.33	-258.7	237.64
53	1485.11	706.79	410.64	143.89	-198.88	299.56
54	1840.33	839.84	371.09	120.51	-129.82	276.73
55	1890.87	1058.35	307.62	-54.81	64.82	116.55
56	1657.96	884.03	508.79	-305.27	255.49	-129.03
57	1109.38	486.57	787.84	-425.93	367.74	-305.73
58	624.76	438.48	830.81	-344.3	294.98	-294.16
59	744.14	192.14	959.72	-129.91	80.84	-62.32
60	1014.4	327.88	537.6	114.84	23.47	122.62
61	898.68	395.02	468.26	146.88	42.54	179.02
62	1129.15	475.59	627.2	157.81	53.99	167.08
63	1001.95	661.62	429.2	113.83	149.29	111.08
64	871.58	600.34	673.1	-51.39	193.3	17.76
65	374.02	2	NaN	NaN	NaN	NaN
66	-574.46	-344.73	321.29	190.73	345.95	-532.38
67	671.88	141.85	437.01	346.53	17.49	-263.92
68	867.43	831.3	-288.33	430.39	99.12	106.41
69	923.34	336.91	-51.27	388.79	-44.8	225.25
70	2056.15	666.5	307.37	422.36	-36.56	222.29
71	2085.69	1072.75	404.3	394.74	408.11	166.99
72	1384.52	1840.58	274.9	224.21	757.75	147.89
73	457.28	1540.28	498.29	132.45	763.79	105.87
74	311.04	875.73	599.12	96.28	582.86	10.59
75	627.2	566.41	699.71	268.13	393.28	-85.08
76	1322.02	685.79	511.47	492.16	403.35	-163.64
77	1737.55	707.76	235.11	531.68	543.09	-291.78
78	1354.98	1145.51	-73.97	381.71	797.42	-387.18
79	725.34	952.39	-31.74	100.04	844.45	-300.48
80	330.32	952.39	-297.85	-59.63	653.11	-87.43
81	496.34	1064.94	-516.6	-128.39	620.67	-16.51
82	33.94	994.87	-605.71	-210.57	578.06	-27.4
83	-288.09	755.37	-496.58	-197.33	468.08	-100.1
84	-965.58	556.15	-548.1	-114.23	448.55	-98.57
85	-1139.89	-101.81	-363.28	72.57	394.59	-241.33
86	-838.87	363.77	790.28	359.34	234.53	-477.87
87	-722.9	862.06	554.93	671.39	62.13	-665.13
88	-738.28	2212.16	148.44	525.3	-65.8	-624.27
89	157.47	1627.44	365.23	-76.05	-403.72	-441.16
90	273.44	1363.53	1.71	-516.82	-472.29	-43.03
91	77.64	810.3	-800.05	-891.2	-550.84	278.87
92	-443.12	-860.35	-343.02	-1000	-746.64	469.88
93	-119.38	-1347.17	440.92	-442.44	-1000	653.75
94	1002.44	-430.91	-445.07	-35.03	-758.61	513.03
95	1224.12	515.14	-72.02	-250.09	-357.33	201.72
96	302.49	3183.84	967.29	-792.57	-298	621.58
97	699.22	217.77	2528.32	-1000	-296.84	764.34
98	1635.01	-518.31	2742.43	-713.41	-204.68	512.05
99	1305.18	644.53	1854.49	269.84	-291.32	170.93
100	1482.91	1137.94	1422.36	325.1	-240.84	146.03
101	933.11	462.4	557.86	514.04	-155.7	-148.68
102	1204.83	-108.4	572.75	-248.2	-21.21	-109.95
103	985.11	-430.18	703.61	-261.08	18.4	-143.55
104	1004.15	-482.91	418.7	-91.43	-17.12	-210.97
105	1013.92	-412.6	477.05	57.04	47.06	-149.44
106	1032.23	-205.81	148.19	129.85	79.41	-143.16
107	609.38	-40.53	383.06	203	128.51	-134.37
108	808.35	531.49	768.8	239.9	43.85	-71.35
109	1352.29	1587.89	972.17	157.41	3.08	-149.69
110	1069.58	1706.3	1288.33	-45.93	38.48	-218.96
111	721.68	1200.93	1156.01	-196.9	30.06	-156.16
112	862.79	787.6	1106.45	-278.41	2.81	-162.9
113	1074.95	465.82	1222.9	-254.97	108.64	-192.78
114	821.53	86.18	1236.57	-205.93	172.73	-210.66
115	-174.32	187.26	687.5	-64.67	148.01	-191.04
116	-138.43	143.31	406.98	-30.76	-108.64	-93.63
117	864.01	23.68	776.37	-39.89	-203.77	-26.03
118	1019.53	169.19	947.51	54.29	-51.03	-145.2
119	767.58	258.79	836.43	139.98	117.65	-256.71
120	488.28	358.89	614.5	102.91	162.08	-363.25
121	251.71	410.89	725.59	59.6	157.41	-415.95
122	-136.23	583.25	966.06	12.12	95.28	-455.35
123	-165.77	787.6	976.81	-58.72	-50.48	-334.47
124	171.39	467.04	1198.73	-140.17	-221.31	-122.71
125	427.49	607.67	1287.84	-28.32	-291.32	55.91
126	533.45	623.05	1359.86	137.27	-326.97	133.67
127	854.98	787.6	939.7	42.33	-232.12	82.82
128	746.09	402.59	975.83	-34.7	-163.91	53.04
129	547.36	16.11	1120.12	-114.07	-120.61	10.13
130	674.56	-170.41	965.58	-73.82	-119.35	-24.14
131	728.52	-63.96	725.1	30.94	-79.13	-92.62
132	592.29	104.98	720.95	163.36	-66.38	-149.2
133	332.28	537.11	791.26	294.95	-207.31	-130.77
134	490.48	1232.91	562.99	304.41	-258.82	-72.78
135	895.75	1800.05	582.76	177.49	-295.62	49.13
136	1153.81	1573.73	740.72	-189.27	-230.93	77.79
137	909.67	607.42	1124.51	-483.37	-119.78	49.19
138	915.53	0.49	1229.74	-465.48	-110.26	65.09
139	843.99	-152.83	1106.69	-317.11	-73	113.83
140	698.24	-181.15	1074.22	-126.16	-40.13	161.8
141	775.63	-158.94	828.37	-29.94	-62.23	162.81
142	1140.87	-11.96	611.08	122.41	-50.42	118.16
143	1316.41	26.37	429.69	265.44	44.62	-36.41
144	1026.12	278.56	349.12	366	189.09	-211.76
145	618.41	755.13	373.78	379.7	249.27	-303.25
146	487.79	1297.12	489.26	232.06	215.03	-355.13
147	452.88	1168.46	664.79	-46.02	178.38	-353.27
148	420.41	930.66	1128.66	-315.06	142.85	-318.76
149	37.11	494.63	1568.85	-281.49	112.76	-290.74
150	-246.58	309.33	1182.86	-277.28	-9.83	-134.83
151	83.5	53.22	1192.14	-213.53	-173.77	17.4
152	472.17	-136.23	1253.91	-62.1	-243.47	93.96
153	559.57	5.13	976.07	194.55	-241.67	142.06
154	559.81	136.23	842.04	424.87	-244.87	171.57
155	583.98	1073.24	147.46	361.82	-232.39	178.16
156	1000	1841.55	228.27	200.29	-162.6	161.16
157	649.17	1239.01	740.23	-156.98	51.15	83.53
158	120.61	530.27	1080.81	-299.65	89.02	39.7
159	211.91	389.16	951.42	-241.21	-102.87	122.53
160	872.8	594.48	706.05	-225.71	-313.84	207.28
161	1093.99	557.62	862.06	-257.63	-356.87	256.77
162	1246.83	590.09	903.81	-225.52	-405.52	192.2
163	1762.7	641.85	931.88	-219.51	-188.17	116.58
164	1413.33	457.28	901.86	-178.44	-19.29	61.22
165	1065.92	269.78	966.06	-157.75	12.12	54.2
166	746.09	336.18	950.68	-110.44	-6.62	53.53
167	827.64	446.29	928.22	-77.76	-63.11	65.8
168	1181.15	479.74	677.73	-44.68	-67.17	39.18
169	1286.87	500.73	562.74	-100.19	7.66	-74.52
170	1267.82	443.12	649.9	-144.32	67.75	-149.14
171	864.5	201.17	744.63	-202	147.22	-273.56
172	657.23	200.2	689.7	-246.52	116.91	-324.74
173	727.78	-129.88	856.45	-369.66	37.57	-378.57
174	874.51	-411.13	1267.58	-314.97	-39.22	-542.11
175	740.48	-558.59	1193.12	-154.33	-40.31	-659.88
176	374.51	-331.05	913.57	-11.93	-79.53	-601.78
177	534.67	-185.79	753.17	71.78	-172.24	-382.69
178	834.23	-22.22	763.92	99.24	-170.75	-245.36
179	949.46	67.87	773.68	170.01	-152.13	-46.26
180	968.02	286.13	793.95	237.88	-151.49	30.18
181	989.75	461.67	830.81	260.1	-148.19	55.88
182	1079.59	499.51	870.12	231.9	-156.1	60.27
183	1189.45	522.22	845.46	189.54	-156.4	23.99
184	1281.25	503.66	842.29	166.6	-135.41	12.45
185	1216.06	429.69	837.89	129.61	-23.07	107.03
186	1224.37	296.88	860.11	147.37	72.69	340.64
187	1441.16	196.29	631.1	239.75	101.47	568.27
188	1770.51	114.75	709.47	256.84	140.26	733.89
189	2006.59	98.63	663.09	356.02	236.3	833.25
190	2137.7	57.86	664.55	449.16	363.25	891.66
191	2155.27	67.38	571.04	505.22	529.75	917.88
192	2022.22	60.06	465.33	530.79	591.43	916.66
193	1879.88	31.25	408.2	561.58	693.6	908.2
194	1604.74	57.86	333.25	575.71	759.31	878.36
195	1286.13	193.36	307.62	568.45	734.86	823.06
196	972.66	263.18	291.26	556.95	635.56	742.8
197	880.86	386.23	428.71	489.38	452.64	582.79
198	823.49	406.49	648.19	503.81	354.52	435.55
199	792.97	489.01	565.19	533.45	285.46	357.15
200	885.5	624.02	518.31	539.22	255.98	334.26
201	1026.12	693.36	661.87	502.53	236.97	339.51
202	1005.62	958.98	564.45	433.38	274.38	351.23
203	906.74	970.95	708.01	318.05	286.9	358.43
204	892.09	1045.41	683.84	215.82	271.64	343.11
205	860.35	1021.73	800.05	132.48	261.6	274.75
206	709.47	809.33	937.5	101.07	241	171.02
207	414.79	573.97	1061.28	170.9	148.86	59.2
208	628.91	711.18	802	206.54	116.36	-1.37
209	771.73	892.82	635.01	158.48	119.35	-83.98
210	758.79	796.63	708.5	33.84	158.54	-88.53
211	519.53	631.35	874.02	-73.64	176.54	10.25
212	526.37	609.13	859.13	-96.22	113.53	131.9
213	587.65	532.71	952.15	-92.83	70.04	212.04
214	626.95	424.56	994.14	-65.64	54.35	217.47
215	360.84	252.93	958.74	24.84	35.89	206.45
216	574.22	575.68	809.33	128.63	-103	145.87
217	769.78	829.1	676.51	111.6	-127.53	57.28
218	731.45	864.26	549.56	-77.7	-117.52	-7.6
219	794.19	710.69	696.78	-240.45	-92.5	0.98
220	729.98	435.3	944.34	-248.72	-46.14	27.59
221	492.92	240.48	909.42	-135.5	-19.71	156.83
222	950.93	401.12	793.7	-17.46	-112.4	215.12
223	997.8	385.25	846.19	72.14	-62.13	225.74
224	934.57	612.06	829.83	144.93	-21.85	157.87
225	1057.13	897.71	795.41	119.54	16.85	36.35
226	1134.28	1182.13	651.86	49.1	55.08	-22.55
227	953.61	1045.65	699.95	-127.87	98.42	-122.41
228	799.56	511.72	1057.37	-244.93	112.24	-133.64
229	544.92	211.18	1220.95	-238.71	110.93	-22.03
230	770.75	618.41	937.5	-160.34	20.36	95.21
231	797.61	625.73	903.08	-223.97	-36.25	151.67
232	685.3	186.52	999.02	-220.83	-49.62	183.93
233	435.79	66.89	880.37	-160.95	-97.47	238.07
234	804.69	145.02	762.21	-52.89	-172.82	203.19
235	1182.86	462.65	515.87	11.63	-93.48	60.06
236	950.68	543.21	541.02	-57.95	90.94	-143.46
237	717.29	576.17	648.19	-172.85	130.37	-288.02
238	592.53	543.7	1064.21	-273.01	103.03	-265.99
239	630.13	827.88	1213.62	-273.59	54.2	-230.19
240	889.16	590.58	1446.53	-392.64	-66.47	-104.92
241	1509.77	366.46	1523.93	-468.93	-93.78	10.89
242	1250.49	-34.42	1349.12	-420.68	47.45	39.98
243	977.05	43.95	857.91	-430.6	118.96	40.83
244	644.29	-363.28	894.29	-441.31	132.66	102.54
245	621.34	-484.13	888.18	-293.67	60.06	173.03
246	633.54	-517.09	755.13	-191.59	25.88	211.58
247	815.92	-640.14	717.77	-36.99	-26.82	309.66
248	640.63	-764.4	813.23	71.14	-28.38	362.79
249	765.63	-415.04	802.73	260.47	-75.93	318.05
250	789.55	-62.01	778.08	308.84	-48.68	193.21
251	771.73	164.31	750.24	228.21	34.85	52.95
252	616.46	197.51	918.95	151.7	84.81	1.86
253	228.52	-13.18	1048.1	-27.44	108.22	-98.72
254	342.53	-142.82	1505.86	-31.74	-15.17	-161.29
255	579.83	-89.6	1445.56	55.73	-95	-139.4
256	737.3	120.61	1283.69	100.16	-120.57	-131.59
257	853.52	340.82	1117.68	43.09	-103.61	-139.8
258	1043.21	260.5	1095.21	-66.86	-34.58	-126.04
259	985.35	50.78	1143.07	-108.61	-10.25	-110.81
260	951.17	-227.54	1165.77	-125.15	0.09	-68.24
261	921.88	-200.68	1059.08	-74.77	-2.2	-19.9
262	954.83	-183.84	1001.46	-58.07	-0.37	20.72
263	910.4	-251.22	978.76	-41.14	22.28	47.24
264	874.02	-287.11	983.15	-2.9	43.95	48.74
265	750	-281.98	974.61	23.44	40.44	42.36
266	612.06	-302.25	1047.36	41.63	25.15	37.57
267	746.58	-150.15	1049.8	100.98	-17.46	7.35
268	747.07	-44.43	1055.66	121.61	-9.86	-4.27
269	678.22	77.64	1093.99	106.11	-14.1	-1.46
270	768.31	77.88	1179.69	55.88	-21.58	5.07
271	844.97	141.36	1177.98	20.69	-11.02	-9.12
272	792.48	144.04	1148.19	-30.24	10.31	-4.79
273	755.37	90.33	1146.24	-79.19	-4.79	13.49
274	820.8	-28.32	1096.92	-99.91	-13.7	28.93
275	946.04	-132.57	1044.43	-131.41	-8.45	44.34
276	887.94	188.23	807.13	-174.68	29.08	63.39
277	814.7	59.08	974.37	-302.92	37.17	79.47
278	829.59	-17.82	1254.39	-322.14	49.99	111.57
279	705.08	-131.1	1310.55	-253.11	95.34	50.63
280	541.99	-261.23	1216.55	-221.71	84.9	-17.73
281	560.06	-841.55	1107.91	-122.53	51.24	-134.28
282	625.49	-1036.62	1030.52	89.97	14.28	-183.96
283	643.31	-888.18	931.4	362.95	-6.01	-161.1
284	654.05	-680.66	859.13	573.73	-28.84	-108.06
285	793.95	-505.13	812.01	681.79	-58.2	-109.62
286	1213.62	267.82	661.38	669.43	-38.6	-190.58
287	944.58	730.96	687.74	477.84	119.84	-461.76
288	469.97	782.96	1002.2	195.31	245.12	-683.9
289	224.12	677.25	1236.57	34.39	224.06	-805.57
290	296.14	629.15	1303.22	-23.04	134.55	-901.92
291	115.72	581.54	1200.68	-43.52	76.75	-1000
292	-144.78	552.98	1052.25	-91.83	-29.17	-1000
293	-184.33	551.76	1016.36	-209.47	-218.05	-954.8
294	187.99	425.05	1200.68	-245.94	-343.66	-833.98
295	195.56	137.94	1207.03	-219.02	-374.48	-754.64
296	504.39	43.7	1060.3	-107.85	-393.71	-555.18
297	454.83	-35.4	1070.31	-10.5	-340.58	-446.53
298	383.06	-111.33	1046.88	73.27	-343.2	-482.18
299	475.34	192.87	799.56	138.7	-384.74	-575.1
300	949.71	203.61	771.97	110.26	-381.62	-660.98
301	1538.82	-91.06	662.11	79.93	-272.98	-808.11
302	1585.45	-97.41	750	42.51	41.56	-894.29
303	919.68	-208.98	932.86	19.17	209.35	-922.55
304	-279.05	152.59	984.62	67.11	292.66	-894.74
305	-303.22	600.59	1000.49	94.54	20.23	-752.14
306	27.59	438.48	1056.15	102.51	-179.17	-611.69
307	338.87	163.57	1052.98	157.26	-211.46	-456.48
308	474.61	353.76	687.5	261.26	-221.04	-364.44
309	444.58	708.01	526.61	181	-174.9	-241.82
310	386.23	829.1	858.64	12.79	-248.78	-143.98
311	817.14	299.32	1245.85	-12.45	-227.08	-66.53
312	752.44	157.71	1188.48	57.68	-145.66	28.81
313	431.15	560.3	1028.08	97.38	-135.56	39.37
314	414.79	687.99	1087.65	47.3	-187.62	24.11
315	574.95	542.97	1136.96	-8.58	-225.95	-36.5
316	636.47	514.89	1138.67	-39.58	-206.48	-89.42
317	605.22	603.52	1063.23	-64.51	-197.88	-113.1
318	581.3	837.16	917.97	-146.03	-198.3	-109.71
319	695.56	794.19	1020.51	-270.51	-199.4	-114.47
320	708.25	789.55	1112.06	-349.43	-167.63	-182.07
321	656.01	337.16	1147.71	-340.97	-145.26	-279.39
322	707.28	4.88	1100.59	-280.55	-153.47	-262.15
323	808.11	-102.54	928.96	-197.14	-169.31	-135.62
324	791.75	-116.46	908.2	-143.34	-192.38	21.45
325	1168.7	-156.74	833.5	-118.04	-141.51	138
326	1508.54	-198.73	1070.31	-96.77	-85.75	128.02
327	1217.29	-235.84	1292.24	-16.36	54.6	116.55
328	916.75	-253.17	1140.87	76.45	144.78	155.58
329	864.99	-117.92	930.66	197.2	150.51	133.76
330	663.57	-75.2	941.65	275.21	146.76	14.62
331	373.05	248.29	736.33	407.96	156.68	-198.79
332	318.36	486.08	691.65	415.53	167.24	-423.49
333	-21.48	463.62	784.42	404.82	191.19	-493.47
334	-205.57	587.4	639.89	372.53	104.52	-613.01
335	-244.63	804.93	553.96	277.89	-22.89	-700.23
336	-62.99	424.32	1015.63	116	-121.19	-707.61
337	-192.14	166.99	1055.42	148.77	-215.36	-677.31
338	-410.16	678.71	581.05	286.19	-342.83	-598.36
339	-127.93	723.88	536.38	341.74	-513.18	-446.53
340	65.43	792.72	448.24	362.43	-597.26	-278.41
341	-320.8	1447.02	225.1	276.31	-665.07	-116
342	659.91	1246.34	372.56	81.51	-726.29	326.45
343	1555.42	1308.35	287.84	-16.51	-695.22	326.78
344	1468.26	1177.73	767.09	-272.74	-458.4	244.6
345	948.49	450.93	1256.1	-336.15	-364.69	297.42
346	1548.1	101.81	856.69	-274.32	-329.22	306.67
347	1722.41	160.64	917.97	-275.33	-208.92	67.57
348	1399.9	85.21	964.36	-83.8	-101.41	-193.63
349	1214.36	29.3	581.3	128.78	-94.64	-335.36
350	715.82	260.5	362.79	156.01	-114.81	-348.82
351	500.98	530.52	265.87	228.39	-172.24	-233.09
352	953.86	551.27	422.85	216.8	-198.12	-54.72
353	888.43	558.35	626.22	245.67	-161.19	16.11
354	855.22	962.16	493.9	220.34	-174.77	46.33
355	1207.28	1011.96	630.62	65.83	-200.93	34.09
356	1332.52	955.08	646.24	-92.13	-119.75	-42.36
357	1164.06	444.82	876.46	-138.09	-79.41	-86.7
358	888.92	52.49	857.91	-123.26	-30.03	-114.23
359	838.62	-274.66	704.35	42.3	-42.76	-63.57
360	859.86	288.09	104.49	208.07	-47.64	61.74
361	1226.07	935.3	91.31	192.17	-51.18	173.68
362	1527.83	948.97	320.56	77.94	9.8	111.76
363	1520.02	1128.42	328.61	8.48	70.68	28.11
364	1079.35	1037.84	418.7	-182.83	128.45	-109.53
365	798.58	1040.04	779.54	-333.95	147.52	-110.35
366	851.56	958.98	1029.3	-343.51	88.84	-29.3
367	1244.63	667.48	693.6	-397.19	34.27	37.2
368	1191.16	359.13	758.54	-407.81	32.04	30.49
369	1074.71	291.02	837.16	-272.83	2.08	36.77
370	1083.01	2.2	1082.52	-189	-47.06	7.29
371	1079.83	157.23	879.15	-81.05	-53.07	-35.55
372	1098.14	311.28	585.45	26.25	-9.61	-41.35
373	984.86	910.89	431.88	-25.85	36.8	-38.85
374	905.27	1284.67	494.63	-238.07	77.21	-81.54
375	560.3	995.61	895.51	-382.48	68.36	-128.6
376	608.15	794.19	1143.55	-572.57	6.5	-174.62
377	534.91	835.45	1041.99	-686.8	-74.95	-200.99
378	574.71	655.76	1038.09	-820.01	-131.2	-135.35
379	941.89	27.1	917.48	-878.54	-221.89	8.58
380	1427.73	-558.84	865.48	-960.82	-259.74	-21.88
381	1526.12	-1015.14	1087.89	-714.54	-164.12	-235.78
382	1333.98	-862.3	583.01	-420.75	-40.28	-391.57
383	1128.91	-628.66	526.86	-329.47	52.89	-373.2
384	762.94	-478.03	676.51	-267.49	70.43	-321.38
385	639.65	-448.73	835.45	-123.26	35.4	-159.88
386	788.57	-413.33	688.23	34.64	-60.42	-63.78
387	1154.54	-499.02	461.67	158.29	-110.87	-75.84
388	1617.19	-606.45	342.77	253.51	-43	-156.46
389	1769.53	-620.61	444.82	421.57	182.01	-227.57
390	1556.88	-662.84	473.14	669.4	418.88	-207.89
391	539.31	227.78	228.03	744.14	434.78	-155.46
392	-97.9	1527.1	127.93	601.9	238.71	31.95
393	751.22	1098.39	1437.74	79.65	-70.62	120.97
394	1404.54	653.08	1616.21	-52.19	-121.15	135.56
395	1256.35	423.34	1625.98	-174.5	-57.68	15.01
396	1042.72	743.9	1270.26	-326.6	-71.04	-74.46
397	1104.25	622.31	1189.94	-543.73	-104.8	-92.8
398	1056.88	338.13	1021.97	-642.64	-105.35	-107.6
399	1007.57	209.72	853.27	-659.3	-163.18	-73.49
400	1142.33	-71.29	883.79	-647.77	-185.94	-15.93
401	974.12	-364.5	917.24	-562.71	-269.17	148.65
402	1000.98	-570.31	889.89	-282.9	-333.77	364.2
403	1266.85	-548.34	369.63	-211.79	-260.83	424.32
404	1234.86	-854	468.26	-148.28	-186.83	352.63
405	1115.48	-516.11	471.68	-4.58	-115.26	244.72
406	922.12	-403.08	729.74	33.69	-78.12	122.04
407	878.66	-557.13	841.31	62.93	-111.97	6.16
408	1110.6	-799.8	838.62	89.26	-122.86	-37.63
409	1199.95	-1055.91	937.01	130.46	-98.27	-78.98
410	1015.38	-1167.97	589.6	414.92	-84.44	-58.44
411	1130.86	-909.42	250.24	566.28	-138.15	41.93
412	1521	-749.02	344.48	591.74	-78.67	193.94
413	1581.54	-793.21	415.28	691.53	42.48	326.39
414	1565.19	-674.07	326.9	871.4	29.72	468.51
415	1656.74	-317.14	5.62	854.13	9.09	532.32
416	1658.45	-143.07	139.16	721.62	-31.25	526.34
417	1527.34	283.2	82.28	531.07	-51.42	446.04
418	1681.15	221.68	607.42	312.9	-74.65	335.14
419	1724.85	-117.19	846.19	271.39	17.97	172.67
420	1651.61	-106.45	803.96	362.09	179.63	120.79
421	1500.24	-135.01	583.74	505.4	270.36	213.84
422	1520.75	-179.44	486.08	529.02	333.37	343.57
423	1625.49	323.97	247.8	473.39	371.77	368.84
424	1186.52	546.14	508.79	263.58	457.73	351.07
425	832.03	306.4	924.8	142.73	487.3	350.74
426	653.81	57.62	1324.46	251.92	410.49	263.09
427	566.65	363.28	1276.86	488.4	350.77	170.38
428	335.94	948.97	919.43	504.24	357.18	-14.59
429	210.94	1042.97	1114.5	328.74	337.98	-187.41
430	140.38	1119.38	1104.49	146.21	259.64	-321.08
431	55.18	737.3	1126.22	63.63	150.63	-396.82
432	259.03	323.24	1227.05	54.57	102.14	-405.58
433	374.02	84.96	1179.93	69.03	69.58	-374.69
434	181.88	-232.67	1276.12	161.59	56.64	-282.62
435	135.01	-10.25	986.82	287.63	15.96	-120.79
436	193.6	133.3	892.58	308.5	-24.57	85.08
437	345.95	371.09	822.51	326.45	-64.24	296.91
438	658.69	494.63	858.64	366.64	-95.76	371.7
439	892.09	425.54	716.55	313.39	-132.97	368.26
440	698.97	655.76	598.39	139.1	3.2	361.27
441	573.73	972.9	556.64	39.52	58.2	337.65
442	692.14	964.36	797.12	-97.41	22.52	175.38
443	797.85	1000.73	808.11	-264.34	1.34	-41.26
444	802	790.28	1159.18	-326.57	-2.69	-112.43
445	741.94	560.06	1304.44	-426.91	-4.43	-198.97
446	677.98	317.87	1418.21	-473.14	6.44	-265.05
447	522.95	41.5	1408.69	-432.1	-11.29	-329.9
448	746.09	-73	1310.3	-299.26	-35.49	-384.95
449	633.06	-68.85	1315.43	-153.08	47.12	-368.32
450	381.84	-337.65	1345.46	65.22	42.05	-295.65
451	400.39	-278.08	1233.89	190.52	25.82	-224.82
452	501.46	131.35	742.68	357.45	2.14	-107.21
453	361.57	217.53	802.73	288.21	-19.29	13.76
454	325.68	296.39	646	216.31	-73.73	156.04
455	513.92	755.62	708.5	151.12	-148.04	184.57
456	604.49	957.03	659.42	72.88	-193.94	-25.39
457	633.06	839.84	638.92	18.59	-143.22	-139.68
458	328.86	263.18	787.6	-81.54	-35.89	-249.63
459	352.05	129.64	723.39	-108.46	-14.28	-240.57
460	374.76	329.83	979.25	-80.69	-64.91	-276.15
461	377.93	698.49	858.89	66.77	-184.11	-387.3
462	350.59	840.09	874.27	83.77	-238.89	-445.62
463	362.55	1030.52	830.32	17.91	-263.03	-442.66
464	590.58	997.56	1042.72	-20.6	-250.89	-437.5
465	629.64	902.83	1044.19	-31.13	-227.72	-410.77
466	532.47	767.58	953.37	-44.68	-207.58	-257.87
467	749.02	621.34	870.61	-89.63	-241.91	-106.51
468	883.3	471.44	839.36	-134.31	-240.97	-130.25
469	633.54	488.04	797.85	-197.78	-173.74	-158.08
470	459.23	486.08	863.04	-284.3	-239.11	-145.81
471	593.02	297.61	965.33	-324.92	-345.43	-198.76
472	699.71	-36.62	1009.03	-305.6	-362.73	-240.78
473	597.17	-63.48	977.54	-231.17	-357.94	-289.34
474	700.44	-107.18	985.35	-155.98	-364.23	-295.2
475	712.4	-86.18	971.44	-152.68	-375.18	-236.94
476	904.54	-241.7	957.28	-80.26	-451.29	-142.46
477	1163.82	-48.58	686.04	32.78	-510.74	-106.41
478	1143.8	134.52	651.61	68.63	-498.47	-103.55
479	1047.61	284.42	937.99	121.86	-514.8	-89.11
480	1490.97	147.22	184.57	117.49	-512.94	-111.63
481	1777.83	324.95	740.23	-125.12	-360.14	-187.01
482	1613.04	644.53	1227.78	-89.23	-141.42	-306.4
483	1203.86	670.41	1358.4	-162.9	-19.78	-398.41
484	1022.71	550.54	1125	-208.1	-17.58	-467.25
485	707.28	346.44	849.85	-184.08	-75.47	-511.17
486	558.59	440.67	679.69	-152.13	-167.91	-407.62
487	685.55	423.83	771	-97.5	-254.79	-256.13
488	857.42	664.06	805.91	-61.04	-246.67	-186.46
489	983.15	762.45	720.21	-53.19	-231.23	-94.48
490	1165.04	728.27	609.86	-62.13	-211.3	-132.66
491	1232.18	739.5	554.2	-106.87	-136.51	-234.71
492	986.08	564.94	571.04	-162.6	-109.71	-350.34
493	949.95	505.13	560.06	-210.6	-111.94	-368.38
494	1002.93	576.17	539.06	-198.36	-90.97	-298.22
495	1039.06	591.8	497.56	-211.36	-95.73	-225.01
496	1073.24	423.1	588.38	-194	-84.44	-134
497	1091.31	185.79	610.11	-165.22	-95.09	-83.25
498	1063.23	-19.29	672.85	-37.35	-68.85	31.83
499	1235.84	-147.71	604.25	149.48	-61.71	99.58
500	1170.17	70.56	432.62	304.53	21.88	141.57
501	1064.94	319.09	239.26	303.89	24.78	120.67
502	1156.49	187.26	569.58	276.58	-13.49	20.97
503	1330.81	473.14	374.76	249.57	3.88	-35.52
504	1352.78	885.74	212.4	111.36	60.82	-170.35
505	882.57	749.51	439.45	-136.78	133.94	-196.53
506	402.34	471.68	1012.45	-229.1	80.32	-72.48
507	624.76	319.09	1365.72	-157.2	-128.14	14.77
508	1080.57	331.05	1568.36	-26.55	-158.75	-23.62
509	1192.14	510.01	1071.53	4.43	-64.33	-161.25
510	945.07	783.2	937.74	4.76	-50.54	-210.66
511	453.86	838.38	917.97	-101.81	-90	-245.27
512	896.73	737.06	930.91	-234.01	-213.29	-182.1
513	1319.34	779.54	791.02	-231.51	-199.98	-190.52
514	1239.75	738.53	646.97	-217.59	-68.57	-184.11
515	1162.35	501.22	620.36	-166.17	28.93	-96.62
516	1210.21	435.3	607.91	-110.44	158.48	-19.07
517	1106.45	486.08	524.9	-65.4	278.32	-55.69
518	757.08	852.05	484.13	-38.18	294.04	-50.96
519	763.92	974.12	516.11	-22.86	214.11	-5.98
520	604.74	879.39	655.52	29.54	127.53	60.55
521	504.39	680.18	1054.93	70.04	76.63	133.09
522	302.49	754.88	947.75	129.33	40.74	202.48
523	316.41	834.23	915.53	124.51	-0.21	228.73
524	698	1050.54	749.76	57.25	-25.42	196.84
525	657.47	1031.49	575.44	-66.01	22.34	118.1
526	601.07	961.91	529.3	-180.88	3.39	42.42
527	775.15	564.94	634.77	-277.28	-60.94	-11.23
528	891.11	338.38	755.13	-304.6	-112.73	-32.62
529	1188.23	260.25	943.6	-258	-127.93	-37.41
530	1183.11	213.62	1037.84	-113.77	-96.53	-6.56
531	1138.43	288.82	985.84	-23.68	-74.55	41.26
532	1256.1	357.18	932.37	-17.73	-61.34	21.91
533	1075.2	323.73	954.83	-51.54	24.75	-28.72
534	988.77	366.21	872.56	-80.2	66.99	-48.65
535	828.37	399.17	824.22	-106.26	74.95	-29.57
536	821.04	439.21	836.43	-149.14	40.31	7.42
537	1009.03	495.85	931.4	-221.83	14.92	-1.46
538	882.81	591.8	1147.22	-320.4	39.52	-18.62
539	927.25	618.9	1146	-392.55	19.9	-42.69
540	910.64	536.87	1079.59	-492.77	60.27	-47.39
541	706.05	265.87	1020.02	-517.03	64.67	-29.69
542	730.47	28.56	980.47	-496.58	0.82	-14.68
543	748.29	-226.32	989.5	-424.9	-61.43	38.7
544	895.02	-97.9	777.59	-307.07	-130.1	170.47
545	932.13	-162.6	737.3	-253.02	-139.68	291.41
546	651.12	-410.89	833.01	-228.82	-289.76	344.79
547	1129.64	-610.6	806.4	-216.55	-336.64	343.81
548	1197.27	-442.14	984.86	-125.43	-329.5	325.13
549	1229.74	-250.49	1050.29	-73.76	-277.07	327.3
550	1263.92	-97.17	831.05	-137.57	-204.83	275.82
551	882.32	-271.97	678.71	-185.76	-148.35	200.59
552	790.53	-664.06	637.7	-148.35	-163.18	190.83
553	674.8	-931.15	828.86	-82.76	-181.46	215.15
554	656.01	-675.29	797.36	-0.37	-279.08	213.44
555	852.78	-879.64	875.24	16.17	-302.61	456.82
556	1228.52	-1094.24	744.38	-6.2	-285.16	563.63
557	1067.38	-784.91	804.44	-51.3	-270.66	747.65
558	1132.81	-563.96	885.01	-41.72	-295.26	833.28
559	1302.25	-503.91	737.55	-32.87	-212.25	761.29
560	1096.68	-698.49	556.15	-52.43	-83.16	587.31
561	832.76	-824.22	496.83	-70.62	-63.23	320.04
562	672.12	-1000.49	505.37	-41.78	-105.93	194.49
563	714.11	-1396.73	562.26	1.31	-133.45	199.34
564	789.31	-1504.39	609.62	368.96	-142.79	344.21
565	827.39	-1292.72	268.55	573.79	-138.12	538.54
566	751.46	-1230.22	422.61	483.18	-163.73	698.94
567	863.04	-836.43	507.81	414.46	-195.47	824.89
568	738.77	-689.7	693.85	335.82	-203.52	833.34
569	511.72	-602.54	574.71	258.73	-166.32	742.68
570	268.31	-634.77	665.28	206.79	-175.2	606.75
571	428.47	-626.71	708.01	280.61	-212.13	396.15
572	157.23	-727.78	874.76	318.76	-200.5	337.59
573	150.63	-770.75	778.08	489.69	-269.84	302.28
574	628.17	-668.21	779.54	689.61	-318.88	348.48
575	752.69	-88.13	758.3	733.67	-249.97	401.79
576	1162.11	209.72	1054.93	598.97	-218.57	389.56
577	968.02	-18.8	1174.56	524.75	-102.39	293.91
578	932.37	-141.11	980.47	566.1	-35.86	241.18
579	814.94	-86.91	981.45	598.39	17.79	268.04
580	621.58	381.1	831.05	563.87	21.09	303.41
581	306.15	488.77	834.72	387.51	-20.29	395.6
582	521.24	414.06	1018.07	271.7	-104.68	483.64
583	802.98	884.52	948	179.11	-154.91	498.2
584	782.23	711.67	1116.21	36.71	-171.84	498.47
585	1243.41	599.61	1037.11	-58.32	-172.61	367.86
586	1240.48	527.34	1076.9	-87.62	-77.82	265.05
587	1058.11	283.94	1019.04	105.29	-15.41	318.7
588	1282.23	186.52	753.17	125.18	35.92	361.24
589	1029.79	-124.02	833.25	162.35	92.99	302.55
590	937.5	229.25	674.8	273.5	87.59	67.26
591	683.84	608.89	619.14	309.08	215.03	-58.47
592	476.56	681.15	847.66	256.44	275.48	-118.65
593	239.26	619.87	894.53	196.17	233.73	-130.92
594	80.57	590.33	980.47	194.67	136.93	-113.62
595	28.81	997.56	951.17	190.22	74.04	-90.76
596	243.65	1148.44	905.27	112.76	-111.76	-6.26
597	919.19	1121.58	857.91	-11.51	-199.22	37.38
598	1010.74	1104.98	630.62	-158.29	-66.28	18.62
599	892.09	614.5	839.11	-306.7	101.56	-75.32
600	548.34	461.67	1025.15	-280.98	201.39	-181.76
601	200.44	863.53	940.67	-210.42	150.05	-304.84
602	83.5	1129.64	956.3	-226.9	92.68	-353.88
603	183.59	1075.68	822.27	-239.56	-59.45	-468.69
604	336.43	995.85	733.64	-438.72	-78.28	-525.82
605	310.3	646.48	780.27	-701.45	-154.14	-524.66
606	510.99	22.95	917.24	-871.95	-251.8	-370.57
607	656.74	-428.47	954.59	-885.31	-319.85	-83.92
608	674.32	-661.62	1033.2	-842.32	-435.39	289.43
609	895.51	-997.07	1041.99	-655.91	-576.54	705.63
610	1356.45	-1312.01	815.19	-483	-520.36	877.08
611	1377.44	-1055.66	705.81	-379.36	-296.39	993.87
612	1625.24	-468.75	637.21	-238.95	-54.6	819.21
613	991.46	-336.91	687.01	-173.77	231.05	507.54
614	359.86	-418.46	831.79	-115.2	278.81	170.78
615	-196.78	-761.72	743.65	-151.34	204.04	244.29
616	126.22	-842.04	798.83	-243.26	56.61	312.07
617	258.79	-867.68	799.56	-265.87	40.71	282.44
618	244.14	-980.96	881.35	-95	128.66	159.64
619	-77.88	-948.97	721.68	27.22	137.88	47.82
620	-145.75	-859.86	422.12	225.74	108.18	-132.48
621	53.71	-831.05	667.24	266.36	31.28	-290.01
622	45.17	-747.07	585.21	264.8	-4	-413.15
623	92.04	-597.9	568.12	98.85	-67.87	-410.31
624	64.21	-799.56	835.21	-16.6	-77.27	-339.9
625	327.15	-1063.96	1322.27	-70.22	-97.47	-170.93
626	824.95	-795.65	940.43	106.41	-102.51	-80.38
627	1227.78	-312.5	954.35	115.3	-112.09	-22.83
628	1441.16	-54.2	889.4	33.97	-2.2	-17.82
629	1293.21	-267.09	1019.78	-82.52	186.8	-11.51
630	703.13	-607.91	1114.75	-84.56	186.61	18.13
631	556.64	-523.68	1066.89	-96.83	161.68	55.88
632	509.52	-442.38	1130.13	-130.65	126.13	160.16
633	541.5	-321.53	1131.1	-202	132.97	272.28
634	396.48	-473.88	981.93	-291.2	161.13	322.97
635	183.59	-505.13	858.15	-301.39	154.21	349.18
636	172.12	-462.4	738.77	-226.04	161.22	277.53
637	-48.1	-534.67	792.48	-1.74	118.62	195.71
638	-280.76	-772.46	816.89	155.06	-69.67	98.02
639	-713.87	-803.47	-528.81	288.67	138.43	156.4
640	-226.56	-1048.1	671.14	57.68	-50.17	85.94
641	-354.98	-1052.25	681.64	144.07	-47.67	-1.22
642	-118.9	-746.09	634.52	78.12	-127.62	-47.36
643	142.82	-567.38	875.73	-53.56	-147.19	-95.06
644	457.52	-579.83	1365.23	53.53	47.76	-128.72
645	377.2	-270.51	953.86	69.85	72.3	-192.54
646	163.09	-338.62	964.6	-70.89	111.6	-222.44
647	60.55	-877.69	1505.37	-154.14	56.61	-173.58
648	327.64	-845.95	304.93	-34.52	44.59	-54.99
649	396.24	-1129.88	795.41	-306.7	-77.15	-24.99
650	341.8	-1195.8	858.15	-216.95	-2.44	-53.13
651	327.15	-943.36	643.31	-140.5	32.68	-71.11
652	322.75	-824.71	502.44	-16.11	108.43	-98.75
653	285.4	-742.43	489.01	71.47	122.25	-115.33
654	304.93	-698.97	527.83	128.42	93.87	-77.27
655	281.01	-800.78	592.04	134.34	54.17	-19.84
656	197.02	-975.1	656.25	90.45	19.38	53.38
657	234.13	-984.38	785.89	74.46	0.18	74.4
658	266.85	-1012.45	927.73	53.13	-13.43	76.2
659	199.95	-1191.16	1014.4	130.22	-5.86	66.8
660	131.59	-1198.24	1225.34	307.62	15.84	110.69
661	77.64	-1396.73	933.11	777.1	13.18	232.3
662	186.28	-1514.4	387.94	967.29	-28.32	328.43
663	394.53	-1157.71	-182.62	999.97	-77.51	598.24
664	963.38	-495.12	268.55	999.97	-187.77	757.35
665	1029.05	-56.15	382.32	885.01	-219.06	558.84
666	335.94	115.23	383.3	890.41	-118.77	264.16
667	207.03	236.57	357.91	936.61	-122.34	208.98
668	583.01	1528.32	167.97	795.96	-211.73	-130.13
669	401.12	1979.25	388.43	451.45	-80.47	-684.57
670	-261.96	1620.61	917.72	314.76	65.43	-1000
671	-1451.42	1483.89	965.58	266.57	69.85	-1000
672	-1533.94	1102.29	868.41	168.64	-162.2	-1000
673	-786.87	855.47	725.1	125.09	-470.15	-999.63
674	-653.32	329.59	664.06	62.81	-518.86	-1000
675	-666.75	-113.28	624.76	90.61	-631.2	-997.34
676	-687.74	-188.72	520.02	218.02	-796.81	-811.92
677	-217.29	-199.71	361.08	406.56	-895.78	-553.83
678	163.82	-36.62	420.41	539.34	-859.95	-373.26
679	526.86	436.28	356.93	533.14	-727.39	-378.85
680	915.77	511.47	547.61	471.1	-625.4	-419.62
681	1086.18	427	559.81	359.65	-440.49	-447.05
682	977.29	668.46	659.91	273.83	-229.77	-330.87
683	862.06	909.18	829.59	234.47	-164.43	-154.91
684	854.25	895.51	942.63	189.03	-110.44	45.93
685	931.15	1011.72	858.64	96.01	-92.44	215.76
686	1054.44	952.15	905.52	-8.54	-50.38	255.98
687	858.4	485.11	1076.17	-30.36	0.12	234.31
688	531.49	379.39	1015.87	-65.12	-0.76	120.36
689	66.41	750.98	908.69	-79.41	-78.31	24.72
690	61.04	700.2	1028.32	-76.02	-172.58	-109.31
691	172.36	705.08	903.32	2.78	-215	-289.37
692	221.44	599.61	816.65	45.14	-192.05	-401.64
693	296.63	439.94	852.54	94.94	-175.93	-409.52
694	100.83	805.91	673.34	152.31	-178.07	-360.63
695	-10.5	1126.22	946.04	85.66	-276.37	-218.57
696	115.23	1511.72	1246.83	26.49	-396.61	-34.24
697	545.65	975.83	1737.3	131.44	-563.05	9.83
698	542.48	998.54	494.14	-139.56	-428.59	-222.17
699	496.83	702.64	701.9	-292.08	-455.17	-494.78
700	432.62	349.61	325.2	-224.91	-467.8	-605.74
701	747.8	5.37	67.38	-143.46	-529.6	-689.45
702	1250.49	-202.39	379.15	-23.41	-503.6	-614.69
703	1050.05	252.2	277.59	143.52	-282.35	-423.31
704	837.89	655.76	93.99	88.2	-187.65	-312.1
705	745.85	475.1	213.62	-147.03	-159.85	-219.91
706	737.79	370.36	485.11	-192.69	-239.07	-91.74
707	864.75	579.35	936.52	-70.53	-262.08	149.57
708	874.02	623.29	914.79	-2.14	-289.73	275.3
709	1154.54	935.79	900.88	40.31	-331.73	450.84
710	1400.63	1385.5	852.05	-37.99	-378.72	392.91
711	1562.01	1100.59	910.4	-205.75	-339.42	246.46
712	1587.16	607.18	881.59	-298.61	-304.44	130.16
713	1614.01	178.96	843.26	-260.13	-245.18	57.86
714	1619.87	-26.61	903.81	-122.47	-156.95	-81.51
715	1330.08	13.92	619.63	-35.06	-71.41	-215.67
716	1004.39	112.55	665.77	-5.25	-43.52	-255.25
717	847.9	220.7	675.54	26.49	-32.17	-246.7
718	937.5	377.93	675.05	24.08	-47.39	-210.78
719	849.37	474.12	692.14	-22.89	-100.49	-150.42
720	986.57	523.44	709.96	-108.67	-161.59	-105.22
721	1205.57	543.46	652.34	-203.8	-165.53	-107.24
722	1309.08	156.98	800.05	-237.3	-139.5	-113.86
723	1491.7	79.35	629.15	-219.24	-57.28	-150.67
724	1551.03	179.93	866.21	-161.68	132.39	-218.48
725	1049.8	260.5	1069.58	-73.49	270.23	-230.87
726	976.32	470.95	834.96	108.49	209.08	-172.55
727	1064.45	707.52	333.74	247.77	149.41	-52.12
728	859.38	732.18	398.19	292.69	122.38	24.17
729	830.57	857.91	458.25	265.93	87.37	11.81
730	537.84	1120.61	473.63	189.33	66.86	5.98
731	559.81	1131.1	687.99	-9.49	38.6	0.03
732	789.55	724.12	1030.52	-153.59	-39.64	-91.77
733	773.44	530.03	1003.17	-143.95	-54.44	-137.15
734	723.88	472.66	659.42	-59.39	-90.24	-82.06
735	838.13	458.98	718.26	-8.54	-123.6	35.58
736	923.83	367.68	833.01	26.37	-133.76	74.68
737	758.06	432.86	701.17	80.81	-137.27	160.06
738	1050.78	568.12	582.03	89.08	-162.63	200.07
739	1129.15	685.3	504.64	2.84	-94.39	125.46
740	1027.34	670.17	478.76	-106.84	-18.46	26.58
741	792.48	119.63	656.98	-145.69	-33.36	-32.44
742	726.32	160.64	575.2	-133.76	-64.18	-42.72
743	832.76	290.28	827.39	-108.09	-118.29	-27.98
744	891.11	482.91	958.01	-128.85	-203.55	-40.01
745	1018.31	644.78	1142.82	-57.04	-314.06	-11.29
746	1277.83	816.89	861.57	2.53	-332.18	27.13
747	1384.77	797.12	930.18	-46.05	-293.76	-7.51
748	1472.17	979.25	672.61	-95.58	-253.2	-22.46
749	1434.08	1181.64	292.97	-212.19	-174.84	-36.77
750	1314.94	336.91	600.34	-343.38	-122.86	-147.09
751	1144.29	135.74	514.16	-249.15	-71.41	-258.58
752	968.26	618.9	59.33	-88.41	-6.01	-301.91
753	811.04	1084.47	-108.15	-134.03	61.19	-220.34
754	1027.34	1020.75	95.7	-277.77	118.9	-212.28
755	944.09	587.89	348.88	-268.89	204.93	-315.73
756	476.32	408.45	411.13	-183.01	169.53	-339.39
757	736.08	784.91	380.62	-29.6	75.13	-257.02
758	1002.69	1496.58	555.66	-35.34	122.74	-122.16
759	948.24	1102.54	1245.85	-170.44	193.08	6.16
760	757.81	635.25	1407.71	-209.99	203.43	22.98
761	920.65	721.44	1174.32	-192.69	169.04	-36.01
762	900.15	846.92	1056.15	-243.16	153.5	-115.45
763	852.54	823.24	825.68	-348.72	104	-186.74
764	627.93	466.31	878.17	-389.34	57.98	-214.32
765	493.41	284.91	894.78	-436.74	24.63	-186.8
766	329.1	-50.54	875.24	-438.08	26.4	-108.03
767	436.04	-390.87	1269.29	-414.95	-36.07	-73.64
768	493.9	-518.8	1415.04	-265.17	-68.6	-113.77
769	549.8	-430.42	1389.16	-121.28	-70.8	-203.77
770	543.95	-67.63	1083.74	-64.82	-103.85	-370.76
771	741.94	-194.58	822.27	-90.76	-114.84	-458.01
772	682.37	-250.73	941.89	-125.82	-76.72	-608.09
773	373.05	112.3	715.33	-52.03	-72.75	-643.28
774	641.85	289.06	721.92	-79.68	-139.59	-483.55
775	901.61	87.89	816.89	24.6	-150.76	-276.92
776	984.13	157.47	771	132.17	-96.74	-73.36
777	1214.11	117.92	953.61	167.69	-65.55	-21.76
778	1084.72	262.7	974.12	258.85	26.82	14.16
779	938.72	461.43	931.88	274.11	82.06	1.28
780	853.03	396	1067.87	160.25	108.73	12.48
781	1170.41	239.99	1200.93	98.66	145.57	-12.51
782	1072.27	349.85	1171.63	114.99	281.43	-37.35
783	446.78	619.87	1042.48	62.07	290.71	-34.67
784	-28.56	610.35	1114.5	58.81	232.03	-14.86
785	122.8	442.38	1136.47	70.77	64.15	26.86
786	214.6	716.31	1115.97	106.05	-21.12	51.36
787	253.17	977.05	1117.43	34.09	-58.84	-1.65
788	226.81	983.89	983.64	-101.9	-49.93	-123.14
789	149.17	589.84	1120.85	-270.45	-133.21	-242.46
790	321.78	248.29	1317.63	-295.41	-187.71	-270.6
791	604.25	196.78	1019.04	-207.89	-246.7	-271.09
792	985.35	-29.54	897.95	-84.87	-221.86	-264.68
793	902.83	-43.95	702.88	113.4	-110.9	-232.39
794	565.92	278.81	498.05	280.73	-33.2	-140.44
795	416.5	427.49	438.48	218.11	-80.35	-30.85
796	579.1	515.38	710.45	91.89	-74.07	96.34
797	830.08	1029.3	698.97	37.23	-27.01	101.93
798	868.65	575.68	1101.56	-167.6	110.29	-27.59
799	600.34	77.15	1145.75	-251.68	143.68	-213.65
800	223.88	16.85	1445.8	-219.7	133.33	-258.27
801	223.14	159.42	1853.76	-111.72	16.51	-251.83
802	433.11	314.45	1774.9	-37.2	-5.98	-313.69
803	393.8	241.46	1457.76	66.1	60.09	-416.99
804	210.45	242.43	1187.99	110.87	79.19	-484.44
805	-252.44	38.33	1189.94	207.79	116.85	-552.92
806	-444.82	278.32	553.71	285.43	51.61	-517.46
807	-184.33	533.94	213.87	129.61	-125.43	-508.79
808	14.4	-86.91	604	85.21	-270.75	-580.78
809	87.65	-170.41	583.5	198.24	-353.64	-479.25
810	330.32	-15.38	419.68	348.42	-430.66	-274.87
811	624.51	544.19	191.16	391.66	-440.4	-192.2
812	743.16	1323	195.07	296.11	-433.26	-123.84
813	883.79	955.08	1175.29	105.26	-283.05	-114.07
814	555.42	1017.33	1226.81	38.6	-200.32	-129.49
815	615.23	1311.04	1379.88	-24.08	-216.25	12.73
816	465.58	1007.08	946.53	-63.9	-177.28	172.94
817	489.5	842.04	972.41	-189.45	-148.38	254.82
818	630.37	678.71	946.78	-248.05	-226.53	115.26
819	964.36	301.27	1018.31	-242.13	-223.63	-17.61
820	608.4	206.3	1001.71	-165.5	-161.13	-199.8
821	376.71	62.74	1017.09	-51.91	-199.28	-255.31
822	479	55.42	794.92	50.32	-291.78	-261.2
823	872.8	279.05	747.31	106.02	-351.26	-245
824	1265.14	257.32	864.99	94.82	-234.28	-239.04
825	1124.51	367.19	765.14	40.77	-65.61	-266.48
826	827.39	463.87	1108.15	6.53	-10.65	-259.37
827	393.55	567.14	1371.34	17.15	9.89	-159.85
828	670.41	614.5	1126.46	37.05	-34.91	-159.15
829	466.31	593.99	1235.84	72.6	-35.89	-264.89
830	148.44	568.36	1127.69	83.8	-73.58	-303.56
831	-124.27	807.37	739.5	57.1	-183.23	-210.54
832	116.46	641.11	682.62	20.9	-291.69	-97.75
833	381.35	527.34	757.08	30.33	-318.88	-81.51
834	501.46	624.27	472.17	41.5	-355.16	-74.4
835	549.8	1034.91	69.58	-49.16	-358.43	-33.87
836	1129.64	767.58	135.25	-218.81	-360.23	-32.1
837	1463.13	652.83	859.86	-305.36	-232.27	-98.05
838	1329.35	633.3	1014.4	-273.13	-126.92	-207
839	1258.3	525.15	858.89	-259.37	-24.96	-334.35
840	1004.64	749.02	945.8	-308.32	46.08	-384.92
841	792.24	968.51	885.99	-394.44	166.78	-362.82
842	902.34	475.83	928.22	-462.52	200.13	-318.7
843	998.29	136.23	1074.46	-393.89	221.98	-316.93
844	181.88	-108.15	1087.89	-180.48	329.74	-249.45
845	-222.41	-126.22	1169.43	-17.33	252.17	-58.01
846	52	-76.17	1166.75	4.21	84.41	171.23
847	268.07	-95.7	1335.21	-23.07	30.09	242.03
848	537.84	119.63	1316.89	19.99	-65	257.69
849	626.22	231.93	1212.65	46.66	-64.48	175.02
850	588.13	343.26	1118.9	67.87	-75.47	17.24
851	659.18	-2.44	1041.75	51.51	-60.12	-141.33
852	629.15	-77.88	927.49	101.29	-61.16	-244.38
853	622.56	-62.5	659.42	154.05	-81.39	-267.76
854	740.97	-2.69	386.96	295.68	-78.52	-255.43
855	838.87	463.62	500	272.55	43.12	-183.56
856	809.81	775.39	573.73	132.97	192.93	-104.64
857	494.14	810.79	900.63	-128.88	332.55	-8.58
858	324.46	686.77	1095.95	-259.92	381.1	56.92
859	-214.36	388.67	1645.02	-290.13	335.82	97.87
860	-152.34	248.54	1569.09	-252.26	259.49	87.52
861	-22.46	57.37	1263.43	-142.33	96.1	38.33
862	93.02	155.52	1001.71	35.19	-37.14	-7.97
863	201.66	116.46	950.2	210.51	-94.15	-61.4
864	198.24	245.12	921.88	289.86	-87.16	-163.45
865	6.1	584.23	845.95	237.82	-49.84	-166.99
866	-7.08	931.15	901.61	108.46	-44.83	-143.55
867	-155.27	1260.99	686.04	-79.25	-78.58	-103.18
868	308.84	357.67	1290.77	-290.37	-138.24	-108.7
869	239.26	-208.25	1350.83	-253.54	-142.91	-207.03
870	383.06	115.23	843.51	15.53	-179.9	-212.25
871	445.56	434.57	605.47	118.71	-135.89	-197.48
872	386.47	590.09	497.56	80.32	-82.82	-181.85
873	100.83	55.66	753.17	26.4	-22.4	-164.4
874	82.52	102.05	684.81	87.49	-30.52	-58.26
875	247.07	533.69	351.32	135.74	-50.72	115.05
876	483.64	507.32	492.68	101.23	-119.81	157.93
877	776.61	642.33	885.74	51.3	-67.47	95.7
878	731.2	602.54	1321.04	3.3	-26.52	13.92
879	288.82	562.26	1403.56	-73.58	54.5	-123.84
880	-1.95	540.04	1338.87	-92.1	-15.44	-126.16
881	282.71	451.9	1256.35	-59.66	-147.58	14.34
882	412.11	380.86	1262.45	-2.26	-231.78	243.23
883	803.47	298.1	1201.17	72.94	-183.65	487
884	987.55	226.07	1101.07	114.5	-127.75	607.42
885	1438.23	-38.09	1035.89	228.27	-37.84	787.69
886	1774.66	142.82	808.35	366.3	192.78	818.36
887	1455.81	363.53	600.83	593.44	370.67	679.41
888	1090.82	869.63	-0.49	486.08	509	234.68
889	151.61	895.75	128.17	260.44	603.55	-213.35
890	-218.75	850.34	307.62	90.27	497.65	-169.37
891	-271.24	844.48	919.19	32.99	388.12	-7.26
892	235.84	729.74	969.48	-93.48	305.42	338.07
893	103.76	469.97	857.18	-126.83	219.39	427.12
894	435.55	432.86	979.49	-74.95	180.54	365.78
895	524.17	445.07	915.77	41.29	207.52	219.15
896	396.97	547.36	738.77	5.4	213.1	27.5
897	194.09	412.35	871.34	-5	212.52	-11.93
898	192.38	494.38	808.59	70.89	189.54	147.43
899	620.36	571.29	976.07	-7.2	191.65	399.6
900	708.25	685.55	718.99	-111.79	313.63	571.44
901	729	324.95	853.76	-180.88	409.64	731.87
902	993.9	365.72	1025.15	-125.34	418.46	619.87
903	1044.92	581.54	813.96	-113.98	545.93	412.99
904	31.25	376.95	781.49	-90.64	605.62	418.64
905	6.59	359.13	1050.54	45.56	437.44	472.14
906	21.97	348.63	923.83	149.57	193.42	475.04
907	758.06	785.64	901.86	214.32	10.53	415.95
908	798.1	1203.13	881.84	129.21	48.07	294.65
909	652.34	1298.58	898.93	5.04	80.02	73.39
910	395.51	1216.8	803.71	-44.16	81.91	-25.54
911	285.89	623.78	1110.11	-122.16	106.75	-69.03
912	285.16	479.74	1067.38	-28.9	116.88	17.33
913	334.47	506.35	643.07	65.77	44.53	41.99
914	269.53	429.2	657.47	31.22	-14.8	78.34
915	245.36	424.56	656.74	39.58	-85.51	134.67
916	598.88	342.04	920.41	34.76	-75.32	184.6
917	870.36	299.32	830.81	56.92	37.17	199.4
918	745.85	625.98	602.78	141.27	115.39	70.22
919	713.62	728.76	488.77	114.11	118.87	-43.06
920	749.02	674.07	601.81	48.58	103.97	-108.76
921	891.36	719.97	696.53	42.69	123.9	-109.22
922	997.56	872.8	869.63	30.64	185.39	-134.86
923	417.72	981.2	995.85	25.67	269.96	-136.66
924	-217.29	1000	613.53	-80.93	165.34	-41.38
925	-202.88	286.38	892.82	-283.6	-2.35	121.49
926	41.26	202.64	852.54	-248.17	-135.74	200.53
927	681.15	397.71	730.71	-129.91	-108.76	115.69
928	986.33	320.56	920.9	-52.28	-50.05	13.49
929	891.85	530.76	874.51	193.24	90.79	-239.44
930	326.17	1238.04	342.29	329.65	218.41	-380.8
931	3.66	1480.71	424.8	150.63	269.2	-292.85
932	-457.76	1231.69	145.51	-102.36	211.61	-84.99
933	-578.13	791.02	265.63	-287.87	-9.46	167.54
934	166.5	457.52	710.69	-231.35	-50.51	266.42
935	35.4	377.93	1069.09	-151.25	-7.11	229.89
936	7.32	728.27	818.6	-1.83	4.39	47
937	-85.21	875.49	776.86	-26.98	-10.99	-105.04
938	-147.71	637.21	974.61	-104.1	-71.44	-32.99
939	-43.46	394.53	1101.56	-84.26	-168.49	60.85
940	179.44	426.27	1002.44	-80.96	-196.69	85.42
941	485.35	541.99	889.65	-106.96	-232.82	90.18
942	635.5	300.54	1028.56	-126.22	-229.37	127.87
943	790.28	213.13	1048.1	-144.17	-192.9	267.73
944	851.32	183.35	947.51	-95.43	-182.13	452.48
945	1215.58	292.97	857.18	-69.67	-159.09	636.2
946	1849.12	663.57	711.67	-148.32	50.54	638.15
947	1945.31	543.95	975.34	-194.24	195.16	507.29
948	1085.45	-88.38	1211.43	-166.2	402.44	124.57
949	137.94	-278.56	1007.32	8.45	452.27	45.84
950	-50.54	-380.37	718.26	204.32	254.27	417.51
951	1041.26	-152.1	537.11	340.88	-7.45	843.38
952	1678.96	485.84	621.58	295.53	49.26	987.34
953	1582.52	568.85	686.04	241.94	175.96	771.27
954	1579.35	608.15	751.95	252.14	452.03	432.4
955	708.5	673.83	930.42	228.18	525.91	275.82
956	601.81	881.35	1049.32	184.78	464.75	67.87
957	104	1122.8	843.02	182.19	459.53	-31.1
958	-358.89	1043.95	643.07	118.65	255	-62.01
959	-301.51	1064.45	584.47	-43.85	-25.09	27.83
960	317.14	937.74	692.87	-154.27	-258.12	60.33
961	541.99	703.37	827.15	-204.44	-270.42	40.07
962	434.08	515.38	948.24	-190.83	-281.46	8.85
963	738.28	607.18	685.79	-91.71	-291.66	-69.52
964	1222.17	638.43	797.12	-89.26	-165.22	-209.47
965	845.46	231.45	1097.41	-65.64	42.11	-290.44
966	523.68	168.46	1099.61	53.22	28.75	-251.86
967	683.84	90.09	1085.21	178.22	-9.55	-117.49
968	904.05	220.95	968.02	225.71	37.23	-69.21
969	603.52	639.89	788.57	250.49	81.67	-58.47
970	332.52	695.31	1044.19	142.03	55.05	-35.92
971	430.91	828.86	997.07	67.78	8.06	24.29
972	819.09	812.26	820.07	20.26	0.43	25.48
973	820.8	717.29	787.84	-58.17	27.16	19.29
974	606.45	187.5	1237.06	-133.06	67.6	43.95
975	381.35	198.24	1140.63	-14.34	42.6	107.88
976	686.04	398.44	824.71	32.38	-18.13	143.07
977	756.1	489.26	819.82	-6.23	-5.37	124.08
978	690.67	295.17	959.47	-36.44	11.54	141.36
979	507.08	56.4	1401.61	2.66	-22.49	183.93
980	870.36	259.77	1158.2	113.53	-144.17	265.56
981	826.42	507.08	796.39	162.69	-188.14	221.95
982	926.03	775.15	611.08	71.9	-242.46	96.86
983	1122.8	805.66	679.44	-118.62	-156.92	-55.6
984	1101.32	713.87	543.46	-216.98	18.62	-215.39
985	961.18	89.36	1023.68	-187.23	59.81	-300.87
986	614.5	186.52	982.67	-29.21	111.15	-316.1
987	351.32	654.79	554.93	45.35	94.82	-138.09
988	566.16	496.83	824.95	-72.81	51.73	99.82
989	990.23	303.71	1044.68	-148.07	65.31	215.76
990	1166.5	370.36	891.85	-108.86	180.42	183.56
991	1226.81	553.71	771.97	-74.31	317.78	37.17
992	652.1	543.21	1110.35	-10.74	355.68	-12.02
993	167.97	622.31	1032.71	130.37	336.24	-80.54
994	139.89	306.88	1067.63	244.26	163.45	-186.31
995	-56.88	970.95	668.21	261.35	21.15	-218.35
996	-85.21	848.63	692.63	18.01	-186.22	-129.61
997	108.89	717.53	873.05	-182.1	-376.83	-21.67
998	439.45	538.33	1037.6	-149.84	-447.94	74.13
999	935.06	578.37	812.5	-116.03	-412.08	113.01
1000	923.34	718.99	775.39	-139.37	-272.22	126.5
1001	1120.85	528.56	885.25	-138.49	-108.12	146.39
1002	998.78	416.26	982.18	-67.44	58.99	82.34
1003	832.03	503.91	862.3	10.28	206.09	-0.15
1004	697.27	773.93	666.5	-10.93	263.24	-106.32
1005	497.07	629.88	1036.87	-33.39	264.68	-172.12
1006	1.22	505.37	1072.02	-105.19	173.46	-223.66
1007	-54.69	409.18	930.91	-161.13	-7.05	-176.67
1008	178.96	470.7	754.64	-198.52	-131.93	-107.94
1009	331.05	153.56	963.38	-172.94	-223.24	-104.98
1010	380.13	-157.96	914.06	-91.28	-250.18	46.26
1011	580.08	-100.59	912.35	-0.4	-254.15	226.2
1012	838.87	499.27	509.52	15.23	-256.93	234.71
1013	1209.72	455.57	978.03	-75.56	-211.12	152.98
1014	1112.3	229.49	1359.38	-8.51	-91.31	31.92
1015	1114.99	-256.59	1242.43	107.54	-107.21	129.55
1016	1523.19	99.61	1023.93	266.2	-89.94	228.58
1017	1470.7	850.1	607.91	341.31	57.07	243.38
1018	1396.48	1023.68	572.51	272.52	113.83	148.47
1019	1308.11	575.68	636.23	141.33	211.43	82.64
1020	1042.48	359.13	725.83	113.68	237.64	59.11
1021	812.26	280.03	795.17	96.53	214.17	81.45
1022	778.81	482.67	763.18	48.95	115.51	170.44
1023	698.49	-78.86	1043.21	26.64	109.86	371.58
1024	950.2	-127.2	1073.24	130.55	102.57	578.34
1025	1078.86	162.6	869.14	269.96	144.81	652.1
1026	1150.63	463.13	672.61	335.39	212.1	638.46
1027	1277.59	628.66	522.71	344.7	217.65	566.47
1028	1200.44	583.74	606.69	265.59	256.99	345.21
1029	1285.4	595.46	573.73	200.23	329.5	108.18
1030	890.14	483.89	908.45	184.11	411.9	-109.99
1031	720.21	756.59	700.44	157.71	396.85	-155.82
1032	551.51	749.02	586.91	-26.58	348.54	-67.9
1033	314.94	272.22	976.56	-106.87	298.31	125.27
1034	461.67	351.81	1492.68	8.15	190.46	290.04
1035	840.09	1069.09	970.95	14.34	181.7	297.73
1036	558.84	1103.52	910.4	-45.5	168.61	225.71
1037	465.09	471.19	1046.39	-83.1	178.86	185.88
1038	422.85	373.54	908.94	43.4	184.17	129.33
1039	542.48	625.98	731.93	122.19	128.36	-1.83
1040	492.19	779.05	545.41	73.36	112.7	-74.89
1041	360.11	828.13	830.08	-16.17	107.6	-66.56
1042	280.27	397.71	1211.67	-112.64	110.2	-2.41
1043	532.96	446.78	1136.23	-88.53	35.34	-15.93
1044	623.29	336.67	1028.08	-92.16	-5.62	-14.8
1045	639.4	-251.22	1234.38	-58.5	13.95	35.52
1046	500.49	-223.14	1210.21	147.86	62.74	112.21
1047	400.15	337.89	829.59	235.6	9.4	138.92
1048	631.35	996.09	517.58	187.47	-8.3	131.04
1049	654.3	1160.16	490.23	-108.86	12.21	86.67
1050	406.98	97.66	1260.99	-359.22	16.57	43.52
1051	697.02	-54.44	1222.17	-257.9	-64.36	7.08
1052	846.68	2.44	1151.61	-32.29	-53.92	-29.63
1053	922.61	380.13	828.61	49.29	-26	-43.15
1054	612.79	95.7	1031.49	137.05	85.88	-49.77
1055	560.55	446.04	820.8	265.11	118.5	-52.52
1056	811.04	799.8	859.86	206.42	157.56	-79.96
1057	885.5	943.36	942.38	13.52	285.4	-198.36
1058	336.18	669.92	1049.8	-182.98	319.12	-271.55
1059	-98.39	117.92	1381.1	-238.89	282.65	-253.66
1060	29.54	302	1046.88	-170.26	110.35	-176.61
1061	438.72	527.34	979.25	-207.61	16.97	-105.01
1062	472.66	311.52	1098.63	-225.16	61.71	-52.31
1063	191.65	23.93	1081.79	-163.39	147.64	33.69
1064	125.49	-65.92	1045.41	-12.45	137.27	95.15
1065	-96.44	60.55	776.37	102.87	57.04	153.93
1066	-12.94	286.87	782.23	109.34	-18.01	180.57
1067	361.82	270.51	1145.75	85.82	-86.12	217.86
1068	382.32	291.75	1062.5	79.01	-99.55	194.27
1069	272.95	328.61	915.04	109.16	-148.5	195.83
1070	223.14	387.21	787.11	36.53	-224.95	232.06
1071	423.34	212.4	1004.88	-42.72	-217.04	244.75
1072	678.96	242.92	1152.1	-34.88	-201.39	200.35
1073	760.25	306.15	1110.11	-8.79	-96.5	54.41
1074	362.55	452.39	911.38	25.85	23.47	-57.5
1075	224.37	798.83	804.44	-0.46	-2.44	-100.86
1076	439.45	815.67	848.14	-94.57	-58.14	-81.88
1077	646.24	445.8	1102.54	-112.64	-68.91	-62.71
1078	649.41	482.18	1031.74	-142.76	-80.99	23.53
1079	694.82	411.13	1220.21	-128.81	-140.69	56.37
1080	829.83	317.63	1091.06	-44.22	-113.86	70.98
1081	843.02	23.19	949.71	61.52	-4.7	61.68
1082	809.81	121.58	880.62	201.63	40.28	-43.43
1083	829.1	541.26	637.21	209.32	67.93	-79.86
1084	656.49	736.08	812.01	126.34	131.93	-96.01
1085	504.64	1011.23	798.83	0.34	171.81	-51.27
1086	330.81	508.3	1258.3	-144.56	200.2	31.83
1087	325.93	428.96	1347.17	-192.75	171.54	85.82
1088	330.08	509.03	1239.01	-161.13	85.97	55.69
1089	345.95	577.88	995.85	-111.05	50.26	4.94
1090	182.62	665.28	960.94	-11.99	31.49	-94.57
1091	-134.52	704.35	767.58	-36.93	-18.28	-157.78
1092	119.63	697.75	943.85	-169.95	-104.25	-184.63
1093	272.95	560.06	931.4	-173.19	-122.56	-239.81
1094	292.48	379.15	917.72	-94.39	-116.52	-304.08
1095	227.54	160.64	985.6	35.06	-160.46	-338.5
1096	361.57	102.78	1126.22	111.48	-199.16	-385.35
1097	578.37	256.35	842.77	243.62	-241.36	-495.79
1098	499.51	385.01	994.63	264.34	-196.81	-528.56
1099	385.01	787.35	882.32	283.2	-144.71	-456.09
1100	154.3	1023.93	758.3	161.13	-96.5	-374.45
1101	31.25	517.58	863.04	-100.89	-222.53	-357.54
1102	256.84	204.1	790.28	-130.98	-426.85	-462.95
1103	624.51	109.37	891.36	8.82	-377.17	-710.78
1104	-160.64	282.23	833.25	52.52	-362.7	-836.49
1105	-603.27	574.46	753.91	107.09	-503.05	-1000
1106	-61.04	993.16	476.56	-35.06	-720.06	-1000
1107	236.08	1890.87	642.09	127.53	-906.22	-1000
1108	2002.2	1631.84	713.38	-25.91	-869.6	-737.7
1109	1522.95	753.91	1162.11	-327.55	-557.68	-420.32
1110	641.11	395.26	998.78	-316.65	-430.39	-338.1
1111	599.85	206.79	966.31	-172.67	-428.5	-391.75
1112	788.82	282.47	719.73	-87.13	-354.98	-532.01
1113	61.77	625	612.55	-34.39	-342.35	-583.37
1114	114.01	950.2	546.14	98.24	-463.96	-575.26
1115	2129.64	988.04	149.9	88.59	-484.99	-678.77
1116	1664.55	577.64	629.15	-249.21	-187.53	-1000
1117	631.1	373.54	797.12	-311.16	2.99	-1000
1118	307.13	442.63	623.29	-282.38	-48.55	-994.6
1119	221.68	296.63	759.52	-111.15	-156.77	-734.16
1120	176.76	370.36	783.2	-16.88	-202.67	-606.63
1121	237.3	466.55	756.59	382.11	-319.79	-309.23
1122	952.39	932.13	664.31	429.41	-438.75	67.2
1123	1427.25	1345.7	365.23	326.26	-430.33	221.71
1124	1650.88	1850.83	407.47	11.47	-195.98	33.78
1125	887.7	1097.9	224.85	-359.25	80.41	-231.14
1126	601.81	610.84	419.19	-513.06	107.39	-296.48
1127	174.07	70.8	935.06	-405.33	53.74	-172.18
1128	-66.65	635.74	1635.74	-292.57	11.26	-111.42
1129	558.35	830.81	1469.24	-224.4	-20.75	-157.65
1130	554.69	91.8	1312.99	-243.96	-13.49	-471.37
1131	300.29	-268.07	1209.96	-108.86	-80.23	-603.39
1132	725.34	-189.21	1032.23	89.45	-159.61	-522.92
1133	743.9	-8.3	843.75	178.99	-89.63	-471.59
1134	653.32	-21.48	785.4	183.99	-22.71	-467.47
1135	286.13	172.12	782.23	186.98	-15.87	-425.63
1136	430.91	180.91	859.38	170.84	-74.07	-320.98
1137	108.15	391.36	711.43	227.54	-92.68	-189.06
1138	250.24	839.11	665.04	236.88	-195.68	-108.31
1139	369.14	1104.25	644.78	122.5	-236.33	-131.62
1140	513.67	894.53	806.4	-78.25	-258.33	-159.45
1141	682.86	1007.81	1100.83	-164.83	-225.95	-155.49
1142	430.42	745.61	1231.93	-188.51	-215.12	-81.97
1143	542.72	599.85	1135.99	-150.27	-225.98	-41.99
1144	944.58	551.03	710.69	-86.94	-247.31	-29.36
1145	635.74	346.68	757.32	-58.32	-134.95	43.06
1146	536.62	268.55	699.46	48.43	-116.03	97.41
1147	618.41	35.4	930.66	153.59	-110.72	119.17
1148	496.34	139.65	867.92	302.34	-91.49	181.24
1149	478.27	656.74	671.39	300.17	-131.44	182.8
1150	644.78	967.77	824.22	226.14	-174.84	92.07
1151	470.95	723.39	969.97	92.41	-152.56	3.48
1152	586.67	914.06	921.14	-11.08	-163.67	-21.09
1153	761.72	548.1	1174.8	-127.75	-168.95	-89.9
1154	894.78	483.15	1330.08	-129.12	-109.74	-248.6
1155	701.66	514.89	1540.28	101.47	-199.37	-356.2
1156	536.38	631.35	89.11	173.58	-149.75	-377.56
1157	690.19	71.78	906.98	-164.55	-189.18	-179.14
1158	1032.71	209.96	820.07	-26.37	-182.71	-73.39
1159	1223.88	260.99	772.71	64.48	-116.76	-92.74
1160	755.86	578.61	740.48	60.24	-40.07	-105.87
1161	750.98	597.17	780.76	-26.4	-66.31	-64.27
1162	1044.68	550.05	1280.03	-42.45	-57.5	-79.25
1163	816.65	714.84	1124.76	-15.14	53.04	-150.36
1164	503.17	919.68	836.18	-26.12	69.18	-210.42
1165	285.4	749.27	748.78	-156.8	98.57	-123.23
1166	235.6	411.38	652.34	-170.01	94.91	59.14
1167	116.21	147.71	532.47	-125.31	47.42	311.52
1168	347.9	610.35	376.22	-14.5	-65.37	441.1
1169	1360.6	1964.6	341.06	-17.76	-143.1	322.88
1170	1257.08	1299.07	841.31	-231.84	-33.45	0.73
1171	674.32	232.91	1287.11	-440.34	-58.65	-1.43
1172	655.03	-290.77	1418.46	-416.56	-170.78	175.29
1173	1022.71	-666.02	1233.15	-223.85	-299.41	371.89
1174	1389.89	-495.36	1072.75	74.16	-308.96	503.08
1175	1598.88	-291.5	938.48	304.63	-191.74	462.62
1176	1823	77.88	810.06	409.39	37.99	182.37
1177	1245.61	512.45	543.95	433.56	129.49	60.27
1178	927.49	604	338.13	361.91	163.02	-119.93
1179	867.43	649.41	495.85	146.7	86.24	-192.47
1180	855.22	130.13	903.56	54.99	63.42	-113.43
1181	781.25	-198.73	907.96	145.94	103.67	-13.15
1182	700.68	-76.17	749.27	289.95	129.61	103.18
1183	1081.54	-92.77	619.38	344.48	134.58	133.67
1184	1225.83	380.62	62.74	487.06	108.43	69.67
1185	913.57	624.02	52.73	466.13	188.6	-107.21
1186	528.81	1050.78	291.99	276.49	187.5	-438.08
1187	485.11	1545.9	790.77	46.48	248.35	-574.34
1188	337.16	1723.14	1102.05	-96.07	292.45	-673.19
1189	-355.47	1496.83	1041.02	-157.62	174.38	-425.57
1190	-468.02	1532.47	711.43	-331.42	-126.68	-182.89
1191	302.49	1394.53	1010.99	-432.62	-195.65	-412.54
1192	183.11	660.89	1053.71	-430.45	-160.31	-671.91
1193	-693.12	-12.45	1043.95	-267	-188.23	-1000
1194	-892.33	-62.01	783.2	-5.07	-356.14	-1000
1195	-870.36	193.36	547.36	199.83	-574.8	-1000
1196	-792.97	344.73	267.09	304.11	-789.15	-976.35
1197	-482.18	441.16	80.32	342.29	-868.23	-713.13
1198	38.57	552.49	-73.97	245.54	-830.51	-303.83
1199	594.97	560.79	157.71	188.54	-767.61	-42.39
1200	478.27	528.81	492.92	231.87	-690.89	53.74
1201	760.25	650.63	492.92	241.7	-680.11	201.42
1202	1549.56	867.19	366.46	162.23	-646.64	121.22
1203	1591.06	742.92	423.83	32.75	-436	-99.95
1204	1275.39	680.42	486.82	-44.71	-269.68	-239.23
1205	1174.56	905.52	573	-63.17	-141.45	-184.6
1206	1246.34	772.46	666.02	-108.52	-12.05	-92.32
1207	1172.12	580.32	904.79	-44.62	43.82	-110.57
1208	932.62	462.89	850.1	36.77	41.63	-134.31
1209	1007.08	511.23	578.37	80.66	44.1	-165.77
1210	932.86	857.67	391.36	57.86	111.72	-224.3
1211	757.32	816.89	499.02	-54.29	97.05	-300.9
1212	760.01	861.82	421.14	-192.9	58.9	-366.88
1213	646.24	934.81	587.65	-312.01	-5.77	-453.86
1214	469.24	656.49	1182.37	-326.17	-41.9	-470.15
1215	245.36	396	1359.38	-373.72	-90.88	-445.07
1216	90.09	449.22	1200.68	-389.19	-127.01	-335.3
1217	-188.96	261.96	1117.68	-510.31	-248.99	-235.99
1218	-103.52	307.37	2233.15	-461.03	-358.92	-119.02
1219	56.15	227.29	854	30	-371.28	-3.54
1220	210.21	327.15	727.29	75.13	-384.16	45.1
1221	467.77	696.53	615.97	56.43	-355.8	58.81
1222	639.16	782.96	816.65	-42.76	-316.56	60.73
1223	835.45	480.71	1133.79	-55.88	-359.65	-2.04
1224	1014.89	68.36	993.65	-73.7	-409.61	1.4
1225	1216.55	18.8	870.12	-45.56	-364.47	68.94
1226	1353.27	111.57	797.36	-23.65	-226.26	132.23
1227	1373.05	140.63	903.81	-36.65	-152.92	146.55
1228	1514.4	155.52	1051.03	6.68	-49.84	76.63
1229	1317.14	312.5	688.48	147.43	69.73	-33.75
1230	940.92	468.75	313.72	246.25	94.33	-133.88
1231	1070.31	756.1	262.45	230.62	-24.26	-142.94
1232	1232.42	705.08	341.31	103.67	-30.91	-121.8
1233	1342.77	634.52	550.54	1.1	137.97	-81.12
1234	895.02	329.35	976.81	-37.11	200.41	-49.62
1235	678.47	154.3	1327.88	-33.08	227.97	53.13
1236	555.42	124.76	1199.71	44.19	198.15	159.94
1237	496.09	461.91	1036.38	63.05	167.36	191.04
1238	610.6	539.55	1055.91	-45.41	93.9	139.74
1239	872.07	534.91	1068.36	-142.4	95.28	14.98
1240	1255.37	425.78	960.45	-175.35	166.99	-68.66
1241	1121.83	17.33	879.88	-180.18	347.26	-305.88
1242	675.54	-38.57	953.86	-102.36	467.59	-449.07
1243	71.04	159.91	1326.66	4.55	441.19	-363.98
1244	124.51	76.9	1627.2	108.73	256.77	-184.17
1245	75.68	364.5	1100.83	65.64	97.23	-118.5
1246	2.93	499.27	865.97	-89.69	-89.63	-71.62
1247	206.54	367.92	846.68	-108.64	-190.46	-44.4
1248	940.92	259.28	1073.97	2.59	-222.56	-85.21
1249	747.8	499.76	878.17	130.34	12.88	-202.48
1250	223.63	518.07	761.47	118.16	125.46	-224.18
1251	96.19	541.26	832.28	104.13	62.9	-114.01
1252	-36.62	875	826.17	48.74	-89.08	-4.06
1253	298.1	1129.88	938.23	-11.63	-139.86	8
1254	653.56	660.4	1105.71	-72.75	-106.35	-37.14
1255	369.63	370.85	851.07	-126.16	27.89	-92.65
1256	127.44	181.4	782.96	-152.37	72.75	-82.58
1257	101.81	145.02	878.17	-64	35.13	-61.49
1258	145.26	224.37	914.55	-0.43	-2.75	-55.73
1259	314.94	-35.4	971.92	79.04	-54.53	-1.34
1260	359.62	15.63	1022.46	197.85	-120.88	62.23
1261	607.42	362.55	823.73	322.3	-193.08	32.78
1262	665.28	744.38	790.04	219.27	-161.16	-2.59
1263	793.95	961.67	992.19	62.23	-109.04	-3.33
1264	793.46	328.13	1284.91	-207	16.85	-43.98
1265	419.43	87.16	1000.73	-277.22	89.84	-71.35
1266	335.69	80.57	731.2	-333.8	41.72	-61.07
1267	152.1	85.21	837.89	-373.11	-67.35	26.43
1268	179.44	24.9	1191.89	-345.31	-184.75	63.87
1269	791.99	-300.29	1517.09	-217.44	-336.27	100.71
1270	1172.12	45.65	1128.91	1.56	-286.16	32.96
1271	849.85	298.34	880.62	181.76	-81.05	-31.25
1272	414.79	461.67	781.25	265.14	33.2	6.62
1273	398.19	592.77	702.88	198.36	31.92	153.53
1274	474.37	589.84	989.99	98.85	7.6	306.43
1275	760.74	684.08	1137.45	23.68	-6.9	346.89
1276	963.62	648.44	1203.37	-110.11	-4.67	294.68
1277	822.27	493.65	1237.55	-142.24	75.53	170.65
1278	465.58	266.11	1188.23	-129.64	131.99	56.27
1279	432.62	109.13	1204.35	-40.62	79.47	-83.34
1280	472.9	87.4	1036.87	71.72	31.59	-108.86
1281	491.21	141.6	919.92	91.16	5.22	-80.17
1282	633.3	175.05	956.3	114.93	-120.09	-63.93
1283	1073.73	113.53	961.91	131.93	-209.72	-51.12
1284	1253.42	150.39	830.81	125.37	-157.84	-54.47
1285	1225.34	177	872.07	138.18	-30.67	-88.81
1286	1208.5	935.55	509.52	25.3	68.97	-235.53
1287	679.93	1127.44	512.7	-132.11	147.06	-308.29
1288	-129.15	102.78	1120.85	-322.45	251.46	-264.47
1289	-569.58	865.72	1041.26	-251.59	36.5	-167.76
1290	60.55	1132.32	1109.86	-232.57	-326.84	-150.05
1291	607.18	564.94	1274.66	-307.8	-383.15	-163.48
1292	545.9	180.91	1136.96	-326.29	-264.65	-176.06
1293	781.74	633.06	949.71	-367.25	-227.39	-186.07
1294	932.13	564.94	957.76	-519.23	-186.52	-224.09
1295	850.34	-142.58	1287.35	-559.72	-142.18	-159.48
1296	800.05	-265.14	1237.79	-535.95	-148.59	-96.16
1297	1107.67	-316.65	1005.13	-463.35	-189.82	48
1298	1257.57	-488.53	959.96	-381.13	-185.94	130.49
1299	1189.21	-564.94	740.72	-278.2	-139.31	130.62
1300	1008.79	-641.36	836.91	-175.54	-73.7	124.24
1301	865.23	-486.08	770.26	-65.06	-68.24	137.91
1302	862.3	-604	938.23	23.32	-90.88	184.94
1303	936.52	-593.99	941.41	133.79	-117.58	217.35
1304	1115.48	-419.43	872.07	178.92	-99.88	194.15
1305	1077.64	-237.06	773.44	157.41	-63.48	188.9
1306	947.75	-242.19	796.88	90.73	-27.44	161.77
1307	958.5	-363.28	1015.38	29.45	-7.51	133.45
1308	912.11	-198.49	943.85	18.89	16.3	117.13
1309	829.35	-176.76	1033.2	-29.66	37.32	102.36
1310	754.15	-263.43	1129.64	-87.34	6.35	115.88
1311	780.76	-407.96	1172.61	-93.51	-11.11	140.05
1312	854.98	-331.54	1016.85	-79.28	-21	160.86
1313	826.17	-307.86	910.89	-96.86	12.82	134.95
1314	713.62	-491.7	991.46	-126.16	36.32	83.71
1315	707.03	-530.03	949.95	-115.2	33.63	46.26
1316	697.51	-516.36	923.1	-97.69	31.19	22.16
1317	695.31	-544.92	856.45	-88.1	16.08	8.15
1318	797.12	-701.17	903.56	-58.35	-18.31	-11.63
1319	629.39	-549.8	848.63	139.22	-40.53	13.49
1320	652.34	-534.67	910.4	231.72	-106.93	157.47
1321	775.39	-569.58	1039.06	359.74	-159.58	274.35
1322	939.7	-545.65	1093.26	485.84	-120.39	290.92
1323	1041.02	-540.28	1081.05	529.3	-51.15	266.24
1324	936.52	-380.37	1010.01	611.27	42.05	203.37
1325	818.36	-112.06	777.83	625.73	51.85	177.64
1326	857.18	-129.64	815.43	546.72	9.43	246.83
1327	1159.91	-211.43	866.7	428.96	-5.86	446.32
1328	1315.19	-618.16	1122.56	335.45	41.26	752.32
1329	1545.41	-779.05	1167.24	379.27	68.88	999.97
1330	2112.3	-645.51	1121.09	530.21	164.18	999.97
1331	2118.16	-306.88	1095.46	585.97	258	999.97
1332	1869.87	16.11	751.46	641.82	401.34	999.97
1333	1815.67	348.14	476.81	603.45	447.85	999.51
1334	994.87	736.82	707.28	525.51	511.69	725.71
1335	593.26	711.91	754.15	433.84	418.61	511.17
1336	371.34	653.56	626.46	357.57	339.94	400.57
1337	414.31	815.92	635.5	281.71	270.23	399.87
1338	561.04	819.34	704.1	145.94	237.49	456.7
1339	659.67	650.39	870.85	97.08	225.65	462.98
1340	699.95	520.02	874.02	113.59	214.45	496.7
1341	917.97	772.95	841.31	152.83	190.83	414.06
1342	736.82	760.5	823.73	154.39	231.96	248.47
1343	418.95	624.51	878.17	160.77	232.57	123.05
1344	90.33	677	927.25	172.49	193.39	125.55
1345	289.06	775.63	959.47	151.58	71.11	87.13
1346	796.63	1045.17	970.46	117.25	76.9	55.54
1347	735.11	920.41	992.43	-12.24	156.8	-3.48
1348	490.97	625	1115.72	-117.77	209.35	47.09
1349	365.48	323.97	1226.32	-137.76	201.66	167.79
1350	403.32	356.69	1086.18	-72.72	145.57	261.14
1351	463.13	475.59	916.99	-103.73	78.28	273.01
1352	490.48	468.02	853.76	-151.28	75.74	256.65
1353	459.96	198.24	936.52	-171.94	48.19	259.31
1354	892.82	145.75	836.91	-158.63	41.29	202.61
1355	891.36	145.75	773.44	-101.75	207.37	94.73
1356	503.42	68.6	849.61	-13.12	336.43	40.31
1357	114.5	306.15	781.25	99.33	336.55	58.35
1358	1.22	491.94	721.68	149.66	220.12	142.3
1359	72.27	828.86	665.53	131.44	146.88	184.23
1360	133.54	690.92	1013.43	30.18	36.9	191.07
1361	279.3	714.84	1002.69	49.41	-21.45	109.71
1362	354	1370.85	739.01	31.8	12.51	-57.46
1363	229.74	1414.79	801.27	-147.34	42.05	-188.78
1364	150.63	907.96	977.54	-238.74	26.15	-225.19
1365	5.13	472.41	1152.59	-254.91	29.91	-196.08
1366	-162.6	430.42	1131.59	-215.3	-41.75	-77.76
1367	362.3	253.91	1240.48	-136.35	-152.62	-19.2
1368	519.04	438.72	1050.78	-108.67	-105.99	12.7
1369	472.66	376.22	1081.79	-165.44	-63.32	50.84
1370	540.04	321.04	1096.68	-177	-56.46	132.17
1371	678.22	54.93	1126.46	-186.31	-1.71	228.12
1372	664.79	-19.29	1051.03	-160.49	20.84	243.84
1373	627.69	40.53	966.31	-93.87	50.69	252.11
1374	606.45	-18.31	949.71	-73.33	68.94	236.27
1375	488.53	-109.62	1058.59	-75.1	94.24	236.11
1376	437.99	-119.87	1044.92	-84.66	78.34	257.05
1377	347.66	-245.36	1149.17	-52.58	22.64	299.74
1378	339.11	-333.98	1106.69	-10.77	-2.53	327.48
1379	430.42	-237.3	1124.51	98.02	-63.84	325.1
1380	782.23	145.75	956.79	214.66	-70.95	227.08
1381	803.22	383.3	830.32	204.22	18.65	132.48
1382	598.63	352.54	752.2	132.39	109.62	80.54
1383	616.94	211.91	843.99	133.18	163.09	21.82
1384	610.35	305.18	735.11	154.72	217.16	-11.44
1385	653.08	268.31	787.84	109.1	365.72	-58.62
1386	174.07	404.54	1162.35	17.64	435.88	-106.66
1387	43.95	575.68	1249.27	-45.41	322.48	-54.63
1388	142.33	325.2	1311.52	-113.83	213.01	21.73
1389	223.14	343.75	1201.17	-126.8	173.34	71.87
1390	218.51	262.7	1092.77	-101.78	207.64	95.09
1391	125	508.06	1045.65	-40.68	212.68	87.98
1392	92.53	611.33	930.91	19.65	228.06	3.57
1393	-141.11	708.74	723.39	28.41	273.83	-74.49
1394	-443.36	313.23	718.02	-30.91	312.19	-71.47
1395	-679.93	163.33	693.36	-41.93	259.64	-50.45
1396	-780.27	-88.13	722.41	-6.87	148.8	-78.52
1397	-457.52	3.91	668.46	113.68	-54.47	-197.45
1398	-246.83	64.94	647.46	187.59	-131.96	-267.52
1399	-150.15	104.25	801.51	238.22	-136.14	-236.02
1400	-194.82	538.33	742.43	267.3	-157.44	-120.91
1401	-153.56	596.68	777.34	184.39	-214.39	49.74
1402	-33.2	918.21	843.51	39.31	-272.71	191.96
1403	300.29	809.81	965.09	3.88	-259.58	221.37
1404	208.01	440.43	929.69	-22.4	-170.35	258.82
1405	232.91	205.81	989.75	-112.43	-144.04	290.99
1406	401.12	197.27	1000.98	-158.81	-177.19	252.75
1407	552.49	329.59	1054.2	-140.53	-222.66	186.65
1408	596.68	226.81	1002.93	-228	-242.86	196.72
1409	729.49	-45.17	1343.51	-162.96	-164.15	256.32
1410	925.78	-137.94	1449.22	29.75	-146.42	206.05
1411	1037.84	11.47	1180.42	182.19	66.47	130.37
1412	1000.98	508.54	1108.89	226.53	308.96	-100.34
1413	189.7	929.93	614.5	39.64	427.31	-263.03
1414	-400.39	400.63	511.96	-274.93	338.96	-183.47
1415	-622.56	-248.05	821.29	-455.29	78.7	-30.33
1416	-731.2	-307.37	648.68	-463.84	-243.62	130.55
1417	-252.2	-1078.13	1189.7	-261.75	-407.56	244.72
1418	308.59	-977.05	1720.7	210.21	-369.6	173.71
1419	579.35	530.52	1260.01	314.15	-209.35	105.74
1420	720.95	839.36	607.42	373.29	-117.43	-168.52
1421	438.72	526.12	623.05	223.02	94.57	-412.51
1422	-22.46	486.08	617.43	119.9	175.81	-501.53
1423	-93.02	133.79	746.34	13.92	120	-379.43
1424	-69.82	-146.48	816.16	93.08	30.76	-226.32
1425	-11.96	89.36	737.06	167.05	-4.27	-24.63
1426	-151.86	443.12	1326.66	176.88	17.7	93.81
1427	-0.73	1025.88	1379.15	185.76	-28.17	241.36
1428	715.09	1052.98	1286.87	73.12	-97.14	198.39
1429	853.03	385.5	1377.93	-1.5	3.91	193.66
1430	558.35	406.01	1107.91	-32.26	56.98	181.92
1431	233.64	648.68	873.54	-94.09	31.8	160.58
1432	130.86	405.27	1109.38	-215.67	-58.41	110.81
1433	390.87	111.08	1124.51	-139.8	-137.88	100.74
1434	574.46	-53.71	1022.46	-24.08	-71.04	157.35
1435	648.19	129.64	789.31	59.42	16.88	111.21
1436	644.04	364.5	598.14	102.14	101.35	-41.29
1437	315.67	467.04	660.89	155.61	197.24	-181.64
1438	-28.32	608.4	558.35	198.58	209.08	-249.69
1439	-409.18	668.46	478.76	190.58	201.14	-389.95
1440	-960.94	704.35	757.81	91.71	69.24	-434.84
1441	-995.12	791.5	912.35	-24.66	-139.47	-271.45
1442	-375.24	839.6	884.52	-134.98	-356.38	-205.41
1443	-159.18	886.23	729.49	-208.53	-384.31	-223.05
1444	203.37	875.24	513.18	-455.51	-381.07	-303.96
1445	425.05	185.06	1096.92	-546.78	-356.11	-354.37
1446	343.51	306.15	1253.66	-617.46	-353.12	-406.92
1447	354	293.95	1290.04	-554.5	-399.38	-471.1
1448	635.5	236.82	1072.51	-506.71	-393.98	-556
1449	713.38	-285.89	894.78	-435.15	-294.16	-583.4
1450	556.64	-486.82	1050.05	-214.17	-186.89	-449.52
1451	478.03	-546.39	1036.13	55.79	-156.86	-318.27
1452	621.58	-775.15	1097.9	314.12	-146.82	-151.89
1453	878.42	-519.29	1119.14	590.15	-123.69	-200.47
1454	741.94	438.48	664.55	547.03	-16.57	-477.91
1455	360.11	578.61	813.48	413.18	14.56	-620.18
1456	-100.34	988.53	917.97	83.34	-0.82	-815.8
1457	-186.52	336.18	1321.04	-256.5	-169.83	-843.48
1458	495.85	15.63	1244.87	-322.54	-355.62	-848.6
1459	1165.04	-110.6	1104.74	-272.8	-362.52	-836.7
1460	1557.37	-175.05	1005.13	-148.5	-215.33	-835.57
1461	924.07	-419.92	1231.93	-68.51	26.49	-778.05
1462	662.11	-341.06	1384.03	99.3	54.02	-568.6
1463	610.84	149.41	1220.46	163.15	27.74	-460.78
1464	578.61	200.2	967.53	259.8	-21.55	-295.87
1465	501.22	602.78	701.66	305.18	-77.12	-239.81
1466	579.83	581.79	836.91	205.84	-65.83	-177.25
1467	491.7	240.72	1016.85	159.91	-78.37	-170.47
1468	643.8	260.99	802.98	223.05	-162.29	-116.18
1469	886.47	434.33	647.71	279.02	-209.78	-66.96
1470	1205.57	817.63	582.03	262.57	-183.04	-56.67
1471	963.62	1083.74	731.69	165.28	-37.54	-39.61
1472	492.19	1068.36	704.83	-11.75	-16.51	-44.53
1473	309.33	779.05	775.88	-148.96	-78.09	-74.68
1474	311.28	437.74	909.67	-159.97	-109.68	-85.17
1475	490.23	281.25	1123.54	-133.15	-167.88	-126.37
1476	586.67	472.17	1029.3	-109.19	-209.56	-187.07
1477	843.51	502.69	1200.68	-171.02	-209.05	-189.51
1478	1135.01	789.79	1010.25	-243.44	-183.72	-197.94
1479	1174.56	497.31	1155.27	-381.65	-48.4	-235.32
1480	977.78	115.48	1128.17	-402.01	98.45	-286.87
1481	582.52	-68.85	1063.96	-342.16	187.77	-307.86
1482	209.47	-360.35	996.34	-254.39	193.51	-270.42
1483	202.39	-273.44	956.79	-151	99.43	-184.69
1484	73	-15.87	835.69	78.09	-19.56	-107.18
1485	130.37	203.61	670.17	208.07	-152.04	-47.36
1486	591.06	399.17	559.57	219.42	-212.74	-42.11
1487	1150.15	268.55	773.93	198.03	-242.83	-88.75
1488	1297.36	260.74	1128.91	227.05	-109.74	-217.32
1489	1013.67	615.72	844.48	229.64	55.45	-361.85
1490	791.75	800.78	1086.43	61.74	127.2	-491.79
1491	273.68	723.63	1080.32	-44.13	177.52	-638.28
1492	165.77	253.42	1183.84	-93.69	128.23	-744.54
1493	-127.44	-228.76	1278.56	32.2	22.58	-700.47
1494	-264.89	-111.33	1075.2	100.89	-50.63	-616.82
1495	-146.24	129.39	940.67	197.91	-175.11	-392.88
1496	269.29	344.24	881.84	271.12	-261.99	-219.42
1497	393.55	660.4	701.42	232.24	-276.92	-178.22
1498	237.79	266.11	835.21	179.53	-249.33	-213.99
1499	321.04	119.38	629.39	237.88	-265.05	-211.82
1500	484.38	489.5	415.77	232.3	-266.39	-205.75
1501	400.63	942.38	458.25	55.63	-278.44	-246.15
1502	379.64	347.9	1191.41	47.21	-299.71	-256.84
1503	193.85	828.61	842.29	214.02	-353.79	-265.63
1504	35.89	2047.12	604	172.06	-446.5	-181.03
1505	462.65	1795.17	741.21	-123.66	-605.53	15.05
1506	1043.7	1276.61	678.22	-370.79	-551.33	35.52
1507	1146.97	233.4	860.84	-504.76	-489.11	-98.94
1508	1322.02	71.04	804.2	-436	-428.53	-129.88
1509	1193.36	41.99	868.16	-210.69	-306.76	-70.19
1510	1138.67	341.8	726.07	-104.77	-248.9	-31.37
1511	1233.15	363.77	604.49	-1.62	-126.04	8.06
1512	1326.66	286.38	687.01	22.61	37.17	-2.93
1513	659.67	719.48	917.72	61.31	128.2	7.87
1514	725.59	671.39	1064.45	46.48	68.7	29.05
1515	1019.04	671.39	1241.46	55.21	95.46	34.18
1516	696.04	629.15	1130.37	29.51	115.3	14.34
1517	706.05	253.42	1004.15	-78.67	-59.27	-79.19
1518	679.69	241.7	1267.09	-33.54	-150.05	-67.44
1519	940.43	569.82	764.16	6.2	-158.84	-58.96
1520	1227.54	549.56	533.45	-189.58	-58.72	-158.02
1521	1299.32	327.88	625.73	-333.01	130.22	-223.97
1522	1263.18	283.45	524.17	-365.75	256.68	-233.09
1523	872.07	77.64	1102.78	-361.79	419.37	-208.16
1524	466.8	10.25	1344.97	-225.89	392.76	-156.25
1525	293.46	223.88	1072.02	-90.61	249.91	-154.57
1526	218.99	302.73	903.81	8.94	94.21	-114.23
1527	321.04	248.78	862.3	45.44	-28.99	-58.04
1528	390.38	287.84	840.09	33.87	-98.72	-29.63
1529	629.64	144.78	974.85	53.65	-109.22	-25.54
1530	845.46	193.36	925.78	98.94	-60.06	61.95
1531	963.38	211.18	944.34	163.45	2.66	120.51
1532	758.06	364.26	639.16	259.64	36.56	98.88
1533	681.15	450.93	663.33	287.81	35.43	95.31
1534	684.57	527.1	804.2	287.69	38.64	106.32
1535	668.7	687.26	985.84	189.42	78.25	113.95
1536	612.79	688.72	1178.71	64.06	114.01	80.72
1537	319.09	452.39	1345.21	-27.89	134.16	18.34
1538	114.26	420.9	1266.11	-126.22	37.87	-17.94
1539	130.37	396.73	1146.73	-174.29	-72.81	29.6
1540	268.55	106.93	1095.7	-179.63	-112.64	58.29
1541	412.11	-208.5	957.76	-151.95	-159.94	56.85
1542	533.2	-173.1	664.31	-115.78	-183.41	25.91
1543	1118.41	210.21	838.13	-87.13	-167.6	-79.59
1544	1237.55	231.45	1323.73	-26.43	87.16	-231.23
1545	510.74	519.29	1305.66	7.54	259.74	-299.77
1546	208.74	508.54	1415.77	13.21	220.06	-290.22
1547	-129.88	508.06	1400.15	-5.04	152.59	-260.59
1548	-485.11	425.05	1360.11	-4.52	41.78	-158.14
1549	-553.22	681.64	1094.73	55.88	-153.81	-102.11
1550	-52.25	634.03	865.97	32.23	-377.47	-140.01
1551	544.92	720.7	787.84	-20.51	-441.22	-207.03
1552	846.68	777.34	711.43	-69.15	-328.52	-388.09
1553	951.66	674.56	674.07	-114.96	-94.06	-545.1
1554	462.16	328.13	698	-132.97	-30.06	-578.06
1555	490.23	292.48	760.99	-97.78	-0.31	-567.47
1556	675.05	270.02	1160.16	-114.17	70.65	-454.25
1557	525.15	242.68	1530.03	-90.67	104.31	-332.43
1558	264.16	497.8	1156.01	-102.33	-2.87	-150.97
1559	337.16	357.67	1069.58	-147.64	-144.01	33.05
1560	730.96	246.58	1117.19	-61.92	-163.06	119.66
1561	835.45	153.56	1081.79	36.41	-76.05	148.22
1562	696.04	139.4	924.56	185	37.81	107.15
1563	527.59	242.68	834.96	261.35	71.01	-5.62
1564	394.78	627.2	696.53	256.41	72.05	-78.64
1565	297.61	698	863.28	207.58	63.6	-155.61
1566	179.2	622.56	977.29	180.97	26.73	-182.98
1567	-189.21	774.9	873.54	149.63	-44.53	-170.1
1568	12.45	1068.85	794.92	4.76	-186.4	-183.75
1569	-19.04	334.96	990.72	-142.43	-199.31	-236.97
1570	-224.85	16.85	889.65	-147.16	-226.87	-233.55
1571	-150.39	451.17	590.09	-80.81	-345.49	-281.86
1572	343.02	440.19	877.44	15.11	-406.4	-489.78
1573	768.31	622.07	794.43	50.26	-238.01	-640.93
1574	681.64	940.43	791.75	30.91	-122.34	-690.61
1575	133.54	1178.71	1078.37	-35.28	-18.16	-799.77
1576	-343.26	791.02	1255.62	-117.31	-64.88	-997.99
1577	-915.04	792.97	1009.77	-91.83	-263.49	-1000
1578	-1091.8	987.79	694.82	30.24	-560.18	-1000
1579	-351.56	728.52	574.95	112.88	-770.08	-917.11
1580	65.92	693.12	447.75	177.34	-719.82	-857.54
1581	372.8	734.86	547.12	114.78	-554.96	-869.42
1582	265.14	526.12	906.74	63.63	-517.46	-854.77
1583	108.64	209.72	732.42	28.23	-553.41	-736.79
1584	670.17	-146.73	783.94	124.36	-658.54	-552.15
1585	774.66	801.27	346.68	288.94	-561.1	-342.59
1586	1207.28	1456.05	822.02	71.29	-433.32	-215.09
1587	1265.14	1375.73	1163.09	-308.17	-177.7	-310.42
1588	775.39	532.71	1375.24	-434.66	-62.81	-497.19
1589	668.7	291.26	1279.3	-289.95	-195.22	-591.67
1590	787.6	152.1	1116.94	-66.16	-253.05	-554.02
1591	659.67	297.61	951.9	33.94	-223.08	-509.55
1592	644.29	319.82	945.07	130.68	-151.09	-381.35
1593	558.84	533.69	729.74	206.33	-57.59	-271.24
1594	401.61	914.79	550.05	193.7	-24.05	-148.77
1595	558.35	699.22	620.85	116.67	-74.37	-118.01
1596	500.98	529.79	779.79	130.13	-67.44	-128.14
1597	234.86	555.66	695.07	126.43	-131.77	-141.57
1598	507.08	791.02	570.8	83.95	-174.19	-161.96
1599	795.9	691.89	682.86	-63.05	-212.22	-260.13
1600	784.67	251.46	923.83	-153.47	-231.17	-325.74
1601	519.29	-161.62	1177.49	-48.98	-237.46	-257.75
1602	656.49	593.26	757.81	74.46	-308.01	-118.68
1603	1149.9	740.48	903.32	-87.22	-275.05	-64.3
1604	1193.85	478.76	1156.01	-295.1	-72.42	-108.4
1605	1045.17	99.85	1490.48	-351.5	111.08	-227.11
1606	475.34	91.06	1390.38	-313.54	149.9	-276.18
1607	-4.15	495.12	1127.93	-240.14	91.13	-301.88
1608	69.34	377.69	1229.98	-228.97	-67.08	-258.33
1609	480.71	604.25	1096.68	-131.59	-126.86	-284.61
1610	696.29	658.94	924.56	-154.17	-125.52	-406.31
1611	494.87	213.13	994.38	-199.1	-62.81	-434.51
1612	478.76	-16.85	950.44	-173.98	-44.74	-344.21
1613	1002.44	-461.91	981.45	-131.16	-15.9	-329.44
1614	950.44	-382.08	1006.84	38.12	174.56	-352.69
1615	6.59	-37.35	992.68	255.4	280.7	-221.07
1616	389.65	582.03	789.06	336.3	107.15	-178.47
1617	215.09	467.77	987.79	338.47	-24.57	-240.75
1618	179.2	553.71	894.53	401.34	-107.39	-218.48
1619	9.52	716.8	778.56	420.2	-128.78	-174.53
1620	-106.45	1291.99	458.98	406.4	-161.07	-151.61
1621	-147.95	1316.89	412.84	223.11	-190.52	-12.54
1622	410.4	1461.67	595.46	-21.73	-245.73	145.05
1623	421.88	661.38	512.94	-296.33	-142.97	331.21
1624	-172.36	-75.44	813.72	-291.38	-21.64	561.16
1625	3.91	197.27	601.32	7.26	-127.81	462.37
1626	430.91	400.39	290.77	89.57	-371.49	1.98
1627	1232.42	219.73	694.34	113.07	-380.4	-203
1628	1103.27	466.31	679.69	219.36	-304.99	-437.47
1629	831.54	1128.42	1020.51	193.97	-256.23	-426.54
1630	556.15	1514.4	1228.76	-37.72	-334.08	-198.55
1631	1093.26	1139.16	1456.05	-343.38	-337.77	71.01
1632	1210.69	477.78	1368.16	-453.19	-221.34	98.42
1633	1026.12	-223.63	979.25	-414.06	-197.66	58.32
1634	1079.59	-408.69	998.29	-139.22	-142.64	120.42
1635	1349.85	1.46	684.33	58.41	-62.26	127.53
1636	1078.13	154.3	368.41	80.78	-25.88	107.54
1637	596.44	21	636.96	70.01	29.27	129.94
1638	201.42	217.77	500.24	74.55	-88.56	131.29
1639	387.45	333.01	487.79	87.89	-336.03	88.17
1640	844.24	501.95	668.95	8.61	-457.95	-26.21
1641	1759.28	801.51	1106.93	-39.34	-399.48	-115.23
1642	1795.17	448.49	1184.81	-173.19	-169.49	-268.1
1643	1506.1	147.46	1164.55	-190	1.83	-404.11
1644	1111.08	493.41	690.92	-142.4	130.19	-460.72
1645	945.31	787.35	653.81	-200.44	173.77	-467.13
1646	823.73	576.66	644.78	-213.26	154.75	-401.09
1647	698.73	433.35	406.98	-146.67	96.5	-301.06
1648	579.59	263.18	489.01	-119.42	99.64	-161.77
1649	462.16	153.56	865.23	-94.09	99.61	-64.85
1650	325.2	266.6	1201.17	-86.82	85.17	-22.89
1651	190.43	68.85	1516.36	-101.41	-13.21	83.4
1652	628.66	292.24	1337.65	-79.77	-173.37	90.82
1653	970.21	595.7	1023.19	-113.37	-135.1	31.37
1654	1047.85	468.75	1096.19	-173.25	-63.63	-131.96
1655	1013.92	416.02	1067.38	-115.11	45.29	-276.31
1656	875	267.09	1032.96	-79.71	124.15	-343.41
1657	459.23	299.32	978.76	-62.77	140.41	-342.38
1658	395.75	449.46	962.89	-16.17	-0.7	-348.6
1659	722.9	435.06	1105.22	-86.52	-96.16	-338.26
1660	718.02	124.76	1513.92	-126.62	-53.77	-306.85
1661	206.54	48.34	1317.14	-180.39	-27.28	-306.09
1662	-58.35	-2.69	1301.03	-195.4	-138.31	-289.61
1663	11.23	-16.85	1359.38	-101.65	-260.56	-256.35
1664	637.7	257.08	1235.84	-60.33	-269.53	-253.69
1665	589.11	286.87	940.67	42.97	-163.45	-281.16
1666	222.17	375.98	759.28	157.23	-151.98	-241.55
1667	280.52	690.92	412.35	268.22	-212.13	-140.26
1668	451.17	733.15	516.36	253.11	-249.27	-107.39
1669	500.24	706.3	645.26	133.94	-189.18	-108.31
1670	478.52	588.62	731.2	-19.71	-201.63	-162.75
1671	553.22	492.19	869.63	-73.58	-234.04	-191.41
1672	800.54	652.59	761.72	-111.02	-246.73	-225.16
1673	1050.54	168.21	791.5	-174.35	-204.41	-253.45
1674	1070.8	-90.58	564.94	-144.84	-128.17	-232.85
1675	911.13	-114.75	365.48	-86.03	-135.56	-176.85
1676	559.08	223.63	935.06	-58.75	-153.38	-56.73
1677	623.05	599.37	1329.59	-35.55	-253.78	47.49
1678	1146.24	1082.28	1675.54	-218.69	-232.06	46.88
1679	1162.6	812.74	1580.81	-300.93	-125.12	39.64
1680	866.94	454.35	1531.49	-446.08	1.46	11.14
1681	861.33	156.98	1378.42	-411.5	71.81	-23.38
1682	635.01	3.66	1173.83	-277.28	108.95	-139.62
1683	274.17	184.33	994.14	-126.62	55.11	-263.34
1684	479	342.77	940.43	-63.84	-26.98	-310.76
1685	631.35	411.38	866.46	-41.23	-1.13	-286.62
1686	657.47	156.98	979.49	19.07	19.2	-326.9
1687	735.11	357.42	759.03	121.19	44.31	-489.01
1688	661.13	348.63	1018.55	131.99	13.37	-718.32
1689	197.75	-50.78	1195.8	168	4.67	-751.01
1690	-4.88	369.87	1077.39	223.45	-83.92	-581.3
1691	157.47	896.73	952.64	180.08	-83.04	-404.91
1692	299.32	1170.9	776.37	85.97	-35.58	-361.18
1693	189.21	955.08	794.68	-99.27	-18.55	-394.32
1694	-96.19	638.18	785.4	-156.01	-50.6	-469.6
1695	-298.34	307.86	637.45	-81.51	-168.85	-394.01
1696	0	225.1	826.42	15.56	-284.39	-200.38
1697	118.65	252.44	906.01	130.22	-324.1	-122.07
1698	542.72	862.06	752.2	79.19	-328	-155.33
1699	601.81	877.44	652.1	-108.98	-239.2	-318.3
1700	657.23	334.72	593.26	-253.91	-188.39	-425.93
1701	959.23	-38.33	1114.5	-209.08	-210.82	-501.37
1702	759.52	-118.41	1287.84	-34.97	-100.95	-435.82
1703	308.11	402.1	1071.29	137.63	25.73	-344.24
1704	93.99	705.08	934.81	180.33	-25.94	-426.06
1705	-272.46	988.53	988.77	81.09	-163.91	-543
1706	-515.87	1266.36	1093.99	9.89	-238.4	-565
1707	-526.86	752.69	1350.1	-139.47	-427.55	-576.11
1708	-344.24	475.83	1003.17	-81.97	-584.47	-533.29
1709	-49.56	688.23	681.15	-6.26	-684.81	-381.87
1710	632.57	625	902.83	-63.45	-737.95	-326.69
1711	865.72	466.06	1075.93	-125.49	-640.56	-332.43
1712	1008.54	369.63	918.7	-198.12	-581.6	-366.91
1713	1079.59	-23.93	547.61	-175.48	-500.92	-301.88
1714	1356.93	5.86	419.19	-125.67	-455.6	-221.53
1715	1925.29	192.38	637.45	-109.16	-187.01	-84.66
1716	1889.4	208.5	982.42	-109.62	221.83	-74.04
1717	647.95	353.52	421.63	137.42	334.99	-71.81
1718	620.61	341.06	1208.98	21.82	112.52	68.94
1719	950.44	423.58	1059.57	191.16	1.56	188.96
1720	479.74	859.38	783.45	203.74	-30.36	168.67
1721	151.37	768.55	786.87	158.45	-112.73	170.23
1722	465.09	816.41	885.99	102.26	-233.22	137.66
1723	717.29	894.04	879.64	13.46	-298.68	19.56
1724	1107.18	696.53	1130.37	-138.46	-270.63	-83.34
1725	750.73	596.68	876.71	-220	-169.07	-184.75
1726	516.11	-50.05	913.82	-285.13	-174.19	-192.35
1727	598.14	-228.03	825.93	-201.35	-222.63	-149.14
1728	754.64	-79.1	357.67	-127.04	-263.55	-111.57
1729	1503.66	-108.15	1003.66	-72.81	-294.62	-117.03
1730	1941.41	262.45	991.7	153.69	-221.47	-103.45
1731	1969.48	909.91	517.33	318.94	36.71	-119.57
1732	1102.29	1158.94	214.6	218.02	217.1	-129.06
1733	756.59	783.45	355.47	91.06	178.28	-41.69
1734	504.15	578.86	666.99	-4.94	107.09	109.99
1735	523.68	350.1	837.4	-2.99	-14.43	248.11
1736	669.19	390.38	832.52	44.8	-83.53	273.22
1737	850.34	331.05	941.89	77.73	-175.87	245.94
1738	1167.72	370.12	864.75	175.23	-192.38	164
1739	1341.55	610.11	732.18	183.62	-81.33	40.19
1740	1288.82	838.38	612.06	137.76	37.78	-141.88
1741	1203.13	973.39	546.14	-50.96	82.15	-260.44
1742	1261.96	827.39	821.04	-213.17	98.18	-277.16
1743	1227.29	236.33	1064.94	-273.22	95.89	-280.27
1744	1060.06	-148.93	846.92	-334.32	132.2	-227.97
1745	427.73	-45.41	594.73	-386.66	209.87	-28.05
1746	723.63	26.86	1336.43	-257.08	87.89	121
1747	1360.11	368.41	1128.17	96.13	-7.39	33.84
1748	1237.06	839.6	476.81	305.88	79.62	-53.16
1749	972.41	739.26	528.56	267.64	115.36	-45.65
1750	868.65	713.38	618.65	247.16	110.5	-11.35
1751	948.24	792.48	683.35	164.86	109.31	-13.12
1752	784.91	766.85	781.98	37.29	138.49	-51.06
1753	458.5	234.13	1024.9	-40.65	89.87	-44.83
1754	587.65	-10.5	1024.41	13.98	-37.63	77.85
1755	751.46	-49.56	782.71	170.17	-93.05	235.93
1756	1000.24	214.36	572.51	206.12	-101.96	291.23
1757	1023.19	184.57	694.09	244.48	-80.51	330.9
1758	1145.51	449.71	633.06	236.94	-24.26	272.98
1759	1204.59	727.78	302.73	97.14	104.86	121.67
1760	821.04	491.46	603.03	-207.15	244.57	-17.12
1761	978.76	659.67	985.6	-245.42	134.89	-215.64
1762	968.26	1031.01	1272.71	-225.62	-24.72	-283.36
1763	826.9	1017.58	1083.74	-223.02	-103.61	-223.94
1764	1530.03	1270.75	494.87	-177.55	-138.37	-131.44
1765	1012.21	613.77	974.85	-173.98	115.78	-294.22
1766	85.69	488.77	867.68	21.3	226.62	-519.5
1767	44.19	617.92	605.47	59.3	165.53	-509.34
1768	357.18	671.88	522.95	-5.46	89.87	-382.78
1769	587.4	799.56	666.99	-111.97	87.49	-318.85
1770	488.28	798.83	584.47	-257.84	107.64	-308.96
1771	-277.34	153.08	1508.54	-286.8	54.02	-293.24
1772	-44.92	144.29	1271	-216.16	-96.31	-255.28
1773	-50.29	7.32	1288.33	-98.14	-126.46	-277.89
1774	-303.96	800.54	747.8	-36.77	-184.66	-292.27
1775	-162.35	1062.26	883.54	-164.15	-310.85	-319.64
1776	38.57	731.45	1069.09	-294.62	-383.85	-380.19
1777	159.91	453.37	1055.18	-279.36	-429.11	-453.55
1778	129.88	186.77	916.26	-213.87	-436.61	-373.17
1779	312.01	801.03	706.05	-224.43	-471.8	-307.65
1780	917.48	606.2	1037.11	-348.39	-479.64	-235.84
1781	1384.28	378.91	869.14	-454.47	-500.58	-366.24
1782	1660.16	-33.69	1123.54	-390.9	-370.88	-468.44
1783	1749.51	-368.65	1374.27	-148.32	-94.6	-522.4
1784	1356.45	-15.14	1096.92	140.44	154.66	-469.02
1785	899.9	513.43	731.45	360.29	235.26	-398.47
1786	445.8	793.21	537.6	363.16	196.04	-416.29
1787	-276.61	816.89	476.81	261.9	21.85	-422.55
1788	-299.8	562.26	549.56	236.51	-80.9	-430.3
1789	-178.71	784.67	203.37	286.56	-251.37	-452.64
1790	228.03	618.16	242.68	88.56	-371.31	-427.7
1791	450.68	706.79	309.33	-24.08	-370.88	-390.66
1792	937.01	575.2	752.93	-180.97	-332.73	-415.59
1793	1026.61	754.39	1019.29	-221.86	-316.07	-515.41
1794	924.07	760.74	1030.76	-221.71	-251.1	-500.58
1795	578.37	519.04	958.74	-205.81	-247.47	-420.59
1796	661.62	301.03	977.05	-190.12	-272.95	-382.02
1797	669.19	89.6	1030.52	-144.68	-244.81	-273.99
1798	767.09	258.3	889.4	-107.06	-195.19	-227.54
1799	979.74	138.92	1257.57	-53.71	-131.29	-262.24
1800	971.44	-62.99	1167.72	121.73	-46.48	-282.9
1801	512.94	359.13	797.85	376.1	53.86	-158.66
1802	439.94	865.72	217.04	347.14	62.35	-39.22
1803	304.93	1004.64	355.22	75.9	-3.33	-30.33
1804	283.2	357.42	1083.74	-13.92	-65.03	-20.57
1805	836.18	247.07	1074.71	-26.03	-134.95	-15.87
1806	765.14	618.65	1160.64	-29.63	-63.2	-137.3
1807	464.6	838.62	1319.58	-78.83	-104.1	-304.57
1808	210.21	365.23	1346.19	-88.78	-188.72	-321.38
1809	148.93	148.68	1245.36	-0.61	-327.61	-155.36
1810	385.5	127.44	1005.86	81.63	-416.66	70.83
1811	1038.82	468.99	862.06	74.25	-389.86	121.12
1812	843.02	906.49	801.27	19.56	-310.09	33.51
1813	1114.75	753.17	1088.87	-52.95	-283.48	-122.8
1814	1064.7	691.65	1158.45	-131.26	-170.1	-259.61
1815	732.18	776.12	965.09	-109.07	-98.63	-251.28
1816	590.58	570.8	802.49	-70.47	-97.63	-165.56
1817	655.76	527.34	760.25	-43.98	-73.09	-94.02
1818	823.49	469.24	794.43	-23.86	-43.67	-73.79
1819	886.23	620.12	791.75	21.58	32.71	-106.41
1820	618.9	1122.56	591.8	13.85	88.84	-140.01
1821	497.56	1243.65	485.35	-37.81	8.03	-175.45
1822	513.92	902.59	694.34	-42.69	-76.69	-185.3
1823	705.81	530.52	742.19	-46.72	-106.2	-195.53
1824	889.89	375.24	842.29	-45.29	-79.68	-271.76
1825	747.31	516.11	887.21	-2.93	-10.74	-313.05
1826	868.16	451.42	1040.53	-40.13	96.1	-245.03
1827	813.48	158.45	1162.84	-70.13	213.99	-203.83
1828	819.09	197.27	1083.98	-26.61	300.54	-217.29
1829	129.88	393.07	947.02	-68.24	279.02	-200.78
1830	-228.27	317.14	1030.52	-127.93	170.47	-205.32
1831	103.76	272.46	1238.04	-230.77	-45.2	-257.29
1832	354.49	66.16	1313.96	-171.39	-154.14	-292.85
1833	480.71	284.18	1061.04	-18.13	-98.18	-184.72
1834	399.17	713.62	681.88	44.16	29.08	-77.88
1835	324.22	758.79	729.49	2.44	59.69	-5.1
1836	236.08	787.6	685.3	51.97	60.09	128.48
1837	61.28	605.71	720.95	66.62	50.05	219.97
1838	156.01	401.37	785.89	85.36	-20.29	313.72
1839	408.45	469.24	821.29	107.82	-37.78	320.98
1840	469.73	462.4	808.84	99.67	-41.08	140.93
1841	275.39	337.4	853.03	73.61	-98.08	-38.6
1842	45.65	265.14	706.54	48.46	-160.28	-60.18
1843	259.52	458.25	545.9	-16.02	-337.19	-82.64
1844	802	605.47	1035.4	-182.43	-331.94	-92.35
1845	780.27	693.12	1476.81	-191.38	-135.28	-194.55
1846	361.33	790.77	1165.53	-79.9	39.46	-271.15
1847	259.03	746.83	1115.97	1.4	88.04	-290.34
1848	-107.67	398.44	1152.1	31.43	79.77	-270.05
1849	-338.62	342.77	993.41	54.41	15.05	-157.53
1850	147.22	622.31	747.56	132.39	-173.58	-114.23
1851	399.9	810.06	571.53	52.03	-211.94	-171.17
1852	353.03	793.95	813.72	-85.14	-209.75	-203.25
1853	236.57	817.63	938.48	-144.35	-213.38	-84.84
1854	599.12	733.89	875.49	-193.3	-217.77	-65.61
1855	1147.22	339.6	1056.88	-208.37	-157.14	-117.92
1856	922.85	-133.54	1194.82	-69.98	40.28	-251.77
1857	517.82	-169.19	931.88	99.3	104.71	-298.49
1858	254.15	9.28	473.39	89.54	94.42	-197.33
1859	-193.12	-98.63	1068.6	-5.4	-69.31	12.76
1860	163.57	157.47	1081.79	84.84	-263.95	243.84
1861	1072.51	958.5	894.29	125.85	-242	262.24
1862	790.28	1644.29	669.19	84.17	-28.78	76.93
1863	323.49	1309.08	965.58	-127.66	101.5	-174.59
1864	35.64	650.63	1156.01	-150.79	88.65	-380.19
1865	-342.77	641.6	941.65	-40.31	-14.43	-415.13
1866	-360.6	654.79	608.15	28.41	-183.04	-381.32
1867	-151.12	605.22	772.22	-8.33	-260.47	-328
1868	322.27	457.28	911.38	49.13	-240.94	-344.33
1869	55.42	382.81	858.15	86.79	-161.65	-480.29
1870	-168.46	353.03	719.73	144.13	-234.68	-596.13
1871	-220.21	427.73	521.97	204.38	-328.34	-637.12
1872	-429.93	792.97	160.89	255.58	-463.75	-630.8
1873	227.54	967.04	321.04	168.43	-637.42	-717.83
1874	378.91	922.85	562.5	4.27	-591.43	-879.73
1875	427.49	929.44	1174.56	-46.48	-542.11	-943.33
1876	-218.26	799.32	946.53	171.39	-472.53	-929.38
1877	-434.08	778.56	658.94	307.01	-526.15	-703.52
1878	-339.11	956.05	537.84	330.11	-582.12	-409.33
1879	-23.93	1030.27	458.98	253.39	-614.11	-234.22
1880	383.3	1026.61	386.47	135.04	-608.86	-234.68
1881	386.47	1350.83	371.58	-17.06	-567.75	-329.77
1882	627.69	1208.5	821.53	-254.58	-534.27	-466.46
1883	599.85	811.04	835.69	-389.95	-528.02	-566.01
1884	377.44	613.28	993.41	-376.16	-541.02	-520.94
1885	919.68	531.74	911.38	-308.84	-600.8	-411.74
1886	1813.96	-115.23	891.85	-228.85	-478.36	-497.04
1887	1785.16	-53.47	924.07	-72.51	-66.47	-635.53
1888	502.44	-2.93	963.13	242.25	234.65	-782.81
1889	-791.75	856.69	396.97	205.54	193.3	-534.55
1890	-727.29	879.88	751.71	41.6	-85.82	-257.11
1891	-225.83	1051.27	816.41	100.98	-267.3	-146.09
1892	52.25	1473.88	499.27	107.06	-340.94	-172.79
1893	213.38	1120.61	673.58	59.08	-438.17	-322.33
1894	62.26	779.79	580.57	14.86	-400.54	-329.93
1895	238.04	538.33	477.78	-3.14	-352.11	-249.76
1896	653.32	256.1	421.39	-67.2	-338.68	-237.18
1897	927.49	355.47	542.24	-121.61	-268.25	-295.68
1898	991.21	541.75	897.22	-101.07	-174.5	-400.15
1899	470.7	440.67	923.58	-50.57	-129.82	-390.41
1900	10.74	528.08	789.55	-90.36	-177.8	-233.83
1901	58.84	71.53	1047.85	-119.72	-349.85	-10.68
1902	674.56	-34.91	1159.91	-144.9	-425.75	159.52
1903	1068.36	271.73	1402.83	-110.87	-258.06	125.12
1904	1113.53	490.48	1252.44	-70.22	-25.36	-103.7
1905	929.2	540.77	1211.67	-25.09	124.18	-304.17
1906	538.33	648.93	1002.93	54.23	98.33	-271.79
1907	657.71	854.49	691.65	82.46	50.9	-237.95
1908	687.74	716.31	713.13	103.18	-9.52	-193.73
1909	770.75	758.3	570.07	92.99	-115.05	-187.07
1910	991.46	584.23	728.27	21.12	-147.16	-188.02
1911	1019.53	708.01	690.92	-73.24	-80.99	-278.93
1912	1082.76	564.94	660.89	-273.5	46.51	-400.54
1913	946.29	251.71	1171.88	-351.59	155.73	-444.31
1914	290.04	182.62	1754.64	-331.82	337.55	-383.42
1915	-26.37	246.09	1424.8	-222.63	284.55	-371.43
1916	-166.02	141.85	1124.27	-115.17	221.92	-311.65
1917	-251.22	18.55	1186.77	16.91	131.99	-296.14
1918	-120.85	549.07	827.15	153.5	21.45	-286.96
1919	95.95	649.9	751.22	228.33	-1.37	-115.63
1920	187.74	649.9	627.44	216.67	5.74	56.92
1921	217.53	527.59	474.12	195.56	9.77	89.84
1922	-53.71	637.21	595.21	188.78	40.83	124.73
1923	-632.32	554.44	218.26	373.63	-34.09	53.44
1924	-752.69	417.48	130.86	198.33	-180.91	162.96
1925	-440.67	234.13	458.01	36.99	-286.25	233.95
1926	43.7	255.62	533.2	-55.63	-288.48	248.9
1927	485.6	283.2	988.53	-182.43	-380.52	127.17
1928	834.47	426.51	1128.17	-188.63	-385.93	-10.96
1929	737.79	307.62	1537.35	-262.21	-353.45	-121.03
1930	812.99	-31.49	1787.11	-176.3	-318.6	-161.04
1931	701.66	181.88	1262.94	-46.45	-253.54	-63.84
1932	837.4	196.29	1187.74	23.41	-253.94	57.83
1933	1165.04	338.87	1020.75	-1.5	-158.23	152.37
1934	1426.03	582.52	1014.4	-14.43	-89.87	174.74
1935	1432.13	613.28	959.23	-48.83	49.71	167.76
1936	1199.71	569.58	938.23	-135.83	149.87	127.04
1937	729.49	385.25	872.8	-201.35	163.09	110.44
1938	410.16	107.91	943.12	-216.13	112.46	150.39
1939	271.48	-115.72	920.65	-161.59	-48.49	134.95
1940	360.35	-299.32	993.9	-47.39	-215.67	78.83
1941	510.25	-102.29	796.63	11.72	-272.61	34.36
1942	1049.56	237.06	1178.96	1.28	-270.14	-105.29
1943	933.59	589.11	1207.76	-29.14	-79.62	-269.2
1944	636.72	350.59	1342.53	-81.57	49.1	-387.91
1945	141.36	-100.83	1407.47	-54.44	45.47	-332.92
1946	267.82	-140.87	1168.95	-0.06	-54.93	-159.73
1947	338.87	-75.44	1089.6	33.72	-59.27	-11.54
1948	342.04	219.97	1080.08	55.33	-64.12	6.2
1949	386.47	338.87	1084.47	73.39	-87.13	-33.66
1950	448.49	260.25	991.21	103.88	-116.73	-49.99
1951	804.69	476.32	767.09	187.9	-116.39	-39.12
1952	828.61	702.39	575.68	204.19	-73.55	-43.3
1953	1004.39	1014.65	370.61	80.41	-87.68	-85.72
1954	1160.4	599.61	803.96	41.56	-72.33	-91.95
1955	1113.77	117.43	1232.67	103.82	-43.09	-47.7
1956	1131.1	543.46	916.5	165.5	-60.18	1.62
1957	1244.63	1014.89	947.51	30.03	-30.06	50.57
1958	1129.64	846.19	1030.03	-182.43	60.09	0.43
1959	1050.05	633.3	998.54	-376.31	72.69	-151.64
1960	882.81	31.25	961.67	-423.77	79.53	-197.17
1961	705.81	-335.69	1034.42	-368.62	106.75	-208.19
1962	322.51	-238.53	1360.6	-302.7	207.55	-148.8
1963	438.48	-105.71	1569.34	-267.12	209.87	-127.04
1964	256.1	2.69	1349.37	-200.84	220.92	-109.13
1965	309.81	-287.6	1138.43	-109.41	142.18	-98.36
1966	338.13	-258.79	968.26	29.11	52.98	-98.33
1967	526.37	-192.14	885.25	273.68	42.79	-69.58
1968	487.79	122.8	601.32	385.16	47.67	-64.64
1969	589.36	421.88	432.37	538.82	57.28	-88.32
1970	505.13	731.93	298.1	554.38	109.56	-112.7
1971	218.26	807.37	239.5	448.12	174.8	-93.48
1972	198	744.63	498.29	296.36	174.41	-46.72
1973	62.01	950.2	634.03	129.91	79.28	-65.19
1974	-1.22	824.22	880.86	36.74	38.09	-58.78
1975	-169.68	272.71	1256.35	-55.27	-156.1	-40.13
1976	235.11	665.77	1014.4	65.34	-306.15	24.26
1977	488.04	511.23	1004.15	123.96	-323.55	25.82
1978	721.19	472.66	1029.54	163.91	-152.53	57.68
1979	374.51	502.93	949.46	293.21	-166.84	119.02
1980	765.14	1099.85	670.41	286.16	-238.13	84.35
1981	917.72	1346.44	584.23	103.85	-247.65	-4.49
1982	870.36	886.23	895.26	-153.32	-141.6	53.59
1983	783.94	250.24	1151.86	-250.76	-112.95	186.68
1984	1059.08	791.5	552	-126.19	-128.94	272.89
1985	1055.42	1500.73	337.4	-132.9	-66.22	233.18
1986	1037.6	1328.37	515.87	-299.96	96.16	132.51
1987	581.3	896.48	914.79	-428.44	163.06	100.16
1988	449.46	532.47	1182.62	-421.08	140.47	169.74
1989	811.77	414.79	1026.12	-274.87	-30.73	370.91
1990	1353.52	325.2	948.97	-43.4	-217.56	521.61
1991	1501.95	-88.87	370.85	42.36	-75.35	640.81
1992	1406.49	-334.96	1359.38	-207.89	164.31	817.38
1993	1517.58	76.9	1174.8	-68.82	261.54	887.36
1994	1622.56	442.87	833.74	-52.83	250.03	857.12
1995	1774.66	499.51	870.12	-136.02	314.27	643.95
1996	1669.19	452.64	582.76	-183.78	390.84	507.97
1997	922.85	-73.73	615.97	-265.81	547.27	232.24
1998	180.18	-269.53	728.52	-168.43	536.74	122.38
1999	-195.8	-538.33	601.56	79.65	383	290.16
[truncated: 5,277 more rows]
