# Supplementary material for: Complexes of vertebrate TMC1/2 and CIB2/3 proteins form hair-cell mechanotransduction cation channels
Source: eLife. 2025 Jan 8;12:RP89719. doi: 10.7554/eLife.89719 (PMC11709434; doi:10.7554/eLife.89719)
Supplement: Figure 3—source data 1. [file elife-89719-fig3-data1.zip › Figure 3H/homo/20-1-3-R1.txt]

71	-38.24	10
293.21	317.63	995.12	-366.97	-25.54	134.25	8
880.37	-126.71	1166.50	-534.12	-192.47	388.82	10
1952.39	-44.92	1231.69	-597.41	-179.08	464.26	9
2018.55	-133.79	1261.72	-626.07	125.55	252.47	10
1126.46	-357.42	888.92	-650.18	316.89	216.83	10
542.24	-1025.39	821.78	-679.75	333.47	310.12	8
328.13	-1485.84	773.44	-586.24	276.09	363.10	10
389.16	-1412.60	688.72	-261.63	196.20	172.88	11
587.89	-1046.39	500.24	104.58	172.64	-171.33	8
292.72	-813.48	265.38	328.61	228.39	-474.37	10
-37.60	-748.05	280.76	361.39	228.58	-573.91	10
348.88	-704.10	374.51	325.68	113.46	-535.68	9
533.20	-638.67	416.26	306.92	67.72	-613.71	10
669.19	-717.29	506.35	353.49	53.80	-741.73	8
371.58	-607.67	532.23	368.41	15.47	-765.05	10
420.65	-501.22	707.28	277.92	-136.78	-674.62	8
605.22	-436.52	774.90	47.33	-251.89	-550.42	11
1186.52	-461.91	1849.61	66.41	-276.31	-599.21	8
1281.98	-226.81	1066.16	297.36	-266.63	-851.29	10
1203.37	-162.11	1061.52	273.96	-244.29	-1000.00	10
1086.91	39.79	878.91	303.13	-195.53	-1000.00	9
929.93	312.99	759.77	288.97	-167.27	-1000.00	10
726.32	567.38	942.87	239.11	-159.42	-886.84	10
692.87	644.78	809.33	213.29	-246.34	-625.67	8
613.28	1394.78	449.46	129.85	-299.87	-529.02	10
845.46	1544.92	542.72	-206.21	-459.08	-403.14	9
1388.43	540.28	814.70	-487.12	-559.51	-398.59	10
1263.43	45.17	806.88	-452.73	-495.91	-371.52	10
1477.29	-24.17	893.07	-247.34	-434.48	-366.67	8
1261.96	-31.49	703.37	1.28	-297.30	-233.03	11
1281.25	58.11	498.29	159.36	-201.69	-67.38	8
1305.91	292.97	283.20	168.79	-163.30	-50.66	10
1638.92	761.72	277.10	151.70	-114.96	-122.83	8
1195.56	834.23	230.71	-12.88	67.54	-297.64	10
956.79	457.03	615.48	-135.10	20.78	-398.86	9
707.28	425.54	599.61	-55.24	-39.43	-314.51	10
1028.32	910.89	423.10	-42.51	-124.63	-147.74	8
1224.85	1014.16	760.50	-185.27	-132.72	-121.06	10
1115.48	963.62	755.13	-267.88	-75.84	-109.34	11
1148.44	656.98	770.75	-273.44	-26.31	-47.00	8
1118.41	690.92	788.82	-270.48	-10.35	-30.06	10
820.56	391.36	917.97	-239.47	37.72	18.01	8
742.19	446.04	735.11	-116.30	-19.53	57.56	10
817.14	267.58	761.96	-9.43	-90.12	74.89	9
916.75	289.79	683.59	113.49	-112.12	74.16	8
1147.22	459.47	581.05	99.21	-70.40	-27.28	10
998.29	417.24	772.22	77.85	-53.01	-88.75	8
732.42	413.33	779.54	83.86	-49.87	-159.03	10
546.39	407.71	742.43	137.54	-101.50	-120.15	9
818.60	720.95	496.58	179.84	-221.28	55.36	10
1041.99	749.51	447.51	154.33	-258.70	237.64	8
1485.11	706.79	410.64	143.89	-198.88	299.56	10
1840.33	839.84	371.09	120.51	-129.82	276.73	9
1890.87	1058.35	307.62	-54.81	64.82	116.55	10
1657.96	884.03	508.79	-305.27	255.49	-129.03	10
1109.38	486.57	787.84	-425.93	367.74	-305.73	8
624.76	438.48	830.81	-344.30	294.98	-294.16	10
744.14	192.14	959.72	-129.91	80.84	-62.32	9
1014.40	327.88	537.60	114.84	23.47	122.62	10
898.68	395.02	468.26	146.88	42.54	179.02	8
1129.15	475.59	627.20	157.81	53.99	167.08	10
1001.95	661.62	429.20	113.83	149.29	111.08	8
871.58	600.34	673.10	-51.39	193.30	17.76	11
374.02	2 10
-574.46	-344.73	321.29	190.73	345.95	-532.38	10
671.88	141.85	437.01	346.53	17.49	-263.92	9
867.43	831.30	-288.33	430.39	99.12	106.41	10
923.34	336.91	-51.27	388.79	-44.80	225.25	8
2056.15	666.50	307.37	422.36	-36.56	222.29	10
2085.69	1072.75	404.30	394.74	408.11	166.99	8
1384.52	1840.58	274.90	224.21	757.75	147.89	11
457.28	1540.28	498.29	132.45	763.79	105.87	10
311.04	875.73	599.12	96.28	582.86	10.59	8
627.20	566.41	699.71	268.13	393.28	-85.08	10
1322.02	685.79	511.47	492.16	403.35	-163.64	8
1737.55	707.76	235.11	531.68	543.09	-291.78	11
1354.98	1145.51	-73.97	381.71	797.42	-387.18	8
725.34	952.39	-31.74	100.04	844.45	-300.48	10
330.32	952.39	-297.85	-59.63	653.11	-87.43	8
496.34	1064.94	-516.60	-128.39	620.67	-16.51	11
33.94	994.87	-605.71	-210.57	578.06	-27.40	8
-288.09	755.37	-496.58	-197.33	468.08	-100.10	10
-965.58	556.15	-548.10	-114.23	448.55	-98.57	10
-1139.89	-101.81	-363.28	72.57	394.59	-241.33	8
-838.87	363.77	790.28	359.34	234.53	-477.87	11
-722.90	862.06	554.93	671.39	62.13	-665.13	8
-738.28	2212.16	148.44	525.30	-65.80	-624.27	10
157.47	1627.44	365.23	-76.05	-403.72	-441.16	8
273.44	1363.53	1.71	-516.82	-472.29	-43.03	11
77.64	810.30	-800.05	-891.20	-550.84	278.87	8
-443.12	-860.35	-343.02	-1000.00	-746.64	469.88	10
-119.38	-1347.17	440.92	-442.44	-1000.00	653.75	8
1002.44	-430.91	-445.07	-35.03	-758.61	513.03	10
1224.12	515.14	-72.02	-250.09	-357.33	201.72	11
302.49	3183.84	967.29	-792.57	-298.00	621.58	8
699.22	217.77	2528.32	-1000.00	-296.84	764.34	10
1635.01	-518.31	2742.43	-713.41	-204.68	512.05	10
1305.18	644.53	1854.49	269.84	-291.32	170.93	9
1482.91	1137.94	1422.36	325.10	-240.84	146.03	10
933.11	462.40	557.86	514.04	-155.70	-148.68	10
1204.83	-108.40	572.75	-248.20	-21.21	-109.95	8
985.11	-430.18	703.61	-261.08	18.40	-143.55	10
1004.15	-482.91	418.70	-91.43	-17.12	-210.97	9
1013.92	-412.60	477.05	57.04	47.06	-149.44	10
1032.23	-205.81	148.19	129.85	79.41	-143.16	8
609.38	-40.53	383.06	203.00	128.51	-134.37	10
808.35	531.49	768.80	239.90	43.85	-71.35	11
1352.29	1587.89	972.17	157.41	3.08	-149.69	8
1069.58	1706.30	1288.33	-45.93	38.48	-218.96	8
721.68	1200.93	1156.01	-196.90	30.06	-156.16	10
862.79	787.60	1106.45	-278.41	2.81	-162.90	10
1074.95	465.82	1222.90	-254.97	108.64	-192.78	9
821.53	86.18	1236.57	-205.93	172.73	-210.66	10
-174.32	187.26	687.50	-64.67	148.01	-191.04	8
-138.43	143.31	406.98	-30.76	-108.64	-93.63	10
864.01	23.68	776.37	-39.89	-203.77	-26.03	8
1019.53	169.19	947.51	54.29	-51.03	-145.20	11
767.58	258.79	836.43	139.98	117.65	-256.71	8
488.28	358.89	614.50	102.91	162.08	-363.25	10
251.71	410.89	725.59	59.60	157.41	-415.95	8
-136.23	583.25	966.06	12.12	95.28	-455.35	11
-165.77	787.60	976.81	-58.72	-50.48	-334.47	8
171.39	467.04	1198.73	-140.17	-221.31	-122.71	10
427.49	607.67	1287.84	-28.32	-291.32	55.91	8
533.45	623.05	1359.86	137.27	-326.97	133.67	10
854.98	787.60	939.70	42.33	-232.12	82.82	11
746.09	402.59	975.83	-34.70	-163.91	53.04	8
547.36	16.11	1120.12	-114.07	-120.61	10.13	8
674.56	-170.41	965.58	-73.82	-119.35	-24.14	10
728.52	-63.96	725.10	30.94	-79.13	-92.62	8
592.29	104.98	720.95	163.36	-66.38	-149.20	11
332.28	537.11	791.26	294.95	-207.31	-130.77	8
490.48	1232.91	562.99	304.41	-258.82	-72.78	10
895.75	1800.05	582.76	177.49	-295.62	49.13	8
1153.81	1573.73	740.72	-189.27	-230.93	77.79	11
909.67	607.42	1124.51	-483.37	-119.78	49.19	8
915.53	0.49	1229.74	-465.48	-110.26	65.09	8
843.99	-152.83	1106.69	-317.11	-73.00	113.83	8
698.24	-181.15	1074.22	-126.16	-40.13	161.80	10
775.63	-158.94	828.37	-29.94	-62.23	162.81	11
1140.87	-11.96	611.08	122.41	-50.42	118.16	8
1316.41	26.37	429.69	265.44	44.62	-36.41	10
1026.12	278.56	349.12	366.00	189.09	-211.76	8
618.41	755.13	373.78	379.70	249.27	-303.25	11
487.79	1297.12	489.26	232.06	215.03	-355.13	8
452.88	1168.46	664.79	-46.02	178.38	-353.27	10
420.41	930.66	1128.66	-315.06	142.85	-318.76	8
37.11	494.63	1568.85	-281.49	112.76	-290.74	10
-246.58	309.33	1182.86	-277.28	-9.83	-134.83	11
83.50	53.22	1192.14	-213.53	-173.77	17.40	8
472.17	-136.23	1253.91	-62.10	-243.47	93.96	10
559.57	5.13	976.07	194.55	-241.67	142.06	8
559.81	136.23	842.04	424.87	-244.87	171.57	8
583.98	1073.24	147.46	361.82	-232.39	178.16	11
1000.00	1841.55	228.27	200.29	-162.60	161.16	10
649.17	1239.01	740.23	-156.98	51.15	83.53	8
120.61	530.27	1080.81	-299.65	89.02	39.70	10
211.91	389.16	951.42	-241.21	-102.87	122.53	9
872.80	594.48	706.05	-225.71	-313.84	207.28	10
1093.99	557.62	862.06	-257.63	-356.87	256.77	8
1246.83	590.09	903.81	-225.52	-405.52	192.20	10
1762.70	641.85	931.88	-219.51	-188.17	116.58	10
1413.33	457.28	901.86	-178.44	-19.29	61.22	9
1065.92	269.78	966.06	-157.75	12.12	54.20	10
746.09	336.18	950.68	-110.44	-6.62	53.53	8
827.64	446.29	928.22	-77.76	-63.11	65.80	10
1181.15	479.74	677.73	-44.68	-67.17	39.18	9
1286.87	500.73	562.74	-100.19	7.66	-74.52	8
1267.82	443.12	649.90	-144.32	67.75	-149.14	10
864.50	201.17	744.63	-202.00	147.22	-273.56	8
657.23	200.20	689.70	-246.52	116.91	-324.74	8
727.78	-129.88	856.45	-369.66	37.57	-378.57	11
874.51	-411.13	1267.58	-314.97	-39.22	-542.11	8
740.48	-558.59	1193.12	-154.33	-40.31	-659.88	10
374.51	-331.05	913.57	-11.93	-79.53	-601.78	8
534.67	-185.79	753.17	71.78	-172.24	-382.69	11
834.23	-22.22	763.92	99.24	-170.75	-245.36	8
949.46	67.87	773.68	170.01	-152.13	-46.26	10
968.02	286.13	793.95	237.88	-151.49	30.18	8
989.75	461.67	830.81	260.10	-148.19	55.88	10
1079.59	499.51	870.12	231.90	-156.10	60.27	9
1189.45	522.22	845.46	189.54	-156.40	23.99	10
1281.25	503.66	842.29	166.60	-135.41	12.45	8
1216.06	429.69	837.89	129.61	-23.07	107.03	10
1224.37	296.88	860.11	147.37	72.69	340.64	8
1441.16	196.29	631.10	239.75	101.47	568.27	11
1770.51	114.75	709.47	256.84	140.26	733.89	8
2006.59	98.63	663.09	356.02	236.30	833.25	10
2137.70	57.86	664.55	449.16	363.25	891.66	10
2155.27	67.38	571.04	505.22	529.75	917.88	9
2022.22	60.06	465.33	530.79	591.43	916.66	10
1879.88	31.25	408.20	561.58	693.60	908.20	8
1604.74	57.86	333.25	575.71	759.31	878.36	10
1286.13	193.36	307.62	568.45	734.86	823.06	8
972.66	263.18	291.26	556.95	635.56	742.80	11
880.86	386.23	428.71	489.38	452.64	582.79	8
823.49	406.49	648.19	503.81	354.52	435.55	10
792.97	489.01	565.19	533.45	285.46	357.15	8
885.50	624.02	518.31	539.22	255.98	334.26	11
1026.12	693.36	661.87	502.53	236.97	339.51	10
1005.62	958.98	564.45	433.38	274.38	351.23	8
906.74	970.95	708.01	318.05	286.90	358.43	10
892.09	1045.41	683.84	215.82	271.64	343.11	8
860.35	1021.73	800.05	132.48	261.60	274.75	11
709.47	809.33	937.50	101.07	241.00	171.02	10
414.79	573.97	1061.28	170.90	148.86	59.20	8
628.91	711.18	802.00	206.54	116.36	-1.37	10
771.73	892.82	635.01	158.48	119.35	-83.98	8
758.79	796.63	708.50	33.84	158.54	-88.53	11
519.53	631.35	874.02	-73.64	176.54	10.25	8
526.37	609.13	859.13	-96.22	113.53	131.90	8
587.65	532.71	952.15	-92.83	70.04	212.04	10
626.95	424.56	994.14	-65.64	54.35	217.47	9
360.84	252.93	958.74	24.84	35.89	206.45	10
574.22	575.68	809.33	128.63	-103.00	145.87	8
769.78	829.10	676.51	111.60	-127.53	57.28	10
731.45	864.26	549.56	-77.70	-117.52	-7.60	8
794.19	710.69	696.78	-240.45	-92.50	0.98	11
729.98	435.30	944.34	-248.72	-46.14	27.59	8
492.92	240.48	909.42	-135.50	-19.71	156.83	8
950.93	401.12	793.70	-17.46	-112.40	215.12	10
997.80	385.25	846.19	72.14	-62.13	225.74	8
934.57	612.06	829.83	144.93	-21.85	157.87	11
1057.13	897.71	795.41	119.54	16.85	36.35	8
1134.28	1182.13	651.86	49.10	55.08	-22.55	10
953.61	1045.65	699.95	-127.87	98.42	-122.41	8
799.56	511.72	1057.37	-244.93	112.24	-133.64	11
544.92	211.18	1220.95	-238.71	110.93	-22.03	8
770.75	618.41	937.50	-160.34	20.36	95.21	10
797.61	625.73	903.08	-223.97	-36.25	151.67	8
685.30	186.52	999.02	-220.83	-49.62	183.93	10
435.79	66.89	880.37	-160.95	-97.47	238.07	9
804.69	145.02	762.21	-52.89	-172.82	203.19	10
1182.86	462.65	515.87	11.63	-93.48	60.06	8
950.68	543.21	541.02	-57.95	90.94	-143.46	10
717.29	576.17	648.19	-172.85	130.37	-288.02	8
592.53	543.70	1064.21	-273.01	103.03	-265.99	11
630.13	827.88	1213.62	-273.59	54.20	-230.19	8
889.16	590.58	1446.53	-392.64	-66.47	-104.92	10
1509.77	366.46	1523.93	-468.93	-93.78	10.89	8
1250.49	-34.42	1349.12	-420.68	47.45	39.98	11
977.05	43.95	857.91	-430.60	118.96	40.83	8
644.29	-363.28	894.29	-441.31	132.66	102.54	10
621.34	-484.13	888.18	-293.67	60.06	173.03	8
633.54	-517.09	755.13	-191.59	25.88	211.58	10
815.92	-640.14	717.77	-36.99	-26.82	309.66	9
640.63	-764.40	813.23	71.14	-28.38	362.79	10
765.63	-415.04	802.73	260.47	-75.93	318.05	8
789.55	-62.01	778.08	308.84	-48.68	193.21	10
771.73	164.31	750.24	228.21	34.85	52.95	9
616.46	197.51	918.95	151.70	84.81	1.86	10
228.52	-13.18	1048.10	-27.44	108.22	-98.72	8
342.53	-142.82	1505.86	-31.74	-15.17	-161.29	10
579.83	-89.60	1445.56	55.73	-95.00	-139.40	8
737.30	120.61	1283.69	100.16	-120.57	-131.59	11
853.52	340.82	1117.68	43.09	-103.61	-139.80	8
1043.21	260.50	1095.21	-66.86	-34.58	-126.04	10
985.35	50.78	1143.07	-108.61	-10.25	-110.81	8
951.17	-227.54	1165.77	-125.15	0.09	-68.24	10
921.88	-200.68	1059.08	-74.77	-2.20	-19.90	9
954.83	-183.84	1001.46	-58.07	-0.37	20.72	10
910.40	-251.22	978.76	-41.14	22.28	47.24	8
874.02	-287.11	983.15	-2.90	43.95	48.74	8
750.00	-281.98	974.61	23.44	40.44	42.36	11
612.06	-302.25	1047.36	41.63	25.15	37.57	8
746.58	-150.15	1049.80	100.98	-17.46	7.35	8
747.07	-44.43	1055.66	121.61	-9.86	-4.27	10
678.22	77.64	1093.99	106.11	-14.10	-1.46	8
768.31	77.88	1179.69	55.88	-21.58	5.07	11
844.97	141.36	1177.98	20.69	-11.02	-9.12	8
792.48	144.04	1148.19	-30.24	10.31	-4.79	8
755.37	90.33	1146.24	-79.19	-4.79	13.49	10
820.80	-28.32	1096.92	-99.91	-13.70	28.93	8
946.04	-132.57	1044.43	-131.41	-8.45	44.34	9
887.94	188.23	807.13	-174.68	29.08	63.39	10
814.70	59.08	974.37	-302.92	37.17	79.47	8
829.59	-17.82	1254.39	-322.14	49.99	111.57	10
705.08	-131.10	1310.55	-253.11	95.34	50.63	8
541.99	-261.23	1216.55	-221.71	84.90	-17.73	11
560.06	-841.55	1107.91	-122.53	51.24	-134.28	8
625.49	-1036.62	1030.52	89.97	14.28	-183.96	10
643.31	-888.18	931.40	362.95	-6.01	-161.10	8
654.05	-680.66	859.13	573.73	-28.84	-108.06	11
793.95	-505.13	812.01	681.79	-58.20	-109.62	8
1213.62	267.82	661.38	669.43	-38.60	-190.58	10
944.58	730.96	687.74	477.84	119.84	-461.76	8
469.97	782.96	1002.20	195.31	245.12	-683.90	10
224.12	677.25	1236.57	34.39	224.06	-805.57	9
296.14	629.15	1303.22	-23.04	134.55	-901.92	10
115.72	581.54	1200.68	-43.52	76.75	-1000.00	10
-144.78	552.98	1052.25	-91.83	-29.17	-1000.00	8
-184.33	551.76	1016.36	-209.47	-218.05	-954.80	11
187.99	425.05	1200.68	-245.94	-343.66	-833.98	8
195.56	137.94	1207.03	-219.02	-374.48	-754.64	10
504.39	43.70	1060.30	-107.85	-393.71	-555.18	10
454.83	-35.40	1070.31	-10.50	-340.58	-446.53	8
383.06	-111.33	1046.88	73.27	-343.20	-482.18	11
475.34	192.87	799.56	138.70	-384.74	-575.10	8
949.71	203.61	771.97	110.26	-381.62	-660.98	10
1538.82	-91.06	662.11	79.93	-272.98	-808.11	8
1585.45	-97.41	750.00	42.51	41.56	-894.29	10
919.68	-208.98	932.86	19.17	209.35	-922.55	9
-279.05	152.59	984.62	67.11	292.66	-894.74	10
-303.22	600.59	1000.49	94.54	20.23	-752.14	8
27.59	438.48	1056.15	102.51	-179.17	-611.69	10
338.87	163.57	1052.98	157.26	-211.46	-456.48	9
474.61	353.76	687.50	261.26	-221.04	-364.44	10
444.58	708.01	526.61	181.00	-174.90	-241.82	10
386.23	829.10	858.64	12.79	-248.78	-143.98	8
817.14	299.32	1245.85	-12.45	-227.08	-66.53	10
752.44	157.71	1188.48	57.68	-145.66	28.81	9
431.15	560.30	1028.08	97.38	-135.56	39.37	10
414.79	687.99	1087.65	47.30	-187.62	24.11	8
574.95	542.97	1136.96	-8.58	-225.95	-36.50	10
636.47	514.89	1138.67	-39.58	-206.48	-89.42	9
605.22	603.52	1063.23	-64.51	-197.88	-113.10	10
581.30	837.16	917.97	-146.03	-198.30	-109.71	8
695.56	794.19	1020.51	-270.51	-199.40	-114.47	10
708.25	789.55	1112.06	-349.43	-167.63	-182.07	8
656.01	337.16	1147.71	-340.97	-145.26	-279.39	11
707.28	4.88	1100.59	-280.55	-153.47	-262.15	10
808.11	-102.54	928.96	-197.14	-169.31	-135.62	8
791.75	-116.46	908.20	-143.34	-192.38	21.45	10
1168.70	-156.74	833.50	-118.04	-141.51	138.00	8
1508.54	-198.73	1070.31	-96.77	-85.75	128.02	11
1217.29	-235.84	1292.24	-16.36	54.60	116.55	10
916.75	-253.17	1140.87	76.45	144.78	155.58	8
864.99	-117.92	930.66	197.20	150.51	133.76	10
663.57	-75.20	941.65	275.21	146.76	14.62	9
373.05	248.29	736.33	407.96	156.68	-198.79	10
318.36	486.08	691.65	415.53	167.24	-423.49	8
-21.48	463.62	784.42	404.82	191.19	-493.47	10
-205.57	587.40	639.89	372.53	104.52	-613.01	8
-244.63	804.93	553.96	277.89	-22.89	-700.23	11
-62.99	424.32	1015.63	116.00	-121.19	-707.61	8
-192.14	166.99	1055.42	148.77	-215.36	-677.31	10
-410.16	678.71	581.05	286.19	-342.83	-598.36	10
-127.93	723.88	536.38	341.74	-513.18	-446.53	9
65.43	792.72	448.24	362.43	-597.26	-278.41	10
-320.80	1447.02	225.10	276.31	-665.07	-116.00	8
659.91	1246.34	372.56	81.51	-726.29	326.45	10
1555.42	1308.35	287.84	-16.51	-695.22	326.78	8
1468.26	1177.73	767.09	-272.74	-458.40	244.60	11
948.49	450.93	1256.10	-336.15	-364.69	297.42	10
1548.10	101.81	856.69	-274.32	-329.22	306.67	8
1722.41	160.64	917.97	-275.33	-208.92	67.57	10
1399.90	85.21	964.36	-83.80	-101.41	-193.63	11
1214.36	29.30	581.30	128.78	-94.64	-335.36	8
715.82	260.50	362.79	156.01	-114.81	-348.82	10
500.98	530.52	265.87	228.39	-172.24	-233.09	8
953.86	551.27	422.85	216.80	-198.12	-54.72	10
888.43	558.35	626.22	245.67	-161.19	16.11	9
855.22	962.16	493.90	220.34	-174.77	46.33	10
1207.28	1011.96	630.62	65.83	-200.93	34.09	8
1332.52	955.08	646.24	-92.13	-119.75	-42.36	10
1164.06	444.82	876.46	-138.09	-79.41	-86.70	8
888.92	52.49	857.91	-123.26	-30.03	-114.23	11
838.62	-274.66	704.35	42.30	-42.76	-63.57	8
859.86	288.09	104.49	208.07	-47.64	61.74	10
1226.07	935.30	91.31	192.17	-51.18	173.68	8
1527.83	948.97	320.56	77.94	9.80	111.76	9
1520.02	1128.42	328.61	8.48	70.68	28.11	10
1079.35	1037.84	418.70	-182.83	128.45	-109.53	8
798.58	1040.04	779.54	-333.95	147.52	-110.35	10
851.56	958.98	1029.30	-343.51	88.84	-29.30	10
1244.63	667.48	693.60	-397.19	34.27	37.20	9
1191.16	359.13	758.54	-407.81	32.04	30.49	10
1074.71	291.02	837.16	-272.83	2.08	36.77	8
1083.01	2.20	1082.52	-189.00	-47.06	7.29	8
1079.83	157.23	879.15	-81.05	-53.07	-35.55	11
1098.14	311.28	585.45	26.25	-9.61	-41.35	8
984.86	910.89	431.88	-25.85	36.80	-38.85	10
905.27	1284.67	494.63	-238.07	77.21	-81.54	8
560.30	995.61	895.51	-382.48	68.36	-128.60	8
608.15	794.19	1143.55	-572.57	6.50	-174.62	11
534.91	835.45	1041.99	-686.80	-74.95	-200.99	8
574.71	655.76	1038.09	-820.01	-131.20	-135.35	10
941.89	27.10	917.48	-878.54	-221.89	8.58	10
1427.73	-558.84	865.48	-960.82	-259.74	-21.88	8
1526.12	-1015.14	1087.89	-714.54	-164.12	-235.78	11
1333.98	-862.30	583.01	-420.75	-40.28	-391.57	8
1128.91	-628.66	526.86	-329.47	52.89	-373.20	10
762.94	-478.03	676.51	-267.49	70.43	-321.38	10
639.65	-448.73	835.45	-123.26	35.40	-159.88	9
788.57	-413.33	688.23	34.64	-60.42	-63.78	10
1154.54	-499.02	461.67	158.29	-110.87	-75.84	8
1617.19	-606.45	342.77	253.51	-43.00	-156.46	10
1769.53	-620.61	444.82	421.57	182.01	-227.57	8
1556.88	-662.84	473.14	669.40	418.88	-207.89	11
539.31	227.78	228.03	744.14	434.78	-155.46	8
-97.90	1527.10	127.93	601.90	238.71	31.95	10
751.22	1098.39	1437.74	79.65	-70.62	120.97	8
1404.54	653.08	1616.21	-52.19	-121.15	135.56	11
1256.35	423.34	1625.98	-174.50	-57.68	15.01	10
1042.72	743.90	1270.26	-326.60	-71.04	-74.46	8
1104.25	622.31	1189.94	-543.73	-104.80	-92.80	10
1056.88	338.13	1021.97	-642.64	-105.35	-107.60	8
1007.57	209.72	853.27	-659.30	-163.18	-73.49	11
1142.33	-71.29	883.79	-647.77	-185.94	-15.93	10
974.12	-364.50	917.24	-562.71	-269.17	148.65	8
1000.98	-570.31	889.89	-282.90	-333.77	364.20	10
1266.85	-548.34	369.63	-211.79	-260.83	424.32	8
1234.86	-854.00	468.26	-148.28	-186.83	352.63	11
1115.48	-516.11	471.68	-4.58	-115.26	244.72	10
922.12	-403.08	729.74	33.69	-78.12	122.04	8
878.66	-557.13	841.31	62.93	-111.97	6.16	10
1110.60	-799.80	838.62	89.26	-122.86	-37.63	9
1199.95	-1055.91	937.01	130.46	-98.27	-78.98	10
1015.38	-1167.97	589.60	414.92	-84.44	-58.44	8
1130.86	-909.42	250.24	566.28	-138.15	41.93	10
1521.00	-749.02	344.48	591.74	-78.67	193.94	8
1581.54	-793.21	415.28	691.53	42.48	326.39	11
1565.19	-674.07	326.90	871.40	29.72	468.51	8
1656.74	-317.14	5.62	854.13	9.09	532.32	10
1658.45	-143.07	139.16	721.62	-31.25	526.34	8
1527.34	283.20	82.28	531.07	-51.42	446.04	11
1681.15	221.68	607.42	312.90	-74.65	335.14	8
1724.85	-117.19	846.19	271.39	17.97	172.67	10
1651.61	-106.45	803.96	362.09	179.63	120.79	8
1500.24	-135.01	583.74	505.40	270.36	213.84	10
1520.75	-179.44	486.08	529.02	333.37	343.57	11
1625.49	323.97	247.80	473.39	371.77	368.84	8
1186.52	546.14	508.79	263.58	457.73	351.07	10
832.03	306.40	924.80	142.73	487.30	350.74	10
653.81	57.62	1324.46	251.92	410.49	263.09	9
566.65	363.28	1276.86	488.40	350.77	170.38	10
335.94	948.97	919.43	504.24	357.18	-14.59	8
210.94	1042.97	1114.50	328.74	337.98	-187.41	10
140.38	1119.38	1104.49	146.21	259.64	-321.08	8
55.18	737.30	1126.22	63.63	150.63	-396.82	11
259.03	323.24	1227.05	54.57	102.14	-405.58	10
374.02	84.96	1179.93	69.03	69.58	-374.69	8
181.88	-232.67	1276.12	161.59	56.64	-282.62	8
135.01	-10.25	986.82	287.63	15.96	-120.79	10
193.60	133.30	892.58	308.50	-24.57	85.08	9
345.95	371.09	822.51	326.45	-64.24	296.91	10
658.69	494.63	858.64	366.64	-95.76	371.70	8
892.09	425.54	716.55	313.39	-132.97	368.26	10
698.97	655.76	598.39	139.10	3.20	361.27	9
573.73	972.90	556.64	39.52	58.20	337.65	10
692.14	964.36	797.12	-97.41	22.52	175.38	8
797.85	1000.73	808.11	-264.34	1.34	-41.26	10
802.00	790.28	1159.18	-326.57	-2.69	-112.43	8
741.94	560.06	1304.44	-426.91	-4.43	-198.97	11
677.98	317.87	1418.21	-473.14	6.44	-265.05	8
522.95	41.50	1408.69	-432.10	-11.29	-329.90	10
746.09	-73.00	1310.30	-299.26	-35.49	-384.95	8
633.06	-68.85	1315.43	-153.08	47.12	-368.32	11
381.84	-337.65	1345.46	65.22	42.05	-295.65	8
400.39	-278.08	1233.89	190.52	25.82	-224.82	10
501.46	131.35	742.68	357.45	2.14	-107.21	8
361.57	217.53	802.73	288.21	-19.29	13.76	10
325.68	296.39	646.00	216.31	-73.73	156.04	9
513.92	755.62	708.50	151.12	-148.04	184.57	10
604.49	957.03	659.42	72.88	-193.94	-25.39	8
633.06	839.84	638.92	18.59	-143.22	-139.68	10
328.86	263.18	787.60	-81.54	-35.89	-249.63	8
352.05	129.64	723.39	-108.46	-14.28	-240.57	11
374.76	329.83	979.25	-80.69	-64.91	-276.15	8
377.93	698.49	858.89	66.77	-184.11	-387.30	10
350.59	840.09	874.27	83.77	-238.89	-445.62	8
362.55	1030.52	830.32	17.91	-263.03	-442.66	11
590.58	997.56	1042.72	-20.60	-250.89	-437.50	8
629.64	902.83	1044.19	-31.13	-227.72	-410.77	10
532.47	767.58	953.37	-44.68	-207.58	-257.87	8
749.02	621.34	870.61	-89.63	-241.91	-106.51	10
883.30	471.44	839.36	-134.31	-240.97	-130.25	9
633.54	488.04	797.85	-197.78	-173.74	-158.08	10
459.23	486.08	863.04	-284.30	-239.11	-145.81	8
593.02	297.61	965.33	-324.92	-345.43	-198.76	10
699.71	-36.62	1009.03	-305.60	-362.73	-240.78	11
597.17	-63.48	977.54	-231.17	-357.94	-289.34	8
700.44	-107.18	985.35	-155.98	-364.23	-295.20	10
712.40	-86.18	971.44	-152.68	-375.18	-236.94	8
904.54	-241.70	957.28	-80.26	-451.29	-142.46	10
1163.82	-48.58	686.04	32.78	-510.74	-106.41	9
1143.80	134.52	651.61	68.63	-498.47	-103.55	10
1047.61	284.42	937.99	121.86	-514.80	-89.11	10
1490.97	147.22	184.57	117.49	-512.94	-111.63	8
1777.83	324.95	740.23	-125.12	-360.14	-187.01	10
1613.04	644.53	1227.78	-89.23	-141.42	-306.40	9
1203.86	670.41	1358.40	-162.90	-19.78	-398.41	10
1022.71	550.54	1125.00	-208.10	-17.58	-467.25	10
707.28	346.44	849.85	-184.08	-75.47	-511.17	8
558.59	440.67	679.69	-152.13	-167.91	-407.62	11
685.55	423.83	771.00	-97.50	-254.79	-256.13	8
857.42	664.06	805.91	-61.04	-246.67	-186.46	10
983.15	762.45	720.21	-53.19	-231.23	-94.48	8
1165.04	728.27	609.86	-62.13	-211.30	-132.66	10
1232.18	739.50	554.20	-106.87	-136.51	-234.71	9
986.08	564.94	571.04	-162.60	-109.71	-350.34	10
949.95	505.13	560.06	-210.60	-111.94	-368.38	10
1002.93	576.17	539.06	-198.36	-90.97	-298.22	8
1039.06	591.80	497.56	-211.36	-95.73	-225.01	11
1073.24	423.10	588.38	-194.00	-84.44	-134.00	8
1091.31	185.79	610.11	-165.22	-95.09	-83.25	10
1063.23	-19.29	672.85	-37.35	-68.85	31.83	8
1235.84	-147.71	604.25	149.48	-61.71	99.58	10
1170.17	70.56	432.62	304.53	21.88	141.57	9
1064.94	319.09	239.26	303.89	24.78	120.67	10
1156.49	187.26	569.58	276.58	-13.49	20.97	8
1330.81	473.14	374.76	249.57	3.88	-35.52	10
1352.78	885.74	212.40	111.36	60.82	-170.35	8
882.57	749.51	439.45	-136.78	133.94	-196.53	11
402.34	471.68	1012.45	-229.10	80.32	-72.48	8
624.76	319.09	1365.72	-157.20	-128.14	14.77	10
1080.57	331.05	1568.36	-26.55	-158.75	-23.62	8
1192.14	510.01	1071.53	4.43	-64.33	-161.25	11
945.07	783.20	937.74	4.76	-50.54	-210.66	10
453.86	838.38	917.97	-101.81	-90.00	-245.27	8
896.73	737.06	930.91	-234.01	-213.29	-182.10	8
1319.34	779.54	791.02	-231.51	-199.98	-190.52	10
1239.75	738.53	646.97	-217.59	-68.57	-184.11	11
1162.35	501.22	620.36	-166.17	28.93	-96.62	8
1210.21	435.30	607.91	-110.44	158.48	-19.07	10
1106.45	486.08	524.90	-65.40	278.32	-55.69	8
757.08	852.05	484.13	-38.18	294.04	-50.96	11
763.92	974.12	516.11	-22.86	214.11	-5.98	8
604.74	879.39	655.52	29.54	127.53	60.55	10
504.39	680.18	1054.93	70.04	76.63	133.09	8
302.49	754.88	947.75	129.33	40.74	202.48	8
316.41	834.23	915.53	124.51	-0.21	228.73	11
698.00	1050.54	749.76	57.25	-25.42	196.84	8
657.47	1031.49	575.44	-66.01	22.34	118.10	10
601.07	961.91	529.30	-180.88	3.39	42.42	8
775.15	564.94	634.77	-277.28	-60.94	-11.23	10
891.11	338.38	755.13	-304.60	-112.73	-32.62	9
1188.23	260.25	943.60	-258.00	-127.93	-37.41	10
1183.11	213.62	1037.84	-113.77	-96.53	-6.56	8
1138.43	288.82	985.84	-23.68	-74.55	41.26	10
1256.10	357.18	932.37	-17.73	-61.34	21.91	9
1075.20	323.73	954.83	-51.54	24.75	-28.72	10
988.77	366.21	872.56	-80.20	66.99	-48.65	8
828.37	399.17	824.22	-106.26	74.95	-29.57	8
821.04	439.21	836.43	-149.14	40.31	7.42	10
1009.03	495.85	931.40	-221.83	14.92	-1.46	9
882.81	591.80	1147.22	-320.40	39.52	-18.62	10
927.25	618.90	1146.00	-392.55	19.90	-42.69	8
910.64	536.87	1079.59	-492.77	60.27	-47.39	10
706.05	265.87	1020.02	-517.03	64.67	-29.69	8
730.47	28.56	980.47	-496.58	0.82	-14.68	11
748.29	-226.32	989.50	-424.90	-61.43	38.70	8
895.02	-97.90	777.59	-307.07	-130.10	170.47	8
932.13	-162.60	737.30	-253.02	-139.68	291.41	10
651.12	-410.89	833.01	-228.82	-289.76	344.79	8
1129.64	-610.60	806.40	-216.55	-336.64	343.81	11
1197.27	-442.14	984.86	-125.43	-329.50	325.13	10
1229.74	-250.49	1050.29	-73.76	-277.07	327.30	8
1263.92	-97.17	831.05	-137.57	-204.83	275.82	10
882.32	-271.97	678.71	-185.76	-148.35	200.59	9
790.53	-664.06	637.70	-148.35	-163.18	190.83	10
674.80	-931.15	828.86	-82.76	-181.46	215.15	10
656.01	-675.29	797.36	-0.37	-279.08	213.44	8
852.78	-879.64	875.24	16.17	-302.61	456.82	11
1228.52	-1094.24	744.38	-6.20	-285.16	563.63	8
1067.38	-784.91	804.44	-51.30	-270.66	747.65	10
1132.81	-563.96	885.01	-41.72	-295.26	833.28	8
1302.25	-503.91	737.55	-32.87	-212.25	761.29	10
1096.68	-698.49	556.15	-52.43	-83.16	587.31	9
832.76	-824.22	496.83	-70.62	-63.23	320.04	10
672.12	-1000.49	505.37	-41.78	-105.93	194.49	8
714.11	-1396.73	562.26	1.31	-133.45	199.34	10
789.31	-1504.39	609.62	368.96	-142.79	344.21	10
827.39	-1292.72	268.55	573.79	-138.12	538.54	9
751.46	-1230.22	422.61	483.18	-163.73	698.94	10
863.04	-836.43	507.81	414.46	-195.47	824.89	8
738.77	-689.70	693.85	335.82	-203.52	833.34	10
511.72	-602.54	574.71	258.73	-166.32	742.68	11
268.31	-634.77	665.28	206.79	-175.20	606.75	8
428.47	-626.71	708.01	280.61	-212.13	396.15	10
157.23	-727.78	874.76	318.76	-200.50	337.59	8
150.63	-770.75	778.08	489.69	-269.84	302.28	10
628.17	-668.21	779.54	689.61	-318.88	348.48	11
752.69	-88.13	758.30	733.67	-249.97	401.79	8
1162.11	209.72	1054.93	598.97	-218.57	389.56	10
968.02	-18.80	1174.56	524.75	-102.39	293.91	8
932.37	-141.11	980.47	566.10	-35.86	241.18	11
814.94	-86.91	981.45	598.39	17.79	268.04	8
621.58	381.10	831.05	563.87	21.09	303.41	10
306.15	488.77	834.72	387.51	-20.29	395.60	8
521.24	414.06	1018.07	271.70	-104.68	483.64	10
802.98	884.52	948.00	179.11	-154.91	498.20	9
782.23	711.67	1116.21	36.71	-171.84	498.47	10
1243.41	599.61	1037.11	-58.32	-172.61	367.86	8
1240.48	527.34	1076.90	-87.62	-77.82	265.05	10
1058.11	283.94	1019.04	105.29	-15.41	318.70	11
1282.23	186.52	753.17	125.18	35.92	361.24	8
1029.79	-124.02	833.25	162.35	92.99	302.55	10
937.50	229.25	674.80	273.50	87.59	67.26	8
683.84	608.89	619.14	309.08	215.03	-58.47	10
476.56	681.15	847.66	256.44	275.48	-118.65	9
239.26	619.87	894.53	196.17	233.73	-130.92	10
80.57	590.33	980.47	194.67	136.93	-113.62	8
28.81	997.56	951.17	190.22	74.04	-90.76	10
243.65	1148.44	905.27	112.76	-111.76	-6.26	8
919.19	1121.58	857.91	-11.51	-199.22	37.38	11
1010.74	1104.98	630.62	-158.29	-66.28	18.62	8
892.09	614.50	839.11	-306.70	101.56	-75.32	10
548.34	461.67	1025.15	-280.98	201.39	-181.76	8
200.44	863.53	940.67	-210.42	150.05	-304.84	11
83.50	1129.64	956.30	-226.90	92.68	-353.88	8
183.59	1075.68	822.27	-239.56	-59.45	-468.69	10
336.43	995.85	733.64	-438.72	-78.28	-525.82	10
310.30	646.48	780.27	-701.45	-154.14	-524.66	8
510.99	22.95	917.24	-871.95	-251.80	-370.57	11
656.74	-428.47	954.59	-885.31	-319.85	-83.92	8
674.32	-661.62	1033.20	-842.32	-435.39	289.43	10
895.51	-997.07	1041.99	-655.91	-576.54	705.63	8
1356.45	-1312.01	815.19	-483.00	-520.36	877.08	11
1377.44	-1055.66	705.81	-379.36	-296.39	993.87	10
1625.24	-468.75	637.21	-238.95	-54.60	819.21	8
991.46	-336.91	687.01	-173.77	231.05	507.54	10
359.86	-418.46	831.79	-115.20	278.81	170.78	10
-196.78	-761.72	743.65	-151.34	204.04	244.29	9
126.22	-842.04	798.83	-243.26	56.61	312.07	10
258.79	-867.68	799.56	-265.87	40.71	282.44	8
244.14	-980.96	881.35	-95.00	128.66	159.64	10
-77.88	-948.97	721.68	27.22	137.88	47.82	8
-145.75	-859.86	422.12	225.74	108.18	-132.48	11
53.71	-831.05	667.24	266.36	31.28	-290.01	8
45.17	-747.07	585.21	264.80	-4.00	-413.15	10
92.04	-597.90	568.12	98.85	-67.87	-410.31	8
64.21	-799.56	835.21	-16.60	-77.27	-339.90	9
327.15	-1063.96	1322.27	-70.22	-97.47	-170.93	10
824.95	-795.65	940.43	106.41	-102.51	-80.38	8
1227.78	-312.50	954.35	115.30	-112.09	-22.83	10
1441.16	-54.20	889.40	33.97	-2.20	-17.82	8
1293.21	-267.09	1019.78	-82.52	186.80	-11.51	11
703.13	-607.91	1114.75	-84.56	186.61	18.13	8
556.64	-523.68	1066.89	-96.83	161.68	55.88	10
509.52	-442.38	1130.13	-130.65	126.13	160.16	8
541.50	-321.53	1131.10	-202.00	132.97	272.28	10
396.48	-473.88	981.93	-291.20	161.13	322.97	11
183.59	-505.13	858.15	-301.39	154.21	349.18	8
172.12	-462.40	738.77	-226.04	161.22	277.53	10
-48.10	-534.67	792.48	-1.74	118.62	195.71	8
-280.76	-772.46	816.89	155.06	-69.67	98.02	11
-713.87	-803.47	-528.81	288.67	138.43	156.40	8
-226.56	-1048.10	671.14	57.68	-50.17	85.94	10
-354.98	-1052.25	681.64	144.07	-47.67	-1.22	8
-118.90	-746.09	634.52	78.12	-127.62	-47.36	10
142.82	-567.38	875.73	-53.56	-147.19	-95.06	9
457.52	-579.83	1365.23	53.53	47.76	-128.72	8
377.20	-270.51	953.86	69.85	72.30	-192.54	10
163.09	-338.62	964.60	-70.89	111.60	-222.44	8
60.55	-877.69	1505.37	-154.14	56.61	-173.58	11
327.64	-845.95	304.93	-34.52	44.59	-54.99	8
396.24	-1129.88	795.41	-306.70	-77.15	-24.99	10
341.80	-1195.80	858.15	-216.95	-2.44	-53.13	8
327.15	-943.36	643.31	-140.50	32.68	-71.11	10
322.75	-824.71	502.44	-16.11	108.43	-98.75	9
285.40	-742.43	489.01	71.47	122.25	-115.33	10
304.93	-698.97	527.83	128.42	93.87	-77.27	8
281.01	-800.78	592.04	134.34	54.17	-19.84	10
197.02	-975.10	656.25	90.45	19.38	53.38	8
234.13	-984.38	785.89	74.46	0.18	74.40	9
266.85	-1012.45	927.73	53.13	-13.43	76.20	10
199.95	-1191.16	1014.40	130.22	-5.86	66.80	8
131.59	-1198.24	1225.34	307.62	15.84	110.69	10
77.64	-1396.73	933.11	777.10	13.18	232.30	8
186.28	-1514.40	387.94	967.29	-28.32	328.43	11
394.53	-1157.71	-182.62	999.97	-77.51	598.24	8
963.38	-495.12	268.55	999.97	-187.77	757.35	10
1029.05	-56.15	382.32	885.01	-219.06	558.84	8
335.94	115.23	383.30	890.41	-118.77	264.16	11
207.03	236.57	357.91	936.61	-122.34	208.98	10
583.01	1528.32	167.97	795.96	-211.73	-130.13	8
401.12	1979.25	388.43	451.45	-80.47	-684.57	10
-261.96	1620.61	917.72	314.76	65.43	-1000.00	8
-1451.42	1483.89	965.58	266.57	69.85	-1000.00	11
-1533.94	1102.29	868.41	168.64	-162.20	-1000.00	10
-786.87	855.47	725.10	125.09	-470.15	-999.63	8
-653.32	329.59	664.06	62.81	-518.86	-1000.00	10
-666.75	-113.28	624.76	90.61	-631.20	-997.34	9
-687.74	-188.72	520.02	218.02	-796.81	-811.92	10
-217.29	-199.71	361.08	406.56	-895.78	-553.83	10
163.82	-36.62	420.41	539.34	-859.95	-373.26	8
526.86	436.28	356.93	533.14	-727.39	-378.85	10
915.77	511.47	547.61	471.10	-625.40	-419.62	9
1086.18	427.00	559.81	359.65	-440.49	-447.05	10
977.29	668.46	659.91	273.83	-229.77	-330.87	8
862.06	909.18	829.59	234.47	-164.43	-154.91	10
854.25	895.51	942.63	189.03	-110.44	45.93	11
931.15	1011.72	858.64	96.01	-92.44	215.76	8
1054.44	952.15	905.52	-8.54	-50.38	255.98	10
858.40	485.11	1076.17	-30.36	0.12	234.31	8
531.49	379.39	1015.87	-65.12	-0.76	120.36	8
66.41	750.98	908.69	-79.41	-78.31	24.72	11
61.04	700.20	1028.32	-76.02	-172.58	-109.31	8
172.36	705.08	903.32	2.78	-215.00	-289.37	10
221.44	599.61	816.65	45.14	-192.05	-401.64	8
296.63	439.94	852.54	94.94	-175.93	-409.52	11
100.83	805.91	673.34	152.31	-178.07	-360.63	8
-10.50	1126.22	946.04	85.66	-276.37	-218.57	10
115.23	1511.72	1246.83	26.49	-396.61	-34.24	8
545.65	975.83	1737.30	131.44	-563.05	9.83	10
542.48	998.54	494.14	-139.56	-428.59	-222.17	9
496.83	702.64	701.90	-292.08	-455.17	-494.78	10
432.62	349.61	325.20	-224.91	-467.80	-605.74	8
747.80	5.37	67.38	-143.46	-529.60	-689.45	10
1250.49	-202.39	379.15	-23.41	-503.60	-614.69	8
1050.05	252.20	277.59	143.52	-282.35	-423.31	11
837.89	655.76	93.99	88.20	-187.65	-312.10	10
745.85	475.10	213.62	-147.03	-159.85	-219.91	8
737.79	370.36	485.11	-192.69	-239.07	-91.74	10
864.75	579.35	936.52	-70.53	-262.08	149.57	9
874.02	623.29	914.79	-2.14	-289.73	275.30	10
1154.54	935.79	900.88	40.31	-331.73	450.84	8
1400.63	1385.50	852.05	-37.99	-378.72	392.91	10
1562.01	1100.59	910.40	-205.75	-339.42	246.46	8
1587.16	607.18	881.59	-298.61	-304.44	130.16	11
1614.01	178.96	843.26	-260.13	-245.18	57.86	10
1619.87	-26.61	903.81	-122.47	-156.95	-81.51	8
1330.08	13.92	619.63	-35.06	-71.41	-215.67	10
1004.39	112.55	665.77	-5.25	-43.52	-255.25	8
847.90	220.70	675.54	26.49	-32.17	-246.70	11
937.50	377.93	675.05	24.08	-47.39	-210.78	8
849.37	474.12	692.14	-22.89	-100.49	-150.42	8
986.57	523.44	709.96	-108.67	-161.59	-105.22	10
1205.57	543.46	652.34	-203.80	-165.53	-107.24	11
1309.08	156.98	800.05	-237.30	-139.50	-113.86	8
1491.70	79.35	629.15	-219.24	-57.28	-150.67	10
1551.03	179.93	866.21	-161.68	132.39	-218.48	8
1049.80	260.50	1069.58	-73.49	270.23	-230.87	10
976.32	470.95	834.96	108.49	209.08	-172.55	11
1064.45	707.52	333.74	247.77	149.41	-52.12	8
859.38	732.18	398.19	292.69	122.38	24.17	10
830.57	857.91	458.25	265.93	87.37	11.81	8
537.84	1120.61	473.63	189.33	66.86	5.98	11
559.81	1131.10	687.99	-9.49	38.60	0.03	8
789.55	724.12	1030.52	-153.59	-39.64	-91.77	8
773.44	530.03	1003.17	-143.95	-54.44	-137.15	10
723.88	472.66	659.42	-59.39	-90.24	-82.06	8
838.13	458.98	718.26	-8.54	-123.60	35.58	11
923.83	367.68	833.01	26.37	-133.76	74.68	8
758.06	432.86	701.17	80.81	-137.27	160.06	10
1050.78	568.12	582.03	89.08	-162.63	200.07	8
1129.15	685.30	504.64	2.84	-94.39	125.46	10
1027.34	670.17	478.76	-106.84	-18.46	26.58	9
792.48	119.63	656.98	-145.69	-33.36	-32.44	8
726.32	160.64	575.20	-133.76	-64.18	-42.72	10
832.76	290.28	827.39	-108.09	-118.29	-27.98	8
891.11	482.91	958.01	-128.85	-203.55	-40.01	11
1018.31	644.78	1142.82	-57.04	-314.06	-11.29	8
1277.83	816.89	861.57	2.53	-332.18	27.13	10
1384.77	797.12	930.18	-46.05	-293.76	-7.51	8
1472.17	979.25	672.61	-95.58	-253.20	-22.46	10
1434.08	1181.64	292.97	-212.19	-174.84	-36.77	9
1314.94	336.91	600.34	-343.38	-122.86	-147.09	10
1144.29	135.74	514.16	-249.15	-71.41	-258.58	10
968.26	618.90	59.33	-88.41	-6.01	-301.91	8
811.04	1084.47	-108.15	-134.03	61.19	-220.34	11
1027.34	1020.75	95.70	-277.77	118.90	-212.28	8
944.09	587.89	348.88	-268.89	204.93	-315.73	10
476.32	408.45	411.13	-183.01	169.53	-339.39	8
736.08	784.91	380.62	-29.60	75.13	-257.02	10
1002.69	1496.58	555.66	-35.34	122.74	-122.16	9
948.24	1102.54	1245.85	-170.44	193.08	6.16	10
757.81	635.25	1407.71	-209.99	203.43	22.98	10
920.65	721.44	1174.32	-192.69	169.04	-36.01	8
900.15	846.92	1056.15	-243.16	153.50	-115.45	10
852.54	823.24	825.68	-348.72	104.00	-186.74	9
627.93	466.31	878.17	-389.34	57.98	-214.32	10
493.41	284.91	894.78	-436.74	24.63	-186.80	8
329.10	-50.54	875.24	-438.08	26.40	-108.03	10
436.04	-390.87	1269.29	-414.95	-36.07	-73.64	9
493.90	-518.80	1415.04	-265.17	-68.60	-113.77	10
549.80	-430.42	1389.16	-121.28	-70.80	-203.77	8
543.95	-67.63	1083.74	-64.82	-103.85	-370.76	10
741.94	-194.58	822.27	-90.76	-114.84	-458.01	8
682.37	-250.73	941.89	-125.82	-76.72	-608.09	11
373.05	112.30	715.33	-52.03	-72.75	-643.28	10
641.85	289.06	721.92	-79.68	-139.59	-483.55	8
901.61	87.89	816.89	24.60	-150.76	-276.92	8
984.13	157.47	771.00	132.17	-96.74	-73.36	11
1214.11	117.92	953.61	167.69	-65.55	-21.76	8
1084.72	262.70	974.12	258.85	26.82	14.16	10
938.72	461.43	931.88	274.11	82.06	1.28	8
853.03	396.00	1067.87	160.25	108.73	12.48	10
1170.41	239.99	1200.93	98.66	145.57	-12.51	9
1072.27	349.85	1171.63	114.99	281.43	-37.35	10
446.78	619.87	1042.48	62.07	290.71	-34.67	8
-28.56	610.35	1114.50	58.81	232.03	-14.86	10
122.80	442.38	1136.47	70.77	64.15	26.86	8
214.60	716.31	1115.97	106.05	-21.12	51.36	11
253.17	977.05	1117.43	34.09	-58.84	-1.65	8
226.81	983.89	983.64	-101.90	-49.93	-123.14	8
149.17	589.84	1120.85	-270.45	-133.21	-242.46	10
321.78	248.29	1317.63	-295.41	-187.71	-270.60	11
604.25	196.78	1019.04	-207.89	-246.70	-271.09	8
985.35	-29.54	897.95	-84.87	-221.86	-264.68	10
902.83	-43.95	702.88	113.40	-110.90	-232.39	8
565.92	278.81	498.05	280.73	-33.20	-140.44	10
416.50	427.49	438.48	218.11	-80.35	-30.85	9
579.10	515.38	710.45	91.89	-74.07	96.34	10
830.08	1029.30	698.97	37.23	-27.01	101.93	8
868.65	575.68	1101.56	-167.60	110.29	-27.59	10
600.34	77.15	1145.75	-251.68	143.68	-213.65	8
223.88	16.85	1445.80	-219.70	133.33	-258.27	11
223.14	159.42	1853.76	-111.72	16.51	-251.83	8
433.11	314.45	1774.90	-37.20	-5.98	-313.69	10
393.80	241.46	1457.76	66.10	60.09	-416.99	8
210.45	242.43	1187.99	110.87	79.19	-484.44	11
-252.44	38.33	1189.94	207.79	116.85	-552.92	8
-444.82	278.32	553.71	285.43	51.61	-517.46	10
-184.33	533.94	213.87	129.61	-125.43	-508.79	8
14.40	-86.91	604.00	85.21	-270.75	-580.78	10
87.65	-170.41	583.50	198.24	-353.64	-479.25	9
330.32	-15.38	419.68	348.42	-430.66	-274.87	10
624.51	544.19	191.16	391.66	-440.40	-192.20	8
743.16	1323.00	195.07	296.11	-433.26	-123.84	10
883.79	955.08	1175.29	105.26	-283.05	-114.07	11
555.42	1017.33	1226.81	38.60	-200.32	-129.49	8
615.23	1311.04	1379.88	-24.08	-216.25	12.73	10
465.58	1007.08	946.53	-63.90	-177.28	172.94	8
489.50	842.04	972.41	-189.45	-148.38	254.82	10
630.37	678.71	946.78	-248.05	-226.53	115.26	9
964.36	301.27	1018.31	-242.13	-223.63	-17.61	8
608.40	206.30	1001.71	-165.50	-161.13	-199.80	10
376.71	62.74	1017.09	-51.91	-199.28	-255.31	8
479.00	55.42	794.92	50.32	-291.78	-261.20	10
872.80	279.05	747.31	106.02	-351.26	-245.00	9
1265.14	257.32	864.99	94.82	-234.28	-239.04	10
1124.51	367.19	765.14	40.77	-65.61	-266.48	8
827.39	463.87	1108.15	6.53	-10.65	-259.37	10
393.55	567.14	1371.34	17.15	9.89	-159.85	9
670.41	614.50	1126.46	37.05	-34.91	-159.15	10
466.31	593.99	1235.84	72.60	-35.89	-264.89	8
148.44	568.36	1127.69	83.80	-73.58	-303.56	10
-124.27	807.37	739.50	57.10	-183.23	-210.54	8
116.46	641.11	682.62	20.90	-291.69	-97.75	11
381.35	527.34	757.08	30.33	-318.88	-81.51	8
501.46	624.27	472.17	41.50	-355.16	-74.40	10
549.80	1034.91	69.58	-49.16	-358.43	-33.87	8
1129.64	767.58	135.25	-218.81	-360.23	-32.10	8
1463.13	652.83	859.86	-305.36	-232.27	-98.05	11
1329.35	633.30	1014.40	-273.13	-126.92	-207.00	10
1258.30	525.15	858.89	-259.37	-24.96	-334.35	8
1004.64	749.02	945.80	-308.32	46.08	-384.92	10
792.24	968.51	885.99	-394.44	166.78	-362.82	9
902.34	475.83	928.22	-462.52	200.13	-318.70	10
998.29	136.23	1074.46	-393.89	221.98	-316.93	10
181.88	-108.15	1087.89	-180.48	329.74	-249.45	8
-222.41	-126.22	1169.43	-17.33	252.17	-58.01	10
52.00	-76.17	1166.75	4.21	84.41	171.23	9
268.07	-95.70	1335.21	-23.07	30.09	242.03	10
537.84	119.63	1316.89	19.99	-65.00	257.69	8
626.22	231.93	1212.65	46.66	-64.48	175.02	10
588.13	343.26	1118.90	67.87	-75.47	17.24	9
659.18	-2.44	1041.75	51.51	-60.12	-141.33	8
629.15	-77.88	927.49	101.29	-61.16	-244.38	10
622.56	-62.50	659.42	154.05	-81.39	-267.76	8
740.97	-2.69	386.96	295.68	-78.52	-255.43	10
838.87	463.62	500.00	272.55	43.12	-183.56	9
809.81	775.39	573.73	132.97	192.93	-104.64	10
494.14	810.79	900.63	-128.88	332.55	-8.58	8
324.46	686.77	1095.95	-259.92	381.10	56.92	10
-214.36	388.67	1645.02	-290.13	335.82	97.87	8
-152.34	248.54	1569.09	-252.26	259.49	87.52	11
-22.46	57.37	1263.43	-142.33	96.10	38.33	8
93.02	155.52	1001.71	35.19	-37.14	-7.97	10
201.66	116.46	950.20	210.51	-94.15	-61.40	8
198.24	245.12	921.88	289.86	-87.16	-163.45	9
6.10	584.23	845.95	237.82	-49.84	-166.99	10
-7.08	931.15	901.61	108.46	-44.83	-143.55	8
-155.27	1260.99	686.04	-79.25	-78.58	-103.18	10
308.84	357.67	1290.77	-290.37	-138.24	-108.70	8
239.26	-208.25	1350.83	-253.54	-142.91	-207.03	11
383.06	115.23	843.51	15.53	-179.90	-212.25	8
445.56	434.57	605.47	118.71	-135.89	-197.48	10
386.47	590.09	497.56	80.32	-82.82	-181.85	10
100.83	55.66	753.17	26.40	-22.40	-164.40	8
82.52	102.05	684.81	87.49	-30.52	-58.26	9
247.07	533.69	351.32	135.74	-50.72	115.05	10
483.64	507.32	492.68	101.23	-119.81	157.93	8
776.61	642.33	885.74	51.30	-67.47	95.70	10
731.20	602.54	1321.04	3.30	-26.52	13.92	9
288.82	562.26	1403.56	-73.58	54.50	-123.84	8
-1.95	540.04	1338.87	-92.10	-15.44	-126.16	10
282.71	451.90	1256.35	-59.66	-147.58	14.34	8
412.11	380.86	1262.45	-2.26	-231.78	243.23	10
803.47	298.10	1201.17	72.94	-183.65	487.00	9
987.55	226.07	1101.07	114.50	-127.75	607.42	10
1438.23	-38.09	1035.89	228.27	-37.84	787.69	8
1774.66	142.82	808.35	366.30	192.78	818.36	10
1455.81	363.53	600.83	593.44	370.67	679.41	11
1090.82	869.63	-0.49	486.08	509.00	234.68	8
151.61	895.75	128.17	260.44	603.55	-213.35	10
-218.75	850.34	307.62	90.27	497.65	-169.37	8
-271.24	844.48	919.19	32.99	388.12	-7.26	10
235.84	729.74	969.48	-93.48	305.42	338.07	9
103.76	469.97	857.18	-126.83	219.39	427.12	10
435.55	432.86	979.49	-74.95	180.54	365.78	8
524.17	445.07	915.77	41.29	207.52	219.15	10
396.97	547.36	738.77	5.40	213.10	27.50	8
194.09	412.35	871.34	-5.00	212.52	-11.93	9
192.38	494.38	808.59	70.89	189.54	147.43	10
620.36	571.29	976.07	-7.20	191.65	399.60	8
708.25	685.55	718.99	-111.79	313.63	571.44	10
729.00	324.95	853.76	-180.88	409.64	731.87	8
993.90	365.72	1025.15	-125.34	418.46	619.87	11
1044.92	581.54	813.96	-113.98	545.93	412.99	8
31.25	376.95	781.49	-90.64	605.62	418.64	10
6.59	359.13	1050.54	45.56	437.44	472.14	8
21.97	348.63	923.83	149.57	193.42	475.04	11
758.06	785.64	901.86	214.32	10.53	415.95	8
798.10	1203.13	881.84	129.21	48.07	294.65	10
652.34	1298.58	898.93	5.04	80.02	73.39	8
395.51	1216.80	803.71	-44.16	81.91	-25.54	10
285.89	623.78	1110.11	-122.16	106.75	-69.03	9
285.16	479.74	1067.38	-28.90	116.88	17.33	10
334.47	506.35	643.07	65.77	44.53	41.99	8
269.53	429.20	657.47	31.22	-14.80	78.34	10
245.36	424.56	656.74	39.58	-85.51	134.67	9
598.88	342.04	920.41	34.76	-75.32	184.60	8
870.36	299.32	830.81	56.92	37.17	199.40	10
745.85	625.98	602.78	141.27	115.39	70.22	8
713.62	728.76	488.77	114.11	118.87	-43.06	10
749.02	674.07	601.81	48.58	103.97	-108.76	9
891.36	719.97	696.53	42.69	123.90	-109.22	10
997.56	872.80	869.63	30.64	185.39	-134.86	8
417.72	981.20	995.85	25.67	269.96	-136.66	10
-217.29	1000.00	613.53	-80.93	165.34	-41.38	8
-202.88	286.38	892.82	-283.60	-2.35	121.49	11
41.26	202.64	852.54	-248.17	-135.74	200.53	8
681.15	397.71	730.71	-129.91	-108.76	115.69	8
986.33	320.56	920.90	-52.28	-50.05	13.49	10
891.85	530.76	874.51	193.24	90.79	-239.44	8
326.17	1238.04	342.29	329.65	218.41	-380.80	11
3.66	1480.71	424.80	150.63	269.20	-292.85	8
-457.76	1231.69	145.51	-102.36	211.61	-84.99	10
-578.13	791.02	265.63	-287.87	-9.46	167.54	10
166.50	457.52	710.69	-231.35	-50.51	266.42	9
35.40	377.93	1069.09	-151.25	-7.11	229.89	10
7.32	728.27	818.60	-1.83	4.39	47.00	8
-85.21	875.49	776.86	-26.98	-10.99	-105.04	8
-147.71	637.21	974.61	-104.10	-71.44	-32.99	8
-43.46	394.53	1101.56	-84.26	-168.49	60.85	11
179.44	426.27	1002.44	-80.96	-196.69	85.42	8
485.35	541.99	889.65	-106.96	-232.82	90.18	10
635.50	300.54	1028.56	-126.22	-229.37	127.87	8
790.28	213.13	1048.10	-144.17	-192.90	267.73	11
851.32	183.35	947.51	-95.43	-182.13	452.48	10
1215.58	292.97	857.18	-69.67	-159.09	636.20	8
1849.12	663.57	711.67	-148.32	50.54	638.15	10
1945.31	543.95	975.34	-194.24	195.16	507.29	8
1085.45	-88.38	1211.43	-166.20	402.44	124.57	11
137.94	-278.56	1007.32	8.45	452.27	45.84	10
-50.54	-380.37	718.26	204.32	254.27	417.51	8
1041.26	-152.10	537.11	340.88	-7.45	843.38	8
1678.96	485.84	621.58	295.53	49.26	987.34	10
1582.52	568.85	686.04	241.94	175.96	771.27	11
1579.35	608.15	751.95	252.14	452.03	432.40	8
708.50	673.83	930.42	228.18	525.91	275.82	10
601.81	881.35	1049.32	184.78	464.75	67.87	8
104.00	1122.80	843.02	182.19	459.53	-31.10	11
-358.89	1043.95	643.07	118.65	255.00	-62.01	8
-301.51	1064.45	584.47	-43.85	-25.09	27.83	10
317.14	937.74	692.87	-154.27	-258.12	60.33	8
541.99	703.37	827.15	-204.44	-270.42	40.07	10
434.08	515.38	948.24	-190.83	-281.46	8.85	9
738.28	607.18	685.79	-91.71	-291.66	-69.52	10
1222.17	638.43	797.12	-89.26	-165.22	-209.47	8
845.46	231.45	1097.41	-65.64	42.11	-290.44	10
523.68	168.46	1099.61	53.22	28.75	-251.86	8
683.84	90.09	1085.21	178.22	-9.55	-117.49	11
904.05	220.95	968.02	225.71	37.23	-69.21	8
603.52	639.89	788.57	250.49	81.67	-58.47	10
332.52	695.31	1044.19	142.03	55.05	-35.92	8
430.91	828.86	997.07	67.78	8.06	24.29	11
819.09	812.26	820.07	20.26	0.43	25.48	8
820.80	717.29	787.84	-58.17	27.16	19.29	8
606.45	187.50	1237.06	-133.06	67.60	43.95	8
381.35	198.24	1140.63	-14.34	42.60	107.88	10
686.04	398.44	824.71	32.38	-18.13	143.07	9
756.10	489.26	819.82	-6.23	-5.37	124.08	10
690.67	295.17	959.47	-36.44	11.54	141.36	8
507.08	56.40	1401.61	2.66	-22.49	183.93	10
870.36	259.77	1158.20	113.53	-144.17	265.56	8
826.42	507.08	796.39	162.69	-188.14	221.95	11
926.03	775.15	611.08	71.90	-242.46	96.86	8
1122.80	805.66	679.44	-118.62	-156.92	-55.60	8
1101.32	713.87	543.46	-216.98	18.62	-215.39	10
961.18	89.36	1023.68	-187.23	59.81	-300.87	11
614.50	186.52	982.67	-29.21	111.15	-316.10	8
351.32	654.79	554.93	45.35	94.82	-138.09	10
566.16	496.83	824.95	-72.81	51.73	99.82	8
990.23	303.71	1044.68	-148.07	65.31	215.76	8
1166.50	370.36	891.85	-108.86	180.42	183.56	11
1226.81	553.71	771.97	-74.31	317.78	37.17	10
652.10	543.21	1110.35	-10.74	355.68	-12.02	8
167.97	622.31	1032.71	130.37	336.24	-80.54	10
139.89	306.88	1067.63	244.26	163.45	-186.31	8
-56.88	970.95	668.21	261.35	21.15	-218.35	11
-85.21	848.63	692.63	18.01	-186.22	-129.61	8
108.89	717.53	873.05	-182.10	-376.83	-21.67	10
439.45	538.33	1037.60	-149.84	-447.94	74.13	8
935.06	578.37	812.50	-116.03	-412.08	113.01	11
923.34	718.99	775.39	-139.37	-272.22	126.50	8
1120.85	528.56	885.25	-138.49	-108.12	146.39	10
998.78	416.26	982.18	-67.44	58.99	82.34	8
832.03	503.91	862.30	10.28	206.09	-0.15	10
697.27	773.93	666.50	-10.93	263.24	-106.32	9
497.07	629.88	1036.87	-33.39	264.68	-172.12	10
1.22	505.37	1072.02	-105.19	173.46	-223.66	8
-54.69	409.18	930.91	-161.13	-7.05	-176.67	10
178.96	470.70	754.64	-198.52	-131.93	-107.94	9
331.05	153.56	963.38	-172.94	-223.24	-104.98	10
380.13	-157.96	914.06	-91.28	-250.18	46.26	8
580.08	-100.59	912.35	-0.40	-254.15	226.20	10
838.87	499.27	509.52	15.23	-256.93	234.71	8
1209.72	455.57	978.03	-75.56	-211.12	152.98	11
1112.30	229.49	1359.38	-8.51	-91.31	31.92	8
1114.99	-256.59	1242.43	107.54	-107.21	129.55	10
1523.19	99.61	1023.93	266.20	-89.94	228.58	8
1470.70	850.10	607.91	341.31	57.07	243.38	10
1396.48	1023.68	572.51	272.52	113.83	148.47	9
1308.11	575.68	636.23	141.33	211.43	82.64	10
1042.48	359.13	725.83	113.68	237.64	59.11	10
812.26	280.03	795.17	96.53	214.17	81.45	8
778.81	482.67	763.18	48.95	115.51	170.44	11
698.49	-78.86	1043.21	26.64	109.86	371.58	8
950.20	-127.20	1073.24	130.55	102.57	578.34	10
1078.86	162.60	869.14	269.96	144.81	652.10	8
1150.63	463.13	672.61	335.39	212.10	638.46	10
1277.59	628.66	522.71	344.70	217.65	566.47	9
1200.44	583.74	606.69	265.59	256.99	345.21	10
1285.40	595.46	573.73	200.23	329.50	108.18	10
890.14	483.89	908.45	184.11	411.90	-109.99	8
720.21	756.59	700.44	157.71	396.85	-155.82	11
551.51	749.02	586.91	-26.58	348.54	-67.90	8
314.94	272.22	976.56	-106.87	298.31	125.27	10
461.67	351.81	1492.68	8.15	190.46	290.04	8
840.09	1069.09	970.95	14.34	181.70	297.73	10
558.84	1103.52	910.40	-45.50	168.61	225.71	9
465.09	471.19	1046.39	-83.10	178.86	185.88	10
422.85	373.54	908.94	43.40	184.17	129.33	8
542.48	625.98	731.93	122.19	128.36	-1.83	10
492.19	779.05	545.41	73.36	112.70	-74.89	8
360.11	828.13	830.08	-16.17	107.60	-66.56	11
280.27	397.71	1211.67	-112.64	110.20	-2.41	8
532.96	446.78	1136.23	-88.53	35.34	-15.93	10
623.29	336.67	1028.08	-92.16	-5.62	-14.80	8
639.40	-251.22	1234.38	-58.50	13.95	35.52	9
500.49	-223.14	1210.21	147.86	62.74	112.21	10
400.15	337.89	829.59	235.60	9.40	138.92	8
631.35	996.09	517.58	187.47	-8.30	131.04	10
654.30	1160.16	490.23	-108.86	12.21	86.67	8
406.98	97.66	1260.99	-359.22	16.57	43.52	11
697.02	-54.44	1222.17	-257.90	-64.36	7.08	8
846.68	2.44	1151.61	-32.29	-53.92	-29.63	10
922.61	380.13	828.61	49.29	-26.00	-43.15	8
612.79	95.70	1031.49	137.05	85.88	-49.77	8
560.55	446.04	820.80	265.11	118.50	-52.52	11
811.04	799.80	859.86	206.42	157.56	-79.96	8
885.50	943.36	942.38	13.52	285.40	-198.36	10
336.18	669.92	1049.80	-182.98	319.12	-271.55	8
-98.39	117.92	1381.10	-238.89	282.65	-253.66	11
29.54	302.00	1046.88	-170.26	110.35	-176.61	8
438.72	527.34	979.25	-207.61	16.97	-105.01	10
472.66	311.52	1098.63	-225.16	61.71	-52.31	8
191.65	23.93	1081.79	-163.39	147.64	33.69	10
125.49	-65.92	1045.41	-12.45	137.27	95.15	9
-96.44	60.55	776.37	102.87	57.04	153.93	10
-12.94	286.87	782.23	109.34	-18.01	180.57	8
361.82	270.51	1145.75	85.82	-86.12	217.86	10
382.32	291.75	1062.50	79.01	-99.55	194.27	8
272.95	328.61	915.04	109.16	-148.50	195.83	11
223.14	387.21	787.11	36.53	-224.95	232.06	8
423.34	212.40	1004.88	-42.72	-217.04	244.75	10
678.96	242.92	1152.10	-34.88	-201.39	200.35	8
760.25	306.15	1110.11	-8.79	-96.50	54.41	11
362.55	452.39	911.38	25.85	23.47	-57.50	8
224.37	798.83	804.44	-0.46	-2.44	-100.86	10
439.45	815.67	848.14	-94.57	-58.14	-81.88	8
646.24	445.80	1102.54	-112.64	-68.91	-62.71	8
649.41	482.18	1031.74	-142.76	-80.99	23.53	11
694.82	411.13	1220.21	-128.81	-140.69	56.37	8
829.83	317.63	1091.06	-44.22	-113.86	70.98	10
843.02	23.19	949.71	61.52	-4.70	61.68	8
809.81	121.58	880.62	201.63	40.28	-43.43	11
829.10	541.26	637.21	209.32	67.93	-79.86	8
656.49	736.08	812.01	126.34	131.93	-96.01	8
504.64	1011.23	798.83	0.34	171.81	-51.27	10
330.81	508.30	1258.30	-144.56	200.20	31.83	8
325.93	428.96	1347.17	-192.75	171.54	85.82	11
330.08	509.03	1239.01	-161.13	85.97	55.69	8
345.95	577.88	995.85	-111.05	50.26	4.94	10
182.62	665.28	960.94	-11.99	31.49	-94.57	8
-134.52	704.35	767.58	-36.93	-18.28	-157.78	10
119.63	697.75	943.85	-169.95	-104.25	-184.63	9
272.95	560.06	931.40	-173.19	-122.56	-239.81	10
292.48	379.15	917.72	-94.39	-116.52	-304.08	8
227.54	160.64	985.60	35.06	-160.46	-338.50	10
361.57	102.78	1126.22	111.48	-199.16	-385.35	8
578.37	256.35	842.77	243.62	-241.36	-495.79	11
499.51	385.01	994.63	264.34	-196.81	-528.56	8
385.01	787.35	882.32	283.20	-144.71	-456.09	10
154.30	1023.93	758.30	161.13	-96.50	-374.45	10
31.25	517.58	863.04	-100.89	-222.53	-357.54	9
256.84	204.10	790.28	-130.98	-426.85	-462.95	10
624.51	109.37	891.36	8.82	-377.17	-710.78	8
-160.64	282.23	833.25	52.52	-362.70	-836.49	10
-603.27	574.46	753.91	107.09	-503.05	-1000.00	8
-61.04	993.16	476.56	-35.06	-720.06	-1000.00	11
236.08	1890.87	642.09	127.53	-906.22	-1000.00	8
2002.20	1631.84	713.38	-25.91	-869.60	-737.70	10
1522.95	753.91	1162.11	-327.55	-557.68	-420.32	10
641.11	395.26	998.78	-316.65	-430.39	-338.10	9
599.85	206.79	966.31	-172.67	-428.50	-391.75	10
788.82	282.47	719.73	-87.13	-354.98	-532.01	8
61.77	625.00	612.55	-34.39	-342.35	-583.37	10
114.01	950.20	546.14	98.24	-463.96	-575.26	8
2129.64	988.04	149.90	88.59	-484.99	-678.77	11
1664.55	577.64	629.15	-249.21	-187.53	-1000.00	10
631.10	373.54	797.12	-311.16	2.99	-1000.00	8
307.13	442.63	623.29	-282.38	-48.55	-994.60	10
221.68	296.63	759.52	-111.15	-156.77	-734.16	9
176.76	370.36	783.20	-16.88	-202.67	-606.63	10
237.30	466.55	756.59	382.11	-319.79	-309.23	8
952.39	932.13	664.31	429.41	-438.75	67.20	10
1427.25	1345.70	365.23	326.26	-430.33	221.71	8
1650.88	1850.83	407.47	11.47	-195.98	33.78	11
887.70	1097.90	224.85	-359.25	80.41	-231.14	10
601.81	610.84	419.19	-513.06	107.39	-296.48	8
174.07	70.80	935.06	-405.33	53.74	-172.18	10
-66.65	635.74	1635.74	-292.57	11.26	-111.42	8
558.35	830.81	1469.24	-224.40	-20.75	-157.65	11
554.69	91.80	1312.99	-243.96	-13.49	-471.37	8
300.29	-268.07	1209.96	-108.86	-80.23	-603.39	10
725.34	-189.21	1032.23	89.45	-159.61	-522.92	8
743.90	-8.30	843.75	178.99	-89.63	-471.59	11
653.32	-21.48	785.40	183.99	-22.71	-467.47	8
286.13	172.12	782.23	186.98	-15.87	-425.63	10
430.91	180.91	859.38	170.84	-74.07	-320.98	8
108.15	391.36	711.43	227.54	-92.68	-189.06	10
250.24	839.11	665.04	236.88	-195.68	-108.31	9
369.14	1104.25	644.78	122.50	-236.33	-131.62	10
513.67	894.53	806.40	-78.25	-258.33	-159.45	8
682.86	1007.81	1100.83	-164.83	-225.95	-155.49	10
430.42	745.61	1231.93	-188.51	-215.12	-81.97	11
542.72	599.85	1135.99	-150.27	-225.98	-41.99	8
944.58	551.03	710.69	-86.94	-247.31	-29.36	10
635.74	346.68	757.32	-58.32	-134.95	43.06	8
536.62	268.55	699.46	48.43	-116.03	97.41	10
618.41	35.40	930.66	153.59	-110.72	119.17	9
496.34	139.65	867.92	302.34	-91.49	181.24	10
478.27	656.74	671.39	300.17	-131.44	182.80	8
644.78	967.77	824.22	226.14	-174.84	92.07	10
470.95	723.39	969.97	92.41	-152.56	3.48	8
586.67	914.06	921.14	-11.08	-163.67	-21.09	11
761.72	548.10	1174.80	-127.75	-168.95	-89.90	8
894.78	483.15	1330.08	-129.12	-109.74	-248.60	10
701.66	514.89	1540.28	101.47	-199.37	-356.20	8
536.38	631.35	89.11	173.58	-149.75	-377.56	11
690.19	71.78	906.98	-164.55	-189.18	-179.14	8
1032.71	209.96	820.07	-26.37	-182.71	-73.39	10
1223.88	260.99	772.71	64.48	-116.76	-92.74	8
755.86	578.61	740.48	60.24	-40.07	-105.87	10
750.98	597.17	780.76	-26.40	-66.31	-64.27	9
1044.68	550.05	1280.03	-42.45	-57.50	-79.25	10
816.65	714.84	1124.76	-15.14	53.04	-150.36	8
503.17	919.68	836.18	-26.12	69.18	-210.42	10
285.40	749.27	748.78	-156.80	98.57	-123.23	9
235.60	411.38	652.34	-170.01	94.91	59.14	10
116.21	147.71	532.47	-125.31	47.42	311.52	8
347.90	610.35	376.22	-14.50	-65.37	441.10	8
1360.60	1964.60	341.06	-17.76	-143.10	322.88	10
1257.08	1299.07	841.31	-231.84	-33.45	0.73	11
674.32	232.91	1287.11	-440.34	-58.65	-1.43	8
655.03	-290.77	1418.46	-416.56	-170.78	175.29	8
1022.71	-666.02	1233.15	-223.85	-299.41	371.89	10
1389.89	-495.36	1072.75	74.16	-308.96	503.08	10
1598.88	-291.50	938.48	304.63	-191.74	462.62	9
1823.00	77.88	810.06	409.39	37.99	182.37	10
1245.61	512.45	543.95	433.56	129.49	60.27	10
927.49	604.00	338.13	361.91	163.02	-119.93	8
867.43	649.41	495.85	146.70	86.24	-192.47	11
855.22	130.13	903.56	54.99	63.42	-113.43	8
781.25	-198.73	907.96	145.94	103.67	-13.15	10
700.68	-76.17	749.27	289.95	129.61	103.18	8
1081.54	-92.77	619.38	344.48	134.58	133.67	10
1225.83	380.62	62.74	487.06	108.43	69.67	9
913.57	624.02	52.73	466.13	188.60	-107.21	10
528.81	1050.78	291.99	276.49	187.50	-438.08	8
485.11	1545.90	790.77	46.48	248.35	-574.34	10
337.16	1723.14	1102.05	-96.07	292.45	-673.19	8
-355.47	1496.83	1041.02	-157.62	174.38	-425.57	11
-468.02	1532.47	711.43	-331.42	-126.68	-182.89	10
302.49	1394.53	1010.99	-432.62	-195.65	-412.54	8
183.11	660.89	1053.71	-430.45	-160.31	-671.91	10
-693.12	-12.45	1043.95	-267.00	-188.23	-1000.00	11
-892.33	-62.01	783.20	-5.07	-356.14	-1000.00	8
-870.36	193.36	547.36	199.83	-574.80	-1000.00	10
-792.97	344.73	267.09	304.11	-789.15	-976.35	8
-482.18	441.16	80.32	342.29	-868.23	-713.13	11
38.57	552.49	-73.97	245.54	-830.51	-303.83	8
594.97	560.79	157.71	188.54	-767.61	-42.39	10
478.27	528.81	492.92	231.87	-690.89	53.74	8
760.25	650.63	492.92	241.70	-680.11	201.42	10
1549.56	867.19	366.46	162.23	-646.64	121.22	9
1591.06	742.92	423.83	32.75	-436.00	-99.95	10
1275.39	680.42	486.82	-44.71	-269.68	-239.23	8
1174.56	905.52	573.00	-63.17	-141.45	-184.60	10
1246.34	772.46	666.02	-108.52	-12.05	-92.32	10
1172.12	580.32	904.79	-44.62	43.82	-110.57	9
932.62	462.89	850.10	36.77	41.63	-134.31	10
1007.08	511.23	578.37	80.66	44.10	-165.77	8
932.86	857.67	391.36	57.86	111.72	-224.30	10
757.32	816.89	499.02	-54.29	97.05	-300.90	9
760.01	861.82	421.14	-192.90	58.90	-366.88	10
646.24	934.81	587.65	-312.01	-5.77	-453.86	8
469.24	656.49	1182.37	-326.17	-41.90	-470.15	8
245.36	396.00	1359.38	-373.72	-90.88	-445.07	10
90.09	449.22	1200.68	-389.19	-127.01	-335.30	11
-188.96	261.96	1117.68	-510.31	-248.99	-235.99	8
-103.52	307.37	2233.15	-461.03	-358.92	-119.02	10
56.15	227.29	854.00	30.00	-371.28	-3.54	10
210.21	327.15	727.29	75.13	-384.16	45.10	9
467.77	696.53	615.97	56.43	-355.80	58.81	8
639.16	782.96	816.65	-42.76	-316.56	60.73	10
835.45	480.71	1133.79	-55.88	-359.65	-2.04	8
1014.89	68.36	993.65	-73.70	-409.61	1.40	10
1216.55	18.80	870.12	-45.56	-364.47	68.94	9
1353.27	111.57	797.36	-23.65	-226.26	132.23	8
1373.05	140.63	903.81	-36.65	-152.92	146.55	10
1514.40	155.52	1051.03	6.68	-49.84	76.63	10
1317.14	312.50	688.48	147.43	69.73	-33.75	8
940.92	468.75	313.72	246.25	94.33	-133.88	9
1070.31	756.10	262.45	230.62	-24.26	-142.94	10
1232.42	705.08	341.31	103.67	-30.91	-121.80	8
1342.77	634.52	550.54	1.10	137.97	-81.12	10
895.02	329.35	976.81	-37.11	200.41	-49.62	8
678.47	154.30	1327.88	-33.08	227.97	53.13	11
555.42	124.76	1199.71	44.19	198.15	159.94	8
496.09	461.91	1036.38	63.05	167.36	191.04	10
610.60	539.55	1055.91	-45.41	93.90	139.74	8
872.07	534.91	1068.36	-142.40	95.28	14.98	11
1255.37	425.78	960.45	-175.35	166.99	-68.66	8
1121.83	17.33	879.88	-180.18	347.26	-305.88	10
675.54	-38.57	953.86	-102.36	467.59	-449.07	10
71.04	159.91	1326.66	4.55	441.19	-363.98	8
124.51	76.90	1627.20	108.73	256.77	-184.17	11
75.68	364.50	1100.83	65.64	97.23	-118.50	8
2.93	499.27	865.97	-89.69	-89.63	-71.62	8
206.54	367.92	846.68	-108.64	-190.46	-44.40	10
940.92	259.28	1073.97	2.59	-222.56	-85.21	9
747.80	499.76	878.17	130.34	12.88	-202.48	10
223.63	518.07	761.47	118.16	125.46	-224.18	8
96.19	541.26	832.28	104.13	62.90	-114.01	10
-36.62	875.00	826.17	48.74	-89.08	-4.06	8
298.10	1129.88	938.23	-11.63	-139.86	8.00	9
653.56	660.40	1105.71	-72.75	-106.35	-37.14	10
369.63	370.85	851.07	-126.16	27.89	-92.65	8
127.44	181.40	782.96	-152.37	72.75	-82.58	10
101.81	145.02	878.17	-64.00	35.13	-61.49	8
145.26	224.37	914.55	-0.43	-2.75	-55.73	11
314.94	-35.40	971.92	79.04	-54.53	-1.34	8
359.62	15.63	1022.46	197.85	-120.88	62.23	8
607.42	362.55	823.73	322.30	-193.08	32.78	10
665.28	744.38	790.04	219.27	-161.16	-2.59	8
793.95	961.67	992.19	62.23	-109.04	-3.33	9
793.46	328.13	1284.91	-207.00	16.85	-43.98	10
419.43	87.16	1000.73	-277.22	89.84	-71.35	8
335.69	80.57	731.20	-333.80	41.72	-61.07	10
152.10	85.21	837.89	-373.11	-67.35	26.43	9
179.44	24.90	1191.89	-345.31	-184.75	63.87	10
791.99	-300.29	1517.09	-217.44	-336.27	100.71	8
1172.12	45.65	1128.91	1.56	-286.16	32.96	10
849.85	298.34	880.62	181.76	-81.05	-31.25	8
414.79	461.67	781.25	265.14	33.20	6.62	11
398.19	592.77	702.88	198.36	31.92	153.53	8
474.37	589.84	989.99	98.85	7.60	306.43	8
760.74	684.08	1137.45	23.68	-6.90	346.89	10
963.62	648.44	1203.37	-110.11	-4.67	294.68	8
822.27	493.65	1237.55	-142.24	75.53	170.65	11
465.58	266.11	1188.23	-129.64	131.99	56.27	8
432.62	109.13	1204.35	-40.62	79.47	-83.34	10
472.90	87.40	1036.87	71.72	31.59	-108.86	8
491.21	141.60	919.92	91.16	5.22	-80.17	11
633.30	175.05	956.30	114.93	-120.09	-63.93	8
1073.73	113.53	961.91	131.93	-209.72	-51.12	8
1253.42	150.39	830.81	125.37	-157.84	-54.47	10
1225.34	177.00	872.07	138.18	-30.67	-88.81	8
1208.50	935.55	509.52	25.30	68.97	-235.53	11
679.93	1127.44	512.70	-132.11	147.06	-308.29	8
-129.15	102.78	1120.85	-322.45	251.46	-264.47	10
-569.58	865.72	1041.26	-251.59	36.50	-167.76	10
60.55	1132.32	1109.86	-232.57	-326.84	-150.05	8
607.18	564.94	1274.66	-307.80	-383.15	-163.48	11
545.90	180.91	1136.96	-326.29	-264.65	-176.06	10
781.74	633.06	949.71	-367.25	-227.39	-186.07	8
932.13	564.94	957.76	-519.23	-186.52	-224.09	10
850.34	-142.58	1287.35	-559.72	-142.18	-159.48	9
800.05	-265.14	1237.79	-535.95	-148.59	-96.16	10
1107.67	-316.65	1005.13	-463.35	-189.82	48.00	10
1257.57	-488.53	959.96	-381.13	-185.94	130.49	8
1189.21	-564.94	740.72	-278.20	-139.31	130.62	10
1008.79	-641.36	836.91	-175.54	-73.70	124.24	11
865.23	-486.08	770.26	-65.06	-68.24	137.91	8
862.30	-604.00	938.23	23.32	-90.88	184.94	10
936.52	-593.99	941.41	133.79	-117.58	217.35	8
1115.48	-419.43	872.07	178.92	-99.88	194.15	11
1077.64	-237.06	773.44	157.41	-63.48	188.90	8
947.75	-242.19	796.88	90.73	-27.44	161.77	10
958.50	-363.28	1015.38	29.45	-7.51	133.45	8
912.11	-198.49	943.85	18.89	16.30	117.13	10
829.35	-176.76	1033.20	-29.66	37.32	102.36	9
754.15	-263.43	1129.64	-87.34	6.35	115.88	8
780.76	-407.96	1172.61	-93.51	-11.11	140.05	10
854.98	-331.54	1016.85	-79.28	-21.00	160.86	8
826.17	-307.86	910.89	-96.86	12.82	134.95	11
713.62	-491.70	991.46	-126.16	36.32	83.71	8
707.03	-530.03	949.95	-115.20	33.63	46.26	10
697.51	-516.36	923.10	-97.69	31.19	22.16	8
695.31	-544.92	856.45	-88.10	16.08	8.15	10
797.12	-701.17	903.56	-58.35	-18.31	-11.63	9
629.39	-549.80	848.63	139.22	-40.53	13.49	8
652.34	-534.67	910.40	231.72	-106.93	157.47	10
775.39	-569.58	1039.06	359.74	-159.58	274.35	8
939.70	-545.65	1093.26	485.84	-120.39	290.92	10
1041.02	-540.28	1081.05	529.30	-51.15	266.24	11
936.52	-380.37	1010.01	611.27	42.05	203.37	8
818.36	-112.06	777.83	625.73	51.85	177.64	10
857.18	-129.64	815.43	546.72	9.43	246.83	8
1159.91	-211.43	866.70	428.96	-5.86	446.32	11
1315.19	-618.16	1122.56	335.45	41.26	752.32	8
1545.41	-779.05	1167.24	379.27	68.88	999.97	10
2112.30	-645.51	1121.09	530.21	164.18	999.97	8
2118.16	-306.88	1095.46	585.97	258.00	999.97	10
1869.87	16.11	751.46	641.82	401.34	999.97	11
1815.67	348.14	476.81	603.45	447.85	999.51	8
994.87	736.82	707.28	525.51	511.69	725.71	10
593.26	711.91	754.15	433.84	418.61	511.17	10
371.34	653.56	626.46	357.57	339.94	400.57	9
414.31	815.92	635.50	281.71	270.23	399.87	10
561.04	819.34	704.10	145.94	237.49	456.70	8
659.67	650.39	870.85	97.08	225.65	462.98	10
699.95	520.02	874.02	113.59	214.45	496.70	8
917.97	772.95	841.31	152.83	190.83	414.06	11
736.82	760.50	823.73	154.39	231.96	248.47	8
418.95	624.51	878.17	160.77	232.57	123.05	10
90.33	677.00	927.25	172.49	193.39	125.55	8
289.06	775.63	959.47	151.58	71.11	87.13	10
796.63	1045.17	970.46	117.25	76.90	55.54	9
735.11	920.41	992.43	-12.24	156.80	-3.48	10
490.97	625.00	1115.72	-117.77	209.35	47.09	8
365.48	323.97	1226.32	-137.76	201.66	167.79	10
403.32	356.69	1086.18	-72.72	145.57	261.14	9
463.13	475.59	916.99	-103.73	78.28	273.01	10
490.48	468.02	853.76	-151.28	75.74	256.65	8
459.96	198.24	936.52	-171.94	48.19	259.31	10
892.82	145.75	836.91	-158.63	41.29	202.61	8
891.36	145.75	773.44	-101.75	207.37	94.73	11
503.42	68.60	849.61	-13.12	336.43	40.31	8
114.50	306.15	781.25	99.33	336.55	58.35	10
1.22	491.94	721.68	149.66	220.12	142.30	8
72.27	828.86	665.53	131.44	146.88	184.23	8
133.54	690.92	1013.43	30.18	36.90	191.07	11
279.30	714.84	1002.69	49.41	-21.45	109.71	8
354.00	1370.85	739.01	31.80	12.51	-57.46	10
229.74	1414.79	801.27	-147.34	42.05	-188.78	8
150.63	907.96	977.54	-238.74	26.15	-225.19	11
5.13	472.41	1152.59	-254.91	29.91	-196.08	8
-162.60	430.42	1131.59	-215.30	-41.75	-77.76	10
362.30	253.91	1240.48	-136.35	-152.62	-19.20	8
519.04	438.72	1050.78	-108.67	-105.99	12.70	10
472.66	376.22	1081.79	-165.44	-63.32	50.84	9
540.04	321.04	1096.68	-177.00	-56.46	132.17	10
678.22	54.93	1126.46	-186.31	-1.71	228.12	8
664.79	-19.29	1051.03	-160.49	20.84	243.84	10
627.69	40.53	966.31	-93.87	50.69	252.11	8
606.45	-18.31	949.71	-73.33	68.94	236.27	11
488.53	-109.62	1058.59	-75.10	94.24	236.11	8
437.99	-119.87	1044.92	-84.66	78.34	257.05	10
347.66	-245.36	1149.17	-52.58	22.64	299.74	8
339.11	-333.98	1106.69	-10.77	-2.53	327.48	11
430.42	-237.30	1124.51	98.02	-63.84	325.10	8
782.23	145.75	956.79	214.66	-70.95	227.08	10
803.22	383.30	830.32	204.22	18.65	132.48	8
598.63	352.54	752.20	132.39	109.62	80.54	10
616.94	211.91	843.99	133.18	163.09	21.82	9
610.35	305.18	735.11	154.72	217.16	-11.44	8
653.08	268.31	787.84	109.10	365.72	-58.62	10
174.07	404.54	1162.35	17.64	435.88	-106.66	8
43.95	575.68	1249.27	-45.41	322.48	-54.63	11
142.33	325.20	1311.52	-113.83	213.01	21.73	8
223.14	343.75	1201.17	-126.80	173.34	71.87	10
218.51	262.70	1092.77	-101.78	207.64	95.09	10
125.00	508.06	1045.65	-40.68	212.68	87.98	8
92.53	611.33	930.91	19.65	228.06	3.57	11
-141.11	708.74	723.39	28.41	273.83	-74.49	8
-443.36	313.23	718.02	-30.91	312.19	-71.47	8
-679.93	163.33	693.36	-41.93	259.64	-50.45	10
-780.27	-88.13	722.41	-6.87	148.80	-78.52	8
-457.52	3.91	668.46	113.68	-54.47	-197.45	9
-246.83	64.94	647.46	187.59	-131.96	-267.52	10
-150.15	104.25	801.51	238.22	-136.14	-236.02	8
-194.82	538.33	742.43	267.30	-157.44	-120.91	10
-153.56	596.68	777.34	184.39	-214.39	49.74	11
-33.20	918.21	843.51	39.31	-272.71	191.96	8
300.29	809.81	965.09	3.88	-259.58	221.37	8
208.01	440.43	929.69	-22.40	-170.35	258.82	10
232.91	205.81	989.75	-112.43	-144.04	290.99	8
401.12	197.27	1000.98	-158.81	-177.19	252.75	11
552.49	329.59	1054.20	-140.53	-222.66	186.65	10
596.68	226.81	1002.93	-228.00	-242.86	196.72	8
729.49	-45.17	1343.51	-162.96	-164.15	256.32	10
925.78	-137.94	1449.22	29.75	-146.42	206.05	8
1037.84	11.47	1180.42	182.19	66.47	130.37	11
1000.98	508.54	1108.89	226.53	308.96	-100.34	8
189.70	929.93	614.50	39.64	427.31	-263.03	10
-400.39	400.63	511.96	-274.93	338.96	-183.47	10
-622.56	-248.05	821.29	-455.29	78.70	-30.33	9
-731.20	-307.37	648.68	-463.84	-243.62	130.55	10
-252.20	-1078.13	1189.70	-261.75	-407.56	244.72	8
308.59	-977.05	1720.70	210.21	-369.60	173.71	10
579.35	530.52	1260.01	314.15	-209.35	105.74	10
720.95	839.36	607.42	373.29	-117.43	-168.52	9
438.72	526.12	623.05	223.02	94.57	-412.51	10
-22.46	486.08	617.43	119.90	175.81	-501.53	8
-93.02	133.79	746.34	13.92	120.00	-379.43	10
-69.82	-146.48	816.16	93.08	30.76	-226.32	9
-11.96	89.36	737.06	167.05	-4.27	-24.63	10
-151.86	443.12	1326.66	176.88	17.70	93.81	8
-0.73	1025.88	1379.15	185.76	-28.17	241.36	8
715.09	1052.98	1286.87	73.12	-97.14	198.39	10
853.03	385.50	1377.93	-1.50	3.91	193.66	9
558.35	406.01	1107.91	-32.26	56.98	181.92	10
233.64	648.68	873.54	-94.09	31.80	160.58	8
130.86	405.27	1109.38	-215.67	-58.41	110.81	10
390.87	111.08	1124.51	-139.80	-137.88	100.74	8
574.46	-53.71	1022.46	-24.08	-71.04	157.35	11
648.19	129.64	789.31	59.42	16.88	111.21	8
644.04	364.50	598.14	102.14	101.35	-41.29	10
315.67	467.04	660.89	155.61	197.24	-181.64	8
-28.32	608.40	558.35	198.58	209.08	-249.69	11
-409.18	668.46	478.76	190.58	201.14	-389.95	8
-960.94	704.35	757.81	91.71	69.24	-434.84	10
-995.12	791.50	912.35	-24.66	-139.47	-271.45	8
-375.24	839.60	884.52	-134.98	-356.38	-205.41	10
-159.18	886.23	729.49	-208.53	-384.31	-223.05	9
203.37	875.24	513.18	-455.51	-381.07	-303.96	10
425.05	185.06	1096.92	-546.78	-356.11	-354.37	8
343.51	306.15	1253.66	-617.46	-353.12	-406.92	8
354.00	293.95	1290.04	-554.50	-399.38	-471.10	11
635.50	236.82	1072.51	-506.71	-393.98	-556.00	8
713.38	-285.89	894.78	-435.15	-294.16	-583.40	10
556.64	-486.82	1050.05	-214.17	-186.89	-449.52	10
478.03	-546.39	1036.13	55.79	-156.86	-318.27	8
621.58	-775.15	1097.90	314.12	-146.82	-151.89	11
878.42	-519.29	1119.14	590.15	-123.69	-200.47	10
741.94	438.48	664.55	547.03	-16.57	-477.91	8
360.11	578.61	813.48	413.18	14.56	-620.18	10
-100.34	988.53	917.97	83.34	-0.82	-815.80	8
-186.52	336.18	1321.04	-256.50	-169.83	-843.48	11
495.85	15.63	1244.87	-322.54	-355.62	-848.60	8
1165.04	-110.60	1104.74	-272.80	-362.52	-836.70	10
1557.37	-175.05	1005.13	-148.50	-215.33	-835.57	8
924.07	-419.92	1231.93	-68.51	26.49	-778.05	11
662.11	-341.06	1384.03	99.30	54.02	-568.60	10
610.84	149.41	1220.46	163.15	27.74	-460.78	8
578.61	200.20	967.53	259.80	-21.55	-295.87	10
501.22	602.78	701.66	305.18	-77.12	-239.81	8
579.83	581.79	836.91	205.84	-65.83	-177.25	11
491.70	240.72	1016.85	159.91	-78.37	-170.47	8
643.80	260.99	802.98	223.05	-162.29	-116.18	10
886.47	434.33	647.71	279.02	-209.78	-66.96	8
1205.57	817.63	582.03	262.57	-183.04	-56.67	11
963.62	1083.74	731.69	165.28	-37.54	-39.61	8
492.19	1068.36	704.83	-11.75	-16.51	-44.53	10
309.33	779.05	775.88	-148.96	-78.09	-74.68	8
311.28	437.74	909.67	-159.97	-109.68	-85.17	10
490.23	281.25	1123.54	-133.15	-167.88	-126.37	9
586.67	472.17	1029.30	-109.19	-209.56	-187.07	10
843.51	502.69	1200.68	-171.02	-209.05	-189.51	10
1135.01	789.79	1010.25	-243.44	-183.72	-197.94	8
1174.56	497.31	1155.27	-381.65	-48.40	-235.32	11
977.78	115.48	1128.17	-402.01	98.45	-286.87	10
582.52	-68.85	1063.96	-342.16	187.77	-307.86	8
209.47	-360.35	996.34	-254.39	193.51	-270.42	10
202.39	-273.44	956.79	-151.00	99.43	-184.69	8
73.00	-15.87	835.69	78.09	-19.56	-107.18	11
130.37	203.61	670.17	208.07	-152.04	-47.36	8
591.06	399.17	559.57	219.42	-212.74	-42.11	10
1150.15	268.55	773.93	198.03	-242.83	-88.75	8
1297.36	260.74	1128.91	227.05	-109.74	-217.32	10
1013.67	615.72	844.48	229.64	55.45	-361.85	9
791.75	800.78	1086.43	61.74	127.20	-491.79	10
273.68	723.63	1080.32	-44.13	177.52	-638.28	10
165.77	253.42	1183.84	-93.69	128.23	-744.54	8
-127.44	-228.76	1278.56	32.20	22.58	-700.47	11
-264.89	-111.33	1075.20	100.89	-50.63	-616.82	8
-146.24	129.39	940.67	197.91	-175.11	-392.88	10
269.29	344.24	881.84	271.12	-261.99	-219.42	8
393.55	660.40	701.42	232.24	-276.92	-178.22	10
237.79	266.11	835.21	179.53	-249.33	-213.99	9
321.04	119.38	629.39	237.88	-265.05	-211.82	10
484.38	489.50	415.77	232.30	-266.39	-205.75	10
400.63	942.38	458.25	55.63	-278.44	-246.15	8
379.64	347.90	1191.41	47.21	-299.71	-256.84	11
193.85	828.61	842.29	214.02	-353.79	-265.63	8
35.89	2047.12	604.00	172.06	-446.50	-181.03	10
462.65	1795.17	741.21	-123.66	-605.53	15.05	8
1043.70	1276.61	678.22	-370.79	-551.33	35.52	10
1146.97	233.40	860.84	-504.76	-489.11	-98.94	11
1322.02	71.04	804.20	-436.00	-428.53	-129.88	8
1193.36	41.99	868.16	-210.69	-306.76	-70.19	10
1138.67	341.80	726.07	-104.77	-248.90	-31.37	8
1233.15	363.77	604.49	-1.62	-126.04	8.06	11
1326.66	286.38	687.01	22.61	37.17	-2.93	8
659.67	719.48	917.72	61.31	128.20	7.87	10
725.59	671.39	1064.45	46.48	68.70	29.05	8
1019.04	671.39	1241.46	55.21	95.46	34.18	8
696.04	629.15	1130.37	29.51	115.30	14.34	11
706.05	253.42	1004.15	-78.67	-59.27	-79.19	8
679.69	241.70	1267.09	-33.54	-150.05	-67.44	10
940.43	569.82	764.16	6.20	-158.84	-58.96	8
1227.54	549.56	533.45	-189.58	-58.72	-158.02	8
1299.32	327.88	625.73	-333.01	130.22	-223.97	11
1263.18	283.45	524.17	-365.75	256.68	-233.09	10
872.07	77.64	1102.78	-361.79	419.37	-208.16	8
466.80	10.25	1344.97	-225.89	392.76	-156.25	10
293.46	223.88	1072.02	-90.61	249.91	-154.57	9
218.99	302.73	903.81	8.94	94.21	-114.23	10
321.04	248.78	862.30	45.44	-28.99	-58.04	8
390.38	287.84	840.09	33.87	-98.72	-29.63	10
629.64	144.78	974.85	53.65	-109.22	-25.54	8
845.46	193.36	925.78	98.94	-60.06	61.95	11
963.38	211.18	944.34	163.45	2.66	120.51	8
758.06	364.26	639.16	259.64	36.56	98.88	8
681.15	450.93	663.33	287.81	35.43	95.31	10
684.57	527.10	804.20	287.69	38.64	106.32	8
668.70	687.26	985.84	189.42	78.25	113.95	11
612.79	688.72	1178.71	64.06	114.01	80.72	8
319.09	452.39	1345.21	-27.89	134.16	18.34	10
114.26	420.90	1266.11	-126.22	37.87	-17.94	8
130.37	396.73	1146.73	-174.29	-72.81	29.60	11
268.55	106.93	1095.70	-179.63	-112.64	58.29	8
412.11	-208.50	957.76	-151.95	-159.94	56.85	10
533.20	-173.10	664.31	-115.78	-183.41	25.91	8
1118.41	210.21	838.13	-87.13	-167.60	-79.59	10
1237.55	231.45	1323.73	-26.43	87.16	-231.23	9
510.74	519.29	1305.66	7.54	259.74	-299.77	10
208.74	508.54	1415.77	13.21	220.06	-290.22	8
-129.88	508.06	1400.15	-5.04	152.59	-260.59	10
-485.11	425.05	1360.11	-4.52	41.78	-158.14	8
-553.22	681.64	1094.73	55.88	-153.81	-102.11	11
-52.25	634.03	865.97	32.23	-377.47	-140.01	8
544.92	720.70	787.84	-20.51	-441.22	-207.03	10
846.68	777.34	711.43	-69.15	-328.52	-388.09	8
951.66	674.56	674.07	-114.96	-94.06	-545.10	11
462.16	328.13	698.00	-132.97	-30.06	-578.06	8
490.23	292.48	760.99	-97.78	-0.31	-567.47	10
675.05	270.02	1160.16	-114.17	70.65	-454.25	8
525.15	242.68	1530.03	-90.67	104.31	-332.43	10
264.16	497.80	1156.01	-102.33	-2.87	-150.97	9
337.16	357.67	1069.58	-147.64	-144.01	33.05	10
730.96	246.58	1117.19	-61.92	-163.06	119.66	8
835.45	153.56	1081.79	36.41	-76.05	148.22	10
696.04	139.40	924.56	185.00	37.81	107.15	8
527.59	242.68	834.96	261.35	71.01	-5.62	11
394.78	627.20	696.53	256.41	72.05	-78.64	8
297.61	698.00	863.28	207.58	63.60	-155.61	10
179.20	622.56	977.29	180.97	26.73	-182.98	8
-189.21	774.90	873.54	149.63	-44.53	-170.10	11
12.45	1068.85	794.92	4.76	-186.40	-183.75	8
-19.04	334.96	990.72	-142.43	-199.31	-236.97	10
-224.85	16.85	889.65	-147.16	-226.87	-233.55	8
-150.39	451.17	590.09	-80.81	-345.49	-281.86	10
343.02	440.19	877.44	15.11	-406.40	-489.78	9
768.31	622.07	794.43	50.26	-238.01	-640.93	10
681.64	940.43	791.75	30.91	-122.34	-690.61	8
133.54	1178.71	1078.37	-35.28	-18.16	-799.77	10
-343.26	791.02	1255.62	-117.31	-64.88	-997.99	8
-915.04	792.97	1009.77	-91.83	-263.49	-1000.00	11
-1091.80	987.79	694.82	30.24	-560.18	-1000.00	10
-351.56	728.52	574.95	112.88	-770.08	-917.11	8
65.92	693.12	447.75	177.34	-719.82	-857.54	10
372.80	734.86	547.12	114.78	-554.96	-869.42	9
265.14	526.12	906.74	63.63	-517.46	-854.77	10
108.64	209.72	732.42	28.23	-553.41	-736.79	8
670.17	-146.73	783.94	124.36	-658.54	-552.15	10
774.66	801.27	346.68	288.94	-561.10	-342.59	8
1207.28	1456.05	822.02	71.29	-433.32	-215.09	11
1265.14	1375.73	1163.09	-308.17	-177.70	-310.42	10
775.39	532.71	1375.24	-434.66	-62.81	-497.19	8
668.70	291.26	1279.30	-289.95	-195.22	-591.67	10
787.60	152.10	1116.94	-66.16	-253.05	-554.02	11
659.67	297.61	951.90	33.94	-223.08	-509.55	8
644.29	319.82	945.07	130.68	-151.09	-381.35	10
558.84	533.69	729.74	206.33	-57.59	-271.24	8
401.61	914.79	550.05	193.70	-24.05	-148.77	10
558.35	699.22	620.85	116.67	-74.37	-118.01	9
500.98	529.79	779.79	130.13	-67.44	-128.14	10
234.86	555.66	695.07	126.43	-131.77	-141.57	8
507.08	791.02	570.80	83.95	-174.19	-161.96	10
795.90	691.89	682.86	-63.05	-212.22	-260.13	9
784.67	251.46	923.83	-153.47	-231.17	-325.74	10
519.29	-161.62	1177.49	-48.98	-237.46	-257.75	8
656.49	593.26	757.81	74.46	-308.01	-118.68	10
1149.90	740.48	903.32	-87.22	-275.05	-64.30	8
1193.85	478.76	1156.01	-295.10	-72.42	-108.40	11
1045.17	99.85	1490.48	-351.50	111.08	-227.11	10
475.34	91.06	1390.38	-313.54	149.90	-276.18	8
-4.15	495.12	1127.93	-240.14	91.13	-301.88	10
69.34	377.69	1229.98	-228.97	-67.08	-258.33	9
480.71	604.25	1096.68	-131.59	-126.86	-284.61	10
696.29	658.94	924.56	-154.17	-125.52	-406.31	8
494.87	213.13	994.38	-199.10	-62.81	-434.51	10
478.76	-16.85	950.44	-173.98	-44.74	-344.21	10
1002.44	-461.91	981.45	-131.16	-15.90	-329.44	9
950.44	-382.08	1006.84	38.12	174.56	-352.69	10
6.59	-37.35	992.68	255.40	280.70	-221.07	8
389.65	582.03	789.06	336.30	107.15	-178.47	10
215.09	467.77	987.79	338.47	-24.57	-240.75	8
179.20	553.71	894.53	401.34	-107.39	-218.48	11
9.52	716.80	778.56	420.20	-128.78	-174.53	8
-106.45	1291.99	458.98	406.40	-161.07	-151.61	10
-147.95	1316.89	412.84	223.11	-190.52	-12.54	8
410.40	1461.67	595.46	-21.73	-245.73	145.05	11
421.88	661.38	512.94	-296.33	-142.97	331.21	8
-172.36	-75.44	813.72	-291.38	-21.64	561.16	10
3.91	197.27	601.32	7.26	-127.81	462.37	8
430.91	400.39	290.77	89.57	-371.49	1.98	10
1232.42	219.73	694.34	113.07	-380.40	-203.00	9
1103.27	466.31	679.69	219.36	-304.99	-437.47	10
831.54	1128.42	1020.51	193.97	-256.23	-426.54	8
556.15	1514.40	1228.76	-37.72	-334.08	-198.55	10
1093.26	1139.16	1456.05	-343.38	-337.77	71.01	11
1210.69	477.78	1368.16	-453.19	-221.34	98.42	8
1026.12	-223.63	979.25	-414.06	-197.66	58.32	10
1079.59	-408.69	998.29	-139.22	-142.64	120.42	8
1349.85	1.46	684.33	58.41	-62.26	127.53	10
1078.13	154.30	368.41	80.78	-25.88	107.54	9
596.44	21.00	636.96	70.01	29.27	129.94	10
201.42	217.77	500.24	74.55	-88.56	131.29	8
387.45	333.01	487.79	87.89	-336.03	88.17	10
844.24	501.95	668.95	8.61	-457.95	-26.21	8
1759.28	801.51	1106.93	-39.34	-399.48	-115.23	11
1795.17	448.49	1184.81	-173.19	-169.49	-268.10	8
1506.10	147.46	1164.55	-190.00	1.83	-404.11	10
1111.08	493.41	690.92	-142.40	130.19	-460.72	8
945.31	787.35	653.81	-200.44	173.77	-467.13	11
823.73	576.66	644.78	-213.26	154.75	-401.09	10
698.73	433.35	406.98	-146.67	96.50	-301.06	8
579.59	263.18	489.01	-119.42	99.64	-161.77	10
462.16	153.56	865.23	-94.09	99.61	-64.85	8
325.20	266.60	1201.17	-86.82	85.17	-22.89	11
190.43	68.85	1516.36	-101.41	-13.21	83.40	8
628.66	292.24	1337.65	-79.77	-173.37	90.82	8
970.21	595.70	1023.19	-113.37	-135.10	31.37	10
1047.85	468.75	1096.19	-173.25	-63.63	-131.96	11
1013.92	416.02	1067.38	-115.11	45.29	-276.31	8
875.00	267.09	1032.96	-79.71	124.15	-343.41	10
459.23	299.32	978.76	-62.77	140.41	-342.38	8
395.75	449.46	962.89	-16.17	-0.70	-348.60	10
722.90	435.06	1105.22	-86.52	-96.16	-338.26	9
718.02	124.76	1513.92	-126.62	-53.77	-306.85	10
206.54	48.34	1317.14	-180.39	-27.28	-306.09	8
-58.35	-2.69	1301.03	-195.40	-138.31	-289.61	10
11.23	-16.85	1359.38	-101.65	-260.56	-256.35	8
637.70	257.08	1235.84	-60.33	-269.53	-253.69	11
589.11	286.87	940.67	42.97	-163.45	-281.16	8
222.17	375.98	759.28	157.23	-151.98	-241.55	10
280.52	690.92	412.35	268.22	-212.13	-140.26	10
451.17	733.15	516.36	253.11	-249.27	-107.39	9
500.24	706.30	645.26	133.94	-189.18	-108.31	10
478.52	588.62	731.20	-19.71	-201.63	-162.75	8
553.22	492.19	869.63	-73.58	-234.04	-191.41	10
800.54	652.59	761.72	-111.02	-246.73	-225.16	8
1050.54	168.21	791.50	-174.35	-204.41	-253.45	11
1070.80	-90.58	564.94	-144.84	-128.17	-232.85	10
911.13	-114.75	365.48	-86.03	-135.56	-176.85	8
559.08	223.63	935.06	-58.75	-153.38	-56.73	10
623.05	599.37	1329.59	-35.55	-253.78	47.49	9
1146.24	1082.28	1675.54	-218.69	-232.06	46.88	10
1162.60	812.74	1580.81	-300.93	-125.12	39.64	8
866.94	454.35	1531.49	-446.08	1.46	11.14	10
861.33	156.98	1378.42	-411.50	71.81	-23.38	8
635.01	3.66	1173.83	-277.28	108.95	-139.62	11
274.17	184.33	994.14	-126.62	55.11	-263.34	8
479.00	342.77	940.43	-63.84	-26.98	-310.76	10
631.35	411.38	866.46	-41.23	-1.13	-286.62	8
657.47	156.98	979.49	19.07	19.20	-326.90	10
735.11	357.42	759.03	121.19	44.31	-489.01	9
661.13	348.63	1018.55	131.99	13.37	-718.32	10
197.75	-50.78	1195.80	168.00	4.67	-751.01	8
-4.88	369.87	1077.39	223.45	-83.92	-581.30	10
157.47	896.73	952.64	180.08	-83.04	-404.91	9
299.32	1170.90	776.37	85.97	-35.58	-361.18	10
189.21	955.08	794.68	-99.27	-18.55	-394.32	8
-96.19	638.18	785.40	-156.01	-50.60	-469.60	10
-298.34	307.86	637.45	-81.51	-168.85	-394.01	8
0.00	225.10	826.42	15.56	-284.39	-200.38	9
118.65	252.44	906.01	130.22	-324.10	-122.07	10
542.72	862.06	752.20	79.19	-328.00	-155.33	8
601.81	877.44	652.10	-108.98	-239.20	-318.30	10
657.23	334.72	593.26	-253.91	-188.39	-425.93	8
959.23	-38.33	1114.50	-209.08	-210.82	-501.37	11
759.52	-118.41	1287.84	-34.97	-100.95	-435.82	10
308.11	402.10	1071.29	137.63	25.73	-344.24	8
93.99	705.08	934.81	180.33	-25.94	-426.06	10
-272.46	988.53	988.77	81.09	-163.91	-543.00	9
-515.87	1266.36	1093.99	9.89	-238.40	-565.00	10
-526.86	752.69	1350.10	-139.47	-427.55	-576.11	8
-344.24	475.83	1003.17	-81.97	-584.47	-533.29	10
-49.56	688.23	681.15	-6.26	-684.81	-381.87	10
632.57	625.00	902.83	-63.45	-737.95	-326.69	9
865.72	466.06	1075.93	-125.49	-640.56	-332.43	8
1008.54	369.63	918.70	-198.12	-581.60	-366.91	10
1079.59	-23.93	547.61	-175.48	-500.92	-301.88	10
1356.93	5.86	419.19	-125.67	-455.60	-221.53	9
1925.29	192.38	637.45	-109.16	-187.01	-84.66	10
1889.40	208.50	982.42	-109.62	221.83	-74.04	8
647.95	353.52	421.63	137.42	334.99	-71.81	10
620.61	341.06	1208.98	21.82	112.52	68.94	8
950.44	423.58	1059.57	191.16	1.56	188.96	11
479.74	859.38	783.45	203.74	-30.36	168.67	8
151.37	768.55	786.87	158.45	-112.73	170.23	10
465.09	816.41	885.99	102.26	-233.22	137.66	8
717.29	894.04	879.64	13.46	-298.68	19.56	11
1107.18	696.53	1130.37	-138.46	-270.63	-83.34	8
750.73	596.68	876.71	-220.00	-169.07	-184.75	10
516.11	-50.05	913.82	-285.13	-174.19	-192.35	10
598.14	-228.03	825.93	-201.35	-222.63	-149.14	8
754.64	-79.10	357.67	-127.04	-263.55	-111.57	11
1503.66	-108.15	1003.66	-72.81	-294.62	-117.03	8
1941.41	262.45	991.70	153.69	-221.47	-103.45	10
1969.48	909.91	517.33	318.94	36.71	-119.57	10
1102.29	1158.94	214.60	218.02	217.10	-129.06	8
756.59	783.45	355.47	91.06	178.28	-41.69	11
504.15	578.86	666.99	-4.94	107.09	109.99	8
523.68	350.10	837.40	-2.99	-14.43	248.11	10
669.19	390.38	832.52	44.80	-83.53	273.22	8
850.34	331.05	941.89	77.73	-175.87	245.94	9
1167.72	370.12	864.75	175.23	-192.38	164.00	10
1341.55	610.11	732.18	183.62	-81.33	40.19	10
1288.82	838.38	612.06	137.76	37.78	-141.88	8
1203.13	973.39	546.14	-50.96	82.15	-260.44	10
1261.96	827.39	821.04	-213.17	98.18	-277.16	9
1227.29	236.33	1064.94	-273.22	95.89	-280.27	10
1060.06	-148.93	846.92	-334.32	132.20	-227.97	8
427.73	-45.41	594.73	-386.66	209.87	-28.05	10
723.63	26.86	1336.43	-257.08	87.89	121.00	9
1360.11	368.41	1128.17	96.13	-7.39	33.84	10
1237.06	839.60	476.81	305.88	79.62	-53.16	8
972.41	739.26	528.56	267.64	115.36	-45.65	10
868.65	713.38	618.65	247.16	110.50	-11.35	8
948.24	792.48	683.35	164.86	109.31	-13.12	11
784.91	766.85	781.98	37.29	138.49	-51.06	8
458.50	234.13	1024.90	-40.65	89.87	-44.83	10
587.65	-10.50	1024.41	13.98	-37.63	77.85	8
751.46	-49.56	782.71	170.17	-93.05	235.93	8
1000.24	214.36	572.51	206.12	-101.96	291.23	11
1023.19	184.57	694.09	244.48	-80.51	330.90	10
1145.51	449.71	633.06	236.94	-24.26	272.98	8
1204.59	727.78	302.73	97.14	104.86	121.67	10
821.04	491.46	603.03	-207.15	244.57	-17.12	9
978.76	659.67	985.60	-245.42	134.89	-215.64	10
968.26	1031.01	1272.71	-225.62	-24.72	-283.36	8
826.90	1017.58	1083.74	-223.02	-103.61	-223.94	10
1530.03	1270.75	494.87	-177.55	-138.37	-131.44	10
1012.21	613.77	974.85	-173.98	115.78	-294.22	9
85.69	488.77	867.68	21.30	226.62	-519.50	10
44.19	617.92	605.47	59.30	165.53	-509.34	8
357.18	671.88	522.95	-5.46	89.87	-382.78	10
587.40	799.56	666.99	-111.97	87.49	-318.85	8
488.28	798.83	584.47	-257.84	107.64	-308.96	11
-277.34	153.08	1508.54	-286.80	54.02	-293.24	8
-44.92	144.29	1271.00	-216.16	-96.31	-255.28	10
-50.29	7.32	1288.33	-98.14	-126.46	-277.89	8
-303.96	800.54	747.80	-36.77	-184.66	-292.27	11
-162.35	1062.26	883.54	-164.15	-310.85	-319.64	8
38.57	731.45	1069.09	-294.62	-383.85	-380.19	10
159.91	453.37	1055.18	-279.36	-429.11	-453.55	8
129.88	186.77	916.26	-213.87	-436.61	-373.17	10
312.01	801.03	706.05	-224.43	-471.80	-307.65	11
917.48	606.20	1037.11	-348.39	-479.64	-235.84	8
1384.28	378.91	869.14	-454.47	-500.58	-366.24	10
1660.16	-33.69	1123.54	-390.90	-370.88	-468.44	10
1749.51	-368.65	1374.27	-148.32	-94.60	-522.40	9
1356.45	-15.14	1096.92	140.44	154.66	-469.02	10
899.90	513.43	731.45	360.29	235.26	-398.47	8
445.80	793.21	537.60	363.16	196.04	-416.29	10
-276.61	816.89	476.81	261.90	21.85	-422.55	10
-299.80	562.26	549.56	236.51	-80.90	-430.30	9
-178.71	784.67	203.37	286.56	-251.37	-452.64	10
228.03	618.16	242.68	88.56	-371.31	-427.70	8
450.68	706.79	309.33	-24.08	-370.88	-390.66	10
937.01	575.20	752.93	-180.97	-332.73	-415.59	9
1026.61	754.39	1019.29	-221.86	-316.07	-515.41	10
924.07	760.74	1030.76	-221.71	-251.10	-500.58	8
578.37	519.04	958.74	-205.81	-247.47	-420.59	10
661.62	301.03	977.05	-190.12	-272.95	-382.02	10
669.19	89.60	1030.52	-144.68	-244.81	-273.99	9
767.09	258.30	889.40	-107.06	-195.19	-227.54	10
979.74	138.92	1257.57	-53.71	-131.29	-262.24	8
971.44	-62.99	1167.72	121.73	-46.48	-282.90	10
512.94	359.13	797.85	376.10	53.86	-158.66	11
439.94	865.72	217.04	347.14	62.35	-39.22	8
304.93	1004.64	355.22	75.90	-3.33	-30.33	8
283.20	357.42	1083.74	-13.92	-65.03	-20.57	10
836.18	247.07	1074.71	-26.03	-134.95	-15.87	8
765.14	618.65	1160.64	-29.63	-63.20	-137.30	11
464.60	838.62	1319.58	-78.83	-104.10	-304.57	8
210.21	365.23	1346.19	-88.78	-188.72	-321.38	10
148.93	148.68	1245.36	-0.61	-327.61	-155.36	8
385.50	127.44	1005.86	81.63	-416.66	70.83	10
1038.82	468.99	862.06	74.25	-389.86	121.12	11
843.02	906.49	801.27	19.56	-310.09	33.51	8
1114.75	753.17	1088.87	-52.95	-283.48	-122.80	8
1064.70	691.65	1158.45	-131.26	-170.10	-259.61	10
732.18	776.12	965.09	-109.07	-98.63	-251.28	11
590.58	570.80	802.49	-70.47	-97.63	-165.56	8
655.76	527.34	760.25	-43.98	-73.09	-94.02	10
823.49	469.24	794.43	-23.86	-43.67	-73.79	8
886.23	620.12	791.75	21.58	32.71	-106.41	10
618.90	1122.56	591.80	13.85	88.84	-140.01	9
497.56	1243.65	485.35	-37.81	8.03	-175.45	8
513.92	902.59	694.34	-42.69	-76.69	-185.30	10
705.81	530.52	742.19	-46.72	-106.20	-195.53	8
889.89	375.24	842.29	-45.29	-79.68	-271.76	10
747.31	516.11	887.21	-2.93	-10.74	-313.05	9
868.16	451.42	1040.53	-40.13	96.10	-245.03	10
813.48	158.45	1162.84	-70.13	213.99	-203.83	8
819.09	197.27	1083.98	-26.61	300.54	-217.29	10
129.88	393.07	947.02	-68.24	279.02	-200.78	9
-228.27	317.14	1030.52	-127.93	170.47	-205.32	10
103.76	272.46	1238.04	-230.77	-45.20	-257.29	10
354.49	66.16	1313.96	-171.39	-154.14	-292.85	8
480.71	284.18	1061.04	-18.13	-98.18	-184.72	10
399.17	713.62	681.88	44.16	29.08	-77.88	9
324.22	758.79	729.49	2.44	59.69	-5.10	10
236.08	787.60	685.30	51.97	60.09	128.48	8
61.28	605.71	720.95	66.62	50.05	219.97	8
156.01	401.37	785.89	85.36	-20.29	313.72	11
408.45	469.24	821.29	107.82	-37.78	320.98	8
469.73	462.40	808.84	99.67	-41.08	140.93	8
275.39	337.40	853.03	73.61	-98.08	-38.60	10
45.65	265.14	706.54	48.46	-160.28	-60.18	8
259.52	458.25	545.90	-16.02	-337.19	-82.64	11
802.00	605.47	1035.40	-182.43	-331.94	-92.35	8
780.27	693.12	1476.81	-191.38	-135.28	-194.55	10
361.33	790.77	1165.53	-79.90	39.46	-271.15	8
259.03	746.83	1115.97	1.40	88.04	-290.34	10
-107.67	398.44	1152.10	31.43	79.77	-270.05	9
-338.62	342.77	993.41	54.41	15.05	-157.53	10
147.22	622.31	747.56	132.39	-173.58	-114.23	8
399.90	810.06	571.53	52.03	-211.94	-171.17	10
353.03	793.95	813.72	-85.14	-209.75	-203.25	8
236.57	817.63	938.48	-144.35	-213.38	-84.84	11
599.12	733.89	875.49	-193.30	-217.77	-65.61	8
1147.22	339.60	1056.88	-208.37	-157.14	-117.92	10
922.85	-133.54	1194.82	-69.98	40.28	-251.77	8
517.82	-169.19	931.88	99.30	104.71	-298.49	11
254.15	9.28	473.39	89.54	94.42	-197.33	8
-193.12	-98.63	1068.60	-5.40	-69.31	12.76	10
163.57	157.47	1081.79	84.84	-263.95	243.84	8
1072.51	958.50	894.29	125.85	-242.00	262.24	10
790.28	1644.29	669.19	84.17	-28.78	76.93	9
323.49	1309.08	965.58	-127.66	101.50	-174.59	10
35.64	650.63	1156.01	-150.79	88.65	-380.19	8
-342.77	641.60	941.65	-40.31	-14.43	-415.13	10
-360.60	654.79	608.15	28.41	-183.04	-381.32	9
-151.12	605.22	772.22	-8.33	-260.47	-328.00	10
322.27	457.28	911.38	49.13	-240.94	-344.33	8
55.42	382.81	858.15	86.79	-161.65	-480.29	10
-168.46	353.03	719.73	144.13	-234.68	-596.13	8
-220.21	427.73	521.97	204.38	-328.34	-637.12	11
-429.93	792.97	160.89	255.58	-463.75	-630.80	8
227.54	967.04	321.04	168.43	-637.42	-717.83	10
378.91	922.85	562.50	4.27	-591.43	-879.73	8
427.49	929.44	1174.56	-46.48	-542.11	-943.33	10
-218.26	799.32	946.53	171.39	-472.53	-929.38	9
-434.08	778.56	658.94	307.01	-526.15	-703.52	10
-339.11	956.05	537.84	330.11	-582.12	-409.33	10
-23.93	1030.27	458.98	253.39	-614.11	-234.22	8
383.30	1026.61	386.47	135.04	-608.86	-234.68	11
386.47	1350.83	371.58	-17.06	-567.75	-329.77	8
627.69	1208.50	821.53	-254.58	-534.27	-466.46	10
599.85	811.04	835.69	-389.95	-528.02	-566.01	10
377.44	613.28	993.41	-376.16	-541.02	-520.94	8
919.68	531.74	911.38	-308.84	-600.80	-411.74	11
1813.96	-115.23	891.85	-228.85	-478.36	-497.04	8
1785.16	-53.47	924.07	-72.51	-66.47	-635.53	10
502.44	-2.93	963.13	242.25	234.65	-782.81	10
-791.75	856.69	396.97	205.54	193.30	-534.55	9
-727.29	879.88	751.71	41.60	-85.82	-257.11	10
-225.83	1051.27	816.41	100.98	-267.30	-146.09	8
52.25	1473.88	499.27	107.06	-340.94	-172.79	10
213.38	1120.61	673.58	59.08	-438.17	-322.33	8
62.26	779.79	580.57	14.86	-400.54	-329.93	11
238.04	538.33	477.78	-3.14	-352.11	-249.76	8
653.32	256.10	421.39	-67.20	-338.68	-237.18	10
927.49	355.47	542.24	-121.61	-268.25	-295.68	8
991.21	541.75	897.22	-101.07	-174.50	-400.15	11
470.70	440.67	923.58	-50.57	-129.82	-390.41	8
10.74	528.08	789.55	-90.36	-177.80	-233.83	10
58.84	71.53	1047.85	-119.72	-349.85	-10.68	8
674.56	-34.91	1159.91	-144.90	-425.75	159.52	10
1068.36	271.73	1402.83	-110.87	-258.06	125.12	9
1113.53	490.48	1252.44	-70.22	-25.36	-103.70	10
929.20	540.77	1211.67	-25.09	124.18	-304.17	10
538.33	648.93	1002.93	54.23	98.33	-271.79	8
657.71	854.49	691.65	82.46	50.90	-237.95	10
687.74	716.31	713.13	103.18	-9.52	-193.73	9
770.75	758.30	570.07	92.99	-115.05	-187.07	10
991.46	584.23	728.27	21.12	-147.16	-188.02	8
1019.53	708.01	690.92	-73.24	-80.99	-278.93	10
1082.76	564.94	660.89	-273.50	46.51	-400.54	9
946.29	251.71	1171.88	-351.59	155.73	-444.31	10
290.04	182.62	1754.64	-331.82	337.55	-383.42	8
-26.37	246.09	1424.80	-222.63	284.55	-371.43	10
-166.02	141.85	1124.27	-115.17	221.92	-311.65	8
-251.22	18.55	1186.77	16.91	131.99	-296.14	11
-120.85	549.07	827.15	153.50	21.45	-286.96	10
95.95	649.90	751.22	228.33	-1.37	-115.63	8
187.74	649.90	627.44	216.67	5.74	56.92	8
217.53	527.59	474.12	195.56	9.77	89.84	11
-53.71	637.21	595.21	188.78	40.83	124.73	8
-632.32	554.44	218.26	373.63	-34.09	53.44	10
-752.69	417.48	130.86	198.33	-180.91	162.96	8
-440.67	234.13	458.01	36.99	-286.25	233.95	10
43.70	255.62	533.20	-55.63	-288.48	248.90	9
485.60	283.20	988.53	-182.43	-380.52	127.17	8
834.47	426.51	1128.17	-188.63	-385.93	-10.96	10
737.79	307.62	1537.35	-262.21	-353.45	-121.03	10
812.99	-31.49	1787.11	-176.30	-318.60	-161.04	8
701.66	181.88	1262.94	-46.45	-253.54	-63.84	11
837.40	196.29	1187.74	23.41	-253.94	57.83	8
1165.04	338.87	1020.75	-1.50	-158.23	152.37	10
1426.03	582.52	1014.40	-14.43	-89.87	174.74	8
1432.13	613.28	959.23	-48.83	49.71	167.76	11
1199.71	569.58	938.23	-135.83	149.87	127.04	8
729.49	385.25	872.80	-201.35	163.09	110.44	10
410.16	107.91	943.12	-216.13	112.46	150.39	10
271.48	-115.72	920.65	-161.59	-48.49	134.95	8
360.35	-299.32	993.90	-47.39	-215.67	78.83	11
510.25	-102.29	796.63	11.72	-272.61	34.36	8
1049.56	237.06	1178.96	1.28	-270.14	-105.29	10
933.59	589.11	1207.76	-29.14	-79.62	-269.20	8
636.72	350.59	1342.53	-81.57	49.10	-387.91	11
141.36	-100.83	1407.47	-54.44	45.47	-332.92	8
267.82	-140.87	1168.95	-0.06	-54.93	-159.73	10
338.87	-75.44	1089.60	33.72	-59.27	-11.54	8
342.04	219.97	1080.08	55.33	-64.12	6.20	10
386.47	338.87	1084.47	73.39	-87.13	-33.66	9
448.49	260.25	991.21	103.88	-116.73	-49.99	8
804.69	476.32	767.09	187.90	-116.39	-39.12	10
828.61	702.39	575.68	204.19	-73.55	-43.30	8
1004.39	1014.65	370.61	80.41	-87.68	-85.72	10
1160.40	599.61	803.96	41.56	-72.33	-91.95	9
1113.77	117.43	1232.67	103.82	-43.09	-47.70	10
1131.10	543.46	916.50	165.50	-60.18	1.62	8
1244.63	1014.89	947.51	30.03	-30.06	50.57	10
1129.64	846.19	1030.03	-182.43	60.09	0.43	8
1050.05	633.30	998.54	-376.31	72.69	-151.64	11
882.81	31.25	961.67	-423.77	79.53	-197.17	8
705.81	-335.69	1034.42	-368.62	106.75	-208.19	10
322.51	-238.53	1360.60	-302.70	207.55	-148.80	8
438.48	-105.71	1569.34	-267.12	209.87	-127.04	11
256.10	2.69	1349.37	-200.84	220.92	-109.13	10
309.81	-287.60	1138.43	-109.41	142.18	-98.36	8
338.13	-258.79	968.26	29.11	52.98	-98.33	10
526.37	-192.14	885.25	273.68	42.79	-69.58	8
487.79	122.80	601.32	385.16	47.67	-64.64	9
589.36	421.88	432.37	538.82	57.28	-88.32	10
505.13	731.93	298.10	554.38	109.56	-112.70	8
218.26	807.37	239.50	448.12	174.80	-93.48	10
198.00	744.63	498.29	296.36	174.41	-46.72	9
62.01	950.20	634.03	129.91	79.28	-65.19	10
-1.22	824.22	880.86	36.74	38.09	-58.78	8
-169.68	272.71	1256.35	-55.27	-156.10	-40.13	8
235.11	665.77	1014.40	65.34	-306.15	24.26	10
488.04	511.23	1004.15	123.96	-323.55	25.82	9
721.19	472.66	1029.54	163.91	-152.53	57.68	10
374.51	502.93	949.46	293.21	-166.84	119.02	10
765.14	1099.85	670.41	286.16	-238.13	84.35	8
917.72	1346.44	584.23	103.85	-247.65	-4.49	10
870.36	886.23	895.26	-153.32	-141.60	53.59	9
783.94	250.24	1151.86	-250.76	-112.95	186.68	10
1059.08	791.50	552.00	-126.19	-128.94	272.89	8
1055.42	1500.73	337.40	-132.90	-66.22	233.18	10
1037.60	1328.37	515.87	-299.96	96.16	132.51	11
581.30	896.48	914.79	-428.44	163.06	100.16	8
449.46	532.47	1182.62	-421.08	140.47	169.74	10
811.77	414.79	1026.12	-274.87	-30.73	370.91	8
1353.52	325.20	948.97	-43.40	-217.56	521.61	10
1501.95	-88.87	370.85	42.36	-75.35	640.81	9
1406.49	-334.96	1359.38	-207.89	164.31	817.38	10
1517.58	76.90	1174.80	-68.82	261.54	887.36	10
1622.56	442.87	833.74	-52.83	250.03	857.12	8
1774.66	499.51	870.12	-136.02	314.27	643.95	11
1669.19	452.64	582.76	-183.78	390.84	507.97	8
922.85	-73.73	615.97	-265.81	547.27	232.24	10
180.18	-269.53	728.52	-168.43	536.74	122.38	8
-195.80	-538.33	601.56	79.65	383.00	290.16	10
-117.43	-495.12	399.41	294.04	114.65	512.73	9
[truncated: 5,276 more rows]
