# Supplementary material for: Complexes of vertebrate TMC1/2 and CIB2/3 proteins form hair-cell mechanotransduction cation channels
Source: eLife. 2025 Jan 8;12:RP89719. doi: 10.7554/eLife.89719 (PMC11709434; doi:10.7554/eLife.89719)
Supplement: Figure 3—source data 1. [file elife-89719-fig3-data1.zip › Figure 3H/homo/20-1-3-R2.csv]

Time	Lat	Foreaft	Vert	Pitch	Roll	Yaw
1	274.41	936.52	866.94	-108.37	16.2	-203.46
2	847.17	717.77	1247.8	-421.36	160.83	-465.45
3	1092.77	178.71	1436.77	-521.39	226.5	-715.15
4	982.42	-145.75	1350.59	-582.79	432.04	-952.21
5	102.29	-376.46	1096.92	-632.97	576.08	-992.89
6	-187.5	-761.47	1222.66	-563.93	483.43	-888
7	-437.01	-390.14	946.04	-420.29	253.6	-630.46
8	-252.69	-376.46	948.73	-290.68	-10.71	-437.68
9	200.93	-615.23	945.31	-88.01	-148.25	-436.16
10	343.99	-833.98	915.53	49.16	-162.23	-485.17
11	554.44	-1169.92	605.47	383.3	-91.89	-664.67
12	536.62	-1634.28	626.22	569.06	-49.44	-951.63
13	533.94	-1717.77	568.36	725.28	-82.49	-1000
14	175.78	-1385.01	407.71	978.3	-16.14	-1000
15	-56.64	-518.8	-143.8	999.97	-13.06	-815.43
16	-155.76	-163.57	-255.86	999.97	-44.62	-562.5
17	108.64	767.09	-467.04	953.92	-107.82	-425.48
18	294.43	1231.69	-297.85	807.86	-107.39	-378.54
19	330.81	2533.2	139.65	419.28	-37.72	-237.3
20	68.6	5463.13	1307.86	-208.89	-67.29	-16.69
21	453.13	1304.93	365.72	-803.56	-161.77	128.69
22	1309.33	53.96	976.81	-890.69	-237.79	-89.81
23	1667.72	-756.59	1302	-608.95	-132.81	-451.93
24	1339.84	-850.34	1354.25	-82.92	143.13	-660.1
25	460.45	-540.28	958.01	424.44	286.96	-702.45
26	-296.39	302.49	65.19	383.91	304.81	-571.69
27	-433.84	444.58	320.31	306.82	241.85	-524.41
28	-0.24	157.47	783.69	223.39	178.71	-383.91
29	-255.62	783.69	799.32	227.14	162.26	-279.14
30	-544.92	1561.04	1006.35	48.83	34.39	-197.14
31	-315.67	1065.92	1482.42	-155.15	-126.74	-114.41
32	-237.3	771.73	1521	-169.07	-212.74	-142.15
33	24.66	166.75	1352.78	-102.45	-220.79	-234.19
34	94.97	-114.75	1200.44	-89.39	-177.64	-273.41
35	160.89	68.12	889.89	-88.07	-158.11	-280.24
36	150.39	-109.62	679.44	-105.96	-73.61	-270.36
37	6.1	-353.76	643.31	-74.74	-38.27	-178.16
38	404.05	-370.85	787.11	28.08	-17	-9.92
39	490.72	-322.75	843.99	251.37	-0.49	0.21
40	462.65	-47.12	502.2	350.74	17.94	-32.78
41	336.67	163.09	387.21	443.85	84.56	-143.01
42	-34.42	219.97	536.13	444.49	121.64	-215.73
43	-119.14	590.09	518.31	382.81	56.37	-205.47
44	-622.8	1015.63	654.05	301.45	-18.46	-207.89
45	-910.4	1190.19	769.53	-46.84	-98.45	-134.37
46	-1022.95	1270.51	1374.27	-231.23	-187.35	-52.7
47	-226.07	338.62	1611.57	-408.69	-315.46	15.63
48	136.47	-344.97	1618.9	-198.88	-276.03	-47.94
49	127.93	-542.97	1180.91	47.33	-200.59	-153.08
50	-245.36	-142.82	687.74	245.06	-171.91	-122.34
51	-73.24	245.36	392.33	298.83	-274.66	-32.78
52	151.61	347.41	250	244.23	-374.76	-11.99
53	267.82	153.08	247.07	164.83	-416.2	9.95
54	219.24	-334.96	672.36	217.65	-420.41	73.24
55	457.28	1198.49	458.74	344.45	-346.56	119.11
56	-45.9	2259.52	545.17	32.47	-122.38	-23.47
57	175.78	1392.33	1113.77	-371.31	-104.46	-181.88
58	405.27	992.43	485.84	-398.68	-104.71	-425.14
59	450.68	410.16	1079.83	-485.17	-107.67	-588.87
60	391.36	241.21	1123.29	-265.72	-97.5	-636.51
61	317.14	186.04	976.07	-55.73	-78.92	-501.62
62	496.58	376.95	841.31	36.13	-61.04	-365.26
63	422.61	608.15	771.97	101.62	27.8	-160.68
64	177	936.52	940.67	155.64	-5.04	-17.85
65	215.09	1179.2	948.49	105.13	-83.59	27.68
66	718.51	804.69	1126.46	-85.69	-58.87	-165.44
67	712.65	579.35	1204.59	-209.81	206.54	-437.07
68	-63.48	116.7	1389.4	-150.33	317.57	-565.58
69	-467.53	-224.37	1337.4	21.18	114.99	-682.01
70	-402.59	-391.11	1042.72	100.89	-82.34	-572.14
71	-204.83	-369.63	904.05	43.98	-157.84	-358.86
72	15.14	-223.63	799.07	85.11	-223.3	-165.04
73	77.64	-85.45	464.6	116.06	-282.17	-52.4
74	208.01	48.83	397.71	21.06	-318.6	-23.68
75	431.15	52	686.04	39.25	-319.37	-71.2
76	554.69	34.42	750	197.42	-315.52	-238.37
77	565.19	-271.73	905.52	445.59	-232.42	-505
78	31.01	-215.33	762.45	641.2	-109.34	-612.15
79	-162.6	258.06	615.72	716.92	-139.92	-552
80	-1.46	545.17	606.69	599.49	-235.63	-450.59
81	225.1	1169.43	820.56	515.81	-256.35	-444.89
82	-144.29	1984.62	1312.74	184.23	-347.32	-217.41
83	396.73	1114.5	1279.54	-65.55	-514.77	68.36
84	982.42	897.71	1129.64	-136.17	-514.37	127.26
85	1381.59	618.65	1258.79	-172.7	-389.53	-8.33
86	1350.59	206.05	1114.5	-94.6	-149.87	-163.51
87	1096.92	454.59	1046.39	-22.28	116.64	-193.54
88	650.88	476.32	747.8	-5.52	212.07	-287.51
89	467.77	440.43	627.69	-62.1	161.22	-451.84
90	111.08	74.22	400.63	-109.53	132.87	-504.61
91	-398.44	-105.96	1020.51	-280.88	92.16	-383.76
92	-205.81	-14.4	1072.75	-213.84	-38.21	-237.3
93	-21.24	86.91	1019.78	-180.79	-79.74	-116.21
94	111.08	62.5	999.76	-99.27	-156.8	-71.23
95	224.85	95.46	1023.44	-33.48	-205.75	-115.17
96	319.09	293.95	894.53	-10.19	-171.57	-218.02
97	385.99	127.69	865.72	-19.93	-157.14	-276.28
98	578.13	16.11	927.49	-41.99	-128.48	-370.39
99	528.32	-31.98	877.93	28.72	-42.97	-389.22
100	301.27	315.43	683.11	153.66	49.01	-273.53
101	553.22	547.61	625	123.17	73.7	-171.66
102	445.07	505.86	730.22	-27.07	183.01	-14.77
103	-21	533.2	1178.71	-62.81	195.1	66.59
104	-194.34	684.08	1110.35	-75.32	180.69	129.85
105	-577.39	587.4	1153.32	-180.91	120.21	65.06
106	-537.6	385.01	1238.28	-259.89	-51.64	-67.93
107	-384.03	157.23	1407.23	-278.56	-189.85	-214.45
108	-157.96	-111.57	1452.15	-201.14	-292.05	-434.6
109	-311.28	-38.09	1283.2	-54.17	-326.6	-522.64
110	-322.75	-81.05	1138.92	96.53	-400.21	-532.07
111	-302	75.2	913.33	151.64	-439.45	-509.19
112	91.31	1.71	662.35	188.35	-553.07	-429.17
113	627.69	-250.98	732.91	222.96	-513.24	-311.16
114	686.52	-155.27	689.94	308.41	-412.2	-227.23
115	479.98	12.21	535.4	371	-393.13	-256.26
116	442.63	-27.34	589.6	432.8	-433.29	-285.46
117	671.63	17.09	707.76	472.75	-424.47	-289.73
118	711.43	888.67	537.35	462.62	-426.91	-328.37
119	976.07	2139.4	596.44	160.49	-425.72	-135.41
120	2088.13	1781.74	541.5	-273.65	-353.03	-40.34
121	2389.89	1132.81	896.73	-603.7	-71.84	-317.57
122	1677	439.45	1380.37	-659.79	228.12	-529.75
123	1044.92	225.1	1227.54	-562.71	356.08	-619.84
124	436.04	203.86	1119.38	-479.68	402.19	-470.43
125	202.88	158.94	1033.94	-336.88	285.25	-228.97
126	-8.54	177.73	1220.95	-77.61	79.25	-33.72
127	71.29	286.13	1027.34	20.23	-15.17	-14.47
128	284.42	407.47	933.59	-22.34	-96.83	-68.73
129	357.67	172.36	1066.16	-135.65	-22.52	-226.23
130	175.05	-382.81	1012.94	-200.44	41.02	-401.82
131	157.71	-472.66	1014.4	-184.33	6.99	-538.64
132	14.16	-682.13	1004.39	-3.51	-78.28	-567.5
133	-18.31	-683.35	951.42	137.27	-146.76	-532.9
134	243.16	-530.03	650.63	401.06	-296.57	-416.11
135	725.59	-191.65	408.94	510.5	-328.89	-272.86
136	959.23	80.57	293.95	502.99	-216.16	-160.86
137	980.22	188.48	387.7	454.83	-77.09	-42.88
138	948.49	295.65	429.93	405.21	3.94	10.31
139	781.98	636.47	667.24	401.73	58.69	42.66
140	694.09	933.59	229.98	412.17	90	52.06
141	716.31	778.56	326.66	241.52	121.34	50.2
142	590.58	359.38	727.78	110.57	193.54	78.55
143	429.69	1744.87	1432.86	113.83	123.87	94.97
144	427.98	2852.54	1757.81	-106.81	-38.94	275.76
145	794.92	1840.33	1214.84	-431.92	-78.28	233.43
146	490.97	716.55	1148.19	-484.95	-71.04	122.62
147	105.22	246.83	1057.62	-457.73	-137.57	-109.74
148	253.91	411.62	1050.54	-369.23	-261.57	-291.35
149	742.19	386.47	1013.43	-280.7	-324.83	-474.27
150	723.63	106.2	927.98	-156.92	-254.21	-641.78
151	489.75	-307.62	910.16	-71.35	-209.66	-625.58
152	293.46	160.4	712.16	147.77	-228.15	-446.56
153	371.09	557.86	501.46	244.69	-299.71	-283.94
154	763.92	1189.7	407.47	44.01	-272.37	-237.79
155	1106.45	1345.7	670.9	-103.85	-231.78	-245.57
156	1067.14	895.75	1220.95	-296.6	-202.27	-234.44
157	1350.34	575.2	1295.17	-344.64	-196.08	-250.37
158	1232.91	422.85	1201.9	-275.48	-53.86	-248.5
159	1059.81	481.2	822.02	-261.51	62.32	-191.28
160	904.54	134.52	942.38	-312.01	137.88	-102.17
161	866.21	39.31	883.06	-267	162.51	-4.15
162	871.83	45.9	918.7	-233.09	261.41	122.8
163	800.78	86.67	1007.81	-149.05	341	153.11
164	384.77	139.16	896.48	-122.68	317.69	127.96
165	208.98	43.95	1030.03	-143.4	176.97	29.51
166	107.42	-89.84	1583.98	-119.14	119.78	-123.23
167	-106.2	-89.84	1256.35	-18.77	115.97	-287.48
168	-248.78	66.89	1107.42	-14.71	26.18	-454.25
169	-322.75	-25.15	1181.64	-10.74	-92.56	-515.93
170	-362.3	57.62	985.35	66.28	-260.74	-491.85
171	127.93	-241.46	945.31	86.06	-327.03	-471.98
172	768.8	-253.91	821.04	211.76	-384.31	-482.36
173	886.23	-93.75	689.7	341.92	-238.77	-472.29
174	775.88	251.71	582.28	372.83	-108.09	-379.06
175	849.37	161.87	615.23	323.85	-37.2	-195.53
176	930.66	81.54	755.37	293.73	15.66	-28.47
177	890.63	282.47	782.96	308.81	51.51	21.06
178	730.47	547.36	836.91	286.71	90.42	54.99
179	618.16	832.28	1028.08	206.45	51.12	4.52
180	500.24	983.89	1318.85	68.18	-24.11	-174.47
181	322.27	863.53	1390.87	-66.38	-28.32	-217.83
182	298.58	770.75	1301.51	-212.55	-61.46	-212.25
183	384.03	650.15	1404.79	-161.68	-123.57	-198.79
184	570.07	114.5	1291.02	-101.23	-165.92	-250.79
185	769.29	-164.31	986.57	56.4	-114.96	-242.25
186	640.14	229.98	759.52	183.65	2.41	-108.31
187	450.93	228.03	734.13	181.09	66.22	20.87
188	307.62	431.88	637.21	88.38	32.65	137.79
189	264.89	552.73	620.85	-28.87	-14.13	223.51
190	335.21	687.5	688.96	-102.87	-47	213.99
191	309.08	707.76	864.5	-239.2	-40.37	66.96
192	71.78	117.92	1125.98	-321.56	-50.32	-51.3
193	364.99	12.21	1348.39	-252.14	-133.91	-129.94
194	586.18	1110.11	1547.12	-88.53	-98.69	-254.39
195	340.58	1968.51	1651.12	-14.59	26.09	-208.16
196	428.47	1726.56	1348.63	-155.58	-80.23	-274.02
197	497.31	976.56	1076.17	-225.37	-80.66	-325.78
198	583.74	320.56	1093.02	-343.81	-80.9	-332.73
199	562.5	151.61	1047.36	-221.89	-18.1	-241.85
200	530.76	217.53	823.24	-24.54	-10.99	-171.05
201	351.56	323.24	721.68	-3.27	9.4	-51.67
202	365.48	425.78	726.81	26.73	-13.31	-27.98
203	325.2	616.46	615.72	42.88	-42.18	-78.52
204	371.83	398.93	873.78	7.08	-129.55	-269.84
205	536.38	172.36	1009.52	-20.63	-173.86	-464.39
206	362.06	19.53	977.54	-33.26	-152.19	-587.55
207	130.13	-203.13	1019.04	42.21	-150.91	-609.53
208	98.63	-247.07	1002.93	139.95	-231.51	-620.79
209	165.77	-345.7	955.57	264.16	-293.7	-599.24
210	61.77	-431.88	902.59	339.02	-297.73	-535.43
211	303.71	-141.11	514.89	457.37	-323.52	-316.96
212	988.28	325.44	254.39	448.46	-331.91	-143.46
213	1519.78	799.32	278.81	326.32	-241.46	-194.21
214	1554.93	825.2	703.37	56.43	7.05	-340.21
215	533.45	729	1507.32	-145.78	230.32	-413.45
216	-7.57	1247.07	1543.46	-267.79	123.57	-277.28
217	37.35	1020.51	1499.02	-530	-18.49	22
218	681.88	676.76	1866.46	-707.31	25.18	112
219	674.8	212.16	2031.25	-493.87	56.12	42.27
220	464.84	160.64	1502.44	-311.16	106.96	75.78
221	293.7	220.7	1144.78	-280.88	112.7	77.88
222	106.45	271	998.29	-220.76	16.69	75.41
223	44.43	117.43	1031.01	-57.89	-140.59	62.23
224	90.58	-19.04	1085.69	146.79	-268.52	55.24
225	275.88	280.76	-48.83	363.31	-332.55	-91.4
226	218.02	343.26	-28.32	89.11	-275.05	-119.38
227	543.95	4.15	466.06	-45.99	-269.17	-156.89
228	1106.45	-95.21	1310.3	0.15	-104.37	-294.07
229	1092.29	31.25	1355.71	24.05	110.75	-546.48
230	724.85	151.61	1178.71	-6.93	247.65	-609.22
231	25.39	359.38	1054.2	-23.1	416.41	-596.95
232	-669.92	154.54	1204.59	45.72	261.51	-501.8
233	-539.79	104.74	1243.9	166.41	-43.67	-268.49
234	-145.75	838.38	857.67	300.63	-287.14	-90.03
235	212.16	1891.6	611.08	248.11	-436.74	-6.41
236	530.03	1823.73	702.39	-125.89	-463.13	64.12
237	918.7	1061.28	1310.3	-438.32	-363.25	2.32
238	1028.32	370.85	1694.82	-513.98	-307.16	-35.8
239	1113.28	150.88	1239.75	-440.06	-256.41	-124.97
240	1070.8	161.13	1090.82	-320.47	-213.38	-166.26
241	911.62	419.19	1008.79	-236.39	-155.09	-94.91
242	856.69	103.52	1266.11	-204.04	-114.14	-36.38
243	903.08	-259.03	927.98	52.06	-69.67	-94.67
244	821.78	-11.96	612.06	-56.03	-4.55	-47.88
245	711.43	-29.3	624.76	-65.73	6.1	-24.78
246	878.42	-239.26	220.95	-43.27	-14.28	6.56
247	1262.45	-737.3	456.54	-62.16	-7.08	-51.42
248	1532.96	-1023.19	635.99	-9.74	263.34	-65.12
249	1535.64	-906.98	539.06	124.33	551.91	-110.69
250	1146	-545.65	744.87	244.87	686.65	-186.89
251	217.53	-199.71	553.22	222.11	636.81	-165.04
252	-251.22	-100.34	814.7	91.31	499.15	-43.27
253	-277.83	74.46	920.17	-96.1	274.26	141.24
254	-41.5	-167.72	1847.17	-48.83	111.66	65.61
255	-96.44	145.75	1322.02	204.07	133.51	27.13
256	-93.51	251.46	1237.06	215.79	246.89	-135.1
257	-501.71	311.52	1104.98	172.52	325.23	-237.12
258	-1191.65	106.45	1135.5	188.14	281.89	-379.36
259	-1279.05	312.01	925.54	183.2	24.66	-523.35
260	-1172.85	206.79	670.17	252.69	-210.05	-692.78
261	-846.19	-0.73	500	330.51	-373.29	-799.65
262	-680.66	147.71	176.76	465.06	-491.91	-815.86
263	-652.83	347.66	-64.45	561.31	-569.03	-595.37
264	-522.46	576.42	-187.99	569.67	-696.53	-334.63
265	-247.07	874.27	62.5	769.17	-905.46	-184.54
266	552.25	1380.13	-818.85	736.54	-878.57	-276.82
267	1170.65	1362.79	587.89	249.24	-650.57	-477.33
268	784.18	850.1	668.7	49.47	-459.53	-825.44
269	53.47	1297.36	173.34	-305.39	-226.68	-894.65
270	-771.97	1545.9	1476.32	-389.34	-380.98	-797.18
271	-149.17	767.09	1146.24	-262.48	-767.97	-605.22
272	874.02	462.4	1123.29	-60.27	-935.52	-501.16
273	971.19	699.71	809.81	227.72	-768.71	-414.73
274	923.83	838.38	674.32	293.95	-642.36	-302.46
275	681.64	1049.32	704.83	276.52	-622.16	-242.28
276	957.76	1257.57	1273.93	213.35	-594.42	-130.43
277	1439.94	1151.86	931.4	354.64	-538.06	-234.28
278	1829.35	1145.02	-179.93	78.31	-432.83	-426.85
279	2114.5	774.9	318.12	-318.48	-131.62	-562.71
280	1586.43	527.1	410.89	-418.37	171.05	-660.83
281	966.06	180.66	543.46	-557.37	348.57	-632.81
282	377.69	32.71	755.13	-548.77	335.75	-622.59
283	122.56	-40.77	994.14	-388.7	139.86	-537.51
284	114.01	-21.97	1193.36	-178.8	24.2	-315.09
285	80.08	73.97	1150.39	-77.64	-30.15	-203
286	18.31	100.59	1045.9	87.4	-159.94	11.47
287	299.07	218.75	936.77	249.11	-301.73	141.17
288	496.34	467.53	720.7	285.22	-302	184.78
289	679.2	697.27	775.15	219.54	-215.97	70.19
290	632.32	521.48	876.71	112.12	-129.09	-182.01
291	211.91	319.82	775.88	82.49	-99.03	-272.67
292	-82.52	482.91	683.35	41.69	-116.42	-302.61
293	143.8	513.18	238.77	56.46	-173.16	-259.8
294	621.58	333.5	274.17	-71.84	-168.46	-176.18
295	652.83	205.57	257.81	-38.39	-162.9	-102.48
296	507.57	287.6	265.14	-12.85	-117.55	76.17
297	457.28	719.97	653.32	-56.76	-161.47	147.34
298	896.24	1847.41	2013.43	-202.15	-247.83	216.92
299	1488.04	2032.71	1343.26	-201.42	-210.11	281.74
300	1558.11	875.49	1421.88	-687.26	79.68	240.91
301	1364.01	-341.31	1795.17	-822.75	262.21	-45.41
302	901.86	-263.43	1384.52	-553.5	256.44	-417.05
303	452.88	-33.2	996.34	-298.68	213.96	-614.87
304	38.82	124.76	922.61	-172.03	185.42	-555.82
305	95.95	114.01	1006.84	-49.1	68.51	-411.62
306	274.66	230.47	929.93	15.05	28.96	-354.71
307	459.47	186.04	903.56	67.66	28.9	-255.52
308	535.89	155.27	812.26	116.67	50.66	-274.38
309	648.19	222.9	827.15	144.74	82.21	-350.95
310	558.84	54.2	978.03	123.35	128.63	-454.71
311	485.6	-128.17	1070.31	100.19	152.37	-480.65
312	563.72	-277.34	1088.13	133.33	177.52	-438.78
313	457.03	12.7	762.94	141.94	182.56	-383.51
314	396.97	-134.52	654.79	68.7	221.47	-221.34
315	214.11	-363.77	827.88	51.36	232.54	-92.1
316	-16.36	-252.93	1255.62	102.48	241.97	96.68
317	-10.74	80.81	1228.52	146.33	192.57	154.6
318	26.61	181.15	1386.23	227.78	136.14	113.95
319	-116.21	437.01	970.21	242.07	152.07	101.62
320	-273.68	494.14	908.2	177.4	183.17	107.64
321	-437.74	372.31	851.56	140.81	168.12	50.84
322	-471.68	316.65	736.08	150.97	116.67	-10.38
323	-463.87	105.22	649.66	158.57	-8.15	-46.81
324	-385.74	50.54	640.63	240.78	-116.61	-17.85
325	-372.56	241.46	442.38	290.04	-167.05	22.25
326	-321.78	835.69	90.58	357.45	-297.55	37.75
327	-505.13	904.05	-338.38	404.72	-476.99	85.08
328	136.72	895.26	296.14	164.03	-519.78	237.06
329	-216.8	1360.84	443.12	78.31	-520.08	434.72
330	264.65	1730.71	257.08	-7.08	-580.99	600.77
331	259.28	1687.99	-109.13	-434.57	-496.06	598.3
332	798.58	995.85	604	-720.98	-529.08	323.33
333	1153.08	24.66	1465.09	-717.62	-525.54	166.44
334	1195.56	180.42	1240.72	-556.49	-579.62	-60.97
335	1474.85	159.18	1297.61	-488.07	-585.17	-40.83
336	1200.68	260.01	1157.47	-385.22	-546.42	29.82
337	1239.26	349.61	802.49	-228.55	-538.39	27.77
338	1021.24	66.65	656.01	-146.67	-556.7	86.21
339	1183.11	28.81	611.33	-7.93	-560.7	123.63
340	1182.13	-56.4	673.83	239.47	-488.71	120.88
341	1170.9	106.93	188.48	197.11	-399.96	177.86
342	1120.85	513.18	74.46	114.47	-288.7	180.94
343	953.37	531.74	75.68	-45.93	-199.01	141.14
344	1088.13	252.44	258.3	-261.87	-145.42	7.51
345	897.95	54.2	193.12	-252.41	-84.87	-245.85
346	1111.82	32.71	143.31	-206.7	-6.29	-528.66
347	1065.92	-317.14	113.77	-147.8	197.81	-731.11
348	802.25	-516.11	215.82	-60.12	276.67	-804.99
349	-107.18	146.97	510.99	138.67	281.77	-831.97
350	3318.12	1700.44	647.46	7.63	-372.04	723.57
351	4442.14	488.28	920.41	-131.07	-651.79	548.37
352	2689.7	181.4	677.73	-25.09	-26.34	-72.33
353	1073.97	79.83	30.03	30.03	271.3	-337.07
354	1072.75	-46.88	-202.64	-47.67	288.33	-463.13
355	926.27	-469.48	233.4	-10.8	274.2	-462.83
356	1070.07	67.14	178.47	101.96	225.95	-246.7
357	1591.55	803.47	80.81	78.19	176.97	56.52
358	1945.07	1112.79	253.17	-108.09	235.17	7.42
359	2784.18	1419.92	367.68	-321.47	373.93	-195.19
360	2281.98	1459.72	282.71	-660.68	636.99	-534.58
361	1889.65	1190.19	172.61	-946.5	692.02	-739.72
362	1520.26	343.99	489.5	-1000	604.95	-751.28
363	1428.22	-113.53	456.79	-943.02	609.07	-772.25
364	710.21	-765.63	594.97	-842.1	619.63	-746.61
365	100.83	-499.02	501.71	-603.58	567.17	-435.91
366	58.11	-234.62	370.61	-427.67	468.72	-78.37
367	217.77	-233.89	379.15	-320.13	381.23	93.96
368	327.64	-233.89	411.38	-204.13	310.82	70.4
369	555.42	-596.19	882.81	-154.57	349.67	-28.47
370	572.51	-778.32	1256.84	-82.73	529.17	-112.46
371	182.86	-636.96	840.82	-6.53	623.54	-154.02
372	-428.96	-454.59	440.19	-5.13	656.34	-85.94
373	-185.79	-265.38	177.49	-117.34	629.7	92.04
374	-295.17	-64.7	133.79	-441.77	617.49	346.16
375	-345.46	-541.26	909.67	-299.32	514.98	386.44
376	-583.5	-701.66	903.56	-18.37	391.97	344.39
377	-1082.28	-633.3	236.82	-14.04	209.23	342.59
378	-1142.58	-670.17	360.35	21.79	124.39	428.22
379	-454.83	-345.46	351.07	51.7	-32.07	670.75
380	-231.45	99.12	189.21	-39.86	-57.98	819.37
381	39.55	266.85	380.13	-143.52	11.35	841.83
382	-480.22	385.74	527.83	-226.2	190.67	704.19
383	-900.15	312.26	638.67	-199.37	150.27	526.12
384	-857.18	465.82	568.36	-169.1	94.6	417.18
385	-1248.29	165.04	514.16	-110.87	72.39	176.21
386	-1188.72	-12.94	350.34	-28.63	-104.55	111.39
387	-745.12	57.62	346.44	24.63	-358	158.97
388	-217.29	342.77	328.61	69.15	-574.13	110.63
389	47.61	742.92	593.75	57.01	-661.93	53.68
390	116.21	1060.3	546.88	-71.14	-630.71	38.67
391	94.73	940.67	845.21	-153.81	-565.95	65.95
392	70.07	565.43	1056.88	-248.57	-453.67	107.7
393	73.73	400.39	1064.94	-205.05	-353.7	-44.25
394	-111.57	262.94	1028.08	-72.27	-277.62	-363.1
395	-430.91	119.14	916.02	79.8	-307.89	-694.06
396	-482.42	116.21	878.91	280.58	-433.93	-908.97
397	-764.65	162.6	557.62	421.72	-599.67	-942.29
398	-588.87	201.9	443.6	440.06	-690.12	-901.49
399	-484.86	281.98	282.96	520.69	-840.58	-773.68
400	486.33	262.7	154.05	598.27	-904.82	-651.92
401	405.03	351.32	-291.75	604.71	-745.54	-636.69
402	284.42	499.76	238.53	545.2	-564.82	-653.44
403	-176.27	1362.06	-17.58	508.91	-519.2	-537.08
404	-369.87	1998.54	9.77	328.98	-561.34	-100.92
405	688.48	3484.37	336.67	-90	-650.79	598.72
406	2511.23	2493.41	1139.65	-342.8	-511.47	543.46
407	1597.66	1187.01	1301.03	-621.83	-243.77	32.71
408	891.36	-65.67	370.61	-609.99	-256.59	-448.33
409	469.24	-217.04	436.28	-574.13	-313.54	-691.16
410	195.31	-171.14	305.91	-387.76	-419.16	-848.24
411	525.88	-354.98	496.09	-229.37	-495.27	-829.65
412	826.42	-440.43	709.72	56.95	-440.22	-677.49
413	1107.18	-406.74	671.88	365.51	-311.25	-553.38
414	1226.56	150.15	415.77	489.2	-103.49	-459.41
415	852.54	871.83	205.32	380.55	-53.28	-380.22
416	717.77	1270.02	368.65	288.12	-34	-333.68
417	888.18	1752.93	388.67	-24.23	-25.15	-260.77
418	1041.5	1528.56	1122.8	-335.21	28.84	-168.12
419	975.34	946.53	1321.78	-452.45	0.79	-141.51
420	556.64	434.57	1378.17	-441.56	20.36	-144.35
421	361.82	-130.37	1564.21	-265.05	-23.44	-120.7
422	424.07	34.18	1552.98	83.34	-151.25	-133.91
423	198.24	237.79	844.48	87.01	-68.7	-100.92
424	200.68	375.49	1053.47	31.37	-20.29	22.58
425	-35.64	439.21	917.24	68.05	-9.58	71.5
426	174.07	556.64	878.66	52.06	-77.3	37.54
427	208.98	713.38	803.47	32.71	-121.52	-186.19
428	178.96	756.1	822.27	-55.02	-144.65	-310.67
429	305.18	463.62	857.42	-185.85	-217.74	-500.61
430	520.02	285.4	907.96	-286.93	-229.06	-500.46
431	656.01	344.48	820.31	-175.08	-202.58	-450.41
432	597.17	242.68	591.31	-138.06	-164.18	-326.08
433	526.61	-13.67	681.88	-196.66	-61.46	-79.28
434	543.95	-48.34	829.83	-142.58	-88.2	111.08
435	746.83	-75.68	1188.48	91.06	-71.93	205.87
436	936.28	292.97	1057.62	184.08	-29.63	171.63
437	883.54	852.54	854	120.91	126.46	22.86
438	659.91	811.28	970.46	-84.38	263.7	-149.41
439	342.53	458.5	1005.37	-216.83	305.66	-249.57
440	34.42	334.72	929.93	-235.26	245.33	-275.3
441	-54.2	224.12	1030.52	-177.76	145.02	-235.29
442	-15.63	318.36	1097.41	-113.65	97.6	-211
443	183.35	621.34	1114.01	15.08	27.95	-177.73
444	114.01	811.04	1259.52	13.15	31.98	-119.38
445	21	815.92	1287.11	2.35	-39.76	-28.14
446	145.26	1052.49	1066.16	-24.96	-124.85	-4.43
447	219.48	943.85	1139.89	-131.16	-173.89	-79.53
448	303.47	555.18	1244.38	-222.75	-179.23	-202.73
449	413.09	301.51	1348.63	-245.54	-165.37	-244.02
450	242.92	14.16	1550.54	-146.85	-130.19	-285.46
451	-73.24	-48.83	218.02	126.19	-253.42	-358.03
452	12.21	-237.55	946.29	-135.35	-227.08	-252.44
453	131.84	-304.2	982.18	-57.65	-292.11	-182.43
454	397.46	-227.29	831.05	31.98	-333.47	-111.15
455	749.02	-242.19	782.96	82.86	-283.14	-169.89
456	644.78	-198.97	809.57	145.57	-119.05	-288.02
457	565.43	-87.16	601.07	124.82	-70.25	-368.99
458	597.66	-305.66	946.04	106.17	-57.98	-580.32
459	442.14	-453.37	988.04	200.53	-33.23	-604.71
460	373.05	43.46	794.43	291.78	2.47	-421.91
461	176.27	434.81	716.8	246.55	-7.81	-168.27
462	105.22	398.19	615.72	120.67	-110.38	73.58
463	547.85	329.83	503.42	29.66	-151.67	148.93
464	868.9	374.02	1541.99	-107.03	-200.2	231.48
465	1245.85	606.2	748.05	174.29	-260.04	227.91
466	1630.13	942.87	1077.39	99.24	-100.59	226.65
467	1545.17	1120.85	1635.74	4.79	173.28	150.39
468	1092.53	1368.65	1503.66	-188.48	343.23	130.37
469	858.15	851.32	1487.55	-375.15	400.18	159.82
470	771.24	506.84	1439.7	-355.26	343.48	189.33
471	695.8	41.5	1308.35	-195.43	248.63	209.59
472	708.25	175.05	1090.82	-85.78	234.5	227.02
473	552.25	345.7	853.03	8.97	242.46	245.12
474	367.92	430.42	862.06	76.9	171.97	192.08
475	370.36	340.09	890.87	198.79	22.92	129.12
476	442.87	623.78	741.46	170.38	5.13	128.27
477	463.13	703.13	598.14	-18.62	58.41	123.41
478	285.89	198	1074.46	-189.61	109.37	152.62
479	300.29	-5.37	1228.52	-308.14	136.32	200.1
480	255.62	78.86	1236.33	-245.7	150.09	240.14
481	267.09	354.74	916.5	-125.43	153.96	341
482	354.74	138.67	1001.95	-115.72	88.53	402.5
483	290.77	-63.72	1133.3	-200.93	50.84	422.64
484	360.35	-90.33	1200.68	-79.25	-0.89	371.92
485	476.32	-121.83	918.21	-2.29	7.54	318.24
486	375.24	-178.96	940.92	11.35	66.44	225.98
487	382.81	44.19	988.53	51.06	112.73	120.03
488	287.35	169.68	1010.25	16.91	192.05	11.47
489	81.3	110.6	1097.17	-91	224.82	29.27
490	46.14	-64.7	1371.34	-105.87	184.91	102.33
491	402.83	110.6	1442.87	84.59	91.8	314.09
492	648.19	160.64	1119.38	311.16	72.54	602.33
493	1438.96	408.69	917.24	427.49	141.36	821.08
494	1165.28	807.13	588.62	317.14	343.17	773.07
495	880.86	701.17	786.87	140.23	442.05	678.19
496	707.03	636.47	763.92	72.54	420.75	521.94
497	856.2	346.44	965.33	202.88	474.15	420.59
498	829.83	907.71	453.13	269.13	472.5	332.7
499	494.14	665.04	574.22	201.17	555.97	194.27
500	-341.31	369.38	415.53	108.95	608.73	130.95
501	-733.64	432.62	432.13	106.75	519.07	287.63
502	-45.9	1008.06	285.4	5.22	367.77	337.8
503	21.73	1055.66	492.68	-148.96	366.52	270.84
504	-774.9	715.82	343.02	-355.22	346.16	298.03
505	-929.93	275.15	352.05	-409.52	234.5	347.63
506	-330.32	-56.64	821.53	-315.25	52.61	465.3
507	85.69	639.89	676.03	-70.43	-19.2	369.72
508	115.97	1405.27	753.17	18.4	-117.83	14.74
509	231.69	1746.58	135.5	-32.2	-173.71	-234.44
510	61.77	1427.73	509.03	-374.45	-131.93	-116
511	21.73	869.38	1146.24	-427.98	-143.86	-14.37
512	261.96	293.46	1431.64	-342.9	-126.01	225.13
513	356.93	185.3	1318.6	-209.17	-63.23	449.95
514	772.46	545.9	1004.88	-121.15	-36.44	573.7
515	1250.73	684.57	948.97	-110.72	68.6	567.84
516	944.09	511.23	1094.73	-152.22	238.83	439.54
517	805.42	492.92	987.55	-124.97	320.04	380.71
518	633.79	369.87	938.96	-124.11	381.53	423.77
519	399.66	174.07	862.06	-97.56	381.71	457.12
520	401.86	325.68	571.78	-45.93	388.55	505.89
521	353.76	337.16	690.67	-53.96	452.39	497.65
522	-133.3	326.66	612.79	-31.65	479.06	430.39
523	-742.19	244.14	620.61	-9	368.87	423.89
524	-814.21	290.77	558.59	-80.11	109.1	486.48
525	-345.46	432.13	535.4	-202.97	-89.87	457.24
526	15.38	350.1	1209.23	-63.93	-184.81	395.11
527	459.96	252.44	1261.23	117.65	-276.61	299.59
528	889.16	286.87	1258.79	379.79	-312.1	235.08
529	1173.58	531.01	767.58	360.47	-97.35	200.41
530	1220.46	414.31	981.2	269.62	138.15	265.2
531	838.87	488.04	705.81	254.12	273.62	279.3
532	708.5	635.99	530.76	163.82	299.84	282.71
533	462.89	867.92	330.08	78.31	271	288.57
534	701.66	902.59	577.15	38.18	268.68	263.21
535	242.43	433.11	912.6	31.4	237.82	217.07
536	400.63	626.22	772.22	184.11	93.93	133.85
537	655.52	1050.29	306.15	241.91	55.45	-17.82
538	786.62	1258.06	482.67	58.84	153.99	-91.8
539	589.11	1127.69	818.6	-52.06	169.68	-114.23
540	294.92	1098.88	866.46	-95.52	133.21	-79.93
541	421.14	1036.13	885.25	-174.99	37.23	-20.57
542	472.9	705.08	1080.08	-271.3	38.51	40.65
543	424.56	627.93	1018.31	-270.11	82.03	68.12
544	109.13	322.75	908.94	-221.8	13.7	25.85
545	250.73	417.97	769.53	-197.11	-86.76	-42.05
546	449.46	398.19	731.69	-208.1	-98.66	-79.93
547	459.23	141.36	772.95	-186.89	-63.84	-75.29
548	319.09	219.73	516.6	-66.77	-104.49	-28.44
549	426.51	341.55	605.22	-72.02	-182.16	98.63
550	874.27	427.49	906.98	-95.73	-222.23	273.13
551	1158.45	309.57	1090.33	-146.21	-128.27	436.22
552	1497.07	398.44	1340.33	-192.17	76.84	472.11
553	1311.77	539.31	1423.83	-115.33	110.93	436.71
554	1095.7	580.57	1130.37	-100.37	157.62	328.58
555	886.47	478.27	1012.21	-134.28	168.55	238.89
556	737.3	418.21	865.97	-109.99	102.66	195.07
557	639.65	293.95	912.6	-140.29	15.93	190.06
558	871.58	160.64	927.73	-88.96	-57.95	186.86
559	916.99	68.36	934.57	-6.04	-16.69	186.61
560	1003.17	151.86	785.4	44.68	1.34	160.98
561	937.99	30.27	755.62	115.69	84.63	112.3
562	469.97	32.47	716.55	122.65	178.89	120.42
563	380.37	150.63	702.39	167.88	105.9	92.29
564	879.64	277.83	824.71	262.91	59.88	-5.92
565	1022.95	301.27	864.99	332	187.16	-134.61
566	939.94	416.26	866.94	344.18	268.22	-187.35
567	576.42	979.74	892.82	346.92	371.89	-225.98
568	282.71	1885.5	1320.8	129.43	395.66	-184.66
569	-132.08	1015.87	1047.61	-55.51	318.3	-162.48
570	-66.89	353.76	1121.58	-251.43	205.08	-50.23
571	-156.98	-28.81	1048.34	-233.8	163.3	86.4
572	-309.81	-32.47	864.75	-180.42	63.75	176.36
573	-342.29	-297.85	1042.97	-89.72	-97.05	229.49
574	-56.15	-96.44	1420.41	18.83	-193.42	219.02
575	627.2	466.55	1306.64	127.01	-429.69	152.04
576	1363.28	571.78	1336.43	11.11	-416.72	60.58
577	1522.71	369.38	1185.55	-31.89	-229.52	-65.77
578	1235.35	397.71	631.1	-74.71	-14.37	-132.87
579	1141.11	475.59	537.11	-235.32	182.34	-96.47
580	607.67	362.55	607.42	-231.99	273.83	-23.56
581	256.35	145.02	722.17	-177.52	274.38	20.97
582	-56.64	29.79	630.62	-93.72	201.42	110.84
583	193.85	282.96	401.61	-1.68	88.04	13.31
584	188.72	467.53	507.08	23.25	55.27	-223.45
585	-29.05	581.3	733.89	26.28	116.94	-353.82
586	-333.5	749.27	1172.85	4.73	129.94	-379.15
587	-495.85	736.57	1429.2	0.7	38.54	-355.13
588	-166.02	923.58	1521.97	-24.93	-142.52	-275.27
589	279.3	1101.32	1400.63	-77.39	-245.36	-273.93
590	120.61	714.36	1324.71	-203.28	-233.64	-334.78
591	-468.99	294.19	1064.21	-353.3	-301.33	-348.02
592	-379.15	-150.39	1264.16	-349.37	-527.31	-314.91
593	23.68	-408.45	1392.82	66.65	-655.33	-256.71
594	531.01	-200.68	360.11	89.02	-475.71	-225.04
595	706.54	-188.96	723.63	99.03	-400.33	-216.49
596	280.27	-39.55	583.74	239.87	-351.9	-217.41
597	639.65	-33.2	616.46	268.43	-430.08	-171.33
598	837.89	117.19	491.46	290.37	-404.45	-172.09
599	1104.74	335.21	560.79	235.08	-349	-211.98
600	1372.8	304.44	553.71	164.61	-223.45	-248.17
601	1513.43	113.28	582.76	148.93	-80.96	-289.09
602	1930.91	674.56	733.4	4.52	89.87	-260.16
603	1973.88	1472.41	1342.29	-92.32	157.26	-183.75
604	1425.29	953.61	1427.49	-342.8	305.45	-18.25
605	878.91	9.77	1484.62	-347.08	350.71	-31.13
606	577.39	-382.81	1223.39	-58.65	273.9	-121.43
607	579.83	-203.13	685.55	203.77	204.59	-120.15
608	446.53	171.63	506.84	291.23	150.02	-107.42
609	417.72	433.59	465.09	211.82	60.46	-146.55
610	494.87	890.14	659.42	110.9	-18.65	-318.63
611	285.89	678.22	1076.17	38.76	-26.64	-374.48
612	282.71	438.48	1232.42	-89.45	-54.14	-461.27
613	401.61	302.25	1120.61	-129.61	-18.04	-521.91
614	234.38	227.05	940.19	-208.1	104.28	-548.58
615	46.14	17.82	974.85	-111.51	161.29	-517.73
616	-167.72	-7.57	840.09	3.72	145.57	-333.44
617	-301.76	109.13	748.54	38.09	84.66	-228.03
618	-159.42	166.02	873.78	166.63	-86.15	-58.93
619	340.58	693.6	822.02	320.31	-232.82	-70.34
620	274.9	1459.47	1043.46	243.62	-187.99	-212.71
621	-191.89	1157.96	1626.71	-15.63	-186.61	-181.85
622	-195.07	459.23	1807.13	-116.91	-364.14	-178.68
623	246.83	323	1184.81	-71.5	-467.19	-235.02
624	419.19	303.96	704.83	-296.23	-372.86	-280.91
625	378.91	73.49	967.04	-194.79	-379.79	-226.78
626	291.26	142.58	890.63	-24.41	-231.41	-60
627	-153.32	179.2	729.74	146.64	-147.13	172.91
628	-61.77	252.69	639.65	306.21	-293.09	430.73
629	516.36	533.2	74.46	371.12	-344.39	532.84
630	898.68	777.34	236.57	135.68	-324.07	294.74
631	1291.99	751.46	487.79	-40.25	-189.88	-179.78
632	869.14	245.12	742.92	-85.82	-127.08	-372.83
633	407.71	295.17	522.71	-109.68	-133.15	-588.32
634	697.75	528.32	757.08	-137.63	-252.29	-622.74
635	822.02	1032.96	1173.83	-91.34	-328.98	-561.34
636	944.34	1083.25	1501.95	-132.29	-346.19	-204.74
637	1343.02	415.77	1519.53	-126.62	-273.13	163.3
638	1344.24	69.34	1307.62	-123.66	-110.93	258.73
639	1104.98	188.48	1061.04	-43.4	20.08	174.5
640	899.66	359.38	952.39	17.58	21.06	-12.24
641	744.87	766.36	788.09	-0.4	-21.51	-123.26
642	649.41	788.57	846.19	-83.74	-113.43	-316.38
643	718.02	698.24	827.64	-175.75	-196.75	-389.5
644	810.79	670.9	735.6	-189.42	-205.72	-435
645	879.64	637.94	681.88	-180.63	-207.7	-520.23
646	900.39	476.56	837.4	-147.46	-143.4	-520.08
647	840.33	448.97	743.16	-131.23	-42.51	-415.16
648	678.47	300.54	854	-121.73	-0.49	-346.56
649	821.53	302	881.84	-114.78	33.23	-275.48
650	995.61	311.04	882.57	-134.28	67.38	-362.67
651	670.65	-166.75	1053.71	-129.21	141.42	-462.4
652	536.38	-453.61	1166.75	-92.13	100.46	-479.03
653	198	-86.43	994.63	-23.65	89.87	-348.69
654	111.08	9.52	908.94	-3.97	23.16	-160.95
655	176.27	265.87	1138.18	-30.36	-5.65	-96.77
656	352.78	314.94	1330.08	67.6	-48.71	1.53
657	410.89	400.39	1013.92	169.16	-43.46	116.97
658	373.78	445.31	1082.76	156.31	9.03	243.07
659	460.45	559.33	1110.35	182.28	-10.77	196.26
660	502.93	1151.37	757.57	175.05	-21.09	140.32
661	497.31	1430.18	457.76	112.09	-23.22	66.22
662	464.11	769.29	748.54	-74.1	6.62	8.48
663	379.64	345.7	884.52	-134.58	-16.78	-83.89
664	494.14	171.88	889.16	-60.39	-75.01	-143.52
665	536.87	177.98	1037.6	55.54	-69.4	-146.73
666	550.54	260.01	898.68	122.53	-66.35	-130.04
667	496.58	394.53	828.86	174.84	-59.66	-57.77
668	671.39	430.18	819.34	167.18	-93.87	21.3
669	754.88	519.04	853.27	154.79	-74.37	113.16
670	556.88	660.4	701.42	68.33	-28.93	239.07
671	619.14	529.3	726.56	-106.2	-34.88	353.3
672	656.25	783.2	819.82	-155.58	-55.91	356.45
673	560.79	589.6	890.14	-205.02	-100.01	286.22
674	1635.01	1021.24	1405.27	-318.63	-194.34	78.52
675	1421.14	518.55	1366.94	-453.31	15.56	-28.87
676	1044.43	-439.94	1588.38	-486.3	215.3	19.81
677	646.97	-624.51	1526.86	-214.08	335.05	109.53
678	539.79	-61.28	1009.77	99.43	232.57	169.77
679	503.17	207.76	936.28	259.52	50.57	150.94
680	496.83	775.88	622.07	238.83	-20.26	138.73
681	669.68	955.81	704.1	32.47	-150.6	55.3
682	677	513.92	1058.35	-89.02	-144.87	-74.98
683	666.99	102.78	1185.06	-136.99	-119.75	-163.85
684	613.04	0.73	985.35	-4.12	-58.38	-150.57
685	600.83	154.79	768.31	56.15	-28.59	-23.44
686	749.76	393.55	585.21	46.11	-20.26	22.77
687	959.47	298.58	801.76	51.39	-10.96	11.11
688	887.21	112.06	796.14	99.58	62.26	-66.16
689	698.24	-28.08	905.03	165.95	130.13	-93.26
690	724.85	58.84	864.01	241.91	139.31	-169.49
691	740.48	352.29	576.9	227.42	161.99	-229.58
692	376.71	220.7	818.36	43.33	193.88	-284.09
693	-142.82	225.1	1317.87	-164.89	138.95	-141.08
694	-76.9	813.96	1082.28	-221.86	-116.49	18.95
695	584.96	289.31	1484.62	-241.24	-321.41	128.27
696	1225.1	515.63	1603.27	-65.37	-289.64	155.03
697	1258.06	968.02	1287.84	59.94	-120.18	63.26
698	1168.21	1093.75	1138.92	-92.8	60.42	31.34
699	925.78	614.26	1247.56	-109.13	113.13	50.29
700	1055.91	1065.19	865.72	-142.73	166.14	60.58
701	1222.9	927.25	1088.62	-328.25	230.26	-170.14
702	485.11	337.16	985.84	-511.84	290.04	-460.94
703	89.84	-446.78	1264.4	-514.95	219.88	-524.2
704	228.76	-605.47	1339.6	-260.89	120	-479.74
705	239.5	-582.28	1148.93	64.7	103.94	-438.57
706	175.29	-413.33	946.04	270.94	114.2	-335.21
707	122.56	124.27	786.62	337.65	103.18	-258.3
708	-53.22	632.57	558.84	352.94	84.59	-240.02
709	59.33	790.04	470.46	236.85	8.54	-222.08
710	259.52	499.27	786.38	47.49	-28.5	-215.06
711	229.25	177.25	885.25	-64.36	-53.65	-239.56
712	173.1	104.25	716.06	-79.96	-108.37	-181.24
713	71.04	-184.08	700.2	-76.17	-180.33	23.19
714	165.53	-707.76	867.92	-78.77	-242.43	143.77
715	324.22	-1026.37	903.81	21.55	-333.92	380.77
716	424.8	-1187.26	905.03	233.73	-414.34	534.09
717	666.75	-639.16	491.94	459.59	-477.78	614.17
718	1011.47	-154.54	658.69	547.24	-488.8	612.46
719	1439.45	132.32	797.61	490.78	-357.15	435.61
720	1721.68	1027.83	907.71	320.28	-82.37	154.45
721	1460.69	957.52	1215.58	2.11	160.71	5.22
722	813.72	639.16	1340.82	-107.15	212.55	-19.9
723	413.33	545.41	1233.89	-218.87	174.32	35.92
724	702.15	879.88	1127.2	-240.33	-23.77	207.18
725	1443.6	226.32	1343.02	-249.3	-209.01	188.81
726	1842.29	-101.81	1418.95	-113.28	-217.13	-73.64
727	1645.02	173.83	1009.52	115.2	-75.35	-332.55
728	1424.32	555.42	842.29	150.76	51.88	-500.82
729	1072.51	941.16	641.85	-69.76	99.79	-479
730	972.41	872.07	577.15	-147.98	91.74	-432.83
731	1106.69	203.13	886.23	-312.81	83.04	-447.57
732	912.6	-83.5	719.48	-349.09	90.24	-550.87
733	548.58	-25.39	733.15	-311.04	131.56	-599.85
734	144.29	-8.79	1057.62	-222.69	190.83	-542.18
735	-6.1	4.15	1178.96	-182.74	164.4	-363.92
736	-218.02	195.07	1177.49	-207.92	121.95	-247.86
737	52.98	225.1	1360.84	-172.06	-20.23	-34.58
738	367.43	156.98	1172.85	-73.03	-117.8	74.25
739	642.09	299.8	1177	-56.76	-111.72	20.48
740	489.99	103.52	923.1	-65.16	-32.81	-120.33
741	364.75	-246.34	1260.5	-266.39	15.44	-169.4
742	22.46	-601.81	1429.69	-238.92	-43.67	-62.62
743	108.89	-736.08	1125.49	-157.04	-140.56	2.75
744	697.02	-713.38	937.26	3.91	-246.8	179.32
745	1106.45	-701.9	653.56	195.4	-196.87	365.14
746	1177.73	-544.43	691.41	387.36	-134.61	404.21
747	940.19	-266.11	538.33	594.39	-106.38	359.31
748	1169.92	143.8	657.23	683.47	-95.73	281.56
749	1127.93	461.91	580.81	626.68	8.97	82.7
750	1066.89	1089.36	413.33	493.07	53.16	-31.34
751	831.79	999.27	968.26	82.4	214.2	-227.2
752	572.27	359.62	1191.41	-142.03	205.14	-351.1
753	757.08	433.59	1103.52	-67.69	90.03	-296.63
754	777.34	281.74	1031.98	-4.76	56.3	-269.9
755	204.83	414.31	937.74	63.42	86.46	-172.94
756	-84.23	444.09	1060.55	204.93	-32.59	-12.94
757	-6.59	846.44	990.97	268.1	-95.43	69.24
758	291.99	1323.97	1065.19	264.77	-191.59	132.87
759	728.27	1826.9	834.47	116.33	-205.81	36.99
760	955.32	1558.35	792.72	-172.39	-102.6	-171.57
761	918.46	1019.29	1022.22	-455.08	30.85	-404.75
762	414.31	848.39	813.23	-624.76	94.18	-618.8
763	242.43	634.03	845.7	-633.91	29.94	-721.41
764	210.69	-71.04	1160.64	-546.02	-54.47	-769.81
765	-138.92	-368.65	1411.13	-256.13	-202.7	-704.74
766	83.25	128.66	779.54	268.74	-428.07	-422.39
767	345.7	107.42	609.86	104.8	-482.76	-319.09
768	800.78	112.55	749.27	70.86	-448.24	-272.09
769	700.68	253.17	759.03	99.18	-373.35	-344.82
770	712.89	383.3	811.28	59.51	-280.85	-407.65
771	513.92	88.87	1111.33	36.9	-239.99	-398.77
772	523.93	144.04	913.09	18.49	-247.59	-365.23
773	923.83	216.8	714.6	-34.33	-237.4	-331.76
774	1384.77	117.19	714.84	92.53	-156.59	-301.51
775	1351.81	242.92	693.36	159.03	46.14	-265.5
776	831.54	48.34	1035.64	127.32	266.91	-341.92
777	210.94	-9.03	1254.15	138.76	300.26	-409.55
778	-717.04	151.37	1142.58	152.04	115.57	-242.03
779	-737.06	404.79	920.9	136.26	-52.8	-134.52
780	31.49	473.14	648.68	150.42	-360.38	-7.39
781	391.6	542.97	817.14	220.25	-502.87	-60.61
782	1082.28	744.87	106.93	392.94	-395.9	-325.68
783	110.35	384.28	198.73	419.8	-325.99	-616
784	-107.18	895.51	-82.28	112.55	-391.85	-493.26
785	361.33	508.06	520.75	-0.98	-455.66	-322.88
786	885.5	1204.35	319.09	-30.49	-384.37	-296.94
787	1067.87	2524.17	407.71	-187.47	-228.88	-356.69
788	597.9	1605.71	1121.58	-507.39	-21.73	-245.45
789	-345.95	813.96	1289.55	-597.75	-20.08	-113.56
790	106.93	223.63	1551.51	-575.9	-272.46	19.53
791	937.5	-239.26	1718.26	-368.65	-445.74	-167.02
792	715.58	28.08	1077.88	-21.27	-334.87	-436.71
793	541.99	453.86	798.58	232.73	-247.8	-510.16
794	162.35	949.71	373.78	282.04	-260.1	-513.31
795	34.18	1279.54	56.88	178.89	-356.08	-367.58
796	725.34	1012.94	574.95	-15.26	-376.95	-206.63
797	1014.65	673.83	635.74	-157.04	-259.55	-248.87
798	848.63	287.84	1042.97	-233	-139.16	-351.23
799	573.97	300.05	864.01	-110.5	-56.18	-389.98
800	412.84	520.75	815.19	-136.87	-67.05	-364.04
801	564.94	566.65	1154.54	-193.63	-101.14	-317.66
802	440.67	930.91	1407.71	-158.6	-84.78	-224.09
803	761.72	576.17	1535.64	-186.37	-71.26	-176.18
804	595.7	313.48	1271.73	-165.07	44.01	-31.1
805	552.98	274.41	939.94	-93.05	56.43	100.25
806	822.75	158.2	985.84	-38.18	23.93	154.21
807	918.7	274.41	995.36	23.8	40.04	46.51
808	809.57	214.6	1041.26	72.75	54.57	-87.59
809	616.21	213.38	1083.25	68.6	41.78	-135.89
810	871.09	299.07	918.95	85.57	11.78	-196.01
811	522.95	290.77	813.96	139.34	58.44	-207.4
812	405.76	212.89	631.84	136.17	25.24	-135.56
813	367.92	339.36	443.6	46.69	46.26	40.86
814	317.63	204.35	313.48	-20.48	79.53	143.16
815	250.49	112.55	399.9	-141.97	70.43	269.87
816	522.71	-192.87	1042.24	-172.52	-2.04	319.37
817	805.66	-163.57	680.66	139.4	-73	294.92
818	1257.08	-27.34	899.66	189.76	60.09	244.02
819	1460.21	279.79	1041.02	167.02	333.31	4.52
820	975.59	687.01	1040.77	55.39	596.53	-280.36
821	-196.53	921.88	961.18	-8.76	610.11	-367.25
822	-709.47	809.33	1302.25	-148.35	431.76	-351.41
823	-712.4	621.34	1403.32	-184.48	251.59	-222.02
824	-470.95	337.65	1549.07	-66.47	86.64	-194.24
825	-394.78	350.1	1250.49	147.37	-5.07	-206.85
826	-431.88	538.33	776.37	275.63	-145.66	-261.02
827	-371.34	572.27	769.29	269.29	-286.93	-224.52
828	-3.66	657.96	643.55	175.02	-345.46	-182.8
829	271.24	533.45	591.06	126.37	-364.38	-196.96
830	610.6	339.36	747.8	51.79	-334.2	-237.06
831	50.05	654.79	1042.48	36.47	-193.97	-249.54
832	-604	1875.24	816.89	184.51	-301.79	-205.9
833	129.64	1334.96	-6.84	158.57	-503.36	-480.29
834	158.2	862.06	138.67	-368.5	-434.39	-518.46
835	-132.08	815.19	868.9	-301.21	-396.76	-224.82
836	-67.87	849.61	831.05	-87.62	-404.08	-35.68
837	-480.96	536.62	-32.71	-29.94	-507.29	285.77
838	1071.53	808.35	863.04	-246.83	-618.65	364.07
839	1517.09	1164.31	809.33	-401.15	-478.27	-260.53
840	629.15	745.12	785.16	-472.93	-358.22	-1000
841	398.68	152.1	995.12	-451.84	-486.45	-1000
842	406.01	-10.99	1119.63	-447.91	-563.45	-1000
843	178.47	-199.46	1243.65	-142.64	-630.71	-1000
844	172.85	-96.44	764.16	147.43	-717.38	-1000
845	856.93	418.21	577.39	228.24	-699.49	-1000
846	960.45	521.24	605.47	325.78	-460.82	-1000
847	562.5	1031.74	490.97	367.4	-308.35	-819.79
848	560.3	1269.29	459.96	302.67	-341.64	-636.57
849	896.97	1115.97	791.5	151.03	-416.26	-412.99
850	727.78	1648.44	483.89	119.32	-449.16	-219.45
851	1072.02	1362.79	564.94	-76.42	-445.83	-59.63
852	1270.26	1196.29	655.76	-282.78	-360.66	-12.6
853	1575.68	647.95	701.9	-384.09	-224.55	-85.69
854	1510.01	367.68	781.49	-371.67	-141.66	-169.31
855	1116.21	227.54	761.72	-303.1	5.04	-300.99
856	708.74	301.51	644.29	-245.45	116.06	-316.74
857	347.17	301.27	638.92	-259.4	111.45	-303.25
858	348.88	205.32	585.94	-241.21	63.57	-322.11
859	-166.26	27.83	940.67	-169.22	27.04	-284.06
860	-330.08	206.79	872.07	-86.24	-154.05	-146.36
861	65.43	536.87	745.61	-105.32	-334.47	-141.54
862	757.57	970.95	826.9	-122.31	-365.2	-237.61
863	581.05	1008.06	864.99	-268.8	-206.67	-450.32
864	408.2	1221.68	1375.73	-405.43	-173.77	-562.96
865	524.9	1196.29	872.07	-275.73	-186.65	-527.62
866	586.18	706.3	1051.76	-322.45	-129.79	-399.96
867	520.26	77.39	1193.12	-253.02	-78.09	-302
868	156.25	104.74	963.13	-56.21	-63.84	-213.1
869	97.41	236.57	931.88	114.62	-138.85	-162.02
870	-155.03	364.01	773.68	167.6	-179.69	-126.86
871	-3.91	310.79	784.67	129.27	-335.27	-130.98
872	145.02	577.15	980.47	49.53	-464.11	-224.52
873	410.64	600.83	964.6	61.68	-540.92	-360.63
874	857.18	595.46	774.41	10.07	-518.52	-563.14
875	924.32	647.22	691.16	-63.11	-409	-697.88
876	1030.27	622.31	1000.98	-31.13	-277.1	-789.28
877	1254.39	961.91	674.56	1.04	-196.72	-787.17
878	1463.62	1162.11	583.5	-30.58	-37.41	-728.58
879	1359.86	875.73	673.58	-188.72	114.72	-633.61
880	960.94	610.84	877.69	-316.01	276.79	-451.14
881	588.38	702.15	916.99	-359.38	248.84	-381.2
882	208.5	554.69	1203.37	-360.26	204.16	-349.37
883	66.41	335.21	1454.35	-312.19	60.12	-351.5
884	58.35	342.29	1418.7	-288.36	-54.26	-384.46
885	-98.63	139.4	1418.7	-237.64	-46.17	-368.47
886	-261.23	-3.17	1192.38	-78.16	-58.01	-277.4
887	-275.15	30.27	827.15	113.4	-117.61	-191.65
888	-340.09	228.03	789.06	165.41	-107.45	-102.54
889	-686.77	91.55	1103.27	369.57	-266.54	-64.15
890	-449.22	132.32	879.88	663.33	-436.34	-9
891	-316.89	713.13	-160.64	255.25	-531.1	132.29
892	611.08	720.46	203.86	184.42	-539.7	139.04
893	1260.74	637.94	280.03	65.46	-414.25	9.55
894	814.94	419.43	429.2	-13.24	-206.73	-155.55
895	663.33	14.4	894.53	-109.16	-201.69	-195.4
896	636.72	74.71	1003.66	74.46	-277.68	-184.81
897	764.89	190.19	843.02	249.08	-354.55	-116.52
898	1099.12	243.41	776.12	183.62	-306.12	-89.63
899	1577.15	294.92	834.96	150.09	-231.99	-92.07
900	1295.9	444.34	888.43	113.98	27.07	-91.52
901	859.62	490.72	850.59	90.24	120.12	-88.13
902	668.7	568.36	927.73	-50.05	124.82	-10.77
903	906.01	548.58	1511.23	-192.9	105.83	30.49
904	962.89	675.78	1382.32	-237.4	178.01	-24.81
905	798.58	714.36	1207.52	-287.99	220.12	-70.71
906	653.81	406.98	1335.69	-348.45	218.2	-224.58
907	506.84	281.98	1366.21	-263.55	205.93	-365.48
908	98.63	171.14	1189.7	-133.39	167.94	-444.46
909	-23.68	460.69	950.68	33.57	79.8	-400.36
910	259.77	650.88	892.09	76.45	-41.96	-361.11
911	447.51	740.48	808.35	46.54	-54.53	-342.68
912	621.83	476.07	701.66	-5.62	-23.53	-374.73
913	447.27	262.45	920.9	-53.22	47.27	-445.62
914	-32.23	682.86	1118.9	68.02	17.79	-410.77
915	-115.72	906.74	1184.33	58.81	-25.79	-330.87
916	-382.81	886.47	1166.75	-17.15	-5	-253.88
917	-365.48	758.06	1259.03	28.78	-89.42	-294.74
918	-114.75	931.4	992.68	101.59	-102.6	-331.02
919	-126.71	1120.61	672.61	145.23	-51.94	-385.5
920	-377.93	913.33	692.63	89.54	-59.17	-436.19
921	-496.09	781.49	556.4	29.97	-103.94	-286.59
922	149.66	725.83	364.01	22.92	-194.89	-164.25
923	485.35	593.75	386.47	-24.84	-154.51	-157.2
924	327.15	413.09	421.39	-72.42	-104.1	-130.07
925	-17.82	128.17	500.24	-91.4	-102.97	-71.78
926	37.35	25.15	623.05	-103.21	-179.87	41.11
927	-0.49	-102.05	589.11	-111.69	-189.45	134
928	-165.28	23.93	386.47	-51.61	-212.77	228.64
929	-175.78	48.1	362.3	-32.07	-309.08	279.08
930	-36.62	-106.69	541.02	35.86	-445.71	234.56
931	120.85	-312.99	724.61	61.1	-517.85	144.65
932	132.57	-735.6	884.77	40.25	-638.64	-97.11
933	474.85	-766.11	1104.74	81.02	-767.33	-385.65
934	905.52	152.59	764.16	348.24	-821.14	-679.35
935	1345.46	1110.35	396.73	429.2	-705.41	-730.38
936	1323.73	1425.78	356.2	324.04	-552.49	-405.09
937	1843.99	2138.67	541.02	26.25	-466.95	80.41
938	2410.4	1985.35	1225.1	-256.2	-250.37	370.12
939	2048.1	1356.45	1240.23	-414.03	-141.36	350.13
940	1856.69	496.83	1490.48	-567.14	-17.76	134.89
941	1074.46	-243.41	1371.83	-426.03	127.14	-134.22
942	576.42	-355.47	942.87	-100.31	113.4	-181.61
943	570.07	-47.61	577.88	164.52	2.47	-148.13
944	781.74	355.96	376.46	364.99	-73.12	-76.05
945	801.03	572.27	-10.74	260.56	-44.92	-11.66
946	751.71	640.87	-54.69	103.52	14.16	-25.39
947	616.7	518.07	146	38.15	27.8	-39.03
948	714.84	360.84	302	-38.3	88.62	-76.51
949	832.52	381.84	463.87	-45.17	174.22	-227.75
950	429.44	361.08	486.33	10.28	139.43	-407.56
951	491.7	285.89	751.46	120.91	-100.31	-420.44
952	1066.65	724.85	813.96	177.03	-174.74	-406.8
953	1178.96	1817.63	812.74	115.57	-223.24	-263.76
954	2001.46	1696.29	1364.5	-226.1	-220.09	71.35
955	2292.72	1106.69	1263.67	-303.53	-14.65	76.17
956	1655.27	914.31	1080.81	-360.47	243.9	-32.35
957	956.54	586.43	745.85	-449.28	276.92	-134.52
958	779.3	107.42	825.44	-592.13	253.27	-116.33
959	828.61	-417.97	1060.55	-520.51	251.5	-156.59
960	617.43	-376.95	888.67	-255.74	323.12	-191.38
961	143.8	153.81	500.73	-162.48	301.21	-141.36
962	280.76	250.24	673.1	-174.32	264.62	-128.45
963	517.58	113.77	664.06	-124.45	187.16	-224.49
964	621.34	252.2	705.32	-177.73	210.45	-318.39
965	608.64	85.21	967.04	-248.44	271.91	-451.11
966	213.13	-115.23	1182.13	-293.85	299.68	-539.4
967	-110.6	-298.58	1349.85	-421.81	262.12	-376.22
968	-263.43	-78.86	1207.52	-426.73	176.33	-90.06
969	-305.91	73.49	1047.12	-492.52	102.72	180.45
970	-321.04	-299.8	1090.09	-512.91	25.36	334.44
971	-217.77	-740.23	1036.62	-424.1	-35.46	358.58
972	32.47	-844.97	927.98	-227.48	-114.26	380.58
973	268.31	-948	808.35	-33.14	-146.33	356.63
974	251.71	-1054.44	496.58	186.37	-158.29	325.1
975	226.32	-1063.23	577.15	414.37	-142.18	342.04
976	90.82	-873.05	597.17	490.54	-176.39	330.29
977	6.35	-693.85	567.87	545.99	-237.4	378.72
978	152.83	-184.81	306.64	535.95	-252.32	426.09
979	187.01	-63.48	296.14	482.45	-327.21	498.11
980	702.39	243.16	583.01	461.55	-414.25	578.28
981	1562.74	842.77	812.01	483.86	-369.17	360.72
982	1185.3	1033.45	1155.52	319.06	-141.24	7.93
983	758.3	1210.94	1218.99	181.21	-1.46	-168.67
984	677	1313.96	1380.62	-72.85	32.96	-193.08
985	494.87	1309.33	1445.56	-341.22	-28.72	-189.03
986	553.47	809.57	1810.3	-552.83	-110.63	-213.1
987	673.58	510.99	1566.16	-595.46	-123.32	-245.42
988	408.2	133.79	1494.63	-591.19	-119.78	-333.74
989	297.36	-38.33	1179.93	-537.54	-129.58	-292.33
990	730.96	-278.32	1150.88	-473.33	-158.97	-230.29
991	763.67	-282.71	882.81	-342.62	-78.92	-161.29
992	486.82	-155.03	942.63	-246.49	-12.21	-95.55
993	256.1	-48.58	982.91	-170.96	-109.04	-33.42
994	694.82	382.57	1002.69	-283.57	-221.89	-31.49
995	752.93	232.91	1116.94	-349.15	-197.33	12.7
996	654.05	-54.44	1326.17	-378.54	-178.04	89.97
997	620.36	58.11	1182.13	-395.11	-227.26	105.13
998	723.88	-354.74	979	-408.6	-255.07	117.43
999	892.82	-891.11	964.36	-348.63	-258.45	87.59
1000	934.33	-1055.18	726.32	-117.25	-187.01	30.15
1001	882.32	-1132.08	546.39	193.02	-88.75	-44.34
1002	980.71	-1322.51	447.51	561.31	5.4	-175.42
1003	1097.17	-1017.82	135.25	667.21	56.58	-262.39
1004	993.9	-839.11	242.43	652.77	125.92	-418.52
1005	922.12	-825.44	787.11	634.16	190.25	-507.45
1006	679.2	-643.8	953.86	671.97	241.33	-529.91
1007	255.86	-151.12	763.43	660.37	311.1	-383.3
1008	-212.4	118.9	762.7	603	275.88	-134.34
1009	-252.44	172.61	841.06	508.82	87.46	69.31
1010	40.77	487.3	906.49	484.25	8.67	110.87
1011	324.71	737.55	781.01	361.48	-102.36	66.68
1012	536.62	1090.58	720.46	188.96	-144.38	-94.02
1013	439.7	945.8	1073	-39.67	-138.43	-294.68
1014	489.5	786.62	892.09	-191.47	-180.18	-403.78
1015	534.91	617.92	849.61	-279.66	-207.24	-383.88
1016	596.19	462.4	734.62	-313.93	-218.63	-304.23
1017	640.38	317.63	786.62	-271.24	-207.55	-259.31
1018	1046.14	991.94	1154.3	-135.47	-170.59	-255.1
1019	1083.98	1566.89	2004.15	-42.6	-97.17	-236.54
1020	1427.73	1581.54	1649.66	48.86	-84.44	-156.83
1021	783.2	1489.5	1198.24	-111.54	-45.59	-134.06
1022	966.8	694.09	1306.88	-485.35	14.95	-38.36
1023	878.91	56.4	1289.06	-629.12	65.06	-102.63
1024	706.05	-84.96	1349.61	-496.86	72.17	-223.63
1025	133.79	507.81	731.2	-423.86	-13.03	-307.5
1026	-53.96	323.49	664.31	-412.9	-93.14	-334.78
1027	316.16	67.14	809.81	-369.9	-216.71	-239.17
1028	781.74	259.77	600.83	-319.64	-148.16	-137.91
1029	574.95	-329.59	701.17	-258.06	26.03	-184.48
1030	278.56	-542.48	753.42	-71.9	42.36	-285.83
1031	160.89	-590.09	759.03	158.97	-25.54	-352.05
1032	379.15	-731.93	841.55	334.84	-34.94	-360.5
1033	263.43	-672.12	910.4	393.13	-47.73	-351.68
1034	206.54	-661.62	1120.61	441.19	-100.43	-289.46
1035	418.46	-291.02	787.84	461.24	-141.11	-160.92
1036	517.09	14.89	550.05	371.92	-169.46	-77.27
1037	922.61	94.97	682.62	330.87	-181.18	-116.03
1038	956.05	208.74	688.72	378.57	-116.09	-270.57
1039	808.35	366.46	951.9	305.27	-78.03	-449.37
1040	667.97	752.93	1052	267	-31.77	-479.28
1041	116.21	1220.95	841.06	137.45	30.64	-420.17
1042	-302.73	1085.45	1098.63	-41.38	-96.68	-207.34
1043	14.16	1048.34	1325.2	-42.79	-385.44	26
1044	994.38	1591.8	725.83	-27.47	-555.51	112.98
1045	1159.91	1489.01	-81.05	-179.2	-527.4	-81.39
1046	1509.52	1211.18	365.72	-491.39	-363.31	-269.32
1047	2001.22	480.47	1173.58	-533.97	-49.99	-526.12
1048	1240.97	-9.77	1158.69	-548.25	52.43	-587.62
1049	393.55	-38.57	1194.82	-402.8	152.71	-598.08
1050	258.3	178.96	1147.22	-225.56	92.74	-489.01
1051	263.67	295.65	1249.27	-130.37	4.97	-417.66
1052	339.84	542.48	1055.66	-5.22	-73.58	-313.72
1053	443.6	675.54	775.39	85.17	-101.59	-218.93
1054	500.24	746.83	679.93	114.99	-129.64	-165.34
1055	590.82	937.26	526.12	86.94	-201.39	-251.74
1056	790.28	854.74	582.52	63.63	-227.54	-326.32
1057	965.09	564.7	625	-2.01	-226.44	-474.85
1058	1119.63	104.74	787.35	-135.41	-174.53	-561.55
1059	1359.62	128.91	1046.39	-196.9	-17	-557.1
1060	709.72	-110.11	1573	-282.07	234.22	-398.83
1061	34.42	-50.29	1637.45	-199.62	278.59	-178.86
1062	-96.44	-77.39	1593.02	-131.1	136.87	36.01
1063	95.46	-174.32	1410.64	-73.12	42.39	96.83
1064	467.53	83.01	962.16	49.53	-54.29	203.64
1065	583.01	10.5	829.35	59.39	-56.55	223.54
1066	507.81	20.51	680.91	80.78	-83.65	217.65
1067	556.15	57.86	657.47	121.61	-147.86	162.38
1068	752.44	251.71	534.67	146.45	-130.19	135.38
1069	502.2	305.18	548.34	182.4	-72.27	89.78
1070	227.78	49.32	620.36	257.93	-113.49	129.33
1071	200.93	-118.65	553.22	276.37	-211.27	192.05
1072	556.4	338.87	487.55	304.69	-285.31	215.67
1073	681.15	475.83	-52	150.02	-279.79	157.53
1074	1562.01	747.8	1329.59	68.18	-188.32	-72.81
1075	1746.34	1522.71	1243.9	24.48	-74.4	-148.07
1076	1446.04	2320.56	1304.69	-199.46	194.7	-29.63
1077	1336.91	1347.41	1530.52	-484.22	334.56	56.79
1078	1122.07	351.32	1456.54	-577.67	394.29	-70.47
1079	746.83	45.17	1387.45	-437.35	404.3	-161.83
1080	380.37	622.07	846.68	-242.77	265.26	-197.97
1081	417.48	726.81	756.59	-269.84	48.77	-186.55
1082	449.46	644.29	922.12	-363.04	-57.86	-100.16
1083	561.28	277.1	974.61	-336.33	-46.6	58.65
1084	771.48	-143.55	1042.72	-254.67	-21.7	97.14
1085	722.9	-316.65	1012.7	-16.88	50.69	35.77
1086	519.78	-147.95	922.36	176.73	138.55	-17.49
1087	278.08	174.56	842.04	218.44	183.59	-16.75
1088	-48.34	156.98	920.17	184.14	168.46	18.8
1089	-69.58	179.93	1001.22	158.97	52.19	44.71
1090	196.78	262.7	937.01	138.55	12.3	39.37
1091	423.83	66.41	989.99	77.3	-27.01	16.48
1092	392.58	52.25	900.39	-15.69	28.11	21
1093	189.7	-0.98	743.16	-153.23	9.09	56.64
1094	-37.84	-289.31	668.21	-172.52	-51.06	80.2
1095	631.59	-571.53	643.07	-93.93	-138.24	119.17
1096	1120.85	-996.83	906.74	-19.68	-18.04	55.39
1097	898.44	-850.34	1128.66	255.1	179.6	-94.3
1098	50.29	-237.3	675.29	474.88	272.09	-55.85
1099	-261.72	-24.9	707.03	483.46	76.02	65.28
1100	-136.47	676.03	841.31	475.62	-61.19	115.54
1101	321.78	1157.23	941.89	319.89	-198	108.73
1102	471.92	1134.03	1244.38	77.36	-162.26	13.18
1103	117.68	894.78	1328.61	-134.52	-87.92	-16.72
1104	220.95	746.34	1268.55	-282.93	-178.56	51.88
1105	386.96	726.56	1194.58	-337.16	-250.67	148.1
1106	664.31	480.71	1237.06	-311.04	-286.99	177.06
1107	831.54	70.56	1382.08	-225.89	-214.36	195.98
1108	980.71	-149.66	1407.47	-183.41	-151.7	208.68
1109	955.08	-26.61	1167.24	-49.47	-20.72	154.27
1110	646.73	326.17	778.32	-17.58	55.63	74.13
1111	565.43	336.91	866.94	-35.22	13.12	12.76
1112	783.45	259.77	1452.15	-46.36	-35.95	18.43
1113	1071.29	461.43	1345.46	-82.52	-10.07	83.47
1114	1203.13	154.3	1559.57	-96.83	33.29	115.23
1115	969.97	179.93	1368.9	-0.79	136.17	217.5
1116	1002.2	257.57	1317.14	65.03	209.93	250.89
1117	1084.47	187.74	1215.82	150.79	227.42	113.83
1118	735.6	478.03	874.76	239.07	246.92	-81.24
1119	377.93	602.29	651.61	204.86	175.75	-187.87
1120	232.42	601.81	755.13	47.06	74.25	-131.77
1121	453.13	922.12	554.93	-29.82	-15.44	-89.97
1122	1013.67	599.37	1009.28	-164.83	-102.17	-18.74
1123	952.15	177.25	1109.13	-210.72	21.85	35.98
1124	880.86	17.58	932.13	-134.09	105.41	68.94
1125	656.25	339.11	883.79	-36.53	211.76	111.18
1126	487.55	565.19	709.72	-68.85	230.59	129.27
1127	414.31	279.79	1043.21	-97.35	230.96	127.17
1128	69.09	38.09	1235.11	-98.14	221.04	119.08
1129	-11.96	-66.16	1094.24	-9.31	97.5	134.49
1130	57.86	-48.34	704.83	77.18	-20.11	185.46
1131	317.63	-77.39	527.1	49.9	-99.61	256.2
1132	473.63	-174.07	813.96	41.63	-101.17	282.99
1133	878.42	-318.85	698.24	5.25	-40.65	285.64
1134	1044.92	-631.1	1136.72	-16.91	124.45	160.4
1135	835.69	-725.59	1224.61	161.47	300.05	13.79
1136	299.32	-757.08	1014.16	378.05	399.63	-100.01
1137	49.8	-40.77	482.18	537.84	315.12	-145.87
1138	-127.69	102.54	619.87	496.73	170.07	-129.06
1139	-173.34	493.9	698.49	360.57	29.54	-9.09
1140	136.47	722.17	844.73	285.95	-5.37	40.86
1141	341.31	998.05	779.54	108.83	16.72	73.06
1142	239.5	846.68	1005.86	-102.33	78.89	89.48
1143	17.33	569.09	1282.96	-227.33	141.11	102.66
1144	-189.7	516.85	1194.34	-207.46	127.87	135.1
1145	-471.19	423.34	1107.42	-123.5	4.27	210.94
1146	-427	435.06	1034.91	-106.17	-59.05	257.97
1147	29.54	640.87	932.13	-49.65	-192.96	288.39
1148	193.6	412.6	1126.46	-15.99	-198.94	285.43
1149	367.68	596.68	1202.88	45.87	-194.43	246.43
1150	440.19	860.35	1011.96	58.72	-172.97	137.33
1151	455.32	864.01	1051.51	-19.29	-158.72	40.95
1152	468.99	511.72	1350.59	-62.41	-111.97	40.89
1153	450.44	398.68	1205.08	-58.5	-111.42	44.62
1154	230.96	599.61	890.87	-83.8	-160	37.93
1155	627.2	1138.67	420.9	-200.53	-291.66	50.29
1156	1300.54	944.82	617.68	-399.72	-318.63	-111.94
1157	1296.63	277.83	1033.69	-444.24	-140.63	-334.11
1158	717.53	347.41	878.91	-345.06	58.17	-352.05
1159	733.64	233.64	846.44	-217.71	60.52	-245.7
1160	668.7	371.34	657.47	-96.1	26.4	-115.3
1161	601.81	702.39	742.68	48.37	-105.26	96.71
1162	834.72	702.64	893.07	-58.93	-162.48	149.84
1163	1016.36	441.41	1209.23	-283.11	-81.97	78.12
1164	1153.81	403.08	1234.86	-361.6	-1.95	-139.59
1165	994.63	369.87	1187.5	-343.14	26.58	-447.2
1166	1051.51	209.96	1153.56	-228.79	45.62	-774.9
1167	543.95	-292.72	951.17	-150.88	11.87	-1000
1168	167.97	-715.33	1055.18	-110.44	-24.23	-1000
1169	-132.32	-867.43	1066.16	81.39	-173.49	-1000
1170	-47.36	-613.53	830.57	295.75	-298.92	-1000
1171	82.76	-181.88	533.69	515.29	-325.71	-962.04
1172	632.81	291.5	390.14	257.39	-283.87	-883.91
1173	241.46	297.61	1077.64	407.96	-207.58	-939.21
1174	-111.33	677	637.45	466.55	-293.4	-838.41
1175	195.56	1226.81	903.08	235.75	-443.51	-744.63
1176	476.81	1573.73	1089.84	81.51	-451.42	-616.39
1177	694.34	1445.31	1265.38	-200.93	-406.1	-309.48
1178	1023.19	789.79	1137.21	-263.15	-378.88	-127.11
1179	875.49	313.96	1047.85	-130.28	-280.88	-69.58
1180	941.16	485.84	734.13	2.62	-209.87	31.59
1181	913.82	492.43	755.86	-27.65	-151	83.59
1182	803.22	343.75	763.92	-139.31	-109.77	40.47
1183	529.79	144.04	838.38	-265.75	-96.07	-4.33
1184	524.17	-392.09	1165.04	-267.15	-141.78	-28.87
1185	484.62	-392.33	1159.67	-105.65	-266.39	-117.07
1186	903.81	-176.76	969.24	58.5	-266.45	-248.75
1187	905.03	-108.89	905.27	160.16	-238.68	-387.94
1188	886.96	172.85	792.24	305.54	-141.08	-423.58
1189	908.94	886.96	678.47	390.5	-103.42	-324.52
1190	1174.07	1058.59	677.73	244.38	-37.87	-252.11
1191	882.81	1336.91	300.29	-244.11	168.85	-211.49
1192	341.06	808.84	1277.59	-431.55	176.82	-167.88
1193	305.18	338.87	1860.35	-455.44	60.55	-207.55
1194	498.54	225.34	1357.18	-157.07	-134.67	-304.17
1195	487.06	402.83	904.79	-21.36	-210.72	-297.24
1196	542.72	510.01	684.81	44.56	-259.89	-224.67
1197	653.81	439.21	292.72	64.15	-269.26	-79.71
1198	596.92	322.02	316.65	-11.2	-209.29	110.9
1199	523.93	138.18	411.13	-7.75	-242.92	252.66
1200	1175.78	59.57	984.86	28.05	-221.34	249.73
1201	906.25	397.22	1005.62	205.35	-40.22	103.52
1202	310.3	933.11	800.29	236.02	24.96	-38.82
1203	258.06	1208.74	1025.88	82.4	-107.33	-195.4
1204	308.59	950.68	1118.9	-31.37	-242.19	-308.38
1205	275.88	957.03	892.33	-60.64	-367.55	-311.22
1206	27.34	1046.88	423.58	-102.26	-462.28	-71.9
1207	90.09	656.49	170.65	-135.01	-507.42	83.68
1208	680.66	566.65	167.48	-112.82	-565.12	268.16
1209	1589.36	722.9	259.52	-38.09	-609.71	104.22
1210	2103.27	929.93	538.33	-98.3	-340.24	-83.77
1211	2060.3	1397.95	616.21	-213.71	80.41	-151.49
1212	1946.53	1101.07	607.18	-340.18	272.34	-198.46
1213	1802.49	146.97	903.08	-222.99	414.34	-102.33
1214	1253.91	254.64	812.5	96.1	436.61	-61.95
1215	448.24	638.18	268.55	14.47	404.24	-60.36
1216	-56.64	848.14	408.45	-136.6	91.8	-107.21
1217	1374.02	771.73	1218.02	-152.74	-285.71	-262.21
1218	1301.76	953.61	911.13	-167.72	-155.36	-449.49
1219	955.57	660.16	1052.73	-283.2	-37.51	-460.51
1220	788.82	538.57	931.88	-272.25	20.36	-382.39
1221	724.37	586.43	942.87	-273.16	-1.1	-286.16
1222	902.1	643.07	840.58	-299.84	-17.61	-284.85
1223	948.97	471.19	908.45	-321.66	-30.15	-336.61
1224	772.95	443.12	738.04	-303.71	-28.41	-427.09
1225	892.82	395.51	812.5	-305.27	17.79	-447.45
1226	492.43	483.89	758.06	-293.95	53.53	-395.14
1227	555.18	276.12	891.6	-293.27	2.01	-280.82
1228	487.55	209.47	927.98	-219.39	-58.87	-136.41
1229	1041.26	228.52	778.81	-199.98	-82	-82.95
1230	1011.72	97.41	459.72	-167.57	-4.39	-115.6
1231	1690.67	-198.73	911.62	-199.95	137.08	-194.92
1232	584.47	-396.73	1294.92	-55.94	361.94	-328.55
1233	-250.73	-389.16	1562.26	94.79	341.28	-281.52
1234	-429.2	-195.56	1303.71	155.46	224.73	-84.17
1235	-208.98	-201.9	1307.62	116.52	112.43	98.21
1236	273.93	-217.53	1311.28	129.58	121.64	107.88
1237	-97.17	10.5	1120.85	139.4	107.18	109.19
1238	-141.11	-170.65	1152.34	89.23	20.9	122.16
1239	35.4	-248.05	1098.39	105.16	-99.33	120.3
1240	409.67	-4.64	972.66	179.53	-160.52	48.52
1241	455.57	133.54	803.71	216.55	-146.27	-80.81
1242	468.02	252.69	686.28	219.67	-118.65	-182.19
1243	380.62	187.01	784.91	198.18	-123.9	-217.86
1244	389.16	121.83	642.58	176.24	-183.65	-262.3
1245	343.26	166.02	564.7	157.84	-212.98	-191.86
1246	243.16	328.13	323.73	164.49	-247.74	-13.7
1247	430.66	135.99	489.26	160.64	-329.74	160.49
1248	476.56	239.26	560.55	184.05	-390.78	297.79
1249	1145.51	422.61	983.89	275.24	-393.92	205.99
1250	1677.98	889.65	1250	221.53	-52.46	31.56
1251	1061.28	1585.45	1118.41	107.82	84.23	-29.85
1252	649.66	1602.29	1347.41	-176.94	183.14	-91.55
1253	478.03	1292.48	1482.91	-374.08	102.94	-166.96
1254	689.45	1080.08	1251.71	-438.02	-14.47	-275.57
1255	285.64	613.04	1074.95	-356.41	16.14	-277.86
1256	375.24	290.53	994.63	-171.39	-76.32	-251.65
1257	555.42	370.61	869.87	28.9	-109.71	-207.28
1258	567.38	390.38	567.14	83.8	-92.16	-130.58
1259	482.91	455.57	551.27	74.62	-96.1	-84.26
1260	726.56	448.49	724.61	67.72	-158.63	-44.62
1261	885.5	611.33	872.07	55.85	-161.96	-13.58
1262	837.89	458.01	1225.34	19.65	-102.97	71.08
1263	937.5	389.16	1278.08	-18.25	-78.19	90.85
1264	1075.44	343.51	1214.6	-22.31	-0.73	55.08
1265	769.04	399.66	661.62	-33.51	32.41	29.3
1266	714.11	5.37	739.75	-114.96	9.43	-42.72
1267	1226.81	-249.76	790.53	-85.51	72.66	-137.08
1268	1241.21	-461.67	1071.53	16.6	269.5	-215.79
1269	828.13	-307.13	977.05	152.01	350.28	-176.45
1270	356.45	-6.84	950.68	201.08	250.15	-37.96
1271	314.94	336.18	837.65	224.3	167.51	4.64
1272	312.99	539.55	966.55	169.59	42.48	22.92
1273	345.7	533.94	1264.89	89.11	-22.09	17.21
1274	462.65	708.5	1153.81	42.27	-32.87	49.01
1275	440.19	837.16	1005.86	18.98	3.3	77.48
1276	435.55	960.69	977.29	12.48	14.83	79.77
1277	424.8	786.13	1054.69	50.72	41.05	5.04
1278	273.68	751.22	960.69	61.43	66.35	-19.84
1279	215.09	650.15	1059.33	53.56	66.47	14.5
1280	255.37	730.96	778.32	33.17	21.15	15.38
1281	374.27	826.17	635.5	8.82	-13.67	3.97
1282	406.01	609.86	729.98	-77.45	-52	33.48
1283	394.53	580.57	547.85	-139.1	-83.22	77.73
1284	380.62	301.76	726.32	-195.56	-109.8	115.75
1285	134.52	-56.4	936.28	-236.85	-179.6	207.52
1286	170.9	-5.62	767.33	-265.01	-259.61	257.26
1287	1146.97	227.29	1288.09	-237.3	-284.55	291.5
1288	1103.27	763.43	1120.12	-185.39	-150.27	56.79
1289	986.57	381.59	1401.86	-171.39	-66.74	-200.93
1290	309.81	449.22	1124.02	2.11	-2.87	-302.64
1291	4.15	625.49	1059.33	46.42	-122.13	-140.81
1292	256.1	780.52	885.01	-8.03	-265.84	150.82
1293	917.72	578.61	893.55	-0.67	-290.07	268.46
1294	1466.31	579.59	850.59	62.07	-242.43	373.41
1295	1671.63	525.63	831.54	98.3	-55.63	329.25
1296	1351.32	605.71	647.95	99.91	88.5	209.14
1297	1032.23	737.79	472.41	1.74	94.54	88.29
1298	1122.31	660.16	544.92	-127.62	65.55	-74.4
1299	1202.39	239.75	660.89	-199.43	128.27	-135.44
1300	1071.04	-516.36	883.3	-248.08	220.06	-270.54
1301	1017.82	-1142.82	925.29	-111.82	241.46	-415.37
1302	804.44	-1339.11	762.45	147.92	305.18	-486.18
1303	137.21	-803.71	1230.47	355.56	243.1	-451.72
1304	29.3	400.63	741.46	416.81	123.84	-237.15
1305	280.76	1018.31	1345.95	109.59	23.04	-18.34
1306	396.24	1120.85	1366.94	40.77	-73.64	87.65
1307	521.73	1130.37	1254.64	-62.35	-62.1	97.63
1308	357.67	845.95	1496.34	-181.03	45.01	72.27
1309	-188.23	437.74	1416.02	-141.17	108.76	69.24
1310	-271	481.69	974.12	13.89	0.85	70.92
1311	264.89	809.81	889.4	10.44	-104.43	-74.19
1312	215.58	895.75	606.2	17.36	-57.83	-351.87
1313	128.42	469.24	781.25	-44.16	-12.02	-425.6
1314	-234.13	246.83	986.33	-97.26	-13.55	-490.26
1315	-439.45	554.44	837.89	-42.39	-139.31	-471.01
1316	-704.83	793.7	437.99	-1.1	-349.09	-474.98
1317	-135.01	843.51	484.86	-37.45	-664.25	-489.38
1318	387.45	1046.88	444.09	-77.15	-723.51	-518.19
1319	513.92	957.76	862.55	-133.15	-660.19	-491.09
1320	698.49	890.14	889.89	-176.97	-594.91	-408.78
1321	722.9	1187.26	705.08	-219.6	-478.09	-270.39
1322	718.75	1080.57	587.4	-292.57	-483.25	-313.35
1323	864.75	743.16	596.92	-287.11	-450.78	-425.42
1324	1056.88	-198.24	897.71	-179.9	-423.71	-584.23
1325	1341.55	-202.39	860.35	-2.47	-352.2	-711.27
1326	1458.5	660.16	336.91	221.37	-154.6	-763.73
1327	1646.97	1004.15	405.76	101.62	39.67	-809.6
1328	1345.21	840.82	785.16	-148.41	236.36	-733.46
1329	677.73	408.2	1180.91	-183.53	259.83	-682.22
1330	313.96	224.61	1545.9	-163.42	114.84	-557.59
1331	258.79	219.97	1560.3	30.15	-74.46	-323.94
1332	217.77	726.07	1107.42	195.92	-185.7	-45.93
1333	670.65	1060.79	908.94	163.06	-200.47	118.9
1334	740.97	1147.71	822.51	63.39	-84.63	77.61
1335	708.01	1402.59	519.78	-94.24	-16.72	-127.99
1336	378.17	1022.46	623.29	-187.74	-16.6	-310.36
1337	45.17	467.29	727.78	-207.55	-59.2	-382.75
1338	-219.97	210.94	566.41	-165.1	-174.22	-477.33
1339	-130.86	246.34	363.53	-62.41	-286.22	-477.97
1340	170.41	128.91	318.6	53.22	-387.6	-482.33
1341	307.62	22.71	526.61	134.58	-447.14	-454.96
1342	323.73	228.76	398.93	137.18	-505.68	-411.62
1343	546.14	573	604.98	84.69	-462.49	-404.33
1344	434.33	858.15	858.15	64.88	-422.55	-431.34
1345	141.6	870.85	971.19	-11.66	-405.82	-423.46
1346	149.66	918.21	1221.68	-37.69	-392.7	-354.37
1347	116.7	1151.61	1081.79	-102.45	-355.99	-295.78
1348	-73.49	1065.19	995.85	-179.81	-393.8	-345.12
1349	-110.6	476.32	1212.16	-172.94	-500.37	-364.17
1350	284.67	638.18	969.24	43.09	-648.32	-409.03
1351	352.54	947.27	719.73	130.49	-686.31	-418.95
1352	703.86	962.65	720.95	20.2	-694.15	-409.76
1353	1010.5	682.86	783.94	-60.85	-639.74	-459.47
1354	1120.85	598.39	426.27	-83.95	-565.83	-453.09
1355	1438.23	521	364.75	-63.87	-408.72	-385.25
1356	1764.89	619.14	543.95	-111.11	-169.22	-373.66
1357	1400.15	652.83	724.85	-200.13	134.03	-397.98
1358	189.94	902.59	799.32	-157.41	263.03	-385.41
1359	-105.71	956.79	788.33	-154.75	92.25	-238.43
1360	-133.54	719.97	1032.23	-186.25	-130.31	-79.93
1361	358.15	349.12	1318.12	-156.59	-195.8	-22.92
1362	635.25	573	944.82	-68.97	-242.95	-13.7
1363	675.05	789.06	687.01	-62.01	-199.07	-87.65
1364	490.48	578.13	543.7	-87.89	-136.84	-168.91
1365	375.49	293.95	440.67	-117.95	-129.85	-129.46
1366	282.71	242.19	553.71	-131.65	-168.88	-22.43
1367	492.43	335.94	629.64	-123.14	-201.11	14.31
1368	998.05	208.74	1186.52	-70.53	-210.88	-82.4
1369	913.82	625	999.51	25.27	-14.01	-179.2
1370	439.7	1167.97	683.84	-14.83	154.14	-334.2
1371	26.12	1404.54	623.05	-134.09	100.98	-534.42
1372	62.99	739.99	1153.81	-284.55	-6.01	-567.9
1373	166.26	631.59	1088.38	-271.45	-30.43	-518.04
1374	10.25	473.39	1022.46	-255.62	-42.36	-505.31
1375	17.33	147.22	1125.49	-186.46	-119.11	-505.22
1376	-8.79	-19.29	1093.75	4.15	-179.14	-457.21
1377	182.13	183.35	816.89	153.08	-256.04	-362.64
1378	448.49	278.81	851.07	206.09	-241	-239.96
1379	220.7	406.98	892.82	230.96	-187.71	-153.47
1380	52.25	492.68	933.11	222.44	-242.8	-64.27
1381	230.47	659.91	915.77	201.54	-295.41	-31.37
1382	687.74	765.63	763.92	112.4	-351.41	12.73
1383	785.16	512.45	876.46	-9.74	-315.89	11.23
1384	651.86	237.55	943.6	-13.64	-301.21	50.38
1385	733.15	526.37	687.5	99.3	-265.05	154.08
1386	886.23	622.56	711.91	145.17	-201.2	218.87
1387	930.66	749.51	745.85	140.35	-168.4	222.41
1388	844.48	874.51	615.23	77.73	-72.6	251.59
1389	755.37	843.51	666.75	-60.46	-17.09	289.31
1390	576.66	703.61	535.4	-184.72	-45.9	211.36
1391	631.84	664.31	497.56	-264.4	-107.39	184.54
1392	934.81	777.1	578.86	-306.7	-158.26	41.2
1393	1941.16	827.15	1083.98	-268.28	25.88	-340.33
1394	1205.57	263.18	1290.28	-294.25	147.55	-464.2
1395	653.32	159.91	1537.84	-209.87	203.86	-493.53
1396	565.43	1029.05	977.29	-22.98	138.18	-489.11
1397	413.33	1139.65	629.39	-67.11	34.3	-697.05
1398	259.03	563.48	1027.1	-233.12	-120.39	-870.82
1399	49.07	456.3	934.33	-211.27	-223.02	-757.54
1400	-78.12	322.51	819.34	-122.31	-306.92	-508.88
1401	-177.49	190.67	759.28	-24.66	-436.83	-182.43
1402	652.83	96.68	838.13	15.87	-470.86	-53.99
1403	1035.16	202.15	700.93	125.43	-427.98	29.57
1404	1455.81	201.66	694.58	215.55	-278.38	-71.11
1405	1325.93	304.44	562.99	253.42	-114.65	-285.89
1406	946.04	89.36	628.42	160.61	-31.52	-421.97
1407	650.63	-139.89	892.58	121.43	33.6	-250.61
1408	592.77	-132.81	836.91	150.79	101.01	122.92
1409	1002.93	193.6	746.83	117.25	158.87	258.27
1410	1000	710.21	1208.98	40.16	217.62	205.84
1411	335.21	896.97	1353.27	35.13	267.06	83.8
1412	-209.23	824.22	1236.33	23.65	157.84	68.97
1413	-211.91	1070.07	827.64	-0.37	-31.49	113.77
1414	236.82	606.2	1020.26	-56.15	-200.32	169.37
1415	465.09	679.69	942.87	-3.2	-292.6	100.49
1416	1054.69	798.34	800.54	8.82	-272.55	31.56
1417	1220.21	1066.65	637.7	-19.04	-192.93	-173.86
1418	1323.24	1028.81	622.56	-149.11	-102.97	-428.65
1419	552.98	414.55	931.15	-233.92	8.48	-557.37
1420	269.29	452.88	590.09	-225.68	-64.21	-419.62
1421	430.18	474.85	463.38	-285.28	-199.04	-239.41
1422	925.78	349.12	783.2	-297.52	-206.3	-230.96
1423	972.66	106.45	1166.5	-173.31	-47.88	-259.86
1424	651.61	119.14	1344.24	-106.72	6.23	-252.47
1425	-122.56	387.94	1158.69	43.15	41.29	-235.96
1426	-414.79	747.31	852.54	146.91	-109.92	-258.06
1427	-335.45	1213.87	420.17	179.38	-426.39	-268.49
1428	376.46	943.85	405.76	129	-606.93	-220.55
1429	310.06	823.97	255.13	159.61	-622.74	-204.83
1430	540.53	846.68	308.35	75.87	-625.34	-237.92
1431	965.33	1201.42	249.27	-65.19	-565.43	-320.77
1432	924.8	1234.38	568.6	-167.94	-493.1	-298.71
1433	920.41	896.48	573.73	-288.64	-421.54	-163.51
1434	945.31	539.31	665.28	-319.21	-373.11	-25.15
1435	1242.43	89.84	888.43	-227.78	-347.2	12.27
1436	1111.33	-57.62	775.15	-117.71	-281.22	6.65
1437	1780.76	99.12	713.87	-1.56	-219.73	0.4
1438	2275.39	265.63	573.49	39.22	62.13	-220.12
1439	2559.08	250	615.97	-5.65	305.91	-382.72
1440	875.73	440.67	840.09	-48.43	609.13	-580.51
1441	-18.8	897.95	1180.91	-49.84	303.28	-358.92
1442	746.58	1075.2	1019.53	-105.8	-59.94	4.46
1443	1165.53	832.28	897.95	-168.27	-101.04	171.33
1444	1069.82	652.1	937.01	-212.07	-30.79	160.16
1445	831.3	443.36	997.31	-147.19	-84.14	64.54
1446	1187.5	420.9	756.84	-161.71	-44.28	11.26
1447	1158.94	116.21	1084.47	-143.04	94.15	-153.53
1448	713.38	146.48	803.47	1.53	182.53	-273.16
1449	510.5	210.94	776.86	68.66	197.48	-215.12
1450	451.17	359.38	807.37	95.28	166.08	-102.78
1451	471.44	481.93	735.6	133.91	141.54	-14.34
1452	357.42	586.67	551.76	123.05	114.32	9.16
1453	336.91	328.13	655.03	60.73	35.58	12.66
1454	406.74	97.9	836.91	56.64	4.55	51.3
1455	629.39	396	648.44	69.67	21.39	61.37
1456	541.5	573.49	418.7	-49.04	60.73	14.47
1457	185.06	505.86	640.38	-138.24	37.02	-27.22
1458	277.34	654.05	1192.63	-162.26	-50.51	-194.67
1459	-382.32	869.87	1138.67	-85.02	-18.34	-388.79
1460	-800.29	887.21	1144.04	3.81	-146.24	-514.22
1461	-732.91	1179.44	982.42	15.14	-329.07	-508.12
1462	-589.36	1190.67	974.12	-41.29	-494.78	-430.82
1463	-369.63	1054.44	773.44	-51.42	-557.28	-364.04
1464	37.6	864.99	608.64	-87.1	-627.69	-199.68
1465	293.46	800.78	428.96	-87.98	-664	-85.88
1466	819.09	590.58	555.42	-122.83	-689.88	-21.15
1467	1077.15	440.19	580.08	-61.04	-646.55	-37.96
1468	1244.38	297.36	330.81	-51.03	-568.88	-40.8
1469	1579.59	469.97	195.56	-106.23	-406.28	-62.35
1470	2199.71	588.62	396.73	-155.03	-275.54	-143.25
1471	2259.28	214.11	722.66	-247.04	95.21	-362.21
1472	925.05	56.88	1410.64	-85.66	244.26	-440.86
1473	474.12	535.89	790.77	153.93	114.93	-73.64
1474	787.35	742.92	606.93	77.27	-46.78	375.98
1475	1282.23	635.99	698.97	13.09	-83.31	554.87
1476	1352.29	799.56	626.22	16.66	-34.06	402.47
1477	1483.4	515.87	572.02	-23.1	27.59	263.92
1478	1280.27	203.37	550.29	-82.49	139.56	-23.32
1479	1092.77	207.28	580.08	-92.96	251.31	-217.04
1480	1238.28	184.57	1153.32	-52.55	222.6	-384.09
1481	999.27	408.94	1171.63	17.3	164.12	-407.35
1482	975.34	474.85	1140.14	-8	101.87	-225.86
1483	970.7	489.99	1190.92	5.77	151	43.7
1484	992.19	542.72	1068.85	13.95	188.93	131.53
1485	1069.34	481.69	854.25	40.31	200.01	112.15
1486	1215.09	599.85	593.02	107.18	191.22	-53.53
1487	980.96	450.68	449.46	81.33	214.23	-232.54
1488	705.57	804.93	380.37	66.38	188.23	-306.21
1489	586.67	755.62	516.6	-9.8	71.29	-335.05
1490	680.66	756.35	570.8	-59.42	32.26	-267.7
1491	585.69	498.29	640.14	-67.75	52.12	-230.71
1492	279.54	273.68	678.71	-25.09	45.65	-189.97
1493	-103.76	95.7	770.02	62.65	28.87	-128.78
1494	-155.27	242.19	998.54	198.64	-26.61	-80.63
1495	-143.55	418.7	1027.1	330.87	-55.27	-75.1
1496	12.45	980.22	966.31	322.33	-51.18	-89.05
1497	129.39	1272.95	907.23	142.91	-16.6	-141.94
1498	121.58	885.01	1115.72	-139.62	0.52	-238.8
1499	-259.77	573	919.92	-304.32	-27.86	-284.97
1500	-312.26	416.26	751.46	-345.7	-200.81	-278.53
1501	186.04	-158.45	878.42	-265.69	-321.53	-205.17
1502	250.73	-338.87	1224.12	-245.97	-197.2	26.28
1503	674.07	267.33	1013.18	-184.27	-196.78	138.43
1504	988.28	700.44	893.8	-229.4	-148.16	139.59
1505	760.74	331.79	1183.84	-310.09	-24.11	186.28
1506	346.68	82.76	1182.37	-249.82	-52.61	328.46
1507	450.93	31.49	979.25	-144.38	-195.56	488.13
1508	958.74	44.68	701.42	-23.19	-310.7	525.3
1509	1057.62	122.07	768.07	-30.36	-306.15	402.47
1510	1042.48	37.35	912.6	-9.34	-266.33	282.53
1511	997.31	125.98	975.59	13.89	-259.74	242.31
1512	1113.77	162.11	1112.06	22.16	-219.94	197.14
1513	1384.77	83.98	1228.76	16.88	-183.9	178.89
1514	1699.46	-53.47	1313.96	86.43	-148.86	142.49
1515	1843.99	-62.99	1316.41	135.68	-13.73	83.95
1516	1851.56	31.98	1157.47	170.17	218.2	9.58
1517	1484.13	30.76	978.27	220.92	466.13	51.82
1518	1073.73	156.49	765.87	220.34	540.68	75.13
1519	930.42	265.14	694.58	212.28	489.41	-7.08
1520	735.6	323.73	593.75	123.08	335.24	-154.72
1521	638.43	391.6	624.51	25.45	268.28	-121.89
1522	542.72	88.62	883.06	-81.76	252.04	5.98
1523	572.02	30.76	854.74	-58.9	221.5	61.34
1524	810.55	196.78	868.16	24.26	208.89	39.22
1525	988.28	436.04	667.97	108.22	236.57	-73.85
1526	468.99	192.14	844.24	101.38	335.54	-49.71
1527	177.49	302.25	756.1	156.22	285.71	45.26
1528	89.11	292.72	795.9	209.72	234.71	139.16
1529	-42.24	669.68	630.13	238.04	185.67	150.51
1530	192.38	925.29	653.81	183.26	88.07	143.59
1531	614.26	1151.12	1115.72	30.52	56.3	124.79
1532	674.32	1353.27	1144.29	-94.18	102.75	114.9
1533	212.65	1036.62	1177.98	-286.07	184.45	173.1
1534	108.15	699.22	1182.86	-422.67	99.79	290.01
1535	367.92	488.53	939.94	-333.04	-19.81	514.8
1536	580.32	328.13	622.07	-336.67	-17.73	681.4
1537	876.46	270.26	750	-329.99	29.27	722.02
1538	1375.49	301.76	914.06	-232.39	153.02	622.01
1539	1384.03	118.41	947.51	-70.19	299.65	382.72
1540	766.36	-20.02	949.71	92.53	465.18	356.29
1541	358.64	6.35	964.84	237.79	522.64	495.64
1542	391.11	113.77	965.33	309.81	459.5	610.17
1543	240.72	178.96	968.26	277.74	377.75	617.65
1544	-13.18	316.89	1065.67	314.42	323.76	655.52
1545	134.28	569.58	978.52	325.01	166.08	715.64
1546	444.34	550.78	1098.14	239.87	19.44	693.24
1547	824.95	618.41	978.03	144.74	-17.27	656.74
1548	1509.52	629.64	1136.47	139.56	121.61	634.55
1549	1464.6	664.31	1008.06	271.76	375.76	573.82
1550	1316.16	881.59	722.9	271.18	543.09	467.01
1551	697.51	1079.35	466.55	159.88	527.31	412.72
1552	451.9	1023.19	499.51	108.4	468.93	374.57
1553	228.03	976.32	641.6	61.07	397.28	299.32
1554	592.53	957.03	625.49	65.4	317.96	294.71
1555	630.62	783.45	499.76	66.35	289.37	256.29
1556	838.62	667.24	394.78	51.21	270.02	281.8
1557	920.9	597.9	387.45	38.76	308.23	307.53
1558	914.06	368.65	329.59	57.68	364.32	372.25
1559	729.49	399.41	416.5	37.41	391.3	414.76
1560	735.11	608.4	417.24	53.04	398.19	488.13
1561	697.02	755.86	418.7	19.35	359.86	424.93
1562	823.73	824.95	740.23	-33.36	372.19	268.37
1563	868.41	713.87	552	7.97	462.62	96.37
1564	650.39	627.2	679.44	-45.9	510.53	36.83
1565	239.99	1106.45	721.19	-9.22	443.21	94.36
1566	875.98	2327.39	618.41	-97.6	289.22	162.51
1567	533.69	1802.49	846.92	-299.65	250.46	75.26
1568	48.1	619.38	627.69	-416.75	144.96	107.76
1569	136.47	-60.79	1075.93	-529.51	106.05	344.18
1570	199.71	-164.79	1057.13	-307.07	52.76	479.22
1571	470.21	-90.82	926.51	-165.59	19.17	533.05
1572	864.01	240.72	777.34	88.5	-19.87	555.51
1573	1048.1	488.28	815.43	228.3	-37.41	468.35
1574	1221.68	968.51	601.56	246.28	12.42	355.5
1575	887.21	1259.77	572.51	92.44	115.69	307.59
1576	770.02	1210.94	597.9	-55.45	81.36	300.08
1577	708.98	812.99	870.85	-128.3	54.41	384.74
1578	609.38	522.71	948	-161.62	33.05	421.91
1579	593.26	343.26	1010.25	-180.88	-46.81	425.32
1580	974.37	159.42	1169.68	-159.58	-103.7	355.77
1581	1035.4	-51.27	1116.46	-43.37	-71.72	223.85
1582	931.15	37.35	916.75	67.78	41.29	155.15
1583	843.75	79.83	980.71	164.55	97.93	94.33
1584	906.01	170.65	864.01	207.92	116.03	80.17
1585	668.46	233.4	787.35	251.65	139.47	97.96
1586	843.51	498.78	762.94	224.55	130.68	174.04
1587	839.84	492.92	931.4	118.16	155.88	174.44
1588	669.43	552.49	894.04	30.3	139.77	145.17
1589	732.42	629.39	802.25	-20.66	13.46	74.65
1590	1027.1	512.94	904.3	-33.87	-32.71	43.58
1591	1355.96	613.77	939.21	-1.59	-12.73	4.09
1592	1009.77	577.15	938.96	8.61	93.23	-12.91
1593	914.06	488.53	833.98	56.64	90.85	-3.51
1594	867.19	513.67	735.11	102.78	90.85	14.68
1595	995.85	559.57	670.41	96.04	101.68	8.06
1596	1106.93	641.6	669.68	61.65	137.88	-90.18
1597	980.22	251.46	1029.54	-15.87	214.11	-202.73
1598	692.63	228.76	932.37	-37.08	241.33	-230.38
1599	650.63	125	854.25	-74.34	205.63	-241.55
1600	612.06	15.87	900.15	-68.7	174.99	-275.88
1601	521	-209.72	985.35	-16.48	170.41	-307.59
1602	354.98	-40.28	631.1	119.14	170.29	-382.51
1603	83.25	59.33	686.52	164.73	193.51	-418.58
1604	-77.15	612.55	794.19	221.47	218.51	-334.01
1605	-9.77	1657.71	1048.83	148.53	254.58	-278.99
1606	-143.55	1757.81	1358.4	-63.45	317.02	-283.45
1607	-608.15	1049.56	1280.52	-144.01	229.19	-216.43
1608	-571.78	349.37	1322.51	-43.88	53.96	-252.41
1609	-480.71	407.96	969.48	14.56	-14.13	-307.01
1610	-274.9	594.97	608.15	59.88	-142.12	-428.83
1611	-112.06	507.08	661.62	32.59	-210.02	-494.11
1612	-84.47	486.82	372.31	41.2	-255.62	-429.35
1613	21.48	264.16	667.24	4.24	-255.43	-179.41
1614	78.12	246.34	737.3	79.62	-241.64	56.98
1615	20.02	351.32	720.95	126.04	-237.98	103.85
1616	30.03	459.23	670.41	213.17	-252.23	94.45
1617	159.18	669.19	600.83	270.75	-322.48	-68.66
1618	55.91	715.09	557.62	262.24	-306.79	-245.33
1619	-250.49	720.95	502.93	163.45	-342.71	-426.97
1620	-511.23	425.54	925.54	159.88	-500.85	-536.56
1621	-172.36	349.12	1073.73	203.86	-558.59	-576.02
1622	-411.38	395.26	630.62	294.59	-662.54	-662.2
1623	413.09	694.82	849.37	350.19	-811.43	-798.49
1624	133.54	928.71	591.55	393.1	-769.56	-937.35
1625	-104.49	1183.35	52.73	356.6	-750.95	-865.39
1626	-209.23	990.72	193.36	260.71	-687.84	-627.72
1627	-124.27	870.12	17.82	202.51	-661.19	-391.88
1628	-43.46	574.71	401.37	346.71	-664.92	-172.94
1629	527.34	1520.75	-738.77	398.86	-600.77	36.29
1630	2472.9	1532.23	199.46	-38.09	-395.69	252.14
1631	3225.83	932.86	-216.55	-148.53	339.2	336.64
1632	969.24	1073.24	677.25	-96.28	598.91	420.29
1633	491.46	1200.93	1058.84	-206.76	460.14	518.62
1634	1294.92	802.49	1109.62	-296.42	224.61	449.89
1635	1296.63	257.32	1384.52	-306.61	273.22	355.16
1636	1086.18	90.09	1212.4	-160.13	253.69	225.65
1637	941.89	304.93	869.87	20.2	198.36	-22.25
1638	445.07	251.46	727.29	13.24	149.51	-157.17
1639	146.24	313.23	468.26	62.77	22.52	-383.64
1640	377.69	295.65	389.4	-33.08	-45.29	-422.39
1641	679.2	-14.89	1107.18	-184.05	-4.24	-438.78
1642	529.79	-290.28	1060.79	-104.89	116.7	-392.49
1643	425.54	-355.47	1181.4	-33.51	193.51	-238.68
1644	288.09	-165.28	1189.21	157.38	249.21	-105.74
1645	-22.95	367.68	946.78	229.1	261.96	-92.74
1646	-432.13	622.56	687.01	289.06	188.81	-148.16
1647	-373.05	464.11	728.03	160.46	81.45	-245.18
1648	-98.63	79.1	914.06	50.11	36.5	-167.69
1649	154.3	-264.65	1158.2	165.8	5.68	-9
1650	-55.91	5.13	968.26	359.68	-2.59	158.78
1651	41.75	647.22	609.38	383.85	-24.32	210.14
1652	7.32	1232.91	482.18	209.53	-19.84	192.81
1653	-18.8	1241.46	494.87	33.66	-16.2	41.66
1654	-369.38	1220.95	839.6	-196.11	-82.43	34.12
1655	-373.78	992.68	924.56	-235.2	-227.6	155.85
1656	130.62	482.42	1194.82	-187.74	-278.23	210.82
1657	744.38	412.84	1080.57	-20.39	-267.3	216.86
1658	953.61	626.22	782.47	47.18	-151.92	155.4
1659	888.92	515.87	917.24	28.5	-5.22	92.29
1660	961.43	576.66	748.05	51.54	70.83	46.11
1661	948.49	479.25	827.64	27.47	176.67	35.58
1662	789.55	648.68	687.01	9.12	235.44	27.37
1663	463.62	669.92	666.02	10.13	256.13	-0.52
1664	323.24	515.14	665.04	47.03	228.49	-14.92
1665	411.87	745.61	575.44	39.89	176.33	-12.02
1666	446.29	741.21	692.63	-17.82	201.08	-31.07
1667	437.01	896.48	615.72	-55.57	222.26	-11.29
1668	276.37	718.02	943.12	-129.88	241.61	100.95
1669	271.97	855.22	907.71	-192.35	240.05	180.91
1670	143.8	454.1	1101.32	-236.57	240.36	194.15
1671	381.84	341.8	1009.52	-125.58	184.88	222.05
1672	216.06	580.81	706.3	39.52	164.06	164.03
1673	210.69	687.99	677.49	46.42	147.61	66.99
1674	69.34	501.46	890.38	37.96	156.01	14.8
1675	-84.47	500.98	757.08	32.96	141.3	-4.18
1676	-29.54	788.57	542.72	-38.91	140.41	137.21
1677	249.02	421.14	843.26	-108.67	74.68	237.15
1678	170.41	565.43	757.08	-191.41	65.83	356.66
1679	295.41	409.42	889.16	-208.13	103.39	496.25
1680	316.65	213.62	815.92	-183.44	103.03	542.6
1681	396	102.29	806.15	-126.31	106.45	582.55
1682	651.61	515.14	768.07	-87.46	89.23	545.44
1683	977.78	889.89	1361.57	-129.06	155.58	344.64
1684	593.75	1204.59	1279.54	-99.27	259.8	27.95
1685	354.49	1164.06	1145.75	-188.17	288.27	-28.5
1686	-108.64	679.93	1442.87	-159.12	198.97	130.07
1687	-39.79	253.91	1254.88	-30.12	49.56	223.6
1688	191.89	67.38	735.35	42.91	-3.97	232.03
1689	223.39	240.48	602.05	171.26	-28.56	268.83
1690	697.51	558.11	538.09	237.61	-109.07	193.73
1691	929.44	570.31	591.8	200.62	-29.63	75.07
1692	922.12	533.94	639.65	186.8	88.38	-88.41
1693	481.45	660.16	618.65	199.22	102.17	-155.46
1694	187.26	941.89	536.87	146.06	74.52	-162.96
1695	317.38	950.44	565.43	-31.98	5.71	-65.77
1696	494.63	397.95	965.82	-140.41	-10.59	54.11
1697	759.77	429.93	916.99	-112.61	0.24	83.34
1698	917.24	475.59	690.92	-104.46	87.31	39.18
1699	613.53	689.45	974.85	-101.81	141.42	45.87
1700	362.06	865.72	1119.14	-59.39	190.61	119.32
1701	238.04	688.48	1317.63	-57.4	152.04	182.25
1702	170.65	785.16	1023.19	-18.49	46.54	218.78
1703	371.34	1109.86	803.22	-49.59	-64.36	266.36
1704	541.5	1135.01	728.52	-144.96	-88.75	282.26
1705	923.34	1049.8	602.54	-225.98	39.25	280.06
1706	939.45	676.76	847.66	-269.96	137.6	245
1707	727.05	259.28	933.59	-267.55	270.78	155.18
1708	535.64	161.62	911.87	-160.92	305.6	72.94
1709	592.04	181.15	875	-43.21	291.26	-20.54
1710	216.55	268.07	819.58	72.48	281.98	-41.96
1711	60.3	195.56	831.54	141.51	173.1	-9.4
1712	71.53	162.84	717.29	178.04	91.13	5.86
1713	442.63	358.15	741.46	259.37	-0.49	-1.89
1714	621.34	655.52	708.98	281.59	41.08	-93.14
1715	541.5	756.84	787.84	219.27	134.52	-208.5
1716	295.41	796.39	899.17	40.86	229.83	-241.58
1717	-358.15	497.07	955.57	-19.62	223.51	-229.61
1718	-569.82	350.59	735.35	-43.27	116.3	-139.53
1719	-669.92	221.19	525.63	-69.89	-61.8	-21.94
1720	-514.65	-257.81	574.46	-95.37	-255.98	116.33
1721	-301.51	-213.38	647.22	-63.6	-408.69	305.63
1722	159.18	17.33	819.34	62.87	-495.94	330.57
1723	1021.24	792.24	969.48	80.69	-397.95	251.16
1724	959.96	1321.04	759.77	-59.08	-159.45	-80.2
1725	312.01	1105.47	1000.98	-252.38	9.06	-344.12
1726	-154.3	519.29	1351.81	-355.16	-6.68	-398.19
1727	-64.94	237.79	1497.56	-246.31	-142.64	-400.12
1728	-342.77	540.53	1193.36	47.58	-274.29	-377.66
1729	-339.11	720.7	980.96	212.4	-457.06	-276.67
1730	107.42	924.07	777.83	318.66	-528.05	-146.73
1731	336.67	988.53	241.7	272.22	-507.84	-52.73
1732	762.21	1018.07	228.52	163.45	-430.94	101.26
1733	889.4	1212.16	200.2	86.55	-320.19	95.92
1734	822.51	1009.03	309.08	-33.87	-243.35	67.81
1735	1107.67	301.03	1154.54	-150.02	-208.07	37.35
1736	1286.62	337.4	1066.65	-133.39	-171.97	-28.2
1737	1323.97	387.94	989.26	-62.29	-65.12	-147.98
1738	1429.69	672.61	409.18	-93.72	69.95	-315.28
1739	1344.73	386.23	599.37	-132.81	99.37	-385.01
1740	1177.98	177.98	974.85	-125.34	235.38	-410.98
1741	621.58	359.13	754.64	-94.88	303.41	-252.96
1742	423.58	234.13	924.07	-77.94	245.76	1.71
1743	640.63	365.48	887.7	66.1	110.05	131.47
1744	844.97	374.51	943.85	129.97	90.88	135.22
1745	680.66	659.42	693.36	122.68	130.8	135.59
1746	442.38	828.61	739.75	-34.76	212.04	107.73
1747	104.98	601.07	918.46	-71.08	207.03	-124.66
1748	-205.08	500.24	930.66	-60.46	162.75	-361.21
1749	-517.58	371.34	1060.06	-42.42	113.83	-430.33
1750	-468.26	413.57	1146	-30.73	44.71	-361.97
1751	-413.09	376.22	1086.43	-1.04	-33.54	-252.26
1752	-185.79	71.78	919.68	-33.75	-87.34	-166.41
1753	292.97	-119.38	1021.24	-48.03	-133.85	14.77
1754	635.99	-228.27	1202.15	6.65	-82.79	144.87
1755	387.94	149.9	844.97	122.71	-52.95	162.54
1756	11.72	290.28	948	118.77	-14.37	136.99
1757	-77.15	346.44	1009.77	89.2	-94.82	28.38
1758	-43.7	555.42	930.18	41.5	-131.23	-38.88
1759	-21.73	749.02	844.73	-13.95	-204.96	-148.71
1760	-31.74	919.68	750	-76.78	-241.79	-216.74
1761	-63.72	863.53	810.55	-159.33	-273.01	-195.89
1762	218.99	801.27	816.16	-219.48	-375.03	-112.79
1763	402.34	865.23	904.54	-192.47	-434.66	-92.53
1764	646	704.1	889.4	-173.19	-413.85	-95.52
1765	757.32	510.74	984.62	-135.5	-370.94	-59.6
1766	886.23	599.61	759.03	-80.41	-316.56	106.14
1767	1225.83	711.67	731.93	-172.88	-285.8	115.02
1768	1240.48	491.46	1085.94	-378.36	-191.41	-21.21
1769	851.32	340.82	1177	-447.36	-107.3	-136.81
1770	733.64	419.92	1108.89	-501.95	-126.86	-173.07
1771	817.87	417.48	1119.14	-573.09	-140.96	-194.15
1772	684.08	407.47	899.41	-696.32	-150.73	-196.35
1773	762.7	-12.21	1004.88	-745.06	-146.3	-195.07
1774	855.22	-678.96	1074.71	-738.25	-184.91	-202.58
1775	1180.18	-1064.45	969.24	-494.26	-183.56	-184.27
1776	1181.15	-934.33	755.37	-179.9	-135.47	-205.78
1777	950.93	-943.85	882.32	153.23	-74.19	-156.28
1778	1016.85	-718.02	491.7	499.24	-46.78	-49.41
1779	1547.61	-511.23	542.72	612.03	-75.5	-61.25
1780	1723.88	-510.99	665.04	662.99	119.26	-231.69
1781	1291.02	-227.29	599.12	598.91	259.67	-485.2
1782	873.05	-221.68	814.94	508.27	283.97	-597.02
1783	327.15	-391.11	1232.18	419.71	310.18	-707.28
1784	-117.68	-202.39	903.56	544.04	228.09	-633.97
1785	304.93	381.1	730.71	533.84	15.69	-468.63
1786	853.27	664.55	924.8	381.96	25.6	-401.7
1787	537.84	741.94	850.83	169.46	109.34	-428.47
1788	495.12	585.94	1059.33	61.28	103.91	-449.13
1789	178.22	352.54	1086.91	115.75	67.05	-370.45
1790	93.26	429.93	939.7	153.96	29.57	-289
1791	-135.01	851.81	761.47	143.37	5.22	-66.62
1792	-33.2	1097.41	725.1	76.39	-32.01	198.58
1793	386.23	1317.87	571.04	-5.49	-50.81	291.69
1794	576.9	1276.37	530.27	-95.61	7.69	301.94
1795	569.34	913.33	835.94	-92.01	70.1	265.17
1796	-8.3	810.79	797.61	-75.13	12.73	166.08
1797	205.08	451.9	1226.07	-105.59	-128.33	133.76
1798	215.82	485.35	1024.66	-41.75	-183.35	164
1799	523.93	442.14	1000.49	-10.07	-260.44	159.67
1800	655.27	375.24	945.31	21.39	-239.81	51.3
1801	923.34	310.06	762.21	-68.82	-198.21	-146.21
1802	1093.51	470.7	535.64	-171.39	-174.47	-216.64
1803	1358.89	329.35	896	55.42	-66.65	-352.51
1804	875.73	575.93	211.67	245.91	117.95	-121.28
1805	1056.64	909.18	355.47	249.18	230.93	100.62
1806	1154.54	1043.21	381.84	87.68	356.32	148.53
1807	747.56	774.41	584.23	-84.63	424.93	140.05
1808	524.66	479.98	852.78	68.05	324.89	180.57
1809	609.62	344.97	795.9	155.76	252.72	236.82
1810	828.86	626.95	972.41	10.16	206.85	243.01
1811	637.7	543.95	1044.92	126.04	219.48	5.19
1812	176.27	774.17	601.07	123.63	173.55	-308.99
1813	-205.57	1024.66	589.11	-71.5	6.59	-345.64
1814	-21.97	1161.13	533.94	-194.95	-97.87	-178.99
1815	484.86	933.59	698.97	-328.64	-52.46	-1.37
1816	853.03	401.61	1003.42	-363.59	-41.17	39.46
1817	816.16	85.94	1449.46	-213.59	28.5	-31.49
1818	253.66	363.77	835.21	19.81	32.44	-88.5
1819	123.05	482.18	727.78	-108.03	35.74	-0.76
1820	249.02	488.53	995.85	-102.48	3.78	66.35
1821	478.27	448.73	952.15	-55.57	1.43	84.17
1822	633.06	543.21	976.07	-38.85	40.5	151.92
1823	572.02	560.55	981.93	-26.92	93.44	180.66
1824	367.92	451.42	1008.3	-10.59	114.07	97.96
1825	221.92	382.08	1046.14	72.72	78.98	-48.37
1826	-62.26	212.89	952.88	142.97	53.16	-122.38
1827	-108.15	333.01	803.47	244.57	-63.54	-245.73
1828	328.13	257.08	871.34	237.52	-147.55	-332.89
1829	372.07	560.79	707.03	217.1	-148.38	-249.88
1830	439.45	995.36	773.68	114.99	-78.55	-167.05
1831	372.31	1173.34	664.06	3.88	-43.15	-187.96
1832	-135.25	979.49	942.87	63.45	-36.16	-266.36
1833	-471.19	668.46	871.09	57.95	-77.48	-276.43
1834	-562.5	698.24	1036.38	55.45	-177.19	-125
1835	206.05	890.63	700.93	114.78	-183.47	160.16
1836	871.09	976.81	586.18	17.36	-71.38	384.61
1837	667.72	393.55	856.2	-106.84	-34.12	361.27
1838	665.53	177.73	842.77	34.15	-60.91	-5.86
1839	136.23	319.82	508.54	24.2	-104.77	-267.03
1840	0.73	161.87	968.02	-2.72	-255.8	-773.83
1841	59.08	306.64	922.12	42.82	-331.33	-731.78
1842	112.3	743.65	769.04	147.06	-382.08	-544.83
1843	-47.36	895.02	625.49	55.79	-440.61	-431.79
1844	479	791.99	1120.36	-71.01	-427.98	-306.34
1845	682.13	716.8	1087.4	-91.55	-364.35	-251.25
1846	163.82	395.02	998.54	-76.35	-242.37	-117.03
1847	296.63	258.54	894.04	-54.05	-243.44	8.45
1848	446.53	-3.91	815.19	56.76	-313.93	28.08
1849	572.27	241.7	755.86	173.65	-308.11	-20.11
1850	647.46	1469.97	361.33	25.45	-327.67	-150.33
1851	970.95	1198.49	684.33	-135.22	-292.02	-207.86
1852	898.93	441.41	979.98	-270.9	-175.57	-347.14
1853	188.48	125.24	966.31	-124.66	-134.92	-389.43
1854	297.36	119.14	845.7	17.09	-224.43	-298.34
1855	483.64	-27.59	1095.46	67.38	-244.96	-281.62
1856	395.75	345.46	806.15	259.37	-191.96	-253.57
1857	41.5	816.65	534.91	134.12	-209.96	-156.1
1858	430.91	649.66	1022.95	144.5	-225.25	-122.89
1859	339.11	776.12	784.42	111.48	-216.92	-145.2
1860	298.83	810.79	706.54	84.75	-192.35	-309.02
1861	117.19	786.38	846.19	-4.97	-157.78	-489.32
1862	83.25	319.34	1163.33	-111.21	-203.09	-574.31
1863	-236.08	324.71	1201.17	-22.28	-297.85	-558.53
1864	-25.39	487.79	802.25	3.42	-404.91	-470.67
1865	-153.81	496.83	1055.66	7.14	-477.91	-301.85
1866	-145.26	658.69	790.28	55.21	-542.05	-198
1867	201.42	921.39	329.59	105.41	-659.94	79.01
1868	788.09	1276.61	510.5	44.04	-682.8	306.64
1869	1700.2	1427	34.67	-98.21	-543.61	333.86
1870	2028.56	790.77	916.26	-420.47	-213.68	118.04
1871	1344.48	369.14	900.15	-491.58	1.07	-179.2
1872	462.65	-108.89	1061.52	-307.43	-92.01	-346.71
1873	260.01	-40.77	1095.95	-159.67	-167.51	-388.89
1874	198.49	330.57	903.32	85.6	-305.24	-383.12
1875	479.25	531.01	681.64	204.83	-376.01	-299.87
1876	670.17	497.8	709.47	262.05	-384.19	-170.29
1877	889.16	857.18	497.56	270.23	-334.38	-50.6
1878	1408.69	966.31	573.73	136.54	-266.2	-80.96
1879	1485.84	841.06	717.77	40.1	-95.4	-231.23
1880	947.27	790.53	829.35	-53.86	-39.73	-318.85
1881	767.33	560.06	934.57	-66.77	-75.47	-354.58
1882	746.34	571.04	617.92	-19.47	-86.64	-388.67
1883	606.45	491.21	891.11	-78.77	-47.36	-369.96
1884	453.13	601.56	641.6	-87.62	-4.55	-280.79
1885	624.02	529.05	497.56	-108.64	-21.73	-239.41
1886	546.39	552.98	551.27	-145.54	-0.06	-158.14
1887	416.26	756.59	709.23	-104.71	-36.25	-115.94
1888	557.13	941.16	527.59	-106.96	-144.32	-67.93
1889	410.16	762.45	770.75	-129.36	-226.68	-10.86
1890	632.57	535.89	819.82	-143.43	-350.13	101.29
1891	1594.24	625.98	978.52	-129.58	-347.69	53.68
1892	1467.29	801.27	1111.57	-133.67	-70.1	-200.29
1893	621.34	724.85	734.86	-247.19	23.93	-373.47
1894	287.6	456.05	1007.81	-254.33	-13.34	-408.63
1895	68.6	500.24	792.72	-193.08	-100.31	-347.75
1896	234.62	453.61	900.39	-181.61	-210.08	-169.49
1897	642.58	502.44	887.45	-133.48	-281.43	-38.02
1898	914.06	539.79	1023.19	-52.15	-230.04	-112.79
1899	657.23	792.97	899.9	0.85	-140.2	-306.64
1900	519.53	720.95	950.93	-72.05	-144.68	-503.17
1901	441.41	545.9	774.41	-101.01	-175.57	-589.45
1902	285.89	617.92	716.8	-118.56	-193.3	-703.16
1903	273.93	679.2	1044.68	-159.64	-219.15	-710.33
1904	210.45	428.47	1116.7	-184.91	-216.95	-660.37
1905	-214.36	261.23	1013.43	-121.28	-222.99	-391.69
1906	186.52	354.74	720.95	0.95	-350.89	-43.27
1907	390.38	475.1	713.62	47.94	-384.46	99.73
1908	644.53	918.46	487.79	16.75	-338.87	57.19
1909	747.56	1191.89	400.15	-50.6	-325.62	-6.62
1910	896.48	816.89	878.17	-235.5	-320.98	-164.95
1911	1046.63	747.56	1170.9	-266.88	-345.06	-279.08
1912	1145.26	458.01	1340.58	-229	-322.3	-306.79
1913	1267.58	359.38	1174.8	-116.55	-262.02	-315.31
1914	923.1	364.5	955.32	-70.19	-174.9	-355.65
1915	821.78	416.75	802.49	47.45	-196.66	-430.11
1916	522.95	338.87	530.76	126.62	-209.44	-442.57
1917	225.59	298.34	673.58	134.43	-218.81	-384.7
1918	421.39	453.86	645.26	144.04	-277.22	-305.3
1919	790.53	934.57	519.29	128.88	-299.62	-318.27
1920	885.01	718.26	758.79	1.8	-224.21	-358.76
1921	877.93	188.23	1094.24	-20.14	-176.24	-400.94
1922	553.47	749.51	507.81	40.22	-75.56	-415.8
1923	606.2	698.73	630.86	5.8	-73.85	-419.07
1924	568.6	924.07	709.47	22.03	-74.95	-462.98
1925	340.82	845.21	779.79	-110.05	-107.6	-512.45
1926	274.66	366.94	947.75	-292.24	-182.89	-409.27
1927	291.5	201.9	806.15	-288.15	-267.15	-198.21
1928	813.96	235.11	1268.07	-130.25	-175.2	-7.6
1929	911.38	410.89	1337.89	-90.36	16.97	-17.36
1930	440.43	921.39	1176.76	-75.84	61.34	-39.98
1931	169.92	1009.52	1031.25	-149.96	144.13	-33.33
1932	-22.22	563.96	1015.14	-257.02	81.45	-79.77
1933	-35.4	261.96	1015.14	-100.22	-32.65	-117.25
1934	-42.97	499.02	656.25	227.33	-106.6	-75.84
1935	-56.15	1104.74	-3.91	328.03	-246.12	-12.45
1936	94.48	1082.03	2.93	104.98	-329.04	110.47
1937	567.14	854.74	276.86	9.16	-349.3	136.81
1938	733.64	776.61	445.56	-83.04	-326.51	95.98
1939	994.63	429.44	1028.32	-133.21	-314.76	-68.18
1940	1199.46	608.89	1057.86	-92.68	-249.05	-215.36
1941	978.03	826.42	836.18	-58.9	-149.02	-327.48
1942	784.18	868.65	862.79	-194.89	-155.49	-343.17
1943	856.93	680.18	1149.66	-267.3	-191.1	-232.39
1944	1007.57	530.03	1090.33	-270.78	-157.56	-155.24
1945	1402.59	1029.54	557.13	-301.27	-99.15	-154.79
1946	1087.65	543.46	959.72	-343.41	64.85	-228.49
1947	333.25	291.75	1168.46	-261.87	75.5	-234.99
1948	537.11	357.67	952.64	-133.27	-37.69	-84.47
1949	755.86	389.89	842.77	-79.04	-65.64	55.82
1950	773.19	530.27	838.38	-62.04	-71.75	160.25
1951	1016.11	190.92	1000.98	-90.48	-49.5	161.19
1952	868.65	44.68	1106.45	-98.27	-11.84	109.5
1953	678.47	-223.14	1055.42	-63.02	10.59	72.2
1954	599.61	-250.98	1106.2	-35.46	22.25	68.15
1955	672.85	-39.06	985.35	-13.73	-7.9	33.33
1956	646	86.18	923.58	-71.59	22.34	71.93
1957	630.37	96.19	990.72	-93.44	32.38	88.38
1958	594.73	-68.36	1098.39	-141.14	62.87	100.43
1959	614.99	-90.33	1099.37	-115.97	113.83	99.85
1960	578.86	-38.57	952.64	-48.71	98.18	24.54
1961	561.77	-17.09	868.16	-62.68	40.95	-23.62
1962	543.7	-53.71	935.55	-72.91	5.83	-21.12
1963	387.21	-143.31	719.24	-53.59	-62.59	-12.18
1964	504.15	-253.91	686.28	37.38	-134.7	-22.13
1965	624.76	-362.06	1251.46	238.77	-103.15	-34.91
1966	664.31	208.01	1197.51	337.77	-80.66	-107.03
1967	580.81	365.23	1365.97	332.76	-64.91	-149.48
1968	251.95	450.68	1560.55	329.38	-53.38	-144.26
1969	280.76	1012.45	1134.03	373.9	-130.83	-119.26
1970	798.83	1728.76	807.62	275.12	-183.29	-190.77
1971	974.61	1721.19	997.8	1.65	-124.76	-349.76
1972	396.24	1320.07	1070.56	-180.48	-26.03	-430.05
1973	115.97	1237.79	376.22	-231.63	-7.84	-275.97
1974	163.33	741.21	405.27	-249.11	-58.78	54.26
1975	406.98	404.3	502.44	-154.66	-111.6	190.8
1976	1501.71	1063.23	537.84	25.63	-210.85	109.1
1977	979.25	961.67	616.46	-143.1	-59.63	-70.16
1978	843.99	694.82	751.71	-407.23	-60.85	-148.53
1979	814.7	774.66	860.6	-626.98	-109.44	-269.13
1980	617.92	526.86	856.2	-761.63	-148.35	-445.28
1981	428.47	400.88	877.44	-806.76	-186.71	-556.76
1982	154.54	250.73	1064.7	-824.92	-279.3	-472.35
1983	13.18	-178.96	1158.94	-745.21	-338.47	-399.23
1984	459.72	-724.61	1018.55	-494.78	-406.43	-266.05
1985	1144.04	-1001.46	1181.15	-179.99	-393.55	-271.94
1986	1174.56	-775.39	1066.16	155.4	-249.54	-468.29
1987	1303.47	-519.29	584.23	414.73	-151.31	-731.29
1988	1071.53	-192.87	457.03	444.21	-5.19	-968.6
1989	311.52	37.11	588.38	394.81	44.37	-1000
1990	-3.17	277.59	700.68	313.08	-51.54	-1000
1991	369.87	345.46	910.4	205.05	-199.74	-1000
1992	281.49	950.2	664.31	142.61	-237.37	-1000
1993	534.42	947.02	854.49	-163.51	-281.71	-800.84
1994	751.22	783.69	946.78	-182.53	-397	-672.15
1995	799.32	1086.18	818.6	-127.96	-409.3	-536.83
1996	937.5	833.74	1033.69	-126.53	-400.21	-363.46
1997	1046.63	488.77	1050.54	33.57	-334.9	-212.89
1998	928.22	724.85	684.57	231.63	-246.4	-49.22
1999	1085.69	876.46	556.4	201.14	-176.82	90.91
[truncated: 4,890 more rows]
