# Supplementary material for: Complexes of vertebrate TMC1/2 and CIB2/3 proteins form hair-cell mechanotransduction cation channels
Source: eLife. 2025 Jan 8;12:RP89719. doi: 10.7554/eLife.89719 (PMC11709434; doi:10.7554/eLife.89719)
Supplement: Figure 3—source data 1. [file elife-89719-fig3-data1.zip › Figure 3H/homo/20-1-3-R2.txt]

274.41	936.52	866.94	-108.37	16.20	-203.46	8
847.17	717.77	1247.80	-421.36	160.83	-465.45	10
1092.77	178.71	1436.77	-521.39	226.50	-715.15	9
982.42	-145.75	1350.59	-582.79	432.04	-952.21	10
102.29	-376.46	1096.92	-632.97	576.08	-992.89	10
-187.50	-761.47	1222.66	-563.93	483.43	-888.00	8
-437.01	-390.14	946.04	-420.29	253.60	-630.46	11
-252.69	-376.46	948.73	-290.68	-10.71	-437.68	8
200.93	-615.23	945.31	-88.01	-148.25	-436.16	10
343.99	-833.98	915.53	49.16	-162.23	-485.17	10
554.44	-1169.92	605.47	383.30	-91.89	-664.67	8
536.62	-1634.28	626.22	569.06	-49.44	-951.63	11
533.94	-1717.77	568.36	725.28	-82.49	-1000.00	8
175.78	-1385.01	407.71	978.30	-16.14	-1000.00	10
-56.64	-518.80	-143.80	999.97	-13.06	-815.43	8
-155.76	-163.57	-255.86	999.97	-44.62	-562.50	11
108.64	767.09	-467.04	953.92	-107.82	-425.48	8
294.43	1231.69	-297.85	807.86	-107.39	-378.54	10
330.81	2533.20	139.65	419.28	-37.72	-237.30	10
68.60	5463.13	1307.86	-208.89	-67.29	-16.69	8
453.13	1304.93	365.72	-803.56	-161.77	128.69	11
1309.33	53.96	976.81	-890.69	-237.79	-89.81	8
1667.72	-756.59	1302.00	-608.95	-132.81	-451.93	10
1339.84	-850.34	1354.25	-82.92	143.13	-660.10	10
460.45	-540.28	958.01	424.44	286.96	-702.45	8
-296.39	302.49	65.19	383.91	304.81	-571.69	11
-433.84	444.58	320.31	306.82	241.85	-524.41	8
-0.24	157.47	783.69	223.39	178.71	-383.91	10
-255.62	783.69	799.32	227.14	162.26	-279.14	8
-544.92	1561.04	1006.35	48.83	34.39	-197.14	11
-315.67	1065.92	1482.42	-155.15	-126.74	-114.41	8
-237.30	771.73	1521.00	-169.07	-212.74	-142.15	10
24.66	166.75	1352.78	-102.45	-220.79	-234.19	10
94.97	-114.75	1200.44	-89.39	-177.64	-273.41	8
160.89	68.12	889.89	-88.07	-158.11	-280.24	11
150.39	-109.62	679.44	-105.96	-73.61	-270.36	8
6.10	-353.76	643.31	-74.74	-38.27	-178.16	10
404.05	-370.85	787.11	28.08	-17.00	-9.92	8
490.72	-322.75	843.99	251.37	-0.49	0.21	9
462.65	-47.12	502.20	350.74	17.94	-32.78	10
336.67	163.09	387.21	443.85	84.56	-143.01	8
-34.42	219.97	536.13	444.49	121.64	-215.73	10
-119.14	590.09	518.31	382.81	56.37	-205.47	8
-622.80	1015.63	654.05	301.45	-18.46	-207.89	11
-910.40	1190.19	769.53	-46.84	-98.45	-134.37	8
-1022.95	1270.51	1374.27	-231.23	-187.35	-52.70	10
-226.07	338.62	1611.57	-408.69	-315.46	15.63	8
136.47	-344.97	1618.90	-198.88	-276.03	-47.94	10
127.93	-542.97	1180.91	47.33	-200.59	-153.08	11
-245.36	-142.82	687.74	245.06	-171.91	-122.34	8
-73.24	245.36	392.33	298.83	-274.66	-32.78	10
151.61	347.41	250.00	244.23	-374.76	-11.99	8
267.82	153.08	247.07	164.83	-416.20	9.95	11
219.24	-334.96	672.36	217.65	-420.41	73.24	8
457.28	1198.49	458.74	344.45	-346.56	119.11	10
-45.90	2259.52	545.17	32.47	-122.38	-23.47	8
175.78	1392.33	1113.77	-371.31	-104.46	-181.88	10
405.27	992.43	485.84	-398.68	-104.71	-425.14	9
450.68	410.16	1079.83	-485.17	-107.67	-588.87	10
391.36	241.21	1123.29	-265.72	-97.50	-636.51	10
317.14	186.04	976.07	-55.73	-78.92	-501.62	8
496.58	376.95	841.31	36.13	-61.04	-365.26	11
422.61	608.15	771.97	101.62	27.80	-160.68	8
177.00	936.52	940.67	155.64	-5.04	-17.85	10
215.09	1179.20	948.49	105.13	-83.59	27.68	8
718.51	804.69	1126.46	-85.69	-58.87	-165.44	8
712.65	579.35	1204.59	-209.81	206.54	-437.07	11
-63.48	116.70	1389.40	-150.33	317.57	-565.58	10
-467.53	-224.37	1337.40	21.18	114.99	-682.01	8
-402.59	-391.11	1042.72	100.89	-82.34	-572.14	10
-204.83	-369.63	904.05	43.98	-157.84	-358.86	8
15.14	-223.63	799.07	85.11	-223.30	-165.04	11
77.64	-85.45	464.60	116.06	-282.17	-52.40	8
208.01	48.83	397.71	21.06	-318.60	-23.68	10
431.15	52.00	686.04	39.25	-319.37	-71.20	8
554.69	34.42	750.00	197.42	-315.52	-238.37	9
565.19	-271.73	905.52	445.59	-232.42	-505.00	10
31.01	-215.33	762.45	641.20	-109.34	-612.15	8
-162.60	258.06	615.72	716.92	-139.92	-552.00	10
-1.46	545.17	606.69	599.49	-235.63	-450.59	8
225.10	1169.43	820.56	515.81	-256.35	-444.89	11
-144.29	1984.62	1312.74	184.23	-347.32	-217.41	10
396.73	1114.50	1279.54	-65.55	-514.77	68.36	8
982.42	897.71	1129.64	-136.17	-514.37	127.26	10
1381.59	618.65	1258.79	-172.70	-389.53	-8.33	9
1350.59	206.05	1114.50	-94.60	-149.87	-163.51	10
1096.92	454.59	1046.39	-22.28	116.64	-193.54	10
650.88	476.32	747.80	-5.52	212.07	-287.51	8
467.77	440.43	627.69	-62.10	161.22	-451.84	10
111.08	74.22	400.63	-109.53	132.87	-504.61	9
-398.44	-105.96	1020.51	-280.88	92.16	-383.76	10
-205.81	-14.40	1072.75	-213.84	-38.21	-237.30	8
-21.24	86.91	1019.78	-180.79	-79.74	-116.21	10
111.08	62.50	999.76	-99.27	-156.80	-71.23	8
224.85	95.46	1023.44	-33.48	-205.75	-115.17	11
319.09	293.95	894.53	-10.19	-171.57	-218.02	8
385.99	127.69	865.72	-19.93	-157.14	-276.28	10
578.13	16.11	927.49	-41.99	-128.48	-370.39	8
528.32	-31.98	877.93	28.72	-42.97	-389.22	11
301.27	315.43	683.11	153.66	49.01	-273.53	8
553.22	547.61	625.00	123.17	73.70	-171.66	10
445.07	505.86	730.22	-27.07	183.01	-14.77	8
-21.00	533.20	1178.71	-62.81	195.10	66.59	10
-194.34	684.08	1110.35	-75.32	180.69	129.85	9
-577.39	587.40	1153.32	-180.91	120.21	65.06	8
-537.60	385.01	1238.28	-259.89	-51.64	-67.93	10
-384.03	157.23	1407.23	-278.56	-189.85	-214.45	10
-157.96	-111.57	1452.15	-201.14	-292.05	-434.60	8
-311.28	-38.09	1283.20	-54.17	-326.60	-522.64	11
-322.75	-81.05	1138.92	96.53	-400.21	-532.07	8
-302.00	75.20	913.33	151.64	-439.45	-509.19	10
91.31	1.71	662.35	188.35	-553.07	-429.17	8
627.69	-250.98	732.91	222.96	-513.24	-311.16	11
686.52	-155.27	689.94	308.41	-412.20	-227.23	8
479.98	12.21	535.40	371.00	-393.13	-256.26	10
442.63	-27.34	589.60	432.80	-433.29	-285.46	8
671.63	17.09	707.76	472.75	-424.47	-289.73	10
711.43	888.67	537.35	462.62	-426.91	-328.37	9
976.07	2139.40	596.44	160.49	-425.72	-135.41	10
2088.13	1781.74	541.50	-273.65	-353.03	-40.34	10
2389.89	1132.81	896.73	-603.70	-71.84	-317.57	8
1677.00	439.45	1380.37	-659.79	228.12	-529.75	11
1044.92	225.10	1227.54	-562.71	356.08	-619.84	10
436.04	203.86	1119.38	-479.68	402.19	-470.43	8
202.88	158.94	1033.94	-336.88	285.25	-228.97	10
-8.54	177.73	1220.95	-77.61	79.25	-33.72	10
71.29	286.13	1027.34	20.23	-15.17	-14.47	9
284.42	407.47	933.59	-22.34	-96.83	-68.73	8
357.67	172.36	1066.16	-135.65	-22.52	-226.23	10
175.05	-382.81	1012.94	-200.44	41.02	-401.82	8
157.71	-472.66	1014.40	-184.33	6.99	-538.64	11
14.16	-682.13	1004.39	-3.51	-78.28	-567.50	8
-18.31	-683.35	951.42	137.27	-146.76	-532.90	10
243.16	-530.03	650.63	401.06	-296.57	-416.11	8
725.59	-191.65	408.94	510.50	-328.89	-272.86	10
959.23	80.57	293.95	502.99	-216.16	-160.86	9
980.22	188.48	387.70	454.83	-77.09	-42.88	10
948.49	295.65	429.93	405.21	3.94	10.31	8
781.98	636.47	667.24	401.73	58.69	42.66	10
694.09	933.59	229.98	412.17	90.00	52.06	8
716.31	778.56	326.66	241.52	121.34	50.20	9
590.58	359.38	727.78	110.57	193.54	78.55	10
429.69	1744.87	1432.86	113.83	123.87	94.97	8
427.98	2852.54	1757.81	-106.81	-38.94	275.76	10
794.92	1840.33	1214.84	-431.92	-78.28	233.43	11
490.97	716.55	1148.19	-484.95	-71.04	122.62	8
105.22	246.83	1057.62	-457.73	-137.57	-109.74	10
253.91	411.62	1050.54	-369.23	-261.57	-291.35	8
742.19	386.47	1013.43	-280.70	-324.83	-474.27	10
723.63	106.20	927.98	-156.92	-254.21	-641.78	11
489.75	-307.62	910.16	-71.35	-209.66	-625.58	8
293.46	160.40	712.16	147.77	-228.15	-446.56	10
371.09	557.86	501.46	244.69	-299.71	-283.94	8
763.92	1189.70	407.47	44.01	-272.37	-237.79	11
1106.45	1345.70	670.90	-103.85	-231.78	-245.57	10
1067.14	895.75	1220.95	-296.60	-202.27	-234.44	8
1350.34	575.20	1295.17	-344.64	-196.08	-250.37	10
1232.91	422.85	1201.90	-275.48	-53.86	-248.50	10
1059.81	481.20	822.02	-261.51	62.32	-191.28	9
904.54	134.52	942.38	-312.01	137.88	-102.17	10
866.21	39.31	883.06	-267.00	162.51	-4.15	8
871.83	45.90	918.70	-233.09	261.41	122.80	10
800.78	86.67	1007.81	-149.05	341.00	153.11	8
384.77	139.16	896.48	-122.68	317.69	127.96	11
208.98	43.95	1030.03	-143.40	176.97	29.51	8
107.42	-89.84	1583.98	-119.14	119.78	-123.23	10
-106.20	-89.84	1256.35	-18.77	115.97	-287.48	8
-248.78	66.89	1107.42	-14.71	26.18	-454.25	11
-322.75	-25.15	1181.64	-10.74	-92.56	-515.93	8
-362.30	57.62	985.35	66.28	-260.74	-491.85	10
127.93	-241.46	945.31	86.06	-327.03	-471.98	8
768.80	-253.91	821.04	211.76	-384.31	-482.36	10
886.23	-93.75	689.70	341.92	-238.77	-472.29	9
775.88	251.71	582.28	372.83	-108.09	-379.06	10
849.37	161.87	615.23	323.85	-37.20	-195.53	8
930.66	81.54	755.37	293.73	15.66	-28.47	10
890.63	282.47	782.96	308.81	51.51	21.06	9
730.47	547.36	836.91	286.71	90.42	54.99	10
618.16	832.28	1028.08	206.45	51.12	4.52	8
500.24	983.89	1318.85	68.18	-24.11	-174.47	10
322.27	863.53	1390.87	-66.38	-28.32	-217.83	8
298.58	770.75	1301.51	-212.55	-61.46	-212.25	11
384.03	650.15	1404.79	-161.68	-123.57	-198.79	8
570.07	114.50	1291.02	-101.23	-165.92	-250.79	10
769.29	-164.31	986.57	56.40	-114.96	-242.25	8
640.14	229.98	759.52	183.65	2.41	-108.31	10
450.93	228.03	734.13	181.09	66.22	20.87	9
307.62	431.88	637.21	88.38	32.65	137.79	10
264.89	552.73	620.85	-28.87	-14.13	223.51	8
335.21	687.50	688.96	-102.87	-47.00	213.99	10
309.08	707.76	864.50	-239.20	-40.37	66.96	9
71.78	117.92	1125.98	-321.56	-50.32	-51.30	10
364.99	12.21	1348.39	-252.14	-133.91	-129.94	8
586.18	1110.11	1547.12	-88.53	-98.69	-254.39	10
340.58	1968.51	1651.12	-14.59	26.09	-208.16	8
428.47	1726.56	1348.63	-155.58	-80.23	-274.02	11
497.31	976.56	1076.17	-225.37	-80.66	-325.78	8
583.74	320.56	1093.02	-343.81	-80.90	-332.73	10
562.50	151.61	1047.36	-221.89	-18.10	-241.85	10
530.76	217.53	823.24	-24.54	-10.99	-171.05	9
351.56	323.24	721.68	-3.27	9.40	-51.67	10
365.48	425.78	726.81	26.73	-13.31	-27.98	8
325.20	616.46	615.72	42.88	-42.18	-78.52	8
371.83	398.93	873.78	7.08	-129.55	-269.84	10
536.38	172.36	1009.52	-20.63	-173.86	-464.39	9
362.06	19.53	977.54	-33.26	-152.19	-587.55	10
130.13	-203.13	1019.04	42.21	-150.91	-609.53	8
98.63	-247.07	1002.93	139.95	-231.51	-620.79	10
165.77	-345.70	955.57	264.16	-293.70	-599.24	8
61.77	-431.88	902.59	339.02	-297.73	-535.43	11
303.71	-141.11	514.89	457.37	-323.52	-316.96	8
988.28	325.44	254.39	448.46	-331.91	-143.46	10
1519.78	799.32	278.81	326.32	-241.46	-194.21	8
1554.93	825.20	703.37	56.43	7.05	-340.21	11
533.45	729.00	1507.32	-145.78	230.32	-413.45	8
-7.57	1247.07	1543.46	-267.79	123.57	-277.28	10
37.35	1020.51	1499.02	-530.00	-18.49	22.00	10
681.88	676.76	1866.46	-707.31	25.18	112.00	8
674.80	212.16	2031.25	-493.87	56.12	42.27	11
464.84	160.64	1502.44	-311.16	106.96	75.78	8
293.70	220.70	1144.78	-280.88	112.70	77.88	10
106.45	271.00	998.29	-220.76	16.69	75.41	8
44.43	117.43	1031.01	-57.89	-140.59	62.23	11
90.58	-19.04	1085.69	146.79	-268.52	55.24	8
275.88	280.76	-48.83	363.31	-332.55	-91.40	10
218.02	343.26	-28.32	89.11	-275.05	-119.38	8
543.95	4.15	466.06	-45.99	-269.17	-156.89	8
1106.45	-95.21	1310.30	0.15	-104.37	-294.07	11
1092.29	31.25	1355.71	24.05	110.75	-546.48	8
724.85	151.61	1178.71	-6.93	247.65	-609.22	10
25.39	359.38	1054.20	-23.10	416.41	-596.95	8
-669.92	154.54	1204.59	45.72	261.51	-501.80	10
-539.79	104.74	1243.90	166.41	-43.67	-268.49	9
-145.75	838.38	857.67	300.63	-287.14	-90.03	10
212.16	1891.60	611.08	248.11	-436.74	-6.41	10
530.03	1823.73	702.39	-125.89	-463.13	64.12	8
918.70	1061.28	1310.30	-438.32	-363.25	2.32	11
1028.32	370.85	1694.82	-513.98	-307.16	-35.80	8
1113.28	150.88	1239.75	-440.06	-256.41	-124.97	10
1070.80	161.13	1090.82	-320.47	-213.38	-166.26	8
911.62	419.19	1008.79	-236.39	-155.09	-94.91	10
856.69	103.52	1266.11	-204.04	-114.14	-36.38	11
903.08	-259.03	927.98	52.06	-69.67	-94.67	8
821.78	-11.96	612.06	-56.03	-4.55	-47.88	10
711.43	-29.30	624.76	-65.73	6.10	-24.78	8
878.42	-239.26	220.95	-43.27	-14.28	6.56	8
1262.45	-737.30	456.54	-62.16	-7.08	-51.42	11
1532.96	-1023.19	635.99	-9.74	263.34	-65.12	8
1535.64	-906.98	539.06	124.33	551.91	-110.69	8
1146.00	-545.65	744.87	244.87	686.65	-186.89	10
217.53	-199.71	553.22	222.11	636.81	-165.04	11
-251.22	-100.34	814.70	91.31	499.15	-43.27	8
-277.83	74.46	920.17	-96.10	274.26	141.24	10
-41.50	-167.72	1847.17	-48.83	111.66	65.61	8
-96.44	145.75	1322.02	204.07	133.51	27.13	10
-93.51	251.46	1237.06	215.79	246.89	-135.10	9
-501.71	311.52	1104.98	172.52	325.23	-237.12	10
-1191.65	106.45	1135.50	188.14	281.89	-379.36	8
-1279.05	312.01	925.54	183.20	24.66	-523.35	10
-1172.85	206.79	670.17	252.69	-210.05	-692.78	8
-846.19	-0.73	500.00	330.51	-373.29	-799.65	11
-680.66	147.71	176.76	465.06	-491.91	-815.86	10
-652.83	347.66	-64.45	561.31	-569.03	-595.37	8
-522.46	576.42	-187.99	569.67	-696.53	-334.63	10
-247.07	874.27	62.50	769.17	-905.46	-184.54	9
552.25	1380.13	-818.85	736.54	-878.57	-276.82	10
1170.65	1362.79	587.89	249.24	-650.57	-477.33	8
784.18	850.10	668.70	49.47	-459.53	-825.44	10
53.47	1297.36	173.34	-305.39	-226.68	-894.65	10
-771.97	1545.90	1476.32	-389.34	-380.98	-797.18	9
-149.17	767.09	1146.24	-262.48	-767.97	-605.22	10
874.02	462.40	1123.29	-60.27	-935.52	-501.16	10
971.19	699.71	809.81	227.72	-768.71	-414.73	8
923.83	838.38	674.32	293.95	-642.36	-302.46	11
681.64	1049.32	704.83	276.52	-622.16	-242.28	8
957.76	1257.57	1273.93	213.35	-594.42	-130.43	10
1439.94	1151.86	931.40	354.64	-538.06	-234.28	10
1829.35	1145.02	-179.93	78.31	-432.83	-426.85	8
2114.50	774.90	318.12	-318.48	-131.62	-562.71	11
1586.43	527.10	410.89	-418.37	171.05	-660.83	10
966.06	180.66	543.46	-557.37	348.57	-632.81	8
377.69	32.71	755.13	-548.77	335.75	-622.59	10
122.56	-40.77	994.14	-388.70	139.86	-537.51	9
114.01	-21.97	1193.36	-178.80	24.20	-315.09	10
80.08	73.97	1150.39	-77.64	-30.15	-203.00	8
18.31	100.59	1045.90	87.40	-159.94	11.47	10
299.07	218.75	936.77	249.11	-301.73	141.17	8
496.34	467.53	720.70	285.22	-302.00	184.78	11
679.20	697.27	775.15	219.54	-215.97	70.19	8
632.32	521.48	876.71	112.12	-129.09	-182.01	10
211.91	319.82	775.88	82.49	-99.03	-272.67	8
-82.52	482.91	683.35	41.69	-116.42	-302.61	11
143.80	513.18	238.77	56.46	-173.16	-259.80	8
621.58	333.50	274.17	-71.84	-168.46	-176.18	10
652.83	205.57	257.81	-38.39	-162.90	-102.48	8
507.57	287.60	265.14	-12.85	-117.55	76.17	10
457.28	719.97	653.32	-56.76	-161.47	147.34	9
896.24	1847.41	2013.43	-202.15	-247.83	216.92	8
1488.04	2032.71	1343.26	-201.42	-210.11	281.74	10
1558.11	875.49	1421.88	-687.26	79.68	240.91	10
1364.01	-341.31	1795.17	-822.75	262.21	-45.41	10
901.86	-263.43	1384.52	-553.50	256.44	-417.05	9
452.88	-33.20	996.34	-298.68	213.96	-614.87	10
38.82	124.76	922.61	-172.03	185.42	-555.82	8
95.95	114.01	1006.84	-49.10	68.51	-411.62	10
274.66	230.47	929.93	15.05	28.96	-354.71	9
459.47	186.04	903.56	67.66	28.90	-255.52	10
535.89	155.27	812.26	116.67	50.66	-274.38	8
648.19	222.90	827.15	144.74	82.21	-350.95	10
558.84	54.20	978.03	123.35	128.63	-454.71	8
485.60	-128.17	1070.31	100.19	152.37	-480.65	11
563.72	-277.34	1088.13	133.33	177.52	-438.78	8
457.03	12.70	762.94	141.94	182.56	-383.51	10
396.97	-134.52	654.79	68.70	221.47	-221.34	8
214.11	-363.77	827.88	51.36	232.54	-92.10	11
-16.36	-252.93	1255.62	102.48	241.97	96.68	8
-10.74	80.81	1228.52	146.33	192.57	154.60	10
26.61	181.15	1386.23	227.78	136.14	113.95	8
-116.21	437.01	970.21	242.07	152.07	101.62	10
-273.68	494.14	908.20	177.40	183.17	107.64	9
-437.74	372.31	851.56	140.81	168.12	50.84	10
-471.68	316.65	736.08	150.97	116.67	-10.38	8
-463.87	105.22	649.66	158.57	-8.15	-46.81	10
-385.74	50.54	640.63	240.78	-116.61	-17.85	8
-372.56	241.46	442.38	290.04	-167.05	22.25	11
-321.78	835.69	90.58	357.45	-297.55	37.75	8
-505.13	904.05	-338.38	404.72	-476.99	85.08	8
136.72	895.26	296.14	164.03	-519.78	237.06	10
-216.80	1360.84	443.12	78.31	-520.08	434.72	11
264.65	1730.71	257.08	-7.08	-580.99	600.77	8
259.28	1687.99	-109.13	-434.57	-496.06	598.30	10
798.58	995.85	604.00	-720.98	-529.08	323.33	8
1153.08	24.66	1465.09	-717.62	-525.54	166.44	10
1195.56	180.42	1240.72	-556.49	-579.62	-60.97	9
1474.85	159.18	1297.61	-488.07	-585.17	-40.83	10
1200.68	260.01	1157.47	-385.22	-546.42	29.82	10
1239.26	349.61	802.49	-228.55	-538.39	27.77	8
1021.24	66.65	656.01	-146.67	-556.70	86.21	11
1183.11	28.81	611.33	-7.93	-560.70	123.63	8
1182.13	-56.40	673.83	239.47	-488.71	120.88	10
1170.90	106.93	188.48	197.11	-399.96	177.86	8
1120.85	513.18	74.46	114.47	-288.70	180.94	10
953.37	531.74	75.68	-45.93	-199.01	141.14	9
1088.13	252.44	258.30	-261.87	-145.42	7.51	10
897.95	54.20	193.12	-252.41	-84.87	-245.85	8
1111.82	32.71	143.31	-206.70	-6.29	-528.66	10
1065.92	-317.14	113.77	-147.80	197.81	-731.11	8
802.25	-516.11	215.82	-60.12	276.67	-804.99	11
-107.18	146.97	510.99	138.67	281.77	-831.97	8
3318.12	1700.44	647.46	7.63	-372.04	723.57	10
4442.14	488.28	920.41	-131.07	-651.79	548.37	10
2689.70	181.40	677.73	-25.09	-26.34	-72.33	9
1073.97	79.83	30.03	30.03	271.30	-337.07	10
1072.75	-46.88	-202.64	-47.67	288.33	-463.13	8
926.27	-469.48	233.40	-10.80	274.20	-462.83	10
1070.07	67.14	178.47	101.96	225.95	-246.70	8
1591.55	803.47	80.81	78.19	176.97	56.52	11
1945.07	1112.79	253.17	-108.09	235.17	7.42	8
2784.18	1419.92	367.68	-321.47	373.93	-195.19	10
2281.98	1459.72	282.71	-660.68	636.99	-534.58	8
1889.65	1190.19	172.61	-946.50	692.02	-739.72	11
1520.26	343.99	489.50	-1000.00	604.95	-751.28	10
1428.22	-113.53	456.79	-943.02	609.07	-772.25	8
710.21	-765.63	594.97	-842.10	619.63	-746.61	10
100.83	-499.02	501.71	-603.58	567.17	-435.91	10
58.11	-234.62	370.61	-427.67	468.72	-78.37	9
217.77	-233.89	379.15	-320.13	381.23	93.96	10
327.64	-233.89	411.38	-204.13	310.82	70.40	8
555.42	-596.19	882.81	-154.57	349.67	-28.47	10
572.51	-778.32	1256.84	-82.73	529.17	-112.46	8
182.86	-636.96	840.82	-6.53	623.54	-154.02	11
-428.96	-454.59	440.19	-5.13	656.34	-85.94	8
-185.79	-265.38	177.49	-117.34	629.70	92.04	10
-295.17	-64.70	133.79	-441.77	617.49	346.16	8
-345.46	-541.26	909.67	-299.32	514.98	386.44	11
-583.50	-701.66	903.56	-18.37	391.97	344.39	8
-1082.28	-633.30	236.82	-14.04	209.23	342.59	10
-1142.58	-670.17	360.35	21.79	124.39	428.22	8
-454.83	-345.46	351.07	51.70	-32.07	670.75	10
-231.45	99.12	189.21	-39.86	-57.98	819.37	9
39.55	266.85	380.13	-143.52	11.35	841.83	10
-480.22	385.74	527.83	-226.20	190.67	704.19	8
-900.15	312.26	638.67	-199.37	150.27	526.12	10
-857.18	465.82	568.36	-169.10	94.60	417.18	8
-1248.29	165.04	514.16	-110.87	72.39	176.21	11
-1188.72	-12.94	350.34	-28.63	-104.55	111.39	8
-745.12	57.62	346.44	24.63	-358.00	158.97	10
-217.29	342.77	328.61	69.15	-574.13	110.63	8
47.61	742.92	593.75	57.01	-661.93	53.68	11
116.21	1060.30	546.88	-71.14	-630.71	38.67	8
94.73	940.67	845.21	-153.81	-565.95	65.95	10
70.07	565.43	1056.88	-248.57	-453.67	107.70	8
73.73	400.39	1064.94	-205.05	-353.70	-44.25	10
-111.57	262.94	1028.08	-72.27	-277.62	-363.10	9
-430.91	119.14	916.02	79.80	-307.89	-694.06	10
-482.42	116.21	878.91	280.58	-433.93	-908.97	8
-764.65	162.60	557.62	421.72	-599.67	-942.29	10
-588.87	201.90	443.60	440.06	-690.12	-901.49	9
-484.86	281.98	282.96	520.69	-840.58	-773.68	10
486.33	262.70	154.05	598.27	-904.82	-651.92	8
405.03	351.32	-291.75	604.71	-745.54	-636.69	10
284.42	499.76	238.53	545.20	-564.82	-653.44	10
-176.27	1362.06	-17.58	508.91	-519.20	-537.08	9
-369.87	1998.54	9.77	328.98	-561.34	-100.92	10
688.48	3484.37	336.67	-90.00	-650.79	598.72	8
2511.23	2493.41	1139.65	-342.80	-511.47	543.46	10
1597.66	1187.01	1301.03	-621.83	-243.77	32.71	11
891.36	-65.67	370.61	-609.99	-256.59	-448.33	8
469.24	-217.04	436.28	-574.13	-313.54	-691.16	10
195.31	-171.14	305.91	-387.76	-419.16	-848.24	8
525.88	-354.98	496.09	-229.37	-495.27	-829.65	10
826.42	-440.43	709.72	56.95	-440.22	-677.49	11
1107.18	-406.74	671.88	365.51	-311.25	-553.38	8
1226.56	150.15	415.77	489.20	-103.49	-459.41	10
852.54	871.83	205.32	380.55	-53.28	-380.22	8
717.77	1270.02	368.65	288.12	-34.00	-333.68	11
888.18	1752.93	388.67	-24.23	-25.15	-260.77	8
1041.50	1528.56	1122.80	-335.21	28.84	-168.12	10
975.34	946.53	1321.78	-452.45	0.79	-141.51	10
556.64	434.57	1378.17	-441.56	20.36	-144.35	8
361.82	-130.37	1564.21	-265.05	-23.44	-120.70	11
424.07	34.18	1552.98	83.34	-151.25	-133.91	8
198.24	237.79	844.48	87.01	-68.70	-100.92	10
200.68	375.49	1053.47	31.37	-20.29	22.58	8
-35.64	439.21	917.24	68.05	-9.58	71.50	10
174.07	556.64	878.66	52.06	-77.30	37.54	9
208.98	713.38	803.47	32.71	-121.52	-186.19	8
178.96	756.10	822.27	-55.02	-144.65	-310.67	10
305.18	463.62	857.42	-185.85	-217.74	-500.61	8
520.02	285.40	907.96	-286.93	-229.06	-500.46	11
656.01	344.48	820.31	-175.08	-202.58	-450.41	8
597.17	242.68	591.31	-138.06	-164.18	-326.08	10
526.61	-13.67	681.88	-196.66	-61.46	-79.28	10
543.95	-48.34	829.83	-142.58	-88.20	111.08	8
746.83	-75.68	1188.48	91.06	-71.93	205.87	9
936.28	292.97	1057.62	184.08	-29.63	171.63	10
883.54	852.54	854.00	120.91	126.46	22.86	8
659.91	811.28	970.46	-84.38	263.70	-149.41	10
342.53	458.50	1005.37	-216.83	305.66	-249.57	8
34.42	334.72	929.93	-235.26	245.33	-275.30	11
-54.20	224.12	1030.52	-177.76	145.02	-235.29	8
-15.63	318.36	1097.41	-113.65	97.60	-211.00	10
183.35	621.34	1114.01	15.08	27.95	-177.73	8
114.01	811.04	1259.52	13.15	31.98	-119.38	11
21.00	815.92	1287.11	2.35	-39.76	-28.14	8
145.26	1052.49	1066.16	-24.96	-124.85	-4.43	10
219.48	943.85	1139.89	-131.16	-173.89	-79.53	8
303.47	555.18	1244.38	-222.75	-179.23	-202.73	10
413.09	301.51	1348.63	-245.54	-165.37	-244.02	9
242.92	14.16	1550.54	-146.85	-130.19	-285.46	10
-73.24	-48.83	218.02	126.19	-253.42	-358.03	10
12.21	-237.55	946.29	-135.35	-227.08	-252.44	8
131.84	-304.20	982.18	-57.65	-292.11	-182.43	11
397.46	-227.29	831.05	31.98	-333.47	-111.15	8
749.02	-242.19	782.96	82.86	-283.14	-169.89	10
644.78	-198.97	809.57	145.57	-119.05	-288.02	8
565.43	-87.16	601.07	124.82	-70.25	-368.99	10
597.66	-305.66	946.04	106.17	-57.98	-580.32	9
442.14	-453.37	988.04	200.53	-33.23	-604.71	10
373.05	43.46	794.43	291.78	2.47	-421.91	8
176.27	434.81	716.80	246.55	-7.81	-168.27	10
105.22	398.19	615.72	120.67	-110.38	73.58	8
547.85	329.83	503.42	29.66	-151.67	148.93	11
868.90	374.02	1541.99	-107.03	-200.20	231.48	8
1245.85	606.20	748.05	174.29	-260.04	227.91	10
1630.13	942.87	1077.39	99.24	-100.59	226.65	8
1545.17	1120.85	1635.74	4.79	173.28	150.39	11
1092.53	1368.65	1503.66	-188.48	343.23	130.37	10
858.15	851.32	1487.55	-375.15	400.18	159.82	8
771.24	506.84	1439.70	-355.26	343.48	189.33	10
695.80	41.50	1308.35	-195.43	248.63	209.59	10
708.25	175.05	1090.82	-85.78	234.50	227.02	9
552.25	345.70	853.03	8.97	242.46	245.12	10
367.92	430.42	862.06	76.90	171.97	192.08	8
370.36	340.09	890.87	198.79	22.92	129.12	8
442.87	623.78	741.46	170.38	5.13	128.27	11
463.13	703.13	598.14	-18.62	58.41	123.41	8
285.89	198.00	1074.46	-189.61	109.37	152.62	10
300.29	-5.37	1228.52	-308.14	136.32	200.10	8
255.62	78.86	1236.33	-245.70	150.09	240.14	10
267.09	354.74	916.50	-125.43	153.96	341.00	9
354.74	138.67	1001.95	-115.72	88.53	402.50	10
290.77	-63.72	1133.30	-200.93	50.84	422.64	10
360.35	-90.33	1200.68	-79.25	-0.89	371.92	8
476.32	-121.83	918.21	-2.29	7.54	318.24	8
375.24	-178.96	940.92	11.35	66.44	225.98	11
382.81	44.19	988.53	51.06	112.73	120.03	8
287.35	169.68	1010.25	16.91	192.05	11.47	10
81.30	110.60	1097.17	-91.00	224.82	29.27	8
46.14	-64.70	1371.34	-105.87	184.91	102.33	8
402.83	110.60	1442.87	84.59	91.80	314.09	11
648.19	160.64	1119.38	311.16	72.54	602.33	8
1438.96	408.69	917.24	427.49	141.36	821.08	10
1165.28	807.13	588.62	317.14	343.17	773.07	10
880.86	701.17	786.87	140.23	442.05	678.19	9
707.03	636.47	763.92	72.54	420.75	521.94	10
856.20	346.44	965.33	202.88	474.15	420.59	8
829.83	907.71	453.13	269.13	472.50	332.70	10
494.14	665.04	574.22	201.17	555.97	194.27	8
-341.31	369.38	415.53	108.95	608.73	130.95	11
-733.64	432.62	432.13	106.75	519.07	287.63	8
-45.90	1008.06	285.40	5.22	367.77	337.80	10
21.73	1055.66	492.68	-148.96	366.52	270.84	8
-774.90	715.82	343.02	-355.22	346.16	298.03	11
-929.93	275.15	352.05	-409.52	234.50	347.63	8
-330.32	-56.64	821.53	-315.25	52.61	465.30	10
85.69	639.89	676.03	-70.43	-19.20	369.72	8
115.97	1405.27	753.17	18.40	-117.83	14.74	10
231.69	1746.58	135.50	-32.20	-173.71	-234.44	9
61.77	1427.73	509.03	-374.45	-131.93	-116.00	10
21.73	869.38	1146.24	-427.98	-143.86	-14.37	8
261.96	293.46	1431.64	-342.90	-126.01	225.13	10
356.93	185.30	1318.60	-209.17	-63.23	449.95	8
772.46	545.90	1004.88	-121.15	-36.44	573.70	11
1250.73	684.57	948.97	-110.72	68.60	567.84	10
944.09	511.23	1094.73	-152.22	238.83	439.54	8
805.42	492.92	987.55	-124.97	320.04	380.71	10
633.79	369.87	938.96	-124.11	381.53	423.77	9
399.66	174.07	862.06	-97.56	381.71	457.12	10
401.86	325.68	571.78	-45.93	388.55	505.89	8
353.76	337.16	690.67	-53.96	452.39	497.65	10
-133.30	326.66	612.79	-31.65	479.06	430.39	8
-742.19	244.14	620.61	-9.00	368.87	423.89	11
-814.21	290.77	558.59	-80.11	109.10	486.48	8
-345.46	432.13	535.40	-202.97	-89.87	457.24	10
15.38	350.10	1209.23	-63.93	-184.81	395.11	8
459.96	252.44	1261.23	117.65	-276.61	299.59	11
889.16	286.87	1258.79	379.79	-312.10	235.08	8
1173.58	531.01	767.58	360.47	-97.35	200.41	10
1220.46	414.31	981.20	269.62	138.15	265.20	8
838.87	488.04	705.81	254.12	273.62	279.30	10
708.50	635.99	530.76	163.82	299.84	282.71	11
462.89	867.92	330.08	78.31	271.00	288.57	8
701.66	902.59	577.15	38.18	268.68	263.21	10
242.43	433.11	912.60	31.40	237.82	217.07	8
400.63	626.22	772.22	184.11	93.93	133.85	11
655.52	1050.29	306.15	241.91	55.45	-17.82	8
786.62	1258.06	482.67	58.84	153.99	-91.80	10
589.11	1127.69	818.60	-52.06	169.68	-114.23	8
294.92	1098.88	866.46	-95.52	133.21	-79.93	10
421.14	1036.13	885.25	-174.99	37.23	-20.57	9
472.90	705.08	1080.08	-271.30	38.51	40.65	10
424.56	627.93	1018.31	-270.11	82.03	68.12	8
109.13	322.75	908.94	-221.80	13.70	25.85	10
250.73	417.97	769.53	-197.11	-86.76	-42.05	8
449.46	398.19	731.69	-208.10	-98.66	-79.93	9
459.23	141.36	772.95	-186.89	-63.84	-75.29	10
319.09	219.73	516.60	-66.77	-104.49	-28.44	8
426.51	341.55	605.22	-72.02	-182.16	98.63	10
874.27	427.49	906.98	-95.73	-222.23	273.13	8
1158.45	309.57	1090.33	-146.21	-128.27	436.22	11
1497.07	398.44	1340.33	-192.17	76.84	472.11	8
1311.77	539.31	1423.83	-115.33	110.93	436.71	10
1095.70	580.57	1130.37	-100.37	157.62	328.58	10
886.47	478.27	1012.21	-134.28	168.55	238.89	9
737.30	418.21	865.97	-109.99	102.66	195.07	10
639.65	293.95	912.60	-140.29	15.93	190.06	10
871.58	160.64	927.73	-88.96	-57.95	186.86	8
916.99	68.36	934.57	-6.04	-16.69	186.61	8
1003.17	151.86	785.40	44.68	1.34	160.98	11
937.99	30.27	755.62	115.69	84.63	112.30	8
469.97	32.47	716.55	122.65	178.89	120.42	10
380.37	150.63	702.39	167.88	105.90	92.29	8
879.64	277.83	824.71	262.91	59.88	-5.92	9
1022.95	301.27	864.99	332.00	187.16	-134.61	10
939.94	416.26	866.94	344.18	268.22	-187.35	8
576.42	979.74	892.82	346.92	371.89	-225.98	10
282.71	1885.50	1320.80	129.43	395.66	-184.66	10
-132.08	1015.87	1047.61	-55.51	318.30	-162.48	9
-66.89	353.76	1121.58	-251.43	205.08	-50.23	10
-156.98	-28.81	1048.34	-233.80	163.30	86.40	8
-309.81	-32.47	864.75	-180.42	63.75	176.36	10
-342.29	-297.85	1042.97	-89.72	-97.05	229.49	8
-56.15	-96.44	1420.41	18.83	-193.42	219.02	11
627.20	466.55	1306.64	127.01	-429.69	152.04	8
1363.28	571.78	1336.43	11.11	-416.72	60.58	10
1522.71	369.38	1185.55	-31.89	-229.52	-65.77	8
1235.35	397.71	631.10	-74.71	-14.37	-132.87	11
1141.11	475.59	537.11	-235.32	182.34	-96.47	10
607.67	362.55	607.42	-231.99	273.83	-23.56	8
256.35	145.02	722.17	-177.52	274.38	20.97	10
-56.64	29.79	630.62	-93.72	201.42	110.84	8
193.85	282.96	401.61	-1.68	88.04	13.31	9
188.72	467.53	507.08	23.25	55.27	-223.45	10
-29.05	581.30	733.89	26.28	116.94	-353.82	8
-333.50	749.27	1172.85	4.73	129.94	-379.15	10
-495.85	736.57	1429.20	0.70	38.54	-355.13	9
-166.02	923.58	1521.97	-24.93	-142.52	-275.27	10
279.30	1101.32	1400.63	-77.39	-245.36	-273.93	8
120.61	714.36	1324.71	-203.28	-233.64	-334.78	10
-468.99	294.19	1064.21	-353.30	-301.33	-348.02	8
-379.15	-150.39	1264.16	-349.37	-527.31	-314.91	11
23.68	-408.45	1392.82	66.65	-655.33	-256.71	10
531.01	-200.68	360.11	89.02	-475.71	-225.04	8
706.54	-188.96	723.63	99.03	-400.33	-216.49	10
280.27	-39.55	583.74	239.87	-351.90	-217.41	8
639.65	-33.20	616.46	268.43	-430.08	-171.33	11
837.89	117.19	491.46	290.37	-404.45	-172.09	8
1104.74	335.21	560.79	235.08	-349.00	-211.98	10
1372.80	304.44	553.71	164.61	-223.45	-248.17	10
1513.43	113.28	582.76	148.93	-80.96	-289.09	9
1930.91	674.56	733.40	4.52	89.87	-260.16	10
1973.88	1472.41	1342.29	-92.32	157.26	-183.75	8
1425.29	953.61	1427.49	-342.80	305.45	-18.25	10
878.91	9.77	1484.62	-347.08	350.71	-31.13	8
577.39	-382.81	1223.39	-58.65	273.90	-121.43	11
579.83	-203.13	685.55	203.77	204.59	-120.15	8
446.53	171.63	506.84	291.23	150.02	-107.42	10
417.72	433.59	465.09	211.82	60.46	-146.55	10
494.87	890.14	659.42	110.90	-18.65	-318.63	9
285.89	678.22	1076.17	38.76	-26.64	-374.48	10
282.71	438.48	1232.42	-89.45	-54.14	-461.27	8
401.61	302.25	1120.61	-129.61	-18.04	-521.91	10
234.38	227.05	940.19	-208.10	104.28	-548.58	8
46.14	17.82	974.85	-111.51	161.29	-517.73	11
-167.72	-7.57	840.09	3.72	145.57	-333.44	8
-301.76	109.13	748.54	38.09	84.66	-228.03	10
-159.42	166.02	873.78	166.63	-86.15	-58.93	8
340.58	693.60	822.02	320.31	-232.82	-70.34	8
274.90	1459.47	1043.46	243.62	-187.99	-212.71	11
-191.89	1157.96	1626.71	-15.63	-186.61	-181.85	10
-195.07	459.23	1807.13	-116.91	-364.14	-178.68	8
246.83	323.00	1184.81	-71.50	-467.19	-235.02	10
419.19	303.96	704.83	-296.23	-372.86	-280.91	9
378.91	73.49	967.04	-194.79	-379.79	-226.78	10
291.26	142.58	890.63	-24.41	-231.41	-60.00	10
-153.32	179.20	729.74	146.64	-147.13	172.91	8
-61.77	252.69	639.65	306.21	-293.09	430.73	10
516.36	533.20	74.46	371.12	-344.39	532.84	9
898.68	777.34	236.57	135.68	-324.07	294.74	10
1291.99	751.46	487.79	-40.25	-189.88	-179.78	8
869.14	245.12	742.92	-85.82	-127.08	-372.83	10
407.71	295.17	522.71	-109.68	-133.15	-588.32	9
697.75	528.32	757.08	-137.63	-252.29	-622.74	10
822.02	1032.96	1173.83	-91.34	-328.98	-561.34	8
944.34	1083.25	1501.95	-132.29	-346.19	-204.74	10
1343.02	415.77	1519.53	-126.62	-273.13	163.30	10
1344.24	69.34	1307.62	-123.66	-110.93	258.73	9
1104.98	188.48	1061.04	-43.40	20.08	174.50	10
899.66	359.38	952.39	17.58	21.06	-12.24	10
744.87	766.36	788.09	-0.40	-21.51	-123.26	8
649.41	788.57	846.19	-83.74	-113.43	-316.38	9
718.02	698.24	827.64	-175.75	-196.75	-389.50	10
810.79	670.90	735.60	-189.42	-205.72	-435.00	8
879.64	637.94	681.88	-180.63	-207.70	-520.23	10
900.39	476.56	837.40	-147.46	-143.40	-520.08	10
840.33	448.97	743.16	-131.23	-42.51	-415.16	9
678.47	300.54	854.00	-121.73	-0.49	-346.56	10
821.53	302.00	881.84	-114.78	33.23	-275.48	8
995.61	311.04	882.57	-134.28	67.38	-362.67	10
670.65	-166.75	1053.71	-129.21	141.42	-462.40	8
536.38	-453.61	1166.75	-92.13	100.46	-479.03	11
198.00	-86.43	994.63	-23.65	89.87	-348.69	8
111.08	9.52	908.94	-3.97	23.16	-160.95	10
176.27	265.87	1138.18	-30.36	-5.65	-96.77	8
352.78	314.94	1330.08	67.60	-48.71	1.53	9
410.89	400.39	1013.92	169.16	-43.46	116.97	10
373.78	445.31	1082.76	156.31	9.03	243.07	8
460.45	559.33	1110.35	182.28	-10.77	196.26	10
502.93	1151.37	757.57	175.05	-21.09	140.32	8
497.31	1430.18	457.76	112.09	-23.22	66.22	11
464.11	769.29	748.54	-74.10	6.62	8.48	8
379.64	345.70	884.52	-134.58	-16.78	-83.89	10
494.14	171.88	889.16	-60.39	-75.01	-143.52	8
536.87	177.98	1037.60	55.54	-69.40	-146.73	8
550.54	260.01	898.68	122.53	-66.35	-130.04	11
496.58	394.53	828.86	174.84	-59.66	-57.77	8
671.39	430.18	819.34	167.18	-93.87	21.30	10
754.88	519.04	853.27	154.79	-74.37	113.16	8
556.88	660.40	701.42	68.33	-28.93	239.07	11
619.14	529.30	726.56	-106.20	-34.88	353.30	8
656.25	783.20	819.82	-155.58	-55.91	356.45	10
560.79	589.60	890.14	-205.02	-100.01	286.22	8
1635.01	1021.24	1405.27	-318.63	-194.34	78.52	10
1421.14	518.55	1366.94	-453.31	15.56	-28.87	9
1044.43	-439.94	1588.38	-486.30	215.30	19.81	10
646.97	-624.51	1526.86	-214.08	335.05	109.53	10
539.79	-61.28	1009.77	99.43	232.57	169.77	8
503.17	207.76	936.28	259.52	50.57	150.94	11
496.83	775.88	622.07	238.83	-20.26	138.73	8
669.68	955.81	704.10	32.47	-150.60	55.30	10
677.00	513.92	1058.35	-89.02	-144.87	-74.98	8
666.99	102.78	1185.06	-136.99	-119.75	-163.85	10
613.04	0.73	985.35	-4.12	-58.38	-150.57	9
600.83	154.79	768.31	56.15	-28.59	-23.44	8
749.76	393.55	585.21	46.11	-20.26	22.77	10
959.47	298.58	801.76	51.39	-10.96	11.11	8
887.21	112.06	796.14	99.58	62.26	-66.16	10
698.24	-28.08	905.03	165.95	130.13	-93.26	9
724.85	58.84	864.01	241.91	139.31	-169.49	8
740.48	352.29	576.90	227.42	161.99	-229.58	10
376.71	220.70	818.36	43.33	193.88	-284.09	8
-142.82	225.10	1317.87	-164.89	138.95	-141.08	11
-76.90	813.96	1082.28	-221.86	-116.49	18.95	8
584.96	289.31	1484.62	-241.24	-321.41	128.27	10
1225.10	515.63	1603.27	-65.37	-289.64	155.03	10
1258.06	968.02	1287.84	59.94	-120.18	63.26	8
1168.21	1093.75	1138.92	-92.80	60.42	31.34	11
925.78	614.26	1247.56	-109.13	113.13	50.29	8
1055.91	1065.19	865.72	-142.73	166.14	60.58	10
1222.90	927.25	1088.62	-328.25	230.26	-170.14	8
485.11	337.16	985.84	-511.84	290.04	-460.94	10
89.84	-446.78	1264.40	-514.95	219.88	-524.20	11
228.76	-605.47	1339.60	-260.89	120.00	-479.74	8
239.50	-582.28	1148.93	64.70	103.94	-438.57	10
175.29	-413.33	946.04	270.94	114.20	-335.21	10
122.56	124.27	786.62	337.65	103.18	-258.30	9
-53.22	632.57	558.84	352.94	84.59	-240.02	10
59.33	790.04	470.46	236.85	8.54	-222.08	8
259.52	499.27	786.38	47.49	-28.50	-215.06	8
229.25	177.25	885.25	-64.36	-53.65	-239.56	10
173.10	104.25	716.06	-79.96	-108.37	-181.24	9
71.04	-184.08	700.20	-76.17	-180.33	23.19	10
165.53	-707.76	867.92	-78.77	-242.43	143.77	8
324.22	-1026.37	903.81	21.55	-333.92	380.77	10
424.80	-1187.26	905.03	233.73	-414.34	534.09	8
666.75	-639.16	491.94	459.59	-477.78	614.17	11
1011.47	-154.54	658.69	547.24	-488.80	612.46	8
1439.45	132.32	797.61	490.78	-357.15	435.61	10
1721.68	1027.83	907.71	320.28	-82.37	154.45	10
1460.69	957.52	1215.58	2.11	160.71	5.22	9
813.72	639.16	1340.82	-107.15	212.55	-19.90	10
413.33	545.41	1233.89	-218.87	174.32	35.92	8
702.15	879.88	1127.20	-240.33	-23.77	207.18	10
1443.60	226.32	1343.02	-249.30	-209.01	188.81	8
1842.29	-101.81	1418.95	-113.28	-217.13	-73.64	11
1645.02	173.83	1009.52	115.20	-75.35	-332.55	10
1424.32	555.42	842.29	150.76	51.88	-500.82	8
1072.51	941.16	641.85	-69.76	99.79	-479.00	10
972.41	872.07	577.15	-147.98	91.74	-432.83	9
1106.69	203.13	886.23	-312.81	83.04	-447.57	10
912.60	-83.50	719.48	-349.09	90.24	-550.87	8
548.58	-25.39	733.15	-311.04	131.56	-599.85	10
144.29	-8.79	1057.62	-222.69	190.83	-542.18	8
-6.10	4.15	1178.96	-182.74	164.40	-363.92	11
-218.02	195.07	1177.49	-207.92	121.95	-247.86	8
52.98	225.10	1360.84	-172.06	-20.23	-34.58	10
367.43	156.98	1172.85	-73.03	-117.80	74.25	8
642.09	299.80	1177.00	-56.76	-111.72	20.48	11
489.99	103.52	923.10	-65.16	-32.81	-120.33	8
364.75	-246.34	1260.50	-266.39	15.44	-169.40	10
22.46	-601.81	1429.69	-238.92	-43.67	-62.62	8
108.89	-736.08	1125.49	-157.04	-140.56	2.75	10
697.02	-713.38	937.26	3.91	-246.80	179.32	9
1106.45	-701.90	653.56	195.40	-196.87	365.14	10
1177.73	-544.43	691.41	387.36	-134.61	404.21	8
940.19	-266.11	538.33	594.39	-106.38	359.31	10
1169.92	143.80	657.23	683.47	-95.73	281.56	11
1127.93	461.91	580.81	626.68	8.97	82.70	8
1066.89	1089.36	413.33	493.07	53.16	-31.34	10
831.79	999.27	968.26	82.40	214.20	-227.20	8
572.27	359.62	1191.41	-142.03	205.14	-351.10	10
757.08	433.59	1103.52	-67.69	90.03	-296.63	9
777.34	281.74	1031.98	-4.76	56.30	-269.90	10
204.83	414.31	937.74	63.42	86.46	-172.94	8
-84.23	444.09	1060.55	204.93	-32.59	-12.94	10
-6.59	846.44	990.97	268.10	-95.43	69.24	8
291.99	1323.97	1065.19	264.77	-191.59	132.87	9
728.27	1826.90	834.47	116.33	-205.81	36.99	10
955.32	1558.35	792.72	-172.39	-102.60	-171.57	8
918.46	1019.29	1022.22	-455.08	30.85	-404.75	10
414.31	848.39	813.23	-624.76	94.18	-618.80	11
242.43	634.03	845.70	-633.91	29.94	-721.41	8
210.69	-71.04	1160.64	-546.02	-54.47	-769.81	10
-138.92	-368.65	1411.13	-256.13	-202.70	-704.74	8
83.25	128.66	779.54	268.74	-428.07	-422.39	10
345.70	107.42	609.86	104.80	-482.76	-319.09	9
800.78	112.55	749.27	70.86	-448.24	-272.09	10
700.68	253.17	759.03	99.18	-373.35	-344.82	10
712.89	383.30	811.28	59.51	-280.85	-407.65	8
513.92	88.87	1111.33	36.90	-239.99	-398.77	10
523.93	144.04	913.09	18.49	-247.59	-365.23	9
923.83	216.80	714.60	-34.33	-237.40	-331.76	10
1384.77	117.19	714.84	92.53	-156.59	-301.51	8
1351.81	242.92	693.36	159.03	46.14	-265.50	10
831.54	48.34	1035.64	127.32	266.91	-341.92	9
210.94	-9.03	1254.15	138.76	300.26	-409.55	10
-717.04	151.37	1142.58	152.04	115.57	-242.03	8
-737.06	404.79	920.90	136.26	-52.80	-134.52	10
31.49	473.14	648.68	150.42	-360.38	-7.39	8
391.60	542.97	817.14	220.25	-502.87	-60.61	11
1082.28	744.87	106.93	392.94	-395.90	-325.68	8
110.35	384.28	198.73	419.80	-325.99	-616.00	10
-107.18	895.51	-82.28	112.55	-391.85	-493.26	8
361.33	508.06	520.75	-0.98	-455.66	-322.88	11
885.50	1204.35	319.09	-30.49	-384.37	-296.94	8
1067.87	2524.17	407.71	-187.47	-228.88	-356.69	10
597.90	1605.71	1121.58	-507.39	-21.73	-245.45	10
-345.95	813.96	1289.55	-597.75	-20.08	-113.56	8
106.93	223.63	1551.51	-575.90	-272.46	19.53	11
937.50	-239.26	1718.26	-368.65	-445.74	-167.02	8
715.58	28.08	1077.88	-21.27	-334.87	-436.71	10
541.99	453.86	798.58	232.73	-247.80	-510.16	10
162.35	949.71	373.78	282.04	-260.10	-513.31	8
34.18	1279.54	56.88	178.89	-356.08	-367.58	11
725.34	1012.94	574.95	-15.26	-376.95	-206.63	8
1014.65	673.83	635.74	-157.04	-259.55	-248.87	10
848.63	287.84	1042.97	-233.00	-139.16	-351.23	8
573.97	300.05	864.01	-110.50	-56.18	-389.98	11
412.84	520.75	815.19	-136.87	-67.05	-364.04	10
564.94	566.65	1154.54	-193.63	-101.14	-317.66	8
440.67	930.91	1407.71	-158.60	-84.78	-224.09	10
761.72	576.17	1535.64	-186.37	-71.26	-176.18	8
595.70	313.48	1271.73	-165.07	44.01	-31.10	11
552.98	274.41	939.94	-93.05	56.43	100.25	8
822.75	158.20	985.84	-38.18	23.93	154.21	10
918.70	274.41	995.36	23.80	40.04	46.51	8
809.57	214.60	1041.26	72.75	54.57	-87.59	11
616.21	213.38	1083.25	68.60	41.78	-135.89	8
871.09	299.07	918.95	85.57	11.78	-196.01	8
522.95	290.77	813.96	139.34	58.44	-207.40	10
405.76	212.89	631.84	136.17	25.24	-135.56	8
367.92	339.36	443.60	46.69	46.26	40.86	11
317.63	204.35	313.48	-20.48	79.53	143.16	8
250.49	112.55	399.90	-141.97	70.43	269.87	10
522.71	-192.87	1042.24	-172.52	-2.04	319.37	8
805.66	-163.57	680.66	139.40	-73.00	294.92	10
1257.08	-27.34	899.66	189.76	60.09	244.02	9
1460.21	279.79	1041.02	167.02	333.31	4.52	8
975.59	687.01	1040.77	55.39	596.53	-280.36	10
-196.53	921.88	961.18	-8.76	610.11	-367.25	10
-709.47	809.33	1302.25	-148.35	431.76	-351.41	9
-712.40	621.34	1403.32	-184.48	251.59	-222.02	10
-470.95	337.65	1549.07	-66.47	86.64	-194.24	8
-394.78	350.10	1250.49	147.37	-5.07	-206.85	10
-431.88	538.33	776.37	275.63	-145.66	-261.02	8
-371.34	572.27	769.29	269.29	-286.93	-224.52	11
-3.66	657.96	643.55	175.02	-345.46	-182.80	8
271.24	533.45	591.06	126.37	-364.38	-196.96	10
610.60	339.36	747.80	51.79	-334.20	-237.06	8
50.05	654.79	1042.48	36.47	-193.97	-249.54	11
-604.00	1875.24	816.89	184.51	-301.79	-205.90	8
129.64	1334.96	-6.84	158.57	-503.36	-480.29	10
158.20	862.06	138.67	-368.50	-434.39	-518.46	10
-132.08	815.19	868.90	-301.21	-396.76	-224.82	8
-67.87	849.61	831.05	-87.62	-404.08	-35.68	11
-480.96	536.62	-32.71	-29.94	-507.29	285.77	8
1071.53	808.35	863.04	-246.83	-618.65	364.07	10
1517.09	1164.31	809.33	-401.15	-478.27	-260.53	8
629.15	745.12	785.16	-472.93	-358.22	-1000.00	10
398.68	152.10	995.12	-451.84	-486.45	-1000.00	11
406.01	-10.99	1119.63	-447.91	-563.45	-1000.00	8
178.47	-199.46	1243.65	-142.64	-630.71	-1000.00	10
172.85	-96.44	764.16	147.43	-717.38	-1000.00	10
856.93	418.21	577.39	228.24	-699.49	-1000.00	9
960.45	521.24	605.47	325.78	-460.82	-1000.00	10
562.50	1031.74	490.97	367.40	-308.35	-819.79	8
560.30	1269.29	459.96	302.67	-341.64	-636.57	10
896.97	1115.97	791.50	151.03	-416.26	-412.99	10
727.78	1648.44	483.89	119.32	-449.16	-219.45	9
1072.02	1362.79	564.94	-76.42	-445.83	-59.63	10
1270.26	1196.29	655.76	-282.78	-360.66	-12.60	8
1575.68	647.95	701.90	-384.09	-224.55	-85.69	10
1510.01	367.68	781.49	-371.67	-141.66	-169.31	11
1116.21	227.54	761.72	-303.10	5.04	-300.99	8
708.74	301.51	644.29	-245.45	116.06	-316.74	10
347.17	301.27	638.92	-259.40	111.45	-303.25	8
348.88	205.32	585.94	-241.21	63.57	-322.11	10
-166.26	27.83	940.67	-169.22	27.04	-284.06	9
-330.08	206.79	872.07	-86.24	-154.05	-146.36	10
65.43	536.87	745.61	-105.32	-334.47	-141.54	8
757.57	970.95	826.90	-122.31	-365.20	-237.61	10
581.05	1008.06	864.99	-268.80	-206.67	-450.32	9
408.20	1221.68	1375.73	-405.43	-173.77	-562.96	10
524.90	1196.29	872.07	-275.73	-186.65	-527.62	10
586.18	706.30	1051.76	-322.45	-129.79	-399.96	8
520.26	77.39	1193.12	-253.02	-78.09	-302.00	10
156.25	104.74	963.13	-56.21	-63.84	-213.10	11
97.41	236.57	931.88	114.62	-138.85	-162.02	8
-155.03	364.01	773.68	167.60	-179.69	-126.86	8
-3.91	310.79	784.67	129.27	-335.27	-130.98	10
145.02	577.15	980.47	49.53	-464.11	-224.52	8
410.64	600.83	964.60	61.68	-540.92	-360.63	11
857.18	595.46	774.41	10.07	-518.52	-563.14	8
924.32	647.22	691.16	-63.11	-409.00	-697.88	10
1030.27	622.31	1000.98	-31.13	-277.10	-789.28	10
1254.39	961.91	674.56	1.04	-196.72	-787.17	9
1463.62	1162.11	583.50	-30.58	-37.41	-728.58	10
1359.86	875.73	673.58	-188.72	114.72	-633.61	8
960.94	610.84	877.69	-316.01	276.79	-451.14	10
588.38	702.15	916.99	-359.38	248.84	-381.20	8
208.50	554.69	1203.37	-360.26	204.16	-349.37	11
66.41	335.21	1454.35	-312.19	60.12	-351.50	10
58.35	342.29	1418.70	-288.36	-54.26	-384.46	8
-98.63	139.40	1418.70	-237.64	-46.17	-368.47	10
-261.23	-3.17	1192.38	-78.16	-58.01	-277.40	9
-275.15	30.27	827.15	113.40	-117.61	-191.65	10
-340.09	228.03	789.06	165.41	-107.45	-102.54	8
-686.77	91.55	1103.27	369.57	-266.54	-64.15	10
-449.22	132.32	879.88	663.33	-436.34	-9.00	8
-316.89	713.13	-160.64	255.25	-531.10	132.29	11
611.08	720.46	203.86	184.42	-539.70	139.04	8
1260.74	637.94	280.03	65.46	-414.25	9.55	10
814.94	419.43	429.20	-13.24	-206.73	-155.55	8
663.33	14.40	894.53	-109.16	-201.69	-195.40	11
636.72	74.71	1003.66	74.46	-277.68	-184.81	8
764.89	190.19	843.02	249.08	-354.55	-116.52	10
1099.12	243.41	776.12	183.62	-306.12	-89.63	8
1577.15	294.92	834.96	150.09	-231.99	-92.07	10
1295.90	444.34	888.43	113.98	27.07	-91.52	9
859.62	490.72	850.59	90.24	120.12	-88.13	10
668.70	568.36	927.73	-50.05	124.82	-10.77	8
906.01	548.58	1511.23	-192.90	105.83	30.49	10
962.89	675.78	1382.32	-237.40	178.01	-24.81	8
798.58	714.36	1207.52	-287.99	220.12	-70.71	11
653.81	406.98	1335.69	-348.45	218.20	-224.58	8
506.84	281.98	1366.21	-263.55	205.93	-365.48	10
98.63	171.14	1189.70	-133.39	167.94	-444.46	10
-23.68	460.69	950.68	33.57	79.80	-400.36	9
259.77	650.88	892.09	76.45	-41.96	-361.11	8
447.51	740.48	808.35	46.54	-54.53	-342.68	10
621.83	476.07	701.66	-5.62	-23.53	-374.73	8
447.27	262.45	920.90	-53.22	47.27	-445.62	10
-32.23	682.86	1118.90	68.02	17.79	-410.77	9
-115.72	906.74	1184.33	58.81	-25.79	-330.87	10
-382.81	886.47	1166.75	-17.15	-5.00	-253.88	8
-365.48	758.06	1259.03	28.78	-89.42	-294.74	10
-114.75	931.40	992.68	101.59	-102.60	-331.02	8
-126.71	1120.61	672.61	145.23	-51.94	-385.50	11
-377.93	913.33	692.63	89.54	-59.17	-436.19	8
-496.09	781.49	556.40	29.97	-103.94	-286.59	10
149.66	725.83	364.01	22.92	-194.89	-164.25	8
485.35	593.75	386.47	-24.84	-154.51	-157.20	11
327.15	413.09	421.39	-72.42	-104.10	-130.07	8
-17.82	128.17	500.24	-91.40	-102.97	-71.78	10
37.35	25.15	623.05	-103.21	-179.87	41.11	8
-0.49	-102.05	589.11	-111.69	-189.45	134.00	8
-165.28	23.93	386.47	-51.61	-212.77	228.64	11
-175.78	48.10	362.30	-32.07	-309.08	279.08	8
-36.62	-106.69	541.02	35.86	-445.71	234.56	10
120.85	-312.99	724.61	61.10	-517.85	144.65	8
132.57	-735.60	884.77	40.25	-638.64	-97.11	10
474.85	-766.11	1104.74	81.02	-767.33	-385.65	9
905.52	152.59	764.16	348.24	-821.14	-679.35	10
1345.46	1110.35	396.73	429.20	-705.41	-730.38	8
1323.73	1425.78	356.20	324.04	-552.49	-405.09	10
1843.99	2138.67	541.02	26.25	-466.95	80.41	11
2410.40	1985.35	1225.10	-256.20	-250.37	370.12	8
2048.10	1356.45	1240.23	-414.03	-141.36	350.13	10
1856.69	496.83	1490.48	-567.14	-17.76	134.89	10
1074.46	-243.41	1371.83	-426.03	127.14	-134.22	8
576.42	-355.47	942.87	-100.31	113.40	-181.61	11
570.07	-47.61	577.88	164.52	2.47	-148.13	10
781.74	355.96	376.46	364.99	-73.12	-76.05	8
801.03	572.27	-10.74	260.56	-44.92	-11.66	8
751.71	640.87	-54.69	103.52	14.16	-25.39	11
616.70	518.07	146.00	38.15	27.80	-39.03	8
714.84	360.84	302.00	-38.30	88.62	-76.51	10
832.52	381.84	463.87	-45.17	174.22	-227.75	8
429.44	361.08	486.33	10.28	139.43	-407.56	8
491.70	285.89	751.46	120.91	-100.31	-420.44	11
1066.65	724.85	813.96	177.03	-174.74	-406.80	8
1178.96	1817.63	812.74	115.57	-223.24	-263.76	10
2001.46	1696.29	1364.50	-226.10	-220.09	71.35	10
2292.72	1106.69	1263.67	-303.53	-14.65	76.17	8
1655.27	914.31	1080.81	-360.47	243.90	-32.35	11
956.54	586.43	745.85	-449.28	276.92	-134.52	10
779.30	107.42	825.44	-592.13	253.27	-116.33	8
828.61	-417.97	1060.55	-520.51	251.50	-156.59	10
617.43	-376.95	888.67	-255.74	323.12	-191.38	9
143.80	153.81	500.73	-162.48	301.21	-141.36	10
280.76	250.24	673.10	-174.32	264.62	-128.45	10
517.58	113.77	664.06	-124.45	187.16	-224.49	8
621.34	252.20	705.32	-177.73	210.45	-318.39	10
608.64	85.21	967.04	-248.44	271.91	-451.11	9
213.13	-115.23	1182.13	-293.85	299.68	-539.40	10
-110.60	-298.58	1349.85	-421.81	262.12	-376.22	8
-263.43	-78.86	1207.52	-426.73	176.33	-90.06	10
-305.91	73.49	1047.12	-492.52	102.72	180.45	11
-321.04	-299.80	1090.09	-512.91	25.36	334.44	8
-217.77	-740.23	1036.62	-424.10	-35.46	358.58	10
32.47	-844.97	927.98	-227.48	-114.26	380.58	8
268.31	-948.00	808.35	-33.14	-146.33	356.63	10
251.71	-1054.44	496.58	186.37	-158.29	325.10	9
226.32	-1063.23	577.15	414.37	-142.18	342.04	10
90.82	-873.05	597.17	490.54	-176.39	330.29	10
6.35	-693.85	567.87	545.99	-237.40	378.72	8
152.83	-184.81	306.64	535.95	-252.32	426.09	11
187.01	-63.48	296.14	482.45	-327.21	498.11	8
702.39	243.16	583.01	461.55	-414.25	578.28	10
1562.74	842.77	812.01	483.86	-369.17	360.72	8
1185.30	1033.45	1155.52	319.06	-141.24	7.93	10
758.30	1210.94	1218.99	181.21	-1.46	-168.67	9
677.00	1313.96	1380.62	-72.85	32.96	-193.08	10
494.87	1309.33	1445.56	-341.22	-28.72	-189.03	10
553.47	809.57	1810.30	-552.83	-110.63	-213.10	8
673.58	510.99	1566.16	-595.46	-123.32	-245.42	11
408.20	133.79	1494.63	-591.19	-119.78	-333.74	8
297.36	-38.33	1179.93	-537.54	-129.58	-292.33	10
730.96	-278.32	1150.88	-473.33	-158.97	-230.29	10
763.67	-282.71	882.81	-342.62	-78.92	-161.29	8
486.82	-155.03	942.63	-246.49	-12.21	-95.55	11
256.10	-48.58	982.91	-170.96	-109.04	-33.42	8
694.82	382.57	1002.69	-283.57	-221.89	-31.49	10
752.93	232.91	1116.94	-349.15	-197.33	12.70	8
654.05	-54.44	1326.17	-378.54	-178.04	89.97	11
620.36	58.11	1182.13	-395.11	-227.26	105.13	8
723.88	-354.74	979.00	-408.60	-255.07	117.43	10
892.82	-891.11	964.36	-348.63	-258.45	87.59	10
934.33	-1055.18	726.32	-117.25	-187.01	30.15	8
882.32	-1132.08	546.39	193.02	-88.75	-44.34	11
980.71	-1322.51	447.51	561.31	5.40	-175.42	8
1097.17	-1017.82	135.25	667.21	56.58	-262.39	10
993.90	-839.11	242.43	652.77	125.92	-418.52	8
922.12	-825.44	787.11	634.16	190.25	-507.45	10
679.20	-643.80	953.86	671.97	241.33	-529.91	9
255.86	-151.12	763.43	660.37	311.10	-383.30	10
-212.40	118.90	762.70	603.00	275.88	-134.34	10
-252.44	172.61	841.06	508.82	87.46	69.31	8
40.77	487.30	906.49	484.25	8.67	110.87	11
324.71	737.55	781.01	361.48	-102.36	66.68	8
536.62	1090.58	720.46	188.96	-144.38	-94.02	8
439.70	945.80	1073.00	-39.67	-138.43	-294.68	10
489.50	786.62	892.09	-191.47	-180.18	-403.78	8
534.91	617.92	849.61	-279.66	-207.24	-383.88	11
596.19	462.40	734.62	-313.93	-218.63	-304.23	10
640.38	317.63	786.62	-271.24	-207.55	-259.31	8
1046.14	991.94	1154.30	-135.47	-170.59	-255.10	10
1083.98	1566.89	2004.15	-42.60	-97.17	-236.54	11
1427.73	1581.54	1649.66	48.86	-84.44	-156.83	8
783.20	1489.50	1198.24	-111.54	-45.59	-134.06	10
966.80	694.09	1306.88	-485.35	14.95	-38.36	8
878.91	56.40	1289.06	-629.12	65.06	-102.63	10
706.05	-84.96	1349.61	-496.86	72.17	-223.63	9
133.79	507.81	731.20	-423.86	-13.03	-307.50	10
-53.96	323.49	664.31	-412.90	-93.14	-334.78	8
316.16	67.14	809.81	-369.90	-216.71	-239.17	10
781.74	259.77	600.83	-319.64	-148.16	-137.91	8
574.95	-329.59	701.17	-258.06	26.03	-184.48	11
278.56	-542.48	753.42	-71.90	42.36	-285.83	8
160.89	-590.09	759.03	158.97	-25.54	-352.05	10
379.15	-731.93	841.55	334.84	-34.94	-360.50	8
263.43	-672.12	910.40	393.13	-47.73	-351.68	11
206.54	-661.62	1120.61	441.19	-100.43	-289.46	8
418.46	-291.02	787.84	461.24	-141.11	-160.92	10
517.09	14.89	550.05	371.92	-169.46	-77.27	10
922.61	94.97	682.62	330.87	-181.18	-116.03	8
956.05	208.74	688.72	378.57	-116.09	-270.57	11
808.35	366.46	951.90	305.27	-78.03	-449.37	8
667.97	752.93	1052.00	267.00	-31.77	-479.28	10
116.21	1220.95	841.06	137.45	30.64	-420.17	8
-302.73	1085.45	1098.63	-41.38	-96.68	-207.34	11
14.16	1048.34	1325.20	-42.79	-385.44	26.00	8
994.38	1591.80	725.83	-27.47	-555.51	112.98	10
1159.91	1489.01	-81.05	-179.20	-527.40	-81.39	8
1509.52	1211.18	365.72	-491.39	-363.31	-269.32	10
2001.22	480.47	1173.58	-533.97	-49.99	-526.12	11
1240.97	-9.77	1158.69	-548.25	52.43	-587.62	8
393.55	-38.57	1194.82	-402.80	152.71	-598.08	10
258.30	178.96	1147.22	-225.56	92.74	-489.01	10
263.67	295.65	1249.27	-130.37	4.97	-417.66	9
339.84	542.48	1055.66	-5.22	-73.58	-313.72	10
443.60	675.54	775.39	85.17	-101.59	-218.93	8
500.24	746.83	679.93	114.99	-129.64	-165.34	10
590.82	937.26	526.12	86.94	-201.39	-251.74	8
790.28	854.74	582.52	63.63	-227.54	-326.32	11
965.09	564.70	625.00	-2.01	-226.44	-474.85	8
1119.63	104.74	787.35	-135.41	-174.53	-561.55	10
1359.62	128.91	1046.39	-196.90	-17.00	-557.10	8
709.72	-110.11	1573.00	-282.07	234.22	-398.83	10
34.42	-50.29	1637.45	-199.62	278.59	-178.86	9
-96.44	-77.39	1593.02	-131.10	136.87	36.01	10
95.46	-174.32	1410.64	-73.12	42.39	96.83	8
467.53	83.01	962.16	49.53	-54.29	203.64	10
583.01	10.50	829.35	59.39	-56.55	223.54	9
507.81	20.51	680.91	80.78	-83.65	217.65	8
556.15	57.86	657.47	121.61	-147.86	162.38	10
752.44	251.71	534.67	146.45	-130.19	135.38	8
502.20	305.18	548.34	182.40	-72.27	89.78	10
227.78	49.32	620.36	257.93	-113.49	129.33	9
200.93	-118.65	553.22	276.37	-211.27	192.05	10
556.40	338.87	487.55	304.69	-285.31	215.67	8
681.15	475.83	-52.00	150.02	-279.79	157.53	10
1562.01	747.80	1329.59	68.18	-188.32	-72.81	8
1746.34	1522.71	1243.90	24.48	-74.40	-148.07	11
1446.04	2320.56	1304.69	-199.46	194.70	-29.63	10
1336.91	1347.41	1530.52	-484.22	334.56	56.79	8
1122.07	351.32	1456.54	-577.67	394.29	-70.47	10
746.83	45.17	1387.45	-437.35	404.30	-161.83	9
380.37	622.07	846.68	-242.77	265.26	-197.97	10
417.48	726.81	756.59	-269.84	48.77	-186.55	10
449.46	644.29	922.12	-363.04	-57.86	-100.16	8
561.28	277.10	974.61	-336.33	-46.60	58.65	10
771.48	-143.55	1042.72	-254.67	-21.70	97.14	9
722.90	-316.65	1012.70	-16.88	50.69	35.77	10
519.78	-147.95	922.36	176.73	138.55	-17.49	8
278.08	174.56	842.04	218.44	183.59	-16.75	10
-48.34	156.98	920.17	184.14	168.46	18.80	9
-69.58	179.93	1001.22	158.97	52.19	44.71	8
196.78	262.70	937.01	138.55	12.30	39.37	10
423.83	66.41	989.99	77.30	-27.01	16.48	8
392.58	52.25	900.39	-15.69	28.11	21.00	10
189.70	-0.98	743.16	-153.23	9.09	56.64	9
-37.84	-289.31	668.21	-172.52	-51.06	80.20	8
631.59	-571.53	643.07	-93.93	-138.24	119.17	8
1120.85	-996.83	906.74	-19.68	-18.04	55.39	10
898.44	-850.34	1128.66	255.10	179.60	-94.30	8
50.29	-237.30	675.29	474.88	272.09	-55.85	11
-261.72	-24.90	707.03	483.46	76.02	65.28	8
-136.47	676.03	841.31	475.62	-61.19	115.54	10
321.78	1157.23	941.89	319.89	-198.00	108.73	8
471.92	1134.03	1244.38	77.36	-162.26	13.18	10
117.68	894.78	1328.61	-134.52	-87.92	-16.72	9
220.95	746.34	1268.55	-282.93	-178.56	51.88	10
386.96	726.56	1194.58	-337.16	-250.67	148.10	8
664.31	480.71	1237.06	-311.04	-286.99	177.06	10
831.54	70.56	1382.08	-225.89	-214.36	195.98	11
980.71	-149.66	1407.47	-183.41	-151.70	208.68	8
955.08	-26.61	1167.24	-49.47	-20.72	154.27	10
646.73	326.17	778.32	-17.58	55.63	74.13	8
565.43	336.91	866.94	-35.22	13.12	12.76	10
783.45	259.77	1452.15	-46.36	-35.95	18.43	9
1071.29	461.43	1345.46	-82.52	-10.07	83.47	8
1203.13	154.30	1559.57	-96.83	33.29	115.23	10
969.97	179.93	1368.90	-0.79	136.17	217.50	10
1002.20	257.57	1317.14	65.03	209.93	250.89	9
1084.47	187.74	1215.82	150.79	227.42	113.83	10
735.60	478.03	874.76	239.07	246.92	-81.24	8
377.93	602.29	651.61	204.86	175.75	-187.87	10
232.42	601.81	755.13	47.06	74.25	-131.77	8
453.13	922.12	554.93	-29.82	-15.44	-89.97	11
1013.67	599.37	1009.28	-164.83	-102.17	-18.74	8
952.15	177.25	1109.13	-210.72	21.85	35.98	10
880.86	17.58	932.13	-134.09	105.41	68.94	8
656.25	339.11	883.79	-36.53	211.76	111.18	10
487.55	565.19	709.72	-68.85	230.59	129.27	9
414.31	279.79	1043.21	-97.35	230.96	127.17	10
69.09	38.09	1235.11	-98.14	221.04	119.08	8
-11.96	-66.16	1094.24	-9.31	97.50	134.49	10
57.86	-48.34	704.83	77.18	-20.11	185.46	9
317.63	-77.39	527.10	49.90	-99.61	256.20	8
473.63	-174.07	813.96	41.63	-101.17	282.99	10
878.42	-318.85	698.24	5.25	-40.65	285.64	8
1044.92	-631.10	1136.72	-16.91	124.45	160.40	10
835.69	-725.59	1224.61	161.47	300.05	13.79	9
299.32	-757.08	1014.16	378.05	399.63	-100.01	10
49.80	-40.77	482.18	537.84	315.12	-145.87	8
-127.69	102.54	619.87	496.73	170.07	-129.06	10
-173.34	493.90	698.49	360.57	29.54	-9.09	8
136.47	722.17	844.73	285.95	-5.37	40.86	11
341.31	998.05	779.54	108.83	16.72	73.06	8
239.50	846.68	1005.86	-102.33	78.89	89.48	8
17.33	569.09	1282.96	-227.33	141.11	102.66	10
-189.70	516.85	1194.34	-207.46	127.87	135.10	9
-471.19	423.34	1107.42	-123.50	4.27	210.94	10
-427.00	435.06	1034.91	-106.17	-59.05	257.97	10
29.54	640.87	932.13	-49.65	-192.96	288.39	8
193.60	412.60	1126.46	-15.99	-198.94	285.43	10
367.68	596.68	1202.88	45.87	-194.43	246.43	9
440.19	860.35	1011.96	58.72	-172.97	137.33	10
455.32	864.01	1051.51	-19.29	-158.72	40.95	8
468.99	511.72	1350.59	-62.41	-111.97	40.89	10
450.44	398.68	1205.08	-58.50	-111.42	44.62	8
230.96	599.61	890.87	-83.80	-160.00	37.93	11
627.20	1138.67	420.90	-200.53	-291.66	50.29	8
1300.54	944.82	617.68	-399.72	-318.63	-111.94	10
1296.63	277.83	1033.69	-444.24	-140.63	-334.11	8
717.53	347.41	878.91	-345.06	58.17	-352.05	11
733.64	233.64	846.44	-217.71	60.52	-245.70	10
668.70	371.34	657.47	-96.10	26.40	-115.30	8
601.81	702.39	742.68	48.37	-105.26	96.71	8
834.72	702.64	893.07	-58.93	-162.48	149.84	10
1016.36	441.41	1209.23	-283.11	-81.97	78.12	9
1153.81	403.08	1234.86	-361.60	-1.95	-139.59	10
994.63	369.87	1187.50	-343.14	26.58	-447.20	10
1051.51	209.96	1153.56	-228.79	45.62	-774.90	8
543.95	-292.72	951.17	-150.88	11.87	-1000.00	11
167.97	-715.33	1055.18	-110.44	-24.23	-1000.00	8
-132.32	-867.43	1066.16	81.39	-173.49	-1000.00	10
-47.36	-613.53	830.57	295.75	-298.92	-1000.00	10
82.76	-181.88	533.69	515.29	-325.71	-962.04	8
632.81	291.50	390.14	257.39	-283.87	-883.91	11
241.46	297.61	1077.64	407.96	-207.58	-939.21	8
-111.33	677.00	637.45	466.55	-293.40	-838.41	10
195.56	1226.81	903.08	235.75	-443.51	-744.63	8
476.81	1573.73	1089.84	81.51	-451.42	-616.39	11
694.34	1445.31	1265.38	-200.93	-406.10	-309.48	10
1023.19	789.79	1137.21	-263.15	-378.88	-127.11	8
875.49	313.96	1047.85	-130.28	-280.88	-69.58	10
941.16	485.84	734.13	2.62	-209.87	31.59	10
913.82	492.43	755.86	-27.65	-151.00	83.59	9
803.22	343.75	763.92	-139.31	-109.77	40.47	8
529.79	144.04	838.38	-265.75	-96.07	-4.33	10
524.17	-392.09	1165.04	-267.15	-141.78	-28.87	8
484.62	-392.33	1159.67	-105.65	-266.39	-117.07	10
903.81	-176.76	969.24	58.50	-266.45	-248.75	11
905.03	-108.89	905.27	160.16	-238.68	-387.94	8
886.96	172.85	792.24	305.54	-141.08	-423.58	10
908.94	886.96	678.47	390.50	-103.42	-324.52	8
1174.07	1058.59	677.73	244.38	-37.87	-252.11	11
882.81	1336.91	300.29	-244.11	168.85	-211.49	8
341.06	808.84	1277.59	-431.55	176.82	-167.88	10
305.18	338.87	1860.35	-455.44	60.55	-207.55	10
498.54	225.34	1357.18	-157.07	-134.67	-304.17	8
487.06	402.83	904.79	-21.36	-210.72	-297.24	11
542.72	510.01	684.81	44.56	-259.89	-224.67	8
653.81	439.21	292.72	64.15	-269.26	-79.71	10
596.92	322.02	316.65	-11.20	-209.29	110.90	8
523.93	138.18	411.13	-7.75	-242.92	252.66	11
1175.78	59.57	984.86	28.05	-221.34	249.73	8
906.25	397.22	1005.62	205.35	-40.22	103.52	10
310.30	933.11	800.29	236.02	24.96	-38.82	8
258.06	1208.74	1025.88	82.40	-107.33	-195.40	10
308.59	950.68	1118.90	-31.37	-242.19	-308.38	9
275.88	957.03	892.33	-60.64	-367.55	-311.22	10
27.34	1046.88	423.58	-102.26	-462.28	-71.90	8
90.09	656.49	170.65	-135.01	-507.42	83.68	10
680.66	566.65	167.48	-112.82	-565.12	268.16	8
1589.36	722.90	259.52	-38.09	-609.71	104.22	11
2103.27	929.93	538.33	-98.30	-340.24	-83.77	8
2060.30	1397.95	616.21	-213.71	80.41	-151.49	10
1946.53	1101.07	607.18	-340.18	272.34	-198.46	10
1802.49	146.97	903.08	-222.99	414.34	-102.33	9
1253.91	254.64	812.50	96.10	436.61	-61.95	10
448.24	638.18	268.55	14.47	404.24	-60.36	8
-56.64	848.14	408.45	-136.60	91.80	-107.21	10
1374.02	771.73	1218.02	-152.74	-285.71	-262.21	8
1301.76	953.61	911.13	-167.72	-155.36	-449.49	11
955.57	660.16	1052.73	-283.20	-37.51	-460.51	10
788.82	538.57	931.88	-272.25	20.36	-382.39	8
724.37	586.43	942.87	-273.16	-1.10	-286.16	10
902.10	643.07	840.58	-299.84	-17.61	-284.85	9
948.97	471.19	908.45	-321.66	-30.15	-336.61	10
772.95	443.12	738.04	-303.71	-28.41	-427.09	8
892.82	395.51	812.50	-305.27	17.79	-447.45	10
492.43	483.89	758.06	-293.95	53.53	-395.14	8
555.18	276.12	891.60	-293.27	2.01	-280.82	11
487.55	209.47	927.98	-219.39	-58.87	-136.41	8
1041.26	228.52	778.81	-199.98	-82.00	-82.95	10
1011.72	97.41	459.72	-167.57	-4.39	-115.60	8
1690.67	-198.73	911.62	-199.95	137.08	-194.92	11
584.47	-396.73	1294.92	-55.94	361.94	-328.55	8
-250.73	-389.16	1562.26	94.79	341.28	-281.52	10
-429.20	-195.56	1303.71	155.46	224.73	-84.17	8
-208.98	-201.90	1307.62	116.52	112.43	98.21	10
273.93	-217.53	1311.28	129.58	121.64	107.88	11
-97.17	10.50	1120.85	139.40	107.18	109.19	8
-141.11	-170.65	1152.34	89.23	20.90	122.16	10
35.40	-248.05	1098.39	105.16	-99.33	120.30	8
409.67	-4.64	972.66	179.53	-160.52	48.52	10
455.57	133.54	803.71	216.55	-146.27	-80.81	9
468.02	252.69	686.28	219.67	-118.65	-182.19	8
380.62	187.01	784.91	198.18	-123.90	-217.86	10
389.16	121.83	642.58	176.24	-183.65	-262.30	10
343.26	166.02	564.70	157.84	-212.98	-191.86	9
243.16	328.13	323.73	164.49	-247.74	-13.70	10
430.66	135.99	489.26	160.64	-329.74	160.49	8
476.56	239.26	560.55	184.05	-390.78	297.79	10
1145.51	422.61	983.89	275.24	-393.92	205.99	8
1677.98	889.65	1250.00	221.53	-52.46	31.56	11
1061.28	1585.45	1118.41	107.82	84.23	-29.85	8
649.66	1602.29	1347.41	-176.94	183.14	-91.55	10
478.03	1292.48	1482.91	-374.08	102.94	-166.96	10
689.45	1080.08	1251.71	-438.02	-14.47	-275.57	9
285.64	613.04	1074.95	-356.41	16.14	-277.86	10
375.24	290.53	994.63	-171.39	-76.32	-251.65	10
555.42	370.61	869.87	28.90	-109.71	-207.28	8
567.38	390.38	567.14	83.80	-92.16	-130.58	10
482.91	455.57	551.27	74.62	-96.10	-84.26	9
726.56	448.49	724.61	67.72	-158.63	-44.62	8
885.50	611.33	872.07	55.85	-161.96	-13.58	10
837.89	458.01	1225.34	19.65	-102.97	71.08	8
937.50	389.16	1278.08	-18.25	-78.19	90.85	10
1075.44	343.51	1214.60	-22.31	-0.73	55.08	9
769.04	399.66	661.62	-33.51	32.41	29.30	10
714.11	5.37	739.75	-114.96	9.43	-42.72	8
1226.81	-249.76	790.53	-85.51	72.66	-137.08	8
1241.21	-461.67	1071.53	16.60	269.50	-215.79	11
828.13	-307.13	977.05	152.01	350.28	-176.45	8
356.45	-6.84	950.68	201.08	250.15	-37.96	10
314.94	336.18	837.65	224.30	167.51	4.64	8
312.99	539.55	966.55	169.59	42.48	22.92	10
345.70	533.94	1264.89	89.11	-22.09	17.21	9
462.65	708.50	1153.81	42.27	-32.87	49.01	8
440.19	837.16	1005.86	18.98	3.30	77.48	10
435.55	960.69	977.29	12.48	14.83	79.77	8
424.80	786.13	1054.69	50.72	41.05	5.04	10
273.68	751.22	960.69	61.43	66.35	-19.84	9
215.09	650.15	1059.33	53.56	66.47	14.50	8
255.37	730.96	778.32	33.17	21.15	15.38	10
374.27	826.17	635.50	8.82	-13.67	3.97	8
406.01	609.86	729.98	-77.45	-52.00	33.48	8
394.53	580.57	547.85	-139.10	-83.22	77.73	11
380.62	301.76	726.32	-195.56	-109.80	115.75	8
134.52	-56.40	936.28	-236.85	-179.60	207.52	10
170.90	-5.62	767.33	-265.01	-259.61	257.26	8
1146.97	227.29	1288.09	-237.30	-284.55	291.50	11
1103.27	763.43	1120.12	-185.39	-150.27	56.79	8
986.57	381.59	1401.86	-171.39	-66.74	-200.93	10
309.81	449.22	1124.02	2.11	-2.87	-302.64	8
4.15	625.49	1059.33	46.42	-122.13	-140.81	10
256.10	780.52	885.01	-8.03	-265.84	150.82	9
917.72	578.61	893.55	-0.67	-290.07	268.46	10
1466.31	579.59	850.59	62.07	-242.43	373.41	8
1671.63	525.63	831.54	98.30	-55.63	329.25	10
1351.32	605.71	647.95	99.91	88.50	209.14	8
1032.23	737.79	472.41	1.74	94.54	88.29	11
1122.31	660.16	544.92	-127.62	65.55	-74.40	8
1202.39	239.75	660.89	-199.43	128.27	-135.44	8
1071.04	-516.36	883.30	-248.08	220.06	-270.54	10
1017.82	-1142.82	925.29	-111.82	241.46	-415.37	11
804.44	-1339.11	762.45	147.92	305.18	-486.18	8
137.21	-803.71	1230.47	355.56	243.10	-451.72	10
29.30	400.63	741.46	416.81	123.84	-237.15	10
280.76	1018.31	1345.95	109.59	23.04	-18.34	8
396.24	1120.85	1366.94	40.77	-73.64	87.65	11
521.73	1130.37	1254.64	-62.35	-62.10	97.63	8
357.67	845.95	1496.34	-181.03	45.01	72.27	10
-188.23	437.74	1416.02	-141.17	108.76	69.24	8
-271.00	481.69	974.12	13.89	0.85	70.92	11
264.89	809.81	889.40	10.44	-104.43	-74.19	8
215.58	895.75	606.20	17.36	-57.83	-351.87	8
128.42	469.24	781.25	-44.16	-12.02	-425.60	10
-234.13	246.83	986.33	-97.26	-13.55	-490.26	8
-439.45	554.44	837.89	-42.39	-139.31	-471.01	11
-704.83	793.70	437.99	-1.10	-349.09	-474.98	8
-135.01	843.51	484.86	-37.45	-664.25	-489.38	10
387.45	1046.88	444.09	-77.15	-723.51	-518.19	8
513.92	957.76	862.55	-133.15	-660.19	-491.09	10
698.49	890.14	889.89	-176.97	-594.91	-408.78	9
722.90	1187.26	705.08	-219.60	-478.09	-270.39	10
718.75	1080.57	587.40	-292.57	-483.25	-313.35	10
864.75	743.16	596.92	-287.11	-450.78	-425.42	8
1056.88	-198.24	897.71	-179.90	-423.71	-584.23	11
1341.55	-202.39	860.35	-2.47	-352.20	-711.27	10
1458.50	660.16	336.91	221.37	-154.60	-763.73	8
1646.97	1004.15	405.76	101.62	39.67	-809.60	10
1345.21	840.82	785.16	-148.41	236.36	-733.46	8
677.73	408.20	1180.91	-183.53	259.83	-682.22	11
313.96	224.61	1545.90	-163.42	114.84	-557.59	10
258.79	219.97	1560.30	30.15	-74.46	-323.94	8
217.77	726.07	1107.42	195.92	-185.70	-45.93	10
670.65	1060.79	908.94	163.06	-200.47	118.90	9
740.97	1147.71	822.51	63.39	-84.63	77.61	10
708.01	1402.59	519.78	-94.24	-16.72	-127.99	8
378.17	1022.46	623.29	-187.74	-16.60	-310.36	10
45.17	467.29	727.78	-207.55	-59.20	-382.75	8
-219.97	210.94	566.41	-165.10	-174.22	-477.33	11
-130.86	246.34	363.53	-62.41	-286.22	-477.97	8
170.41	128.91	318.60	53.22	-387.60	-482.33	10
307.62	22.71	526.61	134.58	-447.14	-454.96	8
323.73	228.76	398.93	137.18	-505.68	-411.62	11
546.14	573.00	604.98	84.69	-462.49	-404.33	8
434.33	858.15	858.15	64.88	-422.55	-431.34	10
141.60	870.85	971.19	-11.66	-405.82	-423.46	8
149.66	918.21	1221.68	-37.69	-392.70	-354.37	10
116.70	1151.61	1081.79	-102.45	-355.99	-295.78	11
-73.49	1065.19	995.85	-179.81	-393.80	-345.12	8
-110.60	476.32	1212.16	-172.94	-500.37	-364.17	10
284.67	638.18	969.24	43.09	-648.32	-409.03	8
352.54	947.27	719.73	130.49	-686.31	-418.95	10
703.86	962.65	720.95	20.20	-694.15	-409.76	11
1010.50	682.86	783.94	-60.85	-639.74	-459.47	8
1120.85	598.39	426.27	-83.95	-565.83	-453.09	10
1438.23	521.00	364.75	-63.87	-408.72	-385.25	8
1764.89	619.14	543.95	-111.11	-169.22	-373.66	11
1400.15	652.83	724.85	-200.13	134.03	-397.98	8
189.94	902.59	799.32	-157.41	263.03	-385.41	10
-105.71	956.79	788.33	-154.75	92.25	-238.43	10
-133.54	719.97	1032.23	-186.25	-130.31	-79.93	8
358.15	349.12	1318.12	-156.59	-195.80	-22.92	11
635.25	573.00	944.82	-68.97	-242.95	-13.70	8
675.05	789.06	687.01	-62.01	-199.07	-87.65	10
490.48	578.13	543.70	-87.89	-136.84	-168.91	8
375.49	293.95	440.67	-117.95	-129.85	-129.46	11
282.71	242.19	553.71	-131.65	-168.88	-22.43	8
492.43	335.94	629.64	-123.14	-201.11	14.31	10
998.05	208.74	1186.52	-70.53	-210.88	-82.40	8
913.82	625.00	999.51	25.27	-14.01	-179.20	10
439.70	1167.97	683.84	-14.83	154.14	-334.20	9
26.12	1404.54	623.05	-134.09	100.98	-534.42	10
62.99	739.99	1153.81	-284.55	-6.01	-567.90	8
166.26	631.59	1088.38	-271.45	-30.43	-518.04	10
10.25	473.39	1022.46	-255.62	-42.36	-505.31	8
17.33	147.22	1125.49	-186.46	-119.11	-505.22	11
-8.79	-19.29	1093.75	4.15	-179.14	-457.21	8
182.13	183.35	816.89	153.08	-256.04	-362.64	10
448.49	278.81	851.07	206.09	-241.00	-239.96	8
220.70	406.98	892.82	230.96	-187.71	-153.47	11
52.25	492.68	933.11	222.44	-242.80	-64.27	8
230.47	659.91	915.77	201.54	-295.41	-31.37	10
687.74	765.63	763.92	112.40	-351.41	12.73	8
785.16	512.45	876.46	-9.74	-315.89	11.23	10
651.86	237.55	943.60	-13.64	-301.21	50.38	9
733.15	526.37	687.50	99.30	-265.05	154.08	10
886.23	622.56	711.91	145.17	-201.20	218.87	8
930.66	749.51	745.85	140.35	-168.40	222.41	10
844.48	874.51	615.23	77.73	-72.60	251.59	9
755.37	843.51	666.75	-60.46	-17.09	289.31	10
576.66	703.61	535.40	-184.72	-45.90	211.36	8
631.84	664.31	497.56	-264.40	-107.39	184.54	10
934.81	777.10	578.86	-306.70	-158.26	41.20	8
1941.16	827.15	1083.98	-268.28	25.88	-340.33	11
1205.57	263.18	1290.28	-294.25	147.55	-464.20	8
653.32	159.91	1537.84	-209.87	203.86	-493.53	10
565.43	1029.05	977.29	-22.98	138.18	-489.11	10
413.33	1139.65	629.39	-67.11	34.30	-697.05	8
259.03	563.48	1027.10	-233.12	-120.39	-870.82	11
49.07	456.30	934.33	-211.27	-223.02	-757.54	8
-78.12	322.51	819.34	-122.31	-306.92	-508.88	10
-177.49	190.67	759.28	-24.66	-436.83	-182.43	8
652.83	96.68	838.13	15.87	-470.86	-53.99	11
1035.16	202.15	700.93	125.43	-427.98	29.57	8
1455.81	201.66	694.58	215.55	-278.38	-71.11	10
1325.93	304.44	562.99	253.42	-114.65	-285.89	8
946.04	89.36	628.42	160.61	-31.52	-421.97	10
650.63	-139.89	892.58	121.43	33.60	-250.61	9
592.77	-132.81	836.91	150.79	101.01	122.92	10
1002.93	193.60	746.83	117.25	158.87	258.27	8
1000.00	710.21	1208.98	40.16	217.62	205.84	10
335.21	896.97	1353.27	35.13	267.06	83.80	11
-209.23	824.22	1236.33	23.65	157.84	68.97	8
-211.91	1070.07	827.64	-0.37	-31.49	113.77	10
236.82	606.20	1020.26	-56.15	-200.32	169.37	8
465.09	679.69	942.87	-3.20	-292.60	100.49	10
1054.69	798.34	800.54	8.82	-272.55	31.56	9
1220.21	1066.65	637.70	-19.04	-192.93	-173.86	8
1323.24	1028.81	622.56	-149.11	-102.97	-428.65	10
552.98	414.55	931.15	-233.92	8.48	-557.37	10
269.29	452.88	590.09	-225.68	-64.21	-419.62	8
430.18	474.85	463.38	-285.28	-199.04	-239.41	11
925.78	349.12	783.20	-297.52	-206.30	-230.96	8
972.66	106.45	1166.50	-173.31	-47.88	-259.86	10
651.61	119.14	1344.24	-106.72	6.23	-252.47	8
-122.56	387.94	1158.69	43.15	41.29	-235.96	11
-414.79	747.31	852.54	146.91	-109.92	-258.06	8
-335.45	1213.87	420.17	179.38	-426.39	-268.49	10
376.46	943.85	405.76	129.00	-606.93	-220.55	10
310.06	823.97	255.13	159.61	-622.74	-204.83	8
540.53	846.68	308.35	75.87	-625.34	-237.92	11
965.33	1201.42	249.27	-65.19	-565.43	-320.77	8
924.80	1234.38	568.60	-167.94	-493.10	-298.71	10
920.41	896.48	573.73	-288.64	-421.54	-163.51	10
945.31	539.31	665.28	-319.21	-373.11	-25.15	9
1242.43	89.84	888.43	-227.78	-347.20	12.27	10
1111.33	-57.62	775.15	-117.71	-281.22	6.65	8
1780.76	99.12	713.87	-1.56	-219.73	0.40	10
2275.39	265.63	573.49	39.22	62.13	-220.12	8
2559.08	250.00	615.97	-5.65	305.91	-382.72	9
875.73	440.67	840.09	-48.43	609.13	-580.51	10
-18.80	897.95	1180.91	-49.84	303.28	-358.92	8
746.58	1075.20	1019.53	-105.80	-59.94	4.46	10
1165.53	832.28	897.95	-168.27	-101.04	171.33	8
1069.82	652.10	937.01	-212.07	-30.79	160.16	11
831.30	443.36	997.31	-147.19	-84.14	64.54	10
1187.50	420.90	756.84	-161.71	-44.28	11.26	8
1158.94	116.21	1084.47	-143.04	94.15	-153.53	10
713.38	146.48	803.47	1.53	182.53	-273.16	9
510.50	210.94	776.86	68.66	197.48	-215.12	10
451.17	359.38	807.37	95.28	166.08	-102.78	8
471.44	481.93	735.60	133.91	141.54	-14.34	10
357.42	586.67	551.76	123.05	114.32	9.16	8
336.91	328.13	655.03	60.73	35.58	12.66	9
406.74	97.90	836.91	56.64	4.55	51.30	10
629.39	396.00	648.44	69.67	21.39	61.37	8
541.50	573.49	418.70	-49.04	60.73	14.47	8
185.06	505.86	640.38	-138.24	37.02	-27.22	10
277.34	654.05	1192.63	-162.26	-50.51	-194.67	9
-382.32	869.87	1138.67	-85.02	-18.34	-388.79	10
-800.29	887.21	1144.04	3.81	-146.24	-514.22	8
-732.91	1179.44	982.42	15.14	-329.07	-508.12	10
-589.36	1190.67	974.12	-41.29	-494.78	-430.82	9
-369.63	1054.44	773.44	-51.42	-557.28	-364.04	10
37.60	864.99	608.64	-87.10	-627.69	-199.68	8
293.46	800.78	428.96	-87.98	-664.00	-85.88	10
819.09	590.58	555.42	-122.83	-689.88	-21.15	8
1077.15	440.19	580.08	-61.04	-646.55	-37.96	11
1244.38	297.36	330.81	-51.03	-568.88	-40.80	8
1579.59	469.97	195.56	-106.23	-406.28	-62.35	10
2199.71	588.62	396.73	-155.03	-275.54	-143.25	8
2259.28	214.11	722.66	-247.04	95.21	-362.21	11
925.05	56.88	1410.64	-85.66	244.26	-440.86	10
474.12	535.89	790.77	153.93	114.93	-73.64	8
787.35	742.92	606.93	77.27	-46.78	375.98	10
1282.23	635.99	698.97	13.09	-83.31	554.87	8
1352.29	799.56	626.22	16.66	-34.06	402.47	11
1483.40	515.87	572.02	-23.10	27.59	263.92	8
1280.27	203.37	550.29	-82.49	139.56	-23.32	10
1092.77	207.28	580.08	-92.96	251.31	-217.04	8
1238.28	184.57	1153.32	-52.55	222.60	-384.09	10
999.27	408.94	1171.63	17.30	164.12	-407.35	9
975.34	474.85	1140.14	-8.00	101.87	-225.86	10
970.70	489.99	1190.92	5.77	151.00	43.70	8
992.19	542.72	1068.85	13.95	188.93	131.53	10
1069.34	481.69	854.25	40.31	200.01	112.15	9
1215.09	599.85	593.02	107.18	191.22	-53.53	10
980.96	450.68	449.46	81.33	214.23	-232.54	8
705.57	804.93	380.37	66.38	188.23	-306.21	10
586.67	755.62	516.60	-9.80	71.29	-335.05	8
680.66	756.35	570.80	-59.42	32.26	-267.70	11
585.69	498.29	640.14	-67.75	52.12	-230.71	8
279.54	273.68	678.71	-25.09	45.65	-189.97	10
-103.76	95.70	770.02	62.65	28.87	-128.78	8
-155.27	242.19	998.54	198.64	-26.61	-80.63	8
-143.55	418.70	1027.10	330.87	-55.27	-75.10	11
12.45	980.22	966.31	322.33	-51.18	-89.05	8
129.39	1272.95	907.23	142.91	-16.60	-141.94	10
121.58	885.01	1115.72	-139.62	0.52	-238.80	8
-259.77	573.00	919.92	-304.32	-27.86	-284.97	11
-312.26	416.26	751.46	-345.70	-200.81	-278.53	8
186.04	-158.45	878.42	-265.69	-321.53	-205.17	10
250.73	-338.87	1224.12	-245.97	-197.20	26.28	8
674.07	267.33	1013.18	-184.27	-196.78	138.43	10
988.28	700.44	893.80	-229.40	-148.16	139.59	11
760.74	331.79	1183.84	-310.09	-24.11	186.28	8
346.68	82.76	1182.37	-249.82	-52.61	328.46	10
450.93	31.49	979.25	-144.38	-195.56	488.13	8
958.74	44.68	701.42	-23.19	-310.70	525.30	11
1057.62	122.07	768.07	-30.36	-306.15	402.47	8
1042.48	37.35	912.60	-9.34	-266.33	282.53	10
997.31	125.98	975.59	13.89	-259.74	242.31	8
1113.77	162.11	1112.06	22.16	-219.94	197.14	10
1384.77	83.98	1228.76	16.88	-183.90	178.89	9
1699.46	-53.47	1313.96	86.43	-148.86	142.49	10
1843.99	-62.99	1316.41	135.68	-13.73	83.95	8
1851.56	31.98	1157.47	170.17	218.20	9.58	10
1484.13	30.76	978.27	220.92	466.13	51.82	8
1073.73	156.49	765.87	220.34	540.68	75.13	11
930.42	265.14	694.58	212.28	489.41	-7.08	8
735.60	323.73	593.75	123.08	335.24	-154.72	10
638.43	391.60	624.51	25.45	268.28	-121.89	8
542.72	88.62	883.06	-81.76	252.04	5.98	11
572.02	30.76	854.74	-58.90	221.50	61.34	8
810.55	196.78	868.16	24.26	208.89	39.22	8
988.28	436.04	667.97	108.22	236.57	-73.85	10
468.99	192.14	844.24	101.38	335.54	-49.71	8
177.49	302.25	756.10	156.22	285.71	45.26	11
89.11	292.72	795.90	209.72	234.71	139.16	8
-42.24	669.68	630.13	238.04	185.67	150.51	10
192.38	925.29	653.81	183.26	88.07	143.59	8
614.26	1151.12	1115.72	30.52	56.30	124.79	10
674.32	1353.27	1144.29	-94.18	102.75	114.90	9
212.65	1036.62	1177.98	-286.07	184.45	173.10	10
108.15	699.22	1182.86	-422.67	99.79	290.01	8
367.92	488.53	939.94	-333.04	-19.81	514.80	10
580.32	328.13	622.07	-336.67	-17.73	681.40	9
876.46	270.26	750.00	-329.99	29.27	722.02	10
1375.49	301.76	914.06	-232.39	153.02	622.01	8
1384.03	118.41	947.51	-70.19	299.65	382.72	10
766.36	-20.02	949.71	92.53	465.18	356.29	10
358.64	6.35	964.84	237.79	522.64	495.64	9
391.11	113.77	965.33	309.81	459.50	610.17	8
240.72	178.96	968.26	277.74	377.75	617.65	10
-13.18	316.89	1065.67	314.42	323.76	655.52	10
134.28	569.58	978.52	325.01	166.08	715.64	8
444.34	550.78	1098.14	239.87	19.44	693.24	11
824.95	618.41	978.03	144.74	-17.27	656.74	8
1509.52	629.64	1136.47	139.56	121.61	634.55	10
1464.60	664.31	1008.06	271.76	375.76	573.82	8
1316.16	881.59	722.90	271.18	543.09	467.01	11
697.51	1079.35	466.55	159.88	527.31	412.72	10
451.90	1023.19	499.51	108.40	468.93	374.57	8
228.03	976.32	641.60	61.07	397.28	299.32	10
592.53	957.03	625.49	65.40	317.96	294.71	8
630.62	783.45	499.76	66.35	289.37	256.29	11
838.62	667.24	394.78	51.21	270.02	281.80	8
920.90	597.90	387.45	38.76	308.23	307.53	10
914.06	368.65	329.59	57.68	364.32	372.25	8
729.49	399.41	416.50	37.41	391.30	414.76	11
735.11	608.40	417.24	53.04	398.19	488.13	8
697.02	755.86	418.70	19.35	359.86	424.93	10
823.73	824.95	740.23	-33.36	372.19	268.37	8
868.41	713.87	552.00	7.97	462.62	96.37	10
650.39	627.20	679.44	-45.90	510.53	36.83	9
239.99	1106.45	721.19	-9.22	443.21	94.36	8
875.98	2327.39	618.41	-97.60	289.22	162.51	10
533.69	1802.49	846.92	-299.65	250.46	75.26	8
48.10	619.38	627.69	-416.75	144.96	107.76	10
136.47	-60.79	1075.93	-529.51	106.05	344.18	9
199.71	-164.79	1057.13	-307.07	52.76	479.22	10
470.21	-90.82	926.51	-165.59	19.17	533.05	8
864.01	240.72	777.34	88.50	-19.87	555.51	10
1048.10	488.28	815.43	228.30	-37.41	468.35	9
1221.68	968.51	601.56	246.28	12.42	355.50	10
887.21	1259.77	572.51	92.44	115.69	307.59	8
770.02	1210.94	597.90	-55.45	81.36	300.08	10
708.98	812.99	870.85	-128.30	54.41	384.74	8
609.38	522.71	948.00	-161.62	33.05	421.91	11
593.26	343.26	1010.25	-180.88	-46.81	425.32	8
974.37	159.42	1169.68	-159.58	-103.70	355.77	10
1035.40	-51.27	1116.46	-43.37	-71.72	223.85	8
931.15	37.35	916.75	67.78	41.29	155.15	11
843.75	79.83	980.71	164.55	97.93	94.33	8
906.01	170.65	864.01	207.92	116.03	80.17	10
668.46	233.40	787.35	251.65	139.47	97.96	8
843.51	498.78	762.94	224.55	130.68	174.04	10
839.84	492.92	931.40	118.16	155.88	174.44	9
669.43	552.49	894.04	30.30	139.77	145.17	10
732.42	629.39	802.25	-20.66	13.46	74.65	8
1027.10	512.94	904.30	-33.87	-32.71	43.58	10
1355.96	613.77	939.21	-1.59	-12.73	4.09	8
1009.77	577.15	938.96	8.61	93.23	-12.91	9
914.06	488.53	833.98	56.64	90.85	-3.51	10
867.19	513.67	735.11	102.78	90.85	14.68	8
995.85	559.57	670.41	96.04	101.68	8.06	8
1106.93	641.60	669.68	61.65	137.88	-90.18	10
980.22	251.46	1029.54	-15.87	214.11	-202.73	9
692.63	228.76	932.37	-37.08	241.33	-230.38	10
650.63	125.00	854.25	-74.34	205.63	-241.55	8
612.06	15.87	900.15	-68.70	174.99	-275.88	10
521.00	-209.72	985.35	-16.48	170.41	-307.59	9
354.98	-40.28	631.10	119.14	170.29	-382.51	10
83.25	59.33	686.52	164.73	193.51	-418.58	8
-77.15	612.55	794.19	221.47	218.51	-334.01	10
-9.77	1657.71	1048.83	148.53	254.58	-278.99	8
-143.55	1757.81	1358.40	-63.45	317.02	-283.45	11
-608.15	1049.56	1280.52	-144.01	229.19	-216.43	8
-571.78	349.37	1322.51	-43.88	53.96	-252.41	10
-480.71	407.96	969.48	14.56	-14.13	-307.01	8
-274.90	594.97	608.15	59.88	-142.12	-428.83	11
-112.06	507.08	661.62	32.59	-210.02	-494.11	8
-84.47	486.82	372.31	41.20	-255.62	-429.35	10
21.48	264.16	667.24	4.24	-255.43	-179.41	8
78.12	246.34	737.30	79.62	-241.64	56.98	10
20.02	351.32	720.95	126.04	-237.98	103.85	9
30.03	459.23	670.41	213.17	-252.23	94.45	10
159.18	669.19	600.83	270.75	-322.48	-68.66	8
55.91	715.09	557.62	262.24	-306.79	-245.33	8
-250.49	720.95	502.93	163.45	-342.71	-426.97	10
-511.23	425.54	925.54	159.88	-500.85	-536.56	11
-172.36	349.12	1073.73	203.86	-558.59	-576.02	8
-411.38	395.26	630.62	294.59	-662.54	-662.20	10
413.09	694.82	849.37	350.19	-811.43	-798.49	8
133.54	928.71	591.55	393.10	-769.56	-937.35	11
-104.49	1183.35	52.73	356.60	-750.95	-865.39	8
-209.23	990.72	193.36	260.71	-687.84	-627.72	10
-124.27	870.12	17.82	202.51	-661.19	-391.88	10
-43.46	574.71	401.37	346.71	-664.92	-172.94	8
527.34	1520.75	-738.77	398.86	-600.77	36.29	11
2472.90	1532.23	199.46	-38.09	-395.69	252.14	8
3225.83	932.86	-216.55	-148.53	339.20	336.64	10
969.24	1073.24	677.25	-96.28	598.91	420.29	8
491.46	1200.93	1058.84	-206.76	460.14	518.62	11
1294.92	802.49	1109.62	-296.42	224.61	449.89	10
1296.63	257.32	1384.52	-306.61	273.22	355.16	8
1086.18	90.09	1212.40	-160.13	253.69	225.65	10
941.89	304.93	869.87	20.20	198.36	-22.25	10
445.07	251.46	727.29	13.24	149.51	-157.17	9
146.24	313.23	468.26	62.77	22.52	-383.64	10
377.69	295.65	389.40	-33.08	-45.29	-422.39	8
679.20	-14.89	1107.18	-184.05	-4.24	-438.78	8
529.79	-290.28	1060.79	-104.89	116.70	-392.49	10
425.54	-355.47	1181.40	-33.51	193.51	-238.68	11
288.09	-165.28	1189.21	157.38	249.21	-105.74	8
-22.95	367.68	946.78	229.10	261.96	-92.74	10
-432.13	622.56	687.01	289.06	188.81	-148.16	8
-373.05	464.11	728.03	160.46	81.45	-245.18	11
-98.63	79.10	914.06	50.11	36.50	-167.69	8
154.30	-264.65	1158.20	165.80	5.68	-9.00	8
-55.91	5.13	968.26	359.68	-2.59	158.78	10
41.75	647.22	609.38	383.85	-24.32	210.14	8
7.32	1232.91	482.18	209.53	-19.84	192.81	9
-18.80	1241.46	494.87	33.66	-16.20	41.66	10
-369.38	1220.95	839.60	-196.11	-82.43	34.12	8
-373.78	992.68	924.56	-235.20	-227.60	155.85	10
130.62	482.42	1194.82	-187.74	-278.23	210.82	8
744.38	412.84	1080.57	-20.39	-267.30	216.86	11
953.61	626.22	782.47	47.18	-151.92	155.40	10
888.92	515.87	917.24	28.50	-5.22	92.29	8
961.43	576.66	748.05	51.54	70.83	46.11	8
948.49	479.25	827.64	27.47	176.67	35.58	11
789.55	648.68	687.01	9.12	235.44	27.37	8
463.62	669.92	666.02	10.13	256.13	-0.52	8
323.24	515.14	665.04	47.03	228.49	-14.92	10
411.87	745.61	575.44	39.89	176.33	-12.02	8
446.29	741.21	692.63	-17.82	201.08	-31.07	11
437.01	896.48	615.72	-55.57	222.26	-11.29	8
276.37	718.02	943.12	-129.88	241.61	100.95	8
271.97	855.22	907.71	-192.35	240.05	180.91	10
143.80	454.10	1101.32	-236.57	240.36	194.15	10
381.84	341.80	1009.52	-125.58	184.88	222.05	9
216.06	580.81	706.30	39.52	164.06	164.03	10
210.69	687.99	677.49	46.42	147.61	66.99	8
69.34	501.46	890.38	37.96	156.01	14.80	10
-84.47	500.98	757.08	32.96	141.30	-4.18	9
-29.54	788.57	542.72	-38.91	140.41	137.21	8
249.02	421.14	843.26	-108.67	74.68	237.15	10
170.41	565.43	757.08	-191.41	65.83	356.66	8
295.41	409.42	889.16	-208.13	103.39	496.25	10
316.65	213.62	815.92	-183.44	103.03	542.60	9
396.00	102.29	806.15	-126.31	106.45	582.55	10
651.61	515.14	768.07	-87.46	89.23	545.44	8
977.78	889.89	1361.57	-129.06	155.58	344.64	10
593.75	1204.59	1279.54	-99.27	259.80	27.95	8
354.49	1164.06	1145.75	-188.17	288.27	-28.50	11
-108.64	679.93	1442.87	-159.12	198.97	130.07	10
-39.79	253.91	1254.88	-30.12	49.56	223.60	8
191.89	67.38	735.35	42.91	-3.97	232.03	10
223.39	240.48	602.05	171.26	-28.56	268.83	9
697.51	558.11	538.09	237.61	-109.07	193.73	8
929.44	570.31	591.80	200.62	-29.63	75.07	10
922.12	533.94	639.65	186.80	88.38	-88.41	8
481.45	660.16	618.65	199.22	102.17	-155.46	10
187.26	941.89	536.87	146.06	74.52	-162.96	9
317.38	950.44	565.43	-31.98	5.71	-65.77	10
494.63	397.95	965.82	-140.41	-10.59	54.11	8
759.77	429.93	916.99	-112.61	0.24	83.34	8
917.24	475.59	690.92	-104.46	87.31	39.18	10
613.53	689.45	974.85	-101.81	141.42	45.87	9
362.06	865.72	1119.14	-59.39	190.61	119.32	10
238.04	688.48	1317.63	-57.40	152.04	182.25	8
170.65	785.16	1023.19	-18.49	46.54	218.78	10
371.34	1109.86	803.22	-49.59	-64.36	266.36	9
541.50	1135.01	728.52	-144.96	-88.75	282.26	10
923.34	1049.80	602.54	-225.98	39.25	280.06	8
939.45	676.76	847.66	-269.96	137.60	245.00	10
727.05	259.28	933.59	-267.55	270.78	155.18	8
535.64	161.62	911.87	-160.92	305.60	72.94	11
592.04	181.15	875.00	-43.21	291.26	-20.54	10
216.55	268.07	819.58	72.48	281.98	-41.96	8
60.30	195.56	831.54	141.51	173.10	-9.40	8
71.53	162.84	717.29	178.04	91.13	5.86	10
442.63	358.15	741.46	259.37	-0.49	-1.89	9
621.34	655.52	708.98	281.59	41.08	-93.14	8
541.50	756.84	787.84	219.27	134.52	-208.50	10
295.41	796.39	899.17	40.86	229.83	-241.58	8
-358.15	497.07	955.57	-19.62	223.51	-229.61	11
-569.82	350.59	735.35	-43.27	116.30	-139.53	8
-669.92	221.19	525.63	-69.89	-61.80	-21.94	10
-514.65	-257.81	574.46	-95.37	-255.98	116.33	8
-301.51	-213.38	647.22	-63.60	-408.69	305.63	10
159.18	17.33	819.34	62.87	-495.94	330.57	9
1021.24	792.24	969.48	80.69	-397.95	251.16	10
959.96	1321.04	759.77	-59.08	-159.45	-80.20	8
312.01	1105.47	1000.98	-252.38	9.06	-344.12	10
-154.30	519.29	1351.81	-355.16	-6.68	-398.19	8
-64.94	237.79	1497.56	-246.31	-142.64	-400.12	11
-342.77	540.53	1193.36	47.58	-274.29	-377.66	8
-339.11	720.70	980.96	212.40	-457.06	-276.67	10
107.42	924.07	777.83	318.66	-528.05	-146.73	8
336.67	988.53	241.70	272.22	-507.84	-52.73	11
762.21	1018.07	228.52	163.45	-430.94	101.26	10
889.40	1212.16	200.20	86.55	-320.19	95.92	8
822.51	1009.03	309.08	-33.87	-243.35	67.81	10
1107.67	301.03	1154.54	-150.02	-208.07	37.35	8
1286.62	337.40	1066.65	-133.39	-171.97	-28.20	11
1323.97	387.94	989.26	-62.29	-65.12	-147.98	8
1429.69	672.61	409.18	-93.72	69.95	-315.28	10
1344.73	386.23	599.37	-132.81	99.37	-385.01	8
1177.98	177.98	974.85	-125.34	235.38	-410.98	11
621.58	359.13	754.64	-94.88	303.41	-252.96	10
423.58	234.13	924.07	-77.94	245.76	1.71	8
640.63	365.48	887.70	66.10	110.05	131.47	8
844.97	374.51	943.85	129.97	90.88	135.22	10
680.66	659.42	693.36	122.68	130.80	135.59	9
442.38	828.61	739.75	-34.76	212.04	107.73	10
104.98	601.07	918.46	-71.08	207.03	-124.66	8
-205.08	500.24	930.66	-60.46	162.75	-361.21	10
-517.58	371.34	1060.06	-42.42	113.83	-430.33	8
-468.26	413.57	1146.00	-30.73	44.71	-361.97	11
-413.09	376.22	1086.43	-1.04	-33.54	-252.26	10
-185.79	71.78	919.68	-33.75	-87.34	-166.41	8
292.97	-119.38	1021.24	-48.03	-133.85	14.77	8
635.99	-228.27	1202.15	6.65	-82.79	144.87	11
387.94	149.90	844.97	122.71	-52.95	162.54	8
11.72	290.28	948.00	118.77	-14.37	136.99	10
-77.15	346.44	1009.77	89.20	-94.82	28.38	8
-43.70	555.42	930.18	41.50	-131.23	-38.88	10
-21.73	749.02	844.73	-13.95	-204.96	-148.71	9
-31.74	919.68	750.00	-76.78	-241.79	-216.74	8
-63.72	863.53	810.55	-159.33	-273.01	-195.89	10
218.99	801.27	816.16	-219.48	-375.03	-112.79	8
402.34	865.23	904.54	-192.47	-434.66	-92.53	10
646.00	704.10	889.40	-173.19	-413.85	-95.52	9
757.32	510.74	984.62	-135.50	-370.94	-59.60	10
886.23	599.61	759.03	-80.41	-316.56	106.14	8
1225.83	711.67	731.93	-172.88	-285.80	115.02	10
1240.48	491.46	1085.94	-378.36	-191.41	-21.21	11
851.32	340.82	1177.00	-447.36	-107.30	-136.81	8
733.64	419.92	1108.89	-501.95	-126.86	-173.07	10
817.87	417.48	1119.14	-573.09	-140.96	-194.15	10
684.08	407.47	899.41	-696.32	-150.73	-196.35	8
762.70	-12.21	1004.88	-745.06	-146.30	-195.07	11
855.22	-678.96	1074.71	-738.25	-184.91	-202.58	8
1180.18	-1064.45	969.24	-494.26	-183.56	-184.27	10
1181.15	-934.33	755.37	-179.90	-135.47	-205.78	10
950.93	-943.85	882.32	153.23	-74.19	-156.28	9
1016.85	-718.02	491.70	499.24	-46.78	-49.41	10
1547.61	-511.23	542.72	612.03	-75.50	-61.25	8
1723.88	-510.99	665.04	662.99	119.26	-231.69	10
1291.02	-227.29	599.12	598.91	259.67	-485.20	10
873.05	-221.68	814.94	508.27	283.97	-597.02	9
327.15	-391.11	1232.18	419.71	310.18	-707.28	10
-117.68	-202.39	903.56	544.04	228.09	-633.97	8
304.93	381.10	730.71	533.84	15.69	-468.63	10
853.27	664.55	924.80	381.96	25.60	-401.70	9
537.84	741.94	850.83	169.46	109.34	-428.47	10
495.12	585.94	1059.33	61.28	103.91	-449.13	8
178.22	352.54	1086.91	115.75	67.05	-370.45	10
93.26	429.93	939.70	153.96	29.57	-289.00	10
-135.01	851.81	761.47	143.37	5.22	-66.62	9
-33.20	1097.41	725.10	76.39	-32.01	198.58	8
386.23	1317.87	571.04	-5.49	-50.81	291.69	10
576.90	1276.37	530.27	-95.61	7.69	301.94	8
569.34	913.33	835.94	-92.01	70.10	265.17	10
-8.30	810.79	797.61	-75.13	12.73	166.08	9
205.08	451.90	1226.07	-105.59	-128.33	133.76	8
215.82	485.35	1024.66	-41.75	-183.35	164.00	10
523.93	442.14	1000.49	-10.07	-260.44	159.67	10
655.27	375.24	945.31	21.39	-239.81	51.30	9
923.34	310.06	762.21	-68.82	-198.21	-146.21	10
1093.51	470.70	535.64	-171.39	-174.47	-216.64	8
1358.89	329.35	896.00	55.42	-66.65	-352.51	10
875.73	575.93	211.67	245.91	117.95	-121.28	8
1056.64	909.18	355.47	249.18	230.93	100.62	11
1154.54	1043.21	381.84	87.68	356.32	148.53	8
747.56	774.41	584.23	-84.63	424.93	140.05	10
524.66	479.98	852.78	68.05	324.89	180.57	8
609.62	344.97	795.90	155.76	252.72	236.82	11
828.86	626.95	972.41	10.16	206.85	243.01	8
637.70	543.95	1044.92	126.04	219.48	5.19	10
176.27	774.17	601.07	123.63	173.55	-308.99	8
-205.57	1024.66	589.11	-71.50	6.59	-345.64	10
-21.97	1161.13	533.94	-194.95	-97.87	-178.99	9
484.86	933.59	698.97	-328.64	-52.46	-1.37	10
853.03	401.61	1003.42	-363.59	-41.17	39.46	8
816.16	85.94	1449.46	-213.59	28.50	-31.49	10
253.66	363.77	835.21	19.81	32.44	-88.50	8
123.05	482.18	727.78	-108.03	35.74	-0.76	9
249.02	488.53	995.85	-102.48	3.78	66.35	10
478.27	448.73	952.15	-55.57	1.43	84.17	8
633.06	543.21	976.07	-38.85	40.50	151.92	8
572.02	560.55	981.93	-26.92	93.44	180.66	10
367.92	451.42	1008.30	-10.59	114.07	97.96	9
221.92	382.08	1046.14	72.72	78.98	-48.37	10
-62.26	212.89	952.88	142.97	53.16	-122.38	8
-108.15	333.01	803.47	244.57	-63.54	-245.73	10
328.13	257.08	871.34	237.52	-147.55	-332.89	9
372.07	560.79	707.03	217.10	-148.38	-249.88	10
439.45	995.36	773.68	114.99	-78.55	-167.05	8
372.31	1173.34	664.06	3.88	-43.15	-187.96	10
-135.25	979.49	942.87	63.45	-36.16	-266.36	8
-471.19	668.46	871.09	57.95	-77.48	-276.43	11
-562.50	698.24	1036.38	55.45	-177.19	-125.00	8
206.05	890.63	700.93	114.78	-183.47	160.16	10
871.09	976.81	586.18	17.36	-71.38	384.61	8
667.72	393.55	856.20	-106.84	-34.12	361.27	11
665.53	177.73	842.77	34.15	-60.91	-5.86	8
136.23	319.82	508.54	24.20	-104.77	-267.03	8
0.73	161.87	968.02	-2.72	-255.80	-773.83	10
59.08	306.64	922.12	42.82	-331.33	-731.78	8
112.30	743.65	769.04	147.06	-382.08	-544.83	11
-47.36	895.02	625.49	55.79	-440.61	-431.79	8
479.00	791.99	1120.36	-71.01	-427.98	-306.34	10
682.13	716.80	1087.40	-91.55	-364.35	-251.25	8
163.82	395.02	998.54	-76.35	-242.37	-117.03	10
296.63	258.54	894.04	-54.05	-243.44	8.45	9
446.53	-3.91	815.19	56.76	-313.93	28.08	10
572.27	241.70	755.86	173.65	-308.11	-20.11	8
647.46	1469.97	361.33	25.45	-327.67	-150.33	10
970.95	1198.49	684.33	-135.22	-292.02	-207.86	8
898.93	441.41	979.98	-270.90	-175.57	-347.14	11
188.48	125.24	966.31	-124.66	-134.92	-389.43	8
297.36	119.14	845.70	17.09	-224.43	-298.34	10
483.64	-27.59	1095.46	67.38	-244.96	-281.62	8
395.75	345.46	806.15	259.37	-191.96	-253.57	11
41.50	816.65	534.91	134.12	-209.96	-156.10	8
430.91	649.66	1022.95	144.50	-225.25	-122.89	10
339.11	776.12	784.42	111.48	-216.92	-145.20	10
298.83	810.79	706.54	84.75	-192.35	-309.02	8
117.19	786.38	846.19	-4.97	-157.78	-489.32	11
83.25	319.34	1163.33	-111.21	-203.09	-574.31	8
-236.08	324.71	1201.17	-22.28	-297.85	-558.53	10
-25.39	487.79	802.25	3.42	-404.91	-470.67	8
-153.81	496.83	1055.66	7.14	-477.91	-301.85	11
-145.26	658.69	790.28	55.21	-542.05	-198.00	8
201.42	921.39	329.59	105.41	-659.94	79.01	10
788.09	1276.61	510.50	44.04	-682.80	306.64	8
1700.20	1427.00	34.67	-98.21	-543.61	333.86	10
2028.56	790.77	916.26	-420.47	-213.68	118.04	9
1344.48	369.14	900.15	-491.58	1.07	-179.20	10
462.65	-108.89	1061.52	-307.43	-92.01	-346.71	8
260.01	-40.77	1095.95	-159.67	-167.51	-388.89	10
198.49	330.57	903.32	85.60	-305.24	-383.12	11
479.25	531.01	681.64	204.83	-376.01	-299.87	8
670.17	497.80	709.47	262.05	-384.19	-170.29	10
889.16	857.18	497.56	270.23	-334.38	-50.60	8
1408.69	966.31	573.73	136.54	-266.20	-80.96	10
1485.84	841.06	717.77	40.10	-95.40	-231.23	9
947.27	790.53	829.35	-53.86	-39.73	-318.85	10
767.33	560.06	934.57	-66.77	-75.47	-354.58	8
746.34	571.04	617.92	-19.47	-86.64	-388.67	10
606.45	491.21	891.11	-78.77	-47.36	-369.96	8
453.13	601.56	641.60	-87.62	-4.55	-280.79	11
624.02	529.05	497.56	-108.64	-21.73	-239.41	8
546.39	552.98	551.27	-145.54	-0.06	-158.14	8
416.26	756.59	709.23	-104.71	-36.25	-115.94	10
557.13	941.16	527.59	-106.96	-144.32	-67.93	9
410.16	762.45	770.75	-129.36	-226.68	-10.86	10
632.57	535.89	819.82	-143.43	-350.13	101.29	8
1594.24	625.98	978.52	-129.58	-347.69	53.68	10
1467.29	801.27	1111.57	-133.67	-70.10	-200.29	10
621.34	724.85	734.86	-247.19	23.93	-373.47	9
287.60	456.05	1007.81	-254.33	-13.34	-408.63	10
68.60	500.24	792.72	-193.08	-100.31	-347.75	8
234.62	453.61	900.39	-181.61	-210.08	-169.49	10
642.58	502.44	887.45	-133.48	-281.43	-38.02	8
914.06	539.79	1023.19	-52.15	-230.04	-112.79	11
657.23	792.97	899.90	0.85	-140.20	-306.64	8
519.53	720.95	950.93	-72.05	-144.68	-503.17	10
441.41	545.90	774.41	-101.01	-175.57	-589.45	8
285.89	617.92	716.80	-118.56	-193.30	-703.16	11
273.93	679.20	1044.68	-159.64	-219.15	-710.33	10
210.45	428.47	1116.70	-184.91	-216.95	-660.37	8
-214.36	261.23	1013.43	-121.28	-222.99	-391.69	10
186.52	354.74	720.95	0.95	-350.89	-43.27	8
390.38	475.10	713.62	47.94	-384.46	99.73	11
644.53	918.46	487.79	16.75	-338.87	57.19	8
747.56	1191.89	400.15	-50.60	-325.62	-6.62	10
896.48	816.89	878.17	-235.50	-320.98	-164.95	8
1046.63	747.56	1170.90	-266.88	-345.06	-279.08	11
1145.26	458.01	1340.58	-229.00	-322.30	-306.79	8
1267.58	359.38	1174.80	-116.55	-262.02	-315.31	10
923.10	364.50	955.32	-70.19	-174.90	-355.65	10
821.78	416.75	802.49	47.45	-196.66	-430.11	8
522.95	338.87	530.76	126.62	-209.44	-442.57	11
225.59	298.34	673.58	134.43	-218.81	-384.70	8
421.39	453.86	645.26	144.04	-277.22	-305.30	10
790.53	934.57	519.29	128.88	-299.62	-318.27	8
885.01	718.26	758.79	1.80	-224.21	-358.76	9
877.93	188.23	1094.24	-20.14	-176.24	-400.94	8
553.47	749.51	507.81	40.22	-75.56	-415.80	10
606.20	698.73	630.86	5.80	-73.85	-419.07	8
568.60	924.07	709.47	22.03	-74.95	-462.98	10
340.82	845.21	779.79	-110.05	-107.60	-512.45	9
274.66	366.94	947.75	-292.24	-182.89	-409.27	10
291.50	201.90	806.15	-288.15	-267.15	-198.21	8
813.96	235.11	1268.07	-130.25	-175.20	-7.60	10
911.38	410.89	1337.89	-90.36	16.97	-17.36	8
440.43	921.39	1176.76	-75.84	61.34	-39.98	11
169.92	1009.52	1031.25	-149.96	144.13	-33.33	8
-22.22	563.96	1015.14	-257.02	81.45	-79.77	10
-35.40	261.96	1015.14	-100.22	-32.65	-117.25	8
-42.97	499.02	656.25	227.33	-106.60	-75.84	11
-56.15	1104.74	-3.91	328.03	-246.12	-12.45	8
94.48	1082.03	2.93	104.98	-329.04	110.47	10
567.14	854.74	276.86	9.16	-349.30	136.81	8
733.64	776.61	445.56	-83.04	-326.51	95.98	10
994.63	429.44	1028.32	-133.21	-314.76	-68.18	9
1199.46	608.89	1057.86	-92.68	-249.05	-215.36	10
978.03	826.42	836.18	-58.90	-149.02	-327.48	8
784.18	868.65	862.79	-194.89	-155.49	-343.17	10
856.93	680.18	1149.66	-267.30	-191.10	-232.39	8
1007.57	530.03	1090.33	-270.78	-157.56	-155.24	11
1402.59	1029.54	557.13	-301.27	-99.15	-154.79	10
1087.65	543.46	959.72	-343.41	64.85	-228.49	8
333.25	291.75	1168.46	-261.87	75.50	-234.99	10
537.11	357.67	952.64	-133.27	-37.69	-84.47	9
755.86	389.89	842.77	-79.04	-65.64	55.82	8
773.19	530.27	838.38	-62.04	-71.75	160.25	8
1016.11	190.92	1000.98	-90.48	-49.50	161.19	10
868.65	44.68	1106.45	-98.27	-11.84	109.50	8
678.47	-223.14	1055.42	-63.02	10.59	72.20	11
599.61	-250.98	1106.20	-35.46	22.25	68.15	8
672.85	-39.06	985.35	-13.73	-7.90	33.33	10
646.00	86.18	923.58	-71.59	22.34	71.93	8
630.37	96.19	990.72	-93.44	32.38	88.38	8
594.73	-68.36	1098.39	-141.14	62.87	100.43	9
614.99	-90.33	1099.37	-115.97	113.83	99.85	10
578.86	-38.57	952.64	-48.71	98.18	24.54	8
561.77	-17.09	868.16	-62.68	40.95	-23.62	10
543.70	-53.71	935.55	-72.91	5.83	-21.12	9
387.21	-143.31	719.24	-53.59	-62.59	-12.18	8
504.15	-253.91	686.28	37.38	-134.70	-22.13	10
624.76	-362.06	1251.46	238.77	-103.15	-34.91	8
664.31	208.01	1197.51	337.77	-80.66	-107.03	10
580.81	365.23	1365.97	332.76	-64.91	-149.48	9
251.95	450.68	1560.55	329.38	-53.38	-144.26	10
280.76	1012.45	1134.03	373.90	-130.83	-119.26	8
798.83	1728.76	807.62	275.12	-183.29	-190.77	10
974.61	1721.19	997.80	1.65	-124.76	-349.76	11
396.24	1320.07	1070.56	-180.48	-26.03	-430.05	8
115.97	1237.79	376.22	-231.63	-7.84	-275.97	10
163.33	741.21	405.27	-249.11	-58.78	54.26	8
406.98	404.30	502.44	-154.66	-111.60	190.80	10
1501.71	1063.23	537.84	25.63	-210.85	109.10	9
979.25	961.67	616.46	-143.10	-59.63	-70.16	10
843.99	694.82	751.71	-407.23	-60.85	-148.53	8
814.70	774.66	860.60	-626.98	-109.44	-269.13	10
617.92	526.86	856.20	-761.63	-148.35	-445.28	8
428.47	400.88	877.44	-806.76	-186.71	-556.76	11
154.54	250.73	1064.70	-824.92	-279.30	-472.35	10
13.18	-178.96	1158.94	-745.21	-338.47	-399.23	8
459.72	-724.61	1018.55	-494.78	-406.43	-266.05	10
1144.04	-1001.46	1181.15	-179.99	-393.55	-271.94	9
1174.56	-775.39	1066.16	155.40	-249.54	-468.29	10
1303.47	-519.29	584.23	414.73	-151.31	-731.29	10
1071.53	-192.87	457.03	444.21	-5.19	-968.60	10
311.52	37.11	588.38	394.81	44.37	-1000.00	8
-3.17	277.59	700.68	313.08	-51.54	-1000.00	11
369.87	345.46	910.40	205.05	-199.74	-1000.00	8
281.49	950.20	664.31	142.61	-237.37	-1000.00	10
534.42	947.02	854.49	-163.51	-281.71	-800.84	8
751.22	783.69	946.78	-182.53	-397.00	-672.15	11
799.32	1086.18	818.60	-127.96	-409.30	-536.83	8
937.50	833.74	1033.69	-126.53	-400.21	-363.46	10
1046.63	488.77	1050.54	33.57	-334.90	-212.89	10
928.22	724.85	684.57	231.63	-246.40	-49.22	8
1085.69	876.46	556.40	201.14	-176.82	90.91	11
1155.52	1674.80	234.38	-57.95	-123.72	28.14	8
[truncated: 4,889 more rows]
