# Supplementary material for: Complexes of vertebrate TMC1/2 and CIB2/3 proteins form hair-cell mechanotransduction cation channels
Source: eLife. 2025 Jan 8;12:RP89719. doi: 10.7554/eLife.89719 (PMC11709434; doi:10.7554/eLife.89719)
Supplement: Figure 3—source data 1. [file elife-89719-fig3-data1.zip › Figure 3H/homo/20-1-3-T1.csv]

Time	Lat	Foreaft	Vert	Pitch	Roll	Yaw
1	0.32	827.64	795.17	456.91	94.73	-128.45
2	-120.36	1582.52	987.55	253.02	-33.26	-223.66
3	-52.73	1710.45	1080.81	-112.55	-167.88	-125.12
4	640.87	510.01	836.67	-332.61	-194.37	-44.37
5	287.84	-75.93	989.26	-188.57	-96.62	-127.23
6	317.14	-41.99	724.61	10.8	-134	-124.11
7	73.24	576.42	499.02	12.94	-160.8	-59.88
8	280.52	61.52	1155.76	-103.58	-366.27	305.08
9	21.24	77.15	1437.99	104.1	-511.51	454.22
10	310.79	509.03	369.38	203.49	-563.08	462.71
11	845.46	523.19	54.44	37.51	-546.54	377.08
12	941.16	273.19	459.47	-95.55	-471.31	364.78
13	1070.56	274.41	349.85	-97.53	-498.17	318.85
14	2018.31	-340.33	168.95	-129.39	-604.98	264.77
15	2628.66	-399.17	673.34	-154.02	-476.65	73.82
16	1892.58	-933.11	1092.29	34.27	-213.32	-259.22
17	1370.85	958.74	568.6	171.6	-160.34	-150.33
18	2165.28	467.77	1067.38	-39.06	-195.92	-39.79
19	2153.81	324.95	775.39	-91.4	-29.97	-139.59
20	2030.03	343.75	578.13	-175.66	95	-218.93
21	1659.67	312.99	680.66	-224.73	124.97	-204.07
22	1795.41	191.65	734.13	-308.26	171.08	-112.43
23	1604.25	-52.25	686.77	-317.6	286.56	-103.33
24	1246.83	-262.94	601.81	-155.15	355.65	-192.17
25	607.18	-118.41	564.21	-0.43	372.8	-249.85
26	471.68	1.71	568.6	69.76	297.36	-188.08
27	449.22	-155.03	776.61	170.14	261.35	-111.18
28	450.68	84.96	630.86	292.76	231.93	-94.24
29	380.62	325.68	823	297.85	225.71	-95.79
30	196.53	924.32	1029.3	221.74	163.24	-15.96
31	1048.83	457.76	1137.45	133.51	1.19	176.54
32	1374.02	978.03	771.97	179.53	144.93	195.07
33	242.92	747.31	511.47	30.58	299.84	132.63
34	-329.1	462.89	413.09	-141.94	105.77	206.82
35	-181.4	150.88	750.24	-182.1	-189.27	275.18
36	666.26	435.06	896.73	-221.71	-285.64	270.54
37	1091.55	780.03	1084.96	-330.35	-270.78	21.55
38	869.87	602.05	1441.16	-410.95	-218.63	-265.75
39	735.35	326.17	945.8	-365.23	-312.26	-372.92
40	895.75	97.9	509.28	-300.26	-379.12	-243.44
41	1124.02	-45.65	340.33	-197.91	-421.72	-36.53
42	1457.03	12.94	282.23	-66.96	-452.73	38.12
43	2034.42	-26.12	399.41	21.33	-329.53	62.35
44	1961.43	-129.15	773.68	72.45	-236.91	83.98
45	1648.44	154.3	757.32	106.17	-120.3	153.84
46	1639.65	-66.16	1066.41	11.93	-83.13	275.97
47	1942.87	-77.15	1080.81	7.42	-19.84	340.7
48	1865.23	219.73	782.96	-3.17	135.86	335.54
49	1693.6	208.74	650.39	-79.44	244.08	215
50	1435.79	-185.06	787.84	-82.21	276.4	159.06
51	1226.07	-364.01	659.91	11.72	277.65	89.51
52	1128.42	-426.76	562.26	121.89	245.3	80.78
53	1052.49	-490.48	662.11	254.94	217.77	65.8
54	1224.12	-361.57	702.15	397.71	197.14	7.78
55	1112.55	31.74	713.13	454.59	254.52	-62.44
56	1018.07	267.33	665.04	358.4	273.44	-124.82
57	899.17	296.88	897.71	293.46	277.5	-120.42
58	768.31	278.08	898.93	171.84	262.88	-113.62
59	838.13	52.98	869.14	151.55	235.05	-191.74
60	616.46	377.2	492.43	223.21	228.58	-283.63
61	190.19	382.81	783.94	232.27	164.95	-235.05
62	768.8	573.73	1127.69	227.75	32.23	-149.81
63	1222.9	690.19	1044.19	147	116	-171.97
64	1080.32	290.77	1211.43	85.57	231.81	-215.21
65	808.59	552	538.57	68.18	217.04	-212.46
66	783.45	408.69	492.92	84.11	230.1	-91.83
67	463.38	1008.3	773.44	226.26	298.65	70.74
68	520.02	1626.46	656.49	133.36	271.45	20.9
69	156.74	835.45	782.96	-106.72	236.94	-156.95
70	-144.04	276.37	1049.56	-152.34	125.85	-158.17
71	-106.2	96.92	1083.74	-79.28	-4.52	-39.89
72	559.57	105.96	1240.48	-26.89	4.03	27.47
73	454.59	586.43	913.82	12.82	90.24	93.2
74	-495.85	573.97	801.76	-115.66	48.25	107.3
75	-67.63	549.32	869.14	-191.68	-258.79	89.05
76	315.67	625	823.97	-241.88	-356.63	6.44
77	333.25	742.19	1071.04	-246.77	-284	-30.76
78	520.26	470.7	987.06	-232.21	-280.82	21.21
79	992.68	391.85	870.36	-201.11	-241.24	-41.41
80	807.37	96.44	794.19	-58.62	-182.16	-208.34
81	716.31	248.54	851.56	54.02	-283.54	31.89
82	1204.83	218.51	1210.69	36.01	-314.03	279.6
83	1191.65	327.39	951.42	-2.32	-269.87	178.01
84	1401.12	618.9	624.51	-41.53	-204.19	78.25
85	1075.68	462.4	868.16	-82.67	-163.02	136.17
86	1247.56	716.55	865.97	-70.89	-175.11	300.72
87	1416.26	560.3	1011.23	-156.77	-79.5	394.01
88	1116.7	392.09	1038.82	-239.99	15.01	347.05
89	1103.03	215.82	951.66	-271.97	22.77	248.99
90	963.38	22.22	901.37	-315.52	36.1	204.83
91	1021.73	-231.93	910.64	-344.39	60.91	168.33
92	903.81	-574.22	861.33	-345.12	86.4	110.66
93	810.79	-689.7	985.84	-241.61	88.07	-97.11
94	960.21	-608.4	912.35	-112.46	33.72	-274.17
95	898.44	-521	734.13	-65.89	16.88	-272.49
96	1028.08	-431.15	950.68	-9.98	21.24	-158.29
97	1287.6	-281.49	967.04	66.99	60.18	-156.34
98	1427.49	-229.74	994.38	118.32	148.8	-203.34
99	1218.99	-21.97	901.37	150.42	171.39	-206.88
100	1151.86	-77.64	995.61	139.77	195.16	-143.46
101	953.61	-252.44	1094.24	167.24	244.32	-54.6
102	680.66	-241.46	1125.49	232.15	259.28	-6.96
103	725.1	-30.76	1004.15	278.44	226.65	29.17
104	699.71	93.99	870.12	285.83	204.8	-7.9
105	670.17	224.85	788.09	240.66	208.59	-26.28
106	803.96	174.8	954.83	216.43	211.58	-40.77
107	661.13	383.06	792.48	227.6	254.73	-38.54
108	550.54	381.1	909.18	206.09	230.29	7.29
109	579.1	584.96	861.33	215.7	195.1	56.64
110	635.25	517.09	907.96	156.34	203.8	100.07
111	567.63	523.68	985.35	133.79	226.75	102.63
112	574.46	509.52	1016.11	127.59	218.54	97.11
113	548.83	383.54	1056.88	115.3	195.98	79.44
114	836.18	616.46	850.83	140.29	183.59	52.83
115	735.84	398.44	852.78	105.8	242.65	-3.54
116	607.42	313.72	792.97	120.61	294.34	-1.86
117	452.64	314.45	778.08	172.67	311.49	31.86
118	285.64	413.57	855.96	181.03	293.82	34.85
119	121.58	92.77	1070.31	200.2	293.91	42.36
120	-223.14	171.63	711.91	330.87	277.65	97.11
121	-509.52	518.8	510.5	453.8	154.33	100.77
122	-58.35	244.38	613.53	395.26	-43.09	-95.73
123	-910.16	225.34	962.16	436.61	-89.02	-20.05
124	-909.18	1190.67	341.8	455.99	-255.71	61.52
125	1208.25	1772.95	-121.09	209.41	-481.75	-140.29
126	1277.83	960.69	288.09	-219.48	-210.27	-591.06
127	261.72	357.18	728.52	-368.23	86.09	-707.61
128	-315.43	916.02	1338.38	-238.19	159.73	-408.23
129	-11.96	1585.45	909.42	-17.06	36.87	16.02
130	58.11	1246.34	618.16	-136.69	-43.82	52.46
131	167.48	604.98	802.98	-135.71	-50.45	-133.88
132	-32.23	518.07	797.61	-93.29	-69.03	-222.17
133	-199.95	329.1	771	-140.23	-75.96	-265.17
134	10.25	201.66	979	-111.66	-101.17	-262.63
135	-262.21	307.37	875.49	-14.01	-157.81	-282.29
136	-193.36	538.33	603.27	30.61	-271.88	-214.11
137	199.22	419.68	897.95	-7.63	-263.09	-20.42
138	563.96	320.31	850.59	-0.27	-206.39	19.93
139	655.03	300.78	849.37	-13.85	-56.7	-30.4
140	389.16	-66.41	1040.28	54.23	34.58	-35.8
141	489.01	62.5	1155.03	256.01	115.57	129.79
142	698.97	501.46	756.35	351.23	311.07	187.81
143	123.54	1353.76	469.48	84.35	337.71	66.93
144	-800.05	894.29	60.55	-144.17	187.65	51.94
145	143.8	524.17	960.21	-321.62	46.3	-6.04
146	-439.7	722.41	1087.16	-248.14	103.88	-231.66
147	-501.46	548.34	1034.67	-211.4	-20.97	-332.34
148	-95.46	383.3	993.9	-216.71	-169.68	-234.8
149	258.3	284.18	1005.86	-210.21	-184.63	-162.17
150	227.78	277.34	943.85	-125.09	-113.59	-99.73
151	125.73	309.08	768.07	-140.08	-102.51	-103.55
152	5.37	54.93	858.15	-114.72	-61.77	-159
153	-169.19	-219.73	946.78	-11.96	-38.7	-219.39
154	-560.55	-64.94	829.1	126.43	-45.17	-225.71
155	-387.7	61.77	696.04	142.3	-181.61	-103.36
156	35.64	-106.45	708.25	85.3	-269.56	108.49
157	606.45	-436.77	942.63	114.65	-243.26	256.93
158	754.15	221.19	775.15	205.84	-10.01	377.78
159	-281.98	457.28	644.04	148.93	52.28	286.68
160	398.93	952.88	1110.35	94.97	-113.74	208.1
161	-3.17	1263.18	1408.45	-14.8	-46.54	-33.26
162	-146.97	1188.72	1298.58	-167.33	-64.58	-111.51
163	-18.8	583.98	1089.84	-248.02	-78.09	-201.93
164	40.53	28.81	883.06	-233.86	-88.84	-269.56
165	15.87	-60.55	794.92	-108.98	-110.63	-361.3
166	0.73	-106.2	765.38	-13.76	-171.02	-278.23
167	250.73	-17.09	1037.11	37.23	-207.21	-93.02
168	426.03	-15.87	1097.17	83.83	-187.99	3.54
169	543.95	-562.01	1102.78	271.79	-191.47	198.85
170	1055.18	-179.69	768.8	410.03	-154.11	372.65
171	950.93	2369.63	765.38	389.74	16.48	567.87
172	-520.51	475.59	880.62	-179.5	43.88	280.58
173	463.13	-564.45	1088.62	-113.62	-167.85	376.59
174	575.93	719.48	898.93	195.16	-57.56	195.77
175	869.14	1146.97	1073.49	16.05	33.81	106.05
176	737.79	931.15	1088.13	-173.43	117.52	-96.59
177	832.52	580.57	1065.67	-202.91	172.7	-288.73
178	573.49	463.38	926.51	-189.58	219.21	-326.39
179	216.55	196.53	833.74	-218.48	234.07	-266.72
180	122.56	30.27	900.39	-160.77	141.24	-79.56
181	454.59	513.67	973.14	-128.63	94.64	-0.06
182	393.07	307.13	1094.97	-181.55	199.37	-117.77
183	205.81	11.72	1203.37	-125.85	255.74	-169.07
184	-216.8	-264.89	1121.83	3.51	180.85	-64.88
185	-133.54	43.7	728.03	58.9	116.12	-5.34
186	22.95	-129.88	991.94	110.44	38.85	56.7
187	-52	40.04	747.8	165.95	-18.31	114.17
188	126.46	-249.76	1093.26	213.62	0.27	148.16
189	101.07	28.56	1136.96	310.09	61.4	14.53
190	-56.4	695.07	800.05	246.7	61.58	-58.78
191	-179.2	626.22	1047.61	72.85	39.03	-214.05
192	-131.1	357.42	956.05	1.98	-24.44	-314.06
193	345.21	277.83	694.34	14.95	-80.02	-335.05
194	532.23	141.85	742.19	116	-23.22	-214.05
195	470.95	403.56	740.97	142.7	-3.57	-90.27
196	628.17	1322.75	1112.06	-19.13	86.36	39.49
197	450.93	101.56	1197.51	-133.45	196.29	-95.79
198	253.91	432.62	959.72	10.13	287.78	-170.75
199	343.02	457.03	706.79	8.45	270.69	-215.24
200	594.73	417.72	754.88	-33.97	458.53	-127.41
201	50.54	-230.96	1141.11	16.97	583.77	7.75
202	-151.86	688.23	674.8	184.45	534.24	224.85
203	-220.95	784.18	163.82	16.85	319.49	105.22
204	385.5	151.12	263.67	-269.44	210.72	-9.16
205	3.66	-432.86	-125	-327.76	446.38	-86.06
206	-429.93	-679.69	-266.6	-202.85	590.21	-182.25
207	-458.5	-935.3	-71.53	-94.64	582.34	-238.59
208	-1132.08	-686.28	-108.15	170.41	576.48	-219.02
209	-1200.2	-346.44	-292.97	274.87	380.65	-8.45
210	-1721.19	-386.47	63.23	344.51	270.81	309.88
211	-1610.6	331.3	-123.54	478.85	39.37	424.44
212	-1521.97	920.41	-145.51	443.91	-119.54	282.23
213	-1212.16	1736.08	-190.92	141.27	-286.44	170.14
214	-245.61	1026.37	590.33	-238.59	-337.13	147.19
215	-283.2	291.02	217.29	-129.24	-410.95	103.42
216	638.67	573	95.95	-52.86	-361.6	187.41
217	57.62	807.86	283.94	-21.24	-163.76	225.07
218	173.34	491.7	522.46	-149.9	-138.76	137.94
219	445.8	174.32	769.04	-214.36	-72.78	-31.8
220	-392.09	146.48	437.99	-154.14	114.17	-25.91
221	-587.4	71.78	280.03	-73.82	71.53	33.39
222	-913.82	140.38	273.93	-37.69	49.8	105.41
223	-669.19	645.02	342.77	10.68	-50.9	118.35
224	-197.75	1100.1	774.66	-78.4	-141.69	136.99
225	469.73	871.09	724.37	-208.92	-134.98	169.8
226	198.24	406.74	631.35	-203.95	-33.14	71.01
227	-93.99	356.45	528.81	-166.38	83.74	85.48
228	-354.25	415.53	399.9	-157.99	64.39	60.42
229	-282.71	464.36	665.53	-146.7	16.33	-27.53
230	65.92	751.71	735.84	-132.93	36.38	-153.93
231	114.75	459.96	854.49	-283.29	151.98	-366.24
232	-385.01	318.12	778.32	-403.32	221.01	-552.86
233	-312.5	111.33	856.2	-373.57	112.92	-661.93
234	-117.19	-93.99	637.21	-276.18	68.21	-617
235	-26.86	-198	399.9	-235.84	67.08	-562.04
236	-226.56	-278.32	363.04	-161.5	134.34	-388.92
237	-375	-295.65	368.9	-69.58	138.92	-255.31
238	-356.69	-442.87	436.04	-31.37	98.18	-100.89
239	-393.31	-513.18	507.32	2.08	85.08	38.15
240	-480.71	-572.75	544.68	77.67	74.31	137.97
241	-347.41	-384.28	378.66	106.84	77.97	161.38
242	-323.49	-622.31	370.36	180.08	104.68	131.35
243	-564.7	-518.07	5.13	355.44	154.75	136.02
244	-767.33	-312.5	211.18	483.86	75.35	167.6
245	-800.05	-210.69	226.32	494.02	-29.6	228.94
246	-635.99	39.55	279.54	433.29	-10.99	289.06
247	-786.87	277.1	171.63	392.85	5.8	272.06
248	-896.48	377.44	220.7	310.09	-35.95	179.66
249	-758.3	535.16	320.07	223.11	-126.74	36.93
250	-646.24	413.33	453.86	91.09	-196.47	-59.42
251	-642.58	413.82	522.46	-32.75	-263.98	-111.79
252	-864.01	483.4	628.17	-138.64	-345.92	-55.36
253	-725.34	237.79	630.37	-172.49	-422.61	12.45
254	-39.79	100.1	575.93	-159.55	-504.15	55.79
255	542.24	220.7	394.29	-119.96	-431.27	10.83
256	626.22	62.74	435.3	-118.56	-240.45	-59.33
257	279.3	-323.49	785.16	-50.54	-97.29	-27.74
258	392.33	-445.07	863.53	82.34	-32.59	103.76
259	389.89	-144.78	833.98	165.44	32.71	164.98
260	71.04	360.11	832.76	270.78	65.43	286.5
261	221.44	867.92	694.34	155.55	68.36	318.33
262	31.25	616.94	927	-92.01	178.41	193.66
263	-150.15	488.77	934.81	-145.81	305.54	37.38
264	-560.3	201.42	717.77	-129.21	243.59	-88.9
265	-652.34	71.53	608.4	-113.98	172.3	-111.69
266	-633.54	298.83	485.11	-102.51	81.57	-60.42
267	-248.78	314.45	628.42	-203.86	51.64	-30.09
268	-604.49	217.53	667.72	-220.55	143.4	-50.35
269	-724.85	61.52	733.4	-183.78	84.17	-45.26
270	-663.57	59.57	722.17	-107.09	2.9	-87.01
271	-448.73	18.8	718.99	-69.31	-34.24	-139.5
272	-281.98	148.93	616.94	-26.73	-85.54	-201.9
273	-256.59	46.14	643.8	38.3	-62.9	-169.31
274	-257.57	23.93	686.77	120.97	-52.89	-125.73
275	-316.41	114.99	626.46	165.07	-24.96	-71.87
276	-464.11	87.89	500.24	159.18	-31.16	-63.05
277	-734.13	-12.45	417.24	164.76	-39.7	-12.08
278	-1156.98	3.17	422.61	220.4	-118.5	68.02
279	-834.96	181.15	588.38	265.84	-259.64	75.74
280	-759.03	232.67	594.48	267.88	-320.19	-92.41
281	-554.93	361.33	637.21	258.51	-337.83	-188.81
282	-343.75	185.79	511.96	157.62	-393.83	-312.93
283	-398.44	-179.93	642.58	132.54	-395.54	-201.17
284	-98.14	-212.16	503.66	186.37	-461.18	-70.31
285	405.52	32.71	532.96	227.54	-462.55	-40.07
286	639.16	75.93	648.44	246.06	-416.99	-38.73
287	693.12	-64.94	875	285.55	-379.21	83.28
288	1036.13	-84.47	1048.34	346.47	-330.54	195.86
289	981.69	154.05	979	460.14	-192.72	361.51
290	983.64	213.87	744.87	494.35	-49.04	494.17
291	742.43	835.45	363.04	553.5	88.84	668.61
292	-148.44	1762.94	317.38	262.21	44.77	752.81
293	-664.31	1852.05	957.28	-195.71	-202.67	513.06
294	-286.13	1009.28	918.95	-274.05	-434.11	243.96
295	1064.7	146.73	825.2	-22.28	-342.22	212.31
296	1201.17	965.82	753.42	47.73	-262.57	161.93
297	1191.89	672.36	1111.33	-8.64	-168.43	118.93
298	1357.67	880.37	1032.47	3.27	-12.21	144.35
299	995.85	608.89	973.88	-103.61	114.69	111.54
300	1037.35	649.17	986.82	-198	141.33	158.08
301	910.64	215.82	960.94	-212.13	201.05	106.17
302	886.23	50.78	1043.21	-29.82	236.72	20.42
303	911.87	207.28	943.36	67.63	260.41	-38.67
304	229.49	1104.49	566.89	178.92	315.22	-120.7
305	129.15	898.68	477.29	-61.07	161.99	-112.4
306	265.87	726.56	879.88	-247.65	-6.87	-30.61
307	729.49	679.93	964.6	-384.28	-66.62	61.28
308	923.34	209.72	1105.47	-431.34	-21.82	271.06
309	1517.82	-285.16	1197.75	-281.22	168.55	456.6
310	1100.83	-132.81	954.83	-226.17	296.48	409.76
311	687.26	18.55	775.39	-178.89	425.2	202.73
312	164.79	56.64	704.59	-122.44	461.46	-71.14
313	166.26	-113.77	996.09	-28.38	413.6	-224.21
314	19.29	307.37	927	81.54	407.99	-331.97
315	-171.14	392.82	973.39	118.62	359.71	-280.58
316	-129.88	373.05	1031.49	128.08	267.33	-139.74
317	-11.23	281.74	987.79	145.26	238.95	-75.65
318	-70.07	115.23	1133.06	157.41	249.48	-2.99
319	-579.35	143.55	710.45	159.24	227.14	18.46
320	-734.86	491.7	678.22	125.31	89.72	-14.74
321	-359.62	666.26	879.15	-15.01	-42.91	-80.17
322	-397.22	466.31	848.88	-54.38	-93.54	-127.59
323	-359.38	50.05	931.4	-17.3	-129.24	-112.92
324	-193.85	-216.31	753.17	99.67	-173.58	-45.44
325	-211.67	414.31	889.65	232.82	-252.29	84.84
326	50.54	813.48	1005.37	157.41	-332.86	190.95
327	477.54	329.59	911.13	17.06	-359.16	301.57
328	612.79	162.6	915.77	-14.4	-265.63	333.71
329	739.5	-346.19	988.77	33.94	-175.9	324.62
330	167.72	1042.48	1311.52	152.77	-21.82	273.35
331	-318.12	287.11	1244.38	232.18	-190.19	272.61
332	616.7	872.07	386.72	314.64	-479.83	182.4
333	1250.24	730.96	-125	129.58	-392.94	43.27
334	929.44	975.1	364.75	-88.26	-159.88	51.27
335	948.73	778.56	541.99	-248.54	-74.8	72.6
336	1197.75	267.33	1300.05	-178.53	17.52	-37.69
337	1335.45	168.21	1459.47	-104.1	53.38	-56.3
338	1354.98	177.25	1433.11	41.29	94.85	-162.9
339	1199.71	259.28	1013.67	134.34	213.26	-274.93
340	613.04	413.33	685.55	146.7	287.87	-354.46
341	593.26	522.95	564.94	61.34	303.56	-369.38
342	463.38	594.24	654.54	-19.47	337.83	-404.27
343	332.03	727.54	607.91	-81.36	341	-425.45
344	269.04	423.34	869.14	-109.65	343.54	-428.77
345	34.91	494.63	523.44	-116.82	331.24	-481.17
346	234.62	475.83	626.95	-197.51	303.86	-522.86
347	202.88	374.02	721.68	-213.75	367.13	-518.83
348	85.94	228.03	182.86	-209.59	392.06	-510.68
349	-551.76	-450.68	-244.63	-255.13	440.83	-367.13
350	-1047.85	-919.43	125.49	-180.24	416.23	42.42
351	-714.11	50.54	689.94	-183.38	371.92	-11.08
352	-1756.84	-538.09	1278.32	-252.41	334.81	-134.89
353	-1452.88	-381.84	1110.84	-81.27	60.18	-18.49
354	-1126.22	-47.85	406.01	22.46	-97.14	110.69
355	-1085.69	-7.81	370.36	26.49	-187.47	94.76
356	-1016.85	1.46	675.54	21.7	-310.49	52.12
357	-781.74	-11.47	871.09	28.9	-449.74	-32.17
358	-189.94	68.36	853.52	28.56	-465.82	-100.49
359	-246.83	-120.36	616.46	27.01	-422.52	-212.71
360	-350.83	-594.97	501.22	82.86	-454.62	-212.65
361	45.65	-553.22	271.48	310.7	-518.16	-121.09
362	315.19	-521.73	512.45	498.75	-452.48	-1.8
363	177	-395.02	536.13	631.16	-386.29	184.63
364	43.7	-67.14	436.52	643.1	-442.23	333.37
365	652.59	424.32	511.96	562.13	-473.24	381.68
366	1126.95	795.9	936.52	427	-366.58	315.8
367	666.99	1108.89	852.54	291.11	-205.84	164.15
368	77.15	842.53	574.22	99.76	-235.14	145.69
369	683.11	169.68	1149.66	89.63	-335.85	215.79
370	886.72	294.19	965.09	229.37	-268.46	122.13
371	634.28	593.26	339.84	194.31	-180.48	74.49
372	508.06	372.8	575.2	182.28	-172.15	114.78
373	704.59	240.48	712.89	290.74	-183.81	227.6
374	1167.48	-45.9	432.37	432.19	-211.49	235.5
375	1624.76	110.11	109.86	642.09	-176.24	295.68
376	1794.19	1294.19	35.64	645.02	11.11	399.44
377	-395.02	3260.25	605.96	184.78	125.67	235.14
378	-480.22	1837.65	430.91	-279.94	-250.15	310.27
379	1346.92	186.52	866.46	-33.02	-268.8	554.96
380	1382.81	817.87	301.51	75.04	-153.47	443.42
381	793.21	773.19	613.28	28.5	-79.53	194.61
382	1069.58	944.34	407.23	41.2	-162.51	189.67
383	1815.92	1052.98	574.46	-51.06	-130.49	203.25
384	1783.2	692.38	486.33	-136.99	40.44	135.68
385	1478.03	516.6	398.68	-139.53	116.3	159.55
386	1586.67	658.94	428.96	-129.76	151.03	230.99
387	1503.66	1021.24	531.74	-266.57	227.08	155.98
388	1619.14	969.48	588.38	-400.02	312.41	107.12
389	1603.52	550.05	665.04	-424.04	358.25	146.61
390	1549.07	596.44	419.19	-435.94	464.02	231.2
391	1537.84	278.08	584.47	-471.59	495.51	294.28
392	1251.46	-167.97	599.37	-382.23	559.84	326.08
393	1204.35	-304.44	476.32	-195.07	590.42	328.09
394	1262.94	-490.23	637.45	-35.25	635.07	199.4
395	947.02	-770.51	709.72	166.32	690.7	-118.77
396	667.48	-774.66	672.61	354.31	729.98	-324.83
397	241.46	-552.73	543.46	536.13	643.8	-364.93
398	133.54	-258.06	473.88	542.27	554.69	-356.11
399	307.37	31.25	534.91	533.33	534.27	-374.24
400	-260.74	784.67	-17.33	489.23	540.47	-581.76
401	-358.15	898.93	-57.62	223.63	399.29	-785.52
402	93.51	167.72	339.6	-72.02	402.1	-816.19
403	-100.59	-201.17	445.56	-67.26	521.79	-788.06
404	-958.74	-188.96	543.46	132.81	358.25	-635.99
405	-796.88	-77.39	618.65	260.5	159.97	-567.5
406	-969.73	293.46	-485.35	453.03	263.79	-479.52
407	-1523.44	546.63	666.75	-59.05	173.22	-355.99
408	-1434.81	-423.83	1218.51	-168.24	70.89	12.7
409	-1606.69	-552.49	793.46	9.03	-37.96	193.15
410	-992.68	-173.1	450.44	100.86	-231.78	257.87
411	-787.11	31.01	315.43	-58.23	-237.03	322.91
412	-654.79	126.71	42.24	-225.01	-214.42	312.87
413	-144.04	-69.58	1436.28	-272.31	-429.66	130.62
414	-412.84	49.56	589.6	43.18	-432.77	-116.39
415	-219.97	156.49	367.43	61.4	-506.01	-215.18
416	80.32	-347.41	765.38	114.56	-516.48	-170.32
417	143.8	-343.99	902.1	323.27	-501.5	-7.14
418	257.81	-41.26	521.73	484.04	-497.68	145.87
419	633.3	29.3	527.34	490.26	-469.79	202.06
420	747.56	19.78	759.77	511.32	-379.43	282.44
421	543.21	353.27	650.39	533.66	-250.34	342.96
422	-39.31	710.45	757.81	530.33	-164.92	337.01
423	-15.38	818.6	823.49	545.75	-310.97	223.45
424	375.73	1062.5	496.34	421.81	-490.48	30
425	1133.54	1060.3	327.64	207.34	-452.76	-95.46
426	1684.33	738.04	701.42	154.36	-362.67	-130.49
427	1370.85	693.6	844.48	120.06	-127.53	-67.72
428	988.77	808.11	426.03	-34.39	103.7	61.37
429	-25.15	172.36	1021.73	-65.7	185.94	26.76
430	-357.42	575.44	750.24	242.92	56.92	38.06
431	-541.99	847.17	426.76	280.98	-147.06	100.01
432	-550.05	911.87	341.06	117.1	-370.45	234.31
433	206.79	748.29	415.53	67.87	-442.44	299.32
434	770.02	385.01	558.11	-41.23	-443.21	342.56
435	781.49	549.56	543.95	153.26	-418.91	332.37
436	1176.51	795.9	133.06	221.01	-458.8	432.95
437	1251.71	593.99	187.01	116.73	-366.79	414.79
438	1417.72	662.11	182.13	34.06	-265.56	280.67
439	1474.12	588.38	295.17	57.77	-194.4	98.51
440	1280.03	658.69	148.68	97.78	-193.18	49.99
441	1584.23	487.3	256.59	174.29	-224.55	77.79
442	1862.06	207.03	259.52	240.3	-200.04	215.64
443	2177.98	151.12	89.36	338.32	-68.18	399.54
444	2140.87	195.07	-24.41	383.09	146.94	556.21
445	1820.31	470.95	34.18	459.08	289.4	552.49
446	1490.23	1002.44	-12.45	383.73	366.21	359.31
447	655.52	1553.96	302.25	30.52	340.45	-110.75
448	927.25	1019.04	231.45	101.75	321.72	-31.62
449	787.11	847.9	114.01	80.9	194.03	57.37
450	1126.46	745.61	-111.57	-69.92	4.3	144.01
451	1704.83	58.59	216.8	-287.02	-89.9	225.71
452	2231.69	418.21	317.63	-258.33	-2.72	323.52
453	2104.49	640.63	265.14	-301.88	204.35	212.8
454	1632.57	700.68	429.2	-420.26	292.24	119.14
455	1521.24	706.79	507.32	-463.04	315.8	81.24
456	1388.18	256.59	650.88	-518.52	340.55	-61.4
457	1394.29	-114.5	549.07	-462.59	308.87	-179.29
458	1292.24	-184.33	411.13	-367	314.79	-193.79
459	1519.04	-405.27	714.84	-229.61	280.18	-134.61
460	1522.71	-401.12	703.86	-11.84	331.63	-71.93
461	1207.28	-275.15	531.98	94.36	366.24	-23.86
462	1175.78	-226.07	497.56	134.31	346.8	-41.69
463	981.93	-288.09	562.99	152.74	331.63	-44.28
464	987.79	-328.37	701.42	270.9	320.86	-51.7
465	656.01	353.03	398.68	455.17	330.38	-58.65
466	659.67	767.33	775.39	493.35	253.69	-82.86
467	540.53	2016.6	891.6	249.24	210.27	-168.91
468	579.59	675.78	856.93	-83.13	127.81	-197.54
469	485.11	279.54	889.89	-55.57	93.41	-121.61
470	469.73	375.49	629.64	-26.82	66.47	-110.69
471	544.19	573.73	559.08	-56.82	24.66	-247.31
472	43.21	568.85	903.08	-65.92	-6.9	-275.63
473	-165.77	278.32	986.82	-73.15	-105.41	-126.37
474	29.54	-65.92	1076.42	-1.83	-244.45	-14.22
475	167.24	125.49	1110.35	149.48	-336.18	-28.99
476	262.7	746.09	690.43	172.91	-374.6	-56.61
477	574.46	393.07	597.17	61.58	-462.89	-46.17
478	1098.63	-44.19	569.34	83.4	-519.04	186.55
479	1434.33	-31.74	482.67	170.23	-395.17	563.11
480	1366.46	94.48	62.74	180.97	-320.53	721.04
481	1526.37	235.84	-148.19	125.37	-370.48	701.57
482	1760.99	64.94	-406.01	105.22	-395.87	570.77
483	2318.36	-82.52	282.71	116.61	-346.74	486.3
484	2234.86	628.42	931.4	231.41	-149.81	218.51
485	2338.87	1132.32	891.36	197.39	-112.49	-128.91
486	2700.2	941.89	495.36	-15.44	-32.62	-252.2
487	2766.11	331.54	474.37	-172.97	171.33	-204.35
488	2196.04	123.05	303.71	-148.68	454.86	-37.17
489	1591.55	-40.77	309.57	-138.89	564.06	165.1
490	1305.91	-83.5	324.46	-88.32	551.42	378.3
491	1065.19	-46.63	288.33	-57.07	522.19	455.81
492	1189.7	152.59	465.33	-5.1	489.56	492.25
493	951.42	179.93	489.99	-15.81	489.35	387.73
494	989.26	-11.23	675.78	-53.01	448.7	154.97
495	912.84	-253.17	767.33	-13.03	434.33	-238.53
496	753.42	-347.66	858.64	22.92	484.01	-474.88
497	683.59	-132.08	1165.77	160.92	485.35	-587.16
498	159.42	178.71	826.17	161.83	448.43	-547.21
499	551.51	29.79	896.97	94.76	247.41	-375.43
500	1018.07	-11.72	878.66	149.87	290.77	-357.91
501	585.21	-301.51	1006.35	262.97	402.89	-393.46
502	492.68	-280.03	553.71	406.52	426.42	-288.82
503	22.95	-282.71	543.21	555.21	495.67	-89.66
504	-449.95	71.78	279.3	799.74	345.18	-115.36
505	-1242.19	5027.1	796.88	728	131.59	-222.9
506	510.74	921.39	601.81	-23.13	-304.87	-234.19
507	890.63	-277.1	794.68	-109.1	-184.66	-368.8
508	217.53	242.68	761.96	69.4	34.42	-342.77
509	-3.17	1475.1	998.54	133.48	-12.6	-219.27
510	239.75	815.43	627.44	76.32	-64.12	-60.97
511	292.24	823	502.93	-61.46	-19.01	30.76
512	-18.55	763.67	526.37	-135.16	-21.67	52.61
513	68.6	693.6	656.98	-324.89	-61.34	91.92
514	421.14	443.36	699.22	-504.61	-129.73	130.86
515	729	305.42	1203.86	-669.34	-0.15	137.27
516	697.75	212.65	1464.6	-520.72	153.9	-5.86
517	241.7	87.89	1269.04	-485.66	198.3	-94.6
518	-223.14	25.88	1135.5	-465.85	119.45	-96.44
519	219.73	-437.26	1372.56	-305.91	-23.41	-87.65
520	188.72	-449.22	1158.45	0.37	17.49	-160.8
521	11.47	-86.18	836.43	199.52	-9.37	-194.98
522	-72.51	-59.33	883.54	256.96	-115.88	-104.13
523	89.11	27.1	907.47	344.7	-94.06	-92.53
524	-275.88	517.82	730.96	415.19	-85.97	-175.26
525	-326.17	1086.91	377.44	348.33	-215.7	-383.51
526	23.93	201.9	987.55	89.54	-286.53	-368.16
527	48.1	-446.78	1042.97	214.81	-350.22	-18.04
528	1113.53	-376.71	690.43	418.15	-547.52	409.09
529	1345.7	31.74	589.84	505.62	-498.96	519.84
530	1399.41	2519.78	808.59	132.17	-310.27	266.6
531	593.75	1032.23	1018.31	-72.57	-219.76	181.49
532	749.51	335.94	950.68	-249.54	-228.88	329.9
533	1171.88	-251.22	1114.99	-160.55	-255.65	325.62
534	1173.58	34.91	842.04	73.24	-234.13	233.22
535	1609.13	763.92	519.53	87.74	-145.81	174.35
536	1707.76	950.93	986.08	-233.22	115.42	64.76
537	953.61	728.27	1177	-459.56	334.35	-101.32
538	627.2	544.43	1272.71	-570.8	279.24	-183.41
539	618.41	50.78	1358.4	-541.75	200.1	-192.96
540	613.53	245.36	855.47	-515.53	194.58	-200.2
541	692.87	238.28	741.7	-537.78	136.81	-168.49
542	660.16	176.27	929.93	-561.13	156.46	-170.87
543	690.67	-304.44	1189.21	-494.26	164.79	-277.47
544	336.91	-864.26	1081.3	-350.49	140.69	-292.24
545	281.98	-507.08	909.67	-153.75	3.97	-113.04
546	451.42	21.97	824.71	-166.05	-153.41	-0.61
547	1097.9	161.38	1229.74	-330.99	-65.22	-15.9
548	791.26	26.37	1266.85	-388.46	-16.11	-62.99
549	891.6	193.36	1018.31	-521.7	-4.61	-99.43
550	778.08	-454.59	922.85	-600.74	48.34	-52.89
551	571.53	-779.05	867.43	-485.84	34.58	15.81
552	523.93	-997.31	742.19	-288.7	-16.48	16.2
553	634.28	-1061.77	526.37	-314.36	-32.2	-23.04
554	367.68	-1033.45	769.53	-278.41	-27.16	1.89
555	605.47	-1138.92	844.97	-136.23	-73.79	-16.08
556	871.34	-1232.42	814.45	-34.33	-57.34	-48.13
557	504.39	-1699.71	831.3	126.77	-43.64	-38.21
558	564.7	-1583.01	645.26	470.28	-107.3	121.67
559	746.09	-1398.68	434.08	771.67	-101.53	189.51
560	921.88	-970.21	425.29	855.59	-30.7	101.17
561	636.72	-440.19	414.06	871.49	13.58	12.27
562	36.38	-99.85	505.62	776.21	-9.31	-141.27
563	96.19	-118.9	683.35	662.75	-134.37	-136.72
564	532.71	-135.25	825.68	624.57	-209.81	28.87
565	1058.35	61.77	335.45	632.48	-197.78	133
566	869.87	-52.98	477.54	643.04	-168.95	153.02
567	616.21	140.14	588.13	696.69	-212.28	180.42
568	839.6	805.42	449.95	704.1	-360.66	241.73
569	1220.46	1185.3	571.04	556.21	-418.76	297.7
570	984.62	1169.43	762.45	287.51	-375.34	328
571	1311.04	876.95	596.92	55.79	-382.78	326.11
572	1224.61	524.66	422.61	-79.71	-284.85	289.06
573	1301.76	458.74	352.54	-114.5	-288.64	287.11
574	1419.19	368.9	218.26	-142.91	-337.65	245.24
575	1705.57	112.3	584.96	-84.35	-324.43	246.98
576	2093.51	20.02	526.86	-25.79	-288.02	212.77
577	2096.19	-8.06	475.83	55.91	-162.99	167.79
578	2329.35	-117.19	772.46	88.68	-44.4	139.74
579	2463.38	119.38	727.78	144.9	105.53	82.82
580	2350.1	134.52	833.74	150.79	245.39	32.87
581	2244.38	167.72	785.64	173.89	418.21	73.06
582	1992.68	390.14	255.62	42.08	531.74	65.98
583	1729.49	285.64	725.59	11.11	554.32	29.39
584	1447.02	395.02	396.24	1.28	597.53	5.55
585	1137.45	-77.88	430.18	-73.27	570.1	87.59
586	1079.59	-866.46	463.62	28.38	581.42	128.23
587	939.94	-750.24	624.27	301.54	598.48	116.39
588	491.21	-376.46	432.62	483.61	476.53	26.34
589	584.72	39.31	673.58	527.8	445.86	-17.76
590	516.36	396	573.97	517.52	428.34	-70.86
591	226.32	825.68	641.85	364.9	417.14	-65.89
592	25.63	1002.2	739.75	221.92	319.89	11.84
593	59.08	957.76	991.94	134.67	194.73	15.96
594	187.01	867.43	916.99	11.9	113.16	-97.84
595	378.17	543.46	777.59	-76.51	92.1	-161.8
596	451.9	84.47	1227.54	-111.57	49.99	-212.71
597	395.02	10.25	1017.82	69.12	41.93	-153.81
598	419.43	-10.01	635.99	171.72	12.7	51.21
599	645.26	-86.67	759.03	252.04	-18.77	175.11
600	826.42	106.93	931.64	290.25	4.79	181.27
601	902.34	476.07	968.26	283.05	36.16	119.23
602	847.66	436.28	988.77	224.61	75.99	-18.71
603	950.68	666.02	802.73	209.17	117.16	-185.18
604	970.95	612.79	880.13	193.76	213.75	-352.39
605	1006.59	715.09	835.21	295.5	386.47	-537.99
606	279.79	760.74	456.79	312.04	525.73	-698.49
607	-1565.67	311.04	-12.7	286.22	427.61	-691.35
608	-2047.36	1118.65	252.44	166.44	-57.37	-497.47
609	848.14	1179.69	843.51	-96.68	-476.84	-60.21
610	1557.13	466.06	936.52	-80.51	-155.7	-149.72
611	954.59	594.97	718.51	96.71	239.07	-160.43
612	593.75	601.07	497.07	154.21	322.94	-267.94
613	455.32	467.77	430.91	120.7	387.39	-348.24
614	-41.75	313.96	592.77	135.31	371.43	-367.65
615	-382.57	416.5	487.3	125.31	342.29	-341.55
616	-246.83	932.37	549.56	166.02	405.09	-228.24
617	-656.74	1817.14	-126.22	-1.59	448.06	-308.87
618	-947.27	1304.93	-15.38	-547.55	236.02	-436
619	-278.56	437.74	334.47	-822.51	105.68	-510.38
620	-666.75	-145.51	324.22	-805.91	203.7	-650.79
621	-827.64	-337.16	418.21	-665.59	86.98	-672.49
622	-687.01	-497.31	386.72	-523.38	-87.74	-565.7
623	-375.24	-593.75	333.01	-483.09	-110.81	-474.79
624	-304.93	-802.98	432.62	-383.97	-146.27	-259.74
625	-228.27	-460.94	220.46	-110.84	-182.77	-19.2
626	-27.59	-413.09	201.9	-1.37	-141.14	117.65
627	-153.56	-669.92	561.04	47.97	-39.43	104.68
628	-288.33	-585.45	639.89	141.78	36.93	93.32
629	-635.01	-433.59	591.31	161.32	-28.11	96.86
630	-575.68	-256.59	653.81	177.15	-72.48	85.94
631	-612.55	-212.65	500.49	243.35	-127.59	24.26
632	-510.25	-143.07	398.68	248.5	-98.48	10.5
633	-866.94	-193.36	481.69	252.56	-77.09	-84.99
634	-908.45	-224.61	529.54	290.44	-167.72	-150.63
635	-768.55	-153.32	506.84	312.07	-239.23	-149.9
636	-592.29	-216.06	539.06	321.56	-255.07	-151.18
637	-461.67	-217.77	601.07	347.17	-286.07	-168.06
638	-226.07	24.66	498.05	362.3	-316.1	-196.17
639	-175.29	88.38	645.02	285.92	-268.43	-118.99
640	-37.84	54.2	787.84	208.83	-280.61	38.36
641	143.8	78.61	815.43	206.33	-228.61	185.91
642	48.34	12.94	756.35	196.41	-143.98	256.59
643	-70.31	-295.9	900.39	230.53	-132.84	250.55
644	66.16	46.39	641.11	383.15	-155.09	205.96
645	-55.91	361.57	600.34	465.36	-164.06	114.53
646	60.3	326.42	816.65	442.99	-206.73	38.42
647	138.67	482.67	760.74	413.57	-182.95	43.79
648	142.33	817.14	625.73	235.69	-136.17	90.12
649	260.01	578.37	707.76	110.35	-111.36	93.87
650	-156.25	-178.96	576.42	-18.98	-43.85	122.62
651	-536.38	-509.77	1013.43	125.09	-115.75	189.15
652	-909.42	243.9	764.89	504.55	-400.76	234.34
653	-206.54	1118.16	209.72	551.91	-699.92	310.03
654	821.78	859.13	355.22	245.51	-746.98	372.89
655	1109.13	603.52	557.37	107.3	-572.05	401.55
656	1299.56	374.76	593.02	151.03	-490.02	416.5
657	1543.7	196.78	379.88	310.52	-365.02	398.65
658	1545.65	140.38	151.86	474.18	-206.27	382.48
659	552.98	1625.98	340.09	541.93	-87.4	457.61
660	493.41	1510.74	270.75	156.46	-102.91	500.76
661	750.98	146	265.14	-123.14	-211.98	632.2
662	1341.55	381.59	185.3	-7.02	-321.62	506.56
663	1259.77	472.9	251.71	115.2	-305.76	257.08
664	1684.57	1114.5	474.85	86.49	-265.9	160.95
665	2146.97	1124.51	281.74	45.2	-180.85	142.06
666	1891.36	1697.51	73.73	-164.76	-26.03	86.94
667	1732.42	1475.1	580.32	-556.64	33.72	17.76
668	1689.94	1087.65	651.86	-827.61	90.36	-9.58
669	1329.1	492.68	621.58	-915.99	165.83	77.48
670	1064.7	-41.5	527.1	-839.87	134.06	227.33
671	1227.29	-238.28	456.3	-614.2	98.42	368.16
672	1307.62	-430.66	347.66	-342.93	143.98	409.61
673	1246.83	-439.45	447.27	-219.21	170.44	372.89
674	953.37	-585.21	691.16	40.01	227.72	302.64
675	764.4	-615.23	720.7	271.51	160.4	313.57
676	724.85	-218.26	676.51	406.49	85.66	375.24
677	761.23	194.58	637.94	370.03	-10.28	377.47
678	1073.73	279.05	1065.67	209.01	-67.81	244.66
679	1196.53	515.14	1024.9	37.23	-13.76	74.22
680	1065.67	616.46	913.33	-164.79	17.09	-85.6
681	931.15	170.17	883.06	-243.77	15.69	-125.85
682	1086.91	-256.59	915.04	-239.23	-38.24	-164.86
683	1475.83	-450.93	907.47	-66.01	-24.35	-143.31
684	1295.65	-235.11	668.7	165.01	37.99	-58.35
685	1482.42	42.72	703.61	302.37	24.66	58.47
686	1558.11	147.22	711.91	354.1	88.93	138.89
687	1548.83	552	916.75	353.27	138.18	134.03
688	1237.55	1048.34	664.06	309.23	171.33	110.63
689	724.12	836.67	967.04	53.71	152.92	120.97
690	676.51	699.71	983.64	-103.76	44.46	165.01
691	944.34	513.92	786.13	-203.13	-19.13	161.1
692	702.15	145.26	780.76	-279.54	0.58	180.33
693	601.81	182.13	735.84	-308.32	-55.85	268.07
694	948.49	-29.79	318.36	-329.04	-92.29	254.76
695	880.13	-362.79	532.47	-389.68	-84.81	210.27
696	1171.14	-614.99	883.54	-320.74	-143.77	157.2
697	1428.96	-592.53	874.51	-251.34	-142.21	87.07
698	1487.79	-677.25	743.9	-226.04	-95.34	26.86
699	1684.81	-898.44	739.01	-183.29	-48.52	-5.55
700	1733.15	-920.17	820.31	-90.03	22.03	-17.64
701	1576.17	-957.03	894.04	-15.53	55.39	-7.54
702	1769.04	-847.66	834.23	98.69	127.81	56.4
703	1520.02	-670.41	937.5	182.95	254.52	113.49
704	1076.9	-500.49	698	220.03	297.52	167.45
705	943.6	-591.31	867.92	249.66	265.99	196.26
706	824.71	-410.64	754.64	280.94	235.44	149.2
707	781.98	-384.03	812.99	299.38	168.03	13.21
708	611.08	-345.21	881.35	307.1	145.75	-26.76
709	720.7	-338.13	852.54	345.06	58.65	-39.28
710	806.64	-337.4	806.4	385.07	26.64	-9.95
711	1073	3.42	761.72	416.78	3.33	-47.42
712	1211.43	80.08	789.55	373.38	50.45	-132.45
713	1004.39	245.12	825.44	343.29	150.73	-155.55
714	363.53	562.99	904.79	328.06	145.97	-136.96
715	86.43	661.38	936.77	240.81	58.29	-10.25
716	265.38	658.2	993.16	136.11	-60.58	99.46
717	347.66	249.27	764.4	23.07	-115.33	84.53
718	271.48	-839.11	536.38	-167.11	-224.18	81.73
719	916.75	-1025.15	961.91	127.5	-445.31	-9.46
720	1788.82	-519.29	906.49	346.25	-458.59	-61.49
721	2044.68	610.11	927.73	539	-321.01	-110.81
722	2160.16	1274.41	973.39	312.01	-150.21	22.67
723	2086.18	569.82	986.57	12.48	42.88	107.88
724	1975.83	24.66	934.81	-54.41	237.55	125.37
725	1709.23	-137.7	745.36	16.24	426.97	55.3
726	1421.39	-411.62	745.36	189.82	527.22	-63.42
727	800.05	-790.77	571.53	479.71	457.37	-186.52
728	327.64	-488.04	-4.39	568.42	398.32	-144.2
729	1045.41	-188.48	158.2	679.69	423.49	75.87
730	-5.13	1484.13	-72.75	779.85	553.92	-103.67
731	-666.5	2835.2	343.26	259.03	131.26	-105.96
732	-144.53	1323.97	739.99	-230.8	-130.1	-89.94
733	272.95	1128.91	963.87	-249.94	-212.31	-380.07
734	141.11	1204.1	522.71	-240.05	-259.77	-404.05
735	474.12	902.59	518.8	-388.46	-306.92	-195.43
736	665.04	719.97	344.24	-422.06	-290.8	-150.7
737	776.37	217.53	728.27	-456.7	-292.6	-116.64
738	1242.92	179.44	897.22	-334.93	-299.29	-36.47
739	1228.52	-2.44	1132.08	-198.91	-192.78	-2.62
740	1078.86	296.88	1132.32	-119.23	-99.46	17.94
741	1111.82	803.96	1074.22	-214.2	-28.78	-72.17
742	838.13	527.59	1029.05	-333.28	40.19	-453.89
743	29.54	39.55	914.79	-255.92	-117.37	-625.15
744	219.97	-449.95	733.89	-184.84	-231.51	-518.86
745	512.7	380.86	840.58	122.5	-376.4	-112.85
746	1767.33	823	720.7	152.47	-445.89	280.85
747	1938.48	663.33	1012.21	91.64	-202.88	78.95
748	1521	254.88	938.23	63.39	76.32	-38.39
749	1297.36	278.81	837.4	92.86	188.35	-86.98
750	1039.55	262.94	964.6	90.45	218.38	-70.1
751	707.52	122.8	858.64	97.53	199.86	-64.15
752	603.27	232.18	1024.41	62.1	126.34	0
753	1033.2	451.9	1347.41	130.43	130.4	31.56
754	498.29	749.76	591.55	164.83	214.63	25.18
755	369.14	375.24	478.76	-16.05	59.17	90.3
756	567.87	-115.97	358.15	-176.67	-13.49	183.04
757	779.54	-48.58	840.09	-349.4	-60.67	315.67
758	1100.1	1052.49	1927	-332	-51.15	133.51
759	1142.58	1341.55	1368.65	-263.64	15.29	-224.82
760	899.17	779.79	1225.59	-431.46	126.13	-421.26
761	600.59	248.29	959.23	-534.42	128.94	-352.29
762	766.85	19.04	775.15	-514.8	49.56	-215.24
763	867.19	-78.86	818.6	-387.45	21.33	-203.43
764	1085.69	-318.6	812.5	-295.53	48.37	-190.37
765	988.53	-453.37	977.05	-146.18	150.97	-135.01
766	928.22	-351.32	1252.2	-52.52	210.24	-98.3
767	505.13	10.74	997.07	-29.02	244.66	-60.09
768	78.37	48.83	937.26	-127.35	183.44	-86.79
769	-59.08	-209.47	1050.78	-157.9	107.27	-145.11
770	-381.84	-459.96	1020.75	-41.47	-52.7	-161.1
771	-337.65	-292.24	929.69	22.46	-136.14	-131.29
772	-31.74	-200.68	808.84	142.24	-290.19	-42.02
773	108.4	-2.69	713.87	253.78	-418.61	64.54
774	381.59	436.77	616.7	283.51	-519.04	137.3
775	1235.84	218.51	1107.18	242	-592.29	137.36
776	1629.15	284.67	1149.41	187.87	-452.21	175.26
777	1512.45	585.21	1271.48	20.66	-286.65	251.89
778	934.57	1220.95	398.93	-257.93	-311	362.49
779	700.68	541.02	576.17	-334.05	-321.93	455.75
780	798.34	52.25	1066.65	-316.1	-357.42	498.47
781	710.45	7.32	793.21	-330.2	-362.4	414.92
782	1111.57	-89.11	352.29	-459.59	-382.97	211.36
783	1756.1	-801.76	418.95	-504.7	-371.43	-104.71
784	1973.14	-1088.13	320.31	-359.31	-273.8	-218.87
785	1891.36	-1037.6	408.45	-205.17	-144.23	-89.36
786	1872.07	-951.17	386.72	-81.05	-89.51	66.28
787	1909.91	-989.75	586.67	-15.66	-51.61	130.86
788	1613.28	-929.2	622.8	143.8	16.97	251.59
789	1738.53	-718.02	466.31	262.24	52.92	364.69
790	1687.01	-670.41	480.22	277.13	153.29	352.33
791	1551.03	-629.39	722.66	313.48	231.14	256.01
792	1462.16	-328.86	565.92	390.32	271.42	191.19
793	1103.76	-316.16	624.02	314.61	296.57	175.6
794	992.43	-303.22	802.25	305.08	236.91	146.45
795	922.85	-346.19	946.78	302.22	272.58	221.56
796	697.27	-246.83	938.23	272.8	302.89	296.17
797	530.52	-163.82	836.43	211.43	285.77	316.28
798	697.02	-370.12	919.68	199.07	160.71	117.16
799	724.12	-322.02	741.21	217.77	104.98	-9.52
800	498.29	-254.64	887.94	148.99	95.52	38.06
801	424.56	-289.31	964.36	112.12	45.93	121.46
802	595.7	-243.9	980.96	98.6	-9.06	130.95
803	726.07	-369.14	1137.21	98.33	-26.73	107.21
804	883.54	-511.96	1249.02	110.38	-79.83	37.26
805	1277.1	-489.26	1094.97	195.53	-75.68	22.61
806	1151.61	-558.11	1212.16	240.39	35.34	61.86
807	837.89	-267.58	852.29	364.01	139.07	191.96
808	790.53	-170.65	868.16	309.45	132.51	252.01
809	812.01	-228.27	869.63	243.65	122.01	198.06
810	707.28	-237.3	886.72	223.33	86.91	15.69
811	438.48	-191.41	1041.26	239.84	40.22	-105.74
812	573	-309.08	1036.62	285.16	-39.79	-25.97
813	1020.26	-254.64	1102.78	338.01	-46.72	122.41
814	1122.31	-214.36	954.35	390.5	25.6	162.63
815	1171.39	-229.98	993.9	392.33	109.31	163.82
816	1032.96	83.01	948.24	419.19	157.01	153.38
817	1008.3	315.92	904.79	396.67	139.47	133.03
818	1115.97	416.02	810.3	309.84	158.33	104.64
819	1083.01	403.56	776.61	188.23	213.13	83.37
820	1099.12	500	900.88	110.23	241.18	-24.99
821	919.68	541.99	1053.71	105.96	305.36	-119.32
822	503.17	425.05	876.46	120.12	322.08	-139.28
823	363.53	384.28	860.6	139.37	289.12	-105.99
824	153.81	329.35	819.34	174.19	192.26	-106.9
825	327.88	368.65	743.41	200.53	166.23	-118.5
826	291.5	512.21	609.13	255.28	169.95	-214.26
827	-146.24	648.68	481.93	225.74	196.29	-324.52
828	-572.75	417.97	645.51	167.11	138.85	-353.97
829	-470.21	96.68	448.49	259.46	-6.35	-303.19
830	-365.48	391.6	64.21	496.61	-76.57	-223.48
831	-583.5	544.92	92.04	606.29	-177.25	-223.24
832	-608.4	985.11	52.49	604.1	-283.2	-267.12
833	484.13	1055.66	-74.95	367.25	-416.99	-358.49
834	697.27	1432.13	1242.19	168.18	-220.31	-354.43
835	634.03	3956.3	1529.05	91.98	-149.35	18.4
836	720.46	1642.33	857.42	-328.43	-128.81	283.11
837	634.52	673.1	-68.12	-454.19	-55.42	-30.09
838	517.33	82.03	318.6	-628.51	27.37	-364.26
839	-4.88	-869.87	804.2	-513.52	14.83	-416.44
840	167.72	-1007.32	825.2	-116.21	-18.8	-198.73
841	297.61	337.89	520.26	247.96	-20.29	48.52
842	-28.32	1620.36	655.76	145.97	-25.45	121.83
843	142.82	1649.66	1319.82	-186.37	-59.97	75.71
844	-9.77	1277.59	1153.08	-305.39	-103.76	25.7
845	469.48	830.57	663.33	-401.15	-134.22	-91.98
846	393.31	194.58	768.07	-408.42	-73.52	-185.39
847	-46.39	-5.37	809.08	-310.42	-50.51	-321.75
848	0.49	90.09	855.47	-163.06	-142.76	-363.43
849	122.56	-106.2	862.55	-101.07	-185.18	-295.72
850	248.05	-89.11	805.42	-13.18	-195.56	-203.92
851	-4.64	71.53	1023.19	80.96	-224.33	-194.89
852	369.14	444.82	1087.4	66.77	-242.68	-203.95
853	322.02	289.06	1156.98	-0.7	-195.89	-236.88
854	210.94	70.8	1124.51	11.84	-233.95	-190.77
855	609.38	249.51	1026.37	10.68	-257.66	-152.98
856	669.43	197.75	922.36	-32.87	-189.27	-111.6
857	803.96	62.99	970.21	-7.29	-117.13	-43.18
858	581.05	-0.24	1043.95	48.55	-81.39	19.26
859	813.96	199.22	1103.76	92.53	-81.54	202.61
860	783.45	386.23	1341.31	70.68	-20.54	320.95
861	914.79	551.03	1241.46	49.59	58.65	304.26
862	737.55	439.21	1130.37	-25.05	141.97	188.05
863	568.36	298.34	1118.65	-94.91	173.74	208.22
864	428.71	376.46	944.34	-144.1	148.04	203.49
865	306.64	333.25	1108.64	-135.25	135.93	174.74
866	118.65	369.38	905.52	-144.71	119.05	44.53
867	-189.21	-124.51	900.88	-114.38	56.43	-5.22
868	307.86	-457.52	1002.44	28.81	-52.55	62.23
869	446.78	80.08	795.17	220.58	-25.97	6.59
870	233.4	613.04	708.98	222.84	-3.85	-159.58
871	23.68	812.5	1331.79	159.18	-2.08	-243.71
872	307.13	618.41	1394.04	47.49	-69.24	-404.85
873	543.7	323.49	1032.23	-25.94	-83.68	-432.65
874	454.1	-309.08	944.82	-82.09	-58.93	-311.61
875	405.76	-640.87	1177.98	159.52	-85.21	-100.1
876	520.26	-291.5	1040.77	373.32	-84.05	174.87
877	737.55	761.47	796.39	318.18	-73.82	238.13
878	364.5	912.35	1139.16	15.9	-39.98	172.24
879	397.46	-205.08	1216.31	-50.29	-75.84	297.12
880	826.42	539.55	951.9	174.35	71.99	542.97
881	522.46	1056.4	745.85	95.58	228.27	400.21
882	198	511.23	760.99	-56.06	176.3	386.14
883	312.01	338.87	791.5	-50.45	16.97	373.32
884	548.83	367.19	973.63	-97.99	-34.12	348.97
885	1063.23	512.45	1399.9	-81.45	1.53	249.88
886	879.64	907.96	1079.83	-95.37	52.86	35.4
887	1140.87	286.87	1253.42	-157.17	92.83	-160
888	817.63	30.03	1165.53	-87.01	164.22	-56.27
889	822.51	68.36	1022.22	25.21	239.81	157.17
890	872.56	321.53	966.06	16.39	267.3	206.94
891	415.04	465.33	957.03	-53.74	367.46	168.91
892	-222.66	297.85	1206.05	-123.81	355.07	74.4
893	-262.21	387.94	1044.19	-160	211.43	48.13
894	166.75	279.54	1152.1	-189.91	50.54	-22.34
895	208.5	304.69	981.45	-156.46	50.48	-200.56
896	271.24	104.49	984.86	-66.65	48.65	-374.88
897	46.88	131.84	573.97	-1.65	55.73	-404.6
898	9.03	-76.9	635.01	49.71	2.9	-279.48
899	-166.99	238.28	830.81	122.25	-28.93	-89.14
900	-321.04	562.26	777.34	9.7	-140.66	37.26
901	-134.03	474.61	1153.81	-68.97	-187.9	81.21
902	61.28	562.01	1347.9	-147.37	-226.29	46.48
903	401.37	565.43	1296.63	-199.49	-240.26	-108.58
904	673.34	242.68	1028.56	-271.27	-224.64	-202.85
905	1068.85	-24.9	928.47	-279.36	-189.33	-135.8
906	990.72	-104.49	1003.91	-272.4	-69.12	-102.91
907	771.48	-244.38	1119.14	-225.98	9.43	-79.93
908	607.18	-200.2	1239.99	-170.81	46.6	-48.86
909	173.34	-161.87	1038.33	-177.19	36.44	-9.58
910	75.68	-257.57	941.41	-259.95	-28.69	89.94
911	153.08	-441.41	950.68	-297.36	-110.63	85.82
912	290.28	-703.61	1060.55	-277.92	-134.86	-51.97
913	277.34	-842.53	1188.72	-124.82	-142.88	-164.61
914	457.52	-523.44	1037.11	8.58	-153.02	-173.19
915	749.27	-454.1	1062.01	32.81	-73.76	-237.85
916	385.74	-733.15	1143.55	58.78	-68.05	-219.24
917	676.03	-394.04	892.33	200.01	-105.56	-70.04
918	991.94	8.06	1025.88	190.64	-97.81	74.07
919	1064.94	-215.82	1094.24	59.14	-68.76	94.57
920	817.14	-375.49	1217.29	106.02	18.52	123.5
921	724.85	-310.55	1276.86	181.21	34.48	154.11
922	822.51	177.49	1145.51	185.39	31.37	177.31
923	779.05	273.93	1314.21	74.28	76.08	180.82
924	542.48	46.39	1376.46	-29.97	115.91	17.58
925	435.55	-412.11	1292.48	-16.39	145.69	-150.67
926	-111.82	-523.44	812.74	58.84	138.73	-125.61
927	210.69	-911.62	521.97	193.76	-31.1	183.62
928	681.15	-665.53	500	308.29	-107.24	533.11
929	926.76	-60.06	713.87	315.22	-77.27	559.66
930	889.65	-42.48	1109.86	241.24	-80.9	462.46
931	1402.34	333.98	1553.47	280.73	32.62	223.24
932	863.04	758.54	1492.68	292.18	246.89	45.26
933	517.58	528.32	1378.66	222.44	251.95	-32.1
934	576.66	517.82	1110.84	130.1	215.52	-33.57
935	531.25	370.85	1107.91	44.46	263.24	-124.69
936	174.56	102.78	1043.21	31.86	293.15	-278.84
937	-105.47	-321.29	1040.53	77.97	288.54	-336
938	-265.87	-505.37	891.85	246.46	237.34	-322.33
939	-412.35	-225.83	671.14	425.6	153.75	-211.3
940	-727.78	73	555.66	524.6	-62.04	-101.59
941	-470.7	289.55	588.62	581.45	-308.32	49.71
942	86.43	860.35	261.23	513.89	-469.27	20.54
943	1641.6	1105.47	324.22	107.27	-245.36	-339.2
944	1500	299.07	557.13	-92.44	21.09	-488.59
945	-672.85	688.23	1519.04	-176.88	15.63	-401.15
946	-339.11	1090.82	1897.46	-136.51	-111.24	67.99
947	-169.92	1220.7	1160.4	-28.9	-136.63	224.43
948	554.2	649.41	1104.98	-200.23	-169.74	132.08
949	1111.33	372.8	736.82	-311.37	-140.44	-27.74
950	2494.87	-784.42	1274.66	-150.85	34.67	-199.74
951	2588.13	-1174.07	1135.99	247.62	583.13	-0.52
952	810.79	112.06	-12.7	330.29	835.05	404.3
953	-591.8	1646.97	-112.06	203.74	701.72	428.74
954	-1323.49	2587.16	397.95	-63.32	512.36	285.16
955	-1111.57	2408.94	1115.48	-369.17	217.41	70.71
956	229.25	1572.27	320.56	-788.3	-50.02	-365.94
957	339.11	128.17	-328.37	-988.59	-112.58	-514.07
958	-234.13	-719.24	111.08	-839.6	-111.88	-293
959	-166.02	-1363.77	739.75	-534	-245.61	-295.47
960	244.14	-1508.3	708.5	-319.18	-374.94	-566.22
961	641.85	-1675.05	1127.2	-114.07	-250.06	-481.81
962	504.15	-1489.75	1275.63	168	-153.08	-52.8
963	687.5	-1146.97	1193.12	215.67	-129.09	125.15
964	1244.14	-897.95	1182.86	336.82	-64.21	277.8
965	1210.69	-50.54	1082.03	448.36	149.54	349.64
966	71.53	64.45	920.65	365.72	199.68	381.47
967	420.9	99.37	1182.62	265.93	139.86	550.32
968	632.81	453.61	1070.56	243.38	203.22	366.24
969	-207.28	629.88	931.4	283.36	224.73	104.86
970	-74.95	646.97	919.68	287.63	96.74	49.41
971	252.93	729.25	912.35	250.24	97.81	39.83
972	328.86	879.39	870.12	110.08	142.49	-38.94
973	74.95	823.97	809.08	-67.72	200.38	-77.61
974	-31.01	424.07	1034.42	-147.77	173.49	-69.98
975	-61.28	269.29	1034.67	-124.24	108.67	-88.13
976	69.09	329.59	769.53	-135.04	90.36	-94.6
977	-173.58	249.02	843.02	-152.65	88.38	-68.51
978	-266.11	286.13	689.94	-178.13	48.46	-2.69
979	-112.55	58.84	914.79	-205.41	-8.82	45.87
980	209.72	-61.52	946.53	-183.81	-2.78	0.15
981	52.98	-87.4	909.42	-159.33	33.94	-39.7
982	-309.33	-115.48	944.09	-122.07	63.11	-3.85
983	-216.55	-42.97	1037.11	-106.57	-0.73	48.52
984	-167.97	-183.11	1125	-95.49	-19.84	59.17
985	61.04	-157.71	1107.42	-47.79	-58.53	43.67
986	105.96	-104.74	1062.74	-7.48	-37.87	60
987	40.04	-34.18	949.71	6.93	-30.49	67.08
988	97.9	-48.58	837.89	-15.32	-31.8	31.46
989	270.75	-150.39	869.87	-21.33	-22.89	-97.72
990	181.88	-124.76	981.45	48.37	43.15	-149.99
991	-183.59	-10.74	973.39	59.91	48.58	-106.96
992	-110.35	-9.77	1091.31	35.95	20.81	27.4
993	1.95	-93.75	1186.52	56.95	18.43	61.25
994	43.21	188.48	985.84	102.42	27.74	40.04
995	14.65	265.14	931.88	80.35	34	38.94
996	-53.22	294.68	926.51	12.51	35.71	61.74
997	-17.58	124.27	1137.7	-58.47	1.16	40.34
998	11.23	107.67	877.69	-83.34	-14.04	-114.59
999	-110.84	-12.45	817.38	-96.34	-24.87	-220.89
1000	-200.93	149.41	785.4	-86.09	-56.58	-218.14
1001	-179.2	366.7	890.63	-103.55	-76.72	-155.36
1002	-145.75	231.2	992.19	-176.33	-119.87	-78.67
1003	-53.47	63.96	1099.12	-210.57	-151.79	-62.13
1004	127.44	-6.84	1023.68	-178.59	-162.45	-117.55
1005	146.73	41.75	893.8	-224.55	-126.22	-195.89
1006	54.93	-221.44	1025.88	-249.18	-107.7	-229.55
1007	10.01	-504.39	952.64	-281.04	-149.48	-267
1008	301.76	-645.26	954.83	-223.11	-205.51	-202.91
1009	765.87	-808.84	1047.36	-109.95	-186.58	-140.78
1010	869.14	-680.18	1103.52	29.79	-64.85	-80.14
1011	486.33	-355.96	1116.94	132.02	41.63	-6.13
1012	260.74	-226.81	1205.08	126.68	92.13	29.27
1013	-97.9	-185.79	1230.47	16.88	83.74	-9.16
1014	-74.71	-367.43	1046.14	19.2	22.03	-86.64
1015	170.17	-627.2	1115.97	169.8	-50.75	-216.16
1016	43.7	-706.54	926.03	367.86	-38.88	-219.64
1017	-151.61	-547.12	1031.74	455.2	-51.03	-139.83
1018	-239.5	-328.37	768.07	389.37	-110.57	11.02
1019	317.63	-219.24	901.86	323.76	-194.61	-10.35
1020	942.63	-87.4	1144.04	359.8	-181	-156.62
1021	835.69	-340.58	1291.99	383.27	-13.06	-345.64
1022	629.88	-138.18	1140.87	352.94	116.21	-139.98
1023	733.4	161.38	1132.81	281.19	183.81	79.44
1024	467.29	145.51	838.87	243.99	320.07	221.68
1025	322.51	256.1	798.83	273.53	291.32	232.88
1026	377.2	372.56	796.14	332.37	267.61	169.62
1027	-83.98	475.59	887.45	323.15	294.1	221.86
1028	-330.81	868.9	732.67	251.59	211.03	168.33
1029	-439.21	1222.41	891.36	49.9	143.77	46.84
1030	-443.12	1032.96	858.15	-179.23	69.37	-33.84
1031	-168.7	785.16	722.41	-270.87	-50.81	-17.76
1032	736.82	524.66	820.56	-344.15	-126.83	-68.82
1033	843.02	392.33	965.58	-397.06	7.42	-158.91
1034	290.77	72.02	1068.6	-393.52	65.64	-178.74
1035	17.58	-106.93	1077.39	-343.75	69.06	-127.38
1036	110.84	78.61	932.37	-326.6	53.59	-136.9
1037	-304.69	185.79	980.71	-307.04	38.12	-175.17
1038	10.99	147.46	961.91	-333.77	-60.09	-113.71
1039	162.35	31.98	968.75	-333.83	-25.21	-6.99
1040	24.17	38.33	902.59	-335.3	2.23	44.89
1041	-49.32	-146.73	885.25	-360.44	13.89	109.86
1042	-226.56	-375.24	952.15	-302.92	11.81	134.95
1043	-149.41	-498.54	1065.19	-184.05	-46.42	82.15
1044	-54.69	-618.9	1064.45	-124.73	-89.05	-8.51
1045	129.88	-621.58	886.72	-122.44	-87.65	-37.35
1046	74.71	-865.72	813.72	-143.34	-76.63	25.88
1047	241.94	-1087.65	848.39	-29.94	-62.53	183.93
1048	80.08	-917.48	1112.79	125.18	-64.36	290.37
1049	34.42	-593.99	1082.52	418.27	-121.73	338.41
1050	136.47	-243.16	912.6	440.86	-146.61	448.21
1051	862.06	145.02	638.18	253.85	38.94	373.57
1052	376.95	41.26	1081.79	193.18	115.02	232.79
1053	-57.13	187.99	987.06	71.59	123.44	-9.49
1054	178.47	-200.2	1121.09	-9.95	138.43	-140.14
1055	-305.91	102.29	1063.72	122.8	155.21	-114.62
1056	-49.56	-76.66	1021.48	132.14	122.99	37.72
1057	119.14	138.18	962.89	208.59	140.56	196.75
1058	-266.36	359.13	954.1	206.82	127.14	228.42
1059	38.09	379.64	944.82	188.42	41.2	224.82
1060	349.37	410.4	895.75	243.1	73.79	84.96
1061	-41.99	408.69	562.99	283.2	129.79	6.84
1062	-257.32	619.87	936.77	105.22	90.97	-30.43
1063	6.1	748.05	811.04	13.64	106.32	-129.03
1064	-125	662.35	937.74	-33.36	136.78	-175.99
1065	-311.52	527.83	815.92	-130.52	106.69	-235.41
1066	-280.03	502.44	758.3	-225.43	-19.96	-165.86
1067	22.22	435.3	715.33	-365.26	-46.48	-40.62
1068	36.87	144.53	906.49	-404.88	5.98	-99.52
1069	-134.28	26.61	906.25	-352.66	66.38	-217.53
1070	-659.67	-51.51	887.21	-330.84	47.91	-261.08
1071	-522.71	-173.1	882.08	-260.62	-99.09	-372.96
1072	-449.95	-392.33	909.18	-153.2	-195.34	-447.42
1073	-240.23	-249.02	541.5	-0.46	-256.71	-410.92
1074	-250.73	-117.43	524.66	59.81	-300.17	-324.86
1075	-318.36	-79.59	582.28	90.42	-429.02	-285.22
1076	54.44	4.39	551.51	71.2	-480.87	-276.52
1077	155.76	-93.02	455.81	-11.41	-521.12	-273.1
1078	681.64	-496.34	513.18	-137.51	-518.22	-290.92
1079	608.64	-467.77	386.47	-138.24	-483.73	-343.84
1080	808.35	-580.32	700.44	-27.86	-421.97	-158.84
1081	133.06	-658.94	174.07	-87.22	-302.98	184.33
1082	185.06	-822.02	602.29	-296.81	-497.22	460.33
1083	511.96	-971.44	984.38	-316.65	-558.87	534.12
1084	988.53	-696.04	984.13	-287.87	-557.86	522.09
1085	430.66	-686.52	530.52	-249.94	-329.62	465.85
1086	974.85	-1097.41	63.96	-262.3	-374.63	545.2
1087	1259.52	-1619.87	460.69	-319.18	-258.03	643.8
1088	1116.46	-1068.6	578.37	-134.86	-208.22	784.55
1089	1493.16	-719.48	1301.51	-111.18	-143.01	705.38
1090	656.49	-321.78	1169.68	-87.25	-36.71	636.54
1091	780.76	187.99	742.68	-348.21	-73.36	686.34
1092	933.84	-10.5	55.91	-830.78	83.56	415.28
1093	-76.66	-820.8	-8.06	-896.88	113.8	158.63
1094	33.94	-957.76	401.86	-824.13	-118.53	-300.6
1095	2101.32	-1128.91	406.98	-859.8	-294.16	-827.97
1096	1054.69	-1973.39	682.62	-829.35	-94.24	-999.97
1097	782.23	-2605.47	56.15	-701.54	-45.29	-461.58
1098	1001.95	-2583.74	26.61	-382.23	-39.64	-251.13
1099	908.45	-2329.1	211.91	26.98	-67.54	-167.51
1100	1254.64	-1710.94	-124.27	132.69	-46.6	-63.93
1101	811.77	-1352.29	31.98	160.64	-41.02	36.07
1102	851.07	-1120.61	68.85	125.34	-59.2	70.04
1103	958.74	-1271.97	-91.06	103.76	47.94	17.46
1104	1028.32	-1364.26	130.37	231.48	141.75	-205.17
1105	523.19	-1163.09	33.45	396.88	151.98	-134.89
1106	913.82	-1037.11	199.22	399.08	163.39	99.52
1107	923.34	-754.64	112.06	361.66	159.12	206.57
1108	1158.94	-923.1	68.36	230.71	204.5	284.15
1109	920.9	-1038.09	-39.79	190.16	321.26	249.85
1110	151.37	-932.62	206.79	240.11	344.73	330.29
1111	151.37	-757.81	498.05	309.84	146.88	269.53
1112	292.97	-582.28	386.72	240.42	-50.11	7.87
1113	383.54	-716.31	418.21	121.49	-150.24	-247.89
1114	673.1	-1011.72	410.64	88.04	-166.84	-364.5
1115	877.93	-1202.64	570.8	109.68	-147.58	-366.67
1116	1063.72	-1135.5	604.49	188.02	-93.41	-262.33
1117	913.57	-971.92	561.04	213.93	-27.25	-62.01
1118	953.13	-901.61	644.78	208.89	4.36	97.93
1119	1013.43	-674.56	625.73	222.75	51.33	62.16
1120	983.4	-686.28	715.09	152.47	115.54	-34.67
1121	708.5	-682.62	676.51	93.02	125.85	-16.24
1122	929.44	-844.24	659.18	68.51	104.43	27.19
1123	888.67	-919.92	688.72	96.77	174.26	99.58
1124	582.03	-985.35	643.07	155.09	180.45	149.66
1125	756.84	-930.91	777.83	208.04	158.33	128.81
1126	641.36	-815.19	736.33	250.76	175.26	65.52
1127	419.19	-562.74	693.85	196.75	151.64	52.37
1128	473.39	-521.24	789.55	158.48	132.69	92.19
1129	288.57	-464.84	900.15	77.61	94.39	175.35
1130	598.14	-607.91	970.46	-19.71	8.36	233.95
1131	609.13	-712.65	904.05	-27.92	43.09	208.53
1132	542.48	-806.15	876.71	16.33	60.67	114.11
1133	522.95	-889.16	807.13	80.38	47.85	-10.62
1134	392.09	-838.38	860.84	111.42	37.29	-35.89
1135	500.98	-647.22	807.62	123.26	18.25	-9.67
1136	516.85	-585.94	929.69	81.02	54.26	43.12
1137	439.94	-572.27	986.57	51.33	62.62	67.08
1138	537.84	-611.33	994.38	28.69	66.31	55.76
1139	457.03	-691.16	913.82	25.85	87.43	29.11
1140	560.55	-714.11	978.27	90.42	111.63	26.7
1141	573.24	-560.55	835.94	123.81	163.57	-24.81
1142	629.88	-451.17	1038.57	92.65	210.66	-103.67
1143	666.5	-315.43	1043.21	37.54	242.95	-113.8
1144	490.97	-430.66	832.76	-26.4	236.48	-41.08
1145	81.54	-274.17	610.6	-42.91	258.85	69
1146	-53.47	57.13	541.75	-59.94	182.95	-88.1
1147	-81.3	-589.11	877.69	-392.85	104.83	34.18
1148	42.72	-704.83	915.77	-505.31	96.5	230.47
1149	-52.98	-1156.01	764.65	-409.58	82.92	282.1
1150	192.63	-1303.22	636.23	-292.94	46.78	292.76
1151	-87.16	-1148.68	654.05	-54.44	13.03	274.38
1152	-439.7	-853.52	639.89	89.17	-87.8	304.44
1153	-35.89	-687.99	885.5	23.22	-202.51	431.03
1154	83.98	-552	825.68	-33.26	-179.96	505.52
1155	186.77	-333.01	410.4	-4.91	-148.65	456.36
1156	539.31	-205.81	692.38	78.46	-92.07	437.07
1157	87.4	-208.98	653.56	50.32	70.98	413.48
1158	171.39	-130.86	576.17	-108.83	31.01	305.11
1159	126.46	-107.42	528.08	-290.8	113.92	116.67
1160	-133.3	-345.7	391.6	-499.02	193.79	-285.77
1161	-838.38	-1083.98	382.32	-585.42	56.15	-599.67
1162	-750.24	-1200.44	608.89	-546.91	-74.34	-697.6
1163	-207.03	-1324.71	581.79	-487.52	-299.26	-726.68
1164	483.4	-1318.36	442.38	-356.05	-326.57	-582.76
1165	434.81	-1314.94	704.1	-235.41	-236.08	-422.33
1166	693.85	-1312.74	608.64	-90.85	-139.89	-172.18
1167	706.05	-1400.15	695.56	45.14	-24.57	40.89
1168	466.55	-1388.92	576.66	213.9	35.92	203.58
1169	540.53	-1408.45	480.71	321.81	52.4	346.31
1170	831.79	-1280.27	647.46	375.03	129.46	263.89
1171	321.29	-994.87	609.13	399.35	133.45	156.13
1172	133.54	-532.47	507.32	364.14	74.07	2.75
1173	329.83	-451.9	631.59	179.02	48.1	-101.04
1174	189.21	-379.15	613.04	0.79	50.63	-174.56
1175	24.41	-511.47	482.42	-179.66	6.99	-238.83
1176	3.17	-590.33	335.69	-260.99	12.97	-178.53
1177	-36.62	-825.68	401.12	-248.81	21.55	-137.33
1178	-149.9	-941.16	577.64	-133.42	-1.86	-177.34
1179	119.14	-924.56	438.23	-84.26	-69.92	-171.66
1180	210.94	-1175.29	560.3	-121.67	-72.72	-153.96
1181	345.21	-1007.57	651.61	-61.19	-142.55	-195.62
1182	552.98	-871.58	613.28	-66.62	-127.11	-257.6
1183	515.87	-1312.99	710.69	-63.78	-60.15	-262.33
1184	379.64	-1590.09	589.36	-5.13	-52.19	-193.85
1185	798.58	-1554.69	628.17	198.85	-58.38	-70.92
1186	884.52	-1151.12	616.21	344.27	9.74	-58.26
1187	730.22	-654.79	513.43	252.96	75.23	-106.99
1188	863.04	-460.21	579.83	47.58	51.54	-286.77
1189	930.18	-414.31	703.37	-139.8	86.36	-470.4
1190	580.57	-638.67	593.99	-206.54	100.95	-496.15
1191	421.39	-791.26	517.58	-241	123.6	-356.63
1192	433.59	-1036.87	569.82	-251.92	83.13	-126.92
1193	609.86	-1310.3	719.97	-123.35	48.07	63.69
1194	645.02	-1238.28	541.02	42.63	45.44	151.43
1195	838.38	-1103.27	362.06	113.43	-2.72	136.2
1196	778.32	-1087.4	502.93	117.89	58.84	114.87
1197	576.42	-1050.05	761.47	126.04	76.78	110.41
1198	549.8	-896.48	445.56	145.02	78.34	111.08
1199	1386.96	-872.8	332.52	131.01	102.63	65.46
1200	51.51	-1006.35	505.13	296.05	372.59	-32.9
1201	90.33	-961.18	580.81	463.23	148.38	-78.52
1202	916.5	-107.67	649.41	531.01	115.39	-16.24
1203	654.05	220.7	643.31	233.37	92.96	-51.57
1204	344.97	13.18	562.74	-47.42	44.04	24.63
1205	583.98	-584.96	536.38	-485.11	37.35	252.96
1206	387.21	-1024.66	523.44	-615.2	86	439.27
1207	476.32	-1252.69	861.82	-507.42	94.94	495.76
1208	574.22	-1501.71	774.17	-205.9	122.5	327.33
1209	382.32	-1456.3	621.34	96.77	150.05	156.19
1210	32.23	-1207.76	628.17	530.67	28.11	165.16
1211	-15.87	-41.26	353.52	533.45	4.73	168.27
1212	-354.49	-231.93	633.06	-7.75	-147.55	149.35
1213	94.73	-852.78	818.12	-468.48	-107.64	440.43
1214	45.9	-820.8	401.86	-591.95	-28.99	526.49
1215	229.74	-798.83	448.24	-417.94	-83.07	234.31
1216	621.58	-708.25	361.33	-234.59	-66.77	-140.5
1217	640.63	-1020.51	365.72	-228.18	-35.06	-234.34
1218	475.34	-1335.69	571.53	-263.76	82.55	-258.76
1219	200.44	-1519.04	685.06	-261.14	161.65	-218.93
1220	62.01	-1375	523.44	-233.46	150.42	-222.17
1221	3.42	-1196.29	335.69	-240.91	74.89	-284.21
1222	108.15	-1274.41	272.46	-260.74	-4.61	-363.77
1223	145.75	-1366.21	283.94	-211.82	-7.2	-381.2
1224	114.26	-1499.02	313.23	-113.46	-1.04	-293.52
1225	175.54	-1533.69	281.25	-58.35	24.14	-227.45
1226	77.39	-1642.58	265.63	89.08	26.34	-119.45
1227	298.83	-1490.48	75.93	255.13	-19.23	-11.78
1228	383.3	-1315.19	229	373.72	2.32	35.13
1229	227.78	-1009.28	305.66	433.81	-21.94	14.04
1230	220.7	-824.46	279.05	390.59	-52.55	0.67
1231	570.07	-794.43	308.59	321.23	-61.77	-58.56
1232	556.4	-951.42	427.98	201.78	-31.16	-220.15
1233	686.77	-1106.45	436.77	140.78	-26.98	-358.76
1234	662.84	-995.36	513.92	98.57	-19.93	-464.84
1235	441.16	-840.09	519.78	67.2	-37.11	-422
1236	349.12	-817.87	657.47	56.95	-106.87	-215.48
1237	583.25	-592.53	470.95	38.27	-140.5	-101.23
1238	936.04	-459.96	472.41	-86.55	-156.34	5.95
1239	587.4	-627.2	314.45	-227.63	-108.43	-37.51
1240	734.86	-860.6	429.93	-232.76	-131.93	-59.66
1241	813.72	-1009.52	528.56	-67.26	-125.18	-51.91
1242	936.52	-1062.26	447.02	85.66	-101.17	1.25
1243	1025.88	-1133.3	392.82	145.23	-78.64	74.92
1244	1152.1	-1002.2	403.56	175.75	-56.73	143.52
1245	1220.21	-1044.19	485.35	125.82	0.34	125.46
1246	1071.53	-1220.46	581.3	99.21	90.42	153.05
1247	872.56	-1054.44	483.64	138.37	162.81	235.08
1248	859.38	-921.14	525.88	143.28	175.75	225.92
1249	562.26	-717.53	506.59	138.28	190.61	124.11
1250	460.69	-564.45	385.25	0.46	144.23	0.55
1251	270.02	-556.15	478.03	-89.32	115.84	-21.15
1252	213.13	-776.61	747.31	-178.62	51.15	-9.34
1253	308.35	-962.4	612.3	-141.69	-6.81	50.32
1254	666.75	-1226.32	506.1	-67.75	-23.59	153.78
1255	647.46	-1323.24	584.96	6.44	37.26	191.44
1256	347.41	-1319.34	554.69	104.16	-24.57	147.89
1257	600.59	-1093.51	503.42	147.83	-57.37	131.1
1258	630.13	-1032.96	666.02	189.27	-1.01	141.39
1259	-0.73	-1164.06	448.49	173.55	60.46	151.79
1260	128.17	-849.12	706.79	357.51	-102.69	196.56
1261	989.75	-164.55	128.91	411.96	-147.71	382.23
1262	732.18	-385.25	580.32	169.34	-70.98	327.79
1263	222.9	-493.16	811.04	67.47	-132.11	229.1
1264	719.97	-479.98	662.84	-16.88	-134.52	139.16
1265	609.62	-580.81	370.12	-220.98	-50.93	-114.44
1266	517.82	-696.78	297.61	-337.16	-57.71	-330.66
1267	552	-631.59	274.9	-470.46	-114.78	-516.36
1268	865.48	-1278.32	698	-546.57	-143.95	-725.98
1269	1046.63	-1565.67	453.61	-371.12	-66.96	-660.92
1270	672.85	-1513.43	598.39	-168.03	-34.88	-467.5
1271	570.07	-946.53	518.55	-108.09	-71.2	-135.99
1272	993.41	-998.78	499.27	-151.21	-11.78	-27.37
1273	605.71	-1596.68	390.14	-178.53	111.76	37.32
1274	287.6	-1506.59	557.13	20.29	43.18	17.43
1275	698	-1068.12	247.8	101.32	-33.72	76.93
1276	1642.58	-1298.1	384.52	40.95	119.11	-34.45
1277	969.24	-1176.76	271.48	258.51	373.47	-327.24
1278	-385.74	-1623.78	459.96	236.02	44.04	-267.49
1279	1070.07	-1522.71	730.96	224	-80.84	-146.85
1280	652.83	-309.33	622.56	320.13	-13.82	-158.97
1281	271	-821.04	560.79	177.49	-172.49	-173.68
1282	1559.57	-1238.53	849.61	87.65	-276.64	170.47
1283	1090.58	-1285.64	713.38	156.89	-181.55	265.14
1284	1537.6	-874.76	864.26	164.79	-188.78	476.41
1285	1516.6	-941.89	682.62	119.02	-91.16	490.05
1286	980.96	-529.3	528.81	196.47	49.44	262.97
1287	514.16	-584.23	522.71	207.73	35.83	107.15
1288	724.61	-565.43	537.84	203.95	-2.01	89.08
1289	720.46	-759.03	526.61	168.18	-17.43	-27.92
1290	497.8	-1102.78	727.29	160.28	-49.47	-111.91
1291	851.56	-954.83	553.71	255.22	-117.89	-37.99
1292	1323.49	-1031.74	852.54	234.47	-49.19	114.69
1293	1251.95	-1029.05	893.8	248.84	104.92	290.22
1294	942.14	-848.63	851.81	194.52	153.08	428.83
1295	1093.99	-924.56	1016.6	201.48	199.34	444.37
1296	841.55	-819.34	911.13	275.57	301.51	376.13
1297	648.44	-603.03	708.74	318.48	321.99	230.22
1298	538.09	-501.95	585.21	271.3	278.56	52.49
1299	673.1	-449.46	598.14	212.22	201.48	-58.87
1300	638.18	-288.33	655.27	217.93	212.92	-135.56
1301	558.84	-171.39	610.84	152.25	230.87	-197.27
1302	180.42	-413.33	703.13	110.47	154.88	-216.58
1303	286.62	-231.45	770.02	134.28	116.64	-198.67
1304	356.45	-209.47	948	90.06	140.59	-157.14
1305	-127.44	-515.87	1021.97	46.91	171.81	-103.52
1306	-109.37	-646.97	985.35	100.46	115.91	-108.95
1307	-296.14	-775.88	965.09	134.89	83.22	-173.46
1308	-361.33	-629.88	1042.72	153.81	-24.44	-114.9
1309	-133.3	-532.71	1122.56	145.75	-107.91	9.8
1310	100.83	-365.23	1030.76	64.24	-154.45	78.06
1311	335.69	-422.61	1144.29	28.84	-158.08	84.75
1312	364.01	-499.02	979.74	-21.79	-176.64	144.32
1313	421.88	-632.81	1048.83	-57.95	-239.07	243.9
1314	194.82	-492.19	938.72	24.69	-361.45	389.71
1315	656.01	74.95	724.12	83.31	-486.36	402.34
1316	872.07	275.39	739.5	29.63	-490.2	177.43
1317	1145.02	595.95	576.66	-198.43	-348.08	48.74
1318	1396.24	-79.1	608.15	-404.21	-240.54	-90.52
1319	661.13	-676.03	759.52	-663.36	-113.89	-382.54
1320	823.49	-1509.52	1147.71	-642.49	-83.98	-351.1
1321	980.96	-1471.68	991.46	-297.15	15.69	-179.66
1322	869.14	-913.09	723.39	-49.68	108.95	15.23
1323	903.56	-628.91	923.83	15.93	147.31	136.84
1324	960.94	-418.7	851.32	-4.24	181.27	69.15
1325	971.68	-473.39	870.12	-85.69	213.04	25.79
1326	835.69	-486.82	904.05	-172.7	258.48	51.09
1327	412.35	-931.4	983.64	-242.92	227.08	-16.54
1328	712.16	-1040.28	1100.59	-99.55	107.7	-116.49
1329	592.53	-1097.17	1014.16	-100.07	65.03	-163.7
1330	520.26	-1080.57	988.28	-66.44	31.98	-170.32
1331	616.7	-993.9	952.15	-14.04	25.85	-170.56
1332	519.29	-1025.15	926.03	-12.91	44.49	-154.05
1333	323	-992.92	857.67	34.61	17.15	-90.18
1334	634.77	-897.22	791.75	76.17	-44.8	-59.05
1335	711.18	-863.53	869.63	118.04	-19.41	-38.33
1336	602.78	-775.15	675.29	119.08	31.31	27.59
1337	544.19	-704.35	624.76	92.83	38.85	45.47
1338	554.2	-713.13	731.2	92.71	21.45	12.27
1339	593.26	-702.39	884.03	152.95	-16.51	-89.26
1340	912.35	-652.1	936.04	167.08	-40.74	-108.03
1341	676.51	-657.71	919.92	127.75	37.69	-19.35
1342	623.29	-620.61	960.69	146.94	13.55	-3.08
1343	809.81	-662.6	956.79	163.3	5.62	-22.03
1344	773.44	-558.59	979.74	194.52	14.43	-21.7
1345	997.8	-462.4	905.03	169.22	6.47	-77.03
1346	856.2	-346.19	897.22	123.96	21.67	-131.26
1347	1065.43	-324.71	944.82	58.07	29.33	-143.1
1348	1241.94	-307.62	820.07	3.81	162.63	-32.78
1349	1781.98	-522.71	91.31	-11.02	241.24	41.84
1350	625.98	-697.75	1076.66	37.08	520.32	190.22
1351	614.26	-64.21	542.97	397.86	468.63	186.61
1352	290.28	769.29	812.01	107.79	473.66	144.04
1353	-677	397.22	823.73	-395.26	452.61	167.88
1354	-740.23	-447.51	-52	-578.89	182.74	261.99
1355	1332.03	-139.65	1205.32	-426.76	133.09	193.79
1356	-665.53	395.51	115.48	-453.25	326.78	-75.53
1357	-1562.74	-82.52	675.29	-679.17	62.1	290.19
1358	-1603.03	-404.05	729.74	-674.41	-445.28	548.89
1359	1321.78	-1318.6	-527.34	-585.72	-498.96	999.97
1360	804.69	-1538.09	611.82	-760.65	190.55	946.04
1361	348.39	-2169.68	1115.97	-518.04	653.72	212.86
1362	-1075.44	-1810.3	-306.15	-242.58	969.79	-29.6
1363	-1455.57	-1999.27	-720.95	-213.81	718.72	-144.01
1364	-3127.69	-2380.13	-493.65	-14.62	-175.45	-232.18
1365	-1570.56	-836.43	-303.22	79.9	-878.91	-334.32
1366	1434.08	-85.94	196.04	-15.01	-895.39	-487.18
1367	1679.69	-735.35	883.54	-343.84	-382.97	-593.63
1368	483.4	-1429.69	745.61	-500	25.18	-363.74
1369	327.64	-1566.41	670.9	-395.72	104.25	-103.18
1370	574.22	-1624.76	468.51	-186.92	178.41	-34.64
1371	-131.59	-1653.56	720.95	85.08	364.78	-94.79
1372	-916.26	-1223.88	163.57	463.07	280.06	-20.48
1373	-923.58	-975.83	-206.54	482.39	55.54	234.59
1374	-460.45	-976.32	169.92	350.86	-96.65	300.99
1375	-84.23	-1000.98	241.46	304.02	-113.98	212.68
1376	-267.58	-1269.29	317.87	287.66	-117.68	14.37
1377	-359.13	-1273.19	206.05	331.76	-146.94	66.07
1378	-202.39	-1198.24	301.76	362.7	-250.37	231.11
1379	556.64	-877.69	552	432.59	-283.45	300.32
1380	721.44	-466.8	495.12	481.9	-138.85	299.19
1381	673.58	-856.45	-87.16	430.05	-67.87	259.83
1382	409.18	-946.04	273.44	514.31	-141.78	236.88
1383	1476.07	-98.14	145.51	695.65	-101.1	24.48
1384	970.21	468.51	243.65	412.02	291.5	-23.56
1385	-243.65	329.35	121.58	-28.23	379.15	124.21
1386	146.24	-135.25	497.31	-480.56	301.79	378.97
1387	295.41	-297.61	627.2	-643.86	271.82	345.79
1388	403.56	-508.54	603.27	-645.39	277.71	166.56
1389	285.64	-952.64	1140.63	-286.13	264.5	14.5
1390	1079.59	-227.78	984.86	-88.07	335.72	-103.27
1391	-173.34	-385.25	195.8	63.81	556.73	-474.46
1392	-932.13	-785.89	-0.73	-51.79	455.32	-592.47
1393	-643.8	-748.29	-41.5	-200.68	264.16	-210.24
1394	-740.48	-1550.05	158.69	-387.6	244.42	185.33
1395	-976.07	-1934.81	252.2	-199.68	267.7	322.75
1396	-1114.75	-1445.8	209.47	24.44	184.78	169.71
1397	-1897.71	-873.05	87.65	35.8	-16.17	-31.68
1398	-1496.58	-804.2	73.97	90.36	-160.95	14.01
1399	-694.34	-611.57	200.68	71.93	-291.72	111.24
1400	37.35	-378.42	345.95	30.85	-298	93.6
1401	56.4	-260.5	618.41	-59.81	-228.97	6.96
1402	120.36	-359.38	666.5	-176.85	-127.93	10.83
1403	-273.68	-633.54	623.29	-227.45	-101.75	47.09
1404	-202.88	-984.38	688.23	-204.13	-124.05	258.73
1405	-34.42	-1066.41	506.59	-124.57	-67.66	510.89
1406	50.78	-1116.94	444.58	-45.1	7.81	579.28
1407	-162.11	-851.32	257.08	114.32	127.56	427.22
1408	-620.12	-480.96	-75.93	125.7	129.88	264.47
1409	-1022.95	-203.86	-85.21	73.21	-57.59	252.62
1410	-648.68	204.1	-245.36	45.38	-104.89	271.55
1411	24.9	111.08	109.13	-92.59	-153.17	338.68
1412	357.91	-84.96	350.59	-90.79	-4.67	292.05
1413	236.57	-260.5	274.9	-39.89	77.42	141.3
1414	274.66	-221.44	377.2	29.39	200.26	123.47
1415	223.14	-136.23	448.73	80.2	288.51	141.75
1416	-290.04	140.38	213.13	174.8	407.38	97.44
1417	-943.85	632.57	-82.76	106.32	418.52	77.15
1418	-1215.58	618.16	23.19	-70.47	277.1	-12.7
1419	-1025.88	407.96	-0.73	-203.09	142.36	-170.44
1420	-946.04	338.87	-52.73	-256.07	26.37	-346.16
1421	-710.45	179.69	-354.49	-285.37	-39.76	-514.22
1422	-647.22	-273.44	-335.69	-300.87	-82.98	-574.25
1423	-524.41	-647.22	-36.13	-247.31	-155.24	-602.78
1424	-165.77	-531.74	14.65	-122.53	-174.44	-520.32
1425	-151.86	-334.47	-39.55	-86.58	-194.18	-438.26
1426	148.68	-648.68	62.74	-156.13	-221.34	-280.79
1427	291.02	-787.35	112.3	-181.21	-124.21	-7.32
1428	415.77	-943.36	282.47	-133.48	140.84	235.57
1429	-203.86	-968.75	176.51	-123.93	236.42	296.78
1430	-524.9	-1086.67	-88.38	-140.26	265.38	271.48
1431	-643.31	-1021.48	-454.1	-64.79	162.02	77.42
1432	-757.08	-1015.87	-240.48	36.25	34.82	-84.69
1433	-743.41	-868.41	53.96	199.62	-10.68	-102.11
1434	-765.14	-712.4	45.65	279.36	-31.37	-50.6
1435	-909.42	-622.07	-77.88	267.46	-38.18	-17.3
1436	-763.18	-804.93	104.25	258.39	-116.73	-41.2
1437	-485.11	-791.99	153.56	377.72	-166.29	-102.6
1438	-431.15	-944.82	296.63	485.05	-139.07	-2.04
1439	5.62	-1082.03	304.44	586.24	-73.82	283.91
1440	169.19	-1031.25	142.09	645.6	36.9	561.61
1441	513.92	-823	120.12	574.77	179.14	741.88
1442	447.02	-508.3	163.57	520.94	242.31	707
1443	-273.68	-146.73	26.86	464.87	247.44	394.32
1444	-805.18	24.66	-159.42	391.94	134.67	14.07
1445	-1019.53	343.26	-258.3	325.78	29.94	-159.61
1446	-1091.06	527.83	30.27	163.76	-106.17	-163.42
1447	-921.88	606.45	115.48	10.8	-191.44	-148.53
1448	-482.18	911.13	-32.23	-190.28	-184.78	-203.86
1449	-396.24	510.99	297.36	-282.29	-158.11	-218.05
1450	-453.37	-48.58	135.5	-390.93	-125.24	-236.08
1451	-503.91	-597.17	300.05	-322.2	-126.16	-280.46
1452	-744.14	-862.06	381.1	-129	-123.02	-195.56
1453	-608.64	-795.41	-7.08	37.32	-135.31	104.52
1454	-193.85	-876.46	288.33	-4.79	-163.54	249.97
1455	-150.15	-791.75	338.87	55.08	-141.33	218.26
1456	-270.26	-804.69	504.64	108.43	-130.16	159.12
1457	-449.71	-449.46	385.25	209.11	-125.82	65.46
1458	-571.04	-154.05	471.19	209.81	-144.13	32.32
1459	-386.72	148.93	401.61	60.61	-171.91	17.09
1460	-543.46	-21.73	527.59	30.91	-197.11	-1.43
1461	-489.5	-79.59	580.81	85.45	-218.29	17.88
1462	-610.84	-126.71	520.26	131.41	-230.41	39.67
1463	-302.49	-207.28	558.35	189.88	-244.32	77.94
1464	-283.2	-128.66	545.17	235.6	-216.95	93.29
1465	-174.8	-65.43	573.97	225.71	-190.64	182.74
1466	4.15	-48.83	736.82	115.6	-161.19	319.09
1467	171.39	76.9	780.76	104.13	-76.11	341.98
1468	-45.65	-107.91	782.96	105.38	-23.22	309.45
1469	-293.95	-28.56	803.22	117.25	-17.67	115.78
1470	-693.6	-251.22	747.07	138.21	-104.74	-95.89
1471	-747.56	253.42	635.01	198.7	-246.03	-39.7
1472	39.55	704.1	581.3	98.36	-298.1	61.98
1473	125.73	532.96	482.42	-191.68	-171.36	-90.24
1474	-211.18	132.08	676.51	-304.08	-116.06	-208.13
1475	-611.08	-75.93	695.07	-417.27	-126.95	-300.11
1476	-344.24	-150.39	981.2	-388.21	-216.28	-218.51
1477	-23.44	-38.57	1563.48	-288.85	-262.91	-172.39
1478	205.32	100.59	984.62	-131.68	-241.58	-127.35
1479	313.96	-287.35	1060.55	-208.59	-187.77	-33.6
1480	458.5	-427	1034.91	-172.64	-131.62	95.43
1481	570.8	-416.99	980.96	-119.45	-27.92	205.2
1482	599.12	-311.04	877.44	-94.09	31.62	229.49
1483	451.66	-376.46	769.04	-55.54	109.56	197.91
1484	32.71	-458.98	701.17	35.95	148.01	110.29
1485	-189.94	-394.53	359.13	173.49	136.23	68.36
1486	-408.94	-494.63	452.88	252.56	180.63	-19.38
1487	-715.58	-488.77	587.65	450.35	187.93	-123.81
1488	-1266.36	-203.86	678.22	568.79	12.33	-201.23
1489	-904.05	207.76	890.38	537.45	-106.87	-244.75
1490	-109.13	428.47	1046.63	396.85	-217.29	-386.41
1491	-418.46	237.3	1255.86	243.93	-157.35	-522.86
1492	-322.75	200.44	1201.9	98.3	-212.86	-457.64
1493	151.86	-143.8	1160.64	75.93	-253.97	-375.15
1494	340.58	-254.15	977.29	215.3	-184.02	-319.89
1495	106.93	-427.98	728.52	343.6	-101.72	-227.26
1496	-61.28	-379.15	646.24	359.74	-111.57	94.6
1497	225.34	65.19	712.16	257.69	-139.89	299.32
1498	683.59	182.62	1168.21	42.39	-75.71	645.69
1499	643.31	116.7	1233.89	-39.7	46.75	757.97
1500	582.52	179.93	1092.04	-88.35	119.32	742.71
1501	516.11	166.99	1018.07	-105.53	173.86	562.68
1502	428.22	200.44	808.59	-97.72	213.29	311.65
1503	226.32	199.46	795.41	-92.22	239.93	102.26
1504	-64.21	145.02	518.07	-80.57	223.05	37.02
1505	185.3	229.74	1327.88	-111.97	181.85	15.35
1506	-63.96	252.69	785.89	151.64	198.46	-34.64
1507	-109.62	498.05	993.16	166.99	195.28	-32.04
1508	-468.75	798.34	890.87	103.27	226.84	-128.33
1509	-667.97	557.86	913.82	3.02	144.35	-210.27
1510	-397.22	-11.96	970.7	14.34	98.57	-204.68
1511	73.24	-222.66	895.26	182.34	49.16	-183.14
1512	579.35	-146.24	663.82	379.7	95.61	-266.48
1513	595.95	585.45	648.93	384.92	226.14	-390.11
1514	734.13	898.68	860.11	68.6	313.45	-437.71
1515	759.52	745.36	808.11	-59.3	392.88	-567.99
1516	-108.15	444.58	1058.84	95.61	331.97	-592.53
1517	-696.53	-77.88	-847.66	-72.54	228.91	-553.8
1518	-728.03	-93.99	26.86	-545.9	91.64	-473.33
1519	-270.26	154.79	-201.66	-650.51	-64.94	-357.12
1520	-182.13	-230.71	187.74	-797.21	-134.74	-218.14
1521	865.23	-387.94	-3.66	-831.82	-101.35	-146.33
1522	805.18	-1014.65	124.51	-948.33	277.68	-141.66
1523	77.88	-2076.42	-32.23	-867.43	566.13	-7.02
1524	-1215.82	-2745.85	124.76	-617.83	587.34	109.47
1525	-1642.33	-2312.26	-396.97	-135.53	440.31	465.45
1526	-678.22	347.66	-443.85	180.97	281.77	585.17
1527	-2252.44	-122.56	-217.29	-168.67	284.97	-166.87
1528	-1626.22	-331.3	7.57	-124.79	18.13	62.23
1529	-738.28	-349.61	28.08	-148.22	-173.55	178.99
1530	-520.26	-460.21	121.83	-225.46	-229.68	142.85
1531	-387.45	-269.04	62.26	-329.93	-199.98	132.39
1532	-224.12	-391.11	409.42	-359.8	-161.38	171.26
1533	-228.52	-801.03	487.55	-295.9	-73.52	300.69
1534	-217.04	-788.33	39.31	-101.1	-17.82	471.68
1535	-553.96	-677.98	-57.86	12.3	7.05	635.22
1536	-236.82	-446.78	10.5	109.99	-42.6	686.43
1537	-230.96	-137.21	-244.14	100.49	-37.14	619.51
1538	-93.02	400.15	-113.28	60.58	-2.9	560.73
1539	-307.37	527.83	-61.52	36.35	52.55	375.15
1540	-476.32	580.57	283.69	32.04	29.79	204.01
1541	-250.73	679.69	122.8	-3.39	55.97	42.08
1542	-301.27	580.32	100.59	-82.58	130.95	-104.49
1543	-417.48	379.64	113.04	-125.46	150.76	-138.28
1544	-575.93	345.21	10.5	-196.01	125.31	-134.86
1545	-665.53	20.26	14.89	-226.99	36.71	-47
1546	-291.26	-133.54	4.39	-114.53	-57.22	23.22
1547	-268.55	-72.75	10.5	54.53	-36.96	54.05
1548	-373.29	278.08	-211.91	88.78	-24.32	70.74
1549	-345.46	422.36	-79.83	1.16	-9.25	104.22
1550	-627.93	308.59	147.71	-83.65	11.05	125.73
1551	-821.78	385.01	305.42	-14.8	-22.25	49.32
1552	-829.1	472.41	73.24	97.56	-55.91	-26.86
1553	-903.08	633.54	-20.75	69.89	-90.42	-59.39
1554	-655.27	528.32	109.37	-37.99	-146.12	-124.94
1555	-169.19	285.4	233.89	-207.55	-186.86	-199.46
1556	-4.39	190.92	188.48	-210.05	-101.14	-209.32
1557	55.18	66.65	88.62	-237.85	-14.37	-231.69
1558	-1.95	-52	162.11	-245.91	42.11	-222.93
1559	-377.93	-217.53	161.38	-203.31	122.77	-142.82
1560	-504.39	-276.37	61.52	-136.9	57.13	20.08
1561	-103.76	-418.46	177	-33.2	-4.64	171.54
1562	-267.58	-448.49	100.83	199.28	54.11	229.55
1563	-444.58	-272.22	-72.75	427.73	35.46	237.18
1564	-494.63	52.49	-296.88	478.64	10.89	260.44
1565	-271	479.98	-213.38	425.9	-21.64	322.14
1566	-277.59	320.31	357.91	384.92	-37.63	303.38
1567	216.8	635.25	139.4	563.69	-104.74	202.61
1568	454.1	1418.21	-460.45	439.12	47.12	31.01
1569	114.99	1291.75	-259.03	34.61	288.09	-182.34
1570	-702.39	754.39	-118.65	-192.57	339.26	-303.53
1571	-905.52	422.85	-328.61	-223.14	317.75	-393.43
1572	-1304.93	184.33	-607.91	-197.81	268.19	-585.75
1573	-561.77	-519.78	-460.94	-192.84	87.52	-946.9
1574	-571.78	-703.61	250.24	31.07	-360.26	-1000
1575	-43.7	-974.12	430.18	473.39	-523.04	-1000
1576	285.64	326.66	-222.17	984.71	-468.26	-1000
1577	1075.68	1563.48	-1070.07	564.61	-252.96	-791.5
1578	825.93	1024.9	-881.35	-420.68	-34.48	-825.35
1579	291.02	-217.04	-107.42	-583.5	35.19	-757.93
1580	231.45	-1085.21	-873.78	-516.36	97.56	-708.53
1581	-7.32	-1543.95	-513.18	-662.75	111.94	-416.38
1582	-225.59	-1382.32	-1003.91	-499.79	176.79	-214.08
1583	-290.77	-1377.2	-784.67	-422.7	-58.11	-430.88
1584	25.15	-1805.66	-308.84	-266.51	-219.21	-452.3
1585	2709.23	-640.14	160.16	27.92	56.46	-139.47
1586	559.08	-606.45	-1026.37	-191.28	861.48	-199.68
1587	-387.94	-1252.2	-961.67	-667.97	634.43	-703.61
1588	-1063.96	-2438.96	-1493.41	-706.24	185.82	-1000
1589	-983.64	-2786.62	446.04	10.35	-344.94	-874.76
1590	-623.78	-878.66	-463.62	326.29	-694.52	-270.23
1591	1323.97	-246.34	-875.24	193.97	-855.9	-96.13
1592	2187.01	-501.22	-240.48	-241.49	-593.69	-390.35
1593	168.7	-871.58	-50.29	-117.19	-192.41	-778.87
1594	55.66	-929.93	-210.21	-54.14	-318.42	-692.2
1595	-41.99	-41.02	-548.1	19.9	-337.16	-384.67
1596	-820.56	198.73	-954.35	-76.63	-593.17	222.99
1597	1833.01	-89.6	-758.79	-264.8	-567.96	530.7
1598	3005.86	289.79	-232.42	-367.13	-138.28	340.82
1599	-794.19	-107.18	-889.65	-569.49	365.23	10.89
1600	-1828.13	-304.44	-580.57	-652.37	-97.05	362.4
1601	-1225.59	-1166.99	-770.26	-633.85	-834.2	777.13
1602	1775.88	-22.22	-1298.83	-558.23	-1000	955.08
1603	3900.15	1235.84	-627.2	-1000	-660.31	488.25
1604	1647.95	-39.55	-2727.78	-1000	137.36	-111.45
1605	-229	-2819.09	-140.14	-1000	313.29	-239.87
1606	-789.55	-1967.04	787.35	-816.86	85.69	356.11
1607	831.05	-535.16	1205.57	-263.64	-130.19	606.96
1608	1754.64	817.87	-189.45	-162.93	-13.92	92.29
1609	-580.08	72.51	-963.38	-260.28	-193.08	-71.84
1610	3109.62	1616.94	-1391.36	-266.2	-423.68	558.17
1611	6181.15	704.59	-2664.55	-620.94	806.52	434.91
1612	-4589.6	-2480.96	-3510.74	408.17	999.97	240.51
1613	-4300.05	5783.45	-5571.53	999.97	614.14	370.39
1614	2332.76	1831.54	-2093.02	758.91	-119.75	255.43
1615	1112.55	1170.41	-1706.05	601.53	-18.28	37.2
1616	942.63	962.89	-1590.09	440	71.08	18.74
1617	847.9	310.06	-1543.46	376.95	4.88	14.07
1618	819.34	220.21	-1362.79	220.06	-72.69	-11.11
1619	830.32	165.77	-1225.59	138.52	-84.26	-43.06
1620	600.59	-21.24	-951.9	33.75	-93.63	-78.16
1621	559.08	-79.83	-679.2	-39.7	-95.52	-99.27
1622	556.64	36.13	-594.48	-17.18	-152.22	-23.44
1623	573	30.27	-859.38	40.34	-106.6	-35.89
1624	557.62	-77.39	-915.04	40.89	-116.09	-22.8
1625	557.37	122.56	-966.55	94.48	-148.22	3.69
1626	263.67	115.48	-1019.29	126.01	10.47	2.59
1627	539.79	48.1	-490.23	160.64	123.02	25.97
1628	537.84	-210.21	-251.22	115.66	164.12	27.07
1629	544.68	-24.66	-549.07	70.89	38.7	52.22
1630	654.3	111.33	-1002.69	120.54	-57.71	43.76
1631	608.15	62.01	-1001.46	59.6	-185.7	107.39
1632	538.57	-19.78	-1286.62	190.77	-161.13	99.98
1633	378.42	49.07	-939.94	268.34	-32.04	97.14
1634	480.22	-169.19	-657.47	179.69	43.67	80.54
1635	386.47	-282.47	-594.73	116.76	81.33	58.93
1636	746.58	-42.72	-889.65	49.29	31.92	60.15
1637	649.17	25.39	-1254.64	89.11	-67.02	22.13
1638	507.32	-68.36	-1051.51	-32.32	-164.03	26.61
1639	530.03	-33.94	-1157.47	-94.54	-193.36	7.66
1640	382.81	-260.5	-1165.53	-137.48	-181.95	8.54
1641	252.44	-527.34	-1115.97	-233.83	-192.02	11.14
1642	412.11	-206.54	-765.14	-223.94	-246.09	50.9
1643	395.75	125	-751.46	-81.39	-247.44	41.32
1644	266.11	-59.81	-834.96	-19.29	-203.64	-10.96
1645	155.76	-11.47	-779.05	-51.24	-174.74	-42.72
1646	239.01	-312.5	-850.59	-85.14	-162.99	-47.61
1647	191.16	-163.82	-894.29	-78.92	-170.75	-33.17
1648	133.54	50.05	-1011.23	-123.14	-205.66	-60.79
1649	369.63	-190.43	-718.26	-129.3	-203.55	-43.82
1650	-1015.38	401.61	-728.52	-53.77	-160.19	-4.3
1651	268.31	24.41	-700.93	-109.28	-301.03	82.4
1652	538.09	-219.48	-791.99	-64.97	-148.68	46.78
1653	-171.14	210.21	-649.41	-7.81	-111.63	106.72
1654	212.89	-58.35	-705.81	-32.87	-135.8	152.92
1655	-231.69	355.22	-1022.95	-36.22	-115.17	110.29
1656	29.54	549.07	-1000.24	-89.36	-232.06	51.15
1657	-85.69	224.12	-789.55	-163.42	-388.15	-16.42
1658	-26.12	267.58	-825.44	-185.88	-441.62	-75.96
