# Supplementary material for: Complexes of vertebrate TMC1/2 and CIB2/3 proteins form hair-cell mechanotransduction cation channels
Source: eLife. 2025 Jan 8;12:RP89719. doi: 10.7554/eLife.89719 (PMC11709434; doi:10.7554/eLife.89719)
Supplement: Figure 3—source data 1. [file elife-89719-fig3-data1.zip › Figure 3H/homo/20-1-3-T1.txt]

.32	827.64	795.17	456.91	94.73	-128.45	11
-120.36	1582.52	987.55	253.02	-33.26	-223.66	8
-52.73	1710.45	1080.81	-112.55	-167.88	-125.12	10
640.87	510.01	836.67	-332.61	-194.37	-44.37	8
287.84	-75.93	989.26	-188.57	-96.62	-127.23	11
317.14	-41.99	724.61	10.80	-134.00	-124.11	8
73.24	576.42	499.02	12.94	-160.80	-59.88	10
280.52	61.52	1155.76	-103.58	-366.27	305.08	8
21.24	77.15	1437.99	104.10	-511.51	454.22	10
310.79	509.03	369.38	203.49	-563.08	462.71	9
845.46	523.19	54.44	37.51	-546.54	377.08	10
941.16	273.19	459.47	-95.55	-471.31	364.78	8
1070.56	274.41	349.85	-97.53	-498.17	318.85	10
2018.31	-340.33	168.95	-129.39	-604.98	264.77	9
2628.66	-399.17	673.34	-154.02	-476.65	73.82	10
1892.58	-933.11	1092.29	34.27	-213.32	-259.22	10
1370.85	958.74	568.60	171.60	-160.34	-150.33	8
2165.28	467.77	1067.38	-39.06	-195.92	-39.79	10
2153.81	324.95	775.39	-91.40	-29.97	-139.59	9
2030.03	343.75	578.13	-175.66	95.00	-218.93	10
1659.67	312.99	680.66	-224.73	124.97	-204.07	8
1795.41	191.65	734.13	-308.26	171.08	-112.43	10
1604.25	-52.25	686.77	-317.60	286.56	-103.33	11
1246.83	-262.94	601.81	-155.15	355.65	-192.17	8
607.18	-118.41	564.21	-0.43	372.80	-249.85	10
471.68	1.71	568.60	69.76	297.36	-188.08	8
449.22	-155.03	776.61	170.14	261.35	-111.18	10
450.68	84.96	630.86	292.76	231.93	-94.24	9
380.62	325.68	823.00	297.85	225.71	-95.79	10
196.53	924.32	1029.30	221.74	163.24	-15.96	8
1048.83	457.76	1137.45	133.51	1.19	176.54	10
1374.02	978.03	771.97	179.53	144.93	195.07	8
242.92	747.31	511.47	30.58	299.84	132.63	11
-329.10	462.89	413.09	-141.94	105.77	206.82	8
-181.40	150.88	750.24	-182.10	-189.27	275.18	10
666.26	435.06	896.73	-221.71	-285.64	270.54	8
1091.55	780.03	1084.96	-330.35	-270.78	21.55	11
869.87	602.05	1441.16	-410.95	-218.63	-265.75	10
735.35	326.17	945.80	-365.23	-312.26	-372.92	8
895.75	97.90	509.28	-300.26	-379.12	-243.44	10
1124.02	-45.65	340.33	-197.91	-421.72	-36.53	8
1457.03	12.94	282.23	-66.96	-452.73	38.12	11
2034.42	-26.12	399.41	21.33	-329.53	62.35	8
1961.43	-129.15	773.68	72.45	-236.91	83.98	10
1648.44	154.30	757.32	106.17	-120.30	153.84	8
1639.65	-66.16	1066.41	11.93	-83.13	275.97	11
1942.87	-77.15	1080.81	7.42	-19.84	340.70	8
1865.23	219.73	782.96	-3.17	135.86	335.54	10
1693.60	208.74	650.39	-79.44	244.08	215.00	8
1435.79	-185.06	787.84	-82.21	276.40	159.06	10
1226.07	-364.01	659.91	11.72	277.65	89.51	9
1128.42	-426.76	562.26	121.89	245.30	80.78	10
1052.49	-490.48	662.11	254.94	217.77	65.80	8
1224.12	-361.57	702.15	397.71	197.14	7.78	10
1112.55	31.74	713.13	454.59	254.52	-62.44	8
1018.07	267.33	665.04	358.40	273.44	-124.82	11
899.17	296.88	897.71	293.46	277.50	-120.42	8
768.31	278.08	898.93	171.84	262.88	-113.62	10
838.13	52.98	869.14	151.55	235.05	-191.74	10
616.46	377.20	492.43	223.21	228.58	-283.63	9
190.19	382.81	783.94	232.27	164.95	-235.05	10
768.80	573.73	1127.69	227.75	32.23	-149.81	8
1222.90	690.19	1044.19	147.00	116.00	-171.97	10
1080.32	290.77	1211.43	85.57	231.81	-215.21	8
808.59	552.00	538.57	68.18	217.04	-212.46	11
783.45	408.69	492.92	84.11	230.10	-91.83	10
463.38	1008.30	773.44	226.26	298.65	70.74	8
520.02	1626.46	656.49	133.36	271.45	20.90	8
156.74	835.45	782.96	-106.72	236.94	-156.95	11
-144.04	276.37	1049.56	-152.34	125.85	-158.17	10
-106.20	96.92	1083.74	-79.28	-4.52	-39.89	8
559.57	105.96	1240.48	-26.89	4.03	27.47	10
454.59	586.43	913.82	12.82	90.24	93.20	8
-495.85	573.97	801.76	-115.66	48.25	107.30	9
-67.63	549.32	869.14	-191.68	-258.79	89.05	10
315.67	625.00	823.97	-241.88	-356.63	6.44	8
333.25	742.19	1071.04	-246.77	-284.00	-30.76	10
520.26	470.70	987.06	-232.21	-280.82	21.21	8
992.68	391.85	870.36	-201.11	-241.24	-41.41	11
807.37	96.44	794.19	-58.62	-182.16	-208.34	8
716.31	248.54	851.56	54.02	-283.54	31.89	10
1204.83	218.51	1210.69	36.01	-314.03	279.60	8
1191.65	327.39	951.42	-2.32	-269.87	178.01	11
1401.12	618.90	624.51	-41.53	-204.19	78.25	8
1075.68	462.40	868.16	-82.67	-163.02	136.17	10
1247.56	716.55	865.97	-70.89	-175.11	300.72	8
1416.26	560.30	1011.23	-156.77	-79.50	394.01	10
1116.70	392.09	1038.82	-239.99	15.01	347.05	9
1103.03	215.82	951.66	-271.97	22.77	248.99	10
963.38	22.22	901.37	-315.52	36.10	204.83	10
1021.73	-231.93	910.64	-344.39	60.91	168.33	8
903.81	-574.22	861.33	-345.12	86.40	110.66	11
810.79	-689.70	985.84	-241.61	88.07	-97.11	8
960.21	-608.40	912.35	-112.46	33.72	-274.17	10
898.44	-521.00	734.13	-65.89	16.88	-272.49	8
1028.08	-431.15	950.68	-9.98	21.24	-158.29	10
1287.60	-281.49	967.04	66.99	60.18	-156.34	9
1427.49	-229.74	994.38	118.32	148.80	-203.34	8
1218.99	-21.97	901.37	150.42	171.39	-206.88	10
1151.86	-77.64	995.61	139.77	195.16	-143.46	10
953.61	-252.44	1094.24	167.24	244.32	-54.60	8
680.66	-241.46	1125.49	232.15	259.28	-6.96	11
725.10	-30.76	1004.15	278.44	226.65	29.17	8
699.71	93.99	870.12	285.83	204.80	-7.90	10
670.17	224.85	788.09	240.66	208.59	-26.28	8
803.96	174.80	954.83	216.43	211.58	-40.77	11
661.13	383.06	792.48	227.60	254.73	-38.54	8
550.54	381.10	909.18	206.09	230.29	7.29	10
579.10	584.96	861.33	215.70	195.10	56.64	8
635.25	517.09	907.96	156.34	203.80	100.07	8
567.63	523.68	985.35	133.79	226.75	102.63	11
574.46	509.52	1016.11	127.59	218.54	97.11	8
548.83	383.54	1056.88	115.30	195.98	79.44	8
836.18	616.46	850.83	140.29	183.59	52.83	10
735.84	398.44	852.78	105.80	242.65	-3.54	8
607.42	313.72	792.97	120.61	294.34	-1.86	9
452.64	314.45	778.08	172.67	311.49	31.86	10
285.64	413.57	855.96	181.03	293.82	34.85	8
121.58	92.77	1070.31	200.20	293.91	42.36	10
-223.14	171.63	711.91	330.87	277.65	97.11	9
-509.52	518.80	510.50	453.80	154.33	100.77	10
-58.35	244.38	613.53	395.26	-43.09	-95.73	8
-910.16	225.34	962.16	436.61	-89.02	-20.05	10
-909.18	1190.67	341.80	455.99	-255.71	61.52	8
1208.25	1772.95	-121.09	209.41	-481.75	-140.29	11
1277.83	960.69	288.09	-219.48	-210.27	-591.06	8
261.72	357.18	728.52	-368.23	86.09	-707.61	10
-315.43	916.02	1338.38	-238.19	159.73	-408.23	8
-11.96	1585.45	909.42	-17.06	36.87	16.02	10
58.11	1246.34	618.16	-136.69	-43.82	52.46	9
167.48	604.98	802.98	-135.71	-50.45	-133.88	10
-32.23	518.07	797.61	-93.29	-69.03	-222.17	8
-199.95	329.10	771.00	-140.23	-75.96	-265.17	10
10.25	201.66	979.00	-111.66	-101.17	-262.63	9
-262.21	307.37	875.49	-14.01	-157.81	-282.29	10
-193.36	538.33	603.27	30.61	-271.88	-214.11	8
199.22	419.68	897.95	-7.63	-263.09	-20.42	10
563.96	320.31	850.59	-0.27	-206.39	19.93	8
655.03	300.78	849.37	-13.85	-56.70	-30.40	11
389.16	-66.41	1040.28	54.23	34.58	-35.80	8
489.01	62.50	1155.03	256.01	115.57	129.79	8
698.97	501.46	756.35	351.23	311.07	187.81	10
123.54	1353.76	469.48	84.35	337.71	66.93	8
-800.05	894.29	60.55	-144.17	187.65	51.94	11
143.80	524.17	960.21	-321.62	46.30	-6.04	8
-439.70	722.41	1087.16	-248.14	103.88	-231.66	10
-501.46	548.34	1034.67	-211.40	-20.97	-332.34	8
-95.46	383.30	993.90	-216.71	-169.68	-234.80	11
258.30	284.18	1005.86	-210.21	-184.63	-162.17	10
227.78	277.34	943.85	-125.09	-113.59	-99.73	8
125.73	309.08	768.07	-140.08	-102.51	-103.55	10
5.37	54.93	858.15	-114.72	-61.77	-159.00	8
-169.19	-219.73	946.78	-11.96	-38.70	-219.39	11
-560.55	-64.94	829.10	126.43	-45.17	-225.71	8
-387.70	61.77	696.04	142.30	-181.61	-103.36	8
35.64	-106.45	708.25	85.30	-269.56	108.49	10
606.45	-436.77	942.63	114.65	-243.26	256.93	8
754.15	221.19	775.15	205.84	-10.01	377.78	11
-281.98	457.28	644.04	148.93	52.28	286.68	10
398.93	952.88	1110.35	94.97	-113.74	208.10	8
-3.17	1263.18	1408.45	-14.80	-46.54	-33.26	10
-146.97	1188.72	1298.58	-167.33	-64.58	-111.51	9
-18.80	583.98	1089.84	-248.02	-78.09	-201.93	10
40.53	28.81	883.06	-233.86	-88.84	-269.56	8
15.87	-60.55	794.92	-108.98	-110.63	-361.30	8
0.73	-106.20	765.38	-13.76	-171.02	-278.23	10
250.73	-17.09	1037.11	37.23	-207.21	-93.02	9
426.03	-15.87	1097.17	83.83	-187.99	3.54	10
543.95	-562.01	1102.78	271.79	-191.47	198.85	8
1055.18	-179.69	768.80	410.03	-154.11	372.65	10
950.93	2369.63	765.38	389.74	16.48	567.87	8
-520.51	475.59	880.62	-179.50	43.88	280.58	11
463.13	-564.45	1088.62	-113.62	-167.85	376.59	8
575.93	719.48	898.93	195.16	-57.56	195.77	10
869.14	1146.97	1073.49	16.05	33.81	106.05	10
737.79	931.15	1088.13	-173.43	117.52	-96.59	9
832.52	580.57	1065.67	-202.91	172.70	-288.73	10
573.49	463.38	926.51	-189.58	219.21	-326.39	8
216.55	196.53	833.74	-218.48	234.07	-266.72	10
122.56	30.27	900.39	-160.77	141.24	-79.56	8
454.59	513.67	973.14	-128.63	94.64	-0.06	11
393.07	307.13	1094.97	-181.55	199.37	-117.77	8
205.81	11.72	1203.37	-125.85	255.74	-169.07	10
-216.80	-264.89	1121.83	3.51	180.85	-64.88	8
-133.54	43.70	728.03	58.90	116.12	-5.34	11
22.95	-129.88	991.94	110.44	38.85	56.70	8
-52.00	40.04	747.80	165.95	-18.31	114.17	8
126.46	-249.76	1093.26	213.62	0.27	148.16	10
101.07	28.56	1136.96	310.09	61.40	14.53	8
-56.40	695.07	800.05	246.70	61.58	-58.78	11
-179.20	626.22	1047.61	72.85	39.03	-214.05	8
-131.10	357.42	956.05	1.98	-24.44	-314.06	8
345.21	277.83	694.34	14.95	-80.02	-335.05	10
532.23	141.85	742.19	116.00	-23.22	-214.05	8
470.95	403.56	740.97	142.70	-3.57	-90.27	11
628.17	1322.75	1112.06	-19.13	86.36	39.49	8
450.93	101.56	1197.51	-133.45	196.29	-95.79	10
253.91	432.62	959.72	10.13	287.78	-170.75	8
343.02	457.03	706.79	8.45	270.69	-215.24	11
594.73	417.72	754.88	-33.97	458.53	-127.41	8
50.54	-230.96	1141.11	16.97	583.77	7.75	10
-151.86	688.23	674.80	184.45	534.24	224.85	8
-220.95	784.18	163.82	16.85	319.49	105.22	8
385.50	151.12	263.67	-269.44	210.72	-9.16	9
3.66	-432.86	-125.00	-327.76	446.38	-86.06	8
-429.93	-679.69	-266.60	-202.85	590.21	-182.25	10
-458.50	-935.30	-71.53	-94.64	582.34	-238.59	8
-1132.08	-686.28	-108.15	170.41	576.48	-219.02	10
-1200.20	-346.44	-292.97	274.87	380.65	-8.45	9
-1721.19	-386.47	63.23	344.51	270.81	309.88	8
-1610.60	331.30	-123.54	478.85	39.37	424.44	10
-1521.97	920.41	-145.51	443.91	-119.54	282.23	8
-1212.16	1736.08	-190.92	141.27	-286.44	170.14	11
-245.61	1026.37	590.33	-238.59	-337.13	147.19	8
-283.20	291.02	217.29	-129.24	-410.95	103.42	10
638.67	573.00	95.95	-52.86	-361.60	187.41	10
57.62	807.86	283.94	-21.24	-163.76	225.07	8
173.34	491.70	522.46	-149.90	-138.76	137.94	11
445.80	174.32	769.04	-214.36	-72.78	-31.80	8
-392.09	146.48	437.99	-154.14	114.17	-25.91	10
-587.40	71.78	280.03	-73.82	71.53	33.39	8
-913.82	140.38	273.93	-37.69	49.80	105.41	8
-669.19	645.02	342.77	10.68	-50.90	118.35	11
-197.75	1100.10	774.66	-78.40	-141.69	136.99	8
469.73	871.09	724.37	-208.92	-134.98	169.80	10
198.24	406.74	631.35	-203.95	-33.14	71.01	8
-93.99	356.45	528.81	-166.38	83.74	85.48	11
-354.25	415.53	399.90	-157.99	64.39	60.42	8
-282.71	464.36	665.53	-146.70	16.33	-27.53	8
65.92	751.71	735.84	-132.93	36.38	-153.93	10
114.75	459.96	854.49	-283.29	151.98	-366.24	8
-385.01	318.12	778.32	-403.32	221.01	-552.86	11
-312.50	111.33	856.20	-373.57	112.92	-661.93	10
-117.19	-93.99	637.21	-276.18	68.21	-617.00	8
-26.86	-198.00	399.90	-235.84	67.08	-562.04	10
-226.56	-278.32	363.04	-161.50	134.34	-388.92	9
-375.00	-295.65	368.90	-69.58	138.92	-255.31	10
-356.69	-442.87	436.04	-31.37	98.18	-100.89	8
-393.31	-513.18	507.32	2.08	85.08	38.15	10
-480.71	-572.75	544.68	77.67	74.31	137.97	8
-347.41	-384.28	378.66	106.84	77.97	161.38	9
-323.49	-622.31	370.36	180.08	104.68	131.35	10
-564.70	-518.07	5.13	355.44	154.75	136.02	8
-767.33	-312.50	211.18	483.86	75.35	167.60	10
-800.05	-210.69	226.32	494.02	-29.60	228.94	8
-635.99	39.55	279.54	433.29	-10.99	289.06	11
-786.87	277.10	171.63	392.85	5.80	272.06	8
-896.48	377.44	220.70	310.09	-35.95	179.66	10
-758.30	535.16	320.07	223.11	-126.74	36.93	8
-646.24	413.33	453.86	91.09	-196.47	-59.42	11
-642.58	413.82	522.46	-32.75	-263.98	-111.79	8
-864.01	483.40	628.17	-138.64	-345.92	-55.36	8
-725.34	237.79	630.37	-172.49	-422.61	12.45	10
-39.79	100.10	575.93	-159.55	-504.15	55.79	10
542.24	220.70	394.29	-119.96	-431.27	10.83	9
626.22	62.74	435.30	-118.56	-240.45	-59.33	8
279.30	-323.49	785.16	-50.54	-97.29	-27.74	10
392.33	-445.07	863.53	82.34	-32.59	103.76	8
389.89	-144.78	833.98	165.44	32.71	164.98	10
71.04	360.11	832.76	270.78	65.43	286.50	9
221.44	867.92	694.34	155.55	68.36	318.33	10
31.25	616.94	927.00	-92.01	178.41	193.66	8
-150.15	488.77	934.81	-145.81	305.54	37.38	10
-560.30	201.42	717.77	-129.21	243.59	-88.90	9
-652.34	71.53	608.40	-113.98	172.30	-111.69	10
-633.54	298.83	485.11	-102.51	81.57	-60.42	8
-248.78	314.45	628.42	-203.86	51.64	-30.09	8
-604.49	217.53	667.72	-220.55	143.40	-50.35	10
-724.85	61.52	733.40	-183.78	84.17	-45.26	9
-663.57	59.57	722.17	-107.09	2.90	-87.01	10
-448.73	18.80	718.99	-69.31	-34.24	-139.50	8
-281.98	148.93	616.94	-26.73	-85.54	-201.90	8
-256.59	46.14	643.80	38.30	-62.90	-169.31	10
-257.57	23.93	686.77	120.97	-52.89	-125.73	9
-316.41	114.99	626.46	165.07	-24.96	-71.87	10
-464.11	87.89	500.24	159.18	-31.16	-63.05	8
-734.13	-12.45	417.24	164.76	-39.70	-12.08	8
-1156.98	3.17	422.61	220.40	-118.50	68.02	10
-834.96	181.15	588.38	265.84	-259.64	75.74	9
-759.03	232.67	594.48	267.88	-320.19	-92.41	10
-554.93	361.33	637.21	258.51	-337.83	-188.81	8
-343.75	185.79	511.96	157.62	-393.83	-312.93	10
-398.44	-179.93	642.58	132.54	-395.54	-201.17	9
-98.14	-212.16	503.66	186.37	-461.18	-70.31	10
405.52	32.71	532.96	227.54	-462.55	-40.07	8
639.16	75.93	648.44	246.06	-416.99	-38.73	10
693.12	-64.94	875.00	285.55	-379.21	83.28	8
1036.13	-84.47	1048.34	346.47	-330.54	195.86	11
981.69	154.05	979.00	460.14	-192.72	361.51	8
983.64	213.87	744.87	494.35	-49.04	494.17	10
742.43	835.45	363.04	553.50	88.84	668.61	8
-148.44	1762.94	317.38	262.21	44.77	752.81	11
-664.31	1852.05	957.28	-195.71	-202.67	513.06	8
-286.13	1009.28	918.95	-274.05	-434.11	243.96	10
1064.70	146.73	825.20	-22.28	-342.22	212.31	10
1201.17	965.82	753.42	47.73	-262.57	161.93	8
1191.89	672.36	1111.33	-8.64	-168.43	118.93	11
1357.67	880.37	1032.47	3.27	-12.21	144.35	8
995.85	608.89	973.88	-103.61	114.69	111.54	10
1037.35	649.17	986.82	-198.00	141.33	158.08	8
910.64	215.82	960.94	-212.13	201.05	106.17	10
886.23	50.78	1043.21	-29.82	236.72	20.42	11
911.87	207.28	943.36	67.63	260.41	-38.67	8
229.49	1104.49	566.89	178.92	315.22	-120.70	8
129.15	898.68	477.29	-61.07	161.99	-112.40	10
265.87	726.56	879.88	-247.65	-6.87	-30.61	11
729.49	679.93	964.60	-384.28	-66.62	61.28	8
923.34	209.72	1105.47	-431.34	-21.82	271.06	8
1517.82	-285.16	1197.75	-281.22	168.55	456.60	10
1100.83	-132.81	954.83	-226.17	296.48	409.76	10
687.26	18.55	775.39	-178.89	425.20	202.73	9
164.79	56.64	704.59	-122.44	461.46	-71.14	10
166.26	-113.77	996.09	-28.38	413.60	-224.21	8
19.29	307.37	927.00	81.54	407.99	-331.97	10
-171.14	392.82	973.39	118.62	359.71	-280.58	9
-129.88	373.05	1031.49	128.08	267.33	-139.74	10
-11.23	281.74	987.79	145.26	238.95	-75.65	8
-70.07	115.23	1133.06	157.41	249.48	-2.99	10
-579.35	143.55	710.45	159.24	227.14	18.46	8
-734.86	491.70	678.22	125.31	89.72	-14.74	11
-359.62	666.26	879.15	-15.01	-42.91	-80.17	8
-397.22	466.31	848.88	-54.38	-93.54	-127.59	8
-359.38	50.05	931.40	-17.30	-129.24	-112.92	10
-193.85	-216.31	753.17	99.67	-173.58	-45.44	8
-211.67	414.31	889.65	232.82	-252.29	84.84	11
50.54	813.48	1005.37	157.41	-332.86	190.95	8
477.54	329.59	911.13	17.06	-359.16	301.57	10
612.79	162.60	915.77	-14.40	-265.63	333.71	8
739.50	-346.19	988.77	33.94	-175.90	324.62	11
167.72	1042.48	1311.52	152.77	-21.82	273.35	8
-318.12	287.11	1244.38	232.18	-190.19	272.61	10
616.70	872.07	386.72	314.64	-479.83	182.40	10
1250.24	730.96	-125.00	129.58	-392.94	43.27	8
929.44	975.10	364.75	-88.26	-159.88	51.27	11
948.73	778.56	541.99	-248.54	-74.80	72.60	8
1197.75	267.33	1300.05	-178.53	17.52	-37.69	10
1335.45	168.21	1459.47	-104.10	53.38	-56.30	8
1354.98	177.25	1433.11	41.29	94.85	-162.90	10
1199.71	259.28	1013.67	134.34	213.26	-274.93	9
613.04	413.33	685.55	146.70	287.87	-354.46	10
593.26	522.95	564.94	61.34	303.56	-369.38	8
463.38	594.24	654.54	-19.47	337.83	-404.27	10
332.03	727.54	607.91	-81.36	341.00	-425.45	9
269.04	423.34	869.14	-109.65	343.54	-428.77	10
34.91	494.63	523.44	-116.82	331.24	-481.17	8
234.62	475.83	626.95	-197.51	303.86	-522.86	10
202.88	374.02	721.68	-213.75	367.13	-518.83	10
85.94	228.03	182.86	-209.59	392.06	-510.68	9
-551.76	-450.68	-244.63	-255.13	440.83	-367.13	10
-1047.85	-919.43	125.49	-180.24	416.23	42.42	8
-714.11	50.54	689.94	-183.38	371.92	-11.08	10
-1756.84	-538.09	1278.32	-252.41	334.81	-134.89	9
-1452.88	-381.84	1110.84	-81.27	60.18	-18.49	10
-1126.22	-47.85	406.01	22.46	-97.14	110.69	8
-1085.69	-7.81	370.36	26.49	-187.47	94.76	10
-1016.85	1.46	675.54	21.70	-310.49	52.12	8
-781.74	-11.47	871.09	28.90	-449.74	-32.17	11
-189.94	68.36	853.52	28.56	-465.82	-100.49	8
-246.83	-120.36	616.46	27.01	-422.52	-212.71	8
-350.83	-594.97	501.22	82.86	-454.62	-212.65	10
45.65	-553.22	271.48	310.70	-518.16	-121.09	10
315.19	-521.73	512.45	498.75	-452.48	-1.80	9
177.00	-395.02	536.13	631.16	-386.29	184.63	10
43.70	-67.14	436.52	643.10	-442.23	333.37	8
652.59	424.32	511.96	562.13	-473.24	381.68	10
1126.95	795.90	936.52	427.00	-366.58	315.80	9
666.99	1108.89	852.54	291.11	-205.84	164.15	10
77.15	842.53	574.22	99.76	-235.14	145.69	8
683.11	169.68	1149.66	89.63	-335.85	215.79	10
886.72	294.19	965.09	229.37	-268.46	122.13	8
634.28	593.26	339.84	194.31	-180.48	74.49	11
508.06	372.80	575.20	182.28	-172.15	114.78	8
704.59	240.48	712.89	290.74	-183.81	227.60	10
1167.48	-45.90	432.37	432.19	-211.49	235.50	8
1624.76	110.11	109.86	642.09	-176.24	295.68	11
1794.19	1294.19	35.64	645.02	11.11	399.44	10
-395.02	3260.25	605.96	184.78	125.67	235.14	8
-480.22	1837.65	430.91	-279.94	-250.15	310.27	10
1346.92	186.52	866.46	-33.02	-268.80	554.96	8
1382.81	817.87	301.51	75.04	-153.47	443.42	11
793.21	773.19	613.28	28.50	-79.53	194.61	8
1069.58	944.34	407.23	41.20	-162.51	189.67	10
1815.92	1052.98	574.46	-51.06	-130.49	203.25	8
1783.20	692.38	486.33	-136.99	40.44	135.68	10
1478.03	516.60	398.68	-139.53	116.30	159.55	11
1586.67	658.94	428.96	-129.76	151.03	230.99	8
1503.66	1021.24	531.74	-266.57	227.08	155.98	10
1619.14	969.48	588.38	-400.02	312.41	107.12	10
1603.52	550.05	665.04	-424.04	358.25	146.61	9
1549.07	596.44	419.19	-435.94	464.02	231.20	10
1537.84	278.08	584.47	-471.59	495.51	294.28	8
1251.46	-167.97	599.37	-382.23	559.84	326.08	10
1204.35	-304.44	476.32	-195.07	590.42	328.09	10
1262.94	-490.23	637.45	-35.25	635.07	199.40	9
947.02	-770.51	709.72	166.32	690.70	-118.77	10
667.48	-774.66	672.61	354.31	729.98	-324.83	8
241.46	-552.73	543.46	536.13	643.80	-364.93	10
133.54	-258.06	473.88	542.27	554.69	-356.11	11
307.37	31.25	534.91	533.33	534.27	-374.24	8
-260.74	784.67	-17.33	489.23	540.47	-581.76	10
-358.15	898.93	-57.62	223.63	399.29	-785.52	8
93.51	167.72	339.60	-72.02	402.10	-816.19	10
-100.59	-201.17	445.56	-67.26	521.79	-788.06	9
-958.74	-188.96	543.46	132.81	358.25	-635.99	10
-796.88	-77.39	618.65	260.50	159.97	-567.50	8
-969.73	293.46	-485.35	453.03	263.79	-479.52	10
-1523.44	546.63	666.75	-59.05	173.22	-355.99	9
-1434.81	-423.83	1218.51	-168.24	70.89	12.70	10
-1606.69	-552.49	793.46	9.03	-37.96	193.15	8
-992.68	-173.10	450.44	100.86	-231.78	257.87	10
-787.11	31.01	315.43	-58.23	-237.03	322.91	8
-654.79	126.71	42.24	-225.01	-214.42	312.87	11
-144.04	-69.58	1436.28	-272.31	-429.66	130.62	8
-412.84	49.56	589.60	43.18	-432.77	-116.39	10
-219.97	156.49	367.43	61.40	-506.01	-215.18	8
80.32	-347.41	765.38	114.56	-516.48	-170.32	10
143.80	-343.99	902.10	323.27	-501.50	-7.14	9
257.81	-41.26	521.73	484.04	-497.68	145.87	10
633.30	29.30	527.34	490.26	-469.79	202.06	8
747.56	19.78	759.77	511.32	-379.43	282.44	10
543.21	353.27	650.39	533.66	-250.34	342.96	9
-39.31	710.45	757.81	530.33	-164.92	337.01	10
-15.38	818.60	823.49	545.75	-310.97	223.45	8
375.73	1062.50	496.34	421.81	-490.48	30.00	10
1133.54	1060.30	327.64	207.34	-452.76	-95.46	8
1684.33	738.04	701.42	154.36	-362.67	-130.49	11
1370.85	693.60	844.48	120.06	-127.53	-67.72	10
988.77	808.11	426.03	-34.39	103.70	61.37	8
-25.15	172.36	1021.73	-65.70	185.94	26.76	10
-357.42	575.44	750.24	242.92	56.92	38.06	9
-541.99	847.17	426.76	280.98	-147.06	100.01	8
-550.05	911.87	341.06	117.10	-370.45	234.31	10
206.79	748.29	415.53	67.87	-442.44	299.32	10
770.02	385.01	558.11	-41.23	-443.21	342.56	8
781.49	549.56	543.95	153.26	-418.91	332.37	11
1176.51	795.90	133.06	221.01	-458.80	432.95	8
1251.71	593.99	187.01	116.73	-366.79	414.79	10
1417.72	662.11	182.13	34.06	-265.56	280.67	8
1474.12	588.38	295.17	57.77	-194.40	98.51	10
1280.03	658.69	148.68	97.78	-193.18	49.99	9
1584.23	487.30	256.59	174.29	-224.55	77.79	10
1862.06	207.03	259.52	240.30	-200.04	215.64	8
2177.98	151.12	89.36	338.32	-68.18	399.54	10
2140.87	195.07	-24.41	383.09	146.94	556.21	11
1820.31	470.95	34.18	459.08	289.40	552.49	8
1490.23	1002.44	-12.45	383.73	366.21	359.31	10
655.52	1553.96	302.25	30.52	340.45	-110.75	8
927.25	1019.04	231.45	101.75	321.72	-31.62	10
787.11	847.90	114.01	80.90	194.03	57.37	9
1126.46	745.61	-111.57	-69.92	4.30	144.01	10
1704.83	58.59	216.80	-287.02	-89.90	225.71	8
2231.69	418.21	317.63	-258.33	-2.72	323.52	10
2104.49	640.63	265.14	-301.88	204.35	212.80	9
1632.57	700.68	429.20	-420.26	292.24	119.14	10
1521.24	706.79	507.32	-463.04	315.80	81.24	8
1388.18	256.59	650.88	-518.52	340.55	-61.40	10
1394.29	-114.50	549.07	-462.59	308.87	-179.29	10
1292.24	-184.33	411.13	-367.00	314.79	-193.79	9
1519.04	-405.27	714.84	-229.61	280.18	-134.61	10
1522.71	-401.12	703.86	-11.84	331.63	-71.93	8
1207.28	-275.15	531.98	94.36	366.24	-23.86	10
1175.78	-226.07	497.56	134.31	346.80	-41.69	8
981.93	-288.09	562.99	152.74	331.63	-44.28	11
987.79	-328.37	701.42	270.90	320.86	-51.70	10
656.01	353.03	398.68	455.17	330.38	-58.65	8
659.67	767.33	775.39	493.35	253.69	-82.86	10
540.53	2016.60	891.60	249.24	210.27	-168.91	9
579.59	675.78	856.93	-83.13	127.81	-197.54	10
485.11	279.54	889.89	-55.57	93.41	-121.61	8
469.73	375.49	629.64	-26.82	66.47	-110.69	10
544.19	573.73	559.08	-56.82	24.66	-247.31	8
43.21	568.85	903.08	-65.92	-6.90	-275.63	9
-165.77	278.32	986.82	-73.15	-105.41	-126.37	10
29.54	-65.92	1076.42	-1.83	-244.45	-14.22	8
167.24	125.49	1110.35	149.48	-336.18	-28.99	10
262.70	746.09	690.43	172.91	-374.60	-56.61	8
574.46	393.07	597.17	61.58	-462.89	-46.17	11
1098.63	-44.19	569.34	83.40	-519.04	186.55	8
1434.33	-31.74	482.67	170.23	-395.17	563.11	10
1366.46	94.48	62.74	180.97	-320.53	721.04	8
1526.37	235.84	-148.19	125.37	-370.48	701.57	11
1760.99	64.94	-406.01	105.22	-395.87	570.77	8
2318.36	-82.52	282.71	116.61	-346.74	486.30	10
2234.86	628.42	931.40	231.41	-149.81	218.51	8
2338.87	1132.32	891.36	197.39	-112.49	-128.91	10
2700.20	941.89	495.36	-15.44	-32.62	-252.20	11
2766.11	331.54	474.37	-172.97	171.33	-204.35	8
2196.04	123.05	303.71	-148.68	454.86	-37.17	10
1591.55	-40.77	309.57	-138.89	564.06	165.10	8
1305.91	-83.50	324.46	-88.32	551.42	378.30	11
1065.19	-46.63	288.33	-57.07	522.19	455.81	10
1189.70	152.59	465.33	-5.10	489.56	492.25	8
951.42	179.93	489.99	-15.81	489.35	387.73	10
989.26	-11.23	675.78	-53.01	448.70	154.97	8
912.84	-253.17	767.33	-13.03	434.33	-238.53	9
753.42	-347.66	858.64	22.92	484.01	-474.88	10
683.59	-132.08	1165.77	160.92	485.35	-587.16	10
159.42	178.71	826.17	161.83	448.43	-547.21	8
551.51	29.79	896.97	94.76	247.41	-375.43	11
1018.07	-11.72	878.66	149.87	290.77	-357.91	8
585.21	-301.51	1006.35	262.97	402.89	-393.46	10
492.68	-280.03	553.71	406.52	426.42	-288.82	8
22.95	-282.71	543.21	555.21	495.67	-89.66	10
-449.95	71.78	279.30	799.74	345.18	-115.36	9
-1242.19	5027.10	796.88	728.00	131.59	-222.90	10
510.74	921.39	601.81	-23.13	-304.87	-234.19	10
890.63	-277.10	794.68	-109.10	-184.66	-368.80	8
217.53	242.68	761.96	69.40	34.42	-342.77	11
-3.17	1475.10	998.54	133.48	-12.60	-219.27	8
239.75	815.43	627.44	76.32	-64.12	-60.97	8
292.24	823.00	502.93	-61.46	-19.01	30.76	10
-18.55	763.67	526.37	-135.16	-21.67	52.61	8
68.60	693.60	656.98	-324.89	-61.34	91.92	11
421.14	443.36	699.22	-504.61	-129.73	130.86	8
729.00	305.42	1203.86	-669.34	-0.15	137.27	10
697.75	212.65	1464.60	-520.72	153.90	-5.86	8
241.70	87.89	1269.04	-485.66	198.30	-94.60	10
-223.14	25.88	1135.50	-465.85	119.45	-96.44	9
219.73	-437.26	1372.56	-305.91	-23.41	-87.65	10
188.72	-449.22	1158.45	0.37	17.49	-160.80	8
11.47	-86.18	836.43	199.52	-9.37	-194.98	8
-72.51	-59.33	883.54	256.96	-115.88	-104.13	10
89.11	27.10	907.47	344.70	-94.06	-92.53	9
-275.88	517.82	730.96	415.19	-85.97	-175.26	10
-326.17	1086.91	377.44	348.33	-215.70	-383.51	8
23.93	201.90	987.55	89.54	-286.53	-368.16	10
48.10	-446.78	1042.97	214.81	-350.22	-18.04	9
1113.53	-376.71	690.43	418.15	-547.52	409.09	10
1345.70	31.74	589.84	505.62	-498.96	519.84	8
1399.41	2519.78	808.59	132.17	-310.27	266.60	10
593.75	1032.23	1018.31	-72.57	-219.76	181.49	10
749.51	335.94	950.68	-249.54	-228.88	329.90	9
1171.88	-251.22	1114.99	-160.55	-255.65	325.62	10
1173.58	34.91	842.04	73.24	-234.13	233.22	8
1609.13	763.92	519.53	87.74	-145.81	174.35	10
1707.76	950.93	986.08	-233.22	115.42	64.76	9
953.61	728.27	1177.00	-459.56	334.35	-101.32	8
627.20	544.43	1272.71	-570.80	279.24	-183.41	10
618.41	50.78	1358.40	-541.75	200.10	-192.96	8
613.53	245.36	855.47	-515.53	194.58	-200.20	10
692.87	238.28	741.70	-537.78	136.81	-168.49	9
660.16	176.27	929.93	-561.13	156.46	-170.87	10
690.67	-304.44	1189.21	-494.26	164.79	-277.47	10
336.91	-864.26	1081.30	-350.49	140.69	-292.24	8
281.98	-507.08	909.67	-153.75	3.97	-113.04	11
451.42	21.97	824.71	-166.05	-153.41	-0.61	8
1097.90	161.38	1229.74	-330.99	-65.22	-15.90	10
791.26	26.37	1266.85	-388.46	-16.11	-62.99	8
891.60	193.36	1018.31	-521.70	-4.61	-99.43	10
778.08	-454.59	922.85	-600.74	48.34	-52.89	9
571.53	-779.05	867.43	-485.84	34.58	15.81	10
523.93	-997.31	742.19	-288.70	-16.48	16.20	8
634.28	-1061.77	526.37	-314.36	-32.20	-23.04	8
367.68	-1033.45	769.53	-278.41	-27.16	1.89	10
605.47	-1138.92	844.97	-136.23	-73.79	-16.08	9
871.34	-1232.42	814.45	-34.33	-57.34	-48.13	10
504.39	-1699.71	831.30	126.77	-43.64	-38.21	8
564.70	-1583.01	645.26	470.28	-107.30	121.67	10
746.09	-1398.68	434.08	771.67	-101.53	189.51	11
921.88	-970.21	425.29	855.59	-30.70	101.17	8
636.72	-440.19	414.06	871.49	13.58	12.27	10
36.38	-99.85	505.62	776.21	-9.31	-141.27	8
96.19	-118.90	683.35	662.75	-134.37	-136.72	8
532.71	-135.25	825.68	624.57	-209.81	28.87	11
1058.35	61.77	335.45	632.48	-197.78	133.00	10
869.87	-52.98	477.54	643.04	-168.95	153.02	8
616.21	140.14	588.13	696.69	-212.28	180.42	10
839.60	805.42	449.95	704.10	-360.66	241.73	8
1220.46	1185.30	571.04	556.21	-418.76	297.70	11
984.62	1169.43	762.45	287.51	-375.34	328.00	8
1311.04	876.95	596.92	55.79	-382.78	326.11	10
1224.61	524.66	422.61	-79.71	-284.85	289.06	10
1301.76	458.74	352.54	-114.50	-288.64	287.11	9
1419.19	368.90	218.26	-142.91	-337.65	245.24	10
1705.57	112.30	584.96	-84.35	-324.43	246.98	8
2093.51	20.02	526.86	-25.79	-288.02	212.77	10
2096.19	-8.06	475.83	55.91	-162.99	167.79	8
2329.35	-117.19	772.46	88.68	-44.40	139.74	11
2463.38	119.38	727.78	144.90	105.53	82.82	8
2350.10	134.52	833.74	150.79	245.39	32.87	10
2244.38	167.72	785.64	173.89	418.21	73.06	8
1992.68	390.14	255.62	42.08	531.74	65.98	11
1729.49	285.64	725.59	11.11	554.32	29.39	8
1447.02	395.02	396.24	1.28	597.53	5.55	10
1137.45	-77.88	430.18	-73.27	570.10	87.59	8
1079.59	-866.46	463.62	28.38	581.42	128.23	10
939.94	-750.24	624.27	301.54	598.48	116.39	9
491.21	-376.46	432.62	483.61	476.53	26.34	10
584.72	39.31	673.58	527.80	445.86	-17.76	8
516.36	396.00	573.97	517.52	428.34	-70.86	10
226.32	825.68	641.85	364.90	417.14	-65.89	8
25.63	1002.20	739.75	221.92	319.89	11.84	11
59.08	957.76	991.94	134.67	194.73	15.96	8
187.01	867.43	916.99	11.90	113.16	-97.84	8
378.17	543.46	777.59	-76.51	92.10	-161.80	10
451.90	84.47	1227.54	-111.57	49.99	-212.71	9
395.02	10.25	1017.82	69.12	41.93	-153.81	10
419.43	-10.01	635.99	171.72	12.70	51.21	8
645.26	-86.67	759.03	252.04	-18.77	175.11	10
826.42	106.93	931.64	290.25	4.79	181.27	8
902.34	476.07	968.26	283.05	36.16	119.23	9
847.66	436.28	988.77	224.61	75.99	-18.71	10
950.68	666.02	802.73	209.17	117.16	-185.18	8
970.95	612.79	880.13	193.76	213.75	-352.39	10
1006.59	715.09	835.21	295.50	386.47	-537.99	8
279.79	760.74	456.79	312.04	525.73	-698.49	11
-1565.67	311.04	-12.70	286.22	427.61	-691.35	10
-2047.36	1118.65	252.44	166.44	-57.37	-497.47	8
848.14	1179.69	843.51	-96.68	-476.84	-60.21	10
1557.13	466.06	936.52	-80.51	-155.70	-149.72	9
954.59	594.97	718.51	96.71	239.07	-160.43	10
593.75	601.07	497.07	154.21	322.94	-267.94	8
455.32	467.77	430.91	120.70	387.39	-348.24	10
-41.75	313.96	592.77	135.31	371.43	-367.65	8
-382.57	416.50	487.30	125.31	342.29	-341.55	11
-246.83	932.37	549.56	166.02	405.09	-228.24	10
-656.74	1817.14	-126.22	-1.59	448.06	-308.87	8
-947.27	1304.93	-15.38	-547.55	236.02	-436.00	10
-278.56	437.74	334.47	-822.51	105.68	-510.38	9
-666.75	-145.51	324.22	-805.91	203.70	-650.79	10
-827.64	-337.16	418.21	-665.59	86.98	-672.49	8
-687.01	-497.31	386.72	-523.38	-87.74	-565.70	10
-375.24	-593.75	333.01	-483.09	-110.81	-474.79	8
-304.93	-802.98	432.62	-383.97	-146.27	-259.74	11
-228.27	-460.94	220.46	-110.84	-182.77	-19.20	10
-27.59	-413.09	201.90	-1.37	-141.14	117.65	8
-153.56	-669.92	561.04	47.97	-39.43	104.68	10
-288.33	-585.45	639.89	141.78	36.93	93.32	8
-635.01	-433.59	591.31	161.32	-28.11	96.86	9
-575.68	-256.59	653.81	177.15	-72.48	85.94	10
-612.55	-212.65	500.49	243.35	-127.59	24.26	8
-510.25	-143.07	398.68	248.50	-98.48	10.50	10
-866.94	-193.36	481.69	252.56	-77.09	-84.99	9
-908.45	-224.61	529.54	290.44	-167.72	-150.63	10
-768.55	-153.32	506.84	312.07	-239.23	-149.90	8
-592.29	-216.06	539.06	321.56	-255.07	-151.18	10
-461.67	-217.77	601.07	347.17	-286.07	-168.06	10
-226.07	24.66	498.05	362.30	-316.10	-196.17	9
-175.29	88.38	645.02	285.92	-268.43	-118.99	10
-37.84	54.20	787.84	208.83	-280.61	38.36	8
143.80	78.61	815.43	206.33	-228.61	185.91	8
48.34	12.94	756.35	196.41	-143.98	256.59	10
-70.31	-295.90	900.39	230.53	-132.84	250.55	9
66.16	46.39	641.11	383.15	-155.09	205.96	10
-55.91	361.57	600.34	465.36	-164.06	114.53	8
60.30	326.42	816.65	442.99	-206.73	38.42	10
138.67	482.67	760.74	413.57	-182.95	43.79	9
142.33	817.14	625.73	235.69	-136.17	90.12	10
260.01	578.37	707.76	110.35	-111.36	93.87	8
-156.25	-178.96	576.42	-18.98	-43.85	122.62	10
-536.38	-509.77	1013.43	125.09	-115.75	189.15	8
-909.42	243.90	764.89	504.55	-400.76	234.34	11
-206.54	1118.16	209.72	551.91	-699.92	310.03	8
821.78	859.13	355.22	245.51	-746.98	372.89	10
1109.13	603.52	557.37	107.30	-572.05	401.55	8
1299.56	374.76	593.02	151.03	-490.02	416.50	11
1543.70	196.78	379.88	310.52	-365.02	398.65	10
1545.65	140.38	151.86	474.18	-206.27	382.48	8
552.98	1625.98	340.09	541.93	-87.40	457.61	10
493.41	1510.74	270.75	156.46	-102.91	500.76	10
750.98	146.00	265.14	-123.14	-211.98	632.20	9
1341.55	381.59	185.30	-7.02	-321.62	506.56	10
1259.77	472.90	251.71	115.20	-305.76	257.08	8
1684.57	1114.50	474.85	86.49	-265.90	160.95	10
2146.97	1124.51	281.74	45.20	-180.85	142.06	8
1891.36	1697.51	73.73	-164.76	-26.03	86.94	11
1732.42	1475.10	580.32	-556.64	33.72	17.76	10
1689.94	1087.65	651.86	-827.61	90.36	-9.58	8
1329.10	492.68	621.58	-915.99	165.83	77.48	10
1064.70	-41.50	527.10	-839.87	134.06	227.33	9
1227.29	-238.28	456.30	-614.20	98.42	368.16	10
1307.62	-430.66	347.66	-342.93	143.98	409.61	8
1246.83	-439.45	447.27	-219.21	170.44	372.89	10
953.37	-585.21	691.16	40.01	227.72	302.64	8
764.40	-615.23	720.70	271.51	160.40	313.57	11
724.85	-218.26	676.51	406.49	85.66	375.24	10
761.23	194.58	637.94	370.03	-10.28	377.47	8
1073.73	279.05	1065.67	209.01	-67.81	244.66	10
1196.53	515.14	1024.90	37.23	-13.76	74.22	9
1065.67	616.46	913.33	-164.79	17.09	-85.60	10
931.15	170.17	883.06	-243.77	15.69	-125.85	8
1086.91	-256.59	915.04	-239.23	-38.24	-164.86	10
1475.83	-450.93	907.47	-66.01	-24.35	-143.31	8
1295.65	-235.11	668.70	165.01	37.99	-58.35	11
1482.42	42.72	703.61	302.37	24.66	58.47	8
1558.11	147.22	711.91	354.10	88.93	138.89	10
1548.83	552.00	916.75	353.27	138.18	134.03	8
1237.55	1048.34	664.06	309.23	171.33	110.63	11
724.12	836.67	967.04	53.71	152.92	120.97	8
676.51	699.71	983.64	-103.76	44.46	165.01	10
944.34	513.92	786.13	-203.13	-19.13	161.10	8
702.15	145.26	780.76	-279.54	0.58	180.33	10
601.81	182.13	735.84	-308.32	-55.85	268.07	9
948.49	-29.79	318.36	-329.04	-92.29	254.76	10
880.13	-362.79	532.47	-389.68	-84.81	210.27	8
1171.14	-614.99	883.54	-320.74	-143.77	157.20	10
1428.96	-592.53	874.51	-251.34	-142.21	87.07	8
1487.79	-677.25	743.90	-226.04	-95.34	26.86	11
1684.81	-898.44	739.01	-183.29	-48.52	-5.55	8
1733.15	-920.17	820.31	-90.03	22.03	-17.64	10
1576.17	-957.03	894.04	-15.53	55.39	-7.54	8
1769.04	-847.66	834.23	98.69	127.81	56.40	11
1520.02	-670.41	937.50	182.95	254.52	113.49	8
1076.90	-500.49	698.00	220.03	297.52	167.45	10
943.60	-591.31	867.92	249.66	265.99	196.26	8
824.71	-410.64	754.64	280.94	235.44	149.20	10
781.98	-384.03	812.99	299.38	168.03	13.21	11
611.08	-345.21	881.35	307.10	145.75	-26.76	8
720.70	-338.13	852.54	345.06	58.65	-39.28	10
806.64	-337.40	806.40	385.07	26.64	-9.95	8
1073.00	3.42	761.72	416.78	3.33	-47.42	8
1211.43	80.08	789.55	373.38	50.45	-132.45	11
1004.39	245.12	825.44	343.29	150.73	-155.55	8
363.53	562.99	904.79	328.06	145.97	-136.96	10
86.43	661.38	936.77	240.81	58.29	-10.25	8
265.38	658.20	993.16	136.11	-60.58	99.46	11
347.66	249.27	764.40	23.07	-115.33	84.53	8
271.48	-839.11	536.38	-167.11	-224.18	81.73	8
916.75	-1025.15	961.91	127.50	-445.31	-9.46	10
1788.82	-519.29	906.49	346.25	-458.59	-61.49	10
2044.68	610.11	927.73	539.00	-321.01	-110.81	9
2160.16	1274.41	973.39	312.01	-150.21	22.67	10
2086.18	569.82	986.57	12.48	42.88	107.88	8
1975.83	24.66	934.81	-54.41	237.55	125.37	10
1709.23	-137.70	745.36	16.24	426.97	55.30	8
1421.39	-411.62	745.36	189.82	527.22	-63.42	11
800.05	-790.77	571.53	479.71	457.37	-186.52	8
327.64	-488.04	-4.39	568.42	398.32	-144.20	10
1045.41	-188.48	158.20	679.69	423.49	75.87	8
-5.13	1484.13	-72.75	779.85	553.92	-103.67	11
-666.50	2835.20	343.26	259.03	131.26	-105.96	8
-144.53	1323.97	739.99	-230.80	-130.10	-89.94	10
272.95	1128.91	963.87	-249.94	-212.31	-380.07	10
141.11	1204.10	522.71	-240.05	-259.77	-404.05	8
474.12	902.59	518.80	-388.46	-306.92	-195.43	11
665.04	719.97	344.24	-422.06	-290.80	-150.70	8
776.37	217.53	728.27	-456.70	-292.60	-116.64	10
1242.92	179.44	897.22	-334.93	-299.29	-36.47	10
1228.52	-2.44	1132.08	-198.91	-192.78	-2.62	9
1078.86	296.88	1132.32	-119.23	-99.46	17.94	10
1111.82	803.96	1074.22	-214.20	-28.78	-72.17	8
838.13	527.59	1029.05	-333.28	40.19	-453.89	10
29.54	39.55	914.79	-255.92	-117.37	-625.15	8
219.97	-449.95	733.89	-184.84	-231.51	-518.86	11
512.70	380.86	840.58	122.50	-376.40	-112.85	8
1767.33	823.00	720.70	152.47	-445.89	280.85	10
1938.48	663.33	1012.21	91.64	-202.88	78.95	8
1521.00	254.88	938.23	63.39	76.32	-38.39	11
1297.36	278.81	837.40	92.86	188.35	-86.98	8
1039.55	262.94	964.60	90.45	218.38	-70.10	10
707.52	122.80	858.64	97.53	199.86	-64.15	8
603.27	232.18	1024.41	62.10	126.34	0.00	10
1033.20	451.90	1347.41	130.43	130.40	31.56	9
498.29	749.76	591.55	164.83	214.63	25.18	10
369.14	375.24	478.76	-16.05	59.17	90.30	8
567.87	-115.97	358.15	-176.67	-13.49	183.04	10
779.54	-48.58	840.09	-349.40	-60.67	315.67	8
1100.10	1052.49	1927.00	-332.00	-51.15	133.51	11
1142.58	1341.55	1368.65	-263.64	15.29	-224.82	8
899.17	779.79	1225.59	-431.46	126.13	-421.26	10
600.59	248.29	959.23	-534.42	128.94	-352.29	10
766.85	19.04	775.15	-514.80	49.56	-215.24	9
867.19	-78.86	818.60	-387.45	21.33	-203.43	10
1085.69	-318.60	812.50	-295.53	48.37	-190.37	8
988.53	-453.37	977.05	-146.18	150.97	-135.01	10
928.22	-351.32	1252.20	-52.52	210.24	-98.30	8
505.13	10.74	997.07	-29.02	244.66	-60.09	11
78.37	48.83	937.26	-127.35	183.44	-86.79	8
-59.08	-209.47	1050.78	-157.90	107.27	-145.11	8
-381.84	-459.96	1020.75	-41.47	-52.70	-161.10	10
-337.65	-292.24	929.69	22.46	-136.14	-131.29	11
-31.74	-200.68	808.84	142.24	-290.19	-42.02	8
108.40	-2.69	713.87	253.78	-418.61	64.54	8
381.59	436.77	616.70	283.51	-519.04	137.30	10
1235.84	218.51	1107.18	242.00	-592.29	137.36	8
1629.15	284.67	1149.41	187.87	-452.21	175.26	11
1512.45	585.21	1271.48	20.66	-286.65	251.89	10
934.57	1220.95	398.93	-257.93	-311.00	362.49	8
700.68	541.02	576.17	-334.05	-321.93	455.75	10
798.34	52.25	1066.65	-316.10	-357.42	498.47	10
710.45	7.32	793.21	-330.20	-362.40	414.92	9
1111.57	-89.11	352.29	-459.59	-382.97	211.36	10
1756.10	-801.76	418.95	-504.70	-371.43	-104.71	8
1973.14	-1088.13	320.31	-359.31	-273.80	-218.87	10
1891.36	-1037.60	408.45	-205.17	-144.23	-89.36	11
1872.07	-951.17	386.72	-81.05	-89.51	66.28	8
1909.91	-989.75	586.67	-15.66	-51.61	130.86	10
1613.28	-929.20	622.80	143.80	16.97	251.59	8
1738.53	-718.02	466.31	262.24	52.92	364.69	10
1687.01	-670.41	480.22	277.13	153.29	352.33	9
1551.03	-629.39	722.66	313.48	231.14	256.01	10
1462.16	-328.86	565.92	390.32	271.42	191.19	10
1103.76	-316.16	624.02	314.61	296.57	175.60	8
992.43	-303.22	802.25	305.08	236.91	146.45	11
922.85	-346.19	946.78	302.22	272.58	221.56	8
697.27	-246.83	938.23	272.80	302.89	296.17	10
530.52	-163.82	836.43	211.43	285.77	316.28	8
697.02	-370.12	919.68	199.07	160.71	117.16	10
724.12	-322.02	741.21	217.77	104.98	-9.52	11
498.29	-254.64	887.94	148.99	95.52	38.06	8
424.56	-289.31	964.36	112.12	45.93	121.46	8
595.70	-243.90	980.96	98.60	-9.06	130.95	10
726.07	-369.14	1137.21	98.33	-26.73	107.21	8
883.54	-511.96	1249.02	110.38	-79.83	37.26	11
1277.10	-489.26	1094.97	195.53	-75.68	22.61	8
1151.61	-558.11	1212.16	240.39	35.34	61.86	10
837.89	-267.58	852.29	364.01	139.07	191.96	8
790.53	-170.65	868.16	309.45	132.51	252.01	11
812.01	-228.27	869.63	243.65	122.01	198.06	8
707.28	-237.30	886.72	223.33	86.91	15.69	10
438.48	-191.41	1041.26	239.84	40.22	-105.74	8
573.00	-309.08	1036.62	285.16	-39.79	-25.97	10
1020.26	-254.64	1102.78	338.01	-46.72	122.41	9
1122.31	-214.36	954.35	390.50	25.60	162.63	10
1171.39	-229.98	993.90	392.33	109.31	163.82	10
1032.96	83.01	948.24	419.19	157.01	153.38	8
1008.30	315.92	904.79	396.67	139.47	133.03	11
1115.97	416.02	810.30	309.84	158.33	104.64	8
1083.01	403.56	776.61	188.23	213.13	83.37	10
1099.12	500.00	900.88	110.23	241.18	-24.99	8
919.68	541.99	1053.71	105.96	305.36	-119.32	10
503.17	425.05	876.46	120.12	322.08	-139.28	11
363.53	384.28	860.60	139.37	289.12	-105.99	8
153.81	329.35	819.34	174.19	192.26	-106.90	10
327.88	368.65	743.41	200.53	166.23	-118.50	8
291.50	512.21	609.13	255.28	169.95	-214.26	11
-146.24	648.68	481.93	225.74	196.29	-324.52	8
-572.75	417.97	645.51	167.11	138.85	-353.97	10
-470.21	96.68	448.49	259.46	-6.35	-303.19	10
-365.48	391.60	64.21	496.61	-76.57	-223.48	8
-583.50	544.92	92.04	606.29	-177.25	-223.24	9
-608.40	985.11	52.49	604.10	-283.20	-267.12	10
484.13	1055.66	-74.95	367.25	-416.99	-358.49	8
697.27	1432.13	1242.19	168.18	-220.31	-354.43	10
634.03	3956.30	1529.05	91.98	-149.35	18.40	10
720.46	1642.33	857.42	-328.43	-128.81	283.11	9
634.52	673.10	-68.12	-454.19	-55.42	-30.09	10
517.33	82.03	318.60	-628.51	27.37	-364.26	8
-4.88	-869.87	804.20	-513.52	14.83	-416.44	10
167.72	-1007.32	825.20	-116.21	-18.80	-198.73	9
297.61	337.89	520.26	247.96	-20.29	48.52	10
-28.32	1620.36	655.76	145.97	-25.45	121.83	8
142.82	1649.66	1319.82	-186.37	-59.97	75.71	10
-9.77	1277.59	1153.08	-305.39	-103.76	25.70	8
469.48	830.57	663.33	-401.15	-134.22	-91.98	11
393.31	194.58	768.07	-408.42	-73.52	-185.39	8
-46.39	-5.37	809.08	-310.42	-50.51	-321.75	10
0.49	90.09	855.47	-163.06	-142.76	-363.43	8
122.56	-106.20	862.55	-101.07	-185.18	-295.72	8
248.05	-89.11	805.42	-13.18	-195.56	-203.92	11
-4.64	71.53	1023.19	80.96	-224.33	-194.89	8
369.14	444.82	1087.40	66.77	-242.68	-203.95	10
322.02	289.06	1156.98	-0.70	-195.89	-236.88	8
210.94	70.80	1124.51	11.84	-233.95	-190.77	11
609.38	249.51	1026.37	10.68	-257.66	-152.98	8
669.43	197.75	922.36	-32.87	-189.27	-111.60	10
803.96	62.99	970.21	-7.29	-117.13	-43.18	8
581.05	-0.24	1043.95	48.55	-81.39	19.26	10
813.96	199.22	1103.76	92.53	-81.54	202.61	9
783.45	386.23	1341.31	70.68	-20.54	320.95	10
914.79	551.03	1241.46	49.59	58.65	304.26	8
737.55	439.21	1130.37	-25.05	141.97	188.05	10
568.36	298.34	1118.65	-94.91	173.74	208.22	8
428.71	376.46	944.34	-144.10	148.04	203.49	11
306.64	333.25	1108.64	-135.25	135.93	174.74	8
118.65	369.38	905.52	-144.71	119.05	44.53	10
-189.21	-124.51	900.88	-114.38	56.43	-5.22	8
307.86	-457.52	1002.44	28.81	-52.55	62.23	11
446.78	80.08	795.17	220.58	-25.97	6.59	8
233.40	613.04	708.98	222.84	-3.85	-159.58	8
23.68	812.50	1331.79	159.18	-2.08	-243.71	10
307.13	618.41	1394.04	47.49	-69.24	-404.85	8
543.70	323.49	1032.23	-25.94	-83.68	-432.65	11
454.10	-309.08	944.82	-82.09	-58.93	-311.61	8
405.76	-640.87	1177.98	159.52	-85.21	-100.10	10
520.26	-291.50	1040.77	373.32	-84.05	174.87	8
737.55	761.47	796.39	318.18	-73.82	238.13	11
364.50	912.35	1139.16	15.90	-39.98	172.24	8
397.46	-205.08	1216.31	-50.29	-75.84	297.12	10
826.42	539.55	951.90	174.35	71.99	542.97	8
522.46	1056.40	745.85	95.58	228.27	400.21	10
198.00	511.23	760.99	-56.06	176.30	386.14	9
312.01	338.87	791.50	-50.45	16.97	373.32	10
548.83	367.19	973.63	-97.99	-34.12	348.97	8
1063.23	512.45	1399.90	-81.45	1.53	249.88	10
879.64	907.96	1079.83	-95.37	52.86	35.40	8
1140.87	286.87	1253.42	-157.17	92.83	-160.00	11
817.63	30.03	1165.53	-87.01	164.22	-56.27	8
822.51	68.36	1022.22	25.21	239.81	157.17	10
872.56	321.53	966.06	16.39	267.30	206.94	8
415.04	465.33	957.03	-53.74	367.46	168.91	11
-222.66	297.85	1206.05	-123.81	355.07	74.40	8
-262.21	387.94	1044.19	-160.00	211.43	48.13	10
166.75	279.54	1152.10	-189.91	50.54	-22.34	8
208.50	304.69	981.45	-156.46	50.48	-200.56	10
271.24	104.49	984.86	-66.65	48.65	-374.88	9
46.88	131.84	573.97	-1.65	55.73	-404.60	10
9.03	-76.90	635.01	49.71	2.90	-279.48	8
-166.99	238.28	830.81	122.25	-28.93	-89.14	8
-321.04	562.26	777.34	9.70	-140.66	37.26	10
-134.03	474.61	1153.81	-68.97	-187.90	81.21	9
61.28	562.01	1347.90	-147.37	-226.29	46.48	8
401.37	565.43	1296.63	-199.49	-240.26	-108.58	10
673.34	242.68	1028.56	-271.27	-224.64	-202.85	10
1068.85	-24.90	928.47	-279.36	-189.33	-135.80	9
990.72	-104.49	1003.91	-272.40	-69.12	-102.91	10
771.48	-244.38	1119.14	-225.98	9.43	-79.93	8
607.18	-200.20	1239.99	-170.81	46.60	-48.86	10
173.34	-161.87	1038.33	-177.19	36.44	-9.58	8
75.68	-257.57	941.41	-259.95	-28.69	89.94	11
153.08	-441.41	950.68	-297.36	-110.63	85.82	8
290.28	-703.61	1060.55	-277.92	-134.86	-51.97	10
277.34	-842.53	1188.72	-124.82	-142.88	-164.61	8
457.52	-523.44	1037.11	8.58	-153.02	-173.19	10
749.27	-454.10	1062.01	32.81	-73.76	-237.85	9
385.74	-733.15	1143.55	58.78	-68.05	-219.24	10
676.03	-394.04	892.33	200.01	-105.56	-70.04	8
991.94	8.06	1025.88	190.64	-97.81	74.07	10
1064.94	-215.82	1094.24	59.14	-68.76	94.57	9
817.14	-375.49	1217.29	106.02	18.52	123.50	10
724.85	-310.55	1276.86	181.21	34.48	154.11	8
822.51	177.49	1145.51	185.39	31.37	177.31	10
779.05	273.93	1314.21	74.28	76.08	180.82	8
542.48	46.39	1376.46	-29.97	115.91	17.58	11
435.55	-412.11	1292.48	-16.39	145.69	-150.67	8
-111.82	-523.44	812.74	58.84	138.73	-125.61	10
210.69	-911.62	521.97	193.76	-31.10	183.62	8
681.15	-665.53	500.00	308.29	-107.24	533.11	11
926.76	-60.06	713.87	315.22	-77.27	559.66	10
889.65	-42.48	1109.86	241.24	-80.90	462.46	8
1402.34	333.98	1553.47	280.73	32.62	223.24	8
863.04	758.54	1492.68	292.18	246.89	45.26	10
517.58	528.32	1378.66	222.44	251.95	-32.10	11
576.66	517.82	1110.84	130.10	215.52	-33.57	8
531.25	370.85	1107.91	44.46	263.24	-124.69	10
174.56	102.78	1043.21	31.86	293.15	-278.84	8
-105.47	-321.29	1040.53	77.97	288.54	-336.00	10
-265.87	-505.37	891.85	246.46	237.34	-322.33	9
-412.35	-225.83	671.14	425.60	153.75	-211.30	10
-727.78	73.00	555.66	524.60	-62.04	-101.59	10
-470.70	289.55	588.62	581.45	-308.32	49.71	8
86.43	860.35	261.23	513.89	-469.27	20.54	9
1641.60	1105.47	324.22	107.27	-245.36	-339.20	10
1500.00	299.07	557.13	-92.44	21.09	-488.59	10
-672.85	688.23	1519.04	-176.88	15.63	-401.15	8
-339.11	1090.82	1897.46	-136.51	-111.24	67.99	10
-169.92	1220.70	1160.40	-28.90	-136.63	224.43	9
554.20	649.41	1104.98	-200.23	-169.74	132.08	10
1111.33	372.80	736.82	-311.37	-140.44	-27.74	10
2494.87	-784.42	1274.66	-150.85	34.67	-199.74	8
2588.13	-1174.07	1135.99	247.62	583.13	-0.52	11
810.79	112.06	-12.70	330.29	835.05	404.30	8
-591.80	1646.97	-112.06	203.74	701.72	428.74	10
-1323.49	2587.16	397.95	-63.32	512.36	285.16	8
-1111.57	2408.94	1115.48	-369.17	217.41	70.71	10
229.25	1572.27	320.56	-788.30	-50.02	-365.94	11
339.11	128.17	-328.37	-988.59	-112.58	-514.07	8
-234.13	-719.24	111.08	-839.60	-111.88	-293.00	10
-166.02	-1363.77	739.75	-534.00	-245.61	-295.47	10
244.14	-1508.30	708.50	-319.18	-374.94	-566.22	9
641.85	-1675.05	1127.20	-114.07	-250.06	-481.81	10
504.15	-1489.75	1275.63	168.00	-153.08	-52.80	10
687.50	-1146.97	1193.12	215.67	-129.09	125.15	8
1244.14	-897.95	1182.86	336.82	-64.21	277.80	10
1210.69	-50.54	1082.03	448.36	149.54	349.64	9
71.53	64.45	920.65	365.72	199.68	381.47	10
420.90	99.37	1182.62	265.93	139.86	550.32	10
632.81	453.61	1070.56	243.38	203.22	366.24	8
-207.28	629.88	931.40	283.36	224.73	104.86	11
-74.95	646.97	919.68	287.63	96.74	49.41	8
252.93	729.25	912.35	250.24	97.81	39.83	10
328.86	879.39	870.12	110.08	142.49	-38.94	8
74.95	823.97	809.08	-67.72	200.38	-77.61	8
-31.01	424.07	1034.42	-147.77	173.49	-69.98	11
-61.28	269.29	1034.67	-124.24	108.67	-88.13	8
69.09	329.59	769.53	-135.04	90.36	-94.60	10
-173.58	249.02	843.02	-152.65	88.38	-68.51	8
-266.11	286.13	689.94	-178.13	48.46	-2.69	10
-112.55	58.84	914.79	-205.41	-8.82	45.87	9
209.72	-61.52	946.53	-183.81	-2.78	0.15	8
52.98	-87.40	909.42	-159.33	33.94	-39.70	10
-309.33	-115.48	944.09	-122.07	63.11	-3.85	8
-216.55	-42.97	1037.11	-106.57	-0.73	48.52	8
-167.97	-183.11	1125.00	-95.49	-19.84	59.17	11
61.04	-157.71	1107.42	-47.79	-58.53	43.67	8
105.96	-104.74	1062.74	-7.48	-37.87	60.00	10
40.04	-34.18	949.71	6.93	-30.49	67.08	8
97.90	-48.58	837.89	-15.32	-31.80	31.46	9
270.75	-150.39	869.87	-21.33	-22.89	-97.72	8
181.88	-124.76	981.45	48.37	43.15	-149.99	10
-183.59	-10.74	973.39	59.91	48.58	-106.96	8
-110.35	-9.77	1091.31	35.95	20.81	27.40	10
1.95	-93.75	1186.52	56.95	18.43	61.25	9
43.21	188.48	985.84	102.42	27.74	40.04	8
14.65	265.14	931.88	80.35	34.00	38.94	8
-53.22	294.68	926.51	12.51	35.71	61.74	10
-17.58	124.27	1137.70	-58.47	1.16	40.34	8
11.23	107.67	877.69	-83.34	-14.04	-114.59	9
-110.84	-12.45	817.38	-96.34	-24.87	-220.89	10
-200.93	149.41	785.40	-86.09	-56.58	-218.14	8
-179.20	366.70	890.63	-103.55	-76.72	-155.36	8
-145.75	231.20	992.19	-176.33	-119.87	-78.67	10
-53.47	63.96	1099.12	-210.57	-151.79	-62.13	11
127.44	-6.84	1023.68	-178.59	-162.45	-117.55	8
146.73	41.75	893.80	-224.55	-126.22	-195.89	10
54.93	-221.44	1025.88	-249.18	-107.70	-229.55	8
10.01	-504.39	952.64	-281.04	-149.48	-267.00	11
301.76	-645.26	954.83	-223.11	-205.51	-202.91	8
765.87	-808.84	1047.36	-109.95	-186.58	-140.78	10
869.14	-680.18	1103.52	29.79	-64.85	-80.14	8
486.33	-355.96	1116.94	132.02	41.63	-6.13	10
260.74	-226.81	1205.08	126.68	92.13	29.27	9
-97.90	-185.79	1230.47	16.88	83.74	-9.16	10
-74.71	-367.43	1046.14	19.20	22.03	-86.64	8
170.17	-627.20	1115.97	169.80	-50.75	-216.16	8
43.70	-706.54	926.03	367.86	-38.88	-219.64	10
-151.61	-547.12	1031.74	455.20	-51.03	-139.83	9
-239.50	-328.37	768.07	389.37	-110.57	11.02	10
317.63	-219.24	901.86	323.76	-194.61	-10.35	10
942.63	-87.40	1144.04	359.80	-181.00	-156.62	8
835.69	-340.58	1291.99	383.27	-13.06	-345.64	11
629.88	-138.18	1140.87	352.94	116.21	-139.98	8
733.40	161.38	1132.81	281.19	183.81	79.44	10
467.29	145.51	838.87	243.99	320.07	221.68	8
322.51	256.10	798.83	273.53	291.32	232.88	10
377.20	372.56	796.14	332.37	267.61	169.62	9
-83.98	475.59	887.45	323.15	294.10	221.86	10
-330.81	868.90	732.67	251.59	211.03	168.33	8
-439.21	1222.41	891.36	49.90	143.77	46.84	10
-443.12	1032.96	858.15	-179.23	69.37	-33.84	11
-168.70	785.16	722.41	-270.87	-50.81	-17.76	8
736.82	524.66	820.56	-344.15	-126.83	-68.82	8
843.02	392.33	965.58	-397.06	7.42	-158.91	10
290.77	72.02	1068.60	-393.52	65.64	-178.74	8
17.58	-106.93	1077.39	-343.75	69.06	-127.38	11
110.84	78.61	932.37	-326.60	53.59	-136.90	8
-304.69	185.79	980.71	-307.04	38.12	-175.17	10
10.99	147.46	961.91	-333.77	-60.09	-113.71	8
162.35	31.98	968.75	-333.83	-25.21	-6.99	10
24.17	38.33	902.59	-335.30	2.23	44.89	9
-49.32	-146.73	885.25	-360.44	13.89	109.86	8
-226.56	-375.24	952.15	-302.92	11.81	134.95	10
-149.41	-498.54	1065.19	-184.05	-46.42	82.15	8
-54.69	-618.90	1064.45	-124.73	-89.05	-8.51	11
129.88	-621.58	886.72	-122.44	-87.65	-37.35	8
74.71	-865.72	813.72	-143.34	-76.63	25.88	10
241.94	-1087.65	848.39	-29.94	-62.53	183.93	8
80.08	-917.48	1112.79	125.18	-64.36	290.37	10
34.42	-593.99	1082.52	418.27	-121.73	338.41	9
136.47	-243.16	912.60	440.86	-146.61	448.21	10
862.06	145.02	638.18	253.85	38.94	373.57	8
376.95	41.26	1081.79	193.18	115.02	232.79	10
-57.13	187.99	987.06	71.59	123.44	-9.49	8
178.47	-200.20	1121.09	-9.95	138.43	-140.14	11
-305.91	102.29	1063.72	122.80	155.21	-114.62	8
-49.56	-76.66	1021.48	132.14	122.99	37.72	10
119.14	138.18	962.89	208.59	140.56	196.75	8
-266.36	359.13	954.10	206.82	127.14	228.42	11
38.09	379.64	944.82	188.42	41.20	224.82	8
349.37	410.40	895.75	243.10	73.79	84.96	10
-41.99	408.69	562.99	283.20	129.79	6.84	8
-257.32	619.87	936.77	105.22	90.97	-30.43	8
6.10	748.05	811.04	13.64	106.32	-129.03	11
-125.00	662.35	937.74	-33.36	136.78	-175.99	8
-311.52	527.83	815.92	-130.52	106.69	-235.41	10
-280.03	502.44	758.30	-225.43	-19.96	-165.86	8
22.22	435.30	715.33	-365.26	-46.48	-40.62	10
36.87	144.53	906.49	-404.88	5.98	-99.52	9
-134.28	26.61	906.25	-352.66	66.38	-217.53	8
-659.67	-51.51	887.21	-330.84	47.91	-261.08	10
-522.71	-173.10	882.08	-260.62	-99.09	-372.96	8
-449.95	-392.33	909.18	-153.20	-195.34	-447.42	11
-240.23	-249.02	541.50	-0.46	-256.71	-410.92	8
-250.73	-117.43	524.66	59.81	-300.17	-324.86	10
-318.36	-79.59	582.28	90.42	-429.02	-285.22	8
54.44	4.39	551.51	71.20	-480.87	-276.52	10
155.76	-93.02	455.81	-11.41	-521.12	-273.10	9
681.64	-496.34	513.18	-137.51	-518.22	-290.92	10
608.64	-467.77	386.47	-138.24	-483.73	-343.84	8
808.35	-580.32	700.44	-27.86	-421.97	-158.84	10
133.06	-658.94	174.07	-87.22	-302.98	184.33	8
185.06	-822.02	602.29	-296.81	-497.22	460.33	11
511.96	-971.44	984.38	-316.65	-558.87	534.12	10
988.53	-696.04	984.13	-287.87	-557.86	522.09	8
430.66	-686.52	530.52	-249.94	-329.62	465.85	10
974.85	-1097.41	63.96	-262.30	-374.63	545.20	9
1259.52	-1619.87	460.69	-319.18	-258.03	643.80	10
1116.46	-1068.60	578.37	-134.86	-208.22	784.55	10
1493.16	-719.48	1301.51	-111.18	-143.01	705.38	8
656.49	-321.78	1169.68	-87.25	-36.71	636.54	10
780.76	187.99	742.68	-348.21	-73.36	686.34	11
933.84	-10.50	55.91	-830.78	83.56	415.28	8
-76.66	-820.80	-8.06	-896.88	113.80	158.63	8
33.94	-957.76	401.86	-824.13	-118.53	-300.60	10
2101.32	-1128.91	406.98	-859.80	-294.16	-827.97	9
1054.69	-1973.39	682.62	-829.35	-94.24	-999.97	10
782.23	-2605.47	56.15	-701.54	-45.29	-461.58	10
1001.95	-2583.74	26.61	-382.23	-39.64	-251.13	8
908.45	-2329.10	211.91	26.98	-67.54	-167.51	10
1254.64	-1710.94	-124.27	132.69	-46.60	-63.93	9
811.77	-1352.29	31.98	160.64	-41.02	36.07	10
851.07	-1120.61	68.85	125.34	-59.20	70.04	8
958.74	-1271.97	-91.06	103.76	47.94	17.46	10
1028.32	-1364.26	130.37	231.48	141.75	-205.17	8
523.19	-1163.09	33.45	396.88	151.98	-134.89	11
913.82	-1037.11	199.22	399.08	163.39	99.52	8
923.34	-754.64	112.06	361.66	159.12	206.57	10
1158.94	-923.10	68.36	230.71	204.50	284.15	10
920.90	-1038.09	-39.79	190.16	321.26	249.85	9
151.37	-932.62	206.79	240.11	344.73	330.29	10
151.37	-757.81	498.05	309.84	146.88	269.53	8
292.97	-582.28	386.72	240.42	-50.11	7.87	10
383.54	-716.31	418.21	121.49	-150.24	-247.89	8
673.10	-1011.72	410.64	88.04	-166.84	-364.50	11
877.93	-1202.64	570.80	109.68	-147.58	-366.67	8
1063.72	-1135.50	604.49	188.02	-93.41	-262.33	10
913.57	-971.92	561.04	213.93	-27.25	-62.01	10
953.13	-901.61	644.78	208.89	4.36	97.93	9
1013.43	-674.56	625.73	222.75	51.33	62.16	8
983.40	-686.28	715.09	152.47	115.54	-34.67	10
708.50	-682.62	676.51	93.02	125.85	-16.24	8
929.44	-844.24	659.18	68.51	104.43	27.19	10
888.67	-919.92	688.72	96.77	174.26	99.58	9
582.03	-985.35	643.07	155.09	180.45	149.66	10
756.84	-930.91	777.83	208.04	158.33	128.81	8
641.36	-815.19	736.33	250.76	175.26	65.52	10
419.19	-562.74	693.85	196.75	151.64	52.37	8
473.39	-521.24	789.55	158.48	132.69	92.19	11
288.57	-464.84	900.15	77.61	94.39	175.35	8
598.14	-607.91	970.46	-19.71	8.36	233.95	10
609.13	-712.65	904.05	-27.92	43.09	208.53	8
542.48	-806.15	876.71	16.33	60.67	114.11	9
522.95	-889.16	807.13	80.38	47.85	-10.62	10
392.09	-838.38	860.84	111.42	37.29	-35.89	8
500.98	-647.22	807.62	123.26	18.25	-9.67	10
516.85	-585.94	929.69	81.02	54.26	43.12	8
439.94	-572.27	986.57	51.33	62.62	67.08	9
537.84	-611.33	994.38	28.69	66.31	55.76	10
457.03	-691.16	913.82	25.85	87.43	29.11	8
560.55	-714.11	978.27	90.42	111.63	26.70	8
573.24	-560.55	835.94	123.81	163.57	-24.81	10
629.88	-451.17	1038.57	92.65	210.66	-103.67	9
666.50	-315.43	1043.21	37.54	242.95	-113.80	10
490.97	-430.66	832.76	-26.40	236.48	-41.08	8
81.54	-274.17	610.60	-42.91	258.85	69.00	10
-53.47	57.13	541.75	-59.94	182.95	-88.10	9
-81.30	-589.11	877.69	-392.85	104.83	34.18	10
42.72	-704.83	915.77	-505.31	96.50	230.47	8
-52.98	-1156.01	764.65	-409.58	82.92	282.10	8
192.63	-1303.22	636.23	-292.94	46.78	292.76	10
-87.16	-1148.68	654.05	-54.44	13.03	274.38	11
-439.70	-853.52	639.89	89.17	-87.80	304.44	8
-35.89	-687.99	885.50	23.22	-202.51	431.03	8
83.98	-552.00	825.68	-33.26	-179.96	505.52	10
186.77	-333.01	410.40	-4.91	-148.65	456.36	8
539.31	-205.81	692.38	78.46	-92.07	437.07	11
87.40	-208.98	653.56	50.32	70.98	413.48	8
171.39	-130.86	576.17	-108.83	31.01	305.11	10
126.46	-107.42	528.08	-290.80	113.92	116.67	8
-133.30	-345.70	391.60	-499.02	193.79	-285.77	11
-838.38	-1083.98	382.32	-585.42	56.15	-599.67	8
-750.24	-1200.44	608.89	-546.91	-74.34	-697.60	10
-207.03	-1324.71	581.79	-487.52	-299.26	-726.68	8
483.40	-1318.36	442.38	-356.05	-326.57	-582.76	10
434.81	-1314.94	704.10	-235.41	-236.08	-422.33	11
693.85	-1312.74	608.64	-90.85	-139.89	-172.18	8
706.05	-1400.15	695.56	45.14	-24.57	40.89	10
466.55	-1388.92	576.66	213.90	35.92	203.58	8
540.53	-1408.45	480.71	321.81	52.40	346.31	10
831.79	-1280.27	647.46	375.03	129.46	263.89	9
321.29	-994.87	609.13	399.35	133.45	156.13	10
133.54	-532.47	507.32	364.14	74.07	2.75	10
329.83	-451.90	631.59	179.02	48.10	-101.04	8
189.21	-379.15	613.04	0.79	50.63	-174.56	11
24.41	-511.47	482.42	-179.66	6.99	-238.83	8
3.17	-590.33	335.69	-260.99	12.97	-178.53	8
-36.62	-825.68	401.12	-248.81	21.55	-137.33	10
-149.90	-941.16	577.64	-133.42	-1.86	-177.34	8
119.14	-924.56	438.23	-84.26	-69.92	-171.66	11
210.94	-1175.29	560.30	-121.67	-72.72	-153.96	8
345.21	-1007.57	651.61	-61.19	-142.55	-195.62	10
552.98	-871.58	613.28	-66.62	-127.11	-257.60	8
515.87	-1312.99	710.69	-63.78	-60.15	-262.33	11
379.64	-1590.09	589.36	-5.13	-52.19	-193.85	8
798.58	-1554.69	628.17	198.85	-58.38	-70.92	10
884.52	-1151.12	616.21	344.27	9.74	-58.26	8
730.22	-654.79	513.43	252.96	75.23	-106.99	10
863.04	-460.21	579.83	47.58	51.54	-286.77	9
930.18	-414.31	703.37	-139.80	86.36	-470.40	10
580.57	-638.67	593.99	-206.54	100.95	-496.15	8
421.39	-791.26	517.58	-241.00	123.60	-356.63	10
433.59	-1036.87	569.82	-251.92	83.13	-126.92	8
609.86	-1310.30	719.97	-123.35	48.07	63.69	11
645.02	-1238.28	541.02	42.63	45.44	151.43	8
838.38	-1103.27	362.06	113.43	-2.72	136.20	10
778.32	-1087.40	502.93	117.89	58.84	114.87	8
576.42	-1050.05	761.47	126.04	76.78	110.41	11
549.80	-896.48	445.56	145.02	78.34	111.08	8
1386.96	-872.80	332.52	131.01	102.63	65.46	10
51.51	-1006.35	505.13	296.05	372.59	-32.90	10
90.33	-961.18	580.81	463.23	148.38	-78.52	8
916.50	-107.67	649.41	531.01	115.39	-16.24	9
654.05	220.70	643.31	233.37	92.96	-51.57	10
344.97	13.18	562.74	-47.42	44.04	24.63	8
583.98	-584.96	536.38	-485.11	37.35	252.96	10
387.21	-1024.66	523.44	-615.20	86.00	439.27	8
476.32	-1252.69	861.82	-507.42	94.94	495.76	11
574.22	-1501.71	774.17	-205.90	122.50	327.33	8
382.32	-1456.30	621.34	96.77	150.05	156.19	10
32.23	-1207.76	628.17	530.67	28.11	165.16	8
-15.87	-41.26	353.52	533.45	4.73	168.27	11
-354.49	-231.93	633.06	-7.75	-147.55	149.35	8
94.73	-852.78	818.12	-468.48	-107.64	440.43	10
45.90	-820.80	401.86	-591.95	-28.99	526.49	8
229.74	-798.83	448.24	-417.94	-83.07	234.31	10
621.58	-708.25	361.33	-234.59	-66.77	-140.50	9
640.63	-1020.51	365.72	-228.18	-35.06	-234.34	10
475.34	-1335.69	571.53	-263.76	82.55	-258.76	8
200.44	-1519.04	685.06	-261.14	161.65	-218.93	10
62.01	-1375.00	523.44	-233.46	150.42	-222.17	11
3.42	-1196.29	335.69	-240.91	74.89	-284.21	8
108.15	-1274.41	272.46	-260.74	-4.61	-363.77	10
145.75	-1366.21	283.94	-211.82	-7.20	-381.20	8
114.26	-1499.02	313.23	-113.46	-1.04	-293.52	10
175.54	-1533.69	281.25	-58.35	24.14	-227.45	9
77.39	-1642.58	265.63	89.08	26.34	-119.45	10
298.83	-1490.48	75.93	255.13	-19.23	-11.78	8
383.30	-1315.19	229.00	373.72	2.32	35.13	10
227.78	-1009.28	305.66	433.81	-21.94	14.04	8
220.70	-824.46	279.05	390.59	-52.55	0.67	11
570.07	-794.43	308.59	321.23	-61.77	-58.56	8
556.40	-951.42	427.98	201.78	-31.16	-220.15	8
686.77	-1106.45	436.77	140.78	-26.98	-358.76	10
662.84	-995.36	513.92	98.57	-19.93	-464.84	9
441.16	-840.09	519.78	67.20	-37.11	-422.00	10
349.12	-817.87	657.47	56.95	-106.87	-215.48	8
583.25	-592.53	470.95	38.27	-140.50	-101.23	10
936.04	-459.96	472.41	-86.55	-156.34	5.95	8
587.40	-627.20	314.45	-227.63	-108.43	-37.51	11
734.86	-860.60	429.93	-232.76	-131.93	-59.66	8
813.72	-1009.52	528.56	-67.26	-125.18	-51.91	10
936.52	-1062.26	447.02	85.66	-101.17	1.25	8
1025.88	-1133.30	392.82	145.23	-78.64	74.92	10
1152.10	-1002.20	403.56	175.75	-56.73	143.52	9
1220.21	-1044.19	485.35	125.82	0.34	125.46	10
1071.53	-1220.46	581.30	99.21	90.42	153.05	8
872.56	-1054.44	483.64	138.37	162.81	235.08	10
859.38	-921.14	525.88	143.28	175.75	225.92	11
562.26	-717.53	506.59	138.28	190.61	124.11	8
460.69	-564.45	385.25	0.46	144.23	0.55	10
270.02	-556.15	478.03	-89.32	115.84	-21.15	8
213.13	-776.61	747.31	-178.62	51.15	-9.34	8
308.35	-962.40	612.30	-141.69	-6.81	50.32	11
666.75	-1226.32	506.10	-67.75	-23.59	153.78	8
647.46	-1323.24	584.96	6.44	37.26	191.44	10
347.41	-1319.34	554.69	104.16	-24.57	147.89	8
600.59	-1093.51	503.42	147.83	-57.37	131.10	11
630.13	-1032.96	666.02	189.27	-1.01	141.39	8
-0.73	-1164.06	448.49	173.55	60.46	151.79	10
128.17	-849.12	706.79	357.51	-102.69	196.56	8
989.75	-164.55	128.91	411.96	-147.71	382.23	10
732.18	-385.25	580.32	169.34	-70.98	327.79	9
222.90	-493.16	811.04	67.47	-132.11	229.10	10
719.97	-479.98	662.84	-16.88	-134.52	139.16	8
609.62	-580.81	370.12	-220.98	-50.93	-114.44	10
517.82	-696.78	297.61	-337.16	-57.71	-330.66	8
552.00	-631.59	274.90	-470.46	-114.78	-516.36	11
865.48	-1278.32	698.00	-546.57	-143.95	-725.98	10
1046.63	-1565.67	453.61	-371.12	-66.96	-660.92	8
672.85	-1513.43	598.39	-168.03	-34.88	-467.50	10
570.07	-946.53	518.55	-108.09	-71.20	-135.99	9
993.41	-998.78	499.27	-151.21	-11.78	-27.37	10
605.71	-1596.68	390.14	-178.53	111.76	37.32	8
287.60	-1506.59	557.13	20.29	43.18	17.43	10
698.00	-1068.12	247.80	101.32	-33.72	76.93	8
1642.58	-1298.10	384.52	40.95	119.11	-34.45	11
969.24	-1176.76	271.48	258.51	373.47	-327.24	10
-385.74	-1623.78	459.96	236.02	44.04	-267.49	8
1070.07	-1522.71	730.96	224.00	-80.84	-146.85	10
652.83	-309.33	622.56	320.13	-13.82	-158.97	8
271.00	-821.04	560.79	177.49	-172.49	-173.68	11
1559.57	-1238.53	849.61	87.65	-276.64	170.47	8
1090.58	-1285.64	713.38	156.89	-181.55	265.14	10
1537.60	-874.76	864.26	164.79	-188.78	476.41	10
1516.60	-941.89	682.62	119.02	-91.16	490.05	9
980.96	-529.30	528.81	196.47	49.44	262.97	10
514.16	-584.23	522.71	207.73	35.83	107.15	8
724.61	-565.43	537.84	203.95	-2.01	89.08	8
720.46	-759.03	526.61	168.18	-17.43	-27.92	8
497.80	-1102.78	727.29	160.28	-49.47	-111.91	11
851.56	-954.83	553.71	255.22	-117.89	-37.99	8
1323.49	-1031.74	852.54	234.47	-49.19	114.69	10
1251.95	-1029.05	893.80	248.84	104.92	290.22	8
942.14	-848.63	851.81	194.52	153.08	428.83	11
1093.99	-924.56	1016.60	201.48	199.34	444.37	10
841.55	-819.34	911.13	275.57	301.51	376.13	8
648.44	-603.03	708.74	318.48	321.99	230.22	10
538.09	-501.95	585.21	271.30	278.56	52.49	8
673.10	-449.46	598.14	212.22	201.48	-58.87	11
638.18	-288.33	655.27	217.93	212.92	-135.56	8
558.84	-171.39	610.84	152.25	230.87	-197.27	10
180.42	-413.33	703.13	110.47	154.88	-216.58	10
286.62	-231.45	770.02	134.28	116.64	-198.67	9
356.45	-209.47	948.00	90.06	140.59	-157.14	10
-127.44	-515.87	1021.97	46.91	171.81	-103.52	8
-109.37	-646.97	985.35	100.46	115.91	-108.95	10
-296.14	-775.88	965.09	134.89	83.22	-173.46	8
-361.33	-629.88	1042.72	153.81	-24.44	-114.90	11
-133.30	-532.71	1122.56	145.75	-107.91	9.80	8
100.83	-365.23	1030.76	64.24	-154.45	78.06	10
335.69	-422.61	1144.29	28.84	-158.08	84.75	8
364.01	-499.02	979.74	-21.79	-176.64	144.32	11
421.88	-632.81	1048.83	-57.95	-239.07	243.90	10
194.82	-492.19	938.72	24.69	-361.45	389.71	8
656.01	74.95	724.12	83.31	-486.36	402.34	10
872.07	275.39	739.50	29.63	-490.20	177.43	8
1145.02	595.95	576.66	-198.43	-348.08	48.74	11
1396.24	-79.10	608.15	-404.21	-240.54	-90.52	8
661.13	-676.03	759.52	-663.36	-113.89	-382.54	10
823.49	-1509.52	1147.71	-642.49	-83.98	-351.10	8
980.96	-1471.68	991.46	-297.15	15.69	-179.66	10
869.14	-913.09	723.39	-49.68	108.95	15.23	9
903.56	-628.91	923.83	15.93	147.31	136.84	10
960.94	-418.70	851.32	-4.24	181.27	69.15	8
971.68	-473.39	870.12	-85.69	213.04	25.79	10
835.69	-486.82	904.05	-172.70	258.48	51.09	9
412.35	-931.40	983.64	-242.92	227.08	-16.54	10
712.16	-1040.28	1100.59	-99.55	107.70	-116.49	8
592.53	-1097.17	1014.16	-100.07	65.03	-163.70	10
520.26	-1080.57	988.28	-66.44	31.98	-170.32	8
616.70	-993.90	952.15	-14.04	25.85	-170.56	11
519.29	-1025.15	926.03	-12.91	44.49	-154.05	8
323.00	-992.92	857.67	34.61	17.15	-90.18	10
634.77	-897.22	791.75	76.17	-44.80	-59.05	8
711.18	-863.53	869.63	118.04	-19.41	-38.33	10
602.78	-775.15	675.29	119.08	31.31	27.59	9
544.19	-704.35	624.76	92.83	38.85	45.47	10
554.20	-713.13	731.20	92.71	21.45	12.27	8
593.26	-702.39	884.03	152.95	-16.51	-89.26	8
912.35	-652.10	936.04	167.08	-40.74	-108.03	11
676.51	-657.71	919.92	127.75	37.69	-19.35	8
623.29	-620.61	960.69	146.94	13.55	-3.08	10
809.81	-662.60	956.79	163.30	5.62	-22.03	8
773.44	-558.59	979.74	194.52	14.43	-21.70	8
997.80	-462.40	905.03	169.22	6.47	-77.03	11
856.20	-346.19	897.22	123.96	21.67	-131.26	8
1065.43	-324.71	944.82	58.07	29.33	-143.10	10
1241.94	-307.62	820.07	3.81	162.63	-32.78	8
1781.98	-522.71	91.31	-11.02	241.24	41.84	10
625.98	-697.75	1076.66	37.08	520.32	190.22	9
614.26	-64.21	542.97	397.86	468.63	186.61	10
290.28	769.29	812.01	107.79	473.66	144.04	8
-677.00	397.22	823.73	-395.26	452.61	167.88	10
-740.23	-447.51	-52.00	-578.89	182.74	261.99	9
1332.03	-139.65	1205.32	-426.76	133.09	193.79	10
-665.53	395.51	115.48	-453.25	326.78	-75.53	8
-1562.74	-82.52	675.29	-679.17	62.10	290.19	10
-1603.03	-404.05	729.74	-674.41	-445.28	548.89	8
1321.78	-1318.60	-527.34	-585.72	-498.96	999.97	11
804.69	-1538.09	611.82	-760.65	190.55	946.04	10
348.39	-2169.68	1115.97	-518.04	653.72	212.86	8
-1075.44	-1810.30	-306.15	-242.58	969.79	-29.60	10
-1455.57	-1999.27	-720.95	-213.81	718.72	-144.01	11
-3127.69	-2380.13	-493.65	-14.62	-175.45	-232.18	10
-1570.56	-836.43	-303.22	79.90	-878.91	-334.32	8
1434.08	-85.94	196.04	-15.01	-895.39	-487.18	10
1679.69	-735.35	883.54	-343.84	-382.97	-593.63	8
483.40	-1429.69	745.61	-500.00	25.18	-363.74	11
327.64	-1566.41	670.90	-395.72	104.25	-103.18	10
574.22	-1624.76	468.51	-186.92	178.41	-34.64	8
-131.59	-1653.56	720.95	85.08	364.78	-94.79	10
-916.26	-1223.88	163.57	463.07	280.06	-20.48	9
-923.58	-975.83	-206.54	482.39	55.54	234.59	10
-460.45	-976.32	169.92	350.86	-96.65	300.99	8
-84.23	-1000.98	241.46	304.02	-113.98	212.68	10
-267.58	-1269.29	317.87	287.66	-117.68	14.37	8
-359.13	-1273.19	206.05	331.76	-146.94	66.07	11
-202.39	-1198.24	301.76	362.70	-250.37	231.11	10
556.64	-877.69	552.00	432.59	-283.45	300.32	8
721.44	-466.80	495.12	481.90	-138.85	299.19	10
673.58	-856.45	-87.16	430.05	-67.87	259.83	8
409.18	-946.04	273.44	514.31	-141.78	236.88	11
1476.07	-98.14	145.51	695.65	-101.10	24.48	8
970.21	468.51	243.65	412.02	291.50	-23.56	10
-243.65	329.35	121.58	-28.23	379.15	124.21	8
146.24	-135.25	497.31	-480.56	301.79	378.97	11
295.41	-297.61	627.20	-643.86	271.82	345.79	8
403.56	-508.54	603.27	-645.39	277.71	166.56	10
285.64	-952.64	1140.63	-286.13	264.50	14.50	10
1079.59	-227.78	984.86	-88.07	335.72	-103.27	8
-173.34	-385.25	195.80	63.81	556.73	-474.46	11
-932.13	-785.89	-0.73	-51.79	455.32	-592.47	8
-643.80	-748.29	-41.50	-200.68	264.16	-210.24	10
-740.48	-1550.05	158.69	-387.60	244.42	185.33	8
-976.07	-1934.81	252.20	-199.68	267.70	322.75	11
-1114.75	-1445.80	209.47	24.44	184.78	169.71	8
-1897.71	-873.05	87.65	35.80	-16.17	-31.68	10
-1496.58	-804.20	73.97	90.36	-160.95	14.01	8
-694.34	-611.57	200.68	71.93	-291.72	111.24	10
37.35	-378.42	345.95	30.85	-298.00	93.60	9
56.40	-260.50	618.41	-59.81	-228.97	6.96	10
120.36	-359.38	666.50	-176.85	-127.93	10.83	8
-273.68	-633.54	623.29	-227.45	-101.75	47.09	10
-202.88	-984.38	688.23	-204.13	-124.05	258.73	8
-34.42	-1066.41	506.59	-124.57	-67.66	510.89	11
50.78	-1116.94	444.58	-45.10	7.81	579.28	8
-162.11	-851.32	257.08	114.32	127.56	427.22	10
-620.12	-480.96	-75.93	125.70	129.88	264.47	8
-1022.95	-203.86	-85.21	73.21	-57.59	252.62	11
-648.68	204.10	-245.36	45.38	-104.89	271.55	8
24.90	111.08	109.13	-92.59	-153.17	338.68	10
357.91	-84.96	350.59	-90.79	-4.67	292.05	8
236.57	-260.50	274.90	-39.89	77.42	141.30	8
274.66	-221.44	377.20	29.39	200.26	123.47	11
223.14	-136.23	448.73	80.20	288.51	141.75	8
-290.04	140.38	213.13	174.80	407.38	97.44	10
-943.85	632.57	-82.76	106.32	418.52	77.15	8
-1215.58	618.16	23.19	-70.47	277.10	-12.70	10
-1025.88	407.96	-0.73	-203.09	142.36	-170.44	9
-946.04	338.87	-52.73	-256.07	26.37	-346.16	10
-710.45	179.69	-354.49	-285.37	-39.76	-514.22	8
-647.22	-273.44	-335.69	-300.87	-82.98	-574.25	10
-524.41	-647.22	-36.13	-247.31	-155.24	-602.78	9
-165.77	-531.74	14.65	-122.53	-174.44	-520.32	10
-151.86	-334.47	-39.55	-86.58	-194.18	-438.26	8
148.68	-648.68	62.74	-156.13	-221.34	-280.79	10
291.02	-787.35	112.30	-181.21	-124.21	-7.32	8
415.77	-943.36	282.47	-133.48	140.84	235.57	11
-203.86	-968.75	176.51	-123.93	236.42	296.78	8
-524.90	-1086.67	-88.38	-140.26	265.38	271.48	10
-643.31	-1021.48	-454.10	-64.79	162.02	77.42	8
-757.08	-1015.87	-240.48	36.25	34.82	-84.69	11
-743.41	-868.41	53.96	199.62	-10.68	-102.11	8
-765.14	-712.40	45.65	279.36	-31.37	-50.60	10
-909.42	-622.07	-77.88	267.46	-38.18	-17.30	8
-763.18	-804.93	104.25	258.39	-116.73	-41.20	10
-485.11	-791.99	153.56	377.72	-166.29	-102.60	9
-431.15	-944.82	296.63	485.05	-139.07	-2.04	10
5.62	-1082.03	304.44	586.24	-73.82	283.91	8
169.19	-1031.25	142.09	645.60	36.90	561.61	10
513.92	-823.00	120.12	574.77	179.14	741.88	8
447.02	-508.30	163.57	520.94	242.31	707.00	11
-273.68	-146.73	26.86	464.87	247.44	394.32	8
-805.18	24.66	-159.42	391.94	134.67	14.07	10
-1019.53	343.26	-258.30	325.78	29.94	-159.61	8
-1091.06	527.83	30.27	163.76	-106.17	-163.42	11
-921.88	606.45	115.48	10.80	-191.44	-148.53	8
-482.18	911.13	-32.23	-190.28	-184.78	-203.86	10
-396.24	510.99	297.36	-282.29	-158.11	-218.05	8
-453.37	-48.58	135.50	-390.93	-125.24	-236.08	10
-503.91	-597.17	300.05	-322.20	-126.16	-280.46	11
-744.14	-862.06	381.10	-129.00	-123.02	-195.56	8
-608.64	-795.41	-7.08	37.32	-135.31	104.52	10
-193.85	-876.46	288.33	-4.79	-163.54	249.97	8
-150.15	-791.75	338.87	55.08	-141.33	218.26	11
-270.26	-804.69	504.64	108.43	-130.16	159.12	8
-449.71	-449.46	385.25	209.11	-125.82	65.46	10
-571.04	-154.05	471.19	209.81	-144.13	32.32	8
-386.72	148.93	401.61	60.61	-171.91	17.09	10
-543.46	-21.73	527.59	30.91	-197.11	-1.43	9
-489.50	-79.59	580.81	85.45	-218.29	17.88	8
-610.84	-126.71	520.26	131.41	-230.41	39.67	10
-302.49	-207.28	558.35	189.88	-244.32	77.94	8
-283.20	-128.66	545.17	235.60	-216.95	93.29	10
-174.80	-65.43	573.97	225.71	-190.64	182.74	9
4.15	-48.83	736.82	115.60	-161.19	319.09	10
171.39	76.90	780.76	104.13	-76.11	341.98	8
-45.65	-107.91	782.96	105.38	-23.22	309.45	10
-293.95	-28.56	803.22	117.25	-17.67	115.78	8
-693.60	-251.22	747.07	138.21	-104.74	-95.89	9
-747.56	253.42	635.01	198.70	-246.03	-39.70	10
39.55	704.10	581.30	98.36	-298.10	61.98	10
125.73	532.96	482.42	-191.68	-171.36	-90.24	8
-211.18	132.08	676.51	-304.08	-116.06	-208.13	9
-611.08	-75.93	695.07	-417.27	-126.95	-300.11	10
-344.24	-150.39	981.20	-388.21	-216.28	-218.51	10
-23.44	-38.57	1563.48	-288.85	-262.91	-172.39	8
205.32	100.59	984.62	-131.68	-241.58	-127.35	10
313.96	-287.35	1060.55	-208.59	-187.77	-33.60	9
458.50	-427.00	1034.91	-172.64	-131.62	95.43	10
570.80	-416.99	980.96	-119.45	-27.92	205.20	8
599.12	-311.04	877.44	-94.09	31.62	229.49	10
451.66	-376.46	769.04	-55.54	109.56	197.91	9
32.71	-458.98	701.17	35.95	148.01	110.29	10
-189.94	-394.53	359.13	173.49	136.23	68.36	8
-408.94	-494.63	452.88	252.56	180.63	-19.38	10
-715.58	-488.77	587.65	450.35	187.93	-123.81	8
-1266.36	-203.86	678.22	568.79	12.33	-201.23	11
-904.05	207.76	890.38	537.45	-106.87	-244.75	8
-109.13	428.47	1046.63	396.85	-217.29	-386.41	10
-418.46	237.30	1255.86	243.93	-157.35	-522.86	10
-322.75	200.44	1201.90	98.30	-212.86	-457.64	8
151.86	-143.80	1160.64	75.93	-253.97	-375.15	11
340.58	-254.15	977.29	215.30	-184.02	-319.89	8
106.93	-427.98	728.52	343.60	-101.72	-227.26	10
-61.28	-379.15	646.24	359.74	-111.57	94.60	10
225.34	65.19	712.16	257.69	-139.89	299.32	9
683.59	182.62	1168.21	42.39	-75.71	645.69	8
643.31	116.70	1233.89	-39.70	46.75	757.97	10
582.52	179.93	1092.04	-88.35	119.32	742.71	8
516.11	166.99	1018.07	-105.53	173.86	562.68	10
428.22	200.44	808.59	-97.72	213.29	311.65	11
226.32	199.46	795.41	-92.22	239.93	102.26	8
-64.21	145.02	518.07	-80.57	223.05	37.02	10
185.30	229.74	1327.88	-111.97	181.85	15.35	8
-63.96	252.69	785.89	151.64	198.46	-34.64	11
-109.62	498.05	993.16	166.99	195.28	-32.04	8
-468.75	798.34	890.87	103.27	226.84	-128.33	8
-667.97	557.86	913.82	3.02	144.35	-210.27	10
-397.22	-11.96	970.70	14.34	98.57	-204.68	8
73.24	-222.66	895.26	182.34	49.16	-183.14	11
579.35	-146.24	663.82	379.70	95.61	-266.48	8
595.95	585.45	648.93	384.92	226.14	-390.11	10
734.13	898.68	860.11	68.60	313.45	-437.71	8
759.52	745.36	808.11	-59.30	392.88	-567.99	10
-108.15	444.58	1058.84	95.61	331.97	-592.53	9
-696.53	-77.88	-847.66	-72.54	228.91	-553.80	10
-728.03	-93.99	26.86	-545.90	91.64	-473.33	8
-270.26	154.79	-201.66	-650.51	-64.94	-357.12	10
-182.13	-230.71	187.74	-797.21	-134.74	-218.14	9
865.23	-387.94	-3.66	-831.82	-101.35	-146.33	10
805.18	-1014.65	124.51	-948.33	277.68	-141.66	8
77.88	-2076.42	-32.23	-867.43	566.13	-7.02	10
-1215.82	-2745.85	124.76	-617.83	587.34	109.47	8
-1642.33	-2312.26	-396.97	-135.53	440.31	465.45	11
-678.22	347.66	-443.85	180.97	281.77	585.17	10
-2252.44	-122.56	-217.29	-168.67	284.97	-166.87	8
-1626.22	-331.30	7.57	-124.79	18.13	62.23	10
-738.28	-349.61	28.08	-148.22	-173.55	178.99	8
-520.26	-460.21	121.83	-225.46	-229.68	142.85	11
-387.45	-269.04	62.26	-329.93	-199.98	132.39	8
-224.12	-391.11	409.42	-359.80	-161.38	171.26	10
-228.52	-801.03	487.55	-295.90	-73.52	300.69	10
-217.04	-788.33	39.31	-101.10	-17.82	471.68	9
-553.96	-677.98	-57.86	12.30	7.05	635.22	10
-236.82	-446.78	10.50	109.99	-42.60	686.43	8
-230.96	-137.21	-244.14	100.49	-37.14	619.51	8
-93.02	400.15	-113.28	60.58	-2.90	560.73	10
-307.37	527.83	-61.52	36.35	52.55	375.15	9
-476.32	580.57	283.69	32.04	29.79	204.01	8
-250.73	679.69	122.80	-3.39	55.97	42.08	10
-301.27	580.32	100.59	-82.58	130.95	-104.49	8
-417.48	379.64	113.04	-125.46	150.76	-138.28	11
-575.93	345.21	10.50	-196.01	125.31	-134.86	8
-665.53	20.26	14.89	-226.99	36.71	-47.00	10
-291.26	-133.54	4.39	-114.53	-57.22	23.22	8
-268.55	-72.75	10.50	54.53	-36.96	54.05	8
-373.29	278.08	-211.91	88.78	-24.32	70.74	11
-345.46	422.36	-79.83	1.16	-9.25	104.22	8
-627.93	308.59	147.71	-83.65	11.05	125.73	8
-821.78	385.01	305.42	-14.80	-22.25	49.32	10
-829.10	472.41	73.24	97.56	-55.91	-26.86	8
-903.08	633.54	-20.75	69.89	-90.42	-59.39	9
-655.27	528.32	109.37	-37.99	-146.12	-124.94	10
-169.19	285.40	233.89	-207.55	-186.86	-199.46	8
-4.39	190.92	188.48	-210.05	-101.14	-209.32	10
55.18	66.65	88.62	-237.85	-14.37	-231.69	8
-1.95	-52.00	162.11	-245.91	42.11	-222.93	11
-377.93	-217.53	161.38	-203.31	122.77	-142.82	8
-504.39	-276.37	61.52	-136.90	57.13	20.08	8
-103.76	-418.46	177.00	-33.20	-4.64	171.54	10
-267.58	-448.49	100.83	199.28	54.11	229.55	9
-444.58	-272.22	-72.75	427.73	35.46	237.18	10
-494.63	52.49	-296.88	478.64	10.89	260.44	8
-271.00	479.98	-213.38	425.90	-21.64	322.14	10
-277.59	320.31	357.91	384.92	-37.63	303.38	8
216.80	635.25	139.40	563.69	-104.74	202.61	11
454.10	1418.21	-460.45	439.12	47.12	31.01	8
114.99	1291.75	-259.03	34.61	288.09	-182.34	10
-702.39	754.39	-118.65	-192.57	339.26	-303.53	8
-905.52	422.85	-328.61	-223.14	317.75	-393.43	10
-1304.93	184.33	-607.91	-197.81	268.19	-585.75	9
-561.77	-519.78	-460.94	-192.84	87.52	-946.90	10
-571.78	-703.61	250.24	31.07	-360.26	-1000.00	10
-43.70	-974.12	430.18	473.39	-523.04	-1000.00	8
285.64	326.66	-222.17	984.71	-468.26	-1000.00	11
1075.68	1563.48	-1070.07	564.61	-252.96	-791.50	8
825.93	1024.90	-881.35	-420.68	-34.48	-825.35	10
291.02	-217.04	-107.42	-583.50	35.19	-757.93	10
231.45	-1085.21	-873.78	-516.36	97.56	-708.53	8
-7.32	-1543.95	-513.18	-662.75	111.94	-416.38	11
-225.59	-1382.32	-1003.91	-499.79	176.79	-214.08	8
-290.77	-1377.20	-784.67	-422.70	-58.11	-430.88	10
25.15	-1805.66	-308.84	-266.51	-219.21	-452.30	10
2709.23	-640.14	160.16	27.92	56.46	-139.47	9
559.08	-606.45	-1026.37	-191.28	861.48	-199.68	10
-387.94	-1252.20	-961.67	-667.97	634.43	-703.61	8
-1063.96	-2438.96	-1493.41	-706.24	185.82	-1000.00	10
-983.64	-2786.62	446.04	10.35	-344.94	-874.76	10
-623.78	-878.66	-463.62	326.29	-694.52	-270.23	11
1323.97	-246.34	-875.24	193.97	-855.90	-96.13	8
2187.01	-501.22	-240.48	-241.49	-593.69	-390.35	10
168.70	-871.58	-50.29	-117.19	-192.41	-778.87	8
55.66	-929.93	-210.21	-54.14	-318.42	-692.20	11
-41.99	-41.02	-548.10	19.90	-337.16	-384.67	8
-820.56	198.73	-954.35	-76.63	-593.17	222.99	8
1833.01	-89.60	-758.79	-264.80	-567.96	530.70	8
3005.86	289.79	-232.42	-367.13	-138.28	340.82	10
-794.19	-107.18	-889.65	-569.49	365.23	10.89	11
-1828.13	-304.44	-580.57	-652.37	-97.05	362.40	8
-1225.59	-1166.99	-770.26	-633.85	-834.20	777.13	10
1775.88	-22.22	-1298.83	-558.23	-1000.00	955.08	8
3900.15	1235.84	-627.20	-1000.00	-660.31	488.25	11
1647.95	-39.55	-2727.78	-1000.00	137.36	-111.45	10
-229.00	-2819.09	-140.14	-1000.00	313.29	-239.87	10
-789.55	-1967.04	787.35	-816.86	85.69	356.11	8
831.05	-535.16	1205.57	-263.64	-130.19	606.96	10
1754.64	817.87	-189.45	-162.93	-13.92	92.29	11
-580.08	72.51	-963.38	-260.28	-193.08	-71.84	8
3109.62	1616.94	-1391.36	-266.20	-423.68	558.17	10
6181.15	704.59	-2664.55	-620.94	806.52	434.91	8
-4589.60	-2480.96	-3510.74	408.17	999.97	240.51	11
-4300.05	5783.45	-5571.53	999.97	614.14	370.39	10
2332.76	1831.54	-2093.02	758.91	-119.75	255.43	10
1112.55	1170.41	-1706.05	601.53	-18.28	37.20	8
942.63	962.89	-1590.09	440.00	71.08	18.74	10
847.90	310.06	-1543.46	376.95	4.88	14.07	9
819.34	220.21	-1362.79	220.06	-72.69	-11.11	10
830.32	165.77	-1225.59	138.52	-84.26	-43.06	8
600.59	-21.24	-951.90	33.75	-93.63	-78.16	10
559.08	-79.83	-679.20	-39.70	-95.52	-99.27	9
556.64	36.13	-594.48	-17.18	-152.22	-23.44	8
573.00	30.27	-859.38	40.34	-106.60	-35.89	10
557.62	-77.39	-915.04	40.89	-116.09	-22.80	8
557.37	122.56	-966.55	94.48	-148.22	3.69	10
263.67	115.48	-1019.29	126.01	10.47	2.59	9
539.79	48.10	-490.23	160.64	123.02	25.97	8
537.84	-210.21	-251.22	115.66	164.12	27.07	10
544.68	-24.66	-549.07	70.89	38.70	52.22	8
654.30	111.33	-1002.69	120.54	-57.71	43.76	10
608.15	62.01	-1001.46	59.60	-185.70	107.39	9
538.57	-19.78	-1286.62	190.77	-161.13	99.98	10
378.42	49.07	-939.94	268.34	-32.04	97.14	8
480.22	-169.19	-657.47	179.69	43.67	80.54	8
386.47	-282.47	-594.73	116.76	81.33	58.93	10
746.58	-42.72	-889.65	49.29	31.92	60.15	9
649.17	25.39	-1254.64	89.11	-67.02	22.13	10
507.32	-68.36	-1051.51	-32.32	-164.03	26.61	8
530.03	-33.94	-1157.47	-94.54	-193.36	7.66	8
382.81	-260.50	-1165.53	-137.48	-181.95	8.54	11
252.44	-527.34	-1115.97	-233.83	-192.02	11.14	8
412.11	-206.54	-765.14	-223.94	-246.09	50.90	10
395.75	125.00	-751.46	-81.39	-247.44	41.32	10
266.11	-59.81	-834.96	-19.29	-203.64	-10.96	8
155.76	-11.47	-779.05	-51.24	-174.74	-42.72	9
239.01	-312.50	-850.59	-85.14	-162.99	-47.61	10
191.16	-163.82	-894.29	-78.92	-170.75	-33.17	8
133.54	50.05	-1011.23	-123.14	-205.66	-60.79	10
369.63	-190.43	-718.26	-129.30	-203.55	-43.82	8
-1015.38	401.61	-728.52	-53.77	-160.19	-4.30	11
268.31	24.41	-700.93	-109.28	-301.03	82.40	8
538.09	-219.48	-791.99	-64.97	-148.68	46.78	10
-171.14	210.21	-649.41	-7.81	-111.63	106.72	8
212.89	-58.35	-705.81	-32.87	-135.80	152.92	11
-231.69	355.22	-1022.95	-36.22	-115.17	110.29	8
29.54	549.07	-1000.24	-89.36	-232.06	51.15	10
-85.69	224.12	-789.55	-163.42	-388.15	-16.42	8
-26.12	267.58	-825.44	-185.88	-441.62	-75.96	10
