# Supplementary material for: Complexes of vertebrate TMC1/2 and CIB2/3 proteins form hair-cell mechanotransduction cation channels
Source: eLife. 2025 Jan 8;12:RP89719. doi: 10.7554/eLife.89719 (PMC11709434; doi:10.7554/eLife.89719)
Supplement: Figure 3—source data 1. [file elife-89719-fig3-data1.zip › Figure 3H/homo/20-1-3-T2.csv]

Time	Lat	Foreaft	Vert	Pitch	Roll	Yaw
1	-393.55	-384.52	1147.71	65.58	78.58	-183.53
2	-242.92	-423.1	888.92	88.87	-177.22	-3.48
3	666.5	-298.34	779.3	57.13	-314.97	204.59
4	1141.6	-239.5	949.22	-36.38	-175.26	217.56
5	1016.85	-305.18	1100.59	-78.67	24.44	141.08
6	562.99	-349.37	1120.85	-89.08	85.69	119.81
7	369.87	-432.86	1215.33	-86.73	95.34	105.9
8	323.97	-461.67	1191.16	-72.85	81.54	118.04
9	316.41	-356.45	1062.5	-50.72	55.48	115.42
10	328.13	-341.31	1016.85	-41.08	49.19	96.25
11	232.18	-368.16	1028.56	-46.91	49.87	78.46
12	244.38	-407.96	1074248.54	571.78	-131.1	3.72
13	1563.72	301.76	537.11	-140.69	-61.07	100.01
14	1689.45	133.3	608.64	-178.92	-88.9	-2.59
15	1795.9	-61.28	700.68	-213.32	-23.9	-86.94
16	1550.54	-36.62	649.17	-260.07	11.6	-140.78
17	1541.26	307.13	338.62	-311.95	6.1	-170.07
18	1782.71	65.92	427.25	-439	70.07	-561.8
19	1021	-19.78	302.73	-478.18	136.29	-1000
20	405.52	-86.43	545.9	-492.22	-63.63	-770.69
21	1771.97	-117.68	502.2	-477.87	-347.69	-211.3
22	2270.02	-633.3	532.71	-446.87	-177.19	120.88
23	2063.96	-731.93	496.09	-277.31	91.95	210.45
24	1121.83	-1227.05	791.75	91.03	156.49	239.69
25	829.1	-800.54	684.57	328.34	108.8	243.35
26	852.78	-17.58	2.69	718.26	-18.65	246.7
27	1052.73	389.16	-59.57	730.04	-147.06	182.43
28	898.19	521.73	-434.08	616.55	-196.75	127.08
29	1343.51	273.44	115.23	332.58	-317.96	215.61
30	2322.27	913.33	666.99	231.78	-321.01	34.7
31	2304.93	980.96	936.77	157.23	-199.22	-45.53
32	2269.78	743.9	-62.74	222.9	-170.53	-47.24
33	2494.63	737.06	-463.62	58.01	-29.54	-16.42
34	1663.33	639.16	-203.37	-141.63	76.84	-121.12
35	1131.59	426.03	-68.85	-298.13	39.79	-106.66
36	1177	472.17	184.08	-384.49	1.19	3.08
37	1181.4	429.2	364.01	-440.95	3.57	109.89
38	1406.01	256.35	374.27	-469.39	-6.47	143.83
39	1925.54	-226.32	626.22	-451.11	11.87	146.21
40	1907.71	-568.36	562.74	-301.12	157.23	123.32
41	1943.6	-286.38	281.49	-104.8	248.05	54.53
42	1503.91	165.04	390.87	-0.03	338.65	-58.69
43	788.57	203.13	696.53	-15.5	313.6	-178.71
44	350.83	2.93	646.48	35.61	216.16	-108.18
45	382.08	-3.91	564.94	54.2	121	-54.38
46	606.93	60.3	582.03	94.33	-39.79	21.45
47	550.29	224.37	523.44	88.32	-172.09	140.32
48	1154.54	271.24	331.79	-6.65	-322.24	266.51
49	1522.22	196.78	355.47	-177.89	-326.66	355.87
50	1945.07	3.42	333.01	-185.58	-228.76	337.13
51	2049.07	-153.56	196.04	-125.58	-155.43	278.78
52	2381.1	-435.3	252.44	55.57	-49.07	43.95
53	2315.43	9.28	286.87	260.71	116.94	-176.18
54	1668.21	699.71	568.12	152.74	226.93	-282.44
55	1723.63	-216.8	694.09	14.04	211.09	-302.46
56	1640.38	-59.81	472.9	53.19	238.68	-255.25
57	1536.13	133.06	346.68	11.32	239.87	-196.23
58	1579.35	-36.62	523.19	4.36	265.23	-211.03
59	1305.42	-355.71	702.64	65.4	315.09	-328.74
60	915.53	280.03	436.52	100.43	312.5	-323.21
61	488.28	416.99	838.62	52.92	308.56	-193.24
62	-144.29	772.95	134.77	-47.82	116.12	28.02
63	652.83	-55.66	473.14	-344.88	-215.3	311.04
64	1381.35	-311.04	832.52	-359.41	-261.02	597.44
65	2131.59	418.7	968.99	-361.54	-45.23	457.12
66	1752.2	449.95	770.51	-383.06	40.62	316.59
67	1655.76	165.77	554.2	-426.06	121.43	35.25
68	1477.29	-423.34	533.2	-360.41	221.31	-134.43
69	1365.97	-657.47	685.06	-193.02	265.08	-191.93
70	1067.63	-767.82	723.39	45.41	271.73	-103.15
71	1045.17	-852.05	670.65	269.99	206.12	162.17
72	1604.49	-985.35	893.55	493.1	134.34	494.9
73	2003.17	-821.29	691.16	741.85	218.26	646.45
74	2237.3	-495.12	377.93	805.39	474.12	517.94
75	1592.53	118.16	118.65	763.09	616.18	405.52
76	510.99	436.52	418.21	540.8	662.69	184.72
77	-198.49	444.58	797.12	319.58	451.29	253.57
78	109.62	249.76	998.78	226.68	86.3	362.49
79	557.62	382.81	906.98	260.99	-55.6	181.67
80	249.02	486.33	931.88	290.1	-18.86	-173.77
81	-94.48	692.38	898.44	452.82	-80.84	-473.51
82	-927.73	969.97	375.24	477.63	-194.95	-544.46
83	-426.27	1159.91	-243.65	420.9	-532.59	-544.22
84	540.53	2823.49	906.74	-100.25	-602.94	-226.53
85	2710.94	45.41	838.62	-434.33	-592.19	564.21
86	2223.63	75.93	185.55	-164.86	-273.32	183.41
87	2123.78	-330.57	823.97	-150.7	38.02	259.43
88	1199.95	183.11	1159.91	86.4	179.87	278.32
89	803.71	570.07	722.66	149.87	140.69	332.46
90	521.97	765.14	474.85	-39	-25.18	214.54
91	823.97	315.67	816.89	-132.23	-166.05	105.13
92	1467.29	116.94	679.2	-134.64	-293.67	-46.6
93	1782.23	-68.6	623.78	-233.09	-179.47	-56.4
94	1838.13	-208.98	883.79	-305.39	-53.89	-70.01
95	1881.1	-397.71	1053.22	-188.66	-15.44	-165.5
96	1771	-375.98	1000.24	-44.74	42.14	-204.16
97	1724.12	-23.44	1104.74	18.46	151.86	-250.61
98	1302.25	378.42	690.67	-46.33	253.3	-293.03
99	415.77	224.85	755.62	-238.49	294.89	-318.45
100	119.14	152.34	587.4	-278.11	104.58	-269.29
101	183.11	-20.51	842.04	-185.42	-89.81	-173.31
102	645.26	775.39	905.27	61.77	-328.52	-28.93
103	1171.39	945.8	198.97	-8	-347.08	92.56
104	1239.01	691.89	672.36	-305.48	-221.65	55.66
105	1228.03	18.07	1211.67	-368.38	-201.32	-7.51
106	1320.31	-258.79	1076.9	-322.05	-147.71	-110.29
107	1159.42	-514.89	818.85	-172.91	-91.49	-106.38
108	1436.77	-408.45	692.87	33.29	-135.99	-21.73
109	1922.12	86.67	293.95	164.43	-151.67	99.12
110	2012.21	258.06	488.77	77.79	-12.02	205.29
111	1842.04	843.02	530.27	67.5	131.62	187.87
112	1604.25	503.17	673.83	-32.5	163.12	13.43
113	1677	148.93	859.86	-63.72	190.86	-89.17
114	1874.27	161.62	849.12	31.07	214.11	-244.35
115	1699.46	103.27	687.99	146.97	263.28	-317.2
116	1357.91	40.77	564.7	167.63	305.85	-305.48
117	972.9	67.63	991.21	141.91	423.68	-229.16
118	792.24	29.3	1060.55	153.47	446.99	-133.12
119	545.41	73.24	672.12	42.82	358.73	-11.99
120	252.69	-261.72	818.6	-60.76	307.71	62.07
121	90.58	-103.52	797.36	-131.38	204.47	225.1
122	-159.18	-244.63	973.39	-66.25	3.05	247.92
123	826.17	122.31	1120.61	142.46	-206.73	269.74
124	1196.29	1198.97	1158.2	374.36	-107.39	151.18
125	1187.26	1695.31	1090.82	257.32	-66.47	-8.79
126	1458.74	1370.85	393.31	-170.78	-3.66	-196.38
127	1378.66	367.92	944.09	-293.98	5	-359.04
128	1104.49	107.91	910.64	-314.73	51.24	-605.96
129	551.51	-360.35	947.51	-285.58	34.85	-606.78
130	747.56	-853.76	1026.37	-137.54	-32.56	-351.38
131	1278.32	-417.72	1071.53	111.51	64.3	-17.91
132	489.5	1226.56	627.69	263.64	163.73	133
133	498.78	1294.92	689.7	23.93	26.21	213.93
134	655.76	349.12	751.71	-51.18	-28.23	298.74
135	809.33	774.17	953.61	-21.61	44.22	293.12
136	533.45	1012.94	1148.19	-62.68	93.02	137.18
137	592.53	612.55	1117.68	-88.99	3.36	-33.84
138	745.61	441.65	841.06	-100.95	-72.39	-172.97
139	953.37	333.25	894.29	-37.84	-106.87	-137.76
140	998.29	422.12	743.65	-29.48	-85.33	77.82
141	914.79	218.75	941.89	-58.69	-85.51	174.26
142	806.64	240.23	1087.16	-37.69	-129.3	275.54
143	1348.14	151.37	980.96	33.42	-174.65	245.64
144	1210.45	-5.13	1084.72	-67.75	-24.14	199.28
145	1045.9	-77.39	1119.14	-61.89	28.75	105.74
146	909.42	-190.43	1068.12	0.06	52.7	63.14
147	803.96	-587.4	1041.26	30.67	59.97	72.02
148	883.06	-996.09	1323.24	124.57	91.89	144.32
149	1086.91	-559.08	907.96	526.98	168.7	182.25
150	339.11	168.7	-35.64	796.84	214.75	-17.67
151	-1473.39	1125.49	194.82	662.9	4.67	-154.45
152	-810.3	2538.57	167.97	113.65	-561.13	303.5
153	1795.9	980.47	260.99	-461.7	-307.89	192.14
154	1328.61	103.52	1174.32	-519.07	-186.61	208.71
155	1396.97	65.67	1316.65	-299.38	-108.43	297.88
156	1698.97	-25.39	986.57	-14.86	-111.63	250.98
157	1490.97	-582.03	1413.57	175.51	-59.63	116.61
158	1310.79	97.9	666.26	443.42	-27.19	152.68
159	812.5	1010.99	472.9	388.73	-78.92	158.66
160	1013.92	595.7	197.75	240.97	-199.74	115.69
161	1274.66	648.93	171.14	131.71	-272.58	57.31
162	1831.3	752.93	70.31	-94.54	-151.03	-16.51
163	2004.15	502.69	559.81	-171.88	-57.46	-68.54
164	1453.61	96.92	922.61	-169.46	97.78	-162.66
165	1057.37	-26.12	1038.57	-52.03	109.1	-194.34
166	786.38	180.91	869.14	-95.18	83.34	-154.33
167	587.4	247.07	900.15	-243.32	14.77	-150.3
168	641.36	268.55	815.43	-334.99	-148.22	-190.58
169	891.6	283.94	607.18	-361.51	-257.05	-245.12
170	1090.33	382.57	581.79	-360.84	-286.56	-234.53
171	1462.4	570.07	566.65	-328.86	-267.82	-149.69
172	1559.08	489.01	705.08	-273.01	-149.72	-117.55
173	1346.44	505.86	663.09	-180.11	-29.54	-140.69
174	1375.73	587.89	537.35	-180.66	5.46	-148.35
175	1001.22	219.48	763.67	-227.69	51.97	-166.75
176	915.53	321.29	673.34	-191.68	8.03	-167.66
177	965.58	274.66	671.39	-235.63	-42.11	-159.15
178	940.92	-91.55	1061.77	-248.08	-72.88	-136.02
179	1319.09	-60.06	1062.26	-162.93	-160.03	-37.9
180	1729.98	-3.42	816.65	-66.56	-164.06	49.32
181	1487.06	161.87	696.29	-74.92	-46.39	74.4
182	1257.81	-56.4	748.05	-48.46	4.67	76.39
183	1217.77	76.9	709.96	41.29	0.12	109.68
184	1427	288.57	506.35	48.31	-9.61	90.24
185	1377.2	-68.85	817.38	46.51	55.45	62.74
186	1105.96	192.14	683.84	131.07	123.63	114.69
187	1073.24	497.07	677.73	115.26	89.42	134.77
188	1112.79	526.86	555.18	35.16	64.82	84.32
189	1319.09	105.71	844.73	26.98	70.22	21.79
190	1438.23	-9.77	833.98	154.05	86.24	-135.89
191	1220.21	177.25	672.61	226.04	171.6	-166.96
192	866.7	480.96	585.69	177.67	174.99	-141.51
193	688.72	416.02	931.64	-7.2	100.46	-46.88
194	721.92	170.9	1288.57	-100.59	22.13	147.37
195	942.63	-68.85	1498.05	-36.44	-14.53	290.5
196	1557.86	183.11	1211.67	-17.18	21.06	301.21
197	1527.34	293.95	907.47	-18.1	169.28	130.68
198	984.13	-27.1	903.32	-28.72	280.91	-75.99
199	444.58	-78.37	513.67	81.97	269.32	-94.06
200	377.93	-64.94	308.59	165.59	147.92	40.65
201	186.77	-62.99	248.29	275.97	-96.04	169.22
202	712.89	321.53	69.58	292.63	-254.27	201.75
203	1831.79	1078.37	674.56	195.89	-382.9	212.34
204	2675.29	1403.08	1686.28	-25.15	-196.75	167.45
205	2127.69	763.67	1043.21	-83.1	101.99	-56.79
206	1767.33	274.41	680.66	-124.24	241.73	-164.28
207	1635.25	-52.49	786.38	-149.9	318.63	-142.06
208	1524.41	-241.46	884.28	-131.23	334.11	-96.65
209	1304.93	-434.81	1070.07	-5.28	334.53	-14.77
210	935.79	-123.05	252.93	-20.26	332.52	-26.86
211	974.12	-220.95	477.78	-232.57	434.72	-97.72
212	-159.67	-727.05	505.13	-151.58	508.88	-301.06
213	-868.65	-942.87	762.45	110.72	319.61	-204.96
214	-457.76	157.47	700.93	351.84	154.17	65.03
215	196.04	1252.69	614.01	422.88	-28.38	-38.79
216	351.32	1466.8	709.72	139.59	-0.27	-233.58
217	229	1384.77	1400.15	-61.22	17.82	-283.75
218	1139.89	1185.3	1621.58	-233.95	-252.08	-8.61
219	1290.04	538.09	1062.74	-140.96	-115.23	-2.84
220	1090.09	472.17	828.61	-93.57	51.73	-177.4
221	602.29	270.26	995.36	-97.41	75.41	-318.33
222	295.65	252.2	1077.15	-93.44	-6.81	-204.8
223	283.45	375.24	1039.31	-170.35	-120.45	-25.09
224	344.24	197.75	1065.43	-202.18	-158.6	64.06
225	572.51	-24.41	1135.99	-195.25	-228.18	197.24
226	883.54	363.04	773.68	-115.02	-258.3	224.09
227	1150.88	317.87	709.23	-118.99	-204.74	207.64
228	864.01	52.73	1112.55	-148.9	-131.99	184.39
229	906.74	198	1105.71	-124.6	-137.27	230.29
230	938.48	153.08	1199.71	-129.39	-158.87	271.79
231	978.27	228.27	1017.33	-159.58	-131.71	274.48
232	960.45	97.41	1021	-227.33	-79.99	222.56
233	805.42	167.24	750	-271	-76.45	184.42
234	710.94	-186.52	926.27	-315.52	-106.78	68.18
235	539.06	-350.83	1081.05	-261.99	-132.14	39.83
236	703.13	-222.17	952.88	-218.87	-219.79	72.33
237	1198.97	-403.81	948.49	-212.52	-288.33	86.7
238	1442.87	-276.86	803.96	-136.78	-228.67	148.59
239	1519.04	-185.06	702.15	-50.2	-139.19	154.11
240	1713.62	-206.79	663.33	-47.15	-11.93	111.57
241	1472.41	-437.99	830.57	-67.93	21.58	89.14
242	1308.84	-648.93	1021.73	-50.23	89.48	39.18
243	1088.13	-844.73	1013.92	27.44	134.31	-23.74
244	950.68	-844.73	833.01	61.22	135.22	-96.22
245	1136.47	-822.27	865.48	40.5	118.77	-171.78
246	910.89	-782.23	760.99	73.7	140.66	-143.65
247	726.56	-925.05	820.8	141.69	97.9	-11.05
248	559.57	-970.7	918.46	228.24	64.36	89.69
249	1007.57	-635.25	901.61	426.64	-20.29	301.09
250	1550.05	-204.1	728.03	605.32	-7.81	283.26
251	1491.94	117.43	604	642.06	104.03	90.85
252	1180.91	355.71	615.72	544.4	179.08	-47.42
253	1090.33	366.46	846.68	363.74	186.58	-66.04
254	1033.94	454.83	1049.32	292.27	176.61	-70.83
255	902.1	461.91	1075.93	161.99	188.81	-32.32
256	905.27	33.69	1307.37	76.69	190.73	-7.97
257	839.84	-318.6	1095.7	159.18	217.25	12.18
258	770.75	-519.53	1043.46	347.96	198.06	14.34
259	712.16	-448.49	1016.36	679.08	141.88	-26.61
260	662.84	-335.69	762.21	855.04	137.15	-95.28
261	489.99	95.21	368.65	651.49	174.96	-59.33
262	249.02	78.86	679.44	547.12	182.16	-29.69
263	220.95	343.02	611.08	525.3	113.04	19.56
264	242.92	709.96	205.81	529.69	-6.26	-33.51
265	309.33	1128.91	124.27	507.23	-74.34	-174.99
266	219.97	1466.8	27.1	411.93	-136.11	-416.38
267	-191.89	1873.05	317.63	278.59	-196.41	-582.15
268	507.81	2166.5	-72.02	95.09	-240.42	-664.64
269	900.15	1141.36	243.16	-430.36	-73.55	-809.45
270	-623.05	1550.29	1008.3	-408.39	158.05	-807.59
271	-105.96	1549.07	528.32	-257.66	-127.14	-34.21
272	589.84	679.2	267.82	-302.34	-171.39	205.47
273	331.54	476.07	515.87	-412.05	-94.02	-46.42
274	166.02	658.94	608.64	-532.35	-31.28	-105.56
275	-54.69	820.8	1077.15	-596.56	-163.48	36.29
276	180.18	351.32	1216.31	-515.32	-173	-15.35
277	-179.44	28.56	1028.32	-366.27	-192.08	-241.7
278	-343.51	64.45	1027.83	-213.84	-305.54	-506.99
279	-391.11	-218.75	711.91	-74.68	-476.53	-491.67
280	128.42	-494.63	629.64	75.84	-601.01	-245.7
281	952.88	-276.86	256.1	194.24	-657.5	1.5
282	1317.14	-308.11	463.62	323.61	-595.61	244.66
283	1626.22	-20.26	444.09	357.88	-519.17	318.42
284	1332.76	3312.5	1116.7	278.26	-361.66	339.29
285	1796.63	-94.97	1724.37	31.04	-251.68	321.38
286	1444.34	589.84	983.64	206.09	43.67	221.68
287	384.03	433.59	91.8	173.49	17.24	114.26
288	770.02	862.79	843.75	10.77	-175.93	160.22
289	962.65	1085.45	1064.21	23.53	-195.68	58.2
290	992.68	704.35	925.78	-42.88	-194.82	-10.44
291	1104.25	714.36	1014.4	-143.92	-191.83	-14.47
292	1350.34	411.13	1013.92	-315.09	-182.95	50.23
293	1394.29	25.39	1057.37	-350.31	-114.17	50.78
294	1426.27	-269.53	752.69	-240.97	-33.69	45.5
295	1291.99	-232.18	687.99	-144.87	97.2	83.1
296	1117.68	33.69	588.13	70.8	156.22	71.2
297	1214.84	244.38	526.12	187.65	185.36	-40.56
298	1124.76	433.35	627.44	189.27	212.52	-115.75
299	1023.93	325.68	528.81	74.37	258.09	-164.58
300	1229.74	-43.21	1358.89	9.98	274.2	-106.41
301	1076.17	350.1	966.31	268.16	319.09	-58.38
302	848.39	662.11	658.45	274.08	393.43	-5.92
303	450.68	725.34	780.52	183.9	424.16	-25.27
304	184.08	792.97	768.07	133.85	368.41	-59.78
305	-130.86	921.88	832.52	104.28	305.54	-76.05
306	-74.95	770.51	1065.43	-4.55	153.96	-125.67
307	362.55	934.81	783.69	-117.61	24.72	-203.22
308	820.31	537.84	908.2	-307.07	11.78	-262.08
309	392.09	174.56	1033.69	-335.97	101.53	-174.77
310	592.29	223.88	917.24	-213.26	59.63	-60.97
311	781.01	-81.79	843.99	-67.32	88.62	-68.02
312	656.01	-202.39	1077.15	27.86	134.98	-53.1
313	577.39	-137.45	1074.22	203.7	196.81	1.95
314	651.61	224.85	958.98	226.1	184.81	79.01
315	712.16	591.31	883.3	141.94	229.68	172.82
316	740.48	735.84	1056.88	-46.2	317.96	104.83
317	364.01	857.42	757.81	-127.75	435.7	-157.17
318	-626.22	137.45	713.38	-93.75	406.31	-260.93
319	-818.12	211.91	831.54	121.52	144.5	-234.44
320	167.97	1191.41	1079.83	153.53	-71.93	-91
321	759.28	814.7	1072.27	-57.95	-16.51	-102.23
322	410.64	309.08	1140.63	-187.38	158.39	-156.56
323	85.94	-35.4	1221.44	-181.61	182.07	-119.02
324	81.05	-167.48	1100.34	-103.88	99.18	-14.53
325	143.55	-106.93	490.72	-53.68	104.31	50.48
326	-452.15	-150.88	-35.4	4.3	70.1	132.02
327	-198.97	-645.75	572.51	204.99	-72.02	204.13
328	182.62	914.55	1045.17	481.35	-81.73	163.3
329	781.01	2225.83	1410.89	146.45	6.35	201.02
330	-208.98	894.53	1164.79	-95	110.26	43.49
331	-401.12	-183.35	995.12	-52.4	6.1	44.1
332	187.99	550.29	750.24	122.16	-115.33	-2.62
333	500.73	1123.29	820.07	19.38	-79.47	-19.44
334	-184.81	368.16	574.95	-149.32	20.75	14.89
335	-257.81	-287.84	1154.3	8.58	-91.71	210.63
336	380.37	373.05	1046.63	203.13	-151.49	371.92
337	395.02	925.29	794.92	172.03	-93.08	364.75
338	67.14	1200.93	742.19	35.19	-74.13	247.71
339	17.82	895.51	1045.17	-198.52	-122.41	20.11
340	-49.07	477.78	909.18	-297.12	-168.52	-167.14
341	-14.4	-265.38	724.12	-246.89	-278.72	-78.09
342	198.73	-459.72	763.43	15.69	-361.94	226.26
343	896.97	397.95	759.03	122.96	-304.53	393.59
344	731.45	729.25	984.86	70.31	-242.89	346.98
345	470.7	878.66	776.37	-117.58	-202.45	186.46
346	819.34	385.25	868.9	-280.43	-193.73	70.53
347	1229.74	-225.1	1291.5	-164.98	-178.31	51.94
348	1068.6	204.83	968.51	99	-52.89	162.32
349	614.75	249.27	941.41	125.4	28.05	300.84
350	153.32	601.32	668.46	0	-98.75	294.01
351	365.48	968.75	856.69	-90.79	-153.05	222.63
352	403.32	521.73	1122.8	-292.69	-198.33	82.15
353	334.96	215.82	941.41	-327.48	-254.33	-51.12
354	251.46	-135.5	866.46	-197.81	-336.03	-128.51
355	249.51	-168.46	625.49	-15.23	-490.23	-40.53
356	1074.46	-806.15	601.81	119.72	-616.42	456.97
357	2694.58	291.02	1072.02	195.47	-118.68	527.74
358	1471.68	695.31	318.36	135.35	48	444.61
359	560.55	139.89	236.82	90.39	-105.38	283.87
360	915.28	100.34	262.7	-102.45	-365.54	329.96
361	1871.58	455.32	1420.41	-304.53	-322.6	284.18
362	1752.2	328.37	943.6	-183.87	-212.65	59.91
363	2143.31	-56.64	1058.35	-184.27	-173	-140.93
364	1688.23	-528.32	568.36	-181.95	25.21	-269.93
365	1343.75	-711.67	687.01	-118.16	88.41	-298.89
366	1149.41	-591.31	820.07	-45.5	67.69	-263.58
367	1406.74	-235.11	877.44	22.31	49.87	-130.58
368	1482.67	50.78	897.22	86	25.7	-41.2
369	1778.56	225.59	541.99	45.1	47.3	-8.67
370	1773.19	-8.3	691.65	-64.06	154.75	-21.67
371	1525.39	-177	817.38	-27.92	265.41	-2.93
372	1256.35	-136.23	988.53	30.64	281.43	2.17
373	1037.84	56.4	974.37	123.9	322.11	-62.71
374	518.07	-1.46	1056.64	185.03	334.35	-204.96
375	-7.81	62.5	872.07	219.45	277.19	-283.08
376	-183.35	5.37	832.76	275.88	123.17	-344.48
377	-843.75	-53.22	601.32	311.28	-162.29	-327.45
378	-1463.87	1244.63	744.87	332.21	-437.56	-68.7
379	1030.76	255.86	-45.9	299.84	-809.17	409.45
380	1751.71	202.39	-0.24	205.87	-540.99	221.53
381	1459.47	259.03	-54.44	225.71	-353.18	-23.22
382	1539.06	-476.32	-541.99	125.85	-529.63	1.22
383	1735.84	-404.79	-451.9	21.51	-647.8	331.85
384	2468.99	-38.09	19.29	-13.18	-496.64	604.19
385	2249.76	1992.19	372.31	-193.45	-400.94	494.9
386	2177.49	206.3	669.19	-473.66	-260.01	266.24
387	2321.29	647.46	687.99	-395.78	-141.75	215.06
388	2103.03	852.54	442.87	-387.39	-46.57	132.93
389	1658.69	258.06	630.62	-438.93	-44.31	128.6
390	1816.16	45.9	457.76	-376.19	-112.03	189.36
391	1996.58	79.59	226.81	-400.91	-16.72	199.52
392	1826.42	-59.08	115.23	-496.43	140.9	121.43
393	1651.86	-346.19	23.93	-519.01	187.38	94.09
394	1723.14	-291.26	-21	-465.58	288.82	9.8
395	1322.75	-323.49	65.92	-412.29	361.45	-115.05
396	926.03	-471.19	166.75	-281.34	302.12	-198.33
397	593.51	-599.61	-88.62	-85.88	169.37	-193.79
398	811.77	-786.13	-81.3	105.83	8.94	-63.93
399	1133.3	-1004.15	255.62	219.88	21.42	106.35
400	1564.21	-656.01	881.1	372.77	7.81	91.52
401	1576.66	-182.62	464.11	537.93	-3.33	90
402	1823	43.21	540.28	427.95	-7.14	115.48
403	1906.01	269.04	364.26	330.87	73.97	57.07
404	1775.15	194.82	210.94	229.22	181.27	28.72
405	1967.53	86.43	290.04	214.9	296.51	20.26
406	1985.6	119.87	557.86	272.71	380.95	6.38
407	1468.02	544.68	406.25	371.4	478.79	54.84
408	1314.21	721.44	441.16	285	403.56	34.09
409	1158.69	626.46	503.66	78.67	369.78	-106.78
410	817.63	-62.26	935.06	-152.22	308.17	-210.66
411	760.5	-368.9	976.56	-132.51	245.18	-196.2
412	739.75	-721.92	1020.26	87.95	218.17	-141.42
413	711.91	-560.79	676.76	188.63	184.94	-136.72
414	910.16	-197.51	572.02	366.24	159.42	-103.45
415	877.2	444.58	461.43	473.51	168.12	-83.37
416	964.11	600.59	579.83	412.26	107.91	-53.31
417	614.26	816.65	520.75	140.17	122.92	150.48
418	1166.99	1074.46	1024.41	-166.08	61.89	175.6
419	1341.06	1208.98	1188.96	-466.09	112.58	25.51
420	1176.76	711.18	1613.04	-430.73	139.1	-201.51
421	845.46	385.99	1107.91	-293.43	75.23	-282.53
422	965.82	160.64	589.6	-248.02	31.28	-237.64
423	1316.89	153.56	371.58	-91.98	31.56	-80.75
424	1844.24	426.03	447.02	45.59	34.85	22.06
425	1831.79	25.39	1245.85	15.69	162.29	186.65
426	1036.13	293.46	1237.79	-13.43	294.59	360.9
427	764.16	268.07	1311.04	-62.44	335.97	519.26
428	454.83	266.11	1150.63	-95.31	386.35	442.63
429	95.7	213.38	1267.58	-67.23	367.03	275.7
430	-236.33	20.26	1113.28	8.64	209.69	-28.59
431	32.23	245.61	829.59	-124.6	41.87	-81.24
432	701.42	-27.83	719.97	-214.94	-137.91	-231.17
433	1017.09	-101.32	722.17	-190.89	-179.32	-362.15
434	1250.98	-485.11	842.04	23.1	-121.28	-339.36
435	1374.51	-428.71	932.62	238.37	18.28	-180.48
436	1251.95	-421.63	968.26	321.72	56.43	-94.27
437	1193.36	-52.73	896.97	412.99	145.97	72.45
438	1202.88	-294.92	1244.14	462.49	195.56	161.5
439	933.59	-218.99	982.67	521.85	288.94	214.87
440	322.27	-47.12	754.15	528.87	336	187.47
441	-78.86	94.97	788.82	605.29	199.31	92.19
442	-566.65	764.16	689.21	649.69	83.31	37.9
443	-635.25	1387.45	393.07	645.23	-246.95	-134.83
444	868.41	1686.77	-23.44	358.49	-483.7	-390.87
445	1628.91	845.46	425.05	-54.93	-308.26	-738.22
446	234.13	666.75	840.09	-195.83	-8.06	-596.28
447	1215.33	803.96	882.81	-135.71	-16.08	20.05
448	863.77	1205.08	1071.53	-2.08	134.89	37.05
449	189.7	1089.6	1177.25	146.55	47.49	12.15
450	352.05	551.27	1089.11	270.39	8.21	7.84
451	348.14	610.35	31.98	348.45	-57.95	-0.18
452	330.32	625.24	727.54	-4.06	-35.28	59.51
453	198.49	815.92	823.49	-145.63	-64.67	56.82
454	180.42	767.33	853.27	-207.52	-133.97	55.51
455	305.42	768.55	725.83	-210.97	-176.73	95.25
456	377.2	889.16	764.4	-216.92	-239.41	119.32
457	755.37	907.96	442.14	-228.45	-332.49	41.84
458	1375.49	655.52	625	-362.34	-313.29	-147.37
459	1442.14	437.99	605.47	-336.3	-163.79	-225.07
460	487.06	300.54	714.36	-397.31	26.43	-24.14
461	239.75	345.21	928.71	-399.9	-68.05	217.38
462	874.27	139.89	811.04	-343.51	-166.81	240.81
463	1309.33	105.96	1286.62	-324.22	-136.32	158.57
464	1228.52	348.39	1002.69	-129.03	-35.58	12.76
465	869.87	278.32	1218.26	-179.6	82.31	-68.54
466	675.29	105.22	1169.43	-203.8	49.71	-43.4
467	1044.92	-126.95	1025.15	-192.38	-3.08	22.43
468	1308.11	-226.81	957.28	-111.45	58.65	-27.83
469	1249.27	-500.73	1355.96	175.11	233.73	-125.06
470	928.22	-483.15	1415.04	360.6	356.87	-122.25
471	45.41	562.99	485.6	540.37	457.82	-61
472	-176.76	836.43	437.74	290.59	245.24	-41.72
473	-61.28	591.8	641.85	-0.4	22.89	-65.55
474	129.15	395.51	816.16	-163.15	-155.52	-100.01
475	384.28	255.37	963.38	-224.03	-235.87	-52.58
476	685.3	197.75	955.57	-206.42	-239.17	-25.79
477	877.2	36.38	1055.18	-141.27	-257.54	-9.74
478	1106.45	318.12	1342.29	53.38	-177.8	47.03
479	865.97	1166.5	990.48	63.72	-92.16	34.06
480	702.39	824.71	1123.54	-116.12	-89.14	97.81
481	987.79	642.09	936.52	-186.83	-108.4	180.82
482	1290.53	630.13	816.16	-193.15	-68.33	145.87
483	1850.83	493.9	763.18	-140.23	-6.9	97.5
484	1529.54	-97.66	1154.3	-100.07	186.95	104.16
485	872.07	66.41	1227.05	-56.95	286.29	281.25
486	558.35	406.49	1066.89	-15.38	277.92	463.93
487	467.77	25.15	1241.46	-72.27	251.28	445.56
488	308.84	431.15	1009.77	-37.23	249.57	170.29
489	11.47	559.81	755.62	-113.65	230.83	-127.78
490	-613.77	-6.35	983.15	-146.36	157.99	-211.7
491	-677.98	-140.14	979	-57.5	-52.09	-281.71
492	221.19	161.13	839.84	-75.04	-237.15	-382.14
493	1050.78	146.24	1022.71	-78.16	-292.63	-564.94
494	1248.05	-109.37	1316.65	9.55	-187.04	-610.9
495	1180.91	76.66	1015.14	189.03	-140.81	-487.88
496	1284.91	106.2	969.24	259.06	-57.5	-197.88
497	1325.44	242.92	981.45	215.3	59.39	108.43
498	1344.73	240.48	1059.81	222.44	94.97	196.04
499	1321.78	385.25	984.86	238.89	208.13	287.84
500	936.04	522.46	918.46	224.64	296.97	287.75
501	636.96	846.68	880.62	210.97	299.29	337.25
502	402.34	865.23	890.14	74.13	283.02	479.37
503	280.03	824.95	1146.97	-63.75	277.37	519.68
504	167.97	823.49	1188.23	-175.17	238.4	389.65
505	-112.79	705.57	1038.09	-248.26	120.45	264.89
506	66.89	211.91	1211.18	-236.15	63.32	208.5
507	562.26	96.44	866.46	-172.91	-47.49	9.95
508	674.32	-141.6	889.16	-141.11	-38.91	-140.99
509	608.15	-364.01	949.95	-48.52	7.75	-161.29
510	499.51	-315.67	1046.39	99.61	28.41	-126.25
511	490.72	-267.09	1040.04	211.55	29.11	-101.14
512	558.84	-130.37	1117.92	238.07	23.59	-85.66
513	635.25	205.81	1009.28	317.29	25.02	-31.83
514	563.23	319.58	953.13	317.57	56.49	33.6
515	940.67	544.43	1013.67	331.97	66.35	-44.95
516	844.73	663.33	932.13	308.29	121.83	-93.35
517	750.98	744.38	825.2	201.54	181.03	119.57
518	606.2	593.99	766.36	88.32	212.49	325.41
519	661.62	382.81	1008.3	76.14	236.05	309.51
520	551.27	500	1046.14	152.65	276.64	189.18
521	595.95	471.44	961.91	107.97	273.77	-4.15
522	275.88	-54.44	987.55	52.61	254.03	-182.5
523	67.63	-364.26	864.01	222.32	171.23	-200.04
524	242.92	-463.62	877.44	481.2	142.55	-138.55
525	389.16	-476.56	758.54	769.68	207.92	-151.28
526	67.14	75.93	80.57	848.63	233.4	-202.18
527	-368.41	-2.93	-17.33	888.82	202.18	-292.85
528	-606.2	856.93	-358.15	914.52	93.32	-296.66
529	-487.55	1768.55	-209.23	677.03	-53.59	-220.58
530	30.76	1959.47	-129.64	239.62	-138.55	-276.25
531	922.85	1166.99	202.88	-83.37	0.15	-617.46
532	202.64	176.27	346.68	-68.39	80.84	-796.26
533	-36.38	680.66	218.26	11.84	119.51	-473.85
534	-576.17	1011.72	48.58	255.74	286.68	-75.04
535	-374.51	1803.22	-228.52	364.01	345.46	9.09
536	-174.8	1550.78	-194.82	145.48	202.36	-286.56
537	-11.72	1287.6	-215.58	-113.71	143.98	-444.58
538	-14.89	664.06	-314.21	-346.59	162.75	-420.62
539	19.04	461.67	-334.96	-372.96	201.51	-436.58
540	-507.08	12.45	-353.76	-379.73	341.67	-545.84
541	-1235.84	-416.75	-464.84	-350.77	323.3	-619.72
542	-1193.12	-416.99	-91.31	-274.35	90.85	-575.71
543	-502.44	-68.12	27.83	-117.77	-106.11	-426.82
544	1.71	238.77	522.95	126.65	-57.13	-325.99
545	64.45	408.69	169.68	132.48	49.99	-350.95
546	14.4	367.43	129.39	72.48	38.7	-370.94
547	536.38	596.68	-168.46	35.98	90.61	-461.4
548	-428.22	-177.49	-434.08	-146.33	127.9	-415.8
549	714.11	-249.02	281.74	9.58	20.08	-225.49
550	728.52	-107.67	497.07	135.93	136.96	75.99
551	251.46	568.36	-1629.39	-318.7	236.69	547.85
552	812.99	-1251.46	-1136.23	-475.01	434.02	721.22
553	284.18	-1079.83	-2371.34	-158.33	999.97	578.7
554	-1492.19	-1281.98	-2505.86	218.41	999.97	28.99
555	-1887.7	-1736.33	-1629.39	651.86	924.35	-441.62
556	-2743.65	-641.6	-1698.73	999.97	745.24	-265.78
557	-1706.05	1402.83	-1663.82	999.97	355.71	-48.13
558	-409.42	1930.66	203.13	96.59	42.97	144.56
559	-954.59	-240.48	-424.8	-199.62	-105.1	-79.56
560	-609.38	-743.41	-873.54	-100.86	-329.59	-68.63
561	-545.41	-603.03	-1113.28	22.71	-398.5	24.84
562	-383.3	-561.77	-1063.48	51.21	-371.15	26.28
563	-280.27	90.82	-906.01	96.8	-358.25	322.45
564	-239.26	434.81	-867.43	-77.45	-304.63	418.49
565	-11.72	250.73	-840.33	-292.14	-263.28	218.08
566	-363.77	-203.13	-793.95	-435.58	-294.25	104.16
567	-298.34	-407.23	-364.5	-441.74	-255.55	172.55
568	-513.67	-330.08	-383.79	-365.94	-224.98	127.38
569	-717.04	-139.65	-656.01	-313.02	-288.27	51.15
570	-654.3	-138.43	-757.81	-328.64	-338.65	30.49
571	-317.63	-200.93	-450.68	-303.83	-431.27	-3.88
572	106.45	-31.98	-189.21	-216.19	-393.34	-80.26
573	486.08	50.54	-135.74	-94.57	-294.53	-263.28
574	319.34	-78.37	41.75	-50.08	-99.27	-362.64
575	271.97	-71.78	124.27	-23.22	61.71	-352.29
576	-182.62	-165.77	128.42	18.92	104.74	-330.63
577	-283.94	-174.32	-61.28	43.52	158.48	-239.26
578	-532.47	-348.63	-354.74	24.75	196.69	-222.93
579	-979.74	-750.98	-290.77	-50.51	170.01	-149.02
580	-772.71	-813.72	-294.43	42.82	77.94	40.68
581	-608.4	-798.1	-346.44	110.35	41.63	174.65
582	-634.03	-541.75	-456.3	140.29	18.8	196.96
583	-584.72	-227.54	-368.41	126.43	-48.71	223.42
584	-532.23	21	-465.09	61.58	-91.13	152.28
585	-854.74	-98.88	-371.09	-17.7	-134.58	87.25
586	-546.88	-47.85	-229.98	-21.73	-230.41	-9.49
587	-558.84	15.14	-175.78	15.32	-277.89	-174.16
588	-381.59	45.65	-210.69	10.19	-289.67	-268.46
589	-361.33	-53.96	-27.34	-25.15	-365.78	-410.64
590	-567.63	-340.33	353.76	-64.94	-405.76	-352.78
591	-342.77	-226.07	276.12	-9.19	-437.77	-212.07
592	-263.92	-186.52	178.22	-75.38	-385.53	-192.38
593	130.13	-165.28	84.72	-207.03	-246.95	-163.82
594	234.13	-416.75	84.47	-275.57	-147.4	-107.36
595	-8.79	-871.09	217.29	-297.09	18.34	53.65
596	-149.17	-986.33	134.77	-118.71	88.53	242.03
597	-100.59	-815.92	-172.61	67.23	143.1	326.93
598	-450.44	-657.96	-200.2	166.05	213.93	239.44
599	-609.86	-602.05	-187.74	240.33	198.06	153.08
600	-933.59	-375.98	-51.51	241.58	60.15	152.86
601	-858.89	-315.92	42.97	237.18	-4.09	162.41
602	-708.98	-343.26	196.29	247.8	-69.98	154.54
603	-611.82	-167.97	105.47	277.77	-67.6	108.37
604	-748.54	44.68	-54.69	249.91	-64.61	65.49
605	-830.08	38.57	-54.44	218.6	-115.81	26.7
606	-794.43	0.24	123.54	202	-164.79	15.11
607	-571.53	-171.63	225.34	192.2	-236.6	13.52
608	-545.17	-144.04	109.62	201.93	-218.9	-3.85
609	-746.58	-114.5	167.24	192.63	-220.18	-70.04
610	-711.91	-74.46	228.52	155.3	-292.18	-51.33
611	-612.55	-30.03	227.54	93.9	-356.32	41.69
612	-176.03	68.36	350.59	57.8	-363.89	63.23
613	-142.82	-184.81	511.47	34.76	-290.65	61.77
614	-115.97	-275.15	529.3	73.27	-233.58	20.9
615	-143.31	-345.95	595.21	138.24	-160.06	-25.3
616	-138.18	-390.14	477.29	172.15	-150.39	-51.67
617	274.66	-146.73	299.07	121.86	-116.55	87.19
618	430.91	31.25	445.56	120	-33.97	193.15
619	-10.01	91.06	555.42	82.31	124.76	316.99
620	-420.65	83.01	522.95	-86	117.34	380.37
621	131.59	-135.01	1110.35	-224.12	98.02	453.77
622	-61.52	-133.06	1131.1	-193.12	338.26	317.44
623	-732.67	-248.05	847.41	-3.08	335.88	87.16
624	-1052.73	-93.99	539.79	82	286.25	-1.86
625	-1366.7	-14.4	259.77	162.23	126.16	-64.36
626	-1269.04	221.19	147.71	96.41	-69.7	11.47
627	-899.9	416.75	184.57	12.21	-208.68	52.52
628	-863.28	375.49	346.44	-61.83	-234.89	40.74
629	-899.41	173.83	428.22	-100.13	-271.7	-0.85
630	-605.71	-312.01	663.33	-116.39	-396.06	-62.41
631	-371.09	-358.4	590.33	-7.75	-449.31	-65.19
632	-35.4	-348.63	321.78	10.44	-451.93	64.61
633	384.77	-558.35	480.96	6.74	-394.38	325.84
634	520.75	-480.96	510.99	134.43	-305.82	499.05
635	585.94	-253.66	552.49	180.24	-263.18	520.36
636	678.47	237.79	498.05	286.38	-228.12	462.59
637	810.55	1250.49	168.21	302.06	-208.19	294.59
638	194.82	2161.62	1068.12	41.78	-114.35	-36.13
639	-629.88	1167.72	1227.29	-111.97	-63.26	-123.96
640	-333.74	766.11	883.54	24.11	-146.67	10.1
641	335.45	597.66	713.62	-5.07	-198.21	15.63
642	646.48	476.56	655.27	-121.06	-159.58	18.22
643	1051.76	615.72	878.42	-174.04	-88.01	6.32
644	813.72	414.79	1194.58	-281.65	144.38	-7.23
645	452.39	321.78	1094.97	-348.66	262.18	55.79
646	487.55	-504.88	1187.99	-329.59	301.7	149.2
647	1045.41	-859.13	647.71	2.23	316.38	131.13
648	1739.99	-541.26	374.76	348.88	579.19	-108
649	634.77	305.91	-332.03	310.97	710.78	-291.5
650	22.22	-34.18	-70.56	176.24	609.62	-144.1
651	438.72	591.06	-221.68	152.4	838.23	5.22
652	-1566.89	90.09	-1033.69	36.8	999.97	-242.68
653	-2652.34	-513.18	-629.39	-72.88	865.2	-348.24
654	-2743.65	-622.07	-177.98	65.09	468.93	-236.91
655	-2771.73	-423.58	-342.53	287.57	84.93	-99.18
656	-2067.38	132.32	-446.78	376.22	-213.04	-49.56
657	-1866.94	2158.2	-651.12	261.51	-268.77	2.11
658	-1473.88	922.36	-475.59	-345.92	-544.71	366.91
659	-830.81	143.07	-412.6	-492.92	-714.72	393.98
660	-62.99	167.48	-103.52	-472.05	-724.73	200.81
661	-52.73	188.96	437.74	-485.72	-632.9	102.2
662	711.91	-211.18	457.52	-458.47	-627.53	30.4
663	911.87	-341.06	502.93	-350.74	-443.33	-227.84
664	1407.96	-601.07	508.3	-191.01	-239.14	-400.27
665	943.12	-1326.17	1161.62	309.72	-67.69	-196.35
666	296.63	-120.12	754.64	434.6	-60.46	20.11
667	251.46	571.29	880.37	400.05	-26.98	330.72
668	432.62	1075.68	920.17	185.79	65.61	318.02
669	685.06	825.2	910.4	-88.93	211.15	-40.19
670	415.53	183.59	885.01	-226.84	400.97	-436.19
671	143.07	-94.24	902.59	-140.47	407.14	-607.12
672	-222.9	-208.5	759.52	-62.62	291.75	-445.74
673	117.43	-16.36	610.35	-81.21	251.19	-337.28
674	364.26	59.57	481.2	-48.71	227.02	-187.56
675	936.77	344.48	52	-85.75	323.3	-210.72
676	893.8	-81.05	-298.34	-275.15	634.95	-366.7
677	442.14	-313.96	-472.66	-381.38	886.05	-399.78
678	-640.38	-390.14	-750.73	-368.59	922.18	-142.91
679	-1330.08	-303.47	-892.09	-336.85	885.16	1.8
680	-1794.92	-623.05	-1116.94	-221.89	653.84	117.22
681	-1642.58	-856.69	-1022.46	-29.88	382.11	213.65
682	-1809.33	-1021.73	-674.8	105.1	299.8	258.18
683	-2406.25	-1007.81	-124.27	183.32	124.02	177.73
684	-2442.14	-734.38	140.14	254	-205.17	137.85
685	-1672.12	85.45	-277.1	284.58	-518.77	125.43
686	-989.26	333.01	-605.22	136.57	-689.91	77.67
687	-644.78	288.33	-589.84	11.84	-732.45	23.9
688	-281.25	108.89	-574.46	-38.18	-730.8	6.65
689	198.49	-125.49	-308.35	-67.32	-711.33	-59.48
690	595.95	-417.72	319.82	46.2	-596.95	-222.75
691	612.3	-405.03	41.99	258.51	-417.57	-293.33
692	863.53	220.46	-141.6	147.8	-285.55	-134.77
693	1055.91	583.98	101.81	-246.83	-133.97	-15.41
694	1031.25	420.17	1020.51	-486.21	110.14	-41.78
695	320.56	222.17	1425.05	-548.46	269.17	-59.97
696	-284.91	189.94	1029.54	-577.73	289.37	-27.89
697	-316.41	-52.49	609.38	-635.74	299.65	28.53
698	-745.12	-69.58	197.02	-577.55	320.34	17.27
699	-726.32	-333.98	320.31	-415.71	237.55	-36.13
700	-772.46	-701.9	-263.43	-225.49	142.88	-77.36
701	-847.66	-623.05	-417.97	-293.37	75.16	-4.36
702	-859.62	-746.58	-626.46	-323.43	25.12	36.56
703	-805.91	-1112.3	-506.84	-299.41	-14.34	109.95
704	-753.42	-1305.18	-228.27	-131.74	-57.74	146.61
705	-854.49	-1282.23	80.32	120.09	-68.76	167.3
706	-862.55	-1066.16	57.37	383.09	-129.7	161.65
707	-777.34	-811.77	10.01	572.75	-176.54	145.69
708	-711.43	-634.52	18.31	618.71	-229.22	60.3
709	-521.97	-199.22	189.7	461.18	-252.9	-89.66
710	-137.7	-328.86	388.92	382.32	-226.41	-177.03
711	-345.7	35.64	469.73	249.45	-175.66	-285.95
712	-129.64	200.44	193.12	207.06	-222.66	-276.58
713	82.03	432.62	355.22	109.53	-224.98	-143.43
714	146.73	360.6	407.23	45.68	-165.68	-10.89
715	90.33	449.95	413.09	-159.33	-101.72	15.32
716	15.38	223.39	798.58	-269.96	-59.11	-9.58
717	-213.13	-331.3	989.99	-319.34	19.87	-83.59
718	-172.36	-472.9	783.94	-222.63	58.47	-164.12
719	-406.25	-335.21	429.69	-198.7	103.52	-286.56
720	-571.29	-556.4	403.81	-327.51	63.39	-409.73
721	-766.11	-539.79	453.86	-414.73	-20.75	-399.81
722	-740.48	-404.54	320.8	-487.34	-157.68	-318.18
723	-444.09	-511.23	134.28	-497.41	-213.44	-254.43
724	-75.93	-940.19	52.73	-517.85	-268.46	-95.79
725	-77.88	-1168.21	78.12	-383.45	-224.27	81.6
726	-190.67	-1417.72	231.2	-51.3	-160.06	184.36
727	-263.92	-1739.01	-298.1	248.17	-174.68	234.41
728	-89.84	-1548.83	385.25	259.58	-111.6	214.45
729	-175.54	-1343.75	383.54	466.64	-66.89	32.23
730	-185.3	-1139.89	227.29	521.58	-65.7	-73.61
731	28.56	-1015.63	514.65	492.4	10.44	-277.31
732	-466.55	-593.26	-102.05	550.35	70.16	-455.9
733	-556.64	-289.06	296.39	366.39	11.72	-427.58
734	-563.96	-218.26	767.82	319.21	-80.99	-355.29
735	-458.98	-168.7	638.43	268.25	-207.18	-245.91
736	-188.23	-125.24	641.36	88.01	-336.24	-76.66
737	433.11	-335.94	766.6	6.77	-328.89	3.88
738	680.42	-637.45	981.69	-19.38	-211.15	110.96
739	584.47	-886.47	1020.02	155.58	-93.78	65.49
740	304.69	-877.93	889.89	364.2	24.32	-8.82
741	172.61	-777.34	852.78	425.51	47.3	-111.39
742	63.23	-678.71	840.82	435.91	66.41	-237.7
743	-238.77	-494.63	811.52	412.11	57.62	-299.77
744	-444.34	-436.52	902.34	374.97	-16.63	-384.06
745	-650.15	-343.02	827.88	277.53	-111.91	-267.18
746	-18.55	-483.64	903.81	147.89	-231.78	77.97
747	643.07	-442.87	892.09	32.9	-252.14	345.79
748	810.79	-490.48	948.97	-13.34	-134	342.86
749	669.19	-591.8	1126.71	64.12	50.72	164.95
750	36.87	-511.47	1191.89	111.54	99.67	65.03
751	-312.5	-200.2	1019.78	125	-2.75	-72.6
752	13.43	-22.71	823.24	11.44	-117.25	-77.12
753	414.55	58.35	761.23	-201.02	-149.35	-56.09
754	496.58	-66.16	914.55	-314.51	-101.84	-82.61
755	561.77	-293.46	1023.44	-319.21	-84.93	-115.36
756	550.78	-198.24	906.74	-337.71	-23.22	-143.37
757	348.39	-468.02	966.55	-379.33	69.43	-167.6
758	-66.89	-898.19	1161.87	-281.34	70.1	-83.28
759	106.69	-997.07	954.59	-59.2	-55.05	87.07
760	389.65	-1035.4	939.94	125.49	-112.55	207.67
761	734.86	-1083.5	1048.34	258.61	-10.93	257.39
762	554.69	-838.13	998.29	336.15	63.14	223.75
763	354.49	-892.33	914.79	351.47	60.39	203.06
764	216.8	-924.8	819.09	487.21	57.34	221.28
765	203.13	-678.96	668.95	580.44	86.94	242.28
766	362.55	-351.32	514.89	577.36	124.21	230.77
767	281.49	56.4	652.83	425.78	191.13	144.38
768	-78.37	301.76	834.47	228.79	201.54	74.1
769	-498.78	793.95	1072.51	125.52	161.8	74.43
770	-374.02	489.99	1401.37	-40.65	55.85	73.97
771	-237.3	323	1222.41	-64.27	-20.72	14.22
772	-35.4	266.85	1111.82	-70.83	-106.14	-41.53
773	119.14	472.17	1143.55	-193.91	-117.13	-65.12
774	68.6	515.14	1106.93	-387.45	-145.97	-108
775	83.5	372.07	1147.95	-555.39	-203.58	-138.06
776	225.34	118.16	1101.81	-612.18	-225.22	-129.3
777	277.83	8.3	873.29	-659.73	-204.22	-118.96
778	542.24	-232.91	953.86	-701.14	-145.6	-121.4
779	562.01	-537.84	916.75	-658.05	-91.89	-181.82
780	633.54	-546.88	854.74	-591.03	-27.04	-235.81
781	530.03	-839.84	851.81	-544.92	46.69	-278.87
782	427.73	-676.27	526.12	-475.89	56.76	-300.05
783	595.7	-640.87	386.23	-507.48	22.58	-305.66
784	688.96	-591.55	507.57	-558.04	65.52	-316.83
785	378.17	-621.83	410.16	-621.89	135.19	-336.82
786	-46.14	-678.47	186.77	-642.46	109.65	-262.54
787	393.31	-897.95	23.68	-629.18	-58.29	-122.83
788	523.93	-1159.18	-27.1	-488.34	-136.05	62.68
789	807.62	-1334.47	37.35	-229.68	-150.88	197.69
790	1061.52	-1401.12	187.74	83.65	-25.63	267.94
791	629.39	-1560.55	-105.71	201.84	31.07	277.95
792	80.57	-1479.49	-106.2	259.67	98.63	382.54
793	206.79	-1257.57	-294.92	310.27	6.26	530.27
794	382.32	-1092.29	-202.15	279.85	52.4	664.58
795	-57.62	-1276.61	85.45	265.9	152.89	710.91
796	124.27	-1415.77	319.58	292.97	142.09	591.19
797	87.16	-1298.1	421.39	350.98	182.65	369.84
798	-276.12	-1132.81	273.19	336.03	210.85	280.64
799	-595.7	-972.41	275.63	331.21	192.11	152.37
800	-778.81	-812.5	195.56	330.14	72.08	43.18
801	-635.5	-695.31	422.85	269.04	-23.71	-0.09
802	-540.77	-647.95	474.37	222.23	-75.96	16.72
803	-352.29	-728.03	658.69	284.03	-158.87	-24.26
804	43.95	-840.09	739.01	506.01	-107.85	-174.26
805	-331.54	-635.25	336.91	548.03	-89.72	-265.59
806	-532.96	-408.69	734.62	471.56	-150.18	-351.29
807	-510.5	-303.71	560.79	514.62	-284.55	-301.79
808	134.77	-255.37	727.29	406.8	-363.77	-166.26
809	399.66	-329.35	919.68	298.31	-299.13	-130.19
810	241.21	-458.98	936.04	250.67	-241.15	-129.46
811	321.29	-443.36	909.67	224.49	-224.09	-125.64
812	403.08	-423.58	900.88	190.06	-150.18	-136.6
813	301.51	-510.74	835.21	161.19	-133.54	-94.24
814	300.78	-578.86	1023.44	164.31	-85.24	-5.55
815	237.3	-324.71	1102.54	197.66	-43.06	114.81
816	316.65	-308.84	1112.06	158.36	-28.96	146.48
817	403.08	-326.66	1055.91	186.43	-33.14	115.94
818	462.89	-228.52	1148.19	218.87	-6.04	19.41
819	385.25	-170.65	1086.18	190.58	19.84	-54.87
820	74.22	78.61	1014.4	149.11	3.6	-68.45
821	263.18	68.6	1187.01	7.08	-20.42	-64.15
822	520.51	-193.12	1018.8	-55.85	-18.28	-62.01
823	521.73	-469.97	927.49	0.31	51.85	-125.18
824	367.43	-364.01	816.65	95.67	64.42	-165.19
825	587.65	-18.07	887.94	73.52	98.57	-142.43
826	318.6	89.84	1006.35	-43.91	207.7	-207.82
827	-81.79	97.9	1265.14	-147.77	253.11	-338.87
828	-339.84	-40.77	1188.96	-148.07	154.97	-359.47
829	36.13	-141.85	1048.83	-133.67	2.81	-269.38
830	153.08	-223.39	927.73	-89.87	-64.7	-247.89
831	265.87	-302	867.68	-73.39	-66.77	-227.69
832	165.04	-362.06	771.97	-52.15	-74.13	-139.62
833	223.14	-661.62	699.46	-136.66	-110.72	218.05
834	1329.59	-557.62	968.26	-180.97	-31.25	652.25
835	1526.86	-576.9	1097.9	-286.62	227.29	761.47
836	941.89	-979.74	1072.02	-325.96	553.89	650.42
837	391.85	-1012.21	791.99	-189.97	592.62	412.17
838	-31.98	-1152.59	667.24	69.95	503.36	299.9
839	-139.4	-647.22	344.48	189.73	494.26	249.88
840	-613.04	77.15	189.7	274.11	478.94	110.08
841	-1414.55	153.08	312.5	71.08	367.43	53.77
842	-1080.57	-339.6	527.83	-108.89	155.3	116.21
843	-680.91	-672.36	816.89	-140.81	-1.8	60.27
844	-559.81	-512.45	968.99	-39.46	-51.73	-14.98
845	-573.97	-25.15	650.15	-97.6	17.85	-56.88
846	-728.27	-218.51	780.03	-138.89	34.42	-92.13
847	-815.19	-589.36	1146.73	-52.73	-3.2	-57.04
848	-607.42	-518.07	771	214.51	-26.15	-1.01
849	-438.48	-273.19	596.44	311.86	-39.22	-43.15
850	-647.95	-379.39	556.64	335.45	-60.46	-45.44
851	-747.8	-214.36	364.5	325.41	-131.53	17.15
852	-153.56	260.5	519.29	63.57	-274.26	120.91
853	551.51	166.26	752.69	-364.53	-319.79	62.77
854	323.24	-144.78	710.45	-659.36	-122.01	-17.15
855	-72.27	-228.52	529.3	-777.37	-9.7	-152.16
856	-248.29	-369.38	443.36	-745.21	9.7	-252.38
857	-450.93	-741.46	524.17	-658.97	-6.32	-257.32
858	-499.76	-899.41	476.56	-370.94	-71.9	-203.16
859	-448	-1146.48	708.98	-54.72	-128.97	-59.69
860	-24.9	-593.51	493.65	221.68	-163.27	3.27
861	356.2	-189.94	873.54	237.21	-134.8	-149.32
862	295.17	69.58	745.36	23.83	-17.94	-233.31
863	233.15	-112.55	923.58	-294.25	26.15	-270.29
864	374.76	-238.04	819.09	-426.73	51.3	-303.59
865	445.31	-462.16	601.81	-636.96	95	-412.08
866	65.19	-692.14	491.7	-732.03	131.13	-486.42
867	-187.5	-890.63	231.2	-686.37	105.07	-422.06
868	-300.54	-1056.88	169.92	-533.84	-1.8	-271.82
869	-67.14	-968.26	47.85	-348.88	-142.97	-155.49
870	433.84	-1383.79	252.44	-126.25	-125.55	-82.76
871	452.39	-946.78	-66.89	-92.01	-90.55	-73.27
872	121.34	-628.17	114.5	-140.2	-30.91	-17.09
873	169.68	-458.98	41.99	-225.4	-71.99	-62.19
874	496.58	-758.79	359.86	-301.76	-68.91	-153.5
875	418.95	-614.01	259.52	-231.84	-79.83	-145.87
876	454.59	-783.2	58.84	-250.15	-150.7	57.68
877	861.82	-1000.73	-474.85	-280.58	-139.28	153.75
878	568.36	-1418.7	-902.83	-401.98	38.57	423.58
879	510.01	-2024.9	-550.29	-265.75	130.65	452.64
880	332.28	-2064.7	-434.08	22.83	176.82	325.87
881	-4.15	-1766.6	-545.41	286.41	254.7	274.72
882	-484.13	-1472.9	-760.25	433.53	276.64	220.28
883	-586.18	-1491.94	-667.48	512.48	211.03	110.17
884	-939.45	-1442.14	-428.47	571.5	72.08	2.99
885	-660.64	-1089.36	-108.64	570.4	-13.03	-3.6
886	-359.62	-899.9	-129.15	627.29	-108.61	-45.26
887	-68.36	-970.46	118.9	545.68	-205.08	-28.72
888	407.47	-1058.59	328.86	584.41	-199.34	7.32
889	519.78	-878.91	313.72	601.9	-130.43	-20.63
890	427.73	-795.17	369.14	588.47	-62.38	37.87
891	431.64	-702.88	463.62	531.01	-5.19	142.43
892	573.97	-607.18	452.64	504.58	44.83	165.59
893	219.48	-474.37	460.45	448.09	141.33	135.62
894	-57.62	-260.74	563.23	324.1	141.88	71.99
895	-281.74	-85.21	593.26	135.5	125.7	20.54
896	-391.6	-206.3	662.6	62.23	57.62	-1.04
897	-163.09	-555.42	854.98	55.21	2.87	-42.14
898	-107.91	-583.5	713.62	106.35	-34.61	-127.47
899	-91.06	-775.63	829.59	98.57	-70.43	-124.63
900	198	-948.24	881.59	144.23	-61.61	-58.35
901	374.51	-924.8	902.1	214.54	14.71	22.4
902	346.92	-878.91	995.85	243.9	95.98	30.06
903	-6.1	-711.91	858.4	255.37	103.15	-4.76
904	-341.55	-884.28	809.57	257.57	92.93	-44.68
905	-339.6	-1174.8	918.46	324.8	76.57	88.01
906	390.14	-1122.07	857.67	379.39	79.93	362.61
907	672.12	-1019.04	933.35	453.92	213.01	466.77
908	492.92	-834.23	703.37	495.18	293.33	496.49
909	312.74	-430.18	677.25	509.61	270.11	473.97
910	25.63	163.33	571.78	476.93	281.62	415.37
911	-526.37	1042.48	492.68	390.75	243.38	439.21
912	43.95	1008.06	243.41	-30.15	75.2	338.01
913	232.42	423.83	499.51	-447.45	135.83	208.53
914	-197.02	42.72	888.18	-337.4	212.68	531.65
915	-54.2	-153.08	938.23	-102.81	188.63	818.73
916	116.21	1056.64	423.1	-67.2	118.65	769.44
917	83.25	1360.84	718.75	-233.73	106.26	381.16
918	-581.05	947.75	732.91	-420.32	118.19	48.52
919	-834.72	502.69	1031.01	-465.39	11.96	-47.79
920	-338.62	727.54	851.07	-448.27	-98.39	-30.21
921	-260.5	736.57	826.17	-584.56	-132.14	-67.08
922	31.74	278.81	986.82	-656.86	-98.14	-121.25
923	68.12	-247.8	965.09	-611.45	-46.91	-128.14
924	127.93	-576.9	835.21	-464.26	20.78	-97.66
925	71.04	-353.27	609.38	-296.81	109.28	-4.58
926	-112.55	-652.83	655.03	-224.09	152.28	12.42
927	-21.24	-989.75	744.38	48.52	224.33	15.84
928	-130.86	-1043.7	455.81	259.64	282.44	-0.15
929	-838.87	-496.58	314.94	584.78	292.66	-49.59
930	-730.96	575.93	226.07	547.73	21.3	14.59
931	93.99	399.17	409.42	138.43	-68.63	84.08
932	-200.44	-50.29	820.56	-81.85	78.83	32.2
933	-685.06	-124.51	881.1	-65.34	45.47	-10.07
934	-724.61	327.15	827.64	-78.19	-56.06	18.74
935	-283.45	619.38	1023.19	-246.22	-147.13	35.25
936	8.79	449.71	1327.15	-424.26	-84.29	-139.19
937	-434.33	40.53	1200.93	-514.01	29.36	-283.66
938	-541.26	-172.85	1041.75	-462.22	0.76	-242.77
939	-258.3	-538.09	702.15	-294.07	-32.81	-178.96
940	96.19	-814.7	551.27	-162.05	4.7	-136.66
941	2.2	-763.18	117.68	93.66	79.83	-23.1
942	-20.51	-944.82	247.31	224.7	13.03	150.33
943	384.77	-880.13	521.48	331.21	-18.22	396.97
944	425.54	-731.45	573	321.23	29.02	564.64
945	447.02	-84.96	528.32	139.98	60	514.8
946	39.79	722.41	593.75	-50.08	85.97	415.44
947	-349.37	313.48	1359.38	-368.13	43.64	226.17
948	132.81	561.04	1502.93	-351.17	96.83	26.7
949	-247.56	803.71	628.17	-281.89	372.89	-257.23
950	-702.15	785.89	50.05	-118.5	489.41	-572.81
951	-1460.94	-279.3	222.41	148.96	348.79	-724.03
952	-1313.23	-192.14	221.44	241.94	237.03	-736.66
953	-670.17	-164.31	505.86	174.1	1.89	-601.65
954	464.11	-326.17	924.07	-91.58	-131.87	-265.41
955	1021.48	-1064.21	1144.53	-257.51	14.89	82.55
956	1109.13	-1478.76	721.92	-187.29	179.6	280.12
957	830.57	-1562.5	441.65	-21.82	333.95	374.02
958	260.5	-842.77	-91.31	173.74	457.89	456.97
959	-166.5	-364.75	-330.32	261.51	465.67	411.9
960	-867.92	673.58	-489.75	189	433.41	327.7
961	-1291.75	813.48	135.5	-35.58	334.93	64.97
962	-1469.24	604.74	43.7	-95.89	274.44	-213.84
963	-1423.83	59.08	-143.31	-59.33	196.11	-437.65
964	-1129.39	-216.55	-361.08	-62.38	57.16	-579.19
965	-874.02	-683.35	41.26	-167.24	-108.18	-550.23
966	-647.95	-892.82	198.73	-142.12	-208.47	-395.42
967	-380.37	-1111.57	344.97	6.99	-237.15	-198.97
968	-266.6	-1316.16	403.32	146.91	-254.3	-79.53
969	268.8	-1344.24	179.44	481.11	-258.33	179.9
970	1012.21	-1283.94	110.11	764.28	-141.3	333.74
971	1020.51	-743.41	273.93	804.26	115.2	208.01
972	147.71	-574.71	336.67	645.17	318.6	-168.46
973	-776.61	-351.07	97.17	511.32	328.55	-382.35
974	-1178.96	-391.11	9.77	481.08	220.49	-325.59
975	-1183.35	-397.46	0.49	446.2	67.63	-179.23
976	-1134.77	-153.81	106.45	396.36	-10.1	-68.63
977	-675.54	592.04	358.89	29.36	-52.8	298.16
978	-323.24	223.88	393.8	-538.73	55.36	594.73
979	66.41	-367.68	480.47	-716.34	117.92	429.66
980	-839.84	-694.34	75.68	-658.36	223.24	117.86
981	-751.95	-730.96	214.84	-327.55	33.72	-149.66
982	-106.2	-665.04	591.55	68.33	39.03	-205.93
983	-113.28	-476.56	298.83	113.71	115.45	-135.83
984	-427	-692.63	235.11	-11.05	141.45	-24.2
985	-629.64	-594.48	87.16	-88.68	160.77	169.92
986	-709.47	-512.7	106.93	-52.61	126.34	282.62
987	-804.44	-423.83	-85.69	-21.48	78.12	300.99
988	-777.34	-477.54	-8.79	-10.53	-0.67	248.63
989	-636.96	-516.6	199.46	16.27	-38.12	231.35
990	-570.8	-365.97	46.14	82.4	-52.19	192.41
991	-693.6	-462.89	116.94	4.85	-81.21	231.05
992	-476.32	-470.21	308.59	6.62	-140.41	403.93
993	58.35	-283.94	584.72	78.03	-72.57	521.51
994	-101.07	138.67	389.89	85.88	-17.09	533.91
995	-132.08	246.58	218.26	32.2	-5.71	502.62
996	95.7	314.45	128.17	26.28	25.02	444.95
997	21.48	109.86	368.41	83.16	67.63	354.68
998	66.65	144.29	344.97	127.04	128.3	314.97
999	46.39	434.33	85.69	101.38	185	313.26
1000	-193.36	383.54	67.38	34.79	248.93	250.49
1001	-387.7	116.7	-31.98	56.52	210.45	116.36
1002	-414.55	-9.77	-82.76	192.54	185.79	37.69
1003	-340.09	153.32	-160.64	303.53	197.91	-70.53
1004	-500	607.91	-263.18	313.35	205.57	-150.6
1005	-641.85	821.78	-419.92	301.51	175.81	-280.15
1006	-736.33	502.2	-390.14	269.17	180.08	-347.78
1007	-1117.43	632.81	-618.9	228.12	199.65	-414.43
1008	-1411.13	878.17	-422.36	53.13	75.62	-382.26
1009	-985.6	553.22	-187.99	-100.83	-99.73	-212.95
1010	-723.63	449.95	-140.38	-163.42	-165.41	-99.43
1011	-490.97	481.45	-186.52	-232.39	-169.4	-20.97
1012	-656.98	150.39	-7.57	-267.55	-170.68	28.02
1013	-437.26	-62.5	143.31	-213.84	-192.41	76.9
1014	-421.88	-1.95	78.12	-115.42	-156.83	63.54
1015	-443.6	101.81	-51.27	-100.19	-159.09	56.3
1016	-556.4	99.61	-183.11	-141.63	-184.23	168.15
1017	-146.48	-149.17	44.43	-143.83	-204.53	152.47
1018	319.34	-169.68	214.36	-117.28	-151.09	78.31
1019	17.09	-107.42	-130.62	-69.55	11.02	-99.85
1020	-374.76	-284.67	144.04	-38.27	67.6	-85.33
1021	-637.45	140.87	-83.98	26.34	60.3	57.25
1022	-672.85	99.85	20.26	20.69	13.09	164.79
1023	-551.76	334.47	-99.85	15.59	12.27	205.41
1024	-1072.27	240.48	-139.4	7.75	4.76	297.42
1025	-687.01	199.46	210.21	68.3	-111.85	299.71
1026	-427.73	376.71	281.01	122.5	-92.96	199.86
1027	-455.32	302.98	352.29	155.24	-4.09	92.13
1028	-458.74	417.72	300.05	190	24.69	63.51
1029	-190.19	320.56	-24.17	197.48	-19.1	38.27
1030	325.93	17.33	-58.59	97.29	-15.38	113.59
1031	272.71	-144.53	69.09	87.98	91.22	134.25
1032	258.54	-173.83	106.45	228.49	129.15	158.26
1033	205.81	-16.85	35.4	285.43	146.55	215.24
1034	187.5	107.18	-99.12	345.76	186.61	349.7
1035	368.16	520.75	-346.19	312.77	191.38	342.68
1036	-48.83	916.02	-407.96	160.86	257.08	234.41
1037	-532.96	943.6	-558.35	94.79	214.87	96.95
1038	-659.91	916.75	-1013.92	42.54	115.17	-108.92
1039	-995.61	802.25	-722.9	88.38	52.4	-396.51
1040	-864.26	976.07	-444.82	178.77	26.67	-553.89
1041	-1307.86	1140.87	-409.42	243.1	40.71	-723.82
1042	-961.18	1587.16	-242.19	-35.89	-211.64	-358.43
1043	339.36	628.42	-76.17	-239.11	-241.79	-62.81
1044	-656.01	436.77	-576.66	-180.39	1.37	-244.87
1045	-1259.03	246.83	-693.85	-203.28	-58.75	-329.8
1046	-1334.47	-192.38	-261.96	-97.44	-288.09	-309.97
1047	-940.43	397.22	-277.34	-43.61	-374.85	-241.18
1048	-289.31	489.75	-295.65	-167.33	-445.8	-150.73
1049	44.43	215.58	-141.6	-370	-403.11	-94.24
1050	0	-156.98	65.92	-502.35	-312.84	-15.78
1051	160.64	-436.28	362.55	-499.51	-253.54	94.09
1052	260.01	-550.54	305.42	-317.63	-118.71	243.59
1053	248.29	-666.02	200.93	-95.37	-16.94	354.28
1054	285.4	-470.7	1.71	-9.16	-13	368.32
1055	326.66	-277.34	8.79	116.67	30.76	377.35
1056	143.8	-278.32	16.36	213.56	109.04	371.03
1057	65.19	30.27	-68.12	361.88	170.44	326.48
1058	-72.27	210.94	-213.87	486.02	238.83	198.49
1059	-431.64	583.25	-584.72	507.32	248.96	121.19
1060	-499.51	592.29	-565.19	436.68	208.74	-24.69
1061	-531.98	533.2	-272.71	341	190	-66.56
1062	-646	633.79	-373.05	303.16	188.23	-49.77
1063	-663.57	711.18	-468.02	278.78	174.44	-29.75
1064	-839.6	784.67	-431.4	291.29	81.27	-89.6
1065	-889.16	1665.77	-431.4	181.58	30.52	-85.17
1066	-769.04	1045.9	-13.43	-155.67	-10.31	-15.56
1067	-1400.15	461.18	-16.36	-96.1	-66.93	-12.85
1068	-616.94	843.02	-119.14	23.5	-258.67	90
1069	383.79	1041.26	-398.19	-145.75	-190.06	6.84
1070	279.3	786.38	-188.96	-304.23	54.93	-266.17
1071	-807.62	158.69	31.25	-252.62	21.33	-466.95
1072	-1004.39	233.64	-269.78	-254.39	-96.47	-447.6
1073	-468.51	104.74	-225.34	-313.17	-286.65	-320.25
1074	-33.69	-144.53	-221.68	-339.63	-299.93	-218.08
1075	175.05	-213.87	29.79	-297.97	-255.62	-169.1
1076	234.86	-279.54	-83.98	-224.76	-128.63	-25.42
1077	189.21	-394.04	2.69	-110.41	-16.82	155.79
1078	103.27	-487.79	48.83	79.68	35.43	219.15
1079	73.24	-284.18	49.8	182.5	58.47	229.37
1080	93.75	124.76	-113.53	341.89	129.03	233.46
1081	-428.22	565.92	-255.62	302.22	179.66	191.22
1082	-566.65	632.32	-42.48	130.19	125	167.08
1083	-518.55	601.81	60.55	36.07	116.91	154.66
1084	-671.63	564.94	-73.24	6.71	129.82	137.85
1085	-692.14	454.1	-271.73	-6.13	93.11	81.36
1086	-689.21	240.72	-197.27	36.41	48.28	-7.17
1087	-499.02	366.94	-272.71	154.36	18.19	-87.4
1088	-468.02	460.45	-307.13	229.25	53.68	-140.17
1089	-788.57	580.08	-393.55	214.05	45.72	-138.79
1090	-871.83	660.89	-291.26	131.47	0.58	-126.34
1091	-1048.83	850.83	-121.58	-3.75	-63.51	-69.92
1092	-797.36	274.41	197.27	-120	-174.07	-22.83
1093	-560.3	232.18	356.45	-64.91	-242.8	-77.67
1094	-517.82	378.66	172.12	-69.34	-275.12	-168.95
1095	-339.84	329.83	-99.85	-149.08	-314.15	-54.69
1096	61.77	39.31	44.19	-187.07	-309.84	40.22
1097	281.01	-43.95	141.85	-185.82	-207.98	200.07
1098	273.93	91.06	101.32	-141.85	-109.16	246.28
1099	125.98	194.34	94.24	-111.72	19.35	209.69
1100	-47.61	250.98	140.63	-63.81	109.65	127.23
1101	-318.36	241.21	-40.77	-34.58	122.68	109.83
1102	-462.65	264.16	27.59	39.12	99.18	88.07
1103	-204.1	648.19	-98.63	46.78	85.39	-17.79
1104	-405.52	537.35	78.86	-54.11	174.04	-104.22
1105	-617.92	558.11	57.13	-101.68	193.42	-149.99
1106	-1026.86	731.2	-104.74	-136.69	156.62	-152.31
1107	-868.41	468.26	4.39	-185.7	86.36	-183.87
1108	-1028.56	262.7	38.09	-82.73	75.78	-279.45
1109	-1075.68	356.93	-39.06	28.32	4.3	-317.84
1110	-867.92	341.06	-1.22	13.82	-100.65	-283.48
1111	-719.97	299.8	63.72	40.74	-150.94	-314.7
1112	-615.72	258.79	141.85	74.34	-145.66	-345.83
1113	-504.39	412.35	41.75	59.6	-163.36	-405.03
1114	-336.18	330.32	182.62	-55.36	-163.91	-462.92
1115	-472.41	244.14	103.76	-144.81	-155.46	-508.48
1116	-291.02	245.85	21.97	-307.43	-232.39	-545.2
1117	-42.97	55.18	67.38	-507.11	-281.43	-510.56
1118	187.74	-161.38	270.02	-631.59	-261.05	-436.28
1119	482.67	-589.84	453.37	-611.63	-182.13	-380.25
1120	174.07	-752.93	56.4	-453.58	10.93	-255.31
1121	-151.12	-993.41	95.46	-303.74	86.58	-149.6
1122	-121.34	-1150.88	198.49	-33.84	118.53	-57.4
1123	-208.5	-1015.14	37.35	259.09	202.27	28.5
1124	-315.67	-724.85	-89.6	398.47	229.61	55.24
1125	-538.09	-482.18	50.29	412.9	206.73	52.31
1126	-439.45	-182.86	-148.93	368.29	141.3	17.85
1127	-143.55	-179.2	-346.68	65.16	125.61	-75.96
1128	24.17	-824.71	-66.65	-190.8	188.57	-269.5
1129	-547.61	-1235.6	-52	-179.63	244.72	-397.25
1130	-881.84	-1452.64	64.45	-17.55	130.83	-295.47
1131	-834.23	-1422.36	144.53	200.78	-66.8	-122.04
1132	-368.16	-1074.71	51.51	278.41	-100.74	-32.9
1133	-61.04	-634.77	82.76	378.17	-93.9	40.95
1134	-190.19	-479.74	125.24	402.19	-50.69	-22.31
1135	-232.18	-455.81	131.35	366.24	-35.03	-91.95
1136	-357.18	-561.77	121.34	349.06	-26.09	-129.46
1137	-476.81	-624.51	84.47	317.35	-48.22	-108.49
1138	-552.49	-727.78	105.96	285.58	-79.32	-76.6
1139	-434.33	-531.25	159.67	218.81	-98.36	-67.32
1140	-549.32	-354.98	340.33	152.86	-105.29	-53.5
1141	-375	-552.49	303.47	-52.15	-170.1	-76.72
1142	-57.62	-1104.98	728.27	-90.76	-258.97	-158.36
1143	31.49	-1228.03	725.83	-14.62	-257.87	-143.34
1144	-1.95	-1275.88	538.09	85.33	-182.31	42.94
1145	-154.05	-1220.7	593.75	138.31	-204.9	190.86
1146	334.23	-778.08	393.55	245.24	-207.21	419.74
1147	490.23	-841.8	433.35	232.76	-77.88	356.23
1148	61.77	-923.58	611.82	311.86	21.3	261.87
1149	378.17	-835.21	485.11	389.71	82.58	347.26
1150	345.46	-752.93	468.75	455.78	188.23	279.51
1151	66.41	-428.71	363.53	504.33	207.4	153.2
1152	-216.06	-179.93	351.81	495.48	212.1	-159.12
1153	-786.13	-83.25	382.08	361.36	203.95	-296.84
1154	-892.09	-231.2	626.46	235.08	95.92	-226.84
1155	-858.4	-259.03	672.85	192.69	29.79	-80.38
1156	-513.18	119.14	544.43	126.37	-47.09	-69.09
1157	-461.91	57.62	584.96	20.84	-57.56	-96.71
1158	-425.78	-328.61	587.89	29.05	-56.24	-77.09
1159	-360.84	-457.03	532.23	124.66	-43.27	83.86
1160	-30.27	-302.25	634.77	177.25	-39.43	231.48
1161	124.27	-32.23	714.36	93.72	34.7	303.86
1162	205.32	9.52	731.93	-60.79	200.47	420.78
1163	437.5	52.25	703.37	-107.73	306.24	461.58
1164	411.13	274.66	483.15	-214.32	499.79	470.03
1165	193.36	-25.15	437.74	-322.57	727.02	463.65
1166	26.12	-252.69	135.5	-227.23	851.2	400.7
1167	-417.97	-261.23	-126.71	-65.22	822.36	208.44
1168	-676.27	-112.3	-72.75	152.86	708.8	126.22
1169	-1380.86	10.74	-1039.06	230.53	640.59	122.74
1170	-1392.82	348.39	-483.15	24.84	389.01	227.54
1171	-1021	259.28	-374.51	-55.76	181.52	219.67
1172	-804.2	324.71	-425.05	-107.64	81.05	26.09
1173	-875.24	217.29	-339.11	-151.28	19.47	-243.1
1174	-1132.57	34.91	-332.03	-188.39	-59.39	-338.13
1175	-1124.27	-35.4	-266.6	-182.13	-160	-231.96
1176	-961.91	28.56	-256.84	-179.32	-228.52	-41.53
1177	-657.23	-127.2	-71.29	-193.15	-257.9	35.19
1178	-269.29	-213.13	110.35	-168.58	-296.48	151
1179	74.46	-296.88	283.94	-101.93	-241.06	264.98
1180	289.06	-432.37	467.53	-18.98	-120.24	426.97
1181	448.24	-181.64	172.36	56.52	35.83	530.24
1182	454.59	-118.16	191.41	79.74	166.66	393.62
1183	205.08	249.51	-43.7	103.91	260.19	201.97
1184	-195.07	247.07	-128.42	117.8	250.12	157.14
1185	-206.3	233.89	-238.04	122.19	238.43	132.48
1186	-363.28	710.45	-386.23	140.23	200.99	15.01
1187	-636.23	770.75	-431.64	80.84	130.07	-223.18
1188	-897.71	900.63	-522.95	8.3	58.93	-363.92
1189	-1177.73	1021.24	-463.13	11.44	-2.78	-352.63
1190	-1609.62	684.33	-382.81	-11.93	-86.46	-304.47
1191	-973.14	401.37	-190.19	-8.91	-297.09	-127.87
1192	-99.12	635.01	-7.57	-1.8	-356.51	-90.76
1193	374.76	602.29	-213.87	-112.88	-137.76	-286.99
1194	-655.03	-52.98	330.08	-246.55	56.03	-448.03
1195	-885.01	117.68	103.52	-345.46	-85.88	-248.26
1196	-667.97	73.73	-8.79	-427	-160.46	-53.01
1197	-245.61	-221.19	187.74	-489.93	-209.9	286.9
1198	85.69	-197.27	162.11	-428.99	-155.03	400.76
1199	95.21	-219.48	238.28	-306.18	-37.05	340.7
1200	-43.21	17.82	-9.52	-175.66	87.98	219.97
1201	-272.46	-25.63	61.77	-68.76	145.84	116.27
1202	-461.18	92.53	-35.89	8.15	159.12	80.69
1203	-427.25	332.76	-78.12	107.39	140.84	-82.7
1204	-806.88	232.18	-154.54	132.17	177.67	-236.11
1205	-1203.37	105.96	-91.31	214.66	98.85	-272.86
1206	-1191.89	175.78	-159.18	317.6	-30.36	-244.66
1207	-951.66	157.96	-181.4	354.8	-101.84	-235.81
1208	-666.5	306.15	-270.75	319.89	-126.04	-274.69
1209	-839.36	148.93	67.87	147.83	-162.32	-260.38
1210	-519.29	263.43	163.09	-29.72	-243.04	-117.55
1211	-105.47	156.74	226.56	-250.09	-248.9	68.39
1212	-170.17	-86.43	308.84	-355.13	-194	240.88
1213	-166.26	-121.09	232.18	-337.52	-160.28	361.36
1214	-2.2	-275.63	464.36	-249.54	-103.18	408.66
1215	205.08	-150.63	438.48	-196.38	-47.79	395.9
1216	79.83	-62.26	281.74	-151.61	60.12	310.09
1217	56.15	27.1	182.13	-68.76	140.56	168.43
1218	-377.2	243.16	-119.38	31.43	239.59	46.17
1219	-588.38	191.41	-20.75	119.23	211.91	-15.93
1220	-548.1	322.51	-153.08	250.52	196.59	-98.63
1221	-429.44	414.06	-314.94	298.92	221.01	-167.97
1222	-723.63	159.18	-278.81	369.78	287.02	-316.68
1223	-1575.2	-231.69	-165.77	361.33	261.38	-280.09
1224	-1197.02	-293.7	-311.52	408.2	19.96	-132.93
1225	-803.96	213.13	-116.94	386.26	-176.18	-14.74
1226	-221.19	672.12	-279.79	213.23	-174.22	151.79
1227	-429.2	493.9	-49.07	-25.67	-87.46	265.44
1228	-645.02	338.38	159.67	-75.01	-125.24	324.52
1229	-172.85	477.29	291.02	-123.2	-153.78	444.46
1230	-72.27	8.3	488.77	-199.89	-121.86	462.8
1231	569.09	154.79	463.38	-124.05	-86.88	497.07
1232	565.19	30.76	199.22	-28.05	116.39	517.58
1233	597.17	-31.98	-24.41	83.07	259.98	339.26
1234	309.57	-240.72	-35.89	170.2	304.99	245.67
1235	-62.01	156.98	-634.77	448.61	379.09	157.99
1236	-397.71	278.56	-914.31	481.05	328.09	163.27
1237	-309.81	482.42	-934.57	442.29	231.75	132.08
1238	-646.97	645.02	-972.17	389.56	189.06	-129.33
1239	-968.75	120.85	-140.87	377.26	209.32	-405.4
1240	-929.44	344.73	-279.54	552.61	139.65	-691.13
1241	-691.16	976.32	-739.01	459.14	174.41	-875.06
1242	-1618.65	1617.68	-524.17	273.96	110.17	-874.27
1243	-180.42	532.23	-620.12	-203.58	-131.29	-405.67
1244	-285.64	-271.97	131.35	-204.25	-12.88	-466.77
1245	-515.63	425.78	-475.83	-8.48	15.66	-428.89
1246	-268.07	597.66	-1294.43	-138.12	-0.79	-485.41
1247	104	-589.11	-1076.17	-266.85	32.96	-509.31
1248	-496.09	-1073.73	-697.02	6.59	31.68	-658.91
1249	-697.27	-804.44	-777.83	233	-56.49	-641.66
1250	-469.73	-562.74	-292.72	238.04	-128.3	-551.7
1251	40.04	-132.08	-377.69	96.13	-229.77	-281.77
1252	402.83	-256.35	-234.13	-222.08	-174.41	-55.36
1253	-289.55	-517.09	-442.63	-241.58	-56.61	59.84
1254	-449.71	-403.56	-502.69	-110.93	-69.58	77.85
1255	-443.12	-390.38	-424.32	62.99	-79.53	-49.35
1256	-513.18	-266.6	-488.28	111.02	-63.45	-125.43
1257	-885.74	-312.01	-401.37	69.49	-77.73	-239.23
1258	-864.99	-345.95	-417.97	-44.98	-236.91	-216.46
1259	-252.2	-353.03	-388.67	-159.36	-368.93	-76.57
1260	-70.8	-422.12	-423.83	-171.11	-316.22	-66.35
1261	-99.85	-482.91	-188.96	-14.04	-226.75	-234.38
1262	-83.01	-486.33	-357.91	168.37	-147.71	-451.17
1263	-672.85	-609.13	-461.67	203.37	-122.38	-501.16
1264	-520.51	-524.17	-349.12	213.53	-199.37	-565.09
1265	-418.7	-567.14	-118.9	153.93	-340.36	-590.45
1266	-155.27	-743.16	-152.34	135.1	-452.21	-485.6
1267	-166.75	-921.88	-133.3	18.65	-471.5	-202.64
1268	108.89	-881.35	-210.69	-34.55	-497.89	92.35
1269	408.69	-958.98	232.18	-40.8	-447.14	255.71
1270	466.31	-771.73	208.25	60.33	-281.83	159.39
1271	1016.6	-451.9	-176.76	25.33	-143.28	16.48
1272	305.42	-947.27	-119.63	-79.07	94.67	-383.76
1273	-147.22	-1238.77	32.96	-76.9	56.03	-514.34
1274	151.61	-1127.44	66.89	-4.09	-6.99	-413.76
1275	21.48	-1130.13	118.16	16.36	-21.58	-311.98
1276	60.3	-1106.93	137.21	50.66	-62.5	-171.63
1277	242.92	-1091.31	204.35	75.74	-43.21	-130.55
1278	220.46	-1131.35	242.43	92.71	4.73	-141.33
1279	-285.4	-1220.7	112.79	125.4	22.77	-145.11
1280	-248.29	-1222.41	247.07	121.7	-18.55	-48.89
1281	-95.95	-1139.16	310.55	96.74	-88.23	-38.57
1282	54.69	-1136.96	267.58	4.79	-128.57	-39.4
1283	362.06	-1091.06	213.87	-27.89	-128.17	-65.8
1284	240.72	-1218.02	230.47	-53.8	-74.25	-122.28
1285	-49.56	-1238.77	172.85	-5.1	-85.63	-29.82
1286	368.9	-1277.1	209.72	31.34	-101.81	205.02
1287	630.86	-1155.52	249.51	96.83	-31.46	356.9
1288	812.01	-910.16	355.47	120.61	79.93	372.96
1289	311.28	-444.09	8.79	75.96	42.57	282.65
1290	527.34	-617.43	77.15	-29.85	23.53	126.74
1291	328.61	-1141.11	429.93	-22.4	107.24	1.86
1292	175.05	-1051.03	259.52	151.03	203.86	82.31
1293	326.17	-871.83	198.49	188.9	195.53	167.94
1294	468.02	-796.63	231.2	179.87	266.17	190.34
1295	124.27	-887.7	229.25	176.82	317.17	220.4
1296	-224.37	-1048.58	106.93	156.95	331.24	353.12
1297	-211.91	-1379.15	332.28	167.14	283.42	519.35
1298	250.49	-421.14	300.78	309.54	275.54	629.7
1299	29.3	83.74	270.75	241.15	345.49	484.19
1300	-466.8	-412.35	-19.04	-22.71	312.1	545.68
1301	-238.53	-398.93	39.55	2.87	304.99	529.21
1302	-584.47	-410.16	-61.52	3.23	285.86	467.8
1303	-408.69	-817.14	63.23	13.7	239.72	465.03
1304	-360.84	-740.48	-125.49	161.07	220.34	452.55
1305	-166.75	-493.65	-416.75	219.18	238.8	412.57
1306	-390.38	-139.4	-122.56	267.4	221.77	164.76
1307	-482.42	62.5	-158.45	188.87	223.36	-2.84
1308	-269.53	115.72	58.35	106.6	262.08	-180.94
1309	-526.86	233.15	35.89	102.17	246.83	-220.25
1310	-221.19	98.39	-405.76	47.39	224.24	-296.2
1311	-52.98	-358.89	-762.94	-84.32	242.83	-449.16
1312	190.67	-705.08	-234.13	-69.4	371.46	-628.75
1313	-890.14	-1259.28	-535.89	20.26	491.67	-789.12
1314	-1391.85	-1114.75	-571.53	181.12	361.72	-735.29
1315	-1641.6	-402.34	-758.06	132.57	-97.6	-582.18
1316	-20.26	-326.9	-695.8	55.48	-193.88	-525.12
1317	-58.35	-785.89	-363.04	-46.26	-106.45	-492.92
1318	-50.29	-959.96	-229.98	-66.41	-110.63	-375.27
1319	33.94	-1334.23	-192.87	-112.82	-115.26	-225.65
1320	-239.5	-1580.08	-97.41	-23.19	-67.08	124.69
1321	95.95	-1339.6	10.5	154.48	-56.55	387.18
1322	467.29	-263.67	-292.72	125.76	59.57	280.33
1323	-269.04	-17.58	-613.28	24.44	68.6	213.47
1324	-374.27	-479.49	-591.31	-239.81	11.9	109.01
1325	-712.4	-950.93	-387.45	-353.33	-31.49	-46.84
1326	-680.91	-1114.99	-480.22	-255.4	-160.61	-154.91
1327	-92.04	-1066.16	-446.53	-142.85	-216.92	-152.13
1328	14.65	-1121.09	-396.48	-66.22	-166.84	-110.78
1329	58.11	-1269.53	-246.83	30.64	-127.26	128.54
1330	194.34	-1244.38	-204.83	60.39	-108.18	273.59
1331	441.65	-793.21	-296.88	58.26	-46.11	523.68
1332	184.57	-237.79	-252.44	-88.9	88.5	648.62
1333	-76.17	107.42	-314.94	-304.44	142.52	652.92
1334	-383.54	141.6	-148.19	-418.06	152.44	498.72
1335	-410.89	-124.27	-51.51	-328.43	115.2	203.98
1336	-348.39	-360.84	-306.4	-239.35	118.04	-59.23
1337	-42.24	-330.57	-505.62	-140.38	152.16	-164.55
1338	-378.42	-434.08	-803.96	-14.43	217.53	-330.66
1339	-524.66	-320.31	-843.26	33.45	138.55	-201.93
1340	-340.58	-354.74	-614.5	-64.73	23.86	151.37
1341	-130.86	-327.15	-343.75	-198.88	-31.59	399.05
1342	-17.82	-213.87	-444.82	-267.52	-58.59	423.83
1343	-67.14	-3.91	-586.67	-335.02	-46.39	325.5
1344	-194.09	182.13	-753.66	-347.75	-37.23	255.04
1345	-250.98	59.57	-792.72	-316.04	-9.19	43.09
1346	-444.58	118.41	-819.82	-214.29	42.48	-227.6
1347	-490.23	140.87	-837.89	-119.05	13.98	-488.04
1348	-518.8	-11.47	-588.62	-55.73	-11.32	-536.01
1349	-485.6	-271.73	-469.24	-19.47	-31.68	-484.38
1350	-366.94	-499.02	-415.77	36.35	-59.54	-279.51
1351	-178.47	-748.29	-400.88	46.51	-128.2	-3.85
1352	207.28	-973.14	-364.26	45.96	-159.15	309.08
1353	564.45	-1061.28	-374.02	113.07	-77.15	584.93
1354	729.49	-821.78	-455.81	313.32	118.9	611.88
1355	116.46	-467.29	-899.41	564.73	176.42	244.75
1356	-360.84	-94.24	-1265.38	662.26	132.9	-36.13
1357	-653.08	423.34	-1148.68	721.01	74.43	-413.27
1358	-1016.11	830.57	-975.59	509.49	26.34	-376.34
1359	-758.54	700.2	-539.31	132.6	-109.77	-150.54
1360	-322.27	305.66	-8.06	-226.38	-235.38	50.35
1361	95.46	-19.29	-72.02	-449.4	-209.9	184.27
1362	87.65	-159.67	-212.4	-552.28	-87.95	287.08
1363	-20.02	-329.35	-437.99	-540.62	-55.82	323.3
1364	-186.77	-341.06	-597.41	-456.73	-23.07	364.81
1365	-32.47	109.62	-678.96	-389.53	-27.53	286.47
1366	57.13	437.26	-681.88	-381.23	60.12	57.4
1367	-412.84	501.22	-637.94	-379.03	171.45	-191.35
1368	-470.7	482.67	-628.66	-373.99	145.51	-472.38
1369	-191.41	320.31	-655.27	-344.85	135.13	-712.8
1370	-89.36	-136.96	-403.32	-300.84	195.83	-743.41
1371	-52	-699.71	-333.98	-145.66	277.04	-617.61
1372	115.72	-1065.67	-450.93	89.26	339.39	-433.2
1373	-89.11	-812.26	-933.84	276.21	333.19	-364.41
1374	-425.54	-684.33	-942.87	333.86	223.54	-259.8
1375	-448.49	-579.59	-815.67	358.89	71.78	-64.27
1376	-297.12	-470.7	-759.52	399.41	-30.12	22.64
1377	-202.15	-234.86	-764.89	416.08	-59.57	-23.16
1378	-536.87	-257.57	-628.17	374.33	-89.81	-154.66
1379	-489.01	-730.22	-421.39	362.34	-137.15	-39.64
1380	-25.15	-1292.72	-484.86	410.95	-135.71	345.58
1381	659.67	-1570.56	-330.81	445.16	-25.18	765.2
1382	1151.37	-1488.04	-214.36	487.06	265.56	999.97
1383	1177.73	-1208.01	-309.08	537.81	526.89	999.97
1384	772.46	-538.57	-638.18	485.66	610.08	829.19
1385	-191.89	219.24	-1180.42	344.54	408.91	369.81
1386	-632.08	711.67	-1332.28	246.43	255.04	166.56
1387	-684.08	683.35	-882.57	-57.56	31.49	-147.37
1388	-642.09	200.93	-729.74	-300.78	-16.78	-197.75
1389	-237.06	-198.97	-645.26	-407.01	-46.72	-159.88
1390	8.06	-292.48	-529.3	-336.3	-30.52	-267.46
1391	7.81	-244.87	-588.13	-196.23	22.86	-391.02
1392	-400.88	-163.57	-639.65	-67.6	76.17	-367.74
1393	-863.04	48.34	-574.22	-23.59	36.83	-287.96
1394	-379.64	409.42	-525.15	-29.08	-104.74	-169.92
1395	-6.84	692.63	-600.59	-116.67	-124.15	-317.78
1396	-224.85	457.28	-839.84	-248.02	-90.94	-734.65
1397	-597.9	88.38	-879.88	-276.73	-210.75	-1000
1398	-839.11	-391.85	-960.69	-145.08	-472.02	-1000
1399	-829.1	-541.99	-828.13	28.23	-658.57	-1000
1400	-548.34	-230.96	-1098.39	19.56	-736.02	-1000
1401	428.47	-184.81	-1073.49	41.9	-841.03	-1000
1402	1136.72	-652.1	-788.09	-78.95	-768.1	-951.51
1403	1294.68	-1088.38	-468.99	-43.7	-594.85	-618.23
1404	1101.81	-1248.78	-502.2	150.51	-403.14	-356.11
1405	1072.51	-841.31	-632.81	301.7	-254.43	-164.22
1406	1009.77	-710.45	-437.99	277.59	-86.15	-13.46
1407	775.15	-552.49	-361.57	224.43	74.4	74.28
1408	527.83	-581.79	-329.35	113.34	121.25	127.75
1409	328.37	-802.73	-67.63	61.13	115.84	190.61
1410	502.2	-573	-388.92	-2.69	122.71	245.18
1411	256.1	-790.28	-278.56	-92.41	171.84	170.35
1412	270.26	-920.17	-356.45	-95.55	161.68	90.39
1413	363.28	-921.14	-253.91	-102.54	168.67	-0.61
1414	226.32	-927.49	-235.11	-111.3	203.37	-88.1
1415	-156.49	-782.47	-320.56	-155.27	173.43	-88.9
1416	-45.65	-904.05	-318.85	-279.24	85.85	-81.6
1417	-95.7	-1248.29	-254.39	-219.06	-1.37	-45.26
1418	163.57	-1318.6	-419.68	-97.08	-41.78	35.98
1419	416.75	-1616.94	-384.52	59.94	-12.24	73.49
1420	459.96	-1664.06	-281.98	351.75	35.37	87.55
1421	356.93	-1160.64	-410.64	461.06	63.93	139.65
1422	659.91	-828.86	-343.75	424.32	131.77	166.02
1423	233.15	-1063.48	-286.87	341.28	191.07	-6.1
1424	-15.63	-1559.57	-177.49	356.51	184.33	-41.05
1425	156.74	-2068.6	-10.99	543.73	214.51	284.12
1426	946.78	-1636.96	-184.81	759.89	291.02	824.65
1427	1259.52	-1048.1	-246.34	807.68	357.36	906.1
1428	1089.6	-843.26	-267.09	847.17	418.58	384.98
1429	-418.95	-780.03	-370.61	775.54	356.35	-35.46
1430	-871.58	-446.04	-193.12	650.05	271.12	-90.12
1431	-693.6	-76.66	84.47	287.14	149.51	3.81
1432	-54.2	-397.71	382.32	-30.61	65.4	147.98
1433	54.93	-885.01	467.53	89.57	124.85	381.29
1434	281.01	-731.2	372.31	256.26	231.75	761.66
1435	453.61	-321.78	300.05	114.29	412.14	946.2
1436	872.31	267.58	256.59	53.86	518.95	969.79
1437	665.53	568.85	326.9	-4	704.83	984.65
1438	862.79	166.26	0.24	1.43	851.87	780.18
1439	522.46	-486.08	-429.93	152.83	999.97	379.03
1440	78.37	-585.94	-460.45	609.59	987.4	-36.83
1441	-1022.22	-1021.97	-1874.76	410.77	777.92	-63.02
1442	-1427.25	-1067.38	-1399.41	397.28	626.56	-36.04
1443	-1112.79	-854	-1188.23	431.18	315.46	-75.78
1444	-928.22	-431.15	-984.38	422.18	119.81	-317.44
1445	-703.86	382.08	-791.99	288.94	23.41	-582.67
1446	-791.02	986.08	-449.95	-91.28	-54.11	-425.93
1447	177.98	-133.79	-159.42	-369.2	-45.65	-218.84
1448	-143.8	-630.13	-621.83	-239.69	103.15	-297.7
1449	-749.76	-576.66	-791.02	-126.37	4.49	-289.73
1450	-1322.27	139.89	-1240.48	-126.25	-157.04	-256.77
1451	-80.81	104.74	-1432.37	-323.46	-346.59	-293.64
1452	-328.37	-212.16	-768.31	-423.16	-228	-350.01
1453	-620.12	-203.37	-436.28	-337.16	-233.76	-294.31
1454	-136.47	-102.54	-618.16	-435.39	-347.2	-27.1
1455	459.47	-493.16	-441.65	-589.2	-298.71	340.91
1456	400.39	-689.45	-450.2	-537.35	-71.01	620
1457	171.39	-730.47	-551.03	-421.08	54.57	591.83
1458	185.06	-717.29	-539.55	-244.48	114.78	361.57
1459	-11.47	-484.13	-663.09	-142.82	127.32	265.93
1460	-323.49	-632.32	-818.6	-37.9	104.89	258.42
1461	-9.52	-624.76	-793.95	128.78	35.03	304.99
1462	135.01	-301.03	-932.37	306.55	52.61	220.73
1463	-138.67	-374.27	-794.19	387.45	105.74	68.3
1464	-280.52	-348.88	-734.86	450.2	79.44	43.7
1465	-28.08	-203.61	-830.32	477.54	54.02	-36.56
1466	101.07	-165.77	-944.58	509	94.39	-103.79
1467	-300.05	-260.25	-1072.75	567.2	165.86	-226.44
1468	-428.47	-151.37	-1120.12	553.92	139.43	-268.52
1469	-261.96	172.12	-933.59	450.53	76.9	-272.19
1470	-293.7	497.07	-508.54	213.56	7.69	-167.36
1471	-216.55	535.4	-537.35	-50.38	-17.3	45.5
1472	-192.38	161.13	-729	-147.31	-44.01	73.46
1473	-141.6	-351.56	-649.17	-127.81	-19.99	-50.26
1474	-446.29	-118.41	-886.47	62.84	-2.75	-321.08
1475	-489.99	127.69	-959.72	-45.65	-48	-464.9
1476	194.58	-407.96	-464.11	-245.51	-127.96	-78.31
1477	93.26	-599.12	-341.8	-152.16	-25.05	-99.4
1478	-512.21	-231.45	-810.06	-65.7	-42.51	-215.27
1479	-153.32	142.58	-1094.97	-170.41	-202.76	-349.46
1480	8.79	-273.44	-828.86	-294.31	-217.74	-313.23
1481	136.72	-386.23	-984.13	-316.8	-263.92	-129.97
1482	557.62	-468.51	-787.35	-299.22	-264.86	-45.53
1483	520.75	-528.56	-531.25	-271.58	-148.16	15.41
1484	478.76	-527.1	-584.47	-275.67	-43.4	67.9
1485	257.08	-378.91	-676.03	-302.15	-18.16	74.62
1486	356.2	41.5	-728.03	-335.97	-9.31	32.14
1487	98.63	21.48	-673.83	-417.69	78	-53.96
1488	-200.93	259.28	-775.15	-464.57	84.63	-149.51
1489	-166.99	321.78	-826.17	-561.92	16.78	-215.39
1490	-143.07	225.83	-768.55	-611.57	15.47	-248.72
1491	-235.84	-105.47	-953.13	-575.07	17.27	-278.78
1492	35.89	-334.47	-954.59	-319.09	34.45	-446.11
1493	-88.87	-649.17	-618.9	-43.58	221.47	-591.16
1494	-480.22	-710.69	-539.79	162.05	286.04	-740.17
1495	-531.01	-519.53	-659.91	263.64	133.85	-778.23
1496	-276.86	-470.95	-964.6	338.01	-0.24	-644.38
1497	-195.31	-424.8	-1074.22	342.96	-105.5	-494.2
1498	-0.98	-640.87	-935.55	377.32	-167.66	-382.87
1499	-21	-887.21	-907.23	397.31	-169.34	-317.93
1500	161.38	-1030.03	-668.21	503.6	-170.01	-237.98
1501	-30.52	-910.4	-513.43	651.18	-154.21	-244.84
1502	-150.88	-825.93	-752.93	808.5	-173.37	-190.73
1503	-104.49	-580.32	-618.16	719.15	-192.96	-86.88
1504	344.97	-636.96	-492.68	513.34	-188.57	30.33
1505	650.63	-906.74	-452.39	390.23	-75.62	89.6
1506	656.25	-1105.71	-117.68	400.05	-19.9	40.89
1507	294.43	-958.01	-159.67	438.78	70.62	-71.96
1508	-7.81	-687.99	-140.63	359.5	82.7	-133.58
1509	-326.17	-750.98	74.95	241.06	18.8	-199.58
1510	-241.21	-1054.93	81.79	172.94	-79.22	-126.95
1511	39.79	-1087.65	42.97	187.01	-123.87	-119.14
1512	97.66	-1048.34	101.32	194.18	-138.76	-122.92
1513	244.14	-1280.03	287.84	244.57	-97.9	93.05
1514	586.43	-1355.71	229.74	313.75	3.3	435.7
1515	438.96	-1134.77	186.04	385.62	60.18	476.26
1516	454.1	-1268.8	309.33	386.23	116.09	515.99
1517	290.28	-1150.15	343.99	439.85	197.39	468.26
1518	133.3	-909.18	239.01	389.56	256.16	490.48
1519	74.71	-481.2	198.73	335.39	247.44	401.43
1520	-120.61	-262.21	279.3	275.33	231.84	296.6
1521	-226.81	-149.41	365.72	51.61	179.84	72.2
1522	236.82	318.85	350.83	-3.85	265.9	151.15
1523	534.67	451.42	115.97	-209.66	470.21	296.54
1524	382.57	-120.36	144.53	-391.66	738.43	372.13
1525	315.19	-206.54	-67.87	-353.58	923.13	526.34
1526	359.86	-540.04	-280.52	-185.58	999.97	571.69
1527	481.93	-751.22	-445.31	-48.58	999.97	495.88
1528	163.82	-861.82	-1665.77	383.36	999.97	195.07
1529	-398.68	-367.68	-1970.7	261.32	974.79	-37.32
1530	-1209.23	-391.36	-1798.83	179.44	721.47	-192.57
1531	-1396.97	-561.28	-1424.8	133.73	375.27	-363.59
1532	-1191.41	-639.65	-975.59	161.87	16.2	-534.3
1533	-650.15	-714.6	-587.89	230.16	-182.68	-447.72
1534	-110.35	-665.28	-532.96	260.04	-179.23	-133.27
1535	36.13	-624.76	-521.97	171.2	-56.64	165.59
1536	-49.32	-402.1	-579.1	139.74	-28.78	239.87
1537	-173.83	162.35	-679.44	62.44	-79.93	268.86
1538	519.78	267.09	-987.55	-152.13	-89.72	145.97
1539	35.4	-15.38	-722.17	-382.14	66.96	32.53
1540	-147.46	-295.9	-672.36	-431.73	62.1	18.22
1541	24.9	-532.71	-618.9	-410.74	33.2	128.05
1542	406.98	-923.58	-487.55	-339.94	64.64	189.33
1543	482.91	-970.46	-581.54	-132.66	194.09	226.1
1544	117.68	-961.18	-736.82	50.63	293	154.94
1545	-167.24	-856.93	-903.08	200.41	242.4	101.23
1546	18.8	-764.65	-822.75	260.86	157.81	187.5
1547	10.01	-756.84	-888.67	273.19	135.77	333.98
1548	159.67	-704.59	-789.31	328.49	83.77	381.47
1549	297.12	-410.16	-992.92	329.35	86.21	330.72
1550	173.58	-183.11	-1093.51	356.72	88.87	87.01
1551	-7.81	-117.19	-1135.01	418.03	97.05	-285.95
1552	-405.03	-34.42	-1300.29	372.16	111.21	-637.82
1553	-878.42	-171.63	-910.16	231.05	22.28	-850.89
1554	-904.54	-125	-893.31	73.73	-177.61	-816.96
1555	-652.83	317.14	-632.57	-182.71	-400.79	-474.67
1556	514.4	-5.62	-778.32	-371.7	-469.45	-164.61
1557	677.49	-708.98	-851.07	-422.52	-344.33	-32.78
1558	171.63	-1028.08	-746.58	-245	-190.06	-139.4
1559	-448.49	39.55	-999.27	-14.53	-228.36	-168.03
1560	531.74	-494.14	-709.72	-126.19	-341.67	-7.97
1561	296.39	-497.31	-660.16	-66.19	-236.63	-42.3
1562	179.44	-305.91	-742.19	-107.76	-236.39	-43.4
1563	316.16	-35.64	-909.42	-197.02	-260.47	-37.81
1564	312.26	-96.44	-871.09	-419.43	-257.54	9.09
1565	254.39	-328.86	-963.13	-584.44	-224.98	50.54
1566	304.93	-502.44	-891.85	-591.37	-212.34	27.71
1567	642.09	-584.96	-812.26	-511.08	-159.94	-108.8
1568	448.73	-557.37	-824.22	-376.71	-15.99	-235.9
1569	198.73	-574.22	-775.39	-284.88	45.47	-289.7
1570	206.54	-444.09	-744.87	-240.2	25.39	-308.23
1571	232.67	-329.35	-743.9	-184.2	56.09	-267.73
1572	192.38	-427.73	-694.58	-118.87	104.1	-206.21
1573	168.7	-429.2	-618.41	12.91	132.29	-190.7
1574	45.9	-316.89	-912.35	195.28	142.91	-272.55
1575	-405.03	-254.88	-1077.39	235.93	152.01	-380.16
1576	-732.67	-339.84	-961.18	240.36	29.11	-429.87
1577	-790.53	-471.44	-921.39	300.48	-142.82	-445.22
1578	-415.77	-866.21	-701.17	356.45	-192.44	-484.28
1579	-784.42	-1122.07	74.46	484.74	-221.68	-576.11
1580	-852.29	119.14	-426.76	738.13	-588.47	-518.46
1581	573.49	395.51	-1066.41	678.38	-713.75	-105.38
1582	1100.1	371.09	-831.54	203	-375.03	239.75
1583	968.75	261.72	-941.65	-270.72	73.43	287.87
1584	-32.96	-26.12	-1023.68	-560.42	328.8	19.13
1585	-529.05	-151.12	-1227.54	-685.15	212.13	-239.59
1586	-606.93	-470.46	-1276.12	-733.06	-136.35	-390.93
1587	251.46	-604.25	-961.67	-682.62	-246.52	-426.64
1588	903.32	-603.76	-883.06	-620.54	-311.8	-403.87
1589	1598.39	-553.47	-920.65	-572.02	-134.19	-242.31
1590	1157.71	-585.21	-1070.31	-547.85	210.85	64.51
1591	554.2	-666.99	-1082.03	-543.15	324.19	456.02
1592	675.54	-642.33	-1161.87	-455.75	315.73	763.92
1593	451.66	-763.43	-1072.51	-304.14	308.47	863.13
1594	-40.53	-602.05	-951.66	-77	136.29	786.47
1595	118.65	-248.54	-1334.23	21.76	-90.42	576.66
1596	1171.88	235.6	-1237.06	-10.96	-132.26	410.92
1597	1577.15	661.38	-1233.64	5.52	195.53	-47.21
1598	-381.84	359.13	-1819.58	-46.42	690.95	-154.72
1599	-1063.48	-371.09	-1260.5	44.89	454.04	-70.34
1600	-6.1	-296.88	-952.88	185.27	178.56	-46.66
1601	50.78	-308.35	-855.71	196.84	141.2	-224.76
1602	8.3	-393.07	-795.41	299.5	144.68	-327.06
1603	-98.14	-465.33	-847.41	414.31	128.69	-206.7
1604	-139.65	-311.28	-977.05	436.1	141.45	-109.44
1605	11.23	-426.51	-731.45	426.18	53.96	146.67
1606	223.39	-291.99	-1206.3	439.51	7.35	235.41
1607	-21	-587.16	-1072.51	342.8	-85.39	286.77
1608	390.63	-758.3	-983.64	389.34	-198.88	354.34
1609	571.04	-751.95	-914.79	390.32	-144.71	423.43
1610	752.69	-471.92	-974.85	312.38	-89.97	326.35
1611	410.89	-477.05	-901.86	278.59	-104.8	222.5
1612	348.39	-707.03	-822.02	256.62	-181	78.83
1613	506.35	-974.85	-712.65	278.78	-220.7	168.88
1614	1290.53	-843.02	-349.12	309.23	-149.17	374.45
1615	1383.79	-175.29	-441.89	346.28	95.98	349.06
1616	428.71	183.59	-751.71	61.37	278.02	358.55
1617	179.2	-72.75	-835.45	-344.54	242.07	458.4
1618	537.6	-650.39	-1009.52	-341.61	294.1	240.81
1619	-87.89	-1815.19	-721.19	-160.52	261.9	-69.82
1620	-1085.45	-1836.67	-1156.74	260.13	-18.49	-602.05
1621	16.85	-158.2	-1721.92	679.99	-520.9	-739.96
1622	1637.7	227.54	-1040.28	524.17	-435.97	-587.92
1623	927.49	166.75	-14.65	176.82	92.96	-474.15
1624	49.07	-383.54	-719.97	-31.92	243.38	-116
1625	56.4	-711.91	-880.86	-143.43	171.45	163.76
1626	-284.67	-987.55	-562.99	-67.41	-59.51	444.64
1627	274.17	-1096.19	-443.12	-26.55	-163.18	529.6
1628	1322.51	-878.66	-160.89	49.07	-94.54	737.73
1629	1644.53	-614.5	-388.18	71.99	258.42	775.54
1630	639.65	-741.94	-694.82	85.21	566.04	454.38
1631	254.39	-759.28	-738.77	216.4	591.86	91.37
1632	-363.53	-778.08	-917.24	280.67	493.19	-229.55
1633	-703.86	-833.98	-867.68	280.52	232.3	-360.11
1634	-894.29	-389.16	-956.3	209.53	72.91	-312.1
1635	212.16	-942.14	-324.95	-102.42	-279.08	-127.93
1636	980.22	-983.4	-680.66	-87.25	-225.89	-12.45
1637	1695.8	-229.49	-702.64	126.4	95.21	-53.41
1638	-110.11	-628.91	-671.88	6.38	385.96	-455.05
1639	-1313.48	-1294.68	-715.58	-153.87	177	-499.91
1640	-1218.26	-1194.34	-927.98	-88.32	-391.45	-315.58
1641	602.29	-626.22	-965.58	-73.27	-618.1	-0.34
1642	1774.66	-156.01	-748.54	-158.05	-319.79	68.7
1643	409.91	-1355.47	-566.41	-249.79	-72.05	219.67
1644	1138.43	-1563.48	-249.27	-127.29	-128.97	591.25
1645	2063.48	-736.08	-579.59	132.29	155.33	487.37
1646	461.18	-1083.5	-788.57	276.61	597.41	-39.12
1647	-1334.23	-799.8	-1065.43	339.94	475.95	-252.35
1648	-945.31	-445.8	-1010.5	204.47	-58.26	-74.55
1649	374.51	-401.61	-663.33	12.27	-407.84	141.2
1650	1010.5	-342.29	-610.84	-143.77	-344.73	210.85
1651	1535.64	-487.55	-538.33	-308.9	14.92	59.36
1652	572.02	-718.75	-632.08	-339.51	176.82	-65.83
1653	-283.94	-1240.97	-708.74	-268.98	-28.96	-116.85
1654	1476.32	-1503.17	-173.1	-151.43	-224.33	100.43
1655	2224.12	-653.81	-547.61	128.91	325.87	-118.59
1656	-1094.48	-716.8	-899.17	168	611.97	-634.03
1657	-1210.45	-829.59	-789.06	9	36.47	-531.92
1658	93.99	-236.08	-623.78	-61.16	-396.88	-245.61
1659	1541.75	-111.08	-619.14	-163.7	-306.55	-68.57
1660	609.86	-525.63	-690.67	-343.6	-205.44	98.91
1661	2147.22	-381.35	-1138.67	-505.86	42.42	403.69
1662	149.17	-713.87	-794.43	-310.91	445.71	17.46
1663	-822.02	-1021.24	-1023.19	-166.9	32.75	-292.27
1664	430.66	-856.45	-656.74	-73.94	-322.17	-178.13
1665	1189.7	-292.48	-737.3	92.25	-295.68	26.46
1666	1645.75	-46.88	-959.96	43.46	47.7	58.62
1667	1132.57	-216.31	-1085.69	-35.34	294.77	-123.87
1668	-8.06	-390.14	-1275.39	-65.89	268.95	-178.04
1669	-130.37	-353.52	-1093.02	-210.82	36.71	-221.62
1670	253.17	-262.94	-950.2	-343.69	-150.97	-251.37
1671	275.88	-91.8	-981.93	-439.21	-169.46	-177.31
1672	499.02	132.32	-704.83	-463.2	-220.25	19.81
1673	907.47	386.47	-835.21	-577.36	-186.37	-40.16
1674	1053.96	130.62	-1008.54	-830.26	-47.79	-396.21
1675	515.38	-198.49	-770.26	-835.75	-1.1	-674.19
1676	-10.25	261.96	-574.46	-744.69	-82.64	-699.31
1677	366.46	986.33	-1106.93	-669.37	-228.49	-612.49
1678	782.23	452.88	-1123.78	-852.97	-225.49	-610.05
1679	-158.2	-194.82	-823	-861.05	-97.63	-558.26
1680	-356.69	-89.36	-561.04	-663.97	-273.77	-179.32
1681	-7.08	-69.58	-601.32	-428.86	-335.21	156.16
1682	258.06	74.95	-285.4	-120.97	-316.07	191.89
1683	1333.01	203.61	673.83	187.84	-101.1	-84.59
1684	882.81	1280.52	-636.23	178.62	58.93	-261.35
1685	1051.27	569.58	-629.39	-445.16	201.02	-382.08
1686	-157.71	1651.61	238.77	-659.85	530.61	-325.62
1687	-2157.47	642.09	-51.27	-975.83	144.96	-460.63
1688	-166.75	166.99	116.7	-676.45	-635.38	-534.33
1689	277.83	481.45	-1388.18	-217.93	-995.18	-591.89
1690	950.44	-85.69	-1020.75	-561.86	-946.08	155.4
1691	1438.96	-837.16	-430.18	-655.73	-814	307.4
1692	1655.27	-1037.35	-690.92	-482.18	-607.79	136.63
1693	1885.74	-513.67	315.92	49.04	-124.45	277.8
1694	1564.45	1072.75	-137.7	-6.13	135.68	314
1695	399.9	-207.28	637.94	-214.6	227.17	71.41
1696	-1382.08	-571.78	716.8	30.94	50.6	-49.41
1697	-3119.63	-117.92	-2090.82	268.04	-726.04	726.62
1698	142.33	2991.94	-2358.15	-284.91	-1000	999.97
1699	2751.71	4035.16	1377.2	-1000	-1000	701.69
1700	-1703.86	-930.66	3429.93	-1000	-220.28	224.4
1701	2114.5	-2085.69	3850.34	-66.68	-367.1	455.9
1702	4144.04	2878.17	1811.04	723.72	-307.34	-88.5
1703	5675.29	5833.01	194.58	204.44	217.9	-222.02
1704	3736.82	7073	-698.49	-1000	321.5	-746
1705	1906.74	797.85	-647.22	-1000	377.69	-422.79
1706	841.8	-2464.84	364.5	-1000	284.79	-92.8
1707	1420.9	-3610.6	1362.06	-919.31	258.12	181.18
1708	420.65	-2634.77	646.24	112.55	339.36	94.06
1709	44.92	-1083.98	-78.61	724.09	185.85	153.59
1710	662.6	36.13	-404.3	968.57	59.08	207.24
1711	811.04	1068.36	-306.15	902.71	117	69.09
1712	336.67	1047.36	214.84	583.07	200.56	56.58
1713	553.22	458.01	794.43	437.13	268.37	-23.83
1714	572.02	712.65	762.45	393.49	300.54	-143.49
1715	-328.13	949.95	642.82	296.97	236.79	-259.61
1716	-545.9	1415.53	382.08	120.48	19.71	-292.91
1717	266.6	1134.03	671.88	-188.6	-215.03	-426.03
1718	1222.9	391.11	939.21	-270.32	-262.05	-603.36
1719	59.81	498.05	1098.63	-178.74	-112.82	-605.65
1720	162.35	912.6	1042.24	-217.68	-139.8	-171.72
1721	802.98	905.27	1052.25	-263.49	-50.51	72.3
1722	1095.46	930.91	961.91	-335.57	142.88	75.53
1723	987.3	727.29	776.12	-424.38	185.85	-18.55
1724	861.33	-104.98	955.81	-469.6	286.19	-287.11
1725	-20.26	-454.59	1052.73	-363.22	330.17	-534.58
1726	-195.07	-339.84	897.71	-285.49	220.12	-696.04
1727	-422.85	-530.52	800.54	-256.65	NaN	NaN
