# Supplementary material for: Complexes of vertebrate TMC1/2 and CIB2/3 proteins form hair-cell mechanotransduction cation channels
Source: eLife. 2025 Jan 8;12:RP89719. doi: 10.7554/eLife.89719 (PMC11709434; doi:10.7554/eLife.89719)
Supplement: Figure 3—source data 1. [file elife-89719-fig3-data1.zip › Figure 3H/homo/20-1-3-T2.txt]

-393.55	-384.52	1147.71	65.58	78.58	-183.53	8
-242.92	-423.10	888.92	88.87	-177.22	-3.48	9
666.50	-298.34	779.30	57.13	-314.97	204.59	10
1141.60	-239.50	949.22	-36.38	-175.26	217.56	8
1016.85	-305.18	1100.59	-78.67	24.44	141.08	10
562.99	-349.37	1120.85	-89.08	85.69	119.81	10
369.87	-432.86	1215.33	-86.73	95.34	105.90	9
323.97	-461.67	1191.16	-72.85	81.54	118.04	10
316.41	-356.45	1062.50	-50.72	55.48	115.42	8
328.13	-341.31	1016.85	-41.08	49.19	96.25	10
232.18	-368.16	1028.56	-46.91	49.87	78.46	9
244.38	-407.96	1074248.54	571.78	-131.10	3.72	176.48	10
1563.72	301.76	537.11	-140.69	-61.07	100.01	8
1689.45	133.30	608.64	-178.92	-88.90	-2.59	11
1795.90	-61.28	700.68	-213.32	-23.90	-86.94	8
1550.54	-36.62	649.17	-260.07	11.60	-140.78	10
1541.26	307.13	338.62	-311.95	6.10	-170.07	8
1782.71	65.92	427.25	-439.00	70.07	-561.80	10
1021.00	-19.78	302.73	-478.18	136.29	-1000.00	9
405.52	-86.43	545.90	-492.22	-63.63	-770.69	10
1771.97	-117.68	502.20	-477.87	-347.69	-211.30	10
2270.02	-633.30	532.71	-446.87	-177.19	120.88	8
2063.96	-731.93	496.09	-277.31	91.95	210.45	11
1121.83	-1227.05	791.75	91.03	156.49	239.69	8
829.10	-800.54	684.57	328.34	108.80	243.35	10
852.78	-17.58	2.69	718.26	-18.65	246.70	10
1052.73	389.16	-59.57	730.04	-147.06	182.43	8
898.19	521.73	-434.08	616.55	-196.75	127.08	9
1343.51	273.44	115.23	332.58	-317.96	215.61	10
2322.27	913.33	666.99	231.78	-321.01	34.70	10
2304.93	980.96	936.77	157.23	-199.22	-45.53	8
2269.78	743.90	-62.74	222.90	-170.53	-47.24	10
2494.63	737.06	-463.62	58.01	-29.54	-16.42	9
1663.33	639.16	-203.37	-141.63	76.84	-121.12	10
1131.59	426.03	-68.85	-298.13	39.79	-106.66	8
1177.00	472.17	184.08	-384.49	1.19	3.08	10
1181.40	429.20	364.01	-440.95	3.57	109.89	9
1406.01	256.35	374.27	-469.39	-6.47	143.83	10
1925.54	-226.32	626.22	-451.11	11.87	146.21	8
1907.71	-568.36	562.74	-301.12	157.23	123.32	10
1943.60	-286.38	281.49	-104.80	248.05	54.53	8
1503.91	165.04	390.87	-0.03	338.65	-58.69	11
788.57	203.13	696.53	-15.50	313.60	-178.71	8
350.83	2.93	646.48	35.61	216.16	-108.18	10
382.08	-3.91	564.94	54.20	121.00	-54.38	8
606.93	60.30	582.03	94.33	-39.79	21.45	8
550.29	224.37	523.44	88.32	-172.09	140.32	11
1154.54	271.24	331.79	-6.65	-322.24	266.51	8
1522.22	196.78	355.47	-177.89	-326.66	355.87	10
1945.07	3.42	333.01	-185.58	-228.76	337.13	8
2049.07	-153.56	196.04	-125.58	-155.43	278.78	11
2381.10	-435.30	252.44	55.57	-49.07	43.95	10
2315.43	9.28	286.87	260.71	116.94	-176.18	8
1668.21	699.71	568.12	152.74	226.93	-282.44	8
1723.63	-216.80	694.09	14.04	211.09	-302.46	10
1640.38	-59.81	472.90	53.19	238.68	-255.25	11
1536.13	133.06	346.68	11.32	239.87	-196.23	8
1579.35	-36.62	523.19	4.36	265.23	-211.03	10
1305.42	-355.71	702.64	65.40	315.09	-328.74	8
915.53	280.03	436.52	100.43	312.50	-323.21	11
488.28	416.99	838.62	52.92	308.56	-193.24	8
-144.29	772.95	134.77	-47.82	116.12	28.02	10
652.83	-55.66	473.14	-344.88	-215.30	311.04	8
1381.35	-311.04	832.52	-359.41	-261.02	597.44	10
2131.59	418.70	968.99	-361.54	-45.23	457.12	9
1752.20	449.95	770.51	-383.06	40.62	316.59	10
1655.76	165.77	554.20	-426.06	121.43	35.25	8
1477.29	-423.34	533.20	-360.41	221.31	-134.43	10
1365.97	-657.47	685.06	-193.02	265.08	-191.93	10
1067.63	-767.82	723.39	45.41	271.73	-103.15	9
1045.17	-852.05	670.65	269.99	206.12	162.17	10
1604.49	-985.35	893.55	493.10	134.34	494.90	10
2003.17	-821.29	691.16	741.85	218.26	646.45	8
2237.30	-495.12	377.93	805.39	474.12	517.94	11
1592.53	118.16	118.65	763.09	616.18	405.52	8
510.99	436.52	418.21	540.80	662.69	184.72	10
-198.49	444.58	797.12	319.58	451.29	253.57	10
109.62	249.76	998.78	226.68	86.30	362.49	8
557.62	382.81	906.98	260.99	-55.60	181.67	11
249.02	486.33	931.88	290.10	-18.86	-173.77	8
-94.48	692.38	898.44	452.82	-80.84	-473.51	10
-927.73	969.97	375.24	477.63	-194.95	-544.46	8
-426.27	1159.91	-243.65	420.90	-532.59	-544.22	11
540.53	2823.49	906.74	-100.25	-602.94	-226.53	8
2710.94	45.41	838.62	-434.33	-592.19	564.21	10
2223.63	75.93	185.55	-164.86	-273.32	183.41	8
2123.78	-330.57	823.97	-150.70	38.02	259.43	10
1199.95	183.11	1159.91	86.40	179.87	278.32	11
803.71	570.07	722.66	149.87	140.69	332.46	8
521.97	765.14	474.85	-39.00	-25.18	214.54	10
823.97	315.67	816.89	-132.23	-166.05	105.13	8
1467.29	116.94	679.20	-134.64	-293.67	-46.60	11
1782.23	-68.60	623.78	-233.09	-179.47	-56.40	8
1838.13	-208.98	883.79	-305.39	-53.89	-70.01	10
1881.10	-397.71	1053.22	-188.66	-15.44	-165.50	8
1771.00	-375.98	1000.24	-44.74	42.14	-204.16	10
1724.12	-23.44	1104.74	18.46	151.86	-250.61	11
1302.25	378.42	690.67	-46.33	253.30	-293.03	8
415.77	224.85	755.62	-238.49	294.89	-318.45	10
119.14	152.34	587.40	-278.11	104.58	-269.29	8
183.11	-20.51	842.04	-185.42	-89.81	-173.31	11
645.26	775.39	905.27	61.77	-328.52	-28.93	8
1171.39	945.80	198.97	-8.00	-347.08	92.56	10
1239.01	691.89	672.36	-305.48	-221.65	55.66	8
1228.03	18.07	1211.67	-368.38	-201.32	-7.51	10
1320.31	-258.79	1076.90	-322.05	-147.71	-110.29	9
1159.42	-514.89	818.85	-172.91	-91.49	-106.38	10
1436.77	-408.45	692.87	33.29	-135.99	-21.73	10
1922.12	86.67	293.95	164.43	-151.67	99.12	8
2012.21	258.06	488.77	77.79	-12.02	205.29	10
1842.04	843.02	530.27	67.50	131.62	187.87	9
1604.25	503.17	673.83	-32.50	163.12	13.43	10
1677.00	148.93	859.86	-63.72	190.86	-89.17	8
1874.27	161.62	849.12	31.07	214.11	-244.35	10
1699.46	103.27	687.99	146.97	263.28	-317.20	9
1357.91	40.77	564.70	167.63	305.85	-305.48	10
972.90	67.63	991.21	141.91	423.68	-229.16	8
792.24	29.30	1060.55	153.47	446.99	-133.12	10
545.41	73.24	672.12	42.82	358.73	-11.99	8
252.69	-261.72	818.60	-60.76	307.71	62.07	11
90.58	-103.52	797.36	-131.38	204.47	225.10	8
-159.18	-244.63	973.39	-66.25	3.05	247.92	10
826.17	122.31	1120.61	142.46	-206.73	269.74	8
1196.29	1198.97	1158.20	374.36	-107.39	151.18	10
1187.26	1695.31	1090.82	257.32	-66.47	-8.79	9
1458.74	1370.85	393.31	-170.78	-3.66	-196.38	10
1378.66	367.92	944.09	-293.98	5.00	-359.04	8
1104.49	107.91	910.64	-314.73	51.24	-605.96	10
551.51	-360.35	947.51	-285.58	34.85	-606.78	11
747.56	-853.76	1026.37	-137.54	-32.56	-351.38	8
1278.32	-417.72	1071.53	111.51	64.30	-17.91	10
489.50	1226.56	627.69	263.64	163.73	133.00	8
498.78	1294.92	689.70	23.93	26.21	213.93	10
655.76	349.12	751.71	-51.18	-28.23	298.74	9
809.33	774.17	953.61	-21.61	44.22	293.12	10
533.45	1012.94	1148.19	-62.68	93.02	137.18	8
592.53	612.55	1117.68	-88.99	3.36	-33.84	10
745.61	441.65	841.06	-100.95	-72.39	-172.97	9
953.37	333.25	894.29	-37.84	-106.87	-137.76	10
998.29	422.12	743.65	-29.48	-85.33	77.82	8
914.79	218.75	941.89	-58.69	-85.51	174.26	8
806.64	240.23	1087.16	-37.69	-129.30	275.54	10
1348.14	151.37	980.96	33.42	-174.65	245.64	9
1210.45	-5.13	1084.72	-67.75	-24.14	199.28	10
1045.90	-77.39	1119.14	-61.89	28.75	105.74	10
909.42	-190.43	1068.12	0.06	52.70	63.14	8
803.96	-587.40	1041.26	30.67	59.97	72.02	8
883.06	-996.09	1323.24	124.57	91.89	144.32	11
1086.91	-559.08	907.96	526.98	168.70	182.25	8
339.11	168.70	-35.64	796.84	214.75	-17.67	10
-1473.39	1125.49	194.82	662.90	4.67	-154.45	8
-810.30	2538.57	167.97	113.65	-561.13	303.50	11
1795.90	980.47	260.99	-461.70	-307.89	192.14	10
1328.61	103.52	1174.32	-519.07	-186.61	208.71	8
1396.97	65.67	1316.65	-299.38	-108.43	297.88	10
1698.97	-25.39	986.57	-14.86	-111.63	250.98	8
1490.97	-582.03	1413.57	175.51	-59.63	116.61	11
1310.79	97.90	666.26	443.42	-27.19	152.68	10
812.50	1010.99	472.90	388.73	-78.92	158.66	8
1013.92	595.70	197.75	240.97	-199.74	115.69	10
1274.66	648.93	171.14	131.71	-272.58	57.31	9
1831.30	752.93	70.31	-94.54	-151.03	-16.51	10
2004.15	502.69	559.81	-171.88	-57.46	-68.54	8
1453.61	96.92	922.61	-169.46	97.78	-162.66	10
1057.37	-26.12	1038.57	-52.03	109.10	-194.34	8
786.38	180.91	869.14	-95.18	83.34	-154.33	11
587.40	247.07	900.15	-243.32	14.77	-150.30	8
641.36	268.55	815.43	-334.99	-148.22	-190.58	10
891.60	283.94	607.18	-361.51	-257.05	-245.12	8
1090.33	382.57	581.79	-360.84	-286.56	-234.53	10
1462.40	570.07	566.65	-328.86	-267.82	-149.69	11
1559.08	489.01	705.08	-273.01	-149.72	-117.55	8
1346.44	505.86	663.09	-180.11	-29.54	-140.69	10
1375.73	587.89	537.35	-180.66	5.46	-148.35	8
1001.22	219.48	763.67	-227.69	51.97	-166.75	11
915.53	321.29	673.34	-191.68	8.03	-167.66	8
965.58	274.66	671.39	-235.63	-42.11	-159.15	8
940.92	-91.55	1061.77	-248.08	-72.88	-136.02	8
1319.09	-60.06	1062.26	-162.93	-160.03	-37.90	10
1729.98	-3.42	816.65	-66.56	-164.06	49.32	11
1487.06	161.87	696.29	-74.92	-46.39	74.40	8
1257.81	-56.40	748.05	-48.46	4.67	76.39	8
1217.77	76.90	709.96	41.29	0.12	109.68	10
1427.00	288.57	506.35	48.31	-9.61	90.24	9
1377.20	-68.85	817.38	46.51	55.45	62.74	8
1105.96	192.14	683.84	131.07	123.63	114.69	10
1073.24	497.07	677.73	115.26	89.42	134.77	8
1112.79	526.86	555.18	35.16	64.82	84.32	10
1319.09	105.71	844.73	26.98	70.22	21.79	9
1438.23	-9.77	833.98	154.05	86.24	-135.89	10
1220.21	177.25	672.61	226.04	171.60	-166.96	8
866.70	480.96	585.69	177.67	174.99	-141.51	10
688.72	416.02	931.64	-7.20	100.46	-46.88	8
721.92	170.90	1288.57	-100.59	22.13	147.37	11
942.63	-68.85	1498.05	-36.44	-14.53	290.50	8
1557.86	183.11	1211.67	-17.18	21.06	301.21	10
1527.34	293.95	907.47	-18.10	169.28	130.68	8
984.13	-27.10	903.32	-28.72	280.91	-75.99	11
444.58	-78.37	513.67	81.97	269.32	-94.06	8
377.93	-64.94	308.59	165.59	147.92	40.65	8
186.77	-62.99	248.29	275.97	-96.04	169.22	10
712.89	321.53	69.58	292.63	-254.27	201.75	8
1831.79	1078.37	674.56	195.89	-382.90	212.34	11
2675.29	1403.08	1686.28	-25.15	-196.75	167.45	8
2127.69	763.67	1043.21	-83.10	101.99	-56.79	10
1767.33	274.41	680.66	-124.24	241.73	-164.28	10
1635.25	-52.49	786.38	-149.90	318.63	-142.06	8
1524.41	-241.46	884.28	-131.23	334.11	-96.65	11
1304.93	-434.81	1070.07	-5.28	334.53	-14.77	10
935.79	-123.05	252.93	-20.26	332.52	-26.86	8
974.12	-220.95	477.78	-232.57	434.72	-97.72	10
-159.67	-727.05	505.13	-151.58	508.88	-301.06	9
-868.65	-942.87	762.45	110.72	319.61	-204.96	10
-457.76	157.47	700.93	351.84	154.17	65.03	8
196.04	1252.69	614.01	422.88	-28.38	-38.79	10
351.32	1466.80	709.72	139.59	-0.27	-233.58	8
229.00	1384.77	1400.15	-61.22	17.82	-283.75	11
1139.89	1185.30	1621.58	-233.95	-252.08	-8.61	8
1290.04	538.09	1062.74	-140.96	-115.23	-2.84	10
1090.09	472.17	828.61	-93.57	51.73	-177.40	8
602.29	270.26	995.36	-97.41	75.41	-318.33	11
295.65	252.20	1077.15	-93.44	-6.81	-204.80	8
283.45	375.24	1039.31	-170.35	-120.45	-25.09	10
344.24	197.75	1065.43	-202.18	-158.60	64.06	8
572.51	-24.41	1135.99	-195.25	-228.18	197.24	10
883.54	363.04	773.68	-115.02	-258.30	224.09	11
1150.88	317.87	709.23	-118.99	-204.74	207.64	8
864.01	52.73	1112.55	-148.90	-131.99	184.39	10
906.74	198.00	1105.71	-124.60	-137.27	230.29	8
938.48	153.08	1199.71	-129.39	-158.87	271.79	10
978.27	228.27	1017.33	-159.58	-131.71	274.48	11
960.45	97.41	1021.00	-227.33	-79.99	222.56	8
805.42	167.24	750.00	-271.00	-76.45	184.42	10
710.94	-186.52	926.27	-315.52	-106.78	68.18	8
539.06	-350.83	1081.05	-261.99	-132.14	39.83	11
703.13	-222.17	952.88	-218.87	-219.79	72.33	8
1198.97	-403.81	948.49	-212.52	-288.33	86.70	10
1442.87	-276.86	803.96	-136.78	-228.67	148.59	8
1519.04	-185.06	702.15	-50.20	-139.19	154.11	10
1713.62	-206.79	663.33	-47.15	-11.93	111.57	11
1472.41	-437.99	830.57	-67.93	21.58	89.14	8
1308.84	-648.93	1021.73	-50.23	89.48	39.18	10
1088.13	-844.73	1013.92	27.44	134.31	-23.74	8
950.68	-844.73	833.01	61.22	135.22	-96.22	11
1136.47	-822.27	865.48	40.50	118.77	-171.78	8
910.89	-782.23	760.99	73.70	140.66	-143.65	10
726.56	-925.05	820.80	141.69	97.90	-11.05	8
559.57	-970.70	918.46	228.24	64.36	89.69	10
1007.57	-635.25	901.61	426.64	-20.29	301.09	9
1550.05	-204.10	728.03	605.32	-7.81	283.26	10
1491.94	117.43	604.00	642.06	104.03	90.85	8
1180.91	355.71	615.72	544.40	179.08	-47.42	10
1090.33	366.46	846.68	363.74	186.58	-66.04	8
1033.94	454.83	1049.32	292.27	176.61	-70.83	11
902.10	461.91	1075.93	161.99	188.81	-32.32	8
905.27	33.69	1307.37	76.69	190.73	-7.97	10
839.84	-318.60	1095.70	159.18	217.25	12.18	8
770.75	-519.53	1043.46	347.96	198.06	14.34	11
712.16	-448.49	1016.36	679.08	141.88	-26.61	8
662.84	-335.69	762.21	855.04	137.15	-95.28	10
489.99	95.21	368.65	651.49	174.96	-59.33	8
249.02	78.86	679.44	547.12	182.16	-29.69	10
220.95	343.02	611.08	525.30	113.04	19.56	9
242.92	709.96	205.81	529.69	-6.26	-33.51	10
309.33	1128.91	124.27	507.23	-74.34	-174.99	8
219.97	1466.80	27.10	411.93	-136.11	-416.38	10
-191.89	1873.05	317.63	278.59	-196.41	-582.15	9
507.81	2166.50	-72.02	95.09	-240.42	-664.64	10
900.15	1141.36	243.16	-430.36	-73.55	-809.45	8
-623.05	1550.29	1008.30	-408.39	158.05	-807.59	10
-105.96	1549.07	528.32	-257.66	-127.14	-34.21	10
589.84	679.20	267.82	-302.34	-171.39	205.47	9
331.54	476.07	515.87	-412.05	-94.02	-46.42	10
166.02	658.94	608.64	-532.35	-31.28	-105.56	8
-54.69	820.80	1077.15	-596.56	-163.48	36.29	10
180.18	351.32	1216.31	-515.32	-173.00	-15.35	8
-179.44	28.56	1028.32	-366.27	-192.08	-241.70	11
-343.51	64.45	1027.83	-213.84	-305.54	-506.99	8
-391.11	-218.75	711.91	-74.68	-476.53	-491.67	10
128.42	-494.63	629.64	75.84	-601.01	-245.70	8
952.88	-276.86	256.10	194.24	-657.50	1.50	11
1317.14	-308.11	463.62	323.61	-595.61	244.66	8
1626.22	-20.26	444.09	357.88	-519.17	318.42	10
1332.76	3312.50	1116.70	278.26	-361.66	339.29	10
1796.63	-94.97	1724.37	31.04	-251.68	321.38	8
1444.34	589.84	983.64	206.09	43.67	221.68	11
384.03	433.59	91.80	173.49	17.24	114.26	8
770.02	862.79	843.75	10.77	-175.93	160.22	10
962.65	1085.45	1064.21	23.53	-195.68	58.20	8
992.68	704.35	925.78	-42.88	-194.82	-10.44	11
1104.25	714.36	1014.40	-143.92	-191.83	-14.47	8
1350.34	411.13	1013.92	-315.09	-182.95	50.23	10
1394.29	25.39	1057.37	-350.31	-114.17	50.78	10
1426.27	-269.53	752.69	-240.97	-33.69	45.50	8
1291.99	-232.18	687.99	-144.87	97.20	83.10	11
1117.68	33.69	588.13	70.80	156.22	71.20	8
1214.84	244.38	526.12	187.65	185.36	-40.56	10
1124.76	433.35	627.44	189.27	212.52	-115.75	8
1023.93	325.68	528.81	74.37	258.09	-164.58	11
1229.74	-43.21	1358.89	9.98	274.20	-106.41	8
1076.17	350.10	966.31	268.16	319.09	-58.38	10
848.39	662.11	658.45	274.08	393.43	-5.92	8
450.68	725.34	780.52	183.90	424.16	-25.27	10
184.08	792.97	768.07	133.85	368.41	-59.78	9
-130.86	921.88	832.52	104.28	305.54	-76.05	10
-74.95	770.51	1065.43	-4.55	153.96	-125.67	8
362.55	934.81	783.69	-117.61	24.72	-203.22	10
820.31	537.84	908.20	-307.07	11.78	-262.08	8
392.09	174.56	1033.69	-335.97	101.53	-174.77	11
592.29	223.88	917.24	-213.26	59.63	-60.97	8
781.01	-81.79	843.99	-67.32	88.62	-68.02	10
656.01	-202.39	1077.15	27.86	134.98	-53.10	8
577.39	-137.45	1074.22	203.70	196.81	1.95	11
651.61	224.85	958.98	226.10	184.81	79.01	8
712.16	591.31	883.30	141.94	229.68	172.82	8
740.48	735.84	1056.88	-46.20	317.96	104.83	10
364.01	857.42	757.81	-127.75	435.70	-157.17	10
-626.22	137.45	713.38	-93.75	406.31	-260.93	9
-818.12	211.91	831.54	121.52	144.50	-234.44	10
167.97	1191.41	1079.83	153.53	-71.93	-91.00	8
759.28	814.70	1072.27	-57.95	-16.51	-102.23	10
410.64	309.08	1140.63	-187.38	158.39	-156.56	8
85.94	-35.40	1221.44	-181.61	182.07	-119.02	11
81.05	-167.48	1100.34	-103.88	99.18	-14.53	8
143.55	-106.93	490.72	-53.68	104.31	50.48	10
-452.15	-150.88	-35.40	4.30	70.10	132.02	8
-198.97	-645.75	572.51	204.99	-72.02	204.13	11
182.62	914.55	1045.17	481.35	-81.73	163.30	8
781.01	2225.83	1410.89	146.45	6.35	201.02	10
-208.98	894.53	1164.79	-95.00	110.26	43.49	8
-401.12	-183.35	995.12	-52.40	6.10	44.10	10
187.99	550.29	750.24	122.16	-115.33	-2.62	9
500.73	1123.29	820.07	19.38	-79.47	-19.44	8
-184.81	368.16	574.95	-149.32	20.75	14.89	10
-257.81	-287.84	1154.30	8.58	-91.71	210.63	8
380.37	373.05	1046.63	203.13	-151.49	371.92	10
395.02	925.29	794.92	172.03	-93.08	364.75	9
67.14	1200.93	742.19	35.19	-74.13	247.71	10
17.82	895.51	1045.17	-198.52	-122.41	20.11	8
-49.07	477.78	909.18	-297.12	-168.52	-167.14	10
-14.40	-265.38	724.12	-246.89	-278.72	-78.09	9
198.73	-459.72	763.43	15.69	-361.94	226.26	10
896.97	397.95	759.03	122.96	-304.53	393.59	8
731.45	729.25	984.86	70.31	-242.89	346.98	10
470.70	878.66	776.37	-117.58	-202.45	186.46	8
819.34	385.25	868.90	-280.43	-193.73	70.53	11
1229.74	-225.10	1291.50	-164.98	-178.31	51.94	8
1068.60	204.83	968.51	99.00	-52.89	162.32	10
614.75	249.27	941.41	125.40	28.05	300.84	8
153.32	601.32	668.46	0.00	-98.75	294.01	11
365.48	968.75	856.69	-90.79	-153.05	222.63	8
403.32	521.73	1122.80	-292.69	-198.33	82.15	10
334.96	215.82	941.41	-327.48	-254.33	-51.12	8
251.46	-135.50	866.46	-197.81	-336.03	-128.51	10
249.51	-168.46	625.49	-15.23	-490.23	-40.53	9
1074.46	-806.15	601.81	119.72	-616.42	456.97	10
2694.58	291.02	1072.02	195.47	-118.68	527.74	8
1471.68	695.31	318.36	135.35	48.00	444.61	10
560.55	139.89	236.82	90.39	-105.38	283.87	10
915.28	100.34	262.70	-102.45	-365.54	329.96	9
1871.58	455.32	1420.41	-304.53	-322.60	284.18	10
1752.20	328.37	943.60	-183.87	-212.65	59.91	8
2143.31	-56.64	1058.35	-184.27	-173.00	-140.93	10
1688.23	-528.32	568.36	-181.95	25.21	-269.93	11
1343.75	-711.67	687.01	-118.16	88.41	-298.89	8
1149.41	-591.31	820.07	-45.50	67.69	-263.58	10
1406.74	-235.11	877.44	22.31	49.87	-130.58	8
1482.67	50.78	897.22	86.00	25.70	-41.20	10
1778.56	225.59	541.99	45.10	47.30	-8.67	9
1773.19	-8.30	691.65	-64.06	154.75	-21.67	8
1525.39	-177.00	817.38	-27.92	265.41	-2.93	10
1256.35	-136.23	988.53	30.64	281.43	2.17	8
1037.84	56.40	974.37	123.90	322.11	-62.71	10
518.07	-1.46	1056.64	185.03	334.35	-204.96	9
-7.81	62.50	872.07	219.45	277.19	-283.08	10
-183.35	5.37	832.76	275.88	123.17	-344.48	8
-843.75	-53.22	601.32	311.28	-162.29	-327.45	8
-1463.87	1244.63	744.87	332.21	-437.56	-68.70	11
1030.76	255.86	-45.90	299.84	-809.17	409.45	10
1751.71	202.39	-0.24	205.87	-540.99	221.53	8
1459.47	259.03	-54.44	225.71	-353.18	-23.22	10
1539.06	-476.32	-541.99	125.85	-529.63	1.22	8
1735.84	-404.79	-451.90	21.51	-647.80	331.85	11
2468.99	-38.09	19.29	-13.18	-496.64	604.19	8
2249.76	1992.19	372.31	-193.45	-400.94	494.90	10
2177.49	206.30	669.19	-473.66	-260.01	266.24	8
2321.29	647.46	687.99	-395.78	-141.75	215.06	11
2103.03	852.54	442.87	-387.39	-46.57	132.93	10
1658.69	258.06	630.62	-438.93	-44.31	128.60	8
1816.16	45.90	457.76	-376.19	-112.03	189.36	10
1996.58	79.59	226.81	-400.91	-16.72	199.52	8
1826.42	-59.08	115.23	-496.43	140.90	121.43	11
1651.86	-346.19	23.93	-519.01	187.38	94.09	8
1723.14	-291.26	-21.00	-465.58	288.82	9.80	10
1322.75	-323.49	65.92	-412.29	361.45	-115.05	8
926.03	-471.19	166.75	-281.34	302.12	-198.33	10
593.51	-599.61	-88.62	-85.88	169.37	-193.79	11
811.77	-786.13	-81.30	105.83	8.94	-63.93	8
1133.30	-1004.15	255.62	219.88	21.42	106.35	8
1564.21	-656.01	881.10	372.77	7.81	91.52	10
1576.66	-182.62	464.11	537.93	-3.33	90.00	9
1823.00	43.21	540.28	427.95	-7.14	115.48	10
1906.01	269.04	364.26	330.87	73.97	57.07	8
1775.15	194.82	210.94	229.22	181.27	28.72	10
1967.53	86.43	290.04	214.90	296.51	20.26	8
1985.60	119.87	557.86	272.71	380.95	6.38	11
1468.02	544.68	406.25	371.40	478.79	54.84	8
1314.21	721.44	441.16	285.00	403.56	34.09	10
1158.69	626.46	503.66	78.67	369.78	-106.78	8
817.63	-62.26	935.06	-152.22	308.17	-210.66	11
760.50	-368.90	976.56	-132.51	245.18	-196.20	8
739.75	-721.92	1020.26	87.95	218.17	-141.42	10
711.91	-560.79	676.76	188.63	184.94	-136.72	8
910.16	-197.51	572.02	366.24	159.42	-103.45	10
877.20	444.58	461.43	473.51	168.12	-83.37	9
964.11	600.59	579.83	412.26	107.91	-53.31	10
614.26	816.65	520.75	140.17	122.92	150.48	8
1166.99	1074.46	1024.41	-166.08	61.89	175.60	10
1341.06	1208.98	1188.96	-466.09	112.58	25.51	10
1176.76	711.18	1613.04	-430.73	139.10	-201.51	9
845.46	385.99	1107.91	-293.43	75.23	-282.53	10
965.82	160.64	589.60	-248.02	31.28	-237.64	10
1316.89	153.56	371.58	-91.98	31.56	-80.75	8
1844.24	426.03	447.02	45.59	34.85	22.06	11
1831.79	25.39	1245.85	15.69	162.29	186.65	8
1036.13	293.46	1237.79	-13.43	294.59	360.90	8
764.16	268.07	1311.04	-62.44	335.97	519.26	10
454.83	266.11	1150.63	-95.31	386.35	442.63	10
95.70	213.38	1267.58	-67.23	367.03	275.70	9
-236.33	20.26	1113.28	8.64	209.69	-28.59	10
32.23	245.61	829.59	-124.60	41.87	-81.24	8
701.42	-27.83	719.97	-214.94	-137.91	-231.17	8
1017.09	-101.32	722.17	-190.89	-179.32	-362.15	11
1250.98	-485.11	842.04	23.10	-121.28	-339.36	10
1374.51	-428.71	932.62	238.37	18.28	-180.48	8
1251.95	-421.63	968.26	321.72	56.43	-94.27	10
1193.36	-52.73	896.97	412.99	145.97	72.45	8
1202.88	-294.92	1244.14	462.49	195.56	161.50	11
933.59	-218.99	982.67	521.85	288.94	214.87	8
322.27	-47.12	754.15	528.87	336.00	187.47	10
-78.86	94.97	788.82	605.29	199.31	92.19	8
-566.65	764.16	689.21	649.69	83.31	37.90	10
-635.25	1387.45	393.07	645.23	-246.95	-134.83	9
868.41	1686.77	-23.44	358.49	-483.70	-390.87	10
1628.91	845.46	425.05	-54.93	-308.26	-738.22	8
234.13	666.75	840.09	-195.83	-8.06	-596.28	10
1215.33	803.96	882.81	-135.71	-16.08	20.05	11
863.77	1205.08	1071.53	-2.08	134.89	37.05	8
189.70	1089.60	1177.25	146.55	47.49	12.15	10
352.05	551.27	1089.11	270.39	8.21	7.84	8
348.14	610.35	31.98	348.45	-57.95	-0.18	8
330.32	625.24	727.54	-4.06	-35.28	59.51	11
198.49	815.92	823.49	-145.63	-64.67	56.82	8
180.42	767.33	853.27	-207.52	-133.97	55.51	8
305.42	768.55	725.83	-210.97	-176.73	95.25	10
377.20	889.16	764.40	-216.92	-239.41	119.32	8
755.37	907.96	442.14	-228.45	-332.49	41.84	11
1375.49	655.52	625.00	-362.34	-313.29	-147.37	10
1442.14	437.99	605.47	-336.30	-163.79	-225.07	8
487.06	300.54	714.36	-397.31	26.43	-24.14	10
239.75	345.21	928.71	-399.90	-68.05	217.38	9
874.27	139.89	811.04	-343.51	-166.81	240.81	10
1309.33	105.96	1286.62	-324.22	-136.32	158.57	8
1228.52	348.39	1002.69	-129.03	-35.58	12.76	10
869.87	278.32	1218.26	-179.60	82.31	-68.54	10
675.29	105.22	1169.43	-203.80	49.71	-43.40	9
1044.92	-126.95	1025.15	-192.38	-3.08	22.43	10
1308.11	-226.81	957.28	-111.45	58.65	-27.83	8
1249.27	-500.73	1355.96	175.11	233.73	-125.06	10
928.22	-483.15	1415.04	360.60	356.87	-122.25	9
45.41	562.99	485.60	540.37	457.82	-61.00	10
-176.76	836.43	437.74	290.59	245.24	-41.72	8
-61.28	591.80	641.85	-0.40	22.89	-65.55	10
129.15	395.51	816.16	-163.15	-155.52	-100.01	8
384.28	255.37	963.38	-224.03	-235.87	-52.58	11
685.30	197.75	955.57	-206.42	-239.17	-25.79	8
877.20	36.38	1055.18	-141.27	-257.54	-9.74	10
1106.45	318.12	1342.29	53.38	-177.80	47.03	8
865.97	1166.50	990.48	63.72	-92.16	34.06	10
702.39	824.71	1123.54	-116.12	-89.14	97.81	9
987.79	642.09	936.52	-186.83	-108.40	180.82	10
1290.53	630.13	816.16	-193.15	-68.33	145.87	8
1850.83	493.90	763.18	-140.23	-6.90	97.50	10
1529.54	-97.66	1154.30	-100.07	186.95	104.16	9
872.07	66.41	1227.05	-56.95	286.29	281.25	10
558.35	406.49	1066.89	-15.38	277.92	463.93	8
467.77	25.15	1241.46	-72.27	251.28	445.56	10
308.84	431.15	1009.77	-37.23	249.57	170.29	8
11.47	559.81	755.62	-113.65	230.83	-127.78	11
-613.77	-6.35	983.15	-146.36	157.99	-211.70	8
-677.98	-140.14	979.00	-57.50	-52.09	-281.71	10
221.19	161.13	839.84	-75.04	-237.15	-382.14	8
1050.78	146.24	1022.71	-78.16	-292.63	-564.94	11
1248.05	-109.37	1316.65	9.55	-187.04	-610.90	8
1180.91	76.66	1015.14	189.03	-140.81	-487.88	10
1284.91	106.20	969.24	259.06	-57.50	-197.88	10
1325.44	242.92	981.45	215.30	59.39	108.43	8
1344.73	240.48	1059.81	222.44	94.97	196.04	11
1321.78	385.25	984.86	238.89	208.13	287.84	8
936.04	522.46	918.46	224.64	296.97	287.75	10
636.96	846.68	880.62	210.97	299.29	337.25	8
402.34	865.23	890.14	74.13	283.02	479.37	10
280.03	824.95	1146.97	-63.75	277.37	519.68	11
167.97	823.49	1188.23	-175.17	238.40	389.65	8
-112.79	705.57	1038.09	-248.26	120.45	264.89	10
66.89	211.91	1211.18	-236.15	63.32	208.50	8
562.26	96.44	866.46	-172.91	-47.49	9.95	11
674.32	-141.60	889.16	-141.11	-38.91	-140.99	8
608.15	-364.01	949.95	-48.52	7.75	-161.29	10
499.51	-315.67	1046.39	99.61	28.41	-126.25	8
490.72	-267.09	1040.04	211.55	29.11	-101.14	10
558.84	-130.37	1117.92	238.07	23.59	-85.66	9
635.25	205.81	1009.28	317.29	25.02	-31.83	10
563.23	319.58	953.13	317.57	56.49	33.60	8
940.67	544.43	1013.67	331.97	66.35	-44.95	8
844.73	663.33	932.13	308.29	121.83	-93.35	11
750.98	744.38	825.20	201.54	181.03	119.57	8
606.20	593.99	766.36	88.32	212.49	325.41	10
661.62	382.81	1008.30	76.14	236.05	309.51	8
551.27	500.00	1046.14	152.65	276.64	189.18	10
595.95	471.44	961.91	107.97	273.77	-4.15	11
275.88	-54.44	987.55	52.61	254.03	-182.50	8
67.63	-364.26	864.01	222.32	171.23	-200.04	8
242.92	-463.62	877.44	481.20	142.55	-138.55	10
389.16	-476.56	758.54	769.68	207.92	-151.28	10
67.14	75.93	80.57	848.63	233.40	-202.18	9
-368.41	-2.93	-17.33	888.82	202.18	-292.85	8
-606.20	856.93	-358.15	914.52	93.32	-296.66	10
-487.55	1768.55	-209.23	677.03	-53.59	-220.58	8
30.76	1959.47	-129.64	239.62	-138.55	-276.25	11
922.85	1166.99	202.88	-83.37	0.15	-617.46	10
202.64	176.27	346.68	-68.39	80.84	-796.26	8
-36.38	680.66	218.26	11.84	119.51	-473.85	8
-576.17	1011.72	48.58	255.74	286.68	-75.04	10
-374.51	1803.22	-228.52	364.01	345.46	9.09	9
-174.80	1550.78	-194.82	145.48	202.36	-286.56	10
-11.72	1287.60	-215.58	-113.71	143.98	-444.58	8
-14.89	664.06	-314.21	-346.59	162.75	-420.62	10
19.04	461.67	-334.96	-372.96	201.51	-436.58	10
-507.08	12.45	-353.76	-379.73	341.67	-545.84	9
-1235.84	-416.75	-464.84	-350.77	323.30	-619.72	10
-1193.12	-416.99	-91.31	-274.35	90.85	-575.71	8
-502.44	-68.12	27.83	-117.77	-106.11	-426.82	10
1.71	238.77	522.95	126.65	-57.13	-325.99	9
64.45	408.69	169.68	132.48	49.99	-350.95	10
14.40	367.43	129.39	72.48	38.70	-370.94	8
536.38	596.68	-168.46	35.98	90.61	-461.40	8
-428.22	-177.49	-434.08	-146.33	127.90	-415.80	10
714.11	-249.02	281.74	9.58	20.08	-225.49	9
728.52	-107.67	497.07	135.93	136.96	75.99	10
251.46	568.36	-1629.39	-318.70	236.69	547.85	8
812.99	-1251.46	-1136.23	-475.01	434.02	721.22	10
284.18	-1079.83	-2371.34	-158.33	999.97	578.70	11
-1492.19	-1281.98	-2505.86	218.41	999.97	28.99	8
-1887.70	-1736.33	-1629.39	651.86	924.35	-441.62	10
-2743.65	-641.60	-1698.73	999.97	745.24	-265.78	10
-1706.05	1402.83	-1663.82	999.97	355.71	-48.13	10
-409.42	1930.66	203.13	96.59	42.97	144.56	9
-954.59	-240.48	-424.80	-199.62	-105.10	-79.56	10
-609.38	-743.41	-873.54	-100.86	-329.59	-68.63	8
-545.41	-603.03	-1113.28	22.71	-398.50	24.84	10
-383.30	-561.77	-1063.48	51.21	-371.15	26.28	8
-280.27	90.82	-906.01	96.80	-358.25	322.45	11
-239.26	434.81	-867.43	-77.45	-304.63	418.49	8
-11.72	250.73	-840.33	-292.14	-263.28	218.08	10
-363.77	-203.13	-793.95	-435.58	-294.25	104.16	8
-298.34	-407.23	-364.50	-441.74	-255.55	172.55	11
-513.67	-330.08	-383.79	-365.94	-224.98	127.38	10
-717.04	-139.65	-656.01	-313.02	-288.27	51.15	8
-654.30	-138.43	-757.81	-328.64	-338.65	30.49	10
-317.63	-200.93	-450.68	-303.83	-431.27	-3.88	8
106.45	-31.98	-189.21	-216.19	-393.34	-80.26	11
486.08	50.54	-135.74	-94.57	-294.53	-263.28	8
319.34	-78.37	41.75	-50.08	-99.27	-362.64	10
271.97	-71.78	124.27	-23.22	61.71	-352.29	8
-182.62	-165.77	128.42	18.92	104.74	-330.63	9
-283.94	-174.32	-61.28	43.52	158.48	-239.26	10
-532.47	-348.63	-354.74	24.75	196.69	-222.93	8
-979.74	-750.98	-290.77	-50.51	170.01	-149.02	10
-772.71	-813.72	-294.43	42.82	77.94	40.68	8
-608.40	-798.10	-346.44	110.35	41.63	174.65	11
-634.03	-541.75	-456.30	140.29	18.80	196.96	8
-584.72	-227.54	-368.41	126.43	-48.71	223.42	10
-532.23	21.00	-465.09	61.58	-91.13	152.28	8
-854.74	-98.88	-371.09	-17.70	-134.58	87.25	10
-546.88	-47.85	-229.98	-21.73	-230.41	-9.49	9
-558.84	15.14	-175.78	15.32	-277.89	-174.16	8
-381.59	45.65	-210.69	10.19	-289.67	-268.46	10
-361.33	-53.96	-27.34	-25.15	-365.78	-410.64	8
-567.63	-340.33	353.76	-64.94	-405.76	-352.78	11
-342.77	-226.07	276.12	-9.19	-437.77	-212.07	8
-263.92	-186.52	178.22	-75.38	-385.53	-192.38	10
130.13	-165.28	84.72	-207.03	-246.95	-163.82	8
234.13	-416.75	84.47	-275.57	-147.40	-107.36	10
-8.79	-871.09	217.29	-297.09	18.34	53.65	9
-149.17	-986.33	134.77	-118.71	88.53	242.03	10
-100.59	-815.92	-172.61	67.23	143.10	326.93	8
-450.44	-657.96	-200.20	166.05	213.93	239.44	10
-609.86	-602.05	-187.74	240.33	198.06	153.08	8
-933.59	-375.98	-51.51	241.58	60.15	152.86	11
-858.89	-315.92	42.97	237.18	-4.09	162.41	8
-708.98	-343.26	196.29	247.80	-69.98	154.54	10
-611.82	-167.97	105.47	277.77	-67.60	108.37	8
-748.54	44.68	-54.69	249.91	-64.61	65.49	11
-830.08	38.57	-54.44	218.60	-115.81	26.70	8
-794.43	0.24	123.54	202.00	-164.79	15.11	8
-571.53	-171.63	225.34	192.20	-236.60	13.52	10
-545.17	-144.04	109.62	201.93	-218.90	-3.85	8
-746.58	-114.50	167.24	192.63	-220.18	-70.04	11
-711.91	-74.46	228.52	155.30	-292.18	-51.33	8
-612.55	-30.03	227.54	93.90	-356.32	41.69	10
-176.03	68.36	350.59	57.80	-363.89	63.23	8
-142.82	-184.81	511.47	34.76	-290.65	61.77	8
-115.97	-275.15	529.30	73.27	-233.58	20.90	11
-143.31	-345.95	595.21	138.24	-160.06	-25.30	8
-138.18	-390.14	477.29	172.15	-150.39	-51.67	10
274.66	-146.73	299.07	121.86	-116.55	87.19	8
430.91	31.25	445.56	120.00	-33.97	193.15	11
-10.01	91.06	555.42	82.31	124.76	316.99	8
-420.65	83.01	522.95	-86.00	117.34	380.37	8
131.59	-135.01	1110.35	-224.12	98.02	453.77	10
-61.52	-133.06	1131.10	-193.12	338.26	317.44	8
-732.67	-248.05	847.41	-3.08	335.88	87.16	11
-1052.73	-93.99	539.79	82.00	286.25	-1.86	8
-1366.70	-14.40	259.77	162.23	126.16	-64.36	10
-1269.04	221.19	147.71	96.41	-69.70	11.47	8
-899.90	416.75	184.57	12.21	-208.68	52.52	10
-863.28	375.49	346.44	-61.83	-234.89	40.74	9
-899.41	173.83	428.22	-100.13	-271.70	-0.85	10
-605.71	-312.01	663.33	-116.39	-396.06	-62.41	8
-371.09	-358.40	590.33	-7.75	-449.31	-65.19	10
-35.40	-348.63	321.78	10.44	-451.93	64.61	9
384.77	-558.35	480.96	6.74	-394.38	325.84	8
520.75	-480.96	510.99	134.43	-305.82	499.05	10
585.94	-253.66	552.49	180.24	-263.18	520.36	8
678.47	237.79	498.05	286.38	-228.12	462.59	10
810.55	1250.49	168.21	302.06	-208.19	294.59	11
194.82	2161.62	1068.12	41.78	-114.35	-36.13	8
-629.88	1167.72	1227.29	-111.97	-63.26	-123.96	10
-333.74	766.11	883.54	24.11	-146.67	10.10	8
335.45	597.66	713.62	-5.07	-198.21	15.63	10
646.48	476.56	655.27	-121.06	-159.58	18.22	9
1051.76	615.72	878.42	-174.04	-88.01	6.32	10
813.72	414.79	1194.58	-281.65	144.38	-7.23	8
452.39	321.78	1094.97	-348.66	262.18	55.79	10
487.55	-504.88	1187.99	-329.59	301.70	149.20	9
1045.41	-859.13	647.71	2.23	316.38	131.13	10
1739.99	-541.26	374.76	348.88	579.19	-108.00	8
634.77	305.91	-332.03	310.97	710.78	-291.50	10
22.22	-34.18	-70.56	176.24	609.62	-144.10	8
438.72	591.06	-221.68	152.40	838.23	5.22	11
-1566.89	90.09	-1033.69	36.80	999.97	-242.68	8
-2652.34	-513.18	-629.39	-72.88	865.20	-348.24	10
-2743.65	-622.07	-177.98	65.09	468.93	-236.91	8
-2771.73	-423.58	-342.53	287.57	84.93	-99.18	11
-2067.38	132.32	-446.78	376.22	-213.04	-49.56	8
-1866.94	2158.20	-651.12	261.51	-268.77	2.11	10
-1473.88	922.36	-475.59	-345.92	-544.71	366.91	10
-830.81	143.07	-412.60	-492.92	-714.72	393.98	8
-62.99	167.48	-103.52	-472.05	-724.73	200.81	11
-52.73	188.96	437.74	-485.72	-632.90	102.20	8
711.91	-211.18	457.52	-458.47	-627.53	30.40	10
911.87	-341.06	502.93	-350.74	-443.33	-227.84	8
1407.96	-601.07	508.30	-191.01	-239.14	-400.27	10
943.12	-1326.17	1161.62	309.72	-67.69	-196.35	11
296.63	-120.12	754.64	434.60	-60.46	20.11	8
251.46	571.29	880.37	400.05	-26.98	330.72	10
432.62	1075.68	920.17	185.79	65.61	318.02	8
685.06	825.20	910.40	-88.93	211.15	-40.19	11
415.53	183.59	885.01	-226.84	400.97	-436.19	8
143.07	-94.24	902.59	-140.47	407.14	-607.12	10
-222.90	-208.50	759.52	-62.62	291.75	-445.74	8
117.43	-16.36	610.35	-81.21	251.19	-337.28	10
364.26	59.57	481.20	-48.71	227.02	-187.56	9
936.77	344.48	52.00	-85.75	323.30	-210.72	10
893.80	-81.05	-298.34	-275.15	634.95	-366.70	8
442.14	-313.96	-472.66	-381.38	886.05	-399.78	10
-640.38	-390.14	-750.73	-368.59	922.18	-142.91	8
-1330.08	-303.47	-892.09	-336.85	885.16	1.80	11
-1794.92	-623.05	-1116.94	-221.89	653.84	117.22	8
-1642.58	-856.69	-1022.46	-29.88	382.11	213.65	10
-1809.33	-1021.73	-674.80	105.10	299.80	258.18	10
-2406.25	-1007.81	-124.27	183.32	124.02	177.73	9
-2442.14	-734.38	140.14	254.00	-205.17	137.85	10
-1672.12	85.45	-277.10	284.58	-518.77	125.43	10
-989.26	333.01	-605.22	136.57	-689.91	77.67	8
-644.78	288.33	-589.84	11.84	-732.45	23.90	11
-281.25	108.89	-574.46	-38.18	-730.80	6.65	8
198.49	-125.49	-308.35	-67.32	-711.33	-59.48	10
595.95	-417.72	319.82	46.20	-596.95	-222.75	8
612.30	-405.03	41.99	258.51	-417.57	-293.33	10
863.53	220.46	-141.60	147.80	-285.55	-134.77	9
1055.91	583.98	101.81	-246.83	-133.97	-15.41	10
1031.25	420.17	1020.51	-486.21	110.14	-41.78	8
320.56	222.17	1425.05	-548.46	269.17	-59.97	10
-284.91	189.94	1029.54	-577.73	289.37	-27.89	8
-316.41	-52.49	609.38	-635.74	299.65	28.53	11
-745.12	-69.58	197.02	-577.55	320.34	17.27	10
-726.32	-333.98	320.31	-415.71	237.55	-36.13	8
-772.46	-701.90	-263.43	-225.49	142.88	-77.36	10
-847.66	-623.05	-417.97	-293.37	75.16	-4.36	9
-859.62	-746.58	-626.46	-323.43	25.12	36.56	8
-805.91	-1112.30	-506.84	-299.41	-14.34	109.95	10
-753.42	-1305.18	-228.27	-131.74	-57.74	146.61	10
-854.49	-1282.23	80.32	120.09	-68.76	167.30	8
-862.55	-1066.16	57.37	383.09	-129.70	161.65	11
-777.34	-811.77	10.01	572.75	-176.54	145.69	8
-711.43	-634.52	18.31	618.71	-229.22	60.30	10
-521.97	-199.22	189.70	461.18	-252.90	-89.66	8
-137.70	-328.86	388.92	382.32	-226.41	-177.03	11
-345.70	35.64	469.73	249.45	-175.66	-285.95	8
-129.64	200.44	193.12	207.06	-222.66	-276.58	10
82.03	432.62	355.22	109.53	-224.98	-143.43	8
146.73	360.60	407.23	45.68	-165.68	-10.89	10
90.33	449.95	413.09	-159.33	-101.72	15.32	9
15.38	223.39	798.58	-269.96	-59.11	-9.58	10
-213.13	-331.30	989.99	-319.34	19.87	-83.59	8
-172.36	-472.90	783.94	-222.63	58.47	-164.12	8
-406.25	-335.21	429.69	-198.70	103.52	-286.56	10
-571.29	-556.40	403.81	-327.51	63.39	-409.73	11
-766.11	-539.79	453.86	-414.73	-20.75	-399.81	8
-740.48	-404.54	320.80	-487.34	-157.68	-318.18	10
-444.09	-511.23	134.28	-497.41	-213.44	-254.43	8
-75.93	-940.19	52.73	-517.85	-268.46	-95.79	11
-77.88	-1168.21	78.12	-383.45	-224.27	81.60	8
-190.67	-1417.72	231.20	-51.30	-160.06	184.36	10
-263.92	-1739.01	-298.10	248.17	-174.68	234.41	8
-89.84	-1548.83	385.25	259.58	-111.60	214.45	10
-175.54	-1343.75	383.54	466.64	-66.89	32.23	9
-185.30	-1139.89	227.29	521.58	-65.70	-73.61	10
28.56	-1015.63	514.65	492.40	10.44	-277.31	8
-466.55	-593.26	-102.05	550.35	70.16	-455.90	10
-556.64	-289.06	296.39	366.39	11.72	-427.58	10
-563.96	-218.26	767.82	319.21	-80.99	-355.29	9
-458.98	-168.70	638.43	268.25	-207.18	-245.91	10
-188.23	-125.24	641.36	88.01	-336.24	-76.66	8
433.11	-335.94	766.60	6.77	-328.89	3.88	10
680.42	-637.45	981.69	-19.38	-211.15	110.96	9
584.47	-886.47	1020.02	155.58	-93.78	65.49	8
304.69	-877.93	889.89	364.20	24.32	-8.82	10
172.61	-777.34	852.78	425.51	47.30	-111.39	8
63.23	-678.71	840.82	435.91	66.41	-237.70	10
-238.77	-494.63	811.52	412.11	57.62	-299.77	9
-444.34	-436.52	902.34	374.97	-16.63	-384.06	10
-650.15	-343.02	827.88	277.53	-111.91	-267.18	8
-18.55	-483.64	903.81	147.89	-231.78	77.97	10
643.07	-442.87	892.09	32.90	-252.14	345.79	8
810.79	-490.48	948.97	-13.34	-134.00	342.86	11
669.19	-591.80	1126.71	64.12	50.72	164.95	8
36.87	-511.47	1191.89	111.54	99.67	65.03	10
-312.50	-200.20	1019.78	125.00	-2.75	-72.60	8
13.43	-22.71	823.24	11.44	-117.25	-77.12	11
414.55	58.35	761.23	-201.02	-149.35	-56.09	8
496.58	-66.16	914.55	-314.51	-101.84	-82.61	8
561.77	-293.46	1023.44	-319.21	-84.93	-115.36	10
550.78	-198.24	906.74	-337.71	-23.22	-143.37	8
348.39	-468.02	966.55	-379.33	69.43	-167.60	11
-66.89	-898.19	1161.87	-281.34	70.10	-83.28	10
106.69	-997.07	954.59	-59.20	-55.05	87.07	8
389.65	-1035.40	939.94	125.49	-112.55	207.67	8
734.86	-1083.50	1048.34	258.61	-10.93	257.39	10
554.69	-838.13	998.29	336.15	63.14	223.75	11
354.49	-892.33	914.79	351.47	60.39	203.06	8
216.80	-924.80	819.09	487.21	57.34	221.28	10
203.13	-678.96	668.95	580.44	86.94	242.28	8
362.55	-351.32	514.89	577.36	124.21	230.77	11
281.49	56.40	652.83	425.78	191.13	144.38	8
-78.37	301.76	834.47	228.79	201.54	74.10	10
-498.78	793.95	1072.51	125.52	161.80	74.43	8
-374.02	489.99	1401.37	-40.65	55.85	73.97	10
-237.30	323.00	1222.41	-64.27	-20.72	14.22	9
-35.40	266.85	1111.82	-70.83	-106.14	-41.53	8
119.14	472.17	1143.55	-193.91	-117.13	-65.12	10
68.60	515.14	1106.93	-387.45	-145.97	-108.00	8
83.50	372.07	1147.95	-555.39	-203.58	-138.06	11
225.34	118.16	1101.81	-612.18	-225.22	-129.30	10
277.83	8.30	873.29	-659.73	-204.22	-118.96	8
542.24	-232.91	953.86	-701.14	-145.60	-121.40	10
562.01	-537.84	916.75	-658.05	-91.89	-181.82	8
633.54	-546.88	854.74	-591.03	-27.04	-235.81	11
530.03	-839.84	851.81	-544.92	46.69	-278.87	8
427.73	-676.27	526.12	-475.89	56.76	-300.05	10
595.70	-640.87	386.23	-507.48	22.58	-305.66	8
688.96	-591.55	507.57	-558.04	65.52	-316.83	10
378.17	-621.83	410.16	-621.89	135.19	-336.82	9
-46.14	-678.47	186.77	-642.46	109.65	-262.54	10
393.31	-897.95	23.68	-629.18	-58.29	-122.83	10
523.93	-1159.18	-27.10	-488.34	-136.05	62.68	8
807.62	-1334.47	37.35	-229.68	-150.88	197.69	11
1061.52	-1401.12	187.74	83.65	-25.63	267.94	8
629.39	-1560.55	-105.71	201.84	31.07	277.95	10
80.57	-1479.49	-106.20	259.67	98.63	382.54	8
206.79	-1257.57	-294.92	310.27	6.26	530.27	10
382.32	-1092.29	-202.15	279.85	52.40	664.58	9
-57.62	-1276.61	85.45	265.90	152.89	710.91	10
124.27	-1415.77	319.58	292.97	142.09	591.19	8
87.16	-1298.10	421.39	350.98	182.65	369.84	10
-276.12	-1132.81	273.19	336.03	210.85	280.64	9
-595.70	-972.41	275.63	331.21	192.11	152.37	10
-778.81	-812.50	195.56	330.14	72.08	43.18	10
-635.50	-695.31	422.85	269.04	-23.71	-0.09	8
-540.77	-647.95	474.37	222.23	-75.96	16.72	8
-352.29	-728.03	658.69	284.03	-158.87	-24.26	11
43.95	-840.09	739.01	506.01	-107.85	-174.26	8
-331.54	-635.25	336.91	548.03	-89.72	-265.59	10
-532.96	-408.69	734.62	471.56	-150.18	-351.29	8
-510.50	-303.71	560.79	514.62	-284.55	-301.79	10
134.77	-255.37	727.29	406.80	-363.77	-166.26	11
399.66	-329.35	919.68	298.31	-299.13	-130.19	8
241.21	-458.98	936.04	250.67	-241.15	-129.46	10
321.29	-443.36	909.67	224.49	-224.09	-125.64	8
403.08	-423.58	900.88	190.06	-150.18	-136.60	11
301.51	-510.74	835.21	161.19	-133.54	-94.24	10
300.78	-578.86	1023.44	164.31	-85.24	-5.55	8
237.30	-324.71	1102.54	197.66	-43.06	114.81	10
316.65	-308.84	1112.06	158.36	-28.96	146.48	8
403.08	-326.66	1055.91	186.43	-33.14	115.94	11
462.89	-228.52	1148.19	218.87	-6.04	19.41	8
385.25	-170.65	1086.18	190.58	19.84	-54.87	10
74.22	78.61	1014.40	149.11	3.60	-68.45	8
263.18	68.60	1187.01	7.08	-20.42	-64.15	9
520.51	-193.12	1018.80	-55.85	-18.28	-62.01	10
521.73	-469.97	927.49	0.31	51.85	-125.18	8
367.43	-364.01	816.65	95.67	64.42	-165.19	10
587.65	-18.07	887.94	73.52	98.57	-142.43	8
318.60	89.84	1006.35	-43.91	207.70	-207.82	9
-81.79	97.90	1265.14	-147.77	253.11	-338.87	10
-339.84	-40.77	1188.96	-148.07	154.97	-359.47	8
36.13	-141.85	1048.83	-133.67	2.81	-269.38	10
153.08	-223.39	927.73	-89.87	-64.70	-247.89	8
265.87	-302.00	867.68	-73.39	-66.77	-227.69	11
165.04	-362.06	771.97	-52.15	-74.13	-139.62	8
223.14	-661.62	699.46	-136.66	-110.72	218.05	10
1329.59	-557.62	968.26	-180.97	-31.25	652.25	8
1526.86	-576.90	1097.90	-286.62	227.29	761.47	11
941.89	-979.74	1072.02	-325.96	553.89	650.42	10
391.85	-1012.21	791.99	-189.97	592.62	412.17	8
-31.98	-1152.59	667.24	69.95	503.36	299.90	10
-139.40	-647.22	344.48	189.73	494.26	249.88	8
-613.04	77.15	189.70	274.11	478.94	110.08	11
-1414.55	153.08	312.50	71.08	367.43	53.77	8
-1080.57	-339.60	527.83	-108.89	155.30	116.21	10
-680.91	-672.36	816.89	-140.81	-1.80	60.27	10
-559.81	-512.45	968.99	-39.46	-51.73	-14.98	8
-573.97	-25.15	650.15	-97.60	17.85	-56.88	9
-728.27	-218.51	780.03	-138.89	34.42	-92.13	10
-815.19	-589.36	1146.73	-52.73	-3.20	-57.04	8
-607.42	-518.07	771.00	214.51	-26.15	-1.01	8
-438.48	-273.19	596.44	311.86	-39.22	-43.15	11
-647.95	-379.39	556.64	335.45	-60.46	-45.44	8
-747.80	-214.36	364.50	325.41	-131.53	17.15	10
-153.56	260.50	519.29	63.57	-274.26	120.91	8
551.51	166.26	752.69	-364.53	-319.79	62.77	10
323.24	-144.78	710.45	-659.36	-122.01	-17.15	9
-72.27	-228.52	529.30	-777.37	-9.70	-152.16	10
-248.29	-369.38	443.36	-745.21	9.70	-252.38	8
-450.93	-741.46	524.17	-658.97	-6.32	-257.32	10
-499.76	-899.41	476.56	-370.94	-71.90	-203.16	8
-448.00	-1146.48	708.98	-54.72	-128.97	-59.69	11
-24.90	-593.51	493.65	221.68	-163.27	3.27	8
356.20	-189.94	873.54	237.21	-134.80	-149.32	10
295.17	69.58	745.36	23.83	-17.94	-233.31	8
233.15	-112.55	923.58	-294.25	26.15	-270.29	11
374.76	-238.04	819.09	-426.73	51.30	-303.59	8
445.31	-462.16	601.81	-636.96	95.00	-412.08	10
65.19	-692.14	491.70	-732.03	131.13	-486.42	8
-187.50	-890.63	231.20	-686.37	105.07	-422.06	10
-300.54	-1056.88	169.92	-533.84	-1.80	-271.82	9
-67.14	-968.26	47.85	-348.88	-142.97	-155.49	10
433.84	-1383.79	252.44	-126.25	-125.55	-82.76	8
452.39	-946.78	-66.89	-92.01	-90.55	-73.27	10
121.34	-628.17	114.50	-140.20	-30.91	-17.09	8
169.68	-458.98	41.99	-225.40	-71.99	-62.19	11
496.58	-758.79	359.86	-301.76	-68.91	-153.50	8
418.95	-614.01	259.52	-231.84	-79.83	-145.87	10
454.59	-783.20	58.84	-250.15	-150.70	57.68	8
861.82	-1000.73	-474.85	-280.58	-139.28	153.75	9
568.36	-1418.70	-902.83	-401.98	38.57	423.58	10
510.01	-2024.90	-550.29	-265.75	130.65	452.64	10
332.28	-2064.70	-434.08	22.83	176.82	325.87	8
-4.15	-1766.60	-545.41	286.41	254.70	274.72	10
-484.13	-1472.90	-760.25	433.53	276.64	220.28	9
-586.18	-1491.94	-667.48	512.48	211.03	110.17	10
-939.45	-1442.14	-428.47	571.50	72.08	2.99	10
-660.64	-1089.36	-108.64	570.40	-13.03	-3.60	8
-359.62	-899.90	-129.15	627.29	-108.61	-45.26	11
-68.36	-970.46	118.90	545.68	-205.08	-28.72	8
407.47	-1058.59	328.86	584.41	-199.34	7.32	10
519.78	-878.91	313.72	601.90	-130.43	-20.63	8
427.73	-795.17	369.14	588.47	-62.38	37.87	10
431.64	-702.88	463.62	531.01	-5.19	142.43	9
573.97	-607.18	452.64	504.58	44.83	165.59	10
219.48	-474.37	460.45	448.09	141.33	135.62	8
-57.62	-260.74	563.23	324.10	141.88	71.99	10
-281.74	-85.21	593.26	135.50	125.70	20.54	8
-391.60	-206.30	662.60	62.23	57.62	-1.04	9
-163.09	-555.42	854.98	55.21	2.87	-42.14	10
-107.91	-583.50	713.62	106.35	-34.61	-127.47	8
-91.06	-775.63	829.59	98.57	-70.43	-124.63	10
198.00	-948.24	881.59	144.23	-61.61	-58.35	9
374.51	-924.80	902.10	214.54	14.71	22.40	8
346.92	-878.91	995.85	243.90	95.98	30.06	10
-6.10	-711.91	858.40	255.37	103.15	-4.76	8
-341.55	-884.28	809.57	257.57	92.93	-44.68	10
-339.60	-1174.80	918.46	324.80	76.57	88.01	9
390.14	-1122.07	857.67	379.39	79.93	362.61	8
672.12	-1019.04	933.35	453.92	213.01	466.77	10
492.92	-834.23	703.37	495.18	293.33	496.49	10
312.74	-430.18	677.25	509.61	270.11	473.97	8
25.63	163.33	571.78	476.93	281.62	415.37	11
-526.37	1042.48	492.68	390.75	243.38	439.21	8
43.95	1008.06	243.41	-30.15	75.20	338.01	10
232.42	423.83	499.51	-447.45	135.83	208.53	8
-197.02	42.72	888.18	-337.40	212.68	531.65	11
-54.20	-153.08	938.23	-102.81	188.63	818.73	8
116.21	1056.64	423.10	-67.20	118.65	769.44	10
83.25	1360.84	718.75	-233.73	106.26	381.16	8
-581.05	947.75	732.91	-420.32	118.19	48.52	10
-834.72	502.69	1031.01	-465.39	11.96	-47.79	9
-338.62	727.54	851.07	-448.27	-98.39	-30.21	10
-260.50	736.57	826.17	-584.56	-132.14	-67.08	8
31.74	278.81	986.82	-656.86	-98.14	-121.25	10
68.12	-247.80	965.09	-611.45	-46.91	-128.14	8
127.93	-576.90	835.21	-464.26	20.78	-97.66	11
71.04	-353.27	609.38	-296.81	109.28	-4.58	8
-112.55	-652.83	655.03	-224.09	152.28	12.42	10
-21.24	-989.75	744.38	48.52	224.33	15.84	8
-130.86	-1043.70	455.81	259.64	282.44	-0.15	9
-838.87	-496.58	314.94	584.78	292.66	-49.59	10
-730.96	575.93	226.07	547.73	21.30	14.59	8
93.99	399.17	409.42	138.43	-68.63	84.08	10
-200.44	-50.29	820.56	-81.85	78.83	32.20	8
-685.06	-124.51	881.10	-65.34	45.47	-10.07	11
-724.61	327.15	827.64	-78.19	-56.06	18.74	8
-283.45	619.38	1023.19	-246.22	-147.13	35.25	8
8.79	449.71	1327.15	-424.26	-84.29	-139.19	10
-434.33	40.53	1200.93	-514.01	29.36	-283.66	8
-541.26	-172.85	1041.75	-462.22	0.76	-242.77	11
-258.30	-538.09	702.15	-294.07	-32.81	-178.96	8
96.19	-814.70	551.27	-162.05	4.70	-136.66	10
2.20	-763.18	117.68	93.66	79.83	-23.10	8
-20.51	-944.82	247.31	224.70	13.03	150.33	11
384.77	-880.13	521.48	331.21	-18.22	396.97	8
425.54	-731.45	573.00	321.23	29.02	564.64	8
447.02	-84.96	528.32	139.98	60.00	514.80	10
39.79	722.41	593.75	-50.08	85.97	415.44	8
-349.37	313.48	1359.38	-368.13	43.64	226.17	11
132.81	561.04	1502.93	-351.17	96.83	26.70	8
-247.56	803.71	628.17	-281.89	372.89	-257.23	10
-702.15	785.89	50.05	-118.50	489.41	-572.81	8
-1460.94	-279.30	222.41	148.96	348.79	-724.03	10
-1313.23	-192.14	221.44	241.94	237.03	-736.66	9
-670.17	-164.31	505.86	174.10	1.89	-601.65	10
464.11	-326.17	924.07	-91.58	-131.87	-265.41	10
1021.48	-1064.21	1144.53	-257.51	14.89	82.55	8
1109.13	-1478.76	721.92	-187.29	179.60	280.12	11
830.57	-1562.50	441.65	-21.82	333.95	374.02	8
260.50	-842.77	-91.31	173.74	457.89	456.97	10
-166.50	-364.75	-330.32	261.51	465.67	411.90	8
-867.92	673.58	-489.75	189.00	433.41	327.70	10
-1291.75	813.48	135.50	-35.58	334.93	64.97	11
-1469.24	604.74	43.70	-95.89	274.44	-213.84	8
-1423.83	59.08	-143.31	-59.33	196.11	-437.65	10
-1129.39	-216.55	-361.08	-62.38	57.16	-579.19	8
-874.02	-683.35	41.26	-167.24	-108.18	-550.23	11
-647.95	-892.82	198.73	-142.12	-208.47	-395.42	8
-380.37	-1111.57	344.97	6.99	-237.15	-198.97	10
-266.60	-1316.16	403.32	146.91	-254.30	-79.53	8
268.80	-1344.24	179.44	481.11	-258.33	179.90	10
1012.21	-1283.94	110.11	764.28	-141.30	333.74	11
1020.51	-743.41	273.93	804.26	115.20	208.01	8
147.71	-574.71	336.67	645.17	318.60	-168.46	10
-776.61	-351.07	97.17	511.32	328.55	-382.35	8
-1178.96	-391.11	9.77	481.08	220.49	-325.59	11
-1183.35	-397.46	0.49	446.20	67.63	-179.23	8
-1134.77	-153.81	106.45	396.36	-10.10	-68.63	10
-675.54	592.04	358.89	29.36	-52.80	298.16	8
-323.24	223.88	393.80	-538.73	55.36	594.73	10
66.41	-367.68	480.47	-716.34	117.92	429.66	9
-839.84	-694.34	75.68	-658.36	223.24	117.86	10
-751.95	-730.96	214.84	-327.55	33.72	-149.66	8
-106.20	-665.04	591.55	68.33	39.03	-205.93	10
-113.28	-476.56	298.83	113.71	115.45	-135.83	8
-427.00	-692.63	235.11	-11.05	141.45	-24.20	11
-629.64	-594.48	87.16	-88.68	160.77	169.92	8
-709.47	-512.70	106.93	-52.61	126.34	282.62	10
-804.44	-423.83	-85.69	-21.48	78.12	300.99	8
-777.34	-477.54	-8.79	-10.53	-0.67	248.63	11
-636.96	-516.60	199.46	16.27	-38.12	231.35	8
-570.80	-365.97	46.14	82.40	-52.19	192.41	8
-693.60	-462.89	116.94	4.85	-81.21	231.05	10
-476.32	-470.21	308.59	6.62	-140.41	403.93	8
58.35	-283.94	584.72	78.03	-72.57	521.51	11
-101.07	138.67	389.89	85.88	-17.09	533.91	8
-132.08	246.58	218.26	32.20	-5.71	502.62	8
95.70	314.45	128.17	26.28	25.02	444.95	10
21.48	109.86	368.41	83.16	67.63	354.68	8
66.65	144.29	344.97	127.04	128.30	314.97	9
46.39	434.33	85.69	101.38	185.00	313.26	10
-193.36	383.54	67.38	34.79	248.93	250.49	8
-387.70	116.70	-31.98	56.52	210.45	116.36	10
-414.55	-9.77	-82.76	192.54	185.79	37.69	8
-340.09	153.32	-160.64	303.53	197.91	-70.53	9
-500.00	607.91	-263.18	313.35	205.57	-150.60	10
-641.85	821.78	-419.92	301.51	175.81	-280.15	10
-736.33	502.20	-390.14	269.17	180.08	-347.78	8
-1117.43	632.81	-618.90	228.12	199.65	-414.43	11
-1411.13	878.17	-422.36	53.13	75.62	-382.26	8
-985.60	553.22	-187.99	-100.83	-99.73	-212.95	10
-723.63	449.95	-140.38	-163.42	-165.41	-99.43	8
-490.97	481.45	-186.52	-232.39	-169.40	-20.97	10
-656.98	150.39	-7.57	-267.55	-170.68	28.02	9
-437.26	-62.50	143.31	-213.84	-192.41	76.90	10
-421.88	-1.95	78.12	-115.42	-156.83	63.54	8
-443.60	101.81	-51.27	-100.19	-159.09	56.30	10
-556.40	99.61	-183.11	-141.63	-184.23	168.15	9
-146.48	-149.17	44.43	-143.83	-204.53	152.47	10
319.34	-169.68	214.36	-117.28	-151.09	78.31	8
17.09	-107.42	-130.62	-69.55	11.02	-99.85	10
-374.76	-284.67	144.04	-38.27	67.60	-85.33	8
-637.45	140.87	-83.98	26.34	60.30	57.25	9
-672.85	99.85	20.26	20.69	13.09	164.79	10
-551.76	334.47	-99.85	15.59	12.27	205.41	8
-1072.27	240.48	-139.40	7.75	4.76	297.42	8
-687.01	199.46	210.21	68.30	-111.85	299.71	10
-427.73	376.71	281.01	122.50	-92.96	199.86	9
-455.32	302.98	352.29	155.24	-4.09	92.13	10
-458.74	417.72	300.05	190.00	24.69	63.51	8
-190.19	320.56	-24.17	197.48	-19.10	38.27	8
325.93	17.33	-58.59	97.29	-15.38	113.59	10
272.71	-144.53	69.09	87.98	91.22	134.25	9
258.54	-173.83	106.45	228.49	129.15	158.26	8
205.81	-16.85	35.40	285.43	146.55	215.24	10
187.50	107.18	-99.12	345.76	186.61	349.70	8
368.16	520.75	-346.19	312.77	191.38	342.68	11
-48.83	916.02	-407.96	160.86	257.08	234.41	8
-532.96	943.60	-558.35	94.79	214.87	96.95	10
-659.91	916.75	-1013.92	42.54	115.17	-108.92	8
-995.61	802.25	-722.90	88.38	52.40	-396.51	10
-864.26	976.07	-444.82	178.77	26.67	-553.89	9
-1307.86	1140.87	-409.42	243.10	40.71	-723.82	10
-961.18	1587.16	-242.19	-35.89	-211.64	-358.43	8
339.36	628.42	-76.17	-239.11	-241.79	-62.81	10
-656.01	436.77	-576.66	-180.39	1.37	-244.87	8
-1259.03	246.83	-693.85	-203.28	-58.75	-329.80	11
-1334.47	-192.38	-261.96	-97.44	-288.09	-309.97	10
-940.43	397.22	-277.34	-43.61	-374.85	-241.18	8
-289.31	489.75	-295.65	-167.33	-445.80	-150.73	10
44.43	215.58	-141.60	-370.00	-403.11	-94.24	9
0.00	-156.98	65.92	-502.35	-312.84	-15.78	10
160.64	-436.28	362.55	-499.51	-253.54	94.09	8
260.01	-550.54	305.42	-317.63	-118.71	243.59	10
248.29	-666.02	200.93	-95.37	-16.94	354.28	8
285.40	-470.70	1.71	-9.16	-13.00	368.32	11
326.66	-277.34	8.79	116.67	30.76	377.35	8
143.80	-278.32	16.36	213.56	109.04	371.03	8
65.19	30.27	-68.12	361.88	170.44	326.48	10
-72.27	210.94	-213.87	486.02	238.83	198.49	8
-431.64	583.25	-584.72	507.32	248.96	121.19	11
-499.51	592.29	-565.19	436.68	208.74	-24.69	8
-531.98	533.20	-272.71	341.00	190.00	-66.56	10
-646.00	633.79	-373.05	303.16	188.23	-49.77	8
-663.57	711.18	-468.02	278.78	174.44	-29.75	11
-839.60	784.67	-431.40	291.29	81.27	-89.60	8
-889.16	1665.77	-431.40	181.58	30.52	-85.17	10
-769.04	1045.90	-13.43	-155.67	-10.31	-15.56	8
-1400.15	461.18	-16.36	-96.10	-66.93	-12.85	10
-616.94	843.02	-119.14	23.50	-258.67	90.00	9
383.79	1041.26	-398.19	-145.75	-190.06	6.84	8
279.30	786.38	-188.96	-304.23	54.93	-266.17	10
-807.62	158.69	31.25	-252.62	21.33	-466.95	8
-1004.39	233.64	-269.78	-254.39	-96.47	-447.60	11
-468.51	104.74	-225.34	-313.17	-286.65	-320.25	8
-33.69	-144.53	-221.68	-339.63	-299.93	-218.08	10
175.05	-213.87	29.79	-297.97	-255.62	-169.10	10
234.86	-279.54	-83.98	-224.76	-128.63	-25.42	8
189.21	-394.04	2.69	-110.41	-16.82	155.79	11
103.27	-487.79	48.83	79.68	35.43	219.15	8
73.24	-284.18	49.80	182.50	58.47	229.37	8
93.75	124.76	-113.53	341.89	129.03	233.46	10
-428.22	565.92	-255.62	302.22	179.66	191.22	8
-566.65	632.32	-42.48	130.19	125.00	167.08	11
-518.55	601.81	60.55	36.07	116.91	154.66	8
-671.63	564.94	-73.24	6.71	129.82	137.85	10
-692.14	454.10	-271.73	-6.13	93.11	81.36	8
-689.21	240.72	-197.27	36.41	48.28	-7.17	8
-499.02	366.94	-272.71	154.36	18.19	-87.40	11
-468.02	460.45	-307.13	229.25	53.68	-140.17	8
-788.57	580.08	-393.55	214.05	45.72	-138.79	10
-871.83	660.89	-291.26	131.47	0.58	-126.34	8
-1048.83	850.83	-121.58	-3.75	-63.51	-69.92	11
-797.36	274.41	197.27	-120.00	-174.07	-22.83	8
-560.30	232.18	356.45	-64.91	-242.80	-77.67	8
-517.82	378.66	172.12	-69.34	-275.12	-168.95	10
-339.84	329.83	-99.85	-149.08	-314.15	-54.69	8
61.77	39.31	44.19	-187.07	-309.84	40.22	11
281.01	-43.95	141.85	-185.82	-207.98	200.07	8
273.93	91.06	101.32	-141.85	-109.16	246.28	10
125.98	194.34	94.24	-111.72	19.35	209.69	8
-47.61	250.98	140.63	-63.81	109.65	127.23	11
-318.36	241.21	-40.77	-34.58	122.68	109.83	8
-462.65	264.16	27.59	39.12	99.18	88.07	10
-204.10	648.19	-98.63	46.78	85.39	-17.79	8
-405.52	537.35	78.86	-54.11	174.04	-104.22	8
-617.92	558.11	57.13	-101.68	193.42	-149.99	11
-1026.86	731.20	-104.74	-136.69	156.62	-152.31	8
-868.41	468.26	4.39	-185.70	86.36	-183.87	10
-1028.56	262.70	38.09	-82.73	75.78	-279.45	8
-1075.68	356.93	-39.06	28.32	4.30	-317.84	10
-867.92	341.06	-1.22	13.82	-100.65	-283.48	9
-719.97	299.80	63.72	40.74	-150.94	-314.70	8
-615.72	258.79	141.85	74.34	-145.66	-345.83	10
-504.39	412.35	41.75	59.60	-163.36	-405.03	8
-336.18	330.32	182.62	-55.36	-163.91	-462.92	10
-472.41	244.14	103.76	-144.81	-155.46	-508.48	9
-291.02	245.85	21.97	-307.43	-232.39	-545.20	10
-42.97	55.18	67.38	-507.11	-281.43	-510.56	8
187.74	-161.38	270.02	-631.59	-261.05	-436.28	10
482.67	-589.84	453.37	-611.63	-182.13	-380.25	9
174.07	-752.93	56.40	-453.58	10.93	-255.31	10
-151.12	-993.41	95.46	-303.74	86.58	-149.60	8
-121.34	-1150.88	198.49	-33.84	118.53	-57.40	10
-208.50	-1015.14	37.35	259.09	202.27	28.50	8
-315.67	-724.85	-89.60	398.47	229.61	55.24	11
-538.09	-482.18	50.29	412.90	206.73	52.31	8
-439.45	-182.86	-148.93	368.29	141.30	17.85	10
-143.55	-179.20	-346.68	65.16	125.61	-75.96	8
24.17	-824.71	-66.65	-190.80	188.57	-269.50	11
-547.61	-1235.60	-52.00	-179.63	244.72	-397.25	8
-881.84	-1452.64	64.45	-17.55	130.83	-295.47	10
-834.23	-1422.36	144.53	200.78	-66.80	-122.04	8
-368.16	-1074.71	51.51	278.41	-100.74	-32.90	10
-61.04	-634.77	82.76	378.17	-93.90	40.95	9
-190.19	-479.74	125.24	402.19	-50.69	-22.31	10
-232.18	-455.81	131.35	366.24	-35.03	-91.95	8
-357.18	-561.77	121.34	349.06	-26.09	-129.46	8
-476.81	-624.51	84.47	317.35	-48.22	-108.49	10
-552.49	-727.78	105.96	285.58	-79.32	-76.60	9
-434.33	-531.25	159.67	218.81	-98.36	-67.32	10
-549.32	-354.98	340.33	152.86	-105.29	-53.50	8
-375.00	-552.49	303.47	-52.15	-170.10	-76.72	10
-57.62	-1104.98	728.27	-90.76	-258.97	-158.36	8
31.49	-1228.03	725.83	-14.62	-257.87	-143.34	11
-1.95	-1275.88	538.09	85.33	-182.31	42.94	8
-154.05	-1220.70	593.75	138.31	-204.90	190.86	10
334.23	-778.08	393.55	245.24	-207.21	419.74	8
490.23	-841.80	433.35	232.76	-77.88	356.23	11
61.77	-923.58	611.82	311.86	21.30	261.87	8
378.17	-835.21	485.11	389.71	82.58	347.26	10
345.46	-752.93	468.75	455.78	188.23	279.51	8
66.41	-428.71	363.53	504.33	207.40	153.20	10
-216.06	-179.93	351.81	495.48	212.10	-159.12	9
-786.13	-83.25	382.08	361.36	203.95	-296.84	10
-892.09	-231.20	626.46	235.08	95.92	-226.84	10
-858.40	-259.03	672.85	192.69	29.79	-80.38	8
-513.18	119.14	544.43	126.37	-47.09	-69.09	9
-461.91	57.62	584.96	20.84	-57.56	-96.71	10
-425.78	-328.61	587.89	29.05	-56.24	-77.09	8
-360.84	-457.03	532.23	124.66	-43.27	83.86	10
-30.27	-302.25	634.77	177.25	-39.43	231.48	8
124.27	-32.23	714.36	93.72	34.70	303.86	11
205.32	9.52	731.93	-60.79	200.47	420.78	8
437.50	52.25	703.37	-107.73	306.24	461.58	8
411.13	274.66	483.15	-214.32	499.79	470.03	10
193.36	-25.15	437.74	-322.57	727.02	463.65	8
26.12	-252.69	135.50	-227.23	851.20	400.70	11
-417.97	-261.23	-126.71	-65.22	822.36	208.44	8
-676.27	-112.30	-72.75	152.86	708.80	126.22	10
-1380.86	10.74	-1039.06	230.53	640.59	122.74	8
-1392.82	348.39	-483.15	24.84	389.01	227.54	11
-1021.00	259.28	-374.51	-55.76	181.52	219.67	8
-804.20	324.71	-425.05	-107.64	81.05	26.09	10
-875.24	217.29	-339.11	-151.28	19.47	-243.10	8
-1132.57	34.91	-332.03	-188.39	-59.39	-338.13	10
-1124.27	-35.40	-266.60	-182.13	-160.00	-231.96	11
-961.91	28.56	-256.84	-179.32	-228.52	-41.53	8
-657.23	-127.20	-71.29	-193.15	-257.90	35.19	10
-269.29	-213.13	110.35	-168.58	-296.48	151.00	8
74.46	-296.88	283.94	-101.93	-241.06	264.98	10
289.06	-432.37	467.53	-18.98	-120.24	426.97	9
448.24	-181.64	172.36	56.52	35.83	530.24	10
454.59	-118.16	191.41	79.74	166.66	393.62	8
205.08	249.51	-43.70	103.91	260.19	201.97	10
-195.07	247.07	-128.42	117.80	250.12	157.14	9
-206.30	233.89	-238.04	122.19	238.43	132.48	10
-363.28	710.45	-386.23	140.23	200.99	15.01	8
-636.23	770.75	-431.64	80.84	130.07	-223.18	10
-897.71	900.63	-522.95	8.30	58.93	-363.92	8
-1177.73	1021.24	-463.13	11.44	-2.78	-352.63	11
-1609.62	684.33	-382.81	-11.93	-86.46	-304.47	8
-973.14	401.37	-190.19	-8.91	-297.09	-127.87	10
-99.12	635.01	-7.57	-1.80	-356.51	-90.76	8
374.76	602.29	-213.87	-112.88	-137.76	-286.99	8
-655.03	-52.98	330.08	-246.55	56.03	-448.03	11
-885.01	117.68	103.52	-345.46	-85.88	-248.26	8
-667.97	73.73	-8.79	-427.00	-160.46	-53.01	10
-245.61	-221.19	187.74	-489.93	-209.90	286.90	8
85.69	-197.27	162.11	-428.99	-155.03	400.76	11
95.21	-219.48	238.28	-306.18	-37.05	340.70	8
-43.21	17.82	-9.52	-175.66	87.98	219.97	10
-272.46	-25.63	61.77	-68.76	145.84	116.27	8
-461.18	92.53	-35.89	8.15	159.12	80.69	8
-427.25	332.76	-78.12	107.39	140.84	-82.70	11
-806.88	232.18	-154.54	132.17	177.67	-236.11	8
-1203.37	105.96	-91.31	214.66	98.85	-272.86	10
-1191.89	175.78	-159.18	317.60	-30.36	-244.66	8
-951.66	157.96	-181.40	354.80	-101.84	-235.81	10
-666.50	306.15	-270.75	319.89	-126.04	-274.69	9
-839.36	148.93	67.87	147.83	-162.32	-260.38	10
-519.29	263.43	163.09	-29.72	-243.04	-117.55	8
-105.47	156.74	226.56	-250.09	-248.90	68.39	10
-170.17	-86.43	308.84	-355.13	-194.00	240.88	9
-166.26	-121.09	232.18	-337.52	-160.28	361.36	10
-2.20	-275.63	464.36	-249.54	-103.18	408.66	10
205.08	-150.63	438.48	-196.38	-47.79	395.90	8
79.83	-62.26	281.74	-151.61	60.12	310.09	10
56.15	27.10	182.13	-68.76	140.56	168.43	9
-377.20	243.16	-119.38	31.43	239.59	46.17	8
-588.38	191.41	-20.75	119.23	211.91	-15.93	10
-548.10	322.51	-153.08	250.52	196.59	-98.63	8
-429.44	414.06	-314.94	298.92	221.01	-167.97	11
-723.63	159.18	-278.81	369.78	287.02	-316.68	8
-1575.20	-231.69	-165.77	361.33	261.38	-280.09	10
-1197.02	-293.70	-311.52	408.20	19.96	-132.93	8
-803.96	213.13	-116.94	386.26	-176.18	-14.74	10
-221.19	672.12	-279.79	213.23	-174.22	151.79	9
-429.20	493.90	-49.07	-25.67	-87.46	265.44	10
-645.02	338.38	159.67	-75.01	-125.24	324.52	8
-172.85	477.29	291.02	-123.20	-153.78	444.46	10
-72.27	8.30	488.77	-199.89	-121.86	462.80	10
569.09	154.79	463.38	-124.05	-86.88	497.07	9
565.19	30.76	199.22	-28.05	116.39	517.58	8
597.17	-31.98	-24.41	83.07	259.98	339.26	10
309.57	-240.72	-35.89	170.20	304.99	245.67	8
-62.01	156.98	-634.77	448.61	379.09	157.99	11
-397.71	278.56	-914.31	481.05	328.09	163.27	8
-309.81	482.42	-934.57	442.29	231.75	132.08	10
-646.97	645.02	-972.17	389.56	189.06	-129.33	8
-968.75	120.85	-140.87	377.26	209.32	-405.40	10
-929.44	344.73	-279.54	552.61	139.65	-691.13	9
-691.16	976.32	-739.01	459.14	174.41	-875.06	10
-1618.65	1617.68	-524.17	273.96	110.17	-874.27	10
-180.42	532.23	-620.12	-203.58	-131.29	-405.67	8
-285.64	-271.97	131.35	-204.25	-12.88	-466.77	11
-515.63	425.78	-475.83	-8.48	15.66	-428.89	8
-268.07	597.66	-1294.43	-138.12	-0.79	-485.41	10
104.00	-589.11	-1076.17	-266.85	32.96	-509.31	8
-496.09	-1073.73	-697.02	6.59	31.68	-658.91	10
-697.27	-804.44	-777.83	233.00	-56.49	-641.66	9
-469.73	-562.74	-292.72	238.04	-128.30	-551.70	10
40.04	-132.08	-377.69	96.13	-229.77	-281.77	10
402.83	-256.35	-234.13	-222.08	-174.41	-55.36	8
-289.55	-517.09	-442.63	-241.58	-56.61	59.84	10
-449.71	-403.56	-502.69	-110.93	-69.58	77.85	9
-443.12	-390.38	-424.32	62.99	-79.53	-49.35	10
-513.18	-266.60	-488.28	111.02	-63.45	-125.43	8
-885.74	-312.01	-401.37	69.49	-77.73	-239.23	8
-864.99	-345.95	-417.97	-44.98	-236.91	-216.46	11
-252.20	-353.03	-388.67	-159.36	-368.93	-76.57	8
-70.80	-422.12	-423.83	-171.11	-316.22	-66.35	10
-99.85	-482.91	-188.96	-14.04	-226.75	-234.38	10
-83.01	-486.33	-357.91	168.37	-147.71	-451.17	8
-672.85	-609.13	-461.67	203.37	-122.38	-501.16	11
-520.51	-524.17	-349.12	213.53	-199.37	-565.09	8
-418.70	-567.14	-118.90	153.93	-340.36	-590.45	10
-155.27	-743.16	-152.34	135.10	-452.21	-485.60	8
-166.75	-921.88	-133.30	18.65	-471.50	-202.64	11
108.89	-881.35	-210.69	-34.55	-497.89	92.35	10
408.69	-958.98	232.18	-40.80	-447.14	255.71	8
466.31	-771.73	208.25	60.33	-281.83	159.39	10
1016.60	-451.90	-176.76	25.33	-143.28	16.48	8
305.42	-947.27	-119.63	-79.07	94.67	-383.76	11
-147.22	-1238.77	32.96	-76.90	56.03	-514.34	8
151.61	-1127.44	66.89	-4.09	-6.99	-413.76	8
21.48	-1130.13	118.16	16.36	-21.58	-311.98	10
60.30	-1106.93	137.21	50.66	-62.50	-171.63	8
242.92	-1091.31	204.35	75.74	-43.21	-130.55	11
220.46	-1131.35	242.43	92.71	4.73	-141.33	8
-285.40	-1220.70	112.79	125.40	22.77	-145.11	10
-248.29	-1222.41	247.07	121.70	-18.55	-48.89	8
-95.95	-1139.16	310.55	96.74	-88.23	-38.57	11
54.69	-1136.96	267.58	4.79	-128.57	-39.40	8
362.06	-1091.06	213.87	-27.89	-128.17	-65.80	8
240.72	-1218.02	230.47	-53.80	-74.25	-122.28	10
-49.56	-1238.77	172.85	-5.10	-85.63	-29.82	10
368.90	-1277.10	209.72	31.34	-101.81	205.02	9
630.86	-1155.52	249.51	96.83	-31.46	356.90	8
812.01	-910.16	355.47	120.61	79.93	372.96	10
311.28	-444.09	8.79	75.96	42.57	282.65	8
527.34	-617.43	77.15	-29.85	23.53	126.74	10
328.61	-1141.11	429.93	-22.40	107.24	1.86	9
175.05	-1051.03	259.52	151.03	203.86	82.31	10
326.17	-871.83	198.49	188.90	195.53	167.94	8
468.02	-796.63	231.20	179.87	266.17	190.34	10
124.27	-887.70	229.25	176.82	317.17	220.40	9
-224.37	-1048.58	106.93	156.95	331.24	353.12	10
-211.91	-1379.15	332.28	167.14	283.42	519.35	8
250.49	-421.14	300.78	309.54	275.54	629.70	10
29.30	83.74	270.75	241.15	345.49	484.19	10
-466.80	-412.35	-19.04	-22.71	312.10	545.68	9
-238.53	-398.93	39.55	2.87	304.99	529.21	8
-584.47	-410.16	-61.52	3.23	285.86	467.80	10
-408.69	-817.14	63.23	13.70	239.72	465.03	8
-360.84	-740.48	-125.49	161.07	220.34	452.55	10
-166.75	-493.65	-416.75	219.18	238.80	412.57	9
-390.38	-139.40	-122.56	267.40	221.77	164.76	10
-482.42	62.50	-158.45	188.87	223.36	-2.84	8
-269.53	115.72	58.35	106.60	262.08	-180.94	10
-526.86	233.15	35.89	102.17	246.83	-220.25	9
-221.19	98.39	-405.76	47.39	224.24	-296.20	10
-52.98	-358.89	-762.94	-84.32	242.83	-449.16	8
190.67	-705.08	-234.13	-69.40	371.46	-628.75	10
-890.14	-1259.28	-535.89	20.26	491.67	-789.12	8
-1391.85	-1114.75	-571.53	181.12	361.72	-735.29	11
-1641.60	-402.34	-758.06	132.57	-97.60	-582.18	8
-20.26	-326.90	-695.80	55.48	-193.88	-525.12	10
-58.35	-785.89	-363.04	-46.26	-106.45	-492.92	8
-50.29	-959.96	-229.98	-66.41	-110.63	-375.27	10
33.94	-1334.23	-192.87	-112.82	-115.26	-225.65	9
-239.50	-1580.08	-97.41	-23.19	-67.08	124.69	10
95.95	-1339.60	10.50	154.48	-56.55	387.18	8
467.29	-263.67	-292.72	125.76	59.57	280.33	10
-269.04	-17.58	-613.28	24.44	68.60	213.47	9
-374.27	-479.49	-591.31	-239.81	11.90	109.01	10
-712.40	-950.93	-387.45	-353.33	-31.49	-46.84	8
-680.91	-1114.99	-480.22	-255.40	-160.61	-154.91	10
-92.04	-1066.16	-446.53	-142.85	-216.92	-152.13	8
14.65	-1121.09	-396.48	-66.22	-166.84	-110.78	11
58.11	-1269.53	-246.83	30.64	-127.26	128.54	10
194.34	-1244.38	-204.83	60.39	-108.18	273.59	8
441.65	-793.21	-296.88	58.26	-46.11	523.68	10
184.57	-237.79	-252.44	-88.90	88.50	648.62	9
-76.17	107.42	-314.94	-304.44	142.52	652.92	10
-383.54	141.60	-148.19	-418.06	152.44	498.72	8
-410.89	-124.27	-51.51	-328.43	115.20	203.98	10
-348.39	-360.84	-306.40	-239.35	118.04	-59.23	8
-42.24	-330.57	-505.62	-140.38	152.16	-164.55	11
-378.42	-434.08	-803.96	-14.43	217.53	-330.66	8
-524.66	-320.31	-843.26	33.45	138.55	-201.93	10
-340.58	-354.74	-614.50	-64.73	23.86	151.37	8
-130.86	-327.15	-343.75	-198.88	-31.59	399.05	10
-17.82	-213.87	-444.82	-267.52	-58.59	423.83	9
-67.14	-3.91	-586.67	-335.02	-46.39	325.50	10
-194.09	182.13	-753.66	-347.75	-37.23	255.04	8
-250.98	59.57	-792.72	-316.04	-9.19	43.09	10
-444.58	118.41	-819.82	-214.29	42.48	-227.60	9
-490.23	140.87	-837.89	-119.05	13.98	-488.04	8
-518.80	-11.47	-588.62	-55.73	-11.32	-536.01	10
-485.60	-271.73	-469.24	-19.47	-31.68	-484.38	8
-366.94	-499.02	-415.77	36.35	-59.54	-279.51	10
-178.47	-748.29	-400.88	46.51	-128.20	-3.85	9
207.28	-973.14	-364.26	45.96	-159.15	309.08	10
564.45	-1061.28	-374.02	113.07	-77.15	584.93	8
729.49	-821.78	-455.81	313.32	118.90	611.88	10
116.46	-467.29	-899.41	564.73	176.42	244.75	8
-360.84	-94.24	-1265.38	662.26	132.90	-36.13	11
-653.08	423.34	-1148.68	721.01	74.43	-413.27	10
-1016.11	830.57	-975.59	509.49	26.34	-376.34	8
-758.54	700.20	-539.31	132.60	-109.77	-150.54	10
-322.27	305.66	-8.06	-226.38	-235.38	50.35	9
95.46	-19.29	-72.02	-449.40	-209.90	184.27	10
87.65	-159.67	-212.40	-552.28	-87.95	287.08	8
-20.02	-329.35	-437.99	-540.62	-55.82	323.30	10
-186.77	-341.06	-597.41	-456.73	-23.07	364.81	8
-32.47	109.62	-678.96	-389.53	-27.53	286.47	11
57.13	437.26	-681.88	-381.23	60.12	57.40	8
-412.84	501.22	-637.94	-379.03	171.45	-191.35	8
-470.70	482.67	-628.66	-373.99	145.51	-472.38	10
-191.41	320.31	-655.27	-344.85	135.13	-712.80	11
-89.36	-136.96	-403.32	-300.84	195.83	-743.41	8
-52.00	-699.71	-333.98	-145.66	277.04	-617.61	10
115.72	-1065.67	-450.93	89.26	339.39	-433.20	8
-89.11	-812.26	-933.84	276.21	333.19	-364.41	10
-425.54	-684.33	-942.87	333.86	223.54	-259.80	9
-448.49	-579.59	-815.67	358.89	71.78	-64.27	10
-297.12	-470.70	-759.52	399.41	-30.12	22.64	8
-202.15	-234.86	-764.89	416.08	-59.57	-23.16	10
-536.87	-257.57	-628.17	374.33	-89.81	-154.66	8
-489.01	-730.22	-421.39	362.34	-137.15	-39.64	11
-25.15	-1292.72	-484.86	410.95	-135.71	345.58	8
659.67	-1570.56	-330.81	445.16	-25.18	765.20	10
1151.37	-1488.04	-214.36	487.06	265.56	999.97	10
1177.73	-1208.01	-309.08	537.81	526.89	999.97	9
772.46	-538.57	-638.18	485.66	610.08	829.19	10
-191.89	219.24	-1180.42	344.54	408.91	369.81	10
-632.08	711.67	-1332.28	246.43	255.04	166.56	8
-684.08	683.35	-882.57	-57.56	31.49	-147.37	10
-642.09	200.93	-729.74	-300.78	-16.78	-197.75	9
-237.06	-198.97	-645.26	-407.01	-46.72	-159.88	10
8.06	-292.48	-529.30	-336.30	-30.52	-267.46	8
7.81	-244.87	-588.13	-196.23	22.86	-391.02	10
-400.88	-163.57	-639.65	-67.60	76.17	-367.74	9
-863.04	48.34	-574.22	-23.59	36.83	-287.96	10
-379.64	409.42	-525.15	-29.08	-104.74	-169.92	8
-6.84	692.63	-600.59	-116.67	-124.15	-317.78	10
-224.85	457.28	-839.84	-248.02	-90.94	-734.65	8
-597.90	88.38	-879.88	-276.73	-210.75	-1000.00	11
-839.11	-391.85	-960.69	-145.08	-472.02	-1000.00	8
-829.10	-541.99	-828.13	28.23	-658.57	-1000.00	10
-548.34	-230.96	-1098.39	19.56	-736.02	-1000.00	8
428.47	-184.81	-1073.49	41.90	-841.03	-1000.00	10
1136.72	-652.10	-788.09	-78.95	-768.10	-951.51	11
1294.68	-1088.38	-468.99	-43.70	-594.85	-618.23	8
1101.81	-1248.78	-502.20	150.51	-403.14	-356.11	10
1072.51	-841.31	-632.81	301.70	-254.43	-164.22	10
1009.77	-710.45	-437.99	277.59	-86.15	-13.46	9
775.15	-552.49	-361.57	224.43	74.40	74.28	10
527.83	-581.79	-329.35	113.34	121.25	127.75	8
328.37	-802.73	-67.63	61.13	115.84	190.61	10
502.20	-573.00	-388.92	-2.69	122.71	245.18	8
256.10	-790.28	-278.56	-92.41	171.84	170.35	11
270.26	-920.17	-356.45	-95.55	161.68	90.39	8
363.28	-921.14	-253.91	-102.54	168.67	-0.61	10
226.32	-927.49	-235.11	-111.30	203.37	-88.10	8
-156.49	-782.47	-320.56	-155.27	173.43	-88.90	11
-45.65	-904.05	-318.85	-279.24	85.85	-81.60	8
-95.70	-1248.29	-254.39	-219.06	-1.37	-45.26	10
163.57	-1318.60	-419.68	-97.08	-41.78	35.98	8
416.75	-1616.94	-384.52	59.94	-12.24	73.49	8
459.96	-1664.06	-281.98	351.75	35.37	87.55	11
356.93	-1160.64	-410.64	461.06	63.93	139.65	8
659.91	-828.86	-343.75	424.32	131.77	166.02	10
233.15	-1063.48	-286.87	341.28	191.07	-6.10	10
-15.63	-1559.57	-177.49	356.51	184.33	-41.05	8
156.74	-2068.60	-10.99	543.73	214.51	284.12	11
946.78	-1636.96	-184.81	759.89	291.02	824.65	8
1259.52	-1048.10	-246.34	807.68	357.36	906.10	10
1089.60	-843.26	-267.09	847.17	418.58	384.98	10
-418.95	-780.03	-370.61	775.54	356.35	-35.46	9
-871.58	-446.04	-193.12	650.05	271.12	-90.12	10
-693.60	-76.66	84.47	287.14	149.51	3.81	8
-54.20	-397.71	382.32	-30.61	65.40	147.98	10
54.93	-885.01	467.53	89.57	124.85	381.29	8
281.01	-731.20	372.31	256.26	231.75	761.66	9
453.61	-321.78	300.05	114.29	412.14	946.20	10
872.31	267.58	256.59	53.86	518.95	969.79	8
665.53	568.85	326.90	-4.00	704.83	984.65	10
862.79	166.26	0.24	1.43	851.87	780.18	9
522.46	-486.08	-429.93	152.83	999.97	379.03	10
78.37	-585.94	-460.45	609.59	987.40	-36.83	8
-1022.22	-1021.97	-1874.76	410.77	777.92	-63.02	10
-1427.25	-1067.38	-1399.41	397.28	626.56	-36.04	8
-1112.79	-854.00	-1188.23	431.18	315.46	-75.78	11
-928.22	-431.15	-984.38	422.18	119.81	-317.44	10
-703.86	382.08	-791.99	288.94	23.41	-582.67	8
-791.02	986.08	-449.95	-91.28	-54.11	-425.93	10
177.98	-133.79	-159.42	-369.20	-45.65	-218.84	8
-143.80	-630.13	-621.83	-239.69	103.15	-297.70	11
-749.76	-576.66	-791.02	-126.37	4.49	-289.73	8
-1322.27	139.89	-1240.48	-126.25	-157.04	-256.77	10
-80.81	104.74	-1432.37	-323.46	-346.59	-293.64	10
-328.37	-212.16	-768.31	-423.16	-228.00	-350.01	9
-620.12	-203.37	-436.28	-337.16	-233.76	-294.31	10
-136.47	-102.54	-618.16	-435.39	-347.20	-27.10	8
459.47	-493.16	-441.65	-589.20	-298.71	340.91	10
400.39	-689.45	-450.20	-537.35	-71.01	620.00	10
171.39	-730.47	-551.03	-421.08	54.57	591.83	9
185.06	-717.29	-539.55	-244.48	114.78	361.57	10
-11.47	-484.13	-663.09	-142.82	127.32	265.93	8
-323.49	-632.32	-818.60	-37.90	104.89	258.42	10
-9.52	-624.76	-793.95	128.78	35.03	304.99	9
135.01	-301.03	-932.37	306.55	52.61	220.73	10
-138.67	-374.27	-794.19	387.45	105.74	68.30	8
-280.52	-348.88	-734.86	450.20	79.44	43.70	10
-28.08	-203.61	-830.32	477.54	54.02	-36.56	8
101.07	-165.77	-944.58	509.00	94.39	-103.79	9
-300.05	-260.25	-1072.75	567.20	165.86	-226.44	10
-428.47	-151.37	-1120.12	553.92	139.43	-268.52	10
-261.96	172.12	-933.59	450.53	76.90	-272.19	8
-293.70	497.07	-508.54	213.56	7.69	-167.36	11
-216.55	535.40	-537.35	-50.38	-17.30	45.50	8
-192.38	161.13	-729.00	-147.31	-44.01	73.46	10
-141.60	-351.56	-649.17	-127.81	-19.99	-50.26	8
-446.29	-118.41	-886.47	62.84	-2.75	-321.08	10
-489.99	127.69	-959.72	-45.65	-48.00	-464.90	9
194.58	-407.96	-464.11	-245.51	-127.96	-78.31	8
93.26	-599.12	-341.80	-152.16	-25.05	-99.40	10
-512.21	-231.45	-810.06	-65.70	-42.51	-215.27	8
-153.32	142.58	-1094.97	-170.41	-202.76	-349.46	10
8.79	-273.44	-828.86	-294.31	-217.74	-313.23	9
136.72	-386.23	-984.13	-316.80	-263.92	-129.97	10
557.62	-468.51	-787.35	-299.22	-264.86	-45.53	10
520.75	-528.56	-531.25	-271.58	-148.16	15.41	8
478.76	-527.10	-584.47	-275.67	-43.40	67.90	11
257.08	-378.91	-676.03	-302.15	-18.16	74.62	8
356.20	41.50	-728.03	-335.97	-9.31	32.14	10
98.63	21.48	-673.83	-417.69	78.00	-53.96	8
-200.93	259.28	-775.15	-464.57	84.63	-149.51	8
-166.99	321.78	-826.17	-561.92	16.78	-215.39	11
-143.07	225.83	-768.55	-611.57	15.47	-248.72	8
-235.84	-105.47	-953.13	-575.07	17.27	-278.78	10
35.89	-334.47	-954.59	-319.09	34.45	-446.11	8
-88.87	-649.17	-618.90	-43.58	221.47	-591.16	10
-480.22	-710.69	-539.79	162.05	286.04	-740.17	9
-531.01	-519.53	-659.91	263.64	133.85	-778.23	10
-276.86	-470.95	-964.60	338.01	-0.24	-644.38	8
-195.31	-424.80	-1074.22	342.96	-105.50	-494.20	10
-0.98	-640.87	-935.55	377.32	-167.66	-382.87	11
-21.00	-887.21	-907.23	397.31	-169.34	-317.93	8
161.38	-1030.03	-668.21	503.60	-170.01	-237.98	10
-30.52	-910.40	-513.43	651.18	-154.21	-244.84	8
-150.88	-825.93	-752.93	808.50	-173.37	-190.73	10
-104.49	-580.32	-618.16	719.15	-192.96	-86.88	9
344.97	-636.96	-492.68	513.34	-188.57	30.33	10
650.63	-906.74	-452.39	390.23	-75.62	89.60	8
656.25	-1105.71	-117.68	400.05	-19.90	40.89	10
294.43	-958.01	-159.67	438.78	70.62	-71.96	8
-7.81	-687.99	-140.63	359.50	82.70	-133.58	11
-326.17	-750.98	74.95	241.06	18.80	-199.58	8
-241.21	-1054.93	81.79	172.94	-79.22	-126.95	10
39.79	-1087.65	42.97	187.01	-123.87	-119.14	8
97.66	-1048.34	101.32	194.18	-138.76	-122.92	11
244.14	-1280.03	287.84	244.57	-97.90	93.05	8
586.43	-1355.71	229.74	313.75	3.30	435.70	10
438.96	-1134.77	186.04	385.62	60.18	476.26	8
454.10	-1268.80	309.33	386.23	116.09	515.99	10
290.28	-1150.15	343.99	439.85	197.39	468.26	9
133.30	-909.18	239.01	389.56	256.16	490.48	10
74.71	-481.20	198.73	335.39	247.44	401.43	10
-120.61	-262.21	279.30	275.33	231.84	296.60	8
-226.81	-149.41	365.72	51.61	179.84	72.20	11
236.82	318.85	350.83	-3.85	265.90	151.15	8
534.67	451.42	115.97	-209.66	470.21	296.54	8
382.57	-120.36	144.53	-391.66	738.43	372.13	10
315.19	-206.54	-67.87	-353.58	923.13	526.34	10
359.86	-540.04	-280.52	-185.58	999.97	571.69	9
481.93	-751.22	-445.31	-48.58	999.97	495.88	10
163.82	-861.82	-1665.77	383.36	999.97	195.07	8
-398.68	-367.68	-1970.70	261.32	974.79	-37.32	10
-1209.23	-391.36	-1798.83	179.44	721.47	-192.57	8
-1396.97	-561.28	-1424.80	133.73	375.27	-363.59	11
-1191.41	-639.65	-975.59	161.87	16.20	-534.30	10
-650.15	-714.60	-587.89	230.16	-182.68	-447.72	8
-110.35	-665.28	-532.96	260.04	-179.23	-133.27	10
36.13	-624.76	-521.97	171.20	-56.64	165.59	11
-49.32	-402.10	-579.10	139.74	-28.78	239.87	8
-173.83	162.35	-679.44	62.44	-79.93	268.86	10
519.78	267.09	-987.55	-152.13	-89.72	145.97	8
35.40	-15.38	-722.17	-382.14	66.96	32.53	10
-147.46	-295.90	-672.36	-431.73	62.10	18.22	9
24.90	-532.71	-618.90	-410.74	33.20	128.05	8
406.98	-923.58	-487.55	-339.94	64.64	189.33	10
482.91	-970.46	-581.54	-132.66	194.09	226.10	8
117.68	-961.18	-736.82	50.63	293.00	154.94	11
-167.24	-856.93	-903.08	200.41	242.40	101.23	8
18.80	-764.65	-822.75	260.86	157.81	187.50	10
10.01	-756.84	-888.67	273.19	135.77	333.98	8
159.67	-704.59	-789.31	328.49	83.77	381.47	10
297.12	-410.16	-992.92	329.35	86.21	330.72	9
173.58	-183.11	-1093.51	356.72	88.87	87.01	10
-7.81	-117.19	-1135.01	418.03	97.05	-285.95	8
-405.03	-34.42	-1300.29	372.16	111.21	-637.82	10
-878.42	-171.63	-910.16	231.05	22.28	-850.89	8
-904.54	-125.00	-893.31	73.73	-177.61	-816.96	11
-652.83	317.14	-632.57	-182.71	-400.79	-474.67	8
514.40	-5.62	-778.32	-371.70	-469.45	-164.61	10
677.49	-708.98	-851.07	-422.52	-344.33	-32.78	10
171.63	-1028.08	-746.58	-245.00	-190.06	-139.40	9
-448.49	39.55	-999.27	-14.53	-228.36	-168.03	10
531.74	-494.14	-709.72	-126.19	-341.67	-7.97	8
296.39	-497.31	-660.16	-66.19	-236.63	-42.30	10
179.44	-305.91	-742.19	-107.76	-236.39	-43.40	8
316.16	-35.64	-909.42	-197.02	-260.47	-37.81	11
312.26	-96.44	-871.09	-419.43	-257.54	9.09	8
254.39	-328.86	-963.13	-584.44	-224.98	50.54	10
304.93	-502.44	-891.85	-591.37	-212.34	27.71	8
642.09	-584.96	-812.26	-511.08	-159.94	-108.80	11
448.73	-557.37	-824.22	-376.71	-15.99	-235.90	8
198.73	-574.22	-775.39	-284.88	45.47	-289.70	10
206.54	-444.09	-744.87	-240.20	25.39	-308.23	8
232.67	-329.35	-743.90	-184.20	56.09	-267.73	10
192.38	-427.73	-694.58	-118.87	104.10	-206.21	9
168.70	-429.20	-618.41	12.91	132.29	-190.70	10
45.90	-316.89	-912.35	195.28	142.91	-272.55	8
-405.03	-254.88	-1077.39	235.93	152.01	-380.16	10
-732.67	-339.84	-961.18	240.36	29.11	-429.87	11
-790.53	-471.44	-921.39	300.48	-142.82	-445.22	8
-415.77	-866.21	-701.17	356.45	-192.44	-484.28	10
-784.42	-1122.07	74.46	484.74	-221.68	-576.11	8
-852.29	119.14	-426.76	738.13	-588.47	-518.46	10
573.49	395.51	-1066.41	678.38	-713.75	-105.38	11
1100.10	371.09	-831.54	203.00	-375.03	239.75	8
968.75	261.72	-941.65	-270.72	73.43	287.87	10
-32.96	-26.12	-1023.68	-560.42	328.80	19.13	8
-529.05	-151.12	-1227.54	-685.15	212.13	-239.59	10
-606.93	-470.46	-1276.12	-733.06	-136.35	-390.93	9
251.46	-604.25	-961.67	-682.62	-246.52	-426.64	10
903.32	-603.76	-883.06	-620.54	-311.80	-403.87	10
1598.39	-553.47	-920.65	-572.02	-134.19	-242.31	8
1157.71	-585.21	-1070.31	-547.85	210.85	64.51	11
554.20	-666.99	-1082.03	-543.15	324.19	456.02	10
675.54	-642.33	-1161.87	-455.75	315.73	763.92	8
451.66	-763.43	-1072.51	-304.14	308.47	863.13	10
-40.53	-602.05	-951.66	-77.00	136.29	786.47	10
118.65	-248.54	-1334.23	21.76	-90.42	576.66	9
1171.88	235.60	-1237.06	-10.96	-132.26	410.92	10
1577.15	661.38	-1233.64	5.52	195.53	-47.21	8
-381.84	359.13	-1819.58	-46.42	690.95	-154.72	10
-1063.48	-371.09	-1260.50	44.89	454.04	-70.34	9
-6.10	-296.88	-952.88	185.27	178.56	-46.66	10
50.78	-308.35	-855.71	196.84	141.20	-224.76	8
8.30	-393.07	-795.41	299.50	144.68	-327.06	10
-98.14	-465.33	-847.41	414.31	128.69	-206.70	8
-139.65	-311.28	-977.05	436.10	141.45	-109.44	11
11.23	-426.51	-731.45	426.18	53.96	146.67	8
223.39	-291.99	-1206.30	439.51	7.35	235.41	10
-21.00	-587.16	-1072.51	342.80	-85.39	286.77	8
390.63	-758.30	-983.64	389.34	-198.88	354.34	11
571.04	-751.95	-914.79	390.32	-144.71	423.43	8
752.69	-471.92	-974.85	312.38	-89.97	326.35	10
410.89	-477.05	-901.86	278.59	-104.80	222.50	10
348.39	-707.03	-822.02	256.62	-181.00	78.83	8
506.35	-974.85	-712.65	278.78	-220.70	168.88	11
1290.53	-843.02	-349.12	309.23	-149.17	374.45	8
1383.79	-175.29	-441.89	346.28	95.98	349.06	10
428.71	183.59	-751.71	61.37	278.02	358.55	8
179.20	-72.75	-835.45	-344.54	242.07	458.40	10
537.60	-650.39	-1009.52	-341.61	294.10	240.81	9
-87.89	-1815.19	-721.19	-160.52	261.90	-69.82	10
-1085.45	-1836.67	-1156.74	260.13	-18.49	-602.05	10
16.85	-158.20	-1721.92	679.99	-520.90	-739.96	8
1637.70	227.54	-1040.28	524.17	-435.97	-587.92	11
927.49	166.75	-14.65	176.82	92.96	-474.15	10
49.07	-383.54	-719.97	-31.92	243.38	-116.00	8
56.40	-711.91	-880.86	-143.43	171.45	163.76	10
-284.67	-987.55	-562.99	-67.41	-59.51	444.64	8
274.17	-1096.19	-443.12	-26.55	-163.18	529.60	11
1322.51	-878.66	-160.89	49.07	-94.54	737.73	8
1644.53	-614.50	-388.18	71.99	258.42	775.54	10
639.65	-741.94	-694.82	85.21	566.04	454.38	8
254.39	-759.28	-738.77	216.40	591.86	91.37	11
-363.53	-778.08	-917.24	280.67	493.19	-229.55	8
-703.86	-833.98	-867.68	280.52	232.30	-360.11	10
-894.29	-389.16	-956.30	209.53	72.91	-312.10	8
212.16	-942.14	-324.95	-102.42	-279.08	-127.93	10
980.22	-983.40	-680.66	-87.25	-225.89	-12.45	11
1695.80	-229.49	-702.64	126.40	95.21	-53.41	8
-110.11	-628.91	-671.88	6.38	385.96	-455.05	10
-1313.48	-1294.68	-715.58	-153.87	177.00	-499.91	8
-1218.26	-1194.34	-927.98	-88.32	-391.45	-315.58	11
602.29	-626.22	-965.58	-73.27	-618.10	-0.34	8
1774.66	-156.01	-748.54	-158.05	-319.79	68.70	10
409.91	-1355.47	-566.41	-249.79	-72.05	219.67	8
1138.43	-1563.48	-249.27	-127.29	-128.97	591.25	10
2063.48	-736.08	-579.59	132.29	155.33	487.37	11
461.18	-1083.50	-788.57	276.61	597.41	-39.12	8
-1334.23	-799.80	-1065.43	339.94	475.95	-252.35	10
-945.31	-445.80	-1010.50	204.47	-58.26	-74.55	10
374.51	-401.61	-663.33	12.27	-407.84	141.20	8
1010.50	-342.29	-610.84	-143.77	-344.73	210.85	11
1535.64	-487.55	-538.33	-308.90	14.92	59.36	8
572.02	-718.75	-632.08	-339.51	176.82	-65.83	10
-283.94	-1240.97	-708.74	-268.98	-28.96	-116.85	8
1476.32	-1503.17	-173.10	-151.43	-224.33	100.43	11
2224.12	-653.81	-547.61	128.91	325.87	-118.59	10
-1094.48	-716.80	-899.17	168.00	611.97	-634.03	8
-1210.45	-829.59	-789.06	9.00	36.47	-531.92	10
93.99	-236.08	-623.78	-61.16	-396.88	-245.61	8
1541.75	-111.08	-619.14	-163.70	-306.55	-68.57	11
609.86	-525.63	-690.67	-343.60	-205.44	98.91	10
2147.22	-381.35	-1138.67	-505.86	42.42	403.69	8
149.17	-713.87	-794.43	-310.91	445.71	17.46	10
-822.02	-1021.24	-1023.19	-166.90	32.75	-292.27	9
430.66	-856.45	-656.74	-73.94	-322.17	-178.13	10
1189.70	-292.48	-737.30	92.25	-295.68	26.46	8
1645.75	-46.88	-959.96	43.46	47.70	58.62	10
1132.57	-216.31	-1085.69	-35.34	294.77	-123.87	8
-8.06	-390.14	-1275.39	-65.89	268.95	-178.04	11
-130.37	-353.52	-1093.02	-210.82	36.71	-221.62	10
253.17	-262.94	-950.20	-343.69	-150.97	-251.37	8
275.88	-91.80	-981.93	-439.21	-169.46	-177.31	10
499.02	132.32	-704.83	-463.20	-220.25	19.81	9
907.47	386.47	-835.21	-577.36	-186.37	-40.16	10
1053.96	130.62	-1008.54	-830.26	-47.79	-396.21	8
515.38	-198.49	-770.26	-835.75	-1.10	-674.19	10
-10.25	261.96	-574.46	-744.69	-82.64	-699.31	8
366.46	986.33	-1106.93	-669.37	-228.49	-612.49	11
782.23	452.88	-1123.78	-852.97	-225.49	-610.05	10
-158.20	-194.82	-823.00	-861.05	-97.63	-558.26	8
-356.69	-89.36	-561.04	-663.97	-273.77	-179.32	10
-7.08	-69.58	-601.32	-428.86	-335.21	156.16	9
258.06	74.95	-285.40	-120.97	-316.07	191.89	10
1333.01	203.61	673.83	187.84	-101.10	-84.59	8
882.81	1280.52	-636.23	178.62	58.93	-261.35	10
1051.27	569.58	-629.39	-445.16	201.02	-382.08	8
-157.71	1651.61	238.77	-659.85	530.61	-325.62	11
-2157.47	642.09	-51.27	-975.83	144.96	-460.63	10
-166.75	166.99	116.70	-676.45	-635.38	-534.33	8
277.83	481.45	-1388.18	-217.93	-995.18	-591.89	10
950.44	-85.69	-1020.75	-561.86	-946.08	155.40	11
1438.96	-837.16	-430.18	-655.73	-814.00	307.40	8
1655.27	-1037.35	-690.92	-482.18	-607.79	136.63	10
1885.74	-513.67	315.92	49.04	-124.45	277.80	10
1564.45	1072.75	-137.70	-6.13	135.68	314.00	8
399.90	-207.28	637.94	-214.60	227.17	71.41	11
-1382.08	-571.78	716.80	30.94	50.60	-49.41	8
-3119.63	-117.92	-2090.82	268.04	-726.04	726.62	10
142.33	2991.94	-2358.15	-284.91	-1000.00	999.97	8
2751.71	4035.16	1377.20	-1000.00	-1000.00	701.69	10
-1703.86	-930.66	3429.93	-1000.00	-220.28	224.40	11
2114.50	-2085.69	3850.34	-66.68	-367.10	455.90	10
4144.04	2878.17	1811.04	723.72	-307.34	-88.50	8
5675.29	5833.01	194.58	204.44	217.90	-222.02	10
3736.82	7073.00	-698.49	-1000.00	321.50	-746.00	11
1906.74	797.85	-647.22	-1000.00	377.69	-422.79	8
841.80	-2464.84	364.50	-1000.00	284.79	-92.80	10
1420.90	-3610.60	1362.06	-919.31	258.12	181.18	10
420.65	-2634.77	646.24	112.55	339.36	94.06	11
44.92	-1083.98	-78.61	724.09	185.85	153.59	8
662.60	36.13	-404.30	968.57	59.08	207.24	10
811.04	1068.36	-306.15	902.71	117.00	69.09	8
336.67	1047.36	214.84	583.07	200.56	56.58	10
553.22	458.01	794.43	437.13	268.37	-23.83	9
572.02	712.65	762.45	393.49	300.54	-143.49	10
-328.13	949.95	642.82	296.97	236.79	-259.61	8
-545.90	1415.53	382.08	120.48	19.71	-292.91	10
266.60	1134.03	671.88	-188.60	-215.03	-426.03	8
1222.90	391.11	939.21	-270.32	-262.05	-603.36	11
59.81	498.05	1098.63	-178.74	-112.82	-605.65	10
162.35	912.60	1042.24	-217.68	-139.80	-171.72	8
802.98	905.27	1052.25	-263.49	-50.51	72.30	10
1095.46	930.91	961.91	-335.57	142.88	75.53	9
987.30	727.29	776.12	-424.38	185.85	-18.55	10
861.33	-104.98	955.81	-469.60	286.19	-287.11	8
-20.26	-454.59	1052.73	-363.22	330.17	-534.58	10
-195.07	-339.84	897.71	-285.49	220.12	-696.04	8
-422.85	-530.52	800.54	-256.65
