# Supplementary material for: Complexes of vertebrate TMC1/2 and CIB2/3 proteins form hair-cell mechanotransduction cation channels
Source: eLife. 2025 Jan 8;12:RP89719. doi: 10.7554/eLife.89719 (PMC11709434; doi:10.7554/eLife.89719)
Supplement: Figure 3—source data 1. [file elife-89719-fig3-data1.zip › Figure 3H/homo/20-1-3-T3.csv]

Time	Lat	Foreaft	Vert	Pitch	Roll	Yaw
1	657.71	968.99	50.72	-21.67	-132.45	10
2	160.4	654.79	1107.67	106.66	-2.56	-139.74
3	219.48	648.93	972.17	136.05	-69.06	-149.41
4	281.01	613.04	822.51	76.23	-61.07	-151.37
5	289.55	434.08	445.8	36.99	-29.97	-159.91
6	119.14	229.98	919.43	99.88	12.51	-203.98
7	-14.89	845.7	533.69	224.33	32.87	-168.27
8	-124.76	560.79	721.19	108.86	58.65	-213.41
9	-873.78	419.68	1152.1	115.14	-88.26	-276.73
10	-686.52	702.64	929.2	83.44	-387.76	-194.31
11	76.17	789.31	811.28	-35.25	-508.91	-125.31
12	838.62	614.01	879.88	-50.78	-451.2	-109.62
13	785.64	554.44	942.63	-65.67	-206.85	-167.91
14	539.31	589.36	876.95	-126.95	-46.17	-244.81
15	200.68	558.59	994.14	-264.77	28.23	-274.29
16	23.44	605.96	1073	-387.36	-10.96	-257.48
17	79.35	495.12	988.77	-439.15	-84.26	-226.56
18	100.34	328.37	803.47	-432.83	-103.67	-222.99
19	151.86	-95.21	823.24	-394.81	-141.6	-215.06
20	375.24	-229.49	974.12	-249.11	-167.69	-199.83
21	509.77	-319.34	1023.68	-116.15	-120.64	-207.09
22	567.87	-407.96	1158.94	-14.8	-55.42	-168.88
23	536.87	-359.13	1136.47	109.04	34.3	-108
24	344.24	-254.88	1060.79	201.97	100.34	-58.14
25	258.54	-120.85	946.53	247.13	89.66	24.84
26	222.9	107.42	970.46	239.26	86.49	84.44
27	109.62	287.84	1000.24	204.13	87.49	161.74
28	27.59	326.66	1013.43	175.96	84.72	159.27
29	-75.44	240.72	990.72	171.3	71.56	94.91
30	-70.56	305.66	934.08	153.93	33.29	27.31
31	-70.07	320.56	946.04	115.57	2.9	-6.47
32	-23.44	310.3	999.51	95.73	-14.68	-9.28
33	37.84	388.18	944.82	82.58	-32.32	-9.52
34	89.11	417.72	943.36	53.47	-37.38	-11.69
35	92.53	372.8	994.63	22.77	-35.25	-12.91
36	53.47	343.02	964.6	8.45	-43.85	-15.53
37	198	277.34	1008.3	11.47	-53.31	-16.6
38	168.21	160.4	1004.88	39.4	-35.16	-34.97
39	186.28	159.18	978.76	91.64	-32.99	-54.2
40	164.31	124.02	973.88	126.13	-29.21	-55.21
41	174.07	260.99	944.09	172.49	-17.64	-24.02
42	190.67	470.46	925.78	161.1	-21.06	6.1
43	201.42	557.13	985.6	99.12	-11.47	38.09
44	211.18	603.76	1012.45	27.04	-2.32	46.48
45	262.45	594.97	1004.15	-7.32	9.46	40.44
46	185.3	408.94	957.76	-33.26	35.31	15.56
47	92.29	185.79	956.54	-18.16	37.72	-1.16
48	122.8	92.04	931.15	54.6	31.52	-9.31
49	99.37	-45.41	979.49	186.25	35.46	-22.28
50	44.68	-318.6	907.23	290.53	24.87	-20.54
51	92.04	-130.62	605.96	528.14	10.13	8.12
52	30.03	327.15	384.28	648.5	-29.39	4.18
53	45.9	573.24	431.4	605.44	-63.08	43.03
54	63.23	1198.73	429.44	516.27	-68.3	88.5
55	373.54	1476.07	699.22	295.04	-71.69	134.22
56	573.97	1370.12	774.66	140.01	-20.6	31.95
57	719.48	1216.55	562.5	49.35	58.72	-169.04
58	556.64	988.04	662.35	-84.87	208.47	-310.15
59	333.5	853.27	713.13	-149.14	292.63	-297.45
60	-217.04	580.08	682.13	-181.3	238.8	-160.55
61	-209.96	238.53	613.28	-163.45	180.79	-105.38
62	23.19	84.96	495.61	-29.51	116.21	-99.82
63	-163.57	164.55	402.34	131.87	133.27	-116.12
64	-451.42	298.83	446.78	216.89	84.59	-55.94
65	-356.69	465.82	546.88	284.15	-26.64	39.18
66	-59.57	598.39	443.12	316.93	-61.25	52.12
67	268.55	842.77	429.44	294.71	-24.17	6.65
68	80.57	917.97	386.47	231.05	59.51	-92.25
69	-77.39	938.48	375.24	148.77	75.53	-115.63
70	-73	847.41	410.64	65.4	69.27	-81.09
71	-179.44	760.25	380.37	32.93	67.72	-42.85
72	-398.68	557.86	484.86	47.18	43.64	-23.62
73	-440.92	530.76	325.44	232.15	-62.9	37.93
74	-585.21	547.36	-11.23	130.31	-95.58	0.61
75	-573.24	648.68	10.5	47.67	-165.59	-76.35
76	-444.09	907.47	180.42	4.49	-246.55	-86.85
77	39.06	1374.76	619.63	-27.74	-225.68	-36.13
78	147.22	1363.53	402.59	-147.25	-148.65	24.99
79	-132.08	1129.15	176.76	-277.8	-84.2	-38.67
80	-164.79	1007.57	420.9	-404.82	-85.97	-89.11
81	-148.93	1081.79	464.36	-461.73	-96.31	-225.25
82	-254.15	1077.39	390.63	-515.72	-95.67	-453.46
83	-447.27	313.72	512.7	-548.61	-199.43	-608.34
84	-173.58	-324.71	707.52	-486.63	-246.28	-650.57
85	-42.97	-653.81	1172.12	-139.98	-262.73	-641.48
86	-276.37	-606.69	234.38	242.49	-298.28	-443.15
87	-70.56	-685.3	590.82	335.36	-380.19	-97.9
88	101.07	-405.76	601.56	442.54	-360.69	200.26
89	520.26	348.88	366.94	438.32	-262.66	339.78
90	538.57	733.64	388.43	231.51	-136.32	274.72
91	359.62	954.1	782.23	30.94	-90.67	116.06
92	52.73	654.05	1059.08	-0.95	-101.93	56.09
93	-300.05	520.75	970.95	102.51	-109.41	28.53
94	-174.8	806.4	784.91	111.54	-187.01	118.5
95	-8.79	510.25	869.87	40.28	-235.57	164.46
96	169.19	353.03	906.98	76.66	-254.88	180.54
97	507.32	254.15	1014.89	106.51	-228.24	166.63
98	424.8	382.32	728.27	194.92	-157.75	143.16
99	562.26	968.02	819.09	159.76	-165.95	58.23
100	612.55	829.35	1013.92	65.55	-69.73	74.71
101	-113.53	702.15	441.65	13.09	-21.64	90.18
102	-99.85	462.4	712.65	-25.21	-181.18	64.33
103	174.56	385.25	823.73	-28.11	-213.78	60.03
104	252.2	377.69	950.2	20.66	-243.44	61.46
105	74.22	480.71	983.64	42.39	-185.58	127.72
106	317.14	369.63	955.08	50.99	-227.05	215.45
107	767.33	327.15	898.93	100.52	-182.95	251.68
108	818.36	544.19	797.85	120.45	-153.5	203.74
109	931.15	723.39	708.98	90.76	-130.65	146.85
110	1132.32	1064.94	833.25	64	-111.02	123.87
111	621.83	859.86	559.08	24.9	15.56	137.05
112	218.99	650.63	378.42	-52.22	-4.09	130.8
113	310.3	730.96	570.31	-134.77	-169.37	144.01
114	1134.52	258.3	1333.25	-138.95	-211.3	158.57
115	1091.31	396.24	1020.75	-40.04	-73.85	142.76
116	920.65	506.59	907.23	-42.27	10.56	126.5
117	758.3	501.46	914.79	-22.95	4.7	119.57
118	882.08	666.75	783.94	-45.44	-74.71	87.74
119	1263.92	547.61	957.52	-47.58	-38.36	63.2
120	1017.82	950.68	677.98	-71.5	22.37	8
121	1022.46	885.01	714.11	-215.21	19.29	-13.12
122	1008.54	529.05	1001.22	-254.39	23.1	3.72
123	1073.73	541.02	772.95	-225.19	56.73	52.8
124	1120.12	205.32	1043.46	-201.54	134.83	125.09
125	1003.66	157.23	1090.33	-105.44	197.3	119.38
126	848.14	-82.52	1101.81	13.15	249.73	192.57
127	805.42	-62.74	989.01	165.47	269.53	232.73
128	783.69	89.84	925.29	261.23	305.24	173.22
129	400.15	554.44	776.86	231.26	288.82	123.44
130	578.86	698.49	737.79	139.83	178.22	48.4
131	657.71	635.99	874.27	60.52	169.37	40.44
132	881.1	669.43	798.1	58.35	165.68	12.24
133	773.93	526.37	1000	88.17	189.09	-67.93
134	532.71	460.69	810.3	116.46	186.98	-116.94
135	511.47	381.35	875.24	122.41	192.96	-121.95
136	592.04	534.42	828.86	112.34	186.89	-146.45
137	599.61	331.05	995.85	79.44	189.82	-191.56
138	412.6	528.08	965.82	137.24	207.4	-208.31
139	356.93	388.18	726.81	154.27	239.87	-190.86
140	191.89	229.49	904.3	188.96	228.3	-122.62
141	345.95	461.91	865.97	232.94	199.46	-142.85
142	99.61	677.49	507.57	183.44	229.03	-136.99
143	-95.46	404.3	812.74	184.36	206.36	-83.92
144	413.57	372.56	705.81	262.57	136.75	-40.31
145	898.19	347.41	527.34	257.35	205.35	-76.81
146	464.6	442.87	502.93	299.47	315.86	-219.7
147	68.85	424.32	519.29	355.59	335.24	-292.11
148	174.8	659.67	0.73	361.6	313.42	-308.84
149	-55.18	590.09	-165.04	306.18	364.75	-286.83
150	-725.59	491.7	-81.79	211.82	380.19	-162.2
151	-435.55	1112.55	-67.38	52.58	296.45	-40.99
152	-620.85	1122.8	380.62	14.07	284.48	-205.69
153	-1616.21	982.91	348.63	34.55	190.92	-278.99
154	-1800.29	1003.66	393.31	24.14	-148.38	-22.86
155	-896.97	871.09	263.43	59.94	-417.24	25.76
156	559.81	657.47	-85.45	7.72	-394.87	23.74
157	583.5	543.7	198.49	-47.15	-133.42	20.32
158	-169.43	1016.6	56.64	13.61	41.72	48.4
159	-723.39	815.67	467.04	-64.39	46.63	79.04
160	-575.44	815.67	497.07	-111.85	-54.87	90.58
161	-400.63	1044.19	344.73	-188.45	-87.49	95.55
162	-345.95	1478.76	372.07	-360.69	-54.41	62.41
163	-301.76	964.6	441.89	-553.99	-115.91	19.74
164	-479.74	252.2	764.89	-462.28	-192.96	-72.97
165	-300.54	222.17	-199.46	-159.64	-295.93	-142.4
166	18.31	142.58	380.13	-265.56	-303.1	-101.72
167	79.59	505.62	533.45	-227.39	-272.61	9.4
168	512.7	325.68	806.88	-238.68	-240.14	64.94
169	550.05	365.97	583.98	-188.84	-102.66	34.21
170	214.11	231.45	950.68	-127.35	-3.88	0.06
171	-77.15	149.66	1178.22	-60.06	10.25	34.45
172	-154.3	44.43	1544.19	261.14	86.15	-12.51
173	-600.34	305.18	159.18	116.46	-8	15.59
174	-410.64	530.03	620.61	11.44	-170.14	46.33
175	-278.81	761.96	926.51	-67.38	-224.67	168.24
176	-37.84	560.3	626.71	-122.65	-221.5	249.94
177	40.28	729.49	428.96	-179.53	-250.67	235.6
178	219.48	616.21	745.61	-207.64	-247.96	218.69
179	249.76	575.93	949.95	-196.47	-264.5	145.72
180	295.65	199.46	950.68	-201.97	-261.6	-1.19
181	215.58	-254.64	1047.12	-103.42	-268.19	-154.82
182	-79.1	-540.04	864.99	82.7	-308.96	-159.24
183	605.71	34.42	787.84	267.15	-426.3	93.11
184	927	1123.05	777.83	125.31	-385.89	201.54
185	1427.25	640.63	964.36	56.09	-232.48	161.29
186	1544.68	695.31	745.36	48.77	-121.06	81.3
187	1228.76	698	580.57	-16.75	4.46	-54.05
188	1297.12	274.17	1534.67	-91.06	63.02	-125.49
189	1726.81	65.19	1423.1	102.75	291.41	-232.85
190	149.41	437.5	553.71	198.36	530.79	-299.56
191	-780.52	777.59	4.15	135.13	267.7	-284.76
192	-705.32	517.82	155.76	-172.64	-15.87	-138.95
193	-338.62	-50.29	1232.18	-285.71	-41.05	-30.85
194	-664.31	204.35	1204.35	-261.38	1.37	102.69
195	54.44	385.01	1342.29	57.71	-91.34	200.38
196	510.25	964.11	87.4	310.15	-76.6	192.05
197	395.26	322.75	1503.91	-5.83	-137.51	188.6
198	356.2	695.07	978.76	62.93	-155.43	176.67
199	1258.06	567.87	851.81	17.82	-137.51	135.13
200	943.36	462.4	988.53	-52.03	22.49	66.28
201	837.89	127.44	1177.98	-92.35	97.11	219.39
202	980.96	374.27	1023.68	-47.85	194.89	329.38
203	965.33	195.31	1066.41	-23.19	282.01	207.58
204	846.19	144.29	940.43	88.81	365.66	-2.69
205	436.04	266.36	720.21	127.99	385.71	-110.78
206	225.59	347.9	582.28	144.38	369.66	-281.92
207	71.53	145.51	712.65	120.48	316.31	-334.47
208	-173.83	305.66	628.91	157.65	321.66	-328.13
209	-236.08	140.87	665.28	138.79	254.67	-272.8
210	-304.93	394.53	582.03	155.58	254	-113.04
211	-410.4	359.13	469.73	264.22	216.4	-76.84
212	-729.98	732.18	230.96	258.88	93.9	-60.12
213	-358.15	1311.77	737.79	203.55	26.61	-30.24
214	-291.75	1636.47	897.46	86.15	59.11	104.8
215	-287.6	1300.78	430.42	-69.4	0.52	81.36
216	132.08	599.61	1069.58	-203.55	-46.05	-102.81
217	550.05	123.29	919.19	-218.14	-11.84	-269.59
218	366.21	207.52	686.28	-197.63	81.15	-276.95
219	-38.09	112.79	807.37	-149.96	118.32	-241.82
220	-734.62	152.59	-180.42	221.68	221.83	-196.08
221	-715.58	533.45	536.38	18.92	-0.24	4.15
222	-353.27	419.92	877.44	-46.08	-96.01	63.08
223	-171.63	512.94	780.27	-60.3	-103.58	-40.83
224	-23.19	345.21	753.17	-22.71	-50.84	-121.06
225	-334.47	333.74	648.68	12.27	-58.01	-105.29
226	-487.79	645.26	481.2	75.2	-139.4	67.02
227	-340.58	536.13	614.75	7.17	-216.43	227.72
228	-100.59	453.61	667.24	-20.39	-271.27	214.81
229	105.71	605.96	691.41	-46.2	-251.19	91.98
230	409.67	703.61	715.82	-107.06	-206.76	22.98
231	10.01	399.17	1074.71	-147.61	-129.73	-113.13
232	-145.26	342.77	898.19	-98.14	-164.89	-84.44
233	312.26	89.36	885.74	-65.37	-269.56	43.85
234	897.46	83.01	844.24	25.94	-238.43	216.46
235	1185.79	296.88	822.75	119.42	-34.03	276.79
236	841.06	346.19	1121.83	175.87	155.21	177.73
237	543.21	435.79	1111.57	174.93	192.23	116.58
238	550.05	328.13	1023.68	105.77	225.98	29.14
239	531.98	431.4	756.59	138.03	238.98	-34.48
240	434.08	249.51	705.08	181.95	261.84	-31.31
241	356.93	-28.08	783.69	225.74	258.36	-73.85
242	389.65	-66.16	559.57	385.62	281.89	-165.34
243	1362.3	331.54	326.9	464.72	578.43	-311.4
244	182.13	1029.3	-508.06	377.38	704.16	-458.71
245	-1343.75	327.15	241.7	-1.19	534.55	-516.05
246	-906.74	310.55	386.72	-41.02	336.33	-373.35
247	-668.95	-116.46	-113.04	-90.85	257.69	-521.09
248	-627.69	-737.3	-79.1	-38.88	313.23	-678.62
249	-1817.14	-939.94	359.86	172.24	322.75	-602.94
250	-1874.51	-762.94	319.82	476.59	69.98	-245.42
251	-500.73	620.61	79.83	580.11	-75.53	-261.63
252	-276.61	2101.07	-415.77	520.51	-60.39	-308.32
253	-494.87	1646.73	-242.19	24.9	42.6	-308.32
254	-821.04	253.91	357.67	-322.48	37.17	-101.32
255	-1333.5	-747.8	-442.87	-146.21	-26.52	222.41
256	-1237.55	-1081.54	280.52	-100.16	7.14	450.44
257	-1188.96	-834.72	18.8	182.25	-16.2	337.04
258	-1195.31	-422.36	-68.85	235.05	-104.55	70.31
259	-1016.36	179.69	-59.57	252.66	-161.96	-60.97
260	-926.76	1014.16	-34.91	139.5	-276.67	-170.65
261	-377.93	1478.03	283.94	-171.66	-419.43	62.84
262	403.81	685.06	262.7	-370.21	-399.96	218.38
263	278.08	175.05	239.01	-394.44	-220.31	153.56
264	453.37	-75.44	369.63	-280.33	-52.64	-25.18
265	-44.92	-232.42	376.46	-146.09	133.7	-171.3
266	-923.34	-375	429.44	-88.35	99.58	-173.49
267	-872.8	-254.15	468.51	56.06	-87.95	-99.52
268	-652.83	-315.43	443.6	95.31	-226.65	13.49
269	-255.13	-307.37	429.44	166.02	-278.35	121.12
270	-266.36	-90.33	508.06	250	-213.53	196.78
271	-316.89	-92.29	452.64	271.94	-175.45	180.27
272	-393.07	406.98	473.63	194.09	-178.25	121.49
273	-658.2	594.24	650.88	137.18	-186.92	130.68
274	-409.67	355.71	677.98	65.95	-239.14	281.68
275	-499.27	336.18	292.24	68.97	-245.7	372.86
276	-379.15	437.26	342.29	28.14	-306.85	414.46
277	118.16	536.62	399.9	40.31	-406.49	381.53
278	671.63	576.17	451.9	23.01	-389.16	324.58
279	1474.85	868.41	692.87	-56.82	-132.02	208.95
280	1024.17	758.54	806.4	-106.81	40.65	159.94
281	-320.07	414.06	914.79	-130.16	182.04	96.41
282	-438.96	343.51	922.85	-101.68	-40.28	85.33
283	-459.23	33.69	1013.92	-48	-66.22	132.54
284	-582.28	236.08	923.1	10.74	-89.29	203.06
285	-530.76	322.27	687.99	-24.78	-234.34	265.2
286	301.27	182.37	741.21	-49.93	-288.85	266.88
287	756.1	691.65	709.47	-14.83	-272.95	159.06
288	766.36	947.75	599.12	-82.73	-179.05	119.78
289	457.03	501.95	1072.75	-127.08	-69.27	136.54
290	333.74	564.45	1084.96	-6.65	-37.75	140.53
291	328.86	525.15	1021.97	82.43	-52.98	126.37
292	447.51	599.12	816.89	108.89	-47.21	121
293	422.85	519.29	969.73	117.95	-36.38	128.75
294	608.89	662.84	676.03	110.69	-28.99	104.64
295	675.54	790.28	615.48	60.88	-3.39	63.69
296	409.91	772.22	634.52	31.04	56.3	47.73
297	101.81	840.82	583.98	-9.52	25.51	71.32
298	-25.88	673.58	741.7	-27.59	-39.86	90.85
299	-43.46	603.27	746.83	-48.68	-99.76	150.97
300	-371.58	476.07	916.99	-60.7	-138.79	250.43
301	-261.72	251.95	812.99	-36.47	-280.7	374.79
302	50.54	362.79	612.55	-46.78	-402.68	383.33
303	533.2	481.69	591.55	-80.63	-425.26	384.92
304	1277.59	242.43	550.29	-104.43	-435.3	395.02
305	1301.51	407.23	608.89	-112.67	-288.85	382.45
306	1583.98	214.36	777.1	-77.21	-248.78	347.96
307	1364.99	418.95	767.58	-26.37	-142.36	367.86
308	1491.94	464.84	587.65	-38.24	-160.1	263.34
309	1456.54	456.79	836.67	-59.02	-133.45	170.2
310	1557.86	348.39	933.84	-19.74	-65	101.56
311	1373.29	319.82	896.48	-17.21	-1.07	61.22
312	1274.66	64.45	818.85	26.98	-17.43	-9.03
313	1312.99	3.66	927.25	36.65	1.46	38.94
314	1438.23	273.44	927.73	89.08	31.31	47.67
315	1630.37	288.33	804.69	95.52	88.23	-23.22
316	1582.03	228.27	808.84	106.35	132.32	-52.03
317	1552.49	295.17	729.98	117.68	212.25	-74.49
318	1324.46	340.58	813.48	132.39	281.43	-124.91
319	1160.16	594.48	582.76	142.55	330.08	-240.26
320	989.99	403.56	644.04	58.38	303.38	-379.09
321	1111.57	519.53	609.13	42.88	348.75	-343.48
322	1229.98	570.8	791.02	135.68	597.9	-354.1
323	-74.71	594.48	261.23	81.45	525.79	-175.17
324	-810.79	578.86	348.39	31.13	373.63	-84.53
325	-330.57	-24.17	816.16	-76.2	70.19	102.05
326	266.36	409.67	1153.32	4.67	-3.75	204.41
327	137.45	1135.99	844.48	38.33	-59.2	99.15
328	478.27	1173.58	824.46	-103.12	-118.96	57.1
329	694.09	605.96	1067.14	-162.38	-98.66	30
330	717.04	265.87	969.24	-117.77	-65.61	3.85
331	786.38	65.67	838.13	25.82	-65.09	66.56
332	982.67	404.54	721.92	163.06	-74.22	163.42
333	1045.65	590.58	736.57	140.08	-75.16	162.9
334	1266.85	521.48	864.26	117.68	1.01	33.26
335	1155.03	489.99	841.06	140.26	23.35	-34.58
336	1310.79	355.71	876.46	178.89	100.28	-56.12
337	1190.67	428.22	836.91	229.92	238.89	5.86
338	991.7	145.75	934.57	297.18	316.93	27.77
339	570.31	268.8	343.26	480.5	438.69	-110.41
340	-707.03	585.69	260.99	612.34	273.77	-459.17
341	-1081.3	2129.15	84.23	504.82	16.66	-467.16
342	1271.73	1341.8	492.92	-109.28	-164.92	-345.83
343	188.72	456.05	978.27	-231.6	13.4	-455.11
344	268.8	299.32	470.21	-73.06	-11.26	-346.65
345	675.78	878.42	386.96	31.52	56.37	-193.6
346	306.4	1164.31	539.79	-105.8	215	-131.53
347	192.63	1042.97	663.57	-290.07	271.12	-204.9
348	-334.72	724.61	629.39	-368.29	185.55	-319.55
349	-687.01	539.79	754.64	-353.7	93.23	-318.85
350	-628.42	505.13	714.84	-282.59	-77.82	-220.49
351	-550.05	470.46	496.83	-226.41	-202.91	-185.79
352	-750.49	259.77	565.19	-169.74	-305.51	-144.56
353	-991.21	115.48	717.29	-11.6	-485.47	-53.62
354	-362.06	408.2	483.4	163.24	-708.74	112.55
355	-53.47	432.13	329.59	152.95	-746.37	238.77
356	458.25	87.16	370.85	111.97	-731.26	319.37
357	1024.17	174.56	322.02	123.38	-737.95	538.88
358	1723.63	499.27	362.3	32.32	-695.74	614.23
359	1653.08	344.73	675.54	-39.12	-408.14	490.23
360	1069.82	629.64	-167.24	-89.48	-246.37	406.68
361	1501.46	108.89	1025.15	-203.46	-301.91	413.54
362	1910.4	370.61	1196.29	-100.01	-207.12	300.78
363	1856.69	312.26	1128.91	-3.97	-67.5	159.52
364	1540.04	317.14	516.85	-27.25	13.15	68.05
365	1545.41	241.21	903.08	-36.96	21.21	47.36
366	1714.84	308.84	983.4	-4.03	74.34	-60.7
367	1771	210.94	1023.19	36.07	147.74	-172.73
368	1469.73	21.97	925.54	82	225.46	-273.28
369	1328.86	92.04	913.09	110.99	268.07	-326.51
370	1146	51.76	740.97	149.2	316.59	-314.67
371	1148.93	661.62	834.23	146.3	374.42	-298.55
372	446.29	687.99	316.89	87.07	463.59	-335.85
373	-254.15	678.71	312.01	-181.21	316.59	-213.9
374	-266.6	158.94	802.25	-359.07	82.73	3.94
375	279.54	53.71	1278.08	-280.85	-47.45	116.24
376	286.38	394.29	1360.84	-69.15	9.92	22
377	148.44	437.5	1259.28	38.91	-18.71	-12.42
378	228.52	358.15	1116.21	79.1	-72.48	44.28
379	638.43	400.63	828.13	75.62	-165.71	122.31
380	931.88	455.81	730.47	46.69	-177.64	97.81
381	974.85	522.71	655.27	56.82	-133.79	4.55
382	956.54	677	604.74	-11.81	-99.58	-1.71
383	827.15	669.92	840.09	-51.57	-100.74	23.53
384	826.9	604.49	973.14	-88.32	-122.5	82.12
385	1016.11	463.87	946.53	-109.74	-109.44	101.81
386	974.85	322.51	945.56	-104.55	-67.41	51.12
387	837.4	255.86	903.81	-70.13	-61.98	-28.84
388	812.01	260.01	864.26	-39.61	-77.06	-37.35
389	872.56	254.88	942.14	-19.96	-79.65	-41.87
390	1008.06	339.84	948.73	7.11	-60.33	-37.48
391	998.78	394.53	945.07	3.85	-16.2	-31.13
392	978.52	375.73	978.27	1.74	-6.04	-33.23
393	984.86	402.34	954.35	4.79	6.23	-26
394	971.92	425.78	887.45	-8.88	30.49	-19.32
395	940.19	361.33	957.03	-31.65	56.12	-26.46
396	823.97	357.42	941.65	-25.94	75.93	-30.55
397	782.96	333.5	936.28	-19.53	62.1	-9.83
398	774.9	373.78	948.49	-23.35	45.23	-4.49
399	722.41	350.1	954.59	-29.21	22.8	-6.9
400	708.98	335.69	920.9	-33.81	-6.84	3.97
401	725.83	301.51	959.96	-29.02	-38.12	14.37
402	787.84	310.55	955.32	-22.58	-52.37	14.5
403	835.21	314.7	944.09	-14.98	-63.14	14.68
404	849.61	297.85	957.28	-4.7	-72.66	12.48
405	916.26	340.82	945.31	-9.19	-71.59	16.48
406	934.57	332.28	944.34	-13.95	-57.37	17.97
407	904.54	318.85	930.66	-11.14	-52.7	22.71
408	956.3	297.12	974.61	-2.47	-57.86	33.87
409	1011.23	336.67	934.33	-8.88	-43.61	38.6
410	1023.93	322.51	948	-17.76	-17.67	31.31
411	987.55	304.44	933.59	-14.25	-2.62	19.74
412	1013.43	280.03	951.42	-7.23	-1.19	13.46
413	963.62	309.33	921.88	-0.61	20.81	5.58
414	916.5	318.12	950.44	11.81	27.53	-2.69
415	920.17	346.44	931.64	12.94	32.96	-8.61
416	876.95	357.42	945.8	6.77	29.27	-8.67
417	855.22	313.48	1003.66	4.64	11.75	-10.35
418	840.09	326.17	934.57	7.78	-5.46	-11.08
419	880.13	301.03	979.25	4.03	-14.43	-5.74
420	850.83	357.18	921.39	4.39	-18.49	-3.63
421	881.59	322.02	972.66	-7.78	-25.6	3.11
422	833.25	295.9	953.61	-8.76	-27.01	10.53
423	833.25	326.17	905.76	-5.46	-45.75	31.4
424	930.91	323.24	919.19	-2.9	-51.33	40.95
425	972.17	342.77	923.34	-5.31	-41.2	33.63
426	948.24	306.64	955.81	-13.95	-27.89	26.37
427	1035.16	325.68	923.58	-22.8	-27.53	19.93
428	994.87	311.77	940.43	-24.99	-10.53	17.7
429	943.12	278.56	938.96	-27.56	-13.09	20.32
430	1009.03	265.63	920.65	-21.42	-13.7	17.43
431	999.27	258.06	918.46	-18.31	-7.11	3.39
432	996.58	226.81	939.94	-5	-5.31	-5.89
433	1017.58	200.2	940.67	3.11	-6.47	-8.94
434	1000.98	222.66	898.68	8.09	8.85	-6.5
435	953.61	302.98	889.16	32.87	10.19	-11.54
436	948.24	320.56	917.24	39.46	-2.29	-15.59
437	973.88	352.54	966.55	35.13	-0.85	-11.47
438	954.59	365.23	933.35	22.19	2.99	0.27
439	1001.22	326.9	949.95	8.79	0.15	-4.18
440	977.05	335.69	928.47	-6.65	4.55	-5.52
441	983.15	361.08	906.01	-11.05	9.77	0.4
442	927.73	339.6	919.43	-27.62	10.77	10.68
443	916.26	299.56	905.52	-30.7	0.49	8.64
444	928.96	280.52	919.43	-29.02	0.73	9.28
445	909.91	232.67	950.2	-31.56	-6.93	4.94
446	937.01	238.04	942.63	-9.06	-11.38	4.7
447	954.59	251.71	905.76	-0.27	-16.97	0.03
448	1001.95	232.42	941.89	12.15	-11.47	-6.29
449	1003.17	274.41	931.64	20.97	-4.15	-6.26
450	987.79	300.05	949.95	26.76	6.13	-2.29
451	971.92	339.84	930.66	24.08	6.99	1.98
452	994.38	330.81	952.15	9.09	14.8	-0.79
453	929.44	318.85	924.56	7.23	17.18	-3.88
454	910.16	309.81	915.77	1.83	5.25	-7.63
455	889.4	322.75	927.49	0.73	-0.4	-1.34
456	874.51	309.81	952.88	-4.21	-14.07	2.44
457	911.38	323.24	943.12	-7.6	-21.03	6.07
458	957.03	318.85	910.64	-16.72	-24.66	3.81
459	971.68	295.41	913.09	-17.33	-24.6	10.89
460	1002.69	298.83	914.55	-16.69	-19.38	16.82
461	1009.28	259.77	945.07	-15.66	-13.37	15.96
462	997.56	232.42	936.77	-8.21	-9.52	14.34
463	988.53	270.75	905.52	-3.02	-10.1	16.48
464	997.8	312.74	880.13	0.85	-12.39	9.49
465	994.63	291.02	897.71	-2.99	-11.57	3.11
466	987.3	260.25	953.37	-0.55	-11.2	0.73
467	994.38	272.22	921.39	4.64	-16.88	2.38
468	1007.81	280.76	917.48	5.62	-15.93	2.62
469	1016.36	281.25	924.32	7.42	-9.89	-4.06
470	997.8	286.13	919.19	6.74	-8.21	-4.91
471	1000	309.08	880.62	3.51	-3.33	0.31
472	1008.06	282.71	926.76	-6.38	-0.61	7.35
473	970.46	281.49	933.84	-5.1	-2.29	9.7
474	988.77	285.4	870.36	-4.49	-8.82	12.85
475	1005.37	263.43	898.93	3.36	-5.28	9.34
476	995.85	283.69	910.16	4.03	-4.3	6.26
477	963.87	291.75	931.64	-0.06	-4.36	9.37
478	1000	305.42	904.3	-4.76	-9.19	12.08
479	954.35	289.79	908.94	-6.41	-11.72	8.51
480	1012.7	269.53	923.83	-0.43	-17.21	0.34
481	1002.69	240.48	915.04	1.13	-15.01	-3.02
482	993.65	258.06	921.39	10.31	-13.24	1.77
483	969.73	260.5	902.83	16.69	-15.66	2.01
484	1002.44	244.14	912.11	24.29	-14.92	5.71
485	1007.81	299.07	883.06	25.3	-19.53	5.8
486	1031.25	337.65	878.17	15.96	-14.47	12.08
487	1033.2	345.95	900.39	2.29	-10.93	13.98
488	1041.5	320.31	915.53	-13.43	-7.17	17.79
489	1048.83	271	942.38	-22.09	-2.08	15.63
490	1019.53	275.88	893.07	-22.4	-7.32	11.87
491	1004.15	281.25	880.37	-19.04	-7.75	2.78
492	997.56	285.89	892.82	-18.37	-11.84	3.91
493	1039.31	247.07	954.1	-18.25	-12.45	8.42
494	1030.03	256.84	916.26	-12.3	-6.1	11.78
495	1018.55	230.96	888.67	-10.41	-7.05	13.21
496	967.77	205.81	894.04	1.13	-14.13	12.24
497	1000.49	186.77	885.25	19.53	-25.12	2.75
498	1006.1	156.01	915.53	38.02	-28.69	-8.61
499	1012.7	203.86	891.36	45.38	-37.38	-3.11
500	1036.13	323	833.01	42.88	-40.1	1.16
501	1118.65	350.83	867.68	27.89	-40.68	13.85
502	1149.9	339.6	883.06	17.97	-24.75	16.48
503	1148.68	353.03	858.89	-0.76	-6.32	25.67
504	1141.85	341.06	855.47	-9.83	0.79	30.73
505	1149.9	265.14	895.26	-17.58	15.32	39
506	1077.39	267.82	852.05	-13.46	27.19	22.43
507	1043.46	211.18	873.05	-12.05	22.71	-1.4
508	989.01	169.92	937.74	4.79	8.27	-23.71
509	1016.36	269.78	846.19	16.36	2.17	-32.81
510	1122.31	264.65	888.43	18.52	-12.42	-62.29
511	1141.6	291.5	871.83	28.72	-1.74	-82.37
512	1150.39	288.57	814.21	27.95	33.6	-63.63
513	1089.84	246.34	884.28	33.6	53.8	-25.54
514	1060.79	311.04	875	41.14	53.56	-15.53
515	1021.97	350.59	876.71	41.38	71.17	6.38
516	875.49	356.69	911.38	29.79	68.76	19.93
517	906.49	378.17	885.74	12.42	49.71	14.89
518	864.75	373.54	909.91	-3.57	32.1	-4.03
519	868.65	414.31	849.12	-13.37	21.51	-10.96
520	927.73	283.45	930.18	-27.47	0.15	-26
521	962.89	275.88	856.45	-20.48	-7.02	-19.62
522	973.88	247.8	858.15	-8.54	-15.75	-2.56
523	1070.56	208.01	923.34	-0.46	-11.26	3.2
524	979.74	301.27	886.72	25.42	6.04	8.82
525	936.77	347.66	897.71	14.68	-4.39	8.76
526	937.5	344.73	924.8	8.61	-20.66	8.45
527	963.62	373.54	891.85	-1.46	-27.22	7.05
528	1033.45	314.45	905.52	-10.86	-36.32	-3.36
529	1017.09	312.99	854.74	-13.49	-30.27	-9.58
530	1069.34	280.03	878.66	-8.51	-28.66	-0.79
531	1097.17	288.82	894.04	-2.32	-12.27	12.05
532	1096.44	323.97	886.23	-5.34	-3.17	11.72
533	1047.85	320.56	834.23	-9.16	13.06	10.19
534	1043.21	277.59	870.61	3.39	14.5	14.31
535	1040.77	288.57	860.6	9.58	17.94	16.3
536	1035.16	275.39	907.96	11.81	20.57	11.54
537	941.16	314.7	892.33	21.33	20.48	-8.73
538	985.6	335.21	887.7	18.68	3.3	-10.74
539	964.11	321.04	918.46	14.07	0.55	-9.67
540	977.05	339.6	909.67	10.56	-2.29	3.48
541	971.19	387.21	864.99	2.32	1.98	8.03
542	968.02	357.18	889.65	-19.32	-3.78	11.87
543	945.31	335.45	861.82	-27.19	-11.11	2.35
544	923.58	324.46	846.44	-30.94	-27.13	1.13
545	995.36	261.23	897.71	-26.92	-31.28	1.1
546	996.83	262.7	868.16	-11.32	-30.03	3.69
547	1087.16	252.69	882.57	-2.69	-32.32	0.24
548	1062.74	266.11	864.26	12.05	-20.9	-10.35
549	1002.44	277.59	901.12	18.28	-21.36	0.43
550	1118.65	294.92	885.01	20.84	-23.19	18.43
551	1024.41	326.42	806.15	20.05	-4.09	-2.41
552	957.52	259.52	873.05	19.41	-20.29	2.38
553	988.28	243.9	904.54	29.91	-35.68	17.21
554	977.78	206.3	806.4	20.2	-37.93	34.24
555	1069.82	480.96	864.99	54.81	-43.88	-9.28
556	1136.23	610.6	887.94	4.94	-38.06	-35.61
557	1295.9	441.41	888.92	-45.87	-5.8	-19.68
558	1302.49	359.13	845.95	-62.26	48.43	-11.02
559	1239.01	184.57	913.33	-55.94	72.6	-6.81
560	1082.76	145.75	888.43	-8.7	94.64	1.46
561	1031.25	225.83	841.8	28.87	85.66	-6.23
562	906.01	290.53	852.78	41.69	67.05	-45.04
563	819.09	320.8	873.05	44.92	34.64	-40.95
564	816.65	380.86	898.93	39.58	13.89	-27.13
565	820.31	433.35	826.66	16.45	-19.99	-3.2
566	901.61	405.52	856.45	-2.53	-46.48	15.69
567	936.04	387.94	848.88	-19.84	-55.97	26.95
568	1019.78	354	855.71	-27.4	-56.73	32.04
569	1035.16	307.37	890.87	-42.48	-49.68	41.47
570	1111.08	277.59	911.62	-31.1	-44.95	47.42
571	1168.46	257.57	849.37	-19.35	-34.21	20.75
572	1206.79	208.25	869.38	12.21	-21.48	-12.3
573	1219.24	209.23	844.48	37.17	18.52	-28.29
574	1119.14	289.55	863.77	46.66	31.4	-24.41
575	1065.19	370.36	910.16	44.4	42.57	-14.1
576	962.65	399.66	905.52	31.52	43.09	-7.72
577	902.34	409.42	810.3	14.77	32.96	-8.97
578	903.56	365.97	846.68	-1.95	16.2	-11.35
579	860.35	350.34	827.64	-4.18	5.52	-10.41
580	894.53	331.3	885.5	-7.17	-21.51	4.49
581	1000.24	352.29	848.14	-8.61	-40.62	6.84
582	1034.67	360.6	823.97	-17.27	-38.85	-10.41
583	1100.34	355.22	869.87	-19.01	-34.15	-18.16
584	1160.16	373.78	845.7	-21.09	-10.31	-17.91
585	1237.3	280.76	923.1	-33.72	10.13	-10.93
586	1134.52	267.33	847.17	-23.62	43.7	8.76
587	1110.6	288.82	850.59	2.23	49.26	13.89
588	1048.58	325.93	881.35	6.68	58.17	17.27
589	944.58	311.77	920.9	5.07	66.53	24.32
590	870.12	320.8	903.32	6.35	45.01	15.32
591	800.78	367.43	870.12	0.15	12.45	10.44
592	824.22	381.1	844.24	-15.63	-23.1	12.85
593	933.84	346.19	857.67	-22.4	-35.49	10.47
594	957.03	308.84	855.47	-26.95	-41.63	5.37
595	982.42	233.4	928.96	-24.2	-58.44	11.14
596	1018.31	239.26	910.4	-10.83	-69.43	19.29
597	1075.68	251.46	841.55	-4.58	-70.62	15.35
598	1130.86	242.19	840.33	10.16	-58.81	-5.89
599	1152.83	280.27	860.6	21.36	-36.65	-16.02
600	1195.07	331.79	882.08	27.47	-14.8	-15.2
601	1194.58	353.03	878.66	23.5	12.82	0.24
602	1174.56	353.27	869.87	13.89	23.28	5.43
603	1057.62	323.97	779.79	10.19	48.49	-1.98
604	1060.79	301.03	837.16	21.79	48.52	-16.66
605	947.75	345.7	883.06	27.5	51.36	-16.02
606	949.71	352.29	914.31	21.85	34.3	-15.84
607	972.41	403.08	875.73	16.91	24.14	-18.22
608	953.86	382.57	847.66	1.62	23.5	-14.47
609	946.78	361.33	845.95	-13.82	21.12	4.94
610	954.83	323.73	884.28	-18.07	8.27	4.58
611	948	332.52	867.68	-19.62	-8.85	7.9
612	976.56	353.03	837.65	-21.18	-15.72	11.02
613	995.85	306.4	889.65	-22.49	-25.97	13.37
614	1058.11	315.92	862.3	-14.98	-32.9	2.81
615	1032.23	317.38	854.74	-15.38	-26.73	2.08
616	1022.46	283.94	884.28	-10.89	-30.67	8.82
617	1115.23	288.33	873.78	-5.52	-31.77	14.8
618	1086.43	265.38	869.14	0.34	-16.82	2.17
619	1013.18	287.6	828.13	11.57	-10.99	10.07
620	1015.87	326.17	809.33	21.42	-23.01	25.39
621	1077.39	344.24	835.94	18.4	-20.17	18.13
622	1040.04	354	876.22	13.7	-16.75	2.81
623	1069.09	324.22	882.81	0.21	-14.92	1.01
624	1044.19	307.86	855.71	1.8	-10.86	-4.43
625	1073.49	314.45	839.36	3.51	-8.42	-6.59
626	1074.22	317.87	832.28	3.17	-2.75	-7.87
627	1080.81	323	862.79	5.43	-0.89	-10.71
628	1124.02	339.36	832.28	4.46	8.61	-9.09
629	1117.43	301.03	873.78	1.1	29.39	-2.66
630	1056.15	356.69	824.71	0.06	31.77	-4.52
631	1042.48	350.1	854.74	-2.32	30.85	-4.33
632	1005.37	328.86	849.61	-9.43	24.81	-10.47
633	979.49	294.92	870.61	-10.5	17.21	-4.97
634	940.43	289.31	847.41	-5	5	-4.39
635	990.72	318.36	833.98	1.74	-17.55	-6.87
636	1017.82	290.28	899.41	1.98	-20.51	-2.96
637	1041.99	323	826.17	4.58	-19.32	1.31
638	1088.62	336.67	840.33	10.19	-17.09	3.45
639	1080.81	354.98	876.71	5.83	-13.73	2.62
640	1103.52	320.56	898.44	2.93	-5.77	9.28
641	1073	309.57	888.43	3.14	0.92	15.75
642	1067.38	322.51	868.65	4.85	0.67	13.7
643	1027.83	353.76	820.8	-0.89	2.99	6.62
644	1006.84	336.91	843.26	-6.44	-3.75	6.74
645	1008.06	325.44	856.93	-6.38	-10.8	9.64
646	1000.49	351.32	818.36	-10.77	-13.67	10.38
647	996.58	318.12	876.71	-15.93	-25.21	7.87
648	1040.28	277.34	892.09	-16.78	-32.14	4.64
649	1046.39	244.38	856.69	-11.54	-28.38	0.15
650	1058.84	193.85	662.35	-19.84	-31.01	5.46
651	1045.9	-40.28	909.42	-7.75	-30.85	13.24
652	1102.54	479.98	920.17	85.08	-34.76	-12.73
653	1186.28	734.38	838.62	25.48	-19.01	-24.9
654	1290.28	416.75	757.81	-51.39	-0.31	-4.88
655	1249.51	273.19	775.15	-39.7	24.02	1.86
656	1265.87	254.39	787.35	-31.98	37.14	-8.36
657	1089.36	187.74	962.4	-7.75	58.41	-29.24
658	1025.15	220.21	939.45	28.96	54.93	-29.85
659	917.97	339.11	820.56	54.75	41.9	-39.4
660	902.83	414.31	778.81	35.22	20.39	-21.24
661	950.68	404.05	824.46	17.67	12.3	-13.49
662	990.23	246.58	933.59	3.36	4.18	5.4
663	915.77	218.02	850.34	26.73	1.19	62.04
664	931.4	227.78	863.77	37.48	-34.61	187.96
665	1181.64	502.44	734.86	28.41	-36.9	240.33
666	1279.05	1497.31	440.67	-181.52	-31.1	175.51
667	1294.92	1072.27	930.91	-604.06	22.98	-52.4
668	1222.9	-192.38	1299.07	-724.06	93.23	-201.63
669	1086.43	-1183.59	1217.04	-406.43	98.75	-120.27
670	1364.75	-1175.29	697.51	122.71	63.87	91.77
671	1280.27	-917.97	582.52	580.75	97.93	235.6
672	1327.88	-749.27	681.64	848.94	136.35	321.75
673	1288.57	120.36	558.59	852.48	235.66	252.93
674	1375.73	706.54	426.27	767.73	250.58	175.42
675	1277.34	1187.26	576.42	428.71	315.09	-55.54
676	499.76	595.95	1029.54	176.42	279.51	-255.4
677	229.74	32.96	801.03	257.11	199.19	-268.28
678	-321.53	1158.45	283.94	375.49	202.79	-183.69
679	-231.69	1357.67	656.49	54.6	-42.51	136.08
680	191.65	1060.79	396.24	-77.45	-238.95	109.65
681	907.23	206.3	893.55	-32.56	-232.18	149.87
682	1339.6	180.18	642.09	40.99	-205.69	208.28
683	1642.33	507.57	953.37	13.76	-48.55	227.81
684	897.71	601.32	974.85	44.74	113.43	174.1
685	294.19	642.82	466.31	96.56	52.64	162.11
686	446.53	570.56	408.45	6.44	-137.82	231.14
687	763.92	486.57	602.05	-2.9	-293.33	262.24
688	1421.39	364.75	581.05	-1.89	-301.21	241.67
689	1740.23	-93.26	769.53	-60.12	-214.36	204.35
690	1924.32	145.26	880.37	-27.68	-132.39	142.06
691	1897.95	318.85	970.95	-8.7	-48.83	29.63
692	1530.27	337.4	581.3	26.61	84.75	-75.41
693	1204.59	215.09	609.86	-42.54	109.74	-133.33
694	1068.6	719.48	663.82	-125.09	61.86	-179.72
695	1016.6	697.75	1003.91	-178.47	50.87	-203.64
696	1065.92	688.48	926.76	-256.87	85.08	-317.87
697	792.24	348.14	942.14	-343.44	93.17	-399.87
698	579.1	-200.68	923.58	-285.8	35.16	-354.28
699	545.9	-185.06	694.82	-63.32	-69.15	-230.01
700	682.13	63.96	366.46	75.87	-125.82	-102.33
701	1099.85	376.46	415.53	104.89	-40.59	49.8
702	908.94	908.45	713.38	117.65	-22.03	146.36
703	1161.62	1072.27	870.12	4	-13.37	243.07
704	745.36	922.61	690.19	-100.16	44.19	196.5
705	522.46	389.4	494.38	-154.72	-46.45	208.62
706	1149.17	-10.99	1359.62	-29.24	-122.89	248.26
707	1252.69	403.56	889.65	126.65	-37.2	126.16
708	1260.25	440.19	50.78	76.9	-41.44	79.68
709	971.19	-277.83	1020.02	41.05	-14.04	83.34
710	1146.73	736.33	879.15	168.76	-95.06	78.89
711	1630.62	600.83	1184.33	-44.01	-90.21	40.44
712	1476.81	113.04	1258.79	-110.29	-32.59	-96.07
713	1396.48	123.05	950.93	-88.9	12.82	-159.48
714	1271.97	-242.19	794.92	-72.72	38.27	-124.48
715	1142.33	-228.27	495.36	-8.18	18.71	-52.43
716	1633.79	116.21	508.54	88.71	42.05	108.7
717	1872.31	773.93	413.57	124.76	128.23	27.62
718	1372.31	399.41	396	22.86	232.21	57.37
719	1306.64	44.19	941.89	75.44	232.48	280.52
720	959.47	870.36	1043.21	150.82	365.63	552.7
721	709.47	1045.65	861.08	103.15	349.3	601.96
722	791.26	922.85	696.53	-49.32	333.37	419.56
723	480.71	631.1	891.85	-112.27	225.1	211.61
724	817.87	466.31	1109.62	-46.42	132.17	147.83
725	931.15	362.3	640.14	-150.54	94.33	146.73
726	712.16	-63.96	772.95	-173.25	130.58	276.37
727	841.31	34.67	524.66	-93.6	52.12	265.23
728	1111.57	-83.5	679.93	-53.86	16.11	147.8
729	1158.69	115.97	828.13	39.4	6.56	-149.48
730	1030.52	47.61	942.38	70.62	17.3	-461.88
731	537.11	99.12	1100.59	87.25	-40.68	-528.56
732	383.3	192.63	1058.59	84.26	-216.71	-497.31
733	1194.58	123.78	1161.87	16.91	-277.95	-510.96
734	1575.68	-177.73	1298.83	-8.97	-157.29	-505.07
735	522.22	-543.21	1036.87	10.04	-7.32	-264.37
736	775.63	-466.8	816.41	112.85	-63.66	153.87
737	1087.65	18.31	635.99	242.58	-53.99	342.65
738	1334.96	518.31	612.79	253.39	-1.95	261.69
739	1707.03	609.38	816.16	168.4	42.69	-115.63
740	1895.26	825.93	1243.9	102.63	221.31	-226.9
741	1813.48	1123.29	1466.31	257.97	420.04	-74.86
742	1154.05	1229.98	338.62	209.2	523.59	-187.07
743	-216.8	667.24	447.75	-95.34	441.96	-337.65
744	-440.43	181.15	692.87	-316.35	104.03	-260.01
745	53.22	-100.83	823.97	-328.77	-165.28	-67.57
746	1022.22	250.49	1063.96	-198.91	-297.49	-12.91
747	1166.26	553.71	880.37	-101.84	-174.29	-248.63
748	819.09	134.03	1052.25	-178.28	-40.47	-438.87
749	563.72	-11.72	1308.84	-60.36	-1.8	-400.51
750	298.34	378.66	989.75	1.89	-25.3	-265.63
751	441.65	520.51	877.69	-11.14	-141.24	118.74
752	1557.37	614.75	861.57	-41.23	-252.96	338.2
753	2317.38	375.24	1137.45	38.54	-116.49	290.86
754	1986.57	262.7	868.41	147.22	219.48	219.09
755	1818.85	402.1	952.39	158.29	394.41	261.38
756	1410.16	614.26	1174.8	97.5	530.3	139.98
757	-53.47	657.23	753.17	-142.33	377.87	162.2
758	267.09	212.65	912.6	-241.49	280.88	210.63
759	73.97	230.22	776.37	-223.48	221.74	93.93
760	-97.9	-102.05	932.62	-137.08	136.23	-185.15
761	-569.09	-63.72	899.9	-0.27	107.64	-381.32
762	-840.09	141.85	1000.73	76.05	-85.78	-518.31
763	-636.23	88.62	1163.09	99.4	-258.97	-507.32
764	-135.99	-468.75	1540.28	140.9	-285.03	-462.52
765	-258.06	-1054.69	1181.88	450.53	-248.11	-123.93
766	-320.31	-403.81	-276.61	893.19	-319.52	382.93
767	-673.83	2702.88	-1136.96	836.52	-657.07	667.6
768	2282.23	1050.54	-571.29	-51.03	-821.23	999.97
769	2096.92	-89.6	317.87	-383.64	-400.3	612.09
770	1864.01	-883.06	258.06	-311.34	-194.64	663.6
771	2100.83	30.76	1018.8	-140.69	-219.15	672.09
772	2020.26	572.27	1004.39	-55.36	-92.99	594.06
773	2513.67	104.74	348.88	-117.8	-10.71	326.11
774	3164.31	-649.66	1166.99	-116.06	187.65	251.01
775	1144.78	-1372.07	918.21	71.9	474.09	306.7
776	1226.81	-1087.89	460.69	297.7	476.78	893.92
777	1398.68	983.4	657.71	203.43	778.93	999.97
778	526.37	2228.76	1262.21	-103.76	815.58	900.36
779	872.31	765.63	821.04	-145.39	645.78	56.7
780	394.53	-922.12	1139.89	-330.78	601.56	109.16
781	1913.09	-1186.28	-364.75	-499.36	498.78	231.84
782	2339.6	-1806.88	622.56	-259.55	627.29	-350.28
783	2438.48	1537.11	-40.53	-182.16	914.52	-906.43
784	1118.41	716.06	-1551.27	-755.95	765.53	-895.9
785	-41.5	-1638.43	-773.44	-1000	578.22	-537.48
786	-1615.72	-2452.15	919.19	-918.46	440.64	-127.81
787	-1148.44	-2463.38	1430.42	-622.68	-133.51	-188.39
788	517.09	-2054.69	889.89	-212.71	-509.64	-627.2
789	1872.31	-1837.65	620.36	-29.54	-512.3	-875.43
790	1763.43	-2024.41	823.49	2.29	-333.65	-648.56
791	1425.05	-569.09	940.19	130.65	60.42	-385.28
792	451.17	-258.54	902.34	-217.77	166.11	-224.09
793	398.68	-1179.69	875.73	-594.12	85.85	292.39
794	613.04	-1386.47	795.9	-500.67	45.5	519.23
795	655.03	-2309.57	229	-141.51	-8.64	561.04
796	742.92	-2249.51	274.66	145.32	-55.33	603.42
797	606.93	-1269.53	379.15	482.91	-71.26	534.52
798	182.86	-663.57	361.33	546.11	-102.29	491.61
799	869.14	-597.17	190.19	377.59	-250.4	449.22
800	558.35	-1107.67	583.01	328	-253.05	310.79
801	559.33	-1166.26	637.45	453.83	-279.88	318.12
802	386.96	-973.63	1035.89	482.82	-244.29	445.65
803	351.56	-812.26	1133.54	434.72	-205.14	338.41
804	729	-421.39	1033.45	340.3	-165.37	141.75
805	541.5	-532.96	1131.35	311.61	-98.54	86.98
806	-330.57	-817.87	1034.67	304.47	-14.19	149.72
807	-158.69	-1060.06	15.38	338.9	-193.6	288.64
808	1586.18	-747.56	194.09	450.74	-270.9	178.34
809	768.31	420.41	-146.73	477.05	-286.8	-196.29
810	2031.98	312.74	-532.71	-259.98	-177.06	-520.57
811	2419.92	-640.14	235.6	-750.06	340.42	-1000
812	1496.34	-531.25	148.93	-464.29	799.07	-1000
813	-3340.82	1074.46	1405.27	-356.84	225.86	-553.71
814	-1254.39	-2004.15	-107.91	-210.63	-468.35	877.66
815	664.55	-797.61	1373.54	633.3	-511.93	788.64
816	1687.5	646.73	-299.56	652.1	-436.83	651.52
817	176.51	379.88	-597.41	71.47	-17.85	742.16
818	1833.01	2500.24	38.33	-452.06	-51.97	999.97
819	1322.27	2075.2	-1470.7	-1000	102.57	-362.73
820	1194.82	-970.46	-2345.21	-1000	35.52	-1000
821	681.64	-3053.22	-2647.22	-1000	79.59	-1000
822	247.8	-4147.7	258.54	-983	27.44	-601.93
823	2805.91	1121.34	650.15	95.34	61.95	601.2
824	4758.3	1824.46	321.04	-666.53	692.26	645.11
825	5219.24	-1132.81	-1190.43	-748.08	999.97	-1000
826	3289.31	-4227.54	-1309.81	156.92	999.97	-1000
827	1948.24	178.96	-4386.23	-73	999.97	-640.29
828	2931.64	348.63	-2487.3	-599.24	999.97	-594.18
829	7404.79	-1840.82	-2575.93	-1000	999.97	-1000
830	2698.97	-3619.87	-5901.61	-854.37	999.97	-1000
831	95.46	-5578.12	-2418.21	-611.66	999.97	-1000
832	-3731.45	-3309.33	-220.7	-17.55	999.97	-1000
833	-4312.99	-1164.31	1176.76	296.3	498.72	-835.75
834	1715.82	-1098.63	793.21	525.09	-787.75	-450.71
835	3468.99	1149.66	-125	629.43	-386.84	-430.21
836	3057.13	113.04	2641.6	166.47	-134.34	-150.67
837	1087.16	-358.15	2276.61	681.79	-118.56	355.35
838	233.15	-0.98	1485.84	756.35	-152.92	999.97
839	2169.92	-245.36	400.15	439.61	-603.24	999.97
840	3502.93	-90.82	641.6	110.32	-477.91	999.97
841	3210.2	693.6	1163.33	-227.05	-182.16	999.97
842	2826.17	601.32	1632.32	-337.43	44.71	-269.01
843	1072.27	-266.85	1842.29	-279.3	-107.97	-773.04
844	422.85	-140.63	541.75	-339.63	-0.58	-946.81
845	926.51	-504.88	826.17	-588.2	93.66	-538.7
846	1046.14	-529.79	593.75	-422.73	93.08	-292.05
847	677	-599.61	59.57	-500.82	-83.98	-94.15
848	1323.97	-1032.47	345.21	-513.12	-210.69	5.55
849	1758.3	-1154.3	521.73	-175.84	-163.33	-7.35
850	1852.05	-1043.7	264.89	134.8	-126.65	-42.6
851	1933.11	-635.74	551.27	205.02	-95.58	-60.97
852	1973.88	-397.95	431	NaN	NaN	NaN
