# Supplementary material for: Complexes of vertebrate TMC1/2 and CIB2/3 proteins form hair-cell mechanotransduction cation channels
Source: eLife. 2025 Jan 8;12:RP89719. doi: 10.7554/eLife.89719 (PMC11709434; doi:10.7554/eLife.89719)
Supplement: Figure 3—source data 1. [file elife-89719-fig3-data1.zip › Figure 3H/homo/20-1-3-T3.txt]

657.71	968.99	50.72	-21.67	-132.45	10
160.40	654.79	1107.67	106.66	-2.56	-139.74	8
219.48	648.93	972.17	136.05	-69.06	-149.41	10
281.01	613.04	822.51	76.23	-61.07	-151.37	8
289.55	434.08	445.80	36.99	-29.97	-159.91	11
119.14	229.98	919.43	99.88	12.51	-203.98	8
-14.89	845.70	533.69	224.33	32.87	-168.27	10
-124.76	560.79	721.19	108.86	58.65	-213.41	8
-873.78	419.68	1152.10	115.14	-88.26	-276.73	11
-686.52	702.64	929.20	83.44	-387.76	-194.31	8
76.17	789.31	811.28	-35.25	-508.91	-125.31	10
838.62	614.01	879.88	-50.78	-451.20	-109.62	8
785.64	554.44	942.63	-65.67	-206.85	-167.91	10
539.31	589.36	876.95	-126.95	-46.17	-244.81	9
200.68	558.59	994.14	-264.77	28.23	-274.29	10
23.44	605.96	1073.00	-387.36	-10.96	-257.48	8
79.35	495.12	988.77	-439.15	-84.26	-226.56	10
100.34	328.37	803.47	-432.83	-103.67	-222.99	8
151.86	-95.21	823.24	-394.81	-141.60	-215.06	11
375.24	-229.49	974.12	-249.11	-167.69	-199.83	8
509.77	-319.34	1023.68	-116.15	-120.64	-207.09	10
567.87	-407.96	1158.94	-14.80	-55.42	-168.88	10
536.87	-359.13	1136.47	109.04	34.30	-108.00	9
344.24	-254.88	1060.79	201.97	100.34	-58.14	10
258.54	-120.85	946.53	247.13	89.66	24.84	8
222.90	107.42	970.46	239.26	86.49	84.44	10
109.62	287.84	1000.24	204.13	87.49	161.74	8
27.59	326.66	1013.43	175.96	84.72	159.27	11
-75.44	240.72	990.72	171.30	71.56	94.91	8
-70.56	305.66	934.08	153.93	33.29	27.31	8
-70.07	320.56	946.04	115.57	2.90	-6.47	10
-23.44	310.30	999.51	95.73	-14.68	-9.28	8
37.84	388.18	944.82	82.58	-32.32	-9.52	9
89.11	417.72	943.36	53.47	-37.38	-11.69	8
92.53	372.80	994.63	22.77	-35.25	-12.91	10
53.47	343.02	964.60	8.45	-43.85	-15.53	8
198.00	277.34	1008.30	11.47	-53.31	-16.60	8
168.21	160.40	1004.88	39.40	-35.16	-34.97	11
186.28	159.18	978.76	91.64	-32.99	-54.20	8
164.31	124.02	973.88	126.13	-29.21	-55.21	8
174.07	260.99	944.09	172.49	-17.64	-24.02	10
190.67	470.46	925.78	161.10	-21.06	6.10	9
201.42	557.13	985.60	99.12	-11.47	38.09	10
211.18	603.76	1012.45	27.04	-2.32	46.48	8
262.45	594.97	1004.15	-7.32	9.46	40.44	8
185.30	408.94	957.76	-33.26	35.31	15.56	10
92.29	185.79	956.54	-18.16	37.72	-1.16	9
122.80	92.04	931.15	54.60	31.52	-9.31	8
99.37	-45.41	979.49	186.25	35.46	-22.28	10
44.68	-318.60	907.23	290.53	24.87	-20.54	8
92.04	-130.62	605.96	528.14	10.13	8.12	8
30.03	327.15	384.28	648.50	-29.39	4.18	11
45.90	573.24	431.40	605.44	-63.08	43.03	8
63.23	1198.73	429.44	516.27	-68.30	88.50	8
373.54	1476.07	699.22	295.04	-71.69	134.22	10
573.97	1370.12	774.66	140.01	-20.60	31.95	8
719.48	1216.55	562.50	49.35	58.72	-169.04	11
556.64	988.04	662.35	-84.87	208.47	-310.15	8
333.50	853.27	713.13	-149.14	292.63	-297.45	10
-217.04	580.08	682.13	-181.30	238.80	-160.55	8
-209.96	238.53	613.28	-163.45	180.79	-105.38	11
23.19	84.96	495.61	-29.51	116.21	-99.82	8
-163.57	164.55	402.34	131.87	133.27	-116.12	10
-451.42	298.83	446.78	216.89	84.59	-55.94	8
-356.69	465.82	546.88	284.15	-26.64	39.18	10
-59.57	598.39	443.12	316.93	-61.25	52.12	9
268.55	842.77	429.44	294.71	-24.17	6.65	8
80.57	917.97	386.47	231.05	59.51	-92.25	10
-77.39	938.48	375.24	148.77	75.53	-115.63	8
-73.00	847.41	410.64	65.40	69.27	-81.09	10
-179.44	760.25	380.37	32.93	67.72	-42.85	9
-398.68	557.86	484.86	47.18	43.64	-23.62	8
-440.92	530.76	325.44	232.15	-62.90	37.93	10
-585.21	547.36	-11.23	130.31	-95.58	0.61	8
-573.24	648.68	10.50	47.67	-165.59	-76.35	8
-444.09	907.47	180.42	4.49	-246.55	-86.85	11
39.06	1374.76	619.63	-27.74	-225.68	-36.13	8
147.22	1363.53	402.59	-147.25	-148.65	24.99	10
-132.08	1129.15	176.76	-277.80	-84.20	-38.67	8
-164.79	1007.57	420.90	-404.82	-85.97	-89.11	11
-148.93	1081.79	464.36	-461.73	-96.31	-225.25	8
-254.15	1077.39	390.63	-515.72	-95.67	-453.46	10
-447.27	313.72	512.70	-548.61	-199.43	-608.34	8
-173.58	-324.71	707.52	-486.63	-246.28	-650.57	10
-42.97	-653.81	1172.12	-139.98	-262.73	-641.48	11
-276.37	-606.69	234.38	242.49	-298.28	-443.15	8
-70.56	-685.30	590.82	335.36	-380.19	-97.90	10
101.07	-405.76	601.56	442.54	-360.69	200.26	8
520.26	348.88	366.94	438.32	-262.66	339.78	11
538.57	733.64	388.43	231.51	-136.32	274.72	8
359.62	954.10	782.23	30.94	-90.67	116.06	10
52.73	654.05	1059.08	-0.95	-101.93	56.09	8
-300.05	520.75	970.95	102.51	-109.41	28.53	10
-174.80	806.40	784.91	111.54	-187.01	118.50	9
-8.79	510.25	869.87	40.28	-235.57	164.46	10
169.19	353.03	906.98	76.66	-254.88	180.54	8
507.32	254.15	1014.89	106.51	-228.24	166.63	8
424.80	382.32	728.27	194.92	-157.75	143.16	8
562.26	968.02	819.09	159.76	-165.95	58.23	11
612.55	829.35	1013.92	65.55	-69.73	74.71	8
-113.53	702.15	441.65	13.09	-21.64	90.18	10
-99.85	462.40	712.65	-25.21	-181.18	64.33	8
174.56	385.25	823.73	-28.11	-213.78	60.03	9
252.20	377.69	950.20	20.66	-243.44	61.46	10
74.22	480.71	983.64	42.39	-185.58	127.72	8
317.14	369.63	955.08	50.99	-227.05	215.45	10
767.33	327.15	898.93	100.52	-182.95	251.68	8
818.36	544.19	797.85	120.45	-153.50	203.74	11
931.15	723.39	708.98	90.76	-130.65	146.85	8
1132.32	1064.94	833.25	64.00	-111.02	123.87	10
621.83	859.86	559.08	24.90	15.56	137.05	8
218.99	650.63	378.42	-52.22	-4.09	130.80	11
310.30	730.96	570.31	-134.77	-169.37	144.01	8
1134.52	258.30	1333.25	-138.95	-211.30	158.57	10
1091.31	396.24	1020.75	-40.04	-73.85	142.76	8
920.65	506.59	907.23	-42.27	10.56	126.50	10
758.30	501.46	914.79	-22.95	4.70	119.57	9
882.08	666.75	783.94	-45.44	-74.71	87.74	10
1263.92	547.61	957.52	-47.58	-38.36	63.20	8
1017.82	950.68	677.98	-71.50	22.37	8.00	8
1022.46	885.01	714.11	-215.21	19.29	-13.12	10
1008.54	529.05	1001.22	-254.39	23.10	3.72	9
1073.73	541.02	772.95	-225.19	56.73	52.80	10
1120.12	205.32	1043.46	-201.54	134.83	125.09	8
1003.66	157.23	1090.33	-105.44	197.30	119.38	10
848.14	-82.52	1101.81	13.15	249.73	192.57	11
805.42	-62.74	989.01	165.47	269.53	232.73	8
783.69	89.84	925.29	261.23	305.24	173.22	8
400.15	554.44	776.86	231.26	288.82	123.44	8
578.86	698.49	737.79	139.83	178.22	48.40	8
657.71	635.99	874.27	60.52	169.37	40.44	11
881.10	669.43	798.10	58.35	165.68	12.24	8
773.93	526.37	1000.00	88.17	189.09	-67.93	10
532.71	460.69	810.30	116.46	186.98	-116.94	8
511.47	381.35	875.24	122.41	192.96	-121.95	10
592.04	534.42	828.86	112.34	186.89	-146.45	9
599.61	331.05	995.85	79.44	189.82	-191.56	10
412.60	528.08	965.82	137.24	207.40	-208.31	8
356.93	388.18	726.81	154.27	239.87	-190.86	10
191.89	229.49	904.30	188.96	228.30	-122.62	9
345.95	461.91	865.97	232.94	199.46	-142.85	10
99.61	677.49	507.57	183.44	229.03	-136.99	10
-95.46	404.30	812.74	184.36	206.36	-83.92	8
413.57	372.56	705.81	262.57	136.75	-40.31	8
898.19	347.41	527.34	257.35	205.35	-76.81	11
464.60	442.87	502.93	299.47	315.86	-219.70	8
68.85	424.32	519.29	355.59	335.24	-292.11	10
174.80	659.67	0.73	361.60	313.42	-308.84	8
-55.18	590.09	-165.04	306.18	364.75	-286.83	10
-725.59	491.70	-81.79	211.82	380.19	-162.20	9
-435.55	1112.55	-67.38	52.58	296.45	-40.99	10
-620.85	1122.80	380.62	14.07	284.48	-205.69	8
-1616.21	982.91	348.63	34.55	190.92	-278.99	10
-1800.29	1003.66	393.31	24.14	-148.38	-22.86	9
-896.97	871.09	263.43	59.94	-417.24	25.76	10
559.81	657.47	-85.45	7.72	-394.87	23.74	8
583.50	543.70	198.49	-47.15	-133.42	20.32	10
-169.43	1016.60	56.64	13.61	41.72	48.40	8
-723.39	815.67	467.04	-64.39	46.63	79.04	11
-575.44	815.67	497.07	-111.85	-54.87	90.58	8
-400.63	1044.19	344.73	-188.45	-87.49	95.55	8
-345.95	1478.76	372.07	-360.69	-54.41	62.41	10
-301.76	964.60	441.89	-553.99	-115.91	19.74	8
-479.74	252.20	764.89	-462.28	-192.96	-72.97	11
-300.54	222.17	-199.46	-159.64	-295.93	-142.40	8
18.31	142.58	380.13	-265.56	-303.10	-101.72	10
79.59	505.62	533.45	-227.39	-272.61	9.40	8
512.70	325.68	806.88	-238.68	-240.14	64.94	11
550.05	365.97	583.98	-188.84	-102.66	34.21	8
214.11	231.45	950.68	-127.35	-3.88	0.06	10
-77.15	149.66	1178.22	-60.06	10.25	34.45	8
-154.30	44.43	1544.19	261.14	86.15	-12.51	8
-600.34	305.18	159.18	116.46	-8.00	15.59	11
-410.64	530.03	620.61	11.44	-170.14	46.33	8
-278.81	761.96	926.51	-67.38	-224.67	168.24	10
-37.84	560.30	626.71	-122.65	-221.50	249.94	8
40.28	729.49	428.96	-179.53	-250.67	235.60	10
219.48	616.21	745.61	-207.64	-247.96	218.69	9
249.76	575.93	949.95	-196.47	-264.50	145.72	10
295.65	199.46	950.68	-201.97	-261.60	-1.19	8
215.58	-254.64	1047.12	-103.42	-268.19	-154.82	10
-79.10	-540.04	864.99	82.70	-308.96	-159.24	9
605.71	34.42	787.84	267.15	-426.30	93.11	10
927.00	1123.05	777.83	125.31	-385.89	201.54	8
1427.25	640.63	964.36	56.09	-232.48	161.29	10
1544.68	695.31	745.36	48.77	-121.06	81.30	8
1228.76	698.00	580.57	-16.75	4.46	-54.05	11
1297.12	274.17	1534.67	-91.06	63.02	-125.49	8
1726.81	65.19	1423.10	102.75	291.41	-232.85	10
149.41	437.50	553.71	198.36	530.79	-299.56	10
-780.52	777.59	4.15	135.13	267.70	-284.76	8
-705.32	517.82	155.76	-172.64	-15.87	-138.95	11
-338.62	-50.29	1232.18	-285.71	-41.05	-30.85	8
-664.31	204.35	1204.35	-261.38	1.37	102.69	10
54.44	385.01	1342.29	57.71	-91.34	200.38	8
510.25	964.11	87.40	310.15	-76.60	192.05	9
395.26	322.75	1503.91	-5.83	-137.51	188.60	10
356.20	695.07	978.76	62.93	-155.43	176.67	8
1258.06	567.87	851.81	17.82	-137.51	135.13	10
943.36	462.40	988.53	-52.03	22.49	66.28	8
837.89	127.44	1177.98	-92.35	97.11	219.39	11
980.96	374.27	1023.68	-47.85	194.89	329.38	8
965.33	195.31	1066.41	-23.19	282.01	207.58	10
846.19	144.29	940.43	88.81	365.66	-2.69	8
436.04	266.36	720.21	127.99	385.71	-110.78	11
225.59	347.90	582.28	144.38	369.66	-281.92	8
71.53	145.51	712.65	120.48	316.31	-334.47	10
-173.83	305.66	628.91	157.65	321.66	-328.13	8
-236.08	140.87	665.28	138.79	254.67	-272.80	10
-304.93	394.53	582.03	155.58	254.00	-113.04	9
-410.40	359.13	469.73	264.22	216.40	-76.84	10
-729.98	732.18	230.96	258.88	93.90	-60.12	10
-358.15	1311.77	737.79	203.55	26.61	-30.24	8
-291.75	1636.47	897.46	86.15	59.11	104.80	8
-287.60	1300.78	430.42	-69.40	0.52	81.36	11
132.08	599.61	1069.58	-203.55	-46.05	-102.81	8
550.05	123.29	919.19	-218.14	-11.84	-269.59	10
366.21	207.52	686.28	-197.63	81.15	-276.95	8
-38.09	112.79	807.37	-149.96	118.32	-241.82	11
-734.62	152.59	-180.42	221.68	221.83	-196.08	8
-715.58	533.45	536.38	18.92	-0.24	4.15	10
-353.27	419.92	877.44	-46.08	-96.01	63.08	8
-171.63	512.94	780.27	-60.30	-103.58	-40.83	10
-23.19	345.21	753.17	-22.71	-50.84	-121.06	9
-334.47	333.74	648.68	12.27	-58.01	-105.29	8
-487.79	645.26	481.20	75.20	-139.40	67.02	10
-340.58	536.13	614.75	7.17	-216.43	227.72	8
-100.59	453.61	667.24	-20.39	-271.27	214.81	10
105.71	605.96	691.41	-46.20	-251.19	91.98	9
409.67	703.61	715.82	-107.06	-206.76	22.98	10
10.01	399.17	1074.71	-147.61	-129.73	-113.13	8
-145.26	342.77	898.19	-98.14	-164.89	-84.44	10
312.26	89.36	885.74	-65.37	-269.56	43.85	9
897.46	83.01	844.24	25.94	-238.43	216.46	10
1185.79	296.88	822.75	119.42	-34.03	276.79	8
841.06	346.19	1121.83	175.87	155.21	177.73	8
543.21	435.79	1111.57	174.93	192.23	116.58	10
550.05	328.13	1023.68	105.77	225.98	29.14	11
531.98	431.40	756.59	138.03	238.98	-34.48	8
434.08	249.51	705.08	181.95	261.84	-31.31	10
356.93	-28.08	783.69	225.74	258.36	-73.85	8
389.65	-66.16	559.57	385.62	281.89	-165.34	10
1362.30	331.54	326.90	464.72	578.43	-311.40	9
182.13	1029.30	-508.06	377.38	704.16	-458.71	10
-1343.75	327.15	241.70	-1.19	534.55	-516.05	8
-906.74	310.55	386.72	-41.02	336.33	-373.35	10
-668.95	-116.46	-113.04	-90.85	257.69	-521.09	9
-627.69	-737.30	-79.10	-38.88	313.23	-678.62	10
-1817.14	-939.94	359.86	172.24	322.75	-602.94	8
-1874.51	-762.94	319.82	476.59	69.98	-245.42	10
-500.73	620.61	79.83	580.11	-75.53	-261.63	10
-276.61	2101.07	-415.77	520.51	-60.39	-308.32	9
-494.87	1646.73	-242.19	24.90	42.60	-308.32	10
-821.04	253.91	357.67	-322.48	37.17	-101.32	8
-1333.50	-747.80	-442.87	-146.21	-26.52	222.41	10
-1237.55	-1081.54	280.52	-100.16	7.14	450.44	9
-1188.96	-834.72	18.80	182.25	-16.20	337.04	10
-1195.31	-422.36	-68.85	235.05	-104.55	70.31	8
-1016.36	179.69	-59.57	252.66	-161.96	-60.97	10
-926.76	1014.16	-34.91	139.50	-276.67	-170.65	8
-377.93	1478.03	283.94	-171.66	-419.43	62.84	11
403.81	685.06	262.70	-370.21	-399.96	218.38	10
278.08	175.05	239.01	-394.44	-220.31	153.56	8
453.37	-75.44	369.63	-280.33	-52.64	-25.18	10
-44.92	-232.42	376.46	-146.09	133.70	-171.30	8
-923.34	-375.00	429.44	-88.35	99.58	-173.49	11
-872.80	-254.15	468.51	56.06	-87.95	-99.52	8
-652.83	-315.43	443.60	95.31	-226.65	13.49	8
-255.13	-307.37	429.44	166.02	-278.35	121.12	10
-266.36	-90.33	508.06	250.00	-213.53	196.78	9
-316.89	-92.29	452.64	271.94	-175.45	180.27	10
-393.07	406.98	473.63	194.09	-178.25	121.49	8
-658.20	594.24	650.88	137.18	-186.92	130.68	10
-409.67	355.71	677.98	65.95	-239.14	281.68	10
-499.27	336.18	292.24	68.97	-245.70	372.86	9
-379.15	437.26	342.29	28.14	-306.85	414.46	10
118.16	536.62	399.90	40.31	-406.49	381.53	8
671.63	576.17	451.90	23.01	-389.16	324.58	10
1474.85	868.41	692.87	-56.82	-132.02	208.95	9
1024.17	758.54	806.40	-106.81	40.65	159.94	10
-320.07	414.06	914.79	-130.16	182.04	96.41	8
-438.96	343.51	922.85	-101.68	-40.28	85.33	10
-459.23	33.69	1013.92	-48.00	-66.22	132.54	8
-582.28	236.08	923.10	10.74	-89.29	203.06	11
-530.76	322.27	687.99	-24.78	-234.34	265.20	8
301.27	182.37	741.21	-49.93	-288.85	266.88	8
756.10	691.65	709.47	-14.83	-272.95	159.06	10
766.36	947.75	599.12	-82.73	-179.05	119.78	8
457.03	501.95	1072.75	-127.08	-69.27	136.54	11
333.74	564.45	1084.96	-6.65	-37.75	140.53	10
328.86	525.15	1021.97	82.43	-52.98	126.37	8
447.51	599.12	816.89	108.89	-47.21	121.00	8
422.85	519.29	969.73	117.95	-36.38	128.75	9
608.89	662.84	676.03	110.69	-28.99	104.64	8
675.54	790.28	615.48	60.88	-3.39	63.69	10
409.91	772.22	634.52	31.04	56.30	47.73	8
101.81	840.82	583.98	-9.52	25.51	71.32	10
-25.88	673.58	741.70	-27.59	-39.86	90.85	9
-43.46	603.27	746.83	-48.68	-99.76	150.97	8
-371.58	476.07	916.99	-60.70	-138.79	250.43	10
-261.72	251.95	812.99	-36.47	-280.70	374.79	8
50.54	362.79	612.55	-46.78	-402.68	383.33	10
533.20	481.69	591.55	-80.63	-425.26	384.92	9
1277.59	242.43	550.29	-104.43	-435.30	395.02	8
1301.51	407.23	608.89	-112.67	-288.85	382.45	10
1583.98	214.36	777.10	-77.21	-248.78	347.96	10
1364.99	418.95	767.58	-26.37	-142.36	367.86	9
1491.94	464.84	587.65	-38.24	-160.10	263.34	10
1456.54	456.79	836.67	-59.02	-133.45	170.20	8
1557.86	348.39	933.84	-19.74	-65.00	101.56	10
1373.29	319.82	896.48	-17.21	-1.07	61.22	8
1274.66	64.45	818.85	26.98	-17.43	-9.03	11
1312.99	3.66	927.25	36.65	1.46	38.94	8
1438.23	273.44	927.73	89.08	31.31	47.67	8
1630.37	288.33	804.69	95.52	88.23	-23.22	10
1582.03	228.27	808.84	106.35	132.32	-52.03	8
1552.49	295.17	729.98	117.68	212.25	-74.49	11
1324.46	340.58	813.48	132.39	281.43	-124.91	8
1160.16	594.48	582.76	142.55	330.08	-240.26	10
989.99	403.56	644.04	58.38	303.38	-379.09	8
1111.57	519.53	609.13	42.88	348.75	-343.48	11
1229.98	570.80	791.02	135.68	597.90	-354.10	10
-74.71	594.48	261.23	81.45	525.79	-175.17	8
-810.79	578.86	348.39	31.13	373.63	-84.53	10
-330.57	-24.17	816.16	-76.20	70.19	102.05	8
266.36	409.67	1153.32	4.67	-3.75	204.41	9
137.45	1135.99	844.48	38.33	-59.20	99.15	10
478.27	1173.58	824.46	-103.12	-118.96	57.10	8
694.09	605.96	1067.14	-162.38	-98.66	30.00	10
717.04	265.87	969.24	-117.77	-65.61	3.85	8
786.38	65.67	838.13	25.82	-65.09	66.56	11
982.67	404.54	721.92	163.06	-74.22	163.42	8
1045.65	590.58	736.57	140.08	-75.16	162.90	8
1266.85	521.48	864.26	117.68	1.01	33.26	10
1155.03	489.99	841.06	140.26	23.35	-34.58	9
1310.79	355.71	876.46	178.89	100.28	-56.12	10
1190.67	428.22	836.91	229.92	238.89	5.86	8
991.70	145.75	934.57	297.18	316.93	27.77	10
570.31	268.80	343.26	480.50	438.69	-110.41	8
-707.03	585.69	260.99	612.34	273.77	-459.17	11
-1081.30	2129.15	84.23	504.82	16.66	-467.16	8
1271.73	1341.80	492.92	-109.28	-164.92	-345.83	10
188.72	456.05	978.27	-231.60	13.40	-455.11	10
268.80	299.32	470.21	-73.06	-11.26	-346.65	8
675.78	878.42	386.96	31.52	56.37	-193.60	11
306.40	1164.31	539.79	-105.80	215.00	-131.53	8
192.63	1042.97	663.57	-290.07	271.12	-204.90	10
-334.72	724.61	629.39	-368.29	185.55	-319.55	8
-687.01	539.79	754.64	-353.70	93.23	-318.85	11
-628.42	505.13	714.84	-282.59	-77.82	-220.49	8
-550.05	470.46	496.83	-226.41	-202.91	-185.79	10
-750.49	259.77	565.19	-169.74	-305.51	-144.56	8
-991.21	115.48	717.29	-11.60	-485.47	-53.62	10
-362.06	408.20	483.40	163.24	-708.74	112.55	9
-53.47	432.13	329.59	152.95	-746.37	238.77	10
458.25	87.16	370.85	111.97	-731.26	319.37	8
1024.17	174.56	322.02	123.38	-737.95	538.88	10
1723.63	499.27	362.30	32.32	-695.74	614.23	11
1653.08	344.73	675.54	-39.12	-408.14	490.23	8
1069.82	629.64	-167.24	-89.48	-246.37	406.68	10
1501.46	108.89	1025.15	-203.46	-301.91	413.54	8
1910.40	370.61	1196.29	-100.01	-207.12	300.78	10
1856.69	312.26	1128.91	-3.97	-67.50	159.52	11
1540.04	317.14	516.85	-27.25	13.15	68.05	8
1545.41	241.21	903.08	-36.96	21.21	47.36	10
1714.84	308.84	983.40	-4.03	74.34	-60.70	8
1771.00	210.94	1023.19	36.07	147.74	-172.73	8
1469.73	21.97	925.54	82.00	225.46	-273.28	11
1328.86	92.04	913.09	110.99	268.07	-326.51	10
1146.00	51.76	740.97	149.20	316.59	-314.67	8
1148.93	661.62	834.23	146.30	374.42	-298.55	10
446.29	687.99	316.89	87.07	463.59	-335.85	9
-254.15	678.71	312.01	-181.21	316.59	-213.90	10
-266.60	158.94	802.25	-359.07	82.73	3.94	8
279.54	53.71	1278.08	-280.85	-47.45	116.24	10
286.38	394.29	1360.84	-69.15	9.92	22.00	8
148.44	437.50	1259.28	38.91	-18.71	-12.42	9
228.52	358.15	1116.21	79.10	-72.48	44.28	10
638.43	400.63	828.13	75.62	-165.71	122.31	8
931.88	455.81	730.47	46.69	-177.64	97.81	10
974.85	522.71	655.27	56.82	-133.79	4.55	8
956.54	677.00	604.74	-11.81	-99.58	-1.71	11
827.15	669.92	840.09	-51.57	-100.74	23.53	8
826.90	604.49	973.14	-88.32	-122.50	82.12	8
1016.11	463.87	946.53	-109.74	-109.44	101.81	10
974.85	322.51	945.56	-104.55	-67.41	51.12	9
837.40	255.86	903.81	-70.13	-61.98	-28.84	10
812.01	260.01	864.26	-39.61	-77.06	-37.35	8
872.56	254.88	942.14	-19.96	-79.65	-41.87	10
1008.06	339.84	948.73	7.11	-60.33	-37.48	8
998.78	394.53	945.07	3.85	-16.20	-31.13	9
978.52	375.73	978.27	1.74	-6.04	-33.23	10
984.86	402.34	954.35	4.79	6.23	-26.00	8
971.92	425.78	887.45	-8.88	30.49	-19.32	8
940.19	361.33	957.03	-31.65	56.12	-26.46	8
823.97	357.42	941.65	-25.94	75.93	-30.55	11
782.96	333.50	936.28	-19.53	62.10	-9.83	8
774.90	373.78	948.49	-23.35	45.23	-4.49	8
722.41	350.10	954.59	-29.21	22.80	-6.90	10
708.98	335.69	920.90	-33.81	-6.84	3.97	8
725.83	301.51	959.96	-29.02	-38.12	14.37	9
787.84	310.55	955.32	-22.58	-52.37	14.50	10
835.21	314.70	944.09	-14.98	-63.14	14.68	8
849.61	297.85	957.28	-4.70	-72.66	12.48	8
916.26	340.82	945.31	-9.19	-71.59	16.48	11
934.57	332.28	944.34	-13.95	-57.37	17.97	8
904.54	318.85	930.66	-11.14	-52.70	22.71	8
956.30	297.12	974.61	-2.47	-57.86	33.87	10
1011.23	336.67	934.33	-8.88	-43.61	38.60	8
1023.93	322.51	948.00	-17.76	-17.67	31.31	9
987.55	304.44	933.59	-14.25	-2.62	19.74	10
1013.43	280.03	951.42	-7.23	-1.19	13.46	8
963.62	309.33	921.88	-0.61	20.81	5.58	10
916.50	318.12	950.44	11.81	27.53	-2.69	8
920.17	346.44	931.64	12.94	32.96	-8.61	9
876.95	357.42	945.80	6.77	29.27	-8.67	8
855.22	313.48	1003.66	4.64	11.75	-10.35	10
840.09	326.17	934.57	7.78	-5.46	-11.08	8
880.13	301.03	979.25	4.03	-14.43	-5.74	8
850.83	357.18	921.39	4.39	-18.49	-3.63	9
881.59	322.02	972.66	-7.78	-25.60	3.11	10
833.25	295.90	953.61	-8.76	-27.01	10.53	8
833.25	326.17	905.76	-5.46	-45.75	31.40	8
930.91	323.24	919.19	-2.90	-51.33	40.95	10
972.17	342.77	923.34	-5.31	-41.20	33.63	9
948.24	306.64	955.81	-13.95	-27.89	26.37	8
1035.16	325.68	923.58	-22.80	-27.53	19.93	10
994.87	311.77	940.43	-24.99	-10.53	17.70	8
943.12	278.56	938.96	-27.56	-13.09	20.32	8
1009.03	265.63	920.65	-21.42	-13.70	17.43	11
999.27	258.06	918.46	-18.31	-7.11	3.39	8
996.58	226.81	939.94	-5.00	-5.31	-5.89	8
1017.58	200.20	940.67	3.11	-6.47	-8.94	10
1000.98	222.66	898.68	8.09	8.85	-6.50	9
953.61	302.98	889.16	32.87	10.19	-11.54	8
948.24	320.56	917.24	39.46	-2.29	-15.59	8
973.88	352.54	966.55	35.13	-0.85	-11.47	10
954.59	365.23	933.35	22.19	2.99	0.27	8
1001.22	326.90	949.95	8.79	0.15	-4.18	9
977.05	335.69	928.47	-6.65	4.55	-5.52	8
983.15	361.08	906.01	-11.05	9.77	0.40	10
927.73	339.60	919.43	-27.62	10.77	10.68	8
916.26	299.56	905.52	-30.70	0.49	8.64	8
928.96	280.52	919.43	-29.02	0.73	9.28	9
909.91	232.67	950.20	-31.56	-6.93	4.94	10
937.01	238.04	942.63	-9.06	-11.38	4.70	8
954.59	251.71	905.76	-0.27	-16.97	0.03	8
1001.95	232.42	941.89	12.15	-11.47	-6.29	8
1003.17	274.41	931.64	20.97	-4.15	-6.26	11
987.79	300.05	949.95	26.76	6.13	-2.29	8
971.92	339.84	930.66	24.08	6.99	1.98	8
994.38	330.81	952.15	9.09	14.80	-0.79	8
929.44	318.85	924.56	7.23	17.18	-3.88	10
910.16	309.81	915.77	1.83	5.25	-7.63	9
889.40	322.75	927.49	0.73	-0.40	-1.34	8
874.51	309.81	952.88	-4.21	-14.07	2.44	8
911.38	323.24	943.12	-7.60	-21.03	6.07	8
957.03	318.85	910.64	-16.72	-24.66	3.81	10
971.68	295.41	913.09	-17.33	-24.60	10.89	9
1002.69	298.83	914.55	-16.69	-19.38	16.82	8
1009.28	259.77	945.07	-15.66	-13.37	15.96	10
997.56	232.42	936.77	-8.21	-9.52	14.34	8
988.53	270.75	905.52	-3.02	-10.10	16.48	8
997.80	312.74	880.13	0.85	-12.39	9.49	11
994.63	291.02	897.71	-2.99	-11.57	3.11	8
987.30	260.25	953.37	-0.55	-11.20	0.73	8
994.38	272.22	921.39	4.64	-16.88	2.38	10
1007.81	280.76	917.48	5.62	-15.93	2.62	8
1016.36	281.25	924.32	7.42	-9.89	-4.06	9
997.80	286.13	919.19	6.74	-8.21	-4.91	8
1000.00	309.08	880.62	3.51	-3.33	0.31	8
1008.06	282.71	926.76	-6.38	-0.61	7.35	10
970.46	281.49	933.84	-5.10	-2.29	9.70	8
988.77	285.40	870.36	-4.49	-8.82	12.85	9
1005.37	263.43	898.93	3.36	-5.28	9.34	8
995.85	283.69	910.16	4.03	-4.30	6.26	10
963.87	291.75	931.64	-0.06	-4.36	9.37	8
1000.00	305.42	904.30	-4.76	-9.19	12.08	9
954.35	289.79	908.94	-6.41	-11.72	8.51	8
1012.70	269.53	923.83	-0.43	-17.21	0.34	8
1002.69	240.48	915.04	1.13	-15.01	-3.02	8
993.65	258.06	921.39	10.31	-13.24	1.77	8
969.73	260.50	902.83	16.69	-15.66	2.01	9
1002.44	244.14	912.11	24.29	-14.92	5.71	10
1007.81	299.07	883.06	25.30	-19.53	5.80	8
1031.25	337.65	878.17	15.96	-14.47	12.08	8
1033.20	345.95	900.39	2.29	-10.93	13.98	10
1041.50	320.31	915.53	-13.43	-7.17	17.79	9
1048.83	271.00	942.38	-22.09	-2.08	15.63	8
1019.53	275.88	893.07	-22.40	-7.32	11.87	10
1004.15	281.25	880.37	-19.04	-7.75	2.78	8
997.56	285.89	892.82	-18.37	-11.84	3.91	10
1039.31	247.07	954.10	-18.25	-12.45	8.42	9
1030.03	256.84	916.26	-12.30	-6.10	11.78	8
1018.55	230.96	888.67	-10.41	-7.05	13.21	10
967.77	205.81	894.04	1.13	-14.13	12.24	8
1000.49	186.77	885.25	19.53	-25.12	2.75	8
1006.10	156.01	915.53	38.02	-28.69	-8.61	11
1012.70	203.86	891.36	45.38	-37.38	-3.11	8
1036.13	323.00	833.01	42.88	-40.10	1.16	8
1118.65	350.83	867.68	27.89	-40.68	13.85	10
1149.90	339.60	883.06	17.97	-24.75	16.48	8
1148.68	353.03	858.89	-0.76	-6.32	25.67	9
1141.85	341.06	855.47	-9.83	0.79	30.73	8
1149.90	265.14	895.26	-17.58	15.32	39.00	8
1077.39	267.82	852.05	-13.46	27.19	22.43	8
1043.46	211.18	873.05	-12.05	22.71	-1.40	11
989.01	169.92	937.74	4.79	8.27	-23.71	8
1016.36	269.78	846.19	16.36	2.17	-32.81	8
1122.31	264.65	888.43	18.52	-12.42	-62.29	10
1141.60	291.50	871.83	28.72	-1.74	-82.37	8
1150.39	288.57	814.21	27.95	33.60	-63.63	11
1089.84	246.34	884.28	33.60	53.80	-25.54	8
1060.79	311.04	875.00	41.14	53.56	-15.53	8
1021.97	350.59	876.71	41.38	71.17	6.38	10
875.49	356.69	911.38	29.79	68.76	19.93	8
906.49	378.17	885.74	12.42	49.71	14.89	11
864.75	373.54	909.91	-3.57	32.10	-4.03	8
868.65	414.31	849.12	-13.37	21.51	-10.96	8
927.73	283.45	930.18	-27.47	0.15	-26.00	10
962.89	275.88	856.45	-20.48	-7.02	-19.62	8
973.88	247.80	858.15	-8.54	-15.75	-2.56	9
1070.56	208.01	923.34	-0.46	-11.26	3.20	8
979.74	301.27	886.72	25.42	6.04	8.82	10
936.77	347.66	897.71	14.68	-4.39	8.76	8
937.50	344.73	924.80	8.61	-20.66	8.45	8
963.62	373.54	891.85	-1.46	-27.22	7.05	9
1033.45	314.45	905.52	-10.86	-36.32	-3.36	10
1017.09	312.99	854.74	-13.49	-30.27	-9.58	8
1069.34	280.03	878.66	-8.51	-28.66	-0.79	8
1097.17	288.82	894.04	-2.32	-12.27	12.05	11
1096.44	323.97	886.23	-5.34	-3.17	11.72	8
1047.85	320.56	834.23	-9.16	13.06	10.19	8
1043.21	277.59	870.61	3.39	14.50	14.31	10
1040.77	288.57	860.60	9.58	17.94	16.30	8
1035.16	275.39	907.96	11.81	20.57	11.54	11
941.16	314.70	892.33	21.33	20.48	-8.73	8
985.60	335.21	887.70	18.68	3.30	-10.74	8
964.11	321.04	918.46	14.07	0.55	-9.67	10
977.05	339.60	909.67	10.56	-2.29	3.48	8
971.19	387.21	864.99	2.32	1.98	8.03	9
968.02	357.18	889.65	-19.32	-3.78	11.87	8
945.31	335.45	861.82	-27.19	-11.11	2.35	8
923.58	324.46	846.44	-30.94	-27.13	1.13	10
995.36	261.23	897.71	-26.92	-31.28	1.10	8
996.83	262.70	868.16	-11.32	-30.03	3.69	9
1087.16	252.69	882.57	-2.69	-32.32	0.24	10
1062.74	266.11	864.26	12.05	-20.90	-10.35	8
1002.44	277.59	901.12	18.28	-21.36	0.43	8
1118.65	294.92	885.01	20.84	-23.19	18.43	10
1024.41	326.42	806.15	20.05	-4.09	-2.41	9
957.52	259.52	873.05	19.41	-20.29	2.38	8
988.28	243.90	904.54	29.91	-35.68	17.21	10
977.78	206.30	806.40	20.20	-37.93	34.24	8
1069.82	480.96	864.99	54.81	-43.88	-9.28	8
1136.23	610.60	887.94	4.94	-38.06	-35.61	11
1295.90	441.41	888.92	-45.87	-5.80	-19.68	8
1302.49	359.13	845.95	-62.26	48.43	-11.02	10
1239.01	184.57	913.33	-55.94	72.60	-6.81	8
1082.76	145.75	888.43	-8.70	94.64	1.46	9
1031.25	225.83	841.80	28.87	85.66	-6.23	10
906.01	290.53	852.78	41.69	67.05	-45.04	8
819.09	320.80	873.05	44.92	34.64	-40.95	8
816.65	380.86	898.93	39.58	13.89	-27.13	10
820.31	433.35	826.66	16.45	-19.99	-3.20	9
901.61	405.52	856.45	-2.53	-46.48	15.69	8
936.04	387.94	848.88	-19.84	-55.97	26.95	10
1019.78	354.00	855.71	-27.40	-56.73	32.04	8
1035.16	307.37	890.87	-42.48	-49.68	41.47	8
1111.08	277.59	911.62	-31.10	-44.95	47.42	11
1168.46	257.57	849.37	-19.35	-34.21	20.75	8
1206.79	208.25	869.38	12.21	-21.48	-12.30	10
1219.24	209.23	844.48	37.17	18.52	-28.29	8
1119.14	289.55	863.77	46.66	31.40	-24.41	11
1065.19	370.36	910.16	44.40	42.57	-14.10	8
962.65	399.66	905.52	31.52	43.09	-7.72	8
902.34	409.42	810.30	14.77	32.96	-8.97	10
903.56	365.97	846.68	-1.95	16.20	-11.35	8
860.35	350.34	827.64	-4.18	5.52	-10.41	9
894.53	331.30	885.50	-7.17	-21.51	4.49	10
1000.24	352.29	848.14	-8.61	-40.62	6.84	8
1034.67	360.60	823.97	-17.27	-38.85	-10.41	8
1100.34	355.22	869.87	-19.01	-34.15	-18.16	10
1160.16	373.78	845.70	-21.09	-10.31	-17.91	9
1237.30	280.76	923.10	-33.72	10.13	-10.93	10
1134.52	267.33	847.17	-23.62	43.70	8.76	8
1110.60	288.82	850.59	2.23	49.26	13.89	8
1048.58	325.93	881.35	6.68	58.17	17.27	10
944.58	311.77	920.90	5.07	66.53	24.32	9
870.12	320.80	903.32	6.35	45.01	15.32	8
800.78	367.43	870.12	0.15	12.45	10.44	10
824.22	381.10	844.24	-15.63	-23.10	12.85	8
933.84	346.19	857.67	-22.40	-35.49	10.47	8
957.03	308.84	855.47	-26.95	-41.63	5.37	11
982.42	233.40	928.96	-24.20	-58.44	11.14	8
1018.31	239.26	910.40	-10.83	-69.43	19.29	8
1075.68	251.46	841.55	-4.58	-70.62	15.35	10
1130.86	242.19	840.33	10.16	-58.81	-5.89	9
1152.83	280.27	860.60	21.36	-36.65	-16.02	8
1195.07	331.79	882.08	27.47	-14.80	-15.20	10
1194.58	353.03	878.66	23.50	12.82	0.24	8
1174.56	353.27	869.87	13.89	23.28	5.43	10
1057.62	323.97	779.79	10.19	48.49	-1.98	9
1060.79	301.03	837.16	21.79	48.52	-16.66	8
947.75	345.70	883.06	27.50	51.36	-16.02	10
949.71	352.29	914.31	21.85	34.30	-15.84	8
972.41	403.08	875.73	16.91	24.14	-18.22	8
953.86	382.57	847.66	1.62	23.50	-14.47	11
946.78	361.33	845.95	-13.82	21.12	4.94	8
954.83	323.73	884.28	-18.07	8.27	4.58	8
948.00	332.52	867.68	-19.62	-8.85	7.90	10
976.56	353.03	837.65	-21.18	-15.72	11.02	8
995.85	306.40	889.65	-22.49	-25.97	13.37	9
1058.11	315.92	862.30	-14.98	-32.90	2.81	10
1032.23	317.38	854.74	-15.38	-26.73	2.08	8
1022.46	283.94	884.28	-10.89	-30.67	8.82	8
1115.23	288.33	873.78	-5.52	-31.77	14.80	10
1086.43	265.38	869.14	0.34	-16.82	2.17	9
1013.18	287.60	828.13	11.57	-10.99	10.07	8
1015.87	326.17	809.33	21.42	-23.01	25.39	10
1077.39	344.24	835.94	18.40	-20.17	18.13	8
1040.04	354.00	876.22	13.70	-16.75	2.81	11
1069.09	324.22	882.81	0.21	-14.92	1.01	8
1044.19	307.86	855.71	1.80	-10.86	-4.43	8
1073.49	314.45	839.36	3.51	-8.42	-6.59	8
1074.22	317.87	832.28	3.17	-2.75	-7.87	10
1080.81	323.00	862.79	5.43	-0.89	-10.71	9
1124.02	339.36	832.28	4.46	8.61	-9.09	8
1117.43	301.03	873.78	1.10	29.39	-2.66	8
1056.15	356.69	824.71	0.06	31.77	-4.52	10
1042.48	350.10	854.74	-2.32	30.85	-4.33	8
1005.37	328.86	849.61	-9.43	24.81	-10.47	9
979.49	294.92	870.61	-10.50	17.21	-4.97	10
940.43	289.31	847.41	-5.00	5.00	-4.39	8
990.72	318.36	833.98	1.74	-17.55	-6.87	8
1017.82	290.28	899.41	1.98	-20.51	-2.96	8
1041.99	323.00	826.17	4.58	-19.32	1.31	11
1088.62	336.67	840.33	10.19	-17.09	3.45	8
1080.81	354.98	876.71	5.83	-13.73	2.62	8
1103.52	320.56	898.44	2.93	-5.77	9.28	10
1073.00	309.57	888.43	3.14	0.92	15.75	8
1067.38	322.51	868.65	4.85	0.67	13.70	9
1027.83	353.76	820.80	-0.89	2.99	6.62	8
1006.84	336.91	843.26	-6.44	-3.75	6.74	10
1008.06	325.44	856.93	-6.38	-10.80	9.64	8
1000.49	351.32	818.36	-10.77	-13.67	10.38	8
996.58	318.12	876.71	-15.93	-25.21	7.87	11
1040.28	277.34	892.09	-16.78	-32.14	4.64	8
1046.39	244.38	856.69	-11.54	-28.38	0.15	8
1058.84	193.85	662.35	-19.84	-31.01	5.46	10
1045.90	-40.28	909.42	-7.75	-30.85	13.24	9
1102.54	479.98	920.17	85.08	-34.76	-12.73	8
1186.28	734.38	838.62	25.48	-19.01	-24.90	10
1290.28	416.75	757.81	-51.39	-0.31	-4.88	8
1249.51	273.19	775.15	-39.70	24.02	1.86	10
1265.87	254.39	787.35	-31.98	37.14	-8.36	9
1089.36	187.74	962.40	-7.75	58.41	-29.24	8
1025.15	220.21	939.45	28.96	54.93	-29.85	10
917.97	339.11	820.56	54.75	41.90	-39.40	8
902.83	414.31	778.81	35.22	20.39	-21.24	8
950.68	404.05	824.46	17.67	12.30	-13.49	11
990.23	246.58	933.59	3.36	4.18	5.40	8
915.77	218.02	850.34	26.73	1.19	62.04	8
931.40	227.78	863.77	37.48	-34.61	187.96	10
1181.64	502.44	734.86	28.41	-36.90	240.33	8
1279.05	1497.31	440.67	-181.52	-31.10	175.51	9
1294.92	1072.27	930.91	-604.06	22.98	-52.40	10
1222.90	-192.38	1299.07	-724.06	93.23	-201.63	10
1086.43	-1183.59	1217.04	-406.43	98.75	-120.27	8
1364.75	-1175.29	697.51	122.71	63.87	91.77	11
1280.27	-917.97	582.52	580.75	97.93	235.60	10
1327.88	-749.27	681.64	848.94	136.35	321.75	8
1288.57	120.36	558.59	852.48	235.66	252.93	10
1375.73	706.54	426.27	767.73	250.58	175.42	8
1277.34	1187.26	576.42	428.71	315.09	-55.54	11
499.76	595.95	1029.54	176.42	279.51	-255.40	10
229.74	32.96	801.03	257.11	199.19	-268.28	8
-321.53	1158.45	283.94	375.49	202.79	-183.69	10
-231.69	1357.67	656.49	54.60	-42.51	136.08	9
191.65	1060.79	396.24	-77.45	-238.95	109.65	10
907.23	206.30	893.55	-32.56	-232.18	149.87	8
1339.60	180.18	642.09	40.99	-205.69	208.28	10
1642.33	507.57	953.37	13.76	-48.55	227.81	8
897.71	601.32	974.85	44.74	113.43	174.10	11
294.19	642.82	466.31	96.56	52.64	162.11	8
446.53	570.56	408.45	6.44	-137.82	231.14	10
763.92	486.57	602.05	-2.90	-293.33	262.24	8
1421.39	364.75	581.05	-1.89	-301.21	241.67	10
1740.23	-93.26	769.53	-60.12	-214.36	204.35	9
1924.32	145.26	880.37	-27.68	-132.39	142.06	10
1897.95	318.85	970.95	-8.70	-48.83	29.63	8
1530.27	337.40	581.30	26.61	84.75	-75.41	10
1204.59	215.09	609.86	-42.54	109.74	-133.33	9
1068.60	719.48	663.82	-125.09	61.86	-179.72	10
1016.60	697.75	1003.91	-178.47	50.87	-203.64	8
1065.92	688.48	926.76	-256.87	85.08	-317.87	10
792.24	348.14	942.14	-343.44	93.17	-399.87	8
579.10	-200.68	923.58	-285.80	35.16	-354.28	11
545.90	-185.06	694.82	-63.32	-69.15	-230.01	8
682.13	63.96	366.46	75.87	-125.82	-102.33	10
1099.85	376.46	415.53	104.89	-40.59	49.80	8
908.94	908.45	713.38	117.65	-22.03	146.36	10
1161.62	1072.27	870.12	4.00	-13.37	243.07	9
745.36	922.61	690.19	-100.16	44.19	196.50	10
522.46	389.40	494.38	-154.72	-46.45	208.62	8
1149.17	-10.99	1359.62	-29.24	-122.89	248.26	10
1252.69	403.56	889.65	126.65	-37.20	126.16	9
1260.25	440.19	50.78	76.90	-41.44	79.68	10
971.19	-277.83	1020.02	41.05	-14.04	83.34	8
1146.73	736.33	879.15	168.76	-95.06	78.89	8
1630.62	600.83	1184.33	-44.01	-90.21	40.44	8
1476.81	113.04	1258.79	-110.29	-32.59	-96.07	9
1396.48	123.05	950.93	-88.90	12.82	-159.48	10
1271.97	-242.19	794.92	-72.72	38.27	-124.48	10
1142.33	-228.27	495.36	-8.18	18.71	-52.43	8
1633.79	116.21	508.54	88.71	42.05	108.70	8
1872.31	773.93	413.57	124.76	128.23	27.62	11
1372.31	399.41	396.00	22.86	232.21	57.37	8
1306.64	44.19	941.89	75.44	232.48	280.52	10
959.47	870.36	1043.21	150.82	365.63	552.70	8
709.47	1045.65	861.08	103.15	349.30	601.96	11
791.26	922.85	696.53	-49.32	333.37	419.56	10
480.71	631.10	891.85	-112.27	225.10	211.61	8
817.87	466.31	1109.62	-46.42	132.17	147.83	10
931.15	362.30	640.14	-150.54	94.33	146.73	8
712.16	-63.96	772.95	-173.25	130.58	276.37	11
841.31	34.67	524.66	-93.60	52.12	265.23	8
1111.57	-83.50	679.93	-53.86	16.11	147.80	10
1158.69	115.97	828.13	39.40	6.56	-149.48	8
1030.52	47.61	942.38	70.62	17.30	-461.88	8
537.11	99.12	1100.59	87.25	-40.68	-528.56	11
383.30	192.63	1058.59	84.26	-216.71	-497.31	8
1194.58	123.78	1161.87	16.91	-277.95	-510.96	10
1575.68	-177.73	1298.83	-8.97	-157.29	-505.07	8
522.22	-543.21	1036.87	10.04	-7.32	-264.37	11
775.63	-466.80	816.41	112.85	-63.66	153.87	10
1087.65	18.31	635.99	242.58	-53.99	342.65	8
1334.96	518.31	612.79	253.39	-1.95	261.69	10
1707.03	609.38	816.16	168.40	42.69	-115.63	8
1895.26	825.93	1243.90	102.63	221.31	-226.90	11
1813.48	1123.29	1466.31	257.97	420.04	-74.86	8
1154.05	1229.98	338.62	209.20	523.59	-187.07	10
-216.80	667.24	447.75	-95.34	441.96	-337.65	10
-440.43	181.15	692.87	-316.35	104.03	-260.01	9
53.22	-100.83	823.97	-328.77	-165.28	-67.57	10
1022.22	250.49	1063.96	-198.91	-297.49	-12.91	8
1166.26	553.71	880.37	-101.84	-174.29	-248.63	10
819.09	134.03	1052.25	-178.28	-40.47	-438.87	8
563.72	-11.72	1308.84	-60.36	-1.80	-400.51	11
298.34	378.66	989.75	1.89	-25.30	-265.63	8
441.65	520.51	877.69	-11.14	-141.24	118.74	10
1557.37	614.75	861.57	-41.23	-252.96	338.20	8
2317.38	375.24	1137.45	38.54	-116.49	290.86	11
1986.57	262.70	868.41	147.22	219.48	219.09	8
1818.85	402.10	952.39	158.29	394.41	261.38	10
1410.16	614.26	1174.80	97.50	530.30	139.98	10
-53.47	657.23	753.17	-142.33	377.87	162.20	8
267.09	212.65	912.60	-241.49	280.88	210.63	11
73.97	230.22	776.37	-223.48	221.74	93.93	8
-97.90	-102.05	932.62	-137.08	136.23	-185.15	10
-569.09	-63.72	899.90	-0.27	107.64	-381.32	8
-840.09	141.85	1000.73	76.05	-85.78	-518.31	11
-636.23	88.62	1163.09	99.40	-258.97	-507.32	8
-135.99	-468.75	1540.28	140.90	-285.03	-462.52	10
-258.06	-1054.69	1181.88	450.53	-248.11	-123.93	8
-320.31	-403.81	-276.61	893.19	-319.52	382.93	10
-673.83	2702.88	-1136.96	836.52	-657.07	667.60	11
2282.23	1050.54	-571.29	-51.03	-821.23	999.97	8
2096.92	-89.60	317.87	-383.64	-400.30	612.09	10
1864.01	-883.06	258.06	-311.34	-194.64	663.60	10
2100.83	30.76	1018.80	-140.69	-219.15	672.09	8
2020.26	572.27	1004.39	-55.36	-92.99	594.06	11
2513.67	104.74	348.88	-117.80	-10.71	326.11	8
3164.31	-649.66	1166.99	-116.06	187.65	251.01	10
1144.78	-1372.07	918.21	71.90	474.09	306.70	10
1226.81	-1087.89	460.69	297.70	476.78	893.92	9
1398.68	983.40	657.71	203.43	778.93	999.97	10
526.37	2228.76	1262.21	-103.76	815.58	900.36	8
872.31	765.63	821.04	-145.39	645.78	56.70	10
394.53	-922.12	1139.89	-330.78	601.56	109.16	10
1913.09	-1186.28	-364.75	-499.36	498.78	231.84	9
2339.60	-1806.88	622.56	-259.55	627.29	-350.28	10
2438.48	1537.11	-40.53	-182.16	914.52	-906.43	10
1118.41	716.06	-1551.27	-755.95	765.53	-895.90	8
-41.50	-1638.43	-773.44	-1000.00	578.22	-537.48	11
-1615.72	-2452.15	919.19	-918.46	440.64	-127.81	10
-1148.44	-2463.38	1430.42	-622.68	-133.51	-188.39	8
517.09	-2054.69	889.89	-212.71	-509.64	-627.20	10
1872.31	-1837.65	620.36	-29.54	-512.30	-875.43	11
1763.43	-2024.41	823.49	2.29	-333.65	-648.56	10
1425.05	-569.09	940.19	130.65	60.42	-385.28	8
451.17	-258.54	902.34	-217.77	166.11	-224.09	10
398.68	-1179.69	875.73	-594.12	85.85	292.39	8
613.04	-1386.47	795.90	-500.67	45.50	519.23	11
655.03	-2309.57	229.00	-141.51	-8.64	561.04	8
742.92	-2249.51	274.66	145.32	-55.33	603.42	10
606.93	-1269.53	379.15	482.91	-71.26	534.52	10
182.86	-663.57	361.33	546.11	-102.29	491.61	8
869.14	-597.17	190.19	377.59	-250.40	449.22	11
558.35	-1107.67	583.01	328.00	-253.05	310.79	8
559.33	-1166.26	637.45	453.83	-279.88	318.12	10
386.96	-973.63	1035.89	482.82	-244.29	445.65	10
351.56	-812.26	1133.54	434.72	-205.14	338.41	9
729.00	-421.39	1033.45	340.30	-165.37	141.75	10
541.50	-532.96	1131.35	311.61	-98.54	86.98	8
-330.57	-817.87	1034.67	304.47	-14.19	149.72	10
-158.69	-1060.06	15.38	338.90	-193.60	288.64	10
1586.18	-747.56	194.09	450.74	-270.90	178.34	9
768.31	420.41	-146.73	477.05	-286.80	-196.29	10
2031.98	312.74	-532.71	-259.98	-177.06	-520.57	8
2419.92	-640.14	235.60	-750.06	340.42	-1000.00	10
1496.34	-531.25	148.93	-464.29	799.07	-1000.00	11
-3340.82	1074.46	1405.27	-356.84	225.86	-553.71	8
-1254.39	-2004.15	-107.91	-210.63	-468.35	877.66	10
664.55	-797.61	1373.54	633.30	-511.93	788.64	10
1687.50	646.73	-299.56	652.10	-436.83	651.52	8
176.51	379.88	-597.41	71.47	-17.85	742.16	11
1833.01	2500.24	38.33	-452.06	-51.97	999.97	10
1322.27	2075.20	-1470.70	-1000.00	102.57	-362.73	8
1194.82	-970.46	-2345.21	-1000.00	35.52	-1000.00	10
681.64	-3053.22	-2647.22	-1000.00	79.59	-1000.00	11
247.80	-4147.70	258.54	-983.00	27.44	-601.93	8
2805.91	1121.34	650.15	95.34	61.95	601.20	10
4758.30	1824.46	321.04	-666.53	692.26	645.11	10
5219.24	-1132.81	-1190.43	-748.08	999.97	-1000.00	8
3289.31	-4227.54	-1309.81	156.92	999.97	-1000.00	11
1948.24	178.96	-4386.23	-73.00	999.97	-640.29	10
2931.64	348.63	-2487.30	-599.24	999.97	-594.18	10
7404.79	-1840.82	-2575.93	-1000.00	999.97	-1000.00	8
2698.97	-3619.87	-5901.61	-854.37	999.97	-1000.00	11
95.46	-5578.12	-2418.21	-611.66	999.97	-1000.00	10
-3731.45	-3309.33	-220.70	-17.55	999.97	-1000.00	10
-4312.99	-1164.31	1176.76	296.30	498.72	-835.75	8
1715.82	-1098.63	793.21	525.09	-787.75	-450.71	11
3468.99	1149.66	-125.00	629.43	-386.84	-430.21	10
3057.13	113.04	2641.60	166.47	-134.34	-150.67	10
1087.16	-358.15	2276.61	681.79	-118.56	355.35	8
233.15	-0.98	1485.84	756.35	-152.92	999.97	10
2169.92	-245.36	400.15	439.61	-603.24	999.97	11
3502.93	-90.82	641.60	110.32	-477.91	999.97	8
3210.20	693.60	1163.33	-227.05	-182.16	999.97	10
2826.17	601.32	1632.32	-337.43	44.71	-269.01	8
1072.27	-266.85	1842.29	-279.30	-107.97	-773.04	11
422.85	-140.63	541.75	-339.63	-0.58	-946.81	10
926.51	-504.88	826.17	-588.20	93.66	-538.70	8
1046.14	-529.79	593.75	-422.73	93.08	-292.05	10
677.00	-599.61	59.57	-500.82	-83.98	-94.15	8
1323.97	-1032.47	345.21	-513.12	-210.69	5.55	11
1758.30	-1154.30	521.73	-175.84	-163.33	-7.35	8
1852.05	-1043.70	264.89	134.80	-126.65	-42.60	10
1933.11	-635.74	551.27	205.02	-95.58	-60.97	10
1973.88	-397.95	431
