# Supplementary material for: Complexes of vertebrate TMC1/2 and CIB2/3 proteins form hair-cell mechanotransduction cation channels
Source: eLife. 2025 Jan 8;12:RP89719. doi: 10.7554/eLife.89719 (PMC11709434; doi:10.7554/eLife.89719)
Supplement: Figure 3—source data 1. [file elife-89719-fig3-data1.zip › Figure 3H/homo/5-3-R1.csv]

Time	Lat	Foreaft	Vert	Pitch	Roll	Yaw
1	-325.2	-171.08	358.58	10	NaN	NaN
2	1818.36	458.25	1912.11	166.26	-22.77	222.23
3	2134.03	144.04	1592.04	460.97	434.48	-35.16
4	1532.71	267.82	765.14	470.61	767.73	-364.62
5	-593.51	454.35	-69.09	123.17	668.27	-327.24
6	-1000.73	472.17	563.72	-93.02	464.32	-161.93
7	-527.1	110.11	855.47	-334.05	112.76	115.75
8	-441.41	291.5	965.82	-357.09	-44.46	225.98
9	-169.92	-379.88	933.11	-463.68	-143.68	295.35
10	195.31	-1439.94	1156.25	-583.83	-146.27	247.99
11	75.68	-1548.34	1069.82	-435.15	-105.22	83.71
12	-93.99	-1538.57	1000.49	-22.55	-103.24	-51.64
13	-127.2	-1394.53	734.62	416.96	-107.57	9.98
14	-110.11	-499.76	466.31	560.42	-97.78	62.53
15	262.45	-109.13	639.89	708.01	-107.39	114.65
16	204.1	604	780.52	742.46	-45.9	161.68
17	362.55	1390.87	823.49	422.91	-33.91	203.8
18	487.06	1122.8	1165.53	-69.79	-10.13	158.08
19	565.43	367.68	1302.49	-385.1	113.31	84.96
20	386.23	-209.23	1341.55	-474.95	224.18	-116.88
21	55.66	-424.8	1144.78	-386.05	253.94	-342.19
22	-750.98	278.08	881.59	-310.27	226.53	-364.59
23	-637.94	368.65	955.57	-321.69	51.42	-155.18
24	-282.47	-435.79	1287.6	-292.18	-85.17	87.62
25	-139.65	-265.38	1294.43	-147.74	-178.22	235.29
26	254.39	-621.09	1452.15	-142.58	-237.03	322.14
27	656.74	-784.42	1358.15	-198.91	-251.19	272.89
28	897.22	-1136.72	1648.68	-240.45	-186.65	87.19
29	1005.37	-1181.64	1544.19	-69	25.6	-283.33
30	649.9	-1032.23	976.07	66.86	349.4	-739.26
31	-190.19	-827.64	637.94	33.39	413.36	-908.72
32	-531.49	-1063.72	934.08	-42.72	407.5	-996.8
33	-752.93	-970.46	1044.68	59.27	278.02	-754.55
34	-796.63	-802.98	954.1	310.73	88.01	-297.42
35	-250.98	-991.7	837.65	499.85	-65.4	-49.96
36	-105.71	-1150.39	566.89	730.5	-72.54	-98.82
37	-194.34	-1091.55	420.17	941.41	-63.6	-286.44
38	-159.42	-676.76	363.77	999.97	-74.71	-374.21
39	-32.71	262.94	252.69	954.62	-28.72	-532.78
40	-468.99	1218.75	433.11	577.18	56.82	-533.69
41	-899.17	1500.24	1087.65	204.65	-10.62	-296.97
42	-380.37	1179.2	1438.48	27.74	-282.99	142.94
43	317.38	603.27	1499.02	-72.88	-363.77	275.24
44	247.56	-194.58	1463.62	-77.15	-318.97	192.29
45	223.88	-268.55	1223.63	118.68	-234.89	110.57
46	328.86	-215.09	868.41	157.59	-143.77	-18.13
47	379.88	-75.93	802.73	116.73	-99.15	-101.78
48	208.98	-291.5	893.55	52.95	-75.35	-349.82
49	151.37	-277.83	664.79	31.92	9.61	-542.14
50	54.44	-184.33	574.22	-41.23	84.66	-664.98
51	170.65	-343.02	854.49	13.55	125.55	-759.74
52	-88.87	-322.27	973.14	236.72	193.66	-727.05
53	-840.82	188.23	837.16	309.33	172.39	-635.04
54	-1395.02	545.41	844.73	365.78	32.93	-209.84
55	-657.23	729.74	961.43	271.88	-254.24	213.59
56	142.33	595.7	927.25	34.42	-294.13	306.12
57	405.03	49.56	1332.28	-242	-147.03	143.65
58	326.9	-253.17	1479.49	-302.89	-0.03	-105.99
59	-78.86	-417.72	1267.82	-191.99	118.32	-203
60	-469.48	-403.32	1141.36	-142.43	122.16	-225.83
61	-614.26	-601.81	871.83	3.85	76.84	-264.22
62	-519.53	-614.5	766.6	117.4	11.44	-240.97
63	47.85	-588.38	752.44	272.09	-72.36	-166.5
64	120.61	-432.62	677.49	440.19	26.37	21.27
65	22.46	-231.2	627.93	460.54	42.11	145.05
66	-278.08	352.78	471.19	410.86	28.41	204.83
67	-165.53	837.16	443.85	112.15	-14.71	210.97
68	58.11	431.64	1121.83	-156.19	-14.16	99.88
69	218.02	51.27	1262.45	-225.22	11.9	-65.67
70	-121.09	-174.8	1241.46	-237.27	79.68	-161.83
71	-409.67	-213.87	1317.38	-168.7	70.31	-4.76
72	-692.87	-491.7	1317.63	-105.29	10.8	154.75
73	-271	-132.81	1112.55	75.9	-150.97	489.01
74	444.09	149.66	1154.05	190.06	-227.39	512.21
75	278.32	215.09	1211.91	228.94	-62.32	316.16
76	-324.71	248.78	1058.59	139.59	65.86	130.16
77	-658.2	116.46	972.41	-20.14	3.23	94.39
78	-612.55	-122.07	1096.92	-129.03	-153.02	280.33
79	-176.03	-476.07	1166.26	-217.47	-305.3	444.27
80	389.89	-419.68	1249.27	-239.35	-299.87	497.8
81	616.7	-534.67	1348.39	-201.02	-219.76	512.94
82	896.24	-622.8	1082.03	-169.01	-83.19	490.81
83	765.63	-849.37	987.06	-143.77	99.46	347.56
84	520.75	-936.77	977.54	-55.82	198.73	207.89
85	531.25	-795.41	1125.73	141.33	152.47	35.95
86	510.25	-557.37	1048.1	347.93	114.04	38.24
87	531.74	-393.07	867.43	364.41	88.68	192.26
88	220.95	-627.2	867.43	357.3	71.5	307.37
89	427.49	-609.86	901.61	392.85	20.32	565.28
90	784.91	-534.67	929.69	417.82	26.4	634.64
91	686.77	-429.44	938.48	366.79	111.66	444.89
92	310.79	0.24	777.1	469.64	230.5	80.23
93	-78.61	-1.46	789.31	473.24	300.02	-210.39
94	-278.81	211.18	658.2	413.91	281.92	-330.87
95	-471.44	156.49	953.61	223.63	291.99	-452.09
96	-1058.35	300.54	1328.13	94.42	197.75	-350.04
97	-673.83	621.58	1413.09	-49.04	-43.67	-152.8
98	152.59	519.29	1478.52	-269.9	-165.07	-167.72
99	217.77	125.98	1425.78	-422.27	-68.45	-341.49
100	183.35	-275.88	1466.06	-466.49	-26.4	-452.36
101	-26.61	-680.42	1559.33	-383.79	-70.92	-443.54
102	-265.38	-248.54	1212.89	-342.9	-97.2	-398.74
103	-347.41	-192.38	1027.1	-319.58	-245.24	-273.96
104	117.92	-431.4	1099.37	-361.97	-300.32	-118.13
105	275.39	-710.94	1390.38	-351.1	-226.1	9.49
106	499.27	-726.32	1312.99	-209.9	-198.91	52.73
107	432.37	-894.29	1393.8	-52.64	-130.95	95
108	435.55	-788.33	1309.33	90.03	-75.38	179.66
109	331.79	-546.88	1103.03	163.6	-61.43	257.42
110	278.08	-500	879.39	138.58	-94.88	296.6
111	406.74	-743.65	1190.43	8.7	-168.98	347.14
112	656.01	-910.4	1275.63	-18.22	-181.18	261.05
113	819.09	-1109.38	1169.19	79.93	-45.47	17.79
114	449.46	-1346.68	866.7	289.76	117.92	-332.4
115	12.7	-1239.75	661.38	441.47	200.81	-551.21
116	-119.87	-1174.56	687.74	536.1	143.43	-663.51
117	-439.21	-1120.12	743.65	695.01	10.96	-638.64
118	-521.73	-1059.57	488.77	797.55	-80.47	-563.51
119	-264.65	-651.86	224.12	878.45	-270.02	-282.26
120	682.86	-62.01	223.88	793.58	-376.86	13.7
121	1466.06	753.42	523.93	652.89	-263.28	28.32
122	1198	1461.43	615.23	425.78	22.92	-249.39
123	629.39	1090.58	934.81	24.99	189.18	-470.67
124	313.48	687.5	1089.84	-281.86	190.73	-415.95
125	374.27	265.63	1225.59	-399.29	106.57	-317.35
126	299.56	-295.9	1373.54	-362.24	128.85	-308.93
127	22.46	-319.34	1337.4	-192.72	149.08	-383.09
128	-317.63	-307.86	1287.84	-65.4	42.6	-471.1
129	-456.54	-506.84	1271.73	37.48	-21.48	-562.04
130	-588.38	-278.08	1072.27	130.68	-83.65	-639.86
131	-385.5	-260.25	976.07	172.88	-136.72	-702.82
132	-460.69	-291.02	947.75	193.3	-85.75	-604.71
133	-404.54	-201.17	931.64	284.61	-77.61	-257.05
134	-241.21	46.63	879.39	324.92	-75.41	-38.6
135	96.19	550.05	835.21	294.92	-95.12	251.43
136	222.41	562.01	740.48	128.42	5.19	222.41
137	107.18	-17.82	976.56	-136.87	114.11	44.01
138	-84.47	-328.61	1137.94	-222.81	116	-32.26
139	-363.53	-543.95	1020.51	-163.02	16.17	113.37
140	-52.25	-402.59	816.41	-98.11	-45.78	204.35
141	273.44	-2.44	926.03	0.18	-64.76	233.4
142	-86.67	139.89	1142.33	44.07	20.36	70.77
143	-418.46	37.6	1237.79	44.01	17.06	-24.44
144	-390.63	-114.01	1275.88	65.12	-75.87	-60.88
145	-169.92	-174.07	1308.35	110.84	-80.29	-72.3
146	-220.7	-109.86	1144.78	157.01	-70.4	0.34
147	77.88	222.41	1005.62	114.17	-41.69	102.36
148	146	186.52	966.06	-117.31	-9.28	-6.07
149	106.2	-34.18	1058.59	-279.33	-31.43	-273.25
150	77.15	-329.1	1110.35	-268.19	-44.86	-386.29
151	223.14	-453.13	1032.71	-154.94	-78.19	-602.29
152	382.32	-542.72	948.24	20.54	-0.03	-801.94
153	-74.46	-560.3	860.6	194.4	100.4	-895.9
154	-406.49	-393.31	727.54	324.55	131.13	-812.77
155	-670.65	-106.69	645.51	393.49	183.53	-537.45
156	-771	152.83	675.29	360.87	80.17	-174.16
157	-709.96	258.79	904.54	199.95	-80.35	30.52
158	-418.95	42.72	1405.27	80.11	-115.42	84.66
159	-358.15	-332.52	1599.37	-62.04	-46.81	134.74
160	-467.29	-403.56	1474.12	-96.37	-21.45	85.72
161	-350.1	-723.14	1501.22	-87.07	-68.18	-173.34
162	-438.23	-992.19	1478.27	59.23	-51.94	-448.85
163	-654.05	-867.92	1144.29	179.2	-164.98	-552.06
164	-349.12	-888.18	1235.11	252.66	-201.75	-568.12
165	-608.64	-873.78	874.02	526.12	-152.77	-477.78
166	-498.05	-656.25	771.48	695.89	-155.46	-284.79
167	-891.36	-154.54	410.4	792.91	-157.2	-59.36
168	-687.5	544.68	286.62	651.12	-301.85	138.98
169	-104.98	675.05	556.15	349.76	-416.2	145.23
170	155.27	559.33	979.25	179.69	-420.62	-68.85
171	299.07	592.77	1003.91	-9.19	-337.71	-347.56
172	403.56	353.27	1177.25	-108.49	-278.87	-541.6
173	-66.65	-295.65	1359.38	-151.92	-231.14	-844.21
174	-191.16	-608.4	1151.61	111.57	-237.06	-889.98
175	-143.8	-533.69	903.56	343.48	-217.9	-785.4
176	-104.49	-544.43	645.51	569.37	-125.64	-540.01
177	181.4	-265.38	559.08	694.76	-14.62	-233.98
178	-52.49	473.88	346.92	679.29	103.64	2.66
179	-288.82	801.03	458.5	451.32	85.97	94.12
180	-509.03	1318.85	530.03	298.98	50.63	111.39
181	-586.91	918.7	980.96	-47.88	-66.13	46.78
182	-223.88	377.2	1145.26	-230.22	-139.92	-64.97
183	36.87	-227.54	1045.9	-325.96	-80.72	-228.49
184	-193.12	-449.71	904.3	-269.78	-15.75	-368.19
185	-259.77	-490.48	885.99	-163.02	-13.24	-426.51
186	-581.3	-416.26	682.62	-62.1	-74.34	-427.37
187	-429.93	-527.34	725.1	9.46	-70.5	-400.12
188	-51.03	-723.39	779.54	147.67	-60.88	-339.72
189	-208.98	-493.41	801.76	321.08	97.05	-160.4
190	-549.07	-105.96	764.4	397.95	150.94	0.64
191	-542.24	133.06	861.33	350.25	123.05	88.65
192	-705.32	666.26	1151.61	205.69	97.84	46.23
193	-1087.89	568.85	1078.61	105.74	47.18	39.12
194	-962.4	125.49	1162.35	-22.71	-108.09	132.78
195	-373.78	8.54	1049.56	-70.83	-267.43	190.31
196	208.98	56.15	943.6	-94.12	-255.13	115.23
197	439.21	-322.02	1076.66	-136.57	-93.02	-57.07
198	221.68	-482.42	960.69	-80.99	84.87	-171.84
199	-448.24	-703.37	817.38	-32.26	106.93	-167.18
200	-636.96	-517.82	922.85	71.96	63.11	-30.61
201	-293.95	-320.8	1161.87	192.08	-14.98	122.86
202	-157.96	-187.01	1284.67	323.24	17.91	135.96
203	-378.91	-22.46	921.88	374.45	75.41	123.78
204	-440.92	-31.49	857.67	271.76	112.3	177.28
205	-508.54	301.76	711.91	47.67	79.13	144.74
206	-752.69	-57.13	1007.08	-47.97	37.69	90.27
207	-261.96	-647.22	1288.82	-97.75	-103.85	16.33
208	-253.66	-283.94	1004.88	-11.05	-131.84	40.56
209	59.08	-137.21	1136.47	-5.74	-118.13	9.12
210	-24.17	-161.62	1124.51	-20.08	-48.49	-147.22
211	-196.04	-95.21	1043.7	-14.89	-48.98	-248.69
212	-106.93	-67.63	1142.09	-52.55	-79.25	-400.02
213	-412.84	-328.61	1063.23	-10.89	-60.03	-394.53
214	-432.13	-375.73	911.38	112.52	-92.96	-133.7
215	-122.8	-149.66	874.76	160.03	-140.56	52.28
216	-335.94	109.62	888.43	89.6	-80.9	69.43
217	-621.09	64.7	1229.74	28.75	-79.59	12.82
218	-823.49	273.44	1243.41	-110.9	-73.49	-141.85
219	-692.14	2.44	1340.09	-311.19	-181.79	-229.43
220	-467.53	-249.51	1496.58	-410.46	-307.22	-313.69
221	-398.44	-160.64	1346.44	-387.63	-382.39	-333.86
222	-213.62	-143.55	1022.71	-383.88	-458.22	-421.48
223	100.83	-447.27	1021.97	-350.56	-472.32	-460.33
224	212.16	-558.35	978.27	-269.29	-440.4	-477.66
225	296.63	-933.35	1000.98	-84.96	-381.44	-416.44
226	436.28	-926.76	835.21	34.73	-364.35	-367.25
227	674.56	-712.4	859.13	214.97	-303.71	-325.23
228	755.13	-577.64	941.89	277.8	-176.88	-307.25
229	483.4	-550.78	1031.01	317.93	-49.77	-282.1
230	627.93	-544.43	1016.6	373.08	-3.69	-327.55
231	463.38	-582.28	1019.29	373.38	19.13	-472.05
232	523.19	-753.42	1069.34	395.94	-4.43	-565.34
233	566.41	-857.42	1033.69	448.52	-50.11	-609.22
234	777.34	-699.22	933.11	468.11	-46.78	-629.18
235	435.79	-391.6	867.19	462.04	22.77	-664.22
236	315.92	-262.94	938.23	320.98	26.18	-582.37
237	188.23	-93.51	896.24	290.44	51.12	-525.76
238	194.34	131.84	747.31	237.43	76.39	-544.71
239	85.45	25.15	884.03	170.56	96.62	-578.77
240	228.76	-169.92	1083.5	230.35	202.39	-494.51
241	-322.02	-135.99	919.92	271.79	244.96	-397.92
242	-449.22	118.16	801.51	289.95	177.67	-239.62
243	-509.03	833.98	689.45	154.88	2.9	-221.95
244	-286.87	562.74	1026.61	-83.13	-129.64	-317.5
245	-15.63	160.4	1254.39	-185.09	-91.98	-334.96
246	-135.99	-3.91	1343.26	-158.05	14.92	-456.79
247	-317.63	-60.3	1193.85	-66.77	97.93	-637.3
248	-776.61	-534.67	1128.66	11.32	124.33	-709.2
249	-1212.16	-677	907.47	180.08	85.14	-653.78
250	-729.49	-734.13	918.46	351.5	-27.98	-392.73
251	-980.22	-136.72	510.74	420.29	-82.64	-81.67
252	-643.31	132.32	510.5	261.99	-240.33	201.63
253	-252.69	172.61	622.8	93.29	-369.81	304.84
254	2.44	218.51	737.3	-33.17	-361.18	240.11
255	162.84	-83.01	1109.13	-39.49	-324.55	169.95
256	-147.95	130.62	1063.72	-3.72	-246.58	-11.26
257	-156.01	-102.29	1038.82	19.74	-245.42	-121.73
258	-18.8	-473.63	1067.63	134.43	-199.34	-112.7
259	9.28	-78.61	717.29	294.28	-118.71	-21.82
260	32.96	146.24	623.29	262.51	-107.15	78.4
261	228.27	207.03	870.12	202.85	-69.43	84.81
262	-35.64	29.05	961.18	114.59	35.86	21.27
263	-120.85	-20.75	1129.39	97.11	76.45	-44.43
264	-427.49	276.61	1121.58	77.7	124.11	-23.8
265	-541.5	300.29	1113.28	-40.1	42.14	23.62
266	-440.67	34.67	1310.55	-87.04	-27.62	51.45
267	-226.81	-91.06	1236.08	-100.43	-104.8	37.63
268	-100.34	-438.48	1300.78	-70.13	-109.04	-39.83
269	-53.96	-479.25	1100.34	36.74	-62.1	-144.1
270	-327.39	-337.4	926.27	30.15	-5.52	-187.71
271	-372.56	-378.42	1018.8	80.87	-78.67	-275.67
272	-221.92	-432.37	1126.95	149.9	-124.97	-324.19
273	-316.41	-208.01	1011.23	315.67	-176.54	-342.25
274	-55.66	-199.46	873.54	390.29	-229.58	-307.59
275	73.24	-160.64	738.28	440.46	-212.1	-252.41
276	-84.96	330.57	577.15	470.61	-125.34	-131.59
277	74.22	742.43	700.2	297	-116.67	-25.91
278	181.64	905.03	815.67	-18.68	-134.49	-16.63
279	-70.8	773.19	949.46	-167.91	-157.81	-51.73
280	299.56	279.79	1141.36	-408.84	-222.11	-151.73
281	560.55	-35.89	1269.53	-493.23	-116.55	-329.19
282	-128.91	-503.91	1328.13	-437.26	36.01	-408.78
283	-300.05	-879.64	1320.31	-299.71	26.37	-362.7
284	-238.53	-1447.51	1339.36	-24.02	-10.16	-350.13
285	-291.5	-1466.55	1002.69	364.23	-55.79	-379.76
286	-244.38	-1391.11	898.93	643.8	-31.65	-302.19
287	-255.62	-945.07	591.55	710.97	-2.01	-80.9
288	-134.52	-261.23	447.51	649.11	-21.3	26.98
289	0.98	369.14	747.8	368.29	-78.31	211.91
290	320.8	294.19	1098.63	62.44	-63.39	356.41
291	682.62	-195.07	1514.16	-84.05	-16.75	350.1
292	676.51	-181.15	1367.92	-81.57	103.97	315.34
293	376.22	-163.82	1236.33	-102.57	139.8	291.17
294	776.12	402.1	1171.39	-149.08	201.54	202.33
295	130.37	-143.07	1476.32	-201.35	371.34	-30.67
296	-617.92	-421.88	1701.17	-142.91	340.42	-77.45
297	-510.01	-85.21	1429.44	60.67	170.75	27.89
298	-606.93	323.24	1084.96	162.32	54.44	111.69
299	-476.81	252.93	958.5	11.84	-70.31	157.26
300	-288.57	30.52	1048.58	-166.35	-149.14	107.88
301	128.42	-688.72	1073	-111.42	-169.68	-4.15
302	330.08	-749.51	801.27	-73.27	-147.67	10.74
303	155.03	-515.14	725.34	-108.34	-93.17	165.22
304	137.45	-881.35	1023.19	-83.37	-117.71	331.24
305	435.55	-1036.13	1315.19	17.36	-152.47	323.7
306	485.11	-831.79	1240.48	276.55	-64.73	72.85
307	161.13	-598.39	1056.64	537.23	49.74	-154.14
308	-143.8	-191.65	774.41	660.1	94.27	-142.91
309	-257.81	246.58	856.69	634.52	58.9	-83.95
310	52	615.97	1131.35	474.7	-20.78	43.12
311	41.02	554.44	925.54	222.9	-36.8	195.22
312	93.75	-90.82	1186.28	-42.51	-174.44	286.1
313	207.52	-236.33	1267.58	-184.88	-279.05	302.22
314	617.43	-121.34	1323.97	-280.46	-186.83	176.33
315	760.99	-70.56	1285.4	-324.1	-39.79	-57.16
316	310.3	-719.48	1459.47	-305.45	17.79	-108.73
317	120.85	-1251.22	1391.36	-149.44	-38.73	-24.63
318	623.78	-1343.02	1096.19	138.4	-141.75	128.78
319	879.64	-1000.98	693.36	431.85	-86.24	216.16
320	981.93	-346.92	560.55	544.43	48.71	203
321	702.88	-294.92	783.69	495.3	206.7	81.85
322	581.05	-122.56	708.98	419.01	245.91	-25.27
323	335.21	312.99	461.91	343.93	225.52	-29.97
324	196.04	125.49	518.07	110.29	66.04	90.79
325	497.07	-628.91	1039.79	-52.03	-83.47	314.12
326	751.46	-534.67	1231.45	85.17	-76.02	462.52
327	1027.59	-211.18	1229.98	288.02	35.46	366.67
328	1038.82	-0.49	1180.91	406.83	273.04	90.42
329	857.42	723.14	970.7	321.53	472.84	-242.13
330	130.86	537.6	904.54	247.8	507.97	-345.28
331	-423.83	246.83	784.91	1.19	409.12	-316.77
332	-167.24	-135.5	1037.6	-315.55	222.35	-152.65
333	465.82	-520.75	1441.41	-405	175.35	-78.98
334	175.54	-889.65	1552	-333.68	320.22	-107.6
335	-419.43	-777.34	1115.48	-121.15	300.63	-84.72
336	-444.82	-613.28	989.99	-33.51	95.49	-65.22
337	-400.63	-167.72	995.61	-57.98	1.4	-45.81
338	-152.83	-4.64	1376.22	13.58	-155.18	12.94
339	296.39	67.87	1346.44	107.6	-161.56	93.72
340	452.64	19.53	1213.62	85.51	-48.13	-2.47
341	360.35	85.69	1154.79	-16.72	84.2	-97.87
342	46.39	104	1164.06	-86.58	125.58	-113.65
343	-167.48	-451.9	1346.92	-191.53	133.24	-92.77
344	-236.57	-498.78	1298.34	-215.24	66.96	1.77
345	140.63	-284.91	1231.45	-214.29	-49.87	-4
346	102.54	-523.19	1263.67	-204.22	-73.03	-69.98
347	4.39	-642.82	1251.46	-143.46	-88.23	-81.94
348	-117.92	-1041.02	1266.36	42.33	-134.43	-4.39
349	62.99	-1067.87	1126.95	160.13	-156.46	30.49
350	311.77	-894.04	977.54	327.82	-133.82	78.64
351	384.52	-567.63	972.9	334.38	-55.15	63.23
352	419.92	-436.52	937.26	276.58	76.35	-31.89
353	63.48	-553.22	771	295.32	181.95	-102.36
354	-182.62	-627.44	670.9	292.33	57.43	-129.67
355	-33.45	-833.01	831.79	288.18	-35.74	-121.92
356	157.96	-846.92	1222.41	367.25	-114.65	-83.83
357	320.07	-662.84	1117.92	386.84	-187.47	-117.52
358	511.72	-473.88	919.43	356.54	-160.74	-192.63
359	190.92	281.98	825.44	262.51	-43.76	-201.51
360	-89.11	878.66	1077.15	161.44	-57.98	-188.42
361	245.61	929.93	905.03	-77.61	-163.21	-207.86
362	911.38	366.7	1091.8	-292.51	-30.15	-310.64
363	513.92	-237.06	1325.44	-318.57	22.46	-374.24
364	4.64	-533.45	1554.44	-297.97	95.12	-440.22
365	-310.79	-546.88	1612.06	-198.3	62.5	-411.19
366	-2.2	-423.83	1430.66	-108.64	-46.63	-332.64
367	-1.95	-623.05	1366.21	-3.94	-52.98	-380.92
368	-332.76	-618.16	1194.58	205.78	-27.95	-420.56
369	-737.55	-268.31	842.53	282.59	-42.21	-392.94
370	-646.73	48.34	762.7	355.59	-146.45	-318.08
371	-466.06	269.29	769.53	258.3	-240.72	-283.48
372	-281.98	108.15	1100.83	163.6	-271.09	-349.55
373	-254.88	-68.36	1176.03	173.22	-241.61	-483.4
374	-87.89	-6.59	1072.27	247.44	-250.79	-770.66
375	-150.15	4.15	1139.89	195.22	-235.26	-1000
376	-552	-33.2	882.32	111.02	-304.29	-1000
377	-378.17	-422.36	927.98	133.67	-371.92	-971.68
378	-25.88	-520.75	1103.03	279.85	-435.88	-763.98
379	215.82	10.25	1024.66	469.21	-354.16	-584.41
380	-176.76	1246.58	901.86	543.67	-134.58	-409.21
381	-389.4	1725.83	631.1	281.92	-103.85	-247.34
382	260.25	893.55	934.81	-182.4	-140.08	-307.71
383	84.72	329.83	827.88	-355.44	-116.24	-505.19
384	23.19	198.97	797.12	-361.11	-156.83	-615.05
385	132.57	-602.78	1112.55	-304.5	-137.02	-612.34
386	-101.56	-867.92	834.47	-27.95	-25.7	-472.9
387	-175.05	-501.71	531.98	199.31	16.42	-241.15
388	-125.49	-54.44	287.35	299.74	25.54	-22.25
389	-65.67	-23.44	401.61	360.66	40.16	124.36
390	-255.86	-3.17	404.79	339.57	51.82	210.21
391	-492.68	-96.19	530.52	309.11	30.27	280.3
392	-290.77	385.01	543.21	172.58	-74.62	410.89
393	-87.4	544.43	1191.89	12.05	-151.61	239.99
394	-344.97	240.23	1720.7	-4.36	-116.82	74.16
395	-166.99	-50.78	1591.06	-16.72	-134.64	120.88
396	2.2	55.42	1282.23	18.86	-170.2	364.72
397	235.6	-38.82	1080.32	-32.41	-146.64	503.6
398	396.73	-762.94	1346.92	-111.57	-107.03	694.89
399	514.16	-747.56	1257.81	29.6	-60.49	743.84
400	586.43	-468.26	1120.61	372.59	-105.83	590.85
401	260.99	492.43	635.25	597.78	-62.19	144.04
402	-296.39	947.27	538.33	409.24	-61.58	-204.38
403	-433.84	846.44	628.17	12.63	-189.3	-141.27
404	-89.36	138.43	848.63	-242.74	-350.31	-49.77
405	325.2	-89.6	932.86	-255.13	-354.52	-110.99
406	60.79	19.29	1000.24	-197.02	-316.19	-373.17
407	-68.12	33.2	1049.32	-176.42	-313.02	-611.02
408	11.47	-30.76	926.76	-149.2	-302.4	-786.93
409	-171.88	124.51	606.2	-50.96	-263.46	-832.76
410	-213.38	311.04	603.52	-12.45	-271.51	-781.77
411	-235.11	402.1	898.68	-11.47	-303.8	-734.53
412	-19.53	629.64	951.9	-90.27	-322.57	-631.96
413	113.28	-144.04	1166.02	-203.83	-330.99	-545.68
414	431.15	-607.91	1345.7	-120.09	-377.47	-591.22
415	732.18	-233.64	754.88	59.78	-254.15	-696.9
416	1001.95	742.43	765.87	41.23	12.48	-791.14
417	621.83	810.3	1204.35	-100.68	287.63	-660.31
418	12.94	34.42	1520.26	-190.86	406.77	-287.05
419	-628.17	-214.36	1307.37	-122.68	364.23	-113.86
420	-797.61	-253.17	861.82	113.04	182.37	107.42
421	-510.5	-111.33	614.75	215	27.4	189.7
422	-329.59	-132.57	391.85	141.42	14.8	-50.75
423	-1091.55	-539.79	255.37	0.76	-98.05	-273.25
424	-751.46	-1002.44	648.93	67.99	-397.61	-98.72
425	-193.85	-943.85	811.77	288.18	-541.72	128.69
426	755.13	-274.9	771	339.39	-488.83	183.81
427	605.22	455.81	912.35	318.66	-308.78	91.77
428	-112.55	908.69	1028.08	142.79	-202.73	22.64
429	-235.84	130.86	1376.95	24.51	-230.65	66.53
430	184.57	-562.99	1267.58	268.74	-276.06	170.44
431	570.8	-72.02	693.6	556.34	-223.97	20.69
432	172.61	319.34	560.55	477.84	-112.79	-320.07
433	-378.17	1312.01	441.65	101.47	-148.74	-602.63
434	-733.89	1502.93	528.32	-79.28	-212.22	-694.4
435	-311.28	358.64	814.45	-406.89	-390.66	-767.55
436	-306.64	58.59	807.86	-438.9	-393.98	-875.58
437	-850.83	-200.2	823.97	-191.07	-433.26	-1000
438	-1032.47	-561.28	970.7	91.55	-544.28	-1000
439	-1158.2	-774.66	802.49	420.41	-577.18	-1000
440	-1518.31	-583.74	239.26	694.46	-587.52	-1000
441	-1238.04	-248.78	-70.07	819.43	-661.74	-825.41
442	-906.01	103.76	-21	833.44	-770.84	-180.76
443	337.65	1302.49	221.68	755.58	-766.33	13.12
444	1097.66	1695.07	639.65	358.37	-499.94	-57.1
445	128.91	665.04	1047.36	-76.93	-195.56	-342.07
446	-557.37	211.91	875.73	-287.02	-84.47	-376.83
447	-902.83	47.61	686.04	-324.46	-203.61	-403.75
448	-587.16	-197.51	709.96	-71.93	-386.44	-492.55
449	-388.43	-181.64	502.2	116.76	-400.05	-574.25
450	-145.26	-435.79	493.9	159.27	-264.47	-461.82
451	-526.12	-626.71	249.51	242.65	-260.19	-335.54
452	-526.12	-198	484.13	487.7	-344.36	-78.22
453	-500	1362.79	694.82	554.57	-469.82	-85.72
454	-550.78	1127.2	890.14	235.38	-491.52	-342.68
455	-349.37	754.15	830.08	-56.24	-462.25	-482.33
456	-265.38	449.22	780.76	-191.5	-459.14	-589.6
457	-197.51	155.52	827.88	-201.51	-445.5	-635.96
458	-63.96	-7.08	853.52	-152.16	-404.75	-723.51
459	528.56	-381.59	832.03	-106.32	-345.25	-795.96
460	373.54	-475.59	1152.34	23.53	-74.89	-851.1
461	-664.79	-128.42	951.66	223.57	129.39	-669.74
462	-864.75	-527.1	970.7	371.55	51.54	-317.96
463	-713.87	-44.43	674.07	474.7	-29.75	143.34
464	-860.6	465.82	454.1	288.94	-220.98	231.81
465	-992.43	758.54	419.92	119.17	-482.73	-48.92
466	-948.73	486.82	604	59.63	-569.49	-221.25
467	-694.09	89.6	809.33	-53.16	-701.87	-502.2
468	-195.07	162.84	583.25	10.41	-805.88	-751.31
469	279.54	-364.5	664.79	240.81	-680.3	-815.58
470	434.08	-390.14	422.36	532.32	-490.42	-616.21
471	342.29	365.97	17.09	642.64	-363.4	-237.85
472	253.42	775.63	175.05	485.23	-314.67	95.61
473	267.58	1372.8	648.19	435.52	-271.61	213.99
474	-87.16	1620.12	746.83	264.43	-163.91	437.35
475	329.83	1349.37	535.16	-199.92	-173.49	266.78
476	-157.96	427.73	504.64	-632.97	-162.11	-44.56
477	206.3	-406.25	845.7	-742.8	-288.33	-244.38
478	527.83	-602.29	975.83	-557.56	-230.32	-473.14
479	399.17	-433.59	857.67	-327.58	-47.88	-698.33
480	453.13	-467.04	793.21	-304.35	133.39	-879.15
481	91.8	-860.11	1351.81	-136.57	161.16	-972.99
482	-605.71	-800.54	1417.48	7.69	43.3	-892.85
483	-369.38	-591.55	1465.82	289.18	-97.56	-539.79
484	-841.06	54.2	1176.27	463.75	-100.34	-222.75
485	-157.47	462.89	960.21	369.84	-272.13	-137.91
486	65.19	526.12	764.4	183.59	-254.82	-368.19
487	-52.49	468.51	685.06	-48.92	-194.92	-703.03
488	-310.06	-362.3	985.35	-159.52	-158.72	-785.46
489	-426.27	-548.58	904.79	-139.74	-166.63	-660.16
490	-68.85	-405.03	812.74	30.43	-217.47	-307.43
491	169.92	23.44	614.01	225.8	-307.22	-44.04
492	602.29	-16.85	818.12	217.35	-386.02	58.38
493	431.15	358.4	610.6	183.69	-285.74	81.15
494	422.61	193.85	625.98	110.17	-231.17	108.7
495	348.63	-153.81	772.71	115.57	-205.11	132.97
496	463.13	-497.07	1320.07	100.49	-165.16	163.64
497	771.48	-627.2	1234.62	297.36	-98.24	148.04
498	812.01	-102.05	1068.12	421.26	20.72	-14.53
499	301.27	370.85	1126.46	259.64	156.52	-189.67
500	110.11	467.29	1067.63	-50.35	213.96	-320.77
501	-780.27	-95.21	1334.47	-182.1	176.36	-438.32
502	-580.08	-417.97	1556.88	-140.08	29.57	-467.07
503	-705.81	-813.23	1680.18	1.5	-37.9	-439.76
504	-980.96	-504.88	1296.39	69.89	-99.64	-392.85
505	-680.42	-91.8	1231.45	142.82	-283.91	-405.12
506	-242.92	-45.9	1071.53	204.74	-357.85	-601.96
507	-301.51	-341.55	840.09	221.83	-267.67	-796.17
508	-243.41	-382.32	783.2	278.81	-206.6	-660.71
509	-146.73	201.17	895.26	372.5	-170.81	-407.17
510	-117.92	433.35	948	366.21	-86.79	19.56
511	102.54	1371.09	951.42	271.33	-20.42	212.86
512	-564.94	1399.9	409.91	-60.85	19.84	515.56
513	323.49	302.73	477.78	-471.71	-104.06	606.48
514	574.46	-510.01	938.23	-673.13	-23.99	249.05
515	-67.63	-747.56	1256.84	-543.95	108.4	-187.77
516	-368.41	-789.55	1171.14	-323.88	70.28	-478.76
517	-341.55	-906.25	1228.52	-122.77	-83.44	-665.07
518	-408.45	-725.59	1147.46	58.87	-127.41	-697.51
519	-832.76	-588.38	1046.63	147.25	-171.08	-660.31
520	-707.52	-911.62	1039.06	377.69	-413.67	-430.48
521	100.59	-448.49	737.79	647.98	-575.04	-63.48
522	869.38	-107.91	515.38	807.68	-552.31	123.41
523	1104.74	657.23	117.92	657.14	-346.65	101.56
524	916.26	1015.63	445.8	171.97	-80.87	30.7
525	603.76	278.32	965.33	-181.64	53.13	130.16
526	586.91	-191.65	1128.17	-292.08	-63.23	222.02
527	790.04	-608.4	1260.99	-266.2	-97.56	236.88
528	1180.42	-407.47	1038.33	-148.25	-72.91	145.9
529	1040.77	-271.48	953.86	-120.24	171.45	-140.11
530	117.68	-434.81	1095.21	-110.23	377.81	-408.91
531	-691.41	-722.9	1304.2	-12.63	365.75	-404.02
532	-740.97	-673.83	1285.4	173.74	155.85	-199.77
533	-286.38	62.01	1066.89	259.67	-63.54	8.36
534	28.56	288.33	1053.71	141.85	-143.1	-69.18
535	127.93	670.41	847.41	-130.28	-123.81	-315.73
536	83.74	557.13	976.81	-290.8	-144.1	-445.86
537	161.13	-241.94	1292.24	-415.47	-134.58	-642.46
538	81.54	-349.37	1239.26	-317.72	-84.29	-749.24
539	-308.84	-493.65	1297.36	-159.42	-5.25	-854.4
540	-434.33	-281.01	1226.81	23.71	-19.44	-871.58
541	58.84	-427.49	1402.83	31.37	-60.82	-721.47
542	141.11	-786.87	1446.04	142.82	-61.89	-457.92
543	-46.88	-1173.83	1027.34	260.77	-94.97	-251.43
544	-48.1	-963.62	648.93	514.28	-199.04	175.9
545	426.03	-279.05	589.84	648.32	-332.12	380.95
546	857.18	710.45	612.79	550.84	-250.58	364.47
547	838.38	763.92	975.1	191.41	10.89	203.22
548	533.94	162.35	1014.89	23.96	210.51	150.6
549	549.8	-81.05	826.9	-40.13	210.66	89.42
550	296.88	-391.36	823.97	-57.74	169.89	22.8
551	0	-474.85	982.42	-10.44	-10.01	-105.9
552	374.02	-184.57	1062.5	48.03	-163.33	-306.24
553	631.35	-251.46	922.85	75.41	-101.78	-524.72
554	202.64	92.29	670.17	55.45	41.69	-574.65
555	57.13	301.27	775.39	-7.81	51.45	-412.41
556	58.11	268.8	1342.77	12.12	36.68	-316.96
557	73.97	297.36	1514.89	34.91	-29.17	-147.98
558	196.78	273.68	1289.55	-16.51	-8.58	-119.23
559	-128.17	-91.55	1318.6	-127.29	9.12	-203.25
560	-215.33	-151.61	1380.13	-92.44	-26.18	-282.47
561	-117.68	118.41	1208.98	-64.85	-1.22	-478.36
562	-406.01	31.49	1086.67	-22.8	30.85	-624.97
563	-1202.64	29.54	787.6	106.11	-11.72	-896.79
564	-1349.37	-107.42	720.95	217.68	-164.4	-1000
565	-1518.31	-569.34	864.01	334.38	-276.15	-1000
566	-1474.12	-462.65	474.61	520.26	-442.54	-1000
567	-1434.57	-225.34	357.91	636.81	-618.62	-1000
568	-896	158.94	170.17	703.06	-732.51	-858.92
569	-772.46	218.02	89.11	621.86	-681.67	-461.06
570	-67.63	135.25	182.13	601.87	-659.15	-269.71
571	29.54	537.6	-57.13	581.57	-579.83	-114.5
572	-682.86	817.87	4.15	451.69	-569.67	-139.92
573	-166.26	764.4	198.97	285.89	-746.43	-124.15
574	1145.26	1346.68	378.42	129.24	-721.31	-214.26
575	1512.45	863.77	595.46	-49.8	-359.31	-182.68
576	934.08	817.63	714.11	-195.31	-65.55	-70.01
577	400.39	549.56	922.12	-289.92	-43.58	10.56
578	606.45	-276.37	1210.94	-373.38	-63.72	-45.2
579	517.09	-347.17	1089.11	-224.46	-77.33	-307.95
580	-256.35	-341.8	951.17	-41.11	-69.67	-471.22
581	-522.46	-384.77	816.41	131.29	-157.99	-403.63
582	-349.12	-101.56	685.3	238.4	-215.3	-293.85
583	-353.52	-212.16	677.25	296.23	-226.23	-202.33
584	-195.31	-242.43	647.95	374.73	-197.85	45.56
585	-29.3	576.66	585.94	367.55	-161.5	122.62
586	535.16	1220.46	642.58	188.17	-171.2	-22.71
587	65.92	940.43	820.8	-94.76	-138.58	-307.65
588	-46.14	230.22	920.9	-270.26	-254.18	-324.46
589	118.16	-368.65	985.35	-202.67	-318.82	-273.32
590	159.67	-446.78	886.23	-29.14	-253.2	-120.27
591	615.97	-21.24	653.56	-50.42	-156.34	-41.08
592	713.38	-348.14	868.41	-91.09	-70.98	-31.4
593	322.02	-492.68	988.53	69.7	69.4	29.08
594	316.65	-390.14	1050.05	307.68	92.8	109.31
595	231.69	66.89	823	439.82	121.4	152.98
596	178.71	363.04	812.74	374.02	108.09	69.34
597	29.54	716.06	687.99	74.37	38.06	-143.13
598	80.32	435.55	942.38	-67.81	35.43	-240.88
599	-213.62	101.56	1166.99	-166.32	42.45	-376.86
600	-367.43	-64.21	1230.96	-174.68	-8.18	-343.84
601	50.29	-7.81	1193.6	-127.29	-67.14	-130.55
602	292.24	26.61	1247.56	-106.11	-27.19	-47.79
603	34.91	-99.37	1247.07	-79.35	40.95	-72.57
604	-446.04	-303.71	1150.88	5.13	78.74	-182.74
605	-408.69	-502.2	1165.04	46.63	-3.36	-282.71
606	-420.9	-359.13	842.04	115.84	-119.23	-256.29
607	-198	-99.61	743.9	165.95	-156.04	-47.76
608	-4.64	-46.63	749.27	156.86	-95.67	8.42
609	1.22	80.81	823.73	163.02	-69.98	-81.3
610	-322.75	-103.03	727.29	66.47	-0.64	-302.09
611	-310.3	-211.67	762.45	-78.83	-30.82	-426.21
612	-290.04	-161.62	750	-79.32	-101.96	-562.13
613	-198.73	-100.83	877.44	-9.4	-202.09	-598.72
614	168.46	-255.13	1128.42	16.97	-226.59	-573.18
615	8.54	-312.99	1216.55	98.54	-153.84	-424.96
616	81.79	-1.95	1309.57	130.55	-108.46	-310.18
617	-399.17	47.61	1246.58	128.23	-45.65	-252.84
618	-528.08	-513.18	1340.33	218.35	-15.32	-99.12
619	-531.98	-634.03	1220.95	377.78	-44.98	87.13
620	-571.78	-337.89	1094.97	412.96	-151.49	202.51
621	-516.11	354.74	1156.74	373.93	-184.36	215.91
622	-272.71	573.49	1187.74	195.16	-237.46	174.44
623	-146	-34.18	1177.25	-11.57	-257.05	43.33
624	40.53	-6.59	1108.15	-23.5	-317.23	-148.32
625	106.2	154.79	911.38	109.41	-274.78	-428.38
626	-91.31	-28.56	878.17	81.51	-220.31	-642.36
627	-192.63	-98.39	848.88	4.88	-234.8	-710.6
628	-171.14	-216.06	841.31	7.42	-256.84	-690.03
629	97.66	-614.01	1125	22.46	-250.03	-541.69
630	325.44	109.13	989.26	151.76	-116.39	-416.9
631	-439.45	328.61	1206.79	236.88	54.02	-241.91
632	-320.56	113.53	1138.92	54.17	43.27	-200.35
633	-624.51	93.99	1048.58	-64.61	9.43	-319.27
634	-619.38	19.53	843.26	-99.18	-59.75	-373.9
635	-97.9	528.56	722.66	-320.71	6.68	-469.91
636	-1437.99	-236.33	910.64	-604.86	-41.26	-399.87
637	-494.38	-1196.29	1246.34	-284.21	-450.53	-120.36
638	364.01	-905.03	960.21	102.69	-541.11	-84.72
639	85.94	-820.31	850.34	271.82	-444.7	-91.98
640	-172.12	-961.18	547.85	396.39	-521.39	-21.45
641	363.53	-254.88	468.02	416.44	-550.99	12.02
642	363.28	-685.3	994.14	501.68	-480.01	27.89
643	483.89	-111.08	714.6	628.54	-358.37	-31.07
644	-97.17	636.96	712.89	575.68	-261.81	-114.47
645	297.36	1517.58	499.02	260.31	-252.38	-220.18
646	813.23	984.86	883.3	-219.51	-105.65	-368.9
647	940.43	-298.58	1260.01	-316.8	61.4	-410.71
648	616.46	-374.27	970.7	-282.5	84.38	-405.36
649	421.63	-593.02	1298.58	-72.75	1.53	-278.23
650	126.22	-139.16	1071.78	172.12	22.06	-94.76
651	-522.71	792.72	909.91	88.32	-157.56	1.16
652	228.27	349.85	1289.31	-81.6	-350.28	-125.58
653	276.86	42.72	1381.59	-104.52	-318.54	-334.38
654	243.41	-58.11	1087.89	-91.55	-296.33	-441.71
655	515.38	-343.75	1104.25	-46.81	-273.59	-467.8
656	508.54	-597.17	839.6	32.47	-156.25	-460.69
657	777.59	92.77	815.67	73.52	-69.12	-481.32
658	323	449.22	1121.83	16.42	178.89	-624.05
659	-101.81	-165.04	1290.53	-116.88	321.84	-808.62
660	-649.66	-216.06	1118.65	-125.15	248.93	-701.32
661	-569.58	-202.39	1127.69	-88.65	4.33	-342.07
662	-155.27	-80.08	1133.54	-53.62	-56.98	-170.35
663	-327.39	86.18	920.41	10.68	-193.85	-38.76
664	-69.09	-25.15	980.96	70.62	-327	-105.32
665	140.14	-239.5	982.91	130.31	-297.18	-287.23
666	-210.45	-427	747.07	277.37	-204.41	-388.58
667	-381.1	-260.01	643.31	460.63	-215.12	-261.87
668	-350.83	-108.15	564.7	514.19	-268.19	-108.61
669	-137.7	12.94	449.95	491.18	-305.88	-70.56
670	510.25	388.18	630.13	340.15	-285.71	-130.62
671	148.44	517.82	984.38	163.06	-175.72	-224.09
672	-38.82	666.26	1075.2	-19.84	-213.99	-228
673	244.63	133.79	1061.04	-161.25	-256.5	-234.25
674	583.5	-209.72	992.43	-250	-182.56	-158.48
675	652.83	-250.49	989.5	-251.95	-10.77	-142.67
676	151.37	-719.73	1178.47	-119.54	123.23	25.67
677	-333.25	-650.88	1271.48	-43.18	96.71	169.25
678	-215.33	-791.26	1322.51	171.02	-70.43	401.43
679	451.9	-184.08	1057.62	422.21	-269.9	414.86
680	525.39	499.76	784.42	468.14	-275.73	76.35
681	265.14	993.16	689.94	228.79	-217.77	-231.02
682	257.81	686.28	851.81	-135.86	-205.72	-353.42
683	116.94	326.9	898.68	-317.78	-270.94	-243.87
684	200.2	-162.6	1052.98	-338.81	-391.45	-183.84
685	524.41	-468.26	1168.46	-253.3	-360.87	-229.46
686	301.27	-458.01	1062.26	-90.52	-148.83	-324.8
687	-22.95	-455.57	845.21	-22.89	-4	-303.44
688	483.89	-508.54	884.52	-47.73	30.06	-274.99
689	-41.26	-31.01	1004.39	-3.91	122.07	-257.81
690	-198.24	88.87	945.56	32.26	27.59	-70.31
691	381.1	213.87	1146.24	81.24	17.43	31.31
692	489.99	50.78	1354.74	100.8	98.36	82.24
693	417.97	114.99	1090.09	77.91	140.35	-16.94
694	507.32	41.02	1224.61	54.93	151.15	-56.76
695	602.78	-119.14	1254.39	162.96	160.92	-69.06
696	407.47	-224.85	954.83	270.66	197.27	-22.43
697	114.99	-137.45	675.78	276.79	174.59	35.13
698	217.53	-75.2	515.38	223.39	39.58	220.28
699	565.19	90.09	735.84	132.08	-1.43	362.49
700	283.69	-5.86	802	121.15	37.14	357.6
701	206.05	-144.53	955.81	173.55	-8.73	227.66
702	215.09	-301.76	1054.93	226.59	-18.65	150.36
703	324.46	-102.78	910.16	244.72	45.53	20.78
704	245.85	239.26	868.9	126.8	155.91	-109.83
705	-207.76	31.98	1011.96	-45.01	181.24	-214.84
706	-568.36	-306.64	926.27	-114.69	73.55	-111.51
707	-533.69	-252.93	721.19	-111.63	-153.63	132.02
708	-172.61	-315.67	1034.18	-4.24	-312.53	311.22
709	147.46	155.52	1383.06	76.87	-312.93	325.99
710	244.14	114.99	1692.38	95.92	-312.26	351.41
711	1333.5	-54.69	1473.88	206.33	-255.31	272.28
712	1246.83	-65.19	907.23	243.68	86.12	-24.57
713	554.44	311.52	436.28	155.4	360.57	-299.26
714	211.91	242.68	584.96	-115.54	377.35	-484.34
715	-31.98	94.73	773.93	-285.74	244.08	-525.02
716	-57.13	-172.61	1050.29	-293	149.63	-452.39
717	-203.86	-360.84	1135.25	-251.16	135.16	-363.59
718	-212.65	-580.81	1262.7	-77.55	44.95	-188.14
719	42.72	-416.75	1090.82	87.52	-23.93	-32.17
720	187.74	-346.92	1001.71	227.11	-47.39	-5.52
721	181.4	-153.08	810.79	329.22	13.7	-62.44
722	177.49	-58.35	841.06	322.08	78.64	-160.13
723	67.14	123.78	847.66	264.07	117.34	-191.56
724	33.2	53.71	961.91	51.97	191.19	-172.36
725	-188.23	-107.91	1366.46	-14.19	222.53	-87.65
726	-364.99	-132.81	1204.59	-37.26	169.65	-1.86
727	-280.76	-388.92	1144.04	-136.54	68.18	51.64
728	-194.58	-465.82	1078.86	-66.96	-32.87	0.06
729	-86.43	177	800.05	-23.99	-73.06	-89.14
730	-583.5	569.82	720.95	-103.15	-59.81	-240.54
731	-1136.72	363.77	785.4	-193.73	-115.2	-125.09
732	-666.26	593.51	760.01	-246.46	-301.24	216.83
733	204.35	162.35	970.21	-279.33	-404.66	385.65
734	299.8	-284.67	899.41	-354.22	-349.15	327.97
735	488.28	-524.41	1166.02	-463.75	-299.9	140.23
736	961.43	-865.48	1585.69	-480.47	-167.91	54.08
737	807.13	-407.96	1304.44	-495.54	-133.24	71.35
738	773.68	-625.49	1356.45	-585.57	-108.03	75.81
739	542.48	-884.77	1378.91	-651.95	-81.27	82.24
740	541.02	-953.86	1377.2	-655.06	-55.6	145.39
741	322.75	-1120.61	1259.77	-543.49	-31.46	220
742	408.94	-955.81	1010.99	-410.37	16.63	214.66
743	399.17	-985.11	933.59	-280.85	112.46	104.86
744	323.97	-1556.64	1109.13	67.11	176.42	-132.02
745	400.15	-1622.56	897.46	273.5	213.17	-303.44
746	77.15	-1617.68	525.88	626.16	290.19	-646.21
747	-260.5	-1493.16	306.64	825.93	258.3	-777.13
748	69.34	-964.84	363.77	918.7	123.32	-780.36
749	-19.29	-592.53	616.94	867	82.49	-811.28
750	-208.01	-416.02	738.28	756.93	26.79	-658.05
751	36.87	-655.76	1047.36	559.63	21.7	-213.04
752	407.71	-1021	1097.17	586.43	-37.41	248.72
753	875.73	-599.12	1093.75	602.72	-108.8	382.9
754	1377.93	-684.08	1159.18	524.35	-122.92	575.59
755	1742.68	-738.04	1161.87	509.19	-25.76	546.84
756	1311.77	-170.17	907.47	503.78	144.23	370.33
757	1263.43	-51.51	816.89	466.95	228.39	297.61
758	1281.98	-306.4	578.13	530.18	360.23	122.89
759	1192.87	-35.16	435.3	481.08	514.74	5.77
760	877.69	-107.42	495.61	378.2	449.65	-242.16
761	26.37	219.73	370.12	211.82	214.72	-681
762	-348.63	143.31	611.08	138.18	132.72	-833.22
763	-509.28	496.34	534.91	81.91	76.81	-1000
764	-670.41	230.47	816.65	-54.11	50.9	-1000
765	-1396.48	-501.46	1328.37	-26.61	56.4	-1000
766	-1621.83	-625.73	1531.01	141.14	-96.25	-820.1
767	-1027.1	-552.25	1233.64	237.24	-265.38	-569.98
768	-959.72	-489.99	1034.18	252.96	-359.86	-588.84
769	-1259.77	-274.9	652.83	294.86	-419.19	-559.81
770	-1117.92	329.1	855.22	247.65	-580.26	-616.27
771	-1271.73	-260.01	1110.11	259.37	-653.35	-626.59
772	-1378.42	-958.5	769.29	508.45	-664.31	-364.99
773	-210.45	-113.53	170.9	567.6	-744.2	22.71
774	468.02	603.76	130.86	410.95	-656.04	47.91
775	-9.03	1350.1	245.85	169.98	-470	-164.73
776	-367.19	791.5	722.17	-131.29	-469.48	-459.59
777	-134.03	369.38	929.2	-238.89	-614.59	-759.46
778	820.07	-78.37	1078.61	-192.41	-400.09	-1000
779	334.96	-229.98	829.35	-107.94	-202.12	-1000
780	-235.6	-263.67	767.33	-83.95	-36.41	-916.9
781	-177	-490.97	1055.66	-6.74	-1.01	-617.19
782	-507.81	-390.87	928.22	176.06	39.92	-258.45
783	-448.24	-102.78	761.72	285.71	-67.44	-91.98
784	-562.26	-71.53	810.55	369.87	-127.96	-44.95
785	-705.57	-238.28	995.61	413.48	-148.41	4.24
786	-663.82	41.75	885.5	486.39	-183.11	3.63
787	-576.42	934.08	726.81	432.43	-200.1	-71.38
788	-558.11	930.18	688.23	152.98	-182.22	-185.76
789	-890.63	70.07	810.79	-143.16	-270.6	-217.53
790	-547.12	-518.07	819.34	-163.76	-485.38	-136.05
791	-261.96	-469.48	804.93	-30.24	-631.9	-227.48
792	97.41	-157.47	850.34	184.81	-536.74	-354.92
793	-138.43	58.11	923.83	273.5	-475.68	-367.8
794	295.41	11.72	725.1	361.42	-478	-366.76
795	338.13	-43.95	562.74	424.62	-353.27	-229.61
796	112.06	-224.12	603.27	475.1	-335.78	92.68
797	865.72	7.08	697.02	467.93	-365.63	389.74
798	939.94	420.17	659.42	383.97	-172.52	422.7
799	882.08	1239.26	552.73	265.44	-105.16	322.02
800	823	933.35	839.6	-221.71	21.27	7.26
801	458.25	47.36	1148.44	-500.89	109.77	-179.23
802	102.54	-81.05	901.86	-505.83	59.75	-107.6
803	365.97	-327.15	1110.84	-472.32	-58.81	-2.78
804	483.64	-636.47	1317.38	-291.63	-43.88	-32.17
805	571.04	-845.21	1273.68	-52.73	43.88	-129.36
806	166.5	-782.47	1105.22	64.45	72.33	-169.1
807	25.39	-529.3	899.41	315.92	12.12	-173.49
808	-36.87	2.93	845.46	410.58	-63.72	-130.49
809	201.17	292.72	948.97	305.79	-142.21	-110.6
810	255.37	551.51	882.32	-8.79	-170.1	-129.15
811	238.53	350.34	1049.56	-254.24	-234.25	-207.09
812	740.48	-256.1	1146.97	-302.64	-223.11	-266.36
813	916.5	-627.44	1193.85	-261.02	11.78	-455.41
814	553.96	-772.95	1082.28	-120.3	337.16	-652.98
815	-136.72	-793.21	1211.43	48.65	618.41	-484.07
816	-592.04	-543.7	1139.16	244.96	485.02	-134.28
817	70.07	-224.12	879.15	380.8	215.33	193.79
818	-203.37	47.85	678.71	439.82	218.75	268.46
819	-569.58	121.09	644.53	332.15	157.2	287.6
820	-476.07	654.05	569.09	44.83	50.72	246.4
821	-24.66	209.72	1252.69	-113.31	46.2	133.85
822	-15.14	-326.42	1256.1	-256.26	129.49	-95
823	-459.96	-490.97	1193.6	-149.84	124.36	1.74
824	70.07	-164.79	1033.69	55.18	-50.35	315.34
825	107.91	34.42	911.38	56.7	-162.63	533.23
826	428.47	-220.21	875.98	0.4	-189.67	530.7
827	185.3	-374.51	990.97	4.91	-180.6	471.04
828	-134.77	-389.89	1227.78	118.59	-180.69	418.46
829	309.08	95.95	1118.41	362.49	-264.22	312.9
830	642.09	574.71	1060.3	341.13	-260.22	211.46
831	761.96	780.52	687.74	-19.26	-245.06	186.98
832	680.66	258.06	887.94	-389.62	-208.4	125.52
833	699.22	-575.68	1323.97	-400.15	-142.43	35.34
834	593.26	-132.81	990.23	-370.18	-50.51	-44.25
835	726.81	-174.32	1032.47	-416.38	66.65	-334.32
836	810.06	-511.47	1165.28	-283.72	179.57	-682.68
837	92.53	-247.31	784.18	-86.55	307.71	-822.75
838	-72.02	-392.82	932.13	56.4	222.41	-627.59
839	-52.25	-539.79	1158.94	159.45	177.7	-296.72
840	-45.65	-474.37	1228.52	259.25	84.44	-88.93
841	-116.94	-176.03	1246.34	284.97	41.56	-10.59
842	-200.2	311.28	902.59	229.52	-61.25	67.87
843	227.54	261.47	1080.57	-25.51	-158.84	116.61
844	815.67	-362.3	1450.44	-207.73	-158.66	15.81
845	893.55	-449.71	1231.93	-163.36	57.5	-161.19
846	503.91	-566.41	939.7	-153.78	261.47	-346.83
847	395.26	-708.74	934.57	-132.08	406.56	-443.3
848	171.14	-1027.34	1112.55	31.68	428.83	-501.95
849	-135.25	-1204.1	823.73	160.31	403.44	-481.63
850	-361.57	-1035.4	613.53	343.11	349.49	-271.33
851	-572.02	-679.44	445.07	407.78	128.72	-64.06
852	-447.75	-359.13	685.06	300.99	-164.37	185.97
853	188.96	96.68	1110.6	229.28	-379.82	397.98
854	673.1	235.84	1354.49	80.63	-321.81	346.71
855	836.43	87.16	1490.23	-19.84	-108.4	105.32
856	567.38	-245.61	1532.96	52.06	89.11	-57.74
857	187.74	-49.07	1560.79	83.01	150.33	-64.64
858	-102.29	-220.95	1489.99	172.61	177.89	-74.8
859	-470.46	-526.61	1046.14	383.73	131.16	16.17
860	-467.04	234.62	394.04	610.02	5.37	189.15
861	-343.51	817.38	319.09	593.23	-84.99	270.66
862	-476.07	1022.22	498.29	282.96	-140.29	228.76
863	131.84	710.69	735.11	106.87	-121.55	162.96
864	57.62	104.74	1145.51	-184.17	-11.87	39.98
865	180.18	-373.78	1016.6	-265.87	-97.14	80.02
866	181.64	98.63	914.31	-144.62	-227.75	200.65
867	471.68	12.21	1094.97	-101.1	-291.84	252.93
868	902.34	421.88	1145.26	-168.3	-196.72	279.21
869	1031.25	608.15	1138.92	-197.57	-20.63	241.27
870	1134.03	908.45	799.07	-345.79	212.43	127.72
871	927	125.49	981.2	-315.37	310.52	186.22
872	573.73	-241.7	689.7	-297.61	272.25	448.43
873	379.88	-905.27	915.04	-335.72	154.91	749.85
874	1123.05	-480.71	733.15	-319.24	44.34	753.91
875	961.91	-440.92	1003.91	-490.14	181.03	364.14
876	385.74	-400.63	1156.98	-571.44	383.82	70.07
877	44.92	-504.39	1278.32	-671.51	444.37	80.63
878	18.55	-745.36	1336.91	-760.13	399.26	216.52
879	-172.36	-1010.5	1071.29	-751.77	346.95	284.42
880	-139.4	-1697.51	901.12	-590.91	238.74	417.63
881	-175.05	-1701.66	362.55	-290.53	140.87	365.75
882	-364.5	-2272.95	470.95	41.72	107.91	253.6
883	-87.65	-2188.96	402.34	483.43	101.99	73.64
884	-258.06	-2101.56	156.25	885.22	169.04	-177.98
885	-724.61	-2602.78	333.98	999.97	230.77	-347.6
886	-757.57	-1558.11	250.73	999.97	224.73	-477.23
887	-893.55	-678.71	231.45	999.97	195.5	-666.05
888	-1235.84	235.6	285.64	923	94.67	-522.06
889	-827.39	383.54	710.69	743.41	37.35	-317.96
890	-398.68	557.37	949.46	423.8	-118.53	-7.48
891	91.8	62.26	1401.61	149.11	-281.92	160.19
892	572.02	-379.88	1714.84	4.7	-293.03	222.72
893	884.77	-296.63	1649.66	18.77	-180.11	193.27
894	1024.41	-416.75	1661.38	134.31	52.37	130.37
895	912.11	-405.27	1545.17	322.14	188.6	93.29
896	489.99	-838.38	1283.2	327.06	179.69	60.76
897	23.44	-674.56	893.07	293.18	175.26	39.15
898	-101.07	-278.56	850.59	412.99	73.21	117.07
899	327.39	-294.92	1131.1	499.11	-17.97	170.59
900	285.64	451.66	661.13	407.68	15.69	17.85
901	29.05	403.81	566.89	285.37	23.25	-270.69
902	-294.43	355.22	714.11	250.49	34.09	-365.63
903	-454.1	186.52	1051.03	115.2	58.5	-464.42
904	-586.18	-38.09	1492.43	105.22	-27.83	-580.26
905	-866.46	386.23	1069.09	179.14	-150.48	-710.51
906	-766.6	-78.86	1302.25	177.06	-261.72	-846.16
907	-1227.29	-314.7	1236.08	215.64	-392.24	-854.92
908	-789.31	-260.99	736.57	362.85	-564.76	-786.9
909	-864.26	-83.98	656.74	396.42	-665.07	-753.27
910	-480.71	-82.28	663.33	395.2	-670.23	-730.59
911	-710.45	240.23	369.87	393.13	-717.16	-764.07
912	-173.1	505.13	280.27	391.82	-726.01	-697.27
913	517.82	-107.67	668.46	202.58	-656.13	-721.19
914	95.21	-59.33	637.21	250.43	-463.13	-772.92
915	-144.04	200.93	578.13	241.06	-348.63	-742.89
916	-94.97	265.14	656.25	158.57	-271.91	-773.53
917	0	-283.69	867.19	206.73	-143.59	-813.26
918	-516.11	-243.65	719.48	297.67	-133.88	-821.32
919	-889.65	-190.67	633.3	420.44	-57.8	-702.12
920	-1778.32	892.33	414.55	510.25	-83.01	-350.19
921	-1063.48	1125.24	656.74	460.85	-331.36	164.86
922	348.63	1041.99	637.45	377.32	-441.38	366.09
923	554.44	674.32	854.25	233.12	-272.61	178.22
924	332.52	381.35	955.81	156.49	-149.96	-105.74
925	-272.71	617.92	482.42	108.49	-66.16	-61.1
926	-236.82	364.75	593.26	135.38	-27.59	-62.38
927	-208.74	440.92	583.01	20.78	-16.94	-134.06
928	-248.54	927.49	280.52	-241.7	-30.4	-273.22
929	-713.38	63.48	681.64	-691.35	-131.74	-322.78
930	-653.08	-796.63	971.92	-696.62	-295.23	-304.72
931	-602.54	-1045.9	1089.36	-303.59	-343.2	-258.36
932	-414.79	-1254.88	1207.76	47.06	-306.18	-38.18
933	-65.67	-1187.5	943.12	228.21	-275.21	111.72
934	189.21	-740.48	918.7	491.85	-192.11	404.63
935	231.93	-301.51	741.21	568.79	-186.43	535.43
936	981.69	-302	806.4	521.7	-90.79	356.72
937	930.18	-170.41	641.6	474.33	207.76	-39.22
938	-11.72	-233.15	658.45	347.08	391.75	-306.37
939	-462.65	-39.79	722.9	161.04	263.67	-163.06
940	-489.75	147.22	1022.95	86.85	76.97	154.91
941	-269.78	994.38	1178.96	83.8	26.28	263.73
942	-416.75	824.95	1277.83	159.36	-16.97	209.44
943	-547.12	542.24	1155.03	-27.01	-101.26	189.76
944	22.95	111.57	962.89	-246.03	-257.23	196.2
945	320.56	10.99	976.81	-265.41	-278.17	90.97
946	179.2	66.65	903.56	-248.57	-248.9	-72.91
947	27.59	-75.93	795.9	-242	-261.14	-132.2
948	246.58	-238.53	855.22	-181.58	-228.27	-230.07
949	190.19	-528.32	875.49	-59.51	-169.25	-293.58
950	233.64	-584.47	1069.82	119.48	-111.66	-254.36
951	294.19	-400.88	1027.83	227.63	-46.54	-215.42
952	384.52	-25.15	1152.34	223.97	39.15	-199.89
953	426.03	110.11	1300.54	129.27	120.18	-253.63
954	23.44	61.77	1363.28	77.18	192.69	-256.01
955	-221.19	-150.63	1400.63	29.54	174.07	-250.7
956	-539.06	-147.22	1083.01	-30.12	79.71	-241.94
957	-494.38	-153.81	1047.12	-34.18	-95.55	-234.95
958	-196.04	-411.62	997.31	-51.06	-214.17	-220.31
959	86.18	-812.01	1039.79	33.66	-200.29	-210.54
960	69.34	-890.63	958.74	177.58	-122.31	-170.99
961	254.15	-744.87	881.59	336.76	-61.46	-152.71
962	86.43	-393.31	749.27	426.73	-18.68	-125.06
963	129.15	200.2	544.92	508.39	-26.67	-96.98
964	191.89	769.53	615.23	365.63	-21.33	-59.36
965	415.53	699.95	814.45	105.53	-17.18	-52.64
966	507.08	541.26	946.04	-64.18	116.03	-124.85
967	239.26	375.24	872.56	-164.73	200.65	-250.12
968	-172.12	-21.73	1132.32	-206.67	207.15	-248.63
969	-520.26	-216.31	1367.92	-196.01	166.5	-153.11
970	-566.41	-270.51	1338.87	-149.63	102.87	-86.3
971	-576.66	-266.6	1229.98	-96.1	22.16	-66.38
972	-528.81	-475.34	1316.16	-15.17	-52.86	-7.54
973	-504.15	-318.12	1327.15	90.88	-129.79	62.93
974	-580.81	-142.09	1268.07	133.67	-193.02	110.29
975	-494.87	19.04	1047.85	119.48	-246.09	119.81
976	209.96	430.18	898.44	-1.07	-283.11	35.98
977	289.55	415.77	850.59	-266.57	-128.91	-210.02
978	-220.46	-176.03	1092.04	-409.61	5.65	-448
979	-418.21	-415.28	1327.88	-338.78	-68.82	-591.86
980	-333.25	-324.95	1349.85	-248.11	-164.61	-585.69
981	-140.87	-309.81	1338.62	-202.64	-202.61	-528.66
982	62.74	-567.63	1306.4	-156.07	-151	-525.02
983	105.22	-1114.26	1249.27	-63.29	-90.12	-451.2
984	23.93	-1271	1138.43	-8.88	-98.82	-391.85
985	123.78	-1241.7	1302.49	147.74	-169.1	-237.43
986	440.92	-791.75	929.44	306.85	-225.65	-58.11
987	785.89	-601.81	999.76	317.99	-167.69	5.74
988	782.71	-662.84	1067.38	295.9	-5.49	-66.77
989	613.77	-479.49	869.14	250.55	156.8	-178.31
990	307.13	-369.63	896.24	140.59	237.27	-296.05
991	137.45	-598.63	1023.44	113.04	269.65	-360.05
992	-112.79	-689.94	953.37	65.86	356.66	-485.29
993	-668.7	-1061.28	1197.02	154.3	356.54	-425.81
994	-717.29	-753.66	991.94	304.96	129.64	-180.51
995	83.25	-516.6	1077.64	392.06	-131.84	-14.89
996	596.44	-322.51	1094.24	453.31	-156.71	-56.43
997	187.74	224.37	1084.23	421.45	27.5	-67.26
998	10.01	455.81	1021.97	166.44	108.92	92.1
999	-1.95	228.03	1256.59	49.04	100.62	175.63
1000	156.25	-135.74	1311.04	-36.04	38.97	249.79
1001	-20.26	-260.01	1313.96	-7.39	-8.39	270.36
1002	-68.12	25.15	1453.61	15.11	-89.36	223.63
1003	-168.21	305.66	1535.89	10.16	-85.27	46.26
1004	-446.53	495.36	1253.42	-9.49	-74.83	-55.69
1005	-607.67	-126.95	1502.93	-106.02	-105.5	-189.42
1006	-709.72	-728.03	1274.41	-17.33	-214.9	-199.89
1007	-331.05	-639.89	1036.38	233.18	-325.26	-71.17
1008	-58.11	-238.53	983.89	351.62	-406.07	31.19
1009	225.34	-100.1	1078.61	292.21	-406.37	43.3
1010	395.26	-15.87	979.49	132.63	-355.22	-61.22
1011	544.92	-67.63	915.77	20.6	-288.24	-204.5
1012	519.78	-137.45	738.28	-10.28	-243.59	-254.73
1013	503.17	-621.58	954.35	-50.69	-221.04	-302.55
1014	603.52	-614.01	1000.24	95.89	-149.6	-286.68
1015	471.92	-75.2	677.25	270.2	-80.23	-244.63
1016	551.27	-71.29	720.21	312.1	-26.46	-142.24
1017	529.54	36.38	598.14	358.73	5.16	-83.86
1018	509.77	329.35	386.23	315.64	23.99	-76.45
1019	486.08	564.7	345.95	96.07	61.98	-109.92
1020	416.02	411.38	703.61	-158.51	72.36	-160.03
1021	592.29	75.2	1141.11	-320.62	36.83	-223.57
1022	736.33	247.56	1035.4	-368.01	71.87	-287.69
1023	653.56	183.11	1176.51	-410.46	208.13	-310.39
1024	123.05	-115.72	1448	-395.39	263.12	-336.49
1025	-378.17	-649.41	1702.64	-286.04	268.28	-313.02
1026	-579.35	-486.82	1433.11	-48.89	145.48	-188.08
1027	-446.53	-295.41	1146.97	12.57	-32.1	32.62
1028	72.75	-340.33	1042.48	-37.54	-205.44	212.25
1029	532.47	-599.85	1046.39	-98.27	-169.43	283.39
1030	389.65	-585.45	1112.3	38.97	-25.85	281.49
1031	395.26	-311.28	876.46	157.56	3.08	251.53
1032	363.77	-465.58	922.36	137.63	6.84	246
1033	514.65	-404.54	856.69	64.21	20.84	279.17
1034	496.83	15.38	888.18	-31.65	99.98	239.29
1035	127.69	163.82	1068.12	-168.85	120.39	180.02
1036	212.89	-389.4	1539.55	-266.66	-2.01	151.73
1037	219.97	-600.1	1427.98	-198.49	-110.5	123.44
1038	401.61	-1016.36	1478.27	-117.92	-131.47	128.39
1039	541.5	-1135.01	1264.65	114.53	-134.58	104
1040	362.55	-1300.54	1143.55	358.95	-52.98	156.43
1041	406.49	-933.59	727.05	641.45	-31.65	337.55
1042	751.71	-360.84	620.36	712.16	2.56	509.03
1043	962.4	-159.42	832.28	616.15	101.75	594.42
1044	801.27	10.01	971.19	446.81	190.37	542.39
1045	619.63	-41.75	1072.51	313.63	221.71	473.97
1046	530.03	-284.18	1100.34	314	219.94	396.33
1047	553.96	-576.42	963.38	361.88	245.64	376.22
1048	876.71	-448.49	891.11	480.74	248.99	395.57
1049	1036.62	-478.52	967.04	521.39	315.8	585.05
1050	1692.14	-170.41	791.02	601.93	424.68	757.54
1051	1638.67	67.14	666.5	560.76	646.18	759
1052	1190.92	148.68	697.27	479.71	824.65	774.38
1053	1058.59	182.62	589.84	420.59	895.94	790.22
1054	826.9	51.03	512.21	369.42	914.18	793.33
1055	555.91	-26.86	498.05	360.87	913.3	795.07
1056	452.39	-51.51	436.52	395.48	876.92	826.02
1057	43.7	-94.97	374.27	409.12	797.79	804.05
1058	-260.99	3.91	334.72	375.67	647.37	775.67
1059	203.37	662.11	306.88	294.49	486.85	734.56
1060	377.69	705.57	487.79	188.08	411.77	667.79
1061	280.52	163.57	1013.67	155.33	384.31	620.79
1062	190.19	269.53	918.95	147.77	342.74	564.64
1063	555.18	376.22	879.88	190.37	305.11	433.29
1064	496.34	379.88	812.99	212.22	395.08	406.04
1065	474.37	307.62	810.79	194.76	387.88	468.23
1066	453.61	5.37	993.9	159.52	412.93	615.2
1067	396.73	-72.51	1038.09	242.16	365.84	716.34
1068	699.46	106.69	929.2	285	368.04	704.32
1069	951.66	373.05	900.15	296.26	406.43	642.12
1070	640.87	92.29	815.19	385.99	472.41	459.14
1071	327.88	-156.74	849.12	461.06	450.56	306.61
1072	28.08	333.74	457.03	479.43	363.8	189.21
1073	176.27	695.07	468.26	297.09	283.97	124.15
1074	25.63	463.62	665.53	18.01	239.04	303.71
1075	-282.96	-259.77	912.35	-57.04	175.81	381.71
1076	323.49	-82.28	858.4	0.37	33.72	232.42
1077	316.16	199.46	669.68	42.69	149.87	-144.47
1078	52.98	759.28	501.71	-66.31	312.07	-439.06
1079	-293.46	270.02	916.75	-302.83	335.45	-465.76
1080	-239.75	250.24	1060.06	-333.44	263.06	-306.79
1081	-405.03	-88.38	1240.23	-246.64	68.15	-139.01
1082	-61.28	-286.87	1241.21	-157.68	12.02	-88.44
1083	-76.17	-191.65	1137.94	-74.74	-19.53	-107.85
1084	153.32	-168.95	1345.46	-11.78	-11.14	-218.14
1085	-246.09	-217.77	1181.88	190.86	115.33	-222.32
1086	-339.84	198.24	800.78	305.33	112.24	-107.73
1087	-162.6	112.55	791.75	250.52	77.94	-98.3
1088	112.55	280.76	922.85	46.91	138.18	-163.64
1089	215.09	215.82	1334.47	-94.6	195.92	-199.31
1090	-209.23	-346.92	1406.98	-257.32	283.54	-162.96
1091	-701.66	-392.58	1269.78	-217.44	334.01	82.73
1092	-745.61	-454.35	1028.08	-115.14	158.69	290.22
1093	-480.22	-573.49	951.66	-94.6	-16.17	367.55
1094	-368.9	-764.65	762.21	-51.54	-77.88	447.69
1095	-550.29	-749.02	633.79	-25.12	-227.87	489.69
1096	-302.98	-795.17	779.54	-8.94	-320.68	478.36
1097	496.83	-774.9	1477.05	167.54	-332.98	242.16
1098	217.77	-170.65	1151.37	279.42	-152.92	1.56
1099	-194.34	97.66	877.69	195.5	-67.26	-117.28
1100	-23.68	98.88	925.54	51.97	-42.42	80.14
1101	133.54	-250.73	1147.71	29.11	6.26	395.6
1102	1104.49	-307.13	1074.71	37.78	104	487.46
1103	847.9	-400.63	1332.52	27.8	428.77	471.01
1104	545.41	-103.76	1611.57	213.32	586.24	610.32
1105	857.67	-207.76	1265.87	327.82	638.67	616.67
1106	235.11	-78.86	548.1	514.92	727.36	351.78
1107	-249.76	246.34	413.57	540.65	701.72	185.7
1108	-405.52	397.46	556.64	342.53	548.95	276.52
1109	-325.44	932.13	685.06	-32.26	366.24	621.89
1110	243.16	691.65	965.58	-214.39	301.54	781.25
1111	662.84	305.42	854.74	-377.87	328.09	999.97
1112	964.11	364.5	871.83	-358.43	416.72	999.97
1113	670.41	515.63	997.31	-227.94	500.21	999.97
1114	458.74	217.53	998.29	-158.26	512.88	960.94
1115	176.51	-203.61	903.32	-122.41	420.01	932.43
1116	38.33	-578.37	959.96	-12.66	268.19	900.02
1117	86.67	-658.94	1143.8	71.35	180.39	874.42
1118	853.27	-269.04	1250.73	337.83	138.06	736.85
1119	475.59	275.88	986.57	398.35	212.55	634
1120	473.14	282.47	982.91	182.1	223.27	648.22
1121	778.81	-36.62	1139.16	27.04	302.52	607.06
1122	974.12	-229.98	999.27	82.67	389.25	405.12
1123	882.32	-115.97	859.38	202.73	477.33	233.86
1124	318.6	68.12	508.06	274.2	519.2	264.5
1125	159.67	180.66	347.9	282.81	476.38	243.62
1126	112.3	7.32	396.24	216.71	428.07	199.86
1127	66.65	-523.19	672.36	239.78	391.27	148.53
1128	195.8	-403.81	648.68	371.06	445.77	109.99
1129	-317.38	-30.52	565.43	429.99	493.23	4.49
1130	-365.97	232.91	615.97	355.04	392.03	-159.18
1131	-363.04	409.18	857.42	287.29	368.01	-162.9
1132	-276.37	754.88	916.5	154.24	275.51	75.99
1133	71.78	511.23	1317.87	-28.5	181	432.89
1134	513.43	238.77	1163.57	-126.65	134.31	672.76
1135	845.46	195.07	940.92	-210.85	167.33	761.66
1136	785.4	29.05	1103.27	-262.51	362.58	620.42
1137	543.46	-173.1	1251.22	-108.83	566.77	419.62
1138	-130.86	-137.21	975.83	32.14	621.52	326.32
1139	-726.32	-89.11	973.39	82.95	580.26	331.57
1140	-865.72	-80.81	986.08	175.66	370.61	334.69
1141	-750.49	131.59	919.92	185	94.18	326.6
1142	-229.74	241.94	1029.3	110.63	-93.29	444.67
1143	47.61	165.53	1168.95	-2.99	-116	591.8
1144	353.76	212.4	1247.31	-75.01	-62.23	725.71
1145	953.86	212.16	1079.83	-22.8	29.02	747.71
1146	1063.48	202.15	1007.08	72.75	231.2	606.38
1147	558.59	302.49	585.45	112.06	371.86	332.31
1148	288.09	-249.76	695.07	42.45	447.85	232.42
1149	400.63	-215.33	523.44	103.52	531.16	221.22
1150	495.36	-329.83	440.67	132.29	620.73	222.02
1151	-161.87	-484.38	543.7	185.39	560.24	358.67
1152	-480.96	-248.54	584.96	202.64	406.34	462.37
1153	48.34	-53.96	717.77	248.11	157.71	466.37
1154	336.43	331.05	928.47	237.06	87.55	259.49
1155	255.37	957.28	975.59	72.78	85.69	131.35
1156	742.19	842.53	1169.92	-224.27	75.04	238.46
1157	868.16	626.22	1355.96	-393.4	252.14	436.55
1158	771.24	71.29	1193.6	-406.62	374.08	637.73
1159	992.68	-305.18	1247.56	-360.29	434.66	726.04
1160	551.03	-101.81	1163.09	-261.96	515.93	826.05
1161	543.95	-137.45	1339.11	-179.72	468.38	911.41
1162	414.55	-714.11	1173.1	-42.54	449.25	866.03
1163	224.61	-718.99	638.18	122.56	451.51	737.37
1164	-138.43	-487.3	388.43	167.21	507.05	614.65
1165	-602.78	-230.22	889.65	242	355.19	420.75
1166	-439.94	-35.4	1187.74	320.62	106.75	195.13
1167	-100.34	-180.18	1235.35	249.85	38.39	79.86
1168	-143.55	-97.17	1128.66	188.48	5.71	62.56
1169	161.38	-224.61	1026.61	246.52	-17.46	42.88
1170	53.96	-88.13	866.94	296.69	120.64	73.73
1171	-299.56	-235.11	841.06	392.18	186.25	36.38
1172	-319.82	-82.52	670.9	416.47	191.35	-20.97
1173	-187.74	443.12	563.72	288.94	221.22	-64.51
1174	-308.11	-44.43	888.92	97.2	277.53	-235.78
1175	-371.58	-570.31	1217.29	93.05	296.14	-336.91
1176	-845.46	-64.94	1284.42	240.94	345.34	-291.11
1177	-1048.1	738.77	1198.97	223.66	296.69	-112.61
1178	-726.81	840.09	1134.52	-105.1	221.25	-72.94
1179	-883.79	418.46	1236.57	-400.85	171.14	-66.16
1180	-943.85	-620.85	1408.2	-424.29	-12.02	5.1
1181	-409.67	-769.53	1121.83	-370.45	-84.44	42.76
1182	-2.2	-607.91	978.52	-183.11	-70.68	55.57
1183	-414.31	-444.82	986.82	-9.46	76.51	121.19
1184	-518.55	-357.18	815.43	140.23	44.22	220.83
1185	-274.17	-444.34	825.2	216.09	4.64	203.37
1186	-30.76	-230.47	480.71	317.78	89.26	103.67
1187	-370.61	-297.36	450.93	352.6	139.71	102.94
1188	-436.77	-360.6	718.51	360.66	138.64	186.77
1189	-978.76	66.16	585.69	404.75	65.28	206.97
1190	-830.32	358.89	790.77	257.39	-114.11	221.98
1191	-666.75	339.11	1136.96	45.78	-190.43	175.96
1192	-692.63	143.8	1082.28	-72.57	-252.08	119.11
1193	-216.55	-617.19	1233.64	120.88	-272.58	-10.56
1194	143.07	-564.21	930.91	265.93	-185.15	-110.41
1195	-497.8	-239.01	631.1	432.25	-5.4	-265.26
1196	-1048.1	-93.26	654.3	478.12	-46.94	-178.25
1197	-556.15	651.61	331.79	375.89	-282.81	-20.05
1198	-156.74	882.81	586.67	112.58	-396.33	-58.9
1199	-168.21	830.81	818.6	-147.74	-329.99	-249.15
1200	-157.47	109.37	1475.34	-196.81	-194.34	-473.24
1201	-489.5	-329.59	1437.74	-167.02	-155.94	-516.17
1202	-885.01	-445.07	1210.94	-10.25	-194.76	-472.75
1203	-752.93	-318.36	936.77	178.41	-285.4	-313.29
1204	-118.9	-156.98	758.06	253.81	-369.05	-280.7
1205	-24.9	-137.7	837.16	240.39	-262.6	-361.85
1206	-346.44	-168.21	968.02	224.49	-110.17	-456.24
1207	-715.58	-375.24	1038.33	214.78	-81.3	-456.82
1208	-891.85	-349.61	1075.44	182.19	-182.4	-241.85
1209	-799.8	-357.67	1005.13	135.44	-396.33	29.82
1210	39.55	-381.59	796.88	111.57	-452.51	105.68
1211	934.08	-399.9	915.28	62.71	-410.13	55.36
1212	981.69	96.19	845.21	123.38	-80.17	-299.68
1213	174.8	303.22	1000.98	-22.09	261.54	-681.15
1214	-602.05	-399.17	1399.9	-193.7	301.73	-721.22
1215	-1042.48	-276.86	1288.09	-42.36	87.89	-454.38
1216	-892.82	-123.05	1279.54	137.21	-269.01	-73.55
1217	122.31	-278.08	1341.8	322.57	-371.06	65.4
1218	507.57	-382.57	1099.85	449.04	-294.22	49.07
1219	-15.63	432.62	607.91	662.14	-73.64	-33.45
1220	-714.84	1139.4	479	489.04	16.2	-46.11
1221	-977.78	1183.84	370.12	73.3	-10.35	94.64
1222	-843.99	572.75	695.07	-364.53	-90.79	414.37
1223	-1256.35	-140.63	1143.31	-366.79	-251.28	711.85
1224	-535.4	-219.73	1034.42	-591.22	-506.47	716.83
1225	1088.38	-768.8	1216.8	-759.16	-609.65	514.74
1226	1865.72	-952.15	1031.98	-839.94	-423.8	-254.12
1227	771.24	-997.8	970.21	-624.3	9.64	-1000
1228	43.21	-980.71	1002.69	-423.89	168.95	-1000
1229	-737.55	-1121.34	1212.65	-193.54	169.28	-1000
1230	-1275.63	-1140.63	1127.69	294.53	-6.01	-793.7
1231	-441.65	-908.69	566.41	735.17	-324.86	-284.24
1232	475.59	-708.5	765.14	829.5	-419.77	34.06
1233	607.42	-323.49	720.46	822.51	-291.9	134.89
1234	377.93	949.46	725.83	505.55	-275.27	113.19
1235	337.4	1276.12	919.92	286.29	-280.43	123.96
1236	600.83	442.63	1140.38	-126.16	-315.06	134.92
1237	877.93	-360.6	1037.6	-343.2	-252.35	35.98
1238	614.99	-1027.1	1040.04	-291.47	-156.16	-30.98
1239	1019.53	-1313.96	1065.67	-62.26	-95.12	-3.14
1240	1326.66	-988.28	968.02	164.61	79.07	-68.3
1241	1254.64	-860.84	860.35	294.74	285.43	-117.43
1242	891.6	-742.92	600.83	342.8	366.21	-116.27
1243	633.54	-529.05	575.44	374.97	352.11	-119.75
1244	416.02	-312.01	624.02	389.25	271.76	-150.33
1245	234.38	231.69	730.71	227.29	148.16	-108.8
1246	348.14	593.02	1039.31	-24.6	-21.88	13.64
1247	924.32	555.42	1404.3	-200.47	-83.68	-34.15
1248	697.75	245.12	1424.32	-316.8	130.43	-280.61
1249	288.57	100.1	1371.34	-324.92	272.09	-395.69
1250	-152.34	-199.22	1487.06	-242.13	239.17	-380.8
1251	-319.34	-661.13	1301.76	-164.25	197.78	-369.96
1252	-546.63	-758.06	1056.64	13.76	91.77	-277.13
1253	-543.46	-557.86	615.72	194.27	-50.26	-50.54
1254	-224.61	-501.22	459.72	298.83	-217.99	181.06
1255	220.95	-343.51	507.57	285.49	-332.98	286.96
1256	331.05	-379.64	703.37	253.27	-332.73	318.27
1257	530.52	-464.84	693.12	260.5	-299.77	463.56
1258	1256.59	-871.58	1275.39	371.95	-131.96	550.05
1259	1172.61	-734.62	1141.11	431.92	-46.48	559.6
1260	1150.88	-291.02	958.25	460.78	79.19	573.06
1261	1248.78	466.55	574.71	405.49	154.79	498.93
1262	900.15	1543.7	62.74	207	211.03	283.94
1263	380.62	-158.2	1184.33	19.01	113.86	-144.29
1264	546.63	240.23	578.13	-197.78	39.12	-378.48
1265	455.32	200.44	253.91	-382.6	115.14	-269.38
1266	442.38	-189.21	549.32	-417.6	45.96	-125.06
1267	885.99	-249.02	1269.04	-347.32	45.17	-26.25
1268	853.27	-93.02	1311.52	-166.93	146.58	55.76
1269	504.64	-290.04	1370.85	8.03	204.74	159.58
1270	310.06	-260.74	1116.94	184.33	123.2	300.66
1271	496.83	-218.26	963.13	338.68	-37.11	408.42
1272	593.75	-124.02	669.43	393.59	-128.39	398.07
1273	713.38	81.79	573.97	264.62	-157.96	202.36
1274	713.87	56.64	601.32	42.45	-42.72	49.77
1275	812.99	-163.09	590.09	23.86	-9.92	9.55
1276	815.67	-458.01	561.04	66.16	-13.28	-92.62
1277	679.93	-727.05	654.54	68.21	17.67	-159.67
1278	575.44	-673.58	622.8	80.57	14.95	-204.07
1279	790.77	-437.26	584.72	98.51	-31.13	-220.95
1280	1222.66	-62.74	388.18	165.47	-110.75	-191.44
1281	1679.93	-185.55	706.3	114.11	-94.21	-11.87
1282	1721.44	-254.39	1214.36	102.72	210.05	311.16
1283	1420.9	137.45	944.82	91.58	533.33	641.02
1284	1235.6	-172.85	975.1	-2.44	831.39	942.87
1285	1253.17	-236.57	924.07	95.55	937.87	999.97
1286	1091.8	-485.6	1014.65	224.18	999.82	999.97
1287	459.96	-611.82	783.45	274.41	999.97	999.97
1288	416.26	-358.64	754.64	441.47	916.84	999.97
1289	1110.35	261.47	305.91	562.59	795.81	999.97
1290	632.57	282.47	460.21	490.88	850.34	999.79
1291	270.26	296.63	410.4	463.71	832.79	835.33
1292	-7.57	399.41	460.21	412.57	746.19	662.48
1293	-2.93	229.98	561.77	358.61	656.43	583.65
1294	46.63	139.65	626.95	383.03	644.62	562.13
1295	-318.6	-57.13	529.79	385.22	580.29	463.1
1296	-245.36	298.58	341.31	389.04	476.72	471.13
1297	-279.05	682.86	475.34	367.61	462.71	623.6
1298	-208.74	652.1	676.51	195.4	352.63	780.12
1299	160.4	266.11	883.3	-20.26	287.05	910.31
1300	209.23	265.14	849.85	11.05	336.03	987.37
1301	467.53	314.7	632.57	64.54	371.31	971.34
1302	593.51	536.87	668.46	138.06	456.27	863.34
1303	341.31	336.67	770.26	134	514.47	727.69
1304	-47.61	120.85	685.55	168.3	481.41	585.36
1305	-235.35	212.16	631.1	244.66	304.11	416.75
1306	-9.03	488.53	521	180.85	146.79	193.45
1307	200.68	945.8	608.89	-97.35	158.11	88.93
1308	-40.04	467.29	1011.96	-191.96	169.34	90.61
1309	169.43	84.47	1075.44	-269.99	116.21	115.08
1310	696.53	14.65	993.41	-242.13	171.23	121.19
1311	573.73	-273.44	1031.49	-211.94	346.83	129.43
1312	406.25	-290.53	875.24	-62.19	454.38	145.05
1313	400.39	-253.17	881.35	119.14	450.74	41.87
1314	305.66	-45.41	700.68	284.45	415.53	-167.24
1315	178.71	396.73	722.66	330.35	410.74	-226.81
1316	-141.85	712.89	712.65	312.44	388.12	-199.62
1317	62.74	931.15	639.65	201.48	274.72	-183.17
1318	-291.99	417.72	874.76	-60.79	285.49	-66.89
1319	-447.75	336.18	959.96	-307.13	252.69	76.66
1320	-389.4	416.26	1041.75	-459.84	204.28	194.18
1321	-463.87	-22.95	1190.43	-490.26	195.65	269.62
1322	-534.91	-886.23	1276.86	-351.96	164.7	574.19
1323	58.59	-759.28	933.35	-72.91	122.71	833.07
1324	564.45	-574.46	1132.57	85.05	160.77	874.27
1325	946.53	-187.26	882.81	393.37	315.16	676.73
1326	878.66	14.89	577.88	582.4	462.68	320.59
1327	671.63	184.08	552.98	491.03	520.94	-36.68
1328	-125.49	875	668.46	48.19	444.31	35.16
1329	-177.49	482.18	1228.27	-155.91	410.95	195.13
1330	-348.14	-34.91	1324.22	-355.1	438.78	664
1331	-22.22	-477.54	1147.95	-251.43	404.51	999.97
1332	4.15	-378.91	628.91	14.5	308.44	999.97
1333	370.61	252.2	611.57	91.28	187.26	999.97
1334	547.36	284.67	670.65	-88.71	163.57	999.97
1335	327.88	-302.49	1009.28	-155.73	139.13	999.97
1336	1295.65	-626.46	1275.15	105.87	122.38	999.97
1337	1770.75	-49.32	711.67	430.02	340.12	704.01
1338	1589.84	246.83	422.12	599.79	569.73	338.93
1339	1436.04	1099.37	-190.92	592.65	766.72	15.08
1340	-3.91	1350.83	-359.13	280.67	933.14	64.91
1341	-456.05	506.59	151.37	-67.38	688.57	427.89
1342	-283.94	-50.29	481.69	-214.26	470.21	753.6
1343	91.8	-441.65	736.57	-176.67	459.9	888.24
1344	276.12	126.71	808.59	-3.17	445.37	999.97
1345	873.78	604	1007.81	49.07	428.13	933.47
1346	758.54	821.78	1264.65	-72.78	485.53	747.25
1347	838.38	229.98	1430.42	-193.54	498.05	661.41
1348	624.76	-147.71	1182.86	-198.39	504.82	606.17
1349	619.38	-161.87	1097.41	-108.46	519.87	590.18
1350	925.05	-198.97	1052	-9.16	664.79	543.15
1351	240.97	-480.47	853.27	18.01	692.9	520.2
1352	-199.46	-571.29	1009.03	69.03	594.09	458.92
1353	-926.27	-342.04	873.54	115.48	393.59	496.92
1354	-815.43	149.9	723.63	133.76	105.74	725.89
1355	276.12	45.41	1409.67	-16.51	-62.26	797.67
1356	706.3	-109.62	1547.36	17.52	29.05	604.92
1357	834.96	-152.1	1637.94	179.26	119.45	527.13
1358	1307.37	429.69	972.41	259.86	189.97	528.87
1359	1359.13	899.9	568.12	303.16	360.02	475.68
1360	732.67	101.32	628.42	154.42	576.23	383.54
1361	166.99	-375	480.96	10.28	747.19	286.53
1362	-211.43	-717.04	431.64	-141.02	839.75	404.39
1363	-127.44	-664.06	328.13	50.96	667.69	506.1
1364	173.58	-523.93	161.13	182.86	511.78	722.29
1365	245.12	-767.09	421.63	318.73	412.63	796.33
1366	160.16	-989.01	1125.73	413.82	377.62	748.63
1367	216.55	110.35	886.23	591.86	244.38	549.71
1368	552.49	911.13	777.83	487.79	242.61	364.75
1369	-95.21	1391.6	658.2	207.21	409.7	97.72
1370	-543.95	888.43	1065.43	-108.67	448.03	-99.58
1371	-1356.2	496.34	1278.81	-230.8	390.81	-160.16
1372	-1491.46	593.99	1172.12	-450.74	229.06	22.71
1373	-1142.82	-10.25	1442.38	-558.78	114.14	155.7
1374	-916.26	-965.09	1355.71	-373.5	64.94	197.39
1375	-1453.86	-782.71	822.27	-200.38	-5.74	209.44
1376	-1349.12	-699.95	901.86	-44.4	-272.71	160.28
1377	-187.74	995.61	940.19	25.48	-407.47	153.05
1378	1798.58	1762.7	184.33	163.7	1.22	545.1
1379	627.93	1008.3	228.27	-68.24	658.87	593.81
1380	-423.83	194.82	788.82	-361.48	682.68	796.94
1381	-181.88	-364.99	799.56	-565.09	574.52	859.22
1382	-842.53	-508.54	1120.61	-471.92	518.89	976.81
1383	-246.83	905.03	546.39	-482.82	292.14	999.97
1384	37.11	357.67	985.6	-731.78	181.79	812.16
1385	595.21	-727.29	1350.34	-674.99	210.3	713.2
1386	600.59	-1220.21	1202.88	-279.66	334.75	804.47
1387	532.47	-1336.67	1313.48	86.46	377.14	972.96
1388	1143.07	-1350.59	1413.57	403.66	434.05	999.97
1389	215.09	-840.82	526.37	720.76	568.88	999.97
1390	-137.21	-18.8	233.89	695.95	351.44	941.44
1391	0.49	1430.18	257.81	254.06	94.57	845.18
1392	109.86	1390.87	805.91	-19.99	17.52	768.86
1393	-162.84	760.01	1104	-465.61	-6.23	621.61
1394	-55.18	-259.28	1500.24	-469.54	-53.44	727.23
1395	-61.28	-393.07	1032.96	-270.23	51.06	992.95
1396	-24.9	-500	856.69	-70.37	-43.33	999.97
1397	449.22	-478.27	839.84	146.88	-144.62	999.97
1398	1013.18	-566.65	1074.22	281.49	-126.13	999.97
1399	1390.63	-465.58	985.35	544.1	-18.62	700.35
1400	697.27	-83.5	531.74	703.43	140.66	164.15
1401	649.41	463.62	332.76	694.31	194.27	-190.98
1402	408.94	1102.05	161.87	514.22	341.34	-218.99
1403	119.63	652.83	652.34	135.77	372.83	-9.7
1404	-7.57	191.89	957.03	-93.51	262.97	162.41
1405	96.19	-534.42	1196.78	-107.54	234.07	229.16
1406	106.2	-735.35	907.23	-31.25	240.51	250.76
1407	46.63	-232.67	626.46	47.21	306.85	192.23
1408	261.96	18.8	1251.46	-36.62	371.64	118.74
1409	97.17	-265.14	1528.81	-67.23	384.8	-13.58
1410	-158.45	-316.89	1379.88	-43.67	257.05	-61.04
1411	-252.69	101.32	1431.4	10.77	104.71	98.82
1412	491.21	56.4	1506.84	16.27	79.53	206.94
1413	676.03	-270.02	1384.28	-155.21	209.99	267.03
1414	7.08	-845.7	1187.01	-227.2	291.81	307.59
1415	-693.85	-1144.04	1180.91	-115.97	107.76	525.73
1416	-72.75	-582.03	1125.98	292.3	-228.15	483.67
1417	119.38	-43.95	895.02	394.23	-313.84	273.71
1418	176.51	-13.92	933.59	369.72	-252.66	-3.91
1419	275.15	98.88	914.31	429.99	-150.15	-145.14
1420	-37.6	830.57	816.16	441.59	38.82	-372.8
1421	-37.6	1481.45	823.49	312.29	35.37	-402.04
1422	335.21	1287.11	581.05	-144.84	-51.97	-327.21
1423	421.14	-878.17	1434.81	-603.79	-123.29	-218.48
1424	666.5	-1378.42	1561.28	-519.38	-42.33	-175.29
1425	747.31	-1259.52	1406.98	-277.86	156.92	-155.76
1426	311.28	-721.19	1134.77	-131.16	288.67	23.77
1427	553.22	-768.8	1139.4	-60.58	365.75	80.08
1428	-32.47	-541.99	653.08	106.14	430.6	6.41
1429	-340.09	-398.19	821.29	185.42	237.46	-9.4
1430	-66.16	-296.39	1165.04	253.69	45.47	124.94
1431	70.31	22.95	1228.76	321.75	-45.35	416.72
1432	255.86	331.3	1174.07	158.14	-144.29	601.1
1433	454.35	492.43	1075.44	-2.72	-150.24	659.91
1434	906.98	29.3	1274.17	-183.93	-61.22	611.79
1435	470.21	-330.57	1199.71	-127.2	108.25	487.92
1436	263.67	-204.1	1055.42	14.19	146.48	357.7
1437	167.72	-408.45	1017.82	123.47	170.56	278.41
1438	-204.83	-555.42	1047.36	213.2	103.85	315.64
1439	-135.74	-617.92	1125.98	269.59	-42.66	390.84
1440	-81.3	-682.37	1137.7	270.51	-175.23	490.14
1441	63.23	-423.58	1410.64	287.54	-258.64	506.74
1442	806.88	-680.91	1568.6	274.14	-391.14	486.72
1443	1250.49	-415.53	1323	206.39	-223.82	462.59
1444	1144.53	-176.76	1166.75	217.32	79.96	262.45
1445	459.72	-53.71	859.38	258.61	297.88	-118.35
1446	-69.58	-238.04	715.33	237.82	286.77	-387.18
1447	-178.22	-612.06	752.69	296.91	203.61	-492.95
1448	-200.93	-558.84	753.42	448.73	125.18	-382.57
1449	-357.91	38.33	469.73	456.42	-49.71	-156.83
1450	-47.85	319.09	631.35	409	-158.91	-55.21
1451	598.63	242.92	808.35	210.14	-291.11	136.35
1452	1152.83	122.31	1158.94	58.81	-199.74	197.3
1453	1360.35	47.12	1146.73	1.56	60.3	168.58
1454	1071.04	3.66	858.89	3.42	369.32	97.08
1455	1010.74	-260.99	799.07	69.49	624.76	16.69
1456	702.39	-788.57	507.32	138.58	725.19	-46.91
1457	-123.78	-873.29	221.44	209.26	774.96	-177.31
1458	-751.95	-157.96	311.52	276.64	506.9	-275.3
1459	-435.06	273.68	514.65	358.89	253.17	-168.73
1460	-196.78	341.31	668.7	337.04	80.29	42.42
1461	-133.54	429.44	723.39	159.42	40.16	296.08
1462	135.74	443.6	1102.29	64.21	31.46	384.77
1463	453.61	570.31	1039.79	-20.87	77.03	498.57
1464	742.43	664.55	750.98	20.6	250.89	773.59
1465	1063.23	741.7	684.81	154.42	418.18	999.97
1466	1641.36	1006.84	520.26	264.43	561.28	999.97
1467	2107.42	912.11	723.63	305.79	788.45	999.97
1468	2086.91	1054.44	342.04	350.89	999.97	905.09
1469	1520.75	908.69	-58.35	259.61	999.97	600.49
1470	794.92	664.55	-217.77	217.25	999.97	532.99
1471	490.23	517.33	-157.47	134.49	999.97	566.35
1472	617.92	228.27	-187.74	104.95	999.97	667.27
1473	-302	-566.16	-240.72	45.01	999.97	547.15
1474	-751.46	-762.45	-155.52	151	999.97	521
1475	-1252.2	-260.25	-103.52	354.52	823.39	585.02
1476	-1179.44	724.37	389.65	221.71	384.37	709.56
1477	-715.09	707.28	595.46	-130.1	-27.8	999.97
1478	944.82	125	940.43	-249.73	-92.65	999.97
1479	2461.91	-230.96	1364.5	-187.53	122.25	999.97
1480	1970.46	165.28	1003.66	148.32	519.65	886.47
1481	1135.99	390.63	281.49	496.22	713.68	645.23
1482	762.45	609.38	-319.34	686.22	612.12	376.62
1483	468.75	1630.62	-615.72	554.29	574.62	193.97
1484	335.94	1169.92	234.62	184.57	584.9	392.73
1485	750.73	445.07	793.7	-105.5	570.01	683.9
1486	617.68	269.29	984.13	-149.08	616.94	760.22
1487	134.28	93.99	1022.22	-113.77	572.75	769.41
1488	-44.19	-68.12	548.1	57.98	415.83	794.71
1489	373.05	238.04	392.82	162.05	278.44	536.32
1490	-307.37	683.35	141.36	-110.14	210.51	168
1491	-20.75	498.29	1242.19	-391.08	17.33	0.34
1492	204.83	417.97	1258.54	-366.03	52.19	-6.32
1493	173.1	263.92	1232.42	-355.9	124.85	-27.95
1494	-279.05	-156.49	1106.69	-243.07	226.87	-134.74
1495	-62.26	-165.04	1086.43	-118.93	136.78	-190.4
1496	598.63	179.2	1052	-1.77	77	-311.61
1497	654.3	371.58	871.83	-30.67	242.55	-341.61
1498	244.63	-114.5	975.34	4.76	317.9	-280.3
1499	237.3	-403.08	1243.41	85.08	359.1	-121.34
1500	140.63	-320.56	1208.5	178.1	356.81	-145.17
1501	-1.71	-605.47	1086.43	195.62	405.85	-158.69
1502	-398.19	-944.09	1154.79	271.85	471.71	-230.87
1503	-1120.36	-383.06	606.93	381.32	360.75	-283.91
1504	-996.09	168.46	634.28	326.78	7.17	-219.54
1505	-132.81	227.78	866.7	184.05	-174.38	-6.96
1506	475.83	51.03	1319.34	-11.66	-127.23	163.18
1507	387.7	54.93	1366.7	-95.73	47.7	148.93
1508	61.04	-58.35	1415.77	-85.08	103.58	116.36
1509	-267.33	-4.88	1194.09	24.96	191.56	129.58
1510	-642.58	458.74	916.26	50.17	217.1	284.33
1511	-501.71	248.29	1076.9	-87.52	149.81	580.32
1512	-364.5	59.33	1150.39	-174.56	57.4	648.5
1513	-399.17	-217.29	1343.75	-168.27	-33.08	528.29
1514	-96.19	-486.33	1496.09	-57.53	-40.19	390.9
1515	-377.2	124.51	940.92	146.85	-48.28	-16.14
1516	-413.82	334.47	576.66	127.2	-100.71	-243.96
1517	52	122.31	713.13	-195.98	-51.48	-165.95
1518	-380.62	-628.42	1000.73	-548.07	-49.32	-111.94
1519	-618.65	-708.01	967.04	-622.71	-134.61	-36.38
1520	-598.63	-504.39	1011.23	-572.14	-296.94	38.18
1521	-246.09	-742.43	1195.31	-472.5	-308.2	7.26
1522	-369.63	-984.13	1362.55	-413.67	-268.92	17
1523	164.79	-655.52	1359.38	-251.19	-242.4	249.21
1524	503.17	-691.16	1387.7	-263.15	-177.67	406.65
1525	362.79	-840.09	1410.4	-266.51	-142.76	526.03
1526	305.91	-746.58	1329.1	-300.54	-165.89	606.78
1527	718.51	-353.27	1096.68	-358.8	-216.09	563.05
1528	397.95	-740.48	1303.22	-495.7	-87.55	507.57
1529	168.46	-1046.39	1395.75	-400.33	-40.44	658.72
1530	275.39	-1187.26	1010.25	-217.01	-58.2	825.44
1531	-14.4	-1354.98	561.77	-199.46	-97.11	880.74
1532	203.13	-1516.6	682.86	-92.44	-167.05	777.74
1533	-43.7	-1236.82	383.79	96.98	-121.15	496.03
1534	-285.16	-1556.64	310.79	169.92	-44.43	101.14
1535	-438.96	-2238.77	279.54	160.86	28.26	-150.51
1536	-598.39	-2511.23	780.27	348.08	48.61	-174.29
1537	-574.95	-1957.76	532.96	637.27	-8.79	-73.79
1538	-274.66	-1704.35	601.56	710.42	9.83	93.87
1539	-147.95	-2141.6	694.58	845.09	27.47	228.85
1540	207.03	-1715.82	490.72	999.97	-13.06	484.04
1541	268.55	-1053.22	490.72	999.97	-46.23	520.17
1542	85.94	-635.99	581.3	999.97	-136.17	217.38
1543	-165.28	-213.87	660.4	967.25	-168.64	-301.67
1544	-542.48	-207.28	748.78	967.47	-137.94	-802.22
1545	-1281.01	-144.29	740.48	910.4	-266.51	-1000
1546	-1508.3	-92.77	818.85	810.06	-356.99	-1000
1547	-1744.38	42.97	973.63	726.17	-371.89	-1000
1548	-1254.39	251.22	929.93	456.63	-399.96	-1000
1549	-858.64	496.09	614.99	287.45	-398.07	-790.25
1550	-918.7	466.55	838.62	266.45	-359.71	-687.9
1551	-618.9	35.16	999.27	304.84	-252.38	-522.74
1552	-766.6	353.76	514.65	294.8	-215.3	-382.84
1553	-1095.46	755.62	332.28	177.31	-329.47	-427.52
1554	-1702.64	590.58	742.19	32.84	-607.36	-581.18
1555	-837.89	171.63	1031.01	30.46	-665.34	-658.26
1556	-130.62	6.84	1056.4	59.94	-626.98	-661.83
1557	208.5	-286.62	1263.18	244.23	-507.48	-702.3
1558	-136.96	-103.27	851.07	440.58	-304.99	-652.98
1559	-348.14	-111.82	769.78	486.36	-207.37	-429.63
1560	-288.57	433.59	727.78	378.72	-161.59	-130.86
1561	-630.62	1067.87	650.15	129.27	-191.68	23.96
1562	-411.38	944.34	734.38	-235.96	-274.96	-44.49
1563	460.45	260.25	1088.62	-346.71	-205.75	-143.65
1564	343.99	-656.01	1521.24	-379.21	-25.85	-420.01
1565	-128.91	-768.07	1516.11	-149.32	73.61	-579.65
1566	-779.54	-727.29	1183.35	225.86	54.78	-516.82
1567	-486.33	-719.48	581.79	533.17	-41.6	-353.64
1568	-512.21	-311.04	101.07	638.37	-6.81	-226.17
1569	-523.19	-363.04	202.15	642.09	-8.12	-75.5
1570	-365.72	-168.95	114.99	642.43	-55.97	71.87
1571	-72.27	189.45	468.02	596.92	-73.82	80.84
1572	-361.08	891.6	528.32	440.55	-83.71	25.57
1573	-178.96	1129.88	842.04	74.68	-179.11	-153.5
1574	-55.91	-38.33	1306.64	-207.31	-190.83	-406.95
1575	95.21	-577.88	1260.01	-227.45	-168.85	-512.15
1576	50.29	-448.24	1185.06	-87.89	-68.15	-387.6
1577	134.77	-171.14	1131.35	-31.46	-12.27	-325.65
1578	-619.87	157.23	1039.79	15.87	139.74	-288.57
1579	-1366.7	-412.35	1308.59	58.23	98.75	-166.05
1580	-1462.16	-906.49	1350.59	284.06	-70.34	-93.66
1581	-1454.83	-477.05	916.02	521.48	-346.25	1.77
1582	-333.74	618.16	426.27	432.07	-571.62	-18.8
1583	107.67	808.35	533.69	76.6	-457.98	-240.2
1584	553.22	191.65	1062.74	-88.75	-343.57	-382.14
1585	761.23	-805.42	1563.48	-213.59	-18.46	-622.28
1586	-347.41	-1166.26	1594.48	29.3	357.18	-595.67
1587	-847.41	-301.03	711.91	300.75	290.5	-278.2
1588	-105.47	-396	926.03	329.93	77.76	84.96
1589	33.45	-285.16	797.85	359.16	-0.4	287.66
1590	-157.23	-65.43	704.83	368.84	-44.59	308.11
1591	-620.85	571.78	450.93	205.72	-99.85	217.99
1592	-709.72	781.98	495.61	39.7	-100.07	129.33
1593	-788.82	37.35	1005.62	-191.89	-74.13	-65.77
1594	-885.01	-713.38	1046.63	-172.09	-72.48	-162.51
1595	-833.74	-595.46	731.93	-38.45	-210.54	-117.77
1596	-860.11	-494.38	605.96	68.42	-372.47	5.58
1597	-692.63	-629.39	636.47	261.63	-540.83	108.55
1598	-227.29	-743.9	870.85	400.33	-606.6	180.73
1599	428.47	396.48	831.54	546.78	-637.66	237.95
1600	1092.04	735.11	738.28	398.5	-441.93	70.4
1601	687.99	933.84	844.24	-41.02	-67.2	-349.03
1602	-133.3	87.89	1304.93	-427.67	65.46	-666.72
1603	-412.84	-465.09	1379.39	-398.04	25.27	-595.21
1604	-444.82	-664.55	1443.85	-230.87	-25.33	-333.16
1605	-818.36	-423.34	1127.2	-100.86	-254.09	-50.48
1606	-113.28	-449.46	1158.94	-39.7	-338.78	36.29
1607	471.44	-441.16	1236.33	115.66	-295.78	-5.65
1608	289.31	-136.23	1078.13	306.49	-101.84	-139.74
1609	-5.62	84.23	1158.94	251.25	-54.75	-117.92
1610	79.1	143.31	1287.6	122.53	-74.28	-17.61
1611	293.21	-18.8	1308.59	29.42	-97.2	28.84
1612	822.27	-177.49	1023.44	-12.24	-82.03	-15.23
1613	968.26	-492.19	728.76	-130.19	90.42	-229.68
1614	209.72	-808.59	581.54	-241.03	315	-424.59
1615	-37.84	-816.16	1336.91	-195.19	312.65	-381.35
1616	1.95	-479.25	1605.47	-67.41	304.72	-114.26
1617	-23.19	-294.19	1466.55	152.1	186.46	142.21
1618	-139.65	-62.99	1158.69	342.65	64.27	205.23
1619	-25.63	634.03	868.9	352.84	65.28	161.5
1620	104.74	747.07	1093.99	25.57	106.99	-49.93
1621	-406.25	-75.68	1433.35	-413.94	184.88	-206.51
1622	-847.66	-896.73	1448.97	-573.67	101.65	-308.9
1623	-1187.01	-1147.46	1237.55	-356.81	-132.78	-292.91
1624	-938.72	-846.19	951.9	-83.68	-372.38	-223.48
1625	-728.52	-876.22	918.95	114.17	-528.72	-171.63
1626	-161.87	-956.54	970.7	286.53	-467.74	-110.38
1627	106.93	-1129.39	1124.51	392.73	-401.79	-88.32
1628	373.29	-833.74	990.48	580.6	-270.42	-78.83
1629	242.19	-421.63	695.31	630.74	-118.9	-2.44
1630	429.93	-207.03	878.66	446.78	-76.23	16.17
1631	551.76	64.21	1092.53	257.75	11.41	-3.81
1632	325.2	187.26	1083.98	169.53	56.06	20.48
1633	-6.59	-141.85	1214.11	157.81	-86.52	86.09
1634	355.71	-370.36	1078.61	164.28	-98.42	129.27
1635	434.57	-327.64	1032.96	165.34	-97.5	188.32
1636	705.57	-213.87	1051.76	226.32	-159.45	223.66
1637	1094.73	-131.84	946.53	271.55	-154.63	136.38
1638	775.39	-77.39	693.12	399.51	-72.11	-65.46
1639	664.06	-76.9	796.63	517.76	34.48	-169.37
1640	335.94	227.05	832.52	529.24	58.87	-142.91
1641	349.12	396.24	799.56	407.75	21.3	66.44
1642	725.59	271.73	646.48	164.76	-30.36	367.34
1643	1274.17	-397.22	1059.57	0.85	18.62	468.29
1644	1101.07	-382.32	832.03	55.51	252.99	317.9
1645	721.44	-316.41	772.22	194.12	414.55	171.11
1646	284.42	-307.13	482.91	251.92	405.88	129.36
1647	183.84	-309.81	235.35	255.77	402.59	98.14
1648	-114.99	-147.22	117.68	351.07	363.71	36.32
1649	118.41	-2.93	299.56	412.72	240.02	-116.67
1650	174.32	200.68	578.61	480.35	183.62	-182.83
1651	22.46	818.12	678.71	431.95	115.33	-110.9
1652	-78.12	1001.22	679.93	241.3	48.13	229.4
1653	416.75	867.68	938.23	153.47	22.25	409.55
1654	1041.26	387.45	1222.41	147.58	80.69	592.93
1655	1401.12	603.76	830.57	249.51	287.99	667.24
1656	1567.63	915.53	410.89	281.83	603.58	764.5
1657	1594.97	1051.76	151.12	195.31	903.96	849.37
1658	1460.45	1009.03	-111.08	-7.78	999.97	807.77
1659	1092.53	570.56	-68.12	-143.86	999.97	703.7
1660	791.02	278.08	-75.68	-158.97	999.97	667.48
1661	-152.34	-303.22	-296.14	-136.96	999.97	720.61
1662	-525.39	-808.35	447.27	-78.7	999.97	844.36
1663	344.73	-830.08	708.5	107.24	793.73	999.97
1664	598.63	-764.4	437.01	332.24	685.55	999.97
1665	868.41	-201.66	238.77	545.29	642.73	999.97
1666	1437.99	438.48	-60.3	510.16	695.16	999.97
1667	702.39	306.4	-160.89	256.96	880.8	830.51
1668	-114.75	187.5	142.09	318.33	847.44	727.81
1669	-438.23	668.95	640.87	452.82	659.58	736.91
1670	104.49	1309.08	588.87	449.71	392.88	544.8
1671	481.2	1595.46	579.1	212.43	329.35	260.13
1672	635.25	959.72	916.02	-42.66	353.03	206.76
1673	719.97	512.94	767.82	-168.09	460.63	371.25
1674	134.28	83.01	730.47	-139.95	588.41	591
1675	-419.43	203.61	603.27	-105.9	431.12	899.38
1676	-226.32	270.02	1211.18	-46.42	72.91	999.97
1677	721.44	111.08	1209.72	-1.31	43.73	999.97
1678	1352.78	631.59	1166.75	96.83	199.71	731.6
1679	1219.24	489.5	917.48	151.09	367.58	167.11
1680	1291.75	967.77	362.06	168.88	537.96	-159.12
1681	845.21	947.27	-41.99	-101.62	745.15	-124.11
1682	-94.48	326.9	362.79	-427.09	957.21	146.36
1683	-966.06	-186.28	716.06	-419.46	838.84	596.19
1684	-593.26	-479.49	787.35	-292.88	701.54	762.7
1685	-284.18	-432.86	808.84	-55.24	537.26	945.59
1686	258.06	-155.76	869.63	174.38	337.01	990.72
1687	628.42	115.23	791.75	292.85	216.4	723.14
1688	252.93	-15.63	531.74	332.06	258.91	397.19
1689	52.49	428.47	318.6	289.34	218.54	155.12
1690	-127.44	1189.7	343.75	38.02	149.93	108.49
1691	-79.83	907.47	1276.86	-238.92	-36.35	224.46
1692	231.2	-81.54	1403.08	-318.73	-132.57	370.67
1693	1057.62	-323	1323.73	-311.22	-30.06	563.57
1694	637.45	-218.51	926.51	-182.37	334.14	291.78
1695	-314.45	-202.88	673.83	-97.29	505.71	-102.08
1696	-722.17	-148.19	643.8	-95.76	515.84	-230.96
1697	-681.88	-20.02	1010.25	-131.1	436	-163.48
1698	-599.61	13.18	1259.28	-126.43	358	8.91
1699	-120.36	-162.84	1474.12	-84.93	338.07	79.65
1700	-289.79	-497.07	1357.91	100.34	420.84	248.02
1701	-1005.37	-255.62	803.96	195.01	305.51	388.12
1702	-580.32	-234.38	927.98	8.15	39.4	594.91
1703	-171.39	-264.4	1196.78	-130.34	-139.86	820.04
1704	657.71	-46.14	1316.41	-83.31	-142.09	999.97
1705	899.41	155.27	1184.57	-5.43	56.52	999.97
1706	964.84	106.93	912.11	41.84	188.29	946.23
1707	947.75	-152.1	986.57	99.37	239.59	821.66
1708	574.95	220.21	906.98	162.45	364.59	534.52
1709	154.3	237.3	1007.32	126.62	395.6	499.97
1710	19.29	-186.28	1157.47	2.04	267.49	604.55
1711	386.96	-595.46	1360.35	4.94	190.7	741.7
1712	412.11	-462.16	1178.47	180.11	245.88	697.85
1713	463.13	-86.43	1006.84	330.2	298.46	424.74
1714	714.11	506.59	682.62	313.66	349	234.77
1715	371.09	788.33	794.43	39.12	489.26	-164.25
1716	-236.08	421.63	962.65	-245.57	484.71	-143.59
1717	-338.87	57.62	820.31	-355.68	317.32	161.35
1718	-284.67	-172.12	758.54	-344.97	173.25	513.34
1719	250.98	-463.38	956.79	-231.02	258.3	726.72
1720	833.5	-250.24	1139.4	-147.8	612.03	731.35
1721	33.94	89.84	1013.67	-141.45	690.89	814.97
1722	375.73	-66.65	871.58	-67.81	618.32	962.52
1723	932.62	468.75	625	127.14	590.76	999.97
1724	1643.31	843.02	595.21	207.49	669.37	999.97
1725	1740.97	701.66	186.04	253.51	812.62	999.97
1726	387.7	397.71	-118.9	305.42	999.97	900.67
1727	-422.36	732.18	-276.86	234.41	860.17	928.01
1728	-404.3	2382.81	-148.93	-195.77	412.96	999.97
1729	977.29	1880.37	1095.7	-418.18	361.21	999.97
1730	553.22	681.15	1180.66	-525.15	697.94	802.52
1731	-728.27	-555.18	1016.11	-319.73	768.74	592.59
1732	-453.13	1165.53	142.33	-132.08	631.16	679.63
1733	-153.56	1879.64	691.89	-315.37	649.11	779.21
1734	903.08	1503.42	1135.99	-503.88	640.29	834.84
1735	548.34	291.02	1130.13	-574.65	874.54	999.97
1736	-239.75	126.22	202.88	-440.31	800.08	999.97
1737	-210.94	-214.6	564.7	-221.16	553.65	999.97
1738	-313.72	-1023.44	801.76	117.58	280.49	894.62
1739	-325.2	-1043.7	559.33	256.9	118.01	821.17
1740	534.18	156.74	547.85	500	0.52	614.38
1741	654.05	1875.98	302.25	344.24	82.79	331.57
1742	549.8	1685.06	745.61	-167.69	167.45	71.35
1743	229.74	196.04	1018.55	-402.62	320.25	71.53
1744	-240.72	-409.67	927.73	-294.28	415.71	221.07
1745	-433.35	-654.05	1001.71	-67.96	336.06	302.46
1746	-316.65	-579.1	1034.42	169.77	286.41	274.57
1747	24.9	-227.05	707.03	225.04	357.36	243.93
1748	-230.96	-231.45	481.93	199.07	491.58	72.88
1749	-526.37	-352.54	621.83	201.2	460.72	-124.36
1750	-822.51	-68.6	774.17	135.93	364.26	-250.12
1751	-734.62	-525.39	1600.1	-12.21	221.07	-367.55
1752	-1186.28	-872.8	1516.36	70.13	206.45	-393.65
1753	-1163.09	-580.08	1147.46	204.86	121.95	-286.83
1754	-835.21	-270.02	850.34	274.2	84.05	-139.95
1755	-865.72	-7.08	615.72	285.34	58.62	-75.68
1756	-963.13	302.25	540.04	302.83	-69.31	-95.15
1757	-1423.83	-309.33	477.78	346.53	-102.91	-0.67
1758	-713.87	-445.07	302.73	425.11	-221.8	268.04
1759	-275.88	780.27	-11.96	506.59	-165.5	325.44
1760	-364.26	876.95	42.72	483.61	-116.33	51.33
1761	-723.63	442.14	121.09	448.03	-114.47	-53.13
1762	-1127.69	-362.06	1015.14	305.39	-220.55	-307.04
1763	-1534.91	-495.12	979.98	324.83	-371.58	-527.62
1764	-1458.74	-134.28	599.61	370.88	-498.29	-595.67
1765	-1679.44	332.52	172.36	554.87	-591.37	-674.65
1766	-1379.15	-90.58	426.76	631.2	-730.32	-654.36
1767	-1062.74	52.73	-81.79	643.34	-788.85	-566.65
1768	-915.53	-61.04	-228.76	602.91	-847.47	-465.67
1769	-377.44	-186.04	-333.5	555.21	-817.5	-302.31
1770	71.53	91.31	145.26	478.85	-781.07	-203.55
1771	-271.24	289.55	643.31	256.16	-715.97	-15.87
1772	-180.42	185.06	814.94	126.86	-703.98	84.17
1773	161.62	-60.79	841.55	149.69	-562.04	-121.64
1774	192.38	73.49	415.53	109.28	-276	-376.71
1775	96.44	-23.44	590.09	-28.02	-97.44	-779.33
1776	-249.51	577.64	430.66	-148.71	-28.17	-975.16
1777	-1076.9	143.55	1286.13	-244.93	-13.06	-1000
1778	-1019.04	-302	1437.01	-74.07	-177.03	-756.96
1779	-1115.72	-316.65	1199.46	286.99	-304.35	-218.05
1780	-762.45	270.75	582.28	604.64	-477.08	216.8
1781	-79.83	1032.23	236.33	527.1	-531.98	353.09
1782	156.98	854	327.39	112.88	-415.62	220.7
1783	230.22	645.26	256.1	-273.74	-304.69	-61.68
1784	459.72	-476.56	1012.21	-328.4	-224.85	-425.45
1785	153.81	-660.64	1329.1	-236.45	-180.97	-551.57
1786	-100.1	-438.23	1314.7	-10.99	-131.44	-645.11
1787	-178.96	-311.28	1224.85	147.19	-65.09	-582.86
1788	-323.24	-214.11	971.19	256.38	-32.04	-412.2
1789	-255.62	-293.21	833.5	328.83	-78.58	-149.35
1790	-128.91	-199.22	924.8	450.35	-123.96	104.06
1791	33.45	230.71	878.42	493.23	-163.64	179.81
1792	76.42	408.94	864.99	304.14	-191.8	132.48
1793	-187.5	458.01	923.1	149.23	-226.99	126.16
1794	380.62	-123.78	1229.49	-112.92	-319.03	199.34
1795	1363.77	-434.81	1232.91	-190.43	-143.8	137.51
1796	1540.28	-669.92	1220.21	-90.09	360.6	-70.19
1797	6.35	-644.04	875.73	149.87	780.61	-148.25
1798	-692.14	-407.23	629.15	244.81	510.22	-49.1
1799	-130.37	-321.04	849.37	239.84	174.62	15.96
1800	-299.56	-93.26	998.29	325.62	49.32	-69.31
1801	-539.79	590.82	1149.17	391.88	43.27	-68.3
1802	-786.13	1237.79	906.01	287.41	59.66	-102.05
1803	-540.77	721.19	864.5	-50.78	-65.09	-300.66
1804	-794.68	37.84	795.17	-215.21	-164.79	-444.89
1805	-1117.19	-166.26	648.44	-160.1	-185.61	-231.38
1806	-845.95	-188.48	803.96	-118.74	-263.89	77.24
1807	-259.77	-268.55	825.2	-52.52	-289.43	227.94
1808	64.7	-158.45	832.03	-28.32	-258.21	230.77
1809	19.78	-586.91	1137.45	70.31	-143.1	191.74
1810	-290.53	-786.87	1279.54	226.9	-87.86	233.15
1811	-363.04	-421.14	788.82	413.94	-148.96	256.26
1812	208.98	30.03	319.09	272.13	-219.54	163.3
1813	448	-97.66	611.08	-65.8	-134	-116.39
1814	206.05	-174.56	1458.74	-128.11	-35.77	-358.09
1815	-2.93	-238.28	1738.53	-98.3	-1.56	-360.44
1816	-303.47	-170.65	1463.87	-41.08	39.7	-90
1817	235.84	-429.2	1323.73	28.99	-133.48	282.35
1818	828.13	-453.13	1126.95	132.63	-240.14	519.2
1819	1311.77	-503.91	1022.71	260.56	-200.16	492.74
1820	1369.63	-403.08	865.23	459.08	10.86	287.72
1821	952.88	0.49	545.9	534.15	121.31	-22.31
1822	316.16	299.8	467.53	491.21	130.16	-110.05
1823	-83.25	483.89	556.4	271.97	45.07	-112.92
1824	29.79	174.56	925.05	-78.16	-118.04	103.61
1825	708.74	-250.98	987.79	-194.18	-160.74	305.51
1826	1131.59	-529.54	1037.11	-155.24	25.42	265.29
1827	1198	-413.82	951.66	25.3	378.14	66.77
1828	586.67	79.35	296.39	67.11	712.28	-121.55
1829	-732.18	-604.74	1002.93	50.6	737.88	-170.87
1830	-1456.54	-592.04	1585.21	192.87	467.86	-112.64
1831	-1235.84	25.88	1176.27	418.55	104.64	-14.4
1832	-345.95	1069.34	722.41	417.88	-59.51	-121.25
1833	-432.86	953.61	671.63	124.69	16.97	-494.05
1834	-784.91	61.77	1025.88	-133.3	-46.08	-758.27
1835	-1163.33	-133.79	993.9	-132.97	-194.92	-760.68
1836	-1177.25	-301.03	1065.43	-63.84	-284.42	-709.47
1837	-1010.25	49.56	638.43	126.5	-445.01	-579.56
1838	-435.06	-253.42	604.25	231.72	-533.45	-471.07
1839	-42.24	-654.54	590.82	293.24	-487.61	-326.35
1840	-224.12	-543.7	256.1	411.68	-428.74	-123.14
1841	417.24	549.56	190.43	401.98	-454.47	108.12
1842	523.44	2074.46	1016.85	350.95	-321.01	213.04
1843	902.83	2147.95	1112.06	23.65	-132.57	398.86
1844	959.47	944.58	1199.71	-492.92	21.88	343.26
1845	131.59	-438.96	1175.05	-610.11	-14.92	325.41
1846	691.65	-1125.73	1112.79	-696.26	-225.34	177.83
1847	912.6	-672.36	1075.2	-526	-168.24	-162.02
1848	463.38	-366.94	1055.66	-198.58	-12.15	-540.07
1849	129.64	-310.06	991.46	2.56	22.4	-718.69
1850	-282.23	-509.03	1020.75	131.41	16.17	-699.49
1851	-593.02	-603.52	1073.97	315.67	-75.68	-539.7
1852	-591.06	-484.13	1017.33	451.9	-197.48	-289.09
1853	-207.52	-200.2	834.47	440.25	-309.75	-220.76
1854	190.67	350.59	689.94	350.46	-345.03	-256.35
1855	386.96	477.29	804.93	87.25	-270.45	-440.95
1856	315.67	-44.68	1183.84	-169.59	-132.26	-637.73
1857	190.43	-114.99	1140.87	-273.83	-44.86	-759.67
1858	188.96	-510.25	1237.06	-290.41	46.91	-816.74
1859	494.38	-826.17	926.27	-318.08	206.24	-960.78
1860	125.49	-1253.66	1310.3	-117.74	379.67	-982.97
1861	-867.92	-1124.51	1486.33	238.89	267.4	-756.2
1862	-1205.32	-782.96	1309.81	501.53	12.3	-245.91
1863	-509.28	-127.69	972.17	545.41	-56	5.25
1864	-257.81	192.38	881.1	485.32	-63.51	247.68
1865	-481.2	267.82	606.45	321.32	41.02	221.62
1866	-420.41	-53.71	657.71	198.73	19.13	-23.22
1867	-417.24	-142.82	595.21	194.12	5.55	-333.07
1868	-473.88	-157.71	575.68	206.27	-12.97	-504.85
1869	-490.97	-153.81	549.07	226.04	-51.51	-538.54
1870	-339.11	-188.48	641.6	262.15	-119.45	-517
1871	-442.14	-268.31	637.45	376.71	-145.11	-461.91
1872	-708.74	-106.45	710.94	439.54	-268.04	-302.52
1873	-597.17	585.21	960.94	509.12	-352.08	-40.41
1874	-103.52	950.44	999.76	335.14	-352.6	29.97
1875	-112.3	835.45	937.74	24.96	-206.57	-93.99
1876	-344.73	312.01	1074.71	-139.68	-105.74	-146.09
1877	-474.85	-414.31	1291.5	-327.7	-60.61	-214.39
1878	-25.39	-392.33	1291.5	-246.52	-59.51	-294.34
1879	-485.84	-624.27	1230.96	-27.16	84.14	-450.53
1880	-928.22	-904.79	1015.63	280.46	116.24	-523.96
1881	-1398.44	-776.86	527.1	614.32	-16.57	-417.94
1882	-967.29	-261.23	225.34	864.69	-214.6	-134.83
1883	-910.64	141.11	150.39	815.55	-350.19	79.56
1884	-491.21	957.03	232.67	443.21	-460.3	40.53
1885	205.81	1143.8	587.16	230.59	-456.33	-105.26
1886	424.8	429.69	1060.79	-120.48	-280.73	-475.25
1887	22.46	-159.91	1061.04	-235.72	-61.25	-720.61
1888	-481.93	-859.38	1375.49	-71.93	40.92	-779.91
1889	-615.23	-896.97	1406.98	263.92	45.41	-681.95
1890	-638.92	-267.33	823	552.15	41.87	-396.82
1891	-439.7	-132.08	613.04	659.27	-3.14	-69.24
1892	-376.95	53.71	650.39	627.38	1.53	94.12
1893	-601.56	170.41	792.48	429.63	52.25	315.22
1894	-646.73	201.17	699.95	238.34	61.61	228.39
1895	-650.88	-28.32	784.42	109.34	22	-113.77
1896	-1056.64	-556.15	561.04	91.77	-2.2	-465.91
1897	-1236.08	-661.38	497.56	173.1	-112.52	-581.57
1898	-1089.36	-405.76	525.15	218.51	-193.3	-594.54
1899	-1280.52	-472.17	607.91	342.9	-259.98	-522.98
1900	-1291.26	-656.49	413.57	528.59	-344.54	-267.06
1901	-917.97	-245.61	-86.91	609.38	-512.57	-97.78
1902	-461.18	26.12	-116.7	529.57	-568.36	-74.58
1903	-4.88	113.53	571.04	506.9	-492.03	-155.52
1904	45.9	197.75	682.86	581.02	-304.66	-240.72
1905	-735.84	516.36	397.46	436.43	-317.81	-222.41
1906	-915.28	707.52	555.18	312.19	-390.59	-227.33
1907	-858.15	717.04	738.04	118.38	-453.16	-415.99
1908	-1062.26	383.79	659.42	15.84	-427.61	-613.25
1909	-831.3	-79.35	892.58	-43.61	-474.73	-638.95
1910	-1053.71	-326.66	833.74	110.47	-489.35	-498.63
1911	-504.39	-369.38	741.7	301.73	-596.98	-327.58
1912	-81.79	-477.29	787.84	466.43	-572.24	-271.85
1913	233.15	-152.59	778.56	702.15	-418.12	-301.88
1914	330.57	130.37	704.1	763.92	-326.39	-328.86
1915	-29.3	481.69	601.56	697.72	-111.24	-211.82
1916	-370.12	924.56	378.42	409	-65.64	69.43
1917	-222.41	861.82	517.82	-41.2	-249.76	210.6
1918	226.81	246.83	831.79	-299.19	-368.9	66.01
1919	327.64	-124.02	1041.99	-305.6	-258.61	-123.11
1920	85.69	-422.36	1219.97	-201.78	-134.74	-211.33
1921	-9.28	-345.46	1185.06	-85.17	-84.9	-268.55
1922	-54.44	-142.82	1091.06	-90.61	-69.85	-295.14
1923	-127.2	-468.02	1300.05	-144.2	-2.38	-222.17
1924	-368.41	-652.59	1269.29	-58.2	-9.43	-54.53
1925	-855.96	-455.57	857.42	77.48	-186.25	11.72
1926	-845.46	-298.34	773.93	154.33	-453.58	49.84
1927	-545.9	110.11	1037.11	234.59	-494.75	-17.3
1928	-336.91	106.2	1051.76	230.41	-497.41	-100.16
1929	194.58	391.36	780.52	165.89	-452.88	-322.3
1930	143.31	213.62	817.63	29.63	-362.73	-506.65
1931	-382.08	17.58	977.78	38.79	-318.54	-495.61
1932	-307.13	86.67	808.35	110.63	-382.72	-341.28
1933	-83.25	43.21	828.61	121.64	-464.23	-276
1934	339.11	555.18	677.25	14.83	-393.8	-256.01
1935	410.4	745.85	677.49	-80.84	-332.89	-247.96
1936	624.51	180.18	928.22	-193.88	-205.54	-247.13
1937	541.5	-36.38	953.13	-108.95	-45.17	-295.14
1938	166.75	92.77	800.29	7.75	11.99	-361.36
1939	82.03	167.72	756.59	51.82	-53.65	-417.85
1940	63.96	180.66	937.01	-98.11	-169.19	-485.26
1941	230.71	-182.86	1350.1	-179.02	-182.22	-512.36
1942	145.75	-661.38	1664.55	-173.19	-64.09	-449.16
1943	-115.97	-606.69	1361.33	-51.15	69.4	-198.03
1944	-20.51	-578.61	1081.05	-11.44	-47.7	64.06
1945	369.63	-511.72	1045.9	-34.52	-243.13	210.97
1946	554.93	-546.14	1215.58	10.77	-247.04	199.01
1947	701.17	-502.69	1213.38	158.63	-114.11	-24.9
1948	476.07	-560.55	965.09	223.02	-21.12	-162.2
1949	-84.72	-558.59	691.65	298.1	89.54	-326.69
1950	-136.47	-485.35	765.14	266.94	2.81	-308.56
1951	149.9	-211.67	1137.7	286.1	-66.25	-138.21
1952	754.64	88.38	1052	310.27	-1.74	-9.92
1953	864.26	-42.97	1122.31	282.26	187.62	39.64
1954	112.79	152.1	866.21	208.07	230.35	84.93
1955	-182.37	-84.23	917.48	-4.79	58.53	206.33
1956	320.31	243.41	949.71	-42.33	-156.52	128.36
1957	331.05	492.19	967.04	-143.59	-102.57	-130.4
1958	-200.68	-389.4	1384.03	-275.76	-124.02	-323.85
1959	-257.08	-636.23	1514.16	-91	-187.47	-257.84
1960	-65.92	-282.71	1149.17	86.52	-197.57	-120
1961	-48.34	-336.91	1046.63	128.97	-224.15	-103.45
1962	29.05	7.81	1255.37	237.06	-240.11	-133.3
1963	-241.7	20.51	1249.51	199.13	-164.12	-307.62
1964	-652.34	198	1133.79	112.34	-100.92	-567.35
1965	-1022.46	599.85	877.2	10.35	-232.67	-830.38
1966	-834.72	311.04	868.9	-37.54	-357.39	-918.79
1967	-830.81	248.05	924.56	-78.16	-428.77	-903.38
1968	-738.77	480.47	922.61	-146.94	-512.02	-864.99
1969	77.15	353.03	918.7	-179.29	-491.09	-860.78
1970	616.21	-498.29	1154.79	-277.37	-266.42	-867.68
1971	714.11	-545.17	1146.73	-151.58	27.1	-903.26
1972	-335.45	179.69	1153.81	161.77	254.58	-966.83
1973	-660.64	75.93	1474.37	168.85	209.87	-862.67
1974	-1378.91	-94.97	1109.38	175.66	256.96	-611.69
1975	-1762.94	-348.88	634.52	274.99	185.18	-348.39
1976	-1593.26	-392.82	331.54	376.89	-84.2	-202.85
1977	-1025.39	96.19	-3.42	353.76	-268.4	-258.58
1978	-652.34	-55.18	270.02	331.24	-283.94	-329.44
1979	-456.79	-180.18	193.36	365.91	-335.6	-537.84
1980	-581.79	-416.99	219.73	447.54	-427.92	-636.72
1981	-738.28	-452.88	107.67	522.28	-510.77	-526.46
1982	-486.82	-187.26	539.31	627.11	-500.27	-251.98
1983	-745.85	540.28	449.71	614.69	-463.5	-42.79
1984	-648.19	682.62	823.73	414.67	-495.57	-64.42
1985	-435.06	1118.41	1120.36	267.58	-443.08	-209.66
1986	-532.47	849.61	1366.46	-16.05	-320.62	-551.27
1987	-776.12	461.43	1032.71	-157.87	-292.85	-785.8
1988	-1020.26	-137.7	979.98	-158.48	-362.21	-867.46
1989	-680.42	-562.74	1007.57	33.08	-488.28	-916.56
1990	63.48	-652.1	559.08	273.07	-461.98	-1000
1991	45.9	-705.32	859.13	612.73	-101.32	-825.35
1992	-149.66	-4.15	648.93	822.24	60.79	-557.16
1993	-440.92	191.16	497.31	686.19	95.79	-240.78
1994	-468.02	151.37	509.28	589.2	74.92	-76.26
1995	-377.69	631.84	487.55	386.05	-8.82	40.04
1996	-391.85	468.75	809.33	154.54	-40.44	-184.84
1997	-1030.27	-121.09	881.35	52.37	-53.34	-320.5
1998	-1239.26	51.27	698.97	7.75	-299.26	-184.78
1999	-1033.2	362.79	684.57	-58.35	-549.77	-49.35
[truncated: 4,504 more rows]
