# Supplementary material for: Complexes of vertebrate TMC1/2 and CIB2/3 proteins form hair-cell mechanotransduction cation channels
Source: eLife. 2025 Jan 8;12:RP89719. doi: 10.7554/eLife.89719 (PMC11709434; doi:10.7554/eLife.89719)
Supplement: Figure 3—source data 1. [file elife-89719-fig3-data1.zip › Figure 3H/homo/5-3-T1.csv]

Time	Lat	Foreaft	Vert	Pitch	Roll	Yaw
1	26	10	NaN	NaN	NaN	NaN
2	-1792.48	328.13	947.27	-218.69	176.64	-111.85
3	-1127.2	-136.23	882.57	-307.31	-29.54	-275.02
4	-721.92	-489.99	643.07	-267.27	-58.72	-332.67
5	-709.47	-683.59	686.77	-192.63	-31.4	-311.46
6	-661.62	-788.33	630.13	-115.57	-48.34	-249.27
7	-758.06	-1176.27	567.14	-16.3	-104.28	-160.61
8	-684.33	-1421.88	472.17	177.55	-234.65	102.81
9	258.06	-1094.24	332.76	350.95	-163.36	327.33
10	425.54	-264.65	364.99	335.17	-35.98	355.13
11	-190.67	-440.43	552.73	237.09	147.09	455.87
12	55.66	-339.36	925.29	243.5	171.3	510.1
13	-553.71	236.33	1024.66	302.95	439.15	335.85
14	-2009.52	532.71	793.7	170.62	475.43	60
15	-2203.86	-90.82	1057.13	-15.56	197.85	-103.52
16	-1965.09	-383.3	1054.44	11.02	-26.4	-237.67
17	-1200.68	-262.94	770.75	5.19	-53.13	-295.81
18	-692.38	-434.81	777.34	-26.7	-29.27	-319.92
19	-440.43	-943.85	908.69	-2.81	48.43	-402.65
20	-812.26	-1374.51	789.06	148.96	47.24	-390.11
21	-445.56	-896	375.49	367.55	-81.05	-216.58
22	142.58	-211.91	483.64	306.27	-12.76	-67.38
23	-214.6	-160.64	693.6	151.64	105.56	-15.72
24	-414.79	56.4	1072.27	98.72	134.77	-41.6
25	-1101.07	-327.39	724.37	83.83	218.23	-135.07
26	-1084.47	-838.38	655.27	216.61	159.24	-183.44
27	-1097.41	-487.06	332.28	372.01	73.76	-283.42
28	-1104.74	-403.56	343.26	259.83	17.33	-283.51
29	-1120.12	-684.57	697.02	142.46	-2.96	-188.08
30	-1064.7	-765.14	642.33	88.84	-22.89	-152.04
31	-1025.88	-639.4	549.32	62.01	-47.61	-163.06
32	-670.17	-461.91	618.65	48.13	-59.88	-205.02
33	-589.84	-890.38	835.94	41.99	-49.47	-287.96
34	-593.26	-1015.38	801.03	73.03	13.82	-282.78
35	-492.19	-1327.39	1139.16	90.76	74.1	-259.16
36	-233.64	-1529.05	720.7	113.71	137.12	-306.73
37	-33.94	-1524.66	663.09	123.11	238.43	-564.09
38	-914.06	-1671.88	791.99	244.6	344.91	-618.13
39	-2040.28	-897.95	315.43	281.86	265.66	-512.76
40	-1484.38	-1174.56	653.08	142.49	-86.82	-417.48
41	-1262.94	-414.79	472.41	254.3	-132.84	-137.85
42	-176.51	-1034.67	674.56	81.7	-152.98	-49.59
43	-696.78	-1557.37	622.56	-28.53	32.47	85.91
44	-760.01	-1944.82	455.81	-129.09	-39.49	206.57
45	-297.61	-1406.74	1060.79	-7.93	-183.99	233.98
46	-462.4	-901.86	1259.52	17.4	-69	173.89
47	-902.83	-1459.96	1400.88	80.84	-77.76	228.49
48	-905.03	-1252.44	1040.53	254.82	-109.5	393.89
49	-498.54	-1370.85	872.56	206.88	-192.9	470.18
50	287.6	-1064.21	646.73	124.11	-167.94	419.22
51	-131.84	-1014.16	1009.77	-11.81	56.61	241.27
52	-510.5	-859.86	1163.57	-58.53	157.29	382.6
53	-496.09	-507.32	1104.49	-164.4	162.96	461.06
54	-723.14	-415.04	739.5	-290.16	148.83	429.29
55	-585.94	-510.01	621.83	-405.33	143.43	380.07
56	-787.6	-946.53	539.55	-421.48	167.94	400.82
57	-788.33	-1001.71	620.36	-380.07	161.32	404.91
58	-746.34	-1093.99	457.03	-297.7	124.39	349.12
59	-961.18	-1336.67	492.43	-207.43	118.8	333.25
60	-1109.62	-1171.88	483.64	-37.66	81.48	301.12
61	-1106.2	-1067.38	543.21	95.55	37.66	217.07
62	-1087.4	-1019.78	506.59	164.37	45.07	75.29
63	-986.57	-998.78	552.73	233.15	89.02	-143.92
64	-984.38	-978.52	468.99	272.13	182.98	-314.97
65	-1479.74	-1102.05	494.87	302.49	196.78	-311.46
66	-1591.55	-1014.65	544.68	346.86	121.19	-156.01
67	-1222.17	-732.91	670.41	340.55	-12.66	14.77
68	-629.64	-725.59	813.96	304.11	-66.53	-21.76
69	-663.82	-740.97	745.61	194.18	-7.69	-90.48
70	-471.92	-847.9	659.91	105.44	4.33	-88.35
71	-493.65	-902.34	664.79	77.97	32.53	-21.12
72	-637.7	-738.28	569.82	53.47	35.55	67.78
73	-572.02	-647.46	712.65	-44.25	49.71	244.2
74	-658.94	-934.81	629.64	-149.66	95.03	346.04
75	-987.55	-1297.61	652.34	-104.52	142.79	445.13
76	-855.22	-1116.21	617.19	11.47	144.17	441.5
77	-661.13	-1012.7	586.18	75.62	156.1	224.49
78	-621.34	-1142.33	627.93	116.03	226.5	49.59
79	-1140.87	-1048.1	599.85	176.94	217.41	35.86
80	-1098.39	-849.12	593.75	238.04	79.16	115.57
81	-859.38	-834.23	586.67	255.28	59.48	179.72
82	-850.34	-576.66	400.15	240.81	75.53	157.35
83	-1090.33	-499.51	576.9	210.6	99.43	82.43
84	-1119.87	-337.4	572.02	224.21	69.31	-5.46
85	-1096.68	-292.97	680.18	206.76	83.37	-50.57
86	-1005.37	81.79	686.28	153.84	84.5	-113.31
87	-777.59	-135.25	609.86	-89.45	51.09	-298.43
88	-506.1	-578.37	754.64	-131.38	47.76	-355.38
89	-592.04	-572.51	581.79	-42.88	53.28	-264.83
90	-647.46	-463.13	314.45	-60.91	59.57	-90.24
91	-845.46	-411.62	69.82	-120.57	22.52	1.19
92	-878.66	-785.4	450.2	-107.45	46.05	18.65
93	-866.7	-1090.33	821.04	-45.47	57.19	-129.36
94	-540.04	-1137.45	283.94	-123.57	25.91	-381.04
95	-696.04	-1585.45	63.23	-205.75	121.22	-357.88
96	-1103.03	-1751.46	228.27	-108.52	145.2	-130.95
97	-979.49	-1673.34	398.68	41.84	89.2	84.56
98	-578.37	-1472.41	435.3	78.25	96.16	123.35
99	-716.06	-1633.06	282.23	119.69	153.02	107.85
100	-1299.32	-1753.91	193.12	148.41	203.16	149.14
101	-1452.15	-1648.93	462.16	239.38	109.22	154.66
102	-1323	-1548.58	424.56	278.96	-12.6	-43.09
103	-1327.15	-1698.49	265.14	306.95	-82.89	-212.16
104	-1075.68	-1847.17	407.23	437.68	-176.18	-227.29
105	-893.31	-1485.11	315.92	544.37	-201.75	-89.05
106	-671.88	-1374.76	379.64	494.78	-200.07	114.56
107	-386.23	-1422.61	696.53	471.25	-129.27	233.61
108	-463.38	-1284.18	521.97	416.72	-54.53	273.8
109	-836.43	-1259.03	423.34	421.3	-22.03	326.42
110	-956.3	-1172.36	587.4	469.6	-31.34	454.77
111	-897.95	-566.16	599.37	520.51	-95.09	419.59
112	-654.79	304.2	654.3	397.74	-172.82	221.98
113	-586.91	42.48	898.44	127.2	-186.86	27.8
114	-811.77	-232.42	891.85	-16.57	-201.26	24.78
115	-152.59	-497.31	870.85	-44.25	-207.46	58.32
116	-135.01	-753.91	1116.94	-23.13	-75.41	128.48
117	-510.01	-653.81	1238.77	63.14	-12.7	254.15
118	-320.56	-648.68	1098.14	30.55	-0.52	339.75
119	-213.13	-638.67	902.83	-51.3	30.98	360.32
120	-208.01	-867.68	1144.29	-59.3	98.11	367.58
121	-374.76	-916.75	755.13	-14.92	133.7	351.78
122	-495.85	-1073.49	652.1	51.64	150.85	338.9
123	-575.2	-1225.1	493.16	185.61	164.31	283.42
124	-392.33	-939.94	502.44	358.95	154.3	187.41
125	-387.94	-579.83	748.29	519.2	236.33	-19.01
126	-1373.05	-385.25	1331.54	560.03	223.27	-130.19
127	-1319.58	472.9	1182.13	562.68	1.34	-183.29
128	-1115.48	524.17	1125.73	336.46	-79.9	-237.95
129	-618.41	6.59	952.64	233.43	52.86	-91.31
130	-894.78	-102.54	612.55	159.82	121.61	-17.52
131	-1347.9	-354.25	595.7	-30.61	108.09	124.79
132	-1025.39	-429.69	727.78	-79.38	47.82	190.4
133	-989.75	-428.71	715.33	-60.52	41.17	100.1
134	-841.8	-401.86	712.65	-75.65	14.71	22.22
135	-864.75	-546.39	946.29	-151.09	0.52	-19.99
136	-760.74	-722.17	1036.87	-170.81	-19.84	4.94
137	-524.17	-666.5	1067.14	-178.74	-17.49	85.63
138	-714.36	-672.36	1062.01	-191.04	20.05	143.22
139	-554.2	-641.11	1189.45	-184.36	-5.04	167.18
140	-494.38	-577.15	973.63	-185.15	51.12	88.81
141	-537.6	-664.31	882.32	-162.17	121.4	14.25
142	-676.51	-800.29	817.87	-118.74	157.32	-30.7
143	-871.58	-873.78	750.49	6.13	122.65	-138.24
144	-956.54	-646.24	759.03	136.38	36.01	-109.37
145	-875.98	-788.33	559.08	101.35	-18.16	14.56
146	-1096.44	-965.09	470.7	183.17	-23.38	116.52
147	-990.97	-936.52	568.36	317.08	-71.75	37.32
148	-895.75	-621.34	755.37	311.98	-54.41	-119.75
149	-951.17	-642.09	951.17	254.67	-57.1	-184.72
150	-690.19	-683.84	1261.23	181.61	-123.87	-221.5
151	-351.81	-638.18	1265.87	94.12	-119.69	-165.74
152	-278.32	-295.41	639.65	-18.68	-55.3	-110.26
153	-208.5	-1280.27	1483.89	-36.44	-23.1	-141.88
154	33.2	-418.21	1470.7	246.89	40.16	-123.05
155	-220.95	35.16	1191.65	122.89	126.16	-149.9
156	-666.99	-285.64	1018.55	-49.38	107.06	-122.16
157	-672.36	-961.43	1040.28	-164.25	66.86	27.92
158	-748.54	-876.22	761.72	-57.4	80.81	176.24
159	-1036.87	-764.16	652.83	26.49	69.4	218.72
160	-835.21	-891.36	739.26	19.65	-3.78	69.73
161	-790.53	-1102.05	897.46	46.05	-17.24	-70.77
162	-804.44	-1104.49	894.29	69.7	-30.98	-104.06
163	-802.49	-1025.88	1044.68	53.41	-87.65	-126.74
164	-504.64	-1153.56	1257.08	10.96	-112.46	-123.41
165	-430.91	-1164.31	1062.99	35.25	-101.87	-90.61
166	-376.22	-1207.28	983.15	36.71	-84.99	33.23
167	-239.5	-1097.17	903.81	76.97	-50.14	95.73
168	-403.08	-1125.24	975.59	142.88	-31.28	126.4
169	-571.04	-1111.08	1036.87	216.55	-91.58	201.9
170	-318.36	-1023.19	1082.03	224.09	-124.27	235.17
171	65.67	-1140.14	1235.35	175.29	-83.83	285.25
172	-79.83	-1211.43	1246.58	187.01	43.7	293.09
173	-162.84	-880.62	1060.55	205.66	54.05	347.84
174	-48.58	-927.49	1234.62	207.86	71.29	368.16
175	-185.55	-521.24	890.38	248.57	143.43	274.05
176	-322.27	-359.13	718.02	227.2	200.16	186.34
177	-693.6	-391.36	567.14	234.38	202.45	41.72
178	-1002.2	-488.28	891.85	291.9	168.43	-4.33
179	-853.27	25.15	890.87	405.98	122.8	-99.09
180	-838.13	-370.12	868.16	204.77	99.98	-268.92
181	-954.59	-696.53	1346.44	129.46	27.86	-243.74
182	-837.65	-163.82	1202.88	206.73	10.1	-101.75
183	-683.59	-84.47	944.34	-59.02	-59.72	-150.82
184	-485.6	-1112.79	1362.79	-114.93	-120.61	-135.62
185	-8.06	-1192.63	1786.38	1.43	-106.45	-44.16
186	-93.26	-761.23	1354.74	85.75	27.95	208.62
187	-214.36	-1107.91	1247.31	-15.9	96.71	381.13
188	-178.22	-1122.07	1134.28	55.88	106.17	372.65
189	-533.69	-903.32	875.49	165.22	144.59	313.9
190	-610.84	-886.72	785.16	241.42	112.64	256.2
191	-814.94	-1006.1	874.27	413.67	32.04	218.93
192	-481.93	-579.1	656.98	480.96	5.92	174.68
193	-691.65	-472.66	491.46	430.21	71.62	44.65
194	-813.23	-945.56	478.52	319	79.74	-90.24
195	-1123.78	-342.53	916.75	568.82	65.73	-216.8
196	-1553.96	538.09	913.09	680.97	59.42	-226.23
197	-1768.07	588.87	965.58	515.41	-79.77	-219.39
198	-1635.5	409.67	995.12	288.91	-286.59	-216.89
199	-1141.6	161.38	900.88	179.57	-357.12	-236.36
200	-566.65	-28.08	770.51	52.95	-489.44	-292.63
201	-142.33	16.85	776.37	42.66	-518.1	-324.52
202	301.51	-80.57	969.48	30.64	-462.46	-318.57
203	343.99	-180.91	1013.92	69.06	-315.43	-249.18
204	340.82	-509.03	1138.18	47.58	-212.89	-73.94
205	313.23	-545.65	1193.36	82.61	-130.95	84.08
206	368.16	-665.77	1297.61	97.29	-97.38	135.5
207	345.7	-491.21	1162.84	131.1	5.77	196.14
208	-18.55	-504.64	1221.68	92.35	75.44	219.82
209	27.59	-430.91	1259.03	77.15	101.78	222.23
210	-89.6	-387.7	1213.38	92.74	166.99	160.68
211	-443.36	-400.39	1198	101.75	155.61	152.19
212	-372.07	-477.78	1157.71	99.67	91.95	198.58
213	-414.31	-446.29	1182.13	106.2	75.62	188.11
214	-338.87	-238.04	1051.76	128.17	31.74	107.85
215	-172.61	-247.56	1095.21	80.78	47.18	12.63
216	-374.51	-343.75	1138.43	90.85	107.45	-43.55
217	-471.68	-104	1203.37	121.55	80.41	-1.04
218	-358.15	-32.71	1162.11	33.08	-0.7	-3.63
219	-8.06	-281.98	1284.67	9.58	11.54	-1.31
220	115.48	-507.08	1382.08	2.04	48.19	-3.02
221	-31.98	-418.7	1160.64	31.65	83.8	52.8
222	-26.61	-518.07	1205.81	19.9	81.12	94.91
223	29.79	-415.77	1151.37	29.88	80.54	87.59
224	19.78	-342.53	1104.49	-1.77	145.14	-9.43
225	-335.45	-437.5	1028.08	-35.25	187.01	-59.2
226	-719.97	-353.03	1079.35	14.89	178.74	10.53
227	-600.1	-312.26	991.21	27.56	103.64	4.97
228	-367.43	-454.59	1173.83	40.86	114.75	-20.94
229	-451.66	-163.82	1078.86	21.91	148.16	-44.77
230	-569.82	-270.02	1273.19	-146.64	162.63	1.4
231	-686.52	-268.07	1223.88	-249.63	121.34	61.19
232	-207.03	-466.55	1351.07	-319.73	91.34	75.47
233	-276.12	-671.39	1211.18	-380.19	172.06	14.71
234	-365.48	-820.31	1147.46	-368.19	159.94	-59.3
235	-145.51	-1074.46	1035.64	-278.66	155.09	-62.93
236	-93.26	-1361.08	1096.44	-214.6	174.8	-68.94
237	-86.18	-1252.69	1081.79	-39.61	183.93	-42.02
238	-268.07	-1212.4	990.97	84.66	194.4	-23.68
239	-139.16	-1053.96	767.58	206.73	152.1	-17.21
240	-196.53	-963.62	766.36	248.08	188.54	-6.84
241	-483.64	-798.34	847.17	269.1	239.96	19.26
242	-613.77	-593.02	728.76	240.02	271.94	-39.95
243	-1191.41	-509.52	678.22	193.63	267.76	-57.28
244	-1228.76	-611.57	892.09	103.24	178.25	-111.36
245	-1214.36	-341.06	956.54	56.15	87.62	-270.17
246	-1083.25	-461.67	1090.82	-52.19	9.4	-418.49
247	-840.33	-608.4	823.49	-198.94	-81.21	-443.21
248	-496.09	-1127.44	867.19	-298.28	-161.38	-359.16
249	-275.39	-1393.07	920.65	-267.55	-212.8	-243.32
250	56.88	-1679.44	993.65	-128.63	-193.76	-99.55
251	127.2	-1542.72	818.6	-97.93	-160.64	-35.98
252	211.18	-1463.38	900.88	-99.06	-98.02	42.57
253	62.99	-1514.89	863.04	-141.24	-2.81	61.98
254	-32.96	-1552.73	801.03	-148.28	33.02	86.94
255	-25.15	-1708.98	907.47	-140.53	24.51	82.15
256	-3.66	-1734.62	849.37	-103.55	71.56	116.61
257	-132.57	-1800.78	765.87	-79.71	111.18	134.92
258	-307.86	-1889.65	820.31	-28.02	134.4	151.95
259	-485.6	-1911.13	785.89	54.99	138.67	82.86
260	-606.69	-1996.58	728.03	137.27	123.11	48.31
261	-937.26	-1963.62	671.39	237.06	85.57	106.63
262	-665.53	-1786.38	687.74	315.19	-19.71	148.83
263	-560.79	-1717.04	768.31	377.66	-53.47	120.97
264	-469.97	-1516.36	696.78	385.71	-51.45	49.16
265	-379.64	-1658.2	819.58	385.28	-59.51	9.7
266	-456.05	-1606.45	833.5	449.62	-66.62	-55.63
267	-491.21	-1552.25	828.86	542.72	-105.68	-51.21
268	-366.7	-1318.6	697.02	629.88	-174.16	-19.29
269	-21.73	-1077.88	739.26	622.83	-227.2	34.15
270	60.55	-1013.18	780.76	560.67	-178.53	32.75
271	66.89	-898.93	1097.41	575.1	-102.87	42.88
272	11.23	-637.45	995.61	532.01	-76.51	70.28
273	-203.86	-621.09	1086.67	469.12	-36.8	131.04
274	-81.3	-700.68	1115.48	439.76	-83.86	179.81
275	207.52	-643.8	931.64	454.8	-66.19	192.93
276	177.25	-623.54	927.25	460.78	-16.14	180.82
277	207.28	-498.05	929.44	476.41	17.4	104.16
278	230.22	-325.2	965.09	478	36.5	50.75
279	31.25	-316.41	1073.97	463.68	87.49	-42.6
280	-91.06	-128.66	957.28	485.96	82.79	-41.84
281	-59.08	-164.55	1069.82	453.95	66.83	-37.63
282	-122.07	-108.64	1035.16	434.14	52.43	-9.95
283	-44.19	19.04	1023.93	363.56	32.65	49.74
284	97.9	29.3	1037.11	329.96	49.9	84.96
285	-41.99	-72.75	1140.63	252.47	77.51	106.84
286	-37.84	-92.53	1087.65	238.22	92.1	105.59
287	-54.93	-80.57	942.38	196.44	132.75	109.99
288	-116.46	-172.85	951.9	201.23	176.12	136.14
289	-309.57	-100.59	873.78	202.94	171.26	132.48
290	-62.99	59.08	941.16	150.48	150.05	84.47
291	-84.23	-10.99	891.11	85.82	209.29	11.84
292	-236.08	-244.38	734.86	102.87	225.65	-16.17
293	-388.43	-321.53	661.13	188.87	150.15	45.99
294	-428.71	-498.78	634.03	349.7	4.73	107.54
295	-145.51	-439.21	644.53	444.27	-42.48	132.23
296	115.97	-223.39	536.38	603.12	-33.72	100.01
297	35.16	11.47	442.87	697.27	27.59	61.68
298	65.92	88.62	342.77	719.6	92.71	61.49
299	64.21	46.88	303.96	705.54	150.15	73.97
300	-10.01	240.97	97.41	686.65	165.22	99.12
301	-118.41	267.33	64.7	636.96	163.94	147.95
302	-135.74	-23.93	78.86	651.03	124.11	165.53
303	218.02	22.95	-95.7	741.15	95.73	161.1
304	392.58	195.8	-184.08	759.31	194.61	136.96
305	241.7	394.04	-327.88	704.22	247.62	116.3
306	-197.75	402.59	-472.17	571.5	249.97	155.64
307	-17.09	274.9	-841.31	402.65	82.46	260.99
308	-45.65	-692.87	-455.32	382.84	-59.05	405.21
309	587.4	-239.75	-853.27	727.08	-134.77	671.51
310	646.73	97.17	-1261.72	779.36	-142.55	604.86
311	549.8	-354	-1119.63	889.47	-139.25	464.9
312	458.5	-664.55	-1201.9	982.64	-139.04	442.2
313	335.21	-530.52	-1597.66	999.97	-145.9	446.35
314	254.64	-510.5	-1721.44	999.97	-227.45	494.32
315	462.16	-481.2	-1815.43	936.8	-305.24	532.41
316	889.4	-434.08	-2119.14	830.44	-285.52	394.35
317	562.26	-973.14	-1419.19	824.16	-121.09	91.8
318	182.37	-175.05	-1857.91	999.97	-39.03	-119.93
319	904.05	178.47	-1672.12	854.46	-21.39	-478.82
320	1440.43	-107.91	-1466.31	468.6	281.28	-865.39
321	932.62	-788.33	-1161.38	356.93	651.76	-929.32
322	-140.14	-889.4	-914.79	416.38	638.31	-514.95
323	-547.36	-502.2	-628.91	432.53	505.25	-244.29
324	-141.85	-286.38	-429.2	353.39	174.29	187.93
325	429.44	-155.52	-320.31	208.34	44.8	327.7
326	256.1	-290.77	-225.83	5.49	49.99	211.03
327	182.37	-508.06	-252.69	-141.08	40.62	129.55
328	295.17	-381.59	-521.73	-266.36	69.49	85.45
329	195.31	-668.46	-464.84	-340.97	57.92	20.05
330	361.33	-716.55	-795.17	-359.89	64.58	-23.68
331	236.82	-1010.74	-775.88	-343.38	35.4	-97.69
332	586.91	-816.41	-845.95	-264.5	-12.21	-124.33
333	385.99	-882.32	-845.7	-256.96	-30.79	-143.01
334	649.41	-856.2	-849.37	-230.44	-66.8	-164.58
335	744.38	-896.73	-829.1	-211.61	-43	-268.01
336	696.29	-1095.7	-692.63	-115.02	-9.34	-339.17
337	524.66	-1025.88	-766.85	-70.19	-0.95	-342.74
338	523.19	-1018.8	-707.03	16.75	1.77	-302.09
339	737.06	-920.65	-700.2	77.24	-16.36	-286.38
340	1025.39	-724.37	-755.37	107.27	55.05	-288.85
341	790.28	-806.15	-746.83	107.64	130.55	-243.74
342	704.35	-787.84	-834.96	115.14	125.58	-144.1
343	619.38	-925.05	-719.97	117.52	100.52	-90.36
344	723.14	-823.97	-754.39	132.6	33.2	40.13
345	782.71	-810.55	-741.7	154.75	25.79	138.52
346	696.53	-796.88	-703.13	153.11	56.79	176.7
347	646.24	-779.3	-743.9	165.01	62.68	161.35
348	591.8	-843.02	-659.18	191.22	86.7	167.54
349	617.19	-780.27	-607.67	251.25	116.24	179.93
350	613.77	-735.6	-526.12	263.43	134.95	180.79
351	415.77	-801.03	-680.91	230.53	135.5	222.08
352	613.77	-862.3	-696.04	246.25	88.01	291.63
353	641.85	-807.13	-756.84	285.43	63.84	266.72
354	620.61	-717.29	-760.74	312.65	76.78	182.95
355	559.57	-659.67	-767.33	294.04	98.72	110.11
356	521.97	-698.24	-731.2	253.14	130.37	72.66
357	530.03	-709.72	-648.68	242.95	146.03	66.19
358	325.93	-778.81	-639.4	213.96	179.93	53.31
359	291.5	-804.2	-626.46	195.34	162.35	70.59
360	293.95	-801.51	-624.76	199.83	135.16	71.66
361	236.57	-869.38	-519.53	198.03	82.12	40.68
362	297.85	-868.16	-471.68	166.96	42.11	25.79
363	489.99	-885.5	-458.74	151.15	39.64	11.69
364	396	-871.58	-561.04	158.97	21.73	-5.4
365	521.73	-910.16	-574.95	138.67	-7.72	-15.11
366	619.14	-884.28	-525.39	150.09	-10.44	-62.16
367	438.96	-896.24	-613.53	119.35	-2.01	-82.03
368	525.88	-891.6	-659.42	44.83	-33.42	-36.19
369	713.13	-1088.87	-458.5	17.27	-29.27	-3.36
370	721.19	-1132.32	-455.57	20.14	4.3	22.37
371	621.09	-1104.74	-588.38	32.04	9.12	34.67
372	674.8	-1186.77	-500.24	62.32	1.43	38.24
373	679.93	-1150.88	-495.85	107.03	0.06	26.76
374	766.36	-1134.52	-477.29	119.02	13.12	27.74
375	844.73	-1037.84	-563.96	145.14	66.13	45.01
376	755.13	-1130.62	-536.62	145.81	110.02	64.45
377	750	-1157.23	-528.81	187.07	98.6	91.25
378	717.04	-1133.79	-415.53	218.57	108.52	90.39
379	604.74	-1069.34	-494.87	214.57	99.15	114.53
380	752.93	-905.03	-416.26	159.3	93.66	138.79
381	910.89	-810.06	-447.02	103.49	123.44	125.24
382	924.56	-927	-422.61	-8.39	213.84	70.95
383	672.85	-1069.82	-459.23	-42.54	267.4	35.34
384	554.93	-1073.73	-409.91	-21	226.87	65.64
385	542.97	-1041.02	-356.69	-11.63	186.98	133.3
386	511.96	-1021	-353.27	-12.91	152.53	232.57
387	602.54	-928.71	-584.23	-16.78	131.04	261.51
388	778.56	-1059.33	-569.34	-31.25	127.81	317.23
389	766.11	-1007.57	-646.24	18.16	170.35	316.44
390	533.45	-1157.96	-597.66	51.39	195.65	287.81
391	424.56	-1084.96	-607.42	73.52	178.86	251.53
392	497.07	-1060.3	-604.25	55.88	153.02	160.68
393	350.83	-1156.74	-445.07	38.24	158.66	9.98
394	362.06	-1205.08	-420.9	80.32	134.22	-109.56
395	344.48	-1286.87	-459.47	110.72	115.94	-142.27
396	406.98	-1248.78	-428.71	205.41	87.43	-128.23
397	331.3	-1104	-528.32	251.98	58.01	-61
398	392.58	-1132.81	-552	250.73	-4.03	36.71
399	542.97	-1104	-543.95	242.55	-43.33	127.01
400	718.99	-1125	-498.54	190.86	-44.31	112.03
401	811.52	-1148.93	-439.45	174.84	4	18.65
402	502.2	-1242.43	-396.73	179.75	37.26	-19.13
403	554.2	-1225.1	-367.68	182.28	-1.86	-56.12
404	579.59	-1177.73	-336.43	161.99	-45.38	-42.6
405	682.86	-1265.63	-313.72	123.6	-60.88	-13.67
406	732.42	-1311.77	-333.25	122.89	-61.34	17.12
407	746.34	-1379.39	-256.35	159.7	-57.68	51.51
408	746.09	-1338.62	-199.95	202.06	-35.28	102.2
409	519.04	-1126.22	-377.69	199.31	-50.45	117.74
410	677.73	-1049.56	-353.03	146.97	-72.24	148.68
411	738.53	-1128.66	-379.88	102.33	-64.58	96.89
412	771.24	-1269.53	-223.14	84.9	-32.62	-8.79
413	803.22	-1223.63	-427.98	109.28	17.4	-91.83
414	706.79	-1320.07	-370.12	135.59	75.93	-124.91
415	599.37	-1287.84	-412.84	176.33	91.95	-97.14
416	597.17	-1257.08	-503.42	178.62	91.13	-58.99
417	434.81	-1369.63	-417.97	191.59	66.44	-26.98
418	434.33	-1380.62	-400.63	261.75	-5	18.01
419	663.82	-1271.97	-440.43	294.71	-45.93	42.72
420	636.96	-1261.96	-410.89	299.56	-39.86	39.55
421	823.24	-1196.53	-356.93	308.84	-7.14	17.97
422	809.33	-1173.83	-296.63	282.41	47.79	-34.33
423	572.27	-1165.53	-287.6	251.83	52.61	-42.3
424	468.75	-1255.62	-269.29	209.2	31.77	22.98
425	767.82	-1128.42	-246.09	200.35	-1.19	93.57
426	800.29	-1090.82	-184.81	128.94	56.58	10.62
427	630.37	-1138.43	-142.33	44.74	118.84	-55.11
428	579.35	-1171.88	-135.01	-0.89	122.59	-35.4
429	562.5	-1277.34	-112.3	-15.2	117.74	-2.99
430	542.72	-1272.95	-230.47	-6.81	97.2	71.41
431	742.43	-1239.99	-138.43	11.29	50.9	131.26
432	763.67	-1116.21	-386.72	-8.58	44.59	96.92
433	693.12	-1231.45	-414.31	-50.35	52.86	106.38
434	677	-1195.07	-453.37	-52.15	74.58	108.64
435	713.38	-986.57	-287.84	-117.65	99.03	22.34
436	505.13	-928.96	-209.23	-173	110.53	-36.83
437	533.94	-1006.84	-335.21	-213.01	99.18	-103.15
438	315.92	-1160.64	-387.45	-210.97	85.6	-88.62
439	447.51	-1196.29	-419.19	-143.95	24.54	-66.01
440	481.93	-1258.3	-487.55	-53.25	-2.59	-52.34
441	556.15	-1209.23	-550.29	45.38	-23.71	-49.93
442	783.2	-1174.56	-603.76	74.46	-8.24	-61.74
443	759.03	-1057.37	-600.59	119.63	30.76	-98.18
444	519.04	-1032.47	-587.16	104.55	30.12	-141.48
445	424.32	-898.93	-590.58	113.77	-26.64	-101.65
446	557.37	-912.6	-516.6	76.72	-88.47	-93.96
447	640.14	-932.37	-433.35	57.34	-80.47	-140.41
448	816.65	-966.31	-483.15	51.61	-54.32	-174.38
449	729.49	-1028.81	-360.11	68.91	11.54	-224.98
450	556.15	-824.95	-460.45	78.8	21.24	-219.91
451	591.55	-921.39	-563.72	15.11	9.95	-215.7
452	540.77	-1176.27	-522.22	28.69	-14.19	-146.73
453	496.09	-1179.69	-542.97	136.17	-81.57	-50.35
454	635.74	-972.41	-698.97	166.2	-134.49	33.91
455	691.41	-1020.75	-667.24	167.69	-134.64	76.69
456	895.75	-993.41	-758.06	185.73	-123.84	143.4
457	959.96	-1068.85	-697.27	226.5	-51.3	139.4
458	797.12	-1046.39	-729	258.24	2.66	120.64
459	723.88	-1023.68	-682.86	263.61	22.58	126.4
460	681.4	-1002.69	-524.66	279.14	42.82	127.44
461	642.82	-927.73	-524.17	272.43	51.64	111.82
462	770.51	-813.96	-491.94	235.53	75.41	91.52
463	633.3	-864.01	-423.34	149.14	119.11	42.18
464	561.52	-946.04	-454.59	85.02	120.82	21.09
465	372.56	-998.78	-335.45	88.13	83.04	46.42
466	384.28	-821.53	-373.54	101.04	11.23	79.96
467	493.41	-821.78	-392.82	46.05	-19.01	99.27
468	732.91	-939.45	-478.27	25.73	4.49	87.19
469	823.97	-951.42	-531.25	32.71	74.37	12.85
470	725.83	-1053.96	-597.17	41.35	145.08	-42.48
471	478.03	-1125	-651.12	82.7	161.68	-28.14
472	378.17	-1120.61	-625.98	142.09	100.16	21.33
473	447.27	-1007.57	-679.44	168.46	30.85	59.69
474	619.87	-950.44	-621.09	151.89	15.56	72.88
475	643.07	-1000	-462.16	131.04	33.48	92.62
476	649.41	-911.87	-566.65	123.6	59.27	92.74
477	612.06	-1170.41	-444.34	88.2	85.39	101.65
478	597.9	-1168.7	-438.48	143.25	104.86	100.77
479	488.28	-1133.79	-536.13	169.89	92.44	110.78
480	436.77	-1219.97	-545.9	186.8	73.58	129.33
481	456.05	-1202.39	-575.68	224.82	35.86	165.56
482	517.82	-1046.14	-466.55	224.85	-19.99	166.44
483	748.54	-911.13	-325.93	156.49	-20.02	166.99
484	605.96	-765.14	-353.03	12.15	64.18	140.17
485	637.45	-767.82	-348.88	-112.15	103.73	116.06
486	597.41	-766.36	-449.71	-220.7	139.5	69.46
487	464.36	-895.26	-553.96	-305.48	128.05	41.14
488	458.25	-1031.25	-557.62	-318.33	114.59	25.63
489	506.84	-1178.71	-556.88	-286.47	79.44	0.43
490	442.14	-1219.73	-459.47	-194.15	26.76	21.97
491	552.73	-1109.13	-618.41	-55.85	-18.04	102.33
492	794.68	-1096.44	-735.35	13.64	-12.05	166.72
493	822.02	-1163.09	-694.82	74.95	64.15	205.87
494	736.57	-1173.34	-664.06	132.81	116.18	221.31
495	716.55	-1109.86	-658.69	162.84	126.22	205.72
496	669.68	-995.36	-693.85	211.79	159.21	161.56
497	505.37	-970.46	-618.65	181.98	163.64	101.84
498	479.25	-989.99	-634.77	111.02	118.62	80.78
499	422.85	-1015.87	-588.13	47.91	70.34	40.86
500	475.34	-985.84	-607.67	16.42	23.9	-2.08
501	615.48	-1074.46	-548.83	36.59	39.15	-24.9
502	572.27	-1217.77	-519.78	74.01	54.75	-6.16
503	687.26	-1249.27	-494.38	166.69	60.55	58.93
504	730.47	-1248.05	-534.18	250.31	110.47	139.47
505	732.91	-1143.07	-585.45	298.86	175.05	224.91
506	603.52	-1159.91	-563.48	276.03	220.31	256.74
507	554.2	-1149.17	-552.49	258.45	195.31	247.99
508	550.29	-1127.69	-494.38	226.5	157.1	197.66
509	500.98	-1207.76	-395.75	206.97	147.49	183.07
510	492.43	-1302.25	-427.25	165.95	132.05	208.65
511	532.96	-1306.88	-375.24	174.1	111.66	236.6
512	494.87	-1239.26	-447.27	175.23	108.58	262.97
513	437.01	-1162.11	-459.96	138.12	74.4	251.07
514	397.46	-1165.53	-385.5	111.15	38.02	202.27
515	380.37	-1099.37	-436.77	123.2	9.09	141.75
516	478.27	-1104.74	-371.09	112.27	-1.83	68.27
517	509.52	-1099.85	-396.48	54.5	48.37	35.52
518	339.11	-1260.99	-321.04	45.81	60.85	28.78
519	239.26	-1362.3	-295.41	74.22	42.42	33.72
520	237.3	-1415.77	-292.24	132.66	-2.81	37.08
521	196.78	-1424.32	-407.96	162.08	-53.68	52.61
522	226.32	-1431.4	-416.5	210.21	-115.48	72.08
523	414.06	-1316.65	-482.42	226.26	-124.39	65.34
524	494.14	-1363.53	-489.01	213.47	-112.49	52.55
525	516.11	-1458.25	-331.79	179.5	-108.52	32.26
526	565.43	-1474.85	-339.36	164.98	-103.42	1.4
527	532.71	-1427.98	-266.6	169.43	-53.65	-51.88
528	523.44	-1440.92	-320.07	167.11	-10.5	-129.61
529	482.91	-1625.24	-281.25	148.68	-3.39	-245.76
530	449.22	-1706.05	-242.92	237.55	-6.16	-248.38
531	507.08	-1626.71	-192.38	329.22	-20.05	-193.21
532	532.71	-1504.64	-425.29	331.24	-29.14	-150.24
533	564.45	-1529.3	-271.97	307.86	-33.05	-17.67
534	763.43	-1364.5	-340.82	322.97	-24.72	123.9
535	806.88	-1287.35	-205.81	270.29	33.69	169.68
536	630.13	-1206.05	-219.73	213.35	96.65	162.35
537	575.68	-1190.92	-135.25	164.12	147.83	141.69
538	506.59	-1102.05	-215.58	88.56	183.5	87.37
539	475.1	-1220.46	-126.95	7.35	169.13	7.69
540	451.9	-1268.31	-181.4	-21.51	162.99	-14.47
541	458.74	-1387.94	-133.54	-74.92	156.56	12.57
542	492.92	-1486.08	-107.67	-53.07	150.18	36.38
543	325.44	-1404.3	-206.3	-2.56	138.73	39.86
544	240.48	-1267.82	-265.14	-5.25	59.75	47.76
545	207.28	-1117.43	-282.23	-32.62	22.74	61.31
546	518.07	-1056.4	-348.14	-117.74	-19.35	87.86
547	732.18	-1072.02	-276.12	-227.36	44.92	41.81
548	613.04	-1167.48	-353.27	-294.25	131.5	-93.48
549	452.39	-1203.86	-483.89	-297.67	177.22	-231.66
550	182.37	-1379.64	-424.32	-281.07	127.29	-262.57
551	193.6	-1356.2	-474.37	-180.97	-10.41	-197.57
552	280.27	-1266.85	-573.97	-93.48	-101.2	-82.76
553	432.62	-1253.42	-500.24	-17.06	-126.5	-3.69
554	561.77	-1120.61	-603.03	14.34	-123.5	18.34
555	541.02	-1118.16	-578.61	43.43	-89.94	24.96
556	630.37	-993.9	-682.86	48.43	-47.7	24.2
557	622.8	-1019.04	-656.74	25.21	7.32	6.96
558	620.85	-980.96	-712.65	1.65	25.76	-47.42
559	645.75	-969.48	-616.7	-19.2	37.63	-77.12
560	389.4	-868.65	-630.86	-85.05	36.13	-118.56
561	512.94	-804.44	-665.04	-138.09	-19.2	-116.15
562	567.63	-934.08	-644.78	-205.96	-39.06	-114.2
563	735.84	-1057.37	-670.65	-211.7	-49.22	-92.04
564	781.25	-1121.09	-650.88	-129.12	2.26	-55.18
565	717.04	-1075.68	-706.3	-67.87	24.29	-26.46
566	780.27	-1098.39	-559.57	12.05	43.24	15.56
567	692.63	-1055.18	-571.29	75.81	84.29	21.91
568	486.57	-900.15	-618.9	152.86	95.55	27.01
569	518.55	-701.9	-786.13	170.81	38.45	18.92
570	606.2	-713.38	-729.49	126.28	2.17	-4
571	739.5	-708.25	-703.13	100.01	4.03	-12.76
572	772.95	-874.51	-582.76	67.69	61.49	-15.38
573	588.62	-898.93	-574.95	84.44	88.62	23.25
574	620.61	-847.9	-620.12	91.8	92.41	73.46
575	637.45	-920.9	-563.96	97.02	102.94	96.22
576	663.82	-989.99	-629.64	117.65	99.43	108.15
577	694.82	-1125.49	-613.04	194.09	114.17	153.29
578	601.81	-1146	-560.55	300.38	126.98	227.87
579	631.84	-1139.4	-658.2	397.77	133.15	318.18
580	784.18	-1067.87	-740.97	472.96	142.36	425.11
581	777.34	-1130.86	-699.22	487.03	181.95	518.28
582	798.58	-1096.44	-710.45	464.02	231.29	598.82
583	693.85	-1067.87	-579.35	353.36	278.14	653.81
584	570.8	-1235.35	-541.75	295.32	291.66	671.91
585	781.74	-1281.74	-430.91	287.38	275.97	632.72
586	837.16	-1215.09	-374.27	298.25	349.21	522.34
587	553.47	-1286.87	-368.16	300.14	444	465.09
588	494.14	-1371.34	-262.45	300.84	468.81	524.41
589	395.51	-1486.57	-109.86	302.64	477.69	531.31
590	337.65	-1353.03	-180.91	317.35	483.7	509.06
591	125	-1250	-197.75	249.39	454.96	468.78
592	218.51	-1313.23	-121.83	188.08	414.4	412.17
593	429.69	-1261.72	-88.62	118.1	441.83	266.94
594	470.7	-1180.18	-10.5	90.03	493.04	118.41
595	-32.71	-1172.12	-89.11	56.34	491.7	92.1
596	-156.25	-1282.71	-45.17	-83.34	398.71	115.63
597	-114.01	-1438.96	-303.71	-191.74	295.07	183.07
598	-51.76	-1662.84	-178.96	-259.31	268.22	297.15
599	-130.13	-1401.61	-227.05	-236.45	247.28	388.09
600	3.42	-1292.48	-183.35	-249.45	209.81	417.24
601	408.45	-1269.78	-220.7	-293.85	317.35	365.72
602	254.64	-1327.88	-219.24	-298.4	368.77	337.4
603	407.96	-958.25	-428.47	-219.94	418.21	327.91
604	496.34	-1330.81	-613.04	-310.52	494.84	183.75
605	-177.25	-1638.43	-772.46	-269.68	539.09	-130.19
606	-339.11	-1695.8	-827.15	-126.68	451.81	-432.07
607	-170.17	-1657.71	-769.29	25.57	335.14	-619.26
608	65.43	-1429.69	-667.72	114.47	186.92	-658.75
609	45.65	-1208.74	-1004.64	57.74	64.03	-580.66
610	-94.73	-1265.63	-979.74	-74.34	-37.51	-371.49
611	-28.08	-1215.58	-789.79	-96.8	-101.32	-265.72
612	336.18	-1127.69	-659.42	-105.22	-206.79	-137.82
613	538.57	-1006.35	-586.43	-109.83	-198.39	-85.05
614	819.34	-1142.33	-613.04	-79.59	-99.03	-83.47
615	556.64	-1331.79	-607.42	18.89	53.19	-97.84
616	375.98	-1227.78	-725.59	132.23	109.44	-98.24
617	412.84	-1201.42	-702.64	161.56	122.41	-154.85
618	298.83	-1104.74	-718.51	154.97	116.73	-259.28
619	93.75	-1081.54	-616.21	137.36	13.49	-343.51
620	318.36	-1005.37	-626.95	138.55	-37.66	-385.74
621	438.48	-1014.16	-662.84	115.3	-96.01	-467.04
622	439.7	-1113.77	-628.42	139.43	-141.97	-430.66
623	557.37	-1077.39	-609.62	213.93	-147.03	-274.63
624	674.8	-934.57	-639.16	274.66	-121.4	-158.11
625	723.14	-943.36	-548.58	241.36	-68.45	-111.66
626	689.94	-855.96	-568.12	227.81	-5.52	-111.82
627	610.35	-797.36	-591.55	178.22	19.26	-171.97
628	530.27	-702.64	-569.82	153.53	28.14	-189.12
629	539.31	-755.86	-538.57	88.62	1.71	-230.1
630	544.68	-848.88	-596.44	35.03	-31.1	-231.81
631	643.8	-878.17	-680.18	66.89	-30.15	-202.94
632	733.64	-825.68	-674.32	103.52	6.56	-193.94
633	703.37	-769.29	-740.97	108.7	48.37	-207.06
634	638.92	-881.59	-773.68	94.79	67.17	-201.84
635	625.98	-893.31	-699.46	123.2	76.93	-181.24
636	561.04	-945.56	-665.28	220.18	79.96	-198.79
637	419.43	-1041.99	-591.06	283.69	64.58	-201.93
638	469.97	-1121.34	-693.6	357.09	53.25	-114.72
639	529.54	-1086.43	-796.63	459.2	51.18	23.5
640	697.27	-1124.76	-746.58	548.65	91.77	166.35
641	807.62	-1183.11	-835.21	567.5	145.72	246.92
642	767.58	-1353.76	-781.74	563.45	251.83	408.23
643	715.09	-1354.74	-713.38	602.14	298.34	467.53
644	510.25	-1339.6	-652.83	595.37	287.9	496.83
645	431.88	-1196.29	-552.25	502.53	253.11	481.48
646	331.05	-1228.03	-356.45	397.06	170.5	365.81
647	266.6	-1185.79	-271.97	339.26	110.32	289.46
648	487.79	-1326.17	-112.06	335.63	114.5	277.16
649	527.59	-1430.91	-69.82	382.81	197.69	264.83
650	377.69	-1450.93	-142.33	373.29	243.5	252.81
651	137.7	-1432.86	-178.22	341.16	221.86	233.7
652	24.66	-1395.02	-129.15	249.33	135.71	186.4
653	137.45	-1348.39	6.35	167.91	82.89	168.33
654	106.45	-1252.44	15.14	106.9	47.52	130.8
655	241.7	-1230.96	36.62	39.03	-20.75	54.2
656	333.74	-1187.01	-32.47	-65.61	-12.45	66.28
657	486.33	-1301.03	-65.67	-157.17	84.72	143.71
658	298.58	-1324.95	4.64	-157.56	121.22	199.89
659	118.9	-1377.44	-184.57	-138.4	117.65	325.53
660	281.98	-1416.75	-86.67	-162.93	84.23	409.64
661	417.48	-1334.23	-297.61	-178.65	133.7	408.36
662	263.18	-1428.71	-301.27	-234.25	232.51	378.23
663	430.91	-1589.36	-519.53	-218.38	286.19	295.44
664	346.19	-1678.47	-536.62	-181.46	404.42	169.07
665	325.93	-1497.31	-477.29	-79.1	446.72	-67.41
666	64.21	-1350.83	-456.79	-65	437.65	-207.4
667	-742.43	-1353.52	-567.87	-123.08	323.46	-353.82
668	-701.66	-1337.89	-510.99	-207.06	8.33	-224.85
669	136.47	-1144.04	-669.43	-231.96	-232.82	-117.1
670	688.48	-1089.36	-631.35	-273.93	-213.84	-90.61
671	723.63	-1198	-705.08	-298.22	-15.17	-66.96
672	641.11	-1293.46	-814.45	-258.79	195.92	-112.82
673	523.93	-1332.52	-805.18	-200.38	319.85	-241.33
674	175.78	-1450.44	-828.13	-123.81	304.84	-391.42
675	115.72	-1399.9	-638.92	6.56	246.52	-538.21
676	264.16	-1156.98	-821.53	35.46	215.33	-643.59
677	524.66	-1152.59	-770.02	44.1	188.75	-863.71
678	470.46	-1207.28	-682.86	87.25	218.11	-992.31
679	529.3	-1315.92	-479.98	206.18	202.76	-1000
680	523.19	-1054.69	-585.21	363.07	194.55	-980.41
681	110.11	-650.39	-834.72	454.44	139.01	-877.56
682	11.23	-694.09	-965.09	431.27	-70.1	-571.84
683	207.28	-657.47	-1108.64	411.96	-246.06	-233.18
684	630.13	-759.03	-1005.62	402.47	-323.67	-73.97
685	848.88	-826.9	-927.25	443.45	-307.46	5.83
686	946.04	-945.07	-910.4	500.61	-224.24	199.58
687	1014.16	-1316.41	-846.19	588.23	-125.98	345.06
688	1049.32	-1371.83	-900.63	710.33	14.37	457.73
689	820.07	-1219.97	-1150.88	780.79	114.17	445.04
690	895.75	-905.03	-1085.94	738.62	166.72	329.35
691	707.03	-1028.56	-765.87	698.7	260.68	221.22
692	659.91	-993.41	-642.82	648.25	322.91	112.03
693	438.23	-759.03	-666.75	553.5	319.85	-49.44
694	193.36	-844.73	-451.66	505	281.83	-94.48
695	374.51	-1026.61	-366.94	421.33	205.38	-157.23
696	267.09	-1189.94	-263.67	441.89	206.33	-179.17
697	109.86	-1015.87	-284.67	474	154.69	-212.98
698	284.18	-833.5	-328.13	383.3	113.4	-213.32
699	187.5	-809.81	-90.33	280.64	62.44	-261.23
700	126.46	-808.59	-135.25	143.13	-29.75	-229.89
701	278.32	-866.46	-101.32	-8.33	-70.31	-134.77
702	-34.67	-967.29	-215.82	-62.1	-99.33	-86
703	174.8	-1115.97	-56.64	-105.8	-178.5	7.39
704	511.23	-1035.64	-378.66	-134.12	-165.07	-48.03
705	625.24	-1168.95	-380.37	-169.92	-187.44	-241.27
706	733.4	-1286.13	-416.5	-131.2	-220.67	-269.26
707	1073	-1187.01	-445.8	-109.04	-178.62	-156.25
708	1306.15	-1032.47	-353.27	-72.72	13.21	-140.23
709	636.96	-844.73	-585.21	-114.65	2.9	-126.34
710	666.75	-1105.22	-477.05	-176.94	-67.35	-67.75
711	940.92	-1352.29	-382.81	-204.93	-140.47	57.04
712	954.1	-1372.07	-391.36	-77.12	-121.92	142.36
713	829.35	-1325.2	-506.59	25.67	-93.84	167.79
714	920.65	-1282.23	-614.99	95.79	-80.81	132.45
715	958.98	-1321.29	-568.36	163.91	-23.16	53.68
716	1030.76	-1218.51	-468.99	274.63	85.17	-51.09
717	808.84	-1002.69	-524.41	305.39	110.47	-106.75
718	563.48	-1111.82	-524.41	245.61	97.26	-123.26
719	628.42	-1234.62	-557.37	225.43	33.11	-73.7
720	743.9	-1099.12	-451.17	244.63	9.25	41.72
721	842.29	-977.29	-401.61	192.2	10.04	139.98
722	873.78	-1057.13	-415.28	73.79	58.29	174.87
723	847.66	-1138.43	-406.01	50.57	133.76	197.6
724	507.81	-1242.68	-408.45	49.32	137.48	213.65
725	450.93	-1153.08	-355.96	125.03	70.5	263.49
726	610.11	-1087.16	-340.58	145.11	49.93	289.67
727	835.69	-1178.22	-402.1	112.7	103.27	266.88
728	715.33	-1253.91	-550.05	74.89	201.2	210.21
729	753.42	-1290.04	-453.13	82.06	266.2	164.03
730	688.23	-1169.19	-479.25	107.97	331.63	114.04
731	575.93	-1189.7	-452.15	90.06	329.19	37.69
732	433.35	-1209.96	-454.1	66.01	264.25	11.63
733	290.77	-1260.5	-395.02	77.51	207.95	19.07
734	364.26	-1202.64	-376.46	76.9	84.9	74.1
735	654.3	-1187.5	-313.72	58.38	24.78	116.88
736	648.93	-1249.27	-364.75	57.92	23.56	137.94
737	623.29	-1259.52	-381.84	79.28	51.03	193.39
738	508.3	-1314.21	-380.62	99.7	61.61	207.89
739	580.81	-1290.77	-325.68	129.76	55.91	187.53
740	570.31	-1260.01	-337.16	157.07	73.61	118.53
741	351.81	-1198	-323	183.62	79.1	84.72
742	394.04	-1123.29	-311.04	152.25	37.23	105.71
743	519.29	-1034.67	-383.54	109.34	4.39	124.82
744	598.88	-1150.15	-210.69	20.11	16.39	99.12
745	705.57	-1100.83	-287.6	-53.77	89.02	64.12
746	648.93	-981.45	-236.33	-92.01	117.49	19.38
747	486.57	-885.74	-294.92	-185.76	142.49	-86.61
748	260.25	-1027.59	-415.04	-295.32	126.07	-163.18
749	188.96	-1269.04	-473.63	-309.88	1.62	-176.12
750	467.29	-1289.79	-450.44	-222.6	-129.79	-132.35
751	678.47	-1113.53	-467.04	-147.92	-163.3	-112.73
752	718.26	-1038.57	-481.2	-155.12	-133.82	-91.98
753	750	-947.51	-621.09	-178.65	-107.21	-102.54
754	732.18	-913.33	-792.72	-177.95	-106.48	-99.7
755	883.06	-1073	-760.25	-150.33	-84.59	-32.93
756	884.03	-1211.43	-808.59	-103.45	-38.18	41.99
757	873.78	-1194.58	-781.49	-26.73	-27.53	114.41
758	970.46	-1170.17	-713.13	49.87	18.52	212.89
759	944.34	-1112.79	-807.37	145.08	110.41	306.88
760	820.56	-1043.21	-845.46	179.75	154.82	367.46
761	768.07	-1125.98	-721.19	194.92	140.96	403.02
762	932.37	-1217.29	-565.67	192.84	175.51	419.68
763	739.5	-1365.48	-419.68	202.64	291.08	417.21
764	471.19	-1417.24	-460.21	297.06	293.4	375.85
765	601.32	-1339.6	-621.34	461.79	256.96	394.38
766	703.37	-1292.48	-705.32	521.24	260.68	455.44
767	719.73	-1251.71	-648.19	535.98	288.21	469.67
768	339.36	-1094.73	-615.48	521.33	312.19	457.86
769	382.57	-1145.75	-282.96	458.8	224.24	414.7
770	495.85	-1044.92	-219.48	393.25	209.69	362.98
771	808.59	-891.85	-304.44	298.52	295.1	260.86
772	677.25	-1162.35	-276.61	251.34	366.03	179.6
773	69.82	-1303.47	-143.55	202	446.5	115.69
774	66.41	-1401.61	-0.24	175.35	364.65	215.91
775	374.76	-1284.67	-19.29	176.91	322.27	329.01
776	376.95	-1263.92	25.63	103.24	349.46	338.68
777	237.79	-1389.89	-80.81	24.87	385.74	303.99
778	8.79	-1510.99	-129.88	-67.6	316.35	197.3
779	-205.57	-1100.59	-103.27	-186.4	181.64	134.55
780	-64.45	-1010.25	-143.07	-284.39	131.87	189.94
781	226.81	-1368.41	-353.52	-484.1	184.08	488.25
782	148.93	-1473.39	-205.08	-490.91	357.54	752.32
783	-17.09	-1557.86	-260.99	-411.59	405.06	731.45
784	36.13	-1459.23	-420.17	-308.69	406.89	577.33
785	-49.32	-1485.6	-368.41	-196.38	416.53	333.98
786	-77.64	-1197.27	-604.98	-14.68	354.16	62.38
787	-166.99	-1118.65	-952.15	-139.22	312.77	-76.51
788	-604.49	-1443.6	-949.71	-208.04	264.83	-75.29
789	-329.1	-1658.45	-866.21	-226.26	142.27	17.97
790	-116.7	-1657.23	-640.87	-200.65	48.43	-79.01
791	-236.82	-1272.71	-642.33	-145.81	-24.44	-139.01
792	-141.6	-1271	-552.49	-121.86	-98.51	-29.14
793	441.65	-1289.31	-700.93	-111.48	-120.82	42.45
794	426.76	-1488.04	-679.44	-103.61	16.6	-61.19
795	244.63	-1543.46	-609.62	-43.3	133	-120.42
796	-167.48	-1446.53	-565.43	-1.28	95.83	-84.66
797	222.17	-1468.02	-719.97	13.24	77.36	-120.82
798	388.18	-1641.6	-649.41	85.57	72.45	-197.6
799	94.73	-1609.62	-598.39	237	132.35	-296.3
800	-74.95	-1388.92	-694.34	320.68	67.57	-304.66
801	-54.93	-1274.66	-572.02	249.36	-7.54	-218.48
802	-39.06	-1260.5	-552.49	169.71	-51.45	-38.45
803	218.02	-1356.45	-424.56	140.2	-72.94	58.9
804	846.68	-1333.25	-281.25	198.52	-39.43	100.89
805	517.09	-1064.7	-579.83	241.97	105.19	-23.32
806	-16.11	-1296.39	-523.68	187.07	168.27	-88.81
807	-88.38	-1480.96	-604	138.61	69.95	-71.26
808	42.72	-1590.82	-571.29	167.54	-0.37	-31.68
809	90.33	-1677.25	-729.74	250.24	-38.51	17.4
810	220.46	-1728.76	-614.99	308.59	-62.93	29.63
811	147.71	-1473.14	-688.72	461	-75.01	70.59
812	360.6	-1260.99	-698.24	498.75	-43.03	127.59
813	149.66	-1187.26	-612.06	471.8	27.25	153.84
814	-94.48	-1307.86	-444.58	403.26	55.15	144.99
815	-124.51	-1368.16	-345.46	333.59	-16.6	140.17
816	86.67	-1231.69	-375.73	234.31	-28.75	157.96
817	202.88	-1329.1	-229.74	176.91	-29.66	145.9
818	255.86	-1407.71	-203.13	141.24	-9.25	119.93
819	196.53	-1502.2	-224.85	96.56	7.35	88.07
820	133.54	-1628.42	-91.06	140.11	21.03	48.22
821	185.79	-1583.98	-308.35	152.71	17.82	-19.81
822	73.24	-1595.46	-318.36	144.35	31.68	-62.23
823	-25.88	-1657.23	-246.58	156.92	23.71	-81.33
824	-17.58	-1656.98	-268.31	196.96	-20.6	-97.23
825	4.88	-1614.26	-333.98	222.9	-49.44	-93.23
826	-85.45	-1621.58	-148.44	225.19	-80.11	-19.93
827	-3.91	-1538.82	-89.36	217.62	-120.03	26.43
828	267.58	-1404.3	-23.44	158.14	-101.32	-62.32
829	270.51	-1442.14	-12.94	128.36	-60.58	-92.19
830	93.99	-1523.19	-82.03	80.47	-14.47	-71.29
831	201.42	-1646.48	-37.11	63.96	-22.71	-15.29
832	176.51	-1809.81	-51.76	88.26	-10.74	9.89
833	126.95	-1825.93	-137.45	163.64	-20.9	17.91
834	35.16	-1734.13	-350.83	185.76	-30.79	37.84
835	69.09	-1826.17	-248.78	191.99	-52.98	58.07
836	149.9	-1736.57	-201.42	224.64	-65.7	31.13
837	120.36	-1697.27	-207.52	243.99	-52.64	-11.2
838	86.67	-1735.6	-60.06	271.48	-55.08	-26.03
839	107.42	-1618.65	0.98	297.94	-62.53	-10.47
840	202.88	-1416.99	32.71	271.55	-68.27	-33.02
841	241.21	-1427.98	52.98	192.44	-53.1	-104.68
842	184.08	-1645.51	23.93	146.94	-27.37	-146.03
843	194.34	-1698.24	93.51	194.12	-6.38	-109.22
844	236.08	-1620.85	25.39	177.09	30.98	-54.14
845	364.01	-1664.06	-0.73	154.51	83.16	-103.52
846	135.74	-1640.14	4.88	174.74	111.91	-115.69
847	-83.98	-1692.87	25.39	194.61	62.01	-135.41
848	39.06	-1492.92	22.71	215.09	-17.3	-168.27
849	4.88	-1353.03	77.39	184.2	-44.31	-193.3
850	147.71	-1297.61	198.49	162.9	-82	-239.41
851	234.86	-1077.15	262.21	105.26	-80.57	-313.96
852	98.63	-1124.27	183.84	49.32	-126.56	-334.41
853	162.84	-1338.87	74.71	10.62	-231.93	-285.22
854	71.78	-1416.02	-62.26	29.85	-367.89	-160.06
855	339.84	-1280.76	-306.4	71.72	-520.17	-0.64
856	1118.16	-1314.45	-194.34	7.17	-524.9	21
857	1490.23	-1372.31	-169.92	-63.84	-270.78	-140.59
858	1131.35	-1534.91	-261.23	-77.64	-11.96	-224.37
859	541.75	-1490.48	-360.84	-70.31	9.19	-206.21
860	722.9	-1606.69	-287.84	-57.37	14.19	-142.58
861	733.89	-1541.26	-375.73	27.04	46.14	-189.85
862	519.78	-1594.73	-384.77	124.79	41.38	-199.1
863	439.21	-1569.58	-377.44	231.9	-21.06	-127.11
864	714.6	-1258.54	-304.69	292.33	-88.71	-120.97
865	769.53	-1194.58	-292.48	237.82	-70.31	-144.47
866	838.62	-1220.7	-181.64	174.5	-22.22	-137.7
867	645.02	-1336.43	-206.79	160.74	-21.61	-112.12
868	708.74	-1334.23	-226.81	200.29	-37.69	-65.83
869	734.13	-1363.28	-98.39	234.19	-53.89	-76.63
870	733.89	-1266.85	-156.74	268.71	-51.15	-129.85
871	752.2	-1152.1	-288.82	254.3	-39.55	-216.06
872	704.35	-1098.39	-153.81	206.09	-23.01	-336.24
873	411.62	-1081.79	-122.8	196.9	-101.65	-340.42
874	301.27	-877.69	-235.11	152.47	-279.82	-236.79
875	679.93	-908.45	-229.25	89.51	-308.29	-78.31
876	1019.53	-922.61	-228.76	73.73	-267.52	-22.49
877	994.14	-879.64	-311.04	17.58	-160.49	30.55
878	902.1	-974.37	-387.45	-21.55	-97.11	25.48
879	871.58	-1156.49	-418.46	-12.15	-55.88	50.17
880	786.13	-1265.38	-388.92	52.73	-23.74	74.89
881	381.84	-1334.96	-412.6	134.74	-135.04	111.45
882	622.07	-1232.18	-559.08	171.17	-194.92	157.71
883	923.34	-1244.87	-466.55	219.82	-201.51	174.38
884	1010.99	-1199.71	-532.23	234.89	-118.96	129.82
885	878.42	-1221.19	-443.12	223.27	-18.31	99
886	723.88	-1006.1	-510.5	205.69	30	100.86
887	788.82	-1039.79	-363.04	101.38	28.11	83.89
888	852.78	-1019.78	-254.88	29.45	62.35	88.1
889	838.13	-920.9	-311.04	-73.33	117.58	143.31
890	822.27	-987.55	-411.62	-133.67	137.94	164.25
891	764.65	-1216.31	-445.8	-182.53	184.91	181.73
892	617.19	-1561.04	-362.79	-115.94	204.32	204.9
893	507.57	-1482.18	-399.17	64.79	188.66	239.87
894	521.97	-1308.59	-444.82	163.45	148.8	236.82
895	604.49	-1298.34	-442.38	190.61	107.7	211.91
896	779.79	-1247.07	-435.79	184.11	121.31	136.93
897	766.36	-1158.2	-397.22	147.22	180.79	44.4
898	682.37	-964.36	-409.67	14.22	222.75	-20.26
899	513.92	-1028.56	-318.12	-51.54	220.64	-30.4
900	494.87	-1051.76	-202.88	-117.92	214.66	-1.1
901	376.95	-1022.22	-223.39	-184.72	184.2	95.49
902	583.5	-1046.88	-274.41	-211.64	165.86	154.33
903	421.14	-1221.68	-417.72	-191.86	182.25	126.13
904	332.03	-1211.91	-398.68	-58.96	132.14	66.41
905	394.29	-1096.92	-458.25	22.86	58.56	-14.92
906	521	-994.63	-471.68	29.91	56.92	-43.33
907	421.39	-1025.39	-479.74	20.17	38.54	-98.08
908	406.98	-988.53	-575.93	17.03	-15.2	-102.66
909	577.64	-923.1	-660.89	5.4	-50.6	-42.82
910	717.29	-894.29	-600.83	-43.18	-51.7	-13.28
911	756.1	-885.25	-503.91	-89.87	-18.22	-12.24
912	677.49	-654.3	-602.54	-128.05	-13.67	-23.19
913	725.59	-696.29	-529.3	-218.14	9.77	-63.84
914	616.46	-737.55	-623.29	-250.12	38.6	-84.17
915	443.6	-859.38	-530.52	-239.35	28.96	-97.5
916	375.98	-871.34	-536.62	-186.49	-33.23	-110.38
917	299.32	-905.76	-505.86	-107.42	-120.64	-89.29
918	490.97	-689.7	-620.61	-96.28	-156.07	-73.85
919	595.7	-609.38	-637.21	-86.61	-166.41	-55.88
920	720.7	-243.65	-863.04	-115.08	-149.69	-69.61
921	753.17	-130.86	-896.97	-225.86	-110.35	-114.65
922	701.9	-409.67	-805.42	-334.14	-60.09	-143.49
923	702.39	-509.52	-807.86	-328.34	-45.93	-152.01
924	753.91	-581.79	-868.41	-218.78	-33.36	-154.27
925	790.04	-784.91	-763.92	-136.81	-31.13	-130.52
926	885.5	-819.82	-745.36	80.87	-17.21	-15.81
927	757.81	-732.42	-736.82	303.53	34	157.07
928	843.26	-577.88	-930.66	452.91	23.86	325.5
929	937.01	-657.47	-906.74	404.48	69.61	509.52
930	984.62	-769.53	-802.49	382.39	124.69	659.91
931	1019.78	-801.27	-777.59	416.2	184.6	807.5
932	1211.67	-913.82	-758.06	411.25	232.88	880.98
933	1175.54	-1061.28	-630.13	397.34	357.7	984.77
934	1073.73	-932.86	-658.2	395.75	466.8	999.97
935	615.72	-902.34	-685.79	329.8	519.38	929.02
936	505.62	-1084.96	-483.64	257.32	445.28	862.52
937	901.37	-1270.75	-322.75	231.84	420.23	843.29
938	952.39	-1352.78	-233.4	290.13	547.27	844.82
939	512.7	-1195.56	-333.25	342.47	665.47	795.56
940	179.2	-1087.65	-344.73	386.44	567.17	716.43
941	148.93	-1006.1	-103.52	425.72	365.84	613.71
942	511.47	-434.33	-187.5	371.52	310.91	515.69
943	195.56	-366.7	-285.4	77.03	338.17	446.9
944	518.55	-658.94	-495.61	-325.2	354.28	539.64
945	128.17	-1415.28	-651.86	-582.06	464.05	447.45
946	-155.27	-1812.01	-603.03	-495.97	404.97	342.77
947	363.77	-1780.52	156.74	-173.52	344.85	252.66
948	44.19	-987.06	-760.74	103.21	289.49	21.82
949	-530.27	-1176.76	-622.8	-22.83	151.15	-14.37
950	-626.95	-1258.06	-520.51	-36.16	-72.57	57.1
951	388.43	-961.67	-572.02	-57.65	-115.78	32.59
952	487.79	-966.06	-534.18	-108.46	38.64	59.75
953	724.12	-1067.87	-552.98	-205.17	162.38	242
954	327.88	-1209.47	-516.36	-259.64	350.13	333.47
955	224.61	-1076.9	-687.5	-283.54	363.71	414.12
956	234.62	-886.23	-837.4	-380.4	373.84	457.31
957	292.24	-981.93	-848.14	-478.3	407.56	335.72
958	17.58	-1203.61	-882.57	-425.69	373.32	73.76
959	-151.86	-1386.96	-985.6	-363.71	341.64	-44.68
960	-291.26	-1418.7	-1116.21	-259.4	246.67	-162.48
961	243.9	-1290.04	-1228.27	-166.47	139.1	-233.58
962	-168.95	-1357.42	-1093.99	-148.25	109.07	-368.53
963	172.36	-1450.2	-881.1	-84.66	13.95	-389.92
964	422.85	-1489.75	-745.36	103.88	52.67	-418.15
965	387.94	-1095.21	-833.5	258.21	110.99	-463.17
966	440.19	-959.96	-807.62	222.66	162.38	-529.36
967	331.79	-1142.09	-754.88	197.2	246.58	-570.71
968	71.78	-1145.51	-848.63	192.78	251.92	-621.31
969	188.23	-1259.03	-449.95	255.62	281.01	-626.22
970	-210.94	-1166.26	-560.06	387.33	293.61	-567.26
971	-403.56	-848.63	-913.33	405.58	164.37	-357.45
972	-433.84	-926.51	-1016.85	352.17	-36.59	-129.91
973	46.88	-1047.61	-1027.34	313.26	-217.5	-30.58
974	443.12	-1100.83	-980.71	261.93	-253.05	-41.11
975	532.47	-1177	-876.22	227.11	-166.72	-80.57
976	416.5	-1326.66	-743.16	387.73	-140.99	-131.53
977	286.62	-1306.88	-860.6	653.08	-151.43	-132.75
978	271.73	-997.8	-934.81	731.32	-190.06	-131.04
979	468.51	-511.96	-1059.57	768.83	-184.54	-100.46
980	585.45	-494.14	-818.6	638.52	-169.56	-212.25
981	639.65	-780.27	-489.75	500.46	-114.59	-226.23
982	667.48	-694.58	-594.97	438.32	-4.91	-103.39
983	586.67	-490.48	-589.84	322.3	62.19	-66.19
984	513.43	-504.88	-515.38	169.89	66.13	-84.63
985	505.62	-628.42	-484.86	17.43	70.4	-113.46
986	446.78	-887.21	-442.14	-3.39	61.31	-142.64
987	206.79	-978.52	-552.25	-7.05	47.91	-176.21
988	164.31	-1108.15	-564.45	6.81	-10.77	-228.15
989	99.85	-1335.94	-615.48	-50.63	-74.07	-271.33
990	319.34	-1454.83	-546.39	-30.88	-96.28	-275.12
991	442.87	-1306.88	-584.47	43.7	-6.74	-291.14
992	329.35	-1001.71	-757.08	24.23	-1.19	-266.91
993	-100.83	-949.46	-909.42	-52.37	-89.36	-152.19
994	529.54	-1266.36	-550.78	-114.75	-209.93	0.4
995	641.85	-1127.69	-604.25	-94.88	-120.39	40.65
996	582.28	-1074.71	-698.73	-23.07	-81.73	-35.64
997	618.65	-1082.28	-614.5	27.71	-64.42	-122.96
998	707.76	-1057.13	-639.4	-7.05	-23.01	-214.02
999	507.08	-1097.17	-707.76	-10.62	-20.66	-260.04
1000	517.33	-1124.27	-627.44	-26.25	20.26	-323.58
1001	-145.02	-1354.49	-485.11	30.91	58.75	-318.91
1002	-527.34	-1627.93	-732.67	165.74	-148.86	-59.51
1003	1026.61	-1559.33	-656.01	298.28	-311.55	190.52
1004	1610.35	-1277.59	-705.81	368.32	-42.33	237.37
1005	1513.67	-937.01	-872.07	340.82	334.5	214.94
1006	538.82	-720.21	-964.36	337.34	404.36	83.56
1007	-203.13	-835.21	-854.74	344.42	324.95	65.16
1008	206.3	-856.2	-466.55	301.3	64.33	100.31
1009	1266.36	-837.4	-361.57	226.75	92.32	69.67
1010	711.67	-831.3	-758.54	122.47	349.91	-52.92
1011	-74.46	-1087.16	-750.49	-5.52	327.12	-114.81
1012	-314.45	-1189.7	-801.51	-10.1	53.5	31.98
1013	805.66	-1585.94	-447.27	97.6	51.64	263.79
1014	989.5	-1394.53	-650.39	156.07	157.47	359.38
1015	707.52	-1115.72	-700.44	252.99	334.81	516.69
1016	473.88	-911.38	-566.65	339.84	361.24	521.3
1017	473.14	-688.48	-522.71	373.96	259.67	257.08
1018	677.98	-512.94	-493.41	303.83	263.4	-68.42
1019	256.1	-877.2	-455.08	65.31	324.25	-208.77
1020	-3.42	-1078.37	-495.61	-107.21	248.47	-29.75
1021	552.25	-1369.14	-271.73	-117	220.21	108.49
1022	667.48	-1283.45	-250.49	-11.81	241.3	303.25
1023	545.65	-1059.81	-511.23	-14.4	244.78	467.44
1024	573.24	-1161.13	-536.13	-148.41	224.58	607.48
1025	569.82	-1166.26	-347.9	-148.5	255.46	610.23
1026	34.42	-1104.98	-700.93	-136.26	166.6	616.15
1027	719.24	-1509.28	-303.71	-195.68	73.82	620.18
1028	700.93	-1406.49	-364.5	-44.92	216.98	545.65
1029	480.71	-1028.32	-614.5	-19.2	326.42	448.91
1030	118.41	-923.34	-148.19	-28.87	334.72	344.97
1031	-901.37	-419.92	-540.53	-91	273.01	164.55
1032	-378.42	-1030.27	-629.15	-451.42	32.93	-71.01
1033	-28.56	-1505.62	-701.9	-508.85	-61.74	-50.29
1034	17.09	-1919.19	-729.74	-412.02	-49.74	95.15
1035	-165.77	-2011.47	-652.1	-219.09	-97.87	199.8
1036	308.84	-1499.76	-837.16	-19.47	-167.21	172.73
1037	87.89	-1065.92	-765.87	75.47	-132.93	387.15
1038	696.29	-470.21	-1105.22	52.67	-69.79	467.71
1039	279.54	-653.56	-877.2	-137.08	173.07	316.56
1040	58.11	-1041.02	-716.55	-284.24	214.9	54.72
1041	-136.72	-1192.87	-798.1	-322.69	196.26	-238.95
1042	-32.96	-1148.93	-830.57	-204.83	85.88	-423.16
1043	74.22	-1178.47	-829.35	-62.87	26.98	-571.69
1044	-277.59	-1076.66	-1046.88	-18.4	-35.34	-589.08
1045	-462.4	-1186.28	-758.79	25.12	-100.52	-549.77
1046	-56.15	-961.91	-844.73	170.35	-298.8	-354.74
1047	619.38	-651.86	-1216.55	225.62	-267.18	-161.56
1048	904.54	-820.07	-1022.71	110.29	-93.96	-188.45
1049	468.26	-1230.71	-724.61	148.25	80.41	-349.09
1050	129.88	-844.48	-799.07	283.02	122.16	-465.85
1051	121.34	-885.25	-664.06	315.58	41.08	-524.29
1052	304.2	-631.1	-742.43	331.36	4.52	-469.27
1053	198	-357.18	-750.24	280.09	16.08	-406.65
1054	326.9	-478.03	-744.38	168.55	-7.75	-297.49
1055	147.22	-776.12	-599.37	109.68	-1.01	-241.64
1056	179.44	-855.47	-655.76	178.04	-37.45	-257.42
1057	165.53	-771	-911.62	185.91	-50.6	-321.2
1058	263.92	-980.96	-670.9	114.47	-75.84	-406.22
1059	460.45	-1102.78	-500.24	139.4	13.34	-377.29
1060	-130.86	-943.12	-564.94	193.45	55.88	-254.88
1061	-3.42	-663.82	-751.46	221.8	44.1	22.67
1062	125.73	-644.29	-672.85	169.56	-21.03	10.01
1063	250.49	-671.88	-827.39	86.67	-55.08	-141.33
1064	136.47	-811.77	-792.97	27.53	-26.61	-262.21
1065	36.62	-933.59	-725.34	9.58	-49.5	-286.99
1066	-146	-990.23	-774.9	27.47	-73.36	-258.97
1067	23.68	-970.95	-818.6	62.53	-138.98	-166.81
1068	299.56	-964.6	-745.12	70.98	-86.21	-27.25
1069	520.26	-903.08	-704.59	17.21	40.28	216.71
1070	604.25	-853.76	-906.25	-80.6	248.44	496.64
1071	1035.16	-1252.69	-570.8	-119.57	494.29	625.95
1072	496.58	-692.38	-909.42	-28.84	539.73	549.16
1073	-537.35	-400.88	-1139.16	63.2	359.62	87.89
1074	-1041.5	-913.33	-812.01	-0.73	-95.52	-223.02
1075	738.53	-1161.62	-277.34	18.65	-358.37	-235.29
1076	456.3	-722.17	-929.2	95.21	-83.77	-162.29
1077	394.53	-1070.31	-815.92	32.38	67.32	20.26
1078	361.82	-1325.2	-663.57	119.63	195.47	248.17
1079	106.45	-1298.58	-712.89	197.69	189.06	303.01
1080	-108.4	-1135.01	-779.3	370.97	74.4	337.74
1081	452.15	-433.11	-1094.24	375.85	-10.47	382.17
1082	769.29	-676.03	-734.38	210.45	81.3	153.2
1083	-280.03	-750	-683.11	128.97	193.54	-18.68
1084	-18.07	-1109.62	-581.3	10.56	36.87	67.2
1085	26.86	-1335.45	-324.22	86.64	-52.73	117.16
1086	-52	-1352.78	-332.28	141.72	-96.5	160.46
1087	1126.46	-914.06	-742.19	153.78	53.65	292.05
1088	567.14	-140.14	-1476.56	130.07	311.1	95
1089	-349.85	-817.63	-1151.86	-1.65	248.93	-259.09
1090	-652.59	-1390.14	-439.7	-1.04	-4.46	-347.87
1091	441.65	-1221.92	-305.18	153.81	-173.16	-249.39
1092	683.11	-793.21	-629.64	172.61	2.59	-218.35
1093	-172.36	-495.61	-1057.37	74.31	82.24	-174.87
1094	-82.03	-962.89	-380.37	-29.17	7.84	4.46
1095	-116.7	-539.55	-778.08	78.22	-11.47	75.78
1096	-381.35	-483.15	-1212.65	42.42	-151.55	96.07
1097	963.38	-978.03	-541.5	-42.48	-226.93	228.15
1098	956.54	-965.33	-478.76	-21.82	54.53	270.14
1099	224.37	-1144.29	-635.5	-47.03	127.04	323
1100	543.21	-1194.58	-698	15.72	211.06	395.87
1101	74.95	-850.59	-969.24	161.5	259.49	271.64
1102	-280.03	-506.1	-1174.56	127.59	109.07	107.33
1103	5.37	-745.36	-820.07	83.37	-48.95	-14.5
1104	116.46	-871.83	-623.29	70.5	-14.31	14.59
1105	737.79	-1107.18	-326.42	129.73	195.65	74.52
1106	-192.87	-545.17	-1131.59	152.56	294.89	148.56
1107	-81.79	-1084.23	-686.04	14.71	106.41	421.26
1108	422.61	-1355.96	-455.57	95	73.82	575.62
1109	109.86	-875.24	-964.11	193.73	127.35	651.28
1110	297.61	-919.68	-973.14	147.55	135.68	736.82
1111	285.4	-1197.02	-624.76	124.54	136.38	623.54
1112	174.8	-1231.45	-387.45	171.97	104.37	451.23
1113	365.48	-1001.95	-766.11	135.13	120.09	195.98
1114	124.51	-1798.34	-549.56	162.75	145.9	115.69
1115	828.13	-942.38	-1208.5	344.79	225.13	88.32
1116	-210.94	-1239.26	-1068.85	254.91	433.59	-180.85
1117	-979.25	-1899.41	-467.77	311.98	218.05	-194.55
1118	22.71	-1623.78	-519.29	381.68	-20.87	5.46
1119	434.57	-1019.29	-867.92	502.04	-8.85	-44.1
1120	318.6	-833.98	-814.7	497.99	56	-180.54
1121	-310.3	-862.06	-454.35	413.09	-6.87	21.15
1122	-56.88	-811.52	-747.8	355.35	-44.56	208.4
1123	605.22	-988.04	-588.87	236.02	-33.51	464.23
1124	291.02	-827.39	-772.22	185.82	39.03	325.56
1125	242.92	-1047.85	-656.49	101.04	-22.77	59.11
1126	391.6	-1106.69	-665.04	65.73	-15.56	-44.43
1127	490.72	-904.79	-648.68	5.46	96.1	76.17
1128	689.7	-1226.56	-637.94	-128.94	165.89	126.31
1129	354.49	-1815.43	-362.06	-123.32	271.18	153.99
1130	52.49	-1616.21	-535.89	66.74	220.09	58.44
1131	42.48	-1641.85	-263.18	201.63	149.2	-9.74
1132	-268.8	-1138.92	-839.36	254.33	56.64	-94.39
1133	-584.96	-979.49	-889.16	213.47	-163.94	-31.01
1134	62.99	-1000.24	-339.36	151.86	-178.44	279.11
1135	1103.76	-571.04	-761.23	111.33	-34.03	400.36
1136	156.74	-1064.45	-338.13	-42.76	317.93	524.72
1137	-440.67	-1378.42	-601.81	-121.06	346.04	717.32
1138	168.95	-1690.43	-362.79	-142.94	250.12	902.98
1139	133.79	-1325.44	-531.74	-87.74	281.68	804.11
1140	51.76	-1154.79	-661.13	-97.78	264.74	558.93
1141	5.13	-1126.95	-734.86	-120.18	282.5	372.44
1142	-94.73	-1329.83	-803.47	-98.11	276.7	356.78
1143	1.71	-1450.68	-824.22	-70.71	268.83	404.05
1144	-115.72	-1353.03	-711.43	2.41	269.1	421.78
1145	-131.1	-1143.8	-623.78	15.59	242.8	364.44
1146	174.32	-1216.55	-696.29	12.63	263.64	216.06
1147	-86.18	-1385.74	-661.87	73.39	314.61	117.43
1148	-177.49	-1375.73	-584.72	170.81	277.31	136.26
1149	-319.58	-1146.97	-786.38	125.43	173.71	72.42
1150	-581.54	-995.85	-487.06	85.72	77.88	29.05
1151	-238.04	-923.1	-479	40.74	-108.64	61.74
1152	507.32	-948.49	-433.59	74.55	-87.25	237.55
1153	958.74	-694.58	-870.36	45.32	94.94	351.5
1154	356.93	-1229	-687.74	-135.86	342.29	390.44
1155	-1.22	-1375.49	-613.53	-66.96	422.76	445.86
1156	-590.09	-1421.39	-620.85	-0.95	303.5	480.38
1157	-293.46	-1239.26	-802.25	89.54	97.6	366.24
1158	-287.6	-1105.47	-938.23	175.57	26.12	215.3
1159	-259.03	-1232.42	-870.61	229.86	-36.32	122.56
1160	-120.85	-1279.05	-833.01	294.37	-116	104.8
1161	160.89	-1109.38	-855.71	324.04	-113.01	63.54
1162	67.14	-1072.75	-810.79	286.53	-20.81	-64.27
1163	-178.96	-1099.85	-752.2	235.44	40.07	-119.11
1164	119.38	-1224.85	-667.24	246.73	48.34	-121.58
1165	-3.17	-1153.81	-688.96	269.23	70.77	-122.22
1166	282.71	-1067.38	-569.82	289.25	222.41	-172.06
1167	-199.95	-1236.33	-345.7	309.02	307.46	-441.04
1168	-1128.91	-1108.4	-813.96	226.2	156.89	-443.12
1169	-968.99	-1218.99	-618.65	61.25	-234.89	-152.8
1170	-176.51	-1134.28	-778.81	23.41	-513.24	176.64
1171	273.19	-1118.16	-744.87	-45.99	-468.08	430.85
1172	802.73	-1001.71	-578.37	-131.13	-201.51	437.13
1173	749.27	-1210.69	-423.1	-83.83	78.25	215.21
1174	253.91	-1328.37	-348.63	1.07	175.81	80.14
1175	-128.91	-1269.78	-713.62	125.46	233.67	-152.59
1176	-525.39	-1418.46	-687.01	148.68	200.01	-270.97
1177	-304.93	-1220.46	-674.56	228.76	49.01	-301.79
1178	122.07	-1174.07	-619.63	274.2	48.16	-421.54
1179	-554.44	-1168.46	-574.95	290.34	-6.04	-577.3
1180	-448.24	-1021.24	-765.87	223.57	-224.58	-457.61
1181	-100.34	-868.41	-777.59	97.2	-340.55	-235.23
1182	236.33	-878.66	-698.49	20.32	-364.32	-166.26
1183	773.44	-1116.46	-817.63	-169.62	-277.13	-46.48
1184	700.93	-1606.69	-554.44	-162.17	-48.92	-19.74
1185	453.13	-1611.08	-601.07	16.08	132.93	5.37
1186	179.44	-1446.53	-717.77	199.65	199.68	57.59
1187	256.84	-1145.26	-796.63	252.62	205.69	91.67
1188	186.28	-1111.82	-710.69	203.16	225.62	-16.91
1189	-21.48	-1109.86	-683.35	113.22	174.59	-144.35
1190	22.46	-1198.73	-580.32	75.41	137.7	-179.32
1191	209.96	-1178.22	-625.24	15.66	92.44	-221.16
1192	285.64	-1302.49	-614.99	-37.51	87.1	-240.81
1193	184.08	-1448.24	-556.64	-10.04	99.55	-196.29
1194	164.55	-1477.05	-514.4	118.62	76.81	-118.32
1195	218.26	-1454.1	-453.13	263.85	33.51	-141.11
1196	274.17	-1372.31	-411.62	314.61	17.36	-308.78
1197	194.34	-1153.32	-643.31	299.59	-15.53	-413.33
1198	343.26	-1094.24	-599.37	235.84	-43.09	-571.72
1199	396.97	-903.81	-677.25	123.57	-58.65	-678.16
1200	430.91	-957.28	-568.6	3.97	-78.49	-687.56
1201	464.84	-1113.77	-526.37	-44.43	-90.97	-561.61
1202	331.3	-1236.08	-634.77	-12.48	-82.7	-354.13
1203	366.46	-1247.8	-570.07	77.48	-130.25	-181
1204	608.89	-942.14	-758.06	142.94	-114.2	-130
1205	706.3	-853.03	-861.08	121.19	-82.79	-148.41
1206	660.16	-1146.24	-808.84	70.83	-71.72	-228.33
1207	769.29	-1378.66	-669.92	148.96	-47.52	-204.77
1208	748.54	-1357.42	-607.67	351.75	51.51	-110.84
1209	386.72	-1362.06	-842.77	489.56	108.61	-44.68
1210	222.9	-1730.71	-590.09	561.16	78.28	122.47
1211	287.84	-1825.93	-651.86	699.31	10.5	325.74
1212	518.55	-1869.38	-786.87	837.74	9.55	480.74
1213	696.04	-1747.8	-852.78	912.78	17.85	529.11
1214	799.8	-1428.96	-916.75	999.97	38.12	552.89
1215	874.27	-1146.97	-711.18	895.14	96.98	468.84
1216	533.69	-1073.49	-417.48	641.78	225.83	281.01
1217	134.52	-1494.87	-141.6	466.28	262.63	134.46
1218	108.64	-1679.44	-79.83	536.87	202.64	116.03
1219	-81.79	-1647.71	-80.32	623.14	154.85	225.04
1220	114.26	-1385.01	58.59	575.68	79.56	242.83
1221	233.4	-1153.56	213.13	512.85	47.97	217.22
1222	142.09	-953.13	251.95	333.47	56.34	179.02
1223	58.59	-1001.22	463.13	108.83	36.87	170.32
1224	198.73	-1099.37	366.94	-46.69	34.52	187.77
1225	374.02	-1340.33	407.96	-138.43	85.05	225.89
1226	408.2	-1399.9	408.69	-115.75	198.85	318.88
1227	263.18	-1388.92	233.64	-178.8	283.45	440.77
1228	263.67	-1329.35	179.93	-227.23	323.79	454.04
1229	82.28	-1464.84	152.59	-232.79	333.47	400.7
1230	-167.48	-1509.03	-1.95	-176.42	333.04	466.95
1231	-213.62	-1438.72	-101.56	-151.49	282.99	591
1232	-134.77	-1461.43	-278.56	-194.06	276.34	565.95
1233	-156.98	-1575.2	-125.98	-190.34	320.71	323.43
1234	-329.59	-1485.84	-260.74	-94.91	372.71	5.34
1235	-414.06	-1470.21	-356.45	-102.63	370.06	-136.32
1236	-682.86	-1575.68	-473.88	-120.39	293.98	-84.72
1237	-597.41	-1716.31	-402.83	-110.2	230.65	-45.1
1238	-14.89	-1724.37	-454.1	-24.72	208.92	-48.92
1239	-256.35	-1758.54	-540.77	40.62	329.59	-115.72
1240	-547.12	-1871.09	-636.72	35.86	344.91	-116.21
1241	-555.18	-1721.92	-570.31	79.25	271.94	-21.64
1242	-540.53	-1394.78	-254.15	139.47	203.89	66.16
1243	-641.6	-1197.27	-272.71	127.62	65.55	62.99
1244	-403.08	-1038.57	-371.83	-44.53	-35.55	55.42
1245	19.78	-1291.75	-193.6	-120.7	-17.64	47.58
1246	-126.22	-1458.74	-371.09	-149.23	46.33	82.52
1247	-30.52	-1581.54	-314.45	-79.9	109.65	156.22
1248	-177.73	-1515.38	-338.62	37.78	156.31	168.64
1249	-319.34	-1469.73	-425.29	102.48	101.35	149.38
1250	-308.35	-1431.15	-416.5	122.89	51.79	155.7
1251	-386.47	-1204.1	-532.96	104.31	-39.83	147.19
1252	-53.96	-1209.23	-496.34	53.8	-57.86	136.66
1253	95.46	-1093.75	-504.88	-14.56	6.13	143.74
1254	-3.66	-1084.72	-531.74	-113.98	87.22	159.3
1255	59.57	-1345.21	-536.62	-152.71	162.84	58.47
1256	-14.4	-1435.55	-506.1	-147.92	249.3	-77
1257	-128.42	-1383.79	-726.07	-132.57	298.58	-154.51
1258	-462.65	-1524.9	-697.75	-86.03	234.34	-144.04
1259	-63.72	-1476.32	-638.92	-28.11	212.37	-125.85
1260	-199.46	-1611.57	-618.41	70.47	208.22	-97.08
1261	-156.98	-1556.88	-659.42	210.69	164.49	-16.36
1262	-132.57	-1406.25	-671.39	300.02	108.49	70.4
1263	-30.03	-1241.7	-634.28	313.39	62.56	83.19
1264	106.69	-1175.05	-593.26	252.93	66.74	36.32
1265	9.77	-1121.83	-580.32	154.6	86.06	-65.16
1266	1.46	-1107.18	-413.57	91.25	88.81	-125.15
1267	78.61	-1099.61	-381.59	-18.46	85.24	-247.96
1268	198	-1083.5	-400.88	-84.41	103.12	-362.4
1269	189.45	-930.18	-406.74	-151.76	125.4	-431.34
1270	99.12	-777.1	-406.74	-259.43	125.73	-467.62
1271	11.72	-839.84	-488.04	-355.71	64.27	-399.72
1272	94.24	-1170.41	-322.75	-351.96	42.45	-339.26
1273	189.45	-1059.33	-403.08	-267.76	10.5	-243.19
1274	407.47	-762.45	-608.15	-218.87	-0.85	-219.21
1275	384.03	-685.79	-673.34	-239.72	36.62	-231.2
1276	401.12	-556.15	-783.2	-278.35	62.01	-264.59
1277	406.49	-671.14	-956.3	-309.08	61.04	-320.71
1278	377.93	-931.64	-973.88	-259.77	64.48	-302.98
1279	293.7	-1156.98	-924.8	-62.35	47.91	-245.57
1280	454.1	-1006.59	-956.54	35.8	34.55	-233
1281	552.98	-631.84	-1020.26	187.74	30.98	-230.04
1282	650.39	-383.3	-1186.77	196.08	77.85	-232.06
1283	553.71	-561.04	-1062.01	154.45	143.1	-216.46
1284	513.67	-830.81	-866.46	165.1	192.84	-162.14
1285	401.12	-898.68	-960.94	239.9	222.93	-114.96
1286	281.49	-905.52	-941.16	343.29	193.76	-32.32
1287	203.61	-964.84	-887.45	466.28	135.19	134.06
1288	335.69	-846.44	-1047.36	496.61	89.78	236.3
1289	606.2	-871.58	-1012.7	511.78	31.01	411.77
1290	810.79	-893.8	-903.08	449.07	62.59	520.78
1291	665.53	-915.28	-759.77	390.11	148.44	530.24
1292	523.93	-838.62	-682.62	261.11	157.17	480.47
1293	531.25	-748.05	-628.66	165.1	161.56	324.13
1294	456.05	-878.91	-499.51	88.9	183.87	165.44
1295	337.65	-1108.15	-493.65	80.2	189	135.35
1296	538.57	-1259.03	-569.82	140.56	174.74	159.73
1297	589.6	-1289.55	-520.51	273.5	211.67	221.89
1298	585.69	-1375.98	-444.58	332.46	266.33	314
1299	350.59	-1346.68	-487.55	342.74	312.56	408.66
1300	293.21	-1240.23	-410.64	326.02	282.17	460.54
1301	455.57	-1094.24	-335.94	290.74	230.62	476.29
1302	381.59	-979.49	-273.19	156.28	230.71	375.18
1303	186.77	-1000.73	-290.77	-31.59	225.89	282.47
1304	125.73	-1301.51	-251.71	-68.51	171.66	256.16
1305	294.43	-1359.86	-326.66	-40.86	142	219.12
1306	333.98	-1531.49	-362.06	-0.49	110.9	117.37
1307	329.1	-1508.3	-411.38	54.57	137.88	85.57
1308	104.74	-1383.79	-358.64	105.87	130.22	33.57
1309	-124.27	-1266.36	-375.49	69.06	50.32	-71.14
1310	40.53	-1256.59	-438.48	36.93	-91.83	-247.41
1311	495.12	-1375.49	-489.99	39.49	-81.97	-365.78
1312	483.4	-1541.5	-476.81	71.5	-64.48	-379.64
1313	511.96	-1756.35	-402.1	220.37	-13.58	-250.34
1314	363.28	-1720.46	-477.78	378.11	59.84	-30.06
1315	286.13	-1692.63	-579.1	437.84	57.86	154.54
1316	262.21	-1604.25	-573.97	479.43	25.73	258.61
1317	251.95	-1483.4	-483.89	501.5	-26.82	207.4
1318	211.43	-1440.67	-457.03	464.63	-83.16	98.18
1319	351.81	-1382.32	-377.69	438.51	-91.89	48.49
1320	292.72	-1464.6	-337.89	365.75	-60.09	-1.19
1321	363.77	-1519.04	-272.71	312.29	-25.3	16.66
1322	302.73	-1510.25	-165.28	279.27	7.48	-11.44
1323	241.46	-1594.24	-220.21	255.77	-11.2	-29.82
1324	213.62	-1697.27	-171.63	257.75	-38.79	34.27
1325	157.71	-1795.41	-11.96	318.45	-73.67	104.8
1326	253.91	-1714.6	-1.22	351.2	-92.32	92.47
1327	182.37	-1600.1	-198.49	362.88	-113.8	13.15
1328	13.67	-1836.43	-9.52	303.13	-123.41	29.42
1329	307.37	-1819.58	65.43	334.75	-178.44	120
1330	353.76	-1644.78	107.91	363.25	-167.02	190.43
1331	347.9	-1479.49	85.69	323.61	-156.68	322.02
1332	408.94	-1279.54	170.65	190.67	-128.6	515.56
1333	260.25	-1249.76	355.47	127.41	-122.56	617.1
1334	222.66	-1070.31	334.72	1.77	-131.38	796.51
1335	450.44	-1069.82	304.69	-140.59	-54.23	871.8
1336	425.54	-1125.24	181.15	-239.47	145.72	823.58
1337	149.9	-1232.18	178.47	-263.64	312.44	628.78
1338	119.14	-1144.29	15.63	-226.14	412.54	309.72
1339	-123.05	-1151.61	-214.36	-230.41	453.46	-80.05
1340	-155.52	-1193.6	-242.19	-229.52	452.45	-300.75
1341	-251.95	-1314.21	-259.28	-192.11	430.39	-384.28
1342	-617.43	-1332.76	-265.63	-120.64	277.25	-349.91
1343	-533.94	-1143.31	-452.39	-142.27	151.82	-305.66
1344	-38.57	-1216.06	-330.81	-216.74	-31.56	-191.96
1345	166.26	-1200.44	-996.09	-303.74	-29.88	-15.41
1346	117.92	-1538.33	-744.87	-359.53	38.54	117.52
1347	-3.42	-1513.92	-999.76	-360.47	46.33	145.84
1348	-215.09	-2029.79	-263.67	-223.11	27.83	186.83
1349	-234.86	-1972.41	27.34	170.38	-67.87	237.67
1350	109.62	-1332.03	56.15	417.97	-157.81	240.94
1351	488.77	-691.65	387.7	508.03	-106.29	236.27
1352	694.58	94.24	448.73	514.92	48.37	191.44
1353	1177.49	-201.17	764.16	106.81	335.05	-122.34
1354	109.86	-456.3	747.07	-214.94	655.98	-511.9
1355	-730.47	-157.47	-28.56	-327.27	545.96	-549.96
1356	-105.96	-468.51	-453.61	-482.27	193.02	-271.64
1357	767.58	-738.04	-396.48	-457.64	173.71	-80.63
1358	2478.52	-1337.89	-345.7	-311.25	792.69	-69.76
1359	3678.22	-1635.25	-1485.6	-213.35	999.97	-162.08
1360	4255.62	-2425.29	-2744.87	30.24	999.97	-363.43
1361	1999.76	-1930.42	-3633.79	399.9	999.97	-434.51
1362	427.73	-847.9	-2449.46	421.17	999.97	5.4
1363	2321.04	-1032.47	-439.45	354.86	999.97	164.22
1364	-661.87	-959.23	959.72	400.45	999.97	-270.81
1365	883.3	389.4	2425.05	207.79	954.93	-749.6
1366	4393.55	1864.99	1022.46	-387.97	663.51	-1000
1367	3102.78	-3181.4	1396.97	-1000	889.62	-1000
1368	-177.98	-1880.86	2016.36	-523.01	868.9	-1000
1369	-276.12	-507.08	2210.94	-35.83	279.91	-1000
1370	76.42	-780.27	1895.51	143.04	-10.99	-315.12
1371	134.52	-255.37	969.24	191.44	-195.01	419.16
1372	867.19	844.97	841.55	105.68	-288.67	612.58
1373	1553.96	317.87	1012.21	-213.56	31.52	447.57
1374	759.52	-315.92	580.08	-436.83	362.98	57.07
1375	-163.33	-1076.66	433.59	-510.93	517.79	-212.83
1376	-180.42	-1377.93	677.98	-399.35	418.12	-172.39
1377	-130.13	-1393.8	646.97	-142.06	446.26	-213.47
1378	-530.27	-1029.54	725.34	39.34	442.08	-277.92
1379	-728.52	-835.45	876.95	107.54	268.98	-206.76
1380	375.73	-418.95	1015.87	23.16	144.5	-191.1
1381	798.34	-1046.14	1271.24	19.41	136.51	-261.87
1382	1384.28	-1613.04	1448.24	109.22	231.02	-412.81
1383	733.4	-1274.41	1484.38	259.25	427.92	-508.33
1384	146.73	-696.78	1604	287.14	478.76	-286.47
1385	-202.64	-407.47	1628.91	204.19	335.88	-117.03
1386	-412.35	-378.66	1410.16	18.25	285.22	-34.73
1387	-157.71	-768.55	1383.06	-161.99	246.06	-27.28
1388	-349.61	-1010.01	1231.45	-193.63	240.78	-68.18
1389	-497.56	-1687.74	1189.7	-72.97	162.02	7.26
1390	-217.77	-1669.92	1053.22	8.12	176.57	32.84
1391	-549.07	-1251.22	915.77	121.67	210.97	97.05
1392	-831.79	-883.06	1098.63	93.17	158.63	162.41
1393	-917.97	-701.42	1057.62	-18.43	122.47	215.94
1394	-741.21	-1094.24	1056.88	-109.1	88.59	116.82
1395	-405.52	-1063.23	920.41	-142.24	102.97	-18.62
1396	-711.67	-1421.63	841.31	-223.66	107.79	-0.49
1397	-694.58	-1758.54	875.24	-99.52	28.87	64.88
1398	-322.51	-2092.53	737.06	19.5	3.36	65.49
1399	-337.16	-2079.83	558.35	281.98	30.43	83.53
1400	-41.75	-1739.26	580.57	468.87	83.83	194.4
1401	164.31	-1279.3	604.49	532.78	192.29	324.37
1402	-127.93	-1252.44	656.25	467.16	316.99	408.48
1403	-505.62	-1118.65	628.17	424.8	317.23	498.44
1404	-1042.72	-685.79	558.84	377.87	179.26	538.57
1405	-836.67	-560.55	742.68	355.29	129.64	511.2
1406	-750.24	-644.04	1028.56	271.36	113.56	384.06
1407	-774.66	-635.01	1014.65	223.14	113.74	267.82
1408	-748.54	-711.43	1083.5	171.88	68.51	208.47
1409	-720.21	-681.64	1065.19	158.14	30.21	251.83
1410	-380.86	-393.55	1133.79	55.48	-12.45	373.87
1411	-236.08	-486.82	1451.17	-87.55	4.43	443.97
1412	-193.36	-354	1405.03	-175.69	49.29	454.62
1413	-68.85	-378.66	1392.33	-208.37	98.72	442.63
1414	-108.89	-399.41	1285.89	-227.2	209.59	386.57
1415	-560.3	-815.67	1351.56	-176.45	257.51	265.5
1416	-485.11	-1049.07	1196.78	36.71	232.3	156.25
1417	-567.38	-923.34	883.06	267.64	247.31	70.68
1418	-454.59	-433.11	787.11	426.73	270.36	14.01
1419	-569.58	-147.95	751.22	425.51	312.13	-10.65
1420	-897.71	249.27	574.95	251.77	253.78	13.24
1421	-1089.36	324.95	640.38	134.83	196.87	30.76
1422	-947.75	-99.37	978.76	-36.01	73.27	22.43
1423	-1031.74	-398.93	1020.02	-95.21	3.02	40.53
1424	-969.97	-691.65	879.39	-18.46	-90.58	138.37
1425	-808.59	-639.65	757.57	97.08	-168.7	216.95
1426	-404.54	-376.46	677	141.08	-109.8	213.56
1427	-622.31	-492.68	687.74	160.83	-72.45	200.68
1428	-591.8	-700.44	906.98	267.43	-81.6	185.03
1429	-314.94	63.96	848.88	420.41	-87.16	135.22
1430	-414.31	481.93	885.01	342.35	-37.2	51.12
1431	-543.46	267.58	935.3	104.86	35	80.08
1432	-674.8	96.19	960.94	-101.47	22.22	175.02
1433	-551.76	-259.03	1056.64	-175.84	5.4	250.4
1434	-432.62	-564.7	984.13	-205.2	-21.3	325.04
1435	-260.01	-702.15	868.16	-124.11	-2.53	393.31
1436	-360.11	-696.04	785.89	-4.49	36.07	520.26
1437	-185.06	-435.55	731.2	105.62	-42.6	658.17
1438	-151.12	-362.3	730.47	126.19	-132.9	760.44
1439	354.25	-193.36	731.69	117.34	-149.72	743.71
1440	601.07	-91.31	817.87	104.95	-33.26	522.25
1441	677.25	5.62	1031.25	156.8	149.26	126.43
1442	39.06	407.23	913.09	199.4	398.65	-206.79
1443	-604	237.06	1017.09	136.9	497.34	-350.31
1444	-1019.78	153.81	989.99	85.66	478.12	-315.19
1445	-1270.26	-130.86	1048.58	59.39	388.85	-167.51
1446	-1383.79	53.22	974.37	109.71	196.87	-15.01
1447	-981.69	104.25	914.55	84.59	130.68	-14.34
1448	-910.4	-30.52	982.67	65.25	84.87	-80.23
1449	-904.54	72.27	759.03	22.8	16.94	-176.06
1450	-816.16	-217.04	963.62	-53.01	-32.93	-247.99
1451	-800.54	-432.37	1078.37	-55.76	-62	NaN
