# Supplementary material for: Complexes of vertebrate TMC1/2 and CIB2/3 proteins form hair-cell mechanotransduction cation channels
Source: eLife. 2025 Jan 8;12:RP89719. doi: 10.7554/eLife.89719 (PMC11709434; doi:10.7554/eLife.89719)
Supplement: Figure 3—source data 1. [file elife-89719-fig3-data1.zip › Figure 3H/homo/5-3-T2.csv]

Time	Lat	Foreaft	Vert	Pitch	Roll	Yaw
1	6.14	-1.31	-99.91	11	NaN	NaN
2	-810.3	-384.52	459.23	178.96	-63.75	-36.41
3	-737.55	-276.37	577.64	125.49	-100.31	91.77
4	-740.72	-129.39	781.25	27.13	-69.18	192.11
5	-716.31	-316.65	811.52	-11.38	-35.64	197.36
6	-712.16	-400.15	583.25	9.95	33.02	131.07
7	-999.27	-541.02	511.72	77.82	53.65	34.48
8	-781.01	-511.96	497.31	171.57	-7.87	15.23
9	-768.8	-286.62	532.23	208.59	-10.16	52.67
10	-725.59	80.32	956.05	158.14	-28.41	107.48
11	-459.47	-263.67	646.97	151.92	-10.16	112.18
12	-802.73	-83.01	357.18	160.8	65.09	105.35
13	-1009.03	-143.55	682.13	136.93	63.93	112.88
14	-935.06	-66.89	539.79	139.28	-12.24	90.52
15	-777.1	-261.23	523.68	161.01	-73.94	85.11
16	-347.66	-419.92	685.55	226.14	-79.07	105.5
17	-315.67	-241.21	718.26	311.37	23.01	122.96
18	-82.52	34.18	468.75	422.09	131.41	152.01
19	-283.69	113.04	117.68	433.07	293.55	124.76
20	-691.89	17.09	137.21	169.98	256.01	85.57
21	-640.63	-28.56	247.8	-26.37	252.26	95.58
22	-1169.92	-647.71	401.12	-22.49	281.46	74.46
23	-1456.05	-406.49	474.12	199.49	239.47	-13.31
24	-1313.96	1049.07	562.26	257.93	163.24	-10.16
25	-914.06	284.67	563.23	-32.23	73.64	-60.97
26	-893.31	-360.11	314.21	-85.36	83.86	-194.92
27	-1018.07	-311.52	214.84	-69.24	87.83	-236.33
28	-1180.42	-136.72	294.43	-68.24	58.99	-216.64
29	-950.93	-459.23	312.99	-82.18	21.06	-179.87
30	-1786.87	-106.2	525.15	69.85	-37.45	-72.42
31	-976.81	-7.32	323.49	25.73	-260.28	132.75
32	-517.58	-168.21	396.73	-81.48	-267.46	-22.52
33	-383.3	-320.07	413.09	-140.78	-95.86	-199.4
34	-845.21	-688.23	618.41	-125.4	-31.8	-223.88
35	-1187.26	-910.16	499.76	1.31	-115.14	-116.49
36	-349.85	-916.02	329.83	192.69	-326.08	270.63
37	-83.5	-181.15	284.42	289.52	-262.82	552.98
38	-276.37	361.08	631.1	114.47	-183.9	395.84
39	-254.64	-343.02	875.98	-44.95	-132.66	93.41
40	-499.02	-272.71	1176.76	51.15	133.12	71.38
41	-1165.28	-109.37	1200.44	68.79	147.92	112.7
42	-1119.63	-203.13	881.84	122.59	3.88	104.92
43	-686.77	-198	714.84	101.26	-58.69	88.38
44	-532.23	-251.71	731.2	-58.84	-5.55	75.38
45	-773.19	-338.38	859.62	-141.63	39.25	20.29
46	-854.74	-282.96	917.48	-87.46	-10.56	10.56
47	-588.13	-313.48	1001.46	-68.33	-6.04	11.26
48	-602.54	-509.77	1008.3	-31.71	-5.95	-3.72
49	-476.56	-823.24	992.92	68.08	-36.44	-56.43
50	-273.19	-549.56	828.13	193.12	1.22	-31.65
51	-465.58	-294.68	685.55	140.01	56.67	109.28
52	-374.51	-124.51	732.18	74.19	30.58	148.25
53	14.65	109.86	831.05	54.14	84.35	104.16
54	-431.15	-37.6	836.43	50.2	242.49	2.2
55	-186.52	-328.37	779.05	112.21	268.92	-124.6
56	-206.54	-346.44	723.39	162.87	355.07	-178.77
57	-613.77	-236.57	583.74	130.13	388.76	-82.98
58	-1301.03	-300.05	349.61	74.52	374.66	7.84
59	-1228.76	-459.96	468.75	85.21	250.85	50.78
60	-932.86	-430.42	510.74	95.37	148.38	-127.32
61	-483.64	-689.45	723.63	76.6	160.25	-375.98
62	-564.45	-684.33	649.41	159.24	270.08	-528.93
63	-858.89	-296.88	511.72	147.06	321.47	-449.8
64	-1318.36	-207.03	622.8	104.13	198.64	-203.55
65	-1125.24	-139.89	269.78	114.56	169.01	-116.91
66	-1004.64	-219.48	342.53	130.4	180.76	-162.45
67	-929.44	-254.88	351.07	152.98	201.54	-450.71
68	-716.55	-877.93	361.57	100.95	108.92	-653.87
69	-723.39	-1644.78	314.94	124.66	162.02	-506.41
70	-1108.89	-2025.15	357.42	196.87	129.03	-264.1
71	-1701.9	-2295.41	279.3	344.64	69.21	-29.17
72	-3297.36	-557.13	1806.15	382.87	-139.74	-62.13
73	-3387.94	-1703.61	1555.42	468.51	-652.28	26.18
74	-2110.6	-1038.82	147.71	628.36	-972.75	194.76
75	-87.4	-601.81	-467.77	537.17	-879.46	-34.91
76	121.34	182.37	-435.79	325.56	-658.02	-305.88
77	-746.58	-763.18	175.05	-208.5	-429.05	-924.13
78	-670.9	-474.85	375.24	-415.37	-529.05	-1000
79	-633.79	626.22	1026.86	-41.32	-661.74	-908.23
80	820.07	903.81	536.62	193.27	-547.27	-357.88
81	86.43	645.26	-49.32	-174.13	-200.5	-229.89
82	-461.91	-152.1	260.5	-603.55	-443.48	-463.2
83	375.24	-1558.11	-716.06	-1000	-740.6	-163.3
84	794.19	-3023.44	-283.2	-1000	-547.55	26.21
85	63.48	-3233.89	-328.86	-859.04	-365.72	350.04
86	1385.5	-2928.71	234.62	-482.45	-449.77	401.58
87	1937.01	-2851.32	478.52	-255.49	-290.92	217.59
88	1509.03	-2135.74	260.74	-94.82	-3.97	140.63
89	579.59	-2139.65	452.88	-144.13	233.89	92.5
90	70.8	-1800.54	309.08	-106.26	252.59	-55.08
91	-53.47	-1655.03	261.72	-131.59	188.05	-100.56
92	321.29	-1882.08	241.21	-94.12	222.84	-28.96
93	-61.04	-2044.68	281.01	-36.41	301.61	38.91
94	-516.36	-2011.23	35.16	-28.32	365.51	159.88
95	-1194.82	-1506.59	-83.74	-82.24	240.72	143.98
96	-698	-1614.01	223.14	-10.47	-116.49	-82.15
97	308.11	-1601.32	116.21	15.9	-256.26	-257.32
98	823.49	-1652.59	116.21	61.43	-111.05	-289.49
99	1208.5	-1634.03	-152.34	78.8	105.9	-215.3
100	961.43	-1948	-104.25	92.25	183.14	-22.74
101	698.24	-1817.87	-93.99	136.29	240.3	92.71
102	85.69	-1900.88	73.49	202.18	122.07	278.75
103	152.59	-1698.97	66.16	257.97	16.17	252.01
104	95.95	-1638.67	41.26	219.88	-7.14	-59.78
105	-111.08	-1475.1	56.15	230.68	-79.04	-385.44
106	265.63	-1065.67	51.51	199.62	-85.66	-538.3
107	-27.1	-1221.44	104.74	179.17	-65.89	-502.69
108	92.29	-787.6	-66.16	217.13	-167.39	-346.92
109	289.31	-1057.62	24.66	150.85	-239.75	-231.45
110	46.88	-985.84	-127.69	96.47	-254.33	-66.19
111	341.06	-1316.41	-20.02	93.02	-334.81	55.36
112	487.06	-1448.24	-37.35	128.75	-317.6	59.84
113	502.69	-1749.27	101.56	165.28	-293.82	56.92
114	810.79	-1973.63	56.64	197.45	-276.52	100.95
115	976.81	-1794.92	-287.35	157.29	-217.5	143.89
116	1002.44	-1847.66	-92.53	190.61	-180.76	200.13
117	1218.99	-1607.67	-115.23	188.23	-95.58	253.36
118	1106.45	-1413.33	10.25	117.49	23.32	367.49
119	1236.08	-1216.55	59.57	13.92	112.46	443.54
120	1101.07	-1108.4	119.63	-119.42	259.55	462.92
121	589.36	-1018.55	-157.47	-237.49	356.35	410.52
122	437.01	-1182.86	-80.57	-240.2	374.3	354.68
123	322.27	-1237.55	-68.36	-238.95	462.89	209.59
124	262.45	-1438.96	-291.02	-187.96	449.71	32.41
125	362.3	-1392.33	-504.64	-179.57	353.91	-16.33
126	354.98	-1632.32	-562.01	-193.42	343.2	236.18
127	51.51	-1809.81	-432.62	-159.85	402.98	549.04
128	201.66	-1857.91	-468.26	-30.79	368.1	520.72
129	25.15	-1939.94	-396.24	54.05	351.32	329.65
130	-20.75	-1835.21	-463.62	71.99	314.51	154.88
131	99.85	-1823.49	-284.67	78.16	292.45	101.41
132	-146.48	-1615.72	-156.98	144.62	320.43	58.84
133	-210.69	-1312.26	-205.81	126.92	298.46	64.64
134	-104.98	-1412.84	-283.2	13.31	235.96	138.79
135	-211.91	-1637.94	-255.13	-16.72	235.75	179.81
136	-236.33	-1680.66	-292.48	9.8	166.26	124.88
137	-191.41	-1677	-338.13	50.57	114.69	91.95
138	-367.43	-1741.94	-350.83	66.25	101.14	125.03
139	-416.26	-1713.87	-305.18	126.59	-14.4	113.53
140	125.49	-1729.25	-243.9	190.95	-115.72	-46.11
141	140.14	-1697.75	-163.33	172.03	-101.68	-207.09
142	142.58	-1627.44	-330.57	205.17	-67.6	-219.12
143	93.51	-1391.6	-313.96	251.37	-66.35	-134.86
144	248.29	-1353.27	-55.42	220.73	-181.12	-139.95
145	563.23	-1392.33	-128.91	65.19	-193.88	-60.36
146	323	-1630.13	-218.02	25.6	-120.91	44.74
147	-78.12	-1669.92	-356.2	59.33	-92.9	144.38
148	73.24	-1603.27	-290.28	159.21	-176.73	7.05
149	194.09	-1469.48	-133.79	184.51	-198.39	-189.27
150	438.72	-1589.6	-33.2	174.71	-163.6	-208.92
151	708.5	-1510.99	-39.79	193.24	-99.98	-69.7
152	865.97	-1228.52	-243.41	155.94	-29.42	27.5
153	842.29	-1323	-87.65	98.11	14.34	75.9
154	859.38	-1396.48	-187.74	38.42	96.5	143.59
155	617.68	-1537.35	-293.46	-6.9	191.35	153.47
156	570.8	-1673.83	-124.51	74.07	224.79	101.5
157	302	-1564.94	-145.26	145.78	246.7	70.04
158	323.97	-1569.34	-77.64	104.16	248.44	55.11
159	253.91	-1583.25	-121.34	43.73	258.36	-9.55
160	-80.57	-1672.61	-211.18	32.65	229.98	-39.12
161	-110.84	-1742.43	-181.88	48.58	153.17	-35.92
162	31.49	-1851.32	-58.59	120.82	105.56	-58.01
163	-149.9	-1801.51	-195.56	221.13	80.05	-156.37
164	-235.84	-1696.53	-172.85	266.85	11.96	-160.25
165	-161.87	-1630.62	-71.04	241.79	-97.35	-68.21
166	404.79	-1412.84	-88.62	206.6	-132.66	-27.4
167	645.26	-1437.5	61.77	122.38	-83.16	34.94
168	613.28	-1414.31	-37.84	49.04	-21.09	22.55
169	355.96	-1648.93	-54.69	-5.22	0.31	-12.48
170	283.94	-1667.72	-52.25	43.7	-59.14	81.51
171	702.64	-1417.48	-225.1	75.71	-73.85	139.31
172	691.89	-1254.15	-187.74	104.13	-3.11	244.81
173	602.78	-1127.44	-168.7	54.72	62.1	267.03
174	610.11	-1298.83	-48.58	-119.23	92.47	148.9
175	509.52	-1360.84	-195.56	-256.32	162.08	5.04
176	276.12	-1451.9	-242.19	-265.63	186.4	-6.26
177	247.8	-1553.47	-178.71	-178.25	159.15	119.57
178	350.83	-1501.46	-264.16	-122.28	154.39	249.6
179	400.63	-1371.83	-484.62	-134.58	146.61	295.17
180	551.76	-1602.05	-479	-156.89	188.29	367.07
181	254.39	-1604.25	-508.3	-113.56	285.28	428.31
182	-40.04	-1629.64	-329.83	-47.58	292.11	430.6
183	-58.84	-1290.04	-529.05	-5.71	231.11	319.98
184	12.7	-1379.39	-400.39	-58.35	197.14	99.82
185	-35.89	-1546.88	-239.75	-35.19	209.84	-28.53
186	-151.37	-1563.48	-456.05	-76.02	163.27	-80.9
187	-171.63	-1928.47	-510.25	-73.97	122.89	-73.79
188	-188.48	-1945.56	-695.31	-11.14	58.87	-34.79
189	-83.74	-1980.71	-606.45	85.88	-8.06	-57.1
190	170.65	-1614.26	-402.59	248.32	-48	-157.17
191	166.26	-1445.07	-371.34	336.15	-47.97	-196.08
192	169.92	-1219.24	-434.33	309.94	-49.8	-117.95
193	230.22	-1300.54	-368.16	278.84	-52.46	-62.35
194	324.22	-1336.91	-263.92	252.47	-73	45.38
195	370.85	-1282.47	-292.97	293.37	-80.81	106.54
196	193.12	-1424.32	-342.53	335.94	-97.93	257.32
197	328.13	-1563.23	-363.77	329.83	-148.04	425.2
198	344.48	-1603.76	-279.79	256.59	-105.32	432.07
199	337.65	-1477.54	-240.48	213.96	-84.35	217.62
200	477.78	-1457.28	-250.49	166.78	-11.32	23.59
201	388.43	-1709.47	-15.63	192.6	132.26	98.08
202	-47.85	-1710.45	-233.89	204.5	125.37	227.78
203	275.88	-1549.32	-206.05	194.61	113.04	481.48
204	117.92	-1428.47	-141.11	185.67	185.09	502.26
205	-193.6	-1427.98	-92.29	96.31	190.22	355.13
206	-36.87	-1350.34	-165.77	36.38	178.62	279.24
207	-29.05	-1471.19	-242.43	-9.92	242.61	279.14
208	-62.26	-1577.88	-209.47	-5.1	263.46	304.63
209	-57.62	-1834.96	-116.46	27.62	262.33	285.77
210	-158.94	-1698.49	-243.65	119.42	262.51	212.19
211	-195.8	-1608.64	-279.54	202.76	265.66	137.88
212	-377.44	-1589.6	-227.29	222.81	237.43	94.36
213	-594.73	-1536.87	-161.62	214.51	199.28	87.43
214	-396.73	-1467.53	-187.01	215.91	144.9	73.27
215	-424.56	-1586.91	-232.42	155.15	168.46	-7.57
216	-487.55	-1582.03	-227.54	184.36	104.4	-106.26
217	-335.45	-1490.72	-127.2	208.13	46.48	-166.81
218	-34.67	-1635.74	-20.02	131.77	10.83	-204.1
219	-143.55	-1584.23	-217.29	53.99	108.55	-78.7
220	60.55	-1823.97	78.86	99.79	60.46	-18.55
221	250.24	-1860.11	-16.6	104.31	97.56	49.5
222	72.51	-1886.96	-137.7	49.19	177.03	175.48
223	-161.62	-1885.25	-387.45	60.73	178.62	274.81
224	-468.26	-1908.45	-169.68	155.55	188.66	378.3
225	-469.73	-1555.91	-217.53	234.65	105.07	279.94
226	-275.63	-1336.43	-187.26	215.76	62.23	160.8
227	-334.23	-1589.36	-32.96	154.17	82.55	134.8
228	-268.55	-1880.13	-7.08	169.74	71.08	166.9
229	-193.36	-1951.9	-194.09	227.33	93.78	243.68
230	-215.82	-1981.93	-177.25	267.09	84.84	364.23
231	20.02	-1762.45	-142.09	282.17	100.25	408.45
232	-67.14	-1733.89	9.03	300.93	136.78	393.8
233	-156.25	-1780.03	80.57	311.83	148.5	306.73
234	-194.34	-1586.67	-117.68	403.96	160.77	290.74
235	-307.13	-1399.41	-72.51	400.94	189.76	318.21
236	-361.57	-1724.37	137.94	371.34	174.77	374.91
237	-236.57	-1849.85	92.53	482.48	198.12	446.81
238	-200.44	-1718.51	-14.65	602.51	235.5	543.4
239	-340.33	-1322.51	-78.61	603.88	252.99	607.3
240	-522.71	-826.66	120.12	433.04	221.01	605.87
241	-982.67	-527.83	8.54	251.01	167.69	530.7
242	-977.29	-389.4	100.59	135.62	106.48	566.1
243	-629.88	48.83	425.29	8.03	47.03	552.09
244	-402.1	159.18	444.58	-115.97	79.65	60.24
245	-1267.09	-22.71	-51.27	-302.89	46.14	-130.77
246	-1150.39	-754.39	74.95	-374.88	9.64	-83.74
247	-1343.02	-1060.79	-128.42	-417.66	-30.91	108.43
248	-995.12	-1029.79	-19.29	-373.14	-122.56	103.91
249	-601.81	-1018.8	260.5	-273.68	-73.24	-121.22
250	-706.3	-908.2	172.36	-191.38	71.44	-340.67
251	-847.66	-1047.85	200.68	-207.09	95.06	-365.11
252	-979.25	-1057.37	46.39	-319.31	44.22	-211.55
253	-857.91	-1154.3	-37.6	-377.96	11.96	-118.93
254	-360.84	-1282.71	99.12	-446.44	18.59	6.29
255	-401.86	-1441.89	20.51	-516.54	134.55	122.62
256	-472.17	-1829.35	11.23	-472.93	187.74	308.2
257	-541.99	-1723.88	-316.89	-282.71	171.48	503.54
258	-586.91	-1586.18	-521.24	-146.03	107.42	623.69
259	-442.87	-1488.77	-482.42	50.72	72.42	581.63
260	-211.43	-1282.71	-468.51	266.24	196.38	498.02
261	-972.41	-927.98	-613.04	347.72	182.19	457.95
262	-990.48	-642.33	-365.97	431.43	118.53	419.71
263	-1613.28	-779.79	64.7	494.42	56.85	298.46
264	-746.58	321.29	-112.3	566.56	-163.12	-4.46
265	-734.62	568.6	-302	345.15	-8.73	-209.53
266	-1201.9	420.9	-434.08	83.22	20.63	-405.18
267	-1474.12	-332.28	-472.17	-33.78	-126.07	-534.21
268	-776.12	-927	-79.35	59.94	-133.67	-590.09
269	-923.1	-895.51	-380.62	314.58	-11.2	-751.77
270	-1521.73	-1052.25	-499.76	361.11	73.67	-910.71
271	-1359.13	-2059.81	55.91	192.32	-74.22	-1000
272	-446.78	-1280.03	238.77	455.57	-404.14	-1000
273	-232.42	-395.75	340.09	618.84	-404.97	-1000
274	515.63	-714.84	-64.94	195.86	-502.35	-773.47
275	1241.94	-1064.94	209.23	168.33	-306.43	-409.45
276	1644.78	-1238.28	1011.72	408.11	365.36	179.26
277	215.58	493.16	234.13	220.92	704.71	555.69
278	-3655.76	1109.62	-388.43	-217.71	415.25	680.79
279	-2801.76	-1948.97	-913.82	-921.45	-671.84	999.97
280	816.16	-2145.26	-143.31	-898.35	-945.22	999.97
281	-1650.88	-1925.54	-1605.71	-720.98	-621.49	999.97
282	617.68	-2105.47	-435.06	-610.81	-794.1	999.97
283	441.65	-919.19	143.31	-395.87	-497.8	953.7
284	-721.68	-684.81	171.39	-463.59	-382.93	909.33
285	-1566.65	-1288.57	236.57	-616.61	-750.52	999.97
286	-554.44	-1174.07	190.19	-658.87	-1000	999.97
287	479.49	388.18	260.01	-539.31	-1000	999.97
288	884.77	739.01	75.68	-843.17	-659.94	875.79
289	-191.41	-79.35	47.85	-931.03	-456.76	683.84
290	-1656.25	-588.62	-233.4	-997.44	-479.95	321.01
291	-1199.95	-1561.28	209.47	-811.31	-1000	9.7
292	803.71	-1555.18	299.8	-439.3	-1000	99.52
293	2584.96	-2176.27	727.78	45.84	-1000	315.09
294	5908.2	-218.51	568.85	339.32	-130.98	285.98
295	2866.21	152.83	1109.13	-30.91	999.97	-321.69
296	-2632.32	-2238.77	4338.87	-816.56	999.97	-617.58
297	-2608.4	-6174.32	6930.66	-94.97	504.82	-368.16
298	-2345.21	-3005.13	5347.9	584.14	84.75	-206.48
299	-401.86	1001.22	1590.09	74.46	-41.99	-282.53
300	-68.12	992.68	891.36	-362.49	8.03	-352.66
301	-497.07	-730.96	687.01	-878.11	63.39	-381.74
302	-891.6	-1670.9	188.48	-772.71	-57.53	-267.03
303	-200.93	-1808.59	-73.49	-486.3	-221.22	-20.57
304	-23.44	-1738.53	165.04	-284.12	-170.99	342.04
305	-75.2	-1944.58	253.17	-12.33	-142.33	608.76
306	172.12	-1974.37	207.03	290.59	-143.59	663.79
307	466.31	-1717.53	228.03	550.54	-13.28	484.83
308	-146.73	-1419.19	378.66	589.05	22.13	379.55
309	-404.54	-1130.86	880.13	580.57	-67.29	238.77
310	549.56	-302.98	1375.24	449.4	-222.41	124.85
311	801.76	-149.41	1898.93	108.31	-118.8	-181.92
312	697.27	-589.11	1872.31	-121.22	30.06	-328.43
313	611.33	-1190.92	1727.78	-176.64	160.61	-217.96
314	401.12	-1405.76	1579.59	-111.57	246.73	-25.82
315	260.5	-1360.11	1432.62	8.36	252.11	132.45
316	278.32	-1185.3	1147.22	57.22	206.3	131.9
317	510.25	-1122.56	1115.23	68.12	203.43	71.47
318	271.24	-988.04	1025.15	119.57	240.88	-52.67
319	284.91	-786.13	932.62	95.79	208.53	-118.26
320	199.95	-682.86	784.18	8.97	198.73	-201.39
321	38.57	-740.72	846.44	-93.23	163.06	-321.81
322	13.92	-1255.62	980.71	-88.53	107.94	-495.57
323	-44.19	-1400.15	919.92	31.95	75.53	-690.58
324	-196.78	-1600.1	920.17	77.58	44.8	-769.65
325	0.73	-1669.43	1103.52	180.91	-11.93	-939.51
326	-355.22	-1592.29	1112.3	325.62	7.29	-974.58
327	-260.5	-1494.87	1134.03	419.25	-47.33	-785.98
328	-159.67	-999.51	902.83	520.9	-135.16	-553.71
329	292.48	-673.34	852.05	597.96	-225.77	-449.65
330	565.43	-661.62	895.75	588.96	-220.7	-548.92
331	601.81	-803.71	1060.79	662.35	-61.28	-683.32
332	301.03	-686.28	953.37	648.74	-44.86	-732.33
333	417.97	-577.88	896.73	584.69	-70.74	-824.8
334	19.78	-347.17	716.8	528.11	-42.39	-874.57
335	85.69	-182.13	722.17	384.31	-74.46	-804.69
336	-65.43	-117.68	652.1	328.98	-71.17	-641.36
337	-106.45	-22.95	612.79	326.6	-125.24	-524.48
338	-35.64	115.48	660.4	300.96	-126.86	-465.79
339	41.02	337.89	636.47	233	-128.14	-347.26
340	-148.93	382.57	699.95	142.18	-103.85	-199.65
341	-578.61	967.53	552	19.68	-219.09	-43.09
342	-18.07	1007.32	769.53	-167.54	-429.78	-4.43
343	195.8	1092.53	763.92	-313.54	-458.89	-94.79
344	500.24	1194.34	761.96	-424.22	-421.97	-73.27
345	799.32	714.11	1141.11	-306.61	-350.65	116.91
346	1259.77	1128.66	448.73	-273.56	-206.94	514.86
347	1356.45	80.81	834.23	-568.05	-59.23	617.28
348	885.5	-102.29	829.35	-609.53	129.55	730.19
349	651.12	-138.43	648.44	-716.43	110.08	628.17
350	746.83	-413.09	881.1	-860.69	124.51	266.27
351	312.74	-1021.24	1049.56	-805.57	220.95	-176.33
352	-70.56	-1640.14	1213.13	-564.03	210.85	-412.41
353	-35.89	-1772.95	1327.88	-191.04	181	-387.97
354	-152.1	-1465.09	1147.46	66.22	122.22	-326.51
355	12.7	-707.76	1140.63	87.37	62.99	-344.45
356	90.58	-200.68	1155.27	11.23	-7.45	-478.82
357	56.15	63.96	1154.3	-133.21	-36.47	-512.7
358	388.43	-112.3	1101.32	-344.48	-143.86	-471.56
359	1126.46	-744.63	1151.61	-437.87	-242.77	-505.34
360	1005.86	-780.52	914.06	-347.81	-141.72	-469.76
361	969.48	-803.96	926.76	-297.39	-38.79	-285.13
362	1099.37	-878.42	781.25	-193.18	69.15	-169.53
363	1179.44	-1115.72	743.65	-87.13	149.84	-137.42
364	667.24	-763.92	535.16	75.96	300.48	-43.67
365	592.53	-674.07	527.59	87.28	319.7	49.84
366	672.12	-795.9	546.88	149.54	372.68	76.63
367	491.94	-499.76	496.58	255.62	432.07	194.85
368	436.04	-340.82	413.57	248.29	382.81	314.39
369	350.34	-423.83	700.2	166.63	216.95	267.52
370	744.38	-646.97	1160.16	185.18	162.66	220
371	857.42	-233.64	1367.68	230.29	238.13	119.35
372	306.4	178.71	1622.8	97.5	316.56	149.84
373	-113.28	-388.67	1789.31	-107.51	236.88	169.43
374	-449.71	-908.94	1766.6	-158.63	90.15	222.47
375	-288.57	-937.01	1673.1	-133.73	-118.16	350.65
376	-51.76	-1046.39	1492.92	-106.38	-241.55	427.28
377	120.85	-1036.13	1399.66	-95.43	-282.87	349.46
378	152.83	-995.61	1226.32	-142.46	-255.28	148.99
379	320.56	-932.86	1145.75	-181.4	-207.31	62.65
380	460.94	-1032.23	976.81	-245.51	-100.56	-30.98
381	648.44	-1312.74	852.54	-241.91	-11.35	-80.81
382	830.57	-1601.32	939.94	-103.24	73	-110.96
383	520.02	-1292.72	796.14	96.89	161.96	-54.93
384	502.69	-1375.49	861.08	220.21	109.89	61.37
385	496.34	-1393.07	887.7	359.44	52.15	138.55
386	418.46	-1419.19	986.57	517.49	35.06	205.51
387	323.49	-861.08	754.88	542.51	17.73	249.33
388	433.35	-640.38	997.56	365.6	-7.87	373.26
389	500.73	-745.85	1167.72	147.09	-28.66	422.91
390	467.04	-940.67	1248.54	18.28	-23.74	334.84
391	175.05	-1039.06	1286.13	-25.45	-27.31	176.06
392	207.52	-1233.89	1142.82	-29.33	-67.81	66.28
393	242.68	-1306.64	1121.58	28.69	-51.51	42.88
394	314.94	-1358.64	1099.61	81.3	-27.95	66.16
395	223.63	-1382.57	1042.48	210.39	-13.64	166.96
396	321.04	-1131.59	1005.13	300.17	-71.11	295.17
397	549.07	-876.22	1008.79	287.05	-95.09	351.26
398	699.95	-763.92	1031.98	200.59	-70.71	274.17
399	699.95	-824.46	1049.56	51.12	-37.2	23.1
400	624.02	-931.4	1040.77	-32.96	7.57	-220.79
401	478.52	-1129.39	1033.2	-30.21	19.84	-281.65
402	383.54	-1314.21	982.91	36.96	35	-196.41
403	727.05	-1437.26	1021.24	177.28	4.61	46.42
404	1038.82	-1388.18	910.4	355.9	75.53	334.75
405	1364.99	-1284.91	869.87	457.7	207.49	577.85
406	1240.48	-1394.78	954.1	593.17	393.43	709.32
407	718.02	-955.08	891.11	717.62	499.88	781.92
408	520.75	-693.36	946.53	735.6	465.42	836.3
409	456.79	-331.54	1107.91	662.32	383.36	714.81
410	326.17	-170.17	1101.81	610.2	374.08	616.15
411	82.28	-261.72	1063.72	499.51	404.11	541.6
412	-158.45	-484.62	1032.71	422.7	382.63	589.69
413	86.67	-629.15	1243.9	386.35	392.88	690.58
414	-3.42	-634.03	1135.74	411.68	393.52	695.07
415	-157.71	-528.08	1125.73	445.5	363.16	720.37
416	68.85	-371.58	831.3	453.64	254	623.35
417	197.27	-192.87	725.83	398.86	210.97	370.76
418	-299.32	-242.43	909.18	376.19	197.63	299.19
419	-294.92	-205.32	926.76	411.01	137.6	283.63
420	-302.25	-22.22	714.11	403.35	31.43	189.85
421	-412.11	149.66	662.11	321.69	-46.02	98.11
422	-286.62	436.52	822.02	233.28	-63.17	140.01
423	-279.54	507.32	942.87	109.1	-80.38	263.37
424	124.51	548.58	1190.43	-58.47	-30.46	326.32
425	197.02	427.25	1356.93	-164.7	-7.14	356.66
426	277.59	-30.76	1416.5	-261.14	59.84	486.11
427	249.51	-473.63	1360.11	-207.95	102.6	518.77
428	397.71	-391.85	1203.13	-135.01	104.83	441.25
429	402.1	-476.07	1260.99	-11.57	138.64	340.61
430	683.59	-371.58	926.27	191.28	173.95	228.85
431	469.48	-287.35	1030.52	259.61	245.67	-9.49
432	139.65	-114.26	1013.43	272.83	240.72	-116.33
433	122.8	71.04	959.72	246.28	209.99	-220.31
434	18.55	295.65	932.62	112.55	224.61	-202.48
435	-184.57	198.49	1086.91	-86.61	238.83	25.94
436	-18.07	17.33	1204.59	-269.84	202.82	338.87
437	112.06	-43.46	1263.43	-382.6	209.11	507.45
438	-11.47	-323.49	1407.96	-448.58	193.82	568.24
439	-158.69	-656.01	1313.72	-397.86	156.8	583.62
440	156.01	-846.44	1410.4	-284.45	150.51	503.36
441	28.56	-946.29	1188.96	-35.71	184.2	272.83
442	-501.71	-1043.46	1022.46	205.87	99.58	108.03
443	-88.62	-696.29	972.66	329.56	-60.46	-14.89
444	-256.35	-603.27	1086.43	310.09	-155.88	-190.06
445	-507.32	-273.93	914.79	130.83	-203.55	-193.05
446	-348.39	-164.55	930.91	-119.93	-303.77	-145.11
447	-417.72	-524.9	860.35	-390.87	-410.92	-206.15
448	-236.82	-548.1	908.94	-409.27	-509.16	-243.96
449	973.88	-355.96	947.02	-386.08	-502.93	-247.77
450	949.22	-596.44	1237.3	-339.81	-142.03	-145.81
451	784.18	-902.34	1437.01	-215.03	69.85	-22.52
452	544.19	-663.57	1426.27	-51.12	133.51	178.01
453	737.79	-186.52	1463.13	-39.25	93.72	348.05
454	797.85	-261.47	1531.01	-112.7	156.46	347.72
455	678.22	-330.57	1505.62	-159.76	305.66	252.72
456	113.53	-872.07	1527.83	-101.26	339.75	182.01
457	-411.87	-1050.54	1498.29	-19.29	279.54	143.22
458	92.53	-884.03	1369.87	117.43	165.5	100.8
459	-99.61	-740.23	1181.15	151.55	177.28	28.35
460	-358.64	-817.87	1169.68	8.54	148.38	-32.01
461	-310.06	-969.24	1199.71	-90.85	61.86	11.26
462	-250.24	-1054.69	1116.46	-108.31	-34.12	91.43
463	271.48	-1448	1039.79	-63.63	-46.97	101.99
464	426.03	-1510.01	1017.82	-18.89	-41.29	106.81
465	411.38	-1354.74	815.43	58.56	-15.08	155.52
466	159.18	-1416.75	741.46	46.26	-44.16	265.47
467	286.13	-1490.48	733.15	44.16	-117.68	377.87
468	176.27	-1356.69	716.31	40.71	-131.01	385.99
469	-11.47	-1371.58	794.68	60.39	-165.25	345.89
470	194.58	-1309.57	976.32	180.82	-162.57	204.44
471	398.19	-876.46	1065.19	213.04	-27.19	39.12
472	358.15	-532.71	1193.6	181.55	31.83	-49.1
473	-102.29	-592.04	1401.86	27.65	76.75	-171.88
474	-126.71	-1024.9	1540.53	-71.5	-54.75	-139.59
475	227.29	-1198.24	1497.8	-62.56	-138.64	4
476	422.85	-1172.36	1288.33	-28.44	-172.85	135.16
477	812.99	-994.38	1214.84	-13.55	-158.23	197.27
478	769.78	-954.83	1214.11	-51.21	-24.05	198.64
479	377.69	-1147.46	1207.28	-69.73	20.57	214.36
480	240.23	-1403.56	1151.12	-58.75	3.78	225.77
481	493.9	-1352.05	981.93	67.02	-25.42	191.89
482	287.35	-1353.76	1041.5	158.6	52.7	110.38
483	328.37	-996.83	1003.17	253.85	76.05	41.9
484	167.24	-716.8	1036.38	219.91	84.99	-29.79
485	201.42	-691.65	1043.46	82.82	62.16	-32.5
486	170.17	-886.96	1258.06	11.29	63.51	-18.31
487	146	-1113.04	1245.85	-46.33	38.67	13.67
488	239.75	-1237.3	1259.28	-67.6	41.08	22.28
489	228.76	-1521.24	1262.7	-91.09	47.45	-11.05
490	397.46	-1681.4	1107.91	-9	63.66	-101.96
491	343.51	-1683.35	954.35	86.98	121.03	-230.65
492	261.96	-1617.43	740.23	202.33	158.51	-325.62
493	177.49	-1660.4	575.68	271.79	161.56	-339.54
494	-19.53	-1325.2	528.08	374.69	132.2	-278.11
495	420.9	-861.57	675.05	376.25	19.56	-178.34
496	653.08	-779.79	857.67	278.69	9.25	-143.86
497	693.36	-792.72	948.73	194.85	49.93	-99.24
498	609.13	-865.48	1155.52	139.37	62.65	-3.11
499	607.42	-949.46	1212.16	131.35	56.18	89.9
500	590.09	-1063.48	1232.42	153.41	62.13	95.31
501	474.37	-817.38	1223.14	192.75	74.04	54.75
502	340.09	-629.15	1264.16	186.49	83.28	41.08
503	283.45	-713.13	1359.38	142.3	63.48	51.03
504	296.88	-845.7	1288.33	116.39	48.92	74.58
505	220.95	-915.53	1219.24	118.23	46.66	86.61
506	112.06	-1072.27	1099.61	110.29	34.85	99.06
507	122.56	-893.55	942.87	134.58	17.67	106.6
508	132.08	-864.01	1050.54	109.86	-30.64	90.88
509	381.35	-1025.88	1223.14	79.32	-114.04	100.43
510	615.97	-888.92	1203.13	144.47	-174.65	79.01
511	550.05	-1007.57	1356.69	164.52	-146.03	86.76
512	679.44	-907.96	1210.21	159.18	-134.31	78.03
513	642.09	-1006.84	1203.37	166.23	-102.26	54.38
514	548.58	-943.36	1182.13	199.07	-93.2	43.58
515	564.21	-808.59	1142.33	229.52	-73.88	56.98
516	664.55	-739.26	1166.99	224.15	-54.9	61.28
517	799.56	-780.27	1131.84	219.85	-31.07	46.6
518	952.39	-739.99	1151.86	213.9	33.42	-5.86
519	984.38	-773.19	1184.81	244.08	110.02	-115.39
520	979	-714.84	1227.29	264.56	148.16	-228
521	921.63	-903.08	1269.29	295.78	165.47	-290.71
522	933.35	-736.57	1219.97	356.69	209.41	-380.46
523	718.75	-578.13	1060.3	387.82	280.12	-433.07
524	395.02	-468.51	1175.05	382.05	291.44	-478.33
525	152.83	-106.45	963.62	402.34	258.54	-552.25
526	116.21	-222.41	1095.46	311.34	194.46	-566.38
527	90.58	-429.44	1234.86	258.51	160.83	-523.1
528	3.42	-547.12	1355.71	269.44	127.32	-463.96
529	-107.18	-646.97	1423.83	372.86	58.35	-422.21
530	-171.88	-847.41	1355.96	579.25	-8.54	-379.21
531	-238.28	-666.75	987.06	645.26	-33.91	-343.26
532	-42.97	-384.03	778.08	727.87	-95.34	-288.21
533	-84.47	-185.55	506.59	811.4	-66.53	-351.38
534	-291.75	104.74	262.94	856.69	-54.23	-509.64
535	-184.33	140.63	218.02	757.17	-43.4	-652.71
536	-259.03	119.38	178.96	695.07	66.35	-669.16
537	-566.16	34.67	122.8	705.93	119.38	-614.72
538	-687.01	273.19	-2.2	722.72	161.68	-404.27
539	-732.67	802.98	-165.77	651.7	160	-124.45
540	-291.99	748.54	80.32	506.74	73.82	-13.37
541	57.62	670.41	-0.24	343.9	99.61	-46.84
542	40.04	472.17	-13.67	197.88	213.44	-103.64
543	-184.57	257.81	-182.13	168.67	254.64	-75.53
544	-433.59	275.88	-310.3	171.6	252.93	2.96
545	-360.84	297.61	-265.14	212.86	149.44	42.02
546	-272.71	274.17	-359.38	227.78	123.9	27.31
547	-342.77	230.47	-313.23	208.65	124.94	27.5
548	-468.26	168.21	-229.49	192.81	83.56	32.32
549	-374.02	143.55	-105.96	194.61	52.19	0.06
550	-291.26	237.3	-133.54	171.63	20.05	-87.62
551	-236.33	-117.19	108.64	75.13	29.48	-158.94
552	-376.46	-398.44	-62.26	33.11	36.8	-178.8
553	-451.42	-547.61	-109.62	117.22	38.15	-162.63
554	-451.42	-709.23	-243.41	201.39	52.15	-138.92
555	-394.78	-666.02	-324.46	354.77	94.42	-77.97
556	-301.51	-589.84	-365.23	486.24	141.94	13
557	-267.58	-382.57	-364.75	495.3	202.33	114.14
558	-426.76	-204.59	-407.23	406.95	261.26	151.79
559	-550.05	43.95	-473.63	257.57	266.57	117.1
560	-593.75	260.01	-608.64	22.92	246.64	47.49
561	-577.64	523.44	-581.79	-144.47	231.08	9.58
562	-555.91	271.73	-414.31	-461.58	170.72	-50.96
563	-510.74	-57.86	-402.59	-610.05	119.26	-74.68
564	-603.03	-175.29	-381.84	-565.49	91.86	-68.15
565	-490.48	-251.46	-235.6	-455.66	44.71	31.46
566	-460.69	-295.41	-87.89	-294.98	5.98	141.27
567	-350.34	-319.82	-30.52	-214.39	4	184.63
568	-281.74	-245.85	-46.14	-96.95	9.92	244.14
569	-520.26	61.77	-196.04	5.95	25.51	NaN
