# Supplementary material for: Complexes of vertebrate TMC1/2 and CIB2/3 proteins form hair-cell mechanotransduction cation channels
Source: eLife. 2025 Jan 8;12:RP89719. doi: 10.7554/eLife.89719 (PMC11709434; doi:10.7554/eLife.89719)
Supplement: Figure 3—source data 1. [file elife-89719-fig3-data1.zip › Figure 3H/homo/5-3-T3.csv]

Time	Lat	Foreaft	Vert	Pitch	Roll	Yaw
1	158.57	313.29	-25.54	8	NaN	NaN
2	-793.46	255.62	1014.16	-53.38	262.82	-216.52
3	-983.64	1.46	1069.34	-77.7	178.68	-327.85
4	-939.94	-406.25	1092.53	-44.77	142.4	-334.72
5	-983.4	-612.79	1025.88	96.13	143.28	-257.29
6	-944.82	-190.92	795.41	241.58	114.69	-172.36
7	-1122.56	123.78	602.54	244.42	-9.67	-220.09
8	-1208.98	397.22	410.4	145.78	-213.56	-266.3
9	-885.25	-261.47	453.86	-79.74	-406.37	-201.26
10	-452.39	-577.88	757.08	-121.58	-494.66	-45.44
11	-35.16	-298.1	985.84	12.18	-401.31	97.6
12	37.84	-99.61	1119.87	61.43	-342.29	154.51
13	297.61	34.67	953.13	93.08	-209.78	244.6
14	212.4	520.02	888.92	98.51	-17.88	243.26
15	-16.11	387.7	834.96	-53.16	75.32	201.02
16	84.47	-1.46	1109.86	-238.74	67.6	312.81
17	314.94	-474.61	1417.72	-279.17	73.67	384.09
18	365.72	-879.39	1537.84	-205.29	92.9	540.95
19	601.07	-442.14	1394.04	7.39	167.57	589.94
20	345.95	-532.23	1273.19	145.78	301.42	496.83
21	320.31	-139.65	948.73	249.73	303.89	362.43
22	272.71	14.4	898.93	213.17	283.33	164.64
23	45.9	71.53	914.79	138.95	249.45	-51.03
24	-317.38	-343.99	1112.3	137.51	207.61	-84.32
25	17.82	-312.26	970.95	208.71	243.77	-62.96
26	-225.59	-118.65	839.84	119.08	296.6	-10.8
27	-305.66	23.68	949.95	-31.46	243.59	99.12
28	-559.33	-147.95	1175.05	-186.49	188.96	292.36
29	-685.06	-494.87	1230.96	-277.25	98.3	466.13
30	-85.45	-742.92	1164.55	-87.28	229.16	419.28
31	-475.59	-318.6	945.07	-12.85	288.67	322.39
32	-498.78	-181.64	1089.84	46.23	312.87	139.83
33	-524.41	-454.35	903.56	161.87	316.59	-86.88
34	-1185.06	-237.3	589.6	3272.36	469.48	347.5
35	-297.61	-970.7	87.65	126.28	-56.79	286.87
36	845.21	-1737.3	-321.53	223.82	10.59	33.05
37	-1048.83	-1917.72	-698.97	427.06	-158.11	-143.31
38	-558.59	436.04	-1751.46	542.6	-677	-297.58
39	3592.04	1185.3	-382.32	105.22	-1000	10.99
40	5853.76	1477.54	-92.53	-327.73	-497.89	-768.74
41	4491.7	-277.1	-674.07	-613.34	779.21	-1000
42	643.8	-1140.87	150.39	-494.32	999.97	-1000
43	273.93	-189.94	765.38	-145.94	773.47	-210.21
44	1149.9	-873.05	2587.89	250.73	490.23	66.35
45	109.37	500.49	1262.7	382.6	136.69	-224.33
46	-572.51	2152.34	479.25	-168.55	-516.08	49.1
47	1144.78	553.96	542.97	-319.15	-745.36	148.28
48	2841.55	-463.62	927.49	-184.08	-659.85	259.89
49	1749.02	-1658.2	1418.7	235.26	-215.42	189.79
50	1041.75	-953.86	1445.07	919.16	27.01	221.71
51	1176.51	84.23	968.02	979.19	129.15	110.11
52	-125.24	36.38	755.62	773.65	284.76	140.23
53	-883.54	-323	787.6	591.74	156.43	222.47
54	-883.3	-442.63	521	463.93	-127.47	410.8
55	147.95	-493.16	552.49	432.07	-337.71	423.61
56	1084.72	-268.31	907.71	495.27	-289.28	381.04
57	1804.93	450.93	593.26	466.49	-44.49	210.27
58	792.97	117.92	417.97	316.35	236.15	-52.86
59	124.27	-50.78	276.61	262.42	238.77	-126.4
60	112.55	-120.12	392.09	182.19	119.93	-105.04
61	146.48	17.82	125.98	116.21	85.11	-91.34
62	94.73	-33.2	-7.32	25.48	45.35	-13.76
63	95.46	-249.02	-74.46	-2.38	-46.69	-24.51
64	828.37	-190.67	151.12	27.31	-163.79	-186.37
65	846.68	-274.66	126.22	12.33	-146.58	-379.21
66	1611.08	247.8	162.84	16.11	-63.81	-592.16
67	1512.21	710.21	-22.22	55.51	177.7	-699.62
68	1023.19	259.52	-20.51	-56.64	243.04	-676.09
69	791.99	58.35	92.29	-163.09	343.05	-567.96
70	303.22	-34.91	683.11	-50.2	260.44	-598.3
71	294.68	445.56	537.84	87.46	121.4	-658.91
72	370.12	1132.32	133.06	129.94	22.13	-574.4
73	273.93	1008.79	73.24	12.54	-14.95	-334.5
74	-70.8	913.33	304.44	-13.7	-76.48	-214.51
75	337.65	607.91	502.44	-70.5	-275.51	-107.64
76	793.95	247.07	420.65	-63.57	-315.03	0.12
77	880.62	-426.76	427.25	-12.82	-164.86	-18.1
78	413.33	-538.57	470.21	155.24	-1.65	-187.47
79	218.51	-534.67	511.23	392.82	24.29	-403.75
80	-43.7	0.24	355.71	482.6	5.43	-502.11
81	-166.26	695.56	22.71	516.82	-2.59	-751.37
82	-516.36	1284.67	37.6	330.81	5.58	-946.47
83	-1407.47	752.44	188.96	55.6	-15.84	-876.01
84	-1588.62	361.33	418.46	14.71	-299.04	-545.47
85	-1054.93	124.02	194.34	71.5	-511.96	-132.23
86	-390.63	67.14	21	54.17	-546.54	82.92
87	469.48	-60.55	128.91	38.39	-444.49	297.36
88	524.66	-225.34	333.74	60.36	-140.11	204.53
89	135.25	-294.19	369.38	179.11	83.92	-27.8
90	-45.9	-120.12	418.7	289.64	197.42	-157.1
91	-441.65	334.23	290.77	223.27	194.12	-188.78
92	-684.08	218.51	505.37	186.31	182.65	-190.61
93	-638.18	317.38	429.93	182.31	86.27	-132.75
94	-568.12	236.82	266.11	158.66	0.31	-51.24
95	-259.77	54.2	355.22	118.87	-0.73	102.91
96	-319.58	79.35	337.16	135.35	80.11	181.46
97	-837.65	277.1	257.57	146.58	68.91	175.81
98	-434.33	305.66	418.7	127.66	-8.39	122.99
99	-291.02	271.48	371.34	118.87	108.73	-100.16
100	-814.21	154.54	270.51	64.03	181.21	-276.79
101	-762.45	-127.44	309.08	9.58	146.73	-292.54
102	-1004.39	-156.98	270.26	54.6	112.09	-232.48
103	-1194.09	-175.05	114.75	130.31	17.09	-77.85
104	-681.88	-155.27	47.36	155.3	-15.56	1.22
105	-726.07	-86.67	107.67	197.85	33.36	165.31
106	-520.51	-220.21	156.74	240.42	27.1	272.8
107	-289.31	-212.65	167.24	288.51	67.99	243.5
108	-317.14	-311.28	260.99	345.98	148.47	138.89
109	-378.91	-288.09	114.26	487.37	216.58	103.39
110	-462.16	-366.94	70.07	561.71	213.93	151.15
111	-395.26	-56.4	-252.69	629.06	242.22	380
112	17.58	132.32	-315.19	574.43	256.93	624.63
113	201.42	444.82	-430.66	490.57	270.87	559.48
114	-136.23	903.81	-627.2	345.61	299.74	271.64
115	-196.04	897.95	-411.87	134.95	271.79	-30.12
116	-342.53	740.97	-358.15	1.95	282.9	-203.61
117	-444.34	287.84	-199.46	-83.92	254.18	-204.19
118	-334.23	-10.25	-86.43	-212.62	215.85	-96.98
119	-617.43	-275.39	-27.83	-85.27	170.96	6.2
120	-498.05	-281.74	-90.58	102.78	90.94	183.93
121	-285.64	-258.54	-182.86	268.4	95.4	302.76
122	-128.42	17.09	-390.14	310.21	168.12	301.42
123	-111.57	350.83	-511.72	287.08	193.12	266.39
124	-272.46	305.91	-558.35	304.2	263.46	50.02
125	-517.82	582.52	-612.3	241.58	282.2	-207.31
126	-872.8	437.01	-477.05	77.24	192.6	-219.18
127	-662.35	181.64	-291.75	-73.49	51.45	-34.21
128	-644.53	158.94	-227.54	-155.98	-11.6	53.25
129	-339.11	221.44	-106.45	-135.99	-45.47	-10.35
130	-272.22	405.76	-190.19	-102.78	-41.05	-302.89
131	-706.79	48.34	-77.88	-165.25	-41.14	-478.88
132	-560.79	169.19	-193.6	-190.16	-107.73	-363.53
133	-362.79	211.91	10.99	-177.12	-129.67	-199.52
134	-407.23	253.66	-135.99	-74.68	-131.13	-197.6
135	-534.42	71.29	-210.45	-34.79	-123.9	-209.66
136	-530.27	-59.57	-177.73	-4.46	-114.41	-212.13
137	-669.68	-135.74	-314.94	28.99	-99.64	-117.65
138	-441.41	-331.3	-215.33	43.55	-109.25	39.58
139	-153.08	-131.35	-194.34	73.09	-54.78	61.61
140	-265.63	-10.25	-147.46	155.03	63.14	40.5
141	-392.09	-28.81	-108.15	179.84	89.29	33.08
142	-319.09	-45.9	-46.14	176.61	116.55	24.6
143	-603.52	115.72	-63.72	174.9	152.89	128.81
144	-391.11	270.75	-96.19	165.34	129.36	213.75
145	-364.75	311.04	-154.05	128.78	151.31	151.12
146	-440.92	249.27	-117.92	105.16	199.92	78.37
147	-769.04	200.2	-176.76	91.58	206.48	90.97
148	-789.06	230.22	-35.89	29.63	169.07	219.76
149	-587.16	289.55	-13.67	37.69	130.37	393.13
150	-276.12	692.38	-15.38	-5.95	108.52	421.51
151	-287.35	427.98	53.22	-105.19	155.58	287.96
152	-364.26	235.6	17.58	-147.4	196.5	208.77
153	-469.24	119.38	-34.18	-149.11	194.92	230.74
154	-422.12	32.23	-79.59	-120.73	138.18	230.32
155	-714.84	174.07	-367.43	-86.52	96.74	195.8
156	-542.72	-249.51	-272.22	-121.95	-38.21	245.61
157	-11.47	-545.17	83.74	31.37	-101.23	241.27
158	174.07	-470.7	112.79	269.41	-19.78	124.66
159	133.54	-217.29	-28.32	353.24	39.34	70.77
160	-156.98	-139.4	-147.95	490.57	120.27	84.14
161	-36.38	-161.13	-278.32	617.68	157.47	301.61
162	500.24	-3.17	-558.84	689	177.46	544.71
163	735.11	143.31	-498.05	685.52	262.94	642.33
164	718.75	472.66	-664.06	609.47	306.12	432.71
165	334.72	787.84	-695.56	489.41	293.73	268.34
166	4.39	629.15	-373.29	207.58	232.76	-10.71
167	-192.87	468.26	-550.78	9.61	168.15	-155.73
168	-116.21	54.93	-320.56	-112.18	95.28	-178.68
169	122.8	-227.29	-192.87	-25.91	94.36	-86.06
170	200.68	-369.14	-163.57	172.82	145.63	125.21
171	229.74	-433.11	-350.1	220.12	155.55	245.45
172	683.35	-186.77	-579.35	336.91	177.25	475.98
173	663.09	-4.64	-597.66	329.07	230.9	536.96
174	572.75	297.61	-605.96	307.4	215.3	445.07
175	805.66	603.27	-594.73	259.74	232.79	181.52
176	85.45	440.19	-429.2	139.92	340.24	-133.64
177	-156.74	450.93	-522.46	-13.82	282.68	-202.91
178	-249.76	277.59	-466.8	-166.75	152.74	-150.97
179	-229	150.39	-428.96	-239.14	81.7	-104.43
180	67.14	-30.03	-84.23	-243.29	-28.56	-20.08
181	262.45	-49.07	-272.46	-143.1	-75.26	78.46
182	541.99	-39.31	-291.02	-88.71	-93.38	128.66
183	649.66	-32.96	-316.16	-39.12	4.27	117.16
184	578.86	-53.22	-359.38	-6.29	54.38	73.06
185	364.5	-153.32	-408.45	74.19	117.25	2.2
186	494.87	-149.41	-337.65	164.18	144.41	-35.61
187	293.95	4.88	-417.24	180.57	139.77	-37.9
188	246.09	27.1	-515.14	132.35	122.04	67.81
189	77.64	-24.9	-436.28	130.92	111.21	131.96
190	333.01	283.2	-479.74	176.27	10.77	102.23
191	672.61	437.99	-473.14	196.26	-10.25	-91.49
192	508.79	436.28	-379.15	108.98	29.57	-232.57
193	600.59	378.17	-346.44	32.2	35.46	-262.3
194	563.96	281.49	-230.96	2.11	35.49	-227.45
195	530.52	320.31	-248.78	-15.56	59.88	-196.5
196	125.24	346.19	-288.57	-100.28	76.08	-189.03
197	108.89	310.3	-291.5	-138.24	41.93	-191.96
198	-89.84	121.58	-105.22	-110.38	22.61	-246.52
199	-209.72	196.78	-205.08	-16.42	-13.43	-311.83
200	-272.22	217.53	-135.74	-0.37	-61.52	-338.65
201	-336.67	211.67	-172.85	-8.91	-88.87	-333.8
202	-408.45	181.64	-218.02	30.06	-153.29	-317.54
203	-441.41	59.81	-150.39	119.45	-209.56	-312.99
204	-373.05	169.68	-380.37	164.79	-299.47	-213.84
205	-174.56	-8.06	-452.64	119.63	-318.85	-30
206	-110.84	-194.34	-299.32	146.15	-266.3	142.24
207	155.52	-201.9	-220.7	176.76	-239.47	220.98
208	453.37	28.56	-218.75	274.69	-134.92	295.78
209	265.38	281.49	-152.34	308.72	5.31	323.7
210	210.21	235.11	-359.86	302.34	97.5	358.22
211	553.22	348.63	-454.59	261.44	157.56	301.48
212	481.93	219.48	-305.18	169.83	262.79	124.63
213	12.45	232.18	-411.13	86.91	276.43	49.53
214	-13.43	368.9	-448	45.93	258.21	14.56
215	-115.48	319.34	-392.33	-49.13	222.41	-45.93
216	-63.23	107.42	-216.31	-104.83	172.52	-88.56
217	-132.57	52.98	-250.98	-25.21	121.55	-79.77
218	-132.32	36.13	-250	68.36	83.56	-59.81
219	-59.08	41.99	-384.03	65.03	69.27	-59.97
220	2.2	171.63	-250	49.16	54.23	-119.26
221	-132.32	380.86	-212.65	51.61	52.43	-314.24
222	-514.89	314.45	-133.54	36.13	21.67	-583.07
223	-767.33	278.08	-97.17	2.59	-27.34	-635.35
224	-925.29	36.38	-33.94	-1.25	-71.84	-568.73
225	-795.41	35.89	132.57	8.36	-137.91	-421.42
226	-943.12	67.14	-52.49	54.26	-135.65	-351.01
227	-1015.87	-154.54	76.9	109.77	-175.45	-261.38
228	-888.92	-188.72	-130.86	184.97	-226.81	-114.72
229	-401.37	-302.98	-122.31	167.69	-200.99	-21.27
230	-428.96	-314.21	-15.63	144.17	-87.22	152.16
231	-336.18	-68.6	-4.15	187.93	-4.06	269.26
232	-746.58	-69.82	-160.16	165.13	15.72	329.65
233	-134.03	-36.87	-46.63	184.81	-105.8	354.25
234	315.67	129.64	15.38	302.22	0	172.55
235	-58.11	432.13	-221.44	295.99	126.68	43.85
236	-628.91	370.61	-379.15	180.88	177.83	-202.51
237	-926.51	245.12	-397.22	89.14	132.69	-285.77
238	-853.27	208.74	-383.54	-11.47	43.43	-174.59
239	-430.91	141.85	-216.8	-44.49	10.35	64.88
240	-394.04	86.43	-170.17	-8.48	84.17	307.65
241	-288.57	-17.82	-75.68	2.2	125.95	392
242	-382.81	-115.72	-68.6	20.51	177.34	425.26
243	-296.39	-7.32	-65.92	81.24	196.41	289.67
244	-438.48	52	-31.25	76.69	197.14	108.73
245	-544.68	77.64	50.54	85.78	183.26	58.84
246	-762.94	91.31	11.47	149.78	202.79	104.58
247	-591.31	195.07	-141.85	221.83	172.88	260.96
248	-388.92	69.09	-132.08	285.19	173.28	418.61
249	-112.3	221.44	-373.05	353.39	182.71	479.13
250	-102.78	283.69	-452.15	359.8	213.26	414.15
251	-231.2	206.79	-427	313.75	205.29	387.82
252	-180.66	-132.57	-437.99	299.71	203.34	391.42
253	-66.89	-236.82	-535.4	418.4	194.79	429.02
254	129.64	212.4	-758.06	564.79	167.39	420.9
255	79.35	447.27	-739.26	488.43	159.36	337.65
256	-44.19	198.24	-662.84	332.86	113.4	253.11
257	-23.68	92.29	-674.07	275.36	32.5	130.89
258	195.31	-171.14	-620.12	248.08	13.85	66.93
259	312.26	-226.07	-789.55	214.63	25.39	15.96
260	480.96	-258.06	-716.8	219.76	71.81	53.74
261	502.69	-150.63	-773.93	187.74	175.84	150.39
262	450.44	-135.25	-592.04	152.01	229.98	283.94
263	501.71	-114.5	-668.46	115.84	257.72	426.15
264	649.17	-235.6	-687.26	114.75	301.06	624.76
265	805.18	-292.48	-619.14	98.05	348.18	704.65
266	782.23	-330.32	-600.34	66.07	416.96	774.08
267	1005.62	-197.27	-646.97	158.66	424.77	704.65
268	1132.81	-38.82	-666.75	198.82	435	606.93
269	868.41	-92.04	-687.5	114.38	443.7	448.52
270	585.21	-260.01	-405.76	-37.26	400.45	211.24
271	538.09	-330.32	-370.61	16.02	346.95	45.5
272	457.52	-491.7	-435.3	34.03	294.62	31.98
273	825.93	-699.95	-191.16	117.34	176.3	79.68
274	884.52	-662.35	-549.8	219.06	104.49	49.44
275	684.57	-717.53	-608.64	300.35	93.57	-47.88
276	552.25	-521.73	-485.35	366.61	32.2	-145.32
277	536.87	-386.96	-567.63	336.3	-66.04	-239.23
278	431.15	-222.17	-448.24	242.98	-137.33	-349.43
279	341.55	46.14	-531.01	178.59	-156.83	-417.63
280	168.95	-9.52	-480.22	80.66	-166.96	-413.48
281	-260.5	-76.9	-686.04	-33.91	-312.5	-339.26
282	-271	-300.05	-314.21	-1.4	-531.25	-156.37
283	-107.91	349.37	-575.44	17.46	-637.27	137.39
284	209.23	673.83	-739.26	-206.05	-649.08	235.93
285	694.09	613.53	-1169.19	-366.79	-580.6	233.92
286	736.33	-84.47	-1065.19	-543.12	-434.23	264.25
287	528.81	-624.76	-1233.4	-440.7	-290.37	392.12
288	558.11	-1135.01	-616.21	-179.81	-220.89	581.94
289	438.72	-713.87	-584.96	132.23	-180.24	648.74
290	523.93	-346.68	-905.52	305.82	-242.61	592.13
291	613.28	-108.15	-746.09	292.82	-315.37	508.18
292	625.98	62.99	-381.35	179.05	-304.66	354.95
293	576.9	2.93	-189.21	50.2	-249.08	260.74
294	706.3	358.89	-563.48	-29.33	-243.32	250.92
295	888.92	47.36	-577.15	-289.76	-195.13	205.05
296	611.08	-425.78	-725.34	-378.78	-95.28	225.01
297	779.79	-849.12	-639.89	-258.76	-20.78	298.74
298	707.52	-570.56	-651.12	-48.65	101.56	280.12
299	335.21	-405.27	-676.03	42.51	168.21	255.4
300	176.76	-395.02	-686.04	125.67	129.24	265.78
301	-58.35	-374.27	-668.95	123.5	74.4	312.74
302	195.8	-282.23	-580.08	45.01	-57.8	398.04
303	430.18	-432.62	-430.18	-25.51	-107.48	401.89
304	494.38	-455.81	-280.52	6.87	-69.55	338.1
305	373.78	-213.87	-499.27	-4.21	-29.79	290.16
306	381.1	-185.55	-538.09	-95.31	4.46	287.54
307	554.44	-375.73	-614.75	-116.64	43.82	264.68
308	484.62	-437.99	-524.17	-82.43	148.65	163.91
309	166.75	-341.06	-375.98	-27.16	232.33	49.01
310	-123.54	-375.98	-394.53	-57.89	243.23	27.4
311	241.21	-486.08	-320.8	-32.2	191.19	82.03
312	385.25	-583.5	-311.04	65.92	187.84	81.3
313	677.73	-603.03	-347.66	125.21	219.06	58.56
314	502.93	-687.5	-459.47	228.67	334.32	-1.83
315	358.4	-272.71	-768.8	306.92	409.88	-3.27
316	299.32	-425.05	-457.28	247.34	440.89	-19.68
317	144.53	-439.94	-373.54	246.22	424.56	-29.48
318	230.22	-225.59	-398.44	233.31	373.69	-20.08
319	426.51	246.58	-224.61	158.14	365.84	-38.64
320	465.33	137.7	-144.78	-57.86	386.29	-114.81
321	687.99	45.41	-230.47	-163.88	438.29	-208.83
322	497.07	41.99	-199.46	-224.85	529.11	-351.93
323	345.95	84.96	-279.05	-252.81	534.15	-522.4
324	505.37	327.64	-365.23	-223.72	541.75	-600.68
325	897.22	805.91	-538.09	-346.28	703.64	-740.39
326	961.67	47.61	-284.67	-441.25	999.97	-822.48
327	-66.41	-470.46	-41.26	-386.66	999.97	-688.32
328	-883.54	1544.68	549.07	-427.25	911.74	-200.56
329	-631.1	-324.22	856.93	-372.74	260.53	-104.34
330	-683.59	49.07	921.63	-247.86	-119.08	-68.05
331	666.75	378.17	895.02	-173.34	-69.03	-14.83
332	439.94	244.63	1276.37	-87.65	320.65	-32.71
333	380.13	-192.38	1526.86	55.02	428.5	-13.76
334	-26.12	4.15	990.72	93.14	410.89	-37.17
335	244.63	248.78	689.45	97.66	365.6	-79.53
336	199.95	357.18	542.97	18.8	495.79	-82.24
337	14.4	268.07	630.86	-91.25	542.27	-51.39
338	-166.02	185.3	674.56	-191.96	500.34	-94.02
339	-530.52	71.53	658.2	-168.15	430.21	-114.99
340	-168.46	419.43	679.2	-208.04	293	-76.02
341	31.74	273.44	779.3	-237.06	349.76	-43.43
342	-124.51	-559.81	898.68	-114.38	377.56	-88.9
343	-381.1	-540.04	449.71	100.16	343.63	-33.69
344	-316.16	-378.42	370.12	251.89	232.06	22.58
345	-268.55	-134.52	562.99	271.48	204.77	58.96
346	-368.16	12.94	530.52	268.65	183.72	154.11
347	-238.28	403.56	607.42	269.1	201.45	154.82
348	-871.58	318.6	369.38	159.67	294.62	-38.7
349	-1109.86	-324.71	392.82	150.94	196.2	-170.01
350	-1078.13	-389.16	224.61	294.71	70.34	-212.8
351	-522.22	96.44	162.84	242.55	32.14	-261.99
352	-86.67	1242.19	719.48	77.39	68.24	-173.89
353	-119.14	-140.14	1005.62	-240.3	282.93	-132.08
354	-944.58	-482.91	1156.98	-133.36	432.77	-166.99
355	-1153.08	-446.04	1007.81	35.25	362.3	-193.54
356	-961.43	-564.21	889.65	109.65	277.19	-237.4
357	-892.09	-494.63	519.53	163.48	289.98	-194.49
358	-910.4	-462.4	536.87	177.52	272.49	-127.26
359	-1142.82	-254.39	306.15	86.94	219.02	-45.62
360	-1145.26	-35.4	577.15	26.46	206.48	-41.6
361	-1314.7	-222.66	482.91	-42.6	174.35	-49.47
362	-1236.08	-271.24	465.09	-124.11	81.76	-56.55
363	-935.06	-434.08	418.21	-136.02	20.39	-83.1
364	-1015.14	-452.64	395.02	-120.57	0.09	-114.32
365	-1035.64	-651.86	518.31	-82.86	-52.22	-111.27
366	-903.56	-582.28	524.17	-29.17	-81.39	-56.24
367	-790.77	-546.88	557.13	-5.19	-67.35	-11.66
368	-982.91	-558.35	490.23	37.96	-55.82	78.77
369	-747.31	-639.4	598.88	92.04	-96.86	160.19
370	-518.55	-542.72	642.58	174.22	-29.39	88.96
371	-781.74	-217.04	471.19	165.13	38.82	-58.07
372	-954.83	-210.21	672.36	154.14	25.88	-101.35
373	-879.15	-362.3	803.22	121.52	9.92	-93.54
374	-931.15	-338.38	672.12	124.73	-18.25	49.16
375	-495.12	-239.01	516.85	73.09	-71.41	314.42
376	-475.83	-101.56	508.79	-25.09	-29.08	481.9
377	-542.72	-58.84	762.94	-104.34	44.56	483.43
378	-783.45	178.47	849.12	-125.79	64.64	433.9
379	-785.89	-131.1	840.09	-180.91	82.31	238.19
380	-586.67	-354.74	767.58	-105.87	83.4	-0.34
381	-378.42	-250.73	775.63	-40.92	111.3	-94.45
382	-534.91	-259.52	765.63	-61.19	153.93	-23.22
383	-767.82	-289.79	705.57	-81.05	128.14	80.75
384	-455.32	-547.61	696.53	-94.48	147.95	209.01
385	-642.33	-441.65	578.37	-21.85	250.95	109.37
386	-1046.14	-324.71	404.79	-3.78	281.92	-24.14
387	-1215.58	-60.3	611.08	-44.53	216.19	-67.99
388	-1109.62	78.86	718.99	-160.64	137.57	-21.45
389	-1228.27	1.71	864.26	-277.56	93.48	98.45
390	-1148.19	-30.03	698	-340.24	37.2	140.93
391	-1022.95	-574.71	621.58	-420.59	-39.4	163.73
392	-718.75	-856.69	622.07	-341.92	-72.08	209.47
393	-721.44	-982.42	672.12	-175.66	-69	200.32
394	-356.69	-881.59	562.5	26.31	-53.89	187.9
395	-305.42	-1095.21	712.16	249.66	36.62	145.72
396	-331.79	-1106.45	491.7	385.41	82.37	143.71
397	-556.88	-697.02	386.23	575.01	153.53	200.26
398	-590.58	-322.27	342.04	616.15	162.23	349.33
399	-442.87	88.13	256.84	562.68	163.54	415.92
400	-596.44	82.03	593.51	457.64	153.84	316.68
401	-471.92	237.79	562.5	437.44	172.58	150.94
402	-477.29	136.47	567.87	433.53	260.71	21.55
403	-763.43	57.37	396	403.35	295.96	-13.95
404	-1039.31	-38.57	296.14	344.27	298.16	15.11
405	-1098.14	-166.26	328.61	413.54	243.13	105.1
406	-873.29	76.9	141.85	534.21	134.89	64.82
407	-864.01	222.66	7.32	514.22	48	4.06
408	-968.75	175.29	-124.51	364.75	0	31.46
409	-1274.9	112.06	-220.21	314.58	-36.68	54.32
410	-1101.07	67.63	-52.73	324.28	-127.29	47.06
411	-979	-1.95	21	354.74	-174.8	-40.59
412	-928.47	120.36	14.4	403.66	-163.48	-67.26
413	-883.79	147.71	17.58	326.66	-152.4	61.83
414	-882.32	39.79	298.34	280.94	-151.25	149.29
415	-563.23	-25.88	202.64	182.22	-168.73	359.1
416	-81.54	68.12	256.59	74.46	-44.25	517.82
417	-861.08	-57.86	259.52	-13.67	93.35	356.05
418	-1224.61	-216.06	289.31	18.19	-12.48	250.7
419	-921.63	-267.58	83.98	51.21	-141.17	240.88
420	-272.22	-119.87	8.79	89.51	-162.29	256.59
421	-221.68	-169.68	289.55	202.03	23.8	135.1
422	-400.88	363.53	215.58	380.55	128.08	-92.56
423	-561.77	427.73	207.03	232.54	165.5	-200.44
424	-686.77	324.95	238.28	-13.76	143.37	-61.43
425	-1041.99	-231.2	265.63	-27.56	6.04	251.1
426	-711.67	-208.25	181.4	63.9	-51.03	373.47
427	-432.86	250.73	-19.78	225.89	-68.3	347.26
428	-257.32	308.11	-91.8	195.22	-62.96	31.31
429	-154.79	-112.79	179.2	144.68	-28.99	-309.08
430	-252.44	-211.18	168.46	223.57	56.12	-392.91
431	-483.89	-141.36	69.58	251.19	97.14	-297.55
432	-618.65	98.63	-129.88	217.04	176.79	31.31
433	-428.22	208.74	103.52	188.45	162.23	214.69
434	-478.03	275.39	71.04	254.27	225.68	93.78
435	-1038.33	73	23.68	253.6	225.83	-82.06
436	-942.87	146.97	-125.73	265.84	159.88	-115.36
437	-789.55	499.51	-166.75	115.84	124.39	-70.65
438	-485.6	23.68	209.47	96.19	88.13	3.54
439	-773.44	-167.48	-180.66	144.65	82.55	55.85
440	-84.23	-232.67	-7.57	167.33	61.04	101.23
441	115.72	183.84	-166.02	154.94	259.03	54.47
442	-607.67	140.14	-180.66	36.93	260.28	50.08
443	-887.94	-394.78	-152.34	40.92	203.13	103.88
444	-442.63	-327.64	-256.59	123.96	105.83	235.2
445	34.42	-6.59	-277.34	229.68	185.91	212.4
446	-393.8	830.81	-244.63	213.53	368.99	39.58
447	-476.32	413.57	-26.86	92.29	349.12	-99.03
448	-1205.32	-379.88	-251.22	189.73	171.75	92.74
449	-691.65	-19.04	-469.97	227.33	89.84	188.32
450	-598.88	-37.6	-403.81	269.9	42.02	244.6
451	-674.8	266.85	-365.97	300.84	-23.9	200.53
452	-683.35	552.49	-511.96	137.66	-74.04	128.17
453	-542.72	484.38	-230.71	-129.67	-142.33	-26.25
454	-421.14	526.12	-244.87	-333.01	-112.37	-139.5
455	-265.38	510.5	-322.75	-434.72	-62.26	-182.92
456	-362.3	21.73	-75.44	-560.76	73.09	-259.74
457	-752.2	-51.51	-167.48	-458.47	168.4	-238.16
458	-695.07	-180.91	-149.17	-330.44	166.29	-131.59
459	-1053.47	-164.06	85.21	-171.6	105.93	-44.4
460	-813.72	60.55	-316.41	-125.79	-43.76	88.29
461	-530.03	21.48	-214.84	-202.94	-68.97	143.55
462	-446.78	-313.96	62.74	-160.03	-24.17	122.22
463	-832.76	-417.72	-100.1	-6.84	-21.42	153.26
464	-276.37	27.1	-17.82	72.17	-83.47	227.36
465	93.02	318.12	291.02	70.25	3.17	85.57
466	-38.82	381.84	290.04	-6.29	137.73	-28.05
467	-181.88	394.29	510.01	-25.18	178.83	-35.22
468	-418.7	560.06	387.21	-28.08	209.81	16.11
469	-222.17	687.74	181.15	-115.88	193.97	136.57
470	-143.55	526.61	317.38	-265.87	290.92	201.11
471	-424.8	440.67	295.17	-265.01	304.78	294.01
472	-668.95	214.36	49.07	-266.48	208.34	305.11
473	-868.41	438.96	-146	-269.93	134.16	256.53
474	-813.96	-14.4	-3.66	-293.24	-13.58	119.87
475	-1184.81	-670.65	50.54	-134.37	-124.08	164.86
476	-484.13	-205.08	128.17	129.46	-241.61	307.16
477	105.47	318.6	315.43	309.66	-133.94	339.23
478	-42.72	422.85	375.98	287.14	76.6	392.18
479	-290.28	599.61	373.05	157.35	133	536.47
480	-238.53	776.61	505.62	61.4	135.01	620.7
481	-83.98	734.62	435.79	-186.07	153.84	708.07
482	-22.46	730.71	375.73	-369.63	186.83	580.35
483	-304.44	446.53	340.58	-454.86	150.6	263.37
484	-280.52	-80.32	307.62	-430.82	68.79	-17.79
485	46.14	-287.6	428.71	-163.51	26.03	-199.55
486	244.87	-386.23	834.72	0.73	48.55	-263.52
487	-207.03	-107.18	597.41	251.8	41.14	-232.03
488	114.5	-31.25	455.32	226.2	-87.34	62.62
489	747.31	-113.53	743.9	166.93	-56.4	325.04
490	730.47	-142.82	792.72	216.77	96.28	395.2
491	790.53	-43.21	669.92	250.85	226.38	448.52
492	655.76	96.68	416.26	254.94	299.9	503.94
493	510.01	222.17	339.11	224.43	393.89	481.26
494	-66.65	240.23	545.65	279.79	399.41	302.98
495	-502.44	550.78	119.87	326.93	275.36	333.37
496	29.54	482.67	585.94	182.83	47.55	362.4
497	-57.86	416.26	628.66	146.36	-53.96	321.81
498	-226.32	-7.32	478.52	121.52	-133.21	382.75
499	867.68	19.53	660.89	159.48	-189.51	501.19
500	1432.86	221.44	640.38	220.4	-35.55	508.58
501	1531.01	274.17	630.62	230.04	175.35	559.6
502	1288.33	285.64	433.84	162.72	341.83	590.64
503	1227.78	107.91	555.18	104.03	429.05	526.95
504	1119.63	-90.58	614.26	138.92	471.41	408.87
505	620.61	-382.81	554.69	158.14	434.02	384.77
506	109.13	-725.34	421.14	177.58	377.59	386.08
507	376.95	-612.55	404.05	325.16	209.56	452.88
508	748.05	-337.65	250.49	367.07	99.03	411.96
509	638.18	339.84	284.91	279.48	116.3	319.76
510	61.77	-33.2	319.82	90.42	9.83	-60.61
511	55.42	-382.32	306.64	128.91	-152.4	-248.47
512	151.61	-638.92	353.03	227.08	-224.37	-247.22
513	646.24	-651.61	319.58	420.23	-336.09	-181.76
514	805.91	-476.56	60.06	531.56	-343.23	-139.16
515	851.81	-125.73	-145.02	550.08	-328.43	-112.03
516	927	161.62	-191.89	522.74	-287.87	-77.58
517	1148.68	582.76	-81.79	325.44	-205.66	-92.22
518	1110.84	681.64	-37.84	116.33	-89.42	-53.71
519	977.54	498.29	151.86	13.67	-68.21	10.47
520	1050.05	358.64	100.83	-111.82	-67.23	140.14
521	1291.99	253.91	122.07	-149.84	14.43	203.46
522	1147.71	199.95	181.15	-84.75	137.73	148.5
523	1088.87	95.46	177.98	-19.5	238.04	-0.09
524	958.5	163.33	100.1	51.27	324.8	-175.84
525	918.46	149.17	452.15	99.76	367.34	-279.05
526	569.82	288.33	295.41	52.43	384.58	-251.1
527	109.62	82.76	307.13	-42.51	258.79	-75.68
528	275.39	177.98	101.56	-113.22	36.41	234.47
529	729	-261.23	268.31	-173.25	-119.2	422.39
530	925.05	-339.36	239.99	-121.37	-90.39	453.61
531	980.71	-266.85	100.34	-18.65	-50.29	443.24
532	985.35	-520.75	142.33	25.33	-44.98	476.96
533	1121.58	-498.29	180.66	173.4	-26.09	526.09
534	1393.8	-322.27	258.06	289.95	11.6	486.51
535	1572.02	-253.91	153.56	304.44	162.87	367.19
536	1320.07	-313.48	130.86	229.83	319.76	241.39
537	991.7	-481.2	345.46	244.6	417.39	49.74
538	763.67	-412.6	335.94	335.63	421.2	-73.97
539	291.75	-310.06	402.83	318.82	355.99	-68.15
540	344.73	-246.09	207.03	204.38	149.99	74.16
541	860.6	-354.49	501.22	109.99	9.03	225.62
542	831.54	-411.62	359.62	47	6.35	253.08
543	972.66	-666.99	482.18	37.96	-68.82	190.16
544	1039.55	-863.77	285.64	166.41	-75.5	104.68
545	964.11	-776.86	282.23	243.26	-72.3	37.84
546	792.24	-646	129.39	367.28	-63.81	-139.28
547	605.22	-330.81	29.54	436.22	-57.77	-182.65
548	808.11	441.41	NaN	NaN	NaN	NaN
