# Supplementary material for: Complexes of vertebrate TMC1/2 and CIB2/3 proteins form hair-cell mechanotransduction cation channels
Source: eLife. 2025 Jan 8;12:RP89719. doi: 10.7554/eLife.89719 (PMC11709434; doi:10.7554/eLife.89719)
Supplement: Figure 3—source data 1. [file elife-89719-fig3-data1.zip › Figure 3H/homo/5-3-T4.csv]

Time	Lat	Foreaft	Vert	Pitch	Roll	Yaw
1	31.22	-36.99	244.2	10	NaN	NaN
2	-483.4	550.78	-305.91	-200.32	-46.69	129.61
3	-368.16	-82.52	163.57	-220.09	-56	128.66
4	366.7	-443.6	248.29	15.87	-129.3	246.22
5	79.35	105.71	-25.63	194.89	36.44	66.5
6	-426.27	700.68	-240.23	110.38	176.12	-107.94
7	-472.17	288.09	360.84	-122.04	187.96	-152.56
8	-418.46	-16.6	483.15	-54.41	154.82	-269.07
9	-314.45	1.71	621.83	52.49	148.35	-260.86
10	-621.58	800.05	-129.15	28.99	183.07	-341.25
11	-989.99	543.21	-572.27	-249.85	212.83	-327.91
12	-1128.66	246.58	-100.59	-509.86	230.9	-131.71
13	-696.78	575.44	382.32	-715	152.47	107.12
14	-664.31	704.35	541.99	-1000	184.84	140.2
15	-746.83	306.15	249.27	-1000	251.74	-85.54
16	-867.68	-1074.71	-86.43	-1000	225.52	-274.72
17	-879.64	-2143.31	275.88	-936.58	173.22	-312.62
18	-597.9	-2193.36	338.38	-239.5	44.1	-250.15
19	-517.82	-1288.09	208.25	283.08	-15.35	-10.86
20	132.81	-315.67	278.56	451.11	32.96	202.67
21	-4.15	-38.33	117.92	306.3	325.26	231.41
22	-801.27	-165.77	414.55	115.6	532.32	206.48
23	-1174.8	-153.81	462.65	14.28	512.05	163.36
24	-1729.49	-281.49	738.53	-48.13	284.67	135.04
25	-1260.74	-672.12	973.39	-38.36	184.3	132.75
26	-1280.27	-1323.49	785.4	124.33	105.71	121.7
27	-1883.06	-1603.03	313.72	438.45	-58.99	240.69
28	-1042.24	-1436.04	87.4	854.95	-411.29	453.03
29	-187.5	-255.62	-424.8	999.97	-457.03	562.1
30	-486.33	495.36	-522.95	999.97	-315.61	443.73
31	-825.93	203.13	-173.83	739.65	-385.65	410.77
32	-706.54	134.77	-187.99	548.19	-453.4	435.12
33	-1210.69	147.46	-211.91	496.73	-593.81	396
34	-1069.34	136.23	-326.42	492	-688.32	393.71
35	-993.65	120.61	-413.09	556.12	-805.05	339.29
36	-878.66	775.15	-648.19	622.96	-922.97	237.27
37	-217.29	942.63	-634.77	519.78	-921.3	96.92
38	-171.63	729.25	-374.76	399.93	-789.64	-50.99
39	79.83	508.06	-126.46	329.68	-636.51	-125.4
40	122.56	457.03	0.24	329.1	-428.96	-222.29
41	-49.8	691.16	-94.73	305.18	-343.23	-260.07
42	-230.71	500.24	74.22	154.24	-229.37	-291.08
43	-17.33	171.39	311.04	62.96	-196.75	-239.47
44	-11.96	-28.81	283.94	103.18	-103.27	-177.76
45	76.9	205.32	140.87	0.95	-3.17	-220.86
46	63.23	-286.38	610.84	-39.95	169.8	-324.98
47	190.67	-340.82	929.2	61.25	314.39	-333.53
48	-419.92	270.75	562.74	158.91	618.77	-234.01
49	-751.95	122.56	517.82	84.41	726.53	116.24
50	-909.42	-33.2	682.13	-23.53	643.16	244.14
51	-1430.91	-869.38	690.92	63.9	506.29	237.95
52	-1217.29	-881.59	465.09	292.57	289.06	341.92
53	-913.09	67.63	182.13	320.07	222.35	205.2
54	-755.86	522.95	336.43	332.43	147.58	215.55
55	-455.81	1613.04	516.36	134.09	224.76	18.1
56	-790.28	1609.86	483.4	-230.68	247.77	-38.36
57	-322.75	719.73	281.98	-385.68	193.3	165.92
58	158.2	1148.68	-328.86	-488.16	252.84	44.92
59	519.78	788.57	-244.87	-813.96	344.91	-221.47
60	-44.43	237.06	-314.45	-965.24	416.93	-411.62
61	-832.52	-807.13	-437.99	-953.19	314.88	-483
62	-973.14	-931.4	-182.86	-721.47	225.65	-643.43
63	-1039.79	-2158.2	789.06	-279.57	40.19	-307.4
64	-730.71	-1367.43	688.23	525789.31	-989.01	380.74
65	-1656.25	-920.9	-955.32	280.67	744.84	-681.95
66	-1081.54	-1280.27	-361.82	325.84	688.81	-605.22
67	-1581.3	-1308.59	-895.26	484.19	671.08	-489.35
68	-1038.82	-2018.07	-685.79	466.16	563.75	-282.53
69	-1483.15	-2063.72	-921.39	683.9	538.82	-123.26
70	-178.71	-2357.18	-787.35	999.97	703.8	-84.11
71	-551.51	-2018.8	-387.7	999.97	538.94	-542.76
72	-1486.33	-1865.23	-1152.1	999.97	377.66	-650.6
73	-423.58	-2438.23	-2287.6	999.97	134.03	-437.99
74	-601.07	-730.47	-3536.62	999.97	476.47	-844.79
75	-2777.59	1495.36	-1515.63	999.97	518.62	-1000
76	-1750.98	-373.29	-812.74	696.53	-146.27	-102.33
77	-3000.98	-4306.4	-1198.24	942.87	-833.4	669.95
78	2279.3	-268.8	-263.92	999.97	-1000	703.06
79	193.6	1442.87	-1496.58	262.45	-145.05	430.73
80	-945.31	-2414.31	-483.15	-103.21	-12.63	103.91
81	2391.6	-2495.36	47.61	535.52	-102.36	-383.15
82	804.93	-1637.21	-2864.01	999.97	680.05	-945.43
83	-4065.67	1768.8	-2031.49	999.97	152.19	36.41
84	4273.68	958.25	2910.4	770.81	-251.95	-139.83
85	-533.45	1525.15	2929.69	215.91	-27.37	-375.7
86	-740.23	-570.56	2287.84	-148.35	189.64	-383.45
87	1613.28	-421.14	2535.16	202.33	126.62	63.69
88	1463.62	-329.1	3064.45	490.2	692.47	-93.11
89	-1373.29	2046.88	2861.57	526.64	732.48	20.11
90	671.63	1235.84	2359.86	-216.8	139.89	103.21
91	-1857.18	-1198.49	3217.77	-440.49	359.71	-204.13
92	-1670.17	-2290.77	3209.23	-271.24	-106.17	-50.45
93	-253.17	-510.01	2067.63	204.16	-98.14	-190.61
94	387.45	171.39	1023.44	227.87	250.64	-664.52
95	143.8	-81.54	951.66	48.68	502.84	-911.35
96	-991.7	-649.17	780.03	-3.42	273.38	-647.09
97	-887.21	-1131.84	795.41	21.24	179.69	-448.67
98	-300.54	-773.44	923.83	96.44	-10.71	-92.68
99	205.57	-176.03	997.07	157.29	-57.92	24.41
100	39.79	233.89	1027.59	150.27	118.87	-23.19
101	-234.62	290.77	974.61	-123.63	252.9	9.64
102	-808.84	-391.36	1280.27	-349.15	209.96	139.37
103	-1057.37	-493.16	1343.51	-400.09	128.97	159.36
104	-690.92	-824.22	1482.42	-439.36	-58.62	-6.41
105	-280.76	-1713.62	1514.89	-356.54	-42.45	-154.88
106	-237.06	-2216.8	1409.91	-7.45	39.09	-193.42
107	-90.09	-1726.81	827.64	423.61	32.44	-229.52
108	39.06	-1375.98	656.98	604.95	-7.48	-293.55
109	218.99	-1156.98	736.08	674.07	106.75	-237.21
110	-25.88	17.33	559.57	460.6	210.51	-156.4
111	-684.33	341.55	1032.96	255.55	211.79	-77.27
112	-589.84	-0.98	1689.7	-99.33	17.36	160.19
113	-111.82	-728.03	1719.97	-221.65	-67.23	269.99
114	162.84	-1155.03	1382.08	-203.92	-41.32	161.83
115	-471.19	-542.97	1079.35	-171.23	12.45	-99.4
116	-727.29	-331.3	963.38	-275.51	-19.65	-296.75
117	-880.37	-739.99	1080.57	-351.26	-110.11	-373.9
118	-657.96	-1320.31	906.74	-301.97	-181.61	-339.05
119	-88.38	-1602.78	784.42	-127.72	-277.8	-221.95
120	227.78	-1199.22	691.16	100.52	-264.83	-32.47
121	479.25	-1285.89	967.77	208.98	-250.03	101.87
122	679.44	-895.02	1171.63	250.03	-117.03	116.46
123	362.3	-766.6	1433.84	153.08	43.27	31.77
124	-11.47	-751.71	1348.39	8.03	132.29	-66.53
125	-67.14	-712.4	1217.29	-174.96	100.46	-200.2
126	303.22	-1206.54	1225.83	-250.18	92.16	-277.34
127	355.71	-1575.93	1171.88	-207.52	129.33	-381.99
128	211.18	-1614.26	1055.66	22.77	160.4	-428.19
129	88.38	-1521.48	1031.98	234.5	135.8	-470.37
130	-168.46	-1529.79	1028.56	423	66.04	-572.02
131	88.38	-1530.52	864.5	601.47	37.29	-543.79
132	96.19	-1124.02	894.53	639.83	95.64	-422.52
133	-199.46	-864.99	885.99	603.82	63.29	-294.95
134	-190.19	-329.83	981.93	472.11	-22.86	-218.08
135	-71.53	-278.81	1069.58	412.35	-53.68	-196.62
136	274.66	-370.85	1078.86	295.53	-124.3	-191.5
137	838.62	-516.85	1124.27	243.1	-113.95	-237.09
138	741.7	-541.75	1251.71	213.5	-27.53	-226.81
139	360.35	-565.67	1232.18	199.34	0.95	-135.99
140	437.01	-430.66	1231.93	211.7	-3.17	-48.86
141	581.3	-281.01	1135.99	166.32	32.84	-59.11
142	752.44	-630.13	1341.8	147	63.63	-32.44
143	597.66	-894.53	1463.87	226.62	146.09	85.21
144	-6.1	-469.97	1450.68	299.41	74.01	276.21
145	181.4	40.77	1163.82	303.38	-157.41	406.16
146	668.46	382.32	936.52	196.35	-221.04	278.17
147	779.05	592.77	936.77	-74.8	-122.19	6.56
148	1011.72	542.48	925.29	-428.04	30.33	-299.59
149	1354.49	-107.18	1033.69	-597.35	188.72	-433.01
150	870.12	-1013.43	1200.44	-744.11	480.47	-632.87
151	81.3	-1340.09	1122.8	-668.79	559.02	-718.66
152	-163.09	-1465.09	1348.39	-491.58	352.33	-699.98
153	208.98	-1316.89	1281.74	-192.9	241.21	-543.88
154	-30.76	-1020.51	1157.96	-9.03	260.89	-380.25
155	-197.51	-990.72	1100.83	129	144.13	-273.28
156	-35.64	-894.04	1065.92	265.81	52.55	-158.66
157	41.26	-916.99	1082.52	315.4	29.85	-49.62
158	127.69	-864.26	964.36	338.71	27.19	-41.9
159	457.03	-926.51	1018.8	373.99	53.01	-70.77
160	490.97	-726.56	753.17	493.99	160.92	-164.64
161	181.64	-480.96	738.77	497.07	253.51	-267.7
162	-75.44	-457.03	768.8	376.56	215.7	-260.68
163	212.89	-554.69	1033.45	351.01	137.57	-89.75
164	472.17	-492.43	1104.25	417.85	173.74	26.55
165	851.07	-460.21	1092.04	466.98	357.57	-27.47
166	-18.55	-47.36	786.38	483.92	415.86	-23.86
167	-472.41	531.98	909.67	395.78	321.96	29.72
168	-776.61	762.94	1113.53	199.04	214.29	17.82
169	-961.18	370.12	1290.77	1.77	37.08	41.08
170	-627.93	404.54	1195.8	-116.06	-134.19	15.75
171	-283.45	285.64	1291.5	-220.31	-148.83	-65.43
172	-512.94	-167.48	1296.88	-233.28	-171.84	-82.98
173	-244.38	-652.59	1206.79	-163.91	-286.62	-3.27
174	153.32	-531.01	1050.05	48.58	-321.9	137.02
175	690.92	-256.35	924.8	183.23	-250.79	227.23
176	616.46	-90.09	873.54	196.69	-55.48	256.38
177	735.11	362.79	748.54	137.48	58.14	284.18
178	787.84	440.43	852.05	-37.87	203.22	211.91
179	358.4	132.08	1134.52	-139.37	258.67	180.42
180	57.86	-388.18	1465.33	-200.78	293.88	123.38
181	-419.19	-579.59	1566.16	-157.29	283.63	116.76
182	-489.5	-586.91	1450.93	-44.86	164.22	115.23
183	-234.13	-678.47	1364.99	-21.97	26.12	112.18
184	88.38	-493.16	1250.24	-22.92	-10.59	99.4
185	193.85	-490.48	1294.92	-85.3	22.22	51.61
186	202.39	-380.62	1176.51	-148.07	89.32	-21.91
187	89.84	-575.44	1181.15	-174.84	127.04	-59.42
188	-140.14	-920.17	1192.38	-150.85	132.97	-170.23
189	-267.09	-949.22	1115.23	38.18	70.13	-244.51
190	-156.01	-721.68	1114.99	171.75	19.17	-243.16
191	-126.46	-751.46	1125.73	212.55	20.54	-249.3
192	-10.01	-856.69	1261.47	216.61	29.6	-218.75
193	17.09	-844.73	1239.99	221.25	30.3	-192.96
194	78.37	-886.23	1337.4	240.17	51.88	-158.69
195	73.49	-760.25	1259.77	302.28	32.07	-95.43
196	68.36	-659.18	1276.86	319.89	2.11	-10.93
197	213.13	-458.01	1200.68	303.31	25.63	28.69
198	437.5	-367.43	1174.56	252.72	81.27	-61.13
199	556.88	-568.12	1211.67	220.09	208.83	-150.24
200	304.93	-729.98	1169.43	264.28	268.74	-119.26
201	-490.48	273.93	639.4	291.41	242.31	45.07
202	-373.05	642.82	972.17	162.72	53.65	213.44
203	-440.43	385.74	1188.96	-38.09	-65.55	278.9
204	9.03	-148.44	1402.83	-126.16	-152.13	245.36
205	224.61	-51.27	1311.28	-103.91	-105.74	127.72
206	235.84	-167.48	1406.74	-137.79	-7.72	-38.51
207	178.47	-414.31	1314.7	-118.35	52.7	-189.33
208	-30.76	-533.69	1219.73	-102.14	61.4	-218.9
209	-108.64	-384.52	1098.14	-37.72	15.93	-155.52
210	84.23	-309.57	1018.31	-28.56	-35.89	-51.48
211	235.84	-576.42	1123.29	-28.59	-35.83	13.95
212	324.95	-804.93	1286.62	40.25	-3.72	48.13
213	342.29	-741.21	1231.45	111.97	46.33	88.47
214	255.13	-777.1	1249.02	132.29	69.73	142.52
215	333.25	-882.57	1309.33	156.95	53.41	268.22
216	381.35	-861.82	1334.23	196.32	67.02	360.66
217	330.81	-933.84	1292.72	252.87	108.83	385.22
218	338.38	-702.39	1086.18	331.76	160.83	312.47
219	51.27	-516.85	1024.9	340.79	225.04	160.16
220	-214.6	-431.88	928.71	307.86	192.41	5.83
221	-448.24	-463.38	1069.34	294.68	174.59	-24.54
222	-626.71	-293.7	1125.73	305.48	99.88	-30.12
223	-446.29	-54.69	1077.64	315.19	-11.51	-52
224	-89.6	213.38	1047.61	231.54	-66.41	-123.66
225	-41.26	304.69	1166.99	77.15	-71.62	-172.55
226	-78.37	167.48	1220.21	-29.57	-121.06	-188.72
227	-46.14	-222.66	1289.31	-9.83	-133.79	-91.03
228	156.98	-384.52	1253.91	24.51	-122.89	-49.62
229	155.27	-99.61	1069.82	63.32	-97.2	-48.07
230	11.47	-109.13	1061.28	73.21	-91.64	-85.78
231	37.84	-66.41	1075.44	67.11	-106.05	-77.39
232	-23.93	-114.26	1066.89	28.05	-80.66	-35.13
233	76.17	-528.81	1298.1	49.44	-71.23	14.1
234	297.61	-477.05	1262.94	101.78	-52.58	54.6
235	315.19	-329.83	1143.8	210.14	-3.27	57.65
236	-30.27	-190.43	1055.42	260.5	20.54	74.62
237	147.46	65.92	1040.04	190.52	-52.37	76.6
238	253.42	60.06	1069.34	81.97	-36.07	58.47
239	362.55	60.79	1110.6	3.17	-5.74	24.66
240	122.8	-125	1120.85	-131.1	16.66	-42.94
241	241.94	-597.41	1300.54	-108.67	15.17	23.71
242	307.13	-744.14	1163.33	89.87	11.11	211.73
243	486.57	-734.38	1109.13	239.44	11.66	396.7
244	812.5	-618.41	1134.03	311.46	44.65	452.15
245	671.14	-221.19	958.01	401.76	110.9	453.25
246	615.23	-130.86	970.95	370.79	120.12	369.29
247	495.12	-38.57	985.11	297.06	180.94	300.99
248	374.76	-96.92	1067.63	190.61	170.84	161.56
249	269.78	-196.04	993.16	72.97	84.26	-57.89
250	292.72	-298.58	1065.19	30.46	104.1	-182.31
251	63.72	-263.67	1013.92	51.3	91.25	-240.51
252	-138.92	-254.64	1009.03	20.6	21.48	-317.47
253	-161.38	-435.79	1090.09	9.28	-64.12	-267.24
254	170.17	-508.79	1345.7	-13.09	-134.52	-192.14
255	138.43	-426.76	1198.73	62.62	-91.09	-187.74
256	-193.85	-135.99	1168.95	79.65	-115.94	-140.99
257	48.34	24.17	1075.2	-15.26	-189.91	-91.22
258	458.98	35.4	1097.9	-77.24	-170.5	-113.22
259	461.91	-173.1	1222.17	-146.76	-103.55	-274.72
260	290.04	-477.05	1214.84	-41.11	-12.3	-478.49
261	56.15	-173.1	910.16	47.79	13.43	-576.26
262	-105.71	278.56	972.41	50.14	44.28	-449.25
263	-32.23	219.97	1011.47	84.66	47.21	-162.6
264	158.94	56.64	968.51	33.57	45.32	-46.05
265	270.75	205.81	1031.25	-117.1	70.8	112.73
266	355.22	3.66	1386.23	-339.23	169.34	146.58
267	110.84	-137.7	1478.52	-492.43	258.51	152.86
268	-2.44	-263.43	1490.97	-556.85	253.2	76.87
269	-158.45	-425.05	1469.73	-584.59	202.79	-124.05
270	-178.96	-835.45	1450.2	-494.42	155.52	-340.67
271	-343.26	-1137.45	1343.26	-218.81	156.86	-449.28
272	-310.06	-1092.04	1120.12	-78.55	149.29	-447.51
273	-543.7	-833.74	886.23	69	130.58	-341.34
274	-522.46	-662.6	1170.17	65.58	20.51	-172.24
275	-287.6	-391.36	1040.28	41.99	-98.51	26.37
276	12.21	-421.14	1121.83	-104.52	-159.82	180.79
277	144.53	-588.87	1224.85	-176.3	-179.99	135.41
278	452.88	-750.73	1299.56	-224.55	-119.23	-126.71
279	574.95	-1001.22	1308.35	-200.47	63.42	-433.69
280	57.13	-1207.76	1128.17	-150.88	96.37	-504.52
281	-33.2	-1220.7	970.7	-94.3	38.36	-467.19
282	-96.44	-1255.86	827.15	-7.9	-71.08	-324.31
283	237.3	-1367.43	878.91	135.77	-207.37	-230.1
284	274.9	-1099.61	704.1	256.59	-235.93	-164.64
285	466.55	-1145.75	961.67	335.39	-241.12	-123.78
286	626.71	-1005.62	869.63	485.26	-179.08	-104.16
287	629.64	-873.29	784.18	526.12	-121.15	-48.49
288	735.6	-582.52	886.72	489.5	-54.75	-4.85
289	886.72	-86.18	968.26	421.11	-15.63	-59.27
290	570.07	-398.19	1241.46	216.4	55.33	-277.74
291	369.63	-710.45	1277.83	176.79	57.5	-415.59
292	347.17	-780.76	1312.74	219.7	27.62	-497.62
293	431.4	-833.74	1231.2	247.71	22.92	-467.99
294	328.86	-416.99	993.9	184.11	30.52	-333.1
295	208.98	20.26	1015.63	111.48	19.65	-244.05
296	407.96	-67.87	1205.81	-4.21	-21.39	-68.91
297	570.07	-128.42	1215.82	-52.15	-75.62	-54.32
298	570.31	-61.28	1209.23	-92.5	-78.12	-85.05
299	550.78	-164.79	1207.03	-171.02	-61.31	-134.28
300	617.19	-551.03	1302.25	-137.02	-9.03	-159.64
301	839.6	-1000.24	1393.8	-90.36	20.6	-175.81
302	543.21	-816.89	1124.51	104.22	143.22	-106.45
303	171.63	-301.27	846.68	181.61	160.64	14.22
304	511.72	-287.11	954.1	140.99	68.45	81.21
305	769.29	-549.07	1171.14	151.95	109.19	135.8
306	424.8	-85.94	1068.36	162.72	178.41	177.64
307	275.15	-24.9	973.14	48.68	125.76	160.46
308	290.28	-171.39	1054.69	-12.05	77.42	149.11
309	297.85	-182.86	1004.64	-11.93	50.66	48.4
310	526.37	-112.06	1192.63	-103.91	29.91	-125.18
311	536.13	-260.99	1182.62	-242.71	69.98	-356.93
312	410.16	-648.44	1236.08	-346.95	114.07	-559.69
313	192.14	-1009.77	1397.71	-300.72	119.93	-674.74
314	136.47	-890.63	1196.78	-143.31	60.85	-646.55
315	361.57	-867.43	1234.86	-12.05	17.46	-483.18
316	471.19	-766.11	1208.01	87.65	52.76	-275.12
