# Supplementary material for: Complexes of vertebrate TMC1/2 and CIB2/3 proteins form hair-cell mechanotransduction cation channels
Source: eLife. 2025 Jan 8;12:RP89719. doi: 10.7554/eLife.89719 (PMC11709434; doi:10.7554/eLife.89719)
Supplement: Figure 3—source data 1. [file elife-89719-fig3-data1.zip › Figure 3H/homo/5-3-T4.txt]

	31.22	-36.99	244.20	10
-483.40	550.78	-305.91	-200.32	-46.69	129.61	8
-368.16	-82.52	163.57	-220.09	-56.00	128.66	10
366.70	-443.60	248.29	15.87	-129.30	246.22	9
79.35	105.71	-25.63	194.89	36.44	66.50	10
-426.27	700.68	-240.23	110.38	176.12	-107.94	8
-472.17	288.09	360.84	-122.04	187.96	-152.56	10
-418.46	-16.60	483.15	-54.41	154.82	-269.07	8
-314.45	1.71	621.83	52.49	148.35	-260.86	11
-621.58	800.05	-129.15	28.99	183.07	-341.25	8
-989.99	543.21	-572.27	-249.85	212.83	-327.91	10
-1128.66	246.58	-100.59	-509.86	230.90	-131.71	8
-696.78	575.44	382.32	-715.00	152.47	107.12	11
-664.31	704.35	541.99	-1000.00	184.84	140.20	8
-746.83	306.15	249.27	-1000.00	251.74	-85.54	10
-867.68	-1074.71	-86.43	-1000.00	225.52	-274.72	10
-879.64	-2143.31	275.88	-936.58	173.22	-312.62	8
-597.90	-2193.36	338.38	-239.50	44.10	-250.15	11
-517.82	-1288.09	208.25	283.08	-15.35	-10.86	8
132.81	-315.67	278.56	451.11	32.96	202.67	10
-4.15	-38.33	117.92	306.30	325.26	231.41	8
-801.27	-165.77	414.55	115.60	532.32	206.48	11
-1174.80	-153.81	462.65	14.28	512.05	163.36	8
-1729.49	-281.49	738.53	-48.13	284.67	135.04	10
-1260.74	-672.12	973.39	-38.36	184.30	132.75	10
-1280.27	-1323.49	785.40	124.33	105.71	121.70	8
-1883.06	-1603.03	313.72	438.45	-58.99	240.69	11
-1042.24	-1436.04	87.40	854.95	-411.29	453.03	8
-187.50	-255.62	-424.80	999.97	-457.03	562.10	10
-486.33	495.36	-522.95	999.97	-315.61	443.73	10
-825.93	203.13	-173.83	739.65	-385.65	410.77	8
-706.54	134.77	-187.99	548.19	-453.40	435.12	11
-1210.69	147.46	-211.91	496.73	-593.81	396.00	8
-1069.34	136.23	-326.42	492.00	-688.32	393.71	10
-993.65	120.61	-413.09	556.12	-805.05	339.29	10
-878.66	775.15	-648.19	622.96	-922.97	237.27	9
-217.29	942.63	-634.77	519.78	-921.30	96.92	10
-171.63	729.25	-374.76	399.93	-789.64	-50.99	8
79.83	508.06	-126.46	329.68	-636.51	-125.40	10
122.56	457.03	0.24	329.10	-428.96	-222.29	8
-49.80	691.16	-94.73	305.18	-343.23	-260.07	11
-230.71	500.24	74.22	154.24	-229.37	-291.08	8
-17.33	171.39	311.04	62.96	-196.75	-239.47	10
-11.96	-28.81	283.94	103.18	-103.27	-177.76	8
76.90	205.32	140.87	0.95	-3.17	-220.86	11
63.23	-286.38	610.84	-39.95	169.80	-324.98	8
190.67	-340.82	929.20	61.25	314.39	-333.53	8
-419.92	270.75	562.74	158.91	618.77	-234.01	10
-751.95	122.56	517.82	84.41	726.53	116.24	8
-909.42	-33.20	682.13	-23.53	643.16	244.14	11
-1430.91	-869.38	690.92	63.90	506.29	237.95	8
-1217.29	-881.59	465.09	292.57	289.06	341.92	10
-913.09	67.63	182.13	320.07	222.35	205.20	8
-755.86	522.95	336.43	332.43	147.58	215.55	10
-455.81	1613.04	516.36	134.09	224.76	18.10	9
-790.28	1609.86	483.40	-230.68	247.77	-38.36	10
-322.75	719.73	281.98	-385.68	193.30	165.92	8
158.20	1148.68	-328.86	-488.16	252.84	44.92	10
519.78	788.57	-244.87	-813.96	344.91	-221.47	11
-44.43	237.06	-314.45	-965.24	416.93	-411.62	8
-832.52	-807.13	-437.99	-953.19	314.88	-483.00	10
-973.14	-931.40	-182.86	-721.47	225.65	-643.43	8
-1039.79	-2158.20	789.06	-279.57	40.19	-307.40	10
-730.71	-1367.43	688.23	525789.31	-989.01	380.74	953.19	-585.14	8
-1656.25	-920.90	-955.32	280.67	744.84	-681.95	10
-1081.54	-1280.27	-361.82	325.84	688.81	-605.22	10
-1581.30	-1308.59	-895.26	484.19	671.08	-489.35	9
-1038.82	-2018.07	-685.79	466.16	563.75	-282.53	10
-1483.15	-2063.72	-921.39	683.90	538.82	-123.26	10
-178.71	-2357.18	-787.35	999.97	703.80	-84.11	10
-551.51	-2018.80	-387.70	999.97	538.94	-542.76	8
-1486.33	-1865.23	-1152.10	999.97	377.66	-650.60	11
-423.58	-2438.23	-2287.60	999.97	134.03	-437.99	10
-601.07	-730.47	-3536.62	999.97	476.47	-844.79	8
-2777.59	1495.36	-1515.63	999.97	518.62	-1000.00	10
-1750.98	-373.29	-812.74	696.53	-146.27	-102.33	11
-3000.98	-4306.40	-1198.24	942.87	-833.40	669.95	8
2279.30	-268.80	-263.92	999.97	-1000.00	703.06	10
193.60	1442.87	-1496.58	262.45	-145.05	430.73	10
-945.31	-2414.31	-483.15	-103.21	-12.63	103.91	10
2391.60	-2495.36	47.61	535.52	-102.36	-383.15	9
804.93	-1637.21	-2864.01	999.97	680.05	-945.43	10
-4065.67	1768.80	-2031.49	999.97	152.19	36.41	8
4273.68	958.25	2910.40	770.81	-251.95	-139.83	10
-533.45	1525.15	2929.69	215.91	-27.37	-375.70	11
-740.23	-570.56	2287.84	-148.35	189.64	-383.45	8
1613.28	-421.14	2535.16	202.33	126.62	63.69	10
1463.62	-329.10	3064.45	490.20	692.47	-93.11	10
-1373.29	2046.88	2861.57	526.64	732.48	20.11	8
671.63	1235.84	2359.86	-216.80	139.89	103.21	11
-1857.18	-1198.49	3217.77	-440.49	359.71	-204.13	10
-1670.17	-2290.77	3209.23	-271.24	-106.17	-50.45	8
-253.17	-510.01	2067.63	204.16	-98.14	-190.61	10
387.45	171.39	1023.44	227.87	250.64	-664.52	11
143.80	-81.54	951.66	48.68	502.84	-911.35	8
-991.70	-649.17	780.03	-3.42	273.38	-647.09	10
-887.21	-1131.84	795.41	21.24	179.69	-448.67	8
-300.54	-773.44	923.83	96.44	-10.71	-92.68	10
205.57	-176.03	997.07	157.29	-57.92	24.41	9
39.79	233.89	1027.59	150.27	118.87	-23.19	10
-234.62	290.77	974.61	-123.63	252.90	9.64	8
-808.84	-391.36	1280.27	-349.15	209.96	139.37	10
-1057.37	-493.16	1343.51	-400.09	128.97	159.36	9
-690.92	-824.22	1482.42	-439.36	-58.62	-6.41	10
-280.76	-1713.62	1514.89	-356.54	-42.45	-154.88	8
-237.06	-2216.80	1409.91	-7.45	39.09	-193.42	10
-90.09	-1726.81	827.64	423.61	32.44	-229.52	10
39.06	-1375.98	656.98	604.95	-7.48	-293.55	9
218.99	-1156.98	736.08	674.07	106.75	-237.21	10
-25.88	17.33	559.57	460.60	210.51	-156.40	8
-684.33	341.55	1032.96	255.55	211.79	-77.27	10
-589.84	-0.98	1689.70	-99.33	17.36	160.19	8
-111.82	-728.03	1719.97	-221.65	-67.23	269.99	9
162.84	-1155.03	1382.08	-203.92	-41.32	161.83	8
-471.19	-542.97	1079.35	-171.23	12.45	-99.40	10
-727.29	-331.30	963.38	-275.51	-19.65	-296.75	8
-880.37	-739.99	1080.57	-351.26	-110.11	-373.90	11
-657.96	-1320.31	906.74	-301.97	-181.61	-339.05	8
-88.38	-1602.78	784.42	-127.72	-277.80	-221.95	10
227.78	-1199.22	691.16	100.52	-264.83	-32.47	10
479.25	-1285.89	967.77	208.98	-250.03	101.87	8
679.44	-895.02	1171.63	250.03	-117.03	116.46	11
362.30	-766.60	1433.84	153.08	43.27	31.77	8
-11.47	-751.71	1348.39	8.03	132.29	-66.53	10
-67.14	-712.40	1217.29	-174.96	100.46	-200.20	8
303.22	-1206.54	1225.83	-250.18	92.16	-277.34	11
355.71	-1575.93	1171.88	-207.52	129.33	-381.99	8
211.18	-1614.26	1055.66	22.77	160.40	-428.19	10
88.38	-1521.48	1031.98	234.50	135.80	-470.37	10
-168.46	-1529.79	1028.56	423.00	66.04	-572.02	8
88.38	-1530.52	864.50	601.47	37.29	-543.79	11
96.19	-1124.02	894.53	639.83	95.64	-422.52	10
-199.46	-864.99	885.99	603.82	63.29	-294.95	8
-190.19	-329.83	981.93	472.11	-22.86	-218.08	10
-71.53	-278.81	1069.58	412.35	-53.68	-196.62	9
274.66	-370.85	1078.86	295.53	-124.30	-191.50	10
838.62	-516.85	1124.27	243.10	-113.95	-237.09	8
741.70	-541.75	1251.71	213.50	-27.53	-226.81	10
360.35	-565.67	1232.18	199.34	0.95	-135.99	10
437.01	-430.66	1231.93	211.70	-3.17	-48.86	9
581.30	-281.01	1135.99	166.32	32.84	-59.11	8
752.44	-630.13	1341.80	147.00	63.63	-32.44	10
597.66	-894.53	1463.87	226.62	146.09	85.21	8
-6.10	-469.97	1450.68	299.41	74.01	276.21	11
181.40	40.77	1163.82	303.38	-157.41	406.16	8
668.46	382.32	936.52	196.35	-221.04	278.17	10
779.05	592.77	936.77	-74.80	-122.19	6.56	10
1011.72	542.48	925.29	-428.04	30.33	-299.59	8
1354.49	-107.18	1033.69	-597.35	188.72	-433.01	11
870.12	-1013.43	1200.44	-744.11	480.47	-632.87	8
81.30	-1340.09	1122.80	-668.79	559.02	-718.66	10
-163.09	-1465.09	1348.39	-491.58	352.33	-699.98	10
208.98	-1316.89	1281.74	-192.90	241.21	-543.88	8
-30.76	-1020.51	1157.96	-9.03	260.89	-380.25	11
-197.51	-990.72	1100.83	129.00	144.13	-273.28	10
-35.64	-894.04	1065.92	265.81	52.55	-158.66	8
41.26	-916.99	1082.52	315.40	29.85	-49.62	10
127.69	-864.26	964.36	338.71	27.19	-41.90	9
457.03	-926.51	1018.80	373.99	53.01	-70.77	10
490.97	-726.56	753.17	493.99	160.92	-164.64	8
181.64	-480.96	738.77	497.07	253.51	-267.70	10
-75.44	-457.03	768.80	376.56	215.70	-260.68	8
212.89	-554.69	1033.45	351.01	137.57	-89.75	11
472.17	-492.43	1104.25	417.85	173.74	26.55	8
851.07	-460.21	1092.04	466.98	357.57	-27.47	10
-18.55	-47.36	786.38	483.92	415.86	-23.86	8
-472.41	531.98	909.67	395.78	321.96	29.72	11
-776.61	762.94	1113.53	199.04	214.29	17.82	8
-961.18	370.12	1290.77	1.77	37.08	41.08	10
-627.93	404.54	1195.80	-116.06	-134.19	15.75	8
-283.45	285.64	1291.50	-220.31	-148.83	-65.43	10
-512.94	-167.48	1296.88	-233.28	-171.84	-82.98	9
-244.38	-652.59	1206.79	-163.91	-286.62	-3.27	10
153.32	-531.01	1050.05	48.58	-321.90	137.02	8
690.92	-256.35	924.80	183.23	-250.79	227.23	10
616.46	-90.09	873.54	196.69	-55.48	256.38	8
735.11	362.79	748.54	137.48	58.14	284.18	11
787.84	440.43	852.05	-37.87	203.22	211.91	8
358.40	132.08	1134.52	-139.37	258.67	180.42	10
57.86	-388.18	1465.33	-200.78	293.88	123.38	8
-419.19	-579.59	1566.16	-157.29	283.63	116.76	11
-489.50	-586.91	1450.93	-44.86	164.22	115.23	10
-234.13	-678.47	1364.99	-21.97	26.12	112.18	8
88.38	-493.16	1250.24	-22.92	-10.59	99.40	10
193.85	-490.48	1294.92	-85.30	22.22	51.61	8
202.39	-380.62	1176.51	-148.07	89.32	-21.91	11
89.84	-575.44	1181.15	-174.84	127.04	-59.42	8
-140.14	-920.17	1192.38	-150.85	132.97	-170.23	10
-267.09	-949.22	1115.23	38.18	70.13	-244.51	8
-156.01	-721.68	1114.99	171.75	19.17	-243.16	11
-126.46	-751.46	1125.73	212.55	20.54	-249.30	8
-10.01	-856.69	1261.47	216.61	29.60	-218.75	10
17.09	-844.73	1239.99	221.25	30.30	-192.96	8
78.37	-886.23	1337.40	240.17	51.88	-158.69	10
73.49	-760.25	1259.77	302.28	32.07	-95.43	9
68.36	-659.18	1276.86	319.89	2.11	-10.93	10
213.13	-458.01	1200.68	303.31	25.63	28.69	8
437.50	-367.43	1174.56	252.72	81.27	-61.13	10
556.88	-568.12	1211.67	220.09	208.83	-150.24	8
304.93	-729.98	1169.43	264.28	268.74	-119.26	11
-490.48	273.93	639.40	291.41	242.31	45.07	8
-373.05	642.82	972.17	162.72	53.65	213.44	10
-440.43	385.74	1188.96	-38.09	-65.55	278.90	8
9.03	-148.44	1402.83	-126.16	-152.13	245.36	11
224.61	-51.27	1311.28	-103.91	-105.74	127.72	8
235.84	-167.48	1406.74	-137.79	-7.72	-38.51	10
178.47	-414.31	1314.70	-118.35	52.70	-189.33	8
-30.76	-533.69	1219.73	-102.14	61.40	-218.90	10
-108.64	-384.52	1098.14	-37.72	15.93	-155.52	11
84.23	-309.57	1018.31	-28.56	-35.89	-51.48	8
235.84	-576.42	1123.29	-28.59	-35.83	13.95	8
324.95	-804.93	1286.62	40.25	-3.72	48.13	10
342.29	-741.21	1231.45	111.97	46.33	88.47	8
255.13	-777.10	1249.02	132.29	69.73	142.52	11
333.25	-882.57	1309.33	156.95	53.41	268.22	8
381.35	-861.82	1334.23	196.32	67.02	360.66	10
330.81	-933.84	1292.72	252.87	108.83	385.22	8
338.38	-702.39	1086.18	331.76	160.83	312.47	11
51.27	-516.85	1024.90	340.79	225.04	160.16	10
-214.60	-431.88	928.71	307.86	192.41	5.83	8
-448.24	-463.38	1069.34	294.68	174.59	-24.54	10
-626.71	-293.70	1125.73	305.48	99.88	-30.12	8
-446.29	-54.69	1077.64	315.19	-11.51	-52.00	11
-89.60	213.38	1047.61	231.54	-66.41	-123.66	8
-41.26	304.69	1166.99	77.15	-71.62	-172.55	10
-78.37	167.48	1220.21	-29.57	-121.06	-188.72	8
-46.14	-222.66	1289.31	-9.83	-133.79	-91.03	11
156.98	-384.52	1253.91	24.51	-122.89	-49.62	8
155.27	-99.61	1069.82	63.32	-97.20	-48.07	10
11.47	-109.13	1061.28	73.21	-91.64	-85.78	8
37.84	-66.41	1075.44	67.11	-106.05	-77.39	8
-23.93	-114.26	1066.89	28.05	-80.66	-35.13	11
76.17	-528.81	1298.10	49.44	-71.23	14.10	8
297.61	-477.05	1262.94	101.78	-52.58	54.60	8
315.19	-329.83	1143.80	210.14	-3.27	57.65	10
-30.27	-190.43	1055.42	260.50	20.54	74.62	8
147.46	65.92	1040.04	190.52	-52.37	76.60	11
253.42	60.06	1069.34	81.97	-36.07	58.47	8
362.55	60.79	1110.60	3.17	-5.74	24.66	10
122.80	-125.00	1120.85	-131.10	16.66	-42.94	8
241.94	-597.41	1300.54	-108.67	15.17	23.71	8
307.13	-744.14	1163.33	89.87	11.11	211.73	11
486.57	-734.38	1109.13	239.44	11.66	396.70	8
812.50	-618.41	1134.03	311.46	44.65	452.15	10
671.14	-221.19	958.01	401.76	110.90	453.25	8
615.23	-130.86	970.95	370.79	120.12	369.29	11
495.12	-38.57	985.11	297.06	180.94	300.99	8
374.76	-96.92	1067.63	190.61	170.84	161.56	10
269.78	-196.04	993.16	72.97	84.26	-57.89	10
292.72	-298.58	1065.19	30.46	104.10	-182.31	8
63.72	-263.67	1013.92	51.30	91.25	-240.51	9
-138.92	-254.64	1009.03	20.60	21.48	-317.47	10
-161.38	-435.79	1090.09	9.28	-64.12	-267.24	8
170.17	-508.79	1345.70	-13.09	-134.52	-192.14	10
138.43	-426.76	1198.73	62.62	-91.09	-187.74	9
-193.85	-135.99	1168.95	79.65	-115.94	-140.99	10
48.34	24.17	1075.20	-15.26	-189.91	-91.22	10
458.98	35.40	1097.90	-77.24	-170.50	-113.22	8
461.91	-173.10	1222.17	-146.76	-103.55	-274.72	8
290.04	-477.05	1214.84	-41.11	-12.30	-478.49	11
56.15	-173.10	910.16	47.79	13.43	-576.26	10
-105.71	278.56	972.41	50.14	44.28	-449.25	8
-32.23	219.97	1011.47	84.66	47.21	-162.60	8
158.94	56.64	968.51	33.57	45.32	-46.05	10
270.75	205.81	1031.25	-117.10	70.80	112.73	9
355.22	3.66	1386.23	-339.23	169.34	146.58	10
110.84	-137.70	1478.52	-492.43	258.51	152.86	8
-2.44	-263.43	1490.97	-556.85	253.20	76.87	10
-158.45	-425.05	1469.73	-584.59	202.79	-124.05	9
-178.96	-835.45	1450.20	-494.42	155.52	-340.67	10
-343.26	-1137.45	1343.26	-218.81	156.86	-449.28	10
-310.06	-1092.04	1120.12	-78.55	149.29	-447.51	8
-543.70	-833.74	886.23	69.00	130.58	-341.34	10
-522.46	-662.60	1170.17	65.58	20.51	-172.24	9
-287.60	-391.36	1040.28	41.99	-98.51	26.37	10
12.21	-421.14	1121.83	-104.52	-159.82	180.79	8
144.53	-588.87	1224.85	-176.30	-179.99	135.41	10
452.88	-750.73	1299.56	-224.55	-119.23	-126.71	11
574.95	-1001.22	1308.35	-200.47	63.42	-433.69	8
57.13	-1207.76	1128.17	-150.88	96.37	-504.52	10
-33.20	-1220.70	970.70	-94.30	38.36	-467.19	8
-96.44	-1255.86	827.15	-7.90	-71.08	-324.31	10
237.30	-1367.43	878.91	135.77	-207.37	-230.10	9
274.90	-1099.61	704.10	256.59	-235.93	-164.64	10
466.55	-1145.75	961.67	335.39	-241.12	-123.78	10
626.71	-1005.62	869.63	485.26	-179.08	-104.16	8
629.64	-873.29	784.18	526.12	-121.15	-48.49	11
735.60	-582.52	886.72	489.50	-54.75	-4.85	8
886.72	-86.18	968.26	421.11	-15.63	-59.27	10
570.07	-398.19	1241.46	216.40	55.33	-277.74	8
369.63	-710.45	1277.83	176.79	57.50	-415.59	10
347.17	-780.76	1312.74	219.70	27.62	-497.62	9
431.40	-833.74	1231.20	247.71	22.92	-467.99	10
328.86	-416.99	993.90	184.11	30.52	-333.10	8
208.98	20.26	1015.63	111.48	19.65	-244.05	10
407.96	-67.87	1205.81	-4.21	-21.39	-68.91	8
570.07	-128.42	1215.82	-52.15	-75.62	-54.32	11
570.31	-61.28	1209.23	-92.50	-78.12	-85.05	8
550.78	-164.79	1207.03	-171.02	-61.31	-134.28	10
617.19	-551.03	1302.25	-137.02	-9.03	-159.64	8
839.60	-1000.24	1393.80	-90.36	20.60	-175.81	11
543.21	-816.89	1124.51	104.22	143.22	-106.45	8
171.63	-301.27	846.68	181.61	160.64	14.22	10
511.72	-287.11	954.10	140.99	68.45	81.21	8
769.29	-549.07	1171.14	151.95	109.19	135.80	10
424.80	-85.94	1068.36	162.72	178.41	177.64	9
275.15	-24.90	973.14	48.68	125.76	160.46	10
290.28	-171.39	1054.69	-12.05	77.42	149.11	8
297.85	-182.86	1004.64	-11.93	50.66	48.40	10
526.37	-112.06	1192.63	-103.91	29.91	-125.18	8
536.13	-260.99	1182.62	-242.71	69.98	-356.93	11
410.16	-648.44	1236.08	-346.95	114.07	-559.69	8
192.14	-1009.77	1397.71	-300.72	119.93	-674.74	10
136.47	-890.63	1196.78	-143.31	60.85	-646.55	10
361.57	-867.43	1234.86	-12.05	17.46	-483.18	9
471.19	-766.11	1208.01	87.65	52.76	-275.12	10
