# Supplementary material for: Complexes of vertebrate TMC1/2 and CIB2/3 proteins form hair-cell mechanotransduction cation channels
Source: eLife. 2025 Jan 8;12:RP89719. doi: 10.7554/eLife.89719 (PMC11709434; doi:10.7554/eLife.89719)
Supplement: Figure 3—source data 1. [file elife-89719-fig3-data1.zip › Figure 3H/homo/B6-3-R1.csv]

Time	Lat	Foreaft	Vert	Pitch	Roll	Yaw
1	-445.31	815.8	115.02	-81.7	10	NaN
2	-269.04	1948.97	413.09	445.74	260.77	81.27
3	619.14	1423.1	1610.84	-466.03	-98.39	379.88
4	1524.66	168.95	2129.39	-757.66	-141.45	217.5
5	2032.23	-1503.91	1862.79	-387.08	302.55	-234.62
6	1076.66	-1710.94	1543.21	41.53	666.05	-430.48
7	-770.26	-12.94	1137.7	175.84	649.66	-302.8
8	-362.06	1601.32	1521	-54.38	148.99	215.52
9	485.6	710.94	1427	-540.13	-34.76	441.1
10	783.69	-931.15	1180.91	-669.49	106.54	381.44
11	245.61	-1842.53	648.93	-171.02	310.55	155.06
12	-7.57	-1356.69	231.69	393.62	378.6	102.87
13	-5.13	-687.74	335.21	656.4	372.96	111.21
14	-92.04	16.11	348.88	591.64	458.01	152.56
15	-605.71	898.68	709.23	387.63	463.75	85.27
16	-1225.59	544.19	1492.68	-26.12	308.23	25.7
17	-1523.68	-249.51	1676.27	-197.75	-59.27	195.59
18	-1155.76	-1100.59	984.86	-98.88	-379.79	374.57
19	-785.64	-939.7	857.42	203.34	-497.1	354.1
20	-886.47	9.28	367.68	471.65	-511.93	268.77
21	-669.68	495.61	546.63	502.2	-664.09	-12.02
22	-517.09	1686.77	761.96	76.84	-740.88	-183.04
23	-116.46	1220.95	616.94	-317.57	-757.6	-145.11
24	1079.83	273.44	728.27	-814.67	-627.53	-58.96
25	1420.17	-380.37	710.21	-1000	-146.03	-36.16
26	1053.96	-686.28	720.7	-960.48	211.73	-185.27
27	1341.31	-819.82	476.56	-819.24	248.32	-314.61
28	1609.38	-785.89	397.46	-446.41	370.51	-138.73
29	2106.2	-862.79	766.11	-109.59	406.56	132.51
30	2250	-953.86	1149.17	52.43	559.54	578.49
31	1393.55	-665.77	1289.31	60.76	560.33	871.61
32	489.99	-1230.71	1407.23	26.73	567.81	999.97
33	-778.81	-990.97	1482.67	71.14	539.37	999.97
34	-1200.44	-274.41	1351.32	106.72	319.03	981.11
35	-1139.4	73.49	1040.77	55.08	199.16	415.62
36	-1404.3	-146.97	818.6	-17.3	265.99	30.76
37	-1502.93	-785.89	908.45	-55.76	232.82	-150.54
38	-1496.09	-909.67	842.53	75.5	63.17	-214.26
39	-1378.42	-794.68	862.79	222.17	-139.01	-222.78
40	-1227.54	-522.22	821.78	321.08	-234.47	-284.82
41	-907.96	-649.41	722.41	324.55	-251.98	-354.74
42	-347.17	-866.21	708.01	181.58	-293.3	-457.15
43	135.5	-1073.97	1030.03	86.61	-402.1	-559.57
44	751.71	-850.34	1101.56	214.6	-427.03	-504.21
45	636.72	-673.58	1080.32	308.41	-353.42	-269.1
46	845.95	-542.97	1100.83	277.89	-282.44	-47.24
47	626.46	-304.2	1450.44	169.13	-138.7	116.64
48	749.27	-302.73	1531.98	102.54	-124.82	193.73
49	820.56	-395.75	1340.09	40.34	-81.73	232.42
50	834.72	-618.41	1111.82	-10.35	-34.03	276.67
51	860.84	-651.12	1180.66	-44.22	45.9	338.81
52	495.12	-765.38	1148.93	-87.71	82.46	400.24
53	95.95	-643.8	1366.21	-190.46	48.83	546.88
54	319.58	-684.57	1744.63	-266.42	69.27	515.63
55	367.92	-866.21	1434.81	-178.04	219.51	253.54
56	461.18	-736.57	1129.15	-196.62	370.73	-65.7
57	-125.24	-502.93	805.18	-309.27	341.83	-207.67
58	-147.95	-711.91	967.04	-346.62	281.4	-176.12
59	-198.49	-1229.98	1195.56	-271.82	201.93	-2.04
60	-41.02	-1471.44	938.23	-165.83	108.34	122.74
61	30.76	-1471.19	953.37	-121.4	66.59	194.09
62	128.66	-917.97	865.23	-137.51	38.94	216.09
63	119.14	-722.41	1081.54	-286.47	72.75	154.27
64	81.79	-774.17	913.57	-609.56	181.49	15.11
65	-64.94	-2726.81	832.03	-695.07	253.97	-60.36
66	-95.46	-1817.87	346.44	-494.38	267.91	-186.31
67	-155.27	-1633.06	467.53	-433.87	258.97	-212.8
68	-77.88	-1644.04	245.36	-312.84	190.89	-156.95
69	302.98	-1942.14	341.8	-167.24	73.43	-106.11
70	219.24	-1632.08	349.12	84.66	82	3.63
71	259.52	-1591.31	359.62	179.57	61.86	95.49
72	217.04	-1726.56	313.72	246.31	23.86	115.63
73	183.59	-1615.23	397.22	286.96	3.51	124.11
74	89.36	-1492.43	614.01	327.97	-17.52	74.74
75	116.21	-1198.73	375.24	214.11	48.28	74.22
76	213.38	-1870.36	848.88	-105.96	107.73	39.79
77	-45.65	-1848.63	814.45	-121.4	144.56	-123.2
78	109.37	-1833.25	654.54	-118.38	188.42	-397.13
79	222.41	-1952.15	550.54	63.75	276.79	-626.65
80	138.67	-1785.4	441.16	189.21	314.94	-720.55
81	-0.49	-1758.54	147.46	416.17	344.24	-762.12
82	367.19	-1912.84	258.54	702.55	258.88	-739.69
83	165.77	-1640.14	316.16	589.51	401.4	-605.59
84	65.43	-1598.88	789.79	571.08	370	-465.94
85	203.37	-1367.68	935.3	689.85	286.47	-409
86	91.8	-1159.18	719.24	833.19	191.44	-496.8
87	378.42	-904.54	618.41	745.94	126.5	-549.19
88	380.86	-348.14	797.12	524.29	160.22	-402.47
89	62.01	-148.93	1023.93	449.98	123.75	-270.11
90	228.03	-260.25	912.84	375.37	-23.62	31.68
91	950.44	-41.26	1192.63	319.64	-171.75	190.92
92	1560.79	128.91	1316.41	259.4	-97.02	49.87
93	695.8	130.62	1123.54	205.26	149.9	31.8
94	561.28	156.01	951.42	113.83	109.53	177.43
95	760.5	64.21	931.88	66.25	93.84	180.3
96	481.69	-109.37	929.2	45.5	118.74	201.08
97	568.6	-212.4	868.16	34.61	83.68	303.99
98	962.16	-448.49	977.54	-16.3	49.13	369.63
99	925.54	-625.98	1208.25	-12.3	152.83	411.47
100	783.69	-583.74	1203.86	24.38	224.55	506.16
101	526.12	-498.78	1013.92	-51.51	182.59	647.61
102	585.45	-349.37	919.19	-160.74	149.54	681.03
103	569.34	-617.43	1094.24	-415.8	177.7	689.33
104	203.37	-948.24	946.29	-576.42	253.78	636.29
105	1.71	-1437.5	920.17	-566.74	247.13	531.43
106	-6.35	-1778.08	946.29	-310.85	133.91	436.8
107	-43.7	-1747.8	916.02	12.57	39.52	439.82
108	-64.45	-1660.89	997.07	253.36	-26.37	512.57
109	24.9	-1525.63	1055.91	356.2	-46.81	558.56
110	101.32	-1340.09	971.44	462.43	-50.45	646.58
111	45.65	-1316.89	1004.88	479.46	-8	736.82
112	-37.6	-1401.37	999.02	517.4	28.75	878.14
113	-3.17	-1544.68	1046.63	611.24	21.03	999.97
114	208.25	-1310.06	927.73	746.7	36.71	999.97
115	191.41	-1062.26	866.46	817.81	109.95	910.34
116	-62.01	-965.09	974.12	834.23	140.78	846.98
117	-107.91	-465.33	917.97	831.51	160.61	752.17
118	-256.84	-366.21	1006.59	671.08	197.02	791.2
119	-203.37	-673.1	1299.07	548.49	155.67	775.02
120	-42.97	-379.64	1008.06	560.06	89.36	664.37
121	38.33	-351.32	1019.53	524.26	12.48	423.98
122	283.69	-53.22	894.29	508.76	103.12	259.58
123	-10.25	306.15	944.58	362.67	165.25	258.42
124	-151.86	429.2	927.73	290.31	161.44	314.03
125	-225.1	482.18	948.73	105.96	87.86	331.7
126	-363.53	170.65	996.83	-178.8	127.14	380.22
127	-359.13	-422.61	1339.6	-282.59	95.52	548.19
128	267.33	-545.65	1434.81	-176.21	4.85	610.75
129	476.07	-468.26	1330.32	-27.86	10.71	484.01
130	588.38	-342.29	1268.55	58.32	174.99	324.46
131	249.76	-488.77	1170.17	115.39	186.92	252.96
132	224.12	-386.23	1071.29	281.4	177.31	158.36
133	132.57	-147.95	893.55	402.98	172.27	65.73
134	392.58	153.56	820.56	335.21	201.54	-34.58
135	-60.3	246.34	801.51	134.95	287.41	-133.36
136	-305.91	397.95	684.33	-76.35	276.89	-27.83
137	-287.11	161.13	825.44	-241.58	204.59	172.18
138	-338.13	-229.98	1165.28	-286.56	181.3	279.24
139	-27.34	-369.87	1422.85	-238.49	109.74	404.48
140	156.01	-571.29	1490.97	-123.11	112.4	351.1
141	-307.37	-379.64	1158.69	1.46	194	300.66
142	-411.13	-147.71	1031.74	44.49	178.34	247.34
143	-155.27	-88.87	1137.45	27.53	68.85	87.55
144	17.58	-184.33	1148.93	48.65	76.35	-53.62
145	29.79	-270.51	1148.19	63.69	117.28	-91.19
146	-350.1	-82.76	981.69	69.73	151.86	-84.5
147	-635.99	-73	1036.38	-10.74	0.58	48.98
148	-388.67	-222.9	880.37	-25.21	-227.23	241.3
149	-179.69	-256.1	811.28	-75.1	-375	367.8
150	422.61	-377.69	1126.22	-62.26	-317.14	383.06
151	698.24	-656.74	1705.32	-9.43	-235.17	359.13
152	860.6	-707.28	1672.85	111.42	-103.18	246.37
153	692.63	-798.58	1435.55	199.95	53.04	57.07
154	461.18	-681.88	1083.74	320.1	182.77	-170.53
155	333.25	-435.06	1186.52	432.13	304.81	-310.06
156	-29.79	-40.53	1156.98	441.07	397.58	-289.55
157	-219.24	166.02	1095.7	238.59	248.63	-165.95
158	-210.94	-3.42	992.92	-43.91	116.46	42.33
159	-248.05	-557.37	1019.29	-127.87	48.92	163.91
160	200.44	-385.01	1069.82	-232.48	27.44	319.82
161	113.77	-410.64	1230.96	-219.51	84.69	257.57
162	231.93	-304.93	1001.22	-147.8	173.98	29.21
163	8.06	-396.73	831.79	-173.28	328.86	-186
164	-45.9	-338.62	771.48	-192.02	434.23	-260.13
165	-515.38	-546.63	1479.74	-19.13	396.15	-160.98
166	-562.74	-548.34	1385.99	90.24	313.08	-110.5
167	-137.7	-453.13	1135.99	318.05	176.7	-138.49
168	-128.91	-166.99	925.05	405.76	280.21	-169.16
169	-379.64	-356.2	1153.81	309.63	373.84	-162.6
170	-442.14	-242.43	1092.77	258.7	363.34	-218.99
171	-730.71	17.58	1089.84	237.27	366.21	-255.16
172	-831.05	-41.26	1152.83	199.07	266.02	-223.85
173	-985.11	-328.61	1167.97	188.32	169.07	-200.96
174	-1191.89	-896.73	1058.59	236.51	-39.4	-129
175	-698	-574.71	712.65	257.29	-87.4	-59.17
176	-603.52	-312.74	673.58	151.64	-76.54	121
177	-716.8	-449.22	1214.36	72.08	-90.88	266.02
178	-626.95	-316.89	835.69	139.1	-229.13	352.11
179	-333.74	-393.07	591.31	76.2	-318.15	331.3
180	-283.2	-325.68	493.41	-41.99	-278.14	301.06
181	-361.08	-349.61	464.6	-178.28	-267.85	278.63
182	-342.77	-237.79	971.44	-146.24	-308.23	196.5
183	80.81	-241.46	1445.07	-139.89	-365.33	-10.47
184	506.59	-230.22	1853.76	-23.77	-305.88	-161.22
185	295.41	-66.65	1587.89	42.45	-193.39	-198.18
186	212.89	-684.08	1782.71	74.43	-159.18	-103.03
187	446.53	-144.78	1361.33	164.52	-101.62	-25.82
188	551.27	-203.61	1241.7	73.03	41.35	-5.77
189	576.66	-259.28	1095.21	31.19	137.15	0.24
190	216.06	-243.41	1342.53	-95.73	247.19	31.86
191	159.91	-309.81	1628.91	-116.61	219.97	61.86
192	-67.87	-665.53	983.4	-72.78	335.82	49.74
193	-312.5	-623.54	1088.87	-194.79	334.5	14.34
194	-504.64	-463.13	1024.17	-249.3	298.13	-54.87
195	-691.89	-507.81	1180.66	-348.72	216.98	-105.74
196	-674.8	-296.63	1048.34	-390.17	143.4	-88.01
197	-610.6	-1093.26	635.99	-478.36	73.55	-95.43
198	-101.07	-1591.55	848.14	-394.26	-135.1	-11.72
199	-282.47	-1826.9	998.05	-14.04	-101.93	176.57
200	-153.56	-1392.82	934.57	444.37	-111.02	370.79
201	1.95	-921.88	447.51	709.41	-86.76	436.25
202	216.31	-759.03	392.33	747.19	-31.8	368.65
203	254.15	-530.76	325.2	676.82	85.27	259.03
204	-60.06	-556.88	1091.06	691.35	122.07	199.8
205	-189.21	-10.74	1487.3	727.84	46.51	87.19
206	-82.28	759.77	1508.3	522.4	-70.01	68.76
207	-27.1	484.38	1721.68	193.79	-94.76	51.06
208	-92.53	135.99	1838.13	18.68	-40.47	-2.53
209	-541.02	-502.93	1550.05	2.99	-58.47	7.35
210	-216.06	-679.2	1330.08	100.25	-189.27	127.26
211	-31.74	-403.81	1209.47	284.42	-238.65	206.39
212	278.08	465.33	646.48	388.79	-177.28	20.48
213	-193.85	285.16	794.19	288.18	-42.21	-375.09
214	-407.96	-9.77	980.47	122.34	-38.06	-590.45
215	-614.01	-194.58	1117.92	86.52	-95.86	-628.05
216	-241.7	-192.87	943.36	95.73	-177.15	-605.93
217	-201.66	-37.35	881.35	212.1	-181.55	-631.74
218	-291.02	-280.76	1094.97	301.42	-169.92	-430.3
219	191.16	146	830.57	310.76	-252.84	-128.94
220	495.36	255.37	1241.46	252.01	-160.37	81.18
221	344.24	256.84	1246.34	203.19	-47.7	120
222	176.51	-7.32	1099.85	131.01	-51.82	75.04
223	158.2	-77.39	942.38	117.31	-67.29	20.63
224	70.07	-49.32	1137.7	129.61	-109.28	-132.02
225	82.76	-134.28	1335.45	210.3	-121.73	-365.48
226	-103.76	-228.52	720.7	200.35	-62.38	-600.13
227	-362.55	-231.2	917.48	140.93	-83.04	-762.54
228	-596.44	-96.92	812.74	185.24	-144.5	-751.89
229	-608.15	12.21	819.09	213.65	-162.51	-677.49
230	-253.17	163.09	830.08	286.41	-177.15	-350.43
231	356.2	113.04	755.37	160.95	-122.31	-16.02
232	169.43	142.82	950.44	84.01	64.45	89.39
233	-315.67	358.15	850.83	36.5	208.01	73.06
234	-370.36	220.95	896.24	-134.92	188.63	99.61
235	-72.02	-364.01	1218.75	-156.46	176.94	97.78
236	-162.11	-404.05	1090.09	-88.75	327.45	121.09
237	-1024.17	-63.23	1049.8	78.64	385.8	300.99
238	-1122.56	312.74	808.84	292.94	155.73	593.26
239	-396.97	316.89	804.93	248.26	-101.96	657.93
240	-13.92	153.81	894.04	160.74	-115.75	568.54
241	169.43	-207.76	1052	122.65	4.49	521.51
242	82.03	-634.03	926.76	224.52	61.98	578.4
243	89.84	-800.29	853.76	301.76	81.7	601.87
244	-41.99	-406.49	782.96	343.23	30.64	537.66
245	382.57	243.16	558.59	180.6	-38.76	411.59
246	542.97	663.57	787.6	-29.85	-86.49	-91.06
247	84.96	940.92	941.41	-99.98	-72.39	-523.16
248	-557.13	318.36	1430.91	-150.7	-91.95	-514.37
249	-252.69	-228.76	1129.88	-163.09	-256.29	-190.46
250	879.88	-85.45	994.14	-14.65	-361.97	-39.73
251	837.4	-368.65	719.24	54.78	-133.58	-174.96
252	346.44	-49.07	449.71	70.53	64.3	-230.53
253	218.99	45.17	476.81	6.56	96.71	-195.53
254	69.58	391.85	708.98	-46.02	135.65	-129.55
255	-99.37	716.8	913.57	-60.49	205.08	103.33
256	20.02	524.9	775.88	-230.53	187.9	150.48
257	533.2	-363.53	847.9	-432.34	188.57	-48
258	250.98	-793.95	1419.43	-463.84	283.05	-304.84
259	-117.92	-892.09	1505.37	-232.64	364.38	-302.61
260	-786.87	-805.42	1409.42	55.24	203.89	-113.25
261	-574.95	-363.53	1236.33	154.42	89.14	-19.56
262	-110.6	-255.37	1234.86	251.37	-60.67	128.63
263	122.07	-54.2	1250.73	190.25	-8.61	188.57
264	-30.76	-92.04	1401.86	121.31	99.61	201.29
265	-297.36	25.15	1029.05	103.73	101.84	157.38
266	-290.04	-25.88	854.49	-10.01	14.53	68.7
267	7.81	-260.74	1040.53	-70.16	-6.87	4.03
268	10.01	-90.09	969.97	-113.92	113.1	-36.68
269	170.41	-312.26	1328.86	-77.15	226.93	-44.43
270	-211.67	-288.33	1139.4	73.64	343.66	-70.83
271	-745.36	-161.38	976.81	121.89	267.64	45.59
272	-848.88	-126.22	811.77	41.78	19.26	236.76
273	-474.37	-680.18	1309.57	38.91	-64.06	289.15
274	-131.59	-604.25	1187.5	150.33	-164.03	246.4
275	158.45	-140.14	1054.69	199.55	-123.44	145.72
276	-4.88	-48.1	967.77	93.44	16.63	42.94
277	-178.22	-175.54	993.65	-119.63	6.81	-43.33
278	-47.61	-246.34	1464.84	-119.35	9.06	-47.42
279	381.1	89.6	1635.74	-79.53	34.3	-61
280	216.06	198.49	1395.26	-96.68	165.59	-86.52
281	-69.82	-22.22	1367.19	-219.09	246.15	-44.37
282	-415.77	-525.39	1188.23	-203.64	194.95	-72.54
283	-475.83	-606.69	1071.53	-207.89	94.12	63.17
284	-363.77	-967.04	803.22	-164.09	47.61	148.35
285	-615.48	-1341.31	894.78	122.92	-103.36	358.73
286	120.36	-1003.91	438.48	493.59	-284.21	500.55
287	479.25	-531.74	252.93	511.99	-189.12	522.86
288	405.76	-142.58	485.35	361.66	-89.78	493.47
289	444.82	-297.12	1037.11	145.69	-8.42	403.66
290	310.3	-73.97	1851.32	129.91	179.93	206.42
291	98.63	-81.3	1930.66	186.16	250.34	-5.19
292	-74.71	238.28	1671.14	200.74	204.65	-101.5
293	-272.71	150.39	1380.86	161.5	164.73	-147.77
294	-451.17	199.95	1331.05	78.22	119.32	-104.03
295	-60.06	70.07	1382.32	-16.75	25.39	-46.69
296	3.66	133.06	1279.05	-91.71	43.12	54.57
297	-5.62	128.17	1215.58	-194.7	83.01	139.01
298	-164.06	-322.75	1255.13	-223.18	85.75	150.21
299	-339.11	-617.92	1442.38	-161.99	76.97	104.31
300	-309.33	-681.15	1187.74	-7.72	54.41	-13.85
301	-205.81	-664.55	919.68	168	55.85	-116.09
302	-13.18	-516.11	803.96	248.44	-39.7	-236.51
303	115.23	-527.34	648.93	286.25	-32.35	-332.52
304	-123.29	-816.16	623.54	326.87	4.18	-335.94
305	-372.8	-550.05	752.93	375.7	71.17	-247.07
306	78.61	-17.09	873.78	357.94	1.31	-213.32
307	610.84	241.94	1195.8	196.53	83.4	-322.75
308	-97.66	131.59	1295.9	-11.26	331.27	-374.69
309	-445.56	-195.8	1554.44	-135.83	297.42	-340.91
310	-466.55	-532.71	1681.88	16.05	180.08	-254.49
311	-660.64	-462.4	1372.56	102.02	150.6	-155.15
312	-77.15	-497.56	1339.11	211.64	79.5	-30.7
313	-530.52	-514.4	1595.95	403.75	124.54	-183.38
314	-1978.27	32.71	920.9	722.47	-14.62	-513.43
315	-1535.89	-236.82	473.14	689.85	-363.71	-372.01
316	-70.07	-305.66	530.27	592.25	-643.98	-102.87
317	529.05	-143.8	546.39	548.13	-543.3	-224.43
318	499.76	22.95	554.44	226.26	-136.32	-271.12
319	-224.85	351.56	654.3	30.4	-42.33	-228.79
320	179.69	41.99	984.38	-260.22	-33.87	-240.88
321	-40.77	-514.65	928.96	-254.55	94.15	-306.95
322	-32.47	-715.82	1099.37	-98.66	140.44	-300.69
323	-387.21	-348.88	1219.24	51.45	201.87	-177.09
324	-650.15	-156.98	1254.15	99.18	120.15	-4.58
325	-696.29	-249.02	1527.34	90.24	51.88	89.29
326	-815.43	-45.17	1440.19	90.42	-38.51	268.65
327	-638.43	-41.99	1238.04	79.71	-180.73	322.91
328	56.4	-79.59	969.24	53.28	-285.98	289.64
329	456.05	-176.76	936.52	11.99	-189.61	174.56
330	463.62	-293.95	936.77	-20.97	38.97	112.24
331	-1.22	-343.51	933.35	-25.27	123.5	115.2
332	-187.99	-221.44	1184.08	-37.66	128.11	156.68
333	-136.96	-82.52	1410.64	-118.9	119.32	113.74
334	-520.51	-204.35	1490.48	-184.51	170.26	-74.37
335	-1134.77	-247.8	1418.7	-207.34	139.16	-255.62
336	-596.19	-436.04	1213.87	-215.18	-17.27	-242.58
337	-413.33	-653.32	1119.38	-133.85	-116.85	-77.51
338	-187.5	-722.9	931.15	29.3	-226.14	102.05
339	-7.08	-924.8	1077.64	142.4	-249.11	172.7
340	164.55	-729.25	890.38	244.54	-213.9	199.77
341	265.87	-780.76	1100.59	301.7	-155.12	20.69
342	518.55	-878.66	984.86	353.88	-6.5	-208.16
343	258.79	-868.41	910.89	347.5	266.66	-372.19
344	-127.2	-786.13	953.37	349.52	433.78	-395.87
345	-797.36	-566.41	996.34	283.2	384	-278.87
346	-1174.32	-248.78	1167.24	256.71	309.94	-164.06
347	-943.36	-268.31	1180.66	281.83	22.09	38.12
348	102.05	-337.65	1245.36	286.56	-95.76	155.64
349	-225.34	-83.25	1094.73	343.81	-0.03	242.77
350	-191.65	375.24	1171.39	245.57	-53.65	226.96
351	-83.98	428.22	1195.56	41.63	-50.51	140.81
352	-112.55	266.6	1138.67	-103.79	-19.07	119.51
353	-72.51	-19.04	1126.95	-110.96	-46.45	176.79
354	296.63	13.43	1058.11	-76.66	-31.4	208.95
355	446.04	213.13	1004.64	-74.07	80.35	180.57
356	-249.76	171.39	954.83	-124.94	211.15	137.18
357	-407.71	-237.79	1153.32	-208.59	87.95	75.1
358	-175.29	-215.58	1112.06	-264.74	1.59	46.51
359	-86.43	-503.42	1488.77	-246.06	76.9	72.48
360	-626.22	-687.74	1810.3	-201.08	62.13	124.91
361	-475.34	-181.4	1541.02	-206.18	-26.73	137.48
362	-499.76	-221.68	1489.99	-399.9	-10.53	62.93
363	-486.82	-450.2	1335.69	-542.3	-4.94	-143.59
364	-666.75	-741.46	794.43	-579.19	-20.6	-277.62
365	-472.17	-844.48	784.18	-628.66	-195.25	-295.41
366	-234.86	-787.11	658.69	-582.67	-301.91	-240.08
367	236.57	-890.87	759.77	-528.05	-210.11	-227.36
368	340.33	-1376.46	559.81	-500.76	-232.06	-247.28
369	682.13	-1544.68	818.6	-302.7	-127.96	-154.39
370	882.32	-1487.79	586.91	-48.65	35.19	-4.94
371	792.72	-1404.3	624.76	200.81	256.53	143.74
372	219.24	-1124.27	640.38	416.17	324.49	273.9
373	11.47	-1004.39	802	488.92	123.99	358.03
374	86.91	-1097.41	1082.28	431.7	-62.9	421.51
375	365.48	-1251.71	1313.96	360.75	-120.85	467.96
376	472.66	-1122.56	1541.26	238.95	-45.5	448.7
377	28.81	-994.38	1811.77	53.38	159.58	390.41
378	-418.7	-672.61	1421.14	-49.1	203.06	302.95
379	-337.16	-724.61	1229	-245.15	151.34	144.99
380	-488.53	-1181.64	1123.54	-401.28	152.4	-115.69
381	-542.72	-1562.99	1135.99	-351.14	128.63	-255.92
382	-327.64	-1514.65	933.11	-136.47	47.7	-220.92
383	46.39	-1464.36	678.96	76.39	7.29	-144.32
384	158.45	-1397.71	639.65	156.16	-16.05	-49.44
385	172.61	-1287.84	875.49	195.89	11.99	-5.1
386	170.41	-1556.88	927.25	248.96	4.36	-30.67
387	468.51	-1797.36	1174.56	334.96	27.65	-74.31
388	410.4	-1626.71	947.27	563.23	152.98	-77.06
389	286.87	-1249.27	865.23	666.53	213.2	-61.46
390	237.55	-993.9	938.23	689.76	233.31	-68.85
391	-13.92	-863.77	968.99	625.03	277.22	-92.04
392	-105.22	-1003.91	941.89	614.56	226.26	-127.26
393	-817.38	-835.94	1573	656.43	279.45	-84.11
394	-982.67	-439.7	1043.46	913.09	110.23	271.67
395	-338.38	-159.91	905.52	999.51	-162.54	692.57
396	361.08	-528.08	845.21	990.08	-319.06	999.97
397	1065.67	-526.12	615.23	980.56	-196.81	999.97
398	1501.95	-616.46	666.5	785.31	15.23	999.97
399	1989.26	593.75	1067.87	624.88	500.27	999.97
400	1253.42	444.09	1022.46	506.77	686.52	946.01
401	777.1	-35.4	914.06	315.19	808.56	613.49
402	762.7	204.35	567.14	459.75	716.13	199.95
403	-625.49	-139.65	598.14	568.08	692.75	-151.34
404	-834.23	-318.36	553.22	625.52	419.13	242
405	124.27	-463.38	1005.13	492.89	280.03	548.25
406	-374.02	-553.22	1055.91	378.23	313.45	364.17
407	-491.94	-239.5	915.77	552.25	231.57	246
408	-61.04	623.29	671.14	507.11	154.72	225.83
409	150.88	1250.73	588.87	322.17	188.23	156.74
410	21	803.96	758.06	-151.15	186.89	62.29
411	216.55	317.87	780.76	-308.44	143.28	-23.25
412	117.68	471.44	711.18	-350.65	82	-49.68
413	192.14	267.58	863.53	-383.12	9.55	-103.03
414	316.16	-48.58	1127.2	-274.54	32.75	-69.37
415	172.12	-152.1	1132.32	-131.74	48.46	37.38
416	479.49	72.51	1000.98	155.24	-1.92	378.6
417	819.82	113.28	875.98	196.23	46.26	604.83
418	760.01	122.56	926.76	137.97	178.5	572.88
419	603.27	-301.27	996.58	149.29	248.57	239.62
420	228.52	-595.21	1088.87	301.73	294.07	-340.18
421	-932.37	-728.03	956.79	303.07	251.92	-368.41
422	-874.76	-779.54	853.52	291.78	155.85	-108.55
423	246.83	-768.55	997.56	392.88	49.07	448.73
424	583.74	-340.33	690.67	529.72	98.42	492.49
425	581.05	448.97	299.56	521.51	138.61	171.78
426	280.03	1113.77	537.11	243.5	128.36	-146.18
427	385.99	1208.25	1036.13	77.09	67.81	-86.09
428	788.09	1393.55	451.66	12.7	152.19	35.83
429	680.66	1123.54	628.17	-206.82	196.11	43.37
430	287.35	492.19	846.92	-460.39	310.97	124.85
431	22.95	-288.57	1021.73	-380.07	332.61	356.93
432	470.7	-448	685.3	-228.79	367	699.13
433	670.41	-511.47	946.53	-213.35	500.37	820.92
434	466.31	-895.26	1074.71	-144.99	626.4	984.8
435	237.79	-771.97	1089.36	40.47	561.55	999.97
436	763.18	-743.9	1083.01	268.34	532.84	809.3
437	463.38	-426.51	736.33	353.76	567.2	627.78
438	62.74	-202.64	705.81	445.59	508.82	257.57
439	-754.64	257.08	633.3	385.1	424.41	106.48
440	-754.39	-210.21	961.18	215.64	137.79	252.69
441	353.03	-366.94	798.34	136.41	17.76	557.89
442	659.18	-371.58	1246.58	62.5	175.14	689.64
443	593.99	-206.05	1215.33	103.06	271.58	608.31
444	550.54	-55.91	1177.73	166.23	299.47	558.2
445	583.74	3.91	1180.42	186.74	289.52	522.55
446	284.42	-63.72	978.52	280.43	286.74	440.49
447	572.27	13.67	867.92	287.93	188.29	358.49
448	903.08	538.09	898.19	248.41	314.7	145.81
449	622.07	365.72	1100.59	151.49	520.54	-146.82
450	358.15	315.19	1065.67	125.82	643.37	-336.64
451	-449.95	541.26	933.59	82.86	566.89	-325.23
452	-1005.13	279.54	448.24	-48.8	496.89	-223.36
453	-1326.9	-307.62	906.98	-308.38	275.54	198.94
454	-762.21	-560.3	1075.68	-233.95	-70.25	540.89
455	71.29	-618.41	1150.39	-145.42	-305.05	601.93
456	721.92	-265.63	1130.62	-53.89	-276.73	478.33
457	362.55	-550.29	1218.02	-84.44	-99.79	275.91
458	635.01	-706.3	1451.42	54.53	25.79	-0.92
459	586.43	-707.28	1254.39	216.58	245.39	-179.66
460	33.2	-778.32	1242.92	230.29	321.9	-170.75
461	-346.92	-666.02	1167.24	408.23	227.72	-49.71
462	-537.35	-516.6	995.36	488.83	23.01	267.97
463	87.16	345.46	504.39	345.52	-150.05	513.49
464	713.13	591.06	868.65	67.35	-153.66	356.54
465	689.7	593.99	967.04	-150.73	106.29	77.67
466	189.94	309.33	1056.88	-268.28	215.85	-160.68
467	209.96	-112.06	1164.31	-225.04	216.89	-226.32
468	357.67	-83.74	957.76	-127.53	317.84	-125.37
469	-146	-308.84	1135.01	-129.09	419.71	42.76
470	-266.85	-376.46	1182.37	-131.87	274.54	169.19
471	-18.8	-684.33	1255.86	-46.6	101.41	218.87
472	180.66	-576.9	1585.21	42.69	76.05	207.73
473	241.94	-515.87	1744.38	247.13	107.15	187.26
474	27.1	4.88	1174.8	293.49	188.57	378.3
475	-337.65	-37.35	823	196.29	138.49	502.75
476	198.24	-478.27	895.02	59.17	-32.93	658.94
477	713.13	-679.69	1417.24	116.7	29.94	665.89
478	549.32	-458.98	1145.26	321.29	105.13	592.93
479	519.78	-240.97	953.86	392.61	92.99	502.9
480	370.12	-321.78	1002.44	442.35	67.02	462.95
481	492.68	-146.24	863.53	405.46	143.37	534.52
482	877.69	182.37	848.63	332.09	211.85	511.17
483	523.68	81.3	962.89	226.41	344.97	391.85
484	452.39	-2.69	940.43	151.92	408.54	282.81
485	134.28	-156.74	1210.94	-2.08	446.32	220.95
486	156.49	-353.03	1286.62	33.63	457.58	222.96
487	64.94	-440.92	1087.16	193.6	481.66	320.31
488	-367.68	-456.79	782.71	262.05	329.96	392.24
489	-227.78	-165.77	1034.42	290.71	187.07	371.95
490	151.61	280.03	1216.8	249.39	-14.89	219.42
491	294.92	446.53	1204.35	88.96	21.06	132.54
492	242.43	202.39	1187.5	-104.4	137.51	43.58
493	152.83	-249.02	1121.34	-157.41	216.8	-139.92
494	-387.45	-362.3	853.03	-214.78	343.48	-192.75
495	-755.62	-595.21	1516.36	-52.61	289.37	-95.46
496	-1014.4	-703.37	1148.68	97.05	61.8	65.55
497	-500.24	-332.03	864.26	188.78	-34.09	118.41
498	55.42	-135.5	554.69	347.26	-111.79	54.44
499	41.5	89.84	490.97	378.6	-64.45	-99.49
500	188.48	462.4	644.53	276.86	18.49	-131.96
501	64.45	575.68	775.15	11.63	59.11	-135.01
502	109.37	305.66	1255.13	-120.27	55.97	-96.68
503	-26.86	-147.46	1631.35	-308.9	137.6	2.69
504	-332.28	-425.29	1672.12	-304.47	132.72	10.25
505	-124.27	-512.21	1465.09	-138.49	98.08	5.83
506	-60.79	-485.11	1321.29	1.62	125.55	-3.3
507	-121.34	-525.39	1242.43	65.77	116.88	-13.03
508	-275.15	-360.11	888.18	37.41	67.66	-0.4
509	-94.97	-358.64	787.11	-22.22	-114.93	29.36
510	370.85	-692.63	991.21	69.61	-227.33	62.62
511	624.51	-433.35	1079.59	219.82	-78.7	76.14
512	367.92	13.92	896.97	173.83	98.57	45.38
513	20.75	29.05	1053.71	78.74	111.69	42.3
514	-162.11	-176.76	1235.6	-67.44	70.5	32.87
515	-300.29	-476.07	1450.2	-91.74	31.28	102.2
516	-506.35	-701.42	1522.22	-3.6	-111.57	363.07
517	518.8	-889.89	1293.95	140.5	-283.57	610.9
518	843.99	-681.15	1161.13	338.65	-200.74	623.02
519	897.22	140.63	1016.11	431.73	79.28	469.3
520	219.24	394.78	1087.4	396.36	186.8	373.38
521	64.7	332.52	1002.44	237.21	222.6	144.74
522	304.44	363.77	825.68	38.73	205.11	-126.74
523	-202.39	248.78	1199.71	-239.56	316.89	-270.6
524	-564.94	-155.27	1694.09	-282.04	215.18	-346.62
525	-351.56	-344.97	1550.29	-196.47	100.07	-495.21
526	-81.79	-601.32	1265.87	-226.53	146.55	-712.16
527	-378.91	-901.61	1318.12	-188.32	220.92	-769.62
528	-739.01	-996.58	1170.17	62.32	110.93	-666.99
529	-731.69	-874.51	696.78	91.67	23.28	-529.17
530	-462.89	-796.14	841.8	70.04	-145.63	-138.85
531	-186.28	-518.8	1022.95	83.25	-293.88	170.99
532	541.5	-625.49	969.73	61.16	-428.62	157.17
533	772.95	-510.74	1010.25	107.76	-213.26	-86.43
534	643.31	-643.55	900.88	173.89	100.43	-512.05
535	159.67	-686.04	587.65	85.51	249.15	-732.27
536	12.21	-924.32	883.06	84.87	263.12	-698.64
537	-302.98	-992.68	1074.46	259.61	265.17	-403.84
538	-106.69	-827.64	899.9	412.29	122.62	7.84
539	-460.21	-412.35	1063.48	434.78	82.76	416.9
540	-344.73	-220.95	1460.94	376.25	-37.99	568.6
541	-39.31	561.04	1392.82	219.3	-157.26	416.53
542	-60.3	422.85	1478.27	-137.91	-158.2	187.04
543	257.81	37.11	1209.47	-247.99	-141.51	72.78
544	391.11	-730.22	1687.74	-306.98	-162.48	-152.4
545	473.88	-666.26	1646	-148.22	-128.81	-155.67
546	677.98	-619.63	1661.38	61.28	-52.46	-112.85
547	635.99	-364.99	1152.34	208.22	13.76	-146.58
548	455.57	132.32	945.56	171.72	183.93	-147.89
549	175.05	118.41	1137.21	-54.41	241.24	-210.72
550	104.49	-192.87	1422.12	-215.76	239.26	-209.11
551	-109.62	-700.68	1281.01	-188.11	163.12	-191.96
552	-219.48	-1061.28	1243.41	-151.43	144.17	-149.6
553	-133.3	-1062.74	1274.17	23.01	20.23	-59.3
554	183.35	-660.89	978.76	209.32	-16.66	36.13
555	272.71	-419.68	726.07	184.51	100.22	59.3
556	241.94	-626.22	1061.77	128.51	191.71	-2.81
557	-74.71	-682.62	1089.11	128.17	348.82	-77.24
558	-549.56	-779.05	1284.91	224.55	328.7	-85.33
559	-919.92	-441.41	1246.58	253.63	223.75	-53.8
560	-590.33	-520.26	1563.96	213.99	-5.89	-72.2
561	-484.86	-379.88	1564.45	145.66	-117.07	-79.38
562	-42.24	-534.67	1645.02	100.8	-192.6	-134.34
563	337.65	-451.17	1366.94	128.11	-147.83	-133.39
564	304.2	-122.8	895.75	126.28	-9.4	-87.52
565	301.03	-290.53	914.55	61.25	82.98	-60.97
566	317.14	-356.93	911.13	72.57	128.27	-42.69
567	308.35	-265.38	1172.36	98.54	282.56	6.35
568	-561.04	-70.8	938.48	39.09	361.45	48.52
569	-1104.98	-806.64	1294.68	-148.65	79.32	90.36
570	-241.46	-1321.29	1445.56	-110.32	-238.34	172.76
571	104.25	-1306.15	1442.38	65.98	-191.47	56.21
572	242.19	-945.8	1268.07	209.69	-10.86	-123.32
573	-131.59	-447.27	1182.13	202.45	56.06	-175.93
574	-343.51	-434.08	1415.53	110.14	6.53	-236.27
575	58.84	-383.79	1254.64	81.54	-50.66	-226.04
576	-28.81	-481.45	964.11	171.2	36.07	-192.32
577	-364.5	-400.15	917.48	250.67	73.52	-177.49
578	-429.93	-313.48	958.5	307.83	-48.86	-111.6
579	-293.7	-459.23	1054.93	345.31	-189.39	21.91
580	-157.23	-368.41	1090.82	356.72	-232.88	67.81
581	287.6	-176.03	1253.66	305.21	-173.61	-15.17
582	14.89	148.93	1378.66	180.33	-11.2	-225.68
583	96.44	-156.25	1349.85	6.2	57.04	-388.09
584	-183.11	-132.32	1037.11	-95.76	60.64	-281.89
585	-32.47	-148.93	1082.03	-217.44	-106.17	-68.73
586	160.64	-41.5	1558.84	-180.15	-130.46	187.77
587	255.13	350.83	1308.35	-224.4	-112.3	284.79
588	188.23	-171.14	1261.47	-357.45	-95.64	293.85
589	234.13	-453.86	1174.8	-356.48	-94.18	229.71
590	83.5	-519.29	1220.21	-322.78	-104.49	199.86
591	16.85	-817.63	1345.7	-321.96	-98.97	197.33
592	304.44	-890.87	1243.16	-264.74	-72.88	111.6
593	620.61	-823.73	1152.59	-264.34	116.76	-79.28
594	299.8	-951.42	944.34	-374.02	238.77	-223.08
595	-222.17	-1219.48	1103.27	-380.8	189.09	-209.23
596	-52	-1070.8	790.77	-315.55	31.86	-62.5
597	236.08	-1233.64	931.4	-365.23	-110.23	59.45
598	166.26	-1584.96	718.51	-291.9	-150.73	114.5
599	460.21	-1794.19	701.17	-138.73	-202.12	221.56
600	474.61	-1885.99	623.78	59.08	-157.07	308.59
601	476.81	-2101.81	693.6	328.34	-100.95	311.58
602	416.75	-2121.34	675.78	672.82	-39.55	213.17
603	395.02	-1892.82	303.22	947.69	14.5	53.31
604	516.11	-1345.95	144.04	999.97	63.02	-45.1
605	203.86	-611.82	505.13	999.97	221.34	-300.02
606	-405.52	-92.53	614.01	992.89	331.63	-483.7
607	-478.03	26.12	1072.02	716.67	355.38	-429.99
608	-625	123.29	1203.86	510.04	255.77	-230.71
609	-503.91	144.78	1593.26	333.83	7.08	-53.86
610	-300.29	71.29	1760.5	216.49	-187.74	67.69
611	288.82	29.05	1669.92	191.19	-211.18	104.1
612	814.21	16.36	1500.98	149.66	-117.28	78.67
613	597.66	255.62	1326.42	123.78	92.04	-8.42
614	111.82	55.42	1117.68	52.61	139.31	-23.25
615	187.99	-91.8	1030.27	-19.1	72.27	8.67
616	462.65	-461.67	1061.28	-35.49	93.78	14.59
617	251.46	-640.63	1045.9	-25.73	222.6	7.23
618	-122.56	-690.43	1081.79	16.57	253.72	13.64
619	-277.83	-331.05	1080.57	53.65	147.95	48.95
620	-220.21	-510.25	1214.36	0.21	37.14	8.45
621	-230.22	-687.99	1344.24	28.87	-8.73	-7.78
622	48.34	-834.47	1300.78	88.04	-19.53	-11.14
623	86.67	-464.36	1167.24	236.05	-7.45	-0.43
624	162.84	250.49	1034.67	200.87	11.57	-17.27
625	76.66	71.04	1378.66	-56	62.62	-92.29
626	24.9	-179.2	1528.81	-161.32	108	-86.91
627	-93.99	-315.19	1496.34	-147.8	94.39	-45.47
628	59.57	-63.96	1313.23	-120.88	48.61	58.69
629	-146.73	-136.23	1429.69	-159.91	32.47	134
630	-252.2	-290.53	1075.44	-237.92	-105.77	148.16
631	123.78	-750.24	1157.23	-338.44	-213.17	104.4
632	167.24	-889.65	1456.05	-279.02	-142.7	94.57
633	120.85	-970.21	1214.84	-140.2	-127.26	95.76
634	433.84	-829.35	981.2	-83.07	-124.18	77.33
635	497.07	-666.99	1016.11	-32.2	-40.86	20.14
636	209.23	-591.55	989.75	-96.89	48.49	-0.7
637	202.64	-590.82	1140.14	-259.25	56.85	14.28
638	-8.3	-720.95	1228.03	-416.2	74.58	61.4
639	-73	-782.71	1337.4	-453.4	5.65	93.72
640	72.27	-1180.66	1244.14	-461.67	-9.55	75.5
641	341.8	-1494.38	1038.33	-440.64	-147.89	32.62
642	400.39	-1752.2	950.93	-286.41	-166.14	66.5
643	588.62	-1904.54	835.69	-28.17	-144.9	118.74
644	520.26	-1682.86	626.95	265.44	-67.54	129.15
645	411.13	-1491.46	557.37	432.74	-33.17	112.92
646	189.94	-1284.42	592.29	448.73	-83.92	113.16
647	333.74	-1222.66	892.82	438.14	-89.29	103.97
648	500.49	-1138.18	991.94	434.97	1.92	47.64
649	388.18	-958.74	1063.48	408.39	116.46	-40.77
650	79.83	-793.21	1074.71	355.83	180.18	-99.03
651	-39.06	-684.81	1166.5	288.09	137.54	-102.29
652	11.72	-758.54	1214.6	222.93	54.72	-69.52
653	250.73	-731.2	1277.59	185.46	2.26	-3.57
654	293.21	-656.49	1264.65	167.54	-11.17	26.7
655	434.57	-562.01	1236.82	101.5	-93.05	53.44
656	668.7	-733.89	1308.11	-3.45	-55.66	54.26
657	709.47	-837.4	1247.8	32.75	73.7	32.14
658	580.81	-809.57	1112.06	36.04	147.49	-1.13
659	352.29	-904.54	1158.45	33.42	145.9	-7.42
660	270.02	-950.93	1154.79	27.04	106.14	23.62
661	348.88	-871.09	1124.76	7.9	61.25	57.01
662	266.36	-741.21	1160.89	-40.83	69.98	73.27
663	146.24	-754.39	1176.51	-112.79	56.73	98.27
664	102.54	-780.03	1190.43	-200.62	-2.53	92.38
665	210.45	-1042.72	1224.12	-222.11	-26.09	99.49
666	283.45	-1185.3	1186.52	-208.62	-56.15	120.06
667	507.57	-1386.47	1128.17	-104.28	-66.22	111.05
668	656.25	-1331.05	935.3	20.17	-10.44	79.38
669	561.04	-1266.36	861.33	81.27	89.51	66.56
670	296.39	-1272.95	901.37	135.13	110.35	37.11
671	260.74	-1263.92	932.86	182.98	75.16	35.37
672	340.58	-1162.6	942.87	193.27	78.52	41.32
673	248.78	-1126.71	1002.69	192.41	99.27	36.99
674	239.75	-1074.71	1086.43	156.68	94.27	25.02
675	195.31	-1077.64	1128.17	124.39	89.23	12.21
676	218.26	-1074.46	1156.98	103.21	67.75	-4.43
677	259.77	-1072.51	1153.56	86.98	37.54	-17.85
678	295.41	-1055.91	1150.39	86	10.25	-14.19
679	376.22	-1021.97	1138.67	81.76	0.09	-16.97
680	382.32	-978.76	1147.71	85.78	-3.85	0.09
681	431.88	-1061.52	1117.19	91.06	6.5	37.63
682	479.74	-1070.56	1144.78	94.7	12.45	70.04
683	534.42	-1062.5	1149.41	97.96	29.51	59.63
684	474.12	-967.53	1161.62	123.26	73.36	47.61
685	354.98	-1001.71	968.51	127.11	81.57	38.21
686	302.73	-1062.01	1137.21	43.49	47.42	15.56
687	325.44	-955.81	1118.16	5.04	35.74	23.93
688	245.85	-865.23	1134.28	-59.51	30.03	36.93
689	258.54	-894.78	1159.91	-131.62	8.76	50.9
690	311.04	-1109.86	1120.36	-159.42	-24.17	34.67
691	357.91	-1152.34	1084.23	-163.79	-36.68	43.82
692	343.02	-1111.08	1020.51	-154.08	-71.62	130.31
693	474.12	-1224.12	992.92	-166.44	-111.05	196.01
694	534.67	-1426.03	1015.63	-157.75	-119.6	210.36
695	302.98	-1565.43	973.88	-60.12	-118.68	232.24
696	222.41	-1656.98	674.32	111.76	-199.83	320.43
697	190.43	-1880.86	614.01	342.53	-395.02	467.56
698	640.14	-1849.85	537.6	558.78	-490.36	632.51
699	608.15	-1239.5	483.64	579.96	-457.86	738.86
700	812.26	-907.23	906.74	381.04	-384	731.45
701	850.1	-897.46	1287.84	242.58	-266.11	656.49
702	650.88	-985.11	1052.98	81.6	-29.05	463.17
703	453.86	-1189.7	912.6	57.37	155	103.3
704	19.78	-1217.53	726.81	164.37	280.27	-100.95
705	-383.79	-1301.27	917.72	255.04	195.16	-63.51
706	220.46	-992.19	802.73	224.3	-0.95	60.79
707	246.34	-1002.2	858.89	-80.14	-15.11	144.93
708	645.75	-1224.61	1164.31	-243.01	7.26	137.73
709	396	-1616.7	1324.22	-463.26	138.58	127.14
710	424.56	-1705.57	881.84	-512.45	259.61	163.18
711	314.45	-1821.04	504.88	-474.73	289.58	88.71
712	-77.15	-1983.89	422.36	-302.7	265.11	40.65
713	100.59	-1612.06	365.72	-51.42	185.24	57.68
714	135.99	-1557.13	490.23	157.71	151.95	57.16
715	21.24	-1621.83	721.44	393.8	99.15	100.8
716	80.08	-1698.24	756.35	513.46	72.85	135.68
717	45.65	-1760.5	503.91	760.71	46.39	225.71
718	20.51	-2111.33	707.28	865.23	12.54	314.15
719	-7.32	-1921.63	803.22	999.97	-149.6	366.52
720	533.2	-1160.4	504.15	999.97	-283.87	351.56
721	652.59	-664.79	1013.92	672.55	-179.2	189.48
722	-128.66	-471.44	1449.46	583.19	-94.67	171.2
723	299.8	-79.83	1112.79	367.61	-108.12	201.29
724	295.9	-337.89	1078.86	-157.41	13.64	323.7
725	64.94	-661.38	1241.94	-436.95	97.41	487.76
726	-529.3	-1524.17	1469.48	-429.96	37.99	668.27
727	-401.86	-1999.76	1162.84	-102.97	-194.49	770.39
728	138.67	-1927.98	929.2	421.45	-360.78	730.71
729	193.6	-1162.6	442.87	805.21	-253.27	558.75
730	11.23	-850.59	614.01	759.86	-172.27	382.14
731	154.54	-213.87	477.29	431.85	-174.74	280.88
732	94.73	-260.5	1018.31	232.18	-135.44	234.65
733	100.1	-561.28	1160.4	-117.22	-22.98	164.28
734	-248.78	-957.52	1511.96	-300.57	47.12	137.85
735	58.35	-1512.7	1653.32	-350.98	-77.45	32.07
736	401.12	-1361.82	1180.18	-53.16	-69.79	-110.29
737	157.71	-1752.2	1443.85	279.69	40.53	-180.48
738	140.87	-1572.75	1316.41	703.61	89.17	-73
739	-380.13	-1419.43	831.3	913.82	9.92	227.23
740	-32.96	-1224.37	1004.88	915.89	-44.89	327.51
741	24.41	-866.21	662.11	925.11	4.12	664.73
742	229.74	-948.24	1046.88	833.01	-117.65	777.74
743	777.1	-540.28	730.22	763.4	-196.96	803.86
744	1021	-455.08	994.14	618.04	-135.99	781.46
745	1299.8	-18.31	1176.27	540.1	46.2	666.53
746	1404.05	117.19	1024.9	428.86	281.16	466.86
747	1352.05	-478.76	907.71	289.55	516.45	217.47
748	99.37	-342.53	879.64	316.71	544.56	83.5
749	-159.91	-111.33	1061.04	218.81	397.64	140.29
750	-23.44	-422.85	1124.76	225.89	163.02	407.78
751	583.01	-494.38	1336.18	207.37	97.87	695.5
752	503.42	-23.44	837.4	259.09	176.36	690.16
753	596.68	175.78	984.13	224.55	247.25	495.45
754	417.72	-15.63	1124.51	338.32	324.52	291.08
755	408.45	-70.8	1204.59	353.58	302.98	137.12
756	-65.92	-230.22	1120.61	460.17	276.18	45.9
757	302.25	-66.16	775.88	527.89	216.43	383.09
758	762.7	-377.44	1001.22	472.32	303.22	794.56
759	817.87	-271	618.41	450.59	358.95	952.79
760	1052.73	-132.57	617.19	374.05	497.07	870.64
761	913.09	-329.1	856.93	495.54	575.35	639.37
762	178.71	-169.43	566.89	678.1	395.14	379.06
763	-142.58	225.34	556.88	677.98	243.93	288.18
764	568.6	596.92	835.69	474.21	79.77	345.83
765	921.88	608.89	743.9	175.38	169.65	325.65
766	952.64	149.41	949.46	47.15	376.25	229.31
767	483.15	-72.51	896.73	178.16	591.28	127.29
768	155.27	24.17	702.39	219.91	512.88	-68.39
769	-506.35	309.81	468.99	36.83	310.42	-84.44
770	-362.55	157.96	834.72	11.63	180.45	-18.43
771	167.97	129.88	1006.1	118.59	90.42	135.01
772	208.98	40.28	930.18	29.45	70.74	261.02
773	136.72	-32.47	970.95	-89.26	147.34	346.83
774	172.61	-33.2	1042.97	-46.26	188.75	388.58
775	147.46	-232.67	1106.45	18.89	211.43	405.36
776	62.5	-229.98	1010.99	139.95	169.22	414.67
777	127.93	-414.06	1038.82	188.48	18.31	521.27
778	667.24	-312.01	797.61	339.45	-107.09	604.43
779	736.33	143.31	818.6	295.23	-62.1	460.72
780	608.64	272.22	1165.04	123.78	-2.69	118.99
781	665.53	218.02	1205.81	43.88	61.43	-139.62
782	753.66	179.93	1022.95	-13.12	108.8	-240.05
783	516.85	-40.77	920.41	-216.03	179.05	-320.16
784	0.24	-617.43	1497.8	-243.35	171.17	-70.95
785	660.64	-698.97	1062.01	-29.14	66.59	230.8
786	869.14	-646.48	951.9	24.63	122.41	288.33
787	868.9	-558.59	975.59	60.82	224.58	171.63
788	760.01	23.19	690.67	38.57	374.11	67.72
789	393.8	71.53	727.54	20.9	427.43	54.63
790	409.67	-340.09	800.05	56.61	443.48	45.14
791	344.97	-188.23	670.65	75.65	504.64	55.63
792	46.63	-369.87	1094.24	104.71	432.8	51.24
793	130.62	-312.01	1128.42	193.45	317.5	98.33
794	423.83	-98.39	1263.18	195.95	294.28	125.79
795	487.79	251.95	1211.91	133.39	343.9	176.76
796	131.84	234.86	1333.25	11.51	449.25	267.46
797	-492.43	-93.26	1226.07	-92.32	432.95	398.77
798	-491.94	-676.76	1231.45	-114.9	271.58	525.76
799	48.34	-647.95	1303.96	-9.86	115.84	518.77
800	135.5	-646.48	1460.94	248.11	57.74	365.94
801	391.36	-210.45	986.08	471.83	136.99	169.59
802	137.7	-189.94	651.86	473.05	204.04	119.14
803	-74.46	94.73	683.11	318.85	272.28	48.25
804	97.17	166.99	1357.18	103.12	252.35	57.74
805	429.2	22.71	1421.14	74.43	250.24	82.34
806	286.87	-118.9	1404.05	60.42	343.69	170.84
807	-191.16	-368.9	1321.04	85.05	330.75	350.1
808	-16.36	-112.3	908.69	79.19	305.94	440.61
809	-259.52	-441.16	1081.3	1.86	316.77	589.72
810	-285.16	-393.55	868.16	7.17	218.38	718.38
811	14.65	-272.46	1094.97	55.73	91.8	741.24
812	153.56	135.5	1062.01	141.97	-152.56	574.49
813	-4.88	300.05	1040.77	40.8	-279.6	414.03
814	9.77	81.79	1026.86	-55.91	-287.2	350.43
815	635.25	-42.24	1134.28	-180.33	-151.76	165.86
816	1279.3	123.54	1156.98	-112.82	139.28	-34.61
817	1229.25	117.19	698.24	-30.06	442.47	-267.18
818	168.21	-174.8	479.74	-90.33	638.95	-357.27
819	-277.83	-374.27	765.63	-239.5	643.28	-203.06
820	-566.65	-130.62	884.77	-276.31	497.56	67.08
821	-468.99	-353.27	1346.19	-263.55	415.28	210.3
822	-349.37	-424.8	1192.63	-209.29	366.36	370.15
823	-516.11	-30.52	1424.07	-259.46	341.16	402.4
824	-187.74	208.74	1551.51	-288.76	231.63	336.09
825	262.7	149.66	1415.04	-377.01	257.93	178.38
826	-43.95	27.83	1700.44	-475.68	470.83	-74.37
827	-788.82	-713.62	956.54	-527.1	583.65	-369.45
828	-905.76	-1091.06	1089.11	-526.46	544.07	-509.43
829	-1007.57	-1508.79	1397.46	-222.63	463.78	-438.96
830	-1023.93	-1211.67	1190.43	18.25	299.74	-223.6
831	-1063.72	-1163.57	949.71	240.02	85.02	152.34
832	-578.61	-1175.78	105.47	268.86	-19.41	369.26
833	-437.26	-1423.1	101.32	161.41	-161.74	678.8
834	-13.67	-1463.87	493.16	94.06	-258.7	842.86
835	165.77	-1279.05	616.46	210.57	-193.63	858.31
836	19.04	-958.25	628.42	323.43	-109.56	763.61
837	-425.78	-632.57	460.45	343.78	-69.4	608
838	-614.5	-622.8	596.68	281.49	-136.32	459.41
839	-730.96	-562.99	613.04	267.64	-186.89	370.88
840	-843.26	-416.75	715.82	248.26	-234.47	360.9
841	-615.97	-436.28	928.71	192.2	-414.89	407.81
842	565.67	-553.47	1459.96	95.28	-491.42	423.95
843	460.45	-339.6	1789.55	136.29	-230.13	275.97
844	308.84	-150.39	1801.03	81.36	-122.19	85.48
845	461.18	-297.12	1946.29	35.46	18.16	71.5
846	487.06	-389.89	1965.82	118.62	144.41	203.43
847	167.48	-321.78	1549.56	157.04	161.83	287.87
848	-40.77	-210.45	1204.83	198.91	86.49	464.69
849	-153.81	-279.3	1135.99	122.56	-88.81	596.62
850	462.89	-139.16	1077.64	54.23	-185.42	620.06
851	580.81	-304.44	1308.11	5.13	-43.15	553.62
852	330.81	-267.33	878.17	83.83	97.72	448.49
853	213.38	-340.33	789.79	45.75	223.27	379.97
854	95.46	-116.94	574.46	-0.67	290.53	307.37
855	-166.75	-364.01	1267.33	-97.08	350.19	117.74
856	-209.47	-369.63	1399.9	-99.33	356.66	17.79
857	-338.62	-535.16	1256.59	2.2	341.89	-80.96
858	-643.31	-549.32	1195.31	182.28	209.32	-108.73
859	-634.03	-505.37	1362.3	419.68	52.83	98.05
860	-274.41	44.43	858.4	435.3	6.47	293.12
861	-220.21	-20.51	827.64	332.95	16.88	329.99
862	22.46	-246.83	1344.73	218.81	11.41	284.3
863	9.52	-93.51	1392.58	216.28	79.47	286.9
864	-41.75	111.82	1249.02	118.53	69.64	330.35
865	-54.93	164.06	1193.85	-84.63	6.56	381.84
866	173.1	-422.12	1298.83	-143.86	-57.28	372.74
867	320.07	-1018.8	1379.39	-167.82	-129.97	320.47
868	635.99	-1010.99	1341.31	-10.19	-66.83	322.66
869	967.04	-737.55	1298.1	231.41	30.76	371.22
870	776.12	-765.63	1025.39	534.58	209.11	456.79
871	468.26	-365.48	624.27	634.06	276.58	432.22
872	429.69	114.01	548.83	610.72	265.56	274.81
873	328.61	339.6	539.79	406.98	338.65	105.01
874	-130.13	539.55	671.39	247.38	365.3	58.72
875	-441.41	23.93	1090.09	-34.12	263.89	71.66
876	-277.34	-259.28	937.74	-52.98	184.75	203.49
877	-292.24	-341.55	1025.15	30.79	129.58	225.46
878	47.36	-133.79	989.01	90.58	44.19	100.04
879	385.01	82.28	983.15	31.62	119.66	-171.88
880	420.9	73.73	1417.72	2.53	202.73	-281.31
881	-64.7	140.63	1568.6	32.5	394.56	-267.85
882	-916.75	-288.82	1509.28	1.68	307.46	-34.85
883	-1445.31	-260.99	1291.26	15.63	-12.33	218.51
884	-614.99	56.4	1270.51	26.34	-478.36	288.6
885	45.41	165.04	1099.85	-4.79	-538.97	256.35
886	331.54	-383.54	1244.63	40.77	-381.77	124.63
887	432.62	-471.44	966.8	105.93	-297.73	86.27
888	795.17	-205.57	821.78	159.61	-99.98	62.47
889	670.41	-261.96	662.11	95.43	84.41	75.01
890	343.75	-961.91	1340.58	66.25	153.11	106.38
891	120.36	-562.26	961.18	207.61	118.87	206.45
892	82.28	-359.62	893.55	236.42	68.88	354.95
893	184.81	-236.57	860.6	223.51	77.15	389.68
894	83.5	53.22	768.55	120.76	83.19	344.97
895	91.31	15.14	994.14	8	57.5	158.66
896	286.13	-214.36	1169.92	-69.27	98.82	-136.35
897	414.79	-309.08	1130.13	-59.27	192.11	-407.9
898	408.45	-405.52	790.53	-41.44	348.39	-589.63
899	-406.74	-510.01	1160.4	-0.58	395.75	-584.26
900	-272.46	-150.39	1507.08	147.8	190.64	-562.65
901	-275.63	212.65	1392.82	157.68	123.44	-416.32
902	-472.9	94.73	1285.16	71.14	10.22	-222.53
903	-516.6	-118.65	981.45	-116.61	-201.87	-32.5
904	92.29	-147.46	1061.04	-260.77	-329.9	221.31
905	466.8	-80.32	1095.95	-243.07	-290.68	239.11
906	582.28	-160.89	1434.57	-208.92	-167.36	238.28
907	321.53	-83.74	1076.17	-84.47	42.63	176.76
908	246.09	-405.52	1291.5	-2.44	103.49	24.48
909	6.35	-514.4	1094.24	58.47	145.17	-115.33
910	-321.29	-542.48	1410.89	23.44	199.28	-59.39
911	-308.35	-547.12	1596.19	136.66	108.34	-110.78
912	-160.4	-281.98	1363.28	198.49	86.21	-223.79
913	64.21	-248.54	968.26	152.4	135.13	-283.72
914	-341.31	-458.01	1202.88	56.43	269.99	-354.37
915	-572.27	-360.6	1130.62	-27.62	263.46	-423.77
916	-789.31	-456.79	1209.96	-56.76	224.21	-418.09
917	-730.71	-766.11	893.8	5.86	47.42	-445.8
918	-499.27	-929.69	973.14	60.79	-28.08	-336.67
919	-531.49	-1012.21	950.93	178.19	-92.56	-120.21
920	-275.15	-709.72	898.93	207.55	-127.96	6.26
921	-227.29	-348.14	661.62	221.13	-214.94	157.68
922	162.35	-717.29	767.33	156.71	-350.34	170.1
923	416.26	-698	1123.54	194.49	-310.97	138.37
924	638.43	-304.44	1026.61	274.99	-163.85	76.93
925	638.18	-73.97	1252.44	196.04	-6.84	-97.14
926	570.31	-6.35	1295.9	91.34	102.87	-211.82
927	319.09	-123.54	1730.96	96.59	94.82	-233.67
928	174.32	-12.94	1317.38	138.55	1.25	-180.45
929	134.28	21.48	1343.26	88.1	-81.85	-72.72
930	177.73	-162.84	1378.42	25.6	-93.44	100.28
931	171.63	-542.24	1346.44	43.33	-91.4	217.16
932	146.73	-827.15	1405.52	174.29	-58.01	300.96
933	-45.65	-614.75	1330.32	303.41	-129	376.28
934	569.34	187.01	1110.35	257.87	-149.84	334.72
935	527.59	129.15	1191.16	-22.06	33.63	142.09
936	130.13	-205.81	1175.78	-238.43	195.19	-89.84
937	-134.03	-615.72	1445.07	-230.04	197.11	-241.21
938	-95.46	-605.47	1156.98	-138.15	121.28	-209.38
939	-4.39	-727.29	1243.9	-116.79	-7.29	-155.52
940	221.44	-919.92	1324.71	7.23	-95.34	-178.8
941	498.78	-850.34	1165.28	77.3	-50.14	-184.6
942	299.56	-525.39	1017.09	146.33	55.6	-177.76
943	387.21	-382.32	1124.27	143.71	113.53	-154.79
944	167.24	-305.91	1159.42	121.43	200.1	-117.86
945	-34.91	-574.46	1176.51	101.81	207.61	-99.98
946	-91.8	-154.05	721.92	119.81	154.42	-62.04
947	-95.21	-206.54	760.5	29.94	102.51	-9.06
948	-173.83	-431.64	1267.09	11.08	58.53	16.69
949	192.87	-592.77	1491.21	-36.19	-14.68	10.56
950	41.75	-427.49	1303.71	-53.89	71.53	-1.98
951	-186.04	-474.61	1284.18	-58.14	105.68	-11.02
952	-320.07	-529.05	1427.25	-53.8	18.49	-19.26
953	-159.91	-305.42	1200.93	-93.9	-67.54	-42.14
954	11.23	-624.51	1475.59	-89.42	-45.75	-56
955	-104.98	-769.53	1598.88	-12.15	42.39	-113.43
956	-169.19	-706.54	1340.33	111.02	65.89	-169.19
957	-179.69	-635.74	1179.93	126.34	6.56	-191.74
958	299.56	-265.63	1024.9	45.35	-86.15	-245.76
959	344.97	-205.32	957.03	-151.12	-20.36	-296.2
960	872.07	-719.73	1390.87	-218.93	55.45	-329.96
961	1035.16	-1106.69	1319.09	-185.67	292.54	-394.1
962	411.13	-1482.18	1343.02	-89.02	479.68	-330.26
963	-335.45	-1006.1	1164.06	84.05	459.29	-13.24
964	-300.05	-689.21	974.61	77.39	150.02	192.08
965	-164.55	-545.17	989.5	-32.23	-2.41	330.23
966	-84.47	-645.02	1149.17	-112.37	-53.28	312.9
967	-184.57	-619.63	1110.84	-156.4	-36.41	311.92
968	-142.09	-912.84	1038.57	-163.09	-45.32	318.42
969	-29.3	-1633.06	1118.16	-33.72	-101.01	346.92
970	114.75	-1701.42	947.75	242.22	-156.1	378.48
971	463.87	-1093.75	1036.87	568.18	-153.99	332.58
972	283.45	-365.48	1078.61	702	-51.18	246.25
973	156.49	380.62	1163.82	550.99	2.72	83.47
974	-465.82	220.95	1628.42	263.73	30.79	-166.75
975	-625.49	116.46	1594.97	52.22	-16.51	-220.61
976	-475.59	-296.63	1942.14	-0.98	-95.18	-214.87
977	-215.09	-347.66	1540.04	18.55	-105.62	-198.55
978	-289.79	-311.52	1202.88	30.09	-51.18	-206.45
979	-197.75	-603.76	1240.48	53.96	-45.53	-318.76
980	12.45	-748.05	1105.71	169.95	-77.03	-489.5
981	-26.86	-557.86	940.67	265.47	-13.67	-487.64
982	14.89	-354.49	936.28	298.89	-36.96	-450.87
983	208.5	-278.56	945.56	248.63	-69.21	-444.03
984	226.56	-146.24	855.71	196.66	-6.59	-345
985	1.46	-479.49	989.99	165.83	1.31	-153.56
986	448.97	-746.09	1136.23	138.46	-88.96	128.88
987	706.3	-805.66	1084.23	185.39	-82.82	352.91
988	435.3	-575.2	1041.75	280.76	52.7	549.38
989	249.51	-14.16	946.78	315.61	22.64	532.47
990	236.08	82.03	1211.91	228.88	-86.73	381.47
991	145.02	-226.07	1357.18	105.22	-155.06	279.27
992	604.25	-37.11	1249.27	5.86	-196.69	208.8
993	853.76	-192.14	1379.39	-40.25	-32.81	106.54
994	771.48	-180.42	1201.66	-67.99	191.86	-29.6
995	644.29	-567.87	1372.8	-27.34	269.01	-155.61
996	123.29	-707.52	1335.69	21.15	266.75	-158.51
997	-8.79	-847.17	1138.92	130.25	100.07	-134.64
998	-10.25	-1004.88	1023.19	223.02	-6.65	38.73
999	233.15	-334.96	832.52	302.95	-143.65	234.16
1000	818.12	586.43	807.13	105.71	-147.13	256.2
1001	507.32	409.18	1132.81	-263.46	97.6	139.47
1002	491.46	94.97	1221.44	-507.81	228.3	-11.14
1003	405.76	-305.18	1401.12	-527.04	290.56	-36.16
1004	18.07	-474.85	1334.23	-421.88	340.73	53.92
1005	-238.77	-282.96	1486.82	-329.28	94.88	189
1006	-139.16	-579.59	1716.55	-324.28	-183.11	404.57
1007	463.62	-641.6	1650.15	-410.77	-319.18	507.6
1008	694.82	-635.74	1521.48	-472.56	-147.37	522.64
1009	592.77	-639.16	1437.01	-498.84	36.77	439.27
1010	604.74	-589.6	1462.89	-500.43	169.43	323.27
1011	151.12	-583.01	1529.05	-375.31	195.04	319.73
1012	305.91	-320.8	-249.51	-584.01	243.87	330.87
1013	316.16	-1096.19	202.39	-1000	197.81	245.3
1014	676.51	-1570.07	10.25	-1000	303.56	-57.56
1015	288.33	-1723.39	42.97	-790.86	548.71	-311.98
1016	-222.41	-1437.01	-224.12	-497.83	582.58	-360.44
1017	-420.65	-1956.79	-189.45	-333.1	462.04	-250.55
1018	-61.04	-1965.58	-498.78	-0.34	144.5	-132.84
1019	283.69	-1919.43	-309.33	343.08	74.55	-3.05
1020	526.12	-1829.59	-11.96	585.05	179.6	50.6
1021	136.96	-1574.95	295.41	674.32	215.39	73.73
1022	41.26	-1560.3	475.59	777.01	197.66	139.89
1023	-27.1	-1679.2	709.72	734.19	104.22	216.55
1024	331.54	-2004.15	926.03	730.93	-59.11	232.97
1025	363.53	-2144.04	1049.8	788.33	-123.29	162.48
1026	330.08	-2127.69	1063.23	805.97	-151.89	106.51
1027	291.02	-1826.9	1134.03	944.92	-155.06	228.03
1028	293.7	-1593.51	926.76	999.97	-111.94	365.02
1029	614.01	-885.01	779.79	984.5	-63.96	423.86
1030	498.05	-838.87	884.77	912.35	-12.94	447.39
1031	262.21	-777.34	592.77	846.04	47.52	474.3
1032	51.03	-636.72	419.43	669.77	31.07	493.9
1033	-23.68	-641.11	781.98	596.5	30.7	531.34
1034	693.6	-820.8	1138.67	677.61	-102.66	661.19
1035	953.86	-917.97	1059.81	937.16	-99.4	739.99
1036	1325.2	-288.82	824.22	999.97	-71.41	472.08
1037	1140.14	155.27	1020.02	999.97	7.35	227.48
1038	866.7	608.89	798.1	885.65	160.89	-203.28
1039	729.49	1982.91	427.73	379.39	378.85	-444.64
1040	-245.61	20.51	1568.6	-348.75	457.67	-179.32
1041	-261.96	-1108.4	1453.13	-350.89	244.02	8.24
1042	-460.94	-1248.54	1240.23	-176.91	38.06	-114.14
1043	-704.1	-1375.73	1377.93	172.49	-62.96	-1.68
1044	-706.3	-743.65	670.65	531.01	-274.72	552.67
1045	1547.12	481.45	314.7	522.16	-305.88	735.75
1046	1387.7	1757.57	442.63	208.8	105.29	210.36
1047	-184.08	728.76	776.12	-243.68	437.13	-410.13
1048	-1010.25	-619.63	1277.59	-458.16	324.65	-391.6
1049	-117.68	-343.51	1168.95	-451.45	11.93	112.37
1050	433.35	-622.07	1390.14	-371.06	-127.2	437.56
1051	1195.31	-361.33	1166.75	-65.58	-68.21	548.92
1052	1222.41	-404.79	1265.87	218.32	134.25	288.7
1053	672.36	-437.01	1158.94	410.95	347.99	-113.56
1054	-495.36	-389.16	976.32	400.42	313.26	-342.99
1055	-1042.97	-767.33	1117.43	378.72	199.28	-307.28
1056	-356.45	-937.01	1272.46	352.81	-40.68	-159.88
1057	-41.26	-904.79	1329.59	352.63	-35.86	71.99
1058	82.28	232.67	772.95	232.6	-67.11	363.83
1059	971.19	640.14	972.9	-44.19	-13.7	518.46
1060	766.6	391.36	1207.52	-265.75	138.85	519.01
1061	902.1	343.51	996.09	-212.19	6.65	484.83
1062	831.79	-158.2	1213.38	-173.8	65.83	466.13
1063	495.12	-614.5	1117.68	-98.39	247.1	470.28
1064	659.67	-729.25	916.26	14.86	306.79	773.53
1065	1038.09	-1334.72	1160.4	204.77	247.47	883.58
1066	807.86	-721.68	1076.66	390.87	304.47	520.57
1067	448.24	-316.65	887.94	436.68	437.71	200.47
1068	25.88	-429.69	932.62	503.14	499.54	152.01
1069	-493.65	-10.99	318.36	365.14	391.51	375.55
1070	-427.98	-826.17	1019.29	287.72	244.05	501.56
1071	-114.26	-300.29	1327.64	257.45	75.81	641.66
1072	177.25	292.24	1092.53	212.28	86.3	670.1
1073	885.01	276.61	980.96	75.01	209.59	544.74
1074	427.73	-52	1412.84	-30.52	464.78	318.21
1075	-94.97	-165.28	1514.65	42.42	521.48	190.89
1076	-729.98	-354.98	1141.6	146.82	296.42	192.5
1077	-466.06	-560.79	1383.79	170.44	159.79	253.48
1078	248.05	-317.63	1370.85	301.03	17.85	361.24
1079	432.62	-471.19	889.4	338.2	59.3	366.42
1080	401.37	56.4	1321.29	250.03	75.23	269.2
1081	227.78	293.95	1283.2	156.59	79.93	101.5
1082	76.42	255.13	1300.29	-79.38	11.87	42.6
1083	34.91	-207.52	1582.52	-164.73	21.67	165.56
1084	-71.78	-519.29	1629.88	-131.38	76.87	277.5
1085	160.89	-186.28	1178.47	-7.81	18.68	393.68
1086	941.41	-222.9	1039.55	19.93	26.7	324.92
1087	449.71	-362.3	940.92	-13.06	265.96	191.31
1088	221.44	-327.15	769.53	-10.86	300.26	62.68
1089	297.36	-197.02	586.91	-55.48	373.57	11.96
1090	-89.11	-90.09	668.7	-141.3	348.69	-31.37
1091	101.56	-483.64	965.58	-246.55	292.3	-165.56
1092	52.98	-602.54	976.07	-235.84	392.73	-303.62
1093	-266.36	-791.26	1235.6	-34.52	459.11	-218.99
1094	-184.08	-991.21	1188.72	225.52	324.86	-84.75
1095	-183.11	-833.98	877.2	423.77	240.42	18.59
1096	-605.71	-503.42	1036.38	438.63	106.45	192.32
1097	-211.43	-204.59	1359.86	386.6	64.82	282.01
1098	-146.24	-146.48	1396	280.12	94.27	334.96
1099	-181.64	-20.51	1308.11	242.77	154.21	269.99
1100	-304.93	-89.11	1437.01	121.67	206.48	280.09
1101	95.21	-276.37	1381.84	51.42	123.11	172.21
1102	-192.38	-416.02	1347.66	54.53	188.51	11.44
1103	-305.91	-487.3	1257.08	215.24	180.08	-44.86
1104	-249.02	-226.07	1104.74	383.06	162.29	-68.36
1105	-515.38	257.81	812.99	375.55	143.4	-54.47
1106	-151.86	701.17	753.66	243.62	59.78	-7.87
1107	-268.55	-90.33	681.64	-112.4	176.33	-31.77
1108	-603.27	-321.29	1130.86	-306.67	257.14	-34.67
1109	-599.85	-542.24	1343.75	-319.03	246.34	132.69
1110	-736.57	-343.51	1030.27	-272.55	118.74	276.98
1111	-459.96	-885.01	1281.74	-134.92	-9	322.02
1112	-328.61	-926.76	1230.22	8.51	-45.17	270.23
1113	-29.54	-203.86	925.05	223.94	-23.01	116.58
1114	-214.11	-274.41	745.61	122.07	68.3	-66.65
1115	-535.16	-650.63	1176.51	90.55	60.03	-179.9
1116	-253.66	-378.91	1027.83	248.57	11.63	-113.71
1117	-227.05	-209.72	801.51	262.15	24.63	-42.97
1118	-342.77	-460.69	1043.21	232.33	80.38	35.55
1119	-592.04	-541.99	1076.42	232.36	22.77	89.45
1120	-425.78	-435.06	1104	244.17	-37.99	129.76
1121	-152.59	-228.27	1101.07	320.22	-14.86	111.63
1122	-571.78	356.2	523.93	269.99	45.32	-29.66
1123	-752.93	227.05	834.72	-28.78	-71.78	-75.81
1124	-576.42	-486.33	1361.33	-35.77	-211.06	-27.65
1125	-351.32	-414.31	1271	24.54	-251.46	-28.32
1126	-173.83	-50.05	1240.97	25.48	-211.3	-7.81
1127	-329.35	-205.32	1430.91	-186	-137.39	81.91
1128	-79.83	-527.59	1457.52	-315.25	-127.96	165.34
1129	-288.09	-821.29	1797.85	-222.84	-12.27	294.04
1130	-451.66	-524.9	1535.4	-44.77	-63.69	442.14
1131	-1.95	-542.24	1163.57	-24.35	-162.11	487.61
1132	437.74	-465.82	1077.88	-1.59	-149.32	434.75
1133	773.68	-227.54	1123.29	28.59	-74.22	224.73
1134	654.54	-238.04	951.17	22.61	120.57	47.97
1135	125	-668.95	1037.11	-50.84	310.82	-72.02
1136	140.87	-691.89	884.28	31.07	370.85	-217.04
1137	4.88	-517.82	712.4	35.46	443.05	-214.17
1138	-735.35	-415.53	1276.37	44.49	409.52	-147.74
1139	-739.26	-549.32	1562.5	132.29	176.7	50.48
1140	-534.91	-296.63	1198.49	135.22	82.49	166.93
1141	-292.72	121.09	1377.2	86.4	36.22	176.42
1142	-153.08	590.58	1326.66	-169.22	43.91	183.53
1143	-278.56	-328.13	1634.28	-375.49	109.99	136.2
1144	-307.86	-663.33	1337.4	-340	206.76	41.14
1145	-562.01	-879.64	1633.06	-214.39	191.5	-25.88
1146	-343.26	-852.29	1149.17	-103	198.12	-64.85
1147	-480.47	-701.17	708.98	-69.73	165.99	-108.31
1148	-774.17	-694.58	716.31	-195.92	30.76	-68.48
1149	-345.95	-743.65	966.06	-417.63	-153.93	40.86
1150	-65.92	-477.29	1157.23	-482.24	-138.61	59.51
1151	-95.7	-369.14	1313.23	-615.84	-35.95	98.69
1152	-216.8	-370.85	1223.14	-800.51	-16.05	167.85
1153	-14.89	-1216.06	1150.63	-857.24	22.09	188.45
1154	-26.37	-1658.94	756.35	-742.1	181.37	111.42
1155	102.78	-1738.77	562.99	-465.76	276.09	-100.04
1156	-135.25	-1784.91	470.95	-153.23	356.29	-281.62
1157	-0.98	-1421.88	558.11	93.69	421.26	-371.92
1158	-328.13	-891.36	281.98	-20.17	486.57	-464.6
1159	-375	-1091.55	662.35	-355.04	506.23	-497.41
1160	-709.23	-1330.81	945.56	-541.02	394.2	-432.5
1161	-617.92	-1231.2	760.5	-647.52	307.31	-360.47
1162	-85.21	-1395.75	828.13	-726.78	118.56	-255.98
1163	493.9	-2218.26	-224.12	-575.44	33.11	-220.76
1164	645.26	-2167.24	-446.04	-220.52	62.96	-126.56
1165	468.02	-1863.28	-315.92	155	156.01	10.41
1166	282.96	-1862.55	-117.19	383.15	178.71	76.08
1167	141.36	-1838.87	146.24	592.13	239.72	140.72
1168	-250.98	-1405.27	-93.26	588.59	257.14	170.59
1169	-452.64	-1616.7	149.66	360.93	133.48	136.02
1170	-244.87	-1795.17	426.51	303.34	92.25	100.43
1171	-192.14	-1556.88	459.72	179.2	-5.71	19.84
1172	139.16	-1782.47	755.13	-5.46	-88.29	-21.27
1173	548.58	-1789.55	585.45	-115.57	-59.6	-32.81
1174	619.14	-2068.6	483.4	-155.58	12.36	-125.79
1175	562.5	-2040.53	351.07	-8.15	105.5	-111.15
1176	325.2	-1857.42	237.06	182.92	87.98	-23.83
1177	142.82	-1863.53	322.27	284.42	55.45	31.19
1178	-126.46	-1703.13	625.73	523.28	-39.86	139.62
1179	-232.42	-1843.75	804.44	820.8	-134.09	226.14
1180	-125.24	-2182.13	-349.12	999.97	-142.03	399.57
1181	361.57	-2096.44	50.54	999.97	-194.58	558.69
1182	432.86	-1948.24	499.76	999.97	-54.23	593.41
1183	-8.54	-1553.71	369.87	999.97	65.4	608.64
1184	-174.32	-1475.1	454.59	999.97	26.52	690.19
1185	-151.86	-1045.9	512.45	999.97	1.59	758.76
1186	332.52	-366.7	559.81	999.97	-58.11	931.76
1187	1094.48	153.32	538.33	999.97	-76.78	912.63
1188	980.47	164.06	317.38	926.39	94.88	680.97
1189	606.69	245.61	1352.05	660.86	131.1	567.99
1190	911.87	789.79	817.63	676.97	210.45	519.35
1191	932.37	1047.12	854	427.34	337.89	624.6
1192	695.8	1432.37	570.31	280.33	328.98	662.35
1193	755.37	590.33	963.13	-24.99	358.15	502.04
1194	-442.38	-259.03	1520.02	-179.2	613.77	255.65
1195	-1378.91	-909.42	1290.53	162.81	372.41	351.68
1196	378.91	-1821.53	2068.36	842.56	-139.77	541.08
1197	895.51	-439.7	-43.95	865.97	177.76	365.23
1198	613.04	893.31	-444.34	472.05	453.46	76.02
1199	178.71	637.94	-733.4	-377.87	532.5	-101.75
1200	-22.71	1499.51	792.48	-303.71	460.08	-157.78
1201	-147.22	1105.22	468.75	-506.62	474.09	-157.62
1202	-390.14	-129.15	698.49	-624.79	248.6	-37.05
1203	-1220.7	-849.37	573	-866.18	151.61	243.9
1204	-688.72	-1325.93	1746.09	-853.55	-252.56	635.47
1205	788.33	-1589.84	1337.4	-197.81	-396.18	870.76
1206	1277.34	-1133.3	1253.42	308.38	-212.71	880.49
1207	1043.21	-749.51	990.48	699.4	36.25	725.25
1208	803.47	165.53	588.62	831.05	94.3	470.7
1209	736.08	473.14	720.95	499.18	254.24	138.21
1210	-212.89	292.48	1318.6	337.98	273.19	-77.39
1211	-76.42	119.14	1346.68	362.95	177.92	-193.57
1212	146.48	188.48	1050.78	257.39	320.4	-324.22
1213	-130.13	323	743.9	279.11	303.34	-308.93
1214	-355.22	281.98	874.27	102.48	177.4	-222.75
1215	-441.89	-57.13	1060.55	-118.5	138.82	46.33
1216	21.73	-359.38	1117.43	-166.35	54.11	274.05
1217	312.26	-422.61	1152.1	-132.2	74.62	381.1
1218	221.19	-558.59	1134.03	-93.17	120.33	414.37
1219	-532.47	-702.39	1008.54	-48.1	74.74	537.57
1220	132.57	-706.79	1183.35	60.73	-297.97	551.12
1221	707.52	-495.36	1059.33	168.37	-374.82	371.34
1222	1053.71	-9.77	991.7	163.48	-213.38	49.32
1223	897.71	165.77	1134.03	139.59	93.69	-161.65
1224	666.26	254.15	1051.27	82.03	271.85	-107.03
1225	332.28	150.15	1003.42	-114.23	279.85	86.4
1226	48.83	-132.32	1240.97	-180.3	271.24	188.45
1227	44.43	-338.87	1239.75	-130.07	197.57	288.91
1228	-11.96	-262.45	1033.2	-85.36	132.48	270.11
1229	-53.96	-260.01	1205.81	-146.27	61.83	176.85
1230	88.13	-129.64	1115.97	-149.35	77.3	149.38
1231	246.09	-29.54	1014.65	-258.7	130.31	62.32
1232	877.93	-258.79	930.91	-298.98	355.62	-127.72
1233	435.3	-761.72	826.17	-172.76	537.41	-199.13
1234	-453.13	-1055.66	910.16	-32.93	591.03	-252.17
1235	-375.73	-1075.93	1052.25	118.59	342.65	-224.46
1236	-20.75	-794.92	1273.44	304.9	147.77	-178.31
1237	71.04	-599.61	1250.73	419.77	190.89	-71.41
1238	-394.04	-511.72	1227.29	344.7	195.16	-42.45
1239	-595.7	-347.66	1172.61	312.13	75.23	-24.35
1240	-929.2	-205.08	1076.66	279.24	-154.05	48.89
1241	-454.35	26.37	1207.28	236.6	-257.84	77.06
1242	-21.73	-272.71	1364.99	228.76	-264.47	96.34
1243	-73.97	-344.73	1100.1	250.27	-176.73	121.15
1244	72.75	-351.56	1167.24	295.47	-128.75	176.54
1245	273.44	17.33	905.03	295.81	-38.67	163.02
1246	356.2	65.92	845.7	205.96	87.4	113.92
1247	168.46	123.78	1038.09	73.49	136.51	74.68
1248	-36.13	102.05	915.53	13.24	80.29	75.32
1249	470.7	-197.75	1218.26	-85.42	-37.96	16.45
1250	8.06	-258.3	1262.7	-67.17	60.36	-26.7
1251	-168.21	-135.01	1193.85	-61.43	39.89	9.77
1252	-201.9	-521.48	1416.5	-11.2	-79.47	79.38
1253	65.19	-491.21	1391.11	98.97	-134.83	120.09
1254	328.86	-237.06	1595.46	209.66	-110.41	147.06
1255	392.82	132.32	934.57	344.88	-31.13	210.17
1256	490.23	17.33	1002.44	148.74	10.96	304.66
1257	539.06	-256.84	1220.7	-15.93	59.11	346.5
1258	461.91	-213.38	1125.98	-142.97	134.25	362.3
1259	312.5	-259.28	1028.08	-260.8	181.21	328.49
1260	583.01	-355.47	1267.09	-178.41	166.81	259.06
1261	428.96	-149.17	557.86	-193.79	399.48	101.23
1262	159.18	-563.48	1079.83	-374.24	424.71	-101.44
1263	-247.31	-1035.64	1106.93	-291.69	457.03	-223.57
1264	-543.46	-1293.95	1073.97	-74.28	331.67	-211.88
1265	-547.61	-1266.36	911.38	225.74	128.75	-106.54
1266	-281.25	-1011.72	743.65	430.08	-39.55	108.09
1267	71.04	-590.58	812.26	451.75	-157.59	294.1
1268	209.96	-324.95	942.87	371.55	-286.96	376.62
1269	423.34	-305.18	1427.49	424.44	-216.83	358.95
1270	561.52	-471.92	1326.9	539.34	-116.03	255.68
1271	719.97	-144.04	1111.57	645.02	32.47	-41.96
1272	646	793.21	1045.9	729.61	225.34	-446.29
1273	-567.87	314.94	1055.18	547.15	392.79	-556.7
1274	-752.69	-75.93	800.54	286.32	173.52	-277.65
1275	18.31	108.4	526.61	2.17	-96.62	-69.89
1276	24.17	-43.46	716.8	-81.97	-87.07	-11.75
1277	-156.49	-94.73	1180.18	-38.64	-63.35	-23.68
1278	-244.38	230.22	1468.26	-7.69	-39.15	-98.36
1279	-487.79	78.61	1200.2	-58.01	-20.66	-191.07
1280	-381.35	-5.37	1108.4	-150.24	-69.15	-200.74
1281	-5.13	-62.01	959.47	-208.4	-77.09	-192.08
1282	-30.27	-369.87	1215.58	-200.74	-47	-174.99
1283	-50.54	-266.36	1068.36	-145.45	-9.98	-93.72
1284	-15.87	-677	1154.3	-91.22	-56	-22.06
1285	248.29	-597.9	1280.27	72.94	-35.52	134.98
1286	298.58	-387.94	1225.59	203.22	23.99	305.27
1287	86.91	-17.09	1050.29	174.41	11.14	499.15
1288	-20.02	82.03	899.66	131.16	-58.23	586.46
1289	266.11	-99.37	1006.35	-34.36	-207.55	714.75
1290	703.86	-262.7	953.61	-147.16	-217.9	762.48
1291	779.05	-374.27	1299.56	-122.77	-86.88	716.06
1292	936.77	-503.91	1401.86	-79.38	48.71	550.32
1293	783.69	-343.02	1493.9	-89.75	259.25	384.64
1294	266.85	-227.05	1341.55	-91.86	314.91	156.59
1295	287.84	-620.12	1232.18	-78.55	333.44	36.8
1296	320.31	-899.9	1108.89	80.72	410.83	-146.21
1297	-92.77	-888.92	858.4	254.46	439.09	-162.41
1298	-514.16	-587.4	740.72	323.52	264.68	-12.36
1299	-351.07	-649.9	1123.54	258.42	68.79	239.72
1300	-199.22	-639.16	1149.9	209.72	-99	384.34
1301	130.13	-688.23	996.09	279.02	-132.2	420.96
1302	609.86	-449.22	1037.84	337.25	-83.01	380.25
1303	100.59	212.16	681.15	270.63	20.63	243.44
1304	42.97	-206.54	1007.32	27.28	-60.42	134.83
1305	484.62	-847.41	1851.32	38.54	-64.45	34.48
1306	231.69	-603.52	1736.57	309.33	90.36	21.27
1307	247.07	-116.46	1430.66	398.1	98.42	43.06
1308	463.38	243.65	1442.38	339.69	120.79	97.87
1309	397.95	316.16	1348.63	156.31	105.74	228.33
1310	631.84	-229	1315.67	-50.6	135.47	390.59
1311	229	-510.5	1365.48	-171.02	195.37	416.11
1312	-4.15	-652.59	1320.56	-97.72	151.64	355.65
1313	48.58	-354.98	933.35	65.09	47.49	236.54
1314	270.26	-309.08	825.44	88.87	-13.89	61.4
1315	553.22	-366.46	735.84	59.08	33.23	-56.18
1316	465.09	-350.34	843.02	-17.49	204.1	-282.53
1317	254.64	-218.51	745.85	-17.52	368.04	-430.85
1318	-87.89	-205.81	698.97	-63.23	437.44	-398.38
1319	-153.81	-388.92	749.27	-137.27	353.97	-313.93
1320	-295.65	-665.04	948.49	-149.78	293.4	-146.03
1321	-619.14	-1035.4	1419.43	47.82	244.75	52.49
1322	-606.45	-573.49	1380.13	126.8	184.94	139.07
1323	-334.23	-329.1	1612.3	194.49	38.67	262.33
1324	-21.24	-141.36	1565.67	159.3	-98.08	317.44
1325	482.18	-368.65	1605.47	53.99	-91.28	276.98
1326	583.01	-605.71	1769.04	105.26	59.97	210.33
1327	480.22	-642.82	1703.37	358.73	177.58	191.25
1328	-23.44	-495.61	1049.07	478.12	92.65	286.53
1329	-101.07	-493.16	976.81	464.69	14.59	364.65
1330	457.03	-13.18	908.2	512.66	-110.87	504.67
1331	493.16	208.98	795.9	577.76	-21.76	634.86
1332	386.72	451.42	861.82	435.97	92.93	575.9
1333	-229.49	-332.52	994.38	139.89	108.12	328.43
1334	-129.39	-575.68	1205.81	267.67	99.76	-98.42
1335	-394.29	-368.65	1055.42	424.07	52.31	-418.24
1336	-1100.59	-299.8	712.4	463.71	-64.51	-351.99
1337	-398.68	-883.54	837.89	551.27	-249.94	-21.97
1338	-52	-862.79	540.77	735.02	-252.78	344.06
1339	151.12	19.78	257.32	581.05	-268.31	580.35
1340	1801.27	1962.4	146.73	161.04	-245.33	357.54
1341	764.89	1554.44	504.88	-500.09	143.68	-176.51
1342	159.67	664.55	947.51	-816.13	310.39	-290.83
1343	-215.58	-330.32	933.11	-825.29	167.85	-219.48
1344	58.11	-665.28	1167.48	-804.14	86.06	-160.4
1345	314.7	-1146.48	1587.4	-612.82	32.17	-91.31
1346	118.65	-1472.9	1720.46	-210.39	22.95	48.4
1347	342.77	-1078.61	1415.53	171.23	-73.82	245.73
1348	791.02	-617.19	1119.38	439.03	-148.86	372.38
1349	800.54	-601.32	850.1	546.11	-156.01	575.74
1350	1261.47	-590.33	782.96	608.18	-113.92	896.06
1351	1592.53	-481.69	774.66	674.68	7.81	999.97
1352	1772.22	-11.23	530.76	587.68	128.81	999.97
1353	1056.88	-230.22	885.74	403.78	303.1	694.61
1354	351.07	-4.64	735.11	420.44	350.77	150.18
1355	378.42	534.18	677.25	380.25	362.7	-249.79
1356	-11.23	497.07	773.19	226.62	399.41	-362.76
1357	-425.29	234.62	935.3	78.28	304.78	-213.84
1358	-395.51	68.12	1010.01	-33.72	142.09	-10.13
1359	29.79	-52.73	1010.99	-88.9	117.92	49.32
1360	338.38	-101.32	1005.37	-103	167.45	70.74
1361	97.9	-73.49	1024.9	-58.72	222.14	-1.89
1362	121.83	-313.48	1130.37	-2.75	184.11	-86.09
1363	434.33	-260.74	1086.91	66.13	176.54	-154.45
1364	437.99	-200.44	1118.65	92.5	226.23	-139.1
1365	282.47	-209.72	1228.52	122.86	252.2	-74.34
1366	156.01	-456.54	1185.55	237.06	235.05	236.82
1367	188.96	-408.2	841.06	349.03	175.48	621.55
1368	345.7	-444.09	792.24	362.55	161.41	920.35
1369	529.3	-427.98	859.13	411.19	177.8	999.97
1370	802.73	29.54	743.65	378.97	180.88	999.97
1371	722.66	154.3	840.33	215.45	228.36	789.61
1372	807.37	38.82	1125.49	212.22	339.66	537.9
1373	623.05	-265.14	1119.38	264.59	370.03	379.21
1374	535.89	-163.33	1105.22	329.07	374.08	11.47
1375	100.83	-66.65	1025.88	311.83	348.85	-262.97
1376	124.51	177.98	1055.42	275.21	322.39	-231.29
1377	371.58	67.38	1241.7	231.05	302.37	-2.5
1378	239.01	-108.89	1157.96	115.2	315.8	166.23
1379	146.73	-196.04	1108.64	86.12	334.78	359.41
1380	-79.83	-188.96	1032.23	164.98	226.99	468.78
1381	-21.97	-60.55	951.66	154.21	167.63	514.62
1382	-79.59	-173.34	997.31	66.86	24.75	600.83
1383	404.54	-236.82	973.63	17.18	-81.73	669.74
1384	611.33	-321.29	1029.79	10.96	-88.62	553.99
1385	475.34	-280.52	854.74	22.31	1.13	306.64
1386	711.67	-235.35	955.08	61.74	21.18	144.78
1387	506.35	-186.04	882.81	124.24	214.75	-71.2
1388	-200.68	-133.79	901.61	138.06	226.68	-53.65
1389	-25.15	-71.53	920.65	111.36	8.39	137.51
1390	458.01	-242.43	1145.51	46.57	-137.12	298.4
1391	685.06	-329.35	1156.01	134.12	-135.68	322.24
1392	875.49	-188.96	929.69	207.31	-35.89	272.43
1393	909.67	-105.71	1110.6	173.13	16.3	228.58
1394	781.74	37.35	1162.84	84.47	80.72	165.77
1395	662.84	-329.35	1196.29	49.87	148.25	87.89
1396	420.41	-307.86	1059.57	43.67	157.71	-77.97
1397	483.64	-453.86	1085.45	95.7	175.05	-202.97
1398	416.26	-491.7	995.36	182.53	230.44	-225.13
1399	-114.01	-454.35	791.75	200.47	129.64	-132.45
1400	-137.21	-458.5	849.61	189.12	26.79	-92.59
1401	526.12	-74.46	615.97	121.37	-44.43	-91.46
1402	916.26	-31.25	683.59	-41.69	142.09	-219.06
1403	666.02	-167.72	1255.62	-129.52	420.96	-349.52
1404	-0.49	-107.42	1293.21	-66.16	481.96	-174.74
1405	-38.57	-102.29	1346.68	-21.73	291.02	73.21
1406	292.97	-56.15	1165.28	-0.58	227.63	136.78
1407	295.9	19.04	1055.42	-61.8	221.71	117.68
1408	-181.4	-175.54	1161.13	-179.05	216.37	111.15
1409	-455.32	-299.07	1377.2	-159.82	96.68	195.19
1410	73.24	-298.83	1205.81	1.68	-150.36	166.44
1411	176.51	-413.82	1210.21	232.12	-128.57	72.72
1412	435.79	-100.59	1029.05	366.24	19.35	-59.39
1413	513.18	550.29	711.18	318.36	140.01	-134.61
1414	-50.54	321.04	1300.29	66.71	320.28	-187.62
1415	-551.27	-284.18	869.63	-73.27	275.24	-116.3
1416	-146.48	-451.66	1256.59	-203.34	40.04	-48.71
1417	-30.76	-528.81	1291.5	-17.43	2.29	23.68
1418	79.83	-550.29	1176.76	30.15	-20.2	64.67
1419	234.38	-388.67	1069.09	-21.58	-39.61	44.37
1420	102.54	-445.56	1177.73	-30.15	47.79	-43.58
1421	-84.96	-485.35	958.98	18.25	113.19	-21.09
1422	-119.38	-543.7	1045.41	56.06	72.85	23.07
1423	-12.45	-552	1217.04	153.72	29.02	-17.55
1424	120.36	-3.42	1170.17	186.77	41.63	-130.49
1425	86.43	140.38	1331.54	110.38	79.04	-165.01
1426	103.03	-304.69	1510.99	-20.66	74.52	-232.18
1427	-81.3	-602.05	1440.67	-78.19	80.63	-272.86
1428	-397.71	-585.21	1289.79	-48.8	-18.86	-192.32
1429	-107.91	-801.03	1188.48	116.49	-136.78	-63.39
1430	97.66	-733.89	1107.91	341.8	-121.49	55.27
1431	143.55	-649.17	1003.91	407.99	-93.78	54.5
1432	-138.43	-285.64	1002.93	442.96	-88.78	36.1
1433	-69.82	-78.86	866.21	442.35	-85.88	89.11
1434	153.32	288.09	940.92	177.98	-62.53	31.37
1435	131.59	275.39	1062.5	-161.25	66.41	-151.89
1436	155.27	-88.13	1144.29	-443.88	152.1	-364.65
1437	-299.07	-1004.88	1911.62	-366.09	116.88	-361.02
1438	-236.33	-932.37	1479.74	-253.88	65.28	-254
1439	370.12	-637.7	1345.95	-95.37	-15.41	-200.01
1440	370.85	-890.38	1300.05	74.68	48.95	-221.47
1441	288.33	-657.71	885.25	273.96	67.78	-171.42
1442	-328.37	-410.64	876.46	374.57	156.89	-73.09
1443	-947.27	-6.35	989.01	432.16	-45.32	23.32
1444	-825.2	134.52	930.18	368.1	-345.25	210.42
1445	-277.83	-147.71	1006.1	302.73	-422.42	328.58
1446	523.44	61.77	836.91	80.9	-420.47	576.26
1447	1021	-236.08	996.09	-227.51	-257.6	478.09
1448	702.15	-400.88	1548.83	-444.89	-173.07	160.71
1449	168.46	-729.25	1610.11	-280.79	20.84	189
1450	404.79	-797.85	1159.91	-40.1	-88.81	327.42
1451	598.63	-1177.73	1161.87	137.15	-242.07	350.77
1452	897.95	-864.5	888.92	274.05	-275.67	287.11
1453	1418.46	-293.95	976.56	284.82	-251.25	193.63
1454	1303.22	-223.39	1359.38	210.54	44.71	-56.34
1455	744.63	-98.63	962.89	139.19	364.5	-330.75
1456	616.7	-153.81	912.84	-87.16	476.29	-546.08
1457	497.8	-697.27	1351.32	-289.73	534	-726.14
1458	-236.08	-968.99	1288.57	-248.96	580.44	-793.03
1459	-633.54	-652.1	1073.49	-202.24	451.75	-706.73
1460	-505.13	-794.92	1162.11	-217.96	373.38	-551.45
1461	-509.77	-1254.88	1232.67	-142.24	420.62	-406.43
1462	-1020.02	-1460.69	1276.86	102.94	389.8	-229.1
1463	-1053.47	-1035.64	1006.35	200.62	250.58	-199.28
1464	-860.6	-848.14	752.93	272.67	-41.81	-109.74
1465	-401.86	-714.6	917.72	349	-225.4	89.97
1466	-261.72	-540.28	-110.84	460.88	-258.3	218.54
1467	280.76	-665.28	466.06	240.17	-321.59	252.29
1468	650.88	-416.5	1346.44	163.6	-214.05	110.08
1469	308.84	24.66	1337.65	311.71	-88.44	-41.84
1470	115.48	116.46	1351.32	275.82	-133.03	-1.86
1471	393.31	205.57	1401.12	239.26	-181.7	54.78
1472	633.3	305.91	1489.99	157.1	-257.78	190.4
1473	1164.31	77.64	1448.49	84.5	-226.35	268.8
1474	823.73	31.74	1170.9	6.38	-38.21	115.45
1475	299.32	-143.31	1265.63	-113.43	108.28	-38.76
1476	195.31	-548.34	1259.03	-196.01	91.74	-83.31
1477	449.95	-460.45	1096.92	-220.28	75.78	-134.12
1478	602.29	-858.64	1290.53	-168.18	142.36	-173
1479	679.44	-535.16	473.88	62.47	363.95	-297.49
1480	-372.31	-878.42	1100.34	-88.17	481.96	-305.27
1481	-911.13	-552	1366.46	26.64	284.67	-92.99
1482	-604	-354.98	1303.71	85.82	-24.35	35.95
1483	-16.11	-83.98	1494.63	110.5	-137.08	-29.63
1484	145.02	63.96	1147.95	-55.73	64.61	-213.84
1485	-84.72	-291.26	1406.25	-190.43	133.36	-331.05
1486	-370.61	-460.21	1764.16	-274.72	135.96	-426.24
1487	-454.1	-171.63	1116.7	-230.29	75.04	-279.63
1488	-295.9	-388.92	872.56	-412.54	-130.74	-37.78
1489	212.16	-1021.97	1020.02	-508.15	-320.8	190.58
1490	584.96	-1318.85	1078.13	-432.4	-307.04	302.46
1491	767.58	-1655.52	1254.39	-234.47	-223.3	310.97
1492	951.42	-1244.63	709.23	95.18	-37.51	208.71
1493	864.26	-1072.51	435.06	301.61	199.19	105.13
1494	627.44	-923.1	406.01	329.44	386.11	-35.86
1495	-106.45	-854.98	742.43	310.85	389.59	-132.6
1496	-241.46	-849.37	873.78	246.22	241.91	-170.87
1497	191.65	-1201.17	1056.64	136.72	95.15	-117.1
1498	67.87	-1365.72	1343.26	152.19	46.3	-162.08
1499	76.66	-1571.04	1557.86	296.97	46.2	-150.33
1500	-83.98	-1053.71	1331.54	371.86	23.25	11.38
1501	9.52	-1012.45	1332.76	347.14	-71.87	154.05
1502	97.17	-905.76	1455.81	368.84	-111.21	204.99
1503	256.84	-721.92	1248.54	374.24	-77.67	186
1504	121.83	-559.81	1014.89	417.57	-14.8	135.86
1505	161.38	-365.23	1261.96	363.43	-7.9	31.37
1506	271	-497.31	1197.51	378.75	54.47	-18.25
1507	322.27	-125.49	967.53	408.97	93.81	-20.78
1508	295.9	-55.18	1095.95	344.7	117.55	97.6
1509	-173.83	-8.79	1180.42	303.1	51.7	150.27
1510	167.97	-172.61	1437.01	157.07	-144.5	264.68
1511	704.35	-505.62	1514.4	39.18	-174.16	299.8
1512	957.03	-558.35	1433.59	162.26	-55.21	173.13
1513	484.86	-237.06	1090.33	178.31	146.33	4.52
1514	72.75	-598.63	1071.29	70.4	187.62	-97.99
1515	189.94	-694.34	1153.81	130.89	223.42	-54.75
1516	151.12	-492.43	990.72	196.38	263.15	-17.15
1517	-90.33	-237.06	734.13	282.99	265.47	18.89
1518	-284.91	-218.75	866.21	290.65	125.58	83.47
1519	-40.53	246.09	1204.59	231.17	-15.9	148.22
1520	399.66	326.66	1520.26	4.73	-79.19	153.02
1521	410.64	230.96	1474.61	-187.84	-15.44	54.08
1522	379.64	137.94	1250.98	-280.67	50.6	11.63
1523	169.19	-359.62	1396.48	-416.6	149.48	-46.11
1524	-97.17	-389.4	1532.96	-417.94	136.78	-12.02
1525	-285.16	-14.89	1411.62	-456.05	-25.45	136.41
1526	185.79	-269.53	1830.32	-491.36	-276.15	177.34
1527	574.95	-652.34	906.01	-536.53	-214.29	202.79
1528	678.96	-914.06	1062.01	-550.17	-92.19	188.78
1529	551.51	-1146.97	996.09	-353.82	43.73	173.46
1530	362.06	-1305.91	965.82	-249.97	62.96	173.83
1531	468.51	-1234.13	801.51	-0.27	73.49	169.62
1532	361.82	-1023.19	712.4	115.08	106.41	160.89
1533	201.9	-791.02	670.9	133.27	132.26	173.68
1534	45.9	-764.16	843.99	86.88	113.46	200.62
1535	-66.65	-813.48	933.84	9.8	65.4	221.95
1536	-219.48	-835.21	897.95	-50.93	31.98	245.97
1537	-237.79	-1047.12	1023.19	-205.78	-36.35	290.04
1538	-89.36	-1231.93	1281.25	-352.17	-76.39	325.35
1539	125.24	-1237.79	1123.78	-517.06	-88.29	274.29
1540	18.8	-1734.38	1139.4	-616.79	-10.96	166.84
1541	134.77	-1879.64	1025.15	-508.27	17.43	48
1542	181.4	-1809.08	618.9	-274.78	75.81	-37.14
1543	170.9	-1872.31	717.77	-26.28	63.75	-33.72
1544	205.57	-1891.11	742.92	125	46.88	-37.26
1545	160.89	-1795.65	743.65	424.41	-10.53	-4.67
1546	264.89	-1605.71	427.49	636.38	-80.75	97.69
1547	326.17	-1709.96	616.94	737.15	-123.93	232.82
1548	443.12	-1608.64	823.97	899.63	-159.58	391.88
1549	533.69	-1184.57	711.67	976.47	-78.22	649.05
1550	420.17	-1145.51	854	860.11	-1.1	939.91
1551	514.16	-899.9	661.62	778.96	14.98	999.97
1552	919.19	-635.25	977.78	496.28	173.13	999.97
1553	629.88	-743.41	1194.58	335.39	332.92	999.97
1554	265.14	-883.79	1426.27	404.48	337.22	999.97
1555	-106.69	-272.95	890.63	617.86	341.46	999.97
1556	-916.5	-67.38	1082.76	551.27	214.84	800.87
1557	-1164.31	79.83	1239.01	525.94	-14.13	359.25
1558	-1018.55	98.88	878.91	429.26	-292.82	-70.19
1559	-542.24	125.73	1063.96	370.21	-425.08	-235.9
1560	-127.93	53.96	1015.87	337.62	-593.44	-324.65
1561	326.42	480.96	1419.43	331.91	-636.84	-123.75
1562	657.23	137.21	1214.6	280	-407.38	137.48
1563	502.93	-422.61	1241.7	123.69	-44.74	303.16
1564	529.79	-935.06	1298.83	160.86	133.42	512.88
1565	735.6	-1050.05	1136.96	319.85	225.13	772.67
1566	504.15	-552.98	1049.56	411.74	331.33	999.97
1567	554.44	-357.67	1149.41	368.93	309.94	999.97
1568	693.85	-37.35	1026.37	363.22	309.3	897.98
1569	321.29	-191.89	887.7	393.98	337.25	772.43
1570	92.29	-115.23	751.71	363.53	327.88	521.91
1571	153.56	-160.64	1080.57	269.81	316.13	334.14
1572	-322.51	-291.02	1070.31	330.08	294.1	238.71
1573	-186.77	29.54	956.54	361.82	151.18	263.98
1574	-110.35	-10.74	732.42	256.65	-27.95	205.6
1575	207.52	30.76	803.96	169.46	-107.06	145.54
1576	744.63	352.29	623.05	219.91	-107.82	95.92
1577	570.31	238.53	858.89	284.33	-20.57	-10.16
1578	736.33	355.71	664.31	343.08	-18.98	-27.89
1579	1000.73	1053.47	583.25	304.84	152.77	-62.53
1580	844.97	969.24	564.7	135.96	331.27	-17.73
1581	684.33	193.85	1079.1	-286.8	612.27	205.35
1582	31.98	-364.26	1156.74	-150.33	700.68	571.23
1583	268.07	-316.41	729.25	-3.14	650.09	717.29
1584	70.07	-605.71	1098.63	133.67	564.94	835.75
1585	-21.73	-502.93	824.71	296.2	476.14	816.59
1586	296.14	215.82	628.17	390.84	303.77	500.15
1587	-317.63	621.83	728.76	91.49	372.22	236.33
1588	-387.45	309.08	1030.52	-164.37	297.79	89.02
1589	-260.01	-204.59	1064.94	-144.53	268.98	30.67
1590	-59.81	-454.35	1033.94	-49.16	295.07	44.34
1591	2.69	-528.32	1200.44	119.42	171.26	-44.83
1592	-93.99	-190.67	1126.22	254.33	147.49	61.77
1593	-182.86	14.65	893.07	246.12	78.28	348.54
1594	114.01	-11.23	1135.5	76.2	-1.37	604.77
1595	436.28	-20.26	1427.98	90.21	-0.31	611.15
1596	523.68	-227.54	1362.3	58.9	-7.32	538.45
1597	417.24	-116.46	1535.4	-37.05	83.1	319.27
1598	163.33	-586.18	1204.1	0.82	93.38	152.4
1599	148.44	-303.71	1046.88	84.53	93.41	86.3
1600	74.95	-310.55	725.1	221.01	52.15	99.24
1601	517.58	-756.35	984.86	231.66	-6.68	87.92
1602	905.52	-260.5	532.23	397.8	177.49	31.59
1603	345.95	480.47	305.42	336.7	359.65	-137.82
1604	-178.96	349.12	666.75	93.78	382.9	-210.3
1605	30.27	35.89	986.33	23.47	302.25	-151.55
1606	102.54	-131.59	998.54	114.29	233.7	-42.18
1607	397.46	110.6	1004.64	106.38	201.35	51.64
1608	315.19	709.96	1409.91	-50.6	290.25	251.98
1609	-465.58	158.45	1375	-144.62	340	426.61
1610	-518.07	-461.91	1388.92	-374.6	245.61	542.88
1611	-63.72	-470.21	1506.59	-266.27	157.84	541.63
1612	154.54	-284.18	1572.51	29.27	139.43	503.02
1613	291.99	-472.17	1308.59	379.52	102.66	655.3
1614	997.07	-509.03	633.54	443.12	52.37	623.29
1615	1012.7	-590.58	654.05	529.75	95.55	494.9
1616	-158.94	-263.92	695.31	565.49	295.2	98.97
1617	-379.88	532.23	852.29	451.78	218.66	-167.6
1618	16.85	739.5	932.37	212.13	247.16	-232.42
1619	-384.52	317.38	1027.83	-57.07	275.91	-106.51
1620	-165.53	-54.93	1169.19	-312.99	225.86	259.09
1621	-158.94	-349.12	1344.24	-245.85	178.92	389.25
1622	-369.87	-270.02	1086.43	-193.02	74.77	300.32
1623	-398.44	-997.31	987.06	-212.8	-144.17	136.69
1624	-246.58	-966.31	1293.21	-90.21	-193.94	-105.62
1625	-200.93	-791.99	1083.5	37.11	-225.43	-259.03
1626	-12.21	-449.71	1107.18	230.41	-193.63	-333.98
1627	269.04	-5.37	994.14	348.21	-137.42	-280.36
1628	607.18	-27.34	821.04	297.27	21.58	-253.91
1629	391.6	287.35	1104.49	189	259.46	-278.96
1630	-457.28	698.73	1035.16	106.93	288.33	-232.94
1631	-602.54	62.26	991.7	-183.84	118.38	83.13
1632	-254.15	-254.64	954.59	-301.7	-77.64	245.54
1633	430.18	-272.46	1119.87	-296.63	-179.81	108.03
1634	286.38	115.48	1517.33	-156.92	70.1	-29.45
1635	-70.8	-15.38	1565.19	-19.53	178.1	-184.6
1636	-90.58	-108.64	1449.46	-11.41	93.72	-353.18
1637	-214.11	-173.1	1413.57	-38.73	85.45	-392.18
1638	-548.58	-440.43	1521.97	45.87	110.47	-409.94
1639	-927	-399.66	1181.4	128.11	15.14	-385.47
1640	-673.58	-361.08	1159.42	164.86	-150.91	-328.25
1641	-228.76	-287.35	523.93	193.66	-249.94	-332.24
1642	290.53	-600.83	804.44	137.66	-155.58	-384.16
1643	136.47	-455.08	1206.79	76.08	-33.75	-461.79
1644	-62.01	-171.88	989.5	-10.74	-4.55	-454.19
1645	-54.93	-603.52	1053.47	-93.08	-30.94	-427.92
1646	162.35	-954.83	1329.1	-21.91	-23.1	-442.66
1647	-171.14	-505.86	986.33	66.96	67.84	-355.29
1648	-524.66	-685.3	1272.71	-1.68	85.54	-124.15
1649	-760.5	-872.31	972.9	22.34	-126.8	146.39
1650	-294.92	-1042.97	1039.55	148.83	-411.44	268.83
1651	586.91	-951.9	1049.32	416.35	-248.44	290.99
1652	238.53	-240.72	755.37	530.61	-117.37	259.22
1653	-228.03	250.73	862.55	523.44	-49.07	126.56
1654	148.93	673.58	945.56	354.86	-68.42	47.73
1655	-112.55	595.21	1164.55	199.55	-32.23	12.63
1656	116.21	155.27	931.15	162.93	-118.77	100.86
1657	333.01	62.01	1091.8	52.49	-162.17	242.95
1658	706.3	-186.04	1249.76	24.26	-152.25	276.64
1659	778.56	-355.71	1563.96	-30.58	-87.55	293.06
1660	310.3	-294.68	1435.55	115.69	1.53	349.49
1661	489.5	142.82	1196.53	82.18	-75.56	342.71
1662	727.78	252.2	934.08	-102.91	-81.45	326.69
1663	677	48.58	980.47	-289.98	-17.18	311.58
1664	532.47	-28.81	1125.49	-433.29	27.28	323.91
1665	121.09	-66.41	1388.67	-503.08	7.17	366.03
1666	316.65	-262.94	1447.51	-591.46	-51.88	626.22
1667	369.63	-762.21	1149.9	-669.68	-169.65	918.76
1668	481.69	-799.8	1006.35	-745.36	-344.36	998.63
1669	810.79	-1283.94	1156.25	-705.08	-307.16	871.83
1670	686.52	-1451.42	888.92	-351.26	-24.54	564.82
1671	123.54	-1126.46	452.15	-31.31	269.13	172.82
1672	-58.35	-1083.98	526.37	69.98	260.56	-98.6
1673	21.97	-903.81	472.9	57.98	249.91	-160.77
1674	166.26	-859.38	576.66	-96.19	235.14	-216.49
1675	87.65	-1241.46	633.54	-275.39	305.51	-253.81
1676	307.37	-1649.66	631.59	-463.17	355.83	-284.55
1677	301.76	-1780.27	741.46	-523.86	509.98	-246.06
1678	269.29	-1597.17	547.36	-388.95	601.41	-222.11
1679	195.31	-1548.34	371.58	-386.32	455.57	-207.03
1680	158.69	-1910.64	424.07	-332.86	355.53	-109.41
1681	208.01	-2183.11	343.99	-88.5	219.48	-16.69
1682	402.59	-2065.67	374.02	84.11	182.59	-20.39
1683	431.4	-1874.76	414.06	412.6	228.03	2.75
1684	16.6	-2053.47	759.03	696.62	306.88	112.88
1685	-287.84	-1961.67	511.47	999.97	210.48	262.94
1686	36.87	-1525.63	-60.55	999.97	-75.41	448.61
1687	255.13	-1554.2	81.54	999.97	-259.74	686.43
1688	919.19	-1559.33	361.57	999.97	-309.97	917.45
1689	1299.56	-1302	513.18	999.97	-264.77	999.97
1690	1942.38	-849.61	1250.98	959.56	-239.2	999.97
1691	1963.62	-923.1	1249.02	999.97	104.71	999.97
1692	1645.26	-501.71	934.57	999.97	296.6	999.97
1693	1149.9	-182.37	791.02	993.38	360.11	909.85
1694	1004.15	293.7	577.39	822.42	375.67	750.15
1695	632.08	432.86	1048.58	489.87	431.61	613.89
1696	59.08	324.71	926.03	269.47	433.93	506.9
1697	23.19	195.8	954.1	161.32	340.52	447.63
1698	-70.8	68.36	1050.29	103.91	302.25	309.91
1699	29.54	134.77	941.89	59.84	268.83	217.13
1700	344.48	-303.71	1222.66	75.47	276.43	82.43
1701	256.35	-313.48	1002.2	222.81	332.58	46.51
1702	83.5	-99.61	787.11	332.7	351.1	138.76
1703	-143.55	-164.06	728.03	265.17	388.34	410.61
1704	-1088.13	-550.54	630.86	154.88	245.09	794.34
1705	-678.22	-315.43	675.54	153.78	70.98	940.03
1706	932.37	250.24	1425.54	164.03	-198.46	832.52
1707	962.4	353.27	1620.85	213.35	-51.18	511.08
1708	405.27	-16.6	1305.91	241.85	99.58	272.67
1709	297.85	-163.82	1335.45	205.99	216.16	182.83
1710	327.88	-255.13	1153.32	270.05	168.4	12.54
1711	557.86	-180.66	1082.28	390.9	220.09	-141.48
1712	-56.15	48.83	824.95	278.84	258.51	-132.08
1713	167.72	375	815.67	173.95	198	-126.62
1714	137.7	408.69	672.12	-23.35	150.27	-230.87
1715	-388.92	-45.17	946.29	-283.11	209.5	-129.33
1716	-557.13	-525.63	808.11	-396.18	197.39	228.85
1717	-253.17	-587.16	1208.74	-321.01	39.03	456.05
1718	-160.16	-514.65	1077.88	-182.89	-106.66	500.15
1719	513.67	-413.57	1104.98	-118.59	-41.81	440.03
1720	710.45	-646.73	1388.18	-43.88	22.25	371.19
1721	696.04	-369.87	1181.4	196.78	178.5	209.84
1722	-7.08	223.88	785.64	241.36	351.26	134.98
1723	-421.88	-183.59	1387.7	78.77	286.62	117.68
1724	-400.63	-220.46	1311.52	111.91	179.08	166.05
1725	-313.72	-137.21	1229.49	129.3	43.88	21.45
1726	-389.89	-158.45	1170.41	30.03	18.52	-35.86
1727	-515.63	-179.2	1200.2	-15.75	-26.43	-34.24
1728	-395.51	-535.16	1382.32	-49.71	-175.72	-7.78
1729	-269.04	-634.52	1540.28	-1.04	-382.6	35.34
1730	-106.93	-595.7	976.81	82.31	-512.3	28.96
1731	349.61	-467.77	1041.5	38.6	-457.06	-27.1
1732	438.23	-509.77	1243.41	138	-240.88	-243.23
1733	415.53	-246.83	902.1	146.09	5.37	-362.79
1734	252.93	-312.5	843.75	137.42	51.21	-418.64
1735	288.57	-129.64	709.96	159.88	119.42	-436.43
1736	122.07	504.64	692.63	164.12	150.09	-387.7
1737	47.85	626.46	765.63	-7.69	54.32	-332.12
1738	159.67	233.4	1011.96	-203.7	23.86	-264.83
1739	74.95	-97.17	1154.79	-257.93	27.86	-235.26
1740	113.28	-271.73	1341.06	-232.91	30.85	-209.2
1741	39.79	-471.92	1485.84	-157.35	17.85	-197.69
1742	-104.98	-695.07	1656.25	-75.87	78.37	-119.57
1743	-143.55	-802.49	1796.14	148.25	41.84	-179.87
1744	-203.61	-440.19	1056.64	424.8	-18.59	-211.94
1745	-138.43	-409.18	789.06	469.73	-68.45	-145.72
1746	-222.66	-147.71	808.11	441.31	-182.04	-58.11
1747	172.85	228.27	695.8	259.67	-215.18	-37.14
1748	380.37	767.82	521.73	38.45	-119.23	-40.89
1749	96.68	-163.57	1149.41	-404.51	16.27	-28.11
1750	526.61	-372.56	1477.29	-469.12	5.34	-109.16
1751	222.9	75.2	1105.22	-372.1	146.06	-203.86
1752	-49.56	321.53	966.55	-326.54	171.69	-417.11
1753	-435.79	218.51	982.91	-453.64	107.24	-372.5
1754	-357.18	-660.16	1155.03	-483.67	-22.58	-328.55
1755	188.96	-1086.43	1737.79	-389.89	-173.58	-258.91
1756	-83.74	-876.95	1539.31	-103.12	-69	-245.03
1757	33.69	-879.15	1349.85	18.22	-108.58	-135.5
1758	412.35	-477.54	1458.5	-44.77	-46.51	-124.54
1759	50.78	26.61	1403.32	-217.93	137.48	-325.99
1760	-98.39	-36.62	1240.97	-508.51	181.61	-521.33
1761	103.52	-476.81	1403.08	-737.58	123.81	-645.72
1762	-6.84	-989.75	1137.21	-772	110.84	-608.98
1763	100.83	-1216.55	1084.47	-696.9	-9.31	-418.55
1764	-66.65	-1086.43	848.63	-500.58	-156.65	-120.3
1765	351.56	-996.83	753.17	-301.12	-294.95	92.77
1766	657.47	-951.42	726.56	-144.65	-226.1	116.49
1767	543.21	-1067.38	827.64	-91.98	-95.25	15.81
1768	443.12	-1277.1	936.04	37.41	-18.49	-48.89
1769	582.76	-1398.44	647.46	211.46	33.91	1.34
1770	657.47	-1202.88	566.65	255.28	48.8	18.83
1771	765.14	-1353.27	808.84	173.71	35.8	-16.57
1772	718.99	-1350.59	1003.17	18.89	55.66	-62.99
1773	586.18	-1498.78	1029.3	-101.5	146.82	-53.22
1774	355.22	-1370.61	917.97	-268.98	147.61	-9.31
1775	209.47	-1296.14	957.03	-432.74	103.67	32.44
1776	-179.2	-1384.77	1002.44	-434.84	-59.14	26.82
1777	51.76	-1556.4	490.72	-412.9	-213.53	11.05
1778	559.81	-1687.99	527.83	-255.04	-270.39	68.97
1779	612.3	-1666.5	478.03	-18.77	-147.83	115.2
1780	421.88	-1580.81	426.76	215.3	-46.2	171.39
1781	251.71	-1648.19	528.81	468.32	-31.04	148.71
1782	322.02	-1470.46	442.87	580.17	-70.1	34.76
1783	422.85	-1483.4	539.79	489.78	-57.74	-109.5
1784	668.46	-1221.44	655.52	362.76	6.84	-159.61
1785	601.32	-1408.69	984.86	77.21	123.14	-233.34
1786	506.59	-1556.88	853.03	-27.31	160.4	-158.78
1787	609.86	-1421.14	705.32	-35.92	72.08	-45.14
1788	651.12	-1179.2	678.71	-100.95	39.37	92.1
1789	577.39	-1364.5	813.23	-212.1	31.62	173.71
1790	571.04	-1482.18	864.01	-209.72	46.91	127.26
1791	409.67	-1641.36	866.7	-79.47	19.78	98.6
1792	437.99	-1651.86	723.14	21.94	29.36	104.64
1793	294.92	-1705.81	665.28	282.29	25.85	141.45
1794	201.17	-1600.1	521.97	627.59	-24.69	184.54
1795	399.66	-1255.37	377.44	806.95	-99.73	180.79
1796	597.41	-1186.04	720.46	742.52	-94.45	107.91
1797	575.2	-1143.8	830.32	607.03	-5.1	9.67
1798	451.42	-1146.24	962.89	563.05	38.91	-23.47
1799	393.55	-1076.9	1006.35	445.86	26.7	-81.88
1800	512.7	-1028.08	1123.29	298.52	-8.54	-107.91
1801	654.79	-896.73	1090.58	163.67	21.03	-106.87
1802	493.16	-821.04	1074.95	25.39	83.77	-84.32
1803	409.67	-926.51	990.23	-95	69.34	-22.61
1804	471.92	-1023.44	1034.42	-172.24	39.12	43.67
1805	543.46	-1125.73	950.68	-166.38	37.84	72.11
1806	468.02	-1305.66	1081.05	-112.79	26.95	92.53
1807	501.46	-1290.28	1014.65	-6.59	2.41	126.83
1808	562.01	-1305.18	883.06	77.7	-9.03	111.72
1809	607.42	-1212.16	774.41	110.87	8.42	74.19
1810	606.2	-1211.91	847.41	93.35	53.1	64.21
1811	498.54	-1171.63	916.75	80.99	63.54	63.66
1812	407.96	-1205.81	977.29	64.48	44.53	75.2
1813	480.96	-1220.7	979	40.25	17.85	99.73
1814	527.34	-1275.63	953.13	19.23	19.04	103.15
1815	486.33	-1290.53	920.65	25.12	20.26	88.01
1816	494.14	-1284.91	919.68	41.99	15.2	67.47
1817	548.34	-1209.96	848.14	37.69	20.42	59.6
1818	535.64	-1231.2	865.72	12.18	51.24	44.13
1819	600.34	-1353.03	769.53	-6.68	58.2	16.2
1820	579.35	-1459.72	820.31	6.62	94.91	4.03
1821	460.94	-1444.09	842.29	68.94	97.66	16.2
1822	411.62	-1359.62	843.75	101.62	82.92	41.35
1823	549.07	-1367.92	896.97	142.76	52.7	90.79
1824	533.45	-1228.03	905.52	148.47	64.18	102.97
1825	424.07	-1230.47	890.38	121.58	64.21	74.52
1826	447.51	-1261.23	900.63	100.62	52.58	20.39
1827	436.77	-1265.14	908.94	103.49	59.23	-4.97
1828	412.6	-1241.7	901.61	102.08	55.69	-5.25
1829	394.04	-1218.99	932.37	97.6	39.79	10.59
1830	536.38	-1181.88	898.68	83.28	21.33	35.1
1831	605.22	-1260.01	914.79	44.1	30.88	33.33
1832	591.31	-1331.79	938.96	41.5	51.64	34.21
1833	552	-1339.6	854.74	54.57	52.43	31.92
1834	595.46	-1346.92	839.11	85.11	52.37	33.54
1835	554.93	-1342.53	826.66	128.75	71.14	42.27
1836	505.62	-1318.12	860.11	175.63	81.18	36.25
1837	503.17	-1257.81	923.34	190.7	79.47	23.96
1838	458.5	-1232.91	940.43	177.25	82.37	27.25
1839	405.27	-1142.09	920.65	158.29	71.23	25.21
1840	431.15	-1140.38	965.82	113.28	55.76	22.22
1841	424.8	-1158.94	975.59	78.77	47.73	15.69
1842	518.8	-1205.81	950.68	50.32	31.77	11.6
1843	546.14	-1176.51	909.91	61.95	43.64	4.3
1844	527.59	-1140.38	877.69	58.04	52	12.91
1845	517.33	-1158.69	908.69	46.26	45.78	21.55
1846	542.97	-1137.7	919.68	26.37	36.62	51.61
1847	597.41	-1428.22	1196.29	-10.99	136.75	235.17
1848	402.83	-2123.05	430.91	337.98	92.93	687.01
1849	962.65	-2165.28	522.22	749.15	-42.76	810.61
1850	424.32	-1912.35	716.06	999.97	-21.64	914.67
1851	323	-1243.65	852.54	999.97	-58.62	999.97
1852	974.37	-841.06	673.83	999.97	-66.47	999.97
1853	841.31	-338.38	658.94	999.97	31.98	999.97
1854	1026.12	-654.05	882.81	834.78	119.75	999.97
1855	1094.73	-674.32	1320.31	715.52	93.32	999.97
1856	974.61	-547.85	1293.95	778.59	147.49	999.97
1857	1322.02	-63.72	583.01	840.27	207.73	922.7
1858	968.99	-230.22	692.63	808.65	399.14	695.07
1859	-196.53	-123.05	863.04	779.33	258.45	635.22
1860	101.81	210.94	652.1	739.07	215.15	645.78
1861	193.6	184.57	906.98	535.34	133.85	557.62
1862	530.52	999.76	865.23	335.17	146.36	430.21
1863	362.06	841.31	1158.69	119.9	187.9	285.86
1864	291.26	-222.17	1362.55	-15.08	229.58	291.41
1865	392.33	-245.61	1053.22	-4.7	250.89	277.53
1866	471.92	-366.94	1002.44	167.08	251.56	143.65
1867	338.38	-504.15	1402.59	234.5	202.39	227.33
1868	94.97	-496.34	1249.02	227.33	149.23	380.77
1869	626.22	-548.34	1091.31	180.76	151.21	660.55
1870	985.6	-378.91	882.57	241.09	249.3	709.84
1871	856.45	-94.48	689.7	304.66	426.45	542.72
1872	496.83	-10.99	802	235.84	546.36	336.36
1873	541.5	-594.48	1348.39	249.91	562.9	228.33
1874	297.36	-379.39	984.86	413.45	501.04	206.27
1875	107.67	-196.04	812.26	380.62	334.66	151.92
1876	126.71	301.27	711.91	334.9	369.35	149.26
1877	-214.84	693.85	850.34	187.65	410.52	31.01
1878	184.08	705.08	1041.75	53.1	373.57	-19.13
1879	31.01	275.15	931.4	62.68	423.31	-96.37
1880	-568.85	-204.1	709.23	-54.63	485.6	46.57
1881	-1243.9	-320.8	615.72	-222.5	280.03	383.27
1882	-1016.6	-664.55	1311.04	-132.02	90.73	547.82
1883	-85.21	-98.14	1045.9	47.97	-230.13	707.64
1884	432.37	467.29	1015.38	36.68	-269.41	694.73
1885	610.6	38.57	1418.7	-99.09	-145.63	396.15
1886	307.86	318.6	803.96	-99.73	133.36	24.87
1887	159.67	139.89	1003.91	-180.48	219.24	-212.68
1888	-123.29	-30.76	871.09	-269.1	258.24	-236.18
1889	-170.41	-277.59	995.12	-277.5	201.48	-251.59
1890	-152.59	-659.67	1297.61	-91.67	105.19	-292.05
1891	-77.15	-542.24	1138.18	175.35	38.94	-342.07
1892	-120.36	-523.93	668.95	308.17	111.69	-243.44
1893	-56.64	-428.71	776.12	259.7	103.82	-95.76
1894	40.04	-491.7	967.29	288.97	77.39	22.92
1895	-53.22	-274.66	763.92	215.82	28.41	-24.23
1896	104.25	24.66	1029.79	180.02	-9.89	-86.15
1897	275.63	277.34	1215.58	84.81	112.7	-168.88
1898	106.69	344.73	1380.62	-168.15	218.72	-254.09
1899	35.89	-315.19	1446.53	-362.12	180.3	-231.66
1900	-175.54	-1001.22	1562.99	-336.61	62.35	-199.49
1901	-207.76	-905.76	1341.06	-47.18	-49.04	-192.23
1902	-335.45	-781.25	1449.46	228.33	-95.21	-191.13
1903	-187.01	216.06	959.23	255.4	-115.72	-173.28
1904	-260.5	657.23	1166.5	66.25	58.41	-40.62
1905	-280.76	-214.84	1209.23	-182.98	62.19	26.28
1906	-368.41	-968.99	1479.25	-342.77	82.43	38.39
1907	-711.18	-815.19	1296.88	-146.85	75.38	74.83
1908	-570.8	-839.36	1215.82	-34.64	3.48	202.79
1909	-285.16	-1004.88	1496.34	117	-107.88	216.52
1910	-258.06	-671.88	1297.36	217.99	-103.76	212.16
1911	83.98	-349.37	948.73	279.08	-116.03	134.49
1912	-38.57	-355.96	1274.41	205.96	-53.77	65.77
1913	-119.38	-284.18	1348.88	218.96	-78.86	-23.1
1914	85.94	-178.47	741.94	75.65	-33.91	-73.43
1915	171.88	-470.21	918.7	-125.67	112.52	-105.22
1916	-164.06	-1187.5	1102.54	-89.45	138.43	-164
1917	-372.07	-1117.92	1065.43	-15.29	66.44	-201.14
1918	-340.33	-671.14	928.22	174.56	-49.56	-204.53
1919	-160.16	-459.96	848.88	217.99	-132.35	-145.69
1920	274.41	-448.24	1100.1	146.67	-103.64	-108.58
1921	84.47	-257.81	1324.46	96.44	19.29	-110.44
1922	-365.23	-124.27	1387.45	80.44	-10.28	-68.02
1923	-175.05	-219.73	1365.48	-74.65	-185.64	17.15
1924	62.5	-341.31	1356.45	-197.78	-145.45	135.89
1925	81.54	-895.75	1545.17	-218.05	-139.74	169.04
1926	458.98	-1065.19	1333.01	-145.69	-63.63	125.89
1927	373.78	-1078.61	1465.09	21.76	41.96	-24.26
1928	83.98	-812.74	1338.62	258.45	98.72	-120.54
1929	-59.08	-173.34	1187.01	372.62	88.35	-167.54
1930	-32.47	-153.81	1303.96	371.73	63.08	-140.56
1931	-16.36	-232.67	1126.71	347.05	49.87	-82.18
1932	-171.88	-334.23	1067.63	354.31	-9.8	-82.92
1933	379.39	-178.71	877.69	309.63	-104	-70.43
1934	418.7	-96.44	1131.84	153.9	23.65	-46.88
1935	158.69	-316.89	1252.44	42.45	189.36	46.84
1936	-0.73	-512.45	1364.26	-21.82	192.47	0.64
1937	-62.5	-426.27	1419.19	26.61	243.44	-45.1
1938	-66.89	-353.27	1373.54	58.04	247.25	-103.36
1939	-317.38	-344.24	1279.79	48.83	233.7	-229.22
1940	-613.28	-461.91	1093.02	-1.83	93.81	-227.29
1941	-626.22	-844.97	1293.7	39.31	-91.49	-68.45
1942	85.21	-1029.54	1088.87	138.98	-200.68	76.11
1943	357.91	-999.51	1084.47	254.21	-83.77	140.17
1944	591.8	-394.53	760.01	269.35	2.2	141.11
1945	542.48	-275.88	821.53	105.35	224.09	72.14
1946	249.02	-283.94	1135.5	-115.14	363.13	-9.77
1947	-302.73	-453.37	1243.65	-161.25	344.27	14.4
1948	-436.52	-363.77	1042.24	-203.52	190.55	179.23
1949	-389.65	-664.31	1273.93	-222.05	-17.49	335.42
1950	-201.66	-860.84	1466.31	-64.3	-169.53	454.47
1951	129.15	-1311.28	1562.74	277.77	-251.71	447.39
1952	528.32	-893.8	1160.4	630.68	-191.22	342.04
1953	457.28	-320.07	853.76	733.43	-114.65	304.93
1954	263.43	-282.23	632.32	794.34	31.19	244.96
1955	-8.06	28.08	591.06	693.18	90.48	264.8
1956	480.71	313.72	727.05	515.93	-12.24	266.14
1957	560.55	511.23	883.3	236.97	58.04	239.38
1958	250	339.6	1362.79	53.16	124.3	213.38
1959	91.55	-115.23	1269.04	27.47	159.33	200.13
1960	42.97	-325.93	1451.9	47.45	189.7	162.69
1961	19.78	-8.3	1687.01	214.84	135.65	67.47
1962	141.6	305.91	1362.06	188.39	28.5	-31.89
1963	212.89	409.67	1048.34	-23.56	-3.3	-9.61
1964	484.62	-36.62	921.14	-128.85	30.46	26.09
1965	248.54	-461.18	1056.64	-163.42	122.5	104.03
1966	596.68	-607.67	1401.61	28.11	186.95	213.32
1967	39.79	10.74	711.91	231.14	319.43	291.6
1968	-607.18	-44.19	244.14	22.74	206.27	407.81
1969	-512.45	-96.44	390.87	-214.17	-39.4	447.69
1970	-280.03	-636.96	1261.47	-227.66	-131.04	419.04
1971	70.31	-417.72	1691.65	-63.17	-167.63	364.32
1972	525.39	111.33	1258.79	91.03	-130.8	183.47
1973	655.03	-171.88	1395.02	134.61	48.16	62.23
1974	533.2	18.8	1099.85	196.17	168.12	15.05
1975	123.29	-316.41	1106.69	140.69	175.29	131.93
1976	-105.22	-468.75	1064.7	99.4	-68.97	343.44
1977	528.81	-451.9	861.33	132.45	-253.57	502.2
1978	1144.29	-458.25	1052.73	195.04	-203.31	574.49
1979	1267.09	-427.73	968.02	272.09	-17.03	633.48
1980	1150.63	-385.74	948.97	299.01	163.45	556.34
1981	848.14	-170.17	1028.08	328.43	302.03	356.66
1982	413.09	36.13	1078.61	293.76	445.34	158.02
1983	149.9	101.56	1274.17	200.59	490.6	10.53
1984	-203.37	125	1009.52	145.84	396.82	-127.5
1985	-379.15	32.47	920.17	99.24	199.04	-210.05
1986	-139.16	-98.88	984.38	76.9	138.82	-189.18
1987	23.19	-319.82	1120.85	96.44	116.09	-77.3
1988	22.22	-280.03	1082.28	192.23	140.78	119.96
1989	73.49	-354	942.38	273.22	137.15	276.61
1990	101.07	-200.68	880.37	286.71	120.39	312.44
1991	117.68	-83.74	872.31	257.08	115.57	292.14
1992	-373.78	-466.31	1156.25	232.64	6.93	406.4
1993	393.8	-380.13	961.91	242.37	-45.04	456.36
1994	368.16	-602.05	869.38	328.77	27.44	518.34
1995	418.95	-606.2	815.67	411.87	85.21	527.04
1996	970.46	-316.89	859.62	428.56	179.11	391.88
1997	1149.66	-85.69	1000	389.4	371.67	-26.98
1998	579.83	-184.33	1021.48	345.86	669.95	-389.68
1999	-322.75	517.58	1020.75	182.98	574.1	-454.04
[truncated: 4,711 more rows]
