# Supplementary material for: Complexes of vertebrate TMC1/2 and CIB2/3 proteins form hair-cell mechanotransduction cation channels
Source: eLife. 2025 Jan 8;12:RP89719. doi: 10.7554/eLife.89719 (PMC11709434; doi:10.7554/eLife.89719)
Supplement: Figure 3—source data 1. [file elife-89719-fig3-data1.zip › Figure 3H/homo/B6-3-R1.txt]

-445.31	815.80	115.02	-81.70	10
-269.04	1948.97	413.09	445.74	260.77	81.27	9
619.14	1423.10	1610.84	-466.03	-98.39	379.88	10
1524.66	168.95	2129.39	-757.66	-141.45	217.50	8
2032.23	-1503.91	1862.79	-387.08	302.55	-234.62	10
1076.66	-1710.94	1543.21	41.53	666.05	-430.48	10
-770.26	-12.94	1137.70	175.84	649.66	-302.80	11
-362.06	1601.32	1521.00	-54.38	148.99	215.52	8
485.60	710.94	1427.00	-540.13	-34.76	441.10	10
783.69	-931.15	1180.91	-669.49	106.54	381.44	8
245.61	-1842.53	648.93	-171.02	310.55	155.06	11
-7.57	-1356.69	231.69	393.62	378.60	102.87	10
-5.13	-687.74	335.21	656.40	372.96	111.21	8
-92.04	16.11	348.88	591.64	458.01	152.56	10
-605.71	898.68	709.23	387.63	463.75	85.27	8
-1225.59	544.19	1492.68	-26.12	308.23	25.70	9
-1523.68	-249.51	1676.27	-197.75	-59.27	195.59	10
-1155.76	-1100.59	984.86	-98.88	-379.79	374.57	10
-785.64	-939.70	857.42	203.34	-497.10	354.10	8
-886.47	9.28	367.68	471.65	-511.93	268.77	11
-669.68	495.61	546.63	502.20	-664.09	-12.02	8
-517.09	1686.77	761.96	76.84	-740.88	-183.04	10
-116.46	1220.95	616.94	-317.57	-757.60	-145.11	8
1079.83	273.44	728.27	-814.67	-627.53	-58.96	10
1420.17	-380.37	710.21	-1000.00	-146.03	-36.16	11
1053.96	-686.28	720.70	-960.48	211.73	-185.27	8
1341.31	-819.82	476.56	-819.24	248.32	-314.61	10
1609.38	-785.89	397.46	-446.41	370.51	-138.73	8
2106.20	-862.79	766.11	-109.59	406.56	132.51	10
2250.00	-953.86	1149.17	52.43	559.54	578.49	11
1393.55	-665.77	1289.31	60.76	560.33	871.61	8
489.99	-1230.71	1407.23	26.73	567.81	999.97	10
-778.81	-990.97	1482.67	71.14	539.37	999.97	10
-1200.44	-274.41	1351.32	106.72	319.03	981.11	9
-1139.40	73.49	1040.77	55.08	199.16	415.62	10
-1404.30	-146.97	818.60	-17.30	265.99	30.76	8
-1502.93	-785.89	908.45	-55.76	232.82	-150.54	10
-1496.09	-909.67	842.53	75.50	63.17	-214.26	8
-1378.42	-794.68	862.79	222.17	-139.01	-222.78	11
-1227.54	-522.22	821.78	321.08	-234.47	-284.82	10
-907.96	-649.41	722.41	324.55	-251.98	-354.74	8
-347.17	-866.21	708.01	181.58	-293.30	-457.15	10
135.50	-1073.97	1030.03	86.61	-402.10	-559.57	9
751.71	-850.34	1101.56	214.60	-427.03	-504.21	10
636.72	-673.58	1080.32	308.41	-353.42	-269.10	10
845.95	-542.97	1100.83	277.89	-282.44	-47.24	8
626.46	-304.20	1450.44	169.13	-138.70	116.64	10
749.27	-302.73	1531.98	102.54	-124.82	193.73	11
820.56	-395.75	1340.09	40.34	-81.73	232.42	8
834.72	-618.41	1111.82	-10.35	-34.03	276.67	10
860.84	-651.12	1180.66	-44.22	45.90	338.81	8
495.12	-765.38	1148.93	-87.71	82.46	400.24	11
95.95	-643.80	1366.21	-190.46	48.83	546.88	8
319.58	-684.57	1744.63	-266.42	69.27	515.63	10
367.92	-866.21	1434.81	-178.04	219.51	253.54	8
461.18	-736.57	1129.15	-196.62	370.73	-65.70	10
-125.24	-502.93	805.18	-309.27	341.83	-207.67	9
-147.95	-711.91	967.04	-346.62	281.40	-176.12	10
-198.49	-1229.98	1195.56	-271.82	201.93	-2.04	10
-41.02	-1471.44	938.23	-165.83	108.34	122.74	8
30.76	-1471.19	953.37	-121.40	66.59	194.09	11
128.66	-917.97	865.23	-137.51	38.94	216.09	8
119.14	-722.41	1081.54	-286.47	72.75	154.27	10
81.79	-774.17	913.57	-609.56	181.49	15.11	8
-64.94	-2726.81	832.03	-695.07	253.97	-60.36	10
-95.46	-1817.87	346.44	-494.38	267.91	-186.31	9
-155.27	-1633.06	467.53	-433.87	258.97	-212.80	10
-77.88	-1644.04	245.36	-312.84	190.89	-156.95	10
302.98	-1942.14	341.80	-167.24	73.43	-106.11	8
219.24	-1632.08	349.12	84.66	82.00	3.63	11
259.52	-1591.31	359.62	179.57	61.86	95.49	8
217.04	-1726.56	313.72	246.31	23.86	115.63	8
183.59	-1615.23	397.22	286.96	3.51	124.11	10
89.36	-1492.43	614.01	327.97	-17.52	74.74	10
116.21	-1198.73	375.24	214.11	48.28	74.22	9
213.38	-1870.36	848.88	-105.96	107.73	39.79	8
-45.65	-1848.63	814.45	-121.40	144.56	-123.20	10
109.37	-1833.25	654.54	-118.38	188.42	-397.13	10
222.41	-1952.15	550.54	63.75	276.79	-626.65	8
138.67	-1785.40	441.16	189.21	314.94	-720.55	11
-0.49	-1758.54	147.46	416.17	344.24	-762.12	8
367.19	-1912.84	258.54	702.55	258.88	-739.69	10
165.77	-1640.14	316.16	589.51	401.40	-605.59	10
65.43	-1598.88	789.79	571.08	370.00	-465.94	9
203.37	-1367.68	935.30	689.85	286.47	-409.00	10
91.80	-1159.18	719.24	833.19	191.44	-496.80	8
378.42	-904.54	618.41	745.94	126.50	-549.19	10
380.86	-348.14	797.12	524.29	160.22	-402.47	10
62.01	-148.93	1023.93	449.98	123.75	-270.11	9
228.03	-260.25	912.84	375.37	-23.62	31.68	10
950.44	-41.26	1192.63	319.64	-171.75	190.92	8
1560.79	128.91	1316.41	259.40	-97.02	49.87	10
695.80	130.62	1123.54	205.26	149.90	31.80	9
561.28	156.01	951.42	113.83	109.53	177.43	10
760.50	64.21	931.88	66.25	93.84	180.30	8
481.69	-109.37	929.20	45.50	118.74	201.08	10
568.60	-212.40	868.16	34.61	83.68	303.99	8
962.16	-448.49	977.54	-16.30	49.13	369.63	9
925.54	-625.98	1208.25	-12.30	152.83	411.47	10
783.69	-583.74	1203.86	24.38	224.55	506.16	8
526.12	-498.78	1013.92	-51.51	182.59	647.61	10
585.45	-349.37	919.19	-160.74	149.54	681.03	10
569.34	-617.43	1094.24	-415.80	177.70	689.33	9
203.37	-948.24	946.29	-576.42	253.78	636.29	10
1.71	-1437.50	920.17	-566.74	247.13	531.43	8
-6.35	-1778.08	946.29	-310.85	133.91	436.80	10
-43.70	-1747.80	916.02	12.57	39.52	439.82	9
-64.45	-1660.89	997.07	253.36	-26.37	512.57	10
24.90	-1525.63	1055.91	356.20	-46.81	558.56	8
101.32	-1340.09	971.44	462.43	-50.45	646.58	10
45.65	-1316.89	1004.88	479.46	-8.00	736.82	8
-37.60	-1401.37	999.02	517.40	28.75	878.14	11
-3.17	-1544.68	1046.63	611.24	21.03	999.97	8
208.25	-1310.06	927.73	746.70	36.71	999.97	10
191.41	-1062.26	866.46	817.81	109.95	910.34	8
-62.01	-965.09	974.12	834.23	140.78	846.98	11
-107.91	-465.33	917.97	831.51	160.61	752.17	8
-256.84	-366.21	1006.59	671.08	197.02	791.20	10
-203.37	-673.10	1299.07	548.49	155.67	775.02	10
-42.97	-379.64	1008.06	560.06	89.36	664.37	8
38.33	-351.32	1019.53	524.26	12.48	423.98	11
283.69	-53.22	894.29	508.76	103.12	259.58	8
-10.25	306.15	944.58	362.67	165.25	258.42	10
-151.86	429.20	927.73	290.31	161.44	314.03	8
-225.10	482.18	948.73	105.96	87.86	331.70	10
-363.53	170.65	996.83	-178.80	127.14	380.22	9
-359.13	-422.61	1339.60	-282.59	95.52	548.19	10
267.33	-545.65	1434.81	-176.21	4.85	610.75	8
476.07	-468.26	1330.32	-27.86	10.71	484.01	10
588.38	-342.29	1268.55	58.32	174.99	324.46	9
249.76	-488.77	1170.17	115.39	186.92	252.96	10
224.12	-386.23	1071.29	281.40	177.31	158.36	10
132.57	-147.95	893.55	402.98	172.27	65.73	8
392.58	153.56	820.56	335.21	201.54	-34.58	10
-60.30	246.34	801.51	134.95	287.41	-133.36	9
-305.91	397.95	684.33	-76.35	276.89	-27.83	10
-287.11	161.13	825.44	-241.58	204.59	172.18	8
-338.13	-229.98	1165.28	-286.56	181.30	279.24	10
-27.34	-369.87	1422.85	-238.49	109.74	404.48	8
156.01	-571.29	1490.97	-123.11	112.40	351.10	11
-307.37	-379.64	1158.69	1.46	194.00	300.66	8
-411.13	-147.71	1031.74	44.49	178.34	247.34	10
-155.27	-88.87	1137.45	27.53	68.85	87.55	8
17.58	-184.33	1148.93	48.65	76.35	-53.62	11
29.79	-270.51	1148.19	63.69	117.28	-91.19	8
-350.10	-82.76	981.69	69.73	151.86	-84.50	10
-635.99	-73.00	1036.38	-10.74	0.58	48.98	8
-388.67	-222.90	880.37	-25.21	-227.23	241.30	8
-179.69	-256.10	811.28	-75.10	-375.00	367.80	11
422.61	-377.69	1126.22	-62.26	-317.14	383.06	8
698.24	-656.74	1705.32	-9.43	-235.17	359.13	10
860.60	-707.28	1672.85	111.42	-103.18	246.37	8
692.63	-798.58	1435.55	199.95	53.04	57.07	11
461.18	-681.88	1083.74	320.10	182.77	-170.53	10
333.25	-435.06	1186.52	432.13	304.81	-310.06	8
-29.79	-40.53	1156.98	441.07	397.58	-289.55	10
-219.24	166.02	1095.70	238.59	248.63	-165.95	8
-210.94	-3.42	992.92	-43.91	116.46	42.33	11
-248.05	-557.37	1019.29	-127.87	48.92	163.91	8
200.44	-385.01	1069.82	-232.48	27.44	319.82	10
113.77	-410.64	1230.96	-219.51	84.69	257.57	8
231.93	-304.93	1001.22	-147.80	173.98	29.21	10
8.06	-396.73	831.79	-173.28	328.86	-186.00	9
-45.90	-338.62	771.48	-192.02	434.23	-260.13	10
-515.38	-546.63	1479.74	-19.13	396.15	-160.98	8
-562.74	-548.34	1385.99	90.24	313.08	-110.50	10
-137.70	-453.13	1135.99	318.05	176.70	-138.49	11
-128.91	-166.99	925.05	405.76	280.21	-169.16	8
-379.64	-356.20	1153.81	309.63	373.84	-162.60	10
-442.14	-242.43	1092.77	258.70	363.34	-218.99	8
-730.71	17.58	1089.84	237.27	366.21	-255.16	10
-831.05	-41.26	1152.83	199.07	266.02	-223.85	11
-985.11	-328.61	1167.97	188.32	169.07	-200.96	8
-1191.89	-896.73	1058.59	236.51	-39.40	-129.00	10
-698.00	-574.71	712.65	257.29	-87.40	-59.17	8
-603.52	-312.74	673.58	151.64	-76.54	121.00	11
-716.80	-449.22	1214.36	72.08	-90.88	266.02	8
-626.95	-316.89	835.69	139.10	-229.13	352.11	10
-333.74	-393.07	591.31	76.20	-318.15	331.30	8
-283.20	-325.68	493.41	-41.99	-278.14	301.06	10
-361.08	-349.61	464.60	-178.28	-267.85	278.63	9
-342.77	-237.79	971.44	-146.24	-308.23	196.50	10
80.81	-241.46	1445.07	-139.89	-365.33	-10.47	10
506.59	-230.22	1853.76	-23.77	-305.88	-161.22	8
295.41	-66.65	1587.89	42.45	-193.39	-198.18	11
212.89	-684.08	1782.71	74.43	-159.18	-103.03	8
446.53	-144.78	1361.33	164.52	-101.62	-25.82	10
551.27	-203.61	1241.70	73.03	41.35	-5.77	8
576.66	-259.28	1095.21	31.19	137.15	0.24	10
216.06	-243.41	1342.53	-95.73	247.19	31.86	9
159.91	-309.81	1628.91	-116.61	219.97	61.86	10
-67.87	-665.53	983.40	-72.78	335.82	49.74	8
-312.50	-623.54	1088.87	-194.79	334.50	14.34	10
-504.64	-463.13	1024.17	-249.30	298.13	-54.87	8
-691.89	-507.81	1180.66	-348.72	216.98	-105.74	11
-674.80	-296.63	1048.34	-390.17	143.40	-88.01	8
-610.60	-1093.26	635.99	-478.36	73.55	-95.43	10
-101.07	-1591.55	848.14	-394.26	-135.10	-11.72	8
-282.47	-1826.90	998.05	-14.04	-101.93	176.57	11
-153.56	-1392.82	934.57	444.37	-111.02	370.79	10
1.95	-921.88	447.51	709.41	-86.76	436.25	8
216.31	-759.03	392.33	747.19	-31.80	368.65	10
254.15	-530.76	325.20	676.82	85.27	259.03	8
-60.06	-556.88	1091.06	691.35	122.07	199.80	11
-189.21	-10.74	1487.30	727.84	46.51	87.19	8
-82.28	759.77	1508.30	522.40	-70.01	68.76	10
-27.10	484.38	1721.68	193.79	-94.76	51.06	8
-92.53	135.99	1838.13	18.68	-40.47	-2.53	8
-541.02	-502.93	1550.05	2.99	-58.47	7.35	11
-216.06	-679.20	1330.08	100.25	-189.27	127.26	8
-31.74	-403.81	1209.47	284.42	-238.65	206.39	10
278.08	465.33	646.48	388.79	-177.28	20.48	8
-193.85	285.16	794.19	288.18	-42.21	-375.09	11
-407.96	-9.77	980.47	122.34	-38.06	-590.45	8
-614.01	-194.58	1117.92	86.52	-95.86	-628.05	10
-241.70	-192.87	943.36	95.73	-177.15	-605.93	8
-201.66	-37.35	881.35	212.10	-181.55	-631.74	10
-291.02	-280.76	1094.97	301.42	-169.92	-430.30	9
191.16	146.00	830.57	310.76	-252.84	-128.94	10
495.36	255.37	1241.46	252.01	-160.37	81.18	8
344.24	256.84	1246.34	203.19	-47.70	120.00	10
176.51	-7.32	1099.85	131.01	-51.82	75.04	11
158.20	-77.39	942.38	117.31	-67.29	20.63	8
70.07	-49.32	1137.70	129.61	-109.28	-132.02	8
82.76	-134.28	1335.45	210.30	-121.73	-365.48	10
-103.76	-228.52	720.70	200.35	-62.38	-600.13	8
-362.55	-231.20	917.48	140.93	-83.04	-762.54	11
-596.44	-96.92	812.74	185.24	-144.50	-751.89	8
-608.15	12.21	819.09	213.65	-162.51	-677.49	10
-253.17	163.09	830.08	286.41	-177.15	-350.43	8
356.20	113.04	755.37	160.95	-122.31	-16.02	10
169.43	142.82	950.44	84.01	64.45	89.39	9
-315.67	358.15	850.83	36.50	208.01	73.06	10
-370.36	220.95	896.24	-134.92	188.63	99.61	8
-72.02	-364.01	1218.75	-156.46	176.94	97.78	10
-162.11	-404.05	1090.09	-88.75	327.45	121.09	9
-1024.17	-63.23	1049.80	78.64	385.80	300.99	10
-1122.56	312.74	808.84	292.94	155.73	593.26	8
-396.97	316.89	804.93	248.26	-101.96	657.93	10
-13.92	153.81	894.04	160.74	-115.75	568.54	8
169.43	-207.76	1052.00	122.65	4.49	521.51	11
82.03	-634.03	926.76	224.52	61.98	578.40	8
89.84	-800.29	853.76	301.76	81.70	601.87	10
-41.99	-406.49	782.96	343.23	30.64	537.66	8
382.57	243.16	558.59	180.60	-38.76	411.59	10
542.97	663.57	787.60	-29.85	-86.49	-91.06	9
84.96	940.92	941.41	-99.98	-72.39	-523.16	8
-557.13	318.36	1430.91	-150.70	-91.95	-514.37	10
-252.69	-228.76	1129.88	-163.09	-256.29	-190.46	8
879.88	-85.45	994.14	-14.65	-361.97	-39.73	11
837.40	-368.65	719.24	54.78	-133.58	-174.96	10
346.44	-49.07	449.71	70.53	64.30	-230.53	8
218.99	45.17	476.81	6.56	96.71	-195.53	8
69.58	391.85	708.98	-46.02	135.65	-129.55	10
-99.37	716.80	913.57	-60.49	205.08	103.33	9
20.02	524.90	775.88	-230.53	187.90	150.48	10
533.20	-363.53	847.90	-432.34	188.57	-48.00	8
250.98	-793.95	1419.43	-463.84	283.05	-304.84	10
-117.92	-892.09	1505.37	-232.64	364.38	-302.61	8
-786.87	-805.42	1409.42	55.24	203.89	-113.25	11
-574.95	-363.53	1236.33	154.42	89.14	-19.56	8
-110.60	-255.37	1234.86	251.37	-60.67	128.63	10
122.07	-54.20	1250.73	190.25	-8.61	188.57	8
-30.76	-92.04	1401.86	121.31	99.61	201.29	11
-297.36	25.15	1029.05	103.73	101.84	157.38	8
-290.04	-25.88	854.49	-10.01	14.53	68.70	10
7.81	-260.74	1040.53	-70.16	-6.87	4.03	8
10.01	-90.09	969.97	-113.92	113.10	-36.68	8
170.41	-312.26	1328.86	-77.15	226.93	-44.43	11
-211.67	-288.33	1139.40	73.64	343.66	-70.83	8
-745.36	-161.38	976.81	121.89	267.64	45.59	10
-848.88	-126.22	811.77	41.78	19.26	236.76	8
-474.37	-680.18	1309.57	38.91	-64.06	289.15	10
-131.59	-604.25	1187.50	150.33	-164.03	246.40	9
158.45	-140.14	1054.69	199.55	-123.44	145.72	10
-4.88	-48.10	967.77	93.44	16.63	42.94	8
-178.22	-175.54	993.65	-119.63	6.81	-43.33	10
-47.61	-246.34	1464.84	-119.35	9.06	-47.42	9
381.10	89.60	1635.74	-79.53	34.30	-61.00	8
216.06	198.49	1395.26	-96.68	165.59	-86.52	10
-69.82	-22.22	1367.19	-219.09	246.15	-44.37	8
-415.77	-525.39	1188.23	-203.64	194.95	-72.54	10
-475.83	-606.69	1071.53	-207.89	94.12	63.17	9
-363.77	-967.04	803.22	-164.09	47.61	148.35	10
-615.48	-1341.31	894.78	122.92	-103.36	358.73	8
120.36	-1003.91	438.48	493.59	-284.21	500.55	10
479.25	-531.74	252.93	511.99	-189.12	522.86	8
405.76	-142.58	485.35	361.66	-89.78	493.47	11
444.82	-297.12	1037.11	145.69	-8.42	403.66	10
310.30	-73.97	1851.32	129.91	179.93	206.42	8
98.63	-81.30	1930.66	186.16	250.34	-5.19	10
-74.71	238.28	1671.14	200.74	204.65	-101.50	9
-272.71	150.39	1380.86	161.50	164.73	-147.77	8
-451.17	199.95	1331.05	78.22	119.32	-104.03	8
-60.06	70.07	1382.32	-16.75	25.39	-46.69	10
3.66	133.06	1279.05	-91.71	43.12	54.57	8
-5.62	128.17	1215.58	-194.70	83.01	139.01	9
-164.06	-322.75	1255.13	-223.18	85.75	150.21	10
-339.11	-617.92	1442.38	-161.99	76.97	104.31	8
-309.33	-681.15	1187.74	-7.72	54.41	-13.85	10
-205.81	-664.55	919.68	168.00	55.85	-116.09	8
-13.18	-516.11	803.96	248.44	-39.70	-236.51	11
115.23	-527.34	648.93	286.25	-32.35	-332.52	8
-123.29	-816.16	623.54	326.87	4.18	-335.94	10
-372.80	-550.05	752.93	375.70	71.17	-247.07	8
78.61	-17.09	873.78	357.94	1.31	-213.32	11
610.84	241.94	1195.80	196.53	83.40	-322.75	8
-97.66	131.59	1295.90	-11.26	331.27	-374.69	8
-445.56	-195.80	1554.44	-135.83	297.42	-340.91	10
-466.55	-532.71	1681.88	16.05	180.08	-254.49	10
-660.64	-462.40	1372.56	102.02	150.60	-155.15	9
-77.15	-497.56	1339.11	211.64	79.50	-30.70	10
-530.52	-514.40	1595.95	403.75	124.54	-183.38	8
-1978.27	32.71	920.90	722.47	-14.62	-513.43	10
-1535.89	-236.82	473.14	689.85	-363.71	-372.01	9
-70.07	-305.66	530.27	592.25	-643.98	-102.87	10
529.05	-143.80	546.39	548.13	-543.30	-224.43	10
499.76	22.95	554.44	226.26	-136.32	-271.12	8
-224.85	351.56	654.30	30.40	-42.33	-228.79	10
179.69	41.99	984.38	-260.22	-33.87	-240.88	9
-40.77	-514.65	928.96	-254.55	94.15	-306.95	10
-32.47	-715.82	1099.37	-98.66	140.44	-300.69	8
-387.21	-348.88	1219.24	51.45	201.87	-177.09	8
-650.15	-156.98	1254.15	99.18	120.15	-4.58	10
-696.29	-249.02	1527.34	90.24	51.88	89.29	11
-815.43	-45.17	1440.19	90.42	-38.51	268.65	8
-638.43	-41.99	1238.04	79.71	-180.73	322.91	8
56.40	-79.59	969.24	53.28	-285.98	289.64	10
456.05	-176.76	936.52	11.99	-189.61	174.56	9
463.62	-293.95	936.77	-20.97	38.97	112.24	10
-1.22	-343.51	933.35	-25.27	123.50	115.20	8
-187.99	-221.44	1184.08	-37.66	128.11	156.68	10
-136.96	-82.52	1410.64	-118.90	119.32	113.74	8
-520.51	-204.35	1490.48	-184.51	170.26	-74.37	11
-1134.77	-247.80	1418.70	-207.34	139.16	-255.62	8
-596.19	-436.04	1213.87	-215.18	-17.27	-242.58	10
-413.33	-653.32	1119.38	-133.85	-116.85	-77.51	10
-187.50	-722.90	931.15	29.30	-226.14	102.05	9
-7.08	-924.80	1077.64	142.40	-249.11	172.70	10
164.55	-729.25	890.38	244.54	-213.90	199.77	8
265.87	-780.76	1100.59	301.70	-155.12	20.69	10
518.55	-878.66	984.86	353.88	-6.50	-208.16	8
258.79	-868.41	910.89	347.50	266.66	-372.19	11
-127.20	-786.13	953.37	349.52	433.78	-395.87	8
-797.36	-566.41	996.34	283.20	384.00	-278.87	10
-1174.32	-248.78	1167.24	256.71	309.94	-164.06	8
-943.36	-268.31	1180.66	281.83	22.09	38.12	10
102.05	-337.65	1245.36	286.56	-95.76	155.64	11
-225.34	-83.25	1094.73	343.81	-0.03	242.77	8
-191.65	375.24	1171.39	245.57	-53.65	226.96	10
-83.98	428.22	1195.56	41.63	-50.51	140.81	8
-112.55	266.60	1138.67	-103.79	-19.07	119.51	11
-72.51	-19.04	1126.95	-110.96	-46.45	176.79	8
296.63	13.43	1058.11	-76.66	-31.40	208.95	10
446.04	213.13	1004.64	-74.07	80.35	180.57	8
-249.76	171.39	954.83	-124.94	211.15	137.18	10
-407.71	-237.79	1153.32	-208.59	87.95	75.10	9
-175.29	-215.58	1112.06	-264.74	1.59	46.51	10
-86.43	-503.42	1488.77	-246.06	76.90	72.48	8
-626.22	-687.74	1810.30	-201.08	62.13	124.91	8
-475.34	-181.40	1541.02	-206.18	-26.73	137.48	10
-499.76	-221.68	1489.99	-399.90	-10.53	62.93	11
-486.82	-450.20	1335.69	-542.30	-4.94	-143.59	8
-666.75	-741.46	794.43	-579.19	-20.60	-277.62	10
-472.17	-844.48	784.18	-628.66	-195.25	-295.41	8
-234.86	-787.11	658.69	-582.67	-301.91	-240.08	11
236.57	-890.87	759.77	-528.05	-210.11	-227.36	8
340.33	-1376.46	559.81	-500.76	-232.06	-247.28	10
682.13	-1544.68	818.60	-302.70	-127.96	-154.39	10
882.32	-1487.79	586.91	-48.65	35.19	-4.94	8
792.72	-1404.30	624.76	200.81	256.53	143.74	11
219.24	-1124.27	640.38	416.17	324.49	273.90	8
11.47	-1004.39	802.00	488.92	123.99	358.03	10
86.91	-1097.41	1082.28	431.70	-62.90	421.51	10
365.48	-1251.71	1313.96	360.75	-120.85	467.96	9
472.66	-1122.56	1541.26	238.95	-45.50	448.70	10
28.81	-994.38	1811.77	53.38	159.58	390.41	8
-418.70	-672.61	1421.14	-49.10	203.06	302.95	10
-337.16	-724.61	1229.00	-245.15	151.34	144.99	8
-488.53	-1181.64	1123.54	-401.28	152.40	-115.69	11
-542.72	-1562.99	1135.99	-351.14	128.63	-255.92	10
-327.64	-1514.65	933.11	-136.47	47.70	-220.92	8
46.39	-1464.36	678.96	76.39	7.29	-144.32	10
158.45	-1397.71	639.65	156.16	-16.05	-49.44	9
172.61	-1287.84	875.49	195.89	11.99	-5.10	10
170.41	-1556.88	927.25	248.96	4.36	-30.67	8
468.51	-1797.36	1174.56	334.96	27.65	-74.31	10
410.40	-1626.71	947.27	563.23	152.98	-77.06	8
286.87	-1249.27	865.23	666.53	213.20	-61.46	11
237.55	-993.90	938.23	689.76	233.31	-68.85	8
-13.92	-863.77	968.99	625.03	277.22	-92.04	10
-105.22	-1003.91	941.89	614.56	226.26	-127.26	8
-817.38	-835.94	1573.00	656.43	279.45	-84.11	11
-982.67	-439.70	1043.46	913.09	110.23	271.67	10
-338.38	-159.91	905.52	999.51	-162.54	692.57	8
361.08	-528.08	845.21	990.08	-319.06	999.97	10
1065.67	-526.12	615.23	980.56	-196.81	999.97	8
1501.95	-616.46	666.50	785.31	15.23	999.97	11
1989.26	593.75	1067.87	624.88	500.27	999.97	10
1253.42	444.09	1022.46	506.77	686.52	946.01	8
777.10	-35.40	914.06	315.19	808.56	613.49	10
762.70	204.35	567.14	459.75	716.13	199.95	8
-625.49	-139.65	598.14	568.08	692.75	-151.34	11
-834.23	-318.36	553.22	625.52	419.13	242.00	8
124.27	-463.38	1005.13	492.89	280.03	548.25	10
-374.02	-553.22	1055.91	378.23	313.45	364.17	10
-491.94	-239.50	915.77	552.25	231.57	246.00	9
-61.04	623.29	671.14	507.11	154.72	225.83	10
150.88	1250.73	588.87	322.17	188.23	156.74	8
21.00	803.96	758.06	-151.15	186.89	62.29	10
216.55	317.87	780.76	-308.44	143.28	-23.25	8
117.68	471.44	711.18	-350.65	82.00	-49.68	11
192.14	267.58	863.53	-383.12	9.55	-103.03	8
316.16	-48.58	1127.20	-274.54	32.75	-69.37	10
172.12	-152.10	1132.32	-131.74	48.46	37.38	8
479.49	72.51	1000.98	155.24	-1.92	378.60	11
819.82	113.28	875.98	196.23	46.26	604.83	8
760.01	122.56	926.76	137.97	178.50	572.88	10
603.27	-301.27	996.58	149.29	248.57	239.62	8
228.52	-595.21	1088.87	301.73	294.07	-340.18	10
-932.37	-728.03	956.79	303.07	251.92	-368.41	9
-874.76	-779.54	853.52	291.78	155.85	-108.55	10
246.83	-768.55	997.56	392.88	49.07	448.73	8
583.74	-340.33	690.67	529.72	98.42	492.49	10
581.05	448.97	299.56	521.51	138.61	171.78	8
280.03	1113.77	537.11	243.50	128.36	-146.18	11
385.99	1208.25	1036.13	77.09	67.81	-86.09	10
788.09	1393.55	451.66	12.70	152.19	35.83	8
680.66	1123.54	628.17	-206.82	196.11	43.37	8
287.35	492.19	846.92	-460.39	310.97	124.85	11
22.95	-288.57	1021.73	-380.07	332.61	356.93	10
470.70	-448.00	685.30	-228.79	367.00	699.13	8
670.41	-511.47	946.53	-213.35	500.37	820.92	10
466.31	-895.26	1074.71	-144.99	626.40	984.80	8
237.79	-771.97	1089.36	40.47	561.55	999.97	11
763.18	-743.90	1083.01	268.34	532.84	809.30	8
463.38	-426.51	736.33	353.76	567.20	627.78	10
62.74	-202.64	705.81	445.59	508.82	257.57	10
-754.64	257.08	633.30	385.10	424.41	106.48	9
-754.39	-210.21	961.18	215.64	137.79	252.69	10
353.03	-366.94	798.34	136.41	17.76	557.89	8
659.18	-371.58	1246.58	62.50	175.14	689.64	10
593.99	-206.05	1215.33	103.06	271.58	608.31	8
550.54	-55.91	1177.73	166.23	299.47	558.20	11
583.74	3.91	1180.42	186.74	289.52	522.55	8
284.42	-63.72	978.52	280.43	286.74	440.49	10
572.27	13.67	867.92	287.93	188.29	358.49	8
903.08	538.09	898.19	248.41	314.70	145.81	11
622.07	365.72	1100.59	151.49	520.54	-146.82	8
358.15	315.19	1065.67	125.82	643.37	-336.64	10
-449.95	541.26	933.59	82.86	566.89	-325.23	10
-1005.13	279.54	448.24	-48.80	496.89	-223.36	8
-1326.90	-307.62	906.98	-308.38	275.54	198.94	11
-762.21	-560.30	1075.68	-233.95	-70.25	540.89	8
71.29	-618.41	1150.39	-145.42	-305.05	601.93	10
721.92	-265.63	1130.62	-53.89	-276.73	478.33	8
362.55	-550.29	1218.02	-84.44	-99.79	275.91	10
635.01	-706.30	1451.42	54.53	25.79	-0.92	11
586.43	-707.28	1254.39	216.58	245.39	-179.66	8
33.20	-778.32	1242.92	230.29	321.90	-170.75	10
-346.92	-666.02	1167.24	408.23	227.72	-49.71	8
-537.35	-516.60	995.36	488.83	23.01	267.97	11
87.16	345.46	504.39	345.52	-150.05	513.49	8
713.13	591.06	868.65	67.35	-153.66	356.54	10
689.70	593.99	967.04	-150.73	106.29	77.67	8
189.94	309.33	1056.88	-268.28	215.85	-160.68	10
209.96	-112.06	1164.31	-225.04	216.89	-226.32	9
357.67	-83.74	957.76	-127.53	317.84	-125.37	10
-146.00	-308.84	1135.01	-129.09	419.71	42.76	8
-266.85	-376.46	1182.37	-131.87	274.54	169.19	10
-18.80	-684.33	1255.86	-46.60	101.41	218.87	11
180.66	-576.90	1585.21	42.69	76.05	207.73	8
241.94	-515.87	1744.38	247.13	107.15	187.26	10
27.10	4.88	1174.80	293.49	188.57	378.30	8
-337.65	-37.35	823.00	196.29	138.49	502.75	10
198.24	-478.27	895.02	59.17	-32.93	658.94	9
713.13	-679.69	1417.24	116.70	29.94	665.89	10
549.32	-458.98	1145.26	321.29	105.13	592.93	8
519.78	-240.97	953.86	392.61	92.99	502.90	10
370.12	-321.78	1002.44	442.35	67.02	462.95	8
492.68	-146.24	863.53	405.46	143.37	534.52	11
877.69	182.37	848.63	332.09	211.85	511.17	8
523.68	81.30	962.89	226.41	344.97	391.85	10
452.39	-2.69	940.43	151.92	408.54	282.81	8
134.28	-156.74	1210.94	-2.08	446.32	220.95	11
156.49	-353.03	1286.62	33.63	457.58	222.96	8
64.94	-440.92	1087.16	193.60	481.66	320.31	10
-367.68	-456.79	782.71	262.05	329.96	392.24	8
-227.78	-165.77	1034.42	290.71	187.07	371.95	10
151.61	280.03	1216.80	249.39	-14.89	219.42	11
294.92	446.53	1204.35	88.96	21.06	132.54	8
242.43	202.39	1187.50	-104.40	137.51	43.58	10
152.83	-249.02	1121.34	-157.41	216.80	-139.92	8
-387.45	-362.30	853.03	-214.78	343.48	-192.75	11
-755.62	-595.21	1516.36	-52.61	289.37	-95.46	8
-1014.40	-703.37	1148.68	97.05	61.80	65.55	10
-500.24	-332.03	864.26	188.78	-34.09	118.41	8
55.42	-135.50	554.69	347.26	-111.79	54.44	10
41.50	89.84	490.97	378.60	-64.45	-99.49	9
188.48	462.40	644.53	276.86	18.49	-131.96	10
64.45	575.68	775.15	11.63	59.11	-135.01	8
109.37	305.66	1255.13	-120.27	55.97	-96.68	8
-26.86	-147.46	1631.35	-308.90	137.60	2.69	10
-332.28	-425.29	1672.12	-304.47	132.72	10.25	9
-124.27	-512.21	1465.09	-138.49	98.08	5.83	10
-60.79	-485.11	1321.29	1.62	125.55	-3.30	8
-121.34	-525.39	1242.43	65.77	116.88	-13.03	10
-275.15	-360.11	888.18	37.41	67.66	-0.40	9
-94.97	-358.64	787.11	-22.22	-114.93	29.36	8
370.85	-692.63	991.21	69.61	-227.33	62.62	10
624.51	-433.35	1079.59	219.82	-78.70	76.14	8
367.92	13.92	896.97	173.83	98.57	45.38	10
20.75	29.05	1053.71	78.74	111.69	42.30	9
-162.11	-176.76	1235.60	-67.44	70.50	32.87	8
-300.29	-476.07	1450.20	-91.74	31.28	102.20	10
-506.35	-701.42	1522.22	-3.60	-111.57	363.07	8
518.80	-889.89	1293.95	140.50	-283.57	610.90	10
843.99	-681.15	1161.13	338.65	-200.74	623.02	9
897.22	140.63	1016.11	431.73	79.28	469.30	10
219.24	394.78	1087.40	396.36	186.80	373.38	10
64.70	332.52	1002.44	237.21	222.60	144.74	8
304.44	363.77	825.68	38.73	205.11	-126.74	11
-202.39	248.78	1199.71	-239.56	316.89	-270.60	8
-564.94	-155.27	1694.09	-282.04	215.18	-346.62	10
-351.56	-344.97	1550.29	-196.47	100.07	-495.21	10
-81.79	-601.32	1265.87	-226.53	146.55	-712.16	8
-378.91	-901.61	1318.12	-188.32	220.92	-769.62	11
-739.01	-996.58	1170.17	62.32	110.93	-666.99	8
-731.69	-874.51	696.78	91.67	23.28	-529.17	10
-462.89	-796.14	841.80	70.04	-145.63	-138.85	8
-186.28	-518.80	1022.95	83.25	-293.88	170.99	11
541.50	-625.49	969.73	61.16	-428.62	157.17	10
772.95	-510.74	1010.25	107.76	-213.26	-86.43	8
643.31	-643.55	900.88	173.89	100.43	-512.05	10
159.67	-686.04	587.65	85.51	249.15	-732.27	8
12.21	-924.32	883.06	84.87	263.12	-698.64	11
-302.98	-992.68	1074.46	259.61	265.17	-403.84	8
-106.69	-827.64	899.90	412.29	122.62	7.84	10
-460.21	-412.35	1063.48	434.78	82.76	416.90	8
-344.73	-220.95	1460.94	376.25	-37.99	568.60	10
-39.31	561.04	1392.82	219.30	-157.26	416.53	9
-60.30	422.85	1478.27	-137.91	-158.20	187.04	10
257.81	37.11	1209.47	-247.99	-141.51	72.78	8
391.11	-730.22	1687.74	-306.98	-162.48	-152.40	10
473.88	-666.26	1646.00	-148.22	-128.81	-155.67	11
677.98	-619.63	1661.38	61.28	-52.46	-112.85	8
635.99	-364.99	1152.34	208.22	13.76	-146.58	10
455.57	132.32	945.56	171.72	183.93	-147.89	8
175.05	118.41	1137.21	-54.41	241.24	-210.72	10
104.49	-192.87	1422.12	-215.76	239.26	-209.11	9
-109.62	-700.68	1281.01	-188.11	163.12	-191.96	10
-219.48	-1061.28	1243.41	-151.43	144.17	-149.60	10
-133.30	-1062.74	1274.17	23.01	20.23	-59.30	8
183.35	-660.89	978.76	209.32	-16.66	36.13	11
272.71	-419.68	726.07	184.51	100.22	59.30	8
241.94	-626.22	1061.77	128.51	191.71	-2.81	10
-74.71	-682.62	1089.11	128.17	348.82	-77.24	8
-549.56	-779.05	1284.91	224.55	328.70	-85.33	10
-919.92	-441.41	1246.58	253.63	223.75	-53.80	9
-590.33	-520.26	1563.96	213.99	-5.89	-72.20	10
-484.86	-379.88	1564.45	145.66	-117.07	-79.38	8
-42.24	-534.67	1645.02	100.80	-192.60	-134.34	10
337.65	-451.17	1366.94	128.11	-147.83	-133.39	11
304.20	-122.80	895.75	126.28	-9.40	-87.52	8
301.03	-290.53	914.55	61.25	82.98	-60.97	10
317.14	-356.93	911.13	72.57	128.27	-42.69	8
308.35	-265.38	1172.36	98.54	282.56	6.35	8
-561.04	-70.80	938.48	39.09	361.45	48.52	11
-1104.98	-806.64	1294.68	-148.65	79.32	90.36	8
-241.46	-1321.29	1445.56	-110.32	-238.34	172.76	10
104.25	-1306.15	1442.38	65.98	-191.47	56.21	8
242.19	-945.80	1268.07	209.69	-10.86	-123.32	10
-131.59	-447.27	1182.13	202.45	56.06	-175.93	11
-343.51	-434.08	1415.53	110.14	6.53	-236.27	8
58.84	-383.79	1254.64	81.54	-50.66	-226.04	10
-28.81	-481.45	964.11	171.20	36.07	-192.32	8
-364.50	-400.15	917.48	250.67	73.52	-177.49	11
-429.93	-313.48	958.50	307.83	-48.86	-111.60	8
-293.70	-459.23	1054.93	345.31	-189.39	21.91	10
-157.23	-368.41	1090.82	356.72	-232.88	67.81	8
287.60	-176.03	1253.66	305.21	-173.61	-15.17	10
14.89	148.93	1378.66	180.33	-11.20	-225.68	9
96.44	-156.25	1349.85	6.20	57.04	-388.09	10
-183.11	-132.32	1037.11	-95.76	60.64	-281.89	8
-32.47	-148.93	1082.03	-217.44	-106.17	-68.73	10
160.64	-41.50	1558.84	-180.15	-130.46	187.77	8
255.13	350.83	1308.35	-224.40	-112.30	284.79	11
188.23	-171.14	1261.47	-357.45	-95.64	293.85	8
234.13	-453.86	1174.80	-356.48	-94.18	229.71	10
83.50	-519.29	1220.21	-322.78	-104.49	199.86	10
16.85	-817.63	1345.70	-321.96	-98.97	197.33	9
304.44	-890.87	1243.16	-264.74	-72.88	111.60	10
620.61	-823.73	1152.59	-264.34	116.76	-79.28	8
299.80	-951.42	944.34	-374.02	238.77	-223.08	10
-222.17	-1219.48	1103.27	-380.80	189.09	-209.23	8
-52.00	-1070.80	790.77	-315.55	31.86	-62.50	11
236.08	-1233.64	931.40	-365.23	-110.23	59.45	8
166.26	-1584.96	718.51	-291.90	-150.73	114.50	8
460.21	-1794.19	701.17	-138.73	-202.12	221.56	10
474.61	-1885.99	623.78	59.08	-157.07	308.59	9
476.81	-2101.81	693.60	328.34	-100.95	311.58	10
416.75	-2121.34	675.78	672.82	-39.55	213.17	10
395.02	-1892.82	303.22	947.69	14.50	53.31	8
516.11	-1345.95	144.04	999.97	63.02	-45.10	10
203.86	-611.82	505.13	999.97	221.34	-300.02	9
-405.52	-92.53	614.01	992.89	331.63	-483.70	10
-478.03	26.12	1072.02	716.67	355.38	-429.99	8
-625.00	123.29	1203.86	510.04	255.77	-230.71	10
-503.91	144.78	1593.26	333.83	7.08	-53.86	8
-300.29	71.29	1760.50	216.49	-187.74	67.69	11
288.82	29.05	1669.92	191.19	-211.18	104.10	8
814.21	16.36	1500.98	149.66	-117.28	78.67	10
597.66	255.62	1326.42	123.78	92.04	-8.42	8
111.82	55.42	1117.68	52.61	139.31	-23.25	11
187.99	-91.80	1030.27	-19.10	72.27	8.67	8
462.65	-461.67	1061.28	-35.49	93.78	14.59	8
251.46	-640.63	1045.90	-25.73	222.60	7.23	10
-122.56	-690.43	1081.79	16.57	253.72	13.64	8
-277.83	-331.05	1080.57	53.65	147.95	48.95	11
-220.21	-510.25	1214.36	0.21	37.14	8.45	8
-230.22	-687.99	1344.24	28.87	-8.73	-7.78	8
48.34	-834.47	1300.78	88.04	-19.53	-11.14	10
86.67	-464.36	1167.24	236.05	-7.45	-0.43	8
162.84	250.49	1034.67	200.87	11.57	-17.27	11
76.66	71.04	1378.66	-56.00	62.62	-92.29	8
24.90	-179.20	1528.81	-161.32	108.00	-86.91	8
-93.99	-315.19	1496.34	-147.80	94.39	-45.47	10
59.57	-63.96	1313.23	-120.88	48.61	58.69	9
-146.73	-136.23	1429.69	-159.91	32.47	134.00	10
-252.20	-290.53	1075.44	-237.92	-105.77	148.16	8
123.78	-750.24	1157.23	-338.44	-213.17	104.40	10
167.24	-889.65	1456.05	-279.02	-142.70	94.57	8
120.85	-970.21	1214.84	-140.20	-127.26	95.76	11
433.84	-829.35	981.20	-83.07	-124.18	77.33	10
497.07	-666.99	1016.11	-32.20	-40.86	20.14	8
209.23	-591.55	989.75	-96.89	48.49	-0.70	8
202.64	-590.82	1140.14	-259.25	56.85	14.28	10
-8.30	-720.95	1228.03	-416.20	74.58	61.40	9
-73.00	-782.71	1337.40	-453.40	5.65	93.72	10
72.27	-1180.66	1244.14	-461.67	-9.55	75.50	8
341.80	-1494.38	1038.33	-440.64	-147.89	32.62	8
400.39	-1752.20	950.93	-286.41	-166.14	66.50	11
588.62	-1904.54	835.69	-28.17	-144.90	118.74	10
520.26	-1682.86	626.95	265.44	-67.54	129.15	8
411.13	-1491.46	557.37	432.74	-33.17	112.92	10
189.94	-1284.42	592.29	448.73	-83.92	113.16	8
333.74	-1222.66	892.82	438.14	-89.29	103.97	11
500.49	-1138.18	991.94	434.97	1.92	47.64	10
388.18	-958.74	1063.48	408.39	116.46	-40.77	8
79.83	-793.21	1074.71	355.83	180.18	-99.03	8
-39.06	-684.81	1166.50	288.09	137.54	-102.29	9
11.72	-758.54	1214.60	222.93	54.72	-69.52	10
250.73	-731.20	1277.59	185.46	2.26	-3.57	8
293.21	-656.49	1264.65	167.54	-11.17	26.70	8
434.57	-562.01	1236.82	101.50	-93.05	53.44	10
668.70	-733.89	1308.11	-3.45	-55.66	54.26	9
709.47	-837.40	1247.80	32.75	73.70	32.14	10
580.81	-809.57	1112.06	36.04	147.49	-1.13	8
352.29	-904.54	1158.45	33.42	145.90	-7.42	10
270.02	-950.93	1154.79	27.04	106.14	23.62	8
348.88	-871.09	1124.76	7.90	61.25	57.01	9
266.36	-741.21	1160.89	-40.83	69.98	73.27	10
146.24	-754.39	1176.51	-112.79	56.73	98.27	8
102.54	-780.03	1190.43	-200.62	-2.53	92.38	10
210.45	-1042.72	1224.12	-222.11	-26.09	99.49	8
283.45	-1185.30	1186.52	-208.62	-56.15	120.06	11
507.57	-1386.47	1128.17	-104.28	-66.22	111.05	8
656.25	-1331.05	935.30	20.17	-10.44	79.38	10
561.04	-1266.36	861.33	81.27	89.51	66.56	8
296.39	-1272.95	901.37	135.13	110.35	37.11	11
260.74	-1263.92	932.86	182.98	75.16	35.37	8
340.58	-1162.60	942.87	193.27	78.52	41.32	10
248.78	-1126.71	1002.69	192.41	99.27	36.99	8
239.75	-1074.71	1086.43	156.68	94.27	25.02	10
195.31	-1077.64	1128.17	124.39	89.23	12.21	11
218.26	-1074.46	1156.98	103.21	67.75	-4.43	8
259.77	-1072.51	1153.56	86.98	37.54	-17.85	10
295.41	-1055.91	1150.39	86.00	10.25	-14.19	8
376.22	-1021.97	1138.67	81.76	0.09	-16.97	11
382.32	-978.76	1147.71	85.78	-3.85	0.09	8
431.88	-1061.52	1117.19	91.06	6.50	37.63	8
479.74	-1070.56	1144.78	94.70	12.45	70.04	10
534.42	-1062.50	1149.41	97.96	29.51	59.63	8
474.12	-967.53	1161.62	123.26	73.36	47.61	11
354.98	-1001.71	968.51	127.11	81.57	38.21	8
302.73	-1062.01	1137.21	43.49	47.42	15.56	10
325.44	-955.81	1118.16	5.04	35.74	23.93	8
245.85	-865.23	1134.28	-59.51	30.03	36.93	8
258.54	-894.78	1159.91	-131.62	8.76	50.90	11
311.04	-1109.86	1120.36	-159.42	-24.17	34.67	8
357.91	-1152.34	1084.23	-163.79	-36.68	43.82	10
343.02	-1111.08	1020.51	-154.08	-71.62	130.31	8
474.12	-1224.12	992.92	-166.44	-111.05	196.01	11
534.67	-1426.03	1015.63	-157.75	-119.60	210.36	10
302.98	-1565.43	973.88	-60.12	-118.68	232.24	8
222.41	-1656.98	674.32	111.76	-199.83	320.43	10
190.43	-1880.86	614.01	342.53	-395.02	467.56	10
640.14	-1849.85	537.60	558.78	-490.36	632.51	9
608.15	-1239.50	483.64	579.96	-457.86	738.86	10
812.26	-907.23	906.74	381.04	-384.00	731.45	10
850.10	-897.46	1287.84	242.58	-266.11	656.49	8
650.88	-985.11	1052.98	81.60	-29.05	463.17	11
453.86	-1189.70	912.60	57.37	155.00	103.30	8
19.78	-1217.53	726.81	164.37	280.27	-100.95	10
-383.79	-1301.27	917.72	255.04	195.16	-63.51	8
220.46	-992.19	802.73	224.30	-0.95	60.79	10
246.34	-1002.20	858.89	-80.14	-15.11	144.93	9
645.75	-1224.61	1164.31	-243.01	7.26	137.73	10
396.00	-1616.70	1324.22	-463.26	138.58	127.14	8
424.56	-1705.57	881.84	-512.45	259.61	163.18	10
314.45	-1821.04	504.88	-474.73	289.58	88.71	11
-77.15	-1983.89	422.36	-302.70	265.11	40.65	8
100.59	-1612.06	365.72	-51.42	185.24	57.68	10
135.99	-1557.13	490.23	157.71	151.95	57.16	8
21.24	-1621.83	721.44	393.80	99.15	100.80	10
80.08	-1698.24	756.35	513.46	72.85	135.68	9
45.65	-1760.50	503.91	760.71	46.39	225.71	10
20.51	-2111.33	707.28	865.23	12.54	314.15	8
-7.32	-1921.63	803.22	999.97	-149.60	366.52	10
533.20	-1160.40	504.15	999.97	-283.87	351.56	8
652.59	-664.79	1013.92	672.55	-179.20	189.48	11
-128.66	-471.44	1449.46	583.19	-94.67	171.20	8
299.80	-79.83	1112.79	367.61	-108.12	201.29	10
295.90	-337.89	1078.86	-157.41	13.64	323.70	10
64.94	-661.38	1241.94	-436.95	97.41	487.76	9
-529.30	-1524.17	1469.48	-429.96	37.99	668.27	10
-401.86	-1999.76	1162.84	-102.97	-194.49	770.39	8
138.67	-1927.98	929.20	421.45	-360.78	730.71	10
193.60	-1162.60	442.87	805.21	-253.27	558.75	10
11.23	-850.59	614.01	759.86	-172.27	382.14	9
154.54	-213.87	477.29	431.85	-174.74	280.88	10
94.73	-260.50	1018.31	232.18	-135.44	234.65	8
100.10	-561.28	1160.40	-117.22	-22.98	164.28	10
-248.78	-957.52	1511.96	-300.57	47.12	137.85	9
58.35	-1512.70	1653.32	-350.98	-77.45	32.07	10
401.12	-1361.82	1180.18	-53.16	-69.79	-110.29	8
157.71	-1752.20	1443.85	279.69	40.53	-180.48	10
140.87	-1572.75	1316.41	703.61	89.17	-73.00	10
-380.13	-1419.43	831.30	913.82	9.92	227.23	9
-32.96	-1224.37	1004.88	915.89	-44.89	327.51	10
24.41	-866.21	662.11	925.11	4.12	664.73	8
229.74	-948.24	1046.88	833.01	-117.65	777.74	10
777.10	-540.28	730.22	763.40	-196.96	803.86	8
1021.00	-455.08	994.14	618.04	-135.99	781.46	11
1299.80	-18.31	1176.27	540.10	46.20	666.53	8
1404.05	117.19	1024.90	428.86	281.16	466.86	10
1352.05	-478.76	907.71	289.55	516.45	217.47	10
99.37	-342.53	879.64	316.71	544.56	83.50	9
-159.91	-111.33	1061.04	218.81	397.64	140.29	10
-23.44	-422.85	1124.76	225.89	163.02	407.78	8
583.01	-494.38	1336.18	207.37	97.87	695.50	10
503.42	-23.44	837.40	259.09	176.36	690.16	8
596.68	175.78	984.13	224.55	247.25	495.45	11
417.72	-15.63	1124.51	338.32	324.52	291.08	8
408.45	-70.80	1204.59	353.58	302.98	137.12	10
-65.92	-230.22	1120.61	460.17	276.18	45.90	10
302.25	-66.16	775.88	527.89	216.43	383.09	9
762.70	-377.44	1001.22	472.32	303.22	794.56	10
817.87	-271.00	618.41	450.59	358.95	952.79	8
1052.73	-132.57	617.19	374.05	497.07	870.64	10
913.09	-329.10	856.93	495.54	575.35	639.37	8
178.71	-169.43	566.89	678.10	395.14	379.06	11
-142.58	225.34	556.88	677.98	243.93	288.18	8
568.60	596.92	835.69	474.21	79.77	345.83	10
921.88	608.89	743.90	175.38	169.65	325.65	8
952.64	149.41	949.46	47.15	376.25	229.31	11
483.15	-72.51	896.73	178.16	591.28	127.29	10
155.27	24.17	702.39	219.91	512.88	-68.39	8
-506.35	309.81	468.99	36.83	310.42	-84.44	8
-362.55	157.96	834.72	11.63	180.45	-18.43	10
167.97	129.88	1006.10	118.59	90.42	135.01	9
208.98	40.28	930.18	29.45	70.74	261.02	10
136.72	-32.47	970.95	-89.26	147.34	346.83	8
172.61	-33.20	1042.97	-46.26	188.75	388.58	10
147.46	-232.67	1106.45	18.89	211.43	405.36	8
62.50	-229.98	1010.99	139.95	169.22	414.67	11
127.93	-414.06	1038.82	188.48	18.31	521.27	8
667.24	-312.01	797.61	339.45	-107.09	604.43	10
736.33	143.31	818.60	295.23	-62.10	460.72	8
608.64	272.22	1165.04	123.78	-2.69	118.99	11
665.53	218.02	1205.81	43.88	61.43	-139.62	8
753.66	179.93	1022.95	-13.12	108.80	-240.05	10
516.85	-40.77	920.41	-216.03	179.05	-320.16	8
0.24	-617.43	1497.80	-243.35	171.17	-70.95	10
660.64	-698.97	1062.01	-29.14	66.59	230.80	9
869.14	-646.48	951.90	24.63	122.41	288.33	10
868.90	-558.59	975.59	60.82	224.58	171.63	8
760.01	23.19	690.67	38.57	374.11	67.72	10
393.80	71.53	727.54	20.90	427.43	54.63	8
409.67	-340.09	800.05	56.61	443.48	45.14	9
344.97	-188.23	670.65	75.65	504.64	55.63	10
46.63	-369.87	1094.24	104.71	432.80	51.24	8
130.62	-312.01	1128.42	193.45	317.50	98.33	10
423.83	-98.39	1263.18	195.95	294.28	125.79	9
487.79	251.95	1211.91	133.39	343.90	176.76	10
131.84	234.86	1333.25	11.51	449.25	267.46	8
-492.43	-93.26	1226.07	-92.32	432.95	398.77	10
-491.94	-676.76	1231.45	-114.90	271.58	525.76	8
48.34	-647.95	1303.96	-9.86	115.84	518.77	11
135.50	-646.48	1460.94	248.11	57.74	365.94	10
391.36	-210.45	986.08	471.83	136.99	169.59	8
137.70	-189.94	651.86	473.05	204.04	119.14	10
-74.46	94.73	683.11	318.85	272.28	48.25	8
97.17	166.99	1357.18	103.12	252.35	57.74	11
429.20	22.71	1421.14	74.43	250.24	82.34	8
286.87	-118.90	1404.05	60.42	343.69	170.84	8
-191.16	-368.90	1321.04	85.05	330.75	350.10	10
-16.36	-112.30	908.69	79.19	305.94	440.61	9
-259.52	-441.16	1081.30	1.86	316.77	589.72	10
-285.16	-393.55	868.16	7.17	218.38	718.38	8
14.65	-272.46	1094.97	55.73	91.80	741.24	10
153.56	135.50	1062.01	141.97	-152.56	574.49	8
-4.88	300.05	1040.77	40.80	-279.60	414.03	11
9.77	81.79	1026.86	-55.91	-287.20	350.43	8
635.25	-42.24	1134.28	-180.33	-151.76	165.86	10
1279.30	123.54	1156.98	-112.82	139.28	-34.61	8
1229.25	117.19	698.24	-30.06	442.47	-267.18	11
168.21	-174.80	479.74	-90.33	638.95	-357.27	8
-277.83	-374.27	765.63	-239.50	643.28	-203.06	10
-566.65	-130.62	884.77	-276.31	497.56	67.08	8
-468.99	-353.27	1346.19	-263.55	415.28	210.30	10
-349.37	-424.80	1192.63	-209.29	366.36	370.15	11
-516.11	-30.52	1424.07	-259.46	341.16	402.40	8
-187.74	208.74	1551.51	-288.76	231.63	336.09	10
262.70	149.66	1415.04	-377.01	257.93	178.38	8
-43.95	27.83	1700.44	-475.68	470.83	-74.37	10
-788.82	-713.62	956.54	-527.10	583.65	-369.45	9
-905.76	-1091.06	1089.11	-526.46	544.07	-509.43	10
-1007.57	-1508.79	1397.46	-222.63	463.78	-438.96	10
-1023.93	-1211.67	1190.43	18.25	299.74	-223.60	10
-1063.72	-1163.57	949.71	240.02	85.02	152.34	9
-578.61	-1175.78	105.47	268.86	-19.41	369.26	10
-437.26	-1423.10	101.32	161.41	-161.74	678.80	8
-13.67	-1463.87	493.16	94.06	-258.70	842.86	10
165.77	-1279.05	616.46	210.57	-193.63	858.31	11
19.04	-958.25	628.42	323.43	-109.56	763.61	8
-425.78	-632.57	460.45	343.78	-69.40	608.00	10
-614.50	-622.80	596.68	281.49	-136.32	459.41	8
-730.96	-562.99	613.04	267.64	-186.89	370.88	10
-843.26	-416.75	715.82	248.26	-234.47	360.90	9
-615.97	-436.28	928.71	192.20	-414.89	407.81	10
565.67	-553.47	1459.96	95.28	-491.42	423.95	8
460.45	-339.60	1789.55	136.29	-230.13	275.97	10
308.84	-150.39	1801.03	81.36	-122.19	85.48	10
461.18	-297.12	1946.29	35.46	18.16	71.50	9
487.06	-389.89	1965.82	118.62	144.41	203.43	10
167.48	-321.78	1549.56	157.04	161.83	287.87	8
-40.77	-210.45	1204.83	198.91	86.49	464.69	10
-153.81	-279.30	1135.99	122.56	-88.81	596.62	9
462.89	-139.16	1077.64	54.23	-185.42	620.06	10
580.81	-304.44	1308.11	5.13	-43.15	553.62	8
330.81	-267.33	878.17	83.83	97.72	448.49	10
213.38	-340.33	789.79	45.75	223.27	379.97	8
95.46	-116.94	574.46	-0.67	290.53	307.37	11
-166.75	-364.01	1267.33	-97.08	350.19	117.74	8
-209.47	-369.63	1399.90	-99.33	356.66	17.79	10
-338.62	-535.16	1256.59	2.20	341.89	-80.96	8
-643.31	-549.32	1195.31	182.28	209.32	-108.73	10
-634.03	-505.37	1362.30	419.68	52.83	98.05	9
-274.41	44.43	858.40	435.30	6.47	293.12	10
-220.21	-20.51	827.64	332.95	16.88	329.99	8
22.46	-246.83	1344.73	218.81	11.41	284.30	10
9.52	-93.51	1392.58	216.28	79.47	286.90	9
-41.75	111.82	1249.02	118.53	69.64	330.35	8
-54.93	164.06	1193.85	-84.63	6.56	381.84	10
173.10	-422.12	1298.83	-143.86	-57.28	372.74	8
320.07	-1018.80	1379.39	-167.82	-129.97	320.47	10
635.99	-1010.99	1341.31	-10.19	-66.83	322.66	9
967.04	-737.55	1298.10	231.41	30.76	371.22	10
776.12	-765.63	1025.39	534.58	209.11	456.79	10
468.26	-365.48	624.27	634.06	276.58	432.22	8
429.69	114.01	548.83	610.72	265.56	274.81	11
328.61	339.60	539.79	406.98	338.65	105.01	8
-130.13	539.55	671.39	247.38	365.30	58.72	10
-441.41	23.93	1090.09	-34.12	263.89	71.66	8
-277.34	-259.28	937.74	-52.98	184.75	203.49	10
-292.24	-341.55	1025.15	30.79	129.58	225.46	9
47.36	-133.79	989.01	90.58	44.19	100.04	10
385.01	82.28	983.15	31.62	119.66	-171.88	8
420.90	73.73	1417.72	2.53	202.73	-281.31	10
-64.70	140.63	1568.60	32.50	394.56	-267.85	8
-916.75	-288.82	1509.28	1.68	307.46	-34.85	9
-1445.31	-260.99	1291.26	15.63	-12.33	218.51	10
-614.99	56.40	1270.51	26.34	-478.36	288.60	10
45.41	165.04	1099.85	-4.79	-538.97	256.35	8
331.54	-383.54	1244.63	40.77	-381.77	124.63	8
432.62	-471.44	966.80	105.93	-297.73	86.27	11
795.17	-205.57	821.78	159.61	-99.98	62.47	10
670.41	-261.96	662.11	95.43	84.41	75.01	8
343.75	-961.91	1340.58	66.25	153.11	106.38	8
120.36	-562.26	961.18	207.61	118.87	206.45	11
82.28	-359.62	893.55	236.42	68.88	354.95	8
184.81	-236.57	860.60	223.51	77.15	389.68	10
83.50	53.22	768.55	120.76	83.19	344.97	8
91.31	15.14	994.14	8.00	57.50	158.66	10
286.13	-214.36	1169.92	-69.27	98.82	-136.35	9
414.79	-309.08	1130.13	-59.27	192.11	-407.90	8
408.45	-405.52	790.53	-41.44	348.39	-589.63	10
-406.74	-510.01	1160.40	-0.58	395.75	-584.26	10
-272.46	-150.39	1507.08	147.80	190.64	-562.65	9
-275.63	212.65	1392.82	157.68	123.44	-416.32	10
-472.90	94.73	1285.16	71.14	10.22	-222.53	8
-516.60	-118.65	981.45	-116.61	-201.87	-32.50	10
92.29	-147.46	1061.04	-260.77	-329.90	221.31	8
466.80	-80.32	1095.95	-243.07	-290.68	239.11	11
582.28	-160.89	1434.57	-208.92	-167.36	238.28	8
321.53	-83.74	1076.17	-84.47	42.63	176.76	10
246.09	-405.52	1291.50	-2.44	103.49	24.48	8
6.35	-514.40	1094.24	58.47	145.17	-115.33	10
-321.29	-542.48	1410.89	23.44	199.28	-59.39	9
-308.35	-547.12	1596.19	136.66	108.34	-110.78	10
-160.40	-281.98	1363.28	198.49	86.21	-223.79	8
64.21	-248.54	968.26	152.40	135.13	-283.72	10
-341.31	-458.01	1202.88	56.43	269.99	-354.37	11
-572.27	-360.60	1130.62	-27.62	263.46	-423.77	8
-789.31	-456.79	1209.96	-56.76	224.21	-418.09	10
-730.71	-766.11	893.80	5.86	47.42	-445.80	8
-499.27	-929.69	973.14	60.79	-28.08	-336.67	10
-531.49	-1012.21	950.93	178.19	-92.56	-120.21	9
-275.15	-709.72	898.93	207.55	-127.96	6.26	10
-227.29	-348.14	661.62	221.13	-214.94	157.68	8
162.35	-717.29	767.33	156.71	-350.34	170.10	10
416.26	-698.00	1123.54	194.49	-310.97	138.37	9
638.43	-304.44	1026.61	274.99	-163.85	76.93	10
638.18	-73.97	1252.44	196.04	-6.84	-97.14	8
570.31	-6.35	1295.90	91.34	102.87	-211.82	10
319.09	-123.54	1730.96	96.59	94.82	-233.67	8
174.32	-12.94	1317.38	138.55	1.25	-180.45	11
134.28	21.48	1343.26	88.10	-81.85	-72.72	8
177.73	-162.84	1378.42	25.60	-93.44	100.28	10
171.63	-542.24	1346.44	43.33	-91.40	217.16	8
146.73	-827.15	1405.52	174.29	-58.01	300.96	10
-45.65	-614.75	1330.32	303.41	-129.00	376.28	9
569.34	187.01	1110.35	257.87	-149.84	334.72	10
527.59	129.15	1191.16	-22.06	33.63	142.09	8
130.13	-205.81	1175.78	-238.43	195.19	-89.84	10
-134.03	-615.72	1445.07	-230.04	197.11	-241.21	9
-95.46	-605.47	1156.98	-138.15	121.28	-209.38	10
-4.39	-727.29	1243.90	-116.79	-7.29	-155.52	10
221.44	-919.92	1324.71	7.23	-95.34	-178.80	8
498.78	-850.34	1165.28	77.30	-50.14	-184.60	8
299.56	-525.39	1017.09	146.33	55.60	-177.76	11
387.21	-382.32	1124.27	143.71	113.53	-154.79	10
167.24	-305.91	1159.42	121.43	200.10	-117.86	8
-34.91	-574.46	1176.51	101.81	207.61	-99.98	10
-91.80	-154.05	721.92	119.81	154.42	-62.04	9
-95.21	-206.54	760.50	29.94	102.51	-9.06	10
-173.83	-431.64	1267.09	11.08	58.53	16.69	8
192.87	-592.77	1491.21	-36.19	-14.68	10.56	8
41.75	-427.49	1303.71	-53.89	71.53	-1.98	10
-186.04	-474.61	1284.18	-58.14	105.68	-11.02	9
-320.07	-529.05	1427.25	-53.80	18.49	-19.26	10
-159.91	-305.42	1200.93	-93.90	-67.54	-42.14	8
11.23	-624.51	1475.59	-89.42	-45.75	-56.00	10
-104.98	-769.53	1598.88	-12.15	42.39	-113.43	8
-169.19	-706.54	1340.33	111.02	65.89	-169.19	11
-179.69	-635.74	1179.93	126.34	6.56	-191.74	8
299.56	-265.63	1024.90	45.35	-86.15	-245.76	10
344.97	-205.32	957.03	-151.12	-20.36	-296.20	8
872.07	-719.73	1390.87	-218.93	55.45	-329.96	11
1035.16	-1106.69	1319.09	-185.67	292.54	-394.10	8
411.13	-1482.18	1343.02	-89.02	479.68	-330.26	10
-335.45	-1006.10	1164.06	84.05	459.29	-13.24	10
-300.05	-689.21	974.61	77.39	150.02	192.08	8
-164.55	-545.17	989.50	-32.23	-2.41	330.23	11
-84.47	-645.02	1149.17	-112.37	-53.28	312.90	8
-184.57	-619.63	1110.84	-156.40	-36.41	311.92	10
-142.09	-912.84	1038.57	-163.09	-45.32	318.42	8
-29.30	-1633.06	1118.16	-33.72	-101.01	346.92	10
114.75	-1701.42	947.75	242.22	-156.10	378.48	9
463.87	-1093.75	1036.87	568.18	-153.99	332.58	10
283.45	-365.48	1078.61	702.00	-51.18	246.25	10
156.49	380.62	1163.82	550.99	2.72	83.47	8
-465.82	220.95	1628.42	263.73	30.79	-166.75	11
-625.49	116.46	1594.97	52.22	-16.51	-220.61	8
-475.59	-296.63	1942.14	-0.98	-95.18	-214.87	10
-215.09	-347.66	1540.04	18.55	-105.62	-198.55	8
-289.79	-311.52	1202.88	30.09	-51.18	-206.45	10
-197.75	-603.76	1240.48	53.96	-45.53	-318.76	9
12.45	-748.05	1105.71	169.95	-77.03	-489.50	10
-26.86	-557.86	940.67	265.47	-13.67	-487.64	8
14.89	-354.49	936.28	298.89	-36.96	-450.87	10
208.50	-278.56	945.56	248.63	-69.21	-444.03	9
226.56	-146.24	855.71	196.66	-6.59	-345.00	10
1.46	-479.49	989.99	165.83	1.31	-153.56	8
448.97	-746.09	1136.23	138.46	-88.96	128.88	8
706.30	-805.66	1084.23	185.39	-82.82	352.91	10
435.30	-575.20	1041.75	280.76	52.70	549.38	11
249.51	-14.16	946.78	315.61	22.64	532.47	8
236.08	82.03	1211.91	228.88	-86.73	381.47	10
145.02	-226.07	1357.18	105.22	-155.06	279.27	8
604.25	-37.11	1249.27	5.86	-196.69	208.80	10
853.76	-192.14	1379.39	-40.25	-32.81	106.54	9
771.48	-180.42	1201.66	-67.99	191.86	-29.60	10
644.29	-567.87	1372.80	-27.34	269.01	-155.61	8
123.29	-707.52	1335.69	21.15	266.75	-158.51	10
-8.79	-847.17	1138.92	130.25	100.07	-134.64	9
-10.25	-1004.88	1023.19	223.02	-6.65	38.73	10
233.15	-334.96	832.52	302.95	-143.65	234.16	8
818.12	586.43	807.13	105.71	-147.13	256.20	10
507.32	409.18	1132.81	-263.46	97.60	139.47	8
491.46	94.97	1221.44	-507.81	228.30	-11.14	11
405.76	-305.18	1401.12	-527.04	290.56	-36.16	8
18.07	-474.85	1334.23	-421.88	340.73	53.92	10
-238.77	-282.96	1486.82	-329.28	94.88	189.00	8
-139.16	-579.59	1716.55	-324.28	-183.11	404.57	11
463.62	-641.60	1650.15	-410.77	-319.18	507.60	10
694.82	-635.74	1521.48	-472.56	-147.37	522.64	8
592.77	-639.16	1437.01	-498.84	36.77	439.27	10
604.74	-589.60	1462.89	-500.43	169.43	323.27	8
151.12	-583.01	1529.05	-375.31	195.04	319.73	11
305.91	-320.80	-249.51	-584.01	243.87	330.87	10
316.16	-1096.19	202.39	-1000.00	197.81	245.30	8
676.51	-1570.07	10.25	-1000.00	303.56	-57.56	10
288.33	-1723.39	42.97	-790.86	548.71	-311.98	11
-222.41	-1437.01	-224.12	-497.83	582.58	-360.44	8
-420.65	-1956.79	-189.45	-333.10	462.04	-250.55	10
-61.04	-1965.58	-498.78	-0.34	144.50	-132.84	8
283.69	-1919.43	-309.33	343.08	74.55	-3.05	10
526.12	-1829.59	-11.96	585.05	179.60	50.60	9
136.96	-1574.95	295.41	674.32	215.39	73.73	10
41.26	-1560.30	475.59	777.01	197.66	139.89	8
-27.10	-1679.20	709.72	734.19	104.22	216.55	10
331.54	-2004.15	926.03	730.93	-59.11	232.97	10
363.53	-2144.04	1049.80	788.33	-123.29	162.48	9
330.08	-2127.69	1063.23	805.97	-151.89	106.51	10
291.02	-1826.90	1134.03	944.92	-155.06	228.03	8
293.70	-1593.51	926.76	999.97	-111.94	365.02	10
614.01	-885.01	779.79	984.50	-63.96	423.86	11
498.05	-838.87	884.77	912.35	-12.94	447.39	8
262.21	-777.34	592.77	846.04	47.52	474.30	10
51.03	-636.72	419.43	669.77	31.07	493.90	8
-23.68	-641.11	781.98	596.50	30.70	531.34	10
693.60	-820.80	1138.67	677.61	-102.66	661.19	9
953.86	-917.97	1059.81	937.16	-99.40	739.99	10
1325.20	-288.82	824.22	999.97	-71.41	472.08	8
1140.14	155.27	1020.02	999.97	7.35	227.48	10
866.70	608.89	798.10	885.65	160.89	-203.28	9
729.49	1982.91	427.73	379.39	378.85	-444.64	10
-245.61	20.51	1568.60	-348.75	457.67	-179.32	10
-261.96	-1108.40	1453.13	-350.89	244.02	8.24	8
-460.94	-1248.54	1240.23	-176.91	38.06	-114.14	10
-704.10	-1375.73	1377.93	172.49	-62.96	-1.68	9
-706.30	-743.65	670.65	531.01	-274.72	552.67	10
1547.12	481.45	314.70	522.16	-305.88	735.75	8
1387.70	1757.57	442.63	208.80	105.29	210.36	10
-184.08	728.76	776.12	-243.68	437.13	-410.13	11
-1010.25	-619.63	1277.59	-458.16	324.65	-391.60	8
-117.68	-343.51	1168.95	-451.45	11.93	112.37	10
433.35	-622.07	1390.14	-371.06	-127.20	437.56	10
1195.31	-361.33	1166.75	-65.58	-68.21	548.92	8
1222.41	-404.79	1265.87	218.32	134.25	288.70	11
672.36	-437.01	1158.94	410.95	347.99	-113.56	8
-495.36	-389.16	976.32	400.42	313.26	-342.99	10
-1042.97	-767.33	1117.43	378.72	199.28	-307.28	10
-356.45	-937.01	1272.46	352.81	-40.68	-159.88	9
-41.26	-904.79	1329.59	352.63	-35.86	71.99	10
82.28	232.67	772.95	232.60	-67.11	363.83	8
971.19	640.14	972.90	-44.19	-13.70	518.46	10
766.60	391.36	1207.52	-265.75	138.85	519.01	8
902.10	343.51	996.09	-212.19	6.65	484.83	11
831.79	-158.20	1213.38	-173.80	65.83	466.13	8
495.12	-614.50	1117.68	-98.39	247.10	470.28	10
659.67	-729.25	916.26	14.86	306.79	773.53	8
1038.09	-1334.72	1160.40	204.77	247.47	883.58	10
807.86	-721.68	1076.66	390.87	304.47	520.57	11
448.24	-316.65	887.94	436.68	437.71	200.47	8
25.88	-429.69	932.62	503.14	499.54	152.01	10
-493.65	-10.99	318.36	365.14	391.51	375.55	8
-427.98	-826.17	1019.29	287.72	244.05	501.56	11
-114.26	-300.29	1327.64	257.45	75.81	641.66	8
177.25	292.24	1092.53	212.28	86.30	670.10	10
885.01	276.61	980.96	75.01	209.59	544.74	8
427.73	-52.00	1412.84	-30.52	464.78	318.21	10
-94.97	-165.28	1514.65	42.42	521.48	190.89	9
-729.98	-354.98	1141.60	146.82	296.42	192.50	10
-466.06	-560.79	1383.79	170.44	159.79	253.48	8
248.05	-317.63	1370.85	301.03	17.85	361.24	10
432.62	-471.19	889.40	338.20	59.30	366.42	11
401.37	56.40	1321.29	250.03	75.23	269.20	8
227.78	293.95	1283.20	156.59	79.93	101.50	10
76.42	255.13	1300.29	-79.38	11.87	42.60	8
34.91	-207.52	1582.52	-164.73	21.67	165.56	8
-71.78	-519.29	1629.88	-131.38	76.87	277.50	11
160.89	-186.28	1178.47	-7.81	18.68	393.68	8
941.41	-222.90	1039.55	19.93	26.70	324.92	10
449.71	-362.30	940.92	-13.06	265.96	191.31	8
221.44	-327.15	769.53	-10.86	300.26	62.68	10
297.36	-197.02	586.91	-55.48	373.57	11.96	9
-89.11	-90.09	668.70	-141.30	348.69	-31.37	10
101.56	-483.64	965.58	-246.55	292.30	-165.56	8
52.98	-602.54	976.07	-235.84	392.73	-303.62	10
-266.36	-791.26	1235.60	-34.52	459.11	-218.99	9
-184.08	-991.21	1188.72	225.52	324.86	-84.75	10
-183.11	-833.98	877.20	423.77	240.42	18.59	8
-605.71	-503.42	1036.38	438.63	106.45	192.32	10
-211.43	-204.59	1359.86	386.60	64.82	282.01	10
-146.24	-146.48	1396.00	280.12	94.27	334.96	9
-181.64	-20.51	1308.11	242.77	154.21	269.99	10
-304.93	-89.11	1437.01	121.67	206.48	280.09	8
95.21	-276.37	1381.84	51.42	123.11	172.21	10
-192.38	-416.02	1347.66	54.53	188.51	11.44	8
-305.91	-487.30	1257.08	215.24	180.08	-44.86	11
-249.02	-226.07	1104.74	383.06	162.29	-68.36	8
-515.38	257.81	812.99	375.55	143.40	-54.47	10
-151.86	701.17	753.66	243.62	59.78	-7.87	8
-268.55	-90.33	681.64	-112.40	176.33	-31.77	11
-603.27	-321.29	1130.86	-306.67	257.14	-34.67	8
-599.85	-542.24	1343.75	-319.03	246.34	132.69	10
-736.57	-343.51	1030.27	-272.55	118.74	276.98	8
-459.96	-885.01	1281.74	-134.92	-9.00	322.02	10
-328.61	-926.76	1230.22	8.51	-45.17	270.23	11
-29.54	-203.86	925.05	223.94	-23.01	116.58	8
-214.11	-274.41	745.61	122.07	68.30	-66.65	8
-535.16	-650.63	1176.51	90.55	60.03	-179.90	10
-253.66	-378.91	1027.83	248.57	11.63	-113.71	9
-227.05	-209.72	801.51	262.15	24.63	-42.97	10
-342.77	-460.69	1043.21	232.33	80.38	35.55	8
-592.04	-541.99	1076.42	232.36	22.77	89.45	10
-425.78	-435.06	1104.00	244.17	-37.99	129.76	8
-152.59	-228.27	1101.07	320.22	-14.86	111.63	11
-571.78	356.20	523.93	269.99	45.32	-29.66	8
-752.93	227.05	834.72	-28.78	-71.78	-75.81	10
-576.42	-486.33	1361.33	-35.77	-211.06	-27.65	8
-351.32	-414.31	1271.00	24.54	-251.46	-28.32	10
-173.83	-50.05	1240.97	25.48	-211.30	-7.81	9
-329.35	-205.32	1430.91	-186.00	-137.39	81.91	10
-79.83	-527.59	1457.52	-315.25	-127.96	165.34	8
-288.09	-821.29	1797.85	-222.84	-12.27	294.04	10
-451.66	-524.90	1535.40	-44.77	-63.69	442.14	11
-1.95	-542.24	1163.57	-24.35	-162.11	487.61	8
437.74	-465.82	1077.88	-1.59	-149.32	434.75	8
773.68	-227.54	1123.29	28.59	-74.22	224.73	10
654.54	-238.04	951.17	22.61	120.57	47.97	10
125.00	-668.95	1037.11	-50.84	310.82	-72.02	9
140.87	-691.89	884.28	31.07	370.85	-217.04	8
4.88	-517.82	712.40	35.46	443.05	-214.17	10
-735.35	-415.53	1276.37	44.49	409.52	-147.74	8
-739.26	-549.32	1562.50	132.29	176.70	50.48	11
-534.91	-296.63	1198.49	135.22	82.49	166.93	8
-292.72	121.09	1377.20	86.40	36.22	176.42	10
-153.08	590.58	1326.66	-169.22	43.91	183.53	8
-278.56	-328.13	1634.28	-375.49	109.99	136.20	10
-307.86	-663.33	1337.40	-340.00	206.76	41.14	11
-562.01	-879.64	1633.06	-214.39	191.50	-25.88	8
-343.26	-852.29	1149.17	-103.00	198.12	-64.85	10
-480.47	-701.17	708.98	-69.73	165.99	-108.31	8
-774.17	-694.58	716.31	-195.92	30.76	-68.48	10
-345.95	-743.65	966.06	-417.63	-153.93	40.86	9
-65.92	-477.29	1157.23	-482.24	-138.61	59.51	10
-95.70	-369.14	1313.23	-615.84	-35.95	98.69	8
-216.80	-370.85	1223.14	-800.51	-16.05	167.85	10
-14.89	-1216.06	1150.63	-857.24	22.09	188.45	9
-26.37	-1658.94	756.35	-742.10	181.37	111.42	10
102.78	-1738.77	562.99	-465.76	276.09	-100.04	10
-135.25	-1784.91	470.95	-153.23	356.29	-281.62	8
-0.98	-1421.88	558.11	93.69	421.26	-371.92	10
-328.13	-891.36	281.98	-20.17	486.57	-464.60	9
-375.00	-1091.55	662.35	-355.04	506.23	-497.41	10
-709.23	-1330.81	945.56	-541.02	394.20	-432.50	8
-617.92	-1231.20	760.50	-647.52	307.31	-360.47	10
-85.21	-1395.75	828.13	-726.78	118.56	-255.98	11
493.90	-2218.26	-224.12	-575.44	33.11	-220.76	8
645.26	-2167.24	-446.04	-220.52	62.96	-126.56	10
468.02	-1863.28	-315.92	155.00	156.01	10.41	10
282.96	-1862.55	-117.19	383.15	178.71	76.08	8
141.36	-1838.87	146.24	592.13	239.72	140.72	11
-250.98	-1405.27	-93.26	588.59	257.14	170.59	8
-452.64	-1616.70	149.66	360.93	133.48	136.02	10
-244.87	-1795.17	426.51	303.34	92.25	100.43	8
-192.14	-1556.88	459.72	179.20	-5.71	19.84	11
139.16	-1782.47	755.13	-5.46	-88.29	-21.27	10
548.58	-1789.55	585.45	-115.57	-59.60	-32.81	8
619.14	-2068.60	483.40	-155.58	12.36	-125.79	8
562.50	-2040.53	351.07	-8.15	105.50	-111.15	10
325.20	-1857.42	237.06	182.92	87.98	-23.83	11
142.82	-1863.53	322.27	284.42	55.45	31.19	8
-126.46	-1703.13	625.73	523.28	-39.86	139.62	10
-232.42	-1843.75	804.44	820.80	-134.09	226.14	8
-125.24	-2182.13	-349.12	999.97	-142.03	399.57	10
361.57	-2096.44	50.54	999.97	-194.58	558.69	9
432.86	-1948.24	499.76	999.97	-54.23	593.41	10
-8.54	-1553.71	369.87	999.97	65.40	608.64	10
-174.32	-1475.10	454.59	999.97	26.52	690.19	8
-151.86	-1045.90	512.45	999.97	1.59	758.76	11
332.52	-366.70	559.81	999.97	-58.11	931.76	8
1094.48	153.32	538.33	999.97	-76.78	912.63	10
980.47	164.06	317.38	926.39	94.88	680.97	8
606.69	245.61	1352.05	660.86	131.10	567.99	10
911.87	789.79	817.63	676.97	210.45	519.35	9
932.37	1047.12	854.00	427.34	337.89	624.60	10
695.80	1432.37	570.31	280.33	328.98	662.35	8
755.37	590.33	963.13	-24.99	358.15	502.04	10
-442.38	-259.03	1520.02	-179.20	613.77	255.65	9
-1378.91	-909.42	1290.53	162.81	372.41	351.68	10
378.91	-1821.53	2068.36	842.56	-139.77	541.08	10
895.51	-439.70	-43.95	865.97	177.76	365.23	8
613.04	893.31	-444.34	472.05	453.46	76.02	10
178.71	637.94	-733.40	-377.87	532.50	-101.75	9
-22.71	1499.51	792.48	-303.71	460.08	-157.78	10
-147.22	1105.22	468.75	-506.62	474.09	-157.62	10
-390.14	-129.15	698.49	-624.79	248.60	-37.05	8
-1220.70	-849.37	573.00	-866.18	151.61	243.90	11
-688.72	-1325.93	1746.09	-853.55	-252.56	635.47	8
788.33	-1589.84	1337.40	-197.81	-396.18	870.76	10
1277.34	-1133.30	1253.42	308.38	-212.71	880.49	10
1043.21	-749.51	990.48	699.40	36.25	725.25	8
803.47	165.53	588.62	831.05	94.30	470.70	11
736.08	473.14	720.95	499.18	254.24	138.21	10
-212.89	292.48	1318.60	337.98	273.19	-77.39	8
-76.42	119.14	1346.68	362.95	177.92	-193.57	10
146.48	188.48	1050.78	257.39	320.40	-324.22	8
-130.13	323.00	743.90	279.11	303.34	-308.93	11
-355.22	281.98	874.27	102.48	177.40	-222.75	8
-441.89	-57.13	1060.55	-118.50	138.82	46.33	10
21.73	-359.38	1117.43	-166.35	54.11	274.05	8
312.26	-422.61	1152.10	-132.20	74.62	381.10	11
221.19	-558.59	1134.03	-93.17	120.33	414.37	8
-532.47	-702.39	1008.54	-48.10	74.74	537.57	10
132.57	-706.79	1183.35	60.73	-297.97	551.12	8
707.52	-495.36	1059.33	168.37	-374.82	371.34	8
1053.71	-9.77	991.70	163.48	-213.38	49.32	11
897.71	165.77	1134.03	139.59	93.69	-161.65	8
666.26	254.15	1051.27	82.03	271.85	-107.03	10
332.28	150.15	1003.42	-114.23	279.85	86.40	8
48.83	-132.32	1240.97	-180.30	271.24	188.45	11
44.43	-338.87	1239.75	-130.07	197.57	288.91	8
-11.96	-262.45	1033.20	-85.36	132.48	270.11	10
-53.96	-260.01	1205.81	-146.27	61.83	176.85	8
88.13	-129.64	1115.97	-149.35	77.30	149.38	10
246.09	-29.54	1014.65	-258.70	130.31	62.32	9
877.93	-258.79	930.91	-298.98	355.62	-127.72	10
435.30	-761.72	826.17	-172.76	537.41	-199.13	8
-453.13	-1055.66	910.16	-32.93	591.03	-252.17	10
-375.73	-1075.93	1052.25	118.59	342.65	-224.46	11
-20.75	-794.92	1273.44	304.90	147.77	-178.31	8
71.04	-599.61	1250.73	419.77	190.89	-71.41	10
-394.04	-511.72	1227.29	344.70	195.16	-42.45	8
-595.70	-347.66	1172.61	312.13	75.23	-24.35	10
-929.20	-205.08	1076.66	279.24	-154.05	48.89	9
-454.35	26.37	1207.28	236.60	-257.84	77.06	8
-21.73	-272.71	1364.99	228.76	-264.47	96.34	10
-73.97	-344.73	1100.10	250.27	-176.73	121.15	8
72.75	-351.56	1167.24	295.47	-128.75	176.54	10
273.44	17.33	905.03	295.81	-38.67	163.02	9
356.20	65.92	845.70	205.96	87.40	113.92	10
168.46	123.78	1038.09	73.49	136.51	74.68	8
-36.13	102.05	915.53	13.24	80.29	75.32	8
470.70	-197.75	1218.26	-85.42	-37.96	16.45	11
8.06	-258.30	1262.70	-67.17	60.36	-26.70	8
-168.21	-135.01	1193.85	-61.43	39.89	9.77	8
-201.90	-521.48	1416.50	-11.20	-79.47	79.38	10
65.19	-491.21	1391.11	98.97	-134.83	120.09	8
328.86	-237.06	1595.46	209.66	-110.41	147.06	11
392.82	132.32	934.57	344.88	-31.13	210.17	8
490.23	17.33	1002.44	148.74	10.96	304.66	10
539.06	-256.84	1220.70	-15.93	59.11	346.50	8
461.91	-213.38	1125.98	-142.97	134.25	362.30	10
312.50	-259.28	1028.08	-260.80	181.21	328.49	9
583.01	-355.47	1267.09	-178.41	166.81	259.06	10
428.96	-149.17	557.86	-193.79	399.48	101.23	10
159.18	-563.48	1079.83	-374.24	424.71	-101.44	8
-247.31	-1035.64	1106.93	-291.69	457.03	-223.57	11
-543.46	-1293.95	1073.97	-74.28	331.67	-211.88	10
-547.61	-1266.36	911.38	225.74	128.75	-106.54	8
-281.25	-1011.72	743.65	430.08	-39.55	108.09	10
71.04	-590.58	812.26	451.75	-157.59	294.10	10
209.96	-324.95	942.87	371.55	-286.96	376.62	9
423.34	-305.18	1427.49	424.44	-216.83	358.95	10
561.52	-471.92	1326.90	539.34	-116.03	255.68	8
719.97	-144.04	1111.57	645.02	32.47	-41.96	10
646.00	793.21	1045.90	729.61	225.34	-446.29	9
-567.87	314.94	1055.18	547.15	392.79	-556.70	10
-752.69	-75.93	800.54	286.32	173.52	-277.65	10
18.31	108.40	526.61	2.17	-96.62	-69.89	8
24.17	-43.46	716.80	-81.97	-87.07	-11.75	8
-156.49	-94.73	1180.18	-38.64	-63.35	-23.68	11
-244.38	230.22	1468.26	-7.69	-39.15	-98.36	8
-487.79	78.61	1200.20	-58.01	-20.66	-191.07	8
-381.35	-5.37	1108.40	-150.24	-69.15	-200.74	10
-5.13	-62.01	959.47	-208.40	-77.09	-192.08	8
-30.27	-369.87	1215.58	-200.74	-47.00	-174.99	11
-50.54	-266.36	1068.36	-145.45	-9.98	-93.72	8
-15.87	-677.00	1154.30	-91.22	-56.00	-22.06	10
248.29	-597.90	1280.27	72.94	-35.52	134.98	8
298.58	-387.94	1225.59	203.22	23.99	305.27	11
86.91	-17.09	1050.29	174.41	11.14	499.15	8
-20.02	82.03	899.66	131.16	-58.23	586.46	8
266.11	-99.37	1006.35	-34.36	-207.55	714.75	10
703.86	-262.70	953.61	-147.16	-217.90	762.48	8
779.05	-374.27	1299.56	-122.77	-86.88	716.06	11
936.77	-503.91	1401.86	-79.38	48.71	550.32	10
783.69	-343.02	1493.90	-89.75	259.25	384.64	8
266.85	-227.05	1341.55	-91.86	314.91	156.59	10
287.84	-620.12	1232.18	-78.55	333.44	36.80	8
320.31	-899.90	1108.89	80.72	410.83	-146.21	11
-92.77	-888.92	858.40	254.46	439.09	-162.41	8
-514.16	-587.40	740.72	323.52	264.68	-12.36	10
-351.07	-649.90	1123.54	258.42	68.79	239.72	8
-199.22	-639.16	1149.90	209.72	-99.00	384.34	11
130.13	-688.23	996.09	279.02	-132.20	420.96	8
609.86	-449.22	1037.84	337.25	-83.01	380.25	10
100.59	212.16	681.15	270.63	20.63	243.44	8
42.97	-206.54	1007.32	27.28	-60.42	134.83	10
484.62	-847.41	1851.32	38.54	-64.45	34.48	9
231.69	-603.52	1736.57	309.33	90.36	21.27	10
247.07	-116.46	1430.66	398.10	98.42	43.06	8
463.38	243.65	1442.38	339.69	120.79	97.87	10
397.95	316.16	1348.63	156.31	105.74	228.33	9
631.84	-229.00	1315.67	-50.60	135.47	390.59	10
229.00	-510.50	1365.48	-171.02	195.37	416.11	8
-4.15	-652.59	1320.56	-97.72	151.64	355.65	10
48.58	-354.98	933.35	65.09	47.49	236.54	10
270.26	-309.08	825.44	88.87	-13.89	61.40	9
553.22	-366.46	735.84	59.08	33.23	-56.18	8
465.09	-350.34	843.02	-17.49	204.10	-282.53	10
254.64	-218.51	745.85	-17.52	368.04	-430.85	8
-87.89	-205.81	698.97	-63.23	437.44	-398.38	10
-153.81	-388.92	749.27	-137.27	353.97	-313.93	9
-295.65	-665.04	948.49	-149.78	293.40	-146.03	10
-619.14	-1035.40	1419.43	47.82	244.75	52.49	8
-606.45	-573.49	1380.13	126.80	184.94	139.07	10
-334.23	-329.10	1612.30	194.49	38.67	262.33	9
-21.24	-141.36	1565.67	159.30	-98.08	317.44	10
482.18	-368.65	1605.47	53.99	-91.28	276.98	8
583.01	-605.71	1769.04	105.26	59.97	210.33	10
480.22	-642.82	1703.37	358.73	177.58	191.25	10
-23.44	-495.61	1049.07	478.12	92.65	286.53	9
-101.07	-493.16	976.81	464.69	14.59	364.65	10
457.03	-13.18	908.20	512.66	-110.87	504.67	8
493.16	208.98	795.90	577.76	-21.76	634.86	10
386.72	451.42	861.82	435.97	92.93	575.90	9
-229.49	-332.52	994.38	139.89	108.12	328.43	10
-129.39	-575.68	1205.81	267.67	99.76	-98.42	8
-394.29	-368.65	1055.42	424.07	52.31	-418.24	10
-1100.59	-299.80	712.40	463.71	-64.51	-351.99	8
-398.68	-883.54	837.89	551.27	-249.94	-21.97	11
-52.00	-862.79	540.77	735.02	-252.78	344.06	8
151.12	19.78	257.32	581.05	-268.31	580.35	10
1801.27	1962.40	146.73	161.04	-245.33	357.54	8
764.89	1554.44	504.88	-500.09	143.68	-176.51	10
159.67	664.55	947.51	-816.13	310.39	-290.83	11
-215.58	-330.32	933.11	-825.29	167.85	-219.48	8
58.11	-665.28	1167.48	-804.14	86.06	-160.40	10
314.70	-1146.48	1587.40	-612.82	32.17	-91.31	8
118.65	-1472.90	1720.46	-210.39	22.95	48.40	11
342.77	-1078.61	1415.53	171.23	-73.82	245.73	8
791.02	-617.19	1119.38	439.03	-148.86	372.38	10
800.54	-601.32	850.10	546.11	-156.01	575.74	10
1261.47	-590.33	782.96	608.18	-113.92	896.06	8
1592.53	-481.69	774.66	674.68	7.81	999.97	11
1772.22	-11.23	530.76	587.68	128.81	999.97	8
1056.88	-230.22	885.74	403.78	303.10	694.61	10
351.07	-4.64	735.11	420.44	350.77	150.18	10
378.42	534.18	677.25	380.25	362.70	-249.79	9
-11.23	497.07	773.19	226.62	399.41	-362.76	10
-425.29	234.62	935.30	78.28	304.78	-213.84	8
-395.51	68.12	1010.01	-33.72	142.09	-10.13	8
29.79	-52.73	1010.99	-88.90	117.92	49.32	10
338.38	-101.32	1005.37	-103.00	167.45	70.74	9
97.90	-73.49	1024.90	-58.72	222.14	-1.89	10
121.83	-313.48	1130.37	-2.75	184.11	-86.09	8
434.33	-260.74	1086.91	66.13	176.54	-154.45	10
437.99	-200.44	1118.65	92.50	226.23	-139.10	8
282.47	-209.72	1228.52	122.86	252.20	-74.34	11
156.01	-456.54	1185.55	237.06	235.05	236.82	8
188.96	-408.20	841.06	349.03	175.48	621.55	10
345.70	-444.09	792.24	362.55	161.41	920.35	8
529.30	-427.98	859.13	411.19	177.80	999.97	11
802.73	29.54	743.65	378.97	180.88	999.97	10
722.66	154.30	840.33	215.45	228.36	789.61	8
807.37	38.82	1125.49	212.22	339.66	537.90	10
623.05	-265.14	1119.38	264.59	370.03	379.21	8
535.89	-163.33	1105.22	329.07	374.08	11.47	11
100.83	-66.65	1025.88	311.83	348.85	-262.97	8
124.51	177.98	1055.42	275.21	322.39	-231.29	10
371.58	67.38	1241.70	231.05	302.37	-2.50	8
239.01	-108.89	1157.96	115.20	315.80	166.23	11
146.73	-196.04	1108.64	86.12	334.78	359.41	8
-79.83	-188.96	1032.23	164.98	226.99	468.78	10
-21.97	-60.55	951.66	154.21	167.63	514.62	10
-79.59	-173.34	997.31	66.86	24.75	600.83	8
404.54	-236.82	973.63	17.18	-81.73	669.74	9
611.33	-321.29	1029.79	10.96	-88.62	553.99	10
475.34	-280.52	854.74	22.31	1.13	306.64	8
711.67	-235.35	955.08	61.74	21.18	144.78	10
506.35	-186.04	882.81	124.24	214.75	-71.20	8
-200.68	-133.79	901.61	138.06	226.68	-53.65	11
-25.15	-71.53	920.65	111.36	8.39	137.51	8
458.01	-242.43	1145.51	46.57	-137.12	298.40	8
685.06	-329.35	1156.01	134.12	-135.68	322.24	10
875.49	-188.96	929.69	207.31	-35.89	272.43	11
909.67	-105.71	1110.60	173.13	16.30	228.58	8
781.74	37.35	1162.84	84.47	80.72	165.77	10
662.84	-329.35	1196.29	49.87	148.25	87.89	8
420.41	-307.86	1059.57	43.67	157.71	-77.97	8
483.64	-453.86	1085.45	95.70	175.05	-202.97	11
416.26	-491.70	995.36	182.53	230.44	-225.13	10
-114.01	-454.35	791.75	200.47	129.64	-132.45	8
-137.21	-458.50	849.61	189.12	26.79	-92.59	10
526.12	-74.46	615.97	121.37	-44.43	-91.46	8
916.26	-31.25	683.59	-41.69	142.09	-219.06	11
666.02	-167.72	1255.62	-129.52	420.96	-349.52	8
-0.49	-107.42	1293.21	-66.16	481.96	-174.74	10
-38.57	-102.29	1346.68	-21.73	291.02	73.21	8
292.97	-56.15	1165.28	-0.58	227.63	136.78	11
295.90	19.04	1055.42	-61.80	221.71	117.68	8
-181.40	-175.54	1161.13	-179.05	216.37	111.15	8
-455.32	-299.07	1377.20	-159.82	96.68	195.19	10
73.24	-298.83	1205.81	1.68	-150.36	166.44	10
176.51	-413.82	1210.21	232.12	-128.57	72.72	9
435.79	-100.59	1029.05	366.24	19.35	-59.39	10
513.18	550.29	711.18	318.36	140.01	-134.61	8
-50.54	321.04	1300.29	66.71	320.28	-187.62	10
-551.27	-284.18	869.63	-73.27	275.24	-116.30	9
-146.48	-451.66	1256.59	-203.34	40.04	-48.71	10
-30.76	-528.81	1291.50	-17.43	2.29	23.68	8
79.83	-550.29	1176.76	30.15	-20.20	64.67	10
234.38	-388.67	1069.09	-21.58	-39.61	44.37	8
102.54	-445.56	1177.73	-30.15	47.79	-43.58	9
-84.96	-485.35	958.98	18.25	113.19	-21.09	10
-119.38	-543.70	1045.41	56.06	72.85	23.07	8
-12.45	-552.00	1217.04	153.72	29.02	-17.55	10
120.36	-3.42	1170.17	186.77	41.63	-130.49	8
86.43	140.38	1331.54	110.38	79.04	-165.01	9
103.03	-304.69	1510.99	-20.66	74.52	-232.18	10
-81.30	-602.05	1440.67	-78.19	80.63	-272.86	8
-397.71	-585.21	1289.79	-48.80	-18.86	-192.32	10
-107.91	-801.03	1188.48	116.49	-136.78	-63.39	8
97.66	-733.89	1107.91	341.80	-121.49	55.27	11
143.55	-649.17	1003.91	407.99	-93.78	54.50	10
-138.43	-285.64	1002.93	442.96	-88.78	36.10	8
-69.82	-78.86	866.21	442.35	-85.88	89.11	10
153.32	288.09	940.92	177.98	-62.53	31.37	9
131.59	275.39	1062.50	-161.25	66.41	-151.89	8
155.27	-88.13	1144.29	-443.88	152.10	-364.65	10
-299.07	-1004.88	1911.62	-366.09	116.88	-361.02	8
-236.33	-932.37	1479.74	-253.88	65.28	-254.00	10
370.12	-637.70	1345.95	-95.37	-15.41	-200.01	11
370.85	-890.38	1300.05	74.68	48.95	-221.47	8
288.33	-657.71	885.25	273.96	67.78	-171.42	10
-328.37	-410.64	876.46	374.57	156.89	-73.09	8
-947.27	-6.35	989.01	432.16	-45.32	23.32	11
-825.20	134.52	930.18	368.10	-345.25	210.42	8
-277.83	-147.71	1006.10	302.73	-422.42	328.58	10
523.44	61.77	836.91	80.90	-420.47	576.26	8
1021.00	-236.08	996.09	-227.51	-257.60	478.09	10
702.15	-400.88	1548.83	-444.89	-173.07	160.71	9
168.46	-729.25	1610.11	-280.79	20.84	189.00	10
404.79	-797.85	1159.91	-40.10	-88.81	327.42	10
598.63	-1177.73	1161.87	137.15	-242.07	350.77	8
897.95	-864.50	888.92	274.05	-275.67	287.11	11
1418.46	-293.95	976.56	284.82	-251.25	193.63	8
1303.22	-223.39	1359.38	210.54	44.71	-56.34	10
744.63	-98.63	962.89	139.19	364.50	-330.75	8
616.70	-153.81	912.84	-87.16	476.29	-546.08	10
497.80	-697.27	1351.32	-289.73	534.00	-726.14	11
-236.08	-968.99	1288.57	-248.96	580.44	-793.03	8
-633.54	-652.10	1073.49	-202.24	451.75	-706.73	10
-505.13	-794.92	1162.11	-217.96	373.38	-551.45	8
-509.77	-1254.88	1232.67	-142.24	420.62	-406.43	10
-1020.02	-1460.69	1276.86	102.94	389.80	-229.10	11
-1053.47	-1035.64	1006.35	200.62	250.58	-199.28	10
-860.60	-848.14	752.93	272.67	-41.81	-109.74	8
-401.86	-714.60	917.72	349.00	-225.40	89.97	10
-261.72	-540.28	-110.84	460.88	-258.30	218.54	9
280.76	-665.28	466.06	240.17	-321.59	252.29	10
650.88	-416.50	1346.44	163.60	-214.05	110.08	8
308.84	24.66	1337.65	311.71	-88.44	-41.84	10
115.48	116.46	1351.32	275.82	-133.03	-1.86	11
393.31	205.57	1401.12	239.26	-181.70	54.78	8
633.30	305.91	1489.99	157.10	-257.78	190.40	10
1164.31	77.64	1448.49	84.50	-226.35	268.80	8
823.73	31.74	1170.90	6.38	-38.21	115.45	10
299.32	-143.31	1265.63	-113.43	108.28	-38.76	9
195.31	-548.34	1259.03	-196.01	91.74	-83.31	10
449.95	-460.45	1096.92	-220.28	75.78	-134.12	8
602.29	-858.64	1290.53	-168.18	142.36	-173.00	10
679.44	-535.16	473.88	62.47	363.95	-297.49	8
-372.31	-878.42	1100.34	-88.17	481.96	-305.27	11
-911.13	-552.00	1366.46	26.64	284.67	-92.99	8
-604.00	-354.98	1303.71	85.82	-24.35	35.95	10
-16.11	-83.98	1494.63	110.50	-137.08	-29.63	8
145.02	63.96	1147.95	-55.73	64.61	-213.84	11
-84.72	-291.26	1406.25	-190.43	133.36	-331.05	8
-370.61	-460.21	1764.16	-274.72	135.96	-426.24	10
-454.10	-171.63	1116.70	-230.29	75.04	-279.63	10
-295.90	-388.92	872.56	-412.54	-130.74	-37.78	8
212.16	-1021.97	1020.02	-508.15	-320.80	190.58	11
584.96	-1318.85	1078.13	-432.40	-307.04	302.46	8
767.58	-1655.52	1254.39	-234.47	-223.30	310.97	10
951.42	-1244.63	709.23	95.18	-37.51	208.71	10
864.26	-1072.51	435.06	301.61	199.19	105.13	8
627.44	-923.10	406.01	329.44	386.11	-35.86	11
-106.45	-854.98	742.43	310.85	389.59	-132.60	8
-241.46	-849.37	873.78	246.22	241.91	-170.87	10
191.65	-1201.17	1056.64	136.72	95.15	-117.10	10
67.87	-1365.72	1343.26	152.19	46.30	-162.08	9
76.66	-1571.04	1557.86	296.97	46.20	-150.33	10
-83.98	-1053.71	1331.54	371.86	23.25	11.38	8
9.52	-1012.45	1332.76	347.14	-71.87	154.05	10
97.17	-905.76	1455.81	368.84	-111.21	204.99	8
256.84	-721.92	1248.54	374.24	-77.67	186.00	11
121.83	-559.81	1014.89	417.57	-14.80	135.86	8
161.38	-365.23	1261.96	363.43	-7.90	31.37	10
271.00	-497.31	1197.51	378.75	54.47	-18.25	8
322.27	-125.49	967.53	408.97	93.81	-20.78	11
295.90	-55.18	1095.95	344.70	117.55	97.60	8
-173.83	-8.79	1180.42	303.10	51.70	150.27	10
167.97	-172.61	1437.01	157.07	-144.50	264.68	8
704.35	-505.62	1514.40	39.18	-174.16	299.80	10
957.03	-558.35	1433.59	162.26	-55.21	173.13	9
484.86	-237.06	1090.33	178.31	146.33	4.52	10
72.75	-598.63	1071.29	70.40	187.62	-97.99	8
189.94	-694.34	1153.81	130.89	223.42	-54.75	10
151.12	-492.43	990.72	196.38	263.15	-17.15	8
-90.33	-237.06	734.13	282.99	265.47	18.89	11
-284.91	-218.75	866.21	290.65	125.58	83.47	8
-40.53	246.09	1204.59	231.17	-15.90	148.22	10
399.66	326.66	1520.26	4.73	-79.19	153.02	8
410.64	230.96	1474.61	-187.84	-15.44	54.08	11
379.64	137.94	1250.98	-280.67	50.60	11.63	8
169.19	-359.62	1396.48	-416.60	149.48	-46.11	10
-97.17	-389.40	1532.96	-417.94	136.78	-12.02	8
-285.16	-14.89	1411.62	-456.05	-25.45	136.41	10
185.79	-269.53	1830.32	-491.36	-276.15	177.34	9
574.95	-652.34	906.01	-536.53	-214.29	202.79	10
678.96	-914.06	1062.01	-550.17	-92.19	188.78	8
551.51	-1146.97	996.09	-353.82	43.73	173.46	10
362.06	-1305.91	965.82	-249.97	62.96	173.83	11
468.51	-1234.13	801.51	-0.27	73.49	169.62	8
361.82	-1023.19	712.40	115.08	106.41	160.89	10
201.90	-791.02	670.90	133.27	132.26	173.68	8
45.90	-764.16	843.99	86.88	113.46	200.62	10
-66.65	-813.48	933.84	9.80	65.40	221.95	9
-219.48	-835.21	897.95	-50.93	31.98	245.97	8
-237.79	-1047.12	1023.19	-205.78	-36.35	290.04	10
-89.36	-1231.93	1281.25	-352.17	-76.39	325.35	10
125.24	-1237.79	1123.78	-517.06	-88.29	274.29	8
18.80	-1734.38	1139.40	-616.79	-10.96	166.84	11
134.77	-1879.64	1025.15	-508.27	17.43	48.00	8
181.40	-1809.08	618.90	-274.78	75.81	-37.14	10
170.90	-1872.31	717.77	-26.28	63.75	-33.72	8
205.57	-1891.11	742.92	125.00	46.88	-37.26	11
160.89	-1795.65	743.65	424.41	-10.53	-4.67	8
264.89	-1605.71	427.49	636.38	-80.75	97.69	10
326.17	-1709.96	616.94	737.15	-123.93	232.82	8
443.12	-1608.64	823.97	899.63	-159.58	391.88	10
533.69	-1184.57	711.67	976.47	-78.22	649.05	11
420.17	-1145.51	854.00	860.11	-1.10	939.91	8
514.16	-899.90	661.62	778.96	14.98	999.97	10
919.19	-635.25	977.78	496.28	173.13	999.97	8
629.88	-743.41	1194.58	335.39	332.92	999.97	11
265.14	-883.79	1426.27	404.48	337.22	999.97	8
-106.69	-272.95	890.63	617.86	341.46	999.97	10
-916.50	-67.38	1082.76	551.27	214.84	800.87	8
-1164.31	79.83	1239.01	525.94	-14.13	359.25	10
-1018.55	98.88	878.91	429.26	-292.82	-70.19	11
-542.24	125.73	1063.96	370.21	-425.08	-235.90	8
-127.93	53.96	1015.87	337.62	-593.44	-324.65	10
326.42	480.96	1419.43	331.91	-636.84	-123.75	8
657.23	137.21	1214.60	280.00	-407.38	137.48	11
502.93	-422.61	1241.70	123.69	-44.74	303.16	8
529.79	-935.06	1298.83	160.86	133.42	512.88	10
735.60	-1050.05	1136.96	319.85	225.13	772.67	10
504.15	-552.98	1049.56	411.74	331.33	999.97	8
554.44	-357.67	1149.41	368.93	309.94	999.97	11
693.85	-37.35	1026.37	363.22	309.30	897.98	10
321.29	-191.89	887.70	393.98	337.25	772.43	8
92.29	-115.23	751.71	363.53	327.88	521.91	10
153.56	-160.64	1080.57	269.81	316.13	334.14	8
-322.51	-291.02	1070.31	330.08	294.10	238.71	11
-186.77	29.54	956.54	361.82	151.18	263.98	8
-110.35	-10.74	732.42	256.65	-27.95	205.60	10
207.52	30.76	803.96	169.46	-107.06	145.54	8
744.63	352.29	623.05	219.91	-107.82	95.92	11
570.31	238.53	858.89	284.33	-20.57	-10.16	8
736.33	355.71	664.31	343.08	-18.98	-27.89	10
1000.73	1053.47	583.25	304.84	152.77	-62.53	8
844.97	969.24	564.70	135.96	331.27	-17.73	10
684.33	193.85	1079.10	-286.80	612.27	205.35	9
31.98	-364.26	1156.74	-150.33	700.68	571.23	10
268.07	-316.41	729.25	-3.14	650.09	717.29	8
70.07	-605.71	1098.63	133.67	564.94	835.75	10
-21.73	-502.93	824.71	296.20	476.14	816.59	9
296.14	215.82	628.17	390.84	303.77	500.15	10
-317.63	621.83	728.76	91.49	372.22	236.33	8
-387.45	309.08	1030.52	-164.37	297.79	89.02	10
-260.01	-204.59	1064.94	-144.53	268.98	30.67	10
-59.81	-454.35	1033.94	-49.16	295.07	44.34	9
2.69	-528.32	1200.44	119.42	171.26	-44.83	10
-93.99	-190.67	1126.22	254.33	147.49	61.77	8
-182.86	14.65	893.07	246.12	78.28	348.54	8
114.01	-11.23	1135.50	76.20	-1.37	604.77	10
436.28	-20.26	1427.98	90.21	-0.31	611.15	9
523.68	-227.54	1362.30	58.90	-7.32	538.45	10
417.24	-116.46	1535.40	-37.05	83.10	319.27	8
163.33	-586.18	1204.10	0.82	93.38	152.40	10
148.44	-303.71	1046.88	84.53	93.41	86.30	9
74.95	-310.55	725.10	221.01	52.15	99.24	8
517.58	-756.35	984.86	231.66	-6.68	87.92	10
905.52	-260.50	532.23	397.80	177.49	31.59	8
345.95	480.47	305.42	336.70	359.65	-137.82	10
-178.96	349.12	666.75	93.78	382.90	-210.30	9
30.27	35.89	986.33	23.47	302.25	-151.55	10
102.54	-131.59	998.54	114.29	233.70	-42.18	8
397.46	110.60	1004.64	106.38	201.35	51.64	8
315.19	709.96	1409.91	-50.60	290.25	251.98	10
-465.58	158.45	1375.00	-144.62	340.00	426.61	11
-518.07	-461.91	1388.92	-374.60	245.61	542.88	8
-63.72	-470.21	1506.59	-266.27	157.84	541.63	10
154.54	-284.18	1572.51	29.27	139.43	503.02	8
291.99	-472.17	1308.59	379.52	102.66	655.30	11
997.07	-509.03	633.54	443.12	52.37	623.29	10
1012.70	-590.58	654.05	529.75	95.55	494.90	8
-158.94	-263.92	695.31	565.49	295.20	98.97	10
-379.88	532.23	852.29	451.78	218.66	-167.60	8
16.85	739.50	932.37	212.13	247.16	-232.42	11
-384.52	317.38	1027.83	-57.07	275.91	-106.51	8
-165.53	-54.93	1169.19	-312.99	225.86	259.09	10
-158.94	-349.12	1344.24	-245.85	178.92	389.25	8
-369.87	-270.02	1086.43	-193.02	74.77	300.32	11
-398.44	-997.31	987.06	-212.80	-144.17	136.69	8
-246.58	-966.31	1293.21	-90.21	-193.94	-105.62	10
-200.93	-791.99	1083.50	37.11	-225.43	-259.03	10
-12.21	-449.71	1107.18	230.41	-193.63	-333.98	8
269.04	-5.37	994.14	348.21	-137.42	-280.36	11
607.18	-27.34	821.04	297.27	21.58	-253.91	8
391.60	287.35	1104.49	189.00	259.46	-278.96	10
-457.28	698.73	1035.16	106.93	288.33	-232.94	8
-602.54	62.26	991.70	-183.84	118.38	83.13	10
-254.15	-254.64	954.59	-301.70	-77.64	245.54	9
430.18	-272.46	1119.87	-296.63	-179.81	108.03	10
286.38	115.48	1517.33	-156.92	70.10	-29.45	8
-70.80	-15.38	1565.19	-19.53	178.10	-184.60	10
-90.58	-108.64	1449.46	-11.41	93.72	-353.18	9
-214.11	-173.10	1413.57	-38.73	85.45	-392.18	10
-548.58	-440.43	1521.97	45.87	110.47	-409.94	8
-927.00	-399.66	1181.40	128.11	15.14	-385.47	10
-673.58	-361.08	1159.42	164.86	-150.91	-328.25	8
-228.76	-287.35	523.93	193.66	-249.94	-332.24	11
290.53	-600.83	804.44	137.66	-155.58	-384.16	10
136.47	-455.08	1206.79	76.08	-33.75	-461.79	8
-62.01	-171.88	989.50	-10.74	-4.55	-454.19	10
-54.93	-603.52	1053.47	-93.08	-30.94	-427.92	9
162.35	-954.83	1329.10	-21.91	-23.10	-442.66	10
-171.14	-505.86	986.33	66.96	67.84	-355.29	8
-524.66	-685.30	1272.71	-1.68	85.54	-124.15	10
-760.50	-872.31	972.90	22.34	-126.80	146.39	8
-294.92	-1042.97	1039.55	148.83	-411.44	268.83	11
586.91	-951.90	1049.32	416.35	-248.44	290.99	8
238.53	-240.72	755.37	530.61	-117.37	259.22	10
-228.03	250.73	862.55	523.44	-49.07	126.56	8
148.93	673.58	945.56	354.86	-68.42	47.73	10
-112.55	595.21	1164.55	199.55	-32.23	12.63	9
116.21	155.27	931.15	162.93	-118.77	100.86	10
333.01	62.01	1091.80	52.49	-162.17	242.95	8
706.30	-186.04	1249.76	24.26	-152.25	276.64	10
778.56	-355.71	1563.96	-30.58	-87.55	293.06	9
310.30	-294.68	1435.55	115.69	1.53	349.49	10
489.50	142.82	1196.53	82.18	-75.56	342.71	8
727.78	252.20	934.08	-102.91	-81.45	326.69	10
677.00	48.58	980.47	-289.98	-17.18	311.58	8
532.47	-28.81	1125.49	-433.29	27.28	323.91	11
121.09	-66.41	1388.67	-503.08	7.17	366.03	8
316.65	-262.94	1447.51	-591.46	-51.88	626.22	10
369.63	-762.21	1149.90	-669.68	-169.65	918.76	8
481.69	-799.80	1006.35	-745.36	-344.36	998.63	11
810.79	-1283.94	1156.25	-705.08	-307.16	871.83	10
686.52	-1451.42	888.92	-351.26	-24.54	564.82	8
123.54	-1126.46	452.15	-31.31	269.13	172.82	10
-58.35	-1083.98	526.37	69.98	260.56	-98.60	8
21.97	-903.81	472.90	57.98	249.91	-160.77	11
166.26	-859.38	576.66	-96.19	235.14	-216.49	8
87.65	-1241.46	633.54	-275.39	305.51	-253.81	10
307.37	-1649.66	631.59	-463.17	355.83	-284.55	8
301.76	-1780.27	741.46	-523.86	509.98	-246.06	10
269.29	-1597.17	547.36	-388.95	601.41	-222.11	11
195.31	-1548.34	371.58	-386.32	455.57	-207.03	8
158.69	-1910.64	424.07	-332.86	355.53	-109.41	10
208.01	-2183.11	343.99	-88.50	219.48	-16.69	10
402.59	-2065.67	374.02	84.11	182.59	-20.39	9
431.40	-1874.76	414.06	412.60	228.03	2.75	10
16.60	-2053.47	759.03	696.62	306.88	112.88	8
-287.84	-1961.67	511.47	999.97	210.48	262.94	10
36.87	-1525.63	-60.55	999.97	-75.41	448.61	8
255.13	-1554.20	81.54	999.97	-259.74	686.43	11
919.19	-1559.33	361.57	999.97	-309.97	917.45	8
1299.56	-1302.00	513.18	999.97	-264.77	999.97	10
1942.38	-849.61	1250.98	959.56	-239.20	999.97	10
1963.62	-923.10	1249.02	999.97	104.71	999.97	9
1645.26	-501.71	934.57	999.97	296.60	999.97	10
1149.90	-182.37	791.02	993.38	360.11	909.85	10
1004.15	293.70	577.39	822.42	375.67	750.15	8
632.08	432.86	1048.58	489.87	431.61	613.89	10
59.08	324.71	926.03	269.47	433.93	506.90	9
23.19	195.80	954.10	161.32	340.52	447.63	10
-70.80	68.36	1050.29	103.91	302.25	309.91	8
29.54	134.77	941.89	59.84	268.83	217.13	10
344.48	-303.71	1222.66	75.47	276.43	82.43	9
256.35	-313.48	1002.20	222.81	332.58	46.51	10
83.50	-99.61	787.11	332.70	351.10	138.76	8
-143.55	-164.06	728.03	265.17	388.34	410.61	10
-1088.13	-550.54	630.86	154.88	245.09	794.34	8
-678.22	-315.43	675.54	153.78	70.98	940.03	11
932.37	250.24	1425.54	164.03	-198.46	832.52	8
962.40	353.27	1620.85	213.35	-51.18	511.08	10
405.27	-16.60	1305.91	241.85	99.58	272.67	8
297.85	-163.82	1335.45	205.99	216.16	182.83	10
327.88	-255.13	1153.32	270.05	168.40	12.54	11
557.86	-180.66	1082.28	390.90	220.09	-141.48	8
-56.15	48.83	824.95	278.84	258.51	-132.08	10
167.72	375.00	815.67	173.95	198.00	-126.62	8
137.70	408.69	672.12	-23.35	150.27	-230.87	11
-388.92	-45.17	946.29	-283.11	209.50	-129.33	8
-557.13	-525.63	808.11	-396.18	197.39	228.85	10
-253.17	-587.16	1208.74	-321.01	39.03	456.05	8
-160.16	-514.65	1077.88	-182.89	-106.66	500.15	10
513.67	-413.57	1104.98	-118.59	-41.81	440.03	9
710.45	-646.73	1388.18	-43.88	22.25	371.19	10
696.04	-369.87	1181.40	196.78	178.50	209.84	10
-7.08	223.88	785.64	241.36	351.26	134.98	8
-421.88	-183.59	1387.70	78.77	286.62	117.68	11
-400.63	-220.46	1311.52	111.91	179.08	166.05	8
-313.72	-137.21	1229.49	129.30	43.88	21.45	10
-389.89	-158.45	1170.41	30.03	18.52	-35.86	8
-515.63	-179.20	1200.20	-15.75	-26.43	-34.24	10
-395.51	-535.16	1382.32	-49.71	-175.72	-7.78	9
-269.04	-634.52	1540.28	-1.04	-382.60	35.34	10
-106.93	-595.70	976.81	82.31	-512.30	28.96	8
349.61	-467.77	1041.50	38.60	-457.06	-27.10	10
438.23	-509.77	1243.41	138.00	-240.88	-243.23	8
415.53	-246.83	902.10	146.09	5.37	-362.79	11
252.93	-312.50	843.75	137.42	51.21	-418.64	8
288.57	-129.64	709.96	159.88	119.42	-436.43	10
122.07	504.64	692.63	164.12	150.09	-387.70	8
47.85	626.46	765.63	-7.69	54.32	-332.12	11
159.67	233.40	1011.96	-203.70	23.86	-264.83	8
74.95	-97.17	1154.79	-257.93	27.86	-235.26	10
113.28	-271.73	1341.06	-232.91	30.85	-209.20	8
39.79	-471.92	1485.84	-157.35	17.85	-197.69	10
-104.98	-695.07	1656.25	-75.87	78.37	-119.57	9
-143.55	-802.49	1796.14	148.25	41.84	-179.87	10
-203.61	-440.19	1056.64	424.80	-18.59	-211.94	8
-138.43	-409.18	789.06	469.73	-68.45	-145.72	10
-222.66	-147.71	808.11	441.31	-182.04	-58.11	9
172.85	228.27	695.80	259.67	-215.18	-37.14	10
380.37	767.82	521.73	38.45	-119.23	-40.89	8
96.68	-163.57	1149.41	-404.51	16.27	-28.11	10
526.61	-372.56	1477.29	-469.12	5.34	-109.16	8
222.90	75.20	1105.22	-372.10	146.06	-203.86	11
-49.56	321.53	966.55	-326.54	171.69	-417.11	8
-435.79	218.51	982.91	-453.64	107.24	-372.50	10
-357.18	-660.16	1155.03	-483.67	-22.58	-328.55	8
188.96	-1086.43	1737.79	-389.89	-173.58	-258.91	10
-83.74	-876.95	1539.31	-103.12	-69.00	-245.03	11
33.69	-879.15	1349.85	18.22	-108.58	-135.50	8
412.35	-477.54	1458.50	-44.77	-46.51	-124.54	10
50.78	26.61	1403.32	-217.93	137.48	-325.99	8
-98.39	-36.62	1240.97	-508.51	181.61	-521.33	11
103.52	-476.81	1403.08	-737.58	123.81	-645.72	8
-6.84	-989.75	1137.21	-772.00	110.84	-608.98	10
100.83	-1216.55	1084.47	-696.90	-9.31	-418.55	8
-66.65	-1086.43	848.63	-500.58	-156.65	-120.30	10
351.56	-996.83	753.17	-301.12	-294.95	92.77	11
657.47	-951.42	726.56	-144.65	-226.10	116.49	8
543.21	-1067.38	827.64	-91.98	-95.25	15.81	10
443.12	-1277.10	936.04	37.41	-18.49	-48.89	8
582.76	-1398.44	647.46	211.46	33.91	1.34	11
657.47	-1202.88	566.65	255.28	48.80	18.83	8
765.14	-1353.27	808.84	173.71	35.80	-16.57	8
718.99	-1350.59	1003.17	18.89	55.66	-62.99	10
586.18	-1498.78	1029.30	-101.50	146.82	-53.22	8
355.22	-1370.61	917.97	-268.98	147.61	-9.31	11
209.47	-1296.14	957.03	-432.74	103.67	32.44	10
-179.20	-1384.77	1002.44	-434.84	-59.14	26.82	8
51.76	-1556.40	490.72	-412.90	-213.53	11.05	10
559.81	-1687.99	527.83	-255.04	-270.39	68.97	8
612.30	-1666.50	478.03	-18.77	-147.83	115.20	11
421.88	-1580.81	426.76	215.30	-46.20	171.39	8
251.71	-1648.19	528.81	468.32	-31.04	148.71	10
322.02	-1470.46	442.87	580.17	-70.10	34.76	10
422.85	-1483.40	539.79	489.78	-57.74	-109.50	9
668.46	-1221.44	655.52	362.76	6.84	-159.61	10
601.32	-1408.69	984.86	77.21	123.14	-233.34	8
506.59	-1556.88	853.03	-27.31	160.40	-158.78	10
609.86	-1421.14	705.32	-35.92	72.08	-45.14	8
651.12	-1179.20	678.71	-100.95	39.37	92.10	11
577.39	-1364.50	813.23	-212.10	31.62	173.71	8
571.04	-1482.18	864.01	-209.72	46.91	127.26	10
409.67	-1641.36	866.70	-79.47	19.78	98.60	8
437.99	-1651.86	723.14	21.94	29.36	104.64	11
294.92	-1705.81	665.28	282.29	25.85	141.45	8
201.17	-1600.10	521.97	627.59	-24.69	184.54	10
399.66	-1255.37	377.44	806.95	-99.73	180.79	8
597.41	-1186.04	720.46	742.52	-94.45	107.91	10
575.20	-1143.80	830.32	607.03	-5.10	9.67	9
451.42	-1146.24	962.89	563.05	38.91	-23.47	10
393.55	-1076.90	1006.35	445.86	26.70	-81.88	8
512.70	-1028.08	1123.29	298.52	-8.54	-107.91	10
654.79	-896.73	1090.58	163.67	21.03	-106.87	8
493.16	-821.04	1074.95	25.39	83.77	-84.32	11
409.67	-926.51	990.23	-95.00	69.34	-22.61	8
471.92	-1023.44	1034.42	-172.24	39.12	43.67	10
543.46	-1125.73	950.68	-166.38	37.84	72.11	8
468.02	-1305.66	1081.05	-112.79	26.95	92.53	11
501.46	-1290.28	1014.65	-6.59	2.41	126.83	8
562.01	-1305.18	883.06	77.70	-9.03	111.72	10
607.42	-1212.16	774.41	110.87	8.42	74.19	8
606.20	-1211.91	847.41	93.35	53.10	64.21	10
498.54	-1171.63	916.75	80.99	63.54	63.66	9
407.96	-1205.81	977.29	64.48	44.53	75.20	8
480.96	-1220.70	979.00	40.25	17.85	99.73	10
527.34	-1275.63	953.13	19.23	19.04	103.15	8
486.33	-1290.53	920.65	25.12	20.26	88.01	10
494.14	-1284.91	919.68	41.99	15.20	67.47	9
548.34	-1209.96	848.14	37.69	20.42	59.60	10
535.64	-1231.20	865.72	12.18	51.24	44.13	8
600.34	-1353.03	769.53	-6.68	58.20	16.20	8
579.35	-1459.72	820.31	6.62	94.91	4.03	11
460.94	-1444.09	842.29	68.94	97.66	16.20	8
411.62	-1359.62	843.75	101.62	82.92	41.35	10
549.07	-1367.92	896.97	142.76	52.70	90.79	8
533.45	-1228.03	905.52	148.47	64.18	102.97	8
424.07	-1230.47	890.38	121.58	64.21	74.52	11
447.51	-1261.23	900.63	100.62	52.58	20.39	10
436.77	-1265.14	908.94	103.49	59.23	-4.97	8
412.60	-1241.70	901.61	102.08	55.69	-5.25	8
394.04	-1218.99	932.37	97.60	39.79	10.59	10
536.38	-1181.88	898.68	83.28	21.33	35.10	9
605.22	-1260.01	914.79	44.10	30.88	33.33	10
591.31	-1331.79	938.96	41.50	51.64	34.21	8
552.00	-1339.60	854.74	54.57	52.43	31.92	10
595.46	-1346.92	839.11	85.11	52.37	33.54	9
554.93	-1342.53	826.66	128.75	71.14	42.27	8
505.62	-1318.12	860.11	175.63	81.18	36.25	10
503.17	-1257.81	923.34	190.70	79.47	23.96	8
458.50	-1232.91	940.43	177.25	82.37	27.25	10
405.27	-1142.09	920.65	158.29	71.23	25.21	9
431.15	-1140.38	965.82	113.28	55.76	22.22	10
424.80	-1158.94	975.59	78.77	47.73	15.69	8
518.80	-1205.81	950.68	50.32	31.77	11.60	10
546.14	-1176.51	909.91	61.95	43.64	4.30	8
527.59	-1140.38	877.69	58.04	52.00	12.91	9
517.33	-1158.69	908.69	46.26	45.78	21.55	10
542.97	-1137.70	919.68	26.37	36.62	51.61	8
597.41	-1428.22	1196.29	-10.99	136.75	235.17	10
402.83	-2123.05	430.91	337.98	92.93	687.01	8
962.65	-2165.28	522.22	749.15	-42.76	810.61	11
424.32	-1912.35	716.06	999.97	-21.64	914.67	8
323.00	-1243.65	852.54	999.97	-58.62	999.97	10
974.37	-841.06	673.83	999.97	-66.47	999.97	10
841.31	-338.38	658.94	999.97	31.98	999.97	9
1026.12	-654.05	882.81	834.78	119.75	999.97	10
1094.73	-674.32	1320.31	715.52	93.32	999.97	8
974.61	-547.85	1293.95	778.59	147.49	999.97	10
1322.02	-63.72	583.01	840.27	207.73	922.70	8
968.99	-230.22	692.63	808.65	399.14	695.07	11
-196.53	-123.05	863.04	779.33	258.45	635.22	10
101.81	210.94	652.10	739.07	215.15	645.78	8
193.60	184.57	906.98	535.34	133.85	557.62	10
530.52	999.76	865.23	335.17	146.36	430.21	9
362.06	841.31	1158.69	119.90	187.90	285.86	10
291.26	-222.17	1362.55	-15.08	229.58	291.41	8
392.33	-245.61	1053.22	-4.70	250.89	277.53	10
471.92	-366.94	1002.44	167.08	251.56	143.65	8
338.38	-504.15	1402.59	234.50	202.39	227.33	11
94.97	-496.34	1249.02	227.33	149.23	380.77	10
626.22	-548.34	1091.31	180.76	151.21	660.55	8
985.60	-378.91	882.57	241.09	249.30	709.84	10
856.45	-94.48	689.70	304.66	426.45	542.72	9
496.83	-10.99	802.00	235.84	546.36	336.36	10
541.50	-594.48	1348.39	249.91	562.90	228.33	8
297.36	-379.39	984.86	413.45	501.04	206.27	10
107.67	-196.04	812.26	380.62	334.66	151.92	8
126.71	301.27	711.91	334.90	369.35	149.26	11
-214.84	693.85	850.34	187.65	410.52	31.01	10
184.08	705.08	1041.75	53.10	373.57	-19.13	8
31.01	275.15	931.40	62.68	423.31	-96.37	10
-568.85	-204.10	709.23	-54.63	485.60	46.57	8
-1243.90	-320.80	615.72	-222.50	280.03	383.27	9
-1016.60	-664.55	1311.04	-132.02	90.73	547.82	10
-85.21	-98.14	1045.90	47.97	-230.13	707.64	10
432.37	467.29	1015.38	36.68	-269.41	694.73	8
610.60	38.57	1418.70	-99.09	-145.63	396.15	11
307.86	318.60	803.96	-99.73	133.36	24.87	8
159.67	139.89	1003.91	-180.48	219.24	-212.68	8
-123.29	-30.76	871.09	-269.10	258.24	-236.18	10
-170.41	-277.59	995.12	-277.50	201.48	-251.59	10
-152.59	-659.67	1297.61	-91.67	105.19	-292.05	9
-77.15	-542.24	1138.18	175.35	38.94	-342.07	10
-120.36	-523.93	668.95	308.17	111.69	-243.44	8
-56.64	-428.71	776.12	259.70	103.82	-95.76	10
40.04	-491.70	967.29	288.97	77.39	22.92	9
-53.22	-274.66	763.92	215.82	28.41	-24.23	10
104.25	24.66	1029.79	180.02	-9.89	-86.15	8
275.63	277.34	1215.58	84.81	112.70	-168.88	8
106.69	344.73	1380.62	-168.15	218.72	-254.09	10
35.89	-315.19	1446.53	-362.12	180.30	-231.66	11
-175.54	-1001.22	1562.99	-336.61	62.35	-199.49	8
-207.76	-905.76	1341.06	-47.18	-49.04	-192.23	10
-335.45	-781.25	1449.46	228.33	-95.21	-191.13	8
-187.01	216.06	959.23	255.40	-115.72	-173.28	10
-260.50	657.23	1166.50	66.25	58.41	-40.62	9
-280.76	-214.84	1209.23	-182.98	62.19	26.28	10
-368.41	-968.99	1479.25	-342.77	82.43	38.39	8
-711.18	-815.19	1296.88	-146.85	75.38	74.83	10
-570.80	-839.36	1215.82	-34.64	3.48	202.79	9
-285.16	-1004.88	1496.34	117.00	-107.88	216.52	10
-258.06	-671.88	1297.36	217.99	-103.76	212.16	10
83.98	-349.37	948.73	279.08	-116.03	134.49	8
-38.57	-355.96	1274.41	205.96	-53.77	65.77	10
-119.38	-284.18	1348.88	218.96	-78.86	-23.10	9
85.94	-178.47	741.94	75.65	-33.91	-73.43	10
171.88	-470.21	918.70	-125.67	112.52	-105.22	8
-164.06	-1187.50	1102.54	-89.45	138.43	-164.00	10
-372.07	-1117.92	1065.43	-15.29	66.44	-201.14	9
-340.33	-671.14	928.22	174.56	-49.56	-204.53	10
-160.16	-459.96	848.88	217.99	-132.35	-145.69	8
274.41	-448.24	1100.10	146.67	-103.64	-108.58	10
84.47	-257.81	1324.46	96.44	19.29	-110.44	10
-365.23	-124.27	1387.45	80.44	-10.28	-68.02	9
-175.05	-219.73	1365.48	-74.65	-185.64	17.15	8
62.50	-341.31	1356.45	-197.78	-145.45	135.89	10
81.54	-895.75	1545.17	-218.05	-139.74	169.04	10
458.98	-1065.19	1333.01	-145.69	-63.63	125.89	8
373.78	-1078.61	1465.09	21.76	41.96	-24.26	11
83.98	-812.74	1338.62	258.45	98.72	-120.54	8
-59.08	-173.34	1187.01	372.62	88.35	-167.54	10
-32.47	-153.81	1303.96	371.73	63.08	-140.56	8
-16.36	-232.67	1126.71	347.05	49.87	-82.18	11
-171.88	-334.23	1067.63	354.31	-9.80	-82.92	8
379.39	-178.71	877.69	309.63	-104.00	-70.43	10
418.70	-96.44	1131.84	153.90	23.65	-46.88	8
158.69	-316.89	1252.44	42.45	189.36	46.84	10
-0.73	-512.45	1364.26	-21.82	192.47	0.64	9
-62.50	-426.27	1419.19	26.61	243.44	-45.10	8
-66.89	-353.27	1373.54	58.04	247.25	-103.36	10
-317.38	-344.24	1279.79	48.83	233.70	-229.22	8
-613.28	-461.91	1093.02	-1.83	93.81	-227.29	11
-626.22	-844.97	1293.70	39.31	-91.49	-68.45	8
85.21	-1029.54	1088.87	138.98	-200.68	76.11	10
357.91	-999.51	1084.47	254.21	-83.77	140.17	8
591.80	-394.53	760.01	269.35	2.20	141.11	10
542.48	-275.88	821.53	105.35	224.09	72.14	9
249.02	-283.94	1135.50	-115.14	363.13	-9.77	10
-302.73	-453.37	1243.65	-161.25	344.27	14.40	8
-436.52	-363.77	1042.24	-203.52	190.55	179.23	10
-389.65	-664.31	1273.93	-222.05	-17.49	335.42	8
-201.66	-860.84	1466.31	-64.30	-169.53	454.47	11
129.15	-1311.28	1562.74	277.77	-251.71	447.39	10
528.32	-893.80	1160.40	630.68	-191.22	342.04	8
457.28	-320.07	853.76	733.43	-114.65	304.93	10
263.43	-282.23	632.32	794.34	31.19	244.96	11
-8.06	28.08	591.06	693.18	90.48	264.80	8
480.71	313.72	727.05	515.93	-12.24	266.14	8
560.55	511.23	883.30	236.97	58.04	239.38	10
250.00	339.60	1362.79	53.16	124.30	213.38	8
91.55	-115.23	1269.04	27.47	159.33	200.13	11
42.97	-325.93	1451.90	47.45	189.70	162.69	8
19.78	-8.30	1687.01	214.84	135.65	67.47	10
141.60	305.91	1362.06	188.39	28.50	-31.89	8
212.89	409.67	1048.34	-23.56	-3.30	-9.61	10
484.62	-36.62	921.14	-128.85	30.46	26.09	9
248.54	-461.18	1056.64	-163.42	122.50	104.03	8
596.68	-607.67	1401.61	28.11	186.95	213.32	10
39.79	10.74	711.91	231.14	319.43	291.60	8
-607.18	-44.19	244.14	22.74	206.27	407.81	11
-512.45	-96.44	390.87	-214.17	-39.40	447.69	8
-280.03	-636.96	1261.47	-227.66	-131.04	419.04	10
70.31	-417.72	1691.65	-63.17	-167.63	364.32	8
525.39	111.33	1258.79	91.03	-130.80	183.47	10
655.03	-171.88	1395.02	134.61	48.16	62.23	9
533.20	18.80	1099.85	196.17	168.12	15.05	10
123.29	-316.41	1106.69	140.69	175.29	131.93	8
-105.22	-468.75	1064.70	99.40	-68.97	343.44	10
528.81	-451.90	861.33	132.45	-253.57	502.20	8
1144.29	-458.25	1052.73	195.04	-203.31	574.49	11
1267.09	-427.73	968.02	272.09	-17.03	633.48	10
1150.63	-385.74	948.97	299.01	163.45	556.34	8
848.14	-170.17	1028.08	328.43	302.03	356.66	10
413.09	36.13	1078.61	293.76	445.34	158.02	9
149.90	101.56	1274.17	200.59	490.60	10.53	10
-203.37	125.00	1009.52	145.84	396.82	-127.50	10
-379.15	32.47	920.17	99.24	199.04	-210.05	8
-139.16	-98.88	984.38	76.90	138.82	-189.18	10
23.19	-319.82	1120.85	96.44	116.09	-77.30	9
22.22	-280.03	1082.28	192.23	140.78	119.96	8
73.49	-354.00	942.38	273.22	137.15	276.61	10
101.07	-200.68	880.37	286.71	120.39	312.44	8
117.68	-83.74	872.31	257.08	115.57	292.14	11
-373.78	-466.31	1156.25	232.64	6.93	406.40	10
393.80	-380.13	961.91	242.37	-45.04	456.36	8
368.16	-602.05	869.38	328.77	27.44	518.34	10
418.95	-606.20	815.67	411.87	85.21	527.04	8
970.46	-316.89	859.62	428.56	179.11	391.88	11
1149.66	-85.69	1000.00	389.40	371.67	-26.98	8
579.83	-184.33	1021.48	345.86	669.95	-389.68	10
-322.75	517.58	1020.75	182.98	574.10	-454.04	8
29.30	729.74	1221.68	27.31	464.23	-377.44	11
[truncated: 4,710 more rows]
