# Supplementary material for: Complexes of vertebrate TMC1/2 and CIB2/3 proteins form hair-cell mechanotransduction cation channels
Source: eLife. 2025 Jan 8;12:RP89719. doi: 10.7554/eLife.89719 (PMC11709434; doi:10.7554/eLife.89719)
Supplement: Figure 3—source data 1. [file elife-89719-fig3-data1.zip › Figure 3H/homo/B6-3-T1.csv]

Time	Lat	Foreaft	Vert	Pitch	Roll	Yaw
1	1.92	86.06	51.21	44.19	10	NaN
2	-134.03	-898.44	1224.12	86.18	51.15	44.13
3	-132.08	-899.17	1226.07	86.24	51.51	44.28
4	-133.3	-897.71	1221.19	86.18	50.99	44.04
5	-134.03	-898.19	1219.73	86.09	51.51	44.16
6	-133.06	-898.93	1223.63	86.21	51.06	44.07
7	-132.57	-898.68	1224.12	86.12	51.39	44.25
8	-134.77	-899.41	1223.88	85.85	51.61	44.25
9	-133.79	-899.9	1223.39	86.06	51.33	44.28
10	-133.3	-899.9	1224.37	86.12	51.3	44.13
11	-135.74	-898.44	1226.56	86.24	51.33	44.31
12	-132.08	-896.97	1223.63	86.03	51.21	44.22
13	-133.79	-898.93	1222.9	86.12	51.51	44.31
14	-135.01	-897.71	1224.85	86.09	51.09	44.1
15	-136.47	-896.73	1223.88	86.46	51.18	44.16
16	-133.54	-899.9	1226.56	85.85	51.48	44.25
17	-134.28	-898.19	1221.19	86.06	50.96	44.1
18	-133.3	-897.22	1221.44	86.18	51.45	44.25
19	-134.28	-897.46	1226.07	86.24	51.27	44.19
20	-132.57	-896.73	1224.37	86.27	51.36	44.25
21	-134.77	-897.71	1223.63	86.12	51.45	44.19
22	-133.79	-897.95	1224.12	86.24	51.15	44.1
23	-132.57	-897.22	1224.61	85.91	51.42	44.22
24	-131.35	-897.22	1224.61	85.94	51.3	44.19
25	-133.3	-896.97	1221.44	86.12	51.21	44.16
26	-134.03	-898.19	1222.17	86.21	51.51	44.16
27	-133.79	-895.75	1222.66	86.06	51.36	44.25
28	-134.52	-897.22	1224.85	85.97	51.45	44.25
29	-134.03	-897.46	1225.34	86.06	51.09	44.1
30	-133.79	-898.68	1225.34	86.4	51.3	44.16
31	-132.81	-897.95	1225.1	86.18	51.27	44.13
32	-135.5	-896	1224.12	86.27	51.33	44.22
33	-135.99	-900.15	1223.14	86.21	51.21	44.19
34	-132.57	-898.19	1223.88	85.97	51.12	44.04
35	-132.81	-897.22	1222.66	86	51.51	44.28
36	-133.79	-898.68	1225.59	85.88	51.39	44.19
37	-131.59	-898.19	1222.17	86.27	51.24	44.16
38	-134.52	-898.68	1224.37	86.18	51.36	44.19
39	-134.03	-899.66	1224.61	85.88	51.39	44.19
40	-136.72	-898.19	1220.7	85.91	51.27	44.19
41	-133.3	-898.19	1223.88	86.33	51.06	44.13
42	-131.1	-897.22	1222.9	86.33	51.15	44.16
43	-135.01	-898.44	1222.66	86.24	51.73	44.31
44	-134.28	-898.93	1221.92	86.09	51.09	44.07
45	-133.3	-899.41	1225.34	86.03	51.39	44.22
46	-133.54	-899.66	1228.52	86.15	51.18	44.19
47	-133.54	-896.97	1224.37	86.24	51.42	44.22
48	-136.23	-900.15	1224.85	86.09	51.42	44.22
49	-133.06	-898.19	1223.88	86.24	51.06	43.98
50	-132.32	-897.95	1224.85	86.12	51.51	44.28
51	-133.79	-900.39	1228.27	86.33	51.06	44.04
52	-133.3	-897.46	1222.66	86.06	51.51	44.22
53	-132.57	-898.19	1222.41	86.18	51.61	44.22
54	-134.77	-898.44	1222.17	86.15	51.06	44.13
55	-136.47	-898.68	1223.14	85.85	51.42	44.25
56	-135.5	-897.95	1224.61	85.94	51.21	44.19
57	-131.59	-898.44	1222.41	86.09	51.12	44.1
58	-135.01	-898.93	1223.14	86.27	51.33	44.19
59	-134.03	-900.39	1225.1	86.3	51.36	44.07
60	-135.5	-899.41	1224.12	86.24	51.54	44.22
61	-131.35	-898.93	1222.9	86.21	51.21	44.13
62	-133.06	-899.66	1223.88	86.18	51.24	44.19
63	-134.52	-896.97	1225.59	85.85	51.45	44.16
64	-134.28	-895.75	1223.14	85.85	51.48	44.25
65	-132.81	-897.95	1224.61	86.15	51.09	44.13
66	-132.32	-898.19	1223.39	86.21	51.27	44.19
67	-13.46	794.43	-675.6	-35.46	170.38	10
68	602.54	-713.62	983.89	-524.23	90.03	106.02
69	703.61	-665.77	745.36	-166.47	114.44	123.9
70	764.89	-822.02	406.98	164.79	110.02	93.35
71	557.62	-1099.12	312.74	325.41	70.34	62.07
72	490.97	-719.73	502.44	678.28	-129.85	65.98
73	1239.99	52.25	11.96	827.85	-232.24	201.26
74	1722.17	50.54	223.88	573.64	-59.23	269.38
75	1379.64	232.42	528.56	512.51	235.35	339.51
76	967.29	367.92	560.55	474.27	279.6	425.57
77	712.16	702.64	335.45	124.48	114.14	584.26
78	889.89	374.27	641.85	-68.66	68.21	660.86
79	838.62	12.45	768.07	-303.92	5.62	672.12
80	1073.97	-542.72	909.91	-296.94	-16.45	623.69
81	1394.53	-651.86	915.04	-153.05	67.84	477.48
82	976.56	-603.03	532.96	-102.26	149.51	312.53
83	1058.11	-674.07	635.74	-121.06	184.17	297.33
84	650.15	-425.29	601.81	-141.05	128.97	321.17
85	798.34	-815.92	574.22	-134.64	50.17	325.13
86	1021.48	-1058.35	215.58	-4.3	35.16	239.53
87	559.57	-1062.5	368.16	202.33	104.71	-69.18
88	499.51	-689.45	410.64	391.57	37.9	-236.3
89	937.5	-271.73	227.78	285.95	89.32	-226.84
90	845.95	-109.13	256.1	-31.4	261.08	-203.31
91	755.62	-281.74	553.22	-223.05	325.44	-146.42
92	922.61	-305.18	658.2	-273.65	360.23	-158.14
93	581.05	-690.43	1145.02	-306.85	379.76	-197.94
94	708.98	-546.63	1141.36	-184.45	288.76	-198.12
95	744.87	-356.45	1026.86	-147.52	280.7	-129.06
96	574.46	-701.9	1089.84	-242.07	259.49	-8.21
97	315.43	-1081.54	1138.92	-189.03	180.27	128.6
98	425.54	-1104.25	1309.81	-43.27	6.77	171.75
99	325.93	-1006.35	1287.6	207.31	-189.12	84.69
100	873.05	-189.45	757.32	135.13	-156.4	106.93
101	870.36	17.58	715.09	-47.88	-37.29	122.31
102	716.55	-242.92	822.75	-434.75	25.36	142.18
103	669.19	-432.13	928.47	-628.88	-94.7	87.13
104	1093.02	-688.72	921.39	-735.32	-187.16	12.02
105	1150.88	-969.73	724.85	-684.23	-109.68	-39.52
106	1114.5	-1026.61	557.13	-609.28	60.33	-74.28
107	1079.35	-1570.07	157.47	-352.23	148.8	-175.14
108	944.34	-1558.35	-37.6	106.54	202.51	-217.44
109	828.61	-1275.63	-85.45	326.17	167.85	-159.33
110	859.13	-1217.53	356.45	625.43	76.51	-5.98
111	781.74	-1223.39	559.81	732.97	45.38	263.92
112	846.19	-1108.64	588.87	678.99	-132.35	513.15
113	1074.46	-1074.95	612.3	489.9	-270.81	743.23
114	1680.66	-963.62	784.18	297.64	-297.49	825.5
115	1705.81	-793.95	821.53	174.13	-74.58	644.87
116	1494.14	-773.93	873.54	57.71	182.68	334.69
117	1225.1	-973.14	900.15	-3.14	289.06	179.78
118	979	-1073	668.95	-2.93	439	-8.79
119	489.01	-1228.27	646.48	8.24	444.46	-43.64
120	763.92	-1137.94	655.03	88.2	349	60.97
121	793.21	-1235.6	798.34	147.58	369.45	113.74
122	498.54	-1287.6	782.96	210.72	370.67	184.42
123	172.61	-1270.75	773.68	218.6	241.03	224.95
124	168.21	-1151.86	755.13	231.63	161.53	234.28
125	-53.22	-868.16	750.73	260.1	93.2	272.77
126	-93.75	-1005.37	1025.39	173.07	23.35	215.15
127	12.21	-643.55	1148.93	150.54	-22.64	11.81
128	375.24	-613.53	1239.26	1.07	-14.65	-196.26
129	353.27	-719.24	1161.87	-163.82	24.6	-313.69
130	498.29	-1146	876.95	-200.53	35	-368.32
131	746.58	-1635.01	831.05	-112.46	66.8	-390.78
132	624.76	-1594.73	650.63	200.96	87.13	-393.28
133	880.62	-1577.88	549.07	412.87	7.75	-272.49
134	1275.63	-1552.73	748.78	590.39	-3.17	-96.8
135	916.75	-1366.94	743.65	709.66	67.32	90.18
136	843.26	-788.33	695.31	693.39	30.21	279.75
137	758.79	-558.59	834.47	564.06	-7.02	361.82
138	777.34	-425.05	1126.95	472.29	2.35	342.62
139	703.37	-408.94	1138.18	412.45	33.39	249.45
140	675.05	-613.28	1039.06	338.53	38.39	178.5
141	723.39	-724.12	943.36	349.88	-1.04	112.43
142	1029.79	-907.71	916.99	370.85	36.56	96.34
143	1116.7	-761.96	970.21	443.48	109.5	45.01
144	803.47	-450.2	857.18	356.26	118.19	84.81
145	936.04	-676.03	1097.17	335.82	118.68	111.57
146	1213.87	-424.32	1093.99	322.69	145.05	156.22
147	1193.36	-558.84	880.13	237.12	252.01	149.69
148	913.82	-709.23	1000.24	146.97	338.07	150.24
149	962.65	-742.92	957.52	159.21	371.43	115.91
150	715.33	-880.86	802.98	188.02	479.31	65.28
151	733.64	-810.79	854	300.78	519.04	-53.13
152	631.1	-994.87	710.21	445.43	553.53	-128.48
153	460.21	-620.85	637.7	495.94	555.18	-113.19
154	501.71	-603.76	725.34	481.63	541.17	-104.52
155	311.04	-491.7	646	375.89	569.21	-82.31
156	11.47	-551.27	630.13	406.37	658.78	-53.96
157	-328.86	-585.69	249.76	447.51	672.52	-129.91
158	-428.96	-553.71	216.8	540.95	666.14	-256.13
159	-507.57	-322.51	185.79	564.82	678.01	-391.24
160	-635.74	-434.33	480.22	561.07	674.16	-442.23
161	-1008.06	-323.73	293.95	609.13	655.27	-482.03
162	-2080.81	-418.95	-514.16	654.21	484.38	-410.8
163	-2497.07	-703.37	-734.38	734.1	234.28	-128.51
164	1001.46	2310.55	2137.21	216.71	-178.19	274.81
165	-503.17	592.77	1064.7	-38.12	263.15	-135.47
166	-1340.33	-41.26	561.77	56.49	217.16	-197.72
167	-1403.08	-14.4	529.3	62.41	46.57	-161.59
168	-1515.14	-302.25	903.56	107.45	-40.77	-1.92
169	-1564.21	-308.11	715.82	136.05	-96.47	96.5
170	-1370.61	-54.93	485.35	123.84	-153.11	247.16
171	-667.24	-307.37	851.32	102.11	-300.02	273.68
172	-399.17	-264.89	484.62	163.06	-248.41	342.13
173	-690.43	-363.77	752.93	196.56	-208.28	447.17
174	73.97	598.63	716.8	295.07	-246.31	513.79
175	160.89	754.39	603.76	120.48	-116.67	398.1
176	113.53	545.17	731.69	-73.03	-15.72	246.8
177	350.83	366.46	698.49	-126.46	56.58	143.8
178	305.91	81.3	601.32	-233	176.39	-88.93
179	282.96	-116.94	740.97	-220.98	314.88	-263.85
180	-54.44	22.22	659.91	-135.5	402.25	-369.17
181	-304.44	20.02	854.74	-168.7	414.28	-437.5
182	-534.42	98.63	781.49	-190.95	379.94	-487.34
183	-892.33	1.71	817.38	-222.17	351.62	-493.74
184	-1191.89	-628.91	813.48	-250.37	241.39	-470.18
185	-1142.09	-774.17	558.59	-139.04	68.57	-471.37
186	-650.39	-622.56	754.15	-76.54	11.44	-458.8
187	-725.83	-508.54	670.65	-44.19	29.75	-445.95
188	-676.27	-587.65	791.02	-139.86	118.32	-272.71
189	-1092.04	-987.79	845.95	-120.61	84.59	-152.4
190	-1241.46	-1199.46	885.01	-84.81	8.18	-83.5
191	-757.57	-970.95	851.32	30.43	-113.43	-17.97
192	-816.65	-890.87	761.72	109.04	-113.31	-53.83
193	-800.29	-1079.83	649.9	207.43	-171.14	-52.4
194	-787.35	-676.76	830.81	226.84	-224.24	49.26
195	-805.18	-415.04	821.04	141.94	-297.39	97.69
196	-485.84	-10.74	987.79	-40.8	-214.51	37.14
197	16.11	-19.53	968.99	-76.29	-172.3	-2.69
198	268.55	-180.91	871.83	-216.31	-25.6	-13.46
199	52.49	-477.05	791.02	-315.25	173.89	100.92
200	-126.22	-584.23	622.56	-366.67	270.63	148.77
201	-200.68	-722.17	661.87	-407.29	355.59	199.1
202	-413.57	-848.14	639.65	-383.33	413.48	256.29
203	-282.23	-981.69	625.49	-350.86	465.09	291.6
204	-611.82	-1270.02	566.65	-216.55	586.46	179.78
205	-995.85	-987.55	340.09	-126.62	556.4	4.3
206	-1045.41	-1349.37	216.8	-177.03	498.38	-42.88
207	-766.11	-1607.67	461.43	-91.22	452.09	-124.33
208	-582.03	-1365.48	616.21	147.49	438.6	-242.22
209	-158.2	-1234.13	584.96	219.67	427.98	-349.15
210	125	-1290.77	307.86	277.47	564.36	-350.86
211	-266.11	-1726.07	-288.33	269.74	516.3	-234.77
212	-1344.73	-1800.05	42.48	359.95	577.91	-140.32
213	-1374.76	-2053.71	-554.69	459.5	-18.31	190.34
214	816.41	-1494.87	-1034.67	906.98	-583.19	278.66
215	1671.63	-245.61	-1171.14	999.97	182.74	666.02
216	302	1155.52	387.21	637.05	704.9	726.68
217	-2883.54	1049.07	-533.45	424.87	496.15	686.34
218	-4093.51	-1312.74	-414.31	-467.35	-83.68	999.97
219	-2732.42	-2512.7	159.67	-235.41	-1000	999.97
220	-31.25	-840.09	256.1	292.72	-1000	999.97
221	881.1	-181.4	228.76	162.87	-1000	934.66
222	707.52	-675.29	1990.72	303.01	-1000	772.16
223	1268.55	1330.32	1888.92	-31.43	-629.09	999.97
224	-1262.7	1342.77	483.89	-373.93	-635.1	999.97
225	1313.48	-1949.71	1043.46	-891.6	-1000	742.07
226	3586.18	-183.59	1885.01	-118.38	-1000	419.86
227	2822.75	541.5	236.57	381.2	39	999.97
228	1799.07	1306.4	-1100.1	590.18	873.81	999.97
229	-565.92	-315.43	-1440.92	647.8	822.63	999.97
230	-1123.05	-2439.94	-239.26	644.04	311.25	999.97
231	133.79	-1005.86	769.29	605.38	371.8	999.97
232	-3366.7	-2348.88	1136.23	831.91	97.02	999.97
233	1181.4	1098.88	1150.39	999.97	-808.9	999.97
234	2927.49	2450.44	1271.97	999.97	-558.07	844.79
235	2036.62	2083.01	2177.25	342.5	-184.2	394.62
236	1561.52	251.95	1798.34	110.87	103.61	630.19
237	-196.29	-735.6	1492.43	152.47	-112.03	999.97
238	-228.27	-750.98	1420.41	223.69	-368.32	999.97
239	706.79	-338.62	1631.35	276.86	-775.94	999.97
240	1364.26	0.24	575.93	-24.44	-708.4	761.29
241	2861.08	-4043.21	-210.45	-570.71	-237.43	976.9
242	895.75	-2942.38	-334.23	-140.63	54.66	773.07
243	262.7	-1262.94	605.22	-49.5	-321.47	575.74
244	691.41	-1367.43	341.55	-297.73	-454.44	780.73
245	331.54	-1433.35	-146.73	-512.79	-549.35	999.97
246	3.66	-1937.99	-817.14	-334.32	-896.3	999.97
247	790.53	-2242.92	-1021.48	-66.65	-1000	999.97
248	-269.78	-2135.5	-1352.54	273.59	-1000	870.33
249	-1704.35	-1317.87	-1691.16	238.07	-1000	999.97
250	-1271	-1407.96	-1690.19	-277.1	-1000	999.97
251	-141.36	-2558.59	-180.91	-555.27	-1000	999.97
252	-967.29	-1949.46	-218.99	-195.62	-1000	999.97
253	-547.85	-1683.59	-563.96	-427	-1000	886.99
254	-512.21	-1719.48	-490.48	-468.96	-1000	614.47
255	576.9	-998.54	-121.83	-256.13	-1000	303.89
256	750.24	-220.21	-80.32	-357.85	-1000	-55.73
257	-87.16	-1237.06	-79.1	-622.83	-787.05	-293.18
258	330.81	-1866.94	287.35	-608.49	-677.49	-236.39
259	1419.92	-1989.5	272.95	-362.3	-366.46	-277.83
260	1417.97	-2489.75	-49.32	-412.17	-7.02	-167.79
261	2045.17	-2556.4	721.19	-325.29	234.62	-72.42
262	229.25	-2113.04	-177	287.84	739.87	-76.29
263	-236.33	-1854.74	213.87	401.61	420.35	90.73
264	636.47	-1865.72	347.9	515.75	60.58	338.38
265	1078.61	-1799.56	501.95	432.74	46.36	379.76
266	1037.11	-1719.97	866.7	309.42	232.88	287.81
267	222.17	-1696.29	864.01	240.72	337.68	177.31
268	115.72	-1544.68	754.15	145.05	346.65	211.43
269	-2.93	-1466.31	601.81	-15.59	376.04	192.47
270	-143.31	-1673.83	600.34	-32.35	396.7	171.08
271	-174.07	-1881.84	600.34	69.98	545.56	140.99
272	-296.39	-1781.49	300.54	370.64	495.45	186.16
273	-236.82	-1664.55	177.73	433.81	393.52	271.21
274	-191.41	-1708.74	349.61	420.17	465.58	396.48
275	-513.92	-1224.37	134.77	324.4	556.92	461.49
276	-503.17	-1037.6	761.23	265.08	551.27	410.68
277	-759.52	-916.26	405.03	377.56	547.55	178.44
278	-1262.21	-1023.44	432.13	384.98	419.56	-17.64
279	-1433.11	-1039.79	446.04	401.79	357.03	-98.33
280	-1453.61	-986.33	399.41	439	225.68	-207.89
281	-1308.35	-1092.04	301.51	401.12	109.8	-180.18
282	-1205.57	-957.52	565.67	321.78	3.08	-15.29
283	-1143.31	-1083.5	519.04	286.04	-120.39	194.95
284	-771.97	-1201.42	711.18	202.21	-163.33	446.56
285	-193.85	-989.75	931.4	121.67	-113.53	504.24
286	-385.25	-745.85	1022.46	172.36	37.75	275.18
287	-615.72	-621.58	979.49	258.24	134.25	146.73
288	-818.36	-319.34	577.15	215.15	104.06	196.59
289	-499.02	-807.62	854	102.33	65.73	351.75
290	-239.99	-971.68	816.16	121.61	74.55	403.56
291	-133.79	-561.52	852.05	109.59	97.84	522.64
292	-166.99	-373.29	1217.04	-35.28	124.73	625.09
293	-413.82	-893.07	1351.81	-38.02	263.58	789.37
294	-575.93	-1012.45	1113.77	98.02	322.72	848.57
295	-801.76	-612.3	894.29	183.23	201.26	830.11
296	-764.65	-179.69	882.57	193.48	137.27	791.72
297	-995.12	16.85	992.68	109.59	96.83	646.3
298	-848.63	-21	1042.72	49.71	11.29	397.89
299	-618.41	-31.01	942.87	123.75	24.75	194.89
300	-823.24	14.16	910.4	144.68	72.39	-27.07
301	-502.2	52.73	1047.61	127.32	94.09	-229.06
302	-447.27	88.13	856.69	118.53	158.29	-249.3
303	-573.97	-16.11	903.08	7.17	142.4	-191.22
304	-659.42	-442.87	649.17	-44.68	166.56	95.52
305	-933.59	-611.33	757.32	-96.8	76.75	391.94
306	-714.6	-506.59	753.17	-98.82	-36.32	547.76
307	-260.5	-75.93	576.9	-135.56	-54.32	556.49
308	-227.54	-86.43	483.89	-271.06	-27.19	459.01
309	-479	-45.65	852.54	-170.14	78.06	270.97
310	-740.97	-34.18	753.17	-101.56	92.44	35.16
311	-516.6	-63.48	1073.49	-84.14	28.5	-141.72
312	-583.01	-3.66	1151.12	-51.39	61.89	-134.34
313	-798.1	40.53	909.91	-81.18	38.7	-127.44
314	-750.98	-285.89	1106.93	-196.35	-43.79	-68.66
315	-393.07	-487.55	1150.39	-172.36	-103.64	82.43
316	-593.26	-473.14	1183.59	-113.59	-32.1	181.12
317	-668.46	-439.94	1113.28	-26.06	-72.97	174.8
318	-574.22	-289.06	926.03	-22.64	-94.48	62.81
319	-307.13	-423.34	1065.67	-25.27	-62.35	-1.13
320	-566.41	-293.7	883.79	49.77	92.25	-35.74
321	-637.7	-353.03	713.62	-8.67	110.9	-33.05
322	-657.47	-541.99	654.3	-37.41	149.99	25.54
323	-814.21	-663.82	717.77	52.25	111.05	9.49
324	-942.87	-772.95	808.35	240.42	-10.8	-77.27
325	-593.02	-513.67	717.04	316.96	-36.9	-117.61
326	-555.66	-591.55	734.62	420.93	81.82	-75.01
327	-695.07	-264.65	652.1	493.44	139.04	-37.26
328	-790.04	82.52	581.54	477.29	119.75	-85.33
329	-749.51	173.34	602.54	319.7	100.1	-76.29
330	-1062.5	-36.38	824.22	210.66	-6.99	32.14
331	-960.94	-162.6	992.19	191.89	-93.75	53.04
332	-622.56	43.7	1028.08	216.58	-187.68	66.62
333	-165.53	295.41	1132.81	145.72	-116.67	-4.58
334	-285.64	392.33	986.08	-21.39	95.95	-109.89
335	-621.34	198.73	1004.88	-227.2	189.12	-35.95
336	-1087.4	-319.82	1114.01	-262.15	26.55	164.79
337	-821.78	-228.27	1155.27	-252.01	-70.65	258.33
338	-272.46	80.57	1044.92	-235.17	-115.51	344.3
339	-171.88	-41.99	1175.29	-327.27	13.89	343.35
340	-506.59	-273.93	1130.62	-382.81	130.34	295.87
341	-593.51	-524.17	1111.08	-370.24	104.8	198.43
342	-647.46	-579.1	1082.76	-280.03	74.86	162.02
343	-639.4	-536.62	1152.59	-211.21	43.91	138.92
344	-588.87	-527.1	1076.42	-192.93	29.48	97.84
345	-384.03	-340.82	833.5	-202.15	43.43	82.67
346	-334.96	-430.91	889.89	-275.36	149.87	128.51
347	-626.71	-559.81	912.84	-386.17	192.69	156.46
348	-487.3	-630.86	945.31	-483.98	162.11	149.96
349	-484.13	-822.51	949.22	-501.07	164.03	151.28
350	-372.07	-943.12	1022.95	-459.32	173.37	178.41
351	-431.4	-1006.35	1012.7	-292.51	210.42	137.08
352	-670.65	-1193.6	675.78	-157.68	235.05	70.5
353	-769.29	-1384.77	605.71	-131.41	166.35	-6.1
354	-823.73	-1290.04	787.6	-46.63	135.68	-33.14
355	-731.93	-1156.74	637.45	102.29	64.91	-94.12
356	-758.3	-1346.44	977.54	164.55	29.69	-118.35
357	-718.75	-1469.73	936.52	419.56	-9.86	-52.28
358	-513.92	-1260.01	675.78	633.73	-25.94	86.98
359	-587.65	-1237.06	740.23	718.23	-17.7	110.84
360	-689.94	-1097.66	511.96	786.19	-63.6	164.37
361	-424.56	-1134.77	804.2	797.06	-52.28	253.6
362	93.26	-692.38	807.37	814.15	14.95	400.57
363	-353.76	-524.9	805.91	745.15	144.1	387.85
364	-515.14	-381.35	942.38	629.64	143.86	438.66
365	-552.73	34.18	583.74	501.98	62.84	427.89
366	-486.08	3.17	928.96	325.01	32.65	272.55
367	-312.5	62.74	1238.04	317.26	61.34	175.54
368	-443.85	389.4	1067.14	340.42	115.54	70.62
369	-551.03	459.47	991.94	252.23	78.46	44.31
370	-510.25	217.53	1179.93	111.42	78.06	185.61
371	-804.69	-130.37	899.9	14.16	81.42	436.89
372	-929.44	-274.41	947.02	8.7	-84.93	511.87
373	-532.47	6.84	835.21	56.85	-170.1	491.55
374	-245.85	267.33	978.76	118.62	-189.12	354.37
375	-257.81	153.08	949.95	132.11	-99.03	120.39
376	-316.16	115.23	920.65	105.93	-47.73	-12.18
377	-385.01	-132.08	936.28	113.1	-60.61	16.51
378	-387.94	-140.38	906.49	160.31	-116.09	59.78
379	-223.39	-67.38	800.78	164.49	-114.81	78.77
380	109.86	91.31	727.78	180.73	-52.06	17.52
381	194.34	188.48	985.6	97.32	81.7	8.24
382	-139.16	13.18	826.9	-17.97	199.49	139.53
383	-239.99	-80.57	801.76	-70.62	174.93	336.3
384	-666.02	-282.23	781.74	-117.31	109.95	415.86
385	-376.71	-122.31	773.93	-130.77	-72.54	540.92
386	32.71	-99.12	1060.79	-184.36	-160.49	430.66
387	451.66	329.1	957.28	-157.87	-94.85	301.54
388	441.89	114.26	1251.95	-237	22.06	191.71
389	-161.87	-105.47	1240.48	-265.63	124.48	52.8
390	-188.23	-327.64	1252.69	-152.1	85.91	-100.43
391	-175.54	-409.67	1247.8	17	30.7	-136.54
392	93.51	-209.23	1037.84	80.6	8.39	-91.77
393	-180.66	-464.11	955.81	103.36	-29.05	61.49
394	-135.74	-917.48	991.21	271.48	-170.78	363.13
395	-216.8	-806.4	849.37	388.67	-338.53	520.11
396	169.43	-594.97	790.04	476.72	-459.81	403.08
397	493.41	-12.21	698	480.35	-397.86	78.8
398	687.26	640.14	825.68	353.09	-334.9	15.41
399	1347.66	946.78	1066.16	32.2	-5.16	-107.94
400	-452.88	28.81	1484.38	-209.05	371.77	-136.54
401	-401.61	65.19	1410.64	-248.5	115.45	-256.56
402	410.64	-55.66	1500	-223.33	-6.53	-262.91
403	449.22	70.07	1378.42	-182.07	64	-238.4
404	210.45	154.79	954.83	-362.58	109.8	-132.26
405	169.19	-248.29	1154.54	-437.29	112.92	-49.26
406	-4.15	-670.41	1058.11	-429.87	128.72	132.6
407	351.56	-937.5	1146.73	-209.84	-47.27	325.81
408	827.88	-363.77	950.2	-37.41	-99.64	405.94
409	938.72	-141.85	1094.73	-37.96	22.95	299.96
410	671.63	-274.17	1121.83	-90.24	239.5	63.39
411	401.37	-376.46	1151.12	-105.32	358.25	-131.38
412	264.89	-702.64	1530.27	-80.78	390.14	-203.25
413	79.1	-271.73	1374.27	-56.06	378.11	-168.88
414	-182.86	-311.28	1386.23	-100.59	259.67	64.79
415	113.28	-427.98	1346.92	-217.93	62.93	262.05
416	146.24	-373.78	1109.38	-243.19	100.19	351.32
417	77.88	-611.57	1189.7	-394.84	241.79	171.17
418	177	-552	1267.82	-430.51	432.22	-90.48
419	253.17	-936.28	1360.6	-265.69	617.68	-209.66
420	-232.18	-703.61	1125.73	-141.63	550.81	-204.93
421	-400.15	-836.18	716.55	-271.33	467.41	-195.04
422	-418.7	-1353.03	939.7	-302.58	323.09	-104.37
423	-199.95	-1347.66	860.84	-106.75	271.76	-72.36
424	-259.77	-1375.24	822.75	124.73	355.8	-78.28
425	-416.75	-996.09	773.93	301.67	360.5	-146.64
426	-314.7	-578.37	874.02	262.85	345.92	-195.28
427	-836.91	-1202.15	998.05	11.57	302.86	-110.32
428	-847.66	-1427.98	1159.18	-37.99	94.12	-47.85
429	-464.84	-1103.03	1187.99	-22	60	-29.6
430	-607.67	-1103.52	1204.83	-73.94	90.64	5.1
431	-358.64	-884.52	1098.39	-160.98	138.89	25.24
432	-341.06	-1222.41	867.92	-274.72	180.63	-35.31
433	-688.96	-1678.71	574.46	-248.69	190.7	-80.99
434	-704.83	-1789.55	645.02	-90.61	110.02	-45.2
435	-511.96	-1708.98	702.88	178.68	23.77	53.8
436	-367.68	-1739.75	987.06	308.56	36.32	123.05
437	-400.15	-1811.04	645.26	448.33	73.88	373.29
438	-168.7	-1526.37	1370.61	687.41	-29.54	628.45
439	-319.34	-1525.63	361.08	999.97	-124.85	813.32
440	6.84	-1442.63	597.41	950.81	-174.5	886.57
441	93.26	-1153.56	632.81	978.7	-129.67	959.66
442	265.38	-493.16	536.87	931.64	-49.59	943.7
443	-88.38	-80.32	620.12	733.37	15.53	791.75
444	54.2	946.53	783.94	538.7	32.5	662.9
445	236.08	1309.08	1249.51	111.91	132.75	326.81
446	-300.78	605.47	1529.54	-226.26	357.18	99.79
447	-733.89	371.34	1368.41	-263.64	344.36	-5.34
448	-645.51	-120.61	1208.01	-309.51	249.51	-133.3
449	-1038.33	-981.45	1376.71	-234.68	284.27	-122.65
450	-927.98	-827.15	1037.6	37.99	184.66	112.61
451	-756.1	-503.42	541.26	50.26	14.74	334.78
452	-925.78	-1153.56	534.18	6.62	-16.02	504.76
453	-387.7	-749.02	387.21	-19.17	-191.59	823.58
454	251.95	-197.51	714.84	-107.45	-390.26	815.89
455	455.57	665.04	1199.22	-313.26	-222.2	541.29
456	635.5	163.57	1757.08	-428.89	35.71	51.94
457	333.25	15.87	1666.26	-350.71	279.54	-318.6
458	-109.62	-255.62	1306.4	-372.59	457.15	-389.47
459	-650.15	-861.57	1493.65	-299.38	444.98	-321.44
460	-1128.66	-741.21	804.93	-59.17	288.45	-153.35
461	-593.99	-570.56	804.93	-113.43	45.41	-18.59
462	-441.89	-634.52	1054.69	-44.56	-52.52	-12.15
463	-524.9	-715.82	786.62	115.57	-33.26	-12.91
464	-373.54	-933.59	1088.13	123.72	-106.11	-72.78
465	-230.96	-764.16	1051.76	243.44	-106.72	-136.11
466	-52.49	-229.74	1062.5	220.55	26.73	-130.65
467	-205.08	-85.21	1394.29	167.36	89.14	-118.16
468	-128.66	-283.45	1666.26	45.2	21.21	-71.38
469	-288.82	-745.61	1315.19	-40.04	19.1	52.22
470	-330.57	-766.36	1361.57	-127.87	-58.93	29.3
471	109.13	-422.12	1601.32	-82.49	-35.77	-34.88
472	160.16	-189.7	1407.96	-95.86	103.58	-66.71
473	-53.47	-552.98	1548.83	-116.15	135.38	-49.47
474	-410.64	-909.18	1218.51	-75.9	193.63	-66.16
475	-304.69	-873.54	1169.92	17.64	188.14	-179.63
476	-306.64	-713.62	1142.09	64.64	178.77	-221.74
477	-187.5	-730.71	1205.81	2.72	145.6	-182.89
478	-74.46	-779.54	1302.49	-63.72	126.53	-126.68
479	-4.39	-780.52	1286.62	-119.38	168.98	-93.05
480	-217.29	-921.39	1201.42	-194.43	216.34	-75.99
481	-408.45	-1038.33	1114.75	-247.38	221.74	-107.64
482	-145.51	-1061.28	1193.36	-314	198.79	-107.85
483	-333.01	-1136.96	1064.94	-323.33	225.95	-99.58
484	-672.12	-1337.16	783.2	-337.04	141.39	-37.26
485	-392.82	-1647.46	745.85	-257.97	52.03	59.94
486	-296.88	-1493.9	556.88	-72.75	94.36	57.16
487	-490.23	-1473.88	470.21	97.38	87.59	37.54
488	-533.69	-1403.81	427.25	238.65	9.77	-8.39
489	-367.92	-1348.14	613.28	304.84	-24.81	-33.11
490	-273.68	-1215.09	837.89	358.46	-29.91	-24.72
491	-454.83	-1382.08	980.22	314.18	35.58	122.13
492	-507.32	-1371.34	911.13	289.25	-45.44	246.06
493	-327.88	-1344.73	1072.27	245.7	-174.19	266.27
494	-109.86	-1229.74	1102.78	240.02	-183.84	243.74
495	109.86	-1112.3	1344.24	244.08	-53.41	203.03
496	49.56	-952.88	1291.5	200.5	122.59	150.88
497	-291.02	-1024.9	1322.27	202.12	174.07	82.86
498	-513.67	-1070.8	1163.09	264.95	227.6	-36.13
499	-509.77	-1411.13	1291.99	422.3	197.97	-144.07
500	-261.96	-1626.46	853.76	804.99	200.47	-323.7
501	-394.78	-1239.01	220.7	999.97	342.86	-491.03
502	-1071.53	-907.23	246.34	999.97	313.81	-656.89
503	-1453.86	-441.65	48.83	999.97	92.22	-756.9
504	-1460.45	-232.91	102.05	999.97	-227.42	-652.65
505	-553.22	135.25	473.39	992.77	-444.73	-760.19
506	-534.91	51.76	1105.22	873.23	-388.73	-858.25
507	-1046.39	461.67	959.72	657.78	-303.41	-830.84
508	-793.95	-221.19	1283.45	474.09	-193.73	-532.96
509	-406.49	-232.42	992.68	456.24	-42.85	-119.81
510	-546.14	588.38	843.51	468.66	-2.5	167.45
511	-249.27	761.72	876.95	189.09	-76.39	227.2
512	-278.08	944.09	934.08	-54.29	-94.6	14.8
513	-450.93	677.49	1009.77	-226.53	-84.96	-185.82
514	-670.41	42.48	899.17	-433.9	-74.74	-354.22
515	-764.89	-338.62	915.04	-438.51	-132.42	-387.36
516	-481.93	-1043.7	783.45	-401.86	-205.29	-136.32
517	57.86	-1235.11	899.17	-124.27	-284.36	24.02
518	95.21	-1131.35	736.33	88.9	-179.11	101.26
519	2.2	-761.23	740.72	64.54	-150.54	-49.1
520	129.88	-882.32	1433.35	165.92	-67.17	-143.74
521	-232.18	-852.05	1388.92	229.4	29.85	-226.75
522	-663.82	-794.92	1358.15	235.17	-143.04	-201.05
523	-30.27	-750.73	1255.13	201.84	-78.98	12.94
524	51.51	-292.72	1104.49	250.09	81.7	-98.14
525	-462.16	-154.05	1110.11	177.19	169.8	-130.22
526	-384.03	-76.42	1094.97	-0.21	121	-19.65
527	-248.54	-302.73	1323.24	-33.6	64.54	-7.54
528	-93.26	146	1522.71	-20.6	163.18	39.79
529	-229.74	37.84	896	-243.65	167.6	19.04
530	-67.38	-650.88	1264.65	-423.07	149.2	-69.03
531	-428.96	-892.33	1024.41	-390.78	278.84	-116.76
532	-420.41	-899.9	899.41	-415.65	166.6	-181.64
533	-162.11	-504.15	924.32	-621.98	176.42	-222.96
534	-449.46	-836.18	1144.04	-725.37	172.06	-234.86
535	-773.93	-1054.69	921.63	-839.32	143.49	-183.87
536	-685.79	-898.44	557.37	-888.03	-24.41	-129.61
537	1404.3	-2492.68	195.31	-560.64	77.76	-114.87
538	-479.74	-1686.28	553.71	-340.36	339.72	-75.32
539	-544.68	-1751.46	672.12	-148.13	225.01	69.7
540	-719.73	-1884.28	447.75	148.8	31.77	190.28
541	-652.1	-1862.55	396.24	344.85	-148.25	308.29
542	-744.14	-1631.84	463.62	522.83	-280.43	318.79
543	-67.38	-1134.52	568.12	501.71	-203.67	356.2
544	-469.24	-1305.66	-43.7	253.14	-69	434.97
545	-317.38	-1723.14	1221.68	174.87	-85.78	458.95
546	-504.64	-1829.35	868.9	526.73	-32.71	397.52
547	-264.16	-1816.65	782.23	691.13	17.97	196.78
548	-750.73	-1534.67	487.3	808.26	163.76	-179.93
549	-1138.43	-1048.1	479.49	694.49	220.64	-323.82
550	-1269.78	-931.64	528.81	481.17	186	-171.23
551	-974.61	-442.87	390.38	99.4	139.8	136.17
552	-653.81	-569.58	850.1	-76.63	128.27	230.04
553	-824.95	-1090.33	1053.71	-171.97	82.73	217.01
554	-937.74	-984.38	1016.11	-111.33	-11.14	206.39
555	-641.36	-1180.91	1210.21	-34.67	-200.74	191.47
556	119.63	-1353.52	1433.11	47.18	-289.61	134.61
557	-187.99	-978.52	1324.95	239.07	-97.5	93.26
558	-297.61	-331.05	1107.18	326.81	-30.67	31.37
559	-318.36	-14.4	1195.56	159.12	-39.86	-100.07
560	-307.86	106.45	1346.68	46.45	-44.77	-132.75
561	-191.16	-931.15	1681.88	-114.32	-37.87	-111.08
562	-26.37	-1177.25	1659.91	14.31	-30.73	-138.12
563	201.9	-573.24	1530.76	184.6	66.53	-180.11
564	5.37	-465.82	1446.53	270.26	256.96	-204.77
565	2.93	-567.38	426.51	193.12	240.91	-233.28
566	110.11	-730.71	985.84	-149.75	295.93	-271.7
567	-144.04	-1190.67	1196.78	-97.35	387.91	-321.53
568	-614.99	-1186.52	1039.55	-81.12	404.11	-307.71
569	-1069.82	-808.11	983.64	-126.01	314.51	-162.63
570	-895.75	-1033.45	919.19	-260.5	119.54	70.62
571	-589.36	-1599.12	995.85	-260.89	-33.36	149.66
572	-590.33	-1495.85	925.54	-116.91	-39.83	248.41
573	-458.98	-1592.77	828.37	-15.78	-42.02	338.93
574	-351.56	-1315.19	575.44	122.59	9.61	405.3
575	-281.49	-1128.91	346.44	130.49	114.62	333.28
576	-500	-942.14	175.78	82.92	165.01	264.68
577	-728.03	-836.43	406.01	9.83	197.63	208.47
578	-698.49	-470.21	380.13	-96.16	137.15	112.55
579	-790.77	-576.42	584.23	-267	78.49	120.54
580	-919.92	-1383.79	860.11	-364.11	62.62	149.14
581	-872.56	-1847.9	1110.11	-187.68	33.42	75.9
582	-844.73	-1871.58	1057.62	86.18	44.43	47.58
583	-708.01	-1842.77	879.64	188.17	56.06	36.96
584	-626.95	-1752.69	651.61	314.24	53.04	23.93
585	-598.88	-1895.02	389.89	236.82	80.84	50.63
586	-471.68	-2211.91	1160.4	396.33	36.01	-8.64
587	-560.3	-1271	233.89	937.53	108.76	8.33
588	-660.16	-755.62	140.63	968.17	110.53	57.59
589	-708.98	61.77	252.93	659.7	55.63	106.17
590	-726.81	-51.03	675.54	452.03	24.57	126.46
591	-900.63	-768.31	1038.57	126.16	-45.75	151.7
592	-725.34	-648.44	1096.68	58.53	-163.79	246.89
593	-354.25	-891.11	1353.52	69.95	-187.29	184.17
594	-246.09	-637.7	1265.87	143.28	-2.69	-10.53
595	-344.97	-536.62	1237.55	57.34	231.2	-150.51
596	-781.25	-521.48	1287.6	3.33	326.78	-103.18
597	-1262.94	-951.9	1037.84	-39.09	247.41	-48.68
598	-766.6	-904.54	1485.6	-197.94	-15.75	120.67
599	-505.62	-596.68	785.64	-4.76	-29.24	167.05
600	-264.65	-1367.68	1172.61	-2.53	3.85	149.05
601	-445.56	-938.96	744.87	246.12	143.95	77.61
602	-648.93	-860.35	878.66	273.41	169.34	49.93
603	-656.98	-656.01	784.67	245.27	155.79	42.97
604	-385.74	-370.61	997.07	88.41	149.9	-16.91
605	-722.9	-573.97	1417.72	-119.93	247.8	-82.28
606	-916.5	-1382.08	1201.17	-68.36	267.09	-95
607	-554.2	-1308.11	1062.74	-15.59	193.54	-39.15
608	-406.01	-940.67	957.76	106.48	300.08	39.12
609	-613.53	-608.64	790.04	93.44	355.77	58.14
610	-928.71	-665.53	650.63	35.58	279.69	77.3
611	-935.79	-1168.46	738.04	-24.99	133.88	188.66
612	-720.46	-936.52	732.91	84.96	18.92	255.92
613	-1063.48	-1049.32	782.47	182.68	15.56	247.5
614	-576.17	-541.26	289.79	317.47	-4.67	186.58
615	-465.09	-291.5	314.21	183.35	97.02	108.4
616	-1035.4	-283.94	223.88	132.84	88.5	109.65
617	-1266.36	-737.3	537.11	63.2	-108.06	229.55
618	-1163.33	-696.78	417.48	71.93	-304.57	359.62
619	-1049.32	-454.59	323.49	9.03	-326.32	406.62
620	-698.24	-557.37	405.52	-229.37	-271.21	359.62
621	-908.2	-752.93	1214.11	-134.4	-66.38	281.1
622	-960.21	-647.71	885.74	53.53	62.04	120.91
623	-1289.06	-760.5	735.6	25.3	30.24	-9.77
624	-1455.81	-876.22	799.07	51.61	-38.09	-49.47
625	-1235.84	-1041.75	899.9	121.67	-183.62	-74.74
626	-890.38	-713.62	862.79	255.62	-229.61	-81.85
627	-557.13	-408.94	1091.8	324.71	-204.9	-171.69
628	-660.89	-111.33	679.44	351.47	-46.78	-261.9
629	-587.4	-197.51	781.49	205.75	-277.62	-310.7
630	-327.64	-244.87	1306.15	203.95	-354.46	-288.51
631	-111.82	166.5	1229.98	159.73	-356.72	-273.44
632	40.53	-302.49	1403.56	-35.52	-354.49	-217.62
633	262.21	-772.95	1429.93	-143.25	-354.19	-120.7
634	378.42	-917.97	NaN	NaN	NaN	NaN
