# Supplementary material for: Complexes of vertebrate TMC1/2 and CIB2/3 proteins form hair-cell mechanotransduction cation channels
Source: eLife. 2025 Jan 8;12:RP89719. doi: 10.7554/eLife.89719 (PMC11709434; doi:10.7554/eLife.89719)
Supplement: Figure 3—source data 1. [file elife-89719-fig3-data1.zip › Figure 3H/homo/B6-3-T1.txt]

1.92	86.06	51.21	44.19	10
-134.03	-898.44	1224.12	86.18	51.15	44.13	9
-132.08	-899.17	1226.07	86.24	51.51	44.28	10
-133.30	-897.71	1221.19	86.18	50.99	44.04	8
-134.03	-898.19	1219.73	86.09	51.51	44.16	8
-133.06	-898.93	1223.63	86.21	51.06	44.07	10
-132.57	-898.68	1224.12	86.12	51.39	44.25	9
-134.77	-899.41	1223.88	85.85	51.61	44.25	10
-133.79	-899.90	1223.39	86.06	51.33	44.28	8
-133.30	-899.90	1224.37	86.12	51.30	44.13	8
-135.74	-898.44	1226.56	86.24	51.33	44.31	10
-132.08	-896.97	1223.63	86.03	51.21	44.22	9
-133.79	-898.93	1222.90	86.12	51.51	44.31	10
-135.01	-897.71	1224.85	86.09	51.09	44.10	8
-136.47	-896.73	1223.88	86.46	51.18	44.16	10
-133.54	-899.90	1226.56	85.85	51.48	44.25	8
-134.28	-898.19	1221.19	86.06	50.96	44.10	9
-133.30	-897.22	1221.44	86.18	51.45	44.25	10
-134.28	-897.46	1226.07	86.24	51.27	44.19	8
-132.57	-896.73	1224.37	86.27	51.36	44.25	10
-134.77	-897.71	1223.63	86.12	51.45	44.19	9
-133.79	-897.95	1224.12	86.24	51.15	44.10	10
-132.57	-897.22	1224.61	85.91	51.42	44.22	8
-131.35	-897.22	1224.61	85.94	51.30	44.19	8
-133.30	-896.97	1221.44	86.12	51.21	44.16	10
-134.03	-898.19	1222.17	86.21	51.51	44.16	9
-133.79	-895.75	1222.66	86.06	51.36	44.25	10
-134.52	-897.22	1224.85	85.97	51.45	44.25	8
-134.03	-897.46	1225.34	86.06	51.09	44.10	10
-133.79	-898.68	1225.34	86.40	51.30	44.16	8
-132.81	-897.95	1225.10	86.18	51.27	44.13	9
-135.50	-896.00	1224.12	86.27	51.33	44.22	10
-135.99	-900.15	1223.14	86.21	51.21	44.19	8
-132.57	-898.19	1223.88	85.97	51.12	44.04	10
-132.81	-897.22	1222.66	86.00	51.51	44.28	9
-133.79	-898.68	1225.59	85.88	51.39	44.19	10
-131.59	-898.19	1222.17	86.27	51.24	44.16	8
-134.52	-898.68	1224.37	86.18	51.36	44.19	8
-134.03	-899.66	1224.61	85.88	51.39	44.19	10
-136.72	-898.19	1220.70	85.91	51.27	44.19	9
-133.30	-898.19	1223.88	86.33	51.06	44.13	10
-131.10	-897.22	1222.90	86.33	51.15	44.16	8
-135.01	-898.44	1222.66	86.24	51.73	44.31	10
-134.28	-898.93	1221.92	86.09	51.09	44.07	8
-133.30	-899.41	1225.34	86.03	51.39	44.22	9
-133.54	-899.66	1228.52	86.15	51.18	44.19	10
-133.54	-896.97	1224.37	86.24	51.42	44.22	8
-136.23	-900.15	1224.85	86.09	51.42	44.22	10
-133.06	-898.19	1223.88	86.24	51.06	43.98	8
-132.32	-897.95	1224.85	86.12	51.51	44.28	11
-133.79	-900.39	1228.27	86.33	51.06	44.04	8
-133.30	-897.46	1222.66	86.06	51.51	44.22	8
-132.57	-898.19	1222.41	86.18	51.61	44.22	10
-134.77	-898.44	1222.17	86.15	51.06	44.13	9
-136.47	-898.68	1223.14	85.85	51.42	44.25	10
-135.50	-897.95	1224.61	85.94	51.21	44.19	8
-131.59	-898.44	1222.41	86.09	51.12	44.10	8
-135.01	-898.93	1223.14	86.27	51.33	44.19	10
-134.03	-900.39	1225.10	86.30	51.36	44.07	9
-135.50	-899.41	1224.12	86.24	51.54	44.22	10
-131.35	-898.93	1222.90	86.21	51.21	44.13	8
-133.06	-899.66	1223.88	86.18	51.24	44.19	10
-134.52	-896.97	1225.59	85.85	51.45	44.16	8
-134.28	-895.75	1223.14	85.85	51.48	44.25	9
-132.81	-897.95	1224.61	86.15	51.09	44.13	10
-132.32	-898.19	1223.39	86.21	51.27	44.19	8
-13.46	794.43	-675.60	-35.46	170.38	10
602.54	-713.62	983.89	-524.23	90.03	106.02	9
703.61	-665.77	745.36	-166.47	114.44	123.90	10
764.89	-822.02	406.98	164.79	110.02	93.35	8
557.62	-1099.12	312.74	325.41	70.34	62.07	10
490.97	-719.73	502.44	678.28	-129.85	65.98	8
1239.99	52.25	11.96	827.85	-232.24	201.26	11
1722.17	50.54	223.88	573.64	-59.23	269.38	8
1379.64	232.42	528.56	512.51	235.35	339.51	10
967.29	367.92	560.55	474.27	279.60	425.57	8
712.16	702.64	335.45	124.48	114.14	584.26	10
889.89	374.27	641.85	-68.66	68.21	660.86	9
838.62	12.45	768.07	-303.92	5.62	672.12	10
1073.97	-542.72	909.91	-296.94	-16.45	623.69	8
1394.53	-651.86	915.04	-153.05	67.84	477.48	10
976.56	-603.03	532.96	-102.26	149.51	312.53	9
1058.11	-674.07	635.74	-121.06	184.17	297.33	10
650.15	-425.29	601.81	-141.05	128.97	321.17	8
798.34	-815.92	574.22	-134.64	50.17	325.13	10
1021.48	-1058.35	215.58	-4.30	35.16	239.53	8
559.57	-1062.50	368.16	202.33	104.71	-69.18	11
499.51	-689.45	410.64	391.57	37.90	-236.30	10
937.50	-271.73	227.78	285.95	89.32	-226.84	8
845.95	-109.13	256.10	-31.40	261.08	-203.31	10
755.62	-281.74	553.22	-223.05	325.44	-146.42	9
922.61	-305.18	658.20	-273.65	360.23	-158.14	10
581.05	-690.43	1145.02	-306.85	379.76	-197.94	8
708.98	-546.63	1141.36	-184.45	288.76	-198.12	10
744.87	-356.45	1026.86	-147.52	280.70	-129.06	8
574.46	-701.90	1089.84	-242.07	259.49	-8.21	11
315.43	-1081.54	1138.92	-189.03	180.27	128.60	10
425.54	-1104.25	1309.81	-43.27	6.77	171.75	8
325.93	-1006.35	1287.60	207.31	-189.12	84.69	10
873.05	-189.45	757.32	135.13	-156.40	106.93	8
870.36	17.58	715.09	-47.88	-37.29	122.31	11
716.55	-242.92	822.75	-434.75	25.36	142.18	8
669.19	-432.13	928.47	-628.88	-94.70	87.13	10
1093.02	-688.72	921.39	-735.32	-187.16	12.02	8
1150.88	-969.73	724.85	-684.23	-109.68	-39.52	11
1114.50	-1026.61	557.13	-609.28	60.33	-74.28	8
1079.35	-1570.07	157.47	-352.23	148.80	-175.14	10
944.34	-1558.35	-37.60	106.54	202.51	-217.44	10
828.61	-1275.63	-85.45	326.17	167.85	-159.33	8
859.13	-1217.53	356.45	625.43	76.51	-5.98	11
781.74	-1223.39	559.81	732.97	45.38	263.92	8
846.19	-1108.64	588.87	678.99	-132.35	513.15	10
1074.46	-1074.95	612.30	489.90	-270.81	743.23	10
1680.66	-963.62	784.18	297.64	-297.49	825.50	9
1705.81	-793.95	821.53	174.13	-74.58	644.87	10
1494.14	-773.93	873.54	57.71	182.68	334.69	8
1225.10	-973.14	900.15	-3.14	289.06	179.78	10
979.00	-1073.00	668.95	-2.93	439.00	-8.79	8
489.01	-1228.27	646.48	8.24	444.46	-43.64	11
763.92	-1137.94	655.03	88.20	349.00	60.97	8
793.21	-1235.60	798.34	147.58	369.45	113.74	10
498.54	-1287.60	782.96	210.72	370.67	184.42	8
172.61	-1270.75	773.68	218.60	241.03	224.95	11
168.21	-1151.86	755.13	231.63	161.53	234.28	10
-53.22	-868.16	750.73	260.10	93.20	272.77	8
-93.75	-1005.37	1025.39	173.07	23.35	215.15	10
12.21	-643.55	1148.93	150.54	-22.64	11.81	8
375.24	-613.53	1239.26	1.07	-14.65	-196.26	11
353.27	-719.24	1161.87	-163.82	24.60	-313.69	8
498.29	-1146.00	876.95	-200.53	35.00	-368.32	10
746.58	-1635.01	831.05	-112.46	66.80	-390.78	8
624.76	-1594.73	650.63	200.96	87.13	-393.28	10
880.62	-1577.88	549.07	412.87	7.75	-272.49	9
1275.63	-1552.73	748.78	590.39	-3.17	-96.80	10
916.75	-1366.94	743.65	709.66	67.32	90.18	8
843.26	-788.33	695.31	693.39	30.21	279.75	10
758.79	-558.59	834.47	564.06	-7.02	361.82	9
777.34	-425.05	1126.95	472.29	2.35	342.62	10
703.37	-408.94	1138.18	412.45	33.39	249.45	8
675.05	-613.28	1039.06	338.53	38.39	178.50	10
723.39	-724.12	943.36	349.88	-1.04	112.43	8
1029.79	-907.71	916.99	370.85	36.56	96.34	11
1116.70	-761.96	970.21	443.48	109.50	45.01	8
803.47	-450.20	857.18	356.26	118.19	84.81	10
936.04	-676.03	1097.17	335.82	118.68	111.57	8
1213.87	-424.32	1093.99	322.69	145.05	156.22	11
1193.36	-558.84	880.13	237.12	252.01	149.69	10
913.82	-709.23	1000.24	146.97	338.07	150.24	8
962.65	-742.92	957.52	159.21	371.43	115.91	10
715.33	-880.86	802.98	188.02	479.31	65.28	8
733.64	-810.79	854.00	300.78	519.04	-53.13	11
631.10	-994.87	710.21	445.43	553.53	-128.48	8
460.21	-620.85	637.70	495.94	555.18	-113.19	10
501.71	-603.76	725.34	481.63	541.17	-104.52	8
311.04	-491.70	646.00	375.89	569.21	-82.31	10
11.47	-551.27	630.13	406.37	658.78	-53.96	11
-328.86	-585.69	249.76	447.51	672.52	-129.91	8
-428.96	-553.71	216.80	540.95	666.14	-256.13	10
-507.57	-322.51	185.79	564.82	678.01	-391.24	8
-635.74	-434.33	480.22	561.07	674.16	-442.23	11
-1008.06	-323.73	293.95	609.13	655.27	-482.03	8
-2080.81	-418.95	-514.16	654.21	484.38	-410.80	10
-2497.07	-703.37	-734.38	734.10	234.28	-128.51	10
1001.46	2310.55	2137.21	216.71	-178.19	274.81	8
-503.17	592.77	1064.70	-38.12	263.15	-135.47	11
-1340.33	-41.26	561.77	56.49	217.16	-197.72	10
-1403.08	-14.40	529.30	62.41	46.57	-161.59	8
-1515.14	-302.25	903.56	107.45	-40.77	-1.92	8
-1564.21	-308.11	715.82	136.05	-96.47	96.50	11
-1370.61	-54.93	485.35	123.84	-153.11	247.16	8
-667.24	-307.37	851.32	102.11	-300.02	273.68	10
-399.17	-264.89	484.62	163.06	-248.41	342.13	10
-690.43	-363.77	752.93	196.56	-208.28	447.17	8
73.97	598.63	716.80	295.07	-246.31	513.79	11
160.89	754.39	603.76	120.48	-116.67	398.10	8
113.53	545.17	731.69	-73.03	-15.72	246.80	10
350.83	366.46	698.49	-126.46	56.58	143.80	8
305.91	81.30	601.32	-233.00	176.39	-88.93	11
282.96	-116.94	740.97	-220.98	314.88	-263.85	8
-54.44	22.22	659.91	-135.50	402.25	-369.17	10
-304.44	20.02	854.74	-168.70	414.28	-437.50	8
-534.42	98.63	781.49	-190.95	379.94	-487.34	10
-892.33	1.71	817.38	-222.17	351.62	-493.74	9
-1191.89	-628.91	813.48	-250.37	241.39	-470.18	10
-1142.09	-774.17	558.59	-139.04	68.57	-471.37	8
-650.39	-622.56	754.15	-76.54	11.44	-458.80	10
-725.83	-508.54	670.65	-44.19	29.75	-445.95	8
-676.27	-587.65	791.02	-139.86	118.32	-272.71	11
-1092.04	-987.79	845.95	-120.61	84.59	-152.40	8
-1241.46	-1199.46	885.01	-84.81	8.18	-83.50	10
-757.57	-970.95	851.32	30.43	-113.43	-17.97	8
-816.65	-890.87	761.72	109.04	-113.31	-53.83	11
-800.29	-1079.83	649.90	207.43	-171.14	-52.40	8
-787.35	-676.76	830.81	226.84	-224.24	49.26	10
-805.18	-415.04	821.04	141.94	-297.39	97.69	8
-485.84	-10.74	987.79	-40.80	-214.51	37.14	10
16.11	-19.53	968.99	-76.29	-172.30	-2.69	9
268.55	-180.91	871.83	-216.31	-25.60	-13.46	8
52.49	-477.05	791.02	-315.25	173.89	100.92	10
-126.22	-584.23	622.56	-366.67	270.63	148.77	8
-200.68	-722.17	661.87	-407.29	355.59	199.10	10
-413.57	-848.14	639.65	-383.33	413.48	256.29	11
-282.23	-981.69	625.49	-350.86	465.09	291.60	8
-611.82	-1270.02	566.65	-216.55	586.46	179.78	10
-995.85	-987.55	340.09	-126.62	556.40	4.30	8
-1045.41	-1349.37	216.80	-177.03	498.38	-42.88	11
-766.11	-1607.67	461.43	-91.22	452.09	-124.33	8
-582.03	-1365.48	616.21	147.49	438.60	-242.22	10
-158.20	-1234.13	584.96	219.67	427.98	-349.15	10
125.00	-1290.77	307.86	277.47	564.36	-350.86	8
-266.11	-1726.07	-288.33	269.74	516.30	-234.77	11
-1344.73	-1800.05	42.48	359.95	577.91	-140.32	10
-1374.76	-2053.71	-554.69	459.50	-18.31	190.34	8
816.41	-1494.87	-1034.67	906.98	-583.19	278.66	10
1671.63	-245.61	-1171.14	999.97	182.74	666.02	11
302.00	1155.52	387.21	637.05	704.90	726.68	8
-2883.54	1049.07	-533.45	424.87	496.15	686.34	10
-4093.51	-1312.74	-414.31	-467.35	-83.68	999.97	10
-2732.42	-2512.70	159.67	-235.41	-1000.00	999.97	8
-31.25	-840.09	256.10	292.72	-1000.00	999.97	11
881.10	-181.40	228.76	162.87	-1000.00	934.66	10
707.52	-675.29	1990.72	303.01	-1000.00	772.16	8
1268.55	1330.32	1888.92	-31.43	-629.09	999.97	10
-1262.70	1342.77	483.89	-373.93	-635.10	999.97	11
1313.48	-1949.71	1043.46	-891.60	-1000.00	742.07	8
3586.18	-183.59	1885.01	-118.38	-1000.00	419.86	10
2822.75	541.50	236.57	381.20	39.00	999.97	10
1799.07	1306.40	-1100.10	590.18	873.81	999.97	8
-565.92	-315.43	-1440.92	647.80	822.63	999.97	11
-1123.05	-2439.94	-239.26	644.04	311.25	999.97	10
133.79	-1005.86	769.29	605.38	371.80	999.97	8
-3366.70	-2348.88	1136.23	831.91	97.02	999.97	10
1181.40	1098.88	1150.39	999.97	-808.90	999.97	11
2927.49	2450.44	1271.97	999.97	-558.07	844.79	8
2036.62	2083.01	2177.25	342.50	-184.20	394.62	10
1561.52	251.95	1798.34	110.87	103.61	630.19	10
-196.29	-735.60	1492.43	152.47	-112.03	999.97	11
-228.27	-750.98	1420.41	223.69	-368.32	999.97	8
706.79	-338.62	1631.35	276.86	-775.94	999.97	10
1364.26	0.24	575.93	-24.44	-708.40	761.29	8
2861.08	-4043.21	-210.45	-570.71	-237.43	976.90	10
895.75	-2942.38	-334.23	-140.63	54.66	773.07	11
262.70	-1262.94	605.22	-49.50	-321.47	575.74	8
691.41	-1367.43	341.55	-297.73	-454.44	780.73	10
331.54	-1433.35	-146.73	-512.79	-549.35	999.97	8
3.66	-1937.99	-817.14	-334.32	-896.30	999.97	10
790.53	-2242.92	-1021.48	-66.65	-1000.00	999.97	11
-269.78	-2135.50	-1352.54	273.59	-1000.00	870.33	8
-1704.35	-1317.87	-1691.16	238.07	-1000.00	999.97	10
-1271.00	-1407.96	-1690.19	-277.10	-1000.00	999.97	10
-141.36	-2558.59	-180.91	-555.27	-1000.00	999.97	11
-967.29	-1949.46	-218.99	-195.62	-1000.00	999.97	8
-547.85	-1683.59	-563.96	-427.00	-1000.00	886.99	10
-512.21	-1719.48	-490.48	-468.96	-1000.00	614.47	10
576.90	-998.54	-121.83	-256.13	-1000.00	303.89	11
750.24	-220.21	-80.32	-357.85	-1000.00	-55.73	8
-87.16	-1237.06	-79.10	-622.83	-787.05	-293.18	10
330.81	-1866.94	287.35	-608.49	-677.49	-236.39	8
1419.92	-1989.50	272.95	-362.30	-366.46	-277.83	10
1417.97	-2489.75	-49.32	-412.17	-7.02	-167.79	11
2045.17	-2556.40	721.19	-325.29	234.62	-72.42	8
229.25	-2113.04	-177.00	287.84	739.87	-76.29	10
-236.33	-1854.74	213.87	401.61	420.35	90.73	8
636.47	-1865.72	347.90	515.75	60.58	338.38	11
1078.61	-1799.56	501.95	432.74	46.36	379.76	10
1037.11	-1719.97	866.70	309.42	232.88	287.81	8
222.17	-1696.29	864.01	240.72	337.68	177.31	10
115.72	-1544.68	754.15	145.05	346.65	211.43	8
-2.93	-1466.31	601.81	-15.59	376.04	192.47	11
-143.31	-1673.83	600.34	-32.35	396.70	171.08	10
-174.07	-1881.84	600.34	69.98	545.56	140.99	8
-296.39	-1781.49	300.54	370.64	495.45	186.16	10
-236.82	-1664.55	177.73	433.81	393.52	271.21	8
-191.41	-1708.74	349.61	420.17	465.58	396.48	11
-513.92	-1224.37	134.77	324.40	556.92	461.49	10
-503.17	-1037.60	761.23	265.08	551.27	410.68	8
-759.52	-916.26	405.03	377.56	547.55	178.44	10
-1262.21	-1023.44	432.13	384.98	419.56	-17.64	9
-1433.11	-1039.79	446.04	401.79	357.03	-98.33	10
-1453.61	-986.33	399.41	439.00	225.68	-207.89	10
-1308.35	-1092.04	301.51	401.12	109.80	-180.18	8
-1205.57	-957.52	565.67	321.78	3.08	-15.29	11
-1143.31	-1083.50	519.04	286.04	-120.39	194.95	8
-771.97	-1201.42	711.18	202.21	-163.33	446.56	10
-193.85	-989.75	931.40	121.67	-113.53	504.24	10
-385.25	-745.85	1022.46	172.36	37.75	275.18	8
-615.72	-621.58	979.49	258.24	134.25	146.73	11
-818.36	-319.34	577.15	215.15	104.06	196.59	8
-499.02	-807.62	854.00	102.33	65.73	351.75	10
-239.99	-971.68	816.16	121.61	74.55	403.56	8
-133.79	-561.52	852.05	109.59	97.84	522.64	10
-166.99	-373.29	1217.04	-35.28	124.73	625.09	9
-413.82	-893.07	1351.81	-38.02	263.58	789.37	10
-575.93	-1012.45	1113.77	98.02	322.72	848.57	10
-801.76	-612.30	894.29	183.23	201.26	830.11	8
-764.65	-179.69	882.57	193.48	137.27	791.72	11
-995.12	16.85	992.68	109.59	96.83	646.30	8
-848.63	-21.00	1042.72	49.71	11.29	397.89	10
-618.41	-31.01	942.87	123.75	24.75	194.89	8
-823.24	14.16	910.40	144.68	72.39	-27.07	10
-502.20	52.73	1047.61	127.32	94.09	-229.06	9
-447.27	88.13	856.69	118.53	158.29	-249.30	8
-573.97	-16.11	903.08	7.17	142.40	-191.22	10
-659.42	-442.87	649.17	-44.68	166.56	95.52	8
-933.59	-611.33	757.32	-96.80	76.75	391.94	10
-714.60	-506.59	753.17	-98.82	-36.32	547.76	9
-260.50	-75.93	576.90	-135.56	-54.32	556.49	10
-227.54	-86.43	483.89	-271.06	-27.19	459.01	8
-479.00	-45.65	852.54	-170.14	78.06	270.97	8
-740.97	-34.18	753.17	-101.56	92.44	35.16	11
-516.60	-63.48	1073.49	-84.14	28.50	-141.72	8
-583.01	-3.66	1151.12	-51.39	61.89	-134.34	10
-798.10	40.53	909.91	-81.18	38.70	-127.44	8
-750.98	-285.89	1106.93	-196.35	-43.79	-68.66	10
-393.07	-487.55	1150.39	-172.36	-103.64	82.43	9
-593.26	-473.14	1183.59	-113.59	-32.10	181.12	10
-668.46	-439.94	1113.28	-26.06	-72.97	174.80	8
-574.22	-289.06	926.03	-22.64	-94.48	62.81	10
-307.13	-423.34	1065.67	-25.27	-62.35	-1.13	8
-566.41	-293.70	883.79	49.77	92.25	-35.74	11
-637.70	-353.03	713.62	-8.67	110.90	-33.05	8
-657.47	-541.99	654.30	-37.41	149.99	25.54	8
-814.21	-663.82	717.77	52.25	111.05	9.49	10
-942.87	-772.95	808.35	240.42	-10.80	-77.27	9
-593.02	-513.67	717.04	316.96	-36.90	-117.61	10
-555.66	-591.55	734.62	420.93	81.82	-75.01	8
-695.07	-264.65	652.10	493.44	139.04	-37.26	10
-790.04	82.52	581.54	477.29	119.75	-85.33	8
-749.51	173.34	602.54	319.70	100.10	-76.29	9
-1062.50	-36.38	824.22	210.66	-6.99	32.14	10
-960.94	-162.60	992.19	191.89	-93.75	53.04	8
-622.56	43.70	1028.08	216.58	-187.68	66.62	10
-165.53	295.41	1132.81	145.72	-116.67	-4.58	8
-285.64	392.33	986.08	-21.39	95.95	-109.89	11
-621.34	198.73	1004.88	-227.20	189.12	-35.95	8
-1087.40	-319.82	1114.01	-262.15	26.55	164.79	10
-821.78	-228.27	1155.27	-252.01	-70.65	258.33	8
-272.46	80.57	1044.92	-235.17	-115.51	344.30	11
-171.88	-41.99	1175.29	-327.27	13.89	343.35	8
-506.59	-273.93	1130.62	-382.81	130.34	295.87	10
-593.51	-524.17	1111.08	-370.24	104.80	198.43	10
-647.46	-579.10	1082.76	-280.03	74.86	162.02	8
-639.40	-536.62	1152.59	-211.21	43.91	138.92	11
-588.87	-527.10	1076.42	-192.93	29.48	97.84	8
-384.03	-340.82	833.50	-202.15	43.43	82.67	10
-334.96	-430.91	889.89	-275.36	149.87	128.51	8
-626.71	-559.81	912.84	-386.17	192.69	156.46	11
-487.30	-630.86	945.31	-483.98	162.11	149.96	8
-484.13	-822.51	949.22	-501.07	164.03	151.28	10
-372.07	-943.12	1022.95	-459.32	173.37	178.41	10
-431.40	-1006.35	1012.70	-292.51	210.42	137.08	8
-670.65	-1193.60	675.78	-157.68	235.05	70.50	11
-769.29	-1384.77	605.71	-131.41	166.35	-6.10	8
-823.73	-1290.04	787.60	-46.63	135.68	-33.14	10
-731.93	-1156.74	637.45	102.29	64.91	-94.12	10
-758.30	-1346.44	977.54	164.55	29.69	-118.35	8
-718.75	-1469.73	936.52	419.56	-9.86	-52.28	11
-513.92	-1260.01	675.78	633.73	-25.94	86.98	8
-587.65	-1237.06	740.23	718.23	-17.70	110.84	10
-689.94	-1097.66	511.96	786.19	-63.60	164.37	8
-424.56	-1134.77	804.20	797.06	-52.28	253.60	11
93.26	-692.38	807.37	814.15	14.95	400.57	8
-353.76	-524.90	805.91	745.15	144.10	387.85	10
-515.14	-381.35	942.38	629.64	143.86	438.66	8
-552.73	34.18	583.74	501.98	62.84	427.89	10
-486.08	3.17	928.96	325.01	32.65	272.55	9
-312.50	62.74	1238.04	317.26	61.34	175.54	10
-443.85	389.40	1067.14	340.42	115.54	70.62	8
-551.03	459.47	991.94	252.23	78.46	44.31	10
-510.25	217.53	1179.93	111.42	78.06	185.61	9
-804.69	-130.37	899.90	14.16	81.42	436.89	10
-929.44	-274.41	947.02	8.70	-84.93	511.87	8
-532.47	6.84	835.21	56.85	-170.10	491.55	8
-245.85	267.33	978.76	118.62	-189.12	354.37	10
-257.81	153.08	949.95	132.11	-99.03	120.39	9
-316.16	115.23	920.65	105.93	-47.73	-12.18	10
-385.01	-132.08	936.28	113.10	-60.61	16.51	8
-387.94	-140.38	906.49	160.31	-116.09	59.78	10
-223.39	-67.38	800.78	164.49	-114.81	78.77	8
109.86	91.31	727.78	180.73	-52.06	17.52	11
194.34	188.48	985.60	97.32	81.70	8.24	8
-139.16	13.18	826.90	-17.97	199.49	139.53	8
-239.99	-80.57	801.76	-70.62	174.93	336.30	10
-666.02	-282.23	781.74	-117.31	109.95	415.86	8
-376.71	-122.31	773.93	-130.77	-72.54	540.92	11
32.71	-99.12	1060.79	-184.36	-160.49	430.66	8
451.66	329.10	957.28	-157.87	-94.85	301.54	10
441.89	114.26	1251.95	-237.00	22.06	191.71	8
-161.87	-105.47	1240.48	-265.63	124.48	52.80	11
-188.23	-327.64	1252.69	-152.10	85.91	-100.43	8
-175.54	-409.67	1247.80	17.00	30.70	-136.54	10
93.51	-209.23	1037.84	80.60	8.39	-91.77	8
-180.66	-464.11	955.81	103.36	-29.05	61.49	10
-135.74	-917.48	991.21	271.48	-170.78	363.13	9
-216.80	-806.40	849.37	388.67	-338.53	520.11	10
169.43	-594.97	790.04	476.72	-459.81	403.08	8
493.41	-12.21	698.00	480.35	-397.86	78.80	10
687.26	640.14	825.68	353.09	-334.90	15.41	9
1347.66	946.78	1066.16	32.20	-5.16	-107.94	10
-452.88	28.81	1484.38	-209.05	371.77	-136.54	8
-401.61	65.19	1410.64	-248.50	115.45	-256.56	10
410.64	-55.66	1500.00	-223.33	-6.53	-262.91	8
449.22	70.07	1378.42	-182.07	64.00	-238.40	11
210.45	154.79	954.83	-362.58	109.80	-132.26	8
169.19	-248.29	1154.54	-437.29	112.92	-49.26	10
-4.15	-670.41	1058.11	-429.87	128.72	132.60	8
351.56	-937.50	1146.73	-209.84	-47.27	325.81	10
827.88	-363.77	950.20	-37.41	-99.64	405.94	9
938.72	-141.85	1094.73	-37.96	22.95	299.96	10
671.63	-274.17	1121.83	-90.24	239.50	63.39	8
401.37	-376.46	1151.12	-105.32	358.25	-131.38	10
264.89	-702.64	1530.27	-80.78	390.14	-203.25	11
79.10	-271.73	1374.27	-56.06	378.11	-168.88	8
-182.86	-311.28	1386.23	-100.59	259.67	64.79	10
113.28	-427.98	1346.92	-217.93	62.93	262.05	8
146.24	-373.78	1109.38	-243.19	100.19	351.32	10
77.88	-611.57	1189.70	-394.84	241.79	171.17	9
177.00	-552.00	1267.82	-430.51	432.22	-90.48	10
253.17	-936.28	1360.60	-265.69	617.68	-209.66	10
-232.18	-703.61	1125.73	-141.63	550.81	-204.93	8
-400.15	-836.18	716.55	-271.33	467.41	-195.04	11
-418.70	-1353.03	939.70	-302.58	323.09	-104.37	8
-199.95	-1347.66	860.84	-106.75	271.76	-72.36	10
-259.77	-1375.24	822.75	124.73	355.80	-78.28	10
-416.75	-996.09	773.93	301.67	360.50	-146.64	8
-314.70	-578.37	874.02	262.85	345.92	-195.28	11
-836.91	-1202.15	998.05	11.57	302.86	-110.32	8
-847.66	-1427.98	1159.18	-37.99	94.12	-47.85	10
-464.84	-1103.03	1187.99	-22.00	60.00	-29.60	8
-607.67	-1103.52	1204.83	-73.94	90.64	5.10	11
-358.64	-884.52	1098.39	-160.98	138.89	25.24	8
-341.06	-1222.41	867.92	-274.72	180.63	-35.31	10
-688.96	-1678.71	574.46	-248.69	190.70	-80.99	8
-704.83	-1789.55	645.02	-90.61	110.02	-45.20	10
-511.96	-1708.98	702.88	178.68	23.77	53.80	11
-367.68	-1739.75	987.06	308.56	36.32	123.05	8
-400.15	-1811.04	645.26	448.33	73.88	373.29	10
-168.70	-1526.37	1370.61	687.41	-29.54	628.45	8
-319.34	-1525.63	361.08	999.97	-124.85	813.32	10
6.84	-1442.63	597.41	950.81	-174.50	886.57	9
93.26	-1153.56	632.81	978.70	-129.67	959.66	10
265.38	-493.16	536.87	931.64	-49.59	943.70	10
-88.38	-80.32	620.12	733.37	15.53	791.75	8
54.20	946.53	783.94	538.70	32.50	662.90	9
236.08	1309.08	1249.51	111.91	132.75	326.81	10
-300.78	605.47	1529.54	-226.26	357.18	99.79	8
-733.89	371.34	1368.41	-263.64	344.36	-5.34	10
-645.51	-120.61	1208.01	-309.51	249.51	-133.30	8
-1038.33	-981.45	1376.71	-234.68	284.27	-122.65	11
-927.98	-827.15	1037.60	37.99	184.66	112.61	10
-756.10	-503.42	541.26	50.26	14.74	334.78	8
-925.78	-1153.56	534.18	6.62	-16.02	504.76	10
-387.70	-749.02	387.21	-19.17	-191.59	823.58	9
251.95	-197.51	714.84	-107.45	-390.26	815.89	10
455.57	665.04	1199.22	-313.26	-222.20	541.29	8
635.50	163.57	1757.08	-428.89	35.71	51.94	10
333.25	15.87	1666.26	-350.71	279.54	-318.60	8
-109.62	-255.62	1306.40	-372.59	457.15	-389.47	11
-650.15	-861.57	1493.65	-299.38	444.98	-321.44	10
-1128.66	-741.21	804.93	-59.17	288.45	-153.35	8
-593.99	-570.56	804.93	-113.43	45.41	-18.59	10
-441.89	-634.52	1054.69	-44.56	-52.52	-12.15	8
-524.90	-715.82	786.62	115.57	-33.26	-12.91	11
-373.54	-933.59	1088.13	123.72	-106.11	-72.78	8
-230.96	-764.16	1051.76	243.44	-106.72	-136.11	10
-52.49	-229.74	1062.50	220.55	26.73	-130.65	10
-205.08	-85.21	1394.29	167.36	89.14	-118.16	9
-128.66	-283.45	1666.26	45.20	21.21	-71.38	10
-288.82	-745.61	1315.19	-40.04	19.10	52.22	8
-330.57	-766.36	1361.57	-127.87	-58.93	29.30	8
109.13	-422.12	1601.32	-82.49	-35.77	-34.88	10
160.16	-189.70	1407.96	-95.86	103.58	-66.71	9
-53.47	-552.98	1548.83	-116.15	135.38	-49.47	10
-410.64	-909.18	1218.51	-75.90	193.63	-66.16	8
-304.69	-873.54	1169.92	17.64	188.14	-179.63	10
-306.64	-713.62	1142.09	64.64	178.77	-221.74	11
-187.50	-730.71	1205.81	2.72	145.60	-182.89	8
-74.46	-779.54	1302.49	-63.72	126.53	-126.68	10
-4.39	-780.52	1286.62	-119.38	168.98	-93.05	8
-217.29	-921.39	1201.42	-194.43	216.34	-75.99	10
-408.45	-1038.33	1114.75	-247.38	221.74	-107.64	9
-145.51	-1061.28	1193.36	-314.00	198.79	-107.85	10
-333.01	-1136.96	1064.94	-323.33	225.95	-99.58	10
-672.12	-1337.16	783.20	-337.04	141.39	-37.26	8
-392.82	-1647.46	745.85	-257.97	52.03	59.94	11
-296.88	-1493.90	556.88	-72.75	94.36	57.16	8
-490.23	-1473.88	470.21	97.38	87.59	37.54	10
-533.69	-1403.81	427.25	238.65	9.77	-8.39	8
-367.92	-1348.14	613.28	304.84	-24.81	-33.11	10
-273.68	-1215.09	837.89	358.46	-29.91	-24.72	9
-454.83	-1382.08	980.22	314.18	35.58	122.13	10
-507.32	-1371.34	911.13	289.25	-45.44	246.06	8
-327.88	-1344.73	1072.27	245.70	-174.19	266.27	10
-109.86	-1229.74	1102.78	240.02	-183.84	243.74	8
109.86	-1112.30	1344.24	244.08	-53.41	203.03	11
49.56	-952.88	1291.50	200.50	122.59	150.88	10
-291.02	-1024.90	1322.27	202.12	174.07	82.86	8
-513.67	-1070.80	1163.09	264.95	227.60	-36.13	10
-509.77	-1411.13	1291.99	422.30	197.97	-144.07	9
-261.96	-1626.46	853.76	804.99	200.47	-323.70	10
-394.78	-1239.01	220.70	999.97	342.86	-491.03	10
-1071.53	-907.23	246.34	999.97	313.81	-656.89	8
-1453.86	-441.65	48.83	999.97	92.22	-756.90	10
-1460.45	-232.91	102.05	999.97	-227.42	-652.65	11
-553.22	135.25	473.39	992.77	-444.73	-760.19	8
-534.91	51.76	1105.22	873.23	-388.73	-858.25	10
-1046.39	461.67	959.72	657.78	-303.41	-830.84	8
-793.95	-221.19	1283.45	474.09	-193.73	-532.96	11
-406.49	-232.42	992.68	456.24	-42.85	-119.81	10
-546.14	588.38	843.51	468.66	-2.50	167.45	8
-249.27	761.72	876.95	189.09	-76.39	227.20	10
-278.08	944.09	934.08	-54.29	-94.60	14.80	8
-450.93	677.49	1009.77	-226.53	-84.96	-185.82	9
-670.41	42.48	899.17	-433.90	-74.74	-354.22	10
-764.89	-338.62	915.04	-438.51	-132.42	-387.36	8
-481.93	-1043.70	783.45	-401.86	-205.29	-136.32	10
57.86	-1235.11	899.17	-124.27	-284.36	24.02	11
95.21	-1131.35	736.33	88.90	-179.11	101.26	8
2.20	-761.23	740.72	64.54	-150.54	-49.10	10
129.88	-882.32	1433.35	165.92	-67.17	-143.74	8
-232.18	-852.05	1388.92	229.40	29.85	-226.75	10
-663.82	-794.92	1358.15	235.17	-143.04	-201.05	9
-30.27	-750.73	1255.13	201.84	-78.98	12.94	10
51.51	-292.72	1104.49	250.09	81.70	-98.14	8
-462.16	-154.05	1110.11	177.19	169.80	-130.22	10
-384.03	-76.42	1094.97	-0.21	121.00	-19.65	8
-248.54	-302.73	1323.24	-33.60	64.54	-7.54	11
-93.26	146.00	1522.71	-20.60	163.18	39.79	8
-229.74	37.84	896.00	-243.65	167.60	19.04	10
-67.38	-650.88	1264.65	-423.07	149.20	-69.03	8
-428.96	-892.33	1024.41	-390.78	278.84	-116.76	9
-420.41	-899.90	899.41	-415.65	166.60	-181.64	10
-162.11	-504.15	924.32	-621.98	176.42	-222.96	10
-449.46	-836.18	1144.04	-725.37	172.06	-234.86	8
-773.93	-1054.69	921.63	-839.32	143.49	-183.87	10
-685.79	-898.44	557.37	-888.03	-24.41	-129.61	11
1404.30	-2492.68	195.31	-560.64	77.76	-114.87	8
-479.74	-1686.28	553.71	-340.36	339.72	-75.32	10
-544.68	-1751.46	672.12	-148.13	225.01	69.70	8
-719.73	-1884.28	447.75	148.80	31.77	190.28	11
-652.10	-1862.55	396.24	344.85	-148.25	308.29	8
-744.14	-1631.84	463.62	522.83	-280.43	318.79	10
-67.38	-1134.52	568.12	501.71	-203.67	356.20	10
-469.24	-1305.66	-43.70	253.14	-69.00	434.97	8
-317.38	-1723.14	1221.68	174.87	-85.78	458.95	11
-504.64	-1829.35	868.90	526.73	-32.71	397.52	8
-264.16	-1816.65	782.23	691.13	17.97	196.78	10
-750.73	-1534.67	487.30	808.26	163.76	-179.93	10
-1138.43	-1048.10	479.49	694.49	220.64	-323.82	8
-1269.78	-931.64	528.81	481.17	186.00	-171.23	11
-974.61	-442.87	390.38	99.40	139.80	136.17	10
-653.81	-569.58	850.10	-76.63	128.27	230.04	8
-824.95	-1090.33	1053.71	-171.97	82.73	217.01	10
-937.74	-984.38	1016.11	-111.33	-11.14	206.39	9
-641.36	-1180.91	1210.21	-34.67	-200.74	191.47	10
119.63	-1353.52	1433.11	47.18	-289.61	134.61	8
-187.99	-978.52	1324.95	239.07	-97.50	93.26	10
-297.61	-331.05	1107.18	326.81	-30.67	31.37	11
-318.36	-14.40	1195.56	159.12	-39.86	-100.07	8
-307.86	106.45	1346.68	46.45	-44.77	-132.75	10
-191.16	-931.15	1681.88	-114.32	-37.87	-111.08	8
-26.37	-1177.25	1659.91	14.31	-30.73	-138.12	10
201.90	-573.24	1530.76	184.60	66.53	-180.11	9
5.37	-465.82	1446.53	270.26	256.96	-204.77	10
2.93	-567.38	426.51	193.12	240.91	-233.28	8
110.11	-730.71	985.84	-149.75	295.93	-271.70	10
-144.04	-1190.67	1196.78	-97.35	387.91	-321.53	8
-614.99	-1186.52	1039.55	-81.12	404.11	-307.71	11
-1069.82	-808.11	983.64	-126.01	314.51	-162.63	10
-895.75	-1033.45	919.19	-260.50	119.54	70.62	8
-589.36	-1599.12	995.85	-260.89	-33.36	149.66	10
-590.33	-1495.85	925.54	-116.91	-39.83	248.41	9
-458.98	-1592.77	828.37	-15.78	-42.02	338.93	10
-351.56	-1315.19	575.44	122.59	9.61	405.30	8
-281.49	-1128.91	346.44	130.49	114.62	333.28	10
-500.00	-942.14	175.78	82.92	165.01	264.68	10
-728.03	-836.43	406.01	9.83	197.63	208.47	9
-698.49	-470.21	380.13	-96.16	137.15	112.55	10
-790.77	-576.42	584.23	-267.00	78.49	120.54	8
-919.92	-1383.79	860.11	-364.11	62.62	149.14	10
-872.56	-1847.90	1110.11	-187.68	33.42	75.90	8
-844.73	-1871.58	1057.62	86.18	44.43	47.58	11
-708.01	-1842.77	879.64	188.17	56.06	36.96	8
-626.95	-1752.69	651.61	314.24	53.04	23.93	10
-598.88	-1895.02	389.89	236.82	80.84	50.63	8
-471.68	-2211.91	1160.40	396.33	36.01	-8.64	11
-560.30	-1271.00	233.89	937.53	108.76	8.33	8
-660.16	-755.62	140.63	968.17	110.53	57.59	10
-708.98	61.77	252.93	659.70	55.63	106.17	8
-726.81	-51.03	675.54	452.03	24.57	126.46	8
-900.63	-768.31	1038.57	126.16	-45.75	151.70	11
-725.34	-648.44	1096.68	58.53	-163.79	246.89	8
-354.25	-891.11	1353.52	69.95	-187.29	184.17	10
-246.09	-637.70	1265.87	143.28	-2.69	-10.53	10
-344.97	-536.62	1237.55	57.34	231.20	-150.51	9
-781.25	-521.48	1287.60	3.33	326.78	-103.18	10
-1262.94	-951.90	1037.84	-39.09	247.41	-48.68	8
-766.60	-904.54	1485.60	-197.94	-15.75	120.67	10
-505.62	-596.68	785.64	-4.76	-29.24	167.05	8
-264.65	-1367.68	1172.61	-2.53	3.85	149.05	11
-445.56	-938.96	744.87	246.12	143.95	77.61	8
-648.93	-860.35	878.66	273.41	169.34	49.93	10
-656.98	-656.01	784.67	245.27	155.79	42.97	8
-385.74	-370.61	997.07	88.41	149.90	-16.91	10
-722.90	-573.97	1417.72	-119.93	247.80	-82.28	9
-916.50	-1382.08	1201.17	-68.36	267.09	-95.00	10
-554.20	-1308.11	1062.74	-15.59	193.54	-39.15	8
-406.01	-940.67	957.76	106.48	300.08	39.12	10
-613.53	-608.64	790.04	93.44	355.77	58.14	9
-928.71	-665.53	650.63	35.58	279.69	77.30	10
-935.79	-1168.46	738.04	-24.99	133.88	188.66	8
-720.46	-936.52	732.91	84.96	18.92	255.92	10
-1063.48	-1049.32	782.47	182.68	15.56	247.50	8
-576.17	-541.26	289.79	317.47	-4.67	186.58	11
-465.09	-291.50	314.21	183.35	97.02	108.40	8
-1035.40	-283.94	223.88	132.84	88.50	109.65	10
-1266.36	-737.30	537.11	63.20	-108.06	229.55	8
-1163.33	-696.78	417.48	71.93	-304.57	359.62	11
-1049.32	-454.59	323.49	9.03	-326.32	406.62	8
-698.24	-557.37	405.52	-229.37	-271.21	359.62	10
-908.20	-752.93	1214.11	-134.40	-66.38	281.10	8
-960.21	-647.71	885.74	53.53	62.04	120.91	10
-1289.06	-760.50	735.60	25.30	30.24	-9.77	9
-1455.81	-876.22	799.07	51.61	-38.09	-49.47	10
-1235.84	-1041.75	899.90	121.67	-183.62	-74.74	8
-890.38	-713.62	862.79	255.62	-229.61	-81.85	10
-557.13	-408.94	1091.80	324.71	-204.90	-171.69	8
-660.89	-111.33	679.44	351.47	-46.78	-261.90	11
-587.40	-197.51	781.49	205.75	-277.62	-310.70	8
-327.64	-244.87	1306.15	203.95	-354.46	-288.51	10
-111.82	166.50	1229.98	159.73	-356.72	-273.44	10
40.53	-302.49	1403.56	-35.52	-354.49	-217.62	9
262.21	-772.95	1429.93	-143.25	-354.19	-120.70	10
378.42	-917.97
