# Supplementary material for: Complexes of vertebrate TMC1/2 and CIB2/3 proteins form hair-cell mechanotransduction cation channels
Source: eLife. 2025 Jan 8;12:RP89719. doi: 10.7554/eLife.89719 (PMC11709434; doi:10.7554/eLife.89719)
Supplement: Figure 3—source data 1. [file elife-89719-fig3-data1.zip › Figure 3H/homo/B6-3-T2.txt]

	16.33	8
-375.49	-1027.10	975.59	417.45	64.82	99.79	10
-346.92	-731.20	965.58	366.09	-15.47	146.42	9
-1.95	-794.68	1045.90	232.82	-129.21	196.04	10
352.78	-1029.54	1495.36	100.86	-169.43	166.81	8
357.18	-983.89	1708.50	167.39	-44.53	88.07	10
302.49	-1003.91	1708.01	292.08	107.88	68.57	11
138.43	-811.52	1230.47	432.77	177.70	105.01	8
42.97	-831.79	1150.63	398.90	118.23	136.23	10
86.91	-864.01	1064.45	325.90	43.79	126.65	8
59.33	-902.34	1132.81	304.50	31.98	134.80	10
172.36	-841.06	1088.38	278.11	-12.24	128.42	9
131.84	-875.73	1202.39	221.16	-17.58	103.82	10
159.91	-791.02	1201.17	211.98	-24.90	43.18	8
343.99	-644.04	1231.45	209.20	22.77	8.85	10
284.67	-644.53	1292.24	184.27	97.08	4.00	8
153.56	-539.31	1213.38	150.30	98.69	6.68	11
153.32	-571.53	1319.58	93.14	90.82	34.33	8
23.68	-515.38	1280.03	69.67	73.64	78.12	10
116.94	-583.98	1302.00	57.04	44.56	113.53	8
64.45	-569.09	1216.31	42.11	59.57	129.24	9
71.78	-614.75	1271.00	24.29	55.18	110.23	10
22.71	-777.10	1340.33	30.94	63.96	87.92	8
-66.16	-744.87	1172.36	10.38	47.00	29.85	10
-5.13	-740.48	1287.35	23.35	29.57	-12.36	8
11.23	-706.05	1266.36	49.74	14.22	-32.93	9
68.36	-665.77	1279.79	52.67	6.35	-6.59	10
244.14	-663.82	1236.57	52.25	17.52	5.65	8
265.14	-686.28	1249.27	41.90	49.68	14.95	8
220.95	-637.94	1240.23	36.25	78.31	21.88	10
203.37	-716.31	1310.06	8.45	102.36	19.56	9
62.26	-784.42	1280.27	-7.90	102.36	25.79	10
21.97	-827.39	1237.79	-5.95	81.57	49.44	8
72.75	-898.68	1218.99	24.66	55.24	56.73	8
91.31	-890.63	1210.21	49.44	68.21	44.92	11
39.79	-868.41	1231.93	80.78	69.37	34.30	8
2.93	-777.59	1236.82	84.93	63.42	44.92	8
97.41	-752.69	1277.59	66.10	49.50	51.67	10
86.43	-755.13	1265.63	34.64	65.43	52.55	8
-20.51	-879.64	1226.56	-10.89	53.56	36.32	9
25.88	-961.67	1290.77	12.02	32.65	35.55	10
106.93	-958.98	1250.98	52.70	32.04	31.40	8
103.27	-887.70	1166.50	104.80	39.22	22.61	8
47.85	-882.81	1251.71	125.12	40.16	50.81	10
104.49	-804.69	1255.86	133.15	29.66	60.36	9
136.72	-756.59	1240.23	105.87	31.43	44.80	10
192.38	-759.52	1276.37	86.61	64.33	39.37	8
41.99	-795.41	1279.30	81.91	64.21	37.75	10
121.58	-839.60	1273.68	60.79	45.04	41.66	8
111.33	-826.90	1245.36	73.15	53.74	43.24	9
89.36	-865.72	1229.25	87.31	51.51	40.77	10
84.23	-887.70	1238.28	105.29	51.24	50.54	8
126.95	-823.24	1227.54	109.37	52.95	50.81	10
78.37	-797.85	1240.23	93.54	63.11	47.27	8
106.69	-826.17	1269.78	80.20	63.69	45.44	9
48.58	-833.01	1253.91	70.01	68.48	54.17	10
64.45	-822.75	1230.47	73.85	57.25	57.56	8
93.75	-847.66	1246.58	69.67	58.90	55.69	10
35.64	-843.51	1269.04	78.34	58.04	61.19	9
80.32	-796.88	1234.62	81.36	49.47	48.71	8
46.39	-872.31	1275.88	73.67	50.05	39.06	10
53.71	-877.20	1250.24	83.07	52.89	33.54	8
71.78	-858.40	1227.29	87.13	50.42	27.62	8
32.23	-854.00	1230.96	101.96	43.15	24.96	11
156.25	-823.00	1251.95	113.92	32.04	41.20	8
119.14	-812.99	1248.05	110.38	50.72	54.47	10
108.15	-796.63	1224.12	91.71	48.83	63.08	8
123.54	-81605	11
-1027.34	-339.60	1021.00	-15.75	-113.86	192.17	8
-1035.16	-249.76	1188.48	27.92	-258.39	239.26	10
-921.39	-151.37	1170.17	140.66	-443.15	343.93	10
-273.93	-12.21	650.88	105.26	-511.41	364.29	8
-8.54	-154.54	521.97	26.34	-486.66	342.19	11
189.21	-218.26	948.24	-168.49	-437.10	256.90	8
342.29	-207.28	989.26	-232.15	-379.49	43.49	10
34.67	-458.25	950.68	-143.16	-355.26	-36.65	8
448.73	-459.72	877.44	5.07	-408.42	-4.67	10
406.25	-412.11	991.46	172.12	-295.87	-26.46	9
189.45	525.88	1302.49	266.75	-266.33	-19.44	10
107.91	-354.98	1104.49	308.01	-264.68	78.55	8
-327.88	-2.93	562.74	385.31	-251.40	175.20	10
6.35	106.20	482.42	311.37	-389.37	207.73	9
476.81	115.23	409.91	116.24	-412.78	97.87	10
277.34	-86.43	388.43	-23.83	-370.73	-149.69	8
241.94	-533.45	582.76	-0.55	-439.45	-157.90	10
584.72	54.44	334.23	114.96	-493.62	53.77	8
909.18	-60.30	595.21	63.05	-470.70	303.34	9
1162.84	-491.94	677.25	83.01	-405.85	372.89	10
1006.35	-854.98	379.64	272.49	-317.84	339.42	8
826.90	-816.89	136.23	543.03	-290.77	360.69	10
784.42	-252.44	105.22	645.29	-279.60	439.09	10
410.89	628.66	-225.10	534.70	-320.25	450.81	9
1107.91	212.40	603.76	224.03	-410.46	411.77	10
998.05	-103.76	367.68	328.55	-324.31	142.88	8
653.56	-476.81	32.96	330.02	-345.89	250.70	10
552.25	-359.62	-59.33	306.43	-380.65	431.98	9
671.14	-719.97	-160.40	226.01	-418.70	506.10	10
1005.62	-986.08	-301.27	240.63	-393.98	459.50	8
1012.45	-1318.60	-508.54	310.97	-316.62	456.21	10
1541.02	-906.98	-154.79	341.49	-254.70	592.59	10
1813.96	-604.25	-941.41	395.78	-220.25	573.55	9
853.27	-1029.05	432.37	416.17	-174.90	430.57	10
817.87	751.95	318.12	623.90	-130.68	369.14	10
1043.46	1103.03	-566.41	294.40	268.31	367.13	8
-761.96	454.35	-903.81	-337.77	394.04	154.30	11
-830.08	359.13	-1140.38	-746.12	-4.82	119.84	10
98.63	554.69	-1577.88	-1000.00	-245.88	51.61	8
-188.72	9.28	-1526.12	-1000.00	-365.91	-129.88	10
80.81	-347.41	-1756.10	-1000.00	-535.28	-422.49	8
1951.42	-206.30	-489.50	-1000.00	-427.12	-620.18	11
1203.61	96.44	-374.02	-731.81	-1.95	-891.45	10
551.51	11.47	-1059.57	-484.38	215.03	-775.39	8
697.27	-80.08	-854.74	-253.20	156.83	-626.01	10
2150.88	112.06	-975.10	6.99	402.89	-633.73	9
1927.49	-64.70	-1543.70	180.73	999.97	-917.85	10
630.37	-694.34	-1931.88	339.54	999.97	-1000.00	8
228.76	-305.91	-2483.89	575.41	999.97	-1000.00	10
-288.09	-594.97	-1707.52	953.25	999.97	-866.52	10
-396.48	176.51	-1397.71	999.97	943.42	-355.04	9
-573.97	1556.88	-1393.55	999.97	700.65	-159.52	10
-855.71	2134.03	-554.44	991.70	41.63	67.50	10
-194.58	1435.55	-772.22	335.48	-586.79	392.33	8
525.63	182.86	-827.88	-66.38	-922.70	693.70	11
844.48	-495.36	-264.40	-77.76	-876.92	878.63	8
1016.11	-413.33	-392.33	81.36	-690.98	794.19	10
1187.74	-376.95	-325.93	181.49	-438.29	452.73	8
1050.05	-520.02	-124.51	326.35	-151.98	189.15	10
950.93	-373.54	-344.48	398.25	85.57	52.00	11
1049.07	-140.63	-684.81	356.60	194.37	32.87	8
926.76	39.55	-681.64	319.03	492.95	53.77	10
175.05	57.13	-881.10	283.20	740.51	90.18	8
-4.88	-153.56	-997.80	156.65	736.51	53.01	11
-83.50	-286.38	-948.97	149.81	693.66	-17.79	8
-170.90	-343.26	-1133.54	151.58	620.09	-98.45	8
-47.85	-499.51	-1136.23	69.64	517.76	-228.88	10
232.18	-500.00	-1184.33	21.42	433.38	-224.91	8
426.27	-425.78	-1180.66	28.93	482.76	-113.92	11
130.86	-625.98	-1110.84	37.54	601.47	21.58	10
-569.58	-636.47	-905.52	171.72	572.97	55.18	8
-614.99	-521.73	-910.16	286.93	322.60	38.64	10
-426.76	-250.49	-743.65	270.48	180.36	77.42	8
-772.95	-206.30	-591.55	237.24	95.31	112.18	11
-621.58	-468.51	-654.05	124.94	-107.06	157.84	8
-506.35	-650.15	-662.35	68.33	-270.75	201.26	10
-86.43	-491.94	-894.53	70.43	-415.13	205.75	8
47.61	-395.51	-874.02	35.98	-417.94	206.88	11
166.02	-276.61	-1011.72	-53.13	-401.64	101.99	8
302.73	-578.61	-837.89	-85.97	-302.73	10.16	10
-6.59	-617.92	-1033.20	-65.03	-305.39	-29.08	8
-93.02	-729.98	-991.94	13.52	-344.85	-59.36	10
-63.96	-624.76	-1132.81	135.99	-381.23	-71.69	9
188.48	-558.59	-1142.82	264.59	-398.04	-58.59	10
431.40	-161.38	-1195.31	341.80	-327.82	-50.48	8
358.64	-175.54	-1179.69	237.00	-225.16	-133.39	10
39.79	-435.06	-865.48	217.35	-206.33	-241.21	8
263.43	-487.30	-870.12	268.07	-205.02	-308.65	11
408.20	-465.33	-868.16	398.10	-130.74	-385.28	10
542.24	-405.52	-919.19	431.95	3.39	-411.90	8
191.41	-591.55	-668.46	418.79	147.16	-413.76	10
59.81	-435.06	-678.22	396.91	127.01	-354.13	9
630.86	-360.84	-641.60	294.86	83.83	-255.68	10
815.67	-436.28	-524.41	215.12	244.35	-205.81	8
604.98	-398.93	-752.20	153.84	340.97	-221.47	10
489.75	-760.99	-702.15	54.66	486.69	-198.21	8
528.81	-739.99	-375.98	166.53	690.40	-178.47	11
168.70	-129.39	-672.12	225.49	775.63	-287.05	8
-302.00	-312.74	-910.16	-9.00	649.63	-379.49	10
-622.07	-545.65	-942.87	-181.03	368.35	-387.51	8
-408.94	-610.35	-981.45	-298.83	17.61	-264.65	11
647.71	-824.46	-1017.09	-305.97	50.02	-145.08	10
736.57	-943.12	-862.55	-244.57	167.14	-116.09	8
190.43	-789.06	-995.85	-153.35	260.44	-75.56	10
-44.92	-766.85	-850.83	-101.07	194.24	-10.22	8
55.18	-802.49	-813.23	-51.15	58.72	-31.28	11
402.59	-850.34	-785.64	-76.05	-20.69	-11.60	8
409.42	-812.74	-762.94	-59.30	41.14	39.70	10
132.08	-751.22	-903.56	-23.22	42.45	34.64	8
160.64	-678.22	-998.05	102.87	-35.95	-24.32	8
391.60	-644.29	-913.57	133.64	-86.24	-45.50	11
258.54	-974.61	-718.99	147.89	-75.35	9.25	8
330.32	-934.08	-764.89	237.24	-97.63	66.44	10
339.84	-657.71	-871.34	281.80	-102.26	77.67	8
478.52	-760.01	-856.69	269.78	-123.44	79.35	11
638.92	-788.82	-905.03	305.08	-88.81	66.28	8
628.17	-802.49	-790.53	362.06	-4.12	30.27	10
398.19	-850.83	-960.21	358.40	3.17	37.63	8
424.80	-824.46	-875.73	430.97	-36.62	60.12	8
470.70	-817.14	-698.00	476.59	-56.52	58.65	11
557.62	-701.42	-748.54	512.27	-23.19	84.69	8
413.33	-655.76	-682.37	508.73	38.54	65.22	10
550.29	-570.56	-672.12	454.10	66.83	22.80	8
492.92	-628.66	-683.35	400.79	211.82	-12.21	8
455.81	-630.37	-741.46	312.71	266.94	-72.33	11
148.93	-706.30	-687.50	248.44	219.39	-52.55	10
626.71	-913.33	-370.61	239.32	238.89	-44.19	8
858.89	-729.98	-351.32	244.11	311.40	-173.52	10
354.00	-716.55	-348.39	116.70	376.86	-332.24	9
175.05	-954.83	-78.61	68.73	329.07	-297.18	10
490.72	-716.31	-114.75	69.79	220.86	-317.72	8
381.35	-713.62	-88.13	43.82	215.70	-266.78	10
256.10	-482.18	-265.38	-49.80	134.98	-185.76	8
226.81	-501.95	-407.96	-100.37	75.84	-198.09	11
53.71	-630.62	-532.71	-118.50	-51.67	-211.52	8
76.90	-609.38	-830.08	-155.79	-223.42	-137.60	10
667.97	-780.52	-999.27	-171.02	-327.76	18.13	8
1246.09	-597.66	-1106.45	-194.15	-223.27	131.13	11
932.62	-581.79	-1435.30	-190.31	1.71	160.22	8
734.38	-854.49	-1347.17	-185.55	102.14	225.68	10
271.00	-937.26	-1224.85	-129.27	60.09	262.08	10
283.45	-805.42	-1215.09	26.18	-70.01	299.71	8
512.70	-714.11	-1072.27	146.42	-77.88	314.85	11
473.14	-839.60	-800.78	187.23	-31.95	254.55	8
432.62	-965.33	-568.85	213.01	-13.09	167.42	10
209.47	-1011.23	-636.23	212.43	5.55	101.90	8
172.85	-1043.21	-529.54	233.83	-7.26	96.41	10
109.62	-816.65	-557.13	250.67	-5.00	96.92	9
-33.94	-866.94	-498.54	238.13	-60.58	137.45	10
-56.15	-808.59	-598.63	179.93	-145.08	225.04	8
335.69	-1158.69	-590.58	56.09	-190.00	240.72	10
208.74	-1225.10	-786.87	147.67	-197.02	203.55	9
688.48	-988.28	-624.51	268.43	-107.79	105.41	10
433.84	-905.52	-761.96	224.03	-27.65	-13.76	8
-118.16	-1220.70	-836.43	172.00	-64.88	7.81	10
51.27	-1436.77	-824.46	108.15	-199.58	154.02	8
218.75	-1590.09	-936.52	179.66	-248.90	228.18	11
26.37	-1759.03	-949.71	326.42	-308.99	270.69	8
396.97	-1019.29	-1035.89	534.24	-405.49	247.86	10
1114.99	-425.29	-725.83	439.94	-234.59	83.37	10
976.07	-577.88	-631.35	194.40	161.90	-229.71	8
692.87	-857.42	-702.88	-108.55	449.01	-445.10	11
665.77	-1096.68	-581.54	-148.62	607.03	-760.28	8
-412.60	-1068.85	-414.06	-86.15	602.94	-831.82	10
-646.00	-1310.06	-687.74	-114.65	153.96	-568.73	10
295.65	-1411.38	-497.31	36.22	-147.43	-155.15	9
551.27	-1482.42	-567.63	216.77	-90.91	128.42	10
391.85	-1473.88	-644.78	416.23	44.19	269.90	10
85.94	-1290.28	-1159.67	569.55	100.04	159.64	8
-428.96	-1173.10	-964.60	608.40	52.06	-138.95	11
-422.85	-814.94	-1227.05	524.23	-101.90	-376.40	8
-180.91	-737.79	-776.12	307.86	-171.23	-431.40	10
245.12	-814.94	-651.86	206.94	-161.62	-439.24	10
-17.33	-634.52	-722.41	49.84	-165.83	-528.78	8
27.83	-628.66	-218.51	-23.71	-253.48	-487.73	11
739.50	-719.48	-474.12	-9.12	-382.87	-280.27	8
1594.24	-757.57	-449.71	14.19	-90.33	-26.03	10
709.96	-953.61	-368.16	7.72	215.73	103.52	8
296.39	-788.33	-627.69	-67.78	284.30	359.47	10
-610.11	-870.36	-849.61	-100.28	199.40	471.10	9
-100.34	-1077.15	-721.44	-141.11	-138.21	626.25	10
618.90	-1302.49	-592.29	-130.31	-139.19	690.40	8
141.36	-1300.05	-768.80	-41.66	-109.83	799.80	10
276.86	-732.42	-978.76	52.83	-117.22	892.24	11
625.49	-923.34	-554.69	-0.70	-3.17	701.57	8
584.72	-944.09	-703.61	20.02	188.29	370.39	8
-35.89	-1012.45	-791.50	43.52	241.33	251.83	10
-57.86	-972.41	-1076.42	-5.19	201.97	181.00	8
-187.50	-1244.38	-1015.87	-49.84	178.10	303.10	11
134.77	-1295.90	-998.54	0.03	147.74	472.44	8
410.64	-1120.85	-798.34	71.96	214.97	570.62	10
21.97	-931.40	-929.69	124.76	316.83	497.44	10
-172.12	-1042.72	-948.24	146.09	306.58	553.99	9
-315.43	-1392.33	-895.02	203.98	225.22	701.11	10
113.53	-1425.05	-729.98	252.41	190.49	727.84	8
243.16	-1198.73	-716.06	344.21	211.30	650.73	10
59.81	-1010.50	-586.18	348.11	254.36	461.24	10
-93.02	-1281.01	-483.64	361.72	245.45	302.28	9
-345.46	-1343.99	-566.89	410.28	172.91	151.64	10
-331.30	-1119.14	-588.38	456.33	82.43	-44.07	8
-198.00	-1358.15	-498.78	372.96	43.76	-96.65	10
137.45	-1391.11	-407.47	376.43	133.82	-26.79	8
159.91	-1120.12	-621.09	331.73	262.27	-71.53	11
-242.19	-1333.01	-478.76	301.18	239.75	-84.44	10
-510.74	-1564.94	-676.76	243.26	132.11	-57.53	8
-296.63	-1641.11	-545.65	260.10	-28.32	-68.63	10
234.38	-1523.44	-496.34	249.24	-88.68	-67.93	9
-223.39	-1425.78	-854.98	280.06	-26.49	-51.15	10
330.08	-1632.08	-473.88	261.72	-44.83	43.64	8
117.68	-1539.31	-424.07	327.91	11.38	-15.41	10
-23.93	-1580.32	-419.19	340.61	-32.75	-62.84	8
-38.33	-1534.42	-348.88	378.57	-40.01	-78.58	11
215.33	-1323.49	-387.94	371.83	-64.94	-95.12	8
195.07	-1294.43	-219.73	290.37	-33.14	-132.63	10
-173.83	-1157.71	-52.49	307.04	-16.36	-234.71	8
23.93	-1033.20	2.93	230.99	-97.72	-303.71	11
-146.97	-1123.78	-32.71	79.10	-165.53	-301.57	8
176.03	-1104.49	-480.96	15.87	-186.92	-269.78	10
591.55	-1518.55	-191.41	-50.48	-193.15	-121.37	8
368.16	-1382.32	-353.52	46.97	-107.15	-101.38	10
428.96	-1270.51	-387.21	121.37	-98.27	-288.54	11
38.09	-1397.71	-257.32	131.99	-117.80	-397.16	8
214.84	-1316.16	-558.11	131.84	-225.52	-265.90	10
493.65	-1272.46	-547.12	105.53	-238.80	15.44	8
407.47	-1281.49	-636.96	50.17	-230.04	162.23	11
563.96	-1384.52	-493.65	114.32	-194.95	116.06	10
451.90	-1273.19	-450.93	118.50	-140.81	-8.79	8
310.30	-1309.33	-558.35	41.05	-197.14	-129.55	10
833.25	-842.29	-424.07	-21.61	-188.84	-3.05	8
645.51	-936.28	-240.72	-193.30	-67.93	-95.18	11
33.45	-888.18	-382.57	-280.21	42.30	-266.78	8
-87.89	-937.01	-344.97	-414.31	-136.72	-355.90	10
33.20	-1196.53	-495.85	-481.84	-328.46	-143.71	8
452.15	-1147.71	-258.54	-441.53	-356.14	3.36	10
1340.82	-802.25	-404.79	-396.09	-166.14	166.96	9
304.44	-937.99	-887.70	-364.35	124.24	76.11	10
-325.93	-1301.76	-1046.39	-288.79	-7.45	-105.87	10
264.65	-1454.10	-921.14	-123.69	-315.19	-234.92	8
511.96	-1252.93	-927.98	56.40	-348.24	-93.29	11
655.52	-771.00	-838.87	149.78	-215.52	191.93	8
614.75	-511.23	-1027.34	5.68	-92.32	246.92	10
671.63	-486.82	-1195.31	-122.01	-5.65	171.91	8
728.27	-1000.24	-1174.56	-269.84	160.22	-23.80	10
557.62	-963.38	-1135.01	-228.76	295.20	15.81	11
412.60	-1047.61	-896.00	-142.88	387.85	326.54	8
-156.49	-947.75	-1016.85	-75.16	333.95	562.77	10
-370.36	-937.74	-1024.41	55.45	124.60	714.69	8
289.55	-1177.73	-575.44	128.66	-55.24	722.41	11
538.57	-1086.43	-608.40	121.03	-28.99	485.47	10
540.04	-962.65	-562.01	203.22	22.83	273.68	8
709.72	-678.96	-894.04	251.50	59.69	256.71	10
951.66	-540.77	-1070.07	176.57	260.07	347.32	8
276.86	-708.98	-780.27	68.33	491.76	444.89	11
-645.75	-869.38	-573.73	-7.08	402.07	497.31	8
-42.48	-1007.08	-328.13	71.14	82.09	400.79	10
49.80	-1083.98	-400.63	192.60	10.65	306.55	8
376.22	-961.91	-462.89	274.57	-4.88	269.10	11
392.33	-793.21	-637.21	376.22	32.99	215.79	8
659.18	-824.46	-554.44	369.20	85.02	206.76	10
387.70	-1100.10	-741.70	324.58	219.91	161.22	8
-123.05	-1419.43	-643.55	423.03	161.44	-19.38	10
87.16	-1466.06	-809.33	523.96	48.58	-71.87	9
303.96	-1406.01	-767.58	532.81	10.53	16.17	10
712.65	-1160.64	-787.60	460.24	19.38	91.03	8
614.01	-1116.46	-711.43	251.31	131.68	271.76	10
11.23	-956.30	-813.72	60.61	187.71	515.78	8
-233.89	-805.42	-456.30	65.67	53.71	496.92	11
521.97	-771.97	-676.51	21.27	-99.61	218.66	8
646.00	-904.30	-691.89	-119.32	40.71	-2.04	10
777.10	-1202.88	-639.16	-139.50	243.80	32.10	8
235.11	-1284.18	-511.23	-91.64	306.85	98.21	11
94.48	-1086.67	-675.78	-56.12	293.12	280.52	8
326.17	-1229.25	-563.72	-141.45	255.04	330.17	10
254.15	-1436.52	-449.71	-126.37	252.17	187.62	8
-10.01	-1397.71	-415.77	23.62	199.83	-33.17	10
-61.28	-1084.96	-599.12	92.25	111.66	24.48	9
28.56	-1182.62	-509.28	83.80	20.36	239.90	10
361.08	-1196.53	-525.88	53.19	27.62	310.73	8
364.99	-1332.28	-475.10	4.27	35.22	303.01	10
505.37	-1301.03	-509.28	66.59	65.73	70.62	8
354.74	-1065.92	-734.13	52.89	143.59	-101.90	11
390.38	-1477.05	-653.56	7.97	189.88	-98.02	8
343.26	-1541.02	-502.20	136.02	233.98	-8.00	10
39.06	-1328.37	-514.65	177.28	214.20	15.17	8
-150.88	-1260.99	-619.87	162.63	76.39	133.00	11
234.62	-1479.49	-526.61	151.12	-23.22	304.96	8
548.34	-1570.31	-592.04	126.34	18.46	322.17	10
-96.92	-1586.91	-402.34	145.63	15.17	183.01	8
190.43	-889.16	-524.66	204.16	-96.98	189.12	10
2.93	-924.56	-541.02	37.26	-92.07	204.77	9
519.53	-1257.32	-617.19	-46.48	-84.05	211.12	10
317.87	-1448.24	-348.88	-70.50	88.53	119.48	8
298.58	-1350.10	-277.59	-19.01	178.01	-19.44	10
79.59	-1448.97	-428.71	72.17	253.36	-156.95	8
46.88	-1552.00	-560.55	172.45	220.98	-228.52	11
-47.36	-1765.87	-356.45	216.71	129.82	-222.47	8
-345.21	-1236.82	-548.34	248.57	-104.43	141.20	10
13.18	-1351.07	-664.79	206.88	-177.80	347.93	10
665.53	-1446.53	-559.08	118.68	-154.63	555.63	9
90.09	-1239.50	-616.46	88.20	-17.61	466.40	10
430.66	-1348.88	-668.21	17.30	-11.02	257.39	8
376.95	-1412.35	-655.76	72.63	144.90	67.38	10
-160.89	-1711.91	-952.64	70.19	188.39	21.12	8
-610.11	-2067.63	-827.15	81.67	-9.37	37.72	11
-385.74	-1926.51	-565.92	149.35	-185.88	125.82	8
405.03	-1288.57	-816.16	414.15	-295.72	437.44	10
270.02	-1473.14	-587.40	398.38	-125.95	586.76	8
-54.93	-1600.34	-405.52	401.21	-19.20	549.10	11
-393.55	-1356.20	-591.80	433.78	-63.63	306.70	10
-291.26	-1341.80	-488.04	335.45	-182.59	328.70	8
-12.21	-1538.33	-317.63	299.32	-139.56	569.49	10
-124.02	-1537.84	-288.82	344.76	-80.23	733.64	8
167.97	-1255.62	-53.96	374.05	-42.45	636.47	11
204.35	-1009.52	148.68	378.11	34.67	491.18	8
-556.64	-524.17	-135.01	259.55	144.38	219.60	10
-864.75	-1099.85	12.21	2.93	-6.13	223.79	10
-217.77	-1085.94	-72.02	-57.56	-72.91	428.22	9
-147.95	-1465.33	-43.70	-37.84	3.57	455.08	8
-132.57	-1275.15	-88.38	52.67	110.63	273.59	10
-314.45	-1043.95	-431.64	51.21	180.39	126.28	8
-1000.00	-1135.01	-413.33	38.18	285.86	-220.79	10
-744.87	-1339.36	-375.24	-24.93	179.81	-416.63	9
-535.40	-1596.44	-388.92	-60.36	171.84	-438.78	10
-693.85	-1341.80	-712.16	-7.87	174.04	-370.85	10
-523.44	-1624.76	-474.37	7.42	133.18	-193.42	8
-692.14	-1514.65	-341.31	98.02	139.89	22.19	10
-802.49	-1364.26	-458.50	50.93	58.26	200.68	9
-503.91	-1054.93	-365.23	18.40	54.05	207.89	10
-377.69	-1175.05	-268.55	-56.92	55.02	93.23	8
-129.15	-1110.11	-394.29	-37.08	113.68	-19.35	10
-313.23	-1287.60	-306.40	12.39	207.43	-98.14	9
-529.54	-1181.40	-369.38	31.83	234.19	-105.74	10
-226.32	-911.62	-463.62	-73.03	204.25	-110.50	8
-68.85	-1052.25	-437.01	-227.60	316.96	25.36	10
-111.33	-1076.42	-676.03	-275.33	403.59	115.78	8
-906.74	-1364.50	-697.75	-411.71	369.75	213.50	11
-701.42	-1427.98	-337.40	-334.41	79.32	231.78	10
242.19	-1512.94	827.64	45.07	-61.77	130.49	8
529.05	-851.07	551.51	249.60	95.95	-10.74	10
-472.90	165.04	419.68	28.47	116.46	-122.16	9
-883.54	632.81	283.69	-386.57	-212.16	137.36	10
11.23	138.92	-636.23	-888.46	-304.69	481.38	8
1544.19	-1212.40	-3.42	-944.55	-109.68	573.73	10
572.02	-1862.79	84.47	-766.91	465.36	567.29	8
-1051.76	-1352.78	-256.35	-249.05	295.93	497.07	11
15.14	-1071.78	-415.04	161.22	-94.79	357.39	10
615.48	-943.85	-613.04	455.90	-66.28	-139.89	8
1201.90	-552.98	-450.44	869.51	711.94	-498.29	10
-187.99	-694.09	-521.73	999.97	999.97	-709.05	8
-170.41	85.69	-773.19	662.54	999.97	-826.60	11
-2877.69	-342.53	738.53	300.87	999.97	-1000.00	8
44.43	929.44	392.33	-476.81	708.92	-1000.00	10
1930.91	1149.17	-1111.57	-1000.00	720.37	-922.79	10
4225.83	-609.13	-2673.58	-1000.00	999.97	41.38	9
7405.76	3447.75	-3801.76	100.13	831.24	975.98	10
7999.76	17.33	-982.18	139.34	999.97	69.27	10
-2049.32	-777.83	-1838.13	999.97	999.97	85.66	8
-587.16	2701.90	-761.72	1.01	271.00	335.82	11
1913.33	2287.84	-1177.98	-1000.00	53.56	-284.09	10
1744.14	1120.61	-1110.35	-1000.00	317.02	-754.43	8
1750.49	574.71	-391.11	-1000.00	622.22	-688.05	10
979.49	-131.35	-1095.70	-1000.00	591.71	-395.05	10
768.80	-1879.88	-284.91	-1000.00	414.09	-389.62	11
1475.10	-936.04	9.03	-719.30	447.33	-343.75	8
1746.58	32.71	-76.66	-524.17	620.85	-232.97	10
1217.53	-308.59	-0.24	-613.56	759.40	-278.63	8
778.81	-1108.15	467.04	-681.92	609.71	-366.39	11
288.82	-1771.48	968.75	-444.00	438.81	-246.67	8
961.43	-1906.74	1061.04	-82.70	196.32	24.08	10
674.56	-1334.96	1208.50	212.65	222.87	249.18	10
678.47	-980.47	1354.25	470.03	324.55	390.32	8
678.71	-894.04	949.71	624.51	461.52	371.95	11
-125.49	-799.80	560.30	596.22	458.01	386.87	10
-127.93	-1480.96	1134.52	457.49	404.24	521.55	8
94.48	-1177.25	1099.12	539.03	323.61	559.60	10
322.02	-554.44	939.70	605.65	325.10	504.09	8
-502.93	-475.83	1112.30	606.72	334.29	419.22	11
-455.32	-107.91	963.38	605.68	223.63	426.21	10
-386.23	130.37	993.16	506.47	204.65	447.85	8
-410.89	240.72	1028.56	256.29	210.24	587.89	10
-389.16	302.00	1087.40	2.69	129.82	625.98	9
-396.48	-54.93	1417.24	-75.23	131.47	644.96	10
-223.14	-400.39	1432.13	-171.33	103.15	531.46	8
-557.62	-791.75	1463.62	-38.88	138.67	423.86	10
-165.28	-636.72	956.05	193.08	45.62	475.92	8
-61.04	-377.44	739.75	215.70	-30.03	294.74	11
-314.21	-534.91	891.60	205.23	-66.28	63.48	8
-396.00	-577.15	1084.23	243.71	-197.27	-115.11	10
-234.86	-364.99	748.54	214.11	-255.95	-197.69	8
83.50	113.77	785.89	-112.49	-285.52	-215.18	11
493.65	164.55	1152.10	48.16	-275.97	-237.70	10
490.97	4.88	1301.03	-58.44	-187.13	-41.75	8
678.96	-344.97	1389.16	-128.60	-130.52	228.97	10
609.86	-507.57	1367.43	-78.55	-73.03	494.93	8
600.34	-538.57	1356.20	66.89	-105.65	604.06	11
898.93	-465.82	1126.95	178.71	-80.66	513.46	8
827.88	-438.96	1173.10	237.24	-35.64	393.86	10
784.42	-538.33	896.97	342.68	99.00	71.26	8
438.96	-312.50	1037.11	371.80	250.61	-207.46	11
132.81	193.36	911.62	292.24	247.47	-293.70	8
93.75	260.99	879.39	34.85	122.99	-151.95	10
-8.79	10.99	1130.37	-222.26	-22.58	110.05	8
203.86	-608.89	1366.46	-248.41	-72.08	228.03	10
258.79	-669.19	1198.97	-161.74	-80.84	353.82	9
574.71	-473.14	1229.25	46.54	-63.78	351.84	10
363.77	-537.84	1114.99	182.86	-30.52	317.35	8
499.76	-326.17	933.84	265.01	-83.22	244.14	10
756.35	-276.86	785.64	280.52	-16.20	102.48	8
602.78	-309.57	758.79	263.67	82.64	-111.85	11
257.32	-193.85	748.05	232.12	74.49	-215.94	8
212.40	-32.96	748.78	83.04	6.41	-326.32	10
385.99	136.47	632.08	-180.48	-55.60	-359.16	8
351.07	-318.36	1183.59	-386.41	-91.00	-331.33	11
630.37	-710.69	1228.76	-395.48	-115.84	-239.41	8
757.57	-631.10	1174.07	-364.41	-51.03	-244.57	10
803.71	-636.23	1243.65	-241.64	98.33	-244.72	10
441.89	-218.26	1173.10	-161.56	145.32	-236.51	8
289.06	-111.08	1187.99	-156.07	146.51	-205.84	11
375.24	-199.22	1310.79	-132.93	149.11	-210.08	8
261.96	-568.60	1565.92	-100.40	223.42	-200.59	10
52.25	-348.39	1574.95	-37.63	215.91	-182.74	10
87.40	-279.30	1878.91	-54.60	138.43	-159.52	9
215.33	-188.48	1801.76	-37.60	132.81	-214.26	10
172.61	-53.71	1332.76	-197.60	200.90	-372.07	8
-207.76	-137.70	1264.65	-438.90	176.91	-568.76	10
-73.00	-323.73	1168.46	-499.76	129.94	-685.67	8
42.48	-665.53	1179.20	-502.59	151.34	-906.25	11
13.43	-735.11	794.92	-457.09	197.78	-939.85	10
357.67	-930.18	700.44	-476.90	211.94	-822.36	8
326.66	-1036.38	898.19	-341.74	276.46	-686.40	10
148.44	-1003.17	826.42	-71.62	270.14	-564.76	8
-68.60	-1035.40	644.04	-61.16	241.15	-192.32	11
-95.46	-1041.26	841.80	-15.01	93.57	73.67	8
33.45	-876.22	904.05	59.48	-11.60	135.01	10
689.45	-515.14	1049.56	135.01	-137.60	137.85	8
980.22	-789.55	1247.80	35.28	8.06	88.38	11
960.69	-1098.39	1379.15	26.18	233.61	29.57	8
885.01	-862.79	1357.18	118.41	324.31	24.11	10
669.43	-649.66	1255.62	152.95	263.24	84.41	8
274.66	-643.55	1206.05	47.94	85.97	177.31	10
199.46	-834.96	1301.03	31.40	10.68	249.27	9
177.98	-894.29	1250.49	62.81	-71.08	370.39	10
183.11	-847.90	1181.88	108.95	-111.66	467.32	8
41.75	-755.62	1280.27	148.16	-192.05	524.60	10
-286.87	-708.50	1229.49	67.96	-72.91	578.55	9
-305.66	-750.00	1288.09	-47.67	-159.94	591.61	10
-176.27	-743.90	1495.36	-137.57	-216.09	532.81	10
-19.78	-934.57	1596.92	-208.37	-223.48	462.49	8
-42.48	-1041.02	1588.38	-275.88	-170.56	293.37	10
-80.08	-1681.64	1368.41	-313.60	-109.62	139.25	9
-146.48	-1750.24	1125.49	-112.73	-43.67	97.41	10
-326.66	-1338.87	1030.27	22.61	-74.62	111.82	10
-95.46	-1260.74	998.54	112.03	-167.11	113.80	8
125.24	-1242.68	866.21	134.64	-185.58	84.35	11
202.64	-1218.75	962.40	105.13	-106.08	1.71	8
26.61	-1185.30	1017.33	67.11	-97.96	-23.16	10
353.03	-1402.59	752.93	-57.07	-83.04	21.61	8
579.35	-1457.76	794.43	-221.44	36.29	-3.85	10
131.10	-1382.57	848.88	-271.18	156.89	-36.32	9
42.24	-1484.13	816.41	-329.68	121.43	-26.73	10
105.71	-1473.14	819.58	-347.35	62.13	5.00	8
261.23	-1619.14	750.73	-277.92	72.66	0.06	10
379.15	-1654.30	604.98	-214.75	100.34	-31.22	8
255.86	-1469.48	569.82	-61.22	188.08	-95.79	11
29.79	-1535.64	626.46	63.72	226.96	-153.53	8
94.97	-1488.28	652.10	195.31	158.97	-114.78	10
309.33	-1504.64	855.96	307.31	94.09	-83.01	8
354.00	-1362.79	936.52	437.84	70.10	-136.81	11
479.00	-914.31	771.00	406.74	122.38	-179.32	8
468.75	-1045.65	828.61	291.17	134.00	-173.65	10
629.39	-1394.29	972.17	65.98	152.47	-99.43	8
450.93	-1395.51	1146.48	-30.64	195.01	1.95	10
215.82	-1474.12	1163.82	-43.98	177.31	43.49	9
218.26	-1403.08	981.45	-26.79	97.87	46.51	10
159.67	-1402.83	948.00	-45.32	10.53	80.69	8
293.95	-1445.56	882.32	-61.95	-23.04	103.18	10
449.71	-1547.85	842.29	-66.10	-80.93	131.23	8
439.94	-1495.12	908.94	-29.88	-39.55	134.98	11
393.80	-1462.65	804.69	26.70	-4.73	93.08	8
277.59	-1449.46	787.35	56.67	35.25	61.04	10
289.31	-1385.50	776.61	25.54	39.34	57.71	8
262.45	-1248.78	845.95	-18.80	48.13	53.01	11
84.96	-1316.65	808.11	-99.67	67.57	37.93	8
353.27	-1568.12	727.78	-186.04	27.56	1.13	8
463.38	-1567.14	685.55	-203.74	84.35	-35.16	10
232.67	-1620.85	631.59	-206.70	138.40	-43.30	8
282.96	-1656.49	611.57	-168.76	126.31	-5.00	11
502.69	-1843.51	380.62	-51.94	92.13	35.40	8
442.14	-1698.00	496.58	39.03	130.49	39.34	10
465.82	-1530.76	479.49	160.06	138.67	-9.58	8
480.71	-1558.59	441.16	268.40	210.24	-67.02	10
215.09	-1478.52	594.97	358.95	279.33	-80.63	9
109.37	-1183.11	637.21	427.52	250.03	-72.94	10
132.08	-1124.27	837.40	403.72	211.03	-90.52	8
246.34	-1191.89	628.42	255.04	126.34	-169.10	10
663.82	-1431.40	1222.90	249.66	145.90	-229.06	11
433.35	-1280.03	1120.61	299.19	243.74	-328.43	8
395.51	-1321.04	1042.48	250.34	246.34	-361.79	10
576.90	-1188.23	854.49	183.75	222.11	-323.64	10
540.28	-1245.61	852.54	56.58	239.41	-204.93	8
491.70	-1479.00	1044.19	-12.33	189.48	-30.94	11
473.14	-1355.71	981.93	71.41	153.47	177.43	8
427.98	-1292.24	1026.61	157.04	114.53	293.30	10
359.86
