# Supplementary material for: Complexes of vertebrate TMC1/2 and CIB2/3 proteins form hair-cell mechanotransduction cation channels
Source: eLife. 2025 Jan 8;12:RP89719. doi: 10.7554/eLife.89719 (PMC11709434; doi:10.7554/eLife.89719)
Supplement: Figure 3—source data 1. [file elife-89719-fig3-data1.zip › Figure 3H/homo/B6-3-T3.txt]

573.85	-473.11	10
-1750.00	-1651.86	-4.64	182.89	324.10	-258.42	10
-1038.57	-764.89	-596.68	-19.71	284.48	82.58	8
-1538.82	-1964.60	211.91	-36.07	271.09	173.65	10
-1361.57	-2038.09	-199.71	263.95	21.76	254.73	9
-1273.44	-856.20	-239.75	654.51	29.48	246.28	10
-1395.51	-203.13	-145.75	722.81	-0.31	248.72	10
-2104.25	-181.64	-70.80	436.68	-45.01	148.25	8
-1423.58	-589.36	69.34	171.02	-209.75	62.74	11
-1774.41	-1250.49	-146.24	48.49	-223.24	195.19	8
-1110.11	-821.78	312.26	116.67	-448.18	11.81	10
134.03	-93.02	494.87	-21.94	-349.98	-141.48	8
430.18	-894.04	474.85	-361.33	99.58	-347.66	10
-992.19	-963.38	822.51	-286.44	363.98	-442.90	9
-836.43	-543.21	589.84	-174.74	149.48	-280.06	10
-1157.23	-902.34	-105.47	-272.67	106.54	27.31	8
-1115.23	-1281.25	-212.16	-319.55	54.32	173.77	10
-1161.13	-1387.45	-165.04	-133.30	19.35	117.95	10
-911.38	-1038.82	-272.95	-14.68	21.76	-85.85	9
-1140.38	-1231.69	125.49	33.84	15.35	-119.93	10
-948.97	-1157.47	206.79	40.01	-13.49	-128.36	8
-669.68	-1446.53	219.73	-10.04	-48.83	-59.54	10
-775.63	-1537.84	138.92	-11.11	-19.35	5.22	9
-691.65	-1383.30	-115.97	55.21	-17.91	109.77	10
-736.08	-1419.19	-98.39	107.21	-18.77	190.06	8
-790.77	-1405.27	49.32	117.34	-22.80	259.06	10
-369.38	-1034.67	331.05	96.50	-1.22	283.60	8
-545.41	-1051.76	365.23	74.95	116.85	194.52	11
-1018.07	-1286.13	366.70	63.63	134.00	151.64	8
-984.62	-802.98	61.28	126.56	96.19	114.14	10
-1226.32	-813.48	-124.27	92.22	74.31	20.60	8
-1261.47	-820.31	-77.64	57.46	38.15	-10.80	11
-1282.23	-494.38	79.59	26.52	16.20	-35.74	8
-1085.21	-515.63	173.83	-180.54	-37.48	-49.41	8
-798.83	-553.22	196.29	-384.09	-63.93	-56.61	10
-751.95	-935.06	115.48	-542.76	-137.97	-47.30	8
-463.87	-1009.77	100.83	-654.91	-84.50	10.80	11
-199.22	-1266.85	113.53	-521.39	75.53	58.04	10
-445.80	-1733.15	-133.79	-367.83	133.21	78.70	8
-744.63	-2018.07	-192.87	79.47	170.10	133.51	10
-799.07	-1546.39	-498.05	470.79	160.37	290.04	8
-745.36	-939.21	-116.46	500.43	154.39	324.62	11
-1288.33	-439.21	-252.44	388.85	237.61	196.23	8
-1177.98	-66.16	-171.63	103.18	154.79	-107.57	10
-836.18	176.76	-140.87	-267.82	197.75	-323.27	10
-726.07	-476.07	45.17	-419.22	174.93	-485.75	9
-715.58	-1190.92	120.85	-399.84	173.31	-467.16	10
-542.24	-2382.57	203.61	-292.54	165.01	-200.96	8
-1.46	-1251.46	932.86	-98.30	301.94	145.75	10
-778.08	-998.54	-874.51	354.25	271.15	222.75	8
-953.61	-1129.15	-1036.13	151.76	83.34	453.09	11
-389.65	-565.92	-362.55	9.77	0.52	450.65	10
-158.69	-152.83	-792.72	89.72	198.15	66.07	8
-397.95	-373.78	-868.90	-4.49	403.05	-243.99	8
-819.34	-1052.73	-586.67	-11.32	447.54	-335.24	11
-897.46	-1552.49	-294.19	39.52	325.29	-364.29	10
-642.09	-1300.78	-425.29	20.05	271.36	-119.66	8
-491.70	-1386.47	-639.16	-4.15	254.12	89.17	10
-1055.66	-1515.38	-716.55	35.03	271.15	157.75	8
-762.45	-1626.22	-609.38	150.24	229.95	207.70	11
-1039.06	-1521.48	-706.54	292.30	202.48	197.27	8
-1073.00	-1311.28	-564.21	312.38	144.81	214.29	10
-1166.02	-1343.75	-408.45	356.84	99.73	210.39	10
-1155.27	-1151.86	-443.60	349.18	54.47	200.99	8
-1088.13	-1164.79	-542.48	329.53	-23.83	244.05	11
-837.89	-1425.78	-393.07	320.34	-45.20	392.73	10
-473.14	-1717.04	-262.21	359.83	-14.04	604.74	8
-397.22	-1575.68	-308.35	444.24	51.94	852.94	10
-194.34	-876.71	-570.80	504.36	35.10	794.89	9
-432.37	-1000.00	-277.59	458.22	65.64	704.44	10
-483.64	-963.38	-431.64	470.67	126.31	590.33	10
-715.33	-773.68	-568.36	469.06	109.25	490.81	8
-540.04	-660.64	-634.03	447.42	66.28	314.85	10
-660.40	-811.04	-358.40	405.67	5.10	270.54	9
-614.99	-174.80	-426.51	370.12	0.73	147.37	10
-781.01	-287.35	-512.94	164.31	66.44	-235.72	8
-920.65	-1155.27	-372.07	143.10	59.88	-330.63	10
-982.91	-1403.32	-106.20	297.09	45.07	-43.24	9
-429.69	-1566.41	-150.88	356.81	41.47	104.58	10
-459.72	-1140.14	-198.49	435.88	124.57	220.58	8
-914.31	-805.42	-406.98	358.12	157.32	119.81	10
-1144.04	-857.42	-333.98	292.24	107.12	104.46	8
-890.87	-949.95	-547.61	353.18	69.61	266.97	11
-706.54	-381.59	-380.62	298.74	94.82	393.22	10
-646.48	130.37	-227.29	-53.96	73.00	111.11	8
-723.63	227.78	-77.64	-411.10	58.75	-210.08	10
-1171.63	-239.75	-493.41	-493.53	57.53	-244.38	9
-1460.45	-626.95	-644.04	-630.28	-90.06	-31.95	10
-569.09	-786.87	-581.54	-657.26	-125.15	159.94	8
-559.57	-855.22	-387.70	-603.27	43.49	33.81	10
-1163.57	-880.86	-191.89	-414.28	97.96	-281.86	8
-982.42	-415.53	-461.67	-313.54	58.14	-464.29	11
-913.09	-363.53	-482.42	-372.50	65.49	-497.62	8
-867.19	-644.04	-473.88	-412.81	43.79	-485.93	10
-798.10	-1040.77	-447.51	-424.59	31.22	-357.33	8
-686.28	-1135.99	-394.04	-301.91	-44.04	-224.49	10
-235.60	-788.09	320.31	-197.14	-82.46	-112.03	11
-684.57	-1065.92	-501.95	110.14	117.98	-162.69	8
-783.20	-1092.29	-638.18	145.90	121.80	-187.16	10
-800.05	-1111.33	-238.04	162.60	62.77	-145.26	8
-621.58	-1171.63	-184.08	342.13	48.98	-82.73	11
-398.68	-1214.36	-364.75	460.60	109.99	-39.06	10
-796.88	-1453.86	-492.92	513.95	121.31	-12.54	8
-784.91	-1863.04	-457.76	612.21	101.59	63.93	10
-760.74	-1738.77	-593.02	715.48	116.85	259.12	8
-701.90	-1020.75	-578.86	660.10	100.25	523.68	11
-599.12	-694.82	-533.20	461.33	-5.80	622.77	10
-645.75	-463.13	87.89	252.93	-86.64	372.13	8
-745.85	-28.08	-191.16	31.40	-35.43	61.37	8
-1041.50	112.55	-292.48	-147.64	12.54	-76.23	11
-1200.68	-255.13	-195.56	-510.22	4.76	-262.66	8
-1009.77	-8.30	-167.97	-788.48	-39.92	-364.53	10
-935.30	-440.43	-244.87	-1000.00	-64.70	-295.35	8
-384.52	-828.37	-250.00	-1000.00	50.84	-155.85	10
-338.62	-1183.11	49.07	-885.83	190.43	-146.70	11
-380.86	-1116.21	-24.90	-321.59	276.37	-204.56	8
-355.47	-940.92	-158.94	257.02	362.52	-398.96	10
-289.55	-1126.95	-819.09	341.77	404.48	-544.04	8
-1467.29	-1412.11	-928.71	247.96	464.48	-767.58	11
-1348.14	-1209.47	-975.59	118.99	199.16	-698.27	10
-816.41	-1096.19	-1218.75	-89.63	-1.86	-419.49	8
111.57	-1194.09	-614.99	-3.33	-90.79	-303.07	10
87.65	-1536.62	-433.84	88.96	-4.91	-322.78	8
-179.44	-1502.20	-674.32	217.38	36.29	-316.13	11
-253.91	-1431.88	-713.87	237.95	30.91	-222.69	8
-441.65	-1132.32	-676.27	55.85	3.36	-100.01	10
-869.38	-803.71	-588.38	-220.34	-71.53	-9.49	8
-583.98	-1122.07	11.23	-620.88	-251.50	145.02	10
-130.13	-1268.07	-97.66	-524.93	-237.70	147.64	9
-267.33	-1432.62	-467.77	-161.10	17.24	-24.69	10
-654.30	-1396.24	-896.48	301.76	212.62	-243.87	10
-642.82	-1109.62	-168.95	420.20	236.85	-361.24	8
-545.65	-1224.85	-380.62	654.60	173.77	-370.24	11
-650.39	-1304.20	-396.00	528.23	96.37	-237.92	10
-532.23	-1336.18	-508.06	363.25	20.72	-121.98	8
-225.10	-1390.63	-391.60	50.84	-65.70	223.30	10
261.23	-1332.28	-719.24	-65.61	-34.39	415.41	8
11.23	-1473.63	-671.14	110.29	80.54	309.97	11
-123.05	-1555.42	-534.18	381.81	120.82	65.43	8
-697.02	-1552.49	-387.94	454.04	222.14	-69.18	10
-830.32	-1347.66	-318.12	371.92	204.74	-74.83	8
-976.56	-1166.02	-333.98	216.77	94.09	-119.35	11
-808.84	-1301.03	-372.31	172.61	14.53	-160.89	10
-547.85	-1543.95	-428.22	214.11	-81.21	-175.02	8
-214.36	-1763.92	-440.92	314.51	-91.31	-170.68	10
-481.45	-2017.09	-322.51	352.14	-51.15	-99.82	8
12.45	-2077.64	-24.90	382.66	-58.41	236.18	11
433.35	-1335.94	-196.29	403.14	71.17	428.47	8
-92.77	-1107.91	-261.72	378.23	208.53	358.28	10
-592.77	-752.69	-66.65	424.35	133.79	46.78	8
-195.80	-875.49	212.40	408.26	68.08	-175.57	11
-347.66	-1415.04	204.59	390.84	-3.75	-463.90	8
-317.63	-1770.75	-121.58	389.37	-129.24	-377.78	10
72.75	-1571.78	-76.17	282.75	-148.44	-77.51	10
-58.11	-1297.61	35.64	184.91	-23.80	-21.97	8
-44.19	-1397.95	136.23	105.71	26.37	-184.81	9
-190.67	-1344.73	17.58	44.19	59.42	-242.77	10
-219.24	-1881.10	161.38	-42.57	58.26	-158.17	8
-291.26	-2303.71	167.24	70.25	51.67	194.27	10
120.36	-1909.42	271.97	223.51	37.57	398.50	8
-269.78	-1473.14	252.93	246.15	161.44	372.59	11
-470.46	-1368.41	101.56	144.13	191.47	214.42	10
-547.61	-1582.52	136.47	-7.87	183.04	242.07	8
-682.13	-1731.93	146.48	-4.58	100.31	326.11	10
-468.75	-1998.54	260.99	36.80	64.51	321.23	9
-521.00	-2183.11	109.86	194.70	81.36	336.79	10
-259.52	-2259.28	207.76	380.19	89.14	608.43	8
-21.73	-2083.50	165.53	576.32	79.10	649.87	10
-356.20	-1943.36	71.04	687.32	137.63	583.71	8
-460.21	-1884.03	139.40	694.73	165.10	746.92	11
-706.30	-861.57	299.80	573.55	52.55	429.08	8
-1195.56	-294.43	360.11	460.85	-36.93	54.44	10
-980.47	-213.13	261.96	252.75	-83.25	-468.02	8
-1157.96	-945.07	597.66	28.63	0.40	-496.61	11
-1197.51	-1613.28	447.02	-17.61	-67.38	-37.63	8
44.68	-2070.80	754.88	50.05	-186.98	367.10	10
297.36	-1899.41	799.32	271.24	-31.07	347.44	8
-407.96	-1328.61	664.31	290.50	56.92	152.04	10
-499.51	-1085.69	592.29	270.17	37.35	77.21	11
-613.53	-1056.40	725.59	240.05	143.77	28.59	8
-1110.60	-857.91	427.98	175.78	125.37	-18.28	10
-750.73	-779.05	612.06	132.45	64.21	-69.00	8
-999.51	-902.59	670.90	58.50	114.04	-160.58	10
-990.48	-1011.72	618.16	24.84	61.52	-209.23	9
-1068.60	-1350.34	385.99	-12.79	-34.88	-36.87	10
-1209.96	-1175.05	-111.08	-66.28	-152.53	-18.89	8
-270.75	-954.10	658.69	-142.97	-405.52	-59.97	10
-228.52	-175.54	897.95	-255.22	-200.90	-123.93	9
431.15	-892.33	318.85	-638.70	96.74	-567.81	10
532.23	-2530.52	297.12	-689.39	355.07	-1000.00	8
-510.50	-1833.50	-4.39	-414.67	317.96	-747.07	10
-198.24	-1888.67	-258.30	-452.21	126.98	-260.93	10
-134.28	-2122.07	-639.65	-265.90	28.93	-493.53	9
223.39	-1678.71	-355.22	-103.52	43.12	-700.01	10
161.87	-1478.52	277.83	-28.05	123.57	-841.06	10
20.51	-1662.60	-13.92	-103.85	117.22	-606.11	8
894.29	-1352.78	-23.44	-222.90	57.01	-209.29	11
431.64	-799.56	-183.35	-217.47	220.86	-23.53	8
321.78	-1353.52	86.67	-272.52	229.83	40.28	10
438.48	-1492.68	167.48	-286.99	152.10	19.07	8
1028.81	-1707.52	864.99	-90.00	254.64	163.48	10
-166.02	-1444.34	-40.53	-57.74	335.33	296.54	9
-140.14	-1796.88	230.71	-37.02	190.00	481.20	10
1457.03	-1730.22	-440.67	-160.22	142.52	299.16	8
1510.01	-1263.92	-842.04	-147.86	593.35	101.50	10
5.13	-1665.77	-1320.56	-265.11	791.41	116.18	11
166.02	-2228.76	-1229.49	-286.74	431.88	447.81	8
506.35	-2407.23	-979.98	34.73	269.44	476.99	10
858.15	-2268.80	-297.36	486.11	376.50	305.48	10
279.30	-1913.09	-274.17	658.23	609.77	243.56	8
-1143.31	-1268.31	855.47	739.44	370.51	211.46	11
1202.64	-1141.11	-405.76	664.67	669.98	119.38	10
-1229.00	-1268.07	-546.39	847.38	890.20	84.23	8
41.99	-43.46	362.06	767.18	679.90	177.40	10
-2318.85	91.06	-294.19	286.62	449.28	-19.53	9
-376.95	-104.00	178.96	-323.73	-360.44	116.88	10
2243.16	-578.86	1357.67	-414.00	-217.96	155.98	8
431.15	-593.51	656.25	-283.84	526.73	53.83	10
-581.79	-642.33	438.96	-210.94	593.84	306.70	10
-645.02	-919.92	39.55	-104.31	363.62	310.82	9
84.23	-860.84	-271.00	-68.60	291.47	253.63	10
69.09	-1658.94	457.28	105.01	410.98	175.90	8
-643.07	-293.21	27.10	208.40	323.85	91.71	10
361.57	-516.11	219.97	3.39	164.83	174.56	8
950.93	-884.03	258.79	-62.26	565.73	94.97	11
521.97	-1688.72	25.88	126.80	814.48	-277.07	8
-591.80	-1447.02	-100.34	206.91	760.93	-351.59	8
-97.17	-596.44	-233.64	182.65	481.17	-262.91	10
1077.64	-1535.40	185.06	-256.84	571.56	-470.28	11
168.21	-2472.17	-802.25	-462.68	730.71	-909.06	8
164.79	-3839.36	293.95	-358.67	440.12	-1000.00	10
1435.30	-2152.10	238.04	21.76	243.35	-1000.00	10
1493.41	-826.66	-1052.25	-72.63	157.62	-1000.00	8
4718.99	-3074.71	-855.96	-256.50	-569.82	-887.48	11
7885.50	-2922.36	-249.27	-153.53	-604.86	33.66	10
4363.77	-573.24	-695.31	-395.17	-8.00	-283.87	8
2003.66	392.09	-558.35	-612.85	327.51	-354.74	10
824.95	-978.52	-77.15	-618.23	477.29	-415.62	11
1085.94	-187.50	-302.00	-540.56	428.10	-453.83	8
1060.55	350.34	-41.99	-644.23	500.40	-474.33	10
1339.11	343.51	-172.36	-811.22	569.09	-395.90	8
1164.55	-930.91	-219.24	-1000.00	706.05	-499.30	10
1115.23	-2281.25	317.87	-982.45	754.09	-695.13	11
561.28	-1602.29	665.77	-196.56	725.86	-474.67	10
78.86	792.48	647.71	119.84	673.77	134.00	8
-132.32	1036.62	819.82	-241.42	413.45	556.79	10
304.20	700.20	570.56	-561.46	271.91	485.23	9
400.39	-998.78	320.56	-672.06	321.08	237.49	10
48.58	-1388.43	641.60	-448.43	246.61	-256.93	8
169.19	-656.49	859.13	-135.41	155.55	-421.05	10
211.43	-636.96	826.42	-52.12	227.81	-416.60	10
-282.71	-1164.79	1143.31	44.62	162.51	-611.45	9
-292.72	-1125.24	998.78	230.77	-120.33	-858.98	10
272.22	-792.72	852.29	353.91	-196.47	-889.53	8
267.09	622.80	643.80	274.35	-24.78	-491.18	10
67.14	990.23	961.67	258.24	9.19	-23.65	9
238.28	132.32	784.18	191.01	-209.75	657.41	10
1023.19	-255.13	664.06	115.54	-457.40	622.41	8
1603.76	-946.78	1097.66	52.22	-362.03	543.67	10
1328.61	-1621.34	940.67	446.56	-225.89	716.00	10
1948.73	-377.69	60.79	709.81	-246.09	911.38	9
1819.09	269.04	203.86	328.98	-276.67	372.10	10
1104.00	520.26	680.91	-10.50	-221.10	-179.32	8
741.70	180.42	614.26	-124.66	-213.84	-325.53	10
508.30	-431.88	848.39	-110.66	-101.59	-313.51	8
416.50	-1097.66	588.38	212.40	-103.82	215.61	11
998.54	-801.51	237.55	348.63	-233.37	690.58	10
1693.12	162.35	135.74	139.19	-204.04	475.37	8
1465.33	-120.12	373.05	-375.64	64.06	-104.16	10
1348.63	-1578.13	-258.54	-437.90	467.01	-510.53	9
952.88	-1251.22	-484.62	-495.57	813.87	-674.90	10
846.19	-778.81	135.99	-504.03	999.97	-309.42	10
583.74	-896.00	-168.70	-400.05	999.97	212.16	8
-75.44	188.48	226.81	-341.89	999.97	203.64	11
327.39	144.53	1352.05	-286.80	793.43	52.19	10
738.77	-638.92	2698.24	-160.03	235.41	-103.49	8
238.53	-188.48	2127.69	-72.54	208.86	44.89	10
-147.22	-261.96	1733.15	-79.77	97.96	194.49	8
-141.60	-497.80	1731.20	-82.00	-63.45	382.29	11
-221.44	-676.27	1304.20	-39.34	-329.77	522.92	8
405.52	-999.02	1077.15	-23.25	-412.17	497.31	10
656.49	-327.64	847.90	183.65	-357.79	344.02	8
538.82	-488.28	593.99	20.78	-261.54	-133.45	10
748.05	-888.92	978.52	-214.32	-70.74	-574.68	9
310.30	-893.07	1110.11	-127.32	86.30	-707.52	10
473.88	-967.77	861.33	55.69	147.03	-505.58	10
462.65	-756.35	990.97	113.07	144.04	-213.56	8
298.58	-681.64	1099.12	160.80	51.03	115.88	11
454.35	-842.77	1184.81	175.26	-50.38	276.55	8
692.63	-883.54	1065.19	237.92	-159.79	565.37	10
946.04	-679.20	1058.35	259.34	-218.44	651.28	8
1179.44	-372.56	888.18	117.52	-210.88	514.28	10
1353.52	-746.83	1252.44	-178.83	-34.48	223.24	11
903.81	-979.25	918.46	-311.49	228.64	-39.86	8
777.59	-892.82	965.58	-428.01	302.80	-73.06	10
717.29	-958.25	1021.73	-472.50	412.32	0.98	8
427.49	-1302.98	841.06	-444.34	433.90	56.79	11
255.62	-1100.10	768.80	-321.56	334.41	121.58	8
79.83	-1132.32	769.29	-210.21	198.46	5.92	10
124.02	-1200.20	721.19	-34.48	79.44	-190.70	8
97.17	-1372.80	881.59	146.58	58.87	-309.91	10
-31.98	-1261.96	883.06	465.21	54.17	-238.49	9
-49.32	-1107.67	656.25	698.97	36.53	10.19	10
190.92	-841.55	655.27	740.39	-23.35	94.91	8
604.74	-472.41	669.43	670.62	-187.99	113.43	10
1098.14	-294.43	1284.67	418.12	-267.46	-70.43	8
766.36	-370.61	1232.42	311.71	-52.98	-230.80	11
614.75	-288.57	1241.46	168.09	55.15	-137.21	10
593.51	-211.18	1322.75	68.12	75.29	80.51	8
639.65	-292.72	1308.84	-4.58	33.45	234.99	10
652.10	-518.55	1189.45	-39.52	13.37	275.51	9
800.78	-662.84	1081.79	-104.58	-90.30	265.23	10
935.55	-957.76	975.10	-96.92	-141.82	116.03	8
1033.94	-1181.64	928.71	-84.84	-98.36	-106.69	10
746.83	-997.31	645.26	-37.96	16.30	-260.77	8
658.45	-903.32	569.34	-5.86	59.02	-263.85	11
944.34	-863.28	484.38	-46.81	107.21	-202.64	8
1214.60	-938.96	641.11	-47.06	181.82	-156.56	10
776.61	-808.35	765.14	38.33	381.13	30.91	8
555.18	-825.93	957.03	149.69	420.29	311.34	11
516.85	-752.93	1100.83	322.20	384.09	604.55	8
544.68	-659.67	1135.25	443.05	277.62	746.34	10
448.73	-641.36	1138.67	468.32	120.21	792.08	8
465.58	-858.40	1083.25	447.81	-64.79	774.26	10
373.78	-672.61	1498.54	571.50	-123.02	744.93	11
547.85	-422.61	1084.96	620.76	-173.74	661.96	8
788.82	-354.74	953.37	662.48	-179.81	556.43	10
1017.82	-102.78	775.63	585.75	-62.10	488.71	8
1038.09	-244.87	883.54	380.89	103.55	412.63	11
691.16	-857.91	1122.80	282.14	209.96	409.94	10
680.91	-1030.03	1044.92	390.35	222.63	504.70	8
899.66	-814.21	1035.89	406.19	253.39	545.17	10
780.27	-756.10	1036.62	392.97	317.14	511.29	8
488.04	-617.19	1000.49	399.57	275.70	473.05	11
422.85	-345.46	857.91	350.07	242.13	448.82	10
270.51	-563.23	1069.58	212.77	213.04	435.12	8
307.62	-722.17	1129.64	125.82	160.16	355.10	10
179.20	-880.86	1223.63	70.07	180.60	257.05	8
17.58	-855.47	1151.86	215.55	187.44	183.56	11
-14.65	-652.59	1050.29	197.24	128.66	47.39	10
-129.64	-802.00	1254.64	84.66	93.84	-11.44	8
-122.80	-880.13	1324.22	171.02	2.62	47.21	8
-17.58	-905.52	1316.41	256.93	-58.04	110.05	11
312.26	-502.20	981.93	390.41	-135.31	244.14	8
661.87	424.07	599.12	196.96	-68.36	268.25	10
677.73	254.15	1141.11	-205.14	-5.71	183.38	8
435.30	-518.55	1508.54	-497.62	110.75	190.86	10
418.46	-976.81	1682.13	-490.63	167.02	388.28	11
658.69	-1085.94	1659.42	-238.07	114.38	550.78	8
538.09	-1062.74	1199.22	-134.52	106.32	543.33	10
214.60	-1188.23	1239.01	-82.15	94.30	506.38	10
303.96	-1198.00	1138.18	96.56	54.90	415.47	9
362.79	-980.22	1108.15	210.11	2.90	308.32	10
576.17	-679.44	946.04	197.54	-25.42	210.57	8
379.88	-560.30	1108.89	-2.62	58.29	123.29	10
145.26	-512.94	1191.16	-297.36	148.35	84.44	8
129.88	-640.38	1212.40	-538.79	180.73	129.00	11
134.52	-1016.36	1177.25	-655.43	169.10	214.17	8
273.93	-1212.16	976.07	-653.66	182.71	259.58	10
-13.92	-1383.79	805.91	-689.00	239.93	292.27	10
-291.99	-1612.55	687.26	-616.64	201.72	157.75	9
-103.27	-1630.62	594.97	-458.62	146.73	-3.36	10
-150.63	-1723.63	561.04	-238.65	144.04	-125.70	8
-112.06	-1904.30	736.08	-9.64	104.61	-238.28	10
187.01	-1721.19	466.80	292.27	110.63	-375.24	10
297.61	-1711.18	431.64	466.09	223.30	-443.85	9
-11.96	-1957.52	416.50	552.64	292.42	-391.08	10
-206.79	-2076.66	486.08	567.87	212.86	-379.97	8
177.98	-1726.81	557.37	584.84	44.98	-408.84	10
327.88	-1462.40	660.40	563.42	39.12	-398.62	11
249.02	-1272.46	698.73	517.52	29.42	-329.10	8
362.79	-1138.92	715.82	484.10	-60.46	-233.98	10
401.86	-984.86	610.60	413.33	-93.02	-133.24	8
497.31	-962.40	718.51	382.60	-115.39	-120.27	10
747.80	-752.69	909.42	406.07	-100.83	-205.20	9
747.31	-634.52	927.25	426.33	-98.27	-268.34	10
823.97	-546.14	962.89	485.66	-77.30	-444.58	8
859.38	-692.38	895.02	611.60	64.00	-656.77	10
469.24	-82.28	514.16	619.14	141.94	-921.94	8
73.24	304.93	705.08	455.87	163.45	-915.86	11
8.06	271.73	863.77	316.56	12.02	-805.08	8
48.34	647.95	1027.83	249.54	-52.00	-716.40	10
99.37	702.15	941.41	-5.37	-113.34	-243.71	8
959.23	78.37	1285.64	-269.53	-123.44	222.99	11
911.38	74.71	1360.84	-335.60	-3.20	110.26	8
838.87	-489.99	1477.54	-468.29	81.30	-193.79	10
319.58	-1048.34	1444.58	-492.52	77.55	-532.23	8
53.22	-1056.40	1309.08	-261.78	-28.78	-671.33	10
120.85	-800.29	1157.23	-2.44	-105.74	-639.80	9
66.41	-669.92	994.14	87.52	-89.08	-550.63	8
429.44	-786.62	843.26	228.82	-63.78	-315.73	8
543.70	-577.64	787.35	346.74	95.49	-17.36	10
412.84	-167.48	781.98	381.99	199.19	154.66	8
379.15	60.30	739.50	310.85	208.68	190.28	11
322.51	72.02	818.36	201.39	179.75	144.44	8
368.90	-139.16	1053.47	159.73	151.15	106.66	10
273.68	-241.94	1050.78	131.41	78.22	28.29	8
291.99	-139.89	998.78	98.27	-6.65	21.94	11
231.93	-240.48	1159.18	194.85	-47.39	104.86	8
327.88	-112.30	1117.19	397.67	-129.30	141.54	10
420.41	117.68	925.78	479.40	-178.25	76.23	8
536.13	504.64	685.55	370.30	-152.92	46.63	10
776.12	319.58	875.49	90.09	-55.24	23.35	9
568.36	150.63	904.05	9.55	98.97	61.95	10
399.66	145.51	925.05	-19.29	116.58	101.56	8
375.73	218.51	880.13	-72.85	90.82	163.21	8
406.01	74.95	983.89	-93.60	41.84	151.98	11
469.73	-103.76	970.95	-87.74	16.11	117.19	8
515.14	-207.03	941.89	-64.82	3.94	40.74	10
440.92	-305.42	944.82	-40.41	30.33	38.70	8
404.54	-350.10	956.30	23.77	32.50	77.67	8
407.23	-351.32	898.19	41.84	24.99	103.18	11
472.90	-392.58	931.15	75.78	10.62	135.89	8
548.58	-352.78	903.56	106.29	17.88	138.70	8
453.86	-354.98	948.24	128.54	52.52	113.13	10
399.66	-372.56	973.63	159.24	61.86	110.53	8
398.19	-393.31	1021.97	173.89	51.21	96.50	11
331.54	-376.22	1019.53	169.16	42.33	89.05	8
293.21	-271.24	1018.31	143.74	15.56	98.60	10
311.04	60.55	909.42	49.19	-9.55	132.75	8
356.45	13.18	1135.99	-135.19	-10.83	151.52	10
362.30	-132.08	1205.57	-201.87	-31.89	129.18	9
484.62	-220.46	1184.33	-173.07	-90.88	77.64	10
1270.26	-467.29	871.58	-264.83	187.23	87.62	8
1296.14	-218.26	70.80	-449.07	450.65	89.45	10
-402.34	413.57	164.79	-616.06	631.68	-164.28	9
120.12	301.03	1007.32	-531.28	349.33	-263.76	10
1431.40	-529.30	1583.74	-416.66	190.12	100.83	8
1834.23	-698.00	1383.30	-272.55	161.38	205.69	10
1101.81	-1022.71	1428.47	-209.32	373.96	-2.66	10
256.10	-1271.73	1833.50	0.06	505.28	-9.12	11
-95.21	-1318.36	1735.35	378.17	352.87	283.33	8
-541.02	-935.30	1382.08	606.11	-29.72	634.46	10
93.99	-230.47	1034.42	603.15	-112.88	781.71	8
549.80	-52.00	964.36	402.04	-16.60	912.11	11
417.24	-281.98	1203.86	-35.64	170.23	692.32	8
27.34	-618.65	1158.94	-341.92	360.32	367.95	10
-366.70	-790.77	965.33	-518.77	380.71	96.98	8
-541.02	-996.58	1023.19	-585.57	266.24	-63.87	10
-516.60	-1447.51	746.34	-476.20	159.61	-103.58	9
-460.69	-2237.06	677.25	-237.40	21
