# Supplementary material for: Complexes of vertebrate TMC1/2 and CIB2/3 proteins form hair-cell mechanotransduction cation channels
Source: eLife. 2025 Jan 8;12:RP89719. doi: 10.7554/eLife.89719 (PMC11709434; doi:10.7554/eLife.89719)
Supplement: Figure 3—source data 1. [file elife-89719-fig3-data1.zip › Figure 3H/wt/10-7-T1.txt]

67.25	0.00	367.25	8
2937.99	0.00	2937.99	367.25	0.00	367.25	8
2937.99	0.00	2937.99	367.25	0.00	367.25	6
2937.99	0.00	2937.99	367.25	0.00	367.25	8
2937.99	0.00	2937.99	367.25	0.00	367.25	8
2937.99	0.00	2937.99	367.25	0.00	367.25	9
2937.99	0.00	2937.99	367.25	0.00	367.25	6
2937.99	0.00	2937.99	367.25	0.00	367.25	8
2937.99	0.00	2937.99	367.25	0.00	367.25	8
2937.99	0.00	2937.99	367.25	0.00	367.25	6
2937.99	0.00	2937.99	367.25	0.00	367.25	8
2937.99	0.00	2937.99	367.25	0.00	367.25	9
2937.99	0.00	2937.99	367.25	0.00	367.25	8
2937.99	0.00	2937.99	367.25	0.00	367.25	6
2937.99	0.00	2937.99	367.25	0.00	367.25	8
2937.99	0.00	2937.99	367.25	0.00	367.25	8
2937.99	0.00	2937.99	367.25	0.00	367.25	7
2937.99	0.00	2937.99	367.25	0.00	367.25	8
2937.99	0.00	2937.99	367.25	0.00	367.25	8
2937.99	0.00	2937.99	367.25	0.00	367.25	6
2937.99	0.00	2937.99	367.25	0.00	367.25	8
2937.99	0.00	2937.99	367.25	0.00	367.25	8
2937.99	0.00	2937.99	367.25	0.00	367.25	9
2937.99	0.00	2937.99	367.25	0.00	367.25	6
2937.99	0.00	2937.99	367.25	0.00	367.25	8
2937.99	0.00	2937.99	367.25	0.00	367.25	8
2937.99	0.00	2937.99	367.25	0.00	367.25	6
2937.99	0.00	2937.99	367.25	0.00	367.25	9
2937.99	0.00	2937.99	367.25	0.00	367.25	8
2937.99	0.00	2937.99	367.25	0.00	367.25	8
2937.99	0.00	2937.99	367.25	0.00	367.25	6
2937.99	0.00	2937.99	367.25	0.00	367.25	8
2937.99	0.00	2937.99	367.25	0.00	367.25	8
2937.99	0.00	2937.99	367.25	0.00	367.25	7
2937.99	0.00	2937.99	367.25	0.00	367.25	8
2937.99	0.00	2937.99	367.25	0.00	367.25	8
2937.99	0.00	2937.99	367.25	0.00	367.25	6
2937.99	0.00	2937.99	367.25	0.00	367.25	8
2937.99	0.00	2937.99	367.25	0.00	367.25	8
2937.99	0.00	2937.99	367.25	0.00	367.25	9
2937.99	0.00	2937.99	367.25	0.00	367.25	6
2937.99	0.00	2937.99	367.25	0.00	367.25	8
2937.99	0.00	2937.99	367.25	0.00	367.25	8
2937.99	0.00	2937.99	367.25	0.00	367.25	6
2937.99	0.00	2937.99	367.25	0.00	367.25	9
2937.99	0.00	2937.99	367.25	0.00	367.25	8
2937.99	0.00	2937.99	367.25	0.00	367.25	8
2937.99	0.00	2937.99	367.25	0.00	367.25	6
2937.99	0.00	2937.99	367.25	0.00	367.25	8
2937.99	0.00	2937.99	367.25	0.00	367.25	8
2937.99	0.00	2937.99	367.25	0.00	367.25	7
2937.99	0.00	2937.99	367.25	0.00	367.25	8
2937.99	0.00	2937.99	367.25	0.00	367.25	8
2937.99	0.00	2937.99	367.25	0.00	367.25	6
2937.99	0.00	2937.99	367.25	0.00	367.25	8
2937.99	0.00	2937.99	367.25	0.00	367.25	9
2937.99	0.00	2937.99	367.25	0.00	367.25	8
2937.99	0.00	2937.99	367.25	0.00	367.25	6
2937.99	0.00	2937.99	367.25	0.00	367.25	8
2937.99	0.00	2937.99	367.25	0.00	367.25	8
2937.99	0.00	2937.99	367.25	0.00	367.25	6
2937.99	0.00	2937.99	367.25	0.00	367.25	9
2937.99	0.00	2937.99	367.25	0.00	367.25	8
2937.99	0.00	2937.99	367.25	0.00	367.25	8
2937.99	0.00	2937.99	367.25	0.00	367.25	6
2937.99	0.00	2937.99	367.25	0.00	367.25	8
2937.99	0.00	2937.99	367.25	0.00	367.25	8
2937.99	0.00	2937.99	367.25	0.00	367.25	7
2937.99	0.00	2937.99	367.25	0.00	367.25	8
2937.99	0.00	2937.99	367.25	0.00	367.25	8
2937.99	0.00	2937.99	367.25	0.00	367.25	6
2937.99	0.00	2937.99	367.25	0.00	367.25	8
2937.99	0.00	2937.99	367.25	0.00	367.25	9
2937.99	0.00	2937.99	367.25	0.00	367.25	8
2937.99	0.00	2937.99	367.25	0.00	367.25	6
2937.99	0.00	2937.99	367.25	0.00	367.25	8
2937.99	0.00	2937.99	367.25	0.00	367.25	8
2937.99	0.00	2937.99	367.25	0.00	367.25	6
2937.99	0.00	2937.99	367.25	0.00	367.25	9
2937.99	0.00	2937.99	367.25	0.00	367.25	8
2937.99	0.00	2937.99	367.25	0.00	367.25	8
2937.99	0.00	2937.99	367.25	0.00	367.25	6
2937.99	0.00	2937.99	367.25	0.00	367.25	8
2937.99	0.00	2937.99	367.25	0.00	367.25	8
2937.99	0.00	2937.99	367.25	0.00	367.25	7
2937.99	0.00	2937.99	367.25	0.00	367.25	8
2937.99	0.00	2937.99	367.25	0.00	367.25	8
2937.99	0.00	2937.99	367.25	0.00	367.25	6
2937.99	0.00	2937.99	367.25	0.00	367.25	8
2937.99	0.00	2937.99	367.25	0.00	367.25	9
2937.99	0.00	2937.99	367.25	0.00	367.25	8
2937.99	0.00	2937.99	367.25	0.00	367.25	6
2937.99	0.00	2937.99	367.25	0.00	367.25	8
2937.99	0.00	2937.99	367.25	0.00	367.25	8
2937.99	0.00	2937.99	367.25	0.00	367.25	6
2937.99	0.00	2937.99	367.25	0.00	367.25	9
2937.99	0.00	2937.99	367.25	0.00	367.25	8
2937.99	0.00	2937.99	367.25	0.00	367.25	8
2937.99	0.00	2937.99	367.25	0.00	367.25	6
2937.99	0.00	2937.99	367.25	0.00	367.25	8
2937.99	0.00	2937.99	367.25	0.00	367.25	9
2937.99	0.00	2937.99	367.25	0.00	367.25	6
2937.99	0.00	2937.99	367.25	0.00	367.25	8
2937.99	0.00	2937.99	367.25	0.00	367.25	8
2937.99	0.00	2937.99	367.25	0.00	367.25	6
2937.99	0.00	2937.99	367.25	0.00	367.25	8
2937.99	0.00	2937.99	367.25	0.00	367.25	9
2937.99	0.00	2937.99	367.25	0.00	367.25	8
2937.99	0.00	2937.99	367.25	0.00	367.25	6
2937.99	0.00	2937.99	367.25	0.00	367.25	8
2937.99	0.00	2937.99	367.25	0.00	367.25	8
2937.99	0.00	2937.99	367.25	0.00	367.25	6
2937.99	0.00	2937.99	367.25	0.00	367.25	9
2937.99	0.00	2937.99	367.25	0.00	367.25	8
2937.99	0.00	2937.99	367.25	0.00	367.25	8
2937.99	0.00	2937.99	367.25	0.00	367.25	6
2937.99	0.00	2937.99	367.25	0.00	367.25	8
2937.99	0.00	2937.99	367.25	0.00	367.25	9
2937.99	0.00	2937.99	367.25	0.00	367.25	6
2937.99	0.00	2937.99	367.25	0.00	367.25	8
2937.99	0.00	2937.99	367.25	0.00	367.25	8
2937.99	0.00	2937.99	367.25	0.00	367.25	6
2937.99	0.00	2937.99	367.25	0.00	367.25	8
2937.99	0.00	2937.99	367.25	0.00	367.25	9
2937.99	0.00	2937.99	367.25	0.00	367.25	8
2937.99	0.00	2937.99	367.25	0.00	367.25	6
2937.99	0.00	2937.99	367.25	0.00	367.25	8
2937.99	0.00	2937.99	367.25	0.00	367.25	8
2937.99	0.00	2937.99	367.25	0.00	367.25	6
2937.99	0.00	2937.99	367.25	0.00	367.25	9
2937.99	0.00	2937.99	367.25	0.00	367.25	8
2937.99	0.00	2937.99	367.25	0.00	367.25	8
2937.99	0.00	2937.99	367.25	0.00	367.25	6
2937.99	0.00	2937.99	367.25	0.00	367.25	8
2937.99	0.00	2937.99	367.25	0.00	367.25	9
2937.99	0.00	2937.99	367.25	0.00	367.25	6
2937.99	0.00	2937.99	367.25	0.00	367.25	8
2937.99	0.00	2937.99	367.25	0.00	367.25	8
2937.99	0.00	2937.99	367.25	0.00	367.25	6
2937.99	0.00	2937.99	367.25	0.00	367.25	8
2937.99	0.00	2937.99	367.25	0.00	367.25	9
2937.99	0.00	2937.99	367.25	0.00	367.25	8
2937.99	0.00	2937.99	367.25	0.00	367.25	6
2937.99	0.00	2937.99	367.25	0.00	367.25	8
2937.99	0.00	2937.99	367.25	0.00	367.25	8
2937.99	0.00	2937.99	367.25	0.00	367.25	6
2937.99	0.00	2937.99	367.25	0.00	367.25	9
2937.99	0.00	2937.99	367.25	0.00	367.25	8
2937.99	0.00	2937.99	367.25	0.00	367.25	8
2937.99	0.00	2937.99	367.25	0.00	367.25	6
2937.99	0.00	2937.99	367.25	0.00	367.25	8
2937.99	0.00	2937.99	367.25	0.00	367.25	9
2937.99	0.00	2937.99	367.25	0.00	367.25	6
2937.99	0.00	2937.99	367.25	0.00	367.25	8
2937.99	0.00	2937.99	367.25	0.00	367.25	8
2937.99	0.00	2937.99	367.25	0.00	367.25	6
2937.99	0.00	2937.99	367.25	0.00	367.25	8
2937.99	0.00	2937.99	367.25	0.00	367.25	9
2937.99	0.00	2937.99	367.25	0.00	367.25	8
2937.99	0.00	2937.99	367.25	0.00	367.25	6
2937.99	0.00	2937.99	367.25	0.00	367.25	8
2937.99	0.00	2937.99	367.25	0.00	367.25	8
2937.99	0.00	2937.99	367.25	0.00	367.25	7
2937.99	0.00	2937.99	367.25	0.00	367.25	8
2937.99	0.00	2937.99	367.25	0.00	367.25	8
2937.99	0.00	2937.99	367.25	0.00	367.25	8
2937.99	0.00	2937.99	367.25	0.00	367.25	6
2937.99	0.00	2937.99	367.25	0.00	367.25	8
2937.99	0.00	2937.99	367.25	0.00	367.25	9
2937.99	0.00	2937.99	367.25	0.00	367.25	6
2937.99	0.00	2937.99	367.25	0.00	367.25	8
2937.99	0.00	2937.99	367.25	0.00	367.25	8
2937.99	0.00	2937.99	367.25	0.00	367.25	6
2937.99	0.00	2937.99	367.25	0.00	367.25	8
2937.99	0.00	2937.99	367.25	0.00	367.25	9
2937.99	0.00	2937.99	367.25	0.00	367.25	8
2937.99	0.00	2937.99	367.25	0.00	367.25	6
2937.99	0.00	2937.99	367.25	0.00	367.25	8
2937.99	0.00	2937.99	367.25	0.00	367.25	8
2937.99	0.00	2937.99	367.25	0.00	367.25	7
2937.99	0.00	2937.99	367.25	0.00	367.25	8
2937.99	0.00	2937.99	367.25	0.00	367.25	8
2937.99	0.00	2937.99	367.25	0.00	367.25	8
2937.99	0.00	2937.99	367.25	0.00	367.25	6
2937.99	0.00	2937.99	367.25	0.00	367.25	8
2937.99	0.00	2937.99	367.25	0.00	367.25	9
2937.99	0.00	2937.99	367.25	0.00	367.25	6
2937.99	0.00	2937.99	367.25	0.00	367.25	8
2937.99	0.00	2937.99	367.25	0.00	367.25	8
2937.99	0.00	2937.99	367.25	0.00	367.25	6
2937.99	0.00	2937.99	367.25	0.00	367.25	9
2937.99	0.00	2937.99	367.25	0.00	367.25	8
2937.99	0.00	2937.99	367.25	0.00	367.25	8
2937.99	0.00	2937.99	367.25	0.00	367.25	6
2937.99	0.00	2937.99	367.25	0.00	367.25	8
2937.99	0.00	2937.99	367.25	0.00	367.25	8
2937.99	0.00	2937.99	367.25	0.00	367.25	7
2937.99	0.00	2937.99	367.25	0.00	367.25	8
2937.99	0.00	2937.99	367.25	0.00	367.25	8
2937.99	0.00	2937.99	367.25	0.00	367.25	8
2937.99	0.00	2937.99	367.25	0.00	367.25	6
2937.99	0.00	2937.99	367.25	0.00	367.25	8
2937.99	0.00	2937.99	367.25	0.00	367.25	9
2937.99	0.00	2937.99	367.25	0.00	367.25	6
2937.99	0.00	2937.99	367.25	0.00	367.25	8
2937.99	0.00	2937.99	367.25	0.00	367.25	8
2937.99	0.00	2937.99	367.25	0.00	367.25	6
2937.99	0.00	2937.99	367.25	0.00	367.25	9
2937.99	0.00	2937.99	367.25	0.00	367.25	8
2937.99	0.00	2937.99	367.25	0.00	367.25	8
2937.99	0.00	2937.99	367.25	0.00	367.25	6
2937.99	0.00	2937.99	367.25	0.00	367.25	8
2937.99	0.00	2937.99	367.25	0.00	367.25	8
2937.99	0.00	2937.99	367.25	0.00	367.25	7
2937.99	0.00	2937.99	367.25	0.00	367.25	8
2937.99	0.00	2937.99	367.25	0.00	367.25	8
2937.99	0.00	2937.99	367.25	0.00	367.25	8
2937.99	0.00	2937.99	367.25	0.00	367.25	6
2937.99	0.00	2937.99	367.25	0.00	367.25	8
2937.99	0.00	2937.99	367.25	0.00	367.25	9
2937.99	0.00	2937.99	367.25	0.00	367.25	6
2937.99	0.00	2937.99	367.25	0.00	367.25	8
2937.99	0.00	2937.99	367.25	0.00	367.25	8
2937.99	0.00	2937.99	367.25	0.00	367.25	6
2937.99	0.00	2937.99	367.25	0.00	367.25	9
2937.99	0.00	2937.99	367.25	0.00	367.25	8
2937.99	0.00	2937.99	367.25	0.00	367.25	8
2937.99	0.00	2937.99	367.25	0.00	367.25	6
2937.99	0.00	2937.99	367.25	0.00	367.25	8
2937.99	0.00	2937.99	367.25	0.00	367.25	8
2937.99	0.00	2937.99	367.25	0.00	367.25	7
2937.99	0.00	2937.99	367.25	0.00	367.25	8
2937.99	0.00	2937.99	367.25	0.00	367.25	8
2937.99	0.00	2937.99	367.25	0.00	367.25	8
2937.99	0.00	2937.99	367.25	0.00	367.25	6
2937.99	0.00	2937.99	367.25	0.00	367.25	9
2937.99	0.00	2937.99	367.25	0.00	367.25	8
2937.99	0.00	2937.99	367.25	0.00	367.25	6
2937.99	0.00	2937.99	367.25	0.00	367.25	8
2937.99	0.00	2937.99	367.25	0.00	367.25	8
2937.99	0.00	2937.99	367.25	0.00	367.25	6
2937.99	0.00	2937.99	367.25	0.00	367.25	9
2937.99	0.00	2937.99	367.25	0.00	367.25	8
2937.99	0.00	2937.99	367.25	0.00	367.25	8
2937.99	0.00	2937.99	367.25	0.00	367.25	6
2937.99	0.00	2937.99	367.25	0.00	367.25	8
2937.99	0.00	2937.99	367.25	0.00	367.25	8
2937.99	0.00	2937.99	367.25	0.00	367.25	7
2937.99	0.00	2937.99	367.25	0.00	367.25	8
2937.99	0.00	2937.99	367.25	0.00	367.25	8
2937.99	0.00	2937.99	367.25	0.00	367.25	8
2937.99	0.00	2937.99	367.25	0.00	367.25	6
2937.99	0.00	2937.99	367.25	0.00	367.25	9
2937.99	0.00	2937.99	367.25	0.00	367.25	8
2937.99	0.00	2937.99	367.25	0.00	367.25	6
2937.99	0.00	2937.99	367.25	0.00	367.25	8
2937.99	0.00	2937.99	367.25	0.00	367.25	8
2937.99	0.00	2937.99	367.25	0.00	367.25	6
2937.99	0.00	2937.99	367.25	0.00	367.25	9
2937.99	0.00	2937.99	367.25	0.00	367.25	8
2937.99	0.00	2937.99	367.25	0.00	367.25	8
2937.99	0.00	2937.99	367.25	0.00	367.25	6
2937.99	0.00	2937.99	367.25	0.00	367.25	8
2937.99	0.00	2937.99	367.25	0.00	367.25	9
2937.99	0.00	2937.99	367.25	0.00	367.25	6
2937.99	0.00	2937.99	367.25	0.00	367.25	8
2937.99	0.00	2937.99	367.25	0.00	367.25	8
2937.99	0.00	2937.99	367.25	0.00	367.25	8
2937.99	0.00	2937.99	367.25	0.00	367.25	6
2937.99	0.00	2937.99	367.25	0.00	367.25	9
2937.99	0.00	2937.99	367.25	0.00	367.25	8
2937.99	0.00	2937.99	367.25	0.00	367.25	6
2937.99	0.00	2937.99	367.25	0.00	367.25	8
2937.99	0.00	2937.99	367.25	0.00	367.25	8
2937.99	0.00	2937.99	367.25	0.00	367.25	6
2937.99	0.00	2937.99	367.25	0.00	367.25	9
2937.99	0.00	2937.99	367.25	0.00	367.25	8
2937.99	0.00	2937.99	367.25	0.00	367.25	8
2937.99	0.00	2937.99	367.25	0.00	367.25	6
2937.99	0.00	2937.99	367.25	0.00	367.25	8
2937.99	0.00	2937.99	367.25	0.00	367.25	9
2937.99	0.00	2937.99	367.25	0.00	367.25	6
2937.99	0.00	2937.99	367.25	0.00	367.25	8
2937.99	0.00	2937.99	367.25	0.00	367.25	8
2937.99	0.00	2937.99	367.25	0.00	367.25	8
2937.99	0.00	2937.99	367.25	0.00	367.25	6
2937.99	0.00	2937.99	367.25	0.00	367.25	9
2937.99	0.00	2937.99	367.25	0.00	367.25	8
2937.99	0.00	2937.99	367.25	0.00	367.25	6
2937.99	0.00	2937.99	367.25	0.00	367.25	8
2937.99	0.00	2937.99	367.25	0.00	367.25	8
2937.99	0.00	2937.99	367.25	0.00	367.25	6
2937.99	0.00	2937.99	367.25	0.00	367.25	9
2937.99	0.00	2937.99	367.25	0.00	367.25	8
2937.99	0.00	2937.99	367.25	0.00	367.25	8
2937.99	0.00	2937.99	367.25	0.00	367.25	6
2937.99	0.00	2937.99	367.25	0.00	367.25	8
2937.99	0.00	2937.99	367.25	0.00	367.25	9
2937.99	0.00	2937.99	367.25	0.00	367.25	6
2937.99	0.00	2937.99	367.25	0.00	367.25	8
2937.99	0.00	2937.99	367.25	0.00	367.25	8
2937.99	0.00	2937.99	367.25	0.00	367.25	8
2937.99	0.00	2937.99	367.25	0.00	367.25	6
2937.99	0.00	2937.99	367.25	0.00	367.25	9
2937.99	0.00	2937.99	367.25	0.00	367.25	8
2937.99	0.00	2937.99	367.25	0.00	367.25	6
2937.99	0.00	2937.99	367.25	0.00	367.25	8
2937.99	0.00	2937.99	367.25	0.00	367.25	8
2937.99	0.00	2937.99	367.25	0.00	367.25	6
2937.99	0.00	2937.99	367.25	0.00	367.25	9
2937.99	0.00	2937.99	367.25	0.00	367.25	8
2937.99	0.00	2937.99	367.25	0.00	367.25	8
2937.99	0.00	2937.99	367.25	0.00	367.25	6
2937.99	0.00	2937.99	367.25	0.00	367.25	8
2937.99	0.00	2937.99	367.25	0.00	367.25	9
2937.99	0.00	2937.99	367.25	0.00	367.25	6
2937.99	0.00	2937.99	367.25	0.00	367.25	8
2937.99	0.00	2937.99	367.25	0.00	367.25	8
2937.99	0.00	2937.99	367.25	0.00	367.25	8
2937.99	0.00	2937.99	367.25	0.00	367.25	6
2937.99	0.00	2937.99	367.25	0.00	367.25	9
2937.99	0.00	2937.99	367.25	0.00	367.25	8
2937.99	0.00	2937.99	367.25	0.00	367.25	6
2937.99	0.00	2937.99	367.25	0.00	367.25	8
2937.99	0.00	2937.99	367.25	0.00	367.25	8
2937.99	0.00	2937.99	367.25	0.00	367.25	7
2937.99	0.00	2937.99	367.25	0.00	367.25	8
2937.99	0.00	2937.99	367.25	0.00	367.25	8
2937.99	0.00	2937.99	367.25	0.00	367.25	8
2937.99	0.00	2937.99	367.25	0.00	367.25	6
2937.99	0.00	2937.99	367.25	0.00	367.25	8
2937.99	0.00	2937.99	367.25	0.00	367.25	9
2937.99	0.00	2937.99	367.25	0.00	367.25	6
2937.99	0.00	2937.99	367.25	0.00	367.25	8
2937.99	0.00	2937.99	367.25	0.00	367.25	8
2937.99	0.00	2937.99	367.25	0.00	367.25	8
2937.99	0.00	2937.99	367.25	0.00	367.25	6
2937.99	0.00	2937.99	367.25	0.00	367.25	9
2937.99	0.00	2937.99	367.25	0.00	367.25	8
2937.99	0.00	2937.99	367.25	0.00	367.25	6
2937.99	0.00	2937.99	367.25	0.00	367.25	8
2937.99	0.00	2937.99	367.25	0.00	367.25	8
2937.99	0.00	2937.99	367.25	0.00	367.25	7
2937.99	0.00	2937.99	367.25	0.00	367.25	8
2937.99	0.00	2937.99	367.25	0.00	367.25	8
2937.99	0.00	2937.99	367.25	0.00	367.25	8
2937.99	0.00	2937.99	367.25	0.00	367.25	6
2937.99	0.00	2937.99	367.25	0.00	367.25	8
2937.99	0.00	2937.99	367.25	0.00	367.25	9
2937.99	0.00	2937.99	367.25	0.00	367.25	6
2937.99	0.00	2937.99	367.25	0.00	367.25	8
2937.99	0.00	2937.99	367.25	0.00	367.25	8
2937.99	0.00	2937.99	367.25	0.00	367.25	8
2937.99	0.00	2937.99	367.25	0.00	367.25	6
2937.99	0.00	2937.99	367.25	0.00	367.25	9
2937.99	0.00	2937.99	367.25	0.00	367.25	8
2937.99	0.00	2937.99	367.25	0.00	367.25	6
2937.99	0.00	2937.99	367.25	0.00	367.25	8
2937.99	0.00	2937.99	367.25	0.00	367.25	8
2937.99	0.00	2937.99	367.25	0.00	367.25	7
2937.99	0.00	2937.99	367.25	0.00	367.25	8
2937.99	0.00	2937.99	367.25	0.00	367.25	8
2937.99	0.00	2937.99	367.25	0.00	367.25	8
2937.99	0.00	2937.99	367.25	0.00	367.25	6
2937.99	0.00	2937.99	367.25	0.00	367.25	8
2937.99	0.00	2937.99	367.25	0.00	367.25	9
2937.99	0.00	2937.99	367.25	0.00	367.25	6
2937.99	0.00	2937.99	367.25	0.00	367.25	8
2937.99	0.00	2937.99	367.25	0.00	367.25	8
2937.99	0.00	2937.99	367.25	0.00	367.25	8
2937.99	0.00	2937.99	367.25	0.00	367.25	7
2937.99	0.00	2937.99	367.25	0.00	367.25	8
2937.99	0.00	2937.99	367.25	0.00	367.25	8
2937.99	0.00	2937.99	367.25	0.00	367.25	6
2937.99	0.00	2937.99	367.25	0.00	367.25	8
2937.99	0.00	2937.99	367.25	0.00	367.25	8
2937.99	0.00	2937.99	367.25	0.00	367.25	7
2937.99	0.00	2937.99	367.25	0.00	367.25	8
2937.99	0.00	2937.99	367.25	0.00	367.25	8
2937.99	0.00	2937.99	367.25	0.00	367.25	8
2937.99	0.00	2937.99	367.25	0.00	367.25	6
2937.99	0.00	2937.99	367.25	0.00	367.25	8
2937.99	0.00	2937.99	367.25	0.00	367.25	9
2937.99	0.00	2937.99	367.25	0.00	367.25	6
2937.99	0.00	2937.99	367.25	0.00	367.25	8
2937.99	0.00	2937.99	367.25	0.00	367.25	8
2937.99	0.00	2937.99	367.25	0.00	367.25	8
2937.99	0.00	2937.99	367.25	0.00	367.25	7
2937.99	0.00	2937.99	367.25	0.00	367.25	8
2937.99	0.00	2937.99	367.25	0.00	367.25	8
2937.99	0.00	2937.99	367.25	0.00	367.25	6
2937.99	0.00	2937.99	367.25	0.00	367.25	8
2937.99	0.00	2937.99	367.25	0.00	367.25	8
2937.99	0.00	2937.99	367.25	0.00	367.25	7
2937.99	0.00	2937.99	367.25	0.00	367.25	8
2937.99	0.00	2937.99	367.25	0.00	367.25	8
2937.99	0.00	2937.99	367.25	0.00	367.25	8
2937.99	0.00	2937.99	367.25	0.00	367.25	6
2937.99	0.00	2937.99	367.25	0.00	367.25	9
2937.99	0.00	2937.99	367.25	0.00	367.25	8
2937.99	0.00	2937.99	367.25	0.00	367.25	6
2937.99	0.00	2937.99	367.25	0.00	367.25	8
2937.99	0.00	2937.99	367.25	0.00	367.25	8
2937.99	0.00	2937.99	367.25	0.00	367.25	8
2937.99	0.00	2937.99	367.25	0.00	367.25	7
2937.99	0.00	2937.99	367.25	0.00	367.25	8
2937.99	0.00	2937.99	367.25	0.00	367.25	8
2937.99	0.00	2937.99	367.25	0.00	367.25	6
2937.99	0.00	2937.99	367.25	0.00	367.25	8
2937.99	0.00	2937.99	367.25	0.00	367.25	8
2937.99	0.00	2937.99	367.25	0.00	367.25	7
2937.99	0.00	2937.99	367.25	0.00	367.25	8
2937.99	0.00	2937.99	367.25	0.00	367.25	8
2937.99	0.00	2937.99	367.25	0.00	367.25	8
2937.99	0.00	2937.99	367.25	0.00	367.25	6
2937.99	0.00	2937.99	367.25	0.00	367.25	9
2937.99	0.00	2937.99	367.25	0.00	367.25	8
2937.99	0.00	2937.99	367.25	0.00	367.25	6
2937.99	0.00	2937.99	367.25	0.00	367.25	8
2937.99	0.00	2937.99	367.25	0.00	367.25	8
2937.99	0.00	2937.99	367.25	0.00	367.25	8
2937.99	0.00	2937.99	367.25	0.00	367.25	7
2937.99	0.00	2937.99	367.25	0.00	367.25	8
2937.99	0.00	2937.99	367.25	0.00	367.25	8
2937.99	0.00	2937.99	367.25	0.00	367.25	6
2937.99	0.00	2937.99	367.25	0.00	367.25	8
2937.99	0.00	2937.99	367.25	0.00	367.25	9
2937.99	0.00	2937.99	367.25	0.00	367.25	6
2937.99	0.00	2937.99	367.25	0.00	367.25	8
2937.99	0.00	2937.99	367.25	0.00	367.25	8
2937.99	0.00	2937.99	367.25	0.00	367.25	8
2937.99	0.00	2937.99	367.25	0.00	367.25	6
2937.99	0.00	2937.99	367.25	0.00	367.25	9
2937.99	0.00	2937.99	367.25	0.00	367.25	8
2937.99	0.00	2937.99	367.25	0.00	367.25	6
2937.99	0.00	2937.99	367.25	0.00	367.25	8
2937.99	0.00	2937.99	367.25	0.00	367.25	8
2937.99	0.00	2937.99	367.25	0.00	367.25	8
2937.99	0.00	2937.99	367.25	0.00	367.25	7
2937.99	0.00	2937.99	367.25	0.00	367.25	8
2937.99	0.00	2937.99	367.25	0.00	367.25	8
2937.99	0.00	2937.99	367.25	0.00	367.25	6
2937.99	0.00	2937.99	367.25	0.00	367.25	8
2937.99	0.00	2937.99	367.25	0.00	367.25	9
2937.99	0.00	2937.99	367.25	0.00	367.25	6
2937.99	0.00	2937.99	367.25	0.00	367.25	8
2937.99	0.00	2937.99	367.25	0.00	367.25	8
2937.99	0.00	2937.99	367.25	0.00	367.25	8
2937.99	0.00	2937.99	367.25	0.00	367.25	6
2937.99	0.00	2937.99	367.25	0.00	367.25	9
2937.99	0.00	2937.99	367.25	0.00	367.25	8
2937.99	0.00	2937.99	367.25	0.00	367.25	6
2937.99	0.00	2937.99	367.25	0.00	367.25	8
2937.99	0.00	2937.99	367.25	0.00	367.25	8
2937.99	0.00	2937.99	367.25	0.00	367.25	8
2937.99	0.00	2937.99	367.25	0.00	367.25	7
2937.99	0.00	2937.99	367.25	0.00	367.25	8
2937.99	0.00	2937.99	367.25	0.00	367.25	8
2937.99	0.00	2937.99	367.25	0.00	367.25	6
2937.99	0.00	2937.99	367.25	0.00	367.25	8
2937.99	0.00	2937.99	367.25	0.00	367.25	9
2937.99	0.00	2937.99	367.25	0.00	367.25	6
2937.99	0.00	2937.99	367.25	0.00	367.25	8
2937.99	0.00	2937.99	367.25	0.00	367.25	8
2937.99	0.00	2937.99	367.25	0.00	367.25	8
2937.99	0.00	2937.99	367.25	0.00	367.25	6
2937.99	0.00	2937.99	367.25	0.00	367.25	9
2937.99	0.00	2937.99	367.25	0.00	367.25	8
2937.99	0.00	2937.99	367.25	0.00	367.25	6
2937.99	0.00	2937.99	367.25	0.00	367.25	8
2937.99	0.00	2937.99	367.25	0.00	367.25	8
2937.99	0.00	2937.99	367.25	0.00	367.25	9
2937.99	0.00	2937.99	367.25	0.00	367.25	6
2937.99	0.00	2937.99	367.25	0.00	367.25	8
2937.99	0.00	2937.99	367.25	0.00	367.25	8
2937.99	0.00	2937.99	367.25	0.00	367.25	6
2937.99	0.00	2937.99	367.25	0.00	367.25	8
2937.99	0.00	2937.99	367.25	0.00	367.25	9
2937.99	0.00	2937.99	367.25	0.00	367.25	6
2937.99	0.00	2937.99	367.25	0.00	367.25	8
2937.99	0.00	2937.99	367.25	0.00	367.25	8
2937.99	0.00	2937.99	367.25	0.00	367.25	8
2937.99	0.00	2937.99	367.25	0.00	367.25	6
2937.99	0.00	2937.99	367.25	0.00	367.25	9
2937.99	0.00	2937.99	367.25	0.00	367.25	8
2937.99	0.00	2937.99	367.25	0.00	367.25	6
2937.99	0.00	2937.99	367.25	0.00	367.25	8
2937.99	0.00	2937.99	367.25	0.00	367.25	8
2937.99	0.00	2937.99	367.25	0.00	367.25	9
2937.99	0.00	2937.99	367.25	0.00	367.25	6
2937.99	0.00	2937.99	367.25	0.00	367.25	8
2937.99	0.00	2937.99	367.25	0.00	367.25	8
2937.99	0.00	2937.99	367.25	0.00	367.25	6
2937.99	0.00	2937.99	367.25	0.00	367.25	8
2937.99	0.00	2937.99	367.25	0.00	367.25	9
2937.99	0.00	2937.99	367.25	0.00	367.25	6
2937.99	0.00	2937.99	367.25	0.00	367.25	8
2937.99	0.00	2937.99	367.25	0.00	367.25	8
2937.99	0.00	2937.99	367.25	0.00	367.25	8
2937.99	0.00	2937.99	367.25	0.00	367.25	6
2937.99	0.00	2937.99	367.25	0.00	367.25	9
2937.99	0.00	2937.99	367.25	0.00	367.25	8
2937.99	0.00	2937.99	367.25	0.00	367.25	6
2937.99	0.00	2937.99	367.25	0.00	367.25	8
2937.99	0.00	2937.99	367.25	0.00	367.25	8
2937.99	0.00	2937.99	367.25	0.00	367.25	9
2937.99	0.00	2937.99	367.25	0.00	367.25	6
2937.99	0.00	2937.99	367.25	0.00	367.25	8
2937.99	0.00	2937.99	367.25	0.00	367.25	8
2937.99	0.00	2937.99	367.25	0.00	367.25	6
2937.99	0.00	2937.99	367.25	0.00	367.25	8
2937.99	0.00	2937.99	367.25	0.00	367.25	9
2937.99	0.00	2937.99	367.25	0.00	367.25	6
2937.99	0.00	2937.99	367.25	0.00	367.25	8
2937.99	0.00	2937.99	367.25	0.00	367.25	8
2937.99	0.00	2937.99	367.25	0.00	367.25	8
2937.99	0.00	2937.99	367.25	0.00	367.25	6
2937.99	0.00	2937.99	367.25	0.00	367.25	9
2937.99	0.00	2937.99	367.25	0.00	367.25	8
2937.99	0.00	2937.99	367.25	0.00	367.25	6
2937.99	0.00	2937.99	367.25	0.00	367.25	8
2937.99	0.00	2937.99	367.25	0.00	367.25	8
2937.99	0.00	2937.99	367.25	0.00	367.25	9
2937.99	0.00	2937.99	367.25	0.00	367.25	6
2937.99	0.00	2937.99	367.25	0.00	367.25	8
2937.99	0.00	2937.99	367.25	0.00	367.25	8
2937.99	0.00	2937.99	367.25	0.00	367.25	6
2937.99	0.00	2937.99	367.25	0.00	367.25	8
2937.99	0.00	2937.99	367.25	0.00	367.25	9
2937.99	0.00	2937.99	367.25	0.00	367.25	6
2937.99	0.00	2937.99	367.25	0.00	367.25	8
2937.99	0.00	2937.99	367.25	0.00	367.25	8
2937.99	0.00	2937.99	367.25	0.00	367.25	8
2937.99	0.00	2937.99	367.25	0.00	367.25	7
2937.99	0.00	2937.99	367.25	0.00	367.25	8
2937.99	0.00	2937.99	367.25	0.00	367.25	8
2937.99	0.00	2937.99	367.25	0.00	367.25	6
2937.99	0.00	2937.99	367.25	0.00	367.25	8
2937.99	0.00	2937.99	367.25	0.00	367.25	8
2937.99	0.00	2937.99	367.25	0.00	367.25	9
2937.99	0.00	2937.99	367.25	0.00	367.25	6
2937.99	0.00	2937.99	367.25	0.00	367.25	8
2937.99	0.00	2937.99	367.25	0.00	367.25	8
2937.99	0.00	2937.99	367.25	0.00	367.25	6
2937.99	0.00	2937.99	367.25	0.00	367.25	8
2937.99	0.00	2937.99	367.25	0.00	367.25	9
2937.99	0.00	2937.99	367.25	0.00	367.25	6
2937.99	0.00	2937.99	367.25	0.00	367.25	8
2937.99	0.00	2937.99	367.25	0.00	367.25	8
2937.99	0.00	2937.99	367.25	0.00	367.25	8
2937.99	0.00	2937.99	367.25	0.00	367.25	7
2937.99	0.00	2937.99	367.25	0.00	367.25	8
2937.99	0.00	2937.99	367.25	0.00	367.25	8
2937.99	0.00	2937.99	367.25	0.00	367.25	6
2937.99	0.00	2937.99	367.25	0.00	367.25	8
2937.99	0.00	2937.99	367.25	0.00	367.25	8
2937.99	0.00	2937.99	367.25	0.00	367.25	9
2937.99	0.00	2937.99	367.25	0.00	367.25	6
2937.99	0.00	2937.99	367.25	0.00	367.25	8
2937.99	0.00	2937.99	367.25	0.00	367.25	8
2937.99	0.00	2937.99	367.25	0.00	367.25	6
2937.99	0.00	2937.99	367.25	0.00	367.25	9
2937.99	0.00	2937.99	367.25	0.00	367.25	8
2937.99	0.00	2937.99	367.25	0.00	367.25	6
2937.99	0.00	2937.99	367.25	0.00	367.25	8
2937.99	0.00	2937.99	367.25	0.00	367.25	8
2937.99	0.00	2937.99	367.25	0.00	367.25	8
2937.99	0.00	2937.99	367.25	0.00	367.25	7
2937.99	0.00	2937.99	367.25	0.00	367.25	8
2937.99	0.00	2937.99	367.25	0.00	367.25	8
2937.99	0.00	2937.99	367.25	0.00	367.25	6
2937.99	0.00	2937.99	367.25	0.00	367.25	8
2937.99	0.00	2937.99	367.25	0.00	367.25	8
2937.99	0.00	2937.99	367.25	0.00	367.25	9
2937.99	0.00	2937.99	367.25	0.00	367.25	6
2937.99	0.00	2937.99	367.25	0.00	367.25	8
2937.99	0.00	2937.99	367.25	0.00	367.25	8
2937.99	0.00	2937.99	367.25	0.00	367.25	6
2937.99	0.00	2937.99	367.25	0.00	367.25	9
2937.99	0.00	2937.99	367.25	0.00	367.25	8
2937.99	0.00	2937.99	367.25	0.00	367.25	6
2937.99	0.00	2937.99	367.25	0.00	367.25	8
2937.99	0.00	2937.99	367.25	0.00	367.25	8
2937.99	0.00	2937.99	367.25	0.00	367.25	8
2937.99	0.00	2937.99	367.25	0.00	367.25	7
2937.99	0.00	2937.99	367.25	0.00	367.25	8
2937.99	0.00	2937.99	367.25	0.00	367.25	8
2937.99	0.00	2937.99	367.25	0.00	367.25	6
2937.99	0.00	2937.99	367.25	0.00	367.25	8
2937.99	0.00	2937.99	367.25	0.00	367.25	8
2937.99	0.00	2937.99	367.25	0.00	367.25	7
2937.99	0.00	2937.99	367.25	0.00	367.25	8
2937.99	0.00	2937.99	367.25	0.00	367.25	8
2937.99	0.00	2937.99	367.25	0.00	367.25	8
2937.99	0.00	2937.99	367.25	0.00	367.25	6
2937.99	0.00	2937.99	367.25	0.00	367.25	9
2937.99	0.00	2937.99	367.25	0.00	367.25	8
2937.99	0.00	2937.99	367.25	0.00	367.25	6
2937.99	0.00	2937.99	367.25	0.00	367.25	8
2937.99	0.00	2937.99	367.25	0.00	367.25	8
2937.99	0.00	2937.99	367.25	0.00	367.25	8
2937.99	0.00	2937.99	367.25	0.00	367.25	7
2937.99	0.00	2937.99	367.25	0.00	367.25	8
2937.99	0.00	2937.99	367.25	0.00	367.25	8
2937.99	0.00	2937.99	367.25	0.00	367.25	6
2937.99	0.00	2937.99	367.25	0.00	367.25	8
2937.99	0.00	2937.99	367.25	0.00	367.25	9
2937.99	0.00	2937.99	367.25	0.00	367.25	8
2937.99	0.00	2937.99	367.25	0.00	367.25	6
2937.99	0.00	2937.99	367.25	0.00	367.25	8
2937.99	0.00	2937.99	367.25	0.00	367.25	8
2937.99	0.00	2937.99	367.25	0.00	367.25	6
2937.99	0.00	2937.99	367.25	0.00	367.25	9
2937.99	0.00	2937.99	367.25	0.00	367.25	8
2937.99	0.00	2937.99	367.25	0.00	367.25	6
2937.99	0.00	2937.99	367.25	0.00	367.25	8
2937.99	0.00	2937.99	367.25	0.00	367.25	8
2937.99	0.00	2937.99	367.25	0.00	367.25	8
2937.99	0.00	2937.99	367.25	0.00	367.25	7
2937.99	0.00	2937.99	367.25	0.00	367.25	8
2937.99	0.00	2937.99	367.25	0.00	367.25	8
2937.99	0.00	2937.99	367.25	0.00	367.25	6
2937.99	0.00	2937.99	367.25	0.00	367.25	8
2937.99	0.00	2937.99	367.25	0.00	367.25	9
2937.99	0.00	2937.99	367.25	0.00	367.25	8
2937.99	0.00	2937.99	367.25	0.00	367.25	6
2937.99	0.00	2937.99	367.25	0.00	367.25	8
2937.99	0.00	2937.99	367.25	0.00	367.25	8
2937.99	0.00	2937.99	367.25	0.00	367.25	6
2937.99	0.00	2937.99	367.25	0.00	367.25	9
2937.99	0.00	2937.99	367.25	0.00	367.25	8
2937.99	0.00	2937.99	367.25	0.00	367.25	6
2937.99	0.00	2937.99	367.25	0.00	367.25	8
2937.99	0.00	2937.99	367.25	0.00	367.25	8
2937.99	0.00	2937.99	367.25	0.00	367.25	9
2937.99	0.00	2937.99	367.25	0.00	367.25	6
2937.99	0.00	2937.99	367.25	0.00	367.25	8
2937.99	0.00	2937.99	367.25	0.00	367.25	8
2937.99	0.00	2937.99	367.25	0.00	367.25	6
2937.99	0.00	2937.99	367.25	0.00	367.25	8
2937.99	0.00	2937.99	367.25	0.00	367.25	9
2937.99	0.00	2937.99	367.25	0.00	367.25	8
2937.99	0.00	2937.99	367.25	0.00	367.25	6
2937.99	0.00	2937.99	367.25	0.00	367.25	8
2937.99	0.00	2937.99	367.25	0.00	367.25	8
2937.99	0.00	2937.99	367.25	0.00	367.25	6
2937.99	0.00	2937.99	367.25	0.00	367.25	9
2937.99	0.00	2937.99	367.25	0.00	367.25	8
2937.99	0.00	2937.99	367.25	0.00	367.25	6
2937.99	0.00	2937.99	367.25	0.00	367.25	8
2937.99	0.00	2937.99	367.25	0.00	367.25	8
2937.99	0.00	2937.99	367.25	0.00	367.25	9
2937.99	0.00	2937.99	367.25	0.00	367.25	6
2937.99	0.00	2937.99	367.25	0.00	367.25	8
2937.99	0.00	2937.99	367.25	0.00	367.25	8
2937.99	0.00	2937.99	367.25	0.00	367.25	6
2937.99	0.00	2937.99	367.25	0.00	367.25	8
2937.99	0.00	2937.99	367.25	0.00	367.25	9
2937.99	0.00	2937.99	367.25	0.00	367.25	6
2937.99	0.00	2937.99	367.25	0.00	367.25	8
2937.99	0.00	2937.99	367.25	0.00	367.25	8
2937.99	0.00	2937.99	367.25	0.00	367.25	8
2937.99	0.00	2937.99	367.25	0.00	367.25	6
2937.99	0.00	2937.99	367.25	0.00	367.25	9
2937.99	0.00	2937.99	367.25	0.00	367.25	8
2937.99	0.00	2937.99	367.25	0.00	367.25	6
2937.99	0.00	2937.99	367.25	0.00	367.25	8
2937.99	0.00	2937.99	367.25	0.00	367.25	8
2937.99	0.00	2937.99	367.25	0.00	367.25	9
2937.99	0.00	2937.99	367.25	0.00	367.25	6
2937.99	0.00	2937.99	367.25	0.00	367.25	8
2937.99	0.00	2937.99	367.25	0.00	367.25	8
2937.99	0.00	2937.99	367.25	0.00	367.25	6
2937.99	0.00	2937.99	367.25	0.00	367.25	8
2937.99	0.00	2937.99	367.25	0.00	367.25	9
2937.99	0.00	2937.99	367.25	0.00	367.25	8
2937.99	0.00	2937.99	367.25	0.00	367.25	6
2937.99	0.00	2937.99	367.25	0.00	367.25	8
2937.99	0.00	2937.99	367.25	0.00	367.25	8
2937.99	0.00	2937.99	367.25	0.00	367.25	6
2937.99	0.00	2937.99	367.25	0.00	367.25	9
2937.99	0.00	2937.99	367.25	0.00	367.25	8
2937.99	0.00	2937.99	367.25	0.00	367.25	6
2937.99	0.00	2937.99	367.25	0.00	367.25	8
2937.99	0.00	2937.99	367.25	0.00	367.25	8
2937.99	0.00	2937.99	367.25	0.00	367.25	9
2937.99	0.00	2937.99	367.25	0.00	367.25	6
2937.99	0.00	2937.99	367.25	0.00	367.25	8
2937.99	0.00	2937.99	367.25	0.00	367.25	8
2937.99	0.00	2937.99	367.25	0.00	367.25	6
2937.99	0.00	2937.99	367.25	0.00	367.25	8
2937.99	0.00	2937.99	367.25	0.00	367.25	9
2937.99	0.00	2937.99	367.25	0.00	367.25	8
2937.99	0.00	2937.99	367.25	0.00	367.25	6
2937.99	0.00	2937.99	367.25	0.00	367.25	8
2937.99	0.00	2937.99	367.25	0.00	367.25	8
2937.99	0.00	2937.99	367.25	0.00	367.25	7
2937.99	0.00	2937.99	367.25	0.00	367.25	8
2937.99	0.00	2937.99	367.25	0.00	367.25	8
2937.99	0.00	2937.99	367.25	0.00	367.25	6
2937.99	0.00	2937.99	367.25	0.00	367.25	8
2937.99	0.00	2937.99	367.25	0.00	367.25	8
2937.99	0.00	2937.99	367.25	0.00	367.25	9
2937.99	0.00	2937.99	367.25	0.00	367.25	6
2937.99	0.00	2937.99	367.25	0.00	367.25	8
2937.99	0.00	2937.99	367.25	0.00	367.25	8
2937.99	0.00	2937.99	367.25	0.00	367.25	6
2937.99	0.00	2937.99	367.25	0.00	367.25	8
2937.99	0.00	2937.99	367.25	0.00	367.25	9
2937.99	0.00	2937.99	367.25	0.00	367.25	8
2937.99	0.00	2937.99	367.25	0.00	367.25	6
2937.99	0.00	2937.99	367.25	0.00	367.25	8
2937.99	0.00	2937.99	367.25	0.00	367.25	8
2937.99	0.00	2937.99	367.25	0.00	367.25	7
2937.99	0.00	2937.99	367.25	0.00	367.25	8
2937.99	0.00	2937.99	367.25	0.00	367.25	8
2937.99	0.00	2937.99	367.25	0.00	367.25	6
2937.99	0.00	2937.99	367.25	0.00	367.25	8
2937.99	0.00	2937.99	367.25	0.00	367.25	8
2937.99	0.00	2937.99	367.25	0.00	367.25	9
2937.99	0.00	2937.99	367.25	0.00	367.25	6
2937.99	0.00	2937.99	367.25	0.00	367.25	8
2937.99	0.00	2937.99	367.25	0.00	367.25	8
2937.99	0.00	2937.99	367.25	0.00	367.25	6
2937.99	0.00	2937.99	367.25	0.00	367.25	8
2937.99	0.00	2937.99	367.25	0.00	367.25	9
2937.99	0.00	2937.99	367.25	0.00	367.25	8
2937.99	0.00	2937.99	367.25	0.00	367.25	6
2937.99	0.00	2937.99	367.25	0.00	367.25	8
2937.99	0.00	2937.99	367.25	0.00	367.25	8
2937.99	0.00	2937.99	367.25	0.00	367.25	7
2937.99	0.00	2937.99	367.25	0.00	367.25	8
2937.99	0.00	2937.99	367.25	0.00	367.25	8
2937.99	0.00	2937.99	367.25	0.00	367.25	6
2937.99	0.00	2937.99	367.25	0.00	367.25	8
2937.99	0.00	2937.99	367.25	0.00	367.25	8
2937.99	0.00	2937.99	367.25	0.00	367.25	9
2937.99	0.00	2937.99	367.25	0.00	367.25	6
2937.99	0.00	2937.99	367.25	0.00	367.25	8
2937.99	0.00	2937.99	367.25	0.00	367.25	8
2937.99	0.00	2937.99	367.25	0.00	367.25	6
2937.99	0.00	2937.99	367.25	0.00	367.25	9
2937.99	0.00	2937.99	367.25	0.00	367.25	8
2937.99	0.00	2937.99	367.25	0.00	367.25	8
2937.99	0.00	2937.99	367.25	0.00	367.25	6
2937.99	0.00	2937.99	367.25	0.00	367.25	8
2937.99	0.00	2937.99	367.25	0.00	367.25	8
2937.99	0.00	2937.99	367.25	0.00	367.25	7
2937.99	0.00	2937.99	367.25	0.00	367.25	8
2937.99	0.00	2937.99	367.25	0.00	367.25	8
2937.99	0.00	2937.99	367.25	0.00	367.25	6
2937.99	0.00	2937.99	367.25	0.00	367.25	8
2937.99	0.00	2937.99	367.25	0.00	367.25	8
2937.99	0.00	2937.99	367.25	0.00	367.25	9
2937.99	0.00	2937.99	367.25	0.00	367.25	6
2937.99	0.00	2937.99	367.25	0.00	367.25	8
2937.99	0.00	2937.99	367.25	0.00	367.25	8
2937.99	0.00	2937.99	367.25	0.00	367.25	6
2937.99	0.00	2937.99	367.25	0.00	367.25	9
2937.99	0.00	2937.99	367.25	0.00	367.25	8
2937.99	0.00	2937.99	367.25	0.00	367.25	8
2937.99	0.00	2937.99	367.25	0.00	367.25	6
2937.99	0.00	2937.99	367.25	0.00	367.25	8
2937.99	0.00	2937.99	367.25	0.00	367.25	8
2937.99	0.00	2937.99	367.25	0.00	367.25	7
2937.99	0.00	2937.99	367.25	0.00	367.25	8
2937.99	0.00	2937.99	367.25	0.00	367.25	8
2937.99	0.00	2937.99	367.25	0.00	367.25	6
2937.99	0.00	2937.99	367.25	0.00	367.25	8
2937.99	0.00	2937.99	367.25	0.00	367.25	9
2937.99	0.00	2937.99	367.25	0.00	367.25	8
2937.99	0.00	2937.99	367.25	0.00	367.25	6
2937.99	0.00	2937.99	367.25	0.00	367.25	8
2937.99	0.00	2937.99	367.25	0.00	367.25	8
2937.99	0.00	2937.99	367.25	0.00	367.25	6
2937.99	0.00	2937.99	367.25	0.00	367.25	9
2937.99	0.00	2937.99	367.25	0.00	367.25	8
2937.99	0.00	2937.99	367.25	0.00	367.25	8
2937.99	0.00	2937.99	367.25	0.00	367.25	6
2937.99	0.00	2937.99	367.25	0.00	367.25	8
2937.99	0.00	2937.99	367.25	0.00	367.25	8
2937.99	0.00	2937.99	367.25	0.00	367.25	7
2937.99	0.00	2937.99	367.25	0.00	367.25	8
2937.99	0.00	2937.99	367.25	0.00	367.25	8
2937.99	0.00	2937.99	367.25	0.00	367.25	6
2937.99	0.00	2937.99	367.25	0.00	367.25	8
2937.99	0.00	2937.99	367.25	0.00	367.25	9
2937.99	0.00	2937.99	367.25	0.00	367.25	8
2937.99	0.00	2937.99	367.25	0.00	367.25	6
2937.99	0.00	2937.99	367.25	0.00	367.25	8
2937.99	0.00	2937.99	367.25	0.00	367.25	8
2937.99	0.00	2937.99	367.25	0.00	367.25	6
2937.99	0.00	2937.99	367.25	0.00	367.25	9
2937.99	0.00	2937.99	367.25	0.00	367.25	8
2937.99	0.00	2937.99	367.25	0.00	367.25	8
2937.99	0.00	2937.99	367.25	0.00	367.25	6
2937.99	0.00	2937.99	367.25	0.00	367.25	8
2937.99	0.00	2937.99	367.25	0.00	367.25	9
2937.99	0.00	2937.99	367.25	0.00	367.25	6
2937.99	0.00	2937.99	367.25	0.00	367.25	8
2937.99	0.00	2937.99	367.25	0.00	367.25	8
2937.99	0.00	2937.99	367.25	0.00	367.25	6
2937.99	0.00	2937.99	367.25	0.00	367.25	8
2937.99	0.00	2937.99	367.25	0.00	367.25	9
2937.99	0.00	2937.99	367.25	0.00	367.25	8
2937.99	0.00	2937.99	367.25	0.00	367.25	6
2937.99	0.00	2937.99	367.25	0.00	367.25	8
2937.99	0.00	2937.99	367.25	0.00	367.25	8
2937.99	0.00	2937.99	367.25	0.00	367.25	6
2937.99	0.00	2937.99	367.25	0.00	367.25	9
2937.99	0.00	2937.99	367.25	0.00	367.25	8
2937.99	0.00	2937.99	367.25	0.00	367.25	8
2937.99	0.00	2937.99	367.25	0.00	367.25	6
2937.99	0.00	2937.99	367.25	0.00	367.25	8
2937.99	0.00	2937.99	367.25	0.00	367.25	9
2937.99	0.00	2937.99	367.25	0.00	367.25	6
2937.99	0.00	2937.99	367.25	0.00	367.25	8
2937.99	0.00	2937.99	367.25	0.00	367.25	8
2937.99	0.00	2937.99	367.25	0.00	367.25	6
2937.99	0.00	2937.99	367.25	0.00	367.25	8
2937.99	0.00	2937.99	367.25	0.00	367.25	9
2937.99	0.00	2937.99	367.25	0.00	367.25	8
2937.99	0.00	2937.99	367.25	0.00	367.25	6
2937.99	0.00	2937.99	367.25	0.00	367.25	8
2937.99	0.00	2937.99	367.25	0.00	367.25	8
2937.99	0.00	2937.99	367.25	0.00	367.25	6
2937.99	0.00	2937.99	367.25	0.00	367.25	9
2937.99	0.00	2937.99	367.25	0.00	367.25	8
2937.99	0.00	2937.99	367.25	0.00	367.25	8
2937.99	0.00	2937.99	367.25	0.00	367.25	6
2937.99	0.00	2937.99	367.25	0.00	367.25	8
2937.99	0.00	2937.99	367.25	0.00	367.25	9
2937.99	0.00	2937.99	367.25	0.00	367.25	6
2937.99	0.00	2937.99	367.25	0.00	367.25	8
2937.99	0.00	2937.99	367.25	0.00	367.25	8
2937.99	0.00	2937.99	367.25	0.00	367.25	6
2937.99	0.00	2937.99	367.25	0.00	367.25	8
2937.99	0.00	2937.99	367.25	0.00	367.25	9
2937.99	0.00	2937.99	367.25	0.00	367.25	8
2937.99	0.00	2937.99	367.25	0.00	367.25	6
2937.99	0.00	2937.99	367.25	0.00	367.25	8
2937.99	0.00	2937.99	367.25	0.00	367.25	8
2937.99	0.00	2937.99	367.25	0.00	367.25	6
2937.99	0.00	2937.99	367.25	0.00	367.25	9
2937.99	0.00	2937.99	367.25	0.00	367.25	8
2937.99	0.00	2937.99	367.25	0.00	367.25	8
2937.99	0.00	2937.99	367.25	0.00	367.25	6
2937.99	0.00	2937.99	367.25	0.00	367.25	8
2937.99	0.00	2937.99	367.25	0.00	367.25	9
2937.99	0.00	2937.99	367.25	0.00	367.25	6
2937.99	0.00	2937.99	367.25	0.00	367.25	8
2937.99	0.00	2937.99	367.25	0.00	367.25	8
2937.99	0.00	2937.99	367.25	0.00	367.25	6
2937.99	0.00	2937.99	367.25	0.00	367.25	8
2937.99	0.00	2937.99	367.25	0.00	367.25	9
2937.99	0.00	2937.99	367.25	0.00	367.25	8
2937.99	0.00	2937.99	367.25	0.00	367.25	6
2937.99	0.00	2937.99	367.25	0.00	367.25	8
2937.99	0.00	2937.99	367.25	0.00	367.25	8
2937.99	0.00	2937.99	367.25	0.00	367.25	6
2937.99	0.00	2937.99	367.25	0.00	367.25	9
2937.99	0.00	2937.99	367.25	0.00	367.25	8
2937.99	0.00	2937.99	367.25	0.00	367.25	8
2937.99	0.00	2937.99	367.25	0.00	367.25	6
2937.99	0.00	2937.99	367.25	0.00	367.25	8
2937.99	0.00	2937.99	367.25	0.00	367.25	9
2937.99	0.00	2937.99	367.25	0.00	367.25	6
2937.99	0.00	2937.99	367.25	0.00	367.25	8
2937.99	0.00	2937.99	367.25	0.00	367.25	8
2937.99	0.00	2937.99	367.25	0.00	367.25	6
2937.99	0.00	2937.99	367.25	0.00	367.25	8
2937.99	0.00	2937.99	367.25	0.00	367.25	9
2937.99	0.00	2937.99	367.25	0.00	367.25	8
2937.99	0.00	2937.99	367.25	0.00	367.25	6
2937.99	0.00	2937.99	367.25	0.00	367.25	8
2937.99	0.00	2937.99	367.25	0.00	367.25	8
2937.99	0.00	2937.99	367.25	0.00	367.25	7
2937.99	0.00	2937.99	367.25	0.00	367.25	8
2937.99	0.00	2937.99	367.25	0.00	367.25	8
2937.99	0.00	2937.99	367.25	0.00	367.25	8
2937.99	0.00	2937.99	367.25	0.00	367.25	6
2937.99	0.00	2937.99	367.25	0.00	367.25	8
2937.99	0.00	2937.99	367.25	0.00	367.25	9
2937.99	0.00	2937.99	367.25	0.00	367.25	6
2937.99	0.00	2937.99	367.25	0.00	367.25	8
2937.99	0.00	2937.99	367.25	0.00	367.25	8
2937.99	0.00	2937.99	367.25	0.00	367.25	6
2937.99	0.00	2937.99	367.25	0.00	367.25	8
2937.99	0.00	2937.99	367.25	0.00	367.25	9
2937.99	0.00	2937.99	367.25	0.00	367.25	8
2937.99	0.00	2937.99	367.25	0.00	367.25	6
2937.99	0.00	2937.99	367.25	0.00	367.25	8
2937.99	0.00	2937.99	367.25	0.00	367.25	8
2937.99	0.00	2937.99	367.25	0.00	367.25	7
2937.99	0.00	2937.99	367.25	0.00	367.25	8
2937.99	0.00	2937.99	367.25	0.00	367.25	8
2937.99	0.00	2937.99	367.25	0.00	367.25	8
2937.99	0.00	2937.99	367.25	0.00	367.25	6
2937.99	0.00	2937.99	367.25	0.00	367.25	8
2937.99	0.00	2937.99	367.25	0.00	367.25	9
2937.99	0.00	2937.99	367.25	0.00	367.25	6
2937.99	0.00	2937.99	367.25	0.00	367.25	8
2937.99	0.00	2937.99	367.25	0.00	367.25	8
2937.99	0.00	2937.99	367.25	0.00	367.25	6
2937.99	0.00	2937.99	367.25	0.00	367.25	9
2937.99	0.00	2937.99	367.25	0.00	367.25	8
2937.99	0.00	2937.99	367.25	0.00	367.25	8
2937.99	0.00	2937.99	367.25	0.00	367.25	6
2937.99	0.00	2937.99	367.25	0.00	367.25	8
2937.99	0.00	2937.99	367.25	0.00	367.25	8
2937.99	0.00	2937.99	367.25	0.00	367.25	7
2937.99	0.00	2937.99	367.25	0.00	367.25	8
2937.99	0.00	2937.99	367.25	0.00	367.25	8
2937.99	0.00	2937.99	367.25	0.00	367.25	6
2937.99	0.00	2937.99	367.25	0.00	367.25	8
2937.99	0.00	2937.99	367.25	0.00	367.25	8
2937.99	0.00	2937.99	367.25	0.00	367.25	9
2937.99	0.00	2937.99	367.25	0.00	367.25	6
2937.99	0.00	2937.99	367.25	0.00	367.25	8
2937.99	0.00	2937.99	367.25	0.00	367.25	8
2937.99	0.00	2937.99	367.25	0.00	367.25	6
2937.99	0.00	2937.99	367.25	0.00	367.25	9
2937.99	0.00	2937.99	367.25	0.00	367.25	8
2937.99	0.00	2937.99	367.25	0.00	367.25	8
2937.99	0.00	2937.99	367.25	0.00	367.25	6
2937.99	0.00	2937.99	367.25	0.00	367.25	8
2937.99	0.00	2937.99	367.25	0.00	367.25	8
2937.99	0.00	2937.99	367.25	0.00	367.25	7
2937.99	0.00	2937.99	367.25	0.00	367.25	8
2937.99	0.00	2937.99	367.25	0.00	367.25	8
2937.99	0.00	2937.99	367.25	0.00	367.25	6
2937.99	0.00	2937.99	367.25	0.00	367.25	8
2937.99	0.00	2937.99	367.25	0.00	367.25	9
2937.99	0.00	2937.99	367.25	0.00	367.25	8
2937.99	0.00	2937.99	367.25	0.00	367.25	6
2937.99	0.00	2937.99	367.25	0.00	367.25	8
2937.99	0.00	2937.99	367.25	0.00	367.25	8
2937.99	0.00	2937.99	367.25	0.00	367.25	6
2937.99	0.00	2937.99	367.25	0.00	367.25	9
2937.99	0.00	2937.99	367.25	0.00	367.25	8
2937.99	0.00	2937.99	367.25	0.00	367.25	8
2937.99	0.00	2937.99	367.25	0.00	367.25	6
2937.99	0.00	2937.99	367.25	0.00	367.25	8
2937.99	0.00	2937.99	367.25	0.00	367.25	8
2937.99	0.00	2937.99	367.25	0.00	367.25	7
2937.99	0.00	2937.99	367.25	0.00	367.25	8
2937.99	0.00	2937.99	367.25	0.00	367.25	8
2937.99	0.00	2937.99	367.25	0.00	367.25	6
2937.99	0.00	2937.99	367.25	0.00	367.25	8
2937.99	0.00	2937.99	367.25	0.00	367.25	9
2937.99	0.00	2937.99	367.25	0.00	367.25	8
2937.99	0.00	2937.99	367.25	0.00	367.25	6
2937.99	0.00	2937.99	367.25	0.00	367.25	8
2937.99	0.00	2937.99	367.25	0.00	367.25	8
2937.99	0.00	2937.99	367.25	0.00	367.25	6
2937.99	0.00	2937.99	367.25	0.00	367.25	9
2937.99	0.00	2937.99	367.25	0.00	367.25	8
2937.99	0.00	2937.99	367.25	0.00	367.25	8
2937.99	0.00	2937.99	367.25	0.00	367.25	6
2937.99	0.00	2937.99	367.25	0.00	367.25	8
2937.99	0.00	2937.99	367.25	0.00	367.25	8
2937.99	0.00	2937.99	367.25	0.00	367.25	7
2937.99	0.00	2937.99	367.25	0.00	367.25	8
2937.99	0.00	2937.99	367.25	0.00	367.25	8
2937.99	0.00	2937.99	367.25	0.00	367.25	6
2937.99	0.00	2937.99	367.25	0.00	367.25	8
2937.99	0.00	2937.99	367.25	0.00	367.25	9
2937.99	0.00	2937.99	367.25	0.00	367.25	8
2937.99	0.00	2937.99	367.25	0.00	367.25	6
2937.99	0.00	2937.99	367.25	0.00	367.25	8
2937.99	0.00	2937.99	367.25	0.00	367.25	8
2937.99	0.00	2937.99	367.25	0.00	367.25	6
2937.99	0.00	2937.99	367.25	0.00	367.25	9
2937.99	0.00	2937.99	367.25	0.00	367.25	8
2937.99	0.00	2937.99	367.25	0.00	367.25	8
2937.99	0.00	2937.99	367.25	0.00	367.25	6
2937.99	0.00	2937.99	367.25	0.00	367.25	8
2937.99	0.00	2937.99	367.25	0.00	367.25	9
2937.99	0.00	2937.99	367.25	0.00	367.25	6
2937.99	0.00	2937.99	367.25	0.00	367.25	8
2937.99	0.00	2937.99	367.25	0.00	367.25	8
2937.99	0.00	2937.99	367.25	0.00	367.25	6
2937.99	0.00	2937.99	367.25	0.00	367.25	8
2937.99	0.00	2937.99	367.25	0.00	367.25	9
2937.99	0.00	2937.99	367.25	0.00	367.25	8
2937.99	0.00	2937.99	367.25	0.00	367.25	6
2937.99	0.00	2937.99	367.25	0.00	367.25	8
2937.99	0.00	2937.99	367.25	0.00	367.25	8
2937.99	0.00	2937.99	367.25	0.00	367.25	6
2937.99	0.00	2937.99	367.25	0.00	367.25	9
2937.99	0.00	2937.99	367.25	0.00	367.25	8
2937.99	0.00	2937.99	367.25	0.00	367.25	8
2937.99	0.00	2937.99	367.25	0.00	367.25	6
2937.99	0.00	2937.99	367.25	0.00	367.25	8
2937.99	0.00	2937.99	367.25	0.00	367.25	9
2937.99	0.00	2937.99	367.25	0.00	367.25	6
2937.99	0.00	2937.99	367.25	0.00	367.25	8
2937.99	0.00	2937.99	367.25	0.00	367.25	8
2937.99	0.00	2937.99	367.25	0.00	367.25	6
2937.99	0.00	2937.99	367.25	0.00	367.25	8
2937.99	0.00	2937.99	367.25	0.00	367.25	9
2937.99	0.00	2937.99	367.25	0.00	367.25	8
2937.99	0.00	2937.99	367.25	0.00	367.25	6
2937.99	0.00	2937.99	367.25	0.00	367.25	8
2937.99	0.00	2937.99	367.25	0.00	367.25	8
2937.99	0.00	2937.99	367.25	0.00	367.25	6
2937.99	0.00	2937.99	367.25	0.00	367.25	9
2937.99	0.00	2937.99	367.25	0.00	367.25	8
2937.99	0.00	2937.99	367.25	0.00	367.25	8
2937.99	0.00	2937.99	367.25	0.00	367.25	6
2937.99	0.00	2937.99	367.25	0.00	367.25	8
2937.99	0.00	2937.99	367.25	0.00	367.25	9
2937.99	0.00	2937.99	367.25	0.00	367.25	6
2937.99	0.00	2937.99	367.25	0.00	367.25	8
2937.99	0.00	2937.99	367.25	0.00	367.25	8
2937.99	0.00	2937.99	367.25	0.00	367.25	6
2937.99	0.00	2937.99	367.25	0.00	367.25	8
2937.99	0.00	2937.99	367.25	0.00	367.25	9
2937.99	0.00	2937.99	367.25	0.00	367.25	8
2937.99	0.00	2937.99	367.25	0.00	367.25	6
2937.99	0.00	2937.99	367.25	0.00	367.25	8
2937.99	0.00	2937.99	367.25	0.00	367.25	8
2937.99	0.00	2937.99	367.25	0.00	367.25	6
2937.99	0.00	2937.99	367.25	0.00	367.25	9
2937.99	0.00	2937.99	367.25	0.00	367.25	8
2937.99	0.00	2937.99	367.25	0.00	367.25	8
2937.99	0.00	2937.99	367.25	0.00	367.25	6
2937.99	0.00	2937.99	367.25	0.00	367.25	8
2937.99	0.00	2937.99	367.25	0.00	367.25	9
2937.99	0.00	2937.99	367.25	0.00	367.25	6
2937.99	0.00	2937.99	367.25	0.00	367.25	8
2937.99	0.00	2937.99	367.25	0.00	367.25	8
2937.99	0.00	2937.99	367.25	0.00	367.25	6
2937.99	0.00	2937.99	367.25	0.00	367.25	8
2937.99	0.00	2937.99	367.25	0.00	367.25	9
2937.99	0.00	2937.99	367.25	0.00	367.25	8
2937.99	0.00	2937.99	367.25	0.00	367.25	6
2937.99	0.00	2937.99	367.25	0.00	367.25	8
2937.99	0.00	2937.99	367.25	0.00	367.25	8
2937.99	0.00	2937.99	367.25	0.00	367.25	7
2937.99	0.00	2937.99	367.25	0.00	367.25	8
2937.99	0.00	2937.99	367.25	0.00	367.25	8
2937.99	0.00	2937.99	367.25	0.00	367.25	8
2937.99	0.00	2937.99	367.25	0.00	367.25	6
2937.99	0.00	2937.99	367.25	0.00	367.25	8
2937.99	0.00	2937.99	367.25	0.00	367.25	9
2937.99	0.00	2937.99	367.25	0.00	367.25	6
2937.99	0.00	2937.99	367.25	0.00	367.25	8
2937.99	0.00	2937.99	367.25	0.00	367.25	8
2937.99	0.00	2937.99	367.25	0.00	367.25	6
2937.99	0.00	2937.99	367.25	0.00	367.25	8
2937.99	0.00	2937.99	367.25	0.00	367.25	9
2937.99	0.00	2937.99	367.25	0.00	367.25	8
2937.99	0.00	2937.99	367.25	0.00	367.25	6
2937.99	0.00	2937.99	367.25	0.00	367.25	8
2937.99	0.00	2937.99	367.25	0.00	367.25	8
2937.99	0.00	2937.99	367.25	0.00	367.25	7
2937.99	0.00	2937.99	367.25	0.00	367.25	8
2937.99	0.00	2937.99	367.25	0.00	367.25	8
2937.99	0.00	2937.99	367.25	0.00	367.25	8
2937.99	0.00	2937.99	367.25	0.00	367.25	6
2937.99	0.00	2937.99	367.25	0.00	367.25	8
2937.99	0.00	2937.99	367.25	0.00	367.25	9
2937.99	0.00	2937.99	367.25	0.00	367.25	6
2937.99	0.00	2937.99	367.25	0.00	367.25	8
2937.99	0.00	2937.99	367.25	0.00	367.25	8
2937.99	0.00	2937.99	367.25	0.00	367.25	6
2937.99	0.00	2937.99	367.25	0.00	367.25	9
2937.99	0.00	2937.99	367.25	0.00	367.25	8
2937.99	0.00	2937.99	367.25	0.00	367.25	8
2937.99	0.00	2937.99	367.25	0.00	367.25	6
2937.99	0.00	2937.99	367.25	0.00	367.25	8
2937.99	0.00	2937.99	367.25	0.00	367.25	8
2937.99	0.00	2937.99	367.25	0.00	367.25	7
2937.99	0.00	2937.99	367.25	0.00	367.25	8
2937.99	0.00	2937.99	367.25	0.00	367.25	8
2937.99	0.00	2937.99	367.25	0.00	367.25	8
2937.99	0.00	2937.99	367.25	0.00	367.25	6
2937.99	0.00	2937.99	367.25	0.00	367.25	8
2937.99	0.00	2937.99	367.25	0.00	367.25	9
2937.99	0.00	2937.99	367.25	0.00	367.25	6
2937.99	0.00	2937.99	367.25	0.00	367.25	8
2937.99	0.00	2937.99	367.25	0.00	367.25	8
2937.99	0.00	2937.99	367.25	0.00	367.25	6
2937.99	0.00	2937.99	367.25	0.00	367.25	9
2937.99	0.00	2937.99	367.25	0.00	367.25	8
2937.99	0.00	2937.99	367.25	0.00	367.25	8
2937.99	0.00	2937.99	367.25	0.00	367.25	6
2937.99	0.00	2937.99	367.25	0.00	367.25	8
2937.99	0.00	2937.99	367.25	0.00	367.25	8
2937.99	0.00	2937.99	367.25	0.00	367.25	7
2937.99	0.00	2937.99	367.25	0.00	367.25	8
2937.99	0.00	2937.99	367.25	0.00	367.25	8
2937.99	0.00	2937.99	367.25	0.00	367.25	8
2937.99	0.00	2937.99	367.25	0.00	367.25	6
2937.99	0.00	2937.99	367.25	0.00	367.25	8
2937.99	0.00	2937.99	367.25	0.00	367.25	9
2937.99	0.00	2937.99	367.25	0.00	367.25	6
2937.99	0.00	2937.99	367.25	0.00	367.25	8
2937.99	0.00	2937.99	367.25	0.00	367.25	8
2937.99	0.00	2937.99	367.25	0.00	367.25	6
2937.99	0.00	2937.99	367.25	0.00	367.25	9
2937.99	0.00	2937.99	367.25	0.00	367.25	8
2937.99	0.00	2937.99	367.25	0.00	367.25	8
2937.99	0.00	2937.99	367.25	0.00	367.25	6
2937.99	0.00	2937.99	367.25	0.00	367.25	8
2937.99	0.00	2937.99	367.25	0.00	367.25	8
2937.99	0.00	2937.99	367.25	0.00	367.25	7
2937.99	0.00	2937.99	367.25	0.00	367.25	8
2937.99	0.00	2937.99	367.25	0.00	367.25	8
2937.99	0.00	2937.99	367.25	0.00	367.25	8
2937.99	0.00	2937.99	367.25	0.00	367.25	6
2937.99	0.00	2937.99	367.25	0.00	367.25	9
2937.99	0.00	2937.99	367.25	0.00	367.25	8
2937.99	0.00	2937.99	367.25	0.00	367.25	6
2937.99	0.00	2937.99	367.25	0.00	367.25	8
2937.99	0.00	2937.99	367.25	0.00	367.25	8
2937.99	0.00	2937.99	367.25	0.00	367.25	6
2937.99	0.00	2937.99	367.25	0.00	367.25	9
2937.99	0.00	2937.99	367.25	0.00	367.25	8
2937.99	0.00	2937.99	367.25	0.00	367.25	8
2937.99	0.00	2937.99	367.25	0.00	367.25	6
2937.99	0.00	2937.99	367.25	0.00	367.25	8
2937.99	0.00	2937.99	367.25	0.00	367.25	8
2937.99	0.00	2937.99	367.25	0.00	367.25	7
2937.99	0.00	2937.99	367.25	0.00	367.25	8
2937.99	0.00	2937.99	367.25	0.00	367.25	8
2937.99	0.00	2937.99	367.25	0.00	367.25	8
2937.99	0.00	2937.99	367.25	0.00	367.25	6
2937.99	0.00	2937.99	367.25	0.00	367.25	9
2937.99	0.00	2937.99	367.25	0.00	367.25	8
2937.99	0.00	2937.99	367.25	0.00	367.25	6
2937.99	0.00	2937.99	367.25	0.00	367.25	8
2937.99	0.00	2937.99	367.25	0.00	367.25	8
2937.99	0.00	2937.99	367.25	0.00	367.25	6
2937.99	0.00	2937.99	367.25	0.00	367.25	9
2937.99	0.00	2937.99	367.25	0.00	367.25	8
2937.99	0.00	2937.99	367.25	0.00	367.25	8
2937.99	0.00	2937.99	367.25	0.00	367.25	6
2937.99	0.00	2937.99	367.25	0.00	367.25	8
2937.99	0.00	2937.99	367.25	0.00	367.25	9
2937.99	0.00	2937.99	367.25	0.00	367.25	6
2937.99	0.00	2937.99	367.25	0.00	367.25	8
2937.99	0.00	2937.99	367.25	0.00	367.25	8
2937.99	0.00	2937.99	367.25	0.00	367.25	8
2937.99	0.00	2937.99	367.25	0.00	367.25	6
2937.99	0.00	2937.99	367.25	0.00	367.25	9
2937.99	0.00	2937.99	367.25	0.00	367.25	8
2937.99	0.00	2937.99	367.25	0.00	367.25	6
2937.99	0.00	2937.99	367.25	0.00	367.25	8
2937.99	0.00	2937.99	367.25	0.00	367.25	8
2937.99	0.00	2937.99	367.25	0.00	367.25	6
2937.99	0.00	2937.99	367.25	0.00	367.25	9
2937.99	0.00	2937.99	367.25	0.00	367.25	8
2937.99	0.00	2937.99	367.25	0.00	367.25	8
2937.99	0.00	2937.99	367.25	0.00	367.25	6
2937.99	0.00	2937.99	367.25	0.00	367.25	8
2937.99	0.00	2937.99	367.25	0.00	367.25	9
2937.99	0.00	2937.99	367.25	0.00	367.25	6
2937.99	0.00	2937.99	367.25	0.00	367.25	8
2937.99	0.00	2937.99	367.25	0.00	367.25	8
2937.99	0.00	2937.99	367.25	0.00	367.25	8
2937.99	0.00	2937.99	367.25	0.00	367.25	6
2937.99	0.00	2937.99	367.25	0.00	367.25	9
2937.99	0.00	2937.99	367.25	0.00	367.25	8
2937.99	0.00	2937.99	367.25	0.00	367.25	6
2937.99	0.00	2937.99	367.25	0.00	367.25	8
2937.99	0.00	2937.99	367.25	0.00	367.25	8
2937.99	0.00	2937.99	367.25	0.00	367.25	6
2937.99	0.00	2937.99	367.25	0.00	367.25	9
2937.99	0.00	2937.99	367.25	0.00	367.25	8
2937.99	0.00	2937.99	367.25	0.00	367.25	8
2937.99	0.00	2937.99	367.25	0.00	367.25	6
2937.99	0.00	2937.99	367.25	0.00	367.25	8
2937.99	0.00	2937.99	367.25	0.00	367.25	9
2937.99	0.00	2937.99	367.25	0.00	367.25	6
2937.99	0.00	2937.99	367.25	0.00	367.25	8
2937.99	0.00	2937.99	367.25	0.00	367.25	8
2937.99	0.00	2937.99	367.25	0.00	367.25	8
2937.99	0.00	2937.99	367.25	0.00	367.25	6
2937.99	0.00	2937.99	367.25	0.00	367.25	9
2937.99	0.00	2937.99	367.25	0.00	367.25	8
2937.99	0.00	2937.99	367.25	0.00	367.25	6
2937.99	0.00	2937.99	367.25	0.00	367.25	8
2937.99	0.00	2937.99	367.25	0.00	367.25	8
2937.99	0.00	2937.99	367.25	0.00	367.25	9
2937.99	0.00	2937.99	367.25	0.00	367.25	6
2937.99	0.00	2937.99	367.25	0.00	367.25	8
2937.99	0.00	2937.99	367.25	0.00	367.25	8
2937.99	0.00	2937.99	367.25	0.00	367.25	6
2937.99	0.00	2937.99	367.25	0.00	367.25	8
2937.99	0.00	2937.99	367.25	0.00	367.25	9
2937.99	0.00	2937.99	367.25	0.00	367.25	6
2937.99	0.00	2937.99	367.25	0.00	367.25	8
2937.99	0.00	2937.99	367.25	0.00	367.25	8
2937.99	0.00	2937.99	367.25	0.00	367.25	8
2937.99	0.00	2937.99	367.25	0.00	367.25	6
2937.99	0.00	2937.99	367.25	0.00	367.25	9
2937.99	0.00	2937.99	367.25	0.00	367.25	8
2937.99	0.00	2937.99	367.25	0.00	367.25	6
2937.99	0.00	2937.99	367.25	0.00	367.25	8
2937.99	0.00	2937.99	367.25	0.00	367.25	8
2937.99	0.00	2937.99	367.25	0.00	367.25	9
2937.99	0.00	2937.99	367.25	0.00	367.25	6
2937.99	0.00	2937.99	367.25	0.00	367.25	8
2937.99	0.00	2937.99	367.25	0.00	367.25	8
2937.99	0.00	2937.99	367.25	0.00	367.25	6
2937.99	0.00	2937.99	367.25	0.00	367.25	8
2937.99	0.00	2937.99	367.25	0.00	367.25	9
2937.99	0.00	2937.99	367.25	0.00	367.25	6
2937.99	0.00	2937.99	367.25	0.00	367.25	8
2937.99	0.00	2937.99	367.25	0.00	367.25	8
2937.99	0.00	2937.99	367.25	0.00	367.25	8
2937.99	0.00	2937.99	367.25	0.00	367.25	6
2937.99	0.00	2937.99	367.25	0.00	367.25	9
2937.99	0.00	2937.99	367.25	0.00	367.25	8
2937.99	0.00	2937.99	367.25	0.00	367.25	6
2937.99	0.00	2937.99	367.25	0.00	367.25	8
2937.99	0.00	2937.99	367.25	0.00	367.25	8
2937.99	0.00	2937.99	367.25	0.00	367.25	7
2937.99	0.00	2937.99	367.25	0.00	367.25	8
2937.99	0.00	2937.99	367.25	0.00	367.25	8
2937.99	0.00	2937.99	367.25	0.00	367.25	8
2937.99	0.00	2937.99	367.25	0.00	367.25	6
2937.99	0.00	2937.99	367.25	0.00	367.25	8
2937.99	0.00	2937.99	367.25	0.00	367.25	9
2937.99	0.00	2937.99	367.25	0.00	367.25	6
2937.99	0.00	2937.99	367.25	0.00	367.25	8
2937.99	0.00	2937.99	367.25	0.00	367.25	8
2937.99	0.00	2937.99	367.25	0.00	367.25	8
2937.99	0.00	2937.99	367.25	0.00	367.25	6
2937.99	0.00	2937.99	367.25	0.00	367.25	9
2937.99	0.00	2937.99	367.25	0.00	367.25	8
2937.99	0.00	2937.99	367.25	0.00	367.25	6
2937.99	0.00	2937.99	367.25	0.00	367.25	8
2937.99	0.00	2937.99	367.25	0.00	367.25	8
2937.99	0.00	2937.99	367.25	0.00	367.25	7
2937.99	0.00	2937.99	367.25	0.00	367.25	8
2937.99	0.00	2937.99	367.25	0.00	367.25	8
2937.99	0.00	2937.99	367.25	0.00	367.25	8
2937.99	0.00	2937.99	367.25	0.00	367.25	6
2937.99	0.00	2937.99	367.25	0.00	367.25	8
2937.99	0.00	2937.99	367.25	0.00	367.25	9
2937.99	0.00	2937.99	367.25	0.00	367.25	6
2937.99	0.00	2937.99	367.25	0.00	367.25	8
2937.99	0.00	2937.99	367.25	0.00	367.25	8
2937.99	0.00	2937.99	367.25	0.00	367.25	8
2937.99	0.00	2937.99	367.25	0.00	367.25	7
2937.99	0.00	2937.99	367.25	0.00	367.25	8
2937.99	0.00	2937.99	367.25	0.00	367.25	8
2937.99	0.00	2937.99	367.25	0.00	367.25	6
2937.99	0.00	2937.99	367.25	0.00	367.25	8
2937.99	0.00	2937.99	367.25	0.00	367.25	8
2937.99	0.00	2937.99	367.25	0.00	367.25	9
2937.99	0.00	2937.99	367.25	0.00	367.25	6
2937.99	0.00	2937.99	367.25	0.00	367.25	8
2937.99	0.00	2937.99	367.25	0.00	367.25	8
2937.99	0.00	2937.99	367.25	0.00	367.25	6
2937.99	0.00	2937.99	367.25	0.00	367.25	8
2937.99	0.00	2937.99	367.25	0.00	367.25	9
2937.99	0.00	2937.99	367.25	0.00	367.25	6
2937.99	0.00	2937.99	367.25	0.00	367.25	8
2937.99	0.00	2937.99	367.25	0.00	367.25	8
2937.99	0.00	2937.99	367.25	0.00	367.25	8
2937.99	0.00	2937.99	367.25	0.00	367.25	7
2937.99	0.00	2937.99	367.25	0.00	367.25	8
2937.99	0.00	2937.99	367.25	0.00	367.25	8
2937.99	0.00	2937.99	367.25	0.00	367.25	6
2937.99	0.00	2937.99	367.25	0.00	367.25	8
2937.99	0.00	2937.99	367.25	0.00	367.25	8
2937.99	0.00	2937.99	367.25	0.00	367.25	7
2937.99	0.00	2937.99	367.25	0.00	367.25	8
2937.99	0.00	2937.99	367.25	0.00	367.25	8
2937.99	0.00	2937.99	367.25	0.00	367.25	8
2937.99	0.00	2937.99	367.25	0.00	367.25	6
2937.99	0.00	2937.99	367.25	0.00	367.25	9
2937.99	0.00	2937.99	367.25	0.00	367.25	8
2937.99	0.00	2937.99	367.25	0.00	367.25	6
2937.99	0.00	2937.99	367.25	0.00	367.25	8
2937.99	0.00	2937.99	367.25	0.00	367.25	8
2937.99	0.00	2937.99	367.25	0.00	367.25	8
2937.99	0.00	2937.99	367.25	0.00	367.25	7
2937.99	0.00	2937.99	367.25	0.00	367.25	8
2937.99	0.00	2937.99	367.25	0.00	367.25	8
2937.99	0.00	2937.99	367.25	0.00	367.25	6
2937.99	0.00	2937.99	367.25	0.00	367.25	8
2937.99	0.00	2937.99	367.25	0.00	367.25	8
2937.99	0.00	2937.99	367.25	0.00	367.25	9
2937.99	0.00	2937.99	367.25	0.00	367.25	6
2937.99	0.00	2937.99	367.25	0.00	367.25	8
2937.99	0.00	2937.99	367.25	0.00	367.25	8
2937.99	0.00	2937.99	367.25	0.00	367.25	6
2937.99	0.00	2937.99	367.25	0.00	367.25	9
2937.99	0.00	2937.99	367.25	0.00	367.25	8
2937.99	0.00	2937.99	367.25	0.00	367.25	6
2937.99	0.00	2937.99	367.25	0.00	367.25	8
2937.99	0.00	2937.99	367.25	0.00	367.25	8
2937.99	0.00	2937.99	367.25	0.00	367.25	8
2937.99	0.00	2937.99	367.25	0.00	367.25	7
2937.99	0.00	2937.99	367.25	0.00	367.25	8
2937.99	0.00	2937.99	367.25	0.00	367.25	8
2937.99	0.00	2937.99	367.25	0.00	367.25	6
2937.99	0.00	2937.99	367.25	0.00	367.25	8
2937.99	0.00	2937.99	367.25	0.00	367.25	9
2937.99	0.00	2937.99	367.25	0.00	367.25	6
2937.99	0.00	2937.99	367.25	0.00	367.25	8
2937.99	0.00	2937.99	367.25	0.00	367.25	8
2937.99	0.00	2937.99	367.25	0.00	367.25	8
2937.99	0.00	2937.99	367.25	0.00	367.25	6
2937.99	0.00	2937.99	367.25	0.00	367.25	9
2937.99	0.00	2937.99	367.25	0.00	367.25	8
2937.99	0.00	2937.99	367.25	0.00	367.25	6
2937.99	0.00	2937.99	367.25	0.00	367.25	8
2937.99	0.00	2937.99	367.25	0.00	367.25	8
2937.99	0.00	2937.99	367.25	0.00	367.25	8
2937.99	0.00	2937.99	367.25	0.00	367.25	7
2937.99	0.00	2937.99	367.25	0.00	367.25	8
2937.99	0.00	2937.99	367.25	0.00	367.25	8
2937.99	0.00	2937.99	367.25	0.00	367.25	6
2937.99	0.00	2937.99	367.25	0.00	367.25	8
2937.99	0.00	2937.99	367.25	0.00	367.25	9
2937.99	0.00	2937.99	367.25	0.00	367.25	6
2937.99	0.00	2937.99	367.25	0.00	367.25	8
2937.99	0.00	2937.99	367.25	0.00	367.25	8
2937.99	0.00	2937.99	367.25	0.00	367.25	8
2937.99	0.00	2937.99	367.25	0.00	367.25	6
2937.99	0.00	2937.99	367.25	0.00	367.25	9
2937.99	0.00	2937.99	367.25	0.00	367.25	8
2937.99	0.00	2937.99	367.25	0.00	367.25	6
2937.99	0.00	2937.99	367.25	0.00	367.25	8
2937.99	0.00	2937.99	367.25	0.00	367.25	8
2937.99	0.00	2937.99	367.25	0.00	367.25	8
2937.99	0.00	2937.99	367.25	0.00	367.25	7
2937.99	0.00	2937.99	367.25	0.00	367.25	8
2937.99	0.00	2937.99	367.25	0.00	367.25	8
2937.99	0.00	2937.99	367.25	0.00	367.25	6
2937.99	0.00	2937.99	367.25	0.00	367.25	8
2937.99	0.00	2937.99	367.25	0.00	367.25	9
2937.99	0.00	2937.99	367.25	0.00	367.25	6
2937.99	0.00	2937.99	367.25	0.00	367.25	8
2937.99	0.00	2937.99	367.25	0.00	367.25	8
2937.99	0.00	2937.99	367.25	0.00	367.25	8
2937.99	0.00	2937.99	367.25	0.00	367.25	6
2937.99	0.00	2937.99	367.25	0.00	367.25	9
2937.99	0.00	2937.99	367.25	0.00	367.25	8
2937.99	0.00	2937.99	367.25	0.00	367.25	6
2937.99	0.00	2937.99	367.25	0.00	367.25	8
2937.99	0.00	2937.99	367.25	0.00	367.25	8
2937.99	0.00	2937.99	367.25	0.00	367.25	9
2937.99	0.00	2937.99	367.25	0.00	367.25	6
2937.99	0.00	2937.99	367.25	0.00	367.25	8
2937.99	0.00	2937.99	367.25	0.00	367.25	8
2937.99	0.00	2937.99	367.25	0.00	367.25	6
2937.99	0.00	2937.99	367.25	0.00	367.25	8
2937.99	0.00	2937.99	367.25	0.00	367.25	9
2937.99	0.00	2937.99	367.25	0.00	367.25	8
2937.99	0.00	2937.99	367.25	0.00	367.25	6
2937.99	0.00	2937.99	367.25	0.00	367.25	8
2937.99	0.00	2937.99	367.25	0.00	367.25	8
2937.99	0.00	2937.99	367.25	0.00	367.25	6
2937.99	0.00	2937.99	367.25	0.00	367.25	9
2937.99	0.00	2937.99	367.25	0.00	367.25	8
2937.99	0.00	2937.99	367.25	0.00	367.25	6
2937.99	0.00	2937.99	367.25	0.00	367.25	8
2937.99	0.00	2937.99	367.25	0.00	367.25	8
2937.99	0.00	2937.99	367.25	0.00	367.25	9
2937.99	0.00	2937.99	367.25	0.00	367.25	6
2937.99	0.00	2937.99	367.25	0.00	367.25	8
2937.99	0.00	2937.99	367.25	0.00	3
