# Supplementary material for: Complexes of vertebrate TMC1/2 and CIB2/3 proteins form hair-cell mechanotransduction cation channels
Source: eLife. 2025 Jan 8;12:RP89719. doi: 10.7554/eLife.89719 (PMC11709434; doi:10.7554/eLife.89719)
Supplement: Figure 3—source data 1. [file elife-89719-fig3-data1.zip › Figure 3H/wt/10-9-R1.csv]

Time	Lat	Foreaft	Vert	Pitch	Roll	Yaw
1	-170.04	55.79	10	NaN	NaN	NaN
2	76.42	-105.71	781.49	-132.02	-139.37	-14.1
3	-42.48	-285.64	802.49	-149.23	-111.97	-26.21
4	-120.61	-288.82	807.13	-135.35	-84.35	14.13
5	-296.14	-395.75	905.03	-122.74	-106.54	61.16
6	-242.19	-388.92	872.07	-123.72	-103.12	62.26
7	-350.1	-149.9	849.37	-87.34	-84.84	35.28
8	-315.43	-164.55	1006.35	-97.6	-140.26	83.68
9	-60.06	-198.49	930.91	-118.65	-163.51	145.32
10	-130.13	-283.94	876.95	-93.6	-148.44	108.09
11	-242.19	-297.85	921.88	-30.94	-169.95	98.48
12	-175.29	-80.57	885.74	-22.22	-198.36	92.29
13	79.1	-65.92	872.8	-39.06	-198.15	42.18
14	58.84	2.44	929.93	-45.78	-125.03	50.11
15	23.68	-0.49	963.87	-91.46	-105.19	65.28
16	-33.2	-51.51	987.3	-120.76	-111.72	77.73
17	-66.16	-197.51	1049.32	-182.25	-132.75	102.05
18	-85.69	-300.05	998.29	-198.64	-130.25	83.83
19	-121.09	-279.3	959.96	-176.27	-124.11	70.22
20	-208.5	-327.88	975.34	-145.94	-145.94	82.37
21	-162.35	-301.27	965.58	-105.5	-161.32	59.94
22	-111.33	-409.91	1075.44	-19.53	-159.24	16.97
23	-40.28	-328.37	984.13	24.87	-171.94	16.48
24	88.62	-228.52	941.41	37.63	-146.76	-9.28
25	-222.17	-215.33	943.85	36.53	-117.31	-44.65
26	-319.09	-181.15	999.51	19.41	-140.44	-49.44
27	-386.96	-167.48	1086.18	1.8	-166.5	-24.9
28	-271.24	-24.66	987.3	-21.12	-181.67	5.25
29	-175.78	-193.6	1060.3	-80.6	-163.33	60.24
30	-134.28	-207.52	982.91	-101.04	-146.15	51.91
31	-49.56	-233.4	985.6	-88.26	-169.46	39.03
32	146	-155.76	1058.35	-94.64	-150.88	84.66
33	153.32	-113.77	1055.18	-103.27	-91.92	119.69
34	-46.14	-137.45	953.61	-124.42	-60.24	136.54
35	-268.31	-336.67	957.76	-118.99	-83.74	119.75
36	-319.82	-315.43	927.49	-77.48	-142.09	55.54
37	-239.5	-320.8	1092.53	-70.92	-177.46	16.88
38	-97.41	-388.92	1107.42	-69.76	-191.44	19.1
39	-113.28	-443.6	1043.46	-45.56	-168	-10.1
40	-104.74	-409.42	1052.98	-14.89	-141.45	-12.39
41	-219.48	-300.29	1055.91	-11.08	-136.23	-12.79
42	-189.21	-355.22	1075.93	-15.66	-152.53	4.12
43	-268.31	-391.6	1098.88	-24.6	-129.79	14.74
44	-167.24	-346.19	1071.53	0.92	-157.87	-35.61
45	-35.89	-314.45	1060.79	25.39	-144.5	-68.21
46	-85.45	-315.43	1027.59	17.49	-126.43	-71.9
47	-250	-313.48	979	33.42	-113.74	-31.74
48	-372.07	-365.97	1031.49	54.99	-110.2	-28.99
49	-440.43	-276.37	1057.37	64.91	-132.78	-20.72
50	-401.12	-220.7	948	43.85	-169.07	36.19
51	-134.52	-275.88	930.42	23.41	-190.67	79.86
52	-98.39	-208.25	947.02	-3.91	-170.72	46.45
53	-291.26	-157.71	956.05	-27.28	-165.44	41.84
54	-264.16	-425.78	1030.03	-27.25	-200.13	68.7
55	87.4	-192.87	996.09	62.41	-187.1	53.77
56	-143.55	27.83	953.86	34.03	-122.59	43.52
57	-103.52	-142.82	1059.33	-22.31	-116.12	72.54
58	-283.69	-189.7	969.73	-24.48	-128.2	53.5
59	-392.58	-108.15	867.19	-45.72	-153.38	72.51
60	-173.58	-84.72	899.41	-78.31	-184.39	84.72
61	-112.06	-165.53	925.29	-119.9	-157.01	101.87
62	-154.79	-224.85	913.82	-147.83	-125.4	121.61
63	-77.88	-82.28	1044.19	-168.06	-143.62	152.31
64	-35.16	11.96	1128.91	-160.37	-132.02	180.15
65	131.84	NaN	NaN	NaN	NaN	NaN
66	-75.2	123.54	101.56	-51.12	-189.24	45.47
67	64.94	189.21	182.62	-70.56	-179.32	-14.95
68	10.01	22.95	91.8	-164.89	-172.67	-55.3
69	-12.21	-133.54	-84.47	-171.08	-175.63	4.82
70	87.4	-277.34	-28.81	-157.5	-149.05	19.56
71	11.72	-394.53	-31.25	-61.25	-116.09	-1.43
72	-188.96	-53.71	-94.24	-17.3	-124.48	-11.32
73	-272.95	183.59	-25.15	-51.91	-244.93	-2.96
74	270.75	98.63	184.81	-123.47	-305.73	58.84
75	256.84	77.88	164.55	-105.44	-222.05	-4.46
76	191.65	220.21	-18.31	-109.19	-168.76	2.41
77	29.54	215.58	45.65	-108.37	-169.49	25.18
78	-9.03	220.46	57.13	-173.61	-195.68	28.23
79	-109.13	-61.77	42.48	-197.24	-226.78	6.04
80	-137.45	-116.21	24.9	-172.55	-301.27	86.33
81	129.15	-187.26	-6.84	-140.11	-322.33	124.45
82	198.49	-25.88	119.38	-63.57	-283.91	162.17
83	413.33	278.56	314.94	-39.61	-242.37	135.56
84	54.2	342.29	273.44	-173.65	-170.65	76.87
85	-215.09	42.48	99.37	-241.97	-201.72	95.89
86	-67.14	-36.87	-31.25	-174.47	-269.56	44.86
87	226.32	-95.46	129.88	-126.37	-265.11	-0.09
88	94.24	241.46	159.18	-91.92	-226.07	-3.17
89	226.32	44.43	58.59	-196.32	-226.47	22.43
90	51.51	-324.22	41.02	-175.45	-206.51	-7.84
91	-59.33	-298.58	61.77	-76.81	-238.1	17.12
92	-107.42	-236.57	14.16	-48.31	-261.96	41.35
93	292.48	-57.62	170.17	27.53	-277.28	96.53
94	509.77	159.18	362.55	-3.63	-173.65	98.54
95	242.43	112.3	297.12	-45.44	-138.98	121.09
96	52.73	309.08	127.2	-64.97	-191.5	153.29
97	327.64	550.78	129.39	-102.39	-180.57	120.48
98	-94.73	114.26	487.79	-193.88	-149.08	-81.79
99	-41.02	426.76	553.71	-188.6	-147.95	-165.37
100	-11.47	497.31	419.19	-300.63	-120.06	-181.61
101	18.07	392.82	270.26	-401.31	-45.1	-161.07
102	28.32	235.84	284.42	-450.84	20.14	-185.91
103	-412.11	253.17	278.08	-464.14	-14.4	-181.21
104	-300.05	233.89	330.57	-424.56	-185.33	-67.81
105	180.91	475.34	258.3	-415.22	-312.81	28.35
106	261.47	204.59	709.96	-563.35	-179.29	-45.04
107	-1217.04	-488.77	1304.2	-610.47	-162.69	-80.02
108	-429.69	-474.12	1430.42	-502.11	-499.3	-60.91
109	54.44	-648.19	1421.14	-385.62	-438.29	-116.09
110	56.64	-836.91	1218.99	-288.18	-262.08	-113.34
111	304.2	-843.02	1315.43	-202.18	-187.44	-135.62
112	39.06	-537.11	1256.59	-101.17	-71.78	-156.92
113	-323	-339.11	1130.37	-83.86	-96.98	-112.24
114	-475.34	-14.65	968.75	-98.75	-247.68	-63.96
115	-361.33	230.47	1026.12	-145.87	-297.03	-23.01
116	-263.92	-69.58	1153.32	-205.69	-259.67	29.66
117	-56.15	-141.85	1089.11	-194.37	-224.3	21.03
118	-207.03	-764.65	1025.15	-177.03	-228.58	-1.68
119	-117.68	-878.17	1055.18	-126.43	-291.2	-86.09
120	-191.16	-715.58	1081.79	-48.46	-299.65	-80.47
121	-348.14	-521.48	2.69	53.38	-180.24	-61.37
122	-629.39	-325.93	672.85	-133.94	-268.62	-53.38
123	-308.84	462.89	827.39	-110.63	-313.23	-32.68
124	-331.05	752.93	876.95	-228.79	-265.63	-6.13
125	80.57	120.85	1330.57	-302.52	-258.85	12.02
126	-525.39	-247.07	1489.01	-247.74	-175.6	66.99
127	-428.96	-175.78	1451.9	-183.56	-290.22	124.05
128	219.24	-118.41	1449.71	-82.7	-266.78	38.97
129	162.35	-735.6	712.65	-42.76	-310.7	10.77
130	566.16	-645.02	979.49	-22.46	-260.07	-3.36
131	252.69	-537.35	1335.21	-13.73	-106.87	-93.44
132	-677.25	-671.63	1068.12	-31.22	-115.57	-76.54
133	-150.39	-594.24	1096.92	-44.19	-194.95	-49.44
134	-296.63	-473.63	1083.5	19.59	-175.29	-57.31
135	-40.77	-517.82	1025.15	81.76	-216.09	-20.42
136	-233.64	-215.09	958.25	116.18	-200.26	2.35
137	-170.9	-267.33	961.18	109.41	-233.18	-74.28
138	-235.6	-341.55	1012.45	129.12	-263.31	-248.96
139	-552.25	-174.8	996.34	123.9	-307.04	-244.2
140	19.78	-321.53	1127.44	40.28	-337.16	-192.57
141	-97.41	-388.92	1071.29	-23.44	-240.14	-174.13
142	-204.35	-218.51	918.21	-90.64	-230.41	-113.8
143	-194.82	-245.61	964.36	-113.98	-291.56	-162.66
144	-537.84	-141.36	1027.83	-64.67	-335.48	-240.94
145	-375.24	-83.98	949.71	6.47	-488.89	-322.48
146	-236.57	-88.38	716.31	-130.65	-516.02	-375.76
147	-114.5	-305.18	1202.64	-176.18	-530.61	-380.28
148	306.15	-568.12	1261.23	-215.45	-437.56	-363.22
149	88.38	-820.8	1165.28	-215.21	-225.56	-287.02
150	-113.53	-619.87	1126.71	-115.84	-159	-183.14
151	-457.28	-576.66	1165.77	7.23	-162.2	-81.7
152	-354.49	-406.98	1094.48	61.55	-231.2	42.3
153	-225.1	-229.74	1013.92	53.07	-294.1	93.6
154	67.87	-238.53	954.1	-8.79	-266.66	59.36
155	91.55	-201.42	950.2	-54.29	-240.69	81.91
156	137.45	-148.44	1116.7	-172.03	-198.67	157.1
157	46.88	-393.8	1390.38	-290.86	-185.36	127.53
158	-5.62	-788.82	1487.3	-219.18	-173.92	106.51
159	-27.1	-388.18	1336.67	-74.68	-194.21	112.18
160	-11.23	-202.39	1153.81	-63.35	-202	111.42
161	-126.95	-511.23	1190.92	-110.53	-202.09	107.7
162	-152.34	-635.01	1154.3	-80.6	-231.66	76.17
163	-21.48	-510.99	1076.66	4.39	-204.1	98.72
164	-9.03	-292.48	1017.82	-18.01	-166.63	90.09
165	-22.95	-388.92	1087.16	-114.38	-149.2	88.9
166	-44.68	-525.39	1130.62	-135.04	-111.88	67.41
167	-121.09	-511.96	1180.42	-105.74	-167.97	14.5
168	-159.91	-698.97	1129.64	-106.75	-181.64	5.16
169	-83.98	-683.11	1065.92	-67.87	-227.05	4.06
170	151.86	-480.22	1094.48	-51.54	-192.99	30.4
171	-139.16	-369.14	1093.02	-49.04	-114.65	8.76
172	-190.92	-413.82	1123.05	-15.59	-178.01	-11.99
173	-69.09	-251.71	1034.18	35.89	-186.98	32.04
174	82.03	-160.64	1081.79	-15.87	-172.3	45.87
175	-192.14	-243.41	1215.82	-70.98	-168.49	75.56
176	-117.92	-284.18	1447.27	-121.67	-208.74	141.3
177	-39.79	-657.47	1434.08	-140.44	-220.98	137.24
178	15.87	-843.51	1326.9	-111.76	-240.14	127.29
179	241.46	-896.97	1255.86	-5.1	-241.55	159.88
180	327.39	-882.81	1238.77	50.38	-195.89	164.76
181	501.22	-613.77	1166.5	58.93	-58.38	103.15
182	187.26	-483.89	1084.23	48.77	-0.15	17.09
183	-200.44	-804.69	1090.82	100.01	17.36	-140.78
184	-515.38	-469.73	948.97	41.78	-21.97	-50.75
185	-307.13	-587.4	1255.86	7.63	-167.36	-0.67
186	-204.59	-659.67	1273.19	71.32	-195.65	23.32
187	-284.67	-477.05	1105.71	92.19	-222.47	108.49
188	-140.87	-480.47	1184.81	87.52	-265.23	145.48
189	-42.24	-504.88	995.85	68.51	-263.21	161.9
190	19.78	-292.48	896	-2.44	-220.67	153.9
191	98.88	-341.55	1025.63	-32.71	-230.16	81.85
192	251.71	-367.92	1080.81	63.69	-176.3	64.67
193	173.34	-229.98	986.82	82.52	-103.18	33.78
194	-97.17	-250.49	999.27	59.88	-105.29	7.48
195	47.36	-470.21	1148.19	39.55	-141.88	-5.95
196	119.87	-247.56	1078.37	60.49	-103.82	41.78
197	-112.3	-196.04	964.84	-0.95	-85.6	132.39
198	-152.1	-279.79	967.04	-65.19	-159.12	168.4
199	-21	-483.15	1004.39	-59.05	-181.06	129.79
200	82.52	-475.1	958.5	-3.23	-182.77	113.53
201	166.02	-378.42	771.48	65.73	-155.64	101.53
202	-90.58	-249.27	793.95	80.93	-111.91	43.82
203	18.31	-150.63	995.36	65.49	-134.77	-38.76
204	-26.86	-282.71	1164.06	11.96	-119.84	-21.76
205	38.33	-315.19	1221.68	7.42	-123.47	7.75
206	-41.02	-209.72	1188.23	-27.25	-123.14	113.1
207	6.59	-281.49	1169.43	-69.52	-149.2	173.43
208	43.95	-255.86	1127.44	-52.55	-138.52	130.04
209	32.96	-505.37	1088.38	46.48	-135.28	57.16
210	181.88	-482.67	1003.66	162.81	-103.21	17.7
211	172.61	-91.8	833.25	184.72	-87.19	-7.42
212	-9.03	-70.07	888.67	73.61	-79.22	-56
213	-117.19	-116.46	1160.16	-72.69	-67.32	6.32
214	-34.18	-73.97	1100.1	-130.86	-97.9	118.13
215	-11.47	-177	1122.8	-167.39	-102.23	199.04
216	-17.58	-404.05	1136.47	-151.7	-101.5	213.56
217	-93.75	-487.79	935.79	-83.34	-35.95	251.22
218	-145.26	-356.45	917.72	-23.56	-31.34	275.85
219	15.38	-301.76	1000	-49.41	-93.11	272.77
220	210.45	-441.41	1107.91	-70.59	-109.07	226.65
221	182.13	-307.37	1044.43	-110.6	-52.22	186.4
222	-41.99	-105.47	993.9	-165.16	-65.55	97.29
223	102.54	-421.88	1180.42	-184.11	-75.35	55.88
224	149.41	-443.36	1194.09	-18.37	-17.46	65.34
225	68.36	-217.04	1008.06	33.63	15.17	121.19
226	-163.82	-490.72	1188.72	-28.05	-24.17	167.21
227	-179.2	-697.27	1109.38	-21.03	-91.03	204.8
228	-208.98	-685.79	1039.55	67.78	-117.83	173.25
229	-308.84	-497.31	857.18	130.4	-124.11	160.98
230	-232.42	-227.29	840.82	145.11	-137.39	123.35
231	-87.16	-320.56	1053.22	119.38	-163.15	72.72
232	81.05	-153.81	932.37	120.85	-164.7	82
233	71.53	78.37	1110.6	50.14	-145.05	87.1
234	4.39	-32.96	1230.96	-30.88	-125.03	14.71
235	-82.03	-152.34	1292.48	-64.24	-114.01	-3.48
236	-119.63	-195.8	1176.27	-48.1	-140.72	26.89
237	-0.98	-533.69	1269.04	14.31	-145.29	109.8
238	105.47	-589.84	1176.27	131.84	-132.02	125.03
239	-176.27	-371.83	865.23	67.47	-46.23	167.57
240	-29.3	-305.42	983.89	81.79	-45.56	244.17
241	275.88	-216.31	1047.61	117.31	-19.84	243.35
242	46.88	-185.79	930.18	142.58	53.83	218.51
243	-217.04	-329.59	991.7	96.07	52.22	198.36
244	-423.1	-591.55	923.83	60.67	-14.65	210.42
245	-168.21	-183.84	756.59	77.64	-126.43	93.75
246	-155.52	-65.67	771.97	-35.1	-116.39	25.6
247	-220.7	-304.2	940.19	-103.82	-130.1	22.61
248	-34.18	-368.41	982.67	-150.91	-126.98	49.19
249	-228.76	-578.13	1240.23	-147	-122.04	88.07
250	-49.32	-338.62	1198.24	-107.94	-148.71	140.69
251	93.99	-48.1	1065.19	-94.06	-202.45	102.42
252	259.28	-200.2	1125.49	-83.5	-236.82	90.55
253	258.3	-190.67	1093.02	-57.71	-220.98	110.57
254	265.38	-326.9	1053.71	-43.18	-243.62	119.87
255	289.06	-435.06	997.07	-2.72	-167.14	109.53
256	4.39	-286.87	838.62	60.91	-98.82	83.47
257	-110.35	-253.66	755.62	-6.32	-128.48	19.35
258	-39.31	-155.76	845.95	-110.78	-124.66	49.59
259	67.63	-171.88	978.76	-195.77	-113.62	86.49
260	-0.73	-581.3	1296.14	-194.55	-103.82	64.58
261	-159.67	-444.58	1103.03	-131.29	-121.98	22.19
262	-139.65	-394.29	1138.18	-96.44	-122.44	20.72
263	-37.6	-314.94	1165.28	-73.61	-149.23	37.84
264	-2.93	-621.34	1255.62	-55.57	-148.62	47.85
265	-57.37	-676.27	1194.09	48.74	-120.57	46.39
266	-136.23	-402.59	1139.89	136.38	-131.93	14.43
267	-239.01	-160.4	666.5	91.52	-141.78	-48.89
268	-48.1	-200.44	958.25	-74.92	-176.39	-39.03
269	-31.74	-185.3	990.72	-148.99	-158.63	-23.07
270	-279.05	-607.18	1214.11	-168.3	-169.01	10.53
271	-239.75	-610.11	1286.13	-44.59	-215.82	38.06
272	-73.73	-379.88	1098.63	30.88	-232.91	19.53
273	110.11	-26.61	988.53	79.47	-221.86	-32.35
274	91.8	-162.11	945.56	18.13	-126.46	-14.53
275	-119.14	-173.83	964.84	21.85	-113.19	12.08
276	63.23	-119.38	957.03	15.81	-152.8	-27.07
277	12.94	-125	995.85	-58.5	-131.65	8.82
278	-0.73	-135.99	1061.52	-100.28	-139.34	49.8
279	-33.45	-403.08	1111.82	-114.29	-132.02	95.92
280	-131.59	-367.92	927.98	-65.03	-143.59	99.06
281	-105.96	-190.67	909.67	-61.86	-164.49	97.35
282	-91.06	-180.91	939.21	-100.01	-170.62	82.03
283	30.03	-394.53	1152.1	-92.74	-163.91	56.24
284	-88.87	-423.83	1044.68	-1.22	-131.74	3.66
285	-86.91	-164.79	958.01	36.22	-148.47	3.05
286	-85.45	-261.23	1105.22	-25.48	-157.47	-21.27
287	-92.53	-251.71	1064.7	-54.35	-147.77	4.09
288	-148.19	-130.13	991.7	-118.23	-142.67	67.75
289	-123.29	-308.84	1166.02	-120.51	-158.87	85.08
290	8.3	-160.89	1143.07	-140.26	-157.75	124.42
291	115.72	-210.94	1189.94	-180.3	-133.94	142.52
292	81.54	-463.62	1227.05	-193.88	-114.78	140.56
293	67.14	-603.27	1169.68	-124.54	-116.49	120.67
294	-8.3	-508.06	1084.72	24.87	-100.62	97.72
295	-173.34	-328.13	671.39	45.75	-96.56	50.84
296	-243.41	-239.75	976.81	4.09	-118.68	35.64
297	-156.49	-351.07	1124.76	-42.97	-159.39	22.74
298	-81.05	-318.12	1189.7	1.86	-131.65	48.22
299	57.86	-245.36	1115.48	61.55	-126.1	79.99
300	72.51	-307.62	1131.35	59.91	-99.24	116.46
301	31.49	-544.68	1226.07	57.95	-80.17	142.06
302	16.6	-622.56	1131.84	144.81	-46.69	182.95
303	-31.25	-429.2	898.19	220.67	29.69	255
304	16.36	-244.63	858.89	184.81	30.85	261.81
305	-59.08	-450.44	966.06	122.16	33.08	195.74
306	-182.37	-536.13	1003.91	101.07	1.98	115.26
307	-281.25	-384.77	824.95	84.11	-13.73	85.88
308	-494.63	-327.64	844.73	33.78	-65.09	49.5
309	-202.39	-97.41	883.54	16.6	-141.48	31.25
310	-167.24	-76.42	985.11	-89.11	-115.88	41.63
311	-242.92	-146.73	1054.69	-167.91	-128.57	75.93
312	-160.16	-387.7	1171.14	-178.92	-138.49	85.21
313	-305.66	-450.2	1186.52	-180.48	-116.18	96.04
314	-307.37	-364.26	1126.46	-178.38	-142.73	97.66
315	-245.36	-393.55	1143.31	-152.83	-177.76	113.1
316	-28.08	-330.81	1144.78	-120.51	-191.56	112.85
317	85.69	-357.42	1154.05	-87.55	-166.35	64.54
318	-90.58	-489.99	1100.1	-53.31	-102.05	64.3
319	-232.42	-394.29	1045.65	2.01	-138.89	77.33
320	-2.93	-206.54	1019.78	-13.7	-160.98	55.21
321	-3.17	-198	1081.54	-72.81	-113.1	25.09
322	-151.37	-129.15	1097.17	-139.47	-109.19	45.32
323	-83.98	-378.66	1266.85	-180.33	-142.03	88.41
324	-112.06	-456.05	1221.68	-145.05	-122.86	134.16
325	-119.87	-389.16	1158.45	-111.21	-120.3	148.62
326	-127.44	-438.72	1184.81	-98.02	-132.26	117.03
327	-75.2	-375.73	1103.76	-74.86	-129.82	104.25
328	-67.63	-487.55	1143.07	-68.27	-113.04	114.44
329	-146	-651.61	1096.19	-39.06	-104.34	88.56
330	-87.89	-205.32	958.5	38.06	-114.11	90.21
331	112.55	-137.94	1113.53	-12.57	-108.12	33.33
332	81.3	-233.89	1127.44	-57.83	-64.85	-15.08
333	-210.21	-343.99	1157.71	-104.06	-64.24	19.04
334	-535.89	-515.63	1281.98	-117.31	-95.76	66.59
335	-453.61	-649.41	1336.18	-126.37	-157.38	172.73
336	-370.36	-531.98	1149.9	-61.1	-178.8	123.2
337	-557.62	-532.71	937.01	-39.76	-226.56	36.04
338	-60.79	-596.92	968.51	-35.61	-288.45	30.15
339	130.13	-648.19	1036.38	-47.39	-227.48	40.31
340	-248.78	-691.89	1198.24	23.71	-236.08	66.65
341	-103.27	-453.13	1156.98	5.89	-240.3	65.92
342	74.71	-445.31	1142.58	-35.68	-235.99	37.81
343	-73.24	-384.52	1230.22	-80.14	-159.7	29.75
344	-38.57	-700.68	1402.34	-95.18	-199.43	18.46
345	108.15	-774.66	1495.61	-92.19	-138.34	47.58
346	105.47	-450.93	1246.58	-74.98	-116.52	62.35
347	-78.61	-553.96	1101.32	-50.66	-115.54	62.87
348	-65.19	-482.18	1121.83	-21.18	-117.46	67.05
349	41.99	-740.97	1276.61	21.33	-155.67	58.84
350	52.73	-628.42	1252.93	107.06	-189.45	95.28
351	183.84	-336.67	1086.43	125.7	-193.54	54.08
352	145.26	-302.49	1131.59	25.79	-162.54	48.71
353	112.79	-475.59	1163.09	-6.44	-157.44	69.15
354	82.03	-601.56	1163.82	-5.98	-125.49	121.31
355	12.45	-258.79	1113.04	12.33	-55.66	135.44
356	-295.17	-427.49	1177.49	9.58	-74.86	103.55
357	-354.74	-424.32	1009.28	60.21	-118.71	106.2
358	-361.33	-385.25	980.47	100.68	-180.88	92.68
359	-132.81	-443.85	1056.4	113.07	-165.71	86.64
360	-119.14	-163.57	913.82	137.48	-145.51	80.81
361	-6.84	-41.5	979.74	87.68	-117.07	47.94
362	-92.77	-118.9	1034.42	4.15	-69.34	51.79
363	-59.57	-179.93	1084.47	-91.71	-65.03	138.67
364	-36.87	-388.67	1189.21	-118.38	-70.53	224.33
365	-65.67	-430.18	1141.6	-109.68	-81.94	266.27
366	86.67	-378.66	1068.85	-80.26	-69.92	260.25
367	-132.57	-427	1030.52	-82.67	-44.28	228.97
368	-130.62	-615.72	1058.84	-64.09	-96.37	199.55
369	48.83	-536.13	1086.18	17.18	-97.66	137.21
370	121.58	-460.69	1121.58	76.35	-49.26	90.03
371	-45.17	-249.51	1183.84	73.39	-30.73	77.09
372	-275.88	-203.86	1158.2	19.47	-71.23	60.91
373	-305.18	-396.73	1183.59	-21.91	-141.24	109.65
374	-84.72	-400.88	1083.98	-9.52	-207.12	135.04
375	58.35	-415.04	1162.84	-29.24	-187.47	97.9
376	103.27	-371.09	1101.81	-34.85	-144.78	89.14
377	84.47	-456.3	1093.51	-29.94	-130.28	103.76
378	12.21	-539.31	948.24	5.16	-130.22	94.27
379	-92.53	-495.36	985.11	35.55	-108.98	50.96
380	-301.76	-184.81	1010.25	21.45	-90.82	-4.33
381	-302.98	-247.8	1126.46	-51.51	-139.22	-27.5
382	-239.26	-204.35	1114.75	-113.16	-153.11	-44.89
383	-301.51	-263.18	1139.65	-136.69	-155.79	-1.89
384	-265.14	-372.07	1223.39	-136.02	-165.99	52.28
385	11.23	-267.82	1220.21	-147.8	-159.03	96.83
386	-91.55	-422.85	1206.3	-178.83	-113.65	19.84
387	-314.94	-747.56	1205.81	-173.28	-129.85	-9.55
388	-136.23	-855.22	1143.07	-83.28	-154.91	25.82
389	-290.77	-739.5	1097.9	10.07	-138.73	20.94
390	-206.54	-432.62	966.8	-0.03	-149.35	-18.89
391	-324.46	-348.63	985.6	-36.71	-154.88	-37.29
392	-317.38	-157.47	1045.17	-57.37	-198.88	18.95
393	-146	-363.04	1293.21	-55.97	-208.19	83.89
394	-44.43	-292.97	1251.46	-40.53	-168.7	63.14
395	52.98	-197.75	1117.68	-69.82	-114.29	51.03
396	26.61	-245.36	1105.71	-94.09	-81.18	3.51
397	-87.65	-497.8	1146.48	-84.93	-86.12	-8.33
398	-80.81	-593.26	1145.02	-17.97	-87.13	-6.59
399	-229.25	-308.35	1159.67	39.18	-100.68	-27.19
400	-224.12	-365.97	1202.15	-5.74	-170.78	-11.38
401	-158.2	-365.72	1146.73	-54.35	-187.19	71.69
402	-81.3	-318.12	1125.49	-89.36	-176.21	113.4
403	-200.2	-475.1	1123.05	-108.03	-147.4	161.65
404	-251.71	-566.16	1136.72	-90.76	-147.92	178.68
405	-261.47	-393.31	1115.72	-50.11	-164.64	170.2
406	-108.4	-357.18	1048.34	-34.09	-202.85	191.38
407	128.42	-668.95	1125	-47.36	-189.61	168.7
408	82.52	-723.14	1154.79	34.73	-146.24	77.67
409	200.44	-504.88	1112.06	108	-88.53	-3.2
410	-61.04	-156.49	1123.78	86.55	-33.6	8.24
411	-443.85	-159.18	1127.44	1.71	-44.86	-6.1
412	-629.64	-235.6	1038.09	-70.65	-126.65	47.3
413	-429.69	-374.76	1129.39	-118.32	-206.94	157.29
414	-209.47	-507.32	1152.83	-149.2	-221.1	179.63
415	-122.8	-493.65	1143.07	-137.6	-201.08	159.36
416	-73.24	-382.08	1152.1	-142.67	-180.51	152.01
417	140.63	-555.18	1356.69	-122.47	-173.77	151.03
418	170.65	-654.79	1335.21	-82.86	-103.15	111.15
419	-220.21	-379.64	1141.85	-18.86	-62.87	72.33
420	-251.22	-433.11	1180.42	-24.57	-126.34	62.65
421	-135.74	-252.2	1151.61	-43.24	-136.72	59.57
422	-269.04	-345.21	1213.87	-116.3	-97.9	85.48
423	-316.89	-455.57	1195.8	-84.53	-121.92	158.11
424	-235.35	-538.57	1056.88	-76.05	-113.53	281.19
425	-75.93	-756.84	1219.48	-57.5	-98.63	316.56
426	-227.05	-797.36	1168.21	-6.47	-91.89	358.8
427	-6.1	-802.98	1196.29	74.74	-139.47	409.21
428	58.59	-647.95	1035.16	126.68	-124.51	431.4
429	60.3	-651.86	1045.65	141.54	-137.02	359.47
430	-47.85	-532.47	949.71	112.46	-125.67	243.68
431	-215.82	-426.51	1000	80.17	-176.64	144.87
432	-78.37	-456.3	1085.69	71.04	-176.36	120
433	-64.45	-419.43	1207.28	32.1	-132.69	73.12
434	-246.09	-345.46	1211.43	-0.06	-129.97	20.42
435	-212.65	-313.96	1177.49	-24.99	-155.61	80.54
436	-13.43	-502.93	1269.29	-67.6	-178.74	106.05
437	89.6	-536.87	1271.97	-45.72	-129.52	75.81
438	66.41	-378.42	1204.59	-47.49	-100.04	55.11
439	-63.48	-485.11	1234.86	-44.13	-125.58	29.27
440	-63.96	-504.88	1166.99	-10.01	-149.29	88.56
441	-147.22	-408.94	1139.16	4	-172.39	76.81
442	-111.57	-287.11	1086.67	34.42	-209.14	54.99
443	-39.79	-297.61	1188.72	14.68	-214.48	59.48
444	155.76	-303.47	1227.54	-8.51	-201.42	43.79
445	216.31	-276.61	1281.01	-76.08	-157.99	-2.66
446	148.68	-613.28	1394.78	-138.4	-140.23	-27.37
447	70.56	-802.49	1267.33	-107.97	-125.82	24.05
448	-40.53	-545.9	936.04	-15.01	-89.81	88.81
449	-97.41	-562.99	988.28	4.09	-100.74	131.53
450	-30.03	-412.11	957.52	2.9	-113.8	152.28
451	23.19	-555.42	1050.78	-21.76	-135.65	152.86
452	108.64	-502.2	1072.75	35.37	-93.32	61.92
453	-278.32	-329.1	1107.67	43.61	-80.81	-4.43
454	-312.5	-265.38	1069.82	-3.2	-158.02	17.64
455	-172.85	-289.79	1056.4	-77.85	-153.14	50.57
456	-177	-440.19	1124.27	-110.53	-160.37	83.16
457	-0.24	-669.68	1183.11	-109.99	-172.94	85.3
458	22.95	-710.45	1403.81	-85.97	-134.19	39.28
459	-129.15	-556.15	1299.8	-17.49	-110.66	38.54
460	-194.58	-446.78	1230.47	6.56	-150.91	40.95
461	-266.85	-542.97	1278.32	-5.28	-212.4	11.2
462	-123.05	-715.58	1245.36	13.79	-224.85	13.46
463	-37.11	-361.08	1056.88	49.41	-188.02	34.79
464	-68.6	-331.3	1108.64	-7.05	-177.25	-14.16
465	-111.08	-374.76	1145.51	-74.04	-168.67	-42.48
466	-239.99	-528.56	1211.18	-112.85	-144.62	-31.62
467	-299.8	-621.83	1237.06	-102.78	-148.44	-6.04
468	-312.99	-544.43	1158.45	-72.72	-188.81	5.31
469	-113.53	-457.03	1169.92	-76.57	-192.57	0.24
470	-134.77	-540.28	1237.06	-84.56	-171.91	-15.53
471	-177.25	-744.63	1213.13	-77.67	-155.03	3.33
472	-306.88	-602.29	1176.76	3.14	-156.65	15.75
473	-222.66	-400.63	1147.46	41.53	-200.41	11.23
474	-136.47	-271.97	1106.45	-29.24	-222.11	8
475	-31.98	-438.23	1272.46	-56.4	-225.89	2.96
476	17.33	-503.42	1076.17	-53.25	-191.86	9.25
477	-68.12	-698	1075.93	-71.08	-141.69	-6.9
478	-180.66	-602.05	1110.6	-31.04	-121.98	-3.94
479	-184.81	-425.78	1079.59	4.79	-150.63	4.67
480	-80.08	-271.97	1149.17	7.75	-167.21	-4.91
481	147.71	-525.39	1209.72	18.28	-146.94	-6.29
482	-130.13	-233.89	1066.89	82.58	-85.27	-11.69
483	-200.44	-129.88	981.69	82.46	-136.6	-37.29
484	-198.73	-109.86	1099.85	6.04	-136.32	-17.43
485	-237.55	-131.59	1138.67	-81.76	-149.78	-39.31
486	-296.39	-316.65	1260.5	-117	-160.55	-20.9
487	-30.03	-478.52	1266.85	-140.75	-175.29	30.12
488	-130.13	-412.35	1035.64	-84.53	-133.12	35.43
489	-226.32	-402.83	1123.05	-75.56	-129.61	73.64
490	-303.71	-565.19	1213.38	-86.98	-169.86	108.43
491	-161.13	-576.9	1184.33	-34.48	-212.22	91.4
492	-40.28	-502.69	1105.96	12.02	-206.91	47.21
493	74.71	-470.7	1159.18	1.56	-132.84	21
494	-92.77	-414.06	1300.05	-25.12	-120.88	21.76
495	-167.97	-436.28	1252.44	-71.69	-116.64	42.94
496	-145.75	-680.66	1221.68	-74.43	-121.28	75.26
497	-326.17	-573.49	907.96	-27.47	-148.59	74.04
498	-320.8	-506.1	914.79	-20.23	-162.2	110.32
499	-188.72	-348.39	979	-38.33	-133.18	49.1
500	-355.22	-437.99	999.27	-31.43	-146.12	-3.02
501	-252.93	-619.63	1218.51	-37.57	-175.35	-12.33
502	-208.25	-259.77	1105.47	39.06	-184.91	7.2
503	-208.25	-271.48	1154.3	-26.03	-196.01	27.22
504	-172.12	-358.4	1167.97	-87.19	-199.65	72.85
505	-78.37	-372.31	1250.49	-105.29	-192.66	75.68
506	-17.09	-570.31	1365.72	-87.1	-165.47	58.32
507	-215.09	-526.37	1303.47	-66.96	-123.69	41.56
508	-241.46	-614.26	1187.99	-35.28	-152.89	42.94
509	-235.84	-325.68	851.81	32.5	-171.6	68.36
510	-115.48	-427.49	1050.78	15.44	-165.59	70.56
511	-226.07	-613.77	1152.1	67.17	-154.42	44.25
512	-259.28	-420.9	1048.34	127.2	-178.86	97.02
513	-97.66	-151.86	1094.73	102.23	-183.01	112.46
514	-229	-49.56	1009.03	47.97	-159.61	139.74
515	50.29	-315.92	1255.13	-39.55	-168.58	178.01
516	74.71	-486.57	1301.03	-4.06	-116.12	183.93
517	-57.37	-409.91	1098.88	5.25	-107.42	194.34
518	-41.02	-460.94	1044.92	35.77	-136.44	214.66
519	75.2	-308.59	970.95	93.29	-136.51	217.29
520	39.55	-297.61	1024.17	156.4	-109.28	200.29
521	-253.91	-576.42	998.78	195.65	-115.39	166.66
522	-42.24	79.83	763.92	231.66	-143.22	204.28
523	2.44	44.43	971.92	94.51	-132.54	83.92
524	-52.98	-131.59	1118.16	28.78	-89.02	12.82
525	-36.38	-305.66	1267.58	50.57	-46.08	23.32
526	-95.7	-133.06	965.33	12.51	6.77	74.98
527	-186.28	-511.72	982.91	-148.8	-3.51	91.61
528	-407.23	-607.18	922.85	-206.02	-30.7	117.46
529	-468.02	-650.88	1011.23	-136.81	-97.17	145.32
530	-344.24	-510.01	1082.03	-49.74	-175.23	142.58
531	1.22	-218.02	980.71	-36.59	-189.27	124.54
532	32.71	-312.99	1071.29	-98.75	-137.54	92.74
533	75.68	-221.68	1022.46	-61.19	-136.26	16.11
534	-51.03	-208.98	1065.19	-95.64	-93.87	5.71
535	-114.5	-263.92	1123.05	-133.45	-130.92	19.78
536	-183.11	-385.25	1206.05	-125.85	-152.8	58.47
537	-160.64	-379.88	1277.83	-136.78	-149.26	62.74
538	-297.12	-489.01	1217.77	-129.27	-167.97	22.8
539	-239.5	-300.54	1098.63	-92.68	-173.34	23.19
540	-212.16	-422.36	1208.5	-119.6	-183.78	32.53
541	27.83	-530.52	1181.15	-92.56	-176.03	38.82
542	-41.02	-447.75	1111.82	-25.73	-125.06	58.59
543	-131.35	-245.12	1010.25	-16.11	-147.19	24.6
544	-194.58	-318.36	1002.93	-44.19	-170.87	10.38
545	-4.88	-376.95	1051.03	-95.79	-203.28	7.72
546	125.24	-574.22	1131.84	-93.14	-185.55	-12.21
547	67.38	-617.19	1017.33	-108.86	-105.65	-48.95
548	-378.91	-742.92	1140.63	-78.19	-78.06	-48.89
549	-449.71	-573.24	1085.94	35.37	-151.21	53.71
550	-283.69	-232.18	1142.58	33.87	-179.05	95.43
551	95.95	-316.89	1425.78	38.33	-199.07	55.97
552	27.1	-238.04	1093.02	54.53	-91.86	11.75
553	-293.21	-167.72	982.18	67.41	-68.3	6.62
554	-351.32	-181.64	1075.68	18.07	-137.82	27.47
555	-194.34	-125.98	1107.42	-38.36	-143.62	59.94
556	-187.26	-291.26	1142.33	-54.63	-116.15	54.72
557	-276.12	-409.18	1107.67	-71.72	-131.2	54.63
558	-216.31	-448.24	1142.09	-90.3	-158.05	101.07
559	-219.73	-467.53	1004.64	-41.02	-171.6	97.93
560	-228.76	-469.24	1021.97	-20.84	-186.1	74.65
561	-206.05	-576.17	1098.14	-7.08	-164.37	92.83
562	-198.73	-423.1	1089.36	35.13	-172.55	89.23
563	-153.32	-392.82	1197.75	21.33	-174.59	87.16
564	-153.08	-280.76	1115.23	7.63	-159.18	80.99
565	-144.29	-202.64	1116.94	-53.22	-138.85	86.12
566	-286.38	-292.72	1024.66	-97.38	-166.23	108.12
567	-89.11	-254.64	1083.98	-134.86	-212.25	143.1
568	38.33	-74.22	1052.98	-87.98	-183.69	124.02
569	-164.06	-85.94	1054.93	-79.44	-166.2	127.38
570	-279.3	-381.59	1261.47	-77.88	-204.13	128.27
571	15.87	-625	1199.22	-16.27	-204.53	116.82
572	103.52	-282.71	1044.19	45.1	-148.99	101.56
573	-93.51	-341.55	1051.27	-16.14	-142.18	38.97
574	-134.03	-422.36	1078.61	-103.91	-129.91	49.47
575	-167.72	-713.13	1243.9	-122.07	-122.83	67.9
576	-187.99	-737.06	1197.75	-113.13	-105.41	141.97
577	-79.35	-733.64	1133.79	-26.28	-123.44	155.58
578	-107.42	-493.16	987.3	-1.16	-117.86	178.99
579	-56.88	-495.36	1101.81	-6.35	-127.11	246.86
580	4.15	-424.8	1057.86	19.1	-128.27	244.17
581	40.28	-338.87	1010.01	25.97	-115.69	223.72
582	11.23	-59.33	988.28	27.04	-105.35	181.18
583	38.57	-23.68	1043.46	-13.67	-116.94	137.88
584	219.73	-204.1	1215.33	-32.59	-102.48	140.59
585	109.13	-169.19	1041.5	3.42	-32.47	169.65
586	-202.64	-579.1	1264.4	-55.24	-41.6	207.06
587	-93.51	-582.76	1084.72	-57.19	-99.7	246.64
588	-212.89	-384.03	1083.01	-54.84	-106.29	214.97
589	-229.25	-333.5	1118.16	-71.53	-131.81	179.57
590	-135.5	-226.81	1151.12	-121.49	-165.01	148.28
591	125.98	-466.55	1354.25	-146.55	-154.75	134.92
592	-39.06	-452.39	1132.08	-110.11	-85.57	79.86
593	-240.72	-494.38	1193.6	-101.72	-95.83	56.88
594	-108.89	-508.54	1180.42	-73.94	-135.74	35.37
595	-103.27	-470.7	1146.24	-66.53	-119.48	59.69
596	-87.89	-608.4	1260.25	-108.37	-136.81	135.99
597	128.66	-726.56	1358.64	-50.63	-140.11	208.04
598	303.71	-792.24	1317.87	47.15	-68.02	196.26
599	-68.36	-776.61	1193.6	62.65	-54.84	208.16
600	-163.57	-785.4	1014.16	162.23	-95.03	256.47
601	-191.65	-616.46	811.04	282.23	-126.89	235.14
602	-116.94	-415.28	700.2	321.53	-158.39	150.85
603	-279.54	-296.14	754.15	192.9	-188.51	80.63
604	-57.86	-227.54	887.94	80.08	-213.96	6.47
605	42.97	-261.96	1117.19	65.4	-184.57	-14.31
606	-73.73	-151.12	1108.89	67.17	-141.91	39.31
607	-47.12	-261.96	1258.54	31.49	-181.24	106.17
608	-67.87	-446.04	1329.35	20.08	-175.75	130.16
609	-141.36	-363.77	1078.61	10.01	-174.77	67.2
610	-182.37	-313.96	1008.06	-10.07	-186.46	-3.39
611	-119.14	-275.63	1104.49	-29.3	-216	-43.79
612	50.78	-354.98	1140.14	-12.39	-213.81	-34.94
613	141.85	-138.92	1025.39	36.8	-180.08	18.74
614	162.84	-26.61	1102.54	-28.26	-139.92	-6.9
615	-204.35	-135.74	1017.58	-111.85	-118.62	4.88
616	-191.16	-259.28	1039.55	-136.99	-182.53	60.21
617	44.43	-552.49	1100.59	-96.59	-152.83	70.19
618	27.34	-459.47	958.5	-87.55	-127.29	71.5
619	-60.55	-378.17	985.11	-103.7	-163.36	81.54
620	82.03	-474.61	1152.34	-133.91	-198.73	95.86
621	75.44	-446.78	1073.97	-118.87	-176.67	75.13
622	-198.97	-642.58	1006.84	-96.07	-126.89	42.27
623	-253.66	-597.41	993.16	-47.73	-148.32	19.62
624	-95.7	-404.79	1129.15	-33.75	-160.98	19.96
625	99.12	-262.45	1342.04	-64.64	-200.96	14.37
626	127.93	-218.51	1285.16	-138.7	-199.55	9.31
627	-62.26	-475.34	1176.27	-202.58	-214.84	-2.75
628	-14.89	-725.59	1172.61	-157.47	-217.59	18.22
629	20.51	-573.24	1048.83	-131.99	-154.69	41.29
630	13.43	-531.01	1065.67	-145.9	-114.32	18.25
631	-114.75	-547.85	1162.35	-151.43	-126.5	18.01
632	238.04	-537.11	1321.04	-131.74	-137.24	27.59
633	-186.04	-554.69	1339.11	-66.93	-81.97	-24.26
634	-221.19	-440.92	1140.14	-1.71	-146.42	-10.41
635	80.08	-400.15	1116.7	-11.11	-183.26	-8.24
636	173.58	-267.82	1132.32	-70.8	-137.27	-20.02
637	-41.99	-45.41	1045.17	-179.5	-181.98	55.39
638	112.3	-726.56	1226.81	-185.64	-198.15	82.06
639	57.13	-516.6	1107.67	-104.25	-141.24	73.97
640	-76.66	-284.67	1142.58	-105.5	-112.4	24.38
641	-47.36	-505.86	1206.05	-153.02	-138.67	21.39
642	-64.94	-885.5	1279.3	-111.97	-116.06	105.1
643	-83.01	-731.2	1204.83	-5.55	-144.81	83.65
644	53.47	-475.59	1183.11	5	-159.27	39.89
645	-16.36	-453.13	1217.29	-46.81	-146.76	6.16
646	-174.8	-432.37	1043.21	-93.05	-138.64	18.89
647	-17.58	-653.81	1229.98	-111.97	-157.62	76.87
648	54.93	-603.52	1311.28	-106.75	-108.58	59.88
649	-123.05	-447.75	1269.29	-163.12	-102.63	70.07
650	-231.93	-400.15	1200.44	-209.35	-159.79	103.27
651	-285.16	-734.38	1280.27	-205.44	-182.22	88.65
652	-242.43	-818.36	1275.39	-152.04	-176.06	76.39
653	-92.53	-541.26	1211.43	-96.98	-172.49	75.13
654	-117.19	-639.4	1219.24	-97.9	-176.36	-21.97
655	-83.5	-751.71	1196.04	-65.37	-161.41	-62.53
656	-66.65	-851.07	1212.89	-17.73	-138.52	-101.56
657	-300.29	-857.67	1170.65	-12.6	-169.13	-110.87
658	-180.18	-998.29	1300.29	9.28	-198.52	-99.7
659	-52	-979	1250.73	52.43	-184.08	-56.27
660	-107.42	-806.88	1083.74	118.53	-178.44	-22.31
661	-202.64	-713.13	1074.71	109.65	-191.56	39.58
662	-78.86	-615.48	1161.87	73	-208.37	98.75
663	-28.81	-546.14	1260.5	24.23	-216.16	158.08
664	112.55	-475.34	1205.32	5.55	-223.02	101.38
665	176.76	-481.93	1167.24	-12.42	-184.2	36.38
666	-82.52	-628.17	1299.56	-49.38	-126.86	41.29
667	-109.13	-620.36	1170.41	-40.13	-157.93	87.13
668	-21.73	-603.03	1209.47	-17.4	-191.04	101.78
669	54.44	-619.38	1380.37	-19.35	-171.2	107.24
670	83.5	-577.15	1303.96	30.76	-158.17	85.02
671	-2.2	-509.52	1200.68	54.26	-145.29	52.92
672	-247.31	-571.29	1224.12	35.58	-145.17	58.78
673	-108.15	-507.57	1240.23	17.33	-166.32	70.19
674	-187.5	-579.35	1343.26	49.93	-138.79	39.4
675	-101.07	-458.25	828.61	168.76	-122.1	-2.53
676	-24.66	-376.22	1045.41	-5.65	-156.95	-37.84
677	-77.15	-459.47	1283.69	-65.77	-159.55	-13.89
678	-149.66	-455.32	1253.17	-83.59	-174.47	13.73
679	17.82	-479.74	1306.4	-141.05	-183.29	73.88
680	93.02	-643.8	1255.86	-186.49	-168.24	115.14
681	39.31	-545.17	1309.81	-224.61	-131.13	148.16
682	-86.91	-494.63	1151.12	-176.06	-112.46	155.67
683	-86.91	-670.9	1160.4	-173.31	-124.6	149.44
684	-125.49	-826.42	1212.65	-166.78	-123.44	160.03
685	-53.71	-648.93	1253.91	-135.16	-132.6	140.26
686	26.86	-736.33	1272.95	-141.51	-136.44	107.3
687	6.59	-658.94	1280.52	-141.05	-121.37	24.48
688	-146.24	-676.76	1254.88	-146.27	-109.44	-38.27
689	-300.05	-577.64	1171.39	-122.31	-122.28	-97.44
690	-383.3	-843.99	1282.96	-162.9	-164.73	-62.77
691	-72.75	-1051.51	1396.48	-189.39	-179.93	15.75
692	-18.8	-975.83	1308.59	-145.63	-126.71	37.96
693	-202.39	-863.28	1353.27	-114.11	-128.63	83.34
694	-146.73	-836.91	1094.73	-95.25	-139.04	95.49
695	-84.96	-1053.47	1287.11	-182.37	-158.97	112.79
696	-175.78	-1086.67	1174.07	-128.75	-155.03	96.41
697	-129.15	-943.36	1163.57	-53.96	-143.77	51.76
698	-208.01	-913.57	1210.69	-17.94	-136.14	13
699	-208.5	-1000.24	1296.63	-2.04	-149.99	-13.12
700	-212.16	-1031.25	1318.36	33.78	-167.82	-30.21
701	-186.28	-863.77	1282.23	36.25	-183.23	-40.86
702	-119.38	-850.59	1271.48	20.17	-179.2	-32.81
703	-128.42	-939.45	1347.66	-25.51	-164.76	-6.59
704	-195.07	-863.28	1303.22	-41.69	-155.21	25.63
705	-255.62	-791.99	1241.46	-54.08	-165.62	37.38
706	-220.21	-808.84	1299.07	-70.28	-183.47	35.19
707	-132.08	-814.21	1302.25	-75.41	-180.76	41.56
708	-77.15	-961.67	1326.66	-68.63	-151.06	39.79
709	-185.79	-861.57	1245.85	-50.9	-148.96	39.12
710	-106.2	-846.68	1190.19	-38.76	-162.87	22.89
711	-122.31	-937.01	1260.74	-33.78	-150.33	20.45
712	-154.79	-966.8	1316.89	-24.05	-160.86	27.83
713	-113.77	-857.67	1333.74	-15.69	-172.85	23.71
714	-119.87	-823.73	1295.65	-18.16	-163.97	32.84
715	-175.78	-1010.5	1364.01	-24.51	-158.69	40.83
716	-225.83	-957.76	1268.55	-18.74	-148.83	43.98
717	-271	-847.9	1219.73	-6.56	-150.97	54.66
718	-243.65	-835.45	1255.37	-19.71	-175.66	49.35
719	-113.04	-823.73	1279.54	-38.57	-185.36	43.12
720	-161.87	-900.15	1326.17	-73.15	-168.03	39.55
721	-229.49	-910.89	1327.15	-73.82	-169.25	51.57
722	-262.21	-926.76	1291.26	-28.93	-179.9	51.67
723	-173.1	-837.65	1281.74	-10.44	-189.03	37.23
724	-206.3	-833.5	1291.75	-27.31	-175.69	25.82
725	-177	-894.04	1334.47	-41.11	-186.13	21.58
726	-101.56	-849.12	1291.99	-40.04	-189.82	18.16
727	-116.21	-865.48	1281.74	-38.6	-172.82	17.33
728	-157.71	-924.56	1297.36	-47.94	-167.27	30.55
729	-115.97	-953.61	1323.73	-49.71	-156.37	34.79
730	-187.01	-864.75	1247.56	-48.61	-150.82	36.65
731	-197.75	-907.47	1256.35	-52.25	-159	42.33
732	-210.21	-889.89	1273.68	-45.47	-167.91	43.49
733	-161.87	-886.47	1326.17	-43.49	-175.11	41.29
734	-201.9	-916.26	1301.03	-48.49	-164.15	43
735	-218.75	-925.54	1301.03	-42.36	-166.11	39
736	-190.67	-820.07	1286.38	-37.35	-174.04	-5.31
737	-135.99	-686.28	1304.69	-43.95	-165.34	-49.96
738	-134.28	-788.57	1451.42	-28.66	-158.45	-186.86
739	-303.96	-507.32	1539.79	81.15	-50.78	-335.88
740	-1255.62	-614.26	1425.54	189.67	-63.08	-456.15
741	-688.48	52.25	938.96	331.54	-255.25	-493.59
742	-719.97	-43.95	1131.1	189.85	-353.73	-649.26
743	-831.3	65.67	1101.32	89.72	-502.53	-737.82
744	-464.11	-339.11	1231.2	41.14	-559.05	-750.73
745	-287.11	-468.26	1115.97	32.01	-652.44	-790.56
746	139.16	-579.35	954.59	32.62	-713.01	-760.1
747	364.99	-1032.71	1000.98	27.07	-649.93	-687.35
748	756.1	-1037.84	916.26	-13.79	-517.09	-546.2
749	652.59	-717.04	1214.11	25.45	-369.29	-389.53
750	397.95	-609.13	1192.14	-3.48	-225.19	-289.09
751	246.83	-583.01	1183.84	-30.27	-174.96	-162.48
752	140.14	-580.32	1219.24	-56.82	-179.05	-47.09
753	122.31	-590.09	1134.28	-52.55	-165.92	-30.88
754	138.67	-653.32	1129.64	-19.74	-187.19	-56.46
755	271.48	-796.39	1231.45	3.94	-187.38	-129.18
756	234.13	-816.41	1145.02	72.08	-160.68	-177.28
757	67.38	-702.15	818.12	92.9	-133.27	-166.08
758	6.35	-478.76	1015.63	34.97	-98.51	-126.46
759	-131.84	-423.34	1115.23	61.98	-151.18	-50.6
760	3.17	-562.01	1165.77	72.72	-180.76	-24.35
761	-76.42	-82.28	969.73	78.98	-144.84	3.6
762	2.44	66.41	1248.05	7.97	-174.01	-32.93
763	45.41	-86.43	1362.3	-48.31	-137.88	-37.32
764	4.15	-514.16	1295.9	4.76	-107.7	-66.53
765	-41.5	-373.54	1093.02	16.14	-82.34	-73.39
766	-250.73	-343.99	1182.13	-24.05	-58.23	-84.59
767	-334.23	-230.96	1278.81	-82.92	-99.88	-64
768	-358.15	-445.56	1411.87	-134.83	-152.77	-19.29
769	-307.37	-521	1287.11	-120.42	-182.71	-17.27
770	-235.35	-821.04	1179.2	-24.9	-112.4	-13.85
771	-528.81	-476.32	991.7	8.3	-125.61	-17.7
772	-374.02	-490.23	1113.77	-4.21	-183.41	9.43
773	-99.61	-552.98	1101.07	-3.85	-162.57	26.55
774	-546.39	-191.16	930.66	51.39	-150.12	-8.94
775	-442.38	-116.21	1017.33	-36.74	-221.8	56.27
776	-94.73	-202.39	1197.75	-72.33	-226.32	87.77
777	-36.13	-103.52	1106.2	-118.9	-175.26	95.46
778	-86.18	-247.07	1031.25	-136.38	-171.05	87.95
779	-134.77	-284.42	1076.17	-111.39	-160.8	47.88
780	-399.66	-403.56	1266.11	-132.29	-146.48	70.65
781	-163.82	-346.92	1268.8	-128.85	-204.65	66.68
782	-28.08	-389.89	1273.68	-141.72	-162.2	34.24
783	-171.88	-654.54	1270.02	-108.34	-118.01	-14.74
784	-376.22	-806.15	1226.81	-71.29	-122.71	-33.66
785	-415.04	-686.28	1093.51	1.56	-135.77	-37.14
786	-400.88	-672.85	1103.03	11.32	-160.55	-1.37
787	-304.2	-520.51	1078.86	-1.95	-194.18	44.49
788	-243.9	-392.09	1200.2	-46.33	-219.12	63.75
789	-214.36	-337.89	1222.41	-84.84	-217.22	52.83
790	-140.38	-358.4	1229.25	-109.01	-193.12	35.52
791	-131.84	-406.25	1274.9	-139.19	-176.42	35.03
792	-175.29	-391.36	1277.59	-164.22	-161.59	36.65
793	-231.2	-428.47	1352.54	-198.97	-160.68	46.33
794	-306.64	-663.82	1333.01	-204.96	-171.23	50.35
795	-140.14	-623.78	1210.21	-203.43	-202.67	76.9
796	-178.71	-722.9	1265.87	-212.65	-168.33	60.76
797	-206.05	-868.65	1364.75	-169.34	-171.17	25.24
798	-278.56	-813.72	1269.78	-91.09	-163.79	0.06
799	-364.26	-562.01	1144.78	-100.34	-177.98	-2.56
800	-322.27	-747.8	1327.88	-126.25	-207.24	-10.07
801	-383.06	-614.01	1226.32	-95.43	-222.66	7.57
802	-214.84	-646.97	1330.81	-119.08	-231.35	23.25
803	-199.71	-782.71	1303.22	-109.41	-217.77	-53.59
804	-264.65	-790.28	1186.52	-137.97	-192.38	-111.45
805	-365.97	-679.93	1114.01	-252.38	-205.87	-91.37
806	-222.66	-870.36	1308.11	-287.48	-238.86	-40.8
807	9.28	-987.06	1368.65	-278.66	-227.17	-23.71
808	-325.93	-787.84	1276.86	-215.79	-185.58	8
809	-297.36	-989.5	1397.71	-237.49	-250.76	56.46
810	8.3	-1124.76	1198	-186.86	-272.25	69.58
811	-75.93	-1002.69	1157.96	-120.24	-239.14	54.78
812	-166.26	-732.67	1160.16	-82.46	-227.02	65.34
813	-139.16	-737.55	1220.95	-94.88	-239.96	65.58
814	109.37	-933.59	1294.43	-81.42	-226.44	81.33
815	33.94	-988.04	1344.73	-102.84	-170.35	95.58
816	-121.83	-1067.63	1297.61	-176.88	-165.37	58.62
817	17.33	-1014.89	1272.46	-270.32	-181.46	6.2
818	-9.52	-1231.93	1331.05	-344.36	-162.84	-19.44
819	-149.41	-1365.48	1234.62	-300.93	-200.13	-46.51
820	-43.95	-1344.48	1223.14	-264.98	-199.1	-70.89
821	-75.2	-1526.61	1276.86	-205.38	-169.59	-58.56
822	-28.81	-1420.65	1209.47	-114.17	-173.61	-23.93
823	76.17	-1380.62	1221.92	-86.67	-154.05	-45.01
824	-231.45	-1214.36	1168.46	-5.86	-110.53	-108.73
825	-315.43	-1091.06	1136.23	17.82	-158.48	-72.11
826	26.61	-850.59	1029.54	-31.8	-194.92	54.9
827	250.73	-1193.85	1275.39	-141.63	-144.9	96.77
828	-6.84	-1557.86	1312.74	-147.77	-132.93	16.51
829	-43.7	-1486.57	1274.66	-129.09	-164.55	-37.32
830	-21.73	-1322.27	1282.47	-137.63	-105.65	-49.87
831	-272.46	-1270.75	1257.32	-161.16	-104.95	-40.68
832	-319.34	-1511.23	1232.18	-167.11	-145.42	6.77
833	-7.81	-1654.3	1125.24	-123.23	-178.71	27.53
834	-114.99	-1451.9	1098.88	-57.65	-124.97	10.35
835	-368.9	-1171.88	1044.19	-13.28	-133.54	2.04
836	-168.21	-1139.89	1149.17	-60.58	-203.74	39.31
837	-52.49	-1149.66	1151.37	-122.68	-185	79.74
838	-77.15	-1242.43	1242.68	-171.2	-158.23	110.23
839	-192.87	-1397.22	1262.7	-187.99	-187.04	113.77
840	116.46	-1497.31	1282.47	-196.96	-237.15	92.13
841	14.89	-1467.53	1232.67	-190.92	-164.25	35.71
842	-250.73	-1607.18	1204.1	-165.8	-124.42	13.24
843	-208.25	-1719.97	1163.09	-107.45	-169.86	15.41
844	-113.77	-1598.14	1049.07	-18.55	-165.68	-26.82
845	-242.92	-1412.6	982.67	34.48	-144.44	-22.98
846	-271	-1388.18	1025.63	12.18	-156.92	4.24
847	-265.38	-1341.55	991.94	-29.85	-194.03	48.4
848	-51.03	-1337.65	1098.63	-50.51	-199.34	64.88
849	-112.55	-1491.46	1074.22	-73.3	-179.53	50.96
850	-117.43	-1400.15	1069.09	-108.37	-198.36	38.24
851	-100.34	-1452.64	1110.84	-135.01	-198.33	41.38
852	-51.76	-1359.86	1125.98	-152.71	-195.62	46.6
853	-49.56	-1445.56	1138.18	-173.34	-180.18	24.35
854	-139.89	-1559.33	1135.25	-173.13	-174.68	-12.21
855	-150.15	-1630.37	1132.57	-117.52	-193.97	-6.74
856	-81.54	-1622.8	1011.96	-61.89	-212.62	-1.4
857	27.83	-1666.5	1085.69	-44.31	-199.37	12.63
858	-17.33	-1494.38	998.05	2.81	-163.82	56.92
859	-87.16	-1383.06	1094.73	26.86	-155.88	84.5
860	-109.62	-1552.49	1131.35	55.82	-180.57	56.46
861	-178.71	-1497.56	1108.89	103.42	-212.92	5.92
862	-129.39	-1395.02	1078.37	111.08	-208.98	16.88
863	-100.83	-1291.99	1066.89	59.2	-192.54	30.46
864	-78.86	-1321.04	1105.47	27.01	-181.7	40.1
865	-93.26	-1495.85	1148.93	-30.03	-191.62	27.47
866	4.64	-1677.98	1160.89	-19.35	-187.53	-4.52
867	-44.43	-1687.5	1053.96	13.73	-158.63	-49.56
868	-65.19	-1581.79	922.61	32.14	-146.55	-76.84
869	-167.97	-1524.9	953.13	53.86	-129.3	-27.95
870	-243.41	-1377.93	1046.63	65	-148.07	8.76
871	-109.62	-1306.64	1199.46	106.87	-180.27	43.95
872	-113.53	-1259.77	1273.19	172.76	-157.32	9.61
873	-250.98	-1224.37	1399.66	224.95	-150.05	-60
874	-378.66	-1133.3	1284.18	275.82	-184.88	-107.09
875	-292.97	-881.35	1095.21	288.02	-238.74	-122.99
876	-119.14	-930.91	1213.62	228.42	-265.29	-192.29
877	-208.01	-979.98	1185.55	190.92	-289.06	-324.04
878	-297.36	-916.99	1100.34	143.62	-330.47	-365.78
879	-30.76	-1007.32	1242.68	54.38	-389.47	-397.03
880	179.2	-1088.87	1333.5	19.5	-375.85	-426.85
881	75.68	-1217.29	1268.8	21.21	-361.15	-470.92
882	271.24	-1235.84	1233.89	8.42	-355.41	-441.53
883	441.65	-1067.87	1132.81	30.79	-330.93	-387.36
884	430.42	-1179.69	1178.96	40.34	-286.13	-350.07
885	372.8	-1011.72	1125.98	108.67	-226.26	-323.67
886	513.92	-945.56	1183.84	103.49	-202.27	-288.73
887	336.91	-732.18	1106.93	80.54	-139.19	-226.17
888	214.36	-780.27	1027.1	29.72	-110.11	-164.4
889	278.56	-836.43	1065.43	73.03	-115.33	-158.14
890	290.53	-482.42	896.73	70.16	-112.03	-161.65
891	205.81	-678.22	1093.26	27.59	-110.02	-142.43
892	496.09	-646.73	1148.68	3.02	-127.99	-77.24
893	356.93	-818.85	1193.85	58.29	-84.87	-64.42
894	195.07	-261.47	912.6	136.54	-77.85	20.72
895	274.41	-110.11	981.45	30.76	-111.27	23.53
896	117.68	-64.94	1223.63	-38.97	-108.15	6.35
897	-33.45	-268.8	1296.63	-91.16	-99.15	41.96
898	311.52	-439.94	1234.86	-133.48	-147.31	26.86
899	-35.16	-458.5	1193.36	-101.93	-82.21	24.81
900	25.63	-276.12	1139.65	-108.4	-161.19	67.02
901	157.71	-429.2	1236.82	-160.1	-205.05	48.13
902	273.44	-892.09	1421.88	-70.37	-176.73	-65.7
903	8.06	-696.29	1102.78	-68.15	-146.88	-80.41
904	106.93	-885.25	1232.42	-171.66	-167.97	-64.27
905	83.5	-855.47	1222.41	-121.28	-129	-14.95
906	-96.68	-449.95	1084.23	-113.07	-124.27	-16.3
907	-242.43	-521.24	1220.95	-139.86	-162.26	-55.63
908	-229.49	-508.3	1210.21	-116.36	-189.21	-44.13
909	16.11	-583.5	1190.67	-135.5	-174.74	3.14
910	7.81	-823.73	1422.36	-121.03	-176.03	9.46
911	58.84	-645.02	1300.29	-45.93	-185.46	27.53
912	143.31	-798.58	1387.94	5.55	-180.48	8.39
913	31.49	-1060.79	1352.78	131.26	-173.34	-30.79
914	152.83	-996.83	1094.73	252.38	-177.55	-64.58
915	46.39	-1007.32	1037.6	288.64	-117.25	28.81
916	221.19	-793.95	1023.68	327.58	-108.8	92.8
917	357.18	-555.42	1004.64	339.51	-82.34	126.68
918	57.86	-120.85	789.79	268.31	-48.16	119.57
919	-113.04	-428.71	1159.18	78.67	-98.48	67.32
920	-147.71	-448	1041.02	17.24	-93.63	9.89
921	-64.45	-473.14	1017.33	-39.25	-105.47	4.61
922	-51.51	70.07	1040.28	-40.04	-84.44	-6.29
923	-235.35	-447.27	1211.18	-74.58	-122.13	5.4
924	-146.97	-267.82	1145.75	-68.33	-158.6	-13.31
925	-242.43	-604.98	1311.04	-24.14	-137.54	9.16
926	99.37	-753.17	1218.99	83.37	-187.07	49.8
927	145.26	-694.34	1170.65	128.72	-171.54	51.64
928	73.24	-174.8	1067.38	100.01	-177.61	44.25
929	-28.32	-384.52	1256.84	25.51	-171.51	7.26
930	-80.81	-602.54	1300.29	-37.2	-157.99	-41.66
931	-575.93	-118.65	1034.42	172.39	-188.32	-90.33
932	-245.12	-280.52	948.24	101.78	-290.25	-1.65
933	190.43	-564.94	1055.42	-5.04	-215.79	46.05
934	48.34	-347.41	876.95	36.59	-151.58	40.22
935	-53.22	129.15	858.64	-12.51	-184.91	56
936	47.61	-41.75	939.45	-67.72	-165.77	97.72
937	-68.85	-55.66	969.48	-100.83	-116.76	94.76
938	-72.75	-188.23	1026.86	-156.19	-150.91	67.99
939	58.59	-287.6	1095.95	-168.09	-174.84	22.34
940	62.5	-175.29	1201.9	-164.34	-177.7	-35
941	-249.27	-324.71	1298.34	-159.09	-179.63	-111.66
942	-431.4	-536.87	1360.6	-125.73	-285.46	-202.03
943	-338.87	-456.79	1217.29	-86.85	-384.31	-232.36
944	-233.15	-573.97	1151.61	-108.25	-469.18	-299.44
945	-70.8	-561.28	1120.85	-101.29	-517.91	-374.21
946	-95.95	-449.95	1015.63	-84.53	-505.22	-404.05
947	-72.51	-552.98	1077.88	-71.93	-466.52	-378.94
948	-144.04	-529.79	967.29	-58.56	-437.26	-330.14
949	-103.52	-639.65	1004.39	-60.67	-402.83	-217.5
950	-5.62	-289.79	996.58	-25.05	-316.99	-129.12
951	-175.05	-136.47	1062.99	-68.15	-286.04	-47.27
952	-118.65	-129.88	1106.2	-122.28	-322.27	-13.4
953	-56.64	-439.45	1191.41	-143.59	-385.47	-59.69
954	22.46	-514.89	1137.45	-114.35	-383.97	-49.35
955	161.62	-510.25	1044.92	-91.98	-379.18	-44.13
956	314.7	-221.92	984.38	-93.29	-346.92	-25.39
957	260.01	-364.01	1140.14	-110.05	-281.01	7.84
958	255.13	-463.13	1099.37	-74.83	-246.8	-7.78
959	269.78	-489.5	1146.97	-20.26	-244.78	-39
960	88.87	-359.38	968.02	112.92	-195.8	-71.75
961	-97.66	-143.31	839.36	75.47	-207.79	-20.45
962	35.4	-150.15	965.58	21.27	-222.2	4.49
963	91.06	-161.13	926.03	5.49	-218.81	-36.5
964	89.6	-588.87	1019.04	-65.95	-174.1	-50.45
965	192.14	-774.41	1062.26	-69.52	-211.82	-16.36
966	264.16	-580.08	1096.44	35.52	-224.15	40.07
967	294.92	-196.78	1150.39	156.95	-146.88	49.65
968	68.36	-175.29	794.19	24.08	-148.59	32.32
969	-12.7	-294.68	946.53	-92.32	-169.65	37.75
970	169.19	-534.18	1128.42	-76.69	-190.52	42.51
971	210.45	-513.43	983.89	20.17	-146.06	15.87
972	89.6	-305.42	825.93	80.47	-137.15	16.02
973	69.09	-35.89	688.23	38.27	-162.26	-1.4
974	-2.93	71.78	732.67	-115.02	-164.03	-0.73
975	77.64	-108.4	883.54	-229.16	-185.94	43.3
976	65.67	-253.91	943.85	-279.24	-192.02	51.18
977	-24.41	-327.64	1055.66	-311.34	-239.93	77.39
978	227.54	-184.08	1187.01	-296.51	-267.58	82.15
979	-3.91	-116.21	1171.63	-297.85	-240.91	21.06
980	82.03	-461.67	1218.02	-317.17	-254.55	47.55
981	158.2	-656.98	1127.44	-360.72	-227.63	107.27
982	195.8	-964.11	1238.04	-379.3	-203.89	157.65
983	515.63	-853.27	1372.07	-287.41	-196.38	164.4
984	323.49	-645.75	1187.26	-186.52	-159.52	124.85
985	302	-624.27	1172.36	-214.94	-163.09	149.69
986	354	-482.67	1155.03	-243.35	-164.25	93.66
987	-12.94	-571.04	1073	-265.78	-156.13	64.21
988	82.52	-1123.78	1164.55	-326.72	-195.16	91.46
989	305.42	-1159.42	1197.51	-311.34	-171.26	114.23
990	369.14	-877.2	1112.06	-240.02	-136.38	96.8
991	396.97	-672.85	1083.25	-235.14	-146.76	31.71
992	18.07	-857.42	1115.97	-299.87	-133.36	-46.94
993	135.99	-1421.63	1177.98	-237.76	-165.99	-3.81
994	219.24	-1397.71	1184.08	-103.03	-191.86	-36.93
995	203.13	-1090.58	1103.76	-62.13	-187.38	-54.2
996	117.43	-1029.05	1173.58	-59.39	-175.93	-46.54
997	3.91	-1129.88	1262.21	-52.09	-162.84	-60.49
998	32.96	-1293.95	1092.29	-21.33	-192.23	-134.09
999	53.71	-1214.84	943.12	-25.18	-211.24	-161.71
1000	347.17	-1078.61	1067.38	11.78	-233.73	-105.68
1001	370.12	-876.22	1145.75	55.79	-208.19	-27.95
1002	504.39	-582.03	1105.96	-8.24	-165.53	-53.53
1003	130.37	-647.46	1374.27	-111.79	-123.14	-29.24
1004	212.16	-826.17	1266.85	-134.86	-132.35	-19.01
1005	204.59	-996.34	1290.28	-154.82	-159.27	-63.84
1006	123.05	-1096.92	991.21	-125.7	-151.4	-55.33
1007	81.3	-1080.81	1133.54	-194.43	-211.24	-26.31
1008	209.47	-1193.12	1188.48	-195.92	-251.46	-45.62
1009	191.41	-1254.15	1313.23	-208.77	-207.82	-2.2
1010	15.63	-1063.48	1340.82	-163.06	-146.48	38.91
1011	-79.1	-821.53	1337.89	-143.62	-167.69	61.74
1012	125.73	-932.13	1367.92	-161.5	-240.81	32.65
1013	312.74	-1110.11	1015.38	-136.87	-275.79	-4.82
1014	372.07	-1319.58	1128.91	-180.05	-274.66	-42.66
1015	499.76	-1155.03	1030.27	-144.41	-256.53	-46.63
1016	389.65	-1181.64	1158.69	-100.92	-201.48	-43.67
1017	171.14	-1141.85	1044.43	-70.92	-181.88	7.63
1018	350.59	-1114.75	968.51	-85.27	-191.13	26.98
1019	284.42	-1031.49	909.18	-69.55	-158.42	-46.11
1020	194.82	-1046.88	1051.03	-102.6	-171.2	-90.12
1021	276.86	-1087.4	1138.18	-137.51	-187.35	-110.72
1022	365.72	-1250	1142.33	-168.64	-220.52	-100.22
1023	405.76	-1178.96	1250.24	-139.25	-210.21	-52.12
1024	490.48	-1180.18	1167.24	-113.28	-164.67	-24.72
1025	221.44	-1469.24	1192.87	-100.68	-174.56	-28.75
1026	670.65	-1523.93	1096.92	-17.03	-199.28	37.26
1027	538.09	-1162.84	1084.47	87.19	-133.27	13.64
1028	308.11	-1124.02	1115.72	81.42	-91.95	-4.91
1029	158.69	-999.76	1033.94	32.71	-127.2	-22.31
1030	97.41	-1000.24	1124.02	-54.35	-161.56	-4.97
1031	195.56	-1176.51	1015.14	-93.6	-173.31	-12.39
1032	198	-1401.86	1179.44	-146.27	-188.54	-31.68
1033	220.21	-1133.06	1058.11	-110.2	-183.81	60.49
1034	383.79	-1169.43	1124.27	-118.96	-205.81	102.51
1035	309.57	-1060.06	1085.94	-82.7	-205.11	13.85
1036	255.86	-1289.31	1258.3	-99.58	-184.17	15.63
1037	282.71	-1462.89	1200.44	-34.61	-194.09	56.18
1038	253.91	-1300.05	1083.25	43.15	-220.92	62.65
1039	246.83	-849.85	1023.19	-18.89	-273.5	72.72
1040	586.43	-1117.43	1101.32	-38.73	-292.88	64.82
1041	475.59	-1074.95	1065.43	-86.06	-259.22	-3.17
1042	530.52	-1118.41	959.47	-150.85	-253.85	-49.87
1043	523.19	-1595.21	1089.6	-183.59	-188.39	-17.58
1044	243.16	-1301.03	1081.3	-88.5	-168.64	-13.58
1045	367.92	-1113.04	1084.72	-69.82	-228.94	25.18
1046	479.98	-1113.77	1038.09	-66.07	-212.01	49.16
1047	573	-1262.45	1074.71	18.01	-164.86	38.51
1048	519.53	-998.05	893.55	66.83	-161.62	25.02
1049	448.97	-1062.5	868.65	61.58	-165.62	30.09
1050	388.92	-1129.88	918.21	45.29	-182.98	-11.72
1051	454.1	-1057.37	1019.78	53.96	-156.71	-87.59
1052	417.24	-1071.29	994.38	32.96	-101.23	-190.31
1053	72.75	-1076.9	1009.28	-28.69	-46.2	-191.59
1054	-96.19	-1003.91	959.96	-69.67	-123.17	-71.35
1055	71.04	-811.77	954.59	-122.44	-200.04	-15.59
1056	409.67	-967.29	1096.92	-224.15	-258.27	26.12
1057	550.05	-1084.72	1051.51	-234.19	-219.54	26.49
1058	468.75	-1210.94	1051.51	-241.55	-205.23	59.75
1059	610.6	-1417.97	1133.06	-177.06	-218.35	94.12
1060	674.32	-1519.29	1063.72	-78.37	-170.75	77.73
1061	605.47	-1458.74	997.07	-9.8	-117.65	56.76
1062	377.44	-1280.52	930.91	31.19	-139.53	61.8
1063	377.93	-964.6	871.58	41.75	-166.23	31.28
1064	223.39	-962.65	957.03	-30.76	-211.33	-98.18
1065	132.32	-955.57	902.1	-150.63	-223.51	-171.91
1066	291.26	-964.84	894.78	-251.86	-201.84	-140.17
1067	412.35	-1008.79	983.64	-322.85	-192.26	-97.84
1068	373.54	-1037.84	994.87	-366.36	-198.52	-20.66
1069	355.71	-1261.96	1053.71	-356.11	-264.86	44.19
1070	569.58	-1397.46	1047.61	-255.22	-264.47	77.79
1071	860.6	-1564.94	1022.46	-205.2	-243.32	64.51
1072	833.25	-1586.18	1002.69	-93.29	-124.42	-29.97
1073	571.78	-1682.86	949.71	96.77	-41.08	-164.49
1074	209.23	-1601.07	686.28	319.34	-17.58	-261.02
1075	181.15	-1468.02	648.44	428.44	-74.46	-256.35
1076	294.19	-1438.48	737.3	439.45	-129.3	-195.8
1077	446.04	-1129.39	644.78	414.86	-126.28	-144.56
1078	375.73	-992.68	656.74	365.45	-137.51	-126.07
1079	492.68	-896	854.74	374.57	-160.28	-143.34
1080	572.75	-660.64	750.24	370	-145.02	-156.98
1081	579.1	-510.74	777.83	258.94	-104.1	-135.62
1082	570.56	-362.55	781.49	135.41	-90.21	-98.69
1083	562.26	-404.54	984.38	43	-50.69	-44.16
1084	287.11	-552.98	1149.9	-3.66	-15.78	-43.58
1085	184.81	-622.31	1167.97	-28.11	-44.74	-16.39
1086	378.91	-1005.62	1406.01	-10.04	-59.81	-21.27
1087	538.57	-834.96	942.63	170.59	-27.04	-96.16
1088	528.56	-759.52	1076.66	216.95	68.79	-136.51
1089	259.03	-666.26	990.48	275.79	65.67	-218.23
1090	121.34	-401.12	1067.63	216.58	21.09	-272.74
1091	-21.48	-565.19	1284.67	137.08	4.85	-351.96
1092	-290.77	-601.56	1137.45	173.28	-84.32	-328.09
1093	-187.01	-614.5	1229	165.53	-95.18	-257.81
1094	-221.44	-590.82	1071.04	188.26	-82.82	-155.61
1095	-297.12	-85.94	914.31	152.1	-127.53	-95.15
1096	-126.22	108.64	1033.69	35.49	-178.5	0.64
1097	19.29	-110.11	1295.41	-50.23	-261.72	42.51
1098	250.49	-223.14	1273.68	-106.11	-264.77	-10.62
1099	23.19	-70.8	1199.46	-121.49	-271.27	-1.59
1100	283.94	-130.86	1299.07	-132.57	-244.78	15.66
1101	-11.96	-187.5	1201.66	-140.93	-220.34	-22.16
1102	186.28	-208.74	1095.21	-165.8	-206.12	-11.78
1103	-21.48	-311.52	970.46	-107.45	-180.33	-40.28
1104	123.05	-521.73	1038.82	-75.9	-205.72	-7.78
1105	244.38	-469.73	966.8	-41.9	-162.2	-11.75
1106	-28.81	-480.22	1052.25	2.75	-147.03	-16.36
1107	-61.77	-290.28	829.35	32.59	-152.44	13.46
1108	-10.01	-352.29	901.12	70.92	-168.91	62.07
1109	80.32	-284.67	875	50.6	-160.25	52.09
1110	21.73	-71.29	743.65	34.21	-165.13	49.68
1111	124.27	-132.32	867.68	-23.22	-163.39	90.55
1112	250.24	-458.98	838.62	-10.56	-140.47	79.74
1113	52	-368.65	877.2	-65.8	-117.8	75.62
1114	-37.84	-445.56	986.08	-123.78	-173.43	86.12
1115	126.46	-315.43	1151.37	-113.04	-188.2	72.69
1116	30.27	-411.87	1242.19	-84.87	-172.03	15.32
1117	-50.29	-231.2	1137.21	-64.18	-172.49	-0.15
1118	-2.93	-607.42	1058.11	-103.36	-189.12	-5.74
1119	-82.52	-205.08	1049.32	-61.61	-147.86	13.55
1120	-153.56	-296.88	1083.01	-1.86	-154.14	32.32
1121	-199.22	-319.34	1127.69	-26.64	-175.11	-2.29
1122	-153.32	-266.6	1190.67	-85.66	-233.86	34.27
1123	184.57	-504.88	1216.31	-111.11	-240.3	37.6
1124	274.17	-366.7	1172.85	-77.03	-205.93	-27.47
1125	225.59	-189.94	918.21	-107.03	-119.51	-114.41
1126	-210.94	-178.47	1027.1	-168.33	-83.5	-118.96
1127	34.91	-447.27	1275.39	-134.16	-200.9	-66.38
1128	-9.52	-562.26	1226.07	-29.85	-180.45	-88.32
1129	-86.67	-245.61	1161.38	31.52	-175.2	-68.6
1130	-132.57	-72.02	1024.17	0.27	-189.36	-44.53
1131	-160.4	-136.72	915.04	-72.81	-211.06	-24.02
1132	-129.15	-516.11	1079.1	-175.84	-262.66	-4.39
1133	77.88	-656.49	1293.46	-166.81	-284.24	33.66
1134	115.23	-363.28	918.95	-36.77	-217.8	35.25
1135	166.75	-333.01	870.85	-55.66	-169.65	41.66
1136	172.61	-380.86	969.48	-103.85	-164.03	28.05
1137	306.88	-742.19	1006.84	-52.28	-142.67	-8.18
1138	-237.79	-394.04	819.34	51.24	-22.86	-48.68
1139	-177.73	-340.33	1027.34	-37.32	-109.62	-68.48
1140	-264.4	-159.91	1318.36	-49.9	-135.65	-20.32
1141	-23.44	-154.3	1519.29	-45.56	-170.17	75.32
1142	211.67	-279.54	1481.93	-107.09	-114.35	78.03
1143	131.84	-628.17	1200.44	-85.88	-95.98	38.64
1144	-99.85	-699.71	1047.85	14.65	-76.75	-36.96
1145	-470.7	-387.94	839.6	85.27	-87.31	-59.33
1146	-544.92	-545.17	951.66	45.5	-210.45	55.76
1147	-120.61	-441.41	783.45	91.37	-248.17	92.56
1148	-91.55	37.11	742.68	11.66	-212.68	103.88
1149	102.29	-186.04	1043.95	-48.74	-166.5	131.38
1150	53.96	-74.46	1139.16	-96.95	-124.69	173.98
1151	94.48	-338.13	1206.05	-135.25	-117.1	143.1
1152	81.54	-552	1203.13	-175.57	-128.85	96.1
1153	235.6	-292.48	1287.84	-151.86	-98.27	40.31
1154	160.16	-417.97	1253.17	-112.55	-56.76	-2.9
1155	-239.26	-477.29	1161.62	-78.83	-83.1	-8.82
1156	-464.84	-570.8	954.83	37.78	-146.33	20.48
1157	-272.46	-469.97	793.95	88.78	-227.54	58.96
1158	-207.52	-295.17	773.44	101.2	-223.57	83.86
1159	-131.35	-535.89	992.92	34.03	-210.39	77.61
1160	-73.49	-532.96	1067.38	77.79	-193.79	27.01
1161	-127.93	-109.13	1014.16	72.63	-174.68	0.95
1162	-321.53	-342.77	1231.2	-22.86	-188.45	0.55
1163	-211.91	-364.26	967.53	-16.72	-252.81	32.26
1164	-64.21	-375.24	1001.46	-24.51	-314.54	34.45
1165	55.91	-357.67	1118.16	22.28	-289.43	33.63
1166	88.87	-115.72	1074.22	83.13	-266.17	35.77
1167	273.68	208.74	1060.3	33.14	-241.82	37.41
1168	139.89	-162.6	1174.56	-84.63	-191.96	10.1
1169	84.23	-294.92	1016.36	-83.31	-215.97	-30.73
1170	-3.66	-451.17	1102.29	-122.31	-214.26	-30.73
1171	-96.19	-467.77	1070.31	-78.09	-205.08	-33.91
1172	-110.11	-480.47	1111.57	41.11	-207.06	-59.78
1173	-62.26	-282.23	1027.34	93.6	-224.43	-83.86
1174	51.03	-289.79	771.24	121.09	-228.91	-171.26
1175	-197.51	-126.46	899.17	-13.52	-135.35	-171.81
1176	-279.79	-21	1070.8	-62.77	-193.36	-71.23
1177	-191.41	60.55	1011.72	-106.35	-312.1	-94.3
1178	-198.97	-49.07	963.62	-148.1	-329.07	-123.72
1179	-171.88	-602.78	1190.43	-114.14	-357.73	-124.05
1180	51.27	-710.45	1165.53	-82.34	-358.49	-131.2
1181	-157.47	-274.9	805.42	-14.22	-307.04	-132.35
1182	-180.91	62.99	801.03	-68.27	-289.55	-106.99
1183	-25.88	-197.27	1122.07	-147.19	-295.99	-76.54
1184	190.92	-631.84	1213.13	-134.34	-258.85	-52.73
1185	-65.67	-419.43	1043.7	-10.68	-189.94	-33.63
1186	-180.42	-258.79	927.49	36.77	-223.33	-32.29
1187	-123.05	33.45	1055.91	5.95	-238.89	-29.75
1188	-44.19	-30.27	1055.66	-101.5	-249.54	-58.9
1189	-16.85	-523.44	1073	-160.37	-230.65	-89.29
1190	-54.44	-481.69	945.07	-166.63	-196.38	-146.88
1191	-187.01	-352.05	977.78	-91.19	-222.41	-148.1
1192	-254.15	-272.71	931.4	-32.84	-242.03	-142.03
1193	-132.08	-255.86	980.96	-49.96	-243.9	-132.35
1194	40.53	-495.61	1214.36	-20.87	-235.44	-125.34
1195	-66.16	-108.64	907.23	57.34	-149.38	-69.06
1196	-338.62	37.6	880.13	33.05	-171.11	8.76
1197	-74.95	-156.74	1040.28	-35.03	-244.05	50.78
1198	80.32	-128.42	1021.97	-85.63	-226.56	39.18
1199	69.09	-172.85	1141.11	-110.66	-201.9	17.79
1200	-58.59	-437.99	1247.31	-118.01	-214.69	-19.29
1201	-47.61	-402.59	1030.27	-30.88	-200.53	-26.67
1202	-274.66	-262.21	924.32	28.02	-181.52	-92.68
1203	-298.34	-264.89	854	62.13	-236.3	-187.07
1204	-383.79	-412.6	897.46	72.48	-236.21	-245.64
1205	-429.2	-450.44	1055.42	96.1	-253.05	-181
1206	-172.36	-379.64	882.81	119.57	-256.07	-141.45
1207	-338.62	126.95	750	165.1	-296.26	-76.87
1208	-157.96	117.43	648.44	67.02	-363.22	-61.04
1209	-50.78	86.67	870.36	-99.21	-379.24	-120.51
1210	80.08	-64.94	1169.19	-139.98	-330.63	-154.54
1211	-39.55	-110.11	1137.94	-143.68	-297.24	-145.42
1212	-112.55	-21.97	1118.16	-106.02	-270.32	-129.82
1213	-239.75	-98.88	1104.49	-82.64	-252.56	-135.5
1214	-354	-243.65	983.4	-102.91	-254.91	-79.74
1215	1.46	-490.97	1090.33	-67.5	-270.6	-50.45
1216	-425.78	10.74	794.43	36.07	-222.11	-29.24
1217	-386.23	114.99	850.34	-57.28	-313.87	77.18
1218	-128.17	-130.13	955.08	-129.55	-353.36	73.12
1219	167.72	-737.79	1069.82	-122.59	-316.38	23.65
1220	79.59	-861.57	1024.9	-104.68	-250.52	-54.29
1221	-58.59	-534.67	851.81	-54.93	-186.46	-22.83
1222	-19.78	-186.28	743.16	44.92	-197.91	-7.84
1223	10.74	43.21	948.97	2.14	-199.65	-55.48
1224	-219.97	-33.94	1015.63	-86.94	-167.08	1.07
1225	-293.46	-433.84	1116.46	-99.58	-209.66	64.91
1226	182.37	-447.51	1019.29	-62.07	-237.34	66.1
1227	-110.35	-78.12	977.54	-47.33	-149.99	-3.33
1228	-186.28	-37.11	887.94	-70.65	-184.3	22.74
1229	-156.25	-190.19	917.48	-121.8	-214.36	46.11
1230	-89.84	-440.43	1009.03	-163.67	-232.39	24.02
1231	-191.16	-388.67	895.26	-167.76	-220.49	41.72
1232	-161.13	-210.69	898.68	-157.01	-222.08	54.93
1233	-89.6	-295.65	1234.62	-232.51	-206.12	1.25
1234	-255.37	-249.27	1056.4	-91.46	-208.53	-60.7
1235	-154.05	-450.2	1101.56	-48.98	-253.91	-86.52
1236	3.17	-452.88	1116.46	29.45	-210.66	-50.81
1237	-43.7	-235.6	1033.94	51.24	-176.33	-14.07
1238	-99.12	-191.41	1072.02	10.38	-180.02	24.66
1239	-39.31	-300.54	1141.36	-34.21	-196.62	6.65
1240	-127.2	-404.54	1198.24	-62.84	-179.81	3.05
1241	-136.72	-339.36	1188.72	-68.91	-196.2	18.43
1242	-49.56	-257.81	1208.01	-27.16	-173.86	14.83
1243	-124.27	-413.33	1107.42	-2.69	-176.45	6.04
1244	-82.76	-354.25	949.71	8.88	-194.52	-44.46
1245	-19.78	-519.29	1051.27	-15.87	-194.82	-114.07
1246	-168.7	-481.93	935.79	46.54	-180.91	-142.15
1247	-124.76	-443.85	863.53	98.97	-147.89	-104.98
1248	-203.86	-339.84	786.38	80.87	-124.15	-35
1249	-289.55	-164.31	838.38	61.71	-151.92	1.25
1250	-174.8	-114.75	1009.28	13.95	-179.57	79.96
1251	-76.9	50.05	969.48	-26.67	-140.08	139.68
1252	-17.82	-195.31	1056.88	-55.79	-106.02	118.32
1253	-219.24	-134.52	996.09	-107.3	-188.29	76.2
1254	-194.09	-255.37	1085.21	-120.57	-210.24	126.31
1255	-101.32	-177.49	1042.24	-116.3	-206.63	109.13
1256	-218.99	-248.54	1107.18	-119.9	-166.81	45.78
1257	-73.73	-372.31	1136.96	-101.23	-203.67	10.65
1258	18.31	-326.42	1001.71	-41.99	-188.48	-7.05
1259	-258.06	-174.32	962.89	12.51	-166.69	1.34
1260	-124.02	-200.44	1111.33	-37.17	-216.03	41.69
1261	-53.96	-137.21	1076.66	-92.56	-199.22	44.89
1262	4.88	-237.3	1168.46	-138.12	-175.57	32.93
1263	-257.81	-459.96	1261.23	-163.64	-157.14	8.33
1264	-123.05	-556.4	1200.2	-154.45	-216.92	23.25
1265	-66.65	-469.24	1093.51	-120.76	-175.02	42.76
1266	-120.12	-476.81	1012.94	-102.54	-125.98	1.53
1267	-220.95	-560.79	975.83	-88.62	-143.01	-88.38
1268	-141.6	-750.98	990.72	-74.62	-129.97	-94.97
1269	-404.54	-268.8	1017.82	-63.05	-138.7	-47.55
1270	-330.08	-303.71	1180.18	-9.83	-257.93	-35.58
1271	-120.85	-96.19	1147.22	-60.61	-301.36	-3.33
1272	62.01	-173.34	1006.1	-145.84	-241.49	43.09
1273	35.89	-585.45	1321.04	-192.2	-199.92	9.95
1274	-32.71	-524.66	1293.95	-91.55	-205.47	-13.58
1275	59.08	-322.02	1136.96	-50.17	-191.19	-24.44
1276	-139.16	-281.49	1043.95	-40.13	-132.05	-116.73
1277	-70.07	-691.16	1234.38	-39.79	-135.65	-157.96
1278	-220.95	-557.86	1135.25	28.29	-122.71	-70.25
1279	-362.79	-442.87	1125.24	62.99	-191.8	-37.6
1280	-232.42	-403.08	1098.39	17.49	-211	-0.12
1281	-85.21	-294.92	1001.46	-76.93	-135.59	34.88
1282	-235.35	-470.21	1294.19	-83.77	-127.08	42.21
1283	-368.41	-359.86	1204.83	-34.52	-169.95	31.25
1284	-85.94	-402.83	1102.29	15.14	-208.5	48.89
1285	-176.76	-225.83	1007.57	55.94	-135.44	96.56
1286	-211.43	-41.75	1027.34	23.56	-137.76	53.31
1287	-317.38	-164.55	1011.96	-109.47	-175.75	-0.82
1288	-68.6	-641.85	1157.23	-127.56	-208.44	-17.94
1289	-156.74	-620.12	1122.07	-28.05	-182.4	21.64
1290	-91.31	-434.33	1122.56	29.57	-193.33	21.3
1291	-113.77	-551.27	1146.73	2.2	-178.5	29.08
1292	-123.05	-441.41	1027.34	69.85	-176.24	45.47
1293	-234.13	-361.08	1035.4	75.62	-158.23	71.84
1294	-396.97	-257.57	773.68	-4.67	-190.09	73.27
1295	-325.68	-245.61	889.4	-38.64	-213.71	91.71
1296	-93.99	-105.47	1105.96	-97.17	-253.02	100.77
1297	129.64	-397.46	1281.01	-159.52	-220.55	139.19
1298	203.37	-594.73	1313.48	-124.97	-187.1	116.82
1299	152.59	-302.49	1152.1	-21.67	-159.52	108.67
1300	-52.73	-340.58	1135.74	-50.08	-147.46	106.11
1301	-83.74	-561.77	1181.15	-62.68	-152.1	130.8
1302	-32.96	-380.62	1083.01	-53.22	-160.98	138.12
1303	58.11	-322.02	1095.95	-51.03	-130.04	116.15
1304	-144.29	-322.02	1066.16	-96.65	-101.44	111.97
1305	-143.8	-658.2	1054.44	-106.54	-139.5	131.68
1306	-173.58	-783.45	1101.32	-30.36	-141.54	188.42
1307	-120.12	-444.82	884.77	41.72	-180.66	201.84
1308	-154.05	-593.26	1019.53	11.44	-216.28	139.22
1309	119.14	-343.02	960.94	100.8	-194.64	105.07
1310	137.45	-73.49	932.37	95.46	-148.86	64.45
1311	-26.12	-43.46	1167.97	23.99	-99.55	34.79
1312	-37.11	-94.97	1140.87	-47.55	-106.32	25.33
1313	-129.88	-446.04	1319.58	-137.42	-129.24	38.06
1314	-98.88	-255.37	1317.14	-195.77	-163.76	48.98
1315	-163.09	-418.21	1345.7	-156.59	-186.68	39.46
1316	-249.27	-712.89	1227.05	-105.04	-182.71	84.17
1317	-12.7	-729.98	1025.15	25.51	-232.73	144.44
1318	202.88	-544.68	1012.45	90.3	-207.95	81.51
1319	217.53	-315.19	1067.87	75.93	-102.23	37.75
1320	-287.11	-393.31	974.85	4.58	-45.01	-52.34
1321	-520.75	-560.55	980.96	30.36	-152.13	16.27
1322	-155.03	-181.88	951.66	59.57	-210.24	65.98
1323	-50.29	64.94	1178.47	-10.96	-230.07	53.71
1324	196.53	-351.32	1212.65	-163.79	-183.9	1.34
1325	119.14	-508.79	1167.97	-140.87	-119.87	-61.19
1326	39.55	-594.24	1070.8	-60.24	-141.51	-35.03
1327	43.95	-625.73	1028.81	-103.94	-143.68	13.43
1328	-214.36	-715.82	1271.48	-101.87	-148.19	24.81
1329	-31.74	-518.07	1201.17	-36.53	-173.89	34.18
1330	-115.23	-266.85	1081.79	10.62	-134.95	-12.15
1331	-155.52	-358.4	1092.53	-81.39	-145.05	-46.84
1332	-80.81	-420.65	1095.7	-139.25	-189.79	-28.53
1333	-21	-777.83	1483.15	-137.21	-193.85	-17.91
1334	-73	-605.71	1331.54	36.99	-116.55	25.85
1335	-105.96	-317.38	898.44	85.05	-123.78	32.1
1336	1.22	-276.37	857.91	83.77	-146.97	87.19
1337	169.92	-153.56	1060.3	87.92	-150.67	146.58
1338	-21	-37.11	1054.93	50.35	-104.74	69.03
1339	-236.82	-27.59	1201.42	-3.69	-114.38	19.68
1340	-263.18	-197.02	1174.07	-51.21	-170.59	6.56
1341	-196.29	-299.07	938.72	-62.41	-191.59	-1.25
1342	-16.36	-425.05	1095.7	-130.77	-181.46	-21.64
1343	-200.68	-751.71	1322.75	-139.86	-185.12	-20.84
1344	-150.15	-582.52	1073	-48.71	-221.92	59.72
1345	-136.96	-508.06	1119.63	-76.11	-231.78	110.17
1346	-191.65	-458.25	1089.84	-105.07	-237.3	112.15
1347	-119.87	-611.33	1200.2	-99.61	-263.21	69.27
1348	161.13	-644.29	1088.87	-52.43	-211.18	58.17
1349	-15.38	-404.54	1114.01	20.51	-136.54	3.97
1350	-148.68	-344.24	1120.12	3.51	-132.84	-46.97
1351	-331.05	-230.22	1104.49	-57.34	-168.18	-7.2
1352	-281.74	-433.35	1081.79	-118.93	-232.06	66.38
1353	-335.45	-665.28	1170.17	-66.89	-259.16	103.7
1354	-369.38	-362.3	982.18	-37.51	-308.56	58.84
1355	60.06	-195.07	1036.13	-76.02	-295.44	21.85
1356	36.13	-275.88	1145.02	-112.09	-266.75	-23.62
1357	385.5	-488.77	1508.3	-111.36	-207.03	-16.78
1358	-138.67	-394.53	1255.62	-38.79	-134.61	-8.03
1359	134.28	-446.29	1279.05	-2.59	-210.54	11.72
1360	147.46	-399.17	1235.35	6.2	-169.71	-40.71
1361	-58.84	-488.53	1129.64	-9.95	-159.61	-67.44
1362	-210.94	-316.41	1010.74	-21.12	-170.29	-88.44
1363	-201.66	-586.43	1138.92	-68.24	-218.75	-116.64
1364	-42.72	-365.23	1025.15	-91.13	-239.72	-141.6
1365	21.97	-399.41	1019.29	-66.8	-201.29	-130.25
1366	-172.61	-580.81	1229	-64.82	-200.04	-55.54
1367	-183.35	-541.02	1169.92	-10.04	-235.53	0.76
1368	-168.21	-471.19	1104.49	-17.88	-250.43	-1.83
1369	-29.54	-497.07	997.31	51.73	-253.97	-47.91
1370	44.68	-346.44	1023.44	94.97	-214.63	-42.69
1371	-40.04	-373.29	1117.19	71.66	-207.31	-33.75
1372	42.24	-221.92	1181.4	-0.15	-211.03	10.13
1373	-2.2	-242.92	1181.64	-69.98	-225.4	2.41
1374	-4.39	-582.28	1305.42	-113.86	-237.95	2.17
1375	5.62	-768.55	1175.29	-90.33	-249.15	10.28
1376	-16.6	-427.25	883.3	12.27	-275.21	2.26
1377	75.93	-132.32	982.18	-9.34	-294.4	-70.92
1378	143.31	-218.26	1092.04	-94.73	-235.14	-229
1379	56.88	-414.06	1198	-102.17	-198.3	-319.15
1380	-347.66	-322.75	921.39	-80.72	-151.12	-348.18
1381	-447.27	-166.5	968.99	-90.76	-243.99	-184.36
1382	-96.68	-381.35	1287.11	-70.43	-358.95	-60.7
1383	166.99	-89.11	1242.68	-49.93	-371.55	-30.76
1384	314.94	-194.58	1341.06	-142.55	-276	-65.09
1385	104	-442.38	1145.26	-159.7	-215.52	-90.55
1386	139.4	-573.97	946.29	-160.19	-204.68	-96.31
1387	30.76	-605.71	1046.88	-107.42	-177.67	-128.33
1388	-174.56	-461.91	1036.38	-41.02	-158.26	-131.68
1389	-115.23	-526.86	1281.25	-12.88	-181.82	-151.28
1390	-162.84	-487.06	1210.69	42.27	-177	-200.56
1391	-442.87	-218.75	996.09	47.03	-195.83	-125.43
1392	-273.68	-312.5	1145.02	-42.02	-266.33	3.81
1393	-114.75	-378.66	1180.66	-42.36	-294.65	50.35
1394	-3.91	-379.15	1142.82	-42.54	-267.15	66.19
1395	-25.15	-471.44	1069.58	-66.65	-253.69	66.77
1396	149.66	-470.21	943.36	-100.46	-238.53	67.6
1397	269.29	-553.47	872.31	-94.88	-199.62	34.42
1398	-26.86	-616.21	851.81	-38.6	-123.63	47.55
1399	-135.5	-487.79	979.74	-3.6	-149.44	47.36
1400	-233.89	-244.63	1358.15	24.11	-178.99	35.58
1401	-175.78	-142.09	1253.42	78.83	-226.26	-2.04
1402	-119.38	-154.3	984.38	66.01	-231.2	6.23
1403	14.89	-227.54	862.55	41.05	-256.01	32.04
1404	55.66	-296.63	931.4	24.6	-259.67	63.42
1405	130.37	-195.07	958.25	27.83	-244.08	71.72
1406	198	-175.29	1135.25	-19.01	-179.66	12.94
1407	113.77	-218.75	1116.94	-64.67	-136.84	-97.53
1408	43.21	-372.07	1160.64	-68.82	-117.55	-143.74
1409	-64.21	-410.64	1125.98	36.29	-113.86	-104.37
1410	-66.65	-306.64	930.66	116.24	-131.16	-22.25
1411	-103.27	-259.03	943.6	103.67	-146.42	1.62
1412	2.93	-488.28	1001.95	108.64	-168.79	6.65
1413	-135.99	-377.44	931.4	125.27	-126.77	-0.61
1414	-311.77	-264.16	991.21	14.1	-121.09	33.05
1415	-173.83	-487.55	1126.95	-23.41	-164.49	126.16
1416	-59.33	-497.31	1084.47	26.15	-207.7	150.88
1417	70.56	-281.49	937.5	-23.47	-203.74	94.7
1418	50.05	-170.41	970.21	-64.94	-199.19	57.04
1419	55.91	-74.22	1004.88	-118.56	-164.25	-0.92
1420	-112.3	-92.29	1061.28	-145.6	-134.89	-61.89
1421	-269.29	-222.9	1073.24	-137.97	-141.57	-108.49
1422	-274.66	-293.95	1054.44	-85.88	-182.77	-147.43
1423	-252.2	-445.31	1005.37	-15.69	-211.58	-165.59
1424	-195.07	-424.32	878.42	11.44	-172.97	-144.59
1425	-438.72	-204.1	855.71	45.47	-153.14	-37.26
1426	-394.53	-120.85	1092.29	6.1	-255.22	12.21
1427	-124.27	-38.57	946.53	-42.79	-284.39	32.75
1428	-39.31	-418.21	1132.81	-105.13	-276.64	4.33
1429	-79.35	-246.34	975.83	-144.41	-265.69	17.27
1430	101.56	-499.02	1096.92	-140.9	-259.12	37.32
1431	316.89	-283.94	988.04	-57.56	-225.49	58.96
1432	34.42	-239.5	1036.38	-86.46	-158.84	63.26
1433	-86.67	-232.67	1094.97	-57.86	-162.23	39.58
1434	-113.77	-152.34	1073	-75.87	-173.89	46.02
1435	-82.28	-246.34	1121.09	-95.49	-169.46	50.51
1436	-86.18	-244.14	1012.7	-92.53	-163.67	37.72
1437	-102.05	-437.26	973.39	-81.45	-167.36	21.18
1438	-178.22	-299.8	971.92	-84.59	-197.2	-6.1
1439	-99.85	-238.53	1061.77	-69.92	-212.1	-54.32
1440	-200.2	-321.78	1138.92	-73.61	-189.09	-82.64
1441	-182.86	-375.73	1135.5	-46.2	-187.56	-41.66
1442	-40.04	-452.15	1052.98	-19.59	-179.93	-4.24
1443	-116.21	-215.58	1035.16	9.43	-185.3	-36.04
1444	-199.95	-164.31	1076.42	-22.16	-193.27	-31.31
1445	-60.3	-163.82	1075.93	-71.41	-225.31	38.48
1446	59.81	-389.65	1218.75	-85.66	-190.34	25.57
1447	-156.01	-462.4	1092.53	-39.64	-162.69	-57.01
1448	-254.88	-249.51	936.77	-63.14	-227.08	-127.69
1449	-210.21	-213.87	1076.66	-67.84	-246.67	-174.47
1450	-217.53	-406.98	1195.56	-57.95	-261.63	-284.3
1451	-357.67	-643.8	1130.13	43.06	-256.38	-347.81
1452	-251.71	-489.99	806.4	136.38	-266.54	-292.42
1453	58.84	-313.48	812.99	82.89	-191.86	-191.5
1454	-391.85	-318.85	960.94	22.83	-87.43	-51.7
1455	-459.23	-168.21	930.66	-32.32	-206.12	55.24
1456	-256.35	-69.58	1094.24	-73.27	-258.12	66.1
1457	-25.63	-103.52	1000.49	-122.13	-249.27	45.32
1458	61.04	-430.18	1090.82	-129.94	-179.53	-5.71
1459	-215.82	-335.69	1032.47	-75.26	-161.9	-31.83
1460	-303.22	-109.62	1040.04	-69.67	-189.73	8.58
1461	-268.31	-149.66	1186.04	-115.88	-209.26	19.2
1462	-289.06	-334.72	1198	-90.67	-216.09	-49.65
1463	-190.67	-562.99	1148.44	-67.5	-195.4	-64.45
1464	-517.58	-357.91	1025.88	-13.64	-161.47	-42.82
1465	-533.2	-295.17	1138.18	7.81	-259.7	-35.22
1466	-284.67	-236.08	1084.72	30.79	-317.32	-38.18
1467	-83.25	-176.76	907.96	25.73	-272.98	-33.54
1468	43.21	-264.16	983.64	-32.2	-234.77	-105.47
1469	56.88	-331.3	963.87	-51.15	-214.2	-142.73
1470	-146	-322.51	1022.95	-70.86	-169.46	-131.59
1471	-356.93	-419.19	1093.51	-47.76	-159.85	-76.72
1472	-487.79	-400.39	1081.3	-21.18	-183.17	-10.16
1473	-158.94	-397.95	1094.97	-19.71	-230.01	-0.7
1474	-344.97	-289.06	982.18	-18.98	-163.33	26.31
1475	-450.68	-178.22	950.68	-26.06	-218.63	85.78
1476	-302.49	-107.18	1009.77	-42.91	-261.96	99.03
1477	-64.45	-110.84	1050.78	-87.89	-260.83	100.71
1478	-25.15	-249.51	1087.16	-108.64	-193.66	53.19
1479	-93.99	-380.13	1127.93	-113.89	-178.5	-10.62
1480	-255.13	-306.15	1104.49	-114.72	-187.26	-6.01
1481	-261.47	-332.28	1208.01	-117.77	-201.23	0.31
1482	-317.14	-338.13	1181.88	-129.33	-212.04	-48.77
1483	-412.6	-239.99	1073.97	-122.38	-209.2	-73.21
1484	-600.34	-250.49	1142.33	-170.56	-228.12	-63.48
1485	-282.23	-437.5	1069.58	-124.76	-296.02	63.69
1486	-30.52	-339.6	1062.26	-40.68	-323.21	168.55
1487	90.33	-289.55	1148.93	-16.45	-268.28	165.89
1488	-14.16	-412.11	1207.52	14.74	-203.31	95
1489	-102.29	-393.31	1037.11	122.44	-172.61	2.59
1490	-99.37	-486.82	875.73	84.11	-193.24	-59.66
1491	-13.67	-577.64	1030.52	64.79	-206.05	-83.5
1492	54.69	-636.47	1018.31	95.61	-175.57	-91.52
1493	-248.29	-287.35	811.77	150.3	-137.12	-77.64
1494	-295.9	-296.39	1062.26	86	-170.81	-79.65
1495	-347.66	-463.13	1208.74	145.72	-202.3	-114.75
1496	-263.43	-412.84	952.64	195.47	-194.82	-90.7
1497	-213.62	-240.23	722.17	161.41	-170.04	-43.58
1498	0.73	-56.88	883.3	45.65	-125.85	40.95
1499	-400.15	202.39	893.31	-27.86	-97.26	85.3
1500	-404.05	215.82	1125.98	-98.05	-178.62	92.86
1501	-403.56	117.92	1172.12	-99.52	-222.87	93.51
1502	-311.04	195.07	1099.12	-80.08	-251.16	109.59
1503	-116.21	-126.71	990.23	-100.95	-270.23	97.02
1504	-147.95	-184.81	930.91	-96.65	-266.66	93.54
1505	2.44	-310.06	852.78	-65.16	-293.43	114.56
1506	65.92	-195.8	905.76	-84.23	-232.51	177
1507	-170.65	-235.11	992.43	-75.62	-148.8	185.58
1508	-208.98	-128.42	915.77	-57.77	-169.65	125.46
1509	22.46	-148.93	960.21	-81.12	-189.18	76.66
1510	-107.67	-506.59	1105.71	-80.05	-171.63	-23.38
1511	-27.59	-569.09	941.16	-26.67	-188.05	-6.68
1512	280.52	-792.48	1097.41	13.89	-152.25	-0.64
1513	157.23	-680.91	1006.59	90.33	-16.02	-4.88
1514	-157.96	-532.96	1047.85	109.13	21	-40.16
1515	-431.4	-459.23	969.48	78.4	-12.51	-61.19
1516	-500.73	-597.17	1133.3	12.94	-117.07	-14.16
1517	90.82	-473.14	1242.19	14.89	-178.89	-50.84
1518	-350.59	-53.47	1030.27	113.07	-106.23	-65.98
1519	-487.3	128.17	1022.95	85.48	-191.31	-102.29
1520	-605.47	8.54	1140.14	28.29	-318.27	-190.89
1521	-458.5	-63.72	1040.77	27.19	-423.71	-269.41
1522	-320.31	-290.77	1086.67	-69.58	-483.15	-334.69
1523	-174.07	-148.44	979.49	-92.44	-543.61	-328.55
1524	-284.67	-196.53	1032.47	-109.71	-477.23	-221.83
1525	-250.49	-406.49	983.64	-12.02	-436.89	-97.75
1526	-85.94	-326.17	949.22	43	-383.91	0.43
1527	-350.1	-82.03	846.68	97.23	-360.14	77.15
1528	-28.32	-63.72	718.51	54.5	-376.53	51.33
1529	-220.46	119.38	753.91	-48.4	-374.6	-91.95
1530	4.15	-600.34	1058.11	-177.31	-381.71	-178.04
1531	230.47	-437.01	925.78	-93.14	-310.3	-125.82
1532	326.9	-485.11	948.24	-36.22	-176.79	-89.02
1533	-401.86	-246.58	784.18	-17.64	-136.05	-48.22
1534	-504.88	-179.44	916.5	63.11	-156.04	26.03
1535	159.42	-69.82	808.59	155.91	-245.79	63.69
1536	-139.4	-71.78	671.39	129.88	-188.9	-14.07
1537	33.2	346.44	409.18	57.1	-170.78	18.43
1538	17.82	267.58	638.92	-197.33	-122.59	14.07
1539	-281.74	102.78	684.08	-228.76	-122.62	-7.69
1540	49.56	-297.61	1067.14	-309.36	-168.88	20.51
1541	-129.88	-294.68	1043.46	-289.31	-151.82	-57.25
1542	-326.17	-214.6	964.6	-231.29	-143.01	-82.82
1543	-270.51	-401.37	1161.62	-235.78	-160.43	-38.12
1544	-262.21	-401.37	1236.33	-159.09	-183.01	-14.71
1545	-261.96	-303.71	1180.91	-59.39	-163.3	-7.63
1546	-458.98	-297.85	1127.69	-62.9	-203.03	31.46
1547	-213.13	-208.01	1002.44	-55.6	-207.24	64.97
1548	129.15	-321.29	997.31	-117	-163.3	116.06
1549	-163.33	-184.08	1053.47	-137.02	-166.02	58.96
1550	-69.34	-316.89	996.34	-114.72	-167.72	33.54
1551	-447.02	-291.02	917.24	-36.62	-178.83	19.71
1552	-388.92	-217.29	856.69	-23.99	-230.56	26.34
1553	-375.73	-319.58	1116.7	-57.8	-184.27	57.46
1554	-128.17	-536.13	1188.48	-90.82	-192.14	63.96
1555	-51.27	-95.21	1060.55	-12.48	-144.5	69.18
1556	-454.35	-165.04	1092.77	-64.91	-164.25	11.69
1557	-418.21	-462.65	1203.13	-94.88	-281.28	69.58
1558	-19.29	-345.21	1223.88	-91.34	-280.09	67.57
1559	106.45	-449.22	1166.02	-133.82	-236.3	2.04
1560	179.2	-644.04	1213.13	-153.29	-202.58	-21.79
1561	-140.63	-447.02	1211.91	-116.97	-135.04	-39.95
1562	-247.31	-293.46	1130.62	-61.98	-199.8	-53.56
1563	66.16	-458.5	1186.77	-77.94	-201.23	-22.22
1564	-60.3	-516.11	991.21	-94.85	-124.15	-11.6
1565	-67.87	-608.64	1065.19	-101.78	-99.3	-55.33
1566	-457.76	-416.75	1110.11	-119.69	-66.44	-24.57
1567	-483.89	-256.35	1304.2	-29.3	-121.25	-23.1
1568	-287.35	-218.99	985.35	-25.85	-131.26	-1.13
1569	-309.81	-306.15	1186.77	-126.53	-183.72	20.87
1570	-132.57	-469.48	1328.86	-102.05	-205.87	84.69
1571	-322.51	-385.01	1075.93	-105.29	-148.9	78.4
1572	-272.46	-605.71	1260.5	-91.8	-209.9	47.24
1573	-122.31	-560.3	1195.31	-92.01	-180.63	105.29
1574	-120.85	-718.02	1227.05	-28.32	-162.02	71.75
1575	-22.22	-647.46	1093.75	-13.28	-153.08	69.4
1576	-300.29	-579.83	997.07	47.45	-126.74	44.62
1577	-391.36	-334.23	929.69	51.97	-200.35	77.33
1578	-121.09	-553.71	969.97	21.55	-224.49	114.69
1579	-172.61	-506.59	890.38	6.47	-179.63	117.83
1580	-322.02	-489.01	971.19	-24.41	-221.41	96.86
1581	-268.55	-557.62	1211.91	-38.15	-267.03	92.93
1582	200.68	-443.6	1385.74	-11.63	-254.91	97.78
1583	118.41	-166.02	1284.18	22.61	-181.03	45.26
1584	-98.39	-339.36	1145.51	75.81	-101.72	34.82
1585	-265.87	-182.37	914.06	136.9	-132.39	1.5
1586	-239.5	-61.52	759.52	46.33	-167.94	22.83
1587	-238.04	1.71	1132.81	-14.01	-174.53	32.99
1588	-51.03	10.99	1146.48	-80.81	-192.75	69.55
1589	-218.75	-179.44	1040.28	-154.6	-173.98	31.4
1590	-210.45	-658.2	1310.3	-221.83	-208.31	17.15
1591	-292.48	-775.63	1374.27	-144.01	-218.26	2.59
1592	-297.85	-443.6	1104.25	-85.69	-230.99	-24.41
1593	-29.05	-291.5	1031.74	-127.59	-200.44	-30.52
1594	-263.67	-526.61	1256.59	-175.93	-148.65	-48.31
1595	62.01	-437.74	1069.82	-156.07	-160.34	5.58
1596	-448.24	-669.19	1235.6	-102.6	-138.52	-3.97
1597	-181.88	-384.52	1241.46	-83.07	-221.83	63.78
1598	-42.48	-336.43	1105.96	-148.59	-228.82	36.8
1599	66.41	-440.92	1114.5	-220.86	-202.48	-7.23
1600	-6.59	-647.71	1296.14	-217.29	-172.79	-24.96
1601	-189.7	-445.31	1010.01	-165.04	-154.57	-48.07
1602	-244.14	-584.47	1211.43	-187.74	-185.76	-11.9
1603	-44.43	-623.05	1191.41	-215.15	-194	8.39
1604	125.49	-913.33	1216.31	-186.83	-141.14	-25.51
1605	-39.06	-639.89	1133.79	-101.35	-21.48	-32.65
1606	-381.59	-797.85	1237.79	-72.48	-75.1	-48.28
1607	-397.95	-978.52	1417.72	-6.62	-127.32	-18.01
1608	-267.82	-795.41	1333.25	124.08	-172	9.22
1609	-232.91	-323.49	1010.25	179.5	-165.95	65.43
1610	-136.47	-548.1	1107.42	107.67	-189.88	83.95
1611	-291.99	-470.7	1069.09	92.07	-191.96	86.76
1612	-183.84	-142.33	1098.63	41.93	-201.26	62.16
1613	-242.19	-140.63	1110.84	-71.53	-198.79	13.28
1614	-33.2	-294.43	1353.76	-127.35	-214.69	-2.75
1615	-8.79	-550.78	1450.93	-140.41	-161.44	-10.71
1616	-164.06	-363.28	1320.07	-98.05	-122.8	-26.82
1617	-177.25	-631.1	1430.91	-108.52	-166.2	-19.01
1618	-206.54	-621.83	1283.2	-131.62	-192.17	42.94
1619	-180.18	-227.78	1184.08	-128.36	-206.63	66.99
1620	-25.88	-441.65	948.97	-248.47	-201.02	32.65
1621	-12.21	-846.19	1353.52	-306.24	-149.23	35.03
1622	-276.12	-557.13	1232.91	-273.41	-111.27	8.27
1623	-364.5	-828.13	1324.71	-263.31	-156.71	19.62
1624	-300.54	-630.37	1103.03	-245.36	-197.72	107.73
1625	-426.03	-749.76	1162.6	-298.86	-244.84	108.7
1626	-285.16	-998.29	1395.02	-293.43	-222.32	98.88
1627	-229.25	-1076.9	1354.98	-145.42	-259.09	93.69
1628	-88.38	-1001.71	1304.44	-64.67	-242.4	63.87
1629	5.86	-1173.1	1248.54	-38.21	-200.93	15.38
1630	55.66	-968.75	1323.97	39.46	-161.29	0.61
1631	-130.37	-824.22	1159.67	65.25	-137.12	-39
1632	-312.5	-826.17	1085.45	-36.83	-166.56	-17.24
1633	-148.68	-580.57	1132.32	-136.72	-190.06	8.97
1634	-302.98	-609.62	1341.31	-263.73	-209.44	14.92
1635	-237.06	-723.63	1340.58	-325.99	-251.8	74.83
1636	114.5	-982.67	1345.46	-330.02	-231.48	92.47
1637	-29.05	-1388.67	1368.16	-246.64	-183.29	59.78
1638	-144.29	-1025.88	1138.67	-81.42	-181.73	55.08
1639	-23.19	-1126.95	1228.03	-28.87	-192.84	42.18
1640	-127.93	-1322.51	1183.35	67.87	-161.99	19.07
1641	-164.55	-1314.94	1000.24	230.59	-163.24	45.07
1642	-101.07	-1011.96	835.69	343.6	-202.76	26.34
1643	-44.19	-1059.81	1000.49	314.85	-181.3	-2.17
1644	-215.09	-938.72	1152.1	230.22	-185.55	-11.81
1645	-215.82	-884.28	1339.84	241.73	-207.92	-13
1646	-60.06	-580.81	1189.45	217.29	-206.57	7.11
1647	-66.65	-419.19	1225.83	80.2	-179.72	-22.06
1648	-223.14	-613.28	1400.63	-53.31	-147.34	13.61
1649	-127.93	-494.63	1364.99	-101.99	-188.26	42.6
1650	-131.35	-515.87	1444.82	-122.04	-189.45	24.35
1651	-172.61	-802	1468.51	-78.46	-196.59	39.86
1652	-59.08	-902.59	1381.35	-44.56	-206.51	24.35
1653	-71.29	-861.33	1229.74	59.94	-193.63	-23.1
1654	-58.59	-850.59	1273.93	150.24	-175.84	-65.19
1655	-78.86	-938.72	1254.64	277.28	-153.96	-103.39
1656	-205.08	-805.66	1032.96	389.56	-158.63	-150.73
1657	-211.67	-660.4	929.44	339.42	-181.61	-136.23
1658	-115.97	-526.12	1013.18	259.83	-210.72	-139.28
1659	-192.38	-204.59	990.48	166.81	-251.65	-213.65
1660	-112.79	-373.05	1377.44	138.34	-253.3	-263.76
1661	-226.81	-288.82	1210.94	66.93	-244.35	-307.43
1662	-257.57	-309.57	1130.62	43.95	-203.25	-323.09
1663	-426.03	-846.68	1257.08	94.85	-187.9	-226.14
1664	-135.99	-172.85	971.19	210.21	-219.24	-88.38
1665	-382.81	-194.58	975.59	176.06	-209.41	-67.72
1666	-358.89	-141.36	1021.73	142.24	-263.7	-66.47
1667	-301.76	138.18	905.27	92.74	-268.89	-103.3
1668	-415.53	-80.57	878.17	37.84	-269.71	-102.39
1669	-51.27	-232.18	956.3	-98.85	-296.3	-132.23
1670	-140.14	-596.44	1222.9	-165.22	-263.58	-193.54
1671	-402.83	-477.05	1133.79	-57.13	-261.54	-175.99
1672	-587.65	-85.94	865.72	79.07	-288.15	-109.74
1673	-267.82	-68.36	821.78	-4	-285.71	-46.36
1674	-139.89	-424.32	883.79	-91.71	-235.32	-50.38
1675	-196.04	-297.85	1202.64	-6.96	-258.45	-23.38
1676	-147.71	72.51	899.9	83.98	-245.45	19.5
1677	-189.21	-102.29	1069.34	2.93	-243.56	14.16
1678	-12.7	10.25	923.58	-67.47	-221.37	64.09
1679	-115.23	-16.36	921.88	-176.36	-159.52	64.21
1680	-281.01	-333.74	1021.73	-225.49	-172.49	44.83
1681	-66.89	-448.24	1057.37	-193.85	-222.2	-64.58
1682	-254.88	-328.13	1175.05	-156.19	-206.15	-151.52
1683	-226.56	-264.89	1119.63	-70.1	-234.68	-116.46
1684	-61.52	-545.17	1200.44	-38.97	-230.96	-101.01
1685	-291.26	-480.96	1051.03	20.08	-190.37	-117.98
1686	-553.71	-401.37	1002.2	127.01	-254.36	-176.18
1687	-415.04	-367.19	966.55	133.91	-316.99	-191.99
1688	-250.73	-325.44	1063.96	114.69	-331.02	-173.43
1689	-318.6	-214.11	900.88	99.3	-277.22	-101.41
1690	-423.34	-167.48	944.82	93.48	-296.39	-23.65
1691	-629.88	161.38	862.3	126.1	-332.79	25.63
1692	-321.29	-182.62	998.29	-42.05	-393.31	-46.91
1693	-110.11	-507.81	1280.03	-19.65	-401.4	-110.38
1694	-42.97	-466.06	1213.13	95.03	-343.57	-104.74
1695	108.15	-108.4	799.07	15.26	-286.04	-86.79
1696	-22.95	-366.46	917.97	-9.28	-211.06	-45.99
1697	96.92	-175.29	983.64	-99.98	-215.3	34.79
1698	-198	-330.32	1018.31	-100.77	-186.86	-5.4
1699	-170.9	-367.68	970.95	16.88	-205.54	1.92
1700	-207.52	-209.96	870.12	47.88	-175.38	37.87
1701	-309.08	-107.42	924.8	35.4	-176.73	42.42
1702	-228.03	-7.08	828.13	-49.84	-201.75	21.45
1703	-391.36	-133.3	884.03	-95.25	-215.06	-59.36
1704	-284.91	-188.48	1088.38	-94.36	-247.01	-108.89
1705	-174.56	-139.4	1091.8	-129.85	-238.49	-108.09
1706	-184.81	-260.01	1136.23	-252.69	-219.57	-108.95
1707	-159.18	-444.34	1213.38	-201.23	-185.39	-89.78
1708	-386.47	-253.17	1059.81	-150.97	-182.74	-64.3
1709	-81.54	-343.75	984.62	-110.02	-181.49	-68.42
1710	-574.22	-395.51	1110.84	-111.11	-164.25	-87.13
1711	-347.66	-270.26	891.36	-21.39	-268.95	13.03
1712	1.22	-421.39	1041.99	-5.65	-249.69	62.01
1713	-186.28	-367.19	987.79	25.36	-198.43	29.6
1714	-207.52	-176.76	839.84	-7.32	-193.91	55.73
1715	-58.35	-209.23	1105.47	-70.47	-185.73	44.62
1716	-224.61	-430.91	1159.67	-133.58	-183.44	-24.57
1717	-103.03	-413.09	1214.11	-136.9	-199.28	-23.07
1718	-153.08	-527.34	1226.32	-114.23	-149.81	-22.71
1719	-291.75	-465.33	957.28	-41.63	-162.14	29.66
1720	-80.08	-453.13	1143.07	15.56	-171.75	29.57
1721	-254.64	-32.23	922.85	16.69	-164.49	1.25
1722	-263.43	-704.1	1349.12	-5.31	-183.04	-75.2
1723	-157.96	-248.05	907.71	135.07	-199.77	-7.51
1724	-489.99	-64.21	683.59	73.79	-163.7	5.22
1725	-445.56	10.99	701.17	-141.27	-257.11	43.95
1726	116.21	-492.68	1175.05	-214.26	-163.91	57.13
1727	-127.2	-387.7	1386.72	-268.83	-130.8	2.26
1728	-278.32	-381.35	1296.39	-203.46	-138.7	-31.04
1729	-93.51	-258.06	1319.09	-176.94	-104.49	37.6
1730	-134.03	-140.63	1083.25	-141.36	-117.8	25.12
1731	-302.49	-474.61	1109.86	-140.14	-106.38	-45.23
1732	-530.27	-805.18	1166.5	-77	-74.1	7.9
1733	-578.86	-637.45	1103.03	68.12	-172.97	50.57
1734	-633.79	-200.93	1047.36	37.11	-236.94	88.35
1735	-12.7	-380.62	1166.26	-14.16	-260.25	161.65
1736	-22.71	-292.48	1263.43	-85.24	-194.03	122.56
1737	-252.93	-448.73	1177.73	-108.18	-145.05	91.28
1738	-208.25	-291.99	1180.91	-115.02	-132.75	114.62
1739	-543.46	-263.92	1128.91	-139.83	-129.85	39.7
1740	-580.08	-576.9	1184.57	-127.04	-214.57	82.09
1741	-89.6	-528.32	1187.99	-97.6	-199.86	102.48
1742	-422.61	-573.97	1226.07	-93.2	-207.28	37.26
1743	-328.61	-681.15	1139.89	-27.19	-223.18	29.21
1744	-231.45	-490.97	1071.53	-0.85	-218.63	19.9
1745	-167.72	-565.92	1030.27	14.59	-215.94	49.44
1746	-124.51	-526.86	899.17	-23.56	-163.24	59.17
1747	-323	-527.59	853.76	-68.27	-161.25	93.75
1748	-285.64	-437.01	823	-88.47	-207.34	99.15
1749	-153.56	-894.04	1312.26	-43.03	-211.21	77.88
1750	-137.7	-678.71	1327.15	77.79	-201.78	107.94
1751	-4.88	107.42	853.03	129.06	-166.6	104.61
1752	-201.66	-154.05	1030.52	-3.94	-188.84	18.1
1753	-333.25	-349.12	1170.41	-89.32	-231.08	87.89
1754	-286.38	-281.98	1363.53	-57.22	-239.81	80.23
1755	-163.33	-302.73	1132.08	-28.29	-238.92	45.93
1756	10.74	-238.04	929.69	4.58	-240.69	30.58
1757	7.57	-421.88	1341.06	-62.47	-193.39	31.13
1758	-43.7	-326.66	1439.45	-88.53	-185.52	-1.92
1759	46.14	-639.65	1549.8	-87.07	-173.61	-42.48
1760	200.93	-402.83	1199.95	-138.24	-74.55	-90.94
1761	-146.48	-587.89	1078.13	-129.91	-43.61	-126.83
1762	-539.55	-674.8	1066.65	-124.85	-27.47	-95.28
1763	-707.28	-687.26	1069.34	-70.5	-126.43	-61.52
1764	-293.7	-771.73	1218.51	16.42	-235.38	-58.41
1765	-224.61	-267.09	1149.17	71.32	-203.7	-43.67
1766	-202.15	-189.45	1051.76	3.94	-173.16	-24.23
1767	-252.2	-177.98	1128.66	-85.66	-194.21	-19.1
1768	-242.92	-201.9	1144.53	-121.06	-196.41	-19.65
1769	-280.27	-413.33	1292.48	-142.61	-210.69	-41.2
1770	-153.32	-503.91	1202.39	-127.69	-214.9	-37.66
1771	-252.2	-569.82	1171.14	-81.85	-166.11	10.96
1772	-242.19	-376.71	1069.09	-71.99	-177.7	-5.95
1773	-195.07	-474.85	1111.82	-86.43	-216.25	-12.51
1774	-176.76	-421.88	1185.06	-72.51	-200.38	59.08
1775	-103.03	-355.47	1287.6	-52.58	-189.61	63.45
1776	-484.62	-245.61	1164.79	44.1	-185.85	-46.94
1777	-368.65	-272.71	1088.62	25.42	-210.08	-14.04
1778	-104.25	-177.98	1066.41	-42.51	-226.81	-8.94
1779	-44.92	-257.57	1104	-114.26	-196.2	-12.91
1780	-43.21	-460.21	1271.97	-176.06	-173.8	11.96
1781	-109.37	-524.17	1315.67	-207.49	-125.55	150.63
1782	-261.72	-266.85	1212.89	-145.63	-137.05	239.78
1783	-230.47	-218.75	889.4	-200.26	-176.45	213.29
1784	-108.15	-654.54	1332.03	-359.31	-161.22	105.77
1785	-139.65	-994.14	1301.03	-304.44	-136.51	-1.92
1786	-164.06	-793.21	1301.51	-229.28	-138.12	18.8
1787	-56.15	-659.67	1227.54	-226.96	-161.87	43.7
1788	-152.1	-656.74	1264.65	-277.13	-141.88	72.05
1789	-170.65	-701.17	1250.49	-295.35	-133.51	62.71
1790	-338.38	-1030.27	1306.15	-331.73	-147.98	32.99
1791	-350.1	-1319.34	1314.21	-273.96	-176.57	47.39
1792	-172.12	-952.39	1174.8	-245.51	-172.64	49.32
1793	-325.2	-909.91	1268.07	-225.83	-184.3	47.09
1794	-271.97	-1225.34	1304.44	-236.85	-199.16	116.97
1795	-71.04	-1483.4	1319.58	-176.79	-196.66	78
1796	-281.01	-1061.52	1090.82	-7.81	-150.33	-32.17
1797	-452.88	-810.3	1166.5	12.33	-179.5	-87.98
1798	-430.66	-819.34	1195.31	-0.95	-231.99	-72.54
1799	-257.08	-757.57	1167.48	-43.85	-217.07	-25.97
1800	-228.03	-1108.89	1343.26	-22.86	-200.26	-20.36
1801	-234.13	-1127.44	1169.43	49.93	-198.88	-32.78
1802	-213.38	-981.2	1176.51	10.89	-181.55	-32.59
1803	-227.29	-937.01	1310.06	-38.67	-191.5	-56.92
1804	-239.99	-976.32	1317.63	-46.66	-206.3	-59.97
1805	-166.5	-1147.46	1484.86	-76.51	-200.84	-38.64
1806	-150.88	-1182.13	1500.98	-26.15	-182.46	-37.69
1807	-173.1	-1151.12	1315.92	60.3	-159.3	0
1808	-131.35	-1093.02	1059.81	83.92	-160.43	26.15
1809	-94.97	-982.18	998.78	88.1	-162.87	65.34
1810	-152.1	-749.27	1107.91	64.85	-173.52	44.83
1811	-231.69	-803.71	1242.92	12.24	-215.33	5.83
1812	-98.63	-968.26	1453.37	-13.49	-231.02	10.89
1813	-52.98	-801.76	1338.13	-28.87	-201.97	28.23
1814	-87.65	-903.81	1430.42	-57.25	-194.06	28.11
1815	-115.23	-937.26	1356.69	-83.04	-188.72	17.64
1816	-46.63	-1043.7	1470.7	-131.53	-190.52	26.37
1817	-60.06	-909.42	1260.99	-123.78	-160.64	54.08
1818	-137.21	-783.45	1147.22	-123.54	-163.67	61.92
1819	-211.91	-772.71	1219.97	-194.09	-186.92	66.5
1820	-172.85	-994.63	1418.21	-221.8	-206.02	62.1
1821	5.86	-1303.71	1449.95	-208.59	-199.62	31.46
1822	-191.16	-1186.77	1216.06	-90.97	-154.72	-16.33
1823	-196.04	-992.19	1125	-47.88	-173.19	0.61
1824	-113.28	-1084.23	1232.42	-49.59	-193.63	5.95
1825	-103.03	-1007.08	1290.04	-54.53	-179.57	-23.38
1826	-246.58	-958.01	1349.37	-76.54	-181.82	-48.55
1827	-219.97	-1002.69	1375.24	-155.03	-217.56	-42.02
1828	-115.23	-1109.13	1366.7	-220	-220.15	-27.83
1829	-30.27	-1017.58	1305.42	-239.47	-218.96	-33.26
1830	-154.54	-1068.36	1336.67	-280.85	-198.36	-65.73
1831	-204.35	-1276.61	1323.73	-310.09	-200.53	-53.19
1832	-230.22	-1637.7	1293.46	-263.37	-216.46	16.91
1833	132.32	-1483.4	1173.58	-172.49	-218.38	47.76
1834	-31.49	-1361.33	1086.43	-62.53	-157.87	-6.77
1835	-117.92	-1208.25	1073.49	-35.64	-153.56	-31.95
1836	-182.62	-1220.95	1044.43	-30.3	-187.01	-47.49
1837	-86.43	-1132.57	997.56	-37.41	-220.21	-25.05
1838	161.13	-1187.74	1231.45	-51.24	-203.89	-51.18
1839	36.13	-1532.71	1338.62	-79.59	-178.83	-133.24
1840	49.32	-1494.87	1264.16	-70.77	-176.15	-158.08
1841	39.06	-1314.45	1191.16	-45.5	-145.9	-128.97
1842	-106.45	-1244.38	1136.96	-55.18	-131.23	-87.13
1843	-54.2	-1272.46	1254.15	-87.52	-164.67	-31.43
1844	18.31	-1338.87	1264.16	-111.85	-182.68	25.42
1845	139.65	-1549.32	1300.05	-72.05	-159.79	27.16
1846	16.85	-1570.31	1174.32	39.4	-151.25	-9.09
1847	11.72	-1435.79	1077.39	83.92	-158.81	-18.28
1848	-87.16	-1227.29	1001.22	110.99	-168.95	-2.2
1849	-77.64	-1169.19	1041.5	75.32	-211	40.89
1850	-30.27	-1171.88	1151.12	5.95	-248.35	63.48
1851	37.84	-1277.83	1223.39	-25.24	-261.84	33.05
1852	140.38	-1436.77	1292.48	4.82	-194.09	9.22
1853	49.07	-1211.43	1218.02	10.47	-160.03	-4.55
1854	-65.43	-1123.29	1156.01	5.65	-151.06	-7.35
1855	-30.03	-817.14	1362.55	-82.43	-190.06	4.88
1856	73.73	-1312.26	1439.21	-167.02	-212.55	-31.01
1857	111.82	-1504.15	1468.99	-116	-155.43	-47.67
1858	-55.42	-1427.73	1389.65	-74.49	-150.48	29.79
1859	4.88	-1303.47	1176.03	-61.8	-152.16	61.83
1860	75.44	-1151.61	1073.24	-51.51	-148.13	103.52
1861	21.97	-1015.38	1144.04	-99.61	-173.55	71.32
1862	51.51	-1234.62	1257.32	-175.72	-201.9	54.69
1863	175.54	-1520.26	1259.03	-178.41	-204.28	72.17
1864	132.08	-1446.29	1098.88	-101.9	-151.28	93.14
1865	-15.38	-1357.67	1110.35	-60	-147	86.12
1866	-22.22	-1133.54	1116.94	-88.38	-164.03	41.26
1867	39.06	-1361.82	1182.62	-73.58	-158.14	7.05
1868	-46.88	-1341.55	1185.3	-43.4	-154.36	-16.94
1869	-10.99	-1307.37	1169.92	-42.18	-168.67	4.18
1870	-28.08	-1115.48	1153.32	-69.09	-166.99	39
1871	-62.99	-1261.23	1252.93	-128.08	-167.69	44.49
1872	-67.87	-1366.94	1222.66	-149.17	-187.99	50.96
1873	25.39	-1605.96	1196.29	-137.02	-202.36	68.51
1874	79.83	-1583.5	1082.28	-109.04	-192.11	77.42
1875	24.66	-1449.46	1009.03	-53.62	-191.62	79.25
1876	14.16	-1315.19	1052.25	-39.61	-194.46	65.22
1877	106.93	-1496.09	1084.72	-47.52	-174.9	50.87
1878	-104.98	-1475.34	1068.6	-21.39	-134.09	4.7
1879	-160.64	-1378.42	1060.79	10.83	-163.02	16.6
1880	-151.12	-1413.09	1125.73	10.77	-213.75	25.39
1881	-12.21	-1277.59	1183.84	6.32	-223.54	28.02
1882	65.43	-1274.9	1221.19	-29.72	-205.17	20.84
1883	77.15	-1341.31	1225.83	-33.42	-154.57	21.91
1884	-19.78	-1323.73	1223.63	-22.71	-117.68	10.83
1885	-81.54	-1283.45	1163.82	0.43	-133.24	-5.37
1886	-110.6	-1265.63	1139.16	41.96	-164.43	-21.45
1887	-51.51	-1181.4	1176.76	58.26	-192.02	0.95
1888	45.17	-1125.73	1283.45	61.77	-196.23	-2.93
1889	62.5	-984.62	1217.77	61.04	-208.34	-20.17
1890	177.49	-1032.96	1277.1	11.32	-185.36	-2.84
1891	51.76	-1027.59	1376.22	-46.91	-164.37	-7.05
1892	117.19	-985.84	1378.66	-96.68	-171.72	6.23
1893	66.41	-1018.55	1345.7	-148.93	-171.63	42.94
1894	17.33	-1119.38	1272.71	-169.07	-185.36	71.75
1895	57.86	-1044.43	1150.39	-189.42	-200.47	130.04
1896	19.04	-1260.5	1141.6	-293.15	-207.79	157.75
1897	94.97	-1577.39	1077.88	-359.74	-201.17	191.65
1898	61.28	-1734.86	972.66	-330.02	-161.9	192.47
1899	-182.37	-1669.68	895.02	-276.15	-134.83	241.09
1900	-271.24	-1846.68	853.76	-215.85	-160.92	324.34
1901	-190.92	-1965.58	710.21	-116.67	-218.9	405.64
1902	-157.96	-2032.71	639.89	15.41	-193.27	514.74
1903	-348.14	-1930.91	619.14	39.76	-208.92	553.16
1904	-354.25	-2010.5	891.11	13.4	-241.7	546.72
1905	-442.63	-1853.76	1047.61	16.33	-291.29	490.26
1906	-320.8	-1701.17	1159.18	22.03	-298.46	417.33
1907	-530.27	-1619.87	1163.09	-16.6	-254.33	359.1
1908	-407.47	-1569.82	1125.49	-83.19	-272.86	313.48
1909	-224.85	-1917.24	1101.56	-74.62	-239.81	212.19
1910	-431.15	-1581.3	851.32	-48.68	-193.94	103.03
1911	-408.45	-1642.09	978.03	-119.69	-157.07	56.37
1912	-465.33	-1716.06	951.17	-146.55	-125.79	36.44
1913	-447.02	-1939.94	899.41	-114.87	-124.11	52.95
1914	-552.73	-1736.33	950.44	20.29	-145.97	55.66
1915	-450.93	-1307.13	652.34	202.12	-194.79	63.84
1916	-331.79	-1167.72	1000.24	52.67	-195.22	50.48
1917	-333.25	-1225.83	1229.74	-89.87	-199.92	15.72
1918	-295.65	-1634.52	1293.95	-267.82	-165.8	11.99
1919	-361.57	-1721.44	989.99	-263.34	-150.73	10.19
1920	-464.6	-1785.4	819.82	-238.07	-156.28	1.68
1921	-404.54	-2007.57	889.4	-115.75	-190.34	-56.49
1922	-348.39	-1743.16	802	-40.13	-174.16	-72.69
1923	-305.42	-1666.02	719.97	37.23	-199.86	-32.44
1924	-128.17	-1980.47	821.53	96.77	-150.82	30.98
1925	-349.61	-1880.37	816.89	254.67	-118.35	24.9
1926	-497.56	-1551.27	786.87	316.99	-169.59	28.47
1927	-437.5	-1465.09	1078.13	180.97	-219.79	87.52
1928	-328.13	-1408.2	1165.28	74.46	-234.53	108.76
1929	-311.77	-1387.45	1272.46	-26.55	-169.16	116.27
1930	-400.39	-1057.13	1011.96	-103.3	-181.76	102.26
1931	-370.36	-1473.39	1375.49	-293.52	-182.8	59.69
1932	-271.48	-1650.63	1295.41	-283.11	-118.32	56.46
1933	-530.03	-1745.61	1119.63	-174.47	-79.59	23.71
1934	-614.99	-1640.63	787.11	-60.33	-122.31	35.86
1935	-483.15	-1916.75	882.08	8.45	-164.18	82.28
1936	-506.84	-1808.59	783.45	96.37	-180.11	64.27
1937	-473.88	-1818.85	902.34	173.25	-228.39	46.33
1938	-385.99	-1725.34	940.67	202.55	-230.62	59.91
1939	-375.49	-1785.16	998.05	252.81	-247.89	81.48
1940	-330.81	-1529.54	925.05	319.79	-248.38	103.85
1941	-420.17	-1334.96	881.84	308.9	-239.5	101.01
1942	-269.29	-1067.87	1047.85	183.75	-269.53	98.05
1943	-301.27	-1070.56	1155.52	27.44	-247.86	88.65
1944	-186.52	-1051.76	1398.19	-56.43	-231.72	53.41
1945	-226.07	-1100.34	1502.44	-59.33	-189.61	11.35
1946	-396.97	-1330.32	1374.27	-32.71	-189.88	28.93
1947	-378.66	-1575.44	1260.5	62.41	-180.85	55.66
1948	-412.84	-1601.07	1179.93	132.48	-177.95	72.39
1949	-542.24	-1511.47	1000.24	296.54	-198.06	105.74
1950	-554.93	-1476.81	980.71	362.03	-234.65	134.03
1951	-646.97	-1345.7	968.99	399.11	-282.14	146.91
1952	-533.94	-1065.43	1000.98	438.81	-334.41	174.93
1953	-122.31	-763.43	1078.37	399.99	-396.03	159.48
1954	23.68	-596.44	1246.58	270.02	-334.78	140.56
1955	112.06	-687.26	1357.18	171.94	-263.24	152.68
1956	1.71	-647.95	1360.35	99.37	-219.79	135.71
1957	196.53	-704.1	1414.55	88.93	-204.13	113.19
1958	142.82	-814.94	1364.99	83.68	-112.79	87.49
1959	-8.06	-880.37	1191.16	135.25	-50.54	103.76
1960	-291.99	-796.39	1137.7	166.6	-74.77	129.09
1961	-338.62	-608.64	1284.91	162.48	-124.39	167.88
1962	-394.78	-577.39	1326.66	131.77	-134.83	173.19
1963	-561.52	-514.89	1241.46	97.9	-174.77	102.84
1964	-525.15	-558.84	1314.7	90.48	-222.41	56.06
1965	-318.12	-562.26	1178.96	81.6	-218.11	58.56
1966	-126.22	-531.74	1228.52	50.81	-188.48	61.68
1967	-225.1	-506.59	1212.89	54.17	-138.31	62.93
1968	-329.35	-388.92	1303.71	58.56	-162.02	9.4
1969	-321.78	-389.16	1245.85	30.7	-177.46	17.15
1970	-277.34	-348.88	1302	-15.35	-147.74	44.98
1971	-258.06	-329.59	1375.49	-43.33	-130.19	47.52
1972	-321.29	-373.78	1330.57	-86	-136.44	19.07
1973	-449.22	-796.63	1370.12	-111.36	-152.31	21.85
1974	-338.13	-764.65	1294.43	-96.19	-169.13	43.27
1975	-182.62	-667.24	1229.25	-72.42	-166.23	73.27
1976	-148.68	-656.74	1185.55	-80.29	-155.36	78.83
1977	-160.4	-730.47	1250.24	-97.05	-153.99	78.43
1978	-117.92	-723.14	1231.45	-89.39	-129.94	89.87
1979	-215.58	-737.55	1042.48	-92.74	-126.62	93.51
1980	-383.3	-885.5	1337.16	-77.7	-157.2	104.43
1981	-208.25	-579.35	1363.28	-10.83	-176.09	134.4
1982	-331.05	-475.59	1277.1	11.23	-203.25	146.73
1983	21.48	-784.42	1403.32	-8.97	-285.25	186.58
1984	280.52	-532.23	1237.55	-23.44	-194.43	147.28
1985	10.25	-509.28	1178.47	-98.85	-68.05	40.56
1986	-316.41	-677.98	1222.9	-139.68	-93.69	77.12
1987	-119.14	-557.62	1198	-117.8	-123.72	196.96
1988	-187.74	-654.05	1264.16	-101.32	-126.25	297.82
1989	-87.16	-845.95	1359.86	-48.37	-127.93	335.63
1990	-148.19	-680.66	1273.44	-0.98	-73.24	352.2
1991	-313.96	-556.88	1046.39	34.48	-77.39	337.68
1992	-372.07	-660.89	1140.87	19.38	-181.27	306.49
1993	211.18	-615.97	1095.46	39.34	-136.23	228.06
1994	-95.21	-492.92	1121.09	9.74	-98.08	163.45
1995	-260.99	-588.87	1093.26	-20.51	-81.45	97.47
1996	-329.1	-515.63	1146	7.51	-78.55	32.04
1997	-528.32	-623.78	1294.68	-32.99	-109.86	-11.6
1998	-466.06	-688.23	1231.45	-37.66	-172.27	-3.23
1999	-309.57	-741.7	1160.89	-45.65	-155.21	37.57
[truncated: 4,842 more rows]
