# Supplementary material for: Complexes of vertebrate TMC1/2 and CIB2/3 proteins form hair-cell mechanotransduction cation channels
Source: eLife. 2025 Jan 8;12:RP89719. doi: 10.7554/eLife.89719 (PMC11709434; doi:10.7554/eLife.89719)
Supplement: Figure 3—source data 1. [file elife-89719-fig3-data1.zip › Figure 3H/wt/10-9-R1.txt]

	-170.04	55.79	10
76.42	-105.71	781.49	-132.02	-139.37	-14.10	8
-42.48	-285.64	802.49	-149.23	-111.97	-26.21	11
-120.61	-288.82	807.13	-135.35	-84.35	14.13	8
-296.14	-395.75	905.03	-122.74	-106.54	61.16	10
-242.19	-388.92	872.07	-123.72	-103.12	62.26	8
-350.10	-149.90	849.37	-87.34	-84.84	35.28	10
-315.43	-164.55	1006.35	-97.60	-140.26	83.68	9
-60.06	-198.49	930.91	-118.65	-163.51	145.32	10
-130.13	-283.94	876.95	-93.60	-148.44	108.09	8
-242.19	-297.85	921.88	-30.94	-169.95	98.48	10
-175.29	-80.57	885.74	-22.22	-198.36	92.29	8
79.10	-65.92	872.80	-39.06	-198.15	42.18	11
58.84	2.44	929.93	-45.78	-125.03	50.11	8
23.68	-0.49	963.87	-91.46	-105.19	65.28	8
-33.20	-51.51	987.30	-120.76	-111.72	77.73	8
-66.16	-197.51	1049.32	-182.25	-132.75	102.05	11
-85.69	-300.05	998.29	-198.64	-130.25	83.83	8
-121.09	-279.30	959.96	-176.27	-124.11	70.22	10
-208.50	-327.88	975.34	-145.94	-145.94	82.37	8
-162.35	-301.27	965.58	-105.50	-161.32	59.94	10
-111.33	-409.91	1075.44	-19.53	-159.24	16.97	9
-40.28	-328.37	984.13	24.87	-171.94	16.48	10
88.62	-228.52	941.41	37.63	-146.76	-9.28	8
-222.17	-215.33	943.85	36.53	-117.31	-44.65	10
-319.09	-181.15	999.51	19.41	-140.44	-49.44	8
-386.96	-167.48	1086.18	1.80	-166.50	-24.90	9
-271.24	-24.66	987.30	-21.12	-181.67	5.25	10
-175.78	-193.60	1060.30	-80.60	-163.33	60.24	8
-134.28	-207.52	982.91	-101.04	-146.15	51.91	10
-49.56	-233.40	985.60	-88.26	-169.46	39.03	9
146.00	-155.76	1058.35	-94.64	-150.88	84.66	10
153.32	-113.77	1055.18	-103.27	-91.92	119.69	8
-46.14	-137.45	953.61	-124.42	-60.24	136.54	10
-268.31	-336.67	957.76	-118.99	-83.74	119.75	8
-319.82	-315.43	927.49	-77.48	-142.09	55.54	11
-239.50	-320.80	1092.53	-70.92	-177.46	16.88	8
-97.41	-388.92	1107.42	-69.76	-191.44	19.10	10
-113.28	-443.60	1043.46	-45.56	-168.00	-10.10	8
-104.74	-409.42	1052.98	-14.89	-141.45	-12.39	10
-219.48	-300.29	1055.91	-11.08	-136.23	-12.79	9
-189.21	-355.22	1075.93	-15.66	-152.53	4.12	10
-268.31	-391.60	1098.88	-24.60	-129.79	14.74	8
-167.24	-346.19	1071.53	0.92	-157.87	-35.61	10
-35.89	-314.45	1060.79	25.39	-144.50	-68.21	9
-85.45	-315.43	1027.59	17.49	-126.43	-71.90	10
-250.00	-313.48	979.00	33.42	-113.74	-31.74	8
-372.07	-365.97	1031.49	54.99	-110.20	-28.99	8
-440.43	-276.37	1057.37	64.91	-132.78	-20.72	10
-401.12	-220.70	948.00	43.85	-169.07	36.19	11
-134.52	-275.88	930.42	23.41	-190.67	79.86	8
-98.39	-208.25	947.02	-3.91	-170.72	46.45	8
-291.26	-157.71	956.05	-27.28	-165.44	41.84	10
-264.16	-425.78	1030.03	-27.25	-200.13	68.70	8
87.40	-192.87	996.09	62.41	-187.10	53.77	11
-143.55	27.83	953.86	34.03	-122.59	43.52	8
-103.52	-142.82	1059.33	-22.31	-116.12	72.54	8
-283.69	-189.70	969.73	-24.48	-128.20	53.50	10
-392.58	-108.15	867.19	-45.72	-153.38	72.51	9
-173.58	-84.72	899.41	-78.31	-184.39	84.72	10
-112.06	-165.53	925.29	-119.90	-157.01	101.87	8
-154.79	-224.85	913.82	-147.83	-125.40	121.61	10
-77.88	-82.28	1044.19	-168.06	-143.62	152.31	8
-35.16	11.96	1128.91	-160.37	-132.02	180.15	11
131.84 1
-75.20	123.54	101.56	-51.12	-189.24	45.47	8
64.94	189.21	182.62	-70.56	-179.32	-14.95	8
10.01	22.95	91.80	-164.89	-172.67	-55.30	10
-12.21	-133.54	-84.47	-171.08	-175.63	4.82	8
87.40	-277.34	-28.81	-157.50	-149.05	19.56	9
11.72	-394.53	-31.25	-61.25	-116.09	-1.43	10
-188.96	-53.71	-94.24	-17.30	-124.48	-11.32	8
-272.95	183.59	-25.15	-51.91	-244.93	-2.96	8
270.75	98.63	184.81	-123.47	-305.73	58.84	11
256.84	77.88	164.55	-105.44	-222.05	-4.46	8
191.65	220.21	-18.31	-109.19	-168.76	2.41	10
29.54	215.58	45.65	-108.37	-169.49	25.18	8
-9.03	220.46	57.13	-173.61	-195.68	28.23	8
-109.13	-61.77	42.48	-197.24	-226.78	6.04	11
-137.45	-116.21	24.90	-172.55	-301.27	86.33	8
129.15	-187.26	-6.84	-140.11	-322.33	124.45	8
198.49	-25.88	119.38	-63.57	-283.91	162.17	10
413.33	278.56	314.94	-39.61	-242.37	135.56	8
54.20	342.29	273.44	-173.65	-170.65	76.87	11
-215.09	42.48	99.37	-241.97	-201.72	95.89	8
-67.14	-36.87	-31.25	-174.47	-269.56	44.86	10
226.32	-95.46	129.88	-126.37	-265.11	-0.09	8
94.24	241.46	159.18	-91.92	-226.07	-3.17	8
226.32	44.43	58.59	-196.32	-226.47	22.43	11
51.51	-324.22	41.02	-175.45	-206.51	-7.84	8
-59.33	-298.58	61.77	-76.81	-238.10	17.12	8
-107.42	-236.57	14.16	-48.31	-261.96	41.35	10
292.48	-57.62	170.17	27.53	-277.28	96.53	9
509.77	159.18	362.55	-3.63	-173.65	98.54	8
242.43	112.30	297.12	-45.44	-138.98	121.09	10
52.73	309.08	127.20	-64.97	-191.50	153.29	8
327.64	550.78	129.39	-102.39	-180.57	120.48	10
-94.73	114.26	487.79	-193.88	-149.08	-81.79	9
-41.02	426.76	553.71	-188.60	-147.95	-165.37	10
-11.47	497.31	419.19	-300.63	-120.06	-181.61	8
18.07	392.82	270.26	-401.31	-45.10	-161.07	10
28.32	235.84	284.42	-450.84	20.14	-185.91	8
-412.11	253.17	278.08	-464.14	-14.40	-181.21	11
-300.05	233.89	330.57	-424.56	-185.33	-67.81	8
180.91	475.34	258.30	-415.22	-312.81	28.35	10
261.47	204.59	709.96	-563.35	-179.29	-45.04	8
-1217.04	-488.77	1304.20	-610.47	-162.69	-80.02	11
-429.69	-474.12	1430.42	-502.11	-499.30	-60.91	8
54.44	-648.19	1421.14	-385.62	-438.29	-116.09	10
56.64	-836.91	1218.99	-288.18	-262.08	-113.34	8
304.20	-843.02	1315.43	-202.18	-187.44	-135.62	10
39.06	-537.11	1256.59	-101.17	-71.78	-156.92	11
-323.00	-339.11	1130.37	-83.86	-96.98	-112.24	8
-475.34	-14.65	968.75	-98.75	-247.68	-63.96	10
-361.33	230.47	1026.12	-145.87	-297.03	-23.01	8
-263.92	-69.58	1153.32	-205.69	-259.67	29.66	11
-56.15	-141.85	1089.11	-194.37	-224.30	21.03	8
-207.03	-764.65	1025.15	-177.03	-228.58	-1.68	10
-117.68	-878.17	1055.18	-126.43	-291.20	-86.09	8
-191.16	-715.58	1081.79	-48.46	-299.65	-80.47	10
-348.14	-521.48	2.69	53.38	-180.24	-61.37	9
-629.39	-325.93	672.85	-133.94	-268.62	-53.38	10
-308.84	462.89	827.39	-110.63	-313.23	-32.68	8
-331.05	752.93	876.95	-228.79	-265.63	-6.13	10
80.57	120.85	1330.57	-302.52	-258.85	12.02	8
-525.39	-247.07	1489.01	-247.74	-175.60	66.99	11
-428.96	-175.78	1451.90	-183.56	-290.22	124.05	8
219.24	-118.41	1449.71	-82.70	-266.78	38.97	10
162.35	-735.60	712.65	-42.76	-310.70	10.77	8
566.16	-645.02	979.49	-22.46	-260.07	-3.36	11
252.69	-537.35	1335.21	-13.73	-106.87	-93.44	8
-677.25	-671.63	1068.12	-31.22	-115.57	-76.54	10
-150.39	-594.24	1096.92	-44.19	-194.95	-49.44	8
-296.63	-473.63	1083.50	19.59	-175.29	-57.31	10
-40.77	-517.82	1025.15	81.76	-216.09	-20.42	9
-233.64	-215.09	958.25	116.18	-200.26	2.35	10
-170.90	-267.33	961.18	109.41	-233.18	-74.28	8
-235.60	-341.55	1012.45	129.12	-263.31	-248.96	10
-552.25	-174.80	996.34	123.90	-307.04	-244.20	10
19.78	-321.53	1127.44	40.28	-337.16	-192.57	9
-97.41	-388.92	1071.29	-23.44	-240.14	-174.13	10
-204.35	-218.51	918.21	-90.64	-230.41	-113.80	8
-194.82	-245.61	964.36	-113.98	-291.56	-162.66	10
-537.84	-141.36	1027.83	-64.67	-335.48	-240.94	9
-375.24	-83.98	949.71	6.47	-488.89	-322.48	10
-236.57	-88.38	716.31	-130.65	-516.02	-375.76	8
-114.50	-305.18	1202.64	-176.18	-530.61	-380.28	10
306.15	-568.12	1261.23	-215.45	-437.56	-363.22	10
88.38	-820.80	1165.28	-215.21	-225.56	-287.02	9
-113.53	-619.87	1126.71	-115.84	-159.00	-183.14	10
-457.28	-576.66	1165.77	7.23	-162.20	-81.70	8
-354.49	-406.98	1094.48	61.55	-231.20	42.30	10
-225.10	-229.74	1013.92	53.07	-294.10	93.60	9
67.87	-238.53	954.10	-8.79	-266.66	59.36	10
91.55	-201.42	950.20	-54.29	-240.69	81.91	8
137.45	-148.44	1116.70	-172.03	-198.67	157.10	10
46.88	-393.80	1390.38	-290.86	-185.36	127.53	8
-5.62	-788.82	1487.30	-219.18	-173.92	106.51	11
-27.10	-388.18	1336.67	-74.68	-194.21	112.18	8
-11.23	-202.39	1153.81	-63.35	-202.00	111.42	10
-126.95	-511.23	1190.92	-110.53	-202.09	107.70	8
-152.34	-635.01	1154.30	-80.60	-231.66	76.17	10
-21.48	-510.99	1076.66	4.39	-204.10	98.72	11
-9.03	-292.48	1017.82	-18.01	-166.63	90.09	8
-22.95	-388.92	1087.16	-114.38	-149.20	88.90	8
-44.68	-525.39	1130.62	-135.04	-111.88	67.41	10
-121.09	-511.96	1180.42	-105.74	-167.97	14.50	9
-159.91	-698.97	1129.64	-106.75	-181.64	5.16	10
-83.98	-683.11	1065.92	-67.87	-227.05	4.06	8
151.86	-480.22	1094.48	-51.54	-192.99	30.40	10
-139.16	-369.14	1093.02	-49.04	-114.65	8.76	8
-190.92	-413.82	1123.05	-15.59	-178.01	-11.99	11
-69.09	-251.71	1034.18	35.89	-186.98	32.04	8
82.03	-160.64	1081.79	-15.87	-172.30	45.87	10
-192.14	-243.41	1215.82	-70.98	-168.49	75.56	8
-117.92	-284.18	1447.27	-121.67	-208.74	141.30	11
-39.79	-657.47	1434.08	-140.44	-220.98	137.24	8
15.87	-843.51	1326.90	-111.76	-240.14	127.29	10
241.46	-896.97	1255.86	-5.10	-241.55	159.88	10
327.39	-882.81	1238.77	50.38	-195.89	164.76	8
501.22	-613.77	1166.50	58.93	-58.38	103.15	11
187.26	-483.89	1084.23	48.77	-0.15	17.09	8
-200.44	-804.69	1090.82	100.01	17.36	-140.78	10
-515.38	-469.73	948.97	41.78	-21.97	-50.75	8
-307.13	-587.40	1255.86	7.63	-167.36	-0.67	8
-204.59	-659.67	1273.19	71.32	-195.65	23.32	11
-284.67	-477.05	1105.71	92.19	-222.47	108.49	8
-140.87	-480.47	1184.81	87.52	-265.23	145.48	10
-42.24	-504.88	995.85	68.51	-263.21	161.90	10
19.78	-292.48	896.00	-2.44	-220.67	153.90	9
98.88	-341.55	1025.63	-32.71	-230.16	81.85	8
251.71	-367.92	1080.81	63.69	-176.30	64.67	10
173.34	-229.98	986.82	82.52	-103.18	33.78	8
-97.17	-250.49	999.27	59.88	-105.29	7.48	10
47.36	-470.21	1148.19	39.55	-141.88	-5.95	9
119.87	-247.56	1078.37	60.49	-103.82	41.78	8
-112.30	-196.04	964.84	-0.95	-85.60	132.39	10
-152.10	-279.79	967.04	-65.19	-159.12	168.40	8
-21.00	-483.15	1004.39	-59.05	-181.06	129.79	10
82.52	-475.10	958.50	-3.23	-182.77	113.53	9
166.02	-378.42	771.48	65.73	-155.64	101.53	10
-90.58	-249.27	793.95	80.93	-111.91	43.82	8
18.31	-150.63	995.36	65.49	-134.77	-38.76	10
-26.86	-282.71	1164.06	11.96	-119.84	-21.76	9
38.33	-315.19	1221.68	7.42	-123.47	7.75	8
-41.02	-209.72	1188.23	-27.25	-123.14	113.10	10
6.59	-281.49	1169.43	-69.52	-149.20	173.43	8
43.95	-255.86	1127.44	-52.55	-138.52	130.04	10
32.96	-505.37	1088.38	46.48	-135.28	57.16	9
181.88	-482.67	1003.66	162.81	-103.21	17.70	10
172.61	-91.80	833.25	184.72	-87.19	-7.42	8
-9.03	-70.07	888.67	73.61	-79.22	-56.00	10
-117.19	-116.46	1160.16	-72.69	-67.32	6.32	8
-34.18	-73.97	1100.10	-130.86	-97.90	118.13	9
-11.47	-177.00	1122.80	-167.39	-102.23	199.04	10
-17.58	-404.05	1136.47	-151.70	-101.50	213.56	8
-93.75	-487.79	935.79	-83.34	-35.95	251.22	10
-145.26	-356.45	917.72	-23.56	-31.34	275.85	8
15.38	-301.76	1000.00	-49.41	-93.11	272.77	11
210.45	-441.41	1107.91	-70.59	-109.07	226.65	8
182.13	-307.37	1044.43	-110.60	-52.22	186.40	10
-41.99	-105.47	993.90	-165.16	-65.55	97.29	8
102.54	-421.88	1180.42	-184.11	-75.35	55.88	11
149.41	-443.36	1194.09	-18.37	-17.46	65.34	8
68.36	-217.04	1008.06	33.63	15.17	121.19	10
-163.82	-490.72	1188.72	-28.05	-24.17	167.21	8
-179.20	-697.27	1109.38	-21.03	-91.03	204.80	10
-208.98	-685.79	1039.55	67.78	-117.83	173.25	9
-308.84	-497.31	857.18	130.40	-124.11	160.98	10
-232.42	-227.29	840.82	145.11	-137.39	123.35	8
-87.16	-320.56	1053.22	119.38	-163.15	72.72	10
81.05	-153.81	932.37	120.85	-164.70	82.00	9
71.53	78.37	1110.60	50.14	-145.05	87.10	10
4.39	-32.96	1230.96	-30.88	-125.03	14.71	8
-82.03	-152.34	1292.48	-64.24	-114.01	-3.48	8
-119.63	-195.80	1176.27	-48.10	-140.72	26.89	10
-0.98	-533.69	1269.04	14.31	-145.29	109.80	9
105.47	-589.84	1176.27	131.84	-132.02	125.03	10
-176.27	-371.83	865.23	67.47	-46.23	167.57	8
-29.30	-305.42	983.89	81.79	-45.56	244.17	10
275.88	-216.31	1047.61	117.31	-19.84	243.35	8
46.88	-185.79	930.18	142.58	53.83	218.51	11
-217.04	-329.59	991.70	96.07	52.22	198.36	8
-423.10	-591.55	923.83	60.67	-14.65	210.42	10
-168.21	-183.84	756.59	77.64	-126.43	93.75	8
-155.52	-65.67	771.97	-35.10	-116.39	25.60	8
-220.70	-304.20	940.19	-103.82	-130.10	22.61	11
-34.18	-368.41	982.67	-150.91	-126.98	49.19	8
-228.76	-578.13	1240.23	-147.00	-122.04	88.07	10
-49.32	-338.62	1198.24	-107.94	-148.71	140.69	8
93.99	-48.10	1065.19	-94.06	-202.45	102.42	11
259.28	-200.20	1125.49	-83.50	-236.82	90.55	8
258.30	-190.67	1093.02	-57.71	-220.98	110.57	10
265.38	-326.90	1053.71	-43.18	-243.62	119.87	8
289.06	-435.06	997.07	-2.72	-167.14	109.53	10
4.39	-286.87	838.62	60.91	-98.82	83.47	9
-110.35	-253.66	755.62	-6.32	-128.48	19.35	10
-39.31	-155.76	845.95	-110.78	-124.66	49.59	8
67.63	-171.88	978.76	-195.77	-113.62	86.49	10
-0.73	-581.30	1296.14	-194.55	-103.82	64.58	9
-159.67	-444.58	1103.03	-131.29	-121.98	22.19	8
-139.65	-394.29	1138.18	-96.44	-122.44	20.72	10
-37.60	-314.94	1165.28	-73.61	-149.23	37.84	10
-2.93	-621.34	1255.62	-55.57	-148.62	47.85	8
-57.37	-676.27	1194.09	48.74	-120.57	46.39	9
-136.23	-402.59	1139.89	136.38	-131.93	14.43	10
-239.01	-160.40	666.50	91.52	-141.78	-48.89	8
-48.10	-200.44	958.25	-74.92	-176.39	-39.03	10
-31.74	-185.30	990.72	-148.99	-158.63	-23.07	8
-279.05	-607.18	1214.11	-168.30	-169.01	10.53	11
-239.75	-610.11	1286.13	-44.59	-215.82	38.06	8
-73.73	-379.88	1098.63	30.88	-232.91	19.53	10
110.11	-26.61	988.53	79.47	-221.86	-32.35	8
91.80	-162.11	945.56	18.13	-126.46	-14.53	11
-119.14	-173.83	964.84	21.85	-113.19	12.08	8
63.23	-119.38	957.03	15.81	-152.80	-27.07	8
12.94	-125.00	995.85	-58.50	-131.65	8.82	10
-0.73	-135.99	1061.52	-100.28	-139.34	49.80	8
-33.45	-403.08	1111.82	-114.29	-132.02	95.92	11
-131.59	-367.92	927.98	-65.03	-143.59	99.06	8
-105.96	-190.67	909.67	-61.86	-164.49	97.35	8
-91.06	-180.91	939.21	-100.01	-170.62	82.03	10
30.03	-394.53	1152.10	-92.74	-163.91	56.24	8
-88.87	-423.83	1044.68	-1.22	-131.74	3.66	11
-86.91	-164.79	958.01	36.22	-148.47	3.05	8
-85.45	-261.23	1105.22	-25.48	-157.47	-21.27	8
-92.53	-251.71	1064.70	-54.35	-147.77	4.09	10
-148.19	-130.13	991.70	-118.23	-142.67	67.75	8
-123.29	-308.84	1166.02	-120.51	-158.87	85.08	11
8.30	-160.89	1143.07	-140.26	-157.75	124.42	8
115.72	-210.94	1189.94	-180.30	-133.94	142.52	10
81.54	-463.62	1227.05	-193.88	-114.78	140.56	10
67.14	-603.27	1169.68	-124.54	-116.49	120.67	9
-8.30	-508.06	1084.72	24.87	-100.62	97.72	10
-173.34	-328.13	671.39	45.75	-96.56	50.84	8
-243.41	-239.75	976.81	4.09	-118.68	35.64	10
-156.49	-351.07	1124.76	-42.97	-159.39	22.74	8
-81.05	-318.12	1189.70	1.86	-131.65	48.22	9
57.86	-245.36	1115.48	61.55	-126.10	79.99	10
72.51	-307.62	1131.35	59.91	-99.24	116.46	8
31.49	-544.68	1226.07	57.95	-80.17	142.06	10
16.60	-622.56	1131.84	144.81	-46.69	182.95	8
-31.25	-429.20	898.19	220.67	29.69	255.00	11
16.36	-244.63	858.89	184.81	30.85	261.81	8
-59.08	-450.44	966.06	122.16	33.08	195.74	8
-182.37	-536.13	1003.91	101.07	1.98	115.26	10
-281.25	-384.77	824.95	84.11	-13.73	85.88	9
-494.63	-327.64	844.73	33.78	-65.09	49.50	10
-202.39	-97.41	883.54	16.60	-141.48	31.25	8
-167.24	-76.42	985.11	-89.11	-115.88	41.63	8
-242.92	-146.73	1054.69	-167.91	-128.57	75.93	10
-160.16	-387.70	1171.14	-178.92	-138.49	85.21	9
-305.66	-450.20	1186.52	-180.48	-116.18	96.04	10
-307.37	-364.26	1126.46	-178.38	-142.73	97.66	10
-245.36	-393.55	1143.31	-152.83	-177.76	113.10	8
-28.08	-330.81	1144.78	-120.51	-191.56	112.85	11
85.69	-357.42	1154.05	-87.55	-166.35	64.54	8
-90.58	-489.99	1100.10	-53.31	-102.05	64.30	10
-232.42	-394.29	1045.65	2.01	-138.89	77.33	8
-2.93	-206.54	1019.78	-13.70	-160.98	55.21	10
-3.17	-198.00	1081.54	-72.81	-113.10	25.09	9
-151.37	-129.15	1097.17	-139.47	-109.19	45.32	10
-83.98	-378.66	1266.85	-180.33	-142.03	88.41	8
-112.06	-456.05	1221.68	-145.05	-122.86	134.16	10
-119.87	-389.16	1158.45	-111.21	-120.30	148.62	8
-127.44	-438.72	1184.81	-98.02	-132.26	117.03	11
-75.20	-375.73	1103.76	-74.86	-129.82	104.25	8
-67.63	-487.55	1143.07	-68.27	-113.04	114.44	10
-146.00	-651.61	1096.19	-39.06	-104.34	88.56	10
-87.89	-205.32	958.50	38.06	-114.11	90.21	9
112.55	-137.94	1113.53	-12.57	-108.12	33.33	8
81.30	-233.89	1127.44	-57.83	-64.85	-15.08	10
-210.21	-343.99	1157.71	-104.06	-64.24	19.04	8
-535.89	-515.63	1281.98	-117.31	-95.76	66.59	10
-453.61	-649.41	1336.18	-126.37	-157.38	172.73	9
-370.36	-531.98	1149.90	-61.10	-178.80	123.20	10
-557.62	-532.71	937.01	-39.76	-226.56	36.04	10
-60.79	-596.92	968.51	-35.61	-288.45	30.15	8
130.13	-648.19	1036.38	-47.39	-227.48	40.31	8
-248.78	-691.89	1198.24	23.71	-236.08	66.65	11
-103.27	-453.13	1156.98	5.89	-240.30	65.92	10
74.71	-445.31	1142.58	-35.68	-235.99	37.81	8
-73.24	-384.52	1230.22	-80.14	-159.70	29.75	8
-38.57	-700.68	1402.34	-95.18	-199.43	18.46	11
108.15	-774.66	1495.61	-92.19	-138.34	47.58	8
105.47	-450.93	1246.58	-74.98	-116.52	62.35	10
-78.61	-553.96	1101.32	-50.66	-115.54	62.87	8
-65.19	-482.18	1121.83	-21.18	-117.46	67.05	10
41.99	-740.97	1276.61	21.33	-155.67	58.84	9
52.73	-628.42	1252.93	107.06	-189.45	95.28	10
183.84	-336.67	1086.43	125.70	-193.54	54.08	8
145.26	-302.49	1131.59	25.79	-162.54	48.71	10
112.79	-475.59	1163.09	-6.44	-157.44	69.15	8
82.03	-601.56	1163.82	-5.98	-125.49	121.31	11
12.45	-258.79	1113.04	12.33	-55.66	135.44	8
-295.17	-427.49	1177.49	9.58	-74.86	103.55	10
-354.74	-424.32	1009.28	60.21	-118.71	106.20	8
-361.33	-385.25	980.47	100.68	-180.88	92.68	11
-132.81	-443.85	1056.40	113.07	-165.71	86.64	8
-119.14	-163.57	913.82	137.48	-145.51	80.81	10
-6.84	-41.50	979.74	87.68	-117.07	47.94	8
-92.77	-118.90	1034.42	4.15	-69.34	51.79	8
-59.57	-179.93	1084.47	-91.71	-65.03	138.67	11
-36.87	-388.67	1189.21	-118.38	-70.53	224.33	8
-65.67	-430.18	1141.60	-109.68	-81.94	266.27	10
86.67	-378.66	1068.85	-80.26	-69.92	260.25	8
-132.57	-427.00	1030.52	-82.67	-44.28	228.97	11
-130.62	-615.72	1058.84	-64.09	-96.37	199.55	8
48.83	-536.13	1086.18	17.18	-97.66	137.21	10
121.58	-460.69	1121.58	76.35	-49.26	90.03	8
-45.17	-249.51	1183.84	73.39	-30.73	77.09	10
-275.88	-203.86	1158.20	19.47	-71.23	60.91	9
-305.18	-396.73	1183.59	-21.91	-141.24	109.65	8
-84.72	-400.88	1083.98	-9.52	-207.12	135.04	10
58.35	-415.04	1162.84	-29.24	-187.47	97.90	8
103.27	-371.09	1101.81	-34.85	-144.78	89.14	10
84.47	-456.30	1093.51	-29.94	-130.28	103.76	9
12.21	-539.31	948.24	5.16	-130.22	94.27	10
-92.53	-495.36	985.11	35.55	-108.98	50.96	8
-301.76	-184.81	1010.25	21.45	-90.82	-4.33	10
-302.98	-247.80	1126.46	-51.51	-139.22	-27.50	8
-239.26	-204.35	1114.75	-113.16	-153.11	-44.89	11
-301.51	-263.18	1139.65	-136.69	-155.79	-1.89	8
-265.14	-372.07	1223.39	-136.02	-165.99	52.28	10
11.23	-267.82	1220.21	-147.80	-159.03	96.83	8
-91.55	-422.85	1206.30	-178.83	-113.65	19.84	11
-314.94	-747.56	1205.81	-173.28	-129.85	-9.55	8
-136.23	-855.22	1143.07	-83.28	-154.91	25.82	10
-290.77	-739.50	1097.90	10.07	-138.73	20.94	8
-206.54	-432.62	966.80	-0.03	-149.35	-18.89	10
-324.46	-348.63	985.60	-36.71	-154.88	-37.29	9
-317.38	-157.47	1045.17	-57.37	-198.88	18.95	10
-146.00	-363.04	1293.21	-55.97	-208.19	83.89	8
-44.43	-292.97	1251.46	-40.53	-168.70	63.14	10
52.98	-197.75	1117.68	-69.82	-114.29	51.03	9
26.61	-245.36	1105.71	-94.09	-81.18	3.51	10
-87.65	-497.80	1146.48	-84.93	-86.12	-8.33	8
-80.81	-593.26	1145.02	-17.97	-87.13	-6.59	8
-229.25	-308.35	1159.67	39.18	-100.68	-27.19	10
-224.12	-365.97	1202.15	-5.74	-170.78	-11.38	9
-158.20	-365.72	1146.73	-54.35	-187.19	71.69	10
-81.30	-318.12	1125.49	-89.36	-176.21	113.40	8
-200.20	-475.10	1123.05	-108.03	-147.40	161.65	10
-251.71	-566.16	1136.72	-90.76	-147.92	178.68	8
-261.47	-393.31	1115.72	-50.11	-164.64	170.20	11
-108.40	-357.18	1048.34	-34.09	-202.85	191.38	10
128.42	-668.95	1125.00	-47.36	-189.61	168.70	8
82.52	-723.14	1154.79	34.73	-146.24	77.67	10
200.44	-504.88	1112.06	108.00	-88.53	-3.20	9
-61.04	-156.49	1123.78	86.55	-33.60	8.24	10
-443.85	-159.18	1127.44	1.71	-44.86	-6.10	8
-629.64	-235.60	1038.09	-70.65	-126.65	47.30	8
-429.69	-374.76	1129.39	-118.32	-206.94	157.29	10
-209.47	-507.32	1152.83	-149.20	-221.10	179.63	9
-122.80	-493.65	1143.07	-137.60	-201.08	159.36	10
-73.24	-382.08	1152.10	-142.67	-180.51	152.01	10
140.63	-555.18	1356.69	-122.47	-173.77	151.03	8
170.65	-654.79	1335.21	-82.86	-103.15	111.15	10
-220.21	-379.64	1141.85	-18.86	-62.87	72.33	9
-251.22	-433.11	1180.42	-24.57	-126.34	62.65	10
-135.74	-252.20	1151.61	-43.24	-136.72	59.57	8
-269.04	-345.21	1213.87	-116.30	-97.90	85.48	10
-316.89	-455.57	1195.80	-84.53	-121.92	158.11	9
-235.35	-538.57	1056.88	-76.05	-113.53	281.19	10
-75.93	-756.84	1219.48	-57.50	-98.63	316.56	10
-227.05	-797.36	1168.21	-6.47	-91.89	358.80	8
-6.10	-802.98	1196.29	74.74	-139.47	409.21	10
58.59	-647.95	1035.16	126.68	-124.51	431.40	9
60.30	-651.86	1045.65	141.54	-137.02	359.47	10
-47.85	-532.47	949.71	112.46	-125.67	243.68	8
-215.82	-426.51	1000.00	80.17	-176.64	144.87	10
-78.37	-456.30	1085.69	71.04	-176.36	120.00	9
-64.45	-419.43	1207.28	32.10	-132.69	73.12	10
-246.09	-345.46	1211.43	-0.06	-129.97	20.42	8
-212.65	-313.96	1177.49	-24.99	-155.61	80.54	10
-13.43	-502.93	1269.29	-67.60	-178.74	106.05	8
89.60	-536.87	1271.97	-45.72	-129.52	75.81	11
66.41	-378.42	1204.59	-47.49	-100.04	55.11	8
-63.48	-485.11	1234.86	-44.13	-125.58	29.27	10
-63.96	-504.88	1166.99	-10.01	-149.29	88.56	8
-147.22	-408.94	1139.16	4.00	-172.39	76.81	10
-111.57	-287.11	1086.67	34.42	-209.14	54.99	9
-39.79	-297.61	1188.72	14.68	-214.48	59.48	8
155.76	-303.47	1227.54	-8.51	-201.42	43.79	10
216.31	-276.61	1281.01	-76.08	-157.99	-2.66	8
148.68	-613.28	1394.78	-138.40	-140.23	-27.37	11
70.56	-802.49	1267.33	-107.97	-125.82	24.05	8
-40.53	-545.90	936.04	-15.01	-89.81	88.81	10
-97.41	-562.99	988.28	4.09	-100.74	131.53	8
-30.03	-412.11	957.52	2.90	-113.80	152.28	10
23.19	-555.42	1050.78	-21.76	-135.65	152.86	9
108.64	-502.20	1072.75	35.37	-93.32	61.92	10
-278.32	-329.10	1107.67	43.61	-80.81	-4.43	8
-312.50	-265.38	1069.82	-3.20	-158.02	17.64	8
-172.85	-289.79	1056.40	-77.85	-153.14	50.57	10
-177.00	-440.19	1124.27	-110.53	-160.37	83.16	9
-0.24	-669.68	1183.11	-109.99	-172.94	85.30	10
22.95	-710.45	1403.81	-85.97	-134.19	39.28	8
-129.15	-556.15	1299.80	-17.49	-110.66	38.54	10
-194.58	-446.78	1230.47	6.56	-150.91	40.95	9
-266.85	-542.97	1278.32	-5.28	-212.40	11.20	10
-123.05	-715.58	1245.36	13.79	-224.85	13.46	8
-37.11	-361.08	1056.88	49.41	-188.02	34.79	10
-68.60	-331.30	1108.64	-7.05	-177.25	-14.16	8
-111.08	-374.76	1145.51	-74.04	-168.67	-42.48	11
-239.99	-528.56	1211.18	-112.85	-144.62	-31.62	8
-299.80	-621.83	1237.06	-102.78	-148.44	-6.04	10
-312.99	-544.43	1158.45	-72.72	-188.81	5.31	8
-113.53	-457.03	1169.92	-76.57	-192.57	0.24	10
-134.77	-540.28	1237.06	-84.56	-171.91	-15.53	9
-177.25	-744.63	1213.13	-77.67	-155.03	3.33	10
-306.88	-602.29	1176.76	3.14	-156.65	15.75	8
-222.66	-400.63	1147.46	41.53	-200.41	11.23	10
-136.47	-271.97	1106.45	-29.24	-222.11	8.00	9
-31.98	-438.23	1272.46	-56.40	-225.89	2.96	10
17.33	-503.42	1076.17	-53.25	-191.86	9.25	8
-68.12	-698.00	1075.93	-71.08	-141.69	-6.90	8
-180.66	-602.05	1110.60	-31.04	-121.98	-3.94	10
-184.81	-425.78	1079.59	4.79	-150.63	4.67	9
-80.08	-271.97	1149.17	7.75	-167.21	-4.91	10
147.71	-525.39	1209.72	18.28	-146.94	-6.29	8
-130.13	-233.89	1066.89	82.58	-85.27	-11.69	8
-200.44	-129.88	981.69	82.46	-136.60	-37.29	10
-198.73	-109.86	1099.85	6.04	-136.32	-17.43	9
-237.55	-131.59	1138.67	-81.76	-149.78	-39.31	10
-296.39	-316.65	1260.50	-117.00	-160.55	-20.90	8
-30.03	-478.52	1266.85	-140.75	-175.29	30.12	10
-130.13	-412.35	1035.64	-84.53	-133.12	35.43	9
-226.32	-402.83	1123.05	-75.56	-129.61	73.64	10
-303.71	-565.19	1213.38	-86.98	-169.86	108.43	10
-161.13	-576.90	1184.33	-34.48	-212.22	91.40	8
-40.28	-502.69	1105.96	12.02	-206.91	47.21	10
74.71	-470.70	1159.18	1.56	-132.84	21.00	9
-92.77	-414.06	1300.05	-25.12	-120.88	21.76	8
-167.97	-436.28	1252.44	-71.69	-116.64	42.94	10
-145.75	-680.66	1221.68	-74.43	-121.28	75.26	8
-326.17	-573.49	907.96	-27.47	-148.59	74.04	10
-320.80	-506.10	914.79	-20.23	-162.20	110.32	9
-188.72	-348.39	979.00	-38.33	-133.18	49.10	10
-355.22	-437.99	999.27	-31.43	-146.12	-3.02	8
-252.93	-619.63	1218.51	-37.57	-175.35	-12.33	10
-208.25	-259.77	1105.47	39.06	-184.91	7.20	9
-208.25	-271.48	1154.30	-26.03	-196.01	27.22	10
-172.12	-358.40	1167.97	-87.19	-199.65	72.85	8
-78.37	-372.31	1250.49	-105.29	-192.66	75.68	10
-17.09	-570.31	1365.72	-87.10	-165.47	58.32	8
-215.09	-526.37	1303.47	-66.96	-123.69	41.56	11
-241.46	-614.26	1187.99	-35.28	-152.89	42.94	8
-235.84	-325.68	851.81	32.50	-171.60	68.36	10
-115.48	-427.49	1050.78	15.44	-165.59	70.56	8
-226.07	-613.77	1152.10	67.17	-154.42	44.25	11
-259.28	-420.90	1048.34	127.20	-178.86	97.02	8
-97.66	-151.86	1094.73	102.23	-183.01	112.46	10
-229.00	-49.56	1009.03	47.97	-159.61	139.74	8
50.29	-315.92	1255.13	-39.55	-168.58	178.01	10
74.71	-486.57	1301.03	-4.06	-116.12	183.93	9
-57.37	-409.91	1098.88	5.25	-107.42	194.34	10
-41.02	-460.94	1044.92	35.77	-136.44	214.66	8
75.20	-308.59	970.95	93.29	-136.51	217.29	10
39.55	-297.61	1024.17	156.40	-109.28	200.29	8
-253.91	-576.42	998.78	195.65	-115.39	166.66	11
-42.24	79.83	763.92	231.66	-143.22	204.28	8
2.44	44.43	971.92	94.51	-132.54	83.92	10
-52.98	-131.59	1118.16	28.78	-89.02	12.82	8
-36.38	-305.66	1267.58	50.57	-46.08	23.32	8
-95.70	-133.06	965.33	12.51	6.77	74.98	11
-186.28	-511.72	982.91	-148.80	-3.51	91.61	8
-407.23	-607.18	922.85	-206.02	-30.70	117.46	8
-468.02	-650.88	1011.23	-136.81	-97.17	145.32	10
-344.24	-510.01	1082.03	-49.74	-175.23	142.58	9
1.22	-218.02	980.71	-36.59	-189.27	124.54	10
32.71	-312.99	1071.29	-98.75	-137.54	92.74	8
75.68	-221.68	1022.46	-61.19	-136.26	16.11	10
-51.03	-208.98	1065.19	-95.64	-93.87	5.71	8
-114.50	-263.92	1123.05	-133.45	-130.92	19.78	11
-183.11	-385.25	1206.05	-125.85	-152.80	58.47	8
-160.64	-379.88	1277.83	-136.78	-149.26	62.74	10
-297.12	-489.01	1217.77	-129.27	-167.97	22.80	8
-239.50	-300.54	1098.63	-92.68	-173.34	23.19	11
-212.16	-422.36	1208.50	-119.60	-183.78	32.53	10
27.83	-530.52	1181.15	-92.56	-176.03	38.82	8
-41.02	-447.75	1111.82	-25.73	-125.06	58.59	10
-131.35	-245.12	1010.25	-16.11	-147.19	24.60	8
-194.58	-318.36	1002.93	-44.19	-170.87	10.38	11
-4.88	-376.95	1051.03	-95.79	-203.28	7.72	8
125.24	-574.22	1131.84	-93.14	-185.55	-12.21	8
67.38	-617.19	1017.33	-108.86	-105.65	-48.95	10
-378.91	-742.92	1140.63	-78.19	-78.06	-48.89	8
-449.71	-573.24	1085.94	35.37	-151.21	53.71	11
-283.69	-232.18	1142.58	33.87	-179.05	95.43	8
95.95	-316.89	1425.78	38.33	-199.07	55.97	10
27.10	-238.04	1093.02	54.53	-91.86	11.75	8
-293.21	-167.72	982.18	67.41	-68.30	6.62	11
-351.32	-181.64	1075.68	18.07	-137.82	27.47	8
-194.34	-125.98	1107.42	-38.36	-143.62	59.94	10
-187.26	-291.26	1142.33	-54.63	-116.15	54.72	8
-276.12	-409.18	1107.67	-71.72	-131.20	54.63	10
-216.31	-448.24	1142.09	-90.30	-158.05	101.07	9
-219.73	-467.53	1004.64	-41.02	-171.60	97.93	10
-228.76	-469.24	1021.97	-20.84	-186.10	74.65	8
-206.05	-576.17	1098.14	-7.08	-164.37	92.83	10
-198.73	-423.10	1089.36	35.13	-172.55	89.23	8
-153.32	-392.82	1197.75	21.33	-174.59	87.16	11
-153.08	-280.76	1115.23	7.63	-159.18	80.99	8
-144.29	-202.64	1116.94	-53.22	-138.85	86.12	10
-286.38	-292.72	1024.66	-97.38	-166.23	108.12	8
-89.11	-254.64	1083.98	-134.86	-212.25	143.10	11
38.33	-74.22	1052.98	-87.98	-183.69	124.02	8
-164.06	-85.94	1054.93	-79.44	-166.20	127.38	10
-279.30	-381.59	1261.47	-77.88	-204.13	128.27	8
15.87	-625.00	1199.22	-16.27	-204.53	116.82	10
103.52	-282.71	1044.19	45.10	-148.99	101.56	9
-93.51	-341.55	1051.27	-16.14	-142.18	38.97	10
-134.03	-422.36	1078.61	-103.91	-129.91	49.47	8
-167.72	-713.13	1243.90	-122.07	-122.83	67.90	10
-187.99	-737.06	1197.75	-113.13	-105.41	141.97	11
-79.35	-733.64	1133.79	-26.28	-123.44	155.58	8
-107.42	-493.16	987.30	-1.16	-117.86	178.99	10
-56.88	-495.36	1101.81	-6.35	-127.11	246.86	8
4.15	-424.80	1057.86	19.10	-128.27	244.17	10
40.28	-338.87	1010.01	25.97	-115.69	223.72	9
11.23	-59.33	988.28	27.04	-105.35	181.18	10
38.57	-23.68	1043.46	-13.67	-116.94	137.88	8
219.73	-204.10	1215.33	-32.59	-102.48	140.59	8
109.13	-169.19	1041.50	3.42	-32.47	169.65	10
-202.64	-579.10	1264.40	-55.24	-41.60	207.06	11
-93.51	-582.76	1084.72	-57.19	-99.70	246.64	8
-212.89	-384.03	1083.01	-54.84	-106.29	214.97	8
-229.25	-333.50	1118.16	-71.53	-131.81	179.57	10
-135.50	-226.81	1151.12	-121.49	-165.01	148.28	11
125.98	-466.55	1354.25	-146.55	-154.75	134.92	8
-39.06	-452.39	1132.08	-110.11	-85.57	79.86	10
-240.72	-494.38	1193.60	-101.72	-95.83	56.88	8
-108.89	-508.54	1180.42	-73.94	-135.74	35.37	10
-103.27	-470.70	1146.24	-66.53	-119.48	59.69	9
-87.89	-608.40	1260.25	-108.37	-136.81	135.99	10
128.66	-726.56	1358.64	-50.63	-140.11	208.04	10
303.71	-792.24	1317.87	47.15	-68.02	196.26	8
-68.36	-776.61	1193.60	62.65	-54.84	208.16	11
-163.57	-785.40	1014.16	162.23	-95.03	256.47	8
-191.65	-616.46	811.04	282.23	-126.89	235.14	10
-116.94	-415.28	700.20	321.53	-158.39	150.85	8
-279.54	-296.14	754.15	192.90	-188.51	80.63	10
-57.86	-227.54	887.94	80.08	-213.96	6.47	9
42.97	-261.96	1117.19	65.40	-184.57	-14.31	10
-73.73	-151.12	1108.89	67.17	-141.91	39.31	8
-47.12	-261.96	1258.54	31.49	-181.24	106.17	8
-67.87	-446.04	1329.35	20.08	-175.75	130.16	10
-141.36	-363.77	1078.61	10.01	-174.77	67.20	9
-182.37	-313.96	1008.06	-10.07	-186.46	-3.39	8
-119.14	-275.63	1104.49	-29.30	-216.00	-43.79	8
50.78	-354.98	1140.14	-12.39	-213.81	-34.94	10
141.85	-138.92	1025.39	36.80	-180.08	18.74	8
162.84	-26.61	1102.54	-28.26	-139.92	-6.90	11
-204.35	-135.74	1017.58	-111.85	-118.62	4.88	8
-191.16	-259.28	1039.55	-136.99	-182.53	60.21	10
44.43	-552.49	1100.59	-96.59	-152.83	70.19	8
27.34	-459.47	958.50	-87.55	-127.29	71.50	11
-60.55	-378.17	985.11	-103.70	-163.36	81.54	8
82.03	-474.61	1152.34	-133.91	-198.73	95.86	10
75.44	-446.78	1073.97	-118.87	-176.67	75.13	8
-198.97	-642.58	1006.84	-96.07	-126.89	42.27	10
-253.66	-597.41	993.16	-47.73	-148.32	19.62	9
-95.70	-404.79	1129.15	-33.75	-160.98	19.96	10
99.12	-262.45	1342.04	-64.64	-200.96	14.37	8
127.93	-218.51	1285.16	-138.70	-199.55	9.31	10
-62.26	-475.34	1176.27	-202.58	-214.84	-2.75	9
-14.89	-725.59	1172.61	-157.47	-217.59	18.22	10
20.51	-573.24	1048.83	-131.99	-154.69	41.29	8
13.43	-531.01	1065.67	-145.90	-114.32	18.25	10
-114.75	-547.85	1162.35	-151.43	-126.50	18.01	8
238.04	-537.11	1321.04	-131.74	-137.24	27.59	11
-186.04	-554.69	1339.11	-66.93	-81.97	-24.26	8
-221.19	-440.92	1140.14	-1.71	-146.42	-10.41	10
80.08	-400.15	1116.70	-11.11	-183.26	-8.24	8
173.58	-267.82	1132.32	-70.80	-137.27	-20.02	10
-41.99	-45.41	1045.17	-179.50	-181.98	55.39	9
112.30	-726.56	1226.81	-185.64	-198.15	82.06	10
57.13	-516.60	1107.67	-104.25	-141.24	73.97	8
-76.66	-284.67	1142.58	-105.50	-112.40	24.38	10
-47.36	-505.86	1206.05	-153.02	-138.67	21.39	9
-64.94	-885.50	1279.30	-111.97	-116.06	105.10	10
-83.01	-731.20	1204.83	-5.55	-144.81	83.65	8
53.47	-475.59	1183.11	5.00	-159.27	39.89	10
-16.36	-453.13	1217.29	-46.81	-146.76	6.16	8
-174.80	-432.37	1043.21	-93.05	-138.64	18.89	9
-17.58	-653.81	1229.98	-111.97	-157.62	76.87	10
54.93	-603.52	1311.28	-106.75	-108.58	59.88	8
-123.05	-447.75	1269.29	-163.12	-102.63	70.07	10
-231.93	-400.15	1200.44	-209.35	-159.79	103.27	11
-285.16	-734.38	1280.27	-205.44	-182.22	88.65	8
-242.43	-818.36	1275.39	-152.04	-176.06	76.39	10
-92.53	-541.26	1211.43	-96.98	-172.49	75.13	8
-117.19	-639.40	1219.24	-97.90	-176.36	-21.97	10
-83.50	-751.71	1196.04	-65.37	-161.41	-62.53	9
-66.65	-851.07	1212.89	-17.73	-138.52	-101.56	10
-300.29	-857.67	1170.65	-12.60	-169.13	-110.87	8
-180.18	-998.29	1300.29	9.28	-198.52	-99.70	10
-52.00	-979.00	1250.73	52.43	-184.08	-56.27	10
-107.42	-806.88	1083.74	118.53	-178.44	-22.31	9
-202.64	-713.13	1074.71	109.65	-191.56	39.58	10
-78.86	-615.48	1161.87	73.00	-208.37	98.75	8
-28.81	-546.14	1260.50	24.23	-216.16	158.08	10
112.55	-475.34	1205.32	5.55	-223.02	101.38	9
176.76	-481.93	1167.24	-12.42	-184.20	36.38	10
-82.52	-628.17	1299.56	-49.38	-126.86	41.29	8
-109.13	-620.36	1170.41	-40.13	-157.93	87.13	10
-21.73	-603.03	1209.47	-17.40	-191.04	101.78	8
54.44	-619.38	1380.37	-19.35	-171.20	107.24	11
83.50	-577.15	1303.96	30.76	-158.17	85.02	8
-2.20	-509.52	1200.68	54.26	-145.29	52.92	10
-247.31	-571.29	1224.12	35.58	-145.17	58.78	8
-108.15	-507.57	1240.23	17.33	-166.32	70.19	8
-187.50	-579.35	1343.26	49.93	-138.79	39.40	11
-101.07	-458.25	828.61	168.76	-122.10	-2.53	8
-24.66	-376.22	1045.41	-5.65	-156.95	-37.84	10
-77.15	-459.47	1283.69	-65.77	-159.55	-13.89	8
-149.66	-455.32	1253.17	-83.59	-174.47	13.73	11
17.82	-479.74	1306.40	-141.05	-183.29	73.88	8
93.02	-643.80	1255.86	-186.49	-168.24	115.14	10
39.31	-545.17	1309.81	-224.61	-131.13	148.16	8
-86.91	-494.63	1151.12	-176.06	-112.46	155.67	10
-86.91	-670.90	1160.40	-173.31	-124.60	149.44	11
-125.49	-826.42	1212.65	-166.78	-123.44	160.03	8
-53.71	-648.93	1253.91	-135.16	-132.60	140.26	10
26.86	-736.33	1272.95	-141.51	-136.44	107.30	8
6.59	-658.94	1280.52	-141.05	-121.37	24.48	11
-146.24	-676.76	1254.88	-146.27	-109.44	-38.27	8
-300.05	-577.64	1171.39	-122.31	-122.28	-97.44	10
-383.30	-843.99	1282.96	-162.90	-164.73	-62.77	10
-72.75	-1051.51	1396.48	-189.39	-179.93	15.75	8
-18.80	-975.83	1308.59	-145.63	-126.71	37.96	11
-202.39	-863.28	1353.27	-114.11	-128.63	83.34	8
-146.73	-836.91	1094.73	-95.25	-139.04	95.49	10
-84.96	-1053.47	1287.11	-182.37	-158.97	112.79	8
-175.78	-1086.67	1174.07	-128.75	-155.03	96.41	10
-129.15	-943.36	1163.57	-53.96	-143.77	51.76	11
-208.01	-913.57	1210.69	-17.94	-136.14	13.00	8
-208.50	-1000.24	1296.63	-2.04	-149.99	-13.12	10
-212.16	-1031.25	1318.36	33.78	-167.82	-30.21	8
-186.28	-863.77	1282.23	36.25	-183.23	-40.86	11
-119.38	-850.59	1271.48	20.17	-179.20	-32.81	8
-128.42	-939.45	1347.66	-25.51	-164.76	-6.59	10
-195.07	-863.28	1303.22	-41.69	-155.21	25.63	8
-255.62	-791.99	1241.46	-54.08	-165.62	37.38	10
-220.21	-808.84	1299.07	-70.28	-183.47	35.19	9
-132.08	-814.21	1302.25	-75.41	-180.76	41.56	10
-77.15	-961.67	1326.66	-68.63	-151.06	39.79	8
-185.79	-861.57	1245.85	-50.90	-148.96	39.12	10
-106.20	-846.68	1190.19	-38.76	-162.87	22.89	9
-122.31	-937.01	1260.74	-33.78	-150.33	20.45	10
-154.79	-966.80	1316.89	-24.05	-160.86	27.83	8
-113.77	-857.67	1333.74	-15.69	-172.85	23.71	10
-119.87	-823.73	1295.65	-18.16	-163.97	32.84	8
-175.78	-1010.50	1364.01	-24.51	-158.69	40.83	11
-225.83	-957.76	1268.55	-18.74	-148.83	43.98	10
-271.00	-847.90	1219.73	-6.56	-150.97	54.66	8
-243.65	-835.45	1255.37	-19.71	-175.66	49.35	10
-113.04	-823.73	1279.54	-38.57	-185.36	43.12	8
-161.87	-900.15	1326.17	-73.15	-168.03	39.55	11
-229.49	-910.89	1327.15	-73.82	-169.25	51.57	8
-262.21	-926.76	1291.26	-28.93	-179.90	51.67	10
-173.10	-837.65	1281.74	-10.44	-189.03	37.23	8
-206.30	-833.50	1291.75	-27.31	-175.69	25.82	11
-177.00	-894.04	1334.47	-41.11	-186.13	21.58	8
-101.56	-849.12	1291.99	-40.04	-189.82	18.16	10
-116.21	-865.48	1281.74	-38.60	-172.82	17.33	8
-157.71	-924.56	1297.36	-47.94	-167.27	30.55	10
-115.97	-953.61	1323.73	-49.71	-156.37	34.79	9
-187.01	-864.75	1247.56	-48.61	-150.82	36.65	10
-197.75	-907.47	1256.35	-52.25	-159.00	42.33	8
-210.21	-889.89	1273.68	-45.47	-167.91	43.49	10
-161.87	-886.47	1326.17	-43.49	-175.11	41.29	9
-201.90	-916.26	1301.03	-48.49	-164.15	43.00	10
-218.75	-925.54	1301.03	-42.36	-166.11	39.00	8
-190.67	-820.07	1286.38	-37.35	-174.04	-5.31	10
-135.99	-686.28	1304.69	-43.95	-165.34	-49.96	8
-134.28	-788.57	1451.42	-28.66	-158.45	-186.86	11
-303.96	-507.32	1539.79	81.15	-50.78	-335.88	10
-1255.62	-614.26	1425.54	189.67	-63.08	-456.15	8
-688.48	52.25	938.96	331.54	-255.25	-493.59	10
-719.97	-43.95	1131.10	189.85	-353.73	-649.26	8
-831.30	65.67	1101.32	89.72	-502.53	-737.82	11
-464.11	-339.11	1231.20	41.14	-559.05	-750.73	8
-287.11	-468.26	1115.97	32.01	-652.44	-790.56	10
139.16	-579.35	954.59	32.62	-713.01	-760.10	8
364.99	-1032.71	1000.98	27.07	-649.93	-687.35	11
756.10	-1037.84	916.26	-13.79	-517.09	-546.20	10
652.59	-717.04	1214.11	25.45	-369.29	-389.53	8
397.95	-609.13	1192.14	-3.48	-225.19	-289.09	10
246.83	-583.01	1183.84	-30.27	-174.96	-162.48	8
140.14	-580.32	1219.24	-56.82	-179.05	-47.09	11
122.31	-590.09	1134.28	-52.55	-165.92	-30.88	10
138.67	-653.32	1129.64	-19.74	-187.19	-56.46	8
271.48	-796.39	1231.45	3.94	-187.38	-129.18	10
234.13	-816.41	1145.02	72.08	-160.68	-177.28	9
67.38	-702.15	818.12	92.90	-133.27	-166.08	10
6.35	-478.76	1015.63	34.97	-98.51	-126.46	8
-131.84	-423.34	1115.23	61.98	-151.18	-50.60	10
3.17	-562.01	1165.77	72.72	-180.76	-24.35	8
-76.42	-82.28	969.73	78.98	-144.84	3.60	9
2.44	66.41	1248.05	7.97	-174.01	-32.93	10
45.41	-86.43	1362.30	-48.31	-137.88	-37.32	8
4.15	-514.16	1295.90	4.76	-107.70	-66.53	8
-41.50	-373.54	1093.02	16.14	-82.34	-73.39	10
-250.73	-343.99	1182.13	-24.05	-58.23	-84.59	9
-334.23	-230.96	1278.81	-82.92	-99.88	-64.00	10
-358.15	-445.56	1411.87	-134.83	-152.77	-19.29	8
-307.37	-521.00	1287.11	-120.42	-182.71	-17.27	10
-235.35	-821.04	1179.20	-24.90	-112.40	-13.85	9
-528.81	-476.32	991.70	8.30	-125.61	-17.70	10
-374.02	-490.23	1113.77	-4.21	-183.41	9.43	8
-99.61	-552.98	1101.07	-3.85	-162.57	26.55	10
-546.39	-191.16	930.66	51.39	-150.12	-8.94	8
-442.38	-116.21	1017.33	-36.74	-221.80	56.27	9
-94.73	-202.39	1197.75	-72.33	-226.32	87.77	10
-36.13	-103.52	1106.20	-118.90	-175.26	95.46	8
-86.18	-247.07	1031.25	-136.38	-171.05	87.95	10
-134.77	-284.42	1076.17	-111.39	-160.80	47.88	8
-399.66	-403.56	1266.11	-132.29	-146.48	70.65	11
-163.82	-346.92	1268.80	-128.85	-204.65	66.68	10
-28.08	-389.89	1273.68	-141.72	-162.20	34.24	8
-171.88	-654.54	1270.02	-108.34	-118.01	-14.74	10
-376.22	-806.15	1226.81	-71.29	-122.71	-33.66	9
-415.04	-686.28	1093.51	1.56	-135.77	-37.14	10
-400.88	-672.85	1103.03	11.32	-160.55	-1.37	8
-304.20	-520.51	1078.86	-1.95	-194.18	44.49	10
-243.90	-392.09	1200.20	-46.33	-219.12	63.75	8
-214.36	-337.89	1222.41	-84.84	-217.22	52.83	11
-140.38	-358.40	1229.25	-109.01	-193.12	35.52	8
-131.84	-406.25	1274.90	-139.19	-176.42	35.03	10
-175.29	-391.36	1277.59	-164.22	-161.59	36.65	8
-231.20	-428.47	1352.54	-198.97	-160.68	46.33	11
-306.64	-663.82	1333.01	-204.96	-171.23	50.35	8
-140.14	-623.78	1210.21	-203.43	-202.67	76.90	10
-178.71	-722.90	1265.87	-212.65	-168.33	60.76	10
-206.05	-868.65	1364.75	-169.34	-171.17	25.24	8
-278.56	-813.72	1269.78	-91.09	-163.79	0.06	11
-364.26	-562.01	1144.78	-100.34	-177.98	-2.56	8
-322.27	-747.80	1327.88	-126.25	-207.24	-10.07	10
-383.06	-614.01	1226.32	-95.43	-222.66	7.57	8
-214.84	-646.97	1330.81	-119.08	-231.35	23.25	10
-199.71	-782.71	1303.22	-109.41	-217.77	-53.59	9
-264.65	-790.28	1186.52	-137.97	-192.38	-111.45	10
-365.97	-679.93	1114.01	-252.38	-205.87	-91.37	10
-222.66	-870.36	1308.11	-287.48	-238.86	-40.80	8
9.28	-987.06	1368.65	-278.66	-227.17	-23.71	11
-325.93	-787.84	1276.86	-215.79	-185.58	8.00	8
-297.36	-989.50	1397.71	-237.49	-250.76	56.46	10
8.30	-1124.76	1198.00	-186.86	-272.25	69.58	8
-75.93	-1002.69	1157.96	-120.24	-239.14	54.78	10
-166.26	-732.67	1160.16	-82.46	-227.02	65.34	11
-139.16	-737.55	1220.95	-94.88	-239.96	65.58	8
109.37	-933.59	1294.43	-81.42	-226.44	81.33	10
33.94	-988.04	1344.73	-102.84	-170.35	95.58	8
-121.83	-1067.63	1297.61	-176.88	-165.37	58.62	11
17.33	-1014.89	1272.46	-270.32	-181.46	6.20	8
-9.52	-1231.93	1331.05	-344.36	-162.84	-19.44	10
-149.41	-1365.48	1234.62	-300.93	-200.13	-46.51	8
-43.95	-1344.48	1223.14	-264.98	-199.10	-70.89	10
-75.20	-1526.61	1276.86	-205.38	-169.59	-58.56	11
-28.81	-1420.65	1209.47	-114.17	-173.61	-23.93	8
76.17	-1380.62	1221.92	-86.67	-154.05	-45.01	10
-231.45	-1214.36	1168.46	-5.86	-110.53	-108.73	8
-315.43	-1091.06	1136.23	17.82	-158.48	-72.11	11
26.61	-850.59	1029.54	-31.80	-194.92	54.90	8
250.73	-1193.85	1275.39	-141.63	-144.90	96.77	10
-6.84	-1557.86	1312.74	-147.77	-132.93	16.51	10
-43.70	-1486.57	1274.66	-129.09	-164.55	-37.32	8
-21.73	-1322.27	1282.47	-137.63	-105.65	-49.87	11
-272.46	-1270.75	1257.32	-161.16	-104.95	-40.68	8
-319.34	-1511.23	1232.18	-167.11	-145.42	6.77	10
-7.81	-1654.30	1125.24	-123.23	-178.71	27.53	8
-114.99	-1451.90	1098.88	-57.65	-124.97	10.35	10
-368.90	-1171.88	1044.19	-13.28	-133.54	2.04	11
-168.21	-1139.89	1149.17	-60.58	-203.74	39.31	8
-52.49	-1149.66	1151.37	-122.68	-185.00	79.74	10
-77.15	-1242.43	1242.68	-171.20	-158.23	110.23	8
-192.87	-1397.22	1262.70	-187.99	-187.04	113.77	11
116.46	-1497.31	1282.47	-196.96	-237.15	92.13	10
14.89	-1467.53	1232.67	-190.92	-164.25	35.71	8
-250.73	-1607.18	1204.10	-165.80	-124.42	13.24	10
-208.25	-1719.97	1163.09	-107.45	-169.86	15.41	8
-113.77	-1598.14	1049.07	-18.55	-165.68	-26.82	11
-242.92	-1412.60	982.67	34.48	-144.44	-22.98	10
-271.00	-1388.18	1025.63	12.18	-156.92	4.24	8
-265.38	-1341.55	991.94	-29.85	-194.03	48.40	10
-51.03	-1337.65	1098.63	-50.51	-199.34	64.88	9
-112.55	-1491.46	1074.22	-73.30	-179.53	50.96	10
-117.43	-1400.15	1069.09	-108.37	-198.36	38.24	8
-100.34	-1452.64	1110.84	-135.01	-198.33	41.38	10
-51.76	-1359.86	1125.98	-152.71	-195.62	46.60	10
-49.56	-1445.56	1138.18	-173.34	-180.18	24.35	9
-139.89	-1559.33	1135.25	-173.13	-174.68	-12.21	10
-150.15	-1630.37	1132.57	-117.52	-193.97	-6.74	8
-81.54	-1622.80	1011.96	-61.89	-212.62	-1.40	10
27.83	-1666.50	1085.69	-44.31	-199.37	12.63	9
-17.33	-1494.38	998.05	2.81	-163.82	56.92	10
-87.16	-1383.06	1094.73	26.86	-155.88	84.50	8
-109.62	-1552.49	1131.35	55.82	-180.57	56.46	10
-178.71	-1497.56	1108.89	103.42	-212.92	5.92	8
-129.39	-1395.02	1078.37	111.08	-208.98	16.88	11
-100.83	-1291.99	1066.89	59.20	-192.54	30.46	8
-78.86	-1321.04	1105.47	27.01	-181.70	40.10	10
-93.26	-1495.85	1148.93	-30.03	-191.62	27.47	10
4.64	-1677.98	1160.89	-19.35	-187.53	-4.52	9
-44.43	-1687.50	1053.96	13.73	-158.63	-49.56	8
-65.19	-1581.79	922.61	32.14	-146.55	-76.84	10
-167.97	-1524.90	953.13	53.86	-129.30	-27.95	8
-243.41	-1377.93	1046.63	65.00	-148.07	8.76	10
-109.62	-1306.64	1199.46	106.87	-180.27	43.95	9
-113.53	-1259.77	1273.19	172.76	-157.32	9.61	10
-250.98	-1224.37	1399.66	224.95	-150.05	-60.00	10
-378.66	-1133.30	1284.18	275.82	-184.88	-107.09	8
-292.97	-881.35	1095.21	288.02	-238.74	-122.99	10
-119.14	-930.91	1213.62	228.42	-265.29	-192.29	11
-208.01	-979.98	1185.55	190.92	-289.06	-324.04	8
-297.36	-916.99	1100.34	143.62	-330.47	-365.78	10
-30.76	-1007.32	1242.68	54.38	-389.47	-397.03	10
179.20	-1088.87	1333.50	19.50	-375.85	-426.85	9
75.68	-1217.29	1268.80	21.21	-361.15	-470.92	10
271.24	-1235.84	1233.89	8.42	-355.41	-441.53	8
441.65	-1067.87	1132.81	30.79	-330.93	-387.36	10
430.42	-1179.69	1178.96	40.34	-286.13	-350.07	10
372.80	-1011.72	1125.98	108.67	-226.26	-323.67	9
513.92	-945.56	1183.84	103.49	-202.27	-288.73	10
336.91	-732.18	1106.93	80.54	-139.19	-226.17	10
214.36	-780.27	1027.10	29.72	-110.11	-164.40	8
278.56	-836.43	1065.43	73.03	-115.33	-158.14	11
290.53	-482.42	896.73	70.16	-112.03	-161.65	8
205.81	-678.22	1093.26	27.59	-110.02	-142.43	10
496.09	-646.73	1148.68	3.02	-127.99	-77.24	10
356.93	-818.85	1193.85	58.29	-84.87	-64.42	8
195.07	-261.47	912.60	136.54	-77.85	20.72	9
274.41	-110.11	981.45	30.76	-111.27	23.53	10
117.68	-64.94	1223.63	-38.97	-108.15	6.35	8
-33.45	-268.80	1296.63	-91.16	-99.15	41.96	10
311.52	-439.94	1234.86	-133.48	-147.31	26.86	9
-35.16	-458.50	1193.36	-101.93	-82.21	24.81	10
25.63	-276.12	1139.65	-108.40	-161.19	67.02	8
157.71	-429.20	1236.82	-160.10	-205.05	48.13	10
273.44	-892.09	1421.88	-70.37	-176.73	-65.70	8
8.06	-696.29	1102.78	-68.15	-146.88	-80.41	11
106.93	-885.25	1232.42	-171.66	-167.97	-64.27	8
83.50	-855.47	1222.41	-121.28	-129.00	-14.95	10
-96.68	-449.95	1084.23	-113.07	-124.27	-16.30	8
-242.43	-521.24	1220.95	-139.86	-162.26	-55.63	10
-229.49	-508.30	1210.21	-116.36	-189.21	-44.13	9
16.11	-583.50	1190.67	-135.50	-174.74	3.14	10
7.81	-823.73	1422.36	-121.03	-176.03	9.46	8
58.84	-645.02	1300.29	-45.93	-185.46	27.53	10
143.31	-798.58	1387.94	5.55	-180.48	8.39	9
31.49	-1060.79	1352.78	131.26	-173.34	-30.79	10
152.83	-996.83	1094.73	252.38	-177.55	-64.58	8
46.39	-1007.32	1037.60	288.64	-117.25	28.81	10
221.19	-793.95	1023.68	327.58	-108.80	92.80	8
357.18	-555.42	1004.64	339.51	-82.34	126.68	11
57.86	-120.85	789.79	268.31	-48.16	119.57	8
-113.04	-428.71	1159.18	78.67	-98.48	67.32	10
-147.71	-448.00	1041.02	17.24	-93.63	9.89	8
-64.45	-473.14	1017.33	-39.25	-105.47	4.61	11
-51.51	70.07	1040.28	-40.04	-84.44	-6.29	8
-235.35	-447.27	1211.18	-74.58	-122.13	5.40	8
-146.97	-267.82	1145.75	-68.33	-158.60	-13.31	10
-242.43	-604.98	1311.04	-24.14	-137.54	9.16	8
99.37	-753.17	1218.99	83.37	-187.07	49.80	11
145.26	-694.34	1170.65	128.72	-171.54	51.64	8
73.24	-174.80	1067.38	100.01	-177.61	44.25	10
-28.32	-384.52	1256.84	25.51	-171.51	7.26	8
-80.81	-602.54	1300.29	-37.20	-157.99	-41.66	10
-575.93	-118.65	1034.42	172.39	-188.32	-90.33	9
-245.12	-280.52	948.24	101.78	-290.25	-1.65	10
190.43	-564.94	1055.42	-5.04	-215.79	46.05	8
48.34	-347.41	876.95	36.59	-151.58	40.22	10
-53.22	129.15	858.64	-12.51	-184.91	56.00	8
47.61	-41.75	939.45	-67.72	-165.77	97.72	9
-68.85	-55.66	969.48	-100.83	-116.76	94.76	10
-72.75	-188.23	1026.86	-156.19	-150.91	67.99	8
58.59	-287.60	1095.95	-168.09	-174.84	22.34	10
62.50	-175.29	1201.90	-164.34	-177.70	-35.00	9
-249.27	-324.71	1298.34	-159.09	-179.63	-111.66	10
-431.40	-536.87	1360.60	-125.73	-285.46	-202.03	8
-338.87	-456.79	1217.29	-86.85	-384.31	-232.36	10
-233.15	-573.97	1151.61	-108.25	-469.18	-299.44	8
-70.80	-561.28	1120.85	-101.29	-517.91	-374.21	11
-95.95	-449.95	1015.63	-84.53	-505.22	-404.05	10
-72.51	-552.98	1077.88	-71.93	-466.52	-378.94	8
-144.04	-529.79	967.29	-58.56	-437.26	-330.14	10
-103.52	-639.65	1004.39	-60.67	-402.83	-217.50	9
-5.62	-289.79	996.58	-25.05	-316.99	-129.12	10
-175.05	-136.47	1062.99	-68.15	-286.04	-47.27	8
-118.65	-129.88	1106.20	-122.28	-322.27	-13.40	10
-56.64	-439.45	1191.41	-143.59	-385.47	-59.69	10
22.46	-514.89	1137.45	-114.35	-383.97	-49.35	9
161.62	-510.25	1044.92	-91.98	-379.18	-44.13	10
314.70	-221.92	984.38	-93.29	-346.92	-25.39	8
260.01	-364.01	1140.14	-110.05	-281.01	7.84	10
255.13	-463.13	1099.37	-74.83	-246.80	-7.78	8
269.78	-489.50	1146.97	-20.26	-244.78	-39.00	11
88.87	-359.38	968.02	112.92	-195.80	-71.75	8
-97.66	-143.31	839.36	75.47	-207.79	-20.45	10
35.40	-150.15	965.58	21.27	-222.20	4.49	8
91.06	-161.13	926.03	5.49	-218.81	-36.50	9
89.60	-588.87	1019.04	-65.95	-174.10	-50.45	10
192.14	-774.41	1062.26	-69.52	-211.82	-16.36	8
264.16	-580.08	1096.44	35.52	-224.15	40.07	10
294.92	-196.78	1150.39	156.95	-146.88	49.65	8
68.36	-175.29	794.19	24.08	-148.59	32.32	11
-12.70	-294.68	946.53	-92.32	-169.65	37.75	8
169.19	-534.18	1128.42	-76.69	-190.52	42.51	8
210.45	-513.43	983.89	20.17	-146.06	15.87	10
89.60	-305.42	825.93	80.47	-137.15	16.02	8
69.09	-35.89	688.23	38.27	-162.26	-1.40	11
-2.93	71.78	732.67	-115.02	-164.03	-0.73	8
77.64	-108.40	883.54	-229.16	-185.94	43.30	8
65.67	-253.91	943.85	-279.24	-192.02	51.18	10
-24.41	-327.64	1055.66	-311.34	-239.93	77.39	9
227.54	-184.08	1187.01	-296.51	-267.58	82.15	10
-3.91	-116.21	1171.63	-297.85	-240.91	21.06	8
82.03	-461.67	1218.02	-317.17	-254.55	47.55	10
158.20	-656.98	1127.44	-360.72	-227.63	107.27	8
195.80	-964.11	1238.04	-379.30	-203.89	157.65	11
515.63	-853.27	1372.07	-287.41	-196.38	164.40	8
323.49	-645.75	1187.26	-186.52	-159.52	124.85	10
302.00	-624.27	1172.36	-214.94	-163.09	149.69	10
354.00	-482.67	1155.03	-243.35	-164.25	93.66	8
-12.94	-571.04	1073.00	-265.78	-156.13	64.21	11
82.52	-1123.78	1164.55	-326.72	-195.16	91.46	8
305.42	-1159.42	1197.51	-311.34	-171.26	114.23	10
369.14	-877.20	1112.06	-240.02	-136.38	96.80	10
396.97	-672.85	1083.25	-235.14	-146.76	31.71	9
18.07	-857.42	1115.97	-299.87	-133.36	-46.94	10
135.99	-1421.63	1177.98	-237.76	-165.99	-3.81	8
219.24	-1397.71	1184.08	-103.03	-191.86	-36.93	10
203.13	-1090.58	1103.76	-62.13	-187.38	-54.20	10
117.43	-1029.05	1173.58	-59.39	-175.93	-46.54	9
3.91	-1129.88	1262.21	-52.09	-162.84	-60.49	10
32.96	-1293.95	1092.29	-21.33	-192.23	-134.09	8
53.71	-1214.84	943.12	-25.18	-211.24	-161.71	10
347.17	-1078.61	1067.38	11.78	-233.73	-105.68	9
370.12	-876.22	1145.75	55.79	-208.19	-27.95	10
504.39	-582.03	1105.96	-8.24	-165.53	-53.53	10
130.37	-647.46	1374.27	-111.79	-123.14	-29.24	8
212.16	-826.17	1266.85	-134.86	-132.35	-19.01	10
204.59	-996.34	1290.28	-154.82	-159.27	-63.84	9
123.05	-1096.92	991.21	-125.70	-151.40	-55.33	10
81.30	-1080.81	1133.54	-194.43	-211.24	-26.31	8
209.47	-1193.12	1188.48	-195.92	-251.46	-45.62	10
191.41	-1254.15	1313.23	-208.77	-207.82	-2.20	11
15.63	-1063.48	1340.82	-163.06	-146.48	38.91	8
-79.10	-821.53	1337.89	-143.62	-167.69	61.74	10
125.73	-932.13	1367.92	-161.50	-240.81	32.65	8
312.74	-1110.11	1015.38	-136.87	-275.79	-4.82	10
372.07	-1319.58	1128.91	-180.05	-274.66	-42.66	11
499.76	-1155.03	1030.27	-144.41	-256.53	-46.63	8
389.65	-1181.64	1158.69	-100.92	-201.48	-43.67	10
171.14	-1141.85	1044.43	-70.92	-181.88	7.63	10
350.59	-1114.75	968.51	-85.27	-191.13	26.98	9
284.42	-1031.49	909.18	-69.55	-158.42	-46.11	10
194.82	-1046.88	1051.03	-102.60	-171.20	-90.12	8
276.86	-1087.40	1138.18	-137.51	-187.35	-110.72	10
365.72	-1250.00	1142.33	-168.64	-220.52	-100.22	8
405.76	-1178.96	1250.24	-139.25	-210.21	-52.12	11
490.48	-1180.18	1167.24	-113.28	-164.67	-24.72	10
221.44	-1469.24	1192.87	-100.68	-174.56	-28.75	8
670.65	-1523.93	1096.92	-17.03	-199.28	37.26	10
538.09	-1162.84	1084.47	87.19	-133.27	13.64	11
308.11	-1124.02	1115.72	81.42	-91.95	-4.91	8
158.69	-999.76	1033.94	32.71	-127.20	-22.31	10
97.41	-1000.24	1124.02	-54.35	-161.56	-4.97	8
195.56	-1176.51	1015.14	-93.60	-173.31	-12.39	10
198.00	-1401.86	1179.44	-146.27	-188.54	-31.68	9
220.21	-1133.06	1058.11	-110.20	-183.81	60.49	10
383.79	-1169.43	1124.27	-118.96	-205.81	102.51	10
309.57	-1060.06	1085.94	-82.70	-205.11	13.85	8
255.86	-1289.31	1258.30	-99.58	-184.17	15.63	11
282.71	-1462.89	1200.44	-34.61	-194.09	56.18	8
253.91	-1300.05	1083.25	43.15	-220.92	62.65	10
246.83	-849.85	1023.19	-18.89	-273.50	72.72	10
586.43	-1117.43	1101.32	-38.73	-292.88	64.82	8
475.59	-1074.95	1065.43	-86.06	-259.22	-3.17	11
530.52	-1118.41	959.47	-150.85	-253.85	-49.87	8
523.19	-1595.21	1089.60	-183.59	-188.39	-17.58	10
243.16	-1301.03	1081.30	-88.50	-168.64	-13.58	8
367.92	-1113.04	1084.72	-69.82	-228.94	25.18	10
479.98	-1113.77	1038.09	-66.07	-212.01	49.16	11
573.00	-1262.45	1074.71	18.01	-164.86	38.51	8
519.53	-998.05	893.55	66.83	-161.62	25.02	10
448.97	-1062.50	868.65	61.58	-165.62	30.09	8
388.92	-1129.88	918.21	45.29	-182.98	-11.72	11
454.10	-1057.37	1019.78	53.96	-156.71	-87.59	8
417.24	-1071.29	994.38	32.96	-101.23	-190.31	10
72.75	-1076.90	1009.28	-28.69	-46.20	-191.59	8
-96.19	-1003.91	959.96	-69.67	-123.17	-71.35	10
71.04	-811.77	954.59	-122.44	-200.04	-15.59	9
409.67	-967.29	1096.92	-224.15	-258.27	26.12	10
550.05	-1084.72	1051.51	-234.19	-219.54	26.49	8
468.75	-1210.94	1051.51	-241.55	-205.23	59.75	10
610.60	-1417.97	1133.06	-177.06	-218.35	94.12	11
674.32	-1519.29	1063.72	-78.37	-170.75	77.73	8
605.47	-1458.74	997.07	-9.80	-117.65	56.76	10
377.44	-1280.52	930.91	31.19	-139.53	61.80	8
377.93	-964.60	871.58	41.75	-166.23	31.28	10
223.39	-962.65	957.03	-30.76	-211.33	-98.18	9
132.32	-955.57	902.10	-150.63	-223.51	-171.91	10
291.26	-964.84	894.78	-251.86	-201.84	-140.17	8
412.35	-1008.79	983.64	-322.85	-192.26	-97.84	10
373.54	-1037.84	994.87	-366.36	-198.52	-20.66	8
355.71	-1261.96	1053.71	-356.11	-264.86	44.19	11
569.58	-1397.46	1047.61	-255.22	-264.47	77.79	10
860.60	-1564.94	1022.46	-205.20	-243.32	64.51	8
833.25	-1586.18	1002.69	-93.29	-124.42	-29.97	10
571.78	-1682.86	949.71	96.77	-41.08	-164.49	9
209.23	-1601.07	686.28	319.34	-17.58	-261.02	10
181.15	-1468.02	648.44	428.44	-74.46	-256.35	10
294.19	-1438.48	737.30	439.45	-129.30	-195.80	8
446.04	-1129.39	644.78	414.86	-126.28	-144.56	10
375.73	-992.68	656.74	365.45	-137.51	-126.07	9
492.68	-896.00	854.74	374.57	-160.28	-143.34	10
572.75	-660.64	750.24	370.00	-145.02	-156.98	10
579.10	-510.74	777.83	258.94	-104.10	-135.62	8
570.56	-362.55	781.49	135.41	-90.21	-98.69	11
562.26	-404.54	984.38	43.00	-50.69	-44.16	8
287.11	-552.98	1149.90	-3.66	-15.78	-43.58	10
184.81	-622.31	1167.97	-28.11	-44.74	-16.39	8
378.91	-1005.62	1406.01	-10.04	-59.81	-21.27	10
538.57	-834.96	942.63	170.59	-27.04	-96.16	9
528.56	-759.52	1076.66	216.95	68.79	-136.51	8
259.03	-666.26	990.48	275.79	65.67	-218.23	10
121.34	-401.12	1067.63	216.58	21.09	-272.74	10
-21.48	-565.19	1284.67	137.08	4.85	-351.96	9
-290.77	-601.56	1137.45	173.28	-84.32	-328.09	10
-187.01	-614.50	1229.00	165.53	-95.18	-257.81	8
-221.44	-590.82	1071.04	188.26	-82.82	-155.61	10
-297.12	-85.94	914.31	152.10	-127.53	-95.15	8
-126.22	108.64	1033.69	35.49	-178.50	0.64	11
19.29	-110.11	1295.41	-50.23	-261.72	42.51	8
250.49	-223.14	1273.68	-106.11	-264.77	-10.62	10
23.19	-70.80	1199.46	-121.49	-271.27	-1.59	8
283.94	-130.86	1299.07	-132.57	-244.78	15.66	10
-11.96	-187.50	1201.66	-140.93	-220.34	-22.16	9
186.28	-208.74	1095.21	-165.80	-206.12	-11.78	10
-21.48	-311.52	970.46	-107.45	-180.33	-40.28	8
123.05	-521.73	1038.82	-75.90	-205.72	-7.78	10
244.38	-469.73	966.80	-41.90	-162.20	-11.75	9
-28.81	-480.22	1052.25	2.75	-147.03	-16.36	10
-61.77	-290.28	829.35	32.59	-152.44	13.46	8
-10.01	-352.29	901.12	70.92	-168.91	62.07	8
80.32	-284.67	875.00	50.60	-160.25	52.09	10
21.73	-71.29	743.65	34.21	-165.13	49.68	9
124.27	-132.32	867.68	-23.22	-163.39	90.55	8
250.24	-458.98	838.62	-10.56	-140.47	79.74	8
52.00	-368.65	877.20	-65.80	-117.80	75.62	8
-37.84	-445.56	986.08	-123.78	-173.43	86.12	10
126.46	-315.43	1151.37	-113.04	-188.20	72.69	9
30.27	-411.87	1242.19	-84.87	-172.03	15.32	10
-50.29	-231.20	1137.21	-64.18	-172.49	-0.15	8
-2.93	-607.42	1058.11	-103.36	-189.12	-5.74	10
-82.52	-205.08	1049.32	-61.61	-147.86	13.55	9
-153.56	-296.88	1083.01	-1.86	-154.14	32.32	8
-199.22	-319.34	1127.69	-26.64	-175.11	-2.29	10
-153.32	-266.60	1190.67	-85.66	-233.86	34.27	8
184.57	-504.88	1216.31	-111.11	-240.30	37.60	10
274.17	-366.70	1172.85	-77.03	-205.93	-27.47	11
225.59	-189.94	918.21	-107.03	-119.51	-114.41	8
-210.94	-178.47	1027.10	-168.33	-83.50	-118.96	10
34.91	-447.27	1275.39	-134.16	-200.90	-66.38	8
-9.52	-562.26	1226.07	-29.85	-180.45	-88.32	10
-86.67	-245.61	1161.38	31.52	-175.20	-68.60	9
-132.57	-72.02	1024.17	0.27	-189.36	-44.53	10
-160.40	-136.72	915.04	-72.81	-211.06	-24.02	8
-129.15	-516.11	1079.10	-175.84	-262.66	-4.39	8
77.88	-656.49	1293.46	-166.81	-284.24	33.66	11
115.23	-363.28	918.95	-36.77	-217.80	35.25	10
166.75	-333.01	870.85	-55.66	-169.65	41.66	8
172.61	-380.86	969.48	-103.85	-164.03	28.05	8
306.88	-742.19	1006.84	-52.28	-142.67	-8.18	10
-237.79	-394.04	819.34	51.24	-22.86	-48.68	9
-177.73	-340.33	1027.34	-37.32	-109.62	-68.48	10
-264.40	-159.91	1318.36	-49.90	-135.65	-20.32	8
-23.44	-154.30	1519.29	-45.56	-170.17	75.32	10
211.67	-279.54	1481.93	-107.09	-114.35	78.03	8
131.84	-628.17	1200.44	-85.88	-95.98	38.64	11
-99.85	-699.71	1047.85	14.65	-76.75	-36.96	8
-470.70	-387.94	839.60	85.27	-87.31	-59.33	10
-544.92	-545.17	951.66	45.50	-210.45	55.76	8
-120.61	-441.41	783.45	91.37	-248.17	92.56	11
-91.55	37.11	742.68	11.66	-212.68	103.88	8
102.29	-186.04	1043.95	-48.74	-166.50	131.38	8
53.96	-74.46	1139.16	-96.95	-124.69	173.98	10
94.48	-338.13	1206.05	-135.25	-117.10	143.10	8
81.54	-552.00	1203.13	-175.57	-128.85	96.10	11
235.60	-292.48	1287.84	-151.86	-98.27	40.31	10
160.16	-417.97	1253.17	-112.55	-56.76	-2.90	8
-239.26	-477.29	1161.62	-78.83	-83.10	-8.82	8
-464.84	-570.80	954.83	37.78	-146.33	20.48	10
-272.46	-469.97	793.95	88.78	-227.54	58.96	9
-207.52	-295.17	773.44	101.20	-223.57	83.86	10
-131.35	-535.89	992.92	34.03	-210.39	77.61	8
-73.49	-532.96	1067.38	77.79	-193.79	27.01	10
-127.93	-109.13	1014.16	72.63	-174.68	0.95	9
-321.53	-342.77	1231.20	-22.86	-188.45	0.55	10
-211.91	-364.26	967.53	-16.72	-252.81	32.26	8
-64.21	-375.24	1001.46	-24.51	-314.54	34.45	8
55.91	-357.67	1118.16	22.28	-289.43	33.63	8
88.87	-115.72	1074.22	83.13	-266.17	35.77	9
273.68	208.74	1060.30	33.14	-241.82	37.41	10
139.89	-162.60	1174.56	-84.63	-191.96	10.10	8
84.23	-294.92	1016.36	-83.31	-215.97	-30.73	10
-3.66	-451.17	1102.29	-122.31	-214.26	-30.73	8
-96.19	-467.77	1070.31	-78.09	-205.08	-33.91	11
-110.11	-480.47	1111.57	41.11	-207.06	-59.78	8
-62.26	-282.23	1027.34	93.60	-224.43	-83.86	10
51.03	-289.79	771.24	121.09	-228.91	-171.26	8
-197.51	-126.46	899.17	-13.52	-135.35	-171.81	11
-279.79	-21.00	1070.80	-62.77	-193.36	-71.23	8
-191.41	60.55	1011.72	-106.35	-312.10	-94.30	10
-198.97	-49.07	963.62	-148.10	-329.07	-123.72	8
-171.88	-602.78	1190.43	-114.14	-357.73	-124.05	10
51.27	-710.45	1165.53	-82.34	-358.49	-131.20	9
-157.47	-274.90	805.42	-14.22	-307.04	-132.35	10
-180.91	62.99	801.03	-68.27	-289.55	-106.99	8
-25.88	-197.27	1122.07	-147.19	-295.99	-76.54	10
190.92	-631.84	1213.13	-134.34	-258.85	-52.73	8
-65.67	-419.43	1043.70	-10.68	-189.94	-33.63	11
-180.42	-258.79	927.49	36.77	-223.33	-32.29	10
-123.05	33.45	1055.91	5.95	-238.89	-29.75	8
-44.19	-30.27	1055.66	-101.50	-249.54	-58.90	8
-16.85	-523.44	1073.00	-160.37	-230.65	-89.29	11
-54.44	-481.69	945.07	-166.63	-196.38	-146.88	8
-187.01	-352.05	977.78	-91.19	-222.41	-148.10	10
-254.15	-272.71	931.40	-32.84	-242.03	-142.03	8
-132.08	-255.86	980.96	-49.96	-243.90	-132.35	10
40.53	-495.61	1214.36	-20.87	-235.44	-125.34	9
-66.16	-108.64	907.23	57.34	-149.38	-69.06	10
-338.62	37.60	880.13	33.05	-171.11	8.76	8
-74.95	-156.74	1040.28	-35.03	-244.05	50.78	10
80.32	-128.42	1021.97	-85.63	-226.56	39.18	9
69.09	-172.85	1141.11	-110.66	-201.90	17.79	10
-58.59	-437.99	1247.31	-118.01	-214.69	-19.29	8
-47.61	-402.59	1030.27	-30.88	-200.53	-26.67	10
-274.66	-262.21	924.32	28.02	-181.52	-92.68	8
-298.34	-264.89	854.00	62.13	-236.30	-187.07	11
-383.79	-412.60	897.46	72.48	-236.21	-245.64	8
-429.20	-450.44	1055.42	96.10	-253.05	-181.00	10
-172.36	-379.64	882.81	119.57	-256.07	-141.45	8
-338.62	126.95	750.00	165.10	-296.26	-76.87	10
-157.96	117.43	648.44	67.02	-363.22	-61.04	9
-50.78	86.67	870.36	-99.21	-379.24	-120.51	10
80.08	-64.94	1169.19	-139.98	-330.63	-154.54	8
-39.55	-110.11	1137.94	-143.68	-297.24	-145.42	10
-112.55	-21.97	1118.16	-106.02	-270.32	-129.82	9
-239.75	-98.88	1104.49	-82.64	-252.56	-135.50	10
-354.00	-243.65	983.40	-102.91	-254.91	-79.74	8
1.46	-490.97	1090.33	-67.50	-270.60	-50.45	10
-425.78	10.74	794.43	36.07	-222.11	-29.24	8
-386.23	114.99	850.34	-57.28	-313.87	77.18	11
-128.17	-130.13	955.08	-129.55	-353.36	73.12	8
167.72	-737.79	1069.82	-122.59	-316.38	23.65	10
79.59	-861.57	1024.90	-104.68	-250.52	-54.29	8
-58.59	-534.67	851.81	-54.93	-186.46	-22.83	10
-19.78	-186.28	743.16	44.92	-197.91	-7.84	9
10.74	43.21	948.97	2.14	-199.65	-55.48	8
-219.97	-33.94	1015.63	-86.94	-167.08	1.07	10
-293.46	-433.84	1116.46	-99.58	-209.66	64.91	8
182.37	-447.51	1019.29	-62.07	-237.34	66.10	11
-110.35	-78.12	977.54	-47.33	-149.99	-3.33	8
-186.28	-37.11	887.94	-70.65	-184.30	22.74	8
-156.25	-190.19	917.48	-121.80	-214.36	46.11	10
-89.84	-440.43	1009.03	-163.67	-232.39	24.02	8
-191.16	-388.67	895.26	-167.76	-220.49	41.72	11
-161.13	-210.69	898.68	-157.01	-222.08	54.93	8
-89.60	-295.65	1234.62	-232.51	-206.12	1.25	10
-255.37	-249.27	1056.40	-91.46	-208.53	-60.70	8
-154.05	-450.20	1101.56	-48.98	-253.91	-86.52	10
3.17	-452.88	1116.46	29.45	-210.66	-50.81	9
-43.70	-235.60	1033.94	51.24	-176.33	-14.07	10
-99.12	-191.41	1072.02	10.38	-180.02	24.66	8
-39.31	-300.54	1141.36	-34.21	-196.62	6.65	10
-127.20	-404.54	1198.24	-62.84	-179.81	3.05	9
-136.72	-339.36	1188.72	-68.91	-196.20	18.43	10
-49.56	-257.81	1208.01	-27.16	-173.86	14.83	8
-124.27	-413.33	1107.42	-2.69	-176.45	6.04	10
-82.76	-354.25	949.71	8.88	-194.52	-44.46	8
-19.78	-519.29	1051.27	-15.87	-194.82	-114.07	9
-168.70	-481.93	935.79	46.54	-180.91	-142.15	10
-124.76	-443.85	863.53	98.97	-147.89	-104.98	8
-203.86	-339.84	786.38	80.87	-124.15	-35.00	10
-289.55	-164.31	838.38	61.71	-151.92	1.25	8
-174.80	-114.75	1009.28	13.95	-179.57	79.96	11
-76.90	50.05	969.48	-26.67	-140.08	139.68	8
-17.82	-195.31	1056.88	-55.79	-106.02	118.32	8
-219.24	-134.52	996.09	-107.30	-188.29	76.20	10
-194.09	-255.37	1085.21	-120.57	-210.24	126.31	11
-101.32	-177.49	1042.24	-116.30	-206.63	109.13	8
-218.99	-248.54	1107.18	-119.90	-166.81	45.78	10
-73.73	-372.31	1136.96	-101.23	-203.67	10.65	8
18.31	-326.42	1001.71	-41.99	-188.48	-7.05	10
-258.06	-174.32	962.89	12.51	-166.69	1.34	9
-124.02	-200.44	1111.33	-37.17	-216.03	41.69	10
-53.96	-137.21	1076.66	-92.56	-199.22	44.89	8
4.88	-237.30	1168.46	-138.12	-175.57	32.93	10
-257.81	-459.96	1261.23	-163.64	-157.14	8.33	8
-123.05	-556.40	1200.20	-154.45	-216.92	23.25	11
-66.65	-469.24	1093.51	-120.76	-175.02	42.76	8
-120.12	-476.81	1012.94	-102.54	-125.98	1.53	10
-220.95	-560.79	975.83	-88.62	-143.01	-88.38	8
-141.60	-750.98	990.72	-74.62	-129.97	-94.97	11
-404.54	-268.80	1017.82	-63.05	-138.70	-47.55	8
-330.08	-303.71	1180.18	-9.83	-257.93	-35.58	10
-120.85	-96.19	1147.22	-60.61	-301.36	-3.33	8
62.01	-173.34	1006.10	-145.84	-241.49	43.09	10
35.89	-585.45	1321.04	-192.20	-199.92	9.95	9
-32.71	-524.66	1293.95	-91.55	-205.47	-13.58	10
59.08	-322.02	1136.96	-50.17	-191.19	-24.44	8
-139.16	-281.49	1043.95	-40.13	-132.05	-116.73	8
-70.07	-691.16	1234.38	-39.79	-135.65	-157.96	8
-220.95	-557.86	1135.25	28.29	-122.71	-70.25	11
-362.79	-442.87	1125.24	62.99	-191.80	-37.60	8
-232.42	-403.08	1098.39	17.49	-211.00	-0.12	10
-85.21	-294.92	1001.46	-76.93	-135.59	34.88	8
-235.35	-470.21	1294.19	-83.77	-127.08	42.21	11
-368.41	-359.86	1204.83	-34.52	-169.95	31.25	8
-85.94	-402.83	1102.29	15.14	-208.50	48.89	10
-176.76	-225.83	1007.57	55.94	-135.44	96.56	8
-211.43	-41.75	1027.34	23.56	-137.76	53.31	10
-317.38	-164.55	1011.96	-109.47	-175.75	-0.82	9
-68.60	-641.85	1157.23	-127.56	-208.44	-17.94	10
-156.74	-620.12	1122.07	-28.05	-182.40	21.64	8
-91.31	-434.33	1122.56	29.57	-193.33	21.30	10
-113.77	-551.27	1146.73	2.20	-178.50	29.08	9
-123.05	-441.41	1027.34	69.85	-176.24	45.47	8
-234.13	-361.08	1035.40	75.62	-158.23	71.84	10
-396.97	-257.57	773.68	-4.67	-190.09	73.27	8
-325.68	-245.61	889.40	-38.64	-213.71	91.71	10
-93.99	-105.47	1105.96	-97.17	-253.02	100.77	9
129.64	-397.46	1281.01	-159.52	-220.55	139.19	10
203.37	-594.73	1313.48	-124.97	-187.10	116.82	10
152.59	-302.49	1152.10	-21.67	-159.52	108.67	8
-52.73	-340.58	1135.74	-50.08	-147.46	106.11	10
-83.74	-561.77	1181.15	-62.68	-152.10	130.80	9
-32.96	-380.62	1083.01	-53.22	-160.98	138.12	10
58.11	-322.02	1095.95	-51.03	-130.04	116.15	8
-144.29	-322.02	1066.16	-96.65	-101.44	111.97	10
-143.80	-658.20	1054.44	-106.54	-139.50	131.68	9
-173.58	-783.45	1101.32	-30.36	-141.54	188.42	10
-120.12	-444.82	884.77	41.72	-180.66	201.84	10
-154.05	-593.26	1019.53	11.44	-216.28	139.22	8
119.14	-343.02	960.94	100.80	-194.64	105.07	10
137.45	-73.49	932.37	95.46	-148.86	64.45	9
-26.12	-43.46	1167.97	23.99	-99.55	34.79	10
-37.11	-94.97	1140.87	-47.55	-106.32	25.33	8
-129.88	-446.04	1319.58	-137.42	-129.24	38.06	8
-98.88	-255.37	1317.14	-195.77	-163.76	48.98	11
-163.09	-418.21	1345.70	-156.59	-186.68	39.46	8
-249.27	-712.89	1227.05	-105.04	-182.71	84.17	10
-12.70	-729.98	1025.15	25.51	-232.73	144.44	10
202.88	-544.68	1012.45	90.30	-207.95	81.51	8
217.53	-315.19	1067.87	75.93	-102.23	37.75	11
-287.11	-393.31	974.85	4.58	-45.01	-52.34	8
-520.75	-560.55	980.96	30.36	-152.13	16.27	8
-155.03	-181.88	951.66	59.57	-210.24	65.98	10
-50.29	64.94	1178.47	-10.96	-230.07	53.71	8
196.53	-351.32	1212.65	-163.79	-183.90	1.34	11
119.14	-508.79	1167.97	-140.87	-119.87	-61.19	8
39.55	-594.24	1070.80	-60.24	-141.51	-35.03	10
43.95	-625.73	1028.81	-103.94	-143.68	13.43	8
-214.36	-715.82	1271.48	-101.87	-148.19	24.81	11
-31.74	-518.07	1201.17	-36.53	-173.89	34.18	8
-115.23	-266.85	1081.79	10.62	-134.95	-12.15	10
-155.52	-358.40	1092.53	-81.39	-145.05	-46.84	8
-80.81	-420.65	1095.70	-139.25	-189.79	-28.53	10
-21.00	-777.83	1483.15	-137.21	-193.85	-17.91	9
-73.00	-605.71	1331.54	36.99	-116.55	25.85	10
-105.96	-317.38	898.44	85.05	-123.78	32.10	8
1.22	-276.37	857.91	83.77	-146.97	87.19	10
169.92	-153.56	1060.30	87.92	-150.67	146.58	8
-21.00	-37.11	1054.93	50.35	-104.74	69.03	11
-236.82	-27.59	1201.42	-3.69	-114.38	19.68	8
-263.18	-197.02	1174.07	-51.21	-170.59	6.56	8
-196.29	-299.07	938.72	-62.41	-191.59	-1.25	10
-16.36	-425.05	1095.70	-130.77	-181.46	-21.64	9
-200.68	-751.71	1322.75	-139.86	-185.12	-20.84	10
-150.15	-582.52	1073.00	-48.71	-221.92	59.72	8
-136.96	-508.06	1119.63	-76.11	-231.78	110.17	10
-191.65	-458.25	1089.84	-105.07	-237.30	112.15	8
-119.87	-611.33	1200.20	-99.61	-263.21	69.27	11
161.13	-644.29	1088.87	-52.43	-211.18	58.17	10
-15.38	-404.54	1114.01	20.51	-136.54	3.97	8
-148.68	-344.24	1120.12	3.51	-132.84	-46.97	8
-331.05	-230.22	1104.49	-57.34	-168.18	-7.20	10
-281.74	-433.35	1081.79	-118.93	-232.06	66.38	9
-335.45	-665.28	1170.17	-66.89	-259.16	103.70	10
-369.38	-362.30	982.18	-37.51	-308.56	58.84	10
60.06	-195.07	1036.13	-76.02	-295.44	21.85	8
36.13	-275.88	1145.02	-112.09	-266.75	-23.62	9
385.50	-488.77	1508.30	-111.36	-207.03	-16.78	10
-138.67	-394.53	1255.62	-38.79	-134.61	-8.03	10
134.28	-446.29	1279.05	-2.59	-210.54	11.72	8
147.46	-399.17	1235.35	6.20	-169.71	-40.71	10
-58.84	-488.53	1129.64	-9.95	-159.61	-67.44	9
-210.94	-316.41	1010.74	-21.12	-170.29	-88.44	8
-201.66	-586.43	1138.92	-68.24	-218.75	-116.64	10
-42.72	-365.23	1025.15	-91.13	-239.72	-141.60	10
21.97	-399.41	1019.29	-66.80	-201.29	-130.25	9
-172.61	-580.81	1229.00	-64.82	-200.04	-55.54	10
-183.35	-541.02	1169.92	-10.04	-235.53	0.76	8
-168.21	-471.19	1104.49	-17.88	-250.43	-1.83	10
-29.54	-497.07	997.31	51.73	-253.97	-47.91	8
44.68	-346.44	1023.44	94.97	-214.63	-42.69	11
-40.04	-373.29	1117.19	71.66	-207.31	-33.75	8
42.24	-221.92	1181.40	-0.15	-211.03	10.13	8
-2.20	-242.92	1181.64	-69.98	-225.40	2.41	10
-4.39	-582.28	1305.42	-113.86	-237.95	2.17	8
5.62	-768.55	1175.29	-90.33	-249.15	10.28	11
-16.60	-427.25	883.30	12.27	-275.21	2.26	8
75.93	-132.32	982.18	-9.34	-294.40	-70.92	8
143.31	-218.26	1092.04	-94.73	-235.14	-229.00	10
56.88	-414.06	1198.00	-102.17	-198.30	-319.15	8
-347.66	-322.75	921.39	-80.72	-151.12	-348.18	11
-447.27	-166.50	968.99	-90.76	-243.99	-184.36	8
-96.68	-381.35	1287.11	-70.43	-358.95	-60.70	10
166.99	-89.11	1242.68	-49.93	-371.55	-30.76	8
314.94	-194.58	1341.06	-142.55	-276.00	-65.09	11
104.00	-442.38	1145.26	-159.70	-215.52	-90.55	8
139.40	-573.97	946.29	-160.19	-204.68	-96.31	10
30.76	-605.71	1046.88	-107.42	-177.67	-128.33	8
-174.56	-461.91	1036.38	-41.02	-158.26	-131.68	10
-115.23	-526.86	1281.25	-12.88	-181.82	-151.28	11
-162.84	-487.06	1210.69	42.27	-177.00	-200.56	8
-442.87	-218.75	996.09	47.03	-195.83	-125.43	10
-273.68	-312.50	1145.02	-42.02	-266.33	3.81	8
-114.75	-378.66	1180.66	-42.36	-294.65	50.35	11
-3.91	-379.15	1142.82	-42.54	-267.15	66.19	8
-25.15	-471.44	1069.58	-66.65	-253.69	66.77	10
149.66	-470.21	943.36	-100.46	-238.53	67.60	8
269.29	-553.47	872.31	-94.88	-199.62	34.42	10
-26.86	-616.21	851.81	-38.60	-123.63	47.55	9
-135.50	-487.79	979.74	-3.60	-149.44	47.36	10
-233.89	-244.63	1358.15	24.11	-178.99	35.58	8
-175.78	-142.09	1253.42	78.83	-226.26	-2.04	8
-119.38	-154.30	984.38	66.01	-231.20	6.23	10
14.89	-227.54	862.55	41.05	-256.01	32.04	9
55.66	-296.63	931.40	24.60	-259.67	63.42	10
130.37	-195.07	958.25	27.83	-244.08	71.72	8
198.00	-175.29	1135.25	-19.01	-179.66	12.94	8
113.77	-218.75	1116.94	-64.67	-136.84	-97.53	11
43.21	-372.07	1160.64	-68.82	-117.55	-143.74	8
-64.21	-410.64	1125.98	36.29	-113.86	-104.37	10
-66.65	-306.64	930.66	116.24	-131.16	-22.25	8
-103.27	-259.03	943.60	103.67	-146.42	1.62	10
2.93	-488.28	1001.95	108.64	-168.79	6.65	9
-135.99	-377.44	931.40	125.27	-126.77	-0.61	10
-311.77	-264.16	991.21	14.10	-121.09	33.05	8
-173.83	-487.55	1126.95	-23.41	-164.49	126.16	10
-59.33	-497.31	1084.47	26.15	-207.70	150.88	8
70.56	-281.49	937.50	-23.47	-203.74	94.70	11
50.05	-170.41	970.21	-64.94	-199.19	57.04	8
55.91	-74.22	1004.88	-118.56	-164.25	-0.92	8
-112.30	-92.29	1061.28	-145.60	-134.89	-61.89	10
-269.29	-222.90	1073.24	-137.97	-141.57	-108.49	9
-274.66	-293.95	1054.44	-85.88	-182.77	-147.43	10
-252.20	-445.31	1005.37	-15.69	-211.58	-165.59	10
-195.07	-424.32	878.42	11.44	-172.97	-144.59	8
-438.72	-204.10	855.71	45.47	-153.14	-37.26	10
-394.53	-120.85	1092.29	6.10	-255.22	12.21	9
-124.27	-38.57	946.53	-42.79	-284.39	32.75	10
-39.31	-418.21	1132.81	-105.13	-276.64	4.33	8
-79.35	-246.34	975.83	-144.41	-265.69	17.27	10
101.56	-499.02	1096.92	-140.90	-259.12	37.32	8
316.89	-283.94	988.04	-57.56	-225.49	58.96	11
34.42	-239.50	1036.38	-86.46	-158.84	63.26	8
-86.67	-232.67	1094.97	-57.86	-162.23	39.58	8
-113.77	-152.34	1073.00	-75.87	-173.89	46.02	10
-82.28	-246.34	1121.09	-95.49	-169.46	50.51	9
-86.18	-244.14	1012.70	-92.53	-163.67	37.72	10
-102.05	-437.26	973.39	-81.45	-167.36	21.18	8
-178.22	-299.80	971.92	-84.59	-197.20	-6.10	10
-99.85	-238.53	1061.77	-69.92	-212.10	-54.32	8
-200.20	-321.78	1138.92	-73.61	-189.09	-82.64	11
-182.86	-375.73	1135.50	-46.20	-187.56	-41.66	8
-40.04	-452.15	1052.98	-19.59	-179.93	-4.24	10
-116.21	-215.58	1035.16	9.43	-185.30	-36.04	8
-199.95	-164.31	1076.42	-22.16	-193.27	-31.31	10
-60.30	-163.82	1075.93	-71.41	-225.31	38.48	9
59.81	-389.65	1218.75	-85.66	-190.34	25.57	10
-156.01	-462.40	1092.53	-39.64	-162.69	-57.01	8
-254.88	-249.51	936.77	-63.14	-227.08	-127.69	10
-210.21	-213.87	1076.66	-67.84	-246.67	-174.47	9
-217.53	-406.98	1195.56	-57.95	-261.63	-284.30	10
-357.67	-643.80	1130.13	43.06	-256.38	-347.81	8
-251.71	-489.99	806.40	136.38	-266.54	-292.42	10
58.84	-313.48	812.99	82.89	-191.86	-191.50	8
-391.85	-318.85	960.94	22.83	-87.43	-51.70	11
-459.23	-168.21	930.66	-32.32	-206.12	55.24	8
-256.35	-69.58	1094.24	-73.27	-258.12	66.10	10
-25.63	-103.52	1000.49	-122.13	-249.27	45.32	8
61.04	-430.18	1090.82	-129.94	-179.53	-5.71	11
-215.82	-335.69	1032.47	-75.26	-161.90	-31.83	8
-303.22	-109.62	1040.04	-69.67	-189.73	8.58	10
-268.31	-149.66	1186.04	-115.88	-209.26	19.20	8
-289.06	-334.72	1198.00	-90.67	-216.09	-49.65	10
-190.67	-562.99	1148.44	-67.50	-195.40	-64.45	9
-517.58	-357.91	1025.88	-13.64	-161.47	-42.82	10
-533.20	-295.17	1138.18	7.81	-259.70	-35.22	8
-284.67	-236.08	1084.72	30.79	-317.32	-38.18	10
-83.25	-176.76	907.96	25.73	-272.98	-33.54	8
43.21	-264.16	983.64	-32.20	-234.77	-105.47	11
56.88	-331.30	963.87	-51.15	-214.20	-142.73	8
-146.00	-322.51	1022.95	-70.86	-169.46	-131.59	10
-356.93	-419.19	1093.51	-47.76	-159.85	-76.72	8
-487.79	-400.39	1081.30	-21.18	-183.17	-10.16	11
-158.94	-397.95	1094.97	-19.71	-230.01	-0.70	8
-344.97	-289.06	982.18	-18.98	-163.33	26.31	10
-450.68	-178.22	950.68	-26.06	-218.63	85.78	8
-302.49	-107.18	1009.77	-42.91	-261.96	99.03	10
-64.45	-110.84	1050.78	-87.89	-260.83	100.71	9
-25.15	-249.51	1087.16	-108.64	-193.66	53.19	10
-93.99	-380.13	1127.93	-113.89	-178.50	-10.62	8
-255.13	-306.15	1104.49	-114.72	-187.26	-6.01	10
-261.47	-332.28	1208.01	-117.77	-201.23	0.31	8
-317.14	-338.13	1181.88	-129.33	-212.04	-48.77	11
-412.60	-239.99	1073.97	-122.38	-209.20	-73.21	8
-600.34	-250.49	1142.33	-170.56	-228.12	-63.48	10
-282.23	-437.50	1069.58	-124.76	-296.02	63.69	10
-30.52	-339.60	1062.26	-40.68	-323.21	168.55	9
90.33	-289.55	1148.93	-16.45	-268.28	165.89	10
-14.16	-412.11	1207.52	14.74	-203.31	95.00	8
-102.29	-393.31	1037.11	122.44	-172.61	2.59	10
-99.37	-486.82	875.73	84.11	-193.24	-59.66	8
-13.67	-577.64	1030.52	64.79	-206.05	-83.50	11
54.69	-636.47	1018.31	95.61	-175.57	-91.52	8
-248.29	-287.35	811.77	150.30	-137.12	-77.64	8
-295.90	-296.39	1062.26	86.00	-170.81	-79.65	10
-347.66	-463.13	1208.74	145.72	-202.30	-114.75	11
-263.43	-412.84	952.64	195.47	-194.82	-90.70	8
-213.62	-240.23	722.17	161.41	-170.04	-43.58	10
0.73	-56.88	883.30	45.65	-125.85	40.95	8
-400.15	202.39	893.31	-27.86	-97.26	85.30	8
-404.05	215.82	1125.98	-98.05	-178.62	92.86	11
-403.56	117.92	1172.12	-99.52	-222.87	93.51	8
-311.04	195.07	1099.12	-80.08	-251.16	109.59	10
-116.21	-126.71	990.23	-100.95	-270.23	97.02	8
-147.95	-184.81	930.91	-96.65	-266.66	93.54	10
2.44	-310.06	852.78	-65.16	-293.43	114.56	9
65.92	-195.80	905.76	-84.23	-232.51	177.00	10
-170.65	-235.11	992.43	-75.62	-148.80	185.58	8
-208.98	-128.42	915.77	-57.77	-169.65	125.46	10
22.46	-148.93	960.21	-81.12	-189.18	76.66	9
-107.67	-506.59	1105.71	-80.05	-171.63	-23.38	10
-27.59	-569.09	941.16	-26.67	-188.05	-6.68	8
280.52	-792.48	1097.41	13.89	-152.25	-0.64	10
157.23	-680.91	1006.59	90.33	-16.02	-4.88	8
-157.96	-532.96	1047.85	109.13	21.00	-40.16	9
-431.40	-459.23	969.48	78.40	-12.51	-61.19	10
-500.73	-597.17	1133.30	12.94	-117.07	-14.16	8
90.82	-473.14	1242.19	14.89	-178.89	-50.84	10
-350.59	-53.47	1030.27	113.07	-106.23	-65.98	8
-487.30	128.17	1022.95	85.48	-191.31	-102.29	11
-605.47	8.54	1140.14	28.29	-318.27	-190.89	8
-458.50	-63.72	1040.77	27.19	-423.71	-269.41	10
-320.31	-290.77	1086.67	-69.58	-483.15	-334.69	8
-174.07	-148.44	979.49	-92.44	-543.61	-328.55	11
-284.67	-196.53	1032.47	-109.71	-477.23	-221.83	8
-250.49	-406.49	983.64	-12.02	-436.89	-97.75	10
-85.94	-326.17	949.22	43.00	-383.91	0.43	8
-350.10	-82.03	846.68	97.23	-360.14	77.15	10
-28.32	-63.72	718.51	54.50	-376.53	51.33	9
-220.46	119.38	753.91	-48.40	-374.60	-91.95	8
4.15	-600.34	1058.11	-177.31	-381.71	-178.04	10
230.47	-437.01	925.78	-93.14	-310.30	-125.82	8
326.90	-485.11	948.24	-36.22	-176.79	-89.02	10
-401.86	-246.58	784.18	-17.64	-136.05	-48.22	9
-504.88	-179.44	916.50	63.11	-156.04	26.03	10
159.42	-69.82	808.59	155.91	-245.79	63.69	8
-139.40	-71.78	671.39	129.88	-188.90	-14.07	10
33.20	346.44	409.18	57.10	-170.78	18.43	9
17.82	267.58	638.92	-197.33	-122.59	14.07	10
-281.74	102.78	684.08	-228.76	-122.62	-7.69	8
49.56	-297.61	1067.14	-309.36	-168.88	20.51	10
-129.88	-294.68	1043.46	-289.31	-151.82	-57.25	8
-326.17	-214.60	964.60	-231.29	-143.01	-82.82	11
-270.51	-401.37	1161.62	-235.78	-160.43	-38.12	8
-262.21	-401.37	1236.33	-159.09	-183.01	-14.71	10
-261.96	-303.71	1180.91	-59.39	-163.30	-7.63	8
-458.98	-297.85	1127.69	-62.90	-203.03	31.46	10
-213.13	-208.01	1002.44	-55.60	-207.24	64.97	9
129.15	-321.29	997.31	-117.00	-163.30	116.06	10
-163.33	-184.08	1053.47	-137.02	-166.02	58.96	8
-69.34	-316.89	996.34	-114.72	-167.72	33.54	10
-447.02	-291.02	917.24	-36.62	-178.83	19.71	11
-388.92	-217.29	856.69	-23.99	-230.56	26.34	8
-375.73	-319.58	1116.70	-57.80	-184.27	57.46	8
-128.17	-536.13	1188.48	-90.82	-192.14	63.96	10
-51.27	-95.21	1060.55	-12.48	-144.50	69.18	8
-454.35	-165.04	1092.77	-64.91	-164.25	11.69	11
-418.21	-462.65	1203.13	-94.88	-281.28	69.58	8
-19.29	-345.21	1223.88	-91.34	-280.09	67.57	10
106.45	-449.22	1166.02	-133.82	-236.30	2.04	8
179.20	-644.04	1213.13	-153.29	-202.58	-21.79	11
-140.63	-447.02	1211.91	-116.97	-135.04	-39.95	8
-247.31	-293.46	1130.62	-61.98	-199.80	-53.56	10
66.16	-458.50	1186.77	-77.94	-201.23	-22.22	10
-60.30	-516.11	991.21	-94.85	-124.15	-11.60	8
-67.87	-608.64	1065.19	-101.78	-99.30	-55.33	11
-457.76	-416.75	1110.11	-119.69	-66.44	-24.57	8
-483.89	-256.35	1304.20	-29.30	-121.25	-23.10	10
-287.35	-218.99	985.35	-25.85	-131.26	-1.13	8
-309.81	-306.15	1186.77	-126.53	-183.72	20.87	8
-132.57	-469.48	1328.86	-102.05	-205.87	84.69	11
-322.51	-385.01	1075.93	-105.29	-148.90	78.40	10
-272.46	-605.71	1260.50	-91.80	-209.90	47.24	8
-122.31	-560.30	1195.31	-92.01	-180.63	105.29	10
-120.85	-718.02	1227.05	-28.32	-162.02	71.75	9
-22.22	-647.46	1093.75	-13.28	-153.08	69.40	10
-300.29	-579.83	997.07	47.45	-126.74	44.62	8
-391.36	-334.23	929.69	51.97	-200.35	77.33	10
-121.09	-553.71	969.97	21.55	-224.49	114.69	8
-172.61	-506.59	890.38	6.47	-179.63	117.83	11
-322.02	-489.01	971.19	-24.41	-221.41	96.86	8
-268.55	-557.62	1211.91	-38.15	-267.03	92.93	10
200.68	-443.60	1385.74	-11.63	-254.91	97.78	8
118.41	-166.02	1284.18	22.61	-181.03	45.26	10
-98.39	-339.36	1145.51	75.81	-101.72	34.82	9
-265.87	-182.37	914.06	136.90	-132.39	1.50	10
-239.50	-61.52	759.52	46.33	-167.94	22.83	8
-238.04	1.71	1132.81	-14.01	-174.53	32.99	8
-51.03	10.99	1146.48	-80.81	-192.75	69.55	11
-218.75	-179.44	1040.28	-154.60	-173.98	31.40	8
-210.45	-658.20	1310.30	-221.83	-208.31	17.15	10
-292.48	-775.63	1374.27	-144.01	-218.26	2.59	8
-297.85	-443.60	1104.25	-85.69	-230.99	-24.41	10
-29.05	-291.50	1031.74	-127.59	-200.44	-30.52	9
-263.67	-526.61	1256.59	-175.93	-148.65	-48.31	10
62.01	-437.74	1069.82	-156.07	-160.34	5.58	8
-448.24	-669.19	1235.60	-102.60	-138.52	-3.97	10
-181.88	-384.52	1241.46	-83.07	-221.83	63.78	8
-42.48	-336.43	1105.96	-148.59	-228.82	36.80	11
66.41	-440.92	1114.50	-220.86	-202.48	-7.23	8
-6.59	-647.71	1296.14	-217.29	-172.79	-24.96	10
-189.70	-445.31	1010.01	-165.04	-154.57	-48.07	8
-244.14	-584.47	1211.43	-187.74	-185.76	-11.90	11
-44.43	-623.05	1191.41	-215.15	-194.00	8.39	10
125.49	-913.33	1216.31	-186.83	-141.14	-25.51	8
-39.06	-639.89	1133.79	-101.35	-21.48	-32.65	10
-381.59	-797.85	1237.79	-72.48	-75.10	-48.28	8
-397.95	-978.52	1417.72	-6.62	-127.32	-18.01	11
-267.82	-795.41	1333.25	124.08	-172.00	9.22	8
-232.91	-323.49	1010.25	179.50	-165.95	65.43	10
-136.47	-548.10	1107.42	107.67	-189.88	83.95	8
-291.99	-470.70	1069.09	92.07	-191.96	86.76	11
-183.84	-142.33	1098.63	41.93	-201.26	62.16	8
-242.19	-140.63	1110.84	-71.53	-198.79	13.28	10
-33.20	-294.43	1353.76	-127.35	-214.69	-2.75	8
-8.79	-550.78	1450.93	-140.41	-161.44	-10.71	10
-164.06	-363.28	1320.07	-98.05	-122.80	-26.82	9
-177.25	-631.10	1430.91	-108.52	-166.20	-19.01	10
-206.54	-621.83	1283.20	-131.62	-192.17	42.94	8
-180.18	-227.78	1184.08	-128.36	-206.63	66.99	10
-25.88	-441.65	948.97	-248.47	-201.02	32.65	8
-12.21	-846.19	1353.52	-306.24	-149.23	35.03	11
-276.12	-557.13	1232.91	-273.41	-111.27	8.27	8
-364.50	-828.13	1324.71	-263.31	-156.71	19.62	10
-300.54	-630.37	1103.03	-245.36	-197.72	107.73	8
-426.03	-749.76	1162.60	-298.86	-244.84	108.70	11
-285.16	-998.29	1395.02	-293.43	-222.32	98.88	10
-229.25	-1076.90	1354.98	-145.42	-259.09	93.69	8
-88.38	-1001.71	1304.44	-64.67	-242.40	63.87	10
5.86	-1173.10	1248.54	-38.21	-200.93	15.38	8
55.66	-968.75	1323.97	39.46	-161.29	0.61	11
-130.37	-824.22	1159.67	65.25	-137.12	-39.00	8
-312.50	-826.17	1085.45	-36.83	-166.56	-17.24	10
-148.68	-580.57	1132.32	-136.72	-190.06	8.97	8
-302.98	-609.62	1341.31	-263.73	-209.44	14.92	11
-237.06	-723.63	1340.58	-325.99	-251.80	74.83	8
114.50	-982.67	1345.46	-330.02	-231.48	92.47	10
-29.05	-1388.67	1368.16	-246.64	-183.29	59.78	10
-144.29	-1025.88	1138.67	-81.42	-181.73	55.08	8
-23.19	-1126.95	1228.03	-28.87	-192.84	42.18	11
-127.93	-1322.51	1183.35	67.87	-161.99	19.07	8
-164.55	-1314.94	1000.24	230.59	-163.24	45.07	10
-101.07	-1011.96	835.69	343.60	-202.76	26.34	8
-44.19	-1059.81	1000.49	314.85	-181.30	-2.17	11
-215.09	-938.72	1152.10	230.22	-185.55	-11.81	10
-215.82	-884.28	1339.84	241.73	-207.92	-13.00	8
-60.06	-580.81	1189.45	217.29	-206.57	7.11	10
-66.65	-419.19	1225.83	80.20	-179.72	-22.06	8
-223.14	-613.28	1400.63	-53.31	-147.34	13.61	11
-127.93	-494.63	1364.99	-101.99	-188.26	42.60	8
-131.35	-515.87	1444.82	-122.04	-189.45	24.35	10
-172.61	-802.00	1468.51	-78.46	-196.59	39.86	8
-59.08	-902.59	1381.35	-44.56	-206.51	24.35	10
-71.29	-861.33	1229.74	59.94	-193.63	-23.10	9
-58.59	-850.59	1273.93	150.24	-175.84	-65.19	10
-78.86	-938.72	1254.64	277.28	-153.96	-103.39	8
-205.08	-805.66	1032.96	389.56	-158.63	-150.73	10
-211.67	-660.40	929.44	339.42	-181.61	-136.23	9
-115.97	-526.12	1013.18	259.83	-210.72	-139.28	10
-192.38	-204.59	990.48	166.81	-251.65	-213.65	10
-112.79	-373.05	1377.44	138.34	-253.30	-263.76	8
-226.81	-288.82	1210.94	66.93	-244.35	-307.43	10
-257.57	-309.57	1130.62	43.95	-203.25	-323.09	11
-426.03	-846.68	1257.08	94.85	-187.90	-226.14	8
-135.99	-172.85	971.19	210.21	-219.24	-88.38	10
-382.81	-194.58	975.59	176.06	-209.41	-67.72	8
-358.89	-141.36	1021.73	142.24	-263.70	-66.47	11
-301.76	138.18	905.27	92.74	-268.89	-103.30	8
-415.53	-80.57	878.17	37.84	-269.71	-102.39	10
-51.27	-232.18	956.30	-98.85	-296.30	-132.23	8
-140.14	-596.44	1222.90	-165.22	-263.58	-193.54	10
-402.83	-477.05	1133.79	-57.13	-261.54	-175.99	9
-587.65	-85.94	865.72	79.07	-288.15	-109.74	10
-267.82	-68.36	821.78	-4.00	-285.71	-46.36	8
-139.89	-424.32	883.79	-91.71	-235.32	-50.38	10
-196.04	-297.85	1202.64	-6.96	-258.45	-23.38	8
-147.71	72.51	899.90	83.98	-245.45	19.50	11
-189.21	-102.29	1069.34	2.93	-243.56	14.16	8
-12.70	10.25	923.58	-67.47	-221.37	64.09	10
-115.23	-16.36	921.88	-176.36	-159.52	64.21	8
-281.01	-333.74	1021.73	-225.49	-172.49	44.83	9
-66.89	-448.24	1057.37	-193.85	-222.20	-64.58	10
-254.88	-328.13	1175.05	-156.19	-206.15	-151.52	8
-226.56	-264.89	1119.63	-70.10	-234.68	-116.46	10
-61.52	-545.17	1200.44	-38.97	-230.96	-101.01	10
-291.26	-480.96	1051.03	20.08	-190.37	-117.98	9
-553.71	-401.37	1002.20	127.01	-254.36	-176.18	10
-415.04	-367.19	966.55	133.91	-316.99	-191.99	8
-250.73	-325.44	1063.96	114.69	-331.02	-173.43	10
-318.60	-214.11	900.88	99.30	-277.22	-101.41	11
-423.34	-167.48	944.82	93.48	-296.39	-23.65	8
-629.88	161.38	862.30	126.10	-332.79	25.63	10
-321.29	-182.62	998.29	-42.05	-393.31	-46.91	8
-110.11	-507.81	1280.03	-19.65	-401.40	-110.38	10
-42.97	-466.06	1213.13	95.03	-343.57	-104.74	9
108.15	-108.40	799.07	15.26	-286.04	-86.79	10
-22.95	-366.46	917.97	-9.28	-211.06	-45.99	8
96.92	-175.29	983.64	-99.98	-215.30	34.79	10
-198.00	-330.32	1018.31	-100.77	-186.86	-5.40	8
-170.90	-367.68	970.95	16.88	-205.54	1.92	9
-207.52	-209.96	870.12	47.88	-175.38	37.87	10
-309.08	-107.42	924.80	35.40	-176.73	42.42	8
-228.03	-7.08	828.13	-49.84	-201.75	21.45	10
-391.36	-133.30	884.03	-95.25	-215.06	-59.36	9
-284.91	-188.48	1088.38	-94.36	-247.01	-108.89	8
-174.56	-139.40	1091.80	-129.85	-238.49	-108.09	10
-184.81	-260.01	1136.23	-252.69	-219.57	-108.95	10
-159.18	-444.34	1213.38	-201.23	-185.39	-89.78	8
-386.47	-253.17	1059.81	-150.97	-182.74	-64.30	11
-81.54	-343.75	984.62	-110.02	-181.49	-68.42	10
-574.22	-395.51	1110.84	-111.11	-164.25	-87.13	8
-347.66	-270.26	891.36	-21.39	-268.95	13.03	10
1.22	-421.39	1041.99	-5.65	-249.69	62.01	8
-186.28	-367.19	987.79	25.36	-198.43	29.60	9
-207.52	-176.76	839.84	-7.32	-193.91	55.73	10
-58.35	-209.23	1105.47	-70.47	-185.73	44.62	8
-224.61	-430.91	1159.67	-133.58	-183.44	-24.57	10
-103.03	-413.09	1214.11	-136.90	-199.28	-23.07	9
-153.08	-527.34	1226.32	-114.23	-149.81	-22.71	10
-291.75	-465.33	957.28	-41.63	-162.14	29.66	10
-80.08	-453.13	1143.07	15.56	-171.75	29.57	8
-254.64	-32.23	922.85	16.69	-164.49	1.25	8
-263.43	-704.10	1349.12	-5.31	-183.04	-75.20	11
-157.96	-248.05	907.71	135.07	-199.77	-7.51	8
-489.99	-64.21	683.59	73.79	-163.70	5.22	10
-445.56	10.99	701.17	-141.27	-257.11	43.95	8
116.21	-492.68	1175.05	-214.26	-163.91	57.13	8
-127.20	-387.70	1386.72	-268.83	-130.80	2.26	11
-278.32	-381.35	1296.39	-203.46	-138.70	-31.04	10
-93.51	-258.06	1319.09	-176.94	-104.49	37.60	8
-134.03	-140.63	1083.25	-141.36	-117.80	25.12	10
-302.49	-474.61	1109.86	-140.14	-106.38	-45.23	9
-530.27	-805.18	1166.50	-77.00	-74.10	7.90	10
-578.86	-637.45	1103.03	68.12	-172.97	50.57	8
-633.79	-200.93	1047.36	37.11	-236.94	88.35	10
-12.70	-380.62	1166.26	-14.16	-260.25	161.65	8
-22.71	-292.48	1263.43	-85.24	-194.03	122.56	11
-252.93	-448.73	1177.73	-108.18	-145.05	91.28	8
-208.25	-291.99	1180.91	-115.02	-132.75	114.62	10
-543.46	-263.92	1128.91	-139.83	-129.85	39.70	8
-580.08	-576.90	1184.57	-127.04	-214.57	82.09	11
-89.60	-528.32	1187.99	-97.60	-199.86	102.48	10
-422.61	-573.97	1226.07	-93.20	-207.28	37.26	8
-328.61	-681.15	1139.89	-27.19	-223.18	29.21	10
-231.45	-490.97	1071.53	-0.85	-218.63	19.90	8
-167.72	-565.92	1030.27	14.59	-215.94	49.44	11
-124.51	-526.86	899.17	-23.56	-163.24	59.17	8
-323.00	-527.59	853.76	-68.27	-161.25	93.75	10
-285.64	-437.01	823.00	-88.47	-207.34	99.15	8
-153.56	-894.04	1312.26	-43.03	-211.21	77.88	10
-137.70	-678.71	1327.15	77.79	-201.78	107.94	9
-4.88	107.42	853.03	129.06	-166.60	104.61	10
-201.66	-154.05	1030.52	-3.94	-188.84	18.10	8
-333.25	-349.12	1170.41	-89.32	-231.08	87.89	10
-286.38	-281.98	1363.53	-57.22	-239.81	80.23	9
-163.33	-302.73	1132.08	-28.29	-238.92	45.93	10
10.74	-238.04	929.69	4.58	-240.69	30.58	8
7.57	-421.88	1341.06	-62.47	-193.39	31.13	8
-43.70	-326.66	1439.45	-88.53	-185.52	-1.92	10
46.14	-639.65	1549.80	-87.07	-173.61	-42.48	9
200.93	-402.83	1199.95	-138.24	-74.55	-90.94	10
-146.48	-587.89	1078.13	-129.91	-43.61	-126.83	8
-539.55	-674.80	1066.65	-124.85	-27.47	-95.28	10
-707.28	-687.26	1069.34	-70.50	-126.43	-61.52	8
-293.70	-771.73	1218.51	16.42	-235.38	-58.41	11
-224.61	-267.09	1149.17	71.32	-203.70	-43.67	8
-202.15	-189.45	1051.76	3.94	-173.16	-24.23	10
-252.20	-177.98	1128.66	-85.66	-194.21	-19.10	8
-242.92	-201.90	1144.53	-121.06	-196.41	-19.65	11
-280.27	-413.33	1292.48	-142.61	-210.69	-41.20	8
-153.32	-503.91	1202.39	-127.69	-214.90	-37.66	10
-252.20	-569.82	1171.14	-81.85	-166.11	10.96	10
-242.19	-376.71	1069.09	-71.99	-177.70	-5.95	8
-195.07	-474.85	1111.82	-86.43	-216.25	-12.51	11
-176.76	-421.88	1185.06	-72.51	-200.38	59.08	8
-103.03	-355.47	1287.60	-52.58	-189.61	63.45	10
-484.62	-245.61	1164.79	44.10	-185.85	-46.94	8
-368.65	-272.71	1088.62	25.42	-210.08	-14.04	11
-104.25	-177.98	1066.41	-42.51	-226.81	-8.94	8
-44.92	-257.57	1104.00	-114.26	-196.20	-12.91	10
-43.21	-460.21	1271.97	-176.06	-173.80	11.96	8
-109.37	-524.17	1315.67	-207.49	-125.55	150.63	10
-261.72	-266.85	1212.89	-145.63	-137.05	239.78	9
-230.47	-218.75	889.40	-200.26	-176.45	213.29	10
-108.15	-654.54	1332.03	-359.31	-161.22	105.77	10
-139.65	-994.14	1301.03	-304.44	-136.51	-1.92	8
-164.06	-793.21	1301.51	-229.28	-138.12	18.80	11
-56.15	-659.67	1227.54	-226.96	-161.87	43.70	8
-152.10	-656.74	1264.65	-277.13	-141.88	72.05	10
-170.65	-701.17	1250.49	-295.35	-133.51	62.71	10
-338.38	-1030.27	1306.15	-331.73	-147.98	32.99	8
-350.10	-1319.34	1314.21	-273.96	-176.57	47.39	11
-172.12	-952.39	1174.80	-245.51	-172.64	49.32	8
-325.20	-909.91	1268.07	-225.83	-184.30	47.09	10
-271.97	-1225.34	1304.44	-236.85	-199.16	116.97	10
-71.04	-1483.40	1319.58	-176.79	-196.66	78.00	8
-281.01	-1061.52	1090.82	-7.81	-150.33	-32.17	11
-452.88	-810.30	1166.50	12.33	-179.50	-87.98	8
-430.66	-819.34	1195.31	-0.95	-231.99	-72.54	10
-257.08	-757.57	1167.48	-43.85	-217.07	-25.97	8
-228.03	-1108.89	1343.26	-22.86	-200.26	-20.36	11
-234.13	-1127.44	1169.43	49.93	-198.88	-32.78	10
-213.38	-981.20	1176.51	10.89	-181.55	-32.59	8
-227.29	-937.01	1310.06	-38.67	-191.50	-56.92	10
-239.99	-976.32	1317.63	-46.66	-206.30	-59.97	8
-166.50	-1147.46	1484.86	-76.51	-200.84	-38.64	11
-150.88	-1182.13	1500.98	-26.15	-182.46	-37.69	8
-173.10	-1151.12	1315.92	60.30	-159.30	0.00	10
-131.35	-1093.02	1059.81	83.92	-160.43	26.15	8
-94.97	-982.18	998.78	88.10	-162.87	65.34	11
-152.10	-749.27	1107.91	64.85	-173.52	44.83	8
-231.69	-803.71	1242.92	12.24	-215.33	5.83	10
-98.63	-968.26	1453.37	-13.49	-231.02	10.89	8
-52.98	-801.76	1338.13	-28.87	-201.97	28.23	10
-87.65	-903.81	1430.42	-57.25	-194.06	28.11	9
-115.23	-937.26	1356.69	-83.04	-188.72	17.64	10
-46.63	-1043.70	1470.70	-131.53	-190.52	26.37	8
-60.06	-909.42	1260.99	-123.78	-160.64	54.08	10
-137.21	-783.45	1147.22	-123.54	-163.67	61.92	8
-211.91	-772.71	1219.97	-194.09	-186.92	66.50	11
-172.85	-994.63	1418.21	-221.80	-206.02	62.10	8
5.86	-1303.71	1449.95	-208.59	-199.62	31.46	10
-191.16	-1186.77	1216.06	-90.97	-154.72	-16.33	8
-196.04	-992.19	1125.00	-47.88	-173.19	0.61	11
-113.28	-1084.23	1232.42	-49.59	-193.63	5.95	8
-103.03	-1007.08	1290.04	-54.53	-179.57	-23.38	10
-246.58	-958.01	1349.37	-76.54	-181.82	-48.55	10
-219.97	-1002.69	1375.24	-155.03	-217.56	-42.02	8
-115.23	-1109.13	1366.70	-220.00	-220.15	-27.83	11
-30.27	-1017.58	1305.42	-239.47	-218.96	-33.26	8
-154.54	-1068.36	1336.67	-280.85	-198.36	-65.73	10
-204.35	-1276.61	1323.73	-310.09	-200.53	-53.19	10
-230.22	-1637.70	1293.46	-263.37	-216.46	16.91	9
132.32	-1483.40	1173.58	-172.49	-218.38	47.76	10
-31.49	-1361.33	1086.43	-62.53	-157.87	-6.77	10
-117.92	-1208.25	1073.49	-35.64	-153.56	-31.95	8
-182.62	-1220.95	1044.43	-30.30	-187.01	-47.49	10
-86.43	-1132.57	997.56	-37.41	-220.21	-25.05	9
161.13	-1187.74	1231.45	-51.24	-203.89	-51.18	10
36.13	-1532.71	1338.62	-79.59	-178.83	-133.24	8
49.32	-1494.87	1264.16	-70.77	-176.15	-158.08	10
39.06	-1314.45	1191.16	-45.50	-145.90	-128.97	11
-106.45	-1244.38	1136.96	-55.18	-131.23	-87.13	8
-54.20	-1272.46	1254.15	-87.52	-164.67	-31.43	10
18.31	-1338.87	1264.16	-111.85	-182.68	25.42	8
139.65	-1549.32	1300.05	-72.05	-159.79	27.16	10
16.85	-1570.31	1174.32	39.40	-151.25	-9.09	9
11.72	-1435.79	1077.39	83.92	-158.81	-18.28	10
-87.16	-1227.29	1001.22	110.99	-168.95	-2.20	8
-77.64	-1169.19	1041.50	75.32	-211.00	40.89	10
-30.27	-1171.88	1151.12	5.95	-248.35	63.48	8
37.84	-1277.83	1223.39	-25.24	-261.84	33.05	11
140.38	-1436.77	1292.48	4.82	-194.09	9.22	8
49.07	-1211.43	1218.02	10.47	-160.03	-4.55	10
-65.43	-1123.29	1156.01	5.65	-151.06	-7.35	8
-30.03	-817.14	1362.55	-82.43	-190.06	4.88	11
73.73	-1312.26	1439.21	-167.02	-212.55	-31.01	8
111.82	-1504.15	1468.99	-116.00	-155.43	-47.67	10
-55.42	-1427.73	1389.65	-74.49	-150.48	29.79	8
4.88	-1303.47	1176.03	-61.80	-152.16	61.83	10
75.44	-1151.61	1073.24	-51.51	-148.13	103.52	9
21.97	-1015.38	1144.04	-99.61	-173.55	71.32	10
51.51	-1234.62	1257.32	-175.72	-201.90	54.69	8
175.54	-1520.26	1259.03	-178.41	-204.28	72.17	10
132.08	-1446.29	1098.88	-101.90	-151.28	93.14	9
-15.38	-1357.67	1110.35	-60.00	-147.00	86.12	10
-22.22	-1133.54	1116.94	-88.38	-164.03	41.26	10
39.06	-1361.82	1182.62	-73.58	-158.14	7.05	8
-46.88	-1341.55	1185.30	-43.40	-154.36	-16.94	10
-10.99	-1307.37	1169.92	-42.18	-168.67	4.18	9
-28.08	-1115.48	1153.32	-69.09	-166.99	39.00	8
-62.99	-1261.23	1252.93	-128.08	-167.69	44.49	8
-67.87	-1366.94	1222.66	-149.17	-187.99	50.96	10
25.39	-1605.96	1196.29	-137.02	-202.36	68.51	8
79.83	-1583.50	1082.28	-109.04	-192.11	77.42	11
24.66	-1449.46	1009.03	-53.62	-191.62	79.25	8
14.16	-1315.19	1052.25	-39.61	-194.46	65.22	10
106.93	-1496.09	1084.72	-47.52	-174.90	50.87	8
-104.98	-1475.34	1068.60	-21.39	-134.09	4.70	11
-160.64	-1378.42	1060.79	10.83	-163.02	16.60	8
-151.12	-1413.09	1125.73	10.77	-213.75	25.39	10
-12.21	-1277.59	1183.84	6.32	-223.54	28.02	8
65.43	-1274.90	1221.19	-29.72	-205.17	20.84	10
77.15	-1341.31	1225.83	-33.42	-154.57	21.91	9
-19.78	-1323.73	1223.63	-22.71	-117.68	10.83	10
-81.54	-1283.45	1163.82	0.43	-133.24	-5.37	8
-110.60	-1265.63	1139.16	41.96	-164.43	-21.45	10
-51.51	-1181.40	1176.76	58.26	-192.02	0.95	8
45.17	-1125.73	1283.45	61.77	-196.23	-2.93	11
62.50	-984.62	1217.77	61.04	-208.34	-20.17	8
177.49	-1032.96	1277.10	11.32	-185.36	-2.84	10
51.76	-1027.59	1376.22	-46.91	-164.37	-7.05	8
117.19	-985.84	1378.66	-96.68	-171.72	6.23	11
66.41	-1018.55	1345.70	-148.93	-171.63	42.94	8
17.33	-1119.38	1272.71	-169.07	-185.36	71.75	10
57.86	-1044.43	1150.39	-189.42	-200.47	130.04	8
19.04	-1260.50	1141.60	-293.15	-207.79	157.75	10
94.97	-1577.39	1077.88	-359.74	-201.17	191.65	11
61.28	-1734.86	972.66	-330.02	-161.90	192.47	8
-182.37	-1669.68	895.02	-276.15	-134.83	241.09	10
-271.24	-1846.68	853.76	-215.85	-160.92	324.34	10
-190.92	-1965.58	710.21	-116.67	-218.90	405.64	9
-157.96	-2032.71	639.89	15.41	-193.27	514.74	10
-348.14	-1930.91	619.14	39.76	-208.92	553.16	8
-354.25	-2010.50	891.11	13.40	-241.70	546.72	10
-442.63	-1853.76	1047.61	16.33	-291.29	490.26	10
-320.80	-1701.17	1159.18	22.03	-298.46	417.33	9
-530.27	-1619.87	1163.09	-16.60	-254.33	359.10	10
-407.47	-1569.82	1125.49	-83.19	-272.86	313.48	8
-224.85	-1917.24	1101.56	-74.62	-239.81	212.19	10
-431.15	-1581.30	851.32	-48.68	-193.94	103.03	11
-408.45	-1642.09	978.03	-119.69	-157.07	56.37	8
-465.33	-1716.06	951.17	-146.55	-125.79	36.44	10
-447.02	-1939.94	899.41	-114.87	-124.11	52.95	8
-552.73	-1736.33	950.44	20.29	-145.97	55.66	10
-450.93	-1307.13	652.34	202.12	-194.79	63.84	11
-331.79	-1167.72	1000.24	52.67	-195.22	50.48	8
-333.25	-1225.83	1229.74	-89.87	-199.92	15.72	10
-295.65	-1634.52	1293.95	-267.82	-165.80	11.99	8
-361.57	-1721.44	989.99	-263.34	-150.73	10.19	11
-464.60	-1785.40	819.82	-238.07	-156.28	1.68	10
-404.54	-2007.57	889.40	-115.75	-190.34	-56.49	8
-348.39	-1743.16	802.00	-40.13	-174.16	-72.69	10
-305.42	-1666.02	719.97	37.23	-199.86	-32.44	8
-128.17	-1980.47	821.53	96.77	-150.82	30.98	11
-349.61	-1880.37	816.89	254.67	-118.35	24.90	8
-497.56	-1551.27	786.87	316.99	-169.59	28.47	10
-437.50	-1465.09	1078.13	180.97	-219.79	87.52	8
-328.13	-1408.20	1165.28	74.46	-234.53	108.76	11
-311.77	-1387.45	1272.46	-26.55	-169.16	116.27	10
-400.39	-1057.13	1011.96	-103.30	-181.76	102.26	8
-370.36	-1473.39	1375.49	-293.52	-182.80	59.69	10
-271.48	-1650.63	1295.41	-283.11	-118.32	56.46	10
-530.03	-1745.61	1119.63	-174.47	-79.59	23.71	9
-614.99	-1640.63	787.11	-60.33	-122.31	35.86	10
-483.15	-1916.75	882.08	8.45	-164.18	82.28	8
-506.84	-1808.59	783.45	96.37	-180.11	64.27	10
-473.88	-1818.85	902.34	173.25	-228.39	46.33	8
-385.99	-1725.34	940.67	202.55	-230.62	59.91	11
-375.49	-1785.16	998.05	252.81	-247.89	81.48	8
-330.81	-1529.54	925.05	319.79	-248.38	103.85	10
-420.17	-1334.96	881.84	308.90	-239.50	101.01	10
-269.29	-1067.87	1047.85	183.75	-269.53	98.05	9
-301.27	-1070.56	1155.52	27.44	-247.86	88.65	10
-186.52	-1051.76	1398.19	-56.43	-231.72	53.41	8
-226.07	-1100.34	1502.44	-59.33	-189.61	11.35	10
-396.97	-1330.32	1374.27	-32.71	-189.88	28.93	11
-378.66	-1575.44	1260.50	62.41	-180.85	55.66	8
-412.84	-1601.07	1179.93	132.48	-177.95	72.39	10
-542.24	-1511.47	1000.24	296.54	-198.06	105.74	8
-554.93	-1476.81	980.71	362.03	-234.65	134.03	10
-646.97	-1345.70	968.99	399.11	-282.14	146.91	11
-533.94	-1065.43	1000.98	438.81	-334.41	174.93	8
-122.31	-763.43	1078.37	399.99	-396.03	159.48	10
23.68	-596.44	1246.58	270.02	-334.78	140.56	10
112.06	-687.26	1357.18	171.94	-263.24	152.68	8
1.71	-647.95	1360.35	99.37	-219.79	135.71	11
196.53	-704.10	1414.55	88.93	-204.13	113.19	8
142.82	-814.94	1364.99	83.68	-112.79	87.49	10
-8.06	-880.37	1191.16	135.25	-50.54	103.76	8
-291.99	-796.39	1137.70	166.60	-74.77	129.09	11
-338.62	-608.64	1284.91	162.48	-124.39	167.88	8
-394.78	-577.39	1326.66	131.77	-134.83	173.19	10
-561.52	-514.89	1241.46	97.90	-174.77	102.84	10
-525.15	-558.84	1314.70	90.48	-222.41	56.06	8
-318.12	-562.26	1178.96	81.60	-218.11	58.56	11
-126.22	-531.74	1228.52	50.81	-188.48	61.68	8
-225.10	-506.59	1212.89	54.17	-138.31	62.93	10
-329.35	-388.92	1303.71	58.56	-162.02	9.40	8
-321.78	-389.16	1245.85	30.70	-177.46	17.15	11
-277.34	-348.88	1302.00	-15.35	-147.74	44.98	8
-258.06	-329.59	1375.49	-43.33	-130.19	47.52	10
-321.29	-373.78	1330.57	-86.00	-136.44	19.07	8
-449.22	-796.63	1370.12	-111.36	-152.31	21.85	10
-338.13	-764.65	1294.43	-96.19	-169.13	43.27	9
-182.62	-667.24	1229.25	-72.42	-166.23	73.27	10
-148.68	-656.74	1185.55	-80.29	-155.36	78.83	8
-160.40	-730.47	1250.24	-97.05	-153.99	78.43	10
-117.92	-723.14	1231.45	-89.39	-129.94	89.87	8
-215.58	-737.55	1042.48	-92.74	-126.62	93.51	11
-383.30	-885.50	1337.16	-77.70	-157.20	104.43	8
-208.25	-579.35	1363.28	-10.83	-176.09	134.40	10
-331.05	-475.59	1277.10	11.23	-203.25	146.73	10
21.48	-784.42	1403.32	-8.97	-285.25	186.58	9
280.52	-532.23	1237.55	-23.44	-194.43	147.28	10
10.25	-509.28	1178.47	-98.85	-68.05	40.56	8
-316.41	-677.98	1222.90	-139.68	-93.69	77.12	10
-119.14	-557.62	1198.00	-117.80	-123.72	196.96	8
-187.74	-654.05	1264.16	-101.32	-126.25	297.82	11
-87.16	-845.95	1359.86	-48.37	-127.93	335.63	8
-148.19	-680.66	1273.44	-0.98	-73.24	352.20	10
-313.96	-556.88	1046.39	34.48	-77.39	337.68	8
-372.07	-660.89	1140.87	19.38	-181.27	306.49	11
211.18	-615.97	1095.46	39.34	-136.23	228.06	8
-95.21	-492.92	1121.09	9.74	-98.08	163.45	10
-260.99	-588.87	1093.26	-20.51	-81.45	97.47	8
-329.10	-515.63	1146.00	7.51	-78.55	32.04	10
-528.32	-623.78	1294.68	-32.99	-109.86	-11.60	9
-466.06	-688.23	1231.45	-37.66	-172.27	-3.23	10
-309.57	-741.70	1160.89	-45.65	-155.21	37.57	8
-383.54	-600.83	1161.38	-20.54	-158.81	38.18	10
[truncated: 4,841 more rows]
