# Supplementary material for: Complexes of vertebrate TMC1/2 and CIB2/3 proteins form hair-cell mechanotransduction cation channels
Source: eLife. 2025 Jan 8;12:RP89719. doi: 10.7554/eLife.89719 (PMC11709434; doi:10.7554/eLife.89719)
Supplement: Figure 3—source data 1. [file elife-89719-fig3-data1.zip › Figure 3H/wt/10-9-T1.csv]

Time	Lat	Foreaft	Vert	Pitch	Roll	Yaw
1	-629.88	-350.83	1124.51	-130.04	-34.36	52.12
2	-545.17	-536.87	1152.83	-172.7	-58.81	37.69
3	-653.32	-638.92	828.13	-62.04	-0.64	-53.5
4	-888.43	-685.06	920.41	48.4	13.03	-105.29
5	-1081.79	-397.46	939.21	150.3	-51.54	-113.07
6	-880.62	-422.36	1045.41	94.48	-133.85	-94.79
7	-543.21	-827.88	1295.17	158.23	-261.9	-120.51
8	-375	-398.68	807.86	185.42	-272.52	45.72
9	-106.93	-427.25	870.36	82.55	-249.18	246.92
10	65.19	-394.29	1087.65	107.51	-62.01	201.02
11	-684.57	16.11	1049.32	118.84	-17.82	125.03
12	-1582.03	-151.61	551.76	-51.15	-86.15	62.87
13	-822.51	-768.31	1144.53	-121.67	-270.72	55.91
14	-625.49	-206.79	1334.96	79.38	-213.13	-56.46
15	-548.83	275.63	1184.33	27.71	-207.21	24.14
16	-469.24	157.71	1056.64	-155.61	-153.72	36.38
17	-458.01	-418.46	976.81	-162.51	-117.68	-28.87
18	-750	-449.95	812.01	-125.58	-44.8	-151.03
19	-844.97	-320.56	963.62	-191.22	-135.68	-168.88
20	-400.15	-381.84	1141.36	-236.3	-151.61	-101.23
21	-858.64	-486.08	1134.03	-238.83	-114.38	-70.65
22	-978.27	-737.3	1248.29	-199.28	-202.91	-21
23	-749.27	-268.31	1288.33	-122.74	-323.82	19.38
24	-662.84	-181.64	1177	-201.9	-314.64	6.65
25	-488.04	-566.65	1011.72	-217.07	-225.74	-29.82
26	-717.04	-950.93	1094.73	-144.71	-181.3	-83.68
27	-975.59	-760.25	1003.91	34.27	-169.86	-182.65
28	-987.55	-334.23	801.27	-25.7	-283.63	-5.62
29	-270.75	-615.97	1063.48	-163.06	-402.28	218.29
30	-126.71	-699.95	1052.73	-133.51	-283.26	170.1
31	-393.8	-553.22	950.93	-135.96	-157.1	37.26
32	-583.74	-609.13	1174.56	-178.53	-145.23	-14.56
33	-986.08	-747.56	1383.3	-135.93	-321.62	29.94
34	-753.91	-863.28	1421.88	-100.25	-420.47	76.2
35	-33.45	-695.56	1395.51	17.85	-470.03	158.78
36	-854	497.07	760.99	19.38	-326.02	161.5
37	478.27	-989.5	330.08	-148.04	-423.58	2.32
38	588.38	-1900.88	1156.98	-213.35	-3.6	-311.16
39	-1081.05	-633.3	1234.62	240.08	173.52	-280.36
40	-1394.78	-152.83	1201.42	114.84	-150.33	19.2
41	-811.04	-362.79	1415.04	-49.53	-311.25	149.23
42	-352.78	-589.11	1333.5	-58.04	-274.84	110.69
43	-630.86	-668.95	575.93	85.66	-131.13	-19.23
44	-758.06	-844.97	1061.77	-130.68	-40.59	-73.27
45	-1063.48	-858.89	1380.62	-88.56	-130.52	-59.72
46	-634.03	-481.69	1270.02	-43.15	-288.24	-3.75
47	-600.83	-779.54	1407.96	-111.88	-351.14	34.61
48	-355.47	-900.63	1480.71	-31.59	-390.32	130.86
49	12.7	-553.96	1175.54	46.63	-296.2	149.66
50	443.12	-766.6	537.6	36.74	-178.07	128.94
51	-962.65	-1027.59	581.79	154.72	213.75	-39
52	-2066.16	-979.25	722.66	298.95	-16.02	-266.05
53	-624.76	-521.73	951.17	171.97	-437.87	39.22
54	364.26	-333.25	1293.21	-64.24	-350.74	226.41
55	-339.84	6.84	1705.57	-216.71	-259.7	230.5
56	-106.45	-425.29	1821.53	-162.29	-274.48	154.97
57	-499.51	-481.2	1966.8	-17.64	-230.29	145.2
58	-361.08	-124.02	904.3	143.83	-358.64	107.27
59	98.39	-381.59	945.31	59.72	-449.58	37.57
60	326.66	-536.13	1310.55	46.63	-362.43	-46.54
61	-6.84	-393.8	1134.03	31.49	-220.92	-26.25
62	-126.46	-590.82	1137.21	-43.61	-99.09	-21.91
63	-575.68	-761.96	1187.99	-25.09	-107.57	22.98
64	-784.42	-516.11	1229.98	-6.13	-156.77	47.49
65	-557.62	-466.31	1601.07	72.48	-224.33	159.45
66	-148.68	-239.5	543.46	97.56	-200.68	360.29
67	687.26	-552.98	1122.07	-133.12	-211.82	405.15
68	235.6	-365.23	1131.59	-54.93	-35.68	80.93
69	-144.78	-215.09	908.2	-112.67	-2.75	-102.69
70	-795.17	-457.52	932.62	-280.15	-130.4	0.4
71	-174.07	-1355.71	1499.76	-164.31	-120.79	17.55
72	-430.91	-613.53	927.98	209.32	-47.03	-89.63
73	-756.59	-132.57	970.46	114.14	-92.77	-48.83
74	-46.63	-543.95	1364.01	95.37	-232.33	70.95
75	596.92	135.99	1684.81	163.51	10.19	-32.14
76	-43.7	175.54	931.64	59.84	182.95	-105.96
77	-1027.83	-602.29	797.36	146.45	107.79	-176.85
78	-643.55	-347.9	843.51	180.82	-47.18	-41.72
79	-112.55	-39.31	893.07	-59.72	-43.82	19.32
80	-636.72	-422.12	1122.56	-320.37	-46.57	-26.82
81	-356.2	-526.37	1314.7	-329.47	-75.07	70.77
82	-462.89	-548.1	1016.36	-254.33	-38.6	107.76
83	-748.05	-771.73	967.77	-75.07	-61.07	57.4
84	-678.71	-505.37	1170.65	29.3	-65.31	60.21
85	-583.74	-115.72	1161.87	49.71	-88.78	113.37
86	-433.59	-509.77	1139.4	-76.75	-116.3	105.56
87	-384.52	-613.77	1162.6	-21.85	-67.9	86.82
88	-435.55	-561.52	1293.46	197.14	-71.66	25.51
89	-754.64	-134.52	556.4	-40.95	-18.37	-5.92
90	-695.31	-387.45	1111.33	-138.43	-43.3	-16.33
91	-777.59	-565.19	1067.63	-166.53	-62.07	3.54
92	-692.87	-523.68	953.86	-116.49	-103.24	7.6
93	-859.86	-525.39	790.28	-132.72	-98.82	-20.36
94	-838.38	-748.05	1087.89	-86.79	-79.99	-80.29
95	-1168.7	-694.34	978.03	102.94	-111.97	-81.36
96	-1087.65	-724.85	711.91	137.3	-137.42	-70.04
97	-1350.59	-1129.88	935.06	252.53	-120.7	-131.01
98	-1540.04	24.17	789.55	377.59	-319.82	-170.72
99	-143.31	206.54	1132.32	48.52	-497.16	93.29
100	110.6	-485.11	1319.58	-145.08	-346.19	139.19
101	-420.65	-304.69	1213.13	-54.99	-184.97	134.06
102	-731.69	-122.07	1053.22	54.26	-221.1	91.25
103	-697.75	32.23	726.32	-56.52	-324.1	14.16
104	-764.4	-266.6	968.26	-153.72	-305.39	-49.35
105	-1203.37	-403.81	828.13	-116.24	-264.31	-206.67
106	-921.88	-279.79	1073.24	-159.97	-382.6	-29.94
107	-95.21	-727.29	1149.66	-212.31	-442.47	6.23
108	351.07	-996.83	1122.31	-182.62	-335.82	98.33
109	-153.08	-370.36	1043.21	-55.45	-210.94	216.55
110	-503.42	-168.21	1092.53	-35.52	-222.96	208.04
111	-609.38	-423.34	1316.41	-26.12	-268.19	140.23
112	-607.18	-448	1245.12	3.02	-276.67	125.92
113	-615.97	-429.93	730.71	-32.84	-283.08	94.48
114	-275.63	-1074.71	1273.93	-64.94	-339.78	93.96
115	-302.73	-332.03	1060.06	117.03	-330.84	123.5
116	-50.29	-79.59	877.93	8.06	-307.5	191.74
117	2.69	-229.74	818.36	-109.74	-231.6	193.18
118	-65.19	-595.95	1154.05	-8.45	-258.42	107.97
119	239.75	-581.3	1050.78	-17.97	-286.8	121.92
120	1055.18	-659.18	1321.04	-31.52	-73.15	110.11
121	188.23	-159.42	1033.94	24.44	261.44	-83.44
122	-712.89	-479.49	1051.51	-65	259.86	-149.69
123	-783.94	-645.26	1012.45	-56.21	159.55	-74.98
124	-791.26	-584.72	1058.11	-22.46	121.15	-71.47
125	-934.33	-462.65	1043.95	-14.16	116.39	-136.17
126	-1275.39	-399.17	880.86	-34.42	71.11	-152.44
127	-1104.25	-757.08	1010.25	-81.42	-20.87	-176.94
128	-1180.18	-604.49	1162.35	51.06	-148.13	-156.71
129	-472.17	-86.67	1012.7	-22.55	-279.08	45.87
130	-243.41	-477.29	1026.12	-188.54	-173.4	73.39
131	-783.45	-676.51	1015.63	-172.27	-101.23	-3.33
132	-851.32	-503.17	1078.86	-139.8	-163.6	-23.13
133	-805.42	-459.72	1118.16	-119.02	-237.46	-41.26
134	-352.29	-536.62	1326.66	-28.87	-236.08	-87.4
135	-391.85	-666.26	962.65	0.21	-136.87	-105.16
136	-763.67	-711.43	1352.05	-44.01	-143.1	-57.68
137	-360.35	-324.22	1189.21	-16.45	-177.37	-12.76
138	-600.59	-469.73	1079.83	-49.71	-92.77	-54.23
139	-734.13	-805.66	1093.02	-61.77	-71.26	-90.85
140	-742.68	-924.32	1178.22	-59.2	-39.46	-161.71
141	-1084.47	-1088.62	1176.76	-26.4	-49.8	-212.25
142	-1160.16	-774.66	971.19	56.58	-177.61	-165.44
143	-482.67	-651.61	985.6	-47.3	-292.33	-7.93
144	-517.82	-683.84	1083.98	-96.28	-186.22	6.53
145	-1185.55	-640.87	1021.24	-94.06	-92.19	18.01
146	-1419.92	-646.97	1094.24	-81.24	-155.18	88.59
147	-1410.16	-627.69	990.23	-59.08	-222.32	88.68
148	-1330.08	-861.33	1107.91	21.97	-289.92	21.55
149	-1047.85	-619.87	1143.55	87.65	-300.45	-23.71
150	-742.68	-408.69	1149.17	132.78	-432.89	-41.47
151	-70.31	-301.27	1122.56	49.29	-441.44	-39.12
152	-57.37	-712.65	601.07	-88.5	-277.89	-69.82
153	-508.3	-1039.31	1026.61	-7.11	-148.13	-124.91
154	-765.63	-694.34	1070.31	69.79	-199.8	-105.87
155	-525.39	-516.11	1408.2	-8.24	-310.42	-55.39
156	-79.59	-475.59	1346.92	-50.9	-242.58	-37.84
157	-625	-901.12	1154.79	-77.36	-91.34	-77.33
158	-1238.77	-948.24	470.95	-72.36	-93.81	-38.18
159	-1626.22	-1020.02	1061.28	-6.68	-233.34	174.74
160	-1084.47	-107.18	1251.46	172.15	-476.07	287.63
161	-226.56	-129.15	1418.21	4.55	-478.52	234.34
162	-7.08	-453.13	1408.2	-88.1	-350.74	136.57
163	-602.05	-647.71	1019.78	-50.32	-325.62	83.86
164	-69.34	-449.95	926.51	49.93	-433.59	0.18
165	62.99	-408.94	622.07	86.18	-333.74	-3.05
166	-235.6	-649.66	1485.11	1.5	-210.42	20.08
167	-639.65	-30.03	1300.29	41.87	-164.55	64.45
168	-628.17	-273.93	1326.9	-86.06	-186.31	21.39
169	-239.01	-563.96	1047.85	-97.84	-189.79	-13.55
170	-308.35	-1108.89	1351.56	-62.41	-172.36	-76.66
171	-380.13	-687.5	1213.62	44.43	-159.06	25.12
172	-753.91	-329.1	1396.24	13.7	-157.07	44.46
173	-445.56	-482.18	1282.96	5.98	-266.11	54.08
174	-222.41	-479.98	1259.52	51.12	-249.36	0
175	-635.74	-391.11	1043.95	44.74	-228.85	-25.02
176	-427.98	-638.18	1112.79	52.34	-331.7	21.48
177	-193.12	-416.99	1244.87	151.7	-288.57	40.25
178	-277.83	-335.21	1071.78	60.12	-371.64	-0.76
179	229.98	-903.32	1303.47	62.32	-269.26	6.65
180	-186.28	-987.79	958.01	252.66	-194.64	-28.14
181	-20.02	-519.29	553.71	253.48	-175.81	-13.24
182	328.13	16.85	1386.47	166.6	-42.57	-68.33
183	-713.38	-351.81	1166.99	5.16	97.02	-95.7
184	-1110.11	-431.4	679.93	-64.24	-40.86	-42.63
185	-913.09	-559.81	1326.9	-96.74	-213.35	26.34
186	-561.04	-163.33	1174.32	-44.62	-245.21	84.05
187	-403.08	-27.59	944.09	-111.48	-252.35	142.85
188	-120.12	-508.79	1194.58	-149.69	-249.97	164.18
189	-177.25	-217.77	1065.67	-151.09	-192.2	153.29
190	-478.52	-324.71	1220.7	-204.13	-175.69	170.01
191	-325.93	-420.41	1237.55	-261.84	-249.51	176.39
192	92.04	-517.58	1153.32	-308.56	-267.64	234.34
193	-128.42	-596.44	1053.22	-265.38	-165.59	219.21
194	-315.43	-335.69	1120.36	-209.35	-139.8	189.85
195	-242.92	-394.29	1326.9	-189.79	-147.37	168.88
196	-199.22	-415.04	1316.89	-159.91	-133.88	166.2
197	-149.41	-386.47	1170.9	-115.45	-82.67	149.17
198	-307.62	-285.4	986.33	-104.64	-78.49	126.31
199	-294.43	-709.47	1299.32	-83.86	-104.1	94.54
200	-87.16	-466.31	1352.78	-51.61	-128.48	62.71
201	-177.73	-500.24	1350.59	-95.49	-81.33	34.73
202	-369.63	-731.69	1172.36	-113.25	-69.31	40.86
203	-413.57	-668.7	893.8	-89.57	-105.16	37.08
204	-405.27	-833.5	1057.37	-22.49	-95.83	18.83
205	-472.17	-914.79	1324.22	46.42	-89.54	35.1
206	-278.81	-799.8	1360.6	111.85	-105.41	26.82
207	-219.97	-912.11	1411.87	116.88	-91.4	1.43
208	-548.58	-806.4	1098.63	125.4	-51.09	-20.51
209	-1201.42	-621.34	825.44	78.19	-67.47	-14.83
210	-1191.41	-689.45	930.66	73.06	-189.03	13
211	-966.06	-717.29	1121.83	98.27	-226.65	40.77
212	-609.62	-327.15	1090.09	72.14	-291.29	61.95
213	-357.91	-375.98	1276.86	17.36	-326.45	114.07
214	-426.27	-541.75	1356.45	9.89	-331.36	144.47
215	-334.72	-609.13	1290.28	29.88	-385.04	208.07
216	201.66	-791.5	1173.83	59.97	-386.96	234.22
217	194.09	-826.9	856.69	133.88	-273.8	33.39
218	-617.19	-1072.27	465.33	177.4	-343.32	2.44
219	-616.46	437.74	1164.06	189.64	-448.15	47.67
220	391.6	-90.82	967.77	-64.18	-517.15	232.12
221	540.53	-834.47	1043.21	-97.96	-374.45	153.56
222	149.66	-579.59	1408.45	102.48	-371.15	-17.64
223	33.2	237.79	1091.31	102.45	-429.81	32.87
224	223.63	-0.49	1065.92	-6.13	-385.65	59.75
225	579.35	-176.76	1096.68	-22	-312.84	87.49
226	338.87	-217.77	993.9	-94.7	-188.48	99.79
227	241.94	-219.24	989.75	-106.69	-162.17	76.54
228	248.05	-87.4	958.5	-112.88	-170.62	32.04
229	309.33	-388.67	1013.67	-163.97	-125.15	20.32
230	161.13	-474.37	1029.3	-120	-65.25	11.47
231	-116.21	-248.78	997.56	-124.39	-70.4	14.37
232	-135.99	-428.47	1065.92	-145.54	-127.66	27.04
233	-244.14	-376.95	1040.04	-113.4	-195.01	82.06
234	-51.51	-523.68	1027.83	-124.05	-267.52	74.55
235	534.42	-411.62	1157.23	-80.93	-219.45	4.09
236	448.97	-419.19	1190.92	-69.21	-142.97	-61
237	360.6	-553.22	1243.41	-80.08	-95.37	-30.03
238	105.47	-513.43	1055.66	-99.91	-92.19	24.72
239	287.6	-747.8	1166.75	-123.54	-75.38	51.67
240	108.4	-619.87	1358.89	-36.1	-21.12	70.37
241	-32.23	-430.66	1360.11	-38.7	-30.24	126.8
242	340.82	-720.7	1262.45	-79.35	-76.84	134.34
243	375.98	-809.57	1134.77	-17.88	-5.68	69.34
244	124.27	-668.95	880.86	14.83	21.45	40.41
245	-127.2	-602.05	968.02	21.39	8.54	33.39
246	-161.13	-633.3	1202.64	-36.16	-26.12	39.67
247	39.31	-513.18	1410.89	6.26	39.98	-50.54
248	-44.92	-596.19	1551.51	93.54	165.56	-192.75
249	-907.71	-332.76	1196.29	85.75	149.14	-184.54
250	-1031.01	-382.81	973.88	-13.89	-60.88	-85.3
251	-192.87	-521.24	853.52	-62.96	-228.55	-12.7
252	260.74	-596.19	886.47	-75.47	-170.65	-23.19
253	278.81	-497.31	1142.82	-6.29	-56.03	-56.3
254	-34.91	-263.18	1140.14	65.92	81.79	-47.64
255	-656.98	-236.33	937.26	17.58	82.76	-37.11
256	-698.24	-648.68	1139.16	-31.22	-2.04	-93.93
257	-833.74	-508.3	1042.97	14.28	-102.91	-87.86
258	-734.13	-417.72	1156.74	38.57	-196.78	51.85
259	-494.14	-241.94	1354.25	56.58	-221.89	118.13
260	-456.3	-202.88	1336.91	43.03	-182.65	97.29
261	-435.79	-264.16	1195.07	9.03	-171.72	72.02
262	-442.14	-427.73	1112.55	3.48	-176.57	52.86
263	-406.98	-245.12	976.07	5.52	-163.36	55.11
264	-569.09	-319.09	1144.53	-79.19	-81.42	29.85
265	-984.38	-484.86	1081.3	-77.61	-83.13	-48.61
266	-962.16	-492.43	942.87	-82.61	-240.66	-1.5
267	-373.05	-489.5	872.31	-93.93	-311.04	18.31
268	184.81	-535.16	976.07	-103.67	-293.67	23.9
269	-104.74	-502.44	1040.04	-91.34	-205.93	12.51
270	-390.14	-430.66	1200.68	-37.63	-246.06	118.62
271	-292.72	-378.17	1228.27	13.37	-282.17	193.48
272	-402.59	-266.85	1076.9	10.86	-266.78	155.98
273	-374.02	-313.48	1093.02	-50.29	-287.54	91.64
274	-73	-406.49	1170.9	-86.73	-295.99	77.06
275	104.25	-494.87	1199.46	-117.86	-242.83	94.85
276	36.13	-653.81	1305.66	-113.1	-195.37	96.56
277	-115.72	-608.64	1247.8	-74.62	-206.6	114.72
278	-72.02	-337.16	1371.09	17.55	-247.65	108.25
279	222.41	-214.11	973.39	-64.7	-229.8	128.69
280	330.81	-459.47	1010.01	-124.39	-89.36	58.69
281	-31.49	-484.62	1065.92	-18.04	-28.66	-57.22
282	-213.62	-154.79	1153.08	-9.55	-33.14	-63.2
283	-299.8	-311.04	1179.2	-77.88	-39.86	-24.57
284	-592.29	-449.95	961.91	-79.16	-27.47	-31.46
285	-795.17	-581.3	984.86	-90	-74.86	-51.94
286	-810.79	-661.87	1011.23	-30.18	-154.02	-17.88
287	-493.41	-886.72	1281.01	52.52	-193.91	-24.02
288	-355.47	-479.25	1112.06	210.21	-185.15	-38.91
289	-332.52	-295.41	1125.98	176.7	-171.81	-60.88
290	-507.08	-484.62	1369.38	106.05	-185.49	-31.74
291	-441.89	-303.22	1011.23	67.9	-245.33	14.04
292	-339.36	-529.79	1016.11	5.98	-266.75	31.59
293	-283.69	-437.74	1040.77	61.58	-268.92	54.44
294	-135.74	-17.58	1015.63	28.75	-257.11	61.25
295	-189.21	-100.83	1133.79	-18.59	-203.74	89.14
296	-258.79	-390.14	1126.46	-27.07	-195.04	100.77
297	-329.83	-328.61	1121.34	-18.92	-211.76	128.91
298	-226.32	-385.25	1237.06	16.82	-209.29	133.48
299	77.64	-199.46	1154.54	46.75	-188.96	114.26
300	58.84	-198.73	1190.92	-19.26	-84.59	90.39
301	-533.94	-79.83	999.02	-90.73	-81.54	67.26
302	-266.85	-681.15	930.66	-200.01	-254.03	72.91
303	391.6	-598.63	756.59	-160.16	-290.01	128.05
304	164.06	-405.03	1040.28	-125.95	-171.54	129.91
305	-300.54	-197.51	1476.32	-75.01	-124.94	22.43
306	-187.26	-149.17	1346.68	-71.08	-146.15	17.06
307	-61.77	-277.34	1261.47	-59.39	-123.99	73.12
308	-114.99	-396	1137.7	-54.72	-122.16	79.22
309	-185.06	-361.57	1063.72	-65.34	-125.82	64.97
310	-210.94	-421.14	1150.15	-73.49	-143.13	62.35
311	-458.5	-643.55	1364.75	-83.89	-150.02	76.87
312	-296.39	-499.76	1252.69	-44.68	-226.47	39.89
313	137.21	-562.26	1112.79	-85.91	-175.96	59.84
314	134.28	-635.99	1119.87	-119.05	-79.1	-0.89
315	-449.95	-640.14	1196.04	-107.12	-81.57	-13.92
316	-631.59	-513.43	1247.56	-79.13	-255.31	52.19
317	62.01	-541.75	1189.94	-57.34	-370.12	83.16
318	153.32	-425.54	1035.4	-3.51	-294.68	20.63
319	-84.47	-412.84	944.34	7.08	-227.63	-12.33
320	-155.27	-338.13	878.91	-24.99	-192.35	1.16
321	-250.73	-363.04	1078.61	-61.28	-187.01	-10.16
322	-374.51	-658.94	1310.06	-67.35	-189.24	-50.75
323	-313.48	-744.87	1312.99	-42.63	-262.02	-33.51
324	-101.07	-609.62	1208.01	-13	-315.95	0.27
325	239.01	-408.94	1015.63	-29.02	-313.23	6.71
326	280.76	-504.39	1009.03	-44.34	-202.39	-12.63
327	-37.6	-465.33	912.11	-44.95	-156.34	-30.43
328	-88.13	-373.05	842.53	-58.32	-126.8	-58.87
329	-44.92	-460.45	1062.5	-59.3	-85.72	-82.24
330	-171.14	-305.18	1237.79	11.9	-96.68	-67.75
331	-320.31	-21.24	1157.71	23.93	-123.32	-18.92
332	-427	-85.21	1270.26	8.94	-178.04	-18.16
333	-517.58	-249.51	1378.17	8.85	-224.3	-1.07
334	-131.59	-226.32	1101.56	12.36	-328.43	37.35
335	-109.37	-358.64	1051.76	-54.69	-303.8	91
336	-58.59	-480.96	1075.68	-101.1	-317.14	81.3
337	195.8	-598.39	1092.04	-118.71	-305.57	34.67
338	226.81	-416.26	998.54	-100.95	-243.74	40.77
339	139.4	-331.3	988.28	-75.59	-212.43	66.16
340	367.43	-312.26	1225.83	-75.87	-165.86	59.48
341	116.21	-201.9	1298.34	-80.17	-56.18	21.42
342	-14.4	-423.58	1429.2	-52.31	-19.87	-0.21
343	-254.39	-562.01	1308.84	-40.53	-6.32	-20.23
344	-463.87	-604.74	1139.89	-62.65	-87.01	-18.98
345	-189.21	-682.13	1029.79	-54.35	-155.64	-28.38
346	252.44	-711.43	1050.29	-25.33	-125	-36.8
347	-157.23	-560.3	1087.4	12.91	-18.43	6.5
348	-372.07	-559.08	1217.77	2.26	-60.27	-3.48
349	-198	-404.3	1035.4	20.26	-122.5	-5.89
350	-125.24	-434.33	1036.38	-0.92	-147.31	60.09
351	-295.41	-491.21	998.29	-2.84	-162.38	108.15
352	-320.56	-416.5	1159.91	2.41	-187.29	139.8
353	-253.17	-340.33	1186.52	-57.77	-180.24	97.35
354	-134.52	-363.77	1043.21	-76.08	-166.96	11.47
355	-150.88	-372.8	1076.66	-73.33	-148.5	13.79
356	-113.04	-241.46	1032.47	-37.66	-152.89	-8.58
357	189.21	-119.14	1223.39	-38.02	-122.01	-18.25
358	119.38	-103.27	1170.65	-82.18	-13.28	-95.52
359	-208.01	-265.14	1086.91	-120.06	55.15	-155.4
360	-571.53	-474.61	1003.17	-96.5	16.14	-124.24
361	-576.66	-406.25	859.86	-47.36	-33.45	-70.07
362	-915.77	-547.85	980.96	1.83	-102.08	-47.06
363	-795.9	-455.32	998.29	55.57	-212.52	-17.03
364	-642.58	-418.95	1163.57	57.43	-192.38	12.82
365	-398.44	-611.82	1276.61	14.56	-219.3	-51.12
366	-477.29	-568.12	1094.97	24.2	-213.71	-93.35
367	-815.19	-480.71	1050.05	17.43	-281.04	38.88
368	-230.47	-295.65	1370.12	79.1	-386.57	119.93
369	105.96	-237.3	1422.36	43.64	-314.82	131.26
370	103.27	-172.12	1319.82	-57.01	-244.08	214.94
371	-306.4	-526.37	1323.97	-97.72	-270.17	289.03
372	102.05	-625	1103.52	-114.59	-361.45	375.76
373	405.03	-668.21	670.41	-122.71	-323.94	334.08
374	347.66	-729.74	765.14	-72.24	-202.94	274.9
375	-157.47	-402.34	824.71	-113.77	-145.08	160.71
376	-37.11	85.21	1375.98	-97.87	-106.96	89.42
377	-166.5	113.28	1370.85	-125.24	-62.26	6.01
378	-336.18	-255.62	1415.77	-105.99	-82.89	-4.24
379	-201.17	-379.15	1352.29	-53.04	-147.58	-25.05
380	55.66	-374.76	1233.15	-46.78	-71.01	-28.93
381	-356.69	-514.4	1265.87	-74.13	-18.07	-78.52
382	-422.85	-508.79	1183.59	-50.81	-127.53	21.85
383	-310.06	-236.33	1056.15	-45.75	-224.67	93.99
384	-245.85	-479	1368.9	-49.77	-247.1	108.92
385	-151.12	-644.78	1285.16	-46.81	-238.22	112
386	130.13	-752.93	1221.68	-65.89	-270.84	90.42
387	488.53	-850.34	1100.59	-156.98	-136.6	66.47
388	-246.09	-823.73	823.24	-168.18	60.91	3.05
389	-1001.46	-886.96	960.94	-108.89	-43.15	-83.71
390	-879.88	-779.79	1105.22	-24.57	-251.01	-35.34
391	-237.3	-613.77	1261.23	-52.86	-273.83	-14.47
392	-58.11	-727.05	1288.33	-48.74	-285.37	-24.14
393	64.7	-751.46	1344.48	9.12	-305.48	1.95
394	199.95	-444.34	1242.68	27.56	-274.38	39.03
395	112.79	-573.73	1118.41	-14.59	-167.36	37.32
396	-310.79	-635.01	1252.93	2.66	-134.83	-0.46
397	-147.71	-524.17	1267.33	29.72	-211.58	19.44
398	166.02	-459.47	1363.04	43	-206.97	-9.31
399	-17.33	-462.65	1299.32	32.78	-142.15	-67.11
400	-303.96	-640.14	1200.44	19.44	-119.78	-54.66
401	-334.23	-599.37	1014.4	19.47	-177.73	5.25
402	-302.73	-554.44	1012.7	23.35	-198.43	52.06
403	-346.68	-524.41	1075.44	34.97	-231.41	47.49
404	-368.9	-357.18	1101.07	48.34	-273.07	60
405	-183.11	-214.36	847.17	40.62	-335.63	94.94
406	204.1	-182.13	763.43	46.39	-360.29	88.2
407	27.59	178.71	1204.83	-3.66	-333.71	135.19
408	472.9	-132.81	1336.43	-47.88	-243.59	56.85
409	461.18	-261.47	1097.9	-65.73	-115.14	-64.73
410	287.84	-571.29	1310.55	-44.43	-83.25	-98.97
411	-184.33	-430.42	1332.03	3.2	-49.71	-65.16
412	-261.96	-362.79	922.12	-0.15	-86.73	-54.66
413	-294.19	-547.36	923.34	-105.16	-92.16	22.83
414	-99.85	-558.35	1208.74	-22.71	-145.9	-8.03
415	77.39	-302.73	1279.05	-1.28	-117.16	-30.79
416	24.9	-123.54	1097.17	-22.52	-94.15	-38.02
417	37.6	-224.61	1263.92	-107.45	-92.9	-29.85
418	238.77	-459.96	1269.53	-127.75	-81.85	-36.9
419	-34.67	-392.33	1113.77	-122.44	11.14	-84.93
420	-246.34	-568.6	1158.2	-87.49	23.28	-158.02
421	-298.58	-397.95	938.23	-54.53	30.98	-148.47
422	-134.52	-775.63	1183.11	-69.58	45.17	-169.01
423	-808.59	-745.12	1087.65	-38.12	0.82	-87.43
424	-372.07	-914.31	1275.39	7.93	-119.63	63.2
425	-365.23	-560.79	1266.85	48.16	-70.1	96.98
426	-394.53	-404.79	1300.54	10.68	-39.89	99.98
427	-539.79	-247.07	1114.01	-85.36	-85.33	83.1
428	-379.15	-569.82	1032.71	-127.87	-120.79	59.72
429	-185.3	-710.45	1071.53	-113.07	-132.84	82.24
430	-337.65	-617.92	1106.69	-64.21	-87.1	119.38
431	-536.87	-590.58	1199.22	-26.4	-94.48	103.64
432	-543.46	-536.13	1201.9	39	-107.06	29.17
433	-565.19	-500.73	1148.19	67.32	-79.07	-12.91
434	-770.75	-363.28	1030.03	43.67	-114.38	34.21
435	-607.18	-425.78	1072.02	40.07	-149.66	23.62
436	-154.05	-264.89	989.75	51.09	-217.74	5.74
437	-44.92	-171.88	1021	28.23	-149.05	49.8
438	-342.29	-192.38	1105.22	-8.61	-52	17.18
439	-730.71	-378.17	1005.86	-13.06	-76.69	0.31
440	-684.33	-371.09	1025.88	-1.01	-149.93	30.82
441	-759.77	-184.33	1116.7	1.83	-106.51	42.82
442	-1300.29	-652.1	956.05	-61.25	-84.01	24.11
443	-1190.92	-375.73	925.29	-52.15	-237.98	105.53
444	-89.6	-269.04	1199.46	-114.93	-395.39	284.24
445	108.4	-95.7	1196.29	-125.7	-327.61	201.54
446	51.76	-266.36	1145.75	-138.76	-210.02	87.43
447	-551.27	-419.68	1131.59	-134.92	-195.77	45.1
448	-772.22	-542.97	1207.03	-126.71	-284.7	66.13
449	-339.6	-347.9	1132.32	-112.7	-360.87	100.86
450	177.73	-303.96	961.43	-103.03	-367.43	91.28
451	326.66	-377.69	1016.11	-59.84	-306.3	20.94
452	82.76	-291.99	1155.76	12.82	-265.41	-7.6
453	97.9	-394.53	1173.58	-61.37	-235.84	-10.01
454	67.14	-681.15	1190.19	-69.15	-174.1	11.81
455	-374.76	-614.01	1279.3	-36.01	-37.72	21.3
456	-484.62	-479.98	1199.46	-47.15	-93.87	-26.64
457	-84.72	-508.79	1122.31	-104.43	-161.5	-50.48
458	-31.49	-566.89	1046.14	-137.88	-108.37	-81.18
459	-144.29	-479.98	915.53	-137.24	-55.66	-104.37
460	-437.26	-590.09	1032.71	-114.2	-42.21	-61.83
461	-655.03	-574.95	1227.54	-72.3	-51.24	-43.33
462	-624.02	-534.91	1189.21	-15.5	-93.57	-25.09
463	-654.3	-366.21	1172.61	21.85	-118.71	37.14
464	-565.43	-433.59	1299.32	40.13	-160.16	101.47
465	-331.05	-293.95	1248.29	70.16	-222.14	85.33
466	-172.36	-294.43	1293.7	13.28	-224.98	85.11
467	-183.11	-540.28	1315.43	-28.17	-191.86	121.43
468	-301.27	-549.56	1282.47	-32.1	-188.6	121.09
469	-354.74	-625	1343.75	-33.02	-218.17	102.63
470	-185.79	-647.71	1154.54	-39.12	-239.65	129.64
471	60.79	-736.82	1164.06	-52.28	-205.69	101.56
472	-152.83	-725.1	1316.41	-9.77	-107.12	28.59
473	-690.43	-416.99	1060.55	47.33	-113.65	-39.4
474	-617.19	-479.74	1113.77	-2.81	-220.73	-106.72
475	-281.49	-558.35	1189.7	-14.89	-171.57	-128.63
476	-375.24	-618.9	999.02	-6.16	-143.1	-139.1
477	-874.76	-646.97	690.43	-3.66	-130	-109.62
478	-690.92	-772.22	604.25	12.94	-159.67	-83.86
479	-572.27	-926.27	826.42	-15.17	-97.9	-87.62
480	-673.1	-678.96	1196.04	110.32	-222.84	-23.9
481	-83.98	204.59	1223.88	78.06	-230.01	139.43
482	-199.71	525.15	876.71	-6.29	-160.98	73.3
483	-672.12	-292.24	1465.58	-155.88	-151.06	-50.63
484	-393.07	-173.1	1313.48	-42.3	-253.57	85.33
485	-399.41	-299.56	1045.9	-49.62	-251.28	113.56
486	-875.24	-458.74	1185.55	-46.36	-292.27	162.35
487	-435.55	-250.49	1062.99	13.82	-388.82	209.96
488	-295.65	-330.08	1087.65	-10.47	-394.23	194.18
489	-170.65	-418.95	896.97	-38.39	-390.87	151.79
490	147.22	-467.53	969.48	-70.92	-381.23	110.41
491	124.76	-349.37	1227.78	-93.26	-334.72	60.91
492	92.29	-312.74	1094.97	-64.12	-317.87	24.44
493	-147.46	-255.13	964.36	-43.12	-294.59	69.18
494	-69.58	-230.47	1115.72	-24.35	-287.11	71.96
495	-66.16	-270.02	1059.57	-18.19	-259.61	74.13
496	19.04	-450.2	1091.06	-12.21	-236.63	78.31
497	141.11	-498.29	1023.93	13.67	-193.82	54.26
498	128.42	-407.71	1256.84	8.91	-160.89	54.44
499	-73.24	-388.67	1161.87	7.97	-167.21	29.63
500	191.65	-562.74	1227.78	5.37	-176.57	-4.24
501	288.57	-423.83	1172.36	24.32	-115.57	1.5
502	203.86	-233.64	827.15	8.91	-103.73	-12.54
503	83.74	-270.26	985.35	-32.04	-82.67	-18.4
504	-712.4	-355.22	1131.1	-74.34	-25.18	-18.1
505	-628.17	-452.15	976.56	-62.81	-161.53	25.36
506	-51.51	-270.02	1125	-48.92	-202.76	-19.5
507	653.32	-158.94	1148.93	-35.89	-174.35	-37.66
508	-303.22	-532.47	1082.76	-73.94	-79.53	-19.99
509	-39.79	-794.92	1379.15	-79.01	-202.42	38.09
510	352.29	-445.8	1208.74	-51.39	-84.9	-29.21
511	-302.98	-212.65	976.07	-88.9	-51.21	-56.79
512	-109.13	-357.67	1132.32	-152.65	-99.64	-28.99
513	181.88	-742.19	1275.15	-76.81	25.54	-100.43
514	-527.59	-648.68	970.7	-35.64	79.1	-135.83
515	-934.81	-454.35	961.67	103.27	23.1	-184.08
516	-584.72	-291.26	1151.37	50.54	-75.84	-159.45
517	-55.18	-87.4	855.22	-7.48	-75.74	-121.83
518	-121.83	-209.72	726.32	-161.96	55.63	-165.56
519	-631.84	-371.58	385.01	-282.26	141.63	-166.66
520	-1150.88	-21.73	1451.9	-285.49	109.68	-91.49
521	-436.28	-617.92	1796.39	-215.79	-117.83	12.42
522	20.51	-351.07	1300.05	-83.25	-98.85	-42.24
523	-351.32	-890.14	739.99	-62.16	-18.89	15.41
524	-1519.04	-549.8	782.71	-28.75	-73.73	65.34
525	-1810.79	-731.2	1720.21	-186.4	-357.39	131.38
526	-462.89	-763.43	1620.85	34.33	-368.07	114.01
527	-201.66	-375.49	1216.31	52.55	-290.83	139.62
528	-396.24	-351.32	838.13	56.73	-194.61	144.68
529	-246.34	-464.11	1010.74	2.69	-212.52	19.99
530	-34.18	-504.64	1336.91	-21.67	-238.68	-70.04
531	-338.87	-405.27	1312.26	-5.34	-201.54	-45.5
532	-714.36	-425.05	1206.3	-36.19	-230.38	49.32
533	-694.82	-677.25	1165.53	24.02	-275.63	69.49
534	-584.96	-358.89	1021	52.34	-254.67	52
535	-663.09	-524.66	1131.59	41.81	-208.34	66.13
536	-510.5	-183.59	1071.04	46.81	-212.49	103.3
537	-575.68	-440.43	1112.55	3.97	-209.87	83.92
538	-585.21	-291.5	1004.88	4.82	-233.18	46.39
539	-510.74	-273.44	1129.39	-48.8	-268.16	2.69
540	-446.29	-395.26	1327.39	-77.73	-274.29	-8.39
541	-497.8	-488.77	1297.12	-119.96	-301.06	29.45
542	-380.86	-609.13	1164.31	-147.46	-326.63	59.39
543	-295.41	-580.32	1074.46	-117.34	-313.81	-3.91
544	-297.12	-570.31	1021.24	-80.54	-305.11	-28.81
545	9.77	-518.55	1053.96	-59.3	-280	-15.14
546	-68.85	-489.5	1052.73	-54.96	-211.12	2.66
547	5.13	-411.38	1249.51	-53.71	-195.5	10.35
548	-198.73	-722.66	1265.38	-32.35	-176.91	24.41
549	-44.68	-678.96	1109.13	39.46	-197.75	101.26
550	41.02	-771.73	1153.81	40.1	-144.78	100.83
551	-122.8	-835.69	1055.42	177.98	-165.56	75.74
552	-204.59	-732.91	713.13	210.24	-246	148.71
553	477.78	-552.98	824.22	115.84	-179.17	152.68
554	126.22	-180.91	914.31	88.07	-107.12	144.26
555	-625.49	-536.87	898.19	-18.16	-51.73	101.99
556	-359.86	-403.32	1249.51	-6.81	-229.31	156.77
557	-619.14	-380.62	2148.44	-157.35	-80.57	-40.28
558	-344.24	-97.66	1302.25	1.86	-154.57	47.18
559	-364.99	-72.27	1119.14	-63.57	-193.08	52.86
560	-165.53	-260.5	1084.47	-117.95	-231.41	69.92
561	222.9	-293.21	1202.88	-121.12	-183.78	53.96
562	-32.47	-470.7	1191.65	-114.69	-131.68	24.23
563	110.11	-504.88	1135.5	-74.46	-126.83	43.46
564	-89.6	-594.24	1176.03	-89.6	-97.69	27.31
565	-180.42	-480.71	1103.52	-95.67	-78.25	-15.32
566	-392.82	-444.82	1032.96	-120.73	-70.43	-45.84
567	-512.94	-448.49	920.9	-133.64	-87.68	-22.03
568	-322.02	-555.42	972.17	-154.24	-109.31	4.97
569	-370.36	-487.06	894.53	-122.34	-86.46	-24.11
570	-381.84	-588.13	1038.09	-113.25	-88.04	-37.23
571	-492.92	-553.22	1120.61	-44.13	-85.17	-15.5
572	-609.38	-600.59	1220.7	8.39	-116.67	28.72
573	-657.71	-509.52	1272.71	3.08	-164.67	70.19
574	-437.99	-411.13	1399.9	-15.01	-175.38	90.24
575	-318.6	-406.49	1345.95	-61.89	-159.3	90.76
576	-394.29	-558.59	1398.44	-117.31	-147.67	79.96
577	-404.3	-712.4	1303.22	-83.89	-166.78	89.48
578	-324.71	-639.65	1226.56	-61.28	-192.5	67.87
579	-305.91	-611.82	1213.13	-63.11	-190.25	85.94
580	-491.94	-552.73	1245.36	-65.89	-206.21	140.5
581	-360.35	-473.63	1166.5	-62.9	-237.4	122.5
582	-210.94	-628.66	1212.16	-26.61	-204.8	12.39
583	-157.71	-597.9	1097.9	25.05	-160.1	-54.41
584	-314.94	-603.76	1065.19	-20.9	-76.63	-63.29
585	-676.51	-819.58	1230.47	-3.6	-120.57	-75.5
586	-727.54	-799.32	1264.16	112.15	-297.42	-27.62
587	-362.55	-702.39	1438.72	208.28	-391.08	48.49
588	-20.26	-288.33	1330.32	182.68	-394.53	72.75
589	116.46	-366.46	1097.17	79.16	-295.99	110.6
590	-183.11	-376.95	886.96	-19.96	-217.99	94.82
591	-357.42	-580.57	890.87	-96.77	-210.14	55.18
592	-345.7	-679.2	888.92	-93.69	-199.19	75.99
593	-362.79	-501.95	786.38	-85.27	-225.59	39.86
594	-249.51	-537.11	895.02	-90.55	-226.23	16.3
595	-169.19	-114.26	1375	-18.19	-264.04	-7.17
596	-194.34	115.23	1504.39	14.74	-242.83	23.53
597	-364.75	-120.85	1395.26	-9.4	-219.51	-16.05
598	-107.91	-411.87	1294.19	-15.87	-236.15	-43.55
599	-118.41	-547.36	1263.92	2.56	-211.82	-55.82
600	-149.41	-638.67	1174.07	50.72	-228.3	-14.07
601	-204.1	-588.38	1133.54	65.16	-207.37	5.98
602	-273.93	-483.15	892.33	52.58	-245.51	83.31
603	-92.04	-518.07	838.38	22.16	-320.43	151.46
604	446.78	-609.62	919.92	6.9	-297.45	226.93
605	399.66	-521.48	914.31	47.67	-173.46	200.32
606	-67.63	-228.27	952.64	26.61	-199.95	226.07
607	-79.83	-14.65	997.8	-15.14	-232.91	223.69
608	231.2	-297.85	1173.83	-84.2	-265.69	153.63
609	380.13	-295.65	1292.97	-54.63	-197.91	95.89
610	289.31	-226.32	1392.58	-52.09	-95.98	88.38
611	199.22	-292.24	1451.17	-89.69	-33.72	77.21
612	-88.13	-554.69	1337.16	-106.54	-33.45	63.32
613	-237.3	-691.16	1131.59	-96.56	-46.81	67.54
614	-347.66	-600.59	894.78	-47.12	-104.43	65.34
615	-269.04	-544.68	777.1	-23.16	-173.52	78.06
616	-84.47	-465.09	868.16	-35.28	-233.37	124.15
617	136.96	-406.74	1156.98	32.84	-192.35	103.12
618	163.09	-101.81	915.28	65.89	-139.16	3.33
619	169.19	106.93	1024.41	68.18	-82.03	4.49
620	70.07	-158.69	950.93	-76.81	-166.41	136.02
621	-333.01	-289.06	1328.61	-76.11	-103.67	61.34
622	-244.14	-121.34	1138.67	-27.59	-176.21	41.05
623	122.8	-334.47	1312.99	20.02	-230.29	-26.86
624	616.46	-369.14	1149.17	69.34	-86.33	-73
625	126.95	-416.5	914.06	52.7	-24.29	-90.85
626	-212.16	-433.59	930.66	3.23	-80.78	-89.97
627	-305.18	-228.03	1024.66	-32.75	-88.47	-35.92
628	-346.68	-175.29	928.96	-47.49	-118.26	-12.88
629	-184.81	-256.59	1010.99	-67.63	-150.48	-23.19
630	163.57	-239.01	1223.14	-59.72	-128.75	-56.95
631	-242.43	-405.76	1206.05	-27.19	-78.49	-65.55
632	-352.05	-409.42	798.83	-30.24	-128.36	-73.58
633	-88.62	-593.75	1118.65	-52.7	-163.39	-57.74
634	-139.4	-193.85	1229.25	-33.75	-154.94	-70.16
635	42.72	-428.47	1128.17	-46.08	-160.19	-57.37
636	203.37	-342.04	1037.84	-60.55	-86.76	-94.73
637	-47.85	-441.41	1110.6	-85.33	-50.08	-106.63
638	-198.97	-375.49	1161.62	-80.08	10.77	-131.71
639	-375.73	-457.76	1113.28	-79.25	25.79	-127.38
640	-343.99	-373.29	1119.38	-68.33	-17.85	-130.86
641	-170.41	-490.97	1162.11	-56.27	-58.41	-105.32
642	-32.96	-513.43	1196.04	-44.19	21.27	-94.7
643	-318.12	-388.67	1320.8	-22.09	87.68	-98.88
644	-703.61	-247.56	1000.49	11.11	99.85	-48.95
645	-999.76	-537.84	841.8	-46.91	-57.92	43.03
646	-516.85	-892.09	1043.95	-59.14	-249.66	154.63
647	347.9	-419.92	1115.97	44.89	-150.24	162.48
648	39.06	-170.9	1095.95	-29.85	135.71	6.77
649	-1050.78	-549.07	1205.32	-43.88	128.91	-9.77
650	-872.8	-699.71	1061.77	-34.52	-95	78.52
651	-346.68	-610.11	1039.06	-56.52	-140.59	84.75
652	-351.07	-626.71	977.05	-62.9	-40.25	-45.96
653	-412.6	-673.83	743.16	-103.18	73.67	-154.69
654	-716.55	-726.32	680.18	-131.93	126.62	-214.08
655	-1149.66	-939.21	536.62	-44.56	109.86	-111.05
656	-1357.67	-1076.9	1159.91	57.37	102.48	-41.84
657	-952.64	147.71	960.45	246.43	-25.51	19.53
658	-272.46	-52.25	1152.59	91.19	-182.37	61.65
659	-283.94	-448.49	732.67	17	-57.19	39.46
660	-637.7	-720.7	913.09	70.22	-21.82	130.34
661	-486.82	-421.14	783.94	239.11	58.72	103.27
662	-839.84	137.21	595.95	229.58	144.99	25.24
663	-1297.61	645.26	459.96	129.73	179.81	-186.13
664	-1104	160.64	521	-33.97	63.32	-93.41
665	-1504.64	-211.43	723.14	-93.14	26.92	-86.88
666	-1379.15	-142.33	706.54	-34.24	-78.58	0.27
667	-1107.42	-140.38	859.38	-55.48	-116.64	-31.56
668	-784.91	-214.36	825.93	-112.34	-109.41	-96.98
669	-330.08	-807.62	737.79	-155.4	-265.9	-206.57
670	419.19	-960.45	322.51	-70.71	-244.69	-38.6
671	-600.59	-996.34	612.79	58.81	-32.29	-17.3
672	-665.04	-133.06	590.58	171.17	-2.35	12.42
673	-1286.87	-375	578.61	10.86	-3.51	-21.36
674	-1351.07	-496.09	251.22	-49.93	-133.45	11.72
675	-1252.2	-902.59	667.24	-17.4	-205.99	76.72
676	-97.41	-1.22	803.71	55.91	26.49	107.64
677	-2924.8	-614.5	4.15	-80.75	508.3	-245.12
678	-3668.21	-1262.45	376.71	-180.08	208.4	-86.36
679	-2070.31	-456.54	857.18	66.04	-196.62	-7.93
680	-2175.78	1096.44	973.63	-177.12	-399.54	268.71
681	-336.18	298.58	776.12	-424.29	-346.22	147.49
682	-1526.12	-594.48	485.6	-427.4	-313.66	70.19
683	-855.47	-756.1	423.1	-258.36	-492.86	123.17
684	-215.09	-416.02	599.85	-140.01	-441.1	24.63
685	-731.69	-669.43	743.16	-119.42	-316.53	-76.35
686	-876.95	-404.3	967.77	-85.14	-324.52	11.99
687	-982.91	-381.1	969.97	-77.94	-349.06	3.51
688	-990.48	-555.66	814.94	-52.12	-333.47	-52.25
689	-916.26	-545.17	750	-14.47	-325.23	-77.24
690	-1214.6	-886.72	445.31	158.39	-281.22	-68.66
691	-791.99	-10.99	726.32	-41.47	-344.42	81.7
692	-767.82	-231.69	947.51	-235.08	-282.71	60.7
693	-1190.67	-926.51	960.45	-224.79	-278.87	24.26
694	-1395.02	-881.59	735.35	-121.43	-382.63	-1.68
695	-1398.93	-897.22	672.85	-89.05	-434.33	-3.51
696	-1270.75	-510.5	-100.1	-19.99	-502.29	-22.28
697	-1445.8	-1264.89	332.76	-175.17	-619.32	-39.06
698	-828.13	-397.46	1054.93	-14.34	-696.14	47.39
699	-466.8	-204.59	1020.02	-11.08	-699.52	30.03
700	-593.99	-781.98	1036.62	-96.71	-643.83	-47.88
701	-588.38	-889.89	875.24	-36.25	-631.9	-46.14
702	-523.68	-895.02	729.74	71.2	-615.3	38.73
703	-359.86	-560.06	731.45	69.46	-619.87	63.63
704	-29.3	-636.72	1028.32	57.77	-595.15	2.78
705	171.88	-628.91	1024.66	71.84	-531.13	-10.59
706	308.35	-590.09	953.61	78.43	-459.11	65.61
707	400.15	-640.63	916.99	110.2	-380.92	113.01
708	485.6	-655.03	1151.61	177.52	-335.11	78.61
709	341.55	-498.05	1221.19	185.21	-311.65	73.06
710	234.86	-327.15	1179.69	172.39	-288.76	127.23
711	-147.22	-261.23	1330.57	124.88	-232.73	143.01
712	-189.45	-169.19	1194.34	100.31	-210.42	157.29
713	236.08	-48.1	572.75	76.17	-198.15	87.68
714	646.48	-168.7	718.26	82.95	-178.28	11.84
715	528.56	-209.96	879.15	19.32	-36.29	-19.62
716	-136.72	-465.58	1329.83	-11.69	40.25	-32.04
717	-910.16	-375.98	1344.24	-50.99	40.28	-79.35
718	-544.43	-368.65	1133.79	-41.63	-137.63	-34.48
719	47.85	-158.94	889.89	-24.66	-202.79	63.32
720	-62.26	89.6	1068.85	-24.66	-184.57	40.56
721	13.18	56.64	1279.79	0.03	-166.44	-101.35
722	-10.25	332.52	883.79	-44.25	-130.49	-137.76
723	260.99	54.93	944.58	-168.49	-74.31	-210.54
724	118.16	-303.22	945.56	-206.79	42.02	-241.42
725	-224.85	-541.99	926.76	-213.5	72.94	-195.19
726	-320.8	-688.48	832.28	-256.62	87.92	-97.53
727	-349.85	-747.07	808.59	-252.93	169.95	-61.46
728	-734.62	-931.64	1299.07	-191.71	203.77	-68.66
729	-1307.62	-460.94	1205.32	-125.55	148.8	-61.31
730	-824.46	-840.09	1054.44	-166.63	-12.7	-13.37
731	-627.69	-828.61	1010.25	-130.04	-43.49	-10.86
732	-1005.86	-586.91	1179.93	-100.74	-54.84	-22.61
733	-1102.05	-554.69	1231.69	-72.72	-175.78	66.77
734	-1069.09	-614.75	1323.49	2.99	-266.6	129.61
735	-779.3	-394.29	1281.49	24.26	-339.72	162.6
736	-302.73	-544.43	1083.01	23.59	-344.82	154.72
737	3.17	-538.09	916.5	-19.07	-268.52	108.34
738	-137.21	-497.31	1075.68	-28.56	-136.38	60.91
739	-604.25	-397.95	1104.25	-36.22	-54.02	6.71
740	-708.25	-492.43	1205.32	-59.6	-97.05	45.96
741	-732.18	-484.62	1159.91	-58.75	-121.31	100.22
742	-917.72	-634.52	1290.04	-26.43	-169.49	193.82
743	-851.07	-423.1	1305.18	-14.13	-204.56	227.42
744	-314.21	-476.81	1251.95	-43.43	-251.71	318.02
745	73	-535.89	1076.9	-88.96	-181.55	406.19
746	-188.48	-498.54	805.42	-135.35	-56.03	378.3
747	-725.34	-891.6	1142.33	-185.46	-20.11	309.84
748	-709.96	-623.78	1378.91	-61.31	-187.53	277.86
749	-317.38	-461.18	1414.79	-38.54	-265.17	157.9
750	-15.38	-294.19	1335.45	-112	-130.92	16.11
751	-186.28	-675.05	1166.75	-142.12	-60.85	-28.23
752	-682.86	-878.91	1010.25	-98.24	-16.45	-99.12
753	-739.99	-765.14	969.97	-41.26	-63.75	-108.76
754	-579.35	-616.46	916.99	-15.23	-81.33	-115.26
755	-821.04	-514.4	888.18	-41.87	-81.97	-145.48
756	-942.87	-470.95	1246.83	69.09	-219.91	14.47
757	-349.85	101.32	1302.25	93.54	-237.7	86
758	-767.82	-85.21	1217.77	28.78	-162.57	25.27
759	-1043.95	-918.21	837.16	-12.7	-160.71	0.82
760	-808.59	-743.16	1176.27	-32.59	-360.38	95.52
761	-384.77	-320.56	1588.38	-71.72	-385.65	127.62
762	-307.62	-416.75	1520.75	-115.23	-353.24	96.83
763	-384.77	-634.03	1242.92	-103.58	-354.03	60.27
764	-137.45	-625.24	949.71	-75.26	-358.67	36.47
765	-99.12	-701.9	837.4	-14.89	-323.85	1.77
766	76.17	-633.79	1005.37	47	-305.76	6.53
767	82.52	-236.82	1286.38	103.91	-204.32	28.78
768	-127.69	76.9	1213.87	51.36	-121.52	5.25
769	-490.23	-279.05	1171.88	9.98	-125.79	3.36
770	-585.69	-365.48	1237.79	32.07	-124.27	17.12
771	-827.39	-296.39	1137.45	8.03	-157.23	48.16
772	-719.24	-459.96	1001.71	-25.36	-247.83	77.27
773	-420.65	-512.7	1087.4	-40.8	-289.06	61.98
774	-471.68	-531.25	1246.34	-71.5	-291.87	19.38
775	-228.52	-328.37	1197.27	-92.16	-291.87	-14.16
776	-29.3	-181.15	1204.59	-126.8	-266.82	-23.68
777	-189.45	-430.18	1110.6	-169.37	-226.26	11.23
778	27.34	-587.65	1269.53	-162.72	-201.26	32.14
779	-80.08	-424.8	1267.09	-87.71	-136.84	-25.73
780	-350.83	-540.77	1214.84	-85.08	-142.52	-18.07
781	-320.07	-551.27	1052.49	-43.95	-160.92	14.34
782	-306.64	-610.6	1156.74	-26.61	-152.8	-36.07
783	-370.61	-820.8	1286.87	-31.62	-155.49	-66.86
784	-160.4	-605.96	1278.56	41.5	-159.39	0.49
785	-104	-598.39	1272.71	24.51	-117.98	-61.19
786	90.09	-711.43	1438.72	36.96	-104.22	-127.99
787	-313.72	-417.48	994.38	44.22	-78.28	-14.47
788	-563.48	-536.87	933.35	-18.95	-181.58	118.04
789	24.66	-601.32	715.82	-16.66	-199.49	128.45
790	-218.75	-819.09	1125.49	60.18	-112.18	87.92
791	-131.84	-352.54	1020.75	135.04	-127.84	94.12
792	-219.73	-567.38	1009.77	7.57	-110.84	89.72
793	-30.27	-678.71	1169.43	-5.04	-90.06	89.51
794	-65.19	-696.53	1131.84	-19.38	-45.96	114.41
795	-347.41	-537.11	1566.41	-1.01	17.61	67.99
796	-884.28	-171.39	1274.17	13.98	69.67	-86.33
797	-887.21	-399.17	1248.54	-93.44	12.3	-82.98
798	-748.29	-554.44	1228.03	-140.53	-60.18	-104.19
799	-983.89	-667.72	1094.24	-90.48	-56	-120.85
800	-1033.2	-596.19	989.5	-35.06	-83.92	-60.61
801	-1017.82	-149.66	822.02	-58.75	-121.73	-19.2
802	-902.1	-234.62	1117.43	-75.23	-161.99	11.54
803	-666.26	-315.67	1167.72	-75.35	-222.2	57.74
804	-684.33	-403.56	1006.35	-55.88	-228.27	62.96
805	-963.13	-514.65	851.81	-48.19	-285.49	76.78
806	-708.98	-541.26	896.48	25.27	-351.96	144.84
807	-460.94	-506.35	1046.39	51.7	-379.82	135.99
808	-109.13	-401.86	1090.58	44.95	-368.71	164.61
809	207.76	-288.33	1140.38	37.48	-344.51	176.7
810	157.47	-280.76	1195.56	16.36	-231.54	166.75
811	-299.07	-421.63	1220.46	-20.26	-160.83	90.27
812	-710.45	-452.39	1125.73	-19.13	-230.83	75.04
813	-621.09	-315.19	1246.09	-19.32	-341.34	110.84
814	-130.86	-279.3	1287.6	-60.42	-380.4	97.08
815	-8.3	-415.53	1227.05	-130.83	-296.57	72.2
816	19.29	-760.01	1090.82	-131.59	-254.06	65.43
817	-144.53	-645.51	860.35	-85.3	-135.83	19.99
818	-639.16	-532.71	1232.18	-54.08	-148.96	-27.25
819	-335.21	-240.97	1302.73	-8.64	-257.78	41.14
820	-259.77	-368.41	1173.83	-9.12	-267.18	56.73
821	-263.18	-334.96	1043.46	4.46	-296.14	64.7
822	-111.57	-379.39	674.07	-15.08	-318.21	92.19
823	325.44	-510.5	875.24	13.18	-320.86	75.93
824	112.79	-55.18	916.5	78.86	-202.36	-27.47
825	-276.37	133.54	1070.8	-8.21	-160.86	14.1
826	-216.8	-181.4	1264.65	-75.9	-126.59	32.41
827	-106.93	-333.01	1419.19	-65.49	-39.03	-60.24
828	-112.3	-329.83	1347.41	-88.65	15.32	-118.8
829	-231.69	-524.66	1103.27	-175.11	-42.51	-216.43
830	81.79	-714.11	1125	-162.17	-140.59	-174.5
831	36.62	-660.4	1133.54	-30.7	-90.06	-135.53
832	-439.45	-447.02	1166.02	52.98	11.35	-58.93
833	-997.8	-231.93	1059.57	59.78	-22.37	53.68
834	-883.3	-215.09	1001.22	-5.98	-117.07	110.69
835	-626.22	-435.55	1025.15	-21.27	-152.89	84.26
836	-292.72	-357.18	1054.44	-14.22	-193.24	43.03
837	-744.14	-483.64	1107.67	-22.4	-253.45	5.62
838	56.4	-361.33	1180.42	62.19	-350.4	-6.65
839	83.5	-341.06	1184.57	3.17	-207.37	-25.79
840	46.63	-373.54	1167.48	1.86	-58.81	-31.25
841	-317.38	-435.06	1028.56	-1.5	-15.63	-30.18
842	-460.45	-222.66	889.89	-12.18	-11.66	-58.9
843	-789.55	-197.75	663.09	-60.52	-68.6	-94.54
844	-743.16	-623.78	763.92	-107.39	-196.01	-3.94
845	-535.4	-804.2	991.21	-39.22	-268.4	103.03
846	30.27	-343.75	1146.97	23.62	-176.64	81.85
847	-1339.6	-552.49	1100.34	-144.01	-3.42	24.08
848	-909.91	-947.75	1439.45	-142.33	-259.06	110.87
849	-60.79	-209.47	1563.72	-41.32	-319.06	69.92
850	-158.94	-265.63	1463.38	-30.67	-219.64	120.91
851	-552.98	-132.57	1200.93	-84.9	-195.37	206.42
852	-702.39	-263.43	1199.71	-171.88	-282.35	270.66
853	-556.15	-729.74	1209.23	-122.86	-392.97	251.22
854	4.15	-627.2	1007.32	-75.13	-413.12	218.96
855	343.26	-412.84	809.81	-59.45	-334.75	123.72
856	102.54	-568.36	894.04	-40.89	-224.91	81.63
857	-116.94	-350.34	1061.28	38.57	-157.41	46.36
858	-132.08	-28.32	1253.91	25.91	-143.65	3.97
859	-94.24	-48.34	1249.76	-50.66	-138.09	-48.77
860	-112.79	-489.5	1363.28	-56.06	-145.14	-66.71
861	-137.94	-233.4	945.31	-18.19	-130.89	-22.49
862	-475.59	-395.51	1091.06	-70.25	-135.65	40.95
863	-590.58	-417.97	1254.15	1.43	-168.09	88.01
864	-445.31	-191.41	1219.73	-19.59	-202.61	77.79
865	-258.06	-294.43	1188.23	-84.93	-212.22	18.92
866	-50.05	-520.51	1099.37	-84.29	-189.48	-36.99
867	143.07	-583.5	1139.4	-77.12	-178.25	-66.8
868	15.87	-534.18	1145.51	-96.19	-102.45	-66.56
869	-128.91	-648.19	1240.97	-124.69	-71.01	-19.93
870	-303.96	-654.54	1273.93	-63.54	-64.51	8.03
871	-180.42	-583.74	1341.55	-47.55	-73.91	0.89
872	-30.76	-609.62	1411.38	1.53	-30.09	-22.8
873	30.52	-345.46	1104.25	-9.46	11.11	-34.42
874	-402.83	-582.28	1059.81	-87.25	61.92	0.31
875	-432.13	-742.92	1165.28	-46.48	9.64	23.96
876	-514.89	-406.01	981.2	8.97	-10.8	-15.23
877	-608.64	-443.6	930.18	-53.38	-63.32	36.16
878	-556.88	-602.05	1098.63	-45.26	-108.46	73.88
879	-371.09	-489.01	1104.74	2.47	-143.95	109.41
880	-340.58	-319.09	1119.14	-7.42	-103.45	122.77
881	-669.19	-390.63	1107.91	-40.31	-79.8	103.15
882	-793.46	-542.24	1189.45	-45.01	-143.1	123.54
883	-681.15	-522.46	1112.79	-52.7	-201.9	145.75
884	-373.05	-615.23	1183.84	-54.17	-211.76	131.59
885	-314.7	-474.61	1230.96	-28.75	-183.69	81.63
886	-281.25	-333.5	1176.03	-52.89	-181.09	60.06
887	-380.13	-407.23	968.75	-83.47	-179.47	101.23
888	-384.52	-566.16	691.89	-97.69	-225.62	74.16
889	-335.94	-688.96	962.65	9.03	-200.74	65.12
890	-281.74	-559.57	1033.45	103.82	-136.14	33.69
891	-534.91	-276.37	1006.35	117.46	-148.99	12.94
892	-734.86	-4.15	676.76	120.67	-135.8	-14.77
893	-219.48	-441.89	1263.43	74.74	-232.33	41.32
894	230.71	99.61	1226.32	122.28	-102.36	67.99
895	-485.35	5.13	981.93	5.13	108.73	-14.16
896	-831.54	-243.41	962.4	-49.38	92.19	-75.01
897	-1298.34	-541.26	1041.26	-13.09	11.93	-45.96
898	-970.21	-498.78	1132.32	49.93	-134.95	68.7
899	-951.42	-97.9	1118.9	56.92	-196.96	109.25
900	-643.55	-321.29	1232.18	-6.62	-296.3	99.24
901	-615.23	-369.87	1162.84	-78.67	-284.18	109.92
902	-672.12	-392.82	1121.83	-116.94	-300.2	59.05
903	-775.88	-367.19	1002.44	-141.75	-377.5	67.17
904	-512.94	-429.44	968.99	-143.59	-441.16	93.72
905	25.15	-365.48	955.08	-133.88	-492.25	129.58
906	284.67	-378.66	1010.5	-123.26	-438.72	71.44
907	8.54	-401.61	1042.24	-124.57	-368.87	32.65
908	-48.83	-400.15	1131.59	-120.88	-318.91	63.54
909	-288.82	-380.62	1157.96	-127.9	-250.49	76.11
910	-333.25	-462.65	1200.2	-125.92	-260.62	46.42
911	-187.5	-399.66	1168.7	-140.26	-271.24	33.87
912	274.41	-479	1156.25	-157.5	-245.54	-32.71
913	85.21	-544.43	1145.26	-111.21	-148.44	-75.1
914	-113.77	-477.54	1120.61	-86.7	-131.23	-25.05
915	-199.22	-530.03	1197.27	-55.79	-123.02	-13.73
916	-450.2	-536.62	1256.35	-38.3	-140.32	17.91
917	-419.68	-432.13	1177.98	-45.41	-186.25	45.87
918	-203.13	-496.58	1161.13	-44.68	-192.2	36.77
919	-69.82	-431.64	1047.61	-42.82	-195.83	33.66
920	64.94	-532.23	1222.66	-0.49	-194.12	25.51
921	88.38	-313.96	1108.64	34.67	-155.46	5.49
922	-148.68	-450.68	1196.78	11.23	-140.9	31.43
923	-86.67	-525.88	1313.48	57.92	-153.84	65.55
924	-68.6	-605.47	1325.44	87.28	-130.62	96.92
925	-138.92	-573.97	1168.21	60.55	-117.55	114.14
926	-133.79	-647.71	1079.1	40.62	-92.04	64.61
927	-173.83	-562.74	1087.65	54.66	-67.11	-22.55
928	-366.94	-456.54	1104.98	46.14	-59.14	-54.78
929	-675.78	-551.03	1341.31	38.7	-111.85	-26.95
930	-625.24	-333.74	1275.63	19.56	-229.64	0.82
931	-175.54	-370.85	1318.12	-29.45	-246.4	-8.91
932	-208.5	-443.85	1098.14	-73.79	-175.66	-27.95
933	-373.29	-371.09	879.15	-85.48	-150.85	-29.54
934	-253.17	-236.08	759.03	-86.67	-130.95	-74.95
935	-338.62	-520.75	966.55	-111.88	-88.47	-118.8
936	-473.63	-538.82	971.19	-82.46	-74.74	-92.65
937	-707.03	-449.22	1010.99	-78.12	-101.81	-75.47
938	-758.54	-183.84	1029.54	4	-214.36	12.05
939	-450.68	-73.73	1272.22	-7.29	-277.62	114.11
940	-485.35	-510.74	1457.03	-55.18	-297.94	74.28
941	-84.96	-408.94	1298.1	-18.77	-345.95	143.04
942	-139.89	-405.52	1188.23	-68.6	-314.12	118.62
943	-170.41	-700.44	1253.42	-99.15	-292.11	93.87
944	-352.29	-779.3	1083.25	-76.87	-295.81	102.39
945	-152.34	-711.18	1068.36	-32.75	-370.82	117
946	379.39	340.09	1279.79	12.91	-367.4	90.94
947	525.39	-10.5	1019.78	23.13	-267.64	54.08
948	-23.93	-336.67	1150.15	43.43	-144.56	-2.72
949	-4.88	-299.32	1013.18	82.37	-123.81	-73.49
950	42.48	-311.28	1034.18	81.48	-110.2	-98.24
951	-311.52	-317.38	1130.62	62.07	-81.48	-117.92
952	-274.41	-489.99	1121.83	46.94	-129.18	-82.43
953	-110.6	-271.48	1020.02	35.19	-153.56	-76.66
954	-26.37	-406.98	1036.87	16.97	-140.78	-54.93
955	-246.09	-454.35	1124.51	41.56	-133.15	-42.18
956	-532.96	-278.32	1028.81	37.69	-200.78	-38.24
957	-238.28	-232.42	1017.33	41.93	-201.63	-39.4
958	-17.82	-129.39	971.92	45.56	-152.37	-50.05
959	-192.63	-234.38	1052.25	5.1	-56.95	-22.89
960	-419.43	-204.1	989.01	-22.86	-73.39	6.29
961	-415.04	-417.97	1017.09	-90.18	-180.94	30.03
962	-169.92	-462.65	704.83	-169.77	-240.57	41.87
963	-117.19	-161.13	907.23	-201.14	-200.99	53.38
964	-125.98	-260.5	1500	-162.69	-138.64	-76.14
965	-438.48	-291.5	1103.76	-123.96	-130.92	-67.38
966	-309.33	-1.95	964.6	-243.44	-147.46	-8.97
967	-159.67	-839.11	1561.04	-422.3	-106.99	25.05
968	-293.46	-994.87	1426.03	-266.78	-88.96	74.71
969	-298.58	-439.94	1110.35	-241.73	-80.6	111.82
970	-269.53	-528.08	1086.43	-255.98	-72.69	119.32
971	-558.11	-735.11	1126.46	-229.31	-88.93	54.53
972	-641.6	-627.2	1058.11	-134.55	-121.83	42.88
973	-584.47	-589.84	1158.69	-83.1	-148.22	59.57
974	-613.04	-639.65	1114.26	-23.93	-132.81	59.48
975	-670.9	-642.58	1303.71	5.92	-185.97	96.83
976	-546.63	-455.32	1305.18	31.74	-242.37	160.13
977	-178.22	-276.86	1461.67	19.38	-240.17	153.47
978	-75.68	-300.78	1205.08	-17.7	-240.2	112.12
979	186.52	-494.87	1023.93	-102.91	-207.18	148.38
980	36.62	-727.05	1128.91	-116.7	-137.54	122.56
981	-720.21	-329.83	1092.77	-79.19	-128.08	99.95
982	-349.61	-512.7	1365.48	-73.06	-267.91	191.68
983	-7.32	-622.07	1337.16	-31.37	-208.28	186.28
984	37.11	-754.15	1352.05	61.77	-98.51	121.77
985	-88.62	-670.41	1180.91	86.55	-64.33	59.78
986	-195.56	-376.46	1133.79	111.02	-82.37	-38.15
987	-136.72	-452.64	1196.04	36.41	-92.44	-72.05
988	-579.35	-677.73	1064.94	14.04	-48.52	-73.36
989	-833.25	-736.82	1137.7	29.14	-94.18	-26.49
990	-909.18	-622.8	1215.09	43.24	-192.75	-6.68
991	-704.35	-643.8	1281.01	26.46	-230.32	2.01
992	-354	-596.19	1191.41	12.45	-248.96	5.04
993	-413.33	-483.89	1001.46	6.41	-210.3	-25.63
994	-466.8	-471.92	883.3	-36.93	-207.28	-30.12
995	-453.86	-575.93	942.87	-62.74	-187.9	-57.95
996	-349.85	-449.46	1049.8	-48.74	-161.16	-84.23
997	-674.56	-716.31	1277.83	-81.85	-123.87	-135.25
998	-627.69	-684.33	1436.52	0.27	-252.72	-16.85
999	-435.55	-552.73	1388.67	36.74	-315.98	130.37
1000	-444.58	-580.57	1149.17	16.82	-370.82	166.14
1001	73.49	-509.52	938.96	-4.18	-454.07	173.95
1002	340.58	-429.2	930.91	16.48	-381.53	82.21
1003	131.35	-364.01	866.7	48.31	-349.46	56.98
1004	-53.22	-274.17	1238.04	102.69	-337.07	72.66
1005	19.29	-21.73	1147.95	112.46	-325.53	94.33
1006	63.48	-93.51	798.83	38.24	-275.15	66.8
1007	-120.36	-300.54	922.61	42.08	-275.33	92.32
1008	14.4	-436.52	1020.26	69.37	-247.41	149.2
1009	184.08	-313.23	898.93	67.02	-237.67	132.84
1010	217.04	-216.55	1046.39	42.76	-205.87	73.79
1011	188.48	-234.62	1017.82	-6.44	-156.95	44.98
1012	30.27	-256.84	1138.18	-46.81	-121.06	-15.93
1013	43.21	-249.27	1141.11	-55.76	-83.56	-28.11
1014	-61.52	-260.25	1195.07	-86.21	-55.02	-10.35
1015	-272.95	-201.17	1157.71	-93.32	-75.26	-10.25
1016	18.55	-227.29	1144.78	-122.04	-149.57	5.13
1017	146	-362.06	1142.09	-128.14	-109.99	-79.99
1018	-167.48	-456.54	1181.88	-101.93	-45.59	-112.95
1019	-114.26	-543.7	1079.83	-66.01	-43.67	-93.14
1020	-95.21	-656.01	892.58	-11.38	13.18	-138.58
1021	-152.1	-502.2	575.44	1.65	60.61	-171.23
1022	-845.21	-286.87	1051.27	13.67	83.92	-192.14
1023	-880.86	-174.56	1052.25	-54.81	-68.33	-76.6
1024	-413.82	-560.79	1539.31	-76.2	-143.13	8.64
1025	-208.98	-294.43	1263.92	-7.6	-138.24	30
1026	-298.83	-241.7	1197.02	-53.8	-129.49	114.93
1027	-488.04	-381.35	1198.97	-81.42	-145.6	156.89
1028	-425.29	-700.68	1205.32	-103.15	-191.31	221.34
1029	-224.37	-740.48	1091.8	-107.51	-254.58	229.37
1030	122.56	-767.09	928.22	-112.49	-281.07	215.82
1031	71.78	-751.46	1062.01	-82.67	-277.25	151.89
1032	-95.21	-410.64	1449.22	-30.15	-213.96	109.25
1033	-291.75	-1.46	1389.16	-33.26	-158.94	81.79
1034	-181.88	-18.8	1339.36	-92.38	-165.19	72.24
1035	26.86	-407.23	1226.07	-86.73	-146.18	50.81
1036	8.06	-441.41	1106.93	-0.58	-72.66	-24.29
1037	-320.8	-534.18	1074.22	32.56	-21.45	-120
1038	-582.28	-710.69	1065.92	17.76	-76.11	-169.68
1039	-540.04	-577.15	869.38	15.38	-102.42	-129.27
1040	-476.07	-399.17	759.28	-17.24	-69.24	-128.27
1041	-821.04	-473.88	874.76	-14.74	-75.59	-116.76
1042	-731.45	-90.82	903.08	9.98	-156.86	-12.02
1043	-405.76	333.25	1349.85	-175.08	-179.81	82.24
1044	54.44	-284.42	1305.18	-87.43	-222.96	101.93
1045	71.53	-286.38	1275.39	-65.67	-182.16	46.6
1046	-18.07	-412.35	1345.46	-144.68	-110.57	21.36
1047	-355.71	-783.69	1223.14	-145.2	-89.14	32.68
1048	-597.66	-682.86	975.59	-111.3	-119.17	67.57
1049	-470.21	-583.74	1037.35	-54.81	-145.97	46.66
1050	-712.4	-441.16	1058.11	-18.8	-142.18	28.56
1051	-661.38	-446.29	1387.21	-34.73	-225.1	68.3
1052	-170.17	-486.33	1342.53	-10.77	-302.52	131.23
1053	151.86	-437.01	1197.51	30.73	-222.5	147.95
1054	3.17	-536.38	899.9	25.02	-174.99	134.4
1055	-232.91	-715.33	1192.87	52.95	-171.97	88.01
1056	-190.43	-291.26	1291.02	86.4	-190.12	47.67
1057	-465.33	-355.96	1314.94	15.93	-173.65	20.39
1058	-645.75	-541.99	1272.95	-9.86	-238.56	21.91
1059	-686.52	-608.15	1283.94	-14.53	-328.98	34.33
1060	-374.51	-494.14	1263.18	-0.37	-404.11	14.77
1061	105.22	-529.3	1076.66	-15.81	-370.76	6.74
1062	65.43	-552.98	885.5	-30.67	-273.9	-15.63
1063	-198.97	-531.74	646.24	47.73	-244.05	-25.15
1064	-336.91	-288.09	557.37	52.46	-211.36	-28.26
1065	-191.16	-178.47	737.06	-11.47	-196.14	-38.24
1066	-159.42	268.31	1004.39	-166.87	-140.53	42.69
1067	-55.91	132.32	1196.78	-218.81	-95.55	28.66
1068	-421.63	-227.05	1268.55	-151.28	-71.26	-4.21
1069	-246.09	-271.97	1136.96	-82.31	-82.06	-6.2
1070	-159.42	-225.34	1013.18	-69.4	-82.43	2.78
1071	-68.6	-275.63	1073	-80.72	-44.31	19.96
1072	-401.37	-426.76	1205.81	-65.7	-32.32	34.94
1073	-486.08	-260.25	982.67	-64.79	-21.64	61.46
1074	-147.22	-560.06	1251.95	-91.83	-45.78	39.22
1075	-293.7	-437.01	1184.81	-15.29	-31.49	1.4
1076	-563.72	-264.4	767.09	-51.76	-36.93	-21.76
1077	-525.15	-501.95	1156.74	-98.69	-85.02	5.77
1078	-794.19	-628.66	1459.72	-77.21	-127.81	4.21
1079	-958.25	-485.35	1239.01	-50.2	-265.26	4.55
1080	-511.47	-965.33	1573.49	-26.46	-319.95	-0.58
1081	-541.75	-473.63	1072.75	80.81	-305.3	-58.96
1082	-177.73	-647.71	1117.92	90.73	-396.36	-62.07
1083	-173.58	-512.21	1191.65	135.83	-440.06	4.55
1084	182.37	-105.47	1006.35	75.56	-367.71	21.88
1085	-611.82	-631.84	973.14	-14.74	-181.98	-70.31
1086	-181.15	-433.11	1083.01	82.24	-368.04	-27.95
1087	402.1	-253.17	1092.29	39.83	-309.57	12.18
1088	-286.87	-286.87	1158.2	27.74	-190.37	-60.58
1089	-460.69	-348.39	1134.52	85.54	-236.72	-37.32
1090	-150.63	-412.84	1142.58	-51.12	-143.1	7.75
1091	-424.8	-195.07	1238.53	-10.86	-105.22	4.76
1092	-653.08	-163.82	945.56	22.09	-170.9	28.23
1093	-632.57	-433.35	696.78	-20.75	-236.11	71.38
1094	363.04	-455.57	1457.28	-32.93	-139.92	42.6
1095	-500.49	-105.96	1132.81	14.62	-23.5	-17.12
1096	-635.5	-174.56	1050.54	-88.9	-147.95	81.67
1097	-508.3	-786.38	1039.79	-120.39	-229.13	116.24
1098	-19.53	-953.13	1138.18	-115.2	-279.66	131.84
1099	136.23	-615.48	1099.85	-65.64	-228.76	115.02
1100	143.55	-443.36	1119.63	-82.09	-200.01	126.92
1101	0.24	-533.2	1153.32	-114.72	-208.8	142.36
1102	161.38	-392.82	1009.52	-88.71	-221.22	170.38
1103	245.85	-317.38	1003.91	-88.01	-139.62	151.67
1104	131.84	-195.8	1320.56	-83.83	16.36	61.16
1105	-434.81	39.55	1410.16	-46.54	-3.6	17.64
1106	-263.43	-38.33	1112.3	-54.99	-74.74	2.04
1107	-198.49	-476.07	1041.26	-124.45	-51.54	-11.02
1108	-337.65	-668.7	1036.13	-94.94	-46.05	-46.54
1109	-450.2	-628.42	1023.44	-62.47	-35.55	-41.69
1110	-783.94	-537.11	1000.73	-36.59	-129.64	-16.91
1111	-605.71	-347.41	846.44	-26.73	-151.46	-5.4
1112	-705.81	-300.54	858.64	-18.19	-171.23	1.01
1113	-493.65	-60.06	927.73	42.6	-219.79	39.52
1114	-153.81	38.82	1127.2	20.69	-248.02	46.69
1115	-32.47	-104.74	1255.86	-13.21	-254.52	72.42
1116	5.62	-390.63	1356.45	-22.16	-246.86	101.1
1117	-82.76	-344.24	1361.82	-41.72	-208.65	125.92
1118	-142.58	-549.07	1250.24	-68.36	-208.4	104.25
1119	385.25	-924.32	1458.5	23.8	-207.95	164.61
1120	212.16	-145.51	952.64	124.6	-80.02	201.81
1121	-759.28	-305.42	369.38	-34.48	-31.74	176.76
1122	-587.16	-629.88	416.99	-144.26	-181.98	126.95
1123	117.92	-661.38	1356.45	-106.87	-117.22	38.18
1124	-246.09	-329.83	1158.45	71.53	-36.9	-52.8
1125	-76.17	86.43	1331.79	99.95	-64.18	-20.66
1126	-73.24	-169.43	1232.18	4.85	-69.49	-16.24
1127	-206.05	-374.27	1144.53	-44.62	-53.04	28.59
1128	-407.96	-530.52	1057.62	-11.54	-104.95	19.26
1129	-312.99	-419.43	1153.08	0.58	-101.17	2.29
1130	-285.4	-330.32	1173.83	7.66	-122.65	5.04
1131	-363.04	-419.92	1235.6	-18.86	-111.76	27.04
1132	-629.15	-273.93	1011.23	2.69	-151.31	21.06
1133	-559.08	-287.35	981.69	-2.53	-213.9	15.53
1134	-466.06	-201.66	1028.32	15.11	-228.36	9.22
1135	-388.92	-217.77	996.09	18.28	-259.61	21.18
1136	-104.74	-251.22	928.47	-2.11	-277.34	34.88
1137	188.23	-148.93	772.71	-65.03	-199.25	13.43
1138	-181.4	-519.78	877.44	-97.66	-82.4	-69.09
1139	-464.6	-440.43	875.98	-49.56	-48.52	-66.56
1140	-673.34	-273.68	953.61	-59.94	-61.71	-49.87
1141	-523.68	-373.54	1009.52	-108.8	-67.14	-76.2
1142	-532.96	-463.62	878.17	-103.3	-41.99	-115.39
1143	-614.99	-513.92	676.76	-112.03	20.54	-124.97
1144	-835.69	-733.4	622.07	-30.36	32.87	-178.96
1145	-962.89	-486.33	636.72	55.05	-18.92	-103
1146	-680.66	275.88	1067.14	12.91	-67.38	37.69
1147	-22.22	24.17	1925.78	-136.84	-30.85	117.58
1148	-320.56	-295.9	1486.82	-57.77	-2.99	18.74
1149	-459.96	-300.05	1362.3	55.97	-38.12	-36.13
1150	-958.01	-238.53	731.45	-48.46	-22.22	0.85
1151	-1046.39	-522.71	980.22	-179.11	-151.52	29.14
1152	-1135.99	-502.93	1342.53	-132.69	-234.07	74.65
1153	-796.63	-385.01	1183.84	-122.99	-286.53	105.22
1154	-782.96	-748.29	1071.29	-179.6	-274.44	49.87
1155	-781.25	-675.05	938.72	-157.1	-328.52	-31.74
1156	-603.27	-571.04	1044.43	-157.84	-375.7	-59.91
1157	-433.35	-506.59	998.54	-140.32	-378.14	-7.11
1158	-257.08	-493.41	1010.01	-97.5	-306.88	-20.51
1159	-512.45	-602.05	1158.45	8.15	-251.59	-28.23
1160	-862.06	-480.96	1287.84	55.82	-298.83	7.81
1161	-474.85	-258.06	1261.96	51.64	-384.37	111.82
1162	-385.25	-554.93	1214.6	4.82	-339.66	122.83
1163	-276.86	-492.43	839.6	71.56	-383.24	70.62
1164	296.14	-230.47	798.83	78.37	-422.97	85.42
1165	310.79	-64.7	796.39	-43.95	-258.42	59.97
1166	-95.21	-176.76	1058.11	-134.86	-188.23	11.81
1167	-485.84	-515.14	1275.63	-139.95	-165.41	-24.99
1168	-505.37	-637.7	1111.08	-71.35	-184.36	-24.38
1169	-564.94	-731.45	946.04	-18.55	-173.74	-79.93
1170	-391.36	-325.68	1191.65	43.03	-194.06	-65.52
1171	-142.09	-180.18	902.34	-89.57	-120.24	-97.2
1172	-549.8	-492.19	1274.41	10.62	-202.97	-25.33
1173	-200.44	-35.89	1209.96	41.26	-202.61	38.94
1174	-685.06	-398.93	1244.63	26.76	-209.41	98.45
1175	-687.01	-471.68	1220.21	89.05	-319	104.74
1176	-240.23	-414.06	1225.34	56.49	-396.73	179.14
1177	-129.88	-444.34	1069.34	-31.31	-325.59	233.55
1178	-162.6	-646.48	960.94	-96.37	-307.43	203.95
1179	137.94	-915.04	788.82	-95.61	-274.57	145.9
1180	107.18	-891.36	1000.73	-56.46	-275.54	114.84
1181	-155.76	-667.48	1156.25	52.12	-315.73	116.61
1182	278.08	-273.44	1137.45	55.08	-323.58	182.53
1183	309.08	-299.07	1074.46	70.86	-238.37	155.82
1184	51.27	186.28	1020.26	73.91	-187.59	103.39
1185	155.52	85.94	1196.04	36.77	-172.61	53.83
1186	178.96	-3.91	1238.04	76.11	-127.14	-57.43
1187	-76.9	-232.91	1197.51	116.12	-114.38	-92.13
1188	-450.2	-203.86	902.59	81.54	-120.61	-65.83
1189	-343.26	-357.42	994.87	-0.89	-195.01	22.67
1190	336.91	-465.58	1159.91	-68.73	-206.02	55.05
1191	286.62	-494.63	1227.54	-101.99	-94.3	46.69
1192	-83.5	-414.55	1048.34	-96.37	-81.73	110.87
1193	-66.16	-664.06	987.3	-99.33	-120.21	135.22
1194	107.42	-491.21	797.12	-28.99	-120.57	132.54
1195	-7.08	-370.61	898.44	-30.4	-80.47	67.99
1196	202.15	-82.03	1114.01	-20.36	-51.85	0.98
1197	119.87	315.67	1383.54	-102.97	45.47	-82.18
1198	-247.31	11.72	1021.24	-91.22	46.51	-109.1
1199	-294.92	-349.85	1212.4	-145.2	-2.87	-126.53
1200	-401.37	-507.32	1183.35	-138.18	-18.22	-130.31
1201	-313.96	-632.08	1123.54	-118.5	-49.96	-119.08
1202	-216.06	-820.56	1245.61	-108.92	-57.59	-80.72
1203	-479.49	-678.22	938.96	-71.23	-49.5	-28.63
1204	-760.99	-626.22	786.62	-59.02	-100.34	13.67
1205	-1189.94	-448.24	868.9	-18.19	-173.4	39.37
1206	-267.09	210.45	1234.38	22.22	-299.04	64.48
1207	387.94	155.27	1408.2	-79.04	-238.1	56.06
1208	218.75	-246.09	1122.56	-68.45	-114.01	11.11
1209	-69.82	-511.23	1237.55	-54.08	-61.95	-31.43
1210	-154.05	-594.24	1340.09	111.45	-36.22	13.18
1211	-639.16	-480.96	880.13	-41.38	-66.71	56.88
1212	-494.14	-498.54	1149.17	-86.12	-109.59	56.7
1213	-382.57	-680.91	1334.23	-103.97	-128.91	43.98
1214	-361.57	-517.82	1204.59	-53.8	-122.44	60.79
1215	-448.49	-199.71	993.65	-66.59	-142.52	44.49
1216	-602.29	-459.23	1007.57	-111.27	-141.82	99.7
1217	-625.49	-636.47	1164.06	-44.59	-156.98	72.14
1218	-654.79	-243.9	1137.21	1.16	-162.54	27.95
1219	-502.93	-379.39	1035.89	8.18	-188.11	-22
1220	-328.13	-447.51	839.11	46.94	-158.42	-11.26
1221	-467.77	-574.71	829.35	66.19	-85.51	-76.39
1222	-913.09	-414.06	1040.04	122.47	-169.65	-88.9
1223	-886.23	-360.35	1088.38	105.56	-289.34	38.06
1224	-315.67	57.62	1051.03	-49.16	-275.85	93.41
1225	-57.62	-404.79	1035.64	-115.14	-196.87	74.65
1226	-636.96	-180.91	1330.08	-153.32	-117.52	74.74
1227	-628.42	-501.22	1270.75	-134.28	-261.93	49.04
1228	-77.15	-284.42	1223.88	-85.11	-328.31	69.58
1229	50.54	-526.12	1019.78	-117.52	-246.95	55.45
1230	-210.45	-570.8	1021.24	-75.81	-204.28	23.53
1231	-564.7	-513.67	1073.24	-38.82	-286.41	83.34
1232	-168.46	-281.01	1139.4	-43.27	-288.85	97.29
1233	-330.08	-264.65	982.18	-41.5	-223.24	49.9
1234	-195.56	-649.66	649.41	-25.73	-197.66	-2.17
1235	-425.78	540.77	1271	65.8	-194.7	-11.57
1236	-222.66	-75.68	1097.17	3.45	-234.47	94.33
1237	-369.87	-212.65	964.84	53.62	-310.18	70.31
1238	-188.72	-163.57	1176.76	11.08	-320.1	109.37
1239	-278.32	-474.85	1222.41	-17.67	-290.59	85.39
1240	-583.25	-622.31	1293.7	-31.25	-309.11	79.8
1241	-289.79	-357.18	1062.01	-55.18	-378.97	187.96
1242	-22.22	-486.08	815.92	-139.22	-373.81	166.14
1243	186.77	-465.58	701.66	-185.49	-352.33	100.34
1244	466.06	-476.07	772.71	-197.51	-303.8	46.54
1245	305.66	-601.32	1233.89	-201.69	-247.8	40.1
1246	294.43	-259.03	1305.42	-75.29	-169.53	-15.47
1247	285.4	-294.68	1260.01	4.36	-84.96	-125.31
1248	119.14	-312.26	1093.02	42.05	-0.79	-150.97
1249	-299.56	-411.87	1057.13	35.19	32.75	-129.15
1250	-530.52	-463.87	1091.31	75.96	-38.97	-85.02
1251	-333.98	-237.06	1171.14	78.52	-70.04	-73.21
1252	-595.46	-375.24	1199.46	63.26	-89.23	-78.06
1253	-294.68	-596.68	1261.23	10.38	-177.64	-85.94
1254	-52.49	-600.59	1333.74	10.28	-155.24	-116.61
1255	-121.83	-376.95	1152.34	-8.06	-123.93	-112.34
1256	-481.45	-528.81	975.1	-49.56	-174.44	9.86
1257	-374.27	-584.23	881.84	-24.69	-290.37	92.13
1258	167.48	-636.23	979	-2.9	-272.67	91.67
1259	203.13	-248.05	1211.43	44.86	-128.08	117.92
1260	-220.7	-213.62	1121.34	46.08	-70.34	150.94
1261	-468.02	-450.68	1127.93	-17.33	-94.18	140.32
1262	-341.8	-494.14	1096.92	-50.35	-162.99	123.2
1263	-141.6	-507.32	1100.1	-78.7	-173.4	94.88
1264	-22.71	-696.29	1230.22	-43	-153.59	42.39
1265	-114.01	-521.24	1144.53	-52.46	-146.85	51.27
1266	29.3	-385.5	1124.76	-40.44	-99.43	94.57
1267	-243.9	-340.58	991.21	-41.69	-42.85	29.69
1268	-231.69	-417.97	943.36	-21.51	-98.82	11.96
1269	-93.99	-346.92	894.53	-9.46	-98.57	28.96
1270	-114.99	-294.68	849.61	-9.28	-85.33	6.65
1271	-168.7	-412.84	1021.48	35.34	-73.73	-51.48
1272	-457.03	-231.45	259.28	110.9	27.86	-115.66
1273	-390.14	440.92	1204.1	-196.87	45.01	-88.93
1274	-565.43	-600.34	1129.15	-194.15	42.79	-85.14
1275	-919.92	-373.05	1093.02	-84.5	-11.87	12.21
1276	-669.19	-225.83	1279.79	-27.68	-66.74	32.44
1277	-560.55	-94.73	758.54	18.46	-70.4	4.7
1278	-753.91	16.85	670.41	-13.82	-136.11	-4.88
1279	-705.81	-181.4	776.37	-94.02	-158.26	43.67
1280	-571.53	-463.62	1159.67	-174.9	-185.88	55.18
1281	-150.63	-560.79	1275.63	-198	-183.44	19.2
1282	-938.23	-865.23	1031.49	-137.51	-151.64	102.51
1283	-993.65	-286.87	1232.91	-129.39	-282.26	130.49
1284	-335.21	-561.04	1346.44	-96.37	-352.63	153.69
1285	-169.92	-295.9	1227.29	-25.42	-343.44	162.9
1286	52.25	-516.85	1521.48	-12.12	-318.82	125
1287	-304.93	-570.8	1328.86	80.38	-263.21	48.13
1288	-293.7	-613.53	1150.39	148.38	-356.72	71.04
1289	195.31	-427.25	775.88	165.19	-376.86	102.72
1290	-78.61	-208.01	622.8	133.03	-259.31	156.43
1291	-563.72	-392.58	675.54	-32.81	-296.11	110.5
1292	0.98	-353.52	1149.66	-176.73	-334.69	218.93
1293	-110.11	-84.23	1458.25	-175.96	-105.53	119.9
1294	-547.61	-449.46	1345.7	-125	-96.5	45.41
1295	-428.96	-455.32	1301.03	-9.28	-200.71	28.23
1296	-42.97	-127.44	1039.55	-9.03	-199.49	3.6
1297	-106.69	-320.31	1118.41	-37.45	-179.35	-42.24
1298	-122.8	-414.31	1121.09	-27.25	-156.74	-32.99
1299	-373.78	-269.78	1171.14	-50.05	-156.13	-7.81
1300	-322.27	-315.19	1304.2	-72.66	-201.78	20.08
1301	-293.21	-364.75	1307.37	-82.28	-224.15	57.8
1302	-37.84	-519.78	1252.2	-73.12	-256.74	64.36
1303	331.3	-581.79	912.84	-31.56	-256.29	37.41
1304	387.45	-567.63	1035.64	95.46	-241.18	16.97
1305	241.7	-417.97	1139.89	108.18	-123.17	51.73
1306	-506.59	-273.68	746.09	57.8	7.69	-1.5
1307	-701.9	-481.93	740.72	-16.2	-12.6	-98.05
1308	-797.61	-770.51	1135.25	75.16	-127.04	-108.06
1309	-254.88	-406.01	1244.87	100.56	-174.01	-111.11
1310	-41.5	-270.26	1259.28	68.94	-198.94	-109.74
1311	-33.45	-333.01	1179.69	14.1	-172.27	-88.41
1312	-330.08	-386.96	885.74	-32.75	-93.05	-78.64
1313	-645.02	-487.06	881.84	-65.19	-104.89	-53.44
1314	-722.9	-460.94	917.97	-42.21	-161.56	-54.99
1315	-578.37	-299.8	1204.83	-53.89	-210.78	-35.89
1316	-204.35	51.51	1332.76	-36.71	-281.28	72.54
1317	-79.35	-132.08	1379.88	-116.73	-253.02	150.85
1318	-114.26	-529.05	1092.29	-147.95	-231.41	131.68
1319	51.03	-546.39	635.5	-27.8	-206.82	49.9
1320	-105.71	-108.89	811.04	-58.23	-153.53	-21.27
1321	-235.11	-169.43	865.72	-45.23	-132.9	-51.67
1322	-144.29	-115.23	791.75	8.91	-100.37	-69.31
1323	-504.15	152.1	990.23	-4.82	-60.03	-96.8
1324	-705.81	-170.41	1212.16	-34.27	-145.48	-3.2
1325	-678.47	-322.51	1260.25	14.74	-230.5	71.9
1326	-550.29	-352.29	1306.15	11.75	-262.02	68.94
1327	-99.85	-192.14	1326.42	-120.7	-181.92	34.97
1328	-197.51	-737.55	1072.51	-188.11	-191.71	6.93
1329	-239.75	-782.47	1050.05	-156.28	-208.4	32.07
1330	-261.96	-344.24	899.9	-103.09	-198.91	42.3
1331	-313.96	-252.44	976.81	-167.27	-214.66	13.31
1332	24.66	-406.25	1353.52	-189.64	-167.39	-36.9
1333	-42.48	-610.6	1277.59	3.33	-83.53	-90.09
1334	-303.71	-376.46	992.43	76.66	-53.31	-78.55
1335	-595.21	-222.41	958.5	147.43	-39.28	-58.35
1336	-469.73	-457.52	1192.63	171.36	-135.1	-51.88
1337	-592.53	-402.83	970.46	166.84	-167.79	39
1338	-247.56	-352.54	1048.58	162.14	-268.8	160.4
1339	-79.35	80.57	1012.21	157.35	-209.38	173.37
1340	-290.28	-10.74	1000	63.23	-161.01	169.43
1341	-394.29	-114.26	1095.21	34.21	-202.09	181.76
1342	-117.92	-189.21	717.77	-37.51	-225.89	179.38
1343	46.14	-541.99	707.28	-154.88	-202.27	149.11
1344	-29.54	-406.98	524.66	-127.93	-179.87	174.35
1345	85.21	-120.12	1081.79	-129.36	-138.73	144.17
1346	-434.57	313.72	1258.06	-150.18	-24.51	-10.38
1347	-368.65	-240.72	1342.29	-110.44	-108.49	-46.75
1348	268.8	-244.14	1150.39	-83.86	-12.76	-104.89
1349	-218.99	-575.44	1105.96	-150.67	24.75	-119.08
1350	-584.96	-775.63	987.06	-163.21	-10.47	-165.41
1351	-720.95	-433.11	979	-74.71	-51.61	-132.81
1352	-922.85	-145.51	1161.38	-34.39	-64.88	-60.18
1353	-643.55	-413.33	1215.82	-13.76	-177.34	-7.05
1354	-322.75	-504.39	1091.8	-22.34	-189.51	10.74
1355	-274.41	-261.47	886.47	11.54	-109.86	-12.85
1356	-791.26	16.85	1200.68	-29.51	-166.11	17.91
1357	-712.89	-379.88	1199.46	-25.88	-227.05	115.45
1358	-521.24	-245.85	1234.62	20.75	-233.09	174.62
1359	-275.88	-225.1	1273.68	-77.24	-265.75	161.29
1360	-72.27	-661.13	1166.26	-195.59	-247.16	73.97
1361	-346.44	-661.38	1149.66	-192.78	-249.91	61.07
1362	-586.43	-551.27	1114.99	-200.1	-311.65	119.08
1363	-443.12	-599.12	1064.45	-203.19	-340.82	121.25
1364	-106.2	-522.71	1260.25	-130.71	-370.42	64.42
1365	84.23	-331.79	1027.1	-45.72	-352.02	27.98
1366	187.74	-557.37	1034.42	-52.19	-293.24	-11.41
1367	42.72	-391.11	987.79	-1.07	-225.37	-47.3
1368	-9.28	-447.75	762.21	59.57	-205.44	-48.03
1369	80.08	-470.21	719.48	-47.55	-115.84	-89.26
1370	-50.29	-523.68	792.24	-79.5	-51.24	-124.48
1371	-503.91	-567.63	1269.04	-44.4	-17.79	-141.27
1372	-419.19	-310.55	674.8	44.65	-119.84	-35.55
1373	-192.14	756.84	1060.79	-52.67	-60.42	-48
1374	-886.23	383.3	1523.19	-239.04	-76.93	-26.28
1375	-1291.5	-287.84	1670.17	19.62	-316.07	112.15
1376	-548.34	-301.03	1080.57	99.3	-354.92	161.29
1377	-273.68	-516.6	1047.61	84.14	-325.93	200.23
1378	-108.4	-641.85	901.12	-17.64	-282.68	184.91
1379	-48.1	-358.4	1218.51	-7.57	-288.97	126.46
1380	158.45	-252.2	1059.08	6.74	-321.66	93.41
1381	307.13	-199.46	1060.3	-55.88	-252.26	-5.19
1382	238.53	-383.54	1004.39	-143.16	-106.38	-146.61
1383	-170.41	-633.3	959.47	-130.8	-134.95	-160.22
1384	-12.45	-524.41	1377.2	-94.42	-161.29	-110.2
1385	125.49	-303.96	1185.79	-27.92	-85.14	-16.39
1386	-701.42	-773.19	652.1	85.97	12.02	-23.96
1387	-719.97	339.36	1208.01	9.7	-150.91	75.07
1388	-646.73	-163.82	1248.54	-69.09	-250.95	78.16
1389	-576.17	-342.77	1302	-35.4	-249.94	121.37
1390	-563.72	-341.06	894.29	89.23	-324.01	145.81
1391	-133.54	-383.79	951.9	12.42	-356.84	168.52
1392	155.76	-357.67	1310.55	-28.93	-349.88	129.27
1393	256.59	-251.95	1249.76	18.71	-335.78	92.32
1394	409.42	-164.79	897.71	-75.07	-232.57	70.77
1395	274.66	-331.79	1071.04	-167.72	-174.22	53.77
1396	290.53	-459.47	1311.28	-153.99	-154.6	70.34
1397	374.51	-381.35	1208.25	-149.29	-110.72	60.52
1398	243.41	-541.02	1010.5	-134.95	-16.72	9.67
1399	-114.01	-751.22	657.23	-81.73	64.67	-83.62
1400	-77.15	-570.56	600.59	-25.76	7.05	-98.02
1401	210.69	-481.93	699.22	-95	97.44	-23.13
1402	-127.93	-547.61	950.68	-124.42	145.84	-25.48
1403	-798.83	-725.83	1185.3	-50.96	100.22	7.84
1404	-916.75	-96.68	1717.53	-173.89	-15.66	-44.04
1405	-999.27	-351.32	1466.55	-51.18	-88.75	-22.4
1406	-592.29	-293.21	982.91	43.91	-204.96	49.65
1407	-252.69	-383.79	963.38	17.4	-229.95	76.26
1408	35.64	-361.57	1136.72	-22.06	-188.96	69.15
1409	-74.95	-545.41	1439.21	-30.18	-112.27	43.52
1410	-293.21	-427.73	1072.27	47.55	-110.08	45.38
1411	-319.34	-393.07	924.32	58.23	-126.25	90.42
1412	-364.99	-177.98	1049.07	33.91	-100.68	117.68
1413	-499.51	-292.72	1220.7	34.06	-88.17	124.11
1414	-574.46	-560.79	610.84	20.81	-68.94	169.59
1415	-487.55	-543.21	1196.04	-4.91	-111.42	182.53
1416	-253.66	-358.64	1228.27	32.96	-178.83	162.35
1417	-134.28	-354.49	1225.1	39.09	-165.89	168.24
1418	-227.78	-376.46	1198.24	18.68	-177.03	162.45
1419	-115.23	-409.67	1073.97	11.75	-222.78	127.69
1420	233.64	-99.12	942.63	4.55	-219.33	4.82
1421	298.83	-118.65	901.61	-48.49	-86.58	-107.73
1422	82.03	-624.02	866.7	-64.85	-28.63	-136.38
1423	-38.82	-847.41	596.19	10.04	39.22	-160.77
1424	-502.2	-480.22	461.67	48.92	150.42	-183.2
1425	-744.63	-395.51	998.78	83.34	110.11	-172.73
1426	-672.12	-218.02	1189.94	118.56	104.28	-74.49
1427	-1000	-54.93	772.46	30.09	127.2	0.37
1428	-1373.78	-997.07	1059.33	-70.65	50.66	24.08
1429	-1126.22	-145.26	1610.6	51.06	-99.4	203.74
1430	-673.1	328.61	1333.25	82.82	-84.29	186.31
1431	-638.18	-192.63	1288.09	-89.48	-144.62	110.2
1432	-601.81	-327.64	968.26	-64.51	-197.97	125.09
1433	-419.68	-477.54	1010.5	-49.87	-273.65	56.52
1434	-505.62	-416.75	998.05	-18.52	-210.97	33.17
1435	-458.5	-231.69	897.22	1.92	-195.16	1.71
1436	-378.42	-225.34	906.49	-27.56	-168.55	-45.35
1437	-401.61	-175.54	952.88	-43.82	-139.01	-91.58
1438	-741.94	-244.87	147.71	48.95	-136.99	-101.72
1439	-878.66	-313.23	427.73	4.58	-153.84	-35.1
1440	-1055.66	-119.87	947.02	45.96	-175.93	20.97
1441	-960.21	391.36	1140.63	-13.12	-265.96	104.77
1442	-377.2	-133.79	1068.36	-163.85	-316.07	130.16
1443	-542.97	-480.22	920.17	-184.11	-231.05	137.73
1444	-655.76	-477.78	902.1	-128.78	-266.42	131.47
1445	-716.8	-186.52	885.5	-122.1	-310.27	167.76
1446	-677.25	-171.39	956.05	-182.59	-363.22	176.03
1447	-472.9	-346.44	930.91	-216.67	-417.11	136.93
1448	27.1	-417.48	1014.4	-197.97	-389.56	90.61
1449	113.04	-407.71	962.16	-117.22	-308.17	-20.97
1450	126.71	-503.66	1152.59	-102.05	-219.91	-86.79
1451	-185.3	-400.39	1055.18	-51.33	-156.25	-109.47
1452	-435.79	-346.68	970.46	-55.6	-144.04	-49.32
1453	-500.73	-366.7	1172.36	-37.84	-146.94	-43.43
1454	-536.13	-228.76	1133.54	-14.77	-170.53	-65.8
1455	-496.83	-98.39	1122.56	-78.12	-222.99	-40.19
1456	-431.15	-176.76	1084.47	-107.09	-236.05	-23.74
1457	-453.86	-154.54	833.98	-132.63	-241	9.43
1458	-756.59	-741.7	1094.73	-179.32	-238.65	82.06
1459	-588.62	-599.85	1273.44	-117.49	-322.33	190.12
1460	-266.85	-621.58	1278.08	-121.58	-324.52	200.87
1461	-455.57	-865.97	1077.64	-115.23	-293.24	182.59
1462	-615.48	-852.54	1089.11	16.88	-443.48	151.92
1463	-383.3	-463.62	1033.94	42.6	-572.78	115.66
1464	600.83	-41.5	1084.96	30.98	-487.98	45.93
1465	433.59	-260.25	1001.95	-15.41	-257.51	-131.2
1466	171.88	-371.58	1130.62	10.07	-207.28	-222.2
1467	-31.49	-348.63	1061.04	-30.67	-184.05	-187.74
1468	-343.75	-489.99	1139.16	-19.71	-199.22	-115.14
1469	-299.32	-545.17	1171.14	69.7	-198.82	-61.58
1470	-586.18	-435.3	1235.6	149.41	-234.86	-3.36
1471	-617.43	-11.47	1329.35	100.43	-343.66	110.23
1472	-134.28	-178.47	1172.61	35.13	-328.31	118.13
1473	-47.85	-436.28	1055.66	-26.89	-306.88	70.43
1474	374.51	-434.08	944.34	18.37	-278.5	32.41
1475	517.82	-340.58	906.25	-75.41	-188.45	35.98
1476	-98.14	-495.12	890.14	-155.43	-102.45	2.23
1477	-340.82	-561.28	966.06	-124.63	-205.63	24.17
1478	-104.98	-533.94	1016.11	-116.64	-249.94	43.24
1479	103.27	-334.96	1068.12	-91.06	-223.18	38.24
1480	-78.61	-284.18	1108.64	-103.03	-144.32	1.92
1481	-105.47	-371.34	1205.32	-102.91	-144.99	-6.68
1482	-131.35	-221.68	1158.2	-88.84	-145.36	13.89
1483	-174.07	-317.38	1134.52	-128.08	-162.26	41.17
1484	-256.1	-276.37	1202.88	-93.2	-173.92	56.06
1485	-359.13	-346.92	1200.44	-79.59	-199.98	41.96
1486	-60.3	-363.77	1320.56	-103.27	-237.61	46.2
1487	-41.26	-490.72	1073.24	-125.15	-248.81	58.72
1488	6.35	-797.85	951.66	-119.14	-286.47	112.18
1489	103.52	-912.6	807.37	-85.17	-292.88	165.34
1490	481.45	-785.16	896.73	25.48	-255.52	90.67
1491	418.7	-557.13	779.79	137.02	-170.81	10.13
1492	429.93	-381.1	839.36	154.05	-164.67	-1.8
1493	92.04	-258.54	1344.48	165.22	-125.67	67.32
1494	-249.51	196.04	1501.46	162.96	-86.49	177.52
1495	-680.91	7.32	1425.05	77.73	-9.67	105.93
1496	-730.22	-61.28	1302	90.52	-121.31	43.67
1497	288.09	-408.2	1328.61	143.71	-231.17	-51.42
1498	755.13	-500.24	591.55	166.2	-179.75	-68.02
1499	176.76	-430.91	915.77	-30.79	-61.95	-9.06
1500	-423.1	-571.29	1123.54	-87.4	-73.03	-64.27
1501	-591.55	-421.14	1164.31	5.43	-117.07	-184.39
1502	-473.63	-177.98	1098.88	40.07	-180.11	-198.64
1503	-340.82	-168.21	1158.94	-31.04	-246.67	-151.25
1504	76.17	-301.76	882.81	-163.45	-158.91	-146.91
1505	-310.3	-511.47	1082.28	-175.84	-145.17	-169.19
1506	-479.98	-162.84	916.26	-88.01	-263.52	15.11
1507	11.72	68.12	945.8	-62.38	-263.85	118.77
1508	-33.94	-337.16	1032.23	-95.73	-198.06	-16.17
1509	-64.45	-550.78	1207.28	-97.29	-230.1	59.51
1510	33.94	-425.05	1478.27	-6.59	-225.74	203.52
1511	32.23	-278.81	1297.12	38.88	-214.23	183.53
1512	-465.09	-471.44	1131.1	-31.95	-202.39	131.99
1513	-87.16	-659.91	949.95	-57.68	-296.63	143.98
1514	419.92	-512.7	912.6	10.5	-218.84	138.98
1515	55.91	-239.5	1009.28	44.86	-122.07	126.07
1516	-55.66	-204.83	1008.06	-4.64	-154.63	104
1517	-93.26	-431.4	708.25	-55.42	-232.82	115.26
1518	132.81	-785.89	756.1	-36.71	-260.16	140.56
1519	544.43	286.13	1329.83	-29.36	-188.45	121.73
1520	-10.25	304.2	1269.04	-94.88	-99.24	-21.73
1521	17.33	-348.14	1172.85	-153.41	-152.25	-15.78
1522	333.01	-329.35	924.07	-89.02	-126.62	-14.74
1523	33.69	-430.42	812.26	-23.71	-156.86	-19.17
1524	149.9	-807.13	1107.42	-30.03	-161.87	4.36
1525	230.71	-279.3	1072.51	61.22	-82.58	-27.98
1526	88.13	-66.41	926.27	13.85	-50.11	-44.13
1527	73.49	-235.84	1020.75	-101.17	-38.3	-45.47
1528	10.99	-367.43	1056.88	-140.35	-35.13	-48.46
1529	-226.07	-466.8	1069.82	-128.17	-35.58	-33.72
1530	-310.06	-378.66	992.68	-122.86	-54.78	34.58
1531	-415.53	-429.44	1047.85	-125.67	-67.02	-9.03
1532	-296.14	-203.13	1055.42	-102.6	-71.17	-46.91
1533	-404.54	-364.99	1296.88	-141.97	-57.83	-109.56
1534	-729.74	-524.17	1278.81	-87.68	-118.96	-26.79
1535	-549.8	-445.31	1169.92	-15.59	-172.09	32.53
1536	-453.13	-347.41	1022.22	-9.4	-163.79	-31.98
1537	-156.49	-455.08	1024.66	9.95	-183.87	-67.32
1538	127.2	-381.59	937.26	53.62	-180.97	-93.81
1539	45.9	-543.46	1131.1	65.7	-114.38	-53.53
1540	-81.3	-539.79	1084.96	132.87	-164.31	12.48
1541	-50.29	-281.25	1163.82	185.33	-95.64	115.17
1542	-184.33	218.02	1437.01	108.61	-40.19	91.64
1543	-578.86	48.58	1135.25	57.83	-53.65	93.99
1544	-592.53	-496.34	1010.74	-39.7	-165.99	178.71
1545	-251.46	-614.01	561.52	3.72	-218.2	246.31
1546	130.37	-343.75	726.81	-71.5	-195.16	195.53
1547	-25.88	-248.29	1099.61	-80.17	-67.2	109.47
1548	-359.38	-277.34	1241.94	-54.38	-83.59	14.47
1549	-285.64	-110.84	1289.79	-40.25	-131.04	-8.64
1550	9.52	-246.58	1144.29	-63.42	-160.34	-29.82
1551	-67.63	-691.89	1237.55	-110.23	-123.69	-33.84
1552	-354	-612.3	1134.77	-55.18	-107.88	-22.77
1553	-507.57	-405.03	1161.13	-15.44	-156.31	-26.49
1554	-306.88	-261.47	1143.8	-44.83	-175.11	-91.92
1555	-202.64	-342.29	1041.26	-86.21	-137.7	-152.89
1556	-913.82	-741.46	885.25	-83.89	-116.15	-204.1
1557	-1107.42	-527.59	654.54	-38.64	-254.7	-101.41
1558	-32.47	-350.83	829.35	-67.14	-324.49	-16.36
1559	104.74	-370.61	683.84	-166.56	-82.52	-125.37
1560	-775.88	-476.56	1123.54	-254.06	-7.81	-156.98
1561	-995.85	105.22	1728.76	-176.48	-222.81	-14.4
1562	-358.64	-432.13	1639.89	-38.64	-303.77	80.08
1563	-79.59	-266.36	1358.15	47	-267.79	54.78
1564	-227.54	-586.91	636.47	51.57	-232.18	70.74
1565	-823.49	-447.02	1322.27	-19.44	-194.79	151.98
1566	-940.19	-315.92	1193.6	23.01	-338.99	203.09
1567	-168.46	-332.52	943.85	-14.01	-436.68	241.18
1568	90.82	-509.03	895.51	25.6	-409.91	216.55
1569	270.51	-281.98	965.09	90.24	-342.83	189.24
1570	124.27	-36.62	904.54	71.75	-333.8	151.28
1571	438.48	-49.07	900.88	98.97	-302.7	79.1
1572	465.09	-191.89	843.26	109.71	-193.97	15.84
1573	206.05	-207.03	1084.47	-4.36	-89.32	-55.42
1574	17.09	-224.85	1108.64	-73.79	-41.78	-102.02
1575	-34.42	-638.18	1233.89	-106.87	-19.17	-115.26
1576	-641.11	-916.99	1382.81	-27.01	-45.14	-123.72
1577	-484.38	-41.5	1053.47	14.4	-199.19	-39.34
1578	-29.05	-212.4	959.72	-142.64	-193.7	52.28
1579	-536.62	-462.4	903.81	-196.78	-84.81	10.04
1580	-813.23	-388.43	871.83	-209.75	-260.96	55.48
1581	-394.53	-227.29	1362.3	-150.73	-325.2	215
1582	100.1	-338.13	1067.14	-137.45	-293.33	192.66
1583	267.82	-412.11	1034.91	-167.97	-210.66	108.89
1584	-43.21	-169.92	1020.26	-99.82	-187.96	55.94
1585	205.32	-47.36	970.21	-118.38	-214.23	-12.54
1586	119.87	-355.22	1099.61	-181.95	-136.08	-83.86
1587	-122.56	-655.03	1320.31	-174.8	-54.47	-129.43
1588	-310.06	-734.38	1334.47	-100.89	-27.53	-151.03
1589	-773.19	-785.16	1304.44	-64.36	-143.43	-76.66
1590	-477.78	-669.68	1072.27	-56.88	-228.55	-14.37
1591	71.29	-545.41	954.83	-61.83	-286.87	35.55
1592	-153.56	-362.79	947.27	-54.32	-212.83	59.48
1593	-45.65	-376.46	1119.14	-22.98	-240.08	76.69
1594	57.13	-348.39	1184.81	-8.61	-228.42	45.65
1595	84.72	-492.19	1318.85	12.33	-184.11	20.78
1596	18.8	-336.43	1349.12	8.12	-156.13	29.42
1597	-136.47	-551.76	1516.6	26.46	-185	61.16
1598	6.35	-559.08	1265.38	7.35	-149.63	65.22
1599	-106.93	-621.83	1327.15	-122.1	-100.65	-3.14
1600	-238.28	-679.93	1278.32	-121.28	-98.48	-32.47
1601	-66.89	-692.87	1435.79	-47.61	-33.23	-17.21
1602	-157.23	-184.57	1291.26	-34.73	4.76	-33.87
1603	-637.94	-264.89	715.33	-82	-21.42	-104.46
1604	-47.61	-579.1	1059.08	-124.45	-110.69	-110.2
1605	212.16	-291.99	1144.04	-23.56	-32.04	-135.68
1606	-268.8	-366.21	1134.52	6.23	36.13	-147.25
1607	-548.34	-369.63	954.83	4.03	-53.25	-82.46
1608	-670.41	-536.13	882.81	4.64	-100.43	-23.68
1609	-491.21	-784.91	1070.56	11.08	-190.95	68.73
1610	-301.76	-724.12	1251.22	35.71	-205.57	154.82
1611	-232.42	-546.63	1251.22	-15.72	-175.54	211.85
1612	-159.42	-699.22	1299.8	-60.88	-181.82	189
1613	-75.93	-748.05	1344.73	-52.98	-140.96	180.57
1614	-163.09	-667.72	1240.48	-40.86	-104.25	195.43
1615	-306.64	-668.46	1024.41	-30.91	-129.49	209.53
1616	-106.93	-720.46	1008.79	-30.64	-179.17	190.8
1617	-190.43	-720.7	1120.12	-8.97	-160.98	92.29
1618	-279.54	-458.74	1225.59	84.08	-78.09	-1.98
1619	-517.82	-236.82	1153.32	116.91	-4.43	-37.41
1620	-700.2	-223.88	1026.86	115.84	-84.96	1.25
1621	-557.62	-436.52	1177	168.06	-191.35	24.87
1622	-260.25	-329.1	1317.38	222.72	-180.05	17.36
1623	-309.33	-56.64	774.9	117.98	-126.46	-37.9
1624	-711.18	-303.71	884.52	-15.41	-52.03	-8.33
1625	-949.71	-339.11	1031.01	-6.96	-154.39	-41.81
1626	-891.85	-265.63	1117.19	-7.32	-243.01	5.58
1627	-300.05	352.05	1162.35	-162.6	-192.02	135.31
1628	-142.33	-333.01	1123.54	-230.99	-132.51	56.06
1629	-782.96	-823	988.77	-185.15	-113.34	-64.94
1630	-519.29	98.14	1313.23	-165.28	-259.34	79.71
1631	-244.14	-116.94	1272.71	-110.11	-248.35	148.83
1632	-533.94	-402.59	1122.31	-53.19	-229.74	92.5
1633	-243.9	-450.68	1160.4	-27.53	-278.66	48.71
1634	-248.29	-415.28	1232.42	10.44	-234.31	32.78
1635	-442.87	-152.59	1032.23	-57.04	-232.3	30.3
1636	-631.59	-411.87	929.93	-88.75	-272.55	27.83
1637	-232.67	-582.76	857.67	-52.92	-320.56	8.97
1638	-73.24	-398.44	1025.15	56.46	-337.22	-29.08
1639	307.86	-97.9	1000.24	59.36	-356.84	-21.91
1640	487.06	-187.74	1067.87	-52.64	-206.3	-83.62
1641	76.66	-575.93	1135.99	-68.27	-72.66	-188.69
1642	-556.64	-428.71	1166.26	-27.92	-89.72	-183.84
1643	-632.08	-234.13	1053.96	16.11	-132.6	-102.23
1644	-679.2	-474.12	1179.2	15.93	-185.64	-0.67
1645	-323.49	-426.03	1062.5	52.92	-285.22	105.32
1646	91.31	-518.55	1193.36	-15.14	-251.07	198.12
1647	68.12	-628.66	1222.66	-50.84	-141.45	192.66
1648	-236.08	-610.84	1203.37	-50.23	-155.94	148.77
1649	-559.81	-553.22	964.11	-102.78	-209.08	167.51
1650	-72.27	-819.09	889.89	-199.95	-349.58	240.48
1651	318.36	-437.74	1449.71	-134.61	-309.54	171.6
1652	203.37	-142.09	1358.64	-77.36	-198.85	37.63
1653	-0.24	-310.79	1208.5	-77.48	-126.37	30.18
1654	-118.9	-499.27	1200.68	-65.37	-120.33	20.48
1655	-136.47	-490.23	1198.49	-27.19	-105.13	-40.44
1656	23.68	-417.72	1045.41	-25.18	-95.86	-73.61
1657	-20.26	-328.61	1088.87	-4.58	-31.22	-101.93
1658	-291.02	-189.94	977.54	-11.57	-7.2	-91.13
1659	-609.62	-92.53	843.75	-42.57	-21	-40.16
1660	-803.96	-133.79	796.88	-43.12	-101.32	9.52
1661	-736.08	-512.21	1204.35	9.16	-178.22	21.15
1662	-94.48	-91.06	1166.26	63.11	-298.83	22.86
1663	-87.89	-144.53	1023.93	-9.25	-239.87	42.08
1664	17.58	-396.97	1079.59	-86.52	-244.05	-5.74
1665	152.59	-510.25	1203.37	-61.71	-159.45	-21.36
1666	66.65	-378.91	1197.51	-54.47	-70.47	-47.42
1667	-372.07	-596.68	1016.85	-35.16	-60.67	-32.29
1668	-644.29	-389.4	649.66	29.02	-59.97	30.43
1669	-992.19	269.78	914.55	0.85	-83.47	14.28
1670	-615.97	-294.43	1397.46	-75.16	-218.35	32.71
1671	-188.96	-364.5	1376.22	-5.43	-249.66	9.74
1672	131.1	-217.77	1002.44	-4.73	-200.59	-25.12
1673	0.73	-502.44	1283.2	0.58	-107.27	-49.35
1674	-198.97	NaN	NaN	NaN	NaN	NaN
