# Supplementary material for: Complexes of vertebrate TMC1/2 and CIB2/3 proteins form hair-cell mechanotransduction cation channels
Source: eLife. 2025 Jan 8;12:RP89719. doi: 10.7554/eLife.89719 (PMC11709434; doi:10.7554/eLife.89719)
Supplement: Figure 3—source data 1. [file elife-89719-fig3-data1.zip › Figure 3H/wt/10-9-T1.txt]

-629.88	-350.83	1124.51	-130.04	-34.36	52.12	11
-545.17	-536.87	1152.83	-172.70	-58.81	37.69	8
-653.32	-638.92	828.13	-62.04	-0.64	-53.50	10
-888.43	-685.06	920.41	48.40	13.03	-105.29	8
-1081.79	-397.46	939.21	150.30	-51.54	-113.07	10
-880.62	-422.36	1045.41	94.48	-133.85	-94.79	9
-543.21	-827.88	1295.17	158.23	-261.90	-120.51	10
-375.00	-398.68	807.86	185.42	-272.52	45.72	8
-106.93	-427.25	870.36	82.55	-249.18	246.92	10
65.19	-394.29	1087.65	107.51	-62.01	201.02	8
-684.57	16.11	1049.32	118.84	-17.82	125.03	11
-1582.03	-151.61	551.76	-51.15	-86.15	62.87	8
-822.51	-768.31	1144.53	-121.67	-270.72	55.91	10
-625.49	-206.79	1334.96	79.38	-213.13	-56.46	8
-548.83	275.63	1184.33	27.71	-207.21	24.14	11
-469.24	157.71	1056.64	-155.61	-153.72	36.38	8
-458.01	-418.46	976.81	-162.51	-117.68	-28.87	10
-750.00	-449.95	812.01	-125.58	-44.80	-151.03	8
-844.97	-320.56	963.62	-191.22	-135.68	-168.88	10
-400.15	-381.84	1141.36	-236.30	-151.61	-101.23	11
-858.64	-486.08	1134.03	-238.83	-114.38	-70.65	8
-978.27	-737.30	1248.29	-199.28	-202.91	-21.00	10
-749.27	-268.31	1288.33	-122.74	-323.82	19.38	8
-662.84	-181.64	1177.00	-201.90	-314.64	6.65	11
-488.04	-566.65	1011.72	-217.07	-225.74	-29.82	10
-717.04	-950.93	1094.73	-144.71	-181.30	-83.68	8
-975.59	-760.25	1003.91	34.27	-169.86	-182.65	10
-987.55	-334.23	801.27	-25.70	-283.63	-5.62	8
-270.75	-615.97	1063.48	-163.06	-402.28	218.29	11
-126.71	-699.95	1052.73	-133.51	-283.26	170.10	8
-393.80	-553.22	950.93	-135.96	-157.10	37.26	10
-583.74	-609.13	1174.56	-178.53	-145.23	-14.56	10
-986.08	-747.56	1383.30	-135.93	-321.62	29.94	8
-753.91	-863.28	1421.88	-100.25	-420.47	76.20	11
-33.45	-695.56	1395.51	17.85	-470.03	158.78	8
-854.00	497.07	760.99	19.38	-326.02	161.50	10
478.27	-989.50	330.08	-148.04	-423.58	2.32	8
588.38	-1900.88	1156.98	-213.35	-3.60	-311.16	11
-1081.05	-633.30	1234.62	240.08	173.52	-280.36	8
-1394.78	-152.83	1201.42	114.84	-150.33	19.20	10
-811.04	-362.79	1415.04	-49.53	-311.25	149.23	10
-352.78	-589.11	1333.50	-58.04	-274.84	110.69	8
-630.86	-668.95	575.93	85.66	-131.13	-19.23	11
-758.06	-844.97	1061.77	-130.68	-40.59	-73.27	8
-1063.48	-858.89	1380.62	-88.56	-130.52	-59.72	10
-634.03	-481.69	1270.02	-43.15	-288.24	-3.75	8
-600.83	-779.54	1407.96	-111.88	-351.14	34.61	11
-355.47	-900.63	1480.71	-31.59	-390.32	130.86	8
12.70	-553.96	1175.54	46.63	-296.20	149.66	10
443.12	-766.60	537.60	36.74	-178.07	128.94	8
-962.65	-1027.59	581.79	154.72	213.75	-39.00	10
-2066.16	-979.25	722.66	298.95	-16.02	-266.05	11
-624.76	-521.73	951.17	171.97	-437.87	39.22	8
364.26	-333.25	1293.21	-64.24	-350.74	226.41	10
-339.84	6.84	1705.57	-216.71	-259.70	230.50	8
-106.45	-425.29	1821.53	-162.29	-274.48	154.97	11
-499.51	-481.20	1966.80	-17.64	-230.29	145.20	8
-361.08	-124.02	904.30	143.83	-358.64	107.27	10
98.39	-381.59	945.31	59.72	-449.58	37.57	10
326.66	-536.13	1310.55	46.63	-362.43	-46.54	8
-6.84	-393.80	1134.03	31.49	-220.92	-26.25	9
-126.46	-590.82	1137.21	-43.61	-99.09	-21.91	10
-575.68	-761.96	1187.99	-25.09	-107.57	22.98	8
-784.42	-516.11	1229.98	-6.13	-156.77	47.49	10
-557.62	-466.31	1601.07	72.48	-224.33	159.45	8
-148.68	-239.50	543.46	97.56	-200.68	360.29	11
687.26	-552.98	1122.07	-133.12	-211.82	405.15	8
235.60	-365.23	1131.59	-54.93	-35.68	80.93	10
-144.78	-215.09	908.20	-112.67	-2.75	-102.69	8
-795.17	-457.52	932.62	-280.15	-130.40	0.40	11
-174.07	-1355.71	1499.76	-164.31	-120.79	17.55	8
-430.91	-613.53	927.98	209.32	-47.03	-89.63	10
-756.59	-132.57	970.46	114.14	-92.77	-48.83	8
-46.63	-543.95	1364.01	95.37	-232.33	70.95	10
596.92	135.99	1684.81	163.51	10.19	-32.14	9
-43.70	175.54	931.64	59.84	182.95	-105.96	10
-1027.83	-602.29	797.36	146.45	107.79	-176.85	8
-643.55	-347.90	843.51	180.82	-47.18	-41.72	10
-112.55	-39.31	893.07	-59.72	-43.82	19.32	8
-636.72	-422.12	1122.56	-320.37	-46.57	-26.82	11
-356.20	-526.37	1314.70	-329.47	-75.07	70.77	8
-462.89	-548.10	1016.36	-254.33	-38.60	107.76	10
-748.05	-771.73	967.77	-75.07	-61.07	57.40	8
-678.71	-505.37	1170.65	29.30	-65.31	60.21	11
-583.74	-115.72	1161.87	49.71	-88.78	113.37	8
-433.59	-509.77	1139.40	-76.75	-116.30	105.56	10
-384.52	-613.77	1162.60	-21.85	-67.90	86.82	8
-435.55	-561.52	1293.46	197.14	-71.66	25.51	10
-754.64	-134.52	556.40	-40.95	-18.37	-5.92	9
-695.31	-387.45	1111.33	-138.43	-43.30	-16.33	8
-777.59	-565.19	1067.63	-166.53	-62.07	3.54	10
-692.87	-523.68	953.86	-116.49	-103.24	7.60	8
-859.86	-525.39	790.28	-132.72	-98.82	-20.36	10
-838.38	-748.05	1087.89	-86.79	-79.99	-80.29	9
-1168.70	-694.34	978.03	102.94	-111.97	-81.36	10
-1087.65	-724.85	711.91	137.30	-137.42	-70.04	8
-1350.59	-1129.88	935.06	252.53	-120.70	-131.01	10
-1540.04	24.17	789.55	377.59	-319.82	-170.72	11
-143.31	206.54	1132.32	48.52	-497.16	93.29	8
110.60	-485.11	1319.58	-145.08	-346.19	139.19	10
-420.65	-304.69	1213.13	-54.99	-184.97	134.06	8
-731.69	-122.07	1053.22	54.26	-221.10	91.25	10
-697.75	32.23	726.32	-56.52	-324.10	14.16	9
-764.40	-266.60	968.26	-153.72	-305.39	-49.35	10
-1203.37	-403.81	828.13	-116.24	-264.31	-206.67	8
-921.88	-279.79	1073.24	-159.97	-382.60	-29.94	10
-95.21	-727.29	1149.66	-212.31	-442.47	6.23	11
351.07	-996.83	1122.31	-182.62	-335.82	98.33	8
-153.08	-370.36	1043.21	-55.45	-210.94	216.55	10
-503.42	-168.21	1092.53	-35.52	-222.96	208.04	8
-609.38	-423.34	1316.41	-26.12	-268.19	140.23	10
-607.18	-448.00	1245.12	3.02	-276.67	125.92	9
-615.97	-429.93	730.71	-32.84	-283.08	94.48	10
-275.63	-1074.71	1273.93	-64.94	-339.78	93.96	8
-302.73	-332.03	1060.06	117.03	-330.84	123.50	10
-50.29	-79.59	877.93	8.06	-307.50	191.74	11
2.69	-229.74	818.36	-109.74	-231.60	193.18	8
-65.19	-595.95	1154.05	-8.45	-258.42	107.97	8
239.75	-581.30	1050.78	-17.97	-286.80	121.92	10
1055.18	-659.18	1321.04	-31.52	-73.15	110.11	10
188.23	-159.42	1033.94	24.44	261.44	-83.44	9
-712.89	-479.49	1051.51	-65.00	259.86	-149.69	10
-783.94	-645.26	1012.45	-56.21	159.55	-74.98	8
-791.26	-584.72	1058.11	-22.46	121.15	-71.47	10
-934.33	-462.65	1043.95	-14.16	116.39	-136.17	8
-1275.39	-399.17	880.86	-34.42	71.11	-152.44	11
-1104.25	-757.08	1010.25	-81.42	-20.87	-176.94	8
-1180.18	-604.49	1162.35	51.06	-148.13	-156.71	10
-472.17	-86.67	1012.70	-22.55	-279.08	45.87	10
-243.41	-477.29	1026.12	-188.54	-173.40	73.39	9
-783.45	-676.51	1015.63	-172.27	-101.23	-3.33	10
-851.32	-503.17	1078.86	-139.80	-163.60	-23.13	8
-805.42	-459.72	1118.16	-119.02	-237.46	-41.26	10
-352.29	-536.62	1326.66	-28.87	-236.08	-87.40	8
-391.85	-666.26	962.65	0.21	-136.87	-105.16	11
-763.67	-711.43	1352.05	-44.01	-143.10	-57.68	8
-360.35	-324.22	1189.21	-16.45	-177.37	-12.76	10
-600.59	-469.73	1079.83	-49.71	-92.77	-54.23	8
-734.13	-805.66	1093.02	-61.77	-71.26	-90.85	11
-742.68	-924.32	1178.22	-59.20	-39.46	-161.71	8
-1084.47	-1088.62	1176.76	-26.40	-49.80	-212.25	10
-1160.16	-774.66	971.19	56.58	-177.61	-165.44	10
-482.67	-651.61	985.60	-47.30	-292.33	-7.93	8
-517.82	-683.84	1083.98	-96.28	-186.22	6.53	11
-1185.55	-640.87	1021.24	-94.06	-92.19	18.01	8
-1419.92	-646.97	1094.24	-81.24	-155.18	88.59	10
-1410.16	-627.69	990.23	-59.08	-222.32	88.68	8
-1330.08	-861.33	1107.91	21.97	-289.92	21.55	10
-1047.85	-619.87	1143.55	87.65	-300.45	-23.71	9
-742.68	-408.69	1149.17	132.78	-432.89	-41.47	10
-70.31	-301.27	1122.56	49.29	-441.44	-39.12	8
-57.37	-712.65	601.07	-88.50	-277.89	-69.82	10
-508.30	-1039.31	1026.61	-7.11	-148.13	-124.91	9
-765.63	-694.34	1070.31	69.79	-199.80	-105.87	10
-525.39	-516.11	1408.20	-8.24	-310.42	-55.39	8
-79.59	-475.59	1346.92	-50.90	-242.58	-37.84	10
-625.00	-901.12	1154.79	-77.36	-91.34	-77.33	8
-1238.77	-948.24	470.95	-72.36	-93.81	-38.18	11
-1626.22	-1020.02	1061.28	-6.68	-233.34	174.74	8
-1084.47	-107.18	1251.46	172.15	-476.07	287.63	10
-226.56	-129.15	1418.21	4.55	-478.52	234.34	10
-7.08	-453.13	1408.20	-88.10	-350.74	136.57	9
-602.05	-647.71	1019.78	-50.32	-325.62	83.86	10
-69.34	-449.95	926.51	49.93	-433.59	0.18	8
62.99	-408.94	622.07	86.18	-333.74	-3.05	10
-235.60	-649.66	1485.11	1.50	-210.42	20.08	8
-639.65	-30.03	1300.29	41.87	-164.55	64.45	9
-628.17	-273.93	1326.90	-86.06	-186.31	21.39	10
-239.01	-563.96	1047.85	-97.84	-189.79	-13.55	8
-308.35	-1108.89	1351.56	-62.41	-172.36	-76.66	10
-380.13	-687.50	1213.62	44.43	-159.06	25.12	8
-753.91	-329.10	1396.24	13.70	-157.07	44.46	11
-445.56	-482.18	1282.96	5.98	-266.11	54.08	8
-222.41	-479.98	1259.52	51.12	-249.36	0.00	10
-635.74	-391.11	1043.95	44.74	-228.85	-25.02	8
-427.98	-638.18	1112.79	52.34	-331.70	21.48	11
-193.12	-416.99	1244.87	151.70	-288.57	40.25	8
-277.83	-335.21	1071.78	60.12	-371.64	-0.76	10
229.98	-903.32	1303.47	62.32	-269.26	6.65	8
-186.28	-987.79	958.01	252.66	-194.64	-28.14	10
-20.02	-519.29	553.71	253.48	-175.81	-13.24	9
328.13	16.85	1386.47	166.60	-42.57	-68.33	10
-713.38	-351.81	1166.99	5.16	97.02	-95.70	8
-1110.11	-431.40	679.93	-64.24	-40.86	-42.63	8
-913.09	-559.81	1326.90	-96.74	-213.35	26.34	10
-561.04	-163.33	1174.32	-44.62	-245.21	84.05	9
-403.08	-27.59	944.09	-111.48	-252.35	142.85	10
-120.12	-508.79	1194.58	-149.69	-249.97	164.18	10
-177.25	-217.77	1065.67	-151.09	-192.20	153.29	8
-478.52	-324.71	1220.70	-204.13	-175.69	170.01	11
-325.93	-420.41	1237.55	-261.84	-249.51	176.39	8
92.04	-517.58	1153.32	-308.56	-267.64	234.34	10
-128.42	-596.44	1053.22	-265.38	-165.59	219.21	10
-315.43	-335.69	1120.36	-209.35	-139.80	189.85	8
-242.92	-394.29	1326.90	-189.79	-147.37	168.88	11
-199.22	-415.04	1316.89	-159.91	-133.88	166.20	10
-149.41	-386.47	1170.90	-115.45	-82.67	149.17	8
-307.62	-285.40	986.33	-104.64	-78.49	126.31	10
-294.43	-709.47	1299.32	-83.86	-104.10	94.54	9
-87.16	-466.31	1352.78	-51.61	-128.48	62.71	10
-177.73	-500.24	1350.59	-95.49	-81.33	34.73	8
-369.63	-731.69	1172.36	-113.25	-69.31	40.86	10
-413.57	-668.70	893.80	-89.57	-105.16	37.08	8
-405.27	-833.50	1057.37	-22.49	-95.83	18.83	11
-472.17	-914.79	1324.22	46.42	-89.54	35.10	8
-278.81	-799.80	1360.60	111.85	-105.41	26.82	10
-219.97	-912.11	1411.87	116.88	-91.40	1.43	8
-548.58	-806.40	1098.63	125.40	-51.09	-20.51	10
-1201.42	-621.34	825.44	78.19	-67.47	-14.83	9
-1191.41	-689.45	930.66	73.06	-189.03	13.00	10
-966.06	-717.29	1121.83	98.27	-226.65	40.77	8
-609.62	-327.15	1090.09	72.14	-291.29	61.95	10
-357.91	-375.98	1276.86	17.36	-326.45	114.07	9
-426.27	-541.75	1356.45	9.89	-331.36	144.47	10
-334.72	-609.13	1290.28	29.88	-385.04	208.07	8
201.66	-791.50	1173.83	59.97	-386.96	234.22	10
194.09	-826.90	856.69	133.88	-273.80	33.39	8
-617.19	-1072.27	465.33	177.40	-343.32	2.44	11
-616.46	437.74	1164.06	189.64	-448.15	47.67	8
391.60	-90.82	967.77	-64.18	-517.15	232.12	10
540.53	-834.47	1043.21	-97.96	-374.45	153.56	8
149.66	-579.59	1408.45	102.48	-371.15	-17.64	11
33.20	237.79	1091.31	102.45	-429.81	32.87	8
223.63	-0.49	1065.92	-6.13	-385.65	59.75	10
579.35	-176.76	1096.68	-22.00	-312.84	87.49	8
338.87	-217.77	993.90	-94.70	-188.48	99.79	10
241.94	-219.24	989.75	-106.69	-162.17	76.54	9
248.05	-87.40	958.50	-112.88	-170.62	32.04	10
309.33	-388.67	1013.67	-163.97	-125.15	20.32	8
161.13	-474.37	1029.30	-120.00	-65.25	11.47	10
-116.21	-248.78	997.56	-124.39	-70.40	14.37	8
-135.99	-428.47	1065.92	-145.54	-127.66	27.04	11
-244.14	-376.95	1040.04	-113.40	-195.01	82.06	8
-51.51	-523.68	1027.83	-124.05	-267.52	74.55	10
534.42	-411.62	1157.23	-80.93	-219.45	4.09	8
448.97	-419.19	1190.92	-69.21	-142.97	-61.00	11
360.60	-553.22	1243.41	-80.08	-95.37	-30.03	8
105.47	-513.43	1055.66	-99.91	-92.19	24.72	10
287.60	-747.80	1166.75	-123.54	-75.38	51.67	8
108.40	-619.87	1358.89	-36.10	-21.12	70.37	10
-32.23	-430.66	1360.11	-38.70	-30.24	126.80	9
340.82	-720.70	1262.45	-79.35	-76.84	134.34	10
375.98	-809.57	1134.77	-17.88	-5.68	69.34	8
124.27	-668.95	880.86	14.83	21.45	40.41	10
-127.20	-602.05	968.02	21.39	8.54	33.39	8
-161.13	-633.30	1202.64	-36.16	-26.12	39.67	9
39.31	-513.18	1410.89	6.26	39.98	-50.54	10
-44.92	-596.19	1551.51	93.54	165.56	-192.75	8
-907.71	-332.76	1196.29	85.75	149.14	-184.54	8
-1031.01	-382.81	973.88	-13.89	-60.88	-85.30	11
-192.87	-521.24	853.52	-62.96	-228.55	-12.70	10
260.74	-596.19	886.47	-75.47	-170.65	-23.19	8
278.81	-497.31	1142.82	-6.29	-56.03	-56.30	8
-34.91	-263.18	1140.14	65.92	81.79	-47.64	10
-656.98	-236.33	937.26	17.58	82.76	-37.11	9
-698.24	-648.68	1139.16	-31.22	-2.04	-93.93	10
-833.74	-508.30	1042.97	14.28	-102.91	-87.86	8
-734.13	-417.72	1156.74	38.57	-196.78	51.85	10
-494.14	-241.94	1354.25	56.58	-221.89	118.13	8
-456.30	-202.88	1336.91	43.03	-182.65	97.29	11
-435.79	-264.16	1195.07	9.03	-171.72	72.02	8
-442.14	-427.73	1112.55	3.48	-176.57	52.86	10
-406.98	-245.12	976.07	5.52	-163.36	55.11	8
-569.09	-319.09	1144.53	-79.19	-81.42	29.85	8
-984.38	-484.86	1081.30	-77.61	-83.13	-48.61	11
-962.16	-492.43	942.87	-82.61	-240.66	-1.50	8
-373.05	-489.50	872.31	-93.93	-311.04	18.31	10
184.81	-535.16	976.07	-103.67	-293.67	23.90	8
-104.74	-502.44	1040.04	-91.34	-205.93	12.51	11
-390.14	-430.66	1200.68	-37.63	-246.06	118.62	8
-292.72	-378.17	1228.27	13.37	-282.17	193.48	10
-402.59	-266.85	1076.90	10.86	-266.78	155.98	8
-374.02	-313.48	1093.02	-50.29	-287.54	91.64	10
-73.00	-406.49	1170.90	-86.73	-295.99	77.06	9
104.25	-494.87	1199.46	-117.86	-242.83	94.85	10
36.13	-653.81	1305.66	-113.10	-195.37	96.56	8
-115.72	-608.64	1247.80	-74.62	-206.60	114.72	10
-72.02	-337.16	1371.09	17.55	-247.65	108.25	11
222.41	-214.11	973.39	-64.70	-229.80	128.69	8
330.81	-459.47	1010.01	-124.39	-89.36	58.69	10
-31.49	-484.62	1065.92	-18.04	-28.66	-57.22	8
-213.62	-154.79	1153.08	-9.55	-33.14	-63.20	10
-299.80	-311.04	1179.20	-77.88	-39.86	-24.57	9
-592.29	-449.95	961.91	-79.16	-27.47	-31.46	8
-795.17	-581.30	984.86	-90.00	-74.86	-51.94	10
-810.79	-661.87	1011.23	-30.18	-154.02	-17.88	8
-493.41	-886.72	1281.01	52.52	-193.91	-24.02	10
-355.47	-479.25	1112.06	210.21	-185.15	-38.91	9
-332.52	-295.41	1125.98	176.70	-171.81	-60.88	10
-507.08	-484.62	1369.38	106.05	-185.49	-31.74	8
-441.89	-303.22	1011.23	67.90	-245.33	14.04	10
-339.36	-529.79	1016.11	5.98	-266.75	31.59	9
-283.69	-437.74	1040.77	61.58	-268.92	54.44	10
-135.74	-17.58	1015.63	28.75	-257.11	61.25	8
-189.21	-100.83	1133.79	-18.59	-203.74	89.14	10
-258.79	-390.14	1126.46	-27.07	-195.04	100.77	8
-329.83	-328.61	1121.34	-18.92	-211.76	128.91	11
-226.32	-385.25	1237.06	16.82	-209.29	133.48	10
77.64	-199.46	1154.54	46.75	-188.96	114.26	8
58.84	-198.73	1190.92	-19.26	-84.59	90.39	10
-533.94	-79.83	999.02	-90.73	-81.54	67.26	9
-266.85	-681.15	930.66	-200.01	-254.03	72.91	8
391.60	-598.63	756.59	-160.16	-290.01	128.05	10
164.06	-405.03	1040.28	-125.95	-171.54	129.91	8
-300.54	-197.51	1476.32	-75.01	-124.94	22.43	10
-187.26	-149.17	1346.68	-71.08	-146.15	17.06	11
-61.77	-277.34	1261.47	-59.39	-123.99	73.12	8
-114.99	-396.00	1137.70	-54.72	-122.16	79.22	10
-185.06	-361.57	1063.72	-65.34	-125.82	64.97	8
-210.94	-421.14	1150.15	-73.49	-143.13	62.35	10
-458.50	-643.55	1364.75	-83.89	-150.02	76.87	9
-296.39	-499.76	1252.69	-44.68	-226.47	39.89	10
137.21	-562.26	1112.79	-85.91	-175.96	59.84	8
134.28	-635.99	1119.87	-119.05	-79.10	-0.89	10
-449.95	-640.14	1196.04	-107.12	-81.57	-13.92	9
-631.59	-513.43	1247.56	-79.13	-255.31	52.19	10
62.01	-541.75	1189.94	-57.34	-370.12	83.16	8
153.32	-425.54	1035.40	-3.51	-294.68	20.63	10
-84.47	-412.84	944.34	7.08	-227.63	-12.33	8
-155.27	-338.13	878.91	-24.99	-192.35	1.16	9
-250.73	-363.04	1078.61	-61.28	-187.01	-10.16	10
-374.51	-658.94	1310.06	-67.35	-189.24	-50.75	8
-313.48	-744.87	1312.99	-42.63	-262.02	-33.51	10
-101.07	-609.62	1208.01	-13.00	-315.95	0.27	8
239.01	-408.94	1015.63	-29.02	-313.23	6.71	11
280.76	-504.39	1009.03	-44.34	-202.39	-12.63	8
-37.60	-465.33	912.11	-44.95	-156.34	-30.43	10
-88.13	-373.05	842.53	-58.32	-126.80	-58.87	8
-44.92	-460.45	1062.50	-59.30	-85.72	-82.24	11
-171.14	-305.18	1237.79	11.90	-96.68	-67.75	8
-320.31	-21.24	1157.71	23.93	-123.32	-18.92	10
-427.00	-85.21	1270.26	8.94	-178.04	-18.16	8
-517.58	-249.51	1378.17	8.85	-224.30	-1.07	8
-131.59	-226.32	1101.56	12.36	-328.43	37.35	11
-109.37	-358.64	1051.76	-54.69	-303.80	91.00	8
-58.59	-480.96	1075.68	-101.10	-317.14	81.30	10
195.80	-598.39	1092.04	-118.71	-305.57	34.67	8
226.81	-416.26	998.54	-100.95	-243.74	40.77	10
139.40	-331.30	988.28	-75.59	-212.43	66.16	9
367.43	-312.26	1225.83	-75.87	-165.86	59.48	10
116.21	-201.90	1298.34	-80.17	-56.18	21.42	8
-14.40	-423.58	1429.20	-52.31	-19.87	-0.21	10
-254.39	-562.01	1308.84	-40.53	-6.32	-20.23	9
-463.87	-604.74	1139.89	-62.65	-87.01	-18.98	10
-189.21	-682.13	1029.79	-54.35	-155.64	-28.38	8
252.44	-711.43	1050.29	-25.33	-125.00	-36.80	10
-157.23	-560.30	1087.40	12.91	-18.43	6.50	8
-372.07	-559.08	1217.77	2.26	-60.27	-3.48	9
-198.00	-404.30	1035.40	20.26	-122.50	-5.89	10
-125.24	-434.33	1036.38	-0.92	-147.31	60.09	8
-295.41	-491.21	998.29	-2.84	-162.38	108.15	10
-320.56	-416.50	1159.91	2.41	-187.29	139.80	8
-253.17	-340.33	1186.52	-57.77	-180.24	97.35	11
-134.52	-363.77	1043.21	-76.08	-166.96	11.47	8
-150.88	-372.80	1076.66	-73.33	-148.50	13.79	10
-113.04	-241.46	1032.47	-37.66	-152.89	-8.58	8
189.21	-119.14	1223.39	-38.02	-122.01	-18.25	11
119.38	-103.27	1170.65	-82.18	-13.28	-95.52	8
-208.01	-265.14	1086.91	-120.06	55.15	-155.40	10
-571.53	-474.61	1003.17	-96.50	16.14	-124.24	8
-576.66	-406.25	859.86	-47.36	-33.45	-70.07	10
-915.77	-547.85	980.96	1.83	-102.08	-47.06	9
-795.90	-455.32	998.29	55.57	-212.52	-17.03	10
-642.58	-418.95	1163.57	57.43	-192.38	12.82	8
-398.44	-611.82	1276.61	14.56	-219.30	-51.12	10
-477.29	-568.12	1094.97	24.20	-213.71	-93.35	8
-815.19	-480.71	1050.05	17.43	-281.04	38.88	11
-230.47	-295.65	1370.12	79.10	-386.57	119.93	8
105.96	-237.30	1422.36	43.64	-314.82	131.26	10
103.27	-172.12	1319.82	-57.01	-244.08	214.94	8
-306.40	-526.37	1323.97	-97.72	-270.17	289.03	11
102.05	-625.00	1103.52	-114.59	-361.45	375.76	8
405.03	-668.21	670.41	-122.71	-323.94	334.08	10
347.66	-729.74	765.14	-72.24	-202.94	274.90	10
-157.47	-402.34	824.71	-113.77	-145.08	160.71	8
-37.11	85.21	1375.98	-97.87	-106.96	89.42	11
-166.50	113.28	1370.85	-125.24	-62.26	6.01	8
-336.18	-255.62	1415.77	-105.99	-82.89	-4.24	10
-201.17	-379.15	1352.29	-53.04	-147.58	-25.05	8
55.66	-374.76	1233.15	-46.78	-71.01	-28.93	11
-356.69	-514.40	1265.87	-74.13	-18.07	-78.52	8
-422.85	-508.79	1183.59	-50.81	-127.53	21.85	8
-310.06	-236.33	1056.15	-45.75	-224.67	93.99	10
-245.85	-479.00	1368.90	-49.77	-247.10	108.92	8
-151.12	-644.78	1285.16	-46.81	-238.22	112.00	11
130.13	-752.93	1221.68	-65.89	-270.84	90.42	10
488.53	-850.34	1100.59	-156.98	-136.60	66.47	8
-246.09	-823.73	823.24	-168.18	60.91	3.05	10
-1001.46	-886.96	960.94	-108.89	-43.15	-83.71	8
-879.88	-779.79	1105.22	-24.57	-251.01	-35.34	11
-237.30	-613.77	1261.23	-52.86	-273.83	-14.47	8
-58.11	-727.05	1288.33	-48.74	-285.37	-24.14	10
64.70	-751.46	1344.48	9.12	-305.48	1.95	8
199.95	-444.34	1242.68	27.56	-274.38	39.03	9
112.79	-573.73	1118.41	-14.59	-167.36	37.32	10
-310.79	-635.01	1252.93	2.66	-134.83	-0.46	8
-147.71	-524.17	1267.33	29.72	-211.58	19.44	8
166.02	-459.47	1363.04	43.00	-206.97	-9.31	8
-17.33	-462.65	1299.32	32.78	-142.15	-67.11	11
-303.96	-640.14	1200.44	19.44	-119.78	-54.66	8
-334.23	-599.37	1014.40	19.47	-177.73	5.25	10
-302.73	-554.44	1012.70	23.35	-198.43	52.06	8
-346.68	-524.41	1075.44	34.97	-231.41	47.49	10
-368.90	-357.18	1101.07	48.34	-273.07	60.00	9
-183.11	-214.36	847.17	40.62	-335.63	94.94	10
204.10	-182.13	763.43	46.39	-360.29	88.20	8
27.59	178.71	1204.83	-3.66	-333.71	135.19	10
472.90	-132.81	1336.43	-47.88	-243.59	56.85	9
461.18	-261.47	1097.90	-65.73	-115.14	-64.73	10
287.84	-571.29	1310.55	-44.43	-83.25	-98.97	8
-184.33	-430.42	1332.03	3.20	-49.71	-65.16	10
-261.96	-362.79	922.12	-0.15	-86.73	-54.66	8
-294.19	-547.36	923.34	-105.16	-92.16	22.83	9
-99.85	-558.35	1208.74	-22.71	-145.90	-8.03	10
77.39	-302.73	1279.05	-1.28	-117.16	-30.79	8
24.90	-123.54	1097.17	-22.52	-94.15	-38.02	10
37.60	-224.61	1263.92	-107.45	-92.90	-29.85	8
238.77	-459.96	1269.53	-127.75	-81.85	-36.90	9
-34.67	-392.33	1113.77	-122.44	11.14	-84.93	10
-246.34	-568.60	1158.20	-87.49	23.28	-158.02	8
-298.58	-397.95	938.23	-54.53	30.98	-148.47	10
-134.52	-775.63	1183.11	-69.58	45.17	-169.01	9
-808.59	-745.12	1087.65	-38.12	0.82	-87.43	10
-372.07	-914.31	1275.39	7.93	-119.63	63.20	8
-365.23	-560.79	1266.85	48.16	-70.10	96.98	10
-394.53	-404.79	1300.54	10.68	-39.89	99.98	8
-539.79	-247.07	1114.01	-85.36	-85.33	83.10	11
-379.15	-569.82	1032.71	-127.87	-120.79	59.72	8
-185.30	-710.45	1071.53	-113.07	-132.84	82.24	10
-337.65	-617.92	1106.69	-64.21	-87.10	119.38	8
-536.87	-590.58	1199.22	-26.40	-94.48	103.64	10
-543.46	-536.13	1201.90	39.00	-107.06	29.17	9
-565.19	-500.73	1148.19	67.32	-79.07	-12.91	10
-770.75	-363.28	1030.03	43.67	-114.38	34.21	8
-607.18	-425.78	1072.02	40.07	-149.66	23.62	10
-154.05	-264.89	989.75	51.09	-217.74	5.74	9
-44.92	-171.88	1021.00	28.23	-149.05	49.80	10
-342.29	-192.38	1105.22	-8.61	-52.00	17.18	8
-730.71	-378.17	1005.86	-13.06	-76.69	0.31	8
-684.33	-371.09	1025.88	-1.01	-149.93	30.82	10
-759.77	-184.33	1116.70	1.83	-106.51	42.82	9
-1300.29	-652.10	956.05	-61.25	-84.01	24.11	10
-1190.92	-375.73	925.29	-52.15	-237.98	105.53	8
-89.60	-269.04	1199.46	-114.93	-395.39	284.24	10
108.40	-95.70	1196.29	-125.70	-327.61	201.54	8
51.76	-266.36	1145.75	-138.76	-210.02	87.43	11
-551.27	-419.68	1131.59	-134.92	-195.77	45.10	8
-772.22	-542.97	1207.03	-126.71	-284.70	66.13	10
-339.60	-347.90	1132.32	-112.70	-360.87	100.86	10
177.73	-303.96	961.43	-103.03	-367.43	91.28	9
326.66	-377.69	1016.11	-59.84	-306.30	20.94	10
82.76	-291.99	1155.76	12.82	-265.41	-7.60	8
97.90	-394.53	1173.58	-61.37	-235.84	-10.01	10
67.14	-681.15	1190.19	-69.15	-174.10	11.81	8
-374.76	-614.01	1279.30	-36.01	-37.72	21.30	11
-484.62	-479.98	1199.46	-47.15	-93.87	-26.64	8
-84.72	-508.79	1122.31	-104.43	-161.50	-50.48	8
-31.49	-566.89	1046.14	-137.88	-108.37	-81.18	10
-144.29	-479.98	915.53	-137.24	-55.66	-104.37	11
-437.26	-590.09	1032.71	-114.20	-42.21	-61.83	8
-655.03	-574.95	1227.54	-72.30	-51.24	-43.33	10
-624.02	-534.91	1189.21	-15.50	-93.57	-25.09	8
-654.30	-366.21	1172.61	21.85	-118.71	37.14	10
-565.43	-433.59	1299.32	40.13	-160.16	101.47	9
-331.05	-293.95	1248.29	70.16	-222.14	85.33	10
-172.36	-294.43	1293.70	13.28	-224.98	85.11	8
-183.11	-540.28	1315.43	-28.17	-191.86	121.43	10
-301.27	-549.56	1282.47	-32.10	-188.60	121.09	8
-354.74	-625.00	1343.75	-33.02	-218.17	102.63	11
-185.79	-647.71	1154.54	-39.12	-239.65	129.64	8
60.79	-736.82	1164.06	-52.28	-205.69	101.56	10
-152.83	-725.10	1316.41	-9.77	-107.12	28.59	10
-690.43	-416.99	1060.55	47.33	-113.65	-39.40	9
-617.19	-479.74	1113.77	-2.81	-220.73	-106.72	10
-281.49	-558.35	1189.70	-14.89	-171.57	-128.63	8
-375.24	-618.90	999.02	-6.16	-143.10	-139.10	10
-874.76	-646.97	690.43	-3.66	-130.00	-109.62	8
-690.92	-772.22	604.25	12.94	-159.67	-83.86	11
-572.27	-926.27	826.42	-15.17	-97.90	-87.62	8
-673.10	-678.96	1196.04	110.32	-222.84	-23.90	10
-83.98	204.59	1223.88	78.06	-230.01	139.43	8
-199.71	525.15	876.71	-6.29	-160.98	73.30	11
-672.12	-292.24	1465.58	-155.88	-151.06	-50.63	8
-393.07	-173.10	1313.48	-42.30	-253.57	85.33	10
-399.41	-299.56	1045.90	-49.62	-251.28	113.56	8
-875.24	-458.74	1185.55	-46.36	-292.27	162.35	10
-435.55	-250.49	1062.99	13.82	-388.82	209.96	9
-295.65	-330.08	1087.65	-10.47	-394.23	194.18	10
-170.65	-418.95	896.97	-38.39	-390.87	151.79	8
147.22	-467.53	969.48	-70.92	-381.23	110.41	10
124.76	-349.37	1227.78	-93.26	-334.72	60.91	8
92.29	-312.74	1094.97	-64.12	-317.87	24.44	11
-147.46	-255.13	964.36	-43.12	-294.59	69.18	8
-69.58	-230.47	1115.72	-24.35	-287.11	71.96	10
-66.16	-270.02	1059.57	-18.19	-259.61	74.13	8
19.04	-450.20	1091.06	-12.21	-236.63	78.31	11
141.11	-498.29	1023.93	13.67	-193.82	54.26	8
128.42	-407.71	1256.84	8.91	-160.89	54.44	10
-73.24	-388.67	1161.87	7.97	-167.21	29.63	8
191.65	-562.74	1227.78	5.37	-176.57	-4.24	10
288.57	-423.83	1172.36	24.32	-115.57	1.50	9
203.86	-233.64	827.15	8.91	-103.73	-12.54	8
83.74	-270.26	985.35	-32.04	-82.67	-18.40	10
-712.40	-355.22	1131.10	-74.34	-25.18	-18.10	8
-628.17	-452.15	976.56	-62.81	-161.53	25.36	10
-51.51	-270.02	1125.00	-48.92	-202.76	-19.50	9
653.32	-158.94	1148.93	-35.89	-174.35	-37.66	10
-303.22	-532.47	1082.76	-73.94	-79.53	-19.99	8
-39.79	-794.92	1379.15	-79.01	-202.42	38.09	10
352.29	-445.80	1208.74	-51.39	-84.90	-29.21	9
-302.98	-212.65	976.07	-88.90	-51.21	-56.79	10
-109.13	-357.67	1132.32	-152.65	-99.64	-28.99	8
181.88	-742.19	1275.15	-76.81	25.54	-100.43	8
-527.59	-648.68	970.70	-35.64	79.10	-135.83	10
-934.81	-454.35	961.67	103.27	23.10	-184.08	9
-584.72	-291.26	1151.37	50.54	-75.84	-159.45	10
-55.18	-87.40	855.22	-7.48	-75.74	-121.83	8
-121.83	-209.72	726.32	-161.96	55.63	-165.56	10
-631.84	-371.58	385.01	-282.26	141.63	-166.66	8
-1150.88	-21.73	1451.90	-285.49	109.68	-91.49	11
-436.28	-617.92	1796.39	-215.79	-117.83	12.42	8
20.51	-351.07	1300.05	-83.25	-98.85	-42.24	10
-351.32	-890.14	739.99	-62.16	-18.89	15.41	8
-1519.04	-549.80	782.71	-28.75	-73.73	65.34	11
-1810.79	-731.20	1720.21	-186.40	-357.39	131.38	8
-462.89	-763.43	1620.85	34.33	-368.07	114.01	10
-201.66	-375.49	1216.31	52.55	-290.83	139.62	10
-396.24	-351.32	838.13	56.73	-194.61	144.68	8
-246.34	-464.11	1010.74	2.69	-212.52	19.99	11
-34.18	-504.64	1336.91	-21.67	-238.68	-70.04	8
-338.87	-405.27	1312.26	-5.34	-201.54	-45.50	10
-714.36	-425.05	1206.30	-36.19	-230.38	49.32	8
-694.82	-677.25	1165.53	24.02	-275.63	69.49	11
-584.96	-358.89	1021.00	52.34	-254.67	52.00	8
-663.09	-524.66	1131.59	41.81	-208.34	66.13	10
-510.50	-183.59	1071.04	46.81	-212.49	103.30	8
-575.68	-440.43	1112.55	3.97	-209.87	83.92	10
-585.21	-291.50	1004.88	4.82	-233.18	46.39	9
-510.74	-273.44	1129.39	-48.80	-268.16	2.69	8
-446.29	-395.26	1327.39	-77.73	-274.29	-8.39	10
-497.80	-488.77	1297.12	-119.96	-301.06	29.45	8
-380.86	-609.13	1164.31	-147.46	-326.63	59.39	10
-295.41	-580.32	1074.46	-117.34	-313.81	-3.91	11
-297.12	-570.31	1021.24	-80.54	-305.11	-28.81	8
9.77	-518.55	1053.96	-59.30	-280.00	-15.14	10
-68.85	-489.50	1052.73	-54.96	-211.12	2.66	8
5.13	-411.38	1249.51	-53.71	-195.50	10.35	11
-198.73	-722.66	1265.38	-32.35	-176.91	24.41	8
-44.68	-678.96	1109.13	39.46	-197.75	101.26	8
41.02	-771.73	1153.81	40.10	-144.78	100.83	10
-122.80	-835.69	1055.42	177.98	-165.56	75.74	8
-204.59	-732.91	713.13	210.24	-246.00	148.71	11
477.78	-552.98	824.22	115.84	-179.17	152.68	10
126.22	-180.91	914.31	88.07	-107.12	144.26	8
-625.49	-536.87	898.19	-18.16	-51.73	101.99	10
-359.86	-403.32	1249.51	-6.81	-229.31	156.77	8
-619.14	-380.62	2148.44	-157.35	-80.57	-40.28	11
-344.24	-97.66	1302.25	1.86	-154.57	47.18	8
-364.99	-72.27	1119.14	-63.57	-193.08	52.86	10
-165.53	-260.50	1084.47	-117.95	-231.41	69.92	8
222.90	-293.21	1202.88	-121.12	-183.78	53.96	11
-32.47	-470.70	1191.65	-114.69	-131.68	24.23	8
110.11	-504.88	1135.50	-74.46	-126.83	43.46	10
-89.60	-594.24	1176.03	-89.60	-97.69	27.31	8
-180.42	-480.71	1103.52	-95.67	-78.25	-15.32	10
-392.82	-444.82	1032.96	-120.73	-70.43	-45.84	9
-512.94	-448.49	920.90	-133.64	-87.68	-22.03	10
-322.02	-555.42	972.17	-154.24	-109.31	4.97	8
-370.36	-487.06	894.53	-122.34	-86.46	-24.11	10
-381.84	-588.13	1038.09	-113.25	-88.04	-37.23	8
-492.92	-553.22	1120.61	-44.13	-85.17	-15.50	11
-609.38	-600.59	1220.70	8.39	-116.67	28.72	8
-657.71	-509.52	1272.71	3.08	-164.67	70.19	8
-437.99	-411.13	1399.90	-15.01	-175.38	90.24	10
-318.60	-406.49	1345.95	-61.89	-159.30	90.76	9
-394.29	-558.59	1398.44	-117.31	-147.67	79.96	10
-404.30	-712.40	1303.22	-83.89	-166.78	89.48	10
-324.71	-639.65	1226.56	-61.28	-192.50	67.87	8
-305.91	-611.82	1213.13	-63.11	-190.25	85.94	10
-491.94	-552.73	1245.36	-65.89	-206.21	140.50	9
-360.35	-473.63	1166.50	-62.90	-237.40	122.50	10
-210.94	-628.66	1212.16	-26.61	-204.80	12.39	8
-157.71	-597.90	1097.90	25.05	-160.10	-54.41	10
-314.94	-603.76	1065.19	-20.90	-76.63	-63.29	9
-676.51	-819.58	1230.47	-3.60	-120.57	-75.50	10
-727.54	-799.32	1264.16	112.15	-297.42	-27.62	8
-362.55	-702.39	1438.72	208.28	-391.08	48.49	10
-20.26	-288.33	1330.32	182.68	-394.53	72.75	8
116.46	-366.46	1097.17	79.16	-295.99	110.60	11
-183.11	-376.95	886.96	-19.96	-217.99	94.82	8
-357.42	-580.57	890.87	-96.77	-210.14	55.18	10
-345.70	-679.20	888.92	-93.69	-199.19	75.99	8
-362.79	-501.95	786.38	-85.27	-225.59	39.86	10
-249.51	-537.11	895.02	-90.55	-226.23	16.30	9
-169.19	-114.26	1375.00	-18.19	-264.04	-7.17	10
-194.34	115.23	1504.39	14.74	-242.83	23.53	8
-364.75	-120.85	1395.26	-9.40	-219.51	-16.05	10
-107.91	-411.87	1294.19	-15.87	-236.15	-43.55	9
-118.41	-547.36	1263.92	2.56	-211.82	-55.82	10
-149.41	-638.67	1174.07	50.72	-228.30	-14.07	8
-204.10	-588.38	1133.54	65.16	-207.37	5.98	10
-273.93	-483.15	892.33	52.58	-245.51	83.31	8
-92.04	-518.07	838.38	22.16	-320.43	151.46	11
446.78	-609.62	919.92	6.90	-297.45	226.93	8
399.66	-521.48	914.31	47.67	-173.46	200.32	8
-67.63	-228.27	952.64	26.61	-199.95	226.07	10
-79.83	-14.65	997.80	-15.14	-232.91	223.69	8
231.20	-297.85	1173.83	-84.20	-265.69	153.63	11
380.13	-295.65	1292.97	-54.63	-197.91	95.89	8
289.31	-226.32	1392.58	-52.09	-95.98	88.38	10
199.22	-292.24	1451.17	-89.69	-33.72	77.21	8
-88.13	-554.69	1337.16	-106.54	-33.45	63.32	11
-237.30	-691.16	1131.59	-96.56	-46.81	67.54	8
-347.66	-600.59	894.78	-47.12	-104.43	65.34	10
-269.04	-544.68	777.10	-23.16	-173.52	78.06	8
-84.47	-465.09	868.16	-35.28	-233.37	124.15	10
136.96	-406.74	1156.98	32.84	-192.35	103.12	9
163.09	-101.81	915.28	65.89	-139.16	3.33	10
169.19	106.93	1024.41	68.18	-82.03	4.49	8
70.07	-158.69	950.93	-76.81	-166.41	136.02	8
-333.01	-289.06	1328.61	-76.11	-103.67	61.34	10
-244.14	-121.34	1138.67	-27.59	-176.21	41.05	9
122.80	-334.47	1312.99	20.02	-230.29	-26.86	10
616.46	-369.14	1149.17	69.34	-86.33	-73.00	8
126.95	-416.50	914.06	52.70	-24.29	-90.85	10
-212.16	-433.59	930.66	3.23	-80.78	-89.97	9
-305.18	-228.03	1024.66	-32.75	-88.47	-35.92	8
-346.68	-175.29	928.96	-47.49	-118.26	-12.88	10
-184.81	-256.59	1010.99	-67.63	-150.48	-23.19	8
163.57	-239.01	1223.14	-59.72	-128.75	-56.95	10
-242.43	-405.76	1206.05	-27.19	-78.49	-65.55	9
-352.05	-409.42	798.83	-30.24	-128.36	-73.58	10
-88.62	-593.75	1118.65	-52.70	-163.39	-57.74	8
-139.40	-193.85	1229.25	-33.75	-154.94	-70.16	10
42.72	-428.47	1128.17	-46.08	-160.19	-57.37	8
203.37	-342.04	1037.84	-60.55	-86.76	-94.73	11
-47.85	-441.41	1110.60	-85.33	-50.08	-106.63	8
-198.97	-375.49	1161.62	-80.08	10.77	-131.71	10
-375.73	-457.76	1113.28	-79.25	25.79	-127.38	8
-343.99	-373.29	1119.38	-68.33	-17.85	-130.86	11
-170.41	-490.97	1162.11	-56.27	-58.41	-105.32	8
-32.96	-513.43	1196.04	-44.19	21.27	-94.70	10
-318.12	-388.67	1320.80	-22.09	87.68	-98.88	8
-703.61	-247.56	1000.49	11.11	99.85	-48.95	10
-999.76	-537.84	841.80	-46.91	-57.92	43.03	9
-516.85	-892.09	1043.95	-59.14	-249.66	154.63	8
347.90	-419.92	1115.97	44.89	-150.24	162.48	10
39.06	-170.90	1095.95	-29.85	135.71	6.77	10
-1050.78	-549.07	1205.32	-43.88	128.91	-9.77	8
-872.80	-699.71	1061.77	-34.52	-95.00	78.52	11
-346.68	-610.11	1039.06	-56.52	-140.59	84.75	8
-351.07	-626.71	977.05	-62.90	-40.25	-45.96	10
-412.60	-673.83	743.16	-103.18	73.67	-154.69	8
-716.55	-726.32	680.18	-131.93	126.62	-214.08	9
-1149.66	-939.21	536.62	-44.56	109.86	-111.05	10
-1357.67	-1076.90	1159.91	57.37	102.48	-41.84	10
-952.64	147.71	960.45	246.43	-25.51	19.53	8
-272.46	-52.25	1152.59	91.19	-182.37	61.65	10
-283.94	-448.49	732.67	17.00	-57.19	39.46	9
-637.70	-720.70	913.09	70.22	-21.82	130.34	8
-486.82	-421.14	783.94	239.11	58.72	103.27	10
-839.84	137.21	595.95	229.58	144.99	25.24	8
-1297.61	645.26	459.96	129.73	179.81	-186.13	11
-1104.00	160.64	521.00	-33.97	63.32	-93.41	10
-1504.64	-211.43	723.14	-93.14	26.92	-86.88	8
-1379.15	-142.33	706.54	-34.24	-78.58	0.27	8
-1107.42	-140.38	859.38	-55.48	-116.64	-31.56	10
-784.91	-214.36	825.93	-112.34	-109.41	-96.98	9
-330.08	-807.62	737.79	-155.40	-265.90	-206.57	10
419.19	-960.45	322.51	-70.71	-244.69	-38.60	8
-600.59	-996.34	612.79	58.81	-32.29	-17.30	10
-665.04	-133.06	590.58	171.17	-2.35	12.42	8
-1286.87	-375.00	578.61	10.86	-3.51	-21.36	11
-1351.07	-496.09	251.22	-49.93	-133.45	11.72	8
-1252.20	-902.59	667.24	-17.40	-205.99	76.72	10
-97.41	-1.22	803.71	55.91	26.49	107.64	8
-2924.80	-614.50	4.15	-80.75	508.30	-245.12	8
-3668.21	-1262.45	376.71	-180.08	208.40	-86.36	11
-2070.31	-456.54	857.18	66.04	-196.62	-7.93	8
-2175.78	1096.44	973.63	-177.12	-399.54	268.71	10
-336.18	298.58	776.12	-424.29	-346.22	147.49	10
-1526.12	-594.48	485.60	-427.40	-313.66	70.19	9
-855.47	-756.10	423.10	-258.36	-492.86	123.17	10
-215.09	-416.02	599.85	-140.01	-441.10	24.63	8
-731.69	-669.43	743.16	-119.42	-316.53	-76.35	10
-876.95	-404.30	967.77	-85.14	-324.52	11.99	8
-982.91	-381.10	969.97	-77.94	-349.06	3.51	11
-990.48	-555.66	814.94	-52.12	-333.47	-52.25	8
-916.26	-545.17	750.00	-14.47	-325.23	-77.24	10
-1214.60	-886.72	445.31	158.39	-281.22	-68.66	8
-791.99	-10.99	726.32	-41.47	-344.42	81.70	11
-767.82	-231.69	947.51	-235.08	-282.71	60.70	8
-1190.67	-926.51	960.45	-224.79	-278.87	24.26	10
-1395.02	-881.59	735.35	-121.43	-382.63	-1.68	8
-1398.93	-897.22	672.85	-89.05	-434.33	-3.51	10
-1270.75	-510.50	-100.10	-19.99	-502.29	-22.28	9
-1445.80	-1264.89	332.76	-175.17	-619.32	-39.06	10
-828.13	-397.46	1054.93	-14.34	-696.14	47.39	8
-466.80	-204.59	1020.02	-11.08	-699.52	30.03	10
-593.99	-781.98	1036.62	-96.71	-643.83	-47.88	11
-588.38	-889.89	875.24	-36.25	-631.90	-46.14	8
-523.68	-895.02	729.74	71.20	-615.30	38.73	10
-359.86	-560.06	731.45	69.46	-619.87	63.63	8
-29.30	-636.72	1028.32	57.77	-595.15	2.78	8
171.88	-628.91	1024.66	71.84	-531.13	-10.59	11
308.35	-590.09	953.61	78.43	-459.11	65.61	8
400.15	-640.63	916.99	110.20	-380.92	113.01	10
485.60	-655.03	1151.61	177.52	-335.11	78.61	8
341.55	-498.05	1221.19	185.21	-311.65	73.06	10
234.86	-327.15	1179.69	172.39	-288.76	127.23	9
-147.22	-261.23	1330.57	124.88	-232.73	143.01	10
-189.45	-169.19	1194.34	100.31	-210.42	157.29	10
236.08	-48.10	572.75	76.17	-198.15	87.68	8
646.48	-168.70	718.26	82.95	-178.28	11.84	11
528.56	-209.96	879.15	19.32	-36.29	-19.62	8
-136.72	-465.58	1329.83	-11.69	40.25	-32.04	10
-910.16	-375.98	1344.24	-50.99	40.28	-79.35	8
-544.43	-368.65	1133.79	-41.63	-137.63	-34.48	8
47.85	-158.94	889.89	-24.66	-202.79	63.32	11
-62.26	89.60	1068.85	-24.66	-184.57	40.56	8
13.18	56.64	1279.79	0.03	-166.44	-101.35	10
-10.25	332.52	883.79	-44.25	-130.49	-137.76	8
260.99	54.93	944.58	-168.49	-74.31	-210.54	10
118.16	-303.22	945.56	-206.79	42.02	-241.42	9
-224.85	-541.99	926.76	-213.50	72.94	-195.19	10
-320.80	-688.48	832.28	-256.62	87.92	-97.53	8
-349.85	-747.07	808.59	-252.93	169.95	-61.46	10
-734.62	-931.64	1299.07	-191.71	203.77	-68.66	9
-1307.62	-460.94	1205.32	-125.55	148.80	-61.31	10
-824.46	-840.09	1054.44	-166.63	-12.70	-13.37	8
-627.69	-828.61	1010.25	-130.04	-43.49	-10.86	10
-1005.86	-586.91	1179.93	-100.74	-54.84	-22.61	8
-1102.05	-554.69	1231.69	-72.72	-175.78	66.77	11
-1069.09	-614.75	1323.49	2.99	-266.60	129.61	8
-779.30	-394.29	1281.49	24.26	-339.72	162.60	10
-302.73	-544.43	1083.01	23.59	-344.82	154.72	10
3.17	-538.09	916.50	-19.07	-268.52	108.34	8
-137.21	-497.31	1075.68	-28.56	-136.38	60.91	11
-604.25	-397.95	1104.25	-36.22	-54.02	6.71	8
-708.25	-492.43	1205.32	-59.60	-97.05	45.96	8
-732.18	-484.62	1159.91	-58.75	-121.31	100.22	10
-917.72	-634.52	1290.04	-26.43	-169.49	193.82	11
-851.07	-423.10	1305.18	-14.13	-204.56	227.42	8
-314.21	-476.81	1251.95	-43.43	-251.71	318.02	10
73.00	-535.89	1076.90	-88.96	-181.55	406.19	8
-188.48	-498.54	805.42	-135.35	-56.03	378.30	10
-725.34	-891.60	1142.33	-185.46	-20.11	309.84	9
-709.96	-623.78	1378.91	-61.31	-187.53	277.86	10
-317.38	-461.18	1414.79	-38.54	-265.17	157.90	8
-15.38	-294.19	1335.45	-112.00	-130.92	16.11	8
-186.28	-675.05	1166.75	-142.12	-60.85	-28.23	11
-682.86	-878.91	1010.25	-98.24	-16.45	-99.12	8
-739.99	-765.14	969.97	-41.26	-63.75	-108.76	10
-579.35	-616.46	916.99	-15.23	-81.33	-115.26	8
-821.04	-514.40	888.18	-41.87	-81.97	-145.48	10
-942.87	-470.95	1246.83	69.09	-219.91	14.47	9
-349.85	101.32	1302.25	93.54	-237.70	86.00	10
-767.82	-85.21	1217.77	28.78	-162.57	25.27	8
-1043.95	-918.21	837.16	-12.70	-160.71	0.82	8
-808.59	-743.16	1176.27	-32.59	-360.38	95.52	10
-384.77	-320.56	1588.38	-71.72	-385.65	127.62	9
-307.62	-416.75	1520.75	-115.23	-353.24	96.83	10
-384.77	-634.03	1242.92	-103.58	-354.03	60.27	10
-137.45	-625.24	949.71	-75.26	-358.67	36.47	8
-99.12	-701.90	837.40	-14.89	-323.85	1.77	11
76.17	-633.79	1005.37	47.00	-305.76	6.53	8
82.52	-236.82	1286.38	103.91	-204.32	28.78	8
-127.69	76.90	1213.87	51.36	-121.52	5.25	10
-490.23	-279.05	1171.88	9.98	-125.79	3.36	8
-585.69	-365.48	1237.79	32.07	-124.27	17.12	11
-827.39	-296.39	1137.45	8.03	-157.23	48.16	8
-719.24	-459.96	1001.71	-25.36	-247.83	77.27	8
-420.65	-512.70	1087.40	-40.80	-289.06	61.98	10
-471.68	-531.25	1246.34	-71.50	-291.87	19.38	11
-228.52	-328.37	1197.27	-92.16	-291.87	-14.16	8
-29.30	-181.15	1204.59	-126.80	-266.82	-23.68	10
-189.45	-430.18	1110.60	-169.37	-226.26	11.23	8
27.34	-587.65	1269.53	-162.72	-201.26	32.14	10
-80.08	-424.80	1267.09	-87.71	-136.84	-25.73	9
-350.83	-540.77	1214.84	-85.08	-142.52	-18.07	10
-320.07	-551.27	1052.49	-43.95	-160.92	14.34	8
-306.64	-610.60	1156.74	-26.61	-152.80	-36.07	10
-370.61	-820.80	1286.87	-31.62	-155.49	-66.86	8
-160.40	-605.96	1278.56	41.50	-159.39	0.49	11
-104.00	-598.39	1272.71	24.51	-117.98	-61.19	8
90.09	-711.43	1438.72	36.96	-104.22	-127.99	10
-313.72	-417.48	994.38	44.22	-78.28	-14.47	8
-563.48	-536.87	933.35	-18.95	-181.58	118.04	11
24.66	-601.32	715.82	-16.66	-199.49	128.45	8
-218.75	-819.09	1125.49	60.18	-112.18	87.92	10
-131.84	-352.54	1020.75	135.04	-127.84	94.12	8
-219.73	-567.38	1009.77	7.57	-110.84	89.72	10
-30.27	-678.71	1169.43	-5.04	-90.06	89.51	9
-65.19	-696.53	1131.84	-19.38	-45.96	114.41	8
-347.41	-537.11	1566.41	-1.01	17.61	67.99	10
-884.28	-171.39	1274.17	13.98	69.67	-86.33	8
-887.21	-399.17	1248.54	-93.44	12.30	-82.98	10
-748.29	-554.44	1228.03	-140.53	-60.18	-104.19	9
-983.89	-667.72	1094.24	-90.48	-56.00	-120.85	10
-1033.20	-596.19	989.50	-35.06	-83.92	-60.61	8
-1017.82	-149.66	822.02	-58.75	-121.73	-19.20	10
-902.10	-234.62	1117.43	-75.23	-161.99	11.54	9
-666.26	-315.67	1167.72	-75.35	-222.20	57.74	10
-684.33	-403.56	1006.35	-55.88	-228.27	62.96	8
-963.13	-514.65	851.81	-48.19	-285.49	76.78	10
-708.98	-541.26	896.48	25.27	-351.96	144.84	8
-460.94	-506.35	1046.39	51.70	-379.82	135.99	11
-109.13	-401.86	1090.58	44.95	-368.71	164.61	8
207.76	-288.33	1140.38	37.48	-344.51	176.70	10
157.47	-280.76	1195.56	16.36	-231.54	166.75	10
-299.07	-421.63	1220.46	-20.26	-160.83	90.27	8
-710.45	-452.39	1125.73	-19.13	-230.83	75.04	11
-621.09	-315.19	1246.09	-19.32	-341.34	110.84	8
-130.86	-279.30	1287.60	-60.42	-380.40	97.08	10
-8.30	-415.53	1227.05	-130.83	-296.57	72.20	8
19.29	-760.01	1090.82	-131.59	-254.06	65.43	11
-144.53	-645.51	860.35	-85.30	-135.83	19.99	8
-639.16	-532.71	1232.18	-54.08	-148.96	-27.25	10
-335.21	-240.97	1302.73	-8.64	-257.78	41.14	8
-259.77	-368.41	1173.83	-9.12	-267.18	56.73	10
-263.18	-334.96	1043.46	4.46	-296.14	64.70	9
-111.57	-379.39	674.07	-15.08	-318.21	92.19	10
325.44	-510.50	875.24	13.18	-320.86	75.93	8
112.79	-55.18	916.50	78.86	-202.36	-27.47	8
-276.37	133.54	1070.80	-8.21	-160.86	14.10	10
-216.80	-181.40	1264.65	-75.90	-126.59	32.41	9
-106.93	-333.01	1419.19	-65.49	-39.03	-60.24	10
-112.30	-329.83	1347.41	-88.65	15.32	-118.80	8
-231.69	-524.66	1103.27	-175.11	-42.51	-216.43	10
81.79	-714.11	1125.00	-162.17	-140.59	-174.50	9
36.62	-660.40	1133.54	-30.70	-90.06	-135.53	10
-439.45	-447.02	1166.02	52.98	11.35	-58.93	8
-997.80	-231.93	1059.57	59.78	-22.37	53.68	10
-883.30	-215.09	1001.22	-5.98	-117.07	110.69	8
-626.22	-435.55	1025.15	-21.27	-152.89	84.26	11
-292.72	-357.18	1054.44	-14.22	-193.24	43.03	8
-744.14	-483.64	1107.67	-22.40	-253.45	5.62	10
56.40	-361.33	1180.42	62.19	-350.40	-6.65	8
83.50	-341.06	1184.57	3.17	-207.37	-25.79	11
46.63	-373.54	1167.48	1.86	-58.81	-31.25	8
-317.38	-435.06	1028.56	-1.50	-15.63	-30.18	8
-460.45	-222.66	889.89	-12.18	-11.66	-58.90	10
-789.55	-197.75	663.09	-60.52	-68.60	-94.54	8
-743.16	-623.78	763.92	-107.39	-196.01	-3.94	11
-535.40	-804.20	991.21	-39.22	-268.40	103.03	8
30.27	-343.75	1146.97	23.62	-176.64	81.85	10
-1339.60	-552.49	1100.34	-144.01	-3.42	24.08	8
-909.91	-947.75	1439.45	-142.33	-259.06	110.87	10
-60.79	-209.47	1563.72	-41.32	-319.06	69.92	9
-158.94	-265.63	1463.38	-30.67	-219.64	120.91	10
-552.98	-132.57	1200.93	-84.90	-195.37	206.42	8
-702.39	-263.43	1199.71	-171.88	-282.35	270.66	10
-556.15	-729.74	1209.23	-122.86	-392.97	251.22	8
4.15	-627.20	1007.32	-75.13	-413.12	218.96	11
343.26	-412.84	809.81	-59.45	-334.75	123.72	10
102.54	-568.36	894.04	-40.89	-224.91	81.63	8
-116.94	-350.34	1061.28	38.57	-157.41	46.36	10
-132.08	-28.32	1253.91	25.91	-143.65	3.97	9
-94.24	-48.34	1249.76	-50.66	-138.09	-48.77	8
-112.79	-489.50	1363.28	-56.06	-145.14	-66.71	10
-137.94	-233.40	945.31	-18.19	-130.89	-22.49	8
-475.59	-395.51	1091.06	-70.25	-135.65	40.95	10
-590.58	-417.97	1254.15	1.43	-168.09	88.01	9
-445.31	-191.41	1219.73	-19.59	-202.61	77.79	10
-258.06	-294.43	1188.23	-84.93	-212.22	18.92	8
-50.05	-520.51	1099.37	-84.29	-189.48	-36.99	10
143.07	-583.50	1139.40	-77.12	-178.25	-66.80	9
15.87	-534.18	1145.51	-96.19	-102.45	-66.56	10
-128.91	-648.19	1240.97	-124.69	-71.01	-19.93	8
-303.96	-654.54	1273.93	-63.54	-64.51	8.03	10
-180.42	-583.74	1341.55	-47.55	-73.91	0.89	8
-30.76	-609.62	1411.38	1.53	-30.09	-22.80	11
30.52	-345.46	1104.25	-9.46	11.11	-34.42	8
-402.83	-582.28	1059.81	-87.25	61.92	0.31	8
-432.13	-742.92	1165.28	-46.48	9.64	23.96	10
-514.89	-406.01	981.20	8.97	-10.80	-15.23	8
-608.64	-443.60	930.18	-53.38	-63.32	36.16	9
-556.88	-602.05	1098.63	-45.26	-108.46	73.88	10
-371.09	-489.01	1104.74	2.47	-143.95	109.41	8
-340.58	-319.09	1119.14	-7.42	-103.45	122.77	10
-669.19	-390.63	1107.91	-40.31	-79.80	103.15	8
-793.46	-542.24	1189.45	-45.01	-143.10	123.54	11
-681.15	-522.46	1112.79	-52.70	-201.90	145.75	8
-373.05	-615.23	1183.84	-54.17	-211.76	131.59	10
-314.70	-474.61	1230.96	-28.75	-183.69	81.63	10
-281.25	-333.50	1176.03	-52.89	-181.09	60.06	9
-380.13	-407.23	968.75	-83.47	-179.47	101.23	10
-384.52	-566.16	691.89	-97.69	-225.62	74.16	8
-335.94	-688.96	962.65	9.03	-200.74	65.12	10
-281.74	-559.57	1033.45	103.82	-136.14	33.69	8
-534.91	-276.37	1006.35	117.46	-148.99	12.94	11
-734.86	-4.15	676.76	120.67	-135.80	-14.77	8
-219.48	-441.89	1263.43	74.74	-232.33	41.32	8
230.71	99.61	1226.32	122.28	-102.36	67.99	10
-485.35	5.13	981.93	5.13	108.73	-14.16	9
-831.54	-243.41	962.40	-49.38	92.19	-75.01	10
-1298.34	-541.26	1041.26	-13.09	11.93	-45.96	8
-970.21	-498.78	1132.32	49.93	-134.95	68.70	10
-951.42	-97.90	1118.90	56.92	-196.96	109.25	8
-643.55	-321.29	1232.18	-6.62	-296.30	99.24	11
-615.23	-369.87	1162.84	-78.67	-284.18	109.92	8
-672.12	-392.82	1121.83	-116.94	-300.20	59.05	10
-775.88	-367.19	1002.44	-141.75	-377.50	67.17	8
-512.94	-429.44	968.99	-143.59	-441.16	93.72	10
25.15	-365.48	955.08	-133.88	-492.25	129.58	9
284.67	-378.66	1010.50	-123.26	-438.72	71.44	10
8.54	-401.61	1042.24	-124.57	-368.87	32.65	8
-48.83	-400.15	1131.59	-120.88	-318.91	63.54	10
-288.82	-380.62	1157.96	-127.90	-250.49	76.11	9
-333.25	-462.65	1200.20	-125.92	-260.62	46.42	10
-187.50	-399.66	1168.70	-140.26	-271.24	33.87	10
274.41	-479.00	1156.25	-157.50	-245.54	-32.71	8
85.21	-544.43	1145.26	-111.21	-148.44	-75.10	10
-113.77	-477.54	1120.61	-86.70	-131.23	-25.05	9
-199.22	-530.03	1197.27	-55.79	-123.02	-13.73	10
-450.20	-536.62	1256.35	-38.30	-140.32	17.91	8
-419.68	-432.13	1177.98	-45.41	-186.25	45.87	10
-203.13	-496.58	1161.13	-44.68	-192.20	36.77	9
-69.82	-431.64	1047.61	-42.82	-195.83	33.66	10
64.94	-532.23	1222.66	-0.49	-194.12	25.51	8
88.38	-313.96	1108.64	34.67	-155.46	5.49	10
-148.68	-450.68	1196.78	11.23	-140.90	31.43	8
-86.67	-525.88	1313.48	57.92	-153.84	65.55	11
-68.60	-605.47	1325.44	87.28	-130.62	96.92	8
-138.92	-573.97	1168.21	60.55	-117.55	114.14	10
-133.79	-647.71	1079.10	40.62	-92.04	64.61	8
-173.83	-562.74	1087.65	54.66	-67.11	-22.55	10
-366.94	-456.54	1104.98	46.14	-59.14	-54.78	9
-675.78	-551.03	1341.31	38.70	-111.85	-26.95	8
-625.24	-333.74	1275.63	19.56	-229.64	0.82	10
-175.54	-370.85	1318.12	-29.45	-246.40	-8.91	8
-208.50	-443.85	1098.14	-73.79	-175.66	-27.95	11
-373.29	-371.09	879.15	-85.48	-150.85	-29.54	8
-253.17	-236.08	759.03	-86.67	-130.95	-74.95	10
-338.62	-520.75	966.55	-111.88	-88.47	-118.80	8
-473.63	-538.82	971.19	-82.46	-74.74	-92.65	10
-707.03	-449.22	1010.99	-78.12	-101.81	-75.47	9
-758.54	-183.84	1029.54	4.00	-214.36	12.05	10
-450.68	-73.73	1272.22	-7.29	-277.62	114.11	8
-485.35	-510.74	1457.03	-55.18	-297.94	74.28	10
-84.96	-408.94	1298.10	-18.77	-345.95	143.04	8
-139.89	-405.52	1188.23	-68.60	-314.12	118.62	11
-170.41	-700.44	1253.42	-99.15	-292.11	93.87	8
-352.29	-779.30	1083.25	-76.87	-295.81	102.39	10
-152.34	-711.18	1068.36	-32.75	-370.82	117.00	8
379.39	340.09	1279.79	12.91	-367.40	90.94	11
525.39	-10.50	1019.78	23.13	-267.64	54.08	10
-23.93	-336.67	1150.15	43.43	-144.56	-2.72	8
-4.88	-299.32	1013.18	82.37	-123.81	-73.49	8
42.48	-311.28	1034.18	81.48	-110.20	-98.24	10
-311.52	-317.38	1130.62	62.07	-81.48	-117.92	9
-274.41	-489.99	1121.83	46.94	-129.18	-82.43	10
-110.60	-271.48	1020.02	35.19	-153.56	-76.66	8
-26.37	-406.98	1036.87	16.97	-140.78	-54.93	10
-246.09	-454.35	1124.51	41.56	-133.15	-42.18	8
-532.96	-278.32	1028.81	37.69	-200.78	-38.24	11
-238.28	-232.42	1017.33	41.93	-201.63	-39.40	8
-17.82	-129.39	971.92	45.56	-152.37	-50.05	10
-192.63	-234.38	1052.25	5.10	-56.95	-22.89	8
-419.43	-204.10	989.01	-22.86	-73.39	6.29	9
-415.04	-417.97	1017.09	-90.18	-180.94	30.03	10
-169.92	-462.65	704.83	-169.77	-240.57	41.87	8
-117.19	-161.13	907.23	-201.14	-200.99	53.38	10
-125.98	-260.50	1500.00	-162.69	-138.64	-76.14	8
-438.48	-291.50	1103.76	-123.96	-130.92	-67.38	11
-309.33	-1.95	964.60	-243.44	-147.46	-8.97	8
-159.67	-839.11	1561.04	-422.30	-106.99	25.05	10
-293.46	-994.87	1426.03	-266.78	-88.96	74.71	8
-298.58	-439.94	1110.35	-241.73	-80.60	111.82	11
-269.53	-528.08	1086.43	-255.98	-72.69	119.32	10
-558.11	-735.11	1126.46	-229.31	-88.93	54.53	8
-641.60	-627.20	1058.11	-134.55	-121.83	42.88	10
-584.47	-589.84	1158.69	-83.10	-148.22	59.57	8
-613.04	-639.65	1114.26	-23.93	-132.81	59.48	11
-670.90	-642.58	1303.71	5.92	-185.97	96.83	8
-546.63	-455.32	1305.18	31.74	-242.37	160.13	10
-178.22	-276.86	1461.67	19.38	-240.17	153.47	8
-75.68	-300.78	1205.08	-17.70	-240.20	112.12	10
186.52	-494.87	1023.93	-102.91	-207.18	148.38	9
36.62	-727.05	1128.91	-116.70	-137.54	122.56	10
-720.21	-329.83	1092.77	-79.19	-128.08	99.95	10
-349.61	-512.70	1365.48	-73.06	-267.91	191.68	8
-7.32	-622.07	1337.16	-31.37	-208.28	186.28	11
37.11	-754.15	1352.05	61.77	-98.51	121.77	8
-88.62	-670.41	1180.91	86.55	-64.33	59.78	10
-195.56	-376.46	1133.79	111.02	-82.37	-38.15	8
-136.72	-452.64	1196.04	36.41	-92.44	-72.05	8
-579.35	-677.73	1064.94	14.04	-48.52	-73.36	11
-833.25	-736.82	1137.70	29.14	-94.18	-26.49	8
-909.18	-622.80	1215.09	43.24	-192.75	-6.68	10
-704.35	-643.80	1281.01	26.46	-230.32	2.01	8
-354.00	-596.19	1191.41	12.45	-248.96	5.04	10
-413.33	-483.89	1001.46	6.41	-210.30	-25.63	9
-466.80	-471.92	883.30	-36.93	-207.28	-30.12	10
-453.86	-575.93	942.87	-62.74	-187.90	-57.95	8
-349.85	-449.46	1049.80	-48.74	-161.16	-84.23	10
-674.56	-716.31	1277.83	-81.85	-123.87	-135.25	9
-627.69	-684.33	1436.52	0.27	-252.72	-16.85	10
-435.55	-552.73	1388.67	36.74	-315.98	130.37	8
-444.58	-580.57	1149.17	16.82	-370.82	166.14	10
73.49	-509.52	938.96	-4.18	-454.07	173.95	8
340.58	-429.20	930.91	16.48	-381.53	82.21	11
131.35	-364.01	866.70	48.31	-349.46	56.98	8
-53.22	-274.17	1238.04	102.69	-337.07	72.66	10
19.29	-21.73	1147.95	112.46	-325.53	94.33	8
63.48	-93.51	798.83	38.24	-275.15	66.80	8
-120.36	-300.54	922.61	42.08	-275.33	92.32	11
14.40	-436.52	1020.26	69.37	-247.41	149.20	8
184.08	-313.23	898.93	67.02	-237.67	132.84	10
217.04	-216.55	1046.39	42.76	-205.87	73.79	8
188.48	-234.62	1017.82	-6.44	-156.95	44.98	11
30.27	-256.84	1138.18	-46.81	-121.06	-15.93	8
43.21	-249.27	1141.11	-55.76	-83.56	-28.11	10
-61.52	-260.25	1195.07	-86.21	-55.02	-10.35	8
-272.95	-201.17	1157.71	-93.32	-75.26	-10.25	8
18.55	-227.29	1144.78	-122.04	-149.57	5.13	11
146.00	-362.06	1142.09	-128.14	-109.99	-79.99	8
-167.48	-456.54	1181.88	-101.93	-45.59	-112.95	10
-114.26	-543.70	1079.83	-66.01	-43.67	-93.14	10
-95.21	-656.01	892.58	-11.38	13.18	-138.58	8
-152.10	-502.20	575.44	1.65	60.61	-171.23	9
-845.21	-286.87	1051.27	13.67	83.92	-192.14	10
-880.86	-174.56	1052.25	-54.81	-68.33	-76.60	8
-413.82	-560.79	1539.31	-76.20	-143.13	8.64	10
-208.98	-294.43	1263.92	-7.60	-138.24	30.00	9
-298.83	-241.70	1197.02	-53.80	-129.49	114.93	10
-488.04	-381.35	1198.97	-81.42	-145.60	156.89	8
-425.29	-700.68	1205.32	-103.15	-191.31	221.34	10
-224.37	-740.48	1091.80	-107.51	-254.58	229.37	8
122.56	-767.09	928.22	-112.49	-281.07	215.82	11
71.78	-751.46	1062.01	-82.67	-277.25	151.89	10
-95.21	-410.64	1449.22	-30.15	-213.96	109.25	8
-291.75	-1.46	1389.16	-33.26	-158.94	81.79	10
-181.88	-18.80	1339.36	-92.38	-165.19	72.24	9
26.86	-407.23	1226.07	-86.73	-146.18	50.81	10
8.06	-441.41	1106.93	-0.58	-72.66	-24.29	8
-320.80	-534.18	1074.22	32.56	-21.45	-120.00	8
-582.28	-710.69	1065.92	17.76	-76.11	-169.68	10
-540.04	-577.15	869.38	15.38	-102.42	-129.27	9
-476.07	-399.17	759.28	-17.24	-69.24	-128.27	10
-821.04	-473.88	874.76	-14.74	-75.59	-116.76	8
-731.45	-90.82	903.08	9.98	-156.86	-12.02	10
-405.76	333.25	1349.85	-175.08	-179.81	82.24	8
54.44	-284.42	1305.18	-87.43	-222.96	101.93	11
71.53	-286.38	1275.39	-65.67	-182.16	46.60	8
-18.07	-412.35	1345.46	-144.68	-110.57	21.36	10
-355.71	-783.69	1223.14	-145.20	-89.14	32.68	8
-597.66	-682.86	975.59	-111.30	-119.17	67.57	11
-470.21	-583.74	1037.35	-54.81	-145.97	46.66	8
-712.40	-441.16	1058.11	-18.80	-142.18	28.56	10
-661.38	-446.29	1387.21	-34.73	-225.10	68.30	8
-170.17	-486.33	1342.53	-10.77	-302.52	131.23	10
151.86	-437.01	1197.51	30.73	-222.50	147.95	9
3.17	-536.38	899.90	25.02	-174.99	134.40	10
-232.91	-715.33	1192.87	52.95	-171.97	88.01	8
-190.43	-291.26	1291.02	86.40	-190.12	47.67	10
-465.33	-355.96	1314.94	15.93	-173.65	20.39	8
-645.75	-541.99	1272.95	-9.86	-238.56	21.91	11
-686.52	-608.15	1283.94	-14.53	-328.98	34.33	8
-374.51	-494.14	1263.18	-0.37	-404.11	14.77	10
105.22	-529.30	1076.66	-15.81	-370.76	6.74	8
65.43	-552.98	885.50	-30.67	-273.90	-15.63	11
-198.97	-531.74	646.24	47.73	-244.05	-25.15	8
-336.91	-288.09	557.37	52.46	-211.36	-28.26	10
-191.16	-178.47	737.06	-11.47	-196.14	-38.24	8
-159.42	268.31	1004.39	-166.87	-140.53	42.69	8
-55.91	132.32	1196.78	-218.81	-95.55	28.66	11
-421.63	-227.05	1268.55	-151.28	-71.26	-4.21	8
-246.09	-271.97	1136.96	-82.31	-82.06	-6.20	10
-159.42	-225.34	1013.18	-69.40	-82.43	2.78	8
-68.60	-275.63	1073.00	-80.72	-44.31	19.96	10
-401.37	-426.76	1205.81	-65.70	-32.32	34.94	9
-486.08	-260.25	982.67	-64.79	-21.64	61.46	10
-147.22	-560.06	1251.95	-91.83	-45.78	39.22	8
-293.70	-437.01	1184.81	-15.29	-31.49	1.40	8
-563.72	-264.40	767.09	-51.76	-36.93	-21.76	11
-525.15	-501.95	1156.74	-98.69	-85.02	5.77	8
-794.19	-628.66	1459.72	-77.21	-127.81	4.21	10
-958.25	-485.35	1239.01	-50.20	-265.26	4.55	8
-511.47	-965.33	1573.49	-26.46	-319.95	-0.58	10
-541.75	-473.63	1072.75	80.81	-305.30	-58.96	9
-177.73	-647.71	1117.92	90.73	-396.36	-62.07	10
-173.58	-512.21	1191.65	135.83	-440.06	4.55	8
182.37	-105.47	1006.35	75.56	-367.71	21.88	10
-611.82	-631.84	973.14	-14.74	-181.98	-70.31	8
-181.15	-433.11	1083.01	82.24	-368.04	-27.95	11
402.10	-253.17	1092.29	39.83	-309.57	12.18	8
-286.87	-286.87	1158.20	27.74	-190.37	-60.58	10
-460.69	-348.39	1134.52	85.54	-236.72	-37.32	8
-150.63	-412.84	1142.58	-51.12	-143.10	7.75	11
-424.80	-195.07	1238.53	-10.86	-105.22	4.76	8
-653.08	-163.82	945.56	22.09	-170.90	28.23	10
-632.57	-433.35	696.78	-20.75	-236.11	71.38	8
363.04	-455.57	1457.28	-32.93	-139.92	42.60	8
-500.49	-105.96	1132.81	14.62	-23.50	-17.12	11
-635.50	-174.56	1050.54	-88.90	-147.95	81.67	8
-508.30	-786.38	1039.79	-120.39	-229.13	116.24	10
-19.53	-953.13	1138.18	-115.20	-279.66	131.84	10
136.23	-615.48	1099.85	-65.64	-228.76	115.02	8
143.55	-443.36	1119.63	-82.09	-200.01	126.92	11
0.24	-533.20	1153.32	-114.72	-208.80	142.36	8
161.38	-392.82	1009.52	-88.71	-221.22	170.38	10
245.85	-317.38	1003.91	-88.01	-139.62	151.67	8
131.84	-195.80	1320.56	-83.83	16.36	61.16	11
-434.81	39.55	1410.16	-46.54	-3.60	17.64	8
-263.43	-38.33	1112.30	-54.99	-74.74	2.04	10
-198.49	-476.07	1041.26	-124.45	-51.54	-11.02	8
-337.65	-668.70	1036.13	-94.94	-46.05	-46.54	10
-450.20	-628.42	1023.44	-62.47	-35.55	-41.69	9
-783.94	-537.11	1000.73	-36.59	-129.64	-16.91	8
-605.71	-347.41	846.44	-26.73	-151.46	-5.40	10
-705.81	-300.54	858.64	-18.19	-171.23	1.01	8
-493.65	-60.06	927.73	42.60	-219.79	39.52	11
-153.81	38.82	1127.20	20.69	-248.02	46.69	8
-32.47	-104.74	1255.86	-13.21	-254.52	72.42	10
5.62	-390.63	1356.45	-22.16	-246.86	101.10	8
-82.76	-344.24	1361.82	-41.72	-208.65	125.92	10
-142.58	-549.07	1250.24	-68.36	-208.40	104.25	9
385.25	-924.32	1458.50	23.80	-207.95	164.61	10
212.16	-145.51	952.64	124.60	-80.02	201.81	8
-759.28	-305.42	369.38	-34.48	-31.74	176.76	10
-587.16	-629.88	416.99	-144.26	-181.98	126.95	8
117.92	-661.38	1356.45	-106.87	-117.22	38.18	11
-246.09	-329.83	1158.45	71.53	-36.90	-52.80	8
-76.17	86.43	1331.79	99.95	-64.18	-20.66	10
-73.24	-169.43	1232.18	4.85	-69.49	-16.24	8
-206.05	-374.27	1144.53	-44.62	-53.04	28.59	8
-407.96	-530.52	1057.62	-11.54	-104.95	19.26	11
-312.99	-419.43	1153.08	0.58	-101.17	2.29	8
-285.40	-330.32	1173.83	7.66	-122.65	5.04	10
-363.04	-419.92	1235.60	-18.86	-111.76	27.04	8
-629.15	-273.93	1011.23	2.69	-151.31	21.06	11
-559.08	-287.35	981.69	-2.53	-213.90	15.53	8
-466.06	-201.66	1028.32	15.11	-228.36	9.22	10
-388.92	-217.77	996.09	18.28	-259.61	21.18	8
-104.74	-251.22	928.47	-2.11	-277.34	34.88	8
188.23	-148.93	772.71	-65.03	-199.25	13.43	11
-181.40	-519.78	877.44	-97.66	-82.40	-69.09	8
-464.60	-440.43	875.98	-49.56	-48.52	-66.56	10
-673.34	-273.68	953.61	-59.94	-61.71	-49.87	8
-523.68	-373.54	1009.52	-108.80	-67.14	-76.20	8
-532.96	-463.62	878.17	-103.30	-41.99	-115.39	11
-614.99	-513.92	676.76	-112.03	20.54	-124.97	10
-835.69	-733.40	622.07	-30.36	32.87	-178.96	8
-962.89	-486.33	636.72	55.05	-18.92	-103.00	10
-680.66	275.88	1067.14	12.91	-67.38	37.69	9
-22.22	24.17	1925.78	-136.84	-30.85	117.58	8
-320.56	-295.90	1486.82	-57.77	-2.99	18.74	10
-459.96	-300.05	1362.30	55.97	-38.12	-36.13	8
-958.01	-238.53	731.45	-48.46	-22.22	0.85	10
-1046.39	-522.71	980.22	-179.11	-151.52	29.14	9
-1135.99	-502.93	1342.53	-132.69	-234.07	74.65	10
-796.63	-385.01	1183.84	-122.99	-286.53	105.22	8
-782.96	-748.29	1071.29	-179.60	-274.44	49.87	10
-781.25	-675.05	938.72	-157.10	-328.52	-31.74	8
-603.27	-571.04	1044.43	-157.84	-375.70	-59.91	11
-433.35	-506.59	998.54	-140.32	-378.14	-7.11	10
-257.08	-493.41	1010.01	-97.50	-306.88	-20.51	8
-512.45	-602.05	1158.45	8.15	-251.59	-28.23	10
-862.06	-480.96	1287.84	55.82	-298.83	7.81	9
-474.85	-258.06	1261.96	51.64	-384.37	111.82	8
-385.25	-554.93	1214.60	4.82	-339.66	122.83	10
-276.86	-492.43	839.60	71.56	-383.24	70.62	10
296.14	-230.47	798.83	78.37	-422.97	85.42	8
310.79	-64.70	796.39	-43.95	-258.42	59.97	9
-95.21	-176.76	1058.11	-134.86	-188.23	11.81	10
-485.84	-515.14	1275.63	-139.95	-165.41	-24.99	8
-505.37	-637.70	1111.08	-71.35	-184.36	-24.38	10
-564.94	-731.45	946.04	-18.55	-173.74	-79.93	11
-391.36	-325.68	1191.65	43.03	-194.06	-65.52	8
-142.09	-180.18	902.34	-89.57	-120.24	-97.20	8
-549.80	-492.19	1274.41	10.62	-202.97	-25.33	8
-200.44	-35.89	1209.96	41.26	-202.61	38.94	8
-685.06	-398.93	1244.63	26.76	-209.41	98.45	11
-687.01	-471.68	1220.21	89.05	-319.00	104.74	8
-240.23	-414.06	1225.34	56.49	-396.73	179.14	10
-129.88	-444.34	1069.34	-31.31	-325.59	233.55	8
-162.60	-646.48	960.94	-96.37	-307.43	203.95	8
137.94	-915.04	788.82	-95.61	-274.57	145.90	11
107.18	-891.36	1000.73	-56.46	-275.54	114.84	8
-155.76	-667.48	1156.25	52.12	-315.73	116.61	10
278.08	-273.44	1137.45	55.08	-323.58	182.53	8
309.08	-299.07	1074.46	70.86	-238.37	155.82	11
51.27	186.28	1020.26	73.91	-187.59	103.39	8
155.52	85.94	1196.04	36.77	-172.61	53.83	10
178.96	-3.91	1238.04	76.11	-127.14	-57.43	8
-76.90	-232.91	1197.51	116.12	-114.38	-92.13	10
-450.20	-203.86	902.59	81.54	-120.61	-65.83	9
-343.26	-357.42	994.87	-0.89	-195.01	22.67	10
336.91	-465.58	1159.91	-68.73	-206.02	55.05	8
286.62	-494.63	1227.54	-101.99	-94.30	46.69	10
-83.50	-414.55	1048.34	-96.37	-81.73	110.87	9
-66.16	-664.06	987.30	-99.33	-120.21	135.22	8
107.42	-491.21	797.12	-28.99	-120.57	132.54	10
-7.08	-370.61	898.44	-30.40	-80.47	67.99	8
202.15	-82.03	1114.01	-20.36	-51.85	0.98	10
119.87	315.67	1383.54	-102.97	45.47	-82.18	9
-247.31	11.72	1021.24	-91.22	46.51	-109.10	10
-294.92	-349.85	1212.40	-145.20	-2.87	-126.53	8
-401.37	-507.32	1183.35	-138.18	-18.22	-130.31	8
-313.96	-632.08	1123.54	-118.50	-49.96	-119.08	10
-216.06	-820.56	1245.61	-108.92	-57.59	-80.72	11
-479.49	-678.22	938.96	-71.23	-49.50	-28.63	8
-760.99	-626.22	786.62	-59.02	-100.34	13.67	10
-1189.94	-448.24	868.90	-18.19	-173.40	39.37	8
-267.09	210.45	1234.38	22.22	-299.04	64.48	11
387.94	155.27	1408.20	-79.04	-238.10	56.06	8
218.75	-246.09	1122.56	-68.45	-114.01	11.11	10
-69.82	-511.23	1237.55	-54.08	-61.95	-31.43	8
-154.05	-594.24	1340.09	111.45	-36.22	13.18	10
-639.16	-480.96	880.13	-41.38	-66.71	56.88	9
-494.14	-498.54	1149.17	-86.12	-109.59	56.70	8
-382.57	-680.91	1334.23	-103.97	-128.91	43.98	10
-361.57	-517.82	1204.59	-53.80	-122.44	60.79	10
-448.49	-199.71	993.65	-66.59	-142.52	44.49	8
-602.29	-459.23	1007.57	-111.27	-141.82	99.70	11
-625.49	-636.47	1164.06	-44.59	-156.98	72.14	8
-654.79	-243.90	1137.21	1.16	-162.54	27.95	10
-502.93	-379.39	1035.89	8.18	-188.11	-22.00	8
-328.13	-447.51	839.11	46.94	-158.42	-11.26	11
-467.77	-574.71	829.35	66.19	-85.51	-76.39	8
-913.09	-414.06	1040.04	122.47	-169.65	-88.90	8
-886.23	-360.35	1088.38	105.56	-289.34	38.06	10
-315.67	57.62	1051.03	-49.16	-275.85	93.41	10
-57.62	-404.79	1035.64	-115.14	-196.87	74.65	9
-636.96	-180.91	1330.08	-153.32	-117.52	74.74	10
-628.42	-501.22	1270.75	-134.28	-261.93	49.04	8
-77.15	-284.42	1223.88	-85.11	-328.31	69.58	10
50.54	-526.12	1019.78	-117.52	-246.95	55.45	8
-210.45	-570.80	1021.24	-75.81	-204.28	23.53	11
-564.70	-513.67	1073.24	-38.82	-286.41	83.34	8
-168.46	-281.01	1139.40	-43.27	-288.85	97.29	10
-330.08	-264.65	982.18	-41.50	-223.24	49.90	8
-195.56	-649.66	649.41	-25.73	-197.66	-2.17	11
-425.78	540.77	1271.00	65.80	-194.70	-11.57	8
-222.66	-75.68	1097.17	3.45	-234.47	94.33	10
-369.87	-212.65	964.84	53.62	-310.18	70.31	8
-188.72	-163.57	1176.76	11.08	-320.10	109.37	8
-278.32	-474.85	1222.41	-17.67	-290.59	85.39	11
-583.25	-622.31	1293.70	-31.25	-309.11	79.80	8
-289.79	-357.18	1062.01	-55.18	-378.97	187.96	10
-22.22	-486.08	815.92	-139.22	-373.81	166.14	10
186.77	-465.58	701.66	-185.49	-352.33	100.34	8
466.06	-476.07	772.71	-197.51	-303.80	46.54	11
305.66	-601.32	1233.89	-201.69	-247.80	40.10	8
294.43	-259.03	1305.42	-75.29	-169.53	-15.47	10
285.40	-294.68	1260.01	4.36	-84.96	-125.31	8
119.14	-312.26	1093.02	42.05	-0.79	-150.97	11
-299.56	-411.87	1057.13	35.19	32.75	-129.15	8
-530.52	-463.87	1091.31	75.96	-38.97	-85.02	10
-333.98	-237.06	1171.14	78.52	-70.04	-73.21	8
-595.46	-375.24	1199.46	63.26	-89.23	-78.06	10
-294.68	-596.68	1261.23	10.38	-177.64	-85.94	9
-52.49	-600.59	1333.74	10.28	-155.24	-116.61	10
-121.83	-376.95	1152.34	-8.06	-123.93	-112.34	8
-481.45	-528.81	975.10	-49.56	-174.44	9.86	10
-374.27	-584.23	881.84	-24.69	-290.37	92.13	9
167.48	-636.23	979.00	-2.90	-272.67	91.67	8
203.13	-248.05	1211.43	44.86	-128.08	117.92	8
-220.70	-213.62	1121.34	46.08	-70.34	150.94	8
-468.02	-450.68	1127.93	-17.33	-94.18	140.32	10
-341.80	-494.14	1096.92	-50.35	-162.99	123.20	9
-141.60	-507.32	1100.10	-78.70	-173.40	94.88	10
-22.71	-696.29	1230.22	-43.00	-153.59	42.39	10
-114.01	-521.24	1144.53	-52.46	-146.85	51.27	8
29.30	-385.50	1124.76	-40.44	-99.43	94.57	8
-243.90	-340.58	991.21	-41.69	-42.85	29.69	9
-231.69	-417.97	943.36	-21.51	-98.82	11.96	8
-93.99	-346.92	894.53	-9.46	-98.57	28.96	10
-114.99	-294.68	849.61	-9.28	-85.33	6.65	8
-168.70	-412.84	1021.48	35.34	-73.73	-51.48	8
-457.03	-231.45	259.28	110.90	27.86	-115.66	11
-390.14	440.92	1204.10	-196.87	45.01	-88.93	8
-565.43	-600.34	1129.15	-194.15	42.79	-85.14	10
-919.92	-373.05	1093.02	-84.50	-11.87	12.21	8
-669.19	-225.83	1279.79	-27.68	-66.74	32.44	11
-560.55	-94.73	758.54	18.46	-70.40	4.70	8
-753.91	16.85	670.41	-13.82	-136.11	-4.88	8
-705.81	-181.40	776.37	-94.02	-158.26	43.67	10
-571.53	-463.62	1159.67	-174.90	-185.88	55.18	8
-150.63	-560.79	1275.63	-198.00	-183.44	19.20	11
-938.23	-865.23	1031.49	-137.51	-151.64	102.51	8
-993.65	-286.87	1232.91	-129.39	-282.26	130.49	10
-335.21	-561.04	1346.44	-96.37	-352.63	153.69	10
-169.92	-295.90	1227.29	-25.42	-343.44	162.90	9
52.25	-516.85	1521.48	-12.12	-318.82	125.00	10
-304.93	-570.80	1328.86	80.38	-263.21	48.13	8
-293.70	-613.53	1150.39	148.38	-356.72	71.04	10
195.31	-427.25	775.88	165.19	-376.86	102.72	8
-78.61	-208.01	622.80	133.03	-259.31	156.43	11
-563.72	-392.58	675.54	-32.81	-296.11	110.50	8
0.98	-353.52	1149.66	-176.73	-334.69	218.93	10
-110.11	-84.23	1458.25	-175.96	-105.53	119.90	8
-547.61	-449.46	1345.70	-125.00	-96.50	45.41	10
-428.96	-455.32	1301.03	-9.28	-200.71	28.23	9
-42.97	-127.44	1039.55	-9.03	-199.49	3.60	10
-106.69	-320.31	1118.41	-37.45	-179.35	-42.24	8
-122.80	-414.31	1121.09	-27.25	-156.74	-32.99	10
-373.78	-269.78	1171.14	-50.05	-156.13	-7.81	9
-322.27	-315.19	1304.20	-72.66	-201.78	20.08	10
-293.21	-364.75	1307.37	-82.28	-224.15	57.80	8
-37.84	-519.78	1252.20	-73.12	-256.74	64.36	10
331.30	-581.79	912.84	-31.56	-256.29	37.41	8
387.45	-567.63	1035.64	95.46	-241.18	16.97	11
241.70	-417.97	1139.89	108.18	-123.17	51.73	8
-506.59	-273.68	746.09	57.80	7.69	-1.50	10
-701.90	-481.93	740.72	-16.20	-12.60	-98.05	8
-797.61	-770.51	1135.25	75.16	-127.04	-108.06	11
-254.88	-406.01	1244.87	100.56	-174.01	-111.11	8
-41.50	-270.26	1259.28	68.94	-198.94	-109.74	10
-33.45	-333.01	1179.69	14.10	-172.27	-88.41	8
-330.08	-386.96	885.74	-32.75	-93.05	-78.64	10
-645.02	-487.06	881.84	-65.19	-104.89	-53.44	9
-722.90	-460.94	917.97	-42.21	-161.56	-54.99	10
-578.37	-299.80	1204.83	-53.89	-210.78	-35.89	8
-204.35	51.51	1332.76	-36.71	-281.28	72.54	10
-79.35	-132.08	1379.88	-116.73	-253.02	150.85	8
-114.26	-529.05	1092.29	-147.95	-231.41	131.68	11
51.03	-546.39	635.50	-27.80	-206.82	49.90	8
-105.71	-108.89	811.04	-58.23	-153.53	-21.27	10
-235.11	-169.43	865.72	-45.23	-132.90	-51.67	8
-144.29	-115.23	791.75	8.91	-100.37	-69.31	11
-504.15	152.10	990.23	-4.82	-60.03	-96.80	8
-705.81	-170.41	1212.16	-34.27	-145.48	-3.20	8
-678.47	-322.51	1260.25	14.74	-230.50	71.90	10
-550.29	-352.29	1306.15	11.75	-262.02	68.94	8
-99.85	-192.14	1326.42	-120.70	-181.92	34.97	11
-197.51	-737.55	1072.51	-188.11	-191.71	6.93	8
-239.75	-782.47	1050.05	-156.28	-208.40	32.07	10
-261.96	-344.24	899.90	-103.09	-198.91	42.30	8
-313.96	-252.44	976.81	-167.27	-214.66	13.31	10
24.66	-406.25	1353.52	-189.64	-167.39	-36.90	9
-42.48	-610.60	1277.59	3.33	-83.53	-90.09	10
-303.71	-376.46	992.43	76.66	-53.31	-78.55	8
-595.21	-222.41	958.50	147.43	-39.28	-58.35	10
-469.73	-457.52	1192.63	171.36	-135.10	-51.88	9
-592.53	-402.83	970.46	166.84	-167.79	39.00	10
-247.56	-352.54	1048.58	162.14	-268.80	160.40	8
-79.35	80.57	1012.21	157.35	-209.38	173.37	10
-290.28	-10.74	1000.00	63.23	-161.01	169.43	8
-394.29	-114.26	1095.21	34.21	-202.09	181.76	11
-117.92	-189.21	717.77	-37.51	-225.89	179.38	8
46.14	-541.99	707.28	-154.88	-202.27	149.11	10
-29.54	-406.98	524.66	-127.93	-179.87	174.35	8
85.21	-120.12	1081.79	-129.36	-138.73	144.17	10
-434.57	313.72	1258.06	-150.18	-24.51	-10.38	9
-368.65	-240.72	1342.29	-110.44	-108.49	-46.75	10
268.80	-244.14	1150.39	-83.86	-12.76	-104.89	10
-218.99	-575.44	1105.96	-150.67	24.75	-119.08	8
-584.96	-775.63	987.06	-163.21	-10.47	-165.41	11
-720.95	-433.11	979.00	-74.71	-51.61	-132.81	8
-922.85	-145.51	1161.38	-34.39	-64.88	-60.18	10
-643.55	-413.33	1215.82	-13.76	-177.34	-7.05	8
-322.75	-504.39	1091.80	-22.34	-189.51	10.74	10
-274.41	-261.47	886.47	11.54	-109.86	-12.85	9
-791.26	16.85	1200.68	-29.51	-166.11	17.91	10
-712.89	-379.88	1199.46	-25.88	-227.05	115.45	8
-521.24	-245.85	1234.62	20.75	-233.09	174.62	10
-275.88	-225.10	1273.68	-77.24	-265.75	161.29	9
-72.27	-661.13	1166.26	-195.59	-247.16	73.97	10
-346.44	-661.38	1149.66	-192.78	-249.91	61.07	8
-586.43	-551.27	1114.99	-200.10	-311.65	119.08	10
-443.12	-599.12	1064.45	-203.19	-340.82	121.25	10
-106.20	-522.71	1260.25	-130.71	-370.42	64.42	9
84.23	-331.79	1027.10	-45.72	-352.02	27.98	10
187.74	-557.37	1034.42	-52.19	-293.24	-11.41	8
42.72	-391.11	987.79	-1.07	-225.37	-47.30	10
-9.28	-447.75	762.21	59.57	-205.44	-48.03	8
80.08	-470.21	719.48	-47.55	-115.84	-89.26	9
-50.29	-523.68	792.24	-79.50	-51.24	-124.48	10
-503.91	-567.63	1269.04	-44.40	-17.79	-141.27	8
-419.19	-310.55	674.80	44.65	-119.84	-35.55	10
-192.14	756.84	1060.79	-52.67	-60.42	-48.00	9
-886.23	383.30	1523.19	-239.04	-76.93	-26.28	10
-1291.50	-287.84	1670.17	19.62	-316.07	112.15	8
-548.34	-301.03	1080.57	99.30	-354.92	161.29	10
-273.68	-516.60	1047.61	84.14	-325.93	200.23	8
-108.40	-641.85	901.12	-17.64	-282.68	184.91	11
-48.10	-358.40	1218.51	-7.57	-288.97	126.46	8
158.45	-252.20	1059.08	6.74	-321.66	93.41	10
307.13	-199.46	1060.30	-55.88	-252.26	-5.19	8
238.53	-383.54	1004.39	-143.16	-106.38	-146.61	10
-170.41	-633.30	959.47	-130.80	-134.95	-160.22	11
-12.45	-524.41	1377.20	-94.42	-161.29	-110.20	8
125.49	-303.96	1185.79	-27.92	-85.14	-16.39	10
-701.42	-773.19	652.10	85.97	12.02	-23.96	8
-719.97	339.36	1208.01	9.70	-150.91	75.07	9
-646.73	-163.82	1248.54	-69.09	-250.95	78.16	10
-576.17	-342.77	1302.00	-35.40	-249.94	121.37	8
-563.72	-341.06	894.29	89.23	-324.01	145.81	10
-133.54	-383.79	951.90	12.42	-356.84	168.52	10
155.76	-357.67	1310.55	-28.93	-349.88	129.27	9
256.59	-251.95	1249.76	18.71	-335.78	92.32	10
409.42	-164.79	897.71	-75.07	-232.57	70.77	8
274.66	-331.79	1071.04	-167.72	-174.22	53.77	10
290.53	-459.47	1311.28	-153.99	-154.60	70.34	9
374.51	-381.35	1208.25	-149.29	-110.72	60.52	10
243.41	-541.02	1010.50	-134.95	-16.72	9.67	8
-114.01	-751.22	657.23	-81.73	64.67	-83.62	10
-77.15	-570.56	600.59	-25.76	7.05	-98.02	8
210.69	-481.93	699.22	-95.00	97.44	-23.13	9
-127.93	-547.61	950.68	-124.42	145.84	-25.48	10
-798.83	-725.83	1185.30	-50.96	100.22	7.84	8
-916.75	-96.68	1717.53	-173.89	-15.66	-44.04	10
-999.27	-351.32	1466.55	-51.18	-88.75	-22.40	8
-592.29	-293.21	982.91	43.91	-204.96	49.65	11
-252.69	-383.79	963.38	17.40	-229.95	76.26	8
35.64	-361.57	1136.72	-22.06	-188.96	69.15	10
-74.95	-545.41	1439.21	-30.18	-112.27	43.52	8
-293.21	-427.73	1072.27	47.55	-110.08	45.38	8
-319.34	-393.07	924.32	58.23	-126.25	90.42	11
-364.99	-177.98	1049.07	33.91	-100.68	117.68	8
-499.51	-292.72	1220.70	34.06	-88.17	124.11	10
-574.46	-560.79	610.84	20.81	-68.94	169.59	8
-487.55	-543.21	1196.04	-4.91	-111.42	182.53	11
-253.66	-358.64	1228.27	32.96	-178.83	162.35	8
-134.28	-354.49	1225.10	39.09	-165.89	168.24	10
-227.78	-376.46	1198.24	18.68	-177.03	162.45	10
-115.23	-409.67	1073.97	11.75	-222.78	127.69	8
233.64	-99.12	942.63	4.55	-219.33	4.82	11
298.83	-118.65	901.61	-48.49	-86.58	-107.73	8
82.03	-624.02	866.70	-64.85	-28.63	-136.38	8
-38.82	-847.41	596.19	10.04	39.22	-160.77	10
-502.20	-480.22	461.67	48.92	150.42	-183.20	9
-744.63	-395.51	998.78	83.34	110.11	-172.73	10
-672.12	-218.02	1189.94	118.56	104.28	-74.49	8
-1000.00	-54.93	772.46	30.09	127.20	0.37	10
-1373.78	-997.07	1059.33	-70.65	50.66	24.08	8
-1126.22	-145.26	1610.60	51.06	-99.40	203.74	11
-673.10	328.61	1333.25	82.82	-84.29	186.31	8
-638.18	-192.63	1288.09	-89.48	-144.62	110.20	10
-601.81	-327.64	968.26	-64.51	-197.97	125.09	8
-419.68	-477.54	1010.50	-49.87	-273.65	56.52	10
-505.62	-416.75	998.05	-18.52	-210.97	33.17	9
-458.50	-231.69	897.22	1.92	-195.16	1.71	10
-378.42	-225.34	906.49	-27.56	-168.55	-45.35	8
-401.61	-175.54	952.88	-43.82	-139.01	-91.58	10
-741.94	-244.87	147.71	48.95	-136.99	-101.72	9
-878.66	-313.23	427.73	4.58	-153.84	-35.10	10
-1055.66	-119.87	947.02	45.96	-175.93	20.97	8
-960.21	391.36	1140.63	-13.12	-265.96	104.77	8
-377.20	-133.79	1068.36	-163.85	-316.07	130.16	10
-542.97	-480.22	920.17	-184.11	-231.05	137.73	11
-655.76	-477.78	902.10	-128.78	-266.42	131.47	8
-716.80	-186.52	885.50	-122.10	-310.27	167.76	10
-677.25	-171.39	956.05	-182.59	-363.22	176.03	8
-472.90	-346.44	930.91	-216.67	-417.11	136.93	11
27.10	-417.48	1014.40	-197.97	-389.56	90.61	10
113.04	-407.71	962.16	-117.22	-308.17	-20.97	8
126.71	-503.66	1152.59	-102.05	-219.91	-86.79	10
-185.30	-400.39	1055.18	-51.33	-156.25	-109.47	8
-435.79	-346.68	970.46	-55.60	-144.04	-49.32	11
-500.73	-366.70	1172.36	-37.84	-146.94	-43.43	8
-536.13	-228.76	1133.54	-14.77	-170.53	-65.80	10
-496.83	-98.39	1122.56	-78.12	-222.99	-40.19	8
-431.15	-176.76	1084.47	-107.09	-236.05	-23.74	10
-453.86	-154.54	833.98	-132.63	-241.00	9.43	9
-756.59	-741.70	1094.73	-179.32	-238.65	82.06	10
-588.62	-599.85	1273.44	-117.49	-322.33	190.12	8
-266.85	-621.58	1278.08	-121.58	-324.52	200.87	10
-455.57	-865.97	1077.64	-115.23	-293.24	182.59	11
-615.48	-852.54	1089.11	16.88	-443.48	151.92	8
-383.30	-463.62	1033.94	42.60	-572.78	115.66	10
600.83	-41.50	1084.96	30.98	-487.98	45.93	8
433.59	-260.25	1001.95	-15.41	-257.51	-131.20	10
171.88	-371.58	1130.62	10.07	-207.28	-222.20	11
-31.49	-348.63	1061.04	-30.67	-184.05	-187.74	8
-343.75	-489.99	1139.16	-19.71	-199.22	-115.14	10
-299.32	-545.17	1171.14	69.70	-198.82	-61.58	8
-586.18	-435.30	1235.60	149.41	-234.86	-3.36	11
-617.43	-11.47	1329.35	100.43	-343.66	110.23	8
-134.28	-178.47	1172.61	35.13	-328.31	118.13	10
-47.85	-436.28	1055.66	-26.89	-306.88	70.43	8
374.51	-434.08	944.34	18.37	-278.50	32.41	10
517.82	-340.58	906.25	-75.41	-188.45	35.98	9
-98.14	-495.12	890.14	-155.43	-102.45	2.23	10
-340.82	-561.28	966.06	-124.63	-205.63	24.17	8
-104.98	-533.94	1016.11	-116.64	-249.94	43.24	10
103.27	-334.96	1068.12	-91.06	-223.18	38.24	8
-78.61	-284.18	1108.64	-103.03	-144.32	1.92	11
-105.47	-371.34	1205.32	-102.91	-144.99	-6.68	8
-131.35	-221.68	1158.20	-88.84	-145.36	13.89	10
-174.07	-317.38	1134.52	-128.08	-162.26	41.17	8
-256.10	-276.37	1202.88	-93.20	-173.92	56.06	11
-359.13	-346.92	1200.44	-79.59	-199.98	41.96	8
-60.30	-363.77	1320.56	-103.27	-237.61	46.20	10
-41.26	-490.72	1073.24	-125.15	-248.81	58.72	8
6.35	-797.85	951.66	-119.14	-286.47	112.18	10
103.52	-912.60	807.37	-85.17	-292.88	165.34	9
481.45	-785.16	896.73	25.48	-255.52	90.67	10
418.70	-557.13	779.79	137.02	-170.81	10.13	8
429.93	-381.10	839.36	154.05	-164.67	-1.80	10
92.04	-258.54	1344.48	165.22	-125.67	67.32	8
-249.51	196.04	1501.46	162.96	-86.49	177.52	11
-680.91	7.32	1425.05	77.73	-9.67	105.93	8
-730.22	-61.28	1302.00	90.52	-121.31	43.67	10
288.09	-408.20	1328.61	143.71	-231.17	-51.42	8
755.13	-500.24	591.55	166.20	-179.75	-68.02	11
176.76	-430.91	915.77	-30.79	-61.95	-9.06	8
-423.10	-571.29	1123.54	-87.40	-73.03	-64.27	10
-591.55	-421.14	1164.31	5.43	-117.07	-184.39	8
-473.63	-177.98	1098.88	40.07	-180.11	-198.64	10
-340.82	-168.21	1158.94	-31.04	-246.67	-151.25	9
76.17	-301.76	882.81	-163.45	-158.91	-146.91	10
-310.30	-511.47	1082.28	-175.84	-145.17	-169.19	8
-479.98	-162.84	916.26	-88.01	-263.52	15.11	10
11.72	68.12	945.80	-62.38	-263.85	118.77	9
-33.94	-337.16	1032.23	-95.73	-198.06	-16.17	10
-64.45	-550.78	1207.28	-97.29	-230.10	59.51	8
33.94	-425.05	1478.27	-6.59	-225.74	203.52	10
32.23	-278.81	1297.12	38.88	-214.23	183.53	8
-465.09	-471.44	1131.10	-31.95	-202.39	131.99	11
-87.16	-659.91	949.95	-57.68	-296.63	143.98	8
419.92	-512.70	912.60	10.50	-218.84	138.98	10
55.91	-239.50	1009.28	44.86	-122.07	126.07	8
-55.66	-204.83	1008.06	-4.64	-154.63	104.00	10
-93.26	-431.40	708.25	-55.42	-232.82	115.26	9
132.81	-785.89	756.10	-36.71	-260.16	140.56	10
544.43	286.13	1329.83	-29.36	-188.45	121.73	8
-10.25	304.20	1269.04	-94.88	-99.24	-21.73	10
17.33	-348.14	1172.85	-153.41	-152.25	-15.78	9
333.01	-329.35	924.07	-89.02	-126.62	-14.74	10
33.69	-430.42	812.26	-23.71	-156.86	-19.17	8
149.90	-807.13	1107.42	-30.03	-161.87	4.36	8
230.71	-279.30	1072.51	61.22	-82.58	-27.98	10
88.13	-66.41	926.27	13.85	-50.11	-44.13	9
73.49	-235.84	1020.75	-101.17	-38.30	-45.47	10
10.99	-367.43	1056.88	-140.35	-35.13	-48.46	8
-226.07	-466.80	1069.82	-128.17	-35.58	-33.72	10
-310.06	-378.66	992.68	-122.86	-54.78	34.58	8
-415.53	-429.44	1047.85	-125.67	-67.02	-9.03	11
-296.14	-203.13	1055.42	-102.60	-71.17	-46.91	8
-404.54	-364.99	1296.88	-141.97	-57.83	-109.56	10
-729.74	-524.17	1278.81	-87.68	-118.96	-26.79	8
-549.80	-445.31	1169.92	-15.59	-172.09	32.53	11
-453.13	-347.41	1022.22	-9.40	-163.79	-31.98	8
-156.49	-455.08	1024.66	9.95	-183.87	-67.32	10
127.20	-381.59	937.26	53.62	-180.97	-93.81	8
45.90	-543.46	1131.10	65.70	-114.38	-53.53	10
-81.30	-539.79	1084.96	132.87	-164.31	12.48	9
-50.29	-281.25	1163.82	185.33	-95.64	115.17	10
-184.33	218.02	1437.01	108.61	-40.19	91.64	8
-578.86	48.58	1135.25	57.83	-53.65	93.99	10
-592.53	-496.34	1010.74	-39.70	-165.99	178.71	8
-251.46	-614.01	561.52	3.72	-218.20	246.31	9
130.37	-343.75	726.81	-71.50	-195.16	195.53	10
-25.88	-248.29	1099.61	-80.17	-67.20	109.47	8
-359.38	-277.34	1241.94	-54.38	-83.59	14.47	10
-285.64	-110.84	1289.79	-40.25	-131.04	-8.64	9
9.52	-246.58	1144.29	-63.42	-160.34	-29.82	10
-67.63	-691.89	1237.55	-110.23	-123.69	-33.84	8
-354.00	-612.30	1134.77	-55.18	-107.88	-22.77	10
-507.57	-405.03	1161.13	-15.44	-156.31	-26.49	8
-306.88	-261.47	1143.80	-44.83	-175.11	-91.92	11
-202.64	-342.29	1041.26	-86.21	-137.70	-152.89	8
-913.82	-741.46	885.25	-83.89	-116.15	-204.10	10
-1107.42	-527.59	654.54	-38.64	-254.70	-101.41	8
-32.47	-350.83	829.35	-67.14	-324.49	-16.36	11
104.74	-370.61	683.84	-166.56	-82.52	-125.37	8
-775.88	-476.56	1123.54	-254.06	-7.81	-156.98	10
-995.85	105.22	1728.76	-176.48	-222.81	-14.40	10
-358.64	-432.13	1639.89	-38.64	-303.77	80.08	8
-79.59	-266.36	1358.15	47.00	-267.79	54.78	11
-227.54	-586.91	636.47	51.57	-232.18	70.74	8
-823.49	-447.02	1322.27	-19.44	-194.79	151.98	10
-940.19	-315.92	1193.60	23.01	-338.99	203.09	8
-168.46	-332.52	943.85	-14.01	-436.68	241.18	10
90.82	-509.03	895.51	25.60	-409.91	216.55	9
270.51	-281.98	965.09	90.24	-342.83	189.24	10
124.27	-36.62	904.54	71.75	-333.80	151.28	8
438.48	-49.07	900.88	98.97	-302.70	79.10	10
465.09	-191.89	843.26	109.71	-193.97	15.84	9
206.05	-207.03	1084.47	-4.36	-89.32	-55.42	8
17.09	-224.85	1108.64	-73.79	-41.78	-102.02	10
-34.42	-638.18	1233.89	-106.87	-19.17	-115.26	8
-641.11	-916.99	1382.81	-27.01	-45.14	-123.72	10
-484.38	-41.50	1053.47	14.40	-199.19	-39.34	9
-29.05	-212.40	959.72	-142.64	-193.70	52.28	10
-536.62	-462.40	903.81	-196.78	-84.81	10.04	8
-813.23	-388.43	871.83	-209.75	-260.96	55.48	10
-394.53	-227.29	1362.30	-150.73	-325.20	215.00	8
100.10	-338.13	1067.14	-137.45	-293.33	192.66	11
267.82	-412.11	1034.91	-167.97	-210.66	108.89	10
-43.21	-169.92	1020.26	-99.82	-187.96	55.94	8
205.32	-47.36	970.21	-118.38	-214.23	-12.54	10
119.87	-355.22	1099.61	-181.95	-136.08	-83.86	9
-122.56	-655.03	1320.31	-174.80	-54.47	-129.43	10
-310.06	-734.38	1334.47	-100.89	-27.53	-151.03	8
-773.19	-785.16	1304.44	-64.36	-143.43	-76.66	10
-477.78	-669.68	1072.27	-56.88	-228.55	-14.37	8
71.29	-545.41	954.83	-61.83	-286.87	35.55	11
-153.56	-362.79	947.27	-54.32	-212.83	59.48	8
-45.65	-376.46	1119.14	-22.98	-240.08	76.69	10
57.13	-348.39	1184.81	-8.61	-228.42	45.65	8
84.72	-492.19	1318.85	12.33	-184.11	20.78	11
18.80	-336.43	1349.12	8.12	-156.13	29.42	8
-136.47	-551.76	1516.60	26.46	-185.00	61.16	8
6.35	-559.08	1265.38	7.35	-149.63	65.22	10
-106.93	-621.83	1327.15	-122.10	-100.65	-3.14	8
-238.28	-679.93	1278.32	-121.28	-98.48	-32.47	11
-66.89	-692.87	1435.79	-47.61	-33.23	-17.21	8
-157.23	-184.57	1291.26	-34.73	4.76	-33.87	10
-637.94	-264.89	715.33	-82.00	-21.42	-104.46	8
-47.61	-579.10	1059.08	-124.45	-110.69	-110.20	10
212.16	-291.99	1144.04	-23.56	-32.04	-135.68	9
-268.80	-366.21	1134.52	6.23	36.13	-147.25	10
-548.34	-369.63	954.83	4.03	-53.25	-82.46	8
-670.41	-536.13	882.81	4.64	-100.43	-23.68	8
-491.21	-784.91	1070.56	11.08	-190.95	68.73	11
-301.76	-724.12	1251.22	35.71	-205.57	154.82	8
-232.42	-546.63	1251.22	-15.72	-175.54	211.85	10
-159.42	-699.22	1299.80	-60.88	-181.82	189.00	10
-75.93	-748.05	1344.73	-52.98	-140.96	180.57	8
-163.09	-667.72	1240.48	-40.86	-104.25	195.43	11
-306.64	-668.46	1024.41	-30.91	-129.49	209.53	8
-106.93	-720.46	1008.79	-30.64	-179.17	190.80	10
-190.43	-720.70	1120.12	-8.97	-160.98	92.29	8
-279.54	-458.74	1225.59	84.08	-78.09	-1.98	10
-517.82	-236.82	1153.32	116.91	-4.43	-37.41	9
-700.20	-223.88	1026.86	115.84	-84.96	1.25	10
-557.62	-436.52	1177.00	168.06	-191.35	24.87	8
-260.25	-329.10	1317.38	222.72	-180.05	17.36	10
-309.33	-56.64	774.90	117.98	-126.46	-37.90	9
-711.18	-303.71	884.52	-15.41	-52.03	-8.33	10
-949.71	-339.11	1031.01	-6.96	-154.39	-41.81	8
-891.85	-265.63	1117.19	-7.32	-243.01	5.58	10
-300.05	352.05	1162.35	-162.60	-192.02	135.31	8
-142.33	-333.01	1123.54	-230.99	-132.51	56.06	11
-782.96	-823.00	988.77	-185.15	-113.34	-64.94	8
-519.29	98.14	1313.23	-165.28	-259.34	79.71	10
-244.14	-116.94	1272.71	-110.11	-248.35	148.83	8
-533.94	-402.59	1122.31	-53.19	-229.74	92.50	10
-243.90	-450.68	1160.40	-27.53	-278.66	48.71	9
-248.29	-415.28	1232.42	10.44	-234.31	32.78	10
-442.87	-152.59	1032.23	-57.04	-232.30	30.30	8
-631.59	-411.87	929.93	-88.75	-272.55	27.83	10
-232.67	-582.76	857.67	-52.92	-320.56	8.97	9
-73.24	-398.44	1025.15	56.46	-337.22	-29.08	10
307.86	-97.90	1000.24	59.36	-356.84	-21.91	8
487.06	-187.74	1067.87	-52.64	-206.30	-83.62	10
76.66	-575.93	1135.99	-68.27	-72.66	-188.69	8
-556.64	-428.71	1166.26	-27.92	-89.72	-183.84	11
-632.08	-234.13	1053.96	16.11	-132.60	-102.23	8
-679.20	-474.12	1179.20	15.93	-185.64	-0.67	10
-323.49	-426.03	1062.50	52.92	-285.22	105.32	8
91.31	-518.55	1193.36	-15.14	-251.07	198.12	11
68.12	-628.66	1222.66	-50.84	-141.45	192.66	8
-236.08	-610.84	1203.37	-50.23	-155.94	148.77	10
-559.81	-553.22	964.11	-102.78	-209.08	167.51	8
-72.27	-819.09	889.89	-199.95	-349.58	240.48	10
318.36	-437.74	1449.71	-134.61	-309.54	171.60	11
203.37	-142.09	1358.64	-77.36	-198.85	37.63	8
-0.24	-310.79	1208.50	-77.48	-126.37	30.18	10
-118.90	-499.27	1200.68	-65.37	-120.33	20.48	8
-136.47	-490.23	1198.49	-27.19	-105.13	-40.44	10
23.68	-417.72	1045.41	-25.18	-95.86	-73.61	9
-20.26	-328.61	1088.87	-4.58	-31.22	-101.93	10
-291.02	-189.94	977.54	-11.57	-7.20	-91.13	8
-609.62	-92.53	843.75	-42.57	-21.00	-40.16	8
-803.96	-133.79	796.88	-43.12	-101.32	9.52	11
-736.08	-512.21	1204.35	9.16	-178.22	21.15	8
-94.48	-91.06	1166.26	63.11	-298.83	22.86	10
-87.89	-144.53	1023.93	-9.25	-239.87	42.08	8
17.58	-396.97	1079.59	-86.52	-244.05	-5.74	8
152.59	-510.25	1203.37	-61.71	-159.45	-21.36	11
66.65	-378.91	1197.51	-54.47	-70.47	-47.42	8
-372.07	-596.68	1016.85	-35.16	-60.67	-32.29	10
-644.29	-389.40	649.66	29.02	-59.97	30.43	8
-992.19	269.78	914.55	0.85	-83.47	14.28	8
-615.97	-294.43	1397.46	-75.16	-218.35	32.71	11
-188.96	-364.50	1376.22	-5.43	-249.66	9.74	8
131.10	-217.77	1002.44	-4.73	-200.59	-25.12	10
0.73	-502.44	1283.20	0.58	-107.27	-49.35	8
-198.97
