# Supplementary material for: Complexes of vertebrate TMC1/2 and CIB2/3 proteins form hair-cell mechanotransduction cation channels
Source: eLife. 2025 Jan 8;12:RP89719. doi: 10.7554/eLife.89719 (PMC11709434; doi:10.7554/eLife.89719)
Supplement: Figure 3—source data 1. [file elife-89719-fig3-data1.zip › Figure 3H/wt/10-9-T2.txt]

-109.37	1275.88	94.76	-107.54	-74.49	10
-117.92	-797.85	1462.89	6.47	0.82	-10.47	8
-347.17	-669.68	1335.69	146.70	12.24	38.12	10
-901.37	-290.77	845.70	239.07	-18.19	17.24	9
-835.45	-104.49	1189.70	13.58	-231.05	42.11	10
-121.58	-292.97	1121.34	-102.69	-337.68	13.46	8
14.16	-509.52	962.16	-125.46	-241.97	9.31	10
-450.68	-371.34	819.58	-115.57	-185.70	0.61	8
-295.65	-135.74	676.51	-268.77	-240.39	30.88	11
-192.87	-411.87	1338.62	-219.54	-215.39	32.44	8
-244.87	-607.67	919.92	-23.96	-149.66	-38.57	10
-250.98	-317.87	908.45	10.25	-97.72	-140.63	8
-432.13	-531.98	986.57	-62.07	-90.79	-152.25	11
-654.05	-765.63	928.96	-3.17	-166.47	-64.30	8
-509.28	-529.05	841.31	-6.71	-153.84	-43.85	8
-177.49	-341.80	911.87	-70.56	-87.49	-73.79	10
-768.07	-212.40	1069.58	-112.58	-49.56	-145.84	8
-896.24	-270.75	1228.27	-174.04	-172.24	-150.27	11
-222.17	-274.90	1301.76	-98.11	-135.13	-11.69	10
-268.80	-247.80	1172.36	0.27	-22.71	39.73	8
-895.26	-111.33	769.78	30.40	-13.70	50.93	8
-996.83	-441.16	980.22	-14.53	-151.15	66.53	10
-574.46	-587.65	1071.53	-25.70	-184.02	54.26	9
-631.84	-707.28	1347.41	-42.48	-211.61	60.12	10
-824.71	-553.47	1184.57	3.08	-258.91	68.12	8
-426.51	-478.03	1131.59	27.68	-314.58	72.51	10
-608.89	-245.85	1208.98	35.68	-294.46	80.17	9
-788.33	-302.25	1363.77	160.28	-463.29	61.46	10
-101.56	-88.62	768.07	156.74	-479.10	66.25	8
359.86	-261.47	690.43	35.37	-285.00	-36.96	10
-458.98	-531.74	655.03	-56.27	-39.37	-137.88	8
-649.41	-216.06	937.50	-78.22	-52.28	-4.85	11
-567.87	-158.45	1227.78	-108.37	-100.07	56
-571.29	-383.06	931.40	-289.37	-61.10	-154.51	10
-1063.72	-777.10	880.13	-254.06	-163.36	-156.77	8
-1105.71	-784.67	765.87	-123.14	-250.89	-46.97	11
-1045.65	-412.84	820.80	-105.68	-228.52	109.01	10
-835.69	-245.12	1222.41	-150.70	-332.43	144.26	8
-429.69	-428.22	1153.32	-52.52	-381.77	134.28	10
-701.66	-63.72	838.62	19.81	-354.43	137.60	8
-621.58	-390.38	1056.64	9.52	-345.67	162.29	11
-413.09	-203.61	1085.21	42.94	-359.01	159.12	8
-429.20	-213.13	566.65	-19.99	-328.34	140.14	10
304.20	-672.36	1137.70	-73.82	-300.17	128.91	10
149.17	-167.72	1093.51	-0.98	-169.07	40.86	8
-150.88	-82.76	742.19	-24.29	-109.25	-63.45	11
158.20	-320.80	1015.87	-74.01	-41.08	-126.43	8
-190.67	-531.98	1060.55	6.23	41.50	-196.56	10
-501.22	-420.17	986.08	252.01	9.89	-202.15	8
-928.96	-124.27	240.97	114.50	31.65	-218.11	9
-1479.00	-788.57	1164.79	-140.81	-64.64	-74.74	10
-980.47	-553.47	2043.21	-99.91	-110.35	12.51	8
-412.11	-622.56	1219.48	44.86	-188.96	-79.96	10
-322.51	-718.99	620.85	91.64	-120.39	-109.59	10
-1023.68	-300.05	666.26	68.94	-60.46	-64.39	9
-1396.97	-310.06	695.07	-19.99	-123.57	83.28	10
-827.39	-68.85	915.53	-51.64	-159.82	119.48	8
-251.95	-82.76	918.70	-116.76	-152.31	-31.98	8
-423.10	-694.09	768.55	-67.84	-74.13	-54.99	11
-1103.27	-374.51	963.38	37.57	-36.74	18.68	8
-1000.73	-140.63	1057.37	38.12	-142.97	60.91	10
-746.34	-245.36	1086.18	-12.79	-114.59	49.50	8
-985.60	-349.61	954.35	-9.89	-113.19	68.63	10
-985.84	-340.09	974.37	-32.23	-151.61	89.23	9
-1124.27	-488.04	1007.32	-66.65	-159.24	91.86	10
-647.46	-327.88	1077.39	-17.55	-227.11	124.91	8
-320.31	-562.99	1080.57	4.30	-195.13	97.14	10
-653.56	-554.20	884.03	92.59	-87.13	98.21	8
-858.15	-615.48	916.26	131.38	-100.37	124.94	11
-1627.20	-495.36	772.95	166.38	-166.66	155.88	8
-208.98	-267.58	234.62	93.11	-451.02	182.89	10
987.30	-413.09	963.38	40.56	-76.42	174.65	8
-809.57	216.31	457.03	103.39	258.88	118.19	11
-1708.74	-69.34	746.34	-24.63	82.61	107.88	8
-1715.82	-437.74	803.71	-17.18	-219.27	167.66	10
-520.26	-184.33	953.13	-10.56	-220.09	205.26	8
-862.06	197.27	742.68	-96.44	-192.93	236.76	10
-998.29	39.31	780.76	-198.85	-193.45	179.17	9
-960.69	-38.57	948.49	-228.70	-242.68	84.14	10
-308.59	31.25	740.97	-251.68	-314.85	113.28	8
-229.25	-543.95	914.55	-274.32	-306.15	8.61	10
-85.69	-598.63	856.69	-120.64	-257.42	26.64	8
-421.63	-410.16	850.34	-69.85	-230.44	10.71	11
-299.80	-216.80	916.02	-78.03	-216.67	-2.75	8
-361.08	-402.34	943.36	-62.04	-181.79	-17.79	10
-364.01	-206.79	941.16	-35.00	-146.51	0.55	8
-284.42	-239.99	920.90	-65.19	-119.11	-58.78	11
-234.86	-325.20	931.88	-63.54	-90.36	-126.95	8
-398.44	-544.68	1035.40	-18.16	-66.04	-139.77	8
-896.24	-273.19	661.13	64.06	-38.15	-32.59	10
-933.59	-275.39	804.93	7.42	-104.31	69.31	8
-657.23	-397.46	909.91	-5.71	-154.27	122.04	11
-542.72	-195.07	835.45	-6.32	-173.00	83.10	8
-425.78	-208.74	958.25	48.00	-176.39	-4.03	10
-520.26	-69.34	966.06	100.49	-155.43	-3.05	8
-488.77	10.50	866.46	107.27	-154.24	31.56	8
-131.84	-191.41	855.71	60.67	-145.32	-20.17	11
-716.80	-165.53	806.40	45.26	-48.89	-37.41	8
-824.95	-64.21	683.35	37.05	-88.65	-40.53	10
-629.64	-230.47	666.02	32.62	-97.99	-53.44	8
-801.03	-214.60	621.83	-23.07	-51.94	-33.20	8
-1147.22	-329.10	510.99	-94.94	-69.95	24.66	11
-1096.92	-622.31	631.10	-104.68	-124.18	27.59	8
-1026.61	-594.24	708.25	39.83	-124.18	-31.65	10
-800.05	-229.74	901.37	114.90	-138.15	-118.35	8
-809.57	-159.42	828.86	72.36	-127.53	-155.94	11
-1221.44	-21.97	823.97	34.12	-216.67	-105.07	8
-687.26	-52.73	1041.02	-41.14	-313.84	-4.09	10
-551.27	-316.41	920.17	-84.78	-251.43	-55.69	8
-1002.93	-203.86	645.02	-100.37	-193.39	-120.51	10
-1081.30	-335.21	554.93	-193.30	-235.75	-85.60	9
-824.46	-487.79	699.46	-158.39	-255.07	-4.36	10
-346.44	166.50	774.90	-61.77	-271.21	63.78	10
-515.87	212.40	819.09	-107.42	-137.39	88.26	8
-863.77	-332.76	911.38	-149.38	-106.72	37.69	9
-1037.35	-502.20	1038.33	-111.45	-162.32	21.73	10
-796.63	-570.07	980.71	-122.74	-249.42	-22.52	10
-761.23	-591.80	808.35	-126.53	-246.95	-36.22	8
-721.44	-524.90	751.22	-109.92	-255.25	-55.27	10
-743.65	-221.44	712.40	-117.55	-243.07	-57.68	9
-708.01	-148.19	851.81	-114.59	-204.44	-47.91	10
-861.82	-275.63	924.32	-127.35	-203.06	-15.93	8
-748.78	-305.91	1020.75	-131.96	-197.39	-15.41	10
-794.92	-643.31	998.78	-134.06	-175.96	-15.78	8
-916.75	-794.43	874.27	-91.16	-168.49	-24.54	11
-1020.26	-772.22	820.31	-6.04	-221.44	-32.62	8
-824.71	-623.29	889.65	34.48	-249.63	-44.83	10
-841.55	-298.10	887.70	35.64	-250.79	3.54	8
-670.90	-406.01	1009.28	-2.08	-247.65	92.83	11
-772.95	-597.90	1163.33	8.00	-208.59	113.86	8
-698.24	-762.21	1029.30	63.75	-260.13	91.64	10
-566.65	-842.04	923.58	134.58	-309.57	108.86	8
12.45	248.05	823.97	113.16	-266.72	145.14	10
-415.53	-511.47	1021.48	50.29	-85.75	91.03	9
-957.03	-229.74	700.44	21.48	-82.18	72.51	10
-1141.60	-220.46	597.66	1.37	-213.50	59.94	8
-208.98	-244.14	945.80	-22.40	-289.46	105.29	8
-224.61	-409.18	1019.78	0.64	-131.07	81.91	10
-984.38	-308.35	1023.19	36.83	-87.13	82.40	9
-1048.34	-262.45	887.94	34.15	-153.08	121.89	10
-535.40	-168.70	806.88	14.01	-207.82	130.65	8
-613.04	-96.92	810.79	-36.90	-170.07	105.59	10
-560.06	-339.36	1001.95	-67.75	-169.74	103.42	9
-540.28	-140.38	864.99	-87.55	-148.22	96.68	10
-531.74	-349.85	1101.32	-151.82	-116.15	132.39	8
-435.06	-435.79	1003.66	-162.66	-115.33	161.07	10
-678.22	-395.02	900.15	-148.04	-94.45	166.78	10
-856.20	-170.90	969.24	-154.05	-135.38	88.99	9
-586.18	-397.71	964.84	-181.27	-155.24	-8.12	10
-741.94	-478.52	897.46	-142.58	-151.86	-11.72	8
-801.76	-384.03	988.53	-104.19	-185.91	23.25	10
-776.12	-311.04	952.15	-75.59	-214.14	48.55	9
-590.58	-316.41	909.67	-69.31	-209.17	45.41	10
-556.15	-541.75	1079.83	-40.16	-205.23	26.25	8
-510.25	-278.32	851.56	2.01	-201.17	7.29	10
-551.27	-427.49	1010.01	-19.20	-180.57	-74.98	8
-799.32	-579.83	941.89	-14.04	-151.06	-74.65	11
-891.11	-579.35	937.01	-18.89	-227.60	-10.10	8
-792.72	-333.01	1059.81	-23.01	-260.41	9.09	8
-615.23	-259.77	1103.52	-45.78	-233.70	25.12	10
-622.07	-396.24	1115.48	-85.08	-226.78	50.63	8
-686.28	-358.15	1047.61	-89.29	-239.65	85.54	11
-651.12	-458.01	1071.04	-87.59	-277.40	65.98	10
-559.57	-383.06	1066.89	-58.72	-317.44	49.13	8
-509.03	-312.01	1053.96	-28.23	-331.63	-3.66	10
-347.90	-238.04	921.14	-22.03	-330.75	-37.60	9
-202.88	-231.69	929.44	-38.48	-254.18	-62.32	10
-383.54	-339.11	814.21	-54.90	-148.13	-70.31	8
-758.30	-227.05	861.33	-48.71	-102.08	-60.36	8
-871.83	-111.33	1039.31	-52.06	-193.73	14.89	10
-756.10	-344.73	1189.21	-9.49	-242.55	84.84	9
-485.60	-446.04	1244.38	29.63	-243.16	58.62	10
-526.37	-332.76	1058.59	63.02	-226.62	55.60	8
-544.43	-369.87	902.10	11.14	-239.99	63.05	10
-609.13	-510.25	1032.23	-35.55	-262.51	51.24	8
-291.50	-451.66	1272.95	-88.50	-266.72	34.09	11
-623.54	-389.89	1176.76	-102.02	-209.56	-4.36	8
-581.79	-478.27	1198.97	-79.90	-240.81	-0.58	10
-485.60	-638.18	1177.25	-46.66	-239.81	6.29	8
-326.90	-917.72	1156.98	86.00	-200.23	0.52	11
-568.36	-165.53	754.64	236.39	-200.84	13.79	8
-151.61	-211.67	749.02	226.50	-211.30	56.30	10
-372.56	108.15	1104.25	61.19	-91.67	69.46	8
-462.40	71.78	1223.39	101.20	-110.11	75.59	10
-543.95	-222.41	732.67	145.63	-132.60	63.87	9
-515.63	-76.17	735.60	62.81	-208.98	73.21	10
-409.91	-491.46	1095.21	-89.84	-217.35	132.48	8
-502.20	-290.77	1141.11	-93.84	-194.06	167.45	10
-351.07	-327.64	1054.44	-121.46	-185.67	171.54	8
-189.94	-280.76	1001.46	-167.42	-177.34	124.57	11
-239.99	-259.77	1044.68	-192.75	-122.53	52.70	10
-687.50	-260.01	1040.53	-175.66	-167.14	53.68	8
-565.92	-312.26	1008.54	-162.66	-200.93	68.42	10
-305.91	-365.23	1058.11	-154.27	-210.05	25.05	9
-281.49	-233.64	864.26	-88.62	-226.41	2.14	10
36.38	-233.89	1035.64	-126.50	-190.06	-4.82	8
-281.49	-469.48	1163.09	-118.56	-103.70	-59.30	10
-441.65	-489.75	1170.17	-89.29	-113.46	8.67	8
-474.12	-426.27	1158.94	-82.58	-152.47	64.64	11
-461.18	-409.91	1088.87	-85.60	-153.87	61.52	8
-486.08	-463.38	1020.26	-97.17	-139.92	48.58	10
-593.26	-525.15	990.97	-92.68	-121.98	17.73	8
-779.79	-597.17	1060.55	-66.50	-164.40	-8.12	11
-255.86	-368.65	957.03	23.90	-177.89	-21.33	8
-416.50	-361.08	969.48	112.98	-134.25	-37.78	10
-775.39	147.46	970.21	40.53	-278.56	-7.84	8
-536.62	-87.65	1209.96	-9.86	-333.01	21.36	10
-175.54	-296.14	1387.94	-22.09	-355.16	82.89	9
-117.92	-247.80	1296.39	-109.77	-292.88	41.90	10
-117.92	-742.92	1177.98	-133.82	-256.81	59.51	8
-211.43	-612.30	1006.59	-18.19	-257.81	75.10	10
22.71	-412.84	794.68	-4.30	-248.93	33.91	8
-48.34	-243.90	791.75	-54.57	-192.47	-0.70	11
-197.27	-508.30	942.14	-124.88	-113.86	-24.32	8
-762.45	-547.36	994.38	-43.91	-26.03	-50.17	8
-924.56	-533.20	1089.11	52.00	-71.81	-54.23	10
-1048.83	-340.58	1129.15	61.49	-199.83	-74.07	9
-498.29	-124.02	1328.13	47.61	-308.29	19.23	10
-106.45	-17.09	1185.30	20.72	-277.16	64.39	8
-301.76	-63.96	1171.14	-66.50	-247.22	20.08	10
-319.58	-403.81	1226.07	-104.46	-264.04	-13.89	8
-36.62	-474.37	1184.57	-98.45	-257.26	10.35	11
-23.19	-545.17	1134.03	-59.14	-205.51	31.89	8
22.46	-594.73	1180.91	4.49	-141.45	32.81	10
-287.84	-536.62	1070.56	14.28	-126.98	51.73	8
-187.01	-712.89	1144.04	54.87	-95.95	51.76	11
-762.21	-248.05	701.66	143.10	-80.26	25.51	8
-53.71	-557.37	828.37	73.79	-235.26	65.67	8
382.32	-343.99	1140.14	23.71	-68.76	94.36	10
-125.24	-214.60	1148.68	88.53	49.53	-3.72	8
-641.60	-8.79	1010.01	39.73	12.24	-27.01	11
-562.01	-335.69	897.46	-95.28	-90.21	8.15	8
-393.31	-572.75	913.09	-108.40	-148.38	22.95	8
-421.63	-569.34	867.68	-25.48	-181.70	-39.34	10
-229.74	-292.72	844.48	-61.74	-104.31	-42.02	8
-540.53	51.51	1143.07	-52.80	-15.99	-102.26	11
-687.50	-487.30	917.97	-18.95	-11.38	-107.88	8
-927.49	-360.11	683.11	28.50	-36.56	-18.77	10
-1063.23	60.06	940.67	22.16	-124.91	42.14	8
-693.36	505.13	1139.89	-93.38	-221.77	127.69	8
-236.82	-217.53	1032.71	-14.89	-162.35	118.56	11
-284.91	-268.55	950.93	12.82	-146.27	94.94	10
-331.05	-284.42	1073.24	29.54	-182.68	41.50	8
-10.50	-304.20	1026.61	43.91	-188.72	39.58	10
-552.49	-64.70	585.45	63.42	-78.22	19.81	9
-610.84	-116.21	688.72	-58.78	-107.76	-3.23	8
-717.29	-333.98	856.69	-123.99	-196.99	60.39	10
-447.75	-93.99	1262.94	-115.39	-199.28	91.19	8
-727.54	-460.69	1082.28	-115.30	-95.98	6.50	10
-750.49	-456.30	823.00	-111.79	-119.96	113.56	9
-861.82	-432.13	866.70	-123.87	-159.45	138.43	10
-814.21	-162.84	1070.80	-93.48	-242.83	147.49	8
-528.08	-53.71	1100.83	-105.83	-316.96	169.19	10
-216.80	-122.80	1047.36	-102.66	-282.10	130.68	11
-489.99	-275.39	1135.01	-98.11	-266.82	116.97	8
-253.91	-188.23	1141.60	-86.03	-266.14	89.11	10
-197.02	-298.10	1319.58	-88.17	-227.75	21.88	8
-158.94	-571.04	1139.40	-48.77	-227.45	-5.19	10
4.39	-754.15	999.51	-38.85	-220.18	35.80	9
39.31	-760.01	907.23	-13.34	-111.57	85.63	10
-653.81	-503.66	666.99	-58.78	-145.42	-21.88	8
-628.66	-434.08	959.96	-56.49	-256.26	-17.46	8
-840.82	-416.02	1134.28	-2.23	-206.30	-17.79	10
-625.98	-222.17	980.47	2.62	-318.42	91.22	9
-72.75	-130.62	1156.01	-42.85	-305.39	186.58	10
-116.70	-204.83	1246.34	-21.70	-214.97	108.92	8
-275.39	-362.79	1196.78	47.45	-258.06	57.01	10
183.11	-93.75	1087.16	62.16	-337.25	24.84	8
309.08	-413.57	1136.23	72.36	-235.84	-30.18	11
-203.61	-307.86	983.15	91.52	-99.91	-29.45	8
-185.06	-142.58	843.02	36.65	-61.16	-6.68	10
-291.75	-131.84	907.71	-44.07	-66.04	-1.07	8
-843.51	-84.96	994.87	-88.41	-116.00	25.70	9
-787.35	45.90	1270.02	-114.47	-222.11	34.24	10
-604.00	-499.02	1279.79	-157.87	-317.11	-11.32	8
-170.65	-531.49	1063.23	-111.08	-328.67	111.42	10
12.45	-437.01	945.31	-103.42	-295.93	128.60	8
-154.79	-474.12	966.80	-108.22	-216.13	23.56	11
-299.07	-519.29	948.97	-90.97	-186.19	-51.79	8
-256.84	-470.95	1031.49	-78.12	-202.36	-54.93	10
-101.07	-463.38	1146.73	-73.49	-229.92	-0.12	8
103.76	-554.44	1101.07	-45.90	-242.58	57.16	11
-63.23	-455.32	1026.86	24.05	-207.46	-9.22	8
15.63	-327.64	1059.81	40.13	-165.65	-52.00	10
-309.08	-194.09	1057.86	34.94	-135.13	-26.28	8
-294.92	6.59	997.07	-51.61	-170.56	-7.48	10
-224.85	-295.17	1057.37	-85.94	-167.48	0.00	9
-91.06	-208.74	1013.43	-59.78	-171.45	37.96	10
-181.88	-75.44	1041.26	-60.70	-127.01	-28.17	8
-325.93	-323.24	1258.30	-123.50	-121.86	-69.67	8
-342.29	-457.03	1237.30	-77.61	-94.79	-74.25	10
-475.59	-424.32	1066.41	-74.49	-99.43	-57.37	11
-315.67	-397.71	1118.16	-58.62	-135.83	1.31	8
-370.12	-382.32	873.54	-7.69	-153.29	-18.37	10
-656.98	-434.33	1011.23	-42.57	-191.25	13.67	8
-498.54	-426.51	1107.67	-15.44	-270.42	75.87	8
-366.46	-293.95	1088.62	-2.62	-290.41	22.89	11
-227.54	-237.55	1171.63	-49.50	-296.11	13.24	8
95.21	-333.74	1233.64	-85.11	-273.53	24.35	10
-91.06	-446.53	1059.57	-93.84	-180.33	37.96	8
-168.70	-521.97	1075.44	-57.56	-181.82	83.28	11
-157.23	-424.07	1021.97	-38.51	-168.85	130.19	8
-118.90	-50.78	784.18	9.22	-146.73	122.77	10
-47.85	66.16	805.91	-2.14	-105.93	55.18	8
-189.45	-281.74	1260.25	9.31	-87.43	42.05	10
-34.91	-154.30	1371.58	64.97	-73.85	-0.12	9
-424.56	-195.07	1126.71	-5.68	-11.90	-88.47	8
-541.26	-738.53	1148.93	-116.42	-65.00	-58.56	10
-587.89	-699.46	1137.94	-42.85	-79.19	1.07	8
-494.14	-486.57	977.54	-22.74	-108.28	-9.40	11
-383.06	-243.41	899.17	-51.70	-108.70	-3.78	8
-440.19	-452.88	1100.59	-108.83	-137.39	16.78	8
-303.22	-530.03	1036.38	-118.35	-198.03	62.47	10
-114.01	-462.65	1076.42	-107.42	-211.61	116.82	10
-123.29	-514.65	1105.47	-117.22	-161.29	140.59	9
-366.21	-503.66	1044.19	-70.68	-189.09	179.05	10
-535.89	-497.56	872.80	-62.53	-303.22	210.78	10
-246.83	-325.93	1073.00	-14.13	-293.95	211.79	8
141.11	146.97	1252.20	27.83	-246.19	136.38	10
115.72	83.25	1362.30	-13.95	-131.13	50.87	9
254.64	-262.70	1281.49	11.20	-33.39	-65.70	10
68.85	-617.43	1165.77	-71.59	71.35	-119.57	8
-428.47	-585.21	1048.58	-104.10	96.13	-99.43	10
-1118.41	-736.33	784.18	-69.12	-12.24	-106.14	9
-692.63	-641.36	890.63	-112.76	-138.85	-153.59	10
-849.12	-591.31	1074.71	-74.86	-146.94	-80.60	8
-666.02	-165.77	1199.95	-23.83	-119.05	-0.12	10
-650.15	-63.72	1320.56	-4.09	-202.79	73.18	8
-82.76	-197.27	1127.20	27.68	-229.13	81.24	11
-70.80	-363.28	1123.29	68.36	-216.49	104.49	8
-437.74	-345.46	1196.29	76.35	-196.56	108.64	10
-691.65	-347.41	1286.87	40.04	-236.42	138.28	8
-602.05	-364.75	1308.59	-55.36	-293.43	154.72	10
-89.60	-649.17	1269.29	-117.19	-314.85	115.66	9
-41.75	-617.19	1157.47	-142.00	-243.16	45.29	10
-240.97	-541.26	971.92	-110.53	-230.56	-17.06	8
-100.34	-416.99	729.49	-58.29	-259.61	-165.07	10
-210.45	-762.70	842.29	50.69	-203.80	-205.47	9
-237.55	-131.84	846.19	117.86	-185.36	-190.00	10
-521.24	-4.88	1061.52	47.94	-77.12	-131.59	10
-1080.08	-650.88	1192.14	-67.20	-153.96	-56.40	8
-346.92	-607.42	1036.38	-79.50	-326.75	21.06	10
-295.41	-622.80	1226.32	-76.23	-296.72	44.31	9
-90.82	-562.74	1209.23	0.00	-290.34	126.83	10
54.44	-408.45	989.01	61.89	-242.71	96.13	8
-312.26	831.30	1227.54	73.12	-225.25	89.94	8
-539.06	-302.73	1051.03	-28.05	-277.86	85.63	11
-310.30	-288.82	1040.53	36.10	-319.67	124.02	8
-376.95	-255.37	959.96	57.83	-346.31	129.64	10
250.73	-579.83	1148.93	56.73	-364.01	83.19	8
260.25	-265.14	1136.23	70.98	-246.12	13.76	10
70.56	51.27	733.40	77.42	-238.65	-14.89	9
18.80	-74.95	853.52	19.04	-246.00	-37.75	10
103.03	-131.59	1005.62	-5.25	-199.62	-20.63	8
-227.05	-278.08	847.66	-92.35	-43.24	-24.17	10
-645.75	-442.14	1061.04	-154.08	-103.70	-66.77	8
-516.11	-608.64	1329.83	-187.77	-224.67	29.24	11
-201.90	-491.21	1341.31	-193.18	-239.29	71.47	8
-331.54	-529.54	1329.35	-186.04	-211.43	86.09	10
-14.65	-635.99	1122.56	-147.00	-260.53	103.12	8
388.67	-624.27	878.66	-98.79	-228.88	52.43	11
23.44	-331.54	653.08	-23.13	-262.18	9.00	8
100.34	-245.36	813.96	12.97	-310.27	100.31	10
-228.27	272.22	1141.60	-59.27	-212.04	123.99	8
-545.65	139.65	1244.87	-114.81	-216.71	95.03	10
-107.67	-539.06	1280.03	-136.90	-281.13	68.66	9
160.64	-627.93	1230.22	-81.79	-260.96	61.13	10
401.61	-558.11	1058.84	-83.13	-205.81	36.53	8
81.79	-423.58	942.63	-118.93	-124.27	-11.87	10
-5.13	-370.61	904.05	-119.17	-151.25	-34.00	8
-73.97	-634.28	1107.42	-113.37	-171.66	-46.20	11
262.70	-537.11	1157.71	-38.88	-135.16	-59.39	8
-111.82	-310.30	1310.06	4.39	-26.25	-10.44	10
-685.55	-374.02	1254.88	38.30	-61.71	23.22	8
-847.41	-398.19	1279.30	47.61	-179.90	70.25	11
-692.14	-304.44	1071.78	10.47	-323.88	70.98	8
273.68	-511.23	759.77	-52.49	-311.16	-0.64	10
538.33	-636.47	738.28	-43.37	-241.39	-3.17	8
336.43	-339.36	1019.53	51.94	-169.71	17.79	10
118.16	24.41	1462.16	11.08	-115.05	-16.20	9
-31.74	-271.24	1465.58	-52.98	-90.15	-25.27	8
-146.24	-284.67	1286.13	-27.89	-108.55	56.88	10
145.02	-460.69	1372.80	-38.24	-20.05	56.43	8
-196.04	-489.75	1394.53	-72.02	-3.08	34.42	10
-175.29	-653.81	1269.04	-104.55	-14.74	29.88	9
-120.61	-626.95	873.78	-97.69	-51.30	11.57	10
-168.21	-682.62	1065.92	-159.12	-74.49	15.99	8
-43.95	-677.49	1177.49	-114.47	-52.92	73.76	10
-337.89	-444.82	1043.46	-69.21	-89.23	154.11	9
-225.34	-412.35	937.01	-92.68	-123.96	168.88	10
-208.50	-431.40	979.98	-99.03	-144.17	103.79	8
227.78	-295.65	1118.90	-81.82	-164.09	25.85	10
189.45	-296.63	1214.11	-64.33	-51.79	-68.94	8
-60.06	-489.26	1211.18	-48.16	12.91	-55.33	11
-173.83	-481.45	1145.02	-15.78	6.41	-40.71	8
-419.92	-473.63	1030.27	-16.72	6.62	-36.74	8
-568.12	-485.84	1044.92	-5.00	-5.40	-15.56	10
-483.64	-546.39	1101.81	-0.55	0.27	-4.52	8
-716.80	-617.92	1190.67	13.55	-1.62	-31.83	9
-638.92	-463.38	1145.26	0.70	-67.93	-42.30	10
-271.73	-555.66	948.24	-23.19	-44.92	-58.32	8
-882.57	-604.74	881.84	-29.91	-73.91	-76.08	10
-946.04	-416.26	933.59	20.23	-134.92	3.78	9
-667.97	-425.29	1293.70	56.88	-201.20	12.48	8
-578.37	-288.82	1252.69	130.10	-243.90	15.35	10
-166.50	-197.27	1318.12	96.59	-283.81	19.59	8
217.29	-318.36	1277.59	9.70	-293.00	36.83	10
152.34	-362.79	1192.14	-41.84	-210.48	84.93	9
-22.95	-612.79	1266.11	-71.08	-128.48	80.99	10
-656.98	-542.72	1045.41	-29.30	-110.99	15.32	8
-805.42	-676.51	749.02	-111.27	-252.23	79.59	10
-375.00	-353.76	1392.09	-101.93	-137.70	-49.19	8
-869.87	-654.54	855.96	-94.48	-43.55	-121.19	11
-789.31	-906.25	940.92	5.80	-60.76	-86.85	10
-919.92	-390.14	962.40	118.93	-120.64	-58.65	8
-624.27	-199.46	1038.82	93.60	-215.24	-46.60	8
-281.25	-234.13	1129.15	-19.07	-181.09	-34.45	11
-376.46	-370.36	1112.55	-61.58	-136.57	-50.72	8
-484.13	-538.33	1000.98	-26.95	-142.91	-45.90	10
-1140.38	149.41	1521.00	-7.20	-188.96	39.52	8
-401.37	-151.86	1031.49	4.24	-273.83	204.35	10
-728.27	104.00	254.39	-212.22	-142.85	172.91	11
-1210.69	-1516.85	926.03	-293.37	-256.99	117.34	8
-258.30	-717.04	1333.74	-28.84	-516.94	175.96	10
613.04	146.00	1522.71	-7.32	-477.78	124.42	8
744.63	-92.29	1282.47	-30.52	-319.34	45.14	11
305.42	-407.71	1307.37	-43.58	-265.01	-1.25	8
-352.78	-195.56	1285.89	-22.06	-189.12	21.51	10
-603.27	-399.17	1012.21	-37.72	-194.09	51.27	8
-316.41	-382.57	951.17	-83.92	-203.34	16.14	10
82.28	-548.34	1073.49	-148.19	-217.41	-61.83	9
438.96	-653.81	1138.43	-145.48	-165.13	-78.28	10
491.70	-773.93	1108.40	-79.19	7.72	-72.60	8
-271.73	-836.67	992.19	-31.56	80.23	-64.79	10
-1231.93	-599.61	954.35	24.08	66.99	33.72	8
-953.86	-142.58	1322.02	115.75	-148.13	104.19	11
-315.43	-136.23	1209.47	6.47	-237.49	16.17	8
-293.70	-220.70	1050.78	-159.73	-217.56	-5.43	10
-156.49	-338.13	1162.84	-226.50	-218.51	22.58	8
-503.66	-536.38	1170.65	-106.78	-153.99	60.58	11
-677.73	-467.29	1225.83	-47.55	-189.21	63.54	8
-19.78	-315.67	1196.04	21.18	-261.93	-18.86	10
-27.59	-655.76	1050.29	-32.14	-214.02	-25.79	8
-469.73	-880.13	1129.64	25.82	-157.71	130.19	10
-749.02	-386.72	1129.64	115.66	-180.36	205.96	9
-664.31	-459.96	1291.50	32.07	-252.62	112.55	10
-481.93	-552.98	1368.90	32.01	-323.88	18.01	10
17.58	-331.05	1341.55	41.50	-344.02	15.35	8
371.09	-290.04	1159.42	31.04	-365.88	15.08	11
387.94	-188.72	887.21	-29.75	-237.98	6.01	8
-150.88	-157.47	801.27	-111.39	-6.01	16.14	8
-609.13	-367.92	914.55	-148.65	53.16	23.99	10
-949.71	-805.66	1073.00	-102.08	-20.72	-17.91	8
-857.67	-708.74	1180.18	-62.65	-59.81	-65.89	11
-701.17	-346.92	1177.00	-24.38	-156.56	-126.92	8
-504.88	-412.35	1197.75	-25.73	-248.75	-44.34	10
-1477.54	-575.93	1296.14	31.95	-370.73	-94.21	8
125.73	-374.02	1145.26	146.06	-678.99	-3.36	10
383.06	5.62	845.70	47.12	-426.15	36.87	11
38.82	-410.16	823.49	12.18	-318.60	12.79	8
513.67	-571.78	1008.06	1.10	-298.92	-17.46	8
472.66	-286.87	1331.05	78.89	-154.79	-137.39	10
451.42	-251.46	1286.13	126.04	-52.37	-178.01	8
88.13	-120.36	1090.82	119.69	112.76	-159.21	11
-686.28	-334.96	531.49	100.40	143.25	-117.22	8
-963.13	-418.95	667.97	-28.05	50.87	15.11	10
-1327.64	-414.79	836.91	-43.46	-53.22	74.43	8
-729.98	-388.92	1115.97	-34.88	-219.18	168.79	11
-363.28	-173.10	1144.29	-56.12	-256.41	173.43	8
-147.46	-117.92	1255.37	-98.14	-225.65	194.37	10
18.55	-197.02	1053.22	-92.01	-176.39	81.09	10
-258.54	-347.41	907.71	-121.00	-131.29	6.29	8
-373.05	-468.51	919.43	-107.06	-198.67	32.01	9
-313.48	-556.40	980.22	-76.78	-200.62	67.38	10
-602.29	-603.03	1151.86	-13.73	-179.26	134.06	8
-749.76	-246.58	1145.51	35.03	-225.31	152.80	10
-411.87	-185.79	1006.84	-29.63	-306.40	165.31	11
29.30	-561.28	996.09	-132.84	-363.37	166.08	8
500.49	-523.19	932.13	-134.03	-312.50	197.72	10
549.32	-347.41	851.32	-120.94	-210.63	148.56	8
263.67	-418.70	1055.18	-128.69	-176.85	155.09	10
51.03	-440.43	1177.73	-100.95	-163.79	163.91	9
-259.52	-320.31	1141.36	-75.81	-194.27	132.51	10
-48.58	-416.02	1190.43	-76.02	-224.98	127.99	10
-96.68	-429.69	1235.35	-42.57	-147.37	85.42	8
-13.92	-446.53	1279.30	-79.68	-132.75	20.26	11
137.45	-507.81	1373.78	-66.28	-81.91	-7.08	8
56.15	-443.85	1198.49	-80.96	-7.60	-14.25	8
-165.77	-536.87	1099.37	-87.62	9.74	-26.03	10
-355.71	-638.67	1096.19	-63.02	3.14	-55.76	8
-618.16	-262.21	1041.26	7.78	-43.82	12.60	11
-351.81	-157.23	1100.10	-18.40	-129.67	72.45	8
-291.26	-277.83	1086.18	-66.07	-154.48	29.72	10
-45.41	-212.40	1065.43	-49.22	-117.89	3.14	8
-290.77	-352.78	1238.53	-81.48	-118.23	38.67	8
71.29	-429.44	1266.11	-72.78	-165.44	112.92	11
-158.94	-430.42	1076.17	-55.15	-86.33	35.10	10
-399.90	-466.31	1165.28	-64.09	-83.47	31.62	8
-370.36	-496.09	1299.32	-90.09	-143.34	45.17	8
-510.25	-406.49	1247.07	-127.23	-205.63	61.65	10
-251.71	-572.75	1270.02	-132.69	-209.75	73.70	11
-212.89	-679.93	1231.20	-132.42	-162.35	55.21	8
-122.31	-542.72	1152.83	-119.17	-139.95	7.14	10
-365.97	-671.14	1277.34	-115.20	-107.33	-30.30	8
-393.55	-608.40	1079.35	-86.70	-140.72	-38.15	11
-768.31	-541.75	1040.77	-16.57	-136.44	-3.72	8
-863.53	-718.99	1198.97	100.04	-227.20	22.92	10
-581.79	-517.58	1208.25	210.24	-311.34	59.08	8
182.37	-155.03	1138.67	171.42	-305.82	58.44	10
359.86	-578.37	991.70	67.23	-260.89	23.01	11
-121.58	-701.90	1114.50	-73.79	-171.78	45.90	8
-356.69	-686.28	1310.55	-88.96	-178.01	36.99	8
-402.10	-555.91	1200.44	-65.43	-180.91	-13.98	10
-408.20	-719.24	1319.09	-82.21	-183.90	5.55	11
-425.54	-582.52	1376.95	-71.66	-231.38	17.67	8
-326.17	-573.24	1382.57	-41.99	-264.01	28.90	10
-171.39	-361.08	1226.32	15.35	-328.89	65.28	8
93.02	-317.87	1070.31	-19.93	-340.58	42.48	10
275.39	-294.92	824.95	-36.71	-265.93	3.30	9
191.16	-245.12	743.16	-29.17	-146.91	-18.98	8
-116.21	-455.08	758.06	-6.56	-93.72	37.75	10
-184.08	-565.19	827.64	9.37	-44.68	54.50	8
-787.84	-548.10	966.31	36.62	-11.08	-38.67	10
-501.46	-363.28	1454.35	35.06	-216.19	-38.09	9
-53.47	-81.79	1364.26	64.12	-259.06	14.56	8
-190.43	-121.09	1305.42	26.34	-242.03	20.42	10
-283.69	-363.53	1117.92	2.17	-282.84	49.77	8
193.12	-422.61	1135.25	-40.01	-328.70	103.58	11
9.03	-325.20	1098.63	-64.30	-248.44	136.20	8
-209.23	-353.03	993.41	-47.45	-248.17	109.10	10
270.26	-103.27	1069.58	-0.67	-272.00	92.07	8
309.57	-154.79	1110.35	13.79	-188.81	27.83	10
284.91	-252.93	1134.52	25.09	-130.98	42.91	9
190.19	-284.42	1373.29	15.47	-42.63	-23.47	10
-65.43	-537.84	1424.07	-4.52	18.16	-110.08	8
-477.05	-643.80	1153.56	-23.01	-12.91	-69.24	10
-343.02	-849.37	1314.94	-100.16	-97.69	9.49	8
-211.91	-685.55	1187.74	-47.45	-87.77	-28.08	9
-434.81	-509.03	1066.65	-50.14	-91.43	-22.16	10
-513.92	-250.00	929.69	-64.73	-130.83	58.04	8
-241.21	-611.82	829.59	-125.49	-195.92	126.46	10
-191.41	-705.81	729.25	-22.58	-190.95	162.90	9
-136.23	-431.15	692.63	38.64	-228.76	183.17	10
38.57	-88.13	1230.96	-40.25	-223.63	173.37	10
-302.49	308.11	1564.94	-12.82	-205.54	-12.45	8
-230.22	-23.93	1560.06	-32.65	-293.88	17.58	10
493.16	-278.56	1250.49	28.44	-247.62	46.97	9
56.40	-256.10	1035.40	50.75	-100.86	-4.91	8
-205.81	-323.49	1111.82	-36.99	-65.52	-42.91	10
-218.75	-391.36	1108.64	-40.19	-109.10	-36.29	8
-43.21	-300.29	1010.25	20.72	-135.56	-43.15	10
-137.21	-253.66	739.99	-58.41	-122.22	-35.92	9
-382.08	-465.09	1155.03	-209.11	-120.27	20.17	10
-329.35	-572.51	1208.25	-205.11	-121.73	4.85	8
-547.36	-702.64	1106.93	-163.67	-154.05	-69.06	10
-42.48	-604.74	1097.41	-180.39	-197.27	-68.48	9
-232.67	-659.42	1125.24	-118.26	-133.09	-55.11	10
-419.43	-642.82	1082.76	-1.13	-147.03	-2.81	10
-566.41	-410.89	1035.40	81.30	-197.91	2.90	8
-294.92	-236.08	1300.78	134.67	-247.25	-11.26	8
-47.85	-275.88	1118.41	146.73	-258.39	65.58	11
-115.48	-425.29	1379.88	107.21	-263.06	112.09	10
-16.36	-214.11	1402.83	23.93	-243.53	102.48	8
-313.48	-637.94	1307.37	-126.89	-223.39	118.68	10
-299.56	-914.79	1366.21	-86.46	-293.30	170.75	9
-109.86	-456.05	1040.28	-69.31	-313.26	179.75	10
290.77	-442.14	999.27	-43.12	-294.83	142.82	10
363.04	-153.56	743.41	-24.81	-185.97	97.99	8
117.92	-392.82	683.84	-76.75	-67.32	-7.29	10
-123.78	-374.27	791.50	-58.04	-26.98	-162.08	9
-166.50	-572.75	1306.40	-23.19	-114.69	-114.20	8
47.36	-600.83	1521.73	51.64	-182.50	78.64	10
287.11	-105.96	1321.04	40.28	-70.68	61.46	8
-304.69	-232.91	1225.83	-17.40	-38.60	15.93	10
-308.11	-491.94	1153.81	-94.06	-100.01	4.03	9
-222.66	-410.40	968.51	-88.50	-137.97	14.31	10
-377.44	-471.44	867.68	-21.85	-139.16	-2.38	8
-464.11	-547.61	871.83	66.62	-194.09	1.71	10
-348.88	-351.07	1155.27	106.17	-189.06	23.86	9
-687.01	3.66	1117.92	115.97	-230.65	76.32	8
-236.82	-296.63	1021.48	-6.81	-349.15	100.34	10
392.33	-444.82	1037.84	-113.40	-281.71	81.79	8
222.90	-455.81	1145.26	-152.47	-116.21	-57.37	10
-176.27	-399.90	1237.06	-112.82	-71.59	-176.18	11
-221.44	-247.31	1047.12	-60.15	-74.65	-177.67	8
-428.22	-388.92	1044.92	-26.40	-81.70	-147.49	10
-562.99	-316.65	1057.13	4.12	-118.35	-96.50	8
-522.95	-322.51	1270.02	23.38	-164.46	-26.37	11
-416.75	-189.70	1165.53	-0.70	-253.91	30.91	8
-223.39	-571.78	1162.11	-131.99	-295.59	78.34	10
41.02	-877.44	1312.99	-93.63	-269.35	75.44	8
-40.53	-554.20	1209.96	-48.83	-187.93	131.84	10
-168.46	-536.13	1245.85	-40.37	-198.06	128.45	9
279.79	-708.50	1242.43	-15.63	-213.99	95.83	10
249.27	-580.81	1044.19	16.48	-161.32	112.43	8
161.62	-484.62	1045.90	-15.05	-161.07	169.80	10
229.00	-195.31	1102.78	20.60	-88.13	156.80	8
-182.13	-290.53	1170.90	9.70	-6.99	89.69	11
-316.16	-218.02	1114.26	9.34	-11.57	49.47	8
-479.98	-139.89	990.48	3.36	-41.35	36.19	10
-472.17	-239.99	857.67	-70.31	-150.27	4.18	8
-69.58	-522.95	1002.93	-91.98	-209.96	35.68	8
-46.39	-415.04	1048.58	-68.97	-170.56	55.63	11
-35.16	-144.04	1008.54	-54.69	-60.61	-33.66	8
-417.72	-311.04	1107.91	-63.20	-48.31	-82.95	10
-375.49	-513.18	1189.45	-39.22	-86.12	-77.64	8
-494.38	-372.80	1094.97	-43.82	-83.22	-25.82	11
-479.00	-498.54	1056.15	-73.30	-117.34	-11.05	8
-367.68	-502.69	1083.98	-30.06	-151.89	-6.56	10
-266.85	-315.67	1109.86	10.38	-178.22	0.55	8
-229.49	-284.42	1284.67	22.86	-185.00	5.04	10
-212.16	-133.30	1248.29	1.34	-192.78	64.73	9
-240.72	-355.22	1257.32	-47.97	-220.43	47.30	8
-269.53	-555.66	1227.05	9.74	-229.55	56.03	10
154.54	-468.26	1165.77	-23.04	-202.51	63.42	8
4.88	-614.75	1159.67	-80.75	-106.05	-7.48	11
-306.15	-667.24	1145.26	-72.57	-100.95	-31.22	8
-705.57	-538.09	1091.06	-55.88	-179.26	1.59	10
-310.55	-707.76	1207.28	-53.19	-319.03	25.54	8
-50.05	-360.60	957.28	-6.87	-280.88	32.14	10
-49.80	-68.12	890.63	-24.93	-179.38	26.73	9
-211.18	75.68	791.26	-96.19	-114.44	-4.00	8
-362.06	-317.38	1047.61	-88.59	-90.36	-34.30	10
-646.73	-440.92	1128.42	-45.72	-97.81	-53.16	8
-463.62	-336.91	1115.48	12.63	-192.05	-38.21	10
-363.28	-340.33	1280.03	-7.54	-250.67	-68.15	9
-88.38	-196.78	1239.75	-35.34	-267.43	-4.58	10
-137.94	-143.55	1258.79	-102.42	-212.89	32.50	8
-598.39	-386.72	1194.34	-101.90	-256.71	47.33	10
-159.18	-630.37	1149.90	-97.02	-341.71	84.35	8
110.35	-534.18	1078.13	-51.76	-322.69	114.99	11
310.30	-424.32	1007.57	-59.27	-248.47	112.18	8
-32.71	-443.85	1107.18	-52.46	-199.13	100.07	10
-8.06	-397.46	1155.76	-13.46	-203.77	101.56	10
73.00	-341.31	1204.35	8.09	-147.55	57.74	9
-75.68	-320.31	1245.61	12.79	-110.75	57.86	8
56.40	-290.77	1255.62	18.37	-51.18	21.91	10
-603.03	-430.42	1013.43	-40.28	-51.82	-27.22	8
199.46	-671.88	1113.77	-58.17	-143.71	-15.87	10
167.72	-388.43	940.43	0.06	49.07	-45.47	9
-312.50	-474.61	983.64	27.77	138.64	-84.99	8
-906.49	-239.99	864.50	51.67	61.49	-86.79	10
-647.95	-256.10	742.68	-13.00	-58.56	-67.08	8
-288.09	-573.00	963.13	-19.32	-152.04	-28.44	11
-174.32	-391.11	1099.37	40.65	-173.49	7.69	8
-174.56	-261.47	1143.80	51.36	-146.27	56.85	10
-391.60	-305.42	1219.73	46.26	-122.19	52.52	8
-545.65	-483.15	1124.02	18.28	-97.26	26.49	10
-670.41	-300.05	945.56	15.50	-126.50	44.62	9
-632.81	88.13	917.48	-11.41	-199.13	94.36	8
-726.32	-71.04	1030.76	-52.06	-234.99	115.84	10
-572.02	-40.04	1022.71	-50.35	-310.49	133.21	8
-134.77	-191.16	1064.21	-36.65	-317.14	136.14	10
-143.80	-67.63	1086.67	-58.56	-271.09	108.46	9
-12.94	-256.84	1327.39	-110.17	-213.93	20.72	10
-96.68	-401.86	1258.54	-89.87	-173.40	8.12	10
52.73	-400.63	1176.51	-78.80	-178.22	37.90	8
86.43	-423.34	1114.75	-17.64	-92.62	12.73	8
-134.28	-395.51	989.50	-24.14	-66.89	-67.14	11
-444.58	-302.49	988.77	-47.00	-90.64	-62.10	8
-430.91	-463.87	847.17	-47.97	-173.65	24.17	10
-191.41	-562.99	942.14	-52.64	-186.68	96.68	8
-830.08	-548.10	967.04	-41.87	-181.12	104.37	9
-698.24	-518.31	1010.50	-16.11	-256.77	77.73	10
-393.80	-362.06	1064.45	-36.87	-273.38	61.43	10
-142.09	-218.99	1149.17	-85.39	-300.99	79.41	8
125.98	-298.83	1395.26	-206.76	-298.89	143.65	10
167.24	-596.92	1153.08	-157.47	-210.66	131.29	9
-127.69	-638.92	1042.72	-69.82	-119.96	136.20	10
-67.63	-333.74	1047.12	-29.39	-134.06	124.57	8
-183.59	-606.45	992.43	-22.46	-122.89	37.72	10
34.42	-526.12	793.21	9.34	-164.67	42.76	9
269.29	-166.26	1141.11	12.18	-104.98	13.28	10
-501.71	-106.20	1377.93	-45.87	-20.17	-46.69	8
-324.22	-453.61	1323.49	-130.31	-153.84	60.94	10
-150.88	-355.96	1290.28	-73.36	-116.58	61.37	8
-815.92	-285.40	968.26	-64.76	-48.80	-69.46	11
-698.49	-494.14	1089.84	-99.21	-163.06	-43.30	8
-377.69	-434.08	1195.07	-91.37	-178.13	-12.70	10
-279.30	-580.57	1335.69	-81.51	-207.18	-15.56	8
-182.62	-780.27	1324.46	-43.52	-200.96	-26.64	10
-393.55	-651.12	1207.03	-12.85	-160.03	-32.44	9
-868.41	-711.18	969.73	43.58	-128.85	-32.99	10
-716.80	-278.32	867.68	146.06	-188.32	27.22	8
-271.24	-108.89	830.08	66.71	-172.64	10.53	10
-274.66	-272.22	1024.66	19.47	-144.32	-14.50	9
-464.11	-254.39	1220.70	-10.19	-261.47	-68.76	10
-281.98	-535.16	1407.47	-57.10	-410.71	-46.17	8
-7.08	-539.55	1429.93	-88.59	-417.45	47.15	10
106.20	-613.77	1348.39	-139.22	-312.26	76.42	8
89.11	-687.50	1377.44	-123.81	-217.83	90.55	11
-194.09	-552.98	1190.43	-36.93	-271.76	91.25	8
-244.14	-413.82	1012.45	16.24	-318.66	93.51	10
142.33	-99.61	845.95	-5.19	-347.14	107.94	8
89.11	-275.63	1017.82	-50.26	-237.37	102.45	10
72.27	-355.47	1010.99	-95.61	-174.74	65.22	9
56.15	-611.57	1015.87	-114.04	-128.75	-0.27	10
-94.24	-640.63	1013.43	-114.35	-109.31	-31.16	8
-94.73	-802.98	942.63	-94.88	-100.43	-40.28	10
-282.71	-707.76	1285.40	-14.01	-87.65	-67.84	9
-332.03	-269.04	1430.66	41.02	-125.15	-4.09	10
-352.29	-354.25	1235.84	13.82	-183.90	13.09	8
-238.77	-384.03	1093.26	-32.65	-244.38	7.17	10
-178.22	-377.44	1009.03	-47.55	-276.73	24.87	8
-72.75	-385.74	995.36	-48.13	-220.55	25.36	11
-401.37	-316.89	1077.39	-35.22	-218.08	22.71	8
-353.03	-308.11	1075.20	-46.78	-305.30	58.23	8
50.29	-474.12	1217.29	-90.55	-358.49	59.63	10
265.87	-300.05	1022.46	-74.37	-337.16	69.09	8
302.73	-278.08	979.00	-89.97	-267.55	31.86	11
82.03	-525.88	1104.49	18.43	-226.72	45.04	8
63.48	-201.17	952.88	78.09	-209.81	60.55	10
401.86	99.85	890.87	72.69	-148.53	-8.85	8
-30.03	-444.34	1226.81	-5.13	-49.47	-26.25	11
44.43	-347.17	1196.78	15.84	-73.36	14.22	8
-152.59	-338.62	1197.02	-2.78	-47.03	-2.38	8
-286.13	-462.40	1309.57	-18.37	-82.76	1.59	10
225.10	-324.95	1401.86	-42.05	-34.85	-57.71	8
-378.91	-748.78	1545.41	-100.49	86.61	-56.73	9
-519.29	-548.10	1065.92	-74.22	2.59	-20.45	10
-281.49	-571.53	955.57	-51.73	-63.66	-97.26	8
-422.61	-513.92	937.01	-46.75	-85.85	-91.89	10
-524.90	-272.22	961.43	-15.26	-155.98	70.28	8
-261.23	-400.63	1166.75	17.97	-249.66	142.49	11
-111.33	-237.06	1156.01	43.91	-218.17	122.53	8
-77.64	-402.59	1215.82	17.30	-237.98	51.33	10
-30.03	-417.24	1186.28	-19.81	-258.45	67.41	8
158.45	-461.91	1189.70	-32.62	-249.27	84.23	11
106.20	-314.45	1062.99	-57.92	-191.96	90.73	8
70.31	-569.09	897.46	-101.29	-168.49	72.91	10
181.15	-648.93	1054.93	-115.51	-168.49	94.54	8
122.80	-444.34	1048.10	-76.08	-117.03	124.33	10
31.98	-249.51	1158.45	-40.19	-51.12	79.25	9
-184.57	-265.87	1035.16	-18.83	6.04	0.37	10
-665.77	-410.16	960.45	8.67	10.71	-6.62	8
-1255.86	-391.60	1182.37	56.27	-4.94	57.43	8
-597.41	-44.43	1090.09	50.66	-188.45	45.78	10
72.27	-230.22	1035.64	-32.81	-230.04	-13.92	9
222.41	-223.14	1083.50	-31.86	-226.14	-54.41	10
203.13	-407.96	1247.31	-20.94	-189.39	-34.91	8
-154.05	-316.16	1430.91	12.18	-104.19	5.04	10
-695.80	-407.96	1275.39	-18.65	-101.59	52.83	9
-720.70	-330.08	1016.85	-51.64	-221.83	184.57	10
-130.13	-590.33	681.15	-114.38	-311.95	240.05	8
243.16	-851.07	573.49	-113.98	-325.65	148.93	10
228.52	-871.83	576.66	-65.61	-297.64	108.64	8
-2.20	-783.45	583.98	-32.01	-296.17	116.97	11
306.88	-397.22	981.45	88.75	-227.45	115.17	8
-153.32	1254.64	1250.00	59.27	-93.11	25.54	10
-473.14	-198.00	1617.68	-218.26	-97.60	102.05	8
-86.18	-208.50	1192.14	-81.18	-214.78	1.13	10
284.18	-348.14	1129.39	-12.39	-218.17	-43.30	9
456.30	-635.01	1190.92	17.12	-90.94	-58.96	10
424.32	-549.32	1205.57	12.85	-20.72	-71.08	8
-191.41	-545.41	1061.04	-21.55	67.63	-138.37	10
-182.13	-396.00	1380.13	-8.48	21.48	-132.26	9
-326.90	-445.56	1357.91	82.21	84.26	-88.71	10
-934.81	-491.94	992.43	91.67	-15.56	-18.55	8
-984.13	-599.61	997.56	37.35	-279.02	107.45	8
-332.52	-641.11	1139.65	49.50	-311.28	122.56	10
-133.30	-311.28	1115.48	20.78	-167.57	72.54	11
-143.55	-527.83	1203.86	-38.85	-90.88	24.87	8
-408.94	-519.53	1213.87	-47.64	-93.99	-25.21	8
-545.17	-432.62	1127.69	-49.32	-175.11	-49.56	8
-516.60	-362.79	1036.13	-82.70	-263.92	-58.84	8
-384.52	-363.77	1105.96	-110.44	-272.98	-65.00	11
-266.11	-387.94	1063.96	-115.88	-231.57	-42.11	10
-295.90	-654.54	1286.13	-119.02	-192.05	-14.34	8
-465.33	-616.21	1122.31	-55.48	-218.11	-26.89	10
-157.71	-545.17	1115.72	-15.59	-274.99	35.80	9
133.79	-221.68	1305.66	-6.77	-271.94	52.34	10
-323.73	-267.82	1186.28	30.88	-183.87	31.74	8
-306.88	-249.76	1083.74	116.33	-217.25	14.40	10
-103.03	-103.27	966.55	125.37	-177.64	3.88	8
-459.47	-61.04	989.01	13.85	-166.93	8.12	11
-392.09	-372.80	944.09	-67.78	-219.54	17.52	8
-345.46	-488.04	871.83	-68.48	-231.26	49.26	10
-249.51	-563.48	971.44	-46.23	-270.94	62.01	8
-3.42	-297.85	1051.51	-62.53	-233.09	66.68	11
-141.36	-270.75	994.87	-92.44	-244.75	70.59	8
-38.82	-158.20	882.32	-75.62	-254.21	90.88	8
-242.43	-705.81	1133.54	-80.75	-248.90	147.31	10
26.86	-88.87	1106.93	-29.75	-217.59	161.68	8
-16.36	-49.56	1022.95	-53.47	-194.82	14.16	11
-3.66	-208.25	1068.60	-42.27	-190.86	56.00	8
76.17	95.46	844.97	-25.73	-144.53	43.85	10
15.63	-520.51	1046.88	-79.83	-85.88	-45.96	8
-8.79	-145.02	1247.56	-38.97	-72.14	-40.89	8
31.74	-140.14	1086.67	-17.91	-16.85	-64.48	11
-343.26	-349.37	908.45	-10.56	2.66	-73.91	8
-356.45	-510.50	1400.15	-57.65	-88.10	-64.51	8
-155.76	-424.07	1232.67	-27.37	-80.14	-54.38	10
-212.65	-746.58	1297.61	-26.31	6.56	-119.29	8
-346.92	-288.09	964.11	96.68	8.45	-120.06	11
-184.57	6.84	986.82	121.06	-45.47	-41.20	8
-357.67	-90.82	949.71	74.46	-15.84	20.69	8
-1009.28	-331.54	813.23	17.09	-98.91	144.17	10
-823.24	-566.89	1032.23	-20.45	-238.80	163.48	9
-323.97	-340.58	1212.89	-20.90	-274.63	149.23	10
-179.44	-243.90	1142.58	-112.09	-228.73	142.52	8
-254.39	-406.01	1235.35	-181.64	-197.78	82.03	10
-397.46	-477.29	1213.62	-183.38	-208.77	47.21	10
-306.88	-583.50	1065.43	-158.36	-215.94	23.28	9
-306.40	-467.53	993.90	-140.38	-211.76	29.60	10
-64.21	-424.07	984.13	-107.36	-172.24	24.69	8
-254.88	-260.25	1188.23	-39.28	-136.57	-20.26	10
-112.79	-271.97	992.19	-30.24	-127.78	-5.71	8
-243.65	-418.21	1079.35	-25.24	-146.45	1.62	11
-302.00	-392.33	1050.05	5.80	-144.59	11.78	8
-485.60	-249.76	1047.85	40.53	-127.81	56.06	10
-722.66	-196.53	1029.05	57.83	-157.53	58.07	8
-420.65	-226.56	1257.57	70.62	-240.23	54.38	11
-292.72	-53.96	1234.38	66.62	-265.81	81.27	8
-223.39	-111.33	1215.33	18.40	-292.30	127.87	10
-188.96	-513.92	1221.92	-12.15	-315.52	185.91	8
259.03	-433.35	1236.82	0.95	-282.47	151.67	10
222.41	-457.76	1161.87	-37.45	-113.04	14.86	9
-635.01	-421.88	1020.02	-61.80	-128.08	91.16	10
-289.31	-524.41	964.11	-37.45	-300.75	149.72	8
15.14	-75.20	725.34	39.18	-329.44	110.47	10
303.47	6.59	616.46	-13.55	-235.08	69.37	9
158.69	-250.00	735.84	-73.55	-147.71	15.41	8
-405.03	-647.46	888.43	-95.92	-104.37	-72.11	10
-260.50	-394.53	1206.30	-93.14	-189.06	-35.83	8
174.07	-469.73	1270.26	-21.00	-158.05	-39.22	10
-25.39	-266.36	1126.71	-51.64	-101.44	-56.15	9
-132.81	-266.36	1040.53	-146.09	-93.63	-97.78	10
-293.70	-653.32	1070.80	-81.33	-132.90	-140.08	8
-543.46	-624.51	1245.12	-11.11	-144.50	-101.93	10
-402.34	-178.96	1047.61	89.08	-194.61	-13.46	10
-395.26	48.10	964.11	38.67	-193.30	0.03	9
-284.67	-124.76	1088.13	-29.05	-221.41	15.84	8
-236.33	-191.41	1116.21	-35.43	-197.27	34.03	10
-298.34	-206.30	1110.35	-56.00	-202.67	19.04	10
-221.92	-274.66	1112.55	-102.51	-224.79	-17.12	9
-85.94	-324.22	1208.50	-112.88	-200.71	-37.66	10
-152.59	-543.46	1252.20	-128.60	-175.75	-84.56	8
-141.60	-335.69	908.45	-105.50	-120.21	-56.79	10
-360.84	-410.89	821.29	-71.01	-121.95	-72.30	8
-772.71	-289.06	897.46	-17.55	-156.95	-5.80	11
-812.50	-331.54	1074.46	0.06	-287.54	66.44	8
-304.69	-246.34	1041.02	-18.83	-315.61	84.81	10
-100.59	-424.56	1265.38	-80.99	-305.66	70.10	8
57.86	-441.16	1185.79	-67.08	-232.15	68.33	11
-80.08	-468.99	1229.49	17.67	-156.65	48.31	8
-281.49	-447.75	1231.20	12.57	-142.73	22.00	10
-455.08	-515.87	1215.82	-9.95	-254.15	87.28	8
196.04	-565.19	972.66	4.15	-249.85	195.56	8
418.46	-173.58	756.84	28.96	-162.93	205.26	11
-186.77	488.77	935.55	7.90	-76.72	150.63	8
-662.35	-146.24	815.43	-95.61	-217.74	67.11	10
187.99	-216.06	989.26	-101.01	-307.53	97.14	8
345.21	-134.52	1281.01	-82.61	-90.64	47.39	10
-424.56	-356.45	1379.39	-26.37	-71.04	7.35	9
-74.95	-333.98	1123.78	-16.75	-112.34	-26.12	10
88.13	-615.72	1190.92	-126.59	-108.67	-52.52	8
7.08	-791.75	1218.51	-168.82	-40.53	-26.82	10
-137.21	-704.59	991.94	-131.47	8.21	-50.02	8
-445.80	-643.55	750.00	-51.12	-99.15	-44.62	9
-104.49	-251.46	871.58	-28.38	-176.15	-17.85	10
342.04	-85.94	1007.32	-86.12	-167.42	8.42	8
-779.79	-149.90	1172.85	-56.06	116.24	-105.90	10
-777.10	-189.94	1039.06	-51.39	34.52	34.30	9
-874.51	-393.55	1139.16	-105.56	-90.55	115.08	10
-719.73	-390.63	1263.67	-119.32	-163.60	99.03	8
-256.35	-572.27	1456.54	-130.58	-122.13	67.35	10
-82.76	-541.75	1311.04	-141.75	-94.88	51.18	8
-262.70	-817.38	1088.38	-79.04	-65.19	0.64	11
-810.55	-528.32	893.80	-9.64	-128.05	-61.28	8
-396.24	-495.12	951.42	46.97	-160.92	11.38	10
-539.06	-509.03	1102.78	84.20	-127.87	-44.25	8
-637.21	-568.60	1165.04	115.42	-198.49	-11.35	11
-305.42	-520.75	1119.38	114.50	-189.12	-8.39	8
-197.51	-182.13	823.24	97.75	-156.40	-30.91	10
-488.28	-494.38	805.42	-19.23	-120.64	-83.95	8
-1171.63	-477.54	1121.09	12.33	-244.26	-51.24	10
-781.25	-359.86	1365.23	87.59	-444.27	43.55	9
-420.41	-163.82	1220.95	-5.31	-422.09	108.09	10
237.79	4.15	928.96	-129.33	-271.55	37.35	8
-101.81	-734.13	1051.03	-159.55	-236.97	31.13	10
11.96	-782.71	1169.68	-188.54	-279.33	67.87	8
-120.36	-577.88	1282.71	-157.04	-248.05	51.61	11
175.54	-369.87	1372.56	-153.87	-181.15	50.23	8
-391.85	-525.15	1026.61	-87.80	-70.16	-24.51	10
-583.98	-563.48	754.64	-9.74	-117.83	19.99	8
-749.76	99.37	1411.62	-17.21	-202.94	1.13	11
-483.40	99.12	1405.76	17.73	-275.12	78.34	8
236.57	-105.47	972.90	44.13	-256.16	124.73	10
-363.28	-322.02	1052.98	7.08	-178.50	84.99	8
-292.24	-520.51	1068.85	7.45	-249.85	103.73	8
-152.10	-527.83	1031.98	6.62	-250.15	70.43	11
-19.53	-328.37	1009.52	-9.67	-214.48	58.04	8
14.89	-325.93	1019.53	-37.29	-131.53	13.82	10
-181.40	-542.72	946.29	-93.51	-23.01	-82.61	8
-600.59	-642.82	963.87	-11.32	-49.07	-39.61	10
-572.75	-3.91	1177.49	30.91	-149.23	71.87	9
-440.43	159.91	1191.89	-143.16	-213.04	55.73	8
-121.83	-265.87	1542.97	-150.97	-213.65	33.20	10
-89.84	-336.43	1194.58	-142.43	-150.57	18.43	10
-41.26	-589.84	1216.31	-196.59	-171.60	18.37	9
-106.93	-751.46	1126.46	-115.75	-111.18	123.90	10
-726.07	-514.89	986.57	29.02	-27.65	25.02	8
-540.28	-450.93	1303.71	102.94	-164.95	-122.62	10
-389.16	-274.41	1267.09	45.78	-267.79	-73.12	8
54.93	-381.35	1306.64	-48.80	-267.94	-23.77	11
-669.68	-917.72	914.31	-143.89	-240.57	26.58	8
-437.01	-706.05	1132.57	-7.23	-320.80	60.24	10
128.17	-428.71	1208.01	66.44	-307.98	61.61	8
-211.18	-319.09	915.53	26.21	-158.33	-16.36	10
-439.21	-400.63	835.45	-35.98	-130.77	-24.26	9
-1822.75	-556.64	1000.73	53.74	-600.80	10.89	10
354.98	-374.51	872.56	60.52	-832.58	64.54	8
1488.28	-472.41	1282.23	52.06	-428.86	-19.93	10
550.05	-350.59	1239.99	152.74	93.69	-118.32	9
-1115.97	-61.52	986.82	57.74	218.23	-108.86	10
-1046.14	-215.33	981.93	0.92	56.21	-18.71	8
-751.71	-261.47	965.82	-10.38	-24.29	-69.73	10
-480.22	-253.66	965.82	-0.55	-30.91	-99.95	8
-437.26	-336.43	1060.06	-47.91	-96.65	-89.05	9
-387.21	-439.70	1043.46	-91.40	-165.16	-35.16	10
-330.32	-534.18	1173.83	-108.76	-260.01	54.72	8
-60.79	-593.26	1087.16	-99.21	-296.97	127.38	10
-23.44	-609.86	1050.54	-112.30	-287.38	222.66	11
207.28	-465.09	1297.36	-114.17	-233.61	229.49	8
61.77	-491.21	1297.12	-125.67	-184.78	190.77	10
-185.06	-575.44	1259.52	-119.72	-90.52	102.60	8
-279.54	-580.81	1153.81	-92.13	-70.83	26.79	10
-150.39	-325.44	1041.75	10.62	-46.94	-18.98	9
-433.59	-196.53	1002.69	43.88	44.25	-38.48	10
-647.71	122.07	940.67	32.10	-1.95	-3.69	8
-607.42	172.12	929.69	9.74	-40.80	10.68	10
-698.49	-125.73	1095.95	-44.49	-98.97	15.69	8
-261.47	-267.58	1065.43	-22.74	-168.73	70.04	9
-375.49	-416.50	1224.12	-38.60	-122.10	66.53	10
-505.13	-423.34	1156.49	-46.97	-133.85	70.53	8
-444.82	-485.11	1141.60	-24.90	-157.75	102.51	10
-801.03	-373.78	800.29	-15.29	-225.28	176.64	8
-608.15	-439.45	792.48	-60.76	-306.58	177.09	11
-13.43	-557.37	1046.39	-94.30	-369.23	127.62	10
119.87	-372.80	1363.28	-88.56	-321.14	143.89	8
100.83	-121.34	1300.29	-61.49	-225.80	180.02	10
-88.13	-329.10	1281.74	-131.65	-152.04	189.21	9
-267.09	-530.52	1046.39	-74.46	-144.65	113.83	10
-303.71	-612.30	1131.35	5.74	-186.00	142.06	8
-63.23	-287.60	1006.35	-1.10	-156.19	156.04	10
-298.10	-344.97	1018.80	-0.82	-58.17	93.75	8
63.23	-464.36	1052.49	59.81	-111.21	-20.84	11
332.28	-437.99	1199.22	79.83	-63.14	-118.71	8
2.93	-559.33	1326.42	35.52	48.55	-170.96	10
-384.03	-620.12	1169.68	-15.50	89.63	-144.41	8
-749.02	-796.14	953.37	-38.45	22.89	-118.96	11
-425.78	-623.54	977.05	-11.96	-85.30	-83.47	8
-322.75	-135.50	967.29	27.01	-77.30	-43.91	8
-646.48	-32.71	770.75	-74.98	-63.14	16.02	10
-845.70	-410.16	686.77	-125.09	-140.84	75.04	8
-481.93	-448.49	896.24	-68.12	-205.99	93.17	11
-312.26	-83.01	1169.92	-67.69	-192.96	86.52	8
-579.59	-162.11	1352.78	-88.96	-119.81	39.03	10
-609.13	-321.04	1287.35	-100.16	-112.03	59.78	8
-564.45	-370.12	1181.88	-107.15	-139.40	83.86	10
-627.44	-400.39	1072.27	-91.71	-126.28	49.38	9
-576.90	-354.00	1045.65	-66.28	-150.45	-11.54	10
-259.03	-311.52	1067.14	-72.88	-113.31	-74.68	8
-566.41	-403.81	985.11	-62.13	-109.01	-69.00	10
-792.24	-295.41	1076.17	-51.64	-149.60	20.11	9
-611.82	-388.18	1085.45	-56.88	-239.75	53.50	10
-510.25	-560.55	1332.28	-69.34	-230.96	66.68	8
-304.93	-401.37	1278.32	-33.14	-202.82	69.06	10
-404.30	-247.07	1176.03	-24.20	-185.85	68.76	8
-298.10	-555.42	1172.36	-5.40	-181.34	40.95	11
-552.00	-411.38	1232.18	11.72	-195.10	33.91	8
-505.13	-511.47	1091.06	35.83	-207.34	25.60	10
-644.78	-419.92	1097.66	65.25	-205.72	74.89	8
-582.03	-431.40	1272.71	57.28	-247.53	103.21	10
-340.33	-452.64	1322.51	49.29	-331.82	177.15	11
473.14	-375.00	1054.93	-19.99	-286.96	138.21	8
55.91	-624.51	1057.62	-82.06	-122.04	67.54	10
-670.65	-571.53	1039.31	-53.31	-157.07	55.18	8
-626.95	-498.29	1058.35	-41.87	-238.31	4.33	11
-562.50	-563.48	1013.67	-41.20	-338.26	-3.88	8
-1.71	-510.25	1045.90	-53.59	-323.88	28.14	10
-310.30	-377.44	1070.56	-101.14	-204.59	-27.13	8
-578.13	-405.76	1097.90	-129.52	-236.21	20.78	10
-604.98	-509.52	1226.32	-93.29	-302.70	57.34	9
-407.47	-511.47	1187.50	-76.51	-348.48	72.27	10
140.38	-190.67	843.99	-72.36	-374.91	93.35	8
-162.84	-315.67	733.64	-132.45	-253.85	29.72	10
31.01	-136.47	916.75	-85.48	-249.15	-60.46	9
173.10	-89.84	1085.94	-31.37	-184.11	-75.13	10
-131.10	-170.17	1255.37	-19.93	-129.67	-35.40	8
-767.09	-351.32	1469.97	-17.12	-190.00	7.45	10
-359.38	-525.15	1381.10	-38.12	-355.29	120.06	8
97.90	-711.91	911.13	-70.43	-376.13	157.84	11
294.43	-893.80	714.36	-61.77	-341.95	142.15	8
270.75	-740.72	621.34	50.66	-303.01	123.17	10
175.54	-61.04	664.79	149.60	-363.31	147.22	8
544.19	934.57	1252.69	-31.25	-246.09	93.38	10
-13.18	-368.41	1590.09	-115.11	-171.26	54.17	9
-183.59	-105.22	1098.14	4.30	-180.60	-0.18	10
39.79	-413.33	1068.12	21.88	-203.13	-17.18	8
14.40	-382.32	1171.14	70.01	-182.40	44.22	10
-325.68	-116.94	1084.96	50.90	-112.24	29.05	9
-644.78	-382.08	1108.15	-26.58	-240.20	21.58	8
12.70	-626.22	892.82	-22.00	-327.88	55.48	10
1127.44	-605.22	796.14	6.16	-206.42	76.69	8
-122.80	-505.62	898.19	-10.01	91.80	-132.90	10
-165.28	-14.40	1155.27	-71.84	-90.48	78.16	9
-207.03	-313.48	1225.10	-75.62	-141.39	-34.91	10
-130.62	-523.19	1334.96	-31.04	-176.57	17.49	8
64.70	-525.88	1321.29	28.53	-138.76	30.64	10
196.04	-362.06	1134.52	61.04	-133.91	30.30	8
407.47	-406.98	1037.84	-1.89	-97.02	40.77	11
217.77	-310.79	1155.52	-133.18	-8.61	69.92	8
-319.82	-429.44	1180.66	-260.62	-10.80	53.10	8
-498.78	-422.12	1065.67	-196.99	-148.83	60.94	10
157.47	-747.56	34.42	-187.44	-151.92	81.85	11
-260.50	-1567.14	761.23	-305.51	-43.40	-60.55	8
-641.36	986.57	2136.47	-176.03	21.39	-115.20	10
-506.84	-647.22	1606.93	-145.20	-121.15	38.27	8
-200.20	72.27	1298.58	92.38	-113.37	61.07	10
-97.66	-277.10	1119.87	74.95	-101.47	20.75	9
-294.92	-282.23	1064.94	-18.55	-113.49	51.48	10
-241.94	-610.60	1208.50	-62.96	-137.60	48.40	8
-341.55	-853.03	1198.24	-87.80	-138.58	37.26	10
-375.98	-638.18	1153.56	-85.08	-193.76	50.81	8
-64.70	-646.48	1148.93	-72.14	-238.71	70.92	11
-111.08	-421.88	1050.29	-22.55	-204.01	83.10	8
-254.88	-306.88	872.80	-31.40	-210.66	94.88	10
302.49	-410.40	1109.62	-6.68	-142.82	-0.95	8
200.20	-118.16	1024.90	42.91	-77.55	-63.51	9
-43.95	-32.71	1210.45	46.20	-26.40	-35.64	10
101.56	-355.96	1141.11	10.65	-61.71	-78.40	8
-441.89	-321.53	1122.56	25.79	-6.16	-36.99	10
-728.27	-64.94	1001.95	30.46	-61.43	102.72	8
-701.42	-335.94	1210.21	3.08	-123.32	125.15	9
-446.53	-617.19	1247.31	20.05	-173.74	159.91	10
-210.45	-674.80	1085.21	-5.83	-196.59	190.19	10
71.29	-664.31	1074.95	83.47	-183.81	111.94	8
39.55	-382.57	1018.31	174.56	-90.70	67.93	11
-61.04	-260.74	894.78	201.29	-95.21	-51.03	8
120.61	-310.06	1003.17	119.51	-77.00	-55.54	8
-66.89	-397.22	996.58	44.01	-23.38	-71.75	10
-331.79	-429.20	1023.68	14.74	53.68	-90.03	8
-552.98	-360.35	1121.83	17.64	28.38	-156.31	11
-618.90	-480.71	1036.38	-67.69	-1.43	-182.01	8
-600.34	-553.22	940.19	-139.28	18.83	-134.22	10
-1296.88	-812.01	555.42	-126.40	12.66	-96.37	8
-676.51	-516.36	465.58	-63.87	-77.82	-106.78	10
-1294.68	-448.00	1212.65	-48.03	-37.45	-195.77	9
-810.30	241.70	1196.78	-56.46	-218.14	-54.35	10
490.48	-310.30	1274.66	-217.10	-158.11	71.01	8
-416.26	-273.68	1563.72	-138.03	3.48	71.08	10
-1041.75	-72.51	1406.74	-28.90	-34.45	85.24	8
-1154.79	-361.82	1243.16	-6.93	-148.50	84.56	11
-600.83	-405.76	1035.64	-7.54	-244.20	115.72	8
-557.37	-405.76	1070.80	-79.86	-233.55	101.17	10
-582.76	-520.26	1140.38	-153.23	-203.67	89.08	8
-534.18	-654.05	1112.30	-120.79	-256.47	54.63	11
-475.10	-402.59	1033.45	-81.88	-272.00	5.16	8
-507.81	-422.12	1127.93	-101.35	-251.16	39.22	10
-506.35	-457.52	1098.63	-72.75	-229.28	22.86	10
-804.44	-448.00	1136.72	-80.26	-256.74	29.94	8
-516.85	-468.02	1115.48	-78.34	-317.66	78.83	11
-617.92	-454.10	1231.45	-48.10	-315.22	75.29	8
-489.26	-286.62	916.02	-18.80	-345.00	67.72	10
-221.92	-509.77	1003.91	-52.55	-317.90	72.66	8
-206.79	-363.28	920.90	-34.97	-304.38	21.03	11
-43.46	-356.45	1086.18	-33.14	-319.58	14.22	8
112.79	-89.11	1086.67	-44.43	-227.63	30.91	10
-117.92	-343.26	1149.90	-46.69	-128.08	-40.34	8
-498.05	-467.04	1186.77	-6.20	-135.10	7.02	10
-437.50	-522.46	885.74	-5.49	-184.48	98.72	9
-249.51	-703.61	739.50	53.89	-136.41	-17.21	8
-634.03	-564.45	1017.82	50.66	-130.31	-26.86	10
-628.42	-272.95	1133.06	51.39	-184.88	-7.54	8
-353.27	-312.26	1439.21	-36.16	-220.21	-22.95	10
-378.91	-227.54	1342.53	6.68	-187.96	-75.13	9
-405.52	-374.02	1195.31	-14.95	-183.78	-54.38	10
-396.48	-446.04	1083.01	-27.68	-204.65	-4.79	8
-401.86	-455.08	966.06	-37.78	-219.45	68.54	10
-464.84	-514.65	1065.43	-40.77	-225.31	106.57	9
-343.51	-417.97	1386.23	-22.80	-247.96	124.02	10
-243.41	-449.71	1287.35	9.12	-246.61	29.66	8
-261.72	-786.87	1200.68	-10.86	-213.29	-10.41	10
-556.88	-668.46	1110.11	47.91	-232.82	-24.54	8
-511.47	-491.94	1110.11	81.05	-339.72	-17.33	11
-139.89	-305.42	1033.94	50.63	-297.97	18.55	8
-12.70	-254.39	944.58	15.17	-220.06	-12.12	10
-517.58	-719.24	989.50	-60.24	-97.69	-131.62	8
-519.29	-258.79	1164.79	10.22	-199.01	-125.79	11
8.30	-207.28	1426.51	-4.88	-235.44	87.89	8
56.88	-126.46	1351.81	8.82	-110.32	75.32	10
-526.86	-135.25	1143.55	-24.48	-83.19	63.81	8
-348.88	-424.80	1025.63	-42.97	-187.74	106.93	8
-273.68	-357.67	928.96	-25.94	-201.60	125.12	11
-358.89	-485.60	851.56	-61.40	-184.23	126.92	10
-394.78	-687.26	991.46	-104.95	-227.45	144.47	8
-109.37	-542.24	1003.17	-89.75	-267.67	168.61	10
41.50	-520.51	1101.56	-79.35	-248.75	134.55	8
-77.15	-315.92	992.19	-134.77	-263.79	170.29	11
76.17	-639.40	1165.28	-151.55	-260.13	186.77	8
61.04	-91.80	1336.43	-68.85	-133.27	143.10	10
-326.17	169.68	1138.67	-35.52	-92.65	16.08	8
-308.59	-146.48	1320.31	-72.97	-132.02	-6.16	11
-287.60	-175.54	1081.05	-79.28	-158.97	-44.56	8
-271.73	-369.38	992.68	-70.50	-144.47	-82.61	10
-194.34	-594.97	997.80	-29.08	-141.51	-68.63	8
-47.85	-514.16	1060.30	-18.98	-118.68	-67.05	10
-278.81	-528.81	1052.98	-34.00	-134.64	-84.99	9
-195.56	-409.67	1044.68	-72.05	-155.67	-29.27	10
-539.06	-273.44	1070.31	-126.04	-123.17	33.08	8
-463.38	-140.38	1090.33	-194.09	-163.94	44.10	10
-297.12	-484.13	1085.45	-148.19	-126.59	24.81	8
-289.06	-185.30	1043.70	-110.20	-147.13	10.77	11
-410.16	-229.49	1146.48	-45.75	-158.66	3.30	8
-397.22	-452.88	1257.81	-20.60	-230.22	48.13	10
-457.28	-500.73	1231.93	28.81	-245.45	74.04	8
-441.16	-511.72	1201.42	63.81	-288.64	97.90	11
172.36	-393.07	1194.34	64.03	-303.01	68.66	10
-92.53	-443.36	1199.22	70.95	-238.71	50.35	8
126.71	-204.10	951.42	57.25	-253.42	45.75	8
-50.54	-435.55	954.10	-15.14	-75.13	25.24	10
-528.81	-580.08	1068.60	-28.96	-124.60	9.46	9
-239.01	-405.52	1097.90	-9.00	-188.29	11.63	10
-148.93	-463.38	1134.52	16.42	-169.34	-30.82	8
-312.50	-439.70	1245.85	44.19	-208.56	-35.77	10
-228.03	-348.14	1287.60	50.11	-234.65	-15.72	8
-447.75	-203.13	1173.10	45.41	-253.36	9.12	11
-332.76	-352.05	1137.21	28.59	-353.06	17.97	8
-27.34	-258.79	821.04	16.30	-359.86	-6.53	10
169.68	-387.45	756.35	2.17	-287.57	2.62	8
278.32	-348.14	805.18	-1.19	-156.65	-65.55	9
-256.59	-261.47	1009.28	-5.13	-123.96	-63.35	10
-279.05	-264.65	1237.79	-41.17	-194.85	-10.04	8
-118.16	-170.41	1011.96	-56.55	-186.95	-16.85	10
18.55	-318.85	1049.32	-101.68	-177.37	-12.48	8
-135.25	-250.49	1090.82	-131.96	-120.51	-34.94	11
-258.79	-233.89	1156.74	-120.61	-111.48	-45.87	8
-299.07	-335.69	1250.98	-130.65	-75.65	-18.43	10
-508.30	-426.51	1057.86	-141.11	-57.04	-9.49	8
-468.02	-551.27	1078.13	-149.57	-115.05	-8.91	10
-193.85	-599.12	1303.22	-78.77	-180.79	-23.01	11
-102.29	-504.15	1189.94	-75.23	-244.72	-40.25	8
-133.54	-536.13	1126.95	-83.53	-207.03	-1.01	10
-236.33	-394.78	1048.10	-107.85	-183.14	30.88	8
-259.28	-434.33	1109.38	-65.86	-160.25	34.27	11
-361.33	-349.85	1045.65	-39.12	-158.02	33.29	8
-486.08	-343.75	1103.76	-8.64	-181.79	46.54	10
-436.52	-425.78	1201.17	17.12	-234.16	55.45	8
-101.56	-352.29	1169.19	39.86	-235.75	51.51	10
-116.21	-573.49	1224.12	0.61	-215.15	30.91	9
-151.37	-574.22	1195.80	39.25	-206.39	-52.34	10
-389.16	-494.87	1076.42	77.39	-241.21	-126.74	8
-300.78	-534.67	1023.44	85.21	-256.04	-145.84	10
-326.66	-456.30	1012.45	88.78	-246.06	-142.82	9
-331.30	-579.10	923.83	78.83	-269.41	-59.69	10
-34.42	-389.89	951.42	109.77	-244.57	10.74	8
-73.73	-12.94	870.36	87.98	-218.93	10.86	10
-74.95	-199.22	977.54	34.94	-215.79	-15.87	8
-88.87	-388.18	1185.79	64.94	-194.34	-31.37	9
-487.55	45.65	917.48	129.24	-207.76	-45.62	10
-92.04	-187.50	1125.73	29.36	-278.96	-4.52	8
-132.32	-373.54	1070.31	50.48	-207.40	13.85	10
-317.38	-341.06	957.03	99.70	-186.46	38.12	8
-309.57	-273.44	862.30	97.50	-209.53	55.60	11
-377.20	-286.62	1040.04	116.58	-230.47	75.13	8
-104.00	85.94	836.43	110.53	-303.22	75.23	10
83.98	46.14	900.39	-5.43	-274.17	48.80	8
-92.29	-152.59	1094.73	-40.80	-247.62	34.33	8
-109.37	-68.60	927.98	15.23	-250.82	51.21	11
-218.02	-55.42	837.16	29.30	-245.73	54.44	8
-205.32	-41.26	796.88	27.89	-233.61	49.80	10
10.99	-108.15	747.56	-49.96	-237.70	25.67	8
113.77	-384.28	975.10	-79.10	-182.46	-26.52	9
-153.56	-273.44	933.59	28.20	-174.96	-18.95	10
-181.40	-78.61	1007.81	29.05	-201.90	-11.60	8
-87.16	-84.72	903.81	4.09	-203.95	-34.18	10
-305.66	-352.29	883.79	6.32	-205.99	-87.80	8
-339.11	-366.94	706.05	124.08	-276.18	-126.43	9
-176.03	-373.54	664.06	234.13	-265.32	-140.05	10
-362.55	-352.54	573.00	307.95	-237.55	-108.61	8
-510.50	-84.23	507.57	302.40	-270.81	-52.00	10
-140.14	65.43	649.41	256.50	-345.61	28.14	8
62.26	177.25	667.48	181.00	-277.22	40.22	11
-142.82	195.07	661.62	123.08	-233.15	40.99	8
-138.67	79.83	653.56	31.95	-263.85	63.72	10
-111.82	0.49	696.53	17.64	-286.04	72.45	8
55.66	-186.77	835.45	53.96	-293.46	68.15	9
-271.24	-293.95	603.76	185.97	-306.00	30.88	10
-39.55	145.02	291.75	143.37	-263.43	44.43	8
207.03	-329.10	637.21	53.96	-290.04	76.51	10
19.78	-321.04	342.29	169.53	-284.82	29.45	8
225.83	-120.36	96.19	174.62	-252.32	55.33	11
188.72	231.20	369.38	135.99	-172.55	106.11	8
54.44	281.49	538.57	137.60	-144.65	113.04	10
-505.13	585.69	500.73	98.42	-178.50	89.14	8
-23.93	240.72	547.61	-16.57	-238.95	93.32	10
45.90	187.26	481.93	-6.23	-261.26	93.11	9
387.94	296.88	238.28	-20.51	-238.40	75.07	8
13.43	36.38	532.71	-61.13	-162.02	9.40	10
-268.55	122.80	284.18	-70.31	-118.62	57.25	8
226.81	57.86	233.15	-164.46	-202.45	90.88	9
448.97	34.42	230.22	-144.26	-105.35	9.89	10
-43.95	61.28	425.78	-131.71	-114.38	-18.10	8
-363.04	127.69	532.23	-115.60	-139.89	15.81	8
-169.19	-71.78	531.74	-139.65	-245.73	71.23	10
423.10	-212.16	681.64	-114.90	-242.68	58.50	9
330.81	106.20	419.92	-128.72	-168.24	32.38	10
173.34	160.64	421.39	-171.11	-176.36	-6.38	8
-193.60	239.26	388.18	-163.88	-154.75	-26.18	10
-96.19	397.71	388.43	-224.00	-191.53	-51.70	8
27.83	99.12	594.73	-263.34	-175.32	-85.66	11
-299.56	130.37	647.95	-197.33	-166.96	-37.96	8
-364.75	250.00	701.42	-176.15	-251.34	40.41	10
301.27	219.73	566.41	-238.40	-214.51	65.77	8
367.92	-52.25	514.89	-267.40	-171.66	47.24	11
132.32	-164.55	541.99	-226.38	-94.39	52.12	8
-20.02	-15.87	627.20	-222.41	-88.65	91.95	10
2.20	-38.57	841.06	-262.08	-41.23	138.28	8
-6.84	22.95	808.84	-241.30	0.21	141.57	8
112.06	77.39	803.22	-213.35	35.89	153.38	9
294.92	149.66	320.56	-252.01	90.27	169.13	10
139.40	-294.19	824.22	-447.30	170.38	173.83	8
115.23	-575.44	904.05	-409.82	220.09	191.13	10
-114.50	-742.19	806.40	-326.51	177.92	241.85	8
158.94	-861.08	983.40	-239.32	228.39	227.81	11
-226.07	-856.69	872.56	-106.69	213.35	151.06	10
-84.72	-836.43	1001.46	-20.48	172.42	133.36	8
-348.14	-534.67	593.51	76.97	159.82	77.76	10
-417.48	-1037.35	31.25	7.60	90.42	-10.41	9
-336.43	-898.19	670.17	-2.93	65.67	-102.42	8
-223.39	13.43	975.34	-132.32	90.24	-123.84	10
-1344.97	-507.57	1909.42	-470.34	-16.91	-229.64	8
-1028.08	-534.91	1681.64	-147.74	-80.08	-32.26	10
-804.93	-654.05	1110.11	140.44	-120.70	5.10	11
-678.71	-325.93	821.04	47.55	-190.25	14.86	8
-365.23	-128.42	1100.83	-9.83	-214.81	22.80	8
-418.46	-227.78	1110.84	-33.75	-205.75	67.93	10
-262.21	0.00	1022.22	-61.19	-182.31	32.84	8
-282.71	-247.56	1143.31	-103.79	-173.40	21.64	11
-395.75	-549.56	1085.69	-50.08	-177.64	15.47	8
-453.13	-528.81	1190.43	-30.49	-162.48	19.29	10
-588.62	-631.10	952.64	-33.94	-193.60	35.61	8
-573.49	-546.39	1159.42	-3.39	-222.72	62.16	11
-574.95	-382.81	1156.49	55.15	-227.81	66.77	8
-544.68	-261.23	1187.74	21.73	-253.36	81.60	10
-472.66	-386.23	1154.54	-0.31	-285.25	104.28	8
-117.68	-435.55	1127.93	1.37	-252.75	85.94	10
-379.64	-374.02	1202.39	3.36	-224.52	94.06	9
63.72	-241.21	840.33	21.88	-253.94	112.73	10
55.66	-159.67	815.43	-25.48	-185.91	95.00	8
-30.03	-320.56	849.61	-10.99	-219.12	120.79	10
93.02	-301.76	929.44	45.72	-223.24	138.67	8
132.81	-21.97	834.47	22.09	-123.93	69.64	11
-790.28	-18.55	910.89	-33.81	-20.72	5.10	8
-763.43	-376.46	1369.63	-85.45	-127.66	44.01	8
-860.60	-363.77	1249.51	-19.99	-188.96	56.24	10
-49.32	-303.47	1218.26	-16.94	-200.90	46.75	9
3.91	-455.57	999.27	-50.60	-143.25	-24.60	10
-301.27	-546.88	1076.90	-63.69	-151.31	-22.77	8
-99.37	-323.24	1143.55	-26.49	-195.68	-6.20	10
-289.31	-270.75	1062.50	-17.61	-143.92	40.83	8
-344.48	-291.75	1138.18	30.94	-132.90	75.68	9
-469.48	-110.11	1051.03	75.04	-133.36	79.50	10
-311.52	-238.77	989.01	89.05	-159.09	83.13	8
24.17	-286.38	899.66	104.95	-213.75	62.44	10
383.79	-235.84	935.79	78.70	-179.63	82.58	8
208.50	-3.42	813.23	47.21	-55.02	-8.54	11
-28.08	-24.66	674.32	-60.49	42.36	-29.02	8
-701.17	-295.41	759.77	-69.34	-16.57	-29.54	8
-437.50	-186.04	905.52	-126.74	-184.20	-83.53	10
-194.82	-316.41	1272.95	-146.15	-150.39	-93.51	8
-547.61	-305.66	1153.08	-55.69	-6.59	-67.54	11
-536.87	-185.06	954.35	-12.66	-38.21	-32.47	8
-550.54	-295.17	951.17	-53.50	-57.37	-2.26	10
-230.71	-321.04	1096.44	-124.27	-42.94	115.36	8
-336.43	-243.90	1042.24	-131.68	26.49	160.55	9
-583.25	-334.96	984.38	-106.41	29.48	186.77	10
-618.41	-559.57	980.71	-102.23	-21.39	189.58	10
-633.06	-486.33	950.20	-43.00	-37.26	137.57	8
-711.18	-267.58	901.86	-68.54	-152.53	156.89	10
-178.96	-258.79	1038.82	-76.05	-168.49	137.88	9
-207.76	-311.04	886.72	-92.80	-138.61	7.17	10
-440.19	-344.97	768.07	-65.34	-88.23	-46.36	8
-851.81	-281.01	601.07	-54.60	-92.59	-39.92	8
-853.27	-329.83	783.45	-4.88	-132.54	-20.97	11
-692.63	78.86	968.02	-7.93	-140.26	16.88	8
-510.25	33.45	1048.34	-49.10	-111.24	27.77	10
-658.94	-208.25	1141.36	-70.47	-138.70	92.86	8
-685.30	-64.45	886.72	-35.22	-187.93	105.83	10
-286.13	-187.01	1207.03	-53.96	-220.86	118.29	9
-181.40	-245.36	1129.15	-57.10	-163.70	108.80	10
-422.36	-353.76	1073.24	-74.28	-166.66	96.04	8
-568.60	-280.27	1025.88	-78.19	-189.24	114.44	10
-477.29	-367.19	1216.80	-109.01	-182.71	115.51	8
-162.35	-562.26	1176.76	-122.77	-184.60	42.85	11
-222.90	-598.39	910.40	-49.32	-143.04	7.14	10
-371.34	-353.76	789.55	-39.37	-121.06	63.23	8
-451.42	-306.40	827.88	-70.16	-126.83	98.42	8
-497.31	-448.24	1008.06	-46.88	-138.58	37.51	11
-454.10	-385.74	934.57	4.58	-154.94	12.82	8
-315.43	-124.02	950.68	56.24	-146.42	-15.69	10
-429.93	-30.76	1184.08	21.64	-128.27	7.35	8
-687.50	-129.39	1200.44	-20.42	-196.84	17.46	10
-248.29	-169.68	1135.74	-78.19	-245.03	40.59	9
-240.97	-433.84	1181.15	-120.61	-156.34	-2.78	10
-357.42	-430.42	1011.96	-114.14	-157.23	-38.82	8
-718.51	-477.54	843.51	-109.47	-113.80	-71.90	10
-838.38	-400.15	1114.99	-10.44	-181.03	-68.42	8
-217.53	340.33	866.70	61.49	-229.61	53.92	11
-655.76	-208.74	974.12	-11.32	-167.91	20.42	8
-538.09	-408.45	974.61	-1.10	-205.87	20.32	10
-473.63	-335.69	989.75	6.01	-185.79	61.49	8
-782.71	-343.75	969.73	4.85	-204.53	76.87	9
-764.40	-225.10	1027.83	-23.38	-267.85	122.62	10
-673.83	-211.91	1226.32	-69.27	-323.91	86.24	8
-92.53	-266.85	1171.14	-65.09	-378.66	20.48	10
138.67	-249.51	1117.19	-112.52	-277.95	-9.31	8
-34.91	-445.80	906.49	-110.60	-228.18	-63.14	11
-300.78	-736.82	843.99	-76.72	-216.98	-73.85	8
-415.77	-463.62	755.13	3.14	-230.80	-91.80	10
-397.46	-52.98	939.70	-3.23	-223.42	-102.23	8
-125.24	-141.60	1109.13	-105.10	-175.66	-18.55	10
34.91	-206.79	1108.89	-76.57	-112.00	-3.39	9
-425.29	-355.47	1086.91	-31.98	-106.51	33.05	10
-661.62	-304.20	1105.47	-14.98	-139.68	52.31	8
-435.30	-237.06	995.36	-23.62	-198.70	38.33	10
-488.04	-414.79	1184.33	-53.25	-200.87	47.42	9
-407.47	-456.30	1213.38	-47.06	-222.78	33.11	10
-535.89	-410.64	1047.85	-67.81	-238.71	1.04	8
-497.80	-508.79	1105.47	-92.62	-279.63	-17.79	10
-243.65	-459.96	1068.60	-78.64	-267.33	-22.13	8
-246.34	-361.33	1060.30	-101.47	-215.00	-43.85	11
-190.19	-490.48	978.52	-93.63	-173.16	-76.20	8
-356.93	-68.85	1069.58	-87.46	-68.24	-59.30	10
-674.56	-238.77	1214.84	-25.05	-140.11	-30.18	8
-283.94	-265.87	744.14	-23.10	-106.99	13.64	10
-552.98	-414.06	1216.31	-20.63	-145.39	-21.48	9
-344.97	-406.74	1292.48	0.73	-163.85	10.01	10
-582.03	-367.19	1098.14	23.04	-137.85	-5.16	8
-703.13	-558.84	1110.60	-7.32	-207.89	-2.20	10
-611.08	-436.52	1072.27	-35.71	-268.46	24.84	9
-682.62	-376.71	1156.98	-47.18	-289.83	58.53	8
-662.60	-327.64	1139.65	-64.33	-350.22	73.12	10
-364.26	-551.76	997.56	-78.22	-364.99	69.09	10
-80.32	-405.76	1001.71	-42.27	-348.97	62.99	8
-140.14	-160.89	1131.84	-31.52	-343.11	38.60	9
-516.85	-574.46	1153.81	-85.51	-307.46	79.01	10
-833.01	-518.07	1117.19	-34.09	-325.56	190.37	10
-396.00	-348.39	1105.96	7.26	-376.59	166.44	8
-14.89	-343.02	957.03	34.48	-330.23	32.56	11
147.22	-253.66	914.55	59.72	-316.16	-25.36	8
455.32	-257.81	1090.09	68.30	-313.42	-124.88	8
117.68	-395.51	1004.39	14.89	-232.39	-57.83	10
-0.73	-464.11	1084.96	-12.57	-152.62	4.79	10
-451.17	-452.88	1281.25	11.96	-112.92	-40.56	9
-493.41	-393.55	1242.19	18.13	-182.80	35.10	8
133.06	-489.99	973.39	9.89	-180.91	50.75	10
-149.17	-211.18	874.51	73.70	-112.00	1.34	8
-512.70	279.05	1052.25	31.62	-155.09	-36.13	10
-214.84	-229.74	1115.48	-26.58	-227.87	2.35	9
-187.99	-153.08	989.26	-1.31	-238.71	-18.77	10
-19.78	-94.97	929.44	-38.85	-207.18	-46.94	8
128.91	-187.26	924.56	-73.24	-155.64	-64.58	8
-312.74	-476.07	1129.88	-105.59	-90.24	-65.40	10
-435.79	-766.36	1191.65	-35.61	-138.70	-1.98	9
-613.77	-521.97	1056.64	98.39	-189.15	-0.49	10
-539.55	-293.21	967.53	90.48	-262.91	-8.06	8
1.46	-152.34	809.33	-21.88	-229.28	-25.85	10
-71.04	-385.25	813.72	-82.06	-162.63	-100.13	9
-390.38	-75.44	929.44	-44.86	-186.04	-75.65	8
-250.73	-53.22	1204.35	-33.81	-208.25	-17.09	10
-461.43	-227.78	1170.17	31.59	-194.09	3.72	8
-294.19	-197.02	1102.54	45.17	-217.50	80.47	10
-62.74	-145.75	980.47	23.90	-199.62	93.69	9
-74.22	-7.32	896.73	-43.43	-173.46	90.45	10
6.35	-166.26	1090.82	-136.41	-172.52	78.67	8
110.35	-161.62	986.57	-170.14	-146.91	98.08	8
55.66	-201.66	983.89	-191.07	-113.37	118.50	10
-134.77	-214.60	984.62	-182.71	-107.97	56.49	9
-129.88	-304.69	985.60	-171.45	-79.74	-0.95	10
-637.45	-519.04	964.36	-148.10	-27.68	-88.04	8
-726.32	-531.74	1219.48	-26.06	-50.26	-74.95	10
-538.33	-229.74	1055.91	37.96	-204.16	-28.56	9
-82.76	-275.15	1035.89	0.49	-227.11	-10.31	10
-118.65	-472.90	1055.18	8.67	-154.17	65.03	8
-240.97	-375.24	1121.83	3.33	-153.17	114.90	10
-156.25	-318.36	1060.79	-43.70	-162.99	164.40	8
250.98	-625.49	171.63	-105.68	-154.69	106.23	11
-110.84	340.33	818.12	-128.36	-21.91	6.65	8
-1093.99	130.13	1651.12	-137.05	-158.57	-145.42	10
-601.81	21.48	1746.83	-99.27	-275.09	25.33	8
54.93	-192.87	1211.18	14.22	-163.94	23.07	10
24.90	-2.69	1054.20	-3.63	-93.14	15.93	9
-317.38	-309.08	968.51	-54.60	-50.17	-2.08	8
-89.11	-533.45	1137.94	-61.00	-124.21	-45.87	10
14.16	-484.38	1127.69	-26.00	-60.64	-78.06	8
-225.59	-292.72	841.31	-69.46	-7.63	-87.86	11
-522.71	-380.62	1035.89	-94.18	10.68	-85.02	8
-770.75	-395.02	1173.10	-92.25	11.17	-3.33	8
-940.92	-385.74	1064.21	-43.30	-41.60	68.82	10
-981.93	-544.19	1080.32	-48.00	-118.26	135.71	8
-804.69	-555.66	1055.91	-39.98	-219.45	123.60	11
-656.25	-264.65	967.77	-52.31	-254.67	169.13	8
-346.92	-208.01	969.48	-82.15	-259.92	190.70	10
-249.02	-216.80	1041.26	-85.36	-233.28	190.49	8
-141.11	-144.04	1182.62	-74.71	-188.39	191.62	10
-121.09	-271.48	1365.23	-96.53	-138.52	193.39	11
-33.45	-409.42	1292.24	-65.77	-85.11	164.06	8
-123.54	-406.25	1136.72	-27.59	-35.16	124.36	10
-147.46	-503.91	1083.25	28.72	-21.30	109.92	8
-20.51	-669.43	950.68	72.72	-5.31	106.60	11
-14.65	-656.74	786.62	143.83	89.48	99.85	8
-296.39	-494.38	821.78	174.65	138.06	92.01	8
-446.78	-375.98	799.07	208.10	136.44	93.69	10
-487.79	-332.76	851.81	192.35	129.33	68.45	8
-641.60	-211.43	955.81	162.75	116.42	52.52	11
-873.05	-229.49	842.04	167.11	101.17	49.68	8
-946.78	-179.20	755.86	155.73	48.16	53.86	10
-901.12	-140.38	768.07	108.06	-49.99	68.73	8
-755.62	-164.79	853.52	47.39	-83.25	88.17	10
-745.85	-172.85	884.52	39.58	-114.78	68.57	9
-606.20	-199.71	831.30	47.88	-105.44	65.09	8
-555.42	-130.62	649.41	27.40	-98.82	37.66	10
-588.87	-343.02	618.16	48.74	-82.21	6.90	8
-419.68	-526.61	795.41	165.68	-107.70	-18.83	11
-436.04
