# Supplementary material for: Complexes of vertebrate TMC1/2 and CIB2/3 proteins form hair-cell mechanotransduction cation channels
Source: eLife. 2025 Jan 8;12:RP89719. doi: 10.7554/eLife.89719 (PMC11709434; doi:10.7554/eLife.89719)
Supplement: Figure 3—source data 1. [file elife-89719-fig3-data1.zip › Figure 3H/wt/10-9-T3.csv]

Time	Lat	Foreaft	Vert	Pitch	Roll	Yaw
1	-89.87	0.49	11.57	8	NaN	NaN
2	-1183.84	-159.18	142.58	-71.62	38.36	-49.96
3	-1448.49	-310.06	396	-102.02	-10.62	-91.71
4	-1641.85	-474.37	326.17	-92.25	-184.54	-97.35
5	-1082.28	-506.59	232.67	12.05	-370.42	-45.87
6	-760.25	-372.31	135.01	10.19	-344.85	61.04
7	-738.04	-365.23	63.72	-71.9	-256.62	54.57
8	-858.89	-825.93	410.16	-62.01	-225.25	34.42
9	-1006.59	-313.72	309.57	58.07	-105.07	-25.18
10	-1450.93	-217.53	323	-10.99	-47.91	-169.04
11	-1112.3	-387.7	366.94	-86.79	-120.45	-153.44
12	-1155.52	-580.08	368.65	-132.97	-114.5	-64.76
13	-1349.12	-675.05	272.71	-110.11	-185.24	-32.75
14	-1593.51	-956.3	225.59	-13.15	-386.96	29.36
15	-785.16	-612.55	153.08	47.64	-402.98	68.54
16	-919.43	-529.05	268.07	20.9	-243.77	3.33
17	-1408.45	-692.87	386.23	34.7	-176.76	-132.87
18	-1135.74	-474.61	381.59	65.03	-228.09	-139.8
19	-875.98	-217.29	429.44	-2.78	-147.28	-207.09
20	-1315.43	-306.64	305.91	-125.76	-99.67	-240.36
21	-1680.18	-868.65	403.32	-143.16	-217.35	-77.79
22	-1271.97	-671.63	210.21	-107.21	-211.46	-28.53
23	-1256.59	-1019.78	250.24	-123.54	-99.24	-47.49
24	-2035.4	-1222.41	404.79	0	-70.56	-164.28
25	-1690.19	-974.37	424.8	172.82	-318.21	-69.37
26	-999.27	-663.82	362.06	205.02	-472.26	25.91
27	-926.51	-647.22	201.66	114.29	-403.5	21
28	-1072.75	-821.29	292.48	74.52	-354.16	-64.36
29	-977.05	-652.34	203.37	103.18	-358.58	-83.83
30	-1062.26	-483.15	195.31	36.56	-290.53	-80.2
31	-1155.76	-709.23	426.27	-115.81	-297.73	26.18
32	-1131.35	-807.37	809.81	-185.49	-235.69	37.51
33	-1396.48	-117.92	1278.81	-242.89	-243.29	196.26
34	-1427.98	-828.13	946.04	-322.33	-270.02	205.32
35	-1386.23	-1186.28	704.1	-227.2	-295.84	117.4
36	-1107.18	-328.13	477.54	-68.54	-369.51	204.32
37	-789.55	-309.08	418.7	-91.86	-394.59	163.67
38	-432.13	-566.16	584.23	-63.35	-342.96	134.61
39	-682.37	-537.84	559.81	-34.79	-212.71	94.91
40	-884.28	-667.97	726.07	-62.99	-148.62	59.72
41	-1029.79	-648.19	625.49	-96.25	-127.41	30.79
42	-1304.2	-906.98	748.05	-104.34	-146.67	-9.77
43	-1523.19	-467.53	514.16	-72.08	-198.15	152.53
44	-1507.81	-473.39	525.63	-84.08	-306.64	162.66
45	-1109.62	-409.42	655.52	-63.9	-340.55	199.55
46	-1085.45	-376.22	603.52	-66.74	-356.17	194.52
47	-606.69	-531.01	778.81	-71.99	-361.91	149.63
48	-486.33	-737.3	755.86	-63.57	-274.41	80.05
49	-964.6	-629.15	735.35	-36.56	-175.57	105.5
50	-1275.63	-489.99	809.08	-44.86	-184.75	130.28
51	-1128.17	-653.32	1035.64	-27.1	-231.93	122.74
52	-679.2	-681.88	896.48	22.74	-227.69	87.49
53	-589.36	-652.1	936.52	29.79	-197.54	55.85
54	-826.42	-656.98	952.15	1.92	-167.05	-24.87
55	-1217.53	-698	941.89	-11.2	-152.92	-61.46
56	-1023.93	-634.77	768.07	-66.74	-220.7	-66.38
57	-744.14	-553.22	688.23	-119.69	-206.6	-28.32
58	-607.18	-597.66	731.69	-126.77	-170.32	-35.43
59	-848.39	-876.46	938.48	-96.86	-163.36	-12.45
60	-1141.85	-838.62	909.42	-66.83	-174.65	8.51
61	-1334.72	-653.81	892.09	-3.51	-213.62	32.47
62	-729.25	-430.42	862.06	60.24	-298	71.69
63	-878.17	-234.13	490.48	57.01	-233.8	59.36
64	-1003.42	-350.1	565.19	59.45	-224.24	108.31
65	-1152.34	-423.58	787.11	28.44	-226.04	114.01
66	-885.5	-200.93	896.24	21.97	-238.04	104.92
67	-861.82	-405.03	924.56	16.02	-214.05	90.42
68	-876.22	-585.94	969.97	50.81	-192.57	76.17
69	-1068.85	-584.96	788.57	86.91	-175.75	82.95
70	-774.66	-712.89	885.25	82	-269.17	102.14
71	-267.82	-345.46	835.45	92.44	-166.14	78.34
72	-279.79	-689.7	966.55	88.38	-21.33	58.56
73	-1232.42	-137.7	471.44	85.08	39.83	26.37
74	-1565.92	-339.11	493.65	-21.61	-91.34	72.66
75	-1061.04	-395.02	443.85	-111.91	-262.57	199.46
76	-736.08	-532.71	636.23	-157.29	-262.02	174.41
77	-965.82	-751.95	933.35	-109.65	-236.11	123.72
78	-1025.88	-435.55	1366.7	1.65	-130.71	66.89
79	-977.05	368.16	823.97	-23.19	-168.85	91.37
80	-714.84	-200.44	768.8	-161.1	-199.77	104.49
81	-737.55	-658.45	763.43	-66.86	-212.71	66.28
82	-574.71	48.34	632.08	79.8	-210.24	76.54
83	-916.02	-205.57	760.99	5.89	-191.31	44.01
84	-948.97	-328.86	864.99	-19.23	-220.98	37.38
85	-695.31	-449.46	971.92	-32.47	-220.37	2.47
86	-738.77	-489.5	805.91	-72.2	-197.69	-61.16
87	-891.11	-368.41	763.18	-108.98	-226.38	-48.92
88	-918.21	-144.04	768.31	-123.32	-239.11	12.05
89	-909.67	-279.54	1082.76	-151.67	-242.34	29.91
90	-920.65	-212.65	1048.58	-156.16	-236.63	31.49
91	-874.76	-540.28	1055.42	-153.26	-239.23	12.15
92	-722.66	-668.7	903.56	-106.51	-253.91	31.16
93	-825.93	-532.23	911.38	-33.14	-227.66	82.58
94	-625.49	-422.85	947.51	-16.42	-217.93	107.67
95	-291.99	-388.67	997.31	-42.21	-146.79	93.84
96	-935.79	-558.11	1007.32	-64.12	-49.19	44.56
97	-1351.32	-710.45	1161.13	-17.09	-178.89	32.59
98	-1187.74	-450.93	1192.14	39.37	-300.45	24.99
99	-641.6	76.17	1058.84	-7.69	-351.62	20.39
100	-474.85	-359.62	903.32	-161.35	-272.34	-79.8
101	-842.29	-1102.05	920.41	-168.76	-205.44	-90.7
102	-939.21	-809.81	731.45	-55.48	-229.8	-41.44
103	-958.25	-535.16	753.91	-32.9	-273.9	-84.05
104	-1024.17	-546.39	867.92	-0.95	-344.57	-41.35
105	-552	-502.2	912.84	30.46	-386.51	33.51
106	-345.7	-416.99	927.25	1.37	-376.37	127.84
107	-405.52	-377.44	965.82	-36.5	-304.57	142.18
108	-284.91	-365.97	1098.63	-76.6	-253.17	75.47
109	-404.79	-351.32	1077.88	-81.73	-211.03	49.07
110	-284.91	-427.98	1145.75	-55.82	-184.94	45.07
111	-633.79	-321.78	901.86	-28.17	-161.71	44.56
112	-863.04	-364.01	922.12	-16.36	-170.14	27.04
113	-566.89	-429.93	1192.87	-16.02	-239.2	-15.11
114	-857.18	-178.22	1034.91	-64.36	-204.28	18.59
115	-981.2	-391.36	1158.45	-54.87	-259.8	106.14
116	-702.15	-61.77	923.58	-42.54	-333.68	75.38
117	-539.06	-112.55	837.4	-98.69	-318.08	24.87
118	-389.16	-546.39	1181.15	-61.4	-289.25	-19.56
119	-641.85	-738.28	1357.91	-1.13	-249.51	-27.68
120	-705.08	-444.58	1093.99	19.93	-287.29	-14.59
121	-793.95	-604.98	926.76	-68.6	-321.53	-24.9
122	-762.7	-497.07	1027.34	-28.44	-364.87	-40.1
123	-589.6	-469.48	1064.94	11.32	-399.78	-74.28
124	-636.47	-490.97	961.91	0.67	-421.81	-36.62
125	-378.66	-458.25	1026.86	13.21	-404.42	-37.14
126	-375	-403.56	1044.19	13.7	-377.29	14.31
127	-141.11	-187.99	1179.2	-0.31	-370.64	88.84
128	80.32	-345.21	1151.12	-36.19	-335.94	79.28
129	11.72	-482.42	1219.48	-35.89	-288.39	153.08
130	10.74	-550.54	1240.97	-19.74	-274.32	170.01
131	114.26	-545.41	1107.91	-13.55	-247.44	165.99
132	-203.13	-518.8	1059.57	-18.71	-178.92	143.16
133	-194.58	-673.1	1162.35	-16.78	-184.84	145.02
134	-240.72	-419.19	980.22	-17.67	-173.98	130.83
135	21	-536.38	1106.93	-19.38	-185.24	61.95
136	-112.55	-403.56	1095.21	19.99	-127.78	58.56
137	-202.39	-388.43	1147.95	19.78	-138.52	133.73
138	-10.01	-272.95	983.4	-9.03	-115.48	101.14
139	-5.62	-413.82	906.01	-12.12	-134.74	55.48
140	151.61	-512.94	1024.9	10.68	-124.24	22.46
141	-129.39	-323.97	1256.35	70.19	-86.43	56.61
142	-271.24	-96.44	923.34	43.27	-65.43	77.48
143	-407.47	-406.01	1120.12	32.9	-81.24	83.44
144	-443.85	-342.04	1186.52	84.14	-110.87	103.27
145	-429.2	103.27	1232.67	77.42	-107.57	98.6
146	-448.73	-170.41	1097.17	4.58	-150.57	15.38
147	-124.27	-613.77	1142.82	15.56	-182.68	-36.22
148	-231.69	-343.26	1112.3	50.38	-156.19	-62.1
149	-336.18	-313.48	1180.91	44.34	-180.3	-88.1
150	-425.54	-97.41	1176.51	-26.73	-178.04	-98.79
151	-599.37	-231.45	677	-89.69	-140.05	-102.72
152	-970.95	-656.49	729.49	-178.83	-112.61	-90.76
153	-635.5	-374.51	1440.19	-74.55	-262.97	-133.27
154	148.68	-6.84	1448.73	-45.99	-323.21	-34.64
155	-149.9	-365.97	1221.92	-122.47	-255.28	57.59
156	-244.87	-496.34	1027.1	-113.1	-247.16	88.07
157	-334.96	-627.69	1064.45	-77.55	-236.08	139.68
158	-426.76	-426.51	1127.93	-89.36	-257.05	183.23
159	-33.45	-667.48	1329.35	-67.02	-256.77	209.2
160	-31.25	-531.74	1269.78	-39.15	-205.02	127.26
161	-55.91	-547.85	1227.54	-26.79	-194.67	94.67
162	128.42	-603.52	1135.01	-4.49	-199.77	172.97
163	36.38	-205.08	844.73	1.13	-150.3	151.67
164	-74.71	-203.13	889.16	-31.19	-105.5	114.53
165	-161.62	-320.8	1027.59	-52.25	-106.93	105.26
166	-99.61	-492.43	1100.34	-19.59	-110.08	92.22
167	-209.47	-467.53	1159.67	26.12	-119.87	109.1
168	33.69	-325.44	1145.26	13.58	-127.53	102.78
169	-37.6	-433.11	1031.01	-36.77	-95.79	90.18
170	-20.02	-494.87	1060.3	-60	-83.95	74.37
171	-314.45	-452.64	897.95	-71.9	-76.78	81.33
172	-307.86	-386.47	1104.74	-91.34	-136.2	113.37
173	-361.08	-109.13	1146.48	37.23	-142.3	33.36
174	72.02	21.24	1081.54	73.97	-156.74	71.53
175	532.71	-319.34	1267.82	107.3	-9.19	59.48
176	-491.21	-239.26	949.71	90.82	29.63	75.04
177	-588.87	-270.26	732.42	62.87	-125.64	62.68
178	5.62	-473.39	735.35	38.12	-177.22	5.58
179	-247.31	-313.48	894.04	63.75	-75.71	-12.05
180	-248.78	80.32	1050.78	35.1	-80.47	-47.97
181	-238.04	28.32	1150.88	15.56	-115.57	-32.81
182	-95.7	-30.03	973.63	17.91	-116.12	14.31
183	-416.26	-315.43	1084.96	14.07	-117.61	43.3
184	-247.31	-97.17	1016.6	43.85	-132.32	39.06
185	-57.13	-264.89	862.79	-4.58	-147.22	14.92
186	-3.42	-438.48	862.06	-13.95	-99.18	7.6
187	-218.02	-354.98	891.36	10.99	-73.55	8.33
188	-536.62	-220.95	1081.3	32.1	-65.77	-6.81
189	-801.51	-47.36	1073.49	53.22	-116.88	-27.95
190	-567.87	43.7	963.13	-3.2	-200.47	-50.54
191	-282.71	-10.01	780.76	-113.83	-166.72	-80.54
192	-208.98	-325.2	693.85	-160.58	-126.83	-87.13
193	-682.13	-520.26	982.18	-206.27	-65.7	-116.55
194	-811.04	-383.54	1234.38	-173	-101.47	-49.01
195	-624.27	-228.27	1375.49	-125	-180.88	-2.62
196	-333.25	-389.89	1163.33	-113.68	-198.18	-2.99
197	-228.52	-446.04	1066.41	-100.71	-220.37	17.61
198	-264.89	-379.15	956.3	-126.31	-238.92	8.21
199	-297.12	-440.43	1033.69	-108.46	-234.77	0.15
200	-365.72	-363.77	1100.59	-110.08	-223.51	19.53
201	-371.83	-335.45	985.11	-107.88	-226.99	31.25
202	-345.21	-403.08	1070.31	-90.33	-208.37	16.94
203	-410.16	-406.49	956.54	-41.2	-206.09	13.64
204	-422.61	-359.38	832.28	-36.01	-160.55	7.26
205	-624.76	-398.68	1007.57	4.67	-171.23	35.46
206	-674.8	172.61	995.85	0.43	-213.35	123.66
207	-355.47	-155.52	1126.71	-45.65	-272.13	174.8
208	-63.72	-29.3	1068.36	-14.83	-276.82	141.33
209	374.76	-304.44	1248.78	-53.62	-185.21	65.8
210	189.45	-436.04	1288.33	-82.03	-99.55	23.41
211	25.39	-440.19	1051.27	-76.66	-92.29	53.31
212	-215.82	-385.5	922.61	-64.54	-87.89	61.37
213	-277.34	-395.51	1105.71	-62.56	-100.89	20.2
214	-698.73	-273.93	1048.34	-10.38	-76.32	98.57
215	-659.67	-214.6	1194.82	-6.16	-106.14	71.23
216	-691.89	-335.45	1183.11	13.03	-131.13	-55.15
217	-555.66	-556.88	1216.06	20.84	-177.95	-118.93
218	-441.65	-642.33	1153.08	29.39	-181.03	-98.39
219	-301.27	-649.41	1118.65	73.36	-206.12	-71.04
220	-374.02	-512.7	914.79	120.91	-200.62	-58.93
221	-484.38	-209.96	851.81	121.09	-200.74	29.05
222	-127.2	-251.71	1205.57	69.18	-183.56	56.98
223	-270.75	-161.13	1101.07	65.92	-92.47	40.37
224	-555.91	91.8	839.11	-25.94	-148.25	18.71
225	-407.23	-427.73	958.74	-95.67	-195.95	24.51
226	-210.94	-447.02	1133.3	-100.22	-195.56	45.32
227	-541.02	-356.2	1105.96	-77.73	-158.87	48.55
228	-482.42	-471.19	1160.16	-88.81	-180.33	58.32
229	-418.21	-511.47	1195.31	-5.37	-161.53	-13.43
230	-537.35	-329.83	934.57	-7.42	-173.83	6.44
231	-395.75	-263.92	869.38	-31.22	-186.46	39.52
232	-342.77	-312.26	1010.01	-71.72	-198.46	69.43
233	-370.36	-108.89	998.78	-30.55	-191.01	95.09
234	-167.97	-14.65	1007.08	-52.06	-194.79	78.25
235	-92.29	-136.72	988.53	-120.42	-146.79	42.72
236	-95.46	-403.56	1014.4	-148.65	-127.72	50.96
237	-336.67	-442.63	1125.73	-120.03	-119.42	55.36
238	-358.64	-374.27	1154.79	-67.66	-177.22	39.73
239	-423.34	-347.41	1036.13	-75.44	-157.35	-1.22
240	-620.61	-289.79	1103.27	-58.2	-169.46	-18.77
241	-132.08	-300.05	977.54	-51.7	-174.65	-42.6
242	-166.26	-352.05	862.55	-52.7	-54.08	-101.14
243	-905.03	-328.37	882.81	-25.3	-103.12	-90.18
244	-1038.57	-255.13	1138.67	3.33	-177.64	-71.96
245	-551.27	-227.78	1283.69	52.98	-310.97	-63.17
246	-255.13	-137.94	1110.6	-16.11	-302.92	23.19
247	-216.31	-381.84	1006.35	-120.76	-238.31	72.14
248	-746.58	-477.54	966.55	-136.17	-196.96	23.1
249	-783.45	-458.01	1025.88	-108.28	-291.96	14.28
250	-448.24	-273.93	1004.64	-107.7	-340.7	0.95
251	-279.05	-456.79	1026.12	-86	-352.17	-15.81
252	71.29	-196.78	896.24	-53.8	-349.98	-17.88
253	81.54	-120.12	1141.11	-74.4	-263.79	-9.19
254	-136.96	-365.23	1155.03	-99.33	-160.43	-33.48
255	-495.12	-602.78	1090.33	-50.72	-103.64	-53.34
256	-594.97	-562.01	1103.76	83.34	-116.76	-25.3
257	-808.59	-248.05	1051.76	143.77	-139.25	-0.61
258	-468.99	-337.16	1162.11	112.03	-228.55	-3.02
259	-381.59	-281.74	1260.5	35.37	-237.27	106.45
260	-220.21	-431.64	985.35	71.23	-229.61	89.51
261	-237.06	-492.68	883.54	106.45	-257.29	11.84
262	67.38	-367.68	1086.43	60.88	-293.7	89.08
263	253.17	-225.59	1113.04	-0.95	-176.3	216.43
264	-159.67	-334.47	1096.68	-26.34	-117.89	237.09
265	-362.06	-30.76	981.2	-15.72	-132.84	225.65
266	-176.51	-351.81	1091.55	-79.38	-138.18	160.77
267	-55.91	-544.43	1068.36	-97.75	-157.75	162.2
268	80.81	-586.43	742.19	-62.53	-74.1	155.88
269	-235.35	-549.8	711.67	-38.45	-79.07	68.73
270	-423.58	-261.23	1010.25	-13.4	-158.26	60.85
271	-52.25	221.44	1173.1	-52.8	-175.26	25.39
272	45.41	91.31	1181.64	-77.09	-129.33	-5.8
273	-175.78	-303.47	1232.91	-98.3	-47.76	-19.2
274	-636.23	-403.08	1087.4	-82.58	-66.59	-34.09
275	-677.25	-461.91	1063.96	-116.33	-151.55	44.25
276	-399.41	-474.85	1084.47	-106.9	-201.45	59.48
277	-151.37	-394.78	1092.29	-88.81	-190.55	44.8
278	-208.5	-241.7	886.72	-45.62	-93.78	38.51
279	-297.61	-65.92	901.12	-20.11	-129.67	43.55
280	-71.53	-351.07	1258.3	-95.46	-140.53	3.78
281	-225.34	-409.67	1140.63	-84.84	-138.61	1.5
282	-350.34	-533.69	1055.42	-84.84	-160.77	32.07
283	-212.16	-472.17	1110.11	-79.32	-181.58	27.74
284	-445.8	-416.75	1005.37	-44.71	-170.84	-13.24
285	-351.32	-468.99	1093.75	-63.9	-188.14	-48.89
286	-630.37	-516.85	1111.57	-67.99	-159.03	-45.17
287	-593.75	-753.17	1105.71	-18.04	-168.64	-57.1
288	-442.14	-668.7	851.07	58.93	-165.95	-148.16
289	-564.45	-187.99	988.04	88.17	-150.05	-96.95
290	-570.07	-366.21	1658.45	2.72	-234.16	-19.84
291	342.04	493.41	489.26	121.28	-241.85	84.32
292	-358.64	-64.45	526.86	19.59	-2.87	26.52
293	-232.91	-172.85	1290.77	-113.65	-158.02	9.8
294	-480.47	-320.31	1448.49	-190.19	-197.6	-55.21
295	-1161.62	-1044.43	1168.21	-73.7	-422.73	155.21
296	-95.21	-399.66	928.71	10.38	-419.31	190.77
297	138.92	-269.78	1140.38	-32.56	-303.16	98.63
298	-255.86	-383.54	1176.27	-117.03	-234.77	20.6
299	68.85	-443.12	1181.4	-122.86	-229.58	-30.88
300	-203.13	-449.22	1213.13	-77.3	-165.1	-108.46
301	-317.63	-321.78	1216.55	2.11	-162.08	-47.12
302	-353.52	-358.64	1296.63	32.87	-110.87	8.73
303	-775.88	-192.63	1166.02	47.85	-138.24	16.42
304	-432.86	-260.99	1055.42	61.55	-265.47	78.09
305	-37.35	-250.24	946.29	53.16	-231.57	125.06
306	-302.98	-366.94	1027.1	-11.87	-163.24	136.41
307	-187.74	-333.98	931.4	-40.71	-166.53	156.77
308	-479.49	-383.06	756.59	-60.85	-202.61	178.1
309	-217.04	-527.34	695.56	-106.32	-337.13	210.45
310	357.18	-657.47	867.92	-96.25	-315.22	222.87
311	166.02	-308.84	1305.66	-20.81	-218.72	139.68
312	-3.91	-94.97	1166.99	-11.96	-161.22	41.69
313	-227.29	-462.89	990.23	-53.25	-137.57	74.01
314	262.94	-650.88	990.23	-34.82	-187.87	86.73
315	230.47	-465.82	982.42	-30.18	-123.84	-8.06
316	51.27	-198.24	1319.09	-32.53	-113.53	-20.87
317	-153.08	-112.79	1080.08	-38.73	-87.4	-40.59
318	-225.34	-331.3	1137.7	-86.91	-105.13	-22.95
319	-286.87	64.7	875	-49.5	-103.27	-55.15
320	-278.32	-264.65	1014.16	-110.11	-116.27	-55.02
321	-321.04	-196.53	1006.59	-121.03	-120.27	-65.52
322	-818.85	-282.47	988.53	-101.75	-179.78	83.4
323	-893.8	-572.27	1138.18	-49.74	-253.57	161.01
324	-181.88	-481.45	982.91	50.45	-358.98	191.47
325	127.93	-817.87	535.64	9.22	-325.5	116.61
326	303.47	931.64	1615.97	46.97	-240.84	-29.57
327	108.89	-408.69	1266.11	-45.04	-152.8	-19.41
328	21.73	-67.38	1205.81	16.24	-141.85	-32.44
329	-9.77	-310.3	1034.18	0.89	-116.09	-53.92
330	-266.36	-573.97	1061.77	17.79	-119.05	-48.8
331	24.41	-316.41	1006.35	53.31	-146.73	6.32
332	297.36	-687.74	995.36	-1.92	-102.75	-11.6
333	130.13	-496.58	810.79	74.37	-58.2	-28.84
334	157.47	-471.44	912.11	59.88	-16.14	-28.9
335	26.37	-58.35	1340.09	46.63	54.11	-56.09
336	-521.48	-173.34	1229.98	57.71	143.68	-128.23
337	-723.63	-175.05	1005.13	68.02	109.28	-102.81
338	-435.06	-402.1	616.94	-87.16	-39.4	-69.34
339	-481.93	-589.6	878.17	-152.47	-59.39	-90.42
340	-610.11	-541.26	1001.95	-81.63	-68.18	-84.9
341	-776.61	-217.29	871.58	-62.59	-64.39	-98.88
342	-988.04	-89.11	825.44	-56.76	-85.6	-62.29
343	-664.31	-79.35	1130.37	-90.79	-154.85	78.55
344	-455.81	-177.98	895.51	-47.94	-144.87	46.72
345	-625	-215.33	877.69	-8.85	-170.65	86.52
346	-475.1	-332.03	1144.53	25.33	-238.13	139.37
347	34.42	-375.98	1088.38	40.62	-197.57	114.29
348	-362.79	-560.06	1009.03	56.73	-135.41	128.69
349	7.32	-343.26	920.9	54.78	-116.3	173.89
350	-780.76	-449.46	674.56	-89.75	-39.61	104.92
351	-736.08	-500.98	848.88	-97.08	-132.87	18.52
352	-634.77	-406.49	949.22	-88.13	-101.59	-121.15
353	-879.15	-273.93	1011.23	-63.84	-115.94	-45.75
354	-386.72	355.47	975.34	-78.09	-169.62	159.82
355	-446.29	-207.03	1208.74	-92.53	-166.87	169.86
356	-281.98	-260.99	1163.09	-24.05	-149.9	137.57
357	-219.24	-301.51	1005.62	41.63	-150.48	63.51
358	-375.73	-122.56	850.1	36.47	-145.94	46.05
359	-704.1	-320.8	920.9	6.96	-150.51	94.94
360	-781.25	-121.34	913.33	-19.93	-165.19	121.8
361	-682.37	-57.13	891.6	-67.93	-231.54	198.76
362	-117.43	-149.66	1108.15	-90	-280.06	210.45
363	-129.15	-247.07	1102.54	-69.43	-230.22	166.84
364	-387.45	-401.86	991.21	-60.61	-221.56	123.44
365	-365.48	-230.47	954.59	-69.58	-274.66	78.49
366	-76.66	-198.49	1096.92	-102.29	-266.57	51.82
367	-297.36	-501.22	1043.46	-146.42	-220.49	8.64
368	-224.37	-350.83	1080.32	-125.73	-275.45	22.77
369	-283.94	-264.4	966.55	29.14	-305.21	-10.25
370	542.97	-5.62	843.26	30.73	-350.83	-25.12
371	776.37	-303.47	813.23	-47.64	-132.57	-80.66
372	-66.16	-526.86	974.12	2.53	32.04	-48.61
373	-749.02	-323.24	1242.92	3.54	0.58	-17.97
374	-518.31	-177.98	1164.79	-16.51	-73.15	-23.47
375	-281.25	-359.38	1175.78	-60.58	-82.61	-49.22
376	-155.27	-544.68	1202.88	-28.9	-55.76	-104.34
377	-651.86	-310.3	962.16	-6.56	-95.03	-84.14
378	-864.5	-133.54	1046.63	-48.58	-181.21	-67.47
379	-539.79	-168.7	999.27	-85.97	-235.17	-49.38
380	-608.4	-349.85	997.07	-122.19	-224.79	-57.34
381	-504.64	-316.16	1065.19	-152.98	-252.53	-44.28
382	-537.84	-521.73	1140.87	-146.67	-255.4	-56
383	-514.4	-595.95	1103.76	-85.39	-272.49	2.44
384	-396.24	-514.4	1106.45	-64.06	-259.46	39.7
385	-254.88	-553.47	929.93	-46.84	-264.62	47.03
386	-30.03	-299.8	910.64	1.43	-248.75	34.82
387	-67.38	-205.32	962.16	-50.99	-226.78	38.94
388	-143.8	-410.16	1046.39	-67.26	-193.27	4.06
389	-271.97	-269.53	1055.42	34.12	-137.66	-54.72
390	-594.97	-385.74	888.92	85.85	-151.61	-60.3
391	-640.38	-308.11	938.96	44.43	-233.22	8.88
392	-579.59	-219.24	1353.03	29.85	-303.28	91.71
393	-357.42	-173.58	1286.87	11.14	-340.42	138.73
394	12.45	-345.95	1114.26	-54.75	-304.81	107.76
395	-3.91	-529.05	1025.39	-76.39	-236.08	79.59
396	-47.61	-354.98	1052.98	-60.3	-218.17	77.61
397	-121.34	-180.42	938.23	-40.1	-218.51	32.53
398	-81.05	-152.1	1078.13	-96.41	-208.56	16.63
399	-235.6	-333.25	963.13	-93.17	-187.84	-10.04
400	-56.88	-315.92	1128.66	-2.04	-181.15	-22.52
401	-76.42	-177.49	1073.73	21.36	-114.26	-39
402	-313.23	-161.13	1128.91	-17.67	-104.58	-49.5
403	-208.74	-521.97	1163.09	-64.51	-130.19	-47.15
404	-230.96	-498.78	1135.01	-43.67	-55.48	-68.33
405	-655.52	-591.55	848.14	7.84	-79.53	-43.67
406	-241.46	-279.54	894.04	13.52	-185.18	89.57
407	-113.28	-97.9	920.65	-18.46	-170.17	148.19
408	-258.06	-296.88	954.35	-25.54	-133.48	169.31
409	-489.01	-126.71	899.17	-40.89	-113.62	175.35
410	-138.92	-540.28	983.15	-107.39	-161.53	159.85
411	-317.14	-531.01	830.57	-77.55	-151	155.03
412	202.64	-403.08	982.91	-67.9	-160.16	208.68
413	-500.24	-135.74	1382.81	73.88	30.18	77.61
414	-834.23	338.62	1237.79	61.25	-80.78	105.96
415	-34.91	369.14	1062.01	0.73	-126.86	64.45
416	44.92	-227.54	1090.58	-62.68	-81.05	15.11
417	-31.49	-107.42	973.14	-54.6	-65.37	-77.21
418	-243.16	-546.88	1178.96	-42.79	-75.56	-166.14
419	-396.73	-448.24	887.45	-23.19	-42.27	-156.1
420	-1324.46	-593.26	566.65	-92.1	-170.17	-94.33
421	-867.92	-857.67	415.28	-91.13	-235.5	-35.61
422	0	103.03	1123.29	-73.64	-210.94	20.26
423	-99.61	41.5	1286.62	-114.35	-105.1	47.97
424	-887.45	-312.99	1204.1	-82.21	-104.71	49.71
425	-739.75	-195.31	1227.54	-17.61	-197.97	81.94
426	-508.06	-293.46	1142.58	-6.2	-218.99	119.63
427	-224.37	-421.39	1077.64	-36.47	-208.16	123.6
428	-277.1	-469.73	1163.57	0.24	-164.15	114.26
429	-486.33	-357.91	1072.51	92.1	-200.96	93.78
430	-144.53	-187.5	1055.91	42.48	-215.76	86.12
431	-186.04	-156.98	1026.37	32.32	-150.02	72.54
432	-300.29	-87.4	1026.61	-15.17	-119.81	60.79
433	-612.55	-325.93	1105.71	-18.89	-185.94	71.93
434	-335.94	-287.11	997.31	-19.99	-207.31	75.47
435	-179.2	-166.75	1046.88	-22.03	-202.45	47.82
436	-337.4	-191.41	920.41	-28.38	-190.83	2.08
437	-489.5	-474.12	1129.15	-64.61	-194.73	-30.43
438	-312.26	-287.35	917.72	-22.8	-213.35	-59.66
439	-564.94	-551.03	906.74	1.07	-190.7	-13.09
440	-655.76	-324.22	792.97	19.81	-245.03	54.47
441	-276.37	-50.54	882.08	0.09	-314.06	100.49
442	33.94	-183.84	1100.83	-54.9	-294.92	147.25
443	54.2	-282.23	1107.42	-116.39	-213.07	54.63
444	-400.39	-271	1161.13	-145.54	-248.87	14.77
445	-470.46	-149.9	1126.22	-185.27	-417.08	-24.78
446	64.21	-396.97	1139.89	-196.44	-436.07	-40.07
447	273.93	-308.35	1092.04	-194.46	-310.15	-23.83
448	-92.29	-579.1	942.14	-139.92	-249.27	-90.24
449	-71.78	-462.16	827.39	-68.48	-211.24	-57.53
450	-457.52	-526.86	884.03	-69.34	-160.31	-93.48
451	-790.28	-491.94	1231.2	-100.22	-201.2	-89.39
452	-475.34	-608.89	1476.81	-39.03	-303.8	24.69
453	4.64	-278.08	1400.63	-34.36	-295.59	45.72
454	-278.08	-50.29	1137.94	-10.38	-248.9	51.12
455	100.83	-426.76	1219.73	-63.75	-295.96	71.84
456	-148.44	-552.73	1167.97	-31.04	-233.55	55.3
457	-93.02	-370.85	910.64	-17.4	-266.08	49.84
458	6.35	-350.34	947.02	-50.96	-269.13	50.08
459	-83.5	-510.74	1105.22	-61.71	-232.15	60.49
460	-211.43	-234.13	1090.58	-13.64	-213.29	58.23
461	13.18	-131.35	1271.24	-75.53	-221.62	4.24
462	-11.96	-397.95	970.21	-153.17	-148.99	-43.37
463	-20.51	-551.27	980.47	-160.4	-97.84	-125.7
464	-124.51	-495.85	1064.94	-53.89	-101.9	-126.56
465	-96.92	-254.88	1149.17	-32.04	-91.61	-73.88
466	-448.97	-274.17	1153.08	2.32	-135.35	-61.74
467	-563.96	-384.77	1061.77	12.82	-244.23	-31.1
468	-266.11	-497.07	1002.44	2.11	-358.46	40.56
469	142.58	-677.25	1057.37	-40.68	-353.7	85.66
470	250.98	-492.68	939.94	-20.05	-283.91	81.33
471	84.72	-553.71	1081.05	-33.63	-268.25	96.62
472	54.44	-427.25	1143.07	-40.19	-274.63	192.02
473	188.72	-408.45	1081.79	-17.46	-228.52	112.82
474	79.1	-349.37	931.64	40.89	-172.52	77.03
475	37.6	-221.44	983.15	54.47	-145.81	30.49
476	-3.91	-257.08	899.41	69.58	-161.47	5.4
477	217.53	311.04	948.24	69.24	-141.54	-20.45
478	-54.2	-110.35	1175.05	-44.25	-40.44	-48.92
479	-185.06	-210.69	1238.53	-41.93	-47.52	-103.58
480	-221.44	-337.4	1051.76	-6.62	-78.8	-100.8
481	-116.94	-578.86	1112.55	-38.79	-108.58	-92.71
482	32.96	-702.39	1224.12	-80.66	-89.63	-58.04
483	-193.6	-257.81	1300.29	-12.08	-50.2	-30.15
484	-384.28	-264.65	1181.15	25.85	-54.96	26.95
485	-483.89	-523.44	1099.37	-10.89	-13.76	104.22
486	-667.72	-498.29	927.25	0.34	-26.92	73.79
487	-581.3	-359.86	892.33	-30.3	-165.74	65.16
488	-91.55	-374.02	1030.76	-95.95	-214.69	100.04
489	96.19	-291.99	1074.22	-131.29	-206.02	102.2
490	6.59	-462.4	1147.46	-164.46	-176.09	70.04
491	5.62	-505.62	1198	-168.58	-147.52	43.18
492	-158.69	-471.92	1148.19	-115.84	-88.2	11.75
493	-349.12	-464.84	1141.11	-76.75	-104.4	26.67
494	-375	-311.28	1079.83	-48.4	-127.62	45.23
495	-362.3	-333.98	1077.88	-61.83	-141.24	50.17
496	-349.37	-341.31	1041.75	-56.73	-169.89	64.21
497	-335.94	-406.25	1041.75	-22.49	-181.55	62.47
498	-260.99	-479.74	1149.9	8.7	-205.23	84.05
499	-238.28	-218.26	1043.7	38.18	-220	65
500	-8.79	-126.46	1096.44	-8.88	-243.84	37.26
501	92.29	-143.07	1052.49	-29.48	-220.25	42.27
502	48.58	-447.27	1245.36	-51.82	-202.61	65.34
503	-64.21	-458.01	1083.5	-52.98	-147.92	112.52
504	-82.76	-501.71	1188.72	-36.65	-134.06	123.05
505	-80.57	-254.39	1130.62	-5.25	-127.26	74.31
506	-125.98	-295.9	1140.14	-80.6	-151.7	35
507	-138.18	-340.33	1076.9	-121.8	-137.21	9.37
508	-212.4	-529.05	1083.74	-106.54	-117.77	-11.2
509	-511.23	-493.65	1073.97	-50.51	-68.66	12.02
510	-529.79	-551.76	1123.29	-8.03	-93.51	-8.91
511	-416.99	-370.85	1079.1	49.04	-134.25	-46.91
512	-248.54	-130.13	1051.76	68.24	-210.27	-76.29
513	-21.48	-130.37	956.54	39.83	-188.39	-33.63
514	-83.98	-261.72	1098.39	36.56	-182.89	-10.22
515	-253.91	-274.41	1181.15	-32.38	-164.92	-14.53
516	-392.58	-687.26	1139.89	-115.63	-219.73	-14.95
517	-110.84	-597.9	1203.86	-63.6	-253.69	30.98
518	-125.49	-456.54	1257.32	-61.4	-268.49	37.63
519	92.77	-328.13	1000.98	-67.32	-251.19	38.76
520	34.91	-328.13	1030.52	-131.62	-178.22	11.72
521	-172.36	-408.94	958.74	-146.24	-171.17	4.94
522	-345.95	-461.43	1061.77	-100.74	-139.65	-21.73
523	-341.8	-335.94	1131.1	-24.57	-131.07	-51.15
524	-504.39	-336.67	1296.39	4.67	-142.33	-51.21
525	-316.65	-361.33	1166.99	4.39	-225.01	-44.56
526	-131.1	-419.43	1123.29	-51.12	-234.8	-20.11
527	-95.46	-422.12	1123.29	-73.79	-245.06	-2.41
528	100.83	-344.73	1109.13	-76.93	-222.69	6.44
529	-346.92	-264.65	1060.06	-50.11	-162.63	23.59
530	-509.52	-316.89	1144.29	-8.94	-186.22	20.97
531	-563.96	-424.32	1188.23	26.95	-236.6	-6.5
532	21.73	-149.66	1017.33	18.46	-309.78	28.23
533	33.69	-128.42	916.26	-60.27	-247.92	77.61
534	18.31	-305.18	762.94	-71.17	-224.18	54.32
535	-152.59	-627.44	1150.88	-96.74	-227.39	43.46
536	36.13	-498.78	1211.91	-12.42	-252.32	61.8
537	91.31	-246.09	1043.46	26.95	-177.67	63.75
538	73.97	-202.64	1119.14	25.97	-96.25	26.86
539	-82.76	-461.43	1385.99	47.73	-75.35	21.3
540	-278.32	-466.31	1327.39	79.59	-10.62	-48.25
541	-466.06	-381.59	1139.89	28.44	-57.59	-93.17
542	-127.44	-562.26	1233.15	-53.5	-114.81	-19.65
543	-211.18	-484.38	1141.85	-78.49	-49.56	-9.09
544	-422.36	-383.3	1101.56	-72.36	-81.51	-7.78
545	-378.17	-259.28	1042.48	-81.82	-121.15	2.59
546	-178.71	-475.59	937.26	-118.56	-162.84	25.82
547	-197.75	-428.96	919.92	-73.12	-135.53	54.17
548	-317.38	-441.41	1071.04	-67.44	-131.13	95
549	-398.93	-519.04	1032.47	-38.94	-164.4	141.39
550	-310.3	-501.71	961.67	-11.69	-202.55	162.93
551	-346.44	-537.84	1079.1	0.4	-191.65	161.1
552	-239.99	-222.17	1156.25	24.81	-186.43	156.65
553	-279.3	-287.84	1256.35	22.09	-157.17	80.32
554	-243.41	-310.3	1154.54	5.98	-174.22	34.85
555	-202.64	-224.85	1024.41	-17.61	-163.12	49.77
556	-213.38	-355.22	1159.67	-25.57	-145.39	52.49
557	-268.8	-211.91	1138.92	-5.77	-117.4	21.27
558	-173.83	-191.16	1128.17	-12.02	-120.03	-2.72
559	-193.85	-223.39	1087.89	-3.33	-98.69	-19.44
560	-490.97	-429.69	996.34	-16.85	-132.72	28.05
561	-304.2	-205.81	1022.22	-70.83	-175.17	73.82
562	-286.38	-401.12	1273.68	-121.95	-193.48	102.45
563	-268.8	-448.97	1224.12	-77.48	-224.7	110.84
564	-41.5	-462.4	1225.1	-38.06	-231.32	97.02
565	-56.4	-547.12	1181.64	-27.28	-202.94	66.53
566	60.55	-296.14	959.96	10.71	-224.7	37.9
567	-47.36	-522.95	854.74	18.49	-123.17	-20.08
568	-378.91	-523.93	735.84	54.11	-71.29	-70.8
569	-527.59	-466.55	888.43	81.85	-127.41	-83.37
570	-509.77	-171.39	1115.97	9.52	-214.29	6.68
571	-345.46	-342.77	1159.91	-50.38	-271.27	69.21
572	-88.87	-236.82	1227.05	-28.59	-309.54	167.82
573	540.77	-180.42	912.84	22.8	-303.22	65.12
574	402.34	-309.33	911.62	4.52	-116.12	-62.41
575	153.81	-427.49	1026.37	-39.43	11.2	-72.91
576	-298.58	-28.32	785.64	-123.54	54.72	-45.84
577	-824.22	-355.71	894.78	-136.41	-4.73	-35.19
578	-576.17	-265.63	1327.15	-116.39	-104.71	9.61
579	-696.78	-218.99	1455.32	-107.48	-151.46	-22.86
580	-93.99	-327.39	1359.86	-146.18	-249.76	-2.59
581	106.45	-375.98	1167.48	-134.46	-180.45	-42.85
582	-179.93	-413.33	806.64	-139.98	-123.81	-64.36
583	-262.45	-350.59	671.88	-124.97	-96.1	-62.62
584	-699.71	-433.35	483.4	-99.06	-12.6	-77.24
585	-711.91	-652.34	402.59	5.04	-15.63	11.29
586	-52.49	224.37	2519.29	-273.47	-67.17	84.35
587	-64.94	-1049.56	1961.67	-95.67	6.29	87.77
588	-713.62	-667.24	1616.46	-50.23	-21.21	33.87
589	-306.15	-574.46	1051.51	70.92	-94.3	-27.07
590	-412.6	-535.64	882.32	14.37	-102.39	4.06
591	-581.3	-523.68	1071.78	-53.56	-208.77	-4.3
592	-453.37	-99.61	1126.95	-45.72	-250	21.21
593	-655.27	-241.21	1039.55	-40.44	-246.83	97.9
594	-135.25	-420.41	1408.2	24.23	-235.11	101.59
595	-650.15	-384.03	1245.36	114.81	-122.44	54.81
596	-539.79	-594.73	1236.82	112.52	-139.74	5.74
597	-493.9	-459.23	839.36	85.78	-162.02	-34.45
598	-378.17	-577.39	997.07	94.6	-165.16	-116.73
599	-104.98	-65.67	972.41	86.61	-203.89	-57.34
600	-5.62	-311.52	829.83	-30.21	-82.52	-90.55
601	-421.63	-304.44	1096.19	-29.45	-100.89	-87.65
602	-252.44	-272.71	1180.66	-0.4	-155.18	-51.27
603	-426.03	-264.16	604	-28.5	-91.37	-70.1
604	-269.29	-554.2	1137.21	-62.96	-71.32	-62.26
605	-359.38	-368.16	1245.12	12.48	44.68	-73.76
606	-1201.9	-226.81	1076.9	69	-112.61	-83.47
607	-883.79	-457.03	828.13	62.16	-207.18	-51.57
608	-628.66	-434.33	1118.41	-24.08	-276.52	7.51
609	-770.51	-369.38	1364.5	-73.12	-247.19	65.16
610	-534.67	-470.7	1169.19	3.81	-215	99.55
611	-398.68	-216.8	1040.53	-42.66	-184.57	155.52
612	-449.71	-244.87	987.06	-131.01	-156.4	60.33
613	-197.51	-428.47	1126.71	-222.5	-132.08	39.73
614	-734.13	-719.24	1049.8	-234.34	-83.95	-23.16
615	-910.89	-700.68	991.94	-119.87	-113.16	-15.96
616	-1025.88	-364.26	896.73	-80.23	-148.22	18.25
617	-807.13	-228.27	944.09	-56.49	-226.87	50.02
618	-484.38	-172.61	935.55	-63.51	-266.11	71.14
619	-360.6	-239.99	976.56	-50.23	-261.17	61.55
620	-403.56	-235.6	1014.89	-60.27	-223.82	60.82
621	-511.72	-513.92	1114.26	-74.43	-214.23	80.72
622	-483.64	-384.52	1107.67	-69.89	-187.87	116.27
623	-500.24	-366.46	1064.94	-66.31	-185.58	56.58
624	-545.41	-553.71	1084.96	-85.02	-218.29	52.8
625	-604.49	-525.63	1048.83	-66.1	-236.6	72.3
626	-548.1	-386.47	950.68	-66.31	-240.33	91.31
627	-529.05	-478.03	1092.77	-80.81	-224.3	109.77
628	-568.6	-340.33	1064.7	-74.71	-224.49	83.37
629	-578.86	-350.34	1056.88	-67.78	-274.02	40.16
630	-239.99	-408.94	1113.28	-77.51	-283.6	10.19
631	-453.13	-570.56	1173.1	-78.89	-210.66	-64.3
632	-390.87	-618.9	1141.85	-44.25	-223.27	-85.14
633	-618.65	-544.19	1197.27	-13.24	-260.5	-54.29
634	-541.99	-591.06	1596.68	68.39	-353.73	22.64
635	-104	-399.66	1337.65	90.97	-336.21	38.85
636	-212.89	-399.17	948.97	71.66	-254.06	103.64
637	-61.52	-501.22	946.04	-13.4	-274.99	148.04
638	-210.45	-489.99	877.69	-24.93	-271.42	147.22
639	207.76	-480.22	989.99	-64.58	-283.17	125.61
640	152.59	-401.12	862.06	-103.94	-98.21	55.24
641	-363.77	-420.41	918.46	-107.33	-6.56	14.56
642	-1241.7	-558.84	1135.74	-54.84	-27.4	-43.55
643	-542.48	-383.79	1481.93	36.8	-268.59	11.47
644	-381.35	-147.46	1549.32	53.41	-284.36	39.55
645	-128.91	-293.21	1320.31	60.91	-294.62	-2.01
646	39.79	-359.13	1167.72	26.98	-209.26	10.16
647	-6.84	-347.41	1010.5	6.47	-195.16	12.57
648	-161.87	-443.12	1246.09	-27.13	-182.5	58.01
649	-211.91	-391.6	1239.26	29.45	-168.61	71.17
650	-385.01	-373.78	1064.94	8.76	-175.99	71.78
651	-282.96	-853.27	867.92	-10.41	-237.58	123.35
652	111.33	-698.49	983.64	66.44	-174.68	155.64
653	208.01	-159.67	839.84	45.5	-81.24	127.01
654	-384.52	-192.14	1142.09	-26.52	-4.85	105.44
655	-302.98	-289.79	1318.85	-101.14	-82.67	46.48
656	-263.67	-447.27	1092.77	-99.55	-117.8	5.46
657	-491.21	-510.25	951.42	-98.54	-141.08	5.25
658	-531.98	-518.07	950.68	-57.5	-187.04	70.77
659	-524.66	-533.45	949.22	-43.33	-213.1	97.47
660	-147.46	-19.78	1120.12	-23.9	-189.82	30.61
661	-340.82	-238.53	1080.57	-16.42	-88.29	-9.06
662	-395.26	-561.52	1218.99	-24.57	-73.49	83.65
663	-685.79	-466.06	1026.86	41.35	-108.98	67.63
664	-633.06	-409.67	916.75	69.73	-211	47.39
665	-285.4	-197.51	1061.77	51.15	-238.31	49.84
666	-123.54	-341.06	997.56	30.88	-223.88	77.24
667	569.09	-748.29	903.81	79.01	-222.08	164.55
668	-821.04	-81.3	622.31	56.15	19.84	148.38
669	-334.47	246.09	1186.52	-123.63	-281.19	144.84
670	154.05	23.44	1271.97	-162.96	-201.75	130.58
671	-73.97	-416.5	1110.11	-45.47	-158.08	119.75
672	-227.05	-387.21	920.65	7.29	-168.15	114.99
673	47.12	10.74	999.27	7.54	-167.94	75.13
674	-244.87	-81.79	1143.07	-73.88	-144.04	12.54
675	-207.03	-37.6	998.54	-53.1	-146.33	-4.27
676	-90.82	-184.81	875.73	-37.81	-107.73	-43.61
677	-236.08	-495.36	982.42	-58.26	-101.99	-52.95
678	-599.12	-363.53	949.71	-98.6	-122.41	-15.17
679	-257.08	-406.01	1479.74	-115.81	-194.76	19.2
680	-157.96	-494.87	1354	-17.4	-177.25	2.99
681	-357.91	-274.66	1080.81	37.17	-173.61	19.38
682	-267.58	-185.55	1004.15	37.14	-182.31	-8.21
683	62.99	-410.89	976.07	30.91	-141.51	-9.86
684	-260.25	-309.08	1135.74	33.94	20.48	1.62
685	-1057.37	-324.22	976.81	61.71	-15.99	14.77
686	-764.89	-254.88	945.8	45.14	-205.87	71.04
687	-629.64	-182.86	932.62	11.26	-285.86	134.83
688	-317.87	-488.04	876.46	-44.43	-287.72	140.2
689	-152.83	-313.48	1096.68	-65.43	-275.76	117.92
690	270.51	-212.89	1037.84	18.04	-360.9	50.38
691	-30.03	-193.85	987.06	-2.84	-241.61	37.57
692	-173.58	-212.65	932.13	-0.73	-210.63	52.92
693	-101.81	-276.61	933.11	-9.37	-177.52	38.94
694	-177	-92.77	986.08	-41.05	-179.81	42.45
695	-261.96	-179.69	1095.7	-75.59	-181.37	29.33
696	-112.79	-111.82	1244.87	-212.92	-206.67	-0.43
697	-104.74	-689.45	1037.84	-294.16	-197.85	-31.19
698	-233.15	-390.63	983.89	-203.49	-196.23	-35.25
699	-263.92	-371.34	973.63	-143.43	-199.77	-41.29
700	-329.1	-433.84	1125.73	-150.85	-199.55	-76.66
701	-260.74	-478.76	1198.73	-98.88	-174.68	-113.49
702	-307.37	-506.35	1139.4	-65.06	-178.16	-100.89
703	-212.4	-403.32	1090.58	-33.87	-194.09	-20.84
704	-231.2	-266.6	1041.02	-16.57	-193.51	-38.24
705	-185.55	-292.72	1025.63	5.31	-178.71	-68.63
706	-333.25	-436.28	1190.43	9.95	-145.23	-76.39
707	-518.55	-367.68	1174.8	1.25	-170.87	-62.1
708	-696.53	-300.05	1170.9	-2.53	-233.61	30.76
709	-664.55	-502.93	1089.6	-11.38	-284.97	68.79
710	145.51	-717.53	952.15	-27.31	-379.85	130.19
711	98.39	-539.31	606.69	39.83	-294.74	190.16
712	301.51	-317.14	850.59	83.8	-320.59	195.56
713	208.98	238.04	1274.9	96.5	-220.21	104.19
714	-20.75	318.85	1211.43	33.42	-206.94	50.42
715	126.22	-316.65	1226.32	-2.59	-212.25	47.03
716	323	-135.25	1019.04	-18.86	-91.46	3.81
717	-96.92	-202.64	1319.82	-82.24	-26.34	18.95
718	29.05	-447.02	1361.08	-172.64	-57.62	120.3
719	-75.93	-552.49	1036.38	-156.34	-15.84	82.89
720	-94.48	-505.13	1077.39	-170.96	19.99	-16.05
721	-533.69	-554.69	1103.76	-141.69	26.64	-42.39
722	-672.12	-477.29	1020.51	-107.15	-54.32	0.49
723	-439.21	-482.91	813.48	-75.41	-165.62	24.84
724	-437.99	-585.45	876.22	-87.28	-186.07	39.89
725	-255.37	-333.74	1041.99	-26.7	-188.81	43.91
726	-357.18	-349.37	1167.72	54.78	-170.41	28.44
727	-178.71	-138.18	1093.99	77.18	-203.34	51.64
728	307.86	-52.25	1005.62	59.69	-168.4	60.97
729	56.64	-379.39	992.92	12.6	-85.6	16.14
730	-92.53	-676.51	1266.6	-2.41	-72.08	-25.09
731	-287.84	-350.83	1174.56	61.98	-90.27	-25.67
732	-267.82	-226.07	1089.36	-10.04	-71.2	9.12
733	-380.37	-267.58	1037.84	-66.59	-70.86	-3.91
734	-229.49	-245.85	967.77	-120.3	-90.24	-37.02
735	-434.33	-528.08	1190.19	-141.3	-77.09	-46.36
736	-619.87	-401.86	1282.23	-119.66	-108.58	-18.1
737	-677.73	-718.51	1282.71	-63.35	-154.24	-36.56
738	-591.31	-701.17	1085.21	43.33	-180.15	-31.65
739	-371.09	-162.11	887.21	32.9	-178.07	-39.46
740	-614.75	-233.64	1084.96	15.08	-145.45	-16.72
741	-529.79	-337.89	1262.45	-26.52	-257.9	-2.72
742	-15.38	-294.92	1062.74	-17.67	-359.62	-13.73
743	354	-125	1017.09	-59.14	-281.95	-31.07
744	225.34	-208.5	1036.13	-114.99	-109.83	-67.38
745	-503.17	-424.07	872.56	-118.84	-27.13	-68.39
746	-1025.39	-664.79	910.4	-58.29	-31.71	-69.89
747	-1156.74	-713.13	850.34	36.41	-96.95	-49.84
748	-691.65	734.13	1379.88	-5.89	-244.2	25.18
749	346.68	-239.75	1198	21.42	-334.78	101.72
750	-65.19	-353.27	1080.08	35.95	-202.06	-1.95
751	-4.39	-305.18	1129.88	41.17	-142.85	-38.06
752	-264.89	-431.64	931.15	2.17	-133.76	-22.92
753	-258.3	-760.25	853.03	-33.78	-191.41	39.4
754	-729.74	-64.7	1254.64	13.28	-96.1	-10.8
755	-444.82	-114.5	1194.09	77.06	-153.63	128.81
756	-524.41	-43.21	985.84	132.9	-129.58	136.2
757	-656.25	-291.26	940.67	130.04	-158.51	131.38
758	-910.16	-413.57	734.86	127.41	-181.21	115.78
759	-619.63	-175.29	729	138.98	-323.21	99.33
760	-54.44	-367.68	1481.45	-67.93	-393.31	138.49
761	-297.36	-363.04	861.33	-3.45	-265.75	55.33
762	198	-395.02	1026.12	30.94	-350.83	53.62
763	356.2	142.33	829.83	-20.81	-312.77	115.23
764	449.22	-144.29	1098.14	11.78	-132.29	74.22
765	-70.31	-180.91	1119.14	11.51	-85.85	50.51
766	-539.31	-50.54	751.22	11.93	-127.23	-3.36
767	-280.52	-411.62	784.91	-84.11	-274.35	77.76
768	452.64	-115.97	1059.81	-107.82	-238.37	64.94
769	360.35	-109.37	1203.13	-147.49	-41.05	6.32
770	-355.47	134.28	1144.29	-283.54	-24.66	67.2
771	-687.5	-371.34	1120.12	-312.71	-87.55	57.1
772	-383.3	-513.92	1187.01	-324.71	-141.88	59.63
773	-173.1	-547.61	1217.77	-285.19	-138.73	5.58
774	-303.71	-771	1119.63	-208.31	-130.65	-30.4
775	-376.46	-709.72	1134.77	-112.7	-164.98	-43.09
776	-183.59	-559.81	1235.6	-27.25	-133.73	-66.16
777	-248.78	-447.75	1231.69	22	-61.04	-79.77
778	-561.04	-342.04	1030.27	12.48	-73.49	-52.31
779	-647.22	-390.38	954.1	-50.78	-158.05	39.46
780	-247.56	-510.99	1049.32	-74.58	-234.47	125.46
781	-77.39	-630.13	1041.26	-50.45	-235.2	80.32
782	-259.03	-517.33	1067.38	-10.41	-218.17	92.53
783	-253.91	-486.82	1234.38	46.39	-232.97	150.67
784	-156.01	-274.66	1222.9	33.39	-191.16	101.62
785	-343.02	-265.14	1069.34	28.23	-176.42	103.58
786	-209.47	-295.9	1036.62	-32.65	-219.21	136.78
787	181.88	-450.93	1106.45	-10.19	-227.57	80.75
788	174.56	-106.93	924.32	39.58	-146.61	14.89
789	7.08	-384.52	1136.47	-22.92	-112.95	-33.94
790	-0.49	-420.9	1092.29	3.91	-88.26	17.36
791	-184.57	-365.97	869.87	5.19	-64.42	43.64
792	-382.08	-269.04	1048.1	9.64	-62.35	50.78
793	-421.63	-171.88	1110.84	-0.46	-107.42	-6.32
794	-572.51	-362.06	1104.98	-47.39	-143.07	0.92
795	-440.19	-402.1	1146.73	-79.96	-184.69	41.35
796	-303.71	-521.97	1234.38	-46.2	-169.92	-0.95
797	-476.07	-582.52	1216.55	5.58	-167.51	-38.57
798	-322.27	-271.24	960.21	83.34	-216.43	-50.35
799	-145.02	-175.05	787.6	76.93	-138.58	-74.37
800	-651.12	598.14	1134.03	38.24	-75.16	-74.55
801	-656.01	-39.79	1155.03	30.76	-177.98	11.69
802	-711.91	-28.08	1073.73	89.57	-305.24	73.03
803	390.63	-412.35	763.92	52	-176.18	29.69
804	-714.6	-647.22	676.51	-27.37	-60.94	-37.29
805	114.26	260.74	1187.26	-64.33	-183.11	-8.09
806	-464.36	-294.43	1111.82	-117.25	-153.53	-14.59
807	-291.99	-233.15	1082.52	-139.34	-168.58	-43.79
808	-251.22	-362.3	1114.99	-93.75	-152.25	-96.22
809	-256.35	-497.56	1144.29	-79.25	-158.36	-90
810	-480.96	-357.42	1054.69	-24.93	-197.75	-55.73
811	-392.82	-436.04	1000.24	-9.31	-176.03	-83.1
812	-766.11	-371.58	1248.05	32.26	-139.4	35.77
813	-983.4	-112.55	989.75	47.73	-208.28	102.81
814	-662.35	-146	916.26	-64.45	-327.7	49.29
815	-341.55	-458.74	867.68	-53.59	-340.06	41.11
816	290.77	-428.22	1283.2	-7.78	-306.73	33.33
817	1.46	-78.61	1195.31	40.95	-123.17	-71.04
818	-432.86	-354.49	1100.1	23.65	-171.57	-81.24
819	-198	-173.34	949.95	19.9	-190.8	53.62
820	-370.61	-274.17	980.71	-36.93	-174.41	81.97
821	-279.54	-327.64	968.51	-59.97	-150.36	99.73
822	-214.36	-158.94	864.75	-91.34	-126.31	79.96
823	-293.46	-444.34	1215.09	-171.45	-118.5	95.06
824	-281.74	-457.52	1146.73	-118.1	-155.36	98.45
825	-158.2	-452.15	1197.02	-123.93	-159.79	52.43
826	-434.57	-527.83	1078.61	-137.12	-171.84	77.94
827	-393.55	-485.11	1023.93	-117.1	-184.57	80.11
828	-536.87	-393.8	905.27	-79.62	-158.84	35.98
829	-570.07	-496.09	872.31	-67.41	-182.83	37.17
830	-475.59	-291.99	730.47	-32.81	-172.76	50.23
831	-621.34	-278.32	916.5	10.71	-167.33	79.41
832	-373.05	-50.54	1122.31	30.55	-249.33	73.03
833	-154.3	-34.18	1264.89	-8.42	-238.8	90.21
834	-17.33	57.86	1156.98	-27.65	-212.8	98.21
835	88.62	-124.51	1239.75	-50.6	-186.8	89.23
836	-220.46	-70.56	1249.51	-78.43	-179.57	76.57
837	-73	-287.6	1167.72	-114.96	-175.32	43.88
838	-128.91	-398.44	1088.13	-78.19	-136.66	3.78
839	-199.22	-458.5	1008.06	-45.35	-109.71	22.13
840	-338.87	-634.52	821.78	67.26	-184.75	90.76
841	1.95	-275.15	1046.88	130.43	-189.76	146.73
842	-473.63	-93.75	1005.86	-3.94	-152.44	155.03
843	-159.18	-406.49	994.63	-116.7	-241.21	120.73
844	-185.55	-409.42	1293.7	-109.01	-166.6	52.58
845	-588.13	-486.33	1138.43	-86.24	-116.12	-33.81
846	-472.66	-523.44	1132.32	-73.36	-157.38	21.3
847	-198.24	-442.38	1193.36	-22.67	-159.58	-11.14
848	-362.79	-439.94	1177.49	10.68	-171.57	-24.29
849	-275.63	-286.38	1215.09	4.33	-194.82	-2.78
850	-328.37	-427.25	1154.79	-16.08	-217.86	-46.48
851	-267.82	-562.26	1104.98	-32.17	-258.51	-6.47
852	-155.27	-579.1	1167.24	-64	-234.74	16.2
853	-263.18	-629.88	1203.86	-35.4	-201.14	8.06
854	-372.31	-421.88	1051.27	-35.55	-205.96	15.78
855	-339.84	-484.13	1176.27	-74.86	-230.74	27.8
856	-235.6	-423.58	1141.11	-38.15	-267.94	45.14
857	-226.81	-318.6	1137.94	-42.57	-283.72	56.15
858	-23.93	-377.44	1111.82	-30.43	-296.48	57.59
859	10.25	-284.91	899.9	-30.33	-248.57	65.64
860	-39.55	-374.27	969.97	-29.36	-211.58	43.18
861	-120.36	-310.06	929.2	-39.34	-195.71	24.96
862	-194.09	-281.74	971.68	-30.98	-181.67	6.1
863	-292.24	-298.34	1084.96	-31.65	-209.2	-8.39
864	-185.3	-130.13	988.77	-22.98	-237.34	6.23
865	-132.57	-98.39	1117.19	-103.82	-242.86	-5.89
866	-250.24	-304.69	1130.62	-117.95	-246.98	3.11
867	-117.43	-480.47	1040.28	-93.02	-287.45	59.57
868	238.77	-321.78	927.49	-56	-276.34	40.19
869	286.87	-180.18	978.27	-54.02	-210.45	8.73
870	31.98	-197.51	1041.75	-86	-164.12	-26.43
871	-100.34	-306.4	1146.24	-48.86	-145.87	-27.5
872	-98.88	-312.74	1158.45	-22.16	-128.14	-7.32
873	-186.28	-325.68	1241.21	-32.96	-97.75	31.19
874	-198.73	-360.11	1243.16	-64.33	-110.32	48.74
875	-172.61	-606.93	1178.47	-54.66	-165.53	61.86
876	75.44	-615.72	1101.07	-25.39	-158.23	64.76
877	-94.97	-552.98	970.7	-52.03	-151.03	84.38
878	-300.54	-669.92	855.22	-29.21	-231.9	154.63
879	221.19	-624.02	953.37	15.72	-220.15	195.53
880	217.04	-247.31	978.03	114.41	-163.21	213.65
881	19.53	-221.19	953.86	156.13	-134.92	205.84
882	-390.38	-190.92	828.86	131.56	-117.28	192.5
883	-173.83	-333.74	894.78	49.01	-280.88	225.92
884	263.92	-178.47	666.5	4.06	-275.24	176.76
885	596.19	386.23	1579.35	-1.19	-199.07	99.61
886	114.26	-254.39	1271	-19.93	-71.11	-20.81
887	-193.85	-164.31	872.07	12.33	-21.55	-18.19
888	-165.53	-173.1	720.7	12.08	-149.51	-53.44
889	224.61	-176.27	899.17	-28.78	-174.35	-61.61
890	196.78	-242.92	1012.21	-42.02	-130.55	-55.79
891	-89.11	-182.13	1010.25	-34.7	-116.85	-36.13
892	-329.35	-440.19	1012.7	-46.11	-120.73	22.89
893	-181.88	-496.58	1156.25	-21.03	-148.62	59.81
894	56.15	-426.03	1073	-5.25	-170.17	78.34
895	226.56	-448	1136.23	-7.02	-145.6	100.77
896	251.71	-187.26	1167.72	20.97	-42.82	53.68
897	-17.33	-50.05	1016.85	-25.36	-53.25	38.06
898	200.2	-302.98	735.6	-71.53	-94.97	100.28
899	713.62	-464.36	972.41	-60.49	16.17	71.04
900	-131.1	-214.11	880.37	49.96	150.3	17.76
901	-174.8	-254.88	952.64	47	107.6	4.18
902	-313.72	-362.3	1030.76	30.82	74.77	-47.15
903	-631.1	-327.39	965.82	34.76	63.39	-97.93
904	-689.94	-471.92	1082.76	16.78	23.22	-189.54
905	-746.09	-263.18	1037.6	-40.31	-24.81	-229.52
906	-152.59	-714.11	833.98	-153.44	-76.2	-217.56
907	-154.79	-651.86	599.61	-206.3	22.67	-205.63
908	-575.93	-375	1241.7	-125.18	-129.3	-43.85
909	-509.03	25.63	1165.04	-130.8	-96.01	-69.7
910	-423.1	-97.9	1270.02	-101.44	-96.37	-21.15
911	-704.35	-254.15	1202.39	-71.69	-82.58	-1.25
912	-775.88	-260.25	1181.15	-62.5	-120.06	15.5
913	-606.69	-417.24	1313.96	-88.65	-174.26	33.69
914	-552.98	-494.14	1202.88	-76.32	-157.01	19.29
915	-695.31	-580.57	1092.77	-85.75	-176.3	32.23
916	-470.7	-612.55	946.53	-74.89	-206.51	16.57
917	-527.34	-627.93	938.96	-52.55	-217.32	27.53
918	-371.83	-472.66	1050.05	-8.39	-223.72	56.7
919	-473.14	-189.45	925.05	35.71	-192.41	14.8
920	-348.39	-154.54	981.69	35.16	-180.73	-10.5
921	-129.64	-148.44	1164.79	-30.06	-143.25	-115.51
922	-225.34	-329.59	1061.04	-48.61	-113.92	-121.67
923	-567.14	-536.38	933.84	-64.51	-56.82	-38.27
924	-925.05	-396	949.22	-21.03	-102.78	-27.4
925	-777.1	-281.74	883.54	-18.59	-183.32	-63.84
926	-716.8	-394.53	1044.19	-22.46	-210.08	-29.79
927	-717.53	-296.39	1183.11	-13.95	-216.89	10.01
928	-851.56	-328.86	1064.45	-22.86	-212.37	4.58
929	-809.33	-308.11	992.92	16.48	-268.83	16.91
930	-198.73	-82.52	1074.46	5.49	-299.5	70.53
931	-174.32	-290.77	1112.79	-62.81	-196.62	37.41
932	-472.17	-552.73	935.79	-35.71	-130.71	-74.22
933	-595.95	-688.96	933.11	5.83	-92.9	-89.48
934	-1029.54	-509.52	815.92	-6.77	-159.88	-93.54
935	-724.85	-204.59	1314.94	-73.85	-318.73	37.45
936	-617.43	-340.58	969.24	-69.82	-300.38	103.27
937	-856.93	-743.41	1361.57	-135.99	-268.55	107.97
938	-738.53	-572.02	1429.44	-67.69	-423.58	100.89
939	-84.47	-533.69	1374.27	-62.32	-470.06	114.59
940	9.52	-541.26	1230.96	-70.07	-378.85	155.24
941	47.12	-327.88	800.54	-84.01	-320.34	110.11
942	249.27	-178.22	794.68	-69.15	-289.67	40.37
943	229.49	-109.37	795.41	-50.11	-160.46	-135.31
944	-591.31	-266.85	821.78	-70.5	-34.67	-178.77
945	-566.41	-623.78	1270.75	-10.28	-115.94	-80.75
946	-893.31	-671.63	1451.17	73	-172.27	65.67
947	-1189.7	-280.76	1241.46	31.89	-350.01	148.65
948	-440.92	-269.53	860.35	-53.68	-430.66	111.85
949	-40.28	-722.17	1096.44	-81.27	-442.44	197.05
950	-159.67	3.91	1014.16	-23.25	-315	159.03
951	159.42	-229.74	1094.24	-103.06	-309.33	26.49
952	159.42	-588.13	1180.42	-57.43	-226.93	-100.22
953	-408.45	-455.57	1032.47	8.06	-153.56	-90.18
954	-535.4	-507.57	1188.96	-24.63	-202.21	-10.47
955	-461.43	-344.48	1283.69	-11.96	-234.74	19.93
956	-99.37	-143.8	1232.42	-22.49	-247.99	-18.89
957	142.58	-430.42	1179.2	-77.06	-189.33	-96.37
958	109.37	-401.12	1090.58	-63.66	-104.52	-107.36
959	-141.6	-630.37	1139.4	-25.36	-59.2	-121.19
960	-354.98	-578.13	1196.78	1.16	-45.2	-90.48
961	-430.18	-332.76	1041.02	33.63	-48.52	-38.54
962	-663.09	-427.49	1022.95	28.69	-98.48	-51.51
963	-372.56	-348.39	1039.79	56.21	-212.1	-24.02
964	18.31	-143.07	1009.77	75.5	-178.13	-34.67
965	-479.25	-343.26	1038.33	-5.1	-142.18	-40.95
966	-330.08	-360.11	1041.26	-23.13	-185.52	22
967	-434.33	-428.47	938.96	-38.33	-204.22	21.97
968	-571.78	-601.32	970.95	-37.6	-216.06	48.86
969	-323	-408.69	1054.2	-33.87	-252.26	110.75
970	-167.48	-656.25	1206.3	-45.44	-295.56	150.97
971	73.49	-495.12	1319.82	15.38	-274.35	173.43
972	-6.1	-501.46	1390.87	7.6	-190.16	191.99
973	-258.06	-427.73	1329.59	-12.94	-136.9	148.47
974	-276.61	-333.01	1167.97	-73.64	-119.02	94.76
975	-460.94	-559.33	1012.7	-85.39	-125.34	65.25
976	-476.81	-374.27	977.29	-17.91	-147.06	40.16
977	-241.94	-132.81	859.38	-20.87	-202.73	45.96
978	-61.28	-570.56	1073.49	-19.41	-230.32	55.08
979	331.05	-275.88	1088.87	38.57	-220.61	109.41
980	384.52	13.43	1085.21	3.08	-86.98	99.55
981	-271.24	13.92	899.9	-72.81	-78.95	75.99
982	-245.12	-524.41	931.4	-122.71	-165.04	113.25
983	-281.01	-143.8	1125.98	-22.09	-19.29	49.93
984	-812.74	-387.45	1103.03	-42.39	-15.11	-26.92
985	-338.62	-359.62	937.5	-56.85	-112.06	2.53
986	-379.88	-430.66	956.05	-64.03	-103.76	-25.88
987	-498.54	-375.24	1090.58	-57.01	-110.32	-19.99
988	-525.15	-400.63	1212.16	-34.33	-116.15	-23.47
989	-594.73	-245.61	1184.08	-11.17	-165.53	58.23
990	-287.35	-21	1151.61	-4.18	-197.3	93.2
991	-192.38	-87.4	1125.73	-76.48	-214.11	65.46
992	0	-396.73	1159.67	-91.98	-265.01	10.99
993	152.1	-440.92	1136.72	-69	-226.29	5.25
994	-313.96	-521.48	1258.54	-86.49	-165.5	21.76
995	-557.13	-516.11	957.28	-110.26	-109.59	5.92
996	-780.27	-893.07	1193.6	-52.15	-197.63	9
997	-343.75	-263.43	1225.1	37.96	-283.97	39.58
998	-73	-84.96	1159.42	-32.29	-223.18	35.77
999	24.17	-386.47	1124.51	-79.9	-174.74	13.73
1000	-287.6	-593.51	1221.44	-118.38	-165.71	46.66
1001	-187.26	-591.31	1236.57	-72.11	-266.36	106.32
1002	22.71	-398.93	1035.64	-33.66	-330.6	106.96
1003	279.79	-271.24	966.06	-41.23	-255.8	80.11
1004	186.04	-235.35	977.05	-45.84	-121.83	-17.12
1005	-388.18	-431.15	905.76	-48.37	-89.14	-48.31
1006	-317.14	-436.77	838.87	-47.58	-87.62	-55.33
1007	-682.13	-393.07	1150.39	-7.08	-77.27	-111.63
1008	-641.11	-414.06	1315.43	58.56	-167.94	2.17
1009	-554.69	-151.61	1121.09	133	-280.88	24.29
1010	-312.99	-22.95	941.65	60.18	-331.7	70.43
1011	29.79	-292.72	835.21	-50.84	-324.07	96.62
1012	128.66	-490.97	1098.14	-67.11	-314.33	98.33
1013	9.52	-407.47	1168.7	-47.42	-246.67	81.02
1014	-41.5	-461.91	1166.5	-57.22	-219.24	78.74
1015	44.43	-451.17	1226.56	-40.47	-209.38	97.93
1016	341.31	-450.44	1225.1	-30.67	-122.62	96.53
1017	82.03	-292.72	1011.72	19.56	-32.32	40.04
1018	-501.22	-335.69	1051.03	35.31	-100.07	63.63
1019	-248.54	-286.62	868.41	62.1	-167.85	81.7
1020	-32.47	-153.08	1061.04	26.4	-104.1	79.56
1021	-48.1	-33.45	1224.61	-10.71	-36.38	24.26
1022	-75.68	-117.92	1292.48	-94.57	-6.74	12.05
1023	-339.11	-357.91	1291.75	-114.56	-61.16	18.49
1024	85.94	-419.43	1089.36	-103.36	-149.51	25.63
1025	-7.81	-498.78	1071.29	-138.31	-90.48	39.67
1026	-319.09	-514.4	992.92	-104.49	-49.68	28.08
1027	-506.1	-261.96	863.53	-108.76	-84.47	42.18
1028	-401.12	-384.52	1019.29	-65.92	-160.1	24.2
1029	-58.84	-273.93	1039.06	-34.36	-148.07	6.81
1030	-190.43	-205.08	1020.75	-38.91	-88.96	-31.89
1031	-366.46	-416.02	1146.48	-40.62	-100.83	-11.47
1032	-665.53	-360.84	1087.4	-78.52	-122.28	64.91
1033	-436.52	-350.83	1069.82	-67.23	-172.09	123.57
1034	-383.79	-298.58	1134.52	-32.23	-154.33	75.81
1035	-411.62	-420.17	1183.59	-10.99	-158.6	45.78
1036	-152.34	-465.33	1117.92	23.5	-192.54	40.56
1037	-49.32	-360.6	1324.22	0.98	-140.66	39.89
1038	-293.95	-409.67	1105.96	-30.88	-107.12	70.5
1039	-328.37	-531.98	1077.64	-62.65	-153.02	41.81
1040	-280.03	-404.79	1285.64	-22.83	-208.47	92.86
1041	-263.92	-178.22	1119.14	-12.36	-199.8	27.47
1042	-467.04	-566.89	1223.14	-20.81	-217.07	11.11
1043	320.56	-222.17	807.86	10.56	-226.72	31.31
1044	-85.69	-582.76	986.33	-77.7	-61.65	-71.69
1045	-793.21	-729	999.02	-18.04	-102.57	-103.7
1046	-459.72	-603.76	1111.08	95.09	-256.07	-30.49
1047	-305.91	-372.56	1074.71	95.21	-237.82	20.2
1048	-7.32	-58.59	1144.29	83.13	-200.93	32.23
1049	-101.07	-106.93	1364.01	7.32	-107.79	6.9
1050	-579.59	-52.49	911.13	10.59	-131.2	60.09
1051	-178.71	-398.44	900.88	-80.47	-226.87	8.94
1052	-174.32	-430.42	722.66	-23.38	-159.06	-62.87
1053	-16.85	-575.2	480.96	0.85	-135.89	-92.62
1054	-482.42	-518.55	1087.65	-21.58	-3.27	-182.16
1055	-420.17	496.83	1470.95	31.04	-87.34	-52
1056	-797.36	-120.61	1243.16	-30.67	-103.3	3.54
1057	-650.15	-146.48	1099.37	-44.86	-227.91	82.4
1058	-490.72	-193.12	1107.18	-133	-290.25	103.58
1059	-218.99	-485.84	1168.95	-128.05	-266.66	44.31
1060	-152.83	-420.17	1015.14	-128.94	-257.17	26.12
1061	-35.16	-547.61	974.37	-119.51	-203.89	23.56
1062	-297.61	-759.52	676.51	-47.55	-71.01	-9.31
1063	-814.21	-480.47	838.38	97.96	-91.98	-27.83
1064	-223.88	127.2	993.16	6.29	-134.8	-25.6
1065	-723.63	-213.87	1303.71	-69.61	-154.02	-13.28
1066	-481.93	-101.56	1473.88	-44.62	-266.48	29.14
1067	-226.81	-181.64	1285.89	-72.45	-277.47	62.04
1068	-242.43	-343.02	1195.07	-109.47	-275.57	34.33
1069	114.5	-462.16	1223.39	-153.02	-275.39	34.15
1070	-11.23	-474.12	1078.86	-132.54	-179.17	33.97
1071	-312.99	-475.83	1117.19	-98.72	-135.25	59.91
1072	-532.96	-343.99	1034.67	-60.36	-135.99	51.82
1073	-388.18	-481.93	1061.52	-30.91	-149.81	45.47
1074	-399.9	-428.71	1104.49	78.77	-70.25	-8.88
1075	-614.5	-387.45	1040.28	112.09	-138.49	43.79
1076	-313.72	-217.29	980.71	119.14	-180.18	57.89
1077	-306.88	-259.77	955.08	100.8	-207.34	37.35
1078	-359.62	-425.54	792.97	91.49	-270.57	-1.43
1079	-18.31	-549.32	1013.18	92.62	-300.48	22.25
1080	204.83	-106.2	1075.93	109.5	-167.36	140.75
1081	-524.9	-25.39	974.85	18.46	-51.18	164.06
1082	-562.26	-371.09	1080.57	-70.25	-93.72	90.03
1083	-425.54	-489.26	1067.38	-65.16	-153.75	21.12
1084	-339.36	-288.82	985.84	-97.17	-181.88	-2.72
1085	-270.26	-300.54	1127.93	-122.41	-179.9	6.65
1086	-285.89	-359.86	1173.1	-114.72	-177.15	14.47
1087	-421.88	-387.45	1033.45	-118.59	-166.93	37.84
1088	-298.34	-409.91	940.92	-93.14	-172.94	40.13
1089	-397.71	-418.21	953.61	-69.03	-158.17	19.71
1090	-354.25	-307.37	840.58	-79.28	-224.73	81.21
1091	-80.81	-177.25	745.85	-65.67	-202.7	99.49
1092	-152.59	-241.21	1124.51	-31.62	-132.32	62.71
1093	-637.94	-360.35	1085.21	28.08	-122.83	28.81
1094	-418.21	-243.16	1006.35	17.85	-206.18	139.16
1095	-298.58	-139.65	1056.4	27.77	-189.27	121.28
1096	-174.32	-198.73	1249.02	43.12	-180.97	81.3
1097	119.87	-86.67	974.37	16.54	-170.81	56.18
1098	10.99	-182.37	878.66	14.37	-149.96	39.09
1099	17.82	-181.88	1011.47	29.27	-180.57	33.45
1100	188.23	-107.42	1227.54	41.38	-122.13	51.82
1101	-337.4	-197.51	960.45	-1.4	-34.67	46.72
1102	-358.89	-567.14	664.55	-93.72	-56.98	16.42
1103	-423.1	-671.39	655.52	-84.87	-51.36	-32.87
1104	-401.12	-641.6	988.28	-44.13	-49.71	-45.1
1105	-531.25	-40.28	1168.46	-8.85	-62.74	-27.37
1106	-518.8	-98.39	1395.75	-37.05	-104.52	39.43
1107	-363.77	-290.53	1188.72	-43.12	-133.85	64.85
1108	-493.9	-273.93	1119.87	-75.96	-167.54	61.34
1109	-453.13	-405.03	1160.89	-88.07	-238.83	39.46
1110	-383.3	-397.95	1107.18	-75.87	-255.25	43.67
1111	-211.43	-229.74	1079.83	-109.47	-267.82	51.61
1112	-195.07	-379.39	1094.48	-129.52	-214.72	17.76
1113	-335.94	-552.98	947.75	-113.62	-158.97	-10.68
1114	-368.16	-579.59	1060.06	-78.89	-141.66	-13.89
1115	-527.59	-308.84	940.67	-43.76	-129.27	-19.96
1116	-382.57	-374.02	947.51	-49.04	-128.2	-28.14
1117	-422.12	-327.39	876.22	-34.85	-124.73	-42.18
1118	-463.13	1.22	1115.72	-30.73	-181.95	-36.74
1119	-220.21	8.54	1237.06	-80.02	-210.66	36.29
1120	-346.92	-329.83	1120.36	-64.27	-191.28	10.53
1121	-407.47	-178.47	1066.65	-39.28	-207.82	15.69
1122	-401.12	-264.16	1112.3	-98.08	-222.81	35.25
1123	-385.25	-350.34	887.45	-105.62	-239.2	27.83
1124	-353.27	-394.78	956.3	-93.26	-243.44	-12.08
1125	-323	-466.06	1092.04	-73.94	-249.48	-4.09
1126	-177.73	-443.85	1130.37	-13.21	-245.45	8.12
1127	-203.37	-317.14	1121.58	-29.42	-207.79	-12.48
1128	-270.26	-252.44	1130.62	0.7	-178.65	-9.58
1129	-130.86	-283.45	1097.66	4.79	-164.89	-32.01
1130	-332.52	-364.26	1133.3	24.02	-117.43	-30.3
1131	-381.35	-198	1060.3	35.8	-134.4	5.34
1132	-553.71	-155.52	1042.48	-16.72	-125.76	42.21
1133	-400.39	-111.82	974.37	-29.08	-156.95	86.18
1134	-280.76	-254.88	1073.73	-64.67	-157.5	46.72
1135	-341.31	-429.69	1089.11	-60.97	-160.8	0.21
1136	-296.14	-351.56	1082.52	-64.64	-176.09	0.55
1137	-343.75	-486.08	1146.48	-84.5	-171.6	-40.95
1138	-460.94	-445.31	1099.85	-86.3	-185.58	-70.19
1139	-525.39	-568.12	1153.32	-82.95	-191.35	-56.92
