# Supplementary material for: Complexes of vertebrate TMC1/2 and CIB2/3 proteins form hair-cell mechanotransduction cation channels
Source: eLife. 2025 Jan 8;12:RP89719. doi: 10.7554/eLife.89719 (PMC11709434; doi:10.7554/eLife.89719)
Supplement: Figure 3—source data 1. [file elife-89719-fig3-data1.zip › Figure 3H/wt/10-9-T3.txt]

-89.87	0.49	11.57	8
-1183.84	-159.18	142.58	-71.62	38.36	-49.96	8
-1448.49	-310.06	396.00	-102.02	-10.62	-91.71	10
-1641.85	-474.37	326.17	-92.25	-184.54	-97.35	9
-1082.28	-506.59	232.67	12.05	-370.42	-45.87	10
-760.25	-372.31	135.01	10.19	-344.85	61.04	8
-738.04	-365.23	63.72	-71.90	-256.62	54.57	10
-858.89	-825.93	410.16	-62.01	-225.25	34.42	8
-1006.59	-313.72	309.57	58.07	-105.07	-25.18	11
-1450.93	-217.53	323.00	-10.99	-47.91	-169.04	8
-1112.30	-387.70	366.94	-86.79	-120.45	-153.44	10
-1155.52	-580.08	368.65	-132.97	-114.50	-64.76	8
-1349.12	-675.05	272.71	-110.11	-185.24	-32.75	10
-1593.51	-956.30	225.59	-13.15	-386.96	29.36	11
-785.16	-612.55	153.08	47.64	-402.98	68.54	8
-919.43	-529.05	268.07	20.90	-243.77	3.33	10
-1408.45	-692.87	386.23	34.70	-176.76	-132.87	8
-1135.74	-474.61	381.59	65.03	-228.09	-139.80	9
-875.98	-217.29	429.44	-2.78	-147.28	-207.09	10
-1315.43	-306.64	305.91	-125.76	-99.67	-240.36	10
-1680.18	-868.65	403.32	-143.16	-217.35	-77.79	8
-1271.97	-671.63	210.21	-107.21	-211.46	-28.53	10
-1256.59	-1019.78	250.24	-123.54	-99.24	-47.49	9
-2035.40	-1222.41	404.79	0.00	-70.56	-164.28	10
-1690.19	-974.37	424.80	172.82	-318.21	-69.37	8
-999.27	-663.82	362.06	205.02	-472.26	25.91	10
-926.51	-647.22	201.66	114.29	-403.50	21.00	11
-1072.75	-821.29	292.48	74.52	-354.16	-64.36	8
-977.05	-652.34	203.37	103.18	-358.58	-83.83	10
-1062.26	-483.15	195.31	36.56	-290.53	-80.20	8
-1155.76	-709.23	426.27	-115.81	-297.73	26.18	10
-1131.35	-807.37	809.81	-185.49	-235.69	37.51	9
-1396.48	-117.92	1278.81	-242.89	-243.29	196.26	10
-1427.98	-828.13	946.04	-322.33	-270.02	205.32	10
-1386.23	-1186.28	704.10	-227.20	-295.84	117.40	8
-1107.18	-328.13	477.54	-68.54	-369.51	204.32	11
-789.55	-309.08	418.70	-91.86	-394.59	163.67	8
-432.13	-566.16	584.23	-63.35	-342.96	134.61	10
-682.37	-537.84	559.81	-34.79	-212.71	94.91	10
-884.28	-667.97	726.07	-62.99	-148.62	59.72	8
-1029.79	-648.19	625.49	-96.25	-127.41	30.79	9
-1304.20	-906.98	748.05	-104.34	-146.67	-9.77	10
-1523.19	-467.53	514.16	-72.08	-198.15	152.53	10
-1507.81	-473.39	525.63	-84.08	-306.64	162.66	8
-1109.62	-409.42	655.52	-63.90	-340.55	199.55	10
-1085.45	-376.22	603.52	-66.74	-356.17	194.52	9
-606.69	-531.01	778.81	-71.99	-361.91	149.63	10
-486.33	-737.30	755.86	-63.57	-274.41	80.05	8
-964.60	-629.15	735.35	-36.56	-175.57	105.50	10
-1275.63	-489.99	809.08	-44.86	-184.75	130.28	9
-1128.17	-653.32	1035.64	-27.10	-231.93	122.74	10
-679.20	-681.88	896.48	22.74	-227.69	87.49	10
-589.36	-652.10	936.52	29.79	-197.54	55.85	8
-826.42	-656.98	952.15	1.92	-167.05	-24.87	8
-1217.53	-698.00	941.89	-11.20	-152.92	-61.46	11
-1023.93	-634.77	768.07	-66.74	-220.70	-66.38	8
-744.14	-553.22	688.23	-119.69	-206.60	-28.32	10
-607.18	-597.66	731.69	-126.77	-170.32	-35.43	8
-848.39	-876.46	938.48	-96.86	-163.36	-12.45	11
-1141.85	-838.62	909.42	-66.83	-174.65	8.51	8
-1334.72	-653.81	892.09	-3.51	-213.62	32.47	10
-729.25	-430.42	862.06	60.24	-298.00	71.69	8
-878.17	-234.13	490.48	57.01	-233.80	59.36	10
-1003.42	-350.10	565.19	59.45	-224.24	108.31	9
-1152.34	-423.58	787.11	28.44	-226.04	114.01	10
-885.50	-200.93	896.24	21.97	-238.04	104.92	8
-861.82	-405.03	924.56	16.02	-214.05	90.42	10
-876.22	-585.94	969.97	50.81	-192.57	76.17	8
-1068.85	-584.96	788.57	86.91	-175.75	82.95	11
-774.66	-712.89	885.25	82.00	-269.17	102.14	8
-267.82	-345.46	835.45	92.44	-166.14	78.34	10
-279.79	-689.70	966.55	88.38	-21.33	58.56	8
-1232.42	-137.70	471.44	85.08	39.83	26.37	11
-1565.92	-339.11	493.65	-21.61	-91.34	72.66	8
-1061.04	-395.02	443.85	-111.91	-262.57	199.46	8
-736.08	-532.71	636.23	-157.29	-262.02	174.41	10
-965.82	-751.95	933.35	-109.65	-236.11	123.72	10
-1025.88	-435.55	1366.70	1.65	-130.71	66.89	9
-977.05	368.16	823.97	-23.19	-168.85	91.37	10
-714.84	-200.44	768.80	-161.10	-199.77	104.49	8
-737.55	-658.45	763.43	-66.86	-212.71	66.28	10
-574.71	48.34	632.08	79.80	-210.24	76.54	8
-916.02	-205.57	760.99	5.89	-191.31	44.01	11
-948.97	-328.86	864.99	-19.23	-220.98	37.38	8
-695.31	-449.46	971.92	-32.47	-220.37	2.47	8
-738.77	-489.50	805.91	-72.20	-197.69	-61.16	10
-891.11	-368.41	763.18	-108.98	-226.38	-48.92	9
-918.21	-144.04	768.31	-123.32	-239.11	12.05	10
-909.67	-279.54	1082.76	-151.67	-242.34	29.91	8
-920.65	-212.65	1048.58	-156.16	-236.63	31.49	10
-874.76	-540.28	1055.42	-153.26	-239.23	12.15	8
-722.66	-668.70	903.56	-106.51	-253.91	31.16	11
-825.93	-532.23	911.38	-33.14	-227.66	82.58	10
-625.49	-422.85	947.51	-16.42	-217.93	107.67	8
-291.99	-388.67	997.31	-42.21	-146.79	93.84	8
-935.79	-558.11	1007.32	-64.12	-49.19	44.56	10
-1351.32	-710.45	1161.13	-17.09	-178.89	32.59	9
-1187.74	-450.93	1192.14	39.37	-300.45	24.99	10
-641.60	76.17	1058.84	-7.69	-351.62	20.39	10
-474.85	-359.62	903.32	-161.35	-272.34	-79.80	8
-842.29	-1102.05	920.41	-168.76	-205.44	-90.70	11
-939.21	-809.81	731.45	-55.48	-229.80	-41.44	8
-958.25	-535.16	753.91	-32.90	-273.90	-84.05	10
-1024.17	-546.39	867.92	-0.95	-344.57	-41.35	8
-552.00	-502.20	912.84	30.46	-386.51	33.51	10
-345.70	-416.99	927.25	1.37	-376.37	127.84	9
-405.52	-377.44	965.82	-36.50	-304.57	142.18	8
-284.91	-365.97	1098.63	-76.60	-253.17	75.47	10
-404.79	-351.32	1077.88	-81.73	-211.03	49.07	8
-284.91	-427.98	1145.75	-55.82	-184.94	45.07	10
-633.79	-321.78	901.86	-28.17	-161.71	44.56	9
-863.04	-364.01	922.12	-16.36	-170.14	27.04	10
-566.89	-429.93	1192.87	-16.02	-239.20	-15.11	8
-857.18	-178.22	1034.91	-64.36	-204.28	18.59	10
-981.20	-391.36	1158.45	-54.87	-259.80	106.14	9
-702.15	-61.77	923.58	-42.54	-333.68	75.38	10
-539.06	-112.55	837.40	-98.69	-318.08	24.87	8
-389.16	-546.39	1181.15	-61.40	-289.25	-19.56	10
-641.85	-738.28	1357.91	-1.13	-249.51	-27.68	8
-705.08	-444.58	1093.99	19.93	-287.29	-14.59	11
-793.95	-604.98	926.76	-68.60	-321.53	-24.90	8
-762.70	-497.07	1027.34	-28.44	-364.87	-40.10	10
-589.60	-469.48	1064.94	11.32	-399.78	-74.28	8
-636.47	-490.97	961.91	0.67	-421.81	-36.62	11
-378.66	-458.25	1026.86	13.21	-404.42	-37.14	8
-375.00	-403.56	1044.19	13.70	-377.29	14.31	10
-141.11	-187.99	1179.20	-0.31	-370.64	88.84	8
80.32	-345.21	1151.12	-36.19	-335.94	79.28	10
11.72	-482.42	1219.48	-35.89	-288.39	153.08	9
10.74	-550.54	1240.97	-19.74	-274.32	170.01	10
114.26	-545.41	1107.91	-13.55	-247.44	165.99	8
-203.13	-518.80	1059.57	-18.71	-178.92	143.16	10
-194.58	-673.10	1162.35	-16.78	-184.84	145.02	10
-240.72	-419.19	980.22	-17.67	-173.98	130.83	9
21.00	-536.38	1106.93	-19.38	-185.24	61.95	10
-112.55	-403.56	1095.21	19.99	-127.78	58.56	8
-202.39	-388.43	1147.95	19.78	-138.52	133.73	10
-10.01	-272.95	983.40	-9.03	-115.48	101.14	9
-5.62	-413.82	906.01	-12.12	-134.74	55.48	10
151.61	-512.94	1024.90	10.68	-124.24	22.46	8
-129.39	-323.97	1256.35	70.19	-86.43	56.61	8
-271.24	-96.44	923.34	43.27	-65.43	77.48	10
-407.47	-406.01	1120.12	32.90	-81.24	83.44	9
-443.85	-342.04	1186.52	84.14	-110.87	103.27	10
-429.20	103.27	1232.67	77.42	-107.57	98.60	8
-448.73	-170.41	1097.17	4.58	-150.57	15.38	10
-124.27	-613.77	1142.82	15.56	-182.68	-36.22	8
-231.69	-343.26	1112.30	50.38	-156.19	-62.10	11
-336.18	-313.48	1180.91	44.34	-180.30	-88.10	8
-425.54	-97.41	1176.51	-26.73	-178.04	-98.79	10
-599.37	-231.45	677.00	-89.69	-140.05	-102.72	8
-970.95	-656.49	729.49	-178.83	-112.61	-90.76	11
-635.50	-374.51	1440.19	-74.55	-262.97	-133.27	8
148.68	-6.84	1448.73	-45.99	-323.21	-34.64	10
-149.90	-365.97	1221.92	-122.47	-255.28	57.59	8
-244.87	-496.34	1027.10	-113.10	-247.16	88.07	10
-334.96	-627.69	1064.45	-77.55	-236.08	139.68	9
-426.76	-426.51	1127.93	-89.36	-257.05	183.23	10
-33.45	-667.48	1329.35	-67.02	-256.77	209.20	10
-31.25	-531.74	1269.78	-39.15	-205.02	127.26	8
-55.91	-547.85	1227.54	-26.79	-194.67	94.67	11
128.42	-603.52	1135.01	-4.49	-199.77	172.97	8
36.38	-205.08	844.73	1.13	-150.30	151.67	10
-74.71	-203.13	889.16	-31.19	-105.50	114.53	8
-161.62	-320.80	1027.59	-52.25	-106.93	105.26	8
-99.61	-492.43	1100.34	-19.59	-110.08	92.22	11
-209.47	-467.53	1159.67	26.12	-119.87	109.10	8
33.69	-325.44	1145.26	13.58	-127.53	102.78	10
-37.60	-433.11	1031.01	-36.77	-95.79	90.18	10
-20.02	-494.87	1060.30	-60.00	-83.95	74.37	8
-314.45	-452.64	897.95	-71.90	-76.78	81.33	9
-307.86	-386.47	1104.74	-91.34	-136.20	113.37	10
-361.08	-109.13	1146.48	37.23	-142.30	33.36	8
72.02	21.24	1081.54	73.97	-156.74	71.53	10
532.71	-319.34	1267.82	107.30	-9.19	59.48	9
-491.21	-239.26	949.71	90.82	29.63	75.04	10
-588.87	-270.26	732.42	62.87	-125.64	62.68	8
5.62	-473.39	735.35	38.12	-177.22	5.58	8
-247.31	-313.48	894.04	63.75	-75.71	-12.05	10
-248.78	80.32	1050.78	35.10	-80.47	-47.97	9
-238.04	28.32	1150.88	15.56	-115.57	-32.81	8
-95.70	-30.03	973.63	17.91	-116.12	14.31	10
-416.26	-315.43	1084.96	14.07	-117.61	43.30	8
-247.31	-97.17	1016.60	43.85	-132.32	39.06	10
-57.13	-264.89	862.79	-4.58	-147.22	14.92	9
-3.42	-438.48	862.06	-13.95	-99.18	7.60	8
-218.02	-354.98	891.36	10.99	-73.55	8.33	10
-536.62	-220.95	1081.30	32.10	-65.77	-6.81	8
-801.51	-47.36	1073.49	53.22	-116.88	-27.95	8
-567.87	43.70	963.13	-3.20	-200.47	-50.54	11
-282.71	-10.01	780.76	-113.83	-166.72	-80.54	8
-208.98	-325.20	693.85	-160.58	-126.83	-87.13	10
-682.13	-520.26	982.18	-206.27	-65.70	-116.55	8
-811.04	-383.54	1234.38	-173.00	-101.47	-49.01	11
-624.27	-228.27	1375.49	-125.00	-180.88	-2.62	8
-333.25	-389.89	1163.33	-113.68	-198.18	-2.99	10
-228.52	-446.04	1066.41	-100.71	-220.37	17.61	8
-264.89	-379.15	956.30	-126.31	-238.92	8.21	10
-297.12	-440.43	1033.69	-108.46	-234.77	0.15	9
-365.72	-363.77	1100.59	-110.08	-223.51	19.53	10
-371.83	-335.45	985.11	-107.88	-226.99	31.25	8
-345.21	-403.08	1070.31	-90.33	-208.37	16.94	10
-410.16	-406.49	956.54	-41.20	-206.09	13.64	8
-422.61	-359.38	832.28	-36.01	-160.55	7.26	11
-624.76	-398.68	1007.57	4.67	-171.23	35.46	8
-674.80	172.61	995.85	0.43	-213.35	123.66	10
-355.47	-155.52	1126.71	-45.65	-272.13	174.80	8
-63.72	-29.30	1068.36	-14.83	-276.82	141.33	11
374.76	-304.44	1248.78	-53.62	-185.21	65.80	8
189.45	-436.04	1288.33	-82.03	-99.55	23.41	10
25.39	-440.19	1051.27	-76.66	-92.29	53.31	8
-215.82	-385.50	922.61	-64.54	-87.89	61.37	10
-277.34	-395.51	1105.71	-62.56	-100.89	20.20	9
-698.73	-273.93	1048.34	-10.38	-76.32	98.57	8
-659.67	-214.60	1194.82	-6.16	-106.14	71.23	10
-691.89	-335.45	1183.11	13.03	-131.13	-55.15	8
-555.66	-556.88	1216.06	20.84	-177.95	-118.93	10
-441.65	-642.33	1153.08	29.39	-181.03	-98.39	9
-301.27	-649.41	1118.65	73.36	-206.12	-71.04	10
-374.02	-512.70	914.79	120.91	-200.62	-58.93	10
-484.38	-209.96	851.81	121.09	-200.74	29.05	8
-127.20	-251.71	1205.57	69.18	-183.56	56.98	11
-270.75	-161.13	1101.07	65.92	-92.47	40.37	8
-555.91	91.80	839.11	-25.94	-148.25	18.71	8
-407.23	-427.73	958.74	-95.67	-195.95	24.51	10
-210.94	-447.02	1133.30	-100.22	-195.56	45.32	8
-541.02	-356.20	1105.96	-77.73	-158.87	48.55	11
-482.42	-471.19	1160.16	-88.81	-180.33	58.32	8
-418.21	-511.47	1195.31	-5.37	-161.53	-13.43	10
-537.35	-329.83	934.57	-7.42	-173.83	6.44	8
-395.75	-263.92	869.38	-31.22	-186.46	39.52	11
-342.77	-312.26	1010.01	-71.72	-198.46	69.43	8
-370.36	-108.89	998.78	-30.55	-191.01	95.09	10
-167.97	-14.65	1007.08	-52.06	-194.79	78.25	8
-92.29	-136.72	988.53	-120.42	-146.79	42.72	10
-95.46	-403.56	1014.40	-148.65	-127.72	50.96	9
-336.67	-442.63	1125.73	-120.03	-119.42	55.36	10
-358.64	-374.27	1154.79	-67.66	-177.22	39.73	8
-423.34	-347.41	1036.13	-75.44	-157.35	-1.22	10
-620.61	-289.79	1103.27	-58.20	-169.46	-18.77	8
-132.08	-300.05	977.54	-51.70	-174.65	-42.60	11
-166.26	-352.05	862.55	-52.70	-54.08	-101.14	8
-905.03	-328.37	882.81	-25.30	-103.12	-90.18	10
-1038.57	-255.13	1138.67	3.33	-177.64	-71.96	8
-551.27	-227.78	1283.69	52.98	-310.97	-63.17	11
-255.13	-137.94	1110.60	-16.11	-302.92	23.19	8
-216.31	-381.84	1006.35	-120.76	-238.31	72.14	10
-746.58	-477.54	966.55	-136.17	-196.96	23.10	8
-783.45	-458.01	1025.88	-108.28	-291.96	14.28	10
-448.24	-273.93	1004.64	-107.70	-340.70	0.95	9
-279.05	-456.79	1026.12	-86.00	-352.17	-15.81	10
71.29	-196.78	896.24	-53.80	-349.98	-17.88	8
81.54	-120.12	1141.11	-74.40	-263.79	-9.19	10
-136.96	-365.23	1155.03	-99.33	-160.43	-33.48	8
-495.12	-602.78	1090.33	-50.72	-103.64	-53.34	11
-594.97	-562.01	1103.76	83.34	-116.76	-25.30	8
-808.59	-248.05	1051.76	143.77	-139.25	-0.61	10
-468.99	-337.16	1162.11	112.03	-228.55	-3.02	8
-381.59	-281.74	1260.50	35.37	-237.27	106.45	11
-220.21	-431.64	985.35	71.23	-229.61	89.51	8
-237.06	-492.68	883.54	106.45	-257.29	11.84	10
67.38	-367.68	1086.43	60.88	-293.70	89.08	8
253.17	-225.59	1113.04	-0.95	-176.30	216.43	10
-159.67	-334.47	1096.68	-26.34	-117.89	237.09	9
-362.06	-30.76	981.20	-15.72	-132.84	225.65	10
-176.51	-351.81	1091.55	-79.38	-138.18	160.77	8
-55.91	-544.43	1068.36	-97.75	-157.75	162.20	10
80.81	-586.43	742.19	-62.53	-74.10	155.88	8
-235.35	-549.80	711.67	-38.45	-79.07	68.73	11
-423.58	-261.23	1010.25	-13.40	-158.26	60.85	8
-52.25	221.44	1173.10	-52.80	-175.26	25.39	10
45.41	91.31	1181.64	-77.09	-129.33	-5.80	8
-175.78	-303.47	1232.91	-98.30	-47.76	-19.20	11
-636.23	-403.08	1087.40	-82.58	-66.59	-34.09	8
-677.25	-461.91	1063.96	-116.33	-151.55	44.25	8
-399.41	-474.85	1084.47	-106.90	-201.45	59.48	10
-151.37	-394.78	1092.29	-88.81	-190.55	44.80	10
-208.50	-241.70	886.72	-45.62	-93.78	38.51	9
-297.61	-65.92	901.12	-20.11	-129.67	43.55	10
-71.53	-351.07	1258.30	-95.46	-140.53	3.78	8
-225.34	-409.67	1140.63	-84.84	-138.61	1.50	8
-350.34	-533.69	1055.42	-84.84	-160.77	32.07	11
-212.16	-472.17	1110.11	-79.32	-181.58	27.74	8
-445.80	-416.75	1005.37	-44.71	-170.84	-13.24	10
-351.32	-468.99	1093.75	-63.90	-188.14	-48.89	8
-630.37	-516.85	1111.57	-67.99	-159.03	-45.17	10
-593.75	-753.17	1105.71	-18.04	-168.64	-57.10	9
-442.14	-668.70	851.07	58.93	-165.95	-148.16	10
-564.45	-187.99	988.04	88.17	-150.05	-96.95	10
-570.07	-366.21	1658.45	2.72	-234.16	-19.84	8
342.04	493.41	489.26	121.28	-241.85	84.32	8
-358.64	-64.45	526.86	19.59	-2.87	26.52	11
-232.91	-172.85	1290.77	-113.65	-158.02	9.80	8
-480.47	-320.31	1448.49	-190.19	-197.60	-55.21	10
-1161.62	-1044.43	1168.21	-73.70	-422.73	155.21	8
-95.21	-399.66	928.71	10.38	-419.31	190.77	11
138.92	-269.78	1140.38	-32.56	-303.16	98.63	8
-255.86	-383.54	1176.27	-117.03	-234.77	20.60	10
68.85	-443.12	1181.40	-122.86	-229.58	-30.88	10
-203.13	-449.22	1213.13	-77.30	-165.10	-108.46	8
-317.63	-321.78	1216.55	2.11	-162.08	-47.12	11
-353.52	-358.64	1296.63	32.87	-110.87	8.73	8
-775.88	-192.63	1166.02	47.85	-138.24	16.42	10
-432.86	-260.99	1055.42	61.55	-265.47	78.09	8
-37.35	-250.24	946.29	53.16	-231.57	125.06	10
-302.98	-366.94	1027.10	-11.87	-163.24	136.41	9
-187.74	-333.98	931.40	-40.71	-166.53	156.77	10
-479.49	-383.06	756.59	-60.85	-202.61	178.10	8
-217.04	-527.34	695.56	-106.32	-337.13	210.45	10
357.18	-657.47	867.92	-96.25	-315.22	222.87	9
166.02	-308.84	1305.66	-20.81	-218.72	139.68	10
-3.91	-94.97	1166.99	-11.96	-161.22	41.69	8
-227.29	-462.89	990.23	-53.25	-137.57	74.01	10
262.94	-650.88	990.23	-34.82	-187.87	86.73	8
230.47	-465.82	982.42	-30.18	-123.84	-8.06	11
51.27	-198.24	1319.09	-32.53	-113.53	-20.87	8
-153.08	-112.79	1080.08	-38.73	-87.40	-40.59	10
-225.34	-331.30	1137.70	-86.91	-105.13	-22.95	8
-286.87	64.70	875.00	-49.50	-103.27	-55.15	11
-278.32	-264.65	1014.16	-110.11	-116.27	-55.02	8
-321.04	-196.53	1006.59	-121.03	-120.27	-65.52	10
-818.85	-282.47	988.53	-101.75	-179.78	83.40	8
-893.80	-572.27	1138.18	-49.74	-253.57	161.01	10
-181.88	-481.45	982.91	50.45	-358.98	191.47	9
127.93	-817.87	535.64	9.22	-325.50	116.61	10
303.47	931.64	1615.97	46.97	-240.84	-29.57	8
108.89	-408.69	1266.11	-45.04	-152.80	-19.41	10
21.73	-67.38	1205.81	16.24	-141.85	-32.44	8
-9.77	-310.30	1034.18	0.89	-116.09	-53.92	11
-266.36	-573.97	1061.77	17.79	-119.05	-48.80	8
24.41	-316.41	1006.35	53.31	-146.73	6.32	8
297.36	-687.74	995.36	-1.92	-102.75	-11.60	10
130.13	-496.58	810.79	74.37	-58.20	-28.84	8
157.47	-471.44	912.11	59.88	-16.14	-28.90	11
26.37	-58.35	1340.09	46.63	54.11	-56.09	8
-521.48	-173.34	1229.98	57.71	143.68	-128.23	8
-723.63	-175.05	1005.13	68.02	109.28	-102.81	10
-435.06	-402.10	616.94	-87.16	-39.40	-69.34	9
-481.93	-589.60	878.17	-152.47	-59.39	-90.42	10
-610.11	-541.26	1001.95	-81.63	-68.18	-84.90	8
-776.61	-217.29	871.58	-62.59	-64.39	-98.88	10
-988.04	-89.11	825.44	-56.76	-85.60	-62.29	8
-664.31	-79.35	1130.37	-90.79	-154.85	78.55	9
-455.81	-177.98	895.51	-47.94	-144.87	46.72	10
-625.00	-215.33	877.69	-8.85	-170.65	86.52	8
-475.10	-332.03	1144.53	25.33	-238.13	139.37	10
34.42	-375.98	1088.38	40.62	-197.57	114.29	8
-362.79	-560.06	1009.03	56.73	-135.41	128.69	11
7.32	-343.26	920.90	54.78	-116.30	173.89	8
-780.76	-449.46	674.56	-89.75	-39.61	104.92	10
-736.08	-500.98	848.88	-97.08	-132.87	18.52	8
-634.77	-406.49	949.22	-88.13	-101.59	-121.15	11
-879.15	-273.93	1011.23	-63.84	-115.94	-45.75	8
-386.72	355.47	975.34	-78.09	-169.62	159.82	10
-446.29	-207.03	1208.74	-92.53	-166.87	169.86	8
-281.98	-260.99	1163.09	-24.05	-149.90	137.57	10
-219.24	-301.51	1005.62	41.63	-150.48	63.51	9
-375.73	-122.56	850.10	36.47	-145.94	46.05	10
-704.10	-320.80	920.90	6.96	-150.51	94.94	8
-781.25	-121.34	913.33	-19.93	-165.19	121.80	10
-682.37	-57.13	891.60	-67.93	-231.54	198.76	8
-117.43	-149.66	1108.15	-90.00	-280.06	210.45	11
-129.15	-247.07	1102.54	-69.43	-230.22	166.84	8
-387.45	-401.86	991.21	-60.61	-221.56	123.44	10
-365.48	-230.47	954.59	-69.58	-274.66	78.49	8
-76.66	-198.49	1096.92	-102.29	-266.57	51.82	11
-297.36	-501.22	1043.46	-146.42	-220.49	8.64	8
-224.37	-350.83	1080.32	-125.73	-275.45	22.77	10
-283.94	-264.40	966.55	29.14	-305.21	-10.25	8
542.97	-5.62	843.26	30.73	-350.83	-25.12	10
776.37	-303.47	813.23	-47.64	-132.57	-80.66	9
-66.16	-526.86	974.12	2.53	32.04	-48.61	10
-749.02	-323.24	1242.92	3.54	0.58	-17.97	8
-518.31	-177.98	1164.79	-16.51	-73.15	-23.47	8
-281.25	-359.38	1175.78	-60.58	-82.61	-49.22	11
-155.27	-544.68	1202.88	-28.90	-55.76	-104.34	8
-651.86	-310.30	962.16	-6.56	-95.03	-84.14	10
-864.50	-133.54	1046.63	-48.58	-181.21	-67.47	8
-539.79	-168.70	999.27	-85.97	-235.17	-49.38	10
-608.40	-349.85	997.07	-122.19	-224.79	-57.34	9
-504.64	-316.16	1065.19	-152.98	-252.53	-44.28	10
-537.84	-521.73	1140.87	-146.67	-255.40	-56.00	8
-514.40	-595.95	1103.76	-85.39	-272.49	2.44	10
-396.24	-514.40	1106.45	-64.06	-259.46	39.70	8
-254.88	-553.47	929.93	-46.84	-264.62	47.03	11
-30.03	-299.80	910.64	1.43	-248.75	34.82	8
-67.38	-205.32	962.16	-50.99	-226.78	38.94	10
-143.80	-410.16	1046.39	-67.26	-193.27	4.06	8
-271.97	-269.53	1055.42	34.12	-137.66	-54.72	8
-594.97	-385.74	888.92	85.85	-151.61	-60.30	11
-640.38	-308.11	938.96	44.43	-233.22	8.88	8
-579.59	-219.24	1353.03	29.85	-303.28	91.71	10
-357.42	-173.58	1286.87	11.14	-340.42	138.73	8
12.45	-345.95	1114.26	-54.75	-304.81	107.76	11
-3.91	-529.05	1025.39	-76.39	-236.08	79.59	8
-47.61	-354.98	1052.98	-60.30	-218.17	77.61	10
-121.34	-180.42	938.23	-40.10	-218.51	32.53	8
-81.05	-152.10	1078.13	-96.41	-208.56	16.63	10
-235.60	-333.25	963.13	-93.17	-187.84	-10.04	9
-56.88	-315.92	1128.66	-2.04	-181.15	-22.52	10
-76.42	-177.49	1073.73	21.36	-114.26	-39.00	8
-313.23	-161.13	1128.91	-17.67	-104.58	-49.50	8
-208.74	-521.97	1163.09	-64.51	-130.19	-47.15	11
-230.96	-498.78	1135.01	-43.67	-55.48	-68.33	8
-655.52	-591.55	848.14	7.84	-79.53	-43.67	10
-241.46	-279.54	894.04	13.52	-185.18	89.57	8
-113.28	-97.90	920.65	-18.46	-170.17	148.19	10
-258.06	-296.88	954.35	-25.54	-133.48	169.31	9
-489.01	-126.71	899.17	-40.89	-113.62	175.35	10
-138.92	-540.28	983.15	-107.39	-161.53	159.85	8
-317.14	-531.01	830.57	-77.55	-151.00	155.03	10
202.64	-403.08	982.91	-67.90	-160.16	208.68	8
-500.24	-135.74	1382.81	73.88	30.18	77.61	11
-834.23	338.62	1237.79	61.25	-80.78	105.96	8
-34.91	369.14	1062.01	0.73	-126.86	64.45	10
44.92	-227.54	1090.58	-62.68	-81.05	15.11	8
-31.49	-107.42	973.14	-54.60	-65.37	-77.21	8
-243.16	-546.88	1178.96	-42.79	-75.56	-166.14	11
-396.73	-448.24	887.45	-23.19	-42.27	-156.10	8
-1324.46	-593.26	566.65	-92.10	-170.17	-94.33	10
-867.92	-857.67	415.28	-91.13	-235.50	-35.61	8
0.00	103.03	1123.29	-73.64	-210.94	20.26	11
-99.61	41.50	1286.62	-114.35	-105.10	47.97	8
-887.45	-312.99	1204.10	-82.21	-104.71	49.71	10
-739.75	-195.31	1227.54	-17.61	-197.97	81.94	8
-508.06	-293.46	1142.58	-6.20	-218.99	119.63	10
-224.37	-421.39	1077.64	-36.47	-208.16	123.60	9
-277.10	-469.73	1163.57	0.24	-164.15	114.26	10
-486.33	-357.91	1072.51	92.10	-200.96	93.78	8
-144.53	-187.50	1055.91	42.48	-215.76	86.12	10
-186.04	-156.98	1026.37	32.32	-150.02	72.54	9
-300.29	-87.40	1026.61	-15.17	-119.81	60.79	10
-612.55	-325.93	1105.71	-18.89	-185.94	71.93	8
-335.94	-287.11	997.31	-19.99	-207.31	75.47	10
-179.20	-166.75	1046.88	-22.03	-202.45	47.82	8
-337.40	-191.41	920.41	-28.38	-190.83	2.08	11
-489.50	-474.12	1129.15	-64.61	-194.73	-30.43	8
-312.26	-287.35	917.72	-22.80	-213.35	-59.66	10
-564.94	-551.03	906.74	1.07	-190.70	-13.09	8
-655.76	-324.22	792.97	19.81	-245.03	54.47	10
-276.37	-50.54	882.08	0.09	-314.06	100.49	9
33.94	-183.84	1100.83	-54.90	-294.92	147.25	8
54.20	-282.23	1107.42	-116.39	-213.07	54.63	10
-400.39	-271.00	1161.13	-145.54	-248.87	14.77	8
-470.46	-149.90	1126.22	-185.27	-417.08	-24.78	11
64.21	-396.97	1139.89	-196.44	-436.07	-40.07	10
273.93	-308.35	1092.04	-194.46	-310.15	-23.83	8
-92.29	-579.10	942.14	-139.92	-249.27	-90.24	10
-71.78	-462.16	827.39	-68.48	-211.24	-57.53	8
-457.52	-526.86	884.03	-69.34	-160.31	-93.48	11
-790.28	-491.94	1231.20	-100.22	-201.20	-89.39	8
-475.34	-608.89	1476.81	-39.03	-303.80	24.69	10
4.64	-278.08	1400.63	-34.36	-295.59	45.72	8
-278.08	-50.29	1137.94	-10.38	-248.90	51.12	11
100.83	-426.76	1219.73	-63.75	-295.96	71.84	8
-148.44	-552.73	1167.97	-31.04	-233.55	55.30	8
-93.02	-370.85	910.64	-17.40	-266.08	49.84	8
6.35	-350.34	947.02	-50.96	-269.13	50.08	8
-83.50	-510.74	1105.22	-61.71	-232.15	60.49	11
-211.43	-234.13	1090.58	-13.64	-213.29	58.23	8
13.18	-131.35	1271.24	-75.53	-221.62	4.24	10
-11.96	-397.95	970.21	-153.17	-148.99	-43.37	8
-20.51	-551.27	980.47	-160.40	-97.84	-125.70	10
-124.51	-495.85	1064.94	-53.89	-101.90	-126.56	9
-96.92	-254.88	1149.17	-32.04	-91.61	-73.88	10
-448.97	-274.17	1153.08	2.32	-135.35	-61.74	8
-563.96	-384.77	1061.77	12.82	-244.23	-31.10	8
-266.11	-497.07	1002.44	2.11	-358.46	40.56	10
142.58	-677.25	1057.37	-40.68	-353.70	85.66	9
250.98	-492.68	939.94	-20.05	-283.91	81.33	10
84.72	-553.71	1081.05	-33.63	-268.25	96.62	8
54.44	-427.25	1143.07	-40.19	-274.63	192.02	10
188.72	-408.45	1081.79	-17.46	-228.52	112.82	9
79.10	-349.37	931.64	40.89	-172.52	77.03	10
37.60	-221.44	983.15	54.47	-145.81	30.49	8
-3.91	-257.08	899.41	69.58	-161.47	5.40	10
217.53	311.04	948.24	69.24	-141.54	-20.45	8
-54.20	-110.35	1175.05	-44.25	-40.44	-48.92	9
-185.06	-210.69	1238.53	-41.93	-47.52	-103.58	10
-221.44	-337.40	1051.76	-6.62	-78.80	-100.80	8
-116.94	-578.86	1112.55	-38.79	-108.58	-92.71	10
32.96	-702.39	1224.12	-80.66	-89.63	-58.04	8
-193.60	-257.81	1300.29	-12.08	-50.20	-30.15	11
-384.28	-264.65	1181.15	25.85	-54.96	26.95	8
-483.89	-523.44	1099.37	-10.89	-13.76	104.22	10
-667.72	-498.29	927.25	0.34	-26.92	73.79	8
-581.30	-359.86	892.33	-30.30	-165.74	65.16	11
-91.55	-374.02	1030.76	-95.95	-214.69	100.04	8
96.19	-291.99	1074.22	-131.29	-206.02	102.20	8
6.59	-462.40	1147.46	-164.46	-176.09	70.04	10
5.62	-505.62	1198.00	-168.58	-147.52	43.18	10
-158.69	-471.92	1148.19	-115.84	-88.20	11.75	9
-349.12	-464.84	1141.11	-76.75	-104.40	26.67	8
-375.00	-311.28	1079.83	-48.40	-127.62	45.23	10
-362.30	-333.98	1077.88	-61.83	-141.24	50.17	10
-349.37	-341.31	1041.75	-56.73	-169.89	64.21	8
-335.94	-406.25	1041.75	-22.49	-181.55	62.47	11
-260.99	-479.74	1149.90	8.70	-205.23	84.05	8
-238.28	-218.26	1043.70	38.18	-220.00	65.00	10
-8.79	-126.46	1096.44	-8.88	-243.84	37.26	8
92.29	-143.07	1052.49	-29.48	-220.25	42.27	9
48.58	-447.27	1245.36	-51.82	-202.61	65.34	10
-64.21	-458.01	1083.50	-52.98	-147.92	112.52	8
-82.76	-501.71	1188.72	-36.65	-134.06	123.05	10
-80.57	-254.39	1130.62	-5.25	-127.26	74.31	8
-125.98	-295.90	1140.14	-80.60	-151.70	35.00	11
-138.18	-340.33	1076.90	-121.80	-137.21	9.37	8
-212.40	-529.05	1083.74	-106.54	-117.77	-11.20	10
-511.23	-493.65	1073.97	-50.51	-68.66	12.02	8
-529.79	-551.76	1123.29	-8.03	-93.51	-8.91	11
-416.99	-370.85	1079.10	49.04	-134.25	-46.91	8
-248.54	-130.13	1051.76	68.24	-210.27	-76.29	10
-21.48	-130.37	956.54	39.83	-188.39	-33.63	8
-83.98	-261.72	1098.39	36.56	-182.89	-10.22	10
-253.91	-274.41	1181.15	-32.38	-164.92	-14.53	9
-392.58	-687.26	1139.89	-115.63	-219.73	-14.95	10
-110.84	-597.90	1203.86	-63.60	-253.69	30.98	8
-125.49	-456.54	1257.32	-61.40	-268.49	37.63	10
92.77	-328.13	1000.98	-67.32	-251.19	38.76	8
34.91	-328.13	1030.52	-131.62	-178.22	11.72	11
-172.36	-408.94	958.74	-146.24	-171.17	4.94	8
-345.95	-461.43	1061.77	-100.74	-139.65	-21.73	10
-341.80	-335.94	1131.10	-24.57	-131.07	-51.15	8
-504.39	-336.67	1296.39	4.67	-142.33	-51.21	11
-316.65	-361.33	1166.99	4.39	-225.01	-44.56	8
-131.10	-419.43	1123.29	-51.12	-234.80	-20.11	10
-95.46	-422.12	1123.29	-73.79	-245.06	-2.41	8
100.83	-344.73	1109.13	-76.93	-222.69	6.44	10
-346.92	-264.65	1060.06	-50.11	-162.63	23.59	9
-509.52	-316.89	1144.29	-8.94	-186.22	20.97	10
-563.96	-424.32	1188.23	26.95	-236.60	-6.50	8
21.73	-149.66	1017.33	18.46	-309.78	28.23	10
33.69	-128.42	916.26	-60.27	-247.92	77.61	8
18.31	-305.18	762.94	-71.17	-224.18	54.32	9
-152.59	-627.44	1150.88	-96.74	-227.39	43.46	10
36.13	-498.78	1211.91	-12.42	-252.32	61.80	8
91.31	-246.09	1043.46	26.95	-177.67	63.75	10
73.97	-202.64	1119.14	25.97	-96.25	26.86	9
-82.76	-461.43	1385.99	47.73	-75.35	21.30	10
-278.32	-466.31	1327.39	79.59	-10.62	-48.25	8
-466.06	-381.59	1139.89	28.44	-57.59	-93.17	8
-127.44	-562.26	1233.15	-53.50	-114.81	-19.65	10
-211.18	-484.38	1141.85	-78.49	-49.56	-9.09	9
-422.36	-383.30	1101.56	-72.36	-81.51	-7.78	10
-378.17	-259.28	1042.48	-81.82	-121.15	2.59	8
-178.71	-475.59	937.26	-118.56	-162.84	25.82	10
-197.75	-428.96	919.92	-73.12	-135.53	54.17	8
-317.38	-441.41	1071.04	-67.44	-131.13	95.00	11
-398.93	-519.04	1032.47	-38.94	-164.40	141.39	8
-310.30	-501.71	961.67	-11.69	-202.55	162.93	10
-346.44	-537.84	1079.10	0.40	-191.65	161.10	8
-239.99	-222.17	1156.25	24.81	-186.43	156.65	11
-279.30	-287.84	1256.35	22.09	-157.17	80.32	8
-243.41	-310.30	1154.54	5.98	-174.22	34.85	10
-202.64	-224.85	1024.41	-17.61	-163.12	49.77	8
-213.38	-355.22	1159.67	-25.57	-145.39	52.49	10
-268.80	-211.91	1138.92	-5.77	-117.40	21.27	9
-173.83	-191.16	1128.17	-12.02	-120.03	-2.72	10
-193.85	-223.39	1087.89	-3.33	-98.69	-19.44	8
-490.97	-429.69	996.34	-16.85	-132.72	28.05	10
-304.20	-205.81	1022.22	-70.83	-175.17	73.82	8
-286.38	-401.12	1273.68	-121.95	-193.48	102.45	11
-268.80	-448.97	1224.12	-77.48	-224.70	110.84	8
-41.50	-462.40	1225.10	-38.06	-231.32	97.02	10
-56.40	-547.12	1181.64	-27.28	-202.94	66.53	8
60.55	-296.14	959.96	10.71	-224.70	37.90	11
-47.36	-522.95	854.74	18.49	-123.17	-20.08	8
-378.91	-523.93	735.84	54.11	-71.29	-70.80	8
-527.59	-466.55	888.43	81.85	-127.41	-83.37	10
-509.77	-171.39	1115.97	9.52	-214.29	6.68	8
-345.46	-342.77	1159.91	-50.38	-271.27	69.21	11
-88.87	-236.82	1227.05	-28.59	-309.54	167.82	8
540.77	-180.42	912.84	22.80	-303.22	65.12	10
402.34	-309.33	911.62	4.52	-116.12	-62.41	8
153.81	-427.49	1026.37	-39.43	11.20	-72.91	10
-298.58	-28.32	785.64	-123.54	54.72	-45.84	9
-824.22	-355.71	894.78	-136.41	-4.73	-35.19	8
-576.17	-265.63	1327.15	-116.39	-104.71	9.61	10
-696.78	-218.99	1455.32	-107.48	-151.46	-22.86	8
-93.99	-327.39	1359.86	-146.18	-249.76	-2.59	11
106.45	-375.98	1167.48	-134.46	-180.45	-42.85	8
-179.93	-413.33	806.64	-139.98	-123.81	-64.36	10
-262.45	-350.59	671.88	-124.97	-96.10	-62.62	10
-699.71	-433.35	483.40	-99.06	-12.60	-77.24	8
-711.91	-652.34	402.59	5.04	-15.63	11.29	9
-52.49	224.37	2519.29	-273.47	-67.17	84.35	10
-64.94	-1049.56	1961.67	-95.67	6.29	87.77	8
-713.62	-667.24	1616.46	-50.23	-21.21	33.87	10
-306.15	-574.46	1051.51	70.92	-94.30	-27.07	8
-412.60	-535.64	882.32	14.37	-102.39	4.06	9
-581.30	-523.68	1071.78	-53.56	-208.77	-4.30	10
-453.37	-99.61	1126.95	-45.72	-250.00	21.21	8
-655.27	-241.21	1039.55	-40.44	-246.83	97.90	10
-135.25	-420.41	1408.20	24.23	-235.11	101.59	9
-650.15	-384.03	1245.36	114.81	-122.44	54.81	10
-539.79	-594.73	1236.82	112.52	-139.74	5.74	8
-493.90	-459.23	839.36	85.78	-162.02	-34.45	10
-378.17	-577.39	997.07	94.60	-165.16	-116.73	8
-104.98	-65.67	972.41	86.61	-203.89	-57.34	11
-5.62	-311.52	829.83	-30.21	-82.52	-90.55	8
-421.63	-304.44	1096.19	-29.45	-100.89	-87.65	10
-252.44	-272.71	1180.66	-0.40	-155.18	-51.27	8
-426.03	-264.16	604.00	-28.50	-91.37	-70.10	10
-269.29	-554.20	1137.21	-62.96	-71.32	-62.26	9
-359.38	-368.16	1245.12	12.48	44.68	-73.76	8
-1201.90	-226.81	1076.90	69.00	-112.61	-83.47	10
-883.79	-457.03	828.13	62.16	-207.18	-51.57	8
-628.66	-434.33	1118.41	-24.08	-276.52	7.51	11
-770.51	-369.38	1364.50	-73.12	-247.19	65.16	8
-534.67	-470.70	1169.19	3.81	-215.00	99.55	10
-398.68	-216.80	1040.53	-42.66	-184.57	155.52	8
-449.71	-244.87	987.06	-131.01	-156.40	60.33	10
-197.51	-428.47	1126.71	-222.50	-132.08	39.73	9
-734.13	-719.24	1049.80	-234.34	-83.95	-23.16	10
-910.89	-700.68	991.94	-119.87	-113.16	-15.96	10
-1025.88	-364.26	896.73	-80.23	-148.22	18.25	8
-807.13	-228.27	944.09	-56.49	-226.87	50.02	11
-484.38	-172.61	935.55	-63.51	-266.11	71.14	8
-360.60	-239.99	976.56	-50.23	-261.17	61.55	10
-403.56	-235.60	1014.89	-60.27	-223.82	60.82	8
-511.72	-513.92	1114.26	-74.43	-214.23	80.72	10
-483.64	-384.52	1107.67	-69.89	-187.87	116.27	9
-500.24	-366.46	1064.94	-66.31	-185.58	56.58	10
-545.41	-553.71	1084.96	-85.02	-218.29	52.80	8
-604.49	-525.63	1048.83	-66.10	-236.60	72.30	10
-548.10	-386.47	950.68	-66.31	-240.33	91.31	8
-529.05	-478.03	1092.77	-80.81	-224.30	109.77	11
-568.60	-340.33	1064.70	-74.71	-224.49	83.37	8
-578.86	-350.34	1056.88	-67.78	-274.02	40.16	10
-239.99	-408.94	1113.28	-77.51	-283.60	10.19	8
-453.13	-570.56	1173.10	-78.89	-210.66	-64.30	11
-390.87	-618.90	1141.85	-44.25	-223.27	-85.14	8
-618.65	-544.19	1197.27	-13.24	-260.50	-54.29	10
-541.99	-591.06	1596.68	68.39	-353.73	22.64	8
-104.00	-399.66	1337.65	90.97	-336.21	38.85	10
-212.89	-399.17	948.97	71.66	-254.06	103.64	9
-61.52	-501.22	946.04	-13.40	-274.99	148.04	10
-210.45	-489.99	877.69	-24.93	-271.42	147.22	8
207.76	-480.22	989.99	-64.58	-283.17	125.61	10
152.59	-401.12	862.06	-103.94	-98.21	55.24	8
-363.77	-420.41	918.46	-107.33	-6.56	14.56	11
-1241.70	-558.84	1135.74	-54.84	-27.40	-43.55	8
-542.48	-383.79	1481.93	36.80	-268.59	11.47	10
-381.35	-147.46	1549.32	53.41	-284.36	39.55	8
-128.91	-293.21	1320.31	60.91	-294.62	-2.01	11
39.79	-359.13	1167.72	26.98	-209.26	10.16	8
-6.84	-347.41	1010.50	6.47	-195.16	12.57	10
-161.87	-443.12	1246.09	-27.13	-182.50	58.01	8
-211.91	-391.60	1239.26	29.45	-168.61	71.17	10
-385.01	-373.78	1064.94	8.76	-175.99	71.78	9
-282.96	-853.27	867.92	-10.41	-237.58	123.35	8
111.33	-698.49	983.64	66.44	-174.68	155.64	10
208.01	-159.67	839.84	45.50	-81.24	127.01	10
-384.52	-192.14	1142.09	-26.52	-4.85	105.44	8
-302.98	-289.79	1318.85	-101.14	-82.67	46.48	9
-263.67	-447.27	1092.77	-99.55	-117.80	5.46	10
-491.21	-510.25	951.42	-98.54	-141.08	5.25	8
-531.98	-518.07	950.68	-57.50	-187.04	70.77	10
-524.66	-533.45	949.22	-43.33	-213.10	97.47	9
-147.46	-19.78	1120.12	-23.90	-189.82	30.61	10
-340.82	-238.53	1080.57	-16.42	-88.29	-9.06	8
-395.26	-561.52	1218.99	-24.57	-73.49	83.65	10
-685.79	-466.06	1026.86	41.35	-108.98	67.63	8
-633.06	-409.67	916.75	69.73	-211.00	47.39	9
-285.40	-197.51	1061.77	51.15	-238.31	49.84	10
-123.54	-341.06	997.56	30.88	-223.88	77.24	8
569.09	-748.29	903.81	79.01	-222.08	164.55	10
-821.04	-81.30	622.31	56.15	19.84	148.38	8
-334.47	246.09	1186.52	-123.63	-281.19	144.84	11
154.05	23.44	1271.97	-162.96	-201.75	130.58	8
-73.97	-416.50	1110.11	-45.47	-158.08	119.75	10
-227.05	-387.21	920.65	7.29	-168.15	114.99	8
47.12	10.74	999.27	7.54	-167.94	75.13	11
-244.87	-81.79	1143.07	-73.88	-144.04	12.54	8
-207.03	-37.60	998.54	-53.10	-146.33	-4.27	10
-90.82	-184.81	875.73	-37.81	-107.73	-43.61	8
-236.08	-495.36	982.42	-58.26	-101.99	-52.95	8
-599.12	-363.53	949.71	-98.60	-122.41	-15.17	11
-257.08	-406.01	1479.74	-115.81	-194.76	19.20	8
-157.96	-494.87	1354.00	-17.40	-177.25	2.99	10
-357.91	-274.66	1080.81	37.17	-173.61	19.38	8
-267.58	-185.55	1004.15	37.14	-182.31	-8.21	10
62.99	-410.89	976.07	30.91	-141.51	-9.86	9
-260.25	-309.08	1135.74	33.94	20.48	1.62	10
-1057.37	-324.22	976.81	61.71	-15.99	14.77	8
-764.89	-254.88	945.80	45.14	-205.87	71.04	8
-629.64	-182.86	932.62	11.26	-285.86	134.83	11
-317.87	-488.04	876.46	-44.43	-287.72	140.20	8
-152.83	-313.48	1096.68	-65.43	-275.76	117.92	10
270.51	-212.89	1037.84	18.04	-360.90	50.38	8
-30.03	-193.85	987.06	-2.84	-241.61	37.57	10
-173.58	-212.65	932.13	-0.73	-210.63	52.92	9
-101.81	-276.61	933.11	-9.37	-177.52	38.94	10
-177.00	-92.77	986.08	-41.05	-179.81	42.45	8
-261.96	-179.69	1095.70	-75.59	-181.37	29.33	8
-112.79	-111.82	1244.87	-212.92	-206.67	-0.43	10
-104.74	-689.45	1037.84	-294.16	-197.85	-31.19	9
-233.15	-390.63	983.89	-203.49	-196.23	-35.25	8
-263.92	-371.34	973.63	-143.43	-199.77	-41.29	10
-329.10	-433.84	1125.73	-150.85	-199.55	-76.66	8
-260.74	-478.76	1198.73	-98.88	-174.68	-113.49	11
-307.37	-506.35	1139.40	-65.06	-178.16	-100.89	8
-212.40	-403.32	1090.58	-33.87	-194.09	-20.84	10
-231.20	-266.60	1041.02	-16.57	-193.51	-38.24	8
-185.55	-292.72	1025.63	5.31	-178.71	-68.63	10
-333.25	-436.28	1190.43	9.95	-145.23	-76.39	9
-518.55	-367.68	1174.80	1.25	-170.87	-62.10	10
-696.53	-300.05	1170.90	-2.53	-233.61	30.76	8
-664.55	-502.93	1089.60	-11.38	-284.97	68.79	10
145.51	-717.53	952.15	-27.31	-379.85	130.19	8
98.39	-539.31	606.69	39.83	-294.74	190.16	11
301.51	-317.14	850.59	83.80	-320.59	195.56	8
208.98	238.04	1274.90	96.50	-220.21	104.19	10
-20.75	318.85	1211.43	33.42	-206.94	50.42	8
126.22	-316.65	1226.32	-2.59	-212.25	47.03	11
323.00	-135.25	1019.04	-18.86	-91.46	3.81	8
-96.92	-202.64	1319.82	-82.24	-26.34	18.95	10
29.05	-447.02	1361.08	-172.64	-57.62	120.30	8
-75.93	-552.49	1036.38	-156.34	-15.84	82.89	10
-94.48	-505.13	1077.39	-170.96	19.99	-16.05	9
-533.69	-554.69	1103.76	-141.69	26.64	-42.39	10
-672.12	-477.29	1020.51	-107.15	-54.32	0.49	8
-439.21	-482.91	813.48	-75.41	-165.62	24.84	8
-437.99	-585.45	876.22	-87.28	-186.07	39.89	10
-255.37	-333.74	1041.99	-26.70	-188.81	43.91	9
-357.18	-349.37	1167.72	54.78	-170.41	28.44	10
-178.71	-138.18	1093.99	77.18	-203.34	51.64	8
307.86	-52.25	1005.62	59.69	-168.40	60.97	10
56.64	-379.39	992.92	12.60	-85.60	16.14	9
-92.53	-676.51	1266.60	-2.41	-72.08	-25.09	10
-287.84	-350.83	1174.56	61.98	-90.27	-25.67	8
-267.82	-226.07	1089.36	-10.04	-71.20	9.12	10
-380.37	-267.58	1037.84	-66.59	-70.86	-3.91	8
-229.49	-245.85	967.77	-120.30	-90.24	-37.02	9
-434.33	-528.08	1190.19	-141.30	-77.09	-46.36	10
-619.87	-401.86	1282.23	-119.66	-108.58	-18.10	8
-677.73	-718.51	1282.71	-63.35	-154.24	-36.56	10
-591.31	-701.17	1085.21	43.33	-180.15	-31.65	8
-371.09	-162.11	887.21	32.90	-178.07	-39.46	11
-614.75	-233.64	1084.96	15.08	-145.45	-16.72	8
-529.79	-337.89	1262.45	-26.52	-257.90	-2.72	10
-15.38	-294.92	1062.74	-17.67	-359.62	-13.73	8
354.00	-125.00	1017.09	-59.14	-281.95	-31.07	11
225.34	-208.50	1036.13	-114.99	-109.83	-67.38	8
-503.17	-424.07	872.56	-118.84	-27.13	-68.39	10
-1025.39	-664.79	910.40	-58.29	-31.71	-69.89	8
-1156.74	-713.13	850.34	36.41	-96.95	-49.84	10
-691.65	734.13	1379.88	-5.89	-244.20	25.18	9
346.68	-239.75	1198.00	21.42	-334.78	101.72	10
-65.19	-353.27	1080.08	35.95	-202.06	-1.95	8
-4.39	-305.18	1129.88	41.17	-142.85	-38.06	10
-264.89	-431.64	931.15	2.17	-133.76	-22.92	8
-258.30	-760.25	853.03	-33.78	-191.41	39.40	9
-729.74	-64.70	1254.64	13.28	-96.10	-10.80	8
-444.82	-114.50	1194.09	77.06	-153.63	128.81	8
-524.41	-43.21	985.84	132.90	-129.58	136.20	10
-656.25	-291.26	940.67	130.04	-158.51	131.38	9
-910.16	-413.57	734.86	127.41	-181.21	115.78	10
-619.63	-175.29	729.00	138.98	-323.21	99.33	8
-54.44	-367.68	1481.45	-67.93	-393.31	138.49	10
-297.36	-363.04	861.33	-3.45	-265.75	55.33	10
198.00	-395.02	1026.12	30.94	-350.83	53.62	9
356.20	142.33	829.83	-20.81	-312.77	115.23	8
449.22	-144.29	1098.14	11.78	-132.29	74.22	10
-70.31	-180.91	1119.14	11.51	-85.85	50.51	8
-539.31	-50.54	751.22	11.93	-127.23	-3.36	11
-280.52	-411.62	784.91	-84.11	-274.35	77.76	8
452.64	-115.97	1059.81	-107.82	-238.37	64.94	10
360.35	-109.37	1203.13	-147.49	-41.05	6.32	8
-355.47	134.28	1144.29	-283.54	-24.66	67.20	10
-687.50	-371.34	1120.12	-312.71	-87.55	57.10	9
-383.30	-513.92	1187.01	-324.71	-141.88	59.63	10
-173.10	-547.61	1217.77	-285.19	-138.73	5.58	8
-303.71	-771.00	1119.63	-208.31	-130.65	-30.40	10
-376.46	-709.72	1134.77	-112.70	-164.98	-43.09	8
-183.59	-559.81	1235.60	-27.25	-133.73	-66.16	11
-248.78	-447.75	1231.69	22.00	-61.04	-79.77	8
-561.04	-342.04	1030.27	12.48	-73.49	-52.31	10
-647.22	-390.38	954.10	-50.78	-158.05	39.46	8
-247.56	-510.99	1049.32	-74.58	-234.47	125.46	11
-77.39	-630.13	1041.26	-50.45	-235.20	80.32	8
-259.03	-517.33	1067.38	-10.41	-218.17	92.53	10
-253.91	-486.82	1234.38	46.39	-232.97	150.67	8
-156.01	-274.66	1222.90	33.39	-191.16	101.62	10
-343.02	-265.14	1069.34	28.23	-176.42	103.58	11
-209.47	-295.90	1036.62	-32.65	-219.21	136.78	8
181.88	-450.93	1106.45	-10.19	-227.57	80.75	10
174.56	-106.93	924.32	39.58	-146.61	14.89	8
7.08	-384.52	1136.47	-22.92	-112.95	-33.94	11
-0.49	-420.90	1092.29	3.91	-88.26	17.36	8
-184.57	-365.97	869.87	5.19	-64.42	43.64	8
-382.08	-269.04	1048.10	9.64	-62.35	50.78	10
-421.63	-171.88	1110.84	-0.46	-107.42	-6.32	8
-572.51	-362.06	1104.98	-47.39	-143.07	0.92	9
-440.19	-402.10	1146.73	-79.96	-184.69	41.35	10
-303.71	-521.97	1234.38	-46.20	-169.92	-0.95	8
-476.07	-582.52	1216.55	5.58	-167.51	-38.57	10
-322.27	-271.24	960.21	83.34	-216.43	-50.35	8
-145.02	-175.05	787.60	76.93	-138.58	-74.37	11
-651.12	598.14	1134.03	38.24	-75.16	-74.55	8
-656.01	-39.79	1155.03	30.76	-177.98	11.69	10
-711.91	-28.08	1073.73	89.57	-305.24	73.03	8
390.63	-412.35	763.92	52.00	-176.18	29.69	10
-714.60	-647.22	676.51	-27.37	-60.94	-37.29	9
114.26	260.74	1187.26	-64.33	-183.11	-8.09	8
-464.36	-294.43	1111.82	-117.25	-153.53	-14.59	10
-291.99	-233.15	1082.52	-139.34	-168.58	-43.79	8
-251.22	-362.30	1114.99	-93.75	-152.25	-96.22	11
-256.35	-497.56	1144.29	-79.25	-158.36	-90.00	10
-480.96	-357.42	1054.69	-24.93	-197.75	-55.73	8
-392.82	-436.04	1000.24	-9.31	-176.03	-83.10	10
-766.11	-371.58	1248.05	32.26	-139.40	35.77	8
-983.40	-112.55	989.75	47.73	-208.28	102.81	11
-662.35	-146.00	916.26	-64.45	-327.70	49.29	8
-341.55	-458.74	867.68	-53.59	-340.06	41.11	10
290.77	-428.22	1283.20	-7.78	-306.73	33.33	8
1.46	-78.61	1195.31	40.95	-123.17	-71.04	11
-432.86	-354.49	1100.10	23.65	-171.57	-81.24	8
-198.00	-173.34	949.95	19.90	-190.80	53.62	8
-370.61	-274.17	980.71	-36.93	-174.41	81.97	10
-279.54	-327.64	968.51	-59.97	-150.36	99.73	8
-214.36	-158.94	864.75	-91.34	-126.31	79.96	11
-293.46	-444.34	1215.09	-171.45	-118.50	95.06	8
-281.74	-457.52	1146.73	-118.10	-155.36	98.45	10
-158.20	-452.15	1197.02	-123.93	-159.79	52.43	8
-434.57	-527.83	1078.61	-137.12	-171.84	77.94	10
-393.55	-485.11	1023.93	-117.10	-184.57	80.11	11
-536.87	-393.80	905.27	-79.62	-158.84	35.98	8
-570.07	-496.09	872.31	-67.41	-182.83	37.17	10
-475.59	-291.99	730.47	-32.81	-172.76	50.23	8
-621.34	-278.32	916.50	10.71	-167.33	79.41	8
-373.05	-50.54	1122.31	30.55	-249.33	73.03	11
-154.30	-34.18	1264.89	-8.42	-238.80	90.21	8
-17.33	57.86	1156.98	-27.65	-212.80	98.21	10
88.62	-124.51	1239.75	-50.60	-186.80	89.23	8
-220.46	-70.56	1249.51	-78.43	-179.57	76.57	11
-73.00	-287.60	1167.72	-114.96	-175.32	43.88	8
-128.91	-398.44	1088.13	-78.19	-136.66	3.78	10
-199.22	-458.50	1008.06	-45.35	-109.71	22.13	8
-338.87	-634.52	821.78	67.26	-184.75	90.76	10
1.95	-275.15	1046.88	130.43	-189.76	146.73	9
-473.63	-93.75	1005.86	-3.94	-152.44	155.03	10
-159.18	-406.49	994.63	-116.70	-241.21	120.73	8
-185.55	-409.42	1293.70	-109.01	-166.60	52.58	10
-588.13	-486.33	1138.43	-86.24	-116.12	-33.81	9
-472.66	-523.44	1132.32	-73.36	-157.38	21.30	10
-198.24	-442.38	1193.36	-22.67	-159.58	-11.14	8
-362.79	-439.94	1177.49	10.68	-171.57	-24.29	10
-275.63	-286.38	1215.09	4.33	-194.82	-2.78	8
-328.37	-427.25	1154.79	-16.08	-217.86	-46.48	11
-267.82	-562.26	1104.98	-32.17	-258.51	-6.47	8
-155.27	-579.10	1167.24	-64.00	-234.74	16.20	10
-263.18	-629.88	1203.86	-35.40	-201.14	8.06	8
-372.31	-421.88	1051.27	-35.55	-205.96	15.78	10
-339.84	-484.13	1176.27	-74.86	-230.74	27.80	9
-235.60	-423.58	1141.11	-38.15	-267.94	45.14	10
-226.81	-318.60	1137.94	-42.57	-283.72	56.15	8
-23.93	-377.44	1111.82	-30.43	-296.48	57.59	10
10.25	-284.91	899.90	-30.33	-248.57	65.64	9
-39.55	-374.27	969.97	-29.36	-211.58	43.18	10
-120.36	-310.06	929.20	-39.34	-195.71	24.96	8
-194.09	-281.74	971.68	-30.98	-181.67	6.10	8
-292.24	-298.34	1084.96	-31.65	-209.20	-8.39	10
-185.30	-130.13	988.77	-22.98	-237.34	6.23	9
-132.57	-98.39	1117.19	-103.82	-242.86	-5.89	10
-250.24	-304.69	1130.62	-117.95	-246.98	3.11	8
-117.43	-480.47	1040.28	-93.02	-287.45	59.57	10
238.77	-321.78	927.49	-56.00	-276.34	40.19	8
286.87	-180.18	978.27	-54.02	-210.45	8.73	11
31.98	-197.51	1041.75	-86.00	-164.12	-26.43	8
-100.34	-306.40	1146.24	-48.86	-145.87	-27.50	8
-98.88	-312.74	1158.45	-22.16	-128.14	-7.32	10
-186.28	-325.68	1241.21	-32.96	-97.75	31.19	9
-198.73	-360.11	1243.16	-64.33	-110.32	48.74	10
-172.61	-606.93	1178.47	-54.66	-165.53	61.86	8
75.44	-615.72	1101.07	-25.39	-158.23	64.76	10
-94.97	-552.98	970.70	-52.03	-151.03	84.38	8
-300.54	-669.92	855.22	-29.21	-231.90	154.63	11
221.19	-624.02	953.37	15.72	-220.15	195.53	8
217.04	-247.31	978.03	114.41	-163.21	213.65	10
19.53	-221.19	953.86	156.13	-134.92	205.84	8
-390.38	-190.92	828.86	131.56	-117.28	192.50	10
-173.83	-333.74	894.78	49.01	-280.88	225.92	9
263.92	-178.47	666.50	4.06	-275.24	176.76	10
596.19	386.23	1579.35	-1.19	-199.07	99.61	8
114.26	-254.39	1271.00	-19.93	-71.11	-20.81	10
-193.85	-164.31	872.07	12.33	-21.55	-18.19	9
-165.53	-173.10	720.70	12.08	-149.51	-53.44	10
224.61	-176.27	899.17	-28.78	-174.35	-61.61	8
196.78	-242.92	1012.21	-42.02	-130.55	-55.79	10
-89.11	-182.13	1010.25	-34.70	-116.85	-36.13	8
-329.35	-440.19	1012.70	-46.11	-120.73	22.89	11
-181.88	-496.58	1156.25	-21.03	-148.62	59.81	8
56.15	-426.03	1073.00	-5.25	-170.17	78.34	10
226.56	-448.00	1136.23	-7.02	-145.60	100.77	8
251.71	-187.26	1167.72	20.97	-42.82	53.68	11
-17.33	-50.05	1016.85	-25.36	-53.25	38.06	8
200.20	-302.98	735.60	-71.53	-94.97	100.28	8
713.62	-464.36	972.41	-60.49	16.17	71.04	10
-131.10	-214.11	880.37	49.96	150.30	17.76	8
-174.80	-254.88	952.64	47.00	107.60	4.18	11
-313.72	-362.30	1030.76	30.82	74.77	-47.15	8
-631.10	-327.39	965.82	34.76	63.39	-97.93	8
-689.94	-471.92	1082.76	16.78	23.22	-189.54	10
-746.09	-263.18	1037.60	-40.31	-24.81	-229.52	8
-152.59	-714.11	833.98	-153.44	-76.20	-217.56	11
-154.79	-651.86	599.61	-206.30	22.67	-205.63	8
-575.93	-375.00	1241.70	-125.18	-129.30	-43.85	10
-509.03	25.63	1165.04	-130.80	-96.01	-69.70	8
-423.10	-97.90	1270.02	-101.44	-96.37	-21.15	10
-704.35	-254.15	1202.39	-71.69	-82.58	-1.25	9
-775.88	-260.25	1181.15	-62.50	-120.06	15.50	10
-606.69	-417.24	1313.96	-88.65	-174.26	33.69	8
-552.98	-494.14	1202.88	-76.32	-157.01	19.29	10
-695.31	-580.57	1092.77	-85.75	-176.30	32.23	9
-470.70	-612.55	946.53	-74.89	-206.51	16.57	10
-527.34	-627.93	938.96	-52.55	-217.32	27.53	8
-371.83	-472.66	1050.05	-8.39	-223.72	56.70	10
-473.14	-189.45	925.05	35.71	-192.41	14.80	8
-348.39	-154.54	981.69	35.16	-180.73	-10.50	11
-129.64	-148.44	1164.79	-30.06	-143.25	-115.51	8
-225.34	-329.59	1061.04	-48.61	-113.92	-121.67	10
-567.14	-536.38	933.84	-64.51	-56.82	-38.27	8
-925.05	-396.00	949.22	-21.03	-102.78	-27.40	11
-777.10	-281.74	883.54	-18.59	-183.32	-63.84	8
-716.80	-394.53	1044.19	-22.46	-210.08	-29.79	10
-717.53	-296.39	1183.11	-13.95	-216.89	10.01	8
-851.56	-328.86	1064.45	-22.86	-212.37	4.58	10
-809.33	-308.11	992.92	16.48	-268.83	16.91	9
-198.73	-82.52	1074.46	5.49	-299.50	70.53	10
-174.32	-290.77	1112.79	-62.81	-196.62	37.41	8
-472.17	-552.73	935.79	-35.71	-130.71	-74.22	8
-595.95	-688.96	933.11	5.83	-92.90	-89.48	10
-1029.54	-509.52	815.92	-6.77	-159.88	-93.54	9
-724.85	-204.59	1314.94	-73.85	-318.73	37.45	10
-617.43	-340.58	969.24	-69.82	-300.38	103.27	8
-856.93	-743.41	1361.57	-135.99	-268.55	107.97	10
-738.53	-572.02	1429.44	-67.69	-423.58	100.89	8
-84.47	-533.69	1374.27	-62.32	-470.06	114.59	11
9.52	-541.26	1230.96	-70.07	-378.85	155.24	10
47.12	-327.88	800.54	-84.01	-320.34	110.11	8
249.27	-178.22	794.68	-69.15	-289.67	40.37	8
229.49	-109.37	795.41	-50.11	-160.46	-135.31	11
-591.31	-266.85	821.78	-70.50	-34.67	-178.77	8
-566.41	-623.78	1270.75	-10.28	-115.94	-80.75	10
-893.31	-671.63	1451.17	73.00	-172.27	65.67	8
-1189.70	-280.76	1241.46	31.89	-350.01	148.65	10
-440.92	-269.53	860.35	-53.68	-430.66	111.85	11
-40.28	-722.17	1096.44	-81.27	-442.44	197.05	8
-159.67	3.91	1014.16	-23.25	-315.00	159.03	10
159.42	-229.74	1094.24	-103.06	-309.33	26.49	8
159.42	-588.13	1180.42	-57.43	-226.93	-100.22	11
-408.45	-455.57	1032.47	8.06	-153.56	-90.18	8
-535.40	-507.57	1188.96	-24.63	-202.21	-10.47	10
-461.43	-344.48	1283.69	-11.96	-234.74	19.93	8
-99.37	-143.80	1232.42	-22.49	-247.99	-18.89	10
142.58	-430.42	1179.20	-77.06	-189.33	-96.37	9
109.37	-401.12	1090.58	-63.66	-104.52	-107.36	10
-141.60	-630.37	1139.40	-25.36	-59.20	-121.19	8
-354.98	-578.13	1196.78	1.16	-45.20	-90.48	10
-430.18	-332.76	1041.02	33.63	-48.52	-38.54	8
-663.09	-427.49	1022.95	28.69	-98.48	-51.51	11
-372.56	-348.39	1039.79	56.21	-212.10	-24.02	8
18.31	-143.07	1009.77	75.50	-178.13	-34.67	10
-479.25	-343.26	1038.33	-5.10	-142.18	-40.95	8
-330.08	-360.11	1041.26	-23.13	-185.52	22.00	11
-434.33	-428.47	938.96	-38.33	-204.22	21.97	8
-571.78	-601.32	970.95	-37.60	-216.06	48.86	10
-323.00	-408.69	1054.20	-33.87	-252.26	110.75	8
-167.48	-656.25	1206.30	-45.44	-295.56	150.97	10
73.49	-495.12	1319.82	15.38	-274.35	173.43	9
-6.10	-501.46	1390.87	7.60	-190.16	191.99	10
-258.06	-427.73	1329.59	-12.94	-136.90	148.47	8
-276.61	-333.01	1167.97	-73.64	-119.02	94.76	10
-460.94	-559.33	1012.70	-85.39	-125.34	65.25	8
-476.81	-374.27	977.29	-17.91	-147.06	40.16	11
-241.94	-132.81	859.38	-20.87	-202.73	45.96	8
-61.28	-570.56	1073.49	-19.41	-230.32	55.08	10
331.05	-275.88	1088.87	38.57	-220.61	109.41	8
384.52	13.43	1085.21	3.08	-86.98	99.55	11
-271.24	13.92	899.90	-72.81	-78.95	75.99	8
-245.12	-524.41	931.40	-122.71	-165.04	113.25	8
-281.01	-143.80	1125.98	-22.09	-19.29	49.93	10
-812.74	-387.45	1103.03	-42.39	-15.11	-26.92	8
-338.62	-359.62	937.50	-56.85	-112.06	2.53	11
-379.88	-430.66	956.05	-64.03	-103.76	-25.88	8
-498.54	-375.24	1090.58	-57.01	-110.32	-19.99	10
-525.15	-400.63	1212.16	-34.33	-116.15	-23.47	8
-594.73	-245.61	1184.08	-11.17	-165.53	58.23	11
-287.35	-21.00	1151.61	-4.18	-197.30	93.20	8
-192.38	-87.40	1125.73	-76.48	-214.11	65.46	10
0.00	-396.73	1159.67	-91.98	-265.01	10.99	8
152.10	-440.92	1136.72	-69.00	-226.29	5.25	8
-313.96	-521.48	1258.54	-86.49	-165.50	21.76	11
-557.13	-516.11	957.28	-110.26	-109.59	5.92	8
-780.27	-893.07	1193.60	-52.15	-197.63	9.00	10
-343.75	-263.43	1225.10	37.96	-283.97	39.58	8
-73.00	-84.96	1159.42	-32.29	-223.18	35.77	10
24.17	-386.47	1124.51	-79.90	-174.74	13.73	9
-287.60	-593.51	1221.44	-118.38	-165.71	46.66	10
-187.26	-591.31	1236.57	-72.11	-266.36	106.32	8
22.71	-398.93	1035.64	-33.66	-330.60	106.96	10
279.79	-271.24	966.06	-41.23	-255.80	80.11	8
186.04	-235.35	977.05	-45.84	-121.83	-17.12	11
-388.18	-431.15	905.76	-48.37	-89.14	-48.31	8
-317.14	-436.77	838.87	-47.58	-87.62	-55.33	10
-682.13	-393.07	1150.39	-7.08	-77.27	-111.63	8
-641.11	-414.06	1315.43	58.56	-167.94	2.17	9
-554.69	-151.61	1121.09	133.00	-280.88	24.29	10
-312.99	-22.95	941.65	60.18	-331.70	70.43	10
29.79	-292.72	835.21	-50.84	-324.07	96.62	8
128.66	-490.97	1098.14	-67.11	-314.33	98.33	8
9.52	-407.47	1168.70	-47.42	-246.67	81.02	11
-41.50	-461.91	1166.50	-57.22	-219.24	78.74	8
44.43	-451.17	1226.56	-40.47	-209.38	97.93	10
341.31	-450.44	1225.10	-30.67	-122.62	96.53	8
82.03	-292.72	1011.72	19.56	-32.32	40.04	11
-501.22	-335.69	1051.03	35.31	-100.07	63.63	8
-248.54	-286.62	868.41	62.10	-167.85	81.70	8
-32.47	-153.08	1061.04	26.40	-104.10	79.56	8
-48.10	-33.45	1224.61	-10.71	-36.38	24.26	8
-75.68	-117.92	1292.48	-94.57	-6.74	12.05	11
-339.11	-357.91	1291.75	-114.56	-61.16	18.49	8
85.94	-419.43	1089.36	-103.36	-149.51	25.63	8
-7.81	-498.78	1071.29	-138.31	-90.48	39.67	10
-319.09	-514.40	992.92	-104.49	-49.68	28.08	8
-506.10	-261.96	863.53	-108.76	-84.47	42.18	11
-401.12	-384.52	1019.29	-65.92	-160.10	24.20	8
-58.84	-273.93	1039.06	-34.36	-148.07	6.81	10
-190.43	-205.08	1020.75	-38.91	-88.96	-31.89	8
-366.46	-416.02	1146.48	-40.62	-100.83	-11.47	10
-665.53	-360.84	1087.40	-78.52	-122.28	64.91	9
-436.52	-350.83	1069.82	-67.23	-172.09	123.57	10
-383.79	-298.58	1134.52	-32.23	-154.33	75.81	8
-411.62	-420.17	1183.59	-10.99	-158.60	45.78	10
-152.34	-465.33	1117.92	23.50	-192.54	40.56	9
-49.32	-360.60	1324.22	0.98	-140.66	39.89	10
-293.95	-409.67	1105.96	-30.88	-107.12	70.50	8
-328.37	-531.98	1077.64	-62.65	-153.02	41.81	10
-280.03	-404.79	1285.64	-22.83	-208.47	92.86	8
-263.92	-178.22	1119.14	-12.36	-199.80	27.47	11
-467.04	-566.89	1223.14	-20.81	-217.07	11.11	8
320.56	-222.17	807.86	10.56	-226.72	31.31	10
-85.69	-582.76	986.33	-77.70	-61.65	-71.69	8
-793.21	-729.00	999.02	-18.04	-102.57	-103.70	11
-459.72	-603.76	1111.08	95.09	-256.07	-30.49	8
-305.91	-372.56	1074.71	95.21	-237.82	20.20	10
-7.32	-58.59	1144.29	83.13	-200.93	32.23	8
-101.07	-106.93	1364.01	7.32	-107.79	6.90	10
-579.59	-52.49	911.13	10.59	-131.20	60.09	9
-178.71	-398.44	900.88	-80.47	-226.87	8.94	8
-174.32	-430.42	722.66	-23.38	-159.06	-62.87	10
-16.85	-575.20	480.96	0.85	-135.89	-92.62	8
-482.42	-518.55	1087.65	-21.58	-3.27	-182.16	8
-420.17	496.83	1470.95	31.04	-87.34	-52.00	11
-797.36	-120.61	1243.16	-30.67	-103.30	3.54	8
-650.15	-146.48	1099.37	-44.86	-227.91	82.40	10
-490.72	-193.12	1107.18	-133.00	-290.25	103.58	8
-218.99	-485.84	1168.95	-128.05	-266.66	44.31	10
-152.83	-420.17	1015.14	-128.94	-257.17	26.12	11
-35.16	-547.61	974.37	-119.51	-203.89	23.56	8
-297.61	-759.52	676.51	-47.55	-71.01	-9.31	10
-814.21	-480.47	838.38	97.96	-91.98	-27.83	8
-223.88	127.20	993.16	6.29	-134.80	-25.60	9
-723.63	-213.87	1303.71	-69.61	-154.02	-13.28	10
-481.93	-101.56	1473.88	-44.62	-266.48	29.14	8
-226.81	-181.64	1285.89	-72.45	-277.47	62.04	10
-242.43	-343.02	1195.07	-109.47	-275.57	34.33	8
114.50	-462.16	1223.39	-153.02	-275.39	34.15	11
-11.23	-474.12	1078.86	-132.54	-179.17	33.97	8
-312.99	-475.83	1117.19	-98.72	-135.25	59.91	10
-532.96	-343.99	1034.67	-60.36	-135.99	51.82	10
-388.18	-481.93	1061.52	-30.91	-149.81	45.47	9
-399.90	-428.71	1104.49	78.77	-70.25	-8.88	10
-614.50	-387.45	1040.28	112.09	-138.49	43.79	8
-313.72	-217.29	980.71	119.14	-180.18	57.89	10
-306.88	-259.77	955.08	100.80	-207.34	37.35	8
-359.62	-425.54	792.97	91.49	-270.57	-1.43	11
-18.31	-549.32	1013.18	92.62	-300.48	22.25	8
204.83	-106.20	1075.93	109.50	-167.36	140.75	8
-524.90	-25.39	974.85	18.46	-51.18	164.06	10
-562.26	-371.09	1080.57	-70.25	-93.72	90.03	8
-425.54	-489.26	1067.38	-65.16	-153.75	21.12	11
-339.36	-288.82	985.84	-97.17	-181.88	-2.72	8
-270.26	-300.54	1127.93	-122.41	-179.90	6.65	10
-285.89	-359.86	1173.10	-114.72	-177.15	14.47	8
-421.88	-387.45	1033.45	-118.59	-166.93	37.84	11
-298.34	-409.91	940.92	-93.14	-172.94	40.13	8
-397.71	-418.21	953.61	-69.03	-158.17	19.71	10
-354.25	-307.37	840.58	-79.28	-224.73	81.21	8
-80.81	-177.25	745.85	-65.67	-202.70	99.49	10
-152.59	-241.21	1124.51	-31.62	-132.32	62.71	9
-637.94	-360.35	1085.21	28.08	-122.83	28.81	10
-418.21	-243.16	1006.35	17.85	-206.18	139.16	8
-298.58	-139.65	1056.40	27.77	-189.27	121.28	10
-174.32	-198.73	1249.02	43.12	-180.97	81.30	8
119.87	-86.67	974.37	16.54	-170.81	56.18	11
10.99	-182.37	878.66	14.37	-149.96	39.09	8
17.82	-181.88	1011.47	29.27	-180.57	33.45	10
188.23	-107.42	1227.54	41.38	-122.13	51.82	8
-337.40	-197.51	960.45	-1.40	-34.67	46.72	9
-358.89	-567.14	664.55	-93.72	-56.98	16.42	10
-423.10	-671.39	655.52	-84.87	-51.36	-32.87	8
-401.12	-641.60	988.28	-44.13	-49.71	-45.10	10
-531.25	-40.28	1168.46	-8.85	-62.74	-27.37	8
-518.80	-98.39	1395.75	-37.05	-104.52	39.43	9
-363.77	-290.53	1188.72	-43.12	-133.85	64.85	10
-493.90	-273.93	1119.87	-75.96	-167.54	61.34	8
-453.13	-405.03	1160.89	-88.07	-238.83	39.46	10
-383.30	-397.95	1107.18	-75.87	-255.25	43.67	8
-211.43	-229.74	1079.83	-109.47	-267.82	51.61	11
-195.07	-379.39	1094.48	-129.52	-214.72	17.76	8
-335.94	-552.98	947.75	-113.62	-158.97	-10.68	10
-368.16	-579.59	1060.06	-78.89	-141.66	-13.89	10
-527.59	-308.84	940.67	-43.76	-129.27	-19.96	9
-382.57	-374.02	947.51	-49.04	-128.20	-28.14	10
-422.12	-327.39	876.22	-34.85	-124.73	-42.18	8
-463.13	1.22	1115.72	-30.73	-181.95	-36.74	10
-220.21	8.54	1237.06	-80.02	-210.66	36.29	8
-346.92	-329.83	1120.36	-64.27	-191.28	10.53	9
-407.47	-178.47	1066.65	-39.28	-207.82	15.69	10
-401.12	-264.16	1112.30	-98.08	-222.81	35.25	8
-385.25	-350.34	887.45	-105.62	-239.20	27.83	10
-353.27	-394.78	956.30	-93.26	-243.44	-12.08	8
-323.00	-466.06	1092.04	-73.94	-249.48	-4.09	11
-177.73	-443.85	1130.37	-13.21	-245.45	8.12	8
-203.37	-317.14	1121.58	-29.42	-207.79	-12.48	10
-270.26	-252.44	1130.62	0.70	-178.65	-9.58	8
-130.86	-283.45	1097.66	4.79	-164.89	-32.01	11
-332.52	-364.26	1133.30	24.02	-117.43	-30.30	8
-381.35	-198.00	1060.30	35.80	-134.40	5.34	10
-553.71	-155.52	1042.48	-16.72	-125.76	42.21	8
-400.39	-111.82	974.37	-29.08	-156.95	86.18	10
-280.76	-254.88	1073.73	-64.67	-157.50	46.72	9
-341.31	-429.69	1089.11	-60.97	-160.80	0.21	10
-296.14	-351.56	1082.52	-64.64	-176.09	0.55	8
-343.75	-486.08	1146.48	-84.50	-171.60	-40.95	10
-460.94	-445.31	1099.85	-86.30	-185.58	-70.19	8
-525.39	-568.12	1153.32	-82.95	-191.35	-56.92	11
