# Supplementary material for: Complexes of vertebrate TMC1/2 and CIB2/3 proteins form hair-cell mechanotransduction cation channels
Source: eLife. 2025 Jan 8;12:RP89719. doi: 10.7554/eLife.89719 (PMC11709434; doi:10.7554/eLife.89719)
Supplement: Figure 3—source data 1. [file elife-89719-fig3-data1.zip › Figure 3H/wt/18-4-R1.csv]

Time	Lat	Foreaft	Vert	Pitch	Roll	Yaw
1	4	-65.43	-105.9	-34.36	9	NaN
2	-441.16	798.83	-34.42	-65.55	-111.02	-31.65
3	-333.5	766.6	13.18	-31.28	-129.21	-110.26
4	-140.38	823	262.45	0.24	-84.96	-90.58
5	-196.04	763.18	101.32	-27.37	-26.61	-6.74
6	-440.92	683.35	212.65	41.93	-36.13	74.4
7	-341.55	1336.43	165.77	115.23	-56.82	56.27
8	-270.75	1263.43	233.64	4.55	-67.41	-34.09
9	184.57	830.32	34.18	0.12	2.99	-48.77
10	-70.31	355.47	-45.9	31.34	16.24	-33.57
11	-302.73	585.45	163.09	81.36	24.81	124.88
12	-167.72	925.78	155.27	166.41	44.01	38.3
13	-153.56	903.32	210.94	213.56	112.82	-51.48
14	-233.4	604.25	91.8	260.04	110.17	-8
15	-291.02	907.96	-117.68	432.13	65.52	179.63
16	-199.22	655.27	-244.87	472.84	63.96	120.36
17	-152.59	806.4	-582.28	471.07	52.25	36.25
18	-237.06	963.38	-384.03	368.59	98.36	3.6
19	-300.05	1019.04	-327.88	428.38	118.38	66.89
20	-93.26	1260.99	-397.95	441.16	132.23	50.99
21	-267.82	1243.16	-435.06	402.4	178.34	6.07
22	-341.55	940.92	-394.78	288.33	122.38	24.75
23	-157.71	1041.5	-368.9	329.01	88.93	16.78
24	-238.04	1043.46	-675.05	383.76	134.83	-7.26
25	-267.33	929.2	-771	403.2	144.65	-31.68
26	-306.64	687.26	-831.05	409.15	143.01	-13.58
27	-321.78	769.04	-861.08	359.19	92.74	-15.84
28	-204.83	885.99	-980.96	236.85	32.99	27.71
29	-4.64	876.95	-992.43	70.53	28.69	83.07
30	89.36	1005.13	-504.64	67.02	20.75	85.17
31	-45.65	928.22	-757.32	217.07	70.43	99.88
32	-101.81	882.32	-741.46	244.69	76.45	148.44
33	-43.95	912.6	-682.62	263.37	56.49	110.17
34	-21.24	1040.04	-753.17	188.39	51.09	84.59
35	-142.82	743.41	-820.07	52	42.02	91.37
36	-55.42	653.08	-745.85	16.97	39.03	38.15
37	58.11	518.07	-722.17	28.75	63.57	-10.16
38	174.56	622.56	-703.61	176.51	146.15	-51.67
39	-175.05	666.99	-829.35	222.17	225.49	-37.81
40	-237.06	821.78	-983.4	222.08	155.64	-28.08
41	-180.66	746.34	-1046.39	167.91	59.36	-47.12
42	72.51	566.41	-1094.97	170.72	47.09	-29.21
43	9.77	358.4	-1135.01	213.9	72.05	40.95
44	176.51	567.63	-1046.14	268.74	67.69	73.43
45	381.59	472.41	-932.86	230.83	130.95	4.52
46	49.07	494.38	-970.95	172.64	201.51	1.22
47	36.87	485.84	-942.63	89.72	177.86	40.8
48	176.03	636.23	-868.16	53.62	171.94	62.07
49	156.49	616.21	-671.88	-72.54	170.04	56.85
50	84.72	574.46	-510.99	-186.13	183.78	55.57
51	18.55	722.41	-441.65	-315.8	155.33	30.4
52	87.4	640.87	-387.94	-412.48	146.7	0.49
53	389.16	897.71	-552.73	-454.28	175.66	-27.1
54	569.82	812.5	-374.27	-548.68	287.51	-178.34
55	313.48	1013.92	-198.73	-511.81	449.25	-392.94
56	-29.05	1812.99	-635.01	-567.35	447.54	-582.12
57	425.29	2455.08	-839.36	-874.36	387.21	-744.54
58	295.41	1953.37	-802.73	-1000	489.84	-907.41
59	-135.5	1520.51	-757.57	-767.94	291.5	-886.38
60	-289.79	1325.44	-1322.51	-601.81	-15.53	-678.62
61	-194.09	1190.43	-1171.14	-847.35	-261.63	-303.07
62	655.76	172.61	-218.26	-712.68	-177.64	-197.17
63	-871.83	89.11	-17.09	-620.39	-215.03	-218.69
64	-166.5	14.16	66.65	-520.42	-461.55	-104.77
65	332.76	-117.68	-33.45	-422.18	-320.53	77.67
66	69.34	439.45	600.59	-353.36	-81.15	-53.1
67	-218.99	452.15	642.82	-101.78	-86.06	-89.36
68	-358.64	682.37	521.24	-14.71	-53.28	-126.71
69	-521.97	915.04	718.75	9.52	-55.91	-115.69
70	-442.38	1186.52	1007.32	113.16	-87.1	-133.67
71	-810.55	973.63	544.68	-87.01	-10.59	-116.42
72	-587.89	383.3	804.69	-193.3	-37.26	-108.7
73	-518.55	632.57	614.75	-172.7	7.26	-78.12
74	-541.02	550.05	729.25	-187.62	-27.92	-0.4
75	-165.77	1099.85	728.52	-213.01	-40.41	46.02
76	-196.04	445.56	759.28	-299.93	26.15	77.18
77	-6.59	402.59	878.91	-231.54	54.81	122.47
78	55.91	357.67	946.53	-24.78	59.27	74.25
79	46.63	300.54	923.1	121	124.6	-16.85
80	-302.49	456.3	482.91	35.06	151.55	-26.25
81	-488.53	180.42	669.92	-26.79	116.27	-8.45
82	-574.22	446.04	644.04	-8.33	35.89	-14.92
83	-502.69	519.04	576.42	-100.71	-39.76	66.44
84	-612.79	454.35	731.45	-194.89	-129.12	93.23
85	-327.64	302.73	1237.79	-38.45	-135.62	36.93
86	3.42	809.81	724.61	247.86	-117.31	32.5
87	-356.45	716.8	181.15	95.55	1.62	-12.94
88	-141.11	561.52	415.04	-53.53	-24.05	-8.94
89	-42.48	713.87	393.55	-150.91	-3.05	-29.36
90	-58.35	606.45	450.2	-204.28	10.07	-35.19
91	-119.14	492.19	789.79	-240.36	127.96	-6.84
92	-550.29	-91.8	944.34	-315.58	151.98	67.26
93	-353.03	32.96	1330.08	-108.95	133.94	81.21
94	-602.54	269.78	702.64	52.46	165.19	21.58
95	-450.44	283.94	739.75	136.75	109.53	-8.27
96	-211.67	60.06	856.2	150.7	88.65	-39.92
97	-145.26	396.73	716.8	133.91	87.74	-28.29
98	-539.06	41.5	375	100.16	76.2	35.4
99	-1164.79	747.31	-525.39	-103.91	12.82	85.94
100	-1126.95	645.51	-514.16	-286.07	-247.34	-4.24
101	-1133.54	197.27	-511.72	-339.14	-311.16	55.11
102	14.16	-12.7	684.08	-291.72	-407.35	61.43
103	780.03	1638.92	3129.64	-381.65	-288.06	190.28
104	-64.21	114.99	1967.04	-192.69	-117.92	61.49
105	414.79	464.84	904.79	154.3	1.1	53.1
106	151.61	103.76	814.21	85.3	108.55	35.83
107	-265.87	-57.86	800.54	151.31	71.84	-21.3
108	-370.61	109.86	461.18	199.8	38.73	-31.65
109	-38.57	382.81	974.37	112.43	26.79	-24.17
110	-223.63	431.15	797.85	25.21	136.81	-22.22
111	-663.09	199.46	667.72	-64.09	80.99	-40.83
112	-458.74	214.11	739.01	-122.01	-9.7	-38.36
113	-281.74	45.65	765.87	-166.81	-6.23	-33.87
114	-326.66	20.26	621.83	-214.36	-13.76	12.7
115	-111.33	-69.09	991.7	-273.13	-20.36	25.3
116	-238.28	251.46	1174.32	-34.55	-6.84	-22.92
117	-383.06	389.4	1097.9	95.55	-0.79	28.35
118	-236.08	394.04	971.68	157.35	-23.16	18.98
119	-324.22	-49.8	657.47	133.48	-15.75	-8.94
120	-250.98	-129.15	936.77	42.72	-70.25	62.99
121	7.57	-2.44	829.1	4.36	-60.03	79.65
122	382.32	-29.3	606.93	-31.52	0.31	37.45
123	-397.22	119.14	445.8	-45.99	170.32	-13.89
124	-746.58	434.08	812.74	-54.5	108.06	-10.62
125	-402.1	216.06	1135.25	22.13	-47.36	-83.89
126	-257.81	324.46	993.41	51.61	7.84	-50.99
127	-428.71	176.51	1006.84	61.4	36.41	-57.95
128	-437.5	239.01	940.43	120.24	15.99	-74.37
129	-348.14	261.72	690.19	131.5	-11.78	-87.13
130	-435.55	225.83	729	32.2	-33.91	-35.34
131	-324.95	258.06	708.98	11.87	-35.31	0.49
132	-141.11	302.25	599.61	5.1	-19.17	-35.43
133	-109.62	302.98	488.04	-3.78	19.71	-96.44
134	113.53	396.24	508.06	1.43	86.33	-89.29
135	-129.15	456.79	620.85	43.64	157.47	-84.11
136	-707.76	654.3	822.75	89.75	114.93	-64.97
137	-500.98	904.3	955.81	124.94	-4.15	-1.43
138	-260.25	716.55	896.24	26.89	-2.72	1.71
139	-327.64	145.75	1052.98	-104.03	37.14	18.22
140	-317.14	-8.79	947.27	-101.84	67.81	61.04
141	-402.1	-8.54	633.79	-97.17	72.39	61.43
142	-536.62	92.53	671.88	-127.81	51.36	49.38
143	-370.12	54.2	921.63	-65.64	-21.21	93.78
144	-167.24	257.32	752.44	74.01	-36.16	53.16
145	-393.8	424.56	639.65	164	11.38	54.23
146	-450.93	424.56	703.86	157.75	-17.24	80.75
147	-469.73	495.85	866.46	54.26	-41.69	69.46
148	-308.59	185.79	723.88	-48.74	-42.72	62.53
149	-246.83	182.13	730.47	-155.85	-36.68	63.66
150	-240.72	212.16	692.38	-227.08	-48.25	118.44
151	-12.7	101.56	1143.07	-161.59	-30.67	100.62
152	-279.3	349.85	709.72	-16.11	42.57	66.04
153	-315.67	251.46	747.07	-26.21	1.8	42.57
154	-296.88	475.59	608.15	8.42	-18.25	68.82
155	-343.75	490.97	649.66	-4.55	-26.31	35
156	-333.98	250.24	731.2	-12.18	-28.66	23.86
157	-258.54	305.91	994.87	-99.7	12.94	14.71
158	-377.93	220.7	1133.06	-146.97	14.5	9.64
159	-351.81	165.28	909.42	-69.49	-0.64	4.46
160	-346.92	215.82	812.99	-38.7	-3.51	-2.81
161	-430.66	121.83	685.55	-25.3	-34.42	-6.1
162	-283.94	114.01	725.34	4.7	-88.53	4.52
163	-152.59	18.8	722.41	75.87	-84.81	1.98
164	-185.55	284.67	679.44	135.71	-76.35	4.73
165	-121.83	467.77	714.84	145.66	-47.21	33.75
166	99.12	749.27	833.5	88.38	9.95	32.78
167	124.51	914.79	394.53	15.01	111.15	-10.53
168	-130.62	525.63	646.48	-186.37	173.46	-30.18
169	-235.35	240.72	740.97	-199.13	171.39	-11.78
170	-458.74	131.84	877.2	-223.33	140.99	-10.38
171	-541.75	1.95	896.48	-175.96	25.3	59.69
172	-428.71	170.17	854.49	-113.28	-38.12	101.56
173	-364.99	110.35	1011.23	-60.52	-77.88	67.02
174	-220.7	110.6	1065.92	10.16	-68.82	51.97
175	-34.67	275.15	998.54	61.8	-33.23	24.51
176	-174.56	211.67	767.09	131.53	26.28	-40.37
177	-298.58	303.71	663.57	28.56	68.27	47.09
178	-335.69	158.2	737.06	-64.7	52.03	193.48
179	-293.7	128.66	737.55	-113.37	13.31	279.69
180	-196.29	96.44	809.57	-124.51	-1.25	277.47
181	-325.2	94.73	894.04	-136.87	49.19	298.22
182	-169.43	156.98	860.35	-75.71	40.92	420.1
183	-6.1	13.43	980.22	-107.82	97.2	521.45
184	-52.98	-8.3	1042.48	-48.83	175.17	557.59
185	-9.77	239.26	789.79	3.3	194.09	495.73
186	-470.95	168.7	698.73	-29.94	219.76	324.22
187	-497.07	259.77	796.88	-23.13	157.01	178.13
188	-477.78	309.81	813.96	-23.25	134.37	151.98
189	-596.44	144.04	805.42	-19.07	85.69	170.65
190	-451.17	139.65	831.3	-13.37	28.56	232.15
191	-275.88	21.48	876.95	-2.69	44.04	250.21
192	-419.19	13.43	848.14	13.12	55.15	250.06
193	-474.61	155.76	627.2	18.92	10.19	217.38
194	-535.64	-39.06	798.34	-22.83	-35.1	215.3
195	-411.87	2.44	810.55	29.57	-75.62	217.19
196	-172.36	80.57	842.77	54.9	-56.55	212.92
197	-228.03	61.77	847.9	93.26	-2.78	207.55
198	-184.57	494.38	831.3	212.89	-1.89	119.69
199	-148.68	603.27	761.72	248.2	24.57	49.71
200	-285.16	623.78	541.99	162.81	40.95	29.17
201	-263.18	620.61	689.21	125.55	55.42	68.94
202	-241.46	432.62	852.05	52.06	87.62	169.01
203	-368.9	562.26	753.42	-1.8	107.06	170.93
204	-428.71	316.41	915.04	-5.25	84.75	150.6
205	-371.58	201.17	782.47	47.15	94.67	202.06
206	-366.21	271.48	684.81	64.94	104.34	222.53
207	-211.43	565.92	603.52	76.63	45.56	128.42
208	-718.02	196.04	669.92	20.72	60.15	9.74
209	-569.09	295.65	635.25	49.87	-33.66	-20.63
210	-468.99	446.78	621.34	19.04	-71.08	-60.36
211	-363.28	612.06	635.01	-25.73	-80.41	-88.84
212	-401.86	145.75	840.58	-133.54	-46.02	-121
213	-465.58	28.32	788.33	-176.91	-7.57	-92.5
214	-352.05	181.64	782.47	-174.99	-32.23	-86.98
215	-342.53	99.61	901.86	-144.78	-51.97	-93.2
216	-206.05	217.04	913.82	-123.41	-34.15	-100.46
217	-283.69	143.07	976.56	-117.03	10.8	-115.23
218	-293.46	74.46	931.64	-46.54	60.7	-42.33
219	-360.35	496.83	781.49	56.79	63.57	-18.89
220	-325.68	510.5	575.2	67.63	-7.51	-63.96
221	-248.54	470.46	586.43	14.37	-27.5	-74.55
222	-375.73	216.06	809.57	-86.64	-41.93	-95.18
223	-385.74	219.97	836.91	-118.74	-38.97	6.56
224	-313.96	435.06	899.9	-118.71	-56.49	76.6
225	-287.11	440.67	928.96	-81.15	-70.83	15.78
226	-104.74	401.12	990.72	-24.9	-38.15	25.48
227	85.21	293.95	925.78	3.3	-2.04	31.04
228	-136.47	375.49	694.34	39.03	78.52	-28.02
229	-444.58	113.53	704.1	53.96	53.31	-90.85
230	-397.46	185.79	779.05	59.23	35.16	-40.47
231	-452.39	584.23	796.63	86.88	46.14	-30.61
232	-571.04	383.06	295.41	116.49	35.55	-7.08
233	-519.04	177.25	687.5	-123.29	-11.72	74.86
234	-279.3	215.82	893.31	-200.62	-12.45	135.65
235	-233.89	287.6	904.54	-218.93	31.68	129.82
236	-330.81	96.68	975.59	-225.4	39.31	96.41
237	-429.44	34.18	804.44	-182.92	38.64	55.82
238	-406.25	-31.98	805.66	-124.94	37.11	78.7
239	-529.05	135.99	750.24	-17.06	6.77	56.64
240	-497.56	97.17	802.49	36.13	-61.83	49.84
241	-217.77	190.92	874.27	43.37	-57.04	57.04
242	-317.14	293.7	728.03	34.85	-23.62	43.55
243	-272.46	-199.22	763.67	-50.35	-13.37	44.92
244	-355.22	-45.9	717.53	-74.52	43.88	-6.93
245	-486.82	115.23	667.48	-48.25	39.4	-17.27
246	-362.06	265.14	717.77	-15.56	24.54	-18.65
247	-324.71	342.04	733.15	-7.72	56.7	-27.07
248	-510.74	311.52	802.98	-25.63	75.23	-22.13
249	-576.9	310.06	857.67	-26.95	20.87	-24.17
250	-580.08	115.48	955.57	-31.98	-15.23	-36.44
251	-395.26	101.56	1059.57	-50.38	-48.8	-51.97
252	-385.01	89.6	1033.45	-43.79	0.61	-11.93
253	-487.55	174.07	876.71	29.72	-6.23	-61.22
254	-408.2	75.93	852.05	20.11	-20.81	-60.36
255	-391.6	-14.4	863.28	30.12	-20.57	-56.24
256	-359.62	-190.67	851.07	53.77	-28.59	-71.99
257	-450.2	30.27	796.88	156.01	-22.77	-87.07
258	-507.08	108.89	709.72	256.53	-23.25	-83.71
259	-421.14	61.77	718.02	268.98	-51.45	-66.1
260	-166.26	107.67	767.58	255.25	-29.94	-48.16
261	-201.66	337.16	733.15	144.53	20.29	-20.11
262	-281.25	363.53	860.11	58.11	14.83	-24.75
263	-285.89	245.12	938.72	29.79	-15.63	-47.09
264	-309.08	255.86	911.13	79.41	-13.49	-79.35
265	-379.64	189.45	850.34	102.94	4.43	-91.64
266	-432.62	254.15	726.32	135.62	12.42	-83.47
267	-364.26	188.48	749.27	133.94	-16.39	-97.26
268	-433.84	142.58	690.19	128.11	-21.3	-126.13
269	-572.75	391.85	553.71	119.26	-29.42	-141.75
270	-578.61	440.92	558.35	52.92	-67.2	-89.36
271	-340.82	419.43	710.21	31.28	-90.06	-103.15
272	-265.87	339.84	788.57	1.13	-53.62	-102.6
273	-294.43	317.14	840.09	-74.4	-28.2	-62.13
274	-329.83	186.04	909.42	-118.93	-6.13	-56.76
275	-349.12	73.97	1082.28	14.86	-7.05	-90.58
276	-336.91	84.23	787.35	93.9	-14.16	-99.85
277	-261.47	50.29	752.69	224.88	-5.31	-65.89
278	-204.83	472.9	714.6	296.91	3.14	-35.83
279	-551.76	889.89	788.57	214.45	60.76	25.76
280	-555.91	718.26	815.92	83.65	7.63	18.22
281	-350.83	393.31	701.42	60.33	-11.96	-3.91
282	-297.12	500	579.59	37.69	-5.16	-8.3
283	-362.06	516.6	710.45	-11.51	-0.52	-32.01
284	-437.99	568.12	712.4	-0.18	11.66	-50.84
285	-522.22	648.44	697.27	10.35	9.95	-38.02
286	-425.78	546.39	844.24	-10.71	-2.5	8.03
287	-425.54	502.44	843.51	22.37	36.96	59.45
288	-448	468.02	855.47	69.85	39.31	72.78
289	-389.4	292.48	761.72	86.91	34.79	73.94
290	-368.16	308.11	627.93	193.18	0.52	39.98
291	-344.97	429.69	407.96	272.46	-19.53	-27.07
292	-363.53	401.37	559.81	181.12	-28.23	-51.88
293	-405.27	342.04	648.19	222.32	-37.6	-99.18
294	-445.8	388.67	487.06	209.01	-62.56	-119.81
295	-355.71	431.88	579.59	209.99	-49.29	-102.39
296	-481.69	791.5	472.9	135.31	-9.31	-34.39
297	-492.92	792.24	531.98	92.38	-15.66	-23.38
298	-492.68	772.22	560.79	68.36	-48.65	-26.25
299	-470.7	821.29	529.05	-18.37	-91	-32.47
300	-300.78	691.89	550.05	-65.19	-100.34	-50.75
301	-369.87	559.81	750.73	-77.85	-69.4	-65.77
302	-363.04	504.88	611.08	-26.37	-38.73	-31.07
303	-346.68	513.43	593.02	10.96	-42.42	-15.23
304	-323	546.63	565.43	62.77	-46.94	-68.36
305	-404.79	496.83	632.81	88.1	-44.62	-94.24
306	-477.78	761.47	473.63	128.2	-22.13	-74.25
307	-406.01	651.86	558.59	37.2	-29.42	-35.4
308	-334.23	411.62	570.31	-2.78	-29.08	-44.13
309	-321.53	446.78	461.18	-13.46	3.72	-4.94
310	-354.49	669.43	327.15	-32.65	2.59	-0.18
311	-375.73	597.66	662.35	-106.66	-3.48	-23.77
312	-441.65	635.01	693.85	-71.75	-6.87	-66.04
313	-467.77	735.84	592.29	-100.86	4.82	-64.7
314	-558.35	440.67	723.88	-74.31	-19.65	-68.91
315	-541.75	471.19	570.56	-66.62	-24.75	-53.28
316	-583.5	623.05	516.85	-104.77	-43.73	-59.45
317	-470.7	496.34	543.21	-129.52	-60.42	-91
318	-403.08	529.3	494.14	-151.55	-39.64	-105.83
319	-358.89	316.16	557.86	-222.44	-61.25	-99.95
320	-328.61	360.6	875.73	-134.92	-43.76	-86.03
321	-475.59	705.32	680.66	-47.49	3.05	-11.41
322	-378.42	658.2	673.83	-54.02	4.61	0.95
323	-426.27	475.83	716.55	-83.83	32.2	0.67
324	-465.58	407.71	712.65	-60.46	4.43	-32.53
325	-422.85	417.72	669.19	-50.2	-2.75	-46.97
326	-491.46	358.4	772.46	-62.04	-5.28	-74.89
327	-533.69	307.86	718.26	0.7	-5.43	-94.6
328	-522.95	361.57	665.04	20.39	-33.72	-120.27
329	-468.02	301.51	693.85	44.89	-27.74	-123.69
330	-470.95	364.01	674.32	40.41	-35.83	-87.86
331	-430.91	263.43	767.09	55.57	-45.9	-79.32
332	-483.15	640.38	641.6	79.04	-10.96	-28.99
333	-479.74	583.5	707.52	14.04	3.54	-0.7
334	-403.56	496.83	676.51	8.94	15.96	13.67
335	-488.77	536.13	625.98	-13.85	40.77	18.98
336	-520.75	381.84	708.5	-44.28	31.34	24.32
337	-523.68	386.47	731.2	-31.52	27.19	24.84
338	-551.27	408.2	726.81	-15.87	7.48	20.6
339	-537.35	492.92	630.86	-21.67	-0.76	22.95
340	-473.14	397.95	727.29	-55.39	-2.29	29.91
341	-492.92	459.47	748.05	-28.35	3.39	25.85
342	-448.49	555.91	743.9	8.58	5.46	-11.29
343	-248.29	691.16	608.4	7.23	16.63	-62.04
344	-887.7	728.03	678.71	-31.52	62.47	-261.47
345	-771.97	491.94	82.52	-51.51	-55.24	-299.77
346	-258.06	9.03	793.95	-318.6	-140.59	-215.64
347	-149.66	90.33	709.72	-311.13	-43.43	-182.98
348	-595.46	-229.98	847.41	-312.74	-49.13	-180.45
349	-757.57	-20.26	949.71	-153.44	-62.81	-41.47
350	-395.26	317.14	884.03	-53.65	-49.44	40.95
351	-314.21	136.96	496.58	-125.49	-41.2	0.18
352	-347.66	-0.24	661.38	-217.32	-38.3	9.31
353	-311.04	152.34	532.96	-228.64	-58.35	-11.6
354	-406.74	-24.17	681.64	-353.82	-0.18	-0.73
355	-314.21	103.52	915.28	-363.65	-6.74	-47.24
356	-396.48	-482.42	1177.25	-234.44	41.56	-73.76
357	-405.76	-291.75	735.35	-97.5	119.29	40.47
358	-254.64	-261.96	575.68	-131.77	138.09	42.91
359	-822.02	-184.33	777.83	-138.79	155.12	14.28
360	-798.58	-160.16	894.04	-64.36	54.99	-20.84
361	-677.73	-25.15	906.01	-96.65	52	13.46
362	-741.46	-128.17	844.73	-116.24	44.25	35.95
363	-548.34	-97.41	796.63	-96.19	25.51	84.72
364	-477.29	-65.19	772.46	-103.39	35.37	109.16
365	-496.58	-62.26	815.67	-134.83	31.68	138.82
366	-435.3	-60.3	729.98	-177.67	30.94	121.55
367	-500.24	-221.44	723.88	-246.12	12.02	44.37
368	-480.71	-323.97	720.95	-279.85	19.96	-32.68
369	-546.39	-512.94	645.02	-272.43	2.84	-70.04
370	-705.57	-519.29	695.56	-234.38	-3.97	-99.03
371	-861.57	-581.54	770.02	-169.56	-21.91	-86.52
372	-642.09	-370.85	705.32	-111.88	-31.22	-48.95
373	-637.7	-370.61	666.26	-131.9	-28.14	-42.91
374	-581.05	-291.75	567.87	-143.8	-5.34	-46.48
375	-542.24	-437.26	613.28	-174.65	-1.01	-69.67
376	-647.71	-706.79	704.83	-174.62	-23.56	-93.54
377	-534.91	-506.35	604	-143.04	-39.49	-115.69
378	-531.49	-706.54	689.7	-173.03	-30.58	-146.58
379	-488.28	-524.9	594.24	-128.27	-49.93	-111.57
380	-488.04	-589.36	638.43	-139.59	-34.52	-81.24
381	-511.23	-699.22	655.27	-141.3	-39.7	-73.97
382	-471.44	-723.63	618.65	-112.92	-74.95	-55.73
383	-434.33	-554.44	599.61	-142.09	-72.6	-78.22
384	-538.33	-846.68	563.72	-156.68	-36.07	-89.69
385	-397.95	-769.78	506.59	-150.33	-47.73	-49.74
386	-461.18	-890.14	608.64	-144.07	-31.98	32.26
387	-318.36	-693.36	387.21	-122.65	-48.31	41.72
388	-297.61	-862.79	473.63	-110.11	-59.36	-58.01
389	-511.23	-625.98	569.09	-66.99	-36.77	-65.77
390	-546.39	-753.91	663.09	-74.1	-41.66	-83.65
391	-351.07	-577.39	521	-86.18	-50.63	-24.08
392	-445.56	-609.13	597.66	-132.78	-29.85	1.01
393	-408.45	-776.37	535.16	-146.42	-44.43	-26.58
394	-343.02	-1012.45	535.4	-163.79	-46.6	-48.92
395	-393.55	-1076.17	480.22	-162.41	-27.89	-40.04
396	-451.66	-1103.52	494.14	-160.03	-57.25	-53.71
397	-244.63	-1132.57	386.47	-131.35	-90.88	-33.78
398	-219.24	-1207.28	359.62	-47.55	-89.36	5.74
399	-269.04	-796.88	301.27	-7.08	-91.03	57.89
400	-595.21	-780.52	242.68	-7.35	-115.75	25.3
401	-334.23	-805.42	268.8	-29.08	-205.99	127.08
402	-128.66	-781.74	412.11	-75.32	-209.35	191.1
403	-156.49	-798.1	248.54	-81.18	-143.01	183.32
404	-161.62	-950.2	325.2	-110.63	-87.74	157.78
405	-218.51	-1072.51	396.24	-101.93	-44.4	134.86
406	-498.54	-978.27	450.2	-42.21	-25.39	51.88
407	-554.44	-877.93	565.92	-17.61	-80.72	47.67
408	-422.85	-541.02	503.17	-15.5	-114.81	57.1
409	-147.22	-963.62	591.06	-81.12	-82.73	59.63
410	-214.11	-1099.37	571.53	-48.13	-21.06	59.14
411	-387.45	-994.14	430.91	-30.61	-20.39	43.73
412	-482.91	-1351.56	562.26	-4.21	-18.52	3.42
413	-431.64	-1108.64	312.99	97.96	-37.96	16.05
414	-287.35	-1098.63	347.66	116.36	-64.61	21.61
415	-208.98	-993.65	287.35	145.05	-60.79	31.49
416	-147.71	-875.49	380.37	157.9	-2.08	10.83
417	-431.15	-553.96	313.23	171.84	11.6	0.15
418	-336.43	-568.6	386.96	115.91	0.24	21.03
419	-250	-405.03	320.56	57.01	10.07	42.45
420	-338.13	-538.09	386.72	-44.83	22.09	28.14
421	-384.28	-920.17	506.1	-50.72	29.75	42.48
422	-491.21	-773.44	363.53	-26.95	42.21	23.59
423	-534.42	-732.42	471.92	-37.9	42.33	6.9
424	-425.54	-887.7	530.03	-15.69	4.46	-23.59
425	-416.99	-928.22	524.9	34.67	2.35	-34.18
426	-476.32	-882.08	390.38	62.87	-15.23	-27.04
427	-283.94	-850.1	369.63	74.1	-31.43	-11.75
428	-284.67	-730.96	396	81.27	24.51	-32.9
429	-326.42	-798.83	397.71	26.12	57.25	-66.22
430	-281.74	-772.46	372.8	-34.12	88.01	-63.54
431	-601.81	-734.62	419.92	-38.02	82.4	-53.22
432	-478.27	-696.04	467.77	-82.09	7.69	-44.07
433	-526.37	-811.04	457.76	-96.41	-0.61	-13.67
434	-275.39	-891.36	579.59	-63.72	-33.26	4.73
435	-222.17	-781.74	501.71	-30.67	-24.38	-33.97
436	-262.7	-946.53	474.37	-17.12	-35.4	-27.98
437	-85.94	-831.05	450.68	6.41	-7.45	20.81
438	-293.21	-712.65	307.13	-26.49	32.59	50.66
439	-365.97	-754.88	344.73	-76.66	30.3	80.32
440	-378.66	-839.6	548.34	-99.52	15.23	74.19
441	-489.5	-858.15	491.7	-95.21	48.43	32.17
442	-537.84	-791.02	398.93	-120.15	3.54	-3.11
443	-494.14	-791.5	338.38	-133.42	-19.2	-21.58
444	-433.11	-1049.07	341.55	-77.45	-25.91	-36.35
445	-427	-839.11	216.31	-6.04	-38.85	-36.5
446	-411.13	-911.38	292.72	12.18	-53.22	-34.91
447	-306.88	-872.31	359.86	35.98	-54.93	-3.66
448	-160.16	-698.49	353.27	16.11	-2.08	-11.14
449	-252.44	-664.55	399.17	-70.56	57.56	-86.67
450	-609.13	-692.87	336.91	-123.63	53.19	-100.52
451	-505.86	-993.41	417.24	-206.76	-13.4	-90.12
452	-402.83	-941.16	214.36	-182.8	-42.48	-51.54
453	-323.24	-915.77	132.81	-168.76	-69.18	-17.09
454	-149.66	-1141.11	163.09	-152.89	-55.15	27.01
455	-176.76	-1208.74	213.38	-71.75	-26	27.74
456	-162.35	-1152.1	122.56	39.43	-28.59	-32.81
457	-151.61	-1118.65	98.14	78.98	-13.7	-4.85
458	-138.43	-1078.86	148.19	118.47	26.49	44.8
459	-286.13	-1032.96	129.64	163.36	35.68	72.6
460	-358.15	-1000	177.25	174.47	8.73	123.75
461	-343.26	-951.42	227.05	147.86	-22.4	146.24
462	-334.72	-798.83	292.24	107.36	-14.62	159.42
463	-368.9	-624.02	313.96	81.27	-14.19	160.52
464	-423.83	-734.62	417.48	5.04	-10.89	137.39
465	-463.38	-764.16	401.86	-55.24	9.49	122.38
466	-479	-793.21	398.68	-76.97	25.6	76.75
467	-525.63	-779.79	369.63	-80.81	27.4	31.56
468	-546.63	-856.93	379.39	-65.77	14.77	16.72
469	-480.71	-862.55	311.52	-42.36	-0.18	10.59
470	-461.67	-837.89	286.87	-46.63	9.86	23.01
471	-539.79	-843.02	298.1	-95.06	5.68	24.44
472	-537.6	-889.4	308.59	-142.36	-16.2	34.27
473	-508.79	-886.72	301.27	-153.38	-9.43	40.62
474	-589.11	-890.38	231.45	-151.28	-16.63	61.71
475	-498.29	-866.94	97.66	-132.42	-54.41	78.74
476	-440.43	-975.1	107.42	-142.03	-47.3	74.98
477	-438.72	-1140.14	196.53	-114.81	-9.43	62.96
478	-464.6	-1117.43	187.5	-63.66	5.34	37.72
479	-599.85	-940.19	108.15	5.8	17.46	12.54
480	-587.16	-999.02	160.64	27.83	-16.36	8.33
481	-497.07	-946.04	167.72	59.48	-8.06	25.85
482	-532.47	-938.96	176.03	64.76	7.45	19.17
483	-614.26	-906.01	205.32	62.99	-0.15	16.69
484	-570.56	-871.83	170.17	60	-23.44	25.36
485	-544.92	-844.24	191.41	36.74	-23.8	28.05
486	-520.75	-877.44	233.89	20.14	-4.39	27.04
487	-540.77	-889.16	260.99	21.67	2.62	26.28
488	-510.5	-857.42	232.67	20.81	1.5	13.7
489	-517.09	-927.25	256.35	6.56	10.07	-2.26
490	-567.63	-956.54	228.52	15.11	15.2	10.38
491	-566.16	-916.99	213.38	14.56	2.56	16.36
492	-528.32	-887.45	203.61	14.37	0.73	9.8
493	-566.16	-909.18	169.43	-0.37	18.25	2.38
494	-626.71	-913.09	177.49	5.52	12.97	9.31
495	-593.02	-865.48	153.32	11.02	0.52	13.89
496	-571.53	-892.82	234.13	12.66	2.29	12.08
497	-573.97	-897.22	257.08	16.85	0.55	10.74
498	-568.6	-894.04	289.55	14.01	-3.08	12.21
499	-554.44	-870.12	291.02	14.01	-2.53	10.96
500	-546.63	-842.29	267.09	15.2	-1.59	1.74
501	-566.65	-870.61	232.18	13.73	-6.68	-13.67
502	-532.96	-890.38	250.98	6.47	-8.3	-10.89
503	-530.76	-873.54	242.92	-1.71	5.71	-5
504	-564.94	-873.05	248.29	-6.62	7.9	-0.82
505	-572.75	-883.79	236.57	-14.31	6.59	7.11
506	-562.01	-897.71	255.13	-23.62	5.46	8.51
507	-572.75	-906.25	251.71	-26.28	6.1	5.65
508	-625.73	-868.16	224.61	-31.46	-1.77	6.35
509	-513.92	-885.25	243.16	-38.88	-12.27	14.07
510	-504.15	-979.74	210.69	-13.4	18.92	-2.04
511	-557.13	-965.58	160.16	17.33	27.83	-15.32
512	-609.13	-934.81	156.98	19.35	16.88	-11.14
513	-603.52	-897.46	207.52	9.61	-2.53	10.77
514	-593.26	-856.93	212.65	-12.73	-11.2	38.45
515	-580.57	-806.15	227.29	-14.25	-19.13	44.4
516	-589.6	-813.48	220.46	-28.05	-19.13	45.75
517	-592.29	-896.24	240.72	-25.88	-19.62	49.13
518	-578.13	-886.72	192.38	-34.18	-6.93	49.29
519	-624.27	-899.66	216.8	-51.18	-8.73	36.62
520	-628.91	-852.29	183.35	-43.91	-26.03	25.91
521	-552.98	-855.71	155.03	-53.83	-15.05	34.52
522	-566.16	-904.3	114.26	-74.89	-4.46	36.65
523	-595.95	-922.36	235.35	-101.96	2.9	30.79
524	-597.9	-926.51	234.38	-32.62	5.86	14.07
525	-593.26	-921.63	218.26	3.72	18.86	9.46
526	-610.11	-907.23	212.89	19.9	25.12	4.18
527	-625.98	-883.3	228.27	49.71	31.62	3.33
528	-623.29	-892.33	257.81	96.86	6.07	-0.03
529	-589.36	-863.28	8.06	96.77	-6.44	-9.03
530	-610.11	-865.97	117.19	35.71	21	-3.3
531	-647.22	-907.47	151.86	22.64	34.64	-5.13
532	-682.37	-866.46	183.84	22.98	22.52	6.41
533	-652.34	-817.87	192.87	12.51	6.5	18.62
534	-618.9	-824.46	238.77	-11.96	20.45	23.07
535	-614.75	-808.11	239.5	-11.81	17.7	18.83
536	-689.21	-861.57	228.03	-16.82	1.28	24.02
537	-596.68	-879.64	212.16	-14.07	-13.76	31.92
538	-544.19	-858.64	193.85	-12.85	13.31	20.05
539	-672.61	-877.93	171.88	-10.35	15.14	8.39
540	-649.9	-876.95	162.35	2.44	-7.54	4.64
541	-608.15	-859.62	156.25	6.62	6.16	2.69
542	-637.21	-880.37	158.45	18.89	20.23	-2.78
543	-646.97	-905.76	170.41	30.12	22.34	-3.69
544	-665.04	-865.23	204.35	37.35	16.72	0.46
545	-642.09	-844.24	236.82	31.52	11.47	7.32
546	-658.2	-844.48	224.85	24.96	11.63	7.81
547	-671.88	-855.96	198.97	11.72	10.62	13.37
548	-701.9	-831.3	184.57	13.09	-0.52	18.22
549	-665.53	-802.49	166.75	11.6	-13.28	33.75
550	-656.98	-845.7	217.29	0.21	-6.68	31.59
551	-680.66	-843.99	223.88	0.49	-5.83	17.36
552	-697.27	-767.58	176.51	-0.92	-11.51	13.7
553	-646.73	-802.98	208.74	-11.29	-24.72	4.85
554	-606.93	-883.54	271.73	-29.02	-3.97	14.22
555	-625.49	-825.2	252.44	-27.16	14.04	11.08
556	-656.98	-790.04	200.68	-25.42	11.87	5.92
557	-679.69	-799.07	138.18	-33.39	9.28	12.12
558	-697.02	-871.09	178.71	-41.02	8.33	24.11
559	-677.49	-926.51	186.52	-31.65	4.52	31.28
560	-670.41	-919.68	140.38	-24.54	14.25	34.76
561	-679.44	-878.66	161.62	-7.45	11.72	30.7
562	-663.82	-848.39	136.23	19.93	1.43	27.71
563	-669.19	-874.02	220.7	31.95	8.15	15.81
564	-717.77	-854.25	207.03	46.69	7.6	9.58
565	-720.95	-771.24	208.25	46.2	3.11	8.7
566	-739.75	-739.75	210.69	31.16	-3.23	1.74
567	-748.54	-794.19	224.61	2.72	-14.22	7.54
568	-705.81	-808.59	245.61	-7.02	-18.07	3.69
569	-666.02	-792.48	224.61	-11.9	-10.83	0.46
570	-698.73	-819.34	190.43	-23.25	3.02	-0.21
571	-700.2	-830.81	147.46	-17.52	3.54	-0.89
572	-699.71	-868.41	167.97	-7.39	3.6	2.5
573	-703.13	-865.97	172.12	4.49	1.86	3.88
574	-679.2	-832.76	172.36	13.7	2.17	6.04
575	-655.27	-833.5	190.92	8.73	8.97	11.84
576	-679.2	-813.72	177.98	17.76	6.07	12.24
577	-681.4	-830.32	187.01	20.97	1.62	14.89
578	-661.38	-801.76	209.47	23.47	4.91	12.08
579	-721.92	-822.02	246.34	20.51	11.23	16.02
580	-736.33	-778.32	214.11	18.01	2.35	17.09
581	-702.88	-742.43	187.99	11.72	-1.4	7.14
582	-745.85	-786.13	223.88	-4.64	7.05	4.61
583	-733.64	-786.38	201.17	-8.33	2.5	1.86
584	-741.7	-798.34	190.92	-9.06	-0.92	-4.27
585	-741.46	-852.78	197.51	-7.93	-2.66	-3.08
586	-707.28	-831.05	200.44	2.01	-4.09	1.53
587	-704.1	-795.17	170.17	8.88	-2.78	1.04
588	-702.64	-806.64	176.76	11.72	-2.14	0.58
589	-709.23	-831.05	185.06	13.58	-2.75	3.6
590	-696.78	-833.25	228.52	17.76	-9.12	10.35
591	-673.58	-821.04	248.29	29.36	-6.87	9.03
592	-674.8	-833.74	271.97	75.2	-0.18	14.62
593	-744.14	-881.59	185.79	138.55	-2.81	19.35
594	-699.95	-689.21	36.87	311.65	-50.54	32.62
595	-659.42	-190.67	199.71	411.16	-54.26	52.06
596	-716.31	-9.52	375.98	416.23	-67.99	67.47
597	-705.32	216.06	248.78	479.58	-73.12	118.59
598	-568.36	-95.46	30.03	404.17	-115.3	140.01
599	-539.31	-197.75	442.38	189.33	-130.95	136.51
600	-501.95	-599.85	615.97	234.47	-101.56	87.49
601	-749.51	-857.42	781.74	233.7	-40.77	115.57
602	-800.05	-721.44	745.12	226.1	-34.27	146.36
603	-836.18	-606.93	660.16	207.67	-29.79	58.59
604	-806.88	-604	550.29	154.91	-25.39	12.08
605	-758.06	-727.54	877.44	107.79	29.3	-11.14
606	-866.46	-583.25	752.44	169.83	104.74	35.92
607	-1033.69	-524.9	827.88	191.38	76.78	138.46
608	-1059.08	-572.27	601.07	225.46	30.49	225.71
609	-999.51	-378.66	554.93	263.89	-58.04	285.06
610	-567.63	-191.65	568.36	289.73	-78.8	245.18
611	-689.7	-73.97	634.03	292.42	-92.62	162.96
612	-430.18	-0.98	450.68	239.59	-86.85	238.56
613	-681.64	-107.67	572.51	199.58	1.71	286.29
614	-1098.88	-120.12	766.11	182.95	-8.06	338.01
615	-1031.98	-132.81	827.88	209.99	-85.39	422.7
616	-543.21	-157.23	906.01	275.45	-96.01	329.47
617	-654.79	251.46	635.25	247.01	-66.22	269.41
618	-242.92	289.31	727.78	197.81	-64.3	199.83
619	-961.67	264.4	639.16	210.39	-5.98	283.48
620	-718.26	509.77	170.65	272.95	-112.24	222.41
621	-586.91	535.16	610.84	99.52	-132.26	194
622	-358.64	538.57	706.79	68.63	-112.82	57.65
623	-530.27	534.67	799.56	86.06	-63.57	80.2
624	-434.08	882.32	709.72	36.53	12.15	118.74
625	-384.28	932.62	772.46	-37.02	-10.38	36.41
626	-699.95	71.78	844.97	-94.73	50.51	12.27
627	-549.32	-47.85	713.62	-92.01	-27.5	45.93
628	-326.42	564.7	621.58	-87.46	31.16	-23.9
629	-587.16	315.92	802.98	-146	64.73	-57.31
630	-668.95	302.73	613.28	-143.71	77.91	-40.53
631	-826.9	434.57	796.14	-215.36	34.21	17.03
632	-487.79	373.54	917.48	-148.77	22.95	48.58
633	-619.63	455.08	639.89	-135.77	42.76	62.71
634	-448.73	294.68	723.88	-94.15	15.41	49.8
635	-697.51	611.08	547.36	28.29	40.44	73.03
636	-735.35	315.92	575.2	7.75	-12.54	44.37
637	-608.64	199.46	676.27	-7.75	-45.81	65.28
638	-627.93	138.67	698.97	-83.37	-42.18	102.6
639	-117.19	354.49	792.24	-139.62	-65.89	211.09
640	-597.66	387.45	872.07	-197.72	19.44	209.5
641	-314.45	420.65	886.72	-100.62	38.82	296.54
642	-258.06	880.37	634.28	-55.66	45.35	263.12
643	-16.85	849.61	761.47	-55.11	105.53	57.34
644	-929.69	143.07	705.81	-76.11	163.79	-15.87
645	-735.11	109.86	445.07	-64.3	40.56	115.72
646	-454.1	247.07	638.43	-130.86	5.68	165.5
647	-363.28	383.3	725.1	-116.42	-13.43	175.84
648	-410.4	147.95	815.67	-151.49	32.32	174.26
649	-646.97	-128.17	840.09	-96.01	22.22	253.08
650	-227.05	332.52	679.2	-88.38	34.36	246.55
651	-350.83	504.39	821.04	-76.69	93.38	127.44
652	-755.13	131.84	825.44	-7.87	132.54	139.28
653	-509.28	304.44	567.63	-31.92	62.56	155.03
654	-578.13	357.91	603.03	-114.59	35.61	123.99
655	-406.25	200.44	815.19	-100.92	-0.15	118.47
656	-513.92	274.17	775.88	-112.21	51.82	50.57
657	-569.82	95.7	880.86	-152.62	49.99	70.1
658	-585.69	-24.41	780.27	-123.29	57.22	126.04
659	-392.82	210.45	789.55	-71.23	44.62	118.65
660	-408.2	407.96	849.12	-53.22	53.65	129.21
661	-326.9	58.35	893.55	-45.99	43.06	115.17
662	-484.86	331.3	791.5	36.01	80.6	139.92
663	-446.78	497.8	722.66	36.77	67.23	47.7
664	-900.88	259.77	676.03	-7.84	58.47	-35.52
665	-823.24	95.7	625	-32.56	-33.17	-2.47
666	-588.87	90.82	604.74	-79.16	-27.34	-0.21
667	-634.28	2.44	706.05	-183.17	-45.65	-2.66
668	-614.01	67.87	981.69	-176.67	-62.77	-34.42
669	-601.07	79.35	913.33	-66.93	-26.46	-34.73
670	-530.27	68.36	916.5	-80.44	-21.61	-13.89
671	-502.2	-69.58	805.66	-36.59	-18.89	-5.68
672	-664.55	11.72	761.96	5.77	13.85	20.14
673	-592.77	290.04	733.64	47.27	-55.48	4.7
674	-363.53	605.96	777.59	37.57	-46.08	3.81
675	-265.87	527.83	545.17	13.49	-26.25	-8.82
676	-459.23	129.64	786.62	-117.16	3.36	-80.66
677	-574.46	10.99	751.46	-159.33	40.22	-59.78
678	-684.33	-21.73	802.98	-119.72	38.36	-31.01
679	-720.95	37.35	690.92	-89.17	23.01	-37.78
680	-498.29	144.29	684.08	-78.12	-23.5	-51.76
681	-380.86	-208.25	1100.1	-80.32	-33.05	-35.25
682	-489.5	-223.14	938.23	59.27	2.23	42.39
683	-413.33	165.53	835.45	117.1	-3.02	28.84
684	-474.61	241.46	713.62	135.77	14.68	-15.59
685	-579.35	218.99	684.08	152.47	7.75	-71.75
686	-437.5	184.33	746.09	119.26	11.78	-99.4
687	-602.78	73	626.71	-8.88	-6.9	-110.11
688	-507.08	-48.83	729.98	-27.19	-34.36	-109.31
689	-479	-77.15	814.45	-4.7	13.24	-107.15
690	-572.27	238.04	852.05	2.81	21.79	-89.63
691	-526.61	189.7	898.93	33.33	4.39	-38.3
692	-505.13	236.82	827.64	62.84	-10.44	-31.16
693	-406.01	133.79	865.23	37.87	11.44	-4.55
694	-455.81	-7.81	797.36	6.47	63.23	23.47
695	-672.61	41.26	833.5	-37.29	83.89	4.79
696	-662.11	-112.06	958.98	-30.85	62.9	8.58
697	-661.87	-20.26	730.22	-18.52	37.6	-7.45
698	-591.8	-40.53	795.41	11.57	-12.91	-15.05
699	-452.88	107.91	735.11	34.36	-13.82	-23.5
700	-535.89	24.66	788.09	57.19	4.91	-29.11
701	-634.28	63.48	746.58	82.31	8.12	-23.01
702	-775.63	205.81	722.17	119.35	-1.37	-31.31
703	-622.56	402.34	690.67	89.66	-22.31	46.14
704	-387.7	167.97	711.18	3.48	-34.06	24.08
705	-419.43	-68.85	793.7	8.82	21.85	21.21
706	-653.08	46.14	606.69	32.32	13.67	32.04
707	-535.4	39.79	485.6	76.93	-74.92	44.62
708	-352.05	200.2	522.22	45.78	-74.07	44.13
709	-348.63	238.28	566.41	53.34	-55.82	1.86
710	-342.29	306.15	876.95	107.7	-18.83	-16.97
711	-732.18	579.83	788.09	216.19	15.69	-53.74
712	-541.26	629.39	741.46	155.79	-47.7	-6.44
713	-475.1	577.15	761.47	73.67	-35.4	-2.11
714	-437.74	681.88	714.11	1.46	-2.75	6.13
715	-531.98	291.02	810.3	-43.49	14.01	2.75
716	-766.6	260.5	823.97	-71.17	10.62	-7.39
717	-650.15	256.35	767.09	-90.48	-21.55	21.3
718	-642.33	256.1	817.38	-153.5	-49.44	53.96
719	-480.96	-103.03	826.66	-120.15	-61.58	51.36
720	-405.52	-66.65	755.37	68.21	-26.79	59.42
721	-386.23	271.73	635.5	136.54	-45.5	72.57
722	-277.34	433.11	678.96	88.26	-59.88	21.88
723	-217.29	456.79	681.4	69.55	-14.74	-20.48
724	-326.66	246.09	731.45	72.88	23.9	-6.65
725	-463.62	383.54	763.43	47.67	57.25	10.13
726	-542.48	473.88	734.62	-34.67	45.23	-3.05
727	-494.38	298.58	853.52	-127.41	18.92	8.12
728	-480.71	207.28	850.83	-126.62	25.39	-11.51
729	-500.24	127.93	781.74	-93.29	16.33	-46.91
730	-762.21	155.76	797.12	-40.16	12.85	-44.31
731	-545.9	260.25	825.93	-26.86	-43.12	0.24
732	-602.78	539.79	915.77	-57.01	-40.13	-48.77
733	-711.91	434.57	929.93	-17.03	-47.03	-112.98
734	-562.74	19.04	918.21	-0.06	-50.69	-85.39
735	-349.61	127.93	774.17	-26.92	-16.88	-55.69
736	-448	25.39	642.82	-19.38	12.05	-52.8
737	-393.31	59.81	594.48	25.73	-17	-106.29
738	-268.31	-38.82	521	27.59	-19.74	-146.03
739	-502.69	133.06	436.77	19.38	28.84	-158.2
740	-731.93	187.74	525.15	-11.78	-63.05	-132.51
741	-244.87	289.79	894.78	-48.22	-92.56	-58.04
742	-455.81	699.95	823	-14.59	-34.36	-80.99
743	-584.72	656.01	955.81	-44.25	-77.18	-27.25
744	-185.55	125.49	1016.6	-43.98	-65	0
745	-255.62	302.98	897.46	-37.45	34.12	-28.53
746	-421.14	119.87	921.88	-40.41	93.84	-48.55
747	-610.35	136.72	849.12	-7.42	83.5	-69.34
748	-633.54	-77.15	953.61	-0.89	62.44	-56.7
749	-622.31	82.52	853.27	24.78	73.79	-40.34
750	-771.48	89.84	643.31	63.96	74.34	-25.79
751	-738.77	-15.14	671.14	74.8	17.7	-38.18
752	-666.99	-59.33	640.87	80.32	-54.32	-29.45
753	-351.81	180.66	682.37	51.3	-47.91	-18.01
754	-489.5	29.79	720.21	22.4	15.41	-26.34
755	-612.55	82.76	624.02	38.48	24.66	-63.26
756	-648.19	71.29	621.09	39.31	13.89	-53.31
757	-611.57	173.83	684.33	20.69	-12.57	-18.19
758	-431.64	115.23	935.06	18.4	-20.32	48.71
759	-539.55	166.99	861.82	69.82	9.22	40.62
760	-706.54	239.99	708.98	147.61	4.36	50.45
761	-537.6	444.82	747.07	149.29	-53.31	70.65
762	-389.65	509.52	810.06	122.92	-18.8	71.93
763	-501.71	500.49	873.78	68.73	25.09	54.23
764	-522.95	662.6	793.95	38.48	38.6	40.1
765	-600.1	168.46	795.17	-21.73	38.12	-5.46
766	-541.02	38.57	695.8	-76.2	14.95	-50.45
767	-467.53	-72.02	531.49	-119.93	16.33	-50.99
768	-486.08	-18.07	664.55	-173.98	9.4	-31.71
769	-491.7	-12.94	706.54	-110.35	-0.43	5
770	-492.92	18.55	701.17	-32.93	-14.68	17.43
771	-492.68	232.67	674.07	-15.56	-17.21	14.07
772	-537.35	238.28	739.75	-8.97	-23.44	42.36
773	-467.77	286.87	784.91	3.85	-1.83	84.47
774	-536.13	291.26	718.26	21.88	24.57	102.11
775	-544.43	180.91	729	-1.56	0.58	58.07
776	-595.7	189.45	846.19	-35.03	-33.14	48
777	-424.32	319.58	902.83	-104	-63.6	60.52
778	-471.19	312.01	969.48	-106.32	-24.96	101.78
779	-466.31	321.29	869.14	-38.48	-35.95	48.68
780	-554.44	182.13	806.88	-49.41	-55.39	5
781	-527.1	-29.05	630.62	-37.75	-68.63	39.61
782	-216.06	-208.5	691.41	-7.32	-54.29	111.24
783	-478.27	287.6	780.27	71.69	102.51	102.84
784	-742.92	338.13	560.55	17.27	24.2	74.74
785	-387.45	153.81	418.95	-22.64	-33.63	127.84
786	-461.67	450.93	773.68	-61.04	-77.21	131.53
787	-241.46	254.88	1173.83	6.81	-43.67	68.91
788	-308.84	426.03	943.85	56.98	-10.53	54.23
789	-500.24	466.06	811.04	16.2	12.57	36.99
790	-553.71	245.36	767.82	-0.24	19.23	18.86
791	-568.12	134.52	750	12.88	0.95	17.43
792	-343.75	271.48	747.8	70.4	-18.95	56
793	-506.84	319.09	768.8	72.91	-10.1	33.97
794	-557.13	253.42	805.42	51.57	-42.45	51.64
795	-425.29	364.75	731.93	49.07	-63.54	95.58
796	-218.26	406.01	672.61	52.8	-68.02	163.51
797	-310.79	372.07	724.85	-1.19	-7.66	174.44
798	-296.63	244.87	834.47	1.01	31.77	210.21
799	-180.91	314.21	756.1	54.29	90.79	302.52
800	-231.45	604.49	680.18	41.14	142.06	312.71
801	-422.61	323	892.58	55.05	137.91	176.73
802	-436.04	195.8	823.97	106.93	139.53	125.73
803	-372.56	534.91	724.85	118.65	152.98	50.54
804	-697.51	440.43	675.54	40.1	173.77	33.75
805	-602.29	250.73	708.25	-16.24	92.86	135.8
806	-440.43	371.09	769.78	-33.72	97.29	171.39
807	-474.37	244.38	766.6	-94.09	77.3	190.64
808	-472.41	115.48	749.02	-113.53	53.22	203.52
809	-435.3	254.64	671.63	-69.73	14.77	158.26
810	-521.24	410.16	608.15	-66.16	-0.7	79.68
811	-544.92	189.21	708.01	-75.23	-13.34	69.79
812	-443.36	273.68	748.05	12.82	1.31	147.09
813	-332.52	715.82	699.95	105.65	-5.43	64.42
814	-448.73	547.61	666.26	14.01	1.22	3.57
815	-453.37	464.36	693.12	-64.33	-40.68	-3.66
816	-429.44	185.3	739.5	-90.67	-23.83	2.5
817	-512.21	415.04	813.48	-138.37	-7.57	54.87
818	-322.27	185.06	832.03	-157.96	-45.04	63.2
819	-332.52	276.37	733.15	-130.34	-53.1	14.77
820	-359.38	385.25	682.13	-104.8	-29.63	5.83
821	-386.47	277.59	714.36	-114.78	-29.6	15.99
822	-374.02	215.82	874.02	-40.86	-6.07	50.11
823	-239.01	268.55	783.45	61.19	-3.51	58.99
824	-349.61	419.92	624.51	27.83	-10.5	-12.33
825	-380.13	370.36	570.56	-55.63	-63.08	-63.2
826	-256.59	237.06	816.89	-102.2	-60.85	-58.99
827	-252.2	301.51	966.55	-109.77	-12.63	-44.22
828	-313.96	324.46	900.39	-76.78	33.54	-38.51
829	-302.49	342.53	774.17	-36.83	34.97	-80.84
830	-286.87	279.54	835.21	-4.09	43.95	-125.4
831	-271.48	16.85	1023.44	-5.77	55.66	-111.27
832	-310.55	364.75	803.22	91.37	112.15	-64.67
833	-485.84	292.24	734.86	143.65	139.04	-42.21
834	-802.73	420.41	534.18	77.85	62.19	-40.92
835	-769.53	241.7	680.66	-35.89	-52.64	-46.72
836	-349.37	327.15	724.61	-53.13	-62.62	-30.88
837	-311.77	190.43	944.58	-87.77	-33.08	-33.94
838	-310.79	155.76	868.65	-43.61	11.29	-5.13
839	-387.94	312.5	812.74	-42.42	70.16	-3.11
840	-521.73	354.74	806.15	-78.74	36.96	-16.72
841	-459.23	49.56	887.45	-105.62	-3.54	12.88
842	-306.4	128.17	710.21	-38.64	-17.24	12.94
843	-347.66	327.39	734.38	-38.09	-4.55	-0.82
844	-464.84	143.07	900.39	-96.31	37.17	25.7
845	-607.18	293.7	775.88	-57.04	2.96	64.97
846	-271.48	141.6	759.77	-66.96	-10.31	93.84
847	-363.04	144.29	732.67	-98.14	10.41	89.05
848	-590.58	39.55	704.59	-33.75	-33.05	25.24
849	-463.13	218.99	627.2	-6.68	-62.38	81.67
850	-354.25	-13.18	629.88	-22.28	-61.25	93.72
851	-289.79	263.92	942.63	61.52	-82.31	53.71
852	-301.27	556.15	965.58	109.41	-68.51	36.35
853	-262.7	358.89	813.96	50.99	-39.49	24.2
854	-279.3	420.17	859.62	-12.15	18.49	-41.69
855	-432.86	345.46	868.65	-32.14	8.21	-66.68
856	-330.08	152.1	839.36	-62.44	2.23	-42.85
857	-379.88	209.72	853.52	-116.85	20.57	-25.73
858	-458.5	270.51	729.49	-60	-14.89	-34.85
859	-381.84	316.16	663.33	-74.01	-45.75	-9.86
860	-350.59	-70.8	1010.25	-121.64	-27.37	-10.22
861	-466.06	191.65	865.97	-43.15	-25.63	-1.34
862	-170.17	140.63	915.53	21.73	-31.43	25.91
863	-294.92	164.55	927.73	58.07	25.6	34.61
864	-287.35	293.95	847.17	70.28	6.56	68.36
865	-233.4	300.05	694.34	24.44	-14.19	57.62
866	-195.07	-69.34	853.52	-13.49	4.88	93.69
867	-540.77	166.75	731.69	22.89	10.1	130.83
868	-608.4	250.24	754.39	2.99	-40.28	225.01
869	-408.45	290.28	915.28	7.02	-77.15	218.14
870	-451.66	181.4	977.78	-0.67	-90.09	176.73
871	-260.25	197.75	1023.44	65.58	-120.64	158.87
872	127.44	200.44	799.56	140.05	-65.12	228.03
873	142.82	342.04	688.96	223.63	77.36	324.04
874	313.48	473.39	590.82	321.04	208.01	303.47
875	92.53	773.68	429.69	303.65	278.32	311.4
876	-50.54	974.37	527.59	280.88	340.39	226.26
877	-330.08	773.93	829.59	214.45	368.13	126.77
878	-560.06	633.06	863.28	157.96	374.97	13.95
879	-782.71	160.4	743.41	183.75	311.28	6.68
880	-712.65	140.38	615.72	254.12	225.98	64.85
881	-525.63	480.47	397.71	263.92	189.91	45.9
882	-547.12	622.07	260.01	209.05	176.54	77.36
883	-588.87	438.48	374.76	93.99	109.01	138.34
884	-636.96	72.51	596.68	15.69	73.24	144.74
885	-495.85	1023.93	311.28	33.08	29.02	69.85
886	-410.4	808.35	403.08	-115.88	43.64	-26.7
887	-787.84	458.25	854.98	-100.34	99.24	24.17
888	-553.47	392.58	604.98	-44.4	61.16	99.21
889	-577.88	758.06	588.38	-32.71	78.98	77.12
890	-466.55	600.59	661.13	8.18	65.34	112.24
891	-414.31	508.3	644.04	50.66	55.36	121.61
892	-343.26	798.1	417.97	81.02	51.45	140.11
893	-194.09	1031.98	435.55	72.17	47.27	87.71
894	-618.16	195.31	577.64	-30.33	73.06	-30.21
895	-520.51	199.22	458.01	-18.04	21.61	23.25
896	-411.38	568.85	398.68	-39.49	45.01	-3.75
897	-751.95	668.21	419.19	-77.94	10.25	-21.12
898	-442.38	540.04	670.9	-101.68	5.37	69.52
899	-377.69	698.49	564.94	-117.25	43.82	90.88
900	-291.75	679.2	645.02	-130.22	30.58	56.79
901	-291.26	618.16	730.96	-110.78	74.25	-35.92
902	-607.42	593.99	643.8	-100.16	66.62	-69.58
903	-493.9	654.54	609.62	-85.36	32.56	-50.11
904	-553.71	449.46	582.28	-71.5	62.53	-20.6
905	-654.3	333.74	610.35	-62.77	6.77	48.19
906	-417.72	360.6	681.64	-21.91	-13.89	30.64
907	-550.29	844.48	477.29	-13.4	11.9	-2.66
908	-460.21	440.92	687.99	-122.31	-1.01	19.41
909	-454.1	495.36	546.39	-102.14	53.19	154.85
910	-354.25	541.99	621.58	-128.57	17.67	215.36
911	-412.35	596.92	626.95	-59.33	-8.88	189.09
912	-349.37	803.47	653.32	-55.85	-3.85	161.62
913	-284.67	-16.11	975.59	-116.58	22.83	140.96
914	-374.76	361.33	419.92	80.9	53.28	97.35
915	-429.44	1001.95	458.01	93.93	34.85	8.06
916	-617.92	887.45	546.39	2.32	29.66	-2.14
917	-507.32	751.22	486.08	-74.89	6.93	-8.27
918	-528.08	306.15	597.41	-207.89	0.06	5.65
919	-382.32	176.27	853.03	-211.79	-19.38	48.61
920	-510.25	45.17	711.67	-168.85	-14.74	44.4
921	-400.15	27.1	668.95	-86.85	-21.09	71.99
922	-320.07	514.16	634.77	-93.57	3.6	46.05
923	-683.35	437.26	827.88	-67.47	1.89	32.96
924	-180.42	747.56	657.96	86.52	-61.61	47.24
925	-100.83	661.13	588.87	41.35	-8.61	-9.31
926	-655.27	727.05	438.96	3.85	-7.35	-37.75
927	-407.71	445.56	639.4	-109.68	-74.89	30.91
928	-448.97	369.63	807.13	-161.87	-42.72	-36.07
929	-467.29	261.23	850.1	-171.51	-73.15	-58.17
930	-339.84	411.62	870.12	-139.71	-66.93	-32.62
931	-291.99	241.7	801.03	-113.92	-36.25	8.27
932	-431.64	256.84	758.79	-59.3	20.42	75.56
933	-186.04	420.65	687.99	26.98	-44.49	79.19
934	-304.69	475.59	814.7	44.98	-20.14	15.29
935	-199.71	539.79	759.52	42.14	-14.04	-51.76
936	-281.74	417.97	568.85	-8.94	10.8	-73.97
937	-422.36	224.85	711.18	-66.28	-30.52	-105.47
938	-373.78	364.99	744.14	-95.52	-39.25	-63.84
939	-380.62	416.99	698.24	-29.72	-27.56	-65.43
940	-230.71	569.34	734.38	-71.23	-51.94	-108.73
941	-55.91	333.01	699.22	-72.14	13.34	-113.74
942	-484.13	259.77	759.03	-79.28	68.63	-104.52
943	-389.89	203.86	927.73	-115.6	-15.41	-55.33
944	-556.4	245.12	1007.57	-93.32	-10.16	-24.11
945	-608.89	135.5	957.03	-10.44	-56.52	-37.51
946	-418.21	229.25	786.62	-3.08	-83.16	-11.72
947	-259.52	314.7	796.88	-19.07	-91.22	-15.93
948	-425.54	332.28	869.63	-38.85	-60.24	-2.72
949	-242.68	442.63	805.91	-32.9	-92.16	24.17
950	-215.09	632.81	780.76	-60.3	-27.01	18.37
951	-198.73	509.03	858.15	-123.75	9.03	-2.41
952	-398.93	209.23	916.5	-221.5	20.72	-12.51
953	-213.87	235.11	917.97	-185.36	21.3	17.82
954	-406.25	149.17	900.15	-189.45	47.09	32.81
955	-345.95	113.77	938.72	-130.31	-11.75	39.55
956	-79.1	93.02	964.84	-90.18	32.47	44.37
957	-172.85	1.22	868.65	-68.85	3.2	29.3
958	-257.81	174.56	823.24	-28.72	15.11	42.85
959	-193.85	-88.38	912.6	-81.91	22.77	176.48
960	-302.49	76.9	587.89	-54.35	24.29	228.3
961	-313.23	2.69	782.96	-85.69	5.37	249.63
962	-225.59	146	759.28	-94.7	2.17	232.3
963	-306.15	-6.59	761.23	-153.5	-9.4	267.58
964	-192.14	32.47	890.87	-66.96	0.76	296.57
965	-319.82	9.52	856.2	-99.95	25.42	300.32
966	-170.41	349.12	657.96	-27.68	10.16	278.44
967	-273.93	102.29	776.61	-34.42	40.22	233.76
968	-154.79	-24.41	1003.42	-3.94	59.3	230.83
969	-295.65	155.52	973.14	118.8	78	173.28
970	-223.63	20.26	542.48	78.03	83.95	161.04
971	-629.64	-353.76	965.82	-90.12	75.84	146.42
972	-139.65	224.12	754.64	-159.52	73.12	88.2
973	-733.15	-163.09	883.54	-279.51	115.26	43.33
974	-354.98	-82.76	879.15	-280.06	56.09	63.75
975	-387.45	-121.34	896.73	-273.35	69.31	43.06
976	-607.67	-331.05	865.72	-240.69	42.08	38.73
977	-632.57	-459.72	946.29	-108.31	35	38.85
978	-526.86	-108.64	631.59	51.61	-8.21	59.54
979	-631.59	-154.05	786.87	92.01	-47.18	53.59
980	-486.82	-118.9	824.46	175.11	-91.19	77.27
981	-354.25	-93.99	817.63	216.25	-61.4	95.79
982	-541.99	-431.15	955.08	165.34	-42.91	115.57
983	-241.7	-313.72	775.63	242.68	-91.22	172.52
984	-203.86	-47.36	709.47	339.32	-66.99	187.84
985	-106.93	93.75	665.28	390.69	-49.1	174.41
986	-285.16	105.22	615.48	445.71	-49.74	217.9
987	71.53	460.94	688.48	416.93	-56.24	250.98
988	71.29	628.66	762.45	345.25	21.39	241.33
989	-212.4	668.7	536.38	264.47	8.7	104.13
990	-398.93	468.26	811.52	111.66	-3.33	84.96
991	-299.8	637.7	862.3	147.13	-21.76	100.19
992	-262.7	551.51	812.99	168.4	-36.9	109.13
993	-196.04	286.38	925.78	195.19	11.29	210.54
994	-521.97	364.5	518.8	224.06	6.32	122.74
995	-33.69	603.27	742.92	65.37	-78.61	34.7
996	-289.55	474.85	852.29	3.2	-2.38	-54.63
997	-388.18	797.85	887.94	60.94	-21.15	-80.9
998	-205.81	633.54	783.94	126.62	3.85	-151.7
999	-401.86	271.73	664.79	103.12	36.53	-177.49
1000	-663.33	380.13	294.19	51.94	38.18	-185.58
1001	-498.54	386.23	548.1	-54.35	-50.26	-32.99
1002	-137.45	440.19	667.72	-88.04	-112.82	16.14
1003	2.2	687.26	695.56	-114.84	-20.72	-41.29
1004	-471.68	589.84	572.27	-139.92	15.59	-59.2
1005	-320.8	228.52	935.3	-171.97	-41.75	-33.78
1006	-282.71	615.97	678.22	-83.62	-11.05	-15.9
1007	-131.84	373.05	935.3	-86.52	-30.85	-78.8
1008	-444.09	250.24	989.99	2.04	28.81	-90.48
1009	-542.97	388.92	592.53	14.89	14.89	-68.05
1010	-255.13	541.5	617.19	14.04	-47.61	-15.14
1011	-180.91	472.66	690.43	-3.42	-35	-24.99
1012	-204.83	504.64	641.11	-48.55	-17.15	-4.06
1013	-287.11	628.91	570.07	-72.24	-15.08	-39.49
1014	-381.35	223.63	876.95	-143.49	-71.14	-61.37
1015	-304.2	443.36	670.65	-158.39	-63.42	19.56
1016	-206.05	400.88	769.53	-192.6	-83.4	28.5
1017	-67.63	319.34	836.18	-199.95	-55.79	14.62
1018	-100.1	134.28	779.79	-185.85	-19.62	16.11
1019	-58.59	26.12	828.37	-155.06	5.65	12.54
1020	-277.83	218.75	855.47	-54.66	51.73	2.47
1021	-306.64	311.28	867.43	28.96	-15.59	-15.81
1022	-104.25	753.91	799.32	33.14	-29.54	-50.02
1023	-178.71	430.66	729.98	-37.96	-1.43	-75.47
1024	-179.69	205.81	843.51	-80.69	2.44	-57.8
1025	-276.61	358.15	883.06	-79.41	7.72	-37.02
1026	-228.03	400.63	917.24	-102.6	-2.84	-38.09
1027	-287.11	270.51	953.13	-83.5	21.85	-31.31
1028	-232.42	173.83	958.74	-38.39	47.94	-3.57
1029	-303.22	517.09	896.48	75.68	74.46	-16.75
1030	-230.22	66.89	756.1	125.34	47.94	-53.16
1031	-84.96	229.49	718.51	87.07	63.66	-43.49
1032	-248.29	205.81	747.8	50.54	72.51	-60.58
1033	-591.06	54.93	821.29	45.26	41.47	-41.78
1034	-436.52	280.03	734.38	-1.98	-34.79	47.67
1035	-243.41	329.59	687.01	-52.98	-56.18	6.1
1036	-250.24	59.81	740.23	-90.67	-43.58	7.35
1037	-118.65	210.69	830.57	-84.44	-21.91	18.07
1038	-355.96	77.64	962.16	-91.86	14.89	11.9
1039	-299.8	95.7	984.13	-7.75	0.46	33.45
1040	-279.54	257.57	822.02	26.18	19.74	37.26
1041	-319.09	153.56	756.1	44.62	18.46	10.89
1042	-286.62	353.76	697.27	38.24	47.82	7.93
1043	-445.31	-21.73	716.8	-5.52	17.15	-23.01
1044	-430.91	119.14	767.82	-50.42	-23.83	2.32
1045	-335.69	48.58	748.05	-54.41	-17.97	18.77
1046	-350.34	166.75	695.31	-16.05	-25.94	20.08
1047	-265.87	38.82	751.71	-14.13	-31.62	40.62
1048	-324.71	-32.96	879.64	39.06	-26.21	37.75
1049	-377.93	420.65	955.08	79.32	-43.24	29.69
1050	-217.04	375.73	868.16	101.99	-52.7	32.75
1051	-291.02	517.09	813.23	100.59	-30.36	16.36
1052	-265.14	516.11	842.77	43.55	-30.91	-23.44
1053	-250.73	341.06	892.09	-24.44	-12.73	-76.72
1054	-317.38	240.23	770.02	-36.29	-11.63	-88.71
1055	-119.14	93.99	816.16	-39.86	-0.92	-93.93
1056	-286.87	171.39	701.9	6.65	42.82	-67.29
1057	-478.76	274.17	797.61	-5.83	39	-40.07
1058	-587.65	86.43	874.76	8.42	-23.07	-25.27
1059	-411.87	331.3	822.27	26.28	-64.51	-0.82
1060	-253.17	292.48	915.53	-46.91	-102.6	-34.82
1061	-316.65	316.65	754.15	-30.33	-88.59	-59.05
1062	-278.08	137.45	782.47	-80.72	-98.45	-22.98
1063	-17.33	266.11	868.16	-75.71	-80.78	-4.97
1064	-72.51	271.48	781.49	-46.57	-26.7	-4.85
1065	-38.57	191.41	809.33	-39.92	-16.88	-2.84
1066	-173.34	152.1	878.91	-33.29	26.82	-18.59
1067	-138.92	230.47	923.34	7.93	32.56	-67.75
1068	-255.62	260.01	800.05	49.13	18.43	-62.41
1069	-194.09	460.94	782.96	23.19	14.98	-34.82
1070	-225.59	406.01	780.27	-59.11	5.13	-8
1071	-268.31	154.54	862.3	-115.39	-10.56	-13.49
1072	-351.32	31.25	1011.23	-96.44	-12.7	-16.78
1073	-145.75	219.24	969.24	-93.35	5.22	-15.56
1074	-392.33	-20.51	779.54	-43.24	48.13	14.28
1075	-417.48	134.03	872.07	0.52	-15.41	12.02
1076	-327.88	78.86	775.15	20.87	-34.97	-13
1077	-147.71	150.15	788.33	25.73	2.72	4.73
1078	-340.82	220.7	685.79	111.69	44.59	-3.75
1079	-253.91	238.04	792.24	91.34	-7.17	-44.04
1080	-115.72	274.41	786.62	42.97	14.92	-46.33
1081	-151.61	281.49	852.29	13.49	48.19	-71.38
1082	-417.48	120.61	882.32	-34.39	42.36	-78.19
1083	-296.39	75.2	766.11	-36.07	19.13	9.74
1084	-135.25	143.31	989.5	-45.84	21.51	40.83
1085	-239.75	245.61	784.67	-73.36	57.22	3.11
1086	-380.62	-67.38	799.32	-71.99	35.13	-7.84
1087	-281.74	19.29	858.4	-8.73	-1.89	-23.04
1088	-306.4	347.66	790.04	41.9	4.46	-0.79
1089	-324.22	277.34	910.64	14.56	22.09	11.29
1090	-363.28	218.02	803.96	-15.47	19.35	7.14
1091	-440.43	136.47	733.4	-62.44	-4.18	30.7
1092	-340.58	50.05	721.92	-103.94	-13.31	53.41
1093	-446.53	16.85	648.19	-104.37	-48	17.76
1094	-313.96	9.03	822.02	-112.82	-93.35	11.51
1095	-140.63	245.61	1196.53	-38.6	-72.97	-9.86
1096	-75.68	18.55	1105.47	24.96	-21.7	30.64
1097	-134.03	135.25	826.9	125.43	-22.74	27.4
1098	-168.95	342.29	717.04	178.8	-15.41	28.38
1099	-274.41	479.25	746.34	139.95	-20.63	9
1100	-276.37	346.44	909.91	36.96	-33.84	-5.74
1101	-335.69	160.16	1057.62	-36.71	-53.19	41.17
1102	-186.04	-48.34	976.07	-53.38	-87.83	48.77
1103	-1.46	-86.91	984.62	-52.58	-62.1	25.67
1104	316.89	-39.79	752.2	-42.85	16.27	-9.34
1105	-143.55	142.33	539.79	-12.73	127.23	-84.84
1106	-414.31	-3.42	585.21	-16.78	132.63	-84.9
1107	-457.03	-143.31	789.79	19.74	95.79	-54.63
1108	-593.26	154.54	870.61	81.7	92.9	-58.99
1109	-672.61	225.59	861.33	77.33	7.23	-11.47
1110	-399.17	216.06	778.32	55.27	-70.47	-7.84
1111	-237.55	364.5	821.53	-12.3	-103.82	37.26
1112	-156.98	239.5	903.08	-42.94	-93.6	87.25
1113	-37.84	67.63	959.72	-23.99	-94.7	78.12
1114	-23.93	432.62	666.26	-19.32	-50.32	73.39
1115	-79.35	194.34	914.31	-35.92	-21.36	32.04
1116	-137.21	197.51	867.19	-28.14	9.09	42.91
1117	-177.25	34.42	969.24	-10.22	10.71	69.31
1118	-179.2	-67.38	940.43	37.75	29.66	19.81
1119	-97.9	270.26	693.36	85.54	53.62	-49.47
1120	-273.19	220.7	573.24	46.2	48.68	-114.2
1121	-131.59	187.01	649.17	-51.24	39.67	-80.05
1122	-375.24	192.87	903.32	-57.37	50.75	-64.42
1123	-346.68	192.38	1015.14	-36.62	-3.08	-25.27
1124	-143.07	92.04	1064.7	-27.77	19.13	-20.87
1125	-295.41	58.35	802.98	20.45	105.29	42.51
1126	-241.46	31.25	897.71	37.48	93.41	54.5
1127	-148.93	37.35	973.88	40.56	144.17	41.78
1128	-502.44	18.07	665.04	30.12	117.4	-15.47
1129	-361.33	203.37	599.37	27.71	41.02	-38.18
1130	-532.23	473.88	548.1	59.97	35.46	12.97
1131	-389.4	429.2	669.68	38.24	-21.88	44.22
1132	-403.32	146.73	913.57	14.1	10.19	30.09
1133	-375.24	228.03	735.11	29.85	-16.69	-1.1
1134	-291.5	167.72	853.03	2.32	-21.73	5
1135	-192.87	104.49	857.67	-0.79	1.89	9.28
1136	-129.64	119.63	886.23	-8.48	44.65	-3.17
1137	-535.64	239.26	778.08	29.94	39.22	6.9
1138	-164.79	189.45	910.64	11.78	-12.18	33.48
1139	-139.89	335.21	854.49	38.73	62.19	2.53
1140	-519.29	279.3	791.26	11.2	66.1	-14.62
1141	-443.6	407.23	628.91	-15.41	-28.96	22.77
1142	-168.7	234.13	600.34	-85.45	-38.33	40.07
1143	-374.51	159.91	772.46	-133.82	-41.47	64.85
1144	-273.68	305.18	1005.13	-109.31	-78.92	71.32
1145	-164.06	459.72	972.41	5.86	-19.68	18.55
1146	-366.46	234.62	867.19	1.74	3.63	-5.58
1147	-357.18	52	806.64	51.09	6.9	-87.04
1148	-459.96	234.38	729.98	124.69	21.55	-67.02
1149	-103.76	251.71	710.94	110.93	13.49	-47.79
1150	-355.22	381.35	788.82	73.64	39.83	-29.3
1151	-360.84	382.32	899.66	-29.02	3.51	41.63
1152	-269.53	-33.94	883.79	-83.83	4.18	120.45
1153	-308.59	52.73	955.57	-90.82	-1.89	111.39
1154	-161.62	259.28	842.53	-50.35	23.1	83.16
1155	-107.91	225.59	796.88	-61.16	51.64	-6.2
1156	-302	-49.07	828.37	-58.72	73.09	-25.09
1157	-464.11	-8.79	815.92	4.91	76.35	-42.88
1158	-593.51	245.85	871.09	12.42	73.18	-91.19
1159	-538.57	72.02	921.14	33.14	32.47	-65.4
1160	-746.34	334.47	786.87	31.16	-7.29	1.07
1161	-541.75	444.34	669.19	4.06	-95.46	129.85
1162	13.43	393.55	693.36	-33.2	-75.59	122.89
1163	-229.98	27.1	947.02	-126.1	-16.85	6.68
1164	-371.58	209.96	799.32	-79.1	4.12	-4.3
1165	-227.78	333.98	900.88	-70.83	48.28	-38.36
1166	-355.71	200.93	942.87	-123.2	74.92	-116.49
1167	-131.84	-9.03	862.06	-128.42	108.25	-152.95
1168	-467.77	170.41	775.88	-90.85	179.84	-80.87
1169	-440.19	53.96	587.4	-50.48	114.23	-84.14
1170	-819.34	5.13	837.65	-84.2	4.52	-32.87
1171	-335.21	456.79	804.69	-45.26	-27.8	120.97
1172	-113.53	395.26	614.26	-73.49	33.94	91.8
1173	-516.36	-282.47	769.53	-200.1	79.56	53.13
1174	-665.77	-19.29	979.49	-172.27	29.57	35.83
1175	-397.95	38.82	938.23	-147.74	28.66	63.02
1176	-458.98	169.68	1030.27	-161.5	36.04	71.32
1177	-396.73	-67.87	973.63	-161.35	27.44	73.79
1178	-277.34	1.95	752.44	-131.26	79.86	-34.67
1179	-965.82	-249.27	850.34	-124.05	84.47	-170.35
1180	-757.57	-86.43	677.73	27.04	-47.3	-88.41
1181	-403.32	-16.36	708.5	26.18	-47.24	4.64
1182	-441.16	15.87	527.34	-3.6	-0.55	12.76
1183	-599.12	-50.78	745.12	-78.86	-35.71	29.85
1184	-481.2	-131.1	878.42	-59.63	-84.84	27.47
1185	-444.34	-40.77	838.38	-84.59	-89.51	-13.82
1186	-397.71	-173.1	963.38	-91.92	-81.67	-33.84
1187	-257.08	-95.21	774.9	-75.59	16.78	-44.77
1188	-268.31	-428.47	909.18	-96.71	69.76	-66.35
1189	-261.72	-96.68	613.04	-97.9	155.33	-111.79
1190	-362.06	-52.49	673.34	-154.72	259.06	-152.92
1191	-795.17	-50.54	654.3	-215.67	209.29	-94.15
1192	-521.48	-551.03	942.63	-215.79	187.93	-84.41
1193	-754.15	102.05	640.87	-153.99	105.07	-68.97
1194	-570.8	-828.37	1056.4	-254.67	76.69	-157.78
1195	-1159.91	-99.61	213.87	-124.11	-7.66	-167.57
1196	-71.29	-377.2	883.06	-174.9	-102.45	-48.34
1197	-280.52	-607.91	684.33	-103.52	45.56	-159
1198	-956.79	-446.78	572.51	-63.6	3.05	-171.84
1199	-393.8	-426.27	751.46	-97.08	-99.95	-66.59
1200	-361.57	-536.13	632.08	-94.18	-23.04	-37.35
1201	-492.92	-513.43	614.01	-52.76	-21.64	-17.36
1202	-416.26	-476.81	633.06	-28.05	-22	45.68
1203	-569.82	-430.42	640.63	-6.93	-6.2	82.18
1204	-670.65	-550.29	661.62	57.04	-40.92	199.43
1205	-359.38	-839.84	765.87	157.62	-101.38	311.28
1206	-426.76	-399.17	591.55	266.11	-89.32	353.73
1207	-583.74	-358.15	745.61	255.62	-87.92	382.08
1208	-545.65	-396	850.83	277.89	-121.06	391.33
1209	-427.25	-299.8	844.48	291.9	-108.03	389.43
1210	-545.65	-200.2	864.26	306.4	-84.11	402.65
1211	-437.99	97.41	760.01	286.47	-91.4	418.95
1212	-634.52	-157.71	1066.65	186.74	-80.29	387.91
1213	-403.32	-34.67	924.8	238.65	-100.31	398.9
1214	-224.37	-209.72	1033.94	268.92	-60.91	445.22
1215	-110.11	-106.45	831.3	335.48	8.67	436.22
1216	-261.96	290.53	691.65	297.21	62.29	422.06
1217	-215.58	258.79	772.95	290.5	72.97	432.46
1218	-235.11	343.26	833.25	363.31	90.58	331.63
1219	-436.04	341.31	521.97	477.54	169.83	200.53
1220	-397.46	489.26	179.93	432.25	205.93	189.79
1221	-446.78	675.05	510.01	255.46	144.44	146.85
1222	-505.86	813.23	485.6	176.67	110.63	84.66
1223	-555.18	912.84	596.19	133.03	92.19	45.78
1224	-766.36	487.79	664.79	-5.04	108.4	-21.82
1225	-613.53	465.82	484.13	-51.79	75.71	65.19
1226	-409.91	647.95	640.87	-72.88	73.85	156.37
1227	-350.83	815.19	658.2	-10.31	54.11	170.84
1228	-402.1	647.71	609.62	-0.61	56.61	169.07
1229	-343.75	489.5	541.75	14.13	52.83	139.28
1230	-325.44	385.74	511.96	72.88	38.64	97.05
1231	-167.48	887.94	435.79	64.3	55.15	12.85
1232	-367.19	821.29	543.7	14.95	84.99	-24.54
1233	-483.89	746.09	536.13	0.09	90.24	-2.96
1234	-534.67	648.44	514.16	-55.39	61.68	38.24
1235	-570.56	464.84	613.28	-123.08	34.7	77
1236	-506.1	547.36	610.6	-67.23	28.14	164.43
1237	-489.99	444.58	633.06	-67.08	13.46	193.15
1238	-233.4	637.45	412.84	-27.74	23.59	207.15
1239	-349.37	366.7	704.83	-130.98	31.13	167.21
1240	-371.09	248.05	665.04	-27.22	49.93	92.07
1241	-475.34	559.33	528.08	69.76	51.67	66.86
1242	-424.8	761.47	460.45	11.05	-36.44	-6.32
1243	-403.08	1172.36	321.53	-32.35	-27.31	-66.19
1244	-521.24	548.83	614.75	-139.43	-18.55	-22.83
1245	-377.93	407.47	736.08	-166.66	5.31	53.86
1246	-403.56	700.2	659.18	-213.99	-25.88	35.19
1247	-256.1	170.41	1027.34	-254.52	-22.98	25.51
1248	-497.56	342.77	760.74	-210.57	22.34	60.91
1249	-435.3	185.3	924.8	-217.07	-26.73	91.09
1250	-282.71	57.13	779.54	-27.98	1.86	113.46
1251	-173.1	619.38	552.49	96.53	-19.53	60.88
1252	-182.62	715.09	469.48	11.2	-14.83	17.03
1253	-213.87	679.93	465.58	-128.57	9.19	6.71
1254	-431.4	192.38	848.14	-156.01	17.88	7.42
1255	-510.74	298.34	845.7	-182.98	-7.84	44.01
1256	-269.78	56.15	914.06	-163.85	-36.29	75.5
1257	-430.18	-15.14	920.41	-6.59	-48.28	11.72
1258	-351.07	406.25	721.68	80.14	-41.5	1.34
1259	-288.33	488.53	544.92	103.91	0.4	19.29
1260	-412.6	757.32	420.65	144.17	-1.8	-15.11
1261	-185.55	693.12	568.6	39.31	-14.86	-11.81
1262	-182.62	625.98	585.21	-67.02	10.77	-83.28
1263	-362.79	410.64	704.1	-114.5	14.19	-90.42
1264	-534.42	155.03	872.31	-166.41	14.07	-77.79
1265	-510.99	329.83	697.27	-131.29	-52.76	-62.07
1266	-303.96	696.04	896.97	-134.22	-55.51	-28.96
1267	-479.98	660.16	884.03	-101.75	5.55	52.55
1268	-307.86	184.33	968.02	-87.55	-26.46	87.01
1269	-322.75	317.87	722.17	26.15	-34.15	128.02
1270	-140.63	434.81	782.96	10.83	-35	88.5
1271	-194.09	418.21	867.19	-23.38	-31.74	-2.69
1272	-15.87	417.97	973.14	-58.5	-23.47	-33.91
1273	-247.8	95.21	1056.88	-112.03	-9.19	-27.01
1274	-147.71	221.19	819.58	-93.48	-22.31	-0.37
1275	-393.55	282.71	705.32	-41.84	4.67	-40.89
1276	-364.75	365.48	644.53	-45.5	-50.14	-49.9
1277	-347.41	114.75	651.37	-65.03	-84.63	-20.66
1278	-242.43	196.29	747.31	-17.76	-98.08	-0.64
1279	-113.28	407.96	708.98	95.55	-101.07	0
1280	-247.07	401.12	655.76	53.07	-38.64	-37.35
1281	-220.46	429.44	693.85	2.26	-57.22	-82.79
1282	-126.95	359.38	745.61	-68.88	18.07	-93.14
1283	-432.62	341.8	834.96	-83.34	27.16	-116.61
1284	-227.29	279.54	1007.57	-76.29	4.03	-87.43
1285	-238.28	289.55	993.65	19.01	32.75	-50.66
1286	-343.51	146.48	841.06	83.47	23.65	-95.18
1287	-304.44	111.33	840.82	113.28	30.09	-46.84
1288	-385.5	340.82	751.71	134.06	27.01	-40.8
1289	-336.91	418.21	575.44	99.27	-13.28	-18.16
1290	-306.64	505.86	673.58	-39.34	-29.17	17.67
1291	-195.31	238.53	706.79	-108.43	-42.05	35.06
1292	-105.71	118.41	745.61	-103.27	-16.36	24.02
1293	-44.19	319.82	615.23	-95	13.06	23.44
1294	-259.77	356.2	643.07	-100.77	5.95	-10.25
1295	-153.56	183.84	850.83	-109.16	-54.26	11.54
1296	292.24	354.49	1230.22	-67.63	-11.54	74.74
1297	24.17	356.45	1022.46	120.06	119.6	20.29
1298	-270.75	578.61	948.73	114.59	93.99	-16.78
1299	-81.79	636.96	804.44	27.19	97.14	-43
1300	-407.96	158.94	780.03	-55.48	109.13	37.9
1301	-256.1	42.72	805.66	-54.53	47.55	41.41
1302	-415.04	165.53	750.98	-47.97	48.83	18.43
1303	-460.21	259.28	605.47	-27.56	-15.17	-5.58
1304	-96.19	77.39	755.13	-37.57	-24.66	47.82
1305	-325.68	331.54	1008.06	33.91	54.9	95
1306	-434.57	604.49	874.27	158.33	62.93	86.12
1307	-372.31	529.05	733.4	108.12	-12.12	55.51
1308	-290.53	634.77	595.21	66.62	-18.92	41.08
1309	-204.35	500.49	686.52	-46.05	6.26	60.94
1310	-441.89	-14.65	971.92	-99.61	1.68	79.99
1311	-358.64	-31.25	946.04	-10.89	-35.06	160.25
1312	-231.2	356.69	605.96	1.62	-47.91	175.45
1313	-119.14	549.8	684.81	-22.22	-55.08	163.79
1314	-264.16	229.98	834.96	-52.58	-44.31	153.78
1315	-90.33	129.64	825.2	3.08	-53.44	170.65
1316	-123.29	437.01	814.7	47.45	-29.82	94.94
1317	-142.09	624.76	862.55	50.81	3.94	61.34
1318	-149.41	474.37	825.2	27.86	24.81	14.65
1319	-336.67	336.91	909.42	-39.46	73.09	4.12
1320	-226.81	24.41	987.79	-94.64	35.64	143.04
1321	-35.4	-24.17	946.29	-29.05	99.09	309.05
1322	-175.05	288.09	893.07	95.86	143.22	339.94
1323	-101.32	852.54	506.84	305.66	140.59	288.02
1324	-143.55	648.93	599.37	307.07	160.16	145.78
1325	-407.96	412.35	465.33	316.28	217.29	52.61
1326	-423.58	-23.44	663.82	67.29	121.09	-61.74
1327	-534.67	240.72	730.71	38.48	67.35	-31.52
1328	-330.32	119.87	654.54	4.64	48.77	-17.27
1329	-666.75	513.18	539.06	-46.94	37.6	18.55
1330	-227.29	467.77	678.96	-114.87	-97.35	45.2
1331	-181.64	326.17	923.58	-149.93	-28.96	24.29
1332	-314.7	236.82	957.03	-57.34	12.24	59.48
1333	-85.45	459.23	850.34	-3.48	3.36	38.76
1334	-278.56	628.66	696.78	-55.6	111.82	-22.95
1335	-380.86	262.21	846.19	-49.04	71.2	-26.79
1336	-339.36	328.61	737.06	-56.4	40.68	-32.35
1337	-387.94	498.29	745.61	-65.19	30.91	-40.86
1338	-361.57	117.68	849.37	-86.4	7.63	-35.13
1339	-462.16	560.06	718.99	-52.76	13.98	-4.97
1340	-215.09	520.75	658.45	-59.63	-8	97.66
1341	-228.52	510.74	710.45	-58.23	24.84	108.31
1342	-267.82	568.36	758.54	-60.24	11.72	118.77
1343	-128.91	329.59	932.62	-68.7	-12.18	131.65
1344	-249.27	473.39	785.64	17.55	25.67	172.33
1345	-76.66	499.02	939.45	72.02	24.11	193.6
1346	-201.9	453.61	790.28	222.26	47.45	161.1
1347	-403.08	180.91	588.87	266.88	43.61	209.99
1348	160.89	575.68	581.3	309.23	7.23	256.32
1349	-165.53	823.49	417.48	237.92	116.33	64.94
1350	-494.38	574.95	656.01	110.81	72.08	36.25
1351	-303.22	812.99	626.71	92.29	48.65	65.12
1352	-317.38	819.09	605.47	95.28	30.46	64.67
1353	-386.72	542.48	757.81	108.37	-0.34	78.86
1354	-152.83	477.54	592.29	165.8	-33.97	107.42
1355	-207.52	472.9	406.01	178.8	5.07	124.82
1356	-186.04	467.77	431.88	153.35	-9.4	155.43
1357	-64.21	296.63	549.07	69.12	-23.35	76.11
1358	-155.52	388.67	416.99	16.72	41.56	84.26
1359	-193.12	913.82	448.73	-111.39	-4.03	-3.78
1360	-268.55	735.35	812.5	-162.45	-39.22	-99.33
1361	-303.71	455.08	821.04	-185.61	-33.02	-91.31
1362	-319.82	314.94	887.7	-199.31	5.1	-32.14
1363	-368.16	359.13	877.69	-182.86	27.37	15.59
1364	-366.94	453.86	767.33	-179.17	-24.87	58.11
1365	1.71	552.25	770.51	-121.46	1.13	144.29
1366	-132.81	330.81	838.62	-94.7	53.62	211.52
1367	-106.45	455.57	710.69	-54.75	40.07	265.96
1368	30.76	255.62	790.77	-62.32	13.92	253.66
1369	-110.6	518.31	606.69	42.94	42.27	151.98
1370	-148.93	503.91	752.44	-13.43	-15.5	12.85
1371	-150.88	743.41	548.34	-18.34	26.92	-73
1372	-236.08	640.63	537.11	-128.33	-2.5	-62.96
1373	-222.66	207.76	784.67	-172.52	-28.38	-20.26
1374	-163.82	302.49	764.65	-144.68	-9.55	24.9
1375	-66.41	394.04	696.53	-113.19	-26.76	40.5
1376	-120.12	394.53	733.89	-109.77	-25.94	25.33
1377	-144.29	438.96	856.69	-135.22	-2.04	85.88
1378	-175.78	274.41	992.92	-82.95	-17.43	109.74
1379	41.26	413.82	891.11	0.64	-39.58	76.14
1380	33.69	526.86	652.34	70.31	-0.34	-38.57
1381	-106.2	526.61	648.19	44.89	13.52	-68.39
1382	-312.01	594.48	572.75	4.27	-10.62	-92.53
1383	-236.82	483.89	652.34	-19.99	-29.45	-106.2
1384	8.79	452.88	947.27	-102.72	-36.13	-169.25
1385	-91.8	370.61	1107.42	-126.89	5.74	-275.3
1386	-154.54	373.54	872.07	-121.25	25.15	-196.84
1387	-220.46	129.88	872.56	-125.58	35.68	-36.44
1388	-142.33	71.53	912.11	-81.54	45.99	54.66
1389	-252.93	124.27	873.29	-51.73	47.09	37.75
1390	-314.94	3.66	809.57	12.08	-25.36	36.22
1391	3.91	227.78	656.01	74.52	-34.88	71.69
1392	-113.04	232.42	467.77	12.45	-23.74	41.2
1393	-287.6	183.59	573.73	-11.99	-36.8	21.24
1394	-255.37	101.07	949.95	-7.81	-121.89	-12.05
1395	-138.18	485.6	661.62	57.8	-90.91	-93.66
1396	12.45	277.59	745.85	-5.16	-48.52	-95.73
1397	74.22	421.39	816.65	-28.41	37.41	-115.51
1398	-184.33	344.73	1047.61	-40.95	45.01	-119.81
1399	-210.21	511.23	839.84	-13.49	35.77	-94.91
1400	-246.09	248.29	1062.74	-41.08	12.54	-81.24
1401	-253.42	283.2	1005.37	-17.58	-24.05	-20.94
1402	-142.33	260.74	982.18	4.88	-34.3	-27.07
1403	-349.85	175.29	1003.42	-8.09	-15.63	-5.83
1404	-207.28	167.48	797.36	17.43	-53.99	-43.37
1405	-159.91	174.07	659.18	2.69	-27.47	-52.09
1406	-77.64	223.88	780.27	15.29	-36.8	-112.76
1407	-64.7	237.79	718.75	52.49	30.7	-94.85
1408	-251.95	382.08	700.68	75.2	57.43	-57.68
1409	-358.4	313.48	673.58	56.21	19.38	-36.62
1410	-189.7	525.39	694.58	23.1	-68.45	-45.99
1411	33.45	523.19	875.49	-45.84	-54.87	-63.57
1412	-128.91	394.29	886.47	-51.21	-43.67	-87.71
1413	-21	225.1	766.11	-67.17	-28.05	-83.25
1414	-65.67	57.37	778.56	-71.93	7.26	-57.4
1415	-75.68	136.72	785.4	-29.63	30.94	-53.96
1416	-181.88	314.7	716.31	26.76	50.29	-33.29
1417	16.11	190.67	700.68	48.16	38.33	7.42
1418	-112.79	382.32	633.3	110.81	64.51	-19.71
1419	-244.63	719.97	732.67	82.24	43.91	-27.34
1420	-127.44	641.85	812.26	12.79	15.56	-47.18
1421	-224.12	534.67	831.05	-26.06	41.23	-65.8
1422	-174.07	15.63	1076.9	-56.12	54.84	-66.65
1423	-244.63	238.53	941.65	-27.77	75.26	-90.36
1424	-250.98	174.56	829.1	-5.74	68.7	-83.59
1425	-332.28	241.94	791.99	34.06	24.66	-24.51
1426	-160.4	415.04	611.82	27.31	-11.08	-17.67
1427	-162.6	56.15	1015.14	75.04	34.21	-41.47
1428	-525.63	570.31	738.28	192.29	60.33	-27.31
1429	-181.4	544.68	804.69	137.63	5.16	3.54
1430	-287.35	662.35	558.35	28.2	34.94	50.54
1431	-302.98	583.01	637.21	-27.65	28.14	96.77
1432	-163.82	178.22	950.2	-18.52	-5.89	170.56
1433	-339.11	753.42	367.92	66.74	31.95	211.33
1434	62.74	317.63	870.36	-131.16	-55.48	205.72
1435	-5.86	330.57	830.32	-122.74	84.35	149.17
1436	-310.3	341.55	969.73	-123.78	117.71	146.76
1437	-209.47	540.28	841.31	55.54	125.03	177.43
1438	-160.64	632.81	705.32	73.3	88.87	88.93
1439	-432.13	579.1	649.66	-15.53	132.72	139.74
1440	-359.38	544.43	612.06	-57.83	80.47	206.85
1441	-193.85	259.77	732.67	-61.04	132.2	212.1
1442	-374.27	99.37	1115.97	-39.79	124.85	206.45
1443	-121.58	449.22	801.76	41.29	44.83	233.12
1444	129.64	652.59	453.13	88.56	49.99	208.71
1445	-73.24	435.06	588.87	-17.97	66.19	33.72
1446	-367.68	373.78	627.69	-93.9	112.58	-89.51
1447	-607.91	83.5	804.44	-78.16	110.14	-77.45
1448	-308.84	497.07	717.53	35.1	62.47	-39.95
1449	-339.11	475.59	909.67	35.68	97.47	18.22
1450	-422.85	419.68	834.47	-52.76	107.51	73.55
1451	-500.98	288.82	811.04	-104.06	77.82	89.84
1452	-359.62	-79.1	830.32	-72.85	52.12	100.16
1453	-248.54	256.35	650.39	-6.23	37.38	131.5
1454	-426.27	255.62	558.84	2.81	5.55	140.69
1455	-170.17	508.06	786.87	-13.37	-66.44	180.18
1456	-151.37	410.4	814.45	21.03	-59.54	156.16
1457	-122.8	242.43	799.8	79.99	-32.75	150.94
1458	-280.03	615.72	687.74	168	9.64	95.15
1459	-289.06	479.74	820.07	139.04	11.26	15.11
1460	-493.9	832.76	608.15	101.41	10.01	-58.47
1461	-322.75	742.92	576.42	-13.52	-24.69	-52.4
1462	-354	382.57	890.63	-38.73	-25.91	-42.24
1463	-417.72	410.4	879.88	-74.52	-53.96	-1.92
1464	-251.95	231.45	886.96	-44.92	-73.15	2.62
1465	-316.89	288.09	822.75	-15.29	-39.86	-25.12
1466	-278.81	380.37	758.79	8.61	-68.88	-52.43
1467	-301.76	112.3	601.32	46.66	-43.98	-44.28
1468	-404.79	272.71	586.67	81.54	-54.75	-0.15
1469	-286.62	433.11	740.48	10.07	-71.59	86.7
1470	-374.02	475.34	858.4	-42.42	-98.72	80.32
1471	-151.86	362.3	854	-29.63	-121.8	79.32
1472	251.22	440.19	767.58	-33.91	-73.58	44.07
1473	-89.11	482.91	554.44	-47.21	7.45	-43.09
1474	-223.88	493.41	718.51	-50.42	-12.39	-58.35
1475	-185.79	570.07	805.42	-58.44	-6.84	-42.82
1476	-251.22	268.07	1054.44	-3.91	-30.21	-4.85
1477	-40.53	513.92	649.9	28.02	-36.99	-27.71
1478	-41.02	414.79	676.03	-35.74	0.46	-50.26
1479	30.27	632.57	723.63	-76.42	64.58	-47.39
1480	-134.28	537.84	814.94	-116.85	79.9	-30.4
1481	-260.99	252.93	873.54	-95.31	34.7	-24.35
1482	-224.85	256.1	863.77	-61.25	41.41	28.05
1483	-319.34	665.77	730.22	-1.19	39.22	48.07
1484	-228.03	324.46	738.04	-20.84	-5.04	-20.69
1485	-178.22	51.76	836.91	74.83	6.07	10.41
1486	-37.84	558.11	648.68	143.43	19.13	-0.49
1487	-269.53	673.1	802.25	106.54	69.92	-62.99
1488	-444.82	620.85	689.45	42.33	48.65	-75.53
1489	-370.85	596.92	614.99	-106.14	-29.3	-11.99
1490	-254.88	-104.74	662.11	-130.86	-77.88	-14.34
1491	-2.69	253.17	558.35	-79.99	-66.65	42.94
1492	-217.77	657.47	716.06	-37.38	9.49	53.59
1493	-89.84	377.44	1040.77	-50.42	9.77	104.89
1494	-107.67	243.65	1081.05	1.71	74.1	108.43
1495	-450.2	104	909.91	19.9	52.92	79.35
1496	-294.43	662.84	620.36	156.25	-63.17	101.47
1497	-105.71	786.13	598.63	97.17	-75.65	112.92
1498	-254.39	881.35	561.04	5.89	-69.37	44.62
1499	-111.08	712.89	721.92	-112.12	-46.78	10.86
1500	-22.71	240.72	1071.29	-119.78	-1.8	19.68
1501	-186.28	-17.09	906.01	-37.84	-4.24	117.34
1502	107.42	224.37	894.53	68.76	22.25	258.12
1503	-64.7	727.78	594.73	203.67	125.98	322.48
1504	101.81	727.78	781.98	289.79	171.14	298.77
1505	-14.16	500.73	618.9	294.71	209.5	259.64
1506	62.74	445.31	469.48	254.88	237.85	223.24
1507	-174.8	545.65	475.34	125.49	250.49	130.62
1508	-161.62	749.27	594.73	66.38	215.36	41.69
1509	-307.13	854.98	522.71	4.49	203.98	15.59
1510	-324.22	624.51	707.52	-10.56	137.51	57.74
1511	-280.03	378.66	767.82	41.66	101.2	122.77
1512	-199.71	478.52	741.94	108.86	123.11	153.87
1513	-320.8	519.53	484.86	217.65	114.5	209.29
1514	-115.48	836.91	473.63	208.86	87.22	192.2
1515	-230.96	622.07	719.48	183.87	122.41	129.52
1516	-322.02	344.97	496.34	151.89	100.13	38.91
1517	-310.06	732.67	273.44	85.48	40.62	-42.18
1518	-356.2	706.3	455.08	33.45	27.25	-66.41
1519	-412.6	459.72	646	-45.53	-16.33	-63.2
1520	-415.53	820.31	448.97	-43.61	12.39	4.09
1521	-264.16	729	722.41	-175.72	-25.73	47.97
1522	-216.55	432.13	837.4	-133.64	0.21	69.4
1523	-137.21	632.32	519.04	-107.03	15.59	77.06
1524	-138.67	573.24	561.52	-108.09	21.91	71.08
1525	-144.53	605.47	669.19	-111.15	33.17	82.86
1526	-208.25	553.47	732.91	-51.21	26.79	75.56
1527	-147.95	699.71	638.43	21.36	20.97	57.01
1528	-238.28	750	627.2	32.81	23.32	19.17
1529	-236.57	949.95	514.89	10.5	15.63	18.89
1530	-139.65	641.6	692.87	-65.86	-15.23	27.71
1531	-280.76	234.62	802.73	-94.3	14.47	80.57
1532	-280.52	286.87	650.63	-94.36	-6.96	131.16
1533	-112.55	300.29	570.07	-96.28	-1.19	138.92
1534	-280.27	258.06	558.84	-52.64	-4.94	172.33
1535	110.35	633.3	527.34	40.65	5.71	318.97
1536	201.9	851.32	701.17	75.78	38.12	291.78
1537	127.2	779.3	854.98	164.7	41.96	107.79
1538	19.53	819.82	628.66	125.24	54.66	17.43
1539	-364.99	779.79	486.82	11.96	38.24	-97.56
1540	-245.85	667.97	553.96	-107.51	-43.55	-76.97
1541	-59.08	268.31	860.35	-181.15	-55.3	7.26
1542	-13.92	160.4	939.21	-150.05	-30.46	41.81
1543	-20.26	422.61	666.75	-125.55	-59.54	2.41
1544	-13.43	267.09	830.32	-124.91	-30.3	19.44
1545	321.53	698.49	653.56	35.22	42.02	99.61
1546	-111.33	497.31	726.07	51.36	96.37	156.89
1547	-210.21	596.68	608.15	90.55	22.55	160.19
1548	195.07	898.19	589.11	47.76	44.86	125.4
1549	62.01	842.53	635.25	-20.29	166.78	55.48
1550	-127.69	633.3	612.06	-70.89	156.71	28.75
1551	-218.51	281.98	805.18	-48.28	140.9	96.47
1552	-318.6	209.23	816.16	54.35	109.31	196.32
1553	-33.45	638.18	664.79	124.21	75.84	219.82
1554	-146.48	418.7	684.81	170.65	85.05	219.67
1555	-31.01	611.33	472.41	206.97	11.11	124.48
1556	-123.29	336.91	665.04	135.1	38.48	81.15
1557	-218.51	254.15	560.3	127.26	45.2	90.39
1558	45.65	899.41	392.58	-21.06	52.64	-51.15
1559	-465.33	508.79	600.1	-100.01	45.04	-80.51
1560	-246.09	651.61	517.09	-167.42	-37.02	-56.95
1561	-199.46	245.85	867.19	-211	3.85	-15.23
1562	-281.98	223.88	865.97	-166.23	-28.35	31.34
1563	-37.84	509.52	891.36	-51.82	-33.02	51.64
1564	92.29	506.84	948.49	7.42	-50.38	74.25
1565	384.77	564.94	878.42	83.53	-52.12	129.36
1566	369.14	887.94	411.38	247.1	13.82	112.27
1567	322.27	795.41	343.51	189.97	98.75	43.09
1568	-17.58	666.99	318.6	131.74	99.03	-30.27
1569	-164.55	681.4	436.04	29.75	46.17	-81.82
1570	-218.51	707.28	603.27	-28.26	40.71	-104.8
1571	-226.07	573.97	612.55	-71.47	57.46	-56.61
1572	-216.31	304.93	873.29	-69.4	75.81	-40.13
1573	-438.72	264.16	849.12	-57.74	69.18	-15.96
1574	-183.84	531.74	735.6	-12.51	-6.5	30.3
1575	-97.17	687.5	878.42	67.6	52.31	51.67
1576	-199.95	565.92	562.99	115.51	32.81	135.71
1577	-63.72	449.71	628.66	153.99	30.46	172.97
1578	121.34	610.35	424.32	201.93	35.19	144.2
1579	76.9	894.04	363.04	148.19	44.56	12.36
1580	-318.85	549.32	409.18	-16.11	33.94	-118.44
1581	-64.7	570.8	568.36	-58.96	-17.88	-121.43
1582	-142.58	566.65	690.67	-85.08	28.23	-131.96
1583	-361.08	557.86	625.24	-103.36	21.27	-53.44
1584	-236.33	665.53	608.15	-110.41	-15.2	-22.98
1585	-215.33	544.92	738.53	-173.46	-41.96	-13.12
1586	-180.18	522.95	830.57	-170.68	-55.94	-12.18
1587	-179.44	452.88	797.36	-151.67	-89.57	-14.04
1588	-103.76	405.27	776.61	-104.31	-87.04	13.03
1589	-32.71	326.42	760.99	54.05	-44.71	50.9
1590	30.52	751.22	485.6	103.3	-33.78	45.23
1591	82.52	758.3	475.59	46.91	-36.99	15.53
1592	-87.16	778.08	427.73	-65.46	23.5	-11.29
1593	-192.14	430.18	689.94	-104.64	-4.88	10.22
1594	-12.7	245.61	773.19	-76.2	3.33	23.32
1595	-208.5	665.28	628.17	-65.03	18.59	-25.79
1596	-145.02	459.47	894.04	-164.52	-23.8	18.4
1597	46.14	295.9	971.19	-119.81	-19.26	106.35
1598	114.01	92.77	1012.94	-8.15	24.35	124.39
1599	-6.84	518.8	724.61	73.09	43.64	99.37
1600	-160.4	619.38	530.76	72.27	-17.03	6.96
1601	-50.29	776.12	578.61	-33.51	-35.58	-52.55
1602	-189.45	797.61	449.22	-143.43	-52.25	-76.54
1603	-55.66	242.19	598.63	-164.4	-57.53	-93.32
1604	47.36	212.4	836.91	-149.29	7.72	-133.24
1605	-254.64	441.65	885.5	-106.96	53.99	-160.98
1606	-369.87	399.41	871.83	-90.55	-12.18	-147.8
1607	-13.92	286.62	935.3	-76.02	-50.63	-82.58
1608	42.24	264.65	890.14	-14.13	42.66	-41.99
1609	-300.54	391.6	716.06	21.27	35.83	-70.34
1610	-40.04	365.97	771.24	40.92	-27.4	-90.79
1611	-78.37	591.8	638.67	27.86	15.35	-69.58
1612	-229.49	523.44	627.44	-11.57	-14.34	-79.32
1613	-156.98	194.58	817.87	-4.49	-24.63	-77.12
1614	-270.51	391.85	764.65	5.16	-7.2	-82.92
1615	-274.41	402.59	727.05	-10.41	-44.49	-90.39
1616	86.67	349.85	733.4	-16.33	-59.3	-31.31
1617	125.24	314.94	762.21	18.83	4.33	33.14
1618	-124.76	507.81	673.83	33.42	-4.7	41.96
1619	-12.94	733.4	669.92	39.03	-30.49	-11.38
1620	-102.54	467.53	827.15	-37.78	1.28	-16.57
1621	-202.15	465.58	751.95	-42.54	-11.17	11.78
1622	-145.75	313.23	802.73	-30.55	-18.1	52.73
1623	100.34	360.35	840.82	-21.24	-20.14	108.25
1624	-50.78	376.71	814.45	-54.26	11.96	93.57
1625	-126.46	241.21	793.21	-69.55	15.72	100.92
1626	-131.59	51.51	832.28	47.15	4.73	109.71
1627	-73.49	258.79	616.21	126.77	16.39	134.7
1628	-123.05	661.13	605.96	137.02	-4.12	95
1629	13.18	571.78	753.42	47.21	-45.41	39.55
1630	13.92	607.18	696.53	-5.1	-3.72	17.43
1631	-54.93	559.57	696.04	-30.98	6.53	4.82
1632	12.21	515.87	867.43	-70.83	27.37	-0.89
1633	-173.83	482.91	855.47	-125.06	33.69	23.44
1634	-195.31	319.09	889.65	-118.38	-24.23	62.74
1635	12.94	220.95	846.44	-64.3	-20.9	78.98
1636	63.72	161.87	831.54	-41.26	0.79	90
1637	-20.51	194.34	731.45	23.68	29.88	113.28
1638	-18.8	505.13	635.01	92.77	7.57	49.71
1639	-120.36	542.72	692.14	23.47	-4.15	-39.67
1640	-250.49	457.03	723.39	6.2	-13	-49.16
1641	-107.91	513.43	715.09	-24.35	-30.7	-52.46
1642	-73.97	422.61	840.33	-51.54	-6.38	-74.07
1643	-156.49	373.05	886.47	-115.69	-1.4	-74.16
1644	-195.8	394.04	851.81	-148.19	-19.01	-64.03
1645	-30.03	439.94	731.2	-183.75	-48.22	-19.56
1646	94.97	376.22	774.9	-233.52	-33.54	6.9
1647	49.56	205.57	930.91	-275.85	10.16	20.05
1648	3.91	94.73	955.81	-247.01	35.77	47.61
1649	43.95	156.01	946.29	-223.54	32.04	33.66
1650	-17.58	4.88	967.77	-145.29	48.19	13.46
1651	30.52	295.9	732.67	-76.35	52.61	-15.69
1652	-26.86	249.02	829.83	-132.78	88.44	-45.96
1653	-256.59	217.53	816.41	-172.55	68.42	-60.91
1654	-190.19	-151.37	945.07	-243.93	14.13	-57.22
1655	-133.3	31.25	832.52	-300.63	35.64	-20.02
1656	-113.04	-27.34	885.5	-350.74	42.42	-3.75
1657	-164.79	-210.45	957.28	-322.2	38.33	-12.88
1658	-229	-364.75	846.19	-285.31	25.54	27.77
1659	30.52	-480.96	927.73	-131.96	8.33	90.12
1660	-86.18	-252.44	780.76	32.2	27.68	-7.97
1661	-150.88	-297.12	731.45	105.41	20.78	-41.63
1662	-95.95	-94.24	615.23	134	25.09	-74.34
1663	-17.09	-28.81	774.66	108.55	44.34	-103.76
1664	-91.55	92.29	661.87	73.94	89.97	-156.13
1665	-354.25	-176.51	803.96	-36.53	90.7	-185.73
1666	-227.05	9.52	833.98	-141.3	22.52	-211.64
1667	-86.67	-151.12	1001.95	-193.02	60.46	-217.04
1668	-191.89	-260.5	1016.36	-160.49	84.11	-236.57
1669	-418.95	-213.38	914.55	-171.75	89.42	-241.58
1670	-376.22	-500.73	949.46	-172.42	47.3	-169.31
1671	-161.62	-333.01	866.21	-76.72	19.9	-46.48
1672	-126.71	-430.42	908.2	35.68	-0.24	-27.5
1673	-143.8	-311.04	802	121.22	-2.47	-18.07
1674	-138.67	-335.45	806.88	145.42	-3.08	-15.29
1675	-75.93	-204.1	710.45	159.67	-6.96	-6.99
1676	-146.97	-319.34	783.45	150.33	-12.24	-17.91
1677	-87.16	-252.69	787.11	140.08	-12.48	-58.75
1678	-117.43	-166.75	722.17	127.11	21.97	-85.14
1679	-153.32	-5.13	662.35	85.57	36.19	-94.85
1680	-179.69	-30.76	842.53	27.77	52.15	-99.09
1681	-303.22	-109.62	899.9	19.1	47.7	-70.37
1682	-248.78	-14.89	902.83	48.34	0.4	-18.52
1683	-170.41	-59.81	953.86	48.16	-21.45	-6.44
1684	-82.03	-113.77	1037.84	50.84	-9.61	14.25
1685	-136.23	-44.19	924.32	54.47	16.02	14.07
1686	-269.04	53.22	810.06	24.78	5	3.88
1687	-194.58	-6.59	885.99	-19.35	-11.26	22.49
1688	-47.85	-57.13	1018.55	-112.21	12.82	43.33
1689	-303.71	-18.07	923.34	-168.67	31.25	16.69
1690	-233.89	3.91	942.38	-248.32	-28.23	12.39
1691	-190.19	-130.13	955.57	-279.82	-24.38	14.86
1692	-149.17	-483.64	968.99	-242.68	-18.22	15.2
1693	-245.36	-370.12	828.86	-114.59	3.11	39.09
1694	-144.78	-312.74	814.94	-24.9	-25.67	45.99
1695	-144.53	-295.9	821.53	4.43	-16.2	23.8
1696	-202.39	-407.71	844.48	58.62	-11.35	-3.42
1697	-212.65	-237.3	681.64	77.85	-12.7	0.15
1698	-120.12	-354	747.8	70.74	-3.78	7.35
1699	-170.41	-254.39	741.94	45.65	14.62	-3.94
1700	-219.73	-176.51	735.11	9.25	-5.71	-22.13
1701	-182.37	-248.05	826.66	8.21	-17	-28.87
1702	-123.29	-227.29	916.26	18.16	-8.33	-10.83
1703	-157.71	-210.45	928.96	17.33	4.49	-10.5
1704	-169.19	-186.04	856.69	10.25	11.9	-2.32
1705	-147.71	-112.79	830.81	-1.95	24.72	2.78
1706	-147.22	-205.08	892.09	-6.35	30.88	5.4
1707	-200.68	-256.1	888.67	10.99	44.59	-9.83
1708	-311.04	-243.65	864.99	30.49	35.83	-12.63
1709	-255.86	-190.92	821.29	27.34	4.97	-4.94
1710	-194.34	-238.77	887.21	24.87	-5.71	3.33
1711	-170.17	-215.82	856.93	20.78	-4.67	-5
1712	-163.09	-159.91	849.85	15.44	1.22	-17.09
1713	-186.77	-236.82	916.5	10.13	5.92	-4.79
1714	-237.55	-159.18	821.29	14.16	-4.76	6.71
1715	-179.44	-173.1	844.48	-0.21	-30.21	5.77
1716	-105.22	-203.86	854.49	4.18	-12.48	-0.76
1717	-148.44	-194.34	854.74	2.29	18.68	7.14
1718	-265.38	-259.03	874.27	2.69	11.05	11.26
1719	-223.88	-245.85	815.67	0.52	-23.83	15.11
1720	-189.94	-203.61	841.31	7.93	-22.89	11.14
1721	-191.89	-188.72	847.17	19.04	-11.26	3.08
1722	-166.02	-210.21	860.84	33.48	-4.76	-5.31
1723	-180.42	-189.7	837.16	51.12	9.4	-15.87
1724	-150.39	-139.65	850.83	36.25	19.59	-13.79
1725	-180.42	-177.98	865.48	22.16	25.15	-19.71
1726	-178.71	-175.54	869.87	20.42	22.89	-19.71
1727	-208.74	-115.23	859.86	13.92	22.03	-18.1
1728	-225.83	-153.32	890.38	4.39	13.09	-9.43
1729	-197.51	-125.98	882.57	-8.51	-0.85	-0.06
1730	-179.44	-153.81	915.53	-24.81	0.76	3.05
1731	-215.82	-117.92	853.52	-30.7	1.92	0.06
1732	-234.62	-175.54	864.5	-43.4	-0.49	1.56
1733	-255.62	-153.08	856.69	-48.71	-8.7	12.15
1734	-241.7	-82.52	795.41	-95.89	-21.03	29.39
1735	-244.87	-201.66	881.84	-120.73	-34.09	45.65
1736	-93.51	-330.08	900.39	-84.96	-45.2	50.9
1737	-144.53	-335.21	872.8	-6.77	-13.34	22.43
1738	-205.81	-292.24	866.21	59.75	-6.84	-11.96
1739	-239.99	29.79	806.64	87.04	-21.79	-45.5
1740	-320.56	618.41	951.66	68.48	-23.47	-121.25
1741	-67.14	669.92	844.73	42.91	1.19	-184.27
1742	-261.72	375.24	1109.86	-59.02	143.4	-343.48
1743	-623.29	472.9	941.65	-153.08	118.16	-513.76
1744	190.67	-149.9	905.03	-302.49	124.18	-642.3
1745	-392.82	-1121.09	819.82	-323.36	122.44	-667.02
1746	116.7	-882.32	648.93	-213.9	-9.34	-610.11
1747	31.74	-914.79	676.03	-266.36	85.11	-534.82
1748	38.82	-739.5	690.67	-305.45	43.95	-394.78
1749	178.71	-772.71	377.69	-294.22	74.37	-265.99
1750	17.58	-767.82	287.11	-101.47	88.81	-129.21
1751	6.35	-560.79	547.85	136.26	41.05	-27.8
1752	201.9	-693.85	902.59	180.39	38.42	-30.24
1753	85.45	-771	875.73	288.82	70.28	-70.86
1754	-19.29	-850.59	638.18	431.06	74.52	-160.31
1755	54.93	-711.67	644.53	486.48	113.89	-179.66
1756	-124.27	-372.8	653.08	490.02	137.39	-152.71
1757	-70.07	-133.06	778.81	483.49	148.68	-153.41
1758	-424.32	-147.95	803.22	432.4	155.73	-145.05
1759	-361.57	45.41	828.37	377.62	109.56	-131.84
1760	-455.81	191.41	760.25	315.77	87.77	-105.5
1761	-398.44	360.11	875.73	253.97	43.3	-13.52
1762	-249.02	305.42	990.97	198.67	7.69	-29.02
1763	-252.69	318.12	742.92	189.21	49.96	-92.5
1764	-386.23	-178.22	896.48	207.21	59.6	-122.62
1765	-458.01	207.76	771.24	235.81	24.23	-81.57
1766	-511.96	630.62	755.62	185.79	-6.47	-92.32
1767	-216.06	584.72	885.5	113.77	-31.28	-186.25
1768	-165.04	501.46	863.53	63.42	40.68	-235.78
1769	-271.48	202.39	747.07	80.54	83.04	-231.66
1770	-316.16	329.35	790.04	140.01	-0.27	-166.32
1771	-353.52	586.67	783.45	118.87	-9.7	-13.37
1772	-528.81	607.67	818.12	48.07	-60.82	3.36
1773	-400.63	365.97	970.21	-48.55	-49.99	-20.32
1774	-239.99	251.95	1024.66	-73.88	-41.29	-66.71
1775	-222.66	-108.89	939.7	-40.53	-31.98	-51.27
1776	59.33	297.85	777.59	-14.98	-37.54	-14.25
1777	-320.07	215.33	760.25	-40.65	34.85	-76.17
1778	-479.25	36.38	813.72	12.15	-9.55	-159.94
1779	-250.98	58.84	763.92	42.94	-1.16	-126.19
1780	-352.78	67.38	754.39	137.21	88.59	-98.45
1781	-504.88	103.76	644.04	209.41	8.12	-144.81
1782	-178.47	618.65	521.48	261.96	15.44	-78.16
1783	-298.83	742.92	316.89	133.21	89.78	31.92
1784	-136.72	742.92	477.54	-3.81	166.08	77.48
1785	-478.03	452.39	739.75	-72.24	171.51	94.45
1786	-503.42	235.35	1021.73	-81.85	83.65	143.55
1787	-751.71	545.17	468.75	3.63	20.45	177.12
1788	-33.69	617.68	580.08	-19.9	-63.11	260.28
1789	-251.71	408.45	638.67	-89.87	-1.8	191.93
1790	-545.17	461.18	830.32	-123.54	-51.18	233.98
1791	142.33	25.63	1119.87	-98.94	-67.38	299.1
1792	6.59	551.51	728.03	34.94	-22.92	227.94
1793	31.98	497.8	830.57	34.7	13.73	129.94
1794	-111.82	607.18	674.07	-50.81	81.45	40.68
1795	-378.42	129.39	1011.96	-40.62	88.87	40.1
1796	-342.77	320.56	698.97	74.07	29.69	106.23
1797	-205.32	424.8	725.34	19.68	11.47	122.53
1798	-283.69	233.64	795.9	33.81	-11.44	99.27
1799	-117.68	229	898.44	74.68	0.03	117.28
1800	-270.75	464.11	674.56	83.86	8.3	114.87
1801	-93.51	325.44	792.97	88.32	-12.15	121.73
1802	-136.96	349.85	784.42	82.34	13.18	60.24
1803	-266.11	462.4	738.28	116.64	32.9	-7.05
1804	-441.89	598.14	658.2	24.26	-23.19	23.59
1805	-293.7	499.76	471.19	5.31	-47.97	24.96
1806	-166.75	262.7	791.02	-98.24	-27.68	64.73
1807	-83.25	201.17	928.22	-87.22	38.42	108.12
1808	7.08	271.24	833.01	-52.95	108.86	116.18
1809	-152.34	334.23	856.69	1.19	126.5	118.84
1810	50.05	295.17	1007.08	99.91	164.28	207.95
1811	-128.42	811.28	646.97	216.89	271.45	235.84
1812	-375	916.5	285.89	254.82	270.26	242.16
1813	-368.9	435.55	419.43	145.45	181.76	201.69
1814	-338.13	499.76	461.67	61.43	109.28	122.47
1815	-231.2	1091.55	375	-15.38	101.81	59.3
1816	-425.78	709.96	463.87	-44.28	88.96	38.7
1817	-217.77	584.96	512.21	-76.48	11.54	12.15
1818	-251.95	457.28	844.48	-188.23	26.55	-24.38
1819	-252.93	235.6	774.66	-149.78	25.97	-0.55
1820	-105.96	326.9	704.83	-103.61	11.75	-32.68
1821	-270.75	356.93	708.98	-116.24	25.3	-50.81
1822	-394.78	244.87	787.84	-122.38	0.27	-43.85
1823	-265.38	323	753.42	-75.96	-9.03	7.42
1824	-226.56	268.8	822.75	-14.92	13.49	29.69
1825	-260.5	513.92	866.94	62.93	65.73	23.71
1826	-423.83	760.74	868.9	66.44	83.56	35.19
1827	-656.25	875.98	366.7	-10.96	45.2	31.71
1828	-321.29	289.06	722.17	-70.37	-50.87	46.75
1829	-195.31	494.87	742.68	-96.92	-23.71	46.57
1830	-340.09	437.26	726.81	-94.67	-15.75	34.12
1831	-347.17	482.18	588.38	-53.22	-50.66	31.52
1832	-161.13	533.94	770.51	-82.28	-52.46	61
1833	-115.48	418.46	927.49	-82.82	-28.11	36.04
1834	-214.84	379.88	928.96	-59.48	-4.7	17.97
1835	-222.9	237.06	835.94	-41.41	5.55	19.1
1836	-157.23	264.65	793.46	9.92	26.06	14.74
1837	-212.4	283.45	763.43	63.66	51.76	10.01
1838	-321.04	356.93	700.44	70.8	66.71	-14.89
1839	-398.44	418.21	637.21	63.02	43.79	-23.47
1840	-343.51	369.63	677	60.7	32.65	-13.43
1841	-357.18	448.49	772.71	11.99	19.04	-5.34
1842	-336.43	569.82	737.55	-42.21	-2.04	-9.52
1843	-319.82	414.79	771.97	-65.52	-18.07	-0.15
1844	-266.11	251.95	664.79	-22.67	-16.33	0.95
1845	-231.69	388.92	548.58	18.89	-9.92	-19.84
1846	-314.94	341.06	572.51	-4.67	4.79	-9.34
1847	-325.93	376.71	677	19.81	-4.3	38.6
1848	-162.84	543.46	837.89	14.22	-0.82	38.57
1849	-300.78	486.82	903.32	18.62	5.89	-10.65
1850	-281.49	595.46	693.6	0.79	-3.51	10.56
1851	-212.65	446.78	751.71	-14.16	-7.78	-6.9
1852	-249.02	440.67	812.99	-8.54	4.82	-16.82
1853	-345.95	433.35	799.56	-63.17	5.07	-15.32
1854	-346.68	305.66	741.94	-58.38	-15.84	2.78
1855	-271.48	423.34	666.5	-34.39	-29.39	-7.32
1856	-276.86	412.6	692.63	-39.18	-11.57	-15.23
1857	-204.59	297.61	746.83	-22.64	10.41	-16.82
1858	-312.26	494.38	698.49	27.92	28.84	-26.06
1859	-306.4	489.75	754.39	-3.51	5.95	4.18
1860	-223.63	456.79	806.88	-5	0.73	34.06
1861	-195.8	577.64	733.64	-5.89	13.12	12.6
1862	-325.93	535.16	778.81	-32.41	18.8	-29.24
1863	-385.74	546.88	783.45	-43.82	3.63	-19.17
1864	-358.15	591.8	708.98	-43.95	-37.51	-24.93
1865	-302.73	459.96	718.51	-49.29	-33.72	-30.52
1866	-313.72	467.04	828.37	-43	-38.09	-32.32
1867	-312.99	470.21	866.7	5.95	-46.11	-46.51
1868	-228.27	399.17	813.48	99.82	-42.14	-51.67
1869	-202.39	453.13	736.82	181.49	-22.22	-71.29
1870	-303.71	493.41	642.33	198.36	-29.27	-85.82
1871	-332.03	407.71	752.2	214.23	-51.91	-61.58
1872	-130.13	501.46	560.3	289.79	-84.59	-44.56
1873	-91.06	166.75	778.56	214.08	-68.7	-72.05
1874	-197.51	77.88	559.33	164.95	-26.15	-115.42
1875	-347.66	311.04	406.98	-1.74	-14.8	-73.33
1876	-327.88	326.9	752.69	-60.85	-19.87	-42.76
1877	-312.26	265.63	790.04	-28.99	-10.38	-33.69
1878	-488.04	594.24	773.19	12.48	2.62	12.6
1879	-246.09	795.17	748.05	6.38	-44.37	60.15
1880	-234.86	756.35	727.54	-20.32	-39.03	7.48
1881	-202.64	349.37	921.88	5.19	-38.6	-7.02
1882	-131.84	621.09	691.41	76.84	-28.63	-23.9
1883	-147.95	615.97	746.34	75.59	0.89	-60.73
1884	-272.22	590.33	671.63	83.28	14.4	-53.16
1885	-285.16	338.13	833.5	109.22	12.7	-21.73
1886	-246.34	392.33	507.81	235.81	29.6	46.23
1887	-191.65	725.83	301.03	219.33	48.49	96.89
1888	-202.64	633.54	553.96	108.34	41.63	48.92
1889	-309.08	835.45	491.46	100.95	54.5	9.58
1890	-359.13	919.19	431.4	34.73	42.21	15.47
1891	-303.47	837.16	428.47	-46.36	14.01	-0.67
1892	-342.29	596.68	664.79	-64.09	-5.31	-8.12
1893	-239.99	633.3	733.15	-73.12	-12.12	7.39
1894	-254.64	722.17	734.38	19.41	31.1	63.35
1895	-279.79	1030.03	359.38	61.46	20.39	99.95
1896	-207.28	950.93	327.64	60.24	-7.45	138.79
1897	-80.81	575.93	265.38	80.29	44.46	97.23
1898	-146	527.83	347.41	115.48	83.77	134.16
1899	-235.11	610.84	298.83	108.58	124.24	229.16
1900	-162.84	481.45	483.4	68.91	103.73	278.9
1901	41.02	418.21	369.38	-82.03	118.26	217.96
1902	-277.1	757.08	491.7	-151.67	135.31	57.37
1903	-398.19	665.53	667.48	-95.06	52.52	-65.12
1904	-291.75	848.63	624.51	-48.68	43.46	-69.92
1905	-237.06	1032.47	535.4	-42.21	26.82	-83.34
1906	-192.87	904.05	478.27	-22.37	-11.11	-154.33
1907	-321.29	520.02	592.77	-13.64	36.68	-106.93
1908	-392.09	349.37	391.11	-18.46	104.52	55.11
1909	-187.99	245.85	633.79	35.46	74.28	157.47
1910	-34.67	535.64	597.9	11.35	118.47	134.7
1911	-255.62	149.41	1073.97	-1.56	144.17	99.67
1912	-619.87	398.19	703.37	88.84	145.17	71.56
1913	-567.38	813.48	508.79	57.4	57.01	57.01
1914	-175.78	1104	782.96	-71.99	38.64	22.06
1915	-208.01	1238.77	616.46	-104.83	105.5	27.22
1916	-350.1	483.64	699.95	-170.26	39.09	24.29
1917	-479.49	344.48	628.42	-141.66	-6.01	36.04
1918	-183.59	427.98	772.46	-123.96	-52.09	101.41
1919	-69.34	226.32	724.12	-55.57	-36.29	104.52
1920	-29.3	754.88	494.87	34.67	50.84	157.32
1921	14.16	900.63	552.25	133.03	95.92	223.27
1922	63.96	1231.45	414.31	177	122.16	233.43
1923	-183.11	858.15	573.24	68.7	212.34	297.21
1924	-225.34	201.66	689.45	62.65	256.2	355.13
1925	-189.45	373.78	481.45	147	251.95	343.99
1926	-182.37	997.07	262.45	108.89	167.42	161.16
1927	-218.51	1075.2	367.19	-35.25	116.46	54.47
1928	-396.48	816.65	418.21	-86.55	52.09	25.15
1929	-126.22	661.62	675.29	-108.83	9	24.87
1930	-297.36	589.36	663.57	-121.34	44.49	11.47
1931	-224.85	615.72	543.95	-60.79	-8.76	-6.32
1932	-118.65	695.8	551.76	-62.41	1.1	4.88
1933	2.93	624.51	617.68	-74.55	11.41	18.71
1934	-31.98	687.99	659.67	-45.41	34.61	79.8
1935	90.82	655.27	667.48	-11.57	89.26	172.24
1936	134.77	461.18	739.26	109.65	119.66	206.39
1937	37.35	634.28	413.09	212.01	118.87	182.92
1938	-424.56	828.13	153.32	168.73	67.47	138.52
1939	-22.95	547.36	584.96	101.29	31.49	160.34
1940	67.14	1025.63	354.49	121.37	43	29.21
1941	-134.03	1018.8	348.14	31.62	-19.04	-107.33
1942	-244.63	1069.82	181.64	-81.33	-87.13	-127.87
1943	-104.25	700.93	725.1	-119.66	-54.93	-128.57
1944	-253.91	666.26	645.51	-151.73	-9.58	-88.47
1945	-12.94	506.1	535.64	-115.78	-14.07	29.85
1946	-118.41	434.81	660.89	-96.1	73.91	127.35
1947	-327.88	241.46	431.15	-0.92	41.38	164.15
1948	-189.21	221.44	445.31	116.24	-0.7	178.25
1949	479.98	917.97	542.97	158.84	27.19	129.94
1950	264.16	791.5	731.69	170.62	108.64	22
1951	-272.22	744.38	506.84	167.76	190.37	-31.01
1952	-369.87	1212.89	239.26	69.95	129.67	-87.37
1953	-412.6	632.57	627.69	-101.1	53.1	-38.82
1954	-419.68	463.87	702.39	-188.45	38.67	-17.15
1955	-560.79	447.51	641.36	-196.56	32.56	53.8
1956	42.72	678.22	505.62	-107.18	5.31	97.47
1957	-34.18	704.35	464.36	42.54	75.23	81.33
1958	53.22	134.77	640.38	162.6	40.56	170.65
1959	-51.76	450.2	377.44	182.5	106.6	8.54
1960	-295.9	790.04	379.39	154.08	69.24	3.6
1961	85.94	1206.79	372.31	9.49	34.67	-88.96
1962	-894.29	964.11	463.62	-143.71	37.02	-136.93
1963	-116.21	261.96	677.98	-239.93	-114.81	-79.1
1964	-239.99	15.38	866.21	-220.86	23.83	3.63
1965	60.55	461.43	639.89	-237.88	7.29	95.49
1966	-245.12	955.81	563.48	-209.5	45.56	-20.69
1967	-82.03	832.03	797.12	-172.15	17.7	45.72
1968	-302.49	398.44	896.73	-5.58	43.18	3.94
1969	-302.73	726.56	484.62	97.72	62.35	33.26
1970	-435.79	471.19	558.84	-31.46	29.42	-54.35
1971	-246.83	714.6	326.9	-80.78	-63.48	-65.4
1972	-475.34	113.77	783.94	-175.66	36.74	-23.1
1973	-505.37	172.12	687.01	-152.86	-12.57	67.2
1974	-91.55	305.91	750.98	-84.87	-20.6	74.8
1975	-101.56	641.36	736.57	-95.7	-15.44	71.11
1976	-132.32	538.57	977.29	-88.1	-6.96	40.41
1977	-294.43	837.65	905.76	46.48	-14.07	34.36
1978	-171.14	713.13	679.69	80.6	-40.77	21.55
1979	2.44	536.38	489.5	37.81	-8.73	49.44
1980	-191.16	683.35	576.66	-49.13	16.63	67.72
1981	7.32	547.36	667.72	-61.22	-11.35	119.6
1982	137.94	724.85	653.08	-102.11	54.44	78.98
1983	-201.66	394.78	863.04	34.03	72.63	128.2
1984	-126.71	662.6	614.5	49.68	62.62	197.6
1985	143.31	1059.33	433.84	64.45	103.67	288.21
1986	-72.02	120.36	1099.12	-35.95	209.35	240.08
1987	-423.1	518.55	467.77	99.33	149.57	133.45
1988	-248.78	660.4	471.19	8.51	57.13	39.09
1989	-126.71	585.69	431.15	-29.72	62.84	-13.28
1990	-316.16	554.44	433.84	-132.54	60.91	-30.27
1991	-98.39	95.95	937.5	-232.15	45.23	15.66
1992	-222.66	280.27	830.81	-225.98	58.72	54.26
1993	-137.7	330.32	814.7	-231.69	25.82	85.57
1994	-81.54	207.28	931.4	-231.08	61.8	93.23
1995	-98.14	421.88	804.44	-96.34	31.22	39.12
1996	-275.39	326.17	872.56	-89.81	59.36	25.12
1997	-150.63	489.75	886.96	-3.48	34.61	45.9
1998	-239.99	572.75	759.77	39.03	43.43	9.98
1999	-363.04	381.59	614.26	8.7	-7.57	-0.64
[truncated: 5,033 more rows]
