# Supplementary material for: Complexes of vertebrate TMC1/2 and CIB2/3 proteins form hair-cell mechanotransduction cation channels
Source: eLife. 2025 Jan 8;12:RP89719. doi: 10.7554/eLife.89719 (PMC11709434; doi:10.7554/eLife.89719)
Supplement: Figure 3—source data 1. [file elife-89719-fig3-data1.zip › Figure 3H/wt/18-4-R1.txt]

4	-65.43	-105.90	-34.36	9
-441.16	798.83	-34.42	-65.55	-111.02	-31.65	10
-333.50	766.60	13.18	-31.28	-129.21	-110.26	8
-140.38	823.00	262.45	0.24	-84.96	-90.58	8
-196.04	763.18	101.32	-27.37	-26.61	-6.74	11
-440.92	683.35	212.65	41.93	-36.13	74.40	8
-341.55	1336.43	165.77	115.23	-56.82	56.27	8
-270.75	1263.43	233.64	4.55	-67.41	-34.09	10
184.57	830.32	34.18	0.12	2.99	-48.77	8
-70.31	355.47	-45.90	31.34	16.24	-33.57	9
-302.73	585.45	163.09	81.36	24.81	124.88	10
-167.72	925.78	155.27	166.41	44.01	38.30	8
-153.56	903.32	210.94	213.56	112.82	-51.48	10
-233.40	604.25	91.80	260.04	110.17	-8.00	8
-291.02	907.96	-117.68	432.13	65.52	179.63	9
-199.22	655.27	-244.87	472.84	63.96	120.36	10
-152.59	806.40	-582.28	471.07	52.25	36.25	8
-237.06	963.38	-384.03	368.59	98.36	3.60	10
-300.05	1019.04	-327.88	428.38	118.38	66.89	8
-93.26	1260.99	-397.95	441.16	132.23	50.99	11
-267.82	1243.16	-435.06	402.40	178.34	6.07	8
-341.55	940.92	-394.78	288.33	122.38	24.75	10
-157.71	1041.50	-368.90	329.01	88.93	16.78	8
-238.04	1043.46	-675.05	383.76	134.83	-7.26	11
-267.33	929.20	-771.00	403.20	144.65	-31.68	8
-306.64	687.26	-831.05	409.15	143.01	-13.58	10
-321.78	769.04	-861.08	359.19	92.74	-15.84	8
-204.83	885.99	-980.96	236.85	32.99	27.71	10
-4.64	876.95	-992.43	70.53	28.69	83.07	9
89.36	1005.13	-504.64	67.02	20.75	85.17	8
-45.65	928.22	-757.32	217.07	70.43	99.88	10
-101.81	882.32	-741.46	244.69	76.45	148.44	8
-43.95	912.60	-682.62	263.37	56.49	110.17	8
-21.24	1040.04	-753.17	188.39	51.09	84.59	11
-142.82	743.41	-820.07	52.00	42.02	91.37	8
-55.42	653.08	-745.85	16.97	39.03	38.15	10
58.11	518.07	-722.17	28.75	63.57	-10.16	8
174.56	622.56	-703.61	176.51	146.15	-51.67	8
-175.05	666.99	-829.35	222.17	225.49	-37.81	11
-237.06	821.78	-983.40	222.08	155.64	-28.08	8
-180.66	746.34	-1046.39	167.91	59.36	-47.12	10
72.51	566.41	-1094.97	170.72	47.09	-29.21	8
9.77	358.40	-1135.01	213.90	72.05	40.95	11
176.51	567.63	-1046.14	268.74	67.69	73.43	8
381.59	472.41	-932.86	230.83	130.95	4.52	8
49.07	494.38	-970.95	172.64	201.51	1.22	10
36.87	485.84	-942.63	89.72	177.86	40.80	8
176.03	636.23	-868.16	53.62	171.94	62.07	11
156.49	616.21	-671.88	-72.54	170.04	56.85	8
84.72	574.46	-510.99	-186.13	183.78	55.57	8
18.55	722.41	-441.65	-315.80	155.33	30.40	10
87.40	640.87	-387.94	-412.48	146.70	0.49	8
389.16	897.71	-552.73	-454.28	175.66	-27.10	11
569.82	812.50	-374.27	-548.68	287.51	-178.34	8
313.48	1013.92	-198.73	-511.81	449.25	-392.94	10
-29.05	1812.99	-635.01	-567.35	447.54	-582.12	8
425.29	2455.08	-839.36	-874.36	387.21	-744.54	11
295.41	1953.37	-802.73	-1000.00	489.84	-907.41	10
-135.50	1520.51	-757.57	-767.94	291.50	-886.38	8
-289.79	1325.44	-1322.51	-601.81	-15.53	-678.62	10
-194.09	1190.43	-1171.14	-847.35	-261.63	-303.07	10
655.76	172.61	-218.26	-712.68	-177.64	-197.17	9
-871.83	89.11	-17.09	-620.39	-215.03	-218.69	10
-166.50	14.16	66.65	-520.42	-461.55	-104.77	8
332.76	-117.68	-33.45	-422.18	-320.53	77.67	10
69.34	439.45	600.59	-353.36	-81.15	-53.10	9
-218.99	452.15	642.82	-101.78	-86.06	-89.36	10
-358.64	682.37	521.24	-14.71	-53.28	-126.71	8
-521.97	915.04	718.75	9.52	-55.91	-115.69	10
-442.38	1186.52	1007.32	113.16	-87.10	-133.67	8
-810.55	973.63	544.68	-87.01	-10.59	-116.42	11
-587.89	383.30	804.69	-193.30	-37.26	-108.70	8
-518.55	632.57	614.75	-172.70	7.26	-78.12	10
-541.02	550.05	729.25	-187.62	-27.92	-0.40	8
-165.77	1099.85	728.52	-213.01	-40.41	46.02	8
-196.04	445.56	759.28	-299.93	26.15	77.18	11
-6.59	402.59	878.91	-231.54	54.81	122.47	8
55.91	357.67	946.53	-24.78	59.27	74.25	10
46.63	300.54	923.10	121.00	124.60	-16.85	8
-302.49	456.30	482.91	35.06	151.55	-26.25	8
-488.53	180.42	669.92	-26.79	116.27	-8.45	11
-574.22	446.04	644.04	-8.33	35.89	-14.92	8
-502.69	519.04	576.42	-100.71	-39.76	66.44	10
-612.79	454.35	731.45	-194.89	-129.12	93.23	8
-327.64	302.73	1237.79	-38.45	-135.62	36.93	9
3.42	809.81	724.61	247.86	-117.31	32.50	10
-356.45	716.80	181.15	95.55	1.62	-12.94	8
-141.11	561.52	415.04	-53.53	-24.05	-8.94	10
-42.48	713.87	393.55	-150.91	-3.05	-29.36	8
-58.35	606.45	450.20	-204.28	10.07	-35.19	9
-119.14	492.19	789.79	-240.36	127.96	-6.84	10
-550.29	-91.80	944.34	-315.58	151.98	67.26	8
-353.03	32.96	1330.08	-108.95	133.94	81.21	10
-602.54	269.78	702.64	52.46	165.19	21.58	8
-450.44	283.94	739.75	136.75	109.53	-8.27	9
-211.67	60.06	856.20	150.70	88.65	-39.92	10
-145.26	396.73	716.80	133.91	87.74	-28.29	8
-539.06	41.50	375.00	100.16	76.20	35.40	10
-1164.79	747.31	-525.39	-103.91	12.82	85.94	9
-1126.95	645.51	-514.16	-286.07	-247.34	-4.24	8
-1133.54	197.27	-511.72	-339.14	-311.16	55.11	10
14.16	-12.70	684.08	-291.72	-407.35	61.43	10
780.03	1638.92	3129.64	-381.65	-288.06	190.28	8
-64.21	114.99	1967.04	-192.69	-117.92	61.49	11
414.79	464.84	904.79	154.30	1.10	53.10	8
151.61	103.76	814.21	85.30	108.55	35.83	8
-265.87	-57.86	800.54	151.31	71.84	-21.30	10
-370.61	109.86	461.18	199.80	38.73	-31.65	8
-38.57	382.81	974.37	112.43	26.79	-24.17	11
-223.63	431.15	797.85	25.21	136.81	-22.22	8
-663.09	199.46	667.72	-64.09	80.99	-40.83	8
-458.74	214.11	739.01	-122.01	-9.70	-38.36	10
-281.74	45.65	765.87	-166.81	-6.23	-33.87	8
-326.66	20.26	621.83	-214.36	-13.76	12.70	11
-111.33	-69.09	991.70	-273.13	-20.36	25.30	8
-238.28	251.46	1174.32	-34.55	-6.84	-22.92	8
-383.06	389.40	1097.90	95.55	-0.79	28.35	10
-236.08	394.04	971.68	157.35	-23.16	18.98	9
-324.22	-49.80	657.47	133.48	-15.75	-8.94	8
-250.98	-129.15	936.77	42.72	-70.25	62.99	10
7.57	-2.44	829.10	4.36	-60.03	79.65	8
382.32	-29.30	606.93	-31.52	0.31	37.45	8
-397.22	119.14	445.80	-45.99	170.32	-13.89	9
-746.58	434.08	812.74	-54.50	108.06	-10.62	10
-402.10	216.06	1135.25	22.13	-47.36	-83.89	8
-257.81	324.46	993.41	51.61	7.84	-50.99	10
-428.71	176.51	1006.84	61.40	36.41	-57.95	8
-437.50	239.01	940.43	120.24	15.99	-74.37	9
-348.14	261.72	690.19	131.50	-11.78	-87.13	10
-435.55	225.83	729.00	32.20	-33.91	-35.34	8
-324.95	258.06	708.98	11.87	-35.31	0.49	10
-141.11	302.25	599.61	5.10	-19.17	-35.43	8
-109.62	302.98	488.04	-3.78	19.71	-96.44	9
113.53	396.24	508.06	1.43	86.33	-89.29	10
-129.15	456.79	620.85	43.64	157.47	-84.11	8
-707.76	654.30	822.75	89.75	114.93	-64.97	8
-500.98	904.30	955.81	124.94	-4.15	-1.43	11
-260.25	716.55	896.24	26.89	-2.72	1.71	8
-327.64	145.75	1052.98	-104.03	37.14	18.22	8
-317.14	-8.79	947.27	-101.84	67.81	61.04	10
-402.10	-8.54	633.79	-97.17	72.39	61.43	8
-536.62	92.53	671.88	-127.81	51.36	49.38	9
-370.12	54.20	921.63	-65.64	-21.21	93.78	10
-167.24	257.32	752.44	74.01	-36.16	53.16	8
-393.80	424.56	639.65	164.00	11.38	54.23	8
-450.93	424.56	703.86	157.75	-17.24	80.75	10
-469.73	495.85	866.46	54.26	-41.69	69.46	9
-308.59	185.79	723.88	-48.74	-42.72	62.53	8
-246.83	182.13	730.47	-155.85	-36.68	63.66	10
-240.72	212.16	692.38	-227.08	-48.25	118.44	8
-12.70	101.56	1143.07	-161.59	-30.67	100.62	10
-279.30	349.85	709.72	-16.11	42.57	66.04	9
-315.67	251.46	747.07	-26.21	1.80	42.57	10
-296.88	475.59	608.15	8.42	-18.25	68.82	8
-343.75	490.97	649.66	-4.55	-26.31	35.00	8
-333.98	250.24	731.20	-12.18	-28.66	23.86	11
-258.54	305.91	994.87	-99.70	12.94	14.71	8
-377.93	220.70	1133.06	-146.97	14.50	9.64	8
-351.81	165.28	909.42	-69.49	-0.64	4.46	10
-346.92	215.82	812.99	-38.70	-3.51	-2.81	8
-430.66	121.83	685.55	-25.30	-34.42	-6.10	9
-283.94	114.01	725.34	4.70	-88.53	4.52	8
-152.59	18.80	722.41	75.87	-84.81	1.98	10
-185.55	284.67	679.44	135.71	-76.35	4.73	8
-121.83	467.77	714.84	145.66	-47.21	33.75	8
99.12	749.27	833.50	88.38	9.95	32.78	11
124.51	914.79	394.53	15.01	111.15	-10.53	8
-130.62	525.63	646.48	-186.37	173.46	-30.18	8
-235.35	240.72	740.97	-199.13	171.39	-11.78	10
-458.74	131.84	877.20	-223.33	140.99	-10.38	8
-541.75	1.95	896.48	-175.96	25.30	59.69	11
-428.71	170.17	854.49	-113.28	-38.12	101.56	8
-364.99	110.35	1011.23	-60.52	-77.88	67.02	10
-220.70	110.60	1065.92	10.16	-68.82	51.97	8
-34.67	275.15	998.54	61.80	-33.23	24.51	8
-174.56	211.67	767.09	131.53	26.28	-40.37	11
-298.58	303.71	663.57	28.56	68.27	47.09	8
-335.69	158.20	737.06	-64.70	52.03	193.48	10
-293.70	128.66	737.55	-113.37	13.31	279.69	8
-196.29	96.44	809.57	-124.51	-1.25	277.47	9
-325.20	94.73	894.04	-136.87	49.19	298.22	10
-169.43	156.98	860.35	-75.71	40.92	420.10	8
-6.10	13.43	980.22	-107.82	97.20	521.45	10
-52.98	-8.30	1042.48	-48.83	175.17	557.59	8
-9.77	239.26	789.79	3.30	194.09	495.73	9
-470.95	168.70	698.73	-29.94	219.76	324.22	10
-497.07	259.77	796.88	-23.13	157.01	178.13	8
-477.78	309.81	813.96	-23.25	134.37	151.98	10
-596.44	144.04	805.42	-19.07	85.69	170.65	8
-451.17	139.65	831.30	-13.37	28.56	232.15	11
-275.88	21.48	876.95	-2.69	44.04	250.21	8
-419.19	13.43	848.14	13.12	55.15	250.06	8
-474.61	155.76	627.20	18.92	10.19	217.38	10
-535.64	-39.06	798.34	-22.83	-35.10	215.30	8
-411.87	2.44	810.55	29.57	-75.62	217.19	9
-172.36	80.57	842.77	54.90	-56.55	212.92	10
-228.03	61.77	847.90	93.26	-2.78	207.55	8
-184.57	494.38	831.30	212.89	-1.89	119.69	8
-148.68	603.27	761.72	248.20	24.57	49.71	11
-285.16	623.78	541.99	162.81	40.95	29.17	8
-263.18	620.61	689.21	125.55	55.42	68.94	10
-241.46	432.62	852.05	52.06	87.62	169.01	8
-368.90	562.26	753.42	-1.80	107.06	170.93	8
-428.71	316.41	915.04	-5.25	84.75	150.60	11
-371.58	201.17	782.47	47.15	94.67	202.06	8
-366.21	271.48	684.81	64.94	104.34	222.53	10
-211.43	565.92	603.52	76.63	45.56	128.42	8
-718.02	196.04	669.92	20.72	60.15	9.74	8
-569.09	295.65	635.25	49.87	-33.66	-20.63	11
-468.99	446.78	621.34	19.04	-71.08	-60.36	8
-363.28	612.06	635.01	-25.73	-80.41	-88.84	10
-401.86	145.75	840.58	-133.54	-46.02	-121.00	8
-465.58	28.32	788.33	-176.91	-7.57	-92.50	8
-352.05	181.64	782.47	-174.99	-32.23	-86.98	11
-342.53	99.61	901.86	-144.78	-51.97	-93.20	8
-206.05	217.04	913.82	-123.41	-34.15	-100.46	10
-283.69	143.07	976.56	-117.03	10.80	-115.23	8
-293.46	74.46	931.64	-46.54	60.70	-42.33	11
-360.35	496.83	781.49	56.79	63.57	-18.89	8
-325.68	510.50	575.20	67.63	-7.51	-63.96	8
-248.54	470.46	586.43	14.37	-27.50	-74.55	10
-375.73	216.06	809.57	-86.64	-41.93	-95.18	8
-385.74	219.97	836.91	-118.74	-38.97	6.56	9
-313.96	435.06	899.90	-118.71	-56.49	76.60	10
-287.11	440.67	928.96	-81.15	-70.83	15.78	8
-104.74	401.12	990.72	-24.90	-38.15	25.48	10
85.21	293.95	925.78	3.30	-2.04	31.04	8
-136.47	375.49	694.34	39.03	78.52	-28.02	9
-444.58	113.53	704.10	53.96	53.31	-90.85	8
-397.46	185.79	779.05	59.23	35.16	-40.47	10
-452.39	584.23	796.63	86.88	46.14	-30.61	8
-571.04	383.06	295.41	116.49	35.55	-7.08	8
-519.04	177.25	687.50	-123.29	-11.72	74.86	11
-279.30	215.82	893.31	-200.62	-12.45	135.65	8
-233.89	287.60	904.54	-218.93	31.68	129.82	10
-330.81	96.68	975.59	-225.40	39.31	96.41	8
-429.44	34.18	804.44	-182.92	38.64	55.82	11
-406.25	-31.98	805.66	-124.94	37.11	78.70	8
-529.05	135.99	750.24	-17.06	6.77	56.64	8
-497.56	97.17	802.49	36.13	-61.83	49.84	10
-217.77	190.92	874.27	43.37	-57.04	57.04	8
-317.14	293.70	728.03	34.85	-23.62	43.55	9
-272.46	-199.22	763.67	-50.35	-13.37	44.92	10
-355.22	-45.90	717.53	-74.52	43.88	-6.93	8
-486.82	115.23	667.48	-48.25	39.40	-17.27	8
-362.06	265.14	717.77	-15.56	24.54	-18.65	10
-324.71	342.04	733.15	-7.72	56.70	-27.07	9
-510.74	311.52	802.98	-25.63	75.23	-22.13	8
-576.90	310.06	857.67	-26.95	20.87	-24.17	10
-580.08	115.48	955.57	-31.98	-15.23	-36.44	8
-395.26	101.56	1059.57	-50.38	-48.80	-51.97	8
-385.01	89.60	1033.45	-43.79	0.61	-11.93	11
-487.55	174.07	876.71	29.72	-6.23	-61.22	8
-408.20	75.93	852.05	20.11	-20.81	-60.36	10
-391.60	-14.40	863.28	30.12	-20.57	-56.24	8
-359.62	-190.67	851.07	53.77	-28.59	-71.99	8
-450.20	30.27	796.88	156.01	-22.77	-87.07	11
-507.08	108.89	709.72	256.53	-23.25	-83.71	8
-421.14	61.77	718.02	268.98	-51.45	-66.10	8
-166.26	107.67	767.58	255.25	-29.94	-48.16	10
-201.66	337.16	733.15	144.53	20.29	-20.11	9
-281.25	363.53	860.11	58.11	14.83	-24.75	10
-285.89	245.12	938.72	29.79	-15.63	-47.09	8
-309.08	255.86	911.13	79.41	-13.49	-79.35	8
-379.64	189.45	850.34	102.94	4.43	-91.64	10
-432.62	254.15	726.32	135.62	12.42	-83.47	9
-364.26	188.48	749.27	133.94	-16.39	-97.26	10
-433.84	142.58	690.19	128.11	-21.30	-126.13	8
-572.75	391.85	553.71	119.26	-29.42	-141.75	8
-578.61	440.92	558.35	52.92	-67.20	-89.36	10
-340.82	419.43	710.21	31.28	-90.06	-103.15	9
-265.87	339.84	788.57	1.13	-53.62	-102.60	10
-294.43	317.14	840.09	-74.40	-28.20	-62.13	8
-329.83	186.04	909.42	-118.93	-6.13	-56.76	10
-349.12	73.97	1082.28	14.86	-7.05	-90.58	9
-336.91	84.23	787.35	93.90	-14.16	-99.85	8
-261.47	50.29	752.69	224.88	-5.31	-65.89	10
-204.83	472.90	714.60	296.91	3.14	-35.83	8
-551.76	889.89	788.57	214.45	60.76	25.76	8
-555.91	718.26	815.92	83.65	7.63	18.22	11
-350.83	393.31	701.42	60.33	-11.96	-3.91	8
-297.12	500.00	579.59	37.69	-5.16	-8.30	8
-362.06	516.60	710.45	-11.51	-0.52	-32.01	8
-437.99	568.12	712.40	-0.18	11.66	-50.84	10
-522.22	648.44	697.27	10.35	9.95	-38.02	9
-425.78	546.39	844.24	-10.71	-2.50	8.03	8
-425.54	502.44	843.51	22.37	36.96	59.45	10
-448.00	468.02	855.47	69.85	39.31	72.78	8
-389.40	292.48	761.72	86.91	34.79	73.94	8
-368.16	308.11	627.93	193.18	0.52	39.98	11
-344.97	429.69	407.96	272.46	-19.53	-27.07	8
-363.53	401.37	559.81	181.12	-28.23	-51.88	8
-405.27	342.04	648.19	222.32	-37.60	-99.18	10
-445.80	388.67	487.06	209.01	-62.56	-119.81	8
-355.71	431.88	579.59	209.99	-49.29	-102.39	11
-481.69	791.50	472.90	135.31	-9.31	-34.39	8
-492.92	792.24	531.98	92.38	-15.66	-23.38	10
-492.68	772.22	560.79	68.36	-48.65	-26.25	8
-470.70	821.29	529.05	-18.37	-91.00	-32.47	9
-300.78	691.89	550.05	-65.19	-100.34	-50.75	10
-369.87	559.81	750.73	-77.85	-69.40	-65.77	8
-363.04	504.88	611.08	-26.37	-38.73	-31.07	10
-346.68	513.43	593.02	10.96	-42.42	-15.23	8
-323.00	546.63	565.43	62.77	-46.94	-68.36	9
-404.79	496.83	632.81	88.10	-44.62	-94.24	10
-477.78	761.47	473.63	128.20	-22.13	-74.25	8
-406.01	651.86	558.59	37.20	-29.42	-35.40	10
-334.23	411.62	570.31	-2.78	-29.08	-44.13	8
-321.53	446.78	461.18	-13.46	3.72	-4.94	9
-354.49	669.43	327.15	-32.65	2.59	-0.18	10
-375.73	597.66	662.35	-106.66	-3.48	-23.77	8
-441.65	635.01	693.85	-71.75	-6.87	-66.04	8
-467.77	735.84	592.29	-100.86	4.82	-64.70	10
-558.35	440.67	723.88	-74.31	-19.65	-68.91	9
-541.75	471.19	570.56	-66.62	-24.75	-53.28	8
-583.50	623.05	516.85	-104.77	-43.73	-59.45	10
-470.70	496.34	543.21	-129.52	-60.42	-91.00	8
-403.08	529.30	494.14	-151.55	-39.64	-105.83	11
-358.89	316.16	557.86	-222.44	-61.25	-99.95	8
-328.61	360.60	875.73	-134.92	-43.76	-86.03	10
-475.59	705.32	680.66	-47.49	3.05	-11.41	8
-378.42	658.20	673.83	-54.02	4.61	0.95	8
-426.27	475.83	716.55	-83.83	32.20	0.67	11
-465.58	407.71	712.65	-60.46	4.43	-32.53	8
-422.85	417.72	669.19	-50.20	-2.75	-46.97	8
-491.46	358.40	772.46	-62.04	-5.28	-74.89	8
-533.69	307.86	718.26	0.70	-5.43	-94.60	10
-522.95	361.57	665.04	20.39	-33.72	-120.27	9
-468.02	301.51	693.85	44.89	-27.74	-123.69	8
-470.95	364.01	674.32	40.41	-35.83	-87.86	10
-430.91	263.43	767.09	55.57	-45.90	-79.32	8
-483.15	640.38	641.60	79.04	-10.96	-28.99	10
-479.74	583.50	707.52	14.04	3.54	-0.70	9
-403.56	496.83	676.51	8.94	15.96	13.67	8
-488.77	536.13	625.98	-13.85	40.77	18.98	10
-520.75	381.84	708.50	-44.28	31.34	24.32	8
-523.68	386.47	731.20	-31.52	27.19	24.84	8
-551.27	408.20	726.81	-15.87	7.48	20.60	11
-537.35	492.92	630.86	-21.67	-0.76	22.95	8
-473.14	397.95	727.29	-55.39	-2.29	29.91	8
-492.92	459.47	748.05	-28.35	3.39	25.85	10
-448.49	555.91	743.90	8.58	5.46	-11.29	9
-248.29	691.16	608.40	7.23	16.63	-62.04	8
-887.70	728.03	678.71	-31.52	62.47	-261.47	8
-771.97	491.94	82.52	-51.51	-55.24	-299.77	10
-258.06	9.03	793.95	-318.60	-140.59	-215.64	8
-149.66	90.33	709.72	-311.13	-43.43	-182.98	11
-595.46	-229.98	847.41	-312.74	-49.13	-180.45	8
-757.57	-20.26	949.71	-153.44	-62.81	-41.47	10
-395.26	317.14	884.03	-53.65	-49.44	40.95	8
-314.21	136.96	496.58	-125.49	-41.20	0.18	8
-347.66	-0.24	661.38	-217.32	-38.30	9.31	11
-311.04	152.34	532.96	-228.64	-58.35	-11.60	8
-406.74	-24.17	681.64	-353.82	-0.18	-0.73	8
-314.21	103.52	915.28	-363.65	-6.74	-47.24	10
-396.48	-482.42	1177.25	-234.44	41.56	-73.76	8
-405.76	-291.75	735.35	-97.50	119.29	40.47	11
-254.64	-261.96	575.68	-131.77	138.09	42.91	8
-822.02	-184.33	777.83	-138.79	155.12	14.28	10
-798.58	-160.16	894.04	-64.36	54.99	-20.84	8
-677.73	-25.15	906.01	-96.65	52.00	13.46	9
-741.46	-128.17	844.73	-116.24	44.25	35.95	8
-548.34	-97.41	796.63	-96.19	25.51	84.72	8
-477.29	-65.19	772.46	-103.39	35.37	109.16	10
-496.58	-62.26	815.67	-134.83	31.68	138.82	8
-435.30	-60.30	729.98	-177.67	30.94	121.55	9
-500.24	-221.44	723.88	-246.12	12.02	44.37	10
-480.71	-323.97	720.95	-279.85	19.96	-32.68	8
-546.39	-512.94	645.02	-272.43	2.84	-70.04	10
-705.57	-519.29	695.56	-234.38	-3.97	-99.03	8
-861.57	-581.54	770.02	-169.56	-21.91	-86.52	9
-642.09	-370.85	705.32	-111.88	-31.22	-48.95	10
-637.70	-370.61	666.26	-131.90	-28.14	-42.91	8
-581.05	-291.75	567.87	-143.80	-5.34	-46.48	10
-542.24	-437.26	613.28	-174.65	-1.01	-69.67	9
-647.71	-706.79	704.83	-174.62	-23.56	-93.54	10
-534.91	-506.35	604.00	-143.04	-39.49	-115.69	8
-531.49	-706.54	689.70	-173.03	-30.58	-146.58	10
-488.28	-524.90	594.24	-128.27	-49.93	-111.57	8
-488.04	-589.36	638.43	-139.59	-34.52	-81.24	11
-511.23	-699.22	655.27	-141.30	-39.70	-73.97	8
-471.44	-723.63	618.65	-112.92	-74.95	-55.73	10
-434.33	-554.44	599.61	-142.09	-72.60	-78.22	8
-538.33	-846.68	563.72	-156.68	-36.07	-89.69	10
-397.95	-769.78	506.59	-150.33	-47.73	-49.74	9
-461.18	-890.14	608.64	-144.07	-31.98	32.26	10
-318.36	-693.36	387.21	-122.65	-48.31	41.72	8
-297.61	-862.79	473.63	-110.11	-59.36	-58.01	10
-511.23	-625.98	569.09	-66.99	-36.77	-65.77	9
-546.39	-753.91	663.09	-74.10	-41.66	-83.65	8
-351.07	-577.39	521.00	-86.18	-50.63	-24.08	10
-445.56	-609.13	597.66	-132.78	-29.85	1.01	8
-408.45	-776.37	535.16	-146.42	-44.43	-26.58	10
-343.02	-1012.45	535.40	-163.79	-46.60	-48.92	9
-393.55	-1076.17	480.22	-162.41	-27.89	-40.04	10
-451.66	-1103.52	494.14	-160.03	-57.25	-53.71	8
-244.63	-1132.57	386.47	-131.35	-90.88	-33.78	10
-219.24	-1207.28	359.62	-47.55	-89.36	5.74	8
-269.04	-796.88	301.27	-7.08	-91.03	57.89	11
-595.21	-780.52	242.68	-7.35	-115.75	25.30	8
-334.23	-805.42	268.80	-29.08	-205.99	127.08	8
-128.66	-781.74	412.11	-75.32	-209.35	191.10	10
-156.49	-798.10	248.54	-81.18	-143.01	183.32	9
-161.62	-950.20	325.20	-110.63	-87.74	157.78	10
-218.51	-1072.51	396.24	-101.93	-44.40	134.86	8
-498.54	-978.27	450.20	-42.21	-25.39	51.88	10
-554.44	-877.93	565.92	-17.61	-80.72	47.67	8
-422.85	-541.02	503.17	-15.50	-114.81	57.10	11
-147.22	-963.62	591.06	-81.12	-82.73	59.63	8
-214.11	-1099.37	571.53	-48.13	-21.06	59.14	10
-387.45	-994.14	430.91	-30.61	-20.39	43.73	8
-482.91	-1351.56	562.26	-4.21	-18.52	3.42	8
-431.64	-1108.64	312.99	97.96	-37.96	16.05	11
-287.35	-1098.63	347.66	116.36	-64.61	21.61	8
-208.98	-993.65	287.35	145.05	-60.79	31.49	10
-147.71	-875.49	380.37	157.90	-2.08	10.83	8
-431.15	-553.96	313.23	171.84	11.60	0.15	8
-336.43	-568.60	386.96	115.91	0.24	21.03	11
-250.00	-405.03	320.56	57.01	10.07	42.45	8
-338.13	-538.09	386.72	-44.83	22.09	28.14	10
-384.28	-920.17	506.10	-50.72	29.75	42.48	8
-491.21	-773.44	363.53	-26.95	42.21	23.59	9
-534.42	-732.42	471.92	-37.90	42.33	6.90	10
-425.54	-887.70	530.03	-15.69	4.46	-23.59	8
-416.99	-928.22	524.90	34.67	2.35	-34.18	8
-476.32	-882.08	390.38	62.87	-15.23	-27.04	10
-283.94	-850.10	369.63	74.10	-31.43	-11.75	9
-284.67	-730.96	396.00	81.27	24.51	-32.90	8
-326.42	-798.83	397.71	26.12	57.25	-66.22	10
-281.74	-772.46	372.80	-34.12	88.01	-63.54	8
-601.81	-734.62	419.92	-38.02	82.40	-53.22	8
-478.27	-696.04	467.77	-82.09	7.69	-44.07	11
-526.37	-811.04	457.76	-96.41	-0.61	-13.67	8
-275.39	-891.36	579.59	-63.72	-33.26	4.73	10
-222.17	-781.74	501.71	-30.67	-24.38	-33.97	8
-262.70	-946.53	474.37	-17.12	-35.40	-27.98	8
-85.94	-831.05	450.68	6.41	-7.45	20.81	11
-293.21	-712.65	307.13	-26.49	32.59	50.66	8
-365.97	-754.88	344.73	-76.66	30.30	80.32	8
-378.66	-839.60	548.34	-99.52	15.23	74.19	10
-489.50	-858.15	491.70	-95.21	48.43	32.17	9
-537.84	-791.02	398.93	-120.15	3.54	-3.11	8
-494.14	-791.50	338.38	-133.42	-19.20	-21.58	10
-433.11	-1049.07	341.55	-77.45	-25.91	-36.35	8
-427.00	-839.11	216.31	-6.04	-38.85	-36.50	10
-411.13	-911.38	292.72	12.18	-53.22	-34.91	9
-306.88	-872.31	359.86	35.98	-54.93	-3.66	8
-160.16	-698.49	353.27	16.11	-2.08	-11.14	10
-252.44	-664.55	399.17	-70.56	57.56	-86.67	8
-609.13	-692.87	336.91	-123.63	53.19	-100.52	8
-505.86	-993.41	417.24	-206.76	-13.40	-90.12	11
-402.83	-941.16	214.36	-182.80	-42.48	-51.54	8
-323.24	-915.77	132.81	-168.76	-69.18	-17.09	10
-149.66	-1141.11	163.09	-152.89	-55.15	27.01	8
-176.76	-1208.74	213.38	-71.75	-26.00	27.74	10
-162.35	-1152.10	122.56	39.43	-28.59	-32.81	9
-151.61	-1118.65	98.14	78.98	-13.70	-4.85	10
-138.43	-1078.86	148.19	118.47	26.49	44.80	8
-286.13	-1032.96	129.64	163.36	35.68	72.60	10
-358.15	-1000.00	177.25	174.47	8.73	123.75	9
-343.26	-951.42	227.05	147.86	-22.40	146.24	10
-334.72	-798.83	292.24	107.36	-14.62	159.42	8
-368.90	-624.02	313.96	81.27	-14.19	160.52	10
-423.83	-734.62	417.48	5.04	-10.89	137.39	8
-463.38	-764.16	401.86	-55.24	9.49	122.38	9
-479.00	-793.21	398.68	-76.97	25.60	76.75	10
-525.63	-779.79	369.63	-80.81	27.40	31.56	8
-546.63	-856.93	379.39	-65.77	14.77	16.72	8
-480.71	-862.55	311.52	-42.36	-0.18	10.59	10
-461.67	-837.89	286.87	-46.63	9.86	23.01	9
-539.79	-843.02	298.10	-95.06	5.68	24.44	10
-537.60	-889.40	308.59	-142.36	-16.20	34.27	8
-508.79	-886.72	301.27	-153.38	-9.43	40.62	8
-589.11	-890.38	231.45	-151.28	-16.63	61.71	11
-498.29	-866.94	97.66	-132.42	-54.41	78.74	8
-440.43	-975.10	107.42	-142.03	-47.30	74.98	10
-438.72	-1140.14	196.53	-114.81	-9.43	62.96	8
-464.60	-1117.43	187.50	-63.66	5.34	37.72	8
-599.85	-940.19	108.15	5.80	17.46	12.54	11
-587.16	-999.02	160.64	27.83	-16.36	8.33	8
-497.07	-946.04	167.72	59.48	-8.06	25.85	8
-532.47	-938.96	176.03	64.76	7.45	19.17	10
-614.26	-906.01	205.32	62.99	-0.15	16.69	8
-570.56	-871.83	170.17	60.00	-23.44	25.36	9
-544.92	-844.24	191.41	36.74	-23.80	28.05	10
-520.75	-877.44	233.89	20.14	-4.39	27.04	8
-540.77	-889.16	260.99	21.67	2.62	26.28	8
-510.50	-857.42	232.67	20.81	1.50	13.70	10
-517.09	-927.25	256.35	6.56	10.07	-2.26	9
-567.63	-956.54	228.52	15.11	15.20	10.38	8
-566.16	-916.99	213.38	14.56	2.56	16.36	10
-528.32	-887.45	203.61	14.37	0.73	9.80	8
-566.16	-909.18	169.43	-0.37	18.25	2.38	8
-626.71	-913.09	177.49	5.52	12.97	9.31	9
-593.02	-865.48	153.32	11.02	0.52	13.89	10
-571.53	-892.82	234.13	12.66	2.29	12.08	8
-573.97	-897.22	257.08	16.85	0.55	10.74	8
-568.60	-894.04	289.55	14.01	-3.08	12.21	11
-554.44	-870.12	291.02	14.01	-2.53	10.96	8
-546.63	-842.29	267.09	15.20	-1.59	1.74	8
-566.65	-870.61	232.18	13.73	-6.68	-13.67	8
-532.96	-890.38	250.98	6.47	-8.30	-10.89	10
-530.76	-873.54	242.92	-1.71	5.71	-5.00	9
-564.94	-873.05	248.29	-6.62	7.90	-0.82	8
-572.75	-883.79	236.57	-14.31	6.59	7.11	8
-562.01	-897.71	255.13	-23.62	5.46	8.51	10
-572.75	-906.25	251.71	-26.28	6.10	5.65	8
-625.73	-868.16	224.61	-31.46	-1.77	6.35	9
-513.92	-885.25	243.16	-38.88	-12.27	14.07	8
-504.15	-979.74	210.69	-13.40	18.92	-2.04	10
-557.13	-965.58	160.16	17.33	27.83	-15.32	8
-609.13	-934.81	156.98	19.35	16.88	-11.14	8
-603.52	-897.46	207.52	9.61	-2.53	10.77	11
-593.26	-856.93	212.65	-12.73	-11.20	38.45	8
-580.57	-806.15	227.29	-14.25	-19.13	44.40	8
-589.60	-813.48	220.46	-28.05	-19.13	45.75	10
-592.29	-896.24	240.72	-25.88	-19.62	49.13	8
-578.13	-886.72	192.38	-34.18	-6.93	49.29	11
-624.27	-899.66	216.80	-51.18	-8.73	36.62	8
-628.91	-852.29	183.35	-43.91	-26.03	25.91	8
-552.98	-855.71	155.03	-53.83	-15.05	34.52	10
-566.16	-904.30	114.26	-74.89	-4.46	36.65	8
-595.95	-922.36	235.35	-101.96	2.90	30.79	9
-597.90	-926.51	234.38	-32.62	5.86	14.07	10
-593.26	-921.63	218.26	3.72	18.86	9.46	8
-610.11	-907.23	212.89	19.90	25.12	4.18	8
-625.98	-883.30	228.27	49.71	31.62	3.33	11
-623.29	-892.33	257.81	96.86	6.07	-0.03	8
-589.36	-863.28	8.06	96.77	-6.44	-9.03	8
-610.11	-865.97	117.19	35.71	21.00	-3.30	8
-647.22	-907.47	151.86	22.64	34.64	-5.13	10
-682.37	-866.46	183.84	22.98	22.52	6.41	9
-652.34	-817.87	192.87	12.51	6.50	18.62	8
-618.90	-824.46	238.77	-11.96	20.45	23.07	10
-614.75	-808.11	239.50	-11.81	17.70	18.83	8
-689.21	-861.57	228.03	-16.82	1.28	24.02	8
-596.68	-879.64	212.16	-14.07	-13.76	31.92	11
-544.19	-858.64	193.85	-12.85	13.31	20.05	8
-672.61	-877.93	171.88	-10.35	15.14	8.39	8
-649.90	-876.95	162.35	2.44	-7.54	4.64	10
-608.15	-859.62	156.25	6.62	6.16	2.69	8
-637.21	-880.37	158.45	18.89	20.23	-2.78	9
-646.97	-905.76	170.41	30.12	22.34	-3.69	8
-665.04	-865.23	204.35	37.35	16.72	0.46	10
-642.09	-844.24	236.82	31.52	11.47	7.32	8
-658.20	-844.48	224.85	24.96	11.63	7.81	8
-671.88	-855.96	198.97	11.72	10.62	13.37	11
-701.90	-831.30	184.57	13.09	-0.52	18.22	8
-665.53	-802.49	166.75	11.60	-13.28	33.75	8
-656.98	-845.70	217.29	0.21	-6.68	31.59	10
-680.66	-843.99	223.88	0.49	-5.83	17.36	8
-697.27	-767.58	176.51	-0.92	-11.51	13.70	9
-646.73	-802.98	208.74	-11.29	-24.72	4.85	8
-606.93	-883.54	271.73	-29.02	-3.97	14.22	10
-625.49	-825.20	252.44	-27.16	14.04	11.08	8
-656.98	-790.04	200.68	-25.42	11.87	5.92	8
-679.69	-799.07	138.18	-33.39	9.28	12.12	11
-697.02	-871.09	178.71	-41.02	8.33	24.11	8
-677.49	-926.51	186.52	-31.65	4.52	31.28	8
-670.41	-919.68	140.38	-24.54	14.25	34.76	10
-679.44	-878.66	161.62	-7.45	11.72	30.70	9
-663.82	-848.39	136.23	19.93	1.43	27.71	8
-669.19	-874.02	220.70	31.95	8.15	15.81	10
-717.77	-854.25	207.03	46.69	7.60	9.58	8
-720.95	-771.24	208.25	46.20	3.11	8.70	8
-739.75	-739.75	210.69	31.16	-3.23	1.74	9
-748.54	-794.19	224.61	2.72	-14.22	7.54	10
-705.81	-808.59	245.61	-7.02	-18.07	3.69	8
-666.02	-792.48	224.61	-11.90	-10.83	0.46	8
-698.73	-819.34	190.43	-23.25	3.02	-0.21	8
-700.20	-830.81	147.46	-17.52	3.54	-0.89	11
-699.71	-868.41	167.97	-7.39	3.60	2.50	8
-703.13	-865.97	172.12	4.49	1.86	3.88	8
-679.20	-832.76	172.36	13.70	2.17	6.04	8
-655.27	-833.50	190.92	8.73	8.97	11.84	8
-679.20	-813.72	177.98	17.76	6.07	12.24	11
-681.40	-830.32	187.01	20.97	1.62	14.89	8
-661.38	-801.76	209.47	23.47	4.91	12.08	8
-721.92	-822.02	246.34	20.51	11.23	16.02	10
-736.33	-778.32	214.11	18.01	2.35	17.09	8
-702.88	-742.43	187.99	11.72	-1.40	7.14	9
-745.85	-786.13	223.88	-4.64	7.05	4.61	8
-733.64	-786.38	201.17	-8.33	2.50	1.86	10
-741.70	-798.34	190.92	-9.06	-0.92	-4.27	8
-741.46	-852.78	197.51	-7.93	-2.66	-3.08	8
-707.28	-831.05	200.44	2.01	-4.09	1.53	9
-704.10	-795.17	170.17	8.88	-2.78	1.04	8
-702.64	-806.64	176.76	11.72	-2.14	0.58	10
-709.23	-831.05	185.06	13.58	-2.75	3.60	8
-696.78	-833.25	228.52	17.76	-9.12	10.35	8
-673.58	-821.04	248.29	29.36	-6.87	9.03	9
-674.80	-833.74	271.97	75.20	-0.18	14.62	10
-744.14	-881.59	185.79	138.55	-2.81	19.35	8
-699.95	-689.21	36.87	311.65	-50.54	32.62	8
-659.42	-190.67	199.71	411.16	-54.26	52.06	10
-716.31	-9.52	375.98	416.23	-67.99	67.47	9
-705.32	216.06	248.78	479.58	-73.12	118.59	10
-568.36	-95.46	30.03	404.17	-115.30	140.01	8
-539.31	-197.75	442.38	189.33	-130.95	136.51	8
-501.95	-599.85	615.97	234.47	-101.56	87.49	11
-749.51	-857.42	781.74	233.70	-40.77	115.57	10
-800.05	-721.44	745.12	226.10	-34.27	146.36	8
-836.18	-606.93	660.16	207.67	-29.79	58.59	10
-806.88	-604.00	550.29	154.91	-25.39	12.08	8
-758.06	-727.54	877.44	107.79	29.30	-11.14	9
-866.46	-583.25	752.44	169.83	104.74	35.92	10
-1033.69	-524.90	827.88	191.38	76.78	138.46	8
-1059.08	-572.27	601.07	225.46	30.49	225.71	10
-999.51	-378.66	554.93	263.89	-58.04	285.06	8
-567.63	-191.65	568.36	289.73	-78.80	245.18	11
-689.70	-73.97	634.03	292.42	-92.62	162.96	8
-430.18	-0.98	450.68	239.59	-86.85	238.56	10
-681.64	-107.67	572.51	199.58	1.71	286.29	8
-1098.88	-120.12	766.11	182.95	-8.06	338.01	11
-1031.98	-132.81	827.88	209.99	-85.39	422.70	8
-543.21	-157.23	906.01	275.45	-96.01	329.47	10
-654.79	251.46	635.25	247.01	-66.22	269.41	8
-242.92	289.31	727.78	197.81	-64.30	199.83	10
-961.67	264.40	639.16	210.39	-5.98	283.48	9
-718.26	509.77	170.65	272.95	-112.24	222.41	10
-586.91	535.16	610.84	99.52	-132.26	194.00	8
-358.64	538.57	706.79	68.63	-112.82	57.65	10
-530.27	534.67	799.56	86.06	-63.57	80.20	8
-434.08	882.32	709.72	36.53	12.15	118.74	9
-384.28	932.62	772.46	-37.02	-10.38	36.41	10
-699.95	71.78	844.97	-94.73	50.51	12.27	8
-549.32	-47.85	713.62	-92.01	-27.50	45.93	10
-326.42	564.70	621.58	-87.46	31.16	-23.90	9
-587.16	315.92	802.98	-146.00	64.73	-57.31	8
-668.95	302.73	613.28	-143.71	77.91	-40.53	10
-826.90	434.57	796.14	-215.36	34.21	17.03	8
-487.79	373.54	917.48	-148.77	22.95	48.58	10
-619.63	455.08	639.89	-135.77	42.76	62.71	9
-448.73	294.68	723.88	-94.15	15.41	49.80	8
-697.51	611.08	547.36	28.29	40.44	73.03	10
-735.35	315.92	575.20	7.75	-12.54	44.37	8
-608.64	199.46	676.27	-7.75	-45.81	65.28	8
-627.93	138.67	698.97	-83.37	-42.18	102.60	11
-117.19	354.49	792.24	-139.62	-65.89	211.09	8
-597.66	387.45	872.07	-197.72	19.44	209.50	10
-314.45	420.65	886.72	-100.62	38.82	296.54	8
-258.06	880.37	634.28	-55.66	45.35	263.12	11
-16.85	849.61	761.47	-55.11	105.53	57.34	8
-929.69	143.07	705.81	-76.11	163.79	-15.87	8
-735.11	109.86	445.07	-64.30	40.56	115.72	10
-454.10	247.07	638.43	-130.86	5.68	165.50	8
-363.28	383.30	725.10	-116.42	-13.43	175.84	11
-410.40	147.95	815.67	-151.49	32.32	174.26	8
-646.97	-128.17	840.09	-96.01	22.22	253.08	10
-227.05	332.52	679.20	-88.38	34.36	246.55	8
-350.83	504.39	821.04	-76.69	93.38	127.44	10
-755.13	131.84	825.44	-7.87	132.54	139.28	9
-509.28	304.44	567.63	-31.92	62.56	155.03	8
-578.13	357.91	603.03	-114.59	35.61	123.99	10
-406.25	200.44	815.19	-100.92	-0.15	118.47	8
-513.92	274.17	775.88	-112.21	51.82	50.57	10
-569.82	95.70	880.86	-152.62	49.99	70.10	9
-585.69	-24.41	780.27	-123.29	57.22	126.04	10
-392.82	210.45	789.55	-71.23	44.62	118.65	8
-408.20	407.96	849.12	-53.22	53.65	129.21	8
-326.90	58.35	893.55	-45.99	43.06	115.17	11
-484.86	331.30	791.50	36.01	80.60	139.92	8
-446.78	497.80	722.66	36.77	67.23	47.70	10
-900.88	259.77	676.03	-7.84	58.47	-35.52	8
-823.24	95.70	625.00	-32.56	-33.17	-2.47	8
-588.87	90.82	604.74	-79.16	-27.34	-0.21	9
-634.28	2.44	706.05	-183.17	-45.65	-2.66	10
-614.01	67.87	981.69	-176.67	-62.77	-34.42	8
-601.07	79.35	913.33	-66.93	-26.46	-34.73	8
-530.27	68.36	916.50	-80.44	-21.61	-13.89	10
-502.20	-69.58	805.66	-36.59	-18.89	-5.68	9
-664.55	11.72	761.96	5.77	13.85	20.14	8
-592.77	290.04	733.64	47.27	-55.48	4.70	10
-363.53	605.96	777.59	37.57	-46.08	3.81	8
-265.87	527.83	545.17	13.49	-26.25	-8.82	8
-459.23	129.64	786.62	-117.16	3.36	-80.66	9
-574.46	10.99	751.46	-159.33	40.22	-59.78	10
-684.33	-21.73	802.98	-119.72	38.36	-31.01	8
-720.95	37.35	690.92	-89.17	23.01	-37.78	10
-498.29	144.29	684.08	-78.12	-23.50	-51.76	8
-380.86	-208.25	1100.10	-80.32	-33.05	-35.25	9
-489.50	-223.14	938.23	59.27	2.23	42.39	10
-413.33	165.53	835.45	117.10	-3.02	28.84	8
-474.61	241.46	713.62	135.77	14.68	-15.59	8
-579.35	218.99	684.08	152.47	7.75	-71.75	11
-437.50	184.33	746.09	119.26	11.78	-99.40	8
-602.78	73.00	626.71	-8.88	-6.90	-110.11	10
-507.08	-48.83	729.98	-27.19	-34.36	-109.31	8
-479.00	-77.15	814.45	-4.70	13.24	-107.15	8
-572.27	238.04	852.05	2.81	21.79	-89.63	11
-526.61	189.70	898.93	33.33	4.39	-38.30	8
-505.13	236.82	827.64	62.84	-10.44	-31.16	8
-406.01	133.79	865.23	37.87	11.44	-4.55	10
-455.81	-7.81	797.36	6.47	63.23	23.47	8
-672.61	41.26	833.50	-37.29	83.89	4.79	9
-662.11	-112.06	958.98	-30.85	62.90	8.58	8
-661.87	-20.26	730.22	-18.52	37.60	-7.45	10
-591.80	-40.53	795.41	11.57	-12.91	-15.05	8
-452.88	107.91	735.11	34.36	-13.82	-23.50	8
-535.89	24.66	788.09	57.19	4.91	-29.11	11
-634.28	63.48	746.58	82.31	8.12	-23.01	8
-775.63	205.81	722.17	119.35	-1.37	-31.31	8
-622.56	402.34	690.67	89.66	-22.31	46.14	8
-387.70	167.97	711.18	3.48	-34.06	24.08	10
-419.43	-68.85	793.70	8.82	21.85	21.21	9
-653.08	46.14	606.69	32.32	13.67	32.04	8
-535.40	39.79	485.60	76.93	-74.92	44.62	10
-352.05	200.20	522.22	45.78	-74.07	44.13	8
-348.63	238.28	566.41	53.34	-55.82	1.86	8
-342.29	306.15	876.95	107.70	-18.83	-16.97	9
-732.18	579.83	788.09	216.19	15.69	-53.74	10
-541.26	629.39	741.46	155.79	-47.70	-6.44	8
-475.10	577.15	761.47	73.67	-35.40	-2.11	10
-437.74	681.88	714.11	1.46	-2.75	6.13	9
-531.98	291.02	810.30	-43.49	14.01	2.75	8
-766.60	260.50	823.97	-71.17	10.62	-7.39	10
-650.15	256.35	767.09	-90.48	-21.55	21.30	8
-642.33	256.10	817.38	-153.50	-49.44	53.96	8
-480.96	-103.03	826.66	-120.15	-61.58	51.36	11
-405.52	-66.65	755.37	68.21	-26.79	59.42	8
-386.23	271.73	635.50	136.54	-45.50	72.57	8
-277.34	433.11	678.96	88.26	-59.88	21.88	10
-217.29	456.79	681.40	69.55	-14.74	-20.48	8
-326.66	246.09	731.45	72.88	23.90	-6.65	11
-463.62	383.54	763.43	47.67	57.25	10.13	8
-542.48	473.88	734.62	-34.67	45.23	-3.05	8
-494.38	298.58	853.52	-127.41	18.92	8.12	8
-480.71	207.28	850.83	-126.62	25.39	-11.51	10
-500.24	127.93	781.74	-93.29	16.33	-46.91	9
-762.21	155.76	797.12	-40.16	12.85	-44.31	10
-545.90	260.25	825.93	-26.86	-43.12	0.24	8
-602.78	539.79	915.77	-57.01	-40.13	-48.77	8
-711.91	434.57	929.93	-17.03	-47.03	-112.98	11
-562.74	19.04	918.21	-0.06	-50.69	-85.39	8
-349.61	127.93	774.17	-26.92	-16.88	-55.69	8
-448.00	25.39	642.82	-19.38	12.05	-52.80	10
-393.31	59.81	594.48	25.73	-17.00	-106.29	8
-268.31	-38.82	521.00	27.59	-19.74	-146.03	9
-502.69	133.06	436.77	19.38	28.84	-158.20	10
-731.93	187.74	525.15	-11.78	-63.05	-132.51	8
-244.87	289.79	894.78	-48.22	-92.56	-58.04	10
-455.81	699.95	823.00	-14.59	-34.36	-80.99	8
-584.72	656.01	955.81	-44.25	-77.18	-27.25	11
-185.55	125.49	1016.60	-43.98	-65.00	0.00	8
-255.62	302.98	897.46	-37.45	34.12	-28.53	8
-421.14	119.87	921.88	-40.41	93.84	-48.55	10
-610.35	136.72	849.12	-7.42	83.50	-69.34	8
-633.54	-77.15	953.61	-0.89	62.44	-56.70	9
-622.31	82.52	853.27	24.78	73.79	-40.34	10
-771.48	89.84	643.31	63.96	74.34	-25.79	8
-738.77	-15.14	671.14	74.80	17.70	-38.18	8
-666.99	-59.33	640.87	80.32	-54.32	-29.45	11
-351.81	180.66	682.37	51.30	-47.91	-18.01	8
-489.50	29.79	720.21	22.40	15.41	-26.34	8
-612.55	82.76	624.02	38.48	24.66	-63.26	10
-648.19	71.29	621.09	39.31	13.89	-53.31	8
-611.57	173.83	684.33	20.69	-12.57	-18.19	9
-431.64	115.23	935.06	18.40	-20.32	48.71	8
-539.55	166.99	861.82	69.82	9.22	40.62	10
-706.54	239.99	708.98	147.61	4.36	50.45	8
-537.60	444.82	747.07	149.29	-53.31	70.65	8
-389.65	509.52	810.06	122.92	-18.80	71.93	11
-501.71	500.49	873.78	68.73	25.09	54.23	8
-522.95	662.60	793.95	38.48	38.60	40.10	10
-600.10	168.46	795.17	-21.73	38.12	-5.46	8
-541.02	38.57	695.80	-76.20	14.95	-50.45	8
-467.53	-72.02	531.49	-119.93	16.33	-50.99	11
-486.08	-18.07	664.55	-173.98	9.40	-31.71	8
-491.70	-12.94	706.54	-110.35	-0.43	5.00	8
-492.92	18.55	701.17	-32.93	-14.68	17.43	10
-492.68	232.67	674.07	-15.56	-17.21	14.07	8
-537.35	238.28	739.75	-8.97	-23.44	42.36	9
-467.77	286.87	784.91	3.85	-1.83	84.47	10
-536.13	291.26	718.26	21.88	24.57	102.11	8
-544.43	180.91	729.00	-1.56	0.58	58.07	8
-595.70	189.45	846.19	-35.03	-33.14	48.00	8
-424.32	319.58	902.83	-104.00	-63.60	60.52	11
-471.19	312.01	969.48	-106.32	-24.96	101.78	8
-466.31	321.29	869.14	-38.48	-35.95	48.68	10
-554.44	182.13	806.88	-49.41	-55.39	5.00	8
-527.10	-29.05	630.62	-37.75	-68.63	39.61	9
-216.06	-208.50	691.41	-7.32	-54.29	111.24	10
-478.27	287.60	780.27	71.69	102.51	102.84	8
-742.92	338.13	560.55	17.27	24.20	74.74	10
-387.45	153.81	418.95	-22.64	-33.63	127.84	8
-461.67	450.93	773.68	-61.04	-77.21	131.53	9
-241.46	254.88	1173.83	6.81	-43.67	68.91	10
-308.84	426.03	943.85	56.98	-10.53	54.23	8
-500.24	466.06	811.04	16.20	12.57	36.99	10
-553.71	245.36	767.82	-0.24	19.23	18.86	8
-568.12	134.52	750.00	12.88	0.95	17.43	9
-343.75	271.48	747.80	70.40	-18.95	56.00	8
-506.84	319.09	768.80	72.91	-10.10	33.97	10
-557.13	253.42	805.42	51.57	-42.45	51.64	8
-425.29	364.75	731.93	49.07	-63.54	95.58	8
-218.26	406.01	672.61	52.80	-68.02	163.51	11
-310.79	372.07	724.85	-1.19	-7.66	174.44	8
-296.63	244.87	834.47	1.01	31.77	210.21	10
-180.91	314.21	756.10	54.29	90.79	302.52	8
-231.45	604.49	680.18	41.14	142.06	312.71	8
-422.61	323.00	892.58	55.05	137.91	176.73	11
-436.04	195.80	823.97	106.93	139.53	125.73	8
-372.56	534.91	724.85	118.65	152.98	50.54	10
-697.51	440.43	675.54	40.10	173.77	33.75	8
-602.29	250.73	708.25	-16.24	92.86	135.80	11
-440.43	371.09	769.78	-33.72	97.29	171.39	8
-474.37	244.38	766.60	-94.09	77.30	190.64	10
-472.41	115.48	749.02	-113.53	53.22	203.52	8
-435.30	254.64	671.63	-69.73	14.77	158.26	8
-521.24	410.16	608.15	-66.16	-0.70	79.68	11
-544.92	189.21	708.01	-75.23	-13.34	69.79	8
-443.36	273.68	748.05	12.82	1.31	147.09	10
-332.52	715.82	699.95	105.65	-5.43	64.42	8
-448.73	547.61	666.26	14.01	1.22	3.57	8
-453.37	464.36	693.12	-64.33	-40.68	-3.66	11
-429.44	185.30	739.50	-90.67	-23.83	2.50	8
-512.21	415.04	813.48	-138.37	-7.57	54.87	8
-322.27	185.06	832.03	-157.96	-45.04	63.20	10
-332.52	276.37	733.15	-130.34	-53.10	14.77	9
-359.38	385.25	682.13	-104.80	-29.63	5.83	8
-386.47	277.59	714.36	-114.78	-29.60	15.99	10
-374.02	215.82	874.02	-40.86	-6.07	50.11	8
-239.01	268.55	783.45	61.19	-3.51	58.99	10
-349.61	419.92	624.51	27.83	-10.50	-12.33	9
-380.13	370.36	570.56	-55.63	-63.08	-63.20	8
-256.59	237.06	816.89	-102.20	-60.85	-58.99	10
-252.20	301.51	966.55	-109.77	-12.63	-44.22	8
-313.96	324.46	900.39	-76.78	33.54	-38.51	8
-302.49	342.53	774.17	-36.83	34.97	-80.84	11
-286.87	279.54	835.21	-4.09	43.95	-125.40	8
-271.48	16.85	1023.44	-5.77	55.66	-111.27	10
-310.55	364.75	803.22	91.37	112.15	-64.67	8
-485.84	292.24	734.86	143.65	139.04	-42.21	8
-802.73	420.41	534.18	77.85	62.19	-40.92	11
-769.53	241.70	680.66	-35.89	-52.64	-46.72	8
-349.37	327.15	724.61	-53.13	-62.62	-30.88	10
-311.77	190.43	944.58	-87.77	-33.08	-33.94	8
-310.79	155.76	868.65	-43.61	11.29	-5.13	9
-387.94	312.50	812.74	-42.42	70.16	-3.11	10
-521.73	354.74	806.15	-78.74	36.96	-16.72	8
-459.23	49.56	887.45	-105.62	-3.54	12.88	8
-306.40	128.17	710.21	-38.64	-17.24	12.94	10
-347.66	327.39	734.38	-38.09	-4.55	-0.82	9
-464.84	143.07	900.39	-96.31	37.17	25.70	8
-607.18	293.70	775.88	-57.04	2.96	64.97	10
-271.48	141.60	759.77	-66.96	-10.31	93.84	8
-363.04	144.29	732.67	-98.14	10.41	89.05	8
-590.58	39.55	704.59	-33.75	-33.05	25.24	11
-463.13	218.99	627.20	-6.68	-62.38	81.67	8
-354.25	-13.18	629.88	-22.28	-61.25	93.72	8
-289.79	263.92	942.63	61.52	-82.31	53.71	10
-301.27	556.15	965.58	109.41	-68.51	36.35	8
-262.70	358.89	813.96	50.99	-39.49	24.20	9
-279.30	420.17	859.62	-12.15	18.49	-41.69	10
-432.86	345.46	868.65	-32.14	8.21	-66.68	8
-330.08	152.10	839.36	-62.44	2.23	-42.85	10
-379.88	209.72	853.52	-116.85	20.57	-25.73	8
-458.50	270.51	729.49	-60.00	-14.89	-34.85	9
-381.84	316.16	663.33	-74.01	-45.75	-9.86	10
-350.59	-70.80	1010.25	-121.64	-27.37	-10.22	8
-466.06	191.65	865.97	-43.15	-25.63	-1.34	8
-170.17	140.63	915.53	21.73	-31.43	25.91	11
-294.92	164.55	927.73	58.07	25.60	34.61	8
-287.35	293.95	847.17	70.28	6.56	68.36	8
-233.40	300.05	694.34	24.44	-14.19	57.62	10
-195.07	-69.34	853.52	-13.49	4.88	93.69	8
-540.77	166.75	731.69	22.89	10.10	130.83	9
-608.40	250.24	754.39	2.99	-40.28	225.01	10
-408.45	290.28	915.28	7.02	-77.15	218.14	8
-451.66	181.40	977.78	-0.67	-90.09	176.73	8
-260.25	197.75	1023.44	65.58	-120.64	158.87	10
127.44	200.44	799.56	140.05	-65.12	228.03	9
142.82	342.04	688.96	223.63	77.36	324.04	10
313.48	473.39	590.82	321.04	208.01	303.47	8
92.53	773.68	429.69	303.65	278.32	311.40	10
-50.54	974.37	527.59	280.88	340.39	226.26	8
-330.08	773.93	829.59	214.45	368.13	126.77	11
-560.06	633.06	863.28	157.96	374.97	13.95	8
-782.71	160.40	743.41	183.75	311.28	6.68	10
-712.65	140.38	615.72	254.12	225.98	64.85	8
-525.63	480.47	397.71	263.92	189.91	45.90	11
-547.12	622.07	260.01	209.05	176.54	77.36	8
-588.87	438.48	374.76	93.99	109.01	138.34	10
-636.96	72.51	596.68	15.69	73.24	144.74	8
-495.85	1023.93	311.28	33.08	29.02	69.85	10
-410.40	808.35	403.08	-115.88	43.64	-26.70	9
-787.84	458.25	854.98	-100.34	99.24	24.17	8
-553.47	392.58	604.98	-44.40	61.16	99.21	10
-577.88	758.06	588.38	-32.71	78.98	77.12	8
-466.55	600.59	661.13	8.18	65.34	112.24	8
-414.31	508.30	644.04	50.66	55.36	121.61	11
-343.26	798.10	417.97	81.02	51.45	140.11	8
-194.09	1031.98	435.55	72.17	47.27	87.71	10
-618.16	195.31	577.64	-30.33	73.06	-30.21	8
-520.51	199.22	458.01	-18.04	21.61	23.25	9
-411.38	568.85	398.68	-39.49	45.01	-3.75	10
-751.95	668.21	419.19	-77.94	10.25	-21.12	8
-442.38	540.04	670.90	-101.68	5.37	69.52	8
-377.69	698.49	564.94	-117.25	43.82	90.88	10
-291.75	679.20	645.02	-130.22	30.58	56.79	9
-291.26	618.16	730.96	-110.78	74.25	-35.92	10
-607.42	593.99	643.80	-100.16	66.62	-69.58	8
-493.90	654.54	609.62	-85.36	32.56	-50.11	10
-553.71	449.46	582.28	-71.50	62.53	-20.60	8
-654.30	333.74	610.35	-62.77	6.77	48.19	9
-417.72	360.60	681.64	-21.91	-13.89	30.64	10
-550.29	844.48	477.29	-13.40	11.90	-2.66	8
-460.21	440.92	687.99	-122.31	-1.01	19.41	8
-454.10	495.36	546.39	-102.14	53.19	154.85	10
-354.25	541.99	621.58	-128.57	17.67	215.36	9
-412.35	596.92	626.95	-59.33	-8.88	189.09	10
-349.37	803.47	653.32	-55.85	-3.85	161.62	8
-284.67	-16.11	975.59	-116.58	22.83	140.96	8
-374.76	361.33	419.92	80.90	53.28	97.35	11
-429.44	1001.95	458.01	93.93	34.85	8.06	8
-617.92	887.45	546.39	2.32	29.66	-2.14	10
-507.32	751.22	486.08	-74.89	6.93	-8.27	8
-528.08	306.15	597.41	-207.89	0.06	5.65	8
-382.32	176.27	853.03	-211.79	-19.38	48.61	9
-510.25	45.17	711.67	-168.85	-14.74	44.40	10
-400.15	27.10	668.95	-86.85	-21.09	71.99	8
-320.07	514.16	634.77	-93.57	3.60	46.05	8
-683.35	437.26	827.88	-67.47	1.89	32.96	10
-180.42	747.56	657.96	86.52	-61.61	47.24	9
-100.83	661.13	588.87	41.35	-8.61	-9.31	8
-655.27	727.05	438.96	3.85	-7.35	-37.75	10
-407.71	445.56	639.40	-109.68	-74.89	30.91	8
-448.97	369.63	807.13	-161.87	-42.72	-36.07	8
-467.29	261.23	850.10	-171.51	-73.15	-58.17	11
-339.84	411.62	870.12	-139.71	-66.93	-32.62	8
-291.99	241.70	801.03	-113.92	-36.25	8.27	10
-431.64	256.84	758.79	-59.30	20.42	75.56	8
-186.04	420.65	687.99	26.98	-44.49	79.19	8
-304.69	475.59	814.70	44.98	-20.14	15.29	11
-199.71	539.79	759.52	42.14	-14.04	-51.76	8
-281.74	417.97	568.85	-8.94	10.80	-73.97	8
-422.36	224.85	711.18	-66.28	-30.52	-105.47	10
-373.78	364.99	744.14	-95.52	-39.25	-63.84	9
-380.62	416.99	698.24	-29.72	-27.56	-65.43	10
-230.71	569.34	734.38	-71.23	-51.94	-108.73	8
-55.91	333.01	699.22	-72.14	13.34	-113.74	8
-484.13	259.77	759.03	-79.28	68.63	-104.52	10
-389.89	203.86	927.73	-115.60	-15.41	-55.33	9
-556.40	245.12	1007.57	-93.32	-10.16	-24.11	10
-608.89	135.50	957.03	-10.44	-56.52	-37.51	8
-418.21	229.25	786.62	-3.08	-83.16	-11.72	10
-259.52	314.70	796.88	-19.07	-91.22	-15.93	8
-425.54	332.28	869.63	-38.85	-60.24	-2.72	9
-242.68	442.63	805.91	-32.90	-92.16	24.17	10
-215.09	632.81	780.76	-60.30	-27.01	18.37	8
-198.73	509.03	858.15	-123.75	9.03	-2.41	8
-398.93	209.23	916.50	-221.50	20.72	-12.51	11
-213.87	235.11	917.97	-185.36	21.30	17.82	8
-406.25	149.17	900.15	-189.45	47.09	32.81	8
-345.95	113.77	938.72	-130.31	-11.75	39.55	10
-79.10	93.02	964.84	-90.18	32.47	44.37	8
-172.85	1.22	868.65	-68.85	3.20	29.30	11
-257.81	174.56	823.24	-28.72	15.11	42.85	8
-193.85	-88.38	912.60	-81.91	22.77	176.48	8
-302.49	76.90	587.89	-54.35	24.29	228.30	8
-313.23	2.69	782.96	-85.69	5.37	249.63	10
-225.59	146.00	759.28	-94.70	2.17	232.30	9
-306.15	-6.59	761.23	-153.50	-9.40	267.58	8
-192.14	32.47	890.87	-66.96	0.76	296.57	10
-319.82	9.52	856.20	-99.95	25.42	300.32	8
-170.41	349.12	657.96	-27.68	10.16	278.44	8
-273.93	102.29	776.61	-34.42	40.22	233.76	11
-154.79	-24.41	1003.42	-3.94	59.30	230.83	8
-295.65	155.52	973.14	118.80	78.00	173.28	10
-223.63	20.26	542.48	78.03	83.95	161.04	8
-629.64	-353.76	965.82	-90.12	75.84	146.42	8
-139.65	224.12	754.64	-159.52	73.12	88.20	11
-733.15	-163.09	883.54	-279.51	115.26	43.33	8
-354.98	-82.76	879.15	-280.06	56.09	63.75	10
-387.45	-121.34	896.73	-273.35	69.31	43.06	8
-607.67	-331.05	865.72	-240.69	42.08	38.73	11
-632.57	-459.72	946.29	-108.31	35.00	38.85	8
-526.86	-108.64	631.59	51.61	-8.21	59.54	8
-631.59	-154.05	786.87	92.01	-47.18	53.59	10
-486.82	-118.90	824.46	175.11	-91.19	77.27	8
-354.25	-93.99	817.63	216.25	-61.40	95.79	11
-541.99	-431.15	955.08	165.34	-42.91	115.57	8
-241.70	-313.72	775.63	242.68	-91.22	172.52	8
-203.86	-47.36	709.47	339.32	-66.99	187.84	10
-106.93	93.75	665.28	390.69	-49.10	174.41	8
-285.16	105.22	615.48	445.71	-49.74	217.90	11
71.53	460.94	688.48	416.93	-56.24	250.98	8
71.29	628.66	762.45	345.25	21.39	241.33	10
-212.40	668.70	536.38	264.47	8.70	104.13	8
-398.93	468.26	811.52	111.66	-3.33	84.96	8
-299.80	637.70	862.30	147.13	-21.76	100.19	11
-262.70	551.51	812.99	168.40	-36.90	109.13	8
-196.04	286.38	925.78	195.19	11.29	210.54	10
-521.97	364.50	518.80	224.06	6.32	122.74	8
-33.69	603.27	742.92	65.37	-78.61	34.70	11
-289.55	474.85	852.29	3.20	-2.38	-54.63	8
-388.18	797.85	887.94	60.94	-21.15	-80.90	8
-205.81	633.54	783.94	126.62	3.85	-151.70	10
-401.86	271.73	664.79	103.12	36.53	-177.49	8
-663.33	380.13	294.19	51.94	38.18	-185.58	11
-498.54	386.23	548.10	-54.35	-50.26	-32.99	8
-137.45	440.19	667.72	-88.04	-112.82	16.14	8
2.20	687.26	695.56	-114.84	-20.72	-41.29	10
-471.68	589.84	572.27	-139.92	15.59	-59.20	8
-320.80	228.52	935.30	-171.97	-41.75	-33.78	11
-282.71	615.97	678.22	-83.62	-11.05	-15.90	8
-131.84	373.05	935.30	-86.52	-30.85	-78.80	8
-444.09	250.24	989.99	2.04	28.81	-90.48	10
-542.97	388.92	592.53	14.89	14.89	-68.05	9
-255.13	541.50	617.19	14.04	-47.61	-15.14	8
-180.91	472.66	690.43	-3.42	-35.00	-24.99	10
-204.83	504.64	641.11	-48.55	-17.15	-4.06	8
-287.11	628.91	570.07	-72.24	-15.08	-39.49	8
-381.35	223.63	876.95	-143.49	-71.14	-61.37	11
-304.20	443.36	670.65	-158.39	-63.42	19.56	8
-206.05	400.88	769.53	-192.60	-83.40	28.50	10
-67.63	319.34	836.18	-199.95	-55.79	14.62	8
-100.10	134.28	779.79	-185.85	-19.62	16.11	8
-58.59	26.12	828.37	-155.06	5.65	12.54	11
-277.83	218.75	855.47	-54.66	51.73	2.47	8
-306.64	311.28	867.43	28.96	-15.59	-15.81	8
-104.25	753.91	799.32	33.14	-29.54	-50.02	10
-178.71	430.66	729.98	-37.96	-1.43	-75.47	8
-179.69	205.81	843.51	-80.69	2.44	-57.80	9
-276.61	358.15	883.06	-79.41	7.72	-37.02	10
-228.03	400.63	917.24	-102.60	-2.84	-38.09	8
-287.11	270.51	953.13	-83.50	21.85	-31.31	8
-232.42	173.83	958.74	-38.39	47.94	-3.57	10
-303.22	517.09	896.48	75.68	74.46	-16.75	9
-230.22	66.89	756.10	125.34	47.94	-53.16	10
-84.96	229.49	718.51	87.07	63.66	-43.49	8
-248.29	205.81	747.80	50.54	72.51	-60.58	8
-591.06	54.93	821.29	45.26	41.47	-41.78	11
-436.52	280.03	734.38	-1.98	-34.79	47.67	8
-243.41	329.59	687.01	-52.98	-56.18	6.10	8
-250.24	59.81	740.23	-90.67	-43.58	7.35	8
-118.65	210.69	830.57	-84.44	-21.91	18.07	10
-355.96	77.64	962.16	-91.86	14.89	11.90	9
-299.80	95.70	984.13	-7.75	0.46	33.45	8
-279.54	257.57	822.02	26.18	19.74	37.26	10
-319.09	153.56	756.10	44.62	18.46	10.89	8
-286.62	353.76	697.27	38.24	47.82	7.93	8
-445.31	-21.73	716.80	-5.52	17.15	-23.01	11
-430.91	119.14	767.82	-50.42	-23.83	2.32	8
-335.69	48.58	748.05	-54.41	-17.97	18.77	8
-350.34	166.75	695.31	-16.05	-25.94	20.08	8
-265.87	38.82	751.71	-14.13	-31.62	40.62	10
-324.71	-32.96	879.64	39.06	-26.21	37.75	9
-377.93	420.65	955.08	79.32	-43.24	29.69	8
-217.04	375.73	868.16	101.99	-52.70	32.75	10
-291.02	517.09	813.23	100.59	-30.36	16.36	8
-265.14	516.11	842.77	43.55	-30.91	-23.44	10
-250.73	341.06	892.09	-24.44	-12.73	-76.72	9
-317.38	240.23	770.02	-36.29	-11.63	-88.71	8
-119.14	93.99	816.16	-39.86	-0.92	-93.93	10
-286.87	171.39	701.90	6.65	42.82	-67.29	8
-478.76	274.17	797.61	-5.83	39.00	-40.07	8
-587.65	86.43	874.76	8.42	-23.07	-25.27	11
-411.87	331.30	822.27	26.28	-64.51	-0.82	8
-253.17	292.48	915.53	-46.91	-102.60	-34.82	8
-316.65	316.65	754.15	-30.33	-88.59	-59.05	10
-278.08	137.45	782.47	-80.72	-98.45	-22.98	9
-17.33	266.11	868.16	-75.71	-80.78	-4.97	8
-72.51	271.48	781.49	-46.57	-26.70	-4.85	10
-38.57	191.41	809.33	-39.92	-16.88	-2.84	8
-173.34	152.10	878.91	-33.29	26.82	-18.59	8
-138.92	230.47	923.34	7.93	32.56	-67.75	11
-255.62	260.01	800.05	49.13	18.43	-62.41	8
-194.09	460.94	782.96	23.19	14.98	-34.82	8
-225.59	406.01	780.27	-59.11	5.13	-8.00	10
-268.31	154.54	862.30	-115.39	-10.56	-13.49	8
-351.32	31.25	1011.23	-96.44	-12.70	-16.78	9
-145.75	219.24	969.24	-93.35	5.22	-15.56	10
-392.33	-20.51	779.54	-43.24	48.13	14.28	8
-417.48	134.03	872.07	0.52	-15.41	12.02	8
-327.88	78.86	775.15	20.87	-34.97	-13.00	10
-147.71	150.15	788.33	25.73	2.72	4.73	9
-340.82	220.70	685.79	111.69	44.59	-3.75	8
-253.91	238.04	792.24	91.34	-7.17	-44.04	8
-115.72	274.41	786.62	42.97	14.92	-46.33	10
-151.61	281.49	852.29	13.49	48.19	-71.38	8
-417.48	120.61	882.32	-34.39	42.36	-78.19	11
-296.39	75.20	766.11	-36.07	19.13	9.74	8
-135.25	143.31	989.50	-45.84	21.51	40.83	8
-239.75	245.61	784.67	-73.36	57.22	3.11	10
-380.62	-67.38	799.32	-71.99	35.13	-7.84	9
-281.74	19.29	858.40	-8.73	-1.89	-23.04	8
-306.40	347.66	790.04	41.90	4.46	-0.79	8
-324.22	277.34	910.64	14.56	22.09	11.29	8
-363.28	218.02	803.96	-15.47	19.35	7.14	10
-440.43	136.47	733.40	-62.44	-4.18	30.70	9
-340.58	50.05	721.92	-103.94	-13.31	53.41	8
-446.53	16.85	648.19	-104.37	-48.00	17.76	10
-313.96	9.03	822.02	-112.82	-93.35	11.51	8
-140.63	245.61	1196.53	-38.60	-72.97	-9.86	8
-75.68	18.55	1105.47	24.96	-21.70	30.64	11
-134.03	135.25	826.90	125.43	-22.74	27.40	8
-168.95	342.29	717.04	178.80	-15.41	28.38	10
-274.41	479.25	746.34	139.95	-20.63	9.00	8
-276.37	346.44	909.91	36.96	-33.84	-5.74	8
-335.69	160.16	1057.62	-36.71	-53.19	41.17	11
-186.04	-48.34	976.07	-53.38	-87.83	48.77	8
-1.46	-86.91	984.62	-52.58	-62.10	25.67	8
316.89	-39.79	752.20	-42.85	16.27	-9.34	10
-143.55	142.33	539.79	-12.73	127.23	-84.84	8
-414.31	-3.42	585.21	-16.78	132.63	-84.90	9
-457.03	-143.31	789.79	19.74	95.79	-54.63	10
-593.26	154.54	870.61	81.70	92.90	-58.99	8
-672.61	225.59	861.33	77.33	7.23	-11.47	8
-399.17	216.06	778.32	55.27	-70.47	-7.84	11
-237.55	364.50	821.53	-12.30	-103.82	37.26	8
-156.98	239.50	903.08	-42.94	-93.60	87.25	8
-37.84	67.63	959.72	-23.99	-94.70	78.12	10
-23.93	432.62	666.26	-19.32	-50.32	73.39	8
-79.35	194.34	914.31	-35.92	-21.36	32.04	9
-137.21	197.51	867.19	-28.14	9.09	42.91	10
-177.25	34.42	969.24	-10.22	10.71	69.31	8
-179.20	-67.38	940.43	37.75	29.66	19.81	8
-97.90	270.26	693.36	85.54	53.62	-49.47	10
-273.19	220.70	573.24	46.20	48.68	-114.20	9
-131.59	187.01	649.17	-51.24	39.67	-80.05	8
-375.24	192.87	903.32	-57.37	50.75	-64.42	10
-346.68	192.38	1015.14	-36.62	-3.08	-25.27	8
-143.07	92.04	1064.70	-27.77	19.13	-20.87	8
-295.41	58.35	802.98	20.45	105.29	42.51	11
-241.46	31.25	897.71	37.48	93.41	54.50	8
-148.93	37.35	973.88	40.56	144.17	41.78	8
-502.44	18.07	665.04	30.12	117.40	-15.47	10
-361.33	203.37	599.37	27.71	41.02	-38.18	8
-532.23	473.88	548.10	59.97	35.46	12.97	9
-389.40	429.20	669.68	38.24	-21.88	44.22	10
-403.32	146.73	913.57	14.10	10.19	30.09	8
-375.24	228.03	735.11	29.85	-16.69	-1.10	8
-291.50	167.72	853.03	2.32	-21.73	5.00	11
-192.87	104.49	857.67	-0.79	1.89	9.28	8
-129.64	119.63	886.23	-8.48	44.65	-3.17	8
-535.64	239.26	778.08	29.94	39.22	6.90	8
-164.79	189.45	910.64	11.78	-12.18	33.48	10
-139.89	335.21	854.49	38.73	62.19	2.53	9
-519.29	279.30	791.26	11.20	66.10	-14.62	8
-443.60	407.23	628.91	-15.41	-28.96	22.77	10
-168.70	234.13	600.34	-85.45	-38.33	40.07	8
-374.51	159.91	772.46	-133.82	-41.47	64.85	8
-273.68	305.18	1005.13	-109.31	-78.92	71.32	11
-164.06	459.72	972.41	5.86	-19.68	18.55	8
-366.46	234.62	867.19	1.74	3.63	-5.58	10
-357.18	52.00	806.64	51.09	6.90	-87.04	8
-459.96	234.38	729.98	124.69	21.55	-67.02	8
-103.76	251.71	710.94	110.93	13.49	-47.79	9
-355.22	381.35	788.82	73.64	39.83	-29.30	10
-360.84	382.32	899.66	-29.02	3.51	41.63	8
-269.53	-33.94	883.79	-83.83	4.18	120.45	8
-308.59	52.73	955.57	-90.82	-1.89	111.39	10
-161.62	259.28	842.53	-50.35	23.10	83.16	9
-107.91	225.59	796.88	-61.16	51.64	-6.20	8
-302.00	-49.07	828.37	-58.72	73.09	-25.09	10
-464.11	-8.79	815.92	4.91	76.35	-42.88	8
-593.51	245.85	871.09	12.42	73.18	-91.19	8
-538.57	72.02	921.14	33.14	32.47	-65.40	11
-746.34	334.47	786.87	31.16	-7.29	1.07	8
-541.75	444.34	669.19	4.06	-95.46	129.85	8
13.43	393.55	693.36	-33.20	-75.59	122.89	8
-229.98	27.10	947.02	-126.10	-16.85	6.68	11
-371.58	209.96	799.32	-79.10	4.12	-4.30	8
-227.78	333.98	900.88	-70.83	48.28	-38.36	8
-355.71	200.93	942.87	-123.20	74.92	-116.49	10
-131.84	-9.03	862.06	-128.42	108.25	-152.95	8
-467.77	170.41	775.88	-90.85	179.84	-80.87	11
-440.19	53.96	587.40	-50.48	114.23	-84.14	8
-819.34	5.13	837.65	-84.20	4.52	-32.87	8
-335.21	456.79	804.69	-45.26	-27.80	120.97	10
-113.53	395.26	614.26	-73.49	33.94	91.80	8
-516.36	-282.47	769.53	-200.10	79.56	53.13	9
-665.77	-19.29	979.49	-172.27	29.57	35.83	10
-397.95	38.82	938.23	-147.74	28.66	63.02	8
-458.98	169.68	1030.27	-161.50	36.04	71.32	10
-396.73	-67.87	973.63	-161.35	27.44	73.79	8
-277.34	1.95	752.44	-131.26	79.86	-34.67	11
-965.82	-249.27	850.34	-124.05	84.47	-170.35	8
-757.57	-86.43	677.73	27.04	-47.30	-88.41	8
-403.32	-16.36	708.50	26.18	-47.24	4.64	10
-441.16	15.87	527.34	-3.60	-0.55	12.76	9
-599.12	-50.78	745.12	-78.86	-35.71	29.85	8
-481.20	-131.10	878.42	-59.63	-84.84	27.47	8
-444.34	-40.77	838.38	-84.59	-89.51	-13.82	10
-397.71	-173.10	963.38	-91.92	-81.67	-33.84	8
-257.08	-95.21	774.90	-75.59	16.78	-44.77	11
-268.31	-428.47	909.18	-96.71	69.76	-66.35	8
-261.72	-96.68	613.04	-97.90	155.33	-111.79	8
-362.06	-52.49	673.34	-154.72	259.06	-152.92	10
-795.17	-50.54	654.30	-215.67	209.29	-94.15	8
-521.48	-551.03	942.63	-215.79	187.93	-84.41	11
-754.15	102.05	640.87	-153.99	105.07	-68.97	8
-570.80	-828.37	1056.40	-254.67	76.69	-157.78	10
-1159.91	-99.61	213.87	-124.11	-7.66	-167.57	8
-71.29	-377.20	883.06	-174.90	-102.45	-48.34	10
-280.52	-607.91	684.33	-103.52	45.56	-159.00	9
-956.79	-446.78	572.51	-63.60	3.05	-171.84	10
-393.80	-426.27	751.46	-97.08	-99.95	-66.59	8
-361.57	-536.13	632.08	-94.18	-23.04	-37.35	10
-492.92	-513.43	614.01	-52.76	-21.64	-17.36	9
-416.26	-476.81	633.06	-28.05	-22.00	45.68	8
-569.82	-430.42	640.63	-6.93	-6.20	82.18	10
-670.65	-550.29	661.62	57.04	-40.92	199.43	8
-359.38	-839.84	765.87	157.62	-101.38	311.28	8
-426.76	-399.17	591.55	266.11	-89.32	353.73	11
-583.74	-358.15	745.61	255.62	-87.92	382.08	10
-545.65	-396.00	850.83	277.89	-121.06	391.33	8
-427.25	-299.80	844.48	291.90	-108.03	389.43	10
-545.65	-200.20	864.26	306.40	-84.11	402.65	8
-437.99	97.41	760.01	286.47	-91.40	418.95	11
-634.52	-157.71	1066.65	186.74	-80.29	387.91	8
-403.32	-34.67	924.80	238.65	-100.31	398.90	10
-224.37	-209.72	1033.94	268.92	-60.91	445.22	8
-110.11	-106.45	831.30	335.48	8.67	436.22	11
-261.96	290.53	691.65	297.21	62.29	422.06	8
-215.58	258.79	772.95	290.50	72.97	432.46	10
-235.11	343.26	833.25	363.31	90.58	331.63	8
-436.04	341.31	521.97	477.54	169.83	200.53	10
-397.46	489.26	179.93	432.25	205.93	189.79	9
-446.78	675.05	510.01	255.46	144.44	146.85	10
-505.86	813.23	485.60	176.67	110.63	84.66	8
-555.18	912.84	596.19	133.03	92.19	45.78	10
-766.36	487.79	664.79	-5.04	108.40	-21.82	8
-613.53	465.82	484.13	-51.79	75.71	65.19	9
-409.91	647.95	640.87	-72.88	73.85	156.37	10
-350.83	815.19	658.20	-10.31	54.11	170.84	8
-402.10	647.71	609.62	-0.61	56.61	169.07	10
-343.75	489.50	541.75	14.13	52.83	139.28	9
-325.44	385.74	511.96	72.88	38.64	97.05	8
-167.48	887.94	435.79	64.30	55.15	12.85	10
-367.19	821.29	543.70	14.95	84.99	-24.54	8
-483.89	746.09	536.13	0.09	90.24	-2.96	10
-534.67	648.44	514.16	-55.39	61.68	38.24	9
-570.56	464.84	613.28	-123.08	34.70	77.00	8
-506.10	547.36	610.60	-67.23	28.14	164.43	10
-489.99	444.58	633.06	-67.08	13.46	193.15	8
-233.40	637.45	412.84	-27.74	23.59	207.15	8
-349.37	366.70	704.83	-130.98	31.13	167.21	11
-371.09	248.05	665.04	-27.22	49.93	92.07	8
-475.34	559.33	528.08	69.76	51.67	66.86	10
-424.80	761.47	460.45	11.05	-36.44	-6.32	8
-403.08	1172.36	321.53	-32.35	-27.31	-66.19	8
-521.24	548.83	614.75	-139.43	-18.55	-22.83	11
-377.93	407.47	736.08	-166.66	5.31	53.86	8
-403.56	700.20	659.18	-213.99	-25.88	35.19	10
-256.10	170.41	1027.34	-254.52	-22.98	25.51	8
-497.56	342.77	760.74	-210.57	22.34	60.91	9
-435.30	185.30	924.80	-217.07	-26.73	91.09	8
-282.71	57.13	779.54	-27.98	1.86	113.46	8
-173.10	619.38	552.49	96.53	-19.53	60.88	10
-182.62	715.09	469.48	11.20	-14.83	17.03	8
-213.87	679.93	465.58	-128.57	9.19	6.71	9
-431.40	192.38	848.14	-156.01	17.88	7.42	10
-510.74	298.34	845.70	-182.98	-7.84	44.01	8
-269.78	56.15	914.06	-163.85	-36.29	75.50	8
-430.18	-15.14	920.41	-6.59	-48.28	11.72	10
-351.07	406.25	721.68	80.14	-41.50	1.34	9
-288.33	488.53	544.92	103.91	0.40	19.29	8
-412.60	757.32	420.65	144.17	-1.80	-15.11	10
-185.55	693.12	568.60	39.31	-14.86	-11.81	8
-182.62	625.98	585.21	-67.02	10.77	-83.28	8
-362.79	410.64	704.10	-114.50	14.19	-90.42	11
-534.42	155.03	872.31	-166.41	14.07	-77.79	8
-510.99	329.83	697.27	-131.29	-52.76	-62.07	10
-303.96	696.04	896.97	-134.22	-55.51	-28.96	8
-479.98	660.16	884.03	-101.75	5.55	52.55	9
-307.86	184.33	968.02	-87.55	-26.46	87.01	10
-322.75	317.87	722.17	26.15	-34.15	128.02	8
-140.63	434.81	782.96	10.83	-35.00	88.50	10
-194.09	418.21	867.19	-23.38	-31.74	-2.69	8
-15.87	417.97	973.14	-58.50	-23.47	-33.91	9
-247.80	95.21	1056.88	-112.03	-9.19	-27.01	10
-147.71	221.19	819.58	-93.48	-22.31	-0.37	8
-393.55	282.71	705.32	-41.84	4.67	-40.89	8
-364.75	365.48	644.53	-45.50	-50.14	-49.90	10
-347.41	114.75	651.37	-65.03	-84.63	-20.66	9
-242.43	196.29	747.31	-17.76	-98.08	-0.64	8
-113.28	407.96	708.98	95.55	-101.07	0.00	10
-247.07	401.12	655.76	53.07	-38.64	-37.35	8
-220.46	429.44	693.85	2.26	-57.22	-82.79	8
-126.95	359.38	745.61	-68.88	18.07	-93.14	11
-432.62	341.80	834.96	-83.34	27.16	-116.61	8
-227.29	279.54	1007.57	-76.29	4.03	-87.43	10
-238.28	289.55	993.65	19.01	32.75	-50.66	8
-343.51	146.48	841.06	83.47	23.65	-95.18	8
-304.44	111.33	840.82	113.28	30.09	-46.84	11
-385.50	340.82	751.71	134.06	27.01	-40.80	8
-336.91	418.21	575.44	99.27	-13.28	-18.16	10
-306.64	505.86	673.58	-39.34	-29.17	17.67	8
-195.31	238.53	706.79	-108.43	-42.05	35.06	9
-105.71	118.41	745.61	-103.27	-16.36	24.02	10
-44.19	319.82	615.23	-95.00	13.06	23.44	8
-259.77	356.20	643.07	-100.77	5.95	-10.25	8
-153.56	183.84	850.83	-109.16	-54.26	11.54	10
292.24	354.49	1230.22	-67.63	-11.54	74.74	9
24.17	356.45	1022.46	120.06	119.60	20.29	10
-270.75	578.61	948.73	114.59	93.99	-16.78	8
-81.79	636.96	804.44	27.19	97.14	-43.00	10
-407.96	158.94	780.03	-55.48	109.13	37.90	8
-256.10	42.72	805.66	-54.53	47.55	41.41	9
-415.04	165.53	750.98	-47.97	48.83	18.43	10
-460.21	259.28	605.47	-27.56	-15.17	-5.58	8
-96.19	77.39	755.13	-37.57	-24.66	47.82	8
-325.68	331.54	1008.06	33.91	54.90	95.00	8
-434.57	604.49	874.27	158.33	62.93	86.12	11
-372.31	529.05	733.40	108.12	-12.12	55.51	8
-290.53	634.77	595.21	66.62	-18.92	41.08	10
-204.35	500.49	686.52	-46.05	6.26	60.94	8
-441.89	-14.65	971.92	-99.61	1.68	79.99	9
-358.64	-31.25	946.04	-10.89	-35.06	160.25	10
-231.20	356.69	605.96	1.62	-47.91	175.45	8
-119.14	549.80	684.81	-22.22	-55.08	163.79	8
-264.16	229.98	834.96	-52.58	-44.31	153.78	10
-90.33	129.64	825.20	3.08	-53.44	170.65	9
-123.29	437.01	814.70	47.45	-29.82	94.94	10
-142.09	624.76	862.55	50.81	3.94	61.34	8
-149.41	474.37	825.20	27.86	24.81	14.65	8
-336.67	336.91	909.42	-39.46	73.09	4.12	10
-226.81	24.41	987.79	-94.64	35.64	143.04	9
-35.40	-24.17	946.29	-29.05	99.09	309.05	8
-175.05	288.09	893.07	95.86	143.22	339.94	8
-101.32	852.54	506.84	305.66	140.59	288.02	10
-143.55	648.93	599.37	307.07	160.16	145.78	11
-407.96	412.35	465.33	316.28	217.29	52.61	8
-423.58	-23.44	663.82	67.29	121.09	-61.74	10
-534.67	240.72	730.71	38.48	67.35	-31.52	8
-330.32	119.87	654.54	4.64	48.77	-17.27	8
-666.75	513.18	539.06	-46.94	37.60	18.55	11
-227.29	467.77	678.96	-114.87	-97.35	45.20	8
-181.64	326.17	923.58	-149.93	-28.96	24.29	8
-314.70	236.82	957.03	-57.34	12.24	59.48	10
-85.45	459.23	850.34	-3.48	3.36	38.76	8
-278.56	628.66	696.78	-55.60	111.82	-22.95	9
-380.86	262.21	846.19	-49.04	71.20	-26.79	10
-339.36	328.61	737.06	-56.40	40.68	-32.35	8
-387.94	498.29	745.61	-65.19	30.91	-40.86	8
-361.57	117.68	849.37	-86.40	7.63	-35.13	10
-462.16	560.06	718.99	-52.76	13.98	-4.97	9
-215.09	520.75	658.45	-59.63	-8.00	97.66	8
-228.52	510.74	710.45	-58.23	24.84	108.31	10
-267.82	568.36	758.54	-60.24	11.72	118.77	8
-128.91	329.59	932.62	-68.70	-12.18	131.65	10
-249.27	473.39	785.64	17.55	25.67	172.33	9
-76.66	499.02	939.45	72.02	24.11	193.60	10
-201.90	453.61	790.28	222.26	47.45	161.10	8
-403.08	180.91	588.87	266.88	43.61	209.99	8
160.89	575.68	581.30	309.23	7.23	256.32	11
-165.53	823.49	417.48	237.92	116.33	64.94	8
-494.38	574.95	656.01	110.81	72.08	36.25	10
-303.22	812.99	626.71	92.29	48.65	65.12	8
-317.38	819.09	605.47	95.28	30.46	64.67	8
-386.72	542.48	757.81	108.37	-0.34	78.86	11
-152.83	477.54	592.29	165.80	-33.97	107.42	8
-207.52	472.90	406.01	178.80	5.07	124.82	10
-186.04	467.77	431.88	153.35	-9.40	155.43	8
-64.21	296.63	549.07	69.12	-23.35	76.11	8
-155.52	388.67	416.99	16.72	41.56	84.26	11
-193.12	913.82	448.73	-111.39	-4.03	-3.78	8
-268.55	735.35	812.50	-162.45	-39.22	-99.33	8
-303.71	455.08	821.04	-185.61	-33.02	-91.31	10
-319.82	314.94	887.70	-199.31	5.10	-32.14	8
-368.16	359.13	877.69	-182.86	27.37	15.59	11
-366.94	453.86	767.33	-179.17	-24.87	58.11	8
1.71	552.25	770.51	-121.46	1.13	144.29	10
-132.81	330.81	838.62	-94.70	53.62	211.52	8
-106.45	455.57	710.69	-54.75	40.07	265.96	9
30.76	255.62	790.77	-62.32	13.92	253.66	10
-110.60	518.31	606.69	42.94	42.27	151.98	8
-148.93	503.91	752.44	-13.43	-15.50	12.85	10
-150.88	743.41	548.34	-18.34	26.92	-73.00	8
-236.08	640.63	537.11	-128.33	-2.50	-62.96	9
-222.66	207.76	784.67	-172.52	-28.38	-20.26	10
-163.82	302.49	764.65	-144.68	-9.55	24.90	8
-66.41	394.04	696.53	-113.19	-26.76	40.50	10
-120.12	394.53	733.89	-109.77	-25.94	25.33	8
-144.29	438.96	856.69	-135.22	-2.04	85.88	9
-175.78	274.41	992.92	-82.95	-17.43	109.74	10
41.26	413.82	891.11	0.64	-39.58	76.14	8
33.69	526.86	652.34	70.31	-0.34	-38.57	8
-106.20	526.61	648.19	44.89	13.52	-68.39	11
-312.01	594.48	572.75	4.27	-10.62	-92.53	8
-236.82	483.89	652.34	-19.99	-29.45	-106.20	8
8.79	452.88	947.27	-102.72	-36.13	-169.25	10
-91.80	370.61	1107.42	-126.89	5.74	-275.30	8
-154.54	373.54	872.07	-121.25	25.15	-196.84	11
-220.46	129.88	872.56	-125.58	35.68	-36.44	8
-142.33	71.53	912.11	-81.54	45.99	54.66	10
-252.93	124.27	873.29	-51.73	47.09	37.75	8
-314.94	3.66	809.57	12.08	-25.36	36.22	8
3.91	227.78	656.01	74.52	-34.88	71.69	9
-113.04	232.42	467.77	12.45	-23.74	41.20	10
-287.60	183.59	573.73	-11.99	-36.80	21.24	8
-255.37	101.07	949.95	-7.81	-121.89	-12.05	8
-138.18	485.60	661.62	57.80	-90.91	-93.66	10
12.45	277.59	745.85	-5.16	-48.52	-95.73	9
74.22	421.39	816.65	-28.41	37.41	-115.51	8
-184.33	344.73	1047.61	-40.95	45.01	-119.81	10
-210.21	511.23	839.84	-13.49	35.77	-94.91	8
-246.09	248.29	1062.74	-41.08	12.54	-81.24	10
-253.42	283.20	1005.37	-17.58	-24.05	-20.94	9
-142.33	260.74	982.18	4.88	-34.30	-27.07	8
-349.85	175.29	1003.42	-8.09	-15.63	-5.83	10
-207.28	167.48	797.36	17.43	-53.99	-43.37	8
-159.91	174.07	659.18	2.69	-27.47	-52.09	11
-77.64	223.88	780.27	15.29	-36.80	-112.76	8
-64.70	237.79	718.75	52.49	30.70	-94.85	8
-251.95	382.08	700.68	75.20	57.43	-57.68	8
-358.40	313.48	673.58	56.21	19.38	-36.62	10
-189.70	525.39	694.58	23.10	-68.45	-45.99	9
33.45	523.19	875.49	-45.84	-54.87	-63.57	10
-128.91	394.29	886.47	-51.21	-43.67	-87.71	8
-21.00	225.10	766.11	-67.17	-28.05	-83.25	8
-65.67	57.37	778.56	-71.93	7.26	-57.40	10
-75.68	136.72	785.40	-29.63	30.94	-53.96	9
-181.88	314.70	716.31	26.76	50.29	-33.29	8
16.11	190.67	700.68	48.16	38.33	7.42	8
-112.79	382.32	633.30	110.81	64.51	-19.71	10
-244.63	719.97	732.67	82.24	43.91	-27.34	8
-127.44	641.85	812.26	12.79	15.56	-47.18	9
-224.12	534.67	831.05	-26.06	41.23	-65.80	10
-174.07	15.63	1076.90	-56.12	54.84	-66.65	8
-244.63	238.53	941.65	-27.77	75.26	-90.36	10
-250.98	174.56	829.10	-5.74	68.70	-83.59	8
-332.28	241.94	791.99	34.06	24.66	-24.51	9
-160.40	415.04	611.82	27.31	-11.08	-17.67	10
-162.60	56.15	1015.14	75.04	34.21	-41.47	8
-525.63	570.31	738.28	192.29	60.33	-27.31	8
-181.40	544.68	804.69	137.63	5.16	3.54	11
-287.35	662.35	558.35	28.20	34.94	50.54	8
-302.98	583.01	637.21	-27.65	28.14	96.77	8
-163.82	178.22	950.20	-18.52	-5.89	170.56	10
-339.11	753.42	367.92	66.74	31.95	211.33	8
62.74	317.63	870.36	-131.16	-55.48	205.72	9
-5.86	330.57	830.32	-122.74	84.35	149.17	10
-310.30	341.55	969.73	-123.78	117.71	146.76	8
-209.47	540.28	841.31	55.54	125.03	177.43	10
-160.64	632.81	705.32	73.30	88.87	88.93	8
-432.13	579.10	649.66	-15.53	132.72	139.74	11
-359.38	544.43	612.06	-57.83	80.47	206.85	8
-193.85	259.77	732.67	-61.04	132.20	212.10	10
-374.27	99.37	1115.97	-39.79	124.85	206.45	8
-121.58	449.22	801.76	41.29	44.83	233.12	11
129.64	652.59	453.13	88.56	49.99	208.71	8
-73.24	435.06	588.87	-17.97	66.19	33.72	8
-367.68	373.78	627.69	-93.90	112.58	-89.51	10
-607.91	83.50	804.44	-78.16	110.14	-77.45	8
-308.84	497.07	717.53	35.10	62.47	-39.95	11
-339.11	475.59	909.67	35.68	97.47	18.22	8
-422.85	419.68	834.47	-52.76	107.51	73.55	8
-500.98	288.82	811.04	-104.06	77.82	89.84	10
-359.62	-79.10	830.32	-72.85	52.12	100.16	8
-248.54	256.35	650.39	-6.23	37.38	131.50	9
-426.27	255.62	558.84	2.81	5.55	140.69	10
-170.17	508.06	786.87	-13.37	-66.44	180.18	8
-151.37	410.40	814.45	21.03	-59.54	156.16	10
-122.80	242.43	799.80	79.99	-32.75	150.94	8
-280.03	615.72	687.74	168.00	9.64	95.15	9
-289.06	479.74	820.07	139.04	11.26	15.11	10
-493.90	832.76	608.15	101.41	10.01	-58.47	8
-322.75	742.92	576.42	-13.52	-24.69	-52.40	10
-354.00	382.57	890.63	-38.73	-25.91	-42.24	9
-417.72	410.40	879.88	-74.52	-53.96	-1.92	8
-251.95	231.45	886.96	-44.92	-73.15	2.62	10
-316.89	288.09	822.75	-15.29	-39.86	-25.12	8
-278.81	380.37	758.79	8.61	-68.88	-52.43	8
-301.76	112.30	601.32	46.66	-43.98	-44.28	11
-404.79	272.71	586.67	81.54	-54.75	-0.15	8
-286.62	433.11	740.48	10.07	-71.59	86.70	8
-374.02	475.34	858.40	-42.42	-98.72	80.32	10
-151.86	362.30	854.00	-29.63	-121.80	79.32	8
251.22	440.19	767.58	-33.91	-73.58	44.07	9
-89.11	482.91	554.44	-47.21	7.45	-43.09	10
-223.88	493.41	718.51	-50.42	-12.39	-58.35	8
-185.79	570.07	805.42	-58.44	-6.84	-42.82	10
-251.22	268.07	1054.44	-3.91	-30.21	-4.85	8
-40.53	513.92	649.90	28.02	-36.99	-27.71	9
-41.02	414.79	676.03	-35.74	0.46	-50.26	8
30.27	632.57	723.63	-76.42	64.58	-47.39	10
-134.28	537.84	814.94	-116.85	79.90	-30.40	8
-260.99	252.93	873.54	-95.31	34.70	-24.35	8
-224.85	256.10	863.77	-61.25	41.41	28.05	11
-319.34	665.77	730.22	-1.19	39.22	48.07	8
-228.03	324.46	738.04	-20.84	-5.04	-20.69	8
-178.22	51.76	836.91	74.83	6.07	10.41	10
-37.84	558.11	648.68	143.43	19.13	-0.49	8
-269.53	673.10	802.25	106.54	69.92	-62.99	9
-444.82	620.85	689.45	42.33	48.65	-75.53	10
-370.85	596.92	614.99	-106.14	-29.30	-11.99	8
-254.88	-104.74	662.11	-130.86	-77.88	-14.34	10
-2.69	253.17	558.35	-79.99	-66.65	42.94	9
-217.77	657.47	716.06	-37.38	9.49	53.59	8
-89.84	377.44	1040.77	-50.42	9.77	104.89	10
-107.67	243.65	1081.05	1.71	74.10	108.43	8
-450.20	104.00	909.91	19.90	52.92	79.35	8
-294.43	662.84	620.36	156.25	-63.17	101.47	11
-105.71	786.13	598.63	97.17	-75.65	112.92	8
-254.39	881.35	561.04	5.89	-69.37	44.62	10
-111.08	712.89	721.92	-112.12	-46.78	10.86	8
-22.71	240.72	1071.29	-119.78	-1.80	19.68	8
-186.28	-17.09	906.01	-37.84	-4.24	117.34	11
107.42	224.37	894.53	68.76	22.25	258.12	8
-64.70	727.78	594.73	203.67	125.98	322.48	8
101.81	727.78	781.98	289.79	171.14	298.77	10
-14.16	500.73	618.90	294.71	209.50	259.64	8
62.74	445.31	469.48	254.88	237.85	223.24	11
-174.80	545.65	475.34	125.49	250.49	130.62	8
-161.62	749.27	594.73	66.38	215.36	41.69	10
-307.13	854.98	522.71	4.49	203.98	15.59	8
-324.22	624.51	707.52	-10.56	137.51	57.74	11
-280.03	378.66	767.82	41.66	101.20	122.77	8
-199.71	478.52	741.94	108.86	123.11	153.87	10
-320.80	519.53	484.86	217.65	114.50	209.29	8
-115.48	836.91	473.63	208.86	87.22	192.20	10
-230.96	622.07	719.48	183.87	122.41	129.52	9
-322.02	344.97	496.34	151.89	100.13	38.91	10
-310.06	732.67	273.44	85.48	40.62	-42.18	8
-356.20	706.30	455.08	33.45	27.25	-66.41	10
-412.60	459.72	646.00	-45.53	-16.33	-63.20	9
-415.53	820.31	448.97	-43.61	12.39	4.09	8
-264.16	729.00	722.41	-175.72	-25.73	47.97	10
-216.55	432.13	837.40	-133.64	0.21	69.40	8
-137.21	632.32	519.04	-107.03	15.59	77.06	8
-138.67	573.24	561.52	-108.09	21.91	71.08	11
-144.53	605.47	669.19	-111.15	33.17	82.86	8
-208.25	553.47	732.91	-51.21	26.79	75.56	10
-147.95	699.71	638.43	21.36	20.97	57.01	8
-238.28	750.00	627.20	32.81	23.32	19.17	8
-236.57	949.95	514.89	10.50	15.63	18.89	11
-139.65	641.60	692.87	-65.86	-15.23	27.71	8
-280.76	234.62	802.73	-94.30	14.47	80.57	8
-280.52	286.87	650.63	-94.36	-6.96	131.16	10
-112.55	300.29	570.07	-96.28	-1.19	138.92	8
-280.27	258.06	558.84	-52.64	-4.94	172.33	11
110.35	633.30	527.34	40.65	5.71	318.97	8
201.90	851.32	701.17	75.78	38.12	291.78	8
127.20	779.30	854.98	164.70	41.96	107.79	10
19.53	819.82	628.66	125.24	54.66	17.43	8
-364.99	779.79	486.82	11.96	38.24	-97.56	9
-245.85	667.97	553.96	-107.51	-43.55	-76.97	10
-59.08	268.31	860.35	-181.15	-55.30	7.26	8
-13.92	160.40	939.21	-150.05	-30.46	41.81	10
-20.26	422.61	666.75	-125.55	-59.54	2.41	9
-13.43	267.09	830.32	-124.91	-30.30	19.44	8
321.53	698.49	653.56	35.22	42.02	99.61	10
-111.33	497.31	726.07	51.36	96.37	156.89	8
-210.21	596.68	608.15	90.55	22.55	160.19	8
195.07	898.19	589.11	47.76	44.86	125.40	11
62.01	842.53	635.25	-20.29	166.78	55.48	8
-127.69	633.30	612.06	-70.89	156.71	28.75	10
-218.51	281.98	805.18	-48.28	140.90	96.47	8
-318.60	209.23	816.16	54.35	109.31	196.32	8
-33.45	638.18	664.79	124.21	75.84	219.82	11
-146.48	418.70	684.81	170.65	85.05	219.67	8
-31.01	611.33	472.41	206.97	11.11	124.48	10
-123.29	336.91	665.04	135.10	38.48	81.15	8
-218.51	254.15	560.30	127.26	45.20	90.39	11
45.65	899.41	392.58	-21.06	52.64	-51.15	8
-465.33	508.79	600.10	-100.01	45.04	-80.51	8
-246.09	651.61	517.09	-167.42	-37.02	-56.95	10
-199.46	245.85	867.19	-211.00	3.85	-15.23	8
-281.98	223.88	865.97	-166.23	-28.35	31.34	9
-37.84	509.52	891.36	-51.82	-33.02	51.64	8
92.29	506.84	948.49	7.42	-50.38	74.25	8
384.77	564.94	878.42	83.53	-52.12	129.36	8
369.14	887.94	411.38	247.10	13.82	112.27	10
322.27	795.41	343.51	189.97	98.75	43.09	9
-17.58	666.99	318.60	131.74	99.03	-30.27	10
-164.55	681.40	436.04	29.75	46.17	-81.82	8
-218.51	707.28	603.27	-28.26	40.71	-104.80	8
-226.07	573.97	612.55	-71.47	57.46	-56.61	10
-216.31	304.93	873.29	-69.40	75.81	-40.13	9
-438.72	264.16	849.12	-57.74	69.18	-15.96	10
-183.84	531.74	735.60	-12.51	-6.50	30.30	8
-97.17	687.50	878.42	67.60	52.31	51.67	8
-199.95	565.92	562.99	115.51	32.81	135.71	11
-63.72	449.71	628.66	153.99	30.46	172.97	8
121.34	610.35	424.32	201.93	35.19	144.20	8
76.90	894.04	363.04	148.19	44.56	12.36	10
-318.85	549.32	409.18	-16.11	33.94	-118.44	8
-64.70	570.80	568.36	-58.96	-17.88	-121.43	11
-142.58	566.65	690.67	-85.08	28.23	-131.96	8
-361.08	557.86	625.24	-103.36	21.27	-53.44	10
-236.33	665.53	608.15	-110.41	-15.20	-22.98	8
-215.33	544.92	738.53	-173.46	-41.96	-13.12	8
-180.18	522.95	830.57	-170.68	-55.94	-12.18	11
-179.44	452.88	797.36	-151.67	-89.57	-14.04	8
-103.76	405.27	776.61	-104.31	-87.04	13.03	10
-32.71	326.42	760.99	54.05	-44.71	50.90	8
30.52	751.22	485.60	103.30	-33.78	45.23	8
82.52	758.30	475.59	46.91	-36.99	15.53	11
-87.16	778.08	427.73	-65.46	23.50	-11.29	8
-192.14	430.18	689.94	-104.64	-4.88	10.22	8
-12.70	245.61	773.19	-76.20	3.33	23.32	10
-208.50	665.28	628.17	-65.03	18.59	-25.79	8
-145.02	459.47	894.04	-164.52	-23.80	18.40	9
46.14	295.90	971.19	-119.81	-19.26	106.35	10
114.01	92.77	1012.94	-8.15	24.35	124.39	8
-6.84	518.80	724.61	73.09	43.64	99.37	10
-160.40	619.38	530.76	72.27	-17.03	6.96	9
-50.29	776.12	578.61	-33.51	-35.58	-52.55	8
-189.45	797.61	449.22	-143.43	-52.25	-76.54	8
-55.66	242.19	598.63	-164.40	-57.53	-93.32	10
47.36	212.40	836.91	-149.29	7.72	-133.24	8
-254.64	441.65	885.50	-106.96	53.99	-160.98	11
-369.87	399.41	871.83	-90.55	-12.18	-147.80	8
-13.92	286.62	935.30	-76.02	-50.63	-82.58	10
42.24	264.65	890.14	-14.13	42.66	-41.99	8
-300.54	391.60	716.06	21.27	35.83	-70.34	8
-40.04	365.97	771.24	40.92	-27.40	-90.79	11
-78.37	591.80	638.67	27.86	15.35	-69.58	8
-229.49	523.44	627.44	-11.57	-14.34	-79.32	8
-156.98	194.58	817.87	-4.49	-24.63	-77.12	10
-270.51	391.85	764.65	5.16	-7.20	-82.92	8
-274.41	402.59	727.05	-10.41	-44.49	-90.39	9
86.67	349.85	733.40	-16.33	-59.30	-31.31	10
125.24	314.94	762.21	18.83	4.33	33.14	8
-124.76	507.81	673.83	33.42	-4.70	41.96	8
-12.94	733.40	669.92	39.03	-30.49	-11.38	8
-102.54	467.53	827.15	-37.78	1.28	-16.57	11
-202.15	465.58	751.95	-42.54	-11.17	11.78	8
-145.75	313.23	802.73	-30.55	-18.10	52.73	8
100.34	360.35	840.82	-21.24	-20.14	108.25	10
-50.78	376.71	814.45	-54.26	11.96	93.57	9
-126.46	241.21	793.21	-69.55	15.72	100.92	10
-131.59	51.51	832.28	47.15	4.73	109.71	8
-73.49	258.79	616.21	126.77	16.39	134.70	8
-123.05	661.13	605.96	137.02	-4.12	95.00	10
13.18	571.78	753.42	47.21	-45.41	39.55	9
13.92	607.18	696.53	-5.10	-3.72	17.43	8
-54.93	559.57	696.04	-30.98	6.53	4.82	8
12.21	515.87	867.43	-70.83	27.37	-0.89	10
-173.83	482.91	855.47	-125.06	33.69	23.44	8
-195.31	319.09	889.65	-118.38	-24.23	62.74	9
12.94	220.95	846.44	-64.30	-20.90	78.98	10
63.72	161.87	831.54	-41.26	0.79	90.00	8
-20.51	194.34	731.45	23.68	29.88	113.28	8
-18.80	505.13	635.01	92.77	7.57	49.71	10
-120.36	542.72	692.14	23.47	-4.15	-39.67	9
-250.49	457.03	723.39	6.20	-13.00	-49.16	8
-107.91	513.43	715.09	-24.35	-30.70	-52.46	8
-73.97	422.61	840.33	-51.54	-6.38	-74.07	10
-156.49	373.05	886.47	-115.69	-1.40	-74.16	8
-195.80	394.04	851.81	-148.19	-19.01	-64.03	9
-30.03	439.94	731.20	-183.75	-48.22	-19.56	10
94.97	376.22	774.90	-233.52	-33.54	6.90	8
49.56	205.57	930.91	-275.85	10.16	20.05	10
3.91	94.73	955.81	-247.01	35.77	47.61	9
43.95	156.01	946.29	-223.54	32.04	33.66	8
-17.58	4.88	967.77	-145.29	48.19	13.46	8
30.52	295.90	732.67	-76.35	52.61	-15.69	10
-26.86	249.02	829.83	-132.78	88.44	-45.96	8
-256.59	217.53	816.41	-172.55	68.42	-60.91	9
-190.19	-151.37	945.07	-243.93	14.13	-57.22	10
-133.30	31.25	832.52	-300.63	35.64	-20.02	8
-113.04	-27.34	885.50	-350.74	42.42	-3.75	10
-164.79	-210.45	957.28	-322.20	38.33	-12.88	8
-229.00	-364.75	846.19	-285.31	25.54	27.77	9
30.52	-480.96	927.73	-131.96	8.33	90.12	10
-86.18	-252.44	780.76	32.20	27.68	-7.97	8
-150.88	-297.12	731.45	105.41	20.78	-41.63	8
-95.95	-94.24	615.23	134.00	25.09	-74.34	10
-17.09	-28.81	774.66	108.55	44.34	-103.76	9
-91.55	92.29	661.87	73.94	89.97	-156.13	8
-354.25	-176.51	803.96	-36.53	90.70	-185.73	10
-227.05	9.52	833.98	-141.30	22.52	-211.64	8
-86.67	-151.12	1001.95	-193.02	60.46	-217.04	11
-191.89	-260.50	1016.36	-160.49	84.11	-236.57	8
-418.95	-213.38	914.55	-171.75	89.42	-241.58	10
-376.22	-500.73	949.46	-172.42	47.30	-169.31	8
-161.62	-333.01	866.21	-76.72	19.90	-46.48	10
-126.71	-430.42	908.20	35.68	-0.24	-27.50	9
-143.80	-311.04	802.00	121.22	-2.47	-18.07	8
-138.67	-335.45	806.88	145.42	-3.08	-15.29	10
-75.93	-204.10	710.45	159.67	-6.96	-6.99	8
-146.97	-319.34	783.45	150.33	-12.24	-17.91	8
-87.16	-252.69	787.11	140.08	-12.48	-58.75	11
-117.43	-166.75	722.17	127.11	21.97	-85.14	8
-153.32	-5.13	662.35	85.57	36.19	-94.85	10
-179.69	-30.76	842.53	27.77	52.15	-99.09	8
-303.22	-109.62	899.90	19.10	47.70	-70.37	8
-248.78	-14.89	902.83	48.34	0.40	-18.52	11
-170.41	-59.81	953.86	48.16	-21.45	-6.44	8
-82.03	-113.77	1037.84	50.84	-9.61	14.25	8
-136.23	-44.19	924.32	54.47	16.02	14.07	8
-269.04	53.22	810.06	24.78	5.00	3.88	10
-194.58	-6.59	885.99	-19.35	-11.26	22.49	9
-47.85	-57.13	1018.55	-112.21	12.82	43.33	8
-303.71	-18.07	923.34	-168.67	31.25	16.69	10
-233.89	3.91	942.38	-248.32	-28.23	12.39	8
-190.19	-130.13	955.57	-279.82	-24.38	14.86	9
-149.17	-483.64	968.99	-242.68	-18.22	15.20	10
-245.36	-370.12	828.86	-114.59	3.11	39.09	8
-144.78	-312.74	814.94	-24.90	-25.67	45.99	8
-144.53	-295.90	821.53	4.43	-16.20	23.80	10
-202.39	-407.71	844.48	58.62	-11.35	-3.42	9
-212.65	-237.30	681.64	77.85	-12.70	0.15	8
-120.12	-354.00	747.80	70.74	-3.78	7.35	10
-170.41	-254.39	741.94	45.65	14.62	-3.94	8
-219.73	-176.51	735.11	9.25	-5.71	-22.13	8
-182.37	-248.05	826.66	8.21	-17.00	-28.87	11
-123.29	-227.29	916.26	18.16	-8.33	-10.83	8
-157.71	-210.45	928.96	17.33	4.49	-10.50	8
-169.19	-186.04	856.69	10.25	11.90	-2.32	10
-147.71	-112.79	830.81	-1.95	24.72	2.78	8
-147.22	-205.08	892.09	-6.35	30.88	5.40	9
-200.68	-256.10	888.67	10.99	44.59	-9.83	8
-311.04	-243.65	864.99	30.49	35.83	-12.63	10
-255.86	-190.92	821.29	27.34	4.97	-4.94	8
-194.34	-238.77	887.21	24.87	-5.71	3.33	8
-170.17	-215.82	856.93	20.78	-4.67	-5.00	11
-163.09	-159.91	849.85	15.44	1.22	-17.09	8
-186.77	-236.82	916.50	10.13	5.92	-4.79	8
-237.55	-159.18	821.29	14.16	-4.76	6.71	8
-179.44	-173.10	844.48	-0.21	-30.21	5.77	10
-105.22	-203.86	854.49	4.18	-12.48	-0.76	9
-148.44	-194.34	854.74	2.29	18.68	7.14	8
-265.38	-259.03	874.27	2.69	11.05	11.26	8
-223.88	-245.85	815.67	0.52	-23.83	15.11	10
-189.94	-203.61	841.31	7.93	-22.89	11.14	9
-191.89	-188.72	847.17	19.04	-11.26	3.08	8
-166.02	-210.21	860.84	33.48	-4.76	-5.31	8
-180.42	-189.70	837.16	51.12	9.40	-15.87	10
-150.39	-139.65	850.83	36.25	19.59	-13.79	8
-180.42	-177.98	865.48	22.16	25.15	-19.71	9
-178.71	-175.54	869.87	20.42	22.89	-19.71	10
-208.74	-115.23	859.86	13.92	22.03	-18.10	8
-225.83	-153.32	890.38	4.39	13.09	-9.43	8
-197.51	-125.98	882.57	-8.51	-0.85	-0.06	10
-179.44	-153.81	915.53	-24.81	0.76	3.05	9
-215.82	-117.92	853.52	-30.70	1.92	0.06	8
-234.62	-175.54	864.50	-43.40	-0.49	1.56	8
-255.62	-153.08	856.69	-48.71	-8.70	12.15	10
-241.70	-82.52	795.41	-95.89	-21.03	29.39	8
-244.87	-201.66	881.84	-120.73	-34.09	45.65	9
-93.51	-330.08	900.39	-84.96	-45.20	50.90	10
-144.53	-335.21	872.80	-6.77	-13.34	22.43	8
-205.81	-292.24	866.21	59.75	-6.84	-11.96	8
-239.99	29.79	806.64	87.04	-21.79	-45.50	10
-320.56	618.41	951.66	68.48	-23.47	-121.25	9
-67.14	669.92	844.73	42.91	1.19	-184.27	8
-261.72	375.24	1109.86	-59.02	143.40	-343.48	10
-623.29	472.90	941.65	-153.08	118.16	-513.76	8
190.67	-149.90	905.03	-302.49	124.18	-642.30	10
-392.82	-1121.09	819.82	-323.36	122.44	-667.02	9
116.70	-882.32	648.93	-213.90	-9.34	-610.11	10
31.74	-914.79	676.03	-266.36	85.11	-534.82	10
38.82	-739.50	690.67	-305.45	43.95	-394.78	8
178.71	-772.71	377.69	-294.22	74.37	-265.99	9
17.58	-767.82	287.11	-101.47	88.81	-129.21	10
6.35	-560.79	547.85	136.26	41.05	-27.80	8
201.90	-693.85	902.59	180.39	38.42	-30.24	10
85.45	-771.00	875.73	288.82	70.28	-70.86	8
-19.29	-850.59	638.18	431.06	74.52	-160.31	11
54.93	-711.67	644.53	486.48	113.89	-179.66	8
-124.27	-372.80	653.08	490.02	137.39	-152.71	8
-70.07	-133.06	778.81	483.49	148.68	-153.41	10
-424.32	-147.95	803.22	432.40	155.73	-145.05	11
-361.57	45.41	828.37	377.62	109.56	-131.84	8
-455.81	191.41	760.25	315.77	87.77	-105.50	10
-398.44	360.11	875.73	253.97	43.30	-13.52	8
-249.02	305.42	990.97	198.67	7.69	-29.02	10
-252.69	318.12	742.92	189.21	49.96	-92.50	9
-386.23	-178.22	896.48	207.21	59.60	-122.62	8
-458.01	207.76	771.24	235.81	24.23	-81.57	10
-511.96	630.62	755.62	185.79	-6.47	-92.32	8
-216.06	584.72	885.50	113.77	-31.28	-186.25	10
-165.04	501.46	863.53	63.42	40.68	-235.78	9
-271.48	202.39	747.07	80.54	83.04	-231.66	10
-316.16	329.35	790.04	140.01	-0.27	-166.32	8
-353.52	586.67	783.45	118.87	-9.70	-13.37	8
-528.81	607.67	818.12	48.07	-60.82	3.36	10
-400.63	365.97	970.21	-48.55	-49.99	-20.32	9
-239.99	251.95	1024.66	-73.88	-41.29	-66.71	10
-222.66	-108.89	939.70	-40.53	-31.98	-51.27	8
59.33	297.85	777.59	-14.98	-37.54	-14.25	8
-320.07	215.33	760.25	-40.65	34.85	-76.17	11
-479.25	36.38	813.72	12.15	-9.55	-159.94	8
-250.98	58.84	763.92	42.94	-1.16	-126.19	8
-352.78	67.38	754.39	137.21	88.59	-98.45	10
-504.88	103.76	644.04	209.41	8.12	-144.81	8
-178.47	618.65	521.48	261.96	15.44	-78.16	11
-298.83	742.92	316.89	133.21	89.78	31.92	8
-136.72	742.92	477.54	-3.81	166.08	77.48	8
-478.03	452.39	739.75	-72.24	171.51	94.45	10
-503.42	235.35	1021.73	-81.85	83.65	143.55	8
-751.71	545.17	468.75	3.63	20.45	177.12	11
-33.69	617.68	580.08	-19.90	-63.11	260.28	8
-251.71	408.45	638.67	-89.87	-1.80	191.93	8
-545.17	461.18	830.32	-123.54	-51.18	233.98	10
142.33	25.63	1119.87	-98.94	-67.38	299.10	8
6.59	551.51	728.03	34.94	-22.92	227.94	11
31.98	497.80	830.57	34.70	13.73	129.94	8
-111.82	607.18	674.07	-50.81	81.45	40.68	8
-378.42	129.39	1011.96	-40.62	88.87	40.10	10
-342.77	320.56	698.97	74.07	29.69	106.23	9
-205.32	424.80	725.34	19.68	11.47	122.53	8
-283.69	233.64	795.90	33.81	-11.44	99.27	10
-117.68	229.00	898.44	74.68	0.03	117.28	8
-270.75	464.11	674.56	83.86	8.30	114.87	10
-93.51	325.44	792.97	88.32	-12.15	121.73	9
-136.96	349.85	784.42	82.34	13.18	60.24	8
-266.11	462.40	738.28	116.64	32.90	-7.05	10
-441.89	598.14	658.20	24.26	-23.19	23.59	8
-293.70	499.76	471.19	5.31	-47.97	24.96	8
-166.75	262.70	791.02	-98.24	-27.68	64.73	11
-83.25	201.17	928.22	-87.22	38.42	108.12	8
7.08	271.24	833.01	-52.95	108.86	116.18	8
-152.34	334.23	856.69	1.19	126.50	118.84	10
50.05	295.17	1007.08	99.91	164.28	207.95	8
-128.42	811.28	646.97	216.89	271.45	235.84	11
-375.00	916.50	285.89	254.82	270.26	242.16	8
-368.90	435.55	419.43	145.45	181.76	201.69	10
-338.13	499.76	461.67	61.43	109.28	122.47	8
-231.20	1091.55	375.00	-15.38	101.81	59.30	11
-425.78	709.96	463.87	-44.28	88.96	38.70	8
-217.77	584.96	512.21	-76.48	11.54	12.15	8
-251.95	457.28	844.48	-188.23	26.55	-24.38	10
-252.93	235.60	774.66	-149.78	25.97	-0.55	8
-105.96	326.90	704.83	-103.61	11.75	-32.68	11
-270.75	356.93	708.98	-116.24	25.30	-50.81	8
-394.78	244.87	787.84	-122.38	0.27	-43.85	10
-265.38	323.00	753.42	-75.96	-9.03	7.42	8
-226.56	268.80	822.75	-14.92	13.49	29.69	8
-260.50	513.92	866.94	62.93	65.73	23.71	9
-423.83	760.74	868.90	66.44	83.56	35.19	10
-656.25	875.98	366.70	-10.96	45.20	31.71	8
-321.29	289.06	722.17	-70.37	-50.87	46.75	10
-195.31	494.87	742.68	-96.92	-23.71	46.57	8
-340.09	437.26	726.81	-94.67	-15.75	34.12	9
-347.17	482.18	588.38	-53.22	-50.66	31.52	10
-161.13	533.94	770.51	-82.28	-52.46	61.00	8
-115.48	418.46	927.49	-82.82	-28.11	36.04	8
-214.84	379.88	928.96	-59.48	-4.70	17.97	11
-222.90	237.06	835.94	-41.41	5.55	19.10	8
-157.23	264.65	793.46	9.92	26.06	14.74	8
-212.40	283.45	763.43	63.66	51.76	10.01	10
-321.04	356.93	700.44	70.80	66.71	-14.89	8
-398.44	418.21	637.21	63.02	43.79	-23.47	9
-343.51	369.63	677.00	60.70	32.65	-13.43	10
-357.18	448.49	772.71	11.99	19.04	-5.34	8
-336.43	569.82	737.55	-42.21	-2.04	-9.52	8
-319.82	414.79	771.97	-65.52	-18.07	-0.15	10
-266.11	251.95	664.79	-22.67	-16.33	0.95	9
-231.69	388.92	548.58	18.89	-9.92	-19.84	8
-314.94	341.06	572.51	-4.67	4.79	-9.34	10
-325.93	376.71	677.00	19.81	-4.30	38.60	8
-162.84	543.46	837.89	14.22	-0.82	38.57	8
-300.78	486.82	903.32	18.62	5.89	-10.65	9
-281.49	595.46	693.60	0.79	-3.51	10.56	10
-212.65	446.78	751.71	-14.16	-7.78	-6.90	8
-249.02	440.67	812.99	-8.54	4.82	-16.82	8
-345.95	433.35	799.56	-63.17	5.07	-15.32	8
-346.68	305.66	741.94	-58.38	-15.84	2.78	11
-271.48	423.34	666.50	-34.39	-29.39	-7.32	8
-276.86	412.60	692.63	-39.18	-11.57	-15.23	8
-204.59	297.61	746.83	-22.64	10.41	-16.82	10
-312.26	494.38	698.49	27.92	28.84	-26.06	8
-306.40	489.75	754.39	-3.51	5.95	4.18	9
-223.63	456.79	806.88	-5.00	0.73	34.06	10
-195.80	577.64	733.64	-5.89	13.12	12.60	8
-325.93	535.16	778.81	-32.41	18.80	-29.24	8
-385.74	546.88	783.45	-43.82	3.63	-19.17	9
-358.15	591.80	708.98	-43.95	-37.51	-24.93	10
-302.73	459.96	718.51	-49.29	-33.72	-30.52	8
-313.72	467.04	828.37	-43.00	-38.09	-32.32	10
-312.99	470.21	866.70	5.95	-46.11	-46.51	8
-228.27	399.17	813.48	99.82	-42.14	-51.67	9
-202.39	453.13	736.82	181.49	-22.22	-71.29	10
-303.71	493.41	642.33	198.36	-29.27	-85.82	8
-332.03	407.71	752.20	214.23	-51.91	-61.58	10
-130.13	501.46	560.30	289.79	-84.59	-44.56	8
-91.06	166.75	778.56	214.08	-68.70	-72.05	9
-197.51	77.88	559.33	164.95	-26.15	-115.42	10
-347.66	311.04	406.98	-1.74	-14.80	-73.33	8
-327.88	326.90	752.69	-60.85	-19.87	-42.76	10
-312.26	265.63	790.04	-28.99	-10.38	-33.69	8
-488.04	594.24	773.19	12.48	2.62	12.60	9
-246.09	795.17	748.05	6.38	-44.37	60.15	10
-234.86	756.35	727.54	-20.32	-39.03	7.48	8
-202.64	349.37	921.88	5.19	-38.60	-7.02	8
-131.84	621.09	691.41	76.84	-28.63	-23.90	8
-147.95	615.97	746.34	75.59	0.89	-60.73	11
-272.22	590.33	671.63	83.28	14.40	-53.16	8
-285.16	338.13	833.50	109.22	12.70	-21.73	8
-246.34	392.33	507.81	235.81	29.60	46.23	10
-191.65	725.83	301.03	219.33	48.49	96.89	9
-202.64	633.54	553.96	108.34	41.63	48.92	10
-309.08	835.45	491.46	100.95	54.50	9.58	8
-359.13	919.19	431.40	34.73	42.21	15.47	8
-303.47	837.16	428.47	-46.36	14.01	-0.67	10
-342.29	596.68	664.79	-64.09	-5.31	-8.12	9
-239.99	633.30	733.15	-73.12	-12.12	7.39	8
-254.64	722.17	734.38	19.41	31.10	63.35	10
-279.79	1030.03	359.38	61.46	20.39	99.95	8
-207.28	950.93	327.64	60.24	-7.45	138.79	10
-80.81	575.93	265.38	80.29	44.46	97.23	9
-146.00	527.83	347.41	115.48	83.77	134.16	8
-235.11	610.84	298.83	108.58	124.24	229.16	10
-162.84	481.45	483.40	68.91	103.73	278.90	8
41.02	418.21	369.38	-82.03	118.26	217.96	11
-277.10	757.08	491.70	-151.67	135.31	57.37	8
-398.19	665.53	667.48	-95.06	52.52	-65.12	10
-291.75	848.63	624.51	-48.68	43.46	-69.92	8
-237.06	1032.47	535.40	-42.21	26.82	-83.34	8
-192.87	904.05	478.27	-22.37	-11.11	-154.33	11
-321.29	520.02	592.77	-13.64	36.68	-106.93	8
-392.09	349.37	391.11	-18.46	104.52	55.11	10
-187.99	245.85	633.79	35.46	74.28	157.47	8
-34.67	535.64	597.90	11.35	118.47	134.70	8
-255.62	149.41	1073.97	-1.56	144.17	99.67	11
-619.87	398.19	703.37	88.84	145.17	71.56	8
-567.38	813.48	508.79	57.40	57.01	57.01	10
-175.78	1104.00	782.96	-71.99	38.64	22.06	8
-208.01	1238.77	616.46	-104.83	105.50	27.22	8
-350.10	483.64	699.95	-170.26	39.09	24.29	11
-479.49	344.48	628.42	-141.66	-6.01	36.04	8
-183.59	427.98	772.46	-123.96	-52.09	101.41	10
-69.34	226.32	724.12	-55.57	-36.29	104.52	8
-29.30	754.88	494.87	34.67	50.84	157.32	11
14.16	900.63	552.25	133.03	95.92	223.27	8
63.96	1231.45	414.31	177.00	122.16	233.43	8
-183.11	858.15	573.24	68.70	212.34	297.21	10
-225.34	201.66	689.45	62.65	256.20	355.13	8
-189.45	373.78	481.45	147.00	251.95	343.99	11
-182.37	997.07	262.45	108.89	167.42	161.16	8
-218.51	1075.20	367.19	-35.25	116.46	54.47	8
-396.48	816.65	418.21	-86.55	52.09	25.15	8
-126.22	661.62	675.29	-108.83	9.00	24.87	10
-297.36	589.36	663.57	-121.34	44.49	11.47	9
-224.85	615.72	543.95	-60.79	-8.76	-6.32	10
-118.65	695.80	551.76	-62.41	1.10	4.88	8
2.93	624.51	617.68	-74.55	11.41	18.71	8
-31.98	687.99	659.67	-45.41	34.61	79.80	8
90.82	655.27	667.48	-11.57	89.26	172.24	11
134.77	461.18	739.26	109.65	119.66	206.39	8
37.35	634.28	413.09	212.01	118.87	182.92	10
-424.56	828.13	153.32	168.73	67.47	138.52	8
-22.95	547.36	584.96	101.29	31.49	160.34	9
67.14	1025.63	354.49	121.37	43.00	29.21	10
-134.03	1018.80	348.14	31.62	-19.04	-107.33	8
-244.63	1069.82	181.64	-81.33	-87.13	-127.87	10
-104.25	700.93	725.10	-119.66	-54.93	-128.57	8
-253.91	666.26	645.51	-151.73	-9.58	-88.47	11
-12.94	506.10	535.64	-115.78	-14.07	29.85	8
-118.41	434.81	660.89	-96.10	73.91	127.35	10
-327.88	241.46	431.15	-0.92	41.38	164.15	8
-189.21	221.44	445.31	116.24	-0.70	178.25	8
479.98	917.97	542.97	158.84	27.19	129.94	11
264.16	791.50	731.69	170.62	108.64	22.00	8
-272.22	744.38	506.84	167.76	190.37	-31.01	10
-369.87	1212.89	239.26	69.95	129.67	-87.37	8
-412.60	632.57	627.69	-101.10	53.10	-38.82	11
-419.68	463.87	702.39	-188.45	38.67	-17.15	8
-560.79	447.51	641.36	-196.56	32.56	53.80	10
42.72	678.22	505.62	-107.18	5.31	97.47	8
-34.18	704.35	464.36	42.54	75.23	81.33	8
53.22	134.77	640.38	162.60	40.56	170.65	11
-51.76	450.20	377.44	182.50	106.60	8.54	8
-295.90	790.04	379.39	154.08	69.24	3.60	8
85.94	1206.79	372.31	9.49	34.67	-88.96	10
-894.29	964.11	463.62	-143.71	37.02	-136.93	8
-116.21	261.96	677.98	-239.93	-114.81	-79.10	9
-239.99	15.38	866.21	-220.86	23.83	3.63	10
60.55	461.43	639.89	-237.88	7.29	95.49	8
-245.12	955.81	563.48	-209.50	45.56	-20.69	8
-82.03	832.03	797.12	-172.15	17.70	45.72	10
-302.49	398.44	896.73	-5.58	43.18	3.94	9
-302.73	726.56	484.62	97.72	62.35	33.26	10
-435.79	471.19	558.84	-31.46	29.42	-54.35	8
-246.83	714.60	326.90	-80.78	-63.48	-65.40	8
-475.34	113.77	783.94	-175.66	36.74	-23.10	11
-505.37	172.12	687.01	-152.86	-12.57	67.20	8
-91.55	305.91	750.98	-84.87	-20.60	74.80	8
-101.56	641.36	736.57	-95.70	-15.44	71.11	10
-132.32	538.57	977.29	-88.10	-6.96	40.41	8
-294.43	837.65	905.76	46.48	-14.07	34.36	9
-171.14	713.13	679.69	80.60	-40.77	21.55	10
2.44	536.38	489.50	37.81	-8.73	49.44	8
-191.16	683.35	576.66	-49.13	16.63	67.72	8
7.32	547.36	667.72	-61.22	-11.35	119.60	10
137.94	724.85	653.08	-102.11	54.44	78.98	9
-201.66	394.78	863.04	34.03	72.63	128.20	8
-126.71	662.60	614.50	49.68	62.62	197.60	10
143.31	1059.33	433.84	64.45	103.67	288.21	8
-72.02	120.36	1099.12	-35.95	209.35	240.08	10
-423.10	518.55	467.77	99.33	149.57	133.45	9
-248.78	660.40	471.19	8.51	57.13	39.09	10
-126.71	585.69	431.15	-29.72	62.84	-13.28	8
-316.16	554.44	433.84	-132.54	60.91	-30.27	8
-98.39	95.95	937.50	-232.15	45.23	15.66	11
-222.66	280.27	830.81	-225.98	58.72	54.26	8
-137.70	330.32	814.70	-231.69	25.82	85.57	10
-81.54	207.28	931.40	-231.08	61.80	93.23	8
-98.14	421.88	804.44	-96.34	31.22	39.12	8
-275.39	326.17	872.56	-89.81	59.36	25.12	11
-150.63	489.75	886.96	-3.48	34.61	45.90	8
-239.99	572.75	759.77	39.03	43.43	9.98	8
-363.04	381.59	614.26	8.70	-7.57	-0.64	10
-119.87	443.60	682.13	-79.56	-30.82	-2.62	8
[truncated: 5,032 more rows]
