# Supplementary material for: Complexes of vertebrate TMC1/2 and CIB2/3 proteins form hair-cell mechanotransduction cation channels
Source: eLife. 2025 Jan 8;12:RP89719. doi: 10.7554/eLife.89719 (PMC11709434; doi:10.7554/eLife.89719)
Supplement: Figure 3—source data 1. [file elife-89719-fig3-data1.zip › Figure 3H/wt/18-4-T1.csv]

Time	Lat	Foreaft	Vert	Pitch	Roll	Yaw
1	-1140.14	307.13	301.27	89.45	-52.25	78.64
2	-893.31	407.23	306.88	86.7	-53.77	94.15
3	-742.19	438.48	160.16	30.33	-15.29	76.29
4	-1270.75	334.47	211.43	-103.7	28.5	52.76
5	-1186.28	221.44	394.78	-126.19	-34.7	48.4
6	-1132.32	63.72	575.68	-110.81	-37.54	55.91
7	-930.91	297.12	409.91	-61.46	-95.55	18.65
8	-810.79	407.71	326.42	-92.86	-112.12	-42.91
9	-646.24	673.58	303.96	-129.7	-97.75	-69.21
10	-881.35	583.98	244.14	-147.95	-51.91	-56.92
11	-1030.76	304.2	347.66	-120.48	-80.75	-29.27
12	-1189.94	250	305.66	-107.6	-111.6	-25.63
13	-1049.07	503.66	250	-64.97	-165.71	58.81
14	-1078.86	469.97	583.25	-186.22	-142.67	43.79
15	-1022.71	0.73	574.71	-230.65	-154.6	54.23
16	-783.94	-120.36	389.4	-182.31	-167.69	-4.09
17	-955.81	-172.85	317.38	-129	-170.99	-91.83
18	-1057.13	-435.06	363.77	-6.1	-260.44	-95.89
19	-996.58	-252.44	488.04	70.04	-295.29	-50.81
20	-633.79	79.83	321.29	98.18	-381.04	33.11
21	-519.04	5.86	299.56	155.06	-362.03	104.74
22	-956.79	1398.93	588.87	153.44	-361.24	96.74
23	-890.63	570.8	632.32	12.54	-463.26	142.64
24	-181.88	618.65	803.96	4.85	-462.19	185.67
25	-113.04	534.67	602.29	8.51	-446.56	187.74
26	172.85	389.4	720.46	11.72	-410.55	159.09
27	254.64	244.38	961.91	10.22	-261.05	117.19
28	322.75	58.84	1094.48	67.96	-129.39	33.94
29	342.29	-10.25	1042.48	115.54	-21.82	7.9
30	132.81	166.26	956.05	124.94	32.59	12.73
31	-232.18	245.36	886.96	148.01	85.3	-12.36
32	-305.18	354	803.71	185.67	79.47	-21.73
33	-274.9	573.24	576.17	188.57	82.58	-11.47
34	-275.15	663.33	435.06	137.97	45.75	-46.2
35	-358.15	707.76	357.67	18.71	-42.94	-63.11
36	-194.34	555.18	626.71	-26.76	-46.81	-59.54
37	24.41	321.78	999.76	-74.46	-1.13	-21.82
38	-410.64	351.56	784.91	-92.38	104.25	-39.76
39	-289.55	298.58	839.11	-176.21	70.59	-17.85
40	-113.28	286.62	798.83	-209.72	118.59	-36.83
41	-159.67	266.85	953.37	-200.13	124.18	-57.83
42	-288.82	269.29	793.7	-137.18	163.76	-19.38
43	-359.62	419.92	666.5	-95.58	167.97	16.91
44	-462.16	-540.04	426.03	-34.12	87.74	-77.48
45	-294.19	-535.89	468.51	57.74	128.81	54.02
46	-789.06	132.81	546.63	207.89	179.72	96.41
47	-828.61	913.33	1047.61	121.58	84.2	110.66
48	-490.97	614.75	853.76	54.5	75.23	28.08
49	-202.64	504.88	640.38	29.39	96.74	-31.22
50	-313.48	372.56	577.64	-47.12	133.24	-70.62
51	-334.23	314.45	579.1	-92.32	198.64	-82.49
52	-642.09	447.27	416.99	-91.28	245.51	-78
53	-942.14	360.35	553.22	-72.75	226.75	-50.29
54	-751.22	690.92	952.15	-13.89	97.9	-19.17
55	-545.41	344.97	830.57	26.15	114.93	-24.26
56	-557.62	39.06	651.86	33.42	159.21	-54.26
57	-691.16	-62.5	581.79	51.61	169.43	-17.18
58	-1099.12	41.5	701.17	85.63	145.2	13.03
59	-843.02	427.25	639.89	165.8	55.94	46.48
60	-718.26	337.89	586.18	125.31	48	32.99
61	-775.63	187.26	603.03	98.27	15.9	18.07
62	-726.07	123.05	633.06	115.97	-8.42	6.84
63	-488.04	155.76	501.71	133.12	-3.36	16.42
64	-212.89	472.41	385.99	163.06	74.07	45.17
65	-543.46	377.69	628.91	169.53	180.3	15.44
66	-880.62	702.88	445.07	222.41	93.44	-64.54
67	-688.96	868.41	280.03	139.8	48.13	-100.98
68	-187.01	760.74	-190.43	59.48	110.11	-96.65
69	-736.82	379.15	-221.19	-61.92	273.99	-36.19
70	-1150.15	821.53	940.92	-122.5	208.56	-50.05
71	-991.21	622.07	831.54	-52.03	200.56	-28.32
72	-1235.35	753.91	676.03	69.37	232.79	-132.08
73	-1125.24	844.97	-44.68	-140.38	152.53	-82.67
74	-1127.44	432.13	333.25	-273.9	114.32	-75.04
75	-711.67	220.46	425.78	-292.3	123.05	-101.47
76	-1376.46	124.27	379.15	-248.9	151.64	-71.78
77	-1309.81	-121.34	379.64	-192.35	-18.4	-60.42
78	-1341.06	109.13	309.81	-92.68	-60	-139.65
79	-1019.29	351.07	288.33	-94.3	-146.79	-147
80	-886.23	294.92	180.91	-165.56	-160.61	-106.05
81	-926.76	-3.91	109.86	-144.65	-191.22	-62.41
82	-861.33	-86.67	239.5	-113.19	-206.51	-36.71
83	-768.07	252.2	485.35	-84.23	-196.29	39.31
84	-785.16	263.43	731.93	-0.61	-140.81	56.82
85	-1009.52	225.1	361.33	11.99	-111.24	37.08
86	-955.32	173.34	375.49	-5.52	-164.58	42.08
87	-648.93	130.37	573.97	-15.38	-138.06	121.61
88	-612.06	221.44	743.65	-21.51	-118.13	131.84
89	-822.27	113.77	600.1	-15.11	-117.8	86.64
90	-682.37	12.7	661.87	10.77	-142.4	24.54
91	-617.43	199.95	519.78	14.25	-120	3.72
92	-633.3	237.06	564.7	5	-152.89	48.92
93	-592.77	254.88	558.11	12.21	-169.16	80.47
94	-551.27	76.42	670.9	-27.44	-115.69	111.42
95	-762.7	135.01	724.85	35.31	-96.59	121.98
96	-676.27	213.62	744.14	91.16	-95.46	96.31
97	-753.66	180.66	779.54	128.36	-73.64	34.39
98	-854	272.22	627.93	124.79	-106.93	0.89
99	-373.54	151.12	464.6	86.98	-136.32	-73.67
100	-359.62	679.93	858.64	17.7	-87.13	-11.78
101	-257.57	1.71	1194.34	30.43	-73	42.88
102	-344.24	-14.16	1091.06	227.57	-0.79	30.15
103	-68.36	566.41	441.16	223.91	98.91	46.78
104	-565.92	545.41	632.81	167.02	203.03	6.56
105	-616.7	515.87	702.88	197.85	141.39	6.2
106	-395.75	572.51	650.15	215.06	161.38	70.83
107	-513.67	658.94	487.06	184.48	263.98	-2.38
108	-947.75	566.41	588.13	118.01	175.81	7.72
109	-787.35	521	591.55	69.82	119.14	-3.94
110	-646.48	328.13	552.73	5.25	89.2	-74.25
111	-625.98	354	368.41	19.26	146.76	-141.78
112	-654.79	315.92	176.03	95.79	163.39	-79.13
113	-602.54	354.98	150.63	178.25	156.83	16.91
114	-553.71	444.09	-176.27	195.56	177.52	-8.73
115	-1001.71	474.85	305.42	165.89	159.73	-84.96
116	-1010.99	609.38	672.12	112.09	88.47	-20.26
117	-765.14	695.07	773.93	49.32	86.18	-63.69
118	-824.46	599.61	34.42	0.52	162.99	-181.34
119	-867.19	491.7	201.42	17.7	157.59	-269.71
120	-797.61	395.02	148.44	45.81	147.71	-265.84
121	-827.15	340.58	90.33	107.09	125.03	-185.73
122	-878.66	70.31	-157.23	70.59	141.14	-193.54
123	-931.4	190.92	381.35	126.95	99.79	-96.25
124	-778.32	479.74	348.88	135.53	134.25	-47.79
125	-1036.87	753.42	339.11	14.74	159.91	-126.74
126	-757.08	137.7	-467.77	-76.02	129.64	-211.55
127	-871.83	-274.66	244.63	-56	91.37	-184.54
128	-611.33	429.69	283.94	138.98	163.09	17.18
129	-1562.01	808.11	63.72	72.3	237.27	-25.45
130	-1059.08	808.59	21.73	-115.26	139.07	-26.28
131	-752.93	752.93	229.49	-223.39	210.94	-30.09
132	-1054.44	573	22.46	-236.66	253.23	-22.52
133	-1273.44	417.97	-320.31	-236.69	233.43	15.44
134	-1197.02	241.94	-217.77	-254.36	205.63	80.05
135	-1319.58	177	-126.46	-201.78	185.85	55.97
136	-1285.16	143.31	-255.62	-124.27	178.13	-0.43
137	-1316.65	15.14	-176.03	-70.77	142.09	-60.91
138	-1294.19	125.98	-180.91	-32.59	116.82	-46.23
139	-1333.74	190.19	-125.98	-38.24	106.63	-50.05
140	-1283.69	217.77	-246.83	9.74	38.97	-79.04
141	-1103.27	202.64	-125.49	25.7	17.49	-82.7
142	-1190.92	328.13	-197.51	46.54	63.08	-60.61
143	-1332.03	239.75	-118.9	0.21	30	-64.42
144	-1323.97	126.22	-146.48	19.44	-5.46	-94.45
145	-1297.36	108.4	-130.13	34.27	-26.52	-111.45
146	-1254.15	241.7	-146.48	21	-41.56	-100.34
147	-1158.45	232.91	-153.81	-4.58	-58.04	-110.14
148	-1183.35	52.98	-181.15	5.55	-55.15	-122.1
149	-1234.38	0	-155.52	28.47	-89.63	-98.27
150	-1156.01	60.55	-162.35	37.17	-116.88	-73.61
151	-1055.42	73.49	-140.14	38.67	-89.2	-80.23
152	-1172.12	2.2	-104.74	47.36	-81.09	-81.73
153	-1090.82	29.79	-93.99	66.62	-99.58	-56.43
154	-1080.81	128.91	-101.56	37.54	-95.18	-44.19
155	-1106.2	12.7	-75.44	26.31	-87.8	-41.93
156	-1181.64	-22.95	6.84	41.11	-96.68	-37.81
157	-1097.9	32.47	-16.11	61.28	-107.79	5.13
158	-1126.71	-3.66	-5.37	35.28	-108.92	-20.36
159	-1165.04	14.4	-78.86	54.08	-113.31	-49.5
160	-1081.79	15.14	-10.5	69.85	-118.9	-55.63
161	-1122.31	31.98	40.77	98.82	-120.73	-52.34
162	-1249.27	120.85	123.54	104.4	-123.2	-47.7
163	-948.73	125.49	219.48	56.98	-151.43	-46.91
164	-1035.4	67.87	152.34	-8.48	-99.06	-43.7
165	-982.67	-123.54	-34.42	-43.98	-110.29	-23.41
166	-899.41	-196.04	149.66	-2.5	-102.2	19.1
167	-1020.02	-23.68	149.66	77.55	-48.68	46.23
168	-1191.89	18.8	304.2	113.19	-54.17	-3.75
169	-1124.76	40.28	357.91	143.62	-86.61	-61.55
170	-1059.33	-8.54	57.37	122.77	-96.25	-79.25
171	-918.21	109.37	-36.13	0.27	-90.03	-26.82
172	-511.23	-466.8	-227.54	35.74	-68.97	-1.28
173	-471.92	-558.11	58.11	1.89	3.45	2.32
174	-884.77	-595.21	11.72	80.2	74.16	126.37
175	-678.71	171.63	199.46	152.98	-21.33	442.44
176	-645.75	685.3	372.8	16.94	-24.63	569.34
177	-657.71	-159.67	-284.42	-125.67	235.05	204.56
178	-3861.08	-285.4	668.46	18.07	331.21	-133.88
179	-2297.85	682.62	1129.88	-98.24	-220.25	377.69
180	-744.38	781.74	545.9	-65.55	-136.93	273.1
181	-417.48	609.62	163.33	-38.42	-97.23	240.2
182	-243.9	976.56	104.49	138.67	-71.9	210.88
183	-111.33	784.67	-125.24	100.4	94.64	174.87
184	-610.35	864.75	262.45	52.49	294.19	108.28
185	-796.63	963.13	-175.29	74.83	403.87	69.61
186	-1775.63	235.11	45.65	33.63	204.47	65.12
187	-1960.45	486.08	-366.21	75.26	81.24	138.06
188	-1629.88	536.62	565.43	-59.97	-88.75	184.6
189	-620.61	1229.25	-206.79	114.59	-41.47	79.53
190	-1445.07	696.78	-208.5	-136.35	3.91	-199.01
191	-1103.27	477.05	-13.92	-217.16	-154.3	-229.31
192	-956.54	511.72	-32.71	-219.06	-181.64	-211.06
193	-812.5	295.9	360.84	-227.48	-174.8	-238.71
194	-722.66	193.85	356.69	-174.44	-113.59	-235.2
195	-1104.74	105.71	111.82	-154.48	-22.67	-208.77
196	-1312.01	39.31	31.01	-167.97	-93.69	-154.57
197	-889.65	41.5	86.67	-123.84	-163.94	-53.34
198	-883.3	171.63	81.05	-57.98	-132.45	-60.03
199	-984.62	286.13	107.67	-54.9	-116.79	-51.94
200	-1300.29	79.83	114.26	-52.31	-164.28	-1.22
201	-904.79	160.4	58.84	-31.07	-252.04	102.14
202	-688.48	228.76	246.58	-58.9	-234.19	97.23
203	-935.79	71.29	305.42	-31.77	-208.47	61.89
204	-1017.09	-3.17	249.76	1.07	-278.75	105.19
205	-925.05	-54.69	224.85	8.91	-326.39	146.91
206	-954.1	-183.59	137.7	42.51	-407.17	108.67
207	-428.96	345.21	41.75	66.65	-455.23	48.77
208	-434.81	529.79	1273.93	-120.64	-396.67	88.68
209	-616.7	302.49	838.13	82.4	-301.21	138.4
210	-766.85	316.16	696.53	127.93	-316.16	165.19
211	-782.96	398.93	594.48	95.7	-355.93	149.99
212	-476.32	403.81	843.99	60.18	-407.47	136.6
213	-507.08	745.36	778.81	95.37	-443.82	157.47
214	-141.36	667.72	726.81	21.79	-545.47	163.45
215	431.15	449.46	596.68	-39.86	-467.77	139.77
216	269.29	320.56	589.36	-110.47	-264.65	106.93
217	-57.62	67.14	593.02	-88.29	-216.34	97.11
218	179.93	118.9	790.28	-44.19	-193.12	108.15
219	208.25	311.28	822.27	12.24	-122.25	128.2
220	30.76	551.76	799.8	16.11	-88.53	17.55
221	105.71	350.34	995.12	-27.53	-135.71	-55.15
222	253.17	453.37	911.38	-47.61	-76.72	-49.71
223	104.98	466.55	725.34	-64.82	-43.52	-62.16
224	69.82	412.84	723.39	-85.08	-2.2	-79.28
225	17.09	366.46	842.29	-76.9	28.2	-103.58
226	-255.62	433.59	848.14	-23.93	48.22	-97.66
227	-272.71	421.14	869.87	15.63	-11.75	-96.22
228	-1.71	362.55	727.54	16.75	-20.17	-92.83
229	-41.99	359.13	772.71	19.5	28.66	-99.49
230	-102.05	504.64	693.36	-4.24	32.35	-112.79
231	-130.13	587.4	655.76	-20.08	17.36	-131.59
232	-102.78	367.19	813.96	-14.5	28.69	-126.34
233	-248.05	393.31	790.53	-23.28	41.5	-105.71
234	-21.73	331.79	861.82	-30.88	36.77	-82.73
235	102.78	494.63	821.78	-29.08	85.72	-80.51
236	-338.13	300.78	730.47	-43.76	118.74	-48.37
237	-388.67	-5.37	630.86	-16.14	27.86	146.64
238	-84.72	430.42	807.37	-22.92	35.92	121.67
239	-7.57	331.3	848.14	-29.08	132.87	9.92
240	-546.14	310.3	684.08	-25.39	178.1	-9.09
241	-323.73	267.33	736.57	-29.66	95.61	-8.76
242	145.75	463.62	815.92	-30.58	134.43	-48.28
243	-303.71	388.43	681.64	-33.51	236.3	-91.95
244	-502.69	336.18	806.4	-45.41	199.52	-36.25
245	-278.56	181.64	865.97	-29.14	148.41	-6.68
246	-166.5	135.99	805.91	20.02	211.3	-53.65
247	-424.8	375.24	494.63	-10.13	239.29	-134.19
248	-453.86	316.65	475.34	-11.05	218.2	-125.24
249	-321.04	819.09	482.67	-40.77	209.87	-94.15
250	-391.36	272.46	189.7	-172.39	295.38	-115.14
251	-795.9	733.15	268.55	-232.24	432.07	-92.77
252	-1107.91	-237.06	1220.95	-277.01	397.13	-90.91
253	-962.89	-588.87	1384.03	-43	326.17	-80.72
254	-823	420.41	841.55	60.21	294.16	-105.99
255	-820.31	605.71	420.9	72.51	274.41	-75.44
256	-430.42	253.17	191.16	2.04	165.34	-30.24
257	-565.92	-157.96	367.43	-8.18	166.05	89.2
258	-626.95	-27.34	86.91	33.97	218.72	180.42
259	-1133.79	-343.26	369.87	62.1	286.25	206.48
260	-1137.21	-162.11	766.85	92.04	279.63	214.32
261	-1419.92	323	616.7	50.69	365.97	34.45
262	-1142.58	387.7	470.46	39.06	249.82	-176.42
263	-1194.09	633.54	135.01	38.76	278.14	-218.08
264	-766.6	387.7	491.21	-142.3	314.79	-70.4
265	-1201.17	78.86	319.09	87.22	309.78	-156.37
266	-1477.05	231.69	83.25	125.89	258.39	-46.57
267	-1094.97	257.08	-305.66	-39.98	187.01	29.51
268	-1385.5	52	486.08	-414.12	126.5	83.01
269	-1329.1	-231.93	285.64	-170.41	63.84	1.86
270	-1364.99	-26.12	-21.48	-48.68	52.06	26.43
271	-1085.45	-55.42	13.92	-55.51	52	48.25
272	-1037.11	486.08	51.27	-109.19	21.18	106.78
273	-954.83	127.44	247.56	-187.13	36.71	131.41
274	-1173.1	-19.29	104.49	-148.56	65.7	89.72
275	-1382.81	-51.27	-86.91	-78.12	74.49	75.41
276	-1396	-41.5	-7.81	-68.48	21.76	86.09
277	-1569.58	-164.06	74.71	26.55	-30.52	4.21
278	-1487.79	20.51	-20.75	59.91	-8.58	-34.91
279	-1298.58	121.58	122.31	34.09	-50.96	-51.73
280	-911.87	124.02	208.25	14.86	-102.66	-35.34
281	-1097.17	88.87	242.92	25.91	-85.78	14.19
282	-1166.26	196.04	73.24	13.67	-112.92	67.41
283	-1244.87	343.26	117.92	-23.01	-105.07	96.56
284	-1257.57	-17.09	114.26	-14.04	-158.51	107.36
285	-1285.64	-49.32	43.7	63.84	-183.69	96.77
286	-1137.94	147.46	173.1	105.35	-231.29	22.95
287	-1088.87	190.43	124.76	66.86	-220.21	-92.19
288	-1268.31	103.27	-123.05	-9.95	-236.24	-133.54
289	-969.73	101.07	-18.8	-47.67	-251.4	-116.06
290	-1052	-137.7	109.13	-99.95	-227.14	-126.98
291	-1307.86	-708.01	426.51	64.97	-254.49	-166.47
292	-849.85	726.32	440.92	269.23	-436.92	-6.87
293	-624.51	275.63	546.39	39.46	-376.89	-42.82
294	-858.4	97.41	573.97	38.79	-395.94	-66.25
295	-603.27	498.05	682.62	19.17	-463.96	-39.25
296	-557.86	322.51	682.86	-88.01	-454.9	-24.23
297	-784.42	172.36	573.24	-154.39	-453.55	-8.58
298	-618.9	-199.71	536.13	-166.41	-492.55	39.06
299	-659.91	-191.41	411.38	-132.93	-460.05	76.11
300	-673.58	-152.1	453.13	-58.78	-468.69	74.01
301	-463.38	-66.89	549.56	-25.15	-459.47	74.74
302	-448.24	-144.78	452.64	-18.28	-446.35	92.19
303	-179.93	-352.05	305.18	35.34	-517.88	125.03
304	-85.94	-255.37	328.86	240.2	-562.53	55.54
305	91.8	338.13	74.46	359.19	-629.76	89.11
306	167.24	360.11	12.45	252.66	-459.41	18.4
307	-321.04	319.09	-208.01	300.72	-378.66	-75.56
308	-178.47	155.03	-414.79	215.67	-511.78	-148.59
309	1762.21	87.16	612.55	57.8	-769.5	-75.56
310	889.16	-256.84	-14.89	257.6	-363.16	-25.94
311	-1098.88	-39.55	124.02	475.19	-326.05	-170.96
312	-245.36	842.77	-637.94	575.5	-659.45	71.5
313	418.95	-151.37	-1563.23	338.93	-751.28	289.98
314	400.88	-477.29	-1117.19	438.42	-833.28	408.11
315	830.32	680.66	-1583.98	660.98	-948.79	477.81
316	842.04	1561.52	-2200.44	460.14	-1000	137.02
317	1853.03	955.08	-1981.45	127.53	-916.32	171.33
318	1418.46	1047.36	-1557.62	237.09	-649.99	58.41
319	1432.37	1293.95	-1404.79	502.01	-455.05	-147.74
320	2895.26	1727.54	-1850.34	794.22	-355.65	-528.75
321	1559.33	1534.42	-1249.76	429.35	-144.26	-513.7
322	1465.82	1584.96	-731.2	497.99	-508.67	-222.81
323	3200.68	1145.26	-245.12	386.99	-546.11	-61
324	1908.94	891.85	-191.16	543.64	-46.26	-19.93
325	1468.99	1091.55	-186.52	431	45.5	25.24
326	1378.91	769.53	189.45	354.55	86.18	137.24
327	982.67	767.82	49.8	361.6	80.78	170.56
328	1094.24	847.9	93.02	188.2	59.94	280.94
329	1571.53	501.22	-97.9	53.41	159.42	366.39
330	686.52	808.84	-639.4	43.4	394.5	357.91
331	153.08	735.84	-651.37	-96.34	275.91	254.88
332	631.35	541.99	-616.21	-130.43	233.25	249.69
333	775.63	265.87	-931.15	-103.73	287.38	303.8
334	641.6	426.27	-1344.24	-183.32	338.1	429.66
335	593.75	117.43	-1115.97	-235.35	302.95	386.29
336	799.07	114.99	-1089.84	-162.11	183.04	337.46
337	746.58	-58.59	-899.41	-112	182.56	295.5
338	521	-496.83	-1329.59	-57.8	179.2	287.99
339	483.64	-571.78	-1386.47	-87.43	156.92	261.44
340	479	-224.12	-1099.85	-88.23	219.64	163.85
341	109.62	819.34	-761.96	-128.94	253.48	-70.34
342	-99.61	213.13	-1284.67	-319.31	247.86	-417.69
343	402.59	-455.57	-743.65	-474.91	20.51	-184.23
344	718.51	-513.18	-494.63	-359.68	-5.43	102.94
345	927.98	228.52	-360.6	-271	6.13	215.52
346	1026.61	-77.88	-281.74	-366.49	27.1	182.98
347	996.83	-312.01	-407.96	-444.67	143.62	168.95
348	596.19	-586.18	-573.97	-338.62	17.94	181.06
349	1340.09	-338.38	-656.49	-290.86	5.16	212.68
350	1210.69	-253.66	-641.6	-194.61	153.66	262.27
351	1037.11	-279.3	-481.45	-91.98	269.9	294.62
352	934.33	-323.24	-675.54	47.88	314.03	275.18
353	918.46	-450.68	-572.75	122.01	356.6	299.22
354	898.44	-529.05	-498.29	182.28	386.87	255.28
355	760.74	-653.56	-670.41	239.9	405.36	172.21
356	573.24	-813.72	-447.27	284.52	390.69	141.11
357	384.52	-492.19	-453.86	376.83	291.5	141.66
358	955.57	-480.71	-191.89	311.61	172.3	196.59
359	980.22	-489.01	-161.13	296.72	234.19	159.39
360	917.72	-448.73	-185.55	283.33	267.79	-7.39
361	458.25	-514.16	7.32	213.59	310.7	-124.36
362	338.87	-524.17	135.01	216.86	238.22	-130.58
363	522.46	-357.91	239.26	198.3	140.08	-80.75
364	896	-176.03	205.57	180.21	163.09	-71.78
365	600.83	-147.71	323.73	118.23	246.61	-88.1
366	481.45	13.92	350.34	46.42	208.62	-105.96
367	384.28	-326.42	430.42	-59.14	226.9	-197.17
368	6.1	-308.59	594.24	-6.65	141.05	-259.74
369	350.83	-343.99	335.21	114.14	65.95	-271.88
370	743.16	-335.94	423.83	137.94	67.23	-222.9
371	690.67	-7.32	480.47	147.83	109.65	-147.28
372	700.2	64.45	519.53	112.92	115.26	-120.3
373	560.79	-144.29	460.45	39.28	89.39	-151.67
374	767.09	-253.91	398.68	23.16	84.78	-178.47
375	904.3	-231.69	480.71	43.76	101.32	-163.42
376	549.56	36.87	531.25	28.38	152.34	-203.7
377	378.91	-22.46	492.68	-29.33	120.21	-204.77
378	694.82	-8.79	502.93	-68.76	102.51	-199.86
379	728.03	85.69	505.13	-40.65	137.39	-263.06
380	679.69	153.81	428.47	5.52	162.87	-221.74
381	535.89	262.45	429.44	-12.15	183.11	-201.54
382	118.65	148.93	437.5	-89.48	151.31	-151.43
383	490.97	59.57	922.36	-37.14	90.12	-99.15
384	423.1	179.93	581.3	42.33	113.1	-85.21
385	409.18	115.48	614.99	4.43	87.71	-95.89
386	469.97	21.48	545.17	22	88.5	-101.04
387	486.33	128.42	647.46	5.25	103.67	-77.76
388	313.48	115.48	645.75	-7.2	90.94	-63.96
389	464.36	217.77	679.69	35.46	63.08	-74.68
390	519.78	396.48	674.56	37.35	74.98	-69.46
391	612.79	398.19	645.75	20.39	101.04	-94.12
392	460.21	307.13	593.26	20.08	139.95	-99.7
393	163.82	263.92	675.05	-11.38	176.27	-100.13
394	29.79	50.05	913.57	-21.48	141.3	-97.23
395	35.4	46.88	896.48	2.44	80.51	-84.59
396	228.52	-148.68	959.72	7.87	66.47	-81.6
397	251.46	53.96	907.96	116.58	66.99	-76.97
398	358.89	41.5	910.16	152.86	84.72	-68.3
399	338.87	126.46	876.95	209.75	93.51	-59.81
400	217.77	245.12	568.85	196.62	71.93	-69.09
401	373.54	548.58	637.45	212.95	52.7	-54.5
402	527.34	703.37	617.19	178.59	155.03	-53.92
403	22.95	528.32	362.79	75.93	234.86	-63.54
404	-76.42	212.16	503.42	-102.11	171.48	-20.69
405	35.16	214.11	541.99	-178.8	84.35	8.67
406	300.78	125	743.41	-193.05	68.15	-4.85
407	393.07	79.35	697.27	-183.11	94.82	4.03
408	313.48	107.91	903.08	-99.79	249.94	-27.34
409	-254.39	456.79	937.5	-42.88	338.32	-92.62
410	-80.57	426.27	932.13	-112.79	266.57	-117.03
411	-22.46	190.43	886.72	-120.36	279.72	-129.79
412	-379.39	128.17	699.22	-62.87	282.29	-123.41
413	-345.46	181.15	669.92	-24.69	238.43	-99.58
414	-508.3	557.86	589.11	-13.89	190.77	-91.61
415	-537.35	179.93	867.19	-102.48	104.43	-40.89
416	-579.83	17.33	686.04	34.91	11.78	-39.58
417	-271.97	377.2	766.36	-10.56	-40.86	-1.83
418	-195.56	507.32	867.43	17.64	-51.97	11.78
419	1.95	438.48	696.78	-9.25	-21.06	-12.48
420	-35.4	381.1	720.7	-31.95	14.98	-52.49
421	-168.95	351.81	819.82	-47.91	30.43	-46.26
422	-376.71	303.47	859.86	-59.08	24.69	-12.24
423	-298.58	386.47	769.53	-64.76	-13.43	-6.16
424	-311.77	-38.82	883.79	-67.9	16.66	-0.09
425	-334.23	47.12	913.82	15.84	23.44	-1.5
426	-304.93	-38.57	909.67	28.93	34.21	13.73
427	-537.84	71.29	621.58	-5.13	-8.61	81.85
428	-510.01	264.65	778.32	-3.91	-104.95	72.97
429	-244.14	434.57	968.02	25.82	-139.5	59.45
430	50.05	452.64	859.86	24.17	-127.81	62.26
431	83.74	319.09	834.23	8.61	-109.74	54.96
432	210.69	311.28	820.8	-20.32	-21.42	77.39
433	-243.9	-43.7	794.92	-68.54	66.07	70.19
434	-426.51	-146.48	879.39	-72.63	53.65	79.99
435	-318.36	-71.04	917.72	-57.31	-17.24	84.08
436	-112.79	-16.36	896.97	-14.34	-47.79	85.33
437	139.89	134.28	865.72	33.29	-42.91	90.79
438	112.3	300.05	820.56	77.76	8.91	77.24
439	136.96	333.5	1024.9	55.39	36.71	62.47
440	-26.61	185.3	961.91	23.22	110.93	43.43
441	108.15	205.08	856.2	26.46	115.81	41.99
442	3.91	151.37	853.52	67.5	156.46	-19.62
443	-58.84	171.14	810.79	106.99	162.23	-8.21
444	-13.18	83.01	823.24	121.83	166.66	-30.18
445	-331.54	129.88	767.09	167.85	210.88	-38.94
446	-663.33	176.51	710.94	197.33	184.45	-64.76
447	-360.6	142.58	721.44	206.09	107.6	-107.36
448	-413.57	357.42	534.42	200.81	146.55	-130.16
449	-340.82	331.79	594.48	186.8	187.71	-181.76
450	-518.31	325.93	473.14	191.93	211.03	-203.67
451	-493.16	749.27	571.53	142.91	155.33	-163.33
452	-130.37	617.43	601.56	11.41	179.99	-119.05
453	-609.38	428.71	637.45	-49.53	307.74	-135.77
454	-916.99	526.37	733.15	-36.19	235.08	-136.51
455	-834.23	626.95	668.95	-35.16	122.62	-95.79
456	-756.84	393.31	760.5	-32.44	94.06	-80.96
457	-746.34	335.45	671.14	-2.04	74.28	-91.52
458	-836.43	458.01	577.64	-13.18	29.05	-69.15
459	-599.37	231.45	242.92	-74.49	1.4	-71.5
460	-561.28	82.76	557.86	-30.58	39.25	-78.03
461	-721.92	333.98	692.63	-5.71	77.58	-65.06
462	-908.2	594.73	598.14	-15.99	102.57	-35.77
463	-1021.73	488.04	429.2	-63.45	76.81	-25.48
464	-911.13	180.42	840.82	-64.12	-24.26	15.17
465	-810.55	217.04	784.42	-36.53	-58.5	102.02
466	-840.58	239.5	626.71	-47.88	-57.98	70.56
467	-824.22	138.18	667.24	-63.11	-64.61	37.41
468	-743.16	181.64	527.1	-71.72	-99.15	-51.51
469	-442.14	207.52	654.79	-66.25	-115.54	-124.79
470	-597.41	112.55	748.29	-51.27	-77.18	-144.2
471	-757.81	222.66	648.19	-20.14	-99.91	-51.64
472	-680.42	156.98	797.61	-30.3	-108.92	-15.66
473	-676.51	18.31	772.95	3.45	-94.12	-39.61
474	-723.88	-99.12	715.82	-3.39	-98.69	-61.28
475	-600.83	-160.89	600.34	81.21	-167.72	-48.31
476	-386.23	18.55	441.89	182.53	-222.26	1.68
477	-92.53	521.48	733.4	159.18	-185.82	16.08
478	-410.89	340.58	1106.2	38.21	-60.85	21.18
479	-430.18	95.46	1003.66	93.75	-10.77	29.08
480	-328.61	92.77	902.59	157.26	8.33	5.55
481	-456.3	305.66	685.79	189.12	56.61	13.37
482	-535.4	394.04	755.13	175.29	50.2	16.72
483	-237.79	458.74	692.63	173.89	83.04	21.21
484	-575.68	532.23	471.68	144.96	157.29	30.7
485	-717.04	511.47	256.84	57.62	48.19	-8.03
486	-535.16	361.08	459.96	-56.21	-18.92	-25.45
487	-472.41	-22.46	627.44	-90.85	-4.12	15.75
488	-638.43	599.37	803.47	-32.93	48.86	60.3
489	-680.42	429.44	611.57	-163.42	-62.29	-58.47
490	-102.54	131.1	769.53	-198	-43.33	-4.43
491	-80.81	68.6	781.01	-130.31	95.18	-72.88
492	-599.37	69.58	626.71	-94.73	154.63	-71.99
493	-896.73	234.62	650.39	-27.56	173.55	-23.25
494	-1057.13	444.82	587.89	-20.23	175.32	-42.57
495	-1051.03	456.54	788.33	-62.9	83.01	-60.49
496	-1014.16	525.39	768.31	-123.02	-6.13	-44.13
497	-717.04	270.51	731.2	-152.65	-18.07	-49.74
498	-607.18	83.98	598.88	-126.95	12.85	-66.8
499	-562.01	17.58	625.98	-87.22	56.24	-74.8
500	-787.11	-23.19	837.89	7.72	20.29	-63.78
501	-708.98	170.9	736.33	49.8	-43.43	69.4
502	-471.44	106.93	774.41	56.12	-15.47	67.32
503	-797.61	204.1	619.87	76.69	35	26.4
504	-849.85	180.91	709.23	10.38	-35.71	29.91
505	-800.29	85.94	709.96	-38.15	-70.89	84.2
506	-635.25	151.86	537.6	-37.54	-74.37	51.15
507	-591.8	139.65	623.54	-42.14	-69.31	1.8
508	-489.26	289.79	702.88	-2.93	-75.32	-29.02
509	-409.91	299.56	731.69	19.41	-38.18	-39.7
510	-526.12	311.77	645.26	85.45	12.51	-37.51
511	-497.8	521	112.06	121.09	27.13	-14.28
512	-972.66	423.83	953.13	-41.2	24.14	27.68
513	-768.07	468.99	821.78	47.64	-82.58	102.54
514	-678.71	302.25	516.36	45.07	-89.66	39.15
515	-563.48	81.54	417.72	-31.07	-89.87	77.39
516	-522.95	78.61	566.89	-65.52	-70.22	76.2
517	-588.87	199.46	773.93	-92.65	-51.64	85.39
518	-518.07	497.07	609.13	-47.49	-41.08	99.64
519	-446.53	513.43	888.18	-24.17	-51.76	72.91
520	-419.68	533.94	801.51	9.86	-18.34	46.42
521	-546.39	525.39	750.24	16.45	1.37	41.05
522	-599.61	388.18	757.81	11.57	14.77	40.8
523	-644.78	104.98	717.04	-10.07	28.44	-5
524	-784.67	-55.42	710.69	-25.09	11.6	-10.74
525	-745.85	-114.01	633.3	1.13	-22.22	7.48
526	-524.17	129.88	598.63	41.53	-87.86	41.93
527	-435.79	596.19	714.6	18.98	-122.74	42.39
528	-226.56	490.23	732.91	-19.9	-123.87	28.35
529	-6.1	373.05	874.02	-0.34	-23.74	7.17
530	-124.27	187.5	1054.2	27.31	46.94	4.36
531	-348.88	261.72	904.3	77.76	105.01	-6.84
532	-347.9	381.84	737.06	65.95	102.51	-22.31
533	-406.74	311.04	657.23	46.66	116.73	11.26
534	-702.64	426.76	453.37	26.34	104.49	13.12
535	-849.12	406.98	617.43	30.24	47.7	3.51
536	-842.77	364.5	675.54	11.26	18.28	7.11
537	-852.78	284.42	642.82	-1.71	18.4	-44.22
538	-861.82	160.64	656.74	-26.86	8.24	-66.28
539	-702.15	52.73	652.59	-42.3	13.21	-75.44
540	-904.54	-152.83	834.23	-63.23	24.87	-125.15
541	-750.49	36.13	791.02	24.54	-93.81	-92.19
542	-275.15	277.59	869.38	17.43	-226.07	-50.42
543	-160.64	309.81	795.9	-46.75	-168.88	-54.84
544	-111.08	123.29	626.46	-88.68	-101.9	-73.82
545	-308.11	-83.5	468.99	-101.5	-36.71	-64.3
546	-384.77	-24.41	631.84	-43.64	12.45	-40.53
547	-337.89	271.48	1088.87	50.84	-80.57	21.18
548	-131.59	533.2	1191.89	61.98	-30.27	45.78
549	-430.91	542.97	1177.49	63.35	71.75	-40.77
550	-541.5	134.52	943.36	84.08	110.47	-50.96
551	-341.55	133.3	631.84	179.72	122.8	2.26
552	-581.79	359.38	399.17	264.59	116.36	-40.41
553	-359.38	705.57	369.87	216.13	129.27	-34.7
554	43.21	552.49	550.54	131.68	305.02	-101.78
555	-597.41	519.53	321.29	108.92	345.95	-118.44
556	-709.96	312.01	297.85	44.19	269.2	-167.63
557	-743.16	-28.32	511.23	-31.65	219.88	-177.34
558	-1106.2	291.26	554.93	-0.92	304.08	-140.75
559	-1386.47	89.6	470.7	-45.5	244.66	-115.75
560	-1250.49	218.75	471.19	-42.85	116.42	-45.41
561	-1151.86	420.9	400.39	-84.99	28.75	-66.1
562	-952.64	361.33	532.47	-89.02	6.96	-61.37
563	-562.5	438.48	652.34	-161.13	38.3	-60.21
564	-676.27	110.84	706.05	-178.31	49.62	-56.03
565	-1062.01	321.04	483.64	-157.14	265.5	-29.08
566	-1208.25	302.98	334.96	-208.65	168.3	-10.1
567	-1377.93	-286.13	446.53	-158.57	69.58	-18.1
568	-1375.98	76.9	338.38	-51.57	-64.91	119.29
569	-1125.98	316.16	521.73	-65.4	-77.7	241.09
570	-890.14	149.66	600.1	-90.39	-145.51	98.05
571	-609.38	108.15	523.93	-100.28	-175.23	-7.14
572	-606.93	145.51	380.37	-99.58	-121.37	-27.5
573	-709.23	71.53	399.66	-74.77	-37.75	47.58
574	-1038.57	-27.83	485.11	-47	-13.82	87.46
575	-1002.44	83.25	522.71	36.62	-54.75	94.15
576	-966.55	85.45	567.14	64.73	-105.13	4.55
577	-1057.62	79.1	476.32	72.17	-147.09	-29.85
578	-954.35	112.3	352.29	65.09	-180.54	-33.05
579	-882.81	132.32	356.2	106.41	-210.48	4.82
580	-834.23	277.83	481.69	145.87	-233.64	31.22
581	-799.56	568.85	628.42	124.11	-264.22	37.57
582	-443.6	579.83	712.4	48.22	-295.07	77.18
583	-304.2	518.31	749.27	-14.43	-248.44	62.23
584	-311.28	341.8	808.11	-29.91	-212.34	74.07
585	-407.71	196.53	797.12	-16.75	-192.69	134.31
586	-518.31	307.86	684.57	0.92	-218.9	194.34
587	-251.46	215.33	750.98	-35.16	-239.72	191.31
588	-169.43	180.18	548.58	-47.27	-200.96	143.86
589	-314.21	15.38	522.46	-44.86	-228.3	54.87
590	-393.31	-30.76	617.43	-14.89	-225.13	62.65
591	-424.56	534.42	968.51	32.71	-132.08	35.58
592	-296.39	255.13	1177.49	2.41	-108.55	-5.83
593	-71.53	55.42	898.68	6.71	-129.61	-8.12
594	-3.17	48.83	824.22	67.9	-119.51	17.64
595	-418.46	423.1	1178.22	141.69	-131.07	36.35
596	-103.76	660.89	705.32	170.96	-114.72	78.09
597	-226.07	601.32	660.4	3.48	-29.79	22.8
598	-344.48	41.02	746.83	-150.51	-9.52	22.98
599	-181.4	9.03	724.85	-175.02	-2.35	15.84
600	-380.37	-93.51	791.02	-175.78	-20.02	3.14
601	23.93	170.9	595.21	-136.75	-70.68	-20.11
602	-12.94	182.62	567.14	-121.46	-64.42	-38.45
603	-22.46	205.57	659.67	-50.9	-87.55	-4.85
604	-33.45	484.86	897.46	-22.4	-76.48	-19.32
605	-315.67	483.4	1162.35	32.99	-74.92	-41.29
606	-282.71	500.98	1033.2	46.78	-64.45	-45.53
607	-417.24	317.87	985.11	-9.92	-53.71	-79.32
608	-398.68	220.7	981.45	-35.83	-89.51	-59.36
609	-234.38	109.13	836.67	-33.23	-104.64	-41.87
610	101.56	207.03	746.09	-64.15	-131.53	-32.44
611	203.61	150.39	699.22	-82.43	-81.82	-43
612	152.1	64.7	703.13	-81.21	-38.12	-31.86
613	127.44	11.96	785.89	-10.16	9.8	16.69
614	-81.54	105.96	936.52	27.31	21.24	22.52
615	-19.04	289.06	976.81	116.33	30.52	-3.91
616	-152.59	313.48	882.57	172.67	117.25	-23.1
617	-213.62	331.05	775.15	152.19	159.42	-24.66
618	-368.16	425.29	586.18	129.27	133.24	-68.02
619	-570.31	339.84	595.7	101.26	76.26	-34.58
620	-331.54	110.6	905.27	49.41	-28.05	6.1
621	-136.72	510.74	719.24	0.4	-63.6	17.15
622	83.5	247.8	899.17	-69.15	-24.11	30.61
623	4.88	367.68	814.45	-53.8	33.14	-5.86
624	-192.63	181.64	901.61	-54.11	48.34	-10.01
625	-19.53	418.95	916.5	31.68	92.1	-3.11
626	-276.12	361.82	895.26	52.25	146.12	-36.47
627	-323	344.97	810.06	55.97	124.66	-36.13
628	80.32	528.81	762.45	55.63	136.2	-50.35
629	-234.38	421.63	768.31	-1.22	229.95	-106.6
630	-462.4	559.33	685.55	18.65	135.44	-29.39
631	-378.66	365.97	724.12	17.7	129.76	-99.85
632	-512.21	254.64	873.78	108.12	66.74	-163.76
633	-565.19	535.4	728.76	116.24	16.78	-175.35
634	-579.83	703.37	419.43	39.28	-37.45	-164.67
635	-5.86	360.84	672.85	-5.49	-63.57	-157.75
636	-311.52	241.94	863.77	34.33	24.54	-103.15
637	-656.01	404.05	690.92	1.77	20.78	-15.81
638	-697.75	256.1	666.5	-79.19	-68.08	79.93
639	-224.85	23.19	873.54	-73	-69.89	108.22
640	-112.3	63.48	886.72	-31.46	21.7	118.32
641	-275.15	146.97	921.39	-51.09	68.12	164.49
642	-295.9	177	806.64	-103.39	51.45	213.53
643	-279.05	119.87	761.23	-148.44	42.88	152.86
644	-265.38	60.79	767.82	-136.9	39.09	116.76
645	-212.89	71.29	775.15	-97.35	59.42	97.23
646	-402.1	212.65	608.64	-45.84	91.52	114.07
647	-486.33	239.5	815.19	-10.77	94.51	127.69
648	-539.31	383.3	652.34	41.5	90.03	3.88
649	-656.98	98.88	674.32	31.25	51.24	7.97
650	-439.21	271	787.35	46.45	-13.28	79.8
651	-503.66	266.36	727.54	13.49	-51.06	88.5
652	-404.79	289.79	803.71	6.59	-8.24	95.73
653	-732.67	312.01	729	43.18	19.2	65.7
654	-834.23	640.14	378.91	83.86	-67.05	27.53
655	-623.29	718.02	802.98	2.62	-169.53	39.15
656	-233.4	591.06	921.14	-36.96	-195.62	50.42
657	-87.89	385.74	934.33	-38.88	-168.46	69.49
658	-18.8	423.83	912.6	-18.31	-166.75	105.83
659	8.54	465.09	834.23	28.93	-130.83	136.84
660	70.07	407.96	779.79	-7.69	-125.03	96.86
661	-25.88	397.46	793.21	-67.9	-96.65	105.99
662	36.38	342.53	829.35	-76.93	-103.67	96.59
663	-33.69	287.35	790.28	-64.94	-101.26	86.3
664	19.78	451.9	814.7	-51.27	-99.46	97.87
665	8.54	291.02	868.65	-76.69	-55.88	98.94
666	-24.9	264.65	856.93	-72.97	-27.68	84.69
667	-54.2	205.08	923.34	-82.24	-10.99	74.83
668	-108.15	193.6	861.82	-82.37	-1.13	91.25
669	-14.65	92.77	876.22	-89.57	2.69	77.33
670	27.1	131.1	847.9	-43.15	71.29	20.45
671	-151.86	86.67	890.38	-30.15	97.44	-6.77
672	-214.36	-99.85	864.75	6.93	40.95	-36.35
673	-81.79	-80.57	837.65	61.77	25.3	-65.73
674	-30.52	46.63	722.66	102.6	85.85	-75.13
675	-324.71	447.75	491.94	118.07	120.85	-78.43
676	-460.94	199.22	673.58	112.49	99.67	-108.64
677	-151.86	149.17	889.65	133.91	11.35	-130.65
678	66.65	127.44	1014.4	134.64	2.72	-84.69
679	96.68	397.22	996.34	62.35	48.71	-39.03
680	-221.92	337.89	1020.26	13.46	29.88	-72.75
681	-361.33	354.49	916.99	0.15	-16.14	-60.94
682	-189.21	256.59	898.68	-43.18	-46.6	-46.11
683	-165.04	221.92	766.11	-111.39	-1.68	-38.27
684	-277.83	28.56	723.88	-118.96	45.65	-57.62
685	-291.02	63.96	723.63	-82.64	79.44	-64.91
686	-326.66	55.18	750.73	-56.49	106.66	-74.22
687	-443.85	38.09	826.9	60.94	32.29	-113.98
688	12.7	431.64	985.11	101.75	-85.42	16.48
689	-23.93	569.82	974.61	27.89	-7.66	25.12
690	-176.51	453.13	769.78	-4.09	-14.25	-11.51
691	-177	341.06	686.77	-36.13	-77	-24.11
692	70.56	455.08	627.93	-59.48	-45.59	11.6
693	-278.32	291.75	777.1	-68.97	14.37	16.11
694	-381.35	350.34	792.24	-30.24	32.53	21.76
695	-222.66	338.38	918.21	-38.48	42.24	-12.45
696	-222.9	225.1	868.9	-42.33	80.57	-114.93
697	-252.2	134.28	815.92	-19.01	106.99	-138.79
698	-593.51	-72.02	778.56	49.84	109.34	-144.99
699	-552	35.64	673.34	157.29	77.03	-151.28
700	-453.37	458.74	727.54	177.09	60.52	-124.21
701	-406.49	688.72	1071.04	138.09	51.97	-59.51
702	-314.45	488.04	945.07	96.86	20.87	-56.49
703	-415.77	337.16	725.59	50.99	14.13	-57.13
704	-376.95	233.64	608.89	-13.67	-20.57	-43.52
705	-377.93	206.05	525.15	-79.1	-52.7	14.62
706	-351.81	343.26	473.63	-110.08	-85.45	41.29
707	-178.47	191.16	706.79	-101.99	-103.67	50.2
708	-114.01	277.34	902.34	-58.84	-40.95	44.77
709	-175.29	246.83	926.03	-30.03	59.94	37.96
710	-415.28	286.87	918.7	-28.23	77.64	1.34
711	-469.48	230.96	861.82	-43.4	48.46	8.73
712	-377.44	254.39	859.86	-32.23	33.23	5.95
713	-465.09	357.91	845.21	11.29	12.48	26.79
714	-493.65	475.1	817.14	24.08	-43.98	34
715	398.19	393.31	933.84	14.4	-34.55	49.8
716	-224.85	314.45	796.14	-6.81	149.11	27.1
717	-473.63	350.1	674.32	-39.31	143.28	47.09
718	-701.66	120.12	649.9	-25.45	36.56	82.43
719	-348.63	295.9	510.74	-32.56	2.75	87.49
720	-651.86	220.95	638.92	-54.47	54.08	87.92
721	-766.11	17.09	896.48	0.03	-63.57	61.46
722	-358.64	457.28	907.23	63.17	-132.97	62.9
723	-242.68	186.04	1124.02	71.84	-155.7	72.97
724	-135.74	344.24	1002.44	118.84	-144.04	48.8
725	-28.32	269.53	917.97	123.05	-112.18	49.87
726	-167.48	416.5	896.73	49.62	-76.57	97.44
727	88.38	439.21	856.2	-10.38	-120.79	130.74
728	-92.77	232.42	931.15	-25.42	-36.13	122.65
729	-298.83	119.38	946.78	45.62	-40.86	93.26
730	-106.69	348.14	626.95	11.63	-21.27	71.87
731	498.78	242.68	621.83	-42.63	91.89	54.44
732	-118.41	147.71	428.22	-27.25	261.44	-13.21
733	-985.35	-83.5	692.38	108.09	147.86	-98.14
734	-628.17	471.68	731.45	230.44	-88.2	-70.53
735	-176.03	689.7	724.37	83.01	-46.08	-23.53
736	-52.98	409.42	868.9	-2.72	36.41	-55.69
737	-746.58	60.06	936.77	-62.53	73.91	-85.14
738	-317.87	90.58	1051.76	-44.46	-106.66	-33.87
739	115.72	345.7	988.77	-70.89	-140.93	39.67
740	153.08	311.28	912.11	-106.08	-31.1	71.84
741	-318.6	84.23	828.86	-106.05	-11.72	62.29
742	-379.88	116.46	741.94	-45.99	-68.7	47.97
743	3.91	234.62	728.03	12.21	-115.23	38.94
744	90.82	409.42	640.63	38.97	-85.45	11.05
745	179.44	362.06	677.73	25.15	-77.58	6.68
746	86.18	578.86	730.96	41.6	8.24	63.72
747	-189.7	653.32	863.28	-9.7	48.71	40.5
748	-174.32	648.68	819.58	-59.36	37.57	-22.19
749	-161.87	536.62	741.94	-88.29	43.15	-47
750	-302.98	428.22	687.26	-88.87	32.75	-71.72
751	-182.13	113.53	807.86	-75.93	-21.64	-52.37
752	-118.16	163.09	966.06	25.42	52.03	-34.73
753	-187.01	458.74	823.24	50.87	88.68	-110.96
754	-221.19	352.54	854.25	10.07	98.18	-138.67
755	-541.99	388.43	370.85	-20.84	40.56	-152.77
756	-140.87	-31.98	931.15	-17.61	-0.15	-130.95
757	-153.81	909.18	1042.24	69.31	68.12	-103.45
758	-283.2	437.5	910.89	24.05	152.89	-79.62
759	-424.56	597.9	775.15	82.15	197.42	-23.32
760	-512.94	450.44	701.66	64.85	201.66	-3.23
761	-914.06	145.51	674.8	24.29	131.07	8.88
762	-664.55	100.1	767.58	-7.84	-76.9	16.75
763	-227.78	211.43	701.42	-82.12	-172.33	-21.3
764	-83.74	37.84	821.78	-136.69	-123.35	6.13
765	29.3	11.96	901.61	-121.49	-66.77	35.98
766	-289.55	33.2	939.94	-122.68	49.38	50.02
767	-412.84	13.18	780.76	-94.48	63.51	13.67
768	-481.93	25.15	734.62	-64.24	-11.54	10.1
769	-321.53	207.28	607.42	-50.81	-57.98	16.51
770	-278.56	306.4	554.44	-19.9	-50.87	27.16
771	-305.91	344.97	854.74	32.38	-34.24	45.78
772	-324.71	837.4	1199.95	43.76	-4.76	42.42
773	-415.28	498.78	1173.58	2.56	-32.23	68.7
774	-179.69	286.13	994.87	32.87	-36.47	85.14
775	-170.17	226.32	1031.49	31.16	21.94	58.32
776	-284.67	297.85	802.25	8.48	28.38	60.24
777	-405.52	258.79	832.52	-61.98	-2.56	65.67
778	-431.88	227.54	827.39	-87.77	-21.15	64.94
779	-367.68	103.52	873.29	-80.63	-16.94	47.91
780	-481.45	6.1	763.92	-44.37	-22.83	-4.12
781	-385.01	63.96	811.77	18.65	-54.05	-11.29
782	-357.67	152.34	818.6	60.49	-84.93	-18.83
783	45.17	173.58	759.03	46.14	-82.34	-15.75
784	-97.41	169.68	704.35	54.26	3.78	13.43
785	-439.45	282.23	604.25	113.95	-6.74	-55.6
786	-316.65	270.75	800.54	139.25	-133.39	-73.64
787	-123.54	334.72	865.97	117.68	-160.43	-31.49
788	73.97	387.7	786.87	101.81	-121.4	-18.65
789	-23.93	341.8	666.02	54.96	-63.84	-1.22
790	-91.8	117.43	750.24	28.17	-19.74	-0.85
791	-165.77	252.2	778.81	45.59	16.94	-15.63
792	-140.63	266.6	787.6	64.18	30.98	-42.63
793	-254.88	285.16	777.59	74.07	47.58	-45.14
794	-280.52	551.03	752.44	84.05	14.68	-50.45
795	-49.32	661.62	952.39	8.91	-21.36	-56.58
796	28.56	534.42	928.96	-42.02	21.76	-58.69
797	-103.52	478.03	816.65	-45.99	23.44	-59.88
798	-86.67	449.95	736.33	-59.33	31.92	-76.14
799	-204.35	391.6	750.24	-64.48	58.07	-77.24
800	-357.91	349.37	794.92	-37.23	86.79	-49.87
801	-588.38	436.52	814.94	-4.27	55.21	-36.22
802	-499.27	468.51	820.31	-29.27	13.31	-26.49
803	-289.55	428.96	807.13	-53.47	0.76	-16.63
804	-403.32	348.39	734.62	-78.37	20.05	-25.45
805	-259.52	206.79	706.05	-75.87	-12.76	-55.79
806	-83.98	178.22	770.75	-59.45	-24.17	-47.33
807	-27.34	246.83	683.35	-52.8	-21.76	-15.53
808	-141.11	179.69	701.66	-63.29	17.85	4.27
809	-400.88	165.77	721.92	-47.67	50.17	15.35
810	-489.99	81.54	768.31	-12.45	-3.39	55.11
811	-557.13	147.71	880.37	7.78	-35.43	78.43
812	-280.76	186.52	963.13	19.13	-83.53	57.19
813	-44.92	251.22	877.69	19.5	-96.22	4.21
814	95.46	406.49	928.96	30.21	-67.02	-59.39
815	108.64	441.16	977.29	-1.71	-20.69	-29.6
816	-81.54	251.46	920.65	4.7	22.83	0.15
817	-333.5	461.91	755.37	16.6	76.08	33.81
818	-65.43	241.21	885.01	38.3	85.36	20.32
819	-37.11	286.13	869.14	98.45	132.32	-45.93
820	-84.72	445.07	853.52	113.4	139.13	-57.5
821	-217.04	247.31	819.82	102.78	200.29	-67.41
822	-374.51	80.32	808.59	110.66	227.87	-56.79
823	-430.66	401.61	512.21	121.95	219.15	-37.6
824	-421.39	720.46	126.95	1.74	211.7	-56.03
825	-507.08	433.35	743.9	-51.33	186.13	-60.49
826	-302.49	422.36	975.1	-15.11	171.51	-36.83
827	-500	167.97	619.38	21.88	234.62	3.91
828	-978.52	-73.73	485.11	17.43	218.6	29.75
829	-969.97	-333.01	428.96	9.28	91.55	129.55
830	-691.41	-218.51	577.15	-10.35	49.29	101.41
831	-692.63	677.49	1035.64	63.32	23.1	70.71
832	-793.95	383.54	893.8	25.42	17.36	30.64
833	-628.66	260.99	859.62	8.7	-52.22	48.61
834	-436.77	307.62	749.27	-11.11	-45.2	50.11
835	-242.19	293.21	788.33	-32.59	-18.31	45.81
836	-261.47	428.96	693.85	-77.15	41.93	40.89
837	-272.95	277.59	736.08	-103.18	92.29	33.57
838	-611.82	341.31	598.39	-72.02	128.48	5.16
839	-620.85	298.58	726.56	-25.36	118.04	-41.44
840	-828.37	330.57	500.98	1.65	124.51	-64.27
841	-867.43	385.01	500.73	15.44	82.82	-87.83
842	-908.45	375	592.04	21.76	54.29	-108.92
843	-833.01	470.21	588.13	54.44	12.21	-85.21
844	-750.24	479.49	647.71	7.84	-35.1	-95.7
845	-542.72	383.79	729.25	-20.26	-36.04	-83.31
846	-541.99	325.93	648.68	-57.56	17.58	-59.75
847	-706.3	225.1	554.2	-22.09	12.18	-80.32
848	-621.58	360.35	528.56	-9.98	-11.75	-58.65
849	-746.58	378.42	517.82	-5.68	0.7	-13.95
850	-967.29	294.43	643.07	-3.11	-30.85	-4.7
851	-755.86	372.56	674.32	22.83	-113.49	26
852	-546.88	320.56	870.61	15.32	-130.92	75.68
853	-625.49	171.39	921.14	53.04	-100.19	142.73
854	-588.13	197.75	838.38	97.11	-99.7	149.11
855	-533.2	408.94	505.86	72.24	-105.19	164.46
856	-207.76	364.5	568.12	-23.5	-124.02	149.08
857	-430.66	738.53	439.94	-25.7	-56.37	158.78
858	-367.92	599.37	630.86	-112.79	-109.28	101.87
859	-254.39	348.14	868.9	-73.58	-132.02	75.35
860	-228.03	397.71	912.84	-30.7	-83.16	146.36
861	-379.15	345.46	974.61	-11.6	-38.85	154.82
862	-398.19	353.03	902.83	16.48	-17.06	121.06
863	-337.89	286.62	825.44	36.07	-37.41	64.24
864	-24.66	294.19	865.72	26.4	-25.54	49.26
865	-35.64	358.4	754.39	1.56	106.05	-10.22
866	-648.44	209.96	594.24	-13.61	151.34	-47.36
867	-1045.17	188.48	651.61	34.18	79.07	-83.37
868	-832.76	325.44	698.49	52.43	-39.37	-113.59
869	-504.39	325.44	673.58	4.7	-76.97	-142.06
870	-439.45	252.44	690.92	-51.24	-44.22	-156.43
871	-430.18	-39.31	752.69	-32.47	-28.05	-108.18
872	-504.88	52.49	729.25	-43.52	-44.74	-88.47
873	-538.33	15.38	735.11	-41.53	-68.85	-27.59
874	-443.12	107.91	712.65	-8.51	-138.4	24.72
875	-354	194.82	652.34	-10.35	-154.17	46.69
876	-222.41	432.37	610.35	-38.7	-152.8	35.52
877	-83.98	448.24	626.46	-65.49	-138.43	18.49
878	-105.22	405.52	744.14	-45.75	-125.18	14.07
879	-67.38	692.14	906.25	-17.24	-112.92	12.05
880	-143.31	717.29	985.11	-16.78	-25.33	-18.98
881	-285.4	680.42	942.14	-19.44	16.72	-6.44
882	-365.72	612.79	777.34	-9.25	12.57	-10.44
883	-304.93	186.52	785.16	-10.99	53.01	-5.1
884	-426.76	297.61	1008.79	36.41	43.55	-28.87
885	-323.49	284.91	982.67	4	36.96	-24.9
886	-473.14	275.15	410.4	-13.18	42.69	-40.5
887	-467.04	286.62	667.24	60.7	-56.73	-41.72
888	108.64	735.35	918.21	88.87	-62.47	29.48
889	-242.92	365.23	984.86	61.25	75.38	37.45
890	-280.27	384.52	838.87	111.85	84.44	69.4
891	-415.77	481.45	580.32	121.77	72.24	96.56
892	-336.91	268.07	784.42	83.37	68.97	113.68
893	-419.68	393.31	784.42	72.14	105.71	81.97
894	-608.64	91.8	803.22	71.78	77.21	36.41
895	-701.17	173.58	765.87	78.7	-102.48	12.21
896	-571.29	362.06	663.33	71.96	-206.27	-7.05
897	222.66	506.59	703.86	82.98	-81.36	68.08
898	-392.58	683.84	713.38	43.88	171.75	116.97
899	-453.61	393.55	552.98	-17.91	57.43	79.93
900	-270.02	339.36	601.81	-39.06	5.22	61.52
901	-285.89	504.64	389.4	-92.07	2.69	79.01
902	-730.71	645.26	732.18	-178.16	-35.61	102.45
903	-638.67	191.89	886.96	-150.94	-113.19	109.8
904	-438.23	364.5	869.38	-57.22	-235.47	101.59
905	44.43	327.15	791.5	-21.09	-239.96	136.17
906	134.52	405.76	668.95	-14.74	-191.68	108.09
907	375	513.43	619.87	-35.55	-173.1	92.47
908	74.46	679.2	742.68	-50.72	-64.7	68.48
909	-151.61	868.41	137.7	-135.22	-127.35	-71.93
910	625.98	-50.29	467.77	-248.54	-141.63	-123.2
911	533.45	-283.69	1377.93	-211.94	38.57	-18.83
912	-495.12	-285.89	1864.99	16.11	29.45	-3.39
913	-286.13	-133.79	854.49	96.86	-31.46	-6.41
914	343.75	297.36	569.82	129.73	-12.18	-57.28
915	395.26	753.17	726.32	90.24	105.16	-119.35
916	75.93	496.34	819.82	41.2	234.92	-155.52
917	-238.28	341.8	731.2	47.79	265.69	-146.88
918	-476.81	147.46	777.34	52.98	219.39	-138.7
919	-416.02	182.62	894.29	36.68	147.34	-121.89
920	-520.02	94.73	968.99	61.98	118.13	-97.69
921	-551.51	336.91	690.43	79.1	78.31	-82.82
922	-357.42	356.69	654.05	39.76	69.67	-82.28
923	-402.34	430.91	791.26	21.7	133.06	-77.58
924	-651.37	150.39	456.05	27.89	194.09	-89.63
925	-1089.6	535.4	781.98	24.72	-15.53	-45.41
926	-89.6	407.96	542.97	32.14	-137.02	-29.69
927	-25.39	385.99	841.8	-24.87	-28.08	-12.97
928	52.49	402.34	955.08	18.19	-45.96	-30.64
929	-257.81	411.62	579.35	-7.66	-29.42	-41.81
930	-394.29	341.55	740.23	-66.25	-8.97	-38.24
931	-541.99	301.03	827.64	-99.21	-0.76	-15.08
932	-467.29	327.88	867.19	-141.78	-17.52	-6.62
933	-346.44	288.82	828.13	-173.95	-20.97	-21.33
934	-457.03	32.71	901.12	-201.51	-14.62	-27.16
935	-344.48	37.35	722.41	-145.42	-27.31	-9.64
936	-374.02	103.03	743.65	-28.9	-37.81	-22.19
937	-267.82	84.96	746.09	88.99	-51.09	-48.49
938	-303.22	479.98	794.68	120.94	-43.67	-34.21
939	-252.2	634.03	1036.87	110.63	-49.74	-16.24
940	-132.32	566.89	736.33	82.24	-34.67	16.02
941	-233.15	275.15	844.73	67.66	21.3	23.93
942	-373.05	274.66	744.38	65.64	29.02	4.3
943	-351.56	240.72	725.83	53.22	5.22	-0.43
944	-413.09	280.76	984.38	52.64	2.26	8.82
945	-501.46	283.69	854.98	80.2	-11.26	45.59
946	-277.59	112.06	944.34	117.43	-51.42	53.83
947	-210.69	207.52	1005.62	195.92	-45.32	38.54
948	-138.18	418.21	823	206.7	-38.45	43.27
949	80.57	433.11	730.71	191.28	11.17	40.41
950	-110.6	547.61	604.74	167.54	120.39	38.91
951	-280.76	571.04	308.35	84.35	130.4	22
952	-358.64	625	301.03	-94.18	57.31	15.81
953	-410.16	290.77	717.77	-193.12	13.12	24.51
954	-476.07	121.09	925.29	-213.56	8.67	-1.25
955	-467.04	160.4	936.04	-172.45	19.99	-77.33
956	-298.83	236.82	751.71	-166.23	51.85	-32.04
957	-498.54	416.02	705.08	-140.56	39.49	-34.64
958	-534.42	396.24	585.94	-87.95	-10.44	-47.18
959	-296.14	348.14	738.53	-30.64	-36.16	-54.26
960	-202.39	493.9	709.96	37.81	-13.34	-45.96
961	-86.43	533.94	833.25	-18.25	38.39	-62.29
962	-59.57	373.05	989.75	-49.8	107.57	-64.45
963	-315.67	313.72	956.3	-37.11	134.8	-52.61
964	-548.1	409.67	867.92	-48.77	176.67	-0.79
965	-717.29	417.24	777.1	-88.9	146.15	24.11
966	-920.9	57.13	625.98	-79.65	47.52	-12.76
967	-856.69	142.33	527.34	-9.89	-50.23	-39.79
968	-605.96	157.71	726.32	-9.16	-67.9	-50.17
969	-505.13	135.5	854.25	-8.61	-93.05	-48.43
970	-443.36	119.63	870.12	16.94	-102.54	-3.54
971	-369.87	248.05	897.71	28.5	-119.63	-20.14
972	-322.27	261.96	852.78	14.34	-98.94	-32.41
973	-341.31	222.41	716.8	-5.16	-81.73	-29.94
974	-511.96	285.89	688.96	10.59	-59.05	-5.68
975	-482.42	250.73	782.23	19.62	-100.04	8.48
976	-356.93	276.61	809.57	33.11	-108.34	40.5
977	-326.42	167.97	845.7	18.68	-99.58	-0.27
978	-330.57	-29.05	985.35	5.68	-107.3	-24.69
979	-241.7	102.29	964.36	7.87	-135.19	-35.1
980	-203.13	136.72	881.59	-31.4	-131.2	-14.83
981	-85.69	257.08	686.04	-52.43	-144.44	-23.38
982	-22.46	223.39	631.84	-47.61	-70.92	-43.61
983	-188.72	111.33	671.39	-7.72	-19.04	-37.2
984	-184.81	287.84	524.66	53.56	10.22	-56.12
985	-516.36	437.99	930.18	46.63	-27.8	-99.33
986	-88.87	697.75	1000.73	56.15	-151.4	40.53
987	-42.97	635.99	1079.83	-0.34	-82.76	44.56
988	-282.23	372.56	880.86	-23.04	-57.13	27.95
989	-211.18	279.54	714.6	-76.87	-68.3	27.56
990	-187.74	147.46	749.27	-91.8	-88.93	64.97
991	-57.13	130.13	931.64	-89.02	-70.95	76.23
992	-12.7	267.58	959.72	-86.46	-41.78	57.46
993	-64.7	136.96	927	-75.32	-17.94	-16.97
994	22.95	56.88	946.29	-62.99	13.55	19.65
995	-109.13	-4.64	908.2	18.19	93.11	35.92
996	-217.77	-118.65	1064.21	64.51	114.01	14.59
997	-453.37	369.63	644.29	76.05	84.87	-10.65
998	-92.04	319.34	542.97	33.91	-0.06	-10.1
999	-23.19	357.42	634.28	9.06	19.71	87.95
1000	-140.38	316.16	735.6	12.82	60.18	110.23
1001	-256.1	480.22	802.49	31.46	60.15	83.65
1002	-147.95	356.93	892.82	-19.62	23.59	47.7
1003	-98.63	175.29	856.69	-39.76	30.73	85.75
1004	-77.88	182.62	839.6	-22.55	49.9	88.29
1005	-147.46	255.13	776.61	-20.39	48.77	69.92
1006	-97.17	237.79	800.29	-25.57	41.5	73
1007	-90.09	261.47	758.06	-26.43	52.83	65.16
1008	-135.25	220.46	710.94	-17.3	30.67	25.85
1009	-48.34	166.02	805.18	34.94	39.98	39.34
1010	-179.2	319.58	794.43	43.12	74.95	70.04
1011	-306.4	164.79	894.78	-15.17	78.98	134.22
1012	-490.48	314.45	751.95	64.45	102.6	90.85
1013	-329.35	333.5	868.9	131.01	10.13	-80.38
1014	-204.83	352.29	877.93	128.08	-13.85	-107.67
1015	-71.53	254.88	994.38	105.04	8.54	-99.33
1016	-158.69	324.46	861.82	71.11	81.39	-58.17
1017	-239.01	398.44	733.15	1.19	135.04	-82.09
1018	-660.64	-25.15	669.92	-40.86	130.22	-112.4
1019	-641.36	-59.57	658.45	43.18	32.44	-83.28
1020	-284.18	292.48	635.25	88.68	19.07	-83.13
1021	-412.11	537.11	670.17	81.18	99.06	-67.63
1022	-508.06	924.8	898.68	5.25	117.03	-24.05
1023	-433.11	433.59	888.18	-21.51	94.97	20.32
1024	-424.32	185.3	990.48	33.57	85.75	8.54
1025	-358.4	261.72	812.26	60.88	60.91	-23.99
1026	-373.78	54.2	825.2	57.77	33.39	-90.27
1027	-714.11	67.38	969.97	67.69	19.01	-114.23
1028	-581.79	178.96	885.25	83.68	-12.05	-55.51
1029	-602.29	353.52	686.28	17.73	-13.21	-57.92
1030	-557.62	312.01	600.1	-13.52	2.93	-48.92
1031	-312.26	405.03	642.09	-20.97	-55.18	-27.65
1032	-554.93	290.28	700.2	-56.15	15.66	-31.95
1033	-621.58	242.92	702.39	-92.71	-21.45	-4
1034	-539.79	239.75	835.69	-107.36	-96.13	2.96
1035	-117.92	323	789.31	-119.48	-183.44	-12.66
1036	12.94	238.77	1002.44	-111.18	-121.31	16.05
1037	-260.25	96.19	949.46	-56.12	0.06	48.46
1038	-493.9	247.8	767.82	37.41	7.66	6.96
1039	-615.72	539.79	514.65	45.32	-54.5	5.19
1040	-160.4	267.33	859.86	24.78	-55.85	58.07
1041	-681.15	379.88	856.93	23.96	10.38	82.43
1042	-784.42	345.46	885.01	-0.49	-104.71	110.84
1043	-398.19	114.75	784.91	-46.2	-168.03	80.26
1044	-204.1	146	651.86	-38.79	-161.25	69.82
1045	244.87	353.52	641.85	-18.89	-167.94	49.47
1046	229.98	281.01	727.05	24.44	-38.27	4.33
1047	-79.83	615.97	741.7	85.94	46.94	-29.27
1048	-26.86	578.37	924.56	51.51	111.48	-69.15
1049	-211.91	565.92	848.39	45.01	155	-75.26
1050	-340.58	259.28	629.15	20.17	218.44	-66.44
1051	-301.51	640.87	903.81	59.11	158.39	-96.74
1052	-266.6	697.27	329.83	-66.53	194.89	-90.06
1053	-282.23	695.07	216.06	-175.17	178.1	-159.76
1054	-899.17	-32.71	1030.76	-171.94	175.45	-121.89
1055	-1436.77	-109.62	1114.26	-19.65	75.04	1.62
1056	-651.37	308.59	676.51	77.55	-85.33	118.19
1057	-269.04	25.88	640.63	-12.73	-46.54	33.45
1058	-159.42	343.75	567.63	6.35	-119.14	-18.01
1059	514.65	453.86	799.07	-36.04	1.31	-86.58
1060	-110.11	342.29	1196.78	-6.77	77.39	-89.51
1061	-255.62	569.34	695.07	34.85	180.57	-56.24
1062	-658.45	384.28	840.58	24.9	210.51	-17
1063	-738.04	407.47	743.9	61.71	151.7	40.89
1064	-707.52	252.93	579.59	22.49	82.4	93.48
1065	-817.87	38.57	630.62	19.5	27.86	90
1066	-493.9	297.12	237.3	9.58	-101.1	40.28
1067	-486.57	169.68	893.55	18.74	-45.72	-45.93
1068	-354.49	407.71	1013.92	-28.14	31.95	-15.44
1069	-276.37	346.92	791.02	-42.57	115.33	-67.93
1070	-734.86	312.74	661.62	-37.78	96.5	-65.95
1071	-300.54	192.63	868.65	-27.04	67.32	-37.66
1072	-676.76	58.59	749.02	-23.41	99.3	-56.21
1073	-688.72	173.34	781.01	18.19	47.61	27.34
1074	-693.12	282.23	807.37	10.65	62.41	49.38
1075	-822.51	320.07	754.39	-0.82	62.13	38.97
1076	-696.04	232.91	764.65	-15.53	8.94	-21.03
1077	-789.55	27.1	731.69	-15.47	-2.08	-83.62
1078	-740.23	-65.92	815.19	10.53	-48.4	-102.75
1079	-533.2	46.39	749.76	21.39	-64.76	-99.43
1080	-410.64	218.02	681.15	11.54	-79.22	-120.39
1081	-329.83	171.14	675.29	-26.12	-63.45	-96.47
1082	-517.33	-24.9	725.34	-7.45	-75.87	-35.43
1083	-371.09	-16.11	707.28	76.87	-82	51.54
1084	-8.79	178.22	228.52	75.99	-35.4	52.67
1085	118.41	832.52	786.38	59.88	66.38	111.45
1086	-718.51	103.76	647.46	-182.37	341.03	107.57
1087	-537.11	407.96	1033.45	-104.28	265.01	71.44
1088	-1000.49	9.52	786.13	74.34	170.96	-36.44
1089	-1046.63	178.22	619.14	61.49	113.95	-66.99
1090	-668.46	12.7	821.53	39.46	76.42	-7.54
1091	-648.68	41.75	665.77	41.72	47.91	104.1
1092	-996.83	522.46	676.27	14.13	123.99	97.6
1093	-1240.48	367.43	700.93	-80.08	65.98	-10.13
1094	-1109.38	114.26	602.78	-98.94	-13.49	-17.64
1095	-869.14	188.72	626.46	-116.03	-55.79	-56.15
1096	-950.93	178.96	483.64	-120.03	-61.07	-39.76
1097	-798.83	261.23	506.59	-85.21	-124.02	-45.87
1098	-679.69	305.18	595.21	-45.62	-140.41	-71.2
1099	-590.58	356.93	615.97	-20.2	-183.96	-67.44
1100	-415.53	339.84	770.51	-8.45	-177.73	-30.52
1101	-399.17	450.93	766.11	-14.71	-154.79	18.83
1102	-296.63	177.25	947.02	-43.79	-123.02	40.56
1103	-393.31	196.53	1012.45	-8.06	-62.74	64.88
1104	-515.63	246.58	894.04	-48.83	-52.09	106.35
1105	-514.89	112.3	756.35	-84.47	-62.44	153.05
1106	-442.38	280.27	615.97	-113.65	-32.81	188.11
1107	-587.89	-15.14	709.47	-140.53	-43.79	139.22
1108	-393.31	-120.61	815.92	-78.16	-93.08	86.94
1109	-471.44	83.98	732.42	-24.05	-70.89	47.12
1110	-539.31	197.27	778.08	-21.97	-49.41	68.12
1111	-631.1	159.18	752.2	-31.98	-34.3	80.29
1112	-264.65	25.88	919.92	-27.5	-40.41	57.19
1113	-268.31	-112.3	880.86	4.88	60.73	-34.33
1114	-376.46	-146.97	826.17	39	65.28	-74.07
1115	-464.11	-218.51	739.99	57.07	58.69	-94.57
1116	-821.04	-354.49	788.09	80.05	70.47	-126.89
1117	-965.82	-108.89	638.67	183.29	27.01	-100.98
1118	-732.42	302.73	408.94	280.09	-72.05	-113.56
1119	-296.14	500	500.24	201.87	-102.05	-101.56
1120	-408.45	354.49	607.67	88.26	-42.6	-107.64
1121	-896.73	99.85	1040.28	126.37	-207.18	-13.7
1122	-456.3	358.4	1039.55	138.95	-261.44	50.17
1123	-372.07	417.72	936.04	84.32	-266.82	91.16
1124	-253.91	326.9	790.04	-2.75	-242.58	69
1125	-167.97	198.97	808.35	-54.93	-212.71	123.2
1126	-159.91	312.26	737.79	-74.31	-160.13	185.52
1127	34.91	194.58	882.32	-59.97	-113.34	130.49
1128	113.77	290.77	950.68	-32.68	-78.34	93.02
1129	-129.64	252.2	964.36	-46.11	0.89	67.93
1130	-75.93	187.01	725.59	-3.85	24.02	-18.43
1131	-232.42	101.32	731.69	59.63	74.34	-74.34
1132	-211.91	344.24	465.33	63.93	58.69	-104.31
1133	-21.24	104.25	344.97	4.91	60.46	-89.87
1134	-389.89	-21.24	1051.27	19.32	87.34	-78.12
1135	-317.87	605.96	862.55	72.57	33.17	18.98
1136	-348.63	633.3	932.86	31.04	37.54	-12.7
1137	-517.33	593.02	1046.14	4.15	44.04	-23.65
1138	-638.43	423.58	934.81	-54.53	2.81	-28.38
1139	-542.72	268.31	807.13	-108.43	-28.38	-26.52
1140	-520.02	134.03	726.32	-113.56	-67.08	-31.31
1141	-344.48	163.33	714.11	-103.58	-124.24	9.37
1142	-15.14	239.99	774.66	-116.55	-100.52	10.25
1143	-354.49	39.55	770.51	-89.57	-56.52	-19.78
1144	-64.94	-35.64	871.09	-32.38	-79.44	-23.83
1145	-474.12	-33.2	840.82	48.31	-66.19	-42.24
1146	-227.05	48.1	728.27	100.1	-60.82	-38.67
1147	-301.03	243.41	766.85	121.92	-20.2	-61.19
1148	-451.17	386.23	979.98	129.09	-57.53	-63.63
1149	-35.4	704.35	821.04	108.03	-67.57	-60.55
1150	214.6	563.48	727.05	-11.51	27.5	-81.21
1151	127.2	405.27	770.51	-56.76	94.57	-45.81
1152	-150.15	488.77	663.82	-58.41	100.89	-1.95
1153	-415.77	199.95	783.69	-78.19	75.74	15.38
1154	-88.87	318.6	876.95	21.21	16.14	22.58
1155	-208.25	341.06	1090.09	69.27	68.54	15.11
1156	-146.97	275.88	1064.7	58.14	86.61	-20.29
1157	-197.27	243.9	886.47	39.86	103.06	-7.26
1158	-374.51	248.54	802.25	13.73	137.15	84.69
1159	-362.55	237.3	765.38	-3.51	104.71	51.85
1160	-136.96	149.17	829.59	-41.69	85.6	25.36
1161	-181.4	120.12	801.51	-30.91	111.72	54.2
1162	-279.05	135.74	763.43	-28.66	113.1	62.62
1163	-382.81	274.41	761.96	-11.35	120.06	63.17
1164	-407.47	207.52	715.09	-49.07	114.93	48.34
1165	-526.12	150.63	655.27	-76.23	89.51	66.16
1166	-495.36	34.91	708.74	-82.28	-0.18	84.35
1167	-144.29	32.71	882.57	-58.78	-3.39	103.91
1168	-311.52	66.41	885.99	-7.57	63.02	112.85
1169	-559.57	113.53	777.1	13	82.7	105.83
1170	-613.53	178.22	655.52	7.78	72.94	49.01
1171	-600.1	229.49	693.6	14.77	67.96	7.72
1172	-598.63	213.62	650.63	16.14	39.73	-36.77
1173	-469.97	185.06	675.78	28.59	25.45	-34.85
1174	-546.88	155.03	810.06	18.43	-5.74	-20.75
1175	-479.98	235.6	795.65	27.07	-13	-21.42
1176	-587.89	312.26	756.1	25.18	11.32	-27.19
1177	-508.3	426.27	644.04	26.89	13.73	-17.27
1178	-658.2	364.26	606.45	44.92	-12.91	-16.91
1179	-486.08	315.19	824.22	62.93	-68.63	12.91
1180	-413.09	323	883.79	59.97	-70.4	1.71
1181	-257.32	267.33	1005.13	46.66	-53.56	-9.8
1182	-396.48	325.93	860.84	4.73	7.72	6.29
1183	-471.44	307.62	889.4	-19.74	-12.02	7.51
1184	-440.67	312.74	851.81	-16.14	-62.56	28.47
1185	-125	336.43	977.29	18.77	-55.97	38.54
1186	-195.07	451.17	693.36	39.67	-20.39	36.1
1187	-300.05	248.54	591.31	7.72	-8.42	12.66
1188	-561.52	254.39	460.21	3.17	19.1	91.92
1189	-729.98	193.85	620.36	24.38	4	111.82
1190	-339.84	227.05	851.07	63.51	-13.06	-35.16
1191	-272.22	300.29	820.31	90.48	39.67	-148.71
1192	-270.51	321.53	475.59	99.76	57.19	-159.58
1193	-377.69	410.16	343.99	131.77	113.13	-89.17
1194	-862.79	952.64	716.06	82	64.03	-113.28
1195	-690.92	312.99	1275.15	28.9	-2.17	-82.21
1196	-507.32	122.31	1077.64	84.53	-44.68	-2.41
1197	-565.92	303.22	770.02	162.02	-52.98	40.77
1198	-303.22	322.75	610.11	125.49	-71.87	66.89
1199	-320.31	261.96	598.39	66.28	-53.56	67.96
1200	-427.49	256.84	713.62	38.97	-63.66	56.3
1201	-556.15	318.12	807.37	5.74	-124.02	33.29
1202	-182.37	316.65	958.98	-1.89	-166.44	34.85
1203	-2.2	480.47	837.65	-36.77	-59.97	-49.9
1204	-133.3	354.25	679.69	-51.51	78.06	-121.7
1205	-518.55	84.47	477.54	-35.43	104.28	-118.29
1206	-497.8	99.37	225.34	12.51	70.95	-138.92
1207	-886.23	372.8	719.48	142.85	-80.51	-283.42
1208	-56.64	1033.2	934.81	229.52	-248.84	-128.75
1209	297.85	996.58	1155.27	89.78	0.55	-60.97
1210	-734.38	655.03	780.76	65.8	84.66	-80.96
1211	-813.48	614.75	314.45	43.15	-62.81	-31.52
1212	-539.79	406.01	369.87	49.9	-123.96	20.45
1213	-530.76	616.46	665.77	115.91	-121.7	35.06
1214	-506.35	746.58	687.99	72.33	-121.67	53.04
1215	-443.36	575.44	655.03	28.66	-113.19	33.42
1216	-468.26	345.21	815.92	-7.42	-112.21	19.47
1217	-299.07	194.58	950.44	-22.67	-135.62	26.12
1218	-194.34	135.5	885.25	-8.48	-119.38	59.69
1219	191.89	-23.68	736.57	63.66	-144.5	75.65
1220	332.52	-19.29	574.22	209.69	-132.93	102.87
1221	451.17	1029.05	682.37	212.04	-111.94	130.37
1222	240.48	907.71	819.34	9.28	100.77	26.18
1223	-408.94	766.6	335.94	53.19	192.72	-30.21
1224	-362.79	432.62	598.88	-41.87	68.42	-11.84
1225	-458.98	538.82	694.58	-73.3	52.25	-2.9
1226	-625.49	595.7	535.89	-78.8	50.02	-21.09
1227	-327.39	322.75	666.02	-178.19	-35.83	14.25
1228	-141.6	318.6	917.97	-208.68	-22.92	71.17
1229	-141.11	521.73	898.19	-209.29	37.72	54.84
1230	-196.53	508.54	798.1	-223.02	56	48.74
1231	-238.77	409.42	782.47	-169.83	69.03	25.88
1232	-605.47	299.07	635.5	-149.66	43	40.68
1233	-398.19	210.45	738.53	-108.22	-65.34	99.58
1234	36.87	445.56	771.48	-80.81	-81.02	131.41
1235	197.27	512.94	822.51	-76.97	23.38	116.7
1236	53.47	522.95	822.27	-68.3	114.5	41.02
1237	-178.47	370.12	764.16	-58.62	125.67	20.39
1238	-422.61	465.58	671.63	-34.15	129.85	10.65
1239	-528.32	437.01	718.26	-51.06	85.54	4.18
1240	-544.92	534.42	825.44	-89.9	5.19	-2.5
1241	-624.76	539.06	863.28	-134.19	-121.06	76.97
1242	-393.07	170.9	958.01	-151.28	-145.84	128.85
1243	-159.42	307.37	993.16	-146.24	-103.09	115.11
1244	-62.5	208.5	731.45	-103.45	-77.09	35.8
1245	-63.48	138.67	905.03	-69.21	-49.13	61.52
1246	-110.35	321.78	808.35	24.35	-30.55	52.58
1247	-70.8	354.25	814.45	43.21	-17.27	56.49
1248	-79.59	186.28	939.7	100.59	32.2	34.18
1249	-54.69	216.06	740.23	143.25	65.34	-12.18
1250	-205.32	252.44	583.74	129.73	77.58	22.74
1251	-178.47	266.36	553.47	83.77	53.77	96.8
1252	-176.27	233.64	800.05	82.86	75.16	59.14
1253	-196.78	127.93	940.92	124.42	88.47	-69.46
1254	-136.72	348.14	909.42	116.61	94.67	-113.1
1255	-52	278.32	969.48	64.15	110.44	-141.78
1256	-121.83	213.13	923.1	36.25	125.7	-135.8
1257	-143.31	216.8	777.1	-26.25	146.48	-105.5
1258	-236.08	106.2	676.76	-51.67	187.26	-108.55
1259	-451.9	65.67	919.43	17	220.03	-83.65
1260	-517.58	431.88	689.21	24.32	223.57	-76.39
1261	-662.84	150.39	452.15	-75.87	123.81	-74.8
1262	-514.16	44.92	430.18	-120.27	-7.57	-9.64
1263	-66.89	-102.05	770.02	-91.34	18.37	26.76
1264	-594.48	526.37	858.64	22.22	196.47	-22.13
1265	-956.3	452.15	416.75	40.99	164.43	-67.26
1266	-766.11	397.95	349.12	92.74	124.24	-37.54
1267	-835.69	295.9	400.15	118.56	128.69	-20.72
1268	-582.76	677	834.23	63.72	52.06	113.28
1269	-687.01	772.95	833.01	-21.39	90.94	121.49
1270	-594.73	524.66	744.63	-59.08	70.53	106.66
1271	-215.58	489.01	792.24	-14.56	20.72	39.79
1272	-217.77	453.37	752.2	47.64	2.5	-32.68
1273	-688.96	405.76	764.65	69.12	26.21	0.31
1274	-963.38	330.08	602.05	45.72	12.3	14.25
1275	-967.04	466.55	590.58	23.07	-24.48	74.19
1276	-837.16	523.19	591.31	-44.95	-81.97	71.96
1277	-667.24	532.96	588.87	-89.48	-139.92	44.13
1278	-588.38	408.45	738.28	-111.97	-159.97	19.78
1279	-357.67	384.03	845.46	-141.36	-174.29	-47.82
1280	-306.15	325.68	757.57	-126.86	-127.81	-67.87
1281	-512.7	215.58	678.47	-119.75	-58.56	-71.47
1282	-763.92	238.28	660.64	-82.73	-89.84	-47.7
1283	-620.12	230.96	706.79	-46.02	-147.28	-10.68
1284	-365.23	349.12	761.72	-50.57	-155.79	-1.95
1285	-253.17	293.21	922.61	-83.25	-148.01	7.66
1286	-199.22	257.32	867.43	-77.21	-104.43	47.94
1287	-423.1	259.77	827.64	-92.29	-119.17	82.43
1288	-432.37	190.67	860.11	-141.94	-190.16	106.26
1289	103.27	163.33	852.29	-141.72	-103.33	43.15
1290	-330.57	165.04	552.49	-145.54	-62.38	40.83
1291	-65.67	296.39	632.81	-121.77	-98.24	15.38
1292	106.2	142.33	807.86	-61.68	-33.14	-29.88
1293	-482.91	75.2	916.5	-32.29	17.06	46.48
1294	-505.86	42.48	975.83	14.95	-23.5	101.38
1295	-415.77	39.06	1025.63	55.88	-27.28	91.52
1296	-119.14	291.99	866.46	78.4	-45.93	69.49
1297	-17.82	150.63	735.11	33.97	40.99	89.05
1298	-260.5	187.01	705.81	41.26	28.26	79.22
1299	-307.37	134.77	868.9	73.46	-42.91	106.14
1300	-110.35	61.77	920.9	81.97	-32.29	145.72
1301	-161.38	270.02	854.74	89.51	21.76	140.96
1302	-333.01	231.45	882.08	77.58	37.6	103.64
1303	-306.4	304.2	771.24	45.32	13.89	67.44
1304	-321.04	254.15	701.66	28.47	13.21	50.96
1305	-331.3	234.86	716.8	37.11	21.85	47.52
1306	-509.77	269.04	822.02	64.79	23.38	17
1307	-521.73	393.07	742.68	105.32	3.6	-25.79
1308	-428.47	451.9	747.07	74.22	-22.03	-70.71
1309	-357.18	300.05	781.25	62.01	-13.61	-88.23
1310	-463.38	266.36	776.12	65.58	-49.87	-60.64
1311	-256.35	399.66	808.84	98.79	-108.28	-29.6
1312	-181.15	385.5	823.49	93.2	-102.42	-34.21
1313	-243.16	453.61	759.52	53.01	-108.64	-34.73
1314	-104.49	546.14	735.35	16.48	-115.81	-33.17
1315	58.59	389.4	812.99	-50.2	-80.81	-89.54
1316	-224.12	292.97	757.81	-79.8	-12.45	-94.88
1317	-306.15	-1.95	946.78	-90.36	-21.18	-113.07
1318	-258.54	11.72	890.14	-24.96	-10.22	-115.14
1319	-474.12	146	827.15	9.77	-39.37	-104.19
1320	81.54	189.94	762.94	47.64	-105.16	-68.12
1321	207.76	42.24	385.74	30.76	-72.33	-49.01
1322	78.86	4.64	295.9	1.22	47.79	2.38
1323	-243.65	-19.04	364.75	-28.17	112.73	3.63
1324	-635.25	297.61	678.22	-44.77	68.97	22.77
1325	-523.93	22.95	878.17	-89.9	-45.5	46.51
1326	-662.35	-7.32	703.13	-5.07	-88.99	82.34
1327	-741.7	638.43	790.77	26.09	-186.61	36.5
1328	-667.97	448.24	930.91	-78.8	-294.83	50.05
1329	74.95	322.75	1030.27	-84.93	-455.78	197.66
1330	572.27	299.32	789.31	92.01	-485.9	128.51
1331	507.32	550.78	727.05	122.8	-374.39	207.89
1332	683.11	422.85	725.1	65.89	-227.97	133.39
1333	434.33	294.43	621.34	48.19	-69.67	4.52
1334	-72.27	77.39	484.86	46.81	-139.25	-0.79
1335	969.48	98.14	639.16	-57.56	-359.04	119.84
1336	1092.77	300.29	864.5	-111.08	-255.46	97.02
1337	605.47	583.98	1092.29	-184.33	-162.66	13.52
1338	479.74	525.39	1177.49	-223.08	-127.01	-2.9
1339	637.7	287.35	1161.62	-198.36	-37.14	16.42
1340	521	66.16	998.29	-174.22	-4.97	42.79
1341	617.92	-128.66	849.37	-104.28	43.33	105.71
1342	695.31	-88.38	692.14	5.22	72.94	111.6
1343	665.77	-122.07	494.63	62.9	160.34	63.02
1344	466.8	-86.43	581.79	92.53	226.81	-37.69
1345	308.35	19.04	627.2	120.03	238.83	-89.29
1346	121.34	86.43	520.26	151.64	202.97	-121.64
1347	411.13	120.85	455.81	130.25	173.92	-108.43
1348	170.9	219.48	567.38	92.35	191.31	-99.46
1349	176.76	201.17	663.09	24.84	208.44	-82.61
1350	83.01	156.98	757.08	-1.56	240.63	-133.88
1351	-63.23	335.69	642.33	10.71	211.27	-154.79
1352	195.07	193.85	514.89	32.96	210.24	-179.72
1353	-156.49	293.21	540.53	32.93	239.29	-143.34
1354	-385.74	540.28	669.92	-27.95	211.52	-92.16
1355	-438.23	510.99	863.28	13.73	157.68	-156.71
1356	-385.99	277.83	862.55	83.71	140.01	-147.95
1357	-339.84	499.27	877.93	82.4	151.61	-116.03
1358	-456.54	541.02	993.9	57.89	128.48	-56.79
1359	-440.19	326.66	1004.64	35.52	69.61	-8.64
1360	-348.39	356.69	751.22	28.63	8.94	-0.49
1361	-316.16	320.56	715.09	-10.35	-49.04	2.29
1362	-245.12	301.51	722.41	-21.97	-62.32	8.85
1363	-230.22	345.7	806.4	-29.57	-71.38	24.29
1364	-335.21	399.66	808.59	-57.4	-49.29	29.36
1365	-266.85	501.71	771.24	-48.4	-79.35	-52.4
1366	-158.2	312.99	841.55	-38.45	-94.85	-78.8
1367	86.43	166.5	737.06	21.27	-85.14	-41.53
1368	161.62	284.18	781.74	18.49	-29.72	22.31
1369	86.18	88.87	1004.15	8.91	21.82	26.15
1370	27.59	151.12	924.07	-18.07	49.26	1.62
1371	-74.71	-109.37	1005.37	-16.97	45.93	-34.12
1372	-74.46	47.12	782.47	35.16	45.99	-103.24
1373	-183.35	125.49	878.17	38.09	55.18	-30.36
1374	-185.06	312.99	968.99	82.09	60.36	9.8
1375	-212.65	582.76	860.35	68.79	50.14	18.65
1376	-200.2	532.23	627.2	-6.01	16.82	65.46
1377	-44.43	384.28	731.69	-32.62	-20.75	87.25
1378	46.39	375.98	812.26	-48.98	-10.71	87.49
1379	114.01	179.44	875.24	-46.6	92.19	110.69
1380	-269.53	474.12	793.95	-26.64	156.37	79.74
1381	-528.56	357.18	564.21	-49.16	102.57	-63.84
1382	-143.55	50.78	766.85	-12.33	32.9	-55.91
1383	-328.61	446.29	609.62	27.44	63.66	-34.82
1384	-367.43	386.72	648.19	-1.71	29.75	-36.44
1385	-397.71	378.17	713.38	-0.06	15.05	-28.87
1386	-240.97	576.66	832.76	-23.65	-51.48	-20.63
1387	-26.61	358.89	951.9	-37.93	-70.28	20.23
1388	-9.03	458.01	865.97	-21.76	-45.96	89.2
1389	31.98	438.48	870.12	-12.48	-39.67	91.64
1390	73.97	195.56	931.64	-20.6	22.89	72.97
1391	-25.88	168.46	874.76	-16.6	89.26	64.61
1392	-112.55	201.9	892.09	19.99	101.07	43.4
1393	-321.78	764.4	718.75	21.82	109.01	42.05
1394	-324.46	179.44	635.01	-117.71	51.57	-10.77
1395	-252.44	-87.16	743.9	-147.43	34.91	10.35
1396	-629.88	307.13	882.32	26.09	38.97	152.56
1397	-566.41	311.28	930.18	40.31	-14.13	169.65
1398	-377.44	225.83	832.03	23.5	-89.11	27.53
1399	389.89	220.7	797.12	17.85	-71.75	-49.77
1400	172.12	91.31	872.07	44.71	70.1	-73.12
1401	-86.18	229.74	875.49	80.66	110.93	-70.01
1402	-123.78	240.72	889.4	31.31	101.26	-95
1403	-115.48	161.13	918.7	23.22	130.95	-91.58
1404	-387.94	109.62	818.6	32.29	143.95	-83.25
1405	-544.92	248.54	676.76	57.46	130.16	-98.75
1406	-426.27	296.14	543.95	68.02	68.54	-112.98
1407	-429.69	319.82	437.74	55.54	109.83	-80.69
1408	-548.34	364.5	411.38	85.94	116.85	-100.65
1409	-723.14	462.89	552.73	86.94	105.19	-99.82
1410	-835.45	747.07	1062.99	10.07	-6.13	-28.66
1411	-516.85	395.75	965.09	-43.15	-103.21	54.57
1412	-325.44	352.54	780.27	-37.11	-128.69	86.27
1413	-253.91	203.86	819.34	-30.06	-105.74	84.66
1414	-292.24	271	785.4	-38.91	-79.8	74.55
1415	-173.34	236.33	831.05	-69.37	-76.48	60.79
1416	-167.97	238.53	827.39	-104.1	-50.08	48.07
1417	42.24	213.87	887.94	-114.01	-11.87	19.96
1418	-5.37	255.86	903.08	-64.79	52.12	-39.7
1419	-55.18	348.39	813.96	-58.84	66.35	-35.16
1420	-399.41	279.3	702.88	-24.72	84.35	10.13
1421	-558.35	185.3	667.72	14.92	71.78	24.17
1422	-703.37	397.46	731.93	19.5	7.2	26.25
1423	-649.9	324.22	855.96	-17.79	-70.31	51.94
1424	-556.88	235.84	937.74	-22.09	-92.71	73.61
1425	-109.86	120.85	913.33	-10.04	-153.96	83.8
1426	68.12	274.17	874.27	12.7	-135.8	107.12
1427	98.14	302.25	1038.57	45.99	-62.56	75.53
1428	-46.14	269.29	1059.08	36.13	-4.58	84.32
1429	-64.21	46.88	987.55	16.17	11.05	85.42
1430	-209.23	56.64	803.71	-2.99	60.27	48.83
1431	-142.82	-2.69	920.41	26.09	44.19	19.5
1432	-178.22	58.11	932.62	96.47	68.57	25.39
1433	-265.87	414.06	743.9	108.18	73.03	-9.55
1434	-447.51	401.86	638.67	87.07	79.32	-36.62
1435	-517.09	518.31	593.26	54.08	47.94	-75.13
1436	-479	478.52	693.12	40.74	28.44	-112.73
1437	-400.15	443.6	726.32	13.79	19.41	-135.31
1438	-349.37	263.92	758.3	-3.54	21.33	-137.76
1439	-429.2	133.3	653.56	28.93	21.94	-125.7
1440	-465.33	59.57	715.33	34.3	-1.01	-95.79
1441	-519.04	115.72	686.52	31.92	-31.56	-78.98
1442	-403.08	126.46	751.71	24.57	-45.9	-84.53
1443	-316.16	152.59	675.29	22.09	-28.78	-87.59
1444	-539.55	276.12	567.38	26.43	-25.18	-93.08
1445	-388.67	354.49	699.22	33.23	-79.96	-97.14
1446	-211.67	374.02	802.25	37.63	-23.74	-98.85
1447	-313.96	634.03	724.61	12.94	-3.27	-79.19
1448	-207.03	809.33	925.29	-25.97	-54.78	-44.71
1449	-283.94	474.37	945.07	-65.77	-56.09	-23.41
1450	-427.49	427	934.57	-32.71	-57.68	-4.36
1451	-414.31	431.15	1012.94	-4.39	-56.06	-22.86
1452	-474.85	394.04	990.23	7.32	-50.99	-41.38
1453	-492.43	321.29	948.73	-25.94	-76.48	-40.65
1454	-634.03	233.89	741.46	-57.62	-125.15	21.94
1455	-498.78	42.97	758.3	-37.08	-200.68	88.96
1456	-247.07	47.61	696.04	66.68	-182.34	67.38
1457	-100.83	317.63	708.98	131.84	-195.16	8.09
1458	-98.14	480.47	732.42	148.77	-258.54	49.44
1459	267.09	351.32	669.43	42.66	-216.13	151.46
1460	-156.74	356.45	555.42	-7.84	-47.03	81.33
1461	-312.99	264.65	533.69	-3.17	-178.1	64.97
1462	242.43	140.63	613.28	-20.9	-223.63	121.06
1463	530.52	221.44	687.5	5.46	-115.75	108.67
1464	206.3	319.34	630.62	41.56	11.93	19.44
1465	232.18	236.08	908.2	31.71	34.42	45.35
1466	122.56	260.25	868.65	73.49	52.73	31.59
1467	31.74	440.92	844.97	69.85	36.93	31.95
1468	70.31	542.97	906.74	43.91	57.5	30.94
1469	156.49	565.43	1036.13	27.19	74.8	-17.18
1470	241.21	669.43	832.76	26.25	137.54	-66.28
1471	77.88	554.69	793.46	8.27	182.4	-96.56
1472	-99.12	371.34	852.29	-8.64	173.22	-102.29
1473	-180.66	237.55	947.27	-9.34	195.89	-133.54
1474	-631.35	180.42	841.55	-1.4	254.09	-172.64
1475	-707.76	204.83	712.4	-31.95	142.94	-154.08
1476	-468.99	277.34	641.11	-45.68	49.9	-102.08
1477	-85.69	309.57	663.57	-53.77	35.98	-101.84
1478	-258.54	225.83	750.24	-32.81	63.87	-69.55
1479	-373.78	304.69	731.93	-3.27	48.13	-43.76
1480	-343.99	258.06	730.96	17.58	14.8	10.86
1481	-402.83	317.87	701.17	-1.71	7.51	65.25
1482	-448.49	256.1	765.63	-13.24	-11.11	80.05
1483	-322.02	245.85	737.06	-34.21	-63.96	69.24
1484	-271.73	284.91	639.16	-47.82	-102.26	84.17
1485	-206.3	229.25	652.34	-80.66	-109.37	124.6
1486	-219.73	224.37	571.04	-109.07	-141.85	149.32
1487	31.49	138.67	965.58	-41.38	-44.34	132.66
1488	-259.03	465.82	871.83	-2.08	5.49	53.34
1489	42.72	739.5	1054.2	-0.37	-10.89	-7.05
1490	278.32	343.75	1061.04	-36.22	85.57	-42.39
1491	-37.84	267.09	929.2	13.12	159.79	-55.48
1492	-452.15	498.05	635.01	33.08	131.93	-50.72
1493	-568.12	615.23	607.42	16.2	43.46	-31.37
1494	-480.71	437.99	593.99	-37.29	-12.02	4.58
1495	-523.68	329.59	812.01	-68.7	-88.93	35.77
1496	-378.91	266.6	935.06	-19.99	-156.95	72.42
1497	-142.82	228.27	745.61	29.79	-156.4	76.69
1498	-55.42	369.63	707.03	26.34	-131.32	89.51
1499	230.22	258.79	941.65	-5.92	-91.64	-31.62
1500	217.04	256.1	888.43	-21.61	19.59	-5.77
1501	88.62	322.02	831.3	-90.64	68.85	-30.91
1502	-99.37	163.82	803.22	-108.89	84.35	-40.95
1503	-305.18	114.75	809.57	-124.97	66.41	-57.53
1504	-242.68	210.45	910.16	-93.51	41.56	-25.09
1505	-112.55	212.65	784.67	-65.06	-12.33	-32.35
1506	71.29	150.88	892.82	-7.2	63.05	-28.47
1507	-239.75	203.86	663.33	48.07	96.13	-53.68
1508	-348.39	572.75	733.4	96.19	80.02	-44.77
1509	-453.61	428.22	1055.42	35.46	23.25	-5.28
1510	-481.45	356.45	909.91	60.88	-72.36	-11.69
1511	-571.29	194.58	930.42	76.75	-116.52	-2.56
1512	-214.84	316.16	913.82	156.1	-120	-0.7
1513	-39.55	532.96	588.38	176.64	-96.89	-76.14
1514	-63.96	326.66	777.34	140.87	-83.86	-75.13
1515	-162.11	316.41	827.15	125.03	-92.35	-1.4
1516	-87.89	560.3	643.55	76.17	-85.6	53.38
1517	-204.59	649.17	448.49	37.05	-68.33	83.22
1518	17.33	231.2	928.71	-30.82	-119.38	122.86
1519	282.47	245.85	975.34	34.27	-74.98	117.71
1520	270.75	113.77	949.46	31.89	-8.42	138.24
1521	345.46	42.24	835.45	8.51	-8.3	139.71
1522	290.28	-38.82	931.88	1.4	48.61	180.3
1523	207.03	373.78	857.91	4.3	145.6	183.99
1524	-9.28	170.9	831.54	-82.86	175.48	136.38
1525	6.1	171.88	673.83	-134.03	121.46	87.83
1526	160.4	-42.97	697.27	-124.21	126.25	84.08
1527	-187.5	178.71	736.33	-91.13	230.22	99.12
1528	-220.95	696.29	978.52	-57.46	318.66	56.09
1529	-735.6	408.2	996.83	-75.38	223.66	-90.09
1530	-354.98	394.29	893.31	-56.64	77.36	-82.37
1531	-72.02	295.17	943.12	-27.71	77.55	-85.11
1532	-123.29	254.88	704.59	74.92	99.49	-148.44
1533	-255.13	132.32	701.17	99.33	126.19	-136.11
1534	-503.17	147.22	667.72	113.22	117.25	-103.61
1535	-276.86	212.16	548.34	145.48	80.32	-89.08
1536	-289.79	383.06	461.91	131.87	135.07	-159.7
1537	-651.61	190.43	633.54	137.36	138.58	-185.18
1538	-771.73	429.2	595.95	207.28	48.4	-209.96
1539	-549.32	523.19	705.08	159.12	-42.72	-214.81
1540	-286.62	674.07	523.68	58.62	6.35	-172.33
1541	-232.42	452.64	312.5	-106.84	149.9	-178.28
1542	-553.47	694.34	159.18	-253.6	175.99	-5.83
1543	-231.69	284.42	1230.22	-166.05	172.49	41.63
1544	-1024.9	845.7	1024.9	-55.94	237.55	58.81
1545	-749.51	440.43	687.01	-80.96	112.85	-15.78
1546	-427.98	254.15	863.28	-73.39	28.9	-67.44
1547	-645.75	340.33	722.41	-35.89	70.01	-54.69
1548	-682.37	355.71	662.11	-48.52	86.64	-70.98
1549	-862.06	334.47	742.43	-36.8	72.97	-82.09
1550	-936.04	206.54	735.11	-3.27	22.92	-114.2
1551	-530.76	259.77	784.42	35.19	-72.51	-151.7
1552	-757.32	196.53	716.55	23.38	3.69	-183.2
1553	-839.11	77.39	609.13	14.19	-63.81	-159.39
1554	-742.92	41.26	459.96	-11.72	-122.01	-123.17
1555	-698	-28.32	684.08	0.92	-165.74	-31.28
1556	-451.9	146	587.4	57.83	-194.89	-15.99
1557	-314.7	206.3	684.33	47.7	-131.2	-14.37
1558	-451.66	190.43	764.16	20.17	-77.91	-20.66
1559	-556.64	154.05	800.29	-6.44	-67.32	-16.63
1560	-551.27	108.4	701.42	-31.49	-87.07	-12.36
1561	-515.38	46.39	815.92	5.62	-99.52	35.58
1562	-451.42	285.89	821.04	49.8	-122.41	67.9
1563	-317.14	380.62	787.84	21.24	-91.43	52.73
1564	-367.19	420.17	830.08	0.7	-62.59	36.5
1565	-513.43	380.62	766.85	-24.6	-52.55	3.02
1566	-430.91	387.45	697.51	-16.05	-82.4	42.42
1567	-276.37	312.26	831.54	-3.54	-102.97	103.24
1568	-224.12	410.89	847.9	-23.32	-83.44	113.49
1569	-169.19	521	862.3	-66.01	-64.67	99.76
1570	-117.92	228.03	990.23	-143.28	-9.31	68.73
1571	-238.28	177	715.58	-113.34	44.77	12.42
1572	-515.87	65.19	682.86	-95.67	47.58	29.05
1573	-468.75	54.69	759.77	-24.35	29.75	40.59
1574	-502.44	156.98	810.79	5.77	35.92	17.4
1575	-623.29	291.02	650.39	33.48	12.21	-15.05
1576	-563.96	364.26	675.78	5.1	-50.54	4.36
1577	-519.04	224.12	815.92	13.12	-46.78	26.21
1578	-560.3	171.88	889.89	38.94	-41.41	10.22
1579	-551.27	199.95	931.15	109.89	-86.3	-10.5
1580	-239.01	137.21	917.72	146.85	-124.73	15.41
1581	-54.93	175.05	819.82	108.86	-39.79	46.05
1582	-133.3	112.3	957.52	18.13	36.62	-31.83
1583	-500.24	-86.67	974.37	19.44	13.64	-79.77
1584	-406.01	-64.45	873.05	71.87	-103.52	-74.8
1585	-239.75	301.51	705.57	159.39	-148.77	-57.8
1586	-381.84	561.52	248.05	122.13	-30.64	-52.58
1587	-471.19	456.3	127.93	54.6	-21.88	-165.07
1588	-364.01	115.48	624.02	118.01	-70.53	-153.78
1589	-272.22	327.88	971.92	159.52	-101.96	-37.69
1590	-185.3	653.56	911.62	130	-103.76	62.23
1591	-341.31	603.27	948.97	80.51	-75.81	52.34
1592	-461.91	505.62	744.14	26.12	-97.84	69.06
1593	-375.73	475.83	677.25	-24.84	-129.88	98.88
1594	-283.2	433.11	702.39	-13.24	-125.76	89.29
1595	-143.07	311.04	715.09	-5.74	-155.91	76.48
1596	314.94	278.08	585.69	32.93	-164.7	78.8
1597	463.62	428.22	729.98	15.29	-78.92	65.46
1598	285.16	699.46	925.78	-5.19	52.15	12.21
1599	-441.65	572.75	866.7	-15.81	54.11	18.43
1600	-292.48	487.55	844.48	3.02	-11.08	31.43
1601	-155.27	465.58	840.33	-44.62	-20.17	49.56
1602	205.81	249.27	836.91	-83.28	-7.97	26.43
1603	250.49	237.3	826.9	-41.53	67.05	12.15
1604	89.36	345.7	753.66	-8.97	88.07	-3.51
1605	-54.44	427.73	762.21	-14.56	83.01	-26
1606	-38.57	311.52	835.69	2.38	118.59	-25.7
1607	-83.25	156.25	909.18	118.53	228.73	-5.28
1608	-485.6	237.3	697.75	180.27	237.79	-13.43
1609	-613.28	671.88	461.91	199.1	167.66	-41.47
1610	-402.34	412.84	722.66	95.4	51.7	-46.14
1611	97.17	613.28	720.21	93.48	65.61	-50.99
1612	18.31	632.81	754.88	30.12	195.53	-49.62
1613	-387.7	575.93	695.07	11.6	221.86	-69.49
1614	-539.06	501.22	662.35	-6.2	178.8	-127.26
1615	-428.47	471.68	639.65	-60.03	87.59	-114.07
1616	-308.84	299.8	700.44	-80.84	44.34	-53.31
1617	-369.38	278.81	739.75	-61.34	57.28	39.22
1618	-518.8	237.06	604.49	-90.76	47.67	57.65
1619	-606.69	61.04	736.82	-106.35	55.76	-9.7
1620	-678.47	-43.46	800.78	-58.62	21.21	-42.21
1621	-691.16	173.34	823.73	-0.89	-20.97	10.31
1622	-642.58	331.3	732.18	-7.57	-58.35	43.79
1623	-536.13	359.38	783.94	-27.07	-60.88	63.35
1624	-481.2	490.23	638.92	-39.89	-73.24	40.86
1625	-132.57	574.71	869.87	-16.75	-87.46	33.97
1626	-193.12	669.92	707.28	-45.2	30.85	-10.44
1627	-339.84	594.24	623.29	-58.72	36.35	-52.4
1628	-552.49	342.04	667.97	-23.44	1.25	-44.83
1629	-417.97	363.04	685.3	63.78	-40.86	16.63
1630	-707.28	529.05	682.13	99.27	15.47	-5.65
1631	-884.03	441.16	634.77	87.62	-70.92	-37.84
1632	-596.44	342.29	682.37	95.4	-123.72	-31.83
1633	-461.91	542.24	676.03	94.36	-166.26	-55.21
1634	-461.67	592.04	635.74	63.35	-172.61	-58.87
1635	-371.58	422.61	633.79	17.3	-230.13	-9.58
1636	-94.97	405.03	819.09	18.1	-225.46	29.39
1637	-72.02	476.81	764.16	20.78	-171.2	57.28
1638	-107.67	369.14	742.43	9.46	-159.85	79.47
1639	85.69	322.02	764.4	0.55	-160.25	142.97
1640	332.03	503.66	670.9	11.84	-113.98	244.42
1641	221.92	581.79	603.52	-23.35	-22.4	249.36
1642	-60.06	497.8	445.8	-153.87	-85.57	171.23
1643	125.24	30.27	676.51	-182.25	-171.97	194.89
1644	338.87	545.9	1058.11	-119.87	-93.38	263.31
1645	-101.81	548.58	1142.82	-125.61	45.35	56.34
1646	59.08	145.26	1151.37	-85.66	65.77	31.71
1647	140.87	255.13	941.41	-34.73	109.34	3.88
1648	36.62	173.58	885.25	-28.63	157.35	-29.42
1649	-184.33	219.97	578.37	-22.61	151.73	-25.09
1650	-449.46	207.28	433.84	9.61	88.99	8.45
1651	-156.74	475.1	591.31	105.19	1.43	80.75
1652	-16.6	625.49	646.24	19.2	9.4	59.91
1653	-114.99	419.43	783.94	-7.75	12.79	47.7
1654	-69.09	421.14	1005.37	-20.08	3.05	67.96
1655	-299.56	597.41	910.89	-41.84	68.39	41.44
1656	-343.02	117.19	911.87	-128.05	23.01	-4.85
1657	-146.48	63.96	819.58	-115.48	-23.07	8.45
1658	8.54	218.02	761.47	-101.62	3.11	3.39
1659	-41.02	260.74	812.99	-76.02	18.4	-41.23
1660	-10.5	414.06	707.03	-25.05	41.9	-28.5
1661	-43.95	386.96	782.23	-37.41	42.57	-36.62
1662	-138.92	339.84	793.95	-37.48	20.17	-39.61
1663	-86.91	217.04	799.07	-46.48	4.03	4.03
1664	-120.85	365.72	816.41	-53.71	35.86	-49.47
1665	-153.32	315.19	828.13	-40.92	66.5	-60.42
1666	-287.6	208.5	833.74	-35.49	51.7	-29.66
1667	-340.82	223.63	913.09	-25.24	-11.54	67.2
1668	-86.67	105.22	1033.69	-25.82	-43.85	81.88
1669	82.76	216.8	874.02	24.93	-20.02	52.83
1670	41.26	320.56	807.37	35.03	28.11	32.07
1671	-137.7	330.08	789.79	39.98	26.28	19.2
1672	-131.59	287.35	909.67	60.64	-6.56	-9.28
1673	-121.83	109.62	928.96	57.46	18.74	2.84
1674	-170.65	93.26	899.66	93.75	22.55	4.52
1675	-258.79	198.49	787.11	111.85	11.57	-3.97
1676	-98.14	266.11	744.38	109.04	16.88	-39.61
1677	7.57	20.26	411.87	128.66	102.33	-75.04
1678	-20.02	-100.83	246.83	189.15	195.53	-95.86
1679	-1007.57	327.15	447.75	243.32	175.42	-70.62
1680	-590.82	814.21	777.59	227.23	-128.57	-76.63
1681	181.4	537.84	1151.61	98.27	-173.43	-154.17
1682	75.93	378.91	796.39	40.44	-42.24	-123.63
1683	-234.13	346.19	700.44	-10.07	41.72	-77.21
1684	-276.37	537.11	439.21	-108.98	57.56	-158.36
1685	-519.78	242.19	152.83	-166.32	-76.97	-194.95
1686	-541.99	68.12	986.57	-99.82	-136.11	-101.38
1687	-200.2	803.71	1304.44	-12.85	-151.15	13.82
1688	-135.01	502.69	1077.15	-81.51	-121.28	-1.89
1689	-122.56	208.25	1001.22	-91.37	-128.63	64.39
1690	84.23	327.88	767.33	-71.14	-145.57	116.21
1691	247.31	371.34	777.83	-110.9	-100.28	103.79
1692	169.43	292.97	777.34	-119.78	-69.67	82.28
1693	-65.43	450.2	720.95	-91.28	-18.4	50.11
1694	-258.3	353.52	812.99	-44.43	-29.42	1.68
1695	147.95	319.34	815.67	38.15	-64.7	-5.92
1696	152.59	312.5	895.51	39.37	12.3	-33.81
1697	6.59	314.45	987.06	11.69	39.06	-49.62
1698	-43.21	167.97	832.03	-37.32	48.58	-67.75
1699	-47.12	134.03	746.34	-77.21	66.16	-34.15
1700	-134.52	147.95	721.19	-63.32	82.49	-12.08
1701	-319.09	250.49	707.76	-42.39	48.74	-28.41
1702	-259.52	297.12	928.71	-41.87	-1.4	-24.41
1703	-206.3	354.74	854.49	-63.08	-17.09	-25.54
1704	-140.14	199.22	829.83	-75.2	-20.66	-53.68
1705	-135.99	156.98	781.01	-2.01	-4.97	-24.72
1706	-232.91	221.92	879.39	44.62	-9.55	1.16
1707	-104.49	459.47	738.53	59.69	-34.7	29.02
1708	16.6	305.18	800.78	11.38	-23.44	41.23
1709	73.49	527.83	643.8	-42.08	9.46	16.91
1710	86.43	406.49	727.29	-64.12	20.29	3.88
1711	92.04	270.26	774.66	-19.44	43.46	9.06
1712	58.59	289.06	902.83	8.48	49.22	-28.08
1713	25.88	291.26	1054.93	-10.53	79.41	-24.75
1714	-410.89	285.4	944.34	-20.72	86.27	-10.65
1715	-356.45	296.14	760.01	-57.28	30.52	-6.29
1716	-409.67	155.27	832.28	-53.92	45.04	-20.66
1717	-504.64	88.62	887.45	-2.2	26.28	-34.33
1718	-398.19	131.1	896.97	34.79	-46.17	-52.09
1719	-195.56	208.01	836.43	36.16	-49.44	-46.17
1720	-125	129.15	883.79	46.88	-32.59	-24.6
1721	-213.62	395.51	835.45	33.63	-17.46	-32.68
1722	-284.67	400.63	842.77	-62.44	-28.23	-29.85
1723	-266.85	334.23	788.82	-107.64	-59.39	-11.23
1724	-159.18	316.89	658.94	-116.33	-62.71	0.61
1725	-29.54	320.07	536.13	-112.03	-101.44	9.83
1726	372.31	105.22	592.29	-70.1	-130.71	35.49
1727	609.62	-120.85	780.52	10.47	-82.73	50.81
1728	500.73	-176.76	937.5	109.34	24.9	109.92
1729	260.99	32.96	1087.4	152.07	78.03	125.15
1730	-296.39	176.76	1030.03	168.76	136.93	158.23
1731	-326.42	295.41	887.21	138.31	96.1	156.74
1732	-255.13	303.22	829.59	90.03	85.69	106.69
1733	-258.54	215.82	717.77	84.63	36.04	94.91
1734	-140.87	104.49	795.9	114.59	12.94	150.79
1735	-35.16	45.17	899.41	141.39	29.51	161.38
1736	-5.13	326.17	762.45	174.74	41.6	104.13
1737	113.28	275.39	764.4	142.49	54.23	16.91
1738	37.84	248.78	637.94	114.78	126.59	5.25
1739	-86.67	256.1	603.27	98.91	177.83	45.9
1740	-212.4	338.13	634.77	94.21	174.47	85.57
1741	-179.69	428.47	893.55	95.92	150.21	115.3
1742	-146.73	605.22	931.4	111.45	143.92	97.5
1743	-250.98	706.3	806.88	92.9	164.58	15.38
1744	-404.54	680.66	672.12	58.01	144.78	15.69
1745	-481.69	475.1	576.9	33.33	112.24	11.6
1746	-453.37	589.6	677	17.52	49.8	-23.68
1747	-358.15	504.15	820.56	-1.16	32.75	-37.63
1748	-421.88	413.09	826.17	-20.9	44.53	-11.84
1749	-313.48	498.54	741.7	-63.14	13.95	35.06
1750	-190.92	276.12	807.37	-72.88	3.51	45.65
1751	29.79	330.57	783.2	-18.46	3.14	46.11
1752	-134.28	576.9	689.7	53.19	98.48	80.2
1753	-493.65	558.35	451.9	69.7	117.4	67.35
1754	-435.06	412.6	513.18	-15.81	62.93	28.35
1755	-392.58	438.48	477.05	-16.02	66.31	-1.37
1756	-412.6	401.12	665.53	-28.99	32.41	29.97
1757	-461.67	604.25	884.52	-28.59	57.98	52.61
1758	-731.69	635.5	815.19	-0.24	57.16	-48.31
1759	-631.59	516.6	663.57	-25.27	-17.18	-18.65
1760	-170.9	482.67	780.52	-79.68	-59.94	42.33
1761	-295.17	300.05	772.22	-109.68	-35.71	29.72
1762	-189.7	320.07	784.91	-127.35	-36.68	35.77
1763	-269.29	365.23	754.39	-125.4	-32.14	39
1764	-325.44	430.91	838.13	-132.2	-47.3	116.46
1765	-297.61	488.28	843.26	-136.35	-20.84	119.45
1766	-322.75	307.37	748.05	-92.07	-26.37	68.7
1767	-197.75	337.65	716.8	1.4	-70.59	79.16
1768	12.94	356.69	797.12	-10.16	-89.42	113.53
1769	44.43	380.37	866.21	-68.91	-50.54	106.48
1770	80.57	244.63	940.43	-97.29	-33.94	98.82
1771	-64.7	170.65	890.14	-113.22	6.38	113.46
1772	-353.03	325.44	725.34	-131.62	27.28	122.04
1773	-350.83	243.41	716.06	-128.42	-16.2	72.27
1774	-250.98	218.75	739.75	-103.79	-39.28	-15.66
1775	-69.09	236.08	765.38	-100.37	-20.36	-42.21
1776	-252.69	125.24	785.16	-75.56	5.92	-38.24
1777	-227.78	274.41	864.5	-3.02	17.21	-19.47
1778	-375.73	267.09	810.55	56.92	13.03	-3.51
1779	-309.33	264.65	807.13	54.11	-42.85	3.02
1780	-220.21	278.32	772.22	47.09	-46.78	6.99
1781	-138.18	320.07	918.46	19.01	-57.46	34.33
1782	-35.64	358.64	1005.13	-43.49	-35.22	37.87
1783	-42.24	359.62	958.25	-112.55	-0.85	26.37
1784	-163.57	416.26	814.21	-140.5	2.17	18.31
1785	-124.27	442.63	771	-187.19	-35.19	12.76
1786	44.68	371.83	831.3	-212.34	-42.02	5.25
1787	68.36	111.08	809.57	-191.53	-26.18	-63.26
1788	-65.19	135.25	710.94	-162.02	-16.17	-45.99
1789	33.69	-240.97	854.74	-102.29	-16.17	-43.91
1790	-139.65	-144.04	793.7	-1.13	44.22	-32.38
1791	-341.31	-112.06	762.45	52.86	66.1	-24.81
1792	-283.2	-67.14	797.36	93.93	32.17	-20.48
1793	-186.28	68.12	801.03	114.53	21.09	-18.98
1794	-79.59	242.92	898.44	108.4	24.69	-22.89
1795	-124.02	274.66	996.34	55.54	6.47	-30.82
1796	9.28	259.52	1015.14	9.95	-24.66	-19.96
1797	43.7	265.38	961.18	-41.26	28.53	-21.79
1798	-205.81	165.53	848.63	-33.2	62.29	-21.3
1799	-557.62	116.21	604.49	42.39	65.8	-13.79
1800	-385.99	235.35	753.66	27.28	-12.66	21.18
1801	-217.53	220.21	917.48	1.53	-49.41	-36.5
1802	-155.76	120.85	902.1	15.69	-66.16	-39.58
1803	21.73	238.04	879.64	14.74	-61	-25.73
1804	-66.41	216.55	908.69	-15.17	-29.66	27.86
1805	-184.57	189.45	897.71	-34	-33.75	65.06
1806	-55.42	262.21	837.4	-41.69	-51.97	77.88
1807	-3.66	312.01	816.41	-64.67	-45.23	76.54
1808	-13.18	164.06	873.29	-125.61	-10.96	58.44
1809	-162.6	14.16	896.24	-161.32	4.97	56.4
1810	67.87	19.78	986.33	-216.52	-2.9	43.52
1811	52.98	69.34	971.68	-244.42	53.31	-1.98
1812	-106.45	-109.62	969.48	-223.42	65.83	-12.12
1813	-177.49	-32.71	911.87	-130.65	65.89	-47.3
1814	-271.48	-214.6	497.07	-42.79	88.04	-65.83
1815	-361.08	-116.7	525.88	-90.45	35.28	-56.34
1816	-261.23	-212.89	840.58	-37.35	-15.23	-16.3
1817	-19.78	-136.96	888.43	-13.67	2.23	-9.55
1818	-226.56	-258.3	947.27	24.08	61.92	-16.45
1819	-373.54	-99.12	809.08	90.82	42.21	0.85
1820	-342.53	13.43	782.96	94.09	5.68	19.65
1821	-265.87	109.37	858.15	84.96	-1.37	19.2
1822	-181.15	71.53	960.69	23.5	-17	4.18
1823	-184.33	75.2	936.52	-38.94	-20.14	-1.5
1824	-185.55	84.96	905.03	-80.38	-25.67	13.64
1825	-162.11	131.84	842.77	-105.5	-25.63	15.9
1826	-210.45	100.1	848.39	-175.38	-19.17	5
1827	-237.55	-92.29	929.69	-217.19	-22.13	-13.24
1828	-169.43	-177.98	879.39	-221.77	-41.14	-40.68
1829	-151.86	-243.16	906.74	-199.58	-34.09	-54.66
1830	-139.4	-401.12	842.53	-147.83	-37.57	-46.91
1831	-40.53	-435.3	832.76	-45.62	-27.77	-25.76
1832	-87.16	-350.1	794.92	31.43	0.09	4.82
1833	-108.64	-289.79	853.52	63.87	8.76	32.68
1834	-155.52	-183.59	823	70.86	8.7	33.91
1835	-185.55	-140.87	904.05	42.3	-14.01	26.73
1836	-211.67	-130.86	835.45	2.53	-22.19	34.58
1837	-179.69	-283.2	916.26	-65.86	-43.3	54.6
1838	-85.21	-286.62	900.15	-51.06	-26.61	102.72
1839	-108.4	-118.9	792.24	-48.95	-24.78	114.72
1840	-88.38	-168.21	864.75	-67.05	-41.93	133.03
1841	-0.73	-99.12	842.04	-95.49	-44.86	119.38
1842	-75.44	-295.9	886.72	-129.52	-31.86	88.35
1843	-88.62	-340.58	869.38	-106.96	-24.57	78.43
1844	-58.11	-303.96	879.88	-80.41	-16.82	53.53
1845	-161.62	-380.62	858.89	-20.11	18.31	22.43
1846	-231.93	-444.34	885.5	34.33	16.63	19.81
1847	-111.82	-448.73	948.49	138.76	-7.2	23.59
1848	-61.28	-391.6	868.16	237.58	4.76	45.32
1849	-19.29	-308.35	846.44	277.28	16.42	55.08
1850	-118.16	-80.32	678.22	278.2	29.45	78.58
1851	-159.18	25.88	754.64	193.18	3.81	111.36
1852	-129.64	23.44	899.66	144.1	-19.56	123.08
1853	-22.22	31.49	900.88	121.92	11.69	132.54
1854	-104.98	-59.08	976.07	82.7	32.62	137.24
1855	-84.23	31.25	856.45	49.32	43.85	125.43
1856	-141.85	80.08	851.81	-13.79	64.73	95.89
1857	-261.23	-9.52	917.97	-83.53	39.37	82.89
1858	-97.9	-85.21	895.26	-113.43	24.84	82.37
1859	-83.5	-181.4	878.17	-110.69	46.84	63.9
1860	-132.32	-140.87	817.14	-70.22	62.9	43.24
1861	-158.45	-259.03	873.05	-1.22	68.36	48.31
1862	-148.93	-228.03	848.39	90.12	85.88	48.34
1863	-277.1	-176.51	815.19	114.81	86.64	39.28
1864	-359.13	-197.02	853.27	164.49	59.63	43.18
1865	-234.86	-262.45	853.52	209.38	47.06	82.52
1866	-237.3	-185.55	816.89	240.6	74.92	97.93
1867	-351.56	-126.22	830.57	237.46	72.24	108.43
1868	-402.1	-182.86	860.11	239.17	45.38	122.07
1869	-286.38	-183.11	750.98	264.07	0.7	140.87
1870	-166.02	162.11	490.72	334.35	16.39	143.28
1871	-313.96	331.05	606.2	273.68	35.49	113.19
1872	-294.68	372.8	740.48	220.49	7.29	94.33
1873	-208.01	454.59	743.41	151.89	2.56	65.46
1874	-179.2	394.53	789.79	118.77	13.43	44.92
1875	-319.34	359.38	795.17	101.41	30.58	11.87
1876	-356.69	303.96	816.89	108.18	28.23	45.59
1877	-437.74	338.87	704.83	172.21	14.13	75.47
1878	-374.02	356.45	599.61	231.41	-15.75	35.34
1879	-284.67	394.53	700.93	219.67	4.67	38.36
1880	-308.59	656.74	618.65	244.51	13.55	40.53
1881	-289.79	705.57	525.39	201.63	-53.28	-46.42
1882	-191.89	664.31	593.26	51.3	-137.15	3.97
1883	34.91	484.62	735.35	-102.57	-89.97	83.92
1884	15.63	787.6	1576.9	-135.89	-51.21	34.48
1885	-533.94	920.17	470.21	70.8	-41.14	-29.21
1886	-386.23	393.31	200.93	133.82	-141.88	-40.19
1887	-401.12	646.73	437.01	146.76	-58.53	-122.56
1888	-474.85	824.46	591.06	13.61	-54.14	-140.96
1889	-407.23	915.77	1063.72	-112.21	-114.32	-98.88
1890	-499.02	666.75	946.04	-79.19	-146.91	-65.12
1891	-260.99	653.08	706.54	-68.27	-188.54	-7.6
1892	-132.08	511.96	792.72	-86.91	-205.14	-37.35
1893	70.31	728.76	715.33	-62.56	-147.52	-7.14
1894	-116.7	694.09	725.1	-98.14	-112.58	11.69
1895	68.36	483.64	753.91	-69.95	-121.4	39.43
1896	286.38	569.82	750.49	-66.83	-100.71	41.96
1897	75.68	480.96	643.8	-115.63	-39.31	-19.65
1898	-230.71	185.79	559.33	-187.84	-41.99	8.21
1899	-142.33	41.75	711.91	-169.98	-82.98	47.88
1900	132.57	390.38	583.98	-134.34	-83.1	27.53
1901	-231.69	-76.17	983.64	-155.09	-41.99	-61.52
1902	191.89	-29.79	776.86	-18.98	-96.65	-29.94
1903	227.05	263.92	609.62	76.84	-44.83	-81.85
1904	78.61	409.42	644.78	17.79	-21.85	-27.62
1905	-16.11	376.95	635.99	-22.03	-22.19	-14.13
1906	49.56	327.88	1055.66	-5.34	-59.39	19.5
1907	160.89	369.38	1029.79	33.57	-15.56	-15.96
1908	48.58	167.48	815.92	78.61	0.76	-41.99
1909	58.11	238.77	709.72	147.43	-4.64	-65.37
1910	-88.13	18	NaN	NaN	NaN	NaN
