# Supplementary material for: Complexes of vertebrate TMC1/2 and CIB2/3 proteins form hair-cell mechanotransduction cation channels
Source: eLife. 2025 Jan 8;12:RP89719. doi: 10.7554/eLife.89719 (PMC11709434; doi:10.7554/eLife.89719)
Supplement: Figure 3—source data 1. [file elife-89719-fig3-data1.zip › Figure 3H/wt/18-4-T1.txt]

-1140.14	307.13	301.27	89.45	-52.25	78.64	11
-893.31	407.23	306.88	86.70	-53.77	94.15	8
-742.19	438.48	160.16	30.33	-15.29	76.29	10
-1270.75	334.47	211.43	-103.70	28.50	52.76	8
-1186.28	221.44	394.78	-126.19	-34.70	48.40	8
-1132.32	63.72	575.68	-110.81	-37.54	55.91	11
-930.91	297.12	409.91	-61.46	-95.55	18.65	8
-810.79	407.71	326.42	-92.86	-112.12	-42.91	10
-646.24	673.58	303.96	-129.70	-97.75	-69.21	8
-881.35	583.98	244.14	-147.95	-51.91	-56.92	11
-1030.76	304.20	347.66	-120.48	-80.75	-29.27	8
-1189.94	250.00	305.66	-107.60	-111.60	-25.63	10
-1049.07	503.66	250.00	-64.97	-165.71	58.81	8
-1078.86	469.97	583.25	-186.22	-142.67	43.79	10
-1022.71	0.73	574.71	-230.65	-154.60	54.23	9
-783.94	-120.36	389.40	-182.31	-167.69	-4.09	10
-955.81	-172.85	317.38	-129.00	-170.99	-91.83	8
-1057.13	-435.06	363.77	-6.10	-260.44	-95.89	10
-996.58	-252.44	488.04	70.04	-295.29	-50.81	8
-633.79	79.83	321.29	98.18	-381.04	33.11	11
-519.04	5.86	299.56	155.06	-362.03	104.74	8
-956.79	1398.93	588.87	153.44	-361.24	96.74	8
-890.63	570.80	632.32	12.54	-463.26	142.64	10
-181.88	618.65	803.96	4.85	-462.19	185.67	9
-113.04	534.67	602.29	8.51	-446.56	187.74	10
172.85	389.40	720.46	11.72	-410.55	159.09	8
254.64	244.38	961.91	10.22	-261.05	117.19	10
322.75	58.84	1094.48	67.96	-129.39	33.94	8
342.29	-10.25	1042.48	115.54	-21.82	7.90	11
132.81	166.26	956.05	124.94	32.59	12.73	8
-232.18	245.36	886.96	148.01	85.30	-12.36	8
-305.18	354.00	803.71	185.67	79.47	-21.73	10
-274.90	573.24	576.17	188.57	82.58	-11.47	8
-275.15	663.33	435.06	137.97	45.75	-46.20	11
-358.15	707.76	357.67	18.71	-42.94	-63.11	8
-194.34	555.18	626.71	-26.76	-46.81	-59.54	8
24.41	321.78	999.76	-74.46	-1.13	-21.82	10
-410.64	351.56	784.91	-92.38	104.25	-39.76	9
-289.55	298.58	839.11	-176.21	70.59	-17.85	10
-113.28	286.62	798.83	-209.72	118.59	-36.83	8
-159.67	266.85	953.37	-200.13	124.18	-57.83	8
-288.82	269.29	793.70	-137.18	163.76	-19.38	10
-359.62	419.92	666.50	-95.58	167.97	16.91	11
-462.16	-540.04	426.03	-34.12	87.74	-77.48	8
-294.19	-535.89	468.51	57.74	128.81	54.02	8
-789.06	132.81	546.63	207.89	179.72	96.41	10
-828.61	913.33	1047.61	121.58	84.20	110.66	8
-490.97	614.75	853.76	54.50	75.23	28.08	11
-202.64	504.88	640.38	29.39	96.74	-31.22	8
-313.48	372.56	577.64	-47.12	133.24	-70.62	8
-334.23	314.45	579.10	-92.32	198.64	-82.49	10
-642.09	447.27	416.99	-91.28	245.51	-78.00	8
-942.14	360.35	553.22	-72.75	226.75	-50.29	11
-751.22	690.92	952.15	-13.89	97.90	-19.17	8
-545.41	344.97	830.57	26.15	114.93	-24.26	10
-557.62	39.06	651.86	33.42	159.21	-54.26	8
-691.16	-62.50	581.79	51.61	169.43	-17.18	9
-1099.12	41.50	701.17	85.63	145.20	13.03	10
-843.02	427.25	639.89	165.80	55.94	46.48	8
-718.26	337.89	586.18	125.31	48.00	32.99	10
-775.63	187.26	603.03	98.27	15.90	18.07	8
-726.07	123.05	633.06	115.97	-8.42	6.84	9
-488.04	155.76	501.71	133.12	-3.36	16.42	10
-212.89	472.41	385.99	163.06	74.07	45.17	8
-543.46	377.69	628.91	169.53	180.30	15.44	8
-880.62	702.88	445.07	222.41	93.44	-64.54	10
-688.96	868.41	280.03	139.80	48.13	-100.98	9
-187.01	760.74	-190.43	59.48	110.11	-96.65	10
-736.82	379.15	-221.19	-61.92	273.99	-36.19	8
-1150.15	821.53	940.92	-122.50	208.56	-50.05	10
-991.21	622.07	831.54	-52.03	200.56	-28.32	9
-1235.35	753.91	676.03	69.37	232.79	-132.08	10
-1125.24	844.97	-44.68	-140.38	152.53	-82.67	8
-1127.44	432.13	333.25	-273.90	114.32	-75.04	10
-711.67	220.46	425.78	-292.30	123.05	-101.47	8
-1376.46	124.27	379.15	-248.90	151.64	-71.78	11
-1309.81	-121.34	379.64	-192.35	-18.40	-60.42	8
-1341.06	109.13	309.81	-92.68	-60.00	-139.65	10
-1019.29	351.07	288.33	-94.30	-146.79	-147.00	8
-886.23	294.92	180.91	-165.56	-160.61	-106.05	10
-926.76	-3.91	109.86	-144.65	-191.22	-62.41	11
-861.33	-86.67	239.50	-113.19	-206.51	-36.71	8
-768.07	252.20	485.35	-84.23	-196.29	39.31	8
-785.16	263.43	731.93	-0.61	-140.81	56.82	10
-1009.52	225.10	361.33	11.99	-111.24	37.08	9
-955.32	173.34	375.49	-5.52	-164.58	42.08	10
-648.93	130.37	573.97	-15.38	-138.06	121.61	8
-612.06	221.44	743.65	-21.51	-118.13	131.84	10
-822.27	113.77	600.10	-15.11	-117.80	86.64	8
-682.37	12.70	661.87	10.77	-142.40	24.54	11
-617.43	199.95	519.78	14.25	-120.00	3.72	8
-633.30	237.06	564.70	5.00	-152.89	48.92	8
-592.77	254.88	558.11	12.21	-169.16	80.47	10
-551.27	76.42	670.90	-27.44	-115.69	111.42	8
-762.70	135.01	724.85	35.31	-96.59	121.98	9
-676.27	213.62	744.14	91.16	-95.46	96.31	10
-753.66	180.66	779.54	128.36	-73.64	34.39	8
-854.00	272.22	627.93	124.79	-106.93	0.89	10
-373.54	151.12	464.60	86.98	-136.32	-73.67	9
-359.62	679.93	858.64	17.70	-87.13	-11.78	10
-257.57	1.71	1194.34	30.43	-73.00	42.88	8
-344.24	-14.16	1091.06	227.57	-0.79	30.15	8
-68.36	566.41	441.16	223.91	98.91	46.78	10
-565.92	545.41	632.81	167.02	203.03	6.56	9
-616.70	515.87	702.88	197.85	141.39	6.20	8
-395.75	572.51	650.15	215.06	161.38	70.83	10
-513.67	658.94	487.06	184.48	263.98	-2.38	8
-947.75	566.41	588.13	118.01	175.81	7.72	10
-787.35	521.00	591.55	69.82	119.14	-3.94	9
-646.48	328.13	552.73	5.25	89.20	-74.25	8
-625.98	354.00	368.41	19.26	146.76	-141.78	10
-654.79	315.92	176.03	95.79	163.39	-79.13	8
-602.54	354.98	150.63	178.25	156.83	16.91	10
-553.71	444.09	-176.27	195.56	177.52	-8.73	9
-1001.71	474.85	305.42	165.89	159.73	-84.96	10
-1010.99	609.38	672.12	112.09	88.47	-20.26	8
-765.14	695.07	773.93	49.32	86.18	-63.69	10
-824.46	599.61	34.42	0.52	162.99	-181.34	9
-867.19	491.70	201.42	17.70	157.59	-269.71	8
-797.61	395.02	148.44	45.81	147.71	-265.84	10
-827.15	340.58	90.33	107.09	125.03	-185.73	8
-878.66	70.31	-157.23	70.59	141.14	-193.54	10
-931.40	190.92	381.35	126.95	99.79	-96.25	9
-778.32	479.74	348.88	135.53	134.25	-47.79	10
-1036.87	753.42	339.11	14.74	159.91	-126.74	8
-757.08	137.70	-467.77	-76.02	129.64	-211.55	10
-871.83	-274.66	244.63	-56.00	91.37	-184.54	8
-611.33	429.69	283.94	138.98	163.09	17.18	11
-1562.01	808.11	63.72	72.30	237.27	-25.45	8
-1059.08	808.59	21.73	-115.26	139.07	-26.28	10
-752.93	752.93	229.49	-223.39	210.94	-30.09	8
-1054.44	573.00	22.46	-236.66	253.23	-22.52	11
-1273.44	417.97	-320.31	-236.69	233.43	15.44	8
-1197.02	241.94	-217.77	-254.36	205.63	80.05	10
-1319.58	177.00	-126.46	-201.78	185.85	55.97	8
-1285.16	143.31	-255.62	-124.27	178.13	-0.43	10
-1316.65	15.14	-176.03	-70.77	142.09	-60.91	9
-1294.19	125.98	-180.91	-32.59	116.82	-46.23	10
-1333.74	190.19	-125.98	-38.24	106.63	-50.05	8
-1283.69	217.77	-246.83	9.74	38.97	-79.04	10
-1103.27	202.64	-125.49	25.70	17.49	-82.70	8
-1190.92	328.13	-197.51	46.54	63.08	-60.61	11
-1332.03	239.75	-118.90	0.21	30.00	-64.42	8
-1323.97	126.22	-146.48	19.44	-5.46	-94.45	8
-1297.36	108.40	-130.13	34.27	-26.52	-111.45	10
-1254.15	241.70	-146.48	21.00	-41.56	-100.34	9
-1158.45	232.91	-153.81	-4.58	-58.04	-110.14	10
-1183.35	52.98	-181.15	5.55	-55.15	-122.10	8
-1234.38	0.00	-155.52	28.47	-89.63	-98.27	10
-1156.01	60.55	-162.35	37.17	-116.88	-73.61	8
-1055.42	73.49	-140.14	38.67	-89.20	-80.23	9
-1172.12	2.20	-104.74	47.36	-81.09	-81.73	10
-1090.82	29.79	-93.99	66.62	-99.58	-56.43	8
-1080.81	128.91	-101.56	37.54	-95.18	-44.19	8
-1106.20	12.70	-75.44	26.31	-87.80	-41.93	10
-1181.64	-22.95	6.84	41.11	-96.68	-37.81	9
-1097.90	32.47	-16.11	61.28	-107.79	5.13	8
-1126.71	-3.66	-5.37	35.28	-108.92	-20.36	10
-1165.04	14.40	-78.86	54.08	-113.31	-49.50	8
-1081.79	15.14	-10.50	69.85	-118.90	-55.63	8
-1122.31	31.98	40.77	98.82	-120.73	-52.34	11
-1249.27	120.85	123.54	104.40	-123.20	-47.70	8
-948.73	125.49	219.48	56.98	-151.43	-46.91	10
-1035.40	67.87	152.34	-8.48	-99.06	-43.70	8
-982.67	-123.54	-34.42	-43.98	-110.29	-23.41	9
-899.41	-196.04	149.66	-2.50	-102.20	19.10	10
-1020.02	-23.68	149.66	77.55	-48.68	46.23	8
-1191.89	18.80	304.20	113.19	-54.17	-3.75	10
-1124.76	40.28	357.91	143.62	-86.61	-61.55	8
-1059.33	-8.54	57.37	122.77	-96.25	-79.25	9
-918.21	109.37	-36.13	0.27	-90.03	-26.82	10
-511.23	-466.80	-227.54	35.74	-68.97	-1.28	8
-471.92	-558.11	58.11	1.89	3.45	2.32	8
-884.77	-595.21	11.72	80.20	74.16	126.37	8
-678.71	171.63	199.46	152.98	-21.33	442.44	11
-645.75	685.30	372.80	16.94	-24.63	569.34	8
-657.71	-159.67	-284.42	-125.67	235.05	204.56	10
-3861.08	-285.40	668.46	18.07	331.21	-133.88	8
-2297.85	682.62	1129.88	-98.24	-220.25	377.69	11
-744.38	781.74	545.90	-65.55	-136.93	273.10	8
-417.48	609.62	163.33	-38.42	-97.23	240.20	10
-243.90	976.56	104.49	138.67	-71.90	210.88	8
-111.33	784.67	-125.24	100.40	94.64	174.87	10
-610.35	864.75	262.45	52.49	294.19	108.28	9
-796.63	963.13	-175.29	74.83	403.87	69.61	10
-1775.63	235.11	45.65	33.63	204.47	65.12	8
-1960.45	486.08	-366.21	75.26	81.24	138.06	10
-1629.88	536.62	565.43	-59.97	-88.75	184.60	8
-620.61	1229.25	-206.79	114.59	-41.47	79.53	11
-1445.07	696.78	-208.50	-136.35	3.91	-199.01	8
-1103.27	477.05	-13.92	-217.16	-154.30	-229.31	10
-956.54	511.72	-32.71	-219.06	-181.64	-211.06	8
-812.50	295.90	360.84	-227.48	-174.80	-238.71	11
-722.66	193.85	356.69	-174.44	-113.59	-235.20	8
-1104.74	105.71	111.82	-154.48	-22.67	-208.77	10
-1312.01	39.31	31.01	-167.97	-93.69	-154.57	8
-889.65	41.50	86.67	-123.84	-163.94	-53.34	10
-883.30	171.63	81.05	-57.98	-132.45	-60.03	9
-984.62	286.13	107.67	-54.90	-116.79	-51.94	10
-1300.29	79.83	114.26	-52.31	-164.28	-1.22	8
-904.79	160.40	58.84	-31.07	-252.04	102.14	8
-688.48	228.76	246.58	-58.90	-234.19	97.23	10
-935.79	71.29	305.42	-31.77	-208.47	61.89	9
-1017.09	-3.17	249.76	1.07	-278.75	105.19	10
-925.05	-54.69	224.85	8.91	-326.39	146.91	8
-954.10	-183.59	137.70	42.51	-407.17	108.67	8
-428.96	345.21	41.75	66.65	-455.23	48.77	11
-434.81	529.79	1273.93	-120.64	-396.67	88.68	8
-616.70	302.49	838.13	82.40	-301.21	138.40	10
-766.85	316.16	696.53	127.93	-316.16	165.19	8
-782.96	398.93	594.48	95.70	-355.93	149.99	10
-476.32	403.81	843.99	60.18	-407.47	136.60	9
-507.08	745.36	778.81	95.37	-443.82	157.47	10
-141.36	667.72	726.81	21.79	-545.47	163.45	8
431.15	449.46	596.68	-39.86	-467.77	139.77	10
269.29	320.56	589.36	-110.47	-264.65	106.93	8
-57.62	67.14	593.02	-88.29	-216.34	97.11	11
179.93	118.90	790.28	-44.19	-193.12	108.15	8
208.25	311.28	822.27	12.24	-122.25	128.20	10
30.76	551.76	799.80	16.11	-88.53	17.55	8
105.71	350.34	995.12	-27.53	-135.71	-55.15	11
253.17	453.37	911.38	-47.61	-76.72	-49.71	8
104.98	466.55	725.34	-64.82	-43.52	-62.16	8
69.82	412.84	723.39	-85.08	-2.20	-79.28	10
17.09	366.46	842.29	-76.90	28.20	-103.58	8
-255.62	433.59	848.14	-23.93	48.22	-97.66	9
-272.71	421.14	869.87	15.63	-11.75	-96.22	10
-1.71	362.55	727.54	16.75	-20.17	-92.83	8
-41.99	359.13	772.71	19.50	28.66	-99.49	8
-102.05	504.64	693.36	-4.24	32.35	-112.79	10
-130.13	587.40	655.76	-20.08	17.36	-131.59	9
-102.78	367.19	813.96	-14.50	28.69	-126.34	8
-248.05	393.31	790.53	-23.28	41.50	-105.71	10
-21.73	331.79	861.82	-30.88	36.77	-82.73	8
102.78	494.63	821.78	-29.08	85.72	-80.51	10
-338.13	300.78	730.47	-43.76	118.74	-48.37	9
-388.67	-5.37	630.86	-16.14	27.86	146.64	8
-84.72	430.42	807.37	-22.92	35.92	121.67	10
-7.57	331.30	848.14	-29.08	132.87	9.92	8
-546.14	310.30	684.08	-25.39	178.10	-9.09	8
-323.73	267.33	736.57	-29.66	95.61	-8.76	11
145.75	463.62	815.92	-30.58	134.43	-48.28	8
-303.71	388.43	681.64	-33.51	236.30	-91.95	10
-502.69	336.18	806.40	-45.41	199.52	-36.25	8
-278.56	181.64	865.97	-29.14	148.41	-6.68	9
-166.50	135.99	805.91	20.02	211.30	-53.65	10
-424.80	375.24	494.63	-10.13	239.29	-134.19	8
-453.86	316.65	475.34	-11.05	218.20	-125.24	10
-321.04	819.09	482.67	-40.77	209.87	-94.15	8
-391.36	272.46	189.70	-172.39	295.38	-115.14	11
-795.90	733.15	268.55	-232.24	432.07	-92.77	8
-1107.91	-237.06	1220.95	-277.01	397.13	-90.91	10
-962.89	-588.87	1384.03	-43.00	326.17	-80.72	8
-823.00	420.41	841.55	60.21	294.16	-105.99	10
-820.31	605.71	420.90	72.51	274.41	-75.44	9
-430.42	253.17	191.16	2.04	165.34	-30.24	10
-565.92	-157.96	367.43	-8.18	166.05	89.20	8
-626.95	-27.34	86.91	33.97	218.72	180.42	8
-1133.79	-343.26	369.87	62.10	286.25	206.48	11
-1137.21	-162.11	766.85	92.04	279.63	214.32	8
-1419.92	323.00	616.70	50.69	365.97	34.45	10
-1142.58	387.70	470.46	39.06	249.82	-176.42	8
-1194.09	633.54	135.01	38.76	278.14	-218.08	10
-766.60	387.70	491.21	-142.30	314.79	-70.40	11
-1201.17	78.86	319.09	87.22	309.78	-156.37	8
-1477.05	231.69	83.25	125.89	258.39	-46.57	10
-1094.97	257.08	-305.66	-39.98	187.01	29.51	8
-1385.50	52.00	486.08	-414.12	126.50	83.01	11
-1329.10	-231.93	285.64	-170.41	63.84	1.86	8
-1364.99	-26.12	-21.48	-48.68	52.06	26.43	8
-1085.45	-55.42	13.92	-55.51	52.00	48.25	10
-1037.11	486.08	51.27	-109.19	21.18	106.78	8
-954.83	127.44	247.56	-187.13	36.71	131.41	11
-1173.10	-19.29	104.49	-148.56	65.70	89.72	8
-1382.81	-51.27	-86.91	-78.12	74.49	75.41	8
-1396.00	-41.50	-7.81	-68.48	21.76	86.09	10
-1569.58	-164.06	74.71	26.55	-30.52	4.21	8
-1487.79	20.51	-20.75	59.91	-8.58	-34.91	9
-1298.58	121.58	122.31	34.09	-50.96	-51.73	10
-911.87	124.02	208.25	14.86	-102.66	-35.34	8
-1097.17	88.87	242.92	25.91	-85.78	14.19	10
-1166.26	196.04	73.24	13.67	-112.92	67.41	8
-1244.87	343.26	117.92	-23.01	-105.07	96.56	9
-1257.57	-17.09	114.26	-14.04	-158.51	107.36	10
-1285.64	-49.32	43.70	63.84	-183.69	96.77	8
-1137.94	147.46	173.10	105.35	-231.29	22.95	10
-1088.87	190.43	124.76	66.86	-220.21	-92.19	9
-1268.31	103.27	-123.05	-9.95	-236.24	-133.54	10
-969.73	101.07	-18.80	-47.67	-251.40	-116.06	8
-1052.00	-137.70	109.13	-99.95	-227.14	-126.98	10
-1307.86	-708.01	426.51	64.97	-254.49	-166.47	8
-849.85	726.32	440.92	269.23	-436.92	-6.87	11
-624.51	275.63	546.39	39.46	-376.89	-42.82	8
-858.40	97.41	573.97	38.79	-395.94	-66.25	10
-603.27	498.05	682.62	19.17	-463.96	-39.25	8
-557.86	322.51	682.86	-88.01	-454.90	-24.23	10
-784.42	172.36	573.24	-154.39	-453.55	-8.58	9
-618.90	-199.71	536.13	-166.41	-492.55	39.06	8
-659.91	-191.41	411.38	-132.93	-460.05	76.11	10
-673.58	-152.10	453.13	-58.78	-468.69	74.01	10
-463.38	-66.89	549.56	-25.15	-459.47	74.74	9
-448.24	-144.78	452.64	-18.28	-446.35	92.19	8
-179.93	-352.05	305.18	35.34	-517.88	125.03	10
-85.94	-255.37	328.86	240.20	-562.53	55.54	8
91.80	338.13	74.46	359.19	-629.76	89.11	10
167.24	360.11	12.45	252.66	-459.41	18.40	9
-321.04	319.09	-208.01	300.72	-378.66	-75.56	10
-178.47	155.03	-414.79	215.67	-511.78	-148.59	8
1762.21	87.16	612.55	57.80	-769.50	-75.56	10
889.16	-256.84	-14.89	257.60	-363.16	-25.94	8
-1098.88	-39.55	124.02	475.19	-326.05	-170.96	11
-245.36	842.77	-637.94	575.50	-659.45	71.50	8
418.95	-151.37	-1563.23	338.93	-751.28	289.98	10
400.88	-477.29	-1117.19	438.42	-833.28	408.11	8
830.32	680.66	-1583.98	660.98	-948.79	477.81	11
842.04	1561.52	-2200.44	460.14	-1000.00	137.02	10
1853.03	955.08	-1981.45	127.53	-916.32	171.33	8
1418.46	1047.36	-1557.62	237.09	-649.99	58.41	10
1432.37	1293.95	-1404.79	502.01	-455.05	-147.74	10
2895.26	1727.54	-1850.34	794.22	-355.65	-528.75	9
1559.33	1534.42	-1249.76	429.35	-144.26	-513.70	10
1465.82	1584.96	-731.20	497.99	-508.67	-222.81	10
3200.68	1145.26	-245.12	386.99	-546.11	-61.00	10
1908.94	891.85	-191.16	543.64	-46.26	-19.93	9
1468.99	1091.55	-186.52	431.00	45.50	25.24	10
1378.91	769.53	189.45	354.55	86.18	137.24	8
982.67	767.82	49.80	361.60	80.78	170.56	10
1094.24	847.90	93.02	188.20	59.94	280.94	8
1571.53	501.22	-97.90	53.41	159.42	366.39	11
686.52	808.84	-639.40	43.40	394.50	357.91	8
153.08	735.84	-651.37	-96.34	275.91	254.88	10
631.35	541.99	-616.21	-130.43	233.25	249.69	8
775.63	265.87	-931.15	-103.73	287.38	303.80	11
641.60	426.27	-1344.24	-183.32	338.10	429.66	8
593.75	117.43	-1115.97	-235.35	302.95	386.29	10
799.07	114.99	-1089.84	-162.11	183.04	337.46	10
746.58	-58.59	-899.41	-112.00	182.56	295.50	8
521.00	-496.83	-1329.59	-57.80	179.20	287.99	11
483.64	-571.78	-1386.47	-87.43	156.92	261.44	8
479.00	-224.12	-1099.85	-88.23	219.64	163.85	10
109.62	819.34	-761.96	-128.94	253.48	-70.34	10
-99.61	213.13	-1284.67	-319.31	247.86	-417.69	9
402.59	-455.57	-743.65	-474.91	20.51	-184.23	10
718.51	-513.18	-494.63	-359.68	-5.43	102.94	8
927.98	228.52	-360.60	-271.00	6.13	215.52	10
1026.61	-77.88	-281.74	-366.49	27.10	182.98	8
996.83	-312.01	-407.96	-444.67	143.62	168.95	11
596.19	-586.18	-573.97	-338.62	17.94	181.06	8
1340.09	-338.38	-656.49	-290.86	5.16	212.68	10
1210.69	-253.66	-641.60	-194.61	153.66	262.27	8
1037.11	-279.30	-481.45	-91.98	269.90	294.62	10
934.33	-323.24	-675.54	47.88	314.03	275.18	9
918.46	-450.68	-572.75	122.01	356.60	299.22	10
898.44	-529.05	-498.29	182.28	386.87	255.28	8
760.74	-653.56	-670.41	239.90	405.36	172.21	10
573.24	-813.72	-447.27	284.52	390.69	141.11	11
384.52	-492.19	-453.86	376.83	291.50	141.66	8
955.57	-480.71	-191.89	311.61	172.30	196.59	10
980.22	-489.01	-161.13	296.72	234.19	159.39	8
917.72	-448.73	-185.55	283.33	267.79	-7.39	10
458.25	-514.16	7.32	213.59	310.70	-124.36	9
338.87	-524.17	135.01	216.86	238.22	-130.58	10
522.46	-357.91	239.26	198.30	140.08	-80.75	8
896.00	-176.03	205.57	180.21	163.09	-71.78	10
600.83	-147.71	323.73	118.23	246.61	-88.10	8
481.45	13.92	350.34	46.42	208.62	-105.96	11
384.28	-326.42	430.42	-59.14	226.90	-197.17	8
6.10	-308.59	594.24	-6.65	141.05	-259.74	10
350.83	-343.99	335.21	114.14	65.95	-271.88	8
743.16	-335.94	423.83	137.94	67.23	-222.90	11
690.67	-7.32	480.47	147.83	109.65	-147.28	8
700.20	64.45	519.53	112.92	115.26	-120.30	8
560.79	-144.29	460.45	39.28	89.39	-151.67	10
767.09	-253.91	398.68	23.16	84.78	-178.47	8
904.30	-231.69	480.71	43.76	101.32	-163.42	11
549.56	36.87	531.25	28.38	152.34	-203.70	8
378.91	-22.46	492.68	-29.33	120.21	-204.77	10
694.82	-8.79	502.93	-68.76	102.51	-199.86	8
728.03	85.69	505.13	-40.65	137.39	-263.06	11
679.69	153.81	428.47	5.52	162.87	-221.74	8
535.89	262.45	429.44	-12.15	183.11	-201.54	8
118.65	148.93	437.50	-89.48	151.31	-151.43	10
490.97	59.57	922.36	-37.14	90.12	-99.15	8
423.10	179.93	581.30	42.33	113.10	-85.21	11
409.18	115.48	614.99	4.43	87.71	-95.89	8
469.97	21.48	545.17	22.00	88.50	-101.04	8
486.33	128.42	647.46	5.25	103.67	-77.76	10
313.48	115.48	645.75	-7.20	90.94	-63.96	8
464.36	217.77	679.69	35.46	63.08	-74.68	9
519.78	396.48	674.56	37.35	74.98	-69.46	10
612.79	398.19	645.75	20.39	101.04	-94.12	8
460.21	307.13	593.26	20.08	139.95	-99.70	10
163.82	263.92	675.05	-11.38	176.27	-100.13	8
29.79	50.05	913.57	-21.48	141.30	-97.23	9
35.40	46.88	896.48	2.44	80.51	-84.59	10
228.52	-148.68	959.72	7.87	66.47	-81.60	8
251.46	53.96	907.96	116.58	66.99	-76.97	8
358.89	41.50	910.16	152.86	84.72	-68.30	11
338.87	126.46	876.95	209.75	93.51	-59.81	8
217.77	245.12	568.85	196.62	71.93	-69.09	8
373.54	548.58	637.45	212.95	52.70	-54.50	10
527.34	703.37	617.19	178.59	155.03	-53.92	8
22.95	528.32	362.79	75.93	234.86	-63.54	11
-76.42	212.16	503.42	-102.11	171.48	-20.69	8
35.16	214.11	541.99	-178.80	84.35	8.67	8
300.78	125.00	743.41	-193.05	68.15	-4.85	10
393.07	79.35	697.27	-183.11	94.82	4.03	8
313.48	107.91	903.08	-99.79	249.94	-27.34	9
-254.39	456.79	937.50	-42.88	338.32	-92.62	10
-80.57	426.27	932.13	-112.79	266.57	-117.03	8
-22.46	190.43	886.72	-120.36	279.72	-129.79	10
-379.39	128.17	699.22	-62.87	282.29	-123.41	8
-345.46	181.15	669.92	-24.69	238.43	-99.58	11
-508.30	557.86	589.11	-13.89	190.77	-91.61	8
-537.35	179.93	867.19	-102.48	104.43	-40.89	10
-579.83	17.33	686.04	34.91	11.78	-39.58	8
-271.97	377.20	766.36	-10.56	-40.86	-1.83	8
-195.56	507.32	867.43	17.64	-51.97	11.78	11
1.95	438.48	696.78	-9.25	-21.06	-12.48	8
-35.40	381.10	720.70	-31.95	14.98	-52.49	8
-168.95	351.81	819.82	-47.91	30.43	-46.26	10
-376.71	303.47	859.86	-59.08	24.69	-12.24	9
-298.58	386.47	769.53	-64.76	-13.43	-6.16	8
-311.77	-38.82	883.79	-67.90	16.66	-0.09	10
-334.23	47.12	913.82	15.84	23.44	-1.50	8
-304.93	-38.57	909.67	28.93	34.21	13.73	8
-537.84	71.29	621.58	-5.13	-8.61	81.85	9
-510.01	264.65	778.32	-3.91	-104.95	72.97	10
-244.14	434.57	968.02	25.82	-139.50	59.45	8
50.05	452.64	859.86	24.17	-127.81	62.26	8
83.74	319.09	834.23	8.61	-109.74	54.96	10
210.69	311.28	820.80	-20.32	-21.42	77.39	9
-243.90	-43.70	794.92	-68.54	66.07	70.19	8
-426.51	-146.48	879.39	-72.63	53.65	79.99	10
-318.36	-71.04	917.72	-57.31	-17.24	84.08	8
-112.79	-16.36	896.97	-14.34	-47.79	85.33	8
139.89	134.28	865.72	33.29	-42.91	90.79	11
112.30	300.05	820.56	77.76	8.91	77.24	8
136.96	333.50	1024.90	55.39	36.71	62.47	8
-26.61	185.30	961.91	23.22	110.93	43.43	10
108.15	205.08	856.20	26.46	115.81	41.99	8
3.91	151.37	853.52	67.50	156.46	-19.62	9
-58.84	171.14	810.79	106.99	162.23	-8.21	10
-13.18	83.01	823.24	121.83	166.66	-30.18	8
-331.54	129.88	767.09	167.85	210.88	-38.94	8
-663.33	176.51	710.94	197.33	184.45	-64.76	11
-360.60	142.58	721.44	206.09	107.60	-107.36	8
-413.57	357.42	534.42	200.81	146.55	-130.16	10
-340.82	331.79	594.48	186.80	187.71	-181.76	10
-518.31	325.93	473.14	191.93	211.03	-203.67	8
-493.16	749.27	571.53	142.91	155.33	-163.33	11
-130.37	617.43	601.56	11.41	179.99	-119.05	8
-609.38	428.71	637.45	-49.53	307.74	-135.77	10
-916.99	526.37	733.15	-36.19	235.08	-136.51	8
-834.23	626.95	668.95	-35.16	122.62	-95.79	11
-756.84	393.31	760.50	-32.44	94.06	-80.96	8
-746.34	335.45	671.14	-2.04	74.28	-91.52	10
-836.43	458.01	577.64	-13.18	29.05	-69.15	8
-599.37	231.45	242.92	-74.49	1.40	-71.50	8
-561.28	82.76	557.86	-30.58	39.25	-78.03	11
-721.92	333.98	692.63	-5.71	77.58	-65.06	8
-908.20	594.73	598.14	-15.99	102.57	-35.77	8
-1021.73	488.04	429.20	-63.45	76.81	-25.48	10
-911.13	180.42	840.82	-64.12	-24.26	15.17	8
-810.55	217.04	784.42	-36.53	-58.50	102.02	9
-840.58	239.50	626.71	-47.88	-57.98	70.56	10
-824.22	138.18	667.24	-63.11	-64.61	37.41	8
-743.16	181.64	527.10	-71.72	-99.15	-51.51	10
-442.14	207.52	654.79	-66.25	-115.54	-124.79	8
-597.41	112.55	748.29	-51.27	-77.18	-144.20	11
-757.81	222.66	648.19	-20.14	-99.91	-51.64	8
-680.42	156.98	797.61	-30.30	-108.92	-15.66	8
-676.51	18.31	772.95	3.45	-94.12	-39.61	10
-723.88	-99.12	715.82	-3.39	-98.69	-61.28	8
-600.83	-160.89	600.34	81.21	-167.72	-48.31	9
-386.23	18.55	441.89	182.53	-222.26	1.68	10
-92.53	521.48	733.40	159.18	-185.82	16.08	8
-410.89	340.58	1106.20	38.21	-60.85	21.18	10
-430.18	95.46	1003.66	93.75	-10.77	29.08	9
-328.61	92.77	902.59	157.26	8.33	5.55	8
-456.30	305.66	685.79	189.12	56.61	13.37	10
-535.40	394.04	755.13	175.29	50.20	16.72	8
-237.79	458.74	692.63	173.89	83.04	21.21	8
-575.68	532.23	471.68	144.96	157.29	30.70	11
-717.04	511.47	256.84	57.62	48.19	-8.03	8
-535.16	361.08	459.96	-56.21	-18.92	-25.45	10
-472.41	-22.46	627.44	-90.85	-4.12	15.75	8
-638.43	599.37	803.47	-32.93	48.86	60.30	8
-680.42	429.44	611.57	-163.42	-62.29	-58.47	11
-102.54	131.10	769.53	-198.00	-43.33	-4.43	8
-80.81	68.60	781.01	-130.31	95.18	-72.88	8
-599.37	69.58	626.71	-94.73	154.63	-71.99	10
-896.73	234.62	650.39	-27.56	173.55	-23.25	8
-1057.13	444.82	587.89	-20.23	175.32	-42.57	11
-1051.03	456.54	788.33	-62.90	83.01	-60.49	8
-1014.16	525.39	768.31	-123.02	-6.13	-44.13	8
-717.04	270.51	731.20	-152.65	-18.07	-49.74	10
-607.18	83.98	598.88	-126.95	12.85	-66.80	9
-562.01	17.58	625.98	-87.22	56.24	-74.80	10
-787.11	-23.19	837.89	7.72	20.29	-63.78	8
-708.98	170.90	736.33	49.80	-43.43	69.40	8
-471.44	106.93	774.41	56.12	-15.47	67.32	10
-797.61	204.10	619.87	76.69	35.00	26.40	9
-849.85	180.91	709.23	10.38	-35.71	29.91	8
-800.29	85.94	709.96	-38.15	-70.89	84.20	10
-635.25	151.86	537.60	-37.54	-74.37	51.15	8
-591.80	139.65	623.54	-42.14	-69.31	1.80	8
-489.26	289.79	702.88	-2.93	-75.32	-29.02	11
-409.91	299.56	731.69	19.41	-38.18	-39.70	8
-526.12	311.77	645.26	85.45	12.51	-37.51	8
-497.80	521.00	112.06	121.09	27.13	-14.28	10
-972.66	423.83	953.13	-41.20	24.14	27.68	8
-768.07	468.99	821.78	47.64	-82.58	102.54	11
-678.71	302.25	516.36	45.07	-89.66	39.15	8
-563.48	81.54	417.72	-31.07	-89.87	77.39	8
-522.95	78.61	566.89	-65.52	-70.22	76.20	10
-588.87	199.46	773.93	-92.65	-51.64	85.39	9
-518.07	497.07	609.13	-47.49	-41.08	99.64	8
-446.53	513.43	888.18	-24.17	-51.76	72.91	10
-419.68	533.94	801.51	9.86	-18.34	46.42	8
-546.39	525.39	750.24	16.45	1.37	41.05	8
-599.61	388.18	757.81	11.57	14.77	40.80	11
-644.78	104.98	717.04	-10.07	28.44	-5.00	8
-784.67	-55.42	710.69	-25.09	11.60	-10.74	8
-745.85	-114.01	633.30	1.13	-22.22	7.48	10
-524.17	129.88	598.63	41.53	-87.86	41.93	8
-435.79	596.19	714.60	18.98	-122.74	42.39	9
-226.56	490.23	732.91	-19.90	-123.87	28.35	10
-6.10	373.05	874.02	-0.34	-23.74	7.17	8
-124.27	187.50	1054.20	27.31	46.94	4.36	8
-348.88	261.72	904.30	77.76	105.01	-6.84	8
-347.90	381.84	737.06	65.95	102.51	-22.31	11
-406.74	311.04	657.23	46.66	116.73	11.26	8
-702.64	426.76	453.37	26.34	104.49	13.12	10
-849.12	406.98	617.43	30.24	47.70	3.51	8
-842.77	364.50	675.54	11.26	18.28	7.11	8
-852.78	284.42	642.82	-1.71	18.40	-44.22	11
-861.82	160.64	656.74	-26.86	8.24	-66.28	8
-702.15	52.73	652.59	-42.30	13.21	-75.44	8
-904.54	-152.83	834.23	-63.23	24.87	-125.15	10
-750.49	36.13	791.02	24.54	-93.81	-92.19	9
-275.15	277.59	869.38	17.43	-226.07	-50.42	8
-160.64	309.81	795.90	-46.75	-168.88	-54.84	10
-111.08	123.29	626.46	-88.68	-101.90	-73.82	8
-308.11	-83.50	468.99	-101.50	-36.71	-64.30	10
-384.77	-24.41	631.84	-43.64	12.45	-40.53	9
-337.89	271.48	1088.87	50.84	-80.57	21.18	8
-131.59	533.20	1191.89	61.98	-30.27	45.78	10
-430.91	542.97	1177.49	63.35	71.75	-40.77	8
-541.50	134.52	943.36	84.08	110.47	-50.96	10
-341.55	133.30	631.84	179.72	122.80	2.26	9
-581.79	359.38	399.17	264.59	116.36	-40.41	8
-359.38	705.57	369.87	216.13	129.27	-34.70	10
43.21	552.49	550.54	131.68	305.02	-101.78	8
-597.41	519.53	321.29	108.92	345.95	-118.44	10
-709.96	312.01	297.85	44.19	269.20	-167.63	9
-743.16	-28.32	511.23	-31.65	219.88	-177.34	10
-1106.20	291.26	554.93	-0.92	304.08	-140.75	8
-1386.47	89.60	470.70	-45.50	244.66	-115.75	10
-1250.49	218.75	471.19	-42.85	116.42	-45.41	9
-1151.86	420.90	400.39	-84.99	28.75	-66.10	10
-952.64	361.33	532.47	-89.02	6.96	-61.37	8
-562.50	438.48	652.34	-161.13	38.30	-60.21	10
-676.27	110.84	706.05	-178.31	49.62	-56.03	8
-1062.01	321.04	483.64	-157.14	265.50	-29.08	11
-1208.25	302.98	334.96	-208.65	168.30	-10.10	8
-1377.93	-286.13	446.53	-158.57	69.58	-18.10	10
-1375.98	76.90	338.38	-51.57	-64.91	119.29	8
-1125.98	316.16	521.73	-65.40	-77.70	241.09	11
-890.14	149.66	600.10	-90.39	-145.51	98.05	8
-609.38	108.15	523.93	-100.28	-175.23	-7.14	10
-606.93	145.51	380.37	-99.58	-121.37	-27.50	8
-709.23	71.53	399.66	-74.77	-37.75	47.58	8
-1038.57	-27.83	485.11	-47.00	-13.82	87.46	11
-1002.44	83.25	522.71	36.62	-54.75	94.15	8
-966.55	85.45	567.14	64.73	-105.13	4.55	10
-1057.62	79.10	476.32	72.17	-147.09	-29.85	8
-954.35	112.30	352.29	65.09	-180.54	-33.05	8
-882.81	132.32	356.20	106.41	-210.48	4.82	11
-834.23	277.83	481.69	145.87	-233.64	31.22	8
-799.56	568.85	628.42	124.11	-264.22	37.57	10
-443.60	579.83	712.40	48.22	-295.07	77.18	8
-304.20	518.31	749.27	-14.43	-248.44	62.23	8
-311.28	341.80	808.11	-29.91	-212.34	74.07	11
-407.71	196.53	797.12	-16.75	-192.69	134.31	8
-518.31	307.86	684.57	0.92	-218.90	194.34	10
-251.46	215.33	750.98	-35.16	-239.72	191.31	8
-169.43	180.18	548.58	-47.27	-200.96	143.86	11
-314.21	15.38	522.46	-44.86	-228.30	54.87	8
-393.31	-30.76	617.43	-14.89	-225.13	62.65	10
-424.56	534.42	968.51	32.71	-132.08	35.58	8
-296.39	255.13	1177.49	2.41	-108.55	-5.83	10
-71.53	55.42	898.68	6.71	-129.61	-8.12	9
-3.17	48.83	824.22	67.90	-119.51	17.64	8
-418.46	423.10	1178.22	141.69	-131.07	36.35	8
-103.76	660.89	705.32	170.96	-114.72	78.09	10
-226.07	601.32	660.40	3.48	-29.79	22.80	8
-344.48	41.02	746.83	-150.51	-9.52	22.98	11
-181.40	9.03	724.85	-175.02	-2.35	15.84	8
-380.37	-93.51	791.02	-175.78	-20.02	3.14	8
23.93	170.90	595.21	-136.75	-70.68	-20.11	10
-12.94	182.62	567.14	-121.46	-64.42	-38.45	8
-22.46	205.57	659.67	-50.90	-87.55	-4.85	9
-33.45	484.86	897.46	-22.40	-76.48	-19.32	10
-315.67	483.40	1162.35	32.99	-74.92	-41.29	8
-282.71	500.98	1033.20	46.78	-64.45	-45.53	8
-417.24	317.87	985.11	-9.92	-53.71	-79.32	11
-398.68	220.70	981.45	-35.83	-89.51	-59.36	8
-234.38	109.13	836.67	-33.23	-104.64	-41.87	8
101.56	207.03	746.09	-64.15	-131.53	-32.44	10
203.61	150.39	699.22	-82.43	-81.82	-43.00	8
152.10	64.70	703.13	-81.21	-38.12	-31.86	11
127.44	11.96	785.89	-10.16	9.80	16.69	8
-81.54	105.96	936.52	27.31	21.24	22.52	8
-19.04	289.06	976.81	116.33	30.52	-3.91	10
-152.59	313.48	882.57	172.67	117.25	-23.10	8
-213.62	331.05	775.15	152.19	159.42	-24.66	9
-368.16	425.29	586.18	129.27	133.24	-68.02	10
-570.31	339.84	595.70	101.26	76.26	-34.58	8
-331.54	110.60	905.27	49.41	-28.05	6.10	10
-136.72	510.74	719.24	0.40	-63.60	17.15	8
83.50	247.80	899.17	-69.15	-24.11	30.61	9
4.88	367.68	814.45	-53.80	33.14	-5.86	10
-192.63	181.64	901.61	-54.11	48.34	-10.01	8
-19.53	418.95	916.50	31.68	92.10	-3.11	8
-276.12	361.82	895.26	52.25	146.12	-36.47	8
-323.00	344.97	810.06	55.97	124.66	-36.13	11
80.32	528.81	762.45	55.63	136.20	-50.35	8
-234.38	421.63	768.31	-1.22	229.95	-106.60	8
-462.40	559.33	685.55	18.65	135.44	-29.39	10
-378.66	365.97	724.12	17.70	129.76	-99.85	9
-512.21	254.64	873.78	108.12	66.74	-163.76	10
-565.19	535.40	728.76	116.24	16.78	-175.35	8
-579.83	703.37	419.43	39.28	-37.45	-164.67	10
-5.86	360.84	672.85	-5.49	-63.57	-157.75	8
-311.52	241.94	863.77	34.33	24.54	-103.15	9
-656.01	404.05	690.92	1.77	20.78	-15.81	10
-697.75	256.10	666.50	-79.19	-68.08	79.93	8
-224.85	23.19	873.54	-73.00	-69.89	108.22	10
-112.30	63.48	886.72	-31.46	21.70	118.32	8
-275.15	146.97	921.39	-51.09	68.12	164.49	9
-295.90	177.00	806.64	-103.39	51.45	213.53	10
-279.05	119.87	761.23	-148.44	42.88	152.86	8
-265.38	60.79	767.82	-136.90	39.09	116.76	10
-212.89	71.29	775.15	-97.35	59.42	97.23	8
-402.10	212.65	608.64	-45.84	91.52	114.07	9
-486.33	239.50	815.19	-10.77	94.51	127.69	10
-539.31	383.30	652.34	41.50	90.03	3.88	8
-656.98	98.88	674.32	31.25	51.24	7.97	8
-439.21	271.00	787.35	46.45	-13.28	79.80	11
-503.66	266.36	727.54	13.49	-51.06	88.50	8
-404.79	289.79	803.71	6.59	-8.24	95.73	8
-732.67	312.01	729.00	43.18	19.20	65.70	10
-834.23	640.14	378.91	83.86	-67.05	27.53	8
-623.29	718.02	802.98	2.62	-169.53	39.15	9
-233.40	591.06	921.14	-36.96	-195.62	50.42	10
-87.89	385.74	934.33	-38.88	-168.46	69.49	8
-18.80	423.83	912.60	-18.31	-166.75	105.83	10
8.54	465.09	834.23	28.93	-130.83	136.84	8
70.07	407.96	779.79	-7.69	-125.03	96.86	9
-25.88	397.46	793.21	-67.90	-96.65	105.99	10
36.38	342.53	829.35	-76.93	-103.67	96.59	8
-33.69	287.35	790.28	-64.94	-101.26	86.30	8
19.78	451.90	814.70	-51.27	-99.46	97.87	10
8.54	291.02	868.65	-76.69	-55.88	98.94	9
-24.90	264.65	856.93	-72.97	-27.68	84.69	8
-54.20	205.08	923.34	-82.24	-10.99	74.83	10
-108.15	193.60	861.82	-82.37	-1.13	91.25	8
-14.65	92.77	876.22	-89.57	2.69	77.33	8
27.10	131.10	847.90	-43.15	71.29	20.45	9
-151.86	86.67	890.38	-30.15	97.44	-6.77	10
-214.36	-99.85	864.75	6.93	40.95	-36.35	8
-81.79	-80.57	837.65	61.77	25.30	-65.73	8
-30.52	46.63	722.66	102.60	85.85	-75.13	8
-324.71	447.75	491.94	118.07	120.85	-78.43	11
-460.94	199.22	673.58	112.49	99.67	-108.64	8
-151.86	149.17	889.65	133.91	11.35	-130.65	10
66.65	127.44	1014.40	134.64	2.72	-84.69	8
96.68	397.22	996.34	62.35	48.71	-39.03	9
-221.92	337.89	1020.26	13.46	29.88	-72.75	10
-361.33	354.49	916.99	0.15	-16.14	-60.94	8
-189.21	256.59	898.68	-43.18	-46.60	-46.11	8
-165.04	221.92	766.11	-111.39	-1.68	-38.27	10
-277.83	28.56	723.88	-118.96	45.65	-57.62	9
-291.02	63.96	723.63	-82.64	79.44	-64.91	10
-326.66	55.18	750.73	-56.49	106.66	-74.22	8
-443.85	38.09	826.90	60.94	32.29	-113.98	8
12.70	431.64	985.11	101.75	-85.42	16.48	10
-23.93	569.82	974.61	27.89	-7.66	25.12	9
-176.51	453.13	769.78	-4.09	-14.25	-11.51	8
-177.00	341.06	686.77	-36.13	-77.00	-24.11	10
70.56	455.08	627.93	-59.48	-45.59	11.60	8
-278.32	291.75	777.10	-68.97	14.37	16.11	8
-381.35	350.34	792.24	-30.24	32.53	21.76	11
-222.66	338.38	918.21	-38.48	42.24	-12.45	8
-222.90	225.10	868.90	-42.33	80.57	-114.93	8
-252.20	134.28	815.92	-19.01	106.99	-138.79	10
-593.51	-72.02	778.56	49.84	109.34	-144.99	9
-552.00	35.64	673.34	157.29	77.03	-151.28	10
-453.37	458.74	727.54	177.09	60.52	-124.21	8
-406.49	688.72	1071.04	138.09	51.97	-59.51	10
-314.45	488.04	945.07	96.86	20.87	-56.49	8
-415.77	337.16	725.59	50.99	14.13	-57.13	9
-376.95	233.64	608.89	-13.67	-20.57	-43.52	10
-377.93	206.05	525.15	-79.10	-52.70	14.62	8
-351.81	343.26	473.63	-110.08	-85.45	41.29	10
-178.47	191.16	706.79	-101.99	-103.67	50.20	8
-114.01	277.34	902.34	-58.84	-40.95	44.77	9
-175.29	246.83	926.03	-30.03	59.94	37.96	10
-415.28	286.87	918.70	-28.23	77.64	1.34	8
-469.48	230.96	861.82	-43.40	48.46	8.73	10
-377.44	254.39	859.86	-32.23	33.23	5.95	9
-465.09	357.91	845.21	11.29	12.48	26.79	8
-493.65	475.10	817.14	24.08	-43.98	34.00	8
398.19	393.31	933.84	14.40	-34.55	49.80	10
-224.85	314.45	796.14	-6.81	149.11	27.10	8
-473.63	350.10	674.32	-39.31	143.28	47.09	9
-701.66	120.12	649.90	-25.45	36.56	82.43	10
-348.63	295.90	510.74	-32.56	2.75	87.49	8
-651.86	220.95	638.92	-54.47	54.08	87.92	10
-766.11	17.09	896.48	0.03	-63.57	61.46	8
-358.64	457.28	907.23	63.17	-132.97	62.90	9
-242.68	186.04	1124.02	71.84	-155.70	72.97	10
-135.74	344.24	1002.44	118.84	-144.04	48.80	8
-28.32	269.53	917.97	123.05	-112.18	49.87	10
-167.48	416.50	896.73	49.62	-76.57	97.44	8
88.38	439.21	856.20	-10.38	-120.79	130.74	9
-92.77	232.42	931.15	-25.42	-36.13	122.65	10
-298.83	119.38	946.78	45.62	-40.86	93.26	8
-106.69	348.14	626.95	11.63	-21.27	71.87	10
498.78	242.68	621.83	-42.63	91.89	54.44	8
-118.41	147.71	428.22	-27.25	261.44	-13.21	9
-985.35	-83.50	692.38	108.09	147.86	-98.14	10
-628.17	471.68	731.45	230.44	-88.20	-70.53	8
-176.03	689.70	724.37	83.01	-46.08	-23.53	10
-52.98	409.42	868.90	-2.72	36.41	-55.69	9
-746.58	60.06	936.77	-62.53	73.91	-85.14	8
-317.87	90.58	1051.76	-44.46	-106.66	-33.87	10
115.72	345.70	988.77	-70.89	-140.93	39.67	8
153.08	311.28	912.11	-106.08	-31.10	71.84	8
-318.60	84.23	828.86	-106.05	-11.72	62.29	11
-379.88	116.46	741.94	-45.99	-68.70	47.97	8
3.91	234.62	728.03	12.21	-115.23	38.94	10
90.82	409.42	640.63	38.97	-85.45	11.05	8
179.44	362.06	677.73	25.15	-77.58	6.68	8
86.18	578.86	730.96	41.60	8.24	63.72	9
-189.70	653.32	863.28	-9.70	48.71	40.50	10
-174.32	648.68	819.58	-59.36	37.57	-22.19	8
-161.87	536.62	741.94	-88.29	43.15	-47.00	8
-302.98	428.22	687.26	-88.87	32.75	-71.72	10
-182.13	113.53	807.86	-75.93	-21.64	-52.37	9
-118.16	163.09	966.06	25.42	52.03	-34.73	10
-187.01	458.74	823.24	50.87	88.68	-110.96	8
-221.19	352.54	854.25	10.07	98.18	-138.67	8
-541.99	388.43	370.85	-20.84	40.56	-152.77	11
-140.87	-31.98	931.15	-17.61	-0.15	-130.95	8
-153.81	909.18	1042.24	69.31	68.12	-103.45	10
-283.20	437.50	910.89	24.05	152.89	-79.62	8
-424.56	597.90	775.15	82.15	197.42	-23.32	8
-512.94	450.44	701.66	64.85	201.66	-3.23	11
-914.06	145.51	674.80	24.29	131.07	8.88	8
-664.55	100.10	767.58	-7.84	-76.90	16.75	10
-227.78	211.43	701.42	-82.12	-172.33	-21.30	8
-83.74	37.84	821.78	-136.69	-123.35	6.13	8
29.30	11.96	901.61	-121.49	-66.77	35.98	11
-289.55	33.20	939.94	-122.68	49.38	50.02	8
-412.84	13.18	780.76	-94.48	63.51	13.67	8
-481.93	25.15	734.62	-64.24	-11.54	10.10	10
-321.53	207.28	607.42	-50.81	-57.98	16.51	8
-278.56	306.40	554.44	-19.90	-50.87	27.16	9
-305.91	344.97	854.74	32.38	-34.24	45.78	10
-324.71	837.40	1199.95	43.76	-4.76	42.42	8
-415.28	498.78	1173.58	2.56	-32.23	68.70	8
-179.69	286.13	994.87	32.87	-36.47	85.14	11
-170.17	226.32	1031.49	31.16	21.94	58.32	8
-284.67	297.85	802.25	8.48	28.38	60.24	8
-405.52	258.79	832.52	-61.98	-2.56	65.67	10
-431.88	227.54	827.39	-87.77	-21.15	64.94	8
-367.68	103.52	873.29	-80.63	-16.94	47.91	9
-481.45	6.10	763.92	-44.37	-22.83	-4.12	10
-385.01	63.96	811.77	18.65	-54.05	-11.29	8
-357.67	152.34	818.60	60.49	-84.93	-18.83	8
45.17	173.58	759.03	46.14	-82.34	-15.75	10
-97.41	169.68	704.35	54.26	3.78	13.43	9
-439.45	282.23	604.25	113.95	-6.74	-55.60	8
-316.65	270.75	800.54	139.25	-133.39	-73.64	10
-123.54	334.72	865.97	117.68	-160.43	-31.49	8
73.97	387.70	786.87	101.81	-121.40	-18.65	10
-23.93	341.80	666.02	54.96	-63.84	-1.22	9
-91.80	117.43	750.24	28.17	-19.74	-0.85	8
-165.77	252.20	778.81	45.59	16.94	-15.63	8
-140.63	266.60	787.60	64.18	30.98	-42.63	10
-254.88	285.16	777.59	74.07	47.58	-45.14	8
-280.52	551.03	752.44	84.05	14.68	-50.45	11
-49.32	661.62	952.39	8.91	-21.36	-56.58	8
28.56	534.42	928.96	-42.02	21.76	-58.69	8
-103.52	478.03	816.65	-45.99	23.44	-59.88	8
-86.67	449.95	736.33	-59.33	31.92	-76.14	11
-204.35	391.60	750.24	-64.48	58.07	-77.24	8
-357.91	349.37	794.92	-37.23	86.79	-49.87	10
-588.38	436.52	814.94	-4.27	55.21	-36.22	8
-499.27	468.51	820.31	-29.27	13.31	-26.49	8
-289.55	428.96	807.13	-53.47	0.76	-16.63	11
-403.32	348.39	734.62	-78.37	20.05	-25.45	8
-259.52	206.79	706.05	-75.87	-12.76	-55.79	8
-83.98	178.22	770.75	-59.45	-24.17	-47.33	10
-27.34	246.83	683.35	-52.80	-21.76	-15.53	8
-141.11	179.69	701.66	-63.29	17.85	4.27	9
-400.88	165.77	721.92	-47.67	50.17	15.35	10
-489.99	81.54	768.31	-12.45	-3.39	55.11	8
-557.13	147.71	880.37	7.78	-35.43	78.43	8
-280.76	186.52	963.13	19.13	-83.53	57.19	10
-44.92	251.22	877.69	19.50	-96.22	4.21	9
95.46	406.49	928.96	30.21	-67.02	-59.39	8
108.64	441.16	977.29	-1.71	-20.69	-29.60	8
-81.54	251.46	920.65	4.70	22.83	0.15	10
-333.50	461.91	755.37	16.60	76.08	33.81	8
-65.43	241.21	885.01	38.30	85.36	20.32	9
-37.11	286.13	869.14	98.45	132.32	-45.93	8
-84.72	445.07	853.52	113.40	139.13	-57.50	10
-217.04	247.31	819.82	102.78	200.29	-67.41	8
-374.51	80.32	808.59	110.66	227.87	-56.79	10
-430.66	401.61	512.21	121.95	219.15	-37.60	9
-421.39	720.46	126.95	1.74	211.70	-56.03	10
-507.08	433.35	743.90	-51.33	186.13	-60.49	8
-302.49	422.36	975.10	-15.11	171.51	-36.83	8
-500.00	167.97	619.38	21.88	234.62	3.91	11
-978.52	-73.73	485.11	17.43	218.60	29.75	8
-969.97	-333.01	428.96	9.28	91.55	129.55	10
-691.41	-218.51	577.15	-10.35	49.29	101.41	8
-692.63	677.49	1035.64	63.32	23.10	70.71	8
-793.95	383.54	893.80	25.42	17.36	30.64	11
-628.66	260.99	859.62	8.70	-52.22	48.61	8
-436.77	307.62	749.27	-11.11	-45.20	50.11	8
-242.19	293.21	788.33	-32.59	-18.31	45.81	10
-261.47	428.96	693.85	-77.15	41.93	40.89	8
-272.95	277.59	736.08	-103.18	92.29	33.57	11
-611.82	341.31	598.39	-72.02	128.48	5.16	8
-620.85	298.58	726.56	-25.36	118.04	-41.44	8
-828.37	330.57	500.98	1.65	124.51	-64.27	10
-867.43	385.01	500.73	15.44	82.82	-87.83	8
-908.45	375.00	592.04	21.76	54.29	-108.92	11
-833.01	470.21	588.13	54.44	12.21	-85.21	8
-750.24	479.49	647.71	7.84	-35.10	-95.70	8
-542.72	383.79	729.25	-20.26	-36.04	-83.31	10
-541.99	325.93	648.68	-57.56	17.58	-59.75	9
-706.30	225.10	554.20	-22.09	12.18	-80.32	8
-621.58	360.35	528.56	-9.98	-11.75	-58.65	10
-746.58	378.42	517.82	-5.68	0.70	-13.95	8
-967.29	294.43	643.07	-3.11	-30.85	-4.70	8
-755.86	372.56	674.32	22.83	-113.49	26.00	11
-546.88	320.56	870.61	15.32	-130.92	75.68	8
-625.49	171.39	921.14	53.04	-100.19	142.73	8
-588.13	197.75	838.38	97.11	-99.70	149.11	8
-533.20	408.94	505.86	72.24	-105.19	164.46	8
-207.76	364.50	568.12	-23.50	-124.02	149.08	11
-430.66	738.53	439.94	-25.70	-56.37	158.78	8
-367.92	599.37	630.86	-112.79	-109.28	101.87	10
-254.39	348.14	868.90	-73.58	-132.02	75.35	8
-228.03	397.71	912.84	-30.70	-83.16	146.36	11
-379.15	345.46	974.61	-11.60	-38.85	154.82	8
-398.19	353.03	902.83	16.48	-17.06	121.06	10
-337.89	286.62	825.44	36.07	-37.41	64.24	8
-24.66	294.19	865.72	26.40	-25.54	49.26	8
-35.64	358.40	754.39	1.56	106.05	-10.22	11
-648.44	209.96	594.24	-13.61	151.34	-47.36	8
-1045.17	188.48	651.61	34.18	79.07	-83.37	8
-832.76	325.44	698.49	52.43	-39.37	-113.59	10
-504.39	325.44	673.58	4.70	-76.97	-142.06	8
-439.45	252.44	690.92	-51.24	-44.22	-156.43	11
-430.18	-39.31	752.69	-32.47	-28.05	-108.18	8
-504.88	52.49	729.25	-43.52	-44.74	-88.47	10
-538.33	15.38	735.11	-41.53	-68.85	-27.59	8
-443.12	107.91	712.65	-8.51	-138.40	24.72	8
-354.00	194.82	652.34	-10.35	-154.17	46.69	11
-222.41	432.37	610.35	-38.70	-152.80	35.52	8
-83.98	448.24	626.46	-65.49	-138.43	18.49	8
-105.22	405.52	744.14	-45.75	-125.18	14.07	10
-67.38	692.14	906.25	-17.24	-112.92	12.05	8
-143.31	717.29	985.11	-16.78	-25.33	-18.98	11
-285.40	680.42	942.14	-19.44	16.72	-6.44	8
-365.72	612.79	777.34	-9.25	12.57	-10.44	8
-304.93	186.52	785.16	-10.99	53.01	-5.10	10
-426.76	297.61	1008.79	36.41	43.55	-28.87	9
-323.49	284.91	982.67	4.00	36.96	-24.90	8
-473.14	275.15	410.40	-13.18	42.69	-40.50	10
-467.04	286.62	667.24	60.70	-56.73	-41.72	8
108.64	735.35	918.21	88.87	-62.47	29.48	8
-242.92	365.23	984.86	61.25	75.38	37.45	11
-280.27	384.52	838.87	111.85	84.44	69.40	8
-415.77	481.45	580.32	121.77	72.24	96.56	10
-336.91	268.07	784.42	83.37	68.97	113.68	8
-419.68	393.31	784.42	72.14	105.71	81.97	8
-608.64	91.80	803.22	71.78	77.21	36.41	11
-701.17	173.58	765.87	78.70	-102.48	12.21	8
-571.29	362.06	663.33	71.96	-206.27	-7.05	8
222.66	506.59	703.86	82.98	-81.36	68.08	10
-392.58	683.84	713.38	43.88	171.75	116.97	8
-453.61	393.55	552.98	-17.91	57.43	79.93	11
-270.02	339.36	601.81	-39.06	5.22	61.52	8
-285.89	504.64	389.40	-92.07	2.69	79.01	8
-730.71	645.26	732.18	-178.16	-35.61	102.45	10
-638.67	191.89	886.96	-150.94	-113.19	109.80	9
-438.23	364.50	869.38	-57.22	-235.47	101.59	10
44.43	327.15	791.50	-21.09	-239.96	136.17	8
134.52	405.76	668.95	-14.74	-191.68	108.09	10
375.00	513.43	619.87	-35.55	-173.10	92.47	8
74.46	679.20	742.68	-50.72	-64.70	68.48	9
-151.61	868.41	137.70	-135.22	-127.35	-71.93	10
625.98	-50.29	467.77	-248.54	-141.63	-123.20	8
533.45	-283.69	1377.93	-211.94	38.57	-18.83	10
-495.12	-285.89	1864.99	16.11	29.45	-3.39	8
-286.13	-133.79	854.49	96.86	-31.46	-6.41	11
343.75	297.36	569.82	129.73	-12.18	-57.28	8
395.26	753.17	726.32	90.24	105.16	-119.35	8
75.93	496.34	819.82	41.20	234.92	-155.52	10
-238.28	341.80	731.20	47.79	265.69	-146.88	9
-476.81	147.46	777.34	52.98	219.39	-138.70	10
-416.02	182.62	894.29	36.68	147.34	-121.89	8
-520.02	94.73	968.99	61.98	118.13	-97.69	10
-551.51	336.91	690.43	79.10	78.31	-82.82	8
-357.42	356.69	654.05	39.76	69.67	-82.28	11
-402.34	430.91	791.26	21.70	133.06	-77.58	8
-651.37	150.39	456.05	27.89	194.09	-89.63	8
-1089.60	535.40	781.98	24.72	-15.53	-45.41	10
-89.60	407.96	542.97	32.14	-137.02	-29.69	8
-25.39	385.99	841.80	-24.87	-28.08	-12.97	11
52.49	402.34	955.08	18.19	-45.96	-30.64	8
-257.81	411.62	579.35	-7.66	-29.42	-41.81	8
-394.29	341.55	740.23	-66.25	-8.97	-38.24	10
-541.99	301.03	827.64	-99.21	-0.76	-15.08	8
-467.29	327.88	867.19	-141.78	-17.52	-6.62	9
-346.44	288.82	828.13	-173.95	-20.97	-21.33	10
-457.03	32.71	901.12	-201.51	-14.62	-27.16	8
-344.48	37.35	722.41	-145.42	-27.31	-9.64	8
-374.02	103.03	743.65	-28.90	-37.81	-22.19	11
-267.82	84.96	746.09	88.99	-51.09	-48.49	8
-303.22	479.98	794.68	120.94	-43.67	-34.21	8
-252.20	634.03	1036.87	110.63	-49.74	-16.24	10
-132.32	566.89	736.33	82.24	-34.67	16.02	8
-233.15	275.15	844.73	67.66	21.30	23.93	11
-373.05	274.66	744.38	65.64	29.02	4.30	8
-351.56	240.72	725.83	53.22	5.22	-0.43	8
-413.09	280.76	984.38	52.64	2.26	8.82	10
-501.46	283.69	854.98	80.20	-11.26	45.59	8
-277.59	112.06	944.34	117.43	-51.42	53.83	9
-210.69	207.52	1005.62	195.92	-45.32	38.54	10
-138.18	418.21	823.00	206.70	-38.45	43.27	8
80.57	433.11	730.71	191.28	11.17	40.41	8
-110.60	547.61	604.74	167.54	120.39	38.91	10
-280.76	571.04	308.35	84.35	130.40	22.00	9
-358.64	625.00	301.03	-94.18	57.31	15.81	10
-410.16	290.77	717.77	-193.12	13.12	24.51	8
-476.07	121.09	925.29	-213.56	8.67	-1.25	10
-467.04	160.40	936.04	-172.45	19.99	-77.33	9
-298.83	236.82	751.71	-166.23	51.85	-32.04	8
-498.54	416.02	705.08	-140.56	39.49	-34.64	10
-534.42	396.24	585.94	-87.95	-10.44	-47.18	8
-296.14	348.14	738.53	-30.64	-36.16	-54.26	10
-202.39	493.90	709.96	37.81	-13.34	-45.96	9
-86.43	533.94	833.25	-18.25	38.39	-62.29	8
-59.57	373.05	989.75	-49.80	107.57	-64.45	10
-315.67	313.72	956.30	-37.11	134.80	-52.61	8
-548.10	409.67	867.92	-48.77	176.67	-0.79	8
-717.29	417.24	777.10	-88.90	146.15	24.11	11
-920.90	57.13	625.98	-79.65	47.52	-12.76	8
-856.69	142.33	527.34	-9.89	-50.23	-39.79	8
-605.96	157.71	726.32	-9.16	-67.90	-50.17	10
-505.13	135.50	854.25	-8.61	-93.05	-48.43	8
-443.36	119.63	870.12	16.94	-102.54	-3.54	9
-369.87	248.05	897.71	28.50	-119.63	-20.14	10
-322.27	261.96	852.78	14.34	-98.94	-32.41	8
-341.31	222.41	716.80	-5.16	-81.73	-29.94	10
-511.96	285.89	688.96	10.59	-59.05	-5.68	9
-482.42	250.73	782.23	19.62	-100.04	8.48	8
-356.93	276.61	809.57	33.11	-108.34	40.50	10
-326.42	167.97	845.70	18.68	-99.58	-0.27	8
-330.57	-29.05	985.35	5.68	-107.30	-24.69	8
-241.70	102.29	964.36	7.87	-135.19	-35.10	11
-203.13	136.72	881.59	-31.40	-131.20	-14.83	8
-85.69	257.08	686.04	-52.43	-144.44	-23.38	10
-22.46	223.39	631.84	-47.61	-70.92	-43.61	8
-188.72	111.33	671.39	-7.72	-19.04	-37.20	8
-184.81	287.84	524.66	53.56	10.22	-56.12	11
-516.36	437.99	930.18	46.63	-27.80	-99.33	8
-88.87	697.75	1000.73	56.15	-151.40	40.53	8
-42.97	635.99	1079.83	-0.34	-82.76	44.56	10
-282.23	372.56	880.86	-23.04	-57.13	27.95	8
-211.18	279.54	714.60	-76.87	-68.30	27.56	9
-187.74	147.46	749.27	-91.80	-88.93	64.97	10
-57.13	130.13	931.64	-89.02	-70.95	76.23	8
-12.70	267.58	959.72	-86.46	-41.78	57.46	8
-64.70	136.96	927.00	-75.32	-17.94	-16.97	10
22.95	56.88	946.29	-62.99	13.55	19.65	9
-109.13	-4.64	908.20	18.19	93.11	35.92	8
-217.77	-118.65	1064.21	64.51	114.01	14.59	10
-453.37	369.63	644.29	76.05	84.87	-10.65	8
-92.04	319.34	542.97	33.91	-0.06	-10.10	9
-23.19	357.42	634.28	9.06	19.71	87.95	10
-140.38	316.16	735.60	12.82	60.18	110.23	8
-256.10	480.22	802.49	31.46	60.15	83.65	8
-147.95	356.93	892.82	-19.62	23.59	47.70	10
-98.63	175.29	856.69	-39.76	30.73	85.75	9
-77.88	182.62	839.60	-22.55	49.90	88.29	8
-147.46	255.13	776.61	-20.39	48.77	69.92	8
-97.17	237.79	800.29	-25.57	41.50	73.00	10
-90.09	261.47	758.06	-26.43	52.83	65.16	8
-135.25	220.46	710.94	-17.30	30.67	25.85	9
-48.34	166.02	805.18	34.94	39.98	39.34	10
-179.20	319.58	794.43	43.12	74.95	70.04	8
-306.40	164.79	894.78	-15.17	78.98	134.22	8
-490.48	314.45	751.95	64.45	102.60	90.85	10
-329.35	333.50	868.90	131.01	10.13	-80.38	9
-204.83	352.29	877.93	128.08	-13.85	-107.67	10
-71.53	254.88	994.38	105.04	8.54	-99.33	8
-158.69	324.46	861.82	71.11	81.39	-58.17	8
-239.01	398.44	733.15	1.19	135.04	-82.09	10
-660.64	-25.15	669.92	-40.86	130.22	-112.40	9
-641.36	-59.57	658.45	43.18	32.44	-83.28	10
-284.18	292.48	635.25	88.68	19.07	-83.13	8
-412.11	537.11	670.17	81.18	99.06	-67.63	8
-508.06	924.80	898.68	5.25	117.03	-24.05	11
-433.11	433.59	888.18	-21.51	94.97	20.32	8
-424.32	185.30	990.48	33.57	85.75	8.54	8
-358.40	261.72	812.26	60.88	60.91	-23.99	10
-373.78	54.20	825.20	57.77	33.39	-90.27	8
-714.11	67.38	969.97	67.69	19.01	-114.23	9
-581.79	178.96	885.25	83.68	-12.05	-55.51	10
-602.29	353.52	686.28	17.73	-13.21	-57.92	8
-557.62	312.01	600.10	-13.52	2.93	-48.92	8
-312.26	405.03	642.09	-20.97	-55.18	-27.65	10
-554.93	290.28	700.20	-56.15	15.66	-31.95	9
-621.58	242.92	702.39	-92.71	-21.45	-4.00	8
-539.79	239.75	835.69	-107.36	-96.13	2.96	10
-117.92	323.00	789.31	-119.48	-183.44	-12.66	8
12.94	238.77	1002.44	-111.18	-121.31	16.05	10
-260.25	96.19	949.46	-56.12	0.06	48.46	9
-493.90	247.80	767.82	37.41	7.66	6.96	8
-615.72	539.79	514.65	45.32	-54.50	5.19	10
-160.40	267.33	859.86	24.78	-55.85	58.07	8
-681.15	379.88	856.93	23.96	10.38	82.43	8
-784.42	345.46	885.01	-0.49	-104.71	110.84	11
-398.19	114.75	784.91	-46.20	-168.03	80.26	8
-204.10	146.00	651.86	-38.79	-161.25	69.82	8
244.87	353.52	641.85	-18.89	-167.94	49.47	10
229.98	281.01	727.05	24.44	-38.27	4.33	9
-79.83	615.97	741.70	85.94	46.94	-29.27	10
-26.86	578.37	924.56	51.51	111.48	-69.15	8
-211.91	565.92	848.39	45.01	155.00	-75.26	8
-340.58	259.28	629.15	20.17	218.44	-66.44	10
-301.51	640.87	903.81	59.11	158.39	-96.74	9
-266.60	697.27	329.83	-66.53	194.89	-90.06	10
-282.23	695.07	216.06	-175.17	178.10	-159.76	8
-899.17	-32.71	1030.76	-171.94	175.45	-121.89	10
-1436.77	-109.62	1114.26	-19.65	75.04	1.62	8
-651.37	308.59	676.51	77.55	-85.33	118.19	11
-269.04	25.88	640.63	-12.73	-46.54	33.45	8
-159.42	343.75	567.63	6.35	-119.14	-18.01	8
514.65	453.86	799.07	-36.04	1.31	-86.58	10
-110.11	342.29	1196.78	-6.77	77.39	-89.51	9
-255.62	569.34	695.07	34.85	180.57	-56.24	8
-658.45	384.28	840.58	24.90	210.51	-17.00	10
-738.04	407.47	743.90	61.71	151.70	40.89	8
-707.52	252.93	579.59	22.49	82.40	93.48	10
-817.87	38.57	630.62	19.50	27.86	90.00	9
-493.90	297.12	237.30	9.58	-101.10	40.28	8
-486.57	169.68	893.55	18.74	-45.72	-45.93	10
-354.49	407.71	1013.92	-28.14	31.95	-15.44	8
-276.37	346.92	791.02	-42.57	115.33	-67.93	8
-734.86	312.74	661.62	-37.78	96.50	-65.95	11
-300.54	192.63	868.65	-27.04	67.32	-37.66	8
-676.76	58.59	749.02	-23.41	99.30	-56.21	10
-688.72	173.34	781.01	18.19	47.61	27.34	8
-693.12	282.23	807.37	10.65	62.41	49.38	8
-822.51	320.07	754.39	-0.82	62.13	38.97	11
-696.04	232.91	764.65	-15.53	8.94	-21.03	8
-789.55	27.10	731.69	-15.47	-2.08	-83.62	8
-740.23	-65.92	815.19	10.53	-48.40	-102.75	8
-533.20	46.39	749.76	21.39	-64.76	-99.43	10
-410.64	218.02	681.15	11.54	-79.22	-120.39	9
-329.83	171.14	675.29	-26.12	-63.45	-96.47	10
-517.33	-24.90	725.34	-7.45	-75.87	-35.43	8
-371.09	-16.11	707.28	76.87	-82.00	51.54	8
-8.79	178.22	228.52	75.99	-35.40	52.67	11
118.41	832.52	786.38	59.88	66.38	111.45	8
-718.51	103.76	647.46	-182.37	341.03	107.57	8
-537.11	407.96	1033.45	-104.28	265.01	71.44	10
-1000.49	9.52	786.13	74.34	170.96	-36.44	8
-1046.63	178.22	619.14	61.49	113.95	-66.99	11
-668.46	12.70	821.53	39.46	76.42	-7.54	8
-648.68	41.75	665.77	41.72	47.91	104.10	8
-996.83	522.46	676.27	14.13	123.99	97.60	10
-1240.48	367.43	700.93	-80.08	65.98	-10.13	8
-1109.38	114.26	602.78	-98.94	-13.49	-17.64	11
-869.14	188.72	626.46	-116.03	-55.79	-56.15	8
-950.93	178.96	483.64	-120.03	-61.07	-39.76	8
-798.83	261.23	506.59	-85.21	-124.02	-45.87	10
-679.69	305.18	595.21	-45.62	-140.41	-71.20	8
-590.58	356.93	615.97	-20.20	-183.96	-67.44	11
-415.53	339.84	770.51	-8.45	-177.73	-30.52	8
-399.17	450.93	766.11	-14.71	-154.79	18.83	10
-296.63	177.25	947.02	-43.79	-123.02	40.56	8
-393.31	196.53	1012.45	-8.06	-62.74	64.88	11
-515.63	246.58	894.04	-48.83	-52.09	106.35	8
-514.89	112.30	756.35	-84.47	-62.44	153.05	8
-442.38	280.27	615.97	-113.65	-32.81	188.11	10
-587.89	-15.14	709.47	-140.53	-43.79	139.22	8
-393.31	-120.61	815.92	-78.16	-93.08	86.94	11
-471.44	83.98	732.42	-24.05	-70.89	47.12	8
-539.31	197.27	778.08	-21.97	-49.41	68.12	8
-631.10	159.18	752.20	-31.98	-34.30	80.29	10
-264.65	25.88	919.92	-27.50	-40.41	57.19	8
-268.31	-112.30	880.86	4.88	60.73	-34.33	9
-376.46	-146.97	826.17	39.00	65.28	-74.07	8
-464.11	-218.51	739.99	57.07	58.69	-94.57	8
-821.04	-354.49	788.09	80.05	70.47	-126.89	8
-965.82	-108.89	638.67	183.29	27.01	-100.98	11
-732.42	302.73	408.94	280.09	-72.05	-113.56	8
-296.14	500.00	500.24	201.87	-102.05	-101.56	10
-408.45	354.49	607.67	88.26	-42.60	-107.64	10
-896.73	99.85	1040.28	126.37	-207.18	-13.70	8
-456.30	358.40	1039.55	138.95	-261.44	50.17	9
-372.07	417.72	936.04	84.32	-266.82	91.16	10
-253.91	326.90	790.04	-2.75	-242.58	69.00	8
-167.97	198.97	808.35	-54.93	-212.71	123.20	10
-159.91	312.26	737.79	-74.31	-160.13	185.52	8
34.91	194.58	882.32	-59.97	-113.34	130.49	11
113.77	290.77	950.68	-32.68	-78.34	93.02	8
-129.64	252.20	964.36	-46.11	0.89	67.93	10
-75.93	187.01	725.59	-3.85	24.02	-18.43	8
-232.42	101.32	731.69	59.63	74.34	-74.34	8
-211.91	344.24	465.33	63.93	58.69	-104.31	11
-21.24	104.25	344.97	4.91	60.46	-89.87	8
-389.89	-21.24	1051.27	19.32	87.34	-78.12	8
-317.87	605.96	862.55	72.57	33.17	18.98	10
-348.63	633.30	932.86	31.04	37.54	-12.70	9
-517.33	593.02	1046.14	4.15	44.04	-23.65	8
-638.43	423.58	934.81	-54.53	2.81	-28.38	10
-542.72	268.31	807.13	-108.43	-28.38	-26.52	8
-520.02	134.03	726.32	-113.56	-67.08	-31.31	8
-344.48	163.33	714.11	-103.58	-124.24	9.37	11
-15.14	239.99	774.66	-116.55	-100.52	10.25	8
-354.49	39.55	770.51	-89.57	-56.52	-19.78	10
-64.94	-35.64	871.09	-32.38	-79.44	-23.83	8
-474.12	-33.20	840.82	48.31	-66.19	-42.24	8
-227.05	48.10	728.27	100.10	-60.82	-38.67	11
-301.03	243.41	766.85	121.92	-20.20	-61.19	8
-451.17	386.23	979.98	129.09	-57.53	-63.63	8
-35.40	704.35	821.04	108.03	-67.57	-60.55	10
214.60	563.48	727.05	-11.51	27.50	-81.21	8
127.20	405.27	770.51	-56.76	94.57	-45.81	11
-150.15	488.77	663.82	-58.41	100.89	-1.95	8
-415.77	199.95	783.69	-78.19	75.74	15.38	8
-88.87	318.60	876.95	21.21	16.14	22.58	10
-208.25	341.06	1090.09	69.27	68.54	15.11	9
-146.97	275.88	1064.70	58.14	86.61	-20.29	8
-197.27	243.90	886.47	39.86	103.06	-7.26	10
-374.51	248.54	802.25	13.73	137.15	84.69	8
-362.55	237.30	765.38	-3.51	104.71	51.85	10
-136.96	149.17	829.59	-41.69	85.60	25.36	9
-181.40	120.12	801.51	-30.91	111.72	54.20	8
-279.05	135.74	763.43	-28.66	113.10	62.62	10
-382.81	274.41	761.96	-11.35	120.06	63.17	8
-407.47	207.52	715.09	-49.07	114.93	48.34	10
-526.12	150.63	655.27	-76.23	89.51	66.16	9
-495.36	34.91	708.74	-82.28	-0.18	84.35	8
-144.29	32.71	882.57	-58.78	-3.39	103.91	10
-311.52	66.41	885.99	-7.57	63.02	112.85	8
-559.57	113.53	777.10	13.00	82.70	105.83	8
-613.53	178.22	655.52	7.78	72.94	49.01	11
-600.10	229.49	693.60	14.77	67.96	7.72	8
-598.63	213.62	650.63	16.14	39.73	-36.77	8
-469.97	185.06	675.78	28.59	25.45	-34.85	10
-546.88	155.03	810.06	18.43	-5.74	-20.75	9
-479.98	235.60	795.65	27.07	-13.00	-21.42	8
-587.89	312.26	756.10	25.18	11.32	-27.19	10
-508.30	426.27	644.04	26.89	13.73	-17.27	8
-658.20	364.26	606.45	44.92	-12.91	-16.91	8
-486.08	315.19	824.22	62.93	-68.63	12.91	11
-413.09	323.00	883.79	59.97	-70.40	1.71	8
-257.32	267.33	1005.13	46.66	-53.56	-9.80	8
-396.48	325.93	860.84	4.73	7.72	6.29	10
-471.44	307.62	889.40	-19.74	-12.02	7.51	8
-440.67	312.74	851.81	-16.14	-62.56	28.47	9
-125.00	336.43	977.29	18.77	-55.97	38.54	10
-195.07	451.17	693.36	39.67	-20.39	36.10	8
-300.05	248.54	591.31	7.72	-8.42	12.66	8
-561.52	254.39	460.21	3.17	19.10	91.92	8
-729.98	193.85	620.36	24.38	4.00	111.82	11
-339.84	227.05	851.07	63.51	-13.06	-35.16	8
-272.22	300.29	820.31	90.48	39.67	-148.71	8
-270.51	321.53	475.59	99.76	57.19	-159.58	10
-377.69	410.16	343.99	131.77	113.13	-89.17	8
-862.79	952.64	716.06	82.00	64.03	-113.28	11
-690.92	312.99	1275.15	28.90	-2.17	-82.21	8
-507.32	122.31	1077.64	84.53	-44.68	-2.41	10
-565.92	303.22	770.02	162.02	-52.98	40.77	8
-303.22	322.75	610.11	125.49	-71.87	66.89	9
-320.31	261.96	598.39	66.28	-53.56	67.96	10
-427.49	256.84	713.62	38.97	-63.66	56.30	8
-556.15	318.12	807.37	5.74	-124.02	33.29	10
-182.37	316.65	958.98	-1.89	-166.44	34.85	8
-2.20	480.47	837.65	-36.77	-59.97	-49.90	9
-133.30	354.25	679.69	-51.51	78.06	-121.70	10
-518.55	84.47	477.54	-35.43	104.28	-118.29	8
-497.80	99.37	225.34	12.51	70.95	-138.92	8
-886.23	372.80	719.48	142.85	-80.51	-283.42	10
-56.64	1033.20	934.81	229.52	-248.84	-128.75	9
297.85	996.58	1155.27	89.78	0.55	-60.97	10
-734.38	655.03	780.76	65.80	84.66	-80.96	8
-813.48	614.75	314.45	43.15	-62.81	-31.52	10
-539.79	406.01	369.87	49.90	-123.96	20.45	8
-530.76	616.46	665.77	115.91	-121.70	35.06	9
-506.35	746.58	687.99	72.33	-121.67	53.04	10
-443.36	575.44	655.03	28.66	-113.19	33.42	8
-468.26	345.21	815.92	-7.42	-112.21	19.47	10
-299.07	194.58	950.44	-22.67	-135.62	26.12	9
-194.34	135.50	885.25	-8.48	-119.38	59.69	8
191.89	-23.68	736.57	63.66	-144.50	75.65	10
332.52	-19.29	574.22	209.69	-132.93	102.87	8
451.17	1029.05	682.37	212.04	-111.94	130.37	10
240.48	907.71	819.34	9.28	100.77	26.18	9
-408.94	766.60	335.94	53.19	192.72	-30.21	10
-362.79	432.62	598.88	-41.87	68.42	-11.84	8
-458.98	538.82	694.58	-73.30	52.25	-2.90	8
-625.49	595.70	535.89	-78.80	50.02	-21.09	10
-327.39	322.75	666.02	-178.19	-35.83	14.25	9
-141.60	318.60	917.97	-208.68	-22.92	71.17	10
-141.11	521.73	898.19	-209.29	37.72	54.84	8
-196.53	508.54	798.10	-223.02	56.00	48.74	8
-238.77	409.42	782.47	-169.83	69.03	25.88	11
-605.47	299.07	635.50	-149.66	43.00	40.68	8
-398.19	210.45	738.53	-108.22	-65.34	99.58	10
36.87	445.56	771.48	-80.81	-81.02	131.41	8
197.27	512.94	822.51	-76.97	23.38	116.70	8
53.47	522.95	822.27	-68.30	114.50	41.02	11
-178.47	370.12	764.16	-58.62	125.67	20.39	8
-422.61	465.58	671.63	-34.15	129.85	10.65	10
-528.32	437.01	718.26	-51.06	85.54	4.18	8
-544.92	534.42	825.44	-89.90	5.19	-2.50	8
-624.76	539.06	863.28	-134.19	-121.06	76.97	11
-393.07	170.90	958.01	-151.28	-145.84	128.85	8
-159.42	307.37	993.16	-146.24	-103.09	115.11	10
-62.50	208.50	731.45	-103.45	-77.09	35.80	8
-63.48	138.67	905.03	-69.21	-49.13	61.52	10
-110.35	321.78	808.35	24.35	-30.55	52.58	9
-70.80	354.25	814.45	43.21	-17.27	56.49	8
-79.59	186.28	939.70	100.59	32.20	34.18	8
-54.69	216.06	740.23	143.25	65.34	-12.18	10
-205.32	252.44	583.74	129.73	77.58	22.74	8
-178.47	266.36	553.47	83.77	53.77	96.80	11
-176.27	233.64	800.05	82.86	75.16	59.14	8
-196.78	127.93	940.92	124.42	88.47	-69.46	8
-136.72	348.14	909.42	116.61	94.67	-113.10	10
-52.00	278.32	969.48	64.15	110.44	-141.78	9
-121.83	213.13	923.10	36.25	125.70	-135.80	10
-143.31	216.80	777.10	-26.25	146.48	-105.50	8
-236.08	106.20	676.76	-51.67	187.26	-108.55	10
-451.90	65.67	919.43	17.00	220.03	-83.65	8
-517.58	431.88	689.21	24.32	223.57	-76.39	9
-662.84	150.39	452.15	-75.87	123.81	-74.80	10
-514.16	44.92	430.18	-120.27	-7.57	-9.64	8
-66.89	-102.05	770.02	-91.34	18.37	26.76	10
-594.48	526.37	858.64	22.22	196.47	-22.13	8
-956.30	452.15	416.75	40.99	164.43	-67.26	9
-766.11	397.95	349.12	92.74	124.24	-37.54	10
-835.69	295.90	400.15	118.56	128.69	-20.72	8
-582.76	677.00	834.23	63.72	52.06	113.28	10
-687.01	772.95	833.01	-21.39	90.94	121.49	9
-594.73	524.66	744.63	-59.08	70.53	106.66	8
-215.58	489.01	792.24	-14.56	20.72	39.79	10
-217.77	453.37	752.20	47.64	2.50	-32.68	8
-688.96	405.76	764.65	69.12	26.21	0.31	10
-963.38	330.08	602.05	45.72	12.30	14.25	9
-967.04	466.55	590.58	23.07	-24.48	74.19	8
-837.16	523.19	591.31	-44.95	-81.97	71.96	8
-667.24	532.96	588.87	-89.48	-139.92	44.13	10
-588.38	408.45	738.28	-111.97	-159.97	19.78	8
-357.67	384.03	845.46	-141.36	-174.29	-47.82	11
-306.15	325.68	757.57	-126.86	-127.81	-67.87	8
-512.70	215.58	678.47	-119.75	-58.56	-71.47	10
-763.92	238.28	660.64	-82.73	-89.84	-47.70	8
-620.12	230.96	706.79	-46.02	-147.28	-10.68	11
-365.23	349.12	761.72	-50.57	-155.79	-1.95	8
-253.17	293.21	922.61	-83.25	-148.01	7.66	10
-199.22	257.32	867.43	-77.21	-104.43	47.94	8
-423.10	259.77	827.64	-92.29	-119.17	82.43	8
-432.37	190.67	860.11	-141.94	-190.16	106.26	11
103.27	163.33	852.29	-141.72	-103.33	43.15	8
-330.57	165.04	552.49	-145.54	-62.38	40.83	10
-65.67	296.39	632.81	-121.77	-98.24	15.38	8
106.20	142.33	807.86	-61.68	-33.14	-29.88	10
-482.91	75.20	916.50	-32.29	17.06	46.48	9
-505.86	42.48	975.83	14.95	-23.50	101.38	8
-415.77	39.06	1025.63	55.88	-27.28	91.52	10
-119.14	291.99	866.46	78.40	-45.93	69.49	8
-17.82	150.63	735.11	33.97	40.99	89.05	8
-260.50	187.01	705.81	41.26	28.26	79.22	11
-307.37	134.77	868.90	73.46	-42.91	106.14	8
-110.35	61.77	920.90	81.97	-32.29	145.72	8
-161.38	270.02	854.74	89.51	21.76	140.96	10
-333.01	231.45	882.08	77.58	37.60	103.64	8
-306.40	304.20	771.24	45.32	13.89	67.44	11
-321.04	254.15	701.66	28.47	13.21	50.96	8
-331.30	234.86	716.80	37.11	21.85	47.52	8
-509.77	269.04	822.02	64.79	23.38	17.00	10
-521.73	393.07	742.68	105.32	3.60	-25.79	9
-428.47	451.90	747.07	74.22	-22.03	-70.71	8
-357.18	300.05	781.25	62.01	-13.61	-88.23	10
-463.38	266.36	776.12	65.58	-49.87	-60.64	8
-256.35	399.66	808.84	98.79	-108.28	-29.60	8
-181.15	385.50	823.49	93.20	-102.42	-34.21	11
-243.16	453.61	759.52	53.01	-108.64	-34.73	8
-104.49	546.14	735.35	16.48	-115.81	-33.17	10
58.59	389.40	812.99	-50.20	-80.81	-89.54	8
-224.12	292.97	757.81	-79.80	-12.45	-94.88	8
-306.15	-1.95	946.78	-90.36	-21.18	-113.07	11
-258.54	11.72	890.14	-24.96	-10.22	-115.14	8
-474.12	146.00	827.15	9.77	-39.37	-104.19	10
81.54	189.94	762.94	47.64	-105.16	-68.12	8
207.76	42.24	385.74	30.76	-72.33	-49.01	8
78.86	4.64	295.90	1.22	47.79	2.38	11
-243.65	-19.04	364.75	-28.17	112.73	3.63	8
-635.25	297.61	678.22	-44.77	68.97	22.77	8
-523.93	22.95	878.17	-89.90	-45.50	46.51	8
-662.35	-7.32	703.13	-5.07	-88.99	82.34	11
-741.70	638.43	790.77	26.09	-186.61	36.50	8
-667.97	448.24	930.91	-78.80	-294.83	50.05	8
74.95	322.75	1030.27	-84.93	-455.78	197.66	10
572.27	299.32	789.31	92.01	-485.90	128.51	8
507.32	550.78	727.05	122.80	-374.39	207.89	11
683.11	422.85	725.10	65.89	-227.97	133.39	8
434.33	294.43	621.34	48.19	-69.67	4.52	10
-72.27	77.39	484.86	46.81	-139.25	-0.79	8
969.48	98.14	639.16	-57.56	-359.04	119.84	8
1092.77	300.29	864.50	-111.08	-255.46	97.02	11
605.47	583.98	1092.29	-184.33	-162.66	13.52	8
479.74	525.39	1177.49	-223.08	-127.01	-2.90	10
637.70	287.35	1161.62	-198.36	-37.14	16.42	8
521.00	66.16	998.29	-174.22	-4.97	42.79	11
617.92	-128.66	849.37	-104.28	43.33	105.71	8
695.31	-88.38	692.14	5.22	72.94	111.60	10
665.77	-122.07	494.63	62.90	160.34	63.02	8
466.80	-86.43	581.79	92.53	226.81	-37.69	8
308.35	19.04	627.20	120.03	238.83	-89.29	11
121.34	86.43	520.26	151.64	202.97	-121.64	8
411.13	120.85	455.81	130.25	173.92	-108.43	10
170.90	219.48	567.38	92.35	191.31	-99.46	8
176.76	201.17	663.09	24.84	208.44	-82.61	10
83.01	156.98	757.08	-1.56	240.63	-133.88	9
-63.23	335.69	642.33	10.71	211.27	-154.79	8
195.07	193.85	514.89	32.96	210.24	-179.72	10
-156.49	293.21	540.53	32.93	239.29	-143.34	8
-385.74	540.28	669.92	-27.95	211.52	-92.16	10
-438.23	510.99	863.28	13.73	157.68	-156.71	9
-385.99	277.83	862.55	83.71	140.01	-147.95	10
-339.84	499.27	877.93	82.40	151.61	-116.03	8
-456.54	541.02	993.90	57.89	128.48	-56.79	10
-440.19	326.66	1004.64	35.52	69.61	-8.64	9
-348.39	356.69	751.22	28.63	8.94	-0.49	8
-316.16	320.56	715.09	-10.35	-49.04	2.29	10
-245.12	301.51	722.41	-21.97	-62.32	8.85	8
-230.22	345.70	806.40	-29.57	-71.38	24.29	8
-335.21	399.66	808.59	-57.40	-49.29	29.36	11
-266.85	501.71	771.24	-48.40	-79.35	-52.40	8
-158.20	312.99	841.55	-38.45	-94.85	-78.80	8
86.43	166.50	737.06	21.27	-85.14	-41.53	10
161.62	284.18	781.74	18.49	-29.72	22.31	8
86.18	88.87	1004.15	8.91	21.82	26.15	9
27.59	151.12	924.07	-18.07	49.26	1.62	10
-74.71	-109.37	1005.37	-16.97	45.93	-34.12	8
-74.46	47.12	782.47	35.16	45.99	-103.24	8
-183.35	125.49	878.17	38.09	55.18	-30.36	10
-185.06	312.99	968.99	82.09	60.36	9.80	9
-212.65	582.76	860.35	68.79	50.14	18.65	8
-200.20	532.23	627.20	-6.01	16.82	65.46	10
-44.43	384.28	731.69	-32.62	-20.75	87.25	8
46.39	375.98	812.26	-48.98	-10.71	87.49	8
114.01	179.44	875.24	-46.60	92.19	110.69	9
-269.53	474.12	793.95	-26.64	156.37	79.74	10
-528.56	357.18	564.21	-49.16	102.57	-63.84	8
-143.55	50.78	766.85	-12.33	32.90	-55.91	10
-328.61	446.29	609.62	27.44	63.66	-34.82	9
-367.43	386.72	648.19	-1.71	29.75	-36.44	8
-397.71	378.17	713.38	-0.06	15.05	-28.87	10
-240.97	576.66	832.76	-23.65	-51.48	-20.63	8
-26.61	358.89	951.90	-37.93	-70.28	20.23	8
-9.03	458.01	865.97	-21.76	-45.96	89.20	11
31.98	438.48	870.12	-12.48	-39.67	91.64	8
73.97	195.56	931.64	-20.60	22.89	72.97	8
-25.88	168.46	874.76	-16.60	89.26	64.61	10
-112.55	201.90	892.09	19.99	101.07	43.40	8
-321.78	764.40	718.75	21.82	109.01	42.05	9
-324.46	179.44	635.01	-117.71	51.57	-10.77	10
-252.44	-87.16	743.90	-147.43	34.91	10.35	8
-629.88	307.13	882.32	26.09	38.97	152.56	8
-566.41	311.28	930.18	40.31	-14.13	169.65	10
-377.44	225.83	832.03	23.50	-89.11	27.53	9
389.89	220.70	797.12	17.85	-71.75	-49.77	10
172.12	91.31	872.07	44.71	70.10	-73.12	8
-86.18	229.74	875.49	80.66	110.93	-70.01	8
-123.78	240.72	889.40	31.31	101.26	-95.00	11
-115.48	161.13	918.70	23.22	130.95	-91.58	8
-387.94	109.62	818.60	32.29	143.95	-83.25	8
-544.92	248.54	676.76	57.46	130.16	-98.75	10
-426.27	296.14	543.95	68.02	68.54	-112.98	8
-429.69	319.82	437.74	55.54	109.83	-80.69	11
-548.34	364.50	411.38	85.94	116.85	-100.65	8
-723.14	462.89	552.73	86.94	105.19	-99.82	10
-835.45	747.07	1062.99	10.07	-6.13	-28.66	8
-516.85	395.75	965.09	-43.15	-103.21	54.57	8
-325.44	352.54	780.27	-37.11	-128.69	86.27	11
-253.91	203.86	819.34	-30.06	-105.74	84.66	8
-292.24	271.00	785.40	-38.91	-79.80	74.55	10
-173.34	236.33	831.05	-69.37	-76.48	60.79	8
-167.97	238.53	827.39	-104.10	-50.08	48.07	8
42.24	213.87	887.94	-114.01	-11.87	19.96	11
-5.37	255.86	903.08	-64.79	52.12	-39.70	8
-55.18	348.39	813.96	-58.84	66.35	-35.16	8
-399.41	279.30	702.88	-24.72	84.35	10.13	10
-558.35	185.30	667.72	14.92	71.78	24.17	8
-703.37	397.46	731.93	19.50	7.20	26.25	9
-649.90	324.22	855.96	-17.79	-70.31	51.94	10
-556.88	235.84	937.74	-22.09	-92.71	73.61	8
-109.86	120.85	913.33	-10.04	-153.96	83.80	8
68.12	274.17	874.27	12.70	-135.80	107.12	11
98.14	302.25	1038.57	45.99	-62.56	75.53	8
-46.14	269.29	1059.08	36.13	-4.58	84.32	10
-64.21	46.88	987.55	16.17	11.05	85.42	8
-209.23	56.64	803.71	-2.99	60.27	48.83	8
-142.82	-2.69	920.41	26.09	44.19	19.50	9
-178.22	58.11	932.62	96.47	68.57	25.39	10
-265.87	414.06	743.90	108.18	73.03	-9.55	8
-447.51	401.86	638.67	87.07	79.32	-36.62	8
-517.09	518.31	593.26	54.08	47.94	-75.13	10
-479.00	478.52	693.12	40.74	28.44	-112.73	9
-400.15	443.60	726.32	13.79	19.41	-135.31	8
-349.37	263.92	758.30	-3.54	21.33	-137.76	10
-429.20	133.30	653.56	28.93	21.94	-125.70	8
-465.33	59.57	715.33	34.30	-1.01	-95.79	10
-519.04	115.72	686.52	31.92	-31.56	-78.98	9
-403.08	126.46	751.71	24.57	-45.90	-84.53	8
-316.16	152.59	675.29	22.09	-28.78	-87.59	10
-539.55	276.12	567.38	26.43	-25.18	-93.08	8
-388.67	354.49	699.22	33.23	-79.96	-97.14	8
-211.67	374.02	802.25	37.63	-23.74	-98.85	11
-313.96	634.03	724.61	12.94	-3.27	-79.19	8
-207.03	809.33	925.29	-25.97	-54.78	-44.71	8
-283.94	474.37	945.07	-65.77	-56.09	-23.41	10
-427.49	427.00	934.57	-32.71	-57.68	-4.36	9
-414.31	431.15	1012.94	-4.39	-56.06	-22.86	8
-474.85	394.04	990.23	7.32	-50.99	-41.38	10
-492.43	321.29	948.73	-25.94	-76.48	-40.65	8
-634.03	233.89	741.46	-57.62	-125.15	21.94	10
-498.78	42.97	758.30	-37.08	-200.68	88.96	9
-247.07	47.61	696.04	66.68	-182.34	67.38	8
-100.83	317.63	708.98	131.84	-195.16	8.09	10
-98.14	480.47	732.42	148.77	-258.54	49.44	8
267.09	351.32	669.43	42.66	-216.13	151.46	10
-156.74	356.45	555.42	-7.84	-47.03	81.33	9
-312.99	264.65	533.69	-3.17	-178.10	64.97	8
242.43	140.63	613.28	-20.90	-223.63	121.06	10
530.52	221.44	687.50	5.46	-115.75	108.67	8
206.30	319.34	630.62	41.56	11.93	19.44	11
232.18	236.08	908.20	31.71	34.42	45.35	8
122.56	260.25	868.65	73.49	52.73	31.59	8
31.74	440.92	844.97	69.85	36.93	31.95	10
70.31	542.97	906.74	43.91	57.50	30.94	8
156.49	565.43	1036.13	27.19	74.80	-17.18	9
241.21	669.43	832.76	26.25	137.54	-66.28	10
77.88	554.69	793.46	8.27	182.40	-96.56	8
-99.12	371.34	852.29	-8.64	173.22	-102.29	8
-180.66	237.55	947.27	-9.34	195.89	-133.54	10
-631.35	180.42	841.55	-1.40	254.09	-172.64	9
-707.76	204.83	712.40	-31.95	142.94	-154.08	10
-468.99	277.34	641.11	-45.68	49.90	-102.08	8
-85.69	309.57	663.57	-53.77	35.98	-101.84	10
-258.54	225.83	750.24	-32.81	63.87	-69.55	8
-373.78	304.69	731.93	-3.27	48.13	-43.76	9
-343.99	258.06	730.96	17.58	14.80	10.86	10
-402.83	317.87	701.17	-1.71	7.51	65.25	8
-448.49	256.10	765.63	-13.24	-11.11	80.05	8
-322.02	245.85	737.06	-34.21	-63.96	69.24	11
-271.73	284.91	639.16	-47.82	-102.26	84.17	8
-206.30	229.25	652.34	-80.66	-109.37	124.60	8
-219.73	224.37	571.04	-109.07	-141.85	149.32	10
31.49	138.67	965.58	-41.38	-44.34	132.66	8
-259.03	465.82	871.83	-2.08	5.49	53.34	11
42.72	739.50	1054.20	-0.37	-10.89	-7.05	8
278.32	343.75	1061.04	-36.22	85.57	-42.39	8
-37.84	267.09	929.20	13.12	159.79	-55.48	10
-452.15	498.05	635.01	33.08	131.93	-50.72	8
-568.12	615.23	607.42	16.20	43.46	-31.37	11
-480.71	437.99	593.99	-37.29	-12.02	4.58	8
-523.68	329.59	812.01	-68.70	-88.93	35.77	8
-378.91	266.60	935.06	-19.99	-156.95	72.42	10
-142.82	228.27	745.61	29.79	-156.40	76.69	8
-55.42	369.63	707.03	26.34	-131.32	89.51	9
230.22	258.79	941.65	-5.92	-91.64	-31.62	10
217.04	256.10	888.43	-21.61	19.59	-5.77	8
88.62	322.02	831.30	-90.64	68.85	-30.91	8
-99.37	163.82	803.22	-108.89	84.35	-40.95	10
-305.18	114.75	809.57	-124.97	66.41	-57.53	9
-242.68	210.45	910.16	-93.51	41.56	-25.09	10
-112.55	212.65	784.67	-65.06	-12.33	-32.35	8
71.29	150.88	892.82	-7.20	63.05	-28.47	8
-239.75	203.86	663.33	48.07	96.13	-53.68	11
-348.39	572.75	733.40	96.19	80.02	-44.77	8
-453.61	428.22	1055.42	35.46	23.25	-5.28	8
-481.45	356.45	909.91	60.88	-72.36	-11.69	10
-571.29	194.58	930.42	76.75	-116.52	-2.56	8
-214.84	316.16	913.82	156.10	-120.00	-0.70	9
-39.55	532.96	588.38	176.64	-96.89	-76.14	10
-63.96	326.66	777.34	140.87	-83.86	-75.13	8
-162.11	316.41	827.15	125.03	-92.35	-1.40	10
-87.89	560.30	643.55	76.17	-85.60	53.38	8
-204.59	649.17	448.49	37.05	-68.33	83.22	9
17.33	231.20	928.71	-30.82	-119.38	122.86	10
282.47	245.85	975.34	34.27	-74.98	117.71	8
270.75	113.77	949.46	31.89	-8.42	138.24	8
345.46	42.24	835.45	8.51	-8.30	139.71	10
290.28	-38.82	931.88	1.40	48.61	180.30	9
207.03	373.78	857.91	4.30	145.60	183.99	8
-9.28	170.90	831.54	-82.86	175.48	136.38	10
6.10	171.88	673.83	-134.03	121.46	87.83	8
160.40	-42.97	697.27	-124.21	126.25	84.08	8
-187.50	178.71	736.33	-91.13	230.22	99.12	11
-220.95	696.29	978.52	-57.46	318.66	56.09	8
-735.60	408.20	996.83	-75.38	223.66	-90.09	10
-354.98	394.29	893.31	-56.64	77.36	-82.37	8
-72.02	295.17	943.12	-27.71	77.55	-85.11	9
-123.29	254.88	704.59	74.92	99.49	-148.44	10
-255.13	132.32	701.17	99.33	126.19	-136.11	8
-503.17	147.22	667.72	113.22	117.25	-103.61	10
-276.86	212.16	548.34	145.48	80.32	-89.08	8
-289.79	383.06	461.91	131.87	135.07	-159.70	11
-651.61	190.43	633.54	137.36	138.58	-185.18	8
-771.73	429.20	595.95	207.28	48.40	-209.96	10
-549.32	523.19	705.08	159.12	-42.72	-214.81	8
-286.62	674.07	523.68	58.62	6.35	-172.33	11
-232.42	452.64	312.50	-106.84	149.90	-178.28	8
-553.47	694.34	159.18	-253.60	175.99	-5.83	10
-231.69	284.42	1230.22	-166.05	172.49	41.63	8
-1024.90	845.70	1024.90	-55.94	237.55	58.81	10
-749.51	440.43	687.01	-80.96	112.85	-15.78	9
-427.98	254.15	863.28	-73.39	28.90	-67.44	10
-645.75	340.33	722.41	-35.89	70.01	-54.69	8
-682.37	355.71	662.11	-48.52	86.64	-70.98	8
-862.06	334.47	742.43	-36.80	72.97	-82.09	10
-936.04	206.54	735.11	-3.27	22.92	-114.20	9
-530.76	259.77	784.42	35.19	-72.51	-151.70	8
-757.32	196.53	716.55	23.38	3.69	-183.20	10
-839.11	77.39	609.13	14.19	-63.81	-159.39	8
-742.92	41.26	459.96	-11.72	-122.01	-123.17	10
-698.00	-28.32	684.08	0.92	-165.74	-31.28	9
-451.90	146.00	587.40	57.83	-194.89	-15.99	8
-314.70	206.30	684.33	47.70	-131.20	-14.37	10
-451.66	190.43	764.16	20.17	-77.91	-20.66	8
-556.64	154.05	800.29	-6.44	-67.32	-16.63	11
-551.27	108.40	701.42	-31.49	-87.07	-12.36	8
-515.38	46.39	815.92	5.62	-99.52	35.58	8
-451.42	285.89	821.04	49.80	-122.41	67.90	10
-317.14	380.62	787.84	21.24	-91.43	52.73	8
-367.19	420.17	830.08	0.70	-62.59	36.50	9
-513.43	380.62	766.85	-24.60	-52.55	3.02	10
-430.91	387.45	697.51	-16.05	-82.40	42.42	8
-276.37	312.26	831.54	-3.54	-102.97	103.24	8
-224.12	410.89	847.90	-23.32	-83.44	113.49	10
-169.19	521.00	862.30	-66.01	-64.67	99.76	9
-117.92	228.03	990.23	-143.28	-9.31	68.73	10
-238.28	177.00	715.58	-113.34	44.77	12.42	8
-515.87	65.19	682.86	-95.67	47.58	29.05	8
-468.75	54.69	759.77	-24.35	29.75	40.59	10
-502.44	156.98	810.79	5.77	35.92	17.40	9
-623.29	291.02	650.39	33.48	12.21	-15.05	8
-563.96	364.26	675.78	5.10	-50.54	4.36	10
-519.04	224.12	815.92	13.12	-46.78	26.21	8
-560.30	171.88	889.89	38.94	-41.41	10.22	8
-551.27	199.95	931.15	109.89	-86.30	-10.50	11
-239.01	137.21	917.72	146.85	-124.73	15.41	8
-54.93	175.05	819.82	108.86	-39.79	46.05	8
-133.30	112.30	957.52	18.13	36.62	-31.83	10
-500.24	-86.67	974.37	19.44	13.64	-79.77	9
-406.01	-64.45	873.05	71.87	-103.52	-74.80	10
-239.75	301.51	705.57	159.39	-148.77	-57.80	8
-381.84	561.52	248.05	122.13	-30.64	-52.58	8
-471.19	456.30	127.93	54.60	-21.88	-165.07	10
-364.01	115.48	624.02	118.01	-70.53	-153.78	9
-272.22	327.88	971.92	159.52	-101.96	-37.69	10
-185.30	653.56	911.62	130.00	-103.76	62.23	8
-341.31	603.27	948.97	80.51	-75.81	52.34	10
-461.91	505.62	744.14	26.12	-97.84	69.06	8
-375.73	475.83	677.25	-24.84	-129.88	98.88	9
-283.20	433.11	702.39	-13.24	-125.76	89.29	10
-143.07	311.04	715.09	-5.74	-155.91	76.48	8
314.94	278.08	585.69	32.93	-164.70	78.80	10
463.62	428.22	729.98	15.29	-78.92	65.46	9
285.16	699.46	925.78	-5.19	52.15	12.21	8
-441.65	572.75	866.70	-15.81	54.11	18.43	10
-292.48	487.55	844.48	3.02	-11.08	31.43	8
-155.27	465.58	840.33	-44.62	-20.17	49.56	8
205.81	249.27	836.91	-83.28	-7.97	26.43	11
250.49	237.30	826.90	-41.53	67.05	12.15	8
89.36	345.70	753.66	-8.97	88.07	-3.51	8
-54.44	427.73	762.21	-14.56	83.01	-26.00	10
-38.57	311.52	835.69	2.38	118.59	-25.70	8
-83.25	156.25	909.18	118.53	228.73	-5.28	9
-485.60	237.30	697.75	180.27	237.79	-13.43	10
-613.28	671.88	461.91	199.10	167.66	-41.47	8
-402.34	412.84	722.66	95.40	51.70	-46.14	10
97.17	613.28	720.21	93.48	65.61	-50.99	8
18.31	632.81	754.88	30.12	195.53	-49.62	9
-387.70	575.93	695.07	11.60	221.86	-69.49	10
-539.06	501.22	662.35	-6.20	178.80	-127.26	8
-428.47	471.68	639.65	-60.03	87.59	-114.07	8
-308.84	299.80	700.44	-80.84	44.34	-53.31	10
-369.38	278.81	739.75	-61.34	57.28	39.22	9
-518.80	237.06	604.49	-90.76	47.67	57.65	10
-606.69	61.04	736.82	-106.35	55.76	-9.70	8
-678.47	-43.46	800.78	-58.62	21.21	-42.21	8
-691.16	173.34	823.73	-0.89	-20.97	10.31	11
-642.58	331.30	732.18	-7.57	-58.35	43.79	8
-536.13	359.38	783.94	-27.07	-60.88	63.35	8
-481.20	490.23	638.92	-39.89	-73.24	40.86	10
-132.57	574.71	869.87	-16.75	-87.46	33.97	8
-193.12	669.92	707.28	-45.20	30.85	-10.44	9
-339.84	594.24	623.29	-58.72	36.35	-52.40	10
-552.49	342.04	667.97	-23.44	1.25	-44.83	8
-417.97	363.04	685.30	63.78	-40.86	16.63	8
-707.28	529.05	682.13	99.27	15.47	-5.65	10
-884.03	441.16	634.77	87.62	-70.92	-37.84	9
-596.44	342.29	682.37	95.40	-123.72	-31.83	8
-461.91	542.24	676.03	94.36	-166.26	-55.21	10
-461.67	592.04	635.74	63.35	-172.61	-58.87	8
-371.58	422.61	633.79	17.30	-230.13	-9.58	10
-94.97	405.03	819.09	18.10	-225.46	29.39	9
-72.02	476.81	764.16	20.78	-171.20	57.28	8
-107.67	369.14	742.43	9.46	-159.85	79.47	10
85.69	322.02	764.40	0.55	-160.25	142.97	8
332.03	503.66	670.90	11.84	-113.98	244.42	11
221.92	581.79	603.52	-23.35	-22.40	249.36	8
-60.06	497.80	445.80	-153.87	-85.57	171.23	8
125.24	30.27	676.51	-182.25	-171.97	194.89	10
338.87	545.90	1058.11	-119.87	-93.38	263.31	8
-101.81	548.58	1142.82	-125.61	45.35	56.34	11
59.08	145.26	1151.37	-85.66	65.77	31.71	8
140.87	255.13	941.41	-34.73	109.34	3.88	10
36.62	173.58	885.25	-28.63	157.35	-29.42	8
-184.33	219.97	578.37	-22.61	151.73	-25.09	8
-449.46	207.28	433.84	9.61	88.99	8.45	11
-156.74	475.10	591.31	105.19	1.43	80.75	8
-16.60	625.49	646.24	19.20	9.40	59.91	8
-114.99	419.43	783.94	-7.75	12.79	47.70	10
-69.09	421.14	1005.37	-20.08	3.05	67.96	8
-299.56	597.41	910.89	-41.84	68.39	41.44	9
-343.02	117.19	911.87	-128.05	23.01	-4.85	10
-146.48	63.96	819.58	-115.48	-23.07	8.45	8
8.54	218.02	761.47	-101.62	3.11	3.39	8
-41.02	260.74	812.99	-76.02	18.40	-41.23	8
-10.50	414.06	707.03	-25.05	41.90	-28.50	11
-43.95	386.96	782.23	-37.41	42.57	-36.62	8
-138.92	339.84	793.95	-37.48	20.17	-39.61	8
-86.91	217.04	799.07	-46.48	4.03	4.03	10
-120.85	365.72	816.41	-53.71	35.86	-49.47	9
-153.32	315.19	828.13	-40.92	66.50	-60.42	8
-287.60	208.50	833.74	-35.49	51.70	-29.66	10
-340.82	223.63	913.09	-25.24	-11.54	67.20	8
-86.67	105.22	1033.69	-25.82	-43.85	81.88	8
82.76	216.80	874.02	24.93	-20.02	52.83	11
41.26	320.56	807.37	35.03	28.11	32.07	8
-137.70	330.08	789.79	39.98	26.28	19.20	8
-131.59	287.35	909.67	60.64	-6.56	-9.28	10
-121.83	109.62	928.96	57.46	18.74	2.84	8
-170.65	93.26	899.66	93.75	22.55	4.52	9
-258.79	198.49	787.11	111.85	11.57	-3.97	8
-98.14	266.11	744.38	109.04	16.88	-39.61	10
7.57	20.26	411.87	128.66	102.33	-75.04	8
-20.02	-100.83	246.83	189.15	195.53	-95.86	8
-1007.57	327.15	447.75	243.32	175.42	-70.62	11
-590.82	814.21	777.59	227.23	-128.57	-76.63	8
181.40	537.84	1151.61	98.27	-173.43	-154.17	10
75.93	378.91	796.39	40.44	-42.24	-123.63	8
-234.13	346.19	700.44	-10.07	41.72	-77.21	11
-276.37	537.11	439.21	-108.98	57.56	-158.36	8
-519.78	242.19	152.83	-166.32	-76.97	-194.95	10
-541.99	68.12	986.57	-99.82	-136.11	-101.38	8
-200.20	803.71	1304.44	-12.85	-151.15	13.82	10
-135.01	502.69	1077.15	-81.51	-121.28	-1.89	9
-122.56	208.25	1001.22	-91.37	-128.63	64.39	10
84.23	327.88	767.33	-71.14	-145.57	116.21	8
247.31	371.34	777.83	-110.90	-100.28	103.79	10
169.43	292.97	777.34	-119.78	-69.67	82.28	8
-65.43	450.20	720.95	-91.28	-18.40	50.11	11
-258.30	353.52	812.99	-44.43	-29.42	1.68	8
147.95	319.34	815.67	38.15	-64.70	-5.92	8
152.59	312.50	895.51	39.37	12.30	-33.81	10
6.59	314.45	987.06	11.69	39.06	-49.62	8
-43.21	167.97	832.03	-37.32	48.58	-67.75	9
-47.12	134.03	746.34	-77.21	66.16	-34.15	8
-134.52	147.95	721.19	-63.32	82.49	-12.08	10
-319.09	250.49	707.76	-42.39	48.74	-28.41	8
-259.52	297.12	928.71	-41.87	-1.40	-24.41	8
-206.30	354.74	854.49	-63.08	-17.09	-25.54	11
-140.14	199.22	829.83	-75.20	-20.66	-53.68	8
-135.99	156.98	781.01	-2.01	-4.97	-24.72	10
-232.91	221.92	879.39	44.62	-9.55	1.16	8
-104.49	459.47	738.53	59.69	-34.70	29.02	9
16.60	305.18	800.78	11.38	-23.44	41.23	8
73.49	527.83	643.80	-42.08	9.46	16.91	10
86.43	406.49	727.29	-64.12	20.29	3.88	8
92.04	270.26	774.66	-19.44	43.46	9.06	8
58.59	289.06	902.83	8.48	49.22	-28.08	9
25.88	291.26	1054.93	-10.53	79.41	-24.75	10
-410.89	285.40	944.34	-20.72	86.27	-10.65	8
-356.45	296.14	760.01	-57.28	30.52	-6.29	8
-409.67	155.27	832.28	-53.92	45.04	-20.66	10
-504.64	88.62	887.45	-2.20	26.28	-34.33	9
-398.19	131.10	896.97	34.79	-46.17	-52.09	8
-195.56	208.01	836.43	36.16	-49.44	-46.17	10
-125.00	129.15	883.79	46.88	-32.59	-24.60	8
-213.62	395.51	835.45	33.63	-17.46	-32.68	8
-284.67	400.63	842.77	-62.44	-28.23	-29.85	11
-266.85	334.23	788.82	-107.64	-59.39	-11.23	8
-159.18	316.89	658.94	-116.33	-62.71	0.61	10
-29.54	320.07	536.13	-112.03	-101.44	9.83	8
372.31	105.22	592.29	-70.10	-130.71	35.49	8
609.62	-120.85	780.52	10.47	-82.73	50.81	11
500.73	-176.76	937.50	109.34	24.90	109.92	8
260.99	32.96	1087.40	152.07	78.03	125.15	10
-296.39	176.76	1030.03	168.76	136.93	158.23	8
-326.42	295.41	887.21	138.31	96.10	156.74	11
-255.13	303.22	829.59	90.03	85.69	106.69	8
-258.54	215.82	717.77	84.63	36.04	94.91	10
-140.87	104.49	795.90	114.59	12.94	150.79	8
-35.16	45.17	899.41	141.39	29.51	161.38	8
-5.13	326.17	762.45	174.74	41.60	104.13	11
113.28	275.39	764.40	142.49	54.23	16.91	8
37.84	248.78	637.94	114.78	126.59	5.25	8
-86.67	256.10	603.27	98.91	177.83	45.90	10
-212.40	338.13	634.77	94.21	174.47	85.57	8
-179.69	428.47	893.55	95.92	150.21	115.30	11
-146.73	605.22	931.40	111.45	143.92	97.50	8
-250.98	706.30	806.88	92.90	164.58	15.38	8
-404.54	680.66	672.12	58.01	144.78	15.69	10
-481.69	475.10	576.90	33.33	112.24	11.60	9
-453.37	589.60	677.00	17.52	49.80	-23.68	10
-358.15	504.15	820.56	-1.16	32.75	-37.63	8
-421.88	413.09	826.17	-20.90	44.53	-11.84	8
-313.48	498.54	741.70	-63.14	13.95	35.06	10
-190.92	276.12	807.37	-72.88	3.51	45.65	9
29.79	330.57	783.20	-18.46	3.14	46.11	8
-134.28	576.90	689.70	53.19	98.48	80.20	10
-493.65	558.35	451.90	69.70	117.40	67.35	8
-435.06	412.60	513.18	-15.81	62.93	28.35	8
-392.58	438.48	477.05	-16.02	66.31	-1.37	11
-412.60	401.12	665.53	-28.99	32.41	29.97	8
-461.67	604.25	884.52	-28.59	57.98	52.61	8
-731.69	635.50	815.19	-0.24	57.16	-48.31	10
-631.59	516.60	663.57	-25.27	-17.18	-18.65	8
-170.90	482.67	780.52	-79.68	-59.94	42.33	9
-295.17	300.05	772.22	-109.68	-35.71	29.72	10
-189.70	320.07	784.91	-127.35	-36.68	35.77	8
-269.29	365.23	754.39	-125.40	-32.14	39.00	10
-325.44	430.91	838.13	-132.20	-47.30	116.46	8
-297.61	488.28	843.26	-136.35	-20.84	119.45	11
-322.75	307.37	748.05	-92.07	-26.37	68.70	8
-197.75	337.65	716.80	1.40	-70.59	79.16	8
12.94	356.69	797.12	-10.16	-89.42	113.53	10
44.43	380.37	866.21	-68.91	-50.54	106.48	9
80.57	244.63	940.43	-97.29	-33.94	98.82	10
-64.70	170.65	890.14	-113.22	6.38	113.46	8
-353.03	325.44	725.34	-131.62	27.28	122.04	8
-350.83	243.41	716.06	-128.42	-16.20	72.27	10
-250.98	218.75	739.75	-103.79	-39.28	-15.66	9
-69.09	236.08	765.38	-100.37	-20.36	-42.21	10
-252.69	125.24	785.16	-75.56	5.92	-38.24	8
-227.78	274.41	864.50	-3.02	17.21	-19.47	8
-375.73	267.09	810.55	56.92	13.03	-3.51	10
-309.33	264.65	807.13	54.11	-42.85	3.02	9
-220.21	278.32	772.22	47.09	-46.78	6.99	8
-138.18	320.07	918.46	19.01	-57.46	34.33	10
-35.64	358.64	1005.13	-43.49	-35.22	37.87	8
-42.24	359.62	958.25	-112.55	-0.85	26.37	8
-163.57	416.26	814.21	-140.50	2.17	18.31	11
-124.27	442.63	771.00	-187.19	-35.19	12.76	8
44.68	371.83	831.30	-212.34	-42.02	5.25	8
68.36	111.08	809.57	-191.53	-26.18	-63.26	10
-65.19	135.25	710.94	-162.02	-16.17	-45.99	9
33.69	-240.97	854.74	-102.29	-16.17	-43.91	8
-139.65	-144.04	793.70	-1.13	44.22	-32.38	10
-341.31	-112.06	762.45	52.86	66.10	-24.81	8
-283.20	-67.14	797.36	93.93	32.17	-20.48	10
-186.28	68.12	801.03	114.53	21.09	-18.98	9
-79.59	242.92	898.44	108.40	24.69	-22.89	8
-124.02	274.66	996.34	55.54	6.47	-30.82	10
9.28	259.52	1015.14	9.95	-24.66	-19.96	8
43.70	265.38	961.18	-41.26	28.53	-21.79	8
-205.81	165.53	848.63	-33.20	62.29	-21.30	9
-557.62	116.21	604.49	42.39	65.80	-13.79	10
-385.99	235.35	753.66	27.28	-12.66	21.18	8
-217.53	220.21	917.48	1.53	-49.41	-36.50	8
-155.76	120.85	902.10	15.69	-66.16	-39.58	10
21.73	238.04	879.64	14.74	-61.00	-25.73	9
-66.41	216.55	908.69	-15.17	-29.66	27.86	8
-184.57	189.45	897.71	-34.00	-33.75	65.06	10
-55.42	262.21	837.40	-41.69	-51.97	77.88	8
-3.66	312.01	816.41	-64.67	-45.23	76.54	8
-13.18	164.06	873.29	-125.61	-10.96	58.44	11
-162.60	14.16	896.24	-161.32	4.97	56.40	8
67.87	19.78	986.33	-216.52	-2.90	43.52	8
52.98	69.34	971.68	-244.42	53.31	-1.98	10
-106.45	-109.62	969.48	-223.42	65.83	-12.12	9
-177.49	-32.71	911.87	-130.65	65.89	-47.30	8
-271.48	-214.60	497.07	-42.79	88.04	-65.83	10
-361.08	-116.70	525.88	-90.45	35.28	-56.34	8
-261.23	-212.89	840.58	-37.35	-15.23	-16.30	8
-19.78	-136.96	888.43	-13.67	2.23	-9.55	11
-226.56	-258.30	947.27	24.08	61.92	-16.45	8
-373.54	-99.12	809.08	90.82	42.21	0.85	8
-342.53	13.43	782.96	94.09	5.68	19.65	10
-265.87	109.37	858.15	84.96	-1.37	19.20	8
-181.15	71.53	960.69	23.50	-17.00	4.18	9
-184.33	75.20	936.52	-38.94	-20.14	-1.50	8
-185.55	84.96	905.03	-80.38	-25.67	13.64	8
-162.11	131.84	842.77	-105.50	-25.63	15.90	10
-210.45	100.10	848.39	-175.38	-19.17	5.00	8
-237.55	-92.29	929.69	-217.19	-22.13	-13.24	11
-169.43	-177.98	879.39	-221.77	-41.14	-40.68	8
-151.86	-243.16	906.74	-199.58	-34.09	-54.66	8
-139.40	-401.12	842.53	-147.83	-37.57	-46.91	10
-40.53	-435.30	832.76	-45.62	-27.77	-25.76	8
-87.16	-350.10	794.92	31.43	0.09	4.82	11
-108.64	-289.79	853.52	63.87	8.76	32.68	8
-155.52	-183.59	823.00	70.86	8.70	33.91	8
-185.55	-140.87	904.05	42.30	-14.01	26.73	8
-211.67	-130.86	835.45	2.53	-22.19	34.58	11
-179.69	-283.20	916.26	-65.86	-43.30	54.60	8
-85.21	-286.62	900.15	-51.06	-26.61	102.72	8
-108.40	-118.90	792.24	-48.95	-24.78	114.72	10
-88.38	-168.21	864.75	-67.05	-41.93	133.03	8
-0.73	-99.12	842.04	-95.49	-44.86	119.38	11
-75.44	-295.90	886.72	-129.52	-31.86	88.35	8
-88.62	-340.58	869.38	-106.96	-24.57	78.43	8
-58.11	-303.96	879.88	-80.41	-16.82	53.53	10
-161.62	-380.62	858.89	-20.11	18.31	22.43	8
-231.93	-444.34	885.50	34.33	16.63	19.81	9
-111.82	-448.73	948.49	138.76	-7.20	23.59	10
-61.28	-391.60	868.16	237.58	4.76	45.32	8
-19.29	-308.35	846.44	277.28	16.42	55.08	10
-118.16	-80.32	678.22	278.20	29.45	78.58	8
-159.18	25.88	754.64	193.18	3.81	111.36	9
-129.64	23.44	899.66	144.10	-19.56	123.08	10
-22.22	31.49	900.88	121.92	11.69	132.54	8
-104.98	-59.08	976.07	82.70	32.62	137.24	8
-84.23	31.25	856.45	49.32	43.85	125.43	11
-141.85	80.08	851.81	-13.79	64.73	95.89	8
-261.23	-9.52	917.97	-83.53	39.37	82.89	8
-97.90	-85.21	895.26	-113.43	24.84	82.37	10
-83.50	-181.40	878.17	-110.69	46.84	63.90	8
-132.32	-140.87	817.14	-70.22	62.90	43.24	9
-158.45	-259.03	873.05	-1.22	68.36	48.31	10
-148.93	-228.03	848.39	90.12	85.88	48.34	8
-277.10	-176.51	815.19	114.81	86.64	39.28	8
-359.13	-197.02	853.27	164.49	59.63	43.18	10
-234.86	-262.45	853.52	209.38	47.06	82.52	9
-237.30	-185.55	816.89	240.60	74.92	97.93	8
-351.56	-126.22	830.57	237.46	72.24	108.43	10
-402.10	-182.86	860.11	239.17	45.38	122.07	8
-286.38	-183.11	750.98	264.07	0.70	140.87	10
-166.02	162.11	490.72	334.35	16.39	143.28	9
-313.96	331.05	606.20	273.68	35.49	113.19	10
-294.68	372.80	740.48	220.49	7.29	94.33	8
-208.01	454.59	743.41	151.89	2.56	65.46	10
-179.20	394.53	789.79	118.77	13.43	44.92	8
-319.34	359.38	795.17	101.41	30.58	11.87	9
-356.69	303.96	816.89	108.18	28.23	45.59	10
-437.74	338.87	704.83	172.21	14.13	75.47	8
-374.02	356.45	599.61	231.41	-15.75	35.34	10
-284.67	394.53	700.93	219.67	4.67	38.36	9
-308.59	656.74	618.65	244.51	13.55	40.53	8
-289.79	705.57	525.39	201.63	-53.28	-46.42	10
-191.89	664.31	593.26	51.30	-137.15	3.97	8
34.91	484.62	735.35	-102.57	-89.97	83.92	10
15.63	787.60	1576.90	-135.89	-51.21	34.48	9
-533.94	920.17	470.21	70.80	-41.14	-29.21	8
-386.23	393.31	200.93	133.82	-141.88	-40.19	10
-401.12	646.73	437.01	146.76	-58.53	-122.56	8
-474.85	824.46	591.06	13.61	-54.14	-140.96	10
-407.23	915.77	1063.72	-112.21	-114.32	-98.88	9
-499.02	666.75	946.04	-79.19	-146.91	-65.12	10
-260.99	653.08	706.54	-68.27	-188.54	-7.60	8
-132.08	511.96	792.72	-86.91	-205.14	-37.35	10
70.31	728.76	715.33	-62.56	-147.52	-7.14	9
-116.70	694.09	725.10	-98.14	-112.58	11.69	8
68.36	483.64	753.91	-69.95	-121.40	39.43	10
286.38	569.82	750.49	-66.83	-100.71	41.96	8
75.68	480.96	643.80	-115.63	-39.31	-19.65	10
-230.71	185.79	559.33	-187.84	-41.99	8.21	9
-142.33	41.75	711.91	-169.98	-82.98	47.88	8
132.57	390.38	583.98	-134.34	-83.10	27.53	10
-231.69	-76.17	983.64	-155.09	-41.99	-61.52	8
191.89	-29.79	776.86	-18.98	-96.65	-29.94	10
227.05	263.92	609.62	76.84	-44.83	-81.85	9
78.61	409.42	644.78	17.79	-21.85	-27.62	8
-16.11	376.95	635.99	-22.03	-22.19	-14.13	10
49.56	327.88	1055.66	-5.34	-59.39	19.50	8
160.89	369.38	1029.79	33.57	-15.56	-15.96	8
48.58	167.48	815.92	78.61	0.76	-41.99	11
58.11	238.77	709.72	147.43	-4.64	-65.37	8
-88.13	18
