# Supplementary material for: Complexes of vertebrate TMC1/2 and CIB2/3 proteins form hair-cell mechanotransduction cation channels
Source: eLife. 2025 Jan 8;12:RP89719. doi: 10.7554/eLife.89719 (PMC11709434; doi:10.7554/eLife.89719)
Supplement: Figure 3—source data 1. [file elife-89719-fig3-data1.zip › Figure 3H/wt/18-4-T2.csv]

Time	Lat	Foreaft	Vert	Pitch	Roll	Yaw
1	2	7.93	73.79	8	NaN	NaN
2	-563.72	246.83	738.77	11.17	-55.48	52.25
3	-443.36	308.84	880.86	23.56	-58.72	24.29
4	-248.29	474.85	800.29	64.21	-30.24	-0.82
5	-260.74	601.56	705.32	51.21	-16.85	-23.13
6	-359.13	337.4	758.3	26.52	2.96	-39.55
7	-331.54	331.05	820.07	67.41	0.67	-24.72
8	-349.12	362.55	899.66	75.9	42.6	-35.74
9	-712.65	424.32	780.27	93.75	61.07	-4.73
10	-527.83	406.74	755.13	59.88	8.51	8.97
11	-503.91	519.29	715.33	-20.6	30.24	-11.26
12	-488.77	235.35	701.9	-39.92	13.92	-79.53
13	-435.79	182.86	813.96	-21.61	-22.77	-121.31
14	-409.67	186.04	826.42	3.11	-18.68	-127.23
15	-457.03	275.39	722.66	33.66	25.27	-104.61
16	-590.82	295.17	781.98	35.55	79.71	-103.55
17	-674.56	368.16	483.15	44.59	28.66	-129.88
18	-663.82	282.23	338.62	12.08	-45.47	-127.5
19	-524.66	197.27	611.08	35.89	-51.36	-73.12
20	-395.75	287.84	562.01	29.69	-17.7	-85.33
21	-590.33	115.72	728.03	72.66	4.88	-85.6
22	-1129.64	345.95	492.43	177.25	-12.15	-18.04
23	-1068.6	282.71	533.94	211.67	-128.05	78.92
24	-655.27	523.93	729	165.92	-131.96	87.4
25	-509.03	355.47	817.14	121.67	-151.31	82.82
26	-232.67	285.64	591.55	80.54	-166.56	141.88
27	135.01	96.19	799.32	41.44	-162.96	193.02
28	517.58	856.2	857.42	81.15	-40.74	163.02
29	-99.85	857.67	649.41	64.33	12.51	145.2
30	-275.63	954.35	641.85	-72.81	-2.14	133.48
31	-429.2	690.43	668.46	-128.75	-9.43	89.57
32	-208.01	364.75	906.98	-152.04	-17.91	31.98
33	-273.68	288.82	933.11	-134.61	-39.28	33.26
34	-98.39	538.57	786.13	-107.15	-29.36	30.79
35	-263.92	350.83	877.93	-98.39	33.26	35.55
36	-467.29	194.82	798.34	-61.77	31.98	42.82
37	-525.88	67.87	619.14	-33.81	34.21	66.83
38	-396.24	286.87	628.17	41.5	-4.61	88.07
39	-450.44	527.59	662.6	60.27	-7.66	49.41
40	-607.91	593.26	629.64	41.84	-64.03	37.54
41	-187.5	580.08	764.89	4.24	-114.87	66.62
42	-160.64	522.46	814.94	-5.34	-62.62	54.96
43	-128.91	556.64	668.21	-30.52	-54.14	62.74
44	-12.94	437.26	731.2	-42.36	-54.87	110.72
45	76.66	517.82	527.59	-19.35	-34.94	113.49
46	112.55	325.68	719.73	-45.5	-23.68	85.85
47	227.05	286.62	1071.04	-18.46	22.22	19.99
48	-202.39	336.67	961.43	56.21	150.51	-50.42
49	-557.13	326.66	864.26	76.11	155.64	-29.75
50	-750.98	269.04	751.95	79.38	106.29	-20.14
51	-205.08	433.84	771.97	70.5	47.67	-50.02
52	-906.74	380.13	460.69	53.41	64.85	-104.98
53	-277.83	457.28	420.17	67.02	-147.03	24.02
54	54.69	604.25	591.31	17.49	-61.37	-29.66
55	-216.06	513.43	786.38	13.43	-14.19	-42.6
56	-366.7	491.46	827.64	1.46	-0.43	-7.42
57	-231.2	393.07	739.26	-9.46	-39.06	24.78
58	-159.91	458.01	734.86	-40.74	-18.68	28.56
59	-264.4	474.61	719.24	-90.55	-19.84	59.39
60	-218.51	332.52	820.07	-119.02	-30.4	86.24
61	146.48	300.54	757.08	-126.83	-32.75	115.51
62	75.2	129.15	672.85	-141.72	66.83	136.69
63	204.1	231.93	1188.23	-76.78	73.88	89.66
64	203.86	474.85	1120.61	102.97	182.4	17.33
65	-525.39	611.82	831.54	71.01	185.94	1.43
66	-382.32	240.48	644.78	64.3	119.63	29.24
67	-527.59	514.16	565.67	26.4	133.18	71.35
68	-740.48	370.12	335.21	5.1	62.23	0.95
69	-462.89	388.67	524.17	-87.86	-16.66	22.31
70	-152.34	408.2	776.61	-113.19	13.12	27.22
71	-104.49	398.44	979.25	-121.19	61.43	5.49
72	-135.5	246.09	735.11	-40.07	134.46	-26.67
73	-515.14	423.1	710.45	24.57	171.45	-39.64
74	-460.69	353.27	710.69	67.26	156.16	18.59
75	-804.2	481.93	762.21	102.05	93.26	48.37
76	-562.01	706.3	665.77	82	41.11	44.77
77	-362.3	530.76	771.48	57.56	33.91	38.24
78	-293.46	534.18	675.54	58.44	34.73	14.68
79	-258.06	479.49	694.09	8.39	30.09	-39.25
80	-444.09	352.78	720.7	-4.82	34.67	-56.09
81	-428.71	399.41	620.61	-23.96	38.33	-61.77
82	-573.24	343.26	639.4	-59.05	7.17	-91.4
83	-638.67	137.21	871.34	-47.24	21.09	-58.78
84	-547.61	273.68	860.6	-4.15	-3.66	-2.38
85	-352.05	321.04	680.18	-12.15	-7.26	-23.77
86	-364.01	369.38	622.31	3.63	-6.5	21.09
87	-273.93	369.63	796.88	-6.2	9.89	19.17
88	-305.18	399.17	788.09	28.9	41.78	-8.3
89	-409.42	386.47	838.62	36.65	58.07	4.73
90	-309.81	360.84	779.3	49.9	81.33	30.36
91	-381.35	132.32	769.04	68.7	84.44	49.65
92	-358.89	321.04	738.53	91.09	105.59	15.72
93	-300.29	319.09	603.03	112.76	132.6	-41.9
94	-617.43	362.3	429.2	165.74	189.24	-122.01
95	-724.12	595.46	295.65	216.64	160.64	-132.84
96	-686.77	923.83	374.51	120.12	135.83	-61.28
97	-552	731.69	518.31	9.74	107.27	-32.07
98	-555.42	623.05	559.08	-53.65	141.82	-20.72
99	-791.75	345.21	696.29	-45.93	112.76	-23.41
100	-955.08	592.04	713.62	-26.73	71.23	-12.79
101	-1209.96	550.78	604.49	-28.47	-37.11	22.03
102	-740.72	311.28	820.07	-94.54	-161.25	50.87
103	-515.14	368.16	740.72	-117.83	-141.78	2.78
104	-307.13	310.3	709.23	-126.98	-111.24	-28.47
105	-301.03	172.61	602.29	-116.82	-93.08	-4.09
106	-255.62	283.94	710.94	-146.88	-36.13	61.68
107	-249.27	188.72	749.27	-2.26	13.12	13.4
108	-616.21	466.8	375.49	72.97	41.56	30.24
109	-566.65	354	346.44	141.82	34.33	44.13
110	-539.06	488.77	204.35	156.68	73.27	24.99
111	-914.06	480.47	245.36	139.71	95.37	-43.61
112	-468.26	654.54	333.98	55.45	68.02	-42.33
113	-676.27	508.54	290.77	70.07	143.71	-92.9
114	-906.25	551.27	273.68	68.66	100.25	-126.16
115	-922.36	981.69	634.52	51.15	41.02	-43.43
116	-894.04	1092.29	858.4	-0.73	60.12	-34.7
117	-995.61	1035.64	850.1	-65.49	3.2	-36.65
118	-808.11	749.51	753.42	-128.57	-55.05	-60.88
119	-964.6	591.31	588.87	-134.77	-63.35	-94.48
120	-1010.01	368.65	160.64	-186.04	-99.18	-77.82
121	-927.25	173.58	499.51	-217.86	-132.63	-72.3
122	-896.24	-178.96	717.53	-191.62	-170.32	-28.84
123	-699.95	-313.23	793.7	-100.83	-199.4	66.04
124	-500.49	-124.27	425.05	25.76	-239.65	127.75
125	-468.26	-40.28	127.44	65.49	-246.73	127.96
126	-427	26.37	352.54	148.68	-269.68	103.61
127	-250.24	221.44	603.52	195.56	-183.17	78.7
128	-251.22	723.39	458.98	169.34	-126.1	50.75
129	-260.99	940.92	1003.42	-12.79	-241.85	11.6
130	-12.21	438.48	1036.13	-81.09	-209.53	111.82
131	194.34	255.13	864.75	-21.3	-153.96	76.57
132	171.63	421.88	725.59	-17.58	-51.76	30.12
133	46.63	426.27	622.56	-79.1	24.35	-11.14
134	-44.43	329.59	861.08	-102.97	52.52	-5.43
135	-41.5	324.22	848.63	-103.27	100.07	-31.1
136	-272.46	281.49	860.35	-74.83	126.92	-95.28
137	-438.23	314.45	812.01	-40.74	159.64	-122.8
138	-595.7	289.79	809.57	-0.21	159.09	-125.09
139	-611.08	522.46	631.84	26.18	139.5	-133.58
140	-758.3	292.24	583.5	33.23	113.86	-144.87
141	-702.64	438.23	477.78	63.45	63.05	-114.44
142	-569.58	240.48	632.57	59.27	36.16	-71.69
143	-574.71	287.11	664.55	152.5	39.58	-8.39
144	-547.61	840.58	638.18	65.98	43.79	14.47
145	-618.65	401.61	594.97	-10.04	39	4.43
146	-150.88	462.16	605.96	-4.97	22.46	-8.64
147	-586.67	355.96	425.05	-40.01	107.51	-15.35
148	-713.38	552.49	827.64	-18.34	-2.08	-63.87
149	-605.71	544.68	895.02	10.22	56.95	-41.81
150	-1020.51	584.72	768.07	133.18	68.63	30.3
151	-810.79	367.19	604.74	33.66	-7.51	56.64
152	-292.24	279.05	761.23	-15.17	-57.04	40.16
153	-419.19	136.47	820.31	-27.4	-11.66	-6.84
154	-501.95	126.95	684.57	0.49	-25.24	-19.87
155	-414.06	278.32	699.22	72.75	-16.85	-32.84
156	-275.39	480.47	784.42	94.79	46.94	-36.22
157	-586.67	322.02	614.75	131.93	119.45	-8.33
158	-945.8	391.85	432.62	160.22	12.57	11.11
159	-487.06	820.8	475.59	140.2	-61.04	7.63
160	-158.69	500	742.92	40.16	59.27	-1.59
161	-718.26	649.41	360.35	43.4	180.33	7.2
162	-982.18	522.22	240.48	-44.8	78.86	-7.51
163	-738.28	430.42	480.47	-92.25	9.74	-13.46
164	-673.58	46.14	206.3	-223.08	30	19.65
165	-1352.78	103.27	992.92	-206.67	13.89	-56.73
166	-732.42	273.19	1132.81	-230.35	-67.44	84.32
167	-872.31	333.74	767.33	-128.33	-111.08	-5.52
168	-562.5	323.24	669.68	-141.72	-173.07	-40.59
169	-253.91	91.55	781.25	-132.66	-141.3	-22.09
170	-355.71	212.4	708.5	-69.37	-82.18	8.76
171	-377.69	257.08	524.9	1.37	-43.33	-13.64
172	-651.12	297.61	610.35	15.26	-20.72	2.44
173	-534.67	364.01	653.32	50.72	-82.64	33.81
174	-206.05	568.36	707.28	61.43	-63.05	27.22
175	-107.67	401.37	798.58	72.54	-16.02	-4.3
176	-434.08	388.92	882.08	73.61	88.5	-37.08
177	-553.22	416.5	722.9	64.18	85.78	-76.08
178	-480.47	408.94	454.35	44.19	73.09	-76.23
179	-597.66	403.56	330.08	-55.24	128.81	-59.78
180	-1239.26	308.35	631.84	-169.28	226.87	-63.81
181	-1356.45	325.44	1022.22	-136.66	3.36	-18.52
182	-806.15	399.9	875	-36.44	-140.9	65.03
183	-694.09	502.69	743.16	-7.39	-203.34	45.47
184	-553.96	338.87	742.19	-32.68	-199.86	24.2
185	-354.25	115.72	629.64	-29.27	-217.1	9.58
186	-310.06	-117.43	572.75	-15.96	-165.99	95.34
187	-162.35	91.8	542.97	8.09	-139.28	122.56
188	-239.99	238.53	575.2	52.8	-94.6	67.6
189	-62.01	750.73	807.13	41.56	-90.09	-9.55
190	-69.34	495.61	996.58	-72.36	65.73	-99.82
191	-260.25	575.93	962.4	59.69	144.38	-65.16
192	-812.5	547.36	742.92	119.26	156.77	-7.84
193	-938.48	544.43	509.77	152.59	46.23	-0.98
194	-1109.38	287.6	412.35	6.23	38.48	35.86
195	-525.15	304.69	732.18	-120.82	-99.46	60.36
196	-345.95	33.94	979	-113.74	-154.97	37.38
197	-345.46	52.98	732.91	-73.85	-119.96	77.76
198	-61.52	88.13	695.56	-33.69	-65.25	75.5
199	161.38	551.51	863.28	7.93	11.54	20.08
200	-53.47	275.15	1034.18	-7.45	128.78	-15.63
201	-556.4	303.71	691.16	54.08	155.73	-49.44
202	-396.24	225.1	508.54	46.17	122.89	6.26
203	-438.48	198.49	549.07	34.82	144.87	-10.77
204	-748.29	532.96	643.55	33.72	141.94	-26.46
205	-752.69	575.2	461.67	-5.25	117.86	-39.76
206	-917.24	270.51	798.34	-62.9	95.52	10.25
207	-921.63	168.21	917.72	-58.11	27.01	27.19
208	-797.61	218.99	978.03	11.75	-31.46	36.41
209	-684.57	337.4	726.07	14.95	-42.57	36.1
210	-671.14	229.74	649.17	-8.82	-77.09	17.15
211	-604.25	188.96	761.47	-12.91	-85.97	-32.23
212	-520.51	-26.12	685.06	-2.5	-113.46	-88.35
213	-372.31	1.46	637.21	17.15	-93.81	-81.05
214	-686.77	55.66	743.65	47.91	-114.65	-63.57
215	-442.63	192.63	723.63	77.51	-263.61	7.32
216	-246.83	487.55	719.73	74.1	-228.33	17.21
217	-410.4	585.45	703.86	28.02	-138.7	-8.18
218	-537.6	419.43	641.36	0.55	-143.83	-14.59
219	209.23	394.78	1158.94	-1.92	-207.4	-44.95
220	135.01	495.36	818.12	42.3	-56.76	-54.35
221	-324.46	347.66	795.17	14.22	53.68	-38.82
222	-317.38	262.21	860.35	0.49	79.74	-20.14
223	-465.58	205.81	891.6	5.25	99.88	-13.92
224	-426.76	213.38	843.26	59.36	84.87	-48
225	-558.59	245.85	687.26	61.61	58.84	-58.23
226	-294.43	539.31	614.5	-13.92	-33.42	-33.39
227	-191.65	345.7	767.58	-84.87	-0.95	-14.07
228	-119.63	338.87	732.67	-56.3	54.41	18.68
229	-411.13	312.5	651.37	-96.98	114.65	68.97
230	-346.92	192.38	641.85	-119.84	108.67	45.65
231	-547.36	0.49	745.85	-116.09	84.96	60.55
232	-438.96	46.14	791.99	-100.49	43.55	106.63
233	-349.61	108.64	952.39	-80.44	69.64	97.02
234	-854.98	223.63	831.79	7.39	145.17	-69.18
235	-823	102.05	759.52	53.1	59.27	-156.19
236	-701.66	226.32	672.36	37.72	16.57	-121.95
237	-671.63	242.43	678.47	37.14	-10.38	-114.44
238	-474.12	329.1	694.82	52.67	-23.5	-110.02
239	-632.57	364.99	624.02	36.87	-30.55	-86.24
240	-652.34	131.84	948.49	-13.37	-84.14	-58.93
241	-554.44	215.82	837.4	7.75	-101.14	2.14
242	-498.54	196.04	823.73	-8.45	-95.03	54.02
243	-462.65	30.03	844.73	-9.28	-98.18	83.22
244	-427.49	264.65	749.27	12.97	-135.53	149.44
245	-177.49	351.56	667.48	14.53	-152.16	130.31
246	-94.24	397.71	626.22	32.71	-72.51	109.13
247	-206.05	450.44	626.95	23.22	-14.4	67.05
248	-133.79	556.88	646.73	4	16.66	38.73
249	-275.15	351.56	512.7	-20.54	123.14	-17.55
250	-1000.24	373.05	522.22	9.31	123.11	-7.23
251	-640.63	687.26	991.46	-46.72	-19.47	-21.21
252	-486.82	495.36	1032.96	-32.71	-80.08	40.92
253	-277.83	490.23	843.02	-10.13	-104.43	44.28
254	-379.15	338.62	745.12	-12.39	-100.22	65.58
255	-71.29	312.26	843.99	-30.21	-76.81	59.17
256	-61.04	283.94	963.62	-53.13	38.64	29.02
257	-365.48	343.51	899.17	-68.02	51.79	46.97
258	-426.27	-45.65	835.94	-86.36	-15.84	55.39
259	-113.53	218.02	749.02	-74.68	-75.2	71.32
260	-264.16	236.57	784.42	-14.83	-66.77	78.4
261	-221.19	128.91	870.61	94.21	-88.23	203.28
262	136.23	240.97	843.99	112.76	6.16	181.15
263	176.03	214.36	802.73	96.77	96.8	131.1
264	-191.41	281.01	859.86	113.37	171.51	29.72
265	-198.24	358.15	681.15	83.71	189.18	-9.86
266	-525.88	233.64	471.92	54.87	260.59	-67.11
267	-734.13	248.78	415.77	98.69	231.2	-109.25
268	-795.17	347.17	626.22	98.02	168.98	-105.44
269	-712.16	439.94	774.17	64.48	142.88	-98.79
270	-702.64	437.26	912.11	-0.31	102.23	-98.91
271	-728.27	318.6	966.06	-26.89	71.72	-120.73
272	-773.93	451.17	736.82	-22.25	23.25	-150.63
273	-563.96	482.18	703.13	-54.57	22.25	-157.59
274	-703.13	273.68	657.23	-52.98	33.26	-155.4
275	-700.93	80.08	657.96	-26.25	17.73	-96.98
276	-847.9	-12.7	890.38	0.67	12.79	-57.07
277	-802.98	156.74	791.02	23.59	-100.07	-26.37
278	-592.53	171.88	865.23	36.25	-223.6	-44.98
279	-217.77	304.2	726.56	22.95	-228.06	-41.6
280	-146	281.01	590.82	-31.86	-174.99	4.58
281	-252.93	221.19	622.56	-99.7	-110.35	-11.2
282	-258.79	39.06	674.32	-104.22	-55.45	-48.22
283	-350.59	131.35	773.93	-28.32	-20.87	-86.85
284	-364.75	388.18	786.87	64	24.6	-28.99
285	-548.83	319.58	737.55	102.6	55.97	-25.48
286	-714.6	303.96	641.36	165.92	75.59	22.49
287	-1149.17	263.43	688.72	209.56	48.83	58.29
288	-640.38	292.72	909.42	171.54	-88.5	42.72
289	-599.12	380.13	822.27	69	-134.89	31.83
290	-236.57	261.23	697.27	30.49	-136.47	41.29
291	-145.26	239.5	661.13	-1.34	-112.7	10.35
292	-57.86	130.13	885.25	-12.15	-48.16	36.53
293	-421.14	357.42	757.32	-15.72	2.5	50.69
294	-450.68	426.51	721.19	-39	-7.39	44.68
295	-368.41	342.29	880.86	-30.03	16.85	44.62
296	-464.36	402.59	752.2	12.05	87.34	45.99
297	-639.16	209.23	882.57	-19.59	61.86	16.57
298	-609.86	327.88	775.15	-41.66	12.6	20.26
299	-463.87	197.02	803.96	-67.84	1.77	17.43
300	-466.55	83.25	773.93	-65.43	13.43	3.17
301	-496.83	133.54	685.06	-39.12	-15.87	21.33
302	-384.77	137.21	452.39	-41.26	-68.85	74.13
303	-288.33	38.82	475.59	-37.57	-96.71	145.29
304	-287.35	341.55	717.53	27.4	-85.17	129.36
305	-370.61	753.17	776.37	119.93	-48.71	39.86
306	-9.77	936.04	918.95	52.95	-27.65	-48.98
307	70.07	569.34	869.14	-26.03	40.25	-93.66
308	-40.28	347.41	801.76	-49.13	99.24	-58.41
309	-557.86	150.88	508.79	-44.77	110.99	-21.33
310	-843.02	661.87	562.5	-64.45	44.98	18.22
311	-672.12	532.23	743.16	-78.06	-32.96	-3.78
312	-519.53	477.05	902.59	-36.68	-60.79	-5.13
313	-250.98	467.04	967.77	-49.56	-75.9	0.82
314	-150.88	110.35	1026.61	-75.53	-22.83	55.11
315	-359.62	251.22	762.21	-70.74	25.39	103.85
316	-498.05	202.88	642.58	-61.19	50.57	105.01
317	-636.72	141.11	606.2	-37.99	30.06	33.29
318	-681.88	69.34	725.59	11.78	-74.77	25.7
319	-333.98	428.22	613.77	14.47	-87.04	28.08
320	-334.47	318.36	846.19	46.45	-111.08	78.58
321	68.36	435.79	889.16	78.49	-137.85	99.33
322	-31.25	364.26	865.72	17.88	-64.67	84.53
323	-71.04	232.91	872.07	11.11	-81.48	82.24
324	145.02	204.83	795.65	22.77	2.56	84.14
325	-326.42	329.35	717.53	37.57	163.85	83.53
326	-509.28	355.96	690.92	12.79	79.68	39.83
327	-276.61	284.67	775.88	33.78	37.84	34.7
328	-312.26	458.98	830.08	9.95	60.79	10.86
329	-543.21	325.93	884.52	15.38	57.8	-46.11
330	-494.38	296.63	971.19	15.05	-32.01	-70.95
331	-319.82	193.36	1014.65	36.53	-80.66	-75.81
332	-204.1	257.81	907.23	31.71	-43.49	-58.41
333	-315.92	286.62	801.76	8.97	-38.48	-64.61
334	-370.36	208.98	709.23	9.55	-30.36	-27.13
335	-256.84	352.54	750.73	11.6	-42.63	21.58
336	-212.16	299.32	731.93	29.82	-31.86	15.9
337	-266.11	347.41	664.55	43.03	-12.7	32.59
338	-274.9	424.8	674.32	78.09	-30.18	51.94
339	-186.52	612.3	570.8	58.29	2.11	62.62
340	-273.68	544.19	663.57	52.22	23.5	-16.33
341	-224.12	573	578.13	70.25	27.28	-64.64
342	-13.18	497.56	687.74	82.06	32.93	-71.72
343	-93.02	555.18	561.28	69.12	136.11	-59.51
344	-440.19	398.19	677.25	52.7	183.17	-104.13
345	-489.75	595.95	479	38.21	199.71	-125.31
346	-458.01	513.18	424.32	-39.46	228.58	-203.92
347	-698	457.03	79.83	-54.47	226.23	-205.54
348	-841.8	560.79	-10.74	-67.17	194.46	-126.95
349	-1118.41	341.55	546.39	-139.8	180.51	13.7
350	-894.29	299.32	1918.21	-284.24	24.14	197.02
351	-428.22	-82.76	1459.72	-141.51	-69.64	120.73
352	-379.15	54.44	1042.97	8.58	-21.09	55.6
353	-434.33	394.29	759.28	8.73	-9.55	40.01
354	-497.31	277.59	762.7	-47.67	-48.58	6.77
355	-440.67	244.87	602.54	-72.66	-99.55	-11.2
356	-425.05	-5.62	752.93	-112.27	-66.41	-24.35
357	-552	-68.36	791.26	-24.17	-28.69	-95.98
358	-791.26	80.32	492.92	37.96	-16.39	-123.72
359	-618.9	639.89	984.13	100.71	-73.03	-31.46
360	-50.29	550.05	830.57	41.84	-24.69	23.19
361	-415.53	256.84	790.77	-20.72	80.14	-44.19
362	-334.23	407.71	703.37	8.73	-14.98	-111.05
363	-364.75	497.56	639.65	17	15.66	-106.81
364	-593.02	173.34	172.12	2.44	19.74	-59.39
365	-323	490.48	1004.64	-31.01	53.47	45.07
366	-818.12	352.54	1139.89	-9.25	65.73	9.8
367	-737.79	243.16	1003.66	25.76	0.85	-35.61
368	-515.38	350.59	688.96	36.38	11.99	-44.46
369	-564.21	273.19	556.88	31.28	14.22	-89.63
370	-562.5	307.62	687.26	8.3	32.68	-60.46
371	-599.61	308.11	724.85	-19.84	65.92	-25.82
372	-720.7	251.46	751.22	-25.45	54.11	-40.16
373	-819.82	256.35	516.85	13.89	33.97	-30.06
374	-818.36	-142.09	571.78	49.62	-18.98	16.72
375	-795.65	-149.17	602.54	144.78	-43.67	112.34
376	-848.88	202.88	597.41	108.61	-51.27	29.33
377	-1049.8	378.17	845.7	-1.92	-307.01	91.37
378	10.99	221.44	1070.07	0.31	-405.73	119.17
379	128.66	267.09	462.4	73.49	-136.38	89.2
380	-197.75	383.3	707.76	49.07	-162.29	-34.55
381	151.12	588.13	769.53	-1.95	-224.15	-14.37
382	88.38	332.52	929.93	-45.87	-68.76	-20.84
383	-184.81	248.29	1076.17	-25.05	-16.08	-34.94
384	-443.6	413.57	747.07	22.34	17.73	-27.25
385	-569.82	194.34	760.25	7.2	29.08	0.95
386	-506.35	238.04	898.19	59.78	-14.65	12.97
387	-197.27	415.77	847.17	77	-25.97	-8.45
388	-181.64	542.48	723.14	82.4	19.01	-12.54
389	-364.26	451.17	727.05	-14.62	48.74	-5.28
390	-137.21	40.04	867.92	12.15	15.32	-3.05
391	-132.08	-5.62	781.25	172.58	108.22	38.06
392	-289.06	503.66	525.15	213.01	118.23	45.23
393	-429.44	524.9	641.6	193.3	175.08	-2.38
394	-960.21	504.15	509.52	149.78	126.77	-22.09
395	-544.19	487.3	655.03	98.54	-59.08	-18.1
396	38.33	490.23	785.64	88.2	51.67	-1.8
397	-111.33	655.27	622.31	62.04	172.12	1.92
398	-801.51	639.89	118.16	19.38	177.31	-34.76
399	-484.86	257.32	786.38	-70.59	25.24	-36.35
400	-698	462.4	611.57	-44.8	11.9	4.27
401	-770.75	492.92	664.55	-92.35	-16.75	-48.86
402	-503.42	303.71	857.18	-125.76	-16.14	-54.14
403	-540.28	427	905.03	-191.01	27.34	-57.95
404	-673.58	261.96	718.51	-228.42	28.47	-120.33
405	-699.71	128.66	527.83	-142.3	17.61	-133.79
406	-614.01	348.88	405.76	-29.94	-12.7	-127.04
407	-548.34	427	476.32	-37.99	29.11	-82.52
408	-758.54	396.73	678.22	-54.63	10.35	-61.55
409	-606.93	450.68	836.43	-39.95	-75.65	1.46
410	-405.27	338.62	934.08	-85.42	-84.5	20.11
411	-392.82	287.6	871.83	-79.74	-29.69	20.57
412	-588.13	143.55	803.47	-64.88	-33.17	50.57
413	-498.05	196.78	760.5	-64.54	-55.02	76.35
414	-524.66	228.52	717.53	-43.15	-35.77	135.13
415	-245.85	274.66	770.02	-9.86	-75.38	109.62
416	-69.82	406.25	679.93	24.6	-10.96	65.31
417	-283.2	480.22	574.71	-2.5	25.88	36.19
418	-390.14	584.96	378.91	-15.93	71.56	31.8
419	-962.4	372.56	457.76	-41.26	112.98	9.77
420	-822.27	982.18	1005.86	7.57	-12.12	8
421	-439.45	596.92	1118.9	-73.73	-61.25	28.9
422	-294.19	182.86	720.46	-63.96	-24.54	43.43
423	-564.45	-44.43	959.72	-69.82	-26.52	11.96
424	-328.86	439.21	834.96	8.58	-63.69	22
425	-322.51	341.06	705.32	-63.39	-46.33	24.11
426	-355.71	172.85	614.26	-66.1	-75.59	76.9
427	-132.81	36.87	803.47	-25.36	-59.91	139.53
428	-209.47	234.62	840.82	61.86	43.27	207.86
429	-180.18	224.12	767.09	64.94	114.5	146.18
430	-77.88	125.73	864.5	105.13	157.71	37.38
431	-105.22	274.41	864.26	138.98	215.67	-6.07
432	-271.48	370.12	823.24	137.33	260.53	-36.65
433	-716.8	528.56	435.55	91.31	331.91	-120.33
434	-1184.57	294.92	395.26	71.75	290.1	-158.42
435	-1200.44	399.9	532.96	72.91	188.05	-153.59
436	-1074.95	319.58	740.23	28.38	87.98	-153.84
437	-829.83	236.33	696.78	-27.16	28.96	-151.25
438	-741.7	144.04	770.75	-31.95	-11.32	-175.51
439	-658.45	63.96	697.27	-18.19	-25.12	-166.75
440	-600.59	208.5	521.97	5.28	-22.67	-127.9
441	-685.55	115.48	360.6	12.15	7.69	-90.7
442	-1027.1	239.01	252.69	27.77	27.34	-54.87
443	-1039.06	261.23	605.96	58.11	-97.11	14.56
444	-824.95	564.94	835.21	84.32	-123.78	97.99
445	-725.1	319.09	934.08	-5.1	-158.72	134
446	-230.22	148.19	790.04	-41.53	-142.55	71.9
447	-198	203.13	698.73	-78.03	-82.15	-13.82
448	-167.72	276.86	523.19	-55.48	6.59	-14.68
449	-459.72	374.76	500	-17.43	25.82	-38.88
450	-739.5	607.91	465.33	92.68	69.67	-13.46
451	-1023.19	759.52	468.26	132.81	85.17	47.88
452	-1010.99	401.12	749.02	124.21	56.76	74.62
453	-1043.46	317.14	870.61	101.32	7.45	54.35
454	-941.16	344.73	664.06	57.83	-54.5	35.52
455	-482.42	256.84	660.64	-10.28	-74.89	-23.38
456	-485.6	54.93	706.3	6.23	-23.56	-87.31
457	-673.58	151.61	665.53	46.51	2.96	-94.24
458	-781.25	238.04	542.48	99.4	-6.59	-39.64
459	-787.35	457.76	301.51	104.92	-15.29	-18.8
460	-846.44	554.44	272.46	111.02	-79.41	-7.51
461	-619.87	156.01	850.59	64.39	-135.77	17.06
462	-684.81	281.25	705.08	72.63	-149.93	67.99
463	-435.79	428.22	712.89	-31.86	-166.32	174.71
464	-180.42	391.85	856.93	-85.6	-114.72	192.29
465	-333.01	321.29	830.32	-142.24	-39.61	200.23
466	-544.19	279.3	614.01	-143.19	-11.47	163.3
467	-283.69	105.96	748.54	-149.78	-59.94	149.41
468	-352.05	125.73	619.38	-113.8	-6.35	153.87
469	-386.23	216.55	503.91	-112.46	13.06	160.8
470	-412.35	313.48	691.65	-39.43	48.52	78.67
471	-641.85	510.5	805.91	19.2	87.13	1.1
472	-431.4	759.52	801.27	55.79	-3.66	-66.56
473	-86.18	519.78	748.54	18.83	48.55	-59.36
474	-244.63	397.46	627.44	18.07	119.6	-33.91
475	-561.04	331.79	664.55	24.05	124.24	-32.62
476	-744.38	738.53	594.48	11.2	50.99	-22.77
477	-696.04	473.14	593.75	-85.36	7.63	39.4
478	-697.27	272.71	701.17	-96.01	-25.73	21.39
479	-515.63	293.95	774.66	-39.83	-60.06	-12.27
480	-314.7	435.79	781.74	-50.9	-34.82	-25.88
481	-377.93	256.35	821.53	-49.44	26.09	20.11
482	-280.76	491.46	608.15	-5.28	73.18	-19.2
483	-609.38	208.5	632.81	-47.27	154.3	-62.53
484	-993.65	-122.56	646.73	-25.85	95.73	-43.15
485	-1156.01	187.01	408.94	-3.81	6.93	-14.98
486	-881.35	459.72	580.81	-48.1	-135.35	11.32
487	-191.89	388.43	1109.38	-30.55	-167.02	50.02
488	-137.94	503.42	890.14	47.36	-82.79	29.05
489	-315.67	444.34	786.62	77.12	-7.02	9.74
490	-568.6	364.26	747.8	89.97	-15.01	15.84
491	-545.9	348.88	630.62	52.52	-6.93	67.17
492	-658.45	356.2	647.46	-24.93	-6.16	59.39
493	-692.87	217.77	701.17	-18.25	-78.49	36.1
494	-438.96	371.58	652.59	5.95	-103.55	45.35
495	-326.66	396	836.18	31.62	-91.16	82.64
496	-308.35	293.95	827.64	19.04	-45.17	58.69
497	-420.65	390.63	731.93	11.93	-53.89	27.71
498	-375.73	406.01	853.76	-22.28	-79.93	-50.26
499	-385.5	294.68	826.17	-33.72	-111.6	-64.39
500	-106.2	198.97	902.1	-107.33	-69.89	-19.04
501	-396.97	238.53	689.21	-114.5	33.97	-29.88
502	-461.91	52.49	832.28	-108.67	54.08	-84.26
503	-693.85	93.26	782.96	-34.03	64.42	-66.19
504	-606.69	98.39	793.95	43.79	-3.36	-40.16
505	-353.03	296.88	695.31	44.07	-16.6	-31.43
506	-302	105.71	686.52	27.01	27.19	-41.14
507	-364.01	102.54	524.66	64.45	59.33	-19.2
508	-396.73	226.81	396.24	99	68.39	-28.84
509	-704.1	389.4	642.82	101.38	41.47	-22.67
510	-890.14	848.14	756.1	148.68	-69.09	44.86
511	-726.81	718.99	923.58	60	-170.35	61.1
512	-405.03	346.68	931.4	-17.18	-210.14	34.24
513	-186.52	317.14	992.68	-91.71	-131.13	19.26
514	49.56	389.4	744.63	-117.58	-80.32	-6.71
515	-208.5	271.73	732.42	-138.12	-25.79	-12.02
516	-393.31	117.43	798.34	-115.45	-22.25	50.6
517	-349.37	182.86	759.28	-83.01	-33.97	63.93
518	-278.56	259.28	611.08	33.23	-10.28	23.77
519	-225.34	362.55	548.34	124.79	13.09	5
520	-230.47	412.6	789.79	135.83	39.46	2.59
521	-353.03	376.71	793.21	129.27	88.35	35.46
522	-304.44	345.21	720.21	130.34	73.27	-0.98
523	-259.77	215.82	802	97.96	111.45	-21.12
524	-318.85	496.09	740.97	41.41	82.95	-52.73
525	-428.96	333.98	530.27	-19.56	48.68	-52.98
526	-66.41	170.9	706.3	-83.98	55.08	23.25
527	-528.08	381.1	721.92	-70.92	131.32	-54.26
528	-488.53	273.93	847.17	-93.23	113.19	-23.83
529	-679.69	397.22	658.45	-97.32	97.72	6.59
530	-540.77	250.49	894.04	-90.33	92.07	-0.24
531	-794.19	459.23	1028.08	2.96	201.78	-59.45
532	-821.04	516.85	633.54	39.28	119.02	-98.85
533	-701.66	574.46	560.79	-27.31	60.52	-53.96
534	-859.13	424.32	531.98	-48.61	32.96	-48.89
535	-582.76	437.01	724.85	-58.04	-46.02	-23.28
536	-705.32	375.24	823.97	-78.74	-33.33	-38.48
537	-447.51	163.57	716.31	-46.39	-118.84	25.97
538	-333.98	171.63	604.98	1.34	-131.23	131.04
539	-397.95	30.27	676.27	29.48	-125	158.91
540	-291.26	314.7	577.64	32.07	-91.95	153.02
541	-185.79	363.77	660.4	10.93	-1.22	34.7
542	-472.41	356.93	688.48	-2.17	83.68	-57.5
543	-590.58	554.69	569.09	3.69	73.03	-81.97
544	-687.5	852.78	767.58	-31.86	29.66	-48.13
545	-245.61	280.27	1103.27	-56.95	20.51	-6.5
546	-532.23	474.85	704.83	8.76	50.63	-15.14
547	-514.65	9.77	668.7	-28.84	5.62	-13.92
548	-583.98	103.03	610.84	-10.41	-3.51	6.47
549	-557.86	337.16	832.28	-7.9	-30.46	7.54
550	-349.85	358.4	931.64	-22.06	-57.43	-10.16
551	-466.06	336.91	774.17	-37.66	-49.13	-28.69
552	-547.12	226.32	753.17	-41.78	-68.12	27.19
553	-591.06	156.49	858.15	-20.81	-77.3	55.36
554	-493.9	367.92	740.97	3.66	-128.94	70.53
555	-318.12	151.61	805.91	-16.82	-143.8	116.97
556	-316.89	274.66	783.45	20.94	-85.39	149.44
557	-249.27	377.93	793.95	34.42	-15.29	76.72
558	-41.26	287.11	872.31	34.82	36.53	45.14
559	-417.72	315.92	816.65	73.18	75.16	45.84
560	-137.7	221.19	916.5	105.01	27.89	106.57
561	-125	356.93	730.22	138.98	78.22	167.02
562	-416.26	487.55	635.01	103.39	130.4	306.88
563	-709.23	497.56	432.13	37.35	71.32	366
564	-239.01	448.24	423.34	22.22	62.16	316.62
565	-381.35	350.1	494.14	6.07	84.11	186.13
566	-337.4	166.5	620.61	-24.57	44.22	114.14
567	-282.23	270.26	808.59	53.65	95.79	48.74
568	-432.86	358.64	770.75	110.96	104.55	-13.49
569	-355.96	388.43	908.45	130.92	87.62	-30.3
570	-333.25	518.8	791.26	165.04	90.7	-42.48
571	-414.55	466.8	629.88	136.72	94.39	-49.01
572	-422.36	571.04	567.87	160.4	75.29	-18.8
573	-394.29	595.46	485.35	126.65	87.71	-27.53
574	-539.79	515.87	471.44	134.22	93.05	-61.37
575	-589.6	432.62	436.52	130.16	72.88	-59.97
576	-573	468.75	502.69	161.9	96.77	-68.63
577	-818.85	605.96	620.61	186.68	105.87	-142.64
578	-771.48	901.61	471.44	176.67	16.57	-139.25
579	-464.11	866.21	536.62	64.79	16.85	-175.45
580	-467.77	721.44	440.19	-15.5	70.37	-201.02
581	-384.77	551.76	195.56	-55.88	123.57	-221.07
582	-950.68	493.41	17.09	-56.85	175.9	-236.02
583	-1161.87	562.26	639.89	-20.14	103.64	-194.18
584	-966.31	1204.1	830.81	40.68	-10.99	-94.97
585	-635.01	1146.97	927.25	-86.3	-18.86	-93.57
586	-559.33	755.62	757.81	-149.96	-3.48	-142.33
587	-568.85	440.67	597.66	-169.95	-13.95	-166.35
588	-745.85	248.29	510.5	-149.84	-21.94	-185.21
589	-1054.93	110.6	482.67	-131.44	-75.68	-152.8
590	-1026.37	183.59	401.12	-66.16	-105.22	-62.13
591	-780.27	326.17	524.66	-45.41	-143.86	-104.64
592	-710.69	230.96	597.9	-25.51	-103.82	-149.93
593	-707.76	145.51	614.01	-2.41	-88.04	-113.01
594	-648.19	218.02	554.69	-6.96	-93.78	-99.3
595	-567.38	114.01	553.71	-18.04	-98.79	-86.33
596	-648.68	112.79	580.08	0.4	-82.4	-54.14
597	-638.43	178.96	602.78	43.55	-89.32	-35.89
598	-622.56	242.43	575.44	35.95	-77.18	-46.39
599	-617.68	221.92	468.02	-1.22	-23.74	-28.2
600	-856.45	242.92	483.89	-11.32	-15.84	-46.17
601	-837.89	328.13	823	32.68	-100.56	-2.35
602	-673.34	444.09	824.46	82.03	-112.73	72.24
603	-670.41	583.5	713.13	58.69	-86.61	70.34
604	-781.74	334.23	698.49	9.16	-98.72	17.85
605	-642.33	291.02	640.14	-1.83	-145.05	17.21
606	-458.98	264.16	743.41	-42.94	-146.09	37.9
607	-439.94	289.06	696.04	-72.08	-96.95	57.98
608	-412.35	294.92	699.22	-82.06	-77.18	53.47
609	-459.72	236.82	597.9	-64.79	-43.12	0.49
610	-719.48	124.76	769.04	-32.75	-43.85	-78.86
611	-506.1	358.4	749.76	24.26	-121.95	-55.6
612	-329.59	300.78	719.73	-18.49	-54.05	-41.66
613	-546.14	121.83	600.34	-21.51	-13.67	-35.86
614	-573.49	128.42	464.11	-40.5	-24.54	-13.7
615	-627.2	244.14	807.86	9.58	-59.11	-23.16
616	-465.82	454.59	911.87	94.33	-103.33	36.04
617	-495.61	385.25	944.09	84.08	-97.02	42.21
618	-548.83	291.02	948.97	56.4	-91	50.05
619	-434.08	314.45	710.45	11.38	-104.68	65.43
620	-191.65	323.73	622.07	-41.72	-92.5	35.34
621	-334.72	257.57	766.36	-82.58	-41.9	1.62
622	-484.62	251.95	770.26	-61.89	-31.77	20.63
623	-478.27	153.56	907.96	-55.27	-43.4	40.34
624	-422.12	214.11	722.41	10.19	15.11	41.29
625	-709.23	267.09	731.45	69.85	60.3	-38.21
626	-438.48	532.23	594.24	59.33	-10.86	-56.46
627	-464.84	370.85	672.61	-8.51	-25.73	-106.05
628	-494.63	439.94	809.81	48.8	-101.26	-59.97
629	-322.02	389.4	928.96	20.84	-99.98	22.86
630	-420.65	281.74	858.4	50.32	-29.27	11.51
631	-783.69	418.21	774.9	113.59	-30.94	50.51
632	-651.61	465.33	723.14	104.98	-154.48	84.01
633	-167.48	160.89	719.73	91.09	-161.41	74.92
634	-76.17	215.09	590.33	115.88	-140.96	97.14
635	-118.9	383.3	534.91	64.58	-75.38	141.51
636	-401.12	187.5	751.22	24.26	-61.95	153.08
637	-418.21	281.01	729.49	1.31	-108.8	110.53
638	-252.44	322.02	819.58	-18.68	-120.27	131.2
639	261.96	457.76	788.82	-5.37	-85.69	126.95
640	-73	375.98	908.45	18.89	-49.8	138
641	51.27	624.02	536.38	17.67	-87.8	162.63
642	526.86	553.96	199.46	-164.18	-95.89	95.52
643	452.64	41.5	13.67	-279.51	28.75	138.67
644	151.37	-187.26	1016.85	-242.71	14.28	164.73
645	104.25	879.64	1971.92	-45.07	282.81	31.62
646	-773.93	510.5	763.92	34.15	378.42	-53.16
647	-619.14	424.07	552.73	35.34	240.54	-152.1
648	-390.14	453.13	663.09	7.6	225.95	-236.36
649	-525.88	463.62	710.94	13.34	207.89	-195.25
650	-620.61	581.79	579.35	11.66	181.76	-157.5
651	-735.11	536.38	731.45	-13.03	130.4	-88.04
652	-736.57	304.2	834.47	-28.56	77	-50.45
653	-731.93	197.27	841.8	-6.56	32.99	8.7
654	-645.51	301.76	773.93	-14.31	37.93	20.9
655	-958.74	70.8	599.37	-10.56	21.85	-23.83
656	-607.18	296.63	649.41	17.88	-100.01	-31.1
657	-196.53	332.52	656.98	-31.07	-158.75	-38.67
658	-340.58	89.6	671.88	-54.32	-140.87	-39
659	-365.97	103.52	778.08	-42.08	-166.78	-17.79
660	-280.03	124.51	916.26	-44.65	-169.65	-1.46
661	-253.42	81.05	883.79	-60.33	-150.54	19.99
662	-143.07	89.6	792.97	-57.4	-132.78	44.92
663	22.46	148.44	998.78	12.88	-82.21	45.1
664	32.71	393.55	978.03	47.27	59.69	58.96
665	-359.86	417.24	909.67	56.88	76.32	46.88
666	-187.5	388.43	684.57	6.26	37.05	28.35
667	-85.94	211.67	819.09	-15.72	74.16	-21.39
668	-289.55	207.52	765.63	-14.62	156.34	-35.13
669	-579.59	214.6	639.65	51.42	155.06	-91.13
670	-826.42	52.25	614.99	75.62	75.56	-77.24
671	-783.94	368.16	509.77	91.89	-38.91	-7.54
672	-403.81	494.63	646.73	31.68	-143.55	12.63
673	-247.56	414.06	785.64	23.28	-150.21	39.64
674	-99.85	450.44	698	33.26	-154.94	53.16
675	-275.88	354.25	979	29.39	-100.37	117.46
676	-251.46	631.35	853.27	7.66	-54.02	69.61
677	65.19	269.04	718.51	-74.28	15.63	-4.36
678	-120.12	50.05	721.19	-68.02	50.11	-17.94
679	-352.05	125.98	695.31	-37.38	8.64	-6.77
680	-467.77	496.34	909.67	21.21	-19.71	31.13
681	-323.97	608.15	896.48	1.01	-64.39	22.28
682	-219.73	554.44	815.43	-16.42	-71.9	27.44
683	36.38	396	862.06	-24.32	-31.56	-5.13
684	-76.66	256.59	1068.12	-17.52	2.53	-13.18
685	-145.26	384.03	987.06	-2.69	34.58	39.98
686	-192.14	340.09	696.78	-67.69	96.47	23.96
687	-343.75	272.22	595.46	-149.48	115.78	-23.71
688	-676.51	12.21	627.44	-145.66	39.89	-35.71
689	-682.86	111.57	918.21	-5.1	-100.46	85.69
690	-70.07	327.88	892.09	61.37	-147.16	167.57
691	3.66	427.25	583.98	44.62	-68.42	98.94
692	-7.57	180.18	853.03	43.27	7.2	62.44
693	-400.63	358.89	772.22	69.37	42.72	64.24
694	-510.25	189.7	767.09	62.99	34.33	36.68
695	-161.87	54.93	873.54	81.76	-16.11	-39.92
696	-84.47	105.71	946.29	122.47	4	-56.46
697	46.14	354.98	740.72	128.42	37.48	-34.48
698	-8.3	312.99	668.46	87.83	106.32	-70.47
699	-182.86	352.05	643.8	67.72	165.56	-150.6
700	-509.28	278.32	585.21	55.05	198	-172.36
701	-604.74	276.61	518.31	33.33	154.97	-159.27
702	-872.31	145.26	486.33	77.7	64.67	-138.28
703	-958.01	322.75	548.34	98.97	-18.1	-109.19
704	-539.55	658.94	747.8	47.82	-137.7	-34.67
705	-458.01	643.07	1037.84	-24.08	-165.89	29.42
706	-26.86	391.6	1006.1	-20.6	-156.74	92.47
707	1.71	516.85	916.75	3.36	-86.12	70.59
708	-78.12	429.69	753.91	0.7	-61.07	56.49
709	-72.27	494.14	741.7	-21.79	-49.65	68.66
710	-83.74	342.29	886.96	-64.82	-44.46	87.04
711	-79.35	250.73	976.81	-53.53	1.07	132.14
712	-125.24	480.22	808.84	-42.63	18.8	98.6
713	-93.02	305.18	790.53	-64.06	30.33	-1.34
714	20.51	295.9	725.83	-35.37	42.51	7.45
715	-91.06	396.73	704.35	19.9	117.03	55.02
716	-346.92	195.56	916.99	49.32	150.67	70.16
717	-533.2	306.88	817.38	78.37	149.38	27.65
718	-465.58	99.61	712.4	44.31	121.09	-33.05
719	-462.4	113.04	617.19	66.68	101.41	-52.31
720	-477.78	209.96	543.46	79.44	80.66	-78.55
721	-574.22	257.08	595.95	100.43	85.69	-75.32
722	-625.98	463.62	562.26	112.58	90.45	-124.15
723	-787.35	545.41	675.78	92.5	35.74	-172.49
724	-505.37	526.12	718.75	37.08	-32.99	-122.8
725	-417.24	566.89	697.27	17.94	-45.56	-33.75
726	-338.13	587.89	646.73	-35.31	-13.34	-2.08
727	-731.2	283.69	732.67	-43.73	6.71	-5.46
728	-472.66	611.57	1042.72	22.71	-155.06	20.63
729	-70.8	659.18	723.14	-3.66	-128.91	70.68
730	-220.7	594.73	830.08	-126.1	-41.38	11.6
731	-473.88	289.79	807.86	-150.3	-105.9	31.19
732	-35.64	134.52	694.34	-138.67	-142	45.1
733	105.47	425.29	636.23	-80.2	-48.07	44.86
734	-214.84	494.14	626.46	-96.53	35.19	18.86
735	-250.73	313.48	678.96	-110.78	37.2	-41.93
736	-293.7	323.49	718.99	-71.23	72.36	-107.51
737	-534.91	229.49	906.49	-24.69	77.48	-135.44
738	-676.51	208.01	776.12	72.45	65.55	-96.37
739	-808.84	299.32	624.27	155.27	58.41	-16.48
740	-669.92	481.69	678.96	165.5	-10.93	-1.25
741	-661.13	513.43	742.68	96.01	-85.82	-32.5
742	-507.32	325.2	874.02	60.39	-120.09	-22.8
743	-22.95	183.35	841.31	-9.98	-129.58	-9.19
744	-42.97	113.04	796.14	-29.97	-44.83	-29.6
745	-256.35	220.46	807.62	-32.71	11.44	17.88
746	-283.45	258.06	749.02	-17.09	4.88	50.29
747	-263.92	197.75	711.67	-5.68	-5.92	49.99
748	-201.9	281.49	695.31	40.5	-26.89	72.75
749	-139.4	544.19	831.3	85.66	44.89	123.35
750	-387.45	504.39	986.08	85.66	117	97.08
751	-482.91	539.79	912.84	70.89	73.18	84.32
752	-260.99	397.46	781.49	35.64	51.24	71.96
753	-203.37	326.17	699.46	6.1	83.68	5.68
754	-339.11	429.93	625.98	-30.76	140.56	-41.29
755	-428.47	307.37	601.81	-79.41	145.32	-74.68
756	-590.58	235.35	460.94	-78.28	126.13	-93.26
757	-741.46	347.66	555.66	-50.87	67.32	-108.58
758	-882.57	349.61	394.53	21.18	-12.42	-114.35
759	-405.03	643.8	543.21	26.52	-76.72	-21.18
760	-255.37	601.07	822.02	31.01	-80.57	-62.44
761	-137.7	681.88	943.36	44.59	-37.6	-19.35
762	-248.54	668.21	993.41	30.88	21.82	-11.81
763	-560.3	543.21	636.96	31.56	62.19	12.88
764	-330.81	433.84	687.99	-25.48	30.12	23.53
765	-626.71	436.52	578.86	-55.91	49.99	0.67
766	-713.38	326.42	500	-91.95	20.63	15.2
767	-625.24	276.37	615.48	-110.47	-18.16	59.88
768	-585.45	461.43	706.05	-55.18	-53.16	53.65
769	-228.27	293.95	1046.88	-7.66	-73.97	31.49
770	-194.58	357.91	1023.68	50.35	-38.64	80.63
771	-119.14	477.78	747.31	39.52	9.92	74.68
772	-41.75	401.61	739.99	10.77	63.63	35.83
773	-230.71	121.34	762.45	-50.42	139.77	-22.86
774	-598.88	261.96	464.11	-34.03	199.68	-37.75
775	-851.32	278.81	415.04	-27.56	135.19	-38.54
776	-977.78	305.66	428.96	19.41	0.67	27.1
777	-698.49	820.07	685.06	5.52	-52.19	30.55
778	-216.8	449.22	1124.51	-42.33	-75.81	-1.59
779	-122.8	348.88	920.41	13.64	3.72	-10.25
780	-239.99	310.06	899.66	15.9	22.83	-64.88
781	-285.4	119.14	920.41	17.43	36.56	-68.97
782	-567.14	62.01	644.53	15.23	84.72	-9.06
783	-816.65	275.88	343.02	29.79	111.54	-21.42
784	-1128.66	367.92	481.93	85.63	56.88	-46.45
785	-1148.93	596.92	678.47	33.26	-98.36	43.18
786	-546.63	426.27	1002.93	-4.94	-152.1	78.06
787	-210.69	468.51	717.29	-49.47	-121	7.9
788	-110.84	242.68	796.39	-87.55	-98.08	-84.84
789	43.21	261.72	741.7	-71.66	-80.32	-80.99
790	40.77	164.79	777.34	-112.37	44.1	-28.38
791	-514.89	192.38	541.5	-107.24	110.96	-21.33
792	-934.57	64.21	608.15	-55.24	138.15	-29.94
793	-890.38	222.66	988.28	75.23	10.25	-65.73
794	-478.76	510.99	856.45	86.52	-53.07	-28.75
795	-523.68	442.63	794.19	56.37	-44.65	-45.38
796	-664.55	396.97	625.24	18.8	-64.33	-32.29
797	-450.2	191.65	628.17	-31.59	-117.37	2.87
798	-193.6	244.87	716.8	-34.15	-81.85	0.03
799	-417.97	307.62	715.58	28.02	-21.73	-6.2
800	-477.78	339.11	740.97	92.38	-16.63	22.43
801	-407.96	551.76	772.71	113.16	-2.41	21.76
802	-749.51	666.75	692.87	135.19	24.87	21.18
803	-579.1	565.19	731.2	90.27	-40.65	32.87
804	-582.28	509.52	656.01	-1.25	-46.05	2.69
805	-524.66	288.33	666.99	-46.36	-57.34	4.7
806	-378.91	129.15	633.3	-38.12	-74.13	83.19
807	-152.1	215.58	791.02	-25.7	-96.01	55.42
808	-120.61	268.31	804.69	-48.13	-84.05	20.08
809	-163.33	237.79	802.49	-32.75	-29.24	14.16
810	-373.05	348.88	649.41	-10.41	-11.84	15.44
811	-243.65	281.49	750	14.59	-9.43	-19.17
812	-346.19	468.02	717.53	58.78	31.1	-18.68
813	-481.2	545.65	853.03	52.31	108.12	51.79
814	-537.6	476.56	915.28	30.15	108.49	74.37
815	-442.38	393.31	798.83	20.87	101.23	73.52
816	-544.68	290.04	720.7	-22.34	61.37	18.16
817	-470.95	439.94	771	-35.68	32.41	33.14
818	-543.7	318.12	663.57	-53.74	47.24	22.03
819	-541.75	335.45	650.39	-81.05	19.59	-18.55
820	-580.32	144.78	719.48	-82.73	-9.25	-18.1
821	-434.08	307.62	582.03	-57.86	-56.18	16.36
822	-289.31	373.05	767.33	-5.83	-50.57	-46.36
823	-153.81	316.89	707.28	24.32	2.69	-44.83
824	-181.88	274.66	701.17	38.94	43.3	-20.6
825	-558.84	384.03	486.08	35.25	40.16	-12.97
826	-627.93	365.48	600.59	1.65	-53.8	5.04
827	-641.6	534.18	640.63	-24.93	-109.68	27.59
828	-455.32	397.46	854.98	-46.63	-114.75	47.42
829	-192.14	461.67	993.65	17.18	-30.15	-1.28
830	-177.98	536.87	1021.97	16.78	-22.37	-5.1
831	-206.3	387.7	838.38	-2.59	0.31	38.06
832	-321.04	314.94	716.8	-26.4	14.25	87.52
833	-450.2	385.5	616.94	-40.04	36.19	101.78
834	-562.5	326.42	694.58	-23.35	11.41	82.28
835	-394.78	372.8	769.29	-8.58	-20.78	49.16
836	-434.33	501.22	688.48	15.29	-28.08	27.62
837	-190.67	378.42	866.21	4.36	-41.81	67.14
838	-158.2	301.27	905.52	75.93	-1.1	25.45
839	-200.68	403.81	749.27	69.7	3.42	15.23
840	-76.17	193.36	693.12	7.17	60.85	-32.5
841	-434.57	306.15	327.39	34.42	170.93	-92.41
842	-690.67	111.57	487.06	146.85	138.58	-94.33
843	-1127.93	776.12	620.36	189.42	70.43	-77.7
844	-697.27	572.51	927.25	76.48	-159.09	-3.88
845	-203.37	323	848.63	45.96	-168.21	61.49
846	-320.07	188.72	740.23	-15.84	-115.88	59.23
847	-304.44	173.58	744.63	-42.14	-152.8	51.97
848	-123.78	307.13	646.24	-66.74	-169.1	100.8
849	46.88	379.88	681.15	-91.46	-144.81	90.76
850	-188.23	397.95	737.06	-104.83	-58.81	47.27
851	-90.58	443.6	735.84	-100.19	5.25	13.82
852	-285.4	278.32	864.5	-108.55	56.37	-35.55
853	-282.96	322.27	818.6	-89.02	25.48	-28.44
854	-216.55	306.4	976.81	-87.95	10.93	-18.55
855	-250.24	304.93	977.78	-63.26	-8.91	-43.33
856	-193.12	424.32	802.98	-52.58	-11.23	-74.46
857	-224.12	436.04	685.79	-20.97	36.07	-89.75
858	-393.07	429.44	721.92	35.89	41.69	-115.63
859	-474.61	317.63	820.07	61.04	32.96	-85.33
860	-445.31	471.19	857.67	76.35	6.87	-40.74
861	-506.35	308.59	864.01	18.37	-28.87	-26.76
862	-256.84	166.26	812.5	-31.1	-84.99	-6.84
863	-21.48	132.08	838.87	0.12	-31.22	3.88
864	-112.06	111.57	647.22	8.18	5.07	13.79
865	-257.32	321.78	528.56	47	-30.46	63.6
866	-78.86	274.41	729.49	57.04	-20.29	94.09
867	-104.98	359.13	729.98	111.11	23.35	68.39
868	-187.99	717.53	843.75	90.67	36.77	76.17
869	-159.18	480.96	906.98	65.86	90.7	49.26
870	-147.95	438.96	781.01	57.71	131.65	-1.62
871	-200.2	480.47	789.55	-20.32	219.18	-41.32
872	-323.97	427.25	927.73	-35.37	226.2	-64.06
873	-367.92	266.85	888.18	-73.27	253.57	-71.99
874	-851.07	155.52	589.36	-49.1	262.51	-77.27
875	-897.71	245.12	445.07	-20.26	131.23	-64.51
876	-788.57	70.07	478.27	-16.75	15.2	-79.04
877	-720.7	96.68	495.85	2.29	-59.75	-1.28
878	-491.94	108.64	512.94	-16.57	-78.43	34.12
879	-430.18	262.7	863.53	-26.12	-71.62	34.67
880	-607.42	656.74	565.67	33.23	-107.85	-39.79
881	-281.01	875.49	754.64	-22.09	-154.94	-32.17
882	67.14	564.7	1060.3	-6.26	-32.41	-16.33
883	-220.7	485.35	931.88	6.32	11.75	-8.88
884	-468.99	539.55	646.73	33.2	23.35	-8.85
885	-110.11	537.11	360.6	-63.35	30.36	-8.39
886	-257.81	126.95	504.39	-71.01	88.29	-55.63
887	-737.55	463.38	754.88	-57.25	70.28	-50.63
888	-722.41	354	831.54	-66.99	19.1	-42.21
889	-685.3	248.29	885.5	-70.77	9.61	1.31
890	-747.56	247.8	802	-90.33	-51.21	-7.26
891	-524.66	317.87	776.37	-93.08	-91.58	1.46
892	-315.19	225.1	906.49	-49.5	-94.88	4.27
893	-215.58	428.96	808.11	23.04	-82.49	25.05
894	-129.39	353.52	901.61	-12.97	-40.68	36.16
895	-228.03	259.77	955.57	-28.29	0.31	73.55
896	-325.68	250.98	677.98	-45.68	0.31	92.1
897	-247.07	235.11	707.52	-60.33	27.68	83.4
898	-406.98	416.99	694.58	-65.89	39.34	7.54
899	-279.79	321.04	812.74	-81.15	59.66	-58.87
900	-327.88	426.27	539.31	-101.81	92.96	-77.15
901	-736.33	23.93	606.93	-61.37	87.62	-78.52
902	-710.45	-18.07	714.36	73.09	50.81	-8.97
903	-857.67	48.83	963.62	180.02	44.59	-23.8
904	-703.37	162.35	927.98	185.46	-29.94	-54.44
905	-283.45	244.87	852.05	144.96	-32.14	-57.31
906	-375.24	254.15	796.63	107.3	-24.51	-22.31
907	-321.29	292.48	772.71	98.14	-62.74	43.73
908	-109.37	375.24	818.6	102.57	-76.51	78.46
909	-40.77	451.42	739.99	54.9	-35.92	96.71
910	-351.32	220.46	804.2	44.22	-21.03	101.17
911	-587.89	681.15	859.38	66.38	54.08	51.24
912	-754.39	296.14	739.5	-52.03	55.05	0.06
913	-349.85	263.18	614.75	-65	21.67	54.05
914	-352.78	240.97	609.86	-34.03	82.95	-0.27
915	-617.92	126.71	732.42	13.73	88.99	-27.89
916	-595.7	283.2	643.07	94.09	50.29	-26.03
917	-728.52	418.95	540.04	106.99	15.5	18.31
918	-566.65	497.07	583.74	84.47	-69.55	49.53
919	-457.52	623.29	597.41	4	-119.57	99.79
920	-95.46	639.16	748.54	-37.35	-111.66	88.68
921	-318.12	396	696.04	-81.15	-67.23	33.91
922	-124.76	339.36	936.04	-93.87	-144.47	48.68
923	-213.38	454.35	704.35	-72.02	-53.1	73.52
924	-378.42	413.33	696.04	-93.32	13.64	60.09
925	-588.87	327.15	780.76	-99	-10.07	42.63
926	-142.82	457.52	797.61	-76.17	-56.24	28.63
927	-28.56	385.74	769.29	-68.6	-32.04	14.95
928	21.73	219.73	916.02	-14.25	3.39	37.08
929	-107.67	452.39	825.44	3.17	6.81	27.28
930	-251.71	429.69	776.12	-15.84	33.6	-17.43
931	-424.07	291.5	721.68	-0.12	80.02	24.08
932	-553.22	219.97	823	75.62	97.93	44.1
933	-505.37	263.92	833.5	116.61	71.44	14.37
934	-314.21	327.88	779.54	101.68	61.77	-2.59
935	-318.85	160.4	764.4	45.87	55.15	-36.5
936	-174.56	138.18	911.13	22.37	50.48	-72.14
937	-113.04	173.1	878.42	28.23	114.26	-118.87
938	-406.98	199.46	686.52	25.36	141.08	-126.89
939	-731.69	272.71	633.54	40.25	130.62	-129.58
940	-803.71	334.47	638.18	71.11	61.46	-113.59
941	-524.66	535.4	623.29	37.84	12.79	-126.62
942	-431.88	356.93	665.77	-30.24	47.09	-148.04
943	-452.39	225.1	674.56	-38.94	74.89	-155.21
944	-633.06	197.75	697.02	-41.26	22.52	-85.05
945	-390.87	150.63	754.39	-51.97	35.95	-72.6
946	-791.5	37.35	635.5	-34.58	77	-46.05
947	-788.09	281.25	514.4	25.57	45.68	-10.13
948	-796.63	317.87	517.58	4.06	30.06	-22.37
949	-826.42	430.91	895.02	39.89	-18.95	-2.29
950	-604	751.71	871.83	51.12	-86.82	33.54
951	-677.25	414.31	765.14	-12.42	-91.67	36.83
952	-571.04	205.32	750.73	-44.65	-161.5	83.8
953	-374.76	155.03	758.3	-48.13	-171.17	75.81
954	-31.74	-31.25	900.63	-35.77	-116.3	52.89
955	-358.89	291.99	609.86	-11.96	-15.69	-17.18
956	-514.65	260.74	697.75	-30.98	-30.79	-56.92
957	-423.58	331.3	618.65	6.47	-10.13	-50.14
958	-401.86	306.88	483.4	6.38	99.3	-57.43
959	-883.54	291.26	509.03	5.71	102.11	-75.26
960	-597.17	839.84	833.5	103.82	-71.9	-54.53
961	-457.03	543.21	958.01	48.71	-55.05	-1.25
962	-614.26	597.17	605.22	80.17	-21.03	58.07
963	-473.39	469.24	641.6	60.24	-93.63	54.11
964	-471.68	309.08	755.37	57.56	-85.08	77.82
965	-435.3	211.43	749.02	36.71	-122.96	128.54
966	-249.51	234.38	814.45	16.08	-108.4	126.8
967	-296.63	310.79	679.93	11.29	-63.9	107.7
968	-213.13	372.31	730.71	-1.89	-38.54	77.91
969	-152.83	516.6	791.02	-33.97	-21.73	32.56
970	-110.84	363.77	885.5	-80.35	14.98	-21
971	-278.08	380.37	824.46	-48.55	61.4	-45.56
972	-309.33	208.5	781.49	1.31	89.72	-11.17
973	-431.15	152.83	668.21	108.61	84.96	16.91
974	-499.27	186.52	570.8	134.58	64.12	55.57
975	-326.9	570.07	571.29	129.43	83.07	112.12
976	-589.11	420.41	646.73	51.42	114.23	72.2
977	-562.01	307.13	759.52	18.65	52.76	39.34
978	-549.32	261.72	869.87	-58.17	24.08	64.54
979	-699.95	385.99	900.88	-73.88	33.26	43.3
980	-805.42	357.18	694.58	-63.11	-31.71	-62.77
981	-107.91	362.06	740.23	-92.01	-91.13	-19.99
982	-310.79	384.52	682.86	-112.76	-6.71	-13.18
983	-446.78	323.97	610.6	-55.85	-32.75	-19.81
984	-384.77	420.17	657.96	-41.32	-51.54	-8.36
985	-335.45	476.56	754.64	-33.11	-47.18	-25.02
986	-325.68	469.73	789.79	-74.77	-42.05	-36.65
987	-175.78	191.16	953.37	-95.4	1.92	-32.59
988	-244.38	128.66	936.28	-5.22	45.14	-71.47
989	-438.48	238.77	792.72	25.36	49.04	-48.83
990	-635.74	362.3	652.34	21.73	17.85	17.82
991	-515.14	199.95	679.44	43.61	-6.01	56.3
992	-515.14	284.67	672.61	61.43	-16.66	58.53
993	-389.16	383.54	716.55	54.5	-39.06	69.98
994	-69.09	505.62	689.45	36.35	-54.81	85.42
995	-251.95	484.86	754.88	-14.4	19.5	22.28
996	-249.02	318.12	747.8	-40.37	29.3	23.04
997	-213.87	451.9	674.56	-25.36	62.9	16.48
998	-451.17	545.9	581.54	-33.45	66.86	-5.28
999	-641.11	294.19	767.33	-32.96	73.43	-15.17
1000	-516.36	635.99	655.27	-14.68	48.86	-64.42
1001	-579.59	457.76	565.43	11.23	39.06	-118.38
1002	-604.74	532.96	651.37	-4.88	-33.81	-31.16
1003	-693.36	478.03	908.2	-13.18	-75.41	-0.31
1004	-391.6	284.67	1010.99	-0.52	-149.93	36.96
1005	-154.54	263.92	894.29	30.24	-107.91	50.26
1006	-83.98	244.63	918.46	-7.26	-87.13	17.49
1007	-223.88	125	924.8	0.55	-57.71	67.32
1008	-233.15	76.42	887.21	15.05	-50.32	115.88
1009	-323.24	204.1	811.28	19.35	-33.42	89.42
1010	-354.98	224.37	849.37	-22.71	-44.01	25.42
1011	-386.96	298.1	797.36	-31.01	-69.95	9.19
1012	-211.91	376.22	757.08	-70.16	-68.39	16.94
1013	118.16	377.93	443.12	-88.2	10.83	-27.5
1014	-88.62	187.74	446.53	-45.01	182.92	-84.99
1015	-559.08	268.31	560.3	24.14	236.11	-140.23
1016	-581.3	304.44	544.92	29.08	194.12	-187.23
1017	-458.25	174.56	526.12	11.41	211.49	-201.29
1018	-803.96	356.2	567.87	87.46	190.25	-217.19
1019	-703.37	708.74	816.16	84.05	116.91	-87.8
1020	-500.73	602.78	1290.04	1.59	25.36	-111.97
1021	-311.04	410.16	800.05	33.75	47.55	-1.71
1022	-564.21	426.27	434.57	25.27	90.94	18.19
1023	-931.15	353.03	614.75	23.13	39.31	20.78
1024	-687.74	325.2	733.4	3.05	-39.12	40.71
1025	-525.39	360.84	828.86	17.24	-33.66	59.84
1026	-588.62	363.04	787.11	24.87	-22.22	62.47
1027	-583.98	287.35	353.76	-40.07	-39.92	37.81
1028	-712.89	-86.43	769.78	-32.59	-49.93	31.1
1029	-788.09	220.46	739.01	4.09	-89.45	47.67
1030	-533.94	432.13	877.44	-15.63	-162.02	42.91
1031	-572.27	378.42	1070.8	50.57	-232.51	59.48
1032	-153.81	523.44	647.95	21.24	-167.72	21.15
1033	-144.29	282.23	659.91	-37.17	-102.08	-39.43
1034	-333.98	272.95	667.72	-79.41	-25.7	-112.98
1035	-324.46	204.83	774.66	-81.6	-44.89	-116.12
1036	-272.71	348.14	809.57	-54.81	-47.21	-84.26
1037	-355.71	290.77	840.82	-3.91	-25.63	19.56
1038	-447.02	543.7	688.96	74.28	5.92	38.7
1039	-799.8	553.96	959.72	97.5	8.03	21.82
1040	-749.27	386.72	741.21	92.86	-79.19	87.71
1041	-601.81	309.81	574.46	48.74	-128.66	93.32
1042	-478.27	172.12	668.7	16.6	-151.43	85.72
1043	-17.33	74.71	673.58	41.29	-181.55	49.8
1044	377.44	409.67	668.46	81.27	-148.1	-14.28
1045	-286.62	512.94	703.86	31.52	-12.7	35.92
1046	-508.06	390.38	663.82	-40.74	-73.55	78.46
1047	-383.06	311.04	780.76	-35.64	-98.6	106.93
1048	-155.52	322.02	900.63	1.1	-60.21	78.98
1049	-554.2	232.91	869.38	71.17	41.05	26.43
1050	-720.95	511.72	965.58	124.63	10.38	18.28
1051	-594.24	642.09	915.77	96.1	-108.03	-56.73
1052	-186.52	363.28	758.54	65.49	-81.67	-117.43
1053	-3.91	354.49	657.71	34.73	-74.01	-133.76
1054	-13.18	512.21	685.06	-100.34	-93.93	44.56
1055	-144.04	141.85	880.13	-172.76	-54.81	123.6
1056	-182.13	217.04	752.93	-141.85	-65	115.97
1057	-0.73	69.58	827.64	-130.22	-65.98	164.58
1058	60.06	51.76	791.02	-98.02	-49.87	205.6
1059	298.58	191.89	677	-10.07	-28.75	241.3
1060	-133.06	518.55	492.43	45.59	31.65	169.53
1061	-252.93	444.58	628.66	-36.93	-99	162.29
1062	50.29	474.37	728.76	-34.06	-116.82	137.33
1063	416.99	754.15	1357.91	8.24	-43.27	67.47
1064	154.54	598.63	878.17	12.33	116.42	-17.12
1065	-83.98	374.51	650.88	-29.3	152.22	-50.81
1066	-46.88	257.81	827.39	-42.85	179.32	-56.64
1067	-90.33	207.52	919.43	-41.38	212.68	-96.62
1068	-184.08	55.66	1015.63	-42.11	218.75	-127.66
1069	-322.02	12.45	876.71	11.2	227.78	-155.88
1070	-511.23	289.79	703.37	59.57	185.58	-109.71
1071	-647.95	361.08	574.95	57.46	132.63	-45.93
1072	-500.98	375.49	629.88	11.9	36.93	-24.14
1073	-425.54	301.51	707.76	1.43	-48.22	-28.35
1074	-196.29	166.99	744.63	-2.93	-68.66	2.96
1075	-74.22	238.53	791.02	23.32	-42.45	73.24
1076	-173.83	295.17	860.11	-1.89	31.92	54.81
1077	-252.69	279.3	824.22	-35.49	62.9	25.27
1078	-234.38	231.2	809.33	-40.62	66.25	5.74
1079	-320.31	299.56	843.75	2.93	114.59	1.68
1080	-686.28	457.28	637.7	59.33	160.52	-17.06
1081	-681.88	637.21	514.65	75.59	73.33	-5.31
1082	-448.73	697.75	564.94	39.49	2.59	-10.41
1083	-326.66	605.71	752.69	14.92	6.62	-11.11
1084	-136.96	411.13	870.12	-30.7	-29.79	-6.35
1085	-352.29	303.47	710.21	-49.19	-9.4	9.95
1086	-250	318.6	743.65	-31.86	7.81	11.38
1087	-195.07	427	793.95	-9.34	41.29	-23.99
1088	-173.58	255.62	777.83	15.75	79.8	-48.65
1089	-629.88	283.45	640.87	-25.18	144.5	-42.27
1090	-712.4	109.37	695.31	-6.59	101.23	-18.1
1091	-615.48	323	672.12	1.86	68.6	10.65
1092	-422.12	390.87	896.24	2.04	14.16	-16.85
1093	-215.33	438.72	839.11	5.46	1.62	-18.89
1094	-279.05	276.37	882.08	-27.01	28.96	-17.3
1095	-407.71	366.46	746.83	-41.11	45.96	25.3
1096	-370.12	196.29	666.99	-37.48	58.17	29.88
1097	-687.74	199.46	556.4	12.15	100.1	8.09
1098	-473.88	440.43	593.02	38.91	37.35	13.55
1099	-413.82	513.18	575.68	71.01	49.07	-29.42
1100	-365.72	703.86	671.39	67.05	61.37	-32.65
1101	-505.13	660.4	834.47	25.63	57.25	-26.98
1102	-709.96	485.6	746.58	3.81	11.29	-26.86
1103	-824.22	372.8	804.69	-29.63	-60.27	10.22
1104	-671.14	320.31	896	-46.3	-97.66	22.19
1105	-357.91	269.53	887.7	-78.92	-94.57	16.11
1106	-118.65	102.05	1022.46	-89.42	-64.54	-15.9
1107	-341.06	54.69	1055.18	-62.32	-14.8	-1.28
1108	-417.48	164.06	844.48	-2.9	-2.93	35.86
1109	-522.71	272.22	756.1	21.67	8.18	2.96
1110	-574.95	362.55	671.63	33.6	20.81	0.03
1111	-468.51	453.61	480.22	23.35	25.36	-64.73
1112	-553.22	381.1	478.03	14.59	42.82	-129.85
1113	-522.71	478.27	407.71	5.55	51.15	-159.48
1114	-529.54	259.52	617.92	-4.85	71.47	-152.56
1115	-632.57	92.53	726.32	-12.51	104.19	-144.87
1116	-808.84	-15.87	754.64	17.61	81.15	-147.46
1117	-773.44	100.34	571.04	63.48	26.7	-142.82
1118	-786.87	170.17	540.77	58.44	-59.48	-147.06
1119	-771.73	305.91	864.5	113.22	-181.67	-49.74
1120	-468.02	523.68	750.73	89.54	-200.13	9.77
1121	-326.42	253.66	707.52	0.15	-190.37	62.23
1122	-367.43	176.51	717.77	-33.17	-156.71	63.66
1123	-233.4	20.75	850.1	-73.97	-129.21	50.57
1124	-248.54	10.99	862.3	-4.33	-91.4	38.57
1125	-314.94	337.4	685.55	17.67	-93.48	18.89
1126	-263.18	278.81	815.67	-22.49	-82.15	30.15
1127	-273.44	276.37	752.2	-1.22	-26.25	34.73
1128	-401.86	316.89	776.37	30.91	9.28	25.76
1129	-440.43	278.32	910.16	42.57	18.01	16.54
1130	-399.9	311.52	881.84	34.18	48.25	3.3
1131	-331.3	354.98	808.84	34.94	79.28	-48.77
1132	-525.63	181.4	796.63	2.2	103.42	-80.9
1133	-529.05	82.52	835.94	0.18	45.96	-59.91
1134	-481.69	259.52	684.33	-3.75	30.12	-52.86
1135	-609.62	95.7	575.93	-18.19	-27.92	-53.41
1136	-249.51	350.59	552.73	22.46	-75.65	22.67
1137	-265.87	452.39	667.72	14.13	-31.74	95.67
1138	-364.26	547.61	671.63	16.45	-24.32	117.55
1139	-431.15	408.94	755.62	-15.75	-59.39	107.7
1140	-65.19	284.67	948	-2.08	-97.2	105.8
1141	-153.81	257.57	908.45	-20.87	-47.24	97.99
1142	-90.09	200.68	938.23	-36.65	45.01	94.79
1143	-140.14	324.95	1094.24	-31.8	158.23	66.74
1144	-542.72	241.46	862.06	-18.89	216.31	-17.49
1145	-398.68	315.19	653.32	-11.84	184.3	-24.99
1146	-814.45	235.11	385.01	-3.36	187.59	-10.89
1147	-892.09	356.2	294.43	19.1	90.18	-28.56
1148	-705.81	483.64	590.58	12.88	3.54	-54.78
1149	-366.21	583.5	930.18	-14.65	-13.95	-44.1
1150	-425.05	488.04	985.6	7.08	45.47	-2.32
1151	-655.76	367.43	594.73	32.68	44.62	13.92
1152	-670.41	376.95	568.36	30.82	-3.54	42.79
1153	-560.06	451.17	678.71	25.94	-31.86	29.54
1154	-492.43	310.3	840.33	-41.05	-43.7	21.67
1155	-426.03	339.6	875.73	-71.72	-26.06	32.81
1156	-425.54	192.38	753.91	-86.73	-12.42	22.77
1157	-380.37	129.64	838.62	-61.4	2.2	-1.77
1158	-321.53	418.7	597.9	-27.59	23.86	-15.59
1159	-281.25	371.58	622.56	-15.81	98.72	-65.92
1160	-885.01	93.75	611.33	6.96	136.87	-50.57
1161	-986.08	163.33	558.84	54.02	33.66	26.79
1162	-970.7	332.03	664.06	34.94	-44.98	26.21
1163	-253.91	138.67	896.97	33.45	-135.89	-41.56
1164	-140.87	225.1	857.18	48.61	-65.31	-57.22
1165	-298.1	221.19	768.31	54.11	-8.79	-39.37
1166	-341.06	185.06	733.15	91.46	74.43	17
1167	-682.62	622.56	707.28	97.56	112.43	25.42
1168	-1268.8	459.23	729.49	82.09	37.29	10.19
1169	-377.44	340.82	929.44	92.5	-170.96	43.37
1170	-200.68	132.57	740.23	89.05	-57.37	70.59
1171	-479	220.7	609.86	72.81	-27.4	75.01
1172	-332.28	307.13	692.14	44.98	-52.86	64.42
1173	-133.3	224.12	779.05	41.35	-23.9	36.29
1174	-176.03	595.7	722.17	102.84	82.86	-29.08
1175	-618.9	604.25	484.13	74.31	124.36	-66.1
1176	-925.05	569.82	543.21	50.02	29.45	-48.86
1177	-951.42	288.09	877.69	60.52	-71.56	-27.71
1178	32.47	639.16	456.05	86.64	-149.6	-15.47
1179	-133.06	702.39	57.86	-31.98	42.3	-42.76
1180	-802.73	538.09	597.41	-155.85	75.35	-101.44
1181	-623.05	415.77	993.41	-143.92	-46.3	-100.56
1182	-57.37	493.41	718.99	-118.71	1.59	-98.42
1183	-297.61	376.22	280.03	-146.48	127.99	-127.17
1184	-833.01	334.23	769.53	-172.82	155.33	-151.09
1185	-1607.42	62.74	868.65	-156.04	127.66	-16.91
1186	-323.49	35.16	758.79	-102.26	-56.67	26.64
1187	32.96	44.68	868.16	-110.2	9.8	-38.76
1188	-328.61	-154.79	1125.24	-71.87	62.01	-35.92
1189	-1128.17	191.89	632.32	-16.75	144.17	-17.27
1190	-1284.42	373.78	325.68	-0.37	0.12	-31.22
1191	-731.93	288.82	754.88	-16.57	-131.23	-51.54
1192	-615.97	229.49	938.23	-12.05	-135.25	-52.52
1193	-693.6	166.26	871.34	-13.12	-106.02	-52.89
1194	-925.29	-62.5	708.01	-35.58	-123.96	-35.95
1195	-648.93	-49.56	659.67	-45.62	-202.82	20.42
1196	-404.54	-18.55	757.32	35.86	-267.06	105.13
1197	-264.4	267.58	706.3	83.28	-272.31	176.91
1198	-185.79	290.53	717.29	60.12	-244.54	169.74
1199	-41.02	302	729.49	32.71	-216.34	155.03
1200	-26.86	343.02	714.36	23.01	-166.6	98.6
1201	50.54	333.5	805.66	42.3	-87.71	72.2
1202	-91.8	438.23	827.88	23.9	18.04	34.85
1203	-279.05	355.96	855.71	-27.28	39.95	13.92
1204	-212.65	488.53	921.14	-1.22	40.65	5.98
1205	-266.85	415.53	842.04	-31.68	74.74	-26.67
1206	-260.74	154.54	748.54	-1.13	92.29	-38.6
1207	-359.62	162.35	753.42	22.89	108.15	-7.69
1208	-513.92	279.3	716.06	14.71	84.17	-3.97
1209	-480.22	294.43	775.63	47.52	21.58	8.03
1210	-510.5	461.43	740.97	36.5	15.44	-2.87
1211	-577.64	220.7	891.36	11.72	-0.73	-72.66
1212	-501.22	198.73	833.01	49.07	-30.58	-91.98
1213	-500.49	157.71	752.93	44.89	-25.63	-77.51
1214	-717.77	-70.31	660.64	31.95	-50.78	-51.06
1215	-561.77	53.96	619.87	109.28	-96.37	44.31
1216	-474.61	216.55	653.32	93.72	-112.46	-2.96
1217	-363.28	104	683.84	70.77	-106.54	-37.48
1218	-346.19	130.13	886.47	75.07	-145.81	-19.44
1219	-238.77	586.91	867.68	85.27	-239.99	44.95
1220	232.42	578.61	861.57	-55.05	-153.2	80.41
1221	-257.32	95.7	691.41	-116.33	-54.47	14.22
1222	-312.01	65.67	700.2	-80.17	-123.57	50.17
1223	-55.91	402.83	931.15	-48.65	-176.91	82.67
1224	281.98	394.78	1035.16	-58.93	-195.25	144.17
1225	330.81	384.52	842.29	-15.96	-34.15	82.52
1226	53.71	441.16	751.22	-33.75	71.84	-34.55
1227	-68.12	276.12	802.25	-48.25	128.94	-37.05
1228	-271.97	359.13	745.12	-22.67	159.61	-42.66
1229	-587.65	362.3	613.28	1.01	151.28	-72.24
1230	-729.98	388.92	704.59	20.78	44.77	-68.05
1231	-501.46	242.68	750.49	14.19	-68.91	-29.88
1232	-273.68	167.48	809.08	-30.24	-87.92	-9.89
1233	-206.05	240.97	779.79	-32.71	-73.52	-14.56
1234	-53.71	126.71	912.6	-59.94	-84.2	6.07
1235	-152.1	376.22	823.97	-42.02	-35.37	21.67
1236	-183.84	380.86	710.69	-56.03	-57.4	37.54
1237	-97.41	307.37	849.85	-21.73	-23.41	28.59
1238	-111.57	198.73	1098.14	20.57	21.33	0.18
1239	-235.35	153.56	1045.17	62.96	79.5	-5.55
1240	-153.32	147.95	804.44	35.34	63.42	-0.06
1241	-145.26	155.27	769.78	-34.06	40.53	36.38
1242	-88.62	306.4	629.15	-50.23	35.1	48.1
1243	-249.76	180.66	761.72	-64.33	30.91	55.69
1244	-76.9	187.5	873.29	-19.23	10.59	39.95
1245	-33.69	109.62	932.13	-18.01	33.2	72.69
1246	-91.06	162.6	795.41	-15.17	35.89	64.54
1247	-150.39	72.27	785.16	-27.56	23.74	53.65
1248	-78.86	75.93	903.32	14.4	65.34	44.16
1249	-179.44	321.04	663.33	23.35	39.15	43.76
1250	-196.29	260.25	672.36	-27.25	-71.96	88.96
1251	46.39	237.3	875.73	-11.26	-78.12	130.89
1252	73	512.7	759.52	18.59	27.92	90.12
1253	-158.94	248.54	1027.59	35.61	137.02	66.13
1254	-403.56	515.63	875.98	116.88	180.39	68.48
1255	-429.69	394.78	890.63	48.74	133.73	-7.72
1256	-275.88	269.78	705.81	17.09	106.45	-36.74
1257	-220.7	248.05	630.62	-24.41	147.83	-80.14
1258	-511.72	122.31	555.42	5.22	195.07	-132.32
1259	-774.66	90.58	602.78	51.97	126.25	-129.97
1260	-733.64	233.4	646.24	103.94	4.24	-83.34
1261	-518.07	468.26	676.27	82.18	-21.82	-48.65
1262	-690.92	481.2	808.11	37.93	-28.63	-10.65
1263	-417.97	576.42	794.43	-16.6	-115.66	-6.59
1264	-125.98	274.41	1010.99	-58.65	-98.21	-22.55
1265	-202.15	339.84	975.34	-18.49	-89.51	5.83
1266	60.55	377.44	999.51	-23.77	-71.66	18.19
1267	-198	223.88	1037.84	-30.52	20.2	43.64
1268	-192.87	527.59	727.78	-29.24	30.27	34.21
1269	-242.68	297.12	667.72	-59.42	50.05	4.67
1270	-317.63	271.73	645.51	-20.72	68.05	-5.04
1271	-518.31	325.2	538.33	-25.63	71.17	14.37
1272	-647.95	171.39	808.84	13.89	24.81	4.61
1273	-401.61	282.71	875	41.41	-64.39	12.73
1274	-218.51	167.24	970.95	34.03	-53.34	4.76
1275	-100.59	128.17	1022.95	54.93	-13.21	-14.77
1276	-305.18	287.84	877.93	64.06	31.22	-38.6
1277	-218.02	193.85	849.37	25.18	16.3	16.08
1278	-326.42	162.11	706.05	11.02	23.56	57.43
1279	-358.64	294.43	601.32	19.17	45.35	16.24
1280	-334.47	393.31	492.43	12.39	61.71	-24.9
1281	-538.09	50.54	484.13	30.79	110.41	-55.27
1282	-840.58	268.07	714.36	134.52	65.55	-37.99
1283	-708.25	397.46	862.06	113.28	-30.91	-0.06
1284	-627.93	442.38	805.66	30.27	-94.24	-8.67
1285	-224.61	201.9	731.2	3.08	-102.51	-7.78
1286	41.99	374.02	1078.86	63.84	-56	-47.82
1287	-236.82	605.22	781.74	36.77	-15.47	-3.94
1288	-344.73	405.52	557.13	-2.41	-36.9	76.9
1289	-339.36	445.56	444.82	27.92	-26.49	82.46
1290	-453.61	493.65	765.14	45.59	-1.28	86.82
1291	-527.34	678.47	1032.23	43.21	4.3	60.15
1292	-315.19	495.61	766.85	-4.7	7.66	25.39
1293	-375.24	525.15	535.64	-66.07	-49.44	29.42
1294	-373.05	89.11	806.64	-85.21	-91.03	72.78
1295	-312.5	233.89	937.26	-44.56	-99.43	136.78
1296	-189.94	253.17	840.09	-47.39	-58.72	91.09
1297	-215.09	214.11	729	-24.23	-35.1	65.92
1298	-203.61	266.85	689.7	-20.51	-52.76	80.69
1299	-222.41	317.38	670.9	-28.17	-68.05	86.06
1300	-17.82	227.54	699.46	4.76	-67.84	78.58
1301	-414.55	434.08	650.63	52.09	65.49	111.88
1302	-264.65	528.56	809.08	83.16	10.77	-21.33
1303	-128.66	362.06	962.89	81.21	4.21	-123.08
1304	7.81	314.21	813.72	69.15	9.83	-100.25
1305	-226.56	281.98	663.82	14.22	43.49	-26.21
1306	-355.47	192.63	664.79	6.84	27.56	10.65
1307	-451.66	164.55	674.56	94.42	-34.7	-0.64
1308	-204.35	247.8	732.18	133.21	-67.38	-3.11
1309	-184.57	675.54	1059.08	153.5	-15.56	25.27
1310	-106.93	751.71	818.6	81.3	35	68.3
1311	-34.91	599.85	489.5	44.01	64.79	44.74
1312	-212.65	497.8	563.23	-36.1	46.94	93.81
1313	-544.19	458.01	462.4	-75.53	-9.8	111.02
1314	-269.04	346.19	650.88	-109.13	-85.69	173.28
1315	-154.54	784.42	854.74	-54.6	-44.46	151.73
1316	149.66	433.59	970.95	-79.5	-40.89	54.26
1317	264.16	365.48	886.96	-73.94	-79.65	81.09
1318	336.18	288.09	900.15	-73.52	-76.2	142.18
1319	41.5	268.07	771.73	-34.52	31.59	198.64
1320	-84.96	386.23	772.71	-23.71	131.47	129.67
1321	-73.97	341.8	741.94	-3.69	156.13	1.65
1322	-121.34	340.33	788.82	33.87	152.74	-32.81
1323	-309.57	139.65	870.12	57.59	141.91	-24.6
1324	-356.45	262.21	841.55	131.71	125.76	-54.08
1325	-356.2	317.87	729.25	178.8	143.43	-186.28
1326	-506.84	278.81	647.95	191.99	160.58	-243.29
1327	-617.92	527.34	538.33	178.44	154.08	-218.35
1328	-670.17	642.82	535.16	99.4	110.11	-247.59
1329	-642.09	601.81	682.86	23.32	30.76	-284.45
1330	-616.94	577.88	566.16	5.68	-17.55	-264.86
1331	-386.23	406.74	517.09	-87.04	-90.36	-220.21
1332	-593.99	112.55	494.14	-132.48	-85.39	-203.37
1333	-446.29	149.66	727.54	-132.39	-160.1	-163.12
1334	-279.54	265.38	847.66	-101.14	-249.57	-0.58
1335	70.8	589.11	852.78	-120.18	-158.36	-11.23
1336	-229	454.35	1045.41	-123.2	-98.63	-42.42
1337	-322.27	322.75	1046.39	-95.89	-27.34	-37.32
1338	-404.3	125.73	1000.73	-33.57	34.64	-22.92
1339	-536.13	329.1	765.14	78.61	32.53	-16.39
1340	-388.18	408.2	736.08	86.15	7.11	-34.76
1341	-196.29	328.86	804.44	84.08	41.53	-52.43
1342	-522.22	353.52	392.09	131.16	121.52	-36.47
1343	-726.56	458.5	172.61	173.89	43	-48.98
1344	-631.59	523.44	512.21	164.46	-39.15	-13.7
1345	-499.51	573.24	1048.83	103.67	-114.84	3.54
1346	-194.34	354.25	1200.2	129.27	-132.35	28.23
1347	194.58	650.63	894.53	136.9	-84.93	43.95
1348	-58.84	501.71	756.1	149.93	96.62	57.59
1349	-478.76	568.36	495.12	129.43	131.38	53.8
1350	-461.67	346.68	302.49	107.7	78.06	72.27
1351	-510.99	499.27	262.94	-27.5	25.7	28.96
1352	-651.12	708.25	564.94	-58.01	7.08	-2.44
1353	-241.94	603.52	619.63	-87.74	-54.81	17.46
1354	-170.17	422.12	752.69	-119.42	-20.72	-5.62
1355	-245.36	347.9	821.53	-140.26	42.79	2.23
1356	-415.28	321.78	813.72	-180.21	50.63	6.87
1357	-485.6	281.01	845.7	-171.33	33.11	14.1
1358	-548.83	195.31	590.33	-95.12	81.21	-14.37
1359	-998.78	312.99	533.69	-23.44	42.14	-59.66
1360	-572.02	654.54	497.56	-9.46	-103.82	-21.91
1361	-17.33	522.46	581.3	-94.94	-34.36	-51.67
1362	-455.32	443.85	705.57	-81.73	13.15	-81.79
1363	-271.48	541.75	1123.29	-65.58	-90.88	-3.81
1364	-588.87	464.11	866.21	-41.29	-46.78	33.57
1365	-444.58	271.48	855.96	-89.6	-104.98	34.94
1366	-377.44	210.94	843.99	-66.38	-123.2	13.98
1367	-324.95	318.36	882.08	-79.83	-118.77	24.17
1368	-237.55	157.71	863.28	-61.37	-73.7	36.74
1369	-360.35	144.04	715.33	-53.56	-68.12	10.22
1370	-302	231.69	639.4	-27.8	-76.05	0.58
1371	-233.15	337.4	704.83	-18.68	-63.11	3.72
1372	-247.56	411.87	695.8	-15.35	-46.17	4.58
1373	-262.94	321.04	652.34	24.63	-77.33	34.85
1374	-142.33	381.84	602.78	67.96	-104	91.4
1375	204.35	421.63	753.42	67.29	-79.9	105.87
1376	208.25	569.58	674.56	75.93	34.3	34.79
1377	-55.91	537.84	754.64	80.11	69.21	28.9
1378	-289.55	642.58	794.19	46.11	77.03	78.67
1379	-181.64	406.25	859.62	-20.78	76.84	47.03
1380	-335.45	527.1	799.07	-19.47	69.73	17.67
1381	-416.02	531.49	805.18	-20.75	46.3	21.36
1382	-407.71	318.85	771.73	-44.34	-4.27	85.36
1383	-335.45	443.36	864.99	12.15	-34.94	102.75
1384	-95.21	537.35	966.8	47.91	-26.4	37.75
1385	-81.79	570.8	863.04	11.84	36.32	-49.32
1386	-193.6	410.64	666.02	-18.68	38.67	-92.47
1387	-88.87	281.49	383.79	-31.8	92.65	-117.83
1388	-563.72	235.35	130.62	-38.51	146.12	-105.07
1389	-644.04	128.17	618.65	-39.83	56.3	-81.36
1390	-679.44	377.2	1046.14	-23.5	-65.43	-74.95
1391	-375.24	388.18	1462.65	-51.54	-127.29	-64
1392	-5.13	293.7	895.02	-26.31	-111.21	9
1393	-232.91	90.58	721.92	-75.47	-64.21	47.55
1394	-84.47	25.15	899.41	-58.41	-79.07	80.11
1395	-58.11	159.67	841.31	-36.1	-53.65	81.88
1396	54.2	309.33	848.88	-29.48	-32.62	52.73
1397	-112.3	434.08	780.52	-7.39	20.32	-21.09
1398	-72.02	515.14	811.77	-3.78	61.8	-67.38
1399	-97.17	477.54	743.16	-9.52	119.63	-95.03
1400	3.42	329.59	569.82	4	164.79	-98.27
1401	-708.98	521.73	387.7	38.48	277.74	-69.55
1402	-1094.48	708.74	413.82	-26	233.92	-48.61
1403	-754.39	69.34	1246.58	-173.89	-70.77	12.6
1404	-405.03	-117.43	1405.27	-14.98	-104.92	13.7
1405	-372.07	404.79	693.36	-8.73	-130	20.9
1406	-286.13	105.96	778.32	-49.32	-139.04	68.33
1407	-367.43	93.51	815.43	-43.52	-136.81	72.75
1408	-57.13	262.7	802.25	-21.18	-220.43	68.42
1409	108.4	159.91	803.71	-49.68	-173.68	63.39
1410	220.7	88.38	917.48	8.76	-18.46	64.7
1411	-265.63	458.5	801.76	6.35	49.56	31.28
1412	-428.96	278.32	809.81	-43.61	-3.23	-10.86
1413	36.87	268.55	945.8	-41.23	-23.22	-25.05
1414	-103.52	277.83	881.84	18.07	62.38	-68.18
1415	-364.26	398.93	825.68	34.21	63.48	-76.66
1416	-518.8	241.46	956.79	46.84	35.06	-88.13
1417	-353.76	286.62	1024.9	72.08	-19.99	-74.28
1418	-102.29	152.59	789.79	78.31	24.05	-85.08
1419	-242.19	37.6	749.51	99.27	42.76	-65.43
1420	-526.86	284.42	599.37	79.65	5.4	-52.25
1421	-486.33	173.83	837.4	15.08	-86.98	-46.81
1422	-215.82	140.14	977.05	-11.78	-149.2	13.58
1423	-64.7	152.34	940.67	-39.46	-140.05	57.31
1424	28.56	243.41	801.03	-58.99	-105.87	50.38
1425	-81.3	217.77	790.53	-84.66	-28.75	16.08
1426	-127.2	394.53	613.28	-87.1	-75.87	19.29
1427	143.8	353.03	699.71	-97.41	-92.41	22.19
1428	153.81	312.74	770.75	-79.99	-2.53	-15.56
1429	-111.82	352.78	842.04	-68.08	24.26	-22.34
1430	-109.62	307.86	977.54	-54.69	25.36	-40.34
1431	-233.89	202.88	887.94	-45.75	23.56	-51.57
1432	-153.08	137.21	869.63	-2.75	11.72	-59.72
1433	-126.22	216.55	798.58	31.25	91.37	-53.96
1434	-477.05	130.13	715.33	50.05	123.78	-55.85
1435	-672.85	135.99	759.28	109.44	82.37	-42.42
1436	-335.69	250	747.31	122.34	35.16	-54.32
1437	-116.94	318.6	731.45	127.14	9.83	-84.41
1438	-52.73	282.71	745.61	85.97	-15.93	-23.41
1439	-144.53	36.62	832.52	84.01	-29.69	33.26
1440	-94.24	33.69	914.79	88.47	-36.25	97.81
1441	-321.53	296.63	680.66	72.75	-29.14	126.04
1442	-174.32	269.04	807.62	28.59	-64.48	111.6
1443	138.67	328.13	826.9	4.03	-4.3	103.7
1444	70.07	251.71	982.18	12.76	35.28	110.29
1445	-88.38	455.32	897.95	31.62	93.78	95.49
1446	-176.03	298.1	801.27	13.67	138.89	33.97
1447	-220.95	280.52	692.63	-0.73	142.49	-7.63
1448	-167.24	257.32	667.24	-23.28	127.87	-28.9
1449	-244.63	193.6	857.18	-25.79	109.22	-34.36
1450	-347.9	497.31	824.46	76.32	178.59	-91.61
1451	-576.9	192.87	645.51	30.58	180.91	-80.23
1452	-776.37	114.75	639.65	69.64	141.51	-6.32
1453	-913.57	573.73	458.98	50.11	68.48	-18.62
1454	-491.46	391.85	755.62	-34.73	-90.48	-96.16
1455	-102.29	441.16	790.28	-61.31	-129.91	-69.03
1456	-247.8	476.56	867.68	-83.89	-69.03	-3.97
1457	-476.07	586.43	810.3	-92.99	-50.17	22.95
1458	-547.12	447.51	862.55	-88.5	-80.17	28.84
1459	-285.4	490.72	787.11	-66.35	-137.12	37.99
1460	53.47	157.96	981.45	-60.79	-114.23	52.89
1461	131.84	225.83	738.53	-3.72	-49.13	40.19
1462	106.69	314.45	664.55	-10.59	13.52	26.95
1463	-21	166.26	926.51	-10.86	30.64	20.54
1464	-295.9	293.7	758.79	-4.15	124.69	75.68
1465	-477.54	248.78	729.25	-37.32	123.72	23.19
1466	-408.2	227.05	772.71	-32.23	99.3	-46.81
1467	-454.83	306.64	773.93	-50.57	57.62	-58.93
1468	-467.77	320.56	795.65	-55.69	40.59	-40.28
1469	-650.63	293.95	724.12	-41.17	-15.47	-6.99
1470	-356.45	342.77	923.58	-20.75	-85.57	18.89
1471	-256.35	307.62	1011.72	-32.2	-97.02	3.27
1472	-244.38	255.62	982.42	-46.78	-81.18	44.53
1473	-128.17	78.37	981.2	-34.58	-74.4	43.27
1474	19.04	231.45	836.67	-11.93	-40.56	48.92
1475	-130.37	359.13	615.72	-45.75	-6.2	61.89
1476	-117.68	119.38	660.16	-32.17	-3.2	67.93
1477	-139.4	148.44	805.91	-3.3	19.9	91.95
1478	-284.42	248.54	826.9	0.76	76.23	86.4
1479	-598.39	72.51	881.84	6.38	68.24	8.91
1480	-571.29	114.01	917.97	98.51	-15.32	-20.69
1481	-268.07	277.1	877.69	86.67	-28.44	-39.52
1482	-267.33	103.76	866.94	86.79	-12.48	-49.77
1483	-273.19	254.39	841.06	72.36	12.63	-50.93
1484	-384.28	49.56	916.5	37.14	31.89	-84.81
1485	-513.67	74.22	841.06	71.78	-29.45	-51.94
1486	-279.54	322.27	725.59	80.63	-54.9	-54.23
1487	-320.07	209.72	814.7	40.44	-21.55	-86.58
1488	-392.33	203.13	613.53	69.06	19.71	-87.52
1489	-542.97	197.27	445.31	48	10.01	-106.17
1490	-767.33	204.35	791.26	62.9	-160.13	-66.38
1491	45.17	576.9	816.41	67.14	-225.59	15.17
1492	-48.83	466.06	714.11	16.27	-134.52	43.43
1493	-199.46	389.16	737.06	-40.04	-171.81	53.65
1494	65.19	45.41	909.18	-99.27	-137.18	89.17
1495	40.04	69.34	893.07	-57.19	-45.23	48.98
1496	57.86	251.46	860.84	-61.74	-23.93	21.45
1497	253.42	339.36	761.47	-57.07	-9.83	22.55
1498	34.42	533.94	844.24	-43.4	76.72	52.43
1499	-120.61	473.63	866.94	-27.01	69.85	19.07
1500	-215.09	500.73	812.99	-19.38	45.17	11.78
1501	-65.92	298.1	916.5	34.7	68.21	24.17
1502	-288.57	546.88	886.96	63.57	120.76	14.53
1503	-205.08	392.33	741.21	22.43	103.7	-15.29
1504	-133.06	325.68	730.96	-25.33	159.27	-60.12
1505	-221.19	111.82	759.77	-21.18	175.9	-93.93
1506	-363.28	101.56	816.89	7.84	189.94	-109.95
1507	-504.64	54.44	779.79	28.32	145.05	-142.43
1508	-356.93	288.57	851.56	47.88	105.13	-121.61
1509	-423.83	374.02	781.74	90.82	117.37	-64.54
1510	-410.64	449.95	701.9	61.52	115.45	-40.04
1511	-588.13	340.82	691.16	37.81	100.98	-29.88
1512	-579.59	294.19	747.07	-19.04	56.43	-6.81
1513	-605.22	225.59	836.67	-56.76	29.17	-1.37
1514	-635.5	40.53	861.57	-74.8	19.2	-20.57
1515	-604.98	60.06	850.83	-69.55	-6.74	-46.08
1516	-406.25	165.04	743.65	-73.33	-26.67	-39.83
1517	-404.79	81.79	725.59	-92.38	-13.15	-38.24
1518	-468.26	118.65	747.8	-49.77	14.92	-51.61
1519	-695.07	166.26	779.54	-22.22	16.33	-35.46
1520	-760.74	222.17	573	2.08	-41.29	-22.52
1521	-418.21	178.47	688.48	32.62	-151.31	44.49
1522	-222.9	323	820.07	95.83	-141.36	118.87
1523	-287.35	408.2	956.05	72.02	-105.35	107.33
1524	-209.96	422.12	891.11	28.99	-80.84	72.2
1525	-47.61	386.23	892.82	-7.66	-55.82	40.95
1526	-351.81	405.03	713.13	-66.35	63.96	20.23
1527	-514.65	258.79	708.5	-109.37	44.07	-12.54
1528	-355.22	217.53	855.47	-113.34	-12.6	-5.83
1529	-311.28	280.27	813.96	-92.8	-12.21	-5.74
1530	-500.73	238.28	853.52	-86.61	-16.02	3.81
1531	-372.8	272.22	901.86	-64.85	-79.35	21.06
1532	-165.53	330.32	864.99	-72.75	-75.1	11.05
1533	-309.08	159.91	823	-42.42	-63.9	23.53
1534	-88.87	263.67	897.46	-27.16	-71.59	36.38
1535	165.28	365.72	818.12	-25.02	-17.21	23.56
1536	-123.05	46.39	814.94	-13.82	81.63	-15.56
1537	-302.49	223.63	713.13	-1.04	117.86	6.68
1538	-514.4	148.19	689.7	-7.02	138.95	12.24
1539	-684.81	192.63	594.73	-2.56	106.23	4.94
1540	-620.61	68.85	893.07	-6.96	11.81	-7.26
1541	-454.1	229.98	896.48	-7.63	-63.9	-0.79
1542	-413.33	93.02	922.85	1.16	-52.06	42.02
1543	-519.04	156.74	843.26	13.4	-46.3	38.24
1544	-414.06	61.77	903.32	5.95	-76.29	14.28
1545	-312.5	48.1	1018.55	36.8	-85.14	-9.83
1546	-266.11	241.7	841.55	54.23	-97.29	-24.87
1547	-178.22	146.97	811.28	47.27	-87.83	-39.55
1548	-155.27	-66.16	703.61	76.11	-75.71	-35.1
1549	-52	67.38	710.94	151.52	-18.98	-8.33
1550	-423.58	147.46	723.88	181.37	85.72	-7.84
1551	-757.32	176.27	736.08	207.12	-2.56	-50.75
1552	-582.52	358.4	823.49	214.2	-97.41	-70.47
1553	-120.36	470.21	668.7	163.7	-124.85	-102.72
1554	19.53	358.15	392.82	54.66	9.67	-94.21
1555	-773.68	208.98	995.12	25.54	11.41	-100.62
1556	-679.93	636.96	855.71	84.38	-147.55	27.01
1557	-357.42	632.32	861.33	5.98	-173.49	12.48
1558	-433.35	342.04	754.88	-9	-196.32	21.24
1559	-15.38	445.31	660.64	-1.1	-269.26	46.94
1560	76.42	439.94	717.77	-2.26	-235.53	32.47
1561	101.07	509.77	844.73	-47.52	-198.18	55.05
1562	58.11	484.62	1021	-56.58	-171.05	80.23
1563	59.57	529.79	751.95	-32.5	-92.29	82.73
1564	39.06	315.92	782.47	-32.93	-72.08	52.43
1565	201.9	476.81	766.85	-65.09	-83.62	25.33
1566	157.47	391.6	890.14	-92.68	-14.31	-28.81
1567	145.26	588.38	843.75	-109.16	-9.52	-60.36
1568	40.28	11.96	1017.33	-190.98	23.32	-127.66
1569	147.22	-151.86	741.7	-109.47	36.04	-42.02
1570	34.67	78.37	627.69	-45.38	82.86	-30.67
1571	-216.06	93.26	628.42	-16.3	81.09	-37.66
1572	-162.11	80.08	767.33	-6.47	48.46	-30.88
1573	-136.96	152.1	823.49	-10.71	37.2	-18.22
1574	-234.13	114.5	915.04	-18.95	16.51	-22.64
1575	-30.52	108.89	933.35	20.08	-15.99	-17.91
1576	71.78	208.25	830.81	65.55	-4.64	-30.61
1577	109.37	216.06	773.68	87.8	39.86	-79.59
1578	-145.51	252.93	698.49	100.8	76.72	-63.17
1579	-355.47	459.47	611.57	105.96	61.4	-31.19
1580	-304.2	565.92	619.63	52.31	20.94	-15.87
1581	-160.4	434.57	938.96	12.45	19.87	-12.42
1582	-156.74	503.66	907.47	-1.07	28.32	-32.17
1583	-57.13	461.43	838.87	-39.58	21.91	-69.06
1584	-118.9	271.73	848.39	-73	40.5	-73.24
1585	-224.61	275.88	781.74	-34.36	44.53	-54.84
1586	-293.95	328.86	705.08	-5.58	28.08	-46.05
1587	-276.12	225.83	866.7	23.07	12.91	-44.07
1588	-263.67	303.22	911.87	64.91	38.06	-16.51
1589	-312.99	282.71	855.47	116.79	43.24	-30.09
1590	-320.56	303.47	NaN	NaN	NaN	NaN
