# Supplementary material for: Complexes of vertebrate TMC1/2 and CIB2/3 proteins form hair-cell mechanotransduction cation channels
Source: eLife. 2025 Jan 8;12:RP89719. doi: 10.7554/eLife.89719 (PMC11709434; doi:10.7554/eLife.89719)
Supplement: Figure 3—source data 1. [file elife-89719-fig3-data1.zip › Figure 3H/wt/18-4-T2.txt]

2	7.93	73.79	8
-563.72	246.83	738.77	11.17	-55.48	52.25	8
-443.36	308.84	880.86	23.56	-58.72	24.29	11
-248.29	474.85	800.29	64.21	-30.24	-0.82	8
-260.74	601.56	705.32	51.21	-16.85	-23.13	8
-359.13	337.40	758.30	26.52	2.96	-39.55	10
-331.54	331.05	820.07	67.41	0.67	-24.72	8
-349.12	362.55	899.66	75.90	42.60	-35.74	9
-712.65	424.32	780.27	93.75	61.07	-4.73	10
-527.83	406.74	755.13	59.88	8.51	8.97	8
-503.91	519.29	715.33	-20.60	30.24	-11.26	8
-488.77	235.35	701.90	-39.92	13.92	-79.53	8
-435.79	182.86	813.96	-21.61	-22.77	-121.31	11
-409.67	186.04	826.42	3.11	-18.68	-127.23	8
-457.03	275.39	722.66	33.66	25.27	-104.61	10
-590.82	295.17	781.98	35.55	79.71	-103.55	8
-674.56	368.16	483.15	44.59	28.66	-129.88	10
-663.82	282.23	338.62	12.08	-45.47	-127.50	9
-524.66	197.27	611.08	35.89	-51.36	-73.12	8
-395.75	287.84	562.01	29.69	-17.70	-85.33	10
-590.33	115.72	728.03	72.66	4.88	-85.60	8
-1129.64	345.95	492.43	177.25	-12.15	-18.04	8
-1068.60	282.71	533.94	211.67	-128.05	78.92	11
-655.27	523.93	729.00	165.92	-131.96	87.40	8
-509.03	355.47	817.14	121.67	-151.31	82.82	10
-232.67	285.64	591.55	80.54	-166.56	141.88	8
135.01	96.19	799.32	41.44	-162.96	193.02	11
517.58	856.20	857.42	81.15	-40.74	163.02	8
-99.85	857.67	649.41	64.33	12.51	145.20	10
-275.63	954.35	641.85	-72.81	-2.14	133.48	8
-429.20	690.43	668.46	-128.75	-9.43	89.57	10
-208.01	364.75	906.98	-152.04	-17.91	31.98	9
-273.68	288.82	933.11	-134.61	-39.28	33.26	8
-98.39	538.57	786.13	-107.15	-29.36	30.79	10
-263.92	350.83	877.93	-98.39	33.26	35.55	8
-467.29	194.82	798.34	-61.77	31.98	42.82	10
-525.88	67.87	619.14	-33.81	34.21	66.83	9
-396.24	286.87	628.17	41.50	-4.61	88.07	8
-450.44	527.59	662.60	60.27	-7.66	49.41	10
-607.91	593.26	629.64	41.84	-64.03	37.54	8
-187.50	580.08	764.89	4.24	-114.87	66.62	9
-160.64	522.46	814.94	-5.34	-62.62	54.96	10
-128.91	556.64	668.21	-30.52	-54.14	62.74	8
-12.94	437.26	731.20	-42.36	-54.87	110.72	8
76.66	517.82	527.59	-19.35	-34.94	113.49	10
112.55	325.68	719.73	-45.50	-23.68	85.85	9
227.05	286.62	1071.04	-18.46	22.22	19.99	8
-202.39	336.67	961.43	56.21	150.51	-50.42	10
-557.13	326.66	864.26	76.11	155.64	-29.75	8
-750.98	269.04	751.95	79.38	106.29	-20.14	10
-205.08	433.84	771.97	70.50	47.67	-50.02	9
-906.74	380.13	460.69	53.41	64.85	-104.98	8
-277.83	457.28	420.17	67.02	-147.03	24.02	10
54.69	604.25	591.31	17.49	-61.37	-29.66	8
-216.06	513.43	786.38	13.43	-14.19	-42.60	10
-366.70	491.46	827.64	1.46	-0.43	-7.42	9
-231.20	393.07	739.26	-9.46	-39.06	24.78	8
-159.91	458.01	734.86	-40.74	-18.68	28.56	8
-264.40	474.61	719.24	-90.55	-19.84	59.39	10
-218.51	332.52	820.07	-119.02	-30.40	86.24	8
146.48	300.54	757.08	-126.83	-32.75	115.51	11
75.20	129.15	672.85	-141.72	66.83	136.69	8
204.10	231.93	1188.23	-76.78	73.88	89.66	8
203.86	474.85	1120.61	102.97	182.40	17.33	10
-525.39	611.82	831.54	71.01	185.94	1.43	9
-382.32	240.48	644.78	64.30	119.63	29.24	10
-527.59	514.16	565.67	26.40	133.18	71.35	8
-740.48	370.12	335.21	5.10	62.23	0.95	10
-462.89	388.67	524.17	-87.86	-16.66	22.31	8
-152.34	408.20	776.61	-113.19	13.12	27.22	9
-104.49	398.44	979.25	-121.19	61.43	5.49	10
-135.50	246.09	735.11	-40.07	134.46	-26.67	8
-515.14	423.10	710.45	24.57	171.45	-39.64	8
-460.69	353.27	710.69	67.26	156.16	18.59	10
-804.20	481.93	762.21	102.05	93.26	48.37	9
-562.01	706.30	665.77	82.00	41.11	44.77	10
-362.30	530.76	771.48	57.56	33.91	38.24	8
-293.46	534.18	675.54	58.44	34.73	14.68	8
-258.06	479.49	694.09	8.39	30.09	-39.25	11
-444.09	352.78	720.70	-4.82	34.67	-56.09	8
-428.71	399.41	620.61	-23.96	38.33	-61.77	8
-573.24	343.26	639.40	-59.05	7.17	-91.40	10
-638.67	137.21	871.34	-47.24	21.09	-58.78	8
-547.61	273.68	860.60	-4.15	-3.66	-2.38	9
-352.05	321.04	680.18	-12.15	-7.26	-23.77	8
-364.01	369.38	622.31	3.63	-6.50	21.09	10
-273.93	369.63	796.88	-6.20	9.89	19.17	8
-305.18	399.17	788.09	28.90	41.78	-8.30	8
-409.42	386.47	838.62	36.65	58.07	4.73	11
-309.81	360.84	779.30	49.90	81.33	30.36	8
-381.35	132.32	769.04	68.70	84.44	49.65	8
-358.89	321.04	738.53	91.09	105.59	15.72	10
-300.29	319.09	603.03	112.76	132.60	-41.90	8
-617.43	362.30	429.20	165.74	189.24	-122.01	9
-724.12	595.46	295.65	216.64	160.64	-132.84	10
-686.77	923.83	374.51	120.12	135.83	-61.28	10
-552.00	731.69	518.31	9.74	107.27	-32.07	8
-555.42	623.05	559.08	-53.65	141.82	-20.72	8
-791.75	345.21	696.29	-45.93	112.76	-23.41	11
-955.08	592.04	713.62	-26.73	71.23	-12.79	8
-1209.96	550.78	604.49	-28.47	-37.11	22.03	10
-740.72	311.28	820.07	-94.54	-161.25	50.87	8
-515.14	368.16	740.72	-117.83	-141.78	2.78	11
-307.13	310.30	709.23	-126.98	-111.24	-28.47	8
-301.03	172.61	602.29	-116.82	-93.08	-4.09	8
-255.62	283.94	710.94	-146.88	-36.13	61.68	10
-249.27	188.72	749.27	-2.26	13.12	13.40	8
-616.21	466.80	375.49	72.97	41.56	30.24	11
-566.65	354.00	346.44	141.82	34.33	44.13	8
-539.06	488.77	204.35	156.68	73.27	24.99	8
-914.06	480.47	245.36	139.71	95.37	-43.61	10
-468.26	654.54	333.98	55.45	68.02	-42.33	8
-676.27	508.54	290.77	70.07	143.71	-92.90	11
-906.25	551.27	273.68	68.66	100.25	-126.16	8
-922.36	981.69	634.52	51.15	41.02	-43.43	8
-894.04	1092.29	858.40	-0.73	60.12	-34.70	10
-995.61	1035.64	850.10	-65.49	3.20	-36.65	8
-808.11	749.51	753.42	-128.57	-55.05	-60.88	11
-964.60	591.31	588.87	-134.77	-63.35	-94.48	8
-1010.01	368.65	160.64	-186.04	-99.18	-77.82	10
-927.25	173.58	499.51	-217.86	-132.63	-72.30	8
-896.24	-178.96	717.53	-191.62	-170.32	-28.84	11
-699.95	-313.23	793.70	-100.83	-199.40	66.04	8
-500.49	-124.27	425.05	25.76	-239.65	127.75	10
-468.26	-40.28	127.44	65.49	-246.73	127.96	8
-427.00	26.37	352.54	148.68	-269.68	103.61	10
-250.24	221.44	603.52	195.56	-183.17	78.70	9
-251.22	723.39	458.98	169.34	-126.10	50.75	10
-260.99	940.92	1003.42	-12.79	-241.85	11.60	8
-12.21	438.48	1036.13	-81.09	-209.53	111.82	8
194.34	255.13	864.75	-21.30	-153.96	76.57	11
171.63	421.88	725.59	-17.58	-51.76	30.12	8
46.63	426.27	622.56	-79.10	24.35	-11.14	10
-44.43	329.59	861.08	-102.97	52.52	-5.43	8
-41.50	324.22	848.63	-103.27	100.07	-31.10	8
-272.46	281.49	860.35	-74.83	126.92	-95.28	11
-438.23	314.45	812.01	-40.74	159.64	-122.80	8
-595.70	289.79	809.57	-0.21	159.09	-125.09	10
-611.08	522.46	631.84	26.18	139.50	-133.58	8
-758.30	292.24	583.50	33.23	113.86	-144.87	10
-702.64	438.23	477.78	63.45	63.05	-114.44	9
-569.58	240.48	632.57	59.27	36.16	-71.69	10
-574.71	287.11	664.55	152.50	39.58	-8.39	8
-547.61	840.58	638.18	65.98	43.79	14.47	8
-618.65	401.61	594.97	-10.04	39.00	4.43	10
-150.88	462.16	605.96	-4.97	22.46	-8.64	9
-586.67	355.96	425.05	-40.01	107.51	-15.35	8
-713.38	552.49	827.64	-18.34	-2.08	-63.87	10
-605.71	544.68	895.02	10.22	56.95	-41.81	8
-1020.51	584.72	768.07	133.18	68.63	30.30	8
-810.79	367.19	604.74	33.66	-7.51	56.64	11
-292.24	279.05	761.23	-15.17	-57.04	40.16	8
-419.19	136.47	820.31	-27.40	-11.66	-6.84	8
-501.95	126.95	684.57	0.49	-25.24	-19.87	10
-414.06	278.32	699.22	72.75	-16.85	-32.84	9
-275.39	480.47	784.42	94.79	46.94	-36.22	8
-586.67	322.02	614.75	131.93	119.45	-8.33	10
-945.80	391.85	432.62	160.22	12.57	11.11	8
-487.06	820.80	475.59	140.20	-61.04	7.63	10
-158.69	500.00	742.92	40.16	59.27	-1.59	9
-718.26	649.41	360.35	43.40	180.33	7.20	8
-982.18	522.22	240.48	-44.80	78.86	-7.51	10
-738.28	430.42	480.47	-92.25	9.74	-13.46	8
-673.58	46.14	206.30	-223.08	30.00	19.65	8
-1352.78	103.27	992.92	-206.67	13.89	-56.73	11
-732.42	273.19	1132.81	-230.35	-67.44	84.32	8
-872.31	333.74	767.33	-128.33	-111.08	-5.52	10
-562.50	323.24	669.68	-141.72	-173.07	-40.59	8
-253.91	91.55	781.25	-132.66	-141.30	-22.09	11
-355.71	212.40	708.50	-69.37	-82.18	8.76	8
-377.69	257.08	524.90	1.37	-43.33	-13.64	8
-651.12	297.61	610.35	15.26	-20.72	2.44	10
-534.67	364.01	653.32	50.72	-82.64	33.81	8
-206.05	568.36	707.28	61.43	-63.05	27.22	9
-107.67	401.37	798.58	72.54	-16.02	-4.30	10
-434.08	388.92	882.08	73.61	88.50	-37.08	8
-553.22	416.50	722.90	64.18	85.78	-76.08	8
-480.47	408.94	454.35	44.19	73.09	-76.23	10
-597.66	403.56	330.08	-55.24	128.81	-59.78	9
-1239.26	308.35	631.84	-169.28	226.87	-63.81	10
-1356.45	325.44	1022.22	-136.66	3.36	-18.52	8
-806.15	399.90	875.00	-36.44	-140.90	65.03	10
-694.09	502.69	743.16	-7.39	-203.34	45.47	8
-553.96	338.87	742.19	-32.68	-199.86	24.20	9
-354.25	115.72	629.64	-29.27	-217.10	9.58	10
-310.06	-117.43	572.75	-15.96	-165.99	95.34	8
-162.35	91.80	542.97	8.09	-139.28	122.56	10
-239.99	238.53	575.20	52.80	-94.60	67.60	9
-62.01	750.73	807.13	41.56	-90.09	-9.55	8
-69.34	495.61	996.58	-72.36	65.73	-99.82	10
-260.25	575.93	962.40	59.69	144.38	-65.16	8
-812.50	547.36	742.92	119.26	156.77	-7.84	8
-938.48	544.43	509.77	152.59	46.23	-0.98	11
-1109.38	287.60	412.35	6.23	38.48	35.86	8
-525.15	304.69	732.18	-120.82	-99.46	60.36	8
-345.95	33.94	979.00	-113.74	-154.97	37.38	10
-345.46	52.98	732.91	-73.85	-119.96	77.76	8
-61.52	88.13	695.56	-33.69	-65.25	75.50	11
161.38	551.51	863.28	7.93	11.54	20.08	8
-53.47	275.15	1034.18	-7.45	128.78	-15.63	8
-556.40	303.71	691.16	54.08	155.73	-49.44	10
-396.24	225.10	508.54	46.17	122.89	6.26	8
-438.48	198.49	549.07	34.82	144.87	-10.77	9
-748.29	532.96	643.55	33.72	141.94	-26.46	10
-752.69	575.20	461.67	-5.25	117.86	-39.76	8
-917.24	270.51	798.34	-62.90	95.52	10.25	10
-921.63	168.21	917.72	-58.11	27.01	27.19	8
-797.61	218.99	978.03	11.75	-31.46	36.41	9
-684.57	337.40	726.07	14.95	-42.57	36.10	10
-671.14	229.74	649.17	-8.82	-77.09	17.15	8
-604.25	188.96	761.47	-12.91	-85.97	-32.23	8
-520.51	-26.12	685.06	-2.50	-113.46	-88.35	11
-372.31	1.46	637.21	17.15	-93.81	-81.05	8
-686.77	55.66	743.65	47.91	-114.65	-63.57	8
-442.63	192.63	723.63	77.51	-263.61	7.32	10
-246.83	487.55	719.73	74.10	-228.33	17.21	8
-410.40	585.45	703.86	28.02	-138.70	-8.18	9
-537.60	419.43	641.36	0.55	-143.83	-14.59	8
209.23	394.78	1158.94	-1.92	-207.40	-44.95	8
135.01	495.36	818.12	42.30	-56.76	-54.35	10
-324.46	347.66	795.17	14.22	53.68	-38.82	8
-317.38	262.21	860.35	0.49	79.74	-20.14	9
-465.58	205.81	891.60	5.25	99.88	-13.92	10
-426.76	213.38	843.26	59.36	84.87	-48.00	8
-558.59	245.85	687.26	61.61	58.84	-58.23	8
-294.43	539.31	614.50	-13.92	-33.42	-33.39	10
-191.65	345.70	767.58	-84.87	-0.95	-14.07	9
-119.63	338.87	732.67	-56.30	54.41	18.68	8
-411.13	312.50	651.37	-96.98	114.65	68.97	10
-346.92	192.38	641.85	-119.84	108.67	45.65	8
-547.36	0.49	745.85	-116.09	84.96	60.55	11
-438.96	46.14	791.99	-100.49	43.55	106.63	8
-349.61	108.64	952.39	-80.44	69.64	97.02	8
-854.98	223.63	831.79	7.39	145.17	-69.18	10
-823.00	102.05	759.52	53.10	59.27	-156.19	8
-701.66	226.32	672.36	37.72	16.57	-121.95	9
-671.63	242.43	678.47	37.14	-10.38	-114.44	10
-474.12	329.10	694.82	52.67	-23.50	-110.02	8
-632.57	364.99	624.02	36.87	-30.55	-86.24	10
-652.34	131.84	948.49	-13.37	-84.14	-58.93	8
-554.44	215.82	837.40	7.75	-101.14	2.14	11
-498.54	196.04	823.73	-8.45	-95.03	54.02	8
-462.65	30.03	844.73	-9.28	-98.18	83.22	8
-427.49	264.65	749.27	12.97	-135.53	149.44	8
-177.49	351.56	667.48	14.53	-152.16	130.31	10
-94.24	397.71	626.22	32.71	-72.51	109.13	9
-206.05	450.44	626.95	23.22	-14.40	67.05	10
-133.79	556.88	646.73	4.00	16.66	38.73	8
-275.15	351.56	512.70	-20.54	123.14	-17.55	8
-1000.24	373.05	522.22	9.31	123.11	-7.23	11
-640.63	687.26	991.46	-46.72	-19.47	-21.21	8
-486.82	495.36	1032.96	-32.71	-80.08	40.92	10
-277.83	490.23	843.02	-10.13	-104.43	44.28	8
-379.15	338.62	745.12	-12.39	-100.22	65.58	8
-71.29	312.26	843.99	-30.21	-76.81	59.17	11
-61.04	283.94	963.62	-53.13	38.64	29.02	8
-365.48	343.51	899.17	-68.02	51.79	46.97	10
-426.27	-45.65	835.94	-86.36	-15.84	55.39	8
-113.53	218.02	749.02	-74.68	-75.20	71.32	8
-264.16	236.57	784.42	-14.83	-66.77	78.40	11
-221.19	128.91	870.61	94.21	-88.23	203.28	8
136.23	240.97	843.99	112.76	6.16	181.15	8
176.03	214.36	802.73	96.77	96.80	131.10	10
-191.41	281.01	859.86	113.37	171.51	29.72	8
-198.24	358.15	681.15	83.71	189.18	-9.86	11
-525.88	233.64	471.92	54.87	260.59	-67.11	8
-734.13	248.78	415.77	98.69	231.20	-109.25	8
-795.17	347.17	626.22	98.02	168.98	-105.44	10
-712.16	439.94	774.17	64.48	142.88	-98.79	9
-702.64	437.26	912.11	-0.31	102.23	-98.91	10
-728.27	318.60	966.06	-26.89	71.72	-120.73	8
-773.93	451.17	736.82	-22.25	23.25	-150.63	10
-563.96	482.18	703.13	-54.57	22.25	-157.59	8
-703.13	273.68	657.23	-52.98	33.26	-155.40	11
-700.93	80.08	657.96	-26.25	17.73	-96.98	8
-847.90	-12.70	890.38	0.67	12.79	-57.07	8
-802.98	156.74	791.02	23.59	-100.07	-26.37	10
-592.53	171.88	865.23	36.25	-223.60	-44.98	8
-217.77	304.20	726.56	22.95	-228.06	-41.60	9
-146.00	281.01	590.82	-31.86	-174.99	4.58	10
-252.93	221.19	622.56	-99.70	-110.35	-11.20	8
-258.79	39.06	674.32	-104.22	-55.45	-48.22	10
-350.59	131.35	773.93	-28.32	-20.87	-86.85	8
-364.75	388.18	786.87	64.00	24.60	-28.99	9
-548.83	319.58	737.55	102.60	55.97	-25.48	10
-714.60	303.96	641.36	165.92	75.59	22.49	8
-1149.17	263.43	688.72	209.56	48.83	58.29	10
-640.38	292.72	909.42	171.54	-88.50	42.72	9
-599.12	380.13	822.27	69.00	-134.89	31.83	10
-236.57	261.23	697.27	30.49	-136.47	41.29	8
-145.26	239.50	661.13	-1.34	-112.70	10.35	8
-57.86	130.13	885.25	-12.15	-48.16	36.53	10
-421.14	357.42	757.32	-15.72	2.50	50.69	9
-450.68	426.51	721.19	-39.00	-7.39	44.68	8
-368.41	342.29	880.86	-30.03	16.85	44.62	10
-464.36	402.59	752.20	12.05	87.34	45.99	8
-639.16	209.23	882.57	-19.59	61.86	16.57	8
-609.86	327.88	775.15	-41.66	12.60	20.26	11
-463.87	197.02	803.96	-67.84	1.77	17.43	8
-466.55	83.25	773.93	-65.43	13.43	3.17	8
-496.83	133.54	685.06	-39.12	-15.87	21.33	10
-384.77	137.21	452.39	-41.26	-68.85	74.13	8
-288.33	38.82	475.59	-37.57	-96.71	145.29	9
-287.35	341.55	717.53	27.40	-85.17	129.36	10
-370.61	753.17	776.37	119.93	-48.71	39.86	8
-9.77	936.04	918.95	52.95	-27.65	-48.98	10
70.07	569.34	869.14	-26.03	40.25	-93.66	9
-40.28	347.41	801.76	-49.13	99.24	-58.41	8
-557.86	150.88	508.79	-44.77	110.99	-21.33	8
-843.02	661.87	562.50	-64.45	44.98	18.22	10
-672.12	532.23	743.16	-78.06	-32.96	-3.78	8
-519.53	477.05	902.59	-36.68	-60.79	-5.13	11
-250.98	467.04	967.77	-49.56	-75.90	0.82	8
-150.88	110.35	1026.61	-75.53	-22.83	55.11	8
-359.62	251.22	762.21	-70.74	25.39	103.85	10
-498.05	202.88	642.58	-61.19	50.57	105.01	8
-636.72	141.11	606.20	-37.99	30.06	33.29	11
-681.88	69.34	725.59	11.78	-74.77	25.70	8
-333.98	428.22	613.77	14.47	-87.04	28.08	8
-334.47	318.36	846.19	46.45	-111.08	78.58	10
68.36	435.79	889.16	78.49	-137.85	99.33	8
-31.25	364.26	865.72	17.88	-64.67	84.53	9
-71.04	232.91	872.07	11.11	-81.48	82.24	10
145.02	204.83	795.65	22.77	2.56	84.14	8
-326.42	329.35	717.53	37.57	163.85	83.53	8
-509.28	355.96	690.92	12.79	79.68	39.83	11
-276.61	284.67	775.88	33.78	37.84	34.70	8
-312.26	458.98	830.08	9.95	60.79	10.86	8
-543.21	325.93	884.52	15.38	57.80	-46.11	10
-494.38	296.63	971.19	15.05	-32.01	-70.95	8
-319.82	193.36	1014.65	36.53	-80.66	-75.81	9
-204.10	257.81	907.23	31.71	-43.49	-58.41	10
-315.92	286.62	801.76	8.97	-38.48	-64.61	8
-370.36	208.98	709.23	9.55	-30.36	-27.13	8
-256.84	352.54	750.73	11.60	-42.63	21.58	10
-212.16	299.32	731.93	29.82	-31.86	15.90	9
-266.11	347.41	664.55	43.03	-12.70	32.59	8
-274.90	424.80	674.32	78.09	-30.18	51.94	10
-186.52	612.30	570.80	58.29	2.11	62.62	8
-273.68	544.19	663.57	52.22	23.50	-16.33	8
-224.12	573.00	578.13	70.25	27.28	-64.64	11
-13.18	497.56	687.74	82.06	32.93	-71.72	8
-93.02	555.18	561.28	69.12	136.11	-59.51	8
-440.19	398.19	677.25	52.70	183.17	-104.13	10
-489.75	595.95	479.00	38.21	199.71	-125.31	8
-458.01	513.18	424.32	-39.46	228.58	-203.92	11
-698.00	457.03	79.83	-54.47	226.23	-205.54	8
-841.80	560.79	-10.74	-67.17	194.46	-126.95	10
-1118.41	341.55	546.39	-139.80	180.51	13.70	8
-894.29	299.32	1918.21	-284.24	24.14	197.02	11
-428.22	-82.76	1459.72	-141.51	-69.64	120.73	8
-379.15	54.44	1042.97	8.58	-21.09	55.60	10
-434.33	394.29	759.28	8.73	-9.55	40.01	8
-497.31	277.59	762.70	-47.67	-48.58	6.77	8
-440.67	244.87	602.54	-72.66	-99.55	-11.20	11
-425.05	-5.62	752.93	-112.27	-66.41	-24.35	8
-552.00	-68.36	791.26	-24.17	-28.69	-95.98	8
-791.26	80.32	492.92	37.96	-16.39	-123.72	10
-618.90	639.89	984.13	100.71	-73.03	-31.46	8
-50.29	550.05	830.57	41.84	-24.69	23.19	11
-415.53	256.84	790.77	-20.72	80.14	-44.19	8
-334.23	407.71	703.37	8.73	-14.98	-111.05	8
-364.75	497.56	639.65	17.00	15.66	-106.81	10
-593.02	173.34	172.12	2.44	19.74	-59.39	8
-323.00	490.48	1004.64	-31.01	53.47	45.07	9
-818.12	352.54	1139.89	-9.25	65.73	9.80	10
-737.79	243.16	1003.66	25.76	0.85	-35.61	8
-515.38	350.59	688.96	36.38	11.99	-44.46	8
-564.21	273.19	556.88	31.28	14.22	-89.63	11
-562.50	307.62	687.26	8.30	32.68	-60.46	8
-599.61	308.11	724.85	-19.84	65.92	-25.82	8
-720.70	251.46	751.22	-25.45	54.11	-40.16	10
-819.82	256.35	516.85	13.89	33.97	-30.06	8
-818.36	-142.09	571.78	49.62	-18.98	16.72	9
-795.65	-149.17	602.54	144.78	-43.67	112.34	10
-848.88	202.88	597.41	108.61	-51.27	29.33	8
-1049.80	378.17	845.70	-1.92	-307.01	91.37	10
10.99	221.44	1070.07	0.31	-405.73	119.17	8
128.66	267.09	462.40	73.49	-136.38	89.20	11
-197.75	383.30	707.76	49.07	-162.29	-34.55	8
151.12	588.13	769.53	-1.95	-224.15	-14.37	8
88.38	332.52	929.93	-45.87	-68.76	-20.84	10
-184.81	248.29	1076.17	-25.05	-16.08	-34.94	8
-443.60	413.57	747.07	22.34	17.73	-27.25	11
-569.82	194.34	760.25	7.20	29.08	0.95	8
-506.35	238.04	898.19	59.78	-14.65	12.97	8
-197.27	415.77	847.17	77.00	-25.97	-8.45	10
-181.64	542.48	723.14	82.40	19.01	-12.54	9
-364.26	451.17	727.05	-14.62	48.74	-5.28	8
-137.21	40.04	867.92	12.15	15.32	-3.05	10
-132.08	-5.62	781.25	172.58	108.22	38.06	8
-289.06	503.66	525.15	213.01	118.23	45.23	8
-429.44	524.90	641.60	193.30	175.08	-2.38	11
-960.21	504.15	509.52	149.78	126.77	-22.09	8
-544.19	487.30	655.03	98.54	-59.08	-18.10	10
38.33	490.23	785.64	88.20	51.67	-1.80	8
-111.33	655.27	622.31	62.04	172.12	1.92	8
-801.51	639.89	118.16	19.38	177.31	-34.76	9
-484.86	257.32	786.38	-70.59	25.24	-36.35	10
-698.00	462.40	611.57	-44.80	11.90	4.27	8
-770.75	492.92	664.55	-92.35	-16.75	-48.86	10
-503.42	303.71	857.18	-125.76	-16.14	-54.14	8
-540.28	427.00	905.03	-191.01	27.34	-57.95	9
-673.58	261.96	718.51	-228.42	28.47	-120.33	10
-699.71	128.66	527.83	-142.30	17.61	-133.79	8
-614.01	348.88	405.76	-29.94	-12.70	-127.04	10
-548.34	427.00	476.32	-37.99	29.11	-82.52	8
-758.54	396.73	678.22	-54.63	10.35	-61.55	11
-606.93	450.68	836.43	-39.95	-75.65	1.46	8
-405.27	338.62	934.08	-85.42	-84.50	20.11	8
-392.82	287.60	871.83	-79.74	-29.69	20.57	10
-588.13	143.55	803.47	-64.88	-33.17	50.57	9
-498.05	196.78	760.50	-64.54	-55.02	76.35	8
-524.66	228.52	717.53	-43.15	-35.77	135.13	10
-245.85	274.66	770.02	-9.86	-75.38	109.62	8
-69.82	406.25	679.93	24.60	-10.96	65.31	10
-283.20	480.22	574.71	-2.50	25.88	36.19	9
-390.14	584.96	378.91	-15.93	71.56	31.80	8
-962.40	372.56	457.76	-41.26	112.98	9.77	10
-822.27	982.18	1005.86	7.57	-12.12	8.00	8
-439.45	596.92	1118.90	-73.73	-61.25	28.90	8
-294.19	182.86	720.46	-63.96	-24.54	43.43	11
-564.45	-44.43	959.72	-69.82	-26.52	11.96	8
-328.86	439.21	834.96	8.58	-63.69	22.00	8
-322.51	341.06	705.32	-63.39	-46.33	24.11	10
-355.71	172.85	614.26	-66.10	-75.59	76.90	8
-132.81	36.87	803.47	-25.36	-59.91	139.53	9
-209.47	234.62	840.82	61.86	43.27	207.86	10
-180.18	224.12	767.09	64.94	114.50	146.18	8
-77.88	125.73	864.50	105.13	157.71	37.38	10
-105.22	274.41	864.26	138.98	215.67	-6.07	9
-271.48	370.12	823.24	137.33	260.53	-36.65	8
-716.80	528.56	435.55	91.31	331.91	-120.33	10
-1184.57	294.92	395.26	71.75	290.10	-158.42	8
-1200.44	399.90	532.96	72.91	188.05	-153.59	10
-1074.95	319.58	740.23	28.38	87.98	-153.84	11
-829.83	236.33	696.78	-27.16	28.96	-151.25	8
-741.70	144.04	770.75	-31.95	-11.32	-175.51	10
-658.45	63.96	697.27	-18.19	-25.12	-166.75	8
-600.59	208.50	521.97	5.28	-22.67	-127.90	8
-685.55	115.48	360.60	12.15	7.69	-90.70	11
-1027.10	239.01	252.69	27.77	27.34	-54.87	8
-1039.06	261.23	605.96	58.11	-97.11	14.56	8
-824.95	564.94	835.21	84.32	-123.78	97.99	10
-725.10	319.09	934.08	-5.10	-158.72	134.00	9
-230.22	148.19	790.04	-41.53	-142.55	71.90	10
-198.00	203.13	698.73	-78.03	-82.15	-13.82	8
-167.72	276.86	523.19	-55.48	6.59	-14.68	10
-459.72	374.76	500.00	-17.43	25.82	-38.88	8
-739.50	607.91	465.33	92.68	69.67	-13.46	9
-1023.19	759.52	468.26	132.81	85.17	47.88	10
-1010.99	401.12	749.02	124.21	56.76	74.62	8
-1043.46	317.14	870.61	101.32	7.45	54.35	10
-941.16	344.73	664.06	57.83	-54.50	35.52	8
-482.42	256.84	660.64	-10.28	-74.89	-23.38	9
-485.60	54.93	706.30	6.23	-23.56	-87.31	10
-673.58	151.61	665.53	46.51	2.96	-94.24	8
-781.25	238.04	542.48	99.40	-6.59	-39.64	8
-787.35	457.76	301.51	104.92	-15.29	-18.80	10
-846.44	554.44	272.46	111.02	-79.41	-7.51	9
-619.87	156.01	850.59	64.39	-135.77	17.06	8
-684.81	281.25	705.08	72.63	-149.93	67.99	10
-435.79	428.22	712.89	-31.86	-166.32	174.71	8
-180.42	391.85	856.93	-85.60	-114.72	192.29	11
-333.01	321.29	830.32	-142.24	-39.61	200.23	8
-544.19	279.30	614.01	-143.19	-11.47	163.30	10
-283.69	105.96	748.54	-149.78	-59.94	149.41	8
-352.05	125.73	619.38	-113.80	-6.35	153.87	10
-386.23	216.55	503.91	-112.46	13.06	160.80	9
-412.35	313.48	691.65	-39.43	48.52	78.67	10
-641.85	510.50	805.91	19.20	87.13	1.10	8
-431.40	759.52	801.27	55.79	-3.66	-66.56	8
-86.18	519.78	748.54	18.83	48.55	-59.36	10
-244.63	397.46	627.44	18.07	119.60	-33.91	9
-561.04	331.79	664.55	24.05	124.24	-32.62	8
-744.38	738.53	594.48	11.20	50.99	-22.77	10
-696.04	473.14	593.75	-85.36	7.63	39.40	8
-697.27	272.71	701.17	-96.01	-25.73	21.39	8
-515.63	293.95	774.66	-39.83	-60.06	-12.27	11
-314.70	435.79	781.74	-50.90	-34.82	-25.88	8
-377.93	256.35	821.53	-49.44	26.09	20.11	8
-280.76	491.46	608.15	-5.28	73.18	-19.20	8
-609.38	208.50	632.81	-47.27	154.30	-62.53	9
-993.65	-122.56	646.73	-25.85	95.73	-43.15	10
-1156.01	187.01	408.94	-3.81	6.93	-14.98	8
-881.35	459.72	580.81	-48.10	-135.35	11.32	8
-191.89	388.43	1109.38	-30.55	-167.02	50.02	10
-137.94	503.42	890.14	47.36	-82.79	29.05	9
-315.67	444.34	786.62	77.12	-7.02	9.74	10
-568.60	364.26	747.80	89.97	-15.01	15.84	8
-545.90	348.88	630.62	52.52	-6.93	67.17	8
-658.45	356.20	647.46	-24.93	-6.16	59.39	8
-692.87	217.77	701.17	-18.25	-78.49	36.10	11
-438.96	371.58	652.59	5.95	-103.55	45.35	8
-326.66	396.00	836.18	31.62	-91.16	82.64	8
-308.35	293.95	827.64	19.04	-45.17	58.69	10
-420.65	390.63	731.93	11.93	-53.89	27.71	8
-375.73	406.01	853.76	-22.28	-79.93	-50.26	11
-385.50	294.68	826.17	-33.72	-111.60	-64.39	8
-106.20	198.97	902.10	-107.33	-69.89	-19.04	8
-396.97	238.53	689.21	-114.50	33.97	-29.88	10
-461.91	52.49	832.28	-108.67	54.08	-84.26	9
-693.85	93.26	782.96	-34.03	64.42	-66.19	10
-606.69	98.39	793.95	43.79	-3.36	-40.16	8
-353.03	296.88	695.31	44.07	-16.60	-31.43	8
-302.00	105.71	686.52	27.01	27.19	-41.14	10
-364.01	102.54	524.66	64.45	59.33	-19.20	9
-396.73	226.81	396.24	99.00	68.39	-28.84	8
-704.10	389.40	642.82	101.38	41.47	-22.67	10
-890.14	848.14	756.10	148.68	-69.09	44.86	8
-726.81	718.99	923.58	60.00	-170.35	61.10	8
-405.03	346.68	931.40	-17.18	-210.14	34.24	11
-186.52	317.14	992.68	-91.71	-131.13	19.26	8
49.56	389.40	744.63	-117.58	-80.32	-6.71	10
-208.50	271.73	732.42	-138.12	-25.79	-12.02	8
-393.31	117.43	798.34	-115.45	-22.25	50.60	10
-349.37	182.86	759.28	-83.01	-33.97	63.93	9
-278.56	259.28	611.08	33.23	-10.28	23.77	8
-225.34	362.55	548.34	124.79	13.09	5.00	10
-230.47	412.60	789.79	135.83	39.46	2.59	8
-353.03	376.71	793.21	129.27	88.35	35.46	8
-304.44	345.21	720.21	130.34	73.27	-0.98	11
-259.77	215.82	802.00	97.96	111.45	-21.12	8
-318.85	496.09	740.97	41.41	82.95	-52.73	10
-428.96	333.98	530.27	-19.56	48.68	-52.98	8
-66.41	170.90	706.30	-83.98	55.08	23.25	9
-528.08	381.10	721.92	-70.92	131.32	-54.26	10
-488.53	273.93	847.17	-93.23	113.19	-23.83	8
-679.69	397.22	658.45	-97.32	97.72	6.59	8
-540.77	250.49	894.04	-90.33	92.07	-0.24	10
-794.19	459.23	1028.08	2.96	201.78	-59.45	9
-821.04	516.85	633.54	39.28	119.02	-98.85	8
-701.66	574.46	560.79	-27.31	60.52	-53.96	10
-859.13	424.32	531.98	-48.61	32.96	-48.89	8
-582.76	437.01	724.85	-58.04	-46.02	-23.28	10
-705.32	375.24	823.97	-78.74	-33.33	-38.48	9
-447.51	163.57	716.31	-46.39	-118.84	25.97	8
-333.98	171.63	604.98	1.34	-131.23	131.04	10
-397.95	30.27	676.27	29.48	-125.00	158.91	8
-291.26	314.70	577.64	32.07	-91.95	153.02	11
-185.79	363.77	660.40	10.93	-1.22	34.70	8
-472.41	356.93	688.48	-2.17	83.68	-57.50	8
-590.58	554.69	569.09	3.69	73.03	-81.97	10
-687.50	852.78	767.58	-31.86	29.66	-48.13	8
-245.61	280.27	1103.27	-56.95	20.51	-6.50	9
-532.23	474.85	704.83	8.76	50.63	-15.14	10
-514.65	9.77	668.70	-28.84	5.62	-13.92	8
-583.98	103.03	610.84	-10.41	-3.51	6.47	8
-557.86	337.16	832.28	-7.90	-30.46	7.54	8
-349.85	358.40	931.64	-22.06	-57.43	-10.16	11
-466.06	336.91	774.17	-37.66	-49.13	-28.69	8
-547.12	226.32	753.17	-41.78	-68.12	27.19	10
-591.06	156.49	858.15	-20.81	-77.30	55.36	8
-493.90	367.92	740.97	3.66	-128.94	70.53	8
-318.12	151.61	805.91	-16.82	-143.80	116.97	11
-316.89	274.66	783.45	20.94	-85.39	149.44	8
-249.27	377.93	793.95	34.42	-15.29	76.72	10
-41.26	287.11	872.31	34.82	36.53	45.14	8
-417.72	315.92	816.65	73.18	75.16	45.84	8
-137.70	221.19	916.50	105.01	27.89	106.57	11
-125.00	356.93	730.22	138.98	78.22	167.02	8
-416.26	487.55	635.01	103.39	130.40	306.88	10
-709.23	497.56	432.13	37.35	71.32	366.00	8
-239.01	448.24	423.34	22.22	62.16	316.62	9
-381.35	350.10	494.14	6.07	84.11	186.13	10
-337.40	166.50	620.61	-24.57	44.22	114.14	8
-282.23	270.26	808.59	53.65	95.79	48.74	10
-432.86	358.64	770.75	110.96	104.55	-13.49	8
-355.96	388.43	908.45	130.92	87.62	-30.30	11
-333.25	518.80	791.26	165.04	90.70	-42.48	8
-414.55	466.80	629.88	136.72	94.39	-49.01	8
-422.36	571.04	567.87	160.40	75.29	-18.80	10
-394.29	595.46	485.35	126.65	87.71	-27.53	8
-539.79	515.87	471.44	134.22	93.05	-61.37	11
-589.60	432.62	436.52	130.16	72.88	-59.97	8
-573.00	468.75	502.69	161.90	96.77	-68.63	8
-818.85	605.96	620.61	186.68	105.87	-142.64	10
-771.48	901.61	471.44	176.67	16.57	-139.25	8
-464.11	866.21	536.62	64.79	16.85	-175.45	11
-467.77	721.44	440.19	-15.50	70.37	-201.02	8
-384.77	551.76	195.56	-55.88	123.57	-221.07	10
-950.68	493.41	17.09	-56.85	175.90	-236.02	8
-1161.87	562.26	639.89	-20.14	103.64	-194.18	11
-966.31	1204.10	830.81	40.68	-10.99	-94.97	8
-635.01	1146.97	927.25	-86.30	-18.86	-93.57	10
-559.33	755.62	757.81	-149.96	-3.48	-142.33	8
-568.85	440.67	597.66	-169.95	-13.95	-166.35	10
-745.85	248.29	510.50	-149.84	-21.94	-185.21	9
-1054.93	110.60	482.67	-131.44	-75.68	-152.80	10
-1026.37	183.59	401.12	-66.16	-105.22	-62.13	8
-780.27	326.17	524.66	-45.41	-143.86	-104.64	10
-710.69	230.96	597.90	-25.51	-103.82	-149.93	9
-707.76	145.51	614.01	-2.41	-88.04	-113.01	10
-648.19	218.02	554.69	-6.96	-93.78	-99.30	8
-567.38	114.01	553.71	-18.04	-98.79	-86.33	8
-648.68	112.79	580.08	0.40	-82.40	-54.14	10
-638.43	178.96	602.78	43.55	-89.32	-35.89	9
-622.56	242.43	575.44	35.95	-77.18	-46.39	10
-617.68	221.92	468.02	-1.22	-23.74	-28.20	8
-856.45	242.92	483.89	-11.32	-15.84	-46.17	8
-837.89	328.13	823.00	32.68	-100.56	-2.35	10
-673.34	444.09	824.46	82.03	-112.73	72.24	9
-670.41	583.50	713.13	58.69	-86.61	70.34	8
-781.74	334.23	698.49	9.16	-98.72	17.85	10
-642.33	291.02	640.14	-1.83	-145.05	17.21	8
-458.98	264.16	743.41	-42.94	-146.09	37.90	10
-439.94	289.06	696.04	-72.08	-96.95	57.98	9
-412.35	294.92	699.22	-82.06	-77.18	53.47	8
-459.72	236.82	597.90	-64.79	-43.12	0.49	10
-719.48	124.76	769.04	-32.75	-43.85	-78.86	8
-506.10	358.40	749.76	24.26	-121.95	-55.60	9
-329.59	300.78	719.73	-18.49	-54.05	-41.66	10
-546.14	121.83	600.34	-21.51	-13.67	-35.86	8
-573.49	128.42	464.11	-40.50	-24.54	-13.70	10
-627.20	244.14	807.86	9.58	-59.11	-23.16	8
-465.82	454.59	911.87	94.33	-103.33	36.04	9
-495.61	385.25	944.09	84.08	-97.02	42.21	10
-548.83	291.02	948.97	56.40	-91.00	50.05	8
-434.08	314.45	710.45	11.38	-104.68	65.43	8
-191.65	323.73	622.07	-41.72	-92.50	35.34	10
-334.72	257.57	766.36	-82.58	-41.90	1.62	9
-484.62	251.95	770.26	-61.89	-31.77	20.63	10
-478.27	153.56	907.96	-55.27	-43.40	40.34	8
-422.12	214.11	722.41	10.19	15.11	41.29	8
-709.23	267.09	731.45	69.85	60.30	-38.21	10
-438.48	532.23	594.24	59.33	-10.86	-56.46	9
-464.84	370.85	672.61	-8.51	-25.73	-106.05	8
-494.63	439.94	809.81	48.80	-101.26	-59.97	10
-322.02	389.40	928.96	20.84	-99.98	22.86	8
-420.65	281.74	858.40	50.32	-29.27	11.51	11
-783.69	418.21	774.90	113.59	-30.94	50.51	8
-651.61	465.33	723.14	104.98	-154.48	84.01	8
-167.48	160.89	719.73	91.09	-161.41	74.92	10
-76.17	215.09	590.33	115.88	-140.96	97.14	8
-118.90	383.30	534.91	64.58	-75.38	141.51	11
-401.12	187.50	751.22	24.26	-61.95	153.08	8
-418.21	281.01	729.49	1.31	-108.80	110.53	8
-252.44	322.02	819.58	-18.68	-120.27	131.20	10
261.96	457.76	788.82	-5.37	-85.69	126.95	8
-73.00	375.98	908.45	18.89	-49.80	138.00	11
51.27	624.02	536.38	17.67	-87.80	162.63	8
526.86	553.96	199.46	-164.18	-95.89	95.52	8
452.64	41.50	13.67	-279.51	28.75	138.67	10
151.37	-187.26	1016.85	-242.71	14.28	164.73	8
104.25	879.64	1971.92	-45.07	282.81	31.62	11
-773.93	510.50	763.92	34.15	378.42	-53.16	8
-619.14	424.07	552.73	35.34	240.54	-152.10	10
-390.14	453.13	663.09	7.60	225.95	-236.36	8
-525.88	463.62	710.94	13.34	207.89	-195.25	11
-620.61	581.79	579.35	11.66	181.76	-157.50	8
-735.11	536.38	731.45	-13.03	130.40	-88.04	10
-736.57	304.20	834.47	-28.56	77.00	-50.45	8
-731.93	197.27	841.80	-6.56	32.99	8.70	8
-645.51	301.76	773.93	-14.31	37.93	20.90	11
-958.74	70.80	599.37	-10.56	21.85	-23.83	8
-607.18	296.63	649.41	17.88	-100.01	-31.10	8
-196.53	332.52	656.98	-31.07	-158.75	-38.67	10
-340.58	89.60	671.88	-54.32	-140.87	-39.00	8
-365.97	103.52	778.08	-42.08	-166.78	-17.79	11
-280.03	124.51	916.26	-44.65	-169.65	-1.46	8
-253.42	81.05	883.79	-60.33	-150.54	19.99	8
-143.07	89.60	792.97	-57.40	-132.78	44.92	10
22.46	148.44	998.78	12.88	-82.21	45.10	8
32.71	393.55	978.03	47.27	59.69	58.96	9
-359.86	417.24	909.67	56.88	76.32	46.88	10
-187.50	388.43	684.57	6.26	37.05	28.35	8
-85.94	211.67	819.09	-15.72	74.16	-21.39	8
-289.55	207.52	765.63	-14.62	156.34	-35.13	11
-579.59	214.60	639.65	51.42	155.06	-91.13	8
-826.42	52.25	614.99	75.62	75.56	-77.24	8
-783.94	368.16	509.77	91.89	-38.91	-7.54	10
-403.81	494.63	646.73	31.68	-143.55	12.63	8
-247.56	414.06	785.64	23.28	-150.21	39.64	9
-99.85	450.44	698.00	33.26	-154.94	53.16	10
-275.88	354.25	979.00	29.39	-100.37	117.46	8
-251.46	631.35	853.27	7.66	-54.02	69.61	10
65.19	269.04	718.51	-74.28	15.63	-4.36	8
-120.12	50.05	721.19	-68.02	50.11	-17.94	9
-352.05	125.98	695.31	-37.38	8.64	-6.77	10
-467.77	496.34	909.67	21.21	-19.71	31.13	8
-323.97	608.15	896.48	1.01	-64.39	22.28	8
-219.73	554.44	815.43	-16.42	-71.90	27.44	10
36.38	396.00	862.06	-24.32	-31.56	-5.13	9
-76.66	256.59	1068.12	-17.52	2.53	-13.18	8
-145.26	384.03	987.06	-2.69	34.58	39.98	8
-192.14	340.09	696.78	-67.69	96.47	23.96	10
-343.75	272.22	595.46	-149.48	115.78	-23.71	8
-676.51	12.21	627.44	-145.66	39.89	-35.71	11
-682.86	111.57	918.21	-5.10	-100.46	85.69	8
-70.07	327.88	892.09	61.37	-147.16	167.57	8
3.66	427.25	583.98	44.62	-68.42	98.94	10
-7.57	180.18	853.03	43.27	7.20	62.44	9
-400.63	358.89	772.22	69.37	42.72	64.24	8
-510.25	189.70	767.09	62.99	34.33	36.68	10
-161.87	54.93	873.54	81.76	-16.11	-39.92	8
-84.47	105.71	946.29	122.47	4.00	-56.46	8
46.14	354.98	740.72	128.42	37.48	-34.48	9
-8.30	312.99	668.46	87.83	106.32	-70.47	10
-182.86	352.05	643.80	67.72	165.56	-150.60	8
-509.28	278.32	585.21	55.05	198.00	-172.36	10
-604.74	276.61	518.31	33.33	154.97	-159.27	8
-872.31	145.26	486.33	77.70	64.67	-138.28	11
-958.01	322.75	548.34	98.97	-18.10	-109.19	8
-539.55	658.94	747.80	47.82	-137.70	-34.67	8
-458.01	643.07	1037.84	-24.08	-165.89	29.42	10
-26.86	391.60	1006.10	-20.60	-156.74	92.47	8
1.71	516.85	916.75	3.36	-86.12	70.59	11
-78.12	429.69	753.91	0.70	-61.07	56.49	8
-72.27	494.14	741.70	-21.79	-49.65	68.66	8
-83.74	342.29	886.96	-64.82	-44.46	87.04	10
-79.35	250.73	976.81	-53.53	1.07	132.14	9
-125.24	480.22	808.84	-42.63	18.80	98.60	8
-93.02	305.18	790.53	-64.06	30.33	-1.34	8
20.51	295.90	725.83	-35.37	42.51	7.45	10
-91.06	396.73	704.35	19.90	117.03	55.02	8
-346.92	195.56	916.99	49.32	150.67	70.16	9
-533.20	306.88	817.38	78.37	149.38	27.65	10
-465.58	99.61	712.40	44.31	121.09	-33.05	8
-462.40	113.04	617.19	66.68	101.41	-52.31	8
-477.78	209.96	543.46	79.44	80.66	-78.55	10
-574.22	257.08	595.95	100.43	85.69	-75.32	9
-625.98	463.62	562.26	112.58	90.45	-124.15	10
-787.35	545.41	675.78	92.50	35.74	-172.49	8
-505.37	526.12	718.75	37.08	-32.99	-122.80	10
-417.24	566.89	697.27	17.94	-45.56	-33.75	8
-338.13	587.89	646.73	-35.31	-13.34	-2.08	9
-731.20	283.69	732.67	-43.73	6.71	-5.46	10
-472.66	611.57	1042.72	22.71	-155.06	20.63	8
-70.80	659.18	723.14	-3.66	-128.91	70.68	8
-220.70	594.73	830.08	-126.10	-41.38	11.60	11
-473.88	289.79	807.86	-150.30	-105.90	31.19	8
-35.64	134.52	694.34	-138.67	-142.00	45.10	10
105.47	425.29	636.23	-80.20	-48.07	44.86	8
-214.84	494.14	626.46	-96.53	35.19	18.86	8
-250.73	313.48	678.96	-110.78	37.20	-41.93	11
-293.70	323.49	718.99	-71.23	72.36	-107.51	8
-534.91	229.49	906.49	-24.69	77.48	-135.44	10
-676.51	208.01	776.12	72.45	65.55	-96.37	8
-808.84	299.32	624.27	155.27	58.41	-16.48	10
-669.92	481.69	678.96	165.50	-10.93	-1.25	9
-661.13	513.43	742.68	96.01	-85.82	-32.50	8
-507.32	325.20	874.02	60.39	-120.09	-22.80	10
-22.95	183.35	841.31	-9.98	-129.58	-9.19	8
-42.97	113.04	796.14	-29.97	-44.83	-29.60	8
-256.35	220.46	807.62	-32.71	11.44	17.88	11
-283.45	258.06	749.02	-17.09	4.88	50.29	8
-263.92	197.75	711.67	-5.68	-5.92	49.99	8
-201.90	281.49	695.31	40.50	-26.89	72.75	10
-139.40	544.19	831.30	85.66	44.89	123.35	8
-387.45	504.39	986.08	85.66	117.00	97.08	9
-482.91	539.79	912.84	70.89	73.18	84.32	10
-260.99	397.46	781.49	35.64	51.24	71.96	8
-203.37	326.17	699.46	6.10	83.68	5.68	8
-339.11	429.93	625.98	-30.76	140.56	-41.29	11
-428.47	307.37	601.81	-79.41	145.32	-74.68	8
-590.58	235.35	460.94	-78.28	126.13	-93.26	10
-741.46	347.66	555.66	-50.87	67.32	-108.58	8
-882.57	349.61	394.53	21.18	-12.42	-114.35	8
-405.03	643.80	543.21	26.52	-76.72	-21.18	11
-255.37	601.07	822.02	31.01	-80.57	-62.44	8
-137.70	681.88	943.36	44.59	-37.60	-19.35	10
-248.54	668.21	993.41	30.88	21.82	-11.81	8
-560.30	543.21	636.96	31.56	62.19	12.88	8
-330.81	433.84	687.99	-25.48	30.12	23.53	11
-626.71	436.52	578.86	-55.91	49.99	0.67	8
-713.38	326.42	500.00	-91.95	20.63	15.20	8
-625.24	276.37	615.48	-110.47	-18.16	59.88	10
-585.45	461.43	706.05	-55.18	-53.16	53.65	8
-228.27	293.95	1046.88	-7.66	-73.97	31.49	11
-194.58	357.91	1023.68	50.35	-38.64	80.63	8
-119.14	477.78	747.31	39.52	9.92	74.68	8
-41.75	401.61	739.99	10.77	63.63	35.83	10
-230.71	121.34	762.45	-50.42	139.77	-22.86	9
-598.88	261.96	464.11	-34.03	199.68	-37.75	8
-851.32	278.81	415.04	-27.56	135.19	-38.54	10
-977.78	305.66	428.96	19.41	0.67	27.10	8
-698.49	820.07	685.06	5.52	-52.19	30.55	8
-216.80	449.22	1124.51	-42.33	-75.81	-1.59	11
-122.80	348.88	920.41	13.64	3.72	-10.25	8
-239.99	310.06	899.66	15.90	22.83	-64.88	8
-285.40	119.14	920.41	17.43	36.56	-68.97	10
-567.14	62.01	644.53	15.23	84.72	-9.06	8
-816.65	275.88	343.02	29.79	111.54	-21.42	9
-1128.66	367.92	481.93	85.63	56.88	-46.45	10
-1148.93	596.92	678.47	33.26	-98.36	43.18	8
-546.63	426.27	1002.93	-4.94	-152.10	78.06	10
-210.69	468.51	717.29	-49.47	-121.00	7.90	8
-110.84	242.68	796.39	-87.55	-98.08	-84.84	11
43.21	261.72	741.70	-71.66	-80.32	-80.99	8
40.77	164.79	777.34	-112.37	44.10	-28.38	8
-514.89	192.38	541.50	-107.24	110.96	-21.33	10
-934.57	64.21	608.15	-55.24	138.15	-29.94	9
-890.38	222.66	988.28	75.23	10.25	-65.73	8
-478.76	510.99	856.45	86.52	-53.07	-28.75	10
-523.68	442.63	794.19	56.37	-44.65	-45.38	8
-664.55	396.97	625.24	18.80	-64.33	-32.29	10
-450.20	191.65	628.17	-31.59	-117.37	2.87	9
-193.60	244.87	716.80	-34.15	-81.85	0.03	8
-417.97	307.62	715.58	28.02	-21.73	-6.20	10
-477.78	339.11	740.97	92.38	-16.63	22.43	8
-407.96	551.76	772.71	113.16	-2.41	21.76	8
-749.51	666.75	692.87	135.19	24.87	21.18	11
-579.10	565.19	731.20	90.27	-40.65	32.87	8
-582.28	509.52	656.01	-1.25	-46.05	2.69	8
-524.66	288.33	666.99	-46.36	-57.34	4.70	10
-378.91	129.15	633.30	-38.12	-74.13	83.19	8
-152.10	215.58	791.02	-25.70	-96.01	55.42	9
-120.61	268.31	804.69	-48.13	-84.05	20.08	10
-163.33	237.79	802.49	-32.75	-29.24	14.16	8
-373.05	348.88	649.41	-10.41	-11.84	15.44	8
-243.65	281.49	750.00	14.59	-9.43	-19.17	11
-346.19	468.02	717.53	58.78	31.10	-18.68	8
-481.20	545.65	853.03	52.31	108.12	51.79	8
-537.60	476.56	915.28	30.15	108.49	74.37	10
-442.38	393.31	798.83	20.87	101.23	73.52	8
-544.68	290.04	720.70	-22.34	61.37	18.16	11
-470.95	439.94	771.00	-35.68	32.41	33.14	8
-543.70	318.12	663.57	-53.74	47.24	22.03	8
-541.75	335.45	650.39	-81.05	19.59	-18.55	10
-580.32	144.78	719.48	-82.73	-9.25	-18.10	8
-434.08	307.62	582.03	-57.86	-56.18	16.36	9
-289.31	373.05	767.33	-5.83	-50.57	-46.36	10
-153.81	316.89	707.28	24.32	2.69	-44.83	8
-181.88	274.66	701.17	38.94	43.30	-20.60	10
-558.84	384.03	486.08	35.25	40.16	-12.97	8
-627.93	365.48	600.59	1.65	-53.80	5.04	9
-641.60	534.18	640.63	-24.93	-109.68	27.59	8
-455.32	397.46	854.98	-46.63	-114.75	47.42	10
-192.14	461.67	993.65	17.18	-30.15	-1.28	8
-177.98	536.87	1021.97	16.78	-22.37	-5.10	10
-206.30	387.70	838.38	-2.59	0.31	38.06	9
-321.04	314.94	716.80	-26.40	14.25	87.52	8
-450.20	385.50	616.94	-40.04	36.19	101.78	10
-562.50	326.42	694.58	-23.35	11.41	82.28	8
-394.78	372.80	769.29	-8.58	-20.78	49.16	8
-434.33	501.22	688.48	15.29	-28.08	27.62	11
-190.67	378.42	866.21	4.36	-41.81	67.14	8
-158.20	301.27	905.52	75.93	-1.10	25.45	8
-200.68	403.81	749.27	69.70	3.42	15.23	10
-76.17	193.36	693.12	7.17	60.85	-32.50	9
-434.57	306.15	327.39	34.42	170.93	-92.41	8
-690.67	111.57	487.06	146.85	138.58	-94.33	10
-1127.93	776.12	620.36	189.42	70.43	-77.70	8
-697.27	572.51	927.25	76.48	-159.09	-3.88	10
-203.37	323.00	848.63	45.96	-168.21	61.49	9
-320.07	188.72	740.23	-15.84	-115.88	59.23	8
-304.44	173.58	744.63	-42.14	-152.80	51.97	10
-123.78	307.13	646.24	-66.74	-169.10	100.80	8
46.88	379.88	681.15	-91.46	-144.81	90.76	10
-188.23	397.95	737.06	-104.83	-58.81	47.27	9
-90.58	443.60	735.84	-100.19	5.25	13.82	8
-285.40	278.32	864.50	-108.55	56.37	-35.55	10
-282.96	322.27	818.60	-89.02	25.48	-28.44	8
-216.55	306.40	976.81	-87.95	10.93	-18.55	11
-250.24	304.93	977.78	-63.26	-8.91	-43.33	8
-193.12	424.32	802.98	-52.58	-11.23	-74.46	8
-224.12	436.04	685.79	-20.97	36.07	-89.75	10
-393.07	429.44	721.92	35.89	41.69	-115.63	8
-474.61	317.63	820.07	61.04	32.96	-85.33	9
-445.31	471.19	857.67	76.35	6.87	-40.74	10
-506.35	308.59	864.01	18.37	-28.87	-26.76	8
-256.84	166.26	812.50	-31.10	-84.99	-6.84	8
-21.48	132.08	838.87	0.12	-31.22	3.88	10
-112.06	111.57	647.22	8.18	5.07	13.79	9
-257.32	321.78	528.56	47.00	-30.46	63.60	8
-78.86	274.41	729.49	57.04	-20.29	94.09	8
-104.98	359.13	729.98	111.11	23.35	68.39	8
-187.99	717.53	843.75	90.67	36.77	76.17	8
-159.18	480.96	906.98	65.86	90.70	49.26	11
-147.95	438.96	781.01	57.71	131.65	-1.62	8
-200.20	480.47	789.55	-20.32	219.18	-41.32	8
-323.97	427.25	927.73	-35.37	226.20	-64.06	10
-367.92	266.85	888.18	-73.27	253.57	-71.99	8
-851.07	155.52	589.36	-49.10	262.51	-77.27	11
-897.71	245.12	445.07	-20.26	131.23	-64.51	8
-788.57	70.07	478.27	-16.75	15.20	-79.04	8
-720.70	96.68	495.85	2.29	-59.75	-1.28	10
-491.94	108.64	512.94	-16.57	-78.43	34.12	9
-430.18	262.70	863.53	-26.12	-71.62	34.67	8
-607.42	656.74	565.67	33.23	-107.85	-39.79	10
-281.01	875.49	754.64	-22.09	-154.94	-32.17	8
67.14	564.70	1060.30	-6.26	-32.41	-16.33	10
-220.70	485.35	931.88	6.32	11.75	-8.88	9
-468.99	539.55	646.73	33.20	23.35	-8.85	8
-110.11	537.11	360.60	-63.35	30.36	-8.39	8
-257.81	126.95	504.39	-71.01	88.29	-55.63	10
-737.55	463.38	754.88	-57.25	70.28	-50.63	8
-722.41	354.00	831.54	-66.99	19.10	-42.21	9
-685.30	248.29	885.50	-70.77	9.61	1.31	10
-747.56	247.80	802.00	-90.33	-51.21	-7.26	8
-524.66	317.87	776.37	-93.08	-91.58	1.46	8
-315.19	225.10	906.49	-49.50	-94.88	4.27	10
-215.58	428.96	808.11	23.04	-82.49	25.05	9
-129.39	353.52	901.61	-12.97	-40.68	36.16	8
-228.03	259.77	955.57	-28.29	0.31	73.55	10
-325.68	250.98	677.98	-45.68	0.31	92.10	8
-247.07	235.11	707.52	-60.33	27.68	83.40	8
-406.98	416.99	694.58	-65.89	39.34	7.54	11
-279.79	321.04	812.74	-81.15	59.66	-58.87	8
-327.88	426.27	539.31	-101.81	92.96	-77.15	8
-736.33	23.93	606.93	-61.37	87.62	-78.52	10
-710.45	-18.07	714.36	73.09	50.81	-8.97	9
-857.67	48.83	963.62	180.02	44.59	-23.80	8
-703.37	162.35	927.98	185.46	-29.94	-54.44	10
-283.45	244.87	852.05	144.96	-32.14	-57.31	8
-375.24	254.15	796.63	107.30	-24.51	-22.31	10
-321.29	292.48	772.71	98.14	-62.74	43.73	9
-109.37	375.24	818.60	102.57	-76.51	78.46	8
-40.77	451.42	739.99	54.90	-35.92	96.71	10
-351.32	220.46	804.20	44.22	-21.03	101.17	8
-587.89	681.15	859.38	66.38	54.08	51.24	8
-754.39	296.14	739.50	-52.03	55.05	0.06	11
-349.85	263.18	614.75	-65.00	21.67	54.05	8
-352.78	240.97	609.86	-34.03	82.95	-0.27	8
-617.92	126.71	732.42	13.73	88.99	-27.89	10
-595.70	283.20	643.07	94.09	50.29	-26.03	8
-728.52	418.95	540.04	106.99	15.50	18.31	9
-566.65	497.07	583.74	84.47	-69.55	49.53	10
-457.52	623.29	597.41	4.00	-119.57	99.79	8
-95.46	639.16	748.54	-37.35	-111.66	88.68	8
-318.12	396.00	696.04	-81.15	-67.23	33.91	10
-124.76	339.36	936.04	-93.87	-144.47	48.68	9
-213.38	454.35	704.35	-72.02	-53.10	73.52	10
-378.42	413.33	696.04	-93.32	13.64	60.09	8
-588.87	327.15	780.76	-99.00	-10.07	42.63	8
-142.82	457.52	797.61	-76.17	-56.24	28.63	11
-28.56	385.74	769.29	-68.60	-32.04	14.95	8
21.73	219.73	916.02	-14.25	3.39	37.08	8
-107.67	452.39	825.44	3.17	6.81	27.28	10
-251.71	429.69	776.12	-15.84	33.60	-17.43	8
-424.07	291.50	721.68	-0.12	80.02	24.08	9
-553.22	219.97	823.00	75.62	97.93	44.10	10
-505.37	263.92	833.50	116.61	71.44	14.37	8
-314.21	327.88	779.54	101.68	61.77	-2.59	8
-318.85	160.40	764.40	45.87	55.15	-36.50	10
-174.56	138.18	911.13	22.37	50.48	-72.14	9
-113.04	173.10	878.42	28.23	114.26	-118.87	8
-406.98	199.46	686.52	25.36	141.08	-126.89	10
-731.69	272.71	633.54	40.25	130.62	-129.58	8
-803.71	334.47	638.18	71.11	61.46	-113.59	10
-524.66	535.40	623.29	37.84	12.79	-126.62	9
-431.88	356.93	665.77	-30.24	47.09	-148.04	10
-452.39	225.10	674.56	-38.94	74.89	-155.21	8
-633.06	197.75	697.02	-41.26	22.52	-85.05	10
-390.87	150.63	754.39	-51.97	35.95	-72.60	9
-791.50	37.35	635.50	-34.58	77.00	-46.05	8
-788.09	281.25	514.40	25.57	45.68	-10.13	10
-796.63	317.87	517.58	4.06	30.06	-22.37	8
-826.42	430.91	895.02	39.89	-18.95	-2.29	8
-604.00	751.71	871.83	51.12	-86.82	33.54	11
-677.25	414.31	765.14	-12.42	-91.67	36.83	8
-571.04	205.32	750.73	-44.65	-161.50	83.80	8
-374.76	155.03	758.30	-48.13	-171.17	75.81	10
-31.74	-31.25	900.63	-35.77	-116.30	52.89	8
-358.89	291.99	609.86	-11.96	-15.69	-17.18	11
-514.65	260.74	697.75	-30.98	-30.79	-56.92	8
-423.58	331.30	618.65	6.47	-10.13	-50.14	8
-401.86	306.88	483.40	6.38	99.30	-57.43	10
-883.54	291.26	509.03	5.71	102.11	-75.26	8
-597.17	839.84	833.50	103.82	-71.90	-54.53	9
-457.03	543.21	958.01	48.71	-55.05	-1.25	10
-614.26	597.17	605.22	80.17	-21.03	58.07	8
-473.39	469.24	641.60	60.24	-93.63	54.11	8
-471.68	309.08	755.37	57.56	-85.08	77.82	11
-435.30	211.43	749.02	36.71	-122.96	128.54	8
-249.51	234.38	814.45	16.08	-108.40	126.80	10
-296.63	310.79	679.93	11.29	-63.90	107.70	8
-213.13	372.31	730.71	-1.89	-38.54	77.91	8
-152.83	516.60	791.02	-33.97	-21.73	32.56	11
-110.84	363.77	885.50	-80.35	14.98	-21.00	8
-278.08	380.37	824.46	-48.55	61.40	-45.56	8
-309.33	208.50	781.49	1.31	89.72	-11.17	10
-431.15	152.83	668.21	108.61	84.96	16.91	8
-499.27	186.52	570.80	134.58	64.12	55.57	11
-326.90	570.07	571.29	129.43	83.07	112.12	8
-589.11	420.41	646.73	51.42	114.23	72.20	8
-562.01	307.13	759.52	18.65	52.76	39.34	10
-549.32	261.72	869.87	-58.17	24.08	64.54	8
-699.95	385.99	900.88	-73.88	33.26	43.30	11
-805.42	357.18	694.58	-63.11	-31.71	-62.77	8
-107.91	362.06	740.23	-92.01	-91.13	-19.99	8
-310.79	384.52	682.86	-112.76	-6.71	-13.18	10
-446.78	323.97	610.60	-55.85	-32.75	-19.81	9
-384.77	420.17	657.96	-41.32	-51.54	-8.36	8
-335.45	476.56	754.64	-33.11	-47.18	-25.02	10
-325.68	469.73	789.79	-74.77	-42.05	-36.65	8
-175.78	191.16	953.37	-95.40	1.92	-32.59	10
-244.38	128.66	936.28	-5.22	45.14	-71.47	9
-438.48	238.77	792.72	25.36	49.04	-48.83	8
-635.74	362.30	652.34	21.73	17.85	17.82	10
-515.14	199.95	679.44	43.61	-6.01	56.30	8
-515.14	284.67	672.61	61.43	-16.66	58.53	8
-389.16	383.54	716.55	54.50	-39.06	69.98	11
-69.09	505.62	689.45	36.35	-54.81	85.42	8
-251.95	484.86	754.88	-14.40	19.50	22.28	8
-249.02	318.12	747.80	-40.37	29.30	23.04	10
-213.87	451.90	674.56	-25.36	62.90	16.48	8
-451.17	545.90	581.54	-33.45	66.86	-5.28	9
-641.11	294.19	767.33	-32.96	73.43	-15.17	10
-516.36	635.99	655.27	-14.68	48.86	-64.42	8
-579.59	457.76	565.43	11.23	39.06	-118.38	8
-604.74	532.96	651.37	-4.88	-33.81	-31.16	10
-693.36	478.03	908.20	-13.18	-75.41	-0.31	9
-391.60	284.67	1010.99	-0.52	-149.93	36.96	8
-154.54	263.92	894.29	30.24	-107.91	50.26	10
-83.98	244.63	918.46	-7.26	-87.13	17.49	8
-223.88	125.00	924.80	0.55	-57.71	67.32	8
-233.15	76.42	887.21	15.05	-50.32	115.88	11
-323.24	204.10	811.28	19.35	-33.42	89.42	8
-354.98	224.37	849.37	-22.71	-44.01	25.42	8
-386.96	298.10	797.36	-31.01	-69.95	9.19	10
-211.91	376.22	757.08	-70.16	-68.39	16.94	9
118.16	377.93	443.12	-88.20	10.83	-27.50	10
-88.62	187.74	446.53	-45.01	182.92	-84.99	8
-559.08	268.31	560.30	24.14	236.11	-140.23	8
-581.30	304.44	544.92	29.08	194.12	-187.23	10
-458.25	174.56	526.12	11.41	211.49	-201.29	9
-803.96	356.20	567.87	87.46	190.25	-217.19	10
-703.37	708.74	816.16	84.05	116.91	-87.80	8
-500.73	602.78	1290.04	1.59	25.36	-111.97	10
-311.04	410.16	800.05	33.75	47.55	-1.71	8
-564.21	426.27	434.57	25.27	90.94	18.19	9
-931.15	353.03	614.75	23.13	39.31	20.78	10
-687.74	325.20	733.40	3.05	-39.12	40.71	8
-525.39	360.84	828.86	17.24	-33.66	59.84	8
-588.62	363.04	787.11	24.87	-22.22	62.47	11
-583.98	287.35	353.76	-40.07	-39.92	37.81	8
-712.89	-86.43	769.78	-32.59	-49.93	31.10	8
-788.09	220.46	739.01	4.09	-89.45	47.67	10
-533.94	432.13	877.44	-15.63	-162.02	42.91	8
-572.27	378.42	1070.80	50.57	-232.51	59.48	11
-153.81	523.44	647.95	21.24	-167.72	21.15	8
-144.29	282.23	659.91	-37.17	-102.08	-39.43	8
-333.98	272.95	667.72	-79.41	-25.70	-112.98	10
-324.46	204.83	774.66	-81.60	-44.89	-116.12	8
-272.71	348.14	809.57	-54.81	-47.21	-84.26	11
-355.71	290.77	840.82	-3.91	-25.63	19.56	8
-447.02	543.70	688.96	74.28	5.92	38.70	8
-799.80	553.96	959.72	97.50	8.03	21.82	10
-749.27	386.72	741.21	92.86	-79.19	87.71	8
-601.81	309.81	574.46	48.74	-128.66	93.32	9
-478.27	172.12	668.70	16.60	-151.43	85.72	10
-17.33	74.71	673.58	41.29	-181.55	49.80	8
377.44	409.67	668.46	81.27	-148.10	-14.28	10
-286.62	512.94	703.86	31.52	-12.70	35.92	9
-508.06	390.38	663.82	-40.74	-73.55	78.46	8
-383.06	311.04	780.76	-35.64	-98.60	106.93	10
-155.52	322.02	900.63	1.10	-60.21	78.98	8
-554.20	232.91	869.38	71.17	41.05	26.43	8
-720.95	511.72	965.58	124.63	10.38	18.28	11
-594.24	642.09	915.77	96.10	-108.03	-56.73	8
-186.52	363.28	758.54	65.49	-81.67	-117.43	10
-3.91	354.49	657.71	34.73	-74.01	-133.76	8
-13.18	512.21	685.06	-100.34	-93.93	44.56	8
-144.04	141.85	880.13	-172.76	-54.81	123.60	11
-182.13	217.04	752.93	-141.85	-65.00	115.97	8
-0.73	69.58	827.64	-130.22	-65.98	164.58	10
60.06	51.76	791.02	-98.02	-49.87	205.60	8
298.58	191.89	677.00	-10.07	-28.75	241.30	8
-133.06	518.55	492.43	45.59	31.65	169.53	11
-252.93	444.58	628.66	-36.93	-99.00	162.29	8
50.29	474.37	728.76	-34.06	-116.82	137.33	10
416.99	754.15	1357.91	8.24	-43.27	67.47	8
154.54	598.63	878.17	12.33	116.42	-17.12	8
-83.98	374.51	650.88	-29.30	152.22	-50.81	11
-46.88	257.81	827.39	-42.85	179.32	-56.64	8
-90.33	207.52	919.43	-41.38	212.68	-96.62	10
-184.08	55.66	1015.63	-42.11	218.75	-127.66	8
-322.02	12.45	876.71	11.20	227.78	-155.88	9
-511.23	289.79	703.37	59.57	185.58	-109.71	10
-647.95	361.08	574.95	57.46	132.63	-45.93	8
-500.98	375.49	629.88	11.90	36.93	-24.14	10
-425.54	301.51	707.76	1.43	-48.22	-28.35	8
-196.29	166.99	744.63	-2.93	-68.66	2.96	9
-74.22	238.53	791.02	23.32	-42.45	73.24	10
-173.83	295.17	860.11	-1.89	31.92	54.81	8
-252.69	279.30	824.22	-35.49	62.90	25.27	8
-234.38	231.20	809.33	-40.62	66.25	5.74	10
-320.31	299.56	843.75	2.93	114.59	1.68	9
-686.28	457.28	637.70	59.33	160.52	-17.06	8
-681.88	637.21	514.65	75.59	73.33	-5.31	10
-448.73	697.75	564.94	39.49	2.59	-10.41	8
-326.66	605.71	752.69	14.92	6.62	-11.11	8
-136.96	411.13	870.12	-30.70	-29.79	-6.35	11
-352.29	303.47	710.21	-49.19	-9.40	9.95	8
-250.00	318.60	743.65	-31.86	7.81	11.38	8
-195.07	427.00	793.95	-9.34	41.29	-23.99	8
-173.58	255.62	777.83	15.75	79.80	-48.65	11
-629.88	283.45	640.87	-25.18	144.50	-42.27	8
-712.40	109.37	695.31	-6.59	101.23	-18.10	8
-615.48	323.00	672.12	1.86	68.60	10.65	10
-422.12	390.87	896.24	2.04	14.16	-16.85	8
-215.33	438.72	839.11	5.46	1.62	-18.89	9
-279.05	276.37	882.08	-27.01	28.96	-17.30	10
-407.71	366.46	746.83	-41.11	45.96	25.30	8
-370.12	196.29	666.99	-37.48	58.17	29.88	8
-687.74	199.46	556.40	12.15	100.10	8.09	10
-473.88	440.43	593.02	38.91	37.35	13.55	9
-413.82	513.18	575.68	71.01	49.07	-29.42	8
-365.72	703.86	671.39	67.05	61.37	-32.65	10
-505.13	660.40	834.47	25.63	57.25	-26.98	8
-709.96	485.60	746.58	3.81	11.29	-26.86	10
-824.22	372.80	804.69	-29.63	-60.27	10.22	9
-671.14	320.31	896.00	-46.30	-97.66	22.19	8
-357.91	269.53	887.70	-78.92	-94.57	16.11	10
-118.65	102.05	1022.46	-89.42	-64.54	-15.90	8
-341.06	54.69	1055.18	-62.32	-14.80	-1.28	8
-417.48	164.06	844.48	-2.90	-2.93	35.86	11
-522.71	272.22	756.10	21.67	8.18	2.96	8
-574.95	362.55	671.63	33.60	20.81	0.03	8
-468.51	453.61	480.22	23.35	25.36	-64.73	8
-553.22	381.10	478.03	14.59	42.82	-129.85	11
-522.71	478.27	407.71	5.55	51.15	-159.48	8
-529.54	259.52	617.92	-4.85	71.47	-152.56	10
-632.57	92.53	726.32	-12.51	104.19	-144.87	8
-808.84	-15.87	754.64	17.61	81.15	-147.46	8
-773.44	100.34	571.04	63.48	26.70	-142.82	11
-786.87	170.17	540.77	58.44	-59.48	-147.06	8
-771.73	305.91	864.50	113.22	-181.67	-49.74	10
-468.02	523.68	750.73	89.54	-200.13	9.77	8
-326.42	253.66	707.52	0.15	-190.37	62.23	8
-367.43	176.51	717.77	-33.17	-156.71	63.66	11
-233.40	20.75	850.10	-73.97	-129.21	50.57	8
-248.54	10.99	862.30	-4.33	-91.40	38.57	10
-314.94	337.40	685.55	17.67	-93.48	18.89	8
-263.18	278.81	815.67	-22.49	-82.15	30.15	8
-273.44	276.37	752.20	-1.22	-26.25	34.73	11
-401.86	316.89	776.37	30.91	9.28	25.76	8
-440.43	278.32	910.16	42.57	18.01	16.54	8
-399.90	311.52	881.84	34.18	48.25	3.30	10
-331.30	354.98	808.84	34.94	79.28	-48.77	9
-525.63	181.40	796.63	2.20	103.42	-80.90	8
-529.05	82.52	835.94	0.18	45.96	-59.91	10
-481.69	259.52	684.33	-3.75	30.12	-52.86	8
-609.62	95.70	575.93	-18.19	-27.92	-53.41	8
-249.51	350.59	552.73	22.46	-75.65	22.67	9
-265.87	452.39	667.72	14.13	-31.74	95.67	10
-364.26	547.61	671.63	16.45	-24.32	117.55	8
-431.15	408.94	755.62	-15.75	-59.39	107.70	10
-65.19	284.67	948.00	-2.08	-97.20	105.80	8
-153.81	257.57	908.45	-20.87	-47.24	97.99	9
-90.09	200.68	938.23	-36.65	45.01	94.79	10
-140.14	324.95	1094.24	-31.80	158.23	66.74	8
-542.72	241.46	862.06	-18.89	216.31	-17.49	8
-398.68	315.19	653.32	-11.84	184.30	-24.99	10
-814.45	235.11	385.01	-3.36	187.59	-10.89	9
-892.09	356.20	294.43	19.10	90.18	-28.56	10
-705.81	483.64	590.58	12.88	3.54	-54.78	8
-366.21	583.50	930.18	-14.65	-13.95	-44.10	8
-425.05	488.04	985.60	7.08	45.47	-2.32	10
-655.76	367.43	594.73	32.68	44.62	13.92	9
-670.41	376.95	568.36	30.82	-3.54	42.79	8
-560.06	451.17	678.71	25.94	-31.86	29.54	10
-492.43	310.30	840.33	-41.05	-43.70	21.67	8
-426.03	339.60	875.73	-71.72	-26.06	32.81	9
-425.54	192.38	753.91	-86.73	-12.42	22.77	10
-380.37	129.64	838.62	-61.40	2.20	-1.77	8
-321.53	418.70	597.90	-27.59	23.86	-15.59	8
-281.25	371.58	622.56	-15.81	98.72	-65.92	10
-885.01	93.75	611.33	6.96	136.87	-50.57	9
-986.08	163.33	558.84	54.02	33.66	26.79	8
-970.70	332.03	664.06	34.94	-44.98	26.21	10
-253.91	138.67	896.97	33.45	-135.89	-41.56	8
-140.87	225.10	857.18	48.61	-65.31	-57.22	8
-298.10	221.19	768.31	54.11	-8.79	-39.37	11
-341.06	185.06	733.15	91.46	74.43	17.00	8
-682.62	622.56	707.28	97.56	112.43	25.42	8
-1268.80	459.23	729.49	82.09	37.29	10.19	10
-377.44	340.82	929.44	92.50	-170.96	43.37	8
-200.68	132.57	740.23	89.05	-57.37	70.59	11
-479.00	220.70	609.86	72.81	-27.40	75.01	8
-332.28	307.13	692.14	44.98	-52.86	64.42	8
-133.30	224.12	779.05	41.35	-23.90	36.29	10
-176.03	595.70	722.17	102.84	82.86	-29.08	8
-618.90	604.25	484.13	74.31	124.36	-66.10	11
-925.05	569.82	543.21	50.02	29.45	-48.86	8
-951.42	288.09	877.69	60.52	-71.56	-27.71	8
32.47	639.16	456.05	86.64	-149.60	-15.47	10
-133.06	702.39	57.86	-31.98	42.30	-42.76	9
-802.73	538.09	597.41	-155.85	75.35	-101.44	8
-623.05	415.77	993.41	-143.92	-46.30	-100.56	10
-57.37	493.41	718.99	-118.71	1.59	-98.42	8
-297.61	376.22	280.03	-146.48	127.99	-127.17	10
-833.01	334.23	769.53	-172.82	155.33	-151.09	9
-1607.42	62.74	868.65	-156.04	127.66	-16.91	10
-323.49	35.16	758.79	-102.26	-56.67	26.64	8
32.96	44.68	868.16	-110.20	9.80	-38.76	10
-328.61	-154.79	1125.24	-71.87	62.01	-35.92	8
-1128.17	191.89	632.32	-16.75	144.17	-17.27	9
-1284.42	373.78	325.68	-0.37	0.12	-31.22	10
-731.93	288.82	754.88	-16.57	-131.23	-51.54	8
-615.97	229.49	938.23	-12.05	-135.25	-52.52	10
-693.60	166.26	871.34	-13.12	-106.02	-52.89	9
-925.29	-62.50	708.01	-35.58	-123.96	-35.95	10
-648.93	-49.56	659.67	-45.62	-202.82	20.42	8
-404.54	-18.55	757.32	35.86	-267.06	105.13	8
-264.40	267.58	706.30	83.28	-272.31	176.91	10
-185.79	290.53	717.29	60.12	-244.54	169.74	9
-41.02	302.00	729.49	32.71	-216.34	155.03	10
-26.86	343.02	714.36	23.01	-166.60	98.60	8
50.54	333.50	805.66	42.30	-87.71	72.20	10
-91.80	438.23	827.88	23.90	18.04	34.85	8
-279.05	355.96	855.71	-27.28	39.95	13.92	9
-212.65	488.53	921.14	-1.22	40.65	5.98	8
-266.85	415.53	842.04	-31.68	74.74	-26.67	10
-260.74	154.54	748.54	-1.13	92.29	-38.60	8
-359.62	162.35	753.42	22.89	108.15	-7.69	8
-513.92	279.30	716.06	14.71	84.17	-3.97	11
-480.22	294.43	775.63	47.52	21.58	8.03	8
-510.50	461.43	740.97	36.50	15.44	-2.87	8
-577.64	220.70	891.36	11.72	-0.73	-72.66	10
-501.22	198.73	833.01	49.07	-30.58	-91.98	9
-500.49	157.71	752.93	44.89	-25.63	-77.51	8
-717.77	-70.31	660.64	31.95	-50.78	-51.06	10
-561.77	53.96	619.87	109.28	-96.37	44.31	8
-474.61	216.55	653.32	93.72	-112.46	-2.96	8
-363.28	104.00	683.84	70.77	-106.54	-37.48	11
-346.19	130.13	886.47	75.07	-145.81	-19.44	8
-238.77	586.91	867.68	85.27	-239.99	44.95	10
232.42	578.61	861.57	-55.05	-153.20	80.41	8
-257.32	95.70	691.41	-116.33	-54.47	14.22	8
-312.01	65.67	700.20	-80.17	-123.57	50.17	11
-55.91	402.83	931.15	-48.65	-176.91	82.67	8
281.98	394.78	1035.16	-58.93	-195.25	144.17	10
330.81	384.52	842.29	-15.96	-34.15	82.52	8
53.71	441.16	751.22	-33.75	71.84	-34.55	10
-68.12	276.12	802.25	-48.25	128.94	-37.05	9
-271.97	359.13	745.12	-22.67	159.61	-42.66	8
-587.65	362.30	613.28	1.01	151.28	-72.24	10
-729.98	388.92	704.59	20.78	44.77	-68.05	8
-501.46	242.68	750.49	14.19	-68.91	-29.88	8
-273.68	167.48	809.08	-30.24	-87.92	-9.89	11
-206.05	240.97	779.79	-32.71	-73.52	-14.56	8
-53.71	126.71	912.60	-59.94	-84.20	6.07	8
-152.10	376.22	823.97	-42.02	-35.37	21.67	10
-183.84	380.86	710.69	-56.03	-57.40	37.54	9
-97.41	307.37	849.85	-21.73	-23.41	28.59	8
-111.57	198.73	1098.14	20.57	21.33	0.18	10
-235.35	153.56	1045.17	62.96	79.50	-5.55	8
-153.32	147.95	804.44	35.34	63.42	-0.06	8
-145.26	155.27	769.78	-34.06	40.53	36.38	11
-88.62	306.40	629.15	-50.23	35.10	48.10	8
-249.76	180.66	761.72	-64.33	30.91	55.69	8
-76.90	187.50	873.29	-19.23	10.59	39.95	10
-33.69	109.62	932.13	-18.01	33.20	72.69	8
-91.06	162.60	795.41	-15.17	35.89	64.54	9
-150.39	72.27	785.16	-27.56	23.74	53.65	10
-78.86	75.93	903.32	14.40	65.34	44.16	8
-179.44	321.04	663.33	23.35	39.15	43.76	8
-196.29	260.25	672.36	-27.25	-71.96	88.96	8
46.39	237.30	875.73	-11.26	-78.12	130.89	11
73.00	512.70	759.52	18.59	27.92	90.12	8
-158.94	248.54	1027.59	35.61	137.02	66.13	8
-403.56	515.63	875.98	116.88	180.39	68.48	10
-429.69	394.78	890.63	48.74	133.73	-7.72	8
-275.88	269.78	705.81	17.09	106.45	-36.74	11
-220.70	248.05	630.62	-24.41	147.83	-80.14	8
-511.72	122.31	555.42	5.22	195.07	-132.32	10
-774.66	90.58	602.78	51.97	126.25	-129.97	8
-733.64	233.40	646.24	103.94	4.24	-83.34	9
-518.07	468.26	676.27	82.18	-21.82	-48.65	10
-690.92	481.20	808.11	37.93	-28.63	-10.65	8
-417.97	576.42	794.43	-16.60	-115.66	-6.59	10
-125.98	274.41	1010.99	-58.65	-98.21	-22.55	8
-202.15	339.84	975.34	-18.49	-89.51	5.83	9
60.55	377.44	999.51	-23.77	-71.66	18.19	10
-198.00	223.88	1037.84	-30.52	20.20	43.64	8
-192.87	527.59	727.78	-29.24	30.27	34.21	8
-242.68	297.12	667.72	-59.42	50.05	4.67	10
-317.63	271.73	645.51	-20.72	68.05	-5.04	9
-518.31	325.20	538.33	-25.63	71.17	14.37	8
-647.95	171.39	808.84	13.89	24.81	4.61	10
-401.61	282.71	875.00	41.41	-64.39	12.73	8
-218.51	167.24	970.95	34.03	-53.34	4.76	8
-100.59	128.17	1022.95	54.93	-13.21	-14.77	11
-305.18	287.84	877.93	64.06	31.22	-38.60	8
-218.02	193.85	849.37	25.18	16.30	16.08	10
-326.42	162.11	706.05	11.02	23.56	57.43	8
-358.64	294.43	601.32	19.17	45.35	16.24	9
-334.47	393.31	492.43	12.39	61.71	-24.90	10
-538.09	50.54	484.13	30.79	110.41	-55.27	8
-840.58	268.07	714.36	134.52	65.55	-37.99	8
-708.25	397.46	862.06	113.28	-30.91	-0.06	10
-627.93	442.38	805.66	30.27	-94.24	-8.67	9
-224.61	201.90	731.20	3.08	-102.51	-7.78	8
41.99	374.02	1078.86	63.84	-56.00	-47.82	10
-236.82	605.22	781.74	36.77	-15.47	-3.94	8
-344.73	405.52	557.13	-2.41	-36.90	76.90	8
-339.36	445.56	444.82	27.92	-26.49	82.46	11
-453.61	493.65	765.14	45.59	-1.28	86.82	8
-527.34	678.47	1032.23	43.21	4.30	60.15	8
-315.19	495.61	766.85	-4.70	7.66	25.39	10
-375.24	525.15	535.64	-66.07	-49.44	29.42	8
-373.05	89.11	806.64	-85.21	-91.03	72.78	9
-312.50	233.89	937.26	-44.56	-99.43	136.78	10
-189.94	253.17	840.09	-47.39	-58.72	91.09	8
-215.09	214.11	729.00	-24.23	-35.10	65.92	8
-203.61	266.85	689.70	-20.51	-52.76	80.69	11
-222.41	317.38	670.90	-28.17	-68.05	86.06	8
-17.82	227.54	699.46	4.76	-67.84	78.58	10
-414.55	434.08	650.63	52.09	65.49	111.88	8
-264.65	528.56	809.08	83.16	10.77	-21.33	8
-128.66	362.06	962.89	81.21	4.21	-123.08	11
7.81	314.21	813.72	69.15	9.83	-100.25	8
-226.56	281.98	663.82	14.22	43.49	-26.21	8
-355.47	192.63	664.79	6.84	27.56	10.65	8
-451.66	164.55	674.56	94.42	-34.70	-0.64	10
-204.35	247.80	732.18	133.21	-67.38	-3.11	9
-184.57	675.54	1059.08	153.50	-15.56	25.27	8
-106.93	751.71	818.60	81.30	35.00	68.30	10
-34.91	599.85	489.50	44.01	64.79	44.74	8
-212.65	497.80	563.23	-36.10	46.94	93.81	10
-544.19	458.01	462.40	-75.53	-9.80	111.02	9
-269.04	346.19	650.88	-109.13	-85.69	173.28	8
-154.54	784.42	854.74	-54.60	-44.46	151.73	10
149.66	433.59	970.95	-79.50	-40.89	54.26	8
264.16	365.48	886.96	-73.94	-79.65	81.09	10
336.18	288.09	900.15	-73.52	-76.20	142.18	9
41.50	268.07	771.73	-34.52	31.59	198.64	8
-84.96	386.23	772.71	-23.71	131.47	129.67	10
-73.97	341.80	741.94	-3.69	156.13	1.65	8
-121.34	340.33	788.82	33.87	152.74	-32.81	8
-309.57	139.65	870.12	57.59	141.91	-24.60	11
-356.45	262.21	841.55	131.71	125.76	-54.08	8
-356.20	317.87	729.25	178.80	143.43	-186.28	10
-506.84	278.81	647.95	191.99	160.58	-243.29	8
-617.92	527.34	538.33	178.44	154.08	-218.35	11
-670.17	642.82	535.16	99.40	110.11	-247.59	8
-642.09	601.81	682.86	23.32	30.76	-284.45	10
-616.94	577.88	566.16	5.68	-17.55	-264.86	8
-386.23	406.74	517.09	-87.04	-90.36	-220.21	10
-593.99	112.55	494.14	-132.48	-85.39	-203.37	9
-446.29	149.66	727.54	-132.39	-160.10	-163.12	10
-279.54	265.38	847.66	-101.14	-249.57	-0.58	8
70.80	589.11	852.78	-120.18	-158.36	-11.23	10
-229.00	454.35	1045.41	-123.20	-98.63	-42.42	9
-322.27	322.75	1046.39	-95.89	-27.34	-37.32	10
-404.30	125.73	1000.73	-33.57	34.64	-22.92	8
-536.13	329.10	765.14	78.61	32.53	-16.39	10
-388.18	408.20	736.08	86.15	7.11	-34.76	8
-196.29	328.86	804.44	84.08	41.53	-52.43	9
-522.22	353.52	392.09	131.16	121.52	-36.47	10
-726.56	458.50	172.61	173.89	43.00	-48.98	8
-631.59	523.44	512.21	164.46	-39.15	-13.70	8
-499.51	573.24	1048.83	103.67	-114.84	3.54	10
-194.34	354.25	1200.20	129.27	-132.35	28.23	9
194.58	650.63	894.53	136.90	-84.93	43.95	10
-58.84	501.71	756.10	149.93	96.62	57.59	8
-478.76	568.36	495.12	129.43	131.38	53.80	10
-461.67	346.68	302.49	107.70	78.06	72.27	8
-510.99	499.27	262.94	-27.50	25.70	28.96	11
-651.12	708.25	564.94	-58.01	7.08	-2.44	8
-241.94	603.52	619.63	-87.74	-54.81	17.46	8
-170.17	422.12	752.69	-119.42	-20.72	-5.62	10
-245.36	347.90	821.53	-140.26	42.79	2.23	9
-415.28	321.78	813.72	-180.21	50.63	6.87	8
-485.60	281.01	845.70	-171.33	33.11	14.10	10
-548.83	195.31	590.33	-95.12	81.21	-14.37	8
-998.78	312.99	533.69	-23.44	42.14	-59.66	8
-572.02	654.54	497.56	-9.46	-103.82	-21.91	11
-17.33	522.46	581.30	-94.94	-34.36	-51.67	8
-455.32	443.85	705.57	-81.73	13.15	-81.79	10
-271.48	541.75	1123.29	-65.58	-90.88	-3.81	8
-588.87	464.11	866.21	-41.29	-46.78	33.57	8
-444.58	271.48	855.96	-89.60	-104.98	34.94	11
-377.44	210.94	843.99	-66.38	-123.20	13.98	8
-324.95	318.36	882.08	-79.83	-118.77	24.17	10
-237.55	157.71	863.28	-61.37	-73.70	36.74	8
-360.35	144.04	715.33	-53.56	-68.12	10.22	8
-302.00	231.69	639.40	-27.80	-76.05	0.58	11
-233.15	337.40	704.83	-18.68	-63.11	3.72	8
-247.56	411.87	695.80	-15.35	-46.17	4.58	8
-262.94	321.04	652.34	24.63	-77.33	34.85	10
-142.33	381.84	602.78	67.96	-104.00	91.40	9
204.35	421.63	753.42	67.29	-79.90	105.87	8
208.25	569.58	674.56	75.93	34.30	34.79	10
-55.91	537.84	754.64	80.11	69.21	28.90	8
-289.55	642.58	794.19	46.11	77.03	78.67	8
-181.64	406.25	859.62	-20.78	76.84	47.03	11
-335.45	527.10	799.07	-19.47	69.73	17.67	8
-416.02	531.49	805.18	-20.75	46.30	21.36	8
-407.71	318.85	771.73	-44.34	-4.27	85.36	10
-335.45	443.36	864.99	12.15	-34.94	102.75	8
-95.21	537.35	966.80	47.91	-26.40	37.75	11
-81.79	570.80	863.04	11.84	36.32	-49.32	8
-193.60	410.64	666.02	-18.68	38.67	-92.47	8
-88.87	281.49	383.79	-31.80	92.65	-117.83	10
-563.72	235.35	130.62	-38.51	146.12	-105.07	8
-644.04	128.17	618.65	-39.83	56.30	-81.36	9
-679.44	377.20	1046.14	-23.50	-65.43	-74.95	10
-375.24	388.18	1462.65	-51.54	-127.29	-64.00	8
-5.13	293.70	895.02	-26.31	-111.21	9.00	10
-232.91	90.58	721.92	-75.47	-64.21	47.55	9
-84.47	25.15	899.41	-58.41	-79.07	80.11	8
-58.11	159.67	841.31	-36.10	-53.65	81.88	10
54.20	309.33	848.88	-29.48	-32.62	52.73	8
-112.30	434.08	780.52	-7.39	20.32	-21.09	8
-72.02	515.14	811.77	-3.78	61.80	-67.38	9
-97.17	477.54	743.16	-9.52	119.63	-95.03	10
3.42	329.59	569.82	4.00	164.79	-98.27	8
-708.98	521.73	387.70	38.48	277.74	-69.55	8
-1094.48	708.74	413.82	-26.00	233.92	-48.61	10
-754.39	69.34	1246.58	-173.89	-70.77	12.60	9
-405.03	-117.43	1405.27	-14.98	-104.92	13.70	10
-372.07	404.79	693.36	-8.73	-130.00	20.90	8
-286.13	105.96	778.32	-49.32	-139.04	68.33	8
-367.43	93.51	815.43	-43.52	-136.81	72.75	10
-57.13	262.70	802.25	-21.18	-220.43	68.42	9
108.40	159.91	803.71	-49.68	-173.68	63.39	10
220.70	88.38	917.48	8.76	-18.46	64.70	8
-265.63	458.50	801.76	6.35	49.56	31.28	8
-428.96	278.32	809.81	-43.61	-3.23	-10.86	11
36.87	268.55	945.80	-41.23	-23.22	-25.05	8
-103.52	277.83	881.84	18.07	62.38	-68.18	8
-364.26	398.93	825.68	34.21	63.48	-76.66	10
-518.80	241.46	956.79	46.84	35.06	-88.13	8
-353.76	286.62	1024.90	72.08	-19.99	-74.28	9
-102.29	152.59	789.79	78.31	24.05	-85.08	10
-242.19	37.60	749.51	99.27	42.76	-65.43	8
-526.86	284.42	599.37	79.65	5.40	-52.25	8
-486.33	173.83	837.40	15.08	-86.98	-46.81	10
-215.82	140.14	977.05	-11.78	-149.20	13.58	9
-64.70	152.34	940.67	-39.46	-140.05	57.31	8
28.56	243.41	801.03	-58.99	-105.87	50.38	10
-81.30	217.77	790.53	-84.66	-28.75	16.08	8
-127.20	394.53	613.28	-87.10	-75.87	19.29	8
143.80	353.03	699.71	-97.41	-92.41	22.19	11
153.81	312.74	770.75	-79.99	-2.53	-15.56	8
-111.82	352.78	842.04	-68.08	24.26	-22.34	10
-109.62	307.86	977.54	-54.69	25.36	-40.34	8
-233.89	202.88	887.94	-45.75	23.56	-51.57	8
-153.08	137.21	869.63	-2.75	11.72	-59.72	11
-126.22	216.55	798.58	31.25	91.37	-53.96	8
-477.05	130.13	715.33	50.05	123.78	-55.85	8
-672.85	135.99	759.28	109.44	82.37	-42.42	10
-335.69	250.00	747.31	122.34	35.16	-54.32	8
-116.94	318.60	731.45	127.14	9.83	-84.41	11
-52.73	282.71	745.61	85.97	-15.93	-23.41	8
-144.53	36.62	832.52	84.01	-29.69	33.26	8
-94.24	33.69	914.79	88.47	-36.25	97.81	10
-321.53	296.63	680.66	72.75	-29.14	126.04	9
-174.32	269.04	807.62	28.59	-64.48	111.60	8
138.67	328.13	826.90	4.03	-4.30	103.70	10
70.07	251.71	982.18	12.76	35.28	110.29	8
-88.38	455.32	897.95	31.62	93.78	95.49	8
-176.03	298.10	801.27	13.67	138.89	33.97	11
-220.95	280.52	692.63	-0.73	142.49	-7.63	8
-167.24	257.32	667.24	-23.28	127.87	-28.90	8
-244.63	193.60	857.18	-25.79	109.22	-34.36	10
-347.90	497.31	824.46	76.32	178.59	-91.61	8
-576.90	192.87	645.51	30.58	180.91	-80.23	11
-776.37	114.75	639.65	69.64	141.51	-6.32	8
-913.57	573.73	458.98	50.11	68.48	-18.62	8
-491.46	391.85	755.62	-34.73	-90.48	-96.16	10
-102.29	441.16	790.28	-61.31	-129.91	-69.03	8
-247.80	476.56	867.68	-83.89	-69.03	-3.97	11
-476.07	586.43	810.30	-92.99	-50.17	22.95	8
-547.12	447.51	862.55	-88.50	-80.17	28.84	8
-285.40	490.72	787.11	-66.35	-137.12	37.99	10
53.47	157.96	981.45	-60.79	-114.23	52.89	9
131.84	225.83	738.53	-3.72	-49.13	40.19	8
106.69	314.45	664.55	-10.59	13.52	26.95	10
-21.00	166.26	926.51	-10.86	30.64	20.54	8
-295.90	293.70	758.79	-4.15	124.69	75.68	8
-477.54	248.78	729.25	-37.32	123.72	23.19	11
-408.20	227.05	772.71	-32.23	99.30	-46.81	8
-454.83	306.64	773.93	-50.57	57.62	-58.93	10
-467.77	320.56	795.65	-55.69	40.59	-40.28	8
-650.63	293.95	724.12	-41.17	-15.47	-6.99	8
-356.45	342.77	923.58	-20.75	-85.57	18.89	11
-256.35	307.62	1011.72	-32.20	-97.02	3.27	8
-244.38	255.62	982.42	-46.78	-81.18	44.53	8
-128.17	78.37	981.20	-34.58	-74.40	43.27	10
19.04	231.45	836.67	-11.93	-40.56	48.92	8
-130.37	359.13	615.72	-45.75	-6.20	61.89	9
-117.68	119.38	660.16	-32.17	-3.20	67.93	10
-139.40	148.44	805.91	-3.30	19.90	91.95	8
-284.42	248.54	826.90	0.76	76.23	86.40	8
-598.39	72.51	881.84	6.38	68.24	8.91	11
-571.29	114.01	917.97	98.51	-15.32	-20.69	8
-268.07	277.10	877.69	86.67	-28.44	-39.52	8
-267.33	103.76	866.94	86.79	-12.48	-49.77	8
-273.19	254.39	841.06	72.36	12.63	-50.93	10
-384.28	49.56	916.50	37.14	31.89	-84.81	9
-513.67	74.22	841.06	71.78	-29.45	-51.94	8
-279.54	322.27	725.59	80.63	-54.90	-54.23	10
-320.07	209.72	814.70	40.44	-21.55	-86.58	8
-392.33	203.13	613.53	69.06	19.71	-87.52	8
-542.97	197.27	445.31	48.00	10.01	-106.17	11
-767.33	204.35	791.26	62.90	-160.13	-66.38	8
45.17	576.90	816.41	67.14	-225.59	15.17	10
-48.83	466.06	714.11	16.27	-134.52	43.43	8
-199.46	389.16	737.06	-40.04	-171.81	53.65	8
65.19	45.41	909.18	-99.27	-137.18	89.17	11
40.04	69.34	893.07	-57.19	-45.23	48.98	8
57.86	251.46	860.84	-61.74	-23.93	21.45	8
253.42	339.36	761.47	-57.07	-9.83	22.55	10
34.42	533.94	844.24	-43.40	76.72	52.43	8
-120.61	473.63	866.94	-27.01	69.85	19.07	9
-215.09	500.73	812.99	-19.38	45.17	11.78	10
-65.92	298.10	916.50	34.70	68.21	24.17	8
-288.57	546.88	886.96	63.57	120.76	14.53	8
-205.08	392.33	741.21	22.43	103.70	-15.29	11
-133.06	325.68	730.96	-25.33	159.27	-60.12	8
-221.19	111.82	759.77	-21.18	175.90	-93.93	10
-363.28	101.56	816.89	7.84	189.94	-109.95	8
-504.64	54.44	779.79	28.32	145.05	-142.43	8
-356.93	288.57	851.56	47.88	105.13	-121.61	11
-423.83	374.02	781.74	90.82	117.37	-64.54	8
-410.64	449.95	701.90	61.52	115.45	-40.04	10
-588.13	340.82	691.16	37.81	100.98	-29.88	8
-579.59	294.19	747.07	-19.04	56.43	-6.81	10
-605.22	225.59	836.67	-56.76	29.17	-1.37	9
-635.50	40.53	861.57	-74.80	19.20	-20.57	8
-604.98	60.06	850.83	-69.55	-6.74	-46.08	8
-406.25	165.04	743.65	-73.33	-26.67	-39.83	10
-404.79	81.79	725.59	-92.38	-13.15	-38.24	8
-468.26	118.65	747.80	-49.77	14.92	-51.61	9
-695.07	166.26	779.54	-22.22	16.33	-35.46	10
-760.74	222.17	573.00	2.08	-41.29	-22.52	8
-418.21	178.47	688.48	32.62	-151.31	44.49	8
-222.90	323.00	820.07	95.83	-141.36	118.87	10
-287.35	408.20	956.05	72.02	-105.35	107.33	9
-209.96	422.12	891.11	28.99	-80.84	72.20	10
-47.61	386.23	892.82	-7.66	-55.82	40.95	8
-351.81	405.03	713.13	-66.35	63.96	20.23	8
-514.65	258.79	708.50	-109.37	44.07	-12.54	11
-355.22	217.53	855.47	-113.34	-12.60	-5.83	8
-311.28	280.27	813.96	-92.80	-12.21	-5.74	10
-500.73	238.28	853.52	-86.61	-16.02	3.81	8
-372.80	272.22	901.86	-64.85	-79.35	21.06	8
-165.53	330.32	864.99	-72.75	-75.10	11.05	11
-309.08	159.91	823.00	-42.42	-63.90	23.53	8
-88.87	263.67	897.46	-27.16	-71.59	36.38	8
165.28	365.72	818.12	-25.02	-17.21	23.56	10
-123.05	46.39	814.94	-13.82	81.63	-15.56	8
-302.49	223.63	713.13	-1.04	117.86	6.68	9
-514.40	148.19	689.70	-7.02	138.95	12.24	10
-684.81	192.63	594.73	-2.56	106.23	4.94	8
-620.61	68.85	893.07	-6.96	11.81	-7.26	8
-454.10	229.98	896.48	-7.63	-63.90	-0.79	10
-413.33	93.02	922.85	1.16	-52.06	42.02	9
-519.04	156.74	843.26	13.40	-46.30	38.24	8
-414.06	61.77	903.32	5.95	-76.29	14.28	8
-312.50	48.10	1018.55	36.80	-85.14	-9.83	10
-266.11	241.70	841.55	54.23	-97.29	-24.87	8
-178.22	146.97	811.28	47.27	-87.83	-39.55	9
-155.27	-66.16	703.61	76.11	-75.71	-35.10	10
-52.00	67.38	710.94	151.52	-18.98	-8.33	8
-423.58	147.46	723.88	181.37	85.72	-7.84	8
-757.32	176.27	736.08	207.12	-2.56	-50.75	11
-582.52	358.40	823.49	214.20	-97.41	-70.47	8
-120.36	470.21	668.70	163.70	-124.85	-102.72	8
19.53	358.15	392.82	54.66	9.67	-94.21	10
-773.68	208.98	995.12	25.54	11.41	-100.62	8
-679.93	636.96	855.71	84.38	-147.55	27.01	11
-357.42	632.32	861.33	5.98	-173.49	12.48	8
-433.35	342.04	754.88	-9.00	-196.32	21.24	8
-15.38	445.31	660.64	-1.10	-269.26	46.94	10
76.42	439.94	717.77	-2.26	-235.53	32.47	8
101.07	509.77	844.73	-47.52	-198.18	55.05	9
58.11	484.62	1021.00	-56.58	-171.05	80.23	10
59.57	529.79	751.95	-32.50	-92.29	82.73	8
39.06	315.92	782.47	-32.93	-72.08	52.43	10
201.90	476.81	766.85	-65.09	-83.62	25.33	8
157.47	391.60	890.14	-92.68	-14.31	-28.81	9
145.26	588.38	843.75	-109.16	-9.52	-60.36	10
40.28	11.96	1017.33	-190.98	23.32	-127.66	8
147.22	-151.86	741.70	-109.47	36.04	-42.02	8
34.67	78.37	627.69	-45.38	82.86	-30.67	11
-216.06	93.26	628.42	-16.30	81.09	-37.66	8
-162.11	80.08	767.33	-6.47	48.46	-30.88	8
-136.96	152.10	823.49	-10.71	37.20	-18.22	10
-234.13	114.50	915.04	-18.95	16.51	-22.64	8
-30.52	108.89	933.35	20.08	-15.99	-17.91	9
71.78	208.25	830.81	65.55	-4.64	-30.61	10
109.37	216.06	773.68	87.80	39.86	-79.59	8
-145.51	252.93	698.49	100.80	76.72	-63.17	8
-355.47	459.47	611.57	105.96	61.40	-31.19	10
-304.20	565.92	619.63	52.31	20.94	-15.87	9
-160.40	434.57	938.96	12.45	19.87	-12.42	8
-156.74	503.66	907.47	-1.07	28.32	-32.17	10
-57.13	461.43	838.87	-39.58	21.91	-69.06	8
-118.90	271.73	848.39	-73.00	40.50	-73.24	8
-224.61	275.88	781.74	-34.36	44.53	-54.84	11
-293.95	328.86	705.08	-5.58	28.08	-46.05	8
-276.12	225.83	866.70	23.07	12.91	-44.07	8
-263.67	303.22	911.87	64.91	38.06	-16.51	10
-312.99	282.71	855.47	116.79	43.24	-30.09	8
-320.56	303.47
