# Supplementary material for: Complexes of vertebrate TMC1/2 and CIB2/3 proteins form hair-cell mechanotransduction cation channels
Source: eLife. 2025 Jan 8;12:RP89719. doi: 10.7554/eLife.89719 (PMC11709434; doi:10.7554/eLife.89719)
Supplement: Figure 3—source data 1. [file elife-89719-fig3-data1.zip › Figure 3H/wt/18-4-T3.csv]

Time	Lat	Foreaft	Vert	Pitch	Roll	Yaw
1	0	NaN	NaN	NaN	NaN	NaN
2	-1090.58	389.16	490.97	-167.21	173.74	-169.53
3	-914.79	147.95	448.49	-174.71	98.05	-103.27
4	-1206.3	7.32	921.88	-100.89	55.48	-80.23
5	-811.04	297.12	1033.69	2.53	-158.23	-9.49
6	-577.64	376.71	939.21	-4.15	-178.65	-28.23
7	-448.73	333.74	546.14	-25.48	-133.09	-51.88
8	-472.17	-20.26	437.74	-78.95	-57.89	-140.93
9	-949.95	3.42	546.39	-33.54	-13.09	-202.91
10	-379.64	-23.19	725.1	-11.9	-163.73	-105.41
11	-227.29	121.58	894.78	-19.65	-149.69	33.91
12	-583.5	135.74	882.32	-41.23	-166.02	44.86
13	-356.45	-26.61	946.04	-61.92	-186.13	113.83
14	-581.79	179.69	802.73	-13.79	-152.13	146.64
15	-385.99	220.95	685.06	-26.03	-146.67	118.77
16	-311.77	175.29	677.49	-47.88	-85.11	79.04
17	-455.08	160.89	678.47	-54.11	-111.79	36.01
18	-274.66	246.34	728.76	-64.79	-138.28	56
19	-249.02	-16.6	796.39	-41.29	-135.93	48.92
20	-150.15	139.16	682.13	30.3	-129.94	63.35
21	-47.61	275.63	733.64	41.96	-103.39	62.07
22	-219.97	631.59	665.28	3.3	-53.38	63.32
23	-547.85	735.11	929.93	-39.25	-72.24	84.29
24	-501.46	462.65	761.23	-56.76	-124.88	127.75
25	400.15	326.9	917.72	-38.79	-113.43	56.09
26	262.21	114.26	1023.93	-44.74	64.42	-73.49
27	-195.31	272.71	712.16	14.43	110.78	-42.39
28	-381.35	137.21	650.39	104.46	110.81	35.43
29	-579.83	499.02	959.23	98.51	79.71	32.78
30	-575.68	468.99	938.48	111.88	-16.69	43.55
31	-206.3	632.32	611.57	125.06	-80.29	30.67
32	-245.12	330.32	718.02	55.79	-88.2	7.45
33	-163.82	251.71	794.19	13.34	-53.89	-2.66
34	-307.62	-27.1	1015.38	-2.87	-33.72	-19.74
35	-127.69	-170.9	997.07	22.77	-47.06	-43.21
36	-11.23	-379.64	896.97	107.03	46.17	-59.88
37	-960.94	-27.34	814.94	329.47	31.89	-139.16
38	-704.59	666.75	835.94	315.58	-181.7	-71.75
39	470.46	753.17	316.16	219.6	-150.76	-30.55
40	-401.61	573.24	588.62	52.34	62.53	-79.22
41	18.07	704.83	678.71	41.53	-169.62	-95.76
42	177.73	480.71	771.97	-22.06	-48.22	-22.49
43	-249.51	421.88	770.75	-48.68	49.53	-8.76
44	-379.64	385.01	823	-59.57	16.66	26.4
45	-145.02	210.45	953.61	-83.68	20.2	117.89
46	-96.44	103.03	1000	-105.13	65.16	154.3
47	-555.91	186.77	517.33	-89.57	51.51	138.55
48	-406.49	193.12	379.64	-104.34	-86.24	194.98
49	-140.63	140.63	322.75	-127.9	-85.78	201.35
50	15.38	478.76	852.54	-100.04	-44.16	124.02
51	-247.31	242.92	1144.29	-40.13	-16.97	-29.91
52	184.08	612.79	844.97	-4.21	-34.76	-48
53	323.49	196.04	752.2	-36.9	83.59	-84.2
54	175.78	49.8	724.12	34.36	185.52	-133.39
55	-116.21	332.76	778.32	59.69	186.55	-145.26
56	-526.86	402.59	802	8.45	177.31	-146.42
57	-731.45	341.55	577.15	-36.13	83.62	-90.76
58	-759.77	435.3	630.62	-20.6	-9.4	-57.89
59	-668.46	649.41	773.93	14.71	-85.88	-6.2
60	-297.36	603.52	959.23	39.73	-102.08	7.54
61	-42.24	592.53	664.31	66.71	-120.15	35.25
62	42.48	359.62	845.7	57.83	-91.13	35.37
63	218.99	424.8	749.02	42.6	-23.56	51.48
64	185.79	396.73	767.33	4.39	88.38	22.03
65	-353.76	353.52	694.34	-9.98	116.15	2.26
66	-616.21	264.65	666.26	-43.58	25.18	13.12
67	-136.47	223.39	919.43	-12.42	-73.64	33.66
68	-84.23	375.24	836.43	3.6	-1.46	13.31
69	-304.69	398.93	724.61	23.77	4.64	1.31
70	-326.9	422.36	622.56	60.79	-38.3	45.2
71	-90.09	574.95	668.95	95.7	-44.53	91.13
72	-20.75	621.09	644.29	41.14	40.01	70.89
73	-312.74	251.22	964.11	48.52	51.91	37.38
74	-210.21	388.18	942.14	112.21	24.66	16.97
75	9.52	324.95	787.84	139.47	34.12	-52.64
76	98.39	348.88	889.65	161.99	29.88	-124.66
77	31.49	475.1	1083.98	210.17	129.91	-59.11
78	-385.5	514.16	688.72	220.7	192.6	-22.55
79	-732.91	628.66	261.23	169.31	168.06	72.2
80	-249.27	410.16	335.94	-27.83	75.9	182.56
81	-278.32	289.79	564.7	-112.95	96.19	170.99
82	-581.05	811.04	835.69	-16.69	64.97	102.81
83	-335.69	908.94	767.82	-77.42	-56.49	31.19
84	202.15	526.86	941.89	-98.57	-38.54	37.96
85	-148.19	422.61	673.58	-93.35	14.1	26.7
86	-168.95	456.3	626.71	-41.6	-33.33	-32.53
87	-137.94	454.83	653.32	-18.71	0.7	-51.27
88	-299.56	375.98	662.11	-16.45	38.12	-73.82
89	-492.19	254.88	656.01	-10.04	51.51	-95.89
90	-431.64	309.57	708.98	-4.52	19.71	-167.85
91	-257.81	272.95	729	-31.22	33.57	-181.15
92	-334.72	148.68	635.5	-44.8	53.5	-163.24
93	-310.06	63.96	736.33	-0.7	37.02	-148.19
94	-338.38	194.09	764.4	19.87	42.97	-140.63
95	-523.68	384.28	708.5	30.49	44.19	-88.47
96	-481.45	452.15	683.84	7.72	11.96	-32.9
97	-331.79	433.84	733.89	-21.58	-12.7	-56.27
98	-311.52	568.36	637.94	-71.44	34.18	-75.35
99	-406.74	446.53	661.13	-114.23	37.2	-111.85
100	-463.13	476.32	589.6	-130.71	58.47	-163.21
101	-804.44	692.63	613.77	-96.25	56.95	-138.73
102	-1017.09	807.13	703.13	-31.19	29.94	-49.5
103	-957.76	713.38	952.64	43.58	-139.59	6.74
104	-169.68	723.88	571.04	16.17	-232.51	-51.42
105	589.11	315.19	737.06	2.2	-146.15	-90.64
106	-41.75	-184.57	348.63	-48.16	101.72	-56.43
107	-1478.03	255.13	1243.41	-42.85	176.15	0.15
108	-1259.77	338.13	843.75	27.01	-63.14	81.88
109	-545.65	494.38	670.65	89.57	-186.49	65.67
110	44.68	680.18	532.23	67.08	-118.47	66.96
111	-76.17	490.97	680.42	58.2	-28.53	51.24
112	-372.56	382.57	791.99	63.02	12.66	46.97
113	-477.54	293.21	817.63	61.16	9.4	62.26
114	-588.38	328.37	752.44	47.73	-5.98	98.36
115	-705.81	286.38	707.28	28.81	-42.54	134.95
116	-397.22	329.83	729.25	-6.1	-98.02	138.64
117	-341.31	365.97	639.89	-34.76	-104.4	133.91
118	-487.79	458.25	759.77	-70.1	-138.52	83.22
119	-382.81	395.51	818.12	-59.88	-193.05	57.71
120	-161.13	428.22	639.16	-55.54	-177.46	67.9
121	-119.38	143.07	745.12	-43.82	-160.16	45.9
122	-69.82	398.68	543.21	43.61	-163.97	85.48
123	392.33	563.96	487.55	-14.74	-136.75	89.29
124	503.42	336.91	586.91	-40.83	10.96	6.13
125	251.71	440.92	687.99	-9.19	86.21	2.38
126	-261.72	678.71	1092.29	-56.67	129.79	-12.57
127	-312.26	198.24	1202.39	12.24	63.72	-22.31
128	-422.85	468.75	657.47	113.86	92.25	24.32
129	-644.53	313.48	575.44	112.46	26.55	44.1
130	-502.93	378.17	1107.18	142.76	-54.69	30.98
131	266.85	819.34	456.05	168.12	-137.79	28.26
132	-26.61	268.31	456.05	2.38	3.02	-116.97
133	-442.14	91.06	525.39	-92.9	52.06	-179.14
134	-429.2	-36.87	791.26	-101.01	-62.26	-147.67
135	-85.45	304.2	943.36	-67.57	-99.03	-32.1
136	-160.64	609.86	948.73	-62.26	-64.97	4.94
137	-283.45	571.04	777.83	-40.22	-85.78	-18.43
138	-27.1	272.71	812.01	-67.69	-97.53	-6.87
139	41.75	240.97	847.66	-58.07	-41.96	-3.23
140	2.2	243.9	718.99	-52.37	-21.3	-4.82
141	93.51	237.79	903.08	-17.91	60.94	-15.93
142	-298.1	267.58	850.59	-7.9	116.12	4.61
143	-510.74	182.37	825.2	-19.23	65.83	5.68
144	-145.75	289.31	936.77	5.62	25.02	-15.29
145	-62.5	500	717.04	35.58	120.18	8.21
146	-267.09	282.23	727.78	39.55	179.9	19.9
147	-383.79	242.68	762.7	65.46	177.98	-41.87
148	-513.92	284.91	687.5	67.5	86.88	-100.49
149	-341.06	342.77	524.41	66.41	65.49	-81.79
150	-486.82	269.04	546.14	39.22	29.45	-10.28
151	-334.72	411.62	614.5	-8.39	-66.86	72.97
152	-242.92	431.15	641.11	-29.39	-70.53	115.2
153	-292.24	424.32	688.23	-53.86	-138.46	96.68
154	-43.7	410.4	479	-54.29	-158.42	129
155	42.24	476.32	558.84	-70.16	-139.16	198.15
156	78.12	1151.61	1172.85	-92.01	-106.26	149.2
157	149.66	786.62	924.56	-124.24	-38.12	131.26
158	-18.8	769.53	994.38	-30.58	49.26	28.53
159	-95.7	587.4	894.53	24.99	17.73	2.01
160	69.09	537.35	796.39	66.96	42.82	10.77
161	-145.51	281.74	885.25	42.18	88.84	67.14
162	-144.04	262.45	806.88	-7.26	80.6	75.5
163	-204.83	237.06	783.45	-43.12	98.02	115.02
164	-281.49	298.58	671.39	-60.42	72.94	104.83
165	-310.3	302.98	577.88	-15.01	62.1	75.93
166	-233.4	319.09	753.91	7.9	29.08	38.42
167	-187.74	301.27	868.41	64.42	36.16	-17.49
168	-283.69	451.42	666.5	98.33	33.78	-33.42
169	-250.98	263.92	776.61	99.61	11.69	-80.63
170	26.37	131.1	487.06	92.01	95.21	-103.18
171	-894.53	256.84	543.21	113.53	140.69	-37.63
172	-958.98	688.96	578.61	112.88	-137.66	-10.25
173	-263.67	697.02	1135.25	60.42	-242.28	22.95
174	263.67	685.79	600.34	30.49	-178.89	24.54
175	-185.55	407.47	508.3	-116.94	-65.52	-18.04
176	-247.07	196.04	728.03	-123.66	-42.57	-19.35
177	-238.28	201.9	995.61	-48.52	-98.63	-47.64
178	-87.4	350.59	1059.81	-22.06	-154.85	63.78
179	185.55	537.84	909.91	-58.84	-114.9	65.09
180	69.82	297.36	803.22	-83.77	-41.05	-34.7
181	5.62	377.69	609.62	-104.77	-2.14	-113.89
182	-70.07	236.08	686.77	-104.06	19.99	-43.43
183	-169.68	239.75	656.98	-59.72	46.66	-3.17
184	-289.79	270.26	809.08	-18.49	11.02	-9.31
185	-306.88	590.33	736.08	7.48	-23.74	15.32
186	-151.37	416.99	825.93	17.36	-93.81	18.1
187	51.03	283.45	810.3	59.3	-71.59	11.26
188	165.77	310.06	757.08	66.31	-68.39	-32.29
189	525.15	387.45	680.18	29.72	-8.12	-99.27
190	63.96	264.89	574.71	23.01	165.53	-69.37
191	-568.36	310.06	674.07	81.54	194.82	-32.65
192	-669.68	575.93	611.82	67.32	109.53	-12.85
193	-442.87	431.64	768.07	38.82	57.46	-11.29
194	-127.44	550.54	933.59	59.3	19.93	-50.63
195	138.92	547.61	875.49	47.55	39.73	-93.17
196	-215.33	383.3	820.07	31.77	107.94	-70.98
197	-257.57	383.54	848.39	12.82	106.51	-33.05
198	-144.29	428.47	685.79	-60.61	116.91	4.3
199	-267.33	154.54	740.72	-130.62	149.35	77.76
200	-474.85	256.84	657.71	-156.62	104.49	57.89
201	-334.72	-5.62	861.08	-169.13	17.12	65.67
202	-104.74	23.68	882.32	-119.93	23.41	64.39
203	-299.56	49.32	750.98	-59.97	97.9	101.07
204	-493.41	549.32	917.48	6.87	109.77	75.29
205	-502.2	763.43	780.03	86.61	63.14	-5.49
206	-116.21	629.88	618.41	79.96	68.79	21.12
207	-254.64	576.42	534.91	11.51	129.18	-0.79
208	-510.25	376.22	541.26	-12.33	110.17	-18.25
209	-385.99	319.09	698.49	-40.28	57.19	-18.95
210	-226.81	545.17	839.6	-12.6	22.98	-51.12
211	-160.16	507.08	868.65	-13.18	10.62	-72.42
212	-241.94	406.49	848.14	-33.33	43.09	10.77
213	-407.23	260.74	831.3	-38.33	60.36	49.01
214	-668.95	310.55	794.19	-34.94	51.51	5.46
215	-639.16	212.89	807.37	-51.57	-6.13	-35.13
216	-602.05	230.71	723.63	-39.06	-15.93	-59.14
217	-596.92	92.53	720.95	21.67	-49.22	-49.07
218	-399.9	155.52	756.35	63.63	-71.2	-34.42
219	-88.13	355.22	623.29	62.99	-43.55	-17.67
220	-450.68	166.26	579.35	22.43	6.59	-1.56
221	-640.38	233.15	561.52	102.51	-74.62	-14.95
222	-509.28	288.82	880.13	140.56	-157.99	-25.42
223	-314.21	730.96	852.54	101.84	-159.79	-20.75
224	-356.93	359.62	951.9	-17.91	-116.39	-35.8
225	-324.22	267.33	878.66	-48.4	-123.41	-18.19
226	-327.15	104.49	831.3	-83.74	-102.45	28.17
227	-317.38	114.75	817.38	-70.43	-111.66	42.39
228	-46.88	244.38	689.7	-80.14	-97.17	45.62
229	18.31	212.4	704.1	-66.99	-77.88	40.95
230	32.71	376.71	572.75	-27.47	-75.29	20.66
231	45.17	430.42	660.64	25.3	-54.5	-19.29
232	-2.69	481.69	714.11	27.37	-1.65	-90.33
233	-102.29	414.06	782.71	15.14	22.13	-94.82
234	-310.79	504.88	648.68	42.18	67.5	-87.65
235	-454.1	272.95	897.22	33.23	48.34	-67.75
236	-453.86	266.6	973.63	69.82	37.84	-40.62
237	-561.04	443.12	854.98	71.14	26.09	-46.75
238	-302.25	227.78	870.12	20.63	-28.5	-61.65
239	-227.78	109.62	958.74	15.35	27.25	-16.17
240	-366.7	162.11	726.81	16.97	14.31	-21.82
241	-495.85	216.06	659.18	-18.8	-67.84	-49.29
242	170.41	321.04	699.46	-11.78	-83.47	-53.56
243	7.81	433.59	760.74	-15.47	58.29	15.78
244	-393.55	323.73	728.27	-37.45	84.38	126.1
245	-389.4	348.14	686.28	-73.39	-8.36	97.84
246	-217.04	141.36	847.17	-63.35	-46.51	78.83
247	-39.55	309.33	688.48	-47.94	-7.02	84.75
248	-219.24	503.66	1001.95	-29.05	42.69	104
249	-582.03	817.38	1087.16	34.73	90.15	30.7
250	-127.69	502.44	820.31	-0.27	47.91	8
251	-218.02	298.34	819.58	-2.84	100.62	16.66
252	-475.83	338.13	557.13	10.35	66.44	21.24
253	-265.14	416.5	641.85	-18.8	11.9	6.16
254	-265.14	309.33	732.67	20.81	7.35	-17.18
255	-170.17	505.86	629.64	6.01	7.97	-2.66
256	-324.95	334.72	702.64	-6.35	23.8	3.78
257	-349.12	191.89	809.81	-7.63	6.26	-26.03
258	-420.41	342.04	611.57	1.01	-0.21	-69.64
259	-523.44	269.29	650.39	-1.01	-28.81	-68.63
260	-514.16	259.52	716.06	8.76	-30.88	-36.71
261	-579.1	52	887.45	46.63	-77.21	34.42
262	-250.73	299.32	783.45	132.69	-153.05	117.68
263	-36.62	267.33	829.83	111.88	-133.21	118.04
264	24.9	286.38	717.53	120.33	-63.45	73.85
265	-238.28	364.5	642.09	101.56	-64.85	73.67
266	-215.58	630.86	905.03	43.85	-120.06	31.71
267	-46.63	521	930.91	-43.03	-120.79	-23.77
268	0.98	254.15	823.24	-95.92	-79.9	-26.79
269	-104.49	304.93	763.18	-120.51	-38.21	10.22
270	-185.06	173.83	696.53	-138.52	-50.26	21.91
271	-58.84	231.2	696.04	-112.82	-83.62	13.09
272	135.5	340.09	678.71	-87.95	-100.49	24.54
273	337.65	373.54	890.63	-40.5	-33.48	56.49
274	95.46	506.84	850.34	10.35	40.37	-38.02
275	-212.89	500.49	736.33	4.7	26.52	-45.47
276	-137.45	377.2	882.57	2.99	-9.77	-71.66
277	-74.95	298.83	970.46	28.32	9.7	-66.74
278	-56.4	324.22	932.13	2.08	46.54	-96.25
279	-90.09	219.48	783.69	-5.19	38.06	-93.02
280	-73.49	110.35	802.73	43.09	62.99	-64.39
281	-122.8	259.77	795.9	103.52	118.68	-29.17
282	-392.33	427	743.9	89.48	103.15	-22.92
283	-662.84	404.05	681.88	0.34	-72.91	-51.24
284	-57.37	448.97	459.72	-25.33	-83.5	-40.31
285	277.1	244.14	874.76	-12.05	92.1	48.52
286	-177.73	449.46	960.69	-13.34	178.53	48.55
287	-421.14	505.37	783.94	-59.88	153.69	26.43
288	-519.29	123.78	772.95	-74.62	108.43	14.19
289	-157.47	179.2	825.44	-27.83	61.4	-3.27
290	-435.55	259.28	728.27	-2.41	98.02	-18.16
291	-552	416.99	570.31	8.94	8.27	-1.19
292	-421.14	468.02	507.32	24.75	-95.21	51.24
293	-136.96	548.58	572.02	24.93	-109.37	63.05
294	-330.57	812.99	995.36	41.32	-59.39	57.71
295	-84.47	628.91	1001.22	40.77	-63.9	28.69
296	131.59	647.46	943.6	53.28	-14.5	15.38
297	186.77	680.18	876.71	7.26	91.95	-19.65
298	-217.77	278.56	678.71	-8.3	126.98	-4.52
299	-359.86	117.19	574.71	-69.73	102.87	75.5
300	-463.13	171.63	433.84	-78.16	49.53	33.36
301	-438.72	300.05	453.37	-71.26	-13.7	-20.05
302	-293.21	325.44	727.29	-33.36	3.75	-9.12
303	-464.84	329.1	761.72	-12.18	-25.67	9.46
304	-429.69	324.95	887.7	8.45	-66.59	49.19
305	-245.85	407.47	837.4	16.78	-82.4	34.12
306	-303.22	250.98	874.76	17.09	-73.61	18.86
307	-285.89	308.11	906.25	21	-87.49	34.06
308	-46.14	353.52	757.57	35.03	-80.29	42.05
309	-209.96	199.22	688.72	47	-32.14	43.52
310	-292.72	189.7	695.31	100.92	-69.55	68.39
311	-232.91	422.36	822.51	140.75	-140.9	73.73
312	230.96	741.7	677.49	126.34	-146.42	60.97
313	212.89	367.92	661.62	50.45	13.89	27.34
314	-420.41	380.86	564.21	47.76	40.1	56.64
315	-422.85	535.64	923.58	40.01	-102.54	18.71
316	-126.71	549.07	941.16	34.97	-152.59	43.43
317	2.44	479.49	793.7	46.11	-135.41	22.09
318	14.65	354	846.92	65.31	-125.12	-11.38
319	57.86	480.71	548.1	1.74	-96.77	-71.84
320	38.82	454.1	515.87	-56.09	-14.4	-51.88
321	-121.09	236.57	745.12	-58.35	-2.26	-47.42
322	-67.87	253.66	726.56	-64.15	47.33	-8.24
323	-130.13	598.63	763.18	-116.55	-136.51	81.63
324	335.21	384.28	1037.11	-201.51	-169.46	95.95
325	391.6	-105.71	893.55	-81.91	16.27	68.6
326	260.74	157.71	545.17	105.87	146.73	-68.66
327	-154.54	320.8	727.54	74.1	107.51	-105.99
328	-17.09	388.43	881.84	65.64	39.61	-69.85
329	181.88	431.88	773.44	73.64	67.47	-55.82
330	3.42	754.39	515.63	81.91	171.08	-96.86
331	-316.89	750.49	519.04	-2.62	119.57	-132.66
332	-239.5	560.3	605.22	-57.83	63.08	-109.77
333	-5.37	499.76	678.71	-96.25	29.85	-54.17
334	20.75	352.29	742.43	-105.1	69.46	-49.59
335	38.57	466.55	761.47	-93.81	123.93	-24.11
336	-52.25	544.19	722.9	-124.97	183.23	-32.38
337	-354	210.21	783.69	-127.9	179.96	-31.46
338	-634.03	106.45	694.82	-54.63	101.59	-21.09
339	-441.89	246.09	698.97	31.31	36.44	43.76
340	-291.5	442.38	1055.91	35.31	46.33	36.38
341	-273.68	384.77	1148.19	30.98	24.08	-17.82
342	-168.95	337.4	762.94	19.71	-35.31	-41.26
343	238.04	229.98	716.55	-65.98	-46.57	-42.05
344	88.62	105.47	814.7	-80.9	56.98	-0.24
345	-279.3	299.07	665.77	-4.91	144.01	34.52
346	-406.49	403.32	640.87	18.8	166.11	30.76
347	-377.69	352.54	796.39	19.9	157.17	-14.53
348	-300.29	591.06	874.27	66.59	156.59	-22.98
349	-438.23	536.38	515.87	37.6	186.77	-44.22
350	-551.03	146.73	846.92	49.44	181.67	-94.54
351	-473.63	471.44	763.18	140.72	190.67	-13.76
352	-526.61	647.95	537.35	76.93	204.25	-5.04
353	-786.87	200.44	571.29	-26.55	126.56	3.63
354	-682.86	149.41	756.59	39.03	48.89	61.25
355	-594.97	354.74	876.46	26.98	33.94	50.38
356	-588.13	442.87	857.67	-8.12	-9.8	17.88
357	-335.69	433.84	696.53	-9.64	-14.19	3.33
358	-372.31	425.05	613.53	-21.58	23.83	-0.03
359	-633.06	84.47	693.12	-30.03	51.67	17.12
360	-599.61	22.46	904.54	32.71	81.67	118.8
361	-1079.83	536.87	648.19	-7.9	91	135.99
362	-685.06	104	1178.47	-22.71	-86.67	120.39
363	-526.12	386.23	833.74	103.55	-178.96	91.28
364	-267.58	515.14	388.92	59.51	-178.71	33.54
365	-341.8	236.33	564.94	-3.63	-138.03	14.86
366	-216.55	236.08	719.48	-3.14	-161.16	13.18
367	140.38	283.69	982.42	14.31	-148.41	2.47
368	-249.76	524.66	770.51	-50.08	-63.29	28.53
369	-85.45	265.14	837.89	-106.29	-36.99	-18.95
370	-174.32	332.76	801.03	-65.34	15.44	-37.99
371	-246.09	364.26	815.67	-52.34	40.71	-54.72
372	-422.85	216.06	807.86	-40.41	26.55	-54.17
373	-171.63	36.87	953.13	-34.09	-14.53	-29.97
374	-43.95	296.88	661.62	23.56	70.56	33.05
375	-270.51	154.3	761.72	-22.89	99.95	24.93
376	-227.54	169.92	648.44	-24.17	87.49	-16.24
377	-422.85	132.81	655.52	-15.05	79.19	-28.23
378	-564.7	36.38	620.61	35.86	47.97	16.88
379	-330.08	443.6	1007.57	102.45	30	21.79
380	-522.46	633.79	815.19	86.76	45.96	-53.28
381	-275.15	367.92	700.93	67.44	36.96	-47.42
382	-283.69	441.65	489.99	90.85	111.88	-57.07
383	-891.6	456.54	361.33	76.63	141.94	-121.28
384	-776.61	809.81	459.96	66.56	65.64	-97.66
385	-680.42	916.26	695.07	-5.25	10.96	30.27
386	-622.31	912.6	619.87	-69	-19.93	33.05
387	-371.58	633.79	845.95	-81.27	-14.13	4.18
388	-365.23	569.82	698.73	-63.02	10.07	-12.3
389	-571.29	491.21	618.16	-48.22	42.3	-31.16
390	-680.91	537.11	611.33	-69.79	3.97	-20.97
391	-713.38	382.32	857.67	-67.81	-7.26	-10.77
392	-653.81	443.36	741.7	-54.57	-80.6	-28.56
393	-438.72	81.54	700.2	-55.24	-117	-4.09
394	-235.84	134.28	706.05	-10.28	-140.26	71.32
395	-70.07	120.36	758.79	-10.13	-72.27	85.36
396	-191.16	121.09	739.75	0.21	-16.97	99.58
397	-331.54	452.64	552	-29.72	8.15	80.2
398	-222.9	340.33	634.77	-30.4	35.46	-10.62
399	-281.49	316.65	730.47	38.54	67.14	-83.16
400	-284.67	384.28	755.62	41.02	93.44	-146.48
401	-610.35	313.96	608.4	18.07	119.42	-157.71
402	-1057.62	369.14	481.2	19.93	75.47	-87.92
403	-843.99	439.94	891.85	15.93	-73.91	14.59
404	-330.57	641.36	729.74	39.83	-115.97	84.08
405	-414.31	499.76	693.36	34.3	-127.81	99.88
406	-206.3	366.21	968.99	72.54	-153.81	94.45
407	105.71	445.8	806.64	90.73	-96.37	84.29
408	-199.46	335.45	488.04	-18.71	47.49	46.3
409	-554.44	81.3	456.3	-58.44	64.33	-2.41
410	-611.82	179.2	473.39	-16.24	10.93	29.39
411	-610.84	522.46	846.68	-14.71	-15.69	58.75
412	-156.98	544.43	864.26	-7.26	-39.61	121.49
413	-172.61	591.31	934.33	38.21	14.8	42.33
414	-244.63	619.63	791.75	50.02	56.92	26.06
415	-344.97	554.69	748.05	17.09	78.92	23.9
416	-370.12	514.65	577.88	-0.4	45.65	-5.46
417	-374.76	288.57	607.18	-72.81	68.54	-30.7
418	-466.8	400.15	380.13	-69.64	43.27	-43.52
419	-386.23	265.38	537.35	-69.98	49.59	-44.49
420	-451.66	312.5	607.91	-59.72	56.95	-44.62
421	-581.54	352.05	911.13	-11.69	27.62	-9.03
422	-440.92	362.3	1130.62	24.78	-12.05	32.65
423	-471.92	501.22	979.49	35.22	-3.94	39.15
424	-476.07	449.46	817.63	-11.81	-33.6	46.51
425	23.19	312.74	704.35	-47.49	-9.09	27.13
426	-335.94	297.61	728.27	-62.56	111.76	-29.94
427	-726.32	290.53	800.78	2.66	40.44	-15.69
428	-612.55	379.15	667.24	1.86	-59.05	100.22
429	-160.4	373.78	506.35	4.52	69.92	134.49
430	-461.43	335.94	742.92	40.44	106.45	95.64
431	-305.18	386.72	615.97	73.15	104.16	-8.7
432	-334.96	335.69	505.62	73.88	139.07	-13.46
433	-367.19	383.06	554.44	55.85	147.09	28.29
434	-447.75	363.77	474.61	46.05	168.06	57.4
435	-653.56	156.98	420.65	41.2	155.24	83.37
436	-803.47	60.06	515.14	79.25	114.07	94.73
437	-829.83	402.59	656.25	146.36	74.92	116.27
438	-652.83	683.11	699.71	140.75	71.81	111.08
439	-635.5	750.98	770.51	117.13	104.4	57.34
440	-707.28	846.68	702.64	113.28	117.65	20.02
441	-767.58	929.69	682.13	66.59	57.5	-19.59
442	-681.88	839.6	788.57	-35.86	-14.71	6.41
443	-660.89	633.79	620.85	-105.77	-68.63	27.28
444	-575.93	589.84	612.3	-140.11	-91.52	79.22
445	-306.4	503.66	646.24	-143.8	-80.6	79.28
446	-250.49	115.97	715.58	-185.97	-4.06	94.21
447	-483.15	14.89	646	-150.15	11.81	128.63
448	-417.48	245.36	568.6	-63.66	-13	146.09
449	-352.29	593.02	495.61	0.37	11.02	92.77
450	-531.98	467.04	640.38	24.93	21.36	21.33
451	-279.54	730.47	567.38	89.36	-30	-59.17
452	-425.54	492.68	640.63	73.64	4.61	-104.37
453	-812.5	535.16	566.65	43.4	-13.76	-52.03
454	-701.17	587.4	629.39	-18.16	-71.38	23.53
455	-265.38	617.43	778.56	-49.01	-44.8	34.58
456	-383.79	529.54	698.49	-84.99	40.41	3.69
457	-506.1	402.83	764.4	-78.06	42.79	-1.65
458	-478.76	456.54	741.46	-55.11	46.42	-34.45
459	-623.78	444.09	631.1	-41.9	36.68	-47.18
460	-909.18	261.23	625	-47.82	-2.93	-13.58
461	-278.81	251.22	735.11	-27.01	-100.04	-10.04
462	-230.71	262.45	710.69	16.36	-70.92	-33.08
463	-230.96	395.51	609.62	20.75	-36.19	122.62
464	-183.59	487.55	565.43	16.94	35.1	99.21
465	-276.12	380.86	658.2	29.48	46.11	32.99
466	-503.42	676.27	411.62	-38.42	27.04	1.31
467	-704.83	336.91	664.31	-36.53	4.85	37.9
468	-706.79	329.83	831.79	49.71	-13.85	89.81
469	-655.52	559.57	897.46	83.44	-38.85	72.17
470	-409.91	539.79	708.5	85.39	-64.27	32.35
471	-43.95	469.48	621.83	17.91	-46.54	-23.41
472	-335.21	480.71	571.53	-16.17	53.16	-94.51
473	-405.52	353.52	609.38	15.81	81.39	-126.1
474	-681.4	297.85	481.69	49.9	90.67	-131.56
475	-743.9	367.92	442.63	97.11	55.94	-145.87
476	-852.05	592.77	586.91	150.82	-5.28	-149.11
477	-536.38	615.48	588.87	116.46	-82.28	-148.65
478	-414.31	471.19	752.69	66.19	-91.61	-178.89
479	-375.98	436.28	649.17	55.15	-60	-224.33
480	-622.07	345.95	736.33	48.19	-81.3	-231.08
481	-529.54	526.12	762.7	59.3	-152.53	-177.28
482	-547.85	592.29	719.48	-4.12	-145.48	-177.22
483	-773.68	344.73	646.48	-61.83	-117.55	-158.02
484	-778.56	167.97	695.31	-45.84	-175.96	-97.41
485	-721.19	227.78	668.7	-34.64	-227.39	-28.66
486	-288.57	366.21	683.59	-41.87	-221.22	15.84
487	-371.58	359.62	725.59	-108.7	-154.05	15.47
488	-424.8	256.59	767.33	-113.56	-141.14	37.57
489	-414.55	371.34	648.19	-103.91	-121.09	-3.2
490	-536.87	203.86	747.8	-100.68	-115.69	-16.42
491	-488.04	245.85	710.21	-65.95	-154.05	31.13
492	-340.82	310.3	820.56	-11.99	-154.72	129.67
493	-157.23	248.54	762.21	22.55	-147.77	157.29
494	-10.74	206.79	687.26	68.79	-120.06	153.14
495	16.85	562.26	554.93	106.99	-68.85	120.27
496	-31.98	550.29	649.66	119.9	-36.07	91.83
497	39.06	624.76	698.24	123.08	8.39	-2.17
498	-151.12	565.43	650.15	88.26	21.55	-67.35
499	-355.22	299.8	673.58	64.82	42.45	-58.26
500	-478.27	445.56	593.75	89.69	29.27	-42.36
501	-728.03	707.28	1036.62	107.03	-75.38	-61.58
502	-251.95	943.85	934.08	47.73	-114.81	-0.79
503	-55.66	484.13	707.52	26.15	-86.52	-1.4
504	-239.5	512.7	535.64	-53.92	-21.06	12.76
505	-91.06	396	657.47	-91.31	-75.41	-5.89
506	-88.13	419.43	706.79	-78.19	-73.94	48.16
507	48.58	396.97	767.58	-70.59	-50.42	47.45
508	-170.41	339.84	768.31	-54.47	-31.28	-22.03
509	-92.29	500	707.76	-26.52	-18.22	-21.18
510	-218.99	479.74	712.4	-47.27	11.63	-73.64
511	-167.24	494.38	691.89	-38.12	14.98	-64.36
512	-146.48	559.57	788.57	-28.53	38.88	-77.7
513	-392.58	431.15	967.29	-66.89	26.79	-70.98
514	-333.74	399.17	941.41	4.88	11.51	-100.07
515	-553.96	343.51	825.68	14.16	12.82	-87.25
516	-476.07	312.26	764.65	25.02	-16.94	-67.84
517	-557.13	414.31	595.46	38.18	-11.29	-51.36
518	-148.19	210.21	819.58	78.89	-68.05	-54.57
519	-65.92	372.8	589.6	117.61	-21.48	-36.13
520	-18.31	398.44	571.53	113.56	13.49	25.24
521	-202.15	494.14	587.16	86.82	29.72	58.65
522	4.39	248.78	806.88	58.07	25.02	34.52
523	-197.27	536.13	277.59	66.28	15.2	25.36
524	-193.36	242.43	335.45	-23.77	-40.44	102.33
525	-73.97	360.84	475.83	-9.37	-20.14	132.14
526	-142.58	573	765.14	-25.94	-22.06	94.6
527	372.07	543.46	951.42	-101.65	-8.94	88.78
528	-61.28	454.1	912.35	-133.36	152.22	22.28
529	-400.88	465.82	1042.97	-111.63	130.55	-23.44
530	-322.51	205.08	963.38	-108.12	175.54	-56.27
531	-373.29	164.31	900.39	-54.81	241	-95.09
532	-666.26	412.84	782.71	-27.89	277.16	-143.34
533	-898.19	305.18	603.03	-19.62	166.38	-144.07
534	-705.08	309.57	517.82	-4.18	13.95	-108.86
535	-342.04	424.8	732.91	21.64	-38.76	-79.74
536	-545.41	595.7	643.07	20.9	-19.84	-74.34
537	-478.52	471.19	682.62	-45.14	-32.71	-28.41
538	-554.69	388.43	730.47	-51.33	-27.95	-19.13
539	-389.16	293.46	840.33	-62.44	-90.82	-11.08
540	-123.05	317.38	739.99	-38.48	-97.84	52.06
541	-332.28	332.76	774.66	-10.28	-24.2	98.63
542	-430.42	484.13	652.83	6.5	-59.81	89.42
543	-77.88	543.7	722.17	-15.32	-57.86	85.75
544	-124.51	586.67	805.42	-42.02	42.42	21.82
545	-287.11	580.81	815.67	-35.1	100.01	-59.97
546	-394.53	437.5	694.09	-46.78	86.64	-50.26
547	-423.58	196.78	675.78	-44.19	57.59	-21.21
548	-487.79	252.69	660.89	0.85	48.28	-8.36
549	-818.6	485.84	570.56	48.28	10.25	-0.09
550	-441.41	559.08	651.12	73.76	-80.23	53.59
551	-265.38	499.51	752.2	100.4	-59.81	-12.3
552	-265.87	515.87	768.31	83.1	-51.73	-2.81
553	-252.2	345.21	932.86	37.96	-38.82	30.61
554	-80.08	353.76	945.8	12.02	-27.19	25.3
555	-184.08	236.82	959.23	-29.63	27.86	97.02
556	-205.08	125.49	826.66	-27.1	24.23	108.61
557	-304.2	194.82	674.56	-14.59	22.06	79.96
558	-354.49	230.71	714.36	-0.92	19.32	96.56
559	-239.01	397.95	754.39	2.08	51.18	40.07
560	-185.55	337.65	750.98	-38.67	86.3	-55.45
561	-358.89	341.31	613.28	-43.98	98.82	-84.75
562	-458.98	291.26	612.79	2.44	79.71	-97.08
563	-644.29	313.48	604.49	20.51	131.29	-94.85
564	-809.33	222.41	559.57	56.21	126.8	-161.56
565	-994.38	136.96	679.69	116.52	31.68	-178.99
566	-1015.14	359.86	857.18	173.49	-148.13	-72.24
567	-145.51	708.25	790.28	135.83	-173.43	-39.86
568	-287.84	448.49	665.77	14.31	-60.49	-58.32
569	-677.73	33.94	742.68	-26.28	-35.8	-56.21
570	-290.04	471.19	799.32	42.36	-169.01	22.98
571	-14.4	681.64	856.2	47.52	-148.59	58.17
572	-221.44	737.55	775.15	30.24	-113.46	51.45
573	-284.42	548.83	913.33	-21.12	-86.73	50.81
574	-206.54	370.12	770.02	-31.01	-42.66	39.03
575	-274.41	178.96	775.88	-31.83	20.54	-4.73
576	-305.66	170.65	825.44	-11.69	29.3	-57.59
577	-335.69	268.8	701.42	-6.93	32.75	-57.95
578	-399.66	352.05	787.35	8.15	65.16	-35.28
579	-558.59	329.59	660.4	27.44	73.76	-26.92
580	-588.87	239.75	477.54	50.05	-5.65	-65.64
581	-381.59	427.98	469.48	66.31	-30.55	-10.22
582	-345.7	328.86	623.05	49.71	9.37	52.92
583	-678.71	509.03	550.05	7.35	32.07	153.32
584	-359.62	229.25	610.11	-49.9	-34.91	220.03
585	-189.45	236.82	503.42	-32.59	-23.32	250.79
586	-478.03	340.09	368.41	-59.54	-126.83	250.76
587	-67.14	417.97	665.77	-68.82	-161.9	219.64
588	-92.29	661.38	1221.68	17.36	-114.81	112.7
589	-117.43	800.29	1102.78	45.5	-67.54	36.77
590	312.5	570.8	751.46	17	-28.96	30.21
591	259.77	500	674.07	8.94	105.22	-24.14
592	-185.79	381.1	733.64	14.43	119.6	-38.09
593	-302.73	437.74	615.23	25.94	129.52	-28.11
594	-269.53	552.25	667.97	43.67	98.24	-30.52
595	-249.27	553.96	697.02	16.33	74.8	-59.81
596	-117.92	384.52	750.24	-28.99	111.45	-54.41
597	-610.84	293.46	583.74	-53.25	119.51	-51.94
598	-709.47	270.02	625.49	-42.57	61.89	-23.25
599	-555.18	511.23	699.46	-3.17	-1.8	-22.22
600	-342.53	709.72	762.45	-27.89	-29.11	-22.92
601	-294.68	585.45	863.77	-6.04	-37.29	-8.76
602	204.35	657.71	551.03	7.42	-6.56	-13.03
603	1.46	183.35	880.37	20.32	117.86	-38.02
604	-377.44	665.53	514.89	110.35	157.71	-32.68
605	-770.26	336.67	379.39	18.59	147.09	-29.72
606	-907.23	337.89	468.51	-6.53	35.22	-46.63
607	-518.8	518.55	760.99	5.4	6.81	-39.03
608	-379.15	711.91	693.85	-10.59	2.75	-43.61
609	-454.59	558.35	519.29	-24.35	13.03	-34
610	-543.21	573.97	545.41	-16.36	-18.4	-41.08
611	-553.47	385.99	866.21	-14.62	-6.77	-15.29
612	-590.58	454.83	815.92	8.06	-13.92	31.86
613	-330.81	530.52	668.95	-2.32	-45.26	34.61
614	-301.51	82.28	784.42	-13.24	-66.74	-8.06
615	-296.88	95.21	778.08	37.05	-121.22	14.98
616	116.7	219.73	891.85	67.23	-88.44	35.1
617	-223.88	465.58	638.92	68.76	56.18	30.03
618	-447.02	379.88	681.4	-5.25	46.48	18.83
619	-335.94	469.97	909.42	-7.93	166.93	-50.11
620	-1097.66	434.57	536.87	-29.36	185.39	-102.78
621	-647.46	333.01	567.38	-35.52	52.12	-39.7
622	-433.59	494.63	590.82	-32.26	43.4	-4.27
623	-666.99	441.89	612.55	-47.82	17.64	2.23
624	-683.11	439.94	606.93	-64.21	-62.04	9.31
625	-565.92	255.86	846.92	-48.13	-110.57	1.5
626	-205.57	414.06	754.15	12.05	-156.28	20.14
627	-90.33	325.44	750.24	-15.66	-66.19	35.1
628	-736.08	288.09	754.39	61.55	2.29	1.4
629	-929.93	473.88	786.13	112.92	-129.52	24.99
630	-416.5	726.32	826.17	98.66	-166.78	29.42
631	-176.03	534.67	615.23	0.82	-133.27	-2.69
632	-473.39	289.55	463.38	-104.86	-33.29	-26.46
633	-739.99	135.25	666.75	-118.93	-92.32	-16.39
634	-510.99	271.48	695.31	-64.12	-242.49	16.6
635	49.56	648.44	765.63	-53.25	-270.69	54.14
636	156.49	498.29	823.49	-89.6	-181.61	65.16
637	-227.54	463.13	711.67	-78.46	-107.88	4.43
638	-101.81	277.59	750.73	-19.1	-102.75	38.09
639	-76.9	407.47	680.91	29.11	-76.35	68.57
640	-10.5	325.44	771.97	11.93	-60.82	51.03
641	-4.88	307.62	747.56	-7.6	-29.17	10.83
642	67.14	356.93	694.34	-0.49	21.36	9.16
643	59.81	427.25	620.36	20.81	86.76	3.23
644	12.21	404.3	606.2	49.68	120.54	-23.04
645	-491.94	555.91	621.34	108.83	143.19	-82
646	-613.77	510.74	795.65	97.14	76.97	-26.06
647	-434.81	469.24	742.68	31.89	-21.85	26.37
648	-377.2	383.54	758.06	-28.17	-65.55	35.68
649	-279.79	409.91	738.77	-41.2	-87.28	25.88
650	43.7	285.64	811.04	-60.36	-89.69	-18.13
651	66.89	333.98	775.15	-62.77	-46.97	-49.16
652	-76.9	496.83	646.73	-48.22	40.62	-27.53
653	-291.26	460.69	692.14	-16.05	65.95	-50.96
654	-467.04	615.72	769.78	19.07	40.86	-87.01
655	-228.03	555.18	941.65	31.25	7.45	-70.16
656	-363.04	404.54	946.78	29.17	83.01	-17.94
657	-508.54	320.56	809.81	2.01	69.34	-9.55
658	-385.74	121.34	682.13	-1.46	27.28	16.42
659	-108.15	282.96	685.06	-12.02	-16.36	52.49
660	-108.89	270.02	892.58	21.15	14.74	81.7
661	-126.71	477.29	753.91	15.9	11.2	110.2
662	-246.09	419.92	717.29	-17.52	17.18	103.76
663	-295.9	256.1	713.87	-26.64	-3.36	90.7
664	-199.95	287.6	631.59	-1.53	-34.52	60.55
665	102.05	369.87	829.59	3.11	-45.65	44.04
666	281.01	541.02	975.1	66.62	97.44	-24.48
667	-54.69	698.73	770.02	55.15	153.44	-70.59
668	-497.07	429.2	539.79	-5.86	186.46	-27.65
669	-647.95	339.11	519.29	-23.1	107.15	5.46
670	-731.2	324.95	561.77	8.85	38.09	-39.46
671	-676.27	580.32	596.19	28.59	-67.29	-37.72
672	-238.04	717.29	822.51	3.51	-69.58	-19.56
673	-205.08	660.4	700.2	14.04	-37.14	44.31
674	-279.54	447.51	810.55	6.16	-19.41	18.95
675	-123.05	545.65	770.02	66.04	-50.75	-5.4
676	-15.38	570.07	763.67	40.86	-16.24	-10.83
677	-429.44	245.61	878.66	34.39	-1.01	-7.6
678	-384.03	260.01	783.45	86.18	-58.53	-12.18
679	-270.75	575.44	654.54	105.26	-66.1	-12.85
680	-327.88	472.9	724.37	22.74	-56	-23.32
681	-241.21	301.03	719.73	-23.65	-64	-32.35
682	-394.04	308.35	780.76	-52.89	-109.5	-9.09
683	-30.27	501.22	814.94	-34.21	-149.54	19.32
684	-82.28	547.36	670.9	-31.65	-154.66	-58.17
685	-58.35	487.79	647.95	-29.85	-126.5	-48.28
686	-22.95	311.04	531.25	-21.67	-91.28	-48.86
687	-142.58	178.96	569.58	18.49	0.55	-96.98
688	-788.33	93.02	984.62	46.02	37.66	-139.86
689	-237.06	677.25	842.53	119.05	-160.37	-23.77
690	64.94	857.42	878.42	25.94	-111.79	34.27
691	-33.2	530.03	730.96	-10.38	-101.87	27.19
692	38.82	275.15	626.46	-4.67	-75.32	68.15
693	-1.46	394.53	605.47	31.65	-58.78	67.32
694	-64.21	490.48	723.14	2.9	-28.35	52.98
695	-303.47	563.48	616.21	-9.43	-24.26	41.17
696	86.18	596.92	757.08	-45.99	-101.29	80.23
697	161.38	661.62	710.21	-49.41	-32.62	87.13
698	35.89	562.01	673.58	-88.17	4.18	84.44
699	-80.08	420.65	773.93	-76.35	10.31	107.24
700	17.09	355.71	804.2	-61.46	4.52	80.29
701	148.93	309.81	781.98	-67.2	44.68	-0.64
702	-0.49	566.41	580.32	-11.32	80.32	-3.57
703	-94.48	453.13	659.18	22.8	74.46	15.23
704	-134.28	516.85	733.64	35.28	42.48	-7.23
705	78.61	449.46	669.68	53.28	51.51	-59.05
706	-256.35	579.35	578.13	98.85	105.41	-103.91
707	-273.93	696.78	564.7	69.37	93.96	-111.6
708	-131.59	436.04	854	34.64	121.19	-136.93
709	-360.11	391.85	842.29	26.43	113.01	-115.69
710	-360.35	312.99	781.01	-6.35	60.27	-19.29
711	-288.09	308.35	839.84	-13.28	6.68	49.13
712	-223.39	397.95	658.2	-0.03	-21.06	94.7
713	-248.78	434.57	655.27	-24.9	-74.92	78.89
714	76.66	386.72	553.22	-10.04	-77.55	69.15
715	25.39	356.69	626.22	9.49	-42.21	67.84
716	252.93	470.21	661.38	5.98	-27.13	87.98
717	76.9	640.87	775.88	53.28	123.08	20.29
718	-148.19	740.97	746.34	36.99	144.1	-21
719	-336.67	459.72	788.57	-4.12	154.21	-24.23
720	-668.21	544.19	605.96	13.64	80.2	49.35
721	-459.23	515.63	614.01	-14.01	-9.64	74.25
722	-431.88	571.29	568.36	-9	-45.32	18.04
723	-50.78	507.08	887.21	-16.91	-59.3	-4.7
724	187.5	542.48	958.01	-23.9	-39.22	-5.46
725	-6.59	345.7	844.73	0.31	0.37	20.26
726	-47.85	297.61	782.23	25.48	39.03	48.28
727	-269.29	434.08	688.48	18.19	35.52	34.94
728	-157.71	489.75	589.36	27.47	-8.39	37.96
729	-158.2	447.02	763.18	18.95	-9.7	47.42
730	-215.09	418.21	731.2	14.1	-28.23	34.67
731	-18.31	441.41	766.36	-2.35	-37.96	28.56
732	-34.91	380.37	647.22	-9.06	-1.62	-6.5
733	-150.63	403.32	652.34	-30.88	27.98	-72.72
734	-159.18	439.7	656.98	-12.3	9.92	-139.31
735	-197.27	466.8	814.45	-19.04	0.95	-142.15
736	-199.46	375.73	800.54	-0.89	1.92	-105.65
737	-188.48	454.83	680.66	-8.51	25.97	-118.13
738	-368.65	180.18	709.23	-18.25	15.32	-75.29
739	-364.5	309.81	619.63	10.1	-23.93	-33.66
740	-301.03	331.3	709.47	-10.71	-36.8	-42.88
741	-296.88	363.77	818.6	-17.88	-67.63	-23.74
742	81.3	507.81	793.95	-11.2	-73.58	-27.01
743	-107.18	422.36	660.4	84.9	-33.66	-26.18
744	77.15	579.1	547.12	133.51	-8.7	-22.61
745	-59.33	768.55	687.01	116.94	28.81	-30
746	-485.84	892.58	603.03	94.42	38.79	-30.46
747	-367.43	684.81	749.51	-3.72	-70.37	-24.9
748	-220.21	476.07	805.42	-62.53	-95.28	4.46
749	62.99	456.3	559.81	-85.36	-68.15	29.63
750	-16.36	395.26	666.26	-91.25	12.66	32.59
751	-49.32	552.49	697.51	-86.12	17.33	33.54
752	-164.55	542.97	564.45	-141.24	46.72	3.57
753	-238.77	597.41	537.11	-122.62	65.55	7.35
754	-264.89	492.92	741.21	-115.11	59.6	11.69
755	-213.87	493.41	781.98	-8.51	64.21	-1.71
756	-245.85	513.92	864.75	-30.46	66.96	-20.72
757	-198.24	330.57	943.12	-21.15	52.83	-39.86
758	-233.4	257.08	865.72	-12.85	83.68	-48.71
759	-286.13	226.81	904.79	24.75	56.88	-58.44
760	-173.1	233.89	744.14	68.91	62.65	-33.69
761	-239.01	433.35	593.99	126.22	58.56	-49.84
762	-294.92	450.93	593.02	116.3	45.59	-41.81
763	-98.63	535.64	646.73	131.53	55.42	-35.52
764	-204.35	434.33	799.8	117.83	77	-44.16
765	-475.34	429.44	688.72	110.53	84.41	-45.53
766	-324.46	437.01	622.31	48.61	31.25	-14.86
767	-222.9	410.64	802.49	-17.64	60.67	32.5
768	-251.95	355.22	826.42	-7.69	63.02	65.83
769	-414.55	554.93	584.47	-0.7	49.59	68.79
770	-355.47	375	677	-37.32	9.7	68.24
771	-255.13	474.61	584.96	-14.8	-6.5	49.93
772	-137.7	497.07	622.56	-42.88	67.78	50.87
773	-335.21	538.33	709.23	-14.89	72.75	27.74
774	-515.14	618.9	813.72	-13.15	99.18	-3.54
775	-319.09	467.29	600.83	17.12	63.66	-5.8
776	-346.44	439.45	491.21	22.13	66.28	24.96
777	-396.73	402.83	570.56	55.02	52.55	36.44
778	-438.48	565.43	570.56	64.82	22.58	56.37
779	-233.89	582.52	706.79	29.85	9.16	64.76
780	-248.54	671.63	652.1	39.89	55.3	52.31
781	-334.96	639.89	723.14	22.89	82.4	55.45
782	-315.67	718.75	639.89	7.11	101.99	59.36
783	-299.07	695.8	469.97	-44.13	148.07	1.89
784	-500.24	421.63	488.28	-84.63	169.71	-43.76
785	-666.75	565.67	518.31	-62.07	124.45	-28.38
786	-626.95	552.73	673.1	-55.79	40.71	-47.7
787	-377.93	632.08	718.02	-56.37	30.36	-53.04
788	-482.67	588.38	650.15	-83.98	31.8	-8.39
789	-469.97	397.46	761.72	-99.4	25.21	37.11
790	-325.2	491.46	751.46	-71.11	43.82	-16.24
791	-401.86	486.82	730.22	-84.59	61.55	-31.71
792	-492.19	352.29	719.48	-99.7	51.76	0.89
793	-523.68	300.29	571.29	-87.49	19.1	33.69
794	-525.63	369.63	683.59	-40.62	20.29	45.5
795	-438.96	394.53	695.56	-1.89	29.45	1.98
796	-414.06	376.95	717.53	-5.77	31.07	-24.57
797	-455.08	488.04	607.42	5.65	30.3	3.08
798	-577.15	320.07	674.56	36.22	34.88	47.91
799	-652.1	456.54	600.83	97.63	8.54	82.95
800	-466.8	442.63	680.66	122.07	4.09	93.02
801	-345.7	335.45	663.09	142.3	22.92	93.63
802	-431.64	394.53	663.33	143.34	33.36	104.52
803	-385.5	460.94	717.04	160.58	-0.37	64.48
804	-245.12	551.27	630.62	151.43	18.8	25.67
805	-319.58	662.35	479.25	108.46	60.91	-23.56
806	-423.83	588.38	493.41	63.72	68.82	-54.47
807	-654.54	626.71	527.1	37.72	107.03	-117.61
808	-506.84	689.21	522.95	16.11	68.42	-127.66
809	-530.76	569.34	547.85	-42.14	91.67	-101.81
810	-595.46	470.21	604.25	-73.06	80.44	-107.97
811	-700.2	408.45	636.72	-76.51	67.35	-102.6
812	-562.99	455.81	515.63	-75.04	73.09	-108.92
813	-861.82	380.86	469.97	-80.99	78.98	-146.21
814	-839.6	415.77	498.29	-66.96	35.92	-95.25
815	-765.38	494.87	783.69	-22.61	-58.44	-43.43
816	-524.9	655.76	718.75	-34	-107.36	17.46
817	-369.63	465.82	827.64	-48.74	-80.78	5.74
818	-420.9	322.27	523.93	21.09	-15.17	20.05
819	-416.75	427.25	407.71	54.14	21.58	13.7
820	-596.44	445.8	410.89	75.78	60.42	-18.65
821	-733.4	509.77	565.92	103.94	22.55	24.26
822	-603.03	788.33	538.33	60.06	20.36	31.52
823	-673.34	666.26	597.17	-27.71	42.69	-15.08
824	-632.32	411.87	613.04	-59.14	28.72	-52.37
825	-730.47	372.56	588.13	-77.51	25.76	-50.66
826	-877.93	331.05	568.36	-74.98	4.46	-47.03
827	-810.3	343.02	547.85	-50.23	-2.78	-31.74
828	-790.04	274.41	390.14	-37.69	-27.16	-77.45
829	-899.9	311.04	610.35	29.48	-86.3	-86.12
830	-678.22	544.92	521.48	43.91	-130.65	-30.55
831	-410.16	374.02	622.31	24.44	-93.84	-17.27
832	-578.61	356.93	604.74	33.26	-64.88	-15.11
833	-502.69	606.45	716.55	57.74	-109.07	9.12
834	-438.72	631.35	758.06	58.5	-110.08	31.13
835	-506.35	609.62	676.51	54.75	-80.51	43.09
836	-392.09	650.88	602.29	34.36	-66.44	54.05
837	-482.18	590.33	548.34	-6.53	-10.44	31.19
838	-574.71	407.71	740.23	-33.02	17.97	7.81
839	-505.37	508.3	637.7	-30	32.44	-5.13
840	-498.05	459.47	610.84	-66.19	62.19	-52.89
841	-724.12	436.04	490.23	-64.67	66.07	-49.1
842	-710.94	404.79	547.12	-68.97	22.86	-21
843	-650.63	331.05	575.44	-72.78	-35.46	-38.97
844	-499.76	366.46	568.6	-13.09	-37.26	-42.91
845	-454.35	317.63	630.13	56.24	15.32	-37.14
846	-680.91	483.64	502.93	87.52	30.4	-25.67
847	-605.71	469.24	671.63	63.48	15.78	-23.41
848	-719.73	251.95	694.58	101.84	43.15	2.59
849	-755.37	334.96	309.81	132.97	-102.48	23.59
850	-355.71	378.17	349.12	104.43	-131.2	166.6
851	-218.26	495.36	473.14	90.15	-60.64	213.32
852	-610.84	632.08	638.18	32.96	47.73	198.97
853	-659.18	478.27	640.63	-78.43	1.89	104.98
854	-428.47	329.1	646.48	-115.48	-38.24	119.17
855	-323.73	342.77	676.27	-98.05	-24.93	98.79
856	-364.75	392.09	787.84	-23.77	18.59	17.49
857	-614.26	599.37	737.3	-6.01	16.69	9.64
858	-248.05	517.58	668.7	15.69	-37.78	-28.53
859	-308.59	500	551.76	19.47	6.23	-58.93
860	-391.6	430.18	619.14	37.75	43.49	-68.85
861	-632.08	478.03	592.77	49.19	42.94	-83.4
862	-664.31	570.56	529.79	48.74	36.07	-93.54
863	-658.69	670.17	568.6	13.67	44.56	-61.61
864	-739.75	643.55	521	-32.2	15.41	-29.36
865	-646.97	587.16	622.56	-56.73	-32.59	-28.02
866	-383.54	525.63	638.92	-51.57	-18.71	-37.9
867	-612.55	389.89	556.64	-25.24	20.72	-43.64
868	-653.81	513.18	623.29	28.05	11.6	-5.46
869	-679.93	732.67	574.22	36.68	-5.04	31.92
870	-638.43	713.13	472.66	-35.68	-23.9	45.87
871	-532.47	536.87	489.26	-53.22	-25.94	43.46
872	-350.34	608.15	539.31	-84.26	-46.57	39.03
873	-456.79	441.16	769.78	-100.92	3.11	16.97
874	-567.14	478.76	686.04	-61.16	-17.03	-14.4
875	-408.94	546.14	650.39	-111.3	-27.68	-34.79
876	-461.43	413.82	636.23	-114.35	4.73	-31.59
877	-660.64	346.44	565.67	-118.07	9.61	-21.33
878	-588.38	305.66	654.05	-102.48	-27.8	-37.81
879	-550.29	407.47	659.67	-74.62	-35.19	-64.3
880	-518.31	385.5	715.58	-73.09	-21.61	-65.25
881	-567.14	338.38	712.16	-64.88	-21.3	-48.68
882	-490.48	335.94	709.23	-34.18	-31.4	-39.22
883	-599.12	294.43	760.74	-0.12	-1.8	-28.38
884	-611.33	318.6	645.75	46.97	-15.81	1.25
885	-521.73	290.04	704.59	44.04	-35.55	11.35
886	-547.61	390.38	634.52	48	-25.15	38.54
887	-482.67	301.51	743.9	29.42	-36.74	32.01
888	-541.5	395.02	686.77	20.45	-48.8	26.79
889	-443.85	420.9	649.17	-11.96	-52.76	67.63
890	-369.63	383.79	578.61	-11.87	-35.37	87.34
891	-383.3	457.76	634.52	-15.5	-13.06	91.37
892	-275.63	437.5	816.41	-10.56	7.2	48.31
893	-359.86	407.47	777.1	6.47	39.7	-3.05
894	-492.92	407.23	691.65	-13.09	30.18	4.67
895	-500.24	331.54	588.62	-26.89	6.35	23.9
896	-474.12	286.87	726.81	5.58	23.65	24.48
897	-522.95	502.44	720.21	56.15	40.22	-19.41
898	-511.72	493.9	760.74	30.21	52.89	-42.82
899	-403.32	551.76	675.54	13.21	46.23	-66.38
900	-432.37	393.07	685.79	-4.03	67.47	-63.26
901	-615.72	360.11	638.43	13.06	54.41	-15.17
902	-664.79	298.58	714.6	32.68	10.59	9.77
903	-632.57	350.1	704.35	53.56	11.72	5.16
904	-593.51	372.31	696.78	53.41	14.4	-14.47
905	-664.79	272.46	656.49	46.33	-3.14	-34.45
906	-522.95	312.5	598.39	58.69	-23.53	-28.41
907	-541.02	336.91	607.91	77.48	-13.03	-23.56
908	-597.41	427	649.9	81.27	-22.71	-19.81
909	-524.41	505.86	634.77	59.11	-25.42	-4.09
910	-543.95	456.05	636.96	43.58	-18.77	8.42
911	-584.47	458.25	627.44	41.96	-22.98	21.94
912	-557.86	537.11	649.41	16.82	-43.37	26.76
913	-502.44	518.55	685.3	0.15	-38.33	18.4
914	-527.34	423.58	640.14	-11.54	-27.04	26.21
915	-481.93	462.89	613.77	-12.57	-31.49	44.71
916	-480.22	482.18	610.35	-6.56	-22.22	45.23
917	-505.37	422.85	669.92	-6.13	-19.62	42.3
918	-531.74	408.69	687.5	5.65	-20.63	47.7
919	-489.75	399.66	636.72	19.07	-34.91	86.79
920	-428.71	545.17	547.12	-1.1	-54.08	107.39
921	-387.45	443.36	674.07	-26.89	-45.41	81.7
922	-334.23	425.54	700.44	-15.35	-24.29	58.62
923	-383.79	529.79	597.9	-58.56	2.14	14.07
924	-506.59	330.32	768.31	-105.41	28.78	-8.73
925	-661.87	339.11	756.1	-78.55	20.72	-3.36
926	-596.19	326.9	823.24	-67.6	-42.08	7.45
927	-361.82	517.82	669.43	-74.58	-44.71	13.24
928	-426.76	383.54	740.23	-64.15	-39.34	-3.63
929	-414.55	383.3	786.38	12.6	-78.89	2.23
930	-325.93	607.91	610.6	33.36	-106.93	-3.51
931	-219.24	514.4	653.08	0.03	-86.7	-12.51
932	-304.93	470.95	598.39	-9.06	-54.78	-17.79
933	-370.85	391.6	679.69	-14.98	-38.33	-23.8
934	-445.07	326.9	771	-4.09	-15.59	-14.16
935	-415.53	395.02	734.13	1.77	-8.39	-50.99
936	-458.5	513.92	771.73	16.63	-15.75	-83.53
937	-297.12	592.29	811.04	-1.37	-58.69	-60.24
938	-354.74	524.41	864.26	-12.7	-30.73	-41.72
939	-392.58	563.23	733.64	-30	-40.71	-48.68
940	-390.63	317.63	862.06	-40.04	-43.79	-24.41
941	-340.09	252.2	731.45	-49.1	-63.87	18.62
942	-196.04	92.77	685.79	-108.83	-85.63	44.86
943	-129.64	140.63	584.72	-84.66	-35.31	-7.23
944	-300.05	227.05	583.98	-69.43	13.24	-49.96
945	-310.06	286.13	791.02	-37.63	10.01	-54.53
946	-303.96	465.58	654.05	51.88	31.13	-62.47
947	-303.96	504.88	669.19	111.48	77.36	-23.44
948	-599.85	624.27	637.94	140.99	114.47	-35.22
949	-628.91	556.88	701.17	101.78	42.94	-45.56
950	-322.51	480.47	707.03	81.48	36.44	-52.4
951	-372.8	435.55	734.62	71.53	46.91	-49.65
952	-717.77	375.24	724.37	12.79	49.26	8.91
953	-722.17	320.8	796.14	24.14	8.73	28.53
954	-678.71	348.39	800.78	17.67	-81.97	-9.06
955	-562.5	397.22	726.32	4.67	-100.4	28.5
956	-346.68	252.44	748.05	22.03	-102.17	74.13
957	-258.79	410.64	438.72	24.84	-71.9	38.79
958	-573.97	267.58	556.4	-13.46	-69.12	108.34
959	-396.73	348.63	676.03	63.32	-146.61	109.86
960	-17.58	690.92	712.89	50.75	-128.66	75.41
961	-4.64	524.66	962.65	16.11	-32.47	29.63
962	-237.06	476.07	949.22	-25.12	45.14	27.16
963	-166.26	370.12	808.35	-35.4	68.39	36.65
964	-243.65	456.54	720.95	-46.23	94.67	4.46
965	-366.7	397.22	707.03	-47.52	90.48	-7.23
966	-244.63	344.48	779.05	-16.63	73.49	-7.75
967	-435.06	293.46	552.98	84.9	87.89	3.51
968	-500.24	456.3	452.88	114.11	22.67	33.57
969	-420.41	527.1	353.27	105.74	2.75	26.61
970	4.64	377.93	619.38	34.76	-78.67	69.27
971	77.39	672.85	847.66	-2.66	7.14	22.77
972	-183.59	821.53	937.74	-9.61	115.51	-32.44
973	-272.71	710.21	837.16	-24.29	128.72	-54.93
974	-442.63	381.35	701.17	-68.79	156.19	-103.39
975	-792.97	186.28	465.09	-65.43	96.31	-78.58
976	-826.42	264.89	388.43	-28.26	5.34	14.43
977	-416.75	532.96	619.87	-26.34	-72.54	10.96
978	-178.47	621.34	754.64	-17.94	-45.41	-16.08
979	-181.4	694.09	823.73	-23.35	-11.84	-16.88
980	-367.92	428.47	798.1	-39.15	46.39	6.04
981	-638.43	621.09	513.67	8.03	73.97	4.61
982	-623.05	536.38	522.46	-45.47	19.26	16.48
983	-524.17	409.91	663.33	-44.25	-15.53	15.2
984	-244.38	429.2	768.55	-12.3	-24.72	9.86
985	-356.69	573.49	904.79	30.82	2.84	-5.49
986	-353.27	404.79	865.72	55.42	11.47	19.9
987	-450.44	394.29	767.58	29.3	29.42	88.07
988	-552.73	369.87	557.86	35.83	21.48	116.49
989	-377.2	379.88	628.66	46.51	38.12	95.09
990	-465.82	450.2	653.32	103.73	33.66	90.03
991	-290.04	472.41	675.29	116.52	27.37	113.22
992	-302.49	520.75	546.63	153.02	58.81	136.99
993	-401.37	619.63	454.59	191.77	24.69	165.04
994	-95.21	446.04	684.08	195.43	30.82	126.89
995	-327.88	715.33	548.1	250.64	88.04	103.7
996	-146.73	643.31	528.81	263.73	104.4	99.95
997	-128.42	654.79	456.05	272.22	153.26	104.4
998	-343.99	562.5	404.3	251.22	134.61	85.85
999	-156.01	636.47	378.91	247.86	165.68	72.97
1000	-450.44	986.08	215.58	264.8	188.08	-12.21
1001	-504.39	886.23	369.87	178.1	155.88	-39.7
1002	-518.31	1003.42	413.09	96.77	109.74	-50.69
1003	-540.28	801.51	320.07	41.35	75.2	-34.79
1004	-486.57	847.41	196.78	20.23	51.76	-37.02
1005	-392.82	735.11	207.52	6.29	53.04	-67.47
1006	-543.21	637.45	191.89	4.97	66.62	-78.64
1007	-453.61	541.75	285.4	-1.68	50.72	-103.82
1008	-486.82	625	253.42	52.67	90.36	-70.25
1009	-631.59	656.74	210.21	80.29	92.56	-21.15
1010	-562.99	604.74	261.72	128.17	57.56	56.55
1011	-421.14	583.25	185.06	193.97	72.72	108.55
1012	-433.59	1168.21	135.01	194.27	89.84	110.11
1013	-622.07	1335.94	387.21	31.31	90.33	16.2
1014	-762.7	1155.52	375.24	-23.74	55.42	-20.94
1015	-670.41	770.02	246.34	-28.5	12.51	-28.5
1016	-532.71	697.51	217.29	-33.63	-41.72	-49.16
1017	-389.65	745.36	102.54	-55.94	-19.68	-37.87
1018	-469.24	528.56	58.59	-103.15	15.47	-37.05
1019	-630.62	485.11	-77.15	-93.9	26.61	1.56
1020	-741.21	522.22	-150.88	-72.2	21.45	28.47
1021	-631.35	1356.45	437.26	-29.17	-22.28	23.1
1022	-283.94	1111.82	863.28	-55.18	-10.8	69.21
1023	-628.66	691.89	417.97	26.18	48.71	30.18
1024	-635.25	849.37	181.88	39.15	-11.41	25.82
1025	-224.12	907.71	130.86	-0.49	-15.35	1.46
1026	-373.05	668.46	19.78	-83.19	44.13	-59.81
1027	-710.94	635.5	-142.82	-103.58	60.06	-47.27
1028	-740.97	750.98	213.38	-103.49	31.86	-16.94
1029	-734.38	894.53	384.28	-107.51	-6.29	10.35
1030	-480.22	1084.96	632.57	-133.06	-24.41	19.17
1031	-512.45	804.2	520.02	-178.07	-17.15	-30.24
1032	-556.64	571.53	474.85	-196.84	-45.62	-24.51
1033	-295.9	595.7	435.55	-140.23	-58.59	-56.3
1034	-689.7	647.22	176.76	-93.75	15.32	-29.94
1035	-687.01	671.63	83.5	-56.85	-41.08	19.38
1036	-474.12	745.36	212.65	-53.13	-26.82	21.15
1037	-555.66	800.29	419.43	-11.14	-11.66	20.57
1038	-399.66	677.49	600.34	14.65	-15.93	19.96
1039	-403.81	615.72	575.44	35.4	-13.61	22.58
1040	-360.11	598.39	443.6	48.28	-23.01	30.49
1041	-292.97	619.63	431.4	63.32	-34.67	-24.44
1042	-396.24	693.85	108.89	9.52	36.56	-22.64
1043	-785.89	534.91	118.16	-34.42	53.22	-45.75
1044	-835.69	524.17	243.9	-14.13	41.9	-14.04
1045	-583.98	660.16	304.93	-2.08	34.67	-13.15
1046	-717.04	576.66	488.28	11.75	57.07	-9.58
1047	-416.26	665.04	484.62	28.87	-24.9	69.37
1048	-178.96	624.02	556.4	52.7	0.82	50.48
1049	-238.04	601.56	517.09	92.32	63.78	13.82
1050	-438.23	510.99	419.43	107.73	86.52	23.93
1051	-481.93	684.33	195.56	121.28	90.48	51.94
1052	-450.68	734.86	273.68	136.17	92.19	47.33
1053	-457.03	801.51	226.81	168.33	90.97	4.7
1054	-451.17	806.4	138.67	182.83	131.01	52.03
1055	-401.37	687.99	126.22	195.89	149.87	59.33
1056	-457.76	925.54	-94.97	192.38	161.99	42.94
1057	-580.57	1002.2	95.7	164.4	176.45	4.43
1058	-653.08	1073.97	142.09	135.01	147.77	-32.75
1059	-714.11	1071.53	149.41	101.68	123.99	3.48
1060	-819.58	1080.32	48.1	43.21	72.02	33.11
1061	-629.15	890.87	191.41	26.52	50.11	24.17
1062	-605.96	700.93	183.11	51.97	39.76	12.08
1063	-573.97	777.34	-97.41	79.9	16.05	43.21
1064	-515.14	721.92	-52.25	91.95	18.07	59.57
1065	-501.22	760.01	-1.71	112.61	26.15	38.57
1066	-554.2	876.71	-97.41	121.8	37.81	1.46
1067	-542.48	966.06	12.21	97.63	20.97	13.92
1068	-489.26	935.06	88.13	71.26	30.67	-1.59
1069	-550.05	902.59	-41.26	62.93	36.32	-6.23
1070	-567.38	859.38	-140.87	18.01	7.57	32.81
1071	-415.28	784.91	-93.26	-25.51	0.73	39.92
1072	-458.74	653.56	-34.67	15.78	40.31	9.31
1073	-478.76	856.93	-276.86	33.57	40.22	8.18
1074	-472.41	943.6	-324.22	58.56	34.64	35.49
1075	-600.34	1007.32	-175.05	51.45	30.03	23.13
1076	-529.3	1151.37	-123.05	18.25	7.57	13.76
1077	-412.35	1108.64	12.94	-35.8	37.2	16.27
1078	-448.24	1030.03	104.49	-44.49	54.93	13.76
1079	-641.6	926.76	11.47	-69.49	64.76	25.48
1080	-564.21	1018.8	-157.71	-76.42	34.12	-13.79
1081	-603.76	811.28	75.93	-74.65	25.45	-62.13
1082	-623.54	900.63	54.2	-57.83	-10.25	-14.65
1083	-653.32	831.54	112.79	-86.33	-11.75	38.79
1084	-448.73	849.37	-72.02	-146.12	-33.75	84.29
1085	-437.26	910.16	-181.88	-169.86	8.21	95.4
1086	-474.12	927.49	-114.5	-150.97	-12.33	80.11
1087	-351.81	916.99	-67.63	-114.17	-2.32	54.69
1088	-430.66	993.9	-81.3	-104.83	8.33	38.85
1089	-431.4	968.26	61.04	-84.14	10.93	-2.01
1090	-514.4	979	57.62	-58.9	13.12	-10.41
1091	-494.63	941.41	62.01	-77.45	-7.75	4.46
1092	-403.32	881.35	129.39	-69.21	1.65	16.45
1093	-306.64	809.08	114.01	-76.32	21.97	-25.48
1094	-388.92	640.38	298.1	-83.07	49.77	-47.06
1095	-679.2	779.54	146	-35.64	51.57	35.16
1096	-694.82	845.7	14.89	-74.49	6.01	100.89
1097	-458.98	799.56	41.26	-74.19	13.73	87.04
1098	-519.53	922.12	-106.69	-32.9	52.52	15.41
1099	-480.96	863.04	34.67	-45.29	26.64	-25.42
1100	-401.61	941.16	161.87	1.86	-3.36	-19.47
1101	-428.71	1077.39	191.65	-6.74	0.06	15.11
1102	-393.55	818.85	345.21	-77.03	-8.36	81.51
1103	-414.31	769.53	222.17	-99.79	6.62	68.39
1104	-452.88	669.92	219.48	-78.43	11.02	69.85
1105	-480.96	674.56	186.77	-64.67	8.7	77.58
1106	-338.38	799.32	226.07	-40.74	-6.23	41.84
1107	-350.34	861.08	259.28	-35.52	9.58	8.45
1108	-476.81	870.36	258.79	-45.99	3.14	24.29
1109	-402.83	878.66	211.91	-48.34	-12.48	34.91
1110	-360.11	763.43	223.63	-43.3	1.53	29.17
1111	-453.61	818.12	178.22	-5.89	21.33	10.1
1112	-467.04	832.03	147.71	-32.93	-0.12	-9.67
1113	-407.96	761.47	223.88	-56.06	-5.89	-31.01
1114	-490.72	755.62	242.68	-46.81	-1.83	-41.81
1115	-535.64	757.32	198.49	-37.41	-3.88	-50.17
1116	-610.11	787.84	214.84	-22.74	-24.93	-29.45
1117	-427	912.11	277.1	4.09	-62.13	-50.51
1118	-357.91	936.04	294.68	14.59	-55.36	-73.79
1119	-505.62	933.11	243.16	-3.42	-25.42	-113.98
1120	-599.61	887.7	343.26	-40.68	-31.22	-108.31
1121	-503.66	853.76	383.54	-62.99	-54.14	-135.62
1122	-490.97	877.2	297.12	-96.41	-56.82	-185.58
1123	-503.17	808.84	354	-125.49	-93.35	-253.27
1124	-684.57	813.48	327.64	-124.97	-122.44	-288.6
1125	-654.54	758.54	313.48	-145.94	-195.19	-334.38
1126	-617.19	715.58	230.96	-171.54	-219.27	-370.91
1127	-866.94	586.18	261.47	-161.9	-215.67	-423.46
1128	-800.29	545.41	388.43	-145.87	-276.61	-421.75
1129	-805.91	621.83	356.2	-128.08	-298.86	-379.52
1130	-740.72	454.59	456.05	-158.39	-297.52	-296.14
1131	-696.29	221.44	607.18	-138	-308.78	-186.49
1132	-479.74	97.66	568.6	-100.1	-309.23	-109.28
1133	-451.9	135.74	595.21	-84.75	-290.28	-66.22
1134	-413.82	208.98	630.62	-70.1	-251.19	-5.8
1135	-487.79	135.25	689.21	-15.44	-204.07	68.05
1136	-423.1	333.74	696.53	38.73	-206.24	129.27
1137	-311.77	428.96	643.07	77.45	-224.95	119.38
1138	-223.63	576.42	625	51.39	-235.6	134.34
1139	98.39	619.38	415.77	25.67	-161.71	144.2
1140	-523.44	239.99	700.68	-56.67	-88.99	90.7
1141	-249.27	418.95	935.55	0.46	-167.88	81.09
1142	165.04	398.93	920.65	28.63	-173.86	71.93
1143	49.8	511.72	847.66	37.57	-123.6	76.54
1144	126.71	532.96	765.14	-0.34	-87.65	60.24
1145	19.53	416.5	764.89	-33.6	9.28	30.61
1146	-159.18	448.97	718.75	-38.85	41.08	19.04
1147	-116.21	345.7	813.96	-49.68	50.6	-49.96
1148	-361.08	352.54	767.09	-43.49	78.22	-81.39
1149	-385.5	334.47	762.21	-63.63	90.12	-116.21
1150	-826.66	340.09	869.14	4.49	84.05	-144.01
1151	-437.5	551.76	720.95	56.98	-41.9	-132.35
1152	-249.76	461.18	638.18	21.51	-33.57	-80.9
1153	-191.16	325.44	569.34	35.25	-29.42	-46.94
1154	-98.39	401.37	568.12	45.01	-29.6	-56.92
1155	217.53	450.2	660.4	6.13	-43.24	17.36
1156	-96.68	443.85	615.72	-39.46	57.98	15.5
1157	-443.12	302.98	757.57	-37.81	68.7	-16.3
1158	-355.47	387.7	913.33	-2.14	47.36	-14.37
1159	-344.24	577.88	851.81	-4.12	78.16	-24.23
1160	-482.67	455.08	731.69	-19.53	96.83	-56.37
1161	-314.94	632.32	657.96	-16.66	72.45	-89.08
1162	-374.51	561.04	662.11	-10.47	82.37	-140.38
1163	-519.53	490.48	614.99	12.21	69.98	-144.07
1164	-512.45	478.03	593.02	9.22	66.47	-126.04
1165	-492.92	383.06	749.51	29.54	63.32	-115.42
1166	-497.07	390.14	759.03	29.3	60.3	-70.1
1167	-531.25	377.2	767.58	9.03	52.92	-86.52
1168	-622.31	293.7	720.95	5.77	27.22	-103.45
1169	-448.24	332.03	739.5	10.16	-2.66	-98.88
1170	-384.28	490.72	669.92	-2.87	40.83	-130.19
1171	-476.56	414.31	643.8	-20.48	69.98	-123.17
1172	-451.66	233.64	744.63	55.69	103.33	-48.83
1173	-608.64	200.44	754.39	103.39	89.26	-17.55
1174	-596.19	305.66	652.34	180.02	95.76	41.02
1175	-685.06	413.33	537.11	198.52	49.44	37.14
1176	-587.4	586.91	419.68	138.67	16.39	36.01
1177	-574.22	262.7	586.18	88.71	-23.77	16.02
1178	-743.9	301.27	536.38	98.97	-54.5	25.7
1179	96.44	670.65	502.44	78.31	-80.66	41.63
1180	-384.52	569.58	636.96	-19.32	158.69	16.85
1181	-644.29	613.77	638.18	-40.34	192.93	52
1182	-826.66	405.76	524.17	-102.39	122.04	38.24
1183	-716.55	273.93	782.23	-83.44	95.98	15.44
1184	-910.16	330.81	907.71	-91.67	37.45	23.07
1185	-760.5	230.96	825.44	-82.09	4.97	1.95
1186	-651.86	208.01	779.54	-84.14	-19.53	-23.83
1187	-690.43	463.13	469.97	-121.43	-17.79	-24.38
1188	-787.11	256.59	632.81	-142.49	-52.12	-49.16
1189	-602.54	196.53	720.46	-106.54	-54.72	-47.55
1190	-555.42	166.75	745.12	-55.05	-72.11	-20.05
1191	-422.61	356.93	615.23	5.92	-64.33	72.17
1192	-437.26	419.68	636.72	24.54	-34.52	72.02
1193	-556.15	446.29	719.73	37.93	-44.92	66.93
1194	-409.67	386.47	656.98	67.84	-48.92	41.05
1195	-519.29	529.79	601.56	56.24	9.4	23.44
1196	-627.2	551.27	616.94	8.21	11.08	-0.43
1197	-631.84	444.58	623.29	1.74	3.88	-8
1198	-712.4	397.71	550.54	-3.63	-13.85	-31.89
1199	-767.58	589.84	478.27	50.29	-38.76	-36.8
1200	-628.91	729.98	507.57	6.68	-115.72	-7.14
1201	-482.67	575.2	645.75	-10.68	-107.33	8.42
1202	-497.31	309.81	836.18	-7.29	-94.67	17.24
1203	-476.81	432.86	659.18	14.56	-140.59	110.05
1204	-255.62	465.58	582.28	-19.41	-124.11	156.01
1205	-359.38	306.4	696.04	-68.15	-84.63	130
1206	-373.05	324.95	698.24	-32.87	-98.57	110.84
1207	-184.81	624.51	561.52	2.32	-93.11	84.59
1208	49.56	592.04	769.29	21.94	-61.31	6.41
1209	-87.4	747.8	712.16	42.45	57.04	0.95
1210	-200.44	698.73	675.05	-20.26	83.25	-11.69
1211	-416.02	299.07	636.72	-16.69	84.23	15.84
1212	-489.99	277.83	628.66	2.11	67.26	32.99
1213	-507.81	391.36	690.19	13.73	71.93	-26.92
1214	-785.16	490.48	631.1	13.67	49.53	-5.62
1215	-736.33	579.83	665.28	11.11	-15.53	-0.61
1216	-555.66	383.06	815.19	-3.91	-26.61	-25.42
1217	-489.26	283.94	775.88	-7.23	-31.86	-86.24
1218	-514.16	145.51	811.04	4.06	-41.99	-38.79
1219	-476.07	220.46	835.94	12.36	-84.38	15.59
1220	-385.01	285.4	796.14	16.17	-91	-9.28
1221	-390.14	497.07	600.59	-5.49	-133	-32.75
1222	-301.76	499.76	660.16	-43.03	-137.21	-35.89
1223	-355.71	534.67	574.22	-103.61	-126.1	-68.7
1224	-335.21	333.25	647.95	-111.94	-88.59	-93.81
1225	-465.33	123.29	756.84	-53.19	-11.66	-93.81
1226	-712.89	150.88	712.16	-15.01	-6.38	-92.38
1227	-580.81	643.8	842.77	84.72	-160.43	-55.3
1228	-156.98	683.59	914.55	93.87	-181.61	27.01
1229	-426.76	574.46	739.75	60.97	-141.72	24.84
1230	-311.52	398.68	698.73	4.61	-180.3	58.29
1231	76.17	222.41	541.02	-20.63	-168.79	56.03
1232	142.58	342.53	567.87	-45.44	-95.89	57.95
1233	35.64	327.64	771	-53.96	-17.64	94.85
1234	-378.17	691.65	632.08	-76.69	23.32	86.76
1235	-351.81	571.53	778.08	-105.96	-41.72	59.48
1236	-104	412.11	971.44	-86.4	-46.14	46.91
1237	-32.23	308.35	1006.1	-73.52	2.01	-1.71
1238	-343.02	341.55	779.54	-63.35	18.65	-3.75
1239	-296.88	327.15	791.99	-64.82	-25.97	7.05
1240	-174.32	251.95	811.52	-35.58	-29.27	1.68
1241	18.31	289.79	906.98	20.87	15.5	15.38
1242	-184.33	244.14	852.29	114.75	72.54	-11.69
1243	-48.58	320.8	787.6	184.08	93.17	-14.77
1244	-138.67	422.12	607.91	168.82	138.58	-16.11
1245	-475.83	239.75	546.63	111.72	81.12	-10.77
1246	-194.82	467.53	577.39	71.35	10.56	35.71
1247	-33.94	379.15	781.98	42.82	69.76	48.34
1248	-473.14	389.16	799.8	57.43	148.59	21.33
1249	-542.48	515.63	680.91	-24.6	49.62	44.34
1250	-196.29	269.78	816.41	-58.81	3.05	29.33
1251	-165.53	288.09	698	-71.26	1.62	-5.31
1252	-205.81	125.98	861.08	-83.1	33.42	-1.13
1253	-181.88	137.45	866.94	-19.74	64.21	-16.69
1254	-298.58	382.81	862.06	-12.21	80.87	-27.95
1255	-603.27	449.71	686.04	0.79	111.36	-75.01
1256	-511.72	538.09	528.08	-7.42	37.81	-57.74
1257	-459.23	491.46	582.03	-11.26	-29.85	-3.69
1258	-356.93	503.42	630.86	69.49	-39.55	35.03
1259	-262.94	870.85	763.92	74.58	-14.4	39
1260	-289.55	641.11	846.92	40.04	-21.82	24.08
1261	-126.95	566.65	673.58	30.24	3.36	50.17
1262	-137.94	457.28	748.78	1.01	33.54	30.4
1263	-191.16	412.11	726.32	0.18	50.48	22.22
1264	-251.22	337.16	705.08	-54.96	47.88	24.51
1265	-294.92	408.94	772.95	-63.02	58.47	34.12
1266	-443.36	234.38	758.06	-48.86	66.96	42.36
1267	-429.69	353.52	726.07	-34.88	32.68	35.31
1268	-365.97	398.44	788.82	-54.38	12.48	24.84
1269	-297.36	461.91	637.7	-67.26	20.08	-0.49
1270	-468.26	249.51	708.74	-77.76	8.15	-47.67
1271	-302.73	330.08	714.6	-36.47	-7.42	-43.49
1272	-360.6	348.88	658.69	23.28	21.18	-36.07
1273	-584.72	369.38	599.12	69.15	18.25	-7.39
1274	-429.2	480.71	682.62	98.85	-25.48	16.17
1275	-482.67	683.84	673.34	75.65	-42.51	45.17
1276	-489.01	706.3	819.58	42.45	-84.47	48.4
1277	-221.92	528.32	884.03	50.54	-94.94	60.91
1278	113.04	235.35	929.44	30.88	-53.56	63.11
1279	-197.51	386.47	716.31	58.53	2.44	56.37
1280	83.98	454.35	791.26	14.83	-72.08	57.86
1281	48.1	299.56	909.18	23.35	-4.49	36.96
1282	-250.73	492.68	636.96	13.82	10.74	19.2
1283	-270.02	543.46	328.37	-13.82	60	-18.46
1284	-384.03	173.34	654.05	-35.55	110.84	-79.22
1285	-421.63	304.2	577.15	-15.41	131.62	-99.82
1286	-573.24	371.34	610.84	-31.86	119.08	-117.16
1287	-419.68	241.94	666.5	-13.34	114.84	-131.38
1288	-504.39	491.46	607.67	17.18	84.2	-104.74
1289	-458.74	758.06	1047.85	-14.04	38.12	-45.23
1290	-599.37	450.93	1105.47	-12.6	-31.77	4.88
1291	-579.35	156.74	1012.7	88.53	-116.42	19.17
1292	-316.16	510.5	596.44	101.65	-130.62	18.31
1293	-34.67	347.66	661.13	-38.09	-97.08	60
1294	-239.99	477.29	570.31	-65.19	-31.77	20.2
1295	-289.55	497.8	735.6	-136.87	-14.28	-37.66
1296	-221.19	413.57	845.21	-114.87	17.4	-82.12
1297	-388.67	476.56	804.2	-73.7	48.55	-94.33
1298	-540.28	282.71	871.58	-57.01	31.31	-84.17
1299	-450.93	336.67	899.17	-33.17	39.25	-33.48
1300	-534.67	295.65	815.43	3.36	28.84	-64.88
1301	-417.24	249.02	854.74	12.94	28.84	-70.22
1302	-407.47	156.98	872.31	35.28	51.42	-64.54
1303	-500.24	143.07	626.71	62.26	19.99	0.82
1304	-397.22	289.55	374.02	22.61	-51.09	17.46
1305	-168.21	156.01	668.21	0.7	-43.98	68.94
1306	-114.01	301.03	603.03	4.82	39.12	86.67
1307	-390.87	240.72	791.99	-13.37	68.27	111.76
1308	-618.41	417.48	510.74	19.17	-16.36	126.53
1309	29.79	190.67	641.85	-16.51	-62.62	115.02
1310	-300.05	237.3	541.26	-1.31	40.99	116.82
1311	-353.03	259.52	737.79	13.76	26.49	97.17
1312	-341.06	510.25	1101.07	75.23	48.95	64.21
1313	-349.37	856.93	881.59	67.26	39.86	-1.37
1314	-180.42	427.49	837.4	-29.57	32.96	-29.6
1315	-339.36	328.86	637.94	-40.5	94.85	-42.94
1316	-509.52	333.01	614.5	-25.09	86.3	-83.92
1317	-565.19	332.52	614.75	-8.45	67.47	-96.13
1318	-673.83	498.05	410.16	-20.14	51.21	-62.23
1319	-666.75	429.93	602.54	-55.57	-2.72	-56.37
1320	-699.95	607.67	796.88	-52.15	-70.1	-16.72
1321	-312.99	584.96	978.52	-79.25	-103.79	6.16
1322	-224.37	406.98	900.39	-42.3	-49.65	46.36
1323	-262.94	309.33	822.51	1.04	-27.44	36.44
1324	-149.41	378.42	800.29	8	6.87	13.24
1325	-181.4	407.96	774.9	-12.24	68.24	-39.06
1326	-545.9	290.28	684.57	-40.56	79.13	-34.97
1327	-629.15	300.78	581.05	-93.6	18.68	15.59
1328	-586.91	265.38	757.81	-69.18	2.87	36.29
1329	-643.31	280.76	833.98	-25.67	-48.46	16.57
1330	-407.23	299.07	811.04	-22.67	-98.85	13.98
1331	-224.85	261.23	860.35	-21.55	-104.52	23.62
1332	-218.75	464.36	823.24	-23.41	-78.37	22.28
1333	-151.12	347.9	734.38	-78.64	-31.34	-18.01
1334	-214.11	155.03	651.12	-110.47	29.54	-51.42
1335	-278.56	138.92	629.15	-106.66	55.54	-51.82
1336	-595.21	111.33	816.89	-56.98	36.53	-62.87
1337	-384.77	243.65	886.96	61.43	-27.74	-55.27
1338	-391.36	289.06	718.75	78.8	32.71	-29.79
1339	-675.29	237.3	686.52	72.45	24.51	-27.77
1340	-589.6	214.6	741.46	67.26	-10.62	-13.46
1341	-630.86	179.93	757.57	82.4	-4.76	-13.31
1342	-562.26	220.46	781.25	73.3	-24.57	-10.35
1343	-531.49	303.71	737.79	74.92	-113.37	-19.07
1344	-219.24	294.43	890.63	75.23	-149.93	28.14
1345	-235.35	335.94	873.54	58.99	-118.65	42.33
1346	-90.58	370.36	830.32	71.72	-127.62	51.06
1347	55.18	563.23	651.61	51.97	-113.37	51.18
1348	-118.41	485.84	727.05	-21.94	-46.88	42.21
1349	-282.96	535.64	666.26	-46.97	4.61	25.48
1350	-356.93	481.69	714.36	-51.67	17.09	-12.33
1351	-393.31	438.23	830.57	-58.65	12.24	-21.33
1352	-305.66	426.51	871.34	-119.93	-0.79	-58.35
1353	-335.45	123.54	913.57	-121.67	2.44	-96.56
1354	-297.12	143.31	846.19	-60.94	20.87	-70.31
1355	-389.65	123.29	846.19	16.24	14.37	-35.1
1356	-398.93	200.93	765.38	64.88	16.6	-20.11
1357	-313.96	321.29	797.12	108.15	-4.73	-12.05
1358	-26.86	356.69	686.77	94.18	-14.22	-22.09
1359	-169.19	343.75	702.88	110.26	4.61	-7.32
1360	-43.46	285.89	828.37	128.45	11.11	30.55
1361	-230.71	196.53	677	121.95	71.9	56.61
1362	-582.76	457.52	351.81	82.92	58.23	46.51
1363	-244.14	363.04	689.94	28.78	-2.81	66.68
1364	-80.08	423.83	739.26	21.7	33.66	67.87
1365	-247.07	448.49	761.96	24.75	50.08	68.42
1366	-411.38	463.38	615.48	54.14	24.17	83.77
1367	-303.47	480.71	647.71	4.76	-11.47	84.5
1368	-341.8	433.11	694.58	-67.87	-32.1	107.27
1369	15.87	194.09	1176.27	48.8	52.52	58.59
1370	-221.68	579.1	864.75	102.14	122.34	10.19
1371	-390.38	645.02	625	77.3	116.85	-10.47
1372	-246.58	474.61	526.86	27.56	93.93	-45.65
1373	-351.81	310.06	594.48	12.76	109.68	-112.58
1374	-358.4	375.24	563.48	10.5	93.63	-127.53
1375	-384.52	386.47	557.37	-9.22	110.47	-109.65
1376	-680.91	527.34	637.45	-72.17	115.08	-64.42
1377	-738.28	715.82	850.1	-126.8	71.17	-61.25
1378	-468.75	341.8	864.5	-156.52	16.91	-99.03
1379	-416.99	399.41	806.4	-110.05	57.56	-102.2
1380	-578.13	287.84	812.99	-90.61	13.24	-93.44
1381	-507.32	203.86	780.27	-75.47	-5.34	-70.31
1382	-456.79	301.03	621.34	-36.53	-11.63	-33.36
1383	-457.76	262.21	714.11	-53.22	-27.13	-23.32
1384	-562.5	314.94	721.44	-54.23	-13.49	-12.18
1385	-569.58	362.79	710.69	-73.55	-30.76	18.1
1386	-377.2	216.55	859.86	-73.18	-14.22	25.3
1387	-583.74	134.52	750.49	-16.08	17.55	-12.12
1388	-600.1	298.58	713.38	60.52	-20.45	-4.49
1389	-543.21	321.29	765.14	78.37	-23.5	20.69
1390	-495.12	342.77	793.21	70.31	-18.37	9.64
1391	-419.92	314.45	651.61	50.99	-20.9	-27.1
1392	-578.86	427.98	462.65	17.09	-9.12	-28.02
1393	-558.11	262.21	719.24	47.58	-32.04	-36.19
1394	-491.7	304.93	761.72	70.83	-45.9	-24.72
1395	-469.73	552.25	614.26	53.31	-46.66	-14.71
1396	-323.24	194.82	892.82	7.87	-71.81	44.95
1397	-258.3	197.51	748.29	23.71	-69.64	119.05
1398	-323	97.9	671.88	-0.46	-35.03	178.83
1399	-565.19	206.79	611.08	0	-55.48	147.71
1400	-234.13	540.77	724.37	-0.24	-92.19	69.18
1401	-157.71	434.57	934.57	-30.55	-46.63	18.1
1402	-281.49	369.87	890.38	-6.74	10.22	44.98
1403	-495.61	556.15	776.61	16.02	0.49	78.03
1404	-281.49	445.56	673.58	14.47	-23.44	80.66
1405	-284.18	352.78	772.22	17.36	15.59	63.2
1406	-289.55	454.59	888.43	33.78	50.96	51.12
1407	-311.77	283.2	833.5	26.52	95.15	18.77
1408	-275.15	425.29	691.89	20.14	86.98	-40.04
1409	-418.7	384.28	766.11	6.5	68.97	-58.78
1410	-282.23	425.54	698	-5.52	19.35	-65.49
1411	-501.46	277.1	696.78	-51.79	68.7	-80.54
1412	-592.04	343.51	554.69	-45.29	74.86	-71.99
1413	-715.33	111.08	602.05	-32.71	107.79	-22.43
1414	-1047.61	143.07	708.98	-26.06	39.98	-26.37
1415	-642.33	407.96	798.83	7.45	-195.65	-15.08
1416	-13.67	494.87	897.46	-26.31	-253.57	37.11
1417	-163.09	499.76	812.26	-92.53	-183.41	37.11
1418	-128.42	347.9	863.77	-86.98	-156.19	68.66
1419	33.94	320.07	874.76	-77.09	-114.96	44.46
1420	-225.83	360.35	736.33	-74.98	-2.75	10.13
1421	-395.26	263.67	792.24	-32.29	12.33	-27.98
1422	-355.22	421.14	778.08	19.78	-2.2	7.66
1423	-228.27	392.09	929.93	18.77	25.12	-55.11
1424	-498.54	388.43	844.97	32.04	42.63	-75.38
1425	-400.15	333.01	721.68	75.13	17.76	-82.03
1426	-248.29	140.63	823.24	82.18	42.6	-108.98
1427	-284.91	60.3	778.81	41.35	58.96	-65.28
1428	-385.74	182.13	624.76	34.55	42.66	-36.53
1429	-236.08	244.38	708.25	34.58	51.36	-26.92
1430	-444.58	181.15	721.68	34.88	114.96	-15.38
1431	-617.68	267.09	723.88	42.11	99.79	-9.43
1432	-713.38	260.5	657.23	3.33	24.32	43.49
1433	-459.96	114.5	722.41	3.94	-9.25	74.07
1434	-416.02	228.27	578.61	-1.46	-36.16	95.09
1435	-349.61	167.97	580.08	-4.67	-80.2	151.61
1436	-210.69	125.49	534.67	5.46	-121.43	174.41
1437	-386.23	291.75	532.23	54.11	-172.06	183.38
1438	-353.76	841.31	953.37	116.85	-129.94	136.84
1439	-101.32	999.27	932.62	68.33	-189.61	101.26
1440	432.13	612.79	867.19	-9.7	-107.42	78.22
1441	77.39	429.2	778.08	6.93	25.33	56.18
1442	68.36	470.21	757.08	0.67	74.95	32.01
1443	-97.41	417.97	816.89	-9.83	108.95	6.5
1444	-77.15	310.3	695.56	-22.89	144.68	-25.45
1445	-418.46	155.03	647.22	-58.35	216.8	-16.91
1446	-723.39	189.45	469.73	-26.64	152.68	-39
1447	-729.49	224.12	451.17	29.27	49.87	-66.41
1448	-630.37	597.9	498.78	50.14	11.93	-81.82
1449	-341.55	815.19	1116.21	-69.92	-81.05	-13.31
1450	-325.93	500	793.46	13.58	-29.51	19.84
1451	-403.56	351.32	781.01	40.31	-51.15	81.82
1452	-348.63	394.78	713.38	51.57	-75.47	89.54
1453	-86.91	382.08	752.93	35.68	-75.71	71.99
1454	-5.37	343.26	742.19	12.7	-9.55	-0.27
1455	-101.81	479.25	703.37	15.01	51.73	32.93
1456	-125.73	491.46	748.78	10.1	58.26	32.81
1457	-343.99	357.18	790.04	5.95	66.47	26.7
1458	-253.91	552.73	718.75	-22.37	81.05	8
1459	-194.82	381.84	773.68	-28.23	86.03	-82.89
1460	-264.16	367.92	608.89	3.81	100.68	-71.01
1461	-367.68	394.04	493.41	18.55	114.72	-58.35
1462	-720.46	458.98	529.3	43.24	106.26	-40.16
1463	-675.29	537.84	821.53	2.14	6.23	29.63
1464	-439.94	426.03	794.92	1.56	-44.98	65.89
1465	-376.71	381.84	869.87	-8.27	-32.07	40.07
1466	-263.92	316.65	889.4	1.04	-15.11	31.92
1467	-175.78	346.19	831.54	26.06	-5.31	13.31
1468	-269.04	350.83	833.01	46.69	14.22	46.14
1469	-280.76	393.55	813.72	58.47	44.07	58.04
1470	-349.61	387.21	730.71	45.84	55.39	52.83
1471	-267.33	372.8	607.91	-10.83	49.32	64.45
1472	-334.72	247.31	553.22	-7.11	68.48	78.37
1473	-334.47	325.68	541.99	61.55	51.15	62.01
1474	-375.49	383.3	498.29	127.35	29.33	38.15
1475	-340.09	538.82	531.98	149.66	38.91	40.92
1476	-301.76	502.69	825.2	148.22	48.92	46.42
1477	-308.35	491.94	828.86	198.91	70.25	49.62
1478	-304.44	630.13	578.37	214.02	91.71	36.16
1479	-247.8	629.15	514.16	188.69	119.63	15.72
1480	-352.05	682.62	362.06	117.71	122.04	-3.78
1481	-424.8	502.93	561.28	99.46	115.14	11.41
1482	-468.51	790.04	626.95	99.46	137.36	29.69
1483	-562.5	742.43	501.46	56.09	146.51	38.85
1484	-502.93	488.04	561.04	26.4	109.62	80.93
1485	-334.96	429.2	554.44	83.53	88.75	66.99
1486	-240.97	610.11	321.04	125.27	114.04	53.68
1487	-499.51	729.74	263.43	170.32	128.11	36.04
1488	-278.08	1217.29	447.51	132.02	82.86	-44.07
1489	-655.52	905.03	302.49	38.73	126.59	-55.63
1490	-724.37	971.92	365.23	5.25	54.08	-46.39
1491	-824.95	743.9	428.22	-9.55	19.71	-54.05
1492	-642.58	714.6	496.58	0.7	-20.84	-32.23
1493	-640.38	686.04	483.89	3.17	-28.93	13.85
1494	-393.8	664.06	522.71	-36.22	8.88	40.25
1495	-332.52	698.49	472.9	-90.55	34.76	-27.13
1496	-633.54	544.92	503.91	-94.36	47	-20.57
1497	-620.12	536.87	369.63	-59.6	-19.04	49.29
1498	-328.37	652.83	286.13	22.09	-31.07	51.24
1499	-375	658.94	358.64	80.54	26.89	40.47
1500	-473.88	793.95	486.08	110.87	47.79	27.31
1501	-652.34	828.37	347.17	126.56	32.29	45.35
1502	-392.58	753.91	317.63	127.69	-22.22	76.26
1503	-381.84	568.12	486.57	165.25	27.77	108.64
1504	-324.95	626.71	301.51	208.5	37.96	145.45
1505	-263.92	682.62	297.12	183.59	56.73	131.1
1506	-287.35	847.41	309.08	184.88	59.63	113.25
1507	-322.75	888.43	223.39	135.83	90.42	82.64
1508	-543.95	777.1	137.45	61.04	83.95	7.35
1509	-522.95	1032.47	131.84	35.25	49.8	-50.75
1510	-574.46	1022.95	79.59	-60.82	20.2	-61.77
1511	-541.99	829.35	163.57	-78.19	3.45	-63.87
1512	-621.58	949.46	234.62	-96.71	-10.01	-66.8
1513	-558.11	830.08	317.38	-112.52	-25.73	-37.51
1514	-457.28	694.34	227.05	-117.25	-39.73	-21.76
1515	-463.62	657.96	229.25	-119.93	-28.41	-25.48
1516	-567.63	798.83	-18.55	-136.47	-40.04	-41.05
1517	-669.19	725.34	490.23	-146.09	-42.27	-55.94
1518	-355.22	765.14	655.76	-124.6	-154.91	-32.5
1519	51.27	692.87	392.58	-77.51	-154.11	-61.8
1520	-496.83	820.07	224.61	-120.06	-57.28	-18.59
1521	-615.72	693.6	399.41	-165.68	-10.04	14.98
1522	-850.34	709.23	528.32	-157.2	-16.85	53.53
1523	-536.13	609.38	764.89	-114.59	-70.28	67.66
1524	-402.83	668.21	439.94	-77.97	-66.62	56.37
1525	-368.16	803.96	362.55	-110.2	-54.63	-14.86
1526	-461.91	853.52	447.75	-149.35	-79.5	-36.53
1527	-373.05	874.27	606.2	-168.46	-75.53	-45.44
1528	-459.23	1021.48	633.06	-173	-69.61	-81.88
1529	-637.45	772.22	693.36	-216.34	-96.98	-128.11
1530	-481.69	368.16	721.68	-267.15	-179.47	-181.7
1531	-391.36	125.73	674.07	-223.51	-261.41	-172.85
1532	-254.39	240.23	617.68	-189.48	-263.7	-156.07
1533	-327.88	292.48	600.83	-167.57	-242.52	-207.18
1534	-250	262.94	512.94	-125	-223.63	-175.75
1535	-332.03	150.88	427.98	-59.48	-154.33	-136.26
1536	-416.75	183.59	601.07	4.43	-124.54	-120.48
1537	-498.78	529.3	658.2	144.78	-113.65	-95.52
1538	-297.61	557.62	787.84	143.13	-137.6	-52.31
1539	-156.74	308.35	832.28	71.69	-137.91	13.06
1540	-305.91	282.47	764.16	30.09	-157.14	93.84
1541	-205.08	283.2	726.56	6.29	-169.25	176.57
1542	-78.86	327.88	615.23	17.4	-172.82	167.63
1543	-255.37	268.07	389.89	6.01	-184.27	103.21
1544	564.7	604.25	802.49	65.31	-221.59	72.81
1545	68.12	731.45	992.43	54.35	-86.91	5.55
1546	62.01	660.89	873.54	31.31	-50.08	33.29
1547	-74.46	490.97	735.84	22.64	-42.79	3.94
1548	169.92	348.88	646.24	38.27	-60.67	-12.36
1549	157.47	716.06	658.94	56.37	-13.49	-3.69
1550	-68.85	671.14	661.38	6.99	12.24	-28.47
1551	24.66	489.01	707.28	4.49	10.86	-32.26
1552	-71.29	598.88	521.24	5	17.61	-43.52
1553	-59.57	592.77	700.93	3.11	19.62	-44.04
1554	-137.7	559.57	669.68	-28.5	23.83	-49.62
1555	-34.42	502.2	636.96	-42.51	9.03	-46.36
1556	190.92	600.1	602.05	-57.59	47.97	-73.85
1557	43.21	703.37	624.02	-31.8	105.65	-63.39
1558	-264.4	670.17	686.28	-44.16	120.85	-60.52
1559	-470.21	404.05	801.03	-24.02	56.15	-45.78
1560	-258.79	307.86	708.25	-23.47	51.54	-45.01
1561	-358.15	320.31	461.91	-25.54	13.82	-74.49
1562	39.06	522.71	857.67	-31.22	-43.46	-55.63
1563	140.63	610.84	815.43	-56.79	41.6	-51.09
1564	-337.65	455.81	822.75	-50.05	52.31	-56.82
1565	-73	481.69	674.32	-24.35	-18.89	-36.04
1566	48.58	480.47	827.15	-10.83	7.14	-48.83
1567	-163.57	414.55	746.34	-6.38	54.9	-65.4
1568	-174.07	390.38	729.98	-13.31	51.85	-80.87
1569	-139.65	479.25	676.27	-30.18	65.52	-67.93
1570	-353.76	401.61	622.31	-61.92	80.32	-70.98
1571	-439.7	332.76	885.5	-48.13	55.15	-49.62
1572	-481.45	436.52	762.21	5	49.26	-39.46
1573	-407.96	412.6	669.92	3.3	2.84	-22.67
1574	-237.3	434.81	764.16	16.45	-8.85	-21.42
1575	-351.32	369.14	813.23	10.96	-3.14	-2.01
1576	-332.76	355.22	754.88	12.15	-20.26	-1.71
1577	-162.84	342.29	877.69	30.85	-33.26	-27.86
1578	-113.53	400.39	814.45	21.27	-17.3	-12.08
1579	-318.36	492.92	740.97	-30.27	31.77	-32.32
1580	-112.79	266.6	857.18	-82.28	13.21	-63.57
1581	-206.05	334.72	715.33	-18.34	75.81	-78.92
1582	-348.88	399.9	589.84	-31.16	34.27	-46.57
1583	-252.2	225.83	719.48	-49.35	2.59	-20.75
1584	-266.36	186.04	638.67	18.86	-36.77	31.43
1585	93.26	402.83	771.48	82.46	-2.23	80.69
1586	66.16	641.6	630.62	44.4	143.07	-13.43
1587	-452.64	642.09	979	19.04	172.03	-17.94
1588	-500.24	349.12	740.23	35.55	125.58	3.27
1589	-439.7	300.54	553.22	22.86	72.02	20.11
1590	-197.75	484.38	901.12	22.22	36.83	16.66
1591	-350.83	603.27	971.44	39.34	115.66	-34.15
1592	-643.8	522.95	682.37	11.32	93.35	-11.9
1593	-581.05	385.5	785.89	-108.49	45.56	43.46
1594	-537.35	176.76	796.14	NaN	NaN	NaN
