# Supplementary material for: Complexes of vertebrate TMC1/2 and CIB2/3 proteins form hair-cell mechanotransduction cation channels
Source: eLife. 2025 Jan 8;12:RP89719. doi: 10.7554/eLife.89719 (PMC11709434; doi:10.7554/eLife.89719)
Supplement: Figure 3—source data 1. [file elife-89719-fig3-data1.zip › Figure 3H/wt/18-4-T3.txt]

0
-1090.58	389.16	490.97	-167.21	173.74	-169.53	10
-914.79	147.95	448.49	-174.71	98.05	-103.27	8
-1206.30	7.32	921.88	-100.89	55.48	-80.23	11
-811.04	297.12	1033.69	2.53	-158.23	-9.49	8
-577.64	376.71	939.21	-4.15	-178.65	-28.23	10
-448.73	333.74	546.14	-25.48	-133.09	-51.88	8
-472.17	-20.26	437.74	-78.95	-57.89	-140.93	8
-949.95	3.42	546.39	-33.54	-13.09	-202.91	11
-379.64	-23.19	725.10	-11.90	-163.73	-105.41	8
-227.29	121.58	894.78	-19.65	-149.69	33.91	10
-583.50	135.74	882.32	-41.23	-166.02	44.86	8
-356.45	-26.61	946.04	-61.92	-186.13	113.83	9
-581.79	179.69	802.73	-13.79	-152.13	146.64	10
-385.99	220.95	685.06	-26.03	-146.67	118.77	8
-311.77	175.29	677.49	-47.88	-85.11	79.04	10
-455.08	160.89	678.47	-54.11	-111.79	36.01	8
-274.66	246.34	728.76	-64.79	-138.28	56.00	11
-249.02	-16.60	796.39	-41.29	-135.93	48.92	8
-150.15	139.16	682.13	30.30	-129.94	63.35	10
-47.61	275.63	733.64	41.96	-103.39	62.07	8
-219.97	631.59	665.28	3.30	-53.38	63.32	8
-547.85	735.11	929.93	-39.25	-72.24	84.29	11
-501.46	462.65	761.23	-56.76	-124.88	127.75	8
400.15	326.90	917.72	-38.79	-113.43	56.09	8
262.21	114.26	1023.93	-44.74	64.42	-73.49	10
-195.31	272.71	712.16	14.43	110.78	-42.39	8
-381.35	137.21	650.39	104.46	110.81	35.43	11
-579.83	499.02	959.23	98.51	79.71	32.78	8
-575.68	468.99	938.48	111.88	-16.69	43.55	10
-206.30	632.32	611.57	125.06	-80.29	30.67	8
-245.12	330.32	718.02	55.79	-88.20	7.45	9
-163.82	251.71	794.19	13.34	-53.89	-2.66	10
-307.62	-27.10	1015.38	-2.87	-33.72	-19.74	8
-127.69	-170.90	997.07	22.77	-47.06	-43.21	8
-11.23	-379.64	896.97	107.03	46.17	-59.88	10
-960.94	-27.34	814.94	329.47	31.89	-139.16	9
-704.59	666.75	835.94	315.58	-181.70	-71.75	10
470.46	753.17	316.16	219.60	-150.76	-30.55	8
-401.61	573.24	588.62	52.34	62.53	-79.22	10
18.07	704.83	678.71	41.53	-169.62	-95.76	8
177.73	480.71	771.97	-22.06	-48.22	-22.49	9
-249.51	421.88	770.75	-48.68	49.53	-8.76	10
-379.64	385.01	823.00	-59.57	16.66	26.40	8
-145.02	210.45	953.61	-83.68	20.20	117.89	8
-96.44	103.03	1000.00	-105.13	65.16	154.30	11
-555.91	186.77	517.33	-89.57	51.51	138.55	8
-406.49	193.12	379.64	-104.34	-86.24	194.98	10
-140.63	140.63	322.75	-127.90	-85.78	201.35	8
15.38	478.76	852.54	-100.04	-44.16	124.02	10
-247.31	242.92	1144.29	-40.13	-16.97	-29.91	9
184.08	612.79	844.97	-4.21	-34.76	-48.00	10
323.49	196.04	752.20	-36.90	83.59	-84.20	8
175.78	49.80	724.12	34.36	185.52	-133.39	8
-116.21	332.76	778.32	59.69	186.55	-145.26	10
-526.86	402.59	802.00	8.45	177.31	-146.42	9
-731.45	341.55	577.15	-36.13	83.62	-90.76	10
-759.77	435.30	630.62	-20.60	-9.40	-57.89	8
-668.46	649.41	773.93	14.71	-85.88	-6.20	8
-297.36	603.52	959.23	39.73	-102.08	7.54	10
-42.24	592.53	664.31	66.71	-120.15	35.25	9
42.48	359.62	845.70	57.83	-91.13	35.37	8
218.99	424.80	749.02	42.60	-23.56	51.48	10
185.79	396.73	767.33	4.39	88.38	22.03	8
-353.76	353.52	694.34	-9.98	116.15	2.26	8
-616.21	264.65	666.26	-43.58	25.18	13.12	11
-136.47	223.39	919.43	-12.42	-73.64	33.66	8
-84.23	375.24	836.43	3.60	-1.46	13.31	8
-304.69	398.93	724.61	23.77	4.64	1.31	8
-326.90	422.36	622.56	60.79	-38.30	45.20	11
-90.09	574.95	668.95	95.70	-44.53	91.13	8
-20.75	621.09	644.29	41.14	40.01	70.89	8
-312.74	251.22	964.11	48.52	51.91	37.38	10
-210.21	388.18	942.14	112.21	24.66	16.97	8
9.52	324.95	787.84	139.47	34.12	-52.64	9
98.39	348.88	889.65	161.99	29.88	-124.66	10
31.49	475.10	1083.98	210.17	129.91	-59.11	8
-385.50	514.16	688.72	220.70	192.60	-22.55	10
-732.91	628.66	261.23	169.31	168.06	72.20	8
-249.27	410.16	335.94	-27.83	75.90	182.56	9
-278.32	289.79	564.70	-112.95	96.19	170.99	10
-581.05	811.04	835.69	-16.69	64.97	102.81	8
-335.69	908.94	767.82	-77.42	-56.49	31.19	10
202.15	526.86	941.89	-98.57	-38.54	37.96	8
-148.19	422.61	673.58	-93.35	14.10	26.70	11
-168.95	456.30	626.71	-41.60	-33.33	-32.53	8
-137.94	454.83	653.32	-18.71	0.70	-51.27	8
-299.56	375.98	662.11	-16.45	38.12	-73.82	10
-492.19	254.88	656.01	-10.04	51.51	-95.89	9
-431.64	309.57	708.98	-4.52	19.71	-167.85	8
-257.81	272.95	729.00	-31.22	33.57	-181.15	10
-334.72	148.68	635.50	-44.80	53.50	-163.24	8
-310.06	63.96	736.33	-0.70	37.02	-148.19	10
-338.38	194.09	764.40	19.87	42.97	-140.63	9
-523.68	384.28	708.50	30.49	44.19	-88.47	8
-481.45	452.15	683.84	7.72	11.96	-32.90	10
-331.79	433.84	733.89	-21.58	-12.70	-56.27	8
-311.52	568.36	637.94	-71.44	34.18	-75.35	8
-406.74	446.53	661.13	-114.23	37.20	-111.85	11
-463.13	476.32	589.60	-130.71	58.47	-163.21	8
-804.44	692.63	613.77	-96.25	56.95	-138.73	10
-1017.09	807.13	703.13	-31.19	29.94	-49.50	8
-957.76	713.38	952.64	43.58	-139.59	6.74	11
-169.68	723.88	571.04	16.17	-232.51	-51.42	8
589.11	315.19	737.06	2.20	-146.15	-90.64	8
-41.75	-184.57	348.63	-48.16	101.72	-56.43	10
-1478.03	255.13	1243.41	-42.85	176.15	0.15	8
-1259.77	338.13	843.75	27.01	-63.14	81.88	11
-545.65	494.38	670.65	89.57	-186.49	65.67	8
44.68	680.18	532.23	67.08	-118.47	66.96	10
-76.17	490.97	680.42	58.20	-28.53	51.24	8
-372.56	382.57	791.99	63.02	12.66	46.97	8
-477.54	293.21	817.63	61.16	9.40	62.26	11
-588.38	328.37	752.44	47.73	-5.98	98.36	8
-705.81	286.38	707.28	28.81	-42.54	134.95	8
-397.22	329.83	729.25	-6.10	-98.02	138.64	10
-341.31	365.97	639.89	-34.76	-104.40	133.91	8
-487.79	458.25	759.77	-70.10	-138.52	83.22	9
-382.81	395.51	818.12	-59.88	-193.05	57.71	10
-161.13	428.22	639.16	-55.54	-177.46	67.90	8
-119.38	143.07	745.12	-43.82	-160.16	45.90	10
-69.82	398.68	543.21	43.61	-163.97	85.48	8
392.33	563.96	487.55	-14.74	-136.75	89.29	11
503.42	336.91	586.91	-40.83	10.96	6.13	8
251.71	440.92	687.99	-9.19	86.21	2.38	8
-261.72	678.71	1092.29	-56.67	129.79	-12.57	10
-312.26	198.24	1202.39	12.24	63.72	-22.31	9
-422.85	468.75	657.47	113.86	92.25	24.32	8
-644.53	313.48	575.44	112.46	26.55	44.10	10
-502.93	378.17	1107.18	142.76	-54.69	30.98	8
266.85	819.34	456.05	168.12	-137.79	28.26	10
-26.61	268.31	456.05	2.38	3.02	-116.97	9
-442.14	91.06	525.39	-92.90	52.06	-179.14	8
-429.20	-36.87	791.26	-101.01	-62.26	-147.67	10
-85.45	304.20	943.36	-67.57	-99.03	-32.10	8
-160.64	609.86	948.73	-62.26	-64.97	4.94	10
-283.45	571.04	777.83	-40.22	-85.78	-18.43	9
-27.10	272.71	812.01	-67.69	-97.53	-6.87	8
41.75	240.97	847.66	-58.07	-41.96	-3.23	10
2.20	243.90	718.99	-52.37	-21.30	-4.82	8
93.51	237.79	903.08	-17.91	60.94	-15.93	8
-298.10	267.58	850.59	-7.90	116.12	4.61	9
-510.74	182.37	825.20	-19.23	65.83	5.68	10
-145.75	289.31	936.77	5.62	25.02	-15.29	8
-62.50	500.00	717.04	35.58	120.18	8.21	8
-267.09	282.23	727.78	39.55	179.90	19.90	8
-383.79	242.68	762.70	65.46	177.98	-41.87	11
-513.92	284.91	687.50	67.50	86.88	-100.49	8
-341.06	342.77	524.41	66.41	65.49	-81.79	10
-486.82	269.04	546.14	39.22	29.45	-10.28	8
-334.72	411.62	614.50	-8.39	-66.86	72.97	9
-242.92	431.15	641.11	-29.39	-70.53	115.20	10
-292.24	424.32	688.23	-53.86	-138.46	96.68	8
-43.70	410.40	479.00	-54.29	-158.42	129.00	10
42.24	476.32	558.84	-70.16	-139.16	198.15	8
78.12	1151.61	1172.85	-92.01	-106.26	149.20	9
149.66	786.62	924.56	-124.24	-38.12	131.26	10
-18.80	769.53	994.38	-30.58	49.26	28.53	8
-95.70	587.40	894.53	24.99	17.73	2.01	8
69.09	537.35	796.39	66.96	42.82	10.77	8
-145.51	281.74	885.25	42.18	88.84	67.14	9
-144.04	262.45	806.88	-7.26	80.60	75.50	10
-204.83	237.06	783.45	-43.12	98.02	115.02	8
-281.49	298.58	671.39	-60.42	72.94	104.83	8
-310.30	302.98	577.88	-15.01	62.10	75.93	11
-233.40	319.09	753.91	7.90	29.08	38.42	8
-187.74	301.27	868.41	64.42	36.16	-17.49	8
-283.69	451.42	666.50	98.33	33.78	-33.42	10
-250.98	263.92	776.61	99.61	11.69	-80.63	8
26.37	131.10	487.06	92.01	95.21	-103.18	9
-894.53	256.84	543.21	113.53	140.69	-37.63	10
-958.98	688.96	578.61	112.88	-137.66	-10.25	8
-263.67	697.02	1135.25	60.42	-242.28	22.95	10
263.67	685.79	600.34	30.49	-178.89	24.54	8
-185.55	407.47	508.30	-116.94	-65.52	-18.04	11
-247.07	196.04	728.03	-123.66	-42.57	-19.35	8
-238.28	201.90	995.61	-48.52	-98.63	-47.64	10
-87.40	350.59	1059.81	-22.06	-154.85	63.78	8
185.55	537.84	909.91	-58.84	-114.90	65.09	8
69.82	297.36	803.22	-83.77	-41.05	-34.70	11
5.62	377.69	609.62	-104.77	-2.14	-113.89	8
-70.07	236.08	686.77	-104.06	19.99	-43.43	8
-169.68	239.75	656.98	-59.72	46.66	-3.17	10
-289.79	270.26	809.08	-18.49	11.02	-9.31	9
-306.88	590.33	736.08	7.48	-23.74	15.32	8
-151.37	416.99	825.93	17.36	-93.81	18.10	10
51.03	283.45	810.30	59.30	-71.59	11.26	8
165.77	310.06	757.08	66.31	-68.39	-32.29	8
525.15	387.45	680.18	29.72	-8.12	-99.27	11
63.96	264.89	574.71	23.01	165.53	-69.37	8
-568.36	310.06	674.07	81.54	194.82	-32.65	8
-669.68	575.93	611.82	67.32	109.53	-12.85	10
-442.87	431.64	768.07	38.82	57.46	-11.29	8
-127.44	550.54	933.59	59.30	19.93	-50.63	11
138.92	547.61	875.49	47.55	39.73	-93.17	8
-215.33	383.30	820.07	31.77	107.94	-70.98	8
-257.57	383.54	848.39	12.82	106.51	-33.05	10
-144.29	428.47	685.79	-60.61	116.91	4.30	8
-267.33	154.54	740.72	-130.62	149.35	77.76	9
-474.85	256.84	657.71	-156.62	104.49	57.89	10
-334.72	-5.62	861.08	-169.13	17.12	65.67	8
-104.74	23.68	882.32	-119.93	23.41	64.39	10
-299.56	49.32	750.98	-59.97	97.90	101.07	8
-493.41	549.32	917.48	6.87	109.77	75.29	9
-502.20	763.43	780.03	86.61	63.14	-5.49	10
-116.21	629.88	618.41	79.96	68.79	21.12	8
-254.64	576.42	534.91	11.51	129.18	-0.79	8
-510.25	376.22	541.26	-12.33	110.17	-18.25	11
-385.99	319.09	698.49	-40.28	57.19	-18.95	8
-226.81	545.17	839.60	-12.60	22.98	-51.12	10
-160.16	507.08	868.65	-13.18	10.62	-72.42	8
-241.94	406.49	848.14	-33.33	43.09	10.77	8
-407.23	260.74	831.30	-38.33	60.36	49.01	11
-668.95	310.55	794.19	-34.94	51.51	5.46	8
-639.16	212.89	807.37	-51.57	-6.13	-35.13	8
-602.05	230.71	723.63	-39.06	-15.93	-59.14	10
-596.92	92.53	720.95	21.67	-49.22	-49.07	8
-399.90	155.52	756.35	63.63	-71.20	-34.42	9
-88.13	355.22	623.29	62.99	-43.55	-17.67	10
-450.68	166.26	579.35	22.43	6.59	-1.56	8
-640.38	233.15	561.52	102.51	-74.62	-14.95	8
-509.28	288.82	880.13	140.56	-157.99	-25.42	10
-314.21	730.96	852.54	101.84	-159.79	-20.75	9
-356.93	359.62	951.90	-17.91	-116.39	-35.80	10
-324.22	267.33	878.66	-48.40	-123.41	-18.19	8
-327.15	104.49	831.30	-83.74	-102.45	28.17	10
-317.38	114.75	817.38	-70.43	-111.66	42.39	9
-46.88	244.38	689.70	-80.14	-97.17	45.62	10
18.31	212.40	704.10	-66.99	-77.88	40.95	8
32.71	376.71	572.75	-27.47	-75.29	20.66	8
45.17	430.42	660.64	25.30	-54.50	-19.29	8
-2.69	481.69	714.11	27.37	-1.65	-90.33	11
-102.29	414.06	782.71	15.14	22.13	-94.82	8
-310.79	504.88	648.68	42.18	67.50	-87.65	8
-454.10	272.95	897.22	33.23	48.34	-67.75	10
-453.86	266.60	973.63	69.82	37.84	-40.62	8
-561.04	443.12	854.98	71.14	26.09	-46.75	9
-302.25	227.78	870.12	20.63	-28.50	-61.65	10
-227.78	109.62	958.74	15.35	27.25	-16.17	8
-366.70	162.11	726.81	16.97	14.31	-21.82	8
-495.85	216.06	659.18	-18.80	-67.84	-49.29	10
170.41	321.04	699.46	-11.78	-83.47	-53.56	9
7.81	433.59	760.74	-15.47	58.29	15.78	10
-393.55	323.73	728.27	-37.45	84.38	126.10	8
-389.40	348.14	686.28	-73.39	-8.36	97.84	8
-217.04	141.36	847.17	-63.35	-46.51	78.83	11
-39.55	309.33	688.48	-47.94	-7.02	84.75	8
-219.24	503.66	1001.95	-29.05	42.69	104.00	8
-582.03	817.38	1087.16	34.73	90.15	30.70	10
-127.69	502.44	820.31	-0.27	47.91	8.00	8
-218.02	298.34	819.58	-2.84	100.62	16.66	9
-475.83	338.13	557.13	10.35	66.44	21.24	10
-265.14	416.50	641.85	-18.80	11.90	6.16	8
-265.14	309.33	732.67	20.81	7.35	-17.18	8
-170.17	505.86	629.64	6.01	7.97	-2.66	10
-324.95	334.72	702.64	-6.35	23.80	3.78	9
-349.12	191.89	809.81	-7.63	6.26	-26.03	8
-420.41	342.04	611.57	1.01	-0.21	-69.64	8
-523.44	269.29	650.39	-1.01	-28.81	-68.63	10
-514.16	259.52	716.06	8.76	-30.88	-36.71	8
-579.10	52.00	887.45	46.63	-77.21	34.42	9
-250.73	299.32	783.45	132.69	-153.05	117.68	8
-36.62	267.33	829.83	111.88	-133.21	118.04	10
24.90	286.38	717.53	120.33	-63.45	73.85	8
-238.28	364.50	642.09	101.56	-64.85	73.67	10
-215.58	630.86	905.03	43.85	-120.06	31.71	9
-46.63	521.00	930.91	-43.03	-120.79	-23.77	10
0.98	254.15	823.24	-95.92	-79.90	-26.79	8
-104.49	304.93	763.18	-120.51	-38.21	10.22	8
-185.06	173.83	696.53	-138.52	-50.26	21.91	11
-58.84	231.20	696.04	-112.82	-83.62	13.09	8
135.50	340.09	678.71	-87.95	-100.49	24.54	10
337.65	373.54	890.63	-40.50	-33.48	56.49	8
95.46	506.84	850.34	10.35	40.37	-38.02	8
-212.89	500.49	736.33	4.70	26.52	-45.47	11
-137.45	377.20	882.57	2.99	-9.77	-71.66	8
-74.95	298.83	970.46	28.32	9.70	-66.74	8
-56.40	324.22	932.13	2.08	46.54	-96.25	8
-90.09	219.48	783.69	-5.19	38.06	-93.02	10
-73.49	110.35	802.73	43.09	62.99	-64.39	9
-122.80	259.77	795.90	103.52	118.68	-29.17	8
-392.33	427.00	743.90	89.48	103.15	-22.92	10
-662.84	404.05	681.88	0.34	-72.91	-51.24	8
-57.37	448.97	459.72	-25.33	-83.50	-40.31	8
277.10	244.14	874.76	-12.05	92.10	48.52	11
-177.73	449.46	960.69	-13.34	178.53	48.55	8
-421.14	505.37	783.94	-59.88	153.69	26.43	8
-519.29	123.78	772.95	-74.62	108.43	14.19	10
-157.47	179.20	825.44	-27.83	61.40	-3.27	8
-435.55	259.28	728.27	-2.41	98.02	-18.16	11
-552.00	416.99	570.31	8.94	8.27	-1.19	8
-421.14	468.02	507.32	24.75	-95.21	51.24	8
-136.96	548.58	572.02	24.93	-109.37	63.05	8
-330.57	812.99	995.36	41.32	-59.39	57.71	10
-84.47	628.91	1001.22	40.77	-63.90	28.69	9
131.59	647.46	943.60	53.28	-14.50	15.38	10
186.77	680.18	876.71	7.26	91.95	-19.65	8
-217.77	278.56	678.71	-8.30	126.98	-4.52	8
-359.86	117.19	574.71	-69.73	102.87	75.50	11
-463.13	171.63	433.84	-78.16	49.53	33.36	8
-438.72	300.05	453.37	-71.26	-13.70	-20.05	8
-293.21	325.44	727.29	-33.36	3.75	-9.12	10
-464.84	329.10	761.72	-12.18	-25.67	9.46	8
-429.69	324.95	887.70	8.45	-66.59	49.19	9
-245.85	407.47	837.40	16.78	-82.40	34.12	10
-303.22	250.98	874.76	17.09	-73.61	18.86	8
-285.89	308.11	906.25	21.00	-87.49	34.06	8
-46.14	353.52	757.57	35.03	-80.29	42.05	10
-209.96	199.22	688.72	47.00	-32.14	43.52	9
-292.72	189.70	695.31	100.92	-69.55	68.39	8
-232.91	422.36	822.51	140.75	-140.90	73.73	10
230.96	741.70	677.49	126.34	-146.42	60.97	8
212.89	367.92	661.62	50.45	13.89	27.34	10
-420.41	380.86	564.21	47.76	40.10	56.64	9
-422.85	535.64	923.58	40.01	-102.54	18.71	8
-126.71	549.07	941.16	34.97	-152.59	43.43	10
2.44	479.49	793.70	46.11	-135.41	22.09	8
14.65	354.00	846.92	65.31	-125.12	-11.38	8
57.86	480.71	548.10	1.74	-96.77	-71.84	11
38.82	454.10	515.87	-56.09	-14.40	-51.88	8
-121.09	236.57	745.12	-58.35	-2.26	-47.42	8
-67.87	253.66	726.56	-64.15	47.33	-8.24	10
-130.13	598.63	763.18	-116.55	-136.51	81.63	9
335.21	384.28	1037.11	-201.51	-169.46	95.95	8
391.60	-105.71	893.55	-81.91	16.27	68.60	10
260.74	157.71	545.17	105.87	146.73	-68.66	8
-154.54	320.80	727.54	74.10	107.51	-105.99	10
-17.09	388.43	881.84	65.64	39.61	-69.85	9
181.88	431.88	773.44	73.64	67.47	-55.82	10
3.42	754.39	515.63	81.91	171.08	-96.86	8
-316.89	750.49	519.04	-2.62	119.57	-132.66	8
-239.50	560.30	605.22	-57.83	63.08	-109.77	10
-5.37	499.76	678.71	-96.25	29.85	-54.17	9
20.75	352.29	742.43	-105.10	69.46	-49.59	8
38.57	466.55	761.47	-93.81	123.93	-24.11	10
-52.25	544.19	722.90	-124.97	183.23	-32.38	8
-354.00	210.21	783.69	-127.90	179.96	-31.46	11
-634.03	106.45	694.82	-54.63	101.59	-21.09	8
-441.89	246.09	698.97	31.31	36.44	43.76	10
-291.50	442.38	1055.91	35.31	46.33	36.38	8
-273.68	384.77	1148.19	30.98	24.08	-17.82	8
-168.95	337.40	762.94	19.71	-35.31	-41.26	11
238.04	229.98	716.55	-65.98	-46.57	-42.05	8
88.62	105.47	814.70	-80.90	56.98	-0.24	8
-279.30	299.07	665.77	-4.91	144.01	34.52	10
-406.49	403.32	640.87	18.80	166.11	30.76	8
-377.69	352.54	796.39	19.90	157.17	-14.53	9
-300.29	591.06	874.27	66.59	156.59	-22.98	10
-438.23	536.38	515.87	37.60	186.77	-44.22	8
-551.03	146.73	846.92	49.44	181.67	-94.54	10
-473.63	471.44	763.18	140.72	190.67	-13.76	8
-526.61	647.95	537.35	76.93	204.25	-5.04	11
-786.87	200.44	571.29	-26.55	126.56	3.63	8
-682.86	149.41	756.59	39.03	48.89	61.25	8
-594.97	354.74	876.46	26.98	33.94	50.38	10
-588.13	442.87	857.67	-8.12	-9.80	17.88	9
-335.69	433.84	696.53	-9.64	-14.19	3.33	8
-372.31	425.05	613.53	-21.58	23.83	-0.03	10
-633.06	84.47	693.12	-30.03	51.67	17.12	8
-599.61	22.46	904.54	32.71	81.67	118.80	8
-1079.83	536.87	648.19	-7.90	91.00	135.99	11
-685.06	104.00	1178.47	-22.71	-86.67	120.39	8
-526.12	386.23	833.74	103.55	-178.96	91.28	8
-267.58	515.14	388.92	59.51	-178.71	33.54	10
-341.80	236.33	564.94	-3.63	-138.03	14.86	8
-216.55	236.08	719.48	-3.14	-161.16	13.18	11
140.38	283.69	982.42	14.31	-148.41	2.47	8
-249.76	524.66	770.51	-50.08	-63.29	28.53	8
-85.45	265.14	837.89	-106.29	-36.99	-18.95	10
-174.32	332.76	801.03	-65.34	15.44	-37.99	8
-246.09	364.26	815.67	-52.34	40.71	-54.72	11
-422.85	216.06	807.86	-40.41	26.55	-54.17	8
-171.63	36.87	953.13	-34.09	-14.53	-29.97	8
-43.95	296.88	661.62	23.56	70.56	33.05	10
-270.51	154.30	761.72	-22.89	99.95	24.93	8
-227.54	169.92	648.44	-24.17	87.49	-16.24	9
-422.85	132.81	655.52	-15.05	79.19	-28.23	10
-564.70	36.38	620.61	35.86	47.97	16.88	8
-330.08	443.60	1007.57	102.45	30.00	21.79	8
-522.46	633.79	815.19	86.76	45.96	-53.28	11
-275.15	367.92	700.93	67.44	36.96	-47.42	8
-283.69	441.65	489.99	90.85	111.88	-57.07	10
-891.60	456.54	361.33	76.63	141.94	-121.28	8
-776.61	809.81	459.96	66.56	65.64	-97.66	8
-680.42	916.26	695.07	-5.25	10.96	30.27	11
-622.31	912.60	619.87	-69.00	-19.93	33.05	8
-371.58	633.79	845.95	-81.27	-14.13	4.18	8
-365.23	569.82	698.73	-63.02	10.07	-12.30	10
-571.29	491.21	618.16	-48.22	42.30	-31.16	8
-680.91	537.11	611.33	-69.79	3.97	-20.97	11
-713.38	382.32	857.67	-67.81	-7.26	-10.77	8
-653.81	443.36	741.70	-54.57	-80.60	-28.56	8
-438.72	81.54	700.20	-55.24	-117.00	-4.09	10
-235.84	134.28	706.05	-10.28	-140.26	71.32	8
-70.07	120.36	758.79	-10.13	-72.27	85.36	9
-191.16	121.09	739.75	0.21	-16.97	99.58	10
-331.54	452.64	552.00	-29.72	8.15	80.20	8
-222.90	340.33	634.77	-30.40	35.46	-10.62	8
-281.49	316.65	730.47	38.54	67.14	-83.16	11
-284.67	384.28	755.62	41.02	93.44	-146.48	8
-610.35	313.96	608.40	18.07	119.42	-157.71	8
-1057.62	369.14	481.20	19.93	75.47	-87.92	10
-843.99	439.94	891.85	15.93	-73.91	14.59	8
-330.57	641.36	729.74	39.83	-115.97	84.08	11
-414.31	499.76	693.36	34.30	-127.81	99.88	8
-206.30	366.21	968.99	72.54	-153.81	94.45	8
105.71	445.80	806.64	90.73	-96.37	84.29	10
-199.46	335.45	488.04	-18.71	47.49	46.30	8
-554.44	81.30	456.30	-58.44	64.33	-2.41	11
-611.82	179.20	473.39	-16.24	10.93	29.39	8
-610.84	522.46	846.68	-14.71	-15.69	58.75	8
-156.98	544.43	864.26	-7.26	-39.61	121.49	10
-172.61	591.31	934.33	38.21	14.80	42.33	8
-244.63	619.63	791.75	50.02	56.92	26.06	9
-344.97	554.69	748.05	17.09	78.92	23.90	10
-370.12	514.65	577.88	-0.40	45.65	-5.46	8
-374.76	288.57	607.18	-72.81	68.54	-30.70	8
-466.80	400.15	380.13	-69.64	43.27	-43.52	11
-386.23	265.38	537.35	-69.98	49.59	-44.49	8
-451.66	312.50	607.91	-59.72	56.95	-44.62	8
-581.54	352.05	911.13	-11.69	27.62	-9.03	10
-440.92	362.30	1130.62	24.78	-12.05	32.65	8
-471.92	501.22	979.49	35.22	-3.94	39.15	9
-476.07	449.46	817.63	-11.81	-33.60	46.51	10
23.19	312.74	704.35	-47.49	-9.09	27.13	8
-335.94	297.61	728.27	-62.56	111.76	-29.94	8
-726.32	290.53	800.78	2.66	40.44	-15.69	10
-612.55	379.15	667.24	1.86	-59.05	100.22	9
-160.40	373.78	506.35	4.52	69.92	134.49	8
-461.43	335.94	742.92	40.44	106.45	95.64	10
-305.18	386.72	615.97	73.15	104.16	-8.70	8
-334.96	335.69	505.62	73.88	139.07	-13.46	10
-367.19	383.06	554.44	55.85	147.09	28.29	9
-447.75	363.77	474.61	46.05	168.06	57.40	8
-653.56	156.98	420.65	41.20	155.24	83.37	10
-803.47	60.06	515.14	79.25	114.07	94.73	8
-829.83	402.59	656.25	146.36	74.92	116.27	10
-652.83	683.11	699.71	140.75	71.81	111.08	9
-635.50	750.98	770.51	117.13	104.40	57.34	10
-707.28	846.68	702.64	113.28	117.65	20.02	8
-767.58	929.69	682.13	66.59	57.50	-19.59	8
-681.88	839.60	788.57	-35.86	-14.71	6.41	11
-660.89	633.79	620.85	-105.77	-68.63	27.28	8
-575.93	589.84	612.30	-140.11	-91.52	79.22	10
-306.40	503.66	646.24	-143.80	-80.60	79.28	8
-250.49	115.97	715.58	-185.97	-4.06	94.21	8
-483.15	14.89	646.00	-150.15	11.81	128.63	11
-417.48	245.36	568.60	-63.66	-13.00	146.09	8
-352.29	593.02	495.61	0.37	11.02	92.77	10
-531.98	467.04	640.38	24.93	21.36	21.33	8
-279.54	730.47	567.38	89.36	-30.00	-59.17	8
-425.54	492.68	640.63	73.64	4.61	-104.37	11
-812.50	535.16	566.65	43.40	-13.76	-52.03	8
-701.17	587.40	629.39	-18.16	-71.38	23.53	8
-265.38	617.43	778.56	-49.01	-44.80	34.58	10
-383.79	529.54	698.49	-84.99	40.41	3.69	8
-506.10	402.83	764.40	-78.06	42.79	-1.65	9
-478.76	456.54	741.46	-55.11	46.42	-34.45	10
-623.78	444.09	631.10	-41.90	36.68	-47.18	8
-909.18	261.23	625.00	-47.82	-2.93	-13.58	8
-278.81	251.22	735.11	-27.01	-100.04	-10.04	11
-230.71	262.45	710.69	16.36	-70.92	-33.08	8
-230.96	395.51	609.62	20.75	-36.19	122.62	10
-183.59	487.55	565.43	16.94	35.10	99.21	8
-276.12	380.86	658.20	29.48	46.11	32.99	8
-503.42	676.27	411.62	-38.42	27.04	1.31	11
-704.83	336.91	664.31	-36.53	4.85	37.90	8
-706.79	329.83	831.79	49.71	-13.85	89.81	8
-655.52	559.57	897.46	83.44	-38.85	72.17	10
-409.91	539.79	708.50	85.39	-64.27	32.35	8
-43.95	469.48	621.83	17.91	-46.54	-23.41	9
-335.21	480.71	571.53	-16.17	53.16	-94.51	10
-405.52	353.52	609.38	15.81	81.39	-126.10	8
-681.40	297.85	481.69	49.90	90.67	-131.56	8
-743.90	367.92	442.63	97.11	55.94	-145.87	10
-852.05	592.77	586.91	150.82	-5.28	-149.11	9
-536.38	615.48	588.87	116.46	-82.28	-148.65	10
-414.31	471.19	752.69	66.19	-91.61	-178.89	8
-375.98	436.28	649.17	55.15	-60.00	-224.33	10
-622.07	345.95	736.33	48.19	-81.30	-231.08	9
-529.54	526.12	762.70	59.30	-152.53	-177.28	10
-547.85	592.29	719.48	-4.12	-145.48	-177.22	8
-773.68	344.73	646.48	-61.83	-117.55	-158.02	10
-778.56	167.97	695.31	-45.84	-175.96	-97.41	8
-721.19	227.78	668.70	-34.64	-227.39	-28.66	11
-288.57	366.21	683.59	-41.87	-221.22	15.84	8
-371.58	359.62	725.59	-108.70	-154.05	15.47	8
-424.80	256.59	767.33	-113.56	-141.14	37.57	10
-414.55	371.34	648.19	-103.91	-121.09	-3.20	8
-536.87	203.86	747.80	-100.68	-115.69	-16.42	11
-488.04	245.85	710.21	-65.95	-154.05	31.13	8
-340.82	310.30	820.56	-11.99	-154.72	129.67	10
-157.23	248.54	762.21	22.55	-147.77	157.29	8
-10.74	206.79	687.26	68.79	-120.06	153.14	11
16.85	562.26	554.93	106.99	-68.85	120.27	8
-31.98	550.29	649.66	119.90	-36.07	91.83	10
39.06	624.76	698.24	123.08	8.39	-2.17	8
-151.12	565.43	650.15	88.26	21.55	-67.35	8
-355.22	299.80	673.58	64.82	42.45	-58.26	11
-478.27	445.56	593.75	89.69	29.27	-42.36	8
-728.03	707.28	1036.62	107.03	-75.38	-61.58	8
-251.95	943.85	934.08	47.73	-114.81	-0.79	10
-55.66	484.13	707.52	26.15	-86.52	-1.40	8
-239.50	512.70	535.64	-53.92	-21.06	12.76	11
-91.06	396.00	657.47	-91.31	-75.41	-5.89	8
-88.13	419.43	706.79	-78.19	-73.94	48.16	8
48.58	396.97	767.58	-70.59	-50.42	47.45	8
-170.41	339.84	768.31	-54.47	-31.28	-22.03	10
-92.29	500.00	707.76	-26.52	-18.22	-21.18	9
-218.99	479.74	712.40	-47.27	11.63	-73.64	8
-167.24	494.38	691.89	-38.12	14.98	-64.36	10
-146.48	559.57	788.57	-28.53	38.88	-77.70	8
-392.58	431.15	967.29	-66.89	26.79	-70.98	11
-333.74	399.17	941.41	4.88	11.51	-100.07	8
-553.96	343.51	825.68	14.16	12.82	-87.25	8
-476.07	312.26	764.65	25.02	-16.94	-67.84	10
-557.13	414.31	595.46	38.18	-11.29	-51.36	8
-148.19	210.21	819.58	78.89	-68.05	-54.57	9
-65.92	372.80	589.60	117.61	-21.48	-36.13	10
-18.31	398.44	571.53	113.56	13.49	25.24	8
-202.15	494.14	587.16	86.82	29.72	58.65	10
4.39	248.78	806.88	58.07	25.02	34.52	8
-197.27	536.13	277.59	66.28	15.20	25.36	9
-193.36	242.43	335.45	-23.77	-40.44	102.33	8
-73.97	360.84	475.83	-9.37	-20.14	132.14	10
-142.58	573.00	765.14	-25.94	-22.06	94.60	8
372.07	543.46	951.42	-101.65	-8.94	88.78	10
-61.28	454.10	912.35	-133.36	152.22	22.28	9
-400.88	465.82	1042.97	-111.63	130.55	-23.44	8
-322.51	205.08	963.38	-108.12	175.54	-56.27	10
-373.29	164.31	900.39	-54.81	241.00	-95.09	8
-666.26	412.84	782.71	-27.89	277.16	-143.34	11
-898.19	305.18	603.03	-19.62	166.38	-144.07	8
-705.08	309.57	517.82	-4.18	13.95	-108.86	10
-342.04	424.80	732.91	21.64	-38.76	-79.74	8
-545.41	595.70	643.07	20.90	-19.84	-74.34	10
-478.52	471.19	682.62	-45.14	-32.71	-28.41	9
-554.69	388.43	730.47	-51.33	-27.95	-19.13	8
-389.16	293.46	840.33	-62.44	-90.82	-11.08	10
-123.05	317.38	739.99	-38.48	-97.84	52.06	8
-332.28	332.76	774.66	-10.28	-24.20	98.63	10
-430.42	484.13	652.83	6.50	-59.81	89.42	9
-77.88	543.70	722.17	-15.32	-57.86	85.75	8
-124.51	586.67	805.42	-42.02	42.42	21.82	10
-287.11	580.81	815.67	-35.10	100.01	-59.97	8
-394.53	437.50	694.09	-46.78	86.64	-50.26	8
-423.58	196.78	675.78	-44.19	57.59	-21.21	11
-487.79	252.69	660.89	0.85	48.28	-8.36	8
-818.60	485.84	570.56	48.28	10.25	-0.09	8
-441.41	559.08	651.12	73.76	-80.23	53.59	10
-265.38	499.51	752.20	100.40	-59.81	-12.30	8
-265.87	515.87	768.31	83.10	-51.73	-2.81	9
-252.20	345.21	932.86	37.96	-38.82	30.61	10
-80.08	353.76	945.80	12.02	-27.19	25.30	8
-184.08	236.82	959.23	-29.63	27.86	97.02	8
-205.08	125.49	826.66	-27.10	24.23	108.61	11
-304.20	194.82	674.56	-14.59	22.06	79.96	8
-354.49	230.71	714.36	-0.92	19.32	96.56	8
-239.01	397.95	754.39	2.08	51.18	40.07	10
-185.55	337.65	750.98	-38.67	86.30	-55.45	8
-358.89	341.31	613.28	-43.98	98.82	-84.75	9
-458.98	291.26	612.79	2.44	79.71	-97.08	10
-644.29	313.48	604.49	20.51	131.29	-94.85	8
-809.33	222.41	559.57	56.21	126.80	-161.56	8
-994.38	136.96	679.69	116.52	31.68	-178.99	10
-1015.14	359.86	857.18	173.49	-148.13	-72.24	9
-145.51	708.25	790.28	135.83	-173.43	-39.86	10
-287.84	448.49	665.77	14.31	-60.49	-58.32	10
-677.73	33.94	742.68	-26.28	-35.80	-56.21	8
-290.04	471.19	799.32	42.36	-169.01	22.98	8
-14.40	681.64	856.20	47.52	-148.59	58.17	11
-221.44	737.55	775.15	30.24	-113.46	51.45	8
-284.42	548.83	913.33	-21.12	-86.73	50.81	8
-206.54	370.12	770.02	-31.01	-42.66	39.03	10
-274.41	178.96	775.88	-31.83	20.54	-4.73	9
-305.66	170.65	825.44	-11.69	29.30	-57.59	10
-335.69	268.80	701.42	-6.93	32.75	-57.95	8
-399.66	352.05	787.35	8.15	65.16	-35.28	8
-558.59	329.59	660.40	27.44	73.76	-26.92	10
-588.87	239.75	477.54	50.05	-5.65	-65.64	9
-381.59	427.98	469.48	66.31	-30.55	-10.22	8
-345.70	328.86	623.05	49.71	9.37	52.92	10
-678.71	509.03	550.05	7.35	32.07	153.32	8
-359.62	229.25	610.11	-49.90	-34.91	220.03	8
-189.45	236.82	503.42	-32.59	-23.32	250.79	11
-478.03	340.09	368.41	-59.54	-126.83	250.76	8
-67.14	417.97	665.77	-68.82	-161.90	219.64	10
-92.29	661.38	1221.68	17.36	-114.81	112.70	8
-117.43	800.29	1102.78	45.50	-67.54	36.77	11
312.50	570.80	751.46	17.00	-28.96	30.21	8
259.77	500.00	674.07	8.94	105.22	-24.14	8
-185.79	381.10	733.64	14.43	119.60	-38.09	10
-302.73	437.74	615.23	25.94	129.52	-28.11	8
-269.53	552.25	667.97	43.67	98.24	-30.52	9
-249.27	553.96	697.02	16.33	74.80	-59.81	10
-117.92	384.52	750.24	-28.99	111.45	-54.41	8
-610.84	293.46	583.74	-53.25	119.51	-51.94	10
-709.47	270.02	625.49	-42.57	61.89	-23.25	8
-555.18	511.23	699.46	-3.17	-1.80	-22.22	9
-342.53	709.72	762.45	-27.89	-29.11	-22.92	10
-294.68	585.45	863.77	-6.04	-37.29	-8.76	8
204.35	657.71	551.03	7.42	-6.56	-13.03	8
1.46	183.35	880.37	20.32	117.86	-38.02	10
-377.44	665.53	514.89	110.35	157.71	-32.68	9
-770.26	336.67	379.39	18.59	147.09	-29.72	8
-907.23	337.89	468.51	-6.53	35.22	-46.63	10
-518.80	518.55	760.99	5.40	6.81	-39.03	8
-379.15	711.91	693.85	-10.59	2.75	-43.61	8
-454.59	558.35	519.29	-24.35	13.03	-34.00	11
-543.21	573.97	545.41	-16.36	-18.40	-41.08	8
-553.47	385.99	866.21	-14.62	-6.77	-15.29	8
-590.58	454.83	815.92	8.06	-13.92	31.86	10
-330.81	530.52	668.95	-2.32	-45.26	34.61	9
-301.51	82.28	784.42	-13.24	-66.74	-8.06	8
-296.88	95.21	778.08	37.05	-121.22	14.98	10
116.70	219.73	891.85	67.23	-88.44	35.10	8
-223.88	465.58	638.92	68.76	56.18	30.03	8
-447.02	379.88	681.40	-5.25	46.48	18.83	11
-335.94	469.97	909.42	-7.93	166.93	-50.11	8
-1097.66	434.57	536.87	-29.36	185.39	-102.78	8
-647.46	333.01	567.38	-35.52	52.12	-39.70	10
-433.59	494.63	590.82	-32.26	43.40	-4.27	8
-666.99	441.89	612.55	-47.82	17.64	2.23	11
-683.11	439.94	606.93	-64.21	-62.04	9.31	8
-565.92	255.86	846.92	-48.13	-110.57	1.50	8
-205.57	414.06	754.15	12.05	-156.28	20.14	10
-90.33	325.44	750.24	-15.66	-66.19	35.10	8
-736.08	288.09	754.39	61.55	2.29	1.40	9
-929.93	473.88	786.13	112.92	-129.52	24.99	10
-416.50	726.32	826.17	98.66	-166.78	29.42	8
-176.03	534.67	615.23	0.82	-133.27	-2.69	8
-473.39	289.55	463.38	-104.86	-33.29	-26.46	10
-739.99	135.25	666.75	-118.93	-92.32	-16.39	9
-510.99	271.48	695.31	-64.12	-242.49	16.60	10
49.56	648.44	765.63	-53.25	-270.69	54.14	8
156.49	498.29	823.49	-89.60	-181.61	65.16	8
-227.54	463.13	711.67	-78.46	-107.88	4.43	11
-101.81	277.59	750.73	-19.10	-102.75	38.09	8
-76.90	407.47	680.91	29.11	-76.35	68.57	10
-10.50	325.44	771.97	11.93	-60.82	51.03	8
-4.88	307.62	747.56	-7.60	-29.17	10.83	8
67.14	356.93	694.34	-0.49	21.36	9.16	11
59.81	427.25	620.36	20.81	86.76	3.23	8
12.21	404.30	606.20	49.68	120.54	-23.04	8
-491.94	555.91	621.34	108.83	143.19	-82.00	8
-613.77	510.74	795.65	97.14	76.97	-26.06	10
-434.81	469.24	742.68	31.89	-21.85	26.37	9
-377.20	383.54	758.06	-28.17	-65.55	35.68	8
-279.79	409.91	738.77	-41.20	-87.28	25.88	10
43.70	285.64	811.04	-60.36	-89.69	-18.13	8
66.89	333.98	775.15	-62.77	-46.97	-49.16	8
-76.90	496.83	646.73	-48.22	40.62	-27.53	11
-291.26	460.69	692.14	-16.05	65.95	-50.96	8
-467.04	615.72	769.78	19.07	40.86	-87.01	8
-228.03	555.18	941.65	31.25	7.45	-70.16	10
-363.04	404.54	946.78	29.17	83.01	-17.94	8
-508.54	320.56	809.81	2.01	69.34	-9.55	9
-385.74	121.34	682.13	-1.46	27.28	16.42	8
-108.15	282.96	685.06	-12.02	-16.36	52.49	8
-108.89	270.02	892.58	21.15	14.74	81.70	8
-126.71	477.29	753.91	15.90	11.20	110.20	11
-246.09	419.92	717.29	-17.52	17.18	103.76	8
-295.90	256.10	713.87	-26.64	-3.36	90.70	10
-199.95	287.60	631.59	-1.53	-34.52	60.55	8
102.05	369.87	829.59	3.11	-45.65	44.04	8
281.01	541.02	975.10	66.62	97.44	-24.48	9
-54.69	698.73	770.02	55.15	153.44	-70.59	10
-497.07	429.20	539.79	-5.86	186.46	-27.65	8
-647.95	339.11	519.29	-23.10	107.15	5.46	10
-731.20	324.95	561.77	8.85	38.09	-39.46	8
-676.27	580.32	596.19	28.59	-67.29	-37.72	9
-238.04	717.29	822.51	3.51	-69.58	-19.56	10
-205.08	660.40	700.20	14.04	-37.14	44.31	8
-279.54	447.51	810.55	6.16	-19.41	18.95	8
-123.05	545.65	770.02	66.04	-50.75	-5.40	10
-15.38	570.07	763.67	40.86	-16.24	-10.83	9
-429.44	245.61	878.66	34.39	-1.01	-7.60	8
-384.03	260.01	783.45	86.18	-58.53	-12.18	8
-270.75	575.44	654.54	105.26	-66.10	-12.85	10
-327.88	472.90	724.37	22.74	-56.00	-23.32	8
-241.21	301.03	719.73	-23.65	-64.00	-32.35	11
-394.04	308.35	780.76	-52.89	-109.50	-9.09	8
-30.27	501.22	814.94	-34.21	-149.54	19.32	8
-82.28	547.36	670.90	-31.65	-154.66	-58.17	10
-58.35	487.79	647.95	-29.85	-126.50	-48.28	9
-22.95	311.04	531.25	-21.67	-91.28	-48.86	8
-142.58	178.96	569.58	18.49	0.55	-96.98	10
-788.33	93.02	984.62	46.02	37.66	-139.86	8
-237.06	677.25	842.53	119.05	-160.37	-23.77	8
64.94	857.42	878.42	25.94	-111.79	34.27	11
-33.20	530.03	730.96	-10.38	-101.87	27.19	8
38.82	275.15	626.46	-4.67	-75.32	68.15	10
-1.46	394.53	605.47	31.65	-58.78	67.32	8
-64.21	490.48	723.14	2.90	-28.35	52.98	8
-303.47	563.48	616.21	-9.43	-24.26	41.17	9
86.18	596.92	757.08	-45.99	-101.29	80.23	10
161.38	661.62	710.21	-49.41	-32.62	87.13	8
35.89	562.01	673.58	-88.17	4.18	84.44	8
-80.08	420.65	773.93	-76.35	10.31	107.24	10
17.09	355.71	804.20	-61.46	4.52	80.29	9
148.93	309.81	781.98	-67.20	44.68	-0.64	8
-0.49	566.41	580.32	-11.32	80.32	-3.57	10
-94.48	453.13	659.18	22.80	74.46	15.23	8
-134.28	516.85	733.64	35.28	42.48	-7.23	8
78.61	449.46	669.68	53.28	51.51	-59.05	9
-256.35	579.35	578.13	98.85	105.41	-103.91	10
-273.93	696.78	564.70	69.37	93.96	-111.60	8
-131.59	436.04	854.00	34.64	121.19	-136.93	10
-360.11	391.85	842.29	26.43	113.01	-115.69	9
-360.35	312.99	781.01	-6.35	60.27	-19.29	10
-288.09	308.35	839.84	-13.28	6.68	49.13	8
-223.39	397.95	658.20	-0.03	-21.06	94.70	8
-248.78	434.57	655.27	-24.90	-74.92	78.89	8
76.66	386.72	553.22	-10.04	-77.55	69.15	11
25.39	356.69	626.22	9.49	-42.21	67.84	8
252.93	470.21	661.38	5.98	-27.13	87.98	8
76.90	640.87	775.88	53.28	123.08	20.29	10
-148.19	740.97	746.34	36.99	144.10	-21.00	8
-336.67	459.72	788.57	-4.12	154.21	-24.23	9
-668.21	544.19	605.96	13.64	80.20	49.35	10
-459.23	515.63	614.01	-14.01	-9.64	74.25	8
-431.88	571.29	568.36	-9.00	-45.32	18.04	8
-50.78	507.08	887.21	-16.91	-59.30	-4.70	10
187.50	542.48	958.01	-23.90	-39.22	-5.46	9
-6.59	345.70	844.73	0.31	0.37	20.26	8
-47.85	297.61	782.23	25.48	39.03	48.28	8
-269.29	434.08	688.48	18.19	35.52	34.94	10
-157.71	489.75	589.36	27.47	-8.39	37.96	8
-158.20	447.02	763.18	18.95	-9.70	47.42	9
-215.09	418.21	731.20	14.10	-28.23	34.67	10
-18.31	441.41	766.36	-2.35	-37.96	28.56	8
-34.91	380.37	647.22	-9.06	-1.62	-6.50	8
-150.63	403.32	652.34	-30.88	27.98	-72.72	8
-159.18	439.70	656.98	-12.30	9.92	-139.31	11
-197.27	466.80	814.45	-19.04	0.95	-142.15	8
-199.46	375.73	800.54	-0.89	1.92	-105.65	8
-188.48	454.83	680.66	-8.51	25.97	-118.13	10
-368.65	180.18	709.23	-18.25	15.32	-75.29	9
-364.50	309.81	619.63	10.10	-23.93	-33.66	10
-301.03	331.30	709.47	-10.71	-36.80	-42.88	8
-296.88	363.77	818.60	-17.88	-67.63	-23.74	8
81.30	507.81	793.95	-11.20	-73.58	-27.01	10
-107.18	422.36	660.40	84.90	-33.66	-26.18	9
77.15	579.10	547.12	133.51	-8.70	-22.61	8
-59.33	768.55	687.01	116.94	28.81	-30.00	10
-485.84	892.58	603.03	94.42	38.79	-30.46	8
-367.43	684.81	749.51	-3.72	-70.37	-24.90	8
-220.21	476.07	805.42	-62.53	-95.28	4.46	11
62.99	456.30	559.81	-85.36	-68.15	29.63	8
-16.36	395.26	666.26	-91.25	12.66	32.59	8
-49.32	552.49	697.51	-86.12	17.33	33.54	10
-164.55	542.97	564.45	-141.24	46.72	3.57	8
-238.77	597.41	537.11	-122.62	65.55	7.35	9
-264.89	492.92	741.21	-115.11	59.60	11.69	10
-213.87	493.41	781.98	-8.51	64.21	-1.71	8
-245.85	513.92	864.75	-30.46	66.96	-20.72	8
-198.24	330.57	943.12	-21.15	52.83	-39.86	11
-233.40	257.08	865.72	-12.85	83.68	-48.71	8
-286.13	226.81	904.79	24.75	56.88	-58.44	8
-173.10	233.89	744.14	68.91	62.65	-33.69	10
-239.01	433.35	593.99	126.22	58.56	-49.84	8
-294.92	450.93	593.02	116.30	45.59	-41.81	11
-98.63	535.64	646.73	131.53	55.42	-35.52	8
-204.35	434.33	799.80	117.83	77.00	-44.16	8
-475.34	429.44	688.72	110.53	84.41	-45.53	10
-324.46	437.01	622.31	48.61	31.25	-14.86	8
-222.90	410.64	802.49	-17.64	60.67	32.50	11
-251.95	355.22	826.42	-7.69	63.02	65.83	8
-414.55	554.93	584.47	-0.70	49.59	68.79	8
-355.47	375.00	677.00	-37.32	9.70	68.24	10
-255.13	474.61	584.96	-14.80	-6.50	49.93	8
-137.70	497.07	622.56	-42.88	67.78	50.87	9
-335.21	538.33	709.23	-14.89	72.75	27.74	8
-515.14	618.90	813.72	-13.15	99.18	-3.54	10
-319.09	467.29	600.83	17.12	63.66	-5.80	8
-346.44	439.45	491.21	22.13	66.28	24.96	8
-396.73	402.83	570.56	55.02	52.55	36.44	11
-438.48	565.43	570.56	64.82	22.58	56.37	8
-233.89	582.52	706.79	29.85	9.16	64.76	10
-248.54	671.63	652.10	39.89	55.30	52.31	8
-334.96	639.89	723.14	22.89	82.40	55.45	8
-315.67	718.75	639.89	7.11	101.99	59.36	9
-299.07	695.80	469.97	-44.13	148.07	1.89	10
-500.24	421.63	488.28	-84.63	169.71	-43.76	8
-666.75	565.67	518.31	-62.07	124.45	-28.38	10
-626.95	552.73	673.10	-55.79	40.71	-47.70	9
-377.93	632.08	718.02	-56.37	30.36	-53.04	8
-482.67	588.38	650.15	-83.98	31.80	-8.39	10
-469.97	397.46	761.72	-99.40	25.21	37.11	8
-325.20	491.46	751.46	-71.11	43.82	-16.24	8
-401.86	486.82	730.22	-84.59	61.55	-31.71	11
-492.19	352.29	719.48	-99.70	51.76	0.89	8
-523.68	300.29	571.29	-87.49	19.10	33.69	8
-525.63	369.63	683.59	-40.62	20.29	45.50	10
-438.96	394.53	695.56	-1.89	29.45	1.98	8
-414.06	376.95	717.53	-5.77	31.07	-24.57	9
-455.08	488.04	607.42	5.65	30.30	3.08	10
-577.15	320.07	674.56	36.22	34.88	47.91	8
-652.10	456.54	600.83	97.63	8.54	82.95	8
-466.80	442.63	680.66	122.07	4.09	93.02	10
-345.70	335.45	663.09	142.30	22.92	93.63	9
-431.64	394.53	663.33	143.34	33.36	104.52	8
-385.50	460.94	717.04	160.58	-0.37	64.48	10
-245.12	551.27	630.62	151.43	18.80	25.67	8
-319.58	662.35	479.25	108.46	60.91	-23.56	11
-423.83	588.38	493.41	63.72	68.82	-54.47	8
-654.54	626.71	527.10	37.72	107.03	-117.61	8
-506.84	689.21	522.95	16.11	68.42	-127.66	10
-530.76	569.34	547.85	-42.14	91.67	-101.81	8
-595.46	470.21	604.25	-73.06	80.44	-107.97	11
-700.20	408.45	636.72	-76.51	67.35	-102.60	8
-562.99	455.81	515.63	-75.04	73.09	-108.92	10
-861.82	380.86	469.97	-80.99	78.98	-146.21	8
-839.60	415.77	498.29	-66.96	35.92	-95.25	8
-765.38	494.87	783.69	-22.61	-58.44	-43.43	11
-524.90	655.76	718.75	-34.00	-107.36	17.46	8
-369.63	465.82	827.64	-48.74	-80.78	5.74	10
-420.90	322.27	523.93	21.09	-15.17	20.05	8
-416.75	427.25	407.71	54.14	21.58	13.70	8
-596.44	445.80	410.89	75.78	60.42	-18.65	11
-733.40	509.77	565.92	103.94	22.55	24.26	8
-603.03	788.33	538.33	60.06	20.36	31.52	8
-673.34	666.26	597.17	-27.71	42.69	-15.08	10
-632.32	411.87	613.04	-59.14	28.72	-52.37	9
-730.47	372.56	588.13	-77.51	25.76	-50.66	8
-877.93	331.05	568.36	-74.98	4.46	-47.03	10
-810.30	343.02	547.85	-50.23	-2.78	-31.74	8
-790.04	274.41	390.14	-37.69	-27.16	-77.45	8
-899.90	311.04	610.35	29.48	-86.30	-86.12	11
-678.22	544.92	521.48	43.91	-130.65	-30.55	8
-410.16	374.02	622.31	24.44	-93.84	-17.27	10
-578.61	356.93	604.74	33.26	-64.88	-15.11	8
-502.69	606.45	716.55	57.74	-109.07	9.12	8
-438.72	631.35	758.06	58.50	-110.08	31.13	11
-506.35	609.62	676.51	54.75	-80.51	43.09	8
-392.09	650.88	602.29	34.36	-66.44	54.05	10
-482.18	590.33	548.34	-6.53	-10.44	31.19	8
-574.71	407.71	740.23	-33.02	17.97	7.81	8
-505.37	508.30	637.70	-30.00	32.44	-5.13	11
-498.05	459.47	610.84	-66.19	62.19	-52.89	8
-724.12	436.04	490.23	-64.67	66.07	-49.10	8
-710.94	404.79	547.12	-68.97	22.86	-21.00	10
-650.63	331.05	575.44	-72.78	-35.46	-38.97	9
-499.76	366.46	568.60	-13.09	-37.26	-42.91	8
-454.35	317.63	630.13	56.24	15.32	-37.14	10
-680.91	483.64	502.93	87.52	30.40	-25.67	8
-605.71	469.24	671.63	63.48	15.78	-23.41	10
-719.73	251.95	694.58	101.84	43.15	2.59	9
-755.37	334.96	309.81	132.97	-102.48	23.59	8
-355.71	378.17	349.12	104.43	-131.20	166.60	10
-218.26	495.36	473.14	90.15	-60.64	213.32	8
-610.84	632.08	638.18	32.96	47.73	198.97	10
-659.18	478.27	640.63	-78.43	1.89	104.98	9
-428.47	329.10	646.48	-115.48	-38.24	119.17	8
-323.73	342.77	676.27	-98.05	-24.93	98.79	10
-364.75	392.09	787.84	-23.77	18.59	17.49	8
-614.26	599.37	737.30	-6.01	16.69	9.64	10
-248.05	517.58	668.70	15.69	-37.78	-28.53	9
-308.59	500.00	551.76	19.47	6.23	-58.93	8
-391.60	430.18	619.14	37.75	43.49	-68.85	10
-632.08	478.03	592.77	49.19	42.94	-83.40	8
-664.31	570.56	529.79	48.74	36.07	-93.54	8
-658.69	670.17	568.60	13.67	44.56	-61.61	11
-739.75	643.55	521.00	-32.20	15.41	-29.36	8
-646.97	587.16	622.56	-56.73	-32.59	-28.02	8
-383.54	525.63	638.92	-51.57	-18.71	-37.90	10
-612.55	389.89	556.64	-25.24	20.72	-43.64	9
-653.81	513.18	623.29	28.05	11.60	-5.46	10
-679.93	732.67	574.22	36.68	-5.04	31.92	8
-638.43	713.13	472.66	-35.68	-23.90	45.87	8
-532.47	536.87	489.26	-53.22	-25.94	43.46	8
-350.34	608.15	539.31	-84.26	-46.57	39.03	11
-456.79	441.16	769.78	-100.92	3.11	16.97	8
-567.14	478.76	686.04	-61.16	-17.03	-14.40	10
-408.94	546.14	650.39	-111.30	-27.68	-34.79	8
-461.43	413.82	636.23	-114.35	4.73	-31.59	8
-660.64	346.44	565.67	-118.07	9.61	-21.33	11
-588.38	305.66	654.05	-102.48	-27.80	-37.81	8
-550.29	407.47	659.67	-74.62	-35.19	-64.30	10
-518.31	385.50	715.58	-73.09	-21.61	-65.25	8
-567.14	338.38	712.16	-64.88	-21.30	-48.68	8
-490.48	335.94	709.23	-34.18	-31.40	-39.22	11
-599.12	294.43	760.74	-0.12	-1.80	-28.38	8
-611.33	318.60	645.75	46.97	-15.81	1.25	8
-521.73	290.04	704.59	44.04	-35.55	11.35	10
-547.61	390.38	634.52	48.00	-25.15	38.54	9
-482.67	301.51	743.90	29.42	-36.74	32.01	8
-541.50	395.02	686.77	20.45	-48.80	26.79	10
-443.85	420.90	649.17	-11.96	-52.76	67.63	8
-369.63	383.79	578.61	-11.87	-35.37	87.34	10
-383.30	457.76	634.52	-15.50	-13.06	91.37	9
-275.63	437.50	816.41	-10.56	7.20	48.31	8
-359.86	407.47	777.10	6.47	39.70	-3.05	10
-492.92	407.23	691.65	-13.09	30.18	4.67	8
-500.24	331.54	588.62	-26.89	6.35	23.90	8
-474.12	286.87	726.81	5.58	23.65	24.48	9
-522.95	502.44	720.21	56.15	40.22	-19.41	10
-511.72	493.90	760.74	30.21	52.89	-42.82	8
-403.32	551.76	675.54	13.21	46.23	-66.38	8
-432.37	393.07	685.79	-4.03	67.47	-63.26	10
-615.72	360.11	638.43	13.06	54.41	-15.17	9
-664.79	298.58	714.60	32.68	10.59	9.77	8
-632.57	350.10	704.35	53.56	11.72	5.16	10
-593.51	372.31	696.78	53.41	14.40	-14.47	8
-664.79	272.46	656.49	46.33	-3.14	-34.45	8
-522.95	312.50	598.39	58.69	-23.53	-28.41	11
-541.02	336.91	607.91	77.48	-13.03	-23.56	8
-597.41	427.00	649.90	81.27	-22.71	-19.81	8
-524.41	505.86	634.77	59.11	-25.42	-4.09	10
-543.95	456.05	636.96	43.58	-18.77	8.42	9
-584.47	458.25	627.44	41.96	-22.98	21.94	8
-557.86	537.11	649.41	16.82	-43.37	26.76	10
-502.44	518.55	685.30	0.15	-38.33	18.40	8
-527.34	423.58	640.14	-11.54	-27.04	26.21	8
-481.93	462.89	613.77	-12.57	-31.49	44.71	11
-480.22	482.18	610.35	-6.56	-22.22	45.23	8
-505.37	422.85	669.92	-6.13	-19.62	42.30	8
-531.74	408.69	687.50	5.65	-20.63	47.70	10
-489.75	399.66	636.72	19.07	-34.91	86.79	8
-428.71	545.17	547.12	-1.10	-54.08	107.39	9
-387.45	443.36	674.07	-26.89	-45.41	81.70	10
-334.23	425.54	700.44	-15.35	-24.29	58.62	8
-383.79	529.79	597.90	-58.56	2.14	14.07	8
-506.59	330.32	768.31	-105.41	28.78	-8.73	10
-661.87	339.11	756.10	-78.55	20.72	-3.36	9
-596.19	326.90	823.24	-67.60	-42.08	7.45	8
-361.82	517.82	669.43	-74.58	-44.71	13.24	10
-426.76	383.54	740.23	-64.15	-39.34	-3.63	8
-414.55	383.30	786.38	12.60	-78.89	2.23	8
-325.93	607.91	610.60	33.36	-106.93	-3.51	11
-219.24	514.40	653.08	0.03	-86.70	-12.51	8
-304.93	470.95	598.39	-9.06	-54.78	-17.79	8
-370.85	391.60	679.69	-14.98	-38.33	-23.80	10
-445.07	326.90	771.00	-4.09	-15.59	-14.16	9
-415.53	395.02	734.13	1.77	-8.39	-50.99	8
-458.50	513.92	771.73	16.63	-15.75	-83.53	10
-297.12	592.29	811.04	-1.37	-58.69	-60.24	8
-354.74	524.41	864.26	-12.70	-30.73	-41.72	8
-392.58	563.23	733.64	-30.00	-40.71	-48.68	11
-390.63	317.63	862.06	-40.04	-43.79	-24.41	8
-340.09	252.20	731.45	-49.10	-63.87	18.62	10
-196.04	92.77	685.79	-108.83	-85.63	44.86	8
-129.64	140.63	584.72	-84.66	-35.31	-7.23	8
-300.05	227.05	583.98	-69.43	13.24	-49.96	11
-310.06	286.13	791.02	-37.63	10.01	-54.53	8
-303.96	465.58	654.05	51.88	31.13	-62.47	8
-303.96	504.88	669.19	111.48	77.36	-23.44	10
-599.85	624.27	637.94	140.99	114.47	-35.22	8
-628.91	556.88	701.17	101.78	42.94	-45.56	11
-322.51	480.47	707.03	81.48	36.44	-52.40	8
-372.80	435.55	734.62	71.53	46.91	-49.65	8
-717.77	375.24	724.37	12.79	49.26	8.91	10
-722.17	320.80	796.14	24.14	8.73	28.53	8
-678.71	348.39	800.78	17.67	-81.97	-9.06	9
-562.50	397.22	726.32	4.67	-100.40	28.50	10
-346.68	252.44	748.05	22.03	-102.17	74.13	8
-258.79	410.64	438.72	24.84	-71.90	38.79	8
-573.97	267.58	556.40	-13.46	-69.12	108.34	11
-396.73	348.63	676.03	63.32	-146.61	109.86	8
-17.58	690.92	712.89	50.75	-128.66	75.41	10
-4.64	524.66	962.65	16.11	-32.47	29.63	8
-237.06	476.07	949.22	-25.12	45.14	27.16	8
-166.26	370.12	808.35	-35.40	68.39	36.65	11
-243.65	456.54	720.95	-46.23	94.67	4.46	8
-366.70	397.22	707.03	-47.52	90.48	-7.23	8
-244.63	344.48	779.05	-16.63	73.49	-7.75	10
-435.06	293.46	552.98	84.90	87.89	3.51	8
-500.24	456.30	452.88	114.11	22.67	33.57	9
-420.41	527.10	353.27	105.74	2.75	26.61	10
4.64	377.93	619.38	34.76	-78.67	69.27	8
77.39	672.85	847.66	-2.66	7.14	22.77	8
-183.59	821.53	937.74	-9.61	115.51	-32.44	8
-272.71	710.21	837.16	-24.29	128.72	-54.93	11
-442.63	381.35	701.17	-68.79	156.19	-103.39	8
-792.97	186.28	465.09	-65.43	96.31	-78.58	10
-826.42	264.89	388.43	-28.26	5.34	14.43	8
-416.75	532.96	619.87	-26.34	-72.54	10.96	8
-178.47	621.34	754.64	-17.94	-45.41	-16.08	11
-181.40	694.09	823.73	-23.35	-11.84	-16.88	8
-367.92	428.47	798.10	-39.15	46.39	6.04	10
-638.43	621.09	513.67	8.03	73.97	4.61	8
-623.05	536.38	522.46	-45.47	19.26	16.48	9
-524.17	409.91	663.33	-44.25	-15.53	15.20	8
-244.38	429.20	768.55	-12.30	-24.72	9.86	10
-356.69	573.49	904.79	30.82	2.84	-5.49	8
-353.27	404.79	865.72	55.42	11.47	19.90	8
-450.44	394.29	767.58	29.30	29.42	88.07	11
-552.73	369.87	557.86	35.83	21.48	116.49	8
-377.20	379.88	628.66	46.51	38.12	95.09	8
-465.82	450.20	653.32	103.73	33.66	90.03	10
-290.04	472.41	675.29	116.52	27.37	113.22	8
-302.49	520.75	546.63	153.02	58.81	136.99	11
-401.37	619.63	454.59	191.77	24.69	165.04	8
-95.21	446.04	684.08	195.43	30.82	126.89	10
-327.88	715.33	548.10	250.64	88.04	103.70	8
-146.73	643.31	528.81	263.73	104.40	99.95	8
-128.42	654.79	456.05	272.22	153.26	104.40	11
-343.99	562.50	404.30	251.22	134.61	85.85	8
-156.01	636.47	378.91	247.86	165.68	72.97	10
-450.44	986.08	215.58	264.80	188.08	-12.21	8
-504.39	886.23	369.87	178.10	155.88	-39.70	11
-518.31	1003.42	413.09	96.77	109.74	-50.69	8
-540.28	801.51	320.07	41.35	75.20	-34.79	10
-486.57	847.41	196.78	20.23	51.76	-37.02	8
-392.82	735.11	207.52	6.29	53.04	-67.47	10
-543.21	637.45	191.89	4.97	66.62	-78.64	9
-453.61	541.75	285.40	-1.68	50.72	-103.82	8
-486.82	625.00	253.42	52.67	90.36	-70.25	10
-631.59	656.74	210.21	80.29	92.56	-21.15	8
-562.99	604.74	261.72	128.17	57.56	56.55	8
-421.14	583.25	185.06	193.97	72.72	108.55	11
-433.59	1168.21	135.01	194.27	89.84	110.11	8
-622.07	1335.94	387.21	31.31	90.33	16.20	10
-762.70	1155.52	375.24	-23.74	55.42	-20.94	8
-670.41	770.02	246.34	-28.50	12.51	-28.50	11
-532.71	697.51	217.29	-33.63	-41.72	-49.16	8
-389.65	745.36	102.54	-55.94	-19.68	-37.87	8
-469.24	528.56	58.59	-103.15	15.47	-37.05	10
-630.62	485.11	-77.15	-93.90	26.61	1.56	8
-741.21	522.22	-150.88	-72.20	21.45	28.47	9
-631.35	1356.45	437.26	-29.17	-22.28	23.10	10
-283.94	1111.82	863.28	-55.18	-10.80	69.21	8
-628.66	691.89	417.97	26.18	48.71	30.18	10
-635.25	849.37	181.88	39.15	-11.41	25.82	8
-224.12	907.71	130.86	-0.49	-15.35	1.46	9
-373.05	668.46	19.78	-83.19	44.13	-59.81	10
-710.94	635.50	-142.82	-103.58	60.06	-47.27	8
-740.97	750.98	213.38	-103.49	31.86	-16.94	8
-734.38	894.53	384.28	-107.51	-6.29	10.35	10
-480.22	1084.96	632.57	-133.06	-24.41	19.17	9
-512.45	804.20	520.02	-178.07	-17.15	-30.24	10
-556.64	571.53	474.85	-196.84	-45.62	-24.51	8
-295.90	595.70	435.55	-140.23	-58.59	-56.30	10
-689.70	647.22	176.76	-93.75	15.32	-29.94	9
-687.01	671.63	83.50	-56.85	-41.08	19.38	8
-474.12	745.36	212.65	-53.13	-26.82	21.15	10
-555.66	800.29	419.43	-11.14	-11.66	20.57	8
-399.66	677.49	600.34	14.65	-15.93	19.96	8
-403.81	615.72	575.44	35.40	-13.61	22.58	11
-360.11	598.39	443.60	48.28	-23.01	30.49	8
-292.97	619.63	431.40	63.32	-34.67	-24.44	8
-396.24	693.85	108.89	9.52	36.56	-22.64	10
-785.89	534.91	118.16	-34.42	53.22	-45.75	8
-835.69	524.17	243.90	-14.13	41.90	-14.04	11
-583.98	660.16	304.93	-2.08	34.67	-13.15	8
-717.04	576.66	488.28	11.75	57.07	-9.58	8
-416.26	665.04	484.62	28.87	-24.90	69.37	10
-178.96	624.02	556.40	52.70	0.82	50.48	8
-238.04	601.56	517.09	92.32	63.78	13.82	9
-438.23	510.99	419.43	107.73	86.52	23.93	8
-481.93	684.33	195.56	121.28	90.48	51.94	10
-450.68	734.86	273.68	136.17	92.19	47.33	8
-457.03	801.51	226.81	168.33	90.97	4.70	11
-451.17	806.40	138.67	182.83	131.01	52.03	8
-401.37	687.99	126.22	195.89	149.87	59.33	10
-457.76	925.54	-94.97	192.38	161.99	42.94	8
-580.57	1002.20	95.70	164.40	176.45	4.43	8
-653.08	1073.97	142.09	135.01	147.77	-32.75	11
-714.11	1071.53	149.41	101.68	123.99	3.48	8
-819.58	1080.32	48.10	43.21	72.02	33.11	10
-629.15	890.87	191.41	26.52	50.11	24.17	8
-605.96	700.93	183.11	51.97	39.76	12.08	10
-573.97	777.34	-97.41	79.90	16.05	43.21	9
-515.14	721.92	-52.25	91.95	18.07	59.57	8
-501.22	760.01	-1.71	112.61	26.15	38.57	8
-554.20	876.71	-97.41	121.80	37.81	1.46	10
-542.48	966.06	12.21	97.63	20.97	13.92	8
-489.26	935.06	88.13	71.26	30.67	-1.59	9
-550.05	902.59	-41.26	62.93	36.32	-6.23	10
-567.38	859.38	-140.87	18.01	7.57	32.81	8
-415.28	784.91	-93.26	-25.51	0.73	39.92	8
-458.74	653.56	-34.67	15.78	40.31	9.31	8
-478.76	856.93	-276.86	33.57	40.22	8.18	11
-472.41	943.60	-324.22	58.56	34.64	35.49	8
-600.34	1007.32	-175.05	51.45	30.03	23.13	8
-529.30	1151.37	-123.05	18.25	7.57	13.76	10
-412.35	1108.64	12.94	-35.80	37.20	16.27	9
-448.24	1030.03	104.49	-44.49	54.93	13.76	8
-641.60	926.76	11.47	-69.49	64.76	25.48	10
-564.21	1018.80	-157.71	-76.42	34.12	-13.79	8
-603.76	811.28	75.93	-74.65	25.45	-62.13	10
-623.54	900.63	54.20	-57.83	-10.25	-14.65	9
-653.32	831.54	112.79	-86.33	-11.75	38.79	8
-448.73	849.37	-72.02	-146.12	-33.75	84.29	10
-437.26	910.16	-181.88	-169.86	8.21	95.40	8
-474.12	927.49	-114.50	-150.97	-12.33	80.11	8
-351.81	916.99	-67.63	-114.17	-2.32	54.69	11
-430.66	993.90	-81.30	-104.83	8.33	38.85	8
-431.40	968.26	61.04	-84.14	10.93	-2.01	8
-514.40	979.00	57.62	-58.90	13.12	-10.41	10
-494.63	941.41	62.01	-77.45	-7.75	4.46	8
-403.32	881.35	129.39	-69.21	1.65	16.45	9
-306.64	809.08	114.01	-76.32	21.97	-25.48	8
-388.92	640.38	298.10	-83.07	49.77	-47.06	10
-679.20	779.54	146.00	-35.64	51.57	35.16	8
-694.82	845.70	14.89	-74.49	6.01	100.89	10
-458.98	799.56	41.26	-74.19	13.73	87.04	9
-519.53	922.12	-106.69	-32.90	52.52	15.41	8
-480.96	863.04	34.67	-45.29	26.64	-25.42	8
-401.61	941.16	161.87	1.86	-3.36	-19.47	10
-428.71	1077.39	191.65	-6.74	0.06	15.11	9
-393.55	818.85	345.21	-77.03	-8.36	81.51	8
-414.31	769.53	222.17	-99.79	6.62	68.39	10
-452.88	669.92	219.48	-78.43	11.02	69.85	8
-480.96	674.56	186.77	-64.67	8.70	77.58	8
-338.38	799.32	226.07	-40.74	-6.23	41.84	11
-350.34	861.08	259.28	-35.52	9.58	8.45	8
-476.81	870.36	258.79	-45.99	3.14	24.29	8
-402.83	878.66	211.91	-48.34	-12.48	34.91	8
-360.11	763.43	223.63	-43.30	1.53	29.17	10
-453.61	818.12	178.22	-5.89	21.33	10.10	9
-467.04	832.03	147.71	-32.93	-0.12	-9.67	8
-407.96	761.47	223.88	-56.06	-5.89	-31.01	10
-490.72	755.62	242.68	-46.81	-1.83	-41.81	8
-535.64	757.32	198.49	-37.41	-3.88	-50.17	8
-610.11	787.84	214.84	-22.74	-24.93	-29.45	11
-427.00	912.11	277.10	4.09	-62.13	-50.51	8
-357.91	936.04	294.68	14.59	-55.36	-73.79	8
-505.62	933.11	243.16	-3.42	-25.42	-113.98	10
-599.61	887.70	343.26	-40.68	-31.22	-108.31	8
-503.66	853.76	383.54	-62.99	-54.14	-135.62	11
-490.97	877.20	297.12	-96.41	-56.82	-185.58	8
-503.17	808.84	354.00	-125.49	-93.35	-253.27	10
-684.57	813.48	327.64	-124.97	-122.44	-288.60	8
-654.54	758.54	313.48	-145.94	-195.19	-334.38	11
-617.19	715.58	230.96	-171.54	-219.27	-370.91	8
-866.94	586.18	261.47	-161.90	-215.67	-423.46	10
-800.29	545.41	388.43	-145.87	-276.61	-421.75	8
-805.91	621.83	356.20	-128.08	-298.86	-379.52	10
-740.72	454.59	456.05	-158.39	-297.52	-296.14	11
-696.29	221.44	607.18	-138.00	-308.78	-186.49	8
-479.74	97.66	568.60	-100.10	-309.23	-109.28	10
-451.90	135.74	595.21	-84.75	-290.28	-66.22	8
-413.82	208.98	630.62	-70.10	-251.19	-5.80	11
-487.79	135.25	689.21	-15.44	-204.07	68.05	8
-423.10	333.74	696.53	38.73	-206.24	129.27	10
-311.77	428.96	643.07	77.45	-224.95	119.38	8
-223.63	576.42	625.00	51.39	-235.60	134.34	10
98.39	619.38	415.77	25.67	-161.71	144.20	9
-523.44	239.99	700.68	-56.67	-88.99	90.70	8
-249.27	418.95	935.55	0.46	-167.88	81.09	10
165.04	398.93	920.65	28.63	-173.86	71.93	8
49.80	511.72	847.66	37.57	-123.60	76.54	10
126.71	532.96	765.14	-0.34	-87.65	60.24	9
19.53	416.50	764.89	-33.60	9.28	30.61	8
-159.18	448.97	718.75	-38.85	41.08	19.04	8
-116.21	345.70	813.96	-49.68	50.60	-49.96	10
-361.08	352.54	767.09	-43.49	78.22	-81.39	8
-385.50	334.47	762.21	-63.63	90.12	-116.21	11
-826.66	340.09	869.14	4.49	84.05	-144.01	8
-437.50	551.76	720.95	56.98	-41.90	-132.35	8
-249.76	461.18	638.18	21.51	-33.57	-80.90	10
-191.16	325.44	569.34	35.25	-29.42	-46.94	8
-98.39	401.37	568.12	45.01	-29.60	-56.92	11
217.53	450.20	660.40	6.13	-43.24	17.36	8
-96.68	443.85	615.72	-39.46	57.98	15.50	8
-443.12	302.98	757.57	-37.81	68.70	-16.30	8
-355.47	387.70	913.33	-2.14	47.36	-14.37	11
-344.24	577.88	851.81	-4.12	78.16	-24.23	8
-482.67	455.08	731.69	-19.53	96.83	-56.37	8
-314.94	632.32	657.96	-16.66	72.45	-89.08	10
-374.51	561.04	662.11	-10.47	82.37	-140.38	8
-519.53	490.48	614.99	12.21	69.98	-144.07	11
-512.45	478.03	593.02	9.22	66.47	-126.04	8
-492.92	383.06	749.51	29.54	63.32	-115.42	8
-497.07	390.14	759.03	29.30	60.30	-70.10	10
-531.25	377.20	767.58	9.03	52.92	-86.52	8
-622.31	293.70	720.95	5.77	27.22	-103.45	9
-448.24	332.03	739.50	10.16	-2.66	-98.88	10
-384.28	490.72	669.92	-2.87	40.83	-130.19	8
-476.56	414.31	643.80	-20.48	69.98	-123.17	8
-451.66	233.64	744.63	55.69	103.33	-48.83	10
-608.64	200.44	754.39	103.39	89.26	-17.55	9
-596.19	305.66	652.34	180.02	95.76	41.02	10
-685.06	413.33	537.11	198.52	49.44	37.14	8
-587.40	586.91	419.68	138.67	16.39	36.01	8
-574.22	262.70	586.18	88.71	-23.77	16.02	9
-743.90	301.27	536.38	98.97	-54.50	25.70	8
96.44	670.65	502.44	78.31	-80.66	41.63	10
-384.52	569.58	636.96	-19.32	158.69	16.85	8
-644.29	613.77	638.18	-40.34	192.93	52.00	8
-826.66	405.76	524.17	-102.39	122.04	38.24	11
-716.55	273.93	782.23	-83.44	95.98	15.44	8
-910.16	330.81	907.71	-91.67	37.45	23.07	10
-760.50	230.96	825.44	-82.09	4.97	1.95	8
-651.86	208.01	779.54	-84.14	-19.53	-23.83	8
-690.43	463.13	469.97	-121.43	-17.79	-24.38	11
-787.11	256.59	632.81	-142.49	-52.12	-49.16	8
-602.54	196.53	720.46	-106.54	-54.72	-47.55	8
-555.42	166.75	745.12	-55.05	-72.11	-20.05	10
-422.61	356.93	615.23	5.92	-64.33	72.17	8
-437.26	419.68	636.72	24.54	-34.52	72.02	11
-556.15	446.29	719.73	37.93	-44.92	66.93	8
-409.67	386.47	656.98	67.84	-48.92	41.05	8
-519.29	529.79	601.56	56.24	9.40	23.44	10
-627.20	551.27	616.94	8.21	11.08	-0.43	9
-631.84	444.58	623.29	1.74	3.88	-8.00	8
-712.40	397.71	550.54	-3.63	-13.85	-31.89	8
-767.58	589.84	478.27	50.29	-38.76	-36.80	10
-628.91	729.98	507.57	6.68	-115.72	-7.14	8
-482.67	575.20	645.75	-10.68	-107.33	8.42	9
-497.31	309.81	836.18	-7.29	-94.67	17.24	10
-476.81	432.86	659.18	14.56	-140.59	110.05	8
-255.62	465.58	582.28	-19.41	-124.11	156.01	10
-359.38	306.40	696.04	-68.15	-84.63	130.00	8
-373.05	324.95	698.24	-32.87	-98.57	110.84	11
-184.81	624.51	561.52	2.32	-93.11	84.59	8
49.56	592.04	769.29	21.94	-61.31	6.41	8
-87.40	747.80	712.16	42.45	57.04	0.95	8
-200.44	698.73	675.05	-20.26	83.25	-11.69	10
-416.02	299.07	636.72	-16.69	84.23	15.84	9
-489.99	277.83	628.66	2.11	67.26	32.99	8
-507.81	391.36	690.19	13.73	71.93	-26.92	10
-785.16	490.48	631.10	13.67	49.53	-5.62	8
-736.33	579.83	665.28	11.11	-15.53	-0.61	8
-555.66	383.06	815.19	-3.91	-26.61	-25.42	11
-489.26	283.94	775.88	-7.23	-31.86	-86.24	8
-514.16	145.51	811.04	4.06	-41.99	-38.79	8
-476.07	220.46	835.94	12.36	-84.38	15.59	10
-385.01	285.40	796.14	16.17	-91.00	-9.28	9
-390.14	497.07	600.59	-5.49	-133.00	-32.75	8
-301.76	499.76	660.16	-43.03	-137.21	-35.89	10
-355.71	534.67	574.22	-103.61	-126.10	-68.70	8
-335.21	333.25	647.95	-111.94	-88.59	-93.81	10
-465.33	123.29	756.84	-53.19	-11.66	-93.81	9
-712.89	150.88	712.16	-15.01	-6.38	-92.38	10
-580.81	643.80	842.77	84.72	-160.43	-55.30	8
-156.98	683.59	914.55	93.87	-181.61	27.01	8
-426.76	574.46	739.75	60.97	-141.72	24.84	10
-311.52	398.68	698.73	4.61	-180.30	58.29	9
76.17	222.41	541.02	-20.63	-168.79	56.03	8
142.58	342.53	567.87	-45.44	-95.89	57.95	10
35.64	327.64	771.00	-53.96	-17.64	94.85	8
-378.17	691.65	632.08	-76.69	23.32	86.76	8
-351.81	571.53	778.08	-105.96	-41.72	59.48	9
-104.00	412.11	971.44	-86.40	-46.14	46.91	8
-32.23	308.35	1006.10	-73.52	2.01	-1.71	10
-343.02	341.55	779.54	-63.35	18.65	-3.75	8
-296.88	327.15	791.99	-64.82	-25.97	7.05	8
-174.32	251.95	811.52	-35.58	-29.27	1.68	11
18.31	289.79	906.98	20.87	15.50	15.38	8
-184.33	244.14	852.29	114.75	72.54	-11.69	8
-48.58	320.80	787.60	184.08	93.17	-14.77	8
-138.67	422.12	607.91	168.82	138.58	-16.11	11
-475.83	239.75	546.63	111.72	81.12	-10.77	8
-194.82	467.53	577.39	71.35	10.56	35.71	10
-33.94	379.15	781.98	42.82	69.76	48.34	8
-473.14	389.16	799.80	57.43	148.59	21.33	8
-542.48	515.63	680.91	-24.60	49.62	44.34	11
-196.29	269.78	816.41	-58.81	3.05	29.33	8
-165.53	288.09	698.00	-71.26	1.62	-5.31	8
-205.81	125.98	861.08	-83.10	33.42	-1.13	10
-181.88	137.45	866.94	-19.74	64.21	-16.69	8
-298.58	382.81	862.06	-12.21	80.87	-27.95	9
-603.27	449.71	686.04	0.79	111.36	-75.01	10
-511.72	538.09	528.08	-7.42	37.81	-57.74	8
-459.23	491.46	582.03	-11.26	-29.85	-3.69	8
-356.93	503.42	630.86	69.49	-39.55	35.03	10
-262.94	870.85	763.92	74.58	-14.40	39.00	9
-289.55	641.11	846.92	40.04	-21.82	24.08	8
-126.95	566.65	673.58	30.24	3.36	50.17	10
-137.94	457.28	748.78	1.01	33.54	30.40	8
-191.16	412.11	726.32	0.18	50.48	22.22	8
-251.22	337.16	705.08	-54.96	47.88	24.51	11
-294.92	408.94	772.95	-63.02	58.47	34.12	8
-443.36	234.38	758.06	-48.86	66.96	42.36	8
-429.69	353.52	726.07	-34.88	32.68	35.31	10
-365.97	398.44	788.82	-54.38	12.48	24.84	9
-297.36	461.91	637.70	-67.26	20.08	-0.49	8
-468.26	249.51	708.74	-77.76	8.15	-47.67	10
-302.73	330.08	714.60	-36.47	-7.42	-43.49	8
-360.60	348.88	658.69	23.28	21.18	-36.07	8
-584.72	369.38	599.12	69.15	18.25	-7.39	11
-429.20	480.71	682.62	98.85	-25.48	16.17	8
-482.67	683.84	673.34	75.65	-42.51	45.17	8
-489.01	706.30	819.58	42.45	-84.47	48.40	10
-221.92	528.32	884.03	50.54	-94.94	60.91	8
113.04	235.35	929.44	30.88	-53.56	63.11	9
-197.51	386.47	716.31	58.53	2.44	56.37	10
83.98	454.35	791.26	14.83	-72.08	57.86	8
48.10	299.56	909.18	23.35	-4.49	36.96	8
-250.73	492.68	636.96	13.82	10.74	19.20	10
-270.02	543.46	328.37	-13.82	60.00	-18.46	9
-384.03	173.34	654.05	-35.55	110.84	-79.22	8
-421.63	304.20	577.15	-15.41	131.62	-99.82	10
-573.24	371.34	610.84	-31.86	119.08	-117.16	8
-419.68	241.94	666.50	-13.34	114.84	-131.38	11
-504.39	491.46	607.67	17.18	84.20	-104.74	8
-458.74	758.06	1047.85	-14.04	38.12	-45.23	10
-599.37	450.93	1105.47	-12.60	-31.77	4.88	8
-579.35	156.74	1012.70	88.53	-116.42	19.17	8
-316.16	510.50	596.44	101.65	-130.62	18.31	11
-34.67	347.66	661.13	-38.09	-97.08	60.00	8
-239.99	477.29	570.31	-65.19	-31.77	20.20	10
-289.55	497.80	735.60	-136.87	-14.28	-37.66	8
-221.19	413.57	845.21	-114.87	17.40	-82.12	10
-388.67	476.56	804.20	-73.70	48.55	-94.33	9
-540.28	282.71	871.58	-57.01	31.31	-84.17	8
-450.93	336.67	899.17	-33.17	39.25	-33.48	10
-534.67	295.65	815.43	3.36	28.84	-64.88	8
-417.24	249.02	854.74	12.94	28.84	-70.22	8
-407.47	156.98	872.31	35.28	51.42	-64.54	11
-500.24	143.07	626.71	62.26	19.99	0.82	8
-397.22	289.55	374.02	22.61	-51.09	17.46	8
-168.21	156.01	668.21	0.70	-43.98	68.94	10
-114.01	301.03	603.03	4.82	39.12	86.67	9
-390.87	240.72	791.99	-13.37	68.27	111.76	8
-618.41	417.48	510.74	19.17	-16.36	126.53	10
29.79	190.67	641.85	-16.51	-62.62	115.02	8
-300.05	237.30	541.26	-1.31	40.99	116.82	10
-353.03	259.52	737.79	13.76	26.49	97.17	9
-341.06	510.25	1101.07	75.23	48.95	64.21	8
-349.37	856.93	881.59	67.26	39.86	-1.37	10
-180.42	427.49	837.40	-29.57	32.96	-29.60	8
-339.36	328.86	637.94	-40.50	94.85	-42.94	8
-509.52	333.01	614.50	-25.09	86.30	-83.92	11
-565.19	332.52	614.75	-8.45	67.47	-96.13	8
-673.83	498.05	410.16	-20.14	51.21	-62.23	8
-666.75	429.93	602.54	-55.57	-2.72	-56.37	10
-699.95	607.67	796.88	-52.15	-70.10	-16.72	8
-312.99	584.96	978.52	-79.25	-103.79	6.16	9
-224.37	406.98	900.39	-42.30	-49.65	46.36	10
-262.94	309.33	822.51	1.04	-27.44	36.44	8
-149.41	378.42	800.29	8.00	6.87	13.24	8
-181.40	407.96	774.90	-12.24	68.24	-39.06	10
-545.90	290.28	684.57	-40.56	79.13	-34.97	9
-629.15	300.78	581.05	-93.60	18.68	15.59	8
-586.91	265.38	757.81	-69.18	2.87	36.29	10
-643.31	280.76	833.98	-25.67	-48.46	16.57	8
-407.23	299.07	811.04	-22.67	-98.85	13.98	9
-224.85	261.23	860.35	-21.55	-104.52	23.62	10
-218.75	464.36	823.24	-23.41	-78.37	22.28	8
-151.12	347.90	734.38	-78.64	-31.34	-18.01	10
-214.11	155.03	651.12	-110.47	29.54	-51.42	8
-278.56	138.92	629.15	-106.66	55.54	-51.82	9
-595.21	111.33	816.89	-56.98	36.53	-62.87	10
-384.77	243.65	886.96	61.43	-27.74	-55.27	8
-391.36	289.06	718.75	78.80	32.71	-29.79	10
-675.29	237.30	686.52	72.45	24.51	-27.77	8
-589.60	214.60	741.46	67.26	-10.62	-13.46	9
-630.86	179.93	757.57	82.40	-4.76	-13.31	10
-562.26	220.46	781.25	73.30	-24.57	-10.35	8
-531.49	303.71	737.79	74.92	-113.37	-19.07	8
-219.24	294.43	890.63	75.23	-149.93	28.14	10
-235.35	335.94	873.54	58.99	-118.65	42.33	9
-90.58	370.36	830.32	71.72	-127.62	51.06	10
55.18	563.23	651.61	51.97	-113.37	51.18	8
-118.41	485.84	727.05	-21.94	-46.88	42.21	8
-282.96	535.64	666.26	-46.97	4.61	25.48	11
-356.93	481.69	714.36	-51.67	17.09	-12.33	8
-393.31	438.23	830.57	-58.65	12.24	-21.33	10
-305.66	426.51	871.34	-119.93	-0.79	-58.35	8
-335.45	123.54	913.57	-121.67	2.44	-96.56	8
-297.12	143.31	846.19	-60.94	20.87	-70.31	11
-389.65	123.29	846.19	16.24	14.37	-35.10	8
-398.93	200.93	765.38	64.88	16.60	-20.11	8
-313.96	321.29	797.12	108.15	-4.73	-12.05	10
-26.86	356.69	686.77	94.18	-14.22	-22.09	8
-169.19	343.75	702.88	110.26	4.61	-7.32	9
-43.46	285.89	828.37	128.45	11.11	30.55	10
-230.71	196.53	677.00	121.95	71.90	56.61	8
-582.76	457.52	351.81	82.92	58.23	46.51	8
-244.14	363.04	689.94	28.78	-2.81	66.68	10
-80.08	423.83	739.26	21.70	33.66	67.87	9
-247.07	448.49	761.96	24.75	50.08	68.42	8
-411.38	463.38	615.48	54.14	24.17	83.77	10
-303.47	480.71	647.71	4.76	-11.47	84.50	8
-341.80	433.11	694.58	-67.87	-32.10	107.27	8
15.87	194.09	1176.27	48.80	52.52	58.59	11
-221.68	579.10	864.75	102.14	122.34	10.19	8
-390.38	645.02	625.00	77.30	116.85	-10.47	10
-246.58	474.61	526.86	27.56	93.93	-45.65	8
-351.81	310.06	594.48	12.76	109.68	-112.58	9
-358.40	375.24	563.48	10.50	93.63	-127.53	10
-384.52	386.47	557.37	-9.22	110.47	-109.65	8
-680.91	527.34	637.45	-72.17	115.08	-64.42	10
-738.28	715.82	850.10	-126.80	71.17	-61.25	8
-468.75	341.80	864.50	-156.52	16.91	-99.03	11
-416.99	399.41	806.40	-110.05	57.56	-102.20	8
-578.13	287.84	812.99	-90.61	13.24	-93.44	8
-507.32	203.86	780.27	-75.47	-5.34	-70.31	10
-456.79	301.03	621.34	-36.53	-11.63	-33.36	8
-457.76	262.21	714.11	-53.22	-27.13	-23.32	11
-562.50	314.94	721.44	-54.23	-13.49	-12.18	8
-569.58	362.79	710.69	-73.55	-30.76	18.10	8
-377.20	216.55	859.86	-73.18	-14.22	25.30	10
-583.74	134.52	750.49	-16.08	17.55	-12.12	9
-600.10	298.58	713.38	60.52	-20.45	-4.49	8
-543.21	321.29	765.14	78.37	-23.50	20.69	10
-495.12	342.77	793.21	70.31	-18.37	9.64	8
-419.92	314.45	651.61	50.99	-20.90	-27.10	8
-578.86	427.98	462.65	17.09	-9.12	-28.02	11
-558.11	262.21	719.24	47.58	-32.04	-36.19	8
-491.70	304.93	761.72	70.83	-45.90	-24.72	10
-469.73	552.25	614.26	53.31	-46.66	-14.71	8
-323.24	194.82	892.82	7.87	-71.81	44.95	8
-258.30	197.51	748.29	23.71	-69.64	119.05	11
-323.00	97.90	671.88	-0.46	-35.03	178.83	8
-565.19	206.79	611.08	0.00	-55.48	147.71	8
-234.13	540.77	724.37	-0.24	-92.19	69.18	10
-157.71	434.57	934.57	-30.55	-46.63	18.10	8
-281.49	369.87	890.38	-6.74	10.22	44.98	9
-495.61	556.15	776.61	16.02	0.49	78.03	10
-281.49	445.56	673.58	14.47	-23.44	80.66	8
-284.18	352.78	772.22	17.36	15.59	63.20	8
-289.55	454.59	888.43	33.78	50.96	51.12	10
-311.77	283.20	833.50	26.52	95.15	18.77	9
-275.15	425.29	691.89	20.14	86.98	-40.04	8
-418.70	384.28	766.11	6.50	68.97	-58.78	10
-282.23	425.54	698.00	-5.52	19.35	-65.49	8
-501.46	277.10	696.78	-51.79	68.70	-80.54	8
-592.04	343.51	554.69	-45.29	74.86	-71.99	11
-715.33	111.08	602.05	-32.71	107.79	-22.43	8
-1047.61	143.07	708.98	-26.06	39.98	-26.37	8
-642.33	407.96	798.83	7.45	-195.65	-15.08	10
-13.67	494.87	897.46	-26.31	-253.57	37.11	9
-163.09	499.76	812.26	-92.53	-183.41	37.11	10
-128.42	347.90	863.77	-86.98	-156.19	68.66	8
33.94	320.07	874.76	-77.09	-114.96	44.46	8
-225.83	360.35	736.33	-74.98	-2.75	10.13	10
-395.26	263.67	792.24	-32.29	12.33	-27.98	9
-355.22	421.14	778.08	19.78	-2.20	7.66	10
-228.27	392.09	929.93	18.77	25.12	-55.11	8
-498.54	388.43	844.97	32.04	42.63	-75.38	8
-400.15	333.01	721.68	75.13	17.76	-82.03	8
-248.29	140.63	823.24	82.18	42.60	-108.98	11
-284.91	60.30	778.81	41.35	58.96	-65.28	8
-385.74	182.13	624.76	34.55	42.66	-36.53	10
-236.08	244.38	708.25	34.58	51.36	-26.92	8
-444.58	181.15	721.68	34.88	114.96	-15.38	8
-617.68	267.09	723.88	42.11	99.79	-9.43	11
-713.38	260.50	657.23	3.33	24.32	43.49	8
-459.96	114.50	722.41	3.94	-9.25	74.07	8
-416.02	228.27	578.61	-1.46	-36.16	95.09	8
-349.61	167.97	580.08	-4.67	-80.20	151.61	11
-210.69	125.49	534.67	5.46	-121.43	174.41	8
-386.23	291.75	532.23	54.11	-172.06	183.38	10
-353.76	841.31	953.37	116.85	-129.94	136.84	8
-101.32	999.27	932.62	68.33	-189.61	101.26	10
432.13	612.79	867.19	-9.70	-107.42	78.22	9
77.39	429.20	778.08	6.93	25.33	56.18	10
68.36	470.21	757.08	0.67	74.95	32.01	8
-97.41	417.97	816.89	-9.83	108.95	6.50	8
-77.15	310.30	695.56	-22.89	144.68	-25.45	8
-418.46	155.03	647.22	-58.35	216.80	-16.91	11
-723.39	189.45	469.73	-26.64	152.68	-39.00	8
-729.49	224.12	451.17	29.27	49.87	-66.41	8
-630.37	597.90	498.78	50.14	11.93	-81.82	10
-341.55	815.19	1116.21	-69.92	-81.05	-13.31	8
-325.93	500.00	793.46	13.58	-29.51	19.84	11
-403.56	351.32	781.01	40.31	-51.15	81.82	8
-348.63	394.78	713.38	51.57	-75.47	89.54	8
-86.91	382.08	752.93	35.68	-75.71	71.99	10
-5.37	343.26	742.19	12.70	-9.55	-0.27	9
-101.81	479.25	703.37	15.01	51.73	32.93	8
-125.73	491.46	748.78	10.10	58.26	32.81	8
-343.99	357.18	790.04	5.95	66.47	26.70	10
-253.91	552.73	718.75	-22.37	81.05	8.00	8
-194.82	381.84	773.68	-28.23	86.03	-82.89	9
-264.16	367.92	608.89	3.81	100.68	-71.01	10
-367.68	394.04	493.41	18.55	114.72	-58.35	8
-720.46	458.98	529.30	43.24	106.26	-40.16	8
-675.29	537.84	821.53	2.14	6.23	29.63	10
-439.94	426.03	794.92	1.56	-44.98	65.89	9
-376.71	381.84	869.87	-8.27	-32.07	40.07	8
-263.92	316.65	889.40	1.04	-15.11	31.92	10
-175.78	346.19	831.54	26.06	-5.31	13.31	8
-269.04	350.83	833.01	46.69	14.22	46.14	8
-280.76	393.55	813.72	58.47	44.07	58.04	11
-349.61	387.21	730.71	45.84	55.39	52.83	8
-267.33	372.80	607.91	-10.83	49.32	64.45	8
-334.72	247.31	553.22	-7.11	68.48	78.37	10
-334.47	325.68	541.99	61.55	51.15	62.01	8
-375.49	383.30	498.29	127.35	29.33	38.15	9
-340.09	538.82	531.98	149.66	38.91	40.92	10
-301.76	502.69	825.20	148.22	48.92	46.42	8
-308.35	491.94	828.86	198.91	70.25	49.62	10
-304.44	630.13	578.37	214.02	91.71	36.16	9
-247.80	629.15	514.16	188.69	119.63	15.72	8
-352.05	682.62	362.06	117.71	122.04	-3.78	10
-424.80	502.93	561.28	99.46	115.14	11.41	8
-468.51	790.04	626.95	99.46	137.36	29.69	10
-562.50	742.43	501.46	56.09	146.51	38.85	9
-502.93	488.04	561.04	26.40	109.62	80.93	10
-334.96	429.20	554.44	83.53	88.75	66.99	8
-240.97	610.11	321.04	125.27	114.04	53.68	8
-499.51	729.74	263.43	170.32	128.11	36.04	10
-278.08	1217.29	447.51	132.02	82.86	-44.07	9
-655.52	905.03	302.49	38.73	126.59	-55.63	10
-724.37	971.92	365.23	5.25	54.08	-46.39	8
-824.95	743.90	428.22	-9.55	19.71	-54.05	10
-642.58	714.60	496.58	0.70	-20.84	-32.23	8
-640.38	686.04	483.89	3.17	-28.93	13.85	9
-393.80	664.06	522.71	-36.22	8.88	40.25	8
-332.52	698.49	472.90	-90.55	34.76	-27.13	10
-633.54	544.92	503.91	-94.36	47.00	-20.57	8
-620.12	536.87	369.63	-59.60	-19.04	49.29	8
-328.37	652.83	286.13	22.09	-31.07	51.24	8
-375.00	658.94	358.64	80.54	26.89	40.47	8
-473.88	793.95	486.08	110.87	47.79	27.31	10
-652.34	828.37	347.17	126.56	32.29	45.35	8
-392.58	753.91	317.63	127.69	-22.22	76.26	9
-381.84	568.12	486.57	165.25	27.77	108.64	10
-324.95	626.71	301.51	208.50	37.96	145.45	8
-263.92	682.62	297.12	183.59	56.73	131.10	10
-287.35	847.41	309.08	184.88	59.63	113.25	8
-322.75	888.43	223.39	135.83	90.42	82.64	11
-543.95	777.10	137.45	61.04	83.95	7.35	8
-522.95	1032.47	131.84	35.25	49.80	-50.75	8
-574.46	1022.95	79.59	-60.82	20.20	-61.77	10
-541.99	829.35	163.57	-78.19	3.45	-63.87	8
-621.58	949.46	234.62	-96.71	-10.01	-66.80	9
-558.11	830.08	317.38	-112.52	-25.73	-37.51	10
-457.28	694.34	227.05	-117.25	-39.73	-21.76	8
-463.62	657.96	229.25	-119.93	-28.41	-25.48	10
-567.63	798.83	-18.55	-136.47	-40.04	-41.05	9
-669.19	725.34	490.23	-146.09	-42.27	-55.94	10
-355.22	765.14	655.76	-124.60	-154.91	-32.50	8
51.27	692.87	392.58	-77.51	-154.11	-61.80	10
-496.83	820.07	224.61	-120.06	-57.28	-18.59	8
-615.72	693.60	399.41	-165.68	-10.04	14.98	9
-850.34	709.23	528.32	-157.20	-16.85	53.53	10
-536.13	609.38	764.89	-114.59	-70.28	67.66	8
-402.83	668.21	439.94	-77.97	-66.62	56.37	10
-368.16	803.96	362.55	-110.20	-54.63	-14.86	8
-461.91	853.52	447.75	-149.35	-79.50	-36.53	11
-373.05	874.27	606.20	-168.46	-75.53	-45.44	8
-459.23	1021.48	633.06	-173.00	-69.61	-81.88	8
-637.45	772.22	693.36	-216.34	-96.98	-128.11	10
-481.69	368.16	721.68	-267.15	-179.47	-181.70	11
-391.36	125.73	674.07	-223.51	-261.41	-172.85	8
-254.39	240.23	617.68	-189.48	-263.70	-156.07	10
-327.88	292.48	600.83	-167.57	-242.52	-207.18	8
-250.00	262.94	512.94	-125.00	-223.63	-175.75	10
-332.03	150.88	427.98	-59.48	-154.33	-136.26	9
-416.75	183.59	601.07	4.43	-124.54	-120.48	10
-498.78	529.30	658.20	144.78	-113.65	-95.52	8
-297.61	557.62	787.84	143.13	-137.60	-52.31	10
-156.74	308.35	832.28	71.69	-137.91	13.06	8
-305.91	282.47	764.16	30.09	-157.14	93.84	11
-205.08	283.20	726.56	6.29	-169.25	176.57	8
-78.86	327.88	615.23	17.40	-172.82	167.63	10
-255.37	268.07	389.89	6.01	-184.27	103.21	8
564.70	604.25	802.49	65.31	-221.59	72.81	9
68.12	731.45	992.43	54.35	-86.91	5.55	10
62.01	660.89	873.54	31.31	-50.08	33.29	8
-74.46	490.97	735.84	22.64	-42.79	3.94	8
169.92	348.88	646.24	38.27	-60.67	-12.36	10
157.47	716.06	658.94	56.37	-13.49	-3.69	9
-68.85	671.14	661.38	6.99	12.24	-28.47	8
24.66	489.01	707.28	4.49	10.86	-32.26	8
-71.29	598.88	521.24	5.00	17.61	-43.52	10
-59.57	592.77	700.93	3.11	19.62	-44.04	8
-137.70	559.57	669.68	-28.50	23.83	-49.62	9
-34.42	502.20	636.96	-42.51	9.03	-46.36	10
190.92	600.10	602.05	-57.59	47.97	-73.85	8
43.21	703.37	624.02	-31.80	105.65	-63.39	8
-264.40	670.17	686.28	-44.16	120.85	-60.52	8
-470.21	404.05	801.03	-24.02	56.15	-45.78	11
-258.79	307.86	708.25	-23.47	51.54	-45.01	8
-358.15	320.31	461.91	-25.54	13.82	-74.49	10
39.06	522.71	857.67	-31.22	-43.46	-55.63	8
140.63	610.84	815.43	-56.79	41.60	-51.09	8
-337.65	455.81	822.75	-50.05	52.31	-56.82	11
-73.00	481.69	674.32	-24.35	-18.89	-36.04	8
48.58	480.47	827.15	-10.83	7.14	-48.83	8
-163.57	414.55	746.34	-6.38	54.90	-65.40	10
-174.07	390.38	729.98	-13.31	51.85	-80.87	9
-139.65	479.25	676.27	-30.18	65.52	-67.93	8
-353.76	401.61	622.31	-61.92	80.32	-70.98	10
-439.70	332.76	885.50	-48.13	55.15	-49.62	8
-481.45	436.52	762.21	5.00	49.26	-39.46	10
-407.96	412.60	669.92	3.30	2.84	-22.67	9
-237.30	434.81	764.16	16.45	-8.85	-21.42	8
-351.32	369.14	813.23	10.96	-3.14	-2.01	8
-332.76	355.22	754.88	12.15	-20.26	-1.71	10
-162.84	342.29	877.69	30.85	-33.26	-27.86	8
-113.53	400.39	814.45	21.27	-17.30	-12.08	9
-318.36	492.92	740.97	-30.27	31.77	-32.32	10
-112.79	266.60	857.18	-82.28	13.21	-63.57	8
-206.05	334.72	715.33	-18.34	75.81	-78.92	8
-348.88	399.90	589.84	-31.16	34.27	-46.57	10
-252.20	225.83	719.48	-49.35	2.59	-20.75	9
-266.36	186.04	638.67	18.86	-36.77	31.43	8
93.26	402.83	771.48	82.46	-2.23	80.69	10
66.16	641.60	630.62	44.40	143.07	-13.43	8
-452.64	642.09	979.00	19.04	172.03	-17.94	8
-500.24	349.12	740.23	35.55	125.58	3.27	11
-439.70	300.54	553.22	22.86	72.02	20.11	8
-197.75	484.38	901.12	22.22	36.83	16.66	8
-350.83	603.27	971.44	39.34	115.66	-34.15	10
-643.80	522.95	682.37	11.32	93.35	-11.90	9
-581.05	385.50	785.89	-108.49	45.56	43.46	10
-537.35	176.76	796.14
