# Supplementary material for: Complexes of vertebrate TMC1/2 and CIB2/3 proteins form hair-cell mechanotransduction cation channels
Source: eLife. 2025 Jan 8;12:RP89719. doi: 10.7554/eLife.89719 (PMC11709434; doi:10.7554/eLife.89719)
Supplement: Figure 3—source data 1. [file elife-89719-fig3-data1.zip › Figure 3H/wt/18-4-T4.csv]

Time	Lat	Foreaft	Vert	Pitch	Roll	Yaw
1	-539.55	364.01	531.25	-26.89	44.83	-40.25
2	-516.11	497.8	412.84	-22.31	42.02	-155
3	-553.71	460.69	503.42	-41.5	74.04	-115.11
4	-924.8	124.02	656.25	-59.33	74.55	-66.77
5	-1162.35	176.76	591.55	-36.32	91	8.97
6	-1373.54	-155.03	518.8	-64.3	44.1	13.09
7	-993.16	-14.4	466.8	-1.68	-32.26	-12.36
8	-894.04	-77.39	344.97	-7.78	-33.26	-116.49
9	-1128.91	-91.31	339.11	8.7	-58.99	-127.32
10	-1120.85	169.43	619.87	4.85	-67.6	-36.13
11	-1562.99	-210.69	749.27	-97.75	-100.71	185.82
12	-346.68	-180.18	1133.06	-81.82	-243.65	216.4
13	63.72	408.94	393.31	-41.35	-158.14	91.71
14	-725.83	493.65	619.63	17.18	8.76	144.1
15	-1324.46	889.65	379.64	10.38	-85.91	114.96
16	89.11	71.29	474.37	-123.84	-212.31	-72.39
17	-353.76	31.98	460.45	-19.23	39.95	-224.43
18	-1068.36	-254.88	698.73	-20.72	108.86	-239.29
19	-1547.36	-443.6	784.42	60.58	-102.75	-286.96
20	-1199.71	-133.79	829.1	156.65	-232.76	-153.69
21	-1092.77	-12.94	832.28	153.66	-244.9	-75.65
22	-885.74	11.23	607.18	110.78	-316.83	43.06
23	-660.64	193.6	476.56	59.45	-339.17	128.91
24	-212.89	-186.04	632.57	-12.21	-365.36	166.23
25	-48.83	187.74	751.71	8.7	-271.7	169.68
26	-110.35	246.34	754.39	4	-228.55	212.1
27	-23.93	336.67	826.42	33.48	-184.51	199.25
28	-344.73	371.83	684.57	65.49	-127.59	197.08
29	-251.22	452.64	632.08	68.76	-120.45	178.74
30	-222.41	329.83	806.88	45.65	-90.61	211
31	141.11	402.34	881.84	28.63	-43.49	151.7
32	4.15	431.64	907.71	11.02	51.54	37.84
33	-308.35	282.71	1031.25	30.3	51.54	6.93
34	-551.03	383.06	590.33	35.71	90.52	-72.88
35	-1069.82	713.87	692.14	144.29	57.13	-151.46
36	-881.35	258.3	894.78	29.33	-67.14	-229.95
37	-535.4	555.42	906.74	-9.25	-126.98	-119.26
38	466.55	74.95	984.38	-55.51	-76.63	-122.38
39	-305.91	297.36	498.05	-63.69	73.3	-159.45
40	-616.21	-214.84	731.2	-16.97	55.88	-6.41
41	-674.56	329.1	857.42	-20.78	263.03	-41.93
42	-521.73	73.97	1080.32	108.95	96.77	26.4
43	-506.1	205.32	323.24	211.36	87.65	62.59
44	-381.59	234.62	684.08	106.38	-77.73	54.66
45	-103.52	341.31	843.02	97.56	-87.22	53.25
46	72.27	525.88	546.88	60.91	-12.24	12.02
47	-271.24	211.43	718.51	-22.52	4.36	78.7
48	-204.1	139.16	951.66	-3.78	-22.4	122.07
49	-332.52	233.4	854	8.24	22.95	130.22
50	-459.72	55.66	701.66	-21.15	45.75	144.59
51	-312.74	460.45	606.2	30.33	71.29	94.57
52	-430.42	481.93	594.24	27.1	33.75	0.52
53	-171.88	250.73	825.2	-7.2	5.55	14.65
54	58.11	102.78	788.33	-33.75	69.61	82.15
55	-545.9	105.71	653.81	20.39	155.15	144.74
56	-531.49	304.69	575.68	50.78	78.4	139.68
57	-541.02	452.88	453.86	56.64	64.82	92.01
58	-582.76	643.31	696.29	90.85	3.78	37.51
59	-729.98	834.96	1045.9	34.76	32.29	44.8
60	-981.93	201.42	952.88	78.46	7.57	31.86
61	-810.3	326.9	799.8	145.54	-40.89	80.63
62	-607.18	313.23	700.44	145.66	-57.62	90.58
63	-521.48	399.66	645.51	132.48	-162.84	56.73
64	-226.32	586.67	462.65	95.03	-240.75	34.06
65	-162.6	556.64	376.71	-43.85	-154.54	-11.38
66	-372.07	332.76	317.63	-145.75	-59.14	-86.85
67	-607.42	94.24	577.64	-131.99	-75.81	-88.44
68	-470.7	228.03	982.91	-173.58	-102.14	-39.58
69	-95.7	339.36	1092.29	-187.81	-121.06	101.5
70	16.36	50.29	1027.59	-141.48	-75.81	121.8
71	206.79	109.62	1092.29	-50.69	12.21	199.4
72	232.91	243.41	993.65	-28.96	63.42	229.16
73	112.3	317.87	795.9	-47.33	104.06	194.4
74	-218.26	314.45	697.75	-23.19	77.06	165.83
75	-7.81	247.31	550.54	-40.5	31.34	148.53
76	-68.6	298.83	526.12	-48.77	-47.94	93.51
77	-75.2	250	784.42	6.77	0.82	131.47
78	-234.62	732.67	806.64	29.97	7.84	76.69
79	47.36	646	838.38	13.37	-23.13	-48.49
80	40.77	492.43	856.69	60.06	49.68	-35.46
81	-258.54	469.48	888.67	92.8	130.83	-38.39
82	-321.29	631.35	721.44	81.7	109.34	-55.73
83	-212.89	255.86	676.76	48.03	86.76	-32.2
84	-35.89	166.5	606.93	25.88	93.05	-40.01
85	-55.66	95.46	741.94	41.47	135.44	-99.43
86	-177.98	215.82	618.16	59.39	220.15	-114.9
87	-623.78	390.63	661.13	27.71	236.72	-114.84
88	-871.83	537.11	791.02	-16.57	193.51	-80.29
89	-712.16	361.57	663.82	-24.57	93.17	-41.69
90	-584.96	465.09	744.14	-1.83	47.91	-31.86
91	-558.84	423.1	605.96	28.29	26	-51.54
92	-481.45	609.86	643.55	46.97	0.92	-59.91
93	-439.21	516.36	628.17	64.82	12.73	-28.47
94	-532.96	481.45	531.74	38.48	17.76	-13.18
95	-342.53	580.57	520.75	23.74	-4.91	-28.44
96	-366.46	431.64	694.34	-21.97	22.67	-15.53
97	-594.24	434.08	820.31	-18.19	30.7	11.47
98	-475.34	376.95	722.66	-49.87	-19.29	-1.74
99	-116.94	257.08	744.63	-113.16	6.84	-52.8
100	-254.88	137.21	697.75	-116.24	44.56	-77.76
101	-228.27	15.63	528.08	-43.09	103.36	-34.97
102	-1032.96	106.2	574.95	5.65	100.1	9.12
103	-720.95	798.58	868.16	39.55	-60.88	1.13
104	-464.84	157.71	797.12	27.1	-47.3	-15.99
105	-377.69	431.4	988.28	68.05	-67.08	-47.03
106	-111.08	474.37	801.27	86.06	-19.32	-50.78
107	-467.04	767.33	154.05	39.73	-25.36	-89.81
108	-271.48	361.57	625.98	-84.72	-67.6	-135.96
109	-382.57	196.04	1034.91	-88.81	50.08	-78.12
110	-740.72	439.45	642.09	-37.2	112.7	-11.02
111	-916.26	597.17	556.88	-28.35	36.93	3.2
112	-741.21	207.28	717.53	-40.89	8.54	29.39
113	-634.77	90.58	690.43	-30.52	-64.24	8.27
114	-586.67	344.73	739.75	-26.7	-48.92	42.91
115	-861.08	268.07	837.4	-41.41	-52.58	55.05
116	-807.13	226.56	930.42	-17.76	-111.24	30.24
117	-482.42	196.53	949.95	-50.02	-128.72	-4.85
118	-500.49	-236.82	1006.1	-63.05	-107.97	-72.33
119	-513.92	225.34	723.39	-17.36	-193.12	-78.49
120	13.67	63.72	838.38	-32.99	-255.95	16.24
121	188.72	424.07	597.41	-35.28	-174.16	22
122	249.51	198.24	620.61	-57.68	-49.93	54.84
123	-468.51	44.68	705.81	-17.46	145.57	43.64
124	-1023.68	463.87	635.99	81.97	3.2	15.5
125	-512.45	458.98	876.46	71.01	-178.22	71.44
126	-415.28	252.44	947.75	38.51	-150.85	59.94
127	-146	35.16	983.89	17.36	-141.27	31.37
128	387.45	65.19	831.05	27.04	-76.48	-15.56
129	-179.69	311.77	603.52	2.5	30.27	-34.67
130	-125	264.65	761.47	-13.18	0.7	16.36
131	-114.26	521.97	849.61	61.98	91.77	-14.62
132	-319.34	407.71	876.46	107.24	121.31	-51.51
133	-583.98	385.5	983.89	175.32	193.76	-84.26
134	-760.5	226.56	850.1	225.34	135.16	-104.77
135	-466.55	357.18	508.54	178.53	4.33	-64.67
136	-334.72	483.15	406.01	104.77	-31.8	55.02
137	-5.62	259.03	841.55	67.5	66.86	80.35
138	-207.76	554.69	680.42	36.44	100.56	82.31
139	-376.71	383.54	789.79	-80.6	135.71	38.79
140	-347.9	345.21	734.86	-114.87	103.82	-2.87
141	-284.42	289.06	795.17	-116.33	107.54	12.42
142	-359.13	296.63	761.47	-61.16	112.06	-8.7
143	-485.11	227.29	691.16	-70.07	126.37	-16.11
144	-811.77	354.49	552.49	-26.89	112.79	-76.93
145	-662.6	293.7	521	8.91	26.95	-86.27
146	-474.12	457.03	464.36	24.81	13.58	-17.21
147	-519.78	343.26	569.82	48.58	-18.49	-26.67
148	-448.49	407.71	585.21	66.35	-35.64	-24.81
149	-641.85	760.25	692.38	98.6	4.85	-17.09
150	-713.13	765.38	857.18	24.11	-17.52	-24.14
151	-419.68	703.13	665.28	24.41	-30.43	3.08
152	-374.02	500.49	511.23	24.17	-29.11	-6.01
153	-667.97	481.2	697.02	21.94	-24.87	8.51
154	-511.47	430.42	778.81	26.4	-52.25	40.19
155	-629.88	423.83	644.04	29.54	-20.42	77.61
156	-808.11	494.63	530.52	17.43	-52.31	115.23
157	-416.75	273.19	572.02	11.44	-90.42	110.66
158	-174.56	511.47	867.43	-22.71	-60.88	74.98
159	-111.33	491.46	856.45	25.39	-9.74	75.01
160	-362.55	521.97	511.23	46.26	11.54	54.53
161	-317.87	406.98	594.73	5.52	-15.32	43.03
162	-309.08	356.93	703.86	-24.75	-5.19	60.09
163	-688.23	471.92	634.28	-27.16	44.95	25.82
164	-539.55	223.39	547.61	-55.79	-18.31	-12.12
165	-313.48	294.43	551.76	-102.51	-15.47	-31.92
166	-380.86	200.44	728.76	-43.95	6.47	-16.39
167	-717.77	340.82	831.54	-17.24	-2.38	37.84
168	-699.46	550.78	780.76	-13.03	-51.48	50.26
169	-256.59	471.19	702.64	-8.42	-108	55.85
170	-111.82	489.01	626.46	-1.31	-68.85	28.69
171	-858.15	695.8	727.29	32.2	-83.62	79.65
172	-36.13	478.52	751.71	39.61	-204.01	139.56
173	80.32	225.83	902.34	42.42	-90.12	85.45
174	-547.12	432.13	646.24	113.49	-56.58	118.62
175	-261.47	448.24	694.82	66.07	-49.68	109.41
176	163.33	452.88	751.46	53.47	12.36	94.88
177	-381.35	391.36	634.03	33.05	82.34	44.4
178	-708.25	558.35	660.89	3.39	-59.48	24.29
179	-99.61	625.49	715.58	-83.22	-159.55	-6.2
180	5.13	382.57	866.21	-190.73	-105.53	-53.99
181	-90.82	166.75	857.67	-209.87	-83.22	-34.55
182	-203.86	67.38	892.09	-215.61	-57.53	6.71
183	-56.15	217.04	776.12	-147.61	-74.13	68.7
184	24.41	122.8	840.33	-127.04	-69.98	29.51
185	-201.42	106.69	729.25	-22.95	-87.92	1.8
186	83.74	208.01	916.75	27.31	-100.74	50.57
187	63.96	430.42	828.37	118.44	2.72	24.32
188	-105.47	559.33	635.74	138.79	-44.43	-89.11
189	88.38	392.82	699.95	84.5	18.07	-64.3
190	19.04	395.51	661.38	95.4	58.04	-77.42
191	131.59	406.49	554.69	115.91	135.86	-139.59
192	-86.18	527.34	427	119.72	228.58	-244.23
193	-234.13	782.71	275.15	76.11	196.41	-255.4
194	-56.4	1059.57	702.39	-79.53	229.49	-225.34
195	-510.74	618.9	917.72	-87.98	303.53	-140.59
196	-1076.42	482.67	405.27	-61.92	252.14	-99.79
197	-1241.21	85.21	960.45	-40.01	74.49	-33.17
198	-877.2	200.68	830.08	49.22	-113.1	32.14
199	-495.36	234.13	817.14	76.72	-170.29	82.64
200	-180.91	478.03	489.99	63.2	-164.64	78.43
201	-11.23	471.92	529.79	-2.38	-107.45	15.63
202	-10.5	546.63	761.47	-42.21	-92.8	-30.27
203	-26.37	264.4	791.99	-121.86	5.58	-76.42
204	42.97	226.32	522.22	-102.81	80.66	-165.89
205	-131.1	299.8	689.94	-14.83	95.09	-99.03
206	-200.68	761.47	690.67	25.82	99.64	-61.22
207	-878.17	473.63	801.51	-3.54	139.62	-75.87
208	-547.12	424.32	888.18	23.71	56.52	-14.43
209	-790.28	345.46	543.21	4.91	20.57	38.18
210	-687.01	225.83	656.25	-7.45	-34.58	57.56
211	-676.76	198.49	692.38	-22.03	-73.49	49.93
212	-263.43	235.84	738.28	-70.16	-143.25	53.41
213	-281.74	100.83	975.34	-115.42	-80.6	11.11
214	-481.93	200.93	994.38	-105.04	-57.83	15.47
215	-390.63	178.71	915.04	-74.37	-76.02	44.01
216	-285.16	256.84	900.88	-48.68	-54.84	37.93
217	-314.94	239.99	916.75	24.23	-24.87	24.26
218	-345.21	135.99	893.07	96.16	-6.04	-14.59
219	-451.9	-28.32	896.24	145.48	-17.36	-11.47
220	-381.84	197.51	700.44	255.62	-88.96	10.96
221	208.98	328.86	552.49	257.97	-87.8	49.65
222	154.05	689.94	441.16	216.22	104.46	98.48
223	-508.06	535.4	668.95	51.42	193.39	70.92
224	-605.22	589.36	501.95	-36.53	116.52	42.24
225	-414.31	246.34	821.04	-114.59	55.91	31.98
226	-361.57	335.69	815.67	-80.08	41.84	46.48
227	-469.97	246.34	808.59	-70.25	11.63	40.62
228	-619.63	437.26	735.11	-31.34	-9.86	8.58
229	-400.88	426.03	600.59	-26.18	-86.64	11.72
230	-148.19	397.46	615.72	-58.17	-76.63	99.88
231	-159.18	569.58	523.19	-61.13	-43.46	134.34
232	-70.8	581.3	770.51	-62.99	-26.06	153.11
233	11.72	649.66	668.7	-35.1	58.17	50.96
234	-130.62	390.14	521.97	-2.47	133.85	-45.1
235	-281.25	325.93	616.21	50.23	128.02	-43.7
236	-300.29	701.9	811.52	26.06	127.78	-17.33
237	-454.59	442.38	761.23	-33.08	181.24	-22.34
238	-575.93	631.1	619.38	-2.08	149.9	-62.53
239	-537.6	581.3	499.27	-13.24	96.28	-40.86
240	-573.49	643.07	590.58	-0.15	66.89	-17.18
241	-487.3	659.91	646.48	-3.45	58.17	-19.13
242	-704.83	505.62	625.49	-10.28	48.58	-2.29
243	-698.24	306.4	689.94	-48.46	-32.93	21.15
244	-552.73	343.75	766.6	-59.6	-37.17	61.19
245	-535.16	260.99	764.16	-51.03	-55.79	71.56
246	-431.4	154.79	554.69	-34.36	-87.62	96.53
247	-144.04	68.12	1004.88	10.5	-134.92	147.86
248	248.54	479.98	1106.45	105.74	-2.35	71.59
249	-270.51	354.25	642.82	78.74	134.28	18.95
250	-300.78	417.97	475.34	40.19	135.74	-66.16
251	-610.84	417.48	362.06	30.79	109.44	-101.99
252	-527.34	444.34	467.77	19.41	75.93	-105.16
253	-605.96	542.48	696.78	-11.47	86.88	-118.47
254	-732.18	461.91	841.8	-31.59	42.72	-126.43
255	-426.03	337.16	826.17	-49.77	-38.15	-148.65
256	-420.41	267.82	855.47	-63.93	-8.12	-114.23
257	-456.05	263.67	723.63	-71.26	-8.58	-112.88
258	-662.35	105.96	833.01	-114.75	-1.95	-102.81
259	-635.74	147.46	730.96	-111.6	-35.64	-60.94
260	-643.31	184.57	688.23	-97.17	-60.27	-50.81
261	-342.04	271.48	623.78	-60.85	-77.58	-50.26
262	-306.4	254.15	689.45	-33.57	-13.73	-103.61
263	-531.01	149.41	583.98	-6.84	5.22	-124.18
264	-604.98	141.36	623.78	33.23	21.61	-84.75
265	-605.71	206.79	550.29	80.11	22.49	-48.19
266	-740.97	361.08	778.56	99.88	1.62	-13.64
267	-684.08	516.85	788.82	144.62	-96.98	52.22
268	-603.52	672.61	652.1	140.96	-68.51	61.95
269	-740.97	383.54	972.9	84.38	-80.17	10.86
270	-165.28	501.71	749.27	73.24	-123.08	4.27
271	-216.31	411.62	542.48	-11.23	-80.57	16.33
272	-233.15	281.49	539.31	-61.04	-21.06	57.43
273	-437.01	107.91	696.04	-55.11	-14.95	60.03
274	-260.99	590.33	1002.44	4.97	31.46	115.08
275	-605.96	416.75	1033.2	66.77	125.61	86.98
276	-616.94	542.97	628.42	147.89	83.44	100.19
277	-480.71	356.45	619.87	149.08	44.92	108.89
278	-631.35	350.34	553.22	165.68	54.69	107.3
279	-669.68	409.18	293.21	162.84	-37.9	46.3
280	-340.33	593.99	389.4	67.6	-91.52	34.64
281	-311.77	765.87	557.62	-8.3	-8.21	64.42
282	-466.31	886.23	417.72	-89.54	-43.67	62.1
283	-256.84	501.46	241.21	-142.33	-119.69	21.33
284	-494.38	332.03	341.55	-312.47	-126.74	51.51
285	-692.14	143.55	1287.11	-346.56	-181.43	82.43
286	-458.01	-31.01	1343.26	-186.55	-189.79	142.64
287	-178.71	187.5	664.31	44.89	-190	132.45
288	251.22	469.97	796.88	46.33	-138.21	57.89
289	226.32	575.93	821.78	25.09	-40.5	2.5
290	-71.53	312.99	816.41	38.6	-16.14	-13.03
291	130.86	400.39	735.11	43.15	7.42	-44.19
292	6.59	179.69	846.68	-15.14	85.51	-70.04
293	-252.2	211.67	834.23	-32.68	112.34	-59.45
294	-299.32	212.65	764.65	-86.36	93.66	-47.7
295	-211.43	96.44	1003.66	-112.46	128.66	-48.03
296	-335.69	363.53	783.45	-68.79	114.65	-79.28
297	-159.91	44.19	902.34	-52.8	160.92	-91.25
298	-253.91	-98.88	933.11	95.15	208.44	-126.92
299	-585.94	-25.63	680.66	274.9	126.43	-95.67
300	-19.53	1312.26	812.5	235.44	113.28	-31.28
301	-437.99	886.72	659.18	168.4	267.73	-77
302	-863.04	330.08	137.7	85.82	132.78	-38.6
303	-257.57	419.68	644.29	15.84	47.58	13.73
304	-582.03	618.16	885.5	17.49	179.72	-45.65
305	-980.71	340.58	394.29	16.42	119.84	-36.47
306	-683.11	246.09	779.79	-124.33	69.76	33.87
307	-820.56	177.49	843.26	-107.33	80.81	19.62
308	-695.56	183.59	750.98	-111.94	38.94	-1.5
309	-519.29	224.12	692.87	-78.49	40.89	-55.6
310	-563.96	238.04	595.95	-61.13	50.26	-69.73
311	-601.81	285.4	536.62	-9.7	27.68	-41.38
312	-540.28	232.42	542.48	25.24	2.99	28.87
313	-438.48	492.19	571.78	44.16	6.62	27.4
314	-380.37	482.67	693.6	25.7	60.67	13.89
315	-655.76	613.77	578.13	32.65	65.92	14.31
316	-480.71	453.13	668.95	11.63	81.57	26.67
317	-552	582.03	762.94	26.92	111.45	-59.75
318	-509.52	456.3	683.35	0.73	122.8	-48
319	-786.87	323.49	326.9	-45.1	122.34	-29.24
320	-1010.74	345.21	392.82	-34.12	91.64	-24.38
321	-808.35	871.58	340.82	-14.59	61.16	-29.54
322	-850.83	535.16	846.44	-54.05	18.07	52.58
323	-834.23	326.42	833.25	-19.04	-15.99	63.81
324	-709.72	233.15	761.72	-9.74	-33.17	71.56
325	-652.83	220.21	647.22	-17.52	-27.5	75.23
326	-682.13	229.98	635.5	-40.37	-42.27	44.1
327	-489.26	132.32	697.02	-74.92	-77.27	59.05
328	-337.16	25.88	748.05	-97.26	-45.65	37.32
329	-427.25	-0.49	769.53	-71.69	-16.91	21.73
330	-242.43	98.63	788.33	-58.32	16.75	-11.78
331	-604.98	150.39	769.53	-37.2	117.89	-83.62
332	-1094.73	288.57	626.22	38.12	101.44	-136.81
333	-1114.5	294.92	705.57	52.98	14.77	-107.73
334	-583.5	480.47	508.54	46.11	55.85	-135.8
335	-654.05	141.85	514.16	39.12	85.14	-145.2
336	-764.16	23.44	437.99	75.5	84.75	-132.57
337	-791.5	105.22	461.91	75.87	89.26	-80.54
338	-1067.87	231.69	408.94	110.26	84.53	-2.99
339	-1142.82	179.69	517.33	143.65	5.77	92.93
340	-1111.57	547.85	348.63	148.16	-35.74	110.26
341	-615.23	767.58	609.86	125.49	-103.79	124.15
342	-593.02	645.26	721.68	34.79	-62.84	131.84
343	-399.66	442.63	721.19	-14.19	-41.11	97.29
344	-615.48	358.64	522.46	-75.9	30.33	65.31
345	-627.44	375.49	560.79	-75.62	51.67	15.63
346	-932.62	262.45	603.76	-57.34	53.47	-6.32
347	-875.98	181.15	520.26	7.42	29.33	11.69
348	-960.69	450.68	296.14	69.09	-21.82	32.62
349	-772.22	457.28	384.03	67.78	-104.37	21.48
350	-693.85	612.06	512.21	60.91	-91.74	27.44
351	-617.68	159.91	684.57	-1.98	-91.37	42.27
352	-676.51	311.04	496.83	-0.49	-99.43	39.22
353	-459.96	67.14	659.91	-25.02	-152.89	57.92
354	-319.34	111.08	691.16	-9.06	-94.6	63.66
355	-587.65	307.62	614.99	1.28	-61.28	44.49
356	-632.81	688.96	641.85	11.87	-153.99	19.84
357	-271	528.56	547.61	-70.53	-85.54	42.08
358	-590.33	501.22	508.54	-39.95	24.02	13.4
359	-636.23	539.31	720.95	-25.39	-10.86	29.75
360	-356.93	618.16	876.95	-8	15.32	-3.94
361	-691.41	470.95	842.04	3.75	53.71	-67.78
362	-744.38	483.89	788.82	59.57	36.22	-90.39
363	-740.72	428.47	764.4	88.9	51.3	-87.49
364	-722.41	411.87	582.03	93.38	37.14	-77.88
365	-921.63	194.58	605.71	82	52.92	-53.8
366	-968.02	136.72	252.69	112.64	-69.4	34.82
367	-271	384.03	403.32	62.01	-161.01	187.1
368	0.98	394.78	601.07	-5.83	-36.44	196.35
369	-157.47	503.17	733.64	-30.06	38.76	152.44
370	-565.67	294.68	546.88	-95.31	52.86	106.6
371	-507.57	15.87	401.12	-147.34	7.48	130
372	-273.68	324.22	805.18	-78.49	-48.07	131.5
373	-292.97	479.98	984.38	73.55	41.99	9.22
374	-669.43	586.91	699.71	72.14	21	-39.52
375	-215.09	278.08	744.38	44.19	-6.38	-33.54
376	-259.77	427.49	619.14	81.09	85.08	-87.28
377	-784.42	324.95	354.74	103.03	174.16	-113.95
378	-1102.29	444.58	285.4	154.27	132.57	-97.56
379	-1150.88	1069.58	355.96	56.34	46.39	-12.79
380	-431.15	905.76	675.05	-50.02	-35.22	49.9
381	-351.07	489.75	791.02	-59.3	1.4	-21.03
382	-362.55	532.71	706.54	-72.97	68.3	-80.44
383	-541.75	465.58	613.53	-111.3	134.09	-101.14
384	-901.37	276.61	407.96	-59.54	82.28	-61.55
385	-996.58	379.88	398.93	-33.75	44.16	-49.96
386	-812.5	567.38	558.59	-9.8	-74.22	-18.16
387	-423.1	503.91	780.27	-26.15	-91.61	40.89
388	-318.6	456.54	836.43	-19.84	-29.42	17.88
389	-339.6	150.63	897.22	4.76	61.16	-19.38
390	-515.63	121.58	604.25	15.01	76.32	1.5
391	-461.43	336.43	368.9	-9.16	99.27	26.46
392	-845.21	303.71	350.59	15.41	77.88	6.74
393	-816.89	395.26	373.54	90.61	24.35	29.69
394	-801.27	698.49	242.68	124.48	20.54	13.12
395	-843.75	963.13	497.8	62.35	-21.03	-3.48
396	-667.48	600.1	807.86	0.79	-30.7	52.12
397	-621.09	606.69	542.24	-1.37	-25.42	12.48
398	-510.5	503.91	637.45	-21.85	-16.63	8.33
399	-748.05	489.5	592.53	-14.43	27.77	1.86
400	-728.76	414.79	662.11	-5.25	0.76	7.23
401	-857.91	279.79	700.93	-13.15	-28.14	9.92
402	-831.54	125.98	757.32	-22.67	-58.56	43.85
403	-636.23	271	569.09	-43.64	-66.47	46.45
404	-714.84	161.87	604.49	-67.2	-74.58	0.18
405	-768.07	500.24	547.85	-33.51	-159.76	-6.99
406	-501.46	480.47	573.49	-32.99	-229.43	13.82
407	-158.94	542.97	567.63	-57.01	-135.68	3.6
408	-328.86	416.5	646.73	-70.47	-75.13	-11.38
409	-422.12	334.96	745.12	-128.48	-7.6	-81.57
410	-443.36	202.64	636.96	-73.82	26.7	-138.76
411	-641.6	199.71	491.94	-64.61	33.78	-177.64
412	-532.47	245.61	439.7	-52	51.06	-200.35
413	-890.14	161.87	422.12	-6.84	60.73	-201.81
414	-862.79	304.69	305.42	112.64	12.24	-127.35
415	-977.78	545.41	894.29	89.51	-101.68	-15.53
416	-567.14	559.81	1152.59	102.36	-209.66	8.67
417	-476.07	533.45	1010.25	86.3	-168.43	-38.15
418	-281.98	567.38	724.61	28.08	-134.46	-42.6
419	-207.76	462.4	503.42	-2.84	-110.5	-30.94
420	-425.05	262.7	557.37	-30.15	-27.89	-15.99
421	-598.63	345.46	770.26	-12.85	5.22	35.55
422	-534.18	605.47	653.81	96.92	10.8	-10.31
423	-685.3	618.9	614.99	93.08	38.42	-26.37
424	-703.37	195.8	807.13	81.73	33.75	-0.79
425	-846.44	465.33	589.84	116.27	23.1	16.94
426	-330.32	505.13	593.51	82.12	-8.94	-32.71
427	-325.68	269.78	629.15	37.26	47.58	-68.79
428	-509.52	136.23	603.03	68.63	17.64	-60.03
429	-193.12	60.55	731.45	73.09	-73.12	-1.28
430	-368.16	602.05	536.87	94.54	50.72	112.06
431	-932.13	652.59	598.63	-15.72	102.63	139.74
432	-889.89	596.92	619.87	-82.46	-7.14	96.47
433	-440.19	322.27	879.64	-100.86	-24.69	100.86
434	-274.66	413.33	683.11	-111.24	6.07	151.89
435	-458.5	378.17	478.03	-135.89	76.14	167.88
436	-619.14	338.13	615.72	-166.6	54.53	89.42
437	-564.21	312.26	741.94	-156.62	12.48	-9.67
438	-525.15	232.42	917.97	-87.25	25.48	-36.9
439	-342.29	420.9	766.85	-43.98	62.68	-63.93
440	-776.37	164.79	760.5	-15.93	85.91	-149.99
441	-678.47	394.29	521.97	43.76	23.41	-86.36
442	-562.01	271	660.4	28.14	-26.61	-96.8
443	-526.12	312.99	551.76	53.04	-45.84	-68.91
444	-439.21	359.38	500	92.74	-23.99	-65.49
445	-798.83	508.06	461.43	130.95	-41.44	-87.55
446	-526.61	498.29	426.03	133	-78.31	-34.45
447	-710.69	766.85	445.31	71.62	-78.55	6.44
448	-694.34	745.61	635.25	-12.82	-104.8	-15.53
449	-388.92	606.93	805.66	-10.56	-91.67	-22.71
450	-390.87	578.61	809.08	-23.22	-41.93	-28.84
451	-408.69	495.36	714.6	-55.18	-16.78	10.28
452	-430.42	470.46	729.49	-82.67	-3.69	5.65
453	-522.46	398.93	715.82	-116.03	14.4	67.72
454	-551.03	240.23	692.14	-110.41	31.56	81.3
455	-818.6	294.68	655.03	-53.59	50.57	41.5
456	-666.5	230.22	622.56	-8.27	-27.1	-0.95
457	-506.1	335.45	535.4	17.58	-50.96	-3.39
458	-429.44	275.63	665.53	33.94	-17.82	-59.63
459	-673.83	113.77	675.29	64.12	8.12	-72.91
460	-677.49	315.43	618.65	123.54	-30.18	-26.86
461	-754.88	489.01	559.81	145.84	-79.04	30.85
462	-807.37	620.36	594.73	100.62	-163.36	77.51
463	-544.68	539.31	830.32	43.43	-189.58	143.25
464	-236.08	554.93	665.53	26.7	-176.73	140.47
465	-163.82	310.3	740.48	21.24	-130.52	122.07
466	-140.14	681.4	674.07	29.6	-121.77	84.05
467	-128.66	582.03	660.89	-46.17	-102.23	71.53
468	-56.15	393.8	842.53	-93.6	-64.21	83.34
469	-183.59	433.35	819.58	-86.64	-35.25	95.58
470	-291.02	175.05	843.75	-111.88	9.95	82.98
471	-462.16	6.84	657.47	-63.66	20.51	71.53
472	-270.75	51.76	755.62	-25.76	-2.35	38.3
473	-440.19	190.67	659.91	28.35	-9.83	-43.52
474	-677.98	334.23	750.24	46.17	-58.96	-37.6
475	-187.99	511.23	832.52	-11.38	-120.79	-8.64
476	-133.06	458.5	635.99	-82.15	-13.92	-22.4
477	-413.82	192.38	586.91	-90.42	32.32	-57.59
478	-666.5	199.95	697.51	-36.35	-101.17	-55.57
479	-213.38	730.47	925.05	11.57	-188.14	7.2
480	-157.23	708.74	955.57	-32.07	-147.06	29.63
481	-112.3	322.02	737.06	-5.92	-147.83	-10.62
482	-71.29	330.32	665.53	0.52	-91.4	40.77
483	-200.44	393.31	669.19	-20.29	-54.29	59.05
484	-149.9	440.67	679.44	-40.16	-47.64	55.08
485	-226.07	438.96	668.95	-70.07	-15.44	-3.48
486	-61.28	275.15	763.92	-66.25	-39.09	-73.49
487	-27.34	281.25	755.13	-52.19	-24.17	-76.05
488	-179.93	281.49	805.42	-43.88	-19.01	-56.24
489	-174.07	241.21	796.63	-59.33	-44.71	-7.14
490	-88.62	244.38	846.92	-11.2	-43.18	-27.65
491	17.33	65.43	995.61	66.74	7.42	7.39
492	-95.46	247.56	891.11	124.15	31.68	21.42
493	-42.72	587.65	654.05	207.95	52.37	22.74
494	-322.51	396.24	661.62	111.51	109.01	27.34
495	-282.71	549.8	529.54	89.48	92.93	45.9
496	-229.25	553.22	561.04	43.98	102.2	84.96
497	-324.71	571.04	735.84	66.96	71.04	74.92
498	-163.57	598.88	759.28	30.73	0.09	82.34
499	-44.43	435.3	834.72	-70.1	5	67.81
500	-8.3	365.97	807.86	-90.06	43.21	43.4
501	-31.49	340.58	830.57	-91.61	79.53	46.48
502	-148.68	229.74	889.65	-80.63	126.07	41.2
503	-306.64	171.88	736.57	-42.94	92.35	56.49
504	-253.66	308.84	611.82	-63.6	58.9	88.56
505	-308.35	285.64	640.87	-60.91	60.21	105.5
506	-409.91	484.86	766.6	-55.82	59.05	103.88
507	-365.72	427.49	883.54	-32.41	31.98	42.05
508	-116.21	373.54	1025.88	-30.64	22.16	9.46
509	-303.22	304.69	937.5	7.02	40.74	-6.74
510	-294.68	274.17	858.15	40.07	23.44	-27.89
511	-383.79	262.45	688.72	45.65	14.92	-53.44
512	-329.83	288.33	700.93	63.26	-9.25	-42.85
513	-102.29	247.8	648.68	66.93	2.81	-87.07
514	-226.81	277.83	483.4	79.44	66.44	-79.1
515	-504.39	381.35	320.56	76.6	49.65	-80.51
516	-545.17	382.32	711.91	76.05	-37.05	-90.82
517	-314.21	599.61	877.44	73.58	-121.03	-78.34
518	-336.43	501.22	879.64	0.15	-136.72	-64.91
519	-339.36	425.29	854.25	-8.09	-153.2	-73.49
520	-281.74	433.59	825.93	0.15	-172.3	-53.19
521	-241.46	438.48	812.01	2.62	-164.7	-55.05
522	-148.44	192.87	876.71	-53.74	-167.14	-9.06
523	78.86	399.9	586.18	-16.17	-119.08	-15.72
524	34.42	310.06	720.7	-1.37	-46.11	-44.37
525	136.23	482.18	783.45	59.54	-20.97	-29.02
526	-191.65	591.31	670.65	123.47	46.42	-27.04
527	-359.86	593.02	561.52	138.89	-13.95	-27.56
528	-448.73	573	549.56	143.16	-45.84	2.35
529	-308.59	680.18	524.66	24.14	-107.79	-20.84
530	57.13	471.19	639.16	-49.07	-21.09	-47.79
531	-85.45	266.6	706.79	-55.33	14.43	-36.25
532	-372.31	312.5	838.13	-16.6	34.7	-38.21
533	-325.93	615.48	674.32	-38.42	-21.48	26.43
534	-298.83	615.72	678.71	-84.35	-66.86	40.89
535	-12.94	532.47	918.7	-77.91	-54.53	32.53
536	-80.81	409.67	787.11	-19.38	-12.39	21.94
537	44.92	354.25	887.94	-6.44	-24.26	75.38
538	178.96	579.59	748.29	-10.07	48.92	78.98
539	-128.91	419.19	864.75	-84.38	78.86	56.3
540	48.58	235.84	713.87	-61.95	61.95	54.41
541	-0.49	217.77	932.86	-45.04	117.77	17.73
542	-204.83	285.4	795.9	-29.21	178.83	5.62
543	-427.73	180.66	800.78	-30.79	138.03	13
544	-254.64	341.55	633.79	-17.46	94.64	3.6
545	-296.39	351.32	559.81	-43.09	91.52	-20.63
546	-354.74	398.44	545.17	-45.65	55.42	-26.86
547	-346.68	337.65	615.72	-0.52	-0.24	10.77
548	-275.63	478.27	758.3	62.56	-34.64	66.28
549	-417.97	616.46	715.09	96.83	-35.1	62.29
550	-155.03	671.88	854.98	110.32	-31.95	70.89
551	-123.78	648.44	740.48	103.58	0.4	42.42
552	-65.67	639.65	678.96	34.12	20.29	41.81
553	-96.92	441.16	719.24	20.75	36.53	66.28
554	-293.95	528.32	599.37	-1.77	55.6	94.6
555	-29.54	533.2	678.71	-58.75	24.69	58.75
556	-50.29	326.9	759.28	-71.17	83.04	12.21
557	-135.25	314.45	733.4	-58.81	96.41	-1.19
558	-307.13	236.33	622.56	-24.05	95.86	12.51
559	-524.17	266.36	646.48	37.69	102.97	1.28
560	-453.61	549.8	643.07	96.89	27.68	47.61
561	-343.99	669.92	679.44	98.91	-30.15	55.76
562	-148.44	468.51	961.67	105.04	-33.39	68.94
563	-348.63	540.28	677.49	107.7	-9.43	100.68
564	108.64	766.85	820.8	89.81	-42.45	36.87
565	123.78	599.61	759.03	48.46	27.44	-34.91
566	39.31	475.59	830.32	11.9	99.67	-35.83
567	-85.94	351.81	772.46	21.85	130.68	-47.82
568	-374.51	286.62	612.79	30.88	159.97	-75.59
569	-230.96	562.26	524.9	43.55	113.89	-55.66
570	-433.84	473.88	614.99	38.15	89.51	-81.73
571	-378.17	517.82	482.67	35.95	76.17	-97.05
572	-248.05	425.54	399.66	43.67	121.55	-110.66
573	-672.61	616.46	235.84	20.9	202.97	-151.49
574	-1022.22	498.05	551.51	-69.18	166.72	-102.87
575	-886.47	533.94	929.93	-100.13	13.37	-16.27
576	-557.37	295.41	958.98	-64.48	-83.62	20.84
577	-279.79	369.63	1014.89	-11.17	-150.91	4.15
578	-95.46	551.27	777.59	-23.28	-119.69	-10.8
579	-472.41	491.94	675.54	-104.03	-32.9	-60.46
580	-519.04	318.85	708.01	-85.88	-48.28	-37.57
581	-466.06	420.41	587.4	-26.98	-39.49	1.77
582	-532.71	537.6	541.5	17.67	-85.27	13.67
583	-283.94	462.16	678.22	5.25	-97.5	25.36
584	-308.35	398.68	758.06	-26.49	-46.75	2.5
585	-331.05	319.09	671.63	-65.73	-32.07	-30.73
586	-428.47	359.38	526.61	-34.94	-24.41	-1.8
587	-430.18	355.47	644.78	-14.16	-36.68	22.37
588	-347.17	354	842.04	26	-29.88	-4.43
589	-302	496.34	576.66	59.05	-19.53	-52.64
590	-335.21	391.11	678.47	40.95	0.24	-52.92
591	-417.48	389.89	707.52	47.12	6.29	-30.67
592	-390.63	426.03	692.87	23.96	1.04	-7.75
593	-338.62	496.09	673.58	13.37	3.54	-7.11
594	-198.24	390.38	626.95	31.65	-45.44	38.6
595	-212.65	594.97	817.38	74.19	-27.16	64.51
596	-253.91	786.87	754.88	75.5	18.07	65.09
597	-398.44	463.87	752.93	59.84	27.83	41.17
598	-66.89	593.02	698.49	67.75	26.06	-6.99
599	-256.1	554.93	776.61	40.16	112.06	-3.3
600	-356.2	521.24	795.41	25.45	116.73	39.86
601	-214.6	497.56	813.96	13.98	129.82	63.78
602	-308.59	484.13	745.61	-38.76	187.99	57.46
603	-508.06	373.54	511.23	-67.99	176.48	21.06
604	-504.15	448.97	495.36	-102.23	195.56	-38.39
605	-861.08	458.01	490.97	-103	167.79	-126.59
606	-858.4	220.46	535.16	-71.47	36.1	-104.61
607	-756.35	385.74	529.54	-55.76	-6.96	-76.75
608	-566.16	511.72	624.02	5.89	-72.33	-44.04
609	-426.76	646	530.27	23.41	-50.93	-4.85
610	-504.64	329.35	704.83	4.79	-52	31.4
611	-414.06	400.15	708.25	68.51	-58.75	22.31
612	-410.16	450.2	710.94	83.01	-53.47	33.57
613	-532.23	434.81	709.96	37.23	-53.8	108.18
614	-320.07	430.91	719.97	22.86	-79.8	108.98
615	-178.71	612.3	713.38	28.29	-34.03	116.94
616	-336.43	662.84	686.04	4.15	5.34	107.15
617	-221.68	678.96	694.34	-25.82	19.23	89.48
618	-255.13	487.79	703.86	-58.17	80.6	40.56
619	-450.44	347.9	640.38	-72.75	93.44	19.5
620	-544.68	397.95	528.56	-38.88	49.99	45.01
621	-403.56	444.58	586.67	-42.24	30.61	41.87
622	-443.12	437.01	667.72	-16.66	71.44	16.08
623	-425.78	510.5	660.16	39.55	64.54	-15.38
624	-453.86	548.58	593.99	47.03	70.25	-52.89
625	-471.44	503.17	604.49	-5.86	82.31	-15.81
626	-497.07	319.82	624.02	-9.74	81.3	-16.54
627	-623.78	268.55	698	20.66	79.5	-64.39
628	-667.72	434.57	714.11	44.43	52.25	-60.97
629	-566.65	522.71	655.76	33.78	18.04	-43.43
630	-604.98	489.99	704.59	35.28	-19.5	-42.3
631	-669.43	443.85	753.91	36.25	-58.78	-57.62
632	-375	513.43	719.48	29.97	-93.87	-46.17
633	-267.82	523.68	638.92	-4.82	-75.35	-47.94
634	-434.33	489.5	531.74	-28.53	-19.13	-30.36
635	-565.43	600.59	454.1	-98.82	0	-70.37
636	-528.56	380.13	655.76	-113.92	13.98	-94.57
637	-662.84	305.18	587.4	-66.65	47.97	-109.1
638	-637.7	223.88	559.08	0.31	40.56	-125.18
639	-723.63	149.9	461.67	28.63	56.82	-143.55
640	-873.29	191.65	379.88	68.94	-40.01	-134.49
641	-560.79	495.12	585.45	105.68	-82.03	-81.02
642	-383.06	750	762.45	107.94	-69.06	-21.18
643	-473.88	656.25	732.91	96.65	-39.34	-53.34
644	-542.72	688.48	487.06	90.3	-41.6	-16.54
645	-578.37	620.85	479	24.48	-52.98	32.84
646	-701.66	556.15	606.45	-16.39	-77.91	45.53
647	-497.31	362.06	859.62	-56.95	-134.49	50.45
648	-325.68	481.45	727.05	-73.15	-93.9	67.87
649	-415.77	263.43	756.35	-110.35	-13.12	46.33
650	-509.03	284.42	806.64	-69.37	2.53	70.71
651	-494.14	378.17	707.76	-57.53	3.6	82.86
652	-488.28	386.47	548.34	-42.51	-3.66	61.71
653	-303.96	250.98	648.93	13.79	0.15	77.76
654	-312.01	212.4	643.55	92.44	13.09	73.33
655	-358.15	418.7	547.61	96.47	13.46	58.72
656	-262.94	317.87	619.87	79.35	50.78	-9.46
657	-531.25	403.32	700.68	49.53	76.54	-12.36
658	-460.94	478.52	703.61	45.26	87.65	52.95
659	-393.07	542.72	787.6	37.9	110.17	74.28
660	-585.21	475.59	815.19	50.17	117	59.51
661	-562.74	446.04	541.75	81.91	75.5	37.08
662	-683.11	572.75	420.41	0.21	75.2	40.07
663	-379.64	349.85	615.48	-86	17.7	32.29
664	-314.45	350.1	795.17	-39.64	72.08	-1.37
665	-650.39	840.33	686.28	-21.33	71.44	-40.77
666	-399.17	517.58	697.75	-65.92	49.29	-71.14
667	-494.87	297.61	417.48	-22.46	74.77	-95.83
668	-680.66	300.54	297.12	-3.2	61.89	-80.81
669	-982.18	404.54	298.34	0.64	-31.01	-47.24
670	-752.69	904.54	606.2	-24.48	-75.44	-44.19
671	-256.1	567.63	858.64	-61.19	-69.49	-28.05
672	-573.24	326.9	699.95	-47.52	-20.08	-36.1
673	-624.51	248.29	722.9	7.35	-10.77	39.64
674	-906.01	532.23	457.28	2.38	-23.77	70.34
675	-579.35	486.08	594.24	-69	-107.15	101.75
676	-397.95	458.74	817.63	-79.25	-103.27	52.37
677	-304.69	408.94	784.18	-16.51	-71.78	41.56
678	-311.04	456.3	729.49	-0.06	-31.01	33.02
679	-214.36	337.65	905.52	-15.96	-18.68	18.04
680	-318.12	358.15	708.74	-57.4	38.36	2.11
681	-388.43	420.9	558.59	-58.56	73.76	50.99
682	-644.53	375	493.9	-78.16	113.04	12.97
683	-710.69	263.18	483.64	-58.38	65.12	-50.72
684	-632.32	346.68	448.49	-32.75	26.28	-56.73
685	-718.51	353.76	570.8	51.88	5.37	-38.02
686	-708.98	583.74	775.39	104.28	-73.06	-11.26
687	-374.27	677	934.08	36.41	-93.2	29.24
688	-261.96	563.72	921.39	-4	-33.02	4.24
689	-416.26	428.71	745.61	-28.93	-24.05	-29.82
690	-446.78	217.04	718.75	-65.49	-19.59	-67.99
691	-801.51	250	614.01	-30.82	68.48	-73.49
692	-1165.53	223.39	509.03	45.78	-10.89	-24.87
693	-1068.85	374.27	596.92	78.92	-175.05	54.11
694	-622.8	256.1	890.63	86.64	-265.47	82.03
695	33.94	576.42	633.79	150.02	-245.64	110.35
696	32.47	566.41	702.64	119.63	-190.64	62.47
697	23.19	578.61	603.03	46.42	-52.89	25.45
698	-257.81	632.81	521	-91.83	89.87	-17.76
699	-653.32	275.88	640.14	-121.4	83.19	-60.88
700	-638.18	171.88	718.26	-75.38	47.3	-103.58
701	-817.38	152.59	735.84	-15.96	-6.1	-105.99
702	-510.01	222.41	685.06	24.93	-109.07	-86.61
703	-402.59	225.83	721.19	32.29	-104.58	-67.02
704	-377.93	376.22	581.05	47.49	-128.08	-83.98
705	-339.84	496.58	479	9	-153.5	-111.88
706	-444.58	464.84	625.73	-32.56	-196.9	-61.34
707	-278.81	588.87	769.78	17.27	-198.12	-0.64
708	-357.42	581.79	868.65	45.2	-166.9	26.55
709	-348.63	576.42	776.12	98.24	-161.32	67.2
710	-153.08	574.22	815.92	85.75	-148.59	75.93
711	163.82	758.06	695.07	25.15	-132.51	62.87
712	148.19	589.6	709.47	-67.87	-19.07	31.71
713	-228.76	438.23	745.12	-110.02	29.45	35.92
714	-121.83	459.47	801.03	-117.74	50.05	-5.92
715	-382.32	347.9	717.53	-88.26	41.6	-23.9
716	-154.79	218.02	908.45	-16.2	35	2.35
717	-153.81	382.81	769.53	59.54	73.49	-1.22
718	-242.43	281.49	716.06	70.31	158.94	-33.57
719	-533.2	200.44	622.31	21.88	129	-31.13
720	-370.12	312.74	554.69	1.1	92.53	-3.75
721	-340.09	283.69	686.04	-15.63	67.2	-0.37
722	-125.73	231.45	930.91	18.52	102.26	21.58
723	-548.58	387.94	726.07	18.83	107.27	49.1
724	-554.44	348.39	647.71	2.93	10.1	71.29
725	-326.66	293.7	691.89	18.89	-14.77	89.11
726	-205.32	450.93	615.48	81.6	-4.18	62.32
727	-288.09	557.13	549.8	62.19	-3.23	72.27
728	-289.31	491.94	667.24	28.53	17.76	107.67
729	-397.46	1030.03	843.75	38.42	43.12	79.68
730	-183.84	802.49	676.76	-24.81	42.48	35.71
731	4.64	476.56	817.87	-87.74	107.42	-20.57
732	-358.64	223.88	627.93	-84.72	155.85	-100.92
733	-592.04	229.74	420.65	-62.44	147.95	-47.12
734	-961.43	402.34	239.01	-69.55	92.83	-24.05
735	-445.31	529.54	631.84	-65.64	-46.88	-55.82
736	-254.15	562.5	943.12	-101.62	-43.4	-54.08
737	-503.42	348.14	895.26	-100.95	-27.19	-31.43
738	-511.72	521.24	776.61	-92.77	-19.87	-22.31
739	-524.66	394.29	771.48	-100.31	-29.33	-33.36
740	-449.95	148.93	771.97	-55.36	-32.26	-6.26
741	-581.05	352.54	605.96	77.24	-55.36	37.26
742	-338.13	394.78	711.43	123.11	-106.66	111.33
743	-103.76	561.52	584.96	116.97	-92.01	142.73
744	-43.7	584.96	573	39.03	-53.16	116.09
745	17.09	434.33	768.07	20.26	-11.51	84.84
746	-91.06	482.91	829.59	11.47	60.21	15.26
747	-218.51	336.67	748.78	-53.22	135.68	20.63
748	-638.43	161.62	603.52	-60.39	143.28	-16.36
749	-670.41	171.88	636.96	-24.05	67.26	-3.27
750	-574.71	484.13	683.11	9.89	41.2	-23.68
751	-610.6	545.65	776.61	33.05	9.89	-2.2
752	-578.61	752.93	654.79	7.17	-35.71	39.67
753	-422.12	584.47	770.26	-23.07	-82.49	4.85
754	-297.61	416.26	783.94	-9.22	-96.77	1.77
755	-174.07	392.82	838.13	0.49	-105.65	26.89
756	-221.92	315.92	853.03	-41.5	-71.08	-16.75
757	-317.14	181.15	889.16	-35.89	-39.37	-51.48
758	-388.43	273.44	751.46	20.26	-40.44	-7.02
759	-465.33	378.66	701.17	19.84	-46.78	-11.63
760	-367.68	357.67	736.33	57.62	-70.98	-44.53
761	-300.54	316.65	744.38	73.36	-79.86	-74.46
762	-144.78	243.65	684.57	92.07	-78.4	-59.81
763	-87.4	285.16	601.81	100.31	-28.99	-51.21
764	-261.72	510.74	478.76	93.08	5.49	-72.17
765	-590.33	230.22	588.13	14.71	56.21	-116.46
766	-844.97	67.38	674.56	42.54	9.58	-132.97
767	-651.12	207.28	858.15	151.06	-162.35	-68.66
768	-294.68	677.49	775.63	116.27	-196.62	-12.45
769	-20.75	688.72	653.56	69.55	-181.82	-8.73
770	-169.68	546.63	628.17	-20.39	-115.57	24.93
771	-57.86	579.1	806.64	-54.99	-94.94	93.9
772	-17.58	540.28	782.47	-68.39	-66.68	98.3
773	96.92	410.4	819.58	-83.68	1.77	78.19
774	-339.84	422.61	777.83	-37.29	26.7	64.67
775	-242.19	431.15	702.64	19.35	-39.98	92.19
776	-1.95	463.13	695.56	74.28	-20.32	54.32
777	-80.32	568.85	631.1	85.78	-0.43	9.89
778	126.46	860.11	658.45	57.53	23.22	0.52
779	-275.15	447.75	747.8	-47.49	97.56	-26.89
780	-155.76	381.35	723.88	-8.58	2.35	-1.43
781	105.71	416.99	735.6	15.66	52.43	15.5
782	-146.24	685.55	582.52	39.43	97.6	38.51
783	-254.88	616.21	650.88	35.25	88.17	38.15
784	-64.94	478.03	769.04	-7.66	85.82	21.61
785	-66.16	365.72	829.1	-2.35	140.59	-1.19
786	-268.8	333.74	684.81	8.94	167.63	10.35
787	-324.95	377.2	610.11	20.17	126.98	28.44
788	-150.15	379.39	669.68	49.07	115.05	28.47
789	-401.12	559.08	753.17	90.12	169.56	-11.38
790	-545.65	634.77	707.28	27.8	152.86	1.92
791	-554.93	482.91	511.47	6.2	123.23	5.8
792	-395.02	360.84	500.24	22.86	58.29	-18.68
793	-335.69	568.85	598.14	16.3	48.49	-47
794	-140.63	432.86	900.15	29.3	83.68	-71.72
795	-404.79	586.67	766.11	75.56	166.14	-108.28
796	-786.87	661.87	458.01	53.62	136.47	-102.45
797	-836.43	491.94	373.78	-39.55	64.15	-17.03
798	-504.15	513.18	513.67	-67.29	-53.62	-6.68
799	-164.06	375	836.43	-66.83	-82.37	20.54
800	-158.45	468.99	740.23	-79.99	-22.89	43.49
801	-402.1	517.33	817.63	-111.66	3.85	38.51
802	-604.25	388.43	814.94	-94.64	51.91	-43.37
803	-753.91	450.44	633.54	-34.48	20.54	-68.15
804	-356.45	493.41	599.85	-31.19	-45.93	-55.42
805	-375.49	421.88	621.09	-36.13	-36.04	-21.36
806	-425.05	421.63	685.79	-21.94	-57.8	23.77
807	-281.74	407.47	696.53	56.64	-75.56	66.99
808	-246.83	697.02	588.87	105.74	-91.25	101.56
809	171.14	729.25	806.4	56.43	-28.53	19.26
810	23.68	672.85	755.62	-30.12	144.26	-57.04
811	-638.43	440.43	494.14	-93.54	166.93	-38.27
812	-860.84	237.3	552.98	-119.84	75.41	-12.85
813	-467.77	427.25	635.01	-34.76	-6.68	-3.51
814	-358.64	486.57	785.64	-20.02	-11.11	-17.15
815	-436.52	471.68	714.11	-22.58	-31.68	29.45
816	-324.95	422.36	858.4	-49.44	-56.55	43.37
817	-413.57	463.38	808.11	-22.98	-28.29	17.24
818	-403.32	467.53	733.4	18.04	-25.51	-1.28
819	-363.77	445.07	654.54	-1.4	-0.31	-30.91
820	-422.61	280.27	636.23	-7.63	-4.64	-76.42
821	-423.58	514.89	417.97	-16.69	-15.01	-99.88
822	-560.3	427.73	474.12	-31.59	18.22	-131.07
823	-678.22	332.76	575.2	56.34	-8.79	-104.89
824	-550.29	501.46	858.89	79.74	-32.68	-41.17
825	-570.56	560.79	811.04	40.59	-42.02	7.11
826	-489.99	452.88	801.76	-13.28	-95.18	6.04
827	-292.97	447.27	784.18	-35.37	-139.98	29.54
828	-343.99	518.07	733.64	-44.83	-158.97	-1.13
829	-225.34	440.43	765.63	-71.9	-155.03	8.12
830	-62.5	278.81	820.8	-84.05	-64.94	-19.59
831	-453.86	297.12	593.26	-71.32	-39.25	-38.36
832	-423.1	87.4	787.84	-57.37	-31.04	-38.3
833	-552.49	294.92	647.71	13.12	-10.47	-66.93
834	-502.2	332.76	736.57	66.83	-62.44	-39.73
835	-182.86	493.65	795.9	87.31	-58.93	-15.99
836	-243.41	618.41	696.04	88.75	-36.47	-27.95
837	-450.44	560.55	686.52	30.64	-42.02	-5.25
838	-257.08	296.88	739.01	-9.43	-82.46	24.11
839	-307.86	260.74	764.89	-30.06	-86.46	49.26
840	-101.32	364.01	688.72	-12.97	-72.88	39.43
841	-306.15	274.41	713.87	18.34	-43.7	16.45
842	-239.99	453.13	774.17	77.79	-54.5	57.4
843	-203.13	502.44	652.34	57.74	-62.07	55.73
844	-44.19	508.06	684.81	55.11	-29.72	20.08
845	-146	609.38	624.76	65.4	9.12	27.19
846	-206.3	654.05	705.57	38.57	1.43	93.69
847	-172.61	502.93	856.45	-8.76	47.52	66.99
848	-210.21	449.46	901.37	-9.22	69.58	15.01
849	-156.25	530.27	804.93	-29.05	87.01	34.73
850	-126.95	302	758.06	-47.45	115.84	25.09
851	-214.84	359.13	672.36	-27.04	142.55	3.66
852	-355.47	396.73	722.9	-30.06	154.88	-9.55
853	-461.18	361.33	748.78	-12.54	123.02	-7.11
854	-287.35	410.64	727.29	-8.54	119.23	20.26
855	-465.58	461.18	559.81	26.31	58.62	20.75
856	-216.06	394.29	686.04	-27.5	22.03	35.89
857	-231.69	337.16	698.49	14.5	31.49	7.69
858	-125	342.77	704.59	1.13	85.17	29.66
859	-333.5	368.9	956.79	34.09	137.51	-4.33
860	-794.68	444.58	502.93	84.56	137.7	-56.21
861	-614.5	526.12	285.64	67.72	66.19	-48.8
862	-585.21	601.81	303.96	56.34	18.28	-8.82
863	-354.25	536.38	639.16	67.17	-8.39	16.39
864	-186.28	595.21	702.39	105.68	3.69	34.76
865	-397.22	608.89	653.56	113.31	44.68	21.24
866	-411.38	587.16	723.88	58.59	70.07	-17.73
867	-497.8	593.99	672.61	-29.51	87.52	-38.42
868	-681.88	413.33	685.3	-48.86	74.28	-25.27
869	-519.04	576.9	571.78	-60.58	17.88	27.01
870	-453.13	415.77	569.58	-71.17	-20.51	50.81
871	-175.78	422.12	571.04	-52	-57.16	98.97
872	-25.39	441.41	717.53	-10.53	116.12	128.02
873	-706.79	607.18	689.45	-41.41	138.95	116.27
874	-424.8	695.07	806.88	-30.61	107.33	113.53
875	-379.39	551.51	641.36	-36.29	113.89	63.35
876	-243.41	274.17	637.21	16.11	87.34	105.32
877	-233.64	333.25	611.82	75.99	114.81	125.09
878	-438.96	260.01	537.84	164.76	134.83	178.99
879	-481.45	393.07	487.06	213.26	125.73	194.89
880	-332.28	739.99	538.82	238.8	100.95	207.37
881	-192.87	610.6	572.02	240.94	115.05	202.12
882	-240.48	579.35	528.81	252.29	115.91	125.85
883	-590.82	1078.86	195.8	228.94	116.73	32.01
884	-551.27	1092.77	295.17	107.45	70.8	-40.41
885	-535.16	894.04	417.72	49.8	80.69	-40.1
886	-641.85	973.39	187.99	6.65	91.22	-25.67
887	-667.24	786.13	332.28	-72.17	34.73	-43.7
888	-429.69	769.78	406.25	-83.44	15.05	-52.92
889	-490.97	781.49	362.06	-96.04	9.34	-39.76
890	-696.29	791.99	309.57	-114.23	-0.03	-14.8
891	-694.34	855.47	374.76	-131.62	-32.38	-10.31
892	-448	812.5	649.41	-160.1	-53.56	-14.92
893	-383.54	691.16	485.35	-165.22	-56.37	-31.01
894	-429.93	603.52	518.8	-146.21	-48.34	-22.71
895	-448	611.33	464.36	-157.5	-29.85	-26.4
896	-656.25	258.3	543.46	-178.83	-32.68	-9.12
897	-571.78	215.09	709.23	-101.1	-96.95	32.59
898	-405.03	334.72	568.12	-34.18	-105.59	45.81
899	-362.06	482.67	396.97	-8.45	-152.65	26.25
900	-187.01	388.67	641.36	40.95	-139.59	1.59
901	-27.83	840.33	620.61	61.58	-103.97	-32.59
902	-137.94	744.38	684.33	-10.16	-26.89	-67.29
903	-138.92	511.47	688.23	-42.91	12.48	-55.63
904	-372.31	553.47	699.95	-32.62	80.2	-15.2
905	-472.41	539.06	702.15	-29.54	87.65	-17.91
906	-561.77	595.46	651.12	-36.19	77.67	-15.5
907	-638.43	614.75	537.6	-53.5	19.38	-23.93
908	-632.81	376.95	593.26	-101.99	-24.14	-7.32
909	-548.34	450.44	617.43	-46.81	-60.49	10.65
910	-431.4	551.51	619.14	-24.17	-82.86	-55.73
911	-426.76	572.02	573.24	-26.25	-74.58	-73.15
912	-372.56	526.12	624.27	-23.8	-73.85	-48.58
913	-489.5	422.36	663.09	11.23	-56.79	-19.59
914	-321.29	552.73	536.87	20.9	-61.1	6.74
915	-234.38	502.2	603.27	3.66	-20.08	-30.49
916	-379.88	364.26	642.33	0.06	14.56	-38.51
917	-340.09	425.29	526.12	-13.64	3.27	-39.64
918	-371.34	170.65	611.57	-60.12	13.46	-69.61
919	-623.05	409.18	796.39	48	17.21	-91.34
920	-470.7	620.85	841.31	13.76	-65.46	-10.96
921	-142.58	663.57	884.52	-10.68	-52.86	12.15
922	-404.3	576.9	848.63	-24.51	5.8	-50.6
923	-475.59	499.02	854.49	-43.58	18.55	-45.23
924	-544.68	500.98	745.12	-60.79	-12.82	-14.92
925	-472.17	457.03	742.43	-69.95	-58.44	-21.55
926	-271.97	331.05	755.62	-35.34	-91.19	-41.56
927	-263.92	417.24	718.99	68.85	-51.18	-87.07
928	-500.73	386.47	516.6	97.99	23.1	-109.1
929	-653.81	323.24	479.74	108.49	33.45	-148.13
930	-714.11	483.15	505.62	147.95	-48.92	-151.7
931	-413.57	674.8	452.64	128.72	-67.57	-153.17
932	-310.3	435.79	435.06	1.34	-54.84	-200.38
933	-535.89	320.56	456.79	-32.78	-62.87	-163.94
934	-134.28	571.78	614.01	9.83	-84.47	-59.6
935	-294.43	755.86	604.25	-29.14	2.75	-8.15
936	-594.24	622.8	823.97	-37.6	7.51	-7.26
937	-650.88	527.1	795.17	-40.1	-6.26	12.3
938	-652.34	444.34	895.51	-52.98	-22.83	37.23
939	-663.33	456.79	810.06	-80.41	-72.54	53.1
940	-402.83	436.28	755.37	-101.72	-105.35	66.8
941	-210.21	433.11	723.14	-92.41	-65.37	46.91
942	-370.36	409.18	709.23	-70.65	-28.23	20.97
943	-391.6	416.26	635.74	-77.27	-20.63	23.13
944	-362.79	440.92	705.57	-44.37	-19.74	-31.89
945	-295.41	491.21	725.59	22.64	-20.02	-99.15
946	-232.67	517.09	613.77	25.48	9.86	-121.06
947	-365.72	381.35	718.99	28.56	61	-116.49
948	-559.33	464.84	599.37	58.38	76.08	-97.69
949	-557.37	333.01	615.97	58.84	51.42	-80.11
950	-541.75	243.9	611.33	59.57	36.5	-10.56
951	-595.95	351.07	536.62	71.26	33.42	10.86
952	-804.93	403.81	666.5	90.64	9.06	9.31
953	-691.89	393.8	730.47	76.42	-53.13	29.3
954	-644.53	354.25	755.37	80.11	-67.14	42.33
955	-504.39	354.49	726.56	95.21	-89.78	31.98
956	-255.37	272.95	684.57	100.07	-122.19	53.65
957	-169.43	560.79	589.84	101.14	-117.52	131.77
958	59.57	496.58	741.94	53.28	-81.36	114.9
959	-102.05	474.85	765.14	39.83	-4.55	85.97
960	-85.45	625	639.4	12.45	20.75	90
961	-254.64	427.49	785.4	-30.49	105.62	18.1
962	-429.93	549.8	646.48	-9.43	121.49	-30.52
963	-362.79	417.24	721.19	-0.98	90.33	-74.07
964	-440.43	498.54	658.2	70.4	101.59	-49.38
965	-394.78	689.45	582.28	82.67	141.88	-46.51
966	-858.15	665.77	307.62	16.24	173.77	-51.91
967	-725.59	405.27	333.01	-70.71	29.72	-23.53
968	-416.75	333.98	646.97	-90	-52.58	12.63
969	-465.58	353.52	802.25	-25.24	-7.81	20.94
970	-579.35	664.79	739.26	-9.49	7.23	20.81
971	-533.2	564.94	624.27	-41.44	-6.32	31.49
972	-602.54	409.91	651.61	-62.65	-36.04	62.62
973	-395.75	435.06	682.37	-21.27	-77.55	92.99
974	-218.99	516.11	709.72	-33.39	-31.01	61.16
975	-333.25	425.54	656.74	-56.12	-7.32	40.28
976	-236.57	350.1	665.53	-51.64	8.79	39.95
977	-342.77	542.97	699.22	2.17	51.85	22.19
978	-439.45	608.4	614.5	23.38	45.78	11.96
979	-280.76	519.53	654.79	28.23	18.25	-1.5
980	-217.77	457.28	660.64	47.79	73.91	-50.05
981	-488.53	457.52	429.69	75.16	98.48	-58.44
982	-852.78	503.91	378.66	68.21	49.56	-39.83
983	-833.5	812.5	455.32	6.59	-31.22	-25.05
984	-447.75	832.52	765.87	-44.59	-27.86	-41.05
985	-262.45	550.05	756.84	-21.79	-2.72	-13.7
986	-639.4	452.88	624.76	-0.31	-0.79	1.34
987	-561.04	444.82	597.41	-44.1	0.18	15.17
988	-531.74	559.57	679.93	-85.94	14.77	-8.61
989	-544.68	257.32	742.68	-88.96	-24.23	-48.68
990	-525.39	352.54	440.67	-25.57	-56.76	22.13
991	-198.49	315.92	676.76	1.22	-126.89	60.58
992	-15.63	547.85	703.61	29.82	33.51	79.74
993	-770.02	589.84	430.18	-11.96	54.5	55.51
994	-427.25	568.6	874.27	-38.97	-8.48	92.56
995	-727.54	558.35	723.63	-66.04	51.24	-6.9
996	-562.99	396	717.53	-109.41	-15.5	-7.02
997	-205.81	387.94	713.87	-91.28	19.62	-18.59
998	-591.55	395.26	561.04	-92.59	33.84	6.38
999	-606.45	336.18	625.73	-105.53	-19.01	44.59
1000	-576.9	340.33	761.23	-53.13	-84.87	62.96
1001	-353.27	460.94	733.15	-12.27	-116.06	114.96
1002	-92.29	514.4	730.71	-24.11	-57.46	109.83
1003	-146	323.97	665.04	-23.99	-32.56	92.99
1004	-273.19	358.89	751.95	19.93	6.2	80.75
1005	-332.28	538.09	757.32	33.51	35.68	40.44
1006	-390.87	503.66	702.15	19.35	34.48	43.91
1007	-437.26	462.4	682.13	-9.86	-0.55	46.94
1008	-309.57	359.38	841.8	30.15	-7.42	32.56
1009	-368.65	481.2	738.28	43.98	12.45	45.59
1010	-389.4	428.71	736.57	60.88	15.14	-22.34
1011	-364.5	467.77	686.52	27.16	15.5	-93.23
1012	-362.55	456.05	623.54	22.03	22.55	-104.37
1013	-553.22	488.28	534.42	30.76	32.14	-113.71
1014	-568.6	409.67	596.68	45.17	2.08	-134.16
1015	-533.69	525.88	546.14	62.07	-22.61	-129.33
1016	-350.59	566.41	625.49	40.28	-6.84	-126.56
1017	-515.87	407.71	716.06	28.72	-19.5	-122.83
1018	-479	440.19	590.09	40.13	-23.04	-45.5
1019	-400.63	474.37	679.69	27.13	-57.8	31.59
1020	-328.13	599.12	666.26	27.25	-77.36	58.56
1021	-329.1	543.46	777.34	-12.76	-64.15	69.92
1022	-210.21	485.84	791.26	-44.04	-51.06	47.55
1023	-380.37	305.18	824.46	-61.92	-27.86	8.33
1024	-232.67	500.49	701.66	-55.69	-40.56	16.45
1025	-194.82	519.04	697.75	-81.27	2.53	-58.04
1026	-249.51	340.33	766.36	-87.83	40.65	-91.61
1027	-650.15	316.16	451.9	-58.75	116.64	-154.36
1028	-743.9	299.8	560.3	16.88	98.75	-125.43
1029	-672.85	626.46	703.37	75.84	33.36	-95.55
1030	-410.16	679.44	831.54	73.06	-31.83	-51.64
1031	-358.89	657.71	819.82	37.66	-49.5	14.07
1032	-583.5	515.87	824.22	21.42	-48.07	45.23
1033	-472.66	305.91	674.56	-35.4	-129.15	22.09
1034	-279.54	225.59	543.7	-90.67	-136.05	56.82
1035	-164.55	116.46	751.46	-92.44	-120.39	78.16
1036	-272.46	209.96	670.9	-70.95	-58.5	87.71
1037	-467.29	216.06	637.45	-54.44	-33.78	78.31
1038	-550.05	380.37	706.54	17.97	-88.81	35.31
1039	-99.12	595.95	717.53	51.91	-88.56	-10.28
1040	-430.18	466.31	797.85	13.92	8.3	-61.74
1041	-321.78	626.22	684.08	35.4	-28.41	-92.01
1042	-111.57	749.27	917.72	24.35	-14.8	-73.39
1043	-402.1	603.52	896.24	-15.5	41.69	-78.98
1044	-376.95	669.92	738.04	-24.41	26.95	-68.42
1045	-412.11	513.18	821.53	-7.17	47.45	-44.22
1046	-603.52	289.79	772.71	28.38	32.87	-33.69
1047	-672.12	459.47	610.6	11.2	-3.45	-19.29
1048	-522.95	-4.64	814.45	-1.5	-57.56	-25.18
1049	-294.43	150.15	560.3	28.32	-89.29	36.87
1050	-159.18	176.03	516.11	29.75	-100.25	100.34
1051	183.84	233.15	664.79	25.39	-42.82	155.85
1052	-128.66	536.62	676.51	62.87	18.89	174.38
1053	-333.25	509.77	547.12	14.37	-11.41	139.04
1054	-240.72	287.6	468.75	-14.59	-78.89	92.53
1055	-133.06	227.78	484.86	-13.15	-60.21	108.67
1056	-80.81	324.71	1046.14	19.87	-29.3	99.15
1057	-202.39	741.94	919.92	108.73	46.66	19.01
1058	-131.1	657.23	818.85	63.78	45.84	-26.28
1059	-161.62	569.58	584.72	15.63	64.85	-52.12
1060	-268.07	480.71	571.78	-11.57	101.65	-83.65
1061	-320.8	490.72	598.14	-39.09	109.71	-133.24
1062	-481.93	349.37	657.47	-32.93	98.05	-136.38
1063	-604	341.31	691.89	-50.99	52.28	-100.43
1064	-611.08	353.03	696.29	11.32	5.89	-60.76
1065	-373.29	689.7	651.61	-13.52	-85.66	-52.09
1066	-150.63	523.68	837.4	-49.59	-60.91	-39.25
1067	-287.6	375.24	884.52	-35.86	-9.77	-54.26
1068	-571.53	380.37	767.82	32.87	-14.56	-47.39
1069	-201.42	451.17	733.4	93.9	-43.09	2.41
1070	-346.19	560.79	545.65	86.15	-26.89	0.06
1071	-341.8	652.34	470.21	55.66	-46.23	7.69
1072	-17.82	719.24	587.89	5.77	-57.22	-5.77
1073	-28.56	561.28	871.58	-28.84	30.43	-32.32
1074	-205.81	553.22	787.6	-34.61	96.41	4.33
1075	-402.34	584.23	619.14	-109.13	111.6	-6.59
1076	-513.67	335.69	540.28	-108.03	116.88	-27.31
1077	-685.3	223.63	715.09	-43.15	65.52	-64.91
1078	-587.4	573.24	721.19	42.42	37.14	-30.46
1079	-731.45	638.67	579.1	56.82	-1.62	-21.3
1080	-666.02	600.1	639.65	50.6	-68.6	-1.25
1081	-355.22	601.32	744.38	40.5	-50.45	-20.29
1082	-422.61	569.58	720.95	38.45	-83.34	23.07
1083	-58.84	326.66	692.38	-45.75	-134.37	65.16
1084	-42.24	350.1	667.97	-69.85	-55.6	75.13
1085	-129.15	376.46	793.7	-72.6	7.63	69.37
1086	-340.33	388.18	695.56	-24.23	58.9	-10.1
1087	-175.54	338.62	744.14	-25.82	45.14	-37.2
1088	-341.8	145.75	806.88	30.52	76.2	-53.22
1089	-469.97	210.21	723.88	72.97	63.96	-15.14
1090	-447.75	247.31	686.28	69.61	60.73	-4.39
1091	-653.08	317.63	614.01	100.43	54.99	16.11
1092	-522.95	473.39	619.38	99.76	-1.89	26.37
1093	-563.72	521.73	549.32	48.74	-43.3	1.46
1094	-516.6	439.45	600.1	12.6	-62.16	9.98
1095	-427	688.23	591.8	-28.96	-66.83	24.96
1096	-343.75	593.75	738.53	-69.55	-31.95	-18.34
1097	-413.82	273.44	807.86	-53.65	-17.7	-37.29
1098	-321.29	213.13	798.1	51.91	-34.61	6.9
1099	-179.93	818.6	1098.14	78.67	-25.36	49.84
1100	-271.24	737.3	719.97	70.1	14.77	81.51
1101	-276.61	745.36	450.68	17.85	19.74	102.36
1102	-319.09	302.49	724.12	-94.97	7.45	36.16
1103	-233.15	310.55	739.5	-129.91	44.13	59.2
1104	-458.25	351.32	550.05	-178.01	71.69	49.22
1105	-562.01	188.23	630.62	-192.75	20.05	2.04
1106	-545.9	298.1	702.15	-146	-9.83	-14.77
1107	-239.75	357.42	832.76	-91.16	-13.79	-2.72
1108	-358.89	449.71	690.67	5.52	16.78	-1.8
1109	-459.23	359.38	653.08	45.62	-2.04	5
1110	-429.2	358.64	709.47	57.62	-30.06	47.42
1111	-317.63	361.82	757.81	38.12	-61.1	61.22
1112	-274.66	334.47	870.36	-15.47	-51.3	59.94
1113	-186.28	342.53	775.39	-16.69	-49.22	56.79
1114	-82.76	425.29	720.21	-35.89	-46.42	73.67
1115	-122.07	356.93	697.51	-43.58	2.01	45.53
1116	-352.05	480.22	765.14	-9.37	30.3	67.54
1117	-423.1	598.63	731.2	-15.81	-20.17	66.13
1118	-371.09	469.97	908.94	-14.4	-56.4	84.63
1119	93.75	475.1	860.84	25.21	-50.29	108.49
1120	17.09	433.59	763.92	55.51	-5.16	12.57
1121	-35.16	451.66	700.93	86.76	-2.93	-0.31
1122	-79.1	452.64	670.41	82.31	46.48	-1.89
1123	-437.5	202.64	628.91	87.62	181.7	-63.84
1124	-657.23	205.81	439.45	90.7	177.95	-136.96
1125	-661.87	261.47	657.96	100.92	108.73	-110.6
1126	-656.25	429.2	668.7	131.2	-4.12	-80.81
1127	-359.86	665.04	813.23	84.78	-41.14	-79.28
1128	-320.31	695.56	776.61	45.47	-15.75	-93.02
1129	-508.79	492.19	576.66	-24.87	5.22	-129.39
1130	-595.7	449.71	477.78	-55.02	-6.35	-116.24
1131	-642.09	479.49	475.1	-76.23	-79.47	-122.5
1132	-497.31	318.36	727.78	-62.38	-101.5	-70.43
1133	-344.48	410.89	644.78	-54.57	-98.05	-78.86
1134	-521.97	308.84	950.2	-77.97	-90.97	-103.42
1135	-217.29	536.13	944.82	-78.09	-146.67	-2.84
1136	-362.3	428.96	890.87	-81.05	-91.55	5.46
1137	-481.69	384.77	801.03	-55.3	-116.58	5.86
1138	-57.86	178.71	748.78	-34.7	-111.6	22.67
1139	-150.39	300.05	667.72	-4.09	-60.21	34.73
1140	-188.48	300.54	785.89	30.21	-58.2	-35.43
1141	-99.61	401.61	798.1	57.16	-14.77	-32.99
1142	-259.77	621.09	635.5	41.35	6.87	-32.99
1143	-218.02	512.21	708.01	-1.83	33.11	-41.35
1144	-301.76	386.47	781.25	-3.23	41.29	-81.45
1145	-438.48	399.17	630.86	10.62	48.58	-43.3
1146	-366.7	408.94	654.3	-3.63	32.29	-32.9
1147	-321.04	274.9	800.05	15.35	45.17	-6.23
1148	-479.49	468.99	674.56	41.2	66.1	1.22
1149	-591.8	448.73	659.42	8	19.1	-7.23
1150	-579.59	337.16	785.16	-12.63	-51.15	21.76
1151	-123.05	378.42	837.65	-38.51	-57.89	32.68
1152	-236.57	488.04	697.27	-7.78	9.31	36.07
1153	-108.4	260.99	952.39	-29.85	-7.84	56.67
1154	-110.35	360.11	743.16	-37.51	40.62	27.98
1155	-350.83	403.56	521	-79.8	53.13	24.05
1156	-331.3	215.33	714.36	-63.57	68.24	30.73
1157	-309.33	390.87	829.83	2.2	103.7	55.51
1158	-648.68	548.34	584.96	36.07	116.88	57.62
1159	-680.42	525.15	582.76	-31.28	11.11	34.48
1160	-390.87	467.77	676.27	-28.78	-12.21	40.1
1161	-330.08	413.57	747.31	-59.97	-16.6	30.43
1162	-204.35	415.53	1002.44	-119.23	24.96	74.83
1163	-644.29	429.93	785.16	-118.04	109.41	4.12
1164	-545.65	353.27	679.44	-113.59	23.56	-7.81
1165	-437.5	243.65	751.22	-113.59	-20.6	0.79
1166	-474.61	408.94	719.97	-83.07	-19.9	-0.98
1167	-362.06	291.5	771	-55.15	-56.88	33.08
1168	-388.43	271.24	736.82	-72.42	-60.85	42.51
1169	-384.03	219.97	786.38	-110.38	-78.22	49.62
1170	-187.01	97.66	866.46	-32.71	-30.12	77.58
1171	-547.61	195.31	709.96	-23.38	-61.19	100.04
1172	-157.96	134.52	868.9	17.58	-94.94	123.63
1173	-71.29	377.44	741.94	81.6	-27.22	81.21
1174	-147.95	415.77	749.27	96.28	-16.3	15.81
1175	-102.05	342.04	814.45	93.72	-25.88	8.79
1176	-178.71	268.8	828.13	115.94	8.82	40.04
1177	-269.53	384.77	797.36	125.92	25.85	64.12
1178	-284.67	668.46	605.96	107.51	36.56	21.06
1179	-364.01	543.46	616.46	48.68	63.08	-43.95
1180	-304.2	182.62	612.06	36.87	80.93	-59.81
1181	-349.12	380.86	517.33	77.45	99.79	-112.43
1182	-411.62	206.3	684.57	74.34	79.47	-119.57
1183	-414.06	349.61	720.95	127.14	91.37	-109.41
1184	-400.15	373.54	765.87	149.99	79.5	-90.36
1185	-577.64	452.64	823.97	142.61	-13.55	-78.86
1186	-706.54	605.47	913.57	135.04	-44.22	-82.09
1187	-318.85	580.08	662.84	89.36	-69.03	-43.33
1188	-357.42	418.46	640.38	-9.31	-46.42	-26.76
1189	-382.57	411.62	661.62	-53.16	-58.65	-14.13
1190	-434.57	373.54	691.16	-135.99	-37.29	-10.68
1191	-647.46	149.17	782.47	-132.93	-71.32	-21.12
1192	-245.85	406.25	868.65	-97.87	-152.13	37.17
1193	-177.73	475.83	788.33	-115.39	-102.75	55.39
1194	-279.05	245.12	817.14	-122.92	-101.62	26.37
1195	144.78	291.5	846.19	-44.28	-89.42	45.5
1196	-31.49	415.28	711.67	38.73	-2.35	36.68
1197	-140.87	561.04	619.14	29.33	8.21	24.96
1198	-287.11	404.54	846.44	-19.74	64.58	-60.52
1199	-437.5	243.16	747.07	16.45	63.72	-95.58
1200	-382.08	270.26	712.89	75.71	56.24	-142.55
1201	-355.22	360.11	687.26	82.18	58.07	-169.89
1202	-388.18	429.44	695.8	81.36	47.85	-112.46
1203	-667.72	425.78	666.75	68.6	29.48	-54.44
1204	-721.19	360.11	715.09	61.92	-35.25	-31.98
1205	-715.58	389.16	635.5	40.22	-110.2	-42.48
1206	-524.41	392.33	738.77	17	-152.44	-38.94
1207	-103.52	360.6	675.05	16.11	-152.25	27.86
1208	-191.16	442.87	603.03	-3.91	-145.54	60.82
1209	10.01	402.34	704.1	-33.29	-129.36	61.68
1210	4.88	414.79	879.15	-59.84	-50.45	41.17
1211	-190.19	407.96	876.46	-74.55	-13.64	39.52
1212	-408.94	340.58	867.92	-49.41	-26.92	47.64
1213	-182.62	424.07	840.82	24.35	-41.05	43.37
1214	-30.76	592.77	763.18	45.07	9.46	2.29
1215	-101.81	514.89	820.8	51.85	62.19	-11.9
1216	-372.07	632.81	723.63	55.73	61.89	4.46
1217	-252.2	618.9	739.26	-13.12	34.15	-17.67
1218	-246.09	446.04	730.96	-38.18	36.53	-20.08
1219	-146	265.87	796.14	25.76	79.9	-38.88
1220	-412.6	305.91	789.79	47.12	72.81	-57.28
1221	-213.87	327.39	736.82	23.41	76.97	-32.1
1222	-333.98	313.48	792.97	24.23	121.7	6.23
1223	-407.96	439.94	667.97	-9.49	96.95	7.17
1224	-533.69	508.3	538.57	-81.63	38.09	20.36
1225	-458.5	298.34	559.81	-120.27	-13.58	39.49
1226	-276.86	302.73	625.24	-180.39	-68.97	55.91
1227	-402.83	158.69	743.65	-176.09	-73.15	84.72
1228	-305.91	86.67	768.07	-161.99	-108.76	132.84
1229	-73	73.24	803.47	-79.65	-93.72	155.33
1230	-60.79	293.95	947.27	17.03	-32.35	140.72
1231	-156.98	637.21	863.04	109.22	-5.52	98.85
1232	72.27	483.64	925.54	103.39	74.01	83.22
1233	-408.94	382.57	756.1	97.56	141.05	41.72
1234	-451.66	421.39	637.7	31.28	67.23	49.44
1235	-314.94	340.33	669.68	-32.75	37.93	52.31
1236	-204.83	255.62	707.76	-46.72	34.27	61.83
1237	-281.74	289.06	867.19	10.96	43.4	51.42
1238	-309.57	499.02	790.28	124.69	51.54	60.91
1239	-210.69	575.2	676.27	140.11	29.21	37.23
1240	-298.34	365.72	834.23	165.16	38.88	43.73
1241	-339.36	455.81	704.59	225.34	39.37	107.18
1242	-278.08	562.99	663.09	239.96	16.27	151.86
1243	-154.79	503.17	630.13	212.62	25.73	137.85
1244	-3.17	585.45	595.7	176.18	84.26	70.22
1245	-211.18	610.11	506.59	82.52	141.69	22.09
1246	-380.37	468.51	545.9	62.26	115.72	9.06
1247	-316.65	696.29	510.01	10.65	59.45	-2.44
1248	-279.05	683.59	608.15	-32.84	42.33	-18.34
1249	-417.72	645.75	663.82	-26.79	52.55	13.55
1250	-325.93	698	579.83	-31.83	42.94	-4.46
1251	-474.85	703.37	529.05	-48.43	47.36	-12.88
1252	-418.21	607.42	590.58	-133.58	27.86	17.24
1253	-339.6	327.88	794.19	-149.96	-11.08	-8.82
1254	-222.66	482.91	690.19	-87.01	-1.4	9.83
1255	-251.95	481.2	806.88	-81.21	8.58	11.32
1256	-430.18	305.42	733.15	-87.62	44.07	-23.19
1257	-517.09	92.04	670.17	-56.55	31.07	-21.33
1258	-369.38	254.39	688.48	42.72	11.72	9.89
1259	-396	482.18	641.6	94.24	-10.86	31.77
1260	-403.32	550.05	854.98	85.05	-29.21	17.73
1261	-120.85	738.53	634.28	64.24	-27.04	21.67
1262	-54.2	621.09	521.24	-49.71	44.74	-17.7
1263	-326.66	458.25	549.8	-103.15	89.48	-47.15
1264	-620.61	365.48	579.1	-96.95	52.67	-35.83
1265	-462.89	345.21	789.55	-102.17	-5.77	10.74
1266	-276.61	780.27	723.63	-91.83	-45.41	19.59
1267	-543.46	547.61	802	-101.04	-27.62	-21.33
1268	-495.12	540.04	812.5	-86.46	-120.36	-24.78
1269	-85.69	512.7	736.33	-73.76	-109.13	4.03
1270	-71.78	503.17	653.81	-79.47	-72.57	4.21
1271	-256.84	81.3	756.35	-44.34	5.1	-11.81
1272	-370.36	289.31	621.09	98.05	-24.17	11.11
1273	-258.54	468.51	582.52	81.76	-58.96	35.92
1274	-217.04	364.5	738.77	69.82	-49.77	32.41
1275	-168.7	465.58	621.09	36.19	26.95	-11.54
1276	-360.84	376.46	679.69	15.17	91.03	-76.63
1277	-343.02	521.97	633.54	23.77	9.28	-78.34
1278	-171.63	524.66	617.92	-52.52	41.75	-59.3
1279	-545.9	325.68	853.76	-40.13	67.08	-95.46
1280	-189.94	959.47	1019.04	32.32	-22.16	-46.6
1281	-559.81	614.99	765.38	-2.81	40.37	-63.96
1282	-551.03	538.57	540.77	-37.9	-16.57	-45.75
1283	-413.33	513.92	560.3	-96.86	-42.18	-14.59
1284	-460.21	377.93	648.68	-92.07	-37.38	0.73
1285	-443.6	403.81	608.89	-75.62	-70.16	42.45
1286	-337.4	406.25	542.24	-83.22	-80.54	50.38
1287	-387.94	355.96	625.98	-136.23	-97.84	64.67
1288	-222.9	251.22	714.84	-142.7	-102.91	65.19
1289	60.3	311.77	800.05	-146.12	-71.9	15.29
1290	-344.97	255.37	787.35	-142.3	12.97	-60.88
1291	-268.31	271	894.78	-96.5	-34.45	-55.82
1292	-146.24	260.5	854	-27.83	-42.48	-41.87
1293	-113.77	279.79	865.97	51.21	-3.48	-53.77
1294	-255.37	346.19	819.09	69.4	15.26	-54.9
1295	-215.58	406.01	828.86	71.38	4.39	-57.92
1296	-333.25	330.32	768.31	58.07	17.64	-46.08
1297	-374.51	283.69	795.41	23.53	3.75	-22.58
1298	-297.12	300.54	772.22	7.02	-4.97	-19.9
1299	-306.64	277.1	759.28	-19.96	-11.32	-12.42
1300	-289.55	249.76	765.63	-9.43	-20.81	5.4
1301	-306.88	327.64	729.25	0.73	-26.31	15.01
1302	-278.32	336.67	760.74	-3.45	-27.74	6.68
1303	-255.13	286.13	787.84	2.17	-23.83	-0.89
1304	-288.82	307.37	787.35	10.28	-15.72	0.06
1305	-224.61	335.69	805.91	4.33	-18.34	-1.4
1306	-178.96	291.75	822.27	3.6	-7.02	-19.38
1307	-142.82	281.98	771	4.97	8.79	-21.3
1308	-165.28	281.49	821.29	20.6	27.77	-36.93
1309	-194.82	361.57	813.72	15.56	37.99	-58.32
1310	-247.07	382.08	816.89	6.04	36.96	-50.11
1311	-219.24	342.04	819.34	11.78	35.71	-42.36
1312	-244.14	361.08	767.82	36.41	52.58	-51.76
1313	-368.41	325.2	769.29	57.53	72.81	-73.79
1314	-456.05	358.4	770.02	63.9	59.36	-61.98
1315	-455.08	386.96	747.07	40.04	33.51	-60.15
1316	-413.09	282.23	737.3	30.94	23.96	-59.45
1317	-369.63	294.19	702.88	27.44	4.15	-44.56
1318	-386.47	325.2	691.41	43.55	-1.43	-27.16
1319	-406.49	347.17	706.3	39.09	-2.87	-9.52
1320	-397.95	364.75	771.24	38.88	-7.32	-12.97
1321	-427.49	382.08	757.57	37.72	-3.88	-8.24
1322	-381.35	440.92	728.76	26.58	-25.05	-12.27
1323	-325.93	434.57	757.57	15.66	-26.82	-20.05
1324	-296.88	454.1	745.36	-13.58	-16.88	-29.05
1325	-329.83	385.5	747.56	-25.21	-15.99	-22.28
1326	-314.45	372.31	734.13	-28.38	-15.75	-6.29
1327	-279.79	363.28	745.85	-28.72	-3.42	-5.19
1328	-329.83	319.34	789.79	-22.55	12.36	-1.71
1329	-383.06	327.39	774.17	-14.07	10.71	4.12
1330	-339.6	351.07	767.33	-2.84	2.93	2.62
1331	-364.26	345.7	743.16	-6.68	12.12	4.85
1332	-373.54	344.48	724.85	-7.42	5	5
1333	-373.29	304.69	747.31	-6.13	1.59	6.99
1334	-385.5	309.33	751.46	1.68	-0.55	10.77
1335	-399.17	341.55	757.81	13.82	-5.71	6.23
1336	-396.97	375.24	735.11	11.08	-16.6	6.23
1337	-338.62	391.11	759.28	2.38	-19.26	2.17
1338	-343.02	402.1	748.05	-10.28	-15.81	-6.13
1339	-295.41	392.58	781.74	-22.83	-18.07	-0.15
1340	-283.69	382.32	776.37	-30.64	-8.21	-5.07
1341	-329.59	350.59	767.82	-31.71	-6.32	-7.45
1342	-299.07	343.02	750.98	-32.71	-5.62	2.96
1343	-305.42	354.49	728.27	-27.44	-0.95	-9.61
1344	-307.86	332.76	749.76	-26.55	6.5	-34
1345	-390.87	288.09	747.8	-24.51	1.31	-44.49
1346	-357.18	395.26	765.14	-6.29	-42.05	-80.9
1347	-320.31	310.79	831.3	6.41	-31.07	-109.8
1348	-385.25	302.98	789.31	27.62	-30.67	-107.06
1349	-346.44	306.4	766.6	52.58	-48.03	-95.89
1350	-295.41	345.46	759.03	52.22	-40.65	-95.15
1351	-297.85	258.06	846.68	50.72	-18.04	-68.7
1352	-343.75	311.52	720.21	67.9	4.3	-45.26
1353	-394.29	324.71	696.29	53.41	-14.5	-35.1
1354	-319.58	313.48	711.67	55.33	-17.64	-25.45
1355	-359.13	359.13	750	61.65	0.24	-11.54
1356	-380.86	421.39	744.38	58.29	7.63	-17.4
1357	-426.27	413.57	768.55	25.05	-4.94	-28.08
1358	-416.02	431.64	750.24	4.85	-21.7	-24.48
1359	-343.75	437.99	745.61	1.83	-27.5	-26.12
1360	-313.48	389.16	775.88	-9.77	-11.02	-22.25
1361	-389.4	332.28	752.93	-3.97	-3.69	-15.75
1362	-361.33	318.12	744.14	23.47	-10.96	-24.38
1363	-341.8	346.19	709.72	21.09	-9.12	-27.8
1364	-329.35	319.34	761.23	6.84	-12.51	-23.35
1365	-328.13	355.22	754.39	20.39	-11.84	-18.4
1366	-290.77	379.15	754.39	18.1	-5.49	-11.02
1367	-314.45	335.45	768.8	31.59	11.63	-7.63
1368	-358.64	356.2	711.67	36.68	6.99	-9.06
1369	-354.25	407.71	712.65	49.65	6.1	-1.16
1370	-360.84	426.76	720.46	53.01	8.48	-4.61
1371	-357.42	433.11	738.28	42.85	9.7	-11.96
1372	-376.71	425.54	750.98	38.24	6.32	-15.96
1373	-356.45	439.7	716.31	31.16	1.92	-19.17
1374	-345.46	428.71	757.08	13	-1.4	-23.41
1375	-340.33	421.39	770.51	0.85	6.5	-15.5
1376	-340.58	428.71	745.12	-8.67	12.3	-14.31
1377	-388.43	446.53	693.12	-7.26	11.87	-25.88
1378	-376.95	421.39	680.66	0.58	10.74	-25.88
1379	-398.44	429.44	688.72	3.81	8.97	-19.26
1380	-407.71	440.19	730.22	4.73	5.1	-20.11
1381	-405.03	423.58	749.02	3.51	-2.35	-32.2
1382	-427.25	387.94	739.01	-5.1	-13.58	-49.5
1383	-405.52	389.16	699.46	-4.49	-22.61	-52.22
1384	-344.73	310.06	738.28	9	-22.49	-70.71
1385	-420.41	166.02	759.77	72.97	-21.82	-159.09
1386	-646.24	98.39	596.19	178.77	-40.95	-241.46
1387	-652.59	67.38	537.6	281.07	-82.7	-197.57
1388	-619.38	188.72	516.11	346.04	-137.02	-82.15
1389	-546.39	548.1	517.82	325.84	-186.19	-28.47
1390	-494.38	776.37	537.6	279.14	-194.12	-12.02
1391	-451.66	675.78	653.32	183.44	-208.04	-16.69
1392	-376.22	686.04	557.13	162.32	-242.16	-45.9
1393	-229.98	520.51	632.57	160.31	-207.73	-53.83
1394	-353.03	441.16	492.43	192.78	-160.61	-35.55
1395	-325.68	360.6	545.17	255.68	-158.69	23.13
1396	-307.13	540.04	356.45	298.16	-138.03	70.53
1397	-121.34	797.36	457.76	309.66	-137.27	129.21
1398	-97.66	829.35	398.68	262.39	-92.93	124.69
1399	-109.37	922.36	293.95	210.78	-101.41	157.5
1400	-41.5	959.23	305.66	131.16	-122.28	122.25
1401	87.4	911.13	332.28	50.23	-120.57	58.32
1402	133.06	924.32	349.37	-14.65	-72.69	22.61
1403	-66.65	936.77	452.64	-46.23	-50.42	22.28
1404	-84.47	834.96	471.19	-61.37	-67.14	13.82
1405	52.49	857.67	363.53	-40.74	-97.5	-15.66
1406	171.14	762.45	465.09	-59.17	-52	-25.05
1407	-0.98	791.26	429.69	-58.5	-3.81	-14.47
1408	-61.77	747.8	402.1	-30.52	-11.9	-0.49
1409	-213.87	792.72	294.68	34.27	-22.52	25.36
1410	-143.8	835.69	291.26	64.09	-67.5	47.27
1411	29.79	940.67	283.94	49.77	-43.06	17.15
1412	39.55	1012.94	257.57	16.02	-38.12	-4.82
1413	-32.96	1033.94	333.01	-56	-19.01	-27.16
1414	24.9	875.98	629.15	-82.64	-9.19	-10.62
1415	82.03	781.01	611.82	-53.74	25.97	-46.26
1416	-104.25	863.28	283.45	-61.55	15.11	-84.93
1417	-63.72	826.17	389.65	-122.31	2.35	-108.7
1418	-136.23	832.28	380.37	-176.24	26.46	-98.21
1419	-176.76	606.69	444.82	-227.78	12.76	-101.47
1420	-97.41	549.32	415.77	-217.38	10.01	-76.81
1421	30.03	544.19	419.68	-206.45	36.47	-67.87
1422	-195.56	588.13	516.85	-153.56	80.96	-61.86
1423	-217.29	683.35	595.95	-96.59	64.42	-33.69
1424	-343.26	721.44	630.13	-39.7	50.78	-13.64
1425	-378.42	766.36	559.08	-38.94	17	-8.51
1426	-301.76	630.37	633.54	-57.07	8.94	-13.09
1427	-213.13	463.87	720.95	-62.35	5.07	-29.79
1428	-166.99	549.56	625	-52.8	-4	-38.39
1429	-122.8	540.77	580.08	-55.36	14.68	-8.45
1430	-164.06	550.54	517.58	-68.42	8.21	25.21
1431	-132.81	634.03	552.25	-97.66	-8.54	54.26
1432	11.96	641.36	561.52	-135.31	-37.63	10.86
1433	118.16	684.81	541.5	-191.62	8.58	-20.36
1434	32.23	622.56	629.15	-232.79	61.55	-35.31
1435	-130.37	597.66	826.42	-235.6	78.95	-40.83
1436	-234.13	589.84	833.74	-233.61	77.91	-75.84
1437	-305.42	332.52	821.78	-178.07	67.93	-87.49
1438	-274.9	279.05	739.75	-89.94	67.84	-52.95
1439	-269.04	290.53	692.63	-33.17	59.97	-19.29
1440	-346.92	309.33	714.6	-15.72	46.51	2.2
1441	-265.87	339.6	754.64	28.87	23.28	37.9
1442	-325.93	446.53	712.16	23.22	27.47	49.65
1443	-263.92	381.59	750.24	-1.62	18.59	80.38
1444	-260.5	453.86	716.06	-16.88	28.29	84.14
1445	-353.76	424.56	755.37	-22.77	22.13	93.38
1446	-321.04	491.21	779.05	9.89	9.77	106.23
1447	-264.89	524.17	749.76	19.68	-0.76	117.07
1448	-198.24	523.93	691.41	14.16	8.39	110.17
1449	-153.56	438.72	743.65	6.01	29.75	104.46
1450	-144.29	389.65	693.6	4.43	33.11	97.81
1451	-86.43	447.02	671.14	-12.76	33.23	75.38
1452	-92.29	448.97	775.15	-42.42	58.78	53.13
1453	-146.48	446.78	820.8	-49.44	89.26	61.61
1454	-170.41	509.52	724.85	-43.82	90.79	68.02
1455	-171.14	424.07	827.15	-72.75	96.44	72.69
1456	-188.96	442.63	752.44	-59.91	139.98	98.54
1457	-65.19	423.83	780.52	-62.74	206.21	155.7
1458	-81.79	418.46	789.31	-63.48	259	128.48
1459	-220.46	256.35	870.36	-36.65	271.91	107.82
1460	-337.16	125	635.74	49.22	266.02	119.72
1461	-345.46	78.86	660.16	90.94	233.09	106.23
1462	-512.94	55.42	598.14	194.95	232.39	69.09
1463	-556.4	462.89	418.7	273.22	192.63	44.04
1464	-615.72	587.4	494.38	212.92	144.59	56.85
1465	-487.55	704.35	737.06	172.49	133.06	35.64
1466	-637.94	609.13	612.3	84.01	108.7	0.61
1467	-479.98	666.02	505.86	39.43	85.11	-3.05
1468	-681.88	530.52	512.94	-8.54	59.63	-11.47
1469	-611.33	603.52	454.35	-25.67	38.6	-17.97
1470	-614.01	678.47	488.53	-34.33	28.17	-23.47
1471	-620.61	672.61	524.41	-78.22	10.99	-8.58
1472	-365.48	563.96	644.53	-165.47	-29.11	64.73
1473	-179.93	404.3	718.75	-135.74	-10.71	55.39
1474	-376.71	406.01	565.19	-105.56	74.83	-13.7
1475	-556.4	378.66	533.2	-96.19	84.01	2.69
1476	-796.14	389.16	618.41	-65.8	64.33	22.09
1477	-859.62	523.19	692.63	-35.22	10.56	50.29
1478	-541.26	488.28	662.6	-24.29	-53.65	57.86
1479	-404.05	453.37	705.81	-50.2	-43.98	67.47
1480	-417.72	470.21	596.44	-66.13	-34.79	72.05
1481	-414.06	539.31	631.35	-99.76	-52.83	67.63
1482	-405.76	360.11	790.28	-130.58	-43.91	89.02
1483	-349.61	312.26	793.21	-80.29	-13.92	102.97
1484	-404.54	377.2	683.84	-50.08	23.71	107.64
1485	-479.49	333.5	624.76	-38.27	11.47	77.12
1486	-495.61	432.37	619.38	-6.65	-16.3	68.08
1487	-315.43	395.26	771.73	-23.44	-41.02	41.87
1488	-317.63	425.54	748.78	-29.79	-9.12	72.63
1489	-314.7	492.92	731.93	-49.74	-0.31	101.23
1490	-328.86	565.19	618.9	-30.24	1.37	66.8
1491	-402.1	549.56	623.05	9	22.03	47.49
1492	-447.51	487.79	836.67	9.77	35.95	58.9
1493	-511.72	573.97	757.08	1.16	41.23	79.59
1494	-552.49	417.48	841.8	-33.91	11.29	69.27
1495	-326.66	322.75	756.1	-73.85	-23.62	69.64
1496	-366.21	147.71	543.7	-64.97	-44.53	36.5
1497	-201.42	183.11	439.7	-4.58	-5.95	30.52
1498	-248.05	294.68	425.54	34.12	20.23	2.38
1499	-641.11	521.73	555.91	89.14	8.06	-28.05
1500	-246.09	720.95	904.05	37.9	-23.32	-12.97
1501	-575.2	488.28	855.96	9.77	40.83	-19.13
1502	-459.72	599.12	898.93	38.94	-132.2	-12.76
1503	22.95	747.8	556.88	35.86	-133.7	-30.67
1504	-248.54	596.92	597.66	-18.52	-56.52	-58.17
1505	-386.47	472.41	733.15	-70.47	-1.68	-28.72
1506	-601.07	329.59	841.31	-113.92	8.51	-19.84
1507	-506.1	287.11	799.56	-150.05	-44.98	-29.3
1508	-232.67	182.37	742.43	-144.5	-58.29	-38.97
1509	-142.58	359.86	691.65	-136.57	-20.23	-38.36
1510	-369.38	239.75	767.33	-112.27	26.82	-63.57
1511	-422.85	302.73	666.75	-42.57	3.42	-77.33
1512	-418.7	321.78	673.34	-10.07	-26.79	-70.13
1513	-451.42	387.94	704.83	-1.77	-9.31	-32.93
1514	-571.53	367.43	736.82	14.07	-51.51	-16.54
1515	-340.82	334.23	827.39	-25.05	-86.91	38.97
1516	-99.61	316.41	848.14	-40.01	-40.01	14.43
1517	-133.3	214.6	907.71	-41.23	17.33	-11.35
1518	-312.74	237.06	827.15	-25.12	8.45	-16.97
1519	-222.41	271	856.2	-10.99	19.53	-1.34
1520	-376.22	320.07	780.76	22.28	70.43	-30.94
1521	-373.05	355.96	866.94	47.64	72.42	-20.45
1522	-264.4	258.54	916.99	67.5	110.35	-39.7
1523	-479.98	240.48	737.55	65.7	120.42	-53.47
1524	-500.98	393.8	567.63	30.85	49.41	-49.84
1525	-280.76	303.47	805.91	-43.24	0.95	35.03
1526	-274.41	287.11	746.58	-45.04	21.36	74.31
1527	-326.17	299.32	768.07	-74.92	25.12	79.53
1528	-326.17	242.68	851.07	-85.75	56.24	78.22
1529	-277.34	193.12	837.4	-102.81	54.2	76.08
1530	-615.97	341.55	622.8	-100.95	74.58	80.57
1531	-499.76	356.93	591.55	-169.83	-3.57	123.29
1532	-99.37	211.43	914.55	-106.02	145.02	64.15
1533	-551.76	336.91	753.17	-62.04	168.61	25.39
1534	-670.9	241.21	739.75	-51.15	126.19	7.57
1535	-610.6	175.78	745.12	-32.53	37.6	9.58
1536	-616.46	190.19	683.84	1.46	-0.55	49.74
1537	-479	305.42	714.84	-10.5	-15.38	50.78
1538	-449.95	129.15	881.84	-32.96	-20.2	17.3
1539	-529.54	179.69	894.78	-25.3	-26.52	23.74
1540	-498.05	223.39	845.21	-49.19	-29.39	62.81
1541	-394.29	239.99	847.66	-29.91	-13.95	67.47
1542	-554.44	122.8	744.38	-40.99	-19.13	47.79
1543	-462.4	148.68	740.23	-13.46	-34.58	87.34
1544	-401.37	202.88	771.73	52.4	-56.06	66.65
1545	-291.26	163.33	701.9	102.87	-55.69	86.94
1546	-310.55	160.16	739.26	178.68	-15.72	56.46
1547	-440.43	284.91	649.9	188.48	-37.17	36.35
1548	-198.49	334.47	719.24	193.27	-56.43	78.43
1549	-304.93	530.52	662.6	176.76	-14.59	51.94
1550	-463.87	486.82	658.94	125.52	14.8	55.21
1551	-459.23	489.75	677.25	80.57	-15.78	36.99
1552	-396.24	550.54	738.77	59.57	-17.61	39.31
1553	-229	522.95	795.65	22	-18.46	52.15
1554	-52	571.04	776.61	-0.98	6.65	16.75
1555	-168.46	585.69	837.65	-11.44	62.16	-10.38
1556	-250.49	583.01	829.35	-41.93	86.94	-30.27
1557	-512.7	427.25	749.51	-53.99	77.21	-20.57
1558	-436.52	413.33	651.12	-54.35	17.97	23.41
1559	-403.56	373.54	682.37	-46.23	4.46	10.77
1560	-624.02	335.69	651.37	-38.02	-26.37	14.5
1561	-547.85	376.95	711.43	-28.87	-54.38	31.89
1562	-356.69	355.96	724.12	-25.39	-35.55	-2.11
1563	-251.71	393.55	591.06	-51.64	-16.02	-52.22
1564	-170.17	127.69	865.23	-37.78	-29.82	-123.2
1565	-144.29	310.3	907.47	12.21	18.68	-64.3
1566	-195.8	420.9	816.41	16.69	62.9	-43.21
1567	-339.84	383.3	697.02	-0.31	70.1	-40.83
1568	-487.79	287.84	688.72	-5.16	57.46	-14.74
1569	-581.3	334.23	741.94	-5.13	18.22	21.36
1570	-574.95	276.12	803.96	-4.24	-4.64	50.02
1571	-456.79	197.02	855.96	25.54	-5.8	63.2
1572	-368.9	344.48	751.46	71.41	-8.64	58.69
1573	-279.3	321.78	761.96	84.99	-0.4	27.71
1574	-262.94	302.73	761.47	97.35	34.36	23.68
1575	-282.47	432.37	656.49	92.93	43.12	19.44
1576	-345.46	362.06	603.27	132.93	42.24	21.06
1577	-300.29	451.17	560.55	173.34	54.14	41.35
1578	-475.83	426.27	712.4	180.33	78.98	20.66
1579	-540.53	485.6	729.49	137.82	67.29	78.74
1580	-362.06	473.63	771.73	113.16	62.9	91.98
1581	-399.17	508.79	666.26	71.11	81.42	59.17
1582	-471.92	368.16	652.83	57.19	72.27	25.54
1583	-376.22	601.81	439.94	120.91	74.86	32.44
1584	-417.24	586.43	424.8	128.42	91.49	42.11
1585	-455.57	772.46	493.16	137.57	82.43	45.65
1586	-467.77	787.6	611.57	86.7	68.21	-0.49
1587	-500	874.27	587.89	44.86	66.19	-28.87
1588	-563.96	618.16	525.39	6.32	51.76	-14.59
1589	-604.49	544.43	502.93	-22.95	31.37	-11.44
1590	-705.57	486.82	522.71	-33.87	30.27	4.09
1591	-574.46	536.38	490.23	-47.79	-1.01	29.69
1592	-513.18	492.43	541.26	-86.64	6.04	-10.65
1593	-554.93	566.16	516.36	-65.52	-18.16	-7.35
1594	-474.37	606.45	539.06	-48.52	-36.71	2.08
1595	-367.92	651.61	613.04	-40.8	-14.95	14.95
1596	-512.21	759.03	542.97	-48.86	13.37	24.9
1597	-564.94	629.15	638.67	-74.77	-17.15	16.24
1598	-544.68	582.52	662.84	-74.16	-29.85	7.32
1599	-472.17	632.08	587.89	-71.81	-32.59	-0.03
1600	-385.01	526.12	621.83	-98.94	-26.92	-23.8
1601	-502.2	413.09	597.66	-116.58	-16.02	-27.53
1602	-379.39	422.85	663.09	-92.74	-48.31	-54.6
1603	-349.12	437.5	699.22	-89.42	-21.06	-43.49
1604	-376.71	392.33	670.17	-94.09	-17.18	-22.43
1605	-274.9	375.73	700.93	-68.42	-1.5	-5.07
1606	-363.77	318.12	722.41	-41.6	8.82	-23.8
1607	-420.65	406.49	628.42	4.7	19.23	-21.64
1608	-386.23	390.63	625.98	7.51	25.42	-37.87
1609	-564.94	231.69	663.33	16.42	29.79	-33.26
1610	-525.88	433.84	634.03	74.19	2.41	-10.89
1611	-587.89	479.25	692.87	79.96	-4.03	4.67
1612	-543.7	541.26	706.79	57.25	-18.13	8.88
1613	-467.53	583.5	643.31	34.73	-16.78	5.8
1614	-362.55	481.93	635.01	8.91	-24.93	11.17
1615	-422.85	468.51	652.1	18.1	0.43	11.93
1616	-420.65	494.87	664.31	22.67	7.05	-0.7
1617	-403.56	527.83	669.92	18.46	19.9	-6.29
1618	-462.16	520.26	651.86	11.72	22.8	-25.94
1619	-433.11	432.13	649.17	-6.23	22.46	-36.47
1620	-473.39	392.82	627.93	4.67	27.4	-32.68
1621	-497.07	426.03	609.86	14.01	25.02	-22.55
1622	-513.18	492.68	612.79	17.24	22.16	-14.65
1623	-602.29	485.6	632.57	12.82	22.43	-3.91
1624	-537.11	500.24	616.7	8.03	-1.01	-10.59
1625	-537.6	471.92	629.15	6.35	2.59	-1.62
1626	-549.8	491.21	633.3	3.11	-4.39	4.55
1627	-502.69	491.46	663.09	-2.84	-10.99	11.11
1628	-469.97	485.6	635.5	-8.3	-10.25	7.02
1629	-477.54	479	618.41	-12.05	-9.74	8.48
1630	-439.21	465.58	638.43	-11.72	-11.57	6.01
1631	-446.04	478.27	645.02	-2.2	-0.61	-3.42
1632	-464.84	474.12	652.34	1.22	7.75	-4.33
1633	-456.05	460.21	636.96	4.46	7.48	-6.32
1634	-464.11	473.88	615.97	7.05	11.69	-12.66
1635	-537.6	454.1	630.13	4.06	17.46	-3.54
1636	-544.92	455.08	628.91	6.53	8	1.95
1637	-546.88	471.44	656.01	7.48	7.81	6.59
1638	-518.55	436.28	650.15	3.33	0.82	6.26
1639	-512.45	431.4	615.72	11.41	-6.53	10.93
1640	-488.28	484.62	636.47	29.02	-9.64	11.72
1641	-473.39	558.84	650.39	31.31	-12.54	4.82
1642	-479.49	549.32	642.33	20.57	-1.71	12.27
1643	-513.43	509.28	608.4	14.65	-1.19	6.2
1644	-487.3	487.55	606.69	11.2	-9.4	12.7
1645	-467.29	494.87	591.31	9.95	-5.43	16.66
1646	-502.69	479.25	621.83	1.56	-1.59	11.14
1647	-489.26	479.25	620.12	-0.73	-1.37	3.69
1648	-479.74	467.29	624.27	-2.56	2.32	1.53
1649	-492.68	480.96	627.2	-0.37	-3.3	-4.55
1650	-434.81	535.4	637.21	0.4	-5.1	-4
1651	-466.55	521.97	641.11	-3.11	6.59	-0.15
1652	-498.78	518.55	630.13	-4	-0.92	-2.44
1653	-411.38	536.38	625.49	-3.85	1.04	-9.95
1654	-508.06	463.62	625	-6.53	18.92	-6.1
1655	-529.54	474.37	610.11	-0.61	4.03	-4.06
1656	-502.69	487.55	625.73	-1.04	0.37	-4.39
1657	-513.67	496.09	603.03	-3.48	2.01	-4.43
1658	-494.38	493.41	608.4	-4.27	-6.35	-7.26
1659	-473.39	482.67	658.2	-3.3	-7.63	-7.84
1660	-451.66	552	615.72	-0.46	1.86	-7.2
1661	-479.98	495.12	628.91	-10.8	6.74	-9.61
1662	-499.51	448.97	662.35	-1.92	8.24	-10.44
1663	-514.89	475.83	619.63	-1.83	6.04	-6.62
1664	-517.09	468.26	630.13	-5.62	6.77	-1.04
1665	-537.6	473.88	620.85	-3.66	-1.95	-7.78
1666	-489.26	479.49	637.94	-4.61	-2.53	-2.29
1667	-514.16	434.81	618.9	-4.73	1.28	0.43
1668	-486.57	428.47	632.81	1.89	-12.73	5.19
1669	-436.28	533.69	654.3	12.79	-3.05	8.64
1670	-478.76	553.71	650.39	9.74	5.83	15.2
1671	-495.85	516.85	645.26	7.48	4.46	9.89
1672	-539.06	513.92	599.61	8.24	3.23	6.68
1673	-540.77	493.41	603.27	3.51	-8.15	13.18
1674	-500.98	488.28	600.83	1.83	-10.96	13.31
1675	-500.49	489.99	626.71	-0.79	-11.11	6.81
1676	-473.88	514.65	614.75	-4.24	-13.67	9.06
1677	-436.04	507.57	628.42	-11.26	-8.61	-3.17
1678	-487.06	452.15	655.03	-14.62	-2.81	-6.47
1679	-445.07	507.81	623.54	-4.49	-5.86	-0.12
1680	-443.6	491.94	652.59	-4.58	2.66	-4.67
1681	-485.11	491.21	650.15	-1.89	6.47	-3.11
1682	-485.84	485.35	632.08	0.79	4.76	-4.7
1683	-476.56	476.32	619.14	-0.37	7.32	-6.16
1684	-495.36	463.13	620.61	0.73	6.68	-6.04
1685	-486.82	477.78	631.35	3.91	6.01	-4.73
1686	-480.22	509.03	618.16	4.79	5.07	-3.85
1687	-500.49	490.48	619.63	-3.6	9.31	-1.8
1688	-518.31	482.42	639.65	2.5	4.27	-3.66
1689	-498.29	508.79	632.32	0.85	0.98	-6.9
1690	-505.37	466.06	630.37	-4.39	1.56	-6.04
1691	-506.84	490.72	617.92	1.19	-1.95	-1.16
1692	-489.26	504.88	619.63	0.27	-5.34	-3.48
1693	-504.39	473.63	621.83	-4.67	0.34	2.75
1694	-489.75	480.96	620.12	-0.46	-4.46	3.45
1695	-486.57	499.76	620.85	-1.25	-3.6	5.62
1696	-478.76	529.54	623.29	-1.95	-5.55	2.23
1697	-479	500.49	649.41	-9.92	-4.73	-3.48
1698	-488.28	479.98	635.99	-8.7	-1.19	-2.59
1699	-481.69	479.25	630.86	-8.94	-1.13	-2.75
1700	-503.91	467.77	625	-6.29	-1.43	-7.87
1701	-461.43	461.43	627.93	-3.14	-3.69	-5.89
1702	-485.84	437.26	636.72	-1.77	1.8	-2.62
1703	-477.54	454.35	643.55	5.04	-0.55	3.11
1704	-467.77	499.51	649.66	11.26	1.31	3.78
1705	-491.46	518.07	631.1	10.04	8.48	3.51
1706	-513.18	502.2	626.22	6.47	4.67	-0.12
1707	-545.17	462.89	636.23	5.58	-2.11	2.62
1708	-485.84	506.84	604.98	6.04	-8.97	6.38
1709	-492.43	505.13	603.76	0.95	-7.29	6.07
1710	-500.49	503.66	629.88	0.21	-8.54	7.39
1711	-485.11	535.89	613.77	-0.67	-10.1	4.15
1712	-488.77	473.14	640.38	-9.77	-7.78	-2.11
1713	-489.01	462.4	627.44	-8.21	-7.93	-4.58
1714	-453.61	476.07	625.49	-5.83	-8.85	-5
1715	-463.87	486.08	640.38	-1.62	-4.39	-0.64
1716	-451.17	511.72	615.23	-2.81	0.67	2.81
1717	-462.16	464.6	664.31	-5.98	2.35	-1.28
1718	-470.7	502.69	635.01	-1.62	6.9	-0.73
1719	-504.64	483.64	620.85	-6.81	6.16	-4.06
1720	-497.31	466.55	631.35	-4.12	0.89	-5.52
1721	-481.93	481.93	626.95	-0.58	3.51	-2.75
1722	-487.3	468.51	647.95	-1.13	-1.43	-2.08
1723	-490.72	482.67	635.99	-1.01	0.52	-4.21
1724	-492.92	483.15	643.31	0.34	0.82	-0.92
1725	-497.31	495.36	629.39	-0.79	-0.18	-0.95
1726	-477.29	495.61	620.61	-4.27	-0.4	0.64
1727	-495.12	472.17	653.81	-0.82	-1.19	-3.23
1728	-476.56	493.41	639.65	-2.11	-0.49	-3.23
1729	-480.2	NaN	NaN	NaN	NaN	NaN
