# Supplementary material for: Complexes of vertebrate TMC1/2 and CIB2/3 proteins form hair-cell mechanotransduction cation channels
Source: eLife. 2025 Jan 8;12:RP89719. doi: 10.7554/eLife.89719 (PMC11709434; doi:10.7554/eLife.89719)
Supplement: Figure 3—source data 1. [file elife-89719-fig3-data1.zip › Figure 3H/wt/20-7-R1.csv]

Time	Lat	Foreaft	Vert	Pitch	Roll	Yaw
1	8	NaN	NaN	NaN	NaN	NaN
2	-982.67	192.38	1142.09	-21.51	4.52	45.62
3	-946.29	134.52	1145.75	-21.67	3.05	52.92
4	-944.09	104	1083.5	-13.89	17.73	56.18
5	-961.91	92.04	1162.6	29.79	20.54	43.09
6	-957.03	205.81	1152.34	70.77	25.76	15.17
7	-935.79	232.18	1160.16	85.78	34.79	-0.09
8	-914.31	257.08	1199.22	107.85	48.49	9.34
9	-918.21	162.11	1229.98	154.97	85.72	50.66
10	-1020.26	169.92	1253.66	214.45	112.3	102.94
11	-1038.57	268.31	1227.29	347.53	80.23	168.06
12	-867.68	659.67	834.23	433.29	80.41	250.18
13	-920.9	508.06	1025.88	335.82	92.47	262.08
14	-1050.05	473.39	1052.98	313.45	50.75	253.81
15	-955.32	561.04	1105.96	311.1	48.37	280.15
16	-879.88	853.27	781.49	290.89	63.54	264.83
17	-976.07	723.39	895.02	132.29	81.02	209.08
18	-956.3	583.01	840.09	3.91	51.64	174.93
19	-891.6	461.91	963.87	-59.81	37.26	117.16
20	-891.85	610.11	790.04	-99.82	51.27	67.57
21	-912.35	536.38	805.42	-134.49	36.71	25.45
22	-1079.1	656.98	818.6	-176.15	25.45	2.87
23	-921.14	520.51	1018.8	-165.99	5.25	68.21
24	-924.07	590.33	1055.18	-82.67	27.71	62.53
25	-916.02	592.04	1041.99	-0.37	43.27	7.69
26	-956.79	599.37	1032.71	31.98	34.88	-16.02
27	-982.91	678.22	847.41	85.08	25.15	-21.42
28	-1036.87	693.85	990.48	39.22	18.77	7.63
29	-971.68	900.15	911.38	-17.52	-7.72	51.61
30	-943.6	804.93	979.25	-138.55	-26.7	56.88
31	-934.33	690.67	991.94	-173.92	-9.22	70.22
32	-872.8	530.76	1048.58	-220.25	-20.14	92.07
33	-878.17	633.06	879.39	-230.32	-22.34	89.57
34	-866.21	560.3	998.05	-301.21	-43.27	56.55
35	-868.65	403.56	973.63	-331.09	-45.99	68.08
36	-859.86	279.54	1126.46	-321.23	-44.49	104.19
37	-759.03	200.2	1104.74	-268.4	-39.76	122.96
38	-610.35	219.24	1231.2	-136.6	-18.13	100.71
39	-718.99	233.64	1199.22	-26.4	55.91	45.81
40	-891.6	226.07	1144.29	77.09	73.46	-11.87
41	-937.5	187.74	1088.38	196.56	65.55	-26.79
42	-931.88	350.34	960.94	246.06	49.68	-10.31
43	-925.05	456.79	1046.88	236.51	35.19	1.8
44	-812.26	615.97	989.01	230.22	17.55	6.44
45	-872.31	609.62	1009.28	164.7	19.2	7.57
46	-857.67	555.18	1036.87	123.99	13.18	15.66
47	-919.19	535.4	1026.12	100.98	22.25	21.24
48	-907.71	501.22	1058.35	106.38	-9.74	8.79
49	-907.96	637.21	893.55	101.38	-8.88	0.03
50	-952.64	798.58	833.98	19.47	-27.4	6.38
51	-1041.75	623.29	1045.65	-126.98	-53.77	44.13
52	-842.77	547.85	1048.34	-162.45	-83.59	90.45
53	-812.74	479	1055.66	-150.6	-69.95	132.45
54	-658.69	400.88	1173.34	-107.09	-66.56	142.43
55	-534.18	400.39	1178.22	24.87	-7.39	98.11
56	-706.79	560.55	1047.36	116.82	36.07	4.49
57	-762.7	476.81	1108.89	164.92	40.68	-35.61
58	-792.72	523.93	976.81	237.27	58.23	-50.57
59	-845.21	513.43	987.06	306.3	83.98	-6.84
60	-739.99	504.39	963.13	350.37	101.14	17.85
61	-825.44	654.3	777.1	449.37	161.32	76.35
62	-694.34	892.58	606.69	458.34	127.14	137.57
63	-760.99	1024.17	776.37	352.57	109.34	125.52
64	-778.81	907.71	791.99	274.66	81.21	79.01
65	-801.51	843.99	789.06	242.86	62.77	26.61
66	-918.95	802.25	579.83	246.95	51.09	23.62
67	-868.16	937.5	587.4	NaN	NaN	NaN
68	-540.04	407.71	611.82	-44.71	-104.13	152.98
69	-604.25	24.9	1104.49	5.34	-16.85	67.81
70	-756.84	365.23	1143.31	120.09	23.19	77.67
71	-943.85	673.83	1204.1	118.23	30.27	74.55
72	-769.29	658.45	1363.77	51.51	-2.23	2.93
73	-563.48	607.91	1280.76	17.46	39.92	-38.6
74	-637.94	500.98	1185.79	-21.3	110.84	-55.69
75	-1140.38	435.06	1081.79	-113.43	118.1	-6.96
76	-926.27	422.61	1133.06	-151.15	20.54	81.97
77	-672.61	116.94	1318.36	-174.68	14.04	144.96
78	-791.26	232.91	1115.48	-147.28	46.84	219.97
79	-647.22	259.52	1169.43	-86.15	78.06	373.84
80	-577.88	257.08	1091.31	-64.76	102.94	426.3
81	-632.32	388.18	921.14	3.02	130.92	495.24
82	-585.69	400.15	947.51	40.41	119.69	430.91
83	-720.21	498.29	1071.29	-2.17	118.9	258.73
84	-934.08	502.93	1120.36	-26.4	104.31	119.93
85	-883.06	655.03	1139.4	-102.11	97.44	120.57
86	-869.63	344.73	1320.31	-114.59	84.72	128.72
87	-853.27	62.99	1314.94	-73.85	75.9	173.16
88	-850.34	244.87	1135.99	1.37	36.07	171.02
89	-865.72	389.16	1030.03	37.2	16.91	102.75
90	-1081.3	461.18	1005.62	54.99	-4	50.6
91	-958.98	333.25	1114.99	75.81	-56.88	65.06
92	-843.02	674.56	892.09	94.51	-62.62	77
93	-714.36	624.02	1105.96	58.81	-56.92	47.18
94	-727.54	654.54	1128.42	-21.21	-33.94	27.19
95	-742.68	630.13	1077.15	-96.47	-33.75	-2.17
96	-607.91	394.53	1274.66	-127.14	5.89	2.9
97	-611.82	426.03	1159.18	-107.51	29.02	-21.21
98	-481.93	166.5	1137.94	-85.39	81.57	-46.75
99	-1010.01	256.59	1083.74	-35.03	123.14	-42.45
100	-903.81	443.12	1043.46	-17.36	6.84	16.63
101	-661.38	316.16	1144.78	41.17	-8.97	52.64
102	-698.73	164.55	1137.21	50.9	27.37	60.49
103	-742.19	223.63	1151.61	77.73	21.15	36.5
104	-708.74	405.03	1105.47	108.49	18.13	9.49
105	-643.55	578.86	1174.07	62.29	21.55	-4.09
106	-806.4	381.35	1216.55	-8.54	24.9	-22.06
107	-715.82	243.65	1194.34	-42.05	18.74	-11.66
108	-789.79	245.85	1257.81	-42.88	3.02	-9.28
109	-764.4	459.96	1167.72	-42.27	-8.97	-28.5
110	-899.17	540.77	1092.04	-74.07	-1.07	-41.02
111	-750.98	384.28	1097.66	-76.35	-15.93	-49.71
112	-657.96	337.16	1213.62	-34	30.03	-38.15
113	-706.54	364.01	1132.57	-7.39	94.64	-38.73
114	-987.79	364.75	1116.7	24.84	92.41	-37.75
115	-873.29	375.98	1060.55	76.97	8.76	-62.62
116	-619.87	571.78	912.11	43.95	27.47	-78
117	-670.41	648.93	871.83	-61.28	79.16	-39.64
118	-816.65	318.6	984.38	-87.22	79.99	2.17
119	-907.23	228.27	1152.83	-104.4	77.24	8.7
120	-999.27	326.9	1258.79	-110.14	22.28	30.67
121	-913.33	559.08	1248.29	-90.61	-9.46	58.53
122	-793.7	541.75	1239.26	-65.25	-19.44	84.11
123	-765.38	356.2	1208.98	-56.79	13.61	81.42
124	-857.42	214.36	1254.15	-56.76	28.2	66.38
125	-1007.32	283.2	1179.93	-6.56	33.91	7.75
126	-928.71	349.12	1176.51	46.08	25.05	-16.72
127	-876.22	520.02	1060.3	60.97	32.14	20.48
128	-944.09	628.17	1063.72	11.66	20.69	38.09
129	-1002.93	530.27	1094.48	-15.44	5.68	38.67
130	-1013.43	251.46	1141.85	-72.08	-20.84	97.02
131	-781.98	212.65	1146.24	-131.81	-95	199.04
132	-444.82	158.69	1228.27	-97.63	-44.16	335.78
133	-517.33	307.86	1255.62	-22.43	43.21	444.37
134	-554.69	474.85	1096.44	10.07	114.93	515.08
135	-705.32	399.41	1118.9	-28.59	161.01	529.24
136	-621.83	340.82	1087.4	-25.51	169.46	509.86
137	-612.79	222.41	1042.97	-16.72	203.74	433.87
138	-798.58	236.82	1076.17	20.14	203.67	310.64
139	-915.53	386.72	1044.19	20.72	234.65	245.76
140	-1048.83	214.11	1125.98	20.36	223.79	228.39
141	-1128.91	259.03	1111.82	18.37	152.65	190.8
142	-1010.99	407.71	1085.21	19.2	84.44	146.67
143	-1060.3	581.54	944.09	-10.25	9.49	72.36
144	-1058.59	401.12	1101.81	3.6	15.93	72.14
145	-959.47	648.68	956.54	0.27	20.17	95.55
146	-873.78	385.01	1083.01	-54.44	-28.2	100.25
147	-678.47	351.81	1152.34	-18.77	-3.36	165.1
148	-745.36	528.56	1078.13	-46.84	37.29	255.95
149	-640.14	584.96	1278.08	-66.47	40.1	259.03
150	-609.38	357.42	1264.89	-80.63	42.14	246.12
151	-740.72	324.46	1190.19	-60.49	65.37	247.89
152	-853.27	269.29	1091.55	-68.42	0.61	228.27
153	-573	146.48	1246.83	-57.31	-57.22	214.78
154	-534.42	131.59	1226.07	7.97	-23.74	178.86
155	-604.25	203.86	1130.13	34.33	-1.37	161.56
156	-781.01	459.47	986.57	76.26	23.59	147.46
157	-833.01	524.17	984.13	70.16	12.94	132.63
158	-814.7	520.02	1134.52	35.31	-56	40.1
159	-565.43	676.76	1254.88	100.46	26.86	-31.71
160	-792.97	662.84	1228.52	64.21	88.96	-6.81
161	-1134.52	668.21	994.63	64.97	22.06	-18.22
162	-857.42	676.27	814.45	0.37	-108.28	-29.66
163	-481.69	449.46	1067.38	-105.74	-83.77	-18.4
164	-596.44	323.97	1381.1	-138.34	2.87	-35.19
165	-756.84	205.57	1405.27	-123.99	60.79	-22.43
166	-941.41	344.24	1170.65	-64.21	-41.47	-69.61
167	-590.82	451.9	1097.41	-56.18	-47.73	-85.17
168	-610.6	372.56	1094.48	-45.47	4.73	-110.81
169	-751.46	299.07	1032.96	-43.91	13.89	-113.62
170	-1009.52	233.4	955.81	-11.63	18.43	-35.25
171	-956.79	260.25	878.42	47.42	-59.05	38.6
172	-705.57	583.5	1032.23	68.39	-70.74	38.64
173	-690.92	590.82	1309.81	65.34	-70.95	24.29
174	-399.41	549.8	1262.94	16.08	-41.41	3.88
175	-399.9	448	1269.78	-55.15	58.5	-23.74
176	-495.36	291.5	1334.47	-94.76	100.4	-33.08
177	-748.05	272.46	1222.17	-95.64	45.68	-3.81
178	-812.01	276.37	1221.44	-99.73	19.29	13
179	-642.33	177.73	1229.49	-101.23	-11.38	44.8
180	-676.76	47.36	1197.51	-51.79	9.86	38.45
181	-723.39	80.81	1146.73	12.85	39.37	53.19
182	-690.43	140.63	1167.97	67.72	46.75	59.48
183	-737.06	399.17	1146.97	94.94	49.29	70.65
184	-836.18	298.58	1082.03	99.24	17.52	48.46
185	-830.57	483.89	894.29	102.29	-3.66	80.2
186	-633.06	375.24	1238.28	45.9	-46.66	104.1
187	-574.46	383.54	1313.96	4.43	-17.67	52.09
188	-702.39	438.72	1169.92	-21.79	-1.19	7.51
189	-775.63	441.16	1023.19	-28.66	19.41	-38.76
190	-861.08	346.44	1189.21	-8.94	5.65	-58.11
191	-785.16	284.91	1224.61	51.76	-33.69	-82.95
192	-779.79	300.29	1140.14	50.75	10.93	-47.64
193	-835.69	517.09	1061.77	50.87	3.3	-64.85
194	-659.91	522.71	1039.79	36.13	-2.56	-78.43
195	-651.61	582.76	984.86	-12.48	13.79	-120.39
196	-755.13	551.27	1003.42	-58.38	21.97	-159.3
197	-865.48	15.63	1304.93	-84.96	4.73	-124.08
198	-794.92	192.14	1387.21	-94.18	1.59	-80.14
199	-798.83	403.81	1276.37	-86.79	22.98	-52.46
200	-743.65	389.89	1113.04	-79.8	27.34	-9.74
201	-736.82	366.46	1181.4	-60.79	50.57	2.17
202	-814.94	236.57	1111.82	8.48	58.17	-52.58
203	-912.35	383.79	1069.34	90.7	50.6	-66.28
204	-917.97	381.84	1102.05	99.52	31.68	-66.93
205	-888.67	577.64	1090.09	62.65	15.78	-54.93
206	-905.52	715.09	1127.93	-35.46	-14.19	-4.58
207	-703.13	346.68	1298.34	-73.76	-26.37	41.56
208	-676.03	353.27	1291.75	-135.35	22.09	21.85
209	-718.26	249.51	1267.58	-132.29	31.83	-22.09
210	-745.12	391.11	1050.54	-119.78	20.87	-79.68
211	-829.1	282.23	1153.08	-141.3	18.65	-67.35
212	-971.92	180.42	1184.57	-129.82	-0.64	-44.89
213	-901.61	123.29	1163.33	-85.11	-29.6	-23.71
214	-871.58	214.6	1152.1	-27.37	-26	-13.09
215	-837.16	375.24	1169.19	-8.61	-22.34	-25.7
216	-869.14	533.69	1119.63	-12.36	-52.46	-96.65
217	-864.5	519.53	1048.34	-65.12	-36.38	-120.09
218	-820.07	246.83	1225.59	-161.19	-5.83	-95.64
219	-819.09	31.98	1295.17	-248.96	21.51	-108.4
220	-888.92	-176.03	1360.11	-245.57	31.8	-133.21
221	-784.42	5.13	1089.11	-220.34	46.42	-155.7
222	-700.44	-183.59	1223.88	-190.61	71.08	-152.16
223	-807.37	61.04	1086.18	-132.54	115.39	-135.16
224	-959.72	-166.75	1104.25	-114.59	134.03	-134.31
225	-1137.7	-207.76	1184.57	-84.26	75.35	-169.65
226	-1065.67	-26.86	1110.6	-33.45	12.97	-101.75
227	-907.71	96.68	939.94	-73.09	-3.39	-1.71
228	-841.06	35.4	1024.9	-143.8	17.94	86.61
229	-898.19	-160.16	1204.35	-159.67	3.08	92.47
230	-929.44	-387.45	1220.21	-131.9	-21.94	72.36
231	-779.05	-209.23	1157.23	-94.18	-36.44	51.61
232	-786.13	-189.94	1194.58	-96.16	4.61	37.84
233	-875	-170.9	1179.2	-100.92	10.01	15.56
234	-850.34	-246.34	1218.02	-110.66	2.99	6.84
235	-905.52	-328.61	1201.9	-62.07	32.9	-2.04
236	-921.63	-275.88	1033.45	5.04	25.02	-29.17
237	-945.56	-172.85	1101.32	46.97	43.95	-75.32
238	-1113.04	-64.94	1080.32	43.67	20.63	-67.05
239	-1041.99	-86.18	1138.67	13.82	-17	15.38
240	-857.91	-122.31	1122.56	14.04	-16.45	42.88
241	-805.42	-190.67	1214.11	6.23	-2.5	46.3
242	-924.32	-144.53	1175.54	15.66	30.82	36.83
243	-942.87	-162.35	1233.4	23.1	22.98	29.63
244	-957.03	-152.59	1183.35	29.05	6.23	16.36
245	-925.54	-163.33	1222.41	15.11	2.5	10.62
246	-978.27	-231.69	1205.32	-0.37	11.11	-11.6
247	-1007.08	-134.77	1125.49	2.47	4.82	-18.59
248	-997.31	-123.05	1120.85	-8.48	-5.16	-18.95
249	-992.19	-113.28	1128.66	-24.08	-17.18	-8.21
250	-951.17	-128.42	1140.38	-35.28	-23.74	-7.66
251	-833.01	-194.09	1161.38	-71.93	-26.86	-31.77
252	-865.97	-218.51	1168.7	-113.95	5.68	-76.08
253	-856.93	-300.54	1198.97	-135.13	22.37	-89.11
254	-912.11	-417.24	1238.04	-108.15	17.88	-91.16
255	-813.48	-414.55	1126.22	-54.02	15.47	-101.32
256	-973.88	-332.76	1138.92	-14.43	35.86	-90
257	-1026.12	-173.83	1089.36	-1.25	21.7	-49.53
258	-1051.51	-203.86	1100.1	-20.48	-3.17	-22.74
259	-960.69	-160.4	1134.77	-44.1	-31.07	7.66
260	-938.96	-288.57	1240.97	-72.88	-11.29	21.94
261	-998.05	-356.69	1278.56	-91.67	-32.29	18.34
262	-921.88	-340.58	1183.11	-96.56	-51.33	14.01
263	-809.57	-314.45	1110.6	-97.38	-46.48	-7.57
264	-847.17	-352.05	1068.12	-90.85	-21.39	-32.65
265	-876.71	-438.96	1130.37	-85.75	-17.21	-42.79
266	-882.32	-384.03	1093.26	-65.37	-22.16	-30.61
267	-819.34	-435.79	1076.17	-68.36	-23.71	-40.62
268	-736.08	-568.12	1088.62	-58.99	-13.4	-51.24
269	-862.3	-436.04	1069.09	3.57	27.92	-41.93
270	-869.38	-347.9	1046.88	23.35	34.33	-14.4
271	-935.3	-366.7	1070.56	7.63	26.98	-2.38
272	-943.6	-396.48	1062.99	1.89	1.31	13.37
273	-873.29	-393.8	1083.98	3.78	-4.61	15.26
274	-898.19	-420.17	1117.19	5.13	2.29	11.11
275	-872.31	-386.23	1111.57	8.03	-0.43	8.85
276	-870.36	-373.78	1082.52	2.56	5.52	7.57
277	-879.88	-396.48	1136.96	4.55	9.03	6.35
278	-895.51	-344.24	1110.11	2.38	11.05	2.44
279	-914.06	-419.92	1131.59	-2.99	10.19	-1.16
280	-891.36	-369.38	1103.03	-1.83	-2.41	0.4
281	-864.01	-384.52	1114.99	-7.81	-3.72	-2.2
282	-901.61	-416.75	1125.98	-14.74	4.12	-1.8
283	-913.09	-406.25	1085.69	-7.66	1.34	3.72
284	-887.94	-396.24	1055.66	-8	-5.89	4.21
285	-880.13	-440.92	1089.11	-14.28	0.12	5.16
286	-907.96	-392.82	1094.73	-8.64	4.58	5.13
287	-903.56	-412.35	1109.86	-6.87	-1.04	1.1
288	-882.08	-411.38	1116.94	-2.96	1.25	-1.62
289	-891.85	-379.88	1092.29	-3.33	6.62	-6.32
290	-916.26	-396.48	1117.92	-5.22	7.69	-8.54
291	-917.97	-412.6	1115.48	-11.05	-0.31	-10.5
292	-912.11	-408.45	1084.23	-9.22	-7.78	-11.63
293	-895.75	-396.73	1077.39	-15.69	-12.76	-10.74
294	-852.05	-436.28	1100.34	-17.24	-0.67	-13.03
295	-882.08	-453.13	1112.79	-15.44	4.43	-15.14
296	-868.16	-441.41	1108.89	-6.84	7.05	-20.02
297	-873.05	-446.78	1109.38	2.96	7.69	-24.02
298	-850.1	-538.57	1118.9	30.82	8.33	-26.7
299	-686.28	-592.53	1046.88	54.32	16.3	-39.64
300	-932.86	-393.8	1000.98	104.1	75.5	-39.03
301	-1034.91	-258.3	1029.3	89.11	61.46	-0.46
302	-1001.71	-336.18	1116.94	40.16	14.28	29.54
303	-914.79	-312.74	1186.28	19.38	-8.85	48.98
304	-879.88	-314.94	1201.42	3.14	-0.67	31.07
305	-954.83	-318.12	1159.91	-5.43	-0.52	17.88
306	-905.03	-355.22	1143.55	-8.27	-19.04	9.12
307	-897.46	-343.02	1131.35	-9.28	-12.12	9.67
308	-901.37	-387.21	1145.51	-18.16	-7.69	9.09
309	-908.94	-444.09	1166.75	15.99	-4.91	9.19
310	-949.46	-461.91	1198.24	49.53	-10.65	17.18
311	-893.8	-513.67	1163.57	155.24	-16.97	34.18
312	-898.93	-505.62	1184.33	249.51	-15.35	26.73
313	-972.41	-544.92	1154.05	408.2	-10.41	0.98
314	-999.51	-452.39	1019.04	586.4	1.62	21.97
315	-872.56	-372.07	915.28	638.76	-1.98	20.75
316	-852.54	-94.97	849.37	670.23	42.79	32.81
317	-965.58	-63.23	763.67	678.92	59.69	-18.22
318	-997.8	376.95	783.45	602.02	26.67	-39.31
319	-1049.56	424.8	894.53	447.45	47.55	7.42
320	-947.02	463.38	906.25	392.09	25.79	18.22
321	-910.4	410.64	962.89	285.46	1.13	-21.06
322	-1080.08	684.81	962.65	222.96	37.9	17.24
323	-986.57	770.26	1063.72	132.08	9.4	70.74
324	-903.56	469.97	1376.22	165.65	5.74	100.49
325	-986.08	502.2	1308.84	308.62	-4.39	114.93
326	-1130.37	887.21	1055.42	342.29	-0.52	166.17
327	-785.64	678.47	1166.5	290.71	-70.77	239.47
328	-723.39	904.79	816.41	224.37	-34.82	315.43
329	-556.4	926.03	1002.44	135.01	16.97	358.4
330	-541.5	507.57	1106.69	26.12	44.95	297.09
331	-370.85	260.01	1172.61	22.06	68.05	92.68
332	-712.4	335.21	924.8	7.48	159.64	-24.78
333	-938.72	598.14	756.35	-7.08	161.9	8.33
334	-872.31	874.51	791.5	-63.57	99.55	104.68
335	-805.91	835.45	1034.91	-104.4	62.99	89.97
336	-787.11	712.16	938.23	-106.29	68.51	61.83
337	-855.96	791.75	913.33	-153.96	57.98	37.81
338	-935.55	557.37	1152.34	-148.56	54.14	53.38
339	-710.94	620.12	1046.88	-137.08	17.7	80.75
340	-663.33	682.13	945.07	-158.54	55.85	53.99
341	-801.27	481.45	1107.91	-180.82	63.87	68.57
342	-717.04	590.09	1142.58	-147.34	76.17	127.47
343	-749.02	640.14	1108.64	-101.26	69.12	136.26
344	-691.65	489.26	1147.46	-112.15	29.24	121.12
345	-789.55	468.75	1177.98	-97.08	70.4	84.29
346	-692.38	591.31	1041.99	-13.34	60.24	36.74
347	-854.25	522.71	1071.53	84.08	80.81	3.57
348	-916.02	887.7	741.46	119.54	78.55	82.18
349	-1030.52	852.54	882.57	13.73	67.96	222.56
350	-918.95	730.96	959.23	-19.9	48.43	328.16
351	-378.66	461.18	909.67	-81.02	91.71	509.7
352	-335.21	600.83	851.07	-110.02	214.36	560.09
353	-516.11	378.91	1053.47	-140.78	246.89	483.03
354	-714.11	506.84	1023.44	-148.35	256.01	398.59
355	-741.94	403.32	1028.81	-115.88	267.94	400.05
356	-794.43	359.38	1136.72	-58.9	203.37	330.02
357	-781.49	420.17	1107.91	14.4	119.35	221.53
358	-688.48	346.68	1179.44	53.74	122.71	185.15
359	-705.57	545.9	965.82	168.15	79.28	109.89
360	-651.37	720.95	1000.24	157.44	71.81	53.04
361	-654.05	842.04	955.57	114.56	65.95	39.52
362	-666.26	699.22	1074.22	-20.51	34.18	32.14
363	-630.86	521.48	1286.87	-60	86.67	74.37
364	-812.99	294.19	1129.88	-65.09	88.78	111.69
365	-754.15	340.58	1062.74	-58.29	28.29	234.8
366	-560.79	728.52	977.78	49.65	-13.06	229.43
367	-536.87	616.94	1065.92	26.7	0.43	98.42
368	-642.33	541.5	1103.27	17.12	53.38	51.06
369	-927.25	676.76	926.51	23.83	42.79	53.19
370	-728.27	938.48	831.3	70.68	-32.99	20.08
371	-730.22	835.45	796.39	19.01	-38.48	-24.23
372	-730.22	678.22	948.73	-20.75	-56	-15.96
373	-635.74	681.88	1076.9	-44.19	-16.88	25.79
374	-621.34	576.9	1140.87	-60.27	7.87	45.93
375	-645.26	545.9	1136.47	-0.4	21.51	97.81
376	-627.2	635.5	982.91	33.78	-15.05	93.35
377	-537.6	375.24	1002.44	-33.45	-32.23	93.05
378	-584.23	387.45	965.58	-76.05	32.71	152.07
379	-599.85	677.73	931.88	-55.97	48.22	185.73
380	-350.59	975.59	937.5	12.57	-4.46	113.4
381	-464.36	516.85	1148.93	10.96	21.27	-16.6
382	-651.37	705.57	854.98	69.43	41.69	-32.81
383	-531.74	747.8	880.62	101.75	36.25	41.17
384	-503.91	688.23	1018.31	84.72	22.98	54.87
385	-681.64	346.19	1030.03	54.93	16.69	64.48
386	-717.77	440.67	814.7	7.23	22.92	83.5
387	-590.58	664.31	971.19	-43.95	28.02	94.48
388	-605.71	811.52	939.21	-28.93	139.62	219.06
389	-416.02	821.29	1028.08	-42.48	195.25	291.87
390	-382.08	658.45	1291.99	-52.03	195.77	239.04
391	-432.62	784.91	935.55	14.13	249.73	192.6
392	-896	679.2	837.65	-31.28	129.15	71.9
393	-845.7	95.46	1173.58	-162.45	30.36	153.84
394	-586.18	230.96	1111.33	-183.84	17.61	213.99
395	-471.44	310.06	1134.03	-134.89	21.03	169.19
396	-440.19	476.56	1173.34	-129.18	57.25	161.99
397	-579.83	452.64	1261.72	-131.65	43.98	173.19
398	-360.35	416.99	1280.52	-72.05	37.63	176.12
399	-457.28	362.06	1065.19	16.97	46.39	92.13
400	-661.13	357.91	1027.34	54.14	45.99	11.6
401	-557.37	464.6	1003.17	52	14.31	-8.24
402	-553.47	497.8	1009.03	-3.33	33.33	-40.92
403	-521	524.17	1052.98	-22.71	37.99	-41.93
404	-765.38	383.3	1281.01	-34.15	65.03	-54.08
405	-506.35	479	1177.73	-32.81	7.23	-46.02
406	-639.89	455.08	1211.43	0.03	25.18	-53.96
407	-596.19	599.85	1099.12	-19.41	26.37	-44.25
408	-621.34	462.89	1116.21	-29.57	34.18	-34.12
409	-705.81	305.18	1078.86	40.53	13.89	26.61
410	-406.49	614.26	1093.02	87.89	10.53	56.21
411	-750.49	583.25	986.57	81.88	42.94	-29.97
412	-708.25	644.29	967.29	-3.33	-38.12	-53.47
413	-640.14	739.01	936.04	-64.18	-48.25	-42.48
414	-467.04	243.9	1286.87	-121.03	-69.76	0.34
415	-423.58	339.6	1311.77	-117.8	-22.43	-37.57
416	-666.5	397.22	1165.53	-68.48	30.7	-90.42
417	-712.65	435.06	1204.1	-57.59	10.22	-82.7
418	-606.69	464.6	1198.24	-59.72	9.67	-54.05
419	-612.79	343.99	1055.91	-33.97	44.56	-46.88
420	-708.74	267.33	1123.54	32.93	87.65	-38.51
421	-847.41	556.64	887.7	43.61	64.7	-64.85
422	-778.56	544.19	857.67	-36.22	26	-78.74
423	-724.37	458.5	922.12	-55.57	17.12	-55.45
424	-681.64	138.43	1234.86	-44.71	12.88	-41.75
425	-692.63	317.63	1208.74	-2.5	37.54	-48.83
426	-729.98	558.59	1052.25	28.26	21.64	-81.51
427	-708.74	558.84	1135.74	20.94	25.24	-91.22
428	-731.45	477.29	1213.62	47.67	44.22	-40.86
429	-706.79	463.87	1207.76	57.59	48.34	-4.33
430	-677.25	649.17	1168.95	86.27	40.22	-0.03
431	-690.19	692.38	1104.49	58.47	22.06	-9.52
432	-678.71	673.34	1076.9	-24.29	8.97	-18.43
433	-665.53	591.06	1150.39	-72.2	-23.25	-15.69
434	-621.83	380.13	1368.9	-63.32	-7.08	-7.45
435	-680.66	522.95	1122.07	-118.04	4.52	-1.43
436	-806.4	311.77	1033.2	-135.16	6.2	3.02
437	-860.84	456.05	959.96	-137.66	-9.06	20.17
438	-777.34	499.27	1007.08	-134.74	-15.35	50.63
439	-713.87	386.23	1113.77	-130.07	-5.74	61.95
440	-592.53	387.21	1309.08	-65.58	0.95	32.35
441	-652.1	550.54	1253.42	-6.2	38.85	20.81
442	-755.13	519.04	1235.84	-21.85	29.97	0.98
443	-804.2	501.22	1162.35	-46.11	-16.82	0
444	-758.54	460.21	1062.01	-58.17	-28.93	9
445	-724.12	233.64	1224.61	-115.81	1.89	29.88
446	-806.4	94.97	1152.1	-174.32	-6.68	-31.25
447	-777.34	99.37	1082.52	-163.06	-2.75	-70.8
448	-855.22	150.39	1028.08	-123.29	2.38	-68.76
449	-815.43	165.28	1137.21	-124.33	7.57	-58.9
450	-851.32	120.85	1251.22	-86.49	21.67	-48.68
451	-934.08	184.81	1070.31	-82.55	-6.53	-47.09
452	-768.55	51.27	1229.25	-83.01	-32.41	-39.58
453	-645.75	-113.77	1190.43	-6.07	-26.15	-46.39
454	-625	20.26	1089.84	71.78	8.48	-53.77
455	-653.81	139.89	1075.93	83.28	23.56	-71.26
456	-735.35	25.39	1131.35	91	56.52	-117.61
457	-759.52	-23.93	1064.94	100.28	56.79	-88.13
458	-716.06	160.16	1030.03	116.36	57.25	-33.36
459	-733.15	236.33	1106.93	111.18	43.52	-18.04
460	-764.4	364.01	1106.93	97.9	35.13	-27.44
461	-845.95	522.46	1082.76	45.56	19.78	-22.55
462	-812.5	460.94	1206.79	-64.27	-24.81	10.13
463	-711.91	490.48	1310.55	-142.03	-32.68	17.27
464	-765.38	161.62	1410.64	-143.01	-21.36	12.3
465	-701.42	164.55	1325.68	-77.36	-16.51	17.61
466	-638.43	161.87	1260.25	-57.65	-4.36	8.58
467	-801.27	171.14	1234.38	-24.35	20.9	7.78
468	-791.26	264.89	1192.63	-7.6	8.42	4.76
469	-786.87	123.29	1224.61	-19.32	-3.85	8.51
470	-781.74	194.58	1180.42	-78.46	-10.99	30.33
471	-802	174.32	1251.71	-114.38	-7.02	34.88
472	-851.56	153.32	1221.19	-125	-28.5	17.82
473	-740.48	181.64	1159.67	-140.2	-38.18	13.12
474	-752.2	-26.86	1244.14	-160.1	-31.1	11.75
475	-762.94	-77.39	1174.32	-118.59	-23.04	24.87
476	-696.78	-99.12	1207.03	-32.38	-16.91	12.45
477	-716.31	78.12	1135.74	-11.29	-5.83	2.62
478	-721.92	-39.31	1218.75	13.7	1.77	-6.04
479	-703.86	76.66	1188.96	45.07	8.42	-10.38
480	-743.16	38.33	1172.61	43.64	11.54	-11.51
481	-796.88	107.42	1227.54	48.86	2.26	-11.26
482	-748.78	195.07	1203.86	46.78	-11.87	-10.53
483	-787.35	7.08	1286.62	24.72	-14.71	-6.53
484	-737.55	39.06	1267.82	14.07	-7.93	-8.3
485	-749.27	89.11	1227.29	12.36	-2.99	-14.34
486	-724.37	112.06	1188.72	3.05	0.43	-16.85
487	-704.35	121.34	1219.24	-12.27	10.41	-1.77
488	-738.04	233.4	1196.29	-36.41	5.4	5.28
489	-720.95	171.63	1248.29	-87.62	-1.95	-9.77
490	-698	63.96	1256.1	-95.67	-3.69	-18.8
491	-768.07	26.86	1271.73	-74.89	4.09	-32.1
492	-769.78	0.73	1169.19	-43.15	-1.28	-11.99
493	-727.29	-27.83	1197.02	-16.36	-9.95	11.35
494	-753.17	-8.79	1167.72	-0.82	-8.09	16.54
495	-719.24	127.69	1182.13	17.52	-6.53	12.39
496	-748.78	-76.42	1307.37	4.73	-0.06	13.89
497	-698.49	-5.86	1256.1	-5.71	3.14	18.25
498	-701.66	7.08	1251.46	-11.47	7.54	18.07
499	-742.92	47.85	1170.9	-4.3	13.28	10.19
500	-790.28	21.48	1166.5	-4.7	7.45	6.44
501	-778.56	24.9	1188.72	-0.7	-12.15	12.66
502	-729.49	42.48	1209.72	-4.46	-16.2	16.27
503	-723.39	-3.17	1219.97	-16.78	-6.68	16.57
504	-790.04	-17.33	1234.62	0.55	3.45	7.29
505	-794.68	57.62	1200.93	6.32	-9.55	1.5
506	-735.11	40.28	1196.04	3.33	-8.18	-1.56
507	-771.97	18.55	1229	8.18	-3.81	-1.5
508	-739.5	10.25	1234.62	15.08	-6.84	-6.01
509	-753.42	49.32	1227.54	22.77	-6.93	-10.77
510	-763.67	70.8	1203.37	20.02	-7.66	-6.16
511	-740.97	12.7	1242.19	13.46	-9.03	1.71
512	-683.11	84.96	1218.02	13.21	-13.58	-0.82
513	-678.71	91.8	1224.37	3.2	-4.36	-5.89
514	-700.44	58.11	1248.78	0.15	-0.49	-3.66
515	-705.32	36.13	1257.32	-11.9	-1.13	-3.17
516	-672.12	56.4	1238.28	-15.32	4	0.4
517	-682.62	48.83	1210.94	-16.3	12.6	-6.26
518	-729.25	17.09	1242.92	-15.32	12.08	-9.09
519	-740.72	16.6	1212.4	-7.75	12.36	-6.81
520	-767.33	40.28	1197.02	-3.27	9.12	3.23
521	-769.29	35.89	1205.32	-0.21	-2.23	3.48
522	-758.06	47.85	1215.58	-0.34	-2.53	4.43
523	-755.86	25.88	1184.81	-12.33	0	6.65
524	-757.32	-16.36	1209.23	-11.44	-1.25	2.66
525	-743.9	-11.72	1210.94	2.26	-2.99	1.43
526	-737.3	61.77	1204.59	7.45	-2.87	-0.98
527	-755.13	31.49	1232.67	8.91	1.59	3.33
528	-757.08	38.09	1231.93	11.17	-4.85	-1.46
529	-732.67	75.44	1231.45	10.68	-8.97	-7.17
530	-735.84	153.32	1212.89	8.67	-12.02	-15.17
531	-731.93	-65.19	1249.02	-17.03	-10.07	-6.77
532	-698.24	-123.29	1297.36	-10.31	-2.62	7.78
533	-697.27	64.21	1209.47	-14.19	4.43	7.17
534	-771.24	93.99	1220.46	-23.13	12.63	-7.14
535	-751.71	61.52	1251.22	-46.33	-5.83	-13.64
536	-696.04	89.6	1246.58	-72.78	-11.9	-11.26
537	-723.39	138.67	1204.35	-125.7	-11.51	-2.78
538	-702.39	23.68	1227.29	-147.55	-11.75	-0.61
539	-727.05	-201.66	1275.63	-114.81	1.5	-4.76
540	-737.55	-150.63	1203.61	-46.88	0.49	-8.82
541	-705.81	-136.96	1117.43	26.09	0.24	-12.08
542	-729.49	-172.61	1152.83	79.22	0.37	0.37
543	-681.15	-30.52	1146.48	94.64	-0.4	4.15
544	-733.64	54.2	1197.27	99.03	7.87	12.57
545	-706.05	-15.38	1279.54	83.95	0.52	18.77
546	-706.79	11.72	1260.01	65.55	7.78	15.75
547	-718.51	-23.44	1281.25	54.47	13.34	3.23
548	-744.14	90.09	1180.42	38.12	10.68	-7.81
549	-756.59	71.78	1199.46	11.32	9.8	3.02
550	-755.13	82.28	1215.33	-15.32	4.52	19.35
551	-733.89	66.89	1252.44	-30.4	3.17	17.03
552	-807.62	19.78	1226.07	-43.91	0.37	17.18
553	-683.84	-28.81	1224.12	-34.18	-22.09	15.56
554	-673.83	-24.66	1250.98	-12.85	-2.81	13.67
555	-740.72	-4.39	1198.97	-6.1	3.2	9.37
556	-768.8	-3.17	1181.15	14.86	-2.81	2.14
557	-735.11	-4.39	1211.91	25.82	-8.82	1.13
558	-724.12	2.69	1247.8	43.4	-3.66	3.33
559	-736.82	-9.77	1247.07	43.52	0.55	9.8
560	-712.89	-6.35	1272.71	35.98	-5.1	10.44
561	-677.49	31.49	1200.68	52.95	1.19	7.72
562	-684.33	30.52	1192.14	60.03	14.59	11.57
563	-766.85	70.8	1155.76	60.18	14.89	9.92
564	-725.59	107.91	1202.88	41.26	-1.71	5.83
565	-737.79	143.55	1227.78	16.91	0.37	2.01
566	-723.14	108.89	1263.92	-9.77	2.47	4.33
567	-741.46	105.22	1238.77	-16.48	1.37	7.66
568	-728.27	65.92	1193.85	-29.51	-2.9	10.25
569	-725.83	38.09	1195.31	-10.62	-2.96	10.56
570	-730.96	71.29	1188.23	3.2	3.66	8.67
571	-760.01	41.02	1205.81	7.32	0.79	3.27
572	-762.21	74.46	1209.23	16.6	-5.13	-2.47
573	-727.78	83.98	1253.91	13.67	-6.1	-0.31
574	-746.58	150.88	1220.7	11.11	-8.33	-2.5
575	-722.66	66.89	1284.67	-4.33	-9.55	0.49
576	-690.19	78.61	1237.55	-21.03	-3.6	0.95
577	-691.41	83.5	1192.14	-47.61	4.91	-0.64
578	-721.92	13.43	1233.15	-45.72	4.24	4.46
579	-730.71	48.34	1197.75	-35.92	-3.94	10.44
580	-704.1	66.65	1187.01	-28.53	-9.86	15.47
581	-757.08	14.89	1188.48	-30.52	-3.23	16.08
582	-692.38	-14.65	1210.21	-17.09	-0.18	-0.58
583	-771	-2.69	1215.82	-7.02	3.94	-2.9
584	-757.32	7.08	1209.96	10.99	-2.14	-10.25
585	-728.27	-17.58	1222.41	27.98	-8.79	-7.39
586	-716.8	57.13	1174.56	30.43	-3.88	-6.65
587	-706.79	57.62	1242.92	27.98	-3.23	-4.36
588	-717.04	52.25	1251.71	21.61	-0.18	-5.58
589	-709.47	63.72	1251.71	20.63	-1.98	-7.54
590	-709.47	99.85	1239.01	7.42	0	-9.16
591	-718.99	30.52	1257.08	1.56	0.82	-8.88
592	-711.18	51.27	1209.96	5.92	-1.34	-6.84
593	-718.99	53.22	1212.4	5.77	-0.31	-7.45
594	-718.02	71.53	1207.28	8.15	-2.41	-7.78
595	-707.76	113.28	1176.27	8.58	2.14	-2.35
596	-713.62	-0.24	1273.68	13.21	1.22	4.24
597	-710.21	78.86	1232.42	6.77	4.12	5.22
598	-710.69	54.93	1252.93	-7.26	3.97	1.31
599	-729.74	55.18	1205.81	-2.66	2.93	-1.71
600	-717.53	38.57	1205.81	2.66	1.68	-6.35
601	-729.98	51.27	1184.81	4.97	3.33	-5.07
602	-745.61	39.79	1182.86	18.19	3.36	1.74
603	-733.4	-10.5	1186.52	23.44	1.13	10.04
604	-747.07	41.99	1183.84	41.2	-2.2	2.23
605	-763.67	85.94	1223.88	37.14	-4.15	-7.87
606	-752.2	113.77	1255.13	35.25	-5.49	-8.79
607	-720.46	110.6	1253.17	28.17	-6.5	-5.55
608	-734.13	112.55	1233.4	18.52	-5.37	-4.97
609	-703.13	99.85	1229.74	15.47	-6.32	-6.99
610	-724.12	92.04	1217.04	11.54	2.66	-4.15
611	-674.56	104.49	1218.26	9.4	-3.81	-8.21
612	-682.13	93.99	1237.06	8.45	3.11	-6.74
613	-715.82	69.82	1262.7	15.17	-0.12	-7.87
614	-746.83	-51.03	1339.36	68.91	-1.31	-8.76
615	-739.01	173.83	1107.67	167.85	-2.23	8.45
616	-739.26	-76.42	1356.93	244.29	-7.42	26.76
617	-723.88	93.51	1156.01	309.54	-20.48	35.92
618	-562.26	288.57	1100.34	362.88	-7.75	-0.49
619	-754.64	335.21	1007.08	390.69	18.62	-82.12
620	-828.61	436.04	1021.97	357.76	10.89	-147.61
621	-888.67	437.99	1026.86	392.46	18.19	-180.02
622	-936.77	481.2	886.72	401.82	-24.78	-223.82
623	-1010.74	470.95	844.97	321.11	-84.05	-210.78
624	-1022.71	686.52	789.31	272	-107.6	-175.11
625	-889.65	913.33	964.11	165.56	-172	-170.01
626	-824.22	797.12	1125	95.89	-194.67	-206.7
627	-876.46	792.97	915.77	116.7	-190.43	-211.55
628	-671.63	780.76	1111.57	78.43	-196.53	-109.8
629	-484.38	505.86	1354	85.11	-197.3	-33.2
630	-571.53	450.68	1324.22	220.18	-148.01	-12.6
631	-551.51	800.78	860.35	261.02	-99.79	-12.21
632	-599.61	569.09	856.93	238.31	-105.74	-42.48
633	-575.2	381.59	908.69	87.31	-132.14	-28.72
634	-520.51	451.66	877.44	-27.19	-87.98	-4.24
635	-508.06	533.45	960.45	-35.46	-61	33.6
636	-475.83	845.7	817.63	-100.89	-48.16	1.19
637	-543.21	629.64	993.9	-164.37	5.98	-46.88
638	-884.77	745.36	938.48	-104.77	7.14	-72.48
639	-555.91	920.17	945.31	-77.03	-61.71	-47.67
640	-773.19	949.46	968.26	-101.17	-49.19	-99.76
641	-663.33	836.91	1057.86	-119.32	-48.31	-122.47
642	-642.58	627.2	1031.49	-110.72	-20.32	-133.79
643	-734.13	691.41	982.91	-95.79	-6.01	-195.4
644	-693.85	397.46	1058.59	-100.65	8.24	-277.28
645	-938.96	465.33	989.5	-8.36	31.46	-260.28
646	-957.76	508.54	858.15	59.08	49.07	-196.78
647	-827.15	381.84	884.28	43.43	14.89	-127.72
648	-851.07	736.33	814.94	64.12	-0.55	-125.31
649	-895.02	650.15	998.05	6.81	-18.62	-143.34
650	-802.73	821.53	1035.64	-28.38	-51.45	-191.13
651	-957.28	327.64	1216.55	2.69	-96.74	-309.78
652	-968.99	361.57	949.22	66.8	-143.89	-350.07
653	-922.61	296.39	908.69	84.32	-152.37	-308.72
654	-578.86	728.52	936.04	45.01	-149.11	-254.91
655	-848.39	579.35	1131.1	-52.25	-78.25	-211.73
656	-1045.65	506.59	1041.26	-7.08	-80.99	-117.19
657	-869.87	668.7	1130.62	32.78	-79.35	-45.72
658	-1006.59	610.35	1081.05	8.39	-82.92	-39.92
659	-893.8	598.39	1063.72	-3.69	-92.32	-16.66
660	-711.91	610.35	1012.7	-10.93	-87.89	-42.08
661	-592.04	541.75	1086.43	-12.82	-52.15	-93.05
662	-762.94	464.84	1022.46	-14.74	14.07	-150.18
663	-825.2	481.93	922.36	9	4.64	-178.44
664	-905.76	291.75	1021.24	25.54	46.17	-184.91
665	-1136.47	299.8	985.84	58.75	13.52	-118.44
666	-956.54	505.86	968.51	83.19	-7.11	-81.91
667	-936.77	670.17	1015.14	63.45	-26.82	7.14
668	-735.11	787.84	990.72	-20.39	-24.9	68.94
669	-855.71	546.88	1050.05	-90.3	15.38	49.22
670	-863.77	509.28	1114.01	-101.01	3.48	5.43
671	-939.45	460.94	1112.3	-76.72	-4.76	-24.66
672	-912.11	526.37	1106.45	-37.81	-17.64	-52.09
673	-1000	497.31	1079.59	-11.81	-2.62	-69.89
674	-974.85	484.13	1101.56	-22.98	-3.97	-66.22
675	-974.85	459.96	1069.58	-43	-24.44	-81.63
676	-936.28	335.45	1119.87	-41.96	-25.36	-86.67
677	-975.59	282.47	1003.42	-9.52	-20.14	-95.98
678	-1023.19	192.38	987.06	48.86	-17.94	-101.07
679	-881.59	468.75	899.41	84.69	-15.29	-63.72
680	-970.7	562.99	974.12	38.79	22.03	17.4
681	-1093.02	708.25	917.48	-13.52	-17.67	51.64
682	-832.52	628.91	1067.38	-32.01	-33.78	49.07
683	-895.02	590.58	1102.54	-51.15	-12.97	25.94
684	-859.86	421.14	1166.5	-41.38	-24.57	21.76
685	-686.52	541.75	1122.07	-44.77	-30.98	-3.02
686	-635.74	567.38	1081.05	-64.94	13.37	-80.14
687	-850.59	424.07	1063.72	-63.69	50.02	-134.86
688	-1057.13	204.35	1125	-42.94	48.71	-140.59
689	-1086.18	361.08	1104.25	1.59	23.19	-127.23
690	-958.01	336.67	1012.7	3.36	-1.89	-127.66
691	-1129.64	314.21	1071.04	32.35	20.78	-117.95
692	-1116.7	369.63	1011.72	33.84	-24.26	-47.55
693	-1162.6	318.85	1127.44	46.6	-82.67	-40.16
694	-1382.32	426.27	1164.06	81.18	-133.06	-41.02
695	-877.44	391.11	1165.28	110.05	-178.19	-62.26
696	-744.14	419.43	1094.24	56.24	-139.43	-152.65
697	-674.07	260.74	956.79	13.55	-46.08	-213.47
698	-956.05	254.88	985.6	44.92	38.85	-195.77
699	-1008.79	264.89	1023.68	127.47	16.85	-169.71
700	-1045.9	318.6	948.24	159.61	-4.7	-167.18
701	-1032.96	408.45	919.19	152.98	-20.9	-161.35
702	-1229.98	592.04	1165.77	116.91	-30.85	-45.81
703	-989.75	707.76	1161.38	53.04	-97.2	43.67
704	-900.63	775.63	1074.95	-67.32	-83.04	57.46
705	-752.44	399.9	1141.6	-98.24	-65.19	27.83
706	-724.61	413.82	1095.21	-75.62	-33.39	1.37
707	-876.95	451.42	903.32	-73.91	-3.85	-9.55
708	-780.76	319.82	1120.12	-74.19	-8.79	-24.84
709	-748.29	226.81	1133.79	-25.67	6.35	-42.91
710	-1004.88	335.45	1067.63	30.61	36.93	-44.92
711	-1078.61	328.61	964.11	43.4	-5.1	-60.85
712	-1205.81	330.57	1001.95	55.91	-19.84	-44.71
713	-928.47	520.26	1021	35.37	-66.62	37.93
714	-884.28	768.07	887.21	-10.28	-45.59	55.02
715	-765.63	510.5	1036.38	-59.17	-34.24	66.01
716	-877.2	593.51	1162.6	-63.29	-17.76	49.65
717	-957.28	563.72	1195.07	-84.99	-19.2	34.91
718	-895.75	496.34	1224.61	-90.21	-28.05	30.06
719	-892.82	416.02	1155.27	-68.42	-28.41	18.98
720	-875.49	379.39	1148.93	-69.24	-35.37	27.77
721	-893.07	425.78	1087.89	-80.17	-42.88	32.65
722	-849.61	358.89	1155.52	-99.27	-51.24	17.67
723	-841.06	285.89	1133.54	-86.49	-39.43	8.73
724	-841.8	303.47	1095.7	-77.94	-32.2	9.83
725	-831.54	368.9	1111.33	-71.93	-20.08	-1.65
726	-996.58	577.64	1123.78	-92.74	-21.24	-15.29
727	-853.27	766.6	1166.02	-187.53	-37.75	1.43
728	-807.86	714.84	1143.55	-299.13	-31.68	25.88
729	-696.78	521.97	1092.77	-373.26	-38.94	10.5
730	-792.97	89.84	1184.33	-464.14	-11.66	-44.1
731	-896.48	-52.49	1121.58	-402.86	-9.12	-131.59
732	-781.74	-156.74	1158.45	-397.43	26	-202.06
733	-1022.46	-439.94	1259.03	-314.45	43.49	-178.47
734	-915.28	-265.38	1166.5	-231.75	13.89	-109.19
735	-915.28	-251.95	1186.77	-218.93	-6.2	-125.85
736	-1002.69	-473.88	1187.74	-170.44	-109.68	-205.9
737	-753.17	-459.96	1055.91	-138.55	-128.11	-226.38
738	-756.84	-370.12	1009.03	-133.76	-84.69	-213.84
739	-586.67	-370.61	1122.07	-138.4	-64.91	-157.38
740	-759.28	-291.75	1119.14	-124.57	-17.27	-108
741	-651.37	-372.31	1239.5	-128.02	-21.61	-73.46
742	-717.77	-365.72	1213.13	-89.14	-18.43	-59.88
743	-620.85	-432.37	1268.55	-94.02	-16.85	-51.97
744	-731.69	-452.88	1306.4	-53.25	11.96	-41.26
745	-945.07	-327.39	1213.38	-36.5	-11.81	-31.98
746	-835.21	-161.62	1144.78	-75.9	-72.33	-12.21
747	-584.72	-320.8	1199.22	-143.01	-71.2	10.89
748	-600.34	-426.27	1107.42	-146.85	-27.44	0.46
749	-676.27	-479.49	1047.36	-119.84	-15.75	-10.1
750	-637.94	-496.09	1050.54	-107.27	-32.01	-10.93
751	-568.85	-459.96	1033.45	-119.23	-27.89	-15.99
752	-703.61	-608.89	1057.86	-122.89	5.46	-12.54
753	-688.23	-627.2	1034.91	-82.24	-5.43	-1.83
754	-699.95	-516.85	1001.95	-53.92	-11.99	11.99
755	-644.29	-504.88	1012.94	-57.5	-20.6	1.4
756	-574.95	-568.12	979.25	-61.25	-10.13	-29.72
757	-666.26	-561.77	1022.71	-46.45	16.57	-26.25
758	-755.86	-562.26	1035.89	-28.78	14.65	-15.56
759	-681.4	-564.21	1066.89	-23.13	-5.46	2.81
760	-653.32	-485.6	1063.96	-15.9	-2.9	8.09
761	-677	-486.82	1066.41	-24.63	17.82	5.25
762	-709.47	-594.73	1058.59	-22.43	12.6	-6.9
763	-711.91	-619.63	1083.5	-21.18	3.3	-25.79
764	-649.17	-540.77	1022.22	-7.69	0.09	-23.04
765	-681.64	-585.45	1031.98	-8.58	16.51	-18.95
766	-719.48	-600.83	1030.76	-5.68	4.91	-21.7
767	-693.36	-676.03	1038.82	0.06	-4.88	-23.62
768	-503.17	-826.17	996.34	14.43	-2.75	-33.45
769	-563.72	-732.42	1030.27	6.99	40.65	-2.75
770	-696.53	-690.43	1029.3	8.12	46.51	44.28
771	-706.3	-698.24	1088.38	2.38	8.51	88.2
772	-769.78	-599.12	1073.49	-13.55	9.09	100.04
773	-719.97	-554.44	1010.5	1.31	-13.64	92.25
774	-857.42	-395.51	1041.26	48.83	2.78	76.2
775	-843.51	-344.24	1054.93	21.82	-26.25	32.75
776	-846.92	-250.49	1034.18	-62.47	-79.32	14.95
777	-662.84	-250.98	1002.93	-109.95	-62.53	35.8
778	-548.83	-751.71	1140.14	-183.56	-60.24	16.39
779	-678.22	-700.93	1017.33	-180.27	-42.48	-17.97
780	-748.05	-710.69	1050.78	-152.44	-24.17	-31.8
781	-743.41	-756.84	1088.38	-135.47	-24.32	-56.37
782	-718.75	-900.15	1114.99	-69.85	-3.39	-56.7
783	-658.45	-829.59	947.02	-37.81	-29.27	-57.98
784	-687.01	-708.25	917.48	28.99	-5.43	-57.74
785	-795.9	-495.85	918.7	41.38	2.84	-39.15
786	-847.41	-415.53	867.92	3.23	-42.57	-46.08
787	-715.82	-373.54	920.9	-88.78	-74.37	-48.98
788	-465.33	-531.01	1010.99	-125.46	-41.63	-50.72
789	-505.62	-922.36	1126.95	-175.63	-26.4	-111.24
790	-715.82	-886.23	984.13	-163.3	-36.38	-103.24
791	-545.41	-719.73	792.24	-133.36	-64.7	-53.68
792	-482.67	-755.37	936.77	-164.03	-38.42	-53.77
793	-553.96	-697.02	846.92	-146.82	-2.35	-97.47
794	-596.19	-1000.73	852.54	-44.07	-8.61	-148.99
795	-620.85	-805.91	758.79	15.96	1.46	-137.76
796	-595.21	-591.31	729	48.43	5.07	-106.05
797	-570.8	-570.31	768.07	-7.87	-8.73	-74.95
798	-494.87	-603.27	849.85	-61.8	2.78	-48.61
799	-495.36	-764.65	893.31	-84.17	7.17	-50.78
800	-475.59	-812.26	892.82	-115.36	-50.93	-65
801	-386.23	-878.66	885.01	-139.8	-76.32	-48.74
802	-297.61	-832.76	758.3	-132.23	-48	-6.81
803	-313.72	-796.88	781.74	-114.56	0.46	-10.07
804	-462.4	-759.03	755.13	-83.86	24.29	-2.35
805	-574.71	-763.92	671.39	-70.01	13.55	-9.89
806	-423.58	-832.52	711.91	-39.86	-29.27	-54.35
807	-317.63	-885.99	743.41	-16.82	6.77	-25.48
808	-400.39	-812.26	688.48	-16.66	36.71	-27.8
809	-489.5	-914.55	721.92	-21.09	19.44	-19.59
810	-424.8	-790.04	719.73	-12.73	-12.51	14.43
811	-444.82	-855.22	710.69	-28.56	-36.29	20.84
812	-325.2	-721.19	660.4	-78.49	-50.57	37.48
813	-291.26	-788.33	709.96	-149.41	-25.94	47.06
814	-486.82	-808.59	695.31	-152.4	-21.48	43.09
815	-461.91	-983.64	729.25	-136.6	-59.3	32.9
816	-469.73	-1005.86	621.58	-62.16	-69.55	31.68
817	-298.1	-934.81	597.41	-28.02	-71.47	15.41
818	-333.74	-928.22	557.13	-2.96	17.52	10.19
819	-527.83	-971.19	589.6	21.64	35.34	-3.63
820	-509.03	-983.4	671.14	27.44	5.52	-3.6
821	-333.01	-900.63	648.93	29.82	-6.01	9
822	-427.98	-927.98	701.42	30.91	36.04	16.69
823	-468.99	-1052	681.88	77.94	19.38	-17.12
824	-399.17	-896.97	588.62	71.66	-0.03	-30.91
825	-285.64	-959.23	659.67	54.93	27.31	-47.94
826	-518.8	-895.75	554.2	98.66	82	-43.95
827	-620.12	-853.76	619.14	131.13	55.02	-37.63
828	-607.18	-856.69	660.89	135.1	12.24	-28.99
829	-487.55	-809.08	720.21	136.41	4.7	-20.66
830	-375.24	-818.36	778.56	120.61	15.93	-23.96
831	-360.11	-816.89	798.58	101.78	30.3	-46.72
832	-344.24	-790.04	740.23	90.7	42.91	-66.47
833	-354.74	-793.46	772.95	80.54	53.83	-64.94
834	-426.27	-767.33	768.31	73.33	51.76	-49.99
835	-485.84	-780.52	811.77	65.83	45.04	-21.79
836	-339.84	-753.42	847.66	59.91	24.48	3.33
837	-385.99	-790.53	882.57	35.92	45.47	18.65
838	-392.33	-834.96	875.49	42.21	45.23	0.95
839	-389.4	-926.76	878.66	53.53	34.64	-3.23
840	-363.04	-758.54	790.04	44.4	33.08	8.97
841	-453.86	-781.49	794.68	9.86	32.29	24.72
842	-499.76	-829.59	752.44	7.23	32.96	44.16
843	-722.9	-823.24	760.99	11.11	10.38	54.96
844	-757.08	-643.55	759.28	30.12	-25.57	51.3
845	-528.08	-577.39	796.39	12.76	-56.92	12.88
846	-425.29	-616.46	891.36	-28.08	-16.66	-35.58
847	-433.84	-687.5	865.72	-45.81	20.9	-40.71
848	-669.43	-681.15	888.92	-55.54	-4.85	-47.52
849	-611.08	-588.87	819.58	-86	-71.29	-10.96
850	-293.7	-750.98	904.3	-141.02	-104.71	17.79
851	-268.55	-797.36	918.21	-197.69	-35.98	17.49
852	-402.83	-870.85	891.11	-169.46	-7.57	-3.78
853	-306.88	-929.2	925.29	-85.27	-19.68	-18.62
854	-245.85	-717.53	788.09	-52.58	0.12	-10.96
855	-239.26	-784.91	770.02	-24.75	27.13	-41.17
856	-387.21	-808.11	810.79	-0.73	38.51	-22.43
857	-480.22	-792.48	776.86	-5.04	-7.45	-20.42
858	-448.49	-797.85	793.95	-26.06	-23.9	-4.46
859	-512.7	-830.81	796.63	-75.47	-41.6	32.35
860	-475.1	-965.33	775.63	-115.14	-85.97	75.74
861	-303.22	-840.82	644.53	-150.21	-83.31	80.29
862	-379.64	-798.1	608.15	-161.93	-36.68	62.59
863	-533.2	-911.13	655.27	-121.4	-70.83	15.26
864	-468.75	-842.53	671.88	-103.85	-87.31	12.05
865	-326.17	-939.94	657.23	-105.68	-67.35	-10.41
866	-455.57	-995.61	596.68	-83.44	-3.39	-4.06
867	-498.29	-1011.72	570.56	-29.66	-10.71	-2.96
868	-431.88	-1009.77	567.14	11.51	-24.41	-0.12
869	-369.63	-1021.48	575.2	39.67	-12.76	13.4
870	-406.01	-922.36	594.48	83.59	-6.56	33.87
871	-482.91	-858.4	557.13	100.04	-9.92	28.72
872	-475.34	-838.87	489.5	53.89	-33.6	22.86
873	-391.85	-825.44	568.36	-29.91	-41.41	28.38
874	-343.02	-849.61	570.31	-63.02	-29.21	29.27
875	-432.13	-986.08	636.47	-78.34	0.52	43.15
876	-470.7	-1001.71	573.97	-21.33	-26	34.06
877	-389.4	-1018.8	595.7	38.94	-47.45	19.81
878	-377.69	-958.01	577.39	60.03	-16.39	15.11
879	-349.61	-900.63	523.93	41.44	-1.01	2.81
880	-491.7	-933.84	528.32	48.8	34.06	-15.81
881	-499.02	-919.43	573.97	66.62	23.86	-17.09
882	-448	-921.63	626.95	68.02	25.73	-19.9
883	-473.14	-907.71	627.44	64.33	33.23	-26.09
884	-516.36	-885.74	703.13	64	28.17	-25.33
885	-454.59	-871.58	700.44	70.8	7.97	-29.17
886	-435.55	-947.75	783.2	83.71	10.01	-24.02
887	-403.81	-1037.35	864.75	200.9	29.14	2.29
888	-442.87	-979.74	691.89	358.46	42.79	55.54
889	-426.03	-819.58	748.78	391.2	42.45	77.67
890	-446.53	-758.06	724.37	439.12	69.43	138.98
891	-568.36	-584.23	795.9	418.27	70.68	171.6
892	-582.76	-476.81	799.32	420.72	81.6	193.94
893	-584.96	-402.34	825.93	368.07	82.43	185.3
894	-686.28	-523.93	1014.16	343.29	85.24	216.52
895	-668.46	-490.48	1027.83	348.36	77.58	264.22
896	-562.26	-364.75	1030.03	329.5	85.33	307.74
897	-694.82	-429.2	1129.64	268.4	92.9	334.96
898	-687.5	-510.74	1215.58	292.18	82	356.08
899	-580.57	-334.23	1102.78	332.67	80.75	379.09
900	-825.93	-197.75	957.52	334.81	80.93	355.68
901	-713.13	-215.82	1069.34	262.63	50.78	298.19
902	-778.81	-305.91	1200.68	260.13	91.34	288.67
903	-903.81	-214.36	1415.77	321.2	114.65	335.48
904	-914.31	-235.11	1256.1	422.58	111.08	374.42
905	-896.48	-63.23	1148.68	418.03	94.21	327.85
906	-1184.81	40.53	970.95	406.07	72.36	200.5
907	-958.5	210.69	1022.95	397.34	28.96	80.26
908	-1212.4	290.28	1030.03	382.57	42.36	16.45
909	-1119.63	191.16	1078.61	367.8	-8.64	36.29
910	-1191.16	125.98	1024.17	387.91	-10.13	59.84
911	-747.31	236.33	1151.86	410.8	-15.35	139.68
912	-703.86	540.28	1156.01	382.11	8.67	126.43
913	-1186.52	789.06	850.1	428.77	11.47	77.97
914	-900.88	835.45	985.6	343.02	-50.23	157.44
915	-925.29	1230.96	758.54	209.59	-100.98	255.37
916	-350.1	692.14	1135.99	55.08	-64.42	175.35
917	-642.58	300.54	1099.37	-17.94	-33.75	108.86
918	-636.96	720.7	969.97	-54.93	-34.82	42.27
919	-793.95	740.23	1030.03	-88.04	7.93	42.97
920	-837.4	622.07	881.1	-148.35	-33.63	57.89
921	-832.28	698	1011.96	-127.99	-42.51	26.4
922	-742.43	838.38	977.54	-49.5	-82.7	6.9
923	-476.81	912.84	928.47	-78.77	-48.16	-22
924	-859.38	534.67	1062.01	-174.77	44.01	1.56
925	-721.68	484.86	1064.45	-182.22	20.78	79.07
926	-870.36	182.13	1157.47	-204.22	55.11	94.51
927	-855.47	88.62	1222.17	-79.68	5.71	84.01
928	-735.6	450.2	1256.35	-36.1	-22	53.83
929	-466.06	708.5	1206.3	-9.83	35.22	70.07
930	-1012.21	815.67	979	28.72	57.98	-29.6
931	-583.98	592.77	1087.65	-38.24	-12.63	-46.94
932	-838.87	466.55	1084.47	-54.35	-1.07	-103.49
933	-700.2	213.62	1065.92	-70.5	-35.98	-106.2
934	-694.82	535.89	1133.3	-44.07	-6.74	-186.22
935	-974.61	724.61	889.65	-43.27	7.11	-241.94
936	-751.46	547.85	1157.47	-18.37	-4.3	-276.61
937	-763.43	146.24	1221.92	27.4	-2.14	-245.24
938	-1023.68	225.83	908.94	45.35	10.22	-117.1
939	-990.97	638.18	909.18	46.26	20.17	-54.69
940	-826.66	657.96	1160.4	28.17	-30	-5.49
941	-712.16	565.19	1149.9	-32.5	-56.52	21.06
942	-587.65	496.83	1059.81	-74.43	-33.97	16.33
943	-712.4	369.14	1163.82	-140.81	28.11	7.05
944	-1086.18	256.35	1100.34	-133.03	23.68	32.1
945	-892.33	478.27	1322.51	-134.64	-14.62	62.13
946	-859.13	489.01	1023.93	-67.78	-30.03	14.68
947	-699.46	367.92	1140.38	-68.08	-29.05	2.69
948	-822.75	348.63	1025.39	-37.81	-25.51	-33.84
949	-962.4	309.57	1063.96	-14.77	-27.25	-0.73
950	-819.09	472.41	1068.12	-3.45	-32.75	19.26
951	-737.79	521.48	1156.25	5.31	2.69	25.67
952	-873.05	477.05	1170.17	9.16	13.95	5.31
953	-802.98	430.66	1201.17	-5.49	-3.17	-10.19
954	-767.58	426.27	1111.82	-17.06	8.36	-21.48
955	-807.13	320.56	1165.28	-29.63	10.01	-16.27
956	-838.38	301.03	1105.22	-8	9.12	-18.95
957	-792.72	271	1119.63	-0.89	-0.79	-15.96
958	-869.38	378.42	1101.32	6.84	-4.24	-12.7
959	-866.21	433.59	1103.76	6.71	-7.54	-20.48
960	-914.55	453.13	1154.54	-0.24	-15.69	-24.48
961	-955.32	608.64	1185.79	-3.39	-32.62	-32.38
962	-1022.71	963.13	1376.95	2.62	-52.8	-37.26
963	-924.8	876.71	1524.17	88.1	-47.42	-68.6
964	-936.77	752.2	1232.67	286.99	-67.26	-210.17
965	-1047.85	402.34	870.61	362.3	-79.04	-266.69
966	-1036.38	183.59	897.22	408.91	-126.07	-297.12
967	-1144.29	136.47	792.97	434.94	-218.57	-345.7
968	-631.35	186.04	770.75	401.79	-328.67	-222.66
969	-186.28	500.73	875.49	219.18	-273.99	-136.66
970	-534.67	483.89	1083.98	146.73	-152.07	-201.6
971	-670.65	205.32	1131.1	190.16	-108.83	-248.47
972	-752.69	242.43	1002.93	261.29	-92.83	-172.33
973	-671.88	653.32	705.81	142.94	-73.67	-36.47
974	-630.13	907.23	842.29	74.74	-74.77	-40.65
975	-973.88	826.66	1058.11	0.55	-77	-23.71
976	-604.74	1014.16	916.02	-33.36	-133.67	11.44
977	-492.92	849.12	956.54	-144.35	-101.44	-63.48
978	-582.28	655.03	1063.48	-187.65	-22.43	-119.11
979	-767.09	463.38	1223.39	-97.35	-14.25	-117.1
980	-796.88	808.11	923.83	-65.7	-18.65	-97.14
981	-686.04	584.72	1120.85	-80.75	-4.61	-71.32
982	-791.26	562.99	958.5	-46.11	12.97	-109.99
983	-898.93	504.15	918.46	12.24	22.25	-131.65
984	-850.59	510.01	953.61	52.7	3.75	-96.83
985	-780.27	524.41	980.96	62.71	-1.71	-77
986	-858.4	619.63	963.62	89.6	20.72	-53.44
987	-926.51	666.26	896.48	85.6	15.93	-39.61
988	-999.27	736.82	933.59	42.6	-14.8	-34.48
989	-1005.13	709.47	985.35	1.89	-59.36	-26.15
990	-784.67	694.58	1007.81	-9.4	-80.38	-33.69
991	-753.91	610.84	1014.65	-34.73	-57.5	-56.7
992	-870.85	593.26	949.46	-27.77	-10.44	-36.35
993	-867.68	654.54	920.17	-4.64	-14.4	-19.32
994	-852.05	660.89	952.39	-8.76	-20.08	-7.66
995	-791.26	616.7	959.23	-9.83	-19.47	-10.28
996	-824.46	515.63	1000.73	11.96	-4.7	-22.16
997	-784.42	514.4	981.69	49.47	10.71	-23.1
998	-908.69	641.11	960.94	68.05	32.35	-17.03
999	-919.92	682.62	930.42	36.83	15.96	-13.12
1000	-896.97	688.96	953.86	22.86	15.47	-16.08
1001	-925.78	673.34	928.47	4.24	10.56	-11.44
1002	-928.22	667.48	976.07	-4.3	-4.09	0.89
1003	-894.29	666.75	969.97	-16.2	-19.44	4.7
1004	-869.14	664.55	970.46	-17.55	-22.34	-0.89
1005	-850.34	654.54	942.38	-21.76	-13.15	16.05
1006	-811.77	603.27	956.3	-16.17	-3.91	14.77
1007	-856.69	561.52	950.93	0.67	2.5	-3.05
1008	-865.97	567.38	951.9	8.79	7.51	0.73
1009	-862.79	579.83	967.04	18.52	3.05	1.89
1010	-892.58	641.36	960.94	17.64	1.37	-1.83
1011	-903.08	640.87	979.25	10.19	-7.84	-2.81
1012	-900.15	682.86	931.88	6.16	-10.38	-0.34
1013	-870.61	687.26	964.11	-4.18	-11.78	8.09
1014	-857.42	667.97	948.24	-9.77	-15.23	11.66
1015	-838.87	651.61	938.48	-11.54	-9.98	4.61
1016	-809.08	598.63	963.13	-7.87	-4.36	1.5
1017	-813.48	580.81	952.88	0.95	8.67	2.5
1018	-882.08	598.88	962.65	6.81	10.44	-6.07
1019	-872.31	592.29	975.34	10.59	-3.72	-15.9
1020	-877.44	633.06	958.98	10.16	-2.9	-15.69
1021	-888.43	661.38	953.86	0.43	-3.69	-10.35
1022	-826.17	785.89	990.48	-6.07	-8.64	-20.97
1023	-585.45	1340.58	917.24	-46.72	47.73	-207.98
1024	-1022.95	347.66	932.62	-158.63	204.68	-308.47
1025	-1220.21	188.23	978.52	15.75	125.49	-248.96
1026	-1082.76	99.37	865.97	219.57	35.16	-278.81
1027	-1505.62	156.01	602.54	249.76	31.68	-356.11
1028	-1313.72	481.2	887.94	266.66	-80.14	-224.18
1029	-1484.62	453.13	907.71	295.75	-110.2	-189.79
1030	-1436.04	810.79	607.91	291.53	-207.92	-73.61
1031	-995.36	1211.43	709.23	123.35	-242.07	-91.25
1032	-826.17	1046.63	808.59	50.45	-212.62	-137.85
1033	-766.85	525.63	1002.44	-28.53	-164.7	-240.05
1034	-1032.47	364.26	918.95	-3.63	-100.59	-283.17
1035	-1070.56	443.36	741.7	68.48	-60.15	-209.78
1036	-959.23	456.3	866.7	78.8	-69.95	-106.38
1037	-915.53	688.96	838.38	131.53	-41.69	-71.59
1038	-1159.42	781.25	713.62	89.84	-21.45	-62.35
1039	-1272.22	1031.74	613.28	29.75	-42.27	-43.09
1040	-1095.95	876.95	875.24	-86.43	-52.55	5.58
1041	-891.85	673.34	1048.1	-133.64	-70.8	3.05
1042	-1012.45	593.51	1011.23	-51.61	-14.22	-15.41
1043	-1167.48	747.31	827.88	23.07	-18.16	33.36
1044	-964.11	772.22	857.67	8.48	-21.64	10.35
1045	-891.11	683.11	814.94	-18.86	-11.14	-9.28
1046	-976.56	517.58	843.02	-44.1	12.66	-45.38
1047	-1097.9	494.38	942.87	-30.27	21.82	-34.21
1048	-888.92	532.23	927.73	-23.32	35.98	-67.84
1049	-1137.45	531.98	912.6	-7.84	77.61	-84.5
1050	-1264.4	546.88	884.77	-2.11	64.67	-37.96
1051	-1276.86	595.95	876.95	-5.19	24.02	-5.19
1052	-1365.97	579.83	850.1	-16.51	-13.34	12.97
1053	-1278.32	517.58	874.27	-21.36	-67.63	12.02
1054	-1049.07	486.08	895.26	-21.15	-70.1	-29.11
1055	-975.34	485.84	913.57	-24.2	-50.93	-52.43
1056	-1076.42	411.62	914.31	0.67	-17.67	-93.66
1057	-1090.33	615.72	847.17	-19.74	-15.93	-83.74
1058	-1055.18	507.57	1002.2	-20.87	14.65	-77.79
1059	-1160.89	510.25	959.23	43.91	2.9	-60.73
1060	-1191.65	519.78	903.32	53.96	-13.79	-31.8
1061	-1076.9	612.55	874.76	37.81	-34.36	-16.05
1062	-811.77	540.28	993.41	-5.71	-15.9	-26.55
1063	-1208.74	537.11	859.86	-5.1	56.98	-35.86
1064	-1246.58	546.39	900.15	4.03	32.38	-8.27
1065	-1252.44	596.44	903.08	-1.28	26.37	5.25
1066	-1306.15	584.23	843.99	-13.43	3.75	10.77
1067	-1220.95	517.09	926.03	-30.55	-33.29	18.98
1068	-1059.81	522.46	945.07	-19.2	-44.8	22.55
1069	-1085.21	538.09	921.88	-24.72	-18.83	35.64
1070	-1085.94	556.64	916.75	-25.39	-20.84	37.66
1071	-1062.5	514.65	928.96	-21.64	-18.89	25.33
1072	-1054.69	474.85	925.05	-20.05	-15.41	16.11
1073	-1068.36	458.5	948.24	-5.43	-7.97	2.9
1074	-1071.53	461.18	940.67	4.43	-3.88	-4.76
1075	-1086.43	515.87	902.83	2.08	1.4	-4.61
1076	-1136.47	525.63	910.16	-1.16	10.86	-2.23
1077	-1160.89	549.56	900.39	-2.93	6.74	6.04
1078	-1155.76	539.79	911.62	-8.36	-4.79	5.49
1079	-1154.79	498.05	954.83	-3.63	-10.71	7.23
1080	-1133.54	559.33	911.87	-3.33	-21.09	18.46
1081	-1052.49	503.17	961.91	-19.26	-26.09	9.03
1082	-1046.14	532.71	923.83	-9.64	-14.68	-1.8
1083	-1043.21	515.63	928.22	-11.72	-5.83	-4.33
1084	-1071.53	499.27	924.56	-9.77	1.25	-2.35
1085	-1094.24	500.98	957.03	-9.64	6.38	-1.89
1086	-943.12	527.59	925.54	-6.74	26.31	-10.07
1087	-1071.78	507.57	927	-11.87	61.22	-23.56
1088	-1223.14	508.06	922.12	-8.7	48.31	-18.28
1089	-1162.6	521	912.35	-3.48	24.26	2.66
1090	-1183.35	485.35	936.52	1.4	11.02	-0.18
1091	-1201.9	464.11	903.81	19.56	1.59	11.69
1092	-1162.84	532.23	906.25	12.54	-25.39	7.57
1093	-1098.63	537.11	936.28	4.03	-31.1	4.33
1094	-1065.19	522.46	921.14	-12.15	-16.14	15.5
1095	-1076.9	565.67	906.98	-32.1	-10.01	10.89
1096	-1072.02	513.67	965.58	-27.5	0.27	12.21
1097	-1120.36	501.22	954.59	-17.97	-0.03	21.7
1098	-1047.36	497.07	935.79	-14.86	-8.09	18.68
1099	-1079.1	486.33	912.35	-6.35	7.69	-10.28
1100	-1124.76	456.79	953.86	-5.83	6.81	-7.78
1101	-1116.46	462.65	956.54	1.22	-1.25	1.01
1102	-1128.42	506.1	938.23	0.31	-2.81	2.5
1103	-1116.21	494.14	960.45	-0.03	-2.62	-4.55
1104	-1119.87	527.1	932.37	-1.01	-4.39	-0.24
1105	-1107.67	522.71	937.99	-3.27	-6.87	1.07
1106	-1096.44	529.3	898.93	-3.63	-4.33	0.46
1107	-1078.13	496.58	959.96	-7.9	-1.37	-0.03
1108	-1112.79	498.05	938.23	-2.41	2.72	0.24
1109	-1114.99	485.11	947.02	0.67	-4.27	2.35
1110	-1086.67	485.11	958.98	2.99	-6.87	3.27
1111	-1084.23	481.93	942.63	0.64	2.08	-2.53
1112	-1109.62	499.27	928.47	1.28	6.35	-0.49
1113	-1119.14	498.05	945.07	6.47	1.4	-2.32
1114	-1108.4	509.77	954.35	6.01	-0.37	1.31
1115	-1125	533.69	896.97	1.25	0.76	2.87
1116	-1079.1	496.83	960.94	-2.08	0.89	-0.67
1117	-1121.83	516.11	931.88	0.34	1.13	-1.68
1118	-1094.73	508.3	947.27	-2.14	-5.55	4.85
1119	-1116.21	497.56	948	-0.4	-3.91	3.27
1120	-1115.48	508.3	928.71	-1.74	-6.59	3.88
1121	-1114.75	517.33	934.33	-3.85	-5.04	8.24
1122	-1109.62	498.78	956.54	-6.16	-9.43	6.62
1123	-1092.04	520.26	937.01	-4.52	-9.4	9.7
1124	-1095.46	521.97	919.68	-10.44	-9.8	6.04
1125	-1079.59	484.38	994.38	-13.61	-7.51	6.1
1126	-1268.07	646.97	1023.44	6.1	38.18	72.69
1127	-1013.92	1667.97	1150.15	6.38	128.91	424.5
1128	-375	1190.19	695.56	-139.95	331.02	796.26
1129	-980.47	659.42	672.61	-346.98	494.23	841.28
1130	-1220.46	541.5	684.57	-389.07	570.62	894.41
1131	-946.78	392.58	928.47	-334.35	559.81	863.92
1132	-1302.73	496.34	786.87	-286.35	534.7	883.51
1133	-986.57	465.09	1025.15	-215.79	448.27	860.23
1134	-927.73	619.87	803.22	-120	406.22	567.75
1135	-1177.73	669.43	758.79	-130.46	395.36	381.9
1136	-1228.52	573	790.53	-141.69	321.9	311.52
1137	-985.84	664.79	779.79	-152.5	206.02	306.15
1138	-909.91	507.08	1046.14	-141.82	164.37	259.64
1139	-898.93	489.99	1046.14	-88.81	122.16	263.31
1140	-778.56	375.49	964.84	-41.41	153.14	246.12
1141	-823.97	484.38	870.12	-10.19	144.32	235.87
1142	-880.37	763.18	761.72	-22.89	127.32	132.14
1143	-701.66	753.17	931.64	-57.56	90.91	30.67
1144	-1038.57	754.39	996.83	-94.54	113.77	56.46
1145	-757.32	418.21	1025.39	-118.35	92.35	184.69
1146	-824.71	594.97	981.69	-86.24	98.79	246.8
1147	-820.56	759.77	999.27	-127.53	130.43	256.71
1148	-696.53	783.2	962.4	-204.83	215.24	361.82
1149	-563.72	266.6	1162.6	-207.67	260.47	448.43
1150	-1162.84	464.6	972.9	-103.42	262.97	389.22
1151	-827.88	544.19	997.56	-38.76	109.01	255.34
1152	-902.83	470.21	1154.54	1.13	91.71	194.61
1153	-714.84	575.44	1106.69	54.87	49.04	186.86
1154	-652.83	687.5	914.31	117	45.68	140.32
1155	-658.45	901.61	824.95	98.79	57.43	10.22
1156	-956.54	852.54	901.86	29.51	107.85	-28.11
1157	-708.5	794.19	855.22	-54.96	118.19	119.72
1158	-877.93	359.62	1191.65	-190.43	70.28	153.23
1159	-1068.12	407.23	957.52	-175.48	-4.21	135.77
1160	-766.85	393.07	1110.11	-178.92	13.18	158.29
1161	-822.02	565.43	1057.37	-94.79	36.35	108.67
1162	-730.96	615.72	1020.75	-16.02	11.47	148.62
1163	-606.93	981.45	764.65	2.84	32.78	137.18
1164	-764.89	621.34	843.51	-111.36	-2.08	37.57
1165	-975.34	201.17	1069.82	-128.45	-17.46	7.72
1166	-1059.57	322.02	1035.64	-67.78	-50.14	51.7
1167	-519.78	711.67	930.66	-54.38	-97.96	72.24
1168	-625.98	494.87	1213.13	-93.87	-39.22	23.9
1169	-581.79	451.42	1183.11	-31.65	-73.76	10.04
1170	-661.38	674.8	1033.69	14.31	-31.77	7.72
1171	-664.79	683.35	1056.64	-4.46	-8.48	11.54
1172	-604.25	600.59	1114.5	-12.27	3.3	0.15
1173	-631.35	600.1	1098.39	-6.5	-10.31	-32.99
1174	-708.98	638.92	1022.71	5.89	21.24	-48.77
1175	-785.16	621.09	1025.15	-23.32	21.42	-54.72
1176	-789.55	503.66	1078.61	-40.92	4.76	-29.27
1177	-783.45	507.08	1067.63	-38.6	-3.36	-19.65
1178	-707.28	508.79	1103.03	-24.29	-6.65	-44.77
1179	-820.8	540.04	1042.24	-26.15	-4.91	-52.06
1180	-724.37	481.45	1087.89	-45.1	-20.9	-37.57
1181	-741.7	447.75	1117.68	-49.96	-14.28	-21.42
1182	-695.56	470.46	1090.58	-46.97	-13.76	-16.63
1183	-670.41	466.8	1056.15	-41.66	-11.66	-19.59
1184	-725.34	430.91	1131.35	-45.2	-4.55	-12.63
1185	-713.13	445.56	1123.78	-37.96	-13.61	-2.69
1186	-682.37	457.76	1113.28	-34.64	-10.13	-6.2
1187	-685.3	403.08	1114.75	-27.62	-6.47	-13.15
1188	-740.48	432.86	1092.77	-17.21	-5.1	-14.34
1189	-720.95	510.25	1068.12	-34.42	-20.66	-19.17
1190	-694.09	524.66	1085.21	-70.62	-17.85	-19.96
1191	-658.69	561.52	1083.25	-130.68	-11.44	-17.76
1192	-679.2	443.85	1145.26	-189.64	-6.38	-31.25
1193	-665.28	401.12	1172.61	-194.15	-6.5	-40.89
1194	-733.4	237.79	1224.12	-182.43	10.1	-42.94
1195	-748.54	163.33	1222.17	-101.65	-5.19	-40.25
1196	-705.81	188.96	1155.27	-26.98	-6.59	-33.14
1197	-724.12	265.38	1121.83	21.85	4.97	-18.01
1198	-721.44	295.17	1117.68	26	-3.08	-15.53
1199	-700.2	245.61	1171.63	22.71	-6.41	-18.55
1200	-669.43	286.62	1161.13	16.36	-6.68	-11.17
1201	-710.69	286.13	1206.54	18.55	3.14	-10.22
1202	-729	340.33	1157.96	20.6	2.14	-9.77
1203	-705.08	358.15	1168.95	11.69	0.18	-18.49
1204	-739.01	375.24	1164.55	3.11	5.43	-21.51
1205	-770.26	350.83	1173.83	-13.37	2.99	-18.07
1206	-774.66	346.92	1181.15	-23.47	-8.67	-6.65
1207	-743.9	342.29	1189.7	-25.91	-22.31	-9.43
1208	-695.31	324.71	1176.51	-26.4	-20.23	-10.35
1209	-722.66	326.9	1135.99	-36.41	-11.81	-8.12
1210	-699.22	332.76	1154.54	-60.12	-12.48	-21.97
1211	-681.64	378.42	1131.1	-110.38	-7.93	-41.87
1212	-690.67	252.2	1157.71	-162.32	12.7	-57.25
1213	-699.22	217.53	1207.76	-151.37	19.41	-70.98
1214	-657.96	113.28	1241.21	-127.38	31.19	-72.94
1215	-753.17	72.27	1232.67	-69.18	46.72	-55.33
1216	-721.92	143.55	1187.74	-6.56	41.75	-33.29
1217	-786.87	255.62	1164.55	11.32	34.55	-26.28
1218	-758.06	183.59	1231.93	18.13	14.19	-22
1219	-804.44	162.84	1227.29	9	-2.96	-15.08
1220	-787.6	152.1	1197.27	11.2	-15.78	-4.33
1221	-765.14	165.77	1204.1	16.57	-21.85	9.64
1222	-777.1	187.01	1169.92	22.43	-16.75	8.24
1223	-767.82	189.21	1171.39	18.16	-14.86	7.93
1224	-764.16	216.8	1195.56	12.6	-15.66	8.12
1225	-752.93	274.17	1223.88	-0.21	-17.21	16.02
1226	-740.72	279.3	1240.48	-22.49	-20.72	6.2
1227	-727.54	221.44	1215.09	-32.65	-14.04	10.89
1228	-720.7	184.33	1206.79	-30.52	-15.14	4.18
1229	-721.68	143.31	1195.31	-22.06	-15.35	1.56
1230	-701.17	174.56	1139.65	-6.81	-14.43	0.46
1231	-701.9	101.81	1206.79	0.15	-8.03	-2.01
1232	-711.18	163.33	1191.65	16.97	-8.12	-6.01
1233	-694.58	190.67	1192.38	19.23	-1.71	-11.05
1234	-714.84	206.05	1169.43	16.54	3.88	-13.49
1235	-712.65	198.24	1204.35	6.56	-2.72	-9.4
1236	-695.8	248.78	1186.52	16.72	8.06	-5.58
1237	-733.89	250.24	1198.97	3.17	15.56	-2.93
1238	-746.83	227.78	1226.56	-1.43	10.68	-1.77
1239	-794.68	210.45	1199.22	0.89	6.04	-2.47
1240	-770.51	208.25	1198.49	7.32	-7.05	-11.05
1241	-715.09	170.41	1216.55	1.8	-12.51	-12.85
1242	-718.75	173.1	1201.66	-7.81	-9.8	-3.66
1243	-703.13	189.7	1169.43	-11.38	-7.66	3.11
1244	-696.04	179.69	1207.03	-3.05	-5.25	0.58
1245	-711.67	202.15	1193.36	-1.5	1.19	1.98
1246	-729	209.23	1198	4.18	2.38	6.93
1247	-724.12	215.82	1207.52	6.5	2.2	5.8
1248	-737.3	233.89	1201.42	4.27	2.01	0.92
1249	-749.51	264.89	1208.25	-8.33	-1.37	2.72
1250	-755.37	236.33	1234.86	-16.88	-3.69	1.74
1251	-766.85	205.81	1203.61	-28.78	-6.93	-7.45
1252	-697.02	187.5	1175.78	-32.14	-13.98	-15.05
1253	-736.08	123.78	1209.23	-24.81	-1.89	-10.16
1254	-718.26	150.63	1190.67	-13.55	-6.1	-10.13
1255	-713.87	181.64	1178.22	-10.89	-5.1	-13.34
1256	-692.14	158.45	1162.6	-6.32	-4.24	-15.78
1257	-729.25	93.99	1221.92	-2.75	-1.1	-14.5
1258	-698	192.14	1171.63	27.13	0.98	-15.08
1259	-725.34	208.5	1180.18	28.99	10.59	-7.39
1260	-736.08	200.68	1207.28	27.1	8.15	-2.99
1261	-754.88	206.79	1226.07	17.55	1.92	-4.3
1262	-734.38	234.13	1214.11	13.76	-3.33	-12.45
1263	-726.07	227.54	1214.6	-1.62	-6.35	-19.81
1264	-731.2	188.72	1215.58	-13.61	-5.77	-2.75
1265	-693.12	185.3	1207.52	-12.18	-4.15	2.5
1266	-708.5	180.18	1185.79	-9.55	-0.49	-3.54
1267	-726.81	157.71	1198.73	-0.37	3.17	-4.94
1268	-736.57	161.13	1198	8.7	-0.18	-2.96
1269	-731.93	202.64	1196.29	9.4	1.13	-1.07
1270	-732.42	211.67	1218.99	0	-1.8	-6.16
1271	-755.13	206.05	1234.86	-4.97	-2.9	-3.51
1272	-745.36	242.68	1217.77	-14.1	-10.59	-7.05
1273	-717.04	240.23	1194.58	-24.08	-10.07	-8.73
1274	-719.97	157.47	1212.89	-30.3	-4.64	-10.59
1275	-708.74	134.03	1195.07	-16.82	-2.99	-5.16
1276	-719.97	152.1	1182.62	-13.24	2.08	2.32
1277	-714.36	134.52	1202.64	-7.17	-1.13	-3.02
1278	-706.54	151.12	1196.29	-5.92	-1.65	-4.88
1279	-729.98	150.39	1226.56	0.03	-3.05	-9.43
1280	-723.39	138.43	1191.16	-0.76	-1.22	1.68
1281	-731.45	123.05	1225.83	18.07	-2.2	5.86
1282	-710.94	182.37	1183.59	25.27	3.33	7.42
1283	-754.39	218.26	1185.55	29.27	13.61	7.26
1284	-730.71	179.93	1242.68	23.74	5.13	3.11
1285	-719.73	203.37	1232.18	17.12	5.46	-0.61
1286	-738.53	235.11	1207.52	11.51	8.48	1.16
1287	-721.92	176.51	1230.22	-8.97	-0.55	-2.62
1288	-708.01	159.91	1219.48	-18.59	-2.26	-3.17
1289	-700.2	145.02	1208.74	-6.29	4.64	2.41
1290	-742.68	165.77	1177.49	0.27	4.64	6.41
1291	-733.64	175.78	1182.37	9.89	2.17	4.61
1292	-739.26	181.88	1204.35	17.4	0.21	-3.42
1293	-752.44	220.46	1200.93	11.72	-2.17	1.4
1294	-753.42	263.43	1218.02	3.63	-4.33	5.07
1295	-739.75	253.42	1211.43	-22.58	-9.74	8.64
1296	-684.57	185.06	1227.54	-45.35	-13.95	1.53
1297	-697.75	183.35	1193.12	-47.7	-4.64	-0.37
1298	-713.38	163.57	1191.89	-44.01	-7.17	-3.02
1299	-716.06	159.18	1154.79	-42.85	-5.52	-1.92
1300	-684.33	132.81	1143.31	-65.73	-7.78	-0.95
1301	-704.83	43.7	1221.19	-62.84	-0.15	-6.26
1302	-714.84	45.65	1229.74	-10.59	11.02	5.52
1303	-725.83	139.16	1177.73	8.7	19.07	8.58
1304	-759.28	85.45	1232.18	29.54	11.08	1.28
1305	-737.3	137.45	1243.9	49.96	-3.11	1.98
1306	-732.42	237.55	1187.26	39.67	-4.94	2.41
1307	-704.83	192.87	1227.29	29.75	-4.76	3.17
1308	-711.43	155.52	1219.48	12.66	-3.63	1.5
1309	-719.24	177.98	1196.78	7.81	-2.01	5.46
1310	-723.88	161.38	1197.51	5.4	-1.5	5.46
1311	-707.28	190.92	1189.7	6.26	-0.76	1.53
1312	-730.22	168.95	1196.04	10.68	3.33	-6.87
1313	-724.37	174.32	1225.34	9.55	0.98	-4.52
1314	-728.03	191.89	1209.47	3.51	-1.83	0.49
1315	-747.8	235.11	1186.28	-4.73	-4.33	3.17
1316	-716.55	191.89	1220.21	-17.36	-2.53	8.94
1317	-728.27	150.15	1203.37	-26.15	-7.78	0.79
1318	-718.02	114.01	1207.52	-17.43	-6.71	1.68
1319	-720.95	125.98	1204.59	-13.82	-2.35	1.19
1320	-704.83	134.52	1195.56	-5.74	-4.39	-1.95
1321	-719.73	131.59	1212.16	-1.01	-2.01	-7.51
1322	-696.53	173.1	1215.09	1.46	-4.49	-5.98
1323	-682.37	169.92	1206.79	2.14	-1.77	-6.29
1324	-734.86	95.21	1217.29	-9.64	9.58	-3.75
1325	-690.67	123.78	1191.16	23.77	1.16	-6.65
1326	-711.43	190.67	1173.34	31.19	15.17	6.13
1327	-742.43	185.06	1220.7	28.23	14.65	7.35
1328	-742.68	182.37	1246.58	23.47	8.82	-5.16
1329	-724.61	215.33	1217.53	12.48	2.29	-6.62
1330	-722.41	150.39	1223.39	-0.79	6.35	-5.52
1331	-728.52	130.37	1223.39	-4.88	0.34	-0.92
1332	-717.77	151.86	1187.5	-3.27	-0.49	-0.76
1333	-732.18	152.59	1181.64	2.2	-1.37	-5.86
1334	-729.98	172.12	1198.97	14.1	1.5	-5.16
1335	-748.05	181.64	1204.1	12.66	-2.11	-1.53
1336	-718.99	202.39	1226.81	11.84	-4.64	-0.09
1337	-744.14	199.71	1217.53	3.63	-1.34	2.11
1338	-730.96	201.9	1224.85	-6.71	-6.16	4.43
1339	-737.3	205.81	1216.06	-10.59	-5.13	4.06
1340	-705.08	153.81	1215.82	-17.06	-7.45	-2.5
1341	-730.22	110.11	1213.38	-14.13	-5.74	-9.55
1342	-700.68	152.1	1196.53	-5.4	-8.64	-2.23
1343	-680.91	155.03	1201.9	5.49	-1.74	-6.16
1344	-695.56	160.4	1201.66	11.26	2.14	-7.29
1345	-716.06	134.03	1177.73	22	6.87	-3.51
1346	-708.74	127.44	1193.85	36.53	4.06	-1.4
1347	-708.01	171.63	1186.28	44.4	16.11	8.21
1348	-743.9	252.2	1190.43	38.36	15.87	9.52
1349	-771.97	220.46	1254.15	19.78	4.06	-0.15
1350	-709.96	236.82	1205.57	8.36	-3.48	-5.43
1351	-729.49	198.97	1197.27	-3.94	2.11	-0.76
1352	-723.39	154.79	1206.3	-6.01	-0.43	7.23
1353	-712.4	177.49	1185.3	-3.45	-1.37	8.27
1354	-717.77	199.46	1180.42	1.31	0.79	2.81
1355	-726.56	179.2	1207.03	6.81	3.14	2.04
1356	-732.18	213.38	1186.77	10.83	4.46	5.46
1357	-732.18	223.63	1202.15	10.1	5.89	4.39
1358	-759.77	194.09	1216.31	7.48	1.53	-1.5
1359	-740.23	226.07	1215.82	0.89	-6.56	-0.31
1360	-754.64	254.64	1187.74	-6.32	-6.5	1.77
1361	-719.73	212.89	1216.06	-25.21	-8.03	5.46
1362	-711.67	162.84	1211.18	-28.26	-9.8	3.6
1363	-719.73	174.8	1168.7	-17.52	-4.82	9.55
1364	-706.54	164.31	1188.72	-10.68	-4.09	6.77
1365	-718.26	177.98	1177	-8.48	-3.88	4.39
1366	-726.56	192.14	1197.75	-2.96	-4.7	3.91
1367	-682.37	149.66	1188.48	-3.3	-5.16	1.83
1368	-708.98	110.6	1213.62	17.64	3.36	3.85
1369	-705.81	175.05	1140.14	30.03	7.84	11.38
1370	-739.5	212.16	1189.21	41.72	9.8	17.67
1371	-724.85	176.03	1311.28	50.75	7.97	18.07
1372	-743.9	105.22	1409.91	146.39	32.71	48.98
1373	-771.97	-14.65	1377.44	406.89	41.11	89.94
1374	-1086.43	740.23	629.88	570.8	55.54	135.56
1375	-630.37	272.46	1048.83	509.19	-4.24	242.52
1376	-679.69	605.96	936.52	372.62	22.92	382.69
1377	-579.35	838.13	1203.86	172.39	90.27	508.39
1378	-282.96	511.72	1227.29	78.37	84.63	523.68
1379	-437.01	672.61	1060.3	34.79	115.63	359.68
1380	-401.37	275.15	1028.56	20.23	111.33	289.89
1381	-319.34	459.96	923.34	21.88	144.87	204.28
1382	-493.9	468.99	1046.63	18.98	130.13	109.92
1383	-705.57	611.08	1087.65	32.23	160.55	138.18
1384	-910.64	616.94	1091.55	3.6	145.66	105.29
1385	-727.05	54.93	1257.08	78.12	29.24	138.06
1386	-442.14	483.15	986.57	308.69	23.96	66.44
1387	-674.32	1005.86	698.73	365.39	8.61	70.56
1388	-432.37	761.47	841.8	282.2	-14.34	26.15
1389	-789.55	457.28	819.09	23.41	30.49	15.84
1390	-413.33	541.02	1031.01	-47.7	80.23	107.21
1391	-556.88	690.67	937.01	52.92	135.83	56.09
1392	-574.71	1139.16	825.68	51.57	96.1	1.53
1393	-707.03	883.79	1032.96	-111.18	10.31	3.72
1394	-993.65	550.29	1073.49	-178.41	20.6	-55.76
1395	-404.05	552.25	1064.94	-154.17	-32.29	74.01
1396	-508.79	631.1	1333.98	-47.88	28.87	126.68
1397	-639.16	673.1	1107.91	41.75	-33.91	203.28
1398	-364.01	612.79	1021.48	38.85	-4.55	234.1
1399	-693.6	623.54	675.05	-1.98	-23.5	146.91
1400	-288.09	141.36	1104.98	-154.45	-32.68	191.99
1401	-404.3	504.64	1079.59	-164.18	27.28	149.57
1402	-449.71	619.38	892.82	-87.92	22.19	84.59
1403	-328.86	511.72	1137.7	-69.95	75.68	103.73
1404	-493.16	634.28	1050.05	-63.51	47.82	31.25
1405	-477.54	548.58	1101.07	-20.36	92.01	-64.73
1406	-872.31	411.62	1146.48	-31.8	81.67	-65.67
1407	-666.99	497.31	1086.67	-87.28	20.17	13.34
1408	-481.93	399.9	1200.44	-164.52	70.86	107.33
1409	-602.54	428.22	1206.54	-207.79	116.76	207.76
1410	-422.85	114.26	1302	-137.45	93.99	265.47
1411	-416.26	390.87	1183.35	-18.71	95.89	197.02
1412	-545.9	432.62	1101.32	-21.24	95.43	92.53
1413	-505.62	523.93	1002.44	-3.2	134.31	57.31
1414	-747.31	530.27	945.8	7.35	99.15	15.23
1415	-709.47	476.56	1039.79	-7.57	73.85	20.6
1416	-771.73	447.75	1151.37	-9.55	58.26	-13.12
1417	-454.35	630.86	901.37	-24.41	3.36	-24.96
1418	-642.33	642.82	906.49	-99.55	26.28	-39.06
1419	-802.49	342.04	1194.82	-145.97	-21.18	9.12
1420	-561.77	189.45	1290.53	-132.39	1.19	52.89
1421	-479.49	285.4	1273.93	-148.47	16.05	33.39
1422	-472.66	327.15	1358.89	-129.7	16.08	-36.93
1423	-541.02	147.46	1479.49	-98.45	41.9	-95.7
1424	-761.96	164.31	1355.71	-6.01	77.21	-102.97
1425	-868.65	171.63	1272.22	11.9	66.62	-83.1
1426	-1098.88	464.11	954.35	38.76	-15.99	-13.21
1427	-573.49	537.6	964.84	36.68	-74.65	9.12
1428	-627.44	437.01	1034.42	8.36	-20.51	30.52
1429	-434.81	270.51	1125.73	-26.34	11.75	49.5
1430	-451.9	309.57	1155.52	-60.76	29.72	16.97
1431	-312.74	247.31	1272.95	-85.05	72.91	-20.17
1432	-686.77	448.73	1266.11	-96.25	102.33	-30.12
1433	-948.73	384.28	1149.17	-122.41	94.64	1.65
1434	-1009.77	172.85	1131.1	-147.67	4.76	8.79
1435	-788.33	-148.44	1223.14	-109.8	-80.66	-6.13
1436	-518.31	-56.88	1191.41	-22.31	-105.8	16.14
1437	-470.7	-21	1361.08	76.02	-68.85	26.4
1438	-445.56	186.52	1381.84	134.06	-29.48	25.82
1439	-532.47	225.83	1158.2	192.99	-12.51	-17.15
1440	-599.37	333.5	1063.96	204.04	24.23	4.43
1441	-539.55	406.01	1058.35	158.45	21.91	-13.28
1442	-671.88	388.67	1170.9	98.18	19.99	-44.74
1443	-697.75	542.72	1080.32	24.51	-6.96	-44.46
1444	-575.68	388.67	1068.6	-1.1	-3.39	-37.2
1445	-435.3	350.59	1143.31	-24.54	-6.35	-49.9
1446	-446.29	333.74	993.9	0.31	46.78	-18.04
1447	-504.88	270.26	1034.42	29.69	89.81	20.54
1448	-771.73	351.56	1076.9	31.62	76.57	26.7
1449	-741.94	430.18	1171.14	61.43	70.59	42.57
1450	-818.6	479.74	1133.79	1.5	25.73	24.29
1451	-708.74	604.25	1179.93	-51.45	-13.58	5.86
1452	-687.01	527.83	1162.35	-101.56	-39.37	-5.4
1453	-819.34	311.77	1395.02	-126.4	-54.29	39.09
1454	-643.55	408.45	1341.31	-125.89	-51.7	60.21
1455	-825.2	450.2	1133.06	-67.81	6.87	59.14
1456	-897.46	509.28	1116.94	-6.38	-8.7	55.33
1457	-702.88	237.3	1161.87	33.08	-49.41	29.51
1458	-578.37	277.59	1116.7	18.89	-42.36	45.41
1459	-493.41	175.54	1175.78	25.85	-29.88	33.05
1460	-604.25	413.33	1096.68	35.13	-9.52	7.39
1461	-563.96	324.22	1212.65	46.42	-18.98	-9.86
1462	-523.19	463.38	1268.07	40.22	-3.66	-15.17
1463	-627.69	602.29	1159.91	-17.82	-11.54	-97.53
1464	-525.63	324.95	1296.63	-65.16	-12.27	-125.76
1465	-687.99	331.3	1165.53	-39.43	47.12	-104.64
1466	-827.64	467.77	947.75	-70.4	82.86	-41.84
1467	-997.31	364.5	1239.01	-122.53	1.25	1.34
1468	-682.37	165.53	1114.01	-150.12	-91.37	92.53
1469	-558.11	38.82	1044.43	-131.9	-123.41	72.88
1470	-381.1	10.74	1291.99	-79.71	-100.89	53.86
1471	-449.95	-5.62	1240.48	34.48	-6.77	42.24
1472	-666.5	21.97	1181.15	103.33	-6.62	31.56
1473	-651.37	177.73	993.9	129.55	-25.27	38.79
1474	-532.47	301.76	848.63	89.14	-21.21	27.83
1475	-521.97	193.6	1011.96	69.31	-6.84	-7.29
1476	-753.17	300.78	1032.71	9.25	24.51	-31.62
1477	-605.96	348.14	1120.61	-25.73	18.83	-19.87
1478	-714.6	187.74	1175.29	-41.53	22.86	-32.26
1479	-765.38	187.5	1207.28	1.37	-26.31	-22.92
1480	-599.37	400.39	1322.27	35.13	-48.68	-2.72
1481	-568.36	543.21	1379.15	76.23	-40.31	-4.21
1482	-506.35	537.11	1337.89	114.29	-0.15	-15.29
1483	-812.99	427	1200.68	119.17	23.13	-38.42
1484	-802.98	542.48	1063.23	99.95	-24.44	-55.42
1485	-638.18	590.09	1164.79	79.19	-30.58	-79.16
1486	-501.22	294.19	1350.83	27.77	-20.66	-119.32
1487	-523.68	370.85	1066.89	3.57	-4.03	-127.44
1488	-560.06	562.01	836.43	-21.21	45.53	-138.55
1489	-646.48	190.19	1075.2	-82.37	67.29	-175.08
1490	-814.45	120.85	1116.21	-44.46	65.16	-132.14
1491	-814.94	332.76	1038.09	-2.32	55.66	-42.18
1492	-665.28	414.55	1194.34	1.62	55.82	-32.96
1493	-826.9	489.26	1128.17	20.39	76.11	-11.57
1494	-705.08	594.73	1053.47	52.8	28.69	14.74
1495	-572.02	757.08	1030.76	81.73	-10.04	77.88
1496	-573.49	757.32	976.56	103.27	-36.77	188.48
1497	-622.56	207.03	1190.43	152.4	-64.85	238.1
1498	-244.87	489.26	1082.76	170.38	-73.55	273.96
1499	-541.26	440.92	968.75	137.45	2.53	152.13
1500	-790.53	687.26	1082.03	53.25	9.19	113.25
1501	-699.22	500.98	1323.73	61.74	-20.63	105.74
1502	-583.74	569.09	1179.2	109.99	-27.4	28.23
1503	-570.8	411.13	1050.54	93.54	15.78	-36.83
1504	-828.37	471.44	1070.56	48.74	56.18	-65.43
1505	-802.98	491.7	1147.22	39.12	-12.88	-44.4
1506	-588.13	437.99	1309.08	46.3	-36.35	-6.84
1507	-560.79	586.67	1138.18	78.55	-4.33	34.61
1508	-590.58	794.43	1097.9	60.73	-4.73	35.58
1509	-707.28	721.19	1073.49	74.52	11.99	31.16
1510	-682.13	526.12	968.99	68.42	3.6	12.48
1511	-606.45	326.42	886.47	19.47	-5.83	49.5
1512	-458.5	277.1	870.12	-43.88	-45.59	78
1513	-269.29	168.95	1097.17	-54.5	-20.26	45.9
1514	-594.97	404.3	1055.42	-27.04	65.46	-12.73
1515	-918.7	704.83	1055.42	19.01	120.39	39.4
1516	-794.68	564.21	1110.84	9.25	12.85	27.77
1517	-760.5	823.49	921.14	-77.61	-5.55	32.99
1518	-697.75	551.51	1130.13	-65.8	-6.1	55.11
1519	-607.18	768.07	1012.94	-5.92	-19.93	76.63
1520	-528.81	893.07	912.84	0.27	-40.68	107.21
1521	-417.24	958.5	916.75	5.68	-21.97	94.76
1522	-452.88	843.75	1017.82	-39.83	18.8	54.78
1523	-535.4	368.16	1254.15	-34.82	30.12	68.3
1524	-352.29	341.55	1041.99	49.38	22.98	118.44
1525	-460.21	611.33	997.8	177.03	97.26	158.63
1526	-449.95	764.4	1032.47	237.3	176.64	174.44
1527	-415.53	802.98	826.17	288.18	245.3	186.74
1528	-646.73	873.05	860.84	249.6	203.86	157.5
1529	-680.42	532.47	968.75	109.62	173.28	178.71
1530	-661.38	177.25	919.43	67.2	135.71	183.2
1531	-680.18	302.25	828.37	-65.12	76.63	64.27
1532	-747.07	500	928.96	-119.23	94.45	36.8
1533	-641.85	552	1137.94	-59.05	40.37	37.81
1534	-585.45	687.74	1122.07	10.56	14.28	18.95
1535	-571.04	713.13	1041.99	-34.82	-3.27	-5.55
1536	-568.85	879.15	821.29	-119.72	4.64	5
1537	-431.15	545.9	1237.79	-197.11	9.98	43.85
1538	-522.71	308.35	1218.02	-145.63	59.57	39.95
1539	-637.45	551.76	1143.07	-81.91	58.35	32.29
1540	-654.05	695.07	1137.94	-62.81	53.99	48.68
1541	-581.05	734.62	1031.98	-91.34	0.34	52.8
1542	-574.95	356.2	1209.47	-139.07	-0.37	79.56
1543	-501.22	312.99	1156.25	-47.94	32.81	135.65
1544	-503.17	353.76	1120.61	92.13	49.13	138.21
1545	-442.38	624.51	984.38	184.66	39.55	28.96
1546	-579.83	887.45	908.2	152.28	55.05	-6.62
1547	-726.56	595.21	945.56	75.81	36.5	-36.96
1548	-672.85	416.5	995.12	-35.49	8.54	-78.22
1549	-713.87	355.71	954.59	-109.92	18.92	-98.88
1550	-743.41	415.53	1018.55	-60.73	14.8	-56.12
1551	-643.07	728.03	914.79	-34.24	5.16	-36.53
1552	-602.78	709.47	1093.02	-86.73	31.71	-50.63
1553	-771.73	704.59	955.57	-105.26	40.68	-20.48
1554	-710.69	516.11	1071.29	-69.82	-4.76	-9.19
1555	-641.6	509.77	1137.45	-47.36	-13.34	-21.12
1556	-478.76	801.27	1116.21	-56.76	-17.85	-48.8
1557	-612.55	378.66	1412.6	-81.48	-2.41	-40.77
1558	-611.33	489.75	1282.23	-69.49	10.38	-34.24
1559	-784.42	424.8	1145.02	-61.74	4.79	-72.24
1560	-791.75	557.37	1003.42	-41.66	-3.63	-67.29
1561	-585.69	255.86	1120.12	-34.58	44.56	-96.68
1562	-889.89	107.67	1276.86	-5.65	28.99	-113.86
1563	-810.55	267.33	908.94	136.29	-15.35	-30.27
1564	-495.12	592.53	975.59	153.23	-56.12	31.16
1565	-513.92	595.95	943.12	70.68	-11.72	15.81
1566	-555.42	615.97	989.75	-21.09	18.52	9
1567	-450.44	516.11	1235.84	-59.45	33.08	-12.91
1568	-773.68	528.32	1187.5	-115.54	56.73	-24.84
1569	-607.91	449.71	1214.36	-135.8	30.64	7.35
1570	-841.55	574.46	1084.47	-111.54	11.63	-37.87
1571	-863.77	612.79	1028.56	-137.33	-12.91	-8.51
1572	-888.43	316.89	1040.04	-153.78	-37.05	65.95
1573	-820.56	190.67	950.93	-100.01	-31.43	95.31
1574	-655.27	238.28	1159.42	-24.51	-51.88	120.79
1575	-388.43	242.43	1315.92	62.68	-75.5	38.73
1576	-608.4	510.99	1050.54	146.03	5	-15.2
1577	-596.44	570.8	970.21	133.61	28.5	-17.97
1578	-690.67	444.09	1097.9	121.43	36.47	-4.67
1579	-637.94	497.56	1021.97	84.32	-14.04	4.27
1580	-564.94	541.75	1081.79	57.77	-10.35	-4.46
1581	-711.18	590.33	1107.18	9.28	9.77	-30.21
1582	-818.6	588.38	1125.98	-46.39	-12.24	-43.03
1583	-663.82	510.5	1253.66	-53.83	-32.32	-40.01
1584	-668.7	452.88	1308.35	-1.04	-17.91	-12.42
1585	-519.78	466.55	1067.87	18.43	1.13	4.15
1586	-858.15	510.74	991.46	-32.01	32.26	-66.96
1587	-946.29	377.2	1135.5	-56.03	5.92	-82.15
1588	-814.94	227.29	1280.76	-53.71	0.73	-56.79
1589	-731.93	312.26	1202.88	-41.72	1.34	-70.04
1590	-669.43	594.48	912.6	-6.59	-16.33	-135.44
1591	-548.34	428.22	1039.06	-30	-3.75	-151
1592	-625.24	428.22	963.87	10.53	22.09	-68.36
1593	-534.18	541.99	936.04	14.56	7.75	-45.04
1594	-577.88	563.48	1023.44	18.59	46.6	-57.86
1595	-707.03	592.04	1093.99	-30.15	45.17	-79.28
1596	-798.58	460.21	1104.25	-29.85	38.73	-66.47
1597	-837.16	393.31	1318.6	-31.46	12.79	-32.62
1598	-799.32	378.91	1440.92	-23.56	50.78	15.17
1599	-977.54	520.75	1183.59	-20.63	60.67	34.7
1600	-812.5	492.43	1116.46	-32.44	-4.06	23.13
1601	-580.57	324.95	1238.77	-26.43	-14.86	7.48
1602	-900.39	559.33	1009.77	39.73	12.54	-88.29
1603	-987.3	366.46	1197.51	98.82	11.08	-55.3
1604	-855.71	455.81	1021.73	171.42	-3.51	-30.27
1605	-783.45	852.54	781.49	201.14	-24.93	-86.15
1606	-657.23	740.48	1061.77	153.56	5.04	-151
1607	-819.09	642.82	1053.96	133.97	35.89	-200.84
1608	-837.89	331.79	1112.55	160.52	-3.51	-213.62
1609	-736.08	153.81	1061.04	207.67	9	-229.28
1610	-937.26	193.6	898.44	187.47	-46.91	-247.16
1611	-1045.41	426.76	913.33	91.16	-178.83	-274.81
1612	-899.41	676.27	906.49	26.98	-233.12	-190.03
1613	-698.24	639.65	1073.73	-9.92	-210.48	-76.78
1614	-663.33	617.92	1130.13	-55.08	-125.95	-23.74
1615	-702.39	303.71	1266.6	-93.08	-96.89	-73.18
1616	-880.86	349.85	1242.43	-52.37	-61.49	-73.64
1617	-788.57	623.29	1138.43	-36.5	-72.81	-52.73
1618	-718.75	656.01	1095.95	-71.38	-54.5	-49.22
1619	-827.88	330.81	1152.83	-87.83	-41.35	-76.93
1620	-763.67	375	1104.25	-31.68	-52.73	-76.75
1621	-963.87	425.05	952.39	52.49	-76.23	-144.47
1622	-912.35	450.2	864.99	42.39	-95.15	-121.89
1623	-776.61	359.38	1135.25	65.19	-68.27	-93.78
1624	-811.28	672.12	1120.61	92.32	-56.15	-19.07
1625	-801.03	925.78	813.96	81.05	-0.34	-1.65
1626	-594.48	442.63	1291.99	2.17	3.69	-71.29
1627	-813.72	418.7	1344.73	77.39	43.55	-140.32
1628	-881.1	616.46	1143.8	87.86	38.79	-135.99
1629	-830.08	466.31	969.24	102.2	16.36	-160.49
1630	-931.4	284.91	931.88	77.94	10.01	-236.36
1631	-991.94	292.24	927	94.51	-19.41	-199.65
1632	-962.16	279.05	722.41	154.05	3.69	-124.54
1633	-885.74	467.53	660.16	79.07	0.85	-11.17
1634	-1001.95	783.94	850.34	19.41	-28.5	51.91
1635	-725.1	1092.53	776.37	-34.03	-82.61	157.29
1636	-687.01	749.02	1254.39	-91.09	-59.51	127.41
1637	-849.12	588.38	1197.27	-89.2	-38.33	103.15
1638	-859.38	571.53	1164.79	-57.4	-43.33	110.35
1639	-887.94	725.1	1076.9	37.57	-39.49	156.04
1640	-685.3	931.4	991.21	74.65	-38.45	177.09
1641	-704.59	761.96	1040.04	135.04	-37.99	140.29
1642	-686.28	329.59	1031.98	152.28	-112.73	116.94
1643	-637.7	252.93	780.27	130.25	-110.9	147.58
1644	-337.65	540.04	839.84	103.73	-101.65	92.01
1645	-428.47	522.71	913.82	6.65	-30.67	4.73
1646	-568.85	237.06	1043.95	-2.78	-9.89	-20.48
1647	-842.77	621.34	1030.52	-32.32	-40.68	-17.12
1648	-390.38	720.21	1024.17	-87.86	-41.99	49.62
1649	-734.13	730.96	941.65	-144.68	64.82	16.3
1650	-718.02	433.59	1109.13	-88.68	30.06	28.29
1651	-861.82	799.07	919.19	-21.76	-38.27	38.39
1652	-417.72	769.29	1121.34	-59.3	-61.86	-6.32
1653	-730.22	823.24	1054.2	-44.92	-15.35	-75.9
1654	-697.02	773.19	1094.24	-36.32	-33.97	-69.67
1655	-710.69	622.56	1108.4	-20.14	-29.54	-108.52
1656	-697.51	559.57	1083.74	29.02	-53.07	-146.7
1657	-699.71	458.01	880.37	41.69	-37.54	-143.46
1658	-717.77	540.04	894.04	49.47	-61.68	-174.07
1659	-851.81	607.91	1081.79	3.94	-19.13	-123.35
1660	-723.39	983.89	1030.52	3.39	-61.98	-59.91
1661	-913.82	582.76	1174.8	97.47	-76.17	-151.92
1662	-965.58	583.98	961.18	228.12	-165.65	-169.86
1663	-672.61	498.78	869.87	276.12	-186.46	-182.22
1664	-591.31	326.42	819.82	272.95	-210.66	-203.77
1665	-516.85	527.83	726.56	106.17	-181.64	-136.96
1666	-531.01	726.07	605.71	-21.45	-82.12	-63.08
1667	-676.51	925.29	948.97	-148.04	-37.26	48.4
1668	-695.31	868.16	995.36	-165.89	-43.21	91.13
1669	-551.76	718.02	1094.24	-207.79	-36.59	96.13
1670	-584.47	502.93	1178.71	-185.09	-6.71	74.55
1671	-489.99	360.6	1273.19	-183.17	-22.46	37.72
1672	-676.51	565.67	1091.31	-95.28	-32.2	2.75
1673	-562.74	350.83	1182.86	-83.62	-39.31	-24.35
1674	-717.04	467.04	1175.78	-59.57	-1.56	-19.99
1675	-677.49	661.38	1062.26	10.89	-54.96	-108.8
1676	-635.74	640.38	1047.36	21.48	-46.66	-153.63
1677	-989.75	622.07	840.58	53.22	-32.62	-184.66
1678	-644.29	772.22	995.61	48.13	-53.16	-65.28
1679	-746.83	979.98	810.79	38.54	-16.33	1.31
1680	-600.83	735.84	995.36	-7.97	-31.19	-10.99
1681	-604.49	499.02	1135.25	-8.24	-20.48	-42.85
1682	-701.9	301.03	1194.34	62.74	-10.5	-126.83
1683	-899.41	540.28	800.54	249.76	-2.96	-106.81
1684	-661.13	558.35	706.3	331.33	-75.78	-59.81
1685	-473.39	653.81	554.2	195.43	-115.2	-2.66
1686	-334.23	669.68	690.92	-65.28	-104.89	1.62
1687	-367.68	899.9	958.25	-116.18	-17.91	-15.93
1688	-845.21	828.61	1128.17	-117.98	12.73	-9.49
1689	-425.29	645.51	1159.67	-142.27	-34.03	20.81
1690	-557.13	376.95	1162.35	-158.6	5.31	-4.36
1691	-551.51	612.3	926.27	-214.78	-1.98	-66.38
1692	-691.65	491.7	1093.51	-213.38	44.89	-64.73
1693	-699.71	341.06	1385.74	-161.8	6.74	-79.71
1694	-895.51	476.56	996.58	-13.85	-16.88	-104.31
1695	-519.04	522.22	915.77	9.43	-106.54	-121.67
1696	-519.53	632.08	1063.96	-9.4	-26.28	-37.72
1697	-549.8	510.74	1156.98	6.53	15.99	-13.67
1698	-607.18	773.68	932.37	-29.57	6.77	-24.44
1699	-570.07	547.85	1090.09	-141.51	9.89	-42.42
1700	-833.01	551.51	1023.93	-157.26	55.54	-11.96
1701	-647.46	523.44	1150.63	-173.13	14.19	-33.11
1702	-749.27	566.16	1158.2	-172.82	16.57	-79.32
1703	-659.42	265.38	1257.32	-125.09	-15.35	-89.39
1704	-607.18	356.45	1148.44	-98.02	-2.56	-82.98
1705	-759.03	325.68	1082.76	-54.44	5.83	-49.16
1706	-844.48	401.86	1066.89	-30.64	-24.44	-13.15
1707	-739.01	454.83	1186.04	-10.47	9.86	78.7
1708	-784.91	390.63	1183.59	-1.8	-2.69	124.76
1709	-640.87	346.68	1279.05	9.37	-3.6	161.87
1710	-639.16	431.88	1243.41	42.33	21.7	179.26
1711	-460.45	203.61	1408.94	93.57	50.87	146.7
1712	-757.57	904.79	749.51	234.89	52.86	113.04
1713	-534.91	471.68	738.77	98.02	-21.06	28.23
1714	-417.72	317.87	890.14	-143.04	-17.24	-89.42
1715	-763.92	-102.05	1382.32	-125.09	32.17	-43.95
1716	-724.37	211.91	1257.57	19.1	1.56	30.12
1717	-811.52	309.57	1403.32	23.83	-34.24	83.16
1718	-492.43	622.8	1138.67	93.41	-28.93	93.54
1719	-432.13	741.7	1088.62	21.94	2.38	-27.98
1720	-635.74	560.3	1014.4	-11.75	44.86	-82.24
1721	-866.46	639.16	929.44	13.28	12.42	-100.22
1722	-749.76	670.9	995.61	-10.1	-63.05	-79.44
1723	-633.79	467.29	1162.84	-53.38	-58.78	-67.08
1724	-648.93	485.35	1096.19	-33.14	-24.11	-60.64
1725	-653.56	587.16	1131.84	14.86	5.71	-44.59
1726	-554.2	707.76	1021	16.51	34.88	-29.63
1727	-381.1	21.97	1326.42	3.75	55.39	-36.07
1728	-711.43	293.95	942.38	29.33	65.73	-41.93
1729	-725.83	344.97	901.86	24.75	58.26	-58.11
1730	-795.41	498.05	1023.68	-33.2	53.04	-75.01
1731	-709.47	562.26	990.97	-25.94	31.43	-84.44
1732	-951.9	692.87	997.31	-18.34	35.16	-48.92
1733	-626.95	468.99	1222.41	-32.78	2.59	-13.03
1734	-666.99	446.53	1267.09	3.33	20.17	1.16
1735	-651.61	552.98	1248.54	40.95	24.54	17.76
1736	-736.08	586.43	1156.01	139.4	56	-7.87
1737	-720.21	300.54	1140.87	184.91	48.65	-57.86
1738	-932.62	715.33	781.49	216.55	51.48	-73.33
1739	-733.4	480.47	1096.19	166.2	-29.21	-138
1740	-727.78	459.96	899.41	136.17	15.5	-221.5
1741	-933.84	-6.84	864.26	134.31	13.85	-264.65
1742	-1198.97	281.49	707.52	143.07	-47.39	-173.46
1743	-601.81	561.04	958.5	80.41	-151.06	-2.35
1744	-737.3	739.75	1343.75	45.1	-164.46	64.15
1745	-557.37	1067.63	965.58	43.76	-99.15	81.54
1746	-525.39	920.41	1023.19	-107.82	-11.47	39.43
1747	-676.27	491.94	1138.18	-125.43	27.34	27.37
1748	-828.13	419.92	1143.31	-126.22	24.69	3.11
1749	-878.66	472.41	1112.79	-80.54	6.16	-35.34
1750	-682.37	403.32	1093.99	-50.29	8.24	-76.54
1751	-850.83	291.75	1145.75	57.04	12.7	-115.88
1752	-858.4	456.05	826.66	117.46	-1.89	-69.12
1753	-782.96	568.36	979	137.91	-7.11	-10.19
1754	-644.53	702.64	912.6	136.99	-2.08	17.06
1755	-803.71	651.86	1008.79	54.75	-18.28	31.19
1756	-717.29	837.89	1001.46	-2.04	-44.8	47.15
1757	-658.2	608.89	1250.73	-51.91	-25.09	39.52
1758	-740.23	543.95	1162.11	-78	-16.05	46.69
1759	-744.63	669.68	972.17	-67.32	34	83.83
1760	-710.45	483.64	1178.71	-89.42	25.02	60.79
1761	-914.31	577.15	953.86	-59.42	-10.1	27.98
1762	-649.41	351.07	1174.07	11.99	-11.72	15.08
1763	-823.49	520.26	812.26	103.91	18.22	37.35
1764	-670.17	616.21	941.41	128.02	-28.87	91.03
1765	-837.16	1031.74	693.36	62.29	-5.83	95.06
1766	-570.8	636.96	986.33	-73.24	-26.43	92.1
1767	-856.93	511.72	1031.74	-92.04	-40.31	74.92
1768	-584.47	572.75	1094.48	-76.2	-57.37	78.16
1769	-708.01	842.77	1095.7	-90.03	-17.64	-20.94
1770	-583.74	446.04	1166.75	-112.92	4.82	-57.28
1771	-914.31	382.57	1062.01	-23.96	13.49	-64.09
1772	-724.85	582.52	1088.87	45.84	-3.94	-51.18
1773	-844.24	581.05	1066.89	85.3	-8.27	-24.48
1774	-679.44	711.91	1138.43	70.53	-41.75	-44.4
1775	-692.87	840.09	1017.82	0.52	-22	-69.85
1776	-509.03	405.52	1091.31	-83.83	20.32	-80.23
1777	-674.32	481.93	1016.36	-105.13	28.78	-87.28
1778	-620.85	446.78	1014.16	-86.7	47.36	-57.1
1779	-759.03	510.25	958.5	-54.02	66.99	-58.56
1780	-607.18	347.66	962.4	6.56	75.9	-138.43
1781	-968.51	458.5	735.35	106.14	131.81	-171.05
1782	-969.73	589.84	885.74	136.32	100.86	-124.82
1783	-999.27	733.4	911.87	58.26	39.12	-41.44
1784	-1000.24	841.8	796.88	-38.73	-35.49	-9.16
1785	-970.95	718.26	1026.37	-86.67	-50.05	25.57
1786	-765.14	471.44	1173.34	-100.86	-49.93	102.45
1787	-549.56	637.94	1249.27	-141.63	-52.86	128.14
1788	-752.93	538.82	1190.92	-114.47	0.64	112.24
1789	-781.49	382.08	1241.21	-66.35	-19.59	66.44
1790	-753.17	176.03	1360.84	8.58	-35.49	105.8
1791	-636.47	638.18	963.38	35.49	-48.65	98.82
1792	-671.63	483.4	1026.37	48.46	-3.6	52.28
1793	-694.34	614.5	896.97	38.91	-18.86	61.55
1794	-519.04	485.35	1148.19	-68.18	-4.55	45.87
1795	-516.85	256.84	1166.26	-20.05	52.4	8
1796	-792.24	346.92	1096.44	12.36	39.55	-35.13
1797	-989.99	615.97	922.12	2.75	7.54	-100.52
1798	-915.77	711.43	944.58	-78.09	-7.81	-13.06
1799	-866.46	544.43	1279.54	-88.2	-2.08	6.56
1800	-761.72	526.12	1325.68	-100.22	-43.33	-31.52
1801	-479.49	109.62	1338.62	-79.53	-21.06	-56
1802	-984.86	476.07	975.59	10.77	20.17	-41.53
1803	-845.95	675.78	868.65	37.41	-14.37	-8.76
1804	-666.26	759.77	1070.07	7.26	22.03	-2.5
1805	-834.23	870.12	1012.94	-24.6	38.88	53.13
1806	-706.79	449.22	1356.69	-12.39	15.23	85.69
1807	-809.57	464.84	1177.25	45.87	-20.48	106.48
1808	-619.63	492.92	1183.84	62.29	-30.21	140.69
1809	-807.62	772.46	965.09	144.53	40.44	175.72
1810	-625.98	505.37	1075.93	205.35	-1.98	209.23
1811	-569.34	507.08	1047.12	281.28	-14.98	245.57
1812	-458.74	359.38	828.86	263.09	-18.01	220.89
1813	-553.22	431.64	875.98	134.16	59.69	213.99
1814	-788.57	855.71	833.74	90.18	145.11	277.71
1815	-479.98	538.33	1054.93	108.25	153.84	334.72
1816	-505.62	404.79	995.85	56.27	218.2	345.49
1817	-420.65	363.53	922.12	47.27	237.12	285.03
1818	-507.08	640.14	899.66	100.46	199.04	148.22
1819	-630.62	1031.25	808.35	76.14	202.18	63.08
1820	-938.96	654.54	1110.11	9	183.07	-54.23
1821	-800.78	939.94	945.31	18.46	185.61	-22.49
1822	-803.47	517.58	1048.83	-10.1	123.99	32.9
1823	-695.07	408.45	1075.68	-86.85	111.24	117.74
1824	-750.98	448.73	1011.72	-58.35	50.2	119.81
1825	-681.4	521.97	1045.9	-16.45	51.91	111.57
1826	-614.5	578.86	902.34	34.58	67.87	156.83
1827	-650.63	748.78	874.76	-75.9	50.42	104.61
1828	-723.14	671.39	1086.43	-61.19	43.03	63.39
1829	-617.19	668.46	1045.17	70.37	53.34	68.12
1830	-751.22	866.21	924.8	116.46	34.09	3.33
1831	-695.56	846.19	868.41	116.49	-3.39	-48.1
1832	-771.24	832.76	800.29	32.65	12.73	-62.04
1833	-816.89	950.93	778.08	-17.12	32.65	40.25
1834	-747.31	616.46	1006.84	-73.64	-28.2	147.06
1835	-567.87	641.6	1114.01	-89.48	-38.91	105.1
1836	-627.69	917.24	876.46	-70.4	10.62	60.27
1837	-651.12	767.82	893.07	-82.61	4.15	24.87
1838	-669.92	520.51	1012.7	-101.72	1.25	24.93
1839	-362.3	405.03	1148.68	-79.71	-25.91	107.97
1840	-202.64	224.12	1184.33	6.56	60.88	130.83
1841	-723.14	456.05	1087.16	90.58	79.77	167.3
1842	-335.21	919.68	650.88	286.77	101.56	241.46
1843	-460.45	886.47	608.4	293.49	188.9	181.55
1844	-367.43	951.9	511.47	262.91	223.88	133.24
1845	-681.88	1061.28	497.31	185.7	300.02	141.72
1846	-638.92	511.47	1077.64	133.09	288.7	201.84
1847	-655.03	596.19	895.26	200.78	276.73	227.2
1848	-599.85	1190.92	531.74	221.07	236.05	118.93
1849	-823.73	753.91	962.89	158.78	177.03	35.61
1850	-1118.41	400.63	845.95	-16.39	180.51	99.24
1851	-667.48	612.3	792.97	-116.3	40.34	59.94
1852	-775.15	763.92	964.36	-127.17	11.35	-97.69
1853	-734.86	825.2	911.38	-143.95	55.39	-136.41
1854	-1035.16	693.85	962.89	-207.21	77.03	-60.09
1855	-951.17	467.77	958.25	-183.5	5.68	18.01
1856	-623.78	875.73	885.25	-109.1	-19.99	114.75
1857	-684.81	648.19	1155.52	-194.92	15.63	98.85
1858	-510.01	681.64	928.71	-191.41	-13.37	108.52
1859	-480.96	602.05	1011.96	-201.05	25.12	136.02
1860	-421.88	588.87	1050.78	-148.71	55.36	121.89
1861	-408.94	724.61	1090.82	-124.69	90.21	44.95
1862	-728.03	241.94	1285.89	-37.57	89.26	62.93
1863	-430.42	713.87	939.7	128.88	6.65	102.54
1864	-571.29	1012.94	785.4	49.38	95.4	87.95
1865	-659.67	724.61	875.98	-151.52	59.17	20.42
1866	-464.36	504.88	1073.49	-190.89	69.34	16.91
1867	-876.22	338.62	1100.59	-158.14	102.14	37.41
1868	-682.62	426.27	1018.07	-137.88	25.05	38.39
1869	-669.43	433.35	832.76	-107.6	15.53	52.76
1870	-780.27	485.6	889.65	-123.5	-39.34	-4.64
1871	-588.62	460.45	1007.08	-45.29	-5.31	-23.22
1872	-655.52	535.64	1256.35	106.05	29.72	-34.48
1873	-726.81	853.27	952.88	130.07	22.09	-41.32
1874	-797.61	1146.97	917.24	45.81	8.88	-53.89
1875	-703.13	767.09	1179.2	-70.77	-11.6	-51.82
1876	-660.64	422.36	1276.37	-110.75	-7.54	-76.45
1877	-790.04	448.97	1177.73	-65.98	-45.5	-77.76
1878	-709.96	559.33	1122.07	-55.39	-39.61	13.18
1879	-624.02	430.66	1058.35	-46.57	-44.1	14.53
1880	-540.77	347.41	1146.97	13.21	-37.93	-8.94
1881	-516.85	468.51	992.43	117.52	11.57	15.47
1882	-851.07	540.04	948	161.87	11.99	-40.31
1883	-779.79	628.66	925.29	86.24	-29.97	-36.41
1884	-745.12	653.81	885.25	21.36	-48.31	-41.38
1885	-794.19	454.1	1061.04	-32.01	-23.04	-77.55
1886	-770.26	669.92	930.66	-60.88	-29.75	-89.11
1887	-710.45	580.08	919.19	-113.4	-22.92	-86.49
1888	-696.53	664.79	805.18	-136.02	-28.66	-131.26
1889	-625.73	451.9	921.63	-132.48	-18.52	-111.76
1890	-553.96	405.03	1226.32	-103.3	12.18	-83.4
1891	-966.55	640.38	1215.58	10.59	42.18	-47.06
1892	-838.62	751.71	1100.1	97.23	0.09	11.44
1893	-655.03	889.16	823.73	18.34	-30.49	1.16
1894	-519.04	689.21	1021.73	-65.7	-38.15	-47.15
1895	-460.94	318.36	1269.53	-79.62	-21.64	-54.11
1896	-675.54	475.59	1208.74	-87.37	42.21	-30.3
1897	-869.14	510.25	1161.13	-80.69	49.1	2.41
1898	-937.5	632.57	1022.22	-63.81	5.52	19.5
1899	-750.24	286.13	1274.9	-19.99	-11.75	44.56
1900	-462.16	318.12	1153.08	105.83	47.79	-13.85
1901	-651.61	541.26	1018.8	141.2	49.44	-23.9
1902	-755.37	776.61	824.71	114.72	50.02	-18.01
1903	-785.64	707.52	813.72	-37.81	-30.64	41.41
1904	-555.66	149.66	1003.91	-100.86	-51.39	128.85
1905	-572.02	83.5	1071.04	-58.17	-17.06	148.19
1906	-565.19	432.62	990.97	-15.63	2.14	136.75
1907	-567.87	832.76	992.92	-6.16	6.44	119.72
1908	-769.04	633.79	1230.47	-61.95	26.58	70.01
1909	-917.72	106.45	1361.08	-17.76	-3.02	48.58
1910	-920.17	259.03	1166.99	91.86	-33.57	66.5
1911	-807.86	687.26	1018.55	58.17	-67.29	47.21
1912	-642.82	572.27	1127.2	25.7	-71.26	39.79
1913	-575.2	753.17	1034.42	-47.7	-61.52	-5.98
1914	-452.88	460.94	1232.91	-107.51	-16.78	-7.08
1915	-695.07	385.25	1248.54	-139.83	7.35	-1.95
1916	-657.47	249.76	1317.14	-124.02	-10.04	15.87
1917	-500.24	349.85	1233.15	-101.38	-18.04	-7.35
1918	-428.47	428.71	1035.16	-101.84	9.46	-37.6
1919	-470.95	486.82	890.14	-65.77	67.44	-44.28
1920	-875.73	286.13	1091.8	-41.9	66.04	-36.38
1921	-961.67	233.64	1185.79	25.42	-30.33	-13.09
1922	-746.34	373.78	1205.32	91.06	-62.04	-4.49
1923	-652.1	495.36	1083.01	85.36	-48.37	-5.77
1924	-475.34	659.42	1017.33	32.07	-27.16	27.25
1925	-416.5	595.21	1021	-8.06	13.46	-4.39
1926	-522.22	219.97	1328.37	-16.72	35.19	-53.59
1927	-660.89	222.41	1263.67	23.22	40.31	-57.92
1928	-695.8	328.61	1095.21	25.02	30.36	-58.26
1929	-845.95	535.16	877.69	18.65	24.6	-87.74
1930	-626.46	401.37	1070.31	-6.93	26.89	-109.62
1931	-766.85	453.61	1230.71	1.37	41.17	-88.65
1932	-852.05	375.73	1218.75	28.93	2.23	-16.66
1933	-819.82	500.73	1146.97	40.56	-29.54	20.48
1934	-589.6	614.5	1141.36	31.19	-28.93	39.76
1935	-699.22	694.09	1051.76	-6.47	8.73	4.52
1936	-690.19	570.07	1054.93	-64.88	-9.46	-1.31
1937	-672.36	445.8	1189.45	-75.04	-21.73	14.25
1938	-744.38	508.06	1214.6	-72.36	-27.04	23.19
1939	-655.76	547.85	1156.25	-95	-34.39	38.79
1940	-617.43	529.05	1185.3	-140.11	-9.28	50.66
1941	-618.41	497.31	1187.5	-155.03	3.27	70.92
1942	-628.91	591.8	1112.3	-199.74	-23.1	43.24
1943	-556.4	417.72	1232.42	-226.87	-21.03	33.63
1944	-693.36	230.71	1305.66	-257.84	1.46	41.93
1945	-697.75	229.25	1169.68	-256.35	-21.82	23.56
1946	-749.02	-78.86	1220.95	-237.88	-46.63	22.64
1947	-412.6	123.05	1253.66	-133.06	-62.53	9.22
1948	-458.98	159.67	1269.78	-33.87	31.1	-75.59
1949	-817.63	134.77	1296.63	30.98	55.66	-123.2
1950	-868.41	216.06	1112.55	153.38	61.19	-177.34
1951	-834.96	293.7	1092.53	201.48	56.76	-172.79
1952	-764.4	516.6	901.86	118.74	27.74	-137.94
1953	-650.88	357.18	1320.56	25.54	-36.47	-238.62
1954	-772.95	278.32	1114.01	13.95	-41.9	-317.96
1955	-625.24	208.74	1209.23	-12.15	-79.83	-402.1
1956	-725.59	285.4	1155.03	-32.5	-109.56	-460.66
1957	-825.93	5.86	1216.06	-4.97	-153.05	-516.57
1958	-747.07	21	1003.17	75.35	-214.14	-459.69
1959	-468.99	273.19	1095.7	93.57	-185.46	-341.09
1960	-576.17	314.21	1006.35	-67.41	-133.18	-236.27
1961	-451.17	41.5	1116.7	-221.77	-135.99	-158.11
1962	-384.77	-70.8	1257.81	-247.47	-124.48	-87.55
1963	-370.36	23.19	1412.11	-178.8	-58.87	-67.26
1964	-628.17	68.85	1316.65	-138.09	-48.52	-43.7
1965	-616.94	123.78	1215.58	-72.14	-94.33	-42.05
1966	-307.62	146	1218.75	-86.79	-74.55	-65.4
1967	-541.26	-166.26	1311.77	-107.79	-20.02	-128.72
1968	-485.11	-161.87	1234.62	-120.67	-25.42	-150.54
1969	-417.72	-165.77	1272.95	-119.29	4.52	-131.59
1970	-406.74	-44.43	1152.34	-105.93	21.61	-106.66
1971	-456.3	-71.78	1206.3	-67.9	60.42	-115.42
1972	-700.93	-100.34	995.12	0.15	85.85	-119.87
1973	-496.83	-250.49	1052.98	43.4	39.86	-97.05
1974	-519.04	73.24	951.66	104.28	48.65	-49.07
1975	-504.88	63.48	1093.75	128.85	48.22	-38.45
1976	-573.97	111.82	1123.54	148.65	52.52	-36.8
1977	-346.92	68.36	1102.54	185.52	58.65	-51.97
1978	-431.4	-227.29	1276.61	163.88	90.15	-105.59
1979	-466.31	-43.7	1172.61	163.54	91.46	-95
1980	-549.07	24.66	1250.73	206.3	123.99	-63.9
1981	-744.14	214.84	1284.18	260.56	104.83	-50.14
1982	-824.22	312.01	1088.38	249.88	80.9	-83.07
1983	-1038.09	290.28	1031.98	165.83	66.74	-104.98
1984	-987.55	297.36	1146	95.89	-6.29	-56.21
1985	-831.05	332.03	1330.32	87.77	-24.87	-24.81
1986	-832.03	445.56	1358.15	65.22	-37.99	-12.66
1987	-861.33	586.67	1138.67	12.63	-62.35	-72.72
1988	-804.93	470.95	995.36	-36.22	-55.39	-114.41
1989	-576.9	-91.8	1400.39	-48.74	-24.75	-138
1990	-531.25	337.89	1268.31	6.96	20.6	-212.37
1991	-877.93	408.69	1340.33	-3.11	29.85	-258.97
1992	-932.13	348.39	1327.88	21.18	10.5	-323.97
1993	-1188.48	147.95	1271.24	128.85	-34.42	-283.11
1994	-901.37	241.7	1058.84	202	-101.01	-242.58
1995	-696.53	678.71	969.48	250	-99.12	-129.33
1996	-531.74	753.91	994.14	180.51	-72.57	-93.81
1997	-642.58	663.09	1044.92	56.79	-53.8	-100.13
1998	-796.14	541.5	1141.11	-42.33	-50.84	-88.26
1999	-561.28	348.14	1229.74	-114.99	-70.83	-115.2
[truncated: 4,892 more rows]
