# Supplementary material for: Complexes of vertebrate TMC1/2 and CIB2/3 proteins form hair-cell mechanotransduction cation channels
Source: eLife. 2025 Jan 8;12:RP89719. doi: 10.7554/eLife.89719 (PMC11709434; doi:10.7554/eLife.89719)
Supplement: Figure 3—source data 1. [file elife-89719-fig3-data1.zip › Figure 3H/wt/20-7-R1.txt]

8
-982.67	192.38	1142.09	-21.51	4.52	45.62	9
-946.29	134.52	1145.75	-21.67	3.05	52.92	10
-944.09	104.00	1083.50	-13.89	17.73	56.18	8
-961.91	92.04	1162.60	29.79	20.54	43.09	8
-957.03	205.81	1152.34	70.77	25.76	15.17	10
-935.79	232.18	1160.16	85.78	34.79	-0.09	9
-914.31	257.08	1199.22	107.85	48.49	9.34	8
-918.21	162.11	1229.98	154.97	85.72	50.66	10
-1020.26	169.92	1253.66	214.45	112.30	102.94	8
-1038.57	268.31	1227.29	347.53	80.23	168.06	10
-867.68	659.67	834.23	433.29	80.41	250.18	11
-920.90	508.06	1025.88	335.82	92.47	262.08	8
-1050.05	473.39	1052.98	313.45	50.75	253.81	10
-955.32	561.04	1105.96	311.10	48.37	280.15	8
-879.88	853.27	781.49	290.89	63.54	264.83	11
-976.07	723.39	895.02	132.29	81.02	209.08	8
-956.30	583.01	840.09	3.91	51.64	174.93	10
-891.60	461.91	963.87	-59.81	37.26	117.16	8
-891.85	610.11	790.04	-99.82	51.27	67.57	8
-912.35	536.38	805.42	-134.49	36.71	25.45	11
-1079.10	656.98	818.60	-176.15	25.45	2.87	8
-921.14	520.51	1018.80	-165.99	5.25	68.21	10
-924.07	590.33	1055.18	-82.67	27.71	62.53	8
-916.02	592.04	1041.99	-0.37	43.27	7.69	10
-956.79	599.37	1032.71	31.98	34.88	-16.02	9
-982.91	678.22	847.41	85.08	25.15	-21.42	8
-1036.87	693.85	990.48	39.22	18.77	7.63	10
-971.68	900.15	911.38	-17.52	-7.72	51.61	8
-943.60	804.93	979.25	-138.55	-26.70	56.88	8
-934.33	690.67	991.94	-173.92	-9.22	70.22	11
-872.80	530.76	1048.58	-220.25	-20.14	92.07	8
-878.17	633.06	879.39	-230.32	-22.34	89.57	10
-866.21	560.30	998.05	-301.21	-43.27	56.55	8
-868.65	403.56	973.63	-331.09	-45.99	68.08	9
-859.86	279.54	1126.46	-321.23	-44.49	104.19	10
-759.03	200.20	1104.74	-268.40	-39.76	122.96	8
-610.35	219.24	1231.20	-136.60	-18.13	100.71	10
-718.99	233.64	1199.22	-26.40	55.91	45.81	10
-891.60	226.07	1144.29	77.09	73.46	-11.87	9
-937.50	187.74	1088.38	196.56	65.55	-26.79	8
-931.88	350.34	960.94	246.06	49.68	-10.31	10
-925.05	456.79	1046.88	236.51	35.19	1.80	8
-812.26	615.97	989.01	230.22	17.55	6.44	11
-872.31	609.62	1009.28	164.70	19.20	7.57	8
-857.67	555.18	1036.87	123.99	13.18	15.66	10
-919.19	535.40	1026.12	100.98	22.25	21.24	8
-907.71	501.22	1058.35	106.38	-9.74	8.79	8
-907.96	637.21	893.55	101.38	-8.88	0.03	11
-952.64	798.58	833.98	19.47	-27.40	6.38	8
-1041.75	623.29	1045.65	-126.98	-53.77	44.13	8
-842.77	547.85	1048.34	-162.45	-83.59	90.45	10
-812.74	479.00	1055.66	-150.60	-69.95	132.45	8
-658.69	400.88	1173.34	-107.09	-66.56	142.43	11
-534.18	400.39	1178.22	24.87	-7.39	98.11	10
-706.79	560.55	1047.36	116.82	36.07	4.49	8
-762.70	476.81	1108.89	164.92	40.68	-35.61	8
-792.72	523.93	976.81	237.27	58.23	-50.57	10
-845.21	513.43	987.06	306.30	83.98	-6.84	9
-739.99	504.39	963.13	350.37	101.14	17.85	10
-825.44	654.30	777.10	449.37	161.32	76.35	8
-694.34	892.58	606.69	458.34	127.14	137.57	10
-760.99	1024.17	776.37	352.57	109.34	125.52	9
-778.81	907.71	791.99	274.66	81.21	79.01	10
-801.51	843.99	789.06	242.86	62.77	26.61	8
-918.95	802.25	579.83	246.95	51.09	23.62	10
-868.16	937.50	587.4
-540.04	407.71	611.82	-44.71	-104.13	152.98	8
-604.25	24.90	1104.49	5.34	-16.85	67.81	11
-756.84	365.23	1143.31	120.09	23.19	77.67	8
-943.85	673.83	1204.10	118.23	30.27	74.55	10
-769.29	658.45	1363.77	51.51	-2.23	2.93	8
-563.48	607.91	1280.76	17.46	39.92	-38.60	9
-637.94	500.98	1185.79	-21.30	110.84	-55.69	10
-1140.38	435.06	1081.79	-113.43	118.10	-6.96	8
-926.27	422.61	1133.06	-151.15	20.54	81.97	10
-672.61	116.94	1318.36	-174.68	14.04	144.96	8
-791.26	232.91	1115.48	-147.28	46.84	219.97	11
-647.22	259.52	1169.43	-86.15	78.06	373.84	8
-577.88	257.08	1091.31	-64.76	102.94	426.30	10
-632.32	388.18	921.14	3.02	130.92	495.24	8
-585.69	400.15	947.51	40.41	119.69	430.91	10
-720.21	498.29	1071.29	-2.17	118.90	258.73	9
-934.08	502.93	1120.36	-26.40	104.31	119.93	10
-883.06	655.03	1139.40	-102.11	97.44	120.57	8
-869.63	344.73	1320.31	-114.59	84.72	128.72	10
-853.27	62.99	1314.94	-73.85	75.90	173.16	9
-850.34	244.87	1135.99	1.37	36.07	171.02	10
-865.72	389.16	1030.03	37.20	16.91	102.75	8
-1081.30	461.18	1005.62	54.99	-4.00	50.60	10
-958.98	333.25	1114.99	75.81	-56.88	65.06	8
-843.02	674.56	892.09	94.51	-62.62	77.00	11
-714.36	624.02	1105.96	58.81	-56.92	47.18	8
-727.54	654.54	1128.42	-21.21	-33.94	27.19	8
-742.68	630.13	1077.15	-96.47	-33.75	-2.17	10
-607.91	394.53	1274.66	-127.14	5.89	2.90	8
-611.82	426.03	1159.18	-107.51	29.02	-21.21	11
-481.93	166.50	1137.94	-85.39	81.57	-46.75	8
-1010.01	256.59	1083.74	-35.03	123.14	-42.45	8
-903.81	443.12	1043.46	-17.36	6.84	16.63	10
-661.38	316.16	1144.78	41.17	-8.97	52.64	9
-698.73	164.55	1137.21	50.90	27.37	60.49	10
-742.19	223.63	1151.61	77.73	21.15	36.50	8
-708.74	405.03	1105.47	108.49	18.13	9.49	10
-643.55	578.86	1174.07	62.29	21.55	-4.09	8
-806.40	381.35	1216.55	-8.54	24.90	-22.06	9
-715.82	243.65	1194.34	-42.05	18.74	-11.66	10
-789.79	245.85	1257.81	-42.88	3.02	-9.28	8
-764.40	459.96	1167.72	-42.27	-8.97	-28.50	8
-899.17	540.77	1092.04	-74.07	-1.07	-41.02	10
-750.98	384.28	1097.66	-76.35	-15.93	-49.71	9
-657.96	337.16	1213.62	-34.00	30.03	-38.15	10
-706.54	364.01	1132.57	-7.39	94.64	-38.73	8
-987.79	364.75	1116.70	24.84	92.41	-37.75	8
-873.29	375.98	1060.55	76.97	8.76	-62.62	10
-619.87	571.78	912.11	43.95	27.47	-78.00	9
-670.41	648.93	871.83	-61.28	79.16	-39.64	10
-816.65	318.60	984.38	-87.22	79.99	2.17	8
-907.23	228.27	1152.83	-104.40	77.24	8.70	8
-999.27	326.90	1258.79	-110.14	22.28	30.67	11
-913.33	559.08	1248.29	-90.61	-9.46	58.53	8
-793.70	541.75	1239.26	-65.25	-19.44	84.11	10
-765.38	356.20	1208.98	-56.79	13.61	81.42	8
-857.42	214.36	1254.15	-56.76	28.20	66.38	8
-1007.32	283.20	1179.93	-6.56	33.91	7.75	11
-928.71	349.12	1176.51	46.08	25.05	-16.72	8
-876.22	520.02	1060.30	60.97	32.14	20.48	10
-944.09	628.17	1063.72	11.66	20.69	38.09	8
-1002.93	530.27	1094.48	-15.44	5.68	38.67	8
-1013.43	251.46	1141.85	-72.08	-20.84	97.02	11
-781.98	212.65	1146.24	-131.81	-95.00	199.04	8
-444.82	158.69	1228.27	-97.63	-44.16	335.78	10
-517.33	307.86	1255.62	-22.43	43.21	444.37	8
-554.69	474.85	1096.44	10.07	114.93	515.08	11
-705.32	399.41	1118.90	-28.59	161.01	529.24	10
-621.83	340.82	1087.40	-25.51	169.46	509.86	8
-612.79	222.41	1042.97	-16.72	203.74	433.87	10
-798.58	236.82	1076.17	20.14	203.67	310.64	8
-915.53	386.72	1044.19	20.72	234.65	245.76	11
-1048.83	214.11	1125.98	20.36	223.79	228.39	8
-1128.91	259.03	1111.82	18.37	152.65	190.80	10
-1010.99	407.71	1085.21	19.20	84.44	146.67	10
-1060.30	581.54	944.09	-10.25	9.49	72.36	8
-1058.59	401.12	1101.81	3.60	15.93	72.14	9
-959.47	648.68	956.54	0.27	20.17	95.55	10
-873.78	385.01	1083.01	-54.44	-28.20	100.25	8
-678.47	351.81	1152.34	-18.77	-3.36	165.10	10
-745.36	528.56	1078.13	-46.84	37.29	255.95	9
-640.14	584.96	1278.08	-66.47	40.10	259.03	10
-609.38	357.42	1264.89	-80.63	42.14	246.12	8
-740.72	324.46	1190.19	-60.49	65.37	247.89	10
-853.27	269.29	1091.55	-68.42	0.61	228.27	8
-573.00	146.48	1246.83	-57.31	-57.22	214.78	9
-534.42	131.59	1226.07	7.97	-23.74	178.86	10
-604.25	203.86	1130.13	34.33	-1.37	161.56	8
-781.01	459.47	986.57	76.26	23.59	147.46	10
-833.01	524.17	984.13	70.16	12.94	132.63	8
-814.70	520.02	1134.52	35.31	-56.00	40.10	11
-565.43	676.76	1254.88	100.46	26.86	-31.71	8
-792.97	662.84	1228.52	64.21	88.96	-6.81	10
-1134.52	668.21	994.63	64.97	22.06	-18.22	8
-857.42	676.27	814.45	0.37	-108.28	-29.66	9
-481.69	449.46	1067.38	-105.74	-83.77	-18.40	10
-596.44	323.97	1381.10	-138.34	2.87	-35.19	8
-756.84	205.57	1405.27	-123.99	60.79	-22.43	10
-941.41	344.24	1170.65	-64.21	-41.47	-69.61	8
-590.82	451.90	1097.41	-56.18	-47.73	-85.17	11
-610.60	372.56	1094.48	-45.47	4.73	-110.81	8
-751.46	299.07	1032.96	-43.91	13.89	-113.62	10
-1009.52	233.40	955.81	-11.63	18.43	-35.25	8
-956.79	260.25	878.42	47.42	-59.05	38.60	8
-705.57	583.50	1032.23	68.39	-70.74	38.64	11
-690.92	590.82	1309.81	65.34	-70.95	24.29	8
-399.41	549.80	1262.94	16.08	-41.41	3.88	10
-399.90	448.00	1269.78	-55.15	58.50	-23.74	8
-495.36	291.50	1334.47	-94.76	100.40	-33.08	8
-748.05	272.46	1222.17	-95.64	45.68	-3.81	11
-812.01	276.37	1221.44	-99.73	19.29	13.00	8
-642.33	177.73	1229.49	-101.23	-11.38	44.80	10
-676.76	47.36	1197.51	-51.79	9.86	38.45	8
-723.39	80.81	1146.73	12.85	39.37	53.19	11
-690.43	140.63	1167.97	67.72	46.75	59.48	8
-737.06	399.17	1146.97	94.94	49.29	70.65	8
-836.18	298.58	1082.03	99.24	17.52	48.46	10
-830.57	483.89	894.29	102.29	-3.66	80.20	8
-633.06	375.24	1238.28	45.90	-46.66	104.10	9
-574.46	383.54	1313.96	4.43	-17.67	52.09	10
-702.39	438.72	1169.92	-21.79	-1.19	7.51	8
-775.63	441.16	1023.19	-28.66	19.41	-38.76	10
-861.08	346.44	1189.21	-8.94	5.65	-58.11	8
-785.16	284.91	1224.61	51.76	-33.69	-82.95	9
-779.79	300.29	1140.14	50.75	10.93	-47.64	10
-835.69	517.09	1061.77	50.87	3.30	-64.85	8
-659.91	522.71	1039.79	36.13	-2.56	-78.43	10
-651.61	582.76	984.86	-12.48	13.79	-120.39	9
-755.13	551.27	1003.42	-58.38	21.97	-159.30	8
-865.48	15.63	1304.93	-84.96	4.73	-124.08	10
-794.92	192.14	1387.21	-94.18	1.59	-80.14	8
-798.83	403.81	1276.37	-86.79	22.98	-52.46	10
-743.65	389.89	1113.04	-79.80	27.34	-9.74	9
-736.82	366.46	1181.40	-60.79	50.57	2.17	10
-814.94	236.57	1111.82	8.48	58.17	-52.58	8
-912.35	383.79	1069.34	90.70	50.60	-66.28	8
-917.97	381.84	1102.05	99.52	31.68	-66.93	10
-888.67	577.64	1090.09	62.65	15.78	-54.93	9
-905.52	715.09	1127.93	-35.46	-14.19	-4.58	10
-703.13	346.68	1298.34	-73.76	-26.37	41.56	8
-676.03	353.27	1291.75	-135.35	22.09	21.85	8
-718.26	249.51	1267.58	-132.29	31.83	-22.09	11
-745.12	391.11	1050.54	-119.78	20.87	-79.68	8
-829.10	282.23	1153.08	-141.30	18.65	-67.35	10
-971.92	180.42	1184.57	-129.82	-0.64	-44.89	8
-901.61	123.29	1163.33	-85.11	-29.60	-23.71	10
-871.58	214.60	1152.10	-27.37	-26.00	-13.09	9
-837.16	375.24	1169.19	-8.61	-22.34	-25.70	10
-869.14	533.69	1119.63	-12.36	-52.46	-96.65	8
-864.50	519.53	1048.34	-65.12	-36.38	-120.09	10
-820.07	246.83	1225.59	-161.19	-5.83	-95.64	8
-819.09	31.98	1295.17	-248.96	21.51	-108.40	11
-888.92	-176.03	1360.11	-245.57	31.80	-133.21	8
-784.42	5.13	1089.11	-220.34	46.42	-155.70	10
-700.44	-183.59	1223.88	-190.61	71.08	-152.16	8
-807.37	61.04	1086.18	-132.54	115.39	-135.16	11
-959.72	-166.75	1104.25	-114.59	134.03	-134.31	8
-1137.70	-207.76	1184.57	-84.26	75.35	-169.65	10
-1065.67	-26.86	1110.60	-33.45	12.97	-101.75	8
-907.71	96.68	939.94	-73.09	-3.39	-1.71	10
-841.06	35.40	1024.90	-143.80	17.94	86.61	9
-898.19	-160.16	1204.35	-159.67	3.08	92.47	10
-929.44	-387.45	1220.21	-131.90	-21.94	72.36	8
-779.05	-209.23	1157.23	-94.18	-36.44	51.61	10
-786.13	-189.94	1194.58	-96.16	4.61	37.84	8
-875.00	-170.90	1179.20	-100.92	10.01	15.56	9
-850.34	-246.34	1218.02	-110.66	2.99	6.84	10
-905.52	-328.61	1201.90	-62.07	32.90	-2.04	8
-921.63	-275.88	1033.45	5.04	25.02	-29.17	10
-945.56	-172.85	1101.32	46.97	43.95	-75.32	9
-1113.04	-64.94	1080.32	43.67	20.63	-67.05	8
-1041.99	-86.18	1138.67	13.82	-17.00	15.38	10
-857.91	-122.31	1122.56	14.04	-16.45	42.88	8
-805.42	-190.67	1214.11	6.23	-2.50	46.30	10
-924.32	-144.53	1175.54	15.66	30.82	36.83	9
-942.87	-162.35	1233.40	23.10	22.98	29.63	8
-957.03	-152.59	1183.35	29.05	6.23	16.36	10
-925.54	-163.33	1222.41	15.11	2.50	10.62	8
-978.27	-231.69	1205.32	-0.37	11.11	-11.60	10
-1007.08	-134.77	1125.49	2.47	4.82	-18.59	9
-997.31	-123.05	1120.85	-8.48	-5.16	-18.95	8
-992.19	-113.28	1128.66	-24.08	-17.18	-8.21	10
-951.17	-128.42	1140.38	-35.28	-23.74	-7.66	8
-833.01	-194.09	1161.38	-71.93	-26.86	-31.77	10
-865.97	-218.51	1168.70	-113.95	5.68	-76.08	9
-856.93	-300.54	1198.97	-135.13	22.37	-89.11	8
-912.11	-417.24	1238.04	-108.15	17.88	-91.16	10
-813.48	-414.55	1126.22	-54.02	15.47	-101.32	8
-973.88	-332.76	1138.92	-14.43	35.86	-90.00	11
-1026.12	-173.83	1089.36	-1.25	21.70	-49.53	8
-1051.51	-203.86	1100.10	-20.48	-3.17	-22.74	10
-960.69	-160.40	1134.77	-44.10	-31.07	7.66	8
-938.96	-288.57	1240.97	-72.88	-11.29	21.94	10
-998.05	-356.69	1278.56	-91.67	-32.29	18.34	9
-921.88	-340.58	1183.11	-96.56	-51.33	14.01	10
-809.57	-314.45	1110.60	-97.38	-46.48	-7.57	8
-847.17	-352.05	1068.12	-90.85	-21.39	-32.65	10
-876.71	-438.96	1130.37	-85.75	-17.21	-42.79	8
-882.32	-384.03	1093.26	-65.37	-22.16	-30.61	11
-819.34	-435.79	1076.17	-68.36	-23.71	-40.62	8
-736.08	-568.12	1088.62	-58.99	-13.40	-51.24	8
-862.30	-436.04	1069.09	3.57	27.92	-41.93	10
-869.38	-347.90	1046.88	23.35	34.33	-14.40	9
-935.30	-366.70	1070.56	7.63	26.98	-2.38	10
-943.60	-396.48	1062.99	1.89	1.31	13.37	8
-873.29	-393.80	1083.98	3.78	-4.61	15.26	8
-898.19	-420.17	1117.19	5.13	2.29	11.11	10
-872.31	-386.23	1111.57	8.03	-0.43	8.85	9
-870.36	-373.78	1082.52	2.56	5.52	7.57	8
-879.88	-396.48	1136.96	4.55	9.03	6.35	8
-895.51	-344.24	1110.11	2.38	11.05	2.44	10
-914.06	-419.92	1131.59	-2.99	10.19	-1.16	8
-891.36	-369.38	1103.03	-1.83	-2.41	0.40	9
-864.01	-384.52	1114.99	-7.81	-3.72	-2.20	10
-901.61	-416.75	1125.98	-14.74	4.12	-1.80	8
-913.09	-406.25	1085.69	-7.66	1.34	3.72	8
-887.94	-396.24	1055.66	-8.00	-5.89	4.21	8
-880.13	-440.92	1089.11	-14.28	0.12	5.16	11
-907.96	-392.82	1094.73	-8.64	4.58	5.13	8
-903.56	-412.35	1109.86	-6.87	-1.04	1.10	8
-882.08	-411.38	1116.94	-2.96	1.25	-1.62	10
-891.85	-379.88	1092.29	-3.33	6.62	-6.32	8
-916.26	-396.48	1117.92	-5.22	7.69	-8.54	9
-917.97	-412.60	1115.48	-11.05	-0.31	-10.50	8
-912.11	-408.45	1084.23	-9.22	-7.78	-11.63	10
-895.75	-396.73	1077.39	-15.69	-12.76	-10.74	8
-852.05	-436.28	1100.34	-17.24	-0.67	-13.03	11
-882.08	-453.13	1112.79	-15.44	4.43	-15.14	8
-868.16	-441.41	1108.89	-6.84	7.05	-20.02	8
-873.05	-446.78	1109.38	2.96	7.69	-24.02	10
-850.10	-538.57	1118.90	30.82	8.33	-26.70	8
-686.28	-592.53	1046.88	54.32	16.30	-39.64	9
-932.86	-393.80	1000.98	104.10	75.50	-39.03	8
-1034.91	-258.30	1029.30	89.11	61.46	-0.46	8
-1001.71	-336.18	1116.94	40.16	14.28	29.54	10
-914.79	-312.74	1186.28	19.38	-8.85	48.98	8
-879.88	-314.94	1201.42	3.14	-0.67	31.07	11
-954.83	-318.12	1159.91	-5.43	-0.52	17.88	8
-905.03	-355.22	1143.55	-8.27	-19.04	9.12	8
-897.46	-343.02	1131.35	-9.28	-12.12	9.67	10
-901.37	-387.21	1145.51	-18.16	-7.69	9.09	8
-908.94	-444.09	1166.75	15.99	-4.91	9.19	9
-949.46	-461.91	1198.24	49.53	-10.65	17.18	10
-893.80	-513.67	1163.57	155.24	-16.97	34.18	8
-898.93	-505.62	1184.33	249.51	-15.35	26.73	10
-972.41	-544.92	1154.05	408.20	-10.41	0.98	8
-999.51	-452.39	1019.04	586.40	1.62	21.97	11
-872.56	-372.07	915.28	638.76	-1.98	20.75	8
-852.54	-94.97	849.37	670.23	42.79	32.81	8
-965.58	-63.23	763.67	678.92	59.69	-18.22	10
-997.80	376.95	783.45	602.02	26.67	-39.31	9
-1049.56	424.80	894.53	447.45	47.55	7.42	10
-947.02	463.38	906.25	392.09	25.79	18.22	8
-910.40	410.64	962.89	285.46	1.13	-21.06	8
-1080.08	684.81	962.65	222.96	37.90	17.24	10
-986.57	770.26	1063.72	132.08	9.40	70.74	9
-903.56	469.97	1376.22	165.65	5.74	100.49	10
-986.08	502.20	1308.84	308.62	-4.39	114.93	8
-1130.37	887.21	1055.42	342.29	-0.52	166.17	10
-785.64	678.47	1166.50	290.71	-70.77	239.47	8
-723.39	904.79	816.41	224.37	-34.82	315.43	11
-556.40	926.03	1002.44	135.01	16.97	358.40	8
-541.50	507.57	1106.69	26.12	44.95	297.09	10
-370.85	260.01	1172.61	22.06	68.05	92.68	8
-712.40	335.21	924.80	7.48	159.64	-24.78	11
-938.72	598.14	756.35	-7.08	161.90	8.33	8
-872.31	874.51	791.50	-63.57	99.55	104.68	8
-805.91	835.45	1034.91	-104.40	62.99	89.97	10
-787.11	712.16	938.23	-106.29	68.51	61.83	8
-855.96	791.75	913.33	-153.96	57.98	37.81	11
-935.55	557.37	1152.34	-148.56	54.14	53.38	8
-710.94	620.12	1046.88	-137.08	17.70	80.75	8
-663.33	682.13	945.07	-158.54	55.85	53.99	10
-801.27	481.45	1107.91	-180.82	63.87	68.57	8
-717.04	590.09	1142.58	-147.34	76.17	127.47	11
-749.02	640.14	1108.64	-101.26	69.12	136.26	8
-691.65	489.26	1147.46	-112.15	29.24	121.12	10
-789.55	468.75	1177.98	-97.08	70.40	84.29	10
-692.38	591.31	1041.99	-13.34	60.24	36.74	9
-854.25	522.71	1071.53	84.08	80.81	3.57	8
-916.02	887.70	741.46	119.54	78.55	82.18	10
-1030.52	852.54	882.57	13.73	67.96	222.56	8
-918.95	730.96	959.23	-19.90	48.43	328.16	10
-378.66	461.18	909.67	-81.02	91.71	509.70	9
-335.21	600.83	851.07	-110.02	214.36	560.09	8
-516.11	378.91	1053.47	-140.78	246.89	483.03	10
-714.11	506.84	1023.44	-148.35	256.01	398.59	10
-741.94	403.32	1028.81	-115.88	267.94	400.05	8
-794.43	359.38	1136.72	-58.90	203.37	330.02	11
-781.49	420.17	1107.91	14.40	119.35	221.53	8
-688.48	346.68	1179.44	53.74	122.71	185.15	10
-705.57	545.90	965.82	168.15	79.28	109.89	10
-651.37	720.95	1000.24	157.44	71.81	53.04	9
-654.05	842.04	955.57	114.56	65.95	39.52	10
-666.26	699.22	1074.22	-20.51	34.18	32.14	8
-630.86	521.48	1286.87	-60.00	86.67	74.37	8
-812.99	294.19	1129.88	-65.09	88.78	111.69	10
-754.15	340.58	1062.74	-58.29	28.29	234.80	9
-560.79	728.52	977.78	49.65	-13.06	229.43	10
-536.87	616.94	1065.92	26.70	0.43	98.42	8
-642.33	541.50	1103.27	17.12	53.38	51.06	10
-927.25	676.76	926.51	23.83	42.79	53.19	8
-728.27	938.48	831.30	70.68	-32.99	20.08	9
-730.22	835.45	796.39	19.01	-38.48	-24.23	10
-730.22	678.22	948.73	-20.75	-56.00	-15.96	8
-635.74	681.88	1076.90	-44.19	-16.88	25.79	8
-621.34	576.90	1140.87	-60.27	7.87	45.93	11
-645.26	545.90	1136.47	-0.40	21.51	97.81	8
-627.20	635.50	982.91	33.78	-15.05	93.35	10
-537.60	375.24	1002.44	-33.45	-32.23	93.05	8
-584.23	387.45	965.58	-76.05	32.71	152.07	8
-599.85	677.73	931.88	-55.97	48.22	185.73	11
-350.59	975.59	937.50	12.57	-4.46	113.40	8
-464.36	516.85	1148.93	10.96	21.27	-16.60	10
-651.37	705.57	854.98	69.43	41.69	-32.81	8
-531.74	747.80	880.62	101.75	36.25	41.17	8
-503.91	688.23	1018.31	84.72	22.98	54.87	11
-681.64	346.19	1030.03	54.93	16.69	64.48	8
-717.77	440.67	814.70	7.23	22.92	83.50	10
-590.58	664.31	971.19	-43.95	28.02	94.48	8
-605.71	811.52	939.21	-28.93	139.62	219.06	8
-416.02	821.29	1028.08	-42.48	195.25	291.87	11
-382.08	658.45	1291.99	-52.03	195.77	239.04	8
-432.62	784.91	935.55	14.13	249.73	192.60	10
-896.00	679.20	837.65	-31.28	129.15	71.90	8
-845.70	95.46	1173.58	-162.45	30.36	153.84	11
-586.18	230.96	1111.33	-183.84	17.61	213.99	8
-471.44	310.06	1134.03	-134.89	21.03	169.19	10
-440.19	476.56	1173.34	-129.18	57.25	161.99	8
-579.83	452.64	1261.72	-131.65	43.98	173.19	10
-360.35	416.99	1280.52	-72.05	37.63	176.12	9
-457.28	362.06	1065.19	16.97	46.39	92.13	10
-661.13	357.91	1027.34	54.14	45.99	11.60	8
-557.37	464.60	1003.17	52.00	14.31	-8.24	10
-553.47	497.80	1009.03	-3.33	33.33	-40.92	8
-521.00	524.17	1052.98	-22.71	37.99	-41.93	9
-765.38	383.30	1281.01	-34.15	65.03	-54.08	10
-506.35	479.00	1177.73	-32.81	7.23	-46.02	8
-639.89	455.08	1211.43	0.03	25.18	-53.96	10
-596.19	599.85	1099.12	-19.41	26.37	-44.25	9
-621.34	462.89	1116.21	-29.57	34.18	-34.12	8
-705.81	305.18	1078.86	40.53	13.89	26.61	10
-406.49	614.26	1093.02	87.89	10.53	56.21	8
-750.49	583.25	986.57	81.88	42.94	-29.97	10
-708.25	644.29	967.29	-3.33	-38.12	-53.47	9
-640.14	739.01	936.04	-64.18	-48.25	-42.48	8
-467.04	243.90	1286.87	-121.03	-69.76	0.34	10
-423.58	339.60	1311.77	-117.80	-22.43	-37.57	8
-666.50	397.22	1165.53	-68.48	30.70	-90.42	10
-712.65	435.06	1204.10	-57.59	10.22	-82.70	9
-606.69	464.60	1198.24	-59.72	9.67	-54.05	10
-612.79	343.99	1055.91	-33.97	44.56	-46.88	8
-708.74	267.33	1123.54	32.93	87.65	-38.51	8
-847.41	556.64	887.70	43.61	64.70	-64.85	11
-778.56	544.19	857.67	-36.22	26.00	-78.74	8
-724.37	458.50	922.12	-55.57	17.12	-55.45	10
-681.64	138.43	1234.86	-44.71	12.88	-41.75	8
-692.63	317.63	1208.74	-2.50	37.54	-48.83	8
-729.98	558.59	1052.25	28.26	21.64	-81.51	11
-708.74	558.84	1135.74	20.94	25.24	-91.22	8
-731.45	477.29	1213.62	47.67	44.22	-40.86	10
-706.79	463.87	1207.76	57.59	48.34	-4.33	8
-677.25	649.17	1168.95	86.27	40.22	-0.03	8
-690.19	692.38	1104.49	58.47	22.06	-9.52	11
-678.71	673.34	1076.90	-24.29	8.97	-18.43	8
-665.53	591.06	1150.39	-72.20	-23.25	-15.69	8
-621.83	380.13	1368.90	-63.32	-7.08	-7.45	10
-680.66	522.95	1122.07	-118.04	4.52	-1.43	8
-806.40	311.77	1033.20	-135.16	6.20	3.02	11
-860.84	456.05	959.96	-137.66	-9.06	20.17	8
-777.34	499.27	1007.08	-134.74	-15.35	50.63	8
-713.87	386.23	1113.77	-130.07	-5.74	61.95	10
-592.53	387.21	1309.08	-65.58	0.95	32.35	9
-652.10	550.54	1253.42	-6.20	38.85	20.81	10
-755.13	519.04	1235.84	-21.85	29.97	0.98	8
-804.20	501.22	1162.35	-46.11	-16.82	0.00	8
-758.54	460.21	1062.01	-58.17	-28.93	9.00	10
-724.12	233.64	1224.61	-115.81	1.89	29.88	9
-806.40	94.97	1152.10	-174.32	-6.68	-31.25	10
-777.34	99.37	1082.52	-163.06	-2.75	-70.80	8
-855.22	150.39	1028.08	-123.29	2.38	-68.76	8
-815.43	165.28	1137.21	-124.33	7.57	-58.90	10
-851.32	120.85	1251.22	-86.49	21.67	-48.68	9
-934.08	184.81	1070.31	-82.55	-6.53	-47.09	10
-768.55	51.27	1229.25	-83.01	-32.41	-39.58	8
-645.75	-113.77	1190.43	-6.07	-26.15	-46.39	8
-625.00	20.26	1089.84	71.78	8.48	-53.77	10
-653.81	139.89	1075.93	83.28	23.56	-71.26	9
-735.35	25.39	1131.35	91.00	56.52	-117.61	10
-759.52	-23.93	1064.94	100.28	56.79	-88.13	8
-716.06	160.16	1030.03	116.36	57.25	-33.36	8
-733.15	236.33	1106.93	111.18	43.52	-18.04	11
-764.40	364.01	1106.93	97.90	35.13	-27.44	8
-845.95	522.46	1082.76	45.56	19.78	-22.55	10
-812.50	460.94	1206.79	-64.27	-24.81	10.13	8
-711.91	490.48	1310.55	-142.03	-32.68	17.27	10
-765.38	161.62	1410.64	-143.01	-21.36	12.30	9
-701.42	164.55	1325.68	-77.36	-16.51	17.61	10
-638.43	161.87	1260.25	-57.65	-4.36	8.58	8
-801.27	171.14	1234.38	-24.35	20.90	7.78	8
-791.26	264.89	1192.63	-7.60	8.42	4.76	10
-786.87	123.29	1224.61	-19.32	-3.85	8.51	9
-781.74	194.58	1180.42	-78.46	-10.99	30.33	8
-802.00	174.32	1251.71	-114.38	-7.02	34.88	10
-851.56	153.32	1221.19	-125.00	-28.50	17.82	8
-740.48	181.64	1159.67	-140.20	-38.18	13.12	11
-752.20	-26.86	1244.14	-160.10	-31.10	11.75	8
-762.94	-77.39	1174.32	-118.59	-23.04	24.87	10
-696.78	-99.12	1207.03	-32.38	-16.91	12.45	8
-716.31	78.12	1135.74	-11.29	-5.83	2.62	8
-721.92	-39.31	1218.75	13.70	1.77	-6.04	11
-703.86	76.66	1188.96	45.07	8.42	-10.38	8
-743.16	38.33	1172.61	43.64	11.54	-11.51	8
-796.88	107.42	1227.54	48.86	2.26	-11.26	10
-748.78	195.07	1203.86	46.78	-11.87	-10.53	8
-787.35	7.08	1286.62	24.72	-14.71	-6.53	9
-737.55	39.06	1267.82	14.07	-7.93	-8.30	10
-749.27	89.11	1227.29	12.36	-2.99	-14.34	8
-724.37	112.06	1188.72	3.05	0.43	-16.85	8
-704.35	121.34	1219.24	-12.27	10.41	-1.77	8
-738.04	233.40	1196.29	-36.41	5.40	5.28	11
-720.95	171.63	1248.29	-87.62	-1.95	-9.77	8
-698.00	63.96	1256.10	-95.67	-3.69	-18.80	8
-768.07	26.86	1271.73	-74.89	4.09	-32.10	10
-769.78	0.73	1169.19	-43.15	-1.28	-11.99	8
-727.29	-27.83	1197.02	-16.36	-9.95	11.35	9
-753.17	-8.79	1167.72	-0.82	-8.09	16.54	10
-719.24	127.69	1182.13	17.52	-6.53	12.39	8
-748.78	-76.42	1307.37	4.73	-0.06	13.89	8
-698.49	-5.86	1256.10	-5.71	3.14	18.25	11
-701.66	7.08	1251.46	-11.47	7.54	18.07	8
-742.92	47.85	1170.90	-4.30	13.28	10.19	8
-790.28	21.48	1166.50	-4.70	7.45	6.44	8
-778.56	24.90	1188.72	-0.70	-12.15	12.66	8
-729.49	42.48	1209.72	-4.46	-16.20	16.27	11
-723.39	-3.17	1219.97	-16.78	-6.68	16.57	8
-790.04	-17.33	1234.62	0.55	3.45	7.29	8
-794.68	57.62	1200.93	6.32	-9.55	1.50	10
-735.11	40.28	1196.04	3.33	-8.18	-1.56	8
-771.97	18.55	1229.00	8.18	-3.81	-1.50	9
-739.50	10.25	1234.62	15.08	-6.84	-6.01	8
-753.42	49.32	1227.54	22.77	-6.93	-10.77	8
-763.67	70.80	1203.37	20.02	-7.66	-6.16	10
-740.97	12.70	1242.19	13.46	-9.03	1.71	8
-683.11	84.96	1218.02	13.21	-13.58	-0.82	9
-678.71	91.80	1224.37	3.20	-4.36	-5.89	8
-700.44	58.11	1248.78	0.15	-0.49	-3.66	10
-705.32	36.13	1257.32	-11.90	-1.13	-3.17	8
-672.12	56.40	1238.28	-15.32	4.00	0.40	8
-682.62	48.83	1210.94	-16.30	12.60	-6.26	9
-729.25	17.09	1242.92	-15.32	12.08	-9.09	8
-740.72	16.60	1212.40	-7.75	12.36	-6.81	10
-767.33	40.28	1197.02	-3.27	9.12	3.23	8
-769.29	35.89	1205.32	-0.21	-2.23	3.48	8
-758.06	47.85	1215.58	-0.34	-2.53	4.43	9
-755.86	25.88	1184.81	-12.33	0.00	6.65	10
-757.32	-16.36	1209.23	-11.44	-1.25	2.66	8
-743.90	-11.72	1210.94	2.26	-2.99	1.43	8
-737.30	61.77	1204.59	7.45	-2.87	-0.98	8
-755.13	31.49	1232.67	8.91	1.59	3.33	9
-757.08	38.09	1231.93	11.17	-4.85	-1.46	10
-732.67	75.44	1231.45	10.68	-8.97	-7.17	8
-735.84	153.32	1212.89	8.67	-12.02	-15.17	8
-731.93	-65.19	1249.02	-17.03	-10.07	-6.77	10
-698.24	-123.29	1297.36	-10.31	-2.62	7.78	9
-697.27	64.21	1209.47	-14.19	4.43	7.17	8
-771.24	93.99	1220.46	-23.13	12.63	-7.14	8
-751.71	61.52	1251.22	-46.33	-5.83	-13.64	10
-696.04	89.60	1246.58	-72.78	-11.90	-11.26	8
-723.39	138.67	1204.35	-125.70	-11.51	-2.78	9
-702.39	23.68	1227.29	-147.55	-11.75	-0.61	10
-727.05	-201.66	1275.63	-114.81	1.50	-4.76	8
-737.55	-150.63	1203.61	-46.88	0.49	-8.82	10
-705.81	-136.96	1117.43	26.09	0.24	-12.08	8
-729.49	-172.61	1152.83	79.22	0.37	0.37	9
-681.15	-30.52	1146.48	94.64	-0.40	4.15	10
-733.64	54.20	1197.27	99.03	7.87	12.57	8
-706.05	-15.38	1279.54	83.95	0.52	18.77	8
-706.79	11.72	1260.01	65.55	7.78	15.75	8
-718.51	-23.44	1281.25	54.47	13.34	3.23	11
-744.14	90.09	1180.42	38.12	10.68	-7.81	8
-756.59	71.78	1199.46	11.32	9.80	3.02	8
-755.13	82.28	1215.33	-15.32	4.52	19.35	10
-733.89	66.89	1252.44	-30.40	3.17	17.03	9
-807.62	19.78	1226.07	-43.91	0.37	17.18	8
-683.84	-28.81	1224.12	-34.18	-22.09	15.56	8
-673.83	-24.66	1250.98	-12.85	-2.81	13.67	10
-740.72	-4.39	1198.97	-6.10	3.20	9.37	8
-768.80	-3.17	1181.15	14.86	-2.81	2.14	9
-735.11	-4.39	1211.91	25.82	-8.82	1.13	8
-724.12	2.69	1247.80	43.40	-3.66	3.33	10
-736.82	-9.77	1247.07	43.52	0.55	9.80	8
-712.89	-6.35	1272.71	35.98	-5.10	10.44	8
-677.49	31.49	1200.68	52.95	1.19	7.72	9
-684.33	30.52	1192.14	60.03	14.59	11.57	8
-766.85	70.80	1155.76	60.18	14.89	9.92	10
-725.59	107.91	1202.88	41.26	-1.71	5.83	8
-737.79	143.55	1227.78	16.91	0.37	2.01	8
-723.14	108.89	1263.92	-9.77	2.47	4.33	11
-741.46	105.22	1238.77	-16.48	1.37	7.66	8
-728.27	65.92	1193.85	-29.51	-2.90	10.25	8
-725.83	38.09	1195.31	-10.62	-2.96	10.56	8
-730.96	71.29	1188.23	3.20	3.66	8.67	10
-760.01	41.02	1205.81	7.32	0.79	3.27	9
-762.21	74.46	1209.23	16.60	-5.13	-2.47	8
-727.78	83.98	1253.91	13.67	-6.10	-0.31	8
-746.58	150.88	1220.70	11.11	-8.33	-2.50	10
-722.66	66.89	1284.67	-4.33	-9.55	0.49	8
-690.19	78.61	1237.55	-21.03	-3.60	0.95	9
-691.41	83.50	1192.14	-47.61	4.91	-0.64	8
-721.92	13.43	1233.15	-45.72	4.24	4.46	10
-730.71	48.34	1197.75	-35.92	-3.94	10.44	8
-704.10	66.65	1187.01	-28.53	-9.86	15.47	8
-757.08	14.89	1188.48	-30.52	-3.23	16.08	9
-692.38	-14.65	1210.21	-17.09	-0.18	-0.58	10
-771.00	-2.69	1215.82	-7.02	3.94	-2.90	8
-757.32	7.08	1209.96	10.99	-2.14	-10.25	8
-728.27	-17.58	1222.41	27.98	-8.79	-7.39	8
-716.80	57.13	1174.56	30.43	-3.88	-6.65	11
-706.79	57.62	1242.92	27.98	-3.23	-4.36	8
-717.04	52.25	1251.71	21.61	-0.18	-5.58	8
-709.47	63.72	1251.71	20.63	-1.98	-7.54	8
-709.47	99.85	1239.01	7.42	0.00	-9.16	11
-718.99	30.52	1257.08	1.56	0.82	-8.88	8
-711.18	51.27	1209.96	5.92	-1.34	-6.84	8
-718.99	53.22	1212.40	5.77	-0.31	-7.45	8
-718.02	71.53	1207.28	8.15	-2.41	-7.78	8
-707.76	113.28	1176.27	8.58	2.14	-2.35	11
-713.62	-0.24	1273.68	13.21	1.22	4.24	8
-710.21	78.86	1232.42	6.77	4.12	5.22	8
-710.69	54.93	1252.93	-7.26	3.97	1.31	8
-729.74	55.18	1205.81	-2.66	2.93	-1.71	8
-717.53	38.57	1205.81	2.66	1.68	-6.35	8
-729.98	51.27	1184.81	4.97	3.33	-5.07	11
-745.61	39.79	1182.86	18.19	3.36	1.74	8
-733.40	-10.50	1186.52	23.44	1.13	10.04	8
-747.07	41.99	1183.84	41.20	-2.20	2.23	8
-763.67	85.94	1223.88	37.14	-4.15	-7.87	11
-752.20	113.77	1255.13	35.25	-5.49	-8.79	8
-720.46	110.60	1253.17	28.17	-6.50	-5.55	8
-734.13	112.55	1233.40	18.52	-5.37	-4.97	8
-703.13	99.85	1229.74	15.47	-6.32	-6.99	10
-724.12	92.04	1217.04	11.54	2.66	-4.15	9
-674.56	104.49	1218.26	9.40	-3.81	-8.21	8
-682.13	93.99	1237.06	8.45	3.11	-6.74	8
-715.82	69.82	1262.70	15.17	-0.12	-7.87	10
-746.83	-51.03	1339.36	68.91	-1.31	-8.76	8
-739.01	173.83	1107.67	167.85	-2.23	8.45	9
-739.26	-76.42	1356.93	244.29	-7.42	26.76	10
-723.88	93.51	1156.01	309.54	-20.48	35.92	8
-562.26	288.57	1100.34	362.88	-7.75	-0.49	8
-754.64	335.21	1007.08	390.69	18.62	-82.12	10
-828.61	436.04	1021.97	357.76	10.89	-147.61	9
-888.67	437.99	1026.86	392.46	18.19	-180.02	10
-936.77	481.20	886.72	401.82	-24.78	-223.82	8
-1010.74	470.95	844.97	321.11	-84.05	-210.78	10
-1022.71	686.52	789.31	272.00	-107.60	-175.11	8
-889.65	913.33	964.11	165.56	-172.00	-170.01	11
-824.22	797.12	1125.00	95.89	-194.67	-206.70	10
-876.46	792.97	915.77	116.70	-190.43	-211.55	8
-671.63	780.76	1111.57	78.43	-196.53	-109.80	10
-484.38	505.86	1354.00	85.11	-197.30	-33.20	9
-571.53	450.68	1324.22	220.18	-148.01	-12.60	10
-551.51	800.78	860.35	261.02	-99.79	-12.21	8
-599.61	569.09	856.93	238.31	-105.74	-42.48	10
-575.20	381.59	908.69	87.31	-132.14	-28.72	8
-520.51	451.66	877.44	-27.19	-87.98	-4.24	11
-508.06	533.45	960.45	-35.46	-61.00	33.60	8
-475.83	845.70	817.63	-100.89	-48.16	1.19	8
-543.21	629.64	993.90	-164.37	5.98	-46.88	10
-884.77	745.36	938.48	-104.77	7.14	-72.48	9
-555.91	920.17	945.31	-77.03	-61.71	-47.67	8
-773.19	949.46	968.26	-101.17	-49.19	-99.76	10
-663.33	836.91	1057.86	-119.32	-48.31	-122.47	8
-642.58	627.20	1031.49	-110.72	-20.32	-133.79	10
-734.13	691.41	982.91	-95.79	-6.01	-195.40	9
-693.85	397.46	1058.59	-100.65	8.24	-277.28	10
-938.96	465.33	989.50	-8.36	31.46	-260.28	8
-957.76	508.54	858.15	59.08	49.07	-196.78	10
-827.15	381.84	884.28	43.43	14.89	-127.72	8
-851.07	736.33	814.94	64.12	-0.55	-125.31	11
-895.02	650.15	998.05	6.81	-18.62	-143.34	8
-802.73	821.53	1035.64	-28.38	-51.45	-191.13	8
-957.28	327.64	1216.55	2.69	-96.74	-309.78	10
-968.99	361.57	949.22	66.80	-143.89	-350.07	8
-922.61	296.39	908.69	84.32	-152.37	-308.72	11
-578.86	728.52	936.04	45.01	-149.11	-254.91	8
-848.39	579.35	1131.10	-52.25	-78.25	-211.73	10
-1045.65	506.59	1041.26	-7.08	-80.99	-117.19	8
-869.87	668.70	1130.62	32.78	-79.35	-45.72	11
-1006.59	610.35	1081.05	8.39	-82.92	-39.92	8
-893.80	598.39	1063.72	-3.69	-92.32	-16.66	10
-711.91	610.35	1012.70	-10.93	-87.89	-42.08	8
-592.04	541.75	1086.43	-12.82	-52.15	-93.05	10
-762.94	464.84	1022.46	-14.74	14.07	-150.18	9
-825.20	481.93	922.36	9.00	4.64	-178.44	10
-905.76	291.75	1021.24	25.54	46.17	-184.91	8
-1136.47	299.80	985.84	58.75	13.52	-118.44	8
-956.54	505.86	968.51	83.19	-7.11	-81.91	11
-936.77	670.17	1015.14	63.45	-26.82	7.14	8
-735.11	787.84	990.72	-20.39	-24.90	68.94	8
-855.71	546.88	1050.05	-90.30	15.38	49.22	10
-863.77	509.28	1114.01	-101.01	3.48	5.43	8
-939.45	460.94	1112.30	-76.72	-4.76	-24.66	11
-912.11	526.37	1106.45	-37.81	-17.64	-52.09	8
-1000.00	497.31	1079.59	-11.81	-2.62	-69.89	8
-974.85	484.13	1101.56	-22.98	-3.97	-66.22	10
-974.85	459.96	1069.58	-43.00	-24.44	-81.63	8
-936.28	335.45	1119.87	-41.96	-25.36	-86.67	11
-975.59	282.47	1003.42	-9.52	-20.14	-95.98	8
-1023.19	192.38	987.06	48.86	-17.94	-101.07	10
-881.59	468.75	899.41	84.69	-15.29	-63.72	8
-970.70	562.99	974.12	38.79	22.03	17.40	10
-1093.02	708.25	917.48	-13.52	-17.67	51.64	9
-832.52	628.91	1067.38	-32.01	-33.78	49.07	8
-895.02	590.58	1102.54	-51.15	-12.97	25.94	10
-859.86	421.14	1166.50	-41.38	-24.57	21.76	8
-686.52	541.75	1122.07	-44.77	-30.98	-3.02	11
-635.74	567.38	1081.05	-64.94	13.37	-80.14	8
-850.59	424.07	1063.72	-63.69	50.02	-134.86	8
-1057.13	204.35	1125.00	-42.94	48.71	-140.59	10
-1086.18	361.08	1104.25	1.59	23.19	-127.23	10
-958.01	336.67	1012.70	3.36	-1.89	-127.66	9
-1129.64	314.21	1071.04	32.35	20.78	-117.95	8
-1116.70	369.63	1011.72	33.84	-24.26	-47.55	10
-1162.60	318.85	1127.44	46.60	-82.67	-40.16	8
-1382.32	426.27	1164.06	81.18	-133.06	-41.02	10
-877.44	391.11	1165.28	110.05	-178.19	-62.26	11
-744.14	419.43	1094.24	56.24	-139.43	-152.65	8
-674.07	260.74	956.79	13.55	-46.08	-213.47	10
-956.05	254.88	985.60	44.92	38.85	-195.77	8
-1008.79	264.89	1023.68	127.47	16.85	-169.71	11
-1045.90	318.60	948.24	159.61	-4.70	-167.18	8
-1032.96	408.45	919.19	152.98	-20.90	-161.35	10
-1229.98	592.04	1165.77	116.91	-30.85	-45.81	8
-989.75	707.76	1161.38	53.04	-97.20	43.67	10
-900.63	775.63	1074.95	-67.32	-83.04	57.46	9
-752.44	399.90	1141.60	-98.24	-65.19	27.83	10
-724.61	413.82	1095.21	-75.62	-33.39	1.37	8
-876.95	451.42	903.32	-73.91	-3.85	-9.55	8
-780.76	319.82	1120.12	-74.19	-8.79	-24.84	10
-748.29	226.81	1133.79	-25.67	6.35	-42.91	9
-1004.88	335.45	1067.63	30.61	36.93	-44.92	8
-1078.61	328.61	964.11	43.40	-5.10	-60.85	10
-1205.81	330.57	1001.95	55.91	-19.84	-44.71	8
-928.47	520.26	1021.00	35.37	-66.62	37.93	11
-884.28	768.07	887.21	-10.28	-45.59	55.02	8
-765.63	510.50	1036.38	-59.17	-34.24	66.01	10
-877.20	593.51	1162.60	-63.29	-17.76	49.65	8
-957.28	563.72	1195.07	-84.99	-19.20	34.91	8
-895.75	496.34	1224.61	-90.21	-28.05	30.06	11
-892.82	416.02	1155.27	-68.42	-28.41	18.98	8
-875.49	379.39	1148.93	-69.24	-35.37	27.77	10
-893.07	425.78	1087.89	-80.17	-42.88	32.65	8
-849.61	358.89	1155.52	-99.27	-51.24	17.67	10
-841.06	285.89	1133.54	-86.49	-39.43	8.73	9
-841.80	303.47	1095.70	-77.94	-32.20	9.83	10
-831.54	368.90	1111.33	-71.93	-20.08	-1.65	8
-996.58	577.64	1123.78	-92.74	-21.24	-15.29	8
-853.27	766.60	1166.02	-187.53	-37.75	1.43	11
-807.86	714.84	1143.55	-299.13	-31.68	25.88	8
-696.78	521.97	1092.77	-373.26	-38.94	10.50	10
-792.97	89.84	1184.33	-464.14	-11.66	-44.10	8
-896.48	-52.49	1121.58	-402.86	-9.12	-131.59	10
-781.74	-156.74	1158.45	-397.43	26.00	-202.06	9
-1022.46	-439.94	1259.03	-314.45	43.49	-178.47	10
-915.28	-265.38	1166.50	-231.75	13.89	-109.19	8
-915.28	-251.95	1186.77	-218.93	-6.20	-125.85	10
-1002.69	-473.88	1187.74	-170.44	-109.68	-205.90	8
-753.17	-459.96	1055.91	-138.55	-128.11	-226.38	11
-756.84	-370.12	1009.03	-133.76	-84.69	-213.84	10
-586.67	-370.61	1122.07	-138.40	-64.91	-157.38	8
-759.28	-291.75	1119.14	-124.57	-17.27	-108.00	10
-651.37	-372.31	1239.50	-128.02	-21.61	-73.46	11
-717.77	-365.72	1213.13	-89.14	-18.43	-59.88	8
-620.85	-432.37	1268.55	-94.02	-16.85	-51.97	10
-731.69	-452.88	1306.40	-53.25	11.96	-41.26	8
-945.07	-327.39	1213.38	-36.50	-11.81	-31.98	10
-835.21	-161.62	1144.78	-75.90	-72.33	-12.21	9
-584.72	-320.80	1199.22	-143.01	-71.20	10.89	8
-600.34	-426.27	1107.42	-146.85	-27.44	0.46	10
-676.27	-479.49	1047.36	-119.84	-15.75	-10.10	8
-637.94	-496.09	1050.54	-107.27	-32.01	-10.93	11
-568.85	-459.96	1033.45	-119.23	-27.89	-15.99	10
-703.61	-608.89	1057.86	-122.89	5.46	-12.54	8
-688.23	-627.20	1034.91	-82.24	-5.43	-1.83	8
-699.95	-516.85	1001.95	-53.92	-11.99	11.99	10
-644.29	-504.88	1012.94	-57.50	-20.60	1.40	9
-574.95	-568.12	979.25	-61.25	-10.13	-29.72	10
-666.26	-561.77	1022.71	-46.45	16.57	-26.25	8
-755.86	-562.26	1035.89	-28.78	14.65	-15.56	10
-681.40	-564.21	1066.89	-23.13	-5.46	2.81	8
-653.32	-485.60	1063.96	-15.90	-2.90	8.09	9
-677.00	-486.82	1066.41	-24.63	17.82	5.25	10
-709.47	-594.73	1058.59	-22.43	12.60	-6.90	8
-711.91	-619.63	1083.50	-21.18	3.30	-25.79	8
-649.17	-540.77	1022.22	-7.69	0.09	-23.04	10
-681.64	-585.45	1031.98	-8.58	16.51	-18.95	9
-719.48	-600.83	1030.76	-5.68	4.91	-21.70	8
-693.36	-676.03	1038.82	0.06	-4.88	-23.62	10
-503.17	-826.17	996.34	14.43	-2.75	-33.45	8
-563.72	-732.42	1030.27	6.99	40.65	-2.75	8
-696.53	-690.43	1029.30	8.12	46.51	44.28	11
-706.30	-698.24	1088.38	2.38	8.51	88.20	8
-769.78	-599.12	1073.49	-13.55	9.09	100.04	8
-719.97	-554.44	1010.50	1.31	-13.64	92.25	10
-857.42	-395.51	1041.26	48.83	2.78	76.20	9
-843.51	-344.24	1054.93	21.82	-26.25	32.75	10
-846.92	-250.49	1034.18	-62.47	-79.32	14.95	8
-662.84	-250.98	1002.93	-109.95	-62.53	35.80	10
-548.83	-751.71	1140.14	-183.56	-60.24	16.39	8
-678.22	-700.93	1017.33	-180.27	-42.48	-17.97	11
-748.05	-710.69	1050.78	-152.44	-24.17	-31.80	8
-743.41	-756.84	1088.38	-135.47	-24.32	-56.37	10
-718.75	-900.15	1114.99	-69.85	-3.39	-56.70	8
-658.45	-829.59	947.02	-37.81	-29.27	-57.98	11
-687.01	-708.25	917.48	28.99	-5.43	-57.74	8
-795.90	-495.85	918.70	41.38	2.84	-39.15	8
-847.41	-415.53	867.92	3.23	-42.57	-46.08	10
-715.82	-373.54	920.90	-88.78	-74.37	-48.98	8
-465.33	-531.01	1010.99	-125.46	-41.63	-50.72	9
-505.62	-922.36	1126.95	-175.63	-26.40	-111.24	10
-715.82	-886.23	984.13	-163.30	-36.38	-103.24	8
-545.41	-719.73	792.24	-133.36	-64.70	-53.68	10
-482.67	-755.37	936.77	-164.03	-38.42	-53.77	8
-553.96	-697.02	846.92	-146.82	-2.35	-97.47	11
-596.19	-1000.73	852.54	-44.07	-8.61	-148.99	8
-620.85	-805.91	758.79	15.96	1.46	-137.76	10
-595.21	-591.31	729.00	48.43	5.07	-106.05	8
-570.80	-570.31	768.07	-7.87	-8.73	-74.95	10
-494.87	-603.27	849.85	-61.80	2.78	-48.61	9
-495.36	-764.65	893.31	-84.17	7.17	-50.78	8
-475.59	-812.26	892.82	-115.36	-50.93	-65.00	8
-386.23	-878.66	885.01	-139.80	-76.32	-48.74	10
-297.61	-832.76	758.30	-132.23	-48.00	-6.81	8
-313.72	-796.88	781.74	-114.56	0.46	-10.07	11
-462.40	-759.03	755.13	-83.86	24.29	-2.35	8
-574.71	-763.92	671.39	-70.01	13.55	-9.89	8
-423.58	-832.52	711.91	-39.86	-29.27	-54.35	10
-317.63	-885.99	743.41	-16.82	6.77	-25.48	9
-400.39	-812.26	688.48	-16.66	36.71	-27.80	10
-489.50	-914.55	721.92	-21.09	19.44	-19.59	8
-424.80	-790.04	719.73	-12.73	-12.51	14.43	8
-444.82	-855.22	710.69	-28.56	-36.29	20.84	10
-325.20	-721.19	660.40	-78.49	-50.57	37.48	9
-291.26	-788.33	709.96	-149.41	-25.94	47.06	8
-486.82	-808.59	695.31	-152.40	-21.48	43.09	10
-461.91	-983.64	729.25	-136.60	-59.30	32.90	8
-469.73	-1005.86	621.58	-62.16	-69.55	31.68	10
-298.10	-934.81	597.41	-28.02	-71.47	15.41	9
-333.74	-928.22	557.13	-2.96	17.52	10.19	10
-527.83	-971.19	589.60	21.64	35.34	-3.63	8
-509.03	-983.40	671.14	27.44	5.52	-3.60	8
-333.01	-900.63	648.93	29.82	-6.01	9.00	11
-427.98	-927.98	701.42	30.91	36.04	16.69	8
-468.99	-1052.00	681.88	77.94	19.38	-17.12	8
-399.17	-896.97	588.62	71.66	-0.03	-30.91	10
-285.64	-959.23	659.67	54.93	27.31	-47.94	8
-518.80	-895.75	554.20	98.66	82.00	-43.95	9
-620.12	-853.76	619.14	131.13	55.02	-37.63	10
-607.18	-856.69	660.89	135.10	12.24	-28.99	8
-487.55	-809.08	720.21	136.41	4.70	-20.66	8
-375.24	-818.36	778.56	120.61	15.93	-23.96	10
-360.11	-816.89	798.58	101.78	30.30	-46.72	9
-344.24	-790.04	740.23	90.70	42.91	-66.47	10
-354.74	-793.46	772.95	80.54	53.83	-64.94	8
-426.27	-767.33	768.31	73.33	51.76	-49.99	8
-485.84	-780.52	811.77	65.83	45.04	-21.79	10
-339.84	-753.42	847.66	59.91	24.48	3.33	9
-385.99	-790.53	882.57	35.92	45.47	18.65	8
-392.33	-834.96	875.49	42.21	45.23	0.95	10
-389.40	-926.76	878.66	53.53	34.64	-3.23	8
-363.04	-758.54	790.04	44.40	33.08	8.97	8
-453.86	-781.49	794.68	9.86	32.29	24.72	11
-499.76	-829.59	752.44	7.23	32.96	44.16	8
-722.90	-823.24	760.99	11.11	10.38	54.96	8
-757.08	-643.55	759.28	30.12	-25.57	51.30	10
-528.08	-577.39	796.39	12.76	-56.92	12.88	9
-425.29	-616.46	891.36	-28.08	-16.66	-35.58	8
-433.84	-687.50	865.72	-45.81	20.90	-40.71	10
-669.43	-681.15	888.92	-55.54	-4.85	-47.52	8
-611.08	-588.87	819.58	-86.00	-71.29	-10.96	10
-293.70	-750.98	904.30	-141.02	-104.71	17.79	9
-268.55	-797.36	918.21	-197.69	-35.98	17.49	8
-402.83	-870.85	891.11	-169.46	-7.57	-3.78	10
-306.88	-929.20	925.29	-85.27	-19.68	-18.62	8
-245.85	-717.53	788.09	-52.58	0.12	-10.96	10
-239.26	-784.91	770.02	-24.75	27.13	-41.17	9
-387.21	-808.11	810.79	-0.73	38.51	-22.43	8
-480.22	-792.48	776.86	-5.04	-7.45	-20.42	10
-448.49	-797.85	793.95	-26.06	-23.90	-4.46	8
-512.70	-830.81	796.63	-75.47	-41.60	32.35	8
-475.10	-965.33	775.63	-115.14	-85.97	75.74	11
-303.22	-840.82	644.53	-150.21	-83.31	80.29	8
-379.64	-798.10	608.15	-161.93	-36.68	62.59	10
-533.20	-911.13	655.27	-121.40	-70.83	15.26	8
-468.75	-842.53	671.88	-103.85	-87.31	12.05	11
-326.17	-939.94	657.23	-105.68	-67.35	-10.41	8
-455.57	-995.61	596.68	-83.44	-3.39	-4.06	8
-498.29	-1011.72	570.56	-29.66	-10.71	-2.96	10
-431.88	-1009.77	567.14	11.51	-24.41	-0.12	8
-369.63	-1021.48	575.20	39.67	-12.76	13.40	11
-406.01	-922.36	594.48	83.59	-6.56	33.87	8
-482.91	-858.40	557.13	100.04	-9.92	28.72	8
-475.34	-838.87	489.50	53.89	-33.60	22.86	10
-391.85	-825.44	568.36	-29.91	-41.41	28.38	8
-343.02	-849.61	570.31	-63.02	-29.21	29.27	9
-432.13	-986.08	636.47	-78.34	0.52	43.15	10
-470.70	-1001.71	573.97	-21.33	-26.00	34.06	8
-389.40	-1018.80	595.70	38.94	-47.45	19.81	10
-377.69	-958.01	577.39	60.03	-16.39	15.11	8
-349.61	-900.63	523.93	41.44	-1.01	2.81	9
-491.70	-933.84	528.32	48.80	34.06	-15.81	10
-499.02	-919.43	573.97	66.62	23.86	-17.09	8
-448.00	-921.63	626.95	68.02	25.73	-19.90	8
-473.14	-907.71	627.44	64.33	33.23	-26.09	11
-516.36	-885.74	703.13	64.00	28.17	-25.33	8
-454.59	-871.58	700.44	70.80	7.97	-29.17	8
-435.55	-947.75	783.20	83.71	10.01	-24.02	10
-403.81	-1037.35	864.75	200.90	29.14	2.29	8
-442.87	-979.74	691.89	358.46	42.79	55.54	11
-426.03	-819.58	748.78	391.20	42.45	77.67	8
-446.53	-758.06	724.37	439.12	69.43	138.98	8
-568.36	-584.23	795.90	418.27	70.68	171.60	10
-582.76	-476.81	799.32	420.72	81.60	193.94	8
-584.96	-402.34	825.93	368.07	82.43	185.30	11
-686.28	-523.93	1014.16	343.29	85.24	216.52	8
-668.46	-490.48	1027.83	348.36	77.58	264.22	10
-562.26	-364.75	1030.03	329.50	85.33	307.74	8
-694.82	-429.20	1129.64	268.40	92.90	334.96	11
-687.50	-510.74	1215.58	292.18	82.00	356.08	10
-580.57	-334.23	1102.78	332.67	80.75	379.09	8
-825.93	-197.75	957.52	334.81	80.93	355.68	10
-713.13	-215.82	1069.34	262.63	50.78	298.19	8
-778.81	-305.91	1200.68	260.13	91.34	288.67	11
-903.81	-214.36	1415.77	321.20	114.65	335.48	8
-914.31	-235.11	1256.10	422.58	111.08	374.42	10
-896.48	-63.23	1148.68	418.03	94.21	327.85	10
-1184.81	40.53	970.95	406.07	72.36	200.50	8
-958.50	210.69	1022.95	397.34	28.96	80.26	11
-1212.40	290.28	1030.03	382.57	42.36	16.45	8
-1119.63	191.16	1078.61	367.80	-8.64	36.29	10
-1191.16	125.98	1024.17	387.91	-10.13	59.84	8
-747.31	236.33	1151.86	410.80	-15.35	139.68	11
-703.86	540.28	1156.01	382.11	8.67	126.43	8
-1186.52	789.06	850.10	428.77	11.47	77.97	10
-900.88	835.45	985.60	343.02	-50.23	157.44	8
-925.29	1230.96	758.54	209.59	-100.98	255.37	10
-350.10	692.14	1135.99	55.08	-64.42	175.35	9
-642.58	300.54	1099.37	-17.94	-33.75	108.86	10
-636.96	720.70	969.97	-54.93	-34.82	42.27	8
-793.95	740.23	1030.03	-88.04	7.93	42.97	10
-837.40	622.07	881.10	-148.35	-33.63	57.89	9
-832.28	698.00	1011.96	-127.99	-42.51	26.40	8
-742.43	838.38	977.54	-49.50	-82.70	6.90	10
-476.81	912.84	928.47	-78.77	-48.16	-22.00	8
-859.38	534.67	1062.01	-174.77	44.01	1.56	10
-721.68	484.86	1064.45	-182.22	20.78	79.07	9
-870.36	182.13	1157.47	-204.22	55.11	94.51	8
-855.47	88.62	1222.17	-79.68	5.71	84.01	10
-735.60	450.20	1256.35	-36.10	-22.00	53.83	8
-466.06	708.50	1206.30	-9.83	35.22	70.07	10
-1012.21	815.67	979.00	28.72	57.98	-29.60	9
-583.98	592.77	1087.65	-38.24	-12.63	-46.94	8
-838.87	466.55	1084.47	-54.35	-1.07	-103.49	10
-700.20	213.62	1065.92	-70.50	-35.98	-106.20	8
-694.82	535.89	1133.30	-44.07	-6.74	-186.22	10
-974.61	724.61	889.65	-43.27	7.11	-241.94	9
-751.46	547.85	1157.47	-18.37	-4.30	-276.61	10
-763.43	146.24	1221.92	27.40	-2.14	-245.24	8
-1023.68	225.83	908.94	45.35	10.22	-117.10	10
-990.97	638.18	909.18	46.26	20.17	-54.69	9
-826.66	657.96	1160.40	28.17	-30.00	-5.49	8
-712.16	565.19	1149.90	-32.50	-56.52	21.06	10
-587.65	496.83	1059.81	-74.43	-33.97	16.33	8
-712.40	369.14	1163.82	-140.81	28.11	7.05	10
-1086.18	256.35	1100.34	-133.03	23.68	32.10	9
-892.33	478.27	1322.51	-134.64	-14.62	62.13	10
-859.13	489.01	1023.93	-67.78	-30.03	14.68	8
-699.46	367.92	1140.38	-68.08	-29.05	2.69	10
-822.75	348.63	1025.39	-37.81	-25.51	-33.84	8
-962.40	309.57	1063.96	-14.77	-27.25	-0.73	9
-819.09	472.41	1068.12	-3.45	-32.75	19.26	10
-737.79	521.48	1156.25	5.31	2.69	25.67	8
-873.05	477.05	1170.17	9.16	13.95	5.31	8
-802.98	430.66	1201.17	-5.49	-3.17	-10.19	9
-767.58	426.27	1111.82	-17.06	8.36	-21.48	8
-807.13	320.56	1165.28	-29.63	10.01	-16.27	8
-838.38	301.03	1105.22	-8.00	9.12	-18.95	10
-792.72	271.00	1119.63	-0.89	-0.79	-15.96	8
-869.38	378.42	1101.32	6.84	-4.24	-12.70	11
-866.21	433.59	1103.76	6.71	-7.54	-20.48	8
-914.55	453.13	1154.54	-0.24	-15.69	-24.48	8
-955.32	608.64	1185.79	-3.39	-32.62	-32.38	10
-1022.71	963.13	1376.95	2.62	-52.80	-37.26	8
-924.80	876.71	1524.17	88.10	-47.42	-68.60	11
-936.77	752.20	1232.67	286.99	-67.26	-210.17	8
-1047.85	402.34	870.61	362.30	-79.04	-266.69	10
-1036.38	183.59	897.22	408.91	-126.07	-297.12	8
-1144.29	136.47	792.97	434.94	-218.57	-345.70	10
-631.35	186.04	770.75	401.79	-328.67	-222.66	9
-186.28	500.73	875.49	219.18	-273.99	-136.66	10
-534.67	483.89	1083.98	146.73	-152.07	-201.60	10
-670.65	205.32	1131.10	190.16	-108.83	-248.47	8
-752.69	242.43	1002.93	261.29	-92.83	-172.33	11
-671.88	653.32	705.81	142.94	-73.67	-36.47	8
-630.13	907.23	842.29	74.74	-74.77	-40.65	10
-973.88	826.66	1058.11	0.55	-77.00	-23.71	8
-604.74	1014.16	916.02	-33.36	-133.67	11.44	10
-492.92	849.12	956.54	-144.35	-101.44	-63.48	9
-582.28	655.03	1063.48	-187.65	-22.43	-119.11	10
-767.09	463.38	1223.39	-97.35	-14.25	-117.10	8
-796.88	808.11	923.83	-65.70	-18.65	-97.14	10
-686.04	584.72	1120.85	-80.75	-4.61	-71.32	9
-791.26	562.99	958.50	-46.11	12.97	-109.99	8
-898.93	504.15	918.46	12.24	22.25	-131.65	10
-850.59	510.01	953.61	52.70	3.75	-96.83	8
-780.27	524.41	980.96	62.71	-1.71	-77.00	10
-858.40	619.63	963.62	89.60	20.72	-53.44	9
-926.51	666.26	896.48	85.60	15.93	-39.61	8
-999.27	736.82	933.59	42.60	-14.80	-34.48	10
-1005.13	709.47	985.35	1.89	-59.36	-26.15	8
-784.67	694.58	1007.81	-9.40	-80.38	-33.69	8
-753.91	610.84	1014.65	-34.73	-57.50	-56.70	11
-870.85	593.26	949.46	-27.77	-10.44	-36.35	8
-867.68	654.54	920.17	-4.64	-14.40	-19.32	10
-852.05	660.89	952.39	-8.76	-20.08	-7.66	8
-791.26	616.70	959.23	-9.83	-19.47	-10.28	8
-824.46	515.63	1000.73	11.96	-4.70	-22.16	11
-784.42	514.40	981.69	49.47	10.71	-23.10	8
-908.69	641.11	960.94	68.05	32.35	-17.03	8
-919.92	682.62	930.42	36.83	15.96	-13.12	10
-896.97	688.96	953.86	22.86	15.47	-16.08	8
-925.78	673.34	928.47	4.24	10.56	-11.44	9
-928.22	667.48	976.07	-4.30	-4.09	0.89	10
-894.29	666.75	969.97	-16.20	-19.44	4.70	8
-869.14	664.55	970.46	-17.55	-22.34	-0.89	8
-850.34	654.54	942.38	-21.76	-13.15	16.05	9
-811.77	603.27	956.30	-16.17	-3.91	14.77	10
-856.69	561.52	950.93	0.67	2.50	-3.05	8
-865.97	567.38	951.90	8.79	7.51	0.73	8
-862.79	579.83	967.04	18.52	3.05	1.89	8
-892.58	641.36	960.94	17.64	1.37	-1.83	11
-903.08	640.87	979.25	10.19	-7.84	-2.81	8
-900.15	682.86	931.88	6.16	-10.38	-0.34	8
-870.61	687.26	964.11	-4.18	-11.78	8.09	8
-857.42	667.97	948.24	-9.77	-15.23	11.66	10
-838.87	651.61	938.48	-11.54	-9.98	4.61	9
-809.08	598.63	963.13	-7.87	-4.36	1.50	8
-813.48	580.81	952.88	0.95	8.67	2.50	8
-882.08	598.88	962.65	6.81	10.44	-6.07	8
-872.31	592.29	975.34	10.59	-3.72	-15.90	10
-877.44	633.06	958.98	10.16	-2.90	-15.69	9
-888.43	661.38	953.86	0.43	-3.69	-10.35	8
-826.17	785.89	990.48	-6.07	-8.64	-20.97	10
-585.45	1340.58	917.24	-46.72	47.73	-207.98	8
-1022.95	347.66	932.62	-158.63	204.68	-308.47	8
-1220.21	188.23	978.52	15.75	125.49	-248.96	11
-1082.76	99.37	865.97	219.57	35.16	-278.81	10
-1505.62	156.01	602.54	249.76	31.68	-356.11	8
-1313.72	481.20	887.94	266.66	-80.14	-224.18	10
-1484.62	453.13	907.71	295.75	-110.20	-189.79	8
-1436.04	810.79	607.91	291.53	-207.92	-73.61	11
-995.36	1211.43	709.23	123.35	-242.07	-91.25	8
-826.17	1046.63	808.59	50.45	-212.62	-137.85	10
-766.85	525.63	1002.44	-28.53	-164.70	-240.05	8
-1032.47	364.26	918.95	-3.63	-100.59	-283.17	9
-1070.56	443.36	741.70	68.48	-60.15	-209.78	10
-959.23	456.30	866.70	78.80	-69.95	-106.38	8
-915.53	688.96	838.38	131.53	-41.69	-71.59	10
-1159.42	781.25	713.62	89.84	-21.45	-62.35	8
-1272.22	1031.74	613.28	29.75	-42.27	-43.09	9
-1095.95	876.95	875.24	-86.43	-52.55	5.58	10
-891.85	673.34	1048.10	-133.64	-70.80	3.05	8
-1012.45	593.51	1011.23	-51.61	-14.22	-15.41	10
-1167.48	747.31	827.88	23.07	-18.16	33.36	9
-964.11	772.22	857.67	8.48	-21.64	10.35	10
-891.11	683.11	814.94	-18.86	-11.14	-9.28	8
-976.56	517.58	843.02	-44.10	12.66	-45.38	8
-1097.90	494.38	942.87	-30.27	21.82	-34.21	10
-888.92	532.23	927.73	-23.32	35.98	-67.84	9
-1137.45	531.98	912.60	-7.84	77.61	-84.50	8
-1264.40	546.88	884.77	-2.11	64.67	-37.96	10
-1276.86	595.95	876.95	-5.19	24.02	-5.19	8
-1365.97	579.83	850.10	-16.51	-13.34	12.97	10
-1278.32	517.58	874.27	-21.36	-67.63	12.02	9
-1049.07	486.08	895.26	-21.15	-70.10	-29.11	8
-975.34	485.84	913.57	-24.20	-50.93	-52.43	10
-1076.42	411.62	914.31	0.67	-17.67	-93.66	8
-1090.33	615.72	847.17	-19.74	-15.93	-83.74	10
-1055.18	507.57	1002.20	-20.87	14.65	-77.79	9
-1160.89	510.25	959.23	43.91	2.90	-60.73	10
-1191.65	519.78	903.32	53.96	-13.79	-31.80	8
-1076.90	612.55	874.76	37.81	-34.36	-16.05	8
-811.77	540.28	993.41	-5.71	-15.90	-26.55	11
-1208.74	537.11	859.86	-5.10	56.98	-35.86	8
-1246.58	546.39	900.15	4.03	32.38	-8.27	8
-1252.44	596.44	903.08	-1.28	26.37	5.25	10
-1306.15	584.23	843.99	-13.43	3.75	10.77	8
-1220.95	517.09	926.03	-30.55	-33.29	18.98	9
-1059.81	522.46	945.07	-19.20	-44.80	22.55	10
-1085.21	538.09	921.88	-24.72	-18.83	35.64	8
-1085.94	556.64	916.75	-25.39	-20.84	37.66	10
-1062.50	514.65	928.96	-21.64	-18.89	25.33	8
-1054.69	474.85	925.05	-20.05	-15.41	16.11	11
-1068.36	458.50	948.24	-5.43	-7.97	2.90	8
-1071.53	461.18	940.67	4.43	-3.88	-4.76	8
-1086.43	515.87	902.83	2.08	1.40	-4.61	10
-1136.47	525.63	910.16	-1.16	10.86	-2.23	8
-1160.89	549.56	900.39	-2.93	6.74	6.04	9
-1155.76	539.79	911.62	-8.36	-4.79	5.49	8
-1154.79	498.05	954.83	-3.63	-10.71	7.23	10
-1133.54	559.33	911.87	-3.33	-21.09	18.46	8
-1052.49	503.17	961.91	-19.26	-26.09	9.03	8
-1046.14	532.71	923.83	-9.64	-14.68	-1.80	11
-1043.21	515.63	928.22	-11.72	-5.83	-4.33	8
-1071.53	499.27	924.56	-9.77	1.25	-2.35	8
-1094.24	500.98	957.03	-9.64	6.38	-1.89	10
-943.12	527.59	925.54	-6.74	26.31	-10.07	9
-1071.78	507.57	927.00	-11.87	61.22	-23.56	8
-1223.14	508.06	922.12	-8.70	48.31	-18.28	10
-1162.60	521.00	912.35	-3.48	24.26	2.66	8
-1183.35	485.35	936.52	1.40	11.02	-0.18	8
-1201.90	464.11	903.81	19.56	1.59	11.69	11
-1162.84	532.23	906.25	12.54	-25.39	7.57	8
-1098.63	537.11	936.28	4.03	-31.10	4.33	8
-1065.19	522.46	921.14	-12.15	-16.14	15.50	10
-1076.90	565.67	906.98	-32.10	-10.01	10.89	8
-1072.02	513.67	965.58	-27.50	0.27	12.21	9
-1120.36	501.22	954.59	-17.97	-0.03	21.70	10
-1047.36	497.07	935.79	-14.86	-8.09	18.68	8
-1079.10	486.33	912.35	-6.35	7.69	-10.28	8
-1124.76	456.79	953.86	-5.83	6.81	-7.78	10
-1116.46	462.65	956.54	1.22	-1.25	1.01	9
-1128.42	506.10	938.23	0.31	-2.81	2.50	8
-1116.21	494.14	960.45	-0.03	-2.62	-4.55	8
-1119.87	527.10	932.37	-1.01	-4.39	-0.24	10
-1107.67	522.71	937.99	-3.27	-6.87	1.07	8
-1096.44	529.30	898.93	-3.63	-4.33	0.46	9
-1078.13	496.58	959.96	-7.90	-1.37	-0.03	8
-1112.79	498.05	938.23	-2.41	2.72	0.24	10
-1114.99	485.11	947.02	0.67	-4.27	2.35	8
-1086.67	485.11	958.98	2.99	-6.87	3.27	8
-1084.23	481.93	942.63	0.64	2.08	-2.53	9
-1109.62	499.27	928.47	1.28	6.35	-0.49	10
-1119.14	498.05	945.07	6.47	1.40	-2.32	8
-1108.40	509.77	954.35	6.01	-0.37	1.31	8
-1125.00	533.69	896.97	1.25	0.76	2.87	8
-1079.10	496.83	960.94	-2.08	0.89	-0.67	9
-1121.83	516.11	931.88	0.34	1.13	-1.68	10
-1094.73	508.30	947.27	-2.14	-5.55	4.85	8
-1116.21	497.56	948.00	-0.40	-3.91	3.27	8
-1115.48	508.30	928.71	-1.74	-6.59	3.88	9
-1114.75	517.33	934.33	-3.85	-5.04	8.24	10
-1109.62	498.78	956.54	-6.16	-9.43	6.62	8
-1092.04	520.26	937.01	-4.52	-9.40	9.70	8
-1095.46	521.97	919.68	-10.44	-9.80	6.04	8
-1079.59	484.38	994.38	-13.61	-7.51	6.10	11
-1268.07	646.97	1023.44	6.10	38.18	72.69	8
-1013.92	1667.97	1150.15	6.38	128.91	424.50	8
-375.00	1190.19	695.56	-139.95	331.02	796.26	10
-980.47	659.42	672.61	-346.98	494.23	841.28	10
-1220.46	541.50	684.57	-389.07	570.62	894.41	9
-946.78	392.58	928.47	-334.35	559.81	863.92	10
-1302.73	496.34	786.87	-286.35	534.70	883.51	8
-986.57	465.09	1025.15	-215.79	448.27	860.23	10
-927.73	619.87	803.22	-120.00	406.22	567.75	11
-1177.73	669.43	758.79	-130.46	395.36	381.90	8
-1228.52	573.00	790.53	-141.69	321.90	311.52	10
-985.84	664.79	779.79	-152.50	206.02	306.15	8
-909.91	507.08	1046.14	-141.82	164.37	259.64	10
-898.93	489.99	1046.14	-88.81	122.16	263.31	11
-778.56	375.49	964.84	-41.41	153.14	246.12	8
-823.97	484.38	870.12	-10.19	144.32	235.87	10
-880.37	763.18	761.72	-22.89	127.32	132.14	8
-701.66	753.17	931.64	-57.56	90.91	30.67	10
-1038.57	754.39	996.83	-94.54	113.77	56.46	9
-757.32	418.21	1025.39	-118.35	92.35	184.69	10
-824.71	594.97	981.69	-86.24	98.79	246.80	8
-820.56	759.77	999.27	-127.53	130.43	256.71	10
-696.53	783.20	962.40	-204.83	215.24	361.82	9
-563.72	266.60	1162.60	-207.67	260.47	448.43	10
-1162.84	464.60	972.90	-103.42	262.97	389.22	8
-827.88	544.19	997.56	-38.76	109.01	255.34	10
-902.83	470.21	1154.54	1.13	91.71	194.61	8
-714.84	575.44	1106.69	54.87	49.04	186.86	11
-652.83	687.50	914.31	117.00	45.68	140.32	8
-658.45	901.61	824.95	98.79	57.43	10.22	10
-956.54	852.54	901.86	29.51	107.85	-28.11	8
-708.50	794.19	855.22	-54.96	118.19	119.72	8
-877.93	359.62	1191.65	-190.43	70.28	153.23	11
-1068.12	407.23	957.52	-175.48	-4.21	135.77	10
-766.85	393.07	1110.11	-178.92	13.18	158.29	8
-822.02	565.43	1057.37	-94.79	36.35	108.67	10
-730.96	615.72	1020.75	-16.02	11.47	148.62	9
-606.93	981.45	764.65	2.84	32.78	137.18	10
-764.89	621.34	843.51	-111.36	-2.08	37.57	8
-975.34	201.17	1069.82	-128.45	-17.46	7.72	8
-1059.57	322.02	1035.64	-67.78	-50.14	51.70	10
-519.78	711.67	930.66	-54.38	-97.96	72.24	9
-625.98	494.87	1213.13	-93.87	-39.22	23.90	10
-581.79	451.42	1183.11	-31.65	-73.76	10.04	8
-661.38	674.80	1033.69	14.31	-31.77	7.72	10
-664.79	683.35	1056.64	-4.46	-8.48	11.54	8
-604.25	600.59	1114.50	-12.27	3.30	0.15	9
-631.35	600.10	1098.39	-6.50	-10.31	-32.99	10
-708.98	638.92	1022.71	5.89	21.24	-48.77	8
-785.16	621.09	1025.15	-23.32	21.42	-54.72	8
-789.55	503.66	1078.61	-40.92	4.76	-29.27	11
-783.45	507.08	1067.63	-38.60	-3.36	-19.65	8
-707.28	508.79	1103.03	-24.29	-6.65	-44.77	10
-820.80	540.04	1042.24	-26.15	-4.91	-52.06	8
-724.37	481.45	1087.89	-45.10	-20.90	-37.57	8
-741.70	447.75	1117.68	-49.96	-14.28	-21.42	11
-695.56	470.46	1090.58	-46.97	-13.76	-16.63	8
-670.41	466.80	1056.15	-41.66	-11.66	-19.59	10
-725.34	430.91	1131.35	-45.20	-4.55	-12.63	8
-713.13	445.56	1123.78	-37.96	-13.61	-2.69	8
-682.37	457.76	1113.28	-34.64	-10.13	-6.20	11
-685.30	403.08	1114.75	-27.62	-6.47	-13.15	8
-740.48	432.86	1092.77	-17.21	-5.10	-14.34	10
-720.95	510.25	1068.12	-34.42	-20.66	-19.17	8
-694.09	524.66	1085.21	-70.62	-17.85	-19.96	11
-658.69	561.52	1083.25	-130.68	-11.44	-17.76	8
-679.20	443.85	1145.26	-189.64	-6.38	-31.25	10
-665.28	401.12	1172.61	-194.15	-6.50	-40.89	8
-733.40	237.79	1224.12	-182.43	10.10	-42.94	8
-748.54	163.33	1222.17	-101.65	-5.19	-40.25	11
-705.81	188.96	1155.27	-26.98	-6.59	-33.14	8
-724.12	265.38	1121.83	21.85	4.97	-18.01	10
-721.44	295.17	1117.68	26.00	-3.08	-15.53	8
-700.20	245.61	1171.63	22.71	-6.41	-18.55	8
-669.43	286.62	1161.13	16.36	-6.68	-11.17	9
-710.69	286.13	1206.54	18.55	3.14	-10.22	8
-729.00	340.33	1157.96	20.60	2.14	-9.77	10
-705.08	358.15	1168.95	11.69	0.18	-18.49	8
-739.01	375.24	1164.55	3.11	5.43	-21.51	8
-770.26	350.83	1173.83	-13.37	2.99	-18.07	11
-774.66	346.92	1181.15	-23.47	-8.67	-6.65	8
-743.90	342.29	1189.70	-25.91	-22.31	-9.43	8
-695.31	324.71	1176.51	-26.40	-20.23	-10.35	10
-722.66	326.90	1135.99	-36.41	-11.81	-8.12	9
-699.22	332.76	1154.54	-60.12	-12.48	-21.97	8
-681.64	378.42	1131.10	-110.38	-7.93	-41.87	10
-690.67	252.20	1157.71	-162.32	12.70	-57.25	8
-699.22	217.53	1207.76	-151.37	19.41	-70.98	10
-657.96	113.28	1241.21	-127.38	31.19	-72.94	9
-753.17	72.27	1232.67	-69.18	46.72	-55.33	10
-721.92	143.55	1187.74	-6.56	41.75	-33.29	8
-786.87	255.62	1164.55	11.32	34.55	-26.28	10
-758.06	183.59	1231.93	18.13	14.19	-22.00	8
-804.44	162.84	1227.29	9.00	-2.96	-15.08	11
-787.60	152.10	1197.27	11.20	-15.78	-4.33	8
-765.14	165.77	1204.10	16.57	-21.85	9.64	8
-777.10	187.01	1169.92	22.43	-16.75	8.24	10
-767.82	189.21	1171.39	18.16	-14.86	7.93	8
-764.16	216.80	1195.56	12.60	-15.66	8.12	9
-752.93	274.17	1223.88	-0.21	-17.21	16.02	10
-740.72	279.30	1240.48	-22.49	-20.72	6.20	8
-727.54	221.44	1215.09	-32.65	-14.04	10.89	8
-720.70	184.33	1206.79	-30.52	-15.14	4.18	11
-721.68	143.31	1195.31	-22.06	-15.35	1.56	8
-701.17	174.56	1139.65	-6.81	-14.43	0.46	10
-701.90	101.81	1206.79	0.15	-8.03	-2.01	8
-711.18	163.33	1191.65	16.97	-8.12	-6.01	8
-694.58	190.67	1192.38	19.23	-1.71	-11.05	9
-714.84	206.05	1169.43	16.54	3.88	-13.49	10
-712.65	198.24	1204.35	6.56	-2.72	-9.40	8
-695.80	248.78	1186.52	16.72	8.06	-5.58	8
-733.89	250.24	1198.97	3.17	15.56	-2.93	10
-746.83	227.78	1226.56	-1.43	10.68	-1.77	9
-794.68	210.45	1199.22	0.89	6.04	-2.47	8
-770.51	208.25	1198.49	7.32	-7.05	-11.05	10
-715.09	170.41	1216.55	1.80	-12.51	-12.85	8
-718.75	173.10	1201.66	-7.81	-9.80	-3.66	8
-703.13	189.70	1169.43	-11.38	-7.66	3.11	11
-696.04	179.69	1207.03	-3.05	-5.25	0.58	8
-711.67	202.15	1193.36	-1.50	1.19	1.98	8
-729.00	209.23	1198.00	4.18	2.38	6.93	8
-724.12	215.82	1207.52	6.50	2.20	5.80	10
-737.30	233.89	1201.42	4.27	2.01	0.92	9
-749.51	264.89	1208.25	-8.33	-1.37	2.72	8
-755.37	236.33	1234.86	-16.88	-3.69	1.74	8
-766.85	205.81	1203.61	-28.78	-6.93	-7.45	10
-697.02	187.50	1175.78	-32.14	-13.98	-15.05	8
-736.08	123.78	1209.23	-24.81	-1.89	-10.16	9
-718.26	150.63	1190.67	-13.55	-6.10	-10.13	10
-713.87	181.64	1178.22	-10.89	-5.10	-13.34	8
-692.14	158.45	1162.60	-6.32	-4.24	-15.78	10
-729.25	93.99	1221.92	-2.75	-1.10	-14.50	9
-698.00	192.14	1171.63	27.13	0.98	-15.08	8
-725.34	208.50	1180.18	28.99	10.59	-7.39	8
-736.08	200.68	1207.28	27.10	8.15	-2.99	10
-754.88	206.79	1226.07	17.55	1.92	-4.30	8
-734.38	234.13	1214.11	13.76	-3.33	-12.45	9
-726.07	227.54	1214.60	-1.62	-6.35	-19.81	10
-731.20	188.72	1215.58	-13.61	-5.77	-2.75	8
-693.12	185.30	1207.52	-12.18	-4.15	2.50	8
-708.50	180.18	1185.79	-9.55	-0.49	-3.54	10
-726.81	157.71	1198.73	-0.37	3.17	-4.94	9
-736.57	161.13	1198.00	8.70	-0.18	-2.96	8
-731.93	202.64	1196.29	9.40	1.13	-1.07	10
-732.42	211.67	1218.99	0.00	-1.80	-6.16	8
-755.13	206.05	1234.86	-4.97	-2.90	-3.51	8
-745.36	242.68	1217.77	-14.10	-10.59	-7.05	9
-717.04	240.23	1194.58	-24.08	-10.07	-8.73	10
-719.97	157.47	1212.89	-30.30	-4.64	-10.59	8
-708.74	134.03	1195.07	-16.82	-2.99	-5.16	8
-719.97	152.10	1182.62	-13.24	2.08	2.32	10
-714.36	134.52	1202.64	-7.17	-1.13	-3.02	9
-706.54	151.12	1196.29	-5.92	-1.65	-4.88	8
-729.98	150.39	1226.56	0.03	-3.05	-9.43	10
-723.39	138.43	1191.16	-0.76	-1.22	1.68	8
-731.45	123.05	1225.83	18.07	-2.20	5.86	8
-710.94	182.37	1183.59	25.27	3.33	7.42	9
-754.39	218.26	1185.55	29.27	13.61	7.26	10
-730.71	179.93	1242.68	23.74	5.13	3.11	8
-719.73	203.37	1232.18	17.12	5.46	-0.61	8
-738.53	235.11	1207.52	11.51	8.48	1.16	11
-721.92	176.51	1230.22	-8.97	-0.55	-2.62	8
-708.01	159.91	1219.48	-18.59	-2.26	-3.17	8
-700.20	145.02	1208.74	-6.29	4.64	2.41	10
-742.68	165.77	1177.49	0.27	4.64	6.41	8
-733.64	175.78	1182.37	9.89	2.17	4.61	9
-739.26	181.88	1204.35	17.40	0.21	-3.42	8
-752.44	220.46	1200.93	11.72	-2.17	1.40	10
-753.42	263.43	1218.02	3.63	-4.33	5.07	8
-739.75	253.42	1211.43	-22.58	-9.74	8.64	8
-684.57	185.06	1227.54	-45.35	-13.95	1.53	9
-697.75	183.35	1193.12	-47.70	-4.64	-0.37	10
-713.38	163.57	1191.89	-44.01	-7.17	-3.02	8
-716.06	159.18	1154.79	-42.85	-5.52	-1.92	8
-684.33	132.81	1143.31	-65.73	-7.78	-0.95	10
-704.83	43.70	1221.19	-62.84	-0.15	-6.26	9
-714.84	45.65	1229.74	-10.59	11.02	5.52	8
-725.83	139.16	1177.73	8.70	19.07	8.58	10
-759.28	85.45	1232.18	29.54	11.08	1.28	8
-737.30	137.45	1243.90	49.96	-3.11	1.98	8
-732.42	237.55	1187.26	39.67	-4.94	2.41	9
-704.83	192.87	1227.29	29.75	-4.76	3.17	10
-711.43	155.52	1219.48	12.66	-3.63	1.50	8
-719.24	177.98	1196.78	7.81	-2.01	5.46	8
-723.88	161.38	1197.51	5.40	-1.50	5.46	10
-707.28	190.92	1189.70	6.26	-0.76	1.53	9
-730.22	168.95	1196.04	10.68	3.33	-6.87	8
-724.37	174.32	1225.34	9.55	0.98	-4.52	8
-728.03	191.89	1209.47	3.51	-1.83	0.49	10
-747.80	235.11	1186.28	-4.73	-4.33	3.17	8
-716.55	191.89	1220.21	-17.36	-2.53	8.94	9
-728.27	150.15	1203.37	-26.15	-7.78	0.79	8
-718.02	114.01	1207.52	-17.43	-6.71	1.68	10
-720.95	125.98	1204.59	-13.82	-2.35	1.19	8
-704.83	134.52	1195.56	-5.74	-4.39	-1.95	9
-719.73	131.59	1212.16	-1.01	-2.01	-7.51	10
-696.53	173.10	1215.09	1.46	-4.49	-5.98	8
-682.37	169.92	1206.79	2.14	-1.77	-6.29	8
-734.86	95.21	1217.29	-9.64	9.58	-3.75	8
-690.67	123.78	1191.16	23.77	1.16	-6.65	11
-711.43	190.67	1173.34	31.19	15.17	6.13	8
-742.43	185.06	1220.70	28.23	14.65	7.35	8
-742.68	182.37	1246.58	23.47	8.82	-5.16	8
-724.61	215.33	1217.53	12.48	2.29	-6.62	10
-722.41	150.39	1223.39	-0.79	6.35	-5.52	9
-728.52	130.37	1223.39	-4.88	0.34	-0.92	8
-717.77	151.86	1187.50	-3.27	-0.49	-0.76	10
-732.18	152.59	1181.64	2.20	-1.37	-5.86	8
-729.98	172.12	1198.97	14.10	1.50	-5.16	8
-748.05	181.64	1204.10	12.66	-2.11	-1.53	9
-718.99	202.39	1226.81	11.84	-4.64	-0.09	10
-744.14	199.71	1217.53	3.63	-1.34	2.11	8
-730.96	201.90	1224.85	-6.71	-6.16	4.43	8
-737.30	205.81	1216.06	-10.59	-5.13	4.06	8
-705.08	153.81	1215.82	-17.06	-7.45	-2.50	11
-730.22	110.11	1213.38	-14.13	-5.74	-9.55	8
-700.68	152.10	1196.53	-5.40	-8.64	-2.23	8
-680.91	155.03	1201.90	5.49	-1.74	-6.16	10
-695.56	160.40	1201.66	11.26	2.14	-7.29	8
-716.06	134.03	1177.73	22.00	6.87	-3.51	9
-708.74	127.44	1193.85	36.53	4.06	-1.40	10
-708.01	171.63	1186.28	44.40	16.11	8.21	8
-743.90	252.20	1190.43	38.36	15.87	9.52	8
-771.97	220.46	1254.15	19.78	4.06	-0.15	11
-709.96	236.82	1205.57	8.36	-3.48	-5.43	8
-729.49	198.97	1197.27	-3.94	2.11	-0.76	8
-723.39	154.79	1206.30	-6.01	-0.43	7.23	8
-712.40	177.49	1185.30	-3.45	-1.37	8.27	10
-717.77	199.46	1180.42	1.31	0.79	2.81	9
-726.56	179.20	1207.03	6.81	3.14	2.04	8
-732.18	213.38	1186.77	10.83	4.46	5.46	8
-732.18	223.63	1202.15	10.10	5.89	4.39	10
-759.77	194.09	1216.31	7.48	1.53	-1.50	8
-740.23	226.07	1215.82	0.89	-6.56	-0.31	9
-754.64	254.64	1187.74	-6.32	-6.50	1.77	8
-719.73	212.89	1216.06	-25.21	-8.03	5.46	10
-711.67	162.84	1211.18	-28.26	-9.80	3.60	8
-719.73	174.80	1168.70	-17.52	-4.82	9.55	8
-706.54	164.31	1188.72	-10.68	-4.09	6.77	9
-718.26	177.98	1177.00	-8.48	-3.88	4.39	10
-726.56	192.14	1197.75	-2.96	-4.70	3.91	8
-682.37	149.66	1188.48	-3.30	-5.16	1.83	8
-708.98	110.60	1213.62	17.64	3.36	3.85	10
-705.81	175.05	1140.14	30.03	7.84	11.38	9
-739.50	212.16	1189.21	41.72	9.80	17.67	8
-724.85	176.03	1311.28	50.75	7.97	18.07	10
-743.90	105.22	1409.91	146.39	32.71	48.98	8
-771.97	-14.65	1377.44	406.89	41.11	89.94	8
-1086.43	740.23	629.88	570.80	55.54	135.56	11
-630.37	272.46	1048.83	509.19	-4.24	242.52	8
-679.69	605.96	936.52	372.62	22.92	382.69	10
-579.35	838.13	1203.86	172.39	90.27	508.39	8
-282.96	511.72	1227.29	78.37	84.63	523.68	11
-437.01	672.61	1060.30	34.79	115.63	359.68	8
-401.37	275.15	1028.56	20.23	111.33	289.89	10
-319.34	459.96	923.34	21.88	144.87	204.28	8
-493.90	468.99	1046.63	18.98	130.13	109.92	10
-705.57	611.08	1087.65	32.23	160.55	138.18	9
-910.64	616.94	1091.55	3.60	145.66	105.29	10
-727.05	54.93	1257.08	78.12	29.24	138.06	8
-442.14	483.15	986.57	308.69	23.96	66.44	10
-674.32	1005.86	698.73	365.39	8.61	70.56	8
-432.37	761.47	841.80	282.20	-14.34	26.15	11
-789.55	457.28	819.09	23.41	30.49	15.84	8
-413.33	541.02	1031.01	-47.70	80.23	107.21	8
-556.88	690.67	937.01	52.92	135.83	56.09	10
-574.71	1139.16	825.68	51.57	96.10	1.53	8
-707.03	883.79	1032.96	-111.18	10.31	3.72	11
-993.65	550.29	1073.49	-178.41	20.60	-55.76	8
-404.05	552.25	1064.94	-154.17	-32.29	74.01	10
-508.79	631.10	1333.98	-47.88	28.87	126.68	8
-639.16	673.10	1107.91	41.75	-33.91	203.28	11
-364.01	612.79	1021.48	38.85	-4.55	234.10	8
-693.60	623.54	675.05	-1.98	-23.50	146.91	8
-288.09	141.36	1104.98	-154.45	-32.68	191.99	10
-404.30	504.64	1079.59	-164.18	27.28	149.57	8
-449.71	619.38	892.82	-87.92	22.19	84.59	11
-328.86	511.72	1137.70	-69.95	75.68	103.73	8
-493.16	634.28	1050.05	-63.51	47.82	31.25	10
-477.54	548.58	1101.07	-20.36	92.01	-64.73	8
-872.31	411.62	1146.48	-31.80	81.67	-65.67	11
-666.99	497.31	1086.67	-87.28	20.17	13.34	8
-481.93	399.90	1200.44	-164.52	70.86	107.33	10
-602.54	428.22	1206.54	-207.79	116.76	207.76	8
-422.85	114.26	1302.00	-137.45	93.99	265.47	10
-416.26	390.87	1183.35	-18.71	95.89	197.02	9
-545.90	432.62	1101.32	-21.24	95.43	92.53	10
-505.62	523.93	1002.44	-3.20	134.31	57.31	8
-747.31	530.27	945.80	7.35	99.15	15.23	10
-709.47	476.56	1039.79	-7.57	73.85	20.60	8
-771.73	447.75	1151.37	-9.55	58.26	-13.12	9
-454.35	630.86	901.37	-24.41	3.36	-24.96	10
-642.33	642.82	906.49	-99.55	26.28	-39.06	8
-802.49	342.04	1194.82	-145.97	-21.18	9.12	8
-561.77	189.45	1290.53	-132.39	1.19	52.89	10
-479.49	285.40	1273.93	-148.47	16.05	33.39	9
-472.66	327.15	1358.89	-129.70	16.08	-36.93	10
-541.02	147.46	1479.49	-98.45	41.90	-95.70	8
-761.96	164.31	1355.71	-6.01	77.21	-102.97	10
-868.65	171.63	1272.22	11.90	66.62	-83.10	9
-1098.88	464.11	954.35	38.76	-15.99	-13.21	8
-573.49	537.60	964.84	36.68	-74.65	9.12	10
-627.44	437.01	1034.42	8.36	-20.51	30.52	8
-434.81	270.51	1125.73	-26.34	11.75	49.50	10
-451.90	309.57	1155.52	-60.76	29.72	16.97	9
-312.74	247.31	1272.95	-85.05	72.91	-20.17	8
-686.77	448.73	1266.11	-96.25	102.33	-30.12	10
-948.73	384.28	1149.17	-122.41	94.64	1.65	8
-1009.77	172.85	1131.10	-147.67	4.76	8.79	10
-788.33	-148.44	1223.14	-109.80	-80.66	-6.13	9
-518.31	-56.88	1191.41	-22.31	-105.80	16.14	10
-470.70	-21.00	1361.08	76.02	-68.85	26.40	8
-445.56	186.52	1381.84	134.06	-29.48	25.82	10
-532.47	225.83	1158.20	192.99	-12.51	-17.15	9
-599.37	333.50	1063.96	204.04	24.23	4.43	8
-539.55	406.01	1058.35	158.45	21.91	-13.28	10
-671.88	388.67	1170.90	98.18	19.99	-44.74	8
-697.75	542.72	1080.32	24.51	-6.96	-44.46	10
-575.68	388.67	1068.60	-1.10	-3.39	-37.20	9
-435.30	350.59	1143.31	-24.54	-6.35	-49.90	10
-446.29	333.74	993.90	0.31	46.78	-18.04	8
-504.88	270.26	1034.42	29.69	89.81	20.54	8
-771.73	351.56	1076.90	31.62	76.57	26.70	10
-741.94	430.18	1171.14	61.43	70.59	42.57	9
-818.60	479.74	1133.79	1.50	25.73	24.29	8
-708.74	604.25	1179.93	-51.45	-13.58	5.86	10
-687.01	527.83	1162.35	-101.56	-39.37	-5.40	8
-819.34	311.77	1395.02	-126.40	-54.29	39.09	10
-643.55	408.45	1341.31	-125.89	-51.70	60.21	9
-825.20	450.20	1133.06	-67.81	6.87	59.14	10
-897.46	509.28	1116.94	-6.38	-8.70	55.33	8
-702.88	237.30	1161.87	33.08	-49.41	29.51	8
-578.37	277.59	1116.70	18.89	-42.36	45.41	11
-493.41	175.54	1175.78	25.85	-29.88	33.05	8
-604.25	413.33	1096.68	35.13	-9.52	7.39	10
-563.96	324.22	1212.65	46.42	-18.98	-9.86	8
-523.19	463.38	1268.07	40.22	-3.66	-15.17	8
-627.69	602.29	1159.91	-17.82	-11.54	-97.53	11
-525.63	324.95	1296.63	-65.16	-12.27	-125.76	8
-687.99	331.30	1165.53	-39.43	47.12	-104.64	10
-827.64	467.77	947.75	-70.40	82.86	-41.84	8
-997.31	364.50	1239.01	-122.53	1.25	1.34	8
-682.37	165.53	1114.01	-150.12	-91.37	92.53	11
-558.11	38.82	1044.43	-131.90	-123.41	72.88	8
-381.10	10.74	1291.99	-79.71	-100.89	53.86	10
-449.95	-5.62	1240.48	34.48	-6.77	42.24	8
-666.50	21.97	1181.15	103.33	-6.62	31.56	8
-651.37	177.73	993.90	129.55	-25.27	38.79	11
-532.47	301.76	848.63	89.14	-21.21	27.83	8
-521.97	193.60	1011.96	69.31	-6.84	-7.29	10
-753.17	300.78	1032.71	9.25	24.51	-31.62	8
-605.96	348.14	1120.61	-25.73	18.83	-19.87	9
-714.60	187.74	1175.29	-41.53	22.86	-32.26	10
-765.38	187.50	1207.28	1.37	-26.31	-22.92	8
-599.37	400.39	1322.27	35.13	-48.68	-2.72	10
-568.36	543.21	1379.15	76.23	-40.31	-4.21	8
-506.35	537.11	1337.89	114.29	-0.15	-15.29	9
-812.99	427.00	1200.68	119.17	23.13	-38.42	10
-802.98	542.48	1063.23	99.95	-24.44	-55.42	8
-638.18	590.09	1164.79	79.19	-30.58	-79.16	10
-501.22	294.19	1350.83	27.77	-20.66	-119.32	8
-523.68	370.85	1066.89	3.57	-4.03	-127.44	11
-560.06	562.01	836.43	-21.21	45.53	-138.55	8
-646.48	190.19	1075.20	-82.37	67.29	-175.08	8
-814.45	120.85	1116.21	-44.46	65.16	-132.14	10
-814.94	332.76	1038.09	-2.32	55.66	-42.18	9
-665.28	414.55	1194.34	1.62	55.82	-32.96	10
-826.90	489.26	1128.17	20.39	76.11	-11.57	8
-705.08	594.73	1053.47	52.80	28.69	14.74	10
-572.02	757.08	1030.76	81.73	-10.04	77.88	8
-573.49	757.32	976.56	103.27	-36.77	188.48	9
-622.56	207.03	1190.43	152.40	-64.85	238.10	10
-244.87	489.26	1082.76	170.38	-73.55	273.96	8
-541.26	440.92	968.75	137.45	2.53	152.13	10
-790.53	687.26	1082.03	53.25	9.19	113.25	8
-699.22	500.98	1323.73	61.74	-20.63	105.74	11
-583.74	569.09	1179.20	109.99	-27.40	28.23	8
-570.80	411.13	1050.54	93.54	15.78	-36.83	10
-828.37	471.44	1070.56	48.74	56.18	-65.43	8
-802.98	491.70	1147.22	39.12	-12.88	-44.40	11
-588.13	437.99	1309.08	46.30	-36.35	-6.84	8
-560.79	586.67	1138.18	78.55	-4.33	34.61	8
-590.58	794.43	1097.90	60.73	-4.73	35.58	10
-707.28	721.19	1073.49	74.52	11.99	31.16	8
-682.13	526.12	968.99	68.42	3.60	12.48	11
-606.45	326.42	886.47	19.47	-5.83	49.50	8
-458.50	277.10	870.12	-43.88	-45.59	78.00	8
-269.29	168.95	1097.17	-54.50	-20.26	45.90	10
-594.97	404.30	1055.42	-27.04	65.46	-12.73	8
-918.70	704.83	1055.42	19.01	120.39	39.40	9
-794.68	564.21	1110.84	9.25	12.85	27.77	10
-760.50	823.49	921.14	-77.61	-5.55	32.99	8
-697.75	551.51	1130.13	-65.80	-6.10	55.11	10
-607.18	768.07	1012.94	-5.92	-19.93	76.63	8
-528.81	893.07	912.84	0.27	-40.68	107.21	9
-417.24	958.50	916.75	5.68	-21.97	94.76	10
-452.88	843.75	1017.82	-39.83	18.80	54.78	8
-535.40	368.16	1254.15	-34.82	30.12	68.30	8
-352.29	341.55	1041.99	49.38	22.98	118.44	11
-460.21	611.33	997.80	177.03	97.26	158.63	8
-449.95	764.40	1032.47	237.30	176.64	174.44	10
-415.53	802.98	826.17	288.18	245.30	186.74	8
-646.73	873.05	860.84	249.60	203.86	157.50	10
-680.42	532.47	968.75	109.62	173.28	178.71	9
-661.38	177.25	919.43	67.20	135.71	183.20	10
-680.18	302.25	828.37	-65.12	76.63	64.27	8
-747.07	500.00	928.96	-119.23	94.45	36.80	10
-641.85	552.00	1137.94	-59.05	40.37	37.81	8
-585.45	687.74	1122.07	10.56	14.28	18.95	11
-571.04	713.13	1041.99	-34.82	-3.27	-5.55	8
-568.85	879.15	821.29	-119.72	4.64	5.00	8
-431.15	545.90	1237.79	-197.11	9.98	43.85	10
-522.71	308.35	1218.02	-145.63	59.57	39.95	8
-637.45	551.76	1143.07	-81.91	58.35	32.29	9
-654.05	695.07	1137.94	-62.81	53.99	48.68	10
-581.05	734.62	1031.98	-91.34	0.34	52.80	8
-574.95	356.20	1209.47	-139.07	-0.37	79.56	10
-501.22	312.99	1156.25	-47.94	32.81	135.65	9
-503.17	353.76	1120.61	92.13	49.13	138.21	10
-442.38	624.51	984.38	184.66	39.55	28.96	8
-579.83	887.45	908.20	152.28	55.05	-6.62	10
-726.56	595.21	945.56	75.81	36.50	-36.96	8
-672.85	416.50	995.12	-35.49	8.54	-78.22	9
-713.87	355.71	954.59	-109.92	18.92	-98.88	10
-743.41	415.53	1018.55	-60.73	14.80	-56.12	8
-643.07	728.03	914.79	-34.24	5.16	-36.53	8
-602.78	709.47	1093.02	-86.73	31.71	-50.63	10
-771.73	704.59	955.57	-105.26	40.68	-20.48	9
-710.69	516.11	1071.29	-69.82	-4.76	-9.19	10
-641.60	509.77	1137.45	-47.36	-13.34	-21.12	8
-478.76	801.27	1116.21	-56.76	-17.85	-48.80	8
-612.55	378.66	1412.60	-81.48	-2.41	-40.77	11
-611.33	489.75	1282.23	-69.49	10.38	-34.24	8
-784.42	424.80	1145.02	-61.74	4.79	-72.24	10
-791.75	557.37	1003.42	-41.66	-3.63	-67.29	8
-585.69	255.86	1120.12	-34.58	44.56	-96.68	8
-889.89	107.67	1276.86	-5.65	28.99	-113.86	11
-810.55	267.33	908.94	136.29	-15.35	-30.27	8
-495.12	592.53	975.59	153.23	-56.12	31.16	10
-513.92	595.95	943.12	70.68	-11.72	15.81	8
-555.42	615.97	989.75	-21.09	18.52	9.00	10
-450.44	516.11	1235.84	-59.45	33.08	-12.91	9
-773.68	528.32	1187.50	-115.54	56.73	-24.84	8
-607.91	449.71	1214.36	-135.80	30.64	7.35	10
-841.55	574.46	1084.47	-111.54	11.63	-37.87	8
-863.77	612.79	1028.56	-137.33	-12.91	-8.51	10
-888.43	316.89	1040.04	-153.78	-37.05	65.95	9
-820.56	190.67	950.93	-100.01	-31.43	95.31	10
-655.27	238.28	1159.42	-24.51	-51.88	120.79	8
-388.43	242.43	1315.92	62.68	-75.50	38.73	10
-608.40	510.99	1050.54	146.03	5.00	-15.20	9
-596.44	570.80	970.21	133.61	28.50	-17.97	8
-690.67	444.09	1097.90	121.43	36.47	-4.67	10
-637.94	497.56	1021.97	84.32	-14.04	4.27	8
-564.94	541.75	1081.79	57.77	-10.35	-4.46	10
-711.18	590.33	1107.18	9.28	9.77	-30.21	9
-818.60	588.38	1125.98	-46.39	-12.24	-43.03	8
-663.82	510.50	1253.66	-53.83	-32.32	-40.01	10
-668.70	452.88	1308.35	-1.04	-17.91	-12.42	8
-519.78	466.55	1067.87	18.43	1.13	4.15	10
-858.15	510.74	991.46	-32.01	32.26	-66.96	9
-946.29	377.20	1135.50	-56.03	5.92	-82.15	8
-814.94	227.29	1280.76	-53.71	0.73	-56.79	10
-731.93	312.26	1202.88	-41.72	1.34	-70.04	8
-669.43	594.48	912.60	-6.59	-16.33	-135.44	8
-548.34	428.22	1039.06	-30.00	-3.75	-151.00	11
-625.24	428.22	963.87	10.53	22.09	-68.36	8
-534.18	541.99	936.04	14.56	7.75	-45.04	10
-577.88	563.48	1023.44	18.59	46.60	-57.86	8
-707.03	592.04	1093.99	-30.15	45.17	-79.28	9
-798.58	460.21	1104.25	-29.85	38.73	-66.47	10
-837.16	393.31	1318.60	-31.46	12.79	-32.62	8
-799.32	378.91	1440.92	-23.56	50.78	15.17	10
-977.54	520.75	1183.59	-20.63	60.67	34.70	8
-812.50	492.43	1116.46	-32.44	-4.06	23.13	9
-580.57	324.95	1238.77	-26.43	-14.86	7.48	10
-900.39	559.33	1009.77	39.73	12.54	-88.29	8
-987.30	366.46	1197.51	98.82	11.08	-55.30	10
-855.71	455.81	1021.73	171.42	-3.51	-30.27	8
-783.45	852.54	781.49	201.14	-24.93	-86.15	11
-657.23	740.48	1061.77	153.56	5.04	-151.00	8
-819.09	642.82	1053.96	133.97	35.89	-200.84	8
-837.89	331.79	1112.55	160.52	-3.51	-213.62	10
-736.08	153.81	1061.04	207.67	9.00	-229.28	9
-937.26	193.60	898.44	187.47	-46.91	-247.16	10
-1045.41	426.76	913.33	91.16	-178.83	-274.81	8
-899.41	676.27	906.49	26.98	-233.12	-190.03	10
-698.24	639.65	1073.73	-9.92	-210.48	-76.78	10
-663.33	617.92	1130.13	-55.08	-125.95	-23.74	9
-702.39	303.71	1266.60	-93.08	-96.89	-73.18	10
-880.86	349.85	1242.43	-52.37	-61.49	-73.64	8
-788.57	623.29	1138.43	-36.50	-72.81	-52.73	8
-718.75	656.01	1095.95	-71.38	-54.50	-49.22	10
-827.88	330.81	1152.83	-87.83	-41.35	-76.93	9
-763.67	375.00	1104.25	-31.68	-52.73	-76.75	10
-963.87	425.05	952.39	52.49	-76.23	-144.47	8
-912.35	450.20	864.99	42.39	-95.15	-121.89	10
-776.61	359.38	1135.25	65.19	-68.27	-93.78	9
-811.28	672.12	1120.61	92.32	-56.15	-19.07	10
-801.03	925.78	813.96	81.05	-0.34	-1.65	8
-594.48	442.63	1291.99	2.17	3.69	-71.29	8
-813.72	418.70	1344.73	77.39	43.55	-140.32	10
-881.10	616.46	1143.80	87.86	38.79	-135.99	9
-830.08	466.31	969.24	102.20	16.36	-160.49	10
-931.40	284.91	931.88	77.94	10.01	-236.36	8
-991.94	292.24	927.00	94.51	-19.41	-199.65	8
-962.16	279.05	722.41	154.05	3.69	-124.54	10
-885.74	467.53	660.16	79.07	0.85	-11.17	9
-1001.95	783.94	850.34	19.41	-28.50	51.91	10
-725.10	1092.53	776.37	-34.03	-82.61	157.29	8
-687.01	749.02	1254.39	-91.09	-59.51	127.41	10
-849.12	588.38	1197.27	-89.20	-38.33	103.15	9
-859.38	571.53	1164.79	-57.40	-43.33	110.35	10
-887.94	725.10	1076.90	37.57	-39.49	156.04	8
-685.30	931.40	991.21	74.65	-38.45	177.09	10
-704.59	761.96	1040.04	135.04	-37.99	140.29	8
-686.28	329.59	1031.98	152.28	-112.73	116.94	11
-637.70	252.93	780.27	130.25	-110.90	147.58	8
-337.65	540.04	839.84	103.73	-101.65	92.01	10
-428.47	522.71	913.82	6.65	-30.67	4.73	8
-568.85	237.06	1043.95	-2.78	-9.89	-20.48	8
-842.77	621.34	1030.52	-32.32	-40.68	-17.12	11
-390.38	720.21	1024.17	-87.86	-41.99	49.62	8
-734.13	730.96	941.65	-144.68	64.82	16.30	10
-718.02	433.59	1109.13	-88.68	30.06	28.29	8
-861.82	799.07	919.19	-21.76	-38.27	38.39	8
-417.72	769.29	1121.34	-59.30	-61.86	-6.32	11
-730.22	823.24	1054.20	-44.92	-15.35	-75.90	8
-697.02	773.19	1094.24	-36.32	-33.97	-69.67	10
-710.69	622.56	1108.40	-20.14	-29.54	-108.52	8
-697.51	559.57	1083.74	29.02	-53.07	-146.70	11
-699.71	458.01	880.37	41.69	-37.54	-143.46	8
-717.77	540.04	894.04	49.47	-61.68	-174.07	10
-851.81	607.91	1081.79	3.94	-19.13	-123.35	8
-723.39	983.89	1030.52	3.39	-61.98	-59.91	10
-913.82	582.76	1174.80	97.47	-76.17	-151.92	9
-965.58	583.98	961.18	228.12	-165.65	-169.86	8
-672.61	498.78	869.87	276.12	-186.46	-182.22	10
-591.31	326.42	819.82	272.95	-210.66	-203.77	10
-516.85	527.83	726.56	106.17	-181.64	-136.96	9
-531.01	726.07	605.71	-21.45	-82.12	-63.08	10
-676.51	925.29	948.97	-148.04	-37.26	48.40	8
-695.31	868.16	995.36	-165.89	-43.21	91.13	10
-551.76	718.02	1094.24	-207.79	-36.59	96.13	8
-584.47	502.93	1178.71	-185.09	-6.71	74.55	9
-489.99	360.60	1273.19	-183.17	-22.46	37.72	10
-676.51	565.67	1091.31	-95.28	-32.20	2.75	8
-562.74	350.83	1182.86	-83.62	-39.31	-24.35	10
-717.04	467.04	1175.78	-59.57	-1.56	-19.99	8
-677.49	661.38	1062.26	10.89	-54.96	-108.80	11
-635.74	640.38	1047.36	21.48	-46.66	-153.63	8
-989.75	622.07	840.58	53.22	-32.62	-184.66	10
-644.29	772.22	995.61	48.13	-53.16	-65.28	8
-746.83	979.98	810.79	38.54	-16.33	1.31	11
-600.83	735.84	995.36	-7.97	-31.19	-10.99	8
-604.49	499.02	1135.25	-8.24	-20.48	-42.85	8
-701.90	301.03	1194.34	62.74	-10.50	-126.83	10
-899.41	540.28	800.54	249.76	-2.96	-106.81	8
-661.13	558.35	706.30	331.33	-75.78	-59.81	11
-473.39	653.81	554.20	195.43	-115.20	-2.66	8
-334.23	669.68	690.92	-65.28	-104.89	1.62	8
-367.68	899.90	958.25	-116.18	-17.91	-15.93	10
-845.21	828.61	1128.17	-117.98	12.73	-9.49	8
-425.29	645.51	1159.67	-142.27	-34.03	20.81	11
-557.13	376.95	1162.35	-158.60	5.31	-4.36	8
-551.51	612.30	926.27	-214.78	-1.98	-66.38	10
-691.65	491.70	1093.51	-213.38	44.89	-64.73	8
-699.71	341.06	1385.74	-161.80	6.74	-79.71	8
-895.51	476.56	996.58	-13.85	-16.88	-104.31	11
-519.04	522.22	915.77	9.43	-106.54	-121.67	8
-519.53	632.08	1063.96	-9.40	-26.28	-37.72	10
-549.80	510.74	1156.98	6.53	15.99	-13.67	8
-607.18	773.68	932.37	-29.57	6.77	-24.44	9
-570.07	547.85	1090.09	-141.51	9.89	-42.42	10
-833.01	551.51	1023.93	-157.26	55.54	-11.96	8
-647.46	523.44	1150.63	-173.13	14.19	-33.11	10
-749.27	566.16	1158.20	-172.82	16.57	-79.32	8
-659.42	265.38	1257.32	-125.09	-15.35	-89.39	11
-607.18	356.45	1148.44	-98.02	-2.56	-82.98	8
-759.03	325.68	1082.76	-54.44	5.83	-49.16	10
-844.48	401.86	1066.89	-30.64	-24.44	-13.15	8
-739.01	454.83	1186.04	-10.47	9.86	78.70	8
-784.91	390.63	1183.59	-1.80	-2.69	124.76	11
-640.87	346.68	1279.05	9.37	-3.60	161.87	8
-639.16	431.88	1243.41	42.33	21.70	179.26	10
-460.45	203.61	1408.94	93.57	50.87	146.70	8
-757.57	904.79	749.51	234.89	52.86	113.04	8
-534.91	471.68	738.77	98.02	-21.06	28.23	8
-417.72	317.87	890.14	-143.04	-17.24	-89.42	8
-763.92	-102.05	1382.32	-125.09	32.17	-43.95	10
-724.37	211.91	1257.57	19.10	1.56	30.12	8
-811.52	309.57	1403.32	23.83	-34.24	83.16	11
-492.43	622.80	1138.67	93.41	-28.93	93.54	8
-432.13	741.70	1088.62	21.94	2.38	-27.98	8
-635.74	560.30	1014.40	-11.75	44.86	-82.24	10
-866.46	639.16	929.44	13.28	12.42	-100.22	8
-749.76	670.90	995.61	-10.10	-63.05	-79.44	11
-633.79	467.29	1162.84	-53.38	-58.78	-67.08	8
-648.93	485.35	1096.19	-33.14	-24.11	-60.64	10
-653.56	587.16	1131.84	14.86	5.71	-44.59	8
-554.20	707.76	1021.00	16.51	34.88	-29.63	8
-381.10	21.97	1326.42	3.75	55.39	-36.07	11
-711.43	293.95	942.38	29.33	65.73	-41.93	8
-725.83	344.97	901.86	24.75	58.26	-58.11	8
-795.41	498.05	1023.68	-33.20	53.04	-75.01	10
-709.47	562.26	990.97	-25.94	31.43	-84.44	9
-951.90	692.87	997.31	-18.34	35.16	-48.92	10
-626.95	468.99	1222.41	-32.78	2.59	-13.03	8
-666.99	446.53	1267.09	3.33	20.17	1.16	8
-651.61	552.98	1248.54	40.95	24.54	17.76	10
-736.08	586.43	1156.01	139.40	56.00	-7.87	9
-720.21	300.54	1140.87	184.91	48.65	-57.86	8
-932.62	715.33	781.49	216.55	51.48	-73.33	10
-733.40	480.47	1096.19	166.20	-29.21	-138.00	8
-727.78	459.96	899.41	136.17	15.50	-221.50	10
-933.84	-6.84	864.26	134.31	13.85	-264.65	9
-1198.97	281.49	707.52	143.07	-47.39	-173.46	10
-601.81	561.04	958.50	80.41	-151.06	-2.35	8
-737.30	739.75	1343.75	45.10	-164.46	64.15	10
-557.37	1067.63	965.58	43.76	-99.15	81.54	9
-525.39	920.41	1023.19	-107.82	-11.47	39.43	10
-676.27	491.94	1138.18	-125.43	27.34	27.37	8
-828.13	419.92	1143.31	-126.22	24.69	3.11	10
-878.66	472.41	1112.79	-80.54	6.16	-35.34	8
-682.37	403.32	1093.99	-50.29	8.24	-76.54	9
-850.83	291.75	1145.75	57.04	12.70	-115.88	10
-858.40	456.05	826.66	117.46	-1.89	-69.12	8
-782.96	568.36	979.00	137.91	-7.11	-10.19	10
-644.53	702.64	912.60	136.99	-2.08	17.06	8
-803.71	651.86	1008.79	54.75	-18.28	31.19	9
-717.29	837.89	1001.46	-2.04	-44.80	47.15	10
-658.20	608.89	1250.73	-51.91	-25.09	39.52	8
-740.23	543.95	1162.11	-78.00	-16.05	46.69	10
-744.63	669.68	972.17	-67.32	34.00	83.83	8
-710.45	483.64	1178.71	-89.42	25.02	60.79	9
-914.31	577.15	953.86	-59.42	-10.10	27.98	10
-649.41	351.07	1174.07	11.99	-11.72	15.08	8
-823.49	520.26	812.26	103.91	18.22	37.35	10
-670.17	616.21	941.41	128.02	-28.87	91.03	9
-837.16	1031.74	693.36	62.29	-5.83	95.06	8
-570.80	636.96	986.33	-73.24	-26.43	92.10	10
-856.93	511.72	1031.74	-92.04	-40.31	74.92	8
-584.47	572.75	1094.48	-76.20	-57.37	78.16	10
-708.01	842.77	1095.70	-90.03	-17.64	-20.94	9
-583.74	446.04	1166.75	-112.92	4.82	-57.28	8
-914.31	382.57	1062.01	-23.96	13.49	-64.09	10
-724.85	582.52	1088.87	45.84	-3.94	-51.18	8
-844.24	581.05	1066.89	85.30	-8.27	-24.48	10
-679.44	711.91	1138.43	70.53	-41.75	-44.40	9
-692.87	840.09	1017.82	0.52	-22.00	-69.85	10
-509.03	405.52	1091.31	-83.83	20.32	-80.23	8
-674.32	481.93	1016.36	-105.13	28.78	-87.28	8
-620.85	446.78	1014.16	-86.70	47.36	-57.10	11
-759.03	510.25	958.50	-54.02	66.99	-58.56	8
-607.18	347.66	962.40	6.56	75.90	-138.43	10
-968.51	458.50	735.35	106.14	131.81	-171.05	8
-969.73	589.84	885.74	136.32	100.86	-124.82	10
-999.27	733.40	911.87	58.26	39.12	-41.44	9
-1000.24	841.80	796.88	-38.73	-35.49	-9.16	8
-970.95	718.26	1026.37	-86.67	-50.05	25.57	10
-765.14	471.44	1173.34	-100.86	-49.93	102.45	8
-549.56	637.94	1249.27	-141.63	-52.86	128.14	10
-752.93	538.82	1190.92	-114.47	0.64	112.24	9
-781.49	382.08	1241.21	-66.35	-19.59	66.44	10
-753.17	176.03	1360.84	8.58	-35.49	105.80	8
-636.47	638.18	963.38	35.49	-48.65	98.82	10
-671.63	483.40	1026.37	48.46	-3.60	52.28	8
-694.34	614.50	896.97	38.91	-18.86	61.55	11
-519.04	485.35	1148.19	-68.18	-4.55	45.87	8
-516.85	256.84	1166.26	-20.05	52.40	8.00	8
-792.24	346.92	1096.44	12.36	39.55	-35.13	10
-989.99	615.97	922.12	2.75	7.54	-100.52	9
-915.77	711.43	944.58	-78.09	-7.81	-13.06	8
-866.46	544.43	1279.54	-88.20	-2.08	6.56	10
-761.72	526.12	1325.68	-100.22	-43.33	-31.52	8
-479.49	109.62	1338.62	-79.53	-21.06	-56.00	8
-984.86	476.07	975.59	10.77	20.17	-41.53	11
-845.95	675.78	868.65	37.41	-14.37	-8.76	8
-666.26	759.77	1070.07	7.26	22.03	-2.50	10
-834.23	870.12	1012.94	-24.60	38.88	53.13	8
-706.79	449.22	1356.69	-12.39	15.23	85.69	8
-809.57	464.84	1177.25	45.87	-20.48	106.48	11
-619.63	492.92	1183.84	62.29	-30.21	140.69	8
-807.62	772.46	965.09	144.53	40.44	175.72	10
-625.98	505.37	1075.93	205.35	-1.98	209.23	8
-569.34	507.08	1047.12	281.28	-14.98	245.57	11
-458.74	359.38	828.86	263.09	-18.01	220.89	8
-553.22	431.64	875.98	134.16	59.69	213.99	10
-788.57	855.71	833.74	90.18	145.11	277.71	8
-479.98	538.33	1054.93	108.25	153.84	334.72	10
-505.62	404.79	995.85	56.27	218.20	345.49	9
-420.65	363.53	922.12	47.27	237.12	285.03	10
-507.08	640.14	899.66	100.46	199.04	148.22	8
-630.62	1031.25	808.35	76.14	202.18	63.08	10
-938.96	654.54	1110.11	9.00	183.07	-54.23	8
-800.78	939.94	945.31	18.46	185.61	-22.49	11
-803.47	517.58	1048.83	-10.10	123.99	32.90	8
-695.07	408.45	1075.68	-86.85	111.24	117.74	10
-750.98	448.73	1011.72	-58.35	50.20	119.81	8
-681.40	521.97	1045.90	-16.45	51.91	111.57	11
-614.50	578.86	902.34	34.58	67.87	156.83	8
-650.63	748.78	874.76	-75.90	50.42	104.61	10
-723.14	671.39	1086.43	-61.19	43.03	63.39	8
-617.19	668.46	1045.17	70.37	53.34	68.12	8
-751.22	866.21	924.80	116.46	34.09	3.33	11
-695.56	846.19	868.41	116.49	-3.39	-48.10	8
-771.24	832.76	800.29	32.65	12.73	-62.04	10
-816.89	950.93	778.08	-17.12	32.65	40.25	8
-747.31	616.46	1006.84	-73.64	-28.20	147.06	8
-567.87	641.60	1114.01	-89.48	-38.91	105.10	11
-627.69	917.24	876.46	-70.40	10.62	60.27	8
-651.12	767.82	893.07	-82.61	4.15	24.87	10
-669.92	520.51	1012.70	-101.72	1.25	24.93	8
-362.30	405.03	1148.68	-79.71	-25.91	107.97	8
-202.64	224.12	1184.33	6.56	60.88	130.83	11
-723.14	456.05	1087.16	90.58	79.77	167.30	8
-335.21	919.68	650.88	286.77	101.56	241.46	10
-460.45	886.47	608.40	293.49	188.90	181.55	8
-367.43	951.90	511.47	262.91	223.88	133.24	11
-681.88	1061.28	497.31	185.70	300.02	141.72	8
-638.92	511.47	1077.64	133.09	288.70	201.84	10
-655.03	596.19	895.26	200.78	276.73	227.20	10
-599.85	1190.92	531.74	221.07	236.05	118.93	8
-823.73	753.91	962.89	158.78	177.03	35.61	11
-1118.41	400.63	845.95	-16.39	180.51	99.24	8
-667.48	612.30	792.97	-116.30	40.34	59.94	10
-775.15	763.92	964.36	-127.17	11.35	-97.69	8
-734.86	825.20	911.38	-143.95	55.39	-136.41	8
-1035.16	693.85	962.89	-207.21	77.03	-60.09	8
-951.17	467.77	958.25	-183.50	5.68	18.01	8
-623.78	875.73	885.25	-109.10	-19.99	114.75	10
-684.81	648.19	1155.52	-194.92	15.63	98.85	8
-510.01	681.64	928.71	-191.41	-13.37	108.52	11
-480.96	602.05	1011.96	-201.05	25.12	136.02	8
-421.88	588.87	1050.78	-148.71	55.36	121.89	10
-408.94	724.61	1090.82	-124.69	90.21	44.95	8
-728.03	241.94	1285.89	-37.57	89.26	62.93	10
-430.42	713.87	939.70	128.88	6.65	102.54	9
-571.29	1012.94	785.40	49.38	95.40	87.95	10
-659.67	724.61	875.98	-151.52	59.17	20.42	8
-464.36	504.88	1073.49	-190.89	69.34	16.91	10
-876.22	338.62	1100.59	-158.14	102.14	37.41	9
-682.62	426.27	1018.07	-137.88	25.05	38.39	10
-669.43	433.35	832.76	-107.60	15.53	52.76	8
-780.27	485.60	889.65	-123.50	-39.34	-4.64	10
-588.62	460.45	1007.08	-45.29	-5.31	-23.22	8
-655.52	535.64	1256.35	106.05	29.72	-34.48	9
-726.81	853.27	952.88	130.07	22.09	-41.32	10
-797.61	1146.97	917.24	45.81	8.88	-53.89	8
-703.13	767.09	1179.20	-70.77	-11.60	-51.82	10
-660.64	422.36	1276.37	-110.75	-7.54	-76.45	8
-790.04	448.97	1177.73	-65.98	-45.50	-77.76	9
-709.96	559.33	1122.07	-55.39	-39.61	13.18	10
-624.02	430.66	1058.35	-46.57	-44.10	14.53	8
-540.77	347.41	1146.97	13.21	-37.93	-8.94	10
-516.85	468.51	992.43	117.52	11.57	15.47	8
-851.07	540.04	948.00	161.87	11.99	-40.31	11
-779.79	628.66	925.29	86.24	-29.97	-36.41	8
-745.12	653.81	885.25	21.36	-48.31	-41.38	8
-794.19	454.10	1061.04	-32.01	-23.04	-77.55	10
-770.26	669.92	930.66	-60.88	-29.75	-89.11	9
-710.45	580.08	919.19	-113.40	-22.92	-86.49	10
-696.53	664.79	805.18	-136.02	-28.66	-131.26	8
-625.73	451.90	921.63	-132.48	-18.52	-111.76	10
-553.96	405.03	1226.32	-103.30	12.18	-83.40	8
-966.55	640.38	1215.58	10.59	42.18	-47.06	11
-838.62	751.71	1100.10	97.23	0.09	11.44	8
-655.03	889.16	823.73	18.34	-30.49	1.16	8
-519.04	689.21	1021.73	-65.70	-38.15	-47.15	10
-460.94	318.36	1269.53	-79.62	-21.64	-54.11	8
-675.54	475.59	1208.74	-87.37	42.21	-30.30	11
-869.14	510.25	1161.13	-80.69	49.10	2.41	8
-937.50	632.57	1022.22	-63.81	5.52	19.50	8
-750.24	286.13	1274.90	-19.99	-11.75	44.56	10
-462.16	318.12	1153.08	105.83	47.79	-13.85	9
-651.61	541.26	1018.80	141.20	49.44	-23.90	10
-755.37	776.61	824.71	114.72	50.02	-18.01	8
-785.64	707.52	813.72	-37.81	-30.64	41.41	10
-555.66	149.66	1003.91	-100.86	-51.39	128.85	8
-572.02	83.50	1071.04	-58.17	-17.06	148.19	11
-565.19	432.62	990.97	-15.63	2.14	136.75	8
-567.87	832.76	992.92	-6.16	6.44	119.72	8
-769.04	633.79	1230.47	-61.95	26.58	70.01	10
-917.72	106.45	1361.08	-17.76	-3.02	48.58	8
-920.17	259.03	1166.99	91.86	-33.57	66.50	9
-807.86	687.26	1018.55	58.17	-67.29	47.21	10
-642.82	572.27	1127.20	25.70	-71.26	39.79	8
-575.20	753.17	1034.42	-47.70	-61.52	-5.98	10
-452.88	460.94	1232.91	-107.51	-16.78	-7.08	9
-695.07	385.25	1248.54	-139.83	7.35	-1.95	10
-657.47	249.76	1317.14	-124.02	-10.04	15.87	8
-500.24	349.85	1233.15	-101.38	-18.04	-7.35	8
-428.47	428.71	1035.16	-101.84	9.46	-37.60	10
-470.95	486.82	890.14	-65.77	67.44	-44.28	9
-875.73	286.13	1091.80	-41.90	66.04	-36.38	10
-961.67	233.64	1185.79	25.42	-30.33	-13.09	8
-746.34	373.78	1205.32	91.06	-62.04	-4.49	10
-652.10	495.36	1083.01	85.36	-48.37	-5.77	8
-475.34	659.42	1017.33	32.07	-27.16	27.25	9
-416.50	595.21	1021.00	-8.06	13.46	-4.39	10
-522.22	219.97	1328.37	-16.72	35.19	-53.59	8
-660.89	222.41	1263.67	23.22	40.31	-57.92	8
-695.80	328.61	1095.21	25.02	30.36	-58.26	10
-845.95	535.16	877.69	18.65	24.60	-87.74	9
-626.46	401.37	1070.31	-6.93	26.89	-109.62	10
-766.85	453.61	1230.71	1.37	41.17	-88.65	8
-852.05	375.73	1218.75	28.93	2.23	-16.66	10
-819.82	500.73	1146.97	40.56	-29.54	20.48	9
-589.60	614.50	1141.36	31.19	-28.93	39.76	8
-699.22	694.09	1051.76	-6.47	8.73	4.52	10
-690.19	570.07	1054.93	-64.88	-9.46	-1.31	8
-672.36	445.80	1189.45	-75.04	-21.73	14.25	8
-744.38	508.06	1214.60	-72.36	-27.04	23.19	11
-655.76	547.85	1156.25	-95.00	-34.39	38.79	8
-617.43	529.05	1185.30	-140.11	-9.28	50.66	10
-618.41	497.31	1187.50	-155.03	3.27	70.92	8
-628.91	591.80	1112.30	-199.74	-23.10	43.24	8
-556.40	417.72	1232.42	-226.87	-21.03	33.63	11
-693.36	230.71	1305.66	-257.84	1.46	41.93	8
-697.75	229.25	1169.68	-256.35	-21.82	23.56	10
-749.02	-78.86	1220.95	-237.88	-46.63	22.64	8
-412.60	123.05	1253.66	-133.06	-62.53	9.22	11
-458.98	159.67	1269.78	-33.87	31.10	-75.59	8
-817.63	134.77	1296.63	30.98	55.66	-123.20	10
-868.41	216.06	1112.55	153.38	61.19	-177.34	8
-834.96	293.70	1092.53	201.48	56.76	-172.79	10
-764.40	516.60	901.86	118.74	27.74	-137.94	9
-650.88	357.18	1320.56	25.54	-36.47	-238.62	10
-772.95	278.32	1114.01	13.95	-41.90	-317.96	8
-625.24	208.74	1209.23	-12.15	-79.83	-402.10	10
-725.59	285.40	1155.03	-32.50	-109.56	-460.66	8
-825.93	5.86	1216.06	-4.97	-153.05	-516.57	11
-747.07	21.00	1003.17	75.35	-214.14	-459.69	8
-468.99	273.19	1095.70	93.57	-185.46	-341.09	10
-576.17	314.21	1006.35	-67.41	-133.18	-236.27	8
-451.17	41.50	1116.70	-221.77	-135.99	-158.11	11
-384.77	-70.80	1257.81	-247.47	-124.48	-87.55	8
-370.36	23.19	1412.11	-178.80	-58.87	-67.26	10
-628.17	68.85	1316.65	-138.09	-48.52	-43.70	8
-616.94	123.78	1215.58	-72.14	-94.33	-42.05	10
-307.62	146.00	1218.75	-86.79	-74.55	-65.40	9
-541.26	-166.26	1311.77	-107.79	-20.02	-128.72	10
-485.11	-161.87	1234.62	-120.67	-25.42	-150.54	8
-417.72	-165.77	1272.95	-119.29	4.52	-131.59	10
-406.74	-44.43	1152.34	-105.93	21.61	-106.66	8
-456.30	-71.78	1206.30	-67.90	60.42	-115.42	11
-700.93	-100.34	995.12	0.15	85.85	-119.87	8
-496.83	-250.49	1052.98	43.40	39.86	-97.05	10
-519.04	73.24	951.66	104.28	48.65	-49.07	8
-504.88	63.48	1093.75	128.85	48.22	-38.45	11
-573.97	111.82	1123.54	148.65	52.52	-36.80	8
-346.92	68.36	1102.54	185.52	58.65	-51.97	8
-431.40	-227.29	1276.61	163.88	90.15	-105.59	10
-466.31	-43.70	1172.61	163.54	91.46	-95.00	8
-549.07	24.66	1250.73	206.30	123.99	-63.90	11
-744.14	214.84	1284.18	260.56	104.83	-50.14	8
-824.22	312.01	1088.38	249.88	80.90	-83.07	10
-1038.09	290.28	1031.98	165.83	66.74	-104.98	8
-987.55	297.36	1146.00	95.89	-6.29	-56.21	10
-831.05	332.03	1330.32	87.77	-24.87	-24.81	9
-832.03	445.56	1358.15	65.22	-37.99	-12.66	10
-861.33	586.67	1138.67	12.63	-62.35	-72.72	8
-804.93	470.95	995.36	-36.22	-55.39	-114.41	10
-576.90	-91.80	1400.39	-48.74	-24.75	-138.00	9
-531.25	337.89	1268.31	6.96	20.60	-212.37	10
-877.93	408.69	1340.33	-3.11	29.85	-258.97	8
-932.13	348.39	1327.88	21.18	10.50	-323.97	8
-1188.48	147.95	1271.24	128.85	-34.42	-283.11	10
-901.37	241.70	1058.84	202.00	-101.01	-242.58	11
-696.53	678.71	969.48	250.00	-99.12	-129.33	8
-531.74	753.91	994.14	180.51	-72.57	-93.81	10
-642.58	663.09	1044.92	56.79	-53.80	-100.13	8
-796.14	541.50	1141.11	-42.33	-50.84	-88.26	11
-561.28	348.14	1229.74	-114.99	-70.83	-115.20	8
-727.29	272.46	1232.42	-107.33	-57.53	-150.70	10
[truncated: 4,891 more rows]
