# Supplementary material for: Complexes of vertebrate TMC1/2 and CIB2/3 proteins form hair-cell mechanotransduction cation channels
Source: eLife. 2025 Jan 8;12:RP89719. doi: 10.7554/eLife.89719 (PMC11709434; doi:10.7554/eLife.89719)
Supplement: Figure 3—source data 1. [file elife-89719-fig3-data1.zip › Figure 3H/wt/20-7-T1.csv]

Time	Lat	Foreaft	Vert	Pitch	Roll	Yaw
1	0	10	NaN	NaN	NaN	NaN
2	-1167.48	2.69	1030.03	2.5	-77.3	25.67
3	-1083.98	14.89	1057.37	1.31	-90.82	-9.46
4	-1005.37	-116.7	923.1	-2.41	-87.04	28.9
5	-1054.2	-30.76	536.62	68.33	-81.76	93.6
6	-1133.3	-12.21	379.88	105.1	-43.76	97.11
7	-1059.08	-118.16	522.22	174.8	-17.94	95.58
8	-941.16	942.63	1284.18	30.3	-31.46	259.28
9	-1715.58	804.2	1593.51	0.52	-98.02	130.77
10	-1166.75	529.05	1015.63	78.64	-225.1	93.57
11	-870.12	496.34	614.26	24.02	-179.87	106.93
12	-726.32	313.72	866.94	-35.55	-107.97	98.36
13	-918.46	393.07	1067.38	-59.39	-80.72	89.51
14	-1076.66	260.99	1073	-83.5	-87.28	76.54
15	-978.52	390.87	945.56	-76.51	-104.61	69.24
16	-835.21	468.02	1361.08	-42.39	-126.4	41.35
17	-707.52	525.39	1122.56	-6.26	-94.94	3.63
18	-779.54	448.24	1250	26.55	-71.9	-38.64
19	-829.1	702.88	996.83	16.57	-57.65	-47.18
20	-828.13	423.58	1155.52	-16.42	-23.13	-82.09
21	-1066.65	353.27	988.04	-24.48	59.66	-141.94
22	-1276.61	278.32	1043.95	26.06	22.03	-146.76
23	-1224.61	428.96	920.65	47.52	-41.5	-61.61
24	-1066.89	484.86	926.27	17.91	-74.1	-25.15
25	-792.48	177	1087.89	24.41	-70.31	-20.23
26	-754.88	-125.73	1263.67	119.42	-33.75	-2.62
27	-1104.98	485.6	1417.48	182.19	-107.15	25.94
28	-681.88	644.04	1100.83	136.17	-153.69	38.24
29	-149.41	539.79	971.44	103.76	-30.98	45.56
30	-469.97	649.41	811.52	19.96	95.34	-0.21
31	-919.19	669.68	582.76	-41.69	104.28	-30.46
32	-1035.16	272.22	1062.01	-196.08	76.17	-52.64
33	-1449.95	163.33	1464.6	-142.79	134.49	20.42
34	-1044.19	396.97	1069.09	-21.85	73.76	67.2
35	-792.97	517.09	1054.2	-36.47	45.59	83.74
36	-784.42	279.3	1125.98	-42.39	35.4	74.83
37	-771.48	130.62	1225.59	7.51	67.23	83.62
38	-938.96	287.6	1162.84	3.39	98.18	68.82
39	-1007.81	318.36	1093.26	-20.81	87.77	79.68
40	-1136.47	238.77	1132.57	-41.78	75.1	120.18
41	-861.57	461.67	889.16	-2.2	41.72	145.32
42	-792.48	455.57	915.53	-10.59	81.88	93.38
43	-861.33	483.64	964.36	2.84	90.09	58.01
44	-909.18	686.77	819.09	57.95	118.5	-3.54
45	-1124.51	614.26	1047.61	93.26	119.51	-60.94
46	-1306.4	774.17	994.14	119.35	105.07	-49.04
47	-1241.46	698.97	945.31	16.14	43.64	-71.53
48	-1317.14	331.54	1025.39	-59.75	14.43	-51.64
49	-1169.19	311.52	1165.53	-50.6	-6.65	-62.29
50	-1082.28	635.01	1050.29	-8.06	-21.06	-105.62
51	-1225.1	685.06	685.06	-75.07	-7.42	-98.21
52	-1140.63	198.73	680.18	-87.59	-24.57	-70.71
53	-1439.94	401.86	865.97	70.95	-26.98	39.92
54	-922.36	1010.5	1260.74	51.06	-24.81	141.11
55	-1123.29	481.69	1300.05	56.46	-19.96	141.82
56	-921.14	446.78	1072.02	28.32	-100.98	68.27
57	-677.25	-96.44	940.92	-64.33	-45.32	-36.62
58	-867.19	-263.18	879.64	-26.03	7.75	-93.57
59	-964.84	-86.43	830.57	53.71	31.8	-150.18
60	-1129.64	622.8	1233.89	-49.41	-35.95	-76.75
61	-1074.71	963.13	1526.12	-24.93	-41.38	-87.62
62	-842.53	431.15	512.7	35.34	16.24	-107.03
63	-1035.89	586.91	618.41	-37.26	108.64	-145.72
64	-1235.35	444.58	1495.85	-95.86	56.85	-168.33
65	-968.51	356.69	1146.48	-9.31	-10.47	-114.99
66	-1043.95	384.52	1206.79	28.81	5.65	-111.88
67	-1024.9	471.92	1193.36	84.63	39.09	-100.89
68	-1256.35	676.76	923.58	169.86	88.17	-57.68
69	-1060.55	638.67	753.66	125.03	65.8	-23.28
70	-1107.67	511.96	729	55.39	79.99	-24.08
71	-1008.06	507.57	783.94	1.74	101.44	-1.53
72	-1253.17	225.1	871.34	5.95	83.92	18.8
73	-858.15	420.17	716.06	-43	106.78	-3.88
74	-1543.21	86.43	830.81	-69.52	146.33	-58.81
75	-1227.54	615.48	1021.73	-3.05	66.8	6.99
76	-1145.51	432.37	966.55	-96.01	98.45	-12.33
77	-1281.25	372.56	909.42	-103.55	79.35	55.91
78	-949.71	506.1	926.27	-36.07	99.7	187.71
79	-1296.39	505.37	853.27	-60.67	97.5	170.9
80	-1021.24	439.21	938.23	-60.21	179.9	41.87
81	-1518.31	387.94	884.77	-53.74	233.73	-83.68
82	-1493.16	543.21	758.54	-100.34	165.16	-56.58
83	-1500.73	226.32	941.41	-204.56	89.75	-60.76
84	-1297.12	42.97	1069.58	-125.21	107.48	-51.24
85	-1551.76	172.85	824.46	-76.2	119.08	-67.84
86	-1460.45	33.69	778.81	-16.6	81.36	-119.96
87	-1133.06	125	854.74	15.17	125.12	-122.59
88	-1526.37	359.38	659.18	33.54	179.9	-118.13
89	-1625.73	368.65	806.64	-16.72	111.42	-80.26
90	-1684.33	313.23	845.7	-51.57	12.51	-82.92
91	-1373.29	115.72	953.37	-53.59	17.94	-73.46
92	-1155.27	106.69	651.61	-47.85	99.85	-104.68
93	-1888.18	-158.45	460.21	-15.2	140.81	-133.79
94	-1908.2	-195.31	747.56	28.5	27.59	-27.68
95	-1748.78	41.02	906.74	87.52	-111.54	10.62
96	-1264.89	462.16	757.08	54.87	-81.88	-40.01
97	-1384.03	351.81	821.78	-34.03	-10.68	-107.36
98	-1737.55	26.12	768.07	-34.36	-25.3	-122.16
99	-1819.58	95.21	747.8	9.49	-121.7	-94.94
100	-1189.94	141.36	867.19	-25.94	-187.56	-66.31
101	-1319.34	-138.67	808.84	-67.23	-91.55	-70.86
102	-1521	-271.97	791.75	28.81	-86.52	-55.57
103	-1567.63	-66.16	731.45	108	-160.83	-71.99
104	-1308.11	122.31	873.54	119.54	-174.32	-84.41
105	-1263.67	2.93	929.44	80.9	-141.97	-57.46
106	-1406.01	-125.73	832.52	99.98	-104.64	-15.96
107	-1496.09	-15.87	839.11	176.39	-132.87	15.78
108	-1596.68	31.98	848.88	203.98	-156.8	33.75
109	-1565.43	8.54	911.13	202.64	-208.25	12.3
110	-1401.86	91.55	782.47	204.59	-208.28	-0.76
111	-1378.42	81.3	869.87	203.13	-191.99	-36.07
112	-1320.8	80.81	893.8	207.79	-213.96	-29.79
113	-1172.85	274.41	820.31	197.27	-247.86	60.27
114	-944.58	77.64	523.19	80.17	-229.95	77.18
115	-1049.32	-179.44	780.03	50.29	-218.66	126.46
116	-1207.76	-10.01	855.22	110.57	-239.11	177.61
117	-1153.32	258.79	1006.84	250.09	-275.42	168.79
118	-940.43	673.34	1062.01	250.18	-294.01	140.56
119	-816.65	737.79	977.29	160.43	-258.45	183.41
120	-428.71	623.54	1013.18	74.37	-264.74	226.26
121	-332.52	334.72	1038.09	49.5	-237.82	199.62
122	-420.41	143.31	1161.62	90.85	-242.92	130.43
123	-283.69	309.33	1244.38	206.48	-132.6	222.41
124	-584.72	971.19	878.66	83.68	15.69	278.99
125	-1043.46	806.15	614.99	-25.54	5.49	282.23
126	-1051.03	366.46	510.01	-169.59	-154.48	257.51
127	-559.57	828.86	641.85	-179.6	-328.13	206.79
128	-860.11	613.53	1772.46	-174.04	-331.76	97.41
129	-666.5	653.32	1387.7	-21.18	-396.58	173.86
130	-378.91	802.25	1032.23	42.79	-401.92	216.67
131	-169.92	772.95	1058.84	40.47	-374.82	185.64
132	-192.38	791.02	1009.03	-33.97	-273.77	223.6
133	-258.06	532.47	818.6	-45.14	-267.58	265.08
134	-353.76	267.58	664.55	-41.05	-237.37	349.95
135	-273.68	214.11	637.45	-69.06	-267.18	395.36
136	319.09	-323.24	700.93	-159.79	-295.56	227.63
137	670.65	-452.88	1312.99	-14.74	-223.02	13.18
138	678.47	-71.53	1228.76	81.54	-90.7	-40.16
139	562.01	239.26	1196.78	65.67	-47.15	-11.96
140	343.75	518.8	895.75	101.65	55.36	69.21
141	-271.73	859.38	937.26	26.61	92.9	159.3
142	-89.11	786.38	892.58	-78.19	37.45	99.67
143	-62.74	567.63	867.92	-123.11	25.57	24.96
144	10.01	268.8	847.9	-87.22	-8.3	18.04
145	447.02	203.86	1112.55	-28.2	16.48	11.02
146	392.58	415.53	1037.84	-2.29	101.87	29.3
147	322.02	363.77	1148.19	-54.38	121.86	51.61
148	225.59	362.06	1035.4	-88.26	167.48	75.13
149	48.58	158.45	1031.98	-88.84	173.31	74.52
150	-106.2	-5.37	994.87	-64.09	175.38	79.65
151	-70.07	23.93	794.19	3.91	175.69	83.04
152	-226.56	7.81	801.76	52.89	184.66	85.57
153	-76.66	39.06	890.87	104.43	174.41	77.3
154	-59.57	58.35	1065.19	128.39	207.12	74.62
155	-127.2	114.5	1017.09	149.17	239.56	54.47
156	-339.36	144.29	1128.17	162.35	254.64	47.52
157	-250	184.81	1028.81	184.91	253.17	55.94
158	-241.21	195.07	901.86	205.14	273.96	69.37
159	-356.69	274.9	907.23	243.44	267.91	13.18
160	-315.19	395.02	981.93	251.16	235.32	-26.7
161	-444.34	419.68	921.39	247.83	245.73	-36.47
162	-572.27	541.5	1043.21	193.45	244.66	-33.14
163	-863.28	439.45	1063.72	175.78	253.17	-77.45
164	-729.74	540.77	1022.22	191.83	165.16	-59.42
165	-687.26	628.17	1009.52	153.63	126.95	-40.01
166	-563.48	451.17	1147.95	175.14	123.6	-62.84
167	-537.6	595.21	1010.99	199.62	150.85	-155.46
168	-649.41	651.61	1212.89	150.63	157.47	-167.27
169	-929.93	745.61	975.1	79.56	158.26	-162.6
170	-661.38	475.83	1054.2	11.17	93.35	-142.09
171	-732.67	609.38	872.56	1.59	99.61	-180.27
172	-886.72	458.98	853.27	42.08	121.67	-193.88
173	-1000.73	596.44	731.93	52.55	125.55	-191.41
174	-1158.45	605.96	681.15	16.82	88.41	-163.88
175	-997.8	979.74	882.81	-11.23	53.47	-141.82
176	-709.96	534.42	1310.79	-65.03	74.34	-69.98
177	-861.82	584.72	932.62	14.53	138.28	37.78
178	-1062.5	638.43	1128.42	24.41	155.06	65.89
179	-1149.41	476.56	1242.92	114.17	41.02	45.9
180	-1352.78	1016.6	929.44	17.91	-76.9	35.49
181	-802.25	740.97	812.01	-66.68	-60.49	3.3
182	-883.54	432.62	1110.84	-135.13	-5.74	4.94
183	-912.6	481.69	883.3	-31.83	-3.88	-26.89
184	-703.61	680.42	989.26	-47.42	-79.9	-40.65
185	-783.2	678.71	904.3	-101.1	-56.73	-28.81
186	-859.86	840.33	1046.88	-162.72	-62.53	-15.2
187	-812.01	525.88	1211.18	-223.94	-44.16	-23.13
188	-713.62	205.08	1162.11	-163.7	-42.24	-84.99
189	-1070.07	212.16	831.79	-68.73	-51.09	-150.73
190	-801.76	410.16	1050.29	-70.92	-89.51	-78.55
191	-725.34	342.29	1177	-17.7	-35.49	-31.56
192	-661.38	276.37	1260.74	49.8	30.52	19.44
193	-546.39	665.04	1157.23	137.27	178.31	62.1
194	-856.2	686.77	880.13	85.78	214.48	22.52
195	-1263.18	435.3	983.4	-62.93	152.31	-0.4
196	-955.32	180.66	995.61	-119.96	24.48	32.41
197	-957.28	203.13	1027.34	-92.22	40.41	45.14
198	-1008.3	527.83	1230.22	-61.92	44.83	-6.04
199	-834.96	658.45	1247.8	-76.2	40.16	-41.9
200	-891.6	213.38	1231.2	-92.65	75.47	-87.74
201	-1052	186.77	1067.63	-34.7	50.05	-118.29
202	-1124.27	160.64	1165.04	-20.2	45.44	-137.63
203	-1122.56	250.73	1120.61	-12.45	25.85	-164.89
204	-998.54	361.82	1010.25	-26.03	27.59	-153.17
205	-1013.18	257.81	975.83	-32.41	43.88	-128.45
206	-1157.23	228.52	830.57	43.03	63.23	-119.35
207	-1168.7	327.88	821.04	88.65	79.65	-104.34
208	-1285.16	437.26	875	138.06	62.56	-95.28
209	-1125.98	426.51	994.38	123.93	13.46	-77.15
210	-1167.97	432.86	976.07	142.18	-22.46	-40.89
211	-993.9	523.19	1001.46	139.62	-31.31	-36.68
212	-1246.83	506.1	888.67	81.67	-28.5	-37.9
213	-1271.73	616.7	666.02	0.95	-24.29	33.02
214	-1189.94	533.69	1223.14	-78.22	-73.36	19.41
215	-708.5	595.7	1216.55	2.01	-97.53	25.12
216	-611.33	384.03	1262.21	36.65	-10.71	50.69
217	-977.54	365.72	1027.1	32.71	15.01	54.63
218	-1235.84	289.55	930.42	13.03	-8.24	57.01
219	-1301.51	520.26	834.72	3.6	-76.93	94.21
220	-995.85	477.29	1028.08	-34.45	-98.24	98.24
221	-1026.86	474.37	993.9	-21.51	-75.62	67.81
222	-1063.23	457.03	1107.18	-22.09	-70.53	44.71
223	-1068.12	608.4	1039.79	-18.71	-87.74	-12.15
224	-937.74	458.98	1064.7	-33.33	-85.88	-29.82
225	-862.3	499.76	1040.04	-33.08	-74.83	-14.89
226	-868.9	414.55	1024.9	-32.62	-52.37	1.83
227	-897.46	385.5	1037.11	-28.75	-53.53	-1.53
228	-873.05	320.8	1107.18	-13.82	-66.04	-1.56
229	-854.25	429.69	1073.24	-7.02	-57.98	-0.31
230	-812.74	456.3	1045.9	28.78	-50.54	-10.89
231	-822.02	538.57	1095.46	41.63	-37.93	15.11
232	-871.34	516.36	1044.43	2.41	-30.94	33.14
233	-921.88	344.97	987.79	-0.12	-35.16	0.31
234	-924.32	140.38	840.82	0.98	7.42	-42.3
235	-1263.67	156.49	1028.56	121.89	10.44	-18.92
236	-1004.64	1180.66	1199.95	106.93	-53.38	13.67
237	-1054.93	708.98	1281.25	-21.64	-41.93	37.57
238	-1041.75	469.48	1165.77	-2.75	-128.42	97.26
239	-786.13	464.84	1152.83	20.66	-140.32	104.89
240	-619.38	577.64	1122.8	43.46	-116.61	71.5
241	-626.71	603.27	1104	17.06	-45.01	78.89
242	-537.84	745.12	1110.84	16.82	-12.08	55.57
243	-588.38	719.48	1016.11	2.47	29.36	6.16
244	-699.22	603.52	1063.48	26.18	39.34	30.12
245	-642.82	552.49	1020.75	33.26	38.97	56.46
246	-718.75	457.76	933.84	-14.16	74.68	86.18
247	-958.5	414.55	960.21	-9.34	59.75	131.81
248	-956.05	190.19	1013.43	70.65	46.63	220.28
249	-994.87	241.7	1087.65	139.83	37.54	247.41
250	-911.13	492.19	1072.02	141.54	10.1	201.17
251	-801.27	329.35	1094.97	92.68	4.49	50.29
252	-717.04	489.75	992.19	53.13	12.27	-28.53
253	-749.76	422.12	941.89	24.75	37.17	-48.74
254	-840.82	467.53	868.16	30.33	33.97	-57.31
255	-891.85	498.05	1103.03	42.72	20.05	-54.17
256	-776.86	892.09	908.69	38.12	-22.4	-62.74
257	-731.45	664.31	948.97	-60.27	14.68	-48.65
258	-905.52	451.66	985.35	-85.51	55.11	-90.73
259	-929.93	430.42	1086.43	-42.51	42.48	-132.87
260	-943.85	607.91	1055.18	-41.26	33.54	-149.44
261	-938.48	463.87	1135.99	-55.36	28.5	-150.48
262	-885.25	681.4	1148.93	-60.73	-19.9	-110.72
263	-597.66	605.47	908.69	-99.4	-8.24	-110.9
264	-761.23	448.73	982.18	-99.73	19.96	-113.68
265	-833.5	616.21	1117.19	-56.55	-9.92	-96.71
266	-736.82	594.97	1124.76	-28.38	-15.08	-64.51
267	-792.97	592.77	980.22	-20.54	8.76	-51.03
268	-923.83	487.3	891.11	-25.36	9	-47.55
269	-842.77	279.05	1014.4	30.94	31.04	-33.08
270	-760.5	526.37	913.33	131.07	68.42	-12.66
271	-880.13	738.28	694.34	83.74	127.44	-50.02
272	-987.06	520.02	869.14	62.47	149.75	-59.3
273	-972.41	401.12	1110.11	117.98	212.92	14.07
274	-1330.81	591.06	1125	115.94	203.49	67.08
275	-1380.62	573	1043.95	69.43	155.21	37.29
276	-1263.43	378.91	1215.33	23.8	106.2	-11.96
277	-1256.1	259.28	1151.37	105.83	68.27	-22.4
278	-1198	6.84	1116.21	250.61	27.65	-12.36
279	-876.95	646	982.67	239.14	-61.22	-24.44
280	-749.51	883.54	671.14	110.2	66.28	-0.27
281	-1018.55	675.29	688.23	-55.48	183.99	30.55
282	-1345.7	748.78	659.18	-142.79	179.9	20.2
283	-1447.51	623.29	788.33	-254.03	85.51	42.48
284	-1574.22	335.45	742.92	-307.89	2.11	94.48
285	-891.85	636.23	1532.23	-242.52	-9.19	83.01
286	-1636.72	485.84	1113.28	-167.02	28.78	-82.67
287	-1213.38	486.57	1051.03	-111.45	-61.49	-83.31
288	-1041.75	535.4	1016.85	-103.06	-113.92	-107.27
289	-870.36	493.65	902.1	-69.55	-94.88	-91.16
290	-839.6	356.2	1018.8	-20.9	-31.77	-78.58
291	-1013.43	344.48	932.37	26.28	-9.25	-79.59
292	-1142.58	389.4	966.8	42.94	-16.72	-53.89
293	-993.9	382.08	878.66	40.59	-1.5	-25.6
294	-1119.14	369.87	901.37	12.57	15.93	-32.53
295	-1135.01	336.18	853.76	-14.74	16.51	-8.82
296	-1225.83	288.82	946.78	-33.51	2.35	-26.98
297	-1315.92	411.87	729.49	37.2	2.26	-84.78
298	-1199.46	525.15	831.3	51.54	-5.07	-96.71
299	-1084.96	532.47	797.61	83.65	-4.27	-59.84
300	-1121.83	554.44	844.48	70.04	18.04	18.01
301	-1332.03	581.54	959.23	62.84	-17.15	73.03
302	-1065.67	591.31	1135.5	38.3	-78.8	118.8
303	-909.42	561.04	1028.32	-0.03	-67.96	124.18
304	-808.84	446.29	1139.89	-43.3	-73.39	142.79
305	-964.84	296.39	1102.78	-30.73	-55.48	150.15
306	-923.83	246.34	1037.6	4.7	-43.21	168.73
307	-1093.26	480.71	814.94	6.38	-4.3	159.21
308	-1080.81	532.23	913.33	9.43	-13.85	94.91
309	-835.69	562.01	935.79	19.29	10.96	-36.25
310	-935.06	561.28	907.71	23.96	36.04	-77.7
311	-917.48	432.13	997.31	14.65	50.51	-86.58
312	-1254.15	511.72	815.92	23.96	34.7	-58.56
313	-1242.43	644.53	937.01	24.99	5.52	-10.77
314	-1210.45	657.96	1049.56	15.96	-8.61	28.29
315	-1344.97	604	1113.53	15.87	-35.95	37.02
316	-1179.44	546.39	1122.8	-2.26	-73.46	71.5
317	-797.12	561.77	898.68	-52.67	1.95	-7.14
318	-1041.02	300.05	970.21	-54.14	15.11	-57.5
319	-1137.21	308.11	1042.97	4.85	-16.6	-53.44
320	-1166.99	561.04	989.99	70.43	-76.17	6.04
321	-1075.93	566.65	1036.13	44.46	-130.98	61.86
322	-816.89	660.4	957.76	-31.95	-92.41	30.85
323	-907.23	502.69	1030.03	-61.71	-60.94	-9.31
324	-1006.84	428.96	1066.65	-68.08	-75.78	-16.97
325	-947.02	530.52	911.38	-79.8	-57.89	-5.55
326	-854	242.43	1046.39	-95.31	-22.49	-12.63
327	-1004.15	280.03	1105.71	-11.96	-67.87	12.57
328	-619.14	531.74	974.37	5.62	-67.99	30.58
329	-868.16	655.52	1041.5	-11.17	-14.07	-41.32
330	-1010.74	509.77	1121.83	-39.06	-18.04	-61.8
331	-840.09	600.59	1021.97	-0.24	-16.2	-71.75
332	-1032.96	326.42	1064.21	-28.72	16.94	-79.47
333	-1189.21	336.43	1046.88	35.4	-35.92	-44.01
334	-845.7	362.79	1024.17	27.19	-70.74	-16.72
335	-896	532.96	981.45	-25.15	-21.03	32.71
336	-897.95	564.94	936.77	-47.18	-18.74	45.5
337	-903.81	481.93	1063.96	-48.8	-16.02	7.45
338	-831.3	389.89	1160.16	0.18	2.35	-65.8
339	-927.49	340.82	1175.78	19.9	21.61	-76.39
340	-1101.81	538.57	960.94	25.27	26.43	-83.68
341	-1171.39	442.38	916.02	20.48	38.97	-71.9
342	-949.95	580.81	1010.74	45.32	-1.59	-56.24
343	-801.27	546.14	1143.31	45.53	87.46	-74.8
344	-975.59	300.05	1279.54	78.67	130.92	-70.25
345	-1170.41	-47.85	1401.37	120.3	141.3	-65.03
346	-1654.05	322.02	654.54	200.16	-51.88	27.59
347	-673.58	441.41	1001.71	171.42	-202.12	121.25
348	-660.4	676.03	943.6	82.31	-75.68	185.06
349	-744.38	453.86	1125.98	-45.56	49.16	191.13
350	-891.11	445.31	1049.07	-86.09	88.93	157.68
351	-1018.31	371.34	1034.91	-94.48	68.27	160.49
352	-914.55	436.77	1062.74	-84.05	58.9	133.58
353	-762.21	429.44	1016.6	-39.18	33.14	106.48
354	-989.99	349.85	797.85	-21.88	18.92	91.49
355	-489.99	356.2	1198.73	-12.02	-16.94	51.73
356	-542.24	409.42	1172.85	120.24	62.29	-15.69
357	-611.57	707.52	1108.64	159.21	128.36	-44.34
358	-860.84	814.94	1034.67	165.16	154.75	-58.07
359	-1106.69	798.1	895.26	71.56	151.61	-50.78
360	-1106.69	539.06	993.9	-43.67	89.75	-72.94
361	-1158.2	408.45	901.12	-61.68	78.67	-147.83
362	-898.93	279.54	897.46	-51.27	78.28	-205.96
363	-1078.13	311.52	679.69	-34.76	158.08	-249.94
364	-1586.43	132.32	819.82	0.34	144.74	-254.55
365	-1453.37	625.98	723.63	66.89	0.4	-203.98
366	-897.95	1122.8	625	-36.87	5.86	-165.16
367	-755.62	530.03	477.05	-197.39	134.61	-49.32
368	-1527.1	454.35	1430.91	-132.87	200.62	69.67
369	-1767.09	451.42	1087.4	20.48	92.32	109.31
370	-1183.59	649.17	1304.2	77.09	21.76	81.27
371	-987.3	599.37	1129.39	76.69	11.32	67.44
372	-849.61	574.71	812.5	31.62	-32.84	64.54
373	-816.16	443.12	610.6	-1.71	31.62	-18.1
374	-1352.05	286.38	871.34	-24.54	85.63	-61.98
375	-1238.53	532.71	865.72	27.5	116.06	13.76
376	-1341.31	691.16	841.06	5.13	152.01	-21.36
377	-1377.69	605.47	766.6	-0.79	102.75	-109.16
378	-1357.42	532.96	798.58	22.16	54.32	-88.75
379	-1526.12	576.42	831.54	21.79	55.18	-52.28
380	-1288.09	561.77	804.44	-16.54	23.32	-27.4
381	-1372.8	444.09	861.08	-33.08	18.34	-26.73
382	-1317.63	584.23	926.27	-31.71	-0.79	3.11
383	-1233.89	558.11	788.33	-70.59	2.99	3.94
384	-1439.45	407.96	796.39	-97.81	42.97	-27.01
385	-1440.92	308.84	812.74	-118.84	18.13	-25.45
386	-1351.56	199.95	820.8	-127.38	-10.83	-96.8
387	-1521.97	125.98	940.43	-87.95	-28.72	-105.47
388	-1298.1	291.5	906.49	-39.49	-85.48	-75.65
389	-1453.61	276.37	974.85	-58.23	-57.13	-50.02
390	-1561.77	196.53	869.38	-58.07	-74.28	-25.09
391	-1505.86	88.62	981.69	-15.44	-131.04	-7.75
392	-1384.52	229.25	919.92	-29.27	-189	0.67
393	-1083.74	29.05	1014.65	-38.94	-192.44	18.43
394	-1012.21	-14.4	955.81	-51.57	-166.17	59.02
395	-1065.43	-84.23	1001.46	-29.14	-131.5	67.38
396	-1209.23	200.68	998.54	29.33	-126.92	44.8
397	-1131.35	492.68	802.25	41.63	-152.1	31.34
398	-1036.38	512.94	740.48	40.13	-139.37	-6.35
399	-1193.36	542.24	820.56	65.52	-154.14	-10.38
400	-842.77	469.73	992.92	129.85	-121.28	0.06
401	-1149.66	1074.95	1079.35	159.73	-79.86	30.46
402	-830.32	1113.04	974.12	44.31	-87.83	57.56
403	-821.04	740.97	1176.27	-15.93	-25.48	15.53
404	-907.47	524.17	1121.58	-7.93	0.4	-13.34
405	-994.38	155.52	1126.95	-11.51	-12.63	-4.15
406	-1061.52	517.33	899.9	3.85	-35.43	24.69
407	-1114.75	282.23	1010.25	-20.08	-43.98	71.08
408	-1204.35	108.89	906.01	-42.11	-47.79	105.8
409	-1052.49	-61.77	1223.63	-19.5	-20.87	106.41
410	-1046.14	51.76	1170.41	19.65	0	47.85
411	-1083.98	60.3	1117.19	18.71	-14.4	21.09
412	-949.22	291.99	1081.3	60.27	-70.89	22.89
413	-695.07	426.27	1067.87	62.47	-96.59	23.1
414	-639.4	446.78	1084.23	18.86	-62.19	1.77
415	-757.08	456.54	1018.8	-11.23	-9.55	-5.8
416	-801.27	446.53	851.81	-22.92	-14.28	-34.97
417	-899.17	230.71	906.74	-36.5	17.12	-97.9
418	-967.77	272.71	803.96	23.68	55.79	-109.41
419	-1099.61	689.94	1014.4	1.8	92.32	-138.7
420	-1237.06	713.62	1102.54	-73.94	104.98	-150.76
421	-1149.41	572.75	1377.44	-52.34	46.48	-95.37
422	-1094.73	429.93	1599.61	-7.69	5.28	-81.09
423	-834.72	644.53	1165.53	94.51	-18.1	-32.04
424	-923.83	337.65	954.83	102.42	30.49	1.28
425	-1032.71	398.44	762.7	63.63	89.63	24.51
426	-1306.88	362.79	1142.09	68.24	104.68	12.79
427	-1173.34	374.27	1098.14	92.19	89.81	33.66
428	-1240.23	467.53	995.12	119.02	86.58	36.83
429	-1248.29	431.88	1001.22	124.39	71.75	69.89
430	-882.57	361.08	1150.63	154.33	17.97	58.56
431	-816.16	183.84	1021.97	189.97	64.73	48.74
432	-1114.75	394.29	719.24	132.54	14.74	86.3
433	-908.94	356.93	496.09	2.44	-26.95	74.58
434	-589.36	499.27	661.87	-24.75	49.77	78.12
435	-1018.8	655.03	628.66	-152.5	137.66	124.05
436	-1303.47	330.57	499.51	-259.34	110.11	131.35
437	-633.06	496.34	1520.51	-272.22	112.55	121.67
438	-1700.44	544.92	1275.63	-116.09	281.83	-52.37
439	-1680.66	496.09	1290.77	-8.27	136.54	-50.35
440	-1448.73	741.94	1118.9	17.36	70.77	-64.36
441	-1408.69	666.99	1032.47	0.7	31.83	-97.56
442	-1273.44	514.16	802.25	-24.08	-21.76	-69.82
443	-1174.8	292.24	781.74	-74.92	-4.3	-64.48
444	-1485.84	501.95	672.85	32.78	-11.47	-66.38
445	-1324.22	647.95	738.53	33.87	-36.32	-45.87
446	-1243.65	785.64	876.95	-58.04	-24.08	-15.26
447	-1392.09	692.38	1007.81	-89.05	-51.45	20.08
448	-1145.51	451.66	1106.93	-112.27	-88.87	42.14
449	-1096.92	468.26	1000	-62.96	-73.12	9.77
450	-941.41	374.27	962.89	-26.86	-42.76	-22.49
451	-949.71	290.77	988.04	-46.84	-21.97	34.48
452	-802	149.17	975.34	-64.58	-4.39	63.26
453	-863.28	153.08	927.73	-47.03	25.15	70.95
454	-1175.54	318.36	927.98	-4.33	48.25	90.97
455	-1206.54	437.99	981.93	84.75	40.19	125.4
456	-1209.96	375.24	1066.41	58.29	27.01	120.85
457	-1422.36	486.08	856.45	0.31	-1.86	74.01
458	-1291.75	312.74	888.43	-17.36	-30.12	33.78
459	-1051.03	347.17	863.77	4.76	-29.72	-75.16
460	-1106.45	364.99	771.48	-17.7	31.49	-162.08
461	-1387.45	289.06	876.71	-0.92	60.82	-195.5
462	-1452.88	385.25	822.02	19.26	45.96	-180.76
463	-1526.61	449.95	961.67	4.09	25.33	-173.98
464	-1777.83	918.21	1260.01	-15.32	-59.66	-63.45
465	-947.75	553.47	1146.73	-52.95	-114.41	89.57
466	-1131.1	380.62	1062.5	-42.33	-99.49	48.92
467	-1097.17	269.29	1162.84	-10.74	-105.56	-23.28
468	-989.75	413.82	1094.97	0.61	-132.63	-66.13
469	-1096.92	308.59	1125.49	-36.53	-146.03	-64.45
470	-1054.2	296.39	982.42	-52.12	-153.78	-15.41
471	-918.21	289.55	1007.81	-79.44	-130.55	29.14
472	-957.76	157.71	1047.12	-91.49	-111.05	12.76
473	-975.1	281.25	972.41	-45.5	-79.74	-8.48
474	-1013.18	351.81	900.88	-23.9	-61.65	-30.79
475	-1125	430.66	853.27	-49.22	-56.34	-44.59
476	-1060.79	193.85	974.85	-42.21	-61.4	-58.11
477	-1106.45	307.37	975.83	-13.55	-42.69	-71.23
478	-1052.25	139.89	1169.43	-4.79	-44.07	-48.74
479	-854.98	545.65	1324.46	73.12	-93.29	2.5
480	-800.29	576.66	1394.04	90.94	-72.66	14.31
481	-879.39	458.25	1397.22	111.51	-5.46	7.87
482	-999.76	488.04	1199.22	115.78	17.33	2.47
483	-1137.7	492.43	997.31	112.76	28.41	7.45
484	-1046.14	235.6	1130.37	85.39	-17.4	3.33
485	-1046.39	357.42	927.49	92.04	-20.87	6.53
486	-1017.33	199.71	989.01	94.18	-32.81	-30.85
487	-1064.94	141.11	982.91	98.45	-58.2	-30.27
488	-720.46	462.16	843.26	79.28	-65.55	37.6
489	-664.06	401.12	864.75	-26.18	50.54	105.32
490	-1147.46	413.57	932.62	-44.19	125.31	101.38
491	-1166.26	341.06	1052.25	-53.47	92.71	79.44
492	-1312.99	285.89	1120.61	-59.6	20.2	70.92
493	-1076.9	147.46	1179.2	-45.62	-22.4	80.66
494	-1023.19	-6.35	1157.71	-50.57	-19.62	57.1
495	-971.44	75.68	1059.33	-4	-22.49	63.96
496	-896.24	311.52	1048.58	-3.94	-49.38	102.36
497	-818.12	228.52	996.58	6.71	-49.26	145.51
498	-929.93	78.61	702.88	11.17	-56.64	162.66
499	-822.51	375	1161.13	132.54	-38.91	120.27
500	-1013.67	751.95	1146.73	229.43	-30.24	35.22
501	-734.86	989.99	1092.29	226.75	-84.44	-26.76
502	-318.36	904.79	1000.24	132.72	-74.52	-32.41
503	-526.37	870.12	916.02	36.62	35	15.93
504	-914.31	685.3	866.94	1.22	58.87	31.37
505	-924.32	484.86	1010.01	-14.22	20.26	34.36
506	-736.57	729.25	997.8	14.28	9.12	58.84
507	-621.58	707.03	1081.3	-14.04	37.41	9.55
508	-710.45	547.61	1142.82	-30.06	88.35	-16.42
509	-987.06	534.42	909.18	-56.64	101.41	-2.04
510	-1144.78	374.02	899.66	-61.43	72.42	25.97
511	-1007.32	465.82	934.57	9.03	39.55	3.75
512	-993.16	772.22	991.46	70.62	25.85	-27.53
513	-818.85	753.91	1110.11	48.52	48.25	-28.59
514	-938.48	791.99	989.01	19.99	69.52	-22.43
515	-865.48	625.49	1096.68	-26	64.94	-12.73
516	-931.15	606.69	935.3	-22.4	76.6	-67.05
517	-1130.86	568.36	635.01	-29.02	125.95	-147.13
518	-1208.98	327.39	799.8	39.61	139.56	-187.41
519	-1866.21	717.53	906.98	86.3	-11.81	-27.77
520	-908.94	803.96	1152.83	55.54	-82.64	46.3
521	-782.96	505.62	979.25	-33.91	-10.31	13.28
522	-957.52	270.26	832.03	-77.48	43.7	-44.89
523	-998.78	212.65	936.77	-110.57	62.5	-48.22
524	-1102.29	383.54	1059.33	-67.78	-37.26	-59.75
525	-996.58	813.72	1094.48	-36.1	-63.02	-66.19
526	-981.45	513.18	1030.76	-112.3	-51.57	-66.22
527	-853.76	297.61	948.24	-36.8	-44.13	-49.19
528	-950.44	419.68	817.38	90.27	15.87	1.16
529	-1008.54	557.37	1008.3	86.85	49.13	24.44
530	-955.32	532.71	1116.21	99.67	81.73	33.29
531	-1060.06	433.59	962.4	100.83	82.46	26.12
532	-938.96	591.31	922.61	83.47	108.55	56
533	-946.04	277.34	1236.57	108	142.06	29.69
534	-1593.75	254.39	1167.24	227.45	126.62	-4.24
535	-959.47	692.63	388.43	206.02	-66.47	2.59
536	-651.37	369.87	365.97	40.86	17.67	78.74
537	-1017.58	538.57	420.9	16.63	87.95	149.48
538	-1155.03	702.88	571.29	-165.28	138.28	221.19
539	-1212.4	578.37	1311.04	-310.46	144.01	198.58
540	-1893.8	834.72	1416.5	-188.14	221.07	7.02
541	-1119.38	675.54	1458.01	-83.47	-10.77	-60.58
542	-625	561.52	1249.51	-76.05	-72.42	-163.67
543	-1378.91	659.18	748.29	-102.51	-106.72	-104.98
544	-1055.66	586.91	776.86	-101.81	-141.69	-101.44
545	-1093.26	618.16	890.14	-32.87	-79.01	-144.47
546	-1361.57	641.36	853.52	-2.75	-49.35	-87.92
547	-1256.35	735.35	957.28	-22.8	-65.4	26.34
548	-937.99	700.2	1036.62	-72.78	-38.91	20.51
549	-1054.44	589.11	1004.39	-118.35	-41.41	-32.84
550	-803.22	162.11	1068.6	-103.24	-44.77	-7.08
551	-765.38	160.16	1037.84	-100.1	3.42	-10.83
552	-1193.36	191.89	963.62	-80.05	9.37	-22
553	-1178.22	98.63	1133.79	-60.91	-9.74	-31.8
554	-1271	253.17	1092.77	1.83	-14.62	-35.28
555	-1182.37	161.62	1210.94	43.21	-23.07	-55.21
556	-1163.09	407.71	922.61	-1.92	-18.01	-88.78
557	-1113.53	254.15	892.09	1.71	-1.22	-106.29
558	-1101.81	197.02	919.43	-3.27	10.1	-118.87
559	-1169.43	275.15	757.32	50.81	37.63	-124.11
560	-1319.82	353.27	682.37	50.45	33.66	-133.91
561	-1430.42	458.5	646	45.2	8.24	-107.97
562	-1388.67	403.08	967.29	49.71	-21.51	-88.35
563	-1436.28	373.54	1299.56	76.54	-89.72	-28.26
564	-1314.21	533.2	1212.4	104.98	-157.47	117.86
565	-943.6	461.43	1236.08	59.14	-232.79	190.92
566	-910.64	332.03	1192.87	28.99	-249.85	205.23
567	-662.84	289.79	1017.33	38.27	-301.18	179.2
568	-544.68	315.43	914.79	26.15	-252.56	154.66
569	-589.6	444.58	964.11	7.81	-198.06	111.69
570	-635.99	500.98	931.4	-11.41	-159.48	82.73
571	-831.79	703.37	730.96	-37.63	-70.95	26.89
572	-948	464.6	863.77	-19.23	-10.38	-16.11
573	-949.95	483.4	1124.27	41.66	-1.62	-62.23
574	-756.1	657.96	1183.84	90.73	-8.39	-66.83
575	-598.39	886.96	1081.05	69.7	-5.86	-60.21
576	-739.5	681.15	1091.06	3.42	13.46	-50.99
577	-894.78	540.04	1163.82	-30.88	2.32	25.82
578	-1094.24	441.65	1147.71	-13.58	-0.43	49.62
579	-1124.76	394.29	1248.05	4.61	-17.73	70.59
580	-963.13	279.3	1195.8	-12.79	-12.15	64.58
581	-857.67	226.56	991.7	15.56	-10.35	53.62
582	-609.13	496.83	948.49	45.53	-66.47	27.77
583	-408.2	675.29	1000.98	22.34	-28.96	14.28
584	-700.93	646.97	957.03	-34.82	-6.13	27.92
585	-707.28	599.85	952.64	-36.62	-11.6	30.7
586	-712.65	505.37	1077.15	-15.41	-0.89	-19.87
587	-759.28	478.03	1191.16	4.06	43.85	-50.72
588	-879.39	462.65	1040.53	-19.81	90.85	-69.37
589	-979	175.54	1195.07	-9.22	71.9	-112.03
590	-963.13	428.22	1171.39	-15.72	64.79	-104.52
591	-924.07	312.01	1119.63	3.66	50.81	-99.67
592	-1036.13	333.74	1105.22	38.76	65.92	-65.19
593	-1206.54	437.5	1147.46	4.73	9.8	-24.54
594	-1017.82	477.29	1056.88	7.9	-59.33	-2.62
595	-772.22	493.9	955.32	-32.62	-26.37	6.44
596	-734.38	436.04	1131.84	-23.83	2.5	28.11
597	-889.89	539.06	989.99	-29.05	87.55	66.93
598	-888.43	337.65	1138.67	-43.76	65	52.73
599	-892.58	281.74	1222.41	-31.83	36.13	23.68
600	-814.21	297.85	1180.66	-30.46	20.05	64.39
601	-798.1	175.78	1125.49	-13.64	38.12	92.5
602	-933.84	307.86	1106.45	31.49	16.27	84.93
603	-910.64	309.33	990.72	49.8	9.46	104.58
604	-758.54	440.67	961.18	23.07	-36.77	127.26
605	-512.21	391.85	953.13	16.72	-20.42	107.76
606	-676.76	287.6	837.65	4.79	-3.97	100.43
607	-306.64	457.03	1118.65	63.57	28.84	24.02
608	-954.35	630.62	953.61	119.08	182.65	-38.7
609	-1006.35	695.31	1046.14	91.16	152.83	-18.04
610	-1136.96	650.39	936.77	70.1	121	3.57
611	-1069.09	596.68	1032.47	58.69	85.54	-8.91
612	-728.76	670.41	1159.42	73	66.96	-76.72
613	-699.22	754.88	858.4	94.3	125.12	-121.46
614	-1138.92	472.17	728.52	44.07	172.64	-78.95
615	-1275.39	538.82	737.3	23.8	142	-37.69
616	-1217.53	581.05	589.11	28.29	121.67	-141.45
617	-1530.52	358.64	678.22	115.11	83.86	-167.36
618	-1331.54	607.42	850.34	146.09	43.85	-111.39
619	-710.94	865.72	1080.81	101.38	71.26	-14.31
620	-977.78	640.63	1215.58	34.45	139.92	2.44
621	-1208.25	784.18	861.08	92.8	103.09	-35.8
622	-1179.2	769.78	749.51	76.9	80.02	-75.84
623	-991.7	705.57	694.34	20.84	59.75	-70.89
624	-766.85	736.08	412.35	-84.93	114.96	-104.28
625	-1264.65	395.75	969.48	-103.42	112.46	-39.28
626	-1491.94	726.81	749.76	-38.64	114.72	-63.11
627	-1322.02	626.95	836.91	-48.68	21.94	-94.85
628	-1223.63	663.33	729.74	-40.47	11.32	-67.08
629	-991.94	642.82	645.51	-110.84	40.22	-32.32
630	-1102.78	587.89	784.67	-104.61	80.29	-19.78
631	-1650.63	450.44	940.19	-87.86	142.97	-72.94
632	-1675.54	773.68	781.98	-52.31	66.83	-82.15
633	-1744.63	657.71	715.82	-147.25	12.57	-208.34
634	-1731.69	722.41	680.18	-208.56	-63.93	-324.71
635	-1582.52	568.85	738.28	-315.89	-120.73	-369.57
636	-1149.17	30.76	952.88	-226.35	-103.97	-408.97
637	-1258.06	-112.79	1090.33	-88.53	-117.1	-306.15
638	-1077.64	-203.37	987.06	-54.66	-117.28	-230.38
639	-1294.68	-110.84	1158.2	0.4	-91.13	-122.25
640	-1430.42	133.79	1010.5	65.8	-117.07	-51.03
641	-1327.88	353.03	887.7	20.66	-148.5	17.85
642	-1425.05	80.57	1013.67	18.59	-119.35	42.18
643	-1311.77	175.29	996.58	47.49	-137.97	14.04
644	-1198.97	71.53	772.22	48.03	-122.65	55.73
645	-1161.13	82.03	829.59	61.43	-135.65	92.9
646	-1181.88	-9.52	1041.02	59.72	-148.01	134.37
647	-1156.25	125.49	985.35	52	-149.32	140.47
648	-1117.68	94.24	831.05	46.75	-141.88	66.28
649	-1243.41	67.38	936.52	86.36	-131.62	7.08
650	-1181.15	167.24	968.51	139.56	-144.84	17.61
651	-1132.32	298.1	989.5	141.54	-157.04	29.3
652	-976.81	506.1	856.2	123.9	-161.35	49.16
653	-1095.46	239.99	1114.26	34.97	-117.43	46.91
654	-1013.43	364.26	1011.23	73	-151.31	95.83
655	-903.08	282.71	1258.79	71.87	-140.14	59.57
656	-866.7	411.13	1227.54	94.12	-131.53	64.48
657	-668.7	537.6	1125.98	41.93	-126.25	106.17
658	-490.48	485.35	1100.59	24.96	-105.26	139.04
659	-683.35	93.99	1195.8	-31.65	-53.25	159
660	-611.82	249.02	976.32	-11.14	-54.63	130.07
661	-820.56	325.44	1073.97	42.08	-1.34	75.87
662	-986.08	375	1159.67	108.46	4.09	66.65
663	-1073.73	490.23	1185.06	125.31	-10.56	71.47
664	-1146.97	587.89	1154.79	101.59	-35.4	79.86
665	-982.91	648.44	1025.88	10.86	-61.58	67.81
666	-759.28	238.77	1141.36	-61.58	-61.74	44.92
667	-419.43	352.05	1213.13	-35.31	-2.87	67.69
668	-627.69	353.76	1236.82	-34.88	57.19	51.15
669	-849.12	343.51	1184.57	15.05	-21.55	77.94
670	-791.26	415.53	1363.28	46.88	-78.67	100.22
671	-663.09	822.75	1070.31	33.48	-74.28	91.58
672	-674.07	429.2	979.98	-69.09	-43.4	11.23
673	-920.65	387.7	922.61	-102.05	52.06	8.94
674	-1009.77	223.39	1056.4	-94.54	25.02	-58.11
675	-958.25	208.5	1136.96	-65.12	-28.08	-75.44
676	-757.57	385.5	1236.57	-3.45	-38.15	-4.39
677	-586.43	523.19	1341.06	-14.74	-40.47	91.06
678	-480.47	456.05	1176.76	-54.2	-22.25	116.88
679	-638.43	486.33	1083.25	-46.88	-9.46	71.23
680	-698	484.38	1052	-21.42	7.78	81.24
681	-722.41	434.81	1141.6	4.46	12.73	66.65
682	-748.29	459.47	1177.49	36.65	32.75	20.78
683	-747.31	385.25	1176.76	13.34	35.86	-74.83
684	-898.19	351.56	1079.1	-21.64	58.17	-54.69
685	-808.59	272.46	1075.68	-38.51	34.79	-2.41
686	-734.86	245.12	1086.43	-34.67	49.35	-4.7
687	-747.07	294.92	1085.21	-30.7	50.54	-6.77
688	-942.87	450.2	980.96	12.08	43.09	-14.89
689	-1134.03	421.39	1100.83	21.51	1.1	37.11
690	-1184.33	380.62	1115.48	11.17	-61.16	31.8
691	-879.88	458.5	1290.53	9.95	-66.1	19.35
692	-750.24	440.92	1091.8	-40.1	-57.86	15.32
693	-782.71	280.27	1126.46	-44.46	-37.05	22.37
694	-731.93	348.88	1144.78	-50.96	-45.65	28.23
695	-744.38	350.1	1070.8	-49.74	-56.76	26.03
696	-526.12	579.59	968.99	-3.08	-6.77	8.97
697	-503.17	502.44	1263.92	31.83	17.79	-27.13
698	-370.61	483.64	1407.71	85.11	85.36	-83.74
699	-540.04	572.51	1148.93	68.24	184.45	-110.6
700	-897.22	338.38	885.01	-20.54	203.16	-139.77
701	-1274.41	219.97	735.6	-66.99	120.61	-111.63
702	-1135.74	-87.65	1143.31	-45.38	46.14	-78.03
703	-718.26	335.21	1270.51	62.93	20.75	-73.21
704	-802.25	298.34	1120.12	51.33	57.22	-103.61
705	-883.06	146.73	1128.66	41.23	93.14	-73.94
706	-1033.69	253.91	1209.47	60.94	86.09	-37.84
707	-989.01	301.76	1100.1	50.29	49.38	3.36
708	-948.73	460.69	1037.84	24.17	43.46	20.08
709	-775.63	349.85	1132.57	-37.48	45.23	70.53
710	-882.81	308.59	1144.53	-61.92	92.47	66.89
711	-915.77	166.75	1174.56	-44.53	93.05	43.95
712	-953.86	143.07	1259.03	-10.01	92.25	7.75
713	-938.48	250.24	1166.02	24.35	84.2	-10.35
714	-1085.94	320.07	1011.47	18.86	94.91	13.95
715	-1246.83	330.32	965.09	59.48	74.65	23.9
716	-1246.34	459.23	879.64	72.33	5.31	66.04
717	-751.95	410.89	1062.01	46.11	-59.11	93.54
718	-808.59	461.91	994.63	19.44	-6.81	75.01
719	-940.67	413.33	952.15	-1.53	-21.09	64.12
720	-1166.26	264.16	1019.04	32.01	34.48	56.64
721	-1338.13	407.96	983.64	60.21	23.74	24.93
722	-1106.69	428.47	986.82	86.03	-28.14	-33.69
723	-1039.55	448.49	1000.73	91.55	-47	-21.12
724	-1053.96	485.11	1062.26	106.11	-58.01	-7.69
725	-1020.75	732.67	985.6	100.8	-63.08	-4.33
726	-1193.6	570.07	1013.92	41.66	-48.25	14.25
727	-1204.35	654.05	942.63	35.55	-71.96	35.68
728	-1092.04	586.43	1006.35	20.11	-102.63	36.19
729	-875.49	562.5	993.65	50.57	-122.53	35.89
730	-465.82	765.14	1104.49	68.76	-94.64	20.29
731	-605.96	593.26	1061.52	53.07	-22.71	46.69
732	-626.71	503.66	1052.49	56.52	-10.1	151.34
733	-547.12	496.09	917.48	40.59	-29.51	200.59
734	-555.66	481.69	974.37	15.26	20.57	143.74
735	-663.09	554.2	910.89	-17.43	73.88	108.37
736	-857.18	494.38	968.99	4.39	72.48	117.31
737	-841.55	514.89	1068.36	53.04	69.89	113.04
738	-660.16	515.14	1029.05	72.17	51.09	13.92
739	-786.38	432.62	882.81	54.99	62.38	-54.35
740	-844.73	494.14	808.35	25.24	84.41	-69.12
741	-1220.95	483.4	955.57	28.41	81.82	-73.64
742	-1212.16	669.68	1036.38	54.26	63.69	-70.01
743	-1240.48	840.58	941.16	68.02	55.57	-89.84
744	-942.63	740.23	955.81	3.45	39.76	-92.32
745	-926.51	757.32	962.89	-91.58	61.07	-59.02
746	-1095.7	555.42	1234.13	-92.93	31.31	-41.26
747	-1030.27	561.52	1102.54	-70.01	-28.69	14.07
748	-974.37	457.28	1223.39	-46.54	-74.34	13.95
749	-599.61	777.83	926.51	-2.14	-90.67	1.31
750	-386.96	617.19	803.96	-62.29	-71.11	-22.28
751	-560.06	532.47	871.09	-125.49	5.28	9.28
752	-908.45	291.02	965.33	-129.46	19.78	23.86
753	-1155.52	361.08	982.42	-86.3	36.83	5.49
754	-1182.37	301.51	1090.58	-41.53	20.17	-46.66
755	-1134.52	439.7	923.34	-24.57	29.42	-84.72
756	-1029.54	369.87	908.45	-34.24	36.22	-125.7
757	-1176.76	333.74	908.45	-32.99	34.33	-140.93
758	-1138.18	506.35	1050.78	9.22	-17.09	-117.13
759	-896.97	648.44	1195.07	46.45	-59.02	-49.96
760	-1138.43	925.78	1156.25	37.96	-55.85	31.13
761	-964.11	669.92	1141.6	-14.5	-92.56	73.85
762	-969.48	629.88	1047.85	-48.4	-104.1	81.91
763	-806.4	420.65	1030.03	-47.12	-109.99	54.26
764	-595.95	380.37	1087.4	-34.61	-81.3	43.43
765	-681.64	452.88	1079.35	-29.05	-36.41	22.49
766	-822.75	458.01	1102.29	0.46	-36.5	-5.1
767	-680.42	448.97	1194.82	44.19	-40.99	10.5
768	-726.32	419.43	1138.67	53.65	-10.35	-4.7
769	-864.5	486.82	860.35	69.98	28.47	-6.01
770	-1000.49	310.06	1007.32	114.26	62.1	-2.32
771	-1160.4	672.12	760.25	202.12	60.58	11.69
772	-986.33	588.13	1021.73	177.34	53.04	-17.4
773	-913.82	482.91	985.11	195.31	56.21	-55.91
774	-964.6	495.12	840.33	143.19	-40.47	38.02
775	-356.93	687.01	889.65	99.37	-12.66	74.19
776	-754.15	709.23	874.51	57.56	115.78	91.06
777	-846.44	735.84	855.96	40.92	122.59	105.19
778	-972.66	687.26	778.81	-41.66	108.89	84.84
779	-955.08	515.87	865.23	-93.11	49.93	96.89
780	-810.3	492.19	1146	-108.25	19.47	120.36
781	-1039.31	763.92	1162.35	-63.63	96.16	58.78
782	-1158.94	435.3	1010.25	-50.69	91.25	-51.91
783	-1035.4	521.73	893.8	-25.51	36.32	-45.81
784	-1129.39	761.72	840.58	-23.01	-20.81	2.53
785	-843.99	943.12	814.21	-65.52	-27.34	-27.31
786	-710.45	719.24	1018.8	-61.58	14.86	-68.79
787	-855.71	759.03	1007.57	-43.43	56.18	-122.5
788	-949.46	400.39	1106.69	-32.87	64.54	-102.94
789	-1032.71	546.39	948.97	-17.03	54.38	-88.81
790	-1170.17	477.54	855.71	23.32	40.34	-112.49
791	-1334.72	438.96	748.78	75.44	27.13	-61.8
792	-1430.18	718.51	848.63	78.03	20.02	-31.28
793	-1062.99	819.34	1029.3	5.55	-82.89	71.23
794	-1063.48	611.33	1020.02	-93.66	-73.7	47.36
795	-936.77	271.73	958.01	-101.04	-93.48	-33.63
796	-841.06	128.42	1047.36	0.73	-64.64	-82.43
797	-877.44	375.24	878.91	29.94	-24.57	-79.53
798	-1140.14	553.22	892.09	46.05	-37.29	-42.94
799	-1012.45	721.44	1237.3	30.49	-95.52	52.89
800	-1066.16	616.94	931.88	20.39	-77.21	102.94
801	-1048.34	602.78	918.46	25.76	-117.95	109.44
802	-953.86	606.69	992.68	3.02	-141.05	96.53
803	-821.78	506.1	890.87	-22.95	-133.97	78.16
804	-886.96	673.58	842.29	-34.61	-165.07	75.41
805	-607.42	506.84	1114.01	-66.28	-155.64	83.44
806	-711.43	612.3	1086.67	-54.14	-127.23	87.46
807	-731.2	464.6	1219.48	-11.63	-83.8	115.3
808	-692.38	540.28	1096.44	14.19	-47.58	120.82
809	-753.91	725.1	1008.54	-19.04	-75.56	34.03
810	-599.37	867.43	894.78	-42.63	-97.66	-43.76
811	-553.22	595.21	968.26	-121.61	-134.8	-86.73
812	-557.37	447.02	1019.78	-137.39	-139.5	-34.91
813	-653.81	366.94	1005.13	-125.92	-57.25	68.33
814	-821.53	271.97	1224.37	-88.53	0.4	93.63
815	-901.37	314.94	1231.2	-52.83	-3.27	25.76
816	-874.02	430.42	1196.53	-53.34	-19.41	-7.87
817	-473.39	402.83	1283.2	-26.67	-95.15	24.75
818	-226.07	536.38	1187.01	40.77	-83.13	70.37
819	-333.25	642.33	1029.79	50.29	-48.43	81.18
820	-365.23	573	1053.96	39.83	-24.44	80.29
821	-609.86	618.41	975.1	25.73	-17.55	66.13
822	-520.02	492.19	1104.49	-10.93	-9.03	37.99
823	-527.34	325.44	1137.21	-0.24	25.05	45.75
824	-605.47	359.62	1114.5	8.15	54.11	34.82
825	-648.93	330.81	1175.78	7.45	69.24	0.09
826	-593.51	324.46	1086.18	36.16	75.23	-13.46
827	-459.72	374.51	1147.95	25.33	53.62	-9.89
828	-455.57	517.82	1104.98	21.06	69.79	8.21
829	-547.36	369.63	1073.73	59.88	90.06	-14.34
830	-728.27	486.82	995.36	113.16	104.34	-37.23
831	-718.26	592.29	918.21	141.3	101.68	-45.56
832	-962.65	601.07	1011.47	118.38	90.79	-78.67
833	-748.29	449.71	1104.49	69.98	59.54	-66.38
834	-769.04	616.21	979.74	66.68	50.75	-39.4
835	-577.88	624.51	934.57	48.86	40.25	-39.79
836	-719.97	499.51	872.8	64.79	37.32	-76.54
837	-878.91	431.15	969.73	86.79	33.97	-41.32
838	-852.78	775.15	893.31	125.43	17.3	15.11
839	-919.68	785.89	940.43	96.1	-12.85	27.74
840	-665.53	747.8	974.12	53.04	0.55	-1.71
841	-645.26	726.56	1075.44	16.82	17.85	-53.25
842	-765.87	679.2	1039.55	-19.13	47.79	-48.37
843	-815.92	583.5	1089.6	-52.15	67.57	-15.53
844	-794.68	677.73	1006.1	-33.54	26.98	-42.94
845	-678.96	780.76	1031.01	-23.93	33.78	-124.6
846	-831.54	742.68	998.29	-29.48	56.03	-115.69
847	-798.34	645.75	980.96	-45.29	29.79	-89.9
848	-873.78	725.1	1077.39	-27.16	67.54	-102.78
849	-674.32	701.42	996.83	2.11	89.14	-134.34
850	-737.79	490.23	803.96	13.58	136.69	-171.97
851	-744.14	568.12	675.05	12.45	172.73	-293.33
852	-1359.62	330.08	383.54	-114.11	110.26	-343.6
853	-1161.13	-102.78	1006.35	-98.11	39.25	-312.32
854	-900.88	499.51	1181.15	61.52	10.38	-234.74
855	-1080.08	670.41	1157.23	74.19	40.74	-113.13
856	-1512.21	365.23	667.48	-23.32	-39.46	-79.93
857	-808.35	171.88	982.18	-73.33	-142.91	-23.5
858	-1051.27	368.41	1043.7	-52.89	-149.72	-18.04
859	-741.94	145.02	1293.21	7.78	-82.73	82.37
860	-1566.89	459.47	827.64	31.83	-55.94	87.37
861	-1537.35	855.47	1281.25	-28.11	-98.82	13.7
862	-694.34	726.81	1382.32	-21.39	-156.49	22.61
863	-1030.03	504.88	899.17	-2.69	-84.56	106.02
864	-1018.31	557.37	900.15	13.64	-90.03	110.5
865	-1028.56	564.21	1055.42	11.14	-115.75	117.95
866	-893.8	635.5	1025.63	-2.62	-109.56	142.94
867	-904.3	737.55	935.3	-14.4	-108.06	152.25
868	-736.82	499.51	1148.68	-56.46	-128.51	153.78
869	-472.9	690.67	1229.49	-72.81	-94.97	145.6
870	-717.29	419.19	1128.66	-77.48	-68.02	202.61
871	-199.95	426.27	1093.51	-38.82	-85.14	245.09
872	-227.78	482.18	1171.88	5.55	38.76	194.82
873	-627.44	703.37	1100.1	-8.82	99.33	116.42
874	-870.36	526.12	952.64	-46.26	80.87	88.99
875	-848.14	278.81	1014.65	-63.81	11.69	77
876	-448	330.08	1116.94	-59.94	-6.93	87.1
877	-528.08	290.77	1132.57	-20.23	50.96	47.55
878	-760.5	376.71	1073.97	24.6	105.22	29.75
879	-1256.59	204.83	938.72	30.82	85.88	35.95
880	-896.48	654.79	867.92	27.92	0.43	35.25
881	-753.91	613.04	1098.63	-0.49	-19.71	-10.28
882	-614.01	524.9	1118.41	-29.33	-18.68	-45.04
883	-675.29	537.6	1179.44	-8.58	-5.74	18.19
884	-548.34	570.8	1048.34	-8.15	-4.58	39.18
885	-823.97	616.7	1138.18	-27.74	10.53	82.95
886	-835.45	477.54	1193.12	-26.7	-26.55	132.08
887	-406.25	547.36	1108.15	-12.27	-60.46	146.76
888	-302.25	556.88	1140.87	-24.75	-49.13	125.79
889	-134.77	380.62	1225.1	20.02	41.26	120
890	-357.18	334.72	1164.06	32.78	73.91	87.16
891	-465.58	402.83	1063.96	45.99	130.95	16.51
892	-913.09	295.41	993.65	70.37	183.93	-10.71
893	-841.06	395.26	1043.46	75.07	136.99	7.02
894	-842.04	377.93	1047.61	63.87	148.04	-16.88
895	-770.51	409.91	927.49	32.44	143.8	-80.44
896	-740.48	396	1086.91	41.26	169.89	-111.54
897	-985.84	260.74	1105.71	51.15	160.19	-161.87
898	-991.94	362.3	964.11	36.01	104.31	-173.74
899	-955.08	425.78	737.55	24.78	115.57	-138.34
900	-1168.46	319.09	629.39	-3.94	138.09	-109.01
901	-1135.99	319.34	578.86	37.32	108.67	-108.98
902	-1218.99	813.72	1294.43	104.61	51.42	-49.77
903	-861.08	1060.06	1329.83	44.04	-0.85	-15.32
904	-970.46	750.73	1187.01	-53.47	-4.97	13.76
905	-1018.55	650.88	999.27	-77.48	-31.25	47.27
906	-1020.26	592.53	1031.98	-68.24	-24.26	60.73
907	-1087.89	530.27	1071.29	-71.69	-28.44	43.43
908	-984.13	406.49	1134.28	-44.62	-65.58	-8.58
909	-875.49	585.69	984.38	-17.73	-72.91	-31.49
910	-916.75	340.09	921.14	-1.8	-38.02	-42.02
911	-979.98	292.97	838.87	12.24	-8.76	-40.53
912	-1162.6	289.79	726.07	79.04	-29.21	-8.94
913	-1134.03	586.18	957.28	116.52	-21.33	7.97
914	-1208.01	779.54	965.58	127.32	-55.02	-18.22
915	-765.63	1014.16	1034.18	84.41	-123.75	-18.25
916	-479.49	780.76	1178.22	-38.73	-91.52	26.49
917	-618.41	438.23	1189.21	-72.33	-36.59	45.38
918	-554.93	388.18	1167.24	-53.99	-1.8	98.82
919	-825.2	296.39	980.71	-41.75	23.35	121.12
920	-711.43	320.07	946.29	-37.26	36.19	132.32
921	-968.26	224.61	912.35	-11.29	33.48	59.48
922	-848.14	360.6	1014.16	70.4	9.31	28.69
923	-966.55	539.79	884.77	152.71	35.4	-15.69
924	-1098.63	646	1046.88	164.61	18.37	-64.7
925	-1045.9	656.25	1031.98	143.13	-0.64	-75.81
926	-926.51	633.3	1117.43	69.64	0.4	-84.08
927	-862.79	440.19	1151.86	-15.14	-20.14	-78.55
928	-794.19	587.4	1040.04	-11.81	-54.2	-36.19
929	-611.82	534.42	1157.23	-53.07	-58.26	0.79
930	-696.53	586.43	971.44	-67.9	-31.43	11.26
931	-1049.8	348.63	1065.19	-133.39	-9.77	1.95
932	-840.58	497.07	973.88	-79.25	-38.79	-6.26
933	-773.19	509.03	944.82	-107.88	24.08	-58.96
934	-974.12	282.96	982.67	-66.59	48.55	-70.74
935	-1019.29	412.6	824.46	-32.5	-17.79	-56.95
936	-708.74	639.16	1069.09	46.57	-89.05	10.65
937	-575.2	629.15	1127.69	79.38	-62.5	63.6
938	-1131.59	804.69	977.54	48.07	2.9	14.37
939	-1107.67	676.27	1142.58	51.57	-53.89	77.73
940	-887.94	769.04	1000.24	33.75	-33.6	99.98
941	-926.51	769.29	961.67	15.96	-47.79	89.11
942	-489.99	626.71	898.93	14.1	-68.21	13.09
943	-557.37	656.01	1058.11	8.03	-33.45	26.37
944	-803.71	594.73	1218.02	25.15	-21	54.47
945	-864.5	635.01	1166.26	-4.49	-42.85	47.73
946	-862.79	610.84	913.82	-2.56	-50.99	56.55
947	-744.63	561.28	1035.89	14.4	-67.02	61.46
948	-467.53	657.71	825.68	27.01	-35.89	45.17
949	-658.2	510.99	952.88	-9.55	54.53	36.47
950	-743.65	339.36	1094.24	6.29	47.12	61.13
951	-953.13	332.03	1161.13	18.04	37.45	73.27
952	-659.18	432.86	1155.52	47.82	43.33	55.3
953	-677	511.72	1053.96	29.39	59.14	-51.85
954	-485.84	587.16	936.77	60.58	45.99	-72.51
955	-418.95	703.37	882.08	13.21	94.15	-33.08
956	-655.52	600.59	999.02	-9.06	122.38	-39.95
957	-603.27	785.89	1000.73	-1.4	136.44	-104.64
958	-1003.66	459.47	879.15	-30.82	180.18	-152.86
959	-984.86	514.89	698.97	29.3	141.3	-135.89
960	-893.07	591.31	766.11	71.44	122.8	-105.9
961	-872.31	521.48	890.14	103.03	165.86	-71.96
962	-1140.63	515.63	793.95	110.63	173.98	-24.44
963	-1158.94	462.4	770.26	106.99	145.72	-17.73
964	-1283.94	456.05	642.09	44.95	177.55	-46.6
965	-1330.32	649.41	1410.89	84.14	84.26	-68.33
966	-931.88	982.91	1180.18	56.27	37.08	-15.5
967	-1100.83	680.18	1130.86	-23.77	63.81	-67.72
968	-1132.81	727.54	944.58	-21.09	-0.03	-39.95
969	-874.51	709.47	1163.09	1.92	-21.61	-65.77
970	-979.98	887.21	946.53	-25.7	19.41	-63.05
971	-1190.67	716.55	827.15	-92.83	30.24	-43.03
972	-1115.23	446.29	710.45	-145.6	-10.5	-37.54
973	-1126.22	492.92	778.81	-137.45	18.16	10.59
974	-1133.79	386.72	974.61	-118.5	19.32	18.83
975	-1186.28	427	931.88	-19.1	27.77	-27.01
976	-1241.46	688.48	871.09	-0.43	9.34	-54.53
977	-1125.24	722.41	986.57	-14.74	-12.18	-91.03
978	-1208.25	780.52	945.07	-48.07	-10.74	-93.63
979	-1171.63	727.78	953.86	-84.56	-15.32	-91.92
980	-1249.27	586.18	1034.91	-75.68	2.23	-81.33
981	-1074.71	471.92	1084.23	-72.88	-3.85	-57.65
982	-1323.97	218.51	874.02	-46.02	-21.64	-36.47
983	-764.16	163.33	824.71	-24.2	-115.2	28.5
984	-414.55	82.03	1032.96	14.62	70.04	67.54
985	-1099.37	281.01	948.24	49.68	126.65	70.89
986	-1142.58	444.09	904.05	45.47	117.98	123.47
987	-1159.18	542.24	840.33	-11.9	45.5	129.39
988	-1201.42	335.94	812.74	-106.99	-24.51	105.59
989	-631.1	119.87	1315.92	-82.28	-33.48	107.24
990	-1180.66	800.54	1028.56	65.16	80.38	-44.98
991	-1284.67	805.18	920.17	51.36	25.79	-68.82
992	-1124.27	583.01	898.19	33.63	3.94	-51.42
993	-1255.86	636.96	965.33	-16.57	-26.46	-73.58
994	-1044.19	463.87	1024.66	-37.45	-58.75	-47.27
995	-975.1	396.48	971.68	0.7	7.97	11.29
996	-1099.12	383.79	910.64	26.52	56.3	65.58
997	-1243.65	372.8	968.75	23.74	40.1	78.37
998	-1258.79	366.94	1006.59	31.34	32.75	62.41
999	-1116.7	381.84	922.61	56.34	8	34.24
1000	-1086.43	364.01	937.26	78.06	6.5	7.2
1001	-1256.59	489.5	928.47	84.35	7.6	8.12
1002	-1245.36	495.36	896.24	70.92	-1.53	6.53
1003	-1232.91	469.97	817.38	63.75	-4.76	18.59
1004	-1235.84	382.57	757.08	33.94	-9.95	6.38
1005	-1267.82	435.06	733.15	53.83	-40.04	57.77
1006	-1090.58	584.23	797.12	74.86	-63.81	51.3
1007	-1084.47	806.88	794.43	72.02	-72.75	34.06
1008	-771.73	818.6	875	33.66	-60	28.63
1009	-945.56	835.94	950.2	-2.9	-1.22	-25.51
1010	-1076.66	664.31	1026.86	7.81	-20.26	-37.51
1011	-975.83	581.3	1052.73	6.1	-24.35	-41.53
1012	-1043.7	911.38	741.21	5.95	-29.85	-35.89
1013	-1123.78	635.25	721.19	4.88	-30.94	31.62
1014	-1095.21	567.38	870.12	61.61	-12.39	119.48
1015	-1136.23	667.48	757.57	89.14	11.02	136.26
1016	-1074.46	567.38	901.61	67.29	-7.26	131.2
1017	-961.18	584.96	912.84	46.45	-12.94	110.2
1018	-781.25	611.82	895.51	68.45	-14.65	124.18
1019	-656.98	586.67	917.48	107.82	-2.14	140.9
1020	-722.9	646.24	866.94	133.42	80.96	167.54
1021	-809.81	617.19	860.6	124.69	132.29	155.24
1022	-966.06	673.58	758.79	99.33	149.69	36.77
1023	-962.4	766.85	757.57	59.51	143.28	-24.87
1024	-1396.97	782.47	749.02	-18.52	151.79	-152.25
1025	-1450.68	723.88	765.63	-56	52.43	-187.07
1026	-1544.43	846.44	818.12	-26.06	-11.96	-170.38
1027	-1368.16	742.68	808.35	-33.29	-71.99	-120.67
1028	-1155.76	902.1	840.33	-87.28	-68.6	-121.46
1029	-1088.62	593.02	789.06	-48.37	-57.74	-88.1
1030	-968.51	683.59	918.21	15.84	-56.7	2.53
1031	-923.58	720.7	740.72	0.43	-66.13	24.44
1032	-942.38	639.89	921.14	-37.51	-52.8	93.35
1033	-908.94	674.32	893.31	4.88	-47	85.94
1034	-758.3	505.86	853.76	30.09	-20.84	58.96
1035	-1062.01	622.8	844.48	-3.45	55.73	19.65
1036	-1217.04	580.08	732.18	-24.38	59.63	-29.11
1037	-1381.84	426.76	901.61	-60.61	55.02	-56.4
1038	-1208.74	480.71	970.21	-62.35	1.07	45.35
1039	-1129.15	619.38	700.68	-51.12	-38.33	67.72
1040	-1450.93	852.54	834.47	-76.81	-27.44	76.9
1041	-1011.23	930.66	688.72	-90	-142.7	85.3
1042	-944.58	765.87	898.68	-156.34	-149.05	19.44
1043	-1052.98	734.86	815.67	-114.38	-107.54	27.98
1044	-701.17	784.18	691.41	-137.48	-78.06	-30.21
1045	-739.5	332.03	1015.63	-92.9	-25.05	-71.29
1046	-750	598.14	879.15	45.47	-10.8	-61.52
1047	-884.28	603.03	765.63	56.09	49.22	-116.39
1048	-904.3	487.79	568.36	65.19	19.29	-133.42
1049	-764.65	574.95	519.04	48.74	83.31	-149.17
1050	-1148.68	233.89	744.63	43.64	101.04	-159.61
1051	-1133.79	383.79	597.66	92.32	114.53	-106.72
1052	-1383.54	453.13	1109.38	102.29	158.48	-69.09
1053	-1207.28	1017.09	927.49	133.97	54.29	8.7
1054	-1247.31	1089.36	969.73	23.86	28.78	4.15
1055	-1072.02	928.22	1003.17	-31.95	-13.09	12.66
1056	-1042.24	875.73	1009.52	-51.82	2.01	18.86
1057	-1102.29	736.57	962.4	-42.57	2.5	21.64
1058	-1193.36	714.6	870.61	-36.99	-9.09	37.26
1059	-1136.23	647.95	920.41	-75.59	-34.79	63.14
1060	-1312.26	436.28	1060.06	-97.08	-7.81	104.22
1061	-1354	406.01	1161.13	-30.58	-94.64	117.19
1062	-913.82	733.4	840.09	41.44	-158.33	140.11
1063	-526.12	767.82	702.88	47.15	-148.44	131.68
1064	-819.58	615.48	730.96	-27.86	-59.17	50.14
1065	-943.85	406.25	906.49	-19.84	-10.38	37.84
1066	-861.08	535.89	941.16	42.14	23.56	44.8
1067	-933.84	542.72	1060.55	77.76	35.22	19.56
1068	-877.69	750	843.99	71.29	38.02	13.92
1069	-1012.45	652.83	873.29	-14.07	74.43	-35.83
1070	-1051.27	625.49	738.53	-54.35	79.22	-45.81
1071	-997.07	517.33	712.16	-96.44	101.2	-100.01
1072	-1281.49	330.08	791.75	-85.91	126.98	-126.01
1073	-1302.25	303.22	855.96	-19.1	76.51	-132.72
1074	-1300.54	549.56	756.84	20.97	60.88	-129.76
1075	-1333.25	525.63	1058.35	75.68	34.82	-104.55
1076	-1124.51	777.83	883.79	106.17	1.1	-45.81
1077	-1164.31	713.62	822.27	73.67	-1.31	-49.38
1078	-1111.82	722.66	836.91	12.3	-21.73	-47.88
1079	-1068.85	734.62	820.8	-8.82	-44.1	-53.53
1080	-1006.1	748.54	865.97	-28.05	-37.69	-64.06
1081	-1133.3	645.26	864.75	-37.9	-19.1	-63.2
1082	-1078.13	619.38	832.52	-19.5	-8.06	27.25
1083	-1116.94	617.92	776.61	-35.55	13.92	75.65
1084	-1101.07	470.95	844.48	-56.58	23.59	101.78
1085	-1207.28	426.27	851.81	-33.81	14.98	143.86
1086	-1047.61	271.24	949.46	-7.29	12.82	146.67
1087	-1191.41	503.91	796.88	110.47	7.08	108.67
1088	-1064.21	691.65	894.53	159.48	-9.49	73.27
1089	-1101.81	850.1	867.92	154.27	12.33	63.78
1090	-1145.26	891.85	845.95	112.34	9.49	110.78
1091	-1097.66	820.8	921.39	128.36	9.8	237.27
1092	-901.86	721.19	855.96	158.72	-11.41	279.91
1093	-600.34	784.91	795.65	159.55	-16.11	304.5
1094	-430.18	713.62	543.95	163.88	36.77	226.5
1095	-639.89	728.27	548.58	132.42	100.22	99.43
1096	-904.3	733.4	649.66	109.37	180.76	41.47
1097	-981.69	624.51	746.09	113.25	196.53	19.47
1098	-1240.48	860.35	623.78	98.54	182.1	21.91
1099	-1065.43	863.77	683.59	40.41	145.57	50.32
1100	-1115.48	750	670.41	43.52	141.02	58.72
1101	-963.13	365.48	789.06	131.53	78.46	40.62
1102	-862.06	423.58	547.61	299.04	97.69	1.28
1103	-1019.04	759.77	383.79	301.67	87.04	-68.15
1104	-911.13	863.77	350.59	288.94	98.36	-38.27
1105	-1133.3	863.77	536.62	254.18	130.55	-80.96
1106	-1130.62	945.56	360.84	296.54	81.79	7.9
1107	-736.82	887.7	205.57	278.14	55.08	-37.2
1108	-782.47	925.54	197.27	239.38	151.12	-63.54
1109	-1020.51	770.26	148.93	222.56	107.42	-43.21
1110	-853.27	729.98	175.29	248.02	123.63	-70.4
1111	-1308.59	884.03	-11.47	229.1	66.99	-109.59
1112	-1010.25	454.59	78.12	196.08	74.52	-102.54
1113	-1416.26	950.68	-49.8	203.13	71.04	-162.26
1114	-1214.84	1194.58	5.37	110.2	92.41	-83.04
1115	-1273.68	1245.12	-14.16	7.32	79.22	-32.65
1116	-1229.25	1450.44	27.59	-59.3	53.86	-5.37
1117	-1315.92	1132.57	167.48	-166.72	63.75	-51.54
1118	-1352.05	1152.34	-67.14	-156.95	-5.83	-39
1119	-1132.32	874.27	-14.65	-180.57	4.82	-17.21
1120	-1210.69	977.78	111.08	-122.1	-8.88	27.56
1121	-1227.05	1017.33	38.82	-122.65	-18.25	39.83
1122	-1098.39	949.22	207.03	-129.97	-4.82	35.83
1123	-1094.24	723.63	9.03	-92.99	-2.44	33.54
1124	-1081.79	878.17	24.17	-75.29	-22.46	33.97
1125	-1085.94	770.26	142.33	-32.53	-24.41	-36.44
1126	-1291.99	971.92	62.99	-23.68	-45.53	-30.82
1127	-912.6	943.36	122.56	-30.76	-55.91	-1.8
1128	-1233.89	1077.39	171.14	-34.3	9.12	1.71
1129	-1159.18	962.16	323	-88.65	-45.9	53.13
1130	-1046.63	1058.59	110.84	-77.67	-22.4	54.6
1131	-1101.81	1041.75	192.38	-154.05	-18.77	42.02
1132	-1021.97	888.67	296.14	-139.13	0.46	49.13
1133	-1102.05	885.01	387.45	-161.65	2.99	53.44
1134	-1027.1	814.45	364.26	-121.77	-16.66	54.35
1135	-1125.24	625.24	300.05	-77.45	4.27	58.96
1136	-1143.31	866.7	302.73	-77.85	-40.65	77.03
1137	-1023.93	809.33	344.97	-53.34	-51.36	70.37
1138	-1036.87	910.16	369.87	-12.36	-35.92	73.18
1139	-958.25	948.24	418.95	-9.46	-63.78	52.28
1140	-893.8	789.31	308.84	-39.67	-28.81	14.59
1141	-888.67	796.14	440.19	-2.38	-29.36	3.85
1142	-945.07	810.55	454.59	-1.77	-8.97	-31.34
1143	-1006.84	878.17	385.74	-20.97	6.74	-28.87
1144	-978.76	874.51	359.62	-32.38	21.15	-3.27
1145	-995.36	760.99	590.58	-59.54	-3.69	-36.16
1146	-1038.82	815.19	354.74	6.38	-6.16	-48.83
1147	-958.25	836.18	375.49	-0.76	-12.73	-59.11
1148	-1034.42	1013.43	293.21	13.46	33.26	-67.87
1149	-1127.69	818.85	447.27	-30.79	43.95	-93.54
1150	-1150.39	744.63	476.56	0.46	3.75	-75.32
1151	-1203.61	789.79	336.43	31.13	-1.53	-34.61
1152	-1087.65	959.72	339.6	0.43	7.35	1.56
1153	-1117.43	901.12	329.59	19.32	22.13	12.24
1154	-1176.76	935.06	365.48	1.25	-3.02	16.85
1155	-1100.83	997.56	332.52	-8.51	-5.65	34.94
1156	-1129.15	1061.77	300.54	-24.11	-7.08	33.17
1157	-1185.55	1077.88	374.02	-42.63	-3.48	34.39
1158	-1120.61	998.54	431.4	-78.31	-18.68	52.4
1159	-1215.09	978.76	357.91	-94.36	-15.44	65.8
1160	-1086.43	868.41	410.4	-98.82	-54.14	113.77
1161	-861.57	872.31	482.42	-82.18	-41.84	125.49
1162	-818.12	850.34	525.39	-51.39	-13.55	78.52
1163	-1003.17	862.55	448.49	-52.31	-23.83	75.29
1164	-777.1	782.71	439.21	-52.46	-58.59	93.08
1165	-834.23	741.94	425.05	-13.55	-37.81	61.49
1166	-749.51	914.31	568.36	2.17	-43.64	35.68
1167	-784.42	779.3	604.74	33.72	1.04	9.61
1168	-1016.85	799.32	540.77	38.39	12.36	36.47
1169	-950.93	713.87	612.3	100.83	-18.31	77.85
1170	-793.7	922.85	495.36	120.7	-33.11	40.41
1171	-783.94	899.9	530.03	89.32	6.1	-21.06
1172	-806.88	835.69	535.89	83.34	8.39	-60.85
1173	-848.39	905.27	432.86	80.51	30.24	-115.26
1174	-1017.58	804.93	497.8	61.07	54.99	-139.01
1175	-1060.06	960.94	347.66	57.34	37.72	-144.9
1176	-1063.23	855.47	460.69	23.19	35.89	-163.73
1177	-1165.77	734.13	363.77	16.39	34.79	-116.39
1178	-1260.74	925.54	270.26	0.24	13.55	-80.63
1179	-1032.23	899.41	396	-2.69	-14.04	-97.08
1180	-1217.53	945.07	359.13	-21.48	17.67	-85.24
1181	-1270.02	999.02	278.56	-25.09	-5.89	-61.68
1182	-1267.09	1018.55	303.96	-68.54	-50.72	-75.81
1183	-1187.99	992.92	436.77	-63.75	-63.87	-92.86
1184	-1295.41	1100.83	417.72	-87.98	-65.16	-85.45
1185	-1106.69	783.45	475.83	-93.96	-113.74	-73.61
1186	-1152.1	983.4	444.58	-76.75	-134.19	-79.74
1187	-1131.84	850.1	397.95	-109.28	-99	-86.94
1188	-961.43	654.54	691.41	-127.72	-131.23	-94.94
1189	-886.23	622.31	607.18	-90	-68.45	-150.18
1190	-1281.74	444.82	373.29	-61.22	-102.6	-132.66
1191	-1092.53	680.66	578.86	-33.02	-82.86	-54.75
1192	-1093.75	911.13	577.15	0	-98.97	-94.06
1193	-1097.9	710.21	764.16	-78.12	-144.38	-149.32
1194	-1255.37	620.36	569.09	-58.11	-173.52	-101.96
1195	-1240.72	709.96	530.27	-36.87	-181.55	-79.16
1196	-1104.49	710.94	772.71	-49.59	-163.42	-96.89
1197	-1434.33	482.91	695.56	-47.09	-180.15	-99.15
1198	-972.17	935.79	708.25	-32.23	-198.12	-16.63
1199	-1300.78	578.37	727.29	-43.7	-112.21	-79.8
1200	-1146.73	596.68	744.38	-61.58	-139.59	-22.86
1201	-1083.01	552.73	800.29	-59.05	-83.86	2.87
1202	-1090.58	557.37	731.69	-17.24	-82.52	39.46
1203	-1192.87	645.02	648.93	-23.71	-112.52	63.35
1204	-1048.58	560.3	855.71	14.71	-98.63	37.48
1205	-958.25	698.97	783.2	-10.59	-73.58	19.68
1206	-1018.55	569.82	862.55	40.99	-72.51	-5.28
1207	-1174.8	759.03	508.06	85.75	-48.86	-10.25
1208	-1067.14	796.88	773.93	43.73	-57.95	15.93
1209	-1210.69	713.38	667.24	68.05	-72.33	6.44
1210	-1059.08	869.14	1005.86	20.36	-70.89	53.16
1211	-971.44	896.73	936.28	-24.63	-100.04	8.21
1212	-1050.05	705.08	719.24	-78.74	-87.19	-7.6
1213	-938.48	613.28	782.96	-106.08	-69.52	74.46
1214	-923.1	437.26	867.68	-100.13	-94.51	59.88
1215	-790.04	726.56	706.79	-40.99	-110.17	14.43
1216	-832.76	679.44	784.91	-35.1	-39.89	-57.4
1217	-905.03	800.54	921.14	-75.47	-28.9	-109.5
1218	-970.46	584.72	928.71	-67.2	-11.35	-138.55
1219	-1112.79	708.5	635.01	-143.59	-3.91	-139.01
1220	-1293.95	348.63	680.18	-98.85	0.64	-138.92
1221	-1150.39	737.06	840.09	-64.61	-48.55	-53.59
1222	-1002.44	734.38	1028.32	-74.68	-16.82	10.16
1223	-1266.6	715.58	1257.32	-94.09	-20.17	37.29
1224	-1015.63	721.44	989.5	-53.16	-49.62	96.98
1225	-1111.57	726.07	975.83	-49.62	-107.6	107.97
1226	-832.03	706.79	963.13	-24.08	-136.23	112.09
1227	-628.66	614.01	1004.39	9.95	-144.01	132.2
1228	-584.47	634.03	833.74	5.19	-87.31	121.92
1229	-698.73	408.94	903.08	-25.85	-14.25	79.65
1230	-863.04	402.59	977.05	-7.14	30.67	70.22
1231	-822.27	502.2	1038.57	36.93	57.74	33.14
1232	-797.36	546.39	932.37	49.47	67.26	-1.68
1233	-708.74	601.56	844.97	24.38	102.11	-82.82
1234	-871.58	474.37	696.29	-13.52	135.83	-194.92
1235	-974.85	390.87	616.7	-97.9	169.71	-206.97
1236	-1152.1	178.22	614.75	-57.89	204.99	-190.19
1237	-1364.75	371.34	899.66	62.93	189.91	-96.8
1238	-1487.06	877.2	1064.94	118.13	165.99	-43.03
1239	-1238.53	1067.63	1209.47	83.8	96.41	59.42
1240	-1261.23	851.56	1115.97	7.26	76.63	55.02
1241	-1281.98	726.81	935.79	-32.38	3.78	38.82
1242	-1091.31	539.31	1015.87	-31.98	-30.4	10.56
1243	-1055.42	576.42	949.95	-30.33	-21.48	-54.26
1244	-1104.49	504.88	872.07	-50.57	-13.24	-49.5
1245	-1258.3	504.88	841.31	-61.46	-37.38	-21.06
1246	-1067.87	431.64	818.6	-33.36	-9.83	10.44
1247	-1206.3	597.66	940.43	-28.29	-8.67	22.71
1248	-1129.39	642.58	915.53	-41.87	-1.28	21.33
1249	-1229.98	608.4	962.16	-64.42	-10.71	14.62
1250	-1073	610.35	936.04	-55.02	-42.91	17.36
1251	-1034.18	446.78	951.66	-76.45	-62.59	-15.66
1252	-1069.34	556.88	817.38	-85.24	-61.34	-28.14
1253	-957.28	239.26	938.72	-113.83	-56.46	-67.2
1254	-978.03	213.62	906.49	-62.62	-15.87	-76.45
1255	-1011.23	271.48	849.85	-27.4	-0.12	-59.54
1256	-989.01	456.3	988.53	2.59	41.69	-59.27
1257	-1101.81	537.6	945.56	33.14	53.19	-76.69
1258	-1070.56	568.85	896.97	34.36	37.96	-54.29
1259	-1073.24	531.49	898.19	18.65	42.97	-25.45
1260	-1145.02	439.7	968.75	6.32	39.64	-7.45
1261	-1186.52	416.75	1063.72	24.14	50.93	41.93
1262	-1321.78	509.28	1000.98	42.24	40.83	62.74
1263	-1341.31	502.69	868.41	17.85	9.67	63.93
1264	-1358.15	452.64	911.38	-28.05	-28.87	72.48
1265	-1260.5	453.13	932.13	-35	-50.99	85.69
1266	-1146	384.28	1000.49	-35.68	-50.63	110.93
1267	-1106.45	433.11	1031.74	13.85	-53.56	123.9
1268	-1102.54	575.2	980.47	45.81	-93.93	121.46
1269	-943.12	622.8	973.14	45.96	-104.06	87.65
1270	-930.42	560.79	1017.82	28.59	-71.38	79.9
1271	-805.91	504.15	1004.64	50.17	-31.01	95.28
1272	-732.18	580.08	889.65	52.37	-23.99	84.05
1273	-774.17	507.32	849.61	31.16	25.3	35.46
1274	-826.9	550.29	896.24	53.89	47.3	32.56
1275	-841.55	641.36	874.02	58.78	65.77	9.09
1276	-957.28	559.81	943.6	45.14	59.94	-3.57
1277	-945.56	539.06	976.81	42.39	57.53	12.76
1278	-884.52	523.93	976.07	53.13	63.63	-3.33
1279	-928.71	527.1	908.69	26.92	102.29	-35.03
1280	-1012.45	567.87	830.08	12.57	132.63	-21.85
1281	-1049.8	573.73	824.71	4.12	133.61	-10.47
1282	-1134.03	614.01	839.36	12.02	125.31	-5.25
1283	-1157.96	604	878.17	25.42	127.78	-23.8
1284	-1319.82	537.35	845.46	33.23	125.7	8.79
1285	-1227.78	592.04	866.94	39.61	90.36	55.05
1286	-1253.66	648.19	829.35	34.73	86.7	55.45
1287	-1275.39	635.99	802.25	40.99	77.09	66.38
1288	-1328.37	609.38	708.74	50.42	68.36	111.91
1289	-1116.7	604.25	779.05	68.05	48.74	193.79
1290	-1029.79	792.72	952.88	148.5	15.11	205.29
1291	-878.91	911.87	846.92	167.27	-26.58	258.18
1292	-633.54	863.53	814.7	106.2	-23.99	221.25
1293	-651.12	513.67	744.63	98.75	22.13	152.65
1294	-887.21	670.9	646.73	68.27	112.64	122.8
1295	-907.96	489.01	833.5	53.86	168.67	-8.67
1296	-1347.66	592.29	687.26	104.68	178.71	-68.02
1297	-1230.96	656.98	680.66	128.45	124.54	-25.18
1298	-974.85	682.62	648.93	190.55	170.17	-34.67
1299	-996.58	786.38	616.46	173.77	163.6	-18.25
1300	-1028.81	704.1	532.23	193.66	161.96	-18.77
1301	-1083.74	736.33	427.25	212.77	139.4	8.24
1302	-1128.66	744.63	337.4	230.93	179.08	29.79
1303	-1034.67	513.43	504.64	231.35	137.39	8.76
1304	-1128.66	825.93	339.84	261.57	133.09	-155.98
1305	-1495.61	847.9	186.77	211.52	111.33	-137.24
1306	-1103.27	857.67	515.38	179.57	93.14	-108.43
1307	-1358.89	861.57	197.27	206.82	75.44	-131.68
1308	-1227.54	870.61	156.74	180.08	37.57	-59.51
1309	-1005.13	1061.04	171.63	123.81	68.73	-67.08
1310	-1395.51	770.26	208.5	87.49	56.58	-83.1
1311	-1165.53	1051.76	146.48	82.34	15.69	8.91
1312	-1192.14	1088.38	2.69	-2.5	36.01	-40.28
1313	-1183.11	710.94	127.69	-26.25	48.8	-45.47
1314	-1400.15	787.35	-11.96	17.79	49.38	-48.22
1315	-1386.96	684.81	91.06	-13.55	31.16	-42.82
1316	-1367.68	811.77	234.62	30.61	47.09	-17.52
1317	-1601.32	842.53	129.39	68.12	4.36	26.92
1318	-1345.95	749.76	276.37	59.78	-1.46	47.42
1319	-1309.33	781.25	161.62	153.26	-57.1	44.01
1320	-1224.37	824.46	46.14	148.74	-57.22	-5.74
1321	-1125.98	843.99	82.52	135.74	-19.17	7.02
1322	-1226.56	858.4	78.12	76.78	0.37	47.27
1323	-1216.8	1074.95	-190.67	38.24	13.98	95.86
1324	-1024.41	1084.47	16.11	-78.98	-0.06	96.74
1325	-1195.31	980.96	200.2	-128.39	-0.31	83.19
1326	-979.74	848.14	193.36	-170.72	-12.76	115.66
1327	-926.76	808.84	233.4	-158.75	9.86	57.92
1328	-1015.87	720.21	190.67	-140.53	-3.51	30.24
1329	-1230.96	803.22	254.88	-128.11	-25.45	-22.19
1330	-1104.74	771.97	151.37	-101.72	-30.3	-31.34
1331	-1221.19	729.49	192.38	-110.69	-22.86	-84.96
1332	-1183.35	683.35	185.79	-88.65	-0.76	-52.46
1333	-1184.33	650.63	238.77	-84.32	2.75	28.29
1334	-1124.02	779.79	232.91	-84.38	15.35	38.6
1335	-1208.98	764.4	228.03	-74.89	41.14	12.12
1336	-1275.15	919.68	306.15	-51.85	50.54	57.31
1337	-1066.16	816.89	301.76	-37.72	41.93	30.85
1338	-1374.51	822.02	199.95	5.62	54.17	1.22
1339	-1292.97	806.88	167.24	19.65	0.03	41.47
1340	-1115.72	836.18	240.23	37.32	0.37	41.99
1341	-1259.28	963.87	222.9	42.36	20.11	14.62
1342	-1316.65	929.44	199.46	30.98	3.36	52.31
1343	-1241.21	989.5	168.46	22	-25.51	91.8
1344	-1166.02	989.26	312.01	9.12	-22.22	93.72
1345	-1244.14	1046.14	190.43	-19.71	-28.63	69.7
1346	-1011.47	927.25	317.14	-77.76	-57.83	71.59
1347	-1013.92	920.41	301.27	-76.42	-35.22	49.1
1348	-1064.94	798.58	262.94	-83.65	-31.49	33.66
1349	-1061.52	758.79	268.55	-79.5	-38.79	43.12
1350	-979.49	774.41	267.58	-77.39	-32.44	48.65
1351	-1082.03	827.88	381.1	-62.16	-20.36	36.99
1352	-936.52	854	363.53	-44.25	-36.01	14.8
1353	-1026.37	807.62	322.27	-46.17	-8.18	9.7
1354	-1045.17	751.22	372.8	-30.98	-8.58	8.3
1355	-1093.02	779.54	385.74	-17.36	-15.87	9.92
1356	-1082.52	864.75	314.45	-8.79	-22.71	19.87
1357	-987.79	877.93	391.6	2.9	-17.52	18.19
1358	-1048.83	976.81	344.24	-4	-19.56	7.54
1359	-1021.73	922.36	406.98	-15.78	-23.41	11.84
1360	-928.96	808.11	402.34	-4.7	-23.01	4.76
1361	-1040.77	834.47	332.76	16.2	3.42	28.38
1362	-970.46	846.92	350.1	26.43	-2.04	12.36
1363	-962.89	882.81	375.24	31.34	14.98	-16.36
1364	-1041.26	940.67	327.88	27.22	18.59	-37.17
1365	-1080.81	892.09	335.94	10.25	24.11	-25.18
1366	-1014.4	876.22	349.12	21.3	15.26	-21.61
1367	-1082.28	910.64	342.77	16.42	30.27	-21.91
1368	-1118.9	932.37	339.11	9.58	22.52	-27.4
1369	-1095.46	905.03	317.63	1.95	19.17	-31.98
1370	-1181.4	861.08	316.65	9.58	11.38	-20.36
1371	-1110.35	848.63	313.48	16.02	-10.13	3.75
1372	-1046.63	951.66	266.6	14.98	-4.76	15.84
1373	-1007.81	936.52	323.49	-6.68	14.43	9.67
1374	-1105.96	887.7	321.53	-8.24	18.86	13.34
1375	-1125.73	898.93	332.28	-7.26	0.12	31.56
1376	-1012.7	929.93	274.17	-3.45	-2.53	21.06
1377	-1147.22	954.1	331.54	-22.13	1.56	22.31
1378	-1042.48	960.45	306.15	-41.32	-8	38.91
1379	-1013.67	876.95	391.36	-39.76	7.17	41.47
1380	-1061.52	843.26	367.68	-33.6	-2.72	21.12
1381	-1008.3	706.3	377.44	-10.16	-7.48	5.04
1382	-1039.31	734.13	337.65	27.4	-5.98	10.1
1383	-1003.17	868.41	286.62	27.1	-9.12	16.39
1384	-972.41	925.78	362.3	31.31	7.97	15.01
1385	-971.92	976.81	349.12	29.69	11.38	-1.19
1386	-1022.71	929.44	283.94	12.79	22.43	-2.04
1387	-1003.42	908.69	273.93	4.27	10.53	-6.93
1388	-985.35	917.72	306.88	-3.27	15.72	-13.76
1389	-1086.91	973.14	358.4	2.47	26.67	-14.5
1390	-1072.51	898.44	339.6	5.37	21.85	-5.92
1391	-1155.03	884.28	285.16	-1.8	17.24	28.69
1392	-1139.89	833.98	295.9	-5.55	14.16	59.54
1393	-946.04	891.11	284.42	-0.12	9.25	93.23
1394	-958.5	937.5	317.14	19.38	56.64	96.1
1395	-929.44	1007.57	271.48	30.98	57.53	58.75
1396	-999.27	945.31	325.68	26.82	66.83	56.09
1397	-966.31	915.77	279.05	29.72	43.88	49.53
1398	-1101.32	879.15	256.84	-6.65	31.46	28.84
1399	-1034.67	950.44	256.35	-5.28	9.77	34.58
1400	-974.85	926.76	320.56	-25.36	1.37	13.15
1401	-1009.52	868.41	409.42	-3.97	-4.12	1.92
1402	-997.8	890.63	263.67	-3.39	-13.49	0.55
1403	-915.04	844.97	297.12	5.62	-33.87	-13.92
1404	-937.99	918.21	319.82	16.54	-8.61	-5.89
1405	-961.91	944.82	313.72	12.97	-7.75	-1.31
1406	-902.83	969.73	265.38	11.84	-7.75	-11.41
1407	-1000	968.26	258.3	1.98	10.74	-8.33
1408	-974.37	958.74	305.18	-7.32	4.88	15.23
1409	-937.74	928.71	370.85	5.07	8.45	-5.71
1410	-1012.94	998.05	237.55	6.99	6.96	-18.71
1411	-990.23	907.47	283.94	-19.93	1.43	-13.18
1412	-993.16	891.11	268.31	-25.45	-1.25	2.96
1413	-989.75	910.89	297.85	-15.59	-0.67	6.99
1414	-1035.4	982.42	245.61	-16.66	-4.64	6.93
1415	-959.47	906.74	326.9	-23.96	-11.57	4.03
1416	-1004.64	917.24	305.91	-20.51	4.61	17
1417	-1012.7	944.82	284.18	-21.76	-6.07	22.98
1418	-966.55	964.36	323	-21.27	-12.33	22
1419	-930.66	924.07	325.68	-23.22	-8.42	7.57
1420	-999.27	904.54	309.81	-23.19	4.91	9.34
1421	-990.48	920.41	313.23	-19.44	-7.32	20.63
1422	-901.37	967.04	292.24	-26.89	-7.35	13.76
1423	-935.06	871.58	391.36	-21.3	2.44	1.59
1424	-988.53	876.71	338.38	-4.67	-4.46	6.93
1425	-970.95	880.86	312.74	4.27	-11.14	3.45
1426	-937.01	940.92	333.5	5.25	-10.53	2.32
1427	-969.97	961.91	345.21	-3.81	-2.23	-1.07
1428	-939.45	966.8	306.15	-3.14	-10.53	-1.8
1429	-944.58	947.27	339.6	-16.17	5.25	6.41
1430	-991.21	922.61	372.56	-11.78	2.44	2.56
1431	-996.83	982.42	316.65	-12.63	-8.12	0.4
1432	-924.8	931.88	363.53	-28.96	-18.43	3.81
1433	-934.81	962.4	277.34	-27.77	-7.17	-1.92
1434	-978.76	873.29	369.87	-30.4	-6.56	4.55
1435	-933.35	892.33	344.48	-15.53	-11.14	2.72
1436	-954.35	879.15	374.02	-5.62	-6.77	-6.07
1437	-927.98	906.74	350.83	3.75	-6.5	-5.22
1438	-975.34	956.3	326.42	-0.7	-1.95	-3.75
1439	-974.61	910.4	388.92	-9.95	-8.36	0.89
1440	-980.71	917.24	378.42	-8.73	-8.18	4.39
1441	-981.45	945.56	344.97	-11.2	-13.03	9.64
1442	-915.28	913.82	416.99	-14.16	-16.94	7.51
1443	-961.18	962.65	343.99	-5.37	-0.49	11.38
1444	-906.49	925.78	376.71	-15.47	-11.26	8.39
1445	-887.94	903.32	382.08	-3.48	-0.76	-2.66
1446	-948	948	333.74	-5	0.79	-4.61
1447	-936.77	933.59	351.07	-10.07	-1.43	-1.46
1448	-923.58	824.46	417.48	-4.85	-3.57	-9.58
1449	-966.31	816.41	381.84	14.16	9.77	8.18
1450	-993.41	904.79	346.68	23.16	5.16	15.11
1451	-909.91	952.64	381.35	24.38	-6.68	-1.92
1452	-983.64	1004.64	348.39	11.9	8.45	11.17
1453	-977.29	964.11	382.81	10.96	-1.92	12.36
1454	-1005.37	959.72	322.02	15.23	-8.24	10.04
1455	-903.56	974.85	346.19	12.18	-18.86	-1.77
1456	-912.35	973.14	368.65	-4.3	0.31	-0.49
1457	-928.71	975.59	381.59	-11.02	2.66	-10.07
1458	-932.13	999.76	307.13	-20.45	2.66	-14.53
1459	-980.22	896	378.91	-35.13	6.23	-5.1
1460	-986.82	917.48	320.31	-33.39	-4.82	11.78
1461	-929.2	884.52	344.24	-54.23	-28.81	-18.34
1462	-913.09	785.89	437.01	-39.73	-14.56	-32.65
1463	-1030.03	963.13	379.15	12.97	-6.32	-20.9
1464	-900.15	1022.22	402.1	3.23	-19.84	-3.81
1465	-970.46	982.18	465.82	12.15	13.12	6.47
1466	-985.11	1025.39	369.87	33.54	5.68	18.46
1467	-716.06	1210.21	351.07	34.97	9.83	-2.56
1468	-995.12	1074.71	303.47	18.31	-13.76	-63.14
1469	-968.99	905.76	275.63	-13.85	-48.98	-38.97
1470	-1030.76	972.9	319.09	-48.22	-37.35	-100.13
1471	-813.23	761.23	374.02	-67.81	-25.6	-105.41
1472	-1044.92	743.9	334.96	-39.83	-4.43	-109.28
1473	-1049.32	611.57	475.34	-13.28	-6.04	-75.53
1474	-1145.02	937.74	284.67	49.35	-6.68	-62.68
1475	-1064.7	963.62	372.8	43.98	-13.7	-98.18
1476	-924.8	822.51	377.44	32.29	-14.86	-97.26
1477	-1210.69	799.32	356.69	49.68	-3.72	-98.85
1478	-1027.1	769.53	571.53	73.33	-43.91	-87.98
1479	-1257.81	814.7	196.53	77.61	-6.65	-79.32
1480	-1220.95	728.03	485.11	68.85	-12.48	-9.03
1481	-1220.21	1053.47	246.09	93.81	-40.68	22.06
1482	-980.71	1076.42	298.1	42.91	-44.92	70.07
1483	-918.21	1172.12	380.13	18.31	-32.47	37.29
1484	-996.34	1103.27	310.55	-47	-26.95	-27.28
1485	-1279.3	851.07	198.49	-116.06	-28.69	-30.76
1486	-1161.87	720.95	430.91	-73	-52.03	-70.16
1487	-1344.73	713.87	356.2	-8.61	-69.18	-23.35
1488	-837.89	865.97	608.89	8.39	-73.55	-21.33
1489	-1005.86	657.96	311.28	5.95	-39.83	-54.35
1490	-981.93	986.08	459.47	9.61	-50.26	-9.67
1491	-911.62	744.38	365.48	-4.97	-29.94	-77.97
1492	-1229.74	692.38	427.49	4.91	-5.71	-69.06
1493	-1213.38	870.61	418.46	55.73	-51.09	-24.69
1494	-1094.73	1161.38	410.89	27.5	-46.08	-95.7
1495	-1119.14	1264.89	414.06	-94.48	-75.62	-191.22
1496	-1534.42	809.33	148.68	-158.87	-141.6	-190.61
1497	-1215.82	500.24	448.73	-179.6	-192.81	-57.8
1498	-1194.09	758.79	518.31	-93.84	-184.02	-107.45
1499	-1094.48	776.61	426.51	-74.62	-156.59	-175.29
1500	-1510.5	625.73	649.9	-34.39	-228.58	-86.33
1501	-1203.37	643.31	656.49	-21.58	-213.13	-50.38
1502	-1273.19	760.5	537.11	-62.13	-180.69	16.72
1503	-1045.17	825.44	635.25	-94.7	-160.83	33.87
1504	-982.42	670.41	632.57	-93.35	-118.56	12.66
1505	-1115.23	474.61	675.29	-96.8	-104.37	77.67
1506	-844.97	508.54	566.89	-47.21	-94.91	95.15
1507	-1054.93	627.2	776.12	-28.53	-61.98	72.08
1508	-999.51	598.39	794.43	-16.48	-47.61	58.35
1509	-982.42	705.32	797.36	5.98	-53.44	93.26
1510	-892.33	832.76	706.54	12.54	-34.36	81.15
1511	-857.18	591.06	755.86	25.7	4.97	-13.21
1512	-1201.66	836.91	667.24	24.02	-22.95	-24.75
1513	-1204.83	904.05	758.79	0.95	-22.25	-54.5
1514	-1150.15	949.46	802.73	-32.5	-89.29	-41.99
1515	-1153.08	922.12	817.63	-60.67	-70.83	-69.18
1516	-1194.58	794.92	745.61	-38.73	-100.37	-77.67
1517	-1039.55	796.14	653.32	-83.22	-114.84	-35.92
1518	-1009.28	498.54	838.62	-61.19	-81.7	-23.99
1519	-865.97	501.71	810.06	-65.34	-140.5	-15.59
1520	-881.35	514.65	826.42	-46.26	-71.04	25.6
1521	-922.12	681.64	744.63	-17	-43.06	61.04
1522	-979.25	782.71	781.01	-31.4	-40.5	51.18
1523	-840.09	776.12	880.62	-50.26	-28.26	44.8
1524	-1016.6	610.6	861.33	-13.98	-12.91	-6.87
1525	-986.57	668.46	865.48	6.44	4.88	-25.76
1526	-1025.15	806.4	770.75	0.7	18.89	-49.04
1527	-1009.28	731.2	784.67	-2.93	37.57	-33.72
1528	-1081.79	701.42	810.79	-13.58	28.53	-19.07
1529	-1079.1	578.13	863.53	-4.49	0.03	16.17
1530	-1033.69	741.94	783.69	23.93	-10.77	65.12
1531	-1036.62	718.02	831.79	23.22	-9.16	73.88
1532	-938.48	716.8	842.29	30.7	18.25	64.67
1533	-1095.21	720.95	784.67	46.36	7.75	52.31
1534	-1071.53	697.27	835.21	45.62	-31.92	38.82
1535	-971.92	758.79	883.3	22	-34.7	35.71
1536	-1032.71	725.34	929.44	-2.08	-37.02	36.41
1537	-873.54	699.46	847.66	-16.97	-23.22	50.66
1538	-852.78	709.47	779.79	-19.56	-3.57	36.5
1539	-884.52	641.11	783.45	-28.08	21.24	23.44
1540	-1063.23	656.49	836.67	-20.87	19.35	26.58
1541	-1007.32	752.2	844.24	-19.17	-1.4	23.77
1542	-935.55	710.69	865.97	-26.58	10.71	15.44
1543	-1029.3	656.01	844.48	-18.92	6.07	1.25
1544	-961.18	704.59	806.15	2.81	-0.49	22.95
1545	-924.32	696.53	854.74	-2.96	-5.92	9.89
1546	-1013.18	698.97	826.66	-6.81	-0.21	5.74
1547	-871.83	704.83	875.24	-14.47	-18.4	-0.24
1548	-981.2	655.03	814.7	1.4	8.15	-1.04
1549	-967.77	666.26	876.22	27.65	-3.23	9.92
1550	-940.19	697.02	867.68	37.9	-4.18	6.65
1551	-928.47	786.62	817.63	39.31	-0.58	6.16
1552	-906.74	691.16	892.58	26.7	1.56	3.33
1553	-963.87	733.4	794.19	31.34	-5.4	11.78
1554	-881.84	786.13	818.36	20.54	-5.62	18.13
1555	-956.54	753.17	861.08	6.59	20.69	6.99
1556	-1000	781.98	822.51	-18.8	3.81	7.02
1557	-904.05	729.49	917.24	-17.82	0.73	-7.72
1558	-1016.11	763.43	740.97	-18.55	10.41	-12.48
1559	-980.47	630.62	865.23	-25.7	-6.81	5.37
1560	-931.64	701.42	797.12	-3.66	-18.74	-0.43
1561	-952.15	681.64	798.34	-4.12	-1.37	-5.89
1562	-964.36	646	869.14	-3.36	3.94	0.12
1563	-1003.17	732.42	802.98	15.93	3.66	9.16
1564	-930.66	786.87	835.45	2.35	-11.29	13.58
1565	-907.23	738.53	885.74	-18.8	-6.59	18.22
1566	-910.4	734.13	839.6	-17.27	-1.98	16.82
1567	-949.95	703.86	840.33	-14.34	-0.58	15.11
1568	-920.41	681.88	827.39	-7.54	-3.2	17.79
1569	-942.38	720.21	838.62	-13.37	1.5	26.79
1570	-930.42	690.67	895.26	-5.58	-0.7	27.31
1571	-928.96	737.3	818.85	-3.97	-7.02	23.47
1572	-853.52	720.7	809.57	-1.92	-3.63	1.98
1573	-886.72	579.1	918.95	-1.04	17.24	2.75
1574	-952.39	639.89	833.01	21.67	20.36	7.87
1575	-906.74	772.95	834.72	28.78	-0.95	-2.96
1576	-811.77	726.81	875.49	16.42	7.35	-9.67
1577	-909.42	751.46	826.42	14.71	22.4	-16.48
1578	-908.94	735.35	824.22	13.37	17.43	-22.03
1579	-901.37	724.12	824.46	13.21	23.53	-25.6
1580	-1035.16	718.99	840.33	12.15	17.58	-22.22
1581	-971.68	786.62	830.08	-3.08	4.36	-10.89
1582	-941.41	801.03	824.46	-30.98	-0.27	-25.94
1583	-884.52	804.93	769.78	-31.22	14.5	-33.57
1584	-968.26	726.32	842.77	-51.48	28.59	-13.28
1585	-889.89	748.54	818.6	-43.3	34.06	4.91
1586	-1001.46	735.35	801.76	-33.29	25.91	-20.9
1587	-929.93	718.75	819.09	-7.72	35.86	-45.38
1588	-1106.2	560.3	729.25	4.24	25.6	-27.98
1589	-903.32	652.1	802.49	12.05	5.8	-24.81
1590	-891.85	634.03	843.02	35.19	25.79	-21.39
1591	-962.16	676.51	877.69	43.52	54.72	-14.77
1592	-1008.06	740.23	845.46	49.01	56.46	-45.44
1593	-1233.89	652.1	795.65	42.05	57.07	-8.97
1594	-1040.04	584.72	816.41	68.18	33.05	-10.99
1595	-919.68	605.71	811.77	90.06	72.02	0.4
1596	-989.01	588.87	749.27	147.74	70.1	7.72
1597	-820.31	820.31	847.9	146.64	72.08	-11.32
1598	-1324.46	948.49	684.08	121.25	88.78	-53.31
1599	-1053.71	839.84	699.71	31.95	40.41	-15.53
1600	-923.83	902.83	690.43	-7.23	27.98	-22.49
1601	-1118.9	645.51	832.03	-18.16	47.24	-84.53
1602	-1064.94	575.44	732.67	5.37	47.82	-67.23
1603	-1228.03	694.58	603.27	-0.46	49.96	-41.02
1604	-1099.37	583.01	615.97	-32.23	46.36	-64.79
1605	-994.87	888.18	636.96	-22.58	44.62	-72.39
1606	-865.23	868.16	710.94	-13.58	52.03	-49.62
1607	-1145.75	886.47	705.32	-17.15	95.83	-82.76
1608	-1272.22	642.82	582.76	-28.44	89.81	-68.54
1609	-1339.6	445.07	803.96	-12.42	59.02	-45.47
1610	-1218.99	655.03	666.5	18.34	37.26	-1.37
1611	-1271	771.48	667.24	28.81	79.19	-1.98
1612	-1158.45	650.15	849.12	78.06	49.68	-26.46
1613	-1349.12	784.91	713.62	87.49	36.96	-38.24
1614	-1032.23	896.97	657.47	99.52	-7.69	-39.95
1615	-1253.42	842.53	534.18	25.67	-5.1	-58.78
1616	-1155.52	885.25	826.66	-7.29	32.84	-88.59
1617	-1507.81	856.93	454.1	-48.31	18.62	-106.45
1618	-1472.9	618.9	721.92	-67.81	-57.89	-22.4
1619	-1354.49	281.98	684.57	-58.93	-63.29	-9.03
1620	-883.3	673.83	711.91	-10.07	-91.25	72.42
1621	-1210.94	608.89	633.54	1.98	-18.34	-22.09
1622	-1222.66	646.24	702.64	23.8	-21.51	34.58
1623	-1196.29	625.73	814.7	66.59	-15.72	64.03
1624	-1259.52	606.45	700.2	121.49	-5.52	70.86
1625	-1423.58	672.12	519.53	161.29	-59.33	131.84
1626	-851.32	605.22	521.24	140.17	-46.11	201.66
1627	-1020.02	660.89	658.45	109.56	-8.61	100.46
1628	-943.6	829.1	569.09	133.03	12.02	55.42
1629	-868.9	779.79	629.15	151.86	74.74	-10.04
1630	-1138.18	957.28	557.13	143.83	71.93	-10.13
1631	-1390.87	1047.85	436.52	77.61	83.86	-8.97
1632	-1114.5	976.07	500.98	-29.24	15.5	16.42
1633	-1243.41	1102.78	502.93	-87.19	-9.74	19.41
1634	-1079.1	923.58	607.91	-123.05	-33.66	30.24
1635	-1104.25	823	629.15	-139.71	-16.02	20.94
1636	-1107.67	663.09	491.21	-113.22	-35.43	34.12
1637	-895.26	714.6	628.66	-90.06	-10.71	42.91
1638	-1240.72	613.77	608.89	-67.14	14.43	21.85
1639	-1032.96	577.88	634.28	-26.82	-19.5	51.76
1640	-1060.06	739.26	631.1	-7.11	0.55	15.14
1641	-1250.24	780.52	676.27	-14.77	0.49	12.12
1642	-1015.63	772.71	671.88	-18.19	-26.31	46.33
1643	-1016.11	785.64	642.33	-7.26	-14.95	45.38
1644	-1162.11	805.42	592.29	-24.14	-8.21	46.91
1645	-1008.06	806.88	626.46	-22.89	-13.18	26.31
1646	-1104.98	796.14	638.18	-20.69	-7.02	46.23
1647	-1036.87	862.55	583.5	-9.43	-25.7	43.55
1648	-965.09	774.41	709.96	-40.65	-13.03	14.68
1649	-1006.59	657.71	689.7	-2.66	22.31	6.1
1650	-1169.19	748.54	595.46	12.24	1.37	6.32
1651	-1077.88	864.99	665.28	3.97	-29.85	13.98
1652	-1021.73	813.23	695.56	11.63	-12.76	24.35
1653	-1007.32	836.18	654.3	9.86	-8.33	33.05
1654	-886.72	883.54	634.52	-0.4	5.1	23.53
1655	-1028.56	879.15	635.25	-22.28	16.02	24.48
1656	-1100.83	876.46	626.71	-31.89	-1.07	40.77
1657	-950.44	878.91	664.06	-44.1	-33.6	28.59
1658	-1008.06	743.41	661.62	-50.14	-11.96	11.32
1659	-1024.17	670.17	703.37	-44.4	-14.01	22.46
1660	-976.56	680.66	684.08	-14.47	-9.86	16.72
1661	-1016.85	739.01	749.02	-4.18	-3.78	8.61
1662	-969.73	797.61	675.54	2.66	-7.42	2.14
1663	-906.49	793.46	659.18	-15.41	-0.15	2.78
1664	-918.7	750.98	703.86	-13.67	19.13	-0.73
1665	-1049.07	780.27	674.8	-8.27	13.92	-0.7
1666	-978.27	847.66	647.71	4.67	6.99	4.39
1667	-1031.25	787.35	742.43	-9.8	13.09	0.34
1668	-984.13	775.39	719.73	7.08	13.52	-5.62
1669	-1063.48	756.84	643.8	14.59	12.6	3.14
1670	-921.39	798.83	652.34	19.9	7.42	2.23
1671	-1060.06	848.14	703.13	-8.61	19.74	-10.71
1672	-1064.21	796.88	681.64	-7.02	0.61	-12.63
1673	-981.45	696.78	706.05	8.33	7.29	-11.44
1674	-1054.93	680.91	666.5	20.54	14.83	-28.35
1675	-1055.18	737.06	679.93	45.5	11.57	-7.6
1676	-962.89	876.71	657.47	41.99	14.5	-2.69
1677	-979.49	861.82	650.15	22.43	30.09	-15.96
1678	-1050.78	823.73	654.05	26.18	28.23	-6.74
1679	-1049.07	857.18	612.3	23.5	27.56	13.4
1680	-1031.49	856.69	662.11	17.12	18.62	-2.17
1681	-1094.48	895.51	589.6	-2.38	13.21	-6.81
1682	-1032.71	870.61	679.69	-30.88	7.2	-11.44
1683	-1108.64	840.82	617.92	-33.94	5.71	-20.48
1684	-1070.07	734.38	673.83	-29.48	-16.45	-12.6
1685	-1078.37	733.15	665.77	-17.52	1.16	13.52
1686	-1012.94	771.73	652.83	-15.2	-0.89	9.49
1687	-994.38	752.69	641.36	-17.46	9.43	4.18
1688	-1063.23	794.92	643.31	-6.16	10.99	16.27
1689	-966.31	848.63	651.61	-18.37	18.13	22.83
1690	-1087.16	772.22	698.24	-20.87	22.89	-6.84
1691	-1118.9	794.92	615.23	-22.89	1.53	7.87
1692	-1052.25	791.26	707.76	-31.37	-0.85	18.1
1693	-1026.37	843.75	675.05	-27.31	8	18.77
1694	-985.35	799.32	680.66	-33.2	23.22	41.05
1695	-911.38	717.29	654.54	-21.21	38.88	29.36
1696	-1002.2	682.86	613.04	-2.23	42.66	18.1
1697	-1013.43	690.92	674.8	22.74	41.47	29.17
1698	-891.36	823.97	684.08	33.54	41.78	11.29
1699	-1083.74	795.65	670.17	30.55	50.87	-29.39
1700	-1053.96	803.96	639.4	31.92	26.64	-22.09
1701	-1085.94	814.7	603.52	18.31	22.67	-10.13
1702	-1076.66	851.81	642.33	11.08	28.17	-16.36
1703	-1089.84	843.51	661.38	8.39	15.05	-18.22
1704	-1018.8	848.39	604.49	5.98	15.5	-26.64
1705	-1087.16	778.81	642.58	-15.05	21.55	-25.48
1706	-1058.35	765.38	636.47	-11.29	21.48	-8.94
1707	-1076.66	777.1	585.45	-3.45	30.49	-10.86
1708	-1044.43	684.57	627.69	-7.78	11.72	-17.09
1709	-1037.6	771.48	628.91	31.62	25.76	-20.45
1710	-1142.58	875.98	599.37	9.55	27.92	-7.78
1711	-1037.6	813.48	723.88	3.6	27.25	0.4
1712	-1176.76	850.83	595.95	3.63	15.81	-5.65
1713	-1125.49	770.02	620.61	-9.16	9.25	-2.01
1714	-1129.64	771.97	592.53	-18.55	4.67	11.11
1715	-1062.74	764.4	614.26	-16.08	1.56	-3.17
1716	-1023.68	788.09	595.95	-12.48	18.07	-6.87
1717	-1023.68	834.96	650.63	-5.28	22.43	-1.28
1718	-1070.07	627.2	668.95	-4	25.7	-19.17
1719	-1100.59	731.2	572.02	30.7	22.64	-8.76
1720	-1121.09	781.25	590.33	22.52	22.89	-18.07
1721	-1068.12	797.12	690.43	28.35	23.96	-22.22
1722	-1174.56	833.25	614.5	21.82	24.44	-2.08
1723	-1114.5	842.29	517.58	9.77	2.81	2.66
1724	-1084.72	847.17	596.68	-7.97	6.04	1.86
1725	-1063.72	824.71	662.84	-12.24	5.68	-2.53
1726	-1151.61	837.4	589.6	-10.13	14.86	-12.76
1727	-1186.28	734.38	600.59	-11.38	8.18	-10.04
1728	-1131.84	784.42	561.04	-19.93	-9.46	1.95
1729	-1123.54	776.12	626.71	-19.74	-10.04	-1.13
1730	-1143.55	766.11	582.52	-17.76	-1.07	0.55
1731	-1156.01	792.97	634.03	-14.92	-9.83	23.68
1732	-1042.72	854.98	599.85	-26.76	-18.04	12.85
1733	-1108.89	799.07	613.77	-42.79	-5.68	7.05
1734	-1146	771.97	605.47	-42.27	-12.51	27.04
1735	-1114.5	749.27	625	-34.64	-12.79	33.94
1736	-1144.78	719.48	670.17	-21.79	-14.53	15.32
1737	-1068.12	657.96	639.65	-8.82	-29.17	4.97
1738	-1034.67	723.39	657.23	11.23	-18.8	8.64
1739	-1052.49	756.1	652.34	14.31	-15.99	5.55
1740	-996.58	839.84	701.9	0.76	-4.76	7.81
1741	-1067.63	797.85	640.14	9.09	7.26	4.15
1742	-1072.51	832.28	623.54	-2.9	-4.64	15.26
1743	-1010.25	782.23	673.34	-9.55	0.79	-0.27
1744	-1127.2	828.61	625.49	-6.65	4.39	-0.76
1745	-1070.31	760.5	687.26	-13.46	-6.04	6.56
1746	-1103.27	819.34	602.29	-8.64	-6.32	-6.16
1747	-1047.61	784.67	647.71	-22.43	-6.59	-1.13
1748	-1096.19	729	682.62	-10.93	-1.43	8.61
1749	-1099.61	796.63	583.74	-10.74	-1.59	12.42
1750	-1036.13	751.71	660.16	-15.96	-6.74	-6.53
1751	-1113.77	795.9	673.58	-9.86	-7.97	3.05
1752	-1063.96	806.4	635.01	-12.51	-20.29	7.11
1753	-1019.53	780.27	677.25	-14.53	-9.28	6.62
1754	-1124.51	769.29	669.68	-20.42	7.75	8.85
1755	-1073.73	722.17	665.77	-6.87	-3.36	14.43
1756	-1105.96	754.15	639.4	-5.04	-17.33	0.43
1757	-1050.54	748.05	684.57	-2.53	-13.37	-0.55
1758	-1068.6	803.96	652.59	-4.39	-12.82	3.14
1759	-1026.12	780.52	709.96	-10.16	-11.96	-3.78
1760	-1041.02	795.41	627.2	-4.76	-3.17	-1.83
1761	-1015.14	739.01	636.23	-10.83	-1.13	-7.69
1762	-1005.62	738.53	663.09	5.34	7.6	-8.79
1763	-1044.19	767.33	685.55	12.6	18.22	6.81
1764	-1113.77	782.47	657.96	14.25	15.26	-11.02
1765	-1162.84	756.1	717.53	10.01	-0.27	-7.9
1766	-1075.2	789.06	669.92	8.85	0.95	-8.64
1767	-1113.28	762.21	681.15	0.24	-7.87	-5.31
1768	-1021.97	772.22	696.78	4.24	-12.57	3.39
1769	-1031.74	873.29	607.42	-11.08	5.19	-1.34
1770	-1070.31	830.81	699.95	-18.34	6.2	3.63
1771	-1086.91	808.35	613.28	-24.78	-1.68	-1.65
1772	-1094.97	709.47	678.22	-24.08	-5.07	-0.12
1773	-1106.69	743.9	667.24	-13.09	-10.19	10.04
1774	-1051.76	710.94	696.29	-6.04	-7.63	6.77
1775	-1095.7	761.23	649.41	-2.96	-0.95	3.2
1776	-1067.87	755.86	732.67	-2.87	-14.43	4.15
1777	-1013.18	806.88	676.51	-0.12	-8.27	4.09
1778	-1058.59	793.21	658.2	-19.74	1.92	5.58
1779	-1072.27	720.21	730.71	-20.23	-9.22	8.27
1780	-1096.68	804.44	671.63	-6.71	-16.88	17.7
1781	-972.17	800.78	663.33	-17.15	-17.46	8.67
1782	-1026.61	782.23	654.05	-21.42	-4.43	-14.07
1783	-1098.39	719.48	683.11	-17.21	-10.35	-9.61
1784	-995.36	726.32	685.06	-6.96	-14.5	9.09
1785	-995.85	672.12	746.09	-2.23	5.89	3.27
1786	-1051.76	751.22	661.62	19.2	6.16	6.74
1787	-1029.54	772.95	701.17	21.15	6.71	-3.75
1788	-1067.38	767.09	724.61	20.14	0.24	-12.91
1789	-1080.32	804.93	663.09	23.53	3.88	-2.78
1790	-1029.05	775.63	701.17	10.62	-2.93	2.23
1791	-1037.11	765.38	705.81	11.17	-0.27	-10.68
1792	-1089.11	813.72	659.67	16.78	-1.89	-10.44
1793	-1036.13	846.92	707.03	-1.62	-2.99	-5.98
1794	-1102.54	790.28	685.55	-6.32	-5.37	-5.46
1795	-1107.42	781.74	645.26	-8.24	-15.9	4.24
1796	-1037.84	768.8	662.6	-18.01	-11.02	5.68
1797	-1068.36	721.68	736.82	-19.56	-2.26	2.32
1798	-1050.29	749.27	653.56	-14.71	-6.29	11.87
1799	-1075.68	746.34	702.15	-12.6	-2.17	9.28
1800	-1094.24	773.68	693.36	-11.57	-12.94	7.66
1801	-1064.94	767.09	685.55	-11.29	-17.15	9.89
1802	-1027.83	777.59	700.44	-7.81	-14.28	22.28
1803	-1025.88	803.71	698.73	-17.27	-14.86	12.48
1804	-1075.44	729.98	730.96	-17.61	-9.22	17.06
1805	-1022.46	726.81	691.41	-11.78	-17.15	19.04
1806	-953.37	689.94	704.1	-7.14	-10.07	5.55
1807	-1019.29	704.1	728.76	10.56	0.06	-3.6
1808	-1013.43	749.02	713.13	25.73	1.4	4.58
1809	-1019.78	821.78	683.11	23.41	-2.81	-2.78
1810	-1002.69	843.02	740.23	9.98	1.13	-6.07
1811	-1056.4	811.77	695.31	-1.28	4.64	-7.97
1812	-1031.98	755.13	699.22	-3.81	-1.19	2.23
1813	-1026.37	797.85	711.18	-4.55	-4.82	-2.01
1814	-1042.97	809.57	716.31	-8.21	-2.99	-2.9
1815	-1020.02	800.29	737.3	-12.15	-0.79	0.06
1816	-1119.14	763.92	694.58	-19.44	-6.1	-9.8
1817	-962.89	713.38	697.75	-22.09	-15.35	-2.84
1818	-995.85	710.45	727.78	-0.76	7.26	0.27
1819	-1049.07	756.59	686.52	-1.31	-3.2	5.65
1820	-997.8	768.55	713.13	-13.79	0.27	6.29
1821	-1057.62	756.59	751.71	-14.4	2.11	-0.58
1822	-1076.66	752.93	740.23	-7.48	-1.74	13.98
1823	-984.38	751.22	704.83	-7.9	-1.07	17.49
1824	-1106.69	759.77	755.62	0	4.88	9
1825	-1038.09	767.33	711.91	-7.32	-18.28	17.3
1826	-967.77	757.32	746.83	-5.43	-21.7	-7.29
1827	-988.77	785.64	653.81	-12.12	-12.27	-15.53
1828	-980.71	699.95	739.5	-10.74	-1.04	-0.79
1829	-970.46	666.02	728.76	6.53	9.7	1.77
1830	-1006.35	685.06	731.69	29.91	13.4	-0.03
1831	-991.46	775.88	752.44	32.53	11.57	0.49
1832	-1031.49	795.9	734.13	25.36	20.05	-6.56
1833	-1069.34	801.27	729.74	14.95	10.35	-15.59
1834	-1042.24	770.02	742.68	10.99	4.15	-13.95
1835	-1083.5	779.79	696.78	5.52	3.42	-1.53
1836	-1005.86	822.02	716.31	-1.4	-10.8	-7.75
1837	-1040.53	802.98	750.49	-16.17	4.85	-8.48
1838	-1063.72	800.05	715.58	-17.97	1.28	8.39
1839	-1052.73	781.74	681.64	-23.1	-9.7	-8.79
1840	-1049.8	691.65	695.8	-27.16	-1.71	-9.43
1841	-1093.99	736.82	709.96	-0.21	-6.26	6.16
1842	-997.8	706.54	761.47	-12.33	-21.15	-4.79
1843	-1038.57	704.59	776.86	3.2	1.59	4.73
1844	-1103.76	800.78	714.84	-3.39	-15.72	15.08
1845	-968.99	810.06	723.63	-4.33	-20.14	12.88
1846	-1005.13	799.32	673.1	-18.68	-6.77	9.89
1847	-1007.81	744.63	713.87	-20.81	-5.89	17.61
1848	-997.8	747.8	728.52	-11.35	-5.58	7.11
1849	-999.76	668.95	728.27	-15.23	-1.59	5.43
1850	-1016.11	673.58	751.46	8.42	0.21	4.18
1851	-1006.1	753.17	742.92	21.79	3.39	1.74
1852	-1025.15	754.39	787.35	23.65	6.77	2.04
1853	-1015.14	858.15	691.89	19.65	-1.16	3.42
1854	-981.2	744.87	760.5	-7.08	0.82	3.78
1855	-1053.22	779.54	742.43	10.99	0.7	3.75
1856	-993.41	770.02	746.58	11.35	-6.65	1.37
1857	-1016.36	812.74	750.24	-4.73	4.12	-4.52
1858	-1066.65	796.88	728.52	-16.3	3.91	-8.85
1859	-1022.22	721.92	733.89	-18.74	-8.27	-0.12
1860	-1031.01	717.53	707.28	-10.47	-6.47	3.94
1861	-1004.64	724.37	744.87	-16.63	-4.36	6.9
1862	-993.16	714.11	732.67	7.14	2.78	-0.52
1863	-1054.44	752.44	732.67	2.38	-2.62	4.52
1864	-995.61	749.76	764.89	5.25	-3.54	3.05
1865	-1040.77	814.21	718.99	7.08	-1.04	7.11
1866	-989.01	801.76	715.58	-13.73	-5.52	7.87
1867	-995.85	749.02	789.06	-5.8	-2.44	-5.46
1868	-1035.89	781.01	704.83	-5	-6.32	-4.18
1869	-981.2	718.75	727.05	-14.31	-6.93	-3.27
1870	-1050.78	770.51	732.18	-6.9	-3.36	0.12
1871	-999.51	787.11	709.72	-11.32	-7.54	6.23
1872	-922.85	654.54	761.47	-3.05	10.71	1.16
1873	-1035.64	730.96	696.04	22.92	18.07	-8.42
1874	-1018.31	769.53	783.69	17.33	10.47	-3.81
1875	-996.09	790.28	759.77	13.85	10.5	-13.09
1876	-1065.19	776.61	731.45	7.39	7.81	-8.51
1877	-1037.11	784.42	723.63	3.66	5.55	-6.99
1878	-972.9	814.45	716.8	0.06	2.96	-6.9
1879	-1001.95	805.18	709.47	-15.84	17.36	-3.78
1880	-1093.02	806.88	733.64	-29.27	0.37	4.46
1881	-996.83	746.09	754.88	-29.36	2.93	-2.69
1882	-1064.21	692.14	694.34	-20.94	11.99	-14.22
1883	-1089.84	728.03	760.25	-11.78	5.65	-1.59
1884	-1102.05	783.45	726.07	-10.86	-12.45	4.52
1885	-1025.63	773.44	731.2	-19.38	-17.27	-0.12
1886	-1010.25	721.19	746.34	-31.25	-9.74	-4.67
1887	-1045.41	755.86	736.08	-17.64	0	16.33
1888	-1000.49	723.39	752.44	-21.12	-7.69	20.42
1889	-1014.65	703.86	765.38	-10.8	0.61	10.93
1890	-1050.54	730.71	722.66	-6.13	-0.95	7.57
1891	-1025.88	739.5	786.87	-7.93	-13.67	8.58
1892	-1011.96	788.57	767.58	-6.81	-14.5	11.38
1893	-983.89	795.65	746.58	-26.4	-8.67	2.84
1894	-908.94	634.03	776.61	-28.23	1.62	-5.74
1895	-1132.08	649.17	728.27	7.39	9.61	-8.79
1896	-884.28	767.33	838.38	15.23	-13.79	12.33
1897	-906.74	791.99	796.14	12.97	19.96	-12.94
1898	-1077.64	721.68	743.9	3.69	20.6	-10.83
1899	-1019.04	723.88	791.75	5.19	0.31	6.16
1900	-955.57	796.14	754.39	9.22	5.4	-18.49
1901	-1091.31	893.07	751.95	-16.24	18.04	3.63
1902	-982.67	854	787.35	-43.61	13.98	5.58
1903	-1153.56	635.01	734.13	-38.64	26.79	-14.4
1904	-1006.84	680.91	756.35	-14.4	-26.95	14.89
1905	-1068.12	673.1	771.97	-16.36	14.19	-4.49
1906	-1052.25	693.6	786.38	-1.16	-9.4	12.18
1907	-993.16	828.61	728.27	-32.75	-2.08	12.94
1908	-1011.23	892.33	783.69	-32.68	-12.82	15.01
1909	-947.27	627.93	885.01	-64.58	3.81	-1.65
1910	-1145.51	491.94	758.54	16.72	-18.43	2.04
1911	-1014.65	636.23	903.56	138.12	-68.21	-63.81
1912	-929.93	583.01	438.48	231.26	-70.5	-72.72
1913	-1035.64	555.18	712.4	234.56	0.73	-113.4
1914	-1167.72	918.7	647.71	241.18	-3.14	-7.32
1915	-967.77	896.48	699.46	211.12	-35.49	11.14
1916	-1352.29	1290.04	551.76	142.24	-17.7	2.01
1917	-802.25	1320.07	662.6	37.23	-27.47	-21.94
1918	-1062.26	868.16	432.86	-60.67	-7.93	-93.08
1919	-857.67	573.24	663.57	-111.88	-34.33	-57.01
1920	-1374.27	675.54	710.21	-60.27	-55.97	-87.16
1921	-1074.22	770.75	750	-58.23	-47.09	-72.69
1922	-1290.77	590.33	774.41	0.64	-78.22	-46.69
1923	-1183.84	267.33	1006.59	122.68	-75.38	129.52
1924	-1035.16	294.19	647.95	201.9	-114.75	155.12
1925	-548.58	763.43	540.04	308.01	-125.58	143.25
1926	-734.13	1127.44	421.14	192.29	-11.41	125.73
1927	-937.01	1192.63	612.79	7.93	22.98	98.57
1928	-1028.81	1051.76	594.48	-90.94	4.79	58.04
1929	-926.76	1064.21	818.85	-79.01	-5.55	-15.35
1930	-1174.07	689.21	686.77	-53.34	-34	10.19
1931	-1089.11	777.1	594.24	-27.62	-42.39	33.2
1932	-989.01	779.3	659.91	-13.18	-88.41	85.24
1933	-558.84	668.21	592.77	-48.71	-73.09	27.13
1934	-823.97	888.43	660.4	-44.19	13.34	-57.25
1935	-1024.9	627.44	667.24	3.14	-20.29	-25.33
1936	-772.46	656.98	791.99	46.42	-34	-25.48
1937	-793.95	571.78	741.21	110.23	-23.01	26.79
1938	-640.38	1328.13	571.04	112.46	-47.27	35.49
1939	-803.47	904.3	665.53	38.7	-2.53	-41.6
1940	-812.26	906.74	671.88	-5.25	5.1	19.04
1941	-581.79	747.8	687.26	-8.45	42.21	-20.66
1942	-964.84	1069.09	584.72	-18.31	65.49	-44.59
1943	-998.54	640.87	813.48	-49.87	43.61	-46.54
1944	-919.19	895.02	639.16	-16.33	55.15	-40.8
1945	-1350.1	805.91	724.61	-16.94	-24.75	-94.6
1946	-1057.37	886.23	589.36	-30.7	-55.69	-117.25
1947	-1330.08	665.53	491.7	-26.98	-83.4	-273.13
1948	-1102.78	759.77	542.97	-47.21	-170.56	-230.1
1949	-1045.17	983.4	595.21	-53.34	-188.11	-255.22
1950	-1008.06	779.79	476.32	-113.74	-195.25	-195.83
1951	-661.87	785.4	523.68	-132.2	-114.87	-169.25
1952	-932.37	941.16	447.75	-140.2	-7.2	-85.94
1953	-1154.3	962.4	777.34	-141.45	-1.37	12.6
1954	-1268.07	698.73	937.01	-95	15.5	27.4
1955	-1128.17	801.27	743.65	-77.3	-44.62	74.77
1956	-1161.13	650.15	906.49	-94.39	-41.93	17.58
1957	-1086.18	746.09	1004.15	-82.89	-53.56	12.76
1958	-966.55	492.92	1058.35	-25.3	-53.99	48.25
1959	-1230.47	325.2	886.47	-27.62	-59.75	53.31
1960	-1208.74	511.47	802.73	48.52	-89.32	100.16
1961	-1258.79	643.31	822.75	-7.11	-141.54	54.38
1962	-785.64	783.69	856.93	-40.59	-192.35	104.37
1963	-550.05	679.44	661.13	-127.66	-108.15	52.46
1964	-724.12	457.52	735.11	-172.49	2.93	-66.65
1965	-935.06	384.52	853.52	-125	7.11	-79.59
1966	-1194.58	608.64	717.77	-81.76	9.06	-118.96
1967	-1138.43	820.8	1064.94	-32.9	-56.12	-180.45
1968	-1045.41	1064.94	964.36	27.8	-61.95	-67.11
1969	-975.59	781.49	919.19	33.11	-52.7	10.25
1970	-1097.17	703.37	912.11	48.52	-52.03	89.48
1971	-1095.46	686.52	1010.5	49.19	-106.51	146.67
1972	-858.15	528.81	939.45	31.86	-136.14	226.32
1973	-738.53	530.52	1092.53	-41.47	-159.64	261.72
1974	-548.34	490.97	1006.35	-38.76	-134	225.19
1975	-617.19	618.65	824.95	-17.03	-72.85	186.34
1976	-688.72	596.68	917.48	-7.54	-98.63	145.23
1977	-497.56	630.37	876.71	2.5	-73.06	120.54
1978	-277.34	467.29	1001.46	-11.2	-11.26	74.74
1979	-665.28	679.2	1111.33	18.28	71.5	5.89
1980	-547.36	785.64	932.62	19.59	61	-63.14
1981	-657.23	700.2	950.93	-17.06	89.51	-74.71
1982	-634.28	512.45	934.08	1.31	76.63	-68.05
1983	-766.85	630.13	897.46	13.55	102.94	-82.28
1984	-724.61	590.58	939.45	38.02	91.77	-77.73
1985	-936.04	649.66	925.78	56.79	120.76	-104.83
1986	-966.55	778.56	883.06	31.95	90.24	-72.94
1987	-726.32	642.09	855.71	13.49	80.29	-67.66
1988	-941.16	677.25	1009.28	31.89	115.39	-79.96
1989	-688.23	886.23	926.27	50.78	61.95	-44.74
1990	-1099.85	660.4	782.23	3.48	121.73	-65.83
1991	-914.55	653.81	762.21	-22.09	60.09	-45.14
1992	-875.73	619.38	778.56	-30.24	82.34	-51.45
1993	-910.4	657.47	697.75	-20.78	85.6	-63.39
1994	-1029.05	553.47	973.63	-49.44	73.09	-56.7
1995	-940.67	648.93	927.73	-48.07	27.47	-20.51
1996	-728.76	639.4	1007.08	-18.89	6.32	35.19
1997	-760.5	805.42	829.83	9.43	74.74	-22.19
1998	-975.83	573.73	882.81	35.25	97.44	-11.08
1999	-1134.28	664.06	796.88	70.47	106.26	-13.21
[truncated: 13,053 more rows]
