# Supplementary material for: Complexes of vertebrate TMC1/2 and CIB2/3 proteins form hair-cell mechanotransduction cation channels
Source: eLife. 2025 Jan 8;12:RP89719. doi: 10.7554/eLife.89719 (PMC11709434; doi:10.7554/eLife.89719)
Supplement: Figure 3—source data 1. [file elife-89719-fig3-data1.zip › Figure 3H/wt/20-7-T1.txt]

0	10
-1167.48	2.69	1030.03	2.50	-77.30	25.67	8
-1083.98	14.89	1057.37	1.31	-90.82	-9.46	9
-1005.37	-116.70	923.10	-2.41	-87.04	28.90	10
-1054.20	-30.76	536.62	68.33	-81.76	93.60	8
-1133.30	-12.21	379.88	105.10	-43.76	97.11	8
-1059.08	-118.16	522.22	174.80	-17.94	95.58	11
-941.16	942.63	1284.18	30.30	-31.46	259.28	8
-1715.58	804.20	1593.51	0.52	-98.02	130.77	10
-1166.75	529.05	1015.63	78.64	-225.10	93.57	8
-870.12	496.34	614.26	24.02	-179.87	106.93	10
-726.32	313.72	866.94	-35.55	-107.97	98.36	9
-918.46	393.07	1067.38	-59.39	-80.72	89.51	10
-1076.66	260.99	1073.00	-83.50	-87.28	76.54	8
-978.52	390.87	945.56	-76.51	-104.61	69.24	10
-835.21	468.02	1361.08	-42.39	-126.40	41.35	8
-707.52	525.39	1122.56	-6.26	-94.94	3.63	11
-779.54	448.24	1250.00	26.55	-71.90	-38.64	8
-829.10	702.88	996.83	16.57	-57.65	-47.18	8
-828.13	423.58	1155.52	-16.42	-23.13	-82.09	10
-1066.65	353.27	988.04	-24.48	59.66	-141.94	9
-1276.61	278.32	1043.95	26.06	22.03	-146.76	10
-1224.61	428.96	920.65	47.52	-41.50	-61.61	8
-1066.89	484.86	926.27	17.91	-74.10	-25.15	10
-792.48	177.00	1087.89	24.41	-70.31	-20.23	8
-754.88	-125.73	1263.67	119.42	-33.75	-2.62	11
-1104.98	485.60	1417.48	182.19	-107.15	25.94	8
-681.88	644.04	1100.83	136.17	-153.69	38.24	10
-149.41	539.79	971.44	103.76	-30.98	45.56	8
-469.97	649.41	811.52	19.96	95.34	-0.21	10
-919.19	669.68	582.76	-41.69	104.28	-30.46	9
-1035.16	272.22	1062.01	-196.08	76.17	-52.64	8
-1449.95	163.33	1464.60	-142.79	134.49	20.42	10
-1044.19	396.97	1069.09	-21.85	73.76	67.20	10
-792.97	517.09	1054.20	-36.47	45.59	83.74	9
-784.42	279.30	1125.98	-42.39	35.40	74.83	8
-771.48	130.62	1225.59	7.51	67.23	83.62	10
-938.96	287.60	1162.84	3.39	98.18	68.82	8
-1007.81	318.36	1093.26	-20.81	87.77	79.68	10
-1136.47	238.77	1132.57	-41.78	75.10	120.18	9
-861.57	461.67	889.16	-2.20	41.72	145.32	10
-792.48	455.57	915.53	-10.59	81.88	93.38	8
-861.33	483.64	964.36	2.84	90.09	58.01	8
-909.18	686.77	819.09	57.95	118.50	-3.54	10
-1124.51	614.26	1047.61	93.26	119.51	-60.94	9
-1306.40	774.17	994.14	119.35	105.07	-49.04	10
-1241.46	698.97	945.31	16.14	43.64	-71.53	8
-1317.14	331.54	1025.39	-59.75	14.43	-51.64	10
-1169.19	311.52	1165.53	-50.60	-6.65	-62.29	9
-1082.28	635.01	1050.29	-8.06	-21.06	-105.62	10
-1225.10	685.06	685.06	-75.07	-7.42	-98.21	8
-1140.63	198.73	680.18	-87.59	-24.57	-70.71	8
-1439.94	401.86	865.97	70.95	-26.98	39.92	10
-922.36	1010.50	1260.74	51.06	-24.81	141.11	9
-1123.29	481.69	1300.05	56.46	-19.96	141.82	10
-921.14	446.78	1072.02	28.32	-100.98	68.27	8
-677.25	-96.44	940.92	-64.33	-45.32	-36.62	10
-867.19	-263.18	879.64	-26.03	7.75	-93.57	8
-964.84	-86.43	830.57	53.71	31.80	-150.18	11
-1129.64	622.80	1233.89	-49.41	-35.95	-76.75	8
-1074.71	963.13	1526.12	-24.93	-41.38	-87.62	10
-842.53	431.15	512.70	35.34	16.24	-107.03	8
-1035.89	586.91	618.41	-37.26	108.64	-145.72	11
-1235.35	444.58	1495.85	-95.86	56.85	-168.33	8
-968.51	356.69	1146.48	-9.31	-10.47	-114.99	10
-1043.95	384.52	1206.79	28.81	5.65	-111.88	8
-1024.90	471.92	1193.36	84.63	39.09	-100.89	10
-1256.35	676.76	923.58	169.86	88.17	-57.68	9
-1060.55	638.67	753.66	125.03	65.80	-23.28	10
-1107.67	511.96	729.00	55.39	79.99	-24.08	8
-1008.06	507.57	783.94	1.74	101.44	-1.53	10
-1253.17	225.10	871.34	5.95	83.92	18.80	8
-858.15	420.17	716.06	-43.00	106.78	-3.88	9
-1543.21	86.43	830.81	-69.52	146.33	-58.81	10
-1227.54	615.48	1021.73	-3.05	66.80	6.99	8
-1145.51	432.37	966.55	-96.01	98.45	-12.33	8
-1281.25	372.56	909.42	-103.55	79.35	55.91	11
-949.71	506.10	926.27	-36.07	99.70	187.71	8
-1296.39	505.37	853.27	-60.67	97.50	170.90	10
-1021.24	439.21	938.23	-60.21	179.90	41.87	8
-1518.31	387.94	884.77	-53.74	233.73	-83.68	10
-1493.16	543.21	758.54	-100.34	165.16	-56.58	9
-1500.73	226.32	941.41	-204.56	89.75	-60.76	10
-1297.12	42.97	1069.58	-125.21	107.48	-51.24	8
-1551.76	172.85	824.46	-76.20	119.08	-67.84	10
-1460.45	33.69	778.81	-16.60	81.36	-119.96	8
-1133.06	125.00	854.74	15.17	125.12	-122.59	11
-1526.37	359.38	659.18	33.54	179.90	-118.13	8
-1625.73	368.65	806.64	-16.72	111.42	-80.26	10
-1684.33	313.23	845.70	-51.57	12.51	-82.92	8
-1373.29	115.72	953.37	-53.59	17.94	-73.46	11
-1155.27	106.69	651.61	-47.85	99.85	-104.68	8
-1888.18	-158.45	460.21	-15.20	140.81	-133.79	10
-1908.20	-195.31	747.56	28.50	27.59	-27.68	8
-1748.78	41.02	906.74	87.52	-111.54	10.62	10
-1264.89	462.16	757.08	54.87	-81.88	-40.01	9
-1384.03	351.81	821.78	-34.03	-10.68	-107.36	10
-1737.55	26.12	768.07	-34.36	-25.30	-122.16	8
-1819.58	95.21	747.80	9.49	-121.70	-94.94	10
-1189.94	141.36	867.19	-25.94	-187.56	-66.31	8
-1319.34	-138.67	808.84	-67.23	-91.55	-70.86	9
-1521.00	-271.97	791.75	28.81	-86.52	-55.57	10
-1567.63	-66.16	731.45	108.00	-160.83	-71.99	8
-1308.11	122.31	873.54	119.54	-174.32	-84.41	10
-1263.67	2.93	929.44	80.90	-141.97	-57.46	9
-1406.01	-125.73	832.52	99.98	-104.64	-15.96	10
-1496.09	-15.87	839.11	176.39	-132.87	15.78	8
-1596.68	31.98	848.88	203.98	-156.80	33.75	10
-1565.43	8.54	911.13	202.64	-208.25	12.30	8
-1401.86	91.55	782.47	204.59	-208.28	-0.76	11
-1378.42	81.30	869.87	203.13	-191.99	-36.07	8
-1320.80	80.81	893.80	207.79	-213.96	-29.79	10
-1172.85	274.41	820.31	197.27	-247.86	60.27	8
-944.58	77.64	523.19	80.17	-229.95	77.18	10
-1049.32	-179.44	780.03	50.29	-218.66	126.46	9
-1207.76	-10.01	855.22	110.57	-239.11	177.61	10
-1153.32	258.79	1006.84	250.09	-275.42	168.79	8
-940.43	673.34	1062.01	250.18	-294.01	140.56	10
-816.65	737.79	977.29	160.43	-258.45	183.41	9
-428.71	623.54	1013.18	74.37	-264.74	226.26	10
-332.52	334.72	1038.09	49.50	-237.82	199.62	10
-420.41	143.31	1161.62	90.85	-242.92	130.43	8
-283.69	309.33	1244.38	206.48	-132.60	222.41	10
-584.72	971.19	878.66	83.68	15.69	278.99	9
-1043.46	806.15	614.99	-25.54	5.49	282.23	10
-1051.03	366.46	510.01	-169.59	-154.48	257.51	8
-559.57	828.86	641.85	-179.60	-328.13	206.79	10
-860.11	613.53	1772.46	-174.04	-331.76	97.41	9
-666.50	653.32	1387.70	-21.18	-396.58	173.86	10
-378.91	802.25	1032.23	42.79	-401.92	216.67	10
-169.92	772.95	1058.84	40.47	-374.82	185.64	8
-192.38	791.02	1009.03	-33.97	-273.77	223.60	10
-258.06	532.47	818.60	-45.14	-267.58	265.08	9
-353.76	267.58	664.55	-41.05	-237.37	349.95	10
-273.68	214.11	637.45	-69.06	-267.18	395.36	8
319.09	-323.24	700.93	-159.79	-295.56	227.63	10
670.65	-452.88	1312.99	-14.74	-223.02	13.18	8
678.47	-71.53	1228.76	81.54	-90.70	-40.16	11
562.01	239.26	1196.78	65.67	-47.15	-11.96	8
343.75	518.80	895.75	101.65	55.36	69.21	10
-271.73	859.38	937.26	26.61	92.90	159.30	8
-89.11	786.38	892.58	-78.19	37.45	99.67	9
-62.74	567.63	867.92	-123.11	25.57	24.96	10
10.01	268.80	847.90	-87.22	-8.30	18.04	8
447.02	203.86	1112.55	-28.20	16.48	11.02	8
392.58	415.53	1037.84	-2.29	101.87	29.30	10
322.02	363.77	1148.19	-54.38	121.86	51.61	9
225.59	362.06	1035.40	-88.26	167.48	75.13	10
48.58	158.45	1031.98	-88.84	173.31	74.52	8
-106.20	-5.37	994.87	-64.09	175.38	79.65	10
-70.07	23.93	794.19	3.91	175.69	83.04	8
-226.56	7.81	801.76	52.89	184.66	85.57	9
-76.66	39.06	890.87	104.43	174.41	77.30	8
-59.57	58.35	1065.19	128.39	207.12	74.62	10
-127.20	114.50	1017.09	149.17	239.56	54.47	8
-339.36	144.29	1128.17	162.35	254.64	47.52	11
-250.00	184.81	1028.81	184.91	253.17	55.94	8
-241.21	195.07	901.86	205.14	273.96	69.37	10
-356.69	274.90	907.23	243.44	267.91	13.18	8
-315.19	395.02	981.93	251.16	235.32	-26.70	10
-444.34	419.68	921.39	247.83	245.73	-36.47	9
-572.27	541.50	1043.21	193.45	244.66	-33.14	10
-863.28	439.45	1063.72	175.78	253.17	-77.45	8
-729.74	540.77	1022.22	191.83	165.16	-59.42	10
-687.26	628.17	1009.52	153.63	126.95	-40.01	8
-563.48	451.17	1147.95	175.14	123.60	-62.84	11
-537.60	595.21	1010.99	199.62	150.85	-155.46	8
-649.41	651.61	1212.89	150.63	157.47	-167.27	10
-929.93	745.61	975.10	79.56	158.26	-162.60	10
-661.38	475.83	1054.20	11.17	93.35	-142.09	9
-732.67	609.38	872.56	1.59	99.61	-180.27	10
-886.72	458.98	853.27	42.08	121.67	-193.88	8
-1000.73	596.44	731.93	52.55	125.55	-191.41	10
-1158.45	605.96	681.15	16.82	88.41	-163.88	8
-997.80	979.74	882.81	-11.23	53.47	-141.82	11
-709.96	534.42	1310.79	-65.03	74.34	-69.98	8
-861.82	584.72	932.62	14.53	138.28	37.78	8
-1062.50	638.43	1128.42	24.41	155.06	65.89	10
-1149.41	476.56	1242.92	114.17	41.02	45.90	8
-1352.78	1016.60	929.44	17.91	-76.90	35.49	11
-802.25	740.97	812.01	-66.68	-60.49	3.30	8
-883.54	432.62	1110.84	-135.13	-5.74	4.94	10
-912.60	481.69	883.30	-31.83	-3.88	-26.89	8
-703.61	680.42	989.26	-47.42	-79.90	-40.65	9
-783.20	678.71	904.30	-101.10	-56.73	-28.81	10
-859.86	840.33	1046.88	-162.72	-62.53	-15.20	8
-812.01	525.88	1211.18	-223.94	-44.16	-23.13	10
-713.62	205.08	1162.11	-163.70	-42.24	-84.99	8
-1070.07	212.16	831.79	-68.73	-51.09	-150.73	11
-801.76	410.16	1050.29	-70.92	-89.51	-78.55	8
-725.34	342.29	1177.00	-17.70	-35.49	-31.56	10
-661.38	276.37	1260.74	49.80	30.52	19.44	8
-546.39	665.04	1157.23	137.27	178.31	62.10	10
-856.20	686.77	880.13	85.78	214.48	22.52	9
-1263.18	435.30	983.40	-62.93	152.31	-0.40	10
-955.32	180.66	995.61	-119.96	24.48	32.41	8
-957.28	203.13	1027.34	-92.22	40.41	45.14	8
-1008.30	527.83	1230.22	-61.92	44.83	-6.04	11
-834.96	658.45	1247.80	-76.20	40.16	-41.90	8
-891.60	213.38	1231.20	-92.65	75.47	-87.74	10
-1052.00	186.77	1067.63	-34.70	50.05	-118.29	8
-1124.27	160.64	1165.04	-20.20	45.44	-137.63	10
-1122.56	250.73	1120.61	-12.45	25.85	-164.89	9
-998.54	361.82	1010.25	-26.03	27.59	-153.17	10
-1013.18	257.81	975.83	-32.41	43.88	-128.45	8
-1157.23	228.52	830.57	43.03	63.23	-119.35	10
-1168.70	327.88	821.04	88.65	79.65	-104.34	8
-1285.16	437.26	875.00	138.06	62.56	-95.28	11
-1125.98	426.51	994.38	123.93	13.46	-77.15	8
-1167.97	432.86	976.07	142.18	-22.46	-40.89	10
-993.90	523.19	1001.46	139.62	-31.31	-36.68	8
-1246.83	506.10	888.67	81.67	-28.50	-37.90	11
-1271.73	616.70	666.02	0.95	-24.29	33.02	8
-1189.94	533.69	1223.14	-78.22	-73.36	19.41	10
-708.50	595.70	1216.55	2.01	-97.53	25.12	8
-611.33	384.03	1262.21	36.65	-10.71	50.69	8
-977.54	365.72	1027.10	32.71	15.01	54.63	11
-1235.84	289.55	930.42	13.03	-8.24	57.01	8
-1301.51	520.26	834.72	3.60	-76.93	94.21	10
-995.85	477.29	1028.08	-34.45	-98.24	98.24	8
-1026.86	474.37	993.90	-21.51	-75.62	67.81	8
-1063.23	457.03	1107.18	-22.09	-70.53	44.71	11
-1068.12	608.40	1039.79	-18.71	-87.74	-12.15	8
-937.74	458.98	1064.70	-33.33	-85.88	-29.82	10
-862.30	499.76	1040.04	-33.08	-74.83	-14.89	8
-868.90	414.55	1024.90	-32.62	-52.37	1.83	11
-897.46	385.50	1037.11	-28.75	-53.53	-1.53	8
-873.05	320.80	1107.18	-13.82	-66.04	-1.56	10
-854.25	429.69	1073.24	-7.02	-57.98	-0.31	8
-812.74	456.30	1045.90	28.78	-50.54	-10.89	8
-822.02	538.57	1095.46	41.63	-37.93	15.11	11
-871.34	516.36	1044.43	2.41	-30.94	33.14	8
-921.88	344.97	987.79	-0.12	-35.16	0.31	10
-924.32	140.38	840.82	0.98	7.42	-42.30	8
-1263.67	156.49	1028.56	121.89	10.44	-18.92	8
-1004.64	1180.66	1199.95	106.93	-53.38	13.67	11
-1054.93	708.98	1281.25	-21.64	-41.93	37.57	8
-1041.75	469.48	1165.77	-2.75	-128.42	97.26	10
-786.13	464.84	1152.83	20.66	-140.32	104.89	8
-619.38	577.64	1122.80	43.46	-116.61	71.50	11
-626.71	603.27	1104.00	17.06	-45.01	78.89	8
-537.84	745.12	1110.84	16.82	-12.08	55.57	10
-588.38	719.48	1016.11	2.47	29.36	6.16	8
-699.22	603.52	1063.48	26.18	39.34	30.12	8
-642.82	552.49	1020.75	33.26	38.97	56.46	11
-718.75	457.76	933.84	-14.16	74.68	86.18	8
-958.50	414.55	960.21	-9.34	59.75	131.81	10
-956.05	190.19	1013.43	70.65	46.63	220.28	8
-994.87	241.70	1087.65	139.83	37.54	247.41	8
-911.13	492.19	1072.02	141.54	10.10	201.17	11
-801.27	329.35	1094.97	92.68	4.49	50.29	10
-717.04	489.75	992.19	53.13	12.27	-28.53	8
-749.76	422.12	941.89	24.75	37.17	-48.74	8
-840.82	467.53	868.16	30.33	33.97	-57.31	10
-891.85	498.05	1103.03	42.72	20.05	-54.17	9
-776.86	892.09	908.69	38.12	-22.40	-62.74	8
-731.45	664.31	948.97	-60.27	14.68	-48.65	10
-905.52	451.66	985.35	-85.51	55.11	-90.73	8
-929.93	430.42	1086.43	-42.51	42.48	-132.87	11
-943.85	607.91	1055.18	-41.26	33.54	-149.44	8
-938.48	463.87	1135.99	-55.36	28.50	-150.48	10
-885.25	681.40	1148.93	-60.73	-19.90	-110.72	8
-597.66	605.47	908.69	-99.40	-8.24	-110.90	10
-761.23	448.73	982.18	-99.73	19.96	-113.68	9
-833.50	616.21	1117.19	-56.55	-9.92	-96.71	8
-736.82	594.97	1124.76	-28.38	-15.08	-64.51	10
-792.97	592.77	980.22	-20.54	8.76	-51.03	8
-923.83	487.30	891.11	-25.36	9.00	-47.55	10
-842.77	279.05	1014.40	30.94	31.04	-33.08	9
-760.50	526.37	913.33	131.07	68.42	-12.66	8
-880.13	738.28	694.34	83.74	127.44	-50.02	10
-987.06	520.02	869.14	62.47	149.75	-59.30	8
-972.41	401.12	1110.11	117.98	212.92	14.07	11
-1330.81	591.06	1125.00	115.94	203.49	67.08	8
-1380.62	573.00	1043.95	69.43	155.21	37.29	10
-1263.43	378.91	1215.33	23.80	106.20	-11.96	8
-1256.10	259.28	1151.37	105.83	68.27	-22.40	10
-1198.00	6.84	1116.21	250.61	27.65	-12.36	9
-876.95	646.00	982.67	239.14	-61.22	-24.44	10
-749.51	883.54	671.14	110.20	66.28	-0.27	8
-1018.55	675.29	688.23	-55.48	183.99	30.55	8
-1345.70	748.78	659.18	-142.79	179.90	20.20	10
-1447.51	623.29	788.33	-254.03	85.51	42.48	11
-1574.22	335.45	742.92	-307.89	2.11	94.48	8
-891.85	636.23	1532.23	-242.52	-9.19	83.01	8
-1636.72	485.84	1113.28	-167.02	28.78	-82.67	10
-1213.38	486.57	1051.03	-111.45	-61.49	-83.31	8
-1041.75	535.40	1016.85	-103.06	-113.92	-107.27	11
-870.36	493.65	902.10	-69.55	-94.88	-91.16	10
-839.60	356.20	1018.80	-20.90	-31.77	-78.58	8
-1013.43	344.48	932.37	26.28	-9.25	-79.59	10
-1142.58	389.40	966.80	42.94	-16.72	-53.89	9
-993.90	382.08	878.66	40.59	-1.50	-25.60	8
-1119.14	369.87	901.37	12.57	15.93	-32.53	10
-1135.01	336.18	853.76	-14.74	16.51	-8.82	8
-1225.83	288.82	946.78	-33.51	2.35	-26.98	8
-1315.92	411.87	729.49	37.20	2.26	-84.78	9
-1199.46	525.15	831.30	51.54	-5.07	-96.71	8
-1084.96	532.47	797.61	83.65	-4.27	-59.84	10
-1121.83	554.44	844.48	70.04	18.04	18.01	8
-1332.03	581.54	959.23	62.84	-17.15	73.03	8
-1065.67	591.31	1135.50	38.30	-78.80	118.80	11
-909.42	561.04	1028.32	-0.03	-67.96	124.18	8
-808.84	446.29	1139.89	-43.30	-73.39	142.79	10
-964.84	296.39	1102.78	-30.73	-55.48	150.15	8
-923.83	246.34	1037.60	4.70	-43.21	168.73	11
-1093.26	480.71	814.94	6.38	-4.30	159.21	8
-1080.81	532.23	913.33	9.43	-13.85	94.91	10
-835.69	562.01	935.79	19.29	10.96	-36.25	8
-935.06	561.28	907.71	23.96	36.04	-77.70	8
-917.48	432.13	997.31	14.65	50.51	-86.58	11
-1254.15	511.72	815.92	23.96	34.70	-58.56	8
-1242.43	644.53	937.01	24.99	5.52	-10.77	8
-1210.45	657.96	1049.56	15.96	-8.61	28.29	10
-1344.97	604.00	1113.53	15.87	-35.95	37.02	8
-1179.44	546.39	1122.80	-2.26	-73.46	71.50	11
-797.12	561.77	898.68	-52.67	1.95	-7.14	8
-1041.02	300.05	970.21	-54.14	15.11	-57.50	8
-1137.21	308.11	1042.97	4.85	-16.60	-53.44	10
-1166.99	561.04	989.99	70.43	-76.17	6.04	8
-1075.93	566.65	1036.13	44.46	-130.98	61.86	11
-816.89	660.40	957.76	-31.95	-92.41	30.85	8
-907.23	502.69	1030.03	-61.71	-60.94	-9.31	8
-1006.84	428.96	1066.65	-68.08	-75.78	-16.97	10
-947.02	530.52	911.38	-79.80	-57.89	-5.55	9
-854.00	242.43	1046.39	-95.31	-22.49	-12.63	10
-1004.15	280.03	1105.71	-11.96	-67.87	12.57	8
-619.14	531.74	974.37	5.62	-67.99	30.58	10
-868.16	655.52	1041.50	-11.17	-14.07	-41.32	8
-1010.74	509.77	1121.83	-39.06	-18.04	-61.80	9
-840.09	600.59	1021.97	-0.24	-16.20	-71.75	10
-1032.96	326.42	1064.21	-28.72	16.94	-79.47	8
-1189.21	336.43	1046.88	35.40	-35.92	-44.01	10
-845.70	362.79	1024.17	27.19	-70.74	-16.72	8
-896.00	532.96	981.45	-25.15	-21.03	32.71	11
-897.95	564.94	936.77	-47.18	-18.74	45.50	8
-903.81	481.93	1063.96	-48.80	-16.02	7.45	10
-831.30	389.89	1160.16	0.18	2.35	-65.80	8
-927.49	340.82	1175.78	19.90	21.61	-76.39	9
-1101.81	538.57	960.94	25.27	26.43	-83.68	10
-1171.39	442.38	916.02	20.48	38.97	-71.90	8
-949.95	580.81	1010.74	45.32	-1.59	-56.24	8
-801.27	546.14	1143.31	45.53	87.46	-74.80	10
-975.59	300.05	1279.54	78.67	130.92	-70.25	9
-1170.41	-47.85	1401.37	120.30	141.30	-65.03	10
-1654.05	322.02	654.54	200.16	-51.88	27.59	8
-673.58	441.41	1001.71	171.42	-202.12	121.25	10
-660.40	676.03	943.60	82.31	-75.68	185.06	8
-744.38	453.86	1125.98	-45.56	49.16	191.13	11
-891.11	445.31	1049.07	-86.09	88.93	157.68	8
-1018.31	371.34	1034.91	-94.48	68.27	160.49	10
-914.55	436.77	1062.74	-84.05	58.90	133.58	8
-762.21	429.44	1016.60	-39.18	33.14	106.48	11
-989.99	349.85	797.85	-21.88	18.92	91.49	8
-489.99	356.20	1198.73	-12.02	-16.94	51.73	10
-542.24	409.42	1172.85	120.24	62.29	-15.69	8
-611.57	707.52	1108.64	159.21	128.36	-44.34	10
-860.84	814.94	1034.67	165.16	154.75	-58.07	9
-1106.69	798.10	895.26	71.56	151.61	-50.78	10
-1106.69	539.06	993.90	-43.67	89.75	-72.94	8
-1158.20	408.45	901.12	-61.68	78.67	-147.83	10
-898.93	279.54	897.46	-51.27	78.28	-205.96	8
-1078.13	311.52	679.69	-34.76	158.08	-249.94	11
-1586.43	132.32	819.82	0.34	144.74	-254.55	8
-1453.37	625.98	723.63	66.89	0.40	-203.98	10
-897.95	1122.80	625.00	-36.87	5.86	-165.16	8
-755.62	530.03	477.05	-197.39	134.61	-49.32	11
-1527.10	454.35	1430.91	-132.87	200.62	69.67	8
-1767.09	451.42	1087.40	20.48	92.32	109.31	10
-1183.59	649.17	1304.20	77.09	21.76	81.27	8
-987.30	599.37	1129.39	76.69	11.32	67.44	10
-849.61	574.71	812.50	31.62	-32.84	64.54	9
-816.16	443.12	610.60	-1.71	31.62	-18.10	8
-1352.05	286.38	871.34	-24.54	85.63	-61.98	10
-1238.53	532.71	865.72	27.50	116.06	13.76	8
-1341.31	691.16	841.06	5.13	152.01	-21.36	10
-1377.69	605.47	766.60	-0.79	102.75	-109.16	9
-1357.42	532.96	798.58	22.16	54.32	-88.75	10
-1526.12	576.42	831.54	21.79	55.18	-52.28	8
-1288.09	561.77	804.44	-16.54	23.32	-27.40	8
-1372.80	444.09	861.08	-33.08	18.34	-26.73	11
-1317.63	584.23	926.27	-31.71	-0.79	3.11	8
-1233.89	558.11	788.33	-70.59	2.99	3.94	10
-1439.45	407.96	796.39	-97.81	42.97	-27.01	8
-1440.92	308.84	812.74	-118.84	18.13	-25.45	8
-1351.56	199.95	820.80	-127.38	-10.83	-96.80	11
-1521.97	125.98	940.43	-87.95	-28.72	-105.47	8
-1298.10	291.50	906.49	-39.49	-85.48	-75.65	10
-1453.61	276.37	974.85	-58.23	-57.13	-50.02	8
-1561.77	196.53	869.38	-58.07	-74.28	-25.09	10
-1505.86	88.62	981.69	-15.44	-131.04	-7.75	9
-1384.52	229.25	919.92	-29.27	-189.00	0.67	10
-1083.74	29.05	1014.65	-38.94	-192.44	18.43	8
-1012.21	-14.40	955.81	-51.57	-166.17	59.02	8
-1065.43	-84.23	1001.46	-29.14	-131.50	67.38	11
-1209.23	200.68	998.54	29.33	-126.92	44.80	8
-1131.35	492.68	802.25	41.63	-152.10	31.34	10
-1036.38	512.94	740.48	40.13	-139.37	-6.35	8
-1193.36	542.24	820.56	65.52	-154.14	-10.38	10
-842.77	469.73	992.92	129.85	-121.28	0.06	9
-1149.66	1074.95	1079.35	159.73	-79.86	30.46	10
-830.32	1113.04	974.12	44.31	-87.83	57.56	8
-821.04	740.97	1176.27	-15.93	-25.48	15.53	10
-907.47	524.17	1121.58	-7.93	0.40	-13.34	8
-994.38	155.52	1126.95	-11.51	-12.63	-4.15	11
-1061.52	517.33	899.90	3.85	-35.43	24.69	8
-1114.75	282.23	1010.25	-20.08	-43.98	71.08	8
-1204.35	108.89	906.01	-42.11	-47.79	105.80	10
-1052.49	-61.77	1223.63	-19.50	-20.87	106.41	9
-1046.14	51.76	1170.41	19.65	0.00	47.85	10
-1083.98	60.30	1117.19	18.71	-14.40	21.09	8
-949.22	291.99	1081.30	60.27	-70.89	22.89	10
-695.07	426.27	1067.87	62.47	-96.59	23.10	8
-639.40	446.78	1084.23	18.86	-62.19	1.77	9
-757.08	456.54	1018.80	-11.23	-9.55	-5.80	10
-801.27	446.53	851.81	-22.92	-14.28	-34.97	8
-899.17	230.71	906.74	-36.50	17.12	-97.90	8
-967.77	272.71	803.96	23.68	55.79	-109.41	10
-1099.61	689.94	1014.40	1.80	92.32	-138.70	9
-1237.06	713.62	1102.54	-73.94	104.98	-150.76	10
-1149.41	572.75	1377.44	-52.34	46.48	-95.37	8
-1094.73	429.93	1599.61	-7.69	5.28	-81.09	10
-834.72	644.53	1165.53	94.51	-18.10	-32.04	8
-923.83	337.65	954.83	102.42	30.49	1.28	11
-1032.71	398.44	762.70	63.63	89.63	24.51	8
-1306.88	362.79	1142.09	68.24	104.68	12.79	8
-1173.34	374.27	1098.14	92.19	89.81	33.66	10
-1240.23	467.53	995.12	119.02	86.58	36.83	9
-1248.29	431.88	1001.22	124.39	71.75	69.89	10
-882.57	361.08	1150.63	154.33	17.97	58.56	8
-816.16	183.84	1021.97	189.97	64.73	48.74	10
-1114.75	394.29	719.24	132.54	14.74	86.30	8
-908.94	356.93	496.09	2.44	-26.95	74.58	11
-589.36	499.27	661.87	-24.75	49.77	78.12	8
-1018.80	655.03	628.66	-152.50	137.66	124.05	10
-1303.47	330.57	499.51	-259.34	110.11	131.35	8
-633.06	496.34	1520.51	-272.22	112.55	121.67	11
-1700.44	544.92	1275.63	-116.09	281.83	-52.37	8
-1680.66	496.09	1290.77	-8.27	136.54	-50.35	10
-1448.73	741.94	1118.90	17.36	70.77	-64.36	10
-1408.69	666.99	1032.47	0.70	31.83	-97.56	8
-1273.44	514.16	802.25	-24.08	-21.76	-69.82	11
-1174.80	292.24	781.74	-74.92	-4.30	-64.48	8
-1485.84	501.95	672.85	32.78	-11.47	-66.38	8
-1324.22	647.95	738.53	33.87	-36.32	-45.87	10
-1243.65	785.64	876.95	-58.04	-24.08	-15.26	8
-1392.09	692.38	1007.81	-89.05	-51.45	20.08	11
-1145.51	451.66	1106.93	-112.27	-88.87	42.14	8
-1096.92	468.26	1000.00	-62.96	-73.12	9.77	10
-941.41	374.27	962.89	-26.86	-42.76	-22.49	8
-949.71	290.77	988.04	-46.84	-21.97	34.48	11
-802.00	149.17	975.34	-64.58	-4.39	63.26	8
-863.28	153.08	927.73	-47.03	25.15	70.95	8
-1175.54	318.36	927.98	-4.33	48.25	90.97	10
-1206.54	437.99	981.93	84.75	40.19	125.40	8
-1209.96	375.24	1066.41	58.29	27.01	120.85	9
-1422.36	486.08	856.45	0.31	-1.86	74.01	10
-1291.75	312.74	888.43	-17.36	-30.12	33.78	8
-1051.03	347.17	863.77	4.76	-29.72	-75.16	10
-1106.45	364.99	771.48	-17.70	31.49	-162.08	8
-1387.45	289.06	876.71	-0.92	60.82	-195.50	11
-1452.88	385.25	822.02	19.26	45.96	-180.76	8
-1526.61	449.95	961.67	4.09	25.33	-173.98	10
-1777.83	918.21	1260.01	-15.32	-59.66	-63.45	8
-947.75	553.47	1146.73	-52.95	-114.41	89.57	8
-1131.10	380.62	1062.50	-42.33	-99.49	48.92	11
-1097.17	269.29	1162.84	-10.74	-105.56	-23.28	10
-989.75	413.82	1094.97	0.61	-132.63	-66.13	8
-1096.92	308.59	1125.49	-36.53	-146.03	-64.45	10
-1054.20	296.39	982.42	-52.12	-153.78	-15.41	9
-918.21	289.55	1007.81	-79.44	-130.55	29.14	10
-957.76	157.71	1047.12	-91.49	-111.05	12.76	8
-975.10	281.25	972.41	-45.50	-79.74	-8.48	10
-1013.18	351.81	900.88	-23.90	-61.65	-30.79	8
-1125.00	430.66	853.27	-49.22	-56.34	-44.59	9
-1060.79	193.85	974.85	-42.21	-61.40	-58.11	10
-1106.45	307.37	975.83	-13.55	-42.69	-71.23	8
-1052.25	139.89	1169.43	-4.79	-44.07	-48.74	10
-854.98	545.65	1324.46	73.12	-93.29	2.50	8
-800.29	576.66	1394.04	90.94	-72.66	14.31	11
-879.39	458.25	1397.22	111.51	-5.46	7.87	8
-999.76	488.04	1199.22	115.78	17.33	2.47	8
-1137.70	492.43	997.31	112.76	28.41	7.45	10
-1046.14	235.60	1130.37	85.39	-17.40	3.33	9
-1046.39	357.42	927.49	92.04	-20.87	6.53	10
-1017.33	199.71	989.01	94.18	-32.81	-30.85	8
-1064.94	141.11	982.91	98.45	-58.20	-30.27	8
-720.46	462.16	843.26	79.28	-65.55	37.60	10
-664.06	401.12	864.75	-26.18	50.54	105.32	9
-1147.46	413.57	932.62	-44.19	125.31	101.38	10
-1166.26	341.06	1052.25	-53.47	92.71	79.44	8
-1312.99	285.89	1120.61	-59.60	20.20	70.92	10
-1076.90	147.46	1179.20	-45.62	-22.40	80.66	8
-1023.19	-6.35	1157.71	-50.57	-19.62	57.10	11
-971.44	75.68	1059.33	-4.00	-22.49	63.96	8
-896.24	311.52	1048.58	-3.94	-49.38	102.36	8
-818.12	228.52	996.58	6.71	-49.26	145.51	10
-929.93	78.61	702.88	11.17	-56.64	162.66	9
-822.51	375.00	1161.13	132.54	-38.91	120.27	10
-1013.67	751.95	1146.73	229.43	-30.24	35.22	8
-734.86	989.99	1092.29	226.75	-84.44	-26.76	10
-318.36	904.79	1000.24	132.72	-74.52	-32.41	8
-526.37	870.12	916.02	36.62	35.00	15.93	11
-914.31	685.30	866.94	1.22	58.87	31.37	8
-924.32	484.86	1010.01	-14.22	20.26	34.36	8
-736.57	729.25	997.80	14.28	9.12	58.84	10
-621.58	707.03	1081.30	-14.04	37.41	9.55	8
-710.45	547.61	1142.82	-30.06	88.35	-16.42	9
-987.06	534.42	909.18	-56.64	101.41	-2.04	10
-1144.78	374.02	899.66	-61.43	72.42	25.97	8
-1007.32	465.82	934.57	9.03	39.55	3.75	10
-993.16	772.22	991.46	70.62	25.85	-27.53	8
-818.85	753.91	1110.11	48.52	48.25	-28.59	9
-938.48	791.99	989.01	19.99	69.52	-22.43	10
-865.48	625.49	1096.68	-26.00	64.94	-12.73	8
-931.15	606.69	935.30	-22.40	76.60	-67.05	8
-1130.86	568.36	635.01	-29.02	125.95	-147.13	11
-1208.98	327.39	799.80	39.61	139.56	-187.41	8
-1866.21	717.53	906.98	86.30	-11.81	-27.77	10
-908.94	803.96	1152.83	55.54	-82.64	46.30	8
-782.96	505.62	979.25	-33.91	-10.31	13.28	10
-957.52	270.26	832.03	-77.48	43.70	-44.89	9
-998.78	212.65	936.77	-110.57	62.50	-48.22	10
-1102.29	383.54	1059.33	-67.78	-37.26	-59.75	8
-996.58	813.72	1094.48	-36.10	-63.02	-66.19	10
-981.45	513.18	1030.76	-112.30	-51.57	-66.22	8
-853.76	297.61	948.24	-36.80	-44.13	-49.19	11
-950.44	419.68	817.38	90.27	15.87	1.16	8
-1008.54	557.37	1008.30	86.85	49.13	24.44	8
-955.32	532.71	1116.21	99.67	81.73	33.29	10
-1060.06	433.59	962.40	100.83	82.46	26.12	9
-938.96	591.31	922.61	83.47	108.55	56.00	10
-946.04	277.34	1236.57	108.00	142.06	29.69	8
-1593.75	254.39	1167.24	227.45	126.62	-4.24	8
-959.47	692.63	388.43	206.02	-66.47	2.59	10
-651.37	369.87	365.97	40.86	17.67	78.74	9
-1017.58	538.57	420.90	16.63	87.95	149.48	10
-1155.03	702.88	571.29	-165.28	138.28	221.19	8
-1212.40	578.37	1311.04	-310.46	144.01	198.58	10
-1893.80	834.72	1416.50	-188.14	221.07	7.02	8
-1119.38	675.54	1458.01	-83.47	-10.77	-60.58	11
-625.00	561.52	1249.51	-76.05	-72.42	-163.67	10
-1378.91	659.18	748.29	-102.51	-106.72	-104.98	8
-1055.66	586.91	776.86	-101.81	-141.69	-101.44	10
-1093.26	618.16	890.14	-32.87	-79.01	-144.47	9
-1361.57	641.36	853.52	-2.75	-49.35	-87.92	10
-1256.35	735.35	957.28	-22.80	-65.40	26.34	8
-937.99	700.20	1036.62	-72.78	-38.91	20.51	10
-1054.44	589.11	1004.39	-118.35	-41.41	-32.84	8
-803.22	162.11	1068.60	-103.24	-44.77	-7.08	11
-765.38	160.16	1037.84	-100.10	3.42	-10.83	8
-1193.36	191.89	963.62	-80.05	9.37	-22.00	10
-1178.22	98.63	1133.79	-60.91	-9.74	-31.80	8
-1271.00	253.17	1092.77	1.83	-14.62	-35.28	8
-1182.37	161.62	1210.94	43.21	-23.07	-55.21	11
-1163.09	407.71	922.61	-1.92	-18.01	-88.78	8
-1113.53	254.15	892.09	1.71	-1.22	-106.29	10
-1101.81	197.02	919.43	-3.27	10.10	-118.87	8
-1169.43	275.15	757.32	50.81	37.63	-124.11	11
-1319.82	353.27	682.37	50.45	33.66	-133.91	8
-1430.42	458.50	646.00	45.20	8.24	-107.97	10
-1388.67	403.08	967.29	49.71	-21.51	-88.35	8
-1436.28	373.54	1299.56	76.54	-89.72	-28.26	8
-1314.21	533.20	1212.40	104.98	-157.47	117.86	11
-943.60	461.43	1236.08	59.14	-232.79	190.92	10
-910.64	332.03	1192.87	28.99	-249.85	205.23	8
-662.84	289.79	1017.33	38.27	-301.18	179.20	10
-544.68	315.43	914.79	26.15	-252.56	154.66	8
-589.60	444.58	964.11	7.81	-198.06	111.69	11
-635.99	500.98	931.40	-11.41	-159.48	82.73	8
-831.79	703.37	730.96	-37.63	-70.95	26.89	10
-948.00	464.60	863.77	-19.23	-10.38	-16.11	8
-949.95	483.40	1124.27	41.66	-1.62	-62.23	9
-756.10	657.96	1183.84	90.73	-8.39	-66.83	10
-598.39	886.96	1081.05	69.70	-5.86	-60.21	8
-739.50	681.15	1091.06	3.42	13.46	-50.99	8
-894.78	540.04	1163.82	-30.88	2.32	25.82	10
-1094.24	441.65	1147.71	-13.58	-0.43	49.62	9
-1124.76	394.29	1248.05	4.61	-17.73	70.59	10
-963.13	279.30	1195.80	-12.79	-12.15	64.58	8
-857.67	226.56	991.70	15.56	-10.35	53.62	10
-609.13	496.83	948.49	45.53	-66.47	27.77	8
-408.20	675.29	1000.98	22.34	-28.96	14.28	9
-700.93	646.97	957.03	-34.82	-6.13	27.92	10
-707.28	599.85	952.64	-36.62	-11.60	30.70	8
-712.65	505.37	1077.15	-15.41	-0.89	-19.87	8
-759.28	478.03	1191.16	4.06	43.85	-50.72	11
-879.39	462.65	1040.53	-19.81	90.85	-69.37	8
-979.00	175.54	1195.07	-9.22	71.90	-112.03	10
-963.13	428.22	1171.39	-15.72	64.79	-104.52	8
-924.07	312.01	1119.63	3.66	50.81	-99.67	10
-1036.13	333.74	1105.22	38.76	65.92	-65.19	9
-1206.54	437.50	1147.46	4.73	9.80	-24.54	8
-1017.82	477.29	1056.88	7.90	-59.33	-2.62	10
-772.22	493.90	955.32	-32.62	-26.37	6.44	8
-734.38	436.04	1131.84	-23.83	2.50	28.11	8
-889.89	539.06	989.99	-29.05	87.55	66.93	11
-888.43	337.65	1138.67	-43.76	65.00	52.73	8
-892.58	281.74	1222.41	-31.83	36.13	23.68	10
-814.21	297.85	1180.66	-30.46	20.05	64.39	8
-798.10	175.78	1125.49	-13.64	38.12	92.50	8
-933.84	307.86	1106.45	31.49	16.27	84.93	11
-910.64	309.33	990.72	49.80	9.46	104.58	8
-758.54	440.67	961.18	23.07	-36.77	127.26	10
-512.21	391.85	953.13	16.72	-20.42	107.76	8
-676.76	287.60	837.65	4.79	-3.97	100.43	9
-306.64	457.03	1118.65	63.57	28.84	24.02	10
-954.35	630.62	953.61	119.08	182.65	-38.70	8
-1006.35	695.31	1046.14	91.16	152.83	-18.04	10
-1136.96	650.39	936.77	70.10	121.00	3.57	8
-1069.09	596.68	1032.47	58.69	85.54	-8.91	11
-728.76	670.41	1159.42	73.00	66.96	-76.72	8
-699.22	754.88	858.40	94.30	125.12	-121.46	8
-1138.92	472.17	728.52	44.07	172.64	-78.95	10
-1275.39	538.82	737.30	23.80	142.00	-37.69	8
-1217.53	581.05	589.11	28.29	121.67	-141.45	11
-1530.52	358.64	678.22	115.11	83.86	-167.36	8
-1331.54	607.42	850.34	146.09	43.85	-111.39	10
-710.94	865.72	1080.81	101.38	71.26	-14.31	10
-977.78	640.63	1215.58	34.45	139.92	2.44	9
-1208.25	784.18	861.08	92.80	103.09	-35.80	8
-1179.20	769.78	749.51	76.90	80.02	-75.84	10
-991.70	705.57	694.34	20.84	59.75	-70.89	8
-766.85	736.08	412.35	-84.93	114.96	-104.28	10
-1264.65	395.75	969.48	-103.42	112.46	-39.28	9
-1491.94	726.81	749.76	-38.64	114.72	-63.11	10
-1322.02	626.95	836.91	-48.68	21.94	-94.85	8
-1223.63	663.33	729.74	-40.47	11.32	-67.08	10
-991.94	642.82	645.51	-110.84	40.22	-32.32	8
-1102.78	587.89	784.67	-104.61	80.29	-19.78	11
-1650.63	450.44	940.19	-87.86	142.97	-72.94	8
-1675.54	773.68	781.98	-52.31	66.83	-82.15	10
-1744.63	657.71	715.82	-147.25	12.57	-208.34	8
-1731.69	722.41	680.18	-208.56	-63.93	-324.71	11
-1582.52	568.85	738.28	-315.89	-120.73	-369.57	8
-1149.17	30.76	952.88	-226.35	-103.97	-408.97	10
-1258.06	-112.79	1090.33	-88.53	-117.10	-306.15	8
-1077.64	-203.37	987.06	-54.66	-117.28	-230.38	10
-1294.68	-110.84	1158.20	0.40	-91.13	-122.25	11
-1430.42	133.79	1010.50	65.80	-117.07	-51.03	8
-1327.88	353.03	887.70	20.66	-148.50	17.85	10
-1425.05	80.57	1013.67	18.59	-119.35	42.18	8
-1311.77	175.29	996.58	47.49	-137.97	14.04	11
-1198.97	71.53	772.22	48.03	-122.65	55.73	8
-1161.13	82.03	829.59	61.43	-135.65	92.90	10
-1181.88	-9.52	1041.02	59.72	-148.01	134.37	8
-1156.25	125.49	985.35	52.00	-149.32	140.47	10
-1117.68	94.24	831.05	46.75	-141.88	66.28	9
-1243.41	67.38	936.52	86.36	-131.62	7.08	10
-1181.15	167.24	968.51	139.56	-144.84	17.61	8
-1132.32	298.10	989.50	141.54	-157.04	29.30	8
-976.81	506.10	856.20	123.90	-161.35	49.16	10
-1095.46	239.99	1114.26	34.97	-117.43	46.91	9
-1013.43	364.26	1011.23	73.00	-151.31	95.83	10
-903.08	282.71	1258.79	71.87	-140.14	59.57	10
-866.70	411.13	1227.54	94.12	-131.53	64.48	8
-668.70	537.60	1125.98	41.93	-126.25	106.17	11
-490.48	485.35	1100.59	24.96	-105.26	139.04	8
-683.35	93.99	1195.80	-31.65	-53.25	159.00	10
-611.82	249.02	976.32	-11.14	-54.63	130.07	8
-820.56	325.44	1073.97	42.08	-1.34	75.87	10
-986.08	375.00	1159.67	108.46	4.09	66.65	9
-1073.73	490.23	1185.06	125.31	-10.56	71.47	8
-1146.97	587.89	1154.79	101.59	-35.40	79.86	10
-982.91	648.44	1025.88	10.86	-61.58	67.81	8
-759.28	238.77	1141.36	-61.58	-61.74	44.92	10
-419.43	352.05	1213.13	-35.31	-2.87	67.69	9
-627.69	353.76	1236.82	-34.88	57.19	51.15	10
-849.12	343.51	1184.57	15.05	-21.55	77.94	8
-791.26	415.53	1363.28	46.88	-78.67	100.22	8
-663.09	822.75	1070.31	33.48	-74.28	91.58	11
-674.07	429.20	979.98	-69.09	-43.40	11.23	8
-920.65	387.70	922.61	-102.05	52.06	8.94	10
-1009.77	223.39	1056.40	-94.54	25.02	-58.11	8
-958.25	208.50	1136.96	-65.12	-28.08	-75.44	10
-757.57	385.50	1236.57	-3.45	-38.15	-4.39	9
-586.43	523.19	1341.06	-14.74	-40.47	91.06	8
-480.47	456.05	1176.76	-54.20	-22.25	116.88	10
-638.43	486.33	1083.25	-46.88	-9.46	71.23	8
-698.00	484.38	1052.00	-21.42	7.78	81.24	10
-722.41	434.81	1141.60	4.46	12.73	66.65	9
-748.29	459.47	1177.49	36.65	32.75	20.78	8
-747.31	385.25	1176.76	13.34	35.86	-74.83	10
-898.19	351.56	1079.10	-21.64	58.17	-54.69	8
-808.59	272.46	1075.68	-38.51	34.79	-2.41	10
-734.86	245.12	1086.43	-34.67	49.35	-4.70	9
-747.07	294.92	1085.21	-30.70	50.54	-6.77	8
-942.87	450.20	980.96	12.08	43.09	-14.89	10
-1134.03	421.39	1100.83	21.51	1.10	37.11	8
-1184.33	380.62	1115.48	11.17	-61.16	31.80	11
-879.88	458.50	1290.53	9.95	-66.10	19.35	8
-750.24	440.92	1091.80	-40.10	-57.86	15.32	8
-782.71	280.27	1126.46	-44.46	-37.05	22.37	10
-731.93	348.88	1144.78	-50.96	-45.65	28.23	8
-744.38	350.10	1070.80	-49.74	-56.76	26.03	11
-526.12	579.59	968.99	-3.08	-6.77	8.97	8
-503.17	502.44	1263.92	31.83	17.79	-27.13	8
-370.61	483.64	1407.71	85.11	85.36	-83.74	10
-540.04	572.51	1148.93	68.24	184.45	-110.60	8
-897.22	338.38	885.01	-20.54	203.16	-139.77	11
-1274.41	219.97	735.60	-66.99	120.61	-111.63	8
-1135.74	-87.65	1143.31	-45.38	46.14	-78.03	10
-718.26	335.21	1270.51	62.93	20.75	-73.21	8
-802.25	298.34	1120.12	51.33	57.22	-103.61	11
-883.06	146.73	1128.66	41.23	93.14	-73.94	8
-1033.69	253.91	1209.47	60.94	86.09	-37.84	10
-989.01	301.76	1100.10	50.29	49.38	3.36	8
-948.73	460.69	1037.84	24.17	43.46	20.08	10
-775.63	349.85	1132.57	-37.48	45.23	70.53	9
-882.81	308.59	1144.53	-61.92	92.47	66.89	8
-915.77	166.75	1174.56	-44.53	93.05	43.95	10
-953.86	143.07	1259.03	-10.01	92.25	7.75	8
-938.48	250.24	1166.02	24.35	84.20	-10.35	10
-1085.94	320.07	1011.47	18.86	94.91	13.95	9
-1246.83	330.32	965.09	59.48	74.65	23.90	10
-1246.34	459.23	879.64	72.33	5.31	66.04	8
-751.95	410.89	1062.01	46.11	-59.11	93.54	8
-808.59	461.91	994.63	19.44	-6.81	75.01	11
-940.67	413.33	952.15	-1.53	-21.09	64.12	8
-1166.26	264.16	1019.04	32.01	34.48	56.64	8
-1338.13	407.96	983.64	60.21	23.74	24.93	10
-1106.69	428.47	986.82	86.03	-28.14	-33.69	8
-1039.55	448.49	1000.73	91.55	-47.00	-21.12	11
-1053.96	485.11	1062.26	106.11	-58.01	-7.69	8
-1020.75	732.67	985.60	100.80	-63.08	-4.33	10
-1193.60	570.07	1013.92	41.66	-48.25	14.25	8
-1204.35	654.05	942.63	35.55	-71.96	35.68	10
-1092.04	586.43	1006.35	20.11	-102.63	36.19	9
-875.49	562.50	993.65	50.57	-122.53	35.89	10
-465.82	765.14	1104.49	68.76	-94.64	20.29	8
-605.96	593.26	1061.52	53.07	-22.71	46.69	8
-626.71	503.66	1052.49	56.52	-10.10	151.34	10
-547.12	496.09	917.48	40.59	-29.51	200.59	9
-555.66	481.69	974.37	15.26	20.57	143.74	10
-663.09	554.20	910.89	-17.43	73.88	108.37	8
-857.18	494.38	968.99	4.39	72.48	117.31	10
-841.55	514.89	1068.36	53.04	69.89	113.04	9
-660.16	515.14	1029.05	72.17	51.09	13.92	8
-786.38	432.62	882.81	54.99	62.38	-54.35	10
-844.73	494.14	808.35	25.24	84.41	-69.12	8
-1220.95	483.40	955.57	28.41	81.82	-73.64	10
-1212.16	669.68	1036.38	54.26	63.69	-70.01	9
-1240.48	840.58	941.16	68.02	55.57	-89.84	8
-942.63	740.23	955.81	3.45	39.76	-92.32	10
-926.51	757.32	962.89	-91.58	61.07	-59.02	8
-1095.70	555.42	1234.13	-92.93	31.31	-41.26	10
-1030.27	561.52	1102.54	-70.01	-28.69	14.07	9
-974.37	457.28	1223.39	-46.54	-74.34	13.95	10
-599.61	777.83	926.51	-2.14	-90.67	1.31	8
-386.96	617.19	803.96	-62.29	-71.11	-22.28	8
-560.06	532.47	871.09	-125.49	5.28	9.28	11
-908.45	291.02	965.33	-129.46	19.78	23.86	8
-1155.52	361.08	982.42	-86.30	36.83	5.49	8
-1182.37	301.51	1090.58	-41.53	20.17	-46.66	10
-1134.52	439.70	923.34	-24.57	29.42	-84.72	8
-1029.54	369.87	908.45	-34.24	36.22	-125.70	11
-1176.76	333.74	908.45	-32.99	34.33	-140.93	8
-1138.18	506.35	1050.78	9.22	-17.09	-117.13	10
-896.97	648.44	1195.07	46.45	-59.02	-49.96	8
-1138.43	925.78	1156.25	37.96	-55.85	31.13	10
-964.11	669.92	1141.60	-14.50	-92.56	73.85	9
-969.48	629.88	1047.85	-48.40	-104.10	81.91	10
-806.40	420.65	1030.03	-47.12	-109.99	54.26	8
-595.95	380.37	1087.40	-34.61	-81.30	43.43	10
-681.64	452.88	1079.35	-29.05	-36.41	22.49	8
-822.75	458.01	1102.29	0.46	-36.50	-5.10	9
-680.42	448.97	1194.82	44.19	-40.99	10.50	10
-726.32	419.43	1138.67	53.65	-10.35	-4.70	8
-864.50	486.82	860.35	69.98	28.47	-6.01	10
-1000.49	310.06	1007.32	114.26	62.10	-2.32	9
-1160.40	672.12	760.25	202.12	60.58	11.69	8
-986.33	588.13	1021.73	177.34	53.04	-17.40	10
-913.82	482.91	985.11	195.31	56.21	-55.91	8
-964.60	495.12	840.33	143.19	-40.47	38.02	10
-356.93	687.01	889.65	99.37	-12.66	74.19	9
-754.15	709.23	874.51	57.56	115.78	91.06	8
-846.44	735.84	855.96	40.92	122.59	105.19	10
-972.66	687.26	778.81	-41.66	108.89	84.84	8
-955.08	515.87	865.23	-93.11	49.93	96.89	10
-810.30	492.19	1146.00	-108.25	19.47	120.36	9
-1039.31	763.92	1162.35	-63.63	96.16	58.78	10
-1158.94	435.30	1010.25	-50.69	91.25	-51.91	8
-1035.40	521.73	893.80	-25.51	36.32	-45.81	10
-1129.39	761.72	840.58	-23.01	-20.81	2.53	9
-843.99	943.12	814.21	-65.52	-27.34	-27.31	8
-710.45	719.24	1018.80	-61.58	14.86	-68.79	10
-855.71	759.03	1007.57	-43.43	56.18	-122.50	8
-949.46	400.39	1106.69	-32.87	64.54	-102.94	10
-1032.71	546.39	948.97	-17.03	54.38	-88.81	9
-1170.17	477.54	855.71	23.32	40.34	-112.49	10
-1334.72	438.96	748.78	75.44	27.13	-61.80	8
-1430.18	718.51	848.63	78.03	20.02	-31.28	10
-1062.99	819.34	1029.30	5.55	-82.89	71.23	8
-1063.48	611.33	1020.02	-93.66	-73.70	47.36	11
-936.77	271.73	958.01	-101.04	-93.48	-33.63	8
-841.06	128.42	1047.36	0.73	-64.64	-82.43	8
-877.44	375.24	878.91	29.94	-24.57	-79.53	10
-1140.14	553.22	892.09	46.05	-37.29	-42.94	8
-1012.45	721.44	1237.30	30.49	-95.52	52.89	11
-1066.16	616.94	931.88	20.39	-77.21	102.94	8
-1048.34	602.78	918.46	25.76	-117.95	109.44	10
-953.86	606.69	992.68	3.02	-141.05	96.53	8
-821.78	506.10	890.87	-22.95	-133.97	78.16	11
-886.96	673.58	842.29	-34.61	-165.07	75.41	8
-607.42	506.84	1114.01	-66.28	-155.64	83.44	8
-711.43	612.30	1086.67	-54.14	-127.23	87.46	10
-731.20	464.60	1219.48	-11.63	-83.80	115.30	8
-692.38	540.28	1096.44	14.19	-47.58	120.82	11
-753.91	725.10	1008.54	-19.04	-75.56	34.03	8
-599.37	867.43	894.78	-42.63	-97.66	-43.76	10
-553.22	595.21	968.26	-121.61	-134.80	-86.73	8
-557.37	447.02	1019.78	-137.39	-139.50	-34.91	11
-653.81	366.94	1005.13	-125.92	-57.25	68.33	8
-821.53	271.97	1224.37	-88.53	0.40	93.63	10
-901.37	314.94	1231.20	-52.83	-3.27	25.76	8
-874.02	430.42	1196.53	-53.34	-19.41	-7.87	10
-473.39	402.83	1283.20	-26.67	-95.15	24.75	9
-226.07	536.38	1187.01	40.77	-83.13	70.37	10
-333.25	642.33	1029.79	50.29	-48.43	81.18	8
-365.23	573.00	1053.96	39.83	-24.44	80.29	8
-609.86	618.41	975.10	25.73	-17.55	66.13	10
-520.02	492.19	1104.49	-10.93	-9.03	37.99	9
-527.34	325.44	1137.21	-0.24	25.05	45.75	10
-605.47	359.62	1114.50	8.15	54.11	34.82	8
-648.93	330.81	1175.78	7.45	69.24	0.09	8
-593.51	324.46	1086.18	36.16	75.23	-13.46	10
-459.72	374.51	1147.95	25.33	53.62	-9.89	9
-455.57	517.82	1104.98	21.06	69.79	8.21	8
-547.36	369.63	1073.73	59.88	90.06	-14.34	10
-728.27	486.82	995.36	113.16	104.34	-37.23	8
-718.26	592.29	918.21	141.30	101.68	-45.56	11
-962.65	601.07	1011.47	118.38	90.79	-78.67	8
-748.29	449.71	1104.49	69.98	59.54	-66.38	10
-769.04	616.21	979.74	66.68	50.75	-39.40	8
-577.88	624.51	934.57	48.86	40.25	-39.79	8
-719.97	499.51	872.80	64.79	37.32	-76.54	11
-878.91	431.15	969.73	86.79	33.97	-41.32	8
-852.78	775.15	893.31	125.43	17.30	15.11	8
-919.68	785.89	940.43	96.10	-12.85	27.74	10
-665.53	747.80	974.12	53.04	0.55	-1.71	8
-645.26	726.56	1075.44	16.82	17.85	-53.25	9
-765.87	679.20	1039.55	-19.13	47.79	-48.37	10
-815.92	583.50	1089.60	-52.15	67.57	-15.53	8
-794.68	677.73	1006.10	-33.54	26.98	-42.94	10
-678.96	780.76	1031.01	-23.93	33.78	-124.60	8
-831.54	742.68	998.29	-29.48	56.03	-115.69	11
-798.34	645.75	980.96	-45.29	29.79	-89.90	8
-873.78	725.10	1077.39	-27.16	67.54	-102.78	8
-674.32	701.42	996.83	2.11	89.14	-134.34	10
-737.79	490.23	803.96	13.58	136.69	-171.97	9
-744.14	568.12	675.05	12.45	172.73	-293.33	10
-1359.62	330.08	383.54	-114.11	110.26	-343.60	8
-1161.13	-102.78	1006.35	-98.11	39.25	-312.32	10
-900.88	499.51	1181.15	61.52	10.38	-234.74	10
-1080.08	670.41	1157.23	74.19	40.74	-113.13	9
-1512.21	365.23	667.48	-23.32	-39.46	-79.93	10
-808.35	171.88	982.18	-73.33	-142.91	-23.50	8
-1051.27	368.41	1043.70	-52.89	-149.72	-18.04	10
-741.94	145.02	1293.21	7.78	-82.73	82.37	9
-1566.89	459.47	827.64	31.83	-55.94	87.37	10
-1537.35	855.47	1281.25	-28.11	-98.82	13.70	8
-694.34	726.81	1382.32	-21.39	-156.49	22.61	8
-1030.03	504.88	899.17	-2.69	-84.56	106.02	10
-1018.31	557.37	900.15	13.64	-90.03	110.50	9
-1028.56	564.21	1055.42	11.14	-115.75	117.95	10
-893.80	635.50	1025.63	-2.62	-109.56	142.94	10
-904.30	737.55	935.30	-14.40	-108.06	152.25	8
-736.82	499.51	1148.68	-56.46	-128.51	153.78	10
-472.90	690.67	1229.49	-72.81	-94.97	145.60	9
-717.29	419.19	1128.66	-77.48	-68.02	202.61	10
-199.95	426.27	1093.51	-38.82	-85.14	245.09	8
-227.78	482.18	1171.88	5.55	38.76	194.82	10
-627.44	703.37	1100.10	-8.82	99.33	116.42	9
-870.36	526.12	952.64	-46.26	80.87	88.99	10
-848.14	278.81	1014.65	-63.81	11.69	77.00	8
-448.00	330.08	1116.94	-59.94	-6.93	87.10	8
-528.08	290.77	1132.57	-20.23	50.96	47.55	10
-760.50	376.71	1073.97	24.60	105.22	29.75	9
-1256.59	204.83	938.72	30.82	85.88	35.95	10
-896.48	654.79	867.92	27.92	0.43	35.25	8
-753.91	613.04	1098.63	-0.49	-19.71	-10.28	8
-614.01	524.90	1118.41	-29.33	-18.68	-45.04	10
-675.29	537.60	1179.44	-8.58	-5.74	18.19	9
-548.34	570.80	1048.34	-8.15	-4.58	39.18	8
-823.97	616.70	1138.18	-27.74	10.53	82.95	10
-835.45	477.54	1193.12	-26.70	-26.55	132.08	8
-406.25	547.36	1108.15	-12.27	-60.46	146.76	11
-302.25	556.88	1140.87	-24.75	-49.13	125.79	8
-134.77	380.62	1225.10	20.02	41.26	120.00	10
-357.18	334.72	1164.06	32.78	73.91	87.16	8
-465.58	402.83	1063.96	45.99	130.95	16.51	10
-913.09	295.41	993.65	70.37	183.93	-10.71	9
-841.06	395.26	1043.46	75.07	136.99	7.02	10
-842.04	377.93	1047.61	63.87	148.04	-16.88	8
-770.51	409.91	927.49	32.44	143.80	-80.44	8
-740.48	396.00	1086.91	41.26	169.89	-111.54	10
-985.84	260.74	1105.71	51.15	160.19	-161.87	9
-991.94	362.30	964.11	36.01	104.31	-173.74	10
-955.08	425.78	737.55	24.78	115.57	-138.34	8
-1168.46	319.09	629.39	-3.94	138.09	-109.01	10
-1135.99	319.34	578.86	37.32	108.67	-108.98	8
-1218.99	813.72	1294.43	104.61	51.42	-49.77	11
-861.08	1060.06	1329.83	44.04	-0.85	-15.32	10
-970.46	750.73	1187.01	-53.47	-4.97	13.76	8
-1018.55	650.88	999.27	-77.48	-31.25	47.27	8
-1020.26	592.53	1031.98	-68.24	-24.26	60.73	11
-1087.89	530.27	1071.29	-71.69	-28.44	43.43	8
-984.13	406.49	1134.28	-44.62	-65.58	-8.58	10
-875.49	585.69	984.38	-17.73	-72.91	-31.49	8
-916.75	340.09	921.14	-1.80	-38.02	-42.02	10
-979.98	292.97	838.87	12.24	-8.76	-40.53	9
-1162.60	289.79	726.07	79.04	-29.21	-8.94	8
-1134.03	586.18	957.28	116.52	-21.33	7.97	10
-1208.01	779.54	965.58	127.32	-55.02	-18.22	8
-765.63	1014.16	1034.18	84.41	-123.75	-18.25	11
-479.49	780.76	1178.22	-38.73	-91.52	26.49	8
-618.41	438.23	1189.21	-72.33	-36.59	45.38	10
-554.93	388.18	1167.24	-53.99	-1.80	98.82	8
-825.20	296.39	980.71	-41.75	23.35	121.12	8
-711.43	320.07	946.29	-37.26	36.19	132.32	11
-968.26	224.61	912.35	-11.29	33.48	59.48	8
-848.14	360.60	1014.16	70.40	9.31	28.69	10
-966.55	539.79	884.77	152.71	35.40	-15.69	8
-1098.63	646.00	1046.88	164.61	18.37	-64.70	8
-1045.90	656.25	1031.98	143.13	-0.64	-75.81	11
-926.51	633.30	1117.43	69.64	0.40	-84.08	8
-862.79	440.19	1151.86	-15.14	-20.14	-78.55	10
-794.19	587.40	1040.04	-11.81	-54.20	-36.19	8
-611.82	534.42	1157.23	-53.07	-58.26	0.79	10
-696.53	586.43	971.44	-67.90	-31.43	11.26	9
-1049.80	348.63	1065.19	-133.39	-9.77	1.95	8
-840.58	497.07	973.88	-79.25	-38.79	-6.26	10
-773.19	509.03	944.82	-107.88	24.08	-58.96	8
-974.12	282.96	982.67	-66.59	48.55	-70.74	11
-1019.29	412.60	824.46	-32.50	-17.79	-56.95	8
-708.74	639.16	1069.09	46.57	-89.05	10.65	8
-575.20	629.15	1127.69	79.38	-62.50	63.60	10
-1131.59	804.69	977.54	48.07	2.90	14.37	8
-1107.67	676.27	1142.58	51.57	-53.89	77.73	11
-887.94	769.04	1000.24	33.75	-33.60	99.98	8
-926.51	769.29	961.67	15.96	-47.79	89.11	8
-489.99	626.71	898.93	14.10	-68.21	13.09	10
-557.37	656.01	1058.11	8.03	-33.45	26.37	8
-803.71	594.73	1218.02	25.15	-21.00	54.47	11
-864.50	635.01	1166.26	-4.49	-42.85	47.73	8
-862.79	610.84	913.82	-2.56	-50.99	56.55	8
-744.63	561.28	1035.89	14.40	-67.02	61.46	10
-467.53	657.71	825.68	27.01	-35.89	45.17	8
-658.20	510.99	952.88	-9.55	54.53	36.47	9
-743.65	339.36	1094.24	6.29	47.12	61.13	10
-953.13	332.03	1161.13	18.04	37.45	73.27	8
-659.18	432.86	1155.52	47.82	43.33	55.30	10
-677.00	511.72	1053.96	29.39	59.14	-51.85	9
-485.84	587.16	936.77	60.58	45.99	-72.51	8
-418.95	703.37	882.08	13.21	94.15	-33.08	10
-655.52	600.59	999.02	-9.06	122.38	-39.95	8
-603.27	785.89	1000.73	-1.40	136.44	-104.64	8
-1003.66	459.47	879.15	-30.82	180.18	-152.86	11
-984.86	514.89	698.97	29.30	141.30	-135.89	10
-893.07	591.31	766.11	71.44	122.80	-105.90	8
-872.31	521.48	890.14	103.03	165.86	-71.96	10
-1140.63	515.63	793.95	110.63	173.98	-24.44	8
-1158.94	462.40	770.26	106.99	145.72	-17.73	11
-1283.94	456.05	642.09	44.95	177.55	-46.60	8
-1330.32	649.41	1410.89	84.14	84.26	-68.33	10
-931.88	982.91	1180.18	56.27	37.08	-15.50	8
-1100.83	680.18	1130.86	-23.77	63.81	-67.72	11
-1132.81	727.54	944.58	-21.09	-0.03	-39.95	8
-874.51	709.47	1163.09	1.92	-21.61	-65.77	8
-979.98	887.21	946.53	-25.70	19.41	-63.05	10
-1190.67	716.55	827.15	-92.83	30.24	-43.03	8
-1115.23	446.29	710.45	-145.60	-10.50	-37.54	11
-1126.22	492.92	778.81	-137.45	18.16	10.59	8
-1133.79	386.72	974.61	-118.50	19.32	18.83	10
-1186.28	427.00	931.88	-19.10	27.77	-27.01	8
-1241.46	688.48	871.09	-0.43	9.34	-54.53	10
-1125.24	722.41	986.57	-14.74	-12.18	-91.03	9
-1208.25	780.52	945.07	-48.07	-10.74	-93.63	8
-1171.63	727.78	953.86	-84.56	-15.32	-91.92	10
-1249.27	586.18	1034.91	-75.68	2.23	-81.33	8
-1074.71	471.92	1084.23	-72.88	-3.85	-57.65	11
-1323.97	218.51	874.02	-46.02	-21.64	-36.47	8
-764.16	163.33	824.71	-24.20	-115.20	28.50	10
-414.55	82.03	1032.96	14.62	70.04	67.54	8
-1099.37	281.01	948.24	49.68	126.65	70.89	8
-1142.58	444.09	904.05	45.47	117.98	123.47	11
-1159.18	542.24	840.33	-11.90	45.50	129.39	8
-1201.42	335.94	812.74	-106.99	-24.51	105.59	10
-631.10	119.87	1315.92	-82.28	-33.48	107.24	8
-1180.66	800.54	1028.56	65.16	80.38	-44.98	10
-1284.67	805.18	920.17	51.36	25.79	-68.82	9
-1124.27	583.01	898.19	33.63	3.94	-51.42	10
-1255.86	636.96	965.33	-16.57	-26.46	-73.58	8
-1044.19	463.87	1024.66	-37.45	-58.75	-47.27	10
-975.10	396.48	971.68	0.70	7.97	11.29	8
-1099.12	383.79	910.64	26.52	56.30	65.58	9
-1243.65	372.80	968.75	23.74	40.10	78.37	10
-1258.79	366.94	1006.59	31.34	32.75	62.41	8
-1116.70	381.84	922.61	56.34	8.00	34.24	10
-1086.43	364.01	937.26	78.06	6.50	7.20	9
-1256.59	489.50	928.47	84.35	7.60	8.12	8
-1245.36	495.36	896.24	70.92	-1.53	6.53	8
-1232.91	469.97	817.38	63.75	-4.76	18.59	10
-1235.84	382.57	757.08	33.94	-9.95	6.38	8
-1267.82	435.06	733.15	53.83	-40.04	57.77	9
-1090.58	584.23	797.12	74.86	-63.81	51.30	10
-1084.47	806.88	794.43	72.02	-72.75	34.06	8
-771.73	818.60	875.00	33.66	-60.00	28.63	10
-945.56	835.94	950.20	-2.90	-1.22	-25.51	8
-1076.66	664.31	1026.86	7.81	-20.26	-37.51	9
-975.83	581.30	1052.73	6.10	-24.35	-41.53	10
-1043.70	911.38	741.21	5.95	-29.85	-35.89	8
-1123.78	635.25	721.19	4.88	-30.94	31.62	8
-1095.21	567.38	870.12	61.61	-12.39	119.48	10
-1136.23	667.48	757.57	89.14	11.02	136.26	9
-1074.46	567.38	901.61	67.29	-7.26	131.20	10
-961.18	584.96	912.84	46.45	-12.94	110.20	8
-781.25	611.82	895.51	68.45	-14.65	124.18	10
-656.98	586.67	917.48	107.82	-2.14	140.90	9
-722.90	646.24	866.94	133.42	80.96	167.54	8
-809.81	617.19	860.60	124.69	132.29	155.24	10
-966.06	673.58	758.79	99.33	149.69	36.77	8
-962.40	766.85	757.57	59.51	143.28	-24.87	10
-1396.97	782.47	749.02	-18.52	151.79	-152.25	9
-1450.68	723.88	765.63	-56.00	52.43	-187.07	10
-1544.43	846.44	818.12	-26.06	-11.96	-170.38	8
-1368.16	742.68	808.35	-33.29	-71.99	-120.67	10
-1155.76	902.10	840.33	-87.28	-68.60	-121.46	8
-1088.62	593.02	789.06	-48.37	-57.74	-88.10	11
-968.51	683.59	918.21	15.84	-56.70	2.53	8
-923.58	720.70	740.72	0.43	-66.13	24.44	10
-942.38	639.89	921.14	-37.51	-52.80	93.35	8
-908.94	674.32	893.31	4.88	-47.00	85.94	9
-758.30	505.86	853.76	30.09	-20.84	58.96	10
-1062.01	622.80	844.48	-3.45	55.73	19.65	8
-1217.04	580.08	732.18	-24.38	59.63	-29.11	8
-1381.84	426.76	901.61	-60.61	55.02	-56.40	10
-1208.74	480.71	970.21	-62.35	1.07	45.35	9
-1129.15	619.38	700.68	-51.12	-38.33	67.72	8
-1450.93	852.54	834.47	-76.81	-27.44	76.90	10
-1011.23	930.66	688.72	-90.00	-142.70	85.30	8
-944.58	765.87	898.68	-156.34	-149.05	19.44	10
-1052.98	734.86	815.67	-114.38	-107.54	27.98	9
-701.17	784.18	691.41	-137.48	-78.06	-30.21	10
-739.50	332.03	1015.63	-92.90	-25.05	-71.29	8
-750.00	598.14	879.15	45.47	-10.80	-61.52	10
-884.28	603.03	765.63	56.09	49.22	-116.39	8
-904.30	487.79	568.36	65.19	19.29	-133.42	11
-764.65	574.95	519.04	48.74	83.31	-149.17	8
-1148.68	233.89	744.63	43.64	101.04	-159.61	8
-1133.79	383.79	597.66	92.32	114.53	-106.72	10
-1383.54	453.13	1109.38	102.29	158.48	-69.09	11
-1207.28	1017.09	927.49	133.97	54.29	8.70	8
-1247.31	1089.36	969.73	23.86	28.78	4.15	10
-1072.02	928.22	1003.17	-31.95	-13.09	12.66	8
-1042.24	875.73	1009.52	-51.82	2.01	18.86	10
-1102.29	736.57	962.40	-42.57	2.50	21.64	9
-1193.36	714.60	870.61	-36.99	-9.09	37.26	8
-1136.23	647.95	920.41	-75.59	-34.79	63.14	10
-1312.26	436.28	1060.06	-97.08	-7.81	104.22	8
-1354.00	406.01	1161.13	-30.58	-94.64	117.19	11
-913.82	733.40	840.09	41.44	-158.33	140.11	8
-526.12	767.82	702.88	47.15	-148.44	131.68	10
-819.58	615.48	730.96	-27.86	-59.17	50.14	8
-943.85	406.25	906.49	-19.84	-10.38	37.84	10
-861.08	535.89	941.16	42.14	23.56	44.80	9
-933.84	542.72	1060.55	77.76	35.22	19.56	8
-877.69	750.00	843.99	71.29	38.02	13.92	10
-1012.45	652.83	873.29	-14.07	74.43	-35.83	8
-1051.27	625.49	738.53	-54.35	79.22	-45.81	8
-997.07	517.33	712.16	-96.44	101.20	-100.01	11
-1281.49	330.08	791.75	-85.91	126.98	-126.01	8
-1302.25	303.22	855.96	-19.10	76.51	-132.72	10
-1300.54	549.56	756.84	20.97	60.88	-129.76	8
-1333.25	525.63	1058.35	75.68	34.82	-104.55	10
-1124.51	777.83	883.79	106.17	1.10	-45.81	11
-1164.31	713.62	822.27	73.67	-1.31	-49.38	8
-1111.82	722.66	836.91	12.30	-21.73	-47.88	8
-1068.85	734.62	820.80	-8.82	-44.10	-53.53	10
-1006.10	748.54	865.97	-28.05	-37.69	-64.06	9
-1133.30	645.26	864.75	-37.90	-19.10	-63.20	10
-1078.13	619.38	832.52	-19.50	-8.06	27.25	8
-1116.94	617.92	776.61	-35.55	13.92	75.65	8
-1101.07	470.95	844.48	-56.58	23.59	101.78	10
-1207.28	426.27	851.81	-33.81	14.98	143.86	9
-1047.61	271.24	949.46	-7.29	12.82	146.67	10
-1191.41	503.91	796.88	110.47	7.08	108.67	8
-1064.21	691.65	894.53	159.48	-9.49	73.27	10
-1101.81	850.10	867.92	154.27	12.33	63.78	8
-1145.26	891.85	845.95	112.34	9.49	110.78	11
-1097.66	820.80	921.39	128.36	9.80	237.27	8
-901.86	721.19	855.96	158.72	-11.41	279.91	10
-600.34	784.91	795.65	159.55	-16.11	304.50	8
-430.18	713.62	543.95	163.88	36.77	226.50	11
-639.89	728.27	548.58	132.42	100.22	99.43	8
-904.30	733.40	649.66	109.37	180.76	41.47	10
-981.69	624.51	746.09	113.25	196.53	19.47	8
-1240.48	860.35	623.78	98.54	182.10	21.91	8
-1065.43	863.77	683.59	40.41	145.57	50.32	11
-1115.48	750.00	670.41	43.52	141.02	58.72	8
-963.13	365.48	789.06	131.53	78.46	40.62	10
-862.06	423.58	547.61	299.04	97.69	1.28	8
-1019.04	759.77	383.79	301.67	87.04	-68.15	10
-911.13	863.77	350.59	288.94	98.36	-38.27	9
-1133.30	863.77	536.62	254.18	130.55	-80.96	10
-1130.62	945.56	360.84	296.54	81.79	7.90	8
-736.82	887.70	205.57	278.14	55.08	-37.20	10
-782.47	925.54	197.27	239.38	151.12	-63.54	9
-1020.51	770.26	148.93	222.56	107.42	-43.21	8
-853.27	729.98	175.29	248.02	123.63	-70.40	10
-1308.59	884.03	-11.47	229.10	66.99	-109.59	8
-1010.25	454.59	78.12	196.08	74.52	-102.54	10
-1416.26	950.68	-49.80	203.13	71.04	-162.26	9
-1214.84	1194.58	5.37	110.20	92.41	-83.04	10
-1273.68	1245.12	-14.16	7.32	79.22	-32.65	8
-1229.25	1450.44	27.59	-59.30	53.86	-5.37	10
-1315.92	1132.57	167.48	-166.72	63.75	-51.54	8
-1352.05	1152.34	-67.14	-156.95	-5.83	-39.00	11
-1132.32	874.27	-14.65	-180.57	4.82	-17.21	8
-1210.69	977.78	111.08	-122.10	-8.88	27.56	10
-1227.05	1017.33	38.82	-122.65	-18.25	39.83	8
-1098.39	949.22	207.03	-129.97	-4.82	35.83	11
-1094.24	723.63	9.03	-92.99	-2.44	33.54	8
-1081.79	878.17	24.17	-75.29	-22.46	33.97	8
-1085.94	770.26	142.33	-32.53	-24.41	-36.44	10
-1291.99	971.92	62.99	-23.68	-45.53	-30.82	8
-912.60	943.36	122.56	-30.76	-55.91	-1.80	9
-1233.89	1077.39	171.14	-34.30	9.12	1.71	10
-1159.18	962.16	323.00	-88.65	-45.90	53.13	8
-1046.63	1058.59	110.84	-77.67	-22.40	54.60	10
-1101.81	1041.75	192.38	-154.05	-18.77	42.02	8
-1021.97	888.67	296.14	-139.13	0.46	49.13	11
-1102.05	885.01	387.45	-161.65	2.99	53.44	8
-1027.10	814.45	364.26	-121.77	-16.66	54.35	8
-1125.24	625.24	300.05	-77.45	4.27	58.96	10
-1143.31	866.70	302.73	-77.85	-40.65	77.03	8
-1023.93	809.33	344.97	-53.34	-51.36	70.37	11
-1036.87	910.16	369.87	-12.36	-35.92	73.18	8
-958.25	948.24	418.95	-9.46	-63.78	52.28	10
-893.80	789.31	308.84	-39.67	-28.81	14.59	8
-888.67	796.14	440.19	-2.38	-29.36	3.85	9
-945.07	810.55	454.59	-1.77	-8.97	-31.34	10
-1006.84	878.17	385.74	-20.97	6.74	-28.87	8
-978.76	874.51	359.62	-32.38	21.15	-3.27	8
-995.36	760.99	590.58	-59.54	-3.69	-36.16	10
-1038.82	815.19	354.74	6.38	-6.16	-48.83	9
-958.25	836.18	375.49	-0.76	-12.73	-59.11	8
-1034.42	1013.43	293.21	13.46	33.26	-67.87	10
-1127.69	818.85	447.27	-30.79	43.95	-93.54	8
-1150.39	744.63	476.56	0.46	3.75	-75.32	8
-1203.61	789.79	336.43	31.13	-1.53	-34.61	11
-1087.65	959.72	339.60	0.43	7.35	1.56	8
-1117.43	901.12	329.59	19.32	22.13	12.24	8
-1176.76	935.06	365.48	1.25	-3.02	16.85	10
-1100.83	997.56	332.52	-8.51	-5.65	34.94	8
-1129.15	1061.77	300.54	-24.11	-7.08	33.17	9
-1185.55	1077.88	374.02	-42.63	-3.48	34.39	10
-1120.61	998.54	431.40	-78.31	-18.68	52.40	8
-1215.09	978.76	357.91	-94.36	-15.44	65.80	10
-1086.43	868.41	410.40	-98.82	-54.14	113.77	9
-861.57	872.31	482.42	-82.18	-41.84	125.49	10
-818.12	850.34	525.39	-51.39	-13.55	78.52	8
-1003.17	862.55	448.49	-52.31	-23.83	75.29	8
-777.10	782.71	439.21	-52.46	-58.59	93.08	10
-834.23	741.94	425.05	-13.55	-37.81	61.49	9
-749.51	914.31	568.36	2.17	-43.64	35.68	10
-784.42	779.30	604.74	33.72	1.04	9.61	8
-1016.85	799.32	540.77	38.39	12.36	36.47	8
-950.93	713.87	612.30	100.83	-18.31	77.85	10
-793.70	922.85	495.36	120.70	-33.11	40.41	9
-783.94	899.90	530.03	89.32	6.10	-21.06	8
-806.88	835.69	535.89	83.34	8.39	-60.85	10
-848.39	905.27	432.86	80.51	30.24	-115.26	8
-1017.58	804.93	497.80	61.07	54.99	-139.01	8
-1060.06	960.94	347.66	57.34	37.72	-144.90	11
-1063.23	855.47	460.69	23.19	35.89	-163.73	8
-1165.77	734.13	363.77	16.39	34.79	-116.39	10
-1260.74	925.54	270.26	0.24	13.55	-80.63	8
-1032.23	899.41	396.00	-2.69	-14.04	-97.08	11
-1217.53	945.07	359.13	-21.48	17.67	-85.24	8
-1270.02	999.02	278.56	-25.09	-5.89	-61.68	10
-1267.09	1018.55	303.96	-68.54	-50.72	-75.81	8
-1187.99	992.92	436.77	-63.75	-63.87	-92.86	8
-1295.41	1100.83	417.72	-87.98	-65.16	-85.45	11
-1106.69	783.45	475.83	-93.96	-113.74	-73.61	8
-1152.10	983.40	444.58	-76.75	-134.19	-79.74	10
-1131.84	850.10	397.95	-109.28	-99.00	-86.94	8
-961.43	654.54	691.41	-127.72	-131.23	-94.94	10
-886.23	622.31	607.18	-90.00	-68.45	-150.18	9
-1281.74	444.82	373.29	-61.22	-102.60	-132.66	10
-1092.53	680.66	578.86	-33.02	-82.86	-54.75	8
-1093.75	911.13	577.15	0.00	-98.97	-94.06	10
-1097.90	710.21	764.16	-78.12	-144.38	-149.32	9
-1255.37	620.36	569.09	-58.11	-173.52	-101.96	10
-1240.72	709.96	530.27	-36.87	-181.55	-79.16	8
-1104.49	710.94	772.71	-49.59	-163.42	-96.89	10
-1434.33	482.91	695.56	-47.09	-180.15	-99.15	8
-972.17	935.79	708.25	-32.23	-198.12	-16.63	11
-1300.78	578.37	727.29	-43.70	-112.21	-79.80	8
-1146.73	596.68	744.38	-61.58	-139.59	-22.86	10
-1083.01	552.73	800.29	-59.05	-83.86	2.87	8
-1090.58	557.37	731.69	-17.24	-82.52	39.46	11
-1192.87	645.02	648.93	-23.71	-112.52	63.35	8
-1048.58	560.30	855.71	14.71	-98.63	37.48	10
-958.25	698.97	783.20	-10.59	-73.58	19.68	8
-1018.55	569.82	862.55	40.99	-72.51	-5.28	10
-1174.80	759.03	508.06	85.75	-48.86	-10.25	9
-1067.14	796.88	773.93	43.73	-57.95	15.93	8
-1210.69	713.38	667.24	68.05	-72.33	6.44	10
-1059.08	869.14	1005.86	20.36	-70.89	53.16	8
-971.44	896.73	936.28	-24.63	-100.04	8.21	10
-1050.05	705.08	719.24	-78.74	-87.19	-7.60	9
-938.48	613.28	782.96	-106.08	-69.52	74.46	8
-923.10	437.26	867.68	-100.13	-94.51	59.88	10
-790.04	726.56	706.79	-40.99	-110.17	14.43	8
-832.76	679.44	784.91	-35.10	-39.89	-57.40	10
-905.03	800.54	921.14	-75.47	-28.90	-109.50	9
-970.46	584.72	928.71	-67.20	-11.35	-138.55	10
-1112.79	708.50	635.01	-143.59	-3.91	-139.01	8
-1293.95	348.63	680.18	-98.85	0.64	-138.92	10
-1150.39	737.06	840.09	-64.61	-48.55	-53.59	9
-1002.44	734.38	1028.32	-74.68	-16.82	10.16	8
-1266.60	715.58	1257.32	-94.09	-20.17	37.29	10
-1015.63	721.44	989.50	-53.16	-49.62	96.98	10
-1111.57	726.07	975.83	-49.62	-107.60	107.97	8
-832.03	706.79	963.13	-24.08	-136.23	112.09	11
-628.66	614.01	1004.39	9.95	-144.01	132.20	8
-584.47	634.03	833.74	5.19	-87.31	121.92	8
-698.73	408.94	903.08	-25.85	-14.25	79.65	10
-863.04	402.59	977.05	-7.14	30.67	70.22	8
-822.27	502.20	1038.57	36.93	57.74	33.14	11
-797.36	546.39	932.37	49.47	67.26	-1.68	8
-708.74	601.56	844.97	24.38	102.11	-82.82	8
-871.58	474.37	696.29	-13.52	135.83	-194.92	10
-974.85	390.87	616.70	-97.90	169.71	-206.97	9
-1152.10	178.22	614.75	-57.89	204.99	-190.19	10
-1364.75	371.34	899.66	62.93	189.91	-96.80	8
-1487.06	877.20	1064.94	118.13	165.99	-43.03	10
-1238.53	1067.63	1209.47	83.80	96.41	59.42	8
-1261.23	851.56	1115.97	7.26	76.63	55.02	11
-1281.98	726.81	935.79	-32.38	3.78	38.82	8
-1091.31	539.31	1015.87	-31.98	-30.40	10.56	10
-1055.42	576.42	949.95	-30.33	-21.48	-54.26	8
-1104.49	504.88	872.07	-50.57	-13.24	-49.50	10
-1258.30	504.88	841.31	-61.46	-37.38	-21.06	9
-1067.87	431.64	818.60	-33.36	-9.83	10.44	10
-1206.30	597.66	940.43	-28.29	-8.67	22.71	8
-1129.39	642.58	915.53	-41.87	-1.28	21.33	8
-1229.98	608.40	962.16	-64.42	-10.71	14.62	11
-1073.00	610.35	936.04	-55.02	-42.91	17.36	8
-1034.18	446.78	951.66	-76.45	-62.59	-15.66	8
-1069.34	556.88	817.38	-85.24	-61.34	-28.14	10
-957.28	239.26	938.72	-113.83	-56.46	-67.20	8
-978.03	213.62	906.49	-62.62	-15.87	-76.45	11
-1011.23	271.48	849.85	-27.40	-0.12	-59.54	8
-989.01	456.30	988.53	2.59	41.69	-59.27	10
-1101.81	537.60	945.56	33.14	53.19	-76.69	8
-1070.56	568.85	896.97	34.36	37.96	-54.29	8
-1073.24	531.49	898.19	18.65	42.97	-25.45	11
-1145.02	439.70	968.75	6.32	39.64	-7.45	8
-1186.52	416.75	1063.72	24.14	50.93	41.93	8
-1321.78	509.28	1000.98	42.24	40.83	62.74	10
-1341.31	502.69	868.41	17.85	9.67	63.93	8
-1358.15	452.64	911.38	-28.05	-28.87	72.48	11
-1260.50	453.13	932.13	-35.00	-50.99	85.69	8
-1146.00	384.28	1000.49	-35.68	-50.63	110.93	10
-1106.45	433.11	1031.74	13.85	-53.56	123.90	8
-1102.54	575.20	980.47	45.81	-93.93	121.46	11
-943.12	622.80	973.14	45.96	-104.06	87.65	8
-930.42	560.79	1017.82	28.59	-71.38	79.90	10
-805.91	504.15	1004.64	50.17	-31.01	95.28	8
-732.18	580.08	889.65	52.37	-23.99	84.05	8
-774.17	507.32	849.61	31.16	25.30	35.46	11
-826.90	550.29	896.24	53.89	47.30	32.56	8
-841.55	641.36	874.02	58.78	65.77	9.09	10
-957.28	559.81	943.60	45.14	59.94	-3.57	8
-945.56	539.06	976.81	42.39	57.53	12.76	8
-884.52	523.93	976.07	53.13	63.63	-3.33	9
-928.71	527.10	908.69	26.92	102.29	-35.03	10
-1012.45	567.87	830.08	12.57	132.63	-21.85	8
-1049.80	573.73	824.71	4.12	133.61	-10.47	10
-1134.03	614.01	839.36	12.02	125.31	-5.25	9
-1157.96	604.00	878.17	25.42	127.78	-23.80	10
-1319.82	537.35	845.46	33.23	125.70	8.79	8
-1227.78	592.04	866.94	39.61	90.36	55.05	8
-1253.66	648.19	829.35	34.73	86.70	55.45	10
-1275.39	635.99	802.25	40.99	77.09	66.38	9
-1328.37	609.38	708.74	50.42	68.36	111.91	10
-1116.70	604.25	779.05	68.05	48.74	193.79	8
-1029.79	792.72	952.88	148.50	15.11	205.29	10
-878.91	911.87	846.92	167.27	-26.58	258.18	8
-633.54	863.53	814.70	106.20	-23.99	221.25	11
-651.12	513.67	744.63	98.75	22.13	152.65	8
-887.21	670.90	646.73	68.27	112.64	122.80	10
-907.96	489.01	833.50	53.86	168.67	-8.67	8
-1347.66	592.29	687.26	104.68	178.71	-68.02	8
-1230.96	656.98	680.66	128.45	124.54	-25.18	11
-974.85	682.62	648.93	190.55	170.17	-34.67	10
-996.58	786.38	616.46	173.77	163.60	-18.25	8
-1028.81	704.10	532.23	193.66	161.96	-18.77	8
-1083.74	736.33	427.25	212.77	139.40	8.24	11
-1128.66	744.63	337.40	230.93	179.08	29.79	10
-1034.67	513.43	504.64	231.35	137.39	8.76	8
-1128.66	825.93	339.84	261.57	133.09	-155.98	10
-1495.61	847.90	186.77	211.52	111.33	-137.24	8
-1103.27	857.67	515.38	179.57	93.14	-108.43	11
-1358.89	861.57	197.27	206.82	75.44	-131.68	8
-1227.54	870.61	156.74	180.08	37.57	-59.51	10
-1005.13	1061.04	171.63	123.81	68.73	-67.08	8
-1395.51	770.26	208.50	87.49	56.58	-83.10	11
-1165.53	1051.76	146.48	82.34	15.69	8.91	8
-1192.14	1088.38	2.69	-2.50	36.01	-40.28	10
-1183.11	710.94	127.69	-26.25	48.80	-45.47	8
-1400.15	787.35	-11.96	17.79	49.38	-48.22	10
-1386.96	684.81	91.06	-13.55	31.16	-42.82	9
-1367.68	811.77	234.62	30.61	47.09	-17.52	8
-1601.32	842.53	129.39	68.12	4.36	26.92	10
-1345.95	749.76	276.37	59.78	-1.46	47.42	8
-1309.33	781.25	161.62	153.26	-57.10	44.01	8
-1224.37	824.46	46.14	148.74	-57.22	-5.74	11
-1125.98	843.99	82.52	135.74	-19.17	7.02	8
-1226.56	858.40	78.12	76.78	0.37	47.27	10
-1216.80	1074.95	-190.67	38.24	13.98	95.86	8
-1024.41	1084.47	16.11	-78.98	-0.06	96.74	8
-1195.31	980.96	200.20	-128.39	-0.31	83.19	11
-979.74	848.14	193.36	-170.72	-12.76	115.66	8
-926.76	808.84	233.40	-158.75	9.86	57.92	10
-1015.87	720.21	190.67	-140.53	-3.51	30.24	8
-1230.96	803.22	254.88	-128.11	-25.45	-22.19	11
-1104.74	771.97	151.37	-101.72	-30.30	-31.34	8
-1221.19	729.49	192.38	-110.69	-22.86	-84.96	10
-1183.35	683.35	185.79	-88.65	-0.76	-52.46	8
-1184.33	650.63	238.77	-84.32	2.75	28.29	8
-1124.02	779.79	232.91	-84.38	15.35	38.60	11
-1208.98	764.40	228.03	-74.89	41.14	12.12	8
-1275.15	919.68	306.15	-51.85	50.54	57.31	10
-1066.16	816.89	301.76	-37.72	41.93	30.85	8
-1374.51	822.02	199.95	5.62	54.17	1.22	8
-1292.97	806.88	167.24	19.65	0.03	41.47	8
-1115.72	836.18	240.23	37.32	0.37	41.99	8
-1259.28	963.87	222.90	42.36	20.11	14.62	8
-1316.65	929.44	199.46	30.98	3.36	52.31	10
-1241.21	989.50	168.46	22.00	-25.51	91.80	9
-1166.02	989.26	312.01	9.12	-22.22	93.72	10
-1244.14	1046.14	190.43	-19.71	-28.63	69.70	8
-1011.47	927.25	317.14	-77.76	-57.83	71.59	8
-1013.92	920.41	301.27	-76.42	-35.22	49.10	10
-1064.94	798.58	262.94	-83.65	-31.49	33.66	9
-1061.52	758.79	268.55	-79.50	-38.79	43.12	10
-979.49	774.41	267.58	-77.39	-32.44	48.65	8
-1082.03	827.88	381.10	-62.16	-20.36	36.99	10
-936.52	854.00	363.53	-44.25	-36.01	14.80	8
-1026.37	807.62	322.27	-46.17	-8.18	9.70	9
-1045.17	751.22	372.80	-30.98	-8.58	8.30	10
-1093.02	779.54	385.74	-17.36	-15.87	9.92	8
-1082.52	864.75	314.45	-8.79	-22.71	19.87	8
-987.79	877.93	391.60	2.90	-17.52	18.19	10
-1048.83	976.81	344.24	-4.00	-19.56	7.54	9
-1021.73	922.36	406.98	-15.78	-23.41	11.84	8
-928.96	808.11	402.34	-4.70	-23.01	4.76	10
-1040.77	834.47	332.76	16.20	3.42	28.38	8
-970.46	846.92	350.10	26.43	-2.04	12.36	8
-962.89	882.81	375.24	31.34	14.98	-16.36	11
-1041.26	940.67	327.88	27.22	18.59	-37.17	8
-1080.81	892.09	335.94	10.25	24.11	-25.18	8
-1014.40	876.22	349.12	21.30	15.26	-21.61	10
-1082.28	910.64	342.77	16.42	30.27	-21.91	9
-1118.90	932.37	339.11	9.58	22.52	-27.40	10
-1095.46	905.03	317.63	1.95	19.17	-31.98	8
-1181.40	861.08	316.65	9.58	11.38	-20.36	8
-1110.35	848.63	313.48	16.02	-10.13	3.75	10
-1046.63	951.66	266.60	14.98	-4.76	15.84	9
-1007.81	936.52	323.49	-6.68	14.43	9.67	8
-1105.96	887.70	321.53	-8.24	18.86	13.34	10
-1125.73	898.93	332.28	-7.26	0.12	31.56	8
-1012.70	929.93	274.17	-3.45	-2.53	21.06	8
-1147.22	954.10	331.54	-22.13	1.56	22.31	11
-1042.48	960.45	306.15	-41.32	-8.00	38.91	8
-1013.67	876.95	391.36	-39.76	7.17	41.47	10
-1061.52	843.26	367.68	-33.60	-2.72	21.12	8
-1008.30	706.30	377.44	-10.16	-7.48	5.04	8
-1039.31	734.13	337.65	27.40	-5.98	10.10	11
-1003.17	868.41	286.62	27.10	-9.12	16.39	8
-972.41	925.78	362.30	31.31	7.97	15.01	8
-971.92	976.81	349.12	29.69	11.38	-1.19	10
-1022.71	929.44	283.94	12.79	22.43	-2.04	9
-1003.42	908.69	273.93	4.27	10.53	-6.93	8
-985.35	917.72	306.88	-3.27	15.72	-13.76	10
-1086.91	973.14	358.40	2.47	26.67	-14.50	8
-1072.51	898.44	339.60	5.37	21.85	-5.92	8
-1155.03	884.28	285.16	-1.80	17.24	28.69	9
-1139.89	833.98	295.90	-5.55	14.16	59.54	10
-946.04	891.11	284.42	-0.12	9.25	93.23	8
-958.50	937.50	317.14	19.38	56.64	96.10	8
-929.44	1007.57	271.48	30.98	57.53	58.75	10
-999.27	945.31	325.68	26.82	66.83	56.09	9
-966.31	915.77	279.05	29.72	43.88	49.53	10
-1101.32	879.15	256.84	-6.65	31.46	28.84	8
-1034.67	950.44	256.35	-5.28	9.77	34.58	8
-974.85	926.76	320.56	-25.36	1.37	13.15	10
-1009.52	868.41	409.42	-3.97	-4.12	1.92	9
-997.80	890.63	263.67	-3.39	-13.49	0.55	8
-915.04	844.97	297.12	5.62	-33.87	-13.92	8
-937.99	918.21	319.82	16.54	-8.61	-5.89	10
-961.91	944.82	313.72	12.97	-7.75	-1.31	8
-902.83	969.73	265.38	11.84	-7.75	-11.41	9
-1000.00	968.26	258.30	1.98	10.74	-8.33	8
-974.37	958.74	305.18	-7.32	4.88	15.23	10
-937.74	928.71	370.85	5.07	8.45	-5.71	8
-1012.94	998.05	237.55	6.99	6.96	-18.71	8
-990.23	907.47	283.94	-19.93	1.43	-13.18	9
-993.16	891.11	268.31	-25.45	-1.25	2.96	10
-989.75	910.89	297.85	-15.59	-0.67	6.99	8
-1035.40	982.42	245.61	-16.66	-4.64	6.93	8
-959.47	906.74	326.90	-23.96	-11.57	4.03	11
-1004.64	917.24	305.91	-20.51	4.61	17.00	8
-1012.70	944.82	284.18	-21.76	-6.07	22.98	8
-966.55	964.36	323.00	-21.27	-12.33	22.00	10
-930.66	924.07	325.68	-23.22	-8.42	7.57	8
-999.27	904.54	309.81	-23.19	4.91	9.34	9
-990.48	920.41	313.23	-19.44	-7.32	20.63	8
-901.37	967.04	292.24	-26.89	-7.35	13.76	10
-935.06	871.58	391.36	-21.30	2.44	1.59	8
-988.53	876.71	338.38	-4.67	-4.46	6.93	8
-970.95	880.86	312.74	4.27	-11.14	3.45	11
-937.01	940.92	333.50	5.25	-10.53	2.32	8
-969.97	961.91	345.21	-3.81	-2.23	-1.07	8
-939.45	966.80	306.15	-3.14	-10.53	-1.80	8
-944.58	947.27	339.60	-16.17	5.25	6.41	8
-991.21	922.61	372.56	-11.78	2.44	2.56	11
-996.83	982.42	316.65	-12.63	-8.12	0.40	8
-924.80	931.88	363.53	-28.96	-18.43	3.81	8
-934.81	962.40	277.34	-27.77	-7.17	-1.92	8
-978.76	873.29	369.87	-30.40	-6.56	4.55	10
-933.35	892.33	344.48	-15.53	-11.14	2.72	9
-954.35	879.15	374.02	-5.62	-6.77	-6.07	8
-927.98	906.74	350.83	3.75	-6.50	-5.22	10
-975.34	956.30	326.42	-0.70	-1.95	-3.75	8
-974.61	910.40	388.92	-9.95	-8.36	0.89	8
-980.71	917.24	378.42	-8.73	-8.18	4.39	9
-981.45	945.56	344.97	-11.20	-13.03	9.64	8
-915.28	913.82	416.99	-14.16	-16.94	7.51	10
-961.18	962.65	343.99	-5.37	-0.49	11.38	8
-906.49	925.78	376.71	-15.47	-11.26	8.39	8
-887.94	903.32	382.08	-3.48	-0.76	-2.66	9
-948.00	948.00	333.74	-5.00	0.79	-4.61	10
-936.77	933.59	351.07	-10.07	-1.43	-1.46	8
-923.58	824.46	417.48	-4.85	-3.57	-9.58	8
-966.31	816.41	381.84	14.16	9.77	8.18	8
-993.41	904.79	346.68	23.16	5.16	15.11	11
-909.91	952.64	381.35	24.38	-6.68	-1.92	8
-983.64	1004.64	348.39	11.90	8.45	11.17	8
-977.29	964.11	382.81	10.96	-1.92	12.36	8
-1005.37	959.72	322.02	15.23	-8.24	10.04	11
-903.56	974.85	346.19	12.18	-18.86	-1.77	8
-912.35	973.14	368.65	-4.30	0.31	-0.49	8
-928.71	975.59	381.59	-11.02	2.66	-10.07	10
-932.13	999.76	307.13	-20.45	2.66	-14.53	8
-980.22	896.00	378.91	-35.13	6.23	-5.10	9
-986.82	917.48	320.31	-33.39	-4.82	11.78	8
-929.20	884.52	344.24	-54.23	-28.81	-18.34	10
-913.09	785.89	437.01	-39.73	-14.56	-32.65	8
-1030.03	963.13	379.15	12.97	-6.32	-20.90	10
-900.15	1022.22	402.10	3.23	-19.84	-3.81	9
-970.46	982.18	465.82	12.15	13.12	6.47	8
-985.11	1025.39	369.87	33.54	5.68	18.46	10
-716.06	1210.21	351.07	34.97	9.83	-2.56	8
-995.12	1074.71	303.47	18.31	-13.76	-63.14	8
-968.99	905.76	275.63	-13.85	-48.98	-38.97	11
-1030.76	972.90	319.09	-48.22	-37.35	-100.13	8
-813.23	761.23	374.02	-67.81	-25.60	-105.41	10
-1044.92	743.90	334.96	-39.83	-4.43	-109.28	8
-1049.32	611.57	475.34	-13.28	-6.04	-75.53	8
-1145.02	937.74	284.67	49.35	-6.68	-62.68	11
-1064.70	963.62	372.80	43.98	-13.70	-98.18	8
-924.80	822.51	377.44	32.29	-14.86	-97.26	10
-1210.69	799.32	356.69	49.68	-3.72	-98.85	8
-1027.10	769.53	571.53	73.33	-43.91	-87.98	8
-1257.81	814.70	196.53	77.61	-6.65	-79.32	11
-1220.95	728.03	485.11	68.85	-12.48	-9.03	8
-1220.21	1053.47	246.09	93.81	-40.68	22.06	10
-980.71	1076.42	298.10	42.91	-44.92	70.07	8
-918.21	1172.12	380.13	18.31	-32.47	37.29	9
-996.34	1103.27	310.55	-47.00	-26.95	-27.28	10
-1279.30	851.07	198.49	-116.06	-28.69	-30.76	8
-1161.87	720.95	430.91	-73.00	-52.03	-70.16	10
-1344.73	713.87	356.20	-8.61	-69.18	-23.35	8
-837.89	865.97	608.89	8.39	-73.55	-21.33	11
-1005.86	657.96	311.28	5.95	-39.83	-54.35	8
-981.93	986.08	459.47	9.61	-50.26	-9.67	8
-911.62	744.38	365.48	-4.97	-29.94	-77.97	10
-1229.74	692.38	427.49	4.91	-5.71	-69.06	8
-1213.38	870.61	418.46	55.73	-51.09	-24.69	9
-1094.73	1161.38	410.89	27.50	-46.08	-95.70	10
-1119.14	1264.89	414.06	-94.48	-75.62	-191.22	8
-1534.42	809.33	148.68	-158.87	-141.60	-190.61	10
-1215.82	500.24	448.73	-179.60	-192.81	-57.80	9
-1194.09	758.79	518.31	-93.84	-184.02	-107.45	10
-1094.48	776.61	426.51	-74.62	-156.59	-175.29	10
-1510.50	625.73	649.90	-34.39	-228.58	-86.33	8
-1203.37	643.31	656.49	-21.58	-213.13	-50.38	10
-1273.19	760.50	537.11	-62.13	-180.69	16.72	9
-1045.17	825.44	635.25	-94.70	-160.83	33.87	10
-982.42	670.41	632.57	-93.35	-118.56	12.66	8
-1115.23	474.61	675.29	-96.80	-104.37	77.67	10
-844.97	508.54	566.89	-47.21	-94.91	95.15	8
-1054.93	627.20	776.12	-28.53	-61.98	72.08	11
-999.51	598.39	794.43	-16.48	-47.61	58.35	8
-982.42	705.32	797.36	5.98	-53.44	93.26	8
-892.33	832.76	706.54	12.54	-34.36	81.15	10
-857.18	591.06	755.86	25.70	4.97	-13.21	9
-1201.66	836.91	667.24	24.02	-22.95	-24.75	8
-1204.83	904.05	758.79	0.95	-22.25	-54.50	10
-1150.15	949.46	802.73	-32.50	-89.29	-41.99	8
-1153.08	922.12	817.63	-60.67	-70.83	-69.18	10
-1194.58	794.92	745.61	-38.73	-100.37	-77.67	9
-1039.55	796.14	653.32	-83.22	-114.84	-35.92	8
-1009.28	498.54	838.62	-61.19	-81.70	-23.99	10
-865.97	501.71	810.06	-65.34	-140.50	-15.59	8
-881.35	514.65	826.42	-46.26	-71.04	25.60	10
-922.12	681.64	744.63	-17.00	-43.06	61.04	9
-979.25	782.71	781.01	-31.40	-40.50	51.18	10
-840.09	776.12	880.62	-50.26	-28.26	44.80	8
-1016.60	610.60	861.33	-13.98	-12.91	-6.87	8
-986.57	668.46	865.48	6.44	4.88	-25.76	11
-1025.15	806.40	770.75	0.70	18.89	-49.04	8
-1009.28	731.20	784.67	-2.93	37.57	-33.72	8
-1081.79	701.42	810.79	-13.58	28.53	-19.07	10
-1079.10	578.13	863.53	-4.49	0.03	16.17	8
-1033.69	741.94	783.69	23.93	-10.77	65.12	9
-1036.62	718.02	831.79	23.22	-9.16	73.88	10
-938.48	716.80	842.29	30.70	18.25	64.67	8
-1095.21	720.95	784.67	46.36	7.75	52.31	10
-1071.53	697.27	835.21	45.62	-31.92	38.82	8
-971.92	758.79	883.30	22.00	-34.70	35.71	9
-1032.71	725.34	929.44	-2.08	-37.02	36.41	10
-873.54	699.46	847.66	-16.97	-23.22	50.66	8
-852.78	709.47	779.79	-19.56	-3.57	36.50	8
-884.52	641.11	783.45	-28.08	21.24	23.44	10
-1063.23	656.49	836.67	-20.87	19.35	26.58	9
-1007.32	752.20	844.24	-19.17	-1.40	23.77	10
-935.55	710.69	865.97	-26.58	10.71	15.44	8
-1029.30	656.01	844.48	-18.92	6.07	1.25	8
-961.18	704.59	806.15	2.81	-0.49	22.95	11
-924.32	696.53	854.74	-2.96	-5.92	9.89	8
-1013.18	698.97	826.66	-6.81	-0.21	5.74	8
-871.83	704.83	875.24	-14.47	-18.40	-0.24	8
-981.20	655.03	814.70	1.40	8.15	-1.04	10
-967.77	666.26	876.22	27.65	-3.23	9.92	9
-940.19	697.02	867.68	37.90	-4.18	6.65	8
-928.47	786.62	817.63	39.31	-0.58	6.16	8
-906.74	691.16	892.58	26.70	1.56	3.33	8
-963.87	733.40	794.19	31.34	-5.40	11.78	10
-881.84	786.13	818.36	20.54	-5.62	18.13	9
-956.54	753.17	861.08	6.59	20.69	6.99	8
-1000.00	781.98	822.51	-18.80	3.81	7.02	8
-904.05	729.49	917.24	-17.82	0.73	-7.72	10
-1016.11	763.43	740.97	-18.55	10.41	-12.48	8
-980.47	630.62	865.23	-25.70	-6.81	5.37	9
-931.64	701.42	797.12	-3.66	-18.74	-0.43	10
-952.15	681.64	798.34	-4.12	-1.37	-5.89	8
-964.36	646.00	869.14	-3.36	3.94	0.12	8
-1003.17	732.42	802.98	15.93	3.66	9.16	8
-930.66	786.87	835.45	2.35	-11.29	13.58	11
-907.23	738.53	885.74	-18.80	-6.59	18.22	8
-910.40	734.13	839.60	-17.27	-1.98	16.82	8
-949.95	703.86	840.33	-14.34	-0.58	15.11	8
-920.41	681.88	827.39	-7.54	-3.20	17.79	10
-942.38	720.21	838.62	-13.37	1.50	26.79	9
-930.42	690.67	895.26	-5.58	-0.70	27.31	8
-928.96	737.30	818.85	-3.97	-7.02	23.47	10
-853.52	720.70	809.57	-1.92	-3.63	1.98	8
-886.72	579.10	918.95	-1.04	17.24	2.75	8
-952.39	639.89	833.01	21.67	20.36	7.87	9
-906.74	772.95	834.72	28.78	-0.95	-2.96	8
-811.77	726.81	875.49	16.42	7.35	-9.67	10
-909.42	751.46	826.42	14.71	22.40	-16.48	8
-908.94	735.35	824.22	13.37	17.43	-22.03	8
-901.37	724.12	824.46	13.21	23.53	-25.60	11
-1035.16	718.99	840.33	12.15	17.58	-22.22	8
-971.68	786.62	830.08	-3.08	4.36	-10.89	8
-941.41	801.03	824.46	-30.98	-0.27	-25.94	10
-884.52	804.93	769.78	-31.22	14.50	-33.57	8
-968.26	726.32	842.77	-51.48	28.59	-13.28	9
-889.89	748.54	818.60	-43.30	34.06	4.91	10
-1001.46	735.35	801.76	-33.29	25.91	-20.90	8
-929.93	718.75	819.09	-7.72	35.86	-45.38	8
-1106.20	560.30	729.25	4.24	25.60	-27.98	11
-903.32	652.10	802.49	12.05	5.80	-24.81	8
-891.85	634.03	843.02	35.19	25.79	-21.39	8
-962.16	676.51	877.69	43.52	54.72	-14.77	10
-1008.06	740.23	845.46	49.01	56.46	-45.44	8
-1233.89	652.10	795.65	42.05	57.07	-8.97	11
-1040.04	584.72	816.41	68.18	33.05	-10.99	8
-919.68	605.71	811.77	90.06	72.02	0.40	8
-989.01	588.87	749.27	147.74	70.10	7.72	10
-820.31	820.31	847.90	146.64	72.08	-11.32	8
-1324.46	948.49	684.08	121.25	88.78	-53.31	9
-1053.71	839.84	699.71	31.95	40.41	-15.53	10
-923.83	902.83	690.43	-7.23	27.98	-22.49	8
-1118.90	645.51	832.03	-18.16	47.24	-84.53	10
-1064.94	575.44	732.67	5.37	47.82	-67.23	8
-1228.03	694.58	603.27	-0.46	49.96	-41.02	9
-1099.37	583.01	615.97	-32.23	46.36	-64.79	10
-994.87	888.18	636.96	-22.58	44.62	-72.39	8
-865.23	868.16	710.94	-13.58	52.03	-49.62	10
-1145.75	886.47	705.32	-17.15	95.83	-82.76	9
-1272.22	642.82	582.76	-28.44	89.81	-68.54	8
-1339.60	445.07	803.96	-12.42	59.02	-45.47	10
-1218.99	655.03	666.50	18.34	37.26	-1.37	8
-1271.00	771.48	667.24	28.81	79.19	-1.98	10
-1158.45	650.15	849.12	78.06	49.68	-26.46	9
-1349.12	784.91	713.62	87.49	36.96	-38.24	8
-1032.23	896.97	657.47	99.52	-7.69	-39.95	10
-1253.42	842.53	534.18	25.67	-5.10	-58.78	8
-1155.52	885.25	826.66	-7.29	32.84	-88.59	10
-1507.81	856.93	454.10	-48.31	18.62	-106.45	9
-1472.90	618.90	721.92	-67.81	-57.89	-22.40	10
-1354.49	281.98	684.57	-58.93	-63.29	-9.03	8
-883.30	673.83	711.91	-10.07	-91.25	72.42	8
-1210.94	608.89	633.54	1.98	-18.34	-22.09	10
-1222.66	646.24	702.64	23.80	-21.51	34.58	9
-1196.29	625.73	814.70	66.59	-15.72	64.03	8
-1259.52	606.45	700.20	121.49	-5.52	70.86	10
-1423.58	672.12	519.53	161.29	-59.33	131.84	8
-851.32	605.22	521.24	140.17	-46.11	201.66	11
-1020.02	660.89	658.45	109.56	-8.61	100.46	8
-943.60	829.10	569.09	133.03	12.02	55.42	10
-868.90	779.79	629.15	151.86	74.74	-10.04	8
-1138.18	957.28	557.13	143.83	71.93	-10.13	10
-1390.87	1047.85	436.52	77.61	83.86	-8.97	9
-1114.50	976.07	500.98	-29.24	15.50	16.42	10
-1243.41	1102.78	502.93	-87.19	-9.74	19.41	8
-1079.10	923.58	607.91	-123.05	-33.66	30.24	8
-1104.25	823.00	629.15	-139.71	-16.02	20.94	10
-1107.67	663.09	491.21	-113.22	-35.43	34.12	9
-895.26	714.60	628.66	-90.06	-10.71	42.91	10
-1240.72	613.77	608.89	-67.14	14.43	21.85	8
-1032.96	577.88	634.28	-26.82	-19.50	51.76	10
-1060.06	739.26	631.10	-7.11	0.55	15.14	9
-1250.24	780.52	676.27	-14.77	0.49	12.12	10
-1015.63	772.71	671.88	-18.19	-26.31	46.33	8
-1016.11	785.64	642.33	-7.26	-14.95	45.38	8
-1162.11	805.42	592.29	-24.14	-8.21	46.91	10
-1008.06	806.88	626.46	-22.89	-13.18	26.31	9
-1104.98	796.14	638.18	-20.69	-7.02	46.23	10
-1036.87	862.55	583.50	-9.43	-25.70	43.55	8
-965.09	774.41	709.96	-40.65	-13.03	14.68	8
-1006.59	657.71	689.70	-2.66	22.31	6.10	10
-1169.19	748.54	595.46	12.24	1.37	6.32	9
-1077.88	864.99	665.28	3.97	-29.85	13.98	8
-1021.73	813.23	695.56	11.63	-12.76	24.35	10
-1007.32	836.18	654.30	9.86	-8.33	33.05	8
-886.72	883.54	634.52	-0.40	5.10	23.53	8
-1028.56	879.15	635.25	-22.28	16.02	24.48	11
-1100.83	876.46	626.71	-31.89	-1.07	40.77	8
-950.44	878.91	664.06	-44.10	-33.60	28.59	8
-1008.06	743.41	661.62	-50.14	-11.96	11.32	10
-1024.17	670.17	703.37	-44.40	-14.01	22.46	9
-976.56	680.66	684.08	-14.47	-9.86	16.72	10
-1016.85	739.01	749.02	-4.18	-3.78	8.61	8
-969.73	797.61	675.54	2.66	-7.42	2.14	8
-906.49	793.46	659.18	-15.41	-0.15	2.78	8
-918.70	750.98	703.86	-13.67	19.13	-0.73	11
-1049.07	780.27	674.80	-8.27	13.92	-0.70	8
-978.27	847.66	647.71	4.67	6.99	4.39	8
-1031.25	787.35	742.43	-9.80	13.09	0.34	8
-984.13	775.39	719.73	7.08	13.52	-5.62	10
-1063.48	756.84	643.80	14.59	12.60	3.14	9
-921.39	798.83	652.34	19.90	7.42	2.23	8
-1060.06	848.14	703.13	-8.61	19.74	-10.71	8
-1064.21	796.88	681.64	-7.02	0.61	-12.63	10
-981.45	696.78	706.05	8.33	7.29	-11.44	8
-1054.93	680.91	666.50	20.54	14.83	-28.35	9
-1055.18	737.06	679.93	45.50	11.57	-7.60	10
-962.89	876.71	657.47	41.99	14.50	-2.69	8
-979.49	861.82	650.15	22.43	30.09	-15.96	8
-1050.78	823.73	654.05	26.18	28.23	-6.74	10
-1049.07	857.18	612.30	23.50	27.56	13.40	9
-1031.49	856.69	662.11	17.12	18.62	-2.17	10
-1094.48	895.51	589.60	-2.38	13.21	-6.81	8
-1032.71	870.61	679.69	-30.88	7.20	-11.44	8
-1108.64	840.82	617.92	-33.94	5.71	-20.48	11
-1070.07	734.38	673.83	-29.48	-16.45	-12.60	8
-1078.37	733.15	665.77	-17.52	1.16	13.52	8
-1012.94	771.73	652.83	-15.20	-0.89	9.49	10
-994.38	752.69	641.36	-17.46	9.43	4.18	8
-1063.23	794.92	643.31	-6.16	10.99	16.27	9
-966.31	848.63	651.61	-18.37	18.13	22.83	10
-1087.16	772.22	698.24	-20.87	22.89	-6.84	8
-1118.90	794.92	615.23	-22.89	1.53	7.87	8
-1052.25	791.26	707.76	-31.37	-0.85	18.10	10
-1026.37	843.75	675.05	-27.31	8.00	18.77	9
-985.35	799.32	680.66	-33.20	23.22	41.05	10
-911.38	717.29	654.54	-21.21	38.88	29.36	8
-1002.20	682.86	613.04	-2.23	42.66	18.10	8
-1013.43	690.92	674.80	22.74	41.47	29.17	10
-891.36	823.97	684.08	33.54	41.78	11.29	9
-1083.74	795.65	670.17	30.55	50.87	-29.39	8
-1053.96	803.96	639.40	31.92	26.64	-22.09	10
-1085.94	814.70	603.52	18.31	22.67	-10.13	8
-1076.66	851.81	642.33	11.08	28.17	-16.36	10
-1089.84	843.51	661.38	8.39	15.05	-18.22	9
-1018.80	848.39	604.49	5.98	15.50	-26.64	8
-1087.16	778.81	642.58	-15.05	21.55	-25.48	10
-1058.35	765.38	636.47	-11.29	21.48	-8.94	8
-1076.66	777.10	585.45	-3.45	30.49	-10.86	11
-1044.43	684.57	627.69	-7.78	11.72	-17.09	8
-1037.60	771.48	628.91	31.62	25.76	-20.45	8
-1142.58	875.98	599.37	9.55	27.92	-7.78	10
-1037.60	813.48	723.88	3.60	27.25	0.40	8
-1176.76	850.83	595.95	3.63	15.81	-5.65	9
-1125.49	770.02	620.61	-9.16	9.25	-2.01	10
-1129.64	771.97	592.53	-18.55	4.67	11.11	8
-1062.74	764.40	614.26	-16.08	1.56	-3.17	8
-1023.68	788.09	595.95	-12.48	18.07	-6.87	8
-1023.68	834.96	650.63	-5.28	22.43	-1.28	11
-1070.07	627.20	668.95	-4.00	25.70	-19.17	8
-1100.59	731.20	572.02	30.70	22.64	-8.76	10
-1121.09	781.25	590.33	22.52	22.89	-18.07	8
-1068.12	797.12	690.43	28.35	23.96	-22.22	8
-1174.56	833.25	614.50	21.82	24.44	-2.08	11
-1114.50	842.29	517.58	9.77	2.81	2.66	8
-1084.72	847.17	596.68	-7.97	6.04	1.86	8
-1063.72	824.71	662.84	-12.24	5.68	-2.53	10
-1151.61	837.40	589.60	-10.13	14.86	-12.76	8
-1186.28	734.38	600.59	-11.38	8.18	-10.04	9
-1131.84	784.42	561.04	-19.93	-9.46	1.95	10
-1123.54	776.12	626.71	-19.74	-10.04	-1.13	8
-1143.55	766.11	582.52	-17.76	-1.07	0.55	8
-1156.01	792.97	634.03	-14.92	-9.83	23.68	11
-1042.72	854.98	599.85	-26.76	-18.04	12.85	8
-1108.89	799.07	613.77	-42.79	-5.68	7.05	8
-1146.00	771.97	605.47	-42.27	-12.51	27.04	10
-1114.50	749.27	625.00	-34.64	-12.79	33.94	8
-1144.78	719.48	670.17	-21.79	-14.53	15.32	11
-1068.12	657.96	639.65	-8.82	-29.17	4.97	8
-1034.67	723.39	657.23	11.23	-18.80	8.64	8
-1052.49	756.10	652.34	14.31	-15.99	5.55	10
-996.58	839.84	701.90	0.76	-4.76	7.81	8
-1067.63	797.85	640.14	9.09	7.26	4.15	9
-1072.51	832.28	623.54	-2.90	-4.64	15.26	8
-1010.25	782.23	673.34	-9.55	0.79	-0.27	10
-1127.20	828.61	625.49	-6.65	4.39	-0.76	8
-1070.31	760.50	687.26	-13.46	-6.04	6.56	8
-1103.27	819.34	602.29	-8.64	-6.32	-6.16	11
-1047.61	784.67	647.71	-22.43	-6.59	-1.13	8
-1096.19	729.00	682.62	-10.93	-1.43	8.61	8
-1099.61	796.63	583.74	-10.74	-1.59	12.42	10
-1036.13	751.71	660.16	-15.96	-6.74	-6.53	8
-1113.77	795.90	673.58	-9.86	-7.97	3.05	9
-1063.96	806.40	635.01	-12.51	-20.29	7.11	8
-1019.53	780.27	677.25	-14.53	-9.28	6.62	10
-1124.51	769.29	669.68	-20.42	7.75	8.85	8
-1073.73	722.17	665.77	-6.87	-3.36	14.43	8
-1105.96	754.15	639.40	-5.04	-17.33	0.43	11
-1050.54	748.05	684.57	-2.53	-13.37	-0.55	8
-1068.60	803.96	652.59	-4.39	-12.82	3.14	8
-1026.12	780.52	709.96	-10.16	-11.96	-3.78	10
-1041.02	795.41	627.20	-4.76	-3.17	-1.83	9
-1015.14	739.01	636.23	-10.83	-1.13	-7.69	8
-1005.62	738.53	663.09	5.34	7.60	-8.79	10
-1044.19	767.33	685.55	12.60	18.22	6.81	8
-1113.77	782.47	657.96	14.25	15.26	-11.02	8
-1162.84	756.10	717.53	10.01	-0.27	-7.90	11
-1075.20	789.06	669.92	8.85	0.95	-8.64	8
-1113.28	762.21	681.15	0.24	-7.87	-5.31	8
-1021.97	772.22	696.78	4.24	-12.57	3.39	8
-1031.74	873.29	607.42	-11.08	5.19	-1.34	8
-1070.31	830.81	699.95	-18.34	6.20	3.63	9
-1086.91	808.35	613.28	-24.78	-1.68	-1.65	8
-1094.97	709.47	678.22	-24.08	-5.07	-0.12	10
-1106.69	743.90	667.24	-13.09	-10.19	10.04	8
-1051.76	710.94	696.29	-6.04	-7.63	6.77	8
-1095.70	761.23	649.41	-2.96	-0.95	3.20	11
-1067.87	755.86	732.67	-2.87	-14.43	4.15	8
-1013.18	806.88	676.51	-0.12	-8.27	4.09	8
-1058.59	793.21	658.20	-19.74	1.92	5.58	8
-1072.27	720.21	730.71	-20.23	-9.22	8.27	10
-1096.68	804.44	671.63	-6.71	-16.88	17.70	9
-972.17	800.78	663.33	-17.15	-17.46	8.67	8
-1026.61	782.23	654.05	-21.42	-4.43	-14.07	10
-1098.39	719.48	683.11	-17.21	-10.35	-9.61	8
-995.36	726.32	685.06	-6.96	-14.50	9.09	11
-995.85	672.12	746.09	-2.23	5.89	3.27	8
-1051.76	751.22	661.62	19.20	6.16	6.74	8
-1029.54	772.95	701.17	21.15	6.71	-3.75	8
-1067.38	767.09	724.61	20.14	0.24	-12.91	10
-1080.32	804.93	663.09	23.53	3.88	-2.78	9
-1029.05	775.63	701.17	10.62	-2.93	2.23	8
-1037.11	765.38	705.81	11.17	-0.27	-10.68	10
-1089.11	813.72	659.67	16.78	-1.89	-10.44	8
-1036.13	846.92	707.03	-1.62	-2.99	-5.98	8
-1102.54	790.28	685.55	-6.32	-5.37	-5.46	11
-1107.42	781.74	645.26	-8.24	-15.90	4.24	8
-1037.84	768.80	662.60	-18.01	-11.02	5.68	8
-1068.36	721.68	736.82	-19.56	-2.26	2.32	8
-1050.29	749.27	653.56	-14.71	-6.29	11.87	10
-1075.68	746.34	702.15	-12.60	-2.17	9.28	9
-1094.24	773.68	693.36	-11.57	-12.94	7.66	8
-1064.94	767.09	685.55	-11.29	-17.15	9.89	8
-1027.83	777.59	700.44	-7.81	-14.28	22.28	8
-1025.88	803.71	698.73	-17.27	-14.86	12.48	10
-1075.44	729.98	730.96	-17.61	-9.22	17.06	9
-1022.46	726.81	691.41	-11.78	-17.15	19.04	8
-953.37	689.94	704.10	-7.14	-10.07	5.55	10
-1019.29	704.10	728.76	10.56	0.06	-3.60	8
-1013.43	749.02	713.13	25.73	1.40	4.58	8
-1019.78	821.78	683.11	23.41	-2.81	-2.78	11
-1002.69	843.02	740.23	9.98	1.13	-6.07	8
-1056.40	811.77	695.31	-1.28	4.64	-7.97	8
-1031.98	755.13	699.22	-3.81	-1.19	2.23	8
-1026.37	797.85	711.18	-4.55	-4.82	-2.01	11
-1042.97	809.57	716.31	-8.21	-2.99	-2.90	8
-1020.02	800.29	737.30	-12.15	-0.79	0.06	8
-1119.14	763.92	694.58	-19.44	-6.10	-9.80	10
-962.89	713.38	697.75	-22.09	-15.35	-2.84	8
-995.85	710.45	727.78	-0.76	7.26	0.27	9
-1049.07	756.59	686.52	-1.31	-3.20	5.65	8
-997.80	768.55	713.13	-13.79	0.27	6.29	10
-1057.62	756.59	751.71	-14.40	2.11	-0.58	8
-1076.66	752.93	740.23	-7.48	-1.74	13.98	8
-984.38	751.22	704.83	-7.90	-1.07	17.49	9
-1106.69	759.77	755.62	0.00	4.88	9.00	10
-1038.09	767.33	711.91	-7.32	-18.28	17.30	8
-967.77	757.32	746.83	-5.43	-21.70	-7.29	8
-988.77	785.64	653.81	-12.12	-12.27	-15.53	8
-980.71	699.95	739.50	-10.74	-1.04	-0.79	11
-970.46	666.02	728.76	6.53	9.70	1.77	8
-1006.35	685.06	731.69	29.91	13.40	-0.03	8
-991.46	775.88	752.44	32.53	11.57	0.49	10
-1031.49	795.90	734.13	25.36	20.05	-6.56	8
-1069.34	801.27	729.74	14.95	10.35	-15.59	9
-1042.24	770.02	742.68	10.99	4.15	-13.95	10
-1083.50	779.79	696.78	5.52	3.42	-1.53	8
-1005.86	822.02	716.31	-1.40	-10.80	-7.75	8
-1040.53	802.98	750.49	-16.17	4.85	-8.48	10
-1063.72	800.05	715.58	-17.97	1.28	8.39	9
-1052.73	781.74	681.64	-23.10	-9.70	-8.79	8
-1049.80	691.65	695.80	-27.16	-1.71	-9.43	10
-1093.99	736.82	709.96	-0.21	-6.26	6.16	8
-997.80	706.54	761.47	-12.33	-21.15	-4.79	8
-1038.57	704.59	776.86	3.20	1.59	4.73	9
-1103.76	800.78	714.84	-3.39	-15.72	15.08	10
-968.99	810.06	723.63	-4.33	-20.14	12.88	8
-1005.13	799.32	673.10	-18.68	-6.77	9.89	8
-1007.81	744.63	713.87	-20.81	-5.89	17.61	11
-997.80	747.80	728.52	-11.35	-5.58	7.11	8
-999.76	668.95	728.27	-15.23	-1.59	5.43	8
-1016.11	673.58	751.46	8.42	0.21	4.18	10
-1006.10	753.17	742.92	21.79	3.39	1.74	8
-1025.15	754.39	787.35	23.65	6.77	2.04	9
-1015.14	858.15	691.89	19.65	-1.16	3.42	8
-981.20	744.87	760.50	-7.08	0.82	3.78	10
-1053.22	779.54	742.43	10.99	0.70	3.75	8
-993.41	770.02	746.58	11.35	-6.65	1.37	8
-1016.36	812.74	750.24	-4.73	4.12	-4.52	9
-1066.65	796.88	728.52	-16.30	3.91	-8.85	8
-1022.22	721.92	733.89	-18.74	-8.27	-0.12	10
-1031.01	717.53	707.28	-10.47	-6.47	3.94	8
-1004.64	724.37	744.87	-16.63	-4.36	6.90	8
-993.16	714.11	732.67	7.14	2.78	-0.52	11
-1054.44	752.44	732.67	2.38	-2.62	4.52	8
-995.61	749.76	764.89	5.25	-3.54	3.05	8
-1040.77	814.21	718.99	7.08	-1.04	7.11	8
-989.01	801.76	715.58	-13.73	-5.52	7.87	10
-995.85	749.02	789.06	-5.80	-2.44	-5.46	9
-1035.89	781.01	704.83	-5.00	-6.32	-4.18	8
-981.20	718.75	727.05	-14.31	-6.93	-3.27	8
-1050.78	770.51	732.18	-6.90	-3.36	0.12	8
-999.51	787.11	709.72	-11.32	-7.54	6.23	10
-922.85	654.54	761.47	-3.05	10.71	1.16	9
-1035.64	730.96	696.04	22.92	18.07	-8.42	8
-1018.31	769.53	783.69	17.33	10.47	-3.81	10
-996.09	790.28	759.77	13.85	10.50	-13.09	8
-1065.19	776.61	731.45	7.39	7.81	-8.51	8
-1037.11	784.42	723.63	3.66	5.55	-6.99	11
-972.90	814.45	716.80	0.06	2.96	-6.90	8
-1001.95	805.18	709.47	-15.84	17.36	-3.78	8
-1093.02	806.88	733.64	-29.27	0.37	4.46	8
-996.83	746.09	754.88	-29.36	2.93	-2.69	10
-1064.21	692.14	694.34	-20.94	11.99	-14.22	9
-1089.84	728.03	760.25	-11.78	5.65	-1.59	8
-1102.05	783.45	726.07	-10.86	-12.45	4.52	10
-1025.63	773.44	731.20	-19.38	-17.27	-0.12	8
-1010.25	721.19	746.34	-31.25	-9.74	-4.67	9
-1045.41	755.86	736.08	-17.64	0.00	16.33	10
-1000.49	723.39	752.44	-21.12	-7.69	20.42	8
-1014.65	703.86	765.38	-10.80	0.61	10.93	8
-1050.54	730.71	722.66	-6.13	-0.95	7.57	10
-1025.88	739.50	786.87	-7.93	-13.67	8.58	9
-1011.96	788.57	767.58	-6.81	-14.50	11.38	8
-983.89	795.65	746.58	-26.40	-8.67	2.84	10
-908.94	634.03	776.61	-28.23	1.62	-5.74	8
-1132.08	649.17	728.27	7.39	9.61	-8.79	8
-884.28	767.33	838.38	15.23	-13.79	12.33	9
-906.74	791.99	796.14	12.97	19.96	-12.94	10
-1077.64	721.68	743.90	3.69	20.60	-10.83	8
-1019.04	723.88	791.75	5.19	0.31	6.16	8
-955.57	796.14	754.39	9.22	5.40	-18.49	10
-1091.31	893.07	751.95	-16.24	18.04	3.63	9
-982.67	854.00	787.35	-43.61	13.98	5.58	8
-1153.56	635.01	734.13	-38.64	26.79	-14.40	10
-1006.84	680.91	756.35	-14.40	-26.95	14.89	8
-1068.12	673.10	771.97	-16.36	14.19	-4.49	8
-1052.25	693.60	786.38	-1.16	-9.40	12.18	11
-993.16	828.61	728.27	-32.75	-2.08	12.94	8
-1011.23	892.33	783.69	-32.68	-12.82	15.01	8
-947.27	627.93	885.01	-64.58	3.81	-1.65	10
-1145.51	491.94	758.54	16.72	-18.43	2.04	8
-1014.65	636.23	903.56	138.12	-68.21	-63.81	9
-929.93	583.01	438.48	231.26	-70.50	-72.72	10
-1035.64	555.18	712.40	234.56	0.73	-113.40	8
-1167.72	918.70	647.71	241.18	-3.14	-7.32	10
-967.77	896.48	699.46	211.12	-35.49	11.14	9
-1352.29	1290.04	551.76	142.24	-17.70	2.01	10
-802.25	1320.07	662.60	37.23	-27.47	-21.94	8
-1062.26	868.16	432.86	-60.67	-7.93	-93.08	10
-857.67	573.24	663.57	-111.88	-34.33	-57.01	8
-1374.27	675.54	710.21	-60.27	-55.97	-87.16	9
-1074.22	770.75	750.00	-58.23	-47.09	-72.69	10
-1290.77	590.33	774.41	0.64	-78.22	-46.69	8
-1183.84	267.33	1006.59	122.68	-75.38	129.52	10
-1035.16	294.19	647.95	201.90	-114.75	155.12	8
-548.58	763.43	540.04	308.01	-125.58	143.25	11
-734.13	1127.44	421.14	192.29	-11.41	125.73	10
-937.01	1192.63	612.79	7.93	22.98	98.57	8
-1028.81	1051.76	594.48	-90.94	4.79	58.04	8
-926.76	1064.21	818.85	-79.01	-5.55	-15.35	11
-1174.07	689.21	686.77	-53.34	-34.00	10.19	8
-1089.11	777.10	594.24	-27.62	-42.39	33.20	10
-989.01	779.30	659.91	-13.18	-88.41	85.24	8
-558.84	668.21	592.77	-48.71	-73.09	27.13	10
-823.97	888.43	660.40	-44.19	13.34	-57.25	9
-1024.90	627.44	667.24	3.14	-20.29	-25.33	8
-772.46	656.98	791.99	46.42	-34.00	-25.48	10
-793.95	571.78	741.21	110.23	-23.01	26.79	8
-640.38	1328.13	571.04	112.46	-47.27	35.49	8
-803.47	904.30	665.53	38.70	-2.53	-41.60	11
-812.26	906.74	671.88	-5.25	5.10	19.04	8
-581.79	747.80	687.26	-8.45	42.21	-20.66	8
-964.84	1069.09	584.72	-18.31	65.49	-44.59	10
-998.54	640.87	813.48	-49.87	43.61	-46.54	9
-919.19	895.02	639.16	-16.33	55.15	-40.80	10
-1350.10	805.91	724.61	-16.94	-24.75	-94.60	8
-1057.37	886.23	589.36	-30.70	-55.69	-117.25	8
-1330.08	665.53	491.70	-26.98	-83.40	-273.13	10
-1102.78	759.77	542.97	-47.21	-170.56	-230.10	9
-1045.17	983.40	595.21	-53.34	-188.11	-255.22	10
-1008.06	779.79	476.32	-113.74	-195.25	-195.83	10
-661.87	785.40	523.68	-132.20	-114.87	-169.25	8
-932.37	941.16	447.75	-140.20	-7.20	-85.94	10
-1154.30	962.40	777.34	-141.45	-1.37	12.60	9
-1268.07	698.73	937.01	-95.00	15.50	27.40	10
-1128.17	801.27	743.65	-77.30	-44.62	74.77	8
-1161.13	650.15	906.49	-94.39	-41.93	17.58	10
-1086.18	746.09	1004.15	-82.89	-53.56	12.76	9
-966.55	492.92	1058.35	-25.30	-53.99	48.25	8
-1230.47	325.20	886.47	-27.62	-59.75	53.31	10
-1208.74	511.47	802.73	48.52	-89.32	100.16	8
-1258.79	643.31	822.75	-7.11	-141.54	54.38	10
-785.64	783.69	856.93	-40.59	-192.35	104.37	9
-550.05	679.44	661.13	-127.66	-108.15	52.46	10
-724.12	457.52	735.11	-172.49	2.93	-66.65	8
-935.06	384.52	853.52	-125.00	7.11	-79.59	10
-1194.58	608.64	717.77	-81.76	9.06	-118.96	8
-1138.43	820.80	1064.94	-32.90	-56.12	-180.45	9
-1045.41	1064.94	964.36	27.80	-61.95	-67.11	10
-975.59	781.49	919.19	33.11	-52.70	10.25	10
-1097.17	703.37	912.11	48.52	-52.03	89.48	8
-1095.46	686.52	1010.50	49.19	-106.51	146.67	9
-858.15	528.81	939.45	31.86	-136.14	226.32	10
-738.53	530.52	1092.53	-41.47	-159.64	261.72	8
-548.34	490.97	1006.35	-38.76	-134.00	225.19	10
-617.19	618.65	824.95	-17.03	-72.85	186.34	10
-688.72	596.68	917.48	-7.54	-98.63	145.23	9
-497.56	630.37	876.71	2.50	-73.06	120.54	8
-277.34	467.29	1001.46	-11.20	-11.26	74.74	10
-665.28	679.20	1111.33	18.28	71.50	5.89	8
-547.36	785.64	932.62	19.59	61.00	-63.14	10
-657.23	700.20	950.93	-17.06	89.51	-74.71	9
-634.28	512.45	934.08	1.31	76.63	-68.05	8
-766.85	630.13	897.46	13.55	102.94	-82.28	10
-724.61	590.58	939.45	38.02	91.77	-77.73	8
-936.04	649.66	925.78	56.79	120.76	-104.83	8
-966.55	778.56	883.06	31.95	90.24	-72.94	11
-726.32	642.09	855.71	13.49	80.29	-67.66	8
-941.16	677.25	1009.28	31.89	115.39	-79.96	10
-688.23	886.23	926.27	50.78	61.95	-44.74	8
-1099.85	660.40	782.23	3.48	121.73	-65.83	11
-914.55	653.81	762.21	-22.09	60.09	-45.14	8
-875.73	619.38	778.56	-30.24	82.34	-51.45	8
-910.40	657.47	697.75	-20.78	85.60	-63.39	10
-1029.05	553.47	973.63	-49.44	73.09	-56.70	8
-940.67	648.93	927.73	-48.07	27.47	-20.51	9
-728.76	639.40	1007.08	-18.89	6.32	35.19	10
-760.50	805.42	829.83	9.43	74.74	-22.19	8
-975.83	573.73	882.81	35.25	97.44	-11.08	10
-1134.28	664.06	796.88	70.47	106.26	-13.21	8
-1236.08	684.08	706.79	132.35	90.33	37.20	9
[truncated: 13,052 more rows]
