# Supplementary material for: Complexes of vertebrate TMC1/2 and CIB2/3 proteins form hair-cell mechanotransduction cation channels
Source: eLife. 2025 Jan 8;12:RP89719. doi: 10.7554/eLife.89719 (PMC11709434; doi:10.7554/eLife.89719)
Supplement: Figure 3—source data 1. [file elife-89719-fig3-data1.zip › Figure 3H/wt/20-7-T2.txt]

	757.32	27.34	76.11	-99.46	10
-1691.16	211.91	784.18	10.71	45.96	-55.57	8
-1563.96	291.99	829.59	30.27	-0.15	-30.94	10
-1474.37	378.66	804.44	29.57	-52.67	-71.26	8
-1413.57	353.52	826.66	30.15	-80.63	-51.18	9
-1318.36	279.05	959.96	49.01	-105.99	-54.78	10
-1170.17	188.23	975.59	47.30	-114.84	-39.76	8
-1091.06	163.82	938.96	14.25	-101.47	-36.29	10
-1070.31	291.50	953.37	31.10	-59.30	-23.59	8
-1341.31	283.69	999.02	3.05	5.92	0.37	11
-1499.27	169.92	1181.64	-3.51	-13.98	-10.16	8
-1550.78	321.04	1037.60	10.86	-54.66	-14.07	8
-1254.88	385.99	649.90	-2.17	-117.80	52.49	10
-1422.36	398.19	853.03	16.78	-137.30	116.42	9
-1241.21	471.44	867.92	36.65	-190.28	146.18	10
-712.89	225.83	1047.61	76.39	-177.46	108.18	8
-764.65	225.83	996.83	138.09	-93.02	39.18	10
-604.98	530.03	933.84	168.03	8.15	50.57	8
-814.94	805.18	1007.57	188.08	27.37	51.06	11
-1128.17	791.75	732.91	155.61	184.94	66.28	8
-1428.22	707.28	539.55	75.65	184.11	17.76	10
-1065.43	406.01	668.95	-17.06	12.82	20.36	8
-840.33	518.31	674.56	-39.43	-6.77	39.55	10
-651.37	469.97	1107.42	-44.31	59.75	71.29	9
-1396.48	541.02	790.04	-59.84	268.22	56.03	8
-1430.66	380.86	891.36	-61.28	212.62	-33.02	10
-1219.97	425.54	886.23	-37.29	165.80	-56.03	8
-1274.41	474.37	833.01	-76.11	151.34	-46.91	11
-1369.87	357.67	904.79	-109.59	123.11	-7.08	8
-1384.28	409.42	844.97	-93.78	118.41	-23.74	10
-1375.98	584.23	754.88	-91.25	108.18	-32.35	8
-1400.39	382.57	771.24	-111.48	91.06	-69.92	10
-1281.98	590.33	785.64	-82.00	25.79	-110.57	9
-1231.20	163.57	978.27	-98.51	68.82	-118.35	10
-1622.56	24.66	871.09	-18.95	110.63	-99.40	8
-1614.75	-95.70	700.93	-0.15	48.98	-72.27	10
-1414.55	-58.11	571.29	-6.53	46.69	-68.94	8
-1540.28	-76.66	705.32	41.05	24.11	-76.17	11
-2053.95	408.69	661.87	110.50	-45.93	-16.69	8
-1523.93	905.03	973.88	111.27	-135.01	19.23	8
-1232.42	856.93	1170.41	24.69	-182.37	5.71	10
-793.21	366.94	949.46	-0.79	-39.98	1.89	11
-1722.90	249.51	766.11	27.22	-10.07	56.82	8
-1611.82	602.54	781.98	36.35	-73.49	109.74	8
-1458.25	373.54	1012.70	-26.18	-126.43	103.49	10
-1214.84	406.98	928.22	-46.88	-185.91	59.02	8
-1063.72	343.99	1019.78	-50.02	-150.21	18.95	11
-1019.04	316.65	829.59	-35.13	-114.90	-47.12	8
-1008.54	398.44	743.65	-36.62	-45.26	-50.26	10
-1259.03	244.87	789.31	-45.29	55.82	-64.18	8
-1585.94	377.44	904.79	-3.17	44.59	-97.56	10
-1321.29	659.18	839.36	48.95	-81.18	10.80	9
-1264.65	462.40	968.99	14.31	-76.87	44.80	10
-1583.01	362.06	848.63	-6.71	-139.74	86.64	8
-1596.19	624.51	865.23	-10.44	-129.36	118.65	8
-1227.05	222.17	883.54	-71.87	-175.45	60.39	11
-1187.99	263.43	910.40	-29.85	-161.10	69.09	10
-1052.49	328.37	1043.70	-39.58	-153.78	78.37	8
-979.25	381.84	1089.84	-31.68	-132.17	9.49	10
-888.43	350.59	1173.58	-28.23	-96.10	-45.56	8
-1000.73	209.23	1236.33	-7.39	-63.14	-70.34	9
-940.43	291.75	1012.94	85.05	-60.82	-150.73	10
-972.41	402.10	895.26	110.38	-38.15	-192.75	8
-1212.65	268.80	712.89	94.60	-24.75	-151.37	10
-1244.63	235.84	828.13	93.17	-75.01	-69.27	8
-1395.26	370.36	861.57	85.63	-127.50	43.09	8
-907.71	465.09	1132.81	63.23	-95.79	27.50	8
-1077.15	591.80	1149.17	37.90	-95.61	19.81	10
-900.39	674.32	982.67	-14.65	-99.12	41.11	8
-865.72	542.97	886.96	-62.62	-68.02	61.19	11
-974.12	377.93	1038.09	-71.66	-22.64	70.10	8
-910.40	427.98	1059.08	-14.86	-15.35	59.02	8
-960.69	430.66	1064.70	-4.12	1.74	42.39	10
-1061.52	411.38	1041.02	-8.58	-0.73	20.84	8
-1140.87	339.36	1131.35	-12.36	19.81	29.14	11
-1116.94	296.14	1161.62	-28.87	6.47	32.44	8
-1117.19	342.04	1070.80	-47.42	1.56	-9.28	10
-1139.16	256.84	1048.10	-42.18	-8.33	-1.77	8
-1113.04	374.02	959.23	-17.21	-12.12	-19.23	8
-1119.63	188.48	1013.18	4.73	-27.80	-11.17	11
-1003.42	378.17	1025.15	40.65	-65.19	-18.04	8
-910.64	600.34	1091.06	67.17	-65.37	12.15	10
-940.19	620.12	1058.84	10.47	-47.91	34.36	8
-896.48	486.57	1037.84	-3.48	-47.85	20.63	11
-857.67	370.36	923.34	-19.96	-63.84	8.58	8
-598.88	504.15	1075.20	17.21	-16.36	-0.49	8
-775.88	565.92	1143.31	40.01	42.51	-55.24	10
-756.84	471.92	1199.46	50.32	63.57	-2.81	8
-1023.93	560.30	1082.52	51.64	92.22	25.67	9
-1062.74	519.29	853.52	6.32	107.91	-70.71	10
-1844.73	378.42	622.31	-11.60	83.50	-29.48	8
-1210.21	316.89	1244.38	4.97	5.80	-94.70	10
-1160.64	363.77	1349.61	5.52	32.26	-118.23	8
-1110.11	334.72	1314.45	-12.15	-40.31	-97.47	11
-1054.69	231.69	1028.81	-42.72	-56.92	-39.70	8
-799.07	220.70	961.67	-99.85	-79.83	116.55	10
-881.35	297.85	960.69	-88.93	-9.43	216.83	8
-562.99	141.85	1310.06	-47.55	12.18	175.69	11
-612.79	40.77	1213.13	47.30	95.46	92.80	8
-649.66	255.13	803.47	57.74	89.45	29.79	8
-984.62	238.04	643.07	51.88	62.87	7.02	10
-654.05	254.88	906.74	140.50	79.62	-15.84	8
-1123.05	736.57	791.26	138.18	223.36	-23.65	9
-1235.35	395.51	1049.32	27.40	141.82	-38.51	10
-1201.42	468.02	1356.45	47.33	249.73	-63.48	8
-1589.36	472.90	1244.87	33.57	235.14	-80.99	10
-1046.39	478.76	1102.78	16.48	181.21	-36.71	10
-1124.02	460.69	959.23	-31.22	177.89	20.66	9
-1354.98	432.62	871.34	-67.93	159.06	31.13	10
-1421.63	595.70	744.63	-99.37	168.79	-7.39	8
-1586.91	261.23	840.33	-101.47	117.13	-31.04	10
-1533.69	265.87	804.69	-30.79	78.92	4.36	9
-1374.51	432.62	819.09	-5.62	56.30	-2.69	10
-1536.62	486.57	750.00	-12.05	45.65	-24.48	8
-1352.29	390.14	691.16	-44.95	13.37	-59.14	8
-1484.13	343.26	722.17	-29.69	-20.54	-80.99	10
-1522.46	406.25	813.72	15.47	-50.90	-20.23	9
-1339.36	431.88	971.44	6.23	-59.78	-15.81	10
-1284.18	476.56	1035.16	9.22	-92.47	25.39	8
-1153.56	456.54	1052.98	26.79	-99.61	108.31	8
-1228.03	452.64	1016.11	27.28	-90.67	126.46	10
-1126.22	258.06	1075.20	3.94	-94.06	118.99	11
-1135.99	259.03	991.21	20.69	-46.14	162.54	8
-1154.05	226.07	931.40	41.32	-34.27	164.83	10
-1080.32	271.97	830.57	52.52	-43.95	153.05	8
-862.30	452.88	794.68	43.09	-3.36	43.55	8
-1259.52	309.33	948.00	54.87	42.48	-50.84	11
-1669.68	322.51	972.66	118.32	-37.84	-35.95	8
-1450.44	531.01	1047.36	144.59	-169.16	37.11	10
-896.48	850.59	812.26	50.26	-156.19	11.84	8
-883.30	499.76	826.42	2.44	-115.57	12.60	11
-1269.53	325.93	855.96	-40.59	-45.44	31.56	8
-1142.58	624.27	1083.50	14.31	-103.39	48.19	10
-886.47	713.62	980.47	31.10	-143.28	72.20	8
-950.20	709.23	874.76	-16.33	-109.68	93.38	8
-1069.34	517.33	978.76	-35.34	-140.20	94.24	11
-884.03	456.79	952.15	-24.75	-128.05	82.49	8
-941.16	564.94	1056.15	-29.14	-85.27	74.92	10
-1083.25	594.24	1039.55	-7.35	-70.01	63.51	8
-849.37	602.05	980.96	-49.80	-88.44	33.75	11
-853.27	643.55	922.36	-84.75	-80.17	6.53	8
-763.18	454.59	945.31	-87.19	-80.47	3.97	8
-845.46	567.38	886.96	-69.43	-22.49	18.37	10
-886.72	462.16	1142.09	-34.82	-3.30	-11.66	8
-1022.22	689.94	921.63	-2.04	10.96	4.49	11
-847.41	671.63	971.44	-23.07	13.67	-16.78	8
-1185.06	545.17	1068.12	-8.58	35.19	-23.83	8
-1234.86	304.69	1144.78	1.43	-49.29	8.64	10
-841.55	679.93	1049.80	10.56	-124.73	-15.84	8
-785.40	464.84	967.77	-45.62	-114.96	-72.63	11
-898.19	297.12	920.90	-54.57	-54.99	-29.97	8
-779.30	361.33	1046.88	-16.42	-61.16	-49.90	8
-615.23	448.24	1109.62	24.32	-27.28	-125.43	10
-929.69	146.48	1024.17	71.56	55.85	-146.30	8
-1070.80	422.61	1114.99	144.17	7.14	-161.50	11
-1026.37	683.35	969.73	150.57	-21.70	-177.58	8
-973.63	553.71	1139.65	77.73	-39.40	-152.77	10
-1074.46	519.53	1059.81	45.04	-81.97	-61.68	8
-802.73	611.08	917.48	19.35	-86.55	-21.79	11
-1042.97	521.97	881.10	-50.81	-67.14	43.95	8
-1001.46	476.32	885.01	-71.62	-113.34	74.58	10
-823.97	512.94	1084.47	-38.57	-105.32	107.48	8
-627.20	565.19	1298.10	6.84	-74.01	182.40	10
-532.71	544.19	1319.09	0.61	-19.74	215.61	9
-625.73	495.85	1107.91	-11.60	6.50	195.98	10
-559.08	317.38	1036.38	-56.79	60.52	136.57	8
-1132.57	480.47	955.81	-30.03	122.31	92.32	10
-897.22	177.00	1244.38	34.33	56.09	29.57	8
-759.03	337.16	1065.67	125.03	88.78	-38.24	11
-926.03	492.19	943.60	157.41	62.29	40.16	8
-641.85	815.92	895.51	183.23	42.97	83.74	8
-669.92	717.04	760.99	157.38	105.96	76.14	10
-1020.51	720.46	801.76	95.73	142.94	14.43	9
-859.86	616.46	773.44	-1.10	40.80	6.41	10
-563.48	540.77	1122.31	-34.61	76.75	22.40	8
-931.64	608.15	1129.39	-42.08	94.79	24.32	8
-1135.01	520.75	1027.83	-34.70	92.59	32.75	10
-1144.04	665.53	939.45	-49.84	75.32	2.26	9
-1092.53	484.86	885.99	-89.32	31.31	-6.32	10
-1171.63	448.00	808.84	-57.89	-12.63	-6.16	8
-1121.34	711.67	852.29	-28.66	-59.66	4.09	8
-1015.63	700.44	1173.34	-38.48	-71.50	1.98	10
-750.98	746.58	1118.16	-11.51	-74.71	16.39	9
-885.50	745.85	875.49	-25.85	-44.43	4.88	10
-820.31	701.90	903.56	-68.57	-69.37	1.43	8
-631.35	558.59	1012.21	-72.39	-31.65	11.47	8
-918.21	371.34	1088.87	-44.71	-24.35	22.92	10
-1024.90	562.74	1029.54	29.79	-23.10	64.36	9
-938.23	648.19	978.27	12.12	-70.80	43.46	10
-682.37	591.80	1039.55	16.75	-79.96	19.59	8
-728.76	527.10	1064.21	18.83	-40.44	29.08	8
-864.75	562.74	992.92	25.67	-40.25	39.09	11
-763.18	682.86	1021.48	20.69	-58.35	52.37	8
-745.12	668.21	1053.22	-26.34	-33.26	76.57	10
-763.18	517.58	1070.07	-52.40	-21.58	122.56	8
-649.90	476.07	1073.97	-85.66	-32.04	151.09	10
-438.72	474.37	959.23	-61.13	14.80	114.35	9
-607.18	288.82	1114.50	-12.82	35.43	90.76	10
-662.60	614.50	891.60	50.81	56.37	82.86	8
-937.01	619.63	1092.29	51.88	76.42	72.17	8
-793.95	608.40	1105.71	83.13	51.67	46.66	10
-713.87	627.69	1028.32	98.36	62.77	-10.65	9
-567.14	546.63	970.70	94.54	67.26	-16.91	10
-595.46	381.35	1093.26	104.13	81.21	-10.62	8
-702.39	647.95	932.62	129.70	98.14	34.12	8
-843.51	507.32	1020.75	128.42	117.74	60.52	11
-901.12	602.78	893.55	170.53	132.81	26.89	8
-867.92	622.07	864.99	162.20	123.57	-27.01	10
-1026.61	646.24	953.86	151.58	131.44	-36.04	8
-808.84	688.48	788.09	127.69	94.27	-81.60	10
-722.90	696.53	734.13	79.16	83.77	-82.15	9
-907.96	855.71	742.19	69.73	135.68	-107.85	10
-952.88	824.95	918.70	60.85	88.44	-110.17	8
-888.67	947.02	869.63	23.74	51.45	-109.71	10
-773.93	910.64	738.28	-19.62	65.67	-122.38	8
-1117.68	597.66	787.60	-93.66	110.75	-122.19	9
-1230.71	596.44	744.63	-88.75	96.98	-88.10	10
-1233.40	515.38	871.83	-66.22	73.30	-61.80	8
-1142.09	555.91	965.09	-21.00	12.27	-38.70	10
-1064.70	740.23	768.07	-8.15	6.77	-37.14	8
-1109.38	562.99	860.11	-7.93	6.96	-41.11	11
-933.11	614.99	827.39	42.30	4.97	-31.46	8
-960.45	753.91	875.49	40.62	35.19	-33.57	8
-1007.08	614.75	1045.41	49.29	51.76	-10.56	10
-1131.35	709.47	881.35	20.87	55.24	44.28	9
-1309.08	871.09	569.82	-9.55	35.98	65.22	10
-1297.61	805.42	692.87	-57.95	-7.54	65.83	8
-1135.50	812.01	827.39	-95.25	-67.35	80.60	8
-1109.62	735.84	881.35	-129.30	-71.99	70.80	10
-1092.53	690.43	834.47	-138.79	-98.75	21.27	9
-950.20	504.64	860.11	-124.48	-81.79	4.18	10
-848.39	586.43	794.68	-86.33	-54.63	-44.31	8
-871.58	341.80	801.51	-35.00	-33.14	-71.69	8
-979.98	562.50	840.58	83.34	-0.24	-31.28	10
-951.90	910.16	668.70	152.13	21.18	-22.77	9
-1051.03	1014.89	718.75	111.21	32.87	2.66	10
-1136.47	847.66	945.31	29.45	23.41	36.93	8
-1293.70	562.26	1053.22	-30.76	-17.27	61.31	8
-1188.48	540.77	884.77	-61.28	-103.97	103.12	11
-933.59	618.16	944.82	-50.29	-101.72	75.62	10
-872.80	588.87	1041.99	-33.72	-78.61	17.46	8
-582.52	493.90	1091.80	-15.87	-54.02	5.22	8
-748.78	632.57	908.94	-4.79	-5.83	1.71	10
-867.19	639.65	792.48	-7.05	25.24	38.54	9
-1132.32	779.30	775.15	21.39	58.56	47.79	8
-1167.24	819.82	798.83	25.57	28.81	51.70	10
-950.68	723.63	877.93	21.27	6.96	44.83	8
-909.67	549.56	882.81	17.33	-6.99	30.79	8
-820.07	639.40	914.79	43.49	1.62	57.37	11
-845.46	665.77	991.46	74.25	12.79	39.86	8
-863.53	628.42	971.92	79.80	0.98	35.13	8
-884.28	582.52	840.58	74.80	10.07	60.91	10
-805.42	624.51	849.12	90.18	-5.86	88.29	8
-729.74	658.94	1026.61	111.66	17.00	61.46	9
-725.83	742.68	838.62	121.28	37.08	28.35	10
-688.23	791.75	714.84	108.67	52.61	26.12	8
-850.34	885.01	714.84	76.57	98.27	-35.71	8
-909.18	788.33	760.99	54.11	99.76	-67.41	9
-812.50	690.19	761.72	61.43	110.81	-99.03	8
-902.10	706.30	731.69	68.97	143.49	-130.74	10
-1089.60	768.80	764.16	81.12	144.29	-149.20	8
-1169.68	915.04	552.00	101.93	109.86	-189.76	10
-1136.72	878.66	566.89	22.31	68.15	-184.02	9
-1077.88	811.28	646.24	-33.87	43.43	-131.10	10
-1025.15	739.50	738.28	-54.72	60.55	-90.12	8
-1103.27	713.62	652.59	-48.22	83.01	-73.58	10
-1292.48	691.16	545.17	-14.56	51.21	-35.98	8
-1262.45	701.66	627.44	-3.39	43.95	-31.07	11
-1195.07	876.46	666.02	-3.63	26.43	-18.37	8
-1189.45	844.48	856.93	-20.87	55.94	-7.45	8
-1338.87	771.00	729.00	-42.39	70.13	-7.84	10
-1349.85	674.80	787.84	-59.81	38.30	28.32	8
-1335.94	560.30	724.85	-61.55	13.55	57.04	11
-1108.15	461.67	805.42	-59.14	-15.96	139.40	8
-1094.24	568.12	815.67	-13.85	-13.09	169.77	8
-983.15	550.29	803.22	28.56	10.53	157.87	10
-1064.45	593.75	708.50	70.28	42.85	106.14	9
-1137.70	533.94	736.08	98.79	53.34	67.87	10
-1198.49	628.42	682.13	122.04	54.38	56.85	8
-1209.23	874.27	544.43	124.33	17.52	20.72	10
-1096.44	836.67	724.37	73.52	4.09	10.38	8
-1111.57	773.93	628.91	52.49	-2.72	11.14	11
-1072.27	744.14	623.05	45.14	-35.89	16.82	8
-914.79	772.71	653.08	53.59	-48.92	22.95	8
-803.96	797.61	613.77	60.49	-18.37	19.13	10
-918.46	867.92	614.26	80.11	27.25	-5.62	8
-959.23	884.03	540.04	96.65	51.45	-6.04	9
-1059.81	914.06	518.31	61.89	61.77	18.04	10
-1118.90	952.88	476.32	32.90	45.14	5.31	8
-1092.29	772.95	586.18	-11.72	42.91	2.35	8
-1186.28	753.17	525.39	6.41	46.63	-1.34	11
-1131.10	764.65	544.43	28.35	43.67	19.99	8
-1154.05	831.54	507.57	40.44	40.68	18.28	8
-1197.02	872.07	472.41	27.98	30.33	19.68	10
-1158.69	847.17	661.87	5.62	21.94	33.36	8
-1250.98	860.60	643.80	7.23	23.59	37.05	11
-1171.88	710.69	572.51	2.96	0.09	39.58	8
-1133.30	765.38	486.57	8.67	-51.15	33.57	8
-1000.24	818.12	559.33	9.09	-49.68	32.50	10
-1115.48	945.56	569.09	19.26	-56.24	13.15	8
-975.83	900.88	551.03	18.74	-86.00	-12.05	9
-967.53	898.93	519.29	17.40	-83.86	-28.69	10
-882.32	902.10	511.47	10.50	-61.00	-45.93	8
-834.96	844.73	577.15	15.75	-55.85	-50.84	10
-818.60	850.83	505.86	-5.86	-20.45	-46.97	8
-903.56	750.98	473.88	-38.97	25.51	-52.09	9
-975.59	705.08	476.07	-41.69	61.49	-15.17	10
-1011.47	723.14	514.40	-21.21	78.83	4.12	8
-1234.13	821.29	556.15	4.36	98.36	-2.38	8
-1285.89	878.17	604.25	13.40	77.03	-12.57	11
-1200.93	909.67	601.32	34.09	43.37	-3.45	8
-1207.76	948.97	499.27	-3.88	27.01	23.47	8
-1148.19	748.05	651.12	-23.35	21.94	29.02	10
-1177.49	717.77	648.68	-8.54	8.76	32.26	8
-1206.30	738.28	643.80	33.17	-12.88	42.88	9
-1115.23	764.40	614.75	60.49	-32.44	45.38	8
-1153.56	803.71	537.35	76.87	-52.09	26.21	8
-1054.69	923.83	453.13	64.97	-64.58	6.84	10
-948.97	909.42	471.92	32.38	-62.10	-26.86	8
-916.26	929.44	448.24	8.94	-68.21	-43.30	9
-816.41	883.54	500.00	-24.23	-36.83	-50.90	10
-904.54	856.69	542.97	-21.27	4.36	-76.97	8
-1002.44	834.72	529.05	-9.61	0.85	-82.89	8
-990.97	808.11	555.42	-17.40	0.24	-57.95	10
-940.19	795.65	508.06	-35.19	21.91	-35.10	9
-1013.18	723.14	579.35	-32.65	70.25	-23.86	8
-1203.37	741.21	505.13	-17.76	74.62	8.48	10
-1290.77	812.99	497.07	-20.36	68.60	18.13	8
-1304.20	869.38	511.72	-25.36	40.83	18.46	10
-1229.98	875.73	582.03	-29.45	5.58	31.43	9
-1139.16	865.97	541.99	-33.39	-11.87	40.10	8
-1153.81	830.81	552.25	-44.16	-16.57	46.84	10
-1112.30	745.36	663.33	-34.76	-19.50	48.68	8
-1147.22	630.13	633.79	8.61	-21.39	11.17	11
-1177.98	764.16	510.01	65.64	-54.60	7.20	8
-926.76	803.96	539.79	69.31	-86.09	-14.92	8
-915.53	847.17	486.33	62.44	-52.40	-33.11	10
-908.45	911.13	488.28	51.54	-43.18	-36.35	8
-885.99	885.25	522.95	34.15	-20.57	-53.38	11
-994.38	897.22	493.65	30.52	1.40	-51.91	8
-1031.49	853.03	485.35	11.66	27.86	-22.58	8
-1111.08	859.38	479.25	-18.86	47.67	-5.65	10
-1188.96	851.56	508.06	-29.94	47.70	2.99	8
-1117.68	850.59	537.84	-44.71	51.12	21.33	9
-1287.35	847.66	459.96	-55.69	57.07	19.99	10
-1223.39	799.07	544.68	-54.81	24.90	33.57	8
-1208.25	810.79	578.37	-48.46	5.46	41.81	10
-1206.30	812.74	598.63	-50.72	2.41	42.27	8
-1232.67	776.86	579.10	-42.69	-24.26	44.80	9
-1111.33	758.06	567.14	-27.47	-66.07	21.24	10
-1003.66	776.12	538.82	-22.25	-76.60	-8.42	8
-996.58	793.70	501.95	-22.64	-73.06	-22.16	10
-871.83	657.47	697.75	-5.22	-67.50	-26.76	9
-945.80	842.77	535.40	30.94	-32.53	-29.27	8
-924.32	909.18	541.02	35.46	-15.81	-35.43	10
-952.64	853.27	584.96	23.44	4.94	-42.33	8
-978.76	823.00	600.83	28.20	28.93	-23.13	8
-1026.12	872.56	539.55	26.98	34.85	-5.52	11
-1050.29	832.52	548.34	11.20	43.58	-3.48	8
-1142.82	789.79	592.04	2.29	58.17	13.18	8
-1182.13	863.77	464.36	-11.02	56.95	14.13	10
-1195.07	829.59	538.57	-33.48	43.46	5.74	8
-1213.62	823.97	548.83	-39.61	35.00	7.75	11
-1165.77	784.91	587.65	-46.23	20.63	15.17	8
-1210.21	786.13	563.23	-27.86	18.22	15.53	8
-1180.91	775.39	567.63	-22.34	-10.53	21.09	10
-1135.25	794.68	562.01	-11.60	-24.20	12.36	8
-1088.13	813.72	591.31	-9.58	-24.63	2.72	11
-1083.50	838.62	586.67	-10.22	-28.90	-4.21	8
-1052.73	845.21	583.50	-17.40	-28.05	2.08	8
-1016.60	854.98	581.79	-24.51	-21.73	3.72	10
-1033.94	843.99	570.80	-38.09	-15.56	0.49	9
-1061.28	748.05	621.58	-39.86	-16.78	4.76	8
-1069.58	652.10	652.59	-16.75	-16.39	11.05	10
-1059.33	720.70	659.42	24.41	-17.09	10.86	8
-1028.08	828.37	593.02	43.00	-19.04	-4.24	10
-1027.83	809.33	605.71	30.88	-7.60	-7.54	9
-1024.17	809.33	589.36	30.30	-3.39	-5.43	8
-1030.52	838.13	567.14	19.90	7.63	-3.36	10
-1075.68	862.79	565.92	11.14	17.97	-1.71	8
-1065.43	899.66	516.36	-0.73	14.77	-5.62	8
-1058.35	902.83	513.18	-27.31	15.41	-15.01	11
-1076.90	841.80	581.30	-38.33	17.67	-18.22	8
-1118.65	769.78	594.48	-40.04	19.47	-6.35	10
-1110.11	774.90	606.20	-14.28	15.47	-4.00	8
-1155.52	785.64	591.06	-3.63	11.35	-12.88	8
-1164.55	781.25	586.91	-4.00	-0.34	-0.55	11
-1121.34	797.36	583.01	-9.64	-5.00	4.55	8
-1120.36	786.38	650.88	-12.15	-7.51	13.09	8
-1075.20	825.68	571.04	-14.43	-12.24	11.32	10
-1094.48	790.53	590.82	-20.14	-11.84	12.24	8
-1053.47	806.40	589.11	-14.31	-14.01	14.59	9
-1060.79	793.21	614.01	-17.49	-7.75	11.60	10
-1087.40	844.48	586.91	-12.60	-7.05	10.35	8
-1032.71	710.45	641.36	-20.32	-12.45	9.28	10
-1082.76	665.28	653.32	11.02	-6.29	11.69	9
-1096.68	751.71	614.50	22.80	-17.43	10.25	8
-1016.36	804.20	638.67	34.21	-15.99	-2.44	10
-1049.07	843.02	591.06	28.32	-4.58	-6.93	8
-1037.60	831.79	595.70	20.63	-0.82	-2.23	8
-1058.35	845.70	561.28	13.34	-0.55	-7.20	11
-1056.40	816.65	593.51	8.70	-3.08	-9.46	8
-1088.38	864.99	557.86	8.70	-2.53	-12.05	8
-1049.32	871.34	566.16	-17.76	1.74	-1.86	10
-1062.99	825.93	639.16	-34.76	9.19	0.49	8
-1115.72	811.77	601.81	-32.93	5.95	2.56	9
-1095.21	790.04	602.29	-25.57	2.72	6.56	8
-1098.88	789.55	606.20	-17.09	-7.75	1.37	10
-1077.88	749.76	656.98	-20.87	-8.94	4.21	8
-1073.00	763.67	614.99	-14.83	-8.70	10.10	8
-1038.33	778.81	620.61	-17.91	-6.41	10.68	11
-1048.34	805.66	631.35	-8.39	-1.16	8.51	8
-1059.08	805.66	608.89	-11.75	0.73	5.95	8
-1062.01	795.65	622.80	-13.43	-1.13	2.50	10
-1052.73	775.63	598.39	-17.94	-4.52	3.30	8
-1063.72	669.19	689.70	-2.87	0.00	12.02	9
-1041.50	846.19	579.10	25.05	-1.50	16.91	8
-1019.53	867.43	601.81	9.31	0.49	-12.70	10
-1039.06	803.96	650.88	6.13	7.11	-17.33	8
-1064.94	810.06	622.07	4.94	10.86	3.48	8
-1076.17	845.70	588.87	8.18	6.84	10.44	11
-1093.51	826.17	618.41	2.87	2.35	0.92	8
-1101.32	849.12	588.87	-2.04	-0.40	-1.89	8
-1044.92	853.03	588.38	-24.05	-2.11	-4.46	8
-1079.83	791.75	658.69	-37.81	1.16	-3.60	11
-1073.49	765.87	645.02	-28.17	-5.37	-1.43	8
-1065.92	768.55	633.79	-16.45	-9.70	-7.48	8
-1062.50	750.00	626.71	-13.06	-4.61	-5.77	10
-1035.89	775.88	628.42	-8.70	1.65	2.14	8
-1047.36	774.41	667.72	-4.18	4.00	-2.56	9
-1052.98	780.27	654.05	1.01	6.44	0.85	8
-1046.88	798.58	622.07	-3.54	7.02	3.48	10
-1061.28	792.24	618.90	-3.14	11.05	1.80	8
-1097.90	798.58	646.73	-12.70	10.47	4.49	8
-1116.21	796.14	644.53	-10.13	-4.43	-1.50	11
-1102.78	694.58	663.09	-4.94	-15.41	-5.07	8
-1057.13	746.83	656.01	23.19	-20.20	3.20	8
-1027.59	845.46	615.72	21.00	-10.04	6.13	10
-1057.62	823.24	674.80	15.59	-0.61	-5.00	8
-1083.25	827.39	666.99	13.03	-0.09	-0.92	9
-1071.78	813.48	631.84	3.69	-6.62	9.19	10
-1065.19	821.29	601.56	5.25	-8.09	5.55	8
-1057.13	831.05	628.17	-6.10	-10.07	-0.21	8
-1064.21	850.34	610.11	-20.36	-7.48	-2.04	8
-1103.52	826.66	623.05	-27.13	-6.96	0.21	11
-1044.92	771.73	628.42	-33.84	-19.68	1.53	8
-1034.91	751.22	628.42	-22.28	-11.51	-0.92	8
-1050.54	737.06	661.38	-6.68	-5.89	0.15	10
-1044.92	769.53	664.79	-3.08	-4.00	2.47	8
-1007.08	773.68	681.15	-7.63	0.67	3.75	9
-1034.18	787.60	657.47	-5.22	9.06	2.17	8
-1057.86	803.96	605.47	-13.00	7.32	5.46	10
-1044.92	789.31	679.69	-6.65	6.04	5.86	8
-1061.52	814.70	630.62	-5.00	3.88	-1.74	9
-1050.05	750.98	669.19	-8.97	-6.59	-8.91	8
-1055.18	678.71	701.66	1.28	-6.87	-4.58	10
-1070.07	725.10	666.02	16.57	-7.63	4.39	8
-1009.28	804.20	670.65	33.02	-7.08	3.85	8
-1041.26	814.21	660.16	20.05	5.89	-10.35	11
-1051.03	813.96	655.03	14.01	4.76	-5.86	8
-1013.18	804.69	641.85	9.67	7.60	-4.00	8
-1081.05	812.01	621.09	8.79	18.65	1.07	8
-1067.87	809.81	629.88	5.98	12.24	0.06	10
-1057.62	821.78	621.34	1.04	6.59	-17.46	9
-1053.47	828.37	623.78	-6.99	7.26	-17.15	8
-1056.88	800.29	634.28	-20.69	11.47	-10.41	10
-1101.07	759.03	650.39	-18.49	11.14	1.46	8
-1093.51	774.41	653.56	-7.11	4.70	3.36	8
-1097.90	788.57	645.02	-6.16	-0.12	-3.88	11
-1092.77	778.32	640.38	-8.64	-2.69	-7.14	8
-1070.07	754.39	698.97	-6.96	-2.11	1.04	8
-1040.28	790.77	630.86	-6.77	-0.73	3.78	8
-1063.96	796.88	611.82	-11.84	3.23	6.74	10
-1055.91	765.38	664.55	-7.20	-0.76	8.61	9
-1043.70	812.50	646.73	-1.62	0.89	8.33	8
-1068.36	799.32	666.50	-8.88	5.04	5.52	8
-1075.20	791.75	641.85	-13.73	0.70	6.87	10
-1090.82	745.12	650.15	-16.60	-1.40	7.48	8
-1096.68	664.31	657.47	-6.62	-11.84	-1.68	9
-1034.67	750.24	689.45	30.73	-16.11	5.19	10
-998.05	845.46	638.43	28.93	-6.47	-9.49	8
-1042.97	837.40	646.73	18.28	2.84	-6.35	8
-1041.02	831.79	641.36	12.70	5.22	-2.11	8
-1018.31	826.66	649.90	0.31	4.43	-9.61	11
-1059.08	810.79	643.80	-4.03	14.13	-9.37	8
-1108.64	754.64	644.04	-1.89	9.06	-8.76	8
-1059.33	783.20	637.94	3.39	-2.44	-9.25	10
-1082.03	830.08	598.88	-11.57	6.53	-2.32	9
-1080.81	781.25	676.27	-18.86	6.71	6.01	8
-1107.18	784.91	666.50	-11.05	1.83	8.51	8
-1105.71	780.52	636.23	-11.66	-5.13	4.18	10
-1057.37	764.89	673.83	-7.54	-11.87	-6.84	8
-1045.90	783.69	638.43	-12.05	-6.56	-0.27	9
-1035.89	762.45	681.88	-10.10	-0.85	6.65	10
-1043.46	785.64	661.13	-9.03	2.41	7.48	8
-1051.76	787.11	660.16	-13.64	6.84	4.24	8
-1065.67	797.36	628.17	-12.60	9.06	1.98	8
-1079.83	780.76	643.31	-17.97	5.10	4.91	11
-1086.67	704.59	694.82	-12.15	1.71	7.57	8
-1057.13	689.70	661.38	-1.22	-7.45	1.31	8
-1058.35	765.63	661.13	30.15	0.12	2.62	10
-1055.18	816.65	650.63	31.71	-0.15	-6.71	8
-1045.90	792.48	720.21	25.15	2.08	-8.64	9
-1035.40	825.20	627.69	19.01	3.14	-6.13	8
-1067.87	783.94	652.10	11.96	11.81	-9.25	8
-1091.80	785.16	596.44	10.22	7.97	-4.09	8
-1087.40	792.24	630.86	10.16	7.90	3.08	8
-1091.06	863.04	616.94	7.69	4.46	1.59	11
-1092.04	840.82	649.41	-21.82	-0.34	-0.79	8
-1085.21	771.97	649.17	-30.00	-7.75	-2.50	8
-1088.13	758.54	639.16	-19.53	-4.85	8.85	10
-1064.21	741.46	676.76	-16.91	-3.91	8.42	8
-1062.50	760.74	665.77	-6.77	-3.17	-2.01	9
-1076.17	749.51	678.71	-3.75	-7.54	-6.41	8
-1062.26	752.69	675.29	-6.59	-4.43	6.01	10
-1029.30	791.26	643.80	-10.93	1.53	9.58	8
-1073.73	775.15	691.41	-13.76	9.22	11.90	8
-1064.21	779.54	645.75	-9.70	0.21	2.90	11
-1061.28	797.12	632.08	-6.90	-1.92	0.06	8
-1070.31	792.24	628.91	-7.84	0.55	5.04	8
-1072.51	661.13	709.23	-7.78	-1.22	4.39	8
-1068.60	740.97	684.33	22.31	-13.12	0.58	11
-1027.83	797.61	671.39	28.50	-10.59	-7.63	8
-1018.31	830.57	665.77	19.53	-6.90	-7.42	8
-1033.69	756.35	705.08	8.15	0.92	-9.70	10
-1065.43	816.65	642.58	18.19	5.28	-4.76	8
-1074.71	784.91	636.47	10.50	5.37	0.15	9
-1087.65	798.10	635.74	8.12	5.37	1.65	8
-1088.38	794.43	654.79	13.64	-1.59	7.54	10
-1095.70	865.23	598.63	-6.41	-6.13	8.48	8
-1079.10	769.78	672.12	-26.06	-5.55	1.77	8
-1107.42	783.69	642.09	-26.25	-2.20	21.00	9
-1090.82	737.79	683.35	-21.61	-1.19	24.57	10
-1095.70	791.26	602.29	-12.73	-16.69	20.17	8
-1046.39	753.42	691.16	-18.31	-23.96	36.53	10
-979.74	848.39	659.67	-19.10	-29.14	31.52	8
-989.75	816.16	708.50	-30.55	-11.81	17.64	9
-1068.60	794.92	668.95	-32.10	-11.54	21.76	10
-957.76	776.37	690.92	-43.15	-7.20	19.78	8
-1091.55	757.81	666.26	-19.50	-12.85	6.96	10
-963.62	756.35	669.43	-9.77	-17.52	23.77	8
-959.96	744.87	700.68	-11.17	-3.85	18.22	9
-1026.37	667.48	727.29	-2.96	4.24	24.08	10
-978.76	798.83	687.99	26.06	-9.46	16.17	8
-1036.38	799.56	713.13	29.33	5.65	-6.04	8
-1051.76	819.09	662.60	34.45	-6.35	-3.48	8
-992.43	794.19	715.82	29.02	-13.95	-4.73	11
-1024.41	857.91	656.74	24.78	-4.73	0.37	8
-1003.42	877.69	647.22	4.39	-5.22	1.68	8
-993.90	825.93	674.32	-9.98	-2.75	-7.66	10
-1087.89	768.55	666.26	-12.54	2.26	8.18	9
-980.71	751.95	680.91	-1.56	-13.09	9.74	8
-1003.17	826.90	686.52	0.15	5.43	10.10	8
-995.12	812.50	692.63	-9.86	-2.84	-7.72	10
-1015.63	770.26	692.38	-17.40	-1.25	-14.04	8
-977.29	805.18	694.34	-12.24	-1.53	-8.79	9
-1001.22	777.34	711.43	-15.20	-11.57	-18.92	10
-1001.71	662.60	724.12	-3.66	0.55	9.06	8
-1022.95	736.08	736.82	28.20	1.59	15.99	8
-1014.16	845.70	651.12	26.76	-3.91	-0.31	10
-1063.48	791.26	710.45	19.53	-4.36	-13.34	9
-1016.11	747.80	704.83	31.92	-10.16	-10.62	8
-1011.23	762.21	634.03	35.49	2.62	-16.05	10
-1001.95	733.40	658.69	52.19	6.47	-22.64	8
-1042.72	749.51	643.55	78.09	-4.18	-40.10	8
-969.24	808.11	669.19	102.17	-9.25	-38.24	11
-1060.55	957.03	602.29	78.61	20.51	-14.92	8
-1039.31	924.07	622.31	33.29	16.57	-19.87	10
-1054.93	877.69	657.47	-7.48	24.29	-16.85	8
-1077.64	825.68	583.98	-26.43	12.02	-17.49	8
-1096.19	770.75	616.21	-23.35	4.64	-3.23	11
-1056.40	853.52	600.83	-35.03	-10.16	25.70	8
-1042.97	835.21	610.84	-48.03	-9.22	18.55	10
-1020.51	781.49	673.83	-23.41	-11.38	13.92	8
-999.02	824.71	592.29	-26.46	-8.03	13.24	9
-958.01	750.49	716.55	-26.64	1.07	0.73	10
-1044.19	791.75	664.55	-21.33	12.24	-7.78	8
-1022.22	762.94	675.78	-30.03	6.26	-5.22	8
-1035.40	772.22	628.17	-28.44	8.12	-0.12	10
-1019.78	780.52	673.58	-27.86	11.99	20.54	9
-1050.78	732.91	704.59	-32.44	13.89	2.29	8
-1066.89	711.18	678.22	-13.00	2.38	-1.92	10
-1048.10	798.83	641.36	12.45	-6.90	7.11	8
-970.21	806.15	714.36	5.92	-5.46	-4.43	8
-1049.56	839.60	670.41	3.42	14.83	-10.86	9
-1032.23	779.05	689.94	-0.15	8.82	-13.06	10
-1093.02	797.12	642.33	-2.93	9.74	1.65	8
-1053.22	816.16	623.54	-1.40	6.87	5.86	8
-1043.46	802.73	711.43	-10.47	8.45	5.34	10
-1087.89	818.60	661.62	-13.73	11.35	2.69	9
-1084.72	810.79	672.12	-26.00	-2.11	0.76	8
-1071.04	788.09	659.91	-22.37	-2.01	10.41	10
-1022.22	783.20	656.98	-18.92	-3.54	14.95	8
-1063.23	772.71	696.53	-19.17	-8.03	1.50	8
-1033.94	758.54	695.80	-15.72	-16.82	-2.59	11
-1008.30	784.42	687.74	-20.84	-9.03	-7.08	8
-980.71	760.99	708.50	-16.78	-8.12	-12.18	8
-1035.40	791.75	648.19	-26.52	4.43	-4.15	10
-1052.00	714.36	702.39	-27.86	-3.30	3.85	9
-1025.63	649.41	699.95	-4.76	-4.12	-2.04	8
-1032.96	707.76	715.33	13.31	-3.11	0.21	10
-982.18	801.76	689.45	29.36	-5.25	0.52	8
-1023.44	839.84	708.74	21.36	19.35	-4.76	8
-1047.61	797.61	708.74	2.53	10.44	-8.24	9
-1051.03	794.92	692.14	-0.85	10.16	-3.36	10
-1098.88	809.57	646.48	1.43	5.68	-0.70	8
-1013.43	812.74	704.35	-18.49	-1.98	6.23	8
-1087.89	736.57	703.61	-22.92	0.55	-10.71	10
-1082.03	744.87	680.91	-9.37	-10.35	-0.09	9
-1055.18	738.28	688.72	-6.32	-13.73	1.59	8
-1000.98	794.92	687.74	8.30	-11.08	0.43	10
-1030.03	762.45	715.82	-2.72	-1.46	0.89	8
-1020.26	778.81	691.16	-5.31	-1.65	-3.75	8
-1036.38	772.71	701.90	-4.15	-1.43	-4.12	9
-1008.06	763.92	719.48	-6.65	-0.67	3.91	10
-1030.03	746.09	727.54	-17.49	7.75	8.33	8
-1067.38	733.15	739.99	-11.35	6.13	11.84	8
-1038.33	778.32	676.51	-10.44	1.59	6.47	10
-1027.10	786.38	679.44	-6.23	0.89	-6.16	9
-1069.09	751.95	674.07	-10.19	0.09	-3.51	8
-1047.12	669.92	707.03	4.76	-6.47	0.73	8
-1043.21	710.94	724.85	18.98	-9.80	2.41	10
-1015.63	815.92	687.01	26.89	-9.77	-10.59	8
-1017.58	808.11	704.35	12.05	2.87	-14.34	9
-1050.54	780.03	725.34	2.08	8.70	-1.86	10
-1087.89	803.47	686.77	-0.82	0.79	2.69	8
-1087.16	797.61	696.04	-6.77	-3.17	-1.86	8
-1051.76	796.63	687.74	-2.90	-8.82	-5.46	8
-1055.42	793.70	665.04	-12.51	-7.02	-1.40	11
-1054.69	752.69	720.95	-23.65	-6.71	6.77	8
-1080.08	757.81	709.47	-22.43	-4.64	9.95	8
-1063.48	745.12	682.62	-15.81	-14.01	8.18	10
-996.34	749.76	724.12	-5.83	-16.75	3.05	9
-1016.36	787.11	685.06	-17.30	-7.23	7.57	8
-1002.93	751.95	739.50	-16.39	-5.07	11.35	10
-1019.53	784.42	708.50	-9.34	-4.55	9.34	8
-999.27	788.09	723.63	-16.82	-1.10	4.46	8
-1021.73	743.16	737.79	-20.75	7.69	8.51	9
-1023.44	741.94	710.69	-16.48	5.55	6.71	10
-1031.25	746.09	722.90	-12.51	1.10	4.03	8
-1028.56	727.54	717.29	-6.50	-2.26	-0.73	8
-1027.34	708.25	729.00	-2.17	-3.88	7.81	10
-1033.45	699.95	715.09	9.28	-11.72	0.27	9
-963.62	715.09	764.65	21.97	-12.60	5.55	8
-986.08	816.16	708.74	26.73	2.35	-4.24	8
-996.34	798.83	744.14	4.39	6.50	-6.56	10
-1019.78	788.57	739.99	4.18	9.80	-16.94	8
-1038.33	769.29	705.57	3.63	4.88	-15.20	9
-1025.39	795.65	689.45	8.18	8.33	-1.68	8
-1079.59	773.44	707.03	-6.77	11.81	5.19	10
-1053.71	779.30	718.99	-21.27	3.23	1.68	8
-1052.73	744.14	748.54	-25.09	5.22	10.62	8
-1042.72	748.78	691.41	-12.36	0.55	13.95	11
-1054.20	746.58	723.88	-8.79	-3.36	9.77	8
-995.85	752.93	750.98	-10.62	-8.67	-6.10	8
-985.11	781.25	750.73	-15.26	-6.59	-16.63	8
-999.27	763.67	726.07	-9.25	11.84	4.70	10
-1030.03	760.74	717.29	-17.58	5.37	7.69	9
-1018.07	702.39	752.44	-8.76	8.27	10.50	8
-1073.24	766.36	672.12	-10.65	7.14	10.77	10
-1029.05	672.36	731.69	-9.09	-3.85	8.70	8
-1059.08	659.42	783.20	10.62	-4.58	13.40	8
-964.11	827.88	697.75	33.87	-13.18	-3.88	11
-962.89	790.53	750.49	31.89	2.96	-20.23	8
-1022.46	801.27	734.86	22.16	12.24	-16.20	8
-1013.67	765.38	735.60	14.07	11.26	-13.43	10
-1125.24	796.14	682.13	25.85	15.87	-4.73	9
-1115.23	819.82	716.06	12.02	-8.61	-7.20	8
-1010.50	751.46	707.28	18.31	-3.20	-0.89	10
-1058.84	736.57	718.26	-8.00	8.30	18.01	8
-1060.06	725.10	746.83	2.69	-4.76	18.71	8
-1028.08	820.56	698.00	3.54	-7.14	17.94	9
-1017.82	776.12	717.53	-11.14	-8.54	-0.18	8
-974.12	785.40	679.93	-13.92	-9.22	-3.69	8
-1009.03	797.61	695.56	-14.04	5.37	2.41	8
-1026.86	775.63	746.34	-1.28	4.85	7.14	10
-1072.27	781.74	712.16	-13.55	-3.11	0.92	9
-991.94	744.14	743.65	-23.07	-4.00	-9.03	8
-1073.49	746.58	699.95	-14.68	4.49	-8.27	8
-1016.11	722.41	730.22	-20.66	-10.68	3.05	10
-995.61	752.20	704.83	-3.75	-11.14	-9.55	8
-1036.87	722.90	696.53	-11.93	-8.39	-13.98	9
-960.21	699.22	734.38	11.90	-15.41	4.03	10
-952.39	818.36	708.50	21.09	2.69	1.01	8
-967.04	763.92	789.06	19.53	25.54	-1.53	8
-1022.46	784.67	732.67	16.39	23.93	-11.96	10
-1064.45	782.23	694.09	24.78	19.47	-7.87	9
-1079.35	764.89	714.84	23.41	19.62	2.32	8
-1111.82	740.48	729.74	13.89	8.33	-2.53	10
-1106.93	785.64	707.76	2.53	-3.08	15.93	8
-984.13	773.19	715.82	-5.89	-0.64	12.91	8
-1098.39	806.88	666.99	-5.40	0.18	6.20	9
-996.34	768.55	709.96	-15.59	-10.86	0.06	8
-1011.96	786.38	718.26	-15.26	-10.10	-6.87	8
-998.54	755.62	713.38	-7.23	-6.96	-2.23	8
-979.25	771.00	716.80	-7.48	2.20	-5.37	11
-1059.57	778.56	694.09	-7.23	15.41	1.43	8
-1067.87	807.13	683.84	-25.21	0.55	11.60	8
-1020.75	732.67	755.62	-25.51	6.81	7.75	8
-1082.76	744.14	709.96	-24.48	2.38	14.86	10
-1018.55	752.20	711.43	-21.85	-11.41	5.07	9
-1026.12	724.12	676.27	-10.77	-6.01	5.83	8
-1023.68	645.51	757.57	3.08	-6.53	8.97	10
-1011.47	760.50	670.65	19.99	-13.31	5.46	8
-934.08	797.12	742.19	10.41	-11.66	-7.48	8
-1007.57	793.70	752.44	10.77	18.77	3.23	11
-1020.26	842.04	699.71	-3.88	15.81	5.98	8
-1026.86	751.22	753.91	-4.03	16.33	9.00	8
-1129.39	769.78	682.37	10.10	18.80	13.09	10
-967.04	796.39	728.76	6.71	-5.40	7.20	8
-977.54	770.75	757.08	0.09	15.84	3.14	9
-1071.78	745.12	751.46	-8.30	14.53	6.44	8
-1065.92	760.99	713.13	4.43	-1.83	11.51	10
-982.67	767.82	723.39	0.03	-1.07	7.81	8
-1011.23	759.28	731.93	7.60	9.16	3.60	8
-966.06	800.05	650.15	0.64	5.55	-1.83	9
-1013.92	765.63	722.90	-4.64	12.63	0.64	8
-1017.82	772.95	730.22	2.66	4.36	11.05	10
-1000.24	772.71	718.51	-3.20	13.28	8.15	8
-1050.05	730.22	739.50	-1.16	15.26	3.88	8
-1054.20	755.13	684.81	7.84	2.04	1.80	11
-1035.40	683.11	733.40	4.46	-6.41	0.92	8
-1015.87	636.47	731.20	32.71	-9.80	-3.36	8
-976.81	754.88	686.77	48.49	-11.72	-5.31	8
-916.26	871.83	667.97	44.80	1.50	-13.03	10
-1010.25	820.56	714.60	17.12	30.85	-7.57	9
-1045.17	800.78	715.58	6.77	24.90	-2.23	8
-1051.27	798.83	654.79	11.72	16.85	-2.17	10
-1077.39	801.03	701.42	8.45	15.50	-3.94	8
-1066.65	817.38	683.11	4.64	6.10	-12.76	8
-1101.32	773.68	704.83	0.40	10.77	-12.27	11
-1079.35	791.99	661.87	-6.93	-5.16	-6.32	8
-1071.04	790.04	677.98	-12.94	-0.15	0.46	8
-1014.40	771.48	664.06	-5.31	-6.68	6.20	10
-1046.63	727.78	685.30	-1.01	0.34	3.36	9
-1046.39	757.08	706.79	2.99	-7.45	-0.64	8
-1006.10	782.23	716.06	1.98	-4.70	-0.98	8
-1025.15	812.50	691.41	-7.35	-2.23	0.76	8
-1022.46	785.64	685.30	-19.20	5.00	-0.52	10
-1054.20	765.87	694.82	-15.75	0.73	2.38	9
-1042.72	768.55	669.43	-14.37	-2.62	1.89	8
-1041.50	616.46	743.41	-7.35	-2.84	-2.20	10
-1022.22	724.85	658.20	24.99	-13.70	-2.04	8
-968.02	768.07	699.95	42.51	-2.29	-0.27	8
-1004.64	860.11	687.50	37.45	5.43	-3.17	9
-999.76	843.26	699.71	12.97	14.04	-7.54	10
-1060.55	822.27	687.50	0.03	16.14	-10.68	8
-1085.94	806.88	681.40	-4.55	10.89	-2.47	8
-1099.12	764.89	692.63	-0.85	3.91	-4.88	10
-1026.86	788.57	652.59	-1.22	-11.14	-6.68	9
-1082.52	767.58	689.21	-7.05	2.93	-0.09	8
-1045.17	786.62	688.72	-8.70	-7.14	10.01	10
-1050.78	794.43	669.68	-11.75	-7.11	8.54	8
-1034.91	776.37	675.54	-2.93	-5.98	7.23	8
-1020.26	780.52	677.73	-6.68	-9.06	-3.81	9
-1027.10	794.43	703.61	-13.28	-8.58	-2.29	10
-1012.70	804.93	690.19	-16.08	-3.30	2.32	8
-1032.47	796.88	701.90	-20.69	-0.89	0.89	8
-1029.05	744.63	700.68	-21.36	-0.58	5.07	10
-1059.81	727.54	701.66	-17.43	0.67	3.91	9
-1036.87	729.49	705.32	-6.84	-4.82	-1.86	8
-1032.96	778.08	693.60	-5.80	-2.01	-5.34	10
-1038.57	755.37	716.80	-1.16	2.87	5.13	8
-1034.42	793.70	689.21	-3.39	-3.42	3.11	8
-1049.32	784.91	684.08	-10.04	-6.07	1.65	9
-1037.60	680.18	748.78	-9.43	-11.38	-4.61	10
-999.02	727.54	707.03	15.56	-15.59	-1.19	8
-976.81	783.69	712.89	20.51	-1.31	2.69	8
-1001.46	797.12	718.26	16.14	7.87	-8.06	8
-1018.55	808.59	697.27	13.58	11.11	-6.87	11
-1052.73	812.99	671.39	4.76	9.40	-5.74	8
-1052.00	761.72	698.24	5.86	13.00	-4.79	8
-1078.37	769.29	675.78	8.39	5.98	-8.09	10
-1043.46	800.54	663.09	2.47	-2.23	-9.89	9
-1050.54	816.65	696.78	-10.07	-0.58	-6.93	8
-1058.59	781.49	732.18	-20.42	0.52	1.74	8
-1069.34	784.91	688.48	-14.56	-3.54	4.58	10
-1058.84	767.82	691.89	-20.72	-8.73	1.56	8
-1055.42	746.09	688.72	-22.13	-8.24	-0.34	9
-1029.30	755.37	702.88	-14.98	-10.96	-0.82	10
-1041.50	756.35	725.59	-9.80	-1.43	0.64	8
-1038.09	778.08	695.80	-14.28	-3.75	7.32	8
-1013.43	759.52	722.90	-14.43	-3.42	7.02	10
-1031.49	740.72	721.44	-12.60	-0.76	-1.46	9
-1038.33	742.19	725.10	-5.00	-0.92	-0.34	8
-1045.65	787.35	693.60	-1.31	-4.79	3.69	8
-1040.53	761.96	712.65	-7.90	-7.20	3.30	10
-1018.55	658.45	734.62	-7.20	-10.10	-2.56	8
-1032.96	698.73	689.21	20.26	-7.90	3.54	9
-978.52	786.62	745.12	33.94	-5.83	1.65	10
-998.54	858.40	679.20	15.69	4.00	-3.51	8
-999.76	785.64	743.90	6.99	4.27	-10.13	8
-1036.38	790.04	709.47	12.85	8.15	-4.30	8
-1038.33	788.82	705.32	0.43	11.02	1.10	11
-1055.66	770.51	734.62	4.64	9.89	-8.82	8
-1078.13	770.02	712.65	3.91	4.97	-8.33	8
-1053.96	782.23	702.15	-7.87	-1.28	-3.97	8
-1065.43	783.94	669.19	-21.12	0.12	1.92	10
-1055.18	750.24	732.91	-15.26	-3.97	7.11	9
-1044.19	774.41	712.40	-9.61	-5.34	2.50	8
-1032.71	764.89	680.18	-11.84	-8.91	-9.31	8
-1029.30	747.07	733.89	-10.59	-3.27	-1.98	10
-1047.85	761.47	706.54	-16.82	-3.27	1.37	9
-1043.46	723.14	758.54	-12.91	-3.66	1.22	8
-1030.76	751.46	694.58	-2.38	-5.04	3.63	10
-1037.60	748.54	726.81	-3.51	0.15	1.89	8
-1050.78	755.37	719.24	-3.78	-3.11	4.36	8
-1035.64	757.57	721.44	-8.39	-4.33	6.65	9
-1061.28	738.77	718.26	-3.91	-4.67	8.61	10
-1017.33	644.53	758.79	8.36	-21.36	-9.00	8
-1008.79	673.10	740.23	37.08	-15.50	-8.00	8
-1001.22	779.30	713.87	37.38	-14.92	-8.39	10
-990.48	825.20	725.10	24.99	1.74	-2.26	9
-1017.58	811.52	720.46	10.10	9.83	6.50	8
-1023.68	793.46	731.69	2.41	9.37	0.21	8
-1045.65	789.06	683.84	-0.98	9.77	-1.59	10
-1051.76	763.92	717.29	-4.88	5.04	2.78	8
-1082.28	812.01	706.54	-6.77	3.17	3.81	9
-1066.41	783.94	718.99	-20.54	-7.23	-1.65	8
-1029.05	758.06	701.66	-19.44	-5.31	-3.75	10
-1049.32	747.31	699.46	-13.89	-4.33	-0.58	8
-1025.63	725.34	759.28	-9.86	-3.05	7.14	8
-1045.17	766.11	714.11	-0.89	-3.51	2.32	11
-1051.27	757.08	728.27	-6.01	-5.25	0.76	8
-1021.24	745.12	722.90	-0.64	-5.00	-1.07	8
-1008.79	771.24	723.39	-7.72	-4.94	4.85	8
-986.08	762.70	762.94	-4.18	3.51	7.48	10
-1037.60	781.74	721.68	-5.83	7.66	3.30	9
-1029.30	763.43	722.17	-13.34	3.85	2.11	8
-1022.71	723.88	733.89	-11.99	0.58	-0.34	8
-1020.75	720.95	720.70	-2.87	4.88	1.04	10
-1042.97	734.38	723.63	2.93	2.87	1.86	8
-994.38	755.62	723.39	4.91	-4.24	3.51	9
-1031.49	740.48	739.75	1.59	6.29	3.27	8
-1018.07	701.17	753.66	4.61	0.92	-2.56	8
-1050.54	724.61	721.19	17.49	-4.00	0.67	10
-994.87	791.99	724.85	29.97	-8.76	-2.11	8
-985.11	795.17	735.84	15.53	-0.67	-13.85	9
-978.03	796.39	732.18	6.96	13.98	-9.40	10
-1057.86	792.48	718.75	1.95	9.55	-3.97	8
-1034.18	804.69	686.04	4.06	11.51	2.69	8
-1072.27	748.05	730.96	-8.79	8.76	-4.24	8
-1057.13	739.99	750.00	-3.02	5.80	1.56	11
-1044.19	793.70	711.43	-8.91	-1.31	3.08	8
-1072.27	741.94	750.98	-22.83	1.31	4.27	8
-1061.52	772.95	698.97	-18.13	-9.09	8.30	8
-1028.56	755.13	716.80	-13.15	-12.48	-3.11	11
-1034.91	744.63	710.69	-8.42	-9.67	-6.07	8
-1003.91	752.20	707.52	-4.94	-12.15	2.72	8
-998.78	765.63	751.95	-8.27	-0.31	9.46	10
-1026.37	767.82	759.28	-7.87	-1.65	1.25	8
-1018.07	754.64	724.61	-8.85	-0.76	0.00	9
-1001.22	743.90	722.66	-8.24	8.06	4.70	8
-1047.12	738.28	735.35	-16.30	7.08	5.77	8
-1029.05	712.40	782.96	-3.17	-2.47	2.53	10
-1042.48	668.21	731.69	0.37	-0.21	1.59	8
-997.07	739.26	718.02	33.36	-9.40	0.00	9
-1001.22	760.01	747.56	30.30	-1.98	-6.68	8
-989.99	793.95	738.28	22.61	9.22	-3.36	10
-1035.16	811.52	719.73	16.45	10.56	-1.95	8
-1051.03	777.34	726.32	10.80	7.35	-2.96	8
-1044.43	774.17	707.28	9.64	2.69	-7.60	11
-1057.86	784.91	665.28	0.21	0.64	-4.24	8
-1035.89	791.02	707.52	-2.29	0.64	-5.31	8
-996.09	774.41	741.21	-10.77	-2.75	-4.46	8
-1058.35	765.38	694.58	-15.41	11.66	2.17	10
-1049.56	725.10	726.32	-9.67	2.53	6.04	9
-1037.11	754.64	694.09	-3.48	-0.64	1.89	8
-1061.52	761.72	717.53	3.48	1.56	-1.86	8
-1013.67	780.76	727.29	-1.25	-4.91	-2.47	10
-1059.33	780.27	722.66	-7.60	-2.35	3.14	8
-1026.12	776.86	704.10	-9.70	-3.48	3.72	9
-1016.36	731.93	740.48	-11.87	-1.04	0.64	8
-1042.48	758.06	708.50	-8.18	2.14	7.35	10
-1022.46	768.31	715.82	-8.61	-2.59	3.08	8
-1058.59	746.09	748.78	-3.23	-1.92	0.18	8
-1033.94	776.12	687.26	-0.82	-8.67	-1.16	9
-1024.66	722.17	718.51	-0.58	-6.90	-2.66	10
-1047.85	657.71	746.34	7.23	-9.28	0.79	8
-1008.79	727.54	706.05	25.39	-13.15	6.53	8
-982.67	809.08	698.00	33.02	-9.74	-3.30	10
-990.23	803.96	742.19	19.90	4.82	-5.52	9
-1012.45	788.09	727.54	10.44	8.82	-1.04	8
-1036.38	776.37	707.03	6.47	8.54	-3.54	8
-1034.42	758.54	720.21	5.34	9.28	2.62	10
-1080.32	790.77	710.94	6.10	2.78	-4.12	8
-1065.43	809.08	698.73	-3.48	-3.91	-4.58	9
-1027.10	814.45	720.21	-13.98	-5.71	-6.01	8
-1046.14	736.33	730.47	-25.94	-4.91	-4.18	10
-1067.38	741.94	692.38	-9.70	-8.42	6.41	8
-1001.71	712.89	746.83	-5.77	-14.83	2.29	9
-1027.34	753.91	702.64	-0.49	-10.25	-1.34	10
-977.78	784.18	727.54	-5.22	-12.63	0.40	8
-1040.77	777.59	741.21	-10.31	-2.44	3.66	8
-999.02	775.88	729.49	-15.17	-4.61	6.35	8
-990.48	740.72	732.91	-11.51	4.33	-0.49	11
-1030.52	735.35	723.14	-8.12	7.17	2.50	8
-1044.68	730.22	754.15	-8.27	2.44	7.29	8
-1045.41	744.63	727.05	-2.99	-0.95	0.24	8
-1066.41	742.43	714.84	3.20	-9.43	1.28	10
-1019.29	677.98	762.21	8.70	-11.23	3.17	9
-997.31	744.14	704.59	21.09	-15.75	-6.65	8
-967.53	785.40	719.73	27.40	-10.56	-7.54	8
-957.28	801.03	728.03	17.97	1.77	-8.79	10
-948.97	833.01	723.39	7.57	10.50	-2.35	8
-1031.74	760.99	753.66	-2.53	19.65	-0.79	9
-1042.97	773.44	710.21	1.74	10.89	-0.34	10
-1048.58	752.69	726.81	1.80	12.12	1.28	8
-1080.08	761.96	693.85	2.69	6.20	-3.33	8
-1056.64	797.36	718.75	-0.67	-2.99	-4.52	8
-1039.79	790.28	721.92	-15.59	-3.57	-0.24	11
-1048.58	770.26	712.40	-18.19	-4.39	5.49	8
-1030.76	757.32	722.66	-16.42	-8.97	3.81	8
-1016.60	755.37	701.42	-11.32	-3.66	2.87	10
-1035.16	724.37	742.92	-9.31	-4.67	1.19	8
-1045.41	719.48	769.53	-3.45	-8.27	2.99	9
-1018.31	745.36	768.31	-2.41	-5.00	2.04	8
-1012.21	778.08	680.91	-5.98	-1.74	2.11	10
-1017.82	776.37	719.73	-6.13	3.85	12.97	8
-1033.94	800.05	714.84	-14.10	-4.82	5.25	8
-1012.94	774.41	736.82	-15.08	-5.77	-0.37	9
-1047.36	750.24	730.47	-9.06	-4.24	-4.61	10
-998.05	673.10	772.95	-13.73	-13.40	-5.07	8
-1052.49	629.88	738.04	7.93	-7.63	-0.24	8
-1023.19	664.55	732.91	39.28	-16.69	3.91	11
-957.28	758.06	761.96	38.51	-7.72	3.45	8
-1007.08	868.16	693.12	27.16	5.95	-3.57	8
-1003.17	818.60	755.37	7.78	7.11	1.31	10
-1012.45	834.47	718.02	-3.72	8.61	-1.19	8
-1053.71	764.89	715.09	-8.12	6.26	-6.38	9
-1029.05	741.21	753.66	-3.51	-1.62	-8.12	8
-1034.91	747.56	729.00	-8.54	0.61	-5.00	10
-1065.92	726.07	760.01	-9.06	-0.64	1.37	8
-1073.73	749.51	725.34	-12.73	-7.08	2.56	8
-1007.57	715.82	742.19	-2.53	-9.61	10.13	9
-1027.34	784.91	677.49	4.94	-5.89	4.91	10
-1021.97	756.35	751.95	2.44	-11.08	-0.55	8
-985.35	822.75	720.21	2.17	-10.83	-3.81	8
-991.94	791.99	742.43	-11.44	-2.59	-2.99	8
-1001.22	743.16	743.41	-22.61	0.82	-0.61	11
-1027.34	718.99	738.53	-13.40	4.39	5.52	8
-1039.06	717.04	756.84	-10.53	0.09	6.81	8
-1034.42	716.80	751.22	-4.33	-3.23	1.31	10
-1020.26	729.98	737.79	-0.43	-2.75	1.16	8
-1041.75	743.90	724.85	4.49	-6.84	5.71	9
-1007.57	676.27	785.40	0.82	-13.55	-1.22	8
-998.54	744.38	748.05	27.89	-10.53	-0.89	10
-939.70	808.84	736.08	28.35	-11.51	-9.64	8
-964.11	821.78	713.38	11.72	7.17	-7.39	8
-980.47	810.30	728.52	3.11	5.71	-6.35	9
-1023.44	770.51	764.89	-8.58	12.73	0.43	10
-1040.04	750.49	724.37	-7.57	9.70	-1.34	8
-1055.42	731.45	735.11	3.02	8.24	1.68	8
-1073.24	765.63	710.21	5.07	-1.04	2.20	8
-1015.63	782.47	749.51	-10.77	-10.93	-8.91	11
-1041.75	756.35	758.06	-14.28	-0.34	-1.40	8
-1016.85	771.24	727.29	-16.60	-2.81	9.28	8
-1024.41	745.85	749.76	-16.17	1.10	8.82	10
-1054.20	732.18	721.44	-13.61	-7.72	-1.80	8
-992.92	714.36	752.44	-3.60	-10.13	3.94	9
-1034.18	766.11	750.49	2.32	-7.14	4.91	10
-999.27	773.93	751.71	-2.99	-11.41	-2.08	8
-980.71	772.71	755.37	-5.77	-8.36	-4.49	8
-1011.47	748.29	747.31	-19.44	4.00	3.17	8
-1011.23	734.13	763.92	-9.28	1.16	9.00	11
-984.86	745.12	747.31	-9.67	1.01	5.19	8
-1002.69	745.61	719.48	-11.60	3.42	4.36	8
-1057.62	705.08	760.74	-0.52	0.73	-0.52	8
-979.00	682.13	775.88	8.09	-9.22	-1.50	11
-1013.67	710.21	737.30	20.11	-1.01	-3.08	8
-985.60	752.44	749.51	30.40	-8.39	-0.73	8
-944.09	790.28	781.49	23.53	2.26	-5.71	8
-977.78	830.57	717.04	7.60	12.91	-6.87	8
-1010.01	778.56	753.42	3.02	14.74	-2.01	11
-1032.47	792.24	724.37	-3.85	9.64	0.82	8
-1049.07	737.06	745.36	-8.27	8.94	-5.65	8
-1078.86	737.30	740.72	2.32	-0.18	-6.41	8
-1064.21	771.24	720.21	0.31	-6.26	-4.76	10
-999.76	788.57	733.89	-7.54	-4.67	-1.13	9
-1045.65	729.49	742.68	-16.88	-6.90	1.83	8
-1015.63	718.99	746.83	-5.19	-8.70	2.90	8
-990.23	759.28	741.94	-2.26	-10.59	1.68	10
-990.23	750.24	772.71	-6.96	-3.94	-1.65	8
-1021.97	763.18	736.33	-7.39	-4.09	1.71	9
-1001.22	742.68	744.14	-3.85	-2.69	2.08	8
-1017.82	750.00	774.41	-6.50	-3.97	-3.08	10
-1026.12	723.14	741.21	-8.06	-3.27	2.08	8
-1009.52	750.24	755.13	-2.44	-4.70	3.85	8
-1015.63	752.20	777.59	-3.23	-9.49	-2.44	9
-1010.01	731.20	777.34	-2.56	-10.47	0.06	10
-990.23	769.29	723.14	-3.45	-6.01	4.06	8
-1008.54	694.09	812.99	-13.09	-5.19	-2.66	8
-1016.11	676.51	785.40	1.53	-9.61	-4.39	10
-1010.50	695.56	751.22	16.45	-15.08	-3.33	9
-920.90	743.16	797.12	23.59	-8.42	-1.59	8
-987.30	832.03	714.60	16.60	13.40	-5.00	8
-1019.53	794.43	764.65	-3.39	12.12	6.71	10
-1028.81	798.83	760.50	-0.85	6.07	-0.58	8
-1050.54	746.58	725.83	-2.81	5.43	-2.62	9
-1077.88	739.26	740.23	6.16	-6.50	-16.11	8
-1069.34	781.49	696.29	-3.48	-19.13	-7.08	10
-943.60	743.90	812.99	-10.44	-3.57	-2.72	8
-1023.44	787.60	727.78	-21.58	3.63	-0.67	8
-1011.47	724.37	757.32	-15.56	3.54	19.41	11
-988.77	739.75	719.73	-7.14	3.88	9.55	8
-1041.26	720.46	751.95	1.53	0.82	-3.20	8
-1031.01	760.99	756.35	7.57	-2.47	4.27	8
-1005.86	726.81	795.17	5.00	-6.10	-2.01	11
-1020.75	775.15	751.46	-5.13	-6.29	-2.59	8
-984.86	767.58	731.45	-12.88	-3.36	4.03	8
-987.55	724.61	781.98	-10.35	-2.38	5.07	8
-980.71	748.78	758.79	-3.02	0.21	0.61	10
-1002.69	752.44	716.80	-5.74	2.99	-2.47	9
-1032.96	699.46	783.45	-0.95	1.92	2.38	8
-1009.52	777.10	742.92	6.41	-9.52	1.13	8
-1031.01	712.16	770.75	-2.90	-3.57	-3.05	8
-1028.32	673.83	758.79	3.14	-14.62	-5.98	10
-994.63	696.78	777.34	9.25	-18.92	-6.74	9
-924.80	782.71	722.17	14.95	-7.14	-8.61	8
-966.80	813.23	751.22	6.96	8.79	-0.31	10
-970.46	828.86	776.12	-7.54	16.30	6.26	8
-1035.40	782.96	772.46	-8.45	20.48	-0.03	8
-1098.88	727.29	744.63	-10.25	9.22	-5.52	9
-1067.14	721.19	740.48	0.98	-15.26	-13.00	10
-981.93	759.77	799.56	-2.66	-16.24	-0.15	8
-964.11	737.06	789.31	-9.31	-4.39	4.09	8
-1027.10	730.22	749.27	-5.55	4.91	4.97	8
-1001.46	746.58	726.32	-7.51	-6.47	14.92	11
-1007.08	731.20	762.94	9.74	9.25	0.24	8
-1112.79	757.57	751.71	14.59	10.99	4.09	8
-943.60	784.18	777.10	0.24	-7.39	9.64	10
-1031.01	767.58	804.20	-13.03	6.32	-6.07	8
-1057.62	740.97	758.06	-5.95	-6.84	2.50	9
-992.68	698.73	763.43	-0.43	-5.31	5.37	8
-1019.04	778.08	720.21	3.94	-6.16	5.77	8
-961.43	699.95	818.85	3.42	-9.98	2.93	10
-977.78	729.00	781.98	1.62	-0.03	-1.22	8
-961.43	734.38	748.29	-3.30	8.15	-4.67	9
-1021.48	751.71	738.77	3.88	14.74	8.97	8
-954.10	720.95	743.65	7.20	0.58	3.23	8
-1007.32	719.97	747.56	21.18	4.18	-7.02	10
-991.21	786.13	743.16	23.38	-1.86	-15.84	8
-982.67	747.80	770.26	10.59	6.29	-26.92	9
-1037.60	733.89	776.86	10.44	3.85	-15.99	8
-1002.93	741.46	745.85	23.38	1.46	-21.09	10
-1116.21	805.42	748.29	20.54	5.34	-13.03	8
-1033.45	779.05	764.65	-2.38	-10.28	2.66	10
-1020.75	773.19	771.97	-10.44	12.54	-0.49	9
-1101.56	705.32	724.85	-2.59	15.44	0.37	8
-1113.77	757.57	735.84	10.25	-7.60	16.20	10
-1013.92	771.48	749.02	5.28	-1.25	9.55	8
-964.84	813.23	812.74	9.74	-1.95	-8.76	8
-956.79	779.54	786.38	19.74	32.65	3.85	9
-929.93	731.69	781.01	85.78	48.68	-73.39	10
-1111.82	685.06	659.91	124.05	70.04	-123.08	8
-867.19	572.02	684.81	173.61	79.53	-93.14	10
-1466.80	452.64	682.13	260.35	54.63	-58.50	9
-910.64	600.83	580.57	302.83	13.92	66.56	8
-876.46	739.50	429.44	284.24	24.78	22.83	10
-860.35	1118.65	524.66	166.81	45.47	-41.75	8
-1149.66	940.67	561.77	83.98	53.44	-27.07	10
-1102.78	1034.91	398.93	54.05	4.09	1.43	9
-1019.29	966.31	562.74	-20.84	10.44	-26.67	8
-1198.49	927.73	470.70	-68.39	6.74	-17.24	8
-1145.02	989.26	334.96	-93.44	-6.32	21.21	8
-984.13	981.69	537.60	-79.04	10.74	16.20	10
-963.13	926.27	475.83	-66.25	25.15	5.46	9
-1227.29	697.75	575.20	-63.17	28.87	35.06	8
-1177.25	620.36	604.49	13.67	-17.94	120.39	10
-936.52	536.87	554.20	108.28	0.92	103.49	8
-1020.26	684.57	493.90	165.86	-20.90	51.97	11
-994.38	694.82	599.85	210.78	-17.12	-1.50	8
-1041.50	624.51	662.11	250.58	-23.77	-25.88	8
-945.56	754.39	385.74	301.64	-28.66	-51.24	10
-1095.70	762.21	356.20	323.06	31.62	-20.90	8
-961.18	1064.45	258.79	225.19	45.50	-57.04	11
-1226.81	1348.63	70.56	139.59	33.23	-56.12	8
-988.04	1154.05	318.36	-51.03	6.62	-43.61	10
-1257.81	985.60	363.04	-120.48	42.57	-32.84	8
-1175.54	807.86	277.83	-171.36	21.48	-32.65	10
-1212.40	1100.83	317.87	-168.64	9.19	-58.93	9
-1277.34	967.04	363.28	-184.81	-27.34	-48.95	10
-1149.90	965.58	323.49	-191.53	-39.70	-43.61	8
-1063.23	824.95	425.54	-169.07	-65.37	-58.96	10
-1046.63	937.50	524.41	-162.93	-48.89	-41.66	8
-1231.45	656.01	559.33	-158.08	-46.39	6.29	11
-1066.16	509.77	579.83	-115.84	-75.04	45.04	8
-1080.08	534.42	600.83	-31.83	-49.22	59.91	10
-942.87	666.02	445.80	-7.51	-18.46	58.17	8
-919.68	750.24	616.46	-9.16	-35.28	26.95	9
-1038.57	804.20	540.04	11.96	7.05	-7.17	10
-1071.29	855.71	696.78	9.64	17.49	-7.75	8
-1183.59	936.77	550.29	21.73	3.51	1.53	8
-1184.33	1108.64	468.75	4.76	22.19	-1.59	10
-1192.63	770.02	480.71	-54.60	-15.26	-18.31	9
-1071.78	781.98	456.05	-81.48	-36.25	21.00	8
-1123.05	798.83	681.88	-79.41	-7.05	-18.89	10
-1216.06	1032.23	613.04	-35.03	-18.74	-22.40	8
-1192.87	931.15	615.23	-55.63	-31.10	-24.54	10
-1286.13	710.69	624.51	-49.26	-42.51	-20.45	9
-1110.60	669.68	524.17	-23.32	-75.62	28.02	10
-836.91	729.74	621.09	-34.79	-75.20	66.38	8
-898.93	798.58	620.36	-57.04	-26.70	55.69	8
-932.86	695.56	688.72	-85.82	-17.46	81.82	11
-1049.80	756.84	734.13	-82.34	0.18	107.30	8
-978.03	837.89	618.90	-67.32	-9.43	137.18	10
-676.76	784.67	835.94	-84.78	-27.71	140.11	8
-899.90	728.27	739.99	-79.28	21.06	60.03	8
-1082.03	728.76	623.54	-60.36	3.57	66.53	11
-824.22	777.83	755.13	-39.31	-0.73	59.84	8
-873.78	690.43	800.54	-31.92	7.87	30.76	8
-985.84	781.74	635.99	26.92	29.27	5.31	10
-1084.72	732.91	643.31	41.44	4.30	-10.44	8
-1011.47	953.61	772.22	24.96	4.39	-9.98	9
-1062.74	831.79	707.03	-17.58	18.46	-1.86	10
-913.57	803.71	620.85	-27.31	-6.62	9.80	8
-967.77	929.20	629.64	-48.86	7.02	17.94	8
-1057.62	753.91	755.86	-31.80	1.10	27.16	10
-968.51	771.48	674.07	-49.07	-38.24	45.38	9
-922.12	805.66	711.43	-74.89	-30.94	38.12	8
-905.03	828.86	746.34	-94.79	-2.26	40.13	10
-930.42	798.58	782.96	-124.27	-13.76	53.28	8
-1023.44	740.72	816.41	-136.81	-5.95	55.18	8
-982.67	624.02	819.09	-116.85	-19.50	83.95	11
-872.56	764.65	776.86	-61.77	-33.05	75.47	8
-787.11	648.44	833.01	-9.16	-35.37	49.29	10
-758.30	718.75	834.23	31.37	-16.69	24.44	8
-736.08	753.91	795.17	69.95	-7.78	11.29	9
-801.27	810.79	765.14	101.99	23.47	-14.59	10
-883.06	833.25	782.47	117.49	33.51	-19.20	8
-878.42	860.60	727.54	94.24	24.26	-40.22	8
-1035.40	805.42	724.37	72.33	10.16	-24.54	10
-865.72	780.76	782.71	67.96	7.32	-12.70	9
-964.36	808.35	721.68	59.17	33.14	3.81	10
-931.88	841.06	717.04	37.63	7.87	3.88	8
-851.07	805.66	755.13	6.71	-5.62	1.07	8
-794.68	753.42	754.88	13.43	3.81	-1.68	8
-810.55	822.75	697.27	20.60	11.14	-4.24	9
-826.42	780.76	719.73	17.97	41.11	-9.03	10
-923.10	827.88	687.74	36.10	48.58	-4.91	8
-967.77	854.00	705.08	34.12	44.80	-3.85	8
-952.15	760.74	650.39	42.66	52.73	-39.49	10
-986.08	786.62	650.88	55.97	30.33	-48.37	9
-948.00	773.68	666.50	66.71	21.03	-87.19	8
-909.18	770.26	647.46	91.34	32.84	-93.84	10
-945.56	663.82	705.57	102.36	37.20	-75.29	8
-1000.98	824.46	585.21	135.47	56.73	-62.62	10
-1006.35	970.70	570.80	127.50	44.40	-70.65	9
-1027.10	1016.85	532.23	110.63	44.80	-71.84	8
-1083.74	958.50	581.54	47.49	58.96	-36.04	10
-1122.56	959.47	531.49	18.40	21.06	-29.54	8
-1020.26	922.12	512.21	-4.36	18.92	-26.86	11
-1128.66	832.76	494.38	-22.71	18.55	-24.84	8
-1039.55	801.03	547.85	-41.26	-4.55	6.10	10
-1069.82	802.00	594.73	-31.80	10.74	1.62	8
-1130.62	851.81	522.71	-24.20	-0.55	20.17	8
-1037.84	903.56	548.58	-43.46	-2.17	23.93	11
-983.64	826.90	634.52	-50.93	-5.10	-1.04	8
-1044.92	837.16	520.75	-32.14	0.95	-13.79	8
-1045.17	750.00	603.03	-24.63	5.22	2.96	10
-1135.74	775.88	600.10	-11.14	-4.03	0.79	8
-1052.98	842.29	567.87	-4.00	-31.40	-5.00	9
-1005.62	802.98	617.43	-12.82	-12.79	-11.99	10
-1031.74	715.82	642.58	-0.95	-1.74	5.28	8
-1064.21	731.93	610.11	21.18	-10.50	12.54	8
-975.83	896.00	570.80	28.29	-12.21	1.31	10
-1008.54	882.57	613.77	20.69	4.73	-10.99	9
-1065.92	886.72	551.03	8.18	6.29	-1.89	8
-1068.85	863.77	584.96	4.91	-2.32	4.18	10
-1011.23	847.41	594.24	5.98	-2.53	6.65	8
-1044.68	837.89	549.80	9.12	-2.81	5.74	8
-991.70	875.49	575.68	-10.22	-6.77	3.72	9
-975.10	880.13	630.13	-23.07	8.33	-14.62	10
-1083.74	782.71	599.12	-26.31	11.54	-12.88	8
-1085.69	806.40	561.04	-17.73	-8.15	-2.59	8
-1031.25	810.30	625.00	-12.02	-8.45	-5.16	11
-1052.25	818.36	582.28	-12.39	-3.45	-10.01	8
-1033.45	772.71	635.25	0.79	-14.40	-10.99	8
-1024.17	815.19	581.05	5.71	-12.94	-8.58	10
-1010.50	852.78	589.60	-1.53	-5.49	-5.80	8
-1010.74	840.82	611.82	-12.54	-1.13	-5.55	9
-1038.33	821.29	598.63	-15.59	0.31	-1.80	10
-1022.71	849.85	594.48	-18.07	-5.34	-2.26	8
-1011.23	820.31	604.74	-24.99	1.53	-14.13	8
-913.82	824.71	638.92	-27.47	3.23	-12.60	10
-1283.45	697.02	572.51	-12.85	33.48	-25.91	9
-1440.67	720.70	586.91	15.35	-64.85	29.79	8
-758.79	799.32	677.25	20.57	-56.92	24.17	10
-1126.22	638.18	643.07	44.40	28.35	-47.33	8
-1080.32	809.33	556.15	72.27	-6.20	-4.67	10
-919.19	844.73	640.38	57.59	-17.24	-13.09	9
-980.96	837.16	643.80	62.41	15.75	-21.97	8
-1137.21	929.69	522.95	59.91	4.85	-15.50	10
-1032.71	974.61	543.70	16.94	-0.98	-6.50	8
-1025.88	863.77	560.30	-10.31	4.88	-6.84	8
-1041.02	843.75	541.75	-9.03	6.10	-11.44	11
-1052.49	850.10	542.48	-11.23	6.32	-16.33	8
-1092.29	818.12	539.31	-17.70	10.71	-11.20	8
-1143.31	764.65	633.79	-24.96	5.10	12.82	10
-1068.60	844.24	598.14	-21.30	-13.67	21.73	9
-1046.88	788.09	592.53	-21.03	-6.93	-1.95	10
-1136.96	741.70	587.89	-1.62	-18.98	9.70	8
-1025.88	803.47	583.01	8.76	-24.96	21.82	8
-1021.97	860.35	586.43	7.48	-12.05	4.03	10
-1024.17	878.17	582.03	-5.07	-0.27	3.17	9
-1011.47	871.34	596.92	-21.33	6.20	-3.60	8
-1050.78	800.78	602.29	-19.59	6.35	-6.07	8
-1093.75	801.03	586.18	-21.27	2.47	10.56	10
-1006.10	775.15	629.64	-21.73	-7.35	8.45	8
-1058.59	841.80	564.70	-10.22	3.54	-4.03	9
-1060.55	844.48	568.36	-10.89	-1.10	-9.64	10
-1049.56	693.36	654.30	-6.77	-4.12	-6.20	8
-1069.34	776.12	602.78	25.97	-10.16	4.46	8
-969.97	853.76	615.97	26.49	-3.69	-3.60	10
-1009.77	884.52	618.65	5.92	12.15	-4.15	9
-1019.78	866.46	622.31	-6.56	15.59	2.35	8
-1050.05	838.13	571.04	-1.53	16.20	3.75	8
-1047.36	807.62	584.47	-9.00	14.25	3.48	10
-1052.00	828.37	552.00	-7.23	14.53	-8.54	8
-1116.70	842.29	608.89	-15.53	10.04	-7.11	9
-1084.72	840.09	599.12	-28.72	7.08	-6.62	10
-1092.04	803.96	593.99	-25.30	3.42	1.10	8
-1045.90	794.68	588.13	-24.17	0.92	2.04	8
-1060.30	792.24	601.81	-28.75	5.86	4.94	11
-1083.01	798.10	605.22	-17.36	-7.17	3.08	8
-1052.73	808.84	645.75	-14.53	-2.50	1.77	8
-1070.31	782.47	632.08	-26.70	-2.14	13.79	8
-1023.19	798.34	696.29	-16.48	10.19	28.29	10
-1094.48	863.53	558.11	-20.54	-4.70	36.41	9
-1085.69	843.26	617.92	-44.10	-1.43	40.92	10
-1007.08	892.82	601.32	-71.41	-22.00	55.08	8
-1096.92	876.46	680.91	-88.81	-40.34	51.18	8
-990.97	892.58	593.75	-104.68	-37.51	48.89	10
-1066.65	759.52	605.96	-115.33	-16.75	28.84	9
-896.73	601.07	784.67	-104.37	-44.49	49.99	10
-1061.28	786.62	733.89	-46.02	-31.01	60.73	8
-946.78	808.35	707.76	14.16	-42.97	66.04	10
-849.61	879.88	690.92	-0.58	-51.24	65.00	8
-827.15	925.78	629.88	-43.61	-24.84	36.71	9
-829.35	638.43	701.17	-19.81	-20.20	39.73	10
-1005.13	734.38	629.39	-10.83	8.30	-8.15	8
-917.24	735.35	717.53	5.28	8.51	-43.40	8
-888.67	902.34	706.05	28.93	-16.60	-25.09	11
-1053.71	875.73	750.98	27.98	18.59	-34.61	8
-1137.21	548.10	597.41	7.97	7.23	-22.06	8
-864.99	874.27	727.54	29.21	-59.57	-25.05	10
-942.38	809.08	570.31	-3.81	-33.29	-23.35	8
-950.93	939.94	771.24	-52.49	-28.69	34.88	9
-738.04	750.24	643.55	-96.07	-16.39	51.85	10
-938.96	1015.38	776.61	-128.27	31.49	104.77	8
-1108.40	679.69	885.99	-103.00	67.47	79.62	10
-924.80	502.93	850.59	-53.92	10.53	34.67	8
-1096.44	623.78	739.75	17.55	18.25	47.15	11
-990.48	573.49	745.85	69.31	-5.89	100.34	8
-698.24	933.11	953.61	53.62	-29.63	113.37	8
-1149.90	972.66	591.31	-23.32	32.99	26.61	10
-1070.31	952.88	820.80	-119.32	-4.06	108.80	8
-792.72	983.40	723.39	-160.86	-6.65	71.38	11
-831.54	924.80	792.72	-236.24	-10.35	34.03	8
-806.15	677.00	780.52	-254.27	9.61	40.62	10
-973.14	670.65	915.53	-257.42	26.67	41.44	8
-903.32	488.28	838.87	-199.04	-1.95	54.60	8
-728.27	563.48	1059.33	-161.07	-16.45	66.04	11
-803.47	578.86	1059.81	-73.03	22.67	10.80	8
-841.06	595.21	930.42	-27.10	16.42	7.69	10
-864.99	599.12	982.91	46.42	19.17	-15.90	8
-980.47	570.56	921.88	138.12	21.94	-38.88	9
-931.40	757.57	895.51	179.17	21.15	-18.22	10
-960.94	720.46	937.26	144.32	3.85	-11.47	8
-912.11	791.02	800.54	130.25	4.27	-3.45	8
-800.05	769.78	836.18	87.28	-19.07	6.65	10
-798.10	806.64	827.88	53.74	20.81	-41.84	9
-978.76	733.64	860.35	62.90	25.73	-57.68	8
-997.56	700.20	803.22	84.38	-11.93	-38.64	10
-922.61	820.31	689.94	66.93	-29.85	-33.66	8
-762.70	739.50	914.06	25.51	-11.14	-14.92	10
-842.53	767.82	844.48	21.42	13.06	-25.54	9
-921.88	673.34	823.73	9.46	16.05	-20.97	8
-918.70	699.95	758.30	18.62	6.13	-12.33	10
-875.73	725.59	822.27	21.67	4.55	-5.37	8
-926.76	712.89	814.45	17.58	9.83	-25.09	8
-925.05	823.97	789.55	30.91	8.24	-16.24	9
-920.41	814.45	774.41	12.79	1.28	-12.51	10
-958.25	718.75	793.95	1.25	-1.53	-10.44	8
-920.65	700.44	777.83	24.72	-3.51	-14.40	8
-898.19	796.88	787.11	31.74	2.56	-8.73	11
-920.41	760.01	815.19	34.76	0.21	-9.25	8
-941.65	843.75	742.43	41.96	0.49	-5.34	8
-859.13	801.27	814.21	34.03	-1.71	-7.78	8
-967.53	880.86	735.35	24.23	3.33	-24.14	8
-962.16	838.38	747.80	-1.68	3.66	-3.72	11
-946.78	782.96	750.24	-12.60	1.10	-5.16	8
-968.75	748.54	749.02	-24.69	6.10	-3.17	8
-960.21	729.25	821.04	-14.01	3.91	-2.26	8
-993.41	754.88	758.54	-2.44	-9.55	-8.15	10
-916.75	714.36	802.25	1.40	-11.08	-7.29	9
-922.12	768.31	762.70	-0.61	-9.22	-5.62	8
-863.28	798.10	779.05	4.49	-5.68	-9.49	8
-915.04	827.88	726.56	2.23	5.62	-13.64	10
-926.76	734.13	850.59	-8.82	6.13	-17.18	8
-956.05	764.65	730.71	2.53	-3.66	-8.30	9
-905.52	743.41	756.59	2.53	-0.85	-16.94	8
-952.39	755.62	775.39	14.50	2.66	-18.34	8
-893.07	759.52	777.83	9.12	-2.20	-12.85	10
-958.74	779.79	761.72	15.05	10.50	-6.96	8
-958.98	783.45	781.01	12.48	-0.70	-1.86	9
-930.18	803.71	750.98	18.31	3.17	-0.76	10
-956.30	793.95	725.83	2.29	6.04	-6.16	8
-960.21	742.19	772.22	-6.16	2.47	-3.08	8
-941.16	762.70	750.73	-1.77	2.84	-12.91	8
-969.73	757.08	753.42	-1.83	1.71	-16.57	9
-897.46	752.93	766.60	16.48	-7.29	-17.09	10
-978.27	677.73	778.56	25.36	3.30	-3.45	8
-950.44	707.76	768.55	45.10	-5.89	4.09	8
-920.41	785.89	756.59	43.49	-0.70	1.19	8
-945.56	813.48	760.99	35.64	3.94	-13.00	11
-978.76	828.37	708.25	21.70	7.87	-6.38	8
-927.00	778.81	799.80	19.07	6.29	-8.48	8
-915.04	850.83	733.15	17.40	6.96	-10.19	8
-935.06	872.07	692.38	-5.98	11.87	-13.79	10
-967.77	768.07	770.51	-33.39	17.18	-20.72	9
-1012.21	737.30	746.34	-19.41	13.95	-10.62	8
-1020.75	698.73	757.32	-15.11	4.64	-8.76	10
-1011.23	750.49	743.65	7.60	-0.70	-6.41	8
-971.19	774.41	742.68	-3.42	-8.94	-4.91	8
-973.14	760.50	776.86	-2.20	-8.36	-1.53	11
-939.70	770.26	789.55	-2.81	-9.77	-0.92	8
-957.76	829.10	722.90	-2.75	1.07	3.11	8
-939.94	797.85	742.92	-15.96	-1.34	-3.11	8
-987.30	776.12	749.02	-13.58	2.72	-3.51	8
-980.47	777.59	738.04	-13.37	-2.99	-4.30	11
-984.86	753.66	776.61	-11.93	-0.73	-3.42	8
-987.55	767.58	752.44	-13.49	-5.52	-0.09	8
-967.53	746.09	779.79	-7.84	-6.53	0.24	8
-960.94	767.09	742.68	-5.13	-1.31	-2.20	11
-949.71	744.38	766.36	-11.72	-1.34	-7.08	8
-979.00	776.61	750.24	2.35	-0.58	-4.52	8
-979.98	783.94	737.06	-3.36	-8.67	-2.08	8
-951.17	698.73	790.28	-1.86	-5.00	-0.03	8
-974.12	706.54	743.16	17.64	-7.60	2.26	11
-929.44	750.00	763.67	26.58	-5.28	-0.73	8
-937.74	783.69	762.45	26.86	-2.04	-6.77	8
-947.51	814.94	735.35	23.32	0.85	-3.54	8
-950.68	816.65	762.21	19.29	9.58	-2.81	10
-994.63	808.11	747.31	6.47	5.68	-3.60	9
-984.62	792.97	735.35	5.74	2.26	-6.99	8
-982.91	815.92	718.51	0.61	-2.87	-7.66	8
-952.64	771.97	791.02	-10.01	-0.76	-12.02	8
-994.14	780.76	760.50	-14.04	2.59	-5.16	10
-997.31	756.35	755.37	-23.62	2.69	7.14	9
-981.69	715.82	757.32	-10.53	-1.83	1.59	8
-979.98	740.48	729.00	0.58	-9.19	0.64	8
-948.97	750.24	745.61	6.77	-6.59	-1.68	8
-914.79	770.75	758.30	6.50	-4.24	0.67	10
-981.69	757.57	799.07	-11.11	4.33	0.92	9
-981.20	747.80	804.44	2.26	3.75	2.53	8
-985.11	805.42	716.06	2.81	-1.43	-0.76	8
-966.55	767.09	760.99	-9.40	2.50	-2.26	8
-968.26	777.59	744.38	-4.06	1.50	-6.87	10
-967.53	783.20	726.56	-9.03	2.56	-7.66	9
-965.58	773.68	760.99	-7.63	5.37	-5.95	8
-987.55	746.09	754.15	-12.66	8.54	-1.01	8
-980.71	748.05	771.73	-8.12	0.64	-2.04	8
-977.05	776.37	744.38	-5.00	2.90	-4.36	10
-971.92	728.52	795.17	-1.22	3.75	-6.74	9
-1006.35	778.32	729.00	-3.02	-2.87	-1.95	8
-953.37	761.23	749.76	-2.50	-9.12	-5.28	8
-971.92	676.51	796.39	2.53	-3.20	-5.07	8
-1000.73	721.68	733.15	19.04	-4.15	4.24	10
-914.79	777.83	785.16	32.32	-9.31	-1.59	9
-959.72	830.08	735.11	19.96	4.24	-4.09	8
-927.98	801.27	758.30	13.37	4.55	0.31	8
-1018.31	767.58	733.64	6.59	14.13	2.62	10
-965.82	765.14	779.54	4.85	7.66	10.47	8
-977.29	802.25	750.73	1.74	5.43	-2.66	9
-1002.93	803.71	733.15	-6.90	6.50	-3.05	8
-981.69	791.75	719.73	-13.70	2.66	-5.28	8
-1021.48	728.03	777.59	-17.27	-0.79	-7.84	10
-998.29	726.07	760.50	0.09	-3.42	-0.24	8
-1036.38	759.03	707.03	3.54	-3.11	4.67	9
-930.91	723.88	779.79	1.25	-13.55	-2.72	8
-1003.42	768.80	738.77	8.91	-3.48	1.98	10
-975.34	795.65	725.83	2.62	-8.12	3.51	8
-997.80	785.16	766.85	2.04	-1.95	-4.39	8
-981.45	828.37	718.26	-5.16	-9.25	2.59	9
-956.54	790.77	744.38	-18.86	-10.31	-9.34	8
-984.86	722.90	776.61	-9.70	-5.00	-7.39	10
-962.16	779.54	720.21	-9.95	-5.10	3.63	8
-957.28	757.08	803.47	-5.49	1.89	0.49	8
-954.10	767.33	767.58	-3.36	3.30	1.46	9
-974.85	774.90	718.75	-5.74	7.29	3.36	8
-973.14	757.32	755.86	-9.70	11.44	-1.10	10
-1004.39	722.90	778.81	-7.63	5.13	0.40	8
-1007.08	736.08	763.92	-0.76	-1.31	0.92	8
-1011.23	692.14	751.22	3.66	-3.02	-0.43	9
-951.42	707.28	789.31	25.79	-15.66	-3.54	10
-935.06	769.04	752.44	31.83	-5.58	-3.81	8
-914.55	788.57	765.63	29.69	5.10	5.31	8
-972.90	831.05	742.43	24.08	12.45	2.56	8
-1005.37	796.63	739.26	9.40	11.66	-2.59	11
-1021.97	777.83	750.00	12.33	3.91	-2.17	8
-1000.49	836.91	705.57	-0.24	-2.84	-2.35	8
-1014.40	797.85	765.38	-6.01	5.89	0.58	8
-974.85	778.08	734.62	-21.88	-4.30	-8.73	10
-1031.74	790.28	672.36	-18.04	-10.71	-12.79	9
-943.60	736.82	749.51	-13.00	-9.77	-2.01	8
-1024.41	731.45	802.73	-6.87	-0.21	15.38	10
-934.33	748.78	783.69	4.94	-10.56	-0.92	8
-1027.59	705.81	764.40	4.43	-3.97	-4.97	8
-969.24	748.54	727.78	11.96	-13.92	9.12	9
-944.09	840.82	693.12	7.75	-17.55	13.70	10
-1000.98	736.33	848.39	1.98	7.05	1.40	8
-1000.73	798.58	744.63	4.00	3.17	-3.02	8
-960.21	784.18	731.93	6.99	1.10	-9.06	9
-957.28	648.68	768.55	8.54	-13.55	-6.23	10
-1008.79	795.41	681.40	48.37	2.38	14.34	8
-975.59	762.21	842.53	91.80	11.69	-15.47	8
-1157.71	805.66	730.71	105.71	-3.88	-2.01	10
-1064.21	717.77	831.05	120.88	-24.51	8.85	9
-902.10	732.42	675.05	156.40	-56.18	-38.70	8
-960.45	667.24	775.63	206.94	-36.22	-67.14	10
-888.92	844.97	546.14	243.04	-46.17	-42.82	8
-938.96	1065.43	512.45	127.87	-18.43	-24.48	10
-785.64	998.54	566.16	34.52	-8.76	-102.51	9
-1214.36	886.96	449.22	-0.70	2.96	-108.83	10
-1095.21	657.96	575.93	-55.85	-28.90	-22.13	8
-1135.74	1094.24	479.74	-33.23	-8.03	-52.49	8
-1104.25	929.44	802.49	-79.16	-28.47	-47.52	10
-1146.97	841.31	783.94	-66.44	-75.32	-19.38	9
-994.14	886.23	524.66	-61.83	-72.63	-23.77	10
-888.67	837.40	745.36	-36.07	-29.79	-48.80	8
-1347.17	771.00	640.87	-21.97	-29.54	-36.13	10
-1123.05	835.21	809.08	1.43	-35.10	-73.30	9
-1201.42	788.82	604.98	-15.23	-73.27	-39.28	8
-830.81	715.09	783.20	3.85	-25.30	-39.95	10
-1130.62	757.81	495.85	-14.98	-58.07	-3.33	8
-784.42	676.03	731.20	-9.37	-56.21	22.16	10
-1020.51	783.20	777.10	-10.19	-56.46	-15.78	9
-998.78	861.08	910.89	22.77	-56.82	3.94	8
-1020.75	825.44	709.96	2.90	-66.89	-6.29	10
-993.65	917.97	780.76	-2.47	-55.94	-59.36	8
-1055.42	686.52	540.77	-17.88	-37.45	-33.39	8
-786.87	696.29	754.64	-30.21	-32.14	5.89	11
-1030.52	708.98	807.13	-0.06	4.43	-9.95	8
-1081.30	799.56	718.02	-13.73	4.70	-9.67	8
-1002.44	728.03	788.09	-86.46	-7.35	5.22	10
-1037.11	476.81	480.22	-146.73	-25.97	32.29	8
-838.13	532.47	769.04	-116.00	-21.21	41.29	9
-839.11	618.65	826.66	-63.23	31.71	-22.89	10
-915.77	771.24	863.77	-48.25	47.88	-44.74	8
-1127.20	826.17	845.95	-8.82	40.04	-31.28	10
-1016.60	854.49	823.49	18.59	31.19	-18.16	9
-1088.38	703.86	744.63	-1.34	26.76	-26.73	8
-993.41	671.39	701.17	-1.13	40.86	-48.40	10
-1113.53	720.46	769.29	14.37	35.13	-54.69	8
-969.73	782.47	693.12	27.95	58.59	-24.29	10
-1122.07	871.09	707.52	27.59	60.00	-26.73	9
-1238.77	810.30	704.59	2.38	29.69	-21.12	8
-1243.41	813.23	727.78	-24.78	-9.31	-21.91	10
-1151.86	647.95	840.58	-28.72	-13.61	-4.52	8
-1103.27	671.63	694.09	-15.26	-16.82	-12.48	8
-1060.06	642.33	787.84	-29.79	-23.56	-1.04	11
-1122.80	531.74	828.13	7.17	-18.31	14.25	8
-1063.96	586.18	814.21	27.25	-45.56	19.35	10
-980.47	714.84	798.58	47.85	-39.73	8.58	8
-992.43	807.13	725.83	60.85	-14.10	-6.07	8
-1022.46	713.87	717.29	47.00	-15.23	8.51	11
-1060.06	775.63	732.42	71.35	-3.39	-3.94	8
-1111.57	836.91	694.09	54.60	-5.25	-9.46	8
-1049.56	802.98	644.78	37.96	-7.29	3.66	10
-1004.88	820.80	723.14	8.91	-4.88	0.31	9
-1082.03	815.92	772.95	-20.57	21.27	-11.90	8
-1074.22	741.46	765.38	-37.02	17.40	-18.16	10
-1207.28	746.58	642.33	-30.21	-7.29	-3.54	8
-1042.97	695.31	808.59	-41.56	-15.90	13.85	8
-1045.90	672.85	771.24	-25.45	-16.20	11.23	11
-1048.10	613.77	712.65	-15.05	-20.90	17.09	8
-1015.38	710.69	696.04	-25.82	-39.25	-0.46	10
-950.44	728.03	755.13	-39.83	-18.34	2.29	8
-974.85	660.89	814.45	-26.95	18.77	10.96	8
-1046.88	708.98	779.79	-17.15	15.05	15.47	11
-1094.73	822.02	726.56	-28.63	1.22	1.98	8
-996.09	706.30	832.28	-31.49	-5.89	-0.37	8
-989.26	727.29	741.21	-21.64	17.46	-5.98	10
-1090.33	829.35	677.98	-26.58	21.15	10.59	8
-1064.45	742.43	754.88	-23.62	21.33	9.98	9
-1155.52	750.98	714.84	-24.99	17.97	1.19	10
-958.50	675.78	814.70	-20.72	15.81	3.75	8
-1113.77	622.56	766.85	-12.85	21.33	-0.52	8
-1031.25	676.51	789.06	9.34	9.92	19.99	10
-1032.71	690.67	866.94	18.55	13.73	-1.53	9
-1016.60	765.63	778.56	34.58	17.73	-6.99	8
-1040.53	649.41	838.13	34.09	17.03	-7.14	10
-1096.19	697.27	726.07	48.68	23.19	-13.06	8
-1081.30	771.73	693.36	49.10	19.87	-8.15	11
-1124.27	750.98	730.47	23.59	17.94	-21.09	8
-1024.41	842.77	739.26	-1.13	5.00	-9.40	8
-985.60	819.82	718.75	-14.16	12.02	-7.60	10
-1163.57	669.68	789.06	-33.39	26.06	-0.46	8
-1143.80	690.67	685.55	1.37	11.47	22.86	9
-1089.36	689.45	717.04	-1.19	13.03	12.24	10
-1077.88	671.39	748.54	-6.81	8.82	-5.40	8
-1088.38	698.24	763.43	-7.93	0.12	-11.99	8
-1050.54	821.29	699.95	5.49	-1.74	-4.94	10
-1052.25	742.43	746.34	-18.68	14.98	2.11	9
-1147.95	715.82	717.04	-20.90	5.58	0.92	8
-1104.98	689.21	777.10	-18.07	-6.04	1.19	8
-1109.86	693.85	761.47	-15.87	-7.54	3.72	10
-1044.68	695.07	743.41	-7.87	-12.60	15.14	8
-1109.62	724.37	732.18	-26.37	2.50	14.47	9
-1080.57	664.55	792.48	-18.04	-0.55	21.73	10
-1106.20	723.63	760.50	-17.52	6.38	23.90	8
-1084.23	754.15	722.17	-12.73	-10.31	23.13	10
-1091.06	765.38	739.50	-29.42	-25.57	9.43	8
-1022.71	659.67	729.49	-15.78	-21.33	11.57	9
-1081.54	609.86	814.70	-9.83	-5.77	36.22	10
-1026.61	713.62	759.52	12.12	-14.53	30.36	8
-1031.49	753.91	762.70	23.65	-12.27	9.86	10
-1083.01	723.88	757.08	14.31	-6.62	0.61	9
-1018.80	757.32	746.09	12.39	-7.97	13.85	8
-1086.43	764.40	751.95	13.18	-12.02	13.43	10
-1074.22	792.97	747.56	6.47	-17.12	22.58	8
-1020.26	773.44	789.55	-4.85	-19.01	25.48	8
-1029.54	797.61	709.72	-19.59	-23.32	12.12	11
-1007.32	720.70	771.24	-34.30	-21.48	12.76	8
-1000.73	710.21	774.66	-35.64	-16.78	13.79	10
-1044.19	654.30	808.59	-22.71	-14.62	21.21	8
-997.80	705.81	770.75	-9.64	-15.44	35.19	8
-983.40	706.54	803.22	-16.94	-10.04	29.57	11
-951.42	797.85	770.26	-17.76	-9.49	22.89	8
-952.88	759.28	811.28	-28.66	1.77	14.50	8
-1018.07	726.32	786.13	-24.48	2.96	20.63	10
-979.00	711.18	831.05	-29.48	-1.31	28.81	8
-934.08	729.00	767.33	-28.17	-4.43	22.22	9
-911.38	703.37	756.84	-23.50	-4.73	-5.86	10
-956.54	677.25	804.20	-5.80	7.45	-5.58	8
-1001.95	763.92	837.65	0.15	1.01	8.45	8
-943.85	644.53	919.68	-6.29	-5.37	3.63	8
-931.88	631.84	871.34	12.76	-0.46	11.41	11
-854.00	657.96	869.63	15.59	-8.61	14.10	8
-882.08	570.07	803.71	43.76	20.36	-10.89	8
-906.01	554.20	801.03	91.74	33.78	-23.28	8
-927.49	584.23	801.51	145.72	56.21	-54.90	11
-1023.93	601.81	779.05	197.36	51.70	-112.76	8
-1077.15	820.31	662.84	210.21	55.60	-130.13	10
-1132.57	1009.28	575.93	186.07	47.91	-147.09	8
-1129.15	1110.84	640.87	92.99	48.49	-92.65	10
-1143.31	906.49	572.27	-27.65	29.24	-49.80	9
-1127.69	749.76	633.79	-83.77	4.15	-42.08	10
-1215.09	380.37	736.08	-66.13	-5.58	-73.82	8
-1046.88	569.09	731.20	-17.12	-12.08	-65.00	10
-1242.43	607.42	687.50	54.87	24.75	-86.58	8
-1156.74	974.37	618.90	23.44	-14.31	19.87	11
-1223.88	777.59	669.19	4.30	-45.68	-0.70	8
-1014.40	724.85	736.57	-9.74	-44.28	1.89	8
-963.38	806.40	604.25	-6.20	-28.90	-8.45	10
-1298.58	562.74	774.17	-68.27	11.14	-54.63	9
-1156.01	714.11	573.24	-28.99	7.97	-70.13	8
-1074.46	609.86	845.70	38.45	36.71	-79.50	10
-1214.60	497.07	734.62	116.73	31.71	-30.21	8
-1144.53	494.14	711.43	149.54	12.70	-31.80	10
-1259.03	843.02	699.95	231.35	35.92	-12.18	9
-1105.47	865.72	494.87	227.66	-0.58	-23.01	10
-1184.33	907.23	490.72	158.29	34.45	-13.79	8
-1116.46	910.16	458.98	109.41	-4.06	-11.08	8
-1175.05	873.29	362.30	10.68	2.44	-5.86	10
-1218.99	741.94	602.78	-3.81	15.66	23.25	9
-1311.28	890.38	438.48	-37.69	14.98	28.17	10
-1136.72	770.51	791.99	-74.31	3.88	12.70	8
-1434.81	859.86	519.78	-92.10	0.24	25.21	8
-1157.96	939.94	346.68	-132.63	-78.67	27.25	10
-885.50	687.74	700.68	-116.27	-33.29	-18.68	9
-1060.06	710.45	532.96	-38.33	-13.37	-81.15	10
-1115.48	660.16	620.85	-0.61	35.95	-89.94	8
-1259.52	578.37	707.03	24.26	59.57	-88.99	10
-1333.74	680.18	560.55	88.50	45.53	-55.02	9
-1132.57	707.76	695.56	100.77	48.13	-11.63	8
-1282.23	439.21	564.45	133.21	42.94	-5.13	10
-1179.69	646.00	471.92	198.55	-0.18	-13.58	8
-1163.82	365.97	655.03	156.80	1.43	26.70	10
-1190.19	1140.87	311.28	175.63	-54.47	59.63	9
-878.91	952.15	521.24	19.90	2.32	-35.46	10
-1209.96	1135.50	434.81	-21.55	52.67	-10.44	8
-1226.32	741.21	416.50	-69.73	23.83	-6.71	8
-1474.12	814.21	412.60	-89.63	25.27	-25.30	10
-1041.26	612.06	524.90	-102.54	-33.48	9.06	9
-1343.75	737.55	539.06	-59.63	-11.41	-11.32	10
-1168.46	830.57	593.99	-50.87	-9.16	17.79	8
-1182.62	816.16	446.53	-38.54	11.66	-4.58	10
-1245.61	826.17	564.21	-60.03	10.80	0.49	9
-1103.76	797.85	543.21	-101.23	6.99	-7.23	8
-1291.50	756.59	601.56	-102.78	44.74	16.51	10
-1219.97	800.05	545.17	-83.56	14.01	14.25	8
-1316.89	644.78	619.14	-80.47	1.89	8.67	10
-1359.38	666.50	569.82	-62.29	1.28	28.02	9
-1228.27	510.25	605.96	-52.46	5.22	54.02	8
-1119.38	515.14	604.25	-27.71	-38.91	44.16	10
-1104.74	589.11	564.21	15.20	0.27	77.45	8
-1181.15	760.50	605.47	36.19	-6.62	77.06	8
-1118.41	770.26	715.09	20.60	8.36	38.67	11
-1266.36	933.59	556.64	28.47	7.75	33.14	8
-1110.35	734.86	591.06	19.53	-19.07	47.36	8
-1069.34	881.84	531.01	12.97	-3.48	18.62	10
-1156.74	830.57	518.07	-10.13	-9.31	11.17	8
-1085.45	722.66	609.38	-45.17	8.91	28.56	11
-1159.18	680.42	581.54	-36.74	13.73	25.21	8
-1277.10	721.44	656.25	-15.59	13.98	36.93	8
-1220.95	755.86	674.32	-12.85	-17.67	24.93	10
-1105.71	737.55	617.92	-7.51	-13.76	20.32	8
-1159.91	716.80	610.35	10.01	-9.19	15.17	11
-1062.50	895.26	540.04	-6.41	-9.49	14.40	8
-1031.49	783.94	686.28	-55.66	7.02	14.74	8
-1081.79	666.75	704.59	-38.15	16.75	22.00	10
-1090.09	704.10	641.36	-37.81	4.06	27.56	9
-1105.22	794.19	563.23	-0.49	16.20	6.47	8
-1153.08	718.75	637.45	-15.84	19.29	1.59	10
-1052.00	791.99	601.32	-21.48	4.30	2.11	8
-1109.62	754.39	639.40	-21.12	19.53	-3.39	8
-1119.38	750.49	691.41	-17.85	28.47	-4.97	11
-1214.36	724.12	595.21	-4.79	21.24	-12.27	8
-1188.72	738.04	583.50	7.63	1.43	22.03	8
-1107.91	714.11	606.45	11.41	-8.70	0.00	10
-1100.83	756.84	636.72	11.05	12.02	-8.70	8
-1183.84	740.72	585.21	19.04	17.52	1.31	9
-1147.22	790.28	602.29	13.70	20.48	-2.14	10
-1189.21	801.03	610.84	9.55	15.84	11.32	8
-1106.93	835.94	573.97	-5.52	29.60	13.21	8
-1216.31	844.48	602.05	-14.74	39.83	10.83	10
-1297.85	765.63	580.81	-33.51	21.70	24.90	9
-1232.91	755.37	586.91	-48.28	-0.52	47.91	10
-1205.32	753.66	585.94	-29.97	-17.70	33.45	8
-1152.83	788.82	583.25	-19.32	-28.66	14.71	8
-1185.30	788.82	598.88	-25.51	-22.43	12.27	11
-1108.40	789.79	642.33	-27.13	-37.57	15.99	8
-1170.90	808.35	608.89	-23.35	-37.51	16.39	10
-1081.54	703.13	722.90	-42.69	-42.48	25.88	8
-1069.82	714.60	710.69	-35.25	-42.63	17.33	10
-1137.70	732.91	642.33	-43.88	-42.11	40.13	9
-993.16	696.29	683.59	-37.81	-46.60	45.59	10
-1037.60	661.38	701.90	-27.34	-10.41	38.30	8
-1014.65	780.52	711.18	-1.95	-20.60	50.60	8
-985.35	837.89	601.56	-10.07	-25.30	35.10	10
-1017.58	857.91	626.46	-35.00	-17.61	12.97	9
-1012.45	775.15	693.60	-23.77	-26.37	6.56	8
-999.02	651.12	782.96	-23.56	-24.38	34.91	10
-1055.18	755.86	653.56	17.09	-2.41	23.04	8
-1014.89	724.85	723.14	6.71	-13.00	24.69	11
-1015.14	682.13	743.90	32.59	-9.43	-2.01	8
-1100.10	764.89	652.83	34.85	-3.54	-12.54	8
-1074.46	796.63	689.45	24.72	-14.68	-1.04	10
-1118.41	922.85	638.18	21.39	-19.47	-0.52	8
-920.17	795.41	737.55	-17.30	-12.24	14.83	9
-1036.62	781.74	732.91	-21.61	0.46	5.89	10
-1103.27	670.41	731.20	-23.32	-0.09	27.10	8
-1076.42	708.74	770.26	-9.00	-28.53	43.27	8
-1109.62	753.91	691.65	26.61	-36.38	41.44	10
-836.67	806.40	726.32	35.68	-37.41	20.11	9
-955.32	870.12	581.54	10.68	-10.22	5.62	10
-957.28	816.41	672.61	-2.69	-8.97	3.36	8
-895.26	790.04	771.48	-24.29	4.12	-12.36	8
-1079.10	712.89	737.30	-15.63	3.02	-12.21	8
-938.96	780.52	662.84	-3.08	19.01	14.31	11
-1009.03	834.47	702.15	-8.82	29.63	-10.22	8
-1031.49	863.53	724.37	-21.09	18.55	-14.95	8
-1021.24	707.52	771.00	-41.75	8.06	1.56	10
-1153.81	714.11	677.25	-29.54	11.96	5.77	8
-1073.97	754.64	658.94	-17.03	-13.46	1.43	11
-1078.13	625.00	722.90	-5.55	-8.64	-8.00	8
-910.64	705.32	762.94	23.74	-29.42	-6.47	8
-967.29	808.11	715.82	22.43	0.73	-4.97	8
-960.45	818.60	744.87	11.51	10.13	-5.00	11
-998.54	859.62	692.14	12.66	11.57	3.54	8
-1036.38	860.35	662.60	13.21	17.76	0.46	8
-1042.97	738.53	649.41	5.71	6.16	0.24	10
-1038.33	827.15	601.56	-3.97	6.56	-11.93	8
-987.30	790.77	717.77	-22.89	-4.58	-22.40	9
-1102.05	735.11	766.11	-35.92	-2.14	-2.26	8
-987.30	691.89	749.02	-17.12	-3.14	8.39	10
-1100.10	804.93	667.72	4.24	-4.06	-13.03	8
-1008.06	789.06	703.61	-6.32	3.60	8.03	8
-1008.54	736.08	703.37	7.11	-4.03	-4.39	11
-1054.69	775.15	692.63	-0.40	-4.21	-19.78	8
-1110.84	772.22	709.23	-7.81	-3.69	-4.97	8
-1027.59	751.22	712.65	-2.72	-2.78	13.12	8
-986.82	856.45	694.82	-2.81	9.06	-0.67	10
-1036.62	784.67	744.38	-20.75	-6.74	-5.80	9
-994.38	698.97	677.49	-9.95	-11.26	-0.24	8
-989.99	748.05	669.43	-7.42	7.63	1.83	8
-984.38	811.52	769.04	-11.11	2.72	2.59	10
-1071.04	768.80	729.25	-25.45	13.95	-4.58	8
-996.58	625.24	766.36	-22.37	2.72	-4.46	9
-1049.32	714.36	671.39	-3.17	6.13	1.50	10
-960.45	750.24	759.28	4.18	7.20	-4.52	8
-1037.84	760.74	721.68	27.28	7.39	-18.98	8
-1005.62	820.80	699.46	28.35	16.36	3.91	8
-1037.60	786.13	693.60	23.35	14.89	-9.16	11
-1032.96	826.17	632.32	22.09	17.61	-14.37	8
-1151.86	899.17	684.81	2.96	27.25	-12.27	8
-1066.65	732.67	705.57	-50.78	8.79	-8.76	10
-1326.90	671.14	735.11	-53.68	-7.32	-3.88	8
-1180.18	794.43	635.74	-33.87	-50.20	-3.78	9
-1049.32	731.45	816.41	-52.00	-43.76	-32.26	10
-898.68	862.30	717.04	-32.26	-57.19	-7.48	8
-806.15	624.27	857.91	-31.52	-34.52	-13.98	10
-1227.54	476.81	632.57	-20.42	9.19	21.27	9
-1122.07	653.56	629.15	24.60	-37.54	26.79	8
-1171.63	699.71	761.23	27.44	0.24	0.67	10
-1199.71	741.70	824.95	4.00	7.23	-6.20	8
-1060.55	715.09	703.13	4.88	-32.14	79.59	8
-572.75	574.95	827.64	47.79	28.99	62.87	11
-826.17	751.71	829.83	79.25	8.30	52.00	8
-1118.16	628.17	635.99	88.99	22.89	-44.49	8
-883.79	946.29	682.13	136.38	42.79	-105.29	10
-1187.50	603.03	566.89	129.79	47.94	-181.21	8
-1099.12	851.81	624.51	125.34	39.09	-151.82	11
-1312.26	840.33	564.70	19.50	29.05	-50.93	8
-1270.26	827.39	683.84	0.21	5.13	20.51	10
-1167.72	610.11	607.42	-14.86	-16.82	79.44	8
-860.60	967.77	690.67	7.20	-18.77	113.40	8
-1119.63	747.56	791.75	-23.07	5.40	51.33	11
-1139.16	851.81	708.50	3.72	-43.55	62.81	8
-891.11	934.57	555.18	17.27	-24.93	27.92	8
-1131.10	827.39	616.70	20.02	33.05	-1.65	10
-1172.36	561.52	672.36	-7.32	0.21	2.90	8
-1083.50	680.42	767.58	30.40	-38.45	58.47	9
-984.38	788.82	564.45	14.89	-23.41	20.94	10
-908.69	809.81	716.55	30.09	3.48	36.04	8
-1046.88	824.95	571.78	8.54	12.73	-19.13	8
-1056.15	684.08	628.42	23.13	67.26	8.54	11
-1302.25	722.66	621.34	104.89	25.30	23.07	8
-884.52	699.71	622.80	129.55	-5.98	15.99	10
-1133.06	770.75	584.23	183.65	16.36	-27.25	8
-1029.30	797.61	684.57	173.13	12.76	-12.27	8
-989.26	1000.73	537.84	122.68	52.55	-0.21	11
-1004.88	1158.94	318.85	103.82	27.16	0.89	8
-1068.36	1147.71	311.52	-3.78	26.37	-27.04	10
-1150.15	773.44	460.21	-41.69	21.06	13.55	8
-1111.33	885.74	529.54	-39.18	6.87	29.24	10
-933.59	798.58	634.28	-62.99	-0.52	15.14	9
-1199.71	910.16	482.67	-32.01	5.95	13.24	8
-965.58	870.61	565.19	-49.32	2.17	24.90	10
-914.06	886.23	524.66	-38.21	-3.20	-5.95	8
-1101.81	868.16	549.32	-65.00	14.68	-15.29	8
-984.62	672.36	516.60	-43.76	5.74	25.24	11
-982.67	724.61	581.05	-24.81	17.55	31.31	8
-993.65	834.96	600.34	-19.65	21.79	32.44	8
-1077.88	846.44	552.98	-1.01	34.94	12.08	10
-1073.49	906.25	563.72	-14.01	15.50	4.91	9
-956.79	954.10	580.57	-23.38	6.96	-11.08	8
-1107.91	843.99	531.74	-43.43	13.85	-10.10	10
-1050.54	811.04	560.06	-38.88	2.41	8.54	8
-1083.74	849.12	641.60	-48.52	25.15	12.94	8
-1111.08	846.44	635.01	-41.50	4.09	3.36	11
-1014.16	735.35	503.42	-26.70	-17.97	6.81	8
-1057.37	772.71	507.57	-28.59	-29.30	-7.75	10
-952.64	709.72	687.26	-27.62	-20.84	5.28	8
-903.56	861.57	636.72	10.35	-2.35	1.19	8
-1074.95	850.10	577.64	13.76	30.55	-18.92	9
-1140.87	803.96	601.07	29.85	11.78	12.30	10
-1062.99	936.04	556.15	13.43	-1.83	4.76	8
-969.97	927.73	537.35	0.85	-3.02	-16.97	10
-1041.50	868.90	498.78	-36.68	0.76	-30.09	8
-1082.76	925.78	649.90	-44.71	2.59	-37.45	9
-1065.92	882.32	521.97	-72.02	-2.99	-15.56	10
-1129.15	693.85	572.27	-55.24	-3.78	10.96	8
-1045.17	677.98	664.06	-30.91	-5.71	10.16	8
-1060.55	701.17	619.14	3.45	-6.74	9.19	11
-944.34	850.34	623.78	13.46	-5.55	10.22	8
-966.55	829.83	614.99	7.90	15.69	-5.83	8
-1101.81	814.94	642.33	-2.53	15.32	3.42	8
-1014.65	770.02	628.42	1.89	7.39	18.16	10
-1051.03	936.52	581.79	-1.10	8.94	19.62	9
-1028.32	859.86	685.06	-16.17	12.63	11.72	8
-996.58	814.21	602.54	-18.89	11.84	8.39	10
-1108.15	769.29	620.12	-15.53	12.15	1.07	8
-1124.51	789.31	608.15	-0.46	-3.17	11.60	8
-1117.19	743.90	582.76	-10.01	-20.78	13.92	11
-960.21	820.56	604.25	-15.08	-7.32	-1.46	8
-1070.07	842.53	604.74	-10.80	-3.14	1.98	8
-985.35	732.91	733.40	-16.88	4.43	12.42	10
-1013.67	929.93	546.14	1.22	-8.30	4.27	8
-952.88	895.51	596.68	-21.09	9.52	7.57	9
-1019.78	810.30	649.17	-7.20	8.54	0.00	8
-1064.94	734.13	647.22	-14.13	-1.83	0.46	10
-1038.57	887.94	563.23	11.57	13.79	11.20	8
-1121.58	920.41	569.34	-15.23	-3.36	-8.61	8
-1028.56	858.15	636.23	-16.51	0.18	-8.79	11
-1016.11	883.06	664.31	-36.68	-9.37	-21.30	8
-1034.18	688.96	647.71	-49.47	-2.38	-10.16	8
-1150.63	705.57	635.01	-12.57	2.08	-0.52	10
-1125.73	788.33	622.31	-3.23	-23.04	10.93	8
-1012.45	788.82	717.53	-1.16	-13.82	11.14	11
-959.72	867.19	606.69	-6.23	-9.19	-0.37	8
-1086.67	748.29	689.70	-16.88	2.87	-6.20	8
-1078.37	756.59	647.71	-7.78	-13.58	11.72	8
-1004.64	826.42	642.09	-13.06	-13.64	12.45	11
-1011.96	793.70	679.44	-20.29	-7.93	-6.84	8
-1030.27	746.09	686.04	-12.42	-14.50	-12.15	10
-1013.18	776.37	659.18	-4.94	-6.16	3.54	8
-1006.35	803.22	645.26	-0.95	-7.51	2.99	8
-998.54	802.49	641.60	-4.67	-9.28	-4.82	11
-1070.56	827.39	626.95	6.93	-0.67	-5.00	8
-984.86	685.55	687.01	0.55	-6.41	-14.80	8
-1057.13	802.49	598.14	21.06	0.43	-4.12	8
-948.00	834.72	681.15	16.30	2.14	-6.38	8
-1011.23	848.88	680.66	0.55	11.14	-13.61	11
-1060.55	778.32	619.63	-3.42	11.44	-17.06	8
-1073.73	792.97	654.79	3.72	6.44	-22.46	8
-1093.75	788.82	639.40	-0.95	8.45	-22.52	10
-1150.39	866.70	589.36	-13.09	-5.43	-19.81	8
-1138.18	740.97	698.73	-30.27	-12.15	-8.76	9
-1058.59	775.39	661.38	-29.88	-19.50	2.62	10
-1038.57	745.12	699.95	-12.60	-15.08	4.58	8
-1146.48	780.76	716.06	-15.69	-8.64	16.51	10
-962.89	672.85	719.24	-13.21	-34.70	25.18	8
-944.58	708.74	628.42	7.75	-38.45	18.22	9
-1018.31	771.24	763.92	10.25	-23.07	-26.82	10
-925.54	851.81	702.64	27.92	-1.07	-26.70	8
-1090.82	866.46	648.93	25.30	16.88	-9.98	8
-963.38	927.00	613.04	7.08	2.56	21.73	11
-1028.56	843.51	653.32	-10.28	15.11	-7.90	8
-1066.16	778.56	635.01	-8.03	-3.02	-13.43	8
-1088.38	716.06	713.38	-16.14	-22.03	6.41	10
-924.07	759.28	615.97	-19.50	-12.79	-2.72	8
-1031.01	584.23	767.82	-5.19	0.79	7.63	9
-1017.58	719.48	619.38	41.23	12.24	6.99	10
-1040.04	812.26	630.37	58.81	3.57	-12.30	8
-992.92	803.96	751.46	47.49	5.74	-11.11	8
-961.91	925.78	616.70	51.82	13.70	-16.51	10
-1087.40	811.28	627.69	38.60	25.94	-7.97	9
-1054.93	874.51	652.34	20.78	14.68	-6.13	8
-978.52	952.64	536.38	6.44	18.16	-12.18	10
-1208.01	820.31	668.70	-38.67	16.94	-26.37	8
-1034.91	659.18	736.33	-77.48	-17.82	-7.72	8
-1156.98	759.52	664.06	-29.63	-1.62	-22.37	11
-1129.64	674.07	721.44	-20.90	-34.91	6.41	8
-878.42	819.82	626.71	-14.95	-43.55	12.63	10
-975.83	797.61	624.51	-4.12	-15.26	-31.34	8
-988.04	728.27	646.00	9.77	-3.36	5.86	8
-1025.15	820.07	643.07	25.39	12.15	9.19	9
-1166.26	843.02	666.26	16.11	-6.16	3.39	10
-1030.27	840.09	717.77	1.68	6.68	25.97	8
-1108.89	841.06	621.09	-21.79	20.51	14.01	8
-1136.96	846.92	606.69	-32.04	5.83	1.34	11
-1143.80	760.99	585.45	-30.49	-21.03	3.78	8
-1011.23	820.80	699.71	-35.68	-21.24	11.51	8
-1033.94	714.11	712.40	-26.92	-17.33	-19.84	10
-1074.46	656.49	676.03	-11.54	-10.13	11.32	8
-967.04	742.68	735.11	15.96	-9.64	11.29	11
-1008.79	755.62	706.05	18.07	14.10	5.74	8
-941.65	862.06	663.57	12.15	17.55	4.30	8
-1107.18	765.87	680.66	-2.72	26.52	-8.12	10
-1024.17	724.61	672.61	0.52	10.74	-0.58	8
-1077.88	813.23	649.17	10.38	14.37	-3.97	9
-1107.42	855.71	648.19	7.90	-4.49	0.46	10
-988.04	821.04	695.07	-1.92	2.47	-1.50	8
-1084.72	817.87	628.91	-8.51	2.38	-19.29	8
-1025.15	712.40	677.25	-12.42	4.39	4.73	8
-1038.57	758.79	643.07	-3.08	3.81	-2.96	11
-1004.39	831.54	675.05	-11.47	13.98	-2.08	8
-1075.20	787.84	692.87	-13.85	19.74	-8.70	8
-1056.15	738.53	692.87	-13.85	7.42	-3.69	10
-1039.06	760.99	653.08	-24.11	11.69	-4.00	8
-1076.17	751.46	702.88	-23.04	15.41	-0.82	9
-1106.69	721.92	714.36	-20.20	0.24	1.10	10
-1031.25	806.15	662.11	-12.79	-1.95	-6.81	8
-1081.54	756.84	661.13	-10.50	1.62	-6.90	8
-1031.49	769.78	635.50	-11.44	6.81	-1.31	10
-1063.72	724.37	690.19	-4.21	3.63	-6.59	9
-1088.62	683.11	694.34	1.43	10.01	-0.92	8
-1041.75	765.38	684.33	16.78	-5.13	6.68	8
-997.56	762.21	715.09	10.65	5.86	-9.74	10
-1056.40	779.54	714.60	10.74	16.66	-14.01	9
-1114.26	797.12	656.74	16.48	16.24	2.35	8
-1119.63	789.06	645.51	10.07	1.59	-4.49	10
-1056.88	850.10	635.25	9.03	2.81	2.96	8
-1108.89	852.54	629.88	-3.17	1.46	-5.55	8
-1040.53	768.07	700.68	-17.76	-6.81	-14.40	9
-1132.08	806.64	644.04	-22.95	5.25	-5.00	10
-1107.91	705.57	719.24	-31.19	8.30	0.92	8
-1179.93	700.93	697.27	-8.48	-6.96	16.05	8
-1059.57	730.71	681.40	0.55	-14.40	18.98	10
-1065.67	812.01	672.36	-0.85	-11.57	-9.12	9
-1006.35	739.75	719.24	-13.70	-7.32	-4.70	8
-1088.13	751.46	659.91	-12.30	-6.65	0.12	10
-1046.14	722.66	698.73	-11.14	-15.59	6.01	8
-1112.30	764.16	692.14	4.21	1.71	10.83	8
-1034.91	767.33	706.79	7.69	-12.85	11.78	11
-1077.88	826.90	654.05	-3.69	-5.37	4.27	8
-1044.19	782.47	680.18	-24.93	-10.56	-2.99	8
-1052.25	695.07	713.13	-15.14	-5.74	0.43	10
-1069.34	726.56	695.31	7.60	-15.14	-3.14	8
-988.53	719.24	707.28	17.91	-11.54	3.39	9
-1010.74	759.52	730.47	24.08	6.44	-5.62	10
-1085.94	792.72	709.72	14.71	4.43	-4.58	8
-1019.53	796.63	690.92	6.41	-3.66	-0.21	8
-1026.86	778.56	707.76	-7.48	2.81	-2.47	8
-1046.14	768.55	686.77	-6.01	12.33	4.67	11
-1075.93	770.26	685.79	-3.75	12.48	4.15	8
-1062.01	757.81	682.13	-4.94	-0.49	-5.25	8
-1053.47	831.54	675.05	-11.26	-3.60	-9.98	10
-1016.36	786.62	722.17	-21.82	2.90	-18.25	9
-1089.60	745.85	673.34	-21.42	8.00	-6.26	8
-1116.94	714.84	704.83	-18.31	6.04	6.59	10
-1079.10	753.17	716.80	-4.15	-10.25	1.59	8
-1025.39	761.96	685.06	-7.72	-2.99	-9.34	8
-1044.19	748.54	698.24	-16.42	5.19	-6.41	9
-1034.67	722.17	758.30	-11.41	2.23	-1.56	10
-1080.57	740.48	723.88	-14.31	3.45	10.96	8
-1090.33	768.07	684.57	-1.65	1.83	-0.95	8
-1099.85	743.90	687.26	-7.02	-3.54	-1.16	10
-1076.17	742.92	698.00	0.49	-13.37	2.32	9
-1000.24	783.94	697.51	-3.08	-6.38	4.70	8
-1092.53	740.48	701.17	-10.71	3.51	-1.98	8
-1060.55	705.32	727.78	-6.29	-4.06	7.14	10
-1071.04	649.41	750.00	0.09	-4.30	8.21	8
-1046.63	736.57	707.28	25.67	-0.31	10.22	9
-1022.71	775.39	749.02	18.10	4.64	5.31	10
-1041.50	766.60	737.06	14.92	9.70	4.52	8
-1070.07	810.06	658.45	8.94	-0.21	3.78	8
-1060.06	763.43	719.97	-1.19	-2.17	2.04	8
-1075.68	764.89	685.30	0.12	1.65	0.79	11
-1087.40	778.08	666.75	0.43	-9.58	-6.87	8
-1008.79	818.12	688.23	-2.53	-11.02	-7.69	8
-1067.38	761.47	698.24	-21.48	4.09	-4.76	8
-1104.25	721.68	695.56	-18.77	2.29	4.91	10
-1036.87	764.40	695.56	-12.21	-2.04	1.62	9
-1098.63	737.30	768.55	-18.95	7.26	7.48	8
-1091.06	745.85	739.75	-13.40	-2.66	-2.81	10
-1080.08	698.97	693.36	-11.08	-11.81	-2.44	8
-1003.42	718.02	701.17	3.02	-15.11	3.48	8
-1041.99	771.73	665.53	-4.85	-3.39	7.84	11
-1062.74	748.78	732.18	0.76	-3.69	10.47	8
-1032.71	774.41	733.40	-2.14	-6.62	3.69	8
-1042.48	788.33	707.03	-1.74	-3.54	-2.47	8
-1012.94	793.95	684.33	-17.79	-1.65	1.71	11
-1034.42	719.73	760.74	-16.57	5.31	-2.14	8
-1059.33	700.68	719.73	-7.48	-0.27	-4.36	8
-1060.30	641.60	736.08	5.68	1.13	4.52	8
-1028.08	702.88	721.44	21.64	-0.34	-0.12	10
-1037.11	761.23	713.62	21.33	6.56	-4.12	9
-1043.46	786.62	733.64	14.04	3.97	-6.47	8
-1053.22	803.71	718.26	10.56	6.62	-3.08	10
-1093.02	819.82	684.81	-4.24	0.98	-1.62	8
-1046.39	730.22	739.75	-4.97	0.43	-8.88	8
-1094.97	753.91	694.34	1.65	8.45	-10.10	9
-1044.19	778.32	692.87	-6.04	-1.40	-7.63	10
-1017.09	759.52	732.18	-9.86	2.90	-13.43	8
-1087.16	741.94	684.08	-12.24	11.96	-2.62	8
-1069.09	741.94	711.67	-7.51	5.68	1.01	10
-1092.53	713.38	748.29	0.06	0.82	-0.76	9
-1060.79	762.45	700.68	4.09	-2.90	4.39	8
-1039.55	742.92	726.56	-0.37	-1.25	4.79	8
-1084.72	748.54	708.25	-2.35	1.62	4.79	10
-1060.30	776.86	720.70	-7.66	-5.65	2.66	8
-1060.79	782.71	744.38	-11.93	-3.27	5.34	9
-1081.54	726.56	746.09	-16.20	-4.09	1.95	8
-1060.55	717.04	710.69	-13.98	-7.97	6.81	10
-1062.74	724.12	695.31	-6.44	-5.49	6.65	8
-1034.42	732.18	742.43	2.93	-8.27	5.62	8
-1042.72	793.70	698.49	6.04	-4.49	6.62	9
-1052.73	681.40	737.30	-2.72	-4.52	2.23	10
-1045.41	686.52	733.15	15.11	-5.74	10.01	8
-1000.00	756.35	731.93	19.41	-0.76	5.52	8
-1040.53	788.09	730.47	17.00	4.76	-1.86	10
-1027.83	783.94	735.84	12.24	0.82	0.06	9
-1033.45	775.39	721.92	1.16	4.61	-0.95	8
-1057.62	781.01	691.16	2.04	1.07	-1.65	8
-1020.51	745.12	715.33	2.20	5.31	-6.62	10
-1101.56	777.10	655.76	4.58	7.02	-10.07	8
-1013.43	743.65	758.30	-7.08	-9.70	-8.30	9
-1027.83	777.59	727.54	-10.13	11.90	-15.38	8
-1107.67	779.30	696.04	-23.41	13.37	2.87	10
-1071.53	703.61	758.79	-23.13	2.66	8.51	8
-1053.47	763.67	697.02	-6.07	-8.00	-4.88	8
-1098.39	709.72	720.46	-11.08	-1.19	-2.29	11
-1076.17	727.05	715.82	-7.72	-8.00	1.07	8
-1092.29	755.86	700.68	-12.66	-2.75	-0.09	8
-1039.55	736.82	729.74	2.90	-17.49	-3.39	10
-1029.30	760.74	725.59	-10.31	-5.31	-3.45	9
-1055.91	746.09	742.43	-9.86	0.64	5.28	8
-1055.42	745.36	712.89	-12.82	-0.92	11.72	8
-1060.06	699.71	772.22	-9.31	-3.17	0.55	10
-1065.67	750.24	711.18	1.65	-8.33	-3.05	8
-1025.39	637.21	747.07	-2.20	-14.71	-4.97	9
-1001.22	644.78	739.50	27.65	-5.28	-3.60	10
-1002.93	734.86	741.21	29.54	-3.57	-1.95	8
-1004.15	778.56	718.51	30.46	12.91	-11.57	8
-1056.88	772.95	735.35	18.40	11.47	-9.03	10
-1047.12	786.87	711.91	6.26	11.38	-4.97	9
-1062.26	757.08	744.14	0.98	8.15	-4.58	8
-1047.61	714.36	736.82	1.13	10.04	-4.09	10
-1097.41	799.80	652.10	6.20	13.15	-3.11	8
-1047.61	817.38	706.54	-7.45	-0.89	-6.59	8
-1040.04	805.91	732.91	-18.37	-0.89	-12.76	9
-1099.12	759.03	704.35	-27.16	13.00	-1.04	10
-1105.22	665.53	716.31	-22.92	6.53	1.53	8
-1103.76	705.57	721.68	6.96	-1.19	-2.44	8
-1097.17	730.22	713.62	-0.27	-4.82	0.03	10
-1087.89	761.47	707.52	-4.21	-2.96	0.82	9
[truncated: 11,743 more rows]
