# Supplementary material for: Complexes of vertebrate TMC1/2 and CIB2/3 proteins form hair-cell mechanotransduction cation channels
Source: eLife. 2025 Jan 8;12:RP89719. doi: 10.7554/eLife.89719 (PMC11709434; doi:10.7554/eLife.89719)
Supplement: Figure 3—source data 1. [file elife-89719-fig3-data1.zip › Figure 3H/wt/20-7-T3.txt]

3	1186.04	-3.42	-0.52	7.02	8
-754.15	112.30	1213.62	-6.35	-1.83	6.26	11
-748.78	120.61	1214.36	-3.51	0.03	4.94	8
-756.10	123.78	1180.91	1.13	2.20	1.68	8
-728.03	108.15	1198.24	4.15	8.39	-3.51	8
-750.98	90.82	1209.47	7.90	11.96	-5.13	10
-766.36	119.63	1199.95	17.79	11.57	-0.70	9
-746.83	166.26	1202.64	17.85	4.70	8.33	8
-751.95	144.53	1232.42	9.86	8.51	7.75	10
-770.75	141.36	1228.27	4.12	6.38	3.88	8
-773.44	108.15	1235.35	2.59	0.40	2.14	8
-771.73	144.53	1200.20	-0.49	-0.12	3.78	9
-771.97	143.55	1205.81	-9.80	-3.85	2.14	8
-770.26	56.64	1247.80	-11.75	-8.73	4.70	10
-724.37	114.75	1212.89	-1.95	-12.33	2.81	8
-741.21	106.45	1207.52	-3.30	-6.47	1.86	8
-736.82	118.16	1208.50	5.68	1.28	5.80	11
-742.19	154.79	1174.56	4.52	3.88	1.22	8
-784.18	145.75	1211.91	2.01	5.95	1.10	8
-765.38	135.25	1230.22	-2.53	-5.49	-1.40	8
-783.94	134.28	1224.85	-5.19	-12.36	2.23	11
-738.04	167.72	1192.14	-12.12	-7.32	-0.58	8
-741.46	85.45	1220.46	-13.18	-7.11	0.85	8
-750.98	97.90	1208.25	-7.14	-5.98	-1.28	8
-733.64	109.86	1215.09	-5.00	-7.66	1.01	10
-737.79	101.81	1212.40	-1.59	-5.28	0.09	9
-760.25	119.87	1189.94	0.09	-1.22	2.90	8
-742.19	135.74	1197.27	1.07	2.08	5.80	8
-712.16	93.99	1231.69	-2.56	-1.40	-12.27	10
-719.48	68.36	1205.08	1.46	12.66	-11.26	8
-745.12	121.09	1187.50	20.05	10.83	-1.80	9
-748.05	133.54	1213.87	25.51	11.11	4.43	10
-756.35	105.71	1243.16	24.02	14.47	-2.01	8
-750.24	87.65	1246.059	644.78	881.59	37.99	111.54	-194.15	8
-1186.28	808.35	653.81	20.45	82.46	-150.54	11
-1275.39	489.50	613.28	-36.32	94.12	-88.47	8
-1639.16	384.77	655.03	-42.57	132.45	-37.14	10
-1800.54	294.43	660.16	-14.31	109.28	-32.78	8
-1819.34	251.71	846.92	55.42	17.12	-100.52	10
-1511.96	366.46	623.05	70.16	-20.81	-129.27	9
-1414.55	269.78	638.43	23.07	-55.21	-87.13	10
-1482.18	474.12	274.17	-60.79	-47.18	-136.54	8
-1908.45	256.59	606.45	-83.37	-57.56	-238.13	10
-2061.04	596.19	567.38	-24.17	-157.44	-232.12	8
-1887.70	845.21	449.22	-64.45	-287.78	-266.27	11
-1395.26	844.97	575.93	-100.28	-254.39	-298.07	8
-1275.39	732.42	412.60	-153.47	-217.35	-282.59	10
-1770.75	1168.21	935.55	-191.50	-173.22	-213.62	10
-1122.56	352.78	1186.52	-182.01	-192.99	39.00	9
-1381.84	150.88	838.87	-76.45	-160.34	67.96	10
-1277.34	105.22	738.53	-43.37	-193.94	108.86	10
-1321.04	-5.13	823.97	-63.72	-175.60	60.42	8
-1366.70	39.06	788.82	-50.90	-175.69	46.72	10
-1113.77	110.35	718.99	-56.15	-192.54	63.51	9
-811.28	-35.64	1009.03	-42.30	-154.08	66.41	8
-1177.25	466.31	704.83	15.53	-88.59	115.26	10
-1425.78	470.70	926.27	-0.64	-80.75	166.60	8
-1012.70	384.03	1216.31	28.87	-55.15	88.17	11
-1154.30	580.57	1025.63	90.70	-22.86	-16.66	8
-1179.44	655.27	1085.94	43.46	-25.48	19.01	10
-1111.57	325.20	1150.15	21.39	-23.53	13.37	8
-1048.58	374.27	898.68	5.28	-19.99	-9.16	10
-1264.89	458.25	815.43	-32.81	-1.53	-23.53	9
-1398.44	322.02	867.92	-30.98	-19.56	-53.10	8
-1323.00	208.25	1005.62	-0.06	-48.74	-94.54	10
-1179.69	86.67	1196.53	35.25	-65.12	-67.96	8
-1173.34	190.67	1049.07	27.77	-60.36	-56.82	10
-1188.23	-13.18	926.51	23.44	-83.62	-64.42	9
-1097.66	-55.66	713.38	76.08	-75.16	3.81	10
-594.48	288.33	873.29	122.96	-107.85	86.98	8
-373.54	1331.79	1411.38	98.21	78.25	-54.11	8
-1031.49	933.59	1127.44	133.36	122.16	-7.45	10
-1195.56	654.54	683.35	136.99	39.25	-13.82	11
-841.80	446.29	760.74	87.62	-45.59	-13.12	8
-1038.57	-71.04	957.52	43.27	51.61	68.27	8
-1550.54	547.36	853.03	103.30	133.09	35.80	10
-1559.57	677.25	871.34	25.27	87.98	49.35	9
-1323.49	620.61	787.84	-30.52	71.50	65.06	10
-1074.95	566.16	816.41	-106.26	31.98	28.35	8
-1046.14	539.79	1074.95	-92.29	40.07	-14.22	10
-1291.26	340.33	1042.48	-25.60	77.39	-33.26	8
-1412.11	427.49	906.25	12.97	75.07	17.64	11
-1387.94	546.39	743.16	-46.20	40.56	3.78	8
-1331.30	237.79	970.46	-39.09	36.68	3.75	8
-1116.46	296.14	857.67	-40.04	2.14	9.16	10
-1289.55	375.00	748.54	-14.13	2.38	82.12	8
-1181.40	263.43	866.94	28.84	-2.23	89.72	9
-1118.90	364.26	1004.64	90.21	31.22	25.42	10
-1137.94	519.53	844.73	96.65	45.50	10.96	8
-1388.18	504.15	908.69	109.28	66.89	34.97	10
-1271.00	702.88	743.90	84.05	31.22	51.27	9
-1264.16	674.56	833.74	4.21	5.55	21.70	8
-1184.33	599.12	824.95	-41.38	-1.59	32.44	10
-1277.34	465.09	854.74	-31.28	-16.72	41.63	8
-1230.96	565.43	846.19	-10.44	-40.01	43.82	10
-956.54	438.96	915.53	-4.82	-66.83	10.13	9
-923.58	359.38	948.49	33.72	-15.90	42.76	8
-1125.24	502.44	893.31	39.09	35.77	46.57	10
-1151.37	585.21	834.23	29.82	34.58	11.75	8
-1275.63	464.60	805.91	21.24	31.56	-20.45	8
-1203.86	476.56	838.62	42.88	36.74	-1.43	11
-1372.07	520.51	825.44	72.39	24.99	6.07	8
-1299.80	577.64	854.00	46.75	5.92	-15.78	10
-1298.34	624.02	765.87	20.69	8.70	-21.85	8
-1430.18	430.91	866.46	-6.20	-3.81	7.90	8
-1223.39	656.25	794.68	0.37	-38.73	3.54	11
-1230.47	623.78	802.98	-33.11	-32.29	24.38	8
-1227.78	466.55	854.00	-30.73	-35.28	45.56	8
-1102.05	536.38	981.20	-26.03	-38.76	25.36	10
-1062.99	605.71	882.81	-1.13	-23.99	32.01	8
-1156.74	349.61	914.55	-20.90	-2.50	30.76	9
-1116.46	372.80	884.28	-6.44	22.43	44.49	10
-1350.59	531.98	827.88	27.04	11.14	57.80	8
-1287.11	673.10	732.91	7.75	-17.09	64.06	10
-1022.71	573.24	855.47	-24.96	-48.49	40.07	9
-946.53	455.32	780.27	-31.43	-12.12	21.91	8
-926.03	337.40	1002.69	-22.09	40.80	9.64	10
-1074.71	567.14	814.21	-2.35	36.71	-42.21	8
-1290.53	495.61	1024.17	-1.56	51.12	-8.33	10
-1455.57	583.01	962.16	36.71	-36.83	-17.40	9
-1291.26	613.77	893.07	22.03	-88.71	-12.97	8
-1239.01	692.63	736.33	-52.80	-79.53	-29.48	10
-1265.87	524.66	821.29	-87.04	-58.87	-51.85	8
-1404.05	243.16	897.71	-72.57	-93.26	-71.47	10
-1268.80	256.10	968.26	-20.08	-198.39	-7.84	9
-827.39	578.37	845.46	-15.66	-208.40	42.54	10
-744.87	468.99	1015.38	-70.47	-148.99	59.78	8
-903.08	449.71	1120.61	-70.07	-99.67	1.40	10
-895.02	485.35	1115.97	9.77	-84.53	21.15	9
-880.62	207.76	1201.42	31.28	-64.79	44.86	8
-979.00	493.16	1021.24	56.79	-35.03	7.17	10
-1229.00	608.40	934.08	26.82	-16.36	-33.48	8
-1180.66	522.71	968.75	-13.89	-33.87	-27.50	8
-1077.88	494.38	1031.01	15.01	-41.14	-14.28	11
-1251.46	579.10	922.61	16.27	-49.96	15.47	8
-1097.17	843.99	883.79	-2.90	-92.10	16.14	10
-868.16	538.82	977.29	-47.42	-101.41	9.74	8
-916.02	378.91	928.96	-33.91	-72.51	23.96	10
-945.56	552.49	885.74	-61.25	-95.64	28.66	9
-758.06	469.24	915.53	-79.44	-81.63	16.20	8
-866.94	336.43	1148.44	-30.88	-62.19	13.49	10
-860.11	633.06	903.32	31.65	-22.16	26.21	8
-920.65	372.07	1028.81	14.98	-15.87	-1.74	8
-882.57	292.24	1070.07	32.32	-13.21	-22.43	11
-835.69	368.90	988.04	24.20	2.08	-40.65	8
-1122.56	397.95	1095.21	43.27	12.08	-54.50	10
-1199.46	730.71	1060.55	65.83	-7.35	-39.98	8
-1080.32	687.26	1016.36	38.09	-46.17	-25.12	9
-1015.87	586.67	991.70	-2.26	-78.89	27.62	8
-978.27	507.57	1043.70	-13.06	-93.84	63.35	8
-839.11	574.71	1011.23	-23.53	-83.13	67.44	10
-833.25	489.26	1072.27	-46.42	-61.43	63.93	8
-844.73	410.40	1043.46	-33.29	-34.24	75.56	11
-772.46	526.86	1005.13	-43.18	-37.69	49.50	8
-759.28	522.71	1038.82	-52.76	-27.01	25.18	10
-735.60	448.49	1216.80	-48.25	-4.00	22.61	8
-801.76	713.38	1060.06	-47.36	12.33	9.16	8
-1069.09	464.84	1193.36	-82.40	27.53	-35.58	11
-765.38	202.88	1126.95	-59.05	-40.99	-39.55	8
-897.95	474.61	1008.54	-34.06	-27.16	-20.78	10
-916.26	375.24	1113.04	6.41	-35.64	-11.32	8
-893.07	371.58	1133.79	38.06	-21.97	-21.03	11
-829.35	301.03	988.28	57.01	-1.19	-75.20	8
-1017.58	290.77	1049.80	77.39	4.43	-183.11	8
-1091.31	362.06	1072.51	139.01	-13.34	-178.16	10
-1087.40	783.94	900.15	160.68	-83.77	-210.30	8
-940.19	734.13	1033.20	81.82	-87.74	-92.16	11
-1020.26	755.86	900.63	35.92	-91.19	15.41	8
-781.74	467.04	1065.43	-35.89	-131.13	152.86	10
-583.01	392.58	1237.06	-67.50	-133.18	201.75	8
-606.20	502.93	986.57	-69.15	-57.71	244.48	10
-489.01	352.29	1120.61	-88.87	-11.41	269.32	9
-519.29	416.99	1032.23	-40.65	36.19	266.30	10
-539.55	220.70	1064.21	-20.14	108.22	157.53	8
-785.16	221.68	1026.12	-4.55	125.95	82.00	10
-900.63	480.71	1239.26	83.98	45.07	-84.23	9
-722.90	873.54	1048.58	91.34	18.16	-126.83	10
-870.36	435.30	900.39	-25.57	63.39	-94.15	8
-1089.84	384.03	930.91	-73.73	46.05	-97.17	10
-1000.49	306.15	1155.52	9.92	-44.95	-46.14	8
-634.52	724.85	1293.70	47.64	-48.92	4.70	11
-845.46	803.22	1180.66	1.56	0.24	56.88	8
-965.82	570.31	1133.79	8.42	-5.83	36.90	8
-931.64	675.05	1047.61	22.22	-29.42	27.83	8
-1006.84	615.48	973.88	3.60	-32.32	36.65	10
-819.09	401.37	1037.60	-28.14	-68.48	58.26	9
-631.10	389.16	1009.28	-20.81	-46.69	49.10	10
-556.15	398.93	1117.43	3.60	-7.42	23.56	8
-630.37	457.76	968.26	-13.34	30.06	17.52	8
-657.71	473.88	950.93	-27.40	21.39	16.69	10
-703.86	334.23	983.89	-24.29	17.52	15.90	9
-865.23	295.41	1101.32	-4.91	-20.75	25.85	8
-549.07	343.26	1315.92	48.43	-63.48	22.95	10
-559.33	468.02	1264.40	83.31	6.23	-27.62	8
-820.80	711.43	1057.86	68.27	35.61	-67.78	11
-784.18	686.77	1081.05	76.93	40.53	-103.36	8
-977.78	658.45	1055.66	46.11	61.00	-76.45	10
-1043.70	591.55	1093.51	50.99	33.60	-26.73	8
-763.92	538.57	1183.35	27.50	-7.51	0.67	8
-705.81	415.28	1275.88	28.63	15.66	-25.12	11
-833.25	443.85	1082.28	48.49	25.67	1.65	8
-756.84	414.55	870.61	20.39	-5.95	58.78	10
-625.00	466.31	966.80	0.52	1.83	125.76	8
-519.78	649.66	933.35	19.44	60.61	161.65	8
-500.98	590.09	1081.79	32.65	94.76	141.20	11
-787.60	544.68	1041.99	77.42	132.97	101.10	8
-820.07	643.31	775.88	79.07	100.04	56.21	10
-786.13	510.50	948.00	-3.81	56.64	83.10	8
-978.27	363.28	889.40	-13.46	87.43	64.30	8
-1244.63	381.35	1061.04	73.82	47.76	-46.78	11
-979.98	831.05	883.54	105.04	3.57	-70.98	8
-675.05	867.19	1073.49	22.61	-15.41	-23.80	8
-716.55	764.40	1163.82	-8.03	-6.93	-32.04	10
-916.02	570.80	1055.18	10.71	29.02	17.36	9
-1016.85	524.90	1039.31	-8.15	-4.03	100.31	10
-748.54	533.69	962.40	-17.40	-35.74	118.04	8
-586.43	650.15	964.11	-32.84	-31.68	100.86	8
-368.16	535.16	1110.11	-3.81	0.09	83.56	10
-533.45	610.35	936.52	61.16	68.63	44.68	9
-638.92	645.75	823.00	56.40	105.41	36.56	10
-882.32	510.25	873.29	87.62	114.41	70.83	8
-684.81	490.72	1100.34	159.30	111.54	62.62	8
-824.22	588.38	839.36	195.19	129.70	5.52	10
-693.36	725.59	721.44	167.60	140.26	-68.39	9
-985.11	711.18	649.90	116.00	189.27	-123.63	10
-1063.72	747.56	586.18	77.03	161.56	-140.63	8
-1295.41	1085.45	768.07	46.66	143.37	-116.15	10
-974.61	986.57	959.72	-44.31	62.81	-37.48	11
-1199.22	574.95	782.96	-98.54	3.02	-47.33	8
-771.73	519.29	908.45	-155.24	-52.52	-32.10	8
-1071.78	646.97	876.46	-166.78	-12.02	-41.44	10
-1080.32	578.86	1042.48	-131.59	-19.26	-10.38	8
-929.69	607.18	1052.49	-91.43	-28.41	-16.08	11
-862.79	549.56	1159.67	-77.79	-47.76	-0.89	8
-937.26	628.66	1079.59	-26.15	-52.86	31.86	10
-675.05	743.16	1023.44	10.07	-47.15	-14.50	8
-759.52	434.57	1080.08	0.43	9.28	-116.61	10
-966.31	117.68	1070.31	24.48	56.00	-133.51	9
-1246.09	368.90	916.26	64.33	20.97	-128.17	8
-955.08	870.12	651.86	83.71	-18.19	-116.73	10
-1083.50	759.52	558.11	-35.71	41.87	-140.01	8
-873.54	761.72	985.84	-9.89	26.82	-54.75	11
-1021.24	856.69	1091.80	6.53	34.03	26.76	8
-1089.11	778.56	973.88	4.61	23.71	47.97	8
-996.34	656.98	953.37	2.32	18.19	49.96	10
-933.35	545.41	902.59	7.45	17.88	64.70	8
-963.62	550.78	1009.03	-1.07	4.91	97.87	9
-901.12	568.85	962.40	-40.25	28.75	135.19	10
-1058.11	417.24	1025.63	-43.67	19.17	121.34	8
-1017.33	530.52	739.75	2.29	-15.20	63.60	10
-650.39	663.33	911.62	3.39	-4.58	-37.81	8
-1123.54	639.16	963.62	37.45	65.73	-108.34	9
-1096.44	815.67	817.38	66.19	37.20	-130.65	10
-980.22	884.03	842.77	-7.81	31.71	-139.77	8
-1021.48	736.08	920.17	-6.93	47.21	-124.73	10
-978.27	567.63	980.47	13.76	36.77	-90.39	8
-1114.99	477.78	879.88	6.87	33.91	-64.88	9
-989.01	615.72	725.10	22.28	-8.45	5.40	10
-870.61	573.24	702.39	9.46	23.22	36.83	8
-935.06	490.48	874.27	14.16	54.78	50.48	8
-1075.44	595.70	831.79	71.87	79.25	79.96	11
-1051.03	689.70	901.12	62.35	72.72	63.84	8
-1125.73	809.57	806.15	40.22	80.51	40.99	8
-1125.24	659.18	948.73	27.98	93.84	62.16	10
-1250.49	611.57	1001.71	40.68	97.78	107.88	8
-1259.28	683.11	770.26	39.70	45.65	110.90	11
-877.44	638.18	775.63	68.82	0.85	78.09	8
-774.90	736.82	791.26	92.32	41.56	35.89	8
-883.54	880.13	709.72	56.61	108.70	24.60	10
-991.21	915.04	784.18	29.39	117.92	-16.75	8
-1052.98	839.36	762.21	-8.42	136.44	-34.27	11
-1037.84	692.87	706.05	-27.56	118.77	-0.79	8
-1160.40	449.22	817.63	-24.75	102.75	29.79	10
-1041.50	498.29	831.79	57.74	87.83	62.87	8
-904.79	487.55	733.64	83.95	96.86	49.16	8
-1145.02	468.26	414.06	80.99	127.44	-28.93	11
-1183.11	441.65	580.81	106.81	88.78	-85.78	8
-1005.37	890.87	714.84	155.30	91.55	-6.68	10
-1087.40	1080.08	638.43	55.36	147.83	-90.00	8
-1299.56	1068.85	927.25	20.90	142.73	-65.73	11
-1291.75	968.26	663.09	-7.93	124.30	-20.11	8
-1150.88	686.28	634.28	-75.29	76.35	29.82	10
-1005.13	624.27	565.43	-52.37	70.07	50.51	8
-1275.88	644.78	505.62	-29.45	109.89	42.05	8
-1415.28	757.81	641.11	-14.65	89.51	62.59	11
-1371.09	744.38	725.83	-40.22	52.09	54.75	8
-1360.84	702.88	694.34	-50.35	41.96	26.43	10
-1278.56	689.70	425.54	-43.88	22.58	11.84	8
-1260.01	644.78	576.42	-49.10	1.01	25.79	10
-1255.37	699.22	616.94	-37.72	-1.92	33.17	9
-1273.68	719.48	623.54	-31.34	-34.61	63.90	8
-1075.20	650.15	820.07	-15.32	-43.88	46.75	10
-1205.81	768.07	646.24	-4.49	-28.05	-20.54	8
-1088.13	870.61	566.41	12.54	-53.19	-63.48	11
-1069.09	834.23	584.47	10.19	-45.35	-83.25	8
-1103.03	765.87	554.44	-10.71	-8.12	-52.12	10
-1237.06	604.00	674.80	19.84	38.73	-4.79	8
-1440.67	674.56	559.81	27.19	41.11	24.63	8
-1382.32	497.31	850.34	8.42	-6.38	67.26	11
-1198.49	541.50	771.48	36.44	-61.61	95.70	8
-1110.60	526.37	724.61	33.26	-79.56	55.76	8
-1180.42	680.42	628.42	48.40	-101.38	45.96	10
-967.04	841.06	541.99	50.96	-127.44	2.84	8
-951.90	834.72	564.45	34.61	-112.49	-48.49	11
-818.36	856.69	557.13	10.35	-88.32	-38.18	8
-934.33	877.69	605.71	-4.55	8.45	-33.05	8
-1049.32	775.88	689.94	-16.48	67.57	-6.53	10
-1300.78	737.55	696.53	-9.12	87.19	21.48	8
-1282.96	695.31	691.41	0.40	40.04	45.75	9
-1277.10	670.17	685.55	5.46	17.49	40.07	10
-1296.14	729.74	683.59	17.33	-11.02	60.82	8
-1194.82	810.06	617.68	11.69	-40.71	62.04	10
-1138.67	758.06	700.20	9.22	-39.86	33.42	9
-995.61	731.45	775.88	45.07	-69.58	10.44	8
-1041.50	708.98	630.13	86.30	-50.72	-9.37	10
-1115.97	668.21	640.63	120.30	-48.80	41.53	8
-1003.91	768.31	634.52	128.78	-32.62	43.73	10
-1076.42	738.77	560.55	131.13	-37.60	22.16	9
-926.03	859.62	544.43	122.80	-29.57	-8.12	10
-888.67	970.21	496.34	79.80	-10.62	-47.67	8
-868.16	976.32	551.03	9.61	24.84	-73.55	8
-978.03	949.46	565.92	-53.65	62.87	-54.81	10
-1120.85	846.68	539.31	-76.60	67.57	-29.97	9
-1175.78	753.42	423.58	-106.11	82.98	6.41	8
-1359.13	620.12	618.65	-102.84	73.94	2.50	10
-1319.58	858.40	635.01	-54.53	20.75	26.58	8
-1228.27	914.06	573.49	-84.23	-25.30	17.09	10
-1080.57	835.21	662.35	-104.68	-28.38	4.73	9
-1176.03	800.78	560.30	-107.57	-23.50	18.01	10
-1134.28	752.93	659.67	-91.49	-47.94	37.99	8
-1090.09	783.20	670.65	-76.66	-42.18	55.02	8
-1034.67	734.62	781.01	-81.09	-29.39	46.30	11
-1070.56	726.32	646.97	-77.03	-26.09	46.51	8
-1055.66	581.30	830.32	-64.48	-33.51	70.56	10
-1013.92	668.46	787.11	-24.05	-26.98	104.19	8
-896.97	607.91	794.92	1.86	-34.18	78.67	10
-968.51	651.37	686.28	50.35	-23.77	37.17	9
-877.93	818.85	585.69	66.41	-15.35	18.49	8
-871.09	779.79	663.33	64.88	-18.83	-20.63	10
-978.52	781.01	678.22	75.87	16.36	-47.00	8
-1071.29	854.25	684.81	63.63	37.60	-36.59	8
-1094.97	884.77	656.49	34.85	29.48	-48.77	11
-1120.12	842.53	683.84	6.53	11.29	-41.29	8
-1142.09	747.31	624.27	9.43	-0.92	-41.87	10
-1103.76	756.10	614.01	4.61	-28.59	-30.30	8
-1040.77	811.04	707.76	-10.71	-11.66	-1.56	8
-1101.81	877.20	596.44	-25.94	-1.10	8.85	11
-1098.63	826.90	691.41	-57.25	-1.68	17.30	8
-1072.02	764.89	742.68	-57.19	3.63	19.62	8
-1112.06	771.00	681.15	-62.41	15.20	26.06	10
-1148.93	647.46	740.72	-65.06	-12.30	36.07	9
-1050.78	757.08	659.91	-42.69	-23.04	36.50	10
-1053.22	827.64	670.90	-62.74	-22.31	5.43	8
-956.30	766.85	809.81	-77.88	-31.43	-3.20	8
-989.01	690.19	756.10	-56.15	-11.05	4.49	10
-982.91	771.24	714.36	-25.27	-23.93	12.79	9
-923.83	767.82	766.85	-46.36	-16.36	11.54	8
-1005.13	762.94	763.18	-27.65	1.04	21.15	10
-1009.77	747.56	740.23	-13.67	-1.46	22.83	8
-1068.85	744.63	777.34	1.31	5.19	33.29	8
-1059.81	756.59	749.02	7.05	-3.42	29.75	11
-1015.87	690.43	812.26	7.05	-11.51	23.07	8
-1004.39	681.15	750.00	7.69	-10.01	18.95	8
-1032.23	748.29	725.10	-7.90	-7.11	16.63	10
-904.54	740.72	748.05	1.65	-26.79	0.37	8
-973.88	817.38	767.58	9.80	-1.16	-17.82	9
-1000.00	852.78	785.89	-1.31	1.19	-15.20	8
-951.42	826.42	777.83	-31.19	5.22	-6.96	10
-1045.41	791.50	729.98	-50.17	13.98	22.74	8
-949.71	750.49	778.81	-91.43	10.41	8.06	8
-1055.66	754.39	747.80	-105.90	19.62	4.09	11
-990.72	754.88	748.78	-113.37	11.93	8.94	8
-1015.14	638.67	772.71	-125.15	12.02	6.10	8
-993.16	566.16	861.57	-94.64	-0.76	29.08	10
-956.30	694.82	795.17	-39.95	-7.60	1.71	9
-1067.87	707.76	831.05	-33.08	-8.45	0.06	8
-935.79	703.37	881.10	-22.77	-8.97	-0.03	10
-1057.86	749.27	807.37	0.76	10.77	-13.76	8
-967.53	744.87	841.55	9.25	-8.33	-14.62	8
-920.90	739.99	843.75	11.69	11.32	-15.63	11
-1000.73	691.41	871.83	-8.64	19.10	-20.20	8
-964.11	579.10	867.68	-10.28	20.78	-2.38	8
-997.56	693.12	763.92	13.40	20.36	-3.78	10
-1046.39	724.85	760.99	-11.29	16.75	-6.59	8
-995.61	762.94	823.73	-19.99	-2.44	-20.11	9
-976.32	702.88	829.10	-26.76	4.55	-36.68	10
-1057.13	695.31	787.11	-47.85	2.47	-32.84	8
-1002.93	669.43	772.95	-88.29	-2.87	-9.12	8
-1007.57	538.33	923.83	-95.40	4.91	16.85	10
-945.56	522.22	968.26	-69.98	-4.94	6.90	9
-1041.75	586.91	885.74	-13.28	13.64	-14.74	8
-1002.93	621.34	866.21	15.14	11.96	-20.17	10
-999.27	657.96	851.32	40.86	19.20	-36.41	8
-1021.00	677.25	825.44	58.41	26.21	-36.13	8
-1063.96	685.30	856.20	57.25	34.12	-8.15	11
-1106.69	695.56	796.14	45.53	28.99	13.89	8
-1051.51	718.26	877.20	35.37	33.08	1.37	10
-1113.04	749.27	705.32	13.09	26.76	-10.10	8
-1112.30	697.27	813.96	-8.15	15.38	8.03	9
-1138.43	614.75	881.10	3.45	6.87	9.12	10
-1174.32	671.14	780.27	8.06	-4.82	24.35	8
-1084.23	748.54	721.92	-15.69	-22.52	35.98	8
-1007.81	544.19	935.06	-35.43	-15.20	34.00	10
-1098.63	583.01	842.04	3.88	-17.97	45.87	9
-1028.56	668.95	853.03	23.68	-35.58	37.63	8
-941.41	807.13	818.85	41.08	-20.39	9.70	10
-1002.69	756.10	849.37	18.46	-3.63	6.84	8
-1050.05	758.30	823.00	20.97	-11.38	4.36	8
-1036.62	814.45	758.30	12.82	-15.72	-0.43	11
-1001.95	625.00	895.75	-16.36	-15.35	-9.31	8
-989.01	610.60	855.96	-19.29	-9.46	-3.91	10
-1026.12	592.77	836.43	-10.47	-2.35	5.25	8
-1017.58	605.71	807.37	-1.89	-16.75	-1.77	8
-945.07	666.99	808.84	10.47	-16.24	-6.32	9
-939.94	701.66	841.31	5.52	-2.93	-12.60	10
-977.29	695.56	825.44	-6.68	10.41	-16.11	8
-1045.90	702.64	808.11	-15.84	12.97	4.76	8
-964.36	642.33	903.56	-17.82	5.92	7.08	10
-997.80	700.68	821.29	-11.54	19.90	-13.09	9
-1121.58	671.14	839.11	-15.78	19.74	-6.74	8
-1085.45	666.26	861.82	-13.18	-4.70	2.69	10
-1041.26	692.38	844.48	-18.13	-0.18	3.85	8
-1037.60	691.89	837.16	-19.81	-1.80	-9.31	8
-1017.58	646.48	816.89	-14.77	-0.98	-8.36	11
-1068.85	549.07	857.67	1.68	4.15	1.77	8
-1039.55	617.68	812.26	21.70	-3.54	5.34	8
-1018.80	683.59	830.57	23.71	0.79	3.27	8
-1030.76	687.50	827.88	22.34	6.07	8.09	11
-1006.59	705.32	861.57	22.28	8.73	4.76	8
-1052.98	730.71	820.80	19.38	7.42	-5.22	8
-1065.92	748.54	797.61	10.47	-1.25	-1.46	8
-1019.78	697.51	870.61	-7.26	-4.18	-2.17	10
-1080.81	669.92	811.28	-5.80	-3.36	-5.22	9
-1063.72	653.08	830.81	-5.31	-5.65	7.35	8
-1053.71	660.40	821.04	-1.50	-7.54	5.40	10
-1043.21	651.37	845.46	3.63	-12.54	-2.75	8
-999.02	724.61	777.83	2.75	-17.64	-8.39	8
-969.48	691.65	849.12	-3.20	-9.86	-6.13	9
-999.76	677.25	859.62	-1.34	-6.96	-7.75	10
-979.00	699.22	816.89	-1.28	1.77	-5.65	8
-1053.22	661.13	825.93	-7.05	7.05	-0.58	8
-1031.01	654.79	837.40	-1.19	1.10	-2.44	8
-1045.41	654.05	860.60	3.02	7.39	-1.16	9
-1063.48	688.48	831.79	-2.47	-3.91	-2.75	10
-1033.94	669.43	833.25	-8.36	-2.84	-3.91	8
-1041.75	674.80	826.90	-10.96	-8.36	-1.16	8
-989.01	669.92	849.85	-14.13	-13.79	-2.35	8
-1036.87	653.81	851.07	-4.33	-1.68	1.80	11
-1047.36	679.20	822.02	-5.19	-2.84	2.41	8
-1039.31	668.21	843.02	-6.96	-4.70	3.85	8
-1022.22	672.61	797.61	-3.33	-2.23	8.00	10
-1029.79	553.22	877.93	4.76	2.96	11.08	8
-1038.33	619.63	836.43	32.62	-6.41	15.08	9
-998.54	684.33	826.42	40.74	-7.17	-1.62	8
-1008.54	762.21	817.14	30.88	-7.69	-3.02	10
-1011.96	706.05	882.32	14.95	2.96	3.36	8
-1004.39	751.22	823.00	16.66	-4.55	-11.05	8
-995.36	724.12	827.64	10.86	-0.43	-13.46	11
-1060.55	737.30	799.80	4.64	3.27	-4.97	8
-987.30	654.79	845.21	-18.31	-7.45	4.36	8
-1058.11	622.56	846.19	-4.06	0.76	-5.37	8
-1074.95	663.57	797.85	-1.68	-5.46	0.76	11
-1046.63	661.62	858.15	-5.74	-8.94	4.70	8
-972.90	694.82	813.96	-4.49	-5.65	-0.55	8
-1019.53	678.47	849.12	0.03	-0.61	-4.88	8
-988.28	719.48	837.40	-4.73	-8.54	-16.14	10
-966.80	730.96	816.89	-14.59	1.37	-22.49	9
-1061.28	650.15	827.64	-21.06	5.37	-5.49	8
-999.76	630.62	860.11	-8.09	1.01	7.63	8
-1043.70	658.94	837.89	1.19	2.96	1.28	10
-1048.34	646.97	866.21	1.31	-1.92	0.79	8
-1036.87	680.91	788.09	4.94	-4.94	-4.67	9
-982.42	554.69	891.11	-7.35	-10.86	-1.77	8
-1016.11	539.55	888.67	18.37	0.43	16.75	8
-1016.11	704.83	803.47	35.98	-8.79	15.90	10
-991.21	730.96	858.15	31.13	-5.58	-8.42	8
-966.31	730.71	847.17	19.90	2.14	-10.16	9
-985.35	747.07	819.34	13.95	15.11	-4.06	10
-1014.89	747.31	781.74	4.88	7.90	-3.17	8
-1072.27	703.61	801.51	-8.54	18.46	11.54	8
-1091.31	681.15	831.05	-0.95	17.49	12.15	10
-1039.79	677.25	818.85	-19.38	-5.74	20.14	9
-964.36	674.32	808.59	-23.07	-4.09	13.55	8
-964.84	690.19	804.44	-11.81	-6.10	4.70	10
-925.29	667.48	832.52	15.90	2.84	-4.49	8
-1058.59	681.64	865.97	28.14	14.89	34.82	8
-938.72	655.03	895.51	42.21	19.41	18.49	11
-1098.63	690.67	834.47	36.90	28.11	7.63	8
-1091.31	723.63	727.05	10.25	14.62	-3.94	8
-952.88	667.72	813.23	-1.31	16.94	-14.07	10
-1019.78	779.54	757.81	24.26	7.75	8.48	8
-889.16	772.71	798.10	1.65	14.16	-7.72	9
-1005.13	730.47	789.31	-2.50	37.51	-38.54	8
-1055.91	769.04	808.35	3.63	26.58	-3.20	10
-1028.56	534.67	855.96	3.23	15.78	-8.58	8
-1043.21	638.18	726.81	31.10	17.79	-14.68	8
-1098.14	633.54	833.98	33.94	19.17	-40.10	11
-1156.25	633.30	818.85	58.90	9.52	-40.22	8
-1041.99	733.64	737.55	45.96	6.77	-6.74	10
-963.62	745.12	760.99	28.05	5.74	-3.36	8
-1047.36	734.62	785.64	21.30	24.84	12.18	9
-1169.68	757.32	720.21	8.21	21.97	10.22	10
-1079.83	706.79	787.60	-6.74	2.11	23.47	8
-1178.22	679.93	803.96	-11.69	-2.23	18.55	8
-1091.06	721.19	770.51	-14.04	-17.88	26.70	10
-1058.11	713.38	781.74	-8.82	-15.69	18.65	9
-1121.83	748.54	689.45	-3.57	-21.15	12.79	8
-1016.60	699.46	849.85	-31.43	-48.49	-1.89	10
-1059.81	756.59	750.00	-3.14	-32.32	15.44	8
-1042.24	794.92	722.17	-39.31	-36.99	17.70	10
-979.25	673.83	861.57	-34.15	-22.09	20.20	9
-993.90	729.74	762.45	-23.28	-22.74	26.98	8
-989.26	662.11	786.87	-21.06	-12.76	20.51	10
-1034.91	737.06	827.88	-23.28	-14.98	-2.01	8
-1057.13	749.27	816.16	-21.12	-43.06	-19.84	8
-881.10	698.97	844.97	-24.96	-21.06	-12.73	11
-998.05	542.48	898.44	-14.95	-19.56	-14.01	8
-967.29	552.98	819.58	36.25	-33.91	-9.77	10
-876.71	686.52	802.73	61.37	-28.63	-11.93	8
-890.38	697.75	818.12	43.85	-4.76	-18.80	9
-910.40	733.40	829.83	40.25	-0.61	-25.02	10
-978.76	772.95	774.66	50.60	18.74	-30.27	8
-994.87	748.54	811.77	35.74	16.30	-32.38	8
-1049.07	771.48	785.16	42.14	20.94	-15.66	10
-1016.11	817.63	700.44	8.58	16.05	-16.20	9
-1047.85	706.54	789.06	-2.99	23.56	-14.92	8
-1042.24	689.45	790.28	2.29	22.95	-7.66	10
-1075.44	717.29	790.53	-5.68	28.02	-8.12	8
-1076.90	688.72	808.11	-6.26	15.41	-19.13	8
-1099.12	683.59	783.94	11.78	10.31	-14.25	11
-1050.29	742.19	750.24	7.51	3.17	-11.63	8
-1058.84	735.60	789.06	-0.52	11.44	-5.65	10
-1074.95	719.48	788.82	0.40	7.48	-1.43	8
-1064.70	754.39	741.21	-6.99	2.81	-5.07	8
-1101.07	734.86	732.42	-7.81	10.93	8.97	9
-1032.23	713.13	781.01	-12.18	-4.30	17.64	10
-1103.76	727.54	747.07	-18.95	4.33	14.16	8
-1067.87	724.85	779.79	-11.11	-16.20	13.55	8
-987.55	750.49	790.77	-12.97	-5.74	13.03	10
-1056.88	729.25	811.52	-22.67	3.33	9.34	9
-1089.60	590.82	812.01	-19.29	1.59	13.61	8
-1035.16	646.00	768.55	16.57	-22.58	17.64	10
-1004.64	683.59	798.83	17.94	-16.66	1.89	8
-1033.20	729.25	806.64	15.56	-16.54	-1.28	9
-1015.38	772.46	761.72	16.57	-20.90	10.35	10
-995.36	761.23	793.70	4.06	-20.39	3.20	8
-998.05	775.39	756.10	3.42	-14.01	-3.94	8
-1018.55	772.22	754.64	-8.45	-10.25	0.15	10
-998.54	729.00	804.44	-11.41	-7.57	0.40	9
-1038.33	684.08	806.64	-17.58	-5.98	5.49	8
-1032.96	718.26	767.09	-14.04	-11.29	3.08	10
-1050.05	677.49	843.99	-10.28	-11.51	1.56	8
-1015.87	698.00	802.98	-12.02	-16.88	0.40	8
-993.41	690.67	795.41	-10.25	-15.08	3.45	11
-997.31	716.80	810.55	-4.36	-11.20	4.70	8
-999.51	705.57	843.75	-5.31	-5.25	7.60	8
-1011.96	718.02	817.38	-2.32	-5.07	5.80	8
-968.75	731.45	809.08	-4.91	-9.22	-4.24	10
-1020.02	697.27	801.51	-15.05	3.14	0.18	9
-1007.57	690.67	777.59	-20.02	-5.00	2.59	8
-994.87	671.88	842.29	-15.20	-2.14	6.68	8
-1001.95	708.74	816.41	-3.78	-5.62	1.40	10
-999.27	714.60	799.07	-9.31	-4.00	-7.72	8
-952.88	660.40	821.53	-3.69	3.69	-8.03	9
-979.98	605.96	830.08	1.89	12.39	-1.71	8
-1016.60	707.52	785.89	36.32	9.31	-6.23	10
-990.97	776.12	794.43	29.85	6.47	-10.56	8
-972.17	742.92	841.31	15.35	15.99	-7.14	8
-1030.27	784.18	774.41	11.11	17.94	-2.93	9
-1040.77	748.54	799.32	3.54	17.67	1.50	10
-1093.51	729.00	782.23	-1.16	7.90	-9.49	8
-1052.73	707.76	797.12	-10.25	-5.16	-0.67	8
-1035.16	695.31	828.13	-16.75	-3.88	3.39	11
-1031.74	672.12	830.81	-17.24	-1.22	5.40	8
-1039.55	721.92	775.39	-4.06	2.75	6.56	8
-1028.08	726.07	812.74	-12.45	-6.23	4.73	8
-1010.99	716.31	799.07	-7.72	-10.86	-1.31	10
-1002.20	681.15	819.34	-11.23	-8.48	1.74	9
-1039.79	721.19	807.62	-7.29	-9.46	8.94	8
-953.37	763.67	802.98	-12.08	-10.35	5.13	10
-986.33	750.24	795.41	-23.90	5.10	4.88	8
-1043.70	685.55	798.10	-30.40	4.58	13.21	8
-975.10	660.16	820.07	-17.61	-5.65	16.14	11
-1008.30	689.21	820.07	-7.87	-1.56	-1.19	8
-1010.74	676.27	833.50	-3.30	-2.29	0.82	8
-999.27	610.84	807.62	-0.82	5.55	11.08	8
-1029.79	625.00	831.79	12.94	-5.07	8.88	10
-974.85	715.58	843.99	25.79	-5.07	8.06	9
-969.73	723.63	856.93	23.25	8.15	6.96	8
-1027.83	765.14	819.58	31.07	10.10	11.96	8
-1018.31	738.77	807.13	29.75	-6.35	-3.81	10
-1020.75	753.66	786.13	21.64	-11.26	-15.11	8
-966.31	737.55	801.03	5.86	-15.72	-14.19	9
-966.80	706.79	836.91	4.52	-8.97	-14.59	10
-996.58	749.76	750.49	3.60	-2.99	-11.69	8
-1034.42	681.40	799.80	-8.61	-1.46	-4.88	8
-968.51	680.91	824.95	8.76	-2.81	-0.55	8
-979.25	702.39	792.24	11.41	2.81	-6.62	11
-1033.94	709.72	792.24	5.89	7.81	-4.49	8
-973.39	746.58	802.25	4.06	3.60	2.23	8
-985.35	747.07	815.67	1.71	8.48	-8.54	8
-1036.13	745.12	798.58	-2.62	9.31	-10.07	8
-1025.39	734.86	810.79	-7.63	5.28	-6.99	11
-1022.95	737.30	767.33	-18.59	7.02	-10.47	8
-1022.22	690.19	825.93	-20.60	9.34	1.16	8
-1054.69	666.75	815.67	-12.94	6.07	6.56	10
-1021.97	715.82	765.38	-6.77	-5.68	4.76	8
-986.57	629.64	837.65	-5.40	-6.93	-6.32	9
-989.99	616.70	795.65	14.40	4.85	1.25	8
-1046.63	656.98	810.55	36.74	1.62	8.00	10
-965.09	793.95	791.75	41.20	-7.60	2.47	8
-998.54	754.64	831.54	15.81	9.09	-5.92	8
-1021.73	781.74	760.01	1.68	5.25	-5.25	9
-1020.02	743.90	800.78	0.55	2.56	-4.82	10
-1026.86	743.16	776.86	5.22	-2.99	-9.06	8
-1030.03	754.88	766.60	-8.94	-4.15	-8.36	8
-1017.33	716.06	807.62	-20.42	-4.03	-6.35	8
-1041.75	684.33	802.00	-23.96	-3.57	-2.23	11
-1057.13	682.62	796.39	-11.26	-4.39	4.88	8
-1004.88	696.04	820.80	-2.81	-6.23	3.45	8
-1038.33	703.37	813.96	-1.34	-8.48	1.65	8
-994.14	736.82	772.71	-6.71	-10.99	5.83	11
-985.60	698.24	837.16	-5.07	-1.95	2.90	8
-1021.97	740.97	769.04	-4.43	-2.75	-2.35	8
-1001.22	716.80	806.64	-9.12	-3.05	-2.08	8
-1004.64	724.85	804.69	-7.08	-4.46	-1.37	10
-987.30	707.28	821.53	-15.50	-0.09	2.17	9
-991.21	695.07	816.89	-15.78	4.46	0.37	8
-997.31	688.48	805.18	-15.38	9.77	2.90	8
-1025.39	669.43	821.29	-14.04	11.32	6.62	10
-1011.72	685.06	798.58	-10.10	7.87	4.58	8
-1024.17	614.26	837.65	3.36	8.03	1.31	9
-1056.88	607.42	815.92	24.08	4.21	10.07	8
-1004.15	673.34	814.94	34.18	-3.11	3.39	10
-995.36	742.19	819.82	37.81	-0.95	-10.16	8
-997.07	771.48	813.48	24.05	3.94	-7.42	8
-1008.79	779.30	781.98	11.08	4.76	-10.62	11
-1029.30	722.66	801.51	10.41	6.29	-10.13	8
-1034.42	725.59	793.95	6.87	2.78	-6.16	8
-1022.46	760.25	770.02	-10.41	-0.89	-4.58	10
-1003.42	712.65	823.73	-19.47	-1.77	-6.44	8
-1040.28	702.88	802.73	-14.37	0.31	-5.19	9
-1052.00	688.48	793.95	-12.73	-3.75	1.56	8
-1029.30	709.96	791.99	-4.55	-6.41	5.16	10
-1026.37	673.83	837.65	-6.29	-7.87	4.15	8
-1030.27	678.22	833.74	1.65	-9.19	5.83	8
-1010.99	715.82	807.37	0.82	-8.09	6.23	11
-1007.81	741.21	788.82	-6.26	-8.24	0.09	8
-980.71	700.93	841.31	-18.37	-6.35	2.47	8
-983.64	709.96	822.75	-14.37	4.94	8.03	8
-987.55	701.66	807.86	-16.60	4.24	5.07	8
-1022.95	700.20	803.22	-12.48	7.39	2.72	11
-1009.28	692.87	791.75	-14.62	2.17	11.78	8
-968.51	642.09	851.56	0.03	6.26	1.74	8
-1025.15	611.33	808.59	4.67	9.25	-1.98	8
-1000.24	665.77	794.19	27.89	6.29	6.81	10
-988.28	729.25	792.72	35.68	2.87	-3.88	9
-995.36	739.01	834.47	26.37	7.14	-8.12	8
-1021.48	772.46	815.92	18.89	10.07	-9.37	8
-1048.10	739.75	796.63	11.02	3.66	-12.24	10
-1016.85	715.82	801.76	10.10	-2.66	-21.09	9
-1050.54	733.89	775.15	3.78	-0.79	-13.09	10
-995.12	757.57	767.58	-3.02	-0.27	-8.21	8
-1063.72	693.60	824.22	-17.91	7.11	0.70	8
-1057.37	671.63	808.84	-10.68	-0.61	4.82	8
-1052.00	681.15	798.83	-2.96	-2.90	3.42	11
-1075.20	673.34	826.42	-8.70	-6.87	4.67	8
-1010.01	731.69	807.13	-0.27	-14.65	10.62	8
-1039.79	716.55	808.84	-10.93	-12.54	-1.71	8
-1002.44	717.04	799.56	-4.30	-18.40	1.62	10
-980.96	752.20	793.21	-14.22	-12.12	0.85	9
-1030.76	688.96	833.25	-9.40	-5.19	6.93	10
-1011.72	736.82	790.28	-4.73	-9.31	4.70	8
-996.83	696.29	825.93	-21.61	-8.64	10.47	8
-986.08	702.15	791.99	-27.86	0.70	19.90	8
-1007.81	686.52	832.52	-31.56	3.45	19.68	11
-1035.89	662.35	816.65	-11.99	-1.68	14.25	8
-963.87	649.66	805.42	-2.04	-12.91	-0.31	8
-984.86	602.78	831.05	17.55	-6.35	-6.16	10
-971.68	641.36	833.01	32.53	-7.66	-3.66	8
-972.41	788.33	788.57	39.89	2.35	-4.21	9
-1007.57	754.64	811.28	19.96	3.91	-16.78	8
-997.07	726.81	822.27	16.11	6.20	-9.52	10
-982.91	730.47	766.36	14.65	5.37	-10.41	8
-1053.71	741.21	800.78	8.09	12.82	-3.17	8
-975.10	756.10	809.08	-1.07	5.40	0.70	9
-1009.77	722.17	815.19	-13.61	12.18	-3.05	8
-1055.18	695.56	789.79	-12.88	9.31	3.97	8
-1014.16	693.85	808.59	-7.08	6.10	5.37	8
-1065.67	696.53	811.28	-5.16	7.32	3.36	11
-1048.58	692.87	821.78	-1.71	-3.85	1.31	8
-1019.29	708.01	810.30	-3.20	-5.46	-1.59	8
-1001.46	738.53	796.14	-8.15	-7.54	-3.51	8
-1007.57	734.38	827.15	-10.62	2.23	0.55	10
-990.97	703.86	825.20	-18.59	1.65	6.01	9
-1014.89	689.21	807.13	-18.31	3.45	8.06	8
-1021.73	684.08	811.52	-11.78	2.62	7.93	8
-999.76	677.98	828.13	-15.66	-2.32	8.85	10
-1008.06	685.30	799.07	-4.88	4.24	10.10	8
-1008.79	618.90	830.08	4.30	-0.18	3.02	9
-1019.29	635.50	812.50	17.15	-0.82	4.24	8
-971.92	681.64	857.42	29.79	-5.62	-3.45	10
-992.92	741.70	827.39	32.75	2.23	-8.91	8
-990.23	760.50	816.16	27.44	2.53	-11.66	8
-1011.23	749.51	813.72	13.92	3.97	-10.56	9
-1000.49	735.11	807.13	4.91	9.12	-4.91	10
-1039.79	702.39	807.86	6.20	7.05	-6.81	8
-1060.30	750.00	741.70	-2.62	-1.92	-1.34	8
-985.35	724.85	828.61	-9.16	-5.49	-1.71	10
-1057.13	722.66	793.95	-13.58	3.20	-4.79	9
-1024.17	682.37	840.82	-23.10	-1.74	6.29	8
-1032.47	672.85	842.29	-4.55	-3.45	3.57	8
-1013.43	710.45	799.80	-4.15	-6.44	0.37	10
-1011.23	697.51	833.98	-9.03	-3.81	2.47	8
-984.38	713.13	802.49	-7.05	-0.64	6.50	9
-1008.30	696.04	810.06	-12.70	3.14	5.19	8
-1035.16	710.94	790.04	-11.57	0.46	9.28	10
-1010.25	672.61	823.49	-10.89	-2.81	5.00	8
-1016.36	681.88	789.55	-1.25	-9.86	4.15	8
-952.15	629.39	843.99	4.79	-4.70	-2.87	9
-1038.09	667.97	794.19	16.14	2.17	3.81	10
-966.31	718.99	818.36	25.39	-10.68	-1.04	8
-987.30	726.81	828.86	27.13	3.42	-7.81	8
-1004.39	740.72	817.87	22.46	6.01	-5.71	8
-1010.99	742.68	812.50	12.36	7.08	-1.65	11
-1019.29	723.63	810.30	3.66	0.98	-5.83	8
-1053.96	730.22	789.31	4.21	-0.49	-3.57	8
-1020.26	753.66	779.79	1.01	-7.81	-4.91	8
-975.34	700.44	821.29	-18.92	-4.64	-6.26	10
-1032.23	683.59	806.40	-11.63	5.68	6.93	9
-1020.02	694.58	820.80	-2.08	-4.76	2.38	8
-1014.65	701.17	823.00	0.61	-6.41	-3.20	8
-1022.95	715.82	803.22	-0.15	-2.62	1.13	10
-1031.98	690.92	823.97	-4.21	-5.40	0.73	8
-970.21	725.59	814.94	-0.27	-9.00	1.71	9
-1009.52	728.76	813.48	-3.85	-0.27	2.11	8
-986.08	693.36	835.45	-10.28	-5.40	-1.25	10
-976.32	711.18	806.40	-11.47	-4.97	-6.77	8
-1004.88	721.68	794.43	-14.25	4.85	5.65	8
-1000.73	705.81	822.27	-16.20	3.14	6.41	9
-1014.40	694.09	811.28	-11.90	2.75	0.03	10
-999.27	689.70	791.02	-11.93	2.59	7.39	8
-985.11	609.13	873.29	4.67	5.19	3.08	8
-1021.00	581.30	844.73	13.06	8.51	4.67	8
-1020.26	696.04	810.30	39.73	-0.70	6.16	11
-995.61	781.98	765.14	31.37	0.85	-7.87	8
-994.87	736.57	856.69	21.94	5.00	-10.28	8
-1015.63	743.90	817.63	17.21	4.46	-6.96	8
-1005.62	738.53	807.37	11.44	3.20	-10.19	11
-1018.80	739.99	801.76	3.20	2.29	0.03	8
-1006.10	753.91	754.39	-10.59	-0.70	-4.79	8
-991.46	728.03	814.45	-10.01	1.95	-7.87	10
-1040.04	702.64	803.71	-13.28	5.65	-0.46	8
-1052.00	700.20	804.69	-8.18	4.12	8.73	9
-1045.65	716.80	793.70	-11.29	-9.37	-2.41	8
-992.43	684.33	849.12	-11.60	-6.77	-2.81	10
-1038.33	727.78	795.90	-8.51	1.68	-1.62	8
-1033.20	708.01	807.13	-17.00	-2.96	-1.34	8
-998.05	692.14	840.09	-12.97	-12.12	1.07	9
-1003.17	697.02	811.28	-9.46	-6.62	3.27	10
-1030.03	689.94	801.76	-8.36	-1.74	8.33	8
-980.71	676.03	842.04	-8.73	-11.14	9.03	8
-1015.63	707.76	790.28	-7.29	-5.40	2.23	10
-1019.29	710.69	787.11	-8.24	-11.11	3.36	9
-948.97	609.13	845.95	-1.46	-4.91	6.20	8
-1000.00	628.17	857.67	21.06	2.44	6.44	8
-970.95	733.89	816.65	29.24	-1.56	-7.78	10
-966.80	752.69	823.00	18.16	11.87	0.98	8
-998.78	718.99	845.21	13.37	14.22	3.60	9
-1014.89	721.44	816.41	15.59	10.47	-6.56	8
-1065.67	755.86	768.31	11.54	8.54	-7.08	10
-1061.77	749.51	778.08	-2.66	-10.31	-10.77	8
-1017.33	711.43	773.68	-11.11	-7.78	-9.25	8
-985.84	703.61	834.47	-7.48	0.21	-0.03	11
-1022.22	710.94	806.64	-9.64	5.68	3.81	8
-1022.46	712.16	814.21	-8.06	0.76	3.91	8
-994.14	715.82	804.93	-8.18	5.04	0.70	8
-1031.25	684.08	838.87	-9.31	4.39	-1.01	8
-1011.72	711.67	818.12	-1.43	1.53	0.46	11
-1030.76	707.52	822.27	-8.61	-0.06	1.74	8
-983.89	697.75	821.29	-9.09	-1.95	-0.82	8
-1037.60	676.03	814.45	-14.86	5.74	1.13	8
-1001.46	673.58	828.61	-3.88	-0.27	7.14	11
-1001.71	694.58	806.64	2.08	-3.05	-4.30	8
-1026.12	733.15	786.38	2.69	-1.04	-6.38	8
-989.50	708.98	811.04	-3.42	-2.17	-0.85	8
-984.13	609.86	858.64	-1.71	10.38	3.05	10
-1033.94	639.89	805.91	11.35	16.85	9.70	9
-1015.38	698.97	806.40	29.42	5.31	6.50	8
-1009.52	757.08	807.37	23.86	1.10	-5.43	8
-979.49	715.09	848.63	5.92	6.99	-4.79	10
-1018.80	739.75	801.51	6.90	13.95	1.04	8
-1040.28	728.03	813.23	7.57	8.12	-2.08	9
-1060.06	754.64	766.85	1.28	-3.27	-10.93	8
-1003.17	730.71	775.15	-12.97	-6.10	-5.58	10
-1016.60	672.85	826.90	-12.39	-0.24	0.76	8
-1040.28	677.00	804.69	-3.88	-0.09	7.81	8
-1025.88	699.46	812.26	0.89	-5.46	7.17	11
-1011.72	737.55	782.23	-0.89	-5.16	-0.40	8
-1022.46	724.85	813.96	-11.23	-2.23	6.65	8
-1014.16	712.65	832.03	-7.87	-5.49	5.46	8
-995.36	713.87	808.59	-11.87	-5.89	-2.32	10
-1003.66	683.84	811.52	-16.11	-2.84	-4.85	9
-1010.25	683.84	808.11	-12.91	-0.58	3.05	8
-1009.52	684.33	839.11	-9.06	-6.74	4.00	8
-1003.66	704.35	822.75	-4.46	-4.97	3.63	10
-1014.65	692.63	823.24	-9.16	-3.97	2.78	8
-998.29	689.45	794.92	-9.52	-6.23	0.27	9
-988.53	645.51	850.59	-5.40	-1.43	2.23	8
-981.45	649.41	826.66	8.36	0.09	-0.76	10
-1018.80	647.46	804.69	22.13	0.37	0.34	8
-988.04	656.98	852.78	30.24	-4.12	1.77	8
-989.99	753.17	814.70	30.76	2.50	-3.14	9
-1018.31	764.16	808.11	21.79	5.52	-11.78	8
-1013.67	746.34	806.64	8.73	2.20	-8.06	10
-996.09	728.03	802.00	6.26	3.97	-2.75	8
-1012.21	749.51	750.49	0.49	5.55	-2.78	8
-1021.97	734.62	796.63	-4.94	6.47	0.98	9
-1016.85	718.99	826.42	-12.88	7.54	1.46	10
-1052.00	714.11	799.56	-13.31	6.62	-1.07	8
-1032.71	675.78	812.50	-11.29	1.98	5.07	8
-1053.47	679.44	795.41	-6.65	3.05	8.54	8
-1035.64	680.18	819.09	2.62	-5.25	4.88	9
-1017.58	712.16	806.88	4.85	-4.15	1.16	8
-1005.37	733.64	800.05	3.57	-9.92	-7.32	8
-1017.58	732.91	801.76	-4.27	-3.60	2.93	8
-1002.44	718.02	842.77	-9.19	-4.55	3.66	10
-1036.13	714.60	801.76	-12.51	-7.17	-0.40	9
-982.91	707.28	809.08	-12.57	-9.00	3.69	8
-1024.41	698.00	816.89	-12.63	-2.69	3.60	8
-1005.13	700.44	809.81	-14.77	-5.19	2.23	10
-992.92	687.01	831.54	-9.06	-2.35	3.48	8
-1029.79	670.90	798.58	-8.51	1.80	9.77	9
-1002.44	601.56	863.77	-5.25	-9.98	6.87	8
-973.88	599.61	814.94	15.63	-12.63	-4.85	10
-986.82	661.13	800.05	25.63	-4.76	4.12	8
-949.22	780.03	805.42	26.28	1.56	6.44	9
-1006.35	762.45	835.94	18.71	2.78	-9.03	8
-945.80	762.21	845.70	7.57	10.56	-5.28	10
-1013.67	743.41	805.91	8.18	9.34	-8.03	8
-1031.25	728.52	795.17	5.19	3.66	-5.74	8
-1019.29	708.25	793.46	-6.96	2.41	-2.20	9
-1070.80	691.65	802.98	-13.73	-5.49	1.10	10
-975.10	702.15	781.49	-12.94	-6.81	1.04	8
-1057.37	682.86	829.59	-3.75	2.78	5.40	8
-993.41	717.04	825.93	-1.83	-6.77	10.65	8
-1011.47	730.71	823.97	-6.77	-3.17	5.28	11
-969.48	737.79	802.49	-12.05	-3.81	-4.00	8
-1011.47	699.95	824.95	-17.67	-0.67	-4.46	8
-1034.42	677.00	820.80	-7.51	-0.76	5.65	10
-996.83	691.41	836.91	-2.38	-2.99	0.79	8
-1028.32	713.87	821.04	-1.68	-3.88	-3.72	9
-1007.32	685.79	819.58	-15.59	-12.48	1.62	8
-950.93	683.35	833.50	-3.57	-5.34	-0.12	10
-1007.32	687.74	823.73	-1.25	-1.98	-0.79	8
-971.92	704.59	804.69	2.20	-5.31	2.08	8
-968.99	644.78	810.06	3.69	-0.55	-3.11	9
-1001.95	613.04	850.34	19.59	8.97	7.35	8
-989.26	666.99	847.41	39.22	1.25	-2.01	10
-990.72	773.93	784.67	33.39	4.94	-7.60	8
-1011.47	748.05	832.03	19.13	9.25	-5.55	8
-991.21	746.83	834.96	8.42	2.56	-5.95	9
-1003.42	756.35	813.23	5.98	9.64	-3.11	10
-1022.71	728.27	778.56	-3.05	7.69	-4.43	8
-1049.80	708.50	806.40	-9.58	0.31	2.20	8
-1018.55	689.45	831.54	-11.38	-5.28	3.69	8
-999.02	700.20	806.88	-10.41	0.55	0.43	11
-1063.23	669.92	822.75	-2.47	4.85	7.32	8
-1029.05	709.23	807.86	3.20	-7.14	3.69	8
-1007.08	737.30	818.12	-2.20	-9.52	4.30	8
-995.36	720.95	812.50	-10.96	-10.01	1.28	8
-1015.87	706.05	823.73	-3.78	-3.14	4.82	11
-981.20	735.35	793.95	-9.22	-11.66	0.03	8
-992.19	719.48	807.37	-14.65	-6.01	0.12	8
-996.83	695.07	807.62	-14.43	-8.45	-0.12	10
-981.45	669.92	839.11	-12.05	-4.18	-1.92	8
-1001.22	706.05	826.90	-3.72	0.61	7.23	9
-998.29	692.38	835.21	-0.82	-4.73	-1.92	8
-993.16	682.62	825.44	3.42	-3.97	-8.36	8
-993.65	611.57	862.30	1.59	-0.34	-0.18	10
-971.19	631.35	835.45	18.19	4.55	18.46	8
-968.02	691.16	817.14	35.49	0.03	-5.52	9
-968.51	738.04	841.31	32.23	4.36	-13.61	8
-996.58	749.76	830.32	21.45	6.87	-10.80	10
-1003.66	767.09	807.13	10.86	12.39	-4.52	8
-1038.57	744.38	813.23	3.54	6.41	-9.55	8
-1024.17	725.59	779.79	3.69	-0.15	-12.97	9
-1013.67	723.63	781.25	-4.88	2.04	-3.88	10
-1002.69	702.64	836.67	-11.69	3.08	5.92	8
-1021.97	718.99	807.86	-8.82	5.19	7.60	8
-1048.10	699.71	820.80	-8.39	-0.37	9.83	11
-1013.18	716.80	818.12	-7.20	-9.12	1.40	8
-1009.77	717.53	796.63	-10.59	-7.02	-4.18	8
-996.34	684.08	830.32	-1.28	-5.04	2.04	8
-1010.25	724.61	815.43	1.07	-8.39	4.30	10
-978.76	724.85	813.23	-7.72	-12.57	0.55	9
-1008.30	688.72	817.63	-13.28	-3.48	1.37	8
-969.97	660.64	876.71	-9.92	-1.86	14.62	8
-989.50	720.70	804.69	-8.73	-0.98	17.61	10
-998.54	691.65	804.44	-6.93	-5.25	6.41	8
-973.63	693.36	835.69	3.72	-9.00	-5.68	9
-950.68	664.79	841.80	4.12	-5.77	-10.38	8
-964.60	638.67	829.59	15.90	3.57	0.27	8
-959.72	680.18	843.26	32.68	2.32	3.02	10
-969.48	755.62	817.87	28.69	6.53	-8.91	8
-996.83	749.51	815.43	23.19	10.07	-9.77	9
-987.79	723.63	833.98	13.46	10.80	3.51	8
-1010.25	747.56	779.54	15.08	14.25	-0.34	10
-1040.77	762.45	760.25	7.63	9.80	-1.74	8
-1018.31	771.97	758.06	-6.10	-0.31	-0.24	8
-971.44	736.57	812.01	-11.29	3.17	-1.98	9
-1051.27	705.32	806.64	-10.71	6.35	-2.53	10
-1013.92	693.36	783.69	-5.28	2.62	4.15	8
-1020.26	672.36	815.67	1.77	2.47	1.31	8
-1022.71	719.48	775.39	5.00	0.79	7.05	8
-983.89	733.64	813.96	1.01	-2.81	1.16	11
-1002.44	735.60	811.04	-6.96	-2.23	-4.79	8
-962.89	735.35	796.63	-0.03	-2.59	-7.66	8
-973.39	757.32	830.81	1.71	15.59	-12.85	8
-977.78	706.05	926.27	39.03	46.78	-23.35	10
-972.17	677.25	978.52	154.66	56.95	-38.06	9
-742.19	730.96	1061.52	255.19	130.95	-129.43	8
-1299.56	510.01	563.96	281.19	105.71	-182.34	10
-1179.93	774.41	464.60	351.93	39.22	-151.43	10
-756.35	435.06	880.86	304.90	2.72	-94.09	9
-1176.03	464.84	405.03	347.20	17.43	-54.38	10
-815.67	1215.09	460.69	294.37	7.11	0.92	8
-885.74	1139.40	343.51	70.95	67.69	-18.13	8
-1329.10	1022.71	326.42	-34.27	63.08	-46.08	10
-1317.87	831.54	447.51	-165.34	4.70	-21.15	9
-1183.35	643.07	583.50	-120.97	-7.66	39.83	10
-1054.20	885.99	661.62	-55.24	-4.85	32.14	8
-1099.12	916.02	686.77	-39.22	10.10	-19.38	8
-1334.72	1194.09	537.84	-75.01	7.84	-126.13	10
-1306.40	650.63	427.00	-89.97	16.85	-107.12	9
-1325.20	595.21	642.58	-71.20	-9.64	-21.94	10
-1249.51	624.51	551.51	-68.45	-60.49	14.13	8
-1040.04	667.97	573.00	-43.43	-79.16	60.24	10
-1112.55	449.46	767.58	-2.04	-101.04	54.93	8
-1239.01	716.06	625.73	78.09	-147.09	32.41	11
-835.94	913.57	541.26	99.37	-138.85	36.71	8
-773.68	985.35	479.00	76.32	-66.44	-16.97	10
-930.42	907.96	554.69	-27.74	-23.28	-59.54	8
-1148.68	709.96	765.38	-64.64	-9.77	-77.39	9
-1115.97	610.35	680.91	-68.05	-16.69	-23.41	10
-953.61	790.04	586.18	-62.01	-8.36	-15.63	8
-1156.25	771.97	794.43	-57.01	39.12	-24.05	8
-1286.62	708.25	674.80	-54.14	11.23	-27.28	10
-1122.56	690.92	568.12	-58.90	-17.97	-17.76	9
-1190.43	749.76	594.73	-31.13	-19.23	-15.63	10
-1034.67	1020.75	724.12	-71.59	-21.88	-25.85	8
-1278.32	761.23	757.32	-79.07	-16.72	-58.78	10
-1307.37	562.99	587.40	-60.88	-20.32	-64.18	8
-1249.51	511.96	750.24	-64.91	-72.24	11.08	11
-1051.03	622.56	779.30	-42.69	-56.37	19.96	8
-1139.40	486.57	832.03	-32.23	-54.72	-1.53	10
-931.64	641.85	711.67	-6.62	-81.63	4.33	8
-1127.44	721.92	747.80	-4.52	-29.97	-7.97	9
-1146.00	716.55	781.25	29.36	-12.21	39.18	10
-939.45	825.93	583.25	60.61	-20.90	18.01	8
-1315.67	861.33	541.26	16.39	-32.71	29.85	8
-1034.91	801.03	864.99	-29.88	-0.12	56.58	10
-1183.11	461.43	744.63	-37.02	-28.63	33.36	9
-1251.46	356.69	775.88	31.25	-14.50	0.21	10
-1307.62	646.97	633.79	86.40	-49.22	-39.28	8
-1255.86	649.17	810.06	105.62	-100.40	-26.09	8
-911.13	989.01	704.83	99.00	-100.10	-14.31	10
-1027.10	852.29	771.97	54.90	-87.86	5.46	9
-962.16	955.32	594.24	44.46	-67.32	30.73	10
-974.37	863.53	735.84	-22.31	-4.49	-3.05	8
-1067.87	911.62	645.02	-92.01	-59.75	-44.98	8
-915.53	751.46	777.10	-102.33	-35.98	-67.63	10
-1049.32	705.08	727.54	-121.67	-39.76	-77.64	9
-1283.69	548.10	775.88	-118.04	-42.72	-83.13	10
-1008.30	503.91	789.79	-62.32	-54.08	-86.09	8
-1318.85	561.77	803.71	-24.72	-31.52	-100.56	10
-1141.85	710.21	852.78	0.85	-57.95	-70.43	9
-1101.81	648.44	905.27	44.83	-47.76	-54.78	10
-1204.83	711.18	793.46	36.22	-83.40	-35.46	8
-1238.53	579.59	819.09	24.84	-64.64	54.72	8
-1053.71	631.84	847.90	21.48	-142.36	106.08	10
-832.52	834.72	923.58	-9.67	-110.20	55.73	9
-884.03	700.20	883.79	-22.83	-54.47	16.69	10
-1020.02	588.13	751.71	-20.72	-83.92	11.78	8
-1048.10	613.04	858.15	-15.66	-63.17	9.52	10
-1137.45	572.51	919.43	-12.76	-56.95	75.20	8
-1157.47	684.81	754.64	-15.75	-86.36	33.66	9
-1400.39	767.33	814.21	-18.13	-176.73	-27.92	10
-803.96	802.73	910.64	-4.94	-188.35	-37.45	8
-904.30	711.91	640.14	-40.71	-145.23	-29.63	10
-871.09	345.46	802.25	-101.72	-137.24	-61.98	9
-738.28	650.39	741.21	25.48	-160.77	-39.06	10
-655.27	760.25	930.42	0.49	-129.30	45.62	8
-698.00	863.28	942.14	-2.93	-59.81	50.60	8
-1063.23	865.23	1038.33	-3.72	-40.71	56.49	10
-871.09	677.73	1144.04	25.85	-55.76	120.27	9
-799.07	593.02	1021.48	11.93	-59.94	141.72	10
-600.83	633.79	920.90	15.17	-47.42	113.13	8
-547.85	690.67	892.33	23.28	10.44	73.33	10
-629.39	720.70	885.74	17.21	49.04	13.31	8
-688.96	722.90	906.74	-13.12	42.27	-9.00	9
-999.51	692.14	844.73	-27.40	53.38	-53.59	10
-906.49	765.38	929.20	-28.93	14.47	-35.06	8
-927.98	648.19	967.53	-44.04	-22.00	-28.66	8
-831.30	554.69	1050.05	-52.58	-31.22	-25.24	10
-824.95	671.63	870.12	-47.70	-58.07	-20.23	9
-710.94	601.81	844.24	-59.20	-48.40	18.86	10
-767.09	567.14	951.42	-69.64	-4.03	31.68	8
-889.16	661.87	906.01	-67.87	-3.39	54.72	8
-637.94	415.53	1090.82	-31.04	2.38	25.21	11
-854.74	497.07	973.14	42.24	0.98	20.20	8
-510.99	797.36	950.93	120.57	-19.90	28.50	8
-828.86	826.66	950.93	79.96	46.75	-40.19	10
-906.74	739.99	980.47	75.32	27.31	-52.64	8
-816.16	772.46	765.63	64.45	25.48	-48.98	9
-727.29	728.03	905.27	23.16	16.24	-27.50	10
-973.14	666.26	1007.81	16.24	63.39	-16.97	8
-1131.35	699.22	881.10	41.60	28.47	-38.39	8
-879.88	565.92	1010.99	16.51	0.09	-36.96	10
-760.99	695.56	1019.53	0.76	-3.88	-30.55	9
-937.01	631.10	732.42	-30.21	15.90	35.95	10
-593.75	493.65	1006.59	-18.55	7.26	79.01	8
-797.85	607.67	1094.73	6.20	53.50	31.13	8
-823.97	720.46	911.38	30.55	44.34	39.18	10
-777.34	833.25	868.41	7.84	44.10	37.38	9
-846.19	748.29	889.40	-45.65	59.02	24.90	8
-808.11	459.72	944.09	-68.82	48.86	48.83	10
-855.96	536.38	997.80	-29.24	87.80	58.53	8
-1002.44	596.92	969.48	-1.50	49.77	31.49	8
-789.31	827.88	974.12	40.07	23.13	9.43	11
-820.31	861.08	782.47	26.21	10.65	4.88	8
-945.31	634.28	753.17	-14.98	14.22	-26.67	8
-818.12	737.06	662.11	-24.41	2.96	-24.96	10
-768.07	481.69	951.42	-31.46	41.14	-36.01	9
-1058.84	394.04	849.37	-18.37	72.57	-62.99	8
-807.86	600.59	1053.71	43.12	26.73	-79.13	10
-1006.59	843.02	817.38	33.51	57.59	-78.37	8
-1266.60	727.05	828.37	-7.39	32.75	10.28	10
-1213.87	579.35	879.15	10.86	11.87	28.38	9
-835.21	985.84	923.58	25.63	-53.77	28.56	8
-762.21	812.26	842.29	-18.59	-48.71	80.93	10
-929.93	791.50	872.31	-2.50	-37.57	67.96	8
-713.38	760.74	906.25	-20.42	-37.02	67.93	8
-558.11	944.82	820.31	-40.92	-13.58	31.13	11
-680.91	943.12	883.30	-34.94	25.57	-1.10	8
-897.71	540.77	974.37	-61.31	64.42	55.11	8
-880.62	649.17	955.57	-62.56	41.41	76.90	10
-840.58	688.48	1067.87	-55.21	24.08	34.39	8
-868.65	582.52	916.50	-71.75	25.60	35.68	11
-894.53	536.62	863.53	-60.91	33.08	107.36	8
-947.27	481.20	945.07	17.12	39.79	166.53	8
-757.32	697.51	921.14	58.17	48.16	159.91	10
-706.05	551.51	972.17	67.96	85.69	135.16	9
-751.71	585.94	941.65	84.53	110.02	140.47	10
-769.04	583.25	964.60	112.00	115.97	99.49	8
-858.15	696.78	796.88	132.90	142.30	90.79	10
-737.55	652.83	948.24	136.32	130.10	39.43	8
-941.65	815.43	727.29	126.77	112.00	13.21	9
-958.50	879.15	760.74	115.84	73.24	6.29	10
-938.96	873.54	821.04	113.16	48.07	-13.95	8
-868.65	785.89	812.50	91.98	46.84	-38.36	10
-859.62	675.29	640.87	103.30	42.33	-19.71	8
-869.63	774.41	709.47	77.85	-1.65	-53.31	9
-801.76	855.47	688.96	65.98	23.80	-119.90	10
-1075.44	1008.79	778.81	45.50	-3.66	-169.01	8
-1104.49	1029.05	712.65	-19.07	-65.73	-203.52	10
-737.55	813.23	528.81	-110.23	-64.61	-147.61	9
-1184.33	413.33	764.16	-117.58	3.85	-130.68	10
-773.68	706.54	1047.61	-6.41	-57.28	-20.14	8
-808.35	923.34	998.05	17.12	-73.21	21.18	10
-746.09	972.41	859.38	13.52	-43.88	15.87	8
-866.94	866.21	827.88	-7.17	4.85	-6.01	9
-981.69	698.49	866.94	-21.88	39.37	14.31	10
-756.84	673.34	781.98	-27.77	17.12	85.02	8
-813.96	578.61	748.29	-47.67	59.48	77.79	8
-919.19	526.12	725.10	-47.73	49.90	62.93	10
-1011.47	712.65	760.50	19.32	68.76	-7.78	9
-987.79	993.65	704.83	41.66	61.25	-63.20	8
-876.22	1036.38	770.26	12.36	57.22	-121.31	10
-1074.71	860.11	614.01	-24.05	33.33	-103.03	8
-1043.21	647.95	540.28	-43.43	24.81	-80.87	10
-1062.50	572.27	702.15	-9.40	7.48	-42.08	9
-971.19	927.49	860.11	18.80	8.12	-11.57	8
-1082.03	885.74	971.44	-23.83	22.25	16.85	10
-1024.90	676.27	1014.16	4.73	14.89	16.05	8
-1097.41	814.94	769.78	-5.74	8.70	13.40	11
-955.81	690.92	820.56	16.39	-4.12	14.04	8
-1022.95	715.33	848.39	19.87	5.55	60.33	8
-1041.99	782.47	769.04	27.34	-13.03	82.03	8
-927.98	794.68	801.76	-3.30	-9.95	82.73	10
-814.70	1018.55	685.30	-8.00	-4.33	50.35	9
-794.19	818.85	822.75	-69.52	5.19	14.47	8
-1034.91	672.12	761.96	-100.56	30.30	4.91	10
-1078.13	644.04	743.41	-76.48	3.94	-54.44	8
-850.59	790.28	631.59	-48.40	-10.62	-78.61	10
-1043.70	747.80	754.64	-61.52	29.48	-59.75	9
-983.15	532.96	583.25	-87.19	22.77	-38.30	8
-1200.20	335.45	646.97	-5.98	46.11	30.85	10
-1163.82	411.87	911.38	109.22	1.10	79.22	8
-1241.94	789.79	866.46	86.91	-37.38	87.07	8
-1147.95	781.49	721.44	51.48	9.58	26.58	11
-1372.31	755.86	808.11	5.10	-30.24	-84.66	8
-793.95	823.24	897.95	60.15	-108.98	-43.30	10
-763.92	856.93	781.49	26.12	-92.71	-33.81	8
-913.09	714.84	899.41	7.97	-85.02	-39.89	8
-828.37	772.22	799.07	7.69	-57.92	-50.60	11
-882.81	679.44	858.64	-20.23	-1.16	-33.87	8
-899.90	573.00	797.36	-54.29	3.39	7.02	8
-1003.91	703.86	858.64	-58.17	37.41	12.24	10
-1238.77	686.77	776.86	-20.84	6.29	-2.53	9
-955.81	770.51	784.91	-19.81	-66.96	42.33	8
-1021.73	679.20	905.52	-7.42	-45.99	43.55	10
-1178.96	707.52	896.24	8.64	-64.94	64.88	8
-1082.03	514.16	937.26	12.33	-83.13	98.72	8
-937.74	598.14	541.26	-17.82	-148.71	58.29	11
-670.90	746.83	788.09	27.83	-230.47	104.58	8
-139.40	761.47	950.20	31.46	-66.19	126.86	10
-905.27	582.28	934.57	75.84	74.62	-3.17	8
-868.41	626.46	947.02	132.81	48.22	-35.64	10
-539.31	746.58	867.92	110.90	44.22	-49.59	9
-832.28	724.85	675.29	51.97	77.76	-88.07	8
-668.70	532.71	642.58	5.83	113.65	-51.18	10
-858.15	474.85	711.67	87.80	175.66	-107.33	8
-1125.24	879.39	663.82	134.67	178.16	-116.82	11
-1255.62	1143.80	843.02	124.11	162.57	-106.08	8
-1405.52	951.90	703.37	47.06	116.36	-65.40	10
-1299.32	858.89	590.82	-11.14	41.66	38.02	8
-1109.62	919.43	867.43	-72.88	-24.90	45.20	10
-979.74	854.74	758.54	-84.53	-34.24	47.58	9
-1082.03	724.61	776.61	-104.98	-25.88	15.23	10
-1111.08	525.88	843.02	-53.47	-57.56	34.58	8
-703.86	585.94	835.94	-5.31	-57.74	67.75	8
-836.67	552.73	777.83	30.58	6.56	56.70	10
-678.71	943.85	639.65	63.17	17.58	24.44	9
-929.20	952.39	701.66	48.03	48.46	-22.61	8
-896.48	947.75	651.86	39.03	55.51	-25.94	10
-1115.97	765.63	635.25	5.43	50.48	-103.58	8
-1095.46	709.23	646.00	-25.88	30.58	-59.91	10
-1019.53	741.46	775.39	-33.17	9.09	-18.07	9
-1113.77	868.16	739.75	-51.39	18.28	9.06	8
-1203.13	791.75	748.78	-60.06	11.87	9.43	10
-1145.26	681.40	852.54	-55.15	-16.57	19.53	8
-975.83	771.48	741.94	-21.76	-34.88	26.73	8
-1151.12	760.01	764.65	-26.79	-6.96	50.20	11
-1103.76	681.88	825.20	-24.69	-58.78	43.55	8
-964.84	755.37	740.23	-25.27	-53.92	26.86	10
-948.73	818.85	726.56	-50.26	-66.53	-15.17	8
-942.38	713.62	853.52	-94.54	-46.51	10.13	9
-810.06	681.88	822.75	-78.70	-50.26	14.53	10
-767.33	718.26	830.32	-56.21	-21.12	-10.31	8
-832.52	696.53	881.10	-53.38	-32.68	-22.34	10
-828.37	682.13	786.87	-4.15	-4.39	-7.93	8
-915.53	732.67	820.31	19.07	8.48	-21.48	9
-948.73	650.88	850.59	39.06	16.30	-25.97	8
-1088.38	704.10	873.54	58.17	8.76	0.34	10
-1024.17	726.81	830.32	40.19	2.56	6.26	8
-1053.22	740.97	769.29	28.90	6.13	8.03	8
-1021.24	743.65	786.62	-2.23	-12.48	-5.34	11
-987.55	674.56	823.24	-10.89	-22.43	-17.00	8
-1000.24	669.92	835.69	-13.61	-20.26	-15.72	8
-943.60	758.54	834.47	-13.73	-28.20	6.16	10
-996.34	764.16	844.73	-3.81	2.23	11.51	8
-983.15	767.33	814.94	-19.65	-23.86	34.91	9
-859.86	708.25	865.72	-22.25	-18.22	-0.21	10
-1025.88	630.37	816.41	-9.16	-13.40	-5.71	8
-885.74	692.38	875.73	13.43	-33.26	11.69	8
-985.84	760.25	829.10	5.07	-22.34	3.42	11
-934.08	800.29	859.38	-17.24	-25.54	9.00	8
-956.05	745.85	822.27	-14.19	-33.72	-2.56	8
-860.35	720.95	857.91	-25.76	-31.65	5.37	10
-885.01	778.56	836.67	-29.36	-8.70	-8.12	8
-901.86	673.83	883.06	-40.10	-2.90	-4.67	9
-918.95	695.80	844.73	-62.26	-2.59	-3.11	8
-843.26	634.28	926.76	-89.23	-12.60	-14.89	10
-1005.37	676.51	873.54	-43.79	18.92	-17.12	8
-982.91	785.40	929.93	-21.06	-5.13	-5.95	8
-971.92	816.16	821.78	-43.37	5.92	11.96	11
-952.64	520.51	916.26	-49.19	-10.99	29.11	8
-939.21	479.98	866.94	-7.75	-13.64	21.30	8
-820.31	634.52	915.77	48.22	-11.02	-8.45	10
-907.71	658.45	960.94	66.86	-7.75	-39.58	8
-860.60	784.18	886.47	61.77	5.62	-34.58	9
-896.24	690.67	910.64	74.89	19.81	-35.40	10
-971.19	724.61	816.41	70.28	17.33	-24.32	8
-937.01	761.47	808.35	34.21	0.31	-15.01	8
-895.51	804.20	718.26	-12.97	6.13	-5.95	10
-916.99	763.67	794.19	-25.54	15.47	-14.59	9
-1048.10	682.13	883.79	-39.18	22.55	-1.19	8
-930.66	720.70	883.30	-32.14	-0.89	19.07	10
-929.69	690.92	980.47	-13.92	17.55	-0.58	8
-1067.63	773.44	810.55	-20.42	17.15	6.81	8
-1080.08	692.87	824.22	-41.50	11.54	33.26	11
-880.13	628.42	937.26	-34.27	-10.16	7.97	8
-1098.39	661.38	816.41	-20.45	-6.41	-16.17	8
-1080.81	653.32	796.14	-19.81	-40.53	16.08	10
-797.12	629.15	882.08	-20.02	-44.10	4.94	9
-966.31	623.29	858.40	-9.77	-16.30	-23.96	8
-727.05	659.91	934.81	4.76	-38.18	-9.09	10
-789.79	739.75	840.33	-7.20	31.89	-6.90	8
-825.20	622.07	961.91	-13.24	26.06	-26.31	8
-931.88	617.19	885.99	-2.38	62.59	-15.66	11
-869.87	747.07	865.48	20.78	31.31	9.28	8
-864.99	630.62	829.59	22.13	44.98	-39.00	8
-949.95	587.89	794.68	35.58	52.58	-23.25	10
-951.90	599.61	843.51	51.33	54.23	-12.15	8
-952.39	698.49	733.89	65.40	47.00	-23.62	9
-1008.79	733.15	836.18	69.85	78.61	-32.78	10
-1135.25	746.83	809.81	44.65	123.29	-26.73	8
-1278.81	792.24	826.42	43.12	109.95	-7.57	10
-1207.03	775.63	853.27	28.29	87.31	-7.05	8
-1221.44	770.26	793.70	14.77	26.73	-23.44	9
-1225.59	735.84	779.79	-6.90	9.70	5.92	10
-1162.60	656.98	832.52	-33.91	-34.03	43.15	8
-1107.18	685.06	879.15	-21.85	-50.81	36.04	8
-957.52	671.14	846.19	-18.19	-42.18	40.77	11
-1020.75	737.79	810.30	-18.92	-40.71	61.43	8
-717.29	733.89	801.27	-26.31	-51.70	34.36	10
-944.09	741.94	826.90	-10.31	0.21	-9.83	8
-931.15	721.44	876.46	-2.04	3.66	-4.88	8
-933.59	761.47	750.24	-3.14	10.89	-22.64	9
-928.22	788.57	760.50	-9.40	-6.93	-47.18	10
-1086.67	628.91	885.99	-34.82	22.03	-15.41	8
-1129.88	646.48	854.74	-28.81	10.56	29.17	8
-949.46	571.78	861.57	-27.34	-2.72	25.27	10
-1192.87	618.16	845.21	-25.88	17.67	14.28	9
-908.20	694.82	895.02	-30.91	3.33	43.37	10
-1162.60	661.87	789.79	-47.00	37.05	-6.74	8
-1062.26	708.01	752.20	-40.74	13.98	-28.38	8
-1092.53	565.67	922.85	-8.42	4.58	-40.28	10
-1223.88	485.11	894.29	40.92	-26.09	11.02	9
-937.99	695.07	873.78	65.22	-50.81	11.23	8
-1023.68	829.59	756.59	60.30	-51.67	21.58	10
-939.45	851.32	830.57	24.35	-27.86	52.25	8
-1108.15	795.41	751.71	11.66	-8.61	56.15	10
-901.61	751.71	900.63	-28.41	-34.21	83.83	9
-885.74	657.23	941.65	-27.37	-26.55	33.02	8
-868.65	562.01	819.34	-26.15	-36.56	47.09	10
-744.38	632.57	720.21	-58.20	4.52	66.04	8
-893.80	653.08	897.95	-55.51	1.22	27.34	9
-1138.67	577.39	866.46	-2.87	26.40	10.83	10
-809.57	833.74	852.54	44.53	-31.43	-4.82	8
-882.81	745.85	856.45	26.79	-27.92	-46.26	8
-849.37	776.86	739.99	10.07	-6.29	-15.66	10
-903.81	771.48	760.50	7.84	11.44	-21.70	9
-1038.09	655.03	893.07	1.16	5.55	-19.96	8
-906.98	712.16	816.65	-12.15	0.34	-20.32	10
-1077.39	620.12	872.07	-4.15	15.50	-3.45	8
-985.11	696.04	778.56	13.58	-11.08	4.18	8
-945.31	662.84	920.90	1.07	-3.02	-21.00	9
-1015.87	635.25	904.79	24.17	-17.52	-23.32	10
-928.47	701.42	823.49	35.95	4.97	9.98	8
-958.98	705.32	829.35	38.79	-7.63	10.07	8
-914.55	757.08	868.16	37.87	-3.14	-0.06	10
-954.35	783.45	828.86	40.28	2.81	5.55	9
-966.80	857.18	792.24	20.94	1.83	8.64	8
-913.82	755.13	870.36	9.28	1.92	-11.84	8
-1025.39	717.29	798.34	20.54	4.30	-25.79	10
-974.12	790.04	794.43	7.54	-10.25	-18.71	8
-925.05	785.40	743.41	-24.78	-1.37	-13.79	9
-987.06	673.10	889.16	-35.25	2.17	-4.88	10
-941.89	647.46	826.66	-23.53	-15.78	8.85	8
-940.67	649.66	826.90	-17.03	3.30	0.61	8
-996.83	749.27	776.61	-9.64	-2.11	-6.84	8
-953.13	697.27	895.02	-12.66	-1.77	2.20	9
-1013.18	647.46	804.69	8.61	1.40	10.22	10
-955.32	713.87	862.55	-3.91	-6.56	11.81	8
-951.17	707.03	936.52	6.96	-7.69	5.49	8
-928.22	778.56	800.54	2.87	-12.85	6.59	8
-1003.42	740.48	797.85	-16.42	-13.40	9.28	11
-890.63	683.84	857.18	-18.10	-21.03	1.89	8
-907.47	698.73	854.74	0.40	-7.02	0.92	8
-947.75	772.71	779.05	0.27	-6.47	0.12	8
-962.65	664.31	920.90	-25.09	-1.16	5.52	11
-945.56	750.73	798.83	-4.43	-12.18	1.71	8
-907.96	750.49	847.90	-23.83	-6.56	-3.51	8
-1001.22	733.64	822.75	-15.11	-13.09	-0.92	8
-867.43	722.41	850.83	-17.12	-20.97	13.37	10
-877.44	609.38	847.66	-16.94	4.39	-3.14	9
-968.51	616.94	847.90	5.04	6.26	8.64	8
-923.10	666.26	880.86	19.59	3.05	15.05	10
-892.33	753.17	871.58	22.03	7.05	5.07	8
-912.60	714.84	859.86	7.66	14.43	-7.42	8
-959.47	693.60	850.10	17.85	14.74	8.18	9
-883.54	702.15	874.27	17.43	6.93	3.75	10
-962.89	712.65	881.35	6.77	18.10	-10.83	8
-934.81	721.44	801.03	16.57	4.12	-26.34	8
-896.97	728.03	817.38	-2.90	1.62	-20.63	8
-875.49	693.60	853.52	-18.10	7.39	-16.78	11
-921.88	664.79	851.07	-11.72	24.48	-20.11	8
-988.28	687.99	809.33	1.28	23.59	-19.78	8
-989.26	692.14	842.04	6.56	15.56	-23.53	10
-985.35	712.16	830.08	10.16	9.95	-25.91	8
-988.53	746.34	834.23	8.09	18.98	-11.90	9
-1028.08	717.29	849.37	-0.52	14.16	-12.79	8
-985.60	729.49	828.86	3.14	7.66	-12.02	10
-990.72	733.15	832.03	-5.46	7.26	-13.46	8
-1010.01	692.38	857.42	-8.91	-0.61	-11.29	8
-1028.08	701.17	822.51	-6.38	-1.50	-8.51	11
-960.45	704.35	829.83	-4.24	-3.20	-0.95	8
-966.55	717.53	842.04	-4.09	-0.55	-14.86	8
-1019.78	696.78	834.23	-9.00	3.02	-10.31	8
-1005.37	676.51	833.25	-5.07	-8.48	-10.41	10
-948.97	709.96	831.05	0.89	-5.22	-2.38	9
-958.74	735.60	809.57	-16.54	5.31	1.80	8
-994.14	705.81	828.86	-18.59	5.25	5.98	8
-954.35	675.05	890.87	-14.65	6.77	2.78	10
-1016.11	628.91	852.54	-14.50	6.99	-3.60	8
-1009.03	629.39	854.74	11.35	-2.20	-2.62	9
-993.16	728.52	821.04	17.94	-4.88	-6.10	8
-961.18	665.28	878.17	-3.97	-9.28	-18.22	10
-993.90	683.35	841.80	13.85	-6.07	0.79	8
-962.65	729.74	795.90	5.16	-7.63	-6.41	8
-957.28	700.93	837.89	-0.76	-3.23	-17.88	9
-1006.35	709.47	817.38	-4.97	1.19	-9.55	10
-965.33	730.22	815.92	-4.39	1.04	-7.29	8
-962.40	742.43	841.31	-7.08	1.31	-9.31	8
-1009.77	675.05	882.81	-20.57	11.54	-11.08	8
-1021.48	674.07	843.02	-18.77	8.03	9.74	11
-1028.32	620.85	869.87	-14.89	-1.31	7.29	8
-1015.63	645.26	829.83	-5.28	-4.36	3.11	8
-1016.36	632.32	891.85	-0.40	-10.96	1.46	8
-977.54	718.75	859.13	4.12	-6.44	-3.45	11
-986.08	713.38	843.75	-19.96	-10.28	-6.10	8
-977.05	658.69	912.35	-5.52	-5.92	4.91	8
-988.28	729.00	822.51	-7.54	-6.84	8.12	8
-957.76	691.41	868.90	-22.19	-14.19	3.08	10
-1018.55	667.97	842.29	-27.53	0.76	1.80	9
-999.51	674.56	841.06	-23.56	-8.97	9.67	8
-979.25	654.30	884.77	-22.37	-2.20	9.34	8
-982.18	632.57	866.46	-11.84	-3.23	2.93	10
-979.25	544.92	864.01	-0.46	0.24	8.51	8
-959.72	586.67	836.67	10.99	0.24	12.66	9
-948.00	715.33	874.02	34.33	3.27	-1.56	8
-946.04	735.60	868.16	23.53	2.20	-8.33	10
-984.38	721.44	849.85	7.17	5.07	2.56	8
-959.96	706.54	833.74	5.58	-0.70	3.72	8
-978.27	662.60	874.76	-1.19	1.50	-2.93	9
-1029.79	730.47	835.45	3.69	4.00	-4.39	8
-1012.21	768.55	799.56	-18.10	-5.98	-3.63	10
-959.96	701.90	906.74	-23.71	-5.00	-5.49	8
-999.27	646.73	830.81	-24.41	-5.19	-0.55	8
-1001.46	607.91	880.13	-16.72	0.58	13.70	9
-960.21	651.37	880.62	2.29	-4.30	-9.40	10
-1000.00	652.34	862.79	-0.52	-2.35	-13.15	8
-982.18	686.52	866.21	-5.40	-5.40	1.92	8
-970.21	673.34	898.19	-8.76	-3.20	0.27	8
-977.29	675.54	880.13	-4.30	3.75	2.66	11
-1011.96	665.77	868.16	-4.61	-3.30	4.76	8
-951.90	678.47	861.08	-2.35	-5.92	3.02	8
-963.87	696.53	819.09	-13.28	-4.09	-7.97	8
-977.78	654.54	925.29	-8.33	1.53	-6.01	8
-997.07	673.58	860.84	-11.11	-0.76	5.98	11
-983.40	643.55	893.07	-16.39	-3.51	4.67	8
-976.56	655.76	880.13	-11.51	-3.30	3.20	8
-979.25	651.86	874.51	-10.31	-2.41	5.00	8
-941.41	657.71	878.91	-2.81	-8.48	2.62	10
-977.05	546.14	910.40	0.15	10.31	7.39	9
-1011.23	567.38	895.26	29.51	-0.24	12.42	8
-941.65	695.80	832.03	32.62	-0.58	-0.85	8
-998.29	706.30	856.69	25.45	6.47	-11.51	10
-939.21	729.74	866.70	13.06	0.18	-7.17	8
-986.08	720.21	859.86	-0.61	-0.34	-12.57	9
-993.41	706.79	868.16	-4.36	5.83	-8.67	8
-1003.91	708.50	869.87	-1.22	-3.02	-9.55	10
-1008.30	699.46	862.55	-15.72	4.33	-6.47	8
-1003.42	664.55	866.46	-25.45	1.43	0.79	8
-1027.83	583.98	896.73	-20.69	6.41	10.93	9
-935.30	633.79	850.10	-2.96	-9.12	7.69	10
-1037.35	660.16	895.75	12.08	3.60	-0.31	8
-1004.15	665.53	894.04	7.39	-5.95	6.16	8
-1016.36	680.66	856.45	4.09	-4.67	6.87	8
-965.33	710.21	877.69	-0.76	-15.41	-2.62	11
-954.59	688.96	884.03	-18.89	-8.27	-4.55	8
-977.05	672.61	873.05	-19.71	-4.33	7.54	8
-987.06	643.31	885.50	-19.35	-6.53	12.27	8
-954.35	656.01	897.71	-13.43	-10.07	12.02	11
-933.35	632.57	913.82	-12.24	-5.13	6.29	8
-937.74	629.15	905.76	-4.27	3.27	4.88	8
-959.47	555.18	909.18	-5.28	5.16	7.45	8
-982.18	604.00	917.72	25.05	3.33	6.35	10
-916.02	705.81	863.77	28.35	-4.73	-10.74	9
-937.50	721.44	870.85	14.95	10.56	-6.20	8
-981.69	690.19	861.33	13.06	12.94	-0.40	8
-947.02	728.52	879.88	10.01	2.44	-11.17	10
-1031.01	743.90	837.40	3.57	9.98	-11.99	8
-1004.15	737.30	844.73	-22.74	5.98	3.45	9
-959.72	688.23	888.43	-22.06	7.66	1.31	10
-1002.44	634.28	823.49	-31.74	6.47	-3.08	8
-977.54	628.42	879.88	-11.72	6.47	7.63	8
-983.89	641.11	860.84	-5.95	8.36	-4.67	8
-987.55	637.70	905.27	2.35	12.73	-5.55	11
-1037.11	663.33	884.03	1.89	5.07	9.49	8
-1019.04	651.61	930.18	-3.54	-4.46	-1.56	8
-1023.44	663.33	892.33	-8.48	-10.65	-3.69	8
-941.89	635.25	878.91	-15.11	-17.15	-6.07	10
-988.28	663.82	883.54	-4.30	-4.09	4.09	9
-973.39	675.05	868.65	-9.46	-3.85	6.87	8
-987.30	654.54	892.58	-3.69	-7.66	-6.38	8
-952.15	641.60	886.72	1.89	-6.81	-7.90	8
-954.35	625.98	899.17	0.37	0.46	-4.36	10
-1020.51	676.76	870.12	-3.14	-2.44	-1.95	9
-948.97	679.20	896.48	-8.61	-8.76	-1.86	8
-975.34	632.08	915.53	-10.31	-2.41	-2.38	8
-967.04	546.14	903.32	-6.38	-2.87	7.72	10
-965.82	555.91	871.83	26.86	2.47	6.10	8
-974.85	670.65	876.95	34.33	6.68	-1.83	9
-956.30	695.07	922.36	30.98	10.53	-14.37	8
-1014.89	701.17	875.24	15.01	3.91	-7.20	10
-984.13	688.72	890.87	10.01	5.13	-5.65	8
-1010.25	684.08	873.78	9.86	-5.43	-9.89	8
-1024.66	699.95	869.14	-8.30	-5.31	0.89	9
-934.08	691.16	847.41	-17.09	-14.28	-2.53	10
-1042.48	661.13	876.46	-28.29	1.31	6.20	8
-989.01	658.45	896.24	-27.01	-9.03	9.46	8
-984.86	633.79	862.30	-8.36	5.49	8.58	8
-976.56	637.45	894.29	-10.47	2.87	13.21	11
-975.34	671.14	870.36	-4.06	-0.67	4.36	8
-977.05	624.76	923.34	-5.13	-4.03	-0.03	8
-1039.79	637.45	888.92	-1.34	-10.01	1.40	8
-989.99	619.63	953.13	1.86	-23.50	-6.32	11
-952.88	652.10	907.96	-1.95	-19.90	-7.48	8
-959.23	662.60	872.31	-7.69	-22.61	-1.95	8
-949.46	689.21	863.77	-3.48	-11.20	6.26	8
-914.55	659.18	895.51	-7.69	-16.14	-2.23	10
-958.50	652.34	887.94	0.73	-6.96	-5.74	9
-963.87	652.34	892.82	-1.65	1.59	-0.06	8
-989.99	666.75	872.31	2.78	-5.28	3.60	8
-922.61	625.98	923.83	-2.66	-9.98	-1.40	8
-942.87	584.23	878.17	-2.29	2.23	1.80	10
-994.38	591.31	867.43	11.54	3.51	7.35	9
-857.18	678.96	935.79	36.04	-2.26	-7.57	8
-956.05	738.04	875.98	19.41	12.73	-8.39	8
-943.12	725.10	876.95	8.73	12.18	-2.72	8
-1002.69	631.10	915.04	4.73	15.14	-5.95	10
-996.34	682.62	892.09	7.08	0.00	-15.78	9
-1021.24	697.02	858.89	-10.35	4.24	-7.11	8
-1009.52	679.20	870.12	-16.63	-1.04	-3.66	10
-965.82	630.13	901.37	-22.55	-2.84	-0.49	8
-1003.17	642.82	860.84	-10.38	-2.32	7.84	8
-909.91	615.48	946.78	-6.29	0.06	11.78	9
-1014.40	672.12	853.27	6.13	-1.77	-3.23	10
-957.28	666.99	890.87	1.40	-3.91	-1.77	8
-962.89	644.53	912.11	-2.93	-2.59	-0.40	8
-973.14	656.74	864.75	-1.92	-4.15	-6.29	8
-954.59	639.40	914.79	0.00	-4.58	-6.04	9
-974.12	653.32	915.28	2.04	1.37	1.62	10
-985.11	672.85	885.50	-7.54	1.01	7.54	8
-975.34	660.40	895.75	-18.10	-5.89	2.23	8
-967.04	601.81	927.49	-17.70	-5.86	-0.58	8
-942.87	675.29	889.16	0.52	-4.06	1.53	9
-972.17	662.11	872.31	-9.03	-1.07	-10.16	10
-978.52	628.42	888.67	-2.11	-1.95	-0.37	8
-943.85	633.30	875.49	-1.46	2.50	3.66	8
-958.25	557.62	933.84	5.31	16.14	5.46	8
-1008.06	601.81	935.06	29.02	7.32	0.67	9
-934.81	646.48	923.83	26.31	2.29	-6.93	10
-967.77	670.90	889.40	17.64	6.81	-11.96	8
-982.42	656.01	910.89	8.67	1.53	-12.21	8
-986.08	680.66	886.72	10.53	-4.82	-10.31	8
-920.17	711.43	866.21	7.84	-5.22	-12.51	11
-1011.47	718.51	849.12	-2.01	6.38	-12.39	8
-959.23	690.92	867.19	-13.76	4.30	0.15	8
-977.54	655.03	928.47	-16.66	9.46	6.10	8
-1006.35	637.45	897.71	-18.89	6.23	4.55	10
-1000.24	596.68	898.93	-20.45	6.50	-0.52	9
-1032.23	583.25	885.25	-7.17	-0.40	3.39	8
-1021.00	576.66	953.13	6.68	-8.27	8.42	10
-989.26	668.21	886.72	7.20	-12.36	-0.52	8
-991.94	637.70	893.31	-3.42	-13.61	1.50	8
-932.37	672.61	866.46	7.97	-17.30	7.90	9
-931.15	699.71	858.89	-0.95	-8.79	-0.98	8
-937.50	703.86	895.02	-3.60	-5.55	-0.95	10
-975.83	684.08	906.01	-9.92	0.52	11.51	8
-964.84	652.10	875.00	-15.23	-3.27	6.65	8
-980.47	631.35	893.07	-21.42	-3.11	5.62	9
-969.73	581.30	930.91	-16.42	-5.37	1.25	10
-942.14	633.79	916.50	-1.83	-8.12	2.01	8
-923.34	591.55	883.06	-1.59	-3.94	0.67	8
-937.26	562.50	963.62	18.98	12.18	12.54	8
-950.93	646.24	893.31	22.34	4.24	4.61	11
-961.91	681.40	894.78	22.80	4.67	-5.62	8
-978.76	631.84	910.40	9.98	2.08	-10.77	8
-998.54	640.14	883.06	13.55	-4.49	-4.79	8
-919.43	695.31	878.17	12.63	-5.52	-4.91	8
-997.80	722.41	894.04	5.43	3.66	-1.74	11
-955.81	749.27	858.64	-9.83	-6.41	-9.28	8
-943.36	701.42	875.00	-21.03	-3.02	-12.54	8
-1011.23	601.81	904.54	-23.28	3.63	-5.46	8
-953.13	602.54	900.15	-12.24	2.59	9.67	11
-1047.12	628.17	899.66	1.34	8.33	6.01	8
-1025.39	638.67	910.16	0.46	-1.07	5.83	8
-957.76	625.98	929.20	0.43	-7.26	4.15	8
-995.61	660.64	853.03	1.13	-9.61	5.77	10
-968.02	644.29	907.23	2.72	-12.39	5.95	9
-990.48	697.51	893.80	2.81	-10.22	2.59	8
-935.30	681.88	888.67	-9.86	-17.03	-5.37	8
-975.59	656.25	899.90	-14.89	-6.44	7.39	8
-972.66	632.81	906.01	-13.73	-16.66	1.74	10
-919.43	603.52	926.76	-10.68	-4.79	1.01	9
-960.45	619.38	900.88	-8.61	-3.66	4.46	8
-950.20	644.78	891.85	-4.76	-5.00	2.59	8
-963.87	601.81	954.10	-0.82	-3.57	8.12	10
-909.91	560.79	927.00	1.40	-0.82	12.45	8
-951.66	660.64	905.52	30.49	5.80	6.23	9
-951.42	699.22	911.13	21.70	0.98	-12.88	8
-969.24	679.20	916.75	17.15	2.78	-12.24	8
-954.59	655.03	894.04	9.37	-7.17	-6.29	10
-974.12	669.43	902.83	6.29	0.31	-2.20	8
-961.18	675.29	902.59	3.78	-8.67	-13.21	9
-958.25	648.68	913.82	-1.46	2.81	-9.61	8
-978.76	656.49	901.86	-5.19	-0.82	2.41	10
-942.38	639.40	911.38	-8.61	-4.70	4.18	8
-952.64	652.83	927.00	-5.55	-0.43	-1.53	8
-954.10	654.79	895.51	-5.98	-1.89	-3.17	9
-984.13	620.61	903.08	-4.91	1.46	3.57	8
-942.38	629.15	906.74	-3.39	-5.95	3.17	10
-948.49	638.43	904.79	2.14	-3.14	1.19	8
-954.10	660.16	914.79	1.01	-5.89	-0.92	8
-956.05	660.40	901.37	0.76	0.89	-1.68	9
-981.93	666.50	900.39	-5.46	-2.47	5.16	8
-962.40	659.42	903.81	-11.14	1.31	10.93	8
-965.09	643.80	915.53	-9.22	-1.68	5.43	10
-934.57	641.11	898.44	-11.41	-10.71	-3.27	8
-908.69	625.73	922.12	-3.51	-2.69	-8.94	9
-988.28	626.95	897.71	-2.01	-3.27	-2.90	8
-923.58	646.73	934.08	-4.36	-5.62	1.46	10
-942.38	660.16	909.67	-4.27	-6.38	-5.58	8
-939.45	626.22	909.42	-4.73	-0.61	-3.39	8
-953.13	544.68	930.42	-2.41	-0.92	2.35	9
-923.83	609.62	880.37	22.74	0.00	3.51	8
-934.33	636.72	932.62	28.81	2.78	-1.31	10
-946.04	718.51	911.38	21.76	11.05	-1.40	8
-950.93	686.28	918.95	-2.17	3.94	-1.19	8
-958.98	629.39	930.18	0.00	-2.32	-8.88	9
-964.36	658.45	868.65	1.25	-0.61	-1.62	8
-949.71	673.34	898.19	-0.12	0.31	1.71	10
-995.36	675.78	896.24	-2.66	1.19	-2.78	8
-951.90	644.53	937.01	-10.35	-4.24	-1.92	8
-959.72	654.30	896.24	-19.07	-0.43	4.24	9
-951.66	622.80	916.02	-20.17	3.23	8.85	8
-951.66	602.78	910.40	-10.22	0.55	10.44	10
-997.80	637.94	906.25	0.46	-4.52	5.00	8
-957.03	642.09	935.06	0.40	-9.61	2.23	8
-955.32	669.92	898.19	-1.37	-4.12	1.80	9
-936.52	659.18	911.13	-2.29	-7.97	1.80	8
-919.92	665.04	912.60	-4.58	-4.79	1.53	10
-967.04	646.97	919.19	-6.62	-3.48	4.55	8
-927.98	638.92	902.59	-15.17	-12.70	6.62	8
-931.64	607.91	941.41	-15.78	-3.27	5.89	9
-937.99	657.47	903.81	-12.60	-4.64	-0.61	10
-943.12	614.01	906.01	-14.74	0.55	1.83	8
-944.34	619.63	931.15	-0.21	-0.73	6.32	8
-953.61	637.94	937.74	-3.05	-2.90	0.79	8
-946.29	581.79	961.18	-1.46	-2.04	-2.62	9
-928.71	544.43	928.22	11.81	-3.42	5.77	10
-893.07	652.10	894.04	30.85	-5.52	-2.20	8
-896.00	683.59	901.61	22.40	8.39	-2.41	8
-916.75	669.68	956.54	8.45	9.55	5.89	8
-940.43	664.06	918.70	7.84	12.45	8.18	9
-980.47	688.72	876.71	10.38	7.39	3.39	10
-939.70	682.37	905.52	1.59	0.43	-8.15	8
-983.89	661.38	907.47	-4.82	4.27	-10.59	8
-959.23	644.04	922.36	-16.27	-3.63	-4.55	8
-923.10	638.43	915.77	-5.58	-1.68	-1.01	11
-958.25	633.06	906.74	-6.87	4.43	3.78	8
-974.61	610.35	966.55	-7.02	1.13	5.00	8
-929.44	648.44	900.15	-5.89	-4.49	3.14	8
-961.67	624.27	934.33	-5.92	-0.79	7.84	8
-964.60	667.72	913.09	-8.21	-8.67	5.28	9
-923.83	640.14	929.69	-12.48	-11.11	-4.24	10
-965.58	634.77	904.05	-12.18	-12.76	-0.09	8
-912.84	635.25	941.16	-13.00	-11.93	-1.10	8
-930.42	620.36	928.47	-13.12	-7.45	5.46	11
-916.99	625.00	925.54	-9.09	-1.46	19.32	8
-933.35	641.60	929.93	-7.42	-1.46	7.35	8
-912.35	644.53	914.31	-7.90	-1.68	-1.74	8
-962.65	588.13	949.95	-3.27	0.85	3.97	8
-932.37	547.36	924.80	-2.11	-10.25	1.22	11
-926.03	609.86	935.79	28.84	-11.02	-5.37	8
-891.11	646.73	932.37	30.12	-2.69	-8.79	8
-902.59	665.28	953.61	21.94	-0.31	-12.66	10
-960.45	693.85	897.22	17.76	6.53	1.19	8
-911.87	661.87	943.36	3.60	-2.41	-1.59	9
-952.88	652.83	925.78	6.10	-2.44	-11.02	8
-943.12	688.23	879.15	-3.63	-3.78	-2.44	8
-933.84	673.10	913.33	-15.87	-3.88	3.57	10
-879.39	649.41	925.78	-20.17	1.43	-3.11	8
-916.75	642.58	922.85	-22.31	16.48	2.56	9
-956.79	625.24	922.85	-21.67	12.85	5.25	8
-951.90	602.54	957.76	-18.16	4.58	7.87	10
-970.21	585.69	950.93	-19.62	9.64	10.28	8
-950.44	622.56	884.52	-32.10	9.40	16.20	8
-816.65	654.05	903.56	-26.67	17.52	-0.67	11
-954.35	634.52	980.71	-39.06	23.04	-17.55	8
-737.79	414.31	985.11	26.43	22.74	48.00	8
-995.85	365.72	774.90	55.02	27.83	28.32	10
-939.45	578.13	1164.06	103.45	41.11	76.72	8
-768.07	641.60	1088.38	143.77	49.62	79.35	9
-879.15	530.76	843.75	190.12	77.21	-47.91	10
-882.81	635.50	859.13	239.56	86.21	-112.30	8
-1135.25	689.21	711.91	273.04	72.30	-99.27	10
-1276.37	1000.24	489.75	255.07	15.84	2.23	8
-910.89	1004.39	647.22	209.23	33.57	13.15	11
-913.57	998.54	614.75	136.38	33.11	16.60	8
-1073.97	979.74	569.58	13.95	49.93	-31.19	10
-1126.71	725.83	798.83	-46.17	27.47	7.57	8
-1137.21	788.33	805.18	-46.17	19.38	28.41	9
-1129.88	749.76	737.79	-44.89	-6.44	26.25	10
-937.99	673.58	716.80	-47.76	23.86	-9.52	8
-885.25	859.86	847.90	-17.79	24.78	16.54	8
-1133.06	861.57	824.46	-12.08	57.71	-1.92	10
-1065.19	834.23	890.38	20.05	20.90	-0.95	9
-919.43	659.42	522.71	9.03	-2.41	-8.18	8
-1122.56	626.95	674.56	-18.31	-9.40	-9.16	10
-1093.99	756.84	647.71	-0.58	-42.79	11.69	8
-1133.54	748.05	862.30	-10.71	-50.02	30.82	8
-853.03	786.38	658.69	-25.39	-61.49	-1.31	11
-862.06	907.23	641.60	-24.29	-4.00	-58.96	8
-997.07	832.52	739.01	-49.84	20.42	-59.63	8
-856.93	756.35	825.93	-56.64	44.86	-25.54	10
-1313.96	729.98	749.51	-57.92	75.38	-7.17	8
-1206.05	771.24	690.92	-74.77	7.35	-27.65	11
-959.96	657.23	769.53	-61.65	-23.25	10.04	8
-1184.08	840.33	671.63	-3.30	38.30	-2.17	8
-826.42	980.22	759.28	3.33	-65.00	-25.73	10
-1134.52	899.66	708.74	-27.83	-15.99	-66.16	9
-901.12	871.09	822.51	-17.27	-48.86	-9.37	8
-1259.77	662.35	783.69	-36.13	-40.80	-46.94	10
-947.51	654.54	810.79	-25.39	-65.09	86.55	8
-707.28	552.00	738.04	-72.17	-49.90	28.75	8
-1106.45	395.26	799.80	-59.45	-38.27	67.50	11
-921.63	908.45	877.69	-102.51	-35.83	52.73	8
-1173.58	760.01	858.89	-107.82	-52.95	43.91	10
-446.29	632.57	972.41	-161.77	-90.00	132.42	8
-841.31	534.91	904.30	-142.85	11.60	71.75	10
-824.95	682.62	992.19	-42.21	25.54	130.95	9
-938.48	707.28	856.69	1.80	70.56	71.90	10
-957.28	633.06	829.83	27.80	66.07	81.45	8
-905.76	625.24	851.32	15.47	92.93	76.08	8
-880.37	465.58	992.19	71.38	119.84	71.35	10
-965.09	495.12	820.80	113.37	59.60	-12.33	9
-738.77	444.82	794.19	156.92	97.56	-48.55	8
-1217.04	820.07	648.19	156.77	97.05	-62.10	10
-1022.71	716.06	744.63	144.17	41.66	-29.14	8
-1004.39	834.47	642.82	89.32	16.94	-10.38	11
-1148.44	764.65	940.67	20.05	63.69	-11.23	8
-1181.15	864.26	789.31	50.99	50.38	22.03	10
-1279.79	935.30	701.90	56.85	5.68	35.71	8
-1133.54	762.21	779.54	46.30	-10.71	59.20	8
-1026.61	734.13	849.37	48.89	-27.77	117.71	11
-969.97	757.57	719.24	60.42	-25.67	116.03	8
-866.46	870.85	728.03	30.46	-48.10	99.79	10
-663.33	736.82	937.99	45.75	-12.33	56.18	8
-1030.76	857.91	637.70	65.16	-2.69	58.96	8
-689.45	800.78	806.88	71.56	-28.05	77.70	11
-714.84	849.12	675.54	81.54	8.67	20.48	8
-930.66	838.62	714.11	58.11	25.48	23.96	8
-899.90	899.66	702.88	13.18	3.57	48.31	10
-895.02	815.67	678.96	-17.21	22.09	57.56	8
-749.02	847.17	742.68	-37.05	-5.80	81.91	9
-804.93	755.62	737.55	-19.20	27.59	9.31	10
-864.75	815.19	635.74	3.05	30.85	13.89	8
-829.59	917.24	653.81	11.60	27.37	-3.33	8
-1011.96	813.72	700.20	-11.90	45.38	-43.46	11
-1018.31	767.58	684.57	-20.45	2.26	-102.94	8
-1002.20	712.89	768.55	2.75	-14.22	-95.67	8
-987.30	784.18	705.32	12.18	-32.14	-28.17	10
-765.38	826.42	664.31	-12.57	-6.10	-13.09	8
-972.66	782.23	690.67	-5.40	5.16	-12.12	9
-925.05	815.19	672.61	-13.43	20.78	3.72	10
-1010.74	781.01	735.35	-24.38	19.71	-0.12	8
-984.62	838.62	713.38	-7.60	9.34	2.41	8
-791.75	949.71	694.09	-18.68	-6.77	20.87	10
-970.95	961.91	611.33	-25.36	28.90	12.42	9
-779.79	908.20	682.37	-60.24	14.16	26.64	8
-778.08	978.52	675.05	-90.73	40.83	-30.85	10
-1063.96	624.27	802.73	-89.51	45.10	-28.29	8
-1065.92	671.63	710.69	-59.39	-3.30	54.72	8
-840.82	701.66	800.78	-17.67	-3.11	25.39	11
-926.03	747.07	773.44	3.97	-9.80	-14.98	8
-928.47	753.42	694.82	10.01	4.64	9.92	8
-911.13	820.07	730.96	35.16	7.72	30.85	10
-899.90	823.97	769.04	50.20	-3.94	19.93	8
-824.71	858.15	735.84	56.18	15.38	0.15	9
-926.03	940.43	663.57	47.12	26.79	-8.33	8
-942.38	867.43	780.52	10.38	18.46	1.19	10
-929.44	810.06	706.30	4.46	4.24	6.84	8
-967.53	818.60	690.92	2.01	-7.17	12.60	8
-784.91	811.28	677.25	2.84	-10.44	-1.16	9
-844.73	706.79	827.39	-0.89	7.63	-51.79	10
-992.19	825.44	621.58	42.18	22.22	-34.15	8
-1005.13	788.57	665.04	19.74	6.50	-17.85	8
-1026.37	775.39	655.76	26.79	-26.61	-28.32	11
-954.10	833.25	711.91	31.16	-21.51	-34.39	8
-838.13	904.54	674.56	28.26	-9.34	-28.72	8
-911.87	894.04	665.53	17.18	10.25	-31.77	10
-948.00	794.43	796.88	21.33	8.82	-35.83	8
-1032.23	846.68	619.14	14.71	-3.23	-32.59	9
-949.22	875.49	658.94	-6.99	-4.91	5.16	10
-992.43	793.46	692.14	-17.58	-15.14	5.40	8
-1004.88	729.25	723.14	-22.00	-14.80	11.69	8
-971.44	789.79	719.73	-18.25	-20.48	24.14	10
-920.17	765.87	772.46	-34.00	-27.86	23.47	9
-938.48	850.59	645.02	-26.49	-2.96	31.52	8
-868.16	785.40	651.61	-33.78	-16.75	24.60	10
-903.56	714.36	713.87	-20.08	5.89	32.47	8
-943.60	734.86	720.46	-3.63	12.18	37.05	8
-868.41	885.25	712.65	29.60	-1.80	28.47	11
-833.01	887.21	749.76	23.77	3.39	-8.64	8
-919.19	803.96	706.05	27.31	-3.14	-17.49	8
-972.90	809.57	667.72	32.68	-17.12	10.77	8
-859.86	894.04	675.78	29.48	-13.12	8.70	10
-962.40	854.25	752.44	-0.82	-3.27	12.88	9
-934.81	799.56	760.74	-2.78	-8.88	12.27	8
-905.03	800.29	719.48	-11.84	-16.42	-7.60	10
-827.88	815.19	676.76	-27.77	-7.26	-14.13	8
-972.66	734.86	725.34	-2.99	17.94	8.73	8
-829.59	854.25	682.86	2.17	5.52	15.59	9
-868.65	828.13	728.03	-3.20	21.03	-6.20	10
-945.31	813.72	715.33	0.67	16.91	-7.08	8
-885.25	801.27	711.67	-5.22	10.22	-2.44	8
-925.54	812.01	675.29	-3.05	3.27	-13.89	8
-918.95	781.49	759.28	1.10	10.41	-5.86	11
-979.25	789.31	723.63	12.79	4.18	-5.43	8
-904.54	813.96	726.32	5.10	-19.47	-8.73	8
-920.41	836.67	679.44	13.79	-11.29	0.79	8
-837.16	857.67	661.62	-3.08	4.70	-2.87	11
-928.22	833.50	695.07	-7.51	19.38	-11.96	8
-907.23	810.30	671.88	-5.62	8.39	-0.49	8
-850.10	819.09	684.33	2.47	14.80	-10.10	8
-930.91	760.25	717.29	-1.98	19.53	-19.71	10
-941.65	713.87	759.77	8.54	18.83	-11.99	9
-915.77	900.63	605.96	30.76	18.28	0.46	8
-940.92	837.89	775.88	10.71	23.96	-14.53	8
-995.12	899.90	692.63	9.86	13.55	-4.79	10
-885.74	823.49	678.47	1.25	7.90	-3.63	8
-963.87	845.21	651.61	-5.40	19.23	-30.15	9
-897.46	838.13	705.32	-12.39	16.88	-36.99	8
-944.82	814.45	712.16	0.18	15.56	-43.88	10
-948.49	865.72	639.89	4.49	19.74	-51.24	8
-1024.90	771.48	705.81	-12.85	18.37	-40.10	8
-1015.63	770.02	658.20	1.71	11.11	-19.96	11
-1025.15	869.38	730.47	6.87	2.20	0.95	8
-1021.00	817.87	734.86	-4.43	-2.35	-7.35	8
-958.01	783.45	552.98	-12.36	-6.77	-34.24	10
-1025.63	658.20	698.00	-2.69	-5.43	-54.50	8
-985.11	813.72	692.38	41.08	0.76	-40.34	9
-1005.62	708.25	697.75	53.01	12.70	-35.55	10
-1062.01	803.47	666.50	39.25	5.49	-26.73	8
-1074.95	825.44	685.30	48.71	-7.90	-20.42	8
-1095.70	857.42	549.80	59.72	-19.29	-23.38	10
-1002.69	938.96	782.71	43.82	-18.92	-25.36	9
-986.33	963.62	648.19	46.72	-0.61	-16.14	10
-1140.14	891.60	603.03	16.42	-28.75	-8.88	8
-972.17	804.20	663.82	12.24	-42.63	36.16	8
-903.81	720.21	574.71	3.36	-28.56	12.33	11
-955.57	726.07	603.27	4.24	-18.13	11.17	8
-791.50	628.42	798.34	57.34	-4.67	16.30	8
-1083.01	567.14	700.68	177.43	22.64	1.04	10
-1049.56	802.00	551.76	224.58	6.65	6.29	8
-1101.32	1251.46	411.62	173.00	9.83	-1.83	9
-960.45	1215.58	590.82	21.70	15.38	3.05	10
-1236.33	1180.42	469.48	-56.46	-7.93	14.53	8
-965.09	773.19	628.91	-137.94	-56.30	26.31	8
-1007.81	719.48	601.81	-110.14	-45.65	-3.63	10
-985.35	771.73	666.50	-74.01	-60.36	-14.04	9
-1016.85	787.84	709.96	-69.00	-49.41	18.10	10
-877.44	861.08	745.61	-108.43	-35.25	-23.01	8
-898.44	834.23	652.34	-115.30	-35.46	0.49	10
-719.48	777.10	792.24	-111.24	-41.90	-42.54	8
-1044.43	695.31	578.13	-54.41	-13.67	-102.02	9
-1177.98	712.40	816.16	-58.96	-23.04	-116.88	10
-1154.79	580.32	789.31	1.04	-72.69	-87.55	8
-729.98	782.71	745.61	3.60	-70.22	-107.97	10
-1134.28	698.97	800.78	-8.97	-58.50	-40.16	9
-958.74	428.22	695.07	-30.36	-81.02	-88.99	10
-1240.72	873.05	594.24	29.36	-87.10	-26.95	8
-1164.06	938.96	561.52	8.42	-104.74	-57.40	8
-1235.84	861.08	726.56	47.09	-95.25	-130.25	10
-1066.16	993.41	619.87	32.53	-122.56	-90.06	9
-1085.94	680.91	712.40	28.20	-138.46	0.43	10
-1049.07	828.37	506.10	12.08	-93.96	17.67	8
-1183.35	849.37	1005.62	-81.05	-95.28	-74.40	10
-1272.22	1021.73	940.43	-78.64	-91.13	-45.62	8
-1235.84	734.38	894.78	-93.20	-152.19	6.62	11
-766.85	667.72	831.05	-90.00	-186.10	4.52	8
-704.59	542.48	726.07	-92.56	-160.74	-39.12	8
-1013.92	588.62	918.46	-48.95	-87.10	-8.54	10
-986.57	716.55	756.35	-60.21	-63.69	18.59	8
-1019.53	591.31	949.22	-40.80	-62.10	34.30	11
-772.71	908.45	783.69	0.46	-78.55	33.60	8
-559.33	730.22	741.46	-15.66	-84.32	-5.19	8
-1010.99	757.57	804.69	-32.35	2.69	20.48	10
-872.80	674.56	1165.28	-38.73	-6.99	63.90	9
-973.39	657.47	1045.90	-7.63	-16.72	56.70	8
-929.20	479.25	1000.24	-11.05	-55.39	22.67	10
-632.32	618.65	831.05	54.08	-38.73	-1.80	8
-658.45	948.24	643.55	75.78	6.65	-50.45	10
-742.19	859.62	700.93	43.61	31.40	-18.04	9
-1079.35	401.37	891.11	55.94	31.16	20.57	8
-1039.31	508.30	712.40	72.72	-4.97	-25.27	10
-1174.07	673.83	949.95	18.19	4.67	-69.03	8
-1198.49	892.33	792.97	-10.89	-45.65	-64.12	8
-1044.19	948.97	855.47	-29.05	-92.99	-50.38	11
-588.13	968.26	917.48	-29.91	-56.73	12.48	8
-855.47	1035.40	928.22	-35.55	-38.48	40.62	10
-1000.73	648.19	817.87	-73.61	-27.07	37.29	8
-874.27	634.03	872.07	-53.34	-44.98	57.62	8
-884.52	501.95	984.13	-54.75	-49.50	66.41	11
-834.72	598.39	952.15	-43.43	-44.80	67.38	8
-757.57	664.55	969.97	-35.68	-40.25	30.64	10
-877.44	598.88	965.09	-39.09	-34.27	3.20	8
-629.39	872.80	692.63	-42.39	-45.26	-31.59	9
-806.40	799.56	770.02	-108.28	-1.98	-36.99	10
-822.02	692.87	952.88	-123.47	17.09	-67.66	8
-1072.02	509.52	983.89	-86.00	30.67	-89.42	8
-996.34	541.75	1009.03	6.96	-17.40	-43.79	10
-906.25	660.89	922.12	41.08	-28.29	-28.11	9
-870.61	845.46	950.68	-3.88	-31.59	-24.14	10
-815.92	740.72	1068.60	-55.02	-6.99	-61.37	8
-1078.61	574.46	913.33	-65.95	-8.82	-92.13	8
-789.79	444.34	1007.81	-109.01	-59.11	-14.07	10
-814.21	458.25	776.86	-149.02	-31.77	42.14	9
-620.85	335.94	1083.50	-186.00	-70.65	104.52	10
-703.61	644.53	994.87	-90.21	-4.36	78.58	8
-793.46	763.67	935.30	-88.96	13.28	55.51	10
-748.05	331.30	987.79	-124.73	-5.49	33.17	9
-567.14	263.92	1231.93	-76.11	3.97	31.74	8
-943.60	628.66	1280.52	40.56	87.62	4.33	10
-1035.16	718.75	1122.56	100.52	73.15	1.25	8
-1073.73	713.87	932.86	108.37	11.38	47.21	8
-677.49	620.85	1000.24	105.74	-3.45	59.33	11
-788.09	527.10	1087.40	69.27	13.73	65.28	8
-983.15	498.05	1036.62	65.00	-1.50	52.58	10
-729.25	599.85	942.14	45.47	1.56	58.01	8
-889.89	650.15	891.60	-4.85	-2.26	37.23	8
-733.64	681.15	826.42	-15.90	-20.36	39.52	11
-881.59	533.45	999.76	-8.00	29.94	17.40	8
-769.78	597.90	925.54	37.66	15.53	24.26	8
-776.12	611.82	981.69	57.37	14.98	5.74	10
-776.37	715.33	965.82	40.99	11.44	-5.83	8
-803.71	687.99	986.57	34.58	28.44	-2.96	9
-979.74	700.68	1040.04	15.26	60.58	15.50	10
-1032.47	608.15	842.29	-22.89	30.67	-29.17	8
-994.87	556.64	894.29	-88.35	-37.57	-9.98	8
-839.11	701.42	940.19	-114.78	-46.20	2.96	10
-796.63	653.81	1083.74	-83.80	-37.66	28.99	9
-1031.74	458.74	1066.16	-40.68	-23.13	81.63	10
-629.39	526.37	926.51	-16.51	-59.60	78.19	8
-706.54	528.08	912.35	-52.52	-38.79	60.39	8
-624.51	813.72	903.81	-80.93	-8.18	42.97	11
-721.19	775.39	971.68	-150.94	-25.05	-8.51	8
-642.33	733.15	963.38	-198.73	-10.80	-26.70	10
-769.29	651.61	1106.20	-201.45	0.85	-27.86	8
-693.85	554.93	1244.63	-252.11	14.74	-73.36	8
-938.96	449.22	1048.58	-279.02	-7.75	-59.08	11
-585.45	268.80	1133.06	-301.67	-15.59	-30.52	8
-819.34	208.98	1096.19	-315.55	1.89	-58.75	10
-701.66	314.45	1117.68	-238.83	9.46	-69.95	8
-742.19	16.85	1300.05	-106.66	36.93	-50.96	10
-740.48	25.39	1327.39	26.25	34.12	-46.97	9
-886.72	140.38	1209.23	54.44	27.34	-19.87	10
-830.57	258.54	1139.89	145.48	3.57	36.68	8
-805.18	161.62	1135.01	139.40	13.64	55.54	8
-646.48	306.64	1127.20	136.32	-2.47	64.91	11
-543.95	395.51	1120.85	142.43	33.66	8.12	8
-876.46	413.09	998.05	91.43	46.45	30.27	10
-896.48	478.03	1099.37	84.66	24.38	32.56	8
-883.06	725.59	1117.43	29.54	24.63	-20.20	8
-775.88	594.48	1054.69	-62.93	6.16	-39.67	11
-866.46	524.90	1096.92	-175.35	19.99	-7.78	8
-991.46	331.05	1038.33	-278.96	-33.60	36.71	10
-1010.99	210.45	1080.81	-300.17	-52.80	70.43	8
-825.68	116.46	1196.04	-289.00	-70.43	111.48	10
-826.90	111.82	1226.32	-221.98	-68.88	96.92	9
-646.73	155.27	1311.52	-147.98	-68.24	59.45	10
-771.00	141.60	1155.52	-58.59	-21.55	30.61	8
-873.54	51.76	1215.82	-7.11	-28.44	50.26	10
-861.33	-24.66	1234.13	32.41	-43.61	52.19	9
-666.02	102.78	1272.22	112.00	-54.96	50.23	8
-622.80	53.96	1229.98	148.16	6.20	26.70	10
-823.00	183.84	1125.98	162.57	9.98	34.97	8
-694.34	326.66	1080.57	176.85	-1.80	20.42	10
-713.13	355.47	1151.37	179.90	-3.60	19.41	9
-728.52	379.15	1175.05	176.42	-7.32	30.67	8
-719.73	403.32	1187.99	162.63	4.18	25.85	10
-809.81	484.13	1029.30	139.56	-1.89	2.08	8
-760.01	480.71	1085.21	103.03	-11.57	15.90	10
-689.70	485.60	1141.36	81.70	-9.22	18.40	9
-728.76	398.19	1190.92	66.65	-8.54	3.57	8
-756.35	419.92	1134.28	59.08	-17.61	-12.76	10
-625.00	385.01	1138.43	49.29	-33.81	0.98	8
-654.54	381.84	1125.73	50.93	-18.86	23.28	8
-695.80	408.69	1139.16	46.88	-20.36	40.37	11
-627.93	383.54	1150.15	47.88	-19.29	30.58	8
-712.65	468.51	1095.46	55.94	5.25	27.89	10
-638.92	435.55	1077.88	46.17	-8.94	11.81	8
-617.43	403.81	1112.79	57.59	10.96	8.76	8
-560.79	488.53	1038.82	85.91	27.80	20.05	11
-620.36	525.63	1074.71	115.02	23.80	20.45	8
-488.53	541.75	1002.69	121.61	34.39	33.63	10
-367.43	559.81	976.32	105.99	49.93	33.91	8
-381.10	553.71	1047.12	73.64	98.57	32.44	11
-523.44	492.19	1006.59	90.76	166.38	34.67	8
-636.23	447.51	918.46	100.68	188.11	59.75	8
-754.39	423.34	882.57	103.42	246.61	61.80	10
-910.64	451.66	959.96	125.27	266.60	11.02	8
-885.01	493.16	1056.64	156.80	240.88	-30.36	11
-1026.86	632.32	803.22	168.09	258.48	-9.70	8
-1053.47	587.65	676.27	156.07	247.41	33.91	10
-1044.92	551.51	846.68	151.18	206.02	40.25	8
-958.98	620.36	832.76	151.34	192.84	13.95	11
-1164.31	707.03	770.51	166.08	179.84	-34.94	10
-1253.17	784.18	780.52	174.99	130.40	-52.76	8
-976.81	784.18	844.73	185.55	90.94	-58.26	10
-1230.22	829.59	680.42	177.46	92.50	-88.01	8
-1381.10	834.47	595.46	125.89	36.62	-54.63	11
-1146.97	819.82	619.63	75.20	15.35	0.58	8
-1050.05	895.26	689.70	57.50	21.48	6.29	8
-1138.18	897.22	819.82	9.09	15.01	-1.28	10
-1040.53	890.87	827.15	17.36	12.27	11.66	8
-1189.21	859.13	800.78	23.35	10.50	23.38	9
-956.54	798.83	799.56	27.01	-7.78	32.38	10
-1138.67	910.40	648.68	-0.61	2.01	12.08	8
-1056.40	885.50	648.19	-62.26	-28.96	54.29	8
-1029.30	803.71	765.38	-76.66	-32.56	70.40	10
-1062.26	748.54	809.08	-71.66	-3.51	87.16	9
-1148.19	883.30	681.15	-64.27	-39.00	84.69	10
-887.21	747.80	722.17	-84.81	-46.60	115.75	8
-932.62	726.07	760.74	-115.02	-22.46	140.81	8
-909.18	687.74	781.49	-110.96	-9.98	83.31	11
-1078.86	763.18	829.59	-107.54	11.26	44.34	8
-1056.88	806.40	791.02	-133.88	-42.97	7.57	10
-892.09	774.41	705.08	-155.33	-64.09	0.92	8
-945.31	732.42	801.51	-201.72	-48.37	14.43	10
-939.70	626.46	887.21	-240.39	-42.69	71.29	9
-901.86	626.22	963.13	-200.90	-34.24	104.43	8
-997.07	613.77	1066.89	-132.54	-32.47	90.39	10
-948.24	626.71	994.63	-47.55	-33.29	78.67	8
-1006.59	489.50	970.21	-7.23	-46.75	89.69	10
-752.44	571.29	908.20	35.86	-77.21	111.21	9
-714.36	517.09	898.44	37.20	-57.56	70.07	10
-704.35	581.79	962.89	55.88	-50.11	44.31	8
-650.39	729.74	892.58	76.02	-57.62	-5.04	8
-634.03	752.93	876.22	92.41	-47.27	-18.55	11
-741.46	821.53	782.96	90.97	-0.21	-62.90	8
-688.96	819.58	836.18	89.36	8.61	-93.11	8
-843.75	812.99	865.48	70.31	-0.79	-88.32	10
-807.37	824.95	865.23	31.89	12.63	-45.41	8
-900.63	840.58	926.03	-34.33	13.61	-5.58	9
-903.32	829.35	901.86	-98.27	-5.04	33.05	10
-794.92	718.51	890.38	-179.26	-21.82	71.11	8
-791.50	676.03	981.20	-223.45	-11.26	58.87	8
-791.50	610.60	913.82	-223.33	-6.90	54.96	10
-782.47	556.64	1012.21	-244.26	-13.06	34.48	9
-789.31	621.34	901.86	-219.57	6.41	16.33	10
-804.44	515.14	1096.44	-260.04	-9.95	-2.11	8
-802.00	348.39	1062.50	-240.45	-11.41	53.31	8
-655.27	336.67	1080.32	-195.34	-11.23	42.66	10
-841.31	332.52	1109.13	-92.35	23.01	-13.76	9
-740.97	364.01	1114.26	5.86	19.59	-9.95	10
-872.07	405.76	1091.55	74.58	30.46	-1.07	8
-877.44	433.11	1132.57	142.97	23.41	-3.05	10
-868.90	500.49	1015.14	155.91	23.99	-2.69	9
-928.96	577.15	944.58	150.67	10.10	2.50	8
-755.37	572.51	1076.90	105.47	-4.18	2.11	10
-823.97	639.65	1013.92	92.65	5.83	-9.31	8
-771.00	713.87	991.21	75.29	-5.68	-33.05	8
-752.93	705.08	1054.44	71.75	3.30	-47.39	11
-830.81	693.36	983.64	58.53	9.12	-44.49	8
-858.40	586.43	991.70	29.33	4.15	-12.76	8
-843.99	587.16	982.91	5.34	2.11	24.60	10
-883.54	581.30	1021.73	-25.05	-4.79	29.48	8
-780.03	518.31	1085.45	-29.79	-4.09	21.12	9
-792.48	430.91	1029.79	3.97	-2.20	12.24	10
-784.67	540.28	909.91	42.24	8.21	7.66	8
-781.74	583.74	895.75	50.57	12.05	-17.43	8
-821.29	632.81	968.26	56.70	10.83	-28.90	8
-807.86	658.20	974.37	66.83	7.39	-29.91	11
-832.28	696.53	966.06	58.01	4.24	-22.37	8
-815.92	679.93	1005.37	47.52	20.42	-5.00	8
-800.54	675.05	1050.78	41.69	22.67	-6.07	10
-878.42	677.73	963.87	22.31	15.99	-19.59	8
-830.57	666.02	948.97	12.60	12.76	-11.20	9
-827.15	641.85	922.36	-1.95	13.76	-18.10	10
-836.67	583.25	967.29	-7.02	17.67	-13.34	8
-906.25	552.00	911.38	7.93	12.60	-8.39	8
-848.88	544.68	949.22	30.03	-1.40	-6.26	10
-857.67	655.76	934.81	47.85	-2.87	-15.29	9
-839.36	695.56	924.80	40.74	-2.01	-23.59	8
-871.83	660.64	892.82	38.45	0.03	-19.87	8
-807.62	677.49	1000.00	30.18	-5.71	-21.64	10
-880.13	754.64	941.65	26.67	11.44	-33.87	9
-889.89	714.11	940.92	0.82	9.03	-15.56	8
-886.47	670.65	1001.22	-14.28	9.06	-2.38	10
-882.57	659.91	920.90	-25.76	1.22	-9.28	8
-878.42	580.57	922.12	-38.48	5.07	-9.86	8
-862.79	592.53	955.57	-13.92	-7.32	-3.97	11
-841.55	603.03	955.81	4.39	3.69	-3.20	8
-877.93	676.27	892.82	3.51	0.46	-9.55	8
[truncated: 12,663 more rows]
