# Supplementary material for: Complexes of vertebrate TMC1/2 and CIB2/3 proteins form hair-cell mechanotransduction cation channels
Source: eLife. 2025 Jan 8;12:RP89719. doi: 10.7554/eLife.89719 (PMC11709434; doi:10.7554/eLife.89719)
Supplement: Figure 3—source data 1. [file elife-89719-fig3-data1.zip › Figure 3H/wt/20-7-T4.csv]

Time	Lat	Foreaft	Vert	Pitch	Roll	Yaw
1	1591.55	638.43	1033.94	-14.28	195.13	-93.26
2	-1615.23	699.22	926.51	-94.79	112.76	-160.43
3	-1533.45	146	728.76	-293.55	89.9	-216.43
4	-1602.29	65.43	692.63	-294.77	68.3	-253.54
5	-1835.45	19.53	746.58	-274.6	-24.54	-197.45
6	-1440.67	-314.94	1094.97	-238.86	-62.23	-156.34
7	-1591.31	-159.18	887.94	-95.46	-36.07	-170.32
8	-1809.57	162.84	364.26	38.3	-42.02	-171.14
9	-2073	285.64	402.59	143.19	-57.13	-139.56
10	-1740.48	714.11	510.99	147.74	-124.05	-100.98
11	-1411.62	836.18	735.11	57.19	-138.21	-62.71
12	-1432.37	550.54	677.49	-73.09	-168.79	29.36
13	-1469.48	170.41	866.7	-83.8	-225.52	40.41
14	-963.87	276.37	838.87	-63.75	-207.49	18.52
15	-1333.98	195.07	371.58	-76.69	-72.17	-42.27
16	-1550.29	-114.26	711.67	-86.24	-95.09	-128.23
17	-1270.26	370.12	834.47	3.02	-135.1	-122.53
18	-1227.05	137.94	1002.44	3.17	-71.11	-36.53
19	-1294.43	228.76	846.68	8.36	-84.75	-0.06
20	-1274.41	303.22	779.54	20.54	-92.04	31.13
21	-1382.57	88.13	966.31	-16.17	-67.87	73.15
22	-1482.42	65.92	868.16	24.48	-61.16	61.55
23	-1285.89	244.38	1184.33	103.27	-54.53	37.41
24	-1214.11	343.51	1142.09	134.43	-49.62	38.76
25	-1235.6	-111.08	1215.58	167.54	-40.65	21.45
26	-819.34	533.45	1127.93	209.17	-31.92	36.04
27	-932.86	504.64	755.62	200.04	178.65	35.46
28	-1247.07	294.92	407.23	96.47	114.35	-19.99
29	-1368.9	338.62	624.02	-44.31	26.76	-43.03
30	-1409.42	32.47	824.22	-128.88	-2.01	72.85
31	-1259.52	-108.4	603.27	-106.38	42.48	89.26
32	-1789.06	302.49	889.4	-106.93	101.56	84.38
33	-1554.93	382.32	927	-104.55	79.96	135.74
34	-1660.16	380.62	978.03	-104.95	30.58	128.91
35	-1157.23	330.57	1011.72	-53.99	4.09	90.27
36	-1192.14	251.46	956.54	-20.17	48.68	59.69
37	-1551.76	293.46	807.62	24.35	15.81	57.53
38	-1508.79	412.35	900.15	21.33	-20.9	50.9
39	-1232.91	375.98	920.17	-21.61	-50.45	32.93
40	-1464.11	149.9	1007.81	-7.32	-10.22	68.3
41	-1495.85	314.45	791.75	-20.66	-33.29	47.18
42	-1554.44	280.52	829.59	-23.28	-67.44	62.44
43	-1525.39	274.41	969.73	18.55	-79.86	117.98
44	-1231.93	263.43	1103.27	37.57	-73.43	130.37
45	-940.43	237.79	923.58	100.19	-36.38	134.61
46	-838.62	260.5	782.47	20.78	68.33	63.81
47	-1737.55	-133.54	902.83	-48.68	63.66	36.9
48	-2102.29	98.63	964.84	18.22	-105.26	57.56
49	-1447.75	621.58	1025.88	6.29	-184.91	41.02
50	-901.37	697.27	723.88	-81.6	-96.34	1.25
51	-1403.08	-162.6	671.39	-134.92	-3.14	-21.45
52	-1528.32	142.09	899.41	-27.47	-176.18	26.82
53	-620.85	603.27	1240.97	122.68	-281.1	97.44
54	-824.95	768.8	1065.67	114.59	-129.64	96.86
55	-1104.49	405.76	1025.15	84.99	-90.33	59.14
56	-1241.94	481.2	992.92	88.01	-89.26	38.42
57	-1057.13	554.2	877.93	76.29	-113.56	19.32
58	-1156.01	546.39	907.71	40.04	-88.99	2.72
59	-1148.19	463.13	919.43	-14.74	-125.67	23.28
60	-1099.61	267.33	946.53	-15.99	-101.41	104.71
61	-891.85	546.88	768.8	-20.9	-121.06	67.2
62	-484.38	555.18	1114.26	-6.5	-81.33	47.85
63	-561.28	423.58	1067.63	-10.25	28.08	-32.78
64	-1441.41	124.76	901.37	-0.92	91.61	37.84
65	-1041.26	295.17	1026.37	93.29	-20.87	89.17
66	-943.12	712.16	1080.57	87.8	6.53	2.38
67	-992.92	654.54	1176.76	53.92	40.53	-28.81
68	-1009.77	376.71	1212.16	85.91	52.98	-27.74
69	-978.52	578.37	823	86	55.45	1.04
70	-1213.13	563.72	813.23	14.47	38.06	-3.66
71	-1045.9	497.8	925.29	16.78	17.67	-13.34
72	-1321.53	672.61	669.43	0.37	19.9	-18.31
73	-1177.98	245.85	1050.78	-60.09	-22.8	-67.35
74	-954.1	428.71	1075.68	-14.62	-15.29	-56.52
75	-910.16	649.17	1072.75	-1.56	-20.66	-27.59
76	-959.96	520.75	904.3	-31.62	11.78	9.37
77	-950.44	393.31	933.11	-54.5	14.68	-0.76
78	-1043.7	413.82	942.14	-40.95	19.17	-20.9
79	-1098.88	558.59	817.87	-1.46	25.91	-33.39
80	-946.29	795.9	933.84	-30.06	5.25	-54.87
81	-1125.73	401.37	973.88	-32.41	35.98	11.32
82	-1121.83	316.65	1102.29	24.75	31.07	36.9
83	-1154.54	779.05	972.66	91.22	42.36	48.52
84	-1169.19	661.87	930.91	36.8	49.71	25.39
85	-1349.37	296.88	900.88	-52.8	41.47	43.64
86	-1115.97	330.81	902.59	-8.36	-14.31	99.79
87	-1056.4	440.92	884.28	22.16	20.36	100.95
88	-1074.22	685.3	983.4	56.34	50.32	74.71
89	-1060.06	640.38	979.49	58.53	52.46	36.1
90	-1294.68	378.17	952.39	38.7	77.94	42.76
91	-1341.8	545.17	915.04	75.62	16.48	85.39
92	-1150.88	556.15	902.1	54.6	-36.04	67.84
93	-995.61	279.3	1056.64	25.3	-44.68	20.11
94	-690.92	159.18	974.37	64.06	-193.85	-97.11
95	-119.14	323.73	830.32	150.91	29.45	65.77
96	-1104.74	1316.65	380.86	153.35	304.99	61.68
97	-2014.4	132.08	679.44	-90.39	200.56	-6.23
98	-1980.22	541.5	773.19	-66.68	9.64	10.25
99	-996.34	1082.76	1415.28	-99.7	7.02	54.63
100	-1331.79	863.04	1051.76	-106.02	62.29	73.7
101	-1583.25	794.68	891.85	-117.28	5.89	104.31
102	-992.68	575.93	926.27	-191.13	-83.22	81.27
103	-1152.83	158.2	1074.46	-206.79	-54.9	28.9
104	-1010.01	145.51	976.32	-105.32	-86.55	-18.59
105	-450.68	303.22	952.15	-43.95	-39.83	-43.24
106	-824.22	211.43	931.88	22.22	81.57	-61.31
107	-935.79	446.29	1012.45	101.99	81.91	-35.22
108	-914.79	730.96	935.3	170.72	92.16	-63.75
109	-1068.36	808.35	639.16	95.28	128.81	-64.82
110	-1312.74	652.34	760.99	12.82	115.6	-72.48
111	-1467.04	620.61	830.32	37.93	76.29	-78.89
112	-1495.12	658.94	750.73	29.48	54.75	-83.62
113	-1329.59	419.68	799.8	-42.6	-9.7	-99.03
114	-1043.7	326.9	826.66	-57.16	-10.41	-76.29
115	-1184.33	334.23	763.18	-51.85	9.7	-127.23
116	-1558.59	139.89	1080.81	1.56	-40.13	-109.41
117	-1511.23	438.96	1032.47	13.73	-82.73	-85.51
118	-1031.25	725.83	823.49	-44.43	-91.49	5.07
119	-1368.9	210.21	771	-122.56	5.07	-49.56
120	-1667.72	28.08	954.35	-82.52	-69.18	-8.64
121	-1430.66	271.48	945.07	-5.28	-211.88	69.85
122	-936.28	606.69	1083.5	3.85	-270.42	75.9
123	-616.46	662.6	1002.69	-2.87	-213.99	98.94
124	-574.22	448.49	1110.35	-16.94	-149.63	60.24
125	-651.12	445.07	927	25.85	-44.31	56.43
126	-977.78	502.93	833.74	35.28	67.6	-34.52
127	-1283.69	322.27	869.63	118.04	96.41	-50.63
128	-1448.97	474.85	863.77	190.55	65.55	-42.66
129	-1371.34	802.49	831.05	198.85	-20.6	-31.34
130	-982.91	646	852.29	100.46	-94.57	-2.38
131	-1158.94	601.07	705.57	24.17	-40.47	12.21
132	-1102.29	398.19	1004.88	-60.94	-61.92	26.06
133	-980.96	366.7	812.01	-45.5	-79.47	23.47
134	-965.58	532.96	957.28	-19.84	-66.1	23.62
135	-858.4	606.45	794.43	23.32	-25.39	17.55
136	-1070.07	665.28	886.72	18.71	1.04	11.69
137	-885.01	719.73	940.67	15.5	4.7	21.12
138	-1027.34	799.8	1056.4	36.01	14.71	27.01
139	-1278.81	728.27	843.99	15.35	30.52	54.99
140	-1128.66	536.87	690.43	-53.8	-16.97	19.68
141	-1262.94	71.53	966.55	-123.35	-36.04	6.53
142	-1171.88	241.94	914.31	-48.34	-76.17	10.83
143	-1016.85	668.7	1178.96	-35.61	-74.98	19.78
144	-1222.9	808.59	938.23	-42.69	-87.22	41.2
145	-938.72	461.18	999.51	-62.38	-145.75	56.88
146	-1036.38	368.65	1077.15	-44.95	-73.79	78.37
147	-680.66	595.95	826.42	3.94	-85.75	84.08
148	-450.2	638.18	918.7	-15.72	-11.81	22.95
149	-572.75	676.27	1013.18	14.65	26.34	1.62
150	-843.99	435.79	1218.99	49.32	45.81	14.22
151	-718.02	487.3	1096.92	79.16	49.38	26.37
152	-1042.24	592.04	684.08	67.38	75.59	3.78
153	-943.6	567.87	475.34	8.42	74.31	-37.02
154	-1240.48	171.39	1095.21	50.42	79.19	-31.98
155	-1281.98	809.57	935.55	101.87	81.42	7.39
156	-1433.59	630.13	1096.92	-30.4	25.3	-36.16
157	-1164.06	469.24	961.67	-84.99	-45.07	2.01
158	-1144.04	435.3	883.54	-121.7	-69.73	20.29
159	-1045.9	443.36	873.78	-144.38	-102.72	50.35
160	-925.05	245.36	1297.85	-53.13	-148.04	80.57
161	-536.38	453.61	1193.6	1.04	-135.8	53.77
162	-829.59	782.23	789.55	-5.89	-21.97	40.56
163	-890.63	697.75	752.69	-103	-10.59	13.09
164	-787.6	510.25	896	-98.66	-22.77	-0.85
165	-690.43	562.5	1455.32	-27.31	-29.88	-20.57
166	-908.94	421.63	1141.85	31.49	14.83	-39.86
167	-1145.51	659.18	665.28	70.01	42.48	49.53
168	-1108.4	726.07	1005.62	-3.3	-0.09	5.49
169	-980.96	598.39	1082.28	-17	5.77	49.74
170	-1065.67	548.58	896	-18.1	-3.11	46.26
171	-1022.95	518.31	920.17	-80.99	-33.14	54.66
172	-908.94	278.81	1173.1	-96.5	-28.11	88.13
173	-1164.31	391.85	1201.42	-94.88	-52.19	91.31
174	-983.89	402.34	1389.16	-7.48	-196.17	46.94
175	-614.99	319.09	1164.31	36.56	-114.78	63.63
176	-725.83	571.29	962.89	43.15	-83.44	55.73
177	-603.52	819.82	925.78	7.26	-88.2	28.02
178	-673.34	490.48	1099.12	-38.33	-50.48	9.09
179	-795.41	570.56	1244.38	-13.95	-26.79	-5.8
180	-914.06	591.31	1176.27	-33.36	-11.08	-46.6
181	-1185.06	114.26	1208.25	-10.1	-15.05	-69.09
182	-1218.75	166.5	1022.71	76.54	-54.14	-89.26
183	-857.67	336.67	1049.32	94.06	-212.8	-42.57
184	-302.49	618.9	1109.86	79.19	-238.19	15.75
185	-131.1	455.32	1220.7	71.35	-127.11	-2.99
186	-235.11	556.4	1101.32	74.86	-52.28	-53.07
187	-524.17	683.59	958.5	67.5	-39.76	-63.02
188	-366.94	561.77	972.9	49.32	15.63	-80.11
189	-446.04	586.18	1013.92	22.77	70.5	-104.95
190	-850.83	561.04	1004.39	-0.46	93.29	-112.12
191	-1061.28	445.31	1066.16	11.14	73.85	-77.82
192	-1060.06	454.59	1195.8	50.75	49.65	-64.94
193	-699.22	377.93	1111.33	79.19	28.35	-100.89
194	-883.79	748.29	782.23	88.53	19.2	-98.48
195	-675.54	670.65	899.9	54.11	-12.97	-111.69
196	-861.33	508.06	1101.81	35.95	59.51	-103.36
197	-1147.95	489.5	932.13	29.63	88.01	-27.53
198	-1036.38	627.44	975.59	34.97	64.94	8.58
199	-555.18	624.27	1067.38	34.33	80.29	11.35
200	-909.42	655.52	963.62	22.55	171.54	24.11
201	-1016.11	702.64	717.53	8.24	141.3	11.69
202	-1048.83	628.91	852.29	-80.44	66.38	34
203	-835.21	537.11	819.82	-170.1	66.62	62.96
204	-514.16	488.28	1310.55	-186.49	151.03	-0.34
205	-1498.05	491.7	993.65	-142.06	229.86	-75.41
206	-1205.32	472.41	1057.37	-121.49	104.16	-7.29
207	-1127.44	527.59	1114.75	-80.44	55.21	-23.07
208	-768.55	280.27	1067.14	6.5	41.93	0.49
209	-958.01	263.67	1022.95	63.17	82.43	32.68
210	-1198.73	417.97	877.44	88.59	57.22	32.68
211	-1035.4	405.76	974.37	107.85	-11.78	42.72
212	-987.79	584.23	843.02	80.2	10.04	74.89
213	-847.41	523.44	1099.37	64.03	6.9	98.79
214	-697.51	359.13	1252.93	152.65	86.76	69.46
215	-868.65	564.7	987.06	164.12	130.16	25.57
216	-1160.89	626.71	936.52	175.69	131.13	-5.49
217	-1227.54	805.42	697.02	129	60.61	-38.3
218	-1205.32	779.54	648.19	81.57	5	9.46
219	-978.03	784.18	612.55	81.67	-6.65	17.85
220	-848.88	767.82	845.95	119.93	44.98	8.61
221	-1079.83	821.04	817.63	93.38	107.36	44.92
222	-1233.64	538.09	969.97	-43.09	54.23	63.02
223	-1034.67	178.22	1149.66	-94.36	-25.09	30.98
224	-1113.04	279.3	979.74	18.49	-41.6	76.39
225	-854	600.1	814.21	88.38	-33.05	66.1
226	-1031.25	997.8	637.21	23.28	-58.01	13.55
227	-870.85	807.62	934.08	-66.19	-100.95	-59.33
228	-837.89	543.7	820.8	-112.37	-61.04	-109.77
229	-943.36	455.81	797.12	-151.82	17.76	-143.4
230	-1146.48	333.98	830.08	-130.4	67.38	-113.74
231	-1262.21	262.7	807.62	-86	48.37	-56.88
232	-1234.62	537.6	944.82	-50.87	56.92	-34.24
233	-1212.65	916.02	878.66	71.75	26.15	34.94
234	-1193.6	1108.89	896.73	41.47	-31.56	98.21
235	-1146	827.64	808.35	36.13	-86.46	118.5
236	-909.42	820.8	801.27	-21.03	-114.23	78.89
237	-897.22	709.47	951.66	-63.2	-110.93	54.14
238	-959.96	403.56	1161.62	-73.73	-108.76	69.95
239	-893.07	442.87	874.02	-85.42	-99.61	18.98
240	-995.36	670.41	1087.4	-58.01	-129.43	-41.35
241	-665.77	512.7	990.23	-87.28	-148.59	-16.69
242	-742.92	493.65	860.84	-135.1	-76.26	-68.63
243	-829.59	421.63	848.88	-117.65	-52	-105.99
244	-996.34	424.56	852.29	-96.01	-4	-142.88
245	-927.25	407.23	787.84	-59.72	-49.5	-70.53
246	-684.81	355.47	1007.57	7.08	-58.26	-9.25
247	-645.75	409.91	807.37	66.68	42.11	15.96
248	-1106.93	658.94	1175.54	71.84	48	67.87
249	-1299.8	918.21	1344.73	28.14	3.54	44.74
250	-701.66	662.11	1079.59	62.47	-87.92	45.99
251	-814.45	661.38	849.12	41.44	-0.34	61.34
252	-1034.18	523.44	864.01	27.1	45.26	99.18
253	-1343.75	484.38	819.82	-0.64	11.44	114.32
254	-1306.88	686.04	1048.1	1.28	-90.21	108.25
255	-645.26	746.34	1039.55	17.61	-216.34	111.69
256	-827.88	356.45	1117.92	-57.28	-116.67	-5.31
257	-231.93	434.81	1082.52	74.65	-141.39	-13.79
258	-774.41	728.52	835.21	23.28	-60.67	33.05
259	-782.23	783.69	814.94	-101.65	-104.13	20.72
260	-267.82	600.83	1063.48	-144.5	-81.88	-5.55
261	-443.6	430.66	1158.69	-170.07	40.83	-14.68
262	-557.62	305.66	1312.01	-90.82	117.98	18.43
263	-957.03	398.68	1006.35	-52.25	177.86	-9.06
264	-973.39	333.74	1051.27	-29.63	137.79	-39.61
265	-934.57	474.37	1061.28	62.38	203.03	-27.56
266	-1266.6	488.04	1030.27	88.68	167.51	-10.68
267	-1155.03	519.04	888.43	67.44	40.34	58.32
268	-676.03	346.92	1012.94	-22.19	-50.54	131.84
269	-749.51	245.85	1111.57	-25.6	-13.55	103.82
270	-859.38	531.74	1177.25	53.8	28.05	33.78
271	-843.02	546.63	1304.2	67.11	43.73	-9.86
272	-861.57	582.03	1162.84	35.03	58.2	0.52
273	-972.17	619.14	1007.57	12.73	69.85	-16.94
274	-1129.39	400.63	1047.85	16.57	31.98	-38.18
275	-816.16	562.26	913.09	57.25	-31.28	-20.75
276	-855.47	630.37	870.61	-0.58	-48	-28.08
277	-988.04	636.23	849.12	-41.99	-51.85	-19.38
278	-826.66	677.98	954.35	-81.94	-62.23	14.37
279	-443.6	759.52	974.37	-77.55	-63.72	-60.82
280	-735.11	426.03	998.54	-27.25	10.56	-112.09
281	-722.17	276.12	1028.56	9.74	49.93	-80.51
282	-910.4	399.9	1022.22	46.14	44.74	-70.65
283	-877.93	814.45	965.82	118.41	59.94	-68.97
284	-1090.33	685.79	962.4	132.66	80.35	-79.59
285	-1020.26	872.07	797.36	85.88	42.18	-6.16
286	-1087.4	661.62	951.42	36.04	18.16	5.89
287	-1059.08	627.2	997.31	33.72	-20.11	32.32
288	-960.69	673.83	972.41	29.27	-9	45.38
289	-1111.82	698.97	1044.43	-10.89	-24.38	43
290	-700.44	391.6	1147.46	-39.95	-88.5	54.05
291	-693.6	383.06	937.74	-27.01	-5.89	73.73
292	-655.76	419.92	1060.79	19.01	10.01	5.98
293	-640.63	553.96	958.5	58.29	77.88	14.68
294	-687.99	723.63	801.03	75.32	146.82	21.61
295	-1118.65	541.75	715.82	26.12	183.81	-35.03
296	-1264.4	438.23	952.39	68.27	151.55	-71.23
297	-1143.31	467.29	988.04	143.28	95.34	-136.05
298	-1226.81	758.79	653.81	157.99	95.31	-153.5
299	-1276.37	661.38	1067.87	83.07	60.79	-60.67
300	-1293.95	789.55	949.71	41.2	-7.84	-8.88
301	-1074.46	783.45	952.39	-9.12	-97.47	44.1
302	-1170.41	729.25	852.54	-21.88	-95.89	39.03
303	-1075.93	786.38	889.16	-116.76	-160.52	71.5
304	-824.71	339.36	1165.04	-131.1	-152.62	102.33
305	-531.01	332.03	1202.64	-69.52	-106.2	149.75
306	-641.6	228.76	1001.46	-31.65	-25.12	156.31
307	-669.92	267.09	872.07	-19.53	70.68	140.01
308	-691.16	476.56	943.36	94.76	97.66	101.99
309	-721.44	533.2	885.74	211.21	139.04	24.05
310	-748.54	741.21	844.97	210.63	139.74	5.86
311	-1020.51	1048.34	719.73	188.6	125.46	-39.25
312	-913.57	1180.18	469.24	92.83	65.31	-153.81
313	-1061.28	986.57	571.53	-39.46	85.33	-173.13
314	-1264.16	494.14	825.44	-90.27	96.98	-93.29
315	-1156.01	552.49	950.93	-79.28	38.6	-5.31
316	-1165.53	708.98	1024.66	-30.7	21.79	48.19
317	-1034.91	818.36	1043.21	-19.84	3.02	52.09
318	-807.86	963.13	792.24	-40.37	-0.12	-0.03
319	-1190.43	697.02	743.9	-93.11	27.68	-65.77
320	-916.26	762.21	789.55	-107.36	-15.17	-43.06
321	-925.29	620.85	1019.78	-67.02	6.38	-79.99
322	-1131.35	686.77	828.61	-60.79	10.99	-58.53
323	-1134.03	547.85	879.15	-11.96	17.52	99
324	-1094.24	533.69	1033.2	16.11	-0.52	202.42
325	-822.02	574.22	1125.98	20.87	29.3	236.24
326	-982.67	374.02	1073.73	43.43	61.25	185.7
327	-1003.66	367.19	1050.05	100.19	27.19	182.31
328	-784.91	375	978.76	144.87	35.71	182.65
329	-923.34	752.2	652.1	211.03	95.83	96.8
330	-867.19	930.18	587.65	168.37	90.45	-36.13
331	-1290.04	758.3	685.06	85.78	59.91	-147.89
332	-1157.47	840.33	835.94	59.97	9.06	-71.66
333	-1058.11	709.96	759.52	114.07	26.46	51.39
334	-866.21	636.72	641.11	135.71	24.51	118.96
335	-519.29	364.75	895.26	155.43	85.45	90.09
336	-856.93	378.66	807.13	352.45	80.29	51.64
337	-431.64	763.18	534.91	437.44	53.65	13.7
338	-735.6	796.39	449.22	370	140.11	-139.28
339	-953.37	1033.94	107.18	181.82	180.18	-177.43
340	-1277.83	625.49	256.35	95.25	173.71	-171.72
341	-1247.31	1071.29	355.22	-4.49	138.18	-170.99
342	-1422.36	1209.47	503.42	-98.97	123.9	-143.92
343	-1552.73	900.88	605.47	-144.01	94.36	-45.62
344	-1324.71	891.11	469.73	-77.67	-0.92	83.92
345	-1129.39	1254.15	562.74	-95.28	-21.7	36.25
346	-1036.38	1080.32	664.06	-137.97	-13.61	-61.89
347	-1500	755.86	652.83	-148.53	-7.9	-41.08
348	-1408.2	655.03	697.27	-73.18	-140.47	89.29
349	-753.42	593.02	598.14	103.97	-161.35	196.11
350	-636.96	454.35	624.02	221.59	-49.87	173.83
351	-954.59	610.35	403.81	275.57	36.04	189.39
352	-782.96	910.4	213.62	258.09	35.71	124.73
353	-679.93	962.4	369.38	234.44	74.89	21.09
354	-997.8	875	319.82	204.59	85.27	-27.13
355	-1058.35	976.81	242.19	187.04	56.06	-89.48
356	-1109.38	983.89	311.77	145.63	48.65	-131.01
357	-1185.3	915.04	335.45	127.04	36.32	-92.19
358	-933.35	594.24	518.07	157.07	0.15	-70.4
359	-899.41	717.53	228.76	127.81	43.67	-77.88
360	-1189.7	1091.31	98.14	52.8	40.16	-43.09
361	-1019.53	1099.85	105.71	-100.43	23.9	-28.63
362	-1179.93	1010.5	418.46	-186.13	60.85	-51.12
363	-1287.6	1055.91	396	-208.34	26.73	-46.91
364	-1288.33	828.61	379.39	-152.22	-5.04	-71.32
365	-1391.6	915.28	214.6	-105.47	-56.76	-73.94
366	-1129.39	989.5	198	-126.07	-85.17	-68.6
367	-1202.88	745.12	302.98	-128.63	-96.19	-167.97
368	-1413.57	1065.43	228.76	-76.54	-142.97	-80.63
369	-938.72	765.38	518.07	-113.13	-178.65	-22.74
370	-945.56	810.55	512.7	-105.74	-120.7	39.12
371	-838.38	788.82	633.54	-119.72	-64.94	-2.69
372	-1085.69	683.35	538.33	-114.87	-30.06	-67.84
373	-1284.42	796.88	396.24	-144.07	-57.04	-27.04
374	-1123.29	652.83	648.44	-233.18	-87.25	13
375	-1176.03	487.79	807.62	-172.88	-80.6	-50.75
376	-1237.55	312.74	724.12	-44.83	-97.47	-40.44
377	-1275.63	644.29	694.09	30.82	-104.71	29.66
378	-1227.54	771.97	591.06	52.4	-146.12	32.38
379	-1184.57	846.19	718.02	3.78	-155.76	25.36
380	-1018.31	1051.76	485.11	-43.21	-158.6	8.67
381	-964.36	884.52	750	-153.99	-160.71	-32.99
382	-962.4	696.78	724.61	-170.41	-127.59	-29.66
383	-853.52	697.02	574.22	-148.28	-109.19	-18.71
384	-913.82	547.12	786.62	-142.12	-78.31	-96.53
385	-968.26	461.18	778.08	-62.29	-41.44	-154.27
386	-1196.53	545.65	705.08	-25.27	-57.89	-155.67
387	-1046.14	661.87	736.57	-28.41	-59.97	-123.54
388	-1193.6	628.17	708.98	-41.69	-32.14	-154.33
389	-1395.51	695.56	810.79	-58.17	-32.84	-75.1
390	-1148.19	767.33	903.32	-57.65	-136.35	52.83
391	-1011.47	889.16	900.63	-73.67	-104.52	31.04
392	-1134.03	921.39	968.26	-82.43	-87.89	4.36
393	-1322.51	640.63	930.42	-90.12	-100.89	-28.93
394	-1149.66	296.14	1003.66	-107.21	-201.63	-22.16
395	-981.2	492.92	1000.73	-89.78	-223.79	30.49
396	-862.06	495.61	928.22	-69.18	-147.64	9.61
397	-1035.16	584.47	1066.16	-33.87	-130.71	-18.86
398	-798.1	639.16	973.14	-17.46	-132.57	-0.37
399	-861.08	650.88	816.41	-52.73	-95.89	-0.67
400	-912.84	541.99	887.94	-132.54	-66.96	9.22
401	-983.15	223.63	1119.14	-116.42	-35	-39.43
402	-1137.45	316.41	940.92	-27.44	-57.34	-34.52
403	-1146.24	448	901.61	-21.24	-122.41	20.66
404	-842.53	588.38	997.07	-18.77	-123.75	41.05
405	-752.93	570.07	973.14	-18.19	-116.79	33.02
406	-749.76	511.96	1172.36	-9	-73	42.05
407	-707.52	598.39	1163.09	22.4	-55.73	68.05
408	-830.32	576.66	1071.04	46.42	-45.29	37.93
409	-861.33	622.31	975.34	5.74	-60.03	28.47
410	-731.69	539.31	1115.97	-30.61	-57.37	23.35
411	-813.23	478.27	1034.91	-7.87	-40.74	22
412	-739.99	459.72	1118.41	27.31	-54.66	43.67
413	-682.62	543.7	1049.32	75.59	-28.44	38.45
414	-777.34	517.09	1018.31	102.02	-12.3	34.21
415	-762.7	562.5	962.89	124.91	-14.01	49.47
416	-721.19	854.74	833.25	69.58	-21.48	50.2
417	-615.48	594.48	957.28	11.57	-3.78	29.54
418	-681.15	440.43	939.21	-33.66	44.31	40.53
419	-547.61	394.29	1183.59	-28.72	90.48	26.7
420	-930.42	337.65	1023.44	-35.83	119.29	29.6
421	-769.53	316.41	1058.35	-11.26	57.31	59.36
422	-559.57	469.24	908.69	81.6	98.08	80.2
423	-787.35	801.51	914.06	112.49	115.36	32.68
424	-961.67	641.6	711.43	1.31	29.97	12.24
425	-939.45	448	794.92	-32.2	-27.34	49.38
426	-447.27	782.71	1191.41	36.04	17.46	-2.59
427	-808.35	787.84	1257.32	52.73	108.58	-55.66
428	-967.53	918.95	996.83	2.2	89.57	-48.95
429	-966.8	784.67	958.5	-17.09	85.78	-61.77
430	-1029.3	583.74	897.46	-3.94	90.67	-88.65
431	-1206.05	618.9	766.85	-15.08	69.82	-118.93
432	-1263.67	624.02	992.19	-19.17	-23.44	-146.79
433	-1060.3	531.74	977.05	-6.1	-103.73	-104.71
434	-787.35	545.17	918.46	3.69	-91.55	-78.52
435	-896	539.79	896.48	19.71	-18.49	-100.07
436	-1089.36	431.15	927.49	34.7	-36.65	-122.34
437	-996.83	462.89	1038.33	76.42	-98.27	-102.23
438	-666.26	623.05	1127.69	148.56	-110.6	-91.89
439	-1100.1	615.97	980.96	237.73	-64.82	-148.1
440	-1093.02	582.76	885.5	264.07	-80.72	-108.25
441	-1056.15	836.91	756.59	192.54	-125.34	-55.79
442	-973.39	947.75	674.56	31.98	-142.46	89.97
443	-737.55	896.73	903.32	-70.62	-120.06	137.82
444	-611.08	663.09	1057.13	-164.31	-64.12	149.99
445	-714.6	522.46	1110.11	-164.52	42.05	123.84
446	-841.06	619.14	877.2	-132.93	46.75	145.32
447	-835.94	640.63	949.71	-156.13	22.31	125.89
448	-960.94	397.71	1166.99	-115.84	17.76	89.6
449	-906.01	436.52	999.27	-66.47	-22.67	128.69
450	-733.4	500	1045.65	-70.25	-24.75	127.78
451	-594.48	441.89	1049.07	-22.19	-16.14	126.59
452	-634.77	554.44	875.73	69.79	-2.04	109.83
453	-703.13	834.96	783.2	73.15	-10.62	51.36
454	-533.94	846.44	820.07	54.47	-3.48	-40.22
455	-617.43	701.17	998.29	51.33	27.65	-68.76
456	-772.95	715.82	835.45	24.2	48.77	-10.53
457	-846.19	662.11	1055.91	-11.35	19.17	24.9
458	-742.92	689.94	1119.38	15.72	29.39	30.98
459	-748.78	659.67	1068.12	5.62	26.58	-32.23
460	-831.54	707.28	859.38	-9.34	28.66	-38.27
461	-918.46	735.6	859.86	-13.98	43.12	-42.6
462	-837.89	650.39	975.83	-40.95	-6.38	1.04
463	-867.68	589.36	1031.74	-61.31	16.24	46.3
464	-926.03	464.84	1175.29	-32.96	-7.48	80.54
465	-814.45	372.8	1215.82	8.61	-10.38	85.69
466	-842.04	560.79	956.79	-11.6	-21.64	43.98
467	-681.15	477.78	1033.2	-78.61	-56.27	-61.98
468	-658.94	516.36	951.9	-78.61	-44.74	-60.52
469	-721.92	655.52	897.46	-76.35	-22.06	-37.72
470	-761.72	494.14	971.44	-64.7	-6.62	-50.11
471	-724.12	469.24	1040.77	-48.98	31.62	-50.9
472	-859.38	441.89	1014.16	-36.22	58.96	-88.65
473	-1195.07	392.58	973.39	-29.97	39.73	-58.11
474	-637.7	751.46	1087.65	56.37	-103.88	-7.14
475	-345.21	814.45	1146.73	61.65	-43.06	-5.71
476	-673.34	726.81	1160.16	35.03	32.96	-40.77
477	-936.04	567.63	1186.77	49.47	38.24	-51.39
478	-737.3	701.9	998.78	63.72	-17.3	41.08
479	-680.66	616.46	1031.49	26.89	32.75	26.37
480	-696.04	581.54	1031.74	51.42	84.78	-0.12
481	-967.04	229.25	1019.53	77.42	96.37	3.75
482	-1103.03	807.13	561.52	168.46	11.51	67.38
483	-386.72	1077.64	959.23	108.22	-16.36	10.31
484	-638.67	923.34	857.91	37.45	135.16	2.29
485	-882.32	803.47	809.81	-16.57	138.18	21.06
486	-871.09	538.09	946.04	-49.65	80.75	41.93
487	-763.92	291.75	1037.11	-108.89	44.01	69.73
488	-751.46	510.25	1056.4	-90.88	80.81	85.02
489	-769.78	687.26	1154.05	-106.32	103.12	61.16
490	-904.79	477.54	1114.75	-131.56	142.91	15.87
491	-1032.47	410.64	1053.96	-119.02	120.42	-20.57
492	-1027.1	509.52	1054.44	-56.79	84.96	-39.89
493	-1074.95	328.86	1083.01	-9.37	77.94	-20.05
494	-1171.39	453.61	971.92	82.28	57.43	57.56
495	-974.37	568.36	944.82	126.43	9.58	68.73
496	-866.7	580.81	849.12	101.87	9.55	48.65
497	-959.96	621.58	882.81	75.99	-13.64	27.56
498	-780.27	757.81	879.15	64.12	-18.19	17.24
499	-895.02	898.68	788.57	38.51	6.62	-44.46
500	-826.9	747.31	729.49	40.92	36.22	-81.05
501	-812.01	621.09	882.81	27.25	34.3	-79.19
502	-974.12	562.01	977.05	62.38	25.88	-24.84
503	-919.92	873.54	917.48	62.99	11.72	5.43
504	-895.51	793.46	872.07	30.27	1.07	-28.66
505	-992.43	717.53	798.58	-64.61	3.27	-25.6
506	-1059.81	759.03	745.12	-92.8	-24.41	19.23
507	-960.45	747.31	945.56	-91.13	-22.64	24.08
508	-890.87	475.34	1088.38	-108.34	-32.04	21.79
509	-832.76	506.1	1122.07	-16.63	-19.26	47.91
510	-771.97	448.97	1099.61	24.05	-9.19	21.64
511	-761.96	396.97	1062.26	38.54	48.95	48.95
512	-877.44	431.15	1046.14	37.17	60	-5.52
513	-1128.91	532.96	805.18	22.43	60.76	-34.61
514	-1118.9	614.75	687.26	-3.85	38.02	-77.3
515	-1290.77	364.01	999.51	29.33	-31.98	-101.14
516	-1170.17	886.96	871.58	91.25	-91.8	-92.13
517	-950.68	990.72	837.89	5.98	-104.22	-69.21
518	-853.52	763.67	889.4	-69.03	-62.9	-82.49
519	-1227.29	371.34	1061.28	-136.99	-61.19	-45.32
520	-750.24	504.39	1181.88	-128.75	-149.69	-15.26
521	-811.28	528.56	1172.36	-106.11	-122.86	25.94
522	-691.41	614.5	1253.91	-63.23	-94.73	42.14
523	-694.58	574.95	1223.39	-45.44	-58.35	55.48
524	-615.97	496.58	1102.29	-60.58	-21.58	50.81
525	-724.12	516.6	1121.09	-43.46	16.17	41.87
526	-740.97	516.11	1035.16	2.38	46.26	22.71
527	-887.94	558.35	950.2	30.46	48.03	-23.16
528	-919.43	427.73	983.4	57.92	62.5	-37.29
529	-903.08	350.1	953.61	68.36	92.01	-35.31
530	-1062.5	536.62	881.84	74.34	63.6	-3.23
531	-787.35	391.11	1123.54	85.21	66.71	92.96
532	-912.6	500.24	1119.63	96.92	81.94	80.81
533	-974.85	655.03	783.94	75.71	49.9	71.84
534	-888.67	591.31	1000.98	52.95	56.82	63.9
535	-884.28	656.74	973.14	41.47	45.38	-19.41
536	-877.44	625.49	813.72	15.41	69.18	-53.96
537	-1368.41	631.1	735.84	-34.36	20.32	-43.3
538	-1203.61	522.95	879.64	-41.84	-81.91	17.3
539	-982.91	578.86	837.89	-18.13	-143.04	41.44
540	-533.2	614.5	1012.21	6.13	-109.71	29.36
541	-349.85	502.2	898.44	57.65	22.55	-50.78
542	-942.38	848.88	848.39	73.43	108	3.94
543	-955.32	906.98	988.28	67.75	56.06	12.12
544	-787.11	841.06	978.03	63.96	58.56	4.3
545	-883.79	800.78	785.64	48.22	108.28	10.56
546	-930.66	776.37	956.79	-20.2	101.68	-6.13
547	-1108.64	713.62	882.08	-50.42	105.62	-26.64
548	-1323.49	548.83	745.61	-66.07	92.32	-24.32
549	-1339.6	499.27	796.14	-22.77	21.18	-49.8
550	-1117.68	508.06	828.86	7.23	20.2	-67.96
551	-1180.91	478.76	826.9	73.52	36.62	-93.66
552	-1252.2	625.24	738.53	50.78	2.93	-74.16
553	-1236.33	718.02	1008.79	31.43	-41.14	22.58
554	-1045.41	1118.9	962.16	1.01	-65	96.07
555	-944.34	768.07	952.39	12.42	-58.59	92.16
556	-1002.93	723.14	771	19.74	-84.05	60.21
557	-802.49	792.72	740.72	-64.51	-62.96	21.73
558	-793.46	444.34	1008.54	-157.01	-63.78	12.42
559	-809.81	421.63	1094.24	-148.96	-56.7	-10.04
560	-765.38	530.03	940.19	-141.85	-47.06	-43.58
561	-839.11	391.11	1045.65	-151.67	-6.32	-40.47
562	-938.48	291.26	1153.56	-71.2	36.32	-45.04
563	-984.38	701.42	897.46	56.18	42.79	-15.66
564	-1111.82	867.43	969.73	28.14	10.93	-17.85
565	-1015.38	819.34	1044.43	-18.25	-30.58	-15.26
566	-1093.75	360.84	1138.43	-46.26	-16.72	-18.31
567	-1062.99	462.65	914.79	-50.45	-52.28	16.11
568	-967.77	498.29	1058.84	-54.72	-59.45	31.46
569	-948.73	202.88	1085.45	-45.81	-59.97	41.96
570	-1145.51	354.25	796.14	2.62	-45.75	29.91
571	-1147.71	409.42	980.22	76.26	-135.8	-45.56
572	-833.5	833.98	851.07	91.64	-150.27	-46.75
573	-656.49	673.34	869.38	-6.56	-65.49	-58.81
574	-1061.52	642.33	983.89	-26.37	31.37	-67.47
575	-519.78	960.45	993.41	49.13	-43.91	-73
576	-843.75	990.48	982.67	-2.78	-45.99	-42.69
577	-776.61	576.66	1131.1	-17.27	-52.89	-4.15
578	-849.61	562.5	1071.04	0.85	-1.68	-16.11
579	-831.79	456.79	1125.98	28.75	31.34	-19.56
580	-874.76	461.43	1020.75	52.86	68.85	27.19
581	-1120.12	436.77	935.06	-8.64	61.8	74.8
582	-974.61	317.38	1077.39	-36.16	18.31	90.39
583	-781.49	294.92	1243.41	-29.69	60.42	77.94
584	-1117.19	432.37	1060.3	1.19	93.11	47.55
585	-1060.3	489.01	990.23	-8.39	8.58	-6.99
586	-1080.32	483.15	954.35	-27.56	-37.05	5.34
587	-840.82	473.63	938.48	-27.92	-44.37	21.42
588	-763.67	460.94	989.75	-39.76	-19.5	19.99
589	-777.1	493.16	959.72	5.55	25.6	34.85
590	-907.47	414.31	991.94	64.88	36.96	61.04
591	-984.86	494.38	954.1	124.45	18.22	94.51
592	-791.26	734.62	887.94	136.38	15.47	70.71
593	-919.92	782.71	810.55	97.96	34.7	19.99
594	-913.82	933.35	720.21	43.3	28.99	-11.99
595	-992.43	643.55	825.93	48.98	42.3	-55.88
596	-1045.17	652.34	777.34	58.69	2.01	-23.56
597	-783.69	801.27	902.1	61.25	-18.74	-13.37
598	-837.4	797.61	888.92	55.3	24.87	-85.88
599	-1026.37	673.1	970.21	52.37	40.44	-53.19
600	-1189.94	916.5	775.63	60.85	15.93	-8.36
601	-1131.59	882.32	877.93	17.15	-26.73	-4.79
602	-975.83	687.74	956.05	-0.76	-48.77	-2.47
603	-999.76	535.89	800.05	-31.46	-90.48	90.48
604	-706.05	599.37	856.69	-31.16	-14.92	177.19
605	-1052.98	574.71	656.74	-127.35	-13.85	116.61
606	-773.19	174.07	997.31	-56.49	-21	98.69
607	-748.78	152.83	1083.01	15.69	-28.53	75.96
608	-934.08	813.48	869.14	127.84	4.97	45.26
609	-848.63	1220.46	1078.13	86.7	-0.18	3.08
610	-449.22	946.04	1032.23	8.85	-0.18	6.81
611	-632.32	914.06	991.46	-6.2	92.9	-35.95
612	-787.11	808.84	848.88	-14.28	107.42	-73.7
613	-868.16	757.81	805.18	-48.31	86.49	-99.79
614	-955.08	558.35	874.02	-70.31	87.52	-87.49
615	-1256.59	600.59	855.22	-50.11	89.42	-40.07
616	-1213.13	573.49	1030.76	-25.42	55.42	10.53
617	-1250.24	852.29	856.45	-16.27	25.51	10.62
618	-1041.99	505.13	1017.09	-90.88	-40.62	44.95
619	-879.64	537.35	876.95	-96.95	-54.6	37.48
620	-840.82	468.99	1042.24	-89.97	-36.77	-17.15
621	-811.28	591.31	892.82	-47	11.72	-21.91
622	-848.14	493.9	1075.44	-26.95	15.14	-29.21
623	-820.31	757.81	931.64	-29.51	26.43	-58.59
624	-998.54	593.75	875	-24.11	68.12	-65.34
625	-1052.25	582.03	834.23	17.15	40.28	0.95
626	-1005.86	495.12	1028.32	84.44	20.23	39.15
627	-732.67	414.55	949.46	77.45	21.09	44.25
628	-633.3	528.81	822.75	47.67	37.2	58.41
629	-735.35	457.76	799.07	20.45	126.46	66.99
630	-1173.83	669.43	1000.24	32.75	185.82	42.08
631	-1276.61	565.92	904.05	26.43	117.34	22.22
632	-1236.57	512.21	864.01	33.11	15.11	10.89
633	-968.99	453.13	887.94	26.25	0.55	13.82
634	-904.05	560.55	952.15	29.75	32.1	11.08
635	-1027.1	547.36	882.08	24.08	73.52	-79.93
636	-1150.63	749.02	814.21	36.16	76.97	-98.3
637	-1212.4	809.08	835.69	26.61	86.12	-51.15
638	-1227.05	691.41	971.92	22.03	65.7	-29.79
639	-1126.46	679.2	954.83	19.5	32.84	-3.45
640	-923.1	526.37	940.19	-16.3	0.4	-24.2
641	-1114.75	633.54	902.1	55.66	30.09	-55.39
642	-1206.3	504.39	864.26	148.86	45.23	-21.48
643	-1279.3	580.57	682.13	184.57	39.95	-2.81
644	-1047.85	727.54	747.56	175.23	-7.72	44.92
645	-927	865.72	754.15	56.82	23.5	53.99
646	-1239.75	778.32	700.68	-28.47	53.31	35.98
647	-1243.16	718.75	847.66	-53.53	23.68	45.04
648	-1226.32	695.8	869.38	-49.1	7.42	40.83
649	-1204.35	701.17	660.4	-68.45	-8.94	57.83
650	-844.73	628.42	799.56	-103.52	-53.16	2.35
651	-1050.05	675.78	608.4	-76.57	-12.91	-50.48
652	-1167.97	539.31	667.48	-53.13	-38.97	-29.24
653	-1195.07	715.58	841.31	31.92	-53.83	-36.71
654	-1015.87	766.85	823.97	19.01	-57.8	-56.09
655	-1244.14	730.47	778.32	-24.02	-54.23	-65.8
656	-1091.06	729.49	868.16	-23.41	-93.72	-4.43
657	-976.81	792.24	1076.9	-19.53	-63.48	64.48
658	-956.3	803.96	1078.61	20.42	-56.67	60.49
659	-877.93	722.41	952.15	18.22	-53.96	67.35
660	-679.93	614.26	853.76	-21.3	-41.26	19.96
661	-1211.18	356.93	986.08	-49.56	-14.59	9.89
662	-1099.85	637.7	862.79	-55.42	-95.09	18.83
663	-1129.39	717.29	767.09	-119.14	-127.2	-24.2
664	-904.79	430.91	1011.96	-111.97	-75.53	1.04
665	-956.3	455.32	952.64	-71.29	-69.06	-1.1
666	-738.53	595.7	1008.06	5.98	-96.83	-10.71
667	-697.75	535.16	803.22	37.93	-37.11	-21.64
668	-838.13	540.28	780.27	68.15	8.91	19.32
669	-810.3	591.31	756.35	75.99	25.45	24.26
670	-1094.24	612.79	899.17	48.16	88.62	-31.37
671	-1160.16	858.89	669.19	27.25	94.91	-102.6
672	-1151.86	528.08	1020.26	-44.01	66.01	-204.32
673	-1278.32	500.98	1000.24	-21.33	34.09	-201.57
674	-1266.6	544.43	1014.89	35.77	-40.22	-151.03
675	-1169.43	677	985.6	41.63	-50.93	-54.08
676	-1116.46	562.01	875.49	0.52	-61.22	-15.35
677	-1002.44	674.8	917.97	-36.29	-82.15	-6.74
678	-1180.18	535.64	1032.71	-30.27	-75.32	-87.83
679	-1024.9	604	1020.02	-19.65	-117.58	-66.25
680	-953.86	627.2	952.15	-91.16	-104.4	-46.69
681	-1037.6	401.12	1065.43	-117.03	-100.43	-16.27
682	-757.08	426.27	955.57	-109.1	-91.86	-20.05
683	-1106.93	252.69	927.73	-78.89	-58.32	-4.58
684	-1033.94	407.96	887.45	2.78	-50.78	-4.39
685	-906.49	647.46	1116.94	93.66	-18.1	9.49
686	-912.84	707.03	1053.71	108.31	6.71	33.08
687	-993.41	620.36	980.71	77.61	-17.33	36.68
688	-854	442.87	1110.11	44.71	8.76	48.31
689	-1050.54	741.21	988.04	63.26	34.36	67.2
690	-991.7	451.42	1043.95	73.46	-18.25	32.99
691	-1094.24	367.68	916.26	84.01	-109.77	37.51
692	-549.32	529.05	718.26	100.31	-134.55	72.69
693	-411.62	801.27	446.04	73.67	88.32	88.38
694	-1246.83	749.02	531.98	-65.43	264.31	32.29
695	-1152.83	959.23	1096.19	-168.09	91.46	85.24
696	-1022.95	409.42	1420.9	-186.25	103.97	81.91
697	-1123.54	402.83	1398.93	-40.77	112.85	37.84
698	-1303.22	409.18	1177.98	-39.64	37.93	4.39
699	-1145.26	482.67	1049.56	-51.76	9.22	-11.47
700	-931.64	590.58	1041.02	-54.32	-19.35	-8.48
701	-1177.49	593.26	876.22	-14.86	11.93	31.86
702	-1094.97	568.6	1014.16	-38.7	-38.88	87.22
703	-1002.93	332.52	1085.69	-28.44	-43.61	105.9
704	-993.65	342.53	979.49	-14.98	-74.65	94.6
705	-706.79	634.28	868.41	-29.57	-57.83	69.61
706	-970.95	669.92	880.37	-33.08	8.54	23.32
707	-647.46	687.99	892.58	-6.26	-8.79	-46.42
708	-721.44	557.86	939.45	35.95	26.58	-82.21
709	-1030.52	438.48	817.38	91.16	12.79	-52.61
710	-935.55	639.65	973.14	110.69	4.7	-24.99
711	-852.05	832.76	935.79	119.45	3.23	-7.6
712	-1139.16	645.75	865.23	48.43	58.75	-14.53
713	-1186.28	604.74	816.89	3.36	3.75	19.17
714	-982.42	786.13	948.97	-20.14	7.81	12.6
715	-1087.89	589.11	1019.53	-39.12	21.15	-82.43
716	-1206.79	509.52	1033.2	14.92	10.8	-104.71
717	-1260.74	574.46	884.77	17.58	-64.48	-39.06
718	-970.21	430.91	928.71	-19.93	-108	44.77
719	-928.96	477.54	925.05	-68.66	-128.36	61.61
720	-668.95	350.34	1032.23	-43.85	-116.58	58.44
721	-593.26	575.93	1119.87	-14.31	-61.55	9.06
722	-924.8	549.8	895.75	-13.28	-12.27	-58.56
723	-957.03	649.66	782.23	6.38	-16.42	-82.67
724	-1020.26	602.54	840.82	-29.45	25.18	-111.39
725	-1261.47	449.95	1011.47	-1.46	-19.44	-71.41
726	-1153.81	534.42	1039.55	18.28	-21.03	-64.48
727	-1198	665.77	955.81	5.1	-38.85	-67.63
728	-946.53	493.16	913.57	-38.24	-76.87	-88.23
729	-814.45	533.94	1119.87	-10.71	-102.78	-82.24
730	-776.86	616.21	1114.75	37.63	-73.7	-39.67
731	-895.75	561.04	1140.63	40.77	-53.99	12.48
732	-932.62	573.24	1049.32	51.51	-48.68	65.77
733	-962.65	688.72	906.98	12.33	-75.35	78.09
734	-896.24	486.33	1063.48	-46.48	-77.06	114.5
735	-660.16	413.33	1042.48	-42.97	-33.48	117.49
736	-609.86	415.04	1039.55	-22.71	19.99	58.17
737	-783.45	484.38	1010.99	-17.64	46.97	42.79
738	-770.51	597.41	996.34	40.37	43.03	1.43
739	-930.18	600.59	1017.09	47.82	52.09	-24.72
740	-853.03	652.59	944.82	51.67	36.47	5.89
741	-807.13	588.62	959.47	44.8	83.62	58.04
742	-909.91	494.63	1143.31	18.37	96.77	65.95
743	-1008.79	497.31	1019.04	32.38	85.82	82
744	-904.05	552.98	1020.75	-3.11	25.7	74.86
745	-828.86	441.65	1027.34	2.99	29.14	22.98
746	-862.06	457.28	988.77	4.36	44.59	4
747	-875	530.27	963.38	1.34	53.19	-12.45
748	-1158.45	523.93	825.44	-26.37	60.3	-14.43
749	-1129.39	452.88	880.13	1.77	0.18	10.83
750	-1004.64	646	730.71	29.6	-21.61	4.03
751	-915.53	577.39	788.82	46.81	-20.42	-15.99
752	-867.43	739.01	953.61	93.38	-1.53	-26.18
753	-849.85	865.23	779.3	116.42	32.93	-24.87
754	-952.64	975.1	799.56	77.12	30.49	-39.86
755	-971.44	833.01	832.52	23.44	23.65	19.1
756	-1040.28	840.09	980.71	8.39	-0.03	44.95
757	-538.09	615.23	1177.49	-2.53	-10.5	70.34
758	-711.67	544.68	964.84	11.2	61.37	33.02
759	-705.08	747.8	842.53	25.7	97.72	22.83
760	-879.15	788.09	814.7	10.44	138.7	-2.14
761	-1207.28	681.4	696.53	2.59	125.15	-9.31
762	-1227.05	543.7	694.34	-50.45	65.77	-31.37
763	-1249.76	614.26	813.23	2.32	48.16	-102.97
764	-1408.45	601.07	867.43	21.39	8.76	-97.2
765	-1239.01	689.7	991.46	28.32	-41.32	20.84
766	-1003.66	838.87	1031.98	-9.12	-53.13	47.58
767	-899.66	814.7	766.36	-34.06	-52.37	17.27
768	-978.03	705.81	919.92	-69.15	-40.34	-9.43
769	-932.37	712.65	1017.82	-65.46	-58.59	-39.86
770	-1002.2	562.01	1086.43	-91.49	-75.65	-14.28
771	-884.28	406.74	1065.92	-105.44	-84.01	4
772	-815.92	384.77	1036.13	-106.45	-58.96	1.19
773	-730.71	479	1001.46	-41.72	-40.65	21.97
774	-725.59	540.04	965.58	-17.52	-34.94	5.19
775	-815.43	521.97	1036.62	30.7	-38.21	-24.69
776	-810.3	759.77	881.59	42.76	7.75	22.95
777	-930.18	711.91	855.47	43.58	37.35	38.02
778	-1146.24	541.5	925.78	1.56	68.08	50.26
779	-1113.53	568.12	796.14	-2.66	48.52	18.01
780	-1020.75	447.51	944.58	-30.73	50.54	-38.09
781	-1134.03	386.23	1134.03	-17.03	69.12	-80.08
782	-1329.59	603.03	960.94	28.02	25.51	-98.39
783	-1130.86	592.29	1003.42	59.88	-47.15	-80.02
784	-980.22	513.18	1046.14	107.79	-79.56	-38.7
785	-960.45	649.9	997.56	142.85	-104.55	-21.51
786	-972.66	737.06	853.03	139.62	-128.33	23.01
787	-842.53	518.8	874.51	159.36	-118.04	67.17
788	-718.02	708.74	907.47	145.87	-89.39	121.09
789	-487.55	884.28	852.78	57.68	-36.8	57.22
790	-903.32	492.92	974.61	-79.25	35.89	-43.12
791	-1012.7	743.41	652.34	-28.26	25.82	-62.04
792	-1001.46	679.2	816.89	-4.12	32.81	-97.41
793	-1148.19	633.3	767.82	45.44	19.78	-102.17
794	-1108.15	581.79	833.74	74.1	3.17	-91.28
795	-1131.84	682.86	879.39	45.87	-52.22	-69.92
796	-963.62	761.47	883.06	41.53	-110.5	-30.73
797	-834.96	702.88	960.69	-11.29	-120.91	-39.18
798	-917.48	535.64	988.04	-27.77	-103.24	-27.71
799	-840.82	560.06	942.14	-32.04	-81.39	46.63
800	-829.83	678.47	1000.98	-31.1	-64.94	20.75
801	-868.65	620.12	999.02	-77.24	-35.74	8.7
802	-822.75	681.88	1046.14	-54.02	-19.26	24.69
803	-927.73	680.66	1021	-13.34	-12.97	2.99
804	-929.93	657.71	972.9	1.43	-21.18	-3.05
805	-897.71	659.42	904.54	-37.05	-28.35	6.65
806	-908.45	553.47	830.32	-85.24	-35.16	42.08
807	-775.39	563.96	840.82	-27.5	-12.85	60.49
808	-556.88	671.88	985.6	12.27	44.89	36.62
809	-1021.24	712.4	926.76	31.74	143.13	15.14
810	-1198.24	588.87	851.81	7.66	58.69	14.31
811	-877.93	458.98	972.9	-35.13	-70.34	72.66
812	-682.37	450.93	1040.28	-58.29	-39.34	140.53
813	-607.18	418.7	1136.47	-63.72	-18.68	147.03
814	-951.42	377.69	1161.62	-24.05	64.18	130.28
815	-934.33	805.42	1010.99	37.9	52.22	107.54
816	-848.63	977.29	847.41	21.88	-13.85	86.33
817	-595.21	783.94	867.92	-20.48	1.77	53.86
818	-686.04	656.01	904.05	-40.31	33.57	-34.91
819	-920.17	443.6	860.11	-43.49	57.04	-29.08
820	-1115.72	490.72	942.63	-57.59	37.48	2.72
821	-939.7	450.2	1105.71	-64.27	-37.66	1.8
822	-555.91	667.97	1043.21	-1.04	-52.7	-6.87
823	-465.82	705.08	1053.71	64.79	19.93	-32.14
824	-840.58	642.82	874.27	61	27.74	-17.88
825	-1155.52	724.61	890.14	60.97	9.37	46.57
826	-791.75	753.91	1115.48	42.27	-74.86	92.71
827	-455.08	731.93	1062.74	72.3	-43.49	88.99
828	-305.66	683.84	1053.47	39.89	33.69	53.07
829	-535.64	494.87	1040.77	38.88	68.3	46.36
830	-552.25	653.56	937.26	61.49	109.37	55.15
831	-818.6	848.88	767.33	45.56	150.79	11.6
832	-1123.54	792.72	769.29	-32.23	131.35	-31.01
833	-1138.18	729.49	798.34	-75.35	51.27	-78.03
834	-1050.78	513.67	958.98	-71.47	19.32	-70.01
835	-982.67	549.32	982.67	-37.14	33.45	-78.16
836	-940.67	552.98	841.31	-12.57	29.42	-64.21
837	-1000.24	543.46	950.68	9.89	25.97	-79.68
838	-1022.71	641.11	953.13	14.13	0.7	-113.92
839	-1036.13	651.12	762.45	-0.7	-39.76	-124.57
840	-1056.88	652.1	974.12	-2.35	-60.24	-119.84
841	-966.55	538.57	1061.52	19.96	-92.44	-105.8
842	-946.53	828.37	903.32	65.46	-111.69	-46.51
843	-809.33	735.35	854.49	-3.27	-99.06	-46.69
844	-873.78	666.02	805.42	-131.23	-73.97	-79.74
845	-1007.57	401.12	991.21	-156.98	-40.34	-60.97
846	-584.72	358.4	1280.52	-90.15	-95.34	11.26
847	-615.48	789.55	903.08	-30.82	-27.22	35.1
848	-947.27	558.59	1185.06	-42.82	-4.21	8.51
849	-732.67	677.98	1102.05	14.68	-21.64	57.65
850	-724.85	530.52	1182.37	64.61	23.25	33.57
851	-983.64	707.03	881.59	83.01	27.59	39.09
852	-910.64	750.73	1005.13	52.55	37.05	45.41
853	-859.13	561.04	1136.72	23.5	53.96	57.77
854	-857.18	521.97	1026.12	36.8	80.26	9.64
855	-1088.87	509.03	883.3	39.03	31.8	-12.08
856	-990.23	301.03	786.62	52.34	-36.87	10.01
857	-393.8	568.85	830.57	89.66	-53.77	102.57
858	-722.9	841.55	794.92	116.85	134.19	99.21
859	-937.5	756.35	719.97	56.09	136.47	49.44
860	-989.5	639.65	746.09	-21	45.17	68.45
861	-630.37	411.87	1041.99	-28.96	-0.09	73.85
862	-918.95	714.36	1153.08	2.62	50.17	-27.86
863	-1088.38	880.37	749.76	-40.37	40.44	-28.99
864	-1053.71	865.72	796.88	-86.12	-2.9	-47
865	-987.06	624.51	943.12	-97.63	-35.16	-20.69
866	-707.28	580.57	944.82	-91.74	-30.85	3.08
867	-1032.23	343.75	1125.73	-72.51	39.37	22.89
868	-1053.47	707.03	961.91	-8.64	41.14	100.62
869	-927.98	805.91	888.43	6.47	6.41	72.08
870	-786.62	688.23	837.65	-25.3	9.43	-1.68
871	-778.32	423.83	1017.33	-18.04	50.2	-34.97
872	-1116.21	525.88	915.28	29.45	57.1	-3.75
873	-638.92	907.47	989.75	10.68	-25.57	15.17
874	-812.26	846.68	862.06	17.36	43.49	-46.2
875	-865.23	865.72	800.05	-8.42	47.12	-42.08
876	-915.77	621.34	1064.21	-28.96	38.79	-57.4
877	-937.99	714.6	927.49	0.79	34.27	-62.38
878	-1140.63	711.91	738.28	3.27	31.01	-52.98
879	-1162.35	552.49	798.1	-13.49	5.65	-56.34
880	-1015.63	651.86	910.16	-8.24	-24.35	-93.08
881	-1083.5	794.19	1031.49	27.44	-37.08	-107.15
882	-864.01	780.52	995.12	1.31	-33.51	15.47
883	-876.46	646.48	1088.38	-40.37	-21.3	66.07
884	-676.27	619.38	1007.57	-58.2	-30.49	86.18
885	-667.97	538.57	1047.12	-107.54	34.03	40.92
886	-899.41	162.84	1006.59	-99.46	54.11	17.27
887	-1187.99	330.81	979.98	-76.26	18.92	13.24
888	-953.37	582.76	941.89	-27.25	-28.72	-13.95
889	-1002.93	650.39	946.04	-35.13	-36.59	-52.46
890	-941.16	600.1	975.59	-35.89	-59.69	-54.87
891	-866.46	878.66	876.46	-25.48	-39.09	-65.46
892	-940.92	402.83	886.72	-73.46	28.75	-133.85
893	-1270.02	306.64	990.23	-37.23	42.6	-120.39
894	-1149.41	296.39	1010.99	-7.97	-26.25	-111.51
895	-1096.68	408.2	985.6	21.51	-56.18	-60.94
896	-940.43	442.14	1115.48	33.05	-76.72	-62.68
897	-1012.7	463.38	1101.07	51.54	-69.37	-66.93
898	-710.45	606.93	1204.35	94.3	-89.36	-52.8
899	-881.59	874.51	881.59	97.6	-67.08	-18.22
900	-1030.52	432.13	1037.6	42.39	-38.36	37.6
901	-831.05	429.44	1097.66	69.61	-64.82	53.31
902	-895.02	595.46	959.23	84.72	-78.09	43.55
903	-850.59	665.04	865.48	73	-66.5	60.18
904	-827.15	681.15	944.82	46.84	-29.27	48.25
905	-788.57	638.18	1072.51	6.65	14.31	64.18
906	-1051.03	434.81	1060.06	-38.12	8.06	61.1
907	-990.97	378.66	1072.51	-16.3	-57.28	70.59
908	-625	363.77	1116.21	-12.97	-59.54	76.14
909	-797.85	569.34	999.76	-18.83	28.02	45.29
910	-862.79	628.91	928.22	16.69	8.45	33.87
911	-886.47	554.93	990.72	-2.41	32.78	69.31
912	-966.8	561.28	903.81	-1.4	-2.84	34.09
913	-852.05	459.23	933.35	7.17	-9.7	19.29
914	-812.26	613.28	916.02	44.16	4.46	-6.2
915	-1010.74	650.15	760.5	63.42	26.09	10.96
916	-1016.85	659.67	848.63	63.29	-3.33	23.53
917	-888.67	708.5	970.21	71.93	-12.36	19.78
918	-603.03	784.91	869.63	60.76	-27.16	-64.64
919	-938.48	712.89	968.02	90.33	6.5	-95.58
920	-878.42	1139.65	872.56	133	-29.11	-41.56
921	-857.18	996.34	1005.62	66.53	-39.34	-48.31
922	-869.14	720.21	903.81	14.13	-53.38	-56.24
923	-794.19	600.59	906.74	-65.73	-36.5	-22.77
924	-989.01	646.97	869.38	-85.91	0.34	-4.88
925	-942.87	607.91	1006.59	-59.11	-18.62	28.05
926	-948.49	675.78	924.8	-59.69	-65.37	76.63
927	-663.57	458.5	906.01	-73.03	-75.44	104.61
928	-515.14	564.45	1103.27	-38.24	-2.29	165.04
929	-1020.51	581.05	964.6	-32.07	68.02	137.48
930	-477.54	558.59	1049.32	-14.98	-17.18	133.06
931	-396.24	518.31	1104.74	23.35	73.67	36.8
932	-722.17	471.44	1023.68	42.14	70.92	5.71
933	-767.82	517.33	1107.67	67.11	98.85	30.73
934	-841.31	680.18	944.58	105.56	62.13	51.94
935	-545.9	601.07	989.5	123.26	74.19	34.09
936	-722.66	729.98	833.74	109.44	133.64	27.92
937	-757.32	939.94	787.35	52.83	170.07	-8.36
938	-1043.46	888.92	825.93	6.29	167.45	-43
939	-1001.71	661.62	853.76	-54.9	116	-35.4
940	-999.02	657.96	734.38	-63.72	66.68	-26.76
941	-860.84	684.81	708.5	3.36	38.85	-36.32
942	-890.87	751.71	735.84	0.85	31.13	-61.58
943	-881.59	640.14	1077.39	2.81	53.77	-60.3
944	-1087.4	859.62	821.29	31.71	54.66	-49.93
945	-1215.09	940.92	779.3	-6.81	24.44	-21
946	-1073.97	670.65	979.98	-52.12	-46.78	13.79
947	-818.36	567.87	1040.28	-66.89	-55.94	15.66
948	-817.87	505.86	1065.43	-50.08	-16.78	38.76
949	-912.6	665.28	1081.3	74.86	28.47	97.05
950	-750.73	794.68	981.2	95.79	47.73	98.91
951	-901.61	697.75	853.76	-7.23	73.76	91.74
952	-909.91	575.68	884.03	-58.93	56.85	95.49
953	-585.94	530.27	926.76	-58.07	50.96	97.53
954	-859.62	701.42	729	-33.02	136.47	83.74
955	-1051.27	873.05	635.5	-4.82	108.46	60.58
956	-1009.77	848.63	805.42	60.97	49.62	21.33
957	-957.76	909.67	874.76	95.03	33.69	-2.99
958	-878.91	931.15	690.92	75.53	34.3	-14.04
959	-1016.85	864.75	685.06	7.45	55.73	-42.24
960	-1064.94	749.27	783.69	-41.11	26.76	-27.59
961	-1041.26	530.76	915.77	-74.68	16.97	51.33
962	-983.4	412.35	1084.23	-35.86	-3.66	91.86
963	-634.03	461.18	998.29	-10.5	7.39	81.79
964	-806.64	515.14	863.28	19.26	72.17	58.41
965	-938.72	660.89	797.12	101.65	56.18	26.25
966	-919.19	773.44	827.39	123.17	54.05	19.07
967	-922.36	840.82	754.15	108.34	55.11	-23.74
968	-950.93	768.8	786.87	86.18	60.46	-59.27
969	-1192.14	884.77	666.75	69.58	36.77	-163.97
970	-1154.3	699.46	884.77	76.6	-31.43	-163.12
971	-1031.74	522.46	774.41	69.52	-48.86	-95.18
972	-1011.23	443.85	766.6	80.32	-30.36	-37.93
973	-894.04	618.9	697.51	76.51	-1.62	-63.84
974	-912.11	709.23	824.95	63.45	11.44	-78.25
975	-1027.34	1036.38	728.76	11.11	-38.12	-89.94
976	-1066.89	915.28	887.7	-40.44	-21.73	-52.89
977	-1036.62	899.9	757.57	-53.96	-11.99	-50.66
978	-1052	792.72	813.72	-57.16	-6.62	-47.61
979	-1086.18	583.5	879.15	-3.97	-30.06	-37.17
980	-989.5	793.21	657.96	5.04	-29.63	7.81
981	-986.08	697.27	737.55	-43.18	-24.48	-22.4
982	-969.24	752.93	707.28	-42.08	-2.35	-32.14
983	-1053.96	792.48	821.53	-64.09	34.79	-15.66
984	-1230.71	792.48	755.86	-79.68	17.06	-20.2
985	-1097.41	543.95	928.71	-92.13	-41.78	1.53
986	-751.95	509.28	1107.67	-37.05	-44.37	-21.79
987	-970.21	659.18	871.58	-8.33	43.43	-36.5
988	-1263.92	724.12	731.2	-68.54	18.77	30.15
989	-1086.18	614.26	804.2	-88.71	-30.36	53.77
990	-1100.34	565.43	760.74	-69.52	4.61	13.34
991	-1151.86	694.09	786.38	-13.43	-48.8	28.87
992	-916.02	534.91	838.62	3.6	-92.47	48.83
993	-741.94	412.6	1017.58	59.17	-50.32	74.34
994	-855.22	619.38	748.29	99.61	-23.53	76.17
995	-923.34	557.62	913.57	97.23	-1.86	48.22
996	-914.31	767.82	751.22	128.88	-14.5	7.87
997	-932.62	653.81	836.18	134.4	-18.19	2.69
998	-979.25	713.13	767.58	151.61	-21.36	-3.27
999	-901.12	810.79	647.95	135.86	-13.4	-5.98
1000	-970.21	953.37	635.25	64.94	39	-27.22
1001	-989.99	1012.94	736.82	-53.31	42.27	-49.29
1002	-1017.82	998.78	739.26	-103.85	51.33	-55.57
1003	-1084.96	889.4	705.08	-157.38	33.2	-21.64
1004	-1154.54	704.1	695.31	-151.21	-1.92	-10.83
1005	-1055.66	703.61	750.73	-158.33	-2.81	-50.96
1006	-1091.06	766.85	885.25	-125.24	-56.4	-95.95
1007	-1022.22	561.77	1051.51	-106.14	-61.52	-16.24
1008	-983.15	508.3	1033.94	-34.58	-32.14	-10.01
1009	-1065.67	476.32	945.56	25.94	-13.15	8.06
1010	-1118.16	708.98	771.97	22.95	-16.45	20.94
1011	-1058.35	705.81	931.4	-45.41	-60.18	37.41
1012	-710.45	498.29	1036.87	-88.59	-55.6	34.97
1013	-931.15	359.86	914.06	-94.73	1.5	9.25
1014	-1011.23	483.4	862.79	-49.8	-10.31	10.68
1015	-1097.17	669.92	867.19	-45.23	-20.63	0.61
1016	-1059.57	706.79	810.55	-45.62	-45.32	-3.85
1017	-818.36	749.51	752.69	-55.51	-42.72	-30.12
1018	-1173.34	641.6	868.16	-67.75	-7.54	-73.88
1019	-1252.69	567.14	994.14	-83.71	-49.47	-34.24
1020	-1071.53	712.89	997.8	-65.22	-73.03	-16.39
1021	-1066.41	626.95	1030.03	-47.3	-88.35	41.6
1022	-772.95	511.23	1093.02	8.85	-118.74	47.36
1023	-692.63	472.17	1045.41	75.5	-53.74	25.57
1024	-1038.57	629.88	916.99	95.64	2.14	13.73
1025	-1074.46	769.04	795.17	61.77	-46.02	-0.12
1026	-939.21	709.23	891.6	42.05	-72.69	-3.45
1027	-725.83	535.4	1203.13	46.08	-75.96	-15.53
1028	-973.63	593.75	1039.06	52.43	-7.35	-18.83
1029	-1132.81	630.62	884.52	77.15	-55.76	-2.87
1030	-1016.85	718.02	856.69	45.53	-122.53	13.61
1031	-813.72	656.25	850.83	2.44	-133.88	-2.04
1032	-824.71	663.57	764.16	-30.79	-134.16	-34.76
1033	-727.54	608.4	887.94	-18.62	-139.83	-66.07
1034	-836.18	478.27	915.53	80.54	-88.93	-36.87
1035	-921.14	580.08	945.56	161.83	-79.13	-2.81
1036	-808.84	981.45	944.34	156.52	-89.45	-22.8
1037	-951.9	790.04	922.85	22.67	-48.74	-54.41
1038	-976.07	373.05	1080.57	3.39	-83.04	-10.59
1039	-661.62	579.83	912.35	137.08	-107.36	17.94
1040	-778.08	641.36	868.16	130.68	-107.36	-21.55
1041	-869.14	679.44	908.45	-9.03	-113.83	1.25
1042	-780.03	745.85	905.27	-66.16	-125.31	2.62
1043	-490.72	619.63	884.28	-117.68	-96.28	40.5
1044	-462.16	561.28	854.74	-151.98	-6.56	10.96
1045	-961.67	682.62	826.9	-100.71	37.78	8.79
1046	-1157.47	771.73	932.86	-77.06	-36.1	9.03
1047	-907.23	755.13	1118.9	-69.46	-95.31	15.96
1048	-643.8	617.19	1136.96	-73.39	-70.59	27.16
1049	-749.02	332.03	1109.86	-25.97	-34.55	2.59
1050	-643.8	431.15	1050.29	45.1	-77.33	74.74
1051	-572.02	693.36	1013.18	108.09	-76.17	89.2
1052	-382.08	951.66	862.55	121	-79.41	22.86
1053	-521.24	888.43	830.08	98.82	-52.98	-13.49
1054	-555.66	848.63	793.7	13.31	-34.94	20.45
1055	-522.95	599.85	995.12	-67.32	13.73	22.49
1056	-663.82	502.2	1037.35	-54.2	41.93	20.05
1057	-657.23	575.68	950.68	-61.16	37.35	31.13
1058	-663.33	507.81	1123.05	-82.12	41.41	-22.16
1059	-607.91	607.42	852.29	-65.46	33.91	-32.2
1060	-702.64	413.09	1030.03	-68.88	104.34	-61.49
1061	-936.52	603.03	935.3	-30.15	118.68	-81.79
1062	-752.69	578.86	1104.98	16.17	82.37	-59.2
1063	-809.08	647.22	1010.5	32.75	83.8	-43.7
1064	-816.89	781.01	969.24	21.03	52.31	-3.05
1065	-813.96	662.6	979.49	-10.13	21.7	7.81
1066	-828.37	557.86	1010.5	-27.19	0.12	15.41
1067	-799.32	737.06	908.94	-14.89	-16.78	0.85
1068	-619.14	666.02	1018.07	-37.9	-16.33	-16.72
1069	-834.72	596.92	1001.95	7.42	51.27	-7.84
1070	-1113.04	335.69	1170.17	17.33	61.46	15.2
1071	-1320.31	345.95	1157.96	83.04	-34.45	68.94
1072	-980.22	644.78	1135.01	90.61	-124.69	38.94
1073	-523.44	811.04	851.81	24.72	-138.49	-11.63
1074	-411.13	714.36	896.24	-54.69	-92.56	-62.01
1075	-561.28	399.66	784.42	-153.9	14.98	-10.83
1076	-1059.57	-20.51	877.93	-201.32	115.17	-46.08
1077	-1106.2	3.66	1039.06	-11.17	89.48	-42.39
1078	-708.25	987.55	1117.19	83.5	30.21	-6.84
1079	-690.92	1026.12	1252.69	55.88	19.2	16.05
1080	-954.59	786.13	1032.47	16.63	7.35	-14.13
1081	-693.6	828.37	1010.5	-12.21	-39.25	0.95
1082	-629.88	762.21	1113.28	-41.75	-10.35	11.69
1083	-712.16	624.27	1069.34	-83.1	10.83	17.03
1084	-927.49	441.65	1149.41	-91.31	-2.41	18.07
1085	-801.51	357.91	1159.91	-61.68	-43.76	23.47
1086	-739.01	689.94	758.54	-31.86	17.03	-8.97
1087	-741.7	453.61	1096.68	-65.95	-7.17	-19.38
1088	-576.17	493.16	1037.35	1.5	-7.2	-33.08
1089	-588.62	221.92	1198	29.21	11.99	-21.85
1090	-822.75	628.91	931.64	100.86	41.69	20.02
1091	-690.19	479.49	1195.07	139.89	47.76	31.28
1092	-1017.33	621.83	852.78	165.74	53.53	-8.85
1093	-1075.68	510.74	804.44	102.33	-41.47	33.08
1094	-593.02	586.43	875.73	79.77	-56.95	70.47
1095	-398.68	633.3	1037.11	73.61	66.19	64.85
1096	-916.99	683.11	946.04	96.34	157.96	34.3
1097	-941.89	707.03	837.65	20.72	76.57	13.58
1098	-789.79	599.61	959.72	-48.95	34.27	4.46
1099	-779.3	481.45	957.76	-44.95	46.33	14.47
1100	-914.79	517.33	1045.9	-24.23	44.07	49.32
1101	-920.17	733.15	1007.57	2.72	41.38	33.39
1102	-1025.15	742.92	852.54	0.21	32.01	8.82
1103	-1039.31	723.39	841.8	12.05	-4.61	-4.03
1104	-894.78	683.84	944.34	23.22	-28.35	0
1105	-555.66	780.76	1060.79	56.98	-16.94	-3.66
1106	-685.55	795.41	922.36	88.23	40.41	-36.32
1107	-820.8	829.1	859.38	53.74	3.02	6.29
1108	-687.74	702.39	878.17	33.91	-3.97	35.8
1109	-725.59	742.19	912.11	10.13	21.33	62.32
1110	-515.14	708.5	954.83	-5.55	17.73	54.69
1111	-627.44	726.56	777.59	-67.87	65.4	24.41
1112	-745.12	636.96	879.88	-112.43	84.87	24.57
1113	-839.11	796.39	827.39	-121.25	64.33	18.43
1114	-751.95	716.31	933.59	-197.45	66.71	-13.98
1115	-1049.32	591.31	925.29	-236.51	67.41	-56.98
1116	-1031.01	359.62	889.89	-219.15	40.44	-66.38
1117	-976.56	339.6	950.93	-107.57	29.36	-62.44
1118	-877.2	403.08	997.8	-58.04	44.53	-58.59
1119	-855.96	488.77	1064.94	54.23	56.85	-44.19
1120	-1073.97	652.34	962.65	163.45	87.43	-36.96
1121	-994.87	867.43	1062.01	201.81	60.21	-17.85
1122	-1020.75	836.67	1008.54	156.31	44.68	-0.31
1123	-1008.06	792.72	1075.44	92.07	0.55	27.28
1124	-811.04	507.08	1124.27	71.75	-11.54	56.4
1125	-751.95	479.25	1095.46	30.91	-25.85	121.7
1126	-638.18	491.21	993.65	4.85	16.08	146.24
1127	-759.28	498.78	867.68	-11.57	42.21	132.02
1128	-582.76	485.35	876.71	3.97	78.67	91.71
1129	-459.72	667.72	813.72	10.8	105.65	52.95
1130	-1045.41	646.73	870.36	14.4	185.18	-16.6
1131	-1027.59	829.1	695.56	30.43	113.8	-31.16
1132	-1231.69	881.84	812.74	30.52	112.95	-66.13
1133	-954.35	743.9	850.83	-34.55	54.5	-144.17
1134	-863.04	718.51	874.51	-73.36	119.42	-173.37
1135	-1186.28	591.55	874.51	-82.58	148.56	-168.4
1136	-1229.74	481.93	959.47	-48.16	137.27	-89.94
1137	-1215.82	459.96	1005.37	-45.62	63.45	-98.48
1138	-1137.21	442.38	956.3	-17.67	19.44	-104.61
1139	-1163.82	374.76	1076.9	18.71	-0.82	-55.6
1140	-1174.32	508.54	1039.31	78.98	-52.28	34.24
1141	-1079.35	575.44	957.52	66.22	-66.65	79.83
1142	-992.19	665.53	954.83	37.6	-86.3	100.37
1143	-743.65	672.36	749.76	-37.17	-55.08	87.71
1144	-667.24	586.67	881.35	-56.21	-1.31	29.63
1145	-1150.39	575.68	715.58	-51.27	60.46	-70.34
1146	-1088.38	542.72	866.21	11.35	35.86	-76.81
1147	-987.79	726.32	968.75	33.97	39.83	-85.82
1148	-1148.68	812.26	839.36	26.28	81.73	-114.56
1149	-1147.95	562.5	997.31	6.53	71.62	-89.45
1150	-1233.64	408.2	1009.77	18.25	85.45	-18.31
1151	-1278.08	580.57	780.52	4.03	4.24	26.03
1152	-968.99	485.11	834.23	10.07	7.69	41.23
1153	-1141.6	628.66	888.67	31.65	82.61	30.85
1154	-1407.23	515.63	968.02	-22	77.42	42.82
1155	-1318.85	347.9	970.46	-39.7	-36.53	115.57
1156	-963.62	416.26	1003.66	-45.35	-65.8	145.94
1157	-799.8	260.99	900.88	-13.46	-11.57	107.21
1158	-940.43	267.58	864.75	16.78	8.15	95.7
1159	-1107.67	491.21	699.95	125.58	-9.58	76.87
1160	-889.4	701.9	829.83	217.83	-19.29	-10.8
1161	-1078.61	813.23	613.04	192.96	40.41	-62.32
1162	-1266.36	887.94	476.81	110.75	41.08	-67.69
1163	-1499.02	868.41	808.59	40.5	17.85	-50.29
1164	-1065.92	906.98	755.37	15.75	-72.88	-46.72
1165	-984.62	917.72	679.2	-19.23	-75.78	-67.9
1166	-1164.55	909.91	632.08	-51.79	-8.76	-28.99
1167	-1341.31	798.34	786.38	-73.7	-35.34	21.21
1168	-1013.92	763.43	930.18	-67.66	-75.41	45.81
1169	-1031.25	831.3	893.31	-59.69	-75.29	46.45
1170	-813.96	731.93	855.96	-70.92	-77.88	44.49
1171	-922.12	590.82	914.31	-68.76	-39	41.17
1172	-906.01	797.85	798.34	-51.24	-12.94	57.95
1173	-884.52	661.87	935.55	-60.73	-24.66	47.03
1174	-642.09	461.18	1005.37	-55.88	-8.12	47.12
1175	-1011.96	511.47	767.09	-6.41	63.45	40.04
1176	-902.83	551.51	872.56	26.49	34.85	25.91
1177	-865.23	794.68	793.7	65.61	73.49	55.48
1178	-1104.74	773.44	739.75	54.93	93.51	78.12
1179	-1210.69	720.7	728.03	56.52	65.4	99.3
1180	-1077.64	716.31	921.14	54.63	59.08	63.08
1181	-862.06	731.69	879.15	84.32	30.03	-8.3
1182	-857.91	734.38	925.78	42.11	65.64	-24.11
1183	-1034.67	660.4	825.93	18.43	123.57	-1.28
1184	-1158.2	775.63	752.93	26.4	98.33	20.6
1185	-1171.14	919.19	748.78	16.91	70.59	18.34
1186	-1301.51	753.17	801.51	-42.76	5.71	37.02
1187	-549.32	560.79	873.54	-78.61	-42.33	15.78
1188	-1034.42	368.41	800.05	-79.53	66.62	-24.81
1189	-1261.23	613.04	835.69	-32.17	60.76	43.52
1190	-677.25	1089.11	856.93	41.23	18.04	93.05
1191	-851.07	691.16	833.25	-24.11	33.87	51.45
1192	-1388.43	994.87	413.33	-39.15	49.93	86.36
1193	-1264.89	1015.87	532.23	-126.77	-21.33	147.09
1194	-871.09	917.24	753.66	-174.8	-4.09	104.52
1195	-1023.68	239.01	862.3	-209.41	28.08	16.85
1196	-747.8	537.6	879.64	-125.24	11.47	95.28
1197	-965.09	498.78	848.14	-54.9	69.92	116.94
1198	-839.84	469.97	815.19	30.49	62.07	84.44
1199	-912.35	576.66	747.31	100.92	104.8	-8.97
1200	-971.68	643.07	683.35	115.66	108.7	-32.44
1201	-1198.49	402.59	1111.33	93.66	71.9	-36.74
1202	-1103.76	700.44	698.97	131.29	42.48	-2.5
1203	-980.96	592.04	882.57	33.94	50.9	-29.91
1204	-1000.49	587.4	755.86	7.32	100.04	4.55
1205	-1272.71	747.31	706.54	-42.79	90.33	53.71
1206	-1098.88	863.04	848.63	-125.12	40.07	129.49
1207	-990.48	837.4	1091.55	-256.47	14.1	192.99
1208	-834.47	649.66	916.02	-386.26	-13.89	182.43
1209	-943.6	350.83	1120.36	-315.03	-1.98	79.96
1210	-936.28	471.68	966.31	-194.37	-32.44	16.78
1211	-933.11	522.46	968.51	-129.21	-18.34	-5.71
1212	-968.26	441.41	910.89	-85.39	13.28	-5.46
1213	-1031.01	548.83	825.68	-68.91	34.45	-4
1214	-1118.65	365.48	1092.04	-127.14	-3.3	0.49
1215	-848.63	663.57	750.98	-197.75	19.17	49.41
1216	-1115.97	693.12	924.8	-219.57	8.06	-9.22
1217	-1221.44	632.32	1063.72	-232.36	-11.2	-4.73
1218	-1002.93	572.02	1148.93	-236.54	-56.27	2.59
1219	-776.61	430.66	1190.43	-230.65	-80.44	20.2
1220	-796.88	279.05	1276.12	-138.34	4.76	-38.57
1221	-928.71	187.74	1255.37	-1.31	35.95	-60.94
1222	-944.34	321.29	1111.33	107.48	9.09	-62.77
1223	-936.28	364.01	965.82	157.04	5.89	-42.85
1224	-836.18	313.48	1110.84	228.67	27.86	-38.73
1225	-1037.84	184.33	1064.94	237.98	75.01	-65.52
1226	-1168.46	402.83	760.25	201.48	73.73	-32.04
1227	-1211.91	425.54	771.97	183.75	15.75	35.92
1228	-938.23	511.72	832.03	154.57	2.17	42.21
1229	-1040.77	527.34	888.18	100.62	43.03	6.62
1230	-1117.19	626.95	945.8	127.69	16.14	-11.75
1231	-1017.33	701.9	730.47	81.12	-13.43	-4.97
1232	-1010.01	575.44	1023.93	22.16	-2.32	19.29
1233	-949.95	557.37	1173.58	66.99	-34.79	2.17
1234	-834.23	558.84	1209.72	117.52	-18.22	8.85
1235	-849.37	536.87	886.23	216.95	24.32	12.54
1236	-930.66	366.94	933.11	271.21	53.07	25.36
1237	-772.71	752.69	679.93	281.07	89.72	53.19
1238	-833.98	698.49	656.25	236.45	147.4	53.5
1239	-999.51	713.13	625.98	229.22	136.05	50.38
1240	-872.07	896.24	640.87	238.86	150.57	53.41
1241	-1167.97	876.22	684.08	191.96	142.88	3.81
1242	-1173.1	971.92	739.75	137.02	90.91	18.62
1243	-1013.43	963.38	720.21	123.6	54.57	-0.06
1244	-1033.94	950.68	645.75	88.01	84.59	-3.33
1245	-1173.34	759.52	616.7	74.28	74.22	-1.59
1246	-1145.51	760.25	581.3	68.12	8.03	-8.67
1247	-886.96	628.17	724.37	123.84	15.38	23.25
1248	-908.94	831.79	384.77	157.99	74.55	61.1
1249	-959.96	790.53	347.66	149.35	70.89	57.46
1250	-1082.28	785.16	431.15	156.68	72.42	59.42
1251	-1031.49	821.53	448	187.68	29.24	54.5
1252	-958.5	895.02	457.52	184.08	23.28	7.14
1253	-999.51	889.89	531.98	173.34	23.71	-15.29
1254	-1016.11	990.97	476.32	100.65	15.11	-27.83
1255	-974.61	953.61	367.68	74.34	26.64	-33.94
1256	-979.98	1051.27	395.26	18.86	18.92	-47.42
1257	-936.52	1157.47	378.42	-18.98	57.77	-71.35
1258	-1326.42	1054.2	281.49	-88.62	67.99	-58.07
1259	-1344.97	1070.07	278.56	-120.45	40.62	-31.52
1260	-1297.36	1026.86	369.63	-169.16	4.09	-19.35
1261	-1207.03	900.39	458.5	-164	-12.05	-17.73
1262	-1132.32	643.55	619.14	-108.98	0.37	-30.24
1263	-1195.8	754.39	513.18	7.78	14.71	-21.15
1264	-1052	855.96	607.91	40.59	-29.42	-7.48
1265	-1077.88	1102.29	534.42	-5.34	4.52	44.1
1266	-1134.28	1030.27	589.36	-85.14	0.34	121.09
1267	-947.75	1088.87	525.88	-117.43	-2.81	148.8
1268	-978.03	1045.41	298.34	-182.1	27.16	114.56
1269	-1312.5	894.78	371.83	-196.62	40.22	56.7
1270	-1123.05	678.96	745.61	-193.82	-36.5	23.86
1271	-1052.73	595.46	618.41	-189.09	-42.76	4.67
1272	-1061.28	580.57	564.21	-141.63	-57.89	29.42
1273	-1041.99	604	596.19	-86.58	-48.61	50.23
1274	-916.5	740.48	748.78	5.49	-36.32	29.02
1275	-1045.41	804.69	704.1	50.93	8.39	-10.65
1276	-964.6	927.25	525.63	54.69	5.52	-4.49
1277	-888.43	787.84	480.71	66.56	31.16	17.61
1278	-1022.71	684.08	414.79	100.13	45.26	44.16
1279	-1116.94	753.91	526.12	139.68	0.98	49.1
1280	-855.47	820.07	253.42	136.87	-7.84	67.29
1281	-885.25	752.2	416.5	92.35	13.89	67.38
1282	-1081.05	625.73	475.34	78.64	-12.48	83.83
1283	-816.89	716.55	477.05	98.88	-4.94	103.67
1284	-699.71	728.27	562.26	146.3	59.48	124.94
1285	-782.23	790.77	566.16	245.57	119.17	66.19
1286	-1034.42	938.96	339.84	359.77	111.24	-19.41
1287	-977.78	1168.7	176.51	347.84	57.4	-21.3
1288	-833.98	1177.49	375.24	261.72	103.36	4.58
1289	-843.26	1393.55	144.04	199.34	121.15	-12.88
1290	-1174.56	1046.14	237.79	92.29	166.81	-34.03
1291	-1244.14	795.65	395.02	75.44	89.63	-28.23
1292	-907.96	624.02	487.79	98.36	25.91	-32.2
1293	-1031.25	821.04	11.96	102.45	19.26	-19.71
1294	-901.37	802.73	32.71	74.68	16.72	-37.87
1295	-971.92	939.94	-64.21	104.43	24.81	-46.57
1296	-934.81	989.26	185.3	176.79	46.88	-78.83
1297	-1154.3	1178.96	29.3	214.48	55.27	-49.38
1298	-1114.5	921.88	40.77	100.62	11.44	-22.64
1299	-1073.49	829.59	50.54	90.39	14.43	30.36
1300	-1002.44	865.97	-71.53	110.02	8.12	49.16
1301	-821.29	842.77	-22.95	124.11	2.14	11.81
1302	-1018.31	905.52	40.53	152.04	49.22	1.53
1303	-872.56	1052	93.26	130.86	25.7	39.92
1304	-947.75	1061.04	83.98	80.57	58.65	52.89
1305	-1064.7	1071.78	53.22	82.76	41.63	54.17
1306	-895.75	1216.06	-62.26	35.31	8.91	29.54
1307	-768.07	1261.72	-71.78	-22.83	40.13	-19.47
1308	-960.69	1281.25	-181.4	-110.11	49.53	-68.54
1309	-1139.65	1182.86	-195.31	-216.86	6.35	-70.74
1310	-1076.17	1065.19	-112.79	-236.27	4.97	-62.19
1311	-1023.68	908.94	118.9	-203.19	17.67	-81.36
1312	-1145.02	787.6	70.56	-202.48	8.64	-72.36
1313	-1100.59	693.12	35.16	-233.76	-28.78	12.24
1314	-985.84	801.51	92.29	-223.72	-36.1	34.94
1315	-835.94	819.09	231.45	-133.82	-20.75	-53.77
1316	-909.42	982.91	343.75	-94.51	8.82	-91.83
1317	-1103.03	1163.33	100.59	-65.73	18.77	-131.9
1318	-1119.63	1066.41	197.51	-123.5	-12.33	-149.41
1319	-1173.58	886.47	302.49	-152.86	6.96	-141.88
1320	-1057.86	962.16	210.69	-128.17	-14.25	-167.85
1321	-1057.86	938.96	176.27	-122.07	-5.68	-261.57
1322	-1176.76	951.42	154.3	-103.49	-8.91	-303.53
1323	-1331.54	833.25	89.36	-119.29	-36.22	-375.95
1324	-1646.48	557.86	180.18	-108.22	-90.97	-361.24
1325	-1636.47	642.82	186.77	-95.18	-219.97	-287.81
1326	-1498.29	623.05	224.12	-107.6	-288.02	-212.07
1327	-1162.6	611.08	427.25	-114.14	-304.02	-185.21
1328	-1047.61	391.6	596.92	-136.63	-228.03	-138.98
1329	-1097.9	416.26	611.57	-137.82	-144.47	-62.71
1330	-1239.01	471.92	458.01	-172.67	-152.47	-45.87
1331	-1194.58	377.2	728.52	-169.04	-156.13	-35.95
1332	-1181.88	650.15	654.54	-121.67	-128.97	-42.21
1333	-1250.24	600.1	607.91	-106.75	-92.19	-72.14
1334	-1247.8	591.55	728.03	-31.95	-69.34	-60.73
1335	-1156.01	611.57	770.26	23.77	-40.86	-51.61
1336	-1305.18	542.97	755.86	28.78	-3.2	-55.45
1337	-1378.91	549.56	692.87	1.34	-21.21	-59.88
1338	-1510.99	435.06	741.21	-6.84	-47.58	-80.87
1339	-1483.4	462.16	689.94	23.35	-82.76	-101.53
1340	-1387.45	448	690.43	43.85	-86.55	-104.86
1341	-1349.12	408.69	684.81	-1.53	-96.19	-104.46
1342	-1319.82	345.95	751.46	9.92	-96.95	-73.33
1343	-1405.03	454.1	424.56	25.63	-106.63	-69.82
1344	-1271.24	234.62	475.1	-2.69	-103.36	-84.75
1345	-1598.14	490.23	760.25	59.51	-132.35	-129.85
1346	-1271	549.8	552.49	57.34	-195.83	-154.94
1347	-1344.24	296.88	664.06	-35.4	-117.83	-149.35
1348	-1401.12	226.07	779.3	-59.23	-98.24	-90.24
1349	-1360.11	268.55	862.55	6.13	-127.14	-69.58
1350	-1154.3	453.13	892.09	21.58	-108.06	-68.66
1351	-1352.78	449.46	909.67	12.54	-66.83	-62.93
1352	-1345.46	831.3	983.64	46.72	-173.34	14.31
1353	-1033.94	745.61	883.3	42.18	-176.18	47.67
1354	-1092.77	538.82	811.52	35.34	-70.89	21.42
1355	-1228.03	478.76	786.38	-27.86	-12.24	50.66
1356	-1354.74	164.55	996.83	-36.35	-22.16	66.83
1357	-1295.9	169.19	773.19	2.62	-77	75.9
1358	-1145.51	177.73	694.34	10.62	-79.47	72.3
1359	-1104.25	417.72	890.87	28.38	-35.4	32.35
1360	-1146.73	567.14	980.71	49.19	-27.07	31.56
1361	-1246.09	508.79	827.15	6.77	-23.5	18.83
1362	-1449.95	481.45	899.17	-39.52	-49.32	38.73
1363	-1207.28	723.88	1117.68	17.15	-136.08	79.32
1364	-1083.25	544.19	1156.01	37.69	-99.24	83.34
1365	-1121.34	569.82	948	28.78	-27.68	59.54
1366	-1023.44	287.35	1043.46	36.16	-27.31	29.17
1367	-1142.33	461.43	767.09	26.06	-24.23	32.71
1368	-958.25	432.86	901.86	-7.05	-50.32	46.11
1369	-1090.09	503.91	982.42	-10.83	-4.03	2.2
1370	-1264.4	330.81	911.38	40.19	13.73	-52.12
1371	-1375.24	324.22	905.27	86.03	-24.44	-48.19
1372	-1284.67	384.52	830.57	109.53	-42.3	-23.44
1373	-867.19	427.98	734.62	70.77	-105.93	52.89
1374	-649.9	712.16	768.8	37.11	50.87	78.61
1375	-991.7	535.89	786.38	8	119.72	15.93
1376	-1236.08	530.76	764.16	-5.28	72.39	19.1
1377	-1281.01	357.67	581.79	-23.41	2.66	35.1
1378	-990.48	273.93	1287.35	-97.5	-33.84	60.49
1379	-1355.22	752.44	1195.8	-9.19	75.23	21.58
1380	-1414.55	500.24	1190.92	-22.13	46.26	101.14
1381	-1068.36	633.79	935.3	-11.44	-34.97	136.2
1382	-855.47	513.92	920.65	-17.7	-0.67	123.32
1383	-904.3	560.79	904.79	-25.36	46.6	81.48
1384	-1232.18	559.33	937.5	0.21	63.14	12.48
1385	-1091.06	676.76	818.85	18.16	25.54	4.21
1386	-1075.44	580.08	883.3	13.98	22.49	-25.42
1387	-1056.15	543.21	859.13	25.88	26.12	-49.65
1388	-1169.92	549.56	879.39	27.37	34.03	-41.14
1389	-1248.05	532.23	866.46	-1.98	34.24	-10.5
1390	-1450.44	599.61	829.59	-35.61	3.78	69.27
1391	-1098.63	576.42	803.47	-65.61	-50.63	122.56
1392	-994.38	576.66	874.51	-85.36	-44.01	129.36
1393	-862.79	626.95	798.1	-71.53	-34.76	80.57
1394	-485.84	902.83	785.16	-65.16	1.59	6.93
1395	-774.66	596.92	1019.78	-18.22	87.1	-120.79
1396	-1319.34	612.55	909.18	21.48	129.52	-59.36
1397	-1401.12	672.85	906.74	26.31	36.56	-19.32
1398	-1264.65	523.19	1032.23	42.94	31.68	43.06
1399	-1336.43	394.29	825.68	27.28	36.9	95.86
1400	-1072.02	474.85	847.66	25.57	28.5	157.23
1401	-942.87	439.7	1050.05	44.68	58.35	57.4
1402	-1181.64	545.9	930.91	78.7	73.49	-59.33
1403	-1194.34	511.23	859.13	69.27	58.07	-77.48
1404	-1341.8	576.17	857.42	51.54	38.36	-76.72
1405	-1381.35	444.82	1012.94	0.52	28.72	-31.71
1406	-1286.38	521.24	779.3	-37.75	21.88	10.47
1407	-1297.12	539.55	697.51	-141.51	-25.42	6.23
1408	-1073	660.64	933.35	-155.03	-80.41	-49.62
1409	-1133.06	683.59	755.13	-139.92	-49.32	-71.62
1410	-1139.89	704.1	761.72	-146.64	-78.31	-62.01
1411	-1275.39	580.57	914.55	-113.43	-46.54	-68.18
1412	-1286.13	392.33	1110.35	4.46	-40.77	-11.11
1413	-1276.61	581.79	856.93	135.1	-55.3	-11.63
1414	-1267.58	469.48	838.38	148.07	-73.15	50.32
1415	-1203.86	490.48	828.86	117.49	-126.56	77.64
1416	-897.95	535.4	797.12	57.34	-103.94	107.21
1417	-879.64	581.05	816.16	53.38	-59.2	97.41
1418	-838.62	602.54	954.83	51.36	-48.74	13.67
1419	-1091.31	523.68	902.59	47.27	-28.23	-15.47
1420	-916.26	552.98	891.36	40.74	-34.52	31.13
1421	-983.64	686.52	872.56	33.42	-11.44	19.96
1422	-1066.41	594.48	817.38	22.46	-9.4	14.59
1423	-1178.96	620.36	882.81	-17.67	-2.59	36.41
1424	-914.06	765.63	788.82	-128.51	-41.96	85.48
1425	-1085.69	523.19	1010.74	-300.6	-10.8	20.08
1426	-1013.67	512.21	952.15	-350.56	-15.66	32.84
1427	-1208.98	452.15	1021.24	-372.83	-37.23	114.2
1428	-1038.09	643.55	983.4	-360.53	-22.37	109.8
1429	-1099.61	107.42	1189.94	-408.26	-10.19	55.6
1430	-826.9	265.14	1127.69	-258.97	-29.94	74.28
1431	-978.76	219.97	1178.47	-135.35	43.7	-4.49
1432	-1066.16	200.93	1193.85	-25.88	21.51	-22.64
1433	-1031.74	191.41	1153.81	78.34	22.89	-19.17
1434	-914.55	291.75	1129.15	83.1	28.44	-26.25
1435	-995.85	406.25	921.39	96.34	38.7	-32.93
1436	-1144.53	354.49	935.06	63.6	7.35	1.46
1437	-879.88	266.36	1154.54	26.18	-36.9	21.33
1438	-985.11	396.73	1069.82	48.65	9.06	36.16
1439	-962.4	448.49	1014.4	43.7	3.3	29.14
1440	-861.33	479.25	926.03	56.34	10.86	39.92
1441	-848.63	606.2	986.33	11.54	29.05	71.87
1442	-950.93	624.27	1059.08	-79.35	42.51	104.16
1443	-1000.73	572.02	1117.68	-245.88	46.97	115.33
1444	-1008.06	515.14	1026.12	-359.68	34.61	110.84
1445	-839.6	302.25	1146.48	-356.9	49.04	61.74
1446	-907.71	88.38	1092.77	-320.53	56.21	21.36
1447	-1073.24	-30.76	1147.22	-187.59	79.53	-13.06
1448	-1085.69	-50.05	1051.03	-81.79	41.41	-5.43
1449	-1142.33	106.93	966.06	-50.23	72.78	57.19
1450	-1231.45	121.09	1044.19	-63.14	58.2	114.01
1451	-1267.09	147.46	1112.06	-79.74	28.5	120.03
1452	-1264.4	258.54	1073	-98.54	5.77	127.84
1453	-1244.87	412.11	1076.9	-153.38	-36.59	189.79
1454	-985.35	439.94	1184.33	-227.69	-70.43	152.4
1455	-1030.27	121.83	1292.97	-250.34	-58.75	52.06
1456	-839.36	-47.36	1150.63	-212.43	-59.69	7.45
1457	-916.75	-74.46	1164.31	-130.98	-9.19	21
1458	-942.14	-125.49	1278.56	-56	-21.51	7.32
1459	-935.06	-121.83	1205.57	82.24	6.29	-1.53
1460	-960.45	8.79	1122.31	178.07	21.03	2.41
1461	-952.15	-93.26	1149.9	248.23	30.46	3.91
1462	-928.22	-92.29	1072.27	270.17	47.49	27.83
1463	-957.28	27.1	953.61	245.21	52.67	31.71
1464	-1002.2	103.52	1014.4	236.33	39.7	36.41
1465	-989.01	232.91	953.61	228.27	37.66	38.48
1466	-1084.72	311.28	878.66	218.26	50.38	47.12
1467	-1054.93	439.7	846.44	146.64	-6.41	45.56
1468	-1078.13	335.45	927	85.63	-38.45	36.56
1469	-1044.19	344.97	1061.52	82.79	-43.58	38.88
1470	-1009.52	323	1058.84	101.47	-40.92	41.66
1471	-937.5	233.4	1139.16	147.37	-37.99	34.12
1472	-830.81	168.46	1190.43	254.94	1.98	23.77
1473	-887.7	462.4	819.34	316.83	62.93	2.53
1474	-1047.85	585.69	690.43	282.65	85.63	13.92
1475	-1038.33	542.24	877.69	292.85	90.24	25.18
1476	-1121.09	826.17	759.52	284.3	92.56	-6.13
1477	-1111.08	823.97	856.93	221.07	38.88	-33.75
1478	-1157.23	889.4	857.18	206.48	8.88	-6.84
1479	-1046.39	807.86	960.21	159.82	1.37	30.55
1480	-896.73	820.56	958.25	140.35	11.38	5.13
1481	-1048.58	727.78	880.62	97.6	37.57	-7.54
1482	-1132.32	722.41	889.4	64.09	23.13	-8.76
1483	-1037.11	648.68	959.72	95.37	0.49	-6.35
1484	-939.45	796.88	793.7	101.32	15.01	14.71
1485	-832.76	794.92	682.62	99.95	29.14	21.06
1486	-1045.41	765.14	768.8	78.16	74.68	21.24
1487	-1227.78	635.25	719.73	71.44	47.67	19.38
1488	-1115.97	748.29	650.39	103.91	9.03	17.18
1489	-1011.47	660.64	807.62	103.3	36.56	-5.4
1490	-1022.71	746.83	727.78	112.7	49.38	-34.36
1491	-936.28	724.61	725.1	119.26	56.21	-70.13
1492	-1061.28	797.36	632.32	177.37	62.32	-54.08
1493	-798.83	754.64	494.63	194.12	78.61	-30.18
1494	-1025.39	779.3	493.16	188.2	160.77	-6.2
1495	-1051.51	850.1	441.89	219.97	191.31	40.89
1496	-1233.4	989.01	398.68	190.03	176.73	41.99
1497	-1401.61	910.64	564.45	122.07	123.11	42.79
1498	-1334.23	755.62	633.3	90.76	24.11	8.67
1499	-1077.64	800.29	549.32	120.33	-17.33	-27.34
1500	-808.35	847.66	419.92	127.29	25.67	-58.87
1501	-866.21	829.59	348.39	99.82	89.78	-94.48
1502	-991.21	920.65	495.12	78.43	93.29	-93.2
1503	-1246.34	976.32	507.08	95.06	128.51	-18.28
1504	-1442.14	800.05	273.93	118.74	96.74	61.89
1505	-1297.12	708.5	193.85	137.08	21.97	84.23
1506	-1121.83	624.76	236.82	145.97	5.28	60.15
1507	-1144.29	724.61	196.78	124.02	19.26	2.44
1508	-1180.91	809.57	323.24	108.7	21.91	-10.99
1509	-1283.94	985.35	336.18	131.5	2.01	-15.75
1510	-1063.48	1142.58	275.63	95.03	-19.53	-32.2
1511	-1248.54	1142.33	213.38	-2.5	15.72	-12.54
1512	-1233.89	1169.68	213.87	-99	-12.76	3.33
1513	-1225.34	1055.18	323	-172.36	-7.97	32.38
1514	-1186.28	977.29	279.05	-179.5	-16.6	31.65
1515	-1134.52	761.23	229.25	-192.47	-32.29	16.45
1516	-1374.76	537.6	337.65	-181.88	-42.02	44.49
1517	-1045.9	712.16	419.92	-119.23	-97.81	61.95
1518	-1051.03	642.58	571.04	-64.79	-69.06	12.79
1519	-1028.56	800.54	464.36	2.75	-38.3	-35.8
1520	-1017.82	865.72	468.99	-10.59	-16.45	-46.81
1521	-1228.03	1093.99	408.45	-69.89	-6.84	-39.12
1522	-1052.73	1022.71	615.97	-138.95	-61.22	-1.53
1523	-1160.64	1163.09	390.87	-189.58	-29.14	41.17
1524	-1093.02	943.85	445.56	-204.32	-56.49	21.55
1525	-988.77	930.18	433.59	-187.16	-38.94	-16.88
1526	-1001.46	610.35	513.43	-167.33	-8.88	-28.66
1527	-1058.59	652.59	425.29	-133.15	25.39	-18.4
1528	-1212.16	604.25	556.15	-108.8	44.19	5.22
1529	-1003.66	636.23	751.71	-16.78	24.08	-0.79
1530	-1204.35	862.79	572.75	40.59	34.52	-17.27
1531	-1310.55	899.17	598.39	-21.97	-28.66	26.43
1532	-1175.29	1055.66	609.13	-81.82	-46.26	62.04
1533	-1073.73	963.13	657.23	-192.38	-44.34	95.03
1534	-978.03	996.09	489.26	-227.54	-29.36	85.14
1535	-1027.34	686.04	632.81	-256.07	-24.54	60.67
1536	-1035.16	575.44	607.18	-238.1	13.28	57.37
1537	-1090.33	573	600.83	-183.47	-1.43	23.86
1538	-989.26	482.67	745.12	-152.68	-7.75	-0.79
1539	-913.57	508.54	872.31	-55.79	0.43	-40.04
1540	-992.92	514.89	956.3	57.43	45.47	-57.28
1541	-1228.52	749.51	651.37	131.84	53.19	-53.07
1542	-1216.06	752.69	628.42	138.82	9.12	-50.14
1543	-1102.78	556.4	671.39	136.78	11.2	-37.6
1544	-1096.19	716.06	531.25	143.95	51.18	6.71
1545	-1173.34	797.85	440.92	135.86	46.14	27.13
1546	-1176.03	859.62	552	93.17	0.4	27.01
1547	-1133.3	858.64	604.74	48.28	-26.61	17.18
1548	-1033.69	763.67	708.5	29.17	-21	4.55
1549	-1163.09	841.06	672.12	14.56	-1.19	-14.65
1550	-1028.08	881.59	660.4	-22.19	-23.86	-27.71
1551	-1136.96	708.01	819.34	-5.25	11.44	-34.67
1552	-1159.18	696.53	816.16	86	7.35	-15.17
1553	-1151.12	866.46	603.03	96.59	-3.91	-9.83
1554	-1087.16	851.81	581.54	19.32	-9.83	-14.22
1555	-1104.25	812.5	664.79	-38.54	6.23	-2.56
1556	-1025.39	949.22	679.44	-41.6	2.38	-22.19
1557	-947.75	909.42	750.73	-33.69	34.42	-74.77
1558	-1067.87	848.14	700.44	-20.48	53.31	-98.45
1559	-1168.7	898.93	587.16	3.05	54.29	-132.29
1560	-1240.72	752.44	671.14	-23.16	26.4	-152.77
1561	-1282.96	820.8	611.08	-26.15	10.53	-161.5
1562	-1359.62	669.19	630.13	-96.62	-8.09	-142.94
1563	-1406.49	653.08	641.11	-146.7	-52.64	-113.98
1564	-1200.68	639.4	627.2	-172.97	-75.53	-107.45
1565	-1057.86	486.33	715.33	-167.54	-36.47	-125.79
1566	-1163.09	565.43	633.54	-116.64	8.42	-151.67
1567	-1224.12	532.23	710.94	-116	11.75	-187.59
1568	-1275.88	602.29	735.6	-81.15	-1.19	-221.04
1569	-1574.95	544.92	775.63	-54.78	-31.07	-218.23
1570	-1559.57	568.85	791.02	-1.34	-126.8	-201.23
1571	-1446.04	562.26	922.85	31.89	-157.29	-206.48
1572	-1334.23	524.41	828.37	135.62	-179.08	-247.96
1573	-1447.75	447.75	722.9	187.35	-144.68	-278.08
1574	-1512.7	313.72	706.54	165.41	-177.7	-280.15
1575	-1502.69	340.33	593.51	144.53	-193.24	-212.43
1576	-1310.79	275.88	728.52	125.7	-211.24	-171.48
1577	-1278.56	217.29	770.75	95.4	-157.93	-85.66
1578	-1173.1	93.99	931.88	62.87	-147.28	-16.39
1579	-1086.43	200.2	891.11	103.12	-136.72	-35.22
1580	-1032.96	-9.52	988.28	148.68	-76.2	-39.03
1581	-1647.71	170.17	572.02	285.06	-27.92	90.58
1582	-780.76	424.8	647.46	260.16	-167.24	230.8
1583	-620.12	663.09	708.98	109.47	-51.76	75.23
1584	-1370.12	602.29	856.69	37.41	56.24	-121.86
1585	-1754.15	705.08	833.25	51.45	-41.35	-102.84
1586	-1384.77	724.37	819.09	58.26	-100.68	-50.6
1587	-1011.72	1026.86	819.58	-4.27	-113.83	-97.11
1588	-1327.15	757.81	867.43	-71.96	-49.47	-124.76
1589	-1145.02	606.2	850.83	-62.13	-82.52	0.89
1590	-1097.41	412.11	1059.57	-41.17	-47.82	-49.99
1591	-1130.37	294.92	989.75	9.77	35.77	-92.04
1592	-1580.32	-90.82	921.63	45.26	56.49	-62.68
1593	-1595.21	169.43	648.68	77.82	-103	90.48
1594	-1122.07	525.39	897.71	49.01	-170.81	127.04
1595	-1126.22	585.21	973.63	41.32	-162.32	61.25
1596	-912.35	658.69	838.87	27.13	-145.9	40.44
1597	-935.79	528.08	885.74	26.95	-80.35	6.9
1598	-1093.99	405.76	940.43	32.38	-61.65	23.28
1599	-926.76	617.92	864.5	32.29	-93.54	57.89
1600	-1133.54	618.65	818.12	-13.18	-61.04	39.15
1601	-1075.44	512.7	974.12	-38.42	-60.46	41.75
1602	-1030.27	592.53	926.27	-68.18	-40.62	20.97
1603	-1157.47	434.81	1059.81	-90.73	-45.38	14.95
1604	-1086.91	454.35	970.7	-64.48	-61.58	27.44
1605	-901.37	536.62	959.96	-103.09	-62.74	-11.54
1606	-928.96	354.98	1038.82	-105.53	-50.29	-39.98
1607	-1012.94	541.75	1071.78	-36.25	-56.03	-4.85
1608	-1010.25	579.59	1098.14	-8.45	-68.82	30.49
1609	-868.65	540.53	992.19	1.53	-18.4	21.67
1610	-938.72	480.47	1041.5	18.4	-23.62	7.97
1611	-1126.95	526.12	925.29	35.03	-26.61	7.9
1612	-983.15	615.72	990.97	32.93	-20.97	8.09
1613	-1090.82	668.95	943.36	7.2	11.14	2.38
1614	-1067.63	562.01	1096.44	3.88	12.73	-4.18
1615	-1243.9	430.18	1041.75	-7.66	30.36	4.43
1616	-1263.18	519.29	895.51	-20.66	2.11	23.59
1617	-1158.2	376.95	904.79	-21.27	-19.35	0.31
1618	-1152.34	424.32	930.66	7.45	-42.94	12.48
1619	-967.77	557.62	1020.75	13.49	-48.43	26.46
1620	-889.89	510.5	1028.08	2.72	-44.65	36.5
1621	-907.23	366.7	976.07	-26.21	-18.92	42.14
1622	-953.61	232.67	1136.72	-9.49	-1.43	6.16
1623	-1033.45	322.27	958.5	15.17	-30.36	27.47
1624	-760.01	423.58	914.79	19.81	-40.19	34.88
1625	-996.58	571.78	802.49	15.99	-0.64	54.11
1626	-688.72	408.69	1056.88	-4.94	-54.02	57.16
1627	-555.18	517.33	1057.13	21.82	78.28	47.45
1628	-907.96	671.88	996.34	-4.43	115.02	-1.95
1629	-1358.4	499.51	930.42	-31.28	67.2	-5.49
1630	-1142.33	374.51	1016.11	-49.32	-61.77	73.67
1631	-830.57	408.2	1283.69	-82	-19.81	93.6
1632	-1196.78	309.81	1170.17	-67.47	24.02	53.22
1633	-1064.94	351.07	1135.01	-57.28	-29.21	65.98
1634	-961.18	426.76	1149.41	-26.28	-30.79	56.55
1635	-819.09	557.37	1089.6	35.52	-27.5	-10.04
1636	-999.27	596.44	970.7	95.79	-6.81	-49.77
1637	-1139.65	397.95	1053.71	127.75	23.41	17.36
1638	-1177	348.63	997.8	109.19	-5.13	112.15
1639	-909.91	444.58	837.89	59.42	-66.65	107.48
1640	-740.97	499.27	935.55	26.55	-43.24	71.35
1641	-980.71	664.79	913.57	45.96	-38.67	28.66
1642	-826.17	765.14	825.2	28.35	-29.45	13.76
1643	-1089.6	709.23	938.23	1.34	-18.4	38.73
1644	-954.59	964.36	989.01	24.96	-80.51	20.54
1645	-439.45	1126.95	1033.69	11.2	-66.38	-23.01
1646	-662.84	563.23	922.12	-21.88	14.13	-47.24
1647	-966.8	433.84	934.33	-24.38	69.76	-2.44
1648	-831.3	753.42	788.33	13	30	-24.48
1649	-1037.11	746.83	714.84	-32.68	35.77	-45.41
1650	-1107.18	506.84	835.94	-35.71	11.78	-8.97
1651	-1003.42	648.68	1123.29	-3.57	-4.82	50.96
1652	-1078.86	604.25	1159.42	-7.78	-6.62	84.01
1653	-845.95	518.31	1114.5	-33.75	-36.04	125.34
1654	-734.62	504.88	1055.42	-44.92	-1.13	115.08
1655	-597.41	398.93	937.74	-27.83	2.23	75.78
1656	-757.81	515.14	969.97	8.51	53.83	24.38
1657	-1040.28	563.23	949.46	13.92	42.14	41.84
1658	-845.21	516.6	1068.6	37.87	30.46	38.45
1659	-936.04	600.83	1061.52	66.71	46.63	-11.69
1660	-1144.53	523.68	1062.74	66.04	35.49	-20.11
1661	-830.08	687.5	976.81	80.84	-12.33	19.17
1662	-692.38	549.56	916.02	-6.77	3.11	28.96
1663	-877.44	478.76	1074.71	7.87	96.13	34.42
1664	-798.1	541.99	893.31	51.27	51.42	8.51
1665	-465.33	590.82	946.29	65.43	56.64	-9.67
1666	-955.57	658.69	745.85	52.43	122.71	23.25
1667	-1006.84	792.72	779.3	107.73	131.1	26.09
1668	-1031.01	691.89	1003.91	135.13	83.34	-1.53
1669	-840.09	666.02	1063.23	150.97	58.69	-20.94
1670	-986.08	636.47	791.75	117.22	69.89	-19.78
1671	-1227.54	635.01	808.11	26.15	50.45	-41.08
1672	-1464.84	654.3	816.41	29.45	-18.98	-118.13
1673	-1003.66	862.06	827.88	-6.59	-106.87	-171.39
1674	-1008.79	710.45	648.68	-79.96	-71.72	-198.73
1675	-1160.4	423.34	662.84	-165.77	-48.34	-152.62
1676	-1207.03	264.65	863.53	-73.91	-84.17	-97.14
1677	-1107.91	607.42	1237.06	-7.32	-113.74	-84.29
1678	-774.17	931.88	1159.42	64.61	-116.55	13
1679	-716.06	955.81	925.05	56.37	-70.34	28.11
1680	-761.23	692.63	781.01	29.14	-66.8	-10.35
1681	-749.51	671.39	763.43	4.06	-35.64	19.32
1682	-837.89	686.52	929.2	-13.18	-16.11	51.09
1683	-1006.84	664.79	934.81	-51.57	39.61	98.42
1684	-1218.26	407.23	1013.67	-56.82	33.75	36.56
1685	-1020.51	469.97	999.02	8.27	-52.98	14.65
1686	-838.62	568.12	1033.2	34.45	-78.46	15.63
1687	-907.96	834.23	832.28	-53.34	-48.68	-63.54
1688	-734.62	720.21	782.71	-69.67	-83.1	-96.95
1689	-802.73	401.12	910.4	-122.1	-25.48	-87.16
1690	-1401.12	158.45	1085.69	-122.38	58.47	-91.34
1691	-1211.18	532.71	1284.42	-0.15	-71.84	-30.73
1692	-719.73	758.3	1127.44	45.17	-96.34	-68.02
1693	-956.3	703.37	1086.91	16.88	-74.74	-125.4
1694	-736.82	603.03	864.99	4.39	-81.12	-82.95
1695	-1299.56	391.36	1093.75	-52.49	-56.34	-2.04
1696	-903.08	635.74	1025.15	-14.22	-122.13	90.39
1697	-776.37	292.48	1016.6	-32.99	-128.88	40.5
1698	-598.39	186.28	1265.87	-27.95	-75.5	-15.93
1699	-752.93	474.61	977.05	-27.25	-69.37	-57.1
1700	-924.8	445.56	922.85	35	-32.07	-57.46
1701	-1370.36	645.51	911.87	42.85	-13.31	-26.18
1702	-768.55	863.04	810.3	36.47	-106.6	-16.51
1703	-806.88	755.62	838.38	13.67	-47	-51.88
1704	-1093.51	458.5	962.16	19.53	-73.67	-66.86
1705	-1003.66	352.29	1126.22	43.79	-173.43	-59.42
1706	-842.77	529.54	922.36	52.7	-192.87	-14.89
1707	-537.84	521.97	896.48	74.01	-150.21	4.64
1708	-604	443.85	1058.11	82.76	-97.6	23.9
1709	-726.81	538.09	941.16	83.47	-49.99	64.48
1710	-871.83	819.58	822.02	31.65	-74.13	64.64
1711	-700.93	1052.49	830.08	-135.77	-92.16	106.87
1712	-543.7	535.16	1022.95	-321.5	-72.63	32.87
1713	-675.05	252.93	1170.17	-349.85	-67.11	8.64
1714	-616.21	306.15	1214.6	-189.51	-51.42	24.14
1715	-517.82	328.13	1313.72	-47.45	-6.53	-4.76
1716	-554.69	288.33	1240.97	12.54	-2.38	-3.36
1717	-602.78	492.68	1043.21	88.44	24.05	33.84
1718	-730.96	759.28	902.34	147.4	15.32	37.81
1719	-805.91	773.93	1013.18	59.72	13.52	56.34
1720	-878.42	841.8	965.58	-26.86	-24.66	60.58
1721	-643.31	596.44	1129.64	-76.48	-64.45	71.04
1722	-555.18	506.1	1170.17	-177.49	-51.64	74.52
1723	-536.13	259.77	1215.33	-248.69	-24.2	56.15
1724	-606.69	261.96	1167.72	-184.94	26.61	12.85
1725	-628.42	265.14	1202.39	-99.76	31.04	-16.57
1726	-644.04	338.13	1161.13	2.59	60.3	-28.84
1727	-698.97	369.38	1149.41	11.47	60.94	-28.02
1728	-948.24	372.56	1166.26	28.17	101.53	-35.98
1729	-940.43	304.69	1235.84	55.85	-3.63	-44.16
1730	-766.6	360.35	1186.28	16.48	-39.43	-1.43
1731	-648.19	379.64	1108.15	-15.32	-34	39.15
1732	-409.67	205.08	1141.6	0.21	-24.69	31.59
1733	-593.51	474.61	1143.8	62.62	23.59	35.98
1734	-820.07	609.13	1028.32	70.89	52.34	52.22
1735	-769.53	686.04	957.76	-34	16.11	38.97
1736	-653.56	546.14	1052.98	-111.6	-15.17	31.46
1737	-499.76	473.88	1183.35	-126.46	7.39	11.17
1738	-652.59	271.48	1328.86	-109.47	50.02	-36.71
1739	-835.69	198.73	1361.33	-48.46	78.37	-29.39
1740	-851.07	174.07	1280.27	10.77	69.79	-20.02
1741	-890.14	260.5	1180.18	33.05	30.03	-23.65
1742	-607.18	263.92	1205.08	9.77	15.23	-38.39
1743	-927.25	545.65	903.81	-15.75	34.24	-14.4
1744	-670.9	413.82	987.06	-111.54	-22.13	68.12
1745	-504.64	288.57	1254.15	-138	-22.22	41.32
1746	-582.03	342.04	1117.68	-118.56	51.45	33.14
1747	-913.57	332.28	744.14	-127.75	-7.6	27.62
1748	-427	247.31	1241.94	-131.53	-2.38	64.97
1749	-436.28	331.79	1439.7	-90.24	48.8	40.41
1750	-862.3	325.2	1344.73	5.37	132.17	12.51
1751	-994.87	299.56	1065.43	75.29	117.65	7.87
1752	-1065.67	146	938.96	103.58	69.98	47.15
1753	-849.85	32.23	1065.67	118.5	8.42	66.53
1754	-714.6	153.08	1099.61	132.14	28.32	51.51
1755	-959.23	192.63	1026.61	126.59	31.13	25.33
1756	-460.94	443.36	1135.99	109.07	7.35	-2.56
1757	-607.18	440.67	1185.55	116.73	91.31	-97.6
1758	-891.6	486.33	991.7	106.72	111.11	-79.16
1759	-1041.75	392.82	1087.65	113.62	59.17	-69.95
1760	-959.23	512.45	1253.17	135.47	47.55	-51.7
1761	-946.04	739.26	941.89	95.76	38.67	-44.89
1762	-881.59	537.84	996.83	40.53	21.82	-36.25
1763	-827.88	587.16	1085.45	45.9	21.85	-28.69
1764	-851.81	416.75	1240.97	68.73	49.16	-21.18
1765	-1034.67	469.73	1103.52	66.38	29.24	-19.65
1766	-841.31	215.33	1124.76	125.52	12.82	-38.76
1767	-929.69	323.97	1038.82	244.84	51.45	-10.13
1768	-1019.29	595.7	833.98	269.99	27.89	36.47
1769	-932.37	791.26	954.35	161.65	-17.21	67.63
1770	-816.16	763.92	980.96	46.08	-32.87	86.4
1771	-638.18	426.27	1119.87	5.22	-7.69	93.08
1772	-859.13	564.7	1017.82	28.44	31.31	78.28
1773	-996.09	777.59	936.28	15.9	18.13	56.09
1774	-899.41	655.27	869.87	-61.95	-2.32	29.69
1775	-937.5	594.24	820.07	-101.38	-15.53	15.38
1776	-843.26	455.57	939.94	-85.63	-41.11	19.9
1777	-751.22	689.21	1072.51	-9.7	-27.95	39.86
1778	-526.37	777.59	1052	-61.58	7.54	44.01
1779	-954.83	634.77	1007.81	-87.1	53.47	26.79
1780	-889.65	602.78	1032.96	-40.86	14.07	31.19
1781	-688.96	631.35	1090.09	-20.42	19.41	19.68
1782	-812.01	682.62	968.26	-36.62	57.37	0.98
1783	-910.4	574.95	1087.16	-101.38	38.09	2.32
1784	-797.12	497.8	1132.81	-147.83	7.75	-103.3
1785	-884.28	363.53	1069.09	-129	55.11	-161.93
1786	-961.43	276.12	986.08	-98.97	-3.02	-165.16
1787	-982.91	300.54	995.36	-74.19	-3.54	-158.39
1788	-1032.71	255.86	1127.44	18.86	2.29	-132.97
1789	-1056.64	451.42	1073	126.62	4.61	-102.2
1790	-1080.32	425.05	1204.59	123.75	-62.53	-125.37
1791	-856.45	552.25	1045.9	89.32	-82.06	-172.03
1792	-863.04	456.05	981.69	25.85	-58.11	-252.29
1793	-1155.03	144.29	1123.29	47.42	-52.67	-244.08
1794	-1002.93	421.39	1025.15	86.7	-112.3	-158.29
1795	-859.62	349.85	1116.21	88.07	-105.93	-98.97
1796	-874.76	535.64	1023.44	70.43	-74.37	-37.96
1797	-957.03	626.46	832.28	33.45	-47.88	-4.12
1798	-888.43	596.92	886.72	-1.65	-45.81	13.67
1799	-891.36	427.25	973.63	-16.91	-16.51	36.74
1800	-1069.58	454.35	1094.48	-53.25	-32.32	83.68
1801	-827.88	669.92	1065.92	-126.22	-81.45	86.58
1802	-1029.79	433.11	1117.92	-218.26	-28.47	31.68
1803	-760.01	429.2	995.36	-257.54	-43.24	37.41
1804	-837.65	345.21	1016.6	-285.25	11.75	-27.71
1805	-1033.69	193.12	1066.41	-258.79	2.93	-44.62
1806	-837.65	452.64	1173.83	-233.8	-60.94	-51.88
1807	-631.59	373.29	1381.35	-202	-74.95	-54.08
1808	-614.26	383.3	1214.11	-88.01	-37.66	-14.8
1809	-988.77	224.61	1252.2	-7.78	14.47	-6.5
1810	-1005.37	302.25	1280.76	67.75	-17.94	27.47
1811	-998.29	400.88	1132.08	35.89	-47.64	21.27
1812	-741.46	277.34	1237.79	2.66	-60.64	22.4
1813	-819.09	383.06	1027.59	-88.9	-5.77	-6.77
1814	-896.73	328.86	1075.93	-191.93	-28.44	-70.89
1815	-826.66	239.75	1162.11	-273.07	-49.68	-61.04
1816	-783.69	215.58	1110.35	-326.42	-59.42	-67.63
1817	-641.11	19.78	1208.01	-324.95	-75.2	-82.09
1818	-622.31	-215.09	1224.85	-278.53	1.28	-82.21
1819	-874.51	-160.64	1304.2	-126.25	27.01	-90.09
1820	-924.07	-72.02	1317.38	-10.8	29.39	-54.32
1821	-964.84	-62.99	1185.3	102.48	23.8	18.19
1822	-898.44	-73.97	1155.52	180.27	10.31	37.96
1823	-832.03	-49.8	1211.18	205.38	22.52	58.84
1824	-913.09	74.22	1143.07	230.83	7.17	55.05
1825	-797.36	151.86	1168.7	199.58	-9.22	18.59
1826	-909.42	76.9	1116.21	183.44	9.16	-21.51
1827	-913.09	147.71	1080.08	178.77	-1.92	-5.77
1828	-821.78	175.29	1158.94	180.27	-6.32	-7.05
1829	-785.89	199.95	1189.21	171.91	6.93	-0.61
1830	-795.9	317.14	1086.67	159.76	16.63	13.06
1831	-873.05	303.71	1161.87	95.7	21.76	8.54
1832	-849.85	401.61	1081.54	38.3	-3.88	-15.5
1833	-871.58	358.64	1177.49	10.8	-5.89	-16.33
1834	-796.14	250	1148.19	-14.5	-26.31	-12.51
1835	-861.08	159.91	1227.54	18.8	1.77	5.98
1836	-897.95	219.24	1207.03	71.47	-26.89	28.87
1837	-787.35	198.49	1284.18	119.17	-23.8	23.53
1838	-731.2	184.81	1246.83	134.92	-8.12	14.95
1839	-837.65	255.62	1104.98	146.12	-18.55	25.97
1840	-802.25	396.48	1065.92	176.54	-43.58	77.15
1841	-536.62	691.16	1100.83	184.45	44.22	141.05
1842	-766.6	608.64	1035.4	100.19	62.96	129.46
1843	-953.86	449.22	845.46	0.73	-6.84	114.93
1844	-675.78	232.91	1048.1	-11.29	-39.92	108.37
1845	-455.32	222.41	1343.75	13.34	-8.21	107.82
1846	-573.73	407.47	1239.5	92.9	106.66	54.38
1847	-926.03	572.27	1083.25	97.56	169.62	12.45
1848	-1130.86	385.74	1103.52	90.09	109.01	11.26
1849	-1123.29	491.94	987.79	109.89	30.82	56.37
1850	-817.87	511.96	926.27	126.31	8.88	119.11
1851	-741.94	759.77	944.09	141.24	39.55	105.29
1852	-915.28	464.11	1072.51	113.65	65.61	23.04
1853	-979	670.9	1020.26	137.73	43.3	25.94
1854	-874.76	859.13	821.53	136.02	-4.27	139.65
1855	-632.08	891.85	781.49	10.19	-11.02	128.57
1856	-722.41	689.21	954.35	-20.6	28.63	98.6
1857	-837.4	509.28	989.01	-33.87	17.64	91.09
1858	-601.56	821.78	970.21	-3.81	64.67	96.86
1859	-882.08	545.65	1033.45	2.75	92.32	35.43
1860	-942.87	543.95	1031.01	47.85	40.59	22.89
1861	-935.06	712.16	848.14	37.87	12.24	58.81
1862	-627.69	785.16	903.56	29.85	32.41	47.91
1863	-709.47	651.86	923.1	0.67	67.81	64.27
1864	-724.37	470.7	960.94	-36.68	75.44	98.21
1865	-514.65	659.42	901.86	-11.17	106.87	37.78
1866	-1053.22	738.53	894.53	-30.46	105.56	12.3
1867	-978.52	681.64	1014.89	-68.6	49.07	17.36
1868	-750.98	764.4	866.46	-105.38	12.57	17.3
1869	-1020.26	648.19	1080.32	-123.14	78.83	48.1
1870	-1032.71	680.91	1019.53	-119.78	17.03	54.63
1871	-720.7	742.43	1059.08	-140.32	0.49	5
1872	-892.33	523.93	1090.33	-121.73	-6.04	1.31
1873	-669.68	384.52	1084.23	-84.26	-36.5	12.73
1874	-779.05	573.24	1043.46	-65.98	-28.32	14.07
1875	-603.27	578.86	1128.91	-3.36	-26.79	-11.17
1876	-575.68	642.09	1025.63	35.16	23.5	-18.22
1877	-635.25	740.97	985.11	36.04	32.17	-21.42
1878	-826.42	809.08	998.54	17	75.99	-42.11
1879	-1000.49	633.06	963.62	20.42	58.69	-34.33
1880	-1054.69	462.4	1117.19	44.65	46.97	-17.3
1881	-785.4	511.23	989.75	11.35	26.89	-63.45
1882	-924.56	426.03	948.97	-6.07	41.32	-73.73
1883	-854.49	360.11	905.27	-26.12	16.08	-62.56
1884	-1008.3	376.71	990.72	-22.37	15.69	-60.85
1885	-901.61	391.36	1073.49	-17.15	-1.65	-68.24
1886	-969.97	342.77	1091.55	-0.06	8.97	-41.63
1887	-867.92	365.72	1087.4	-14.65	6.23	-45.17
1888	-809.33	473.39	987.79	15.14	5.74	-13.92
1889	-790.28	569.09	1061.28	32.44	29.11	81.54
1890	-999.76	850.59	1037.84	33.72	61.52	134.31
1891	-1007.32	865.97	973.39	-51.3	-4.09	128.11
1892	-892.33	681.15	680.91	-86	-33.63	124.79
1893	-656.49	459.96	1028.32	-187.13	-59.97	138.92
1894	-741.21	478.03	1003.17	-172.24	-25.33	128.08
1895	-646.97	460.21	1313.23	-152.59	16.45	70.83
1896	-905.03	501.71	1168.46	-90.24	56.18	46.08
1897	-871.09	592.53	1036.62	-38.48	23.71	48.8
1898	-701.42	420.17	1071.53	-1.89	4.03	75.71
1899	-522.22	233.4	1212.65	19.1	39.64	74.31
1900	-721.92	341.31	1227.29	100.52	88.35	73.76
1901	-734.38	626.95	911.38	137.33	93.57	38.79
1902	-821.78	504.64	1052.73	80.11	114.2	-38.27
1903	-984.38	484.38	1045.9	83.07	121.55	-68.27
1904	-1042.72	493.41	1007.32	84.14	88.75	-68.57
1905	-1194.34	498.05	920.41	42.45	89.75	-65.25
1906	-1022.46	509.28	1032.23	20.2	27.71	-70.19
1907	-930.66	546.39	1014.89	4.94	-4.73	-84.29
1908	-887.45	659.91	888.43	-34.85	-6.1	-101.93
1909	-1015.14	600.59	951.17	-88.47	-1.34	-89.45
1910	-980.47	467.77	1030.27	-92.13	-13.49	-60.42
1911	-888.92	640.87	1085.69	-56.95	-4.43	-44.19
1912	-1021	710.21	1026.12	-122.31	1.1	-31.89
1913	-961.91	520.26	1069.82	-220.43	-17.7	-35.16
1914	-1000.73	442.63	1039.06	-220.92	-42.24	-12.39
1915	-822.75	320.56	1203.61	-144.81	-22	-18.68
1916	-788.09	262.7	1216.55	-102.39	3.42	-4.52
1917	-875.73	276.86	1189.7	-9.77	38.64	9.61
1918	-1026.61	292.72	1081.54	53.77	31.92	50.45
1919	-935.79	309.33	1155.03	107.79	7.57	101.23
1920	-936.28	392.33	1035.89	144.99	24.29	142.43
1921	-919.92	371.09	1031.74	125.64	14.31	142.15
1922	-745.12	420.65	1075.68	99.49	17.61	147.92
1923	-810.79	430.18	1045.17	97.93	57.28	136.08
1924	-852.05	538.09	1062.01	134.34	66.93	74.43
1925	-1096.68	521	875.24	141.94	88.2	17.61
1926	-1085.94	615.72	841.8	108	79.22	43.4
1927	-1195.31	761.23	723.14	1.95	53.16	115.94
1928	-722.17	791.99	975.83	-94.85	62.84	120.45
1929	-994.14	483.89	954.1	-274.96	122.86	69.4
1930	-962.16	486.57	993.16	-358.49	86.3	62.29
1931	-1172.36	109.13	1245.85	-434.66	62.53	14.28
1932	-768.07	408.69	1110.11	-342.8	-16.72	-38.67
1933	-948	278.08	1162.6	-243.87	26.79	-152.04
1934	-1030.52	114.01	1132.81	-176.51	18.52	-156.92
1935	-1140.63	146.97	1151.61	-62.81	20.17	-90.45
1936	-917.72	132.32	1113.28	32.53	-11.38	-49.47
1937	-981.2	187.74	1106.2	60	15.69	-75.9
1938	-949.95	344.48	1025.88	100.74	27.59	-94.33
1939	-1060.06	246.34	1200.2	49.59	52.49	-41.11
1940	-1045.65	347.41	1111.33	11.14	24.63	-38.21
1941	-947.27	281.74	1224.12	3.05	23.13	-51.73
1942	-1043.7	354.74	1088.62	26.15	27.83	-46.51
1943	-987.06	479.25	899.9	-9.09	37.87	-47.36
1944	-1107.18	424.07	989.5	-115.11	3.42	-79.83
1945	-1041.26	166.5	1166.5	-153.44	-16.08	-68.39
1946	-914.55	152.59	1155.03	-120.33	2.47	-48.25
1947	-1108.15	139.4	1139.4	-66.22	13.09	-41.32
1948	-1080.57	169.68	1044.43	8.48	-12.94	20.42
1949	-1011.47	282.71	1079.59	27.44	-15.17	65.16
1950	-1052.25	331.79	1120.61	3.36	-8.42	62.81
1951	-1060.3	258.79	1205.08	-76.11	-11.44	46.75
1952	-1037.84	295.65	1151.37	-117.16	-3.6	37.26
1953	-982.42	260.01	1178.47	-187.74	-10.04	33.94
1954	-1056.64	180.91	1204.59	-246.06	-5.98	24.81
1955	-1051.76	13.92	1195.56	-264.43	-25.27	-6.81
1956	-888.18	-36.62	1049.56	-217.5	-28.2	-10.47
1957	-916.99	-176.51	1168.46	-146.15	10.68	-6.26
1958	-983.89	-75.68	1101.81	-27.89	12.66	-10.59
1959	-1007.08	-121.34	1169.92	18.28	10.74	-14.31
1960	-1013.43	-149.41	1185.3	105.9	22.4	14.71
1961	-1034.67	-85.69	1085.45	207.64	31.74	73.73
1962	-1037.11	-14.65	1027.1	267.15	24.72	89.42
1963	-1017.33	-58.84	1041.75	264.62	31.31	80.23
1964	-956.54	31.49	1013.43	270.17	47.24	79.93
1965	-1046.14	215.09	900.15	288.91	41.38	108.52
1966	-960.45	335.69	916.99	285	41.9	111.42
1967	-1104.25	247.31	1015.87	262.91	46.66	82.98
1968	-995.36	605.47	849.37	219.42	26.98	92.01
1969	-1015.87	556.64	983.4	93.2	11.96	43.4
1970	-982.67	542.97	1128.17	45.59	-3.23	15.32
1971	-954.59	605.47	1087.65	38.64	4.43	13
1972	-1112.06	635.99	1032.96	21.15	3.78	23.9
1973	-963.13	511.23	1145.26	6.74	-3.72	32.75
1974	-889.65	611.08	1115.48	-17.91	25.02	-25.12
1975	-984.86	449.46	1236.33	-23.9	64.79	-50.14
1976	-1224.12	521.24	1042.24	-39.49	67.72	-37.72
1977	-1252.93	506.1	993.65	-32.14	2.78	-2.41
1978	-1086.91	556.4	1078.37	-48.98	-26.95	0.7
1979	-1149.17	641.11	972.17	-77.33	-16.39	-10.71
1980	-1147.46	504.15	1007.57	-137.7	-55.3	-1.98
1981	-1075.93	355.22	1032.23	-132.23	-67.72	7.97
1982	-1011.47	225.1	1150.63	-84.23	-68.39	41.26
1983	-1013.18	355.47	1106.93	-26.31	-46.14	70.22
1984	-925.78	512.94	998.05	-25.97	-46.42	106.57
1985	-888.92	405.76	1100.34	-79.25	-27.95	117.13
1986	-948.24	406.01	1079.59	-136.72	-5.1	99.15
1987	-1035.64	424.8	1061.77	-199.62	-17.73	92.65
1988	-1100.1	298.1	1144.04	-209.38	-43.12	109.44
1989	-903.81	330.32	1103.76	-238.83	-78.55	126.37
1990	-789.79	278.81	1109.38	-234.25	-48.98	89.97
1991	-1010.01	144.29	1072.27	-190.37	-16.24	28.99
1992	-952.88	83.01	1136.47	-116.09	-45.32	-2.44
1993	-839.11	137.7	1118.16	-50.75	-23.96	-14.01
1994	-917.97	135.74	1177.25	-5.4	3.11	-28.38
1995	-995.12	155.52	1135.99	29.54	0.27	-24.6
1996	-923.1	153.81	1128.91	79.38	-23.9	-9.28
1997	-874.27	137.21	1186.52	92.35	-4.06	23.22
1998	-938.72	139.65	1193.6	84.56	12.54	28.63
1999	-1023.19	169.43	1162.6	94.39	-27.25	41.56
[truncated: 2,181 more rows]
