# Supplementary material for: Complexes of vertebrate TMC1/2 and CIB2/3 proteins form hair-cell mechanotransduction cation channels
Source: eLife. 2025 Jan 8;12:RP89719. doi: 10.7554/eLife.89719 (PMC11709434; doi:10.7554/eLife.89719)
Supplement: Figure 3—source data 1. [file elife-89719-fig3-data1.zip › Figure 3H/wt/20-7-T4.txt]

1591.55	638.43	1033.94	-14.28	195.13	-93.26	10
-1615.23	699.22	926.51	-94.79	112.76	-160.43	8
-1533.45	146.00	728.76	-293.55	89.90	-216.43	10
-1602.29	65.43	692.63	-294.77	68.30	-253.54	8
-1835.45	19.53	746.58	-274.60	-24.54	-197.45	11
-1440.67	-314.94	1094.97	-238.86	-62.23	-156.34	8
-1591.31	-159.18	887.94	-95.46	-36.07	-170.32	10
-1809.57	162.84	364.26	38.30	-42.02	-171.14	8
-2073.00	285.64	402.59	143.19	-57.13	-139.56	11
-1740.48	714.11	510.99	147.74	-124.05	-100.98	10
-1411.62	836.18	735.11	57.19	-138.21	-62.71	8
-1432.37	550.54	677.49	-73.09	-168.79	29.36	10
-1469.48	170.41	866.70	-83.80	-225.52	40.41	8
-963.87	276.37	838.87	-63.75	-207.49	18.52	11
-1333.98	195.07	371.58	-76.69	-72.17	-42.27	8
-1550.29	-114.26	711.67	-86.24	-95.09	-128.23	10
-1270.26	370.12	834.47	3.02	-135.10	-122.53	8
-1227.05	137.94	1002.44	3.17	-71.11	-36.53	10
-1294.43	228.76	846.68	8.36	-84.75	-0.06	9
-1274.41	303.22	779.54	20.54	-92.04	31.13	8
-1382.57	88.13	966.31	-16.17	-67.87	73.15	10
-1482.42	65.92	868.16	24.48	-61.16	61.55	8
-1285.89	244.38	1184.33	103.27	-54.53	37.41	8
-1214.11	343.51	1142.09	134.43	-49.62	38.76	11
-1235.60	-111.08	1215.58	167.54	-40.65	21.45	10
-819.34	533.45	1127.93	209.17	-31.92	36.04	8
-932.86	504.64	755.62	200.04	178.65	35.46	10
-1247.07	294.92	407.23	96.47	114.35	-19.99	9
-1368.90	338.62	624.02	-44.31	26.76	-43.03	10
-1409.42	32.47	824.22	-128.88	-2.01	72.85	8
-1259.52	-108.40	603.27	-106.38	42.48	89.26	8
-1789.06	302.49	889.40	-106.93	101.56	84.38	10
-1554.93	382.32	927.00	-104.55	79.96	135.74	9
-1660.16	380.62	978.03	-104.95	30.58	128.91	10
-1157.23	330.57	1011.72	-53.99	4.09	90.27	10
-1192.14	251.46	956.54	-20.17	48.68	59.69	8
-1551.76	293.46	807.62	24.35	15.81	57.53	9
-1508.79	412.35	900.15	21.33	-20.90	50.90	10
-1232.91	375.98	920.17	-21.61	-50.45	32.93	8
-1464.11	149.90	1007.81	-7.32	-10.22	68.30	10
-1495.85	314.45	791.75	-20.66	-33.29	47.18	8
-1554.44	280.52	829.59	-23.28	-67.44	62.44	11
-1525.39	274.41	969.73	18.55	-79.86	117.98	8
-1231.93	263.43	1103.27	37.57	-73.43	130.37	8
-940.43	237.79	923.58	100.19	-36.38	134.61	10
-838.62	260.50	782.47	20.78	68.33	63.81	10
-1737.55	-133.54	902.83	-48.68	63.66	36.90	9
-2102.29	98.63	964.84	18.22	-105.26	57.56	8
-1447.75	621.58	1025.88	6.29	-184.91	41.02	10
-901.37	697.27	723.88	-81.60	-96.34	1.25	8
-1403.08	-162.60	671.39	-134.92	-3.14	-21.45	11
-1528.32	142.09	899.41	-27.47	-176.18	26.82	8
-620.85	603.27	1240.97	122.68	-281.10	97.44	8
-824.95	768.80	1065.67	114.59	-129.64	96.86	10
-1104.49	405.76	1025.15	84.99	-90.33	59.14	10
-1241.94	481.20	992.92	88.01	-89.26	38.42	9
-1057.13	554.20	877.93	76.29	-113.56	19.32	8
-1156.01	546.39	907.71	40.04	-88.99	2.72	10
-1148.19	463.13	919.43	-14.74	-125.67	23.28	8
-1099.61	267.33	946.53	-15.99	-101.41	104.71	10
-891.85	546.88	768.80	-20.90	-121.06	67.20	9
-484.38	555.18	1114.26	-6.50	-81.33	47.85	10
-561.28	423.58	1067.63	-10.25	28.08	-32.78	8
-1441.41	124.76	901.37	-0.92	91.61	37.84	10
-1041.26	295.17	1026.37	93.29	-20.87	89.17	9
-943.12	712.16	1080.57	87.80	6.53	2.38	10
-992.92	654.54	1176.76	53.92	40.53	-28.81	8
-1009.77	376.71	1212.16	85.91	52.98	-27.74	8
-978.52	578.37	823.00	86.00	55.45	1.04	10
-1213.13	563.72	813.23	14.47	38.06	-3.66	9
-1045.90	497.80	925.29	16.78	17.67	-13.34	8
-1321.53	672.61	669.43	0.37	19.90	-18.31	10
-1177.98	245.85	1050.78	-60.09	-22.80	-67.35	8
-954.10	428.71	1075.68	-14.62	-15.29	-56.52	10
-910.16	649.17	1072.75	-1.56	-20.66	-27.59	9
-959.96	520.75	904.30	-31.62	11.78	9.37	8
-950.44	393.31	933.11	-54.50	14.68	-0.76	10
-1043.70	413.82	942.14	-40.95	19.17	-20.90	8
-1098.88	558.59	817.87	-1.46	25.91	-33.39	8
-946.29	795.90	933.84	-30.06	5.25	-54.87	11
-1125.73	401.37	973.88	-32.41	35.98	11.32	8
-1121.83	316.65	1102.29	24.75	31.07	36.90	10
-1154.54	779.05	972.66	91.22	42.36	48.52	8
-1169.19	661.87	930.91	36.80	49.71	25.39	9
-1349.37	296.88	900.88	-52.80	41.47	43.64	10
-1115.97	330.81	902.59	-8.36	-14.31	99.79	8
-1056.40	440.92	884.28	22.16	20.36	100.95	10
-1074.22	685.30	983.40	56.34	50.32	74.71	8
-1060.06	640.38	979.49	58.53	52.46	36.10	11
-1294.68	378.17	952.39	38.70	77.94	42.76	8
-1341.80	545.17	915.04	75.62	16.48	85.39	8
-1150.88	556.15	902.10	54.60	-36.04	67.84	10
-995.61	279.30	1056.64	25.30	-44.68	20.11	8
-690.92	159.18	974.37	64.06	-193.85	-97.11	11
-119.14	323.73	830.32	150.91	29.45	65.77	8
-1104.74	1316.65	380.86	153.35	304.99	61.68	10
-2014.40	132.08	679.44	-90.39	200.56	-6.23	8
-1980.22	541.50	773.19	-66.68	9.64	10.25	11
-996.34	1082.76	1415.28	-99.70	7.02	54.63	8
-1331.79	863.04	1051.76	-106.02	62.29	73.70	8
-1583.25	794.68	891.85	-117.28	5.89	104.31	10
-992.68	575.93	926.27	-191.13	-83.22	81.27	8
-1152.83	158.20	1074.46	-206.79	-54.90	28.90	11
-1010.01	145.51	976.32	-105.32	-86.55	-18.59	8
-450.68	303.22	952.15	-43.95	-39.83	-43.24	10
-824.22	211.43	931.88	22.22	81.57	-61.31	8
-935.79	446.29	1012.45	101.99	81.91	-35.22	10
-914.79	730.96	935.30	170.72	92.16	-63.75	9
-1068.36	808.35	639.16	95.28	128.81	-64.82	10
-1312.74	652.34	760.99	12.82	115.60	-72.48	8
-1467.04	620.61	830.32	37.93	76.29	-78.89	8
-1495.12	658.94	750.73	29.48	54.75	-83.62	11
-1329.59	419.68	799.80	-42.60	-9.70	-99.03	8
-1043.70	326.90	826.66	-57.16	-10.41	-76.29	10
-1184.33	334.23	763.18	-51.85	9.70	-127.23	8
-1558.59	139.89	1080.81	1.56	-40.13	-109.41	10
-1511.23	438.96	1032.47	13.73	-82.73	-85.51	9
-1031.25	725.83	823.49	-44.43	-91.49	5.07	10
-1368.90	210.21	771.00	-122.56	5.07	-49.56	8
-1667.72	28.08	954.35	-82.52	-69.18	-8.64	8
-1430.66	271.48	945.07	-5.28	-211.88	69.85	10
-936.28	606.69	1083.50	3.85	-270.42	75.90	9
-616.46	662.60	1002.69	-2.87	-213.99	98.94	10
-574.22	448.49	1110.35	-16.94	-149.63	60.24	8
-651.12	445.07	927.00	25.85	-44.31	56.43	10
-977.78	502.93	833.74	35.28	67.60	-34.52	8
-1283.69	322.27	869.63	118.04	96.41	-50.63	9
-1448.97	474.85	863.77	190.55	65.55	-42.66	10
-1371.34	802.49	831.05	198.85	-20.60	-31.34	8
-982.91	646.00	852.29	100.46	-94.57	-2.38	10
-1158.94	601.07	705.57	24.17	-40.47	12.21	9
-1102.29	398.19	1004.88	-60.94	-61.92	26.06	8
-980.96	366.70	812.01	-45.50	-79.47	23.47	10
-965.58	532.96	957.28	-19.84	-66.10	23.62	8
-858.40	606.45	794.43	23.32	-25.39	17.55	10
-1070.07	665.28	886.72	18.71	1.04	11.69	9
-885.01	719.73	940.67	15.50	4.70	21.12	8
-1027.34	799.80	1056.40	36.01	14.71	27.01	10
-1278.81	728.27	843.99	15.35	30.52	54.99	8
-1128.66	536.87	690.43	-53.80	-16.97	19.68	10
-1262.94	71.53	966.55	-123.35	-36.04	6.53	9
-1171.88	241.94	914.31	-48.34	-76.17	10.83	8
-1016.85	668.70	1178.96	-35.61	-74.98	19.78	10
-1222.90	808.59	938.23	-42.69	-87.22	41.20	8
-938.72	461.18	999.51	-62.38	-145.75	56.88	11
-1036.38	368.65	1077.15	-44.95	-73.79	78.37	8
-680.66	595.95	826.42	3.94	-85.75	84.08	10
-450.20	638.18	918.70	-15.72	-11.81	22.95	8
-572.75	676.27	1013.18	14.65	26.34	1.62	8
-843.99	435.79	1218.99	49.32	45.81	14.22	11
-718.02	487.30	1096.92	79.16	49.38	26.37	8
-1042.24	592.04	684.08	67.38	75.59	3.78	8
-943.60	567.87	475.34	8.42	74.31	-37.02	10
-1240.48	171.39	1095.21	50.42	79.19	-31.98	8
-1281.98	809.57	935.55	101.87	81.42	7.39	11
-1433.59	630.13	1096.92	-30.40	25.30	-36.16	8
-1164.06	469.24	961.67	-84.99	-45.07	2.01	10
-1144.04	435.30	883.54	-121.70	-69.73	20.29	8
-1045.90	443.36	873.78	-144.38	-102.72	50.35	8
-925.05	245.36	1297.85	-53.13	-148.04	80.57	11
-536.38	453.61	1193.60	1.04	-135.80	53.77	8
-829.59	782.23	789.55	-5.89	-21.97	40.56	10
-890.63	697.75	752.69	-103.00	-10.59	13.09	8
-787.60	510.25	896.00	-98.66	-22.77	-0.85	11
-690.43	562.50	1455.32	-27.31	-29.88	-20.57	8
-908.94	421.63	1141.85	31.49	14.83	-39.86	8
-1145.51	659.18	665.28	70.01	42.48	49.53	10
-1108.40	726.07	1005.62	-3.30	-0.09	5.49	8
-980.96	598.39	1082.28	-17.00	5.77	49.74	9
-1065.67	548.58	896.00	-18.10	-3.11	46.26	10
-1022.95	518.31	920.17	-80.99	-33.14	54.66	8
-908.94	278.81	1173.10	-96.50	-28.11	88.13	10
-1164.31	391.85	1201.42	-94.88	-52.19	91.31	8
-983.89	402.34	1389.16	-7.48	-196.17	46.94	11
-614.99	319.09	1164.31	36.56	-114.78	63.63	8
-725.83	571.29	962.89	43.15	-83.44	55.73	8
-603.52	819.82	925.78	7.26	-88.20	28.02	10
-673.34	490.48	1099.12	-38.33	-50.48	9.09	8
-795.41	570.56	1244.38	-13.95	-26.79	-5.80	11
-914.06	591.31	1176.27	-33.36	-11.08	-46.60	8
-1185.06	114.26	1208.25	-10.10	-15.05	-69.09	8
-1218.75	166.50	1022.71	76.54	-54.14	-89.26	10
-857.67	336.67	1049.32	94.06	-212.80	-42.57	9
-302.49	618.90	1109.86	79.19	-238.19	15.75	10
-131.10	455.32	1220.70	71.35	-127.11	-2.99	8
-235.11	556.40	1101.32	74.86	-52.28	-53.07	10
-524.17	683.59	958.50	67.50	-39.76	-63.02	8
-366.94	561.77	972.90	49.32	15.63	-80.11	11
-446.04	586.18	1013.92	22.77	70.50	-104.95	8
-850.83	561.04	1004.39	-0.46	93.29	-112.12	8
-1061.28	445.31	1066.16	11.14	73.85	-77.82	10
-1060.06	454.59	1195.80	50.75	49.65	-64.94	8
-699.22	377.93	1111.33	79.19	28.35	-100.89	11
-883.79	748.29	782.23	88.53	19.20	-98.48	8
-675.54	670.65	899.90	54.11	-12.97	-111.69	10
-861.33	508.06	1101.81	35.95	59.51	-103.36	8
-1147.95	489.50	932.13	29.63	88.01	-27.53	11
-1036.38	627.44	975.59	34.97	64.94	8.58	8
-555.18	624.27	1067.38	34.33	80.29	11.35	8
-909.42	655.52	963.62	22.55	171.54	24.11	10
-1016.11	702.64	717.53	8.24	141.30	11.69	8
-1048.83	628.91	852.29	-80.44	66.38	34.00	11
-835.21	537.11	819.82	-170.10	66.62	62.96	8
-514.16	488.28	1310.55	-186.49	151.03	-0.34	8
-1498.05	491.70	993.65	-142.06	229.86	-75.41	10
-1205.32	472.41	1057.37	-121.49	104.16	-7.29	10
-1127.44	527.59	1114.75	-80.44	55.21	-23.07	9
-768.55	280.27	1067.14	6.50	41.93	0.49	10
-958.01	263.67	1022.95	63.17	82.43	32.68	8
-1198.73	417.97	877.44	88.59	57.22	32.68	8
-1035.40	405.76	974.37	107.85	-11.78	42.72	11
-987.79	584.23	843.02	80.20	10.04	74.89	8
-847.41	523.44	1099.37	64.03	6.90	98.79	8
-697.51	359.13	1252.93	152.65	86.76	69.46	10
-868.65	564.70	987.06	164.12	130.16	25.57	8
-1160.89	626.71	936.52	175.69	131.13	-5.49	11
-1227.54	805.42	697.02	129.00	60.61	-38.30	8
-1205.32	779.54	648.19	81.57	5.00	9.46	10
-978.03	784.18	612.55	81.67	-6.65	17.85	8
-848.88	767.82	845.95	119.93	44.98	8.61	8
-1079.83	821.04	817.63	93.38	107.36	44.92	11
-1233.64	538.09	969.97	-43.09	54.23	63.02	8
-1034.67	178.22	1149.66	-94.36	-25.09	30.98	8
-1113.04	279.30	979.74	18.49	-41.60	76.39	10
-854.00	600.10	814.21	88.38	-33.05	66.10	8
-1031.25	997.80	637.21	23.28	-58.01	13.55	11
-870.85	807.62	934.08	-66.19	-100.95	-59.33	8
-837.89	543.70	820.80	-112.37	-61.04	-109.77	10
-943.36	455.81	797.12	-151.82	17.76	-143.40	8
-1146.48	333.98	830.08	-130.40	67.38	-113.74	11
-1262.21	262.70	807.62	-86.00	48.37	-56.88	8
-1234.62	537.60	944.82	-50.87	56.92	-34.24	10
-1212.65	916.02	878.66	71.75	26.15	34.94	8
-1193.60	1108.89	896.73	41.47	-31.56	98.21	8
-1146.00	827.64	808.35	36.13	-86.46	118.50	11
-909.42	820.80	801.27	-21.03	-114.23	78.89	8
-897.22	709.47	951.66	-63.20	-110.93	54.14	10
-959.96	403.56	1161.62	-73.73	-108.76	69.95	8
-893.07	442.87	874.02	-85.42	-99.61	18.98	10
-995.36	670.41	1087.40	-58.01	-129.43	-41.35	9
-665.77	512.70	990.23	-87.28	-148.59	-16.69	10
-742.92	493.65	860.84	-135.10	-76.26	-68.63	8
-829.59	421.63	848.88	-117.65	-52.00	-105.99	10
-996.34	424.56	852.29	-96.01	-4.00	-142.88	9
-927.25	407.23	787.84	-59.72	-49.50	-70.53	8
-684.81	355.47	1007.57	7.08	-58.26	-9.25	10
-645.75	409.91	807.37	66.68	42.11	15.96	8
-1106.93	658.94	1175.54	71.84	48.00	67.87	10
-1299.80	918.21	1344.73	28.14	3.54	44.74	9
-701.66	662.11	1079.59	62.47	-87.92	45.99	8
-814.45	661.38	849.12	41.44	-0.34	61.34	10
-1034.18	523.44	864.01	27.10	45.26	99.18	8
-1343.75	484.38	819.82	-0.64	11.44	114.32	8
-1306.88	686.04	1048.10	1.28	-90.21	108.25	11
-645.26	746.34	1039.55	17.61	-216.34	111.69	8
-827.88	356.45	1117.92	-57.28	-116.67	-5.31	10
-231.93	434.81	1082.52	74.65	-141.39	-13.79	8
-774.41	728.52	835.21	23.28	-60.67	33.05	11
-782.23	783.69	814.94	-101.65	-104.13	20.72	8
-267.82	600.83	1063.48	-144.50	-81.88	-5.55	10
-443.60	430.66	1158.69	-170.07	40.83	-14.68	8
-557.62	305.66	1312.01	-90.82	117.98	18.43	10
-957.03	398.68	1006.35	-52.25	177.86	-9.06	9
-973.39	333.74	1051.27	-29.63	137.79	-39.61	10
-934.57	474.37	1061.28	62.38	203.03	-27.56	8
-1266.60	488.04	1030.27	88.68	167.51	-10.68	10
-1155.03	519.04	888.43	67.44	40.34	58.32	8
-676.03	346.92	1012.94	-22.19	-50.54	131.84	11
-749.51	245.85	1111.57	-25.60	-13.55	103.82	8
-859.38	531.74	1177.25	53.80	28.05	33.78	10
-843.02	546.63	1304.20	67.11	43.73	-9.86	8
-861.57	582.03	1162.84	35.03	58.20	0.52	8
-972.17	619.14	1007.57	12.73	69.85	-16.94	11
-1129.39	400.63	1047.85	16.57	31.98	-38.18	8
-816.16	562.26	913.09	57.25	-31.28	-20.75	10
-855.47	630.37	870.61	-0.58	-48.00	-28.08	8
-988.04	636.23	849.12	-41.99	-51.85	-19.38	9
-826.66	677.98	954.35	-81.94	-62.23	14.37	10
-443.60	759.52	974.37	-77.55	-63.72	-60.82	8
-735.11	426.03	998.54	-27.25	10.56	-112.09	8
-722.17	276.12	1028.56	9.74	49.93	-80.51	10
-910.40	399.90	1022.22	46.14	44.74	-70.65	9
-877.93	814.45	965.82	118.41	59.94	-68.97	10
-1090.33	685.79	962.40	132.66	80.35	-79.59	8
-1020.26	872.07	797.36	85.88	42.18	-6.16	10
-1087.40	661.62	951.42	36.04	18.16	5.89	8
-1059.08	627.20	997.31	33.72	-20.11	32.32	9
-960.69	673.83	972.41	29.27	-9.00	45.38	10
-1111.82	698.97	1044.43	-10.89	-24.38	43.00	8
-700.44	391.60	1147.46	-39.95	-88.50	54.05	8
-693.60	383.06	937.74	-27.01	-5.89	73.73	11
-655.76	419.92	1060.79	19.01	10.01	5.98	8
-640.63	553.96	958.50	58.29	77.88	14.68	10
-687.99	723.63	801.03	75.32	146.82	21.61	8
-1118.65	541.75	715.82	26.12	183.81	-35.03	8
-1264.40	438.23	952.39	68.27	151.55	-71.23	11
-1143.31	467.29	988.04	143.28	95.34	-136.05	8
-1226.81	758.79	653.81	157.99	95.31	-153.50	10
-1276.37	661.38	1067.87	83.07	60.79	-60.67	8
-1293.95	789.55	949.71	41.20	-7.84	-8.88	10
-1074.46	783.45	952.39	-9.12	-97.47	44.10	9
-1170.41	729.25	852.54	-21.88	-95.89	39.03	10
-1075.93	786.38	889.16	-116.76	-160.52	71.50	8
-824.71	339.36	1165.04	-131.10	-152.62	102.33	10
-531.01	332.03	1202.64	-69.52	-106.20	149.75	8
-641.60	228.76	1001.46	-31.65	-25.12	156.31	11
-669.92	267.09	872.07	-19.53	70.68	140.01	8
-691.16	476.56	943.36	94.76	97.66	101.99	10
-721.44	533.20	885.74	211.21	139.04	24.05	8
-748.54	741.21	844.97	210.63	139.74	5.86	11
-1020.51	1048.34	719.73	188.60	125.46	-39.25	8
-913.57	1180.18	469.24	92.83	65.31	-153.81	10
-1061.28	986.57	571.53	-39.46	85.33	-173.13	8
-1264.16	494.14	825.44	-90.27	96.98	-93.29	10
-1156.01	552.49	950.93	-79.28	38.60	-5.31	9
-1165.53	708.98	1024.66	-30.70	21.79	48.19	8
-1034.91	818.36	1043.21	-19.84	3.02	52.09	10
-807.86	963.13	792.24	-40.37	-0.12	-0.03	8
-1190.43	697.02	743.90	-93.11	27.68	-65.77	11
-916.26	762.21	789.55	-107.36	-15.17	-43.06	8
-925.29	620.85	1019.78	-67.02	6.38	-79.99	8
-1131.35	686.77	828.61	-60.79	10.99	-58.53	10
-1134.03	547.85	879.15	-11.96	17.52	99.00	8
-1094.24	533.69	1033.20	16.11	-0.52	202.42	11
-822.02	574.22	1125.98	20.87	29.30	236.24	8
-982.67	374.02	1073.73	43.43	61.25	185.70	10
-1003.66	367.19	1050.05	100.19	27.19	182.31	8
-784.91	375.00	978.76	144.87	35.71	182.65	10
-923.34	752.20	652.10	211.03	95.83	96.80	9
-867.19	930.18	587.65	168.37	90.45	-36.13	10
-1290.04	758.30	685.06	85.78	59.91	-147.89	8
-1157.47	840.33	835.94	59.97	9.06	-71.66	8
-1058.11	709.96	759.52	114.07	26.46	51.39	10
-866.21	636.72	641.11	135.71	24.51	118.96	9
-519.29	364.75	895.26	155.43	85.45	90.09	10
-856.93	378.66	807.13	352.45	80.29	51.64	8
-431.64	763.18	534.91	437.44	53.65	13.70	10
-735.60	796.39	449.22	370.00	140.11	-139.28	9
-953.37	1033.94	107.18	181.82	180.18	-177.43	10
-1277.83	625.49	256.35	95.25	173.71	-171.72	8
-1247.31	1071.29	355.22	-4.49	138.18	-170.99	10
-1422.36	1209.47	503.42	-98.97	123.90	-143.92	8
-1552.73	900.88	605.47	-144.01	94.36	-45.62	11
-1324.71	891.11	469.73	-77.67	-0.92	83.92	8
-1129.39	1254.15	562.74	-95.28	-21.70	36.25	10
-1036.38	1080.32	664.06	-137.97	-13.61	-61.89	8
-1500.00	755.86	652.83	-148.53	-7.90	-41.08	11
-1408.20	655.03	697.27	-73.18	-140.47	89.29	8
-753.42	593.02	598.14	103.97	-161.35	196.11	10
-636.96	454.35	624.02	221.59	-49.87	173.83	8
-954.59	610.35	403.81	275.57	36.04	189.39	10
-782.96	910.40	213.62	258.09	35.71	124.73	9
-679.93	962.40	369.38	234.44	74.89	21.09	10
-997.80	875.00	319.82	204.59	85.27	-27.13	8
-1058.35	976.81	242.19	187.04	56.06	-89.48	10
-1109.38	983.89	311.77	145.63	48.65	-131.01	8
-1185.30	915.04	335.45	127.04	36.32	-92.19	11
-933.35	594.24	518.07	157.07	0.15	-70.40	8
-899.41	717.53	228.76	127.81	43.67	-77.88	8
-1189.70	1091.31	98.14	52.80	40.16	-43.09	10
-1019.53	1099.85	105.71	-100.43	23.90	-28.63	8
-1179.93	1010.50	418.46	-186.13	60.85	-51.12	11
-1287.60	1055.91	396.00	-208.34	26.73	-46.91	8
-1288.33	828.61	379.39	-152.22	-5.04	-71.32	10
-1391.60	915.28	214.60	-105.47	-56.76	-73.94	8
-1129.39	989.50	198.00	-126.07	-85.17	-68.60	11
-1202.88	745.12	302.98	-128.63	-96.19	-167.97	8
-1413.57	1065.43	228.76	-76.54	-142.97	-80.63	10
-938.72	765.38	518.07	-113.13	-178.65	-22.74	10
-945.56	810.55	512.70	-105.74	-120.70	39.12	8
-838.38	788.82	633.54	-119.72	-64.94	-2.69	11
-1085.69	683.35	538.33	-114.87	-30.06	-67.84	8
-1284.42	796.88	396.24	-144.07	-57.04	-27.04	10
-1123.29	652.83	648.44	-233.18	-87.25	13.00	8
-1176.03	487.79	807.62	-172.88	-80.60	-50.75	11
-1237.55	312.74	724.12	-44.83	-97.47	-40.44	8
-1275.63	644.29	694.09	30.82	-104.71	29.66	10
-1227.54	771.97	591.06	52.40	-146.12	32.38	8
-1184.57	846.19	718.02	3.78	-155.76	25.36	8
-1018.31	1051.76	485.11	-43.21	-158.60	8.67	11
-964.36	884.52	750.00	-153.99	-160.71	-32.99	8
-962.40	696.78	724.61	-170.41	-127.59	-29.66	10
-853.52	697.02	574.22	-148.28	-109.19	-18.71	8
-913.82	547.12	786.62	-142.12	-78.31	-96.53	10
-968.26	461.18	778.08	-62.29	-41.44	-154.27	9
-1196.53	545.65	705.08	-25.27	-57.89	-155.67	10
-1046.14	661.87	736.57	-28.41	-59.97	-123.54	8
-1193.60	628.17	708.98	-41.69	-32.14	-154.33	10
-1395.51	695.56	810.79	-58.17	-32.84	-75.10	9
-1148.19	767.33	903.32	-57.65	-136.35	52.83	10
-1011.47	889.16	900.63	-73.67	-104.52	31.04	8
-1134.03	921.39	968.26	-82.43	-87.89	4.36	10
-1322.51	640.63	930.42	-90.12	-100.89	-28.93	8
-1149.66	296.14	1003.66	-107.21	-201.63	-22.16	11
-981.20	492.92	1000.73	-89.78	-223.79	30.49	8
-862.06	495.61	928.22	-69.18	-147.64	9.61	10
-1035.16	584.47	1066.16	-33.87	-130.71	-18.86	8
-798.10	639.16	973.14	-17.46	-132.57	-0.37	11
-861.08	650.88	816.41	-52.73	-95.89	-0.67	8
-912.84	541.99	887.94	-132.54	-66.96	9.22	10
-983.15	223.63	1119.14	-116.42	-35.00	-39.43	8
-1137.45	316.41	940.92	-27.44	-57.34	-34.52	10
-1146.24	448.00	901.61	-21.24	-122.41	20.66	9
-842.53	588.38	997.07	-18.77	-123.75	41.05	10
-752.93	570.07	973.14	-18.19	-116.79	33.02	8
-749.76	511.96	1172.36	-9.00	-73.00	42.05	8
-707.52	598.39	1163.09	22.40	-55.73	68.05	10
-830.32	576.66	1071.04	46.42	-45.29	37.93	9
-861.33	622.31	975.34	5.74	-60.03	28.47	10
-731.69	539.31	1115.97	-30.61	-57.37	23.35	8
-813.23	478.27	1034.91	-7.87	-40.74	22.00	8
-739.99	459.72	1118.41	27.31	-54.66	43.67	10
-682.62	543.70	1049.32	75.59	-28.44	38.45	9
-777.34	517.09	1018.31	102.02	-12.30	34.21	10
-762.70	562.50	962.89	124.91	-14.01	49.47	8
-721.19	854.74	833.25	69.58	-21.48	50.20	8
-615.48	594.48	957.28	11.57	-3.78	29.54	11
-681.15	440.43	939.21	-33.66	44.31	40.53	8
-547.61	394.29	1183.59	-28.72	90.48	26.70	8
-930.42	337.65	1023.44	-35.83	119.29	29.60	10
-769.53	316.41	1058.35	-11.26	57.31	59.36	8
-559.57	469.24	908.69	81.60	98.08	80.20	11
-787.35	801.51	914.06	112.49	115.36	32.68	8
-961.67	641.60	711.43	1.31	29.97	12.24	10
-939.45	448.00	794.92	-32.20	-27.34	49.38	8
-447.27	782.71	1191.41	36.04	17.46	-2.59	8
-808.35	787.84	1257.32	52.73	108.58	-55.66	11
-967.53	918.95	996.83	2.20	89.57	-48.95	8
-966.80	784.67	958.50	-17.09	85.78	-61.77	8
-1029.30	583.74	897.46	-3.94	90.67	-88.65	10
-1206.05	618.90	766.85	-15.08	69.82	-118.93	8
-1263.67	624.02	992.19	-19.17	-23.44	-146.79	11
-1060.30	531.74	977.05	-6.10	-103.73	-104.71	8
-787.35	545.17	918.46	3.69	-91.55	-78.52	10
-896.00	539.79	896.48	19.71	-18.49	-100.07	8
-1089.36	431.15	927.49	34.70	-36.65	-122.34	9
-996.83	462.89	1038.33	76.42	-98.27	-102.23	10
-666.26	623.05	1127.69	148.56	-110.60	-91.89	8
-1100.10	615.97	980.96	237.73	-64.82	-148.10	10
-1093.02	582.76	885.50	264.07	-80.72	-108.25	8
-1056.15	836.91	756.59	192.54	-125.34	-55.79	11
-973.39	947.75	674.56	31.98	-142.46	89.97	10
-737.55	896.73	903.32	-70.62	-120.06	137.82	8
-611.08	663.09	1057.13	-164.31	-64.12	149.99	10
-714.60	522.46	1110.11	-164.52	42.05	123.84	8
-841.06	619.14	877.20	-132.93	46.75	145.32	11
-835.94	640.63	949.71	-156.13	22.31	125.89	8
-960.94	397.71	1166.99	-115.84	17.76	89.60	10
-906.01	436.52	999.27	-66.47	-22.67	128.69	8
-733.40	500.00	1045.65	-70.25	-24.75	127.78	11
-594.48	441.89	1049.07	-22.19	-16.14	126.59	8
-634.77	554.44	875.73	69.79	-2.04	109.83	10
-703.13	834.96	783.20	73.15	-10.62	51.36	8
-533.94	846.44	820.07	54.47	-3.48	-40.22	8
-617.43	701.17	998.29	51.33	27.65	-68.76	11
-772.95	715.82	835.45	24.20	48.77	-10.53	8
-846.19	662.11	1055.91	-11.35	19.17	24.90	8
-742.92	689.94	1119.38	15.72	29.39	30.98	10
-748.78	659.67	1068.12	5.62	26.58	-32.23	8
-831.54	707.28	859.38	-9.34	28.66	-38.27	11
-918.46	735.60	859.86	-13.98	43.12	-42.60	8
-837.89	650.39	975.83	-40.95	-6.38	1.04	8
-867.68	589.36	1031.74	-61.31	16.24	46.30	8
-926.03	464.84	1175.29	-32.96	-7.48	80.54	11
-814.45	372.80	1215.82	8.61	-10.38	85.69	8
-842.04	560.79	956.79	-11.60	-21.64	43.98	10
-681.15	477.78	1033.20	-78.61	-56.27	-61.98	8
-658.94	516.36	951.90	-78.61	-44.74	-60.52	8
-721.92	655.52	897.46	-76.35	-22.06	-37.72	11
-761.72	494.14	971.44	-64.70	-6.62	-50.11	8
-724.12	469.24	1040.77	-48.98	31.62	-50.90	10
-859.38	441.89	1014.16	-36.22	58.96	-88.65	8
-1195.07	392.58	973.39	-29.97	39.73	-58.11	10
-637.70	751.46	1087.65	56.37	-103.88	-7.14	9
-345.21	814.45	1146.73	61.65	-43.06	-5.71	8
-673.34	726.81	1160.16	35.03	32.96	-40.77	10
-936.04	567.63	1186.77	49.47	38.24	-51.39	8
-737.30	701.90	998.78	63.72	-17.30	41.08	11
-680.66	616.46	1031.49	26.89	32.75	26.37	8
-696.04	581.54	1031.74	51.42	84.78	-0.12	8
-967.04	229.25	1019.53	77.42	96.37	3.75	10
-1103.03	807.13	561.52	168.46	11.51	67.38	8
-386.72	1077.64	959.23	108.22	-16.36	10.31	11
-638.67	923.34	857.91	37.45	135.16	2.29	8
-882.32	803.47	809.81	-16.57	138.18	21.06	8
-871.09	538.09	946.04	-49.65	80.75	41.93	10
-763.92	291.75	1037.11	-108.89	44.01	69.73	8
-751.46	510.25	1056.40	-90.88	80.81	85.02	11
-769.78	687.26	1154.05	-106.32	103.12	61.16	8
-904.79	477.54	1114.75	-131.56	142.91	15.87	10
-1032.47	410.64	1053.96	-119.02	120.42	-20.57	8
-1027.10	509.52	1054.44	-56.79	84.96	-39.89	10
-1074.95	328.86	1083.01	-9.37	77.94	-20.05	9
-1171.39	453.61	971.92	82.28	57.43	57.56	10
-974.37	568.36	944.82	126.43	9.58	68.73	8
-866.70	580.81	849.12	101.87	9.55	48.65	10
-959.96	621.58	882.81	75.99	-13.64	27.56	9
-780.27	757.81	879.15	64.12	-18.19	17.24	8
-895.02	898.68	788.57	38.51	6.62	-44.46	10
-826.90	747.31	729.49	40.92	36.22	-81.05	8
-812.01	621.09	882.81	27.25	34.30	-79.19	8
-974.12	562.01	977.05	62.38	25.88	-24.84	11
-919.92	873.54	917.48	62.99	11.72	5.43	8
-895.51	793.46	872.07	30.27	1.07	-28.66	8
-992.43	717.53	798.58	-64.61	3.27	-25.60	10
-1059.81	759.03	745.12	-92.80	-24.41	19.23	8
-960.45	747.31	945.56	-91.13	-22.64	24.08	9
-890.87	475.34	1088.38	-108.34	-32.04	21.79	10
-832.76	506.10	1122.07	-16.63	-19.26	47.91	8
-771.97	448.97	1099.61	24.05	-9.19	21.64	10
-761.96	396.97	1062.26	38.54	48.95	48.95	8
-877.44	431.15	1046.14	37.17	60.00	-5.52	9
-1128.91	532.96	805.18	22.43	60.76	-34.61	10
-1118.90	614.75	687.26	-3.85	38.02	-77.30	8
-1290.77	364.01	999.51	29.33	-31.98	-101.14	10
-1170.17	886.96	871.58	91.25	-91.80	-92.13	9
-950.68	990.72	837.89	5.98	-104.22	-69.21	8
-853.52	763.67	889.40	-69.03	-62.90	-82.49	10
-1227.29	371.34	1061.28	-136.99	-61.19	-45.32	8
-750.24	504.39	1181.88	-128.75	-149.69	-15.26	10
-811.28	528.56	1172.36	-106.11	-122.86	25.94	9
-691.41	614.50	1253.91	-63.23	-94.73	42.14	10
-694.58	574.95	1223.39	-45.44	-58.35	55.48	8
-615.97	496.58	1102.29	-60.58	-21.58	50.81	10
-724.12	516.60	1121.09	-43.46	16.17	41.87	8
-740.97	516.11	1035.16	2.38	46.26	22.71	11
-887.94	558.35	950.20	30.46	48.03	-23.16	8
-919.43	427.73	983.40	57.92	62.50	-37.29	8
-903.08	350.10	953.61	68.36	92.01	-35.31	10
-1062.50	536.62	881.84	74.34	63.60	-3.23	8
-787.35	391.11	1123.54	85.21	66.71	92.96	9
-912.60	500.24	1119.63	96.92	81.94	80.81	10
-974.85	655.03	783.94	75.71	49.90	71.84	8
-888.67	591.31	1000.98	52.95	56.82	63.90	10
-884.28	656.74	973.14	41.47	45.38	-19.41	9
-877.44	625.49	813.72	15.41	69.18	-53.96	8
-1368.41	631.10	735.84	-34.36	20.32	-43.30	10
-1203.61	522.95	879.64	-41.84	-81.91	17.30	8
-982.91	578.86	837.89	-18.13	-143.04	41.44	10
-533.20	614.50	1012.21	6.13	-109.71	29.36	9
-349.85	502.20	898.44	57.65	22.55	-50.78	8
-942.38	848.88	848.39	73.43	108.00	3.94	10
-955.32	906.98	988.28	67.75	56.06	12.12	8
-787.11	841.06	978.03	63.96	58.56	4.30	8
-883.79	800.78	785.64	48.22	108.28	10.56	11
-930.66	776.37	956.79	-20.20	101.68	-6.13	8
-1108.64	713.62	882.08	-50.42	105.62	-26.64	10
-1323.49	548.83	745.61	-66.07	92.32	-24.32	8
-1339.60	499.27	796.14	-22.77	21.18	-49.80	8
-1117.68	508.06	828.86	7.23	20.20	-67.96	11
-1180.91	478.76	826.90	73.52	36.62	-93.66	8
-1252.20	625.24	738.53	50.78	2.93	-74.16	10
-1236.33	718.02	1008.79	31.43	-41.14	22.58	8
-1045.41	1118.90	962.16	1.01	-65.00	96.07	11
-944.34	768.07	952.39	12.42	-58.59	92.16	8
-1002.93	723.14	771.00	19.74	-84.05	60.21	8
-802.49	792.72	740.72	-64.51	-62.96	21.73	10
-793.46	444.34	1008.54	-157.01	-63.78	12.42	8
-809.81	421.63	1094.24	-148.96	-56.70	-10.04	11
-765.38	530.03	940.19	-141.85	-47.06	-43.58	8
-839.11	391.11	1045.65	-151.67	-6.32	-40.47	10
-938.48	291.26	1153.56	-71.20	36.32	-45.04	8
-984.38	701.42	897.46	56.18	42.79	-15.66	8
-1111.82	867.43	969.73	28.14	10.93	-17.85	11
-1015.38	819.34	1044.43	-18.25	-30.58	-15.26	8
-1093.75	360.84	1138.43	-46.26	-16.72	-18.31	10
-1062.99	462.65	914.79	-50.45	-52.28	16.11	8
-967.77	498.29	1058.84	-54.72	-59.45	31.46	11
-948.73	202.88	1085.45	-45.81	-59.97	41.96	8
-1145.51	354.25	796.14	2.62	-45.75	29.91	10
-1147.71	409.42	980.22	76.26	-135.80	-45.56	8
-833.50	833.98	851.07	91.64	-150.27	-46.75	8
-656.49	673.34	869.38	-6.56	-65.49	-58.81	11
-1061.52	642.33	983.89	-26.37	31.37	-67.47	8
-519.78	960.45	993.41	49.13	-43.91	-73.00	10
-843.75	990.48	982.67	-2.78	-45.99	-42.69	8
-776.61	576.66	1131.10	-17.27	-52.89	-4.15	8
-849.61	562.50	1071.04	0.85	-1.68	-16.11	11
-831.79	456.79	1125.98	28.75	31.34	-19.56	8
-874.76	461.43	1020.75	52.86	68.85	27.19	8
-1120.12	436.77	935.06	-8.64	61.80	74.80	10
-974.61	317.38	1077.39	-36.16	18.31	90.39	8
-781.49	294.92	1243.41	-29.69	60.42	77.94	11
-1117.19	432.37	1060.30	1.19	93.11	47.55	8
-1060.30	489.01	990.23	-8.39	8.58	-6.99	10
-1080.32	483.15	954.35	-27.56	-37.05	5.34	8
-840.82	473.63	938.48	-27.92	-44.37	21.42	9
-763.67	460.94	989.75	-39.76	-19.50	19.99	10
-777.10	493.16	959.72	5.55	25.60	34.85	8
-907.47	414.31	991.94	64.88	36.96	61.04	8
-984.86	494.38	954.10	124.45	18.22	94.51	8
-791.26	734.62	887.94	136.38	15.47	70.71	11
-919.92	782.71	810.55	97.96	34.70	19.99	8
-913.82	933.35	720.21	43.30	28.99	-11.99	10
-992.43	643.55	825.93	48.98	42.30	-55.88	8
-1045.17	652.34	777.34	58.69	2.01	-23.56	8
-783.69	801.27	902.10	61.25	-18.74	-13.37	11
-837.40	797.61	888.92	55.30	24.87	-85.88	8
-1026.37	673.10	970.21	52.37	40.44	-53.19	8
-1189.94	916.50	775.63	60.85	15.93	-8.36	10
-1131.59	882.32	877.93	17.15	-26.73	-4.79	8
-975.83	687.74	956.05	-0.76	-48.77	-2.47	11
-999.76	535.89	800.05	-31.46	-90.48	90.48	8
-706.05	599.37	856.69	-31.16	-14.92	177.19	8
-1052.98	574.71	656.74	-127.35	-13.85	116.61	10
-773.19	174.07	997.31	-56.49	-21.00	98.69	9
-748.78	152.83	1083.01	15.69	-28.53	75.96	10
-934.08	813.48	869.14	127.84	4.97	45.26	8
-848.63	1220.46	1078.13	86.70	-0.18	3.08	8
-449.22	946.04	1032.23	8.85	-0.18	6.81	10
-632.32	914.06	991.46	-6.20	92.90	-35.95	9
-787.11	808.84	848.88	-14.28	107.42	-73.70	8
-868.16	757.81	805.18	-48.31	86.49	-99.79	10
-955.08	558.35	874.02	-70.31	87.52	-87.49	8
-1256.59	600.59	855.22	-50.11	89.42	-40.07	8
-1213.13	573.49	1030.76	-25.42	55.42	10.53	11
-1250.24	852.29	856.45	-16.27	25.51	10.62	8
-1041.99	505.13	1017.09	-90.88	-40.62	44.95	10
-879.64	537.35	876.95	-96.95	-54.60	37.48	8
-840.82	468.99	1042.24	-89.97	-36.77	-17.15	11
-811.28	591.31	892.82	-47.00	11.72	-21.91	8
-848.14	493.90	1075.44	-26.95	15.14	-29.21	8
-820.31	757.81	931.64	-29.51	26.43	-58.59	10
-998.54	593.75	875.00	-24.11	68.12	-65.34	8
-1052.25	582.03	834.23	17.15	40.28	0.95	11
-1005.86	495.12	1028.32	84.44	20.23	39.15	8
-732.67	414.55	949.46	77.45	21.09	44.25	8
-633.30	528.81	822.75	47.67	37.20	58.41	8
-735.35	457.76	799.07	20.45	126.46	66.99	8
-1173.83	669.43	1000.24	32.75	185.82	42.08	11
-1276.61	565.92	904.05	26.43	117.34	22.22	8
-1236.57	512.21	864.01	33.11	15.11	10.89	10
-968.99	453.13	887.94	26.25	0.55	13.82	8
-904.05	560.55	952.15	29.75	32.10	11.08	8
-1027.10	547.36	882.08	24.08	73.52	-79.93	11
-1150.63	749.02	814.21	36.16	76.97	-98.30	8
-1212.40	809.08	835.69	26.61	86.12	-51.15	8
-1227.05	691.41	971.92	22.03	65.70	-29.79	10
-1126.46	679.20	954.83	19.50	32.84	-3.45	8
-923.10	526.37	940.19	-16.30	0.40	-24.20	11
-1114.75	633.54	902.10	55.66	30.09	-55.39	8
-1206.30	504.39	864.26	148.86	45.23	-21.48	8
-1279.30	580.57	682.13	184.57	39.95	-2.81	10
-1047.85	727.54	747.56	175.23	-7.72	44.92	9
-927.00	865.72	754.15	56.82	23.50	53.99	10
-1239.75	778.32	700.68	-28.47	53.31	35.98	8
-1243.16	718.75	847.66	-53.53	23.68	45.04	8
-1226.32	695.80	869.38	-49.10	7.42	40.83	10
-1204.35	701.17	660.40	-68.45	-8.94	57.83	9
-844.73	628.42	799.56	-103.52	-53.16	2.35	10
-1050.05	675.78	608.40	-76.57	-12.91	-50.48	8
-1167.97	539.31	667.48	-53.13	-38.97	-29.24	8
-1195.07	715.58	841.31	31.92	-53.83	-36.71	10
-1015.87	766.85	823.97	19.01	-57.80	-56.09	9
-1244.14	730.47	778.32	-24.02	-54.23	-65.80	10
-1091.06	729.49	868.16	-23.41	-93.72	-4.43	8
-976.81	792.24	1076.90	-19.53	-63.48	64.48	10
-956.30	803.96	1078.61	20.42	-56.67	60.49	9
-877.93	722.41	952.15	18.22	-53.96	67.35	8
-679.93	614.26	853.76	-21.30	-41.26	19.96	10
-1211.18	356.93	986.08	-49.56	-14.59	9.89	8
-1099.85	637.70	862.79	-55.42	-95.09	18.83	8
-1129.39	717.29	767.09	-119.14	-127.20	-24.20	11
-904.79	430.91	1011.96	-111.97	-75.53	1.04	8
-956.30	455.32	952.64	-71.29	-69.06	-1.10	10
-738.53	595.70	1008.06	5.98	-96.83	-10.71	8
-697.75	535.16	803.22	37.93	-37.11	-21.64	10
-838.13	540.28	780.27	68.15	8.91	19.32	9
-810.30	591.31	756.35	75.99	25.45	24.26	8
-1094.24	612.79	899.17	48.16	88.62	-31.37	10
-1160.16	858.89	669.19	27.25	94.91	-102.60	8
-1151.86	528.08	1020.26	-44.01	66.01	-204.32	10
-1278.32	500.98	1000.24	-21.33	34.09	-201.57	9
-1266.60	544.43	1014.89	35.77	-40.22	-151.03	10
-1169.43	677.00	985.60	41.63	-50.93	-54.08	8
-1116.46	562.01	875.49	0.52	-61.22	-15.35	10
-1002.44	674.80	917.97	-36.29	-82.15	-6.74	9
-1180.18	535.64	1032.71	-30.27	-75.32	-87.83	8
-1024.90	604.00	1020.02	-19.65	-117.58	-66.25	10
-953.86	627.20	952.15	-91.16	-104.40	-46.69	10
-1037.60	401.12	1065.43	-117.03	-100.43	-16.27	8
-757.08	426.27	955.57	-109.10	-91.86	-20.05	11
-1106.93	252.69	927.73	-78.89	-58.32	-4.58	8
-1033.94	407.96	887.45	2.78	-50.78	-4.39	8
-906.49	647.46	1116.94	93.66	-18.10	9.49	10
-912.84	707.03	1053.71	108.31	6.71	33.08	8
-993.41	620.36	980.71	77.61	-17.33	36.68	9
-854.00	442.87	1110.11	44.71	8.76	48.31	10
-1050.54	741.21	988.04	63.26	34.36	67.20	8
-991.70	451.42	1043.95	73.46	-18.25	32.99	10
-1094.24	367.68	916.26	84.01	-109.77	37.51	9
-549.32	529.05	718.26	100.31	-134.55	72.69	10
-411.62	801.27	446.04	73.67	88.32	88.38	8
-1246.83	749.02	531.98	-65.43	264.31	32.29	8
-1152.83	959.23	1096.19	-168.09	91.46	85.24	10
-1022.95	409.42	1420.90	-186.25	103.97	81.91	9
-1123.54	402.83	1398.93	-40.77	112.85	37.84	10
-1303.22	409.18	1177.98	-39.64	37.93	4.39	10
-1145.26	482.67	1049.56	-51.76	9.22	-11.47	8
-931.64	590.58	1041.02	-54.32	-19.35	-8.48	8
-1177.49	593.26	876.22	-14.86	11.93	31.86	11
-1094.97	568.60	1014.16	-38.70	-38.88	87.22	8
-1002.93	332.52	1085.69	-28.44	-43.61	105.90	10
-993.65	342.53	979.49	-14.98	-74.65	94.60	8
-706.79	634.28	868.41	-29.57	-57.83	69.61	11
-970.95	669.92	880.37	-33.08	8.54	23.32	8
-647.46	687.99	892.58	-6.26	-8.79	-46.42	8
-721.44	557.86	939.45	35.95	26.58	-82.21	10
-1030.52	438.48	817.38	91.16	12.79	-52.61	8
-935.55	639.65	973.14	110.69	4.70	-24.99	9
-852.05	832.76	935.79	119.45	3.23	-7.60	10
-1139.16	645.75	865.23	48.43	58.75	-14.53	8
-1186.28	604.74	816.89	3.36	3.75	19.17	10
-982.42	786.13	948.97	-20.14	7.81	12.60	8
-1087.89	589.11	1019.53	-39.12	21.15	-82.43	9
-1206.79	509.52	1033.20	14.92	10.80	-104.71	10
-1260.74	574.46	884.77	17.58	-64.48	-39.06	8
-970.21	430.91	928.71	-19.93	-108.00	44.77	10
-928.96	477.54	925.05	-68.66	-128.36	61.61	8
-668.95	350.34	1032.23	-43.85	-116.58	58.44	9
-593.26	575.93	1119.87	-14.31	-61.55	9.06	10
-924.80	549.80	895.75	-13.28	-12.27	-58.56	8
-957.03	649.66	782.23	6.38	-16.42	-82.67	10
-1020.26	602.54	840.82	-29.45	25.18	-111.39	9
-1261.47	449.95	1011.47	-1.46	-19.44	-71.41	10
-1153.81	534.42	1039.55	18.28	-21.03	-64.48	8
-1198.00	665.77	955.81	5.10	-38.85	-67.63	10
-946.53	493.16	913.57	-38.24	-76.87	-88.23	8
-814.45	533.94	1119.87	-10.71	-102.78	-82.24	9
-776.86	616.21	1114.75	37.63	-73.70	-39.67	10
-895.75	561.04	1140.63	40.77	-53.99	12.48	8
-932.62	573.24	1049.32	51.51	-48.68	65.77	10
-962.65	688.72	906.98	12.33	-75.35	78.09	8
-896.24	486.33	1063.48	-46.48	-77.06	114.50	9
-660.16	413.33	1042.48	-42.97	-33.48	117.49	10
-609.86	415.04	1039.55	-22.71	19.99	58.17	8
-783.45	484.38	1010.99	-17.64	46.97	42.79	10
-770.51	597.41	996.34	40.37	43.03	1.43	9
-930.18	600.59	1017.09	47.82	52.09	-24.72	10
-853.03	652.59	944.82	51.67	36.47	5.89	8
-807.13	588.62	959.47	44.80	83.62	58.04	8
-909.91	494.63	1143.31	18.37	96.77	65.95	10
-1008.79	497.31	1019.04	32.38	85.82	82.00	9
-904.05	552.98	1020.75	-3.11	25.70	74.86	10
-828.86	441.65	1027.34	2.99	29.14	22.98	8
-862.06	457.28	988.77	4.36	44.59	4.00	8
-875.00	530.27	963.38	1.34	53.19	-12.45	8
-1158.45	523.93	825.44	-26.37	60.30	-14.43	11
-1129.39	452.88	880.13	1.77	0.18	10.83	8
-1004.64	646.00	730.71	29.60	-21.61	4.03	8
-915.53	577.39	788.82	46.81	-20.42	-15.99	10
-867.43	739.01	953.61	93.38	-1.53	-26.18	8
-849.85	865.23	779.30	116.42	32.93	-24.87	9
-952.64	975.10	799.56	77.12	30.49	-39.86	10
-971.44	833.01	832.52	23.44	23.65	19.10	8
-1040.28	840.09	980.71	8.39	-0.03	44.95	10
-538.09	615.23	1177.49	-2.53	-10.50	70.34	8
-711.67	544.68	964.84	11.20	61.37	33.02	9
-705.08	747.80	842.53	25.70	97.72	22.83	10
-879.15	788.09	814.70	10.44	138.70	-2.14	8
-1207.28	681.40	696.53	2.59	125.15	-9.31	8
-1227.05	543.70	694.34	-50.45	65.77	-31.37	11
-1249.76	614.26	813.23	2.32	48.16	-102.97	8
-1408.45	601.07	867.43	21.39	8.76	-97.20	10
-1239.01	689.70	991.46	28.32	-41.32	20.84	8
-1003.66	838.87	1031.98	-9.12	-53.13	47.58	8
-899.66	814.70	766.36	-34.06	-52.37	17.27	11
-978.03	705.81	919.92	-69.15	-40.34	-9.43	8
-932.37	712.65	1017.82	-65.46	-58.59	-39.86	8
-1002.20	562.01	1086.43	-91.49	-75.65	-14.28	10
-884.28	406.74	1065.92	-105.44	-84.01	4.00	8
-815.92	384.77	1036.13	-106.45	-58.96	1.19	11
-730.71	479.00	1001.46	-41.72	-40.65	21.97	8
-725.59	540.04	965.58	-17.52	-34.94	5.19	10
-815.43	521.97	1036.62	30.70	-38.21	-24.69	8
-810.30	759.77	881.59	42.76	7.75	22.95	8
-930.18	711.91	855.47	43.58	37.35	38.02	11
-1146.24	541.50	925.78	1.56	68.08	50.26	8
-1113.53	568.12	796.14	-2.66	48.52	18.01	8
-1020.75	447.51	944.58	-30.73	50.54	-38.09	10
-1134.03	386.23	1134.03	-17.03	69.12	-80.08	9
-1329.59	603.03	960.94	28.02	25.51	-98.39	10
-1130.86	592.29	1003.42	59.88	-47.15	-80.02	8
-980.22	513.18	1046.14	107.79	-79.56	-38.70	10
-960.45	649.90	997.56	142.85	-104.55	-21.51	8
-972.66	737.06	853.03	139.62	-128.33	23.01	11
-842.53	518.80	874.51	159.36	-118.04	67.17	8
-718.02	708.74	907.47	145.87	-89.39	121.09	10
-487.55	884.28	852.78	57.68	-36.80	57.22	8
-903.32	492.92	974.61	-79.25	35.89	-43.12	8
-1012.70	743.41	652.34	-28.26	25.82	-62.04	11
-1001.46	679.20	816.89	-4.12	32.81	-97.41	8
-1148.19	633.30	767.82	45.44	19.78	-102.17	10
-1108.15	581.79	833.74	74.10	3.17	-91.28	8
-1131.84	682.86	879.39	45.87	-52.22	-69.92	9
-963.62	761.47	883.06	41.53	-110.50	-30.73	10
-834.96	702.88	960.69	-11.29	-120.91	-39.18	8
-917.48	535.64	988.04	-27.77	-103.24	-27.71	10
-840.82	560.06	942.14	-32.04	-81.39	46.63	8
-829.83	678.47	1000.98	-31.10	-64.94	20.75	11
-868.65	620.12	999.02	-77.24	-35.74	8.70	8
-822.75	681.88	1046.14	-54.02	-19.26	24.69	8
-927.73	680.66	1021.00	-13.34	-12.97	2.99	10
-929.93	657.71	972.90	1.43	-21.18	-3.05	8
-897.71	659.42	904.54	-37.05	-28.35	6.65	9
-908.45	553.47	830.32	-85.24	-35.16	42.08	10
-775.39	563.96	840.82	-27.50	-12.85	60.49	8
-556.88	671.88	985.60	12.27	44.89	36.62	8
-1021.24	712.40	926.76	31.74	143.13	15.14	10
-1198.24	588.87	851.81	7.66	58.69	14.31	9
-877.93	458.98	972.90	-35.13	-70.34	72.66	10
-682.37	450.93	1040.28	-58.29	-39.34	140.53	8
-607.18	418.70	1136.47	-63.72	-18.68	147.03	8
-951.42	377.69	1161.62	-24.05	64.18	130.28	11
-934.33	805.42	1010.99	37.90	52.22	107.54	8
-848.63	977.29	847.41	21.88	-13.85	86.33	10
-595.21	783.94	867.92	-20.48	1.77	53.86	8
-686.04	656.01	904.05	-40.31	33.57	-34.91	10
-920.17	443.60	860.11	-43.49	57.04	-29.08	9
-1115.72	490.72	942.63	-57.59	37.48	2.72	8
-939.70	450.20	1105.71	-64.27	-37.66	1.80	10
-555.91	667.97	1043.21	-1.04	-52.70	-6.87	8
-465.82	705.08	1053.71	64.79	19.93	-32.14	8
-840.58	642.82	874.27	61.00	27.74	-17.88	11
-1155.52	724.61	890.14	60.97	9.37	46.57	8
-791.75	753.91	1115.48	42.27	-74.86	92.71	8
-455.08	731.93	1062.74	72.30	-43.49	88.99	10
-305.66	683.84	1053.47	39.89	33.69	53.07	8
-535.64	494.87	1040.77	38.88	68.30	46.36	11
-552.25	653.56	937.26	61.49	109.37	55.15	8
-818.60	848.88	767.33	45.56	150.79	11.60	10
-1123.54	792.72	769.29	-32.23	131.35	-31.01	8
-1138.18	729.49	798.34	-75.35	51.27	-78.03	9
-1050.78	513.67	958.98	-71.47	19.32	-70.01	10
-982.67	549.32	982.67	-37.14	33.45	-78.16	8
-940.67	552.98	841.31	-12.57	29.42	-64.21	10
-1000.24	543.46	950.68	9.89	25.97	-79.68	8
-1022.71	641.11	953.13	14.13	0.70	-113.92	9
-1036.13	651.12	762.45	-0.70	-39.76	-124.57	10
-1056.88	652.10	974.12	-2.35	-60.24	-119.84	8
-966.55	538.57	1061.52	19.96	-92.44	-105.80	10
-946.53	828.37	903.32	65.46	-111.69	-46.51	8
-809.33	735.35	854.49	-3.27	-99.06	-46.69	11
-873.78	666.02	805.42	-131.23	-73.97	-79.74	8
-1007.57	401.12	991.21	-156.98	-40.34	-60.97	8
-584.72	358.40	1280.52	-90.15	-95.34	11.26	10
-615.48	789.55	903.08	-30.82	-27.22	35.10	9
-947.27	558.59	1185.06	-42.82	-4.21	8.51	10
-732.67	677.98	1102.05	14.68	-21.64	57.65	8
-724.85	530.52	1182.37	64.61	23.25	33.57	10
-983.64	707.03	881.59	83.01	27.59	39.09	8
-910.64	750.73	1005.13	52.55	37.05	45.41	9
-859.13	561.04	1136.72	23.50	53.96	57.77	10
-857.18	521.97	1026.12	36.80	80.26	9.64	8
-1088.87	509.03	883.30	39.03	31.80	-12.08	8
-990.23	301.03	786.62	52.34	-36.87	10.01	10
-393.80	568.85	830.57	89.66	-53.77	102.57	9
-722.90	841.55	794.92	116.85	134.19	99.21	10
-937.50	756.35	719.97	56.09	136.47	49.44	8
-989.50	639.65	746.09	-21.00	45.17	68.45	8
-630.37	411.87	1041.99	-28.96	-0.09	73.85	10
-918.95	714.36	1153.08	2.62	50.17	-27.86	9
-1088.38	880.37	749.76	-40.37	40.44	-28.99	10
-1053.71	865.72	796.88	-86.12	-2.90	-47.00	8
-987.06	624.51	943.12	-97.63	-35.16	-20.69	8
-707.28	580.57	944.82	-91.74	-30.85	3.08	11
-1032.23	343.75	1125.73	-72.51	39.37	22.89	8
-1053.47	707.03	961.91	-8.64	41.14	100.62	10
-927.98	805.91	888.43	6.47	6.41	72.08	8
-786.62	688.23	837.65	-25.30	9.43	-1.68	8
-778.32	423.83	1017.33	-18.04	50.20	-34.97	9
-1116.21	525.88	915.28	29.45	57.10	-3.75	10
-638.92	907.47	989.75	10.68	-25.57	15.17	8
-812.26	846.68	862.06	17.36	43.49	-46.20	10
-865.23	865.72	800.05	-8.42	47.12	-42.08	8
-915.77	621.34	1064.21	-28.96	38.79	-57.40	9
-937.99	714.60	927.49	0.79	34.27	-62.38	10
-1140.63	711.91	738.28	3.27	31.01	-52.98	8
-1162.35	552.49	798.10	-13.49	5.65	-56.34	8
-1015.63	651.86	910.16	-8.24	-24.35	-93.08	10
-1083.50	794.19	1031.49	27.44	-37.08	-107.15	9
-864.01	780.52	995.12	1.31	-33.51	15.47	10
-876.46	646.48	1088.38	-40.37	-21.30	66.07	8
-676.27	619.38	1007.57	-58.20	-30.49	86.18	8
-667.97	538.57	1047.12	-107.54	34.03	40.92	11
-899.41	162.84	1006.59	-99.46	54.11	17.27	8
-1187.99	330.81	979.98	-76.26	18.92	13.24	10
-953.37	582.76	941.89	-27.25	-28.72	-13.95	8
-1002.93	650.39	946.04	-35.13	-36.59	-52.46	10
-941.16	600.10	975.59	-35.89	-59.69	-54.87	9
-866.46	878.66	876.46	-25.48	-39.09	-65.46	8
-940.92	402.83	886.72	-73.46	28.75	-133.85	10
-1270.02	306.64	990.23	-37.23	42.60	-120.39	8
-1149.41	296.39	1010.99	-7.97	-26.25	-111.51	10
-1096.68	408.20	985.60	21.51	-56.18	-60.94	9
-940.43	442.14	1115.48	33.05	-76.72	-62.68	10
-1012.70	463.38	1101.07	51.54	-69.37	-66.93	8
-710.45	606.93	1204.35	94.30	-89.36	-52.80	10
-881.59	874.51	881.59	97.60	-67.08	-18.22	8
-1030.52	432.13	1037.60	42.39	-38.36	37.60	9
-831.05	429.44	1097.66	69.61	-64.82	53.31	10
-895.02	595.46	959.23	84.72	-78.09	43.55	8
-850.59	665.04	865.48	73.00	-66.50	60.18	10
-827.15	681.15	944.82	46.84	-29.27	48.25	9
-788.57	638.18	1072.51	6.65	14.31	64.18	8
-1051.03	434.81	1060.06	-38.12	8.06	61.10	10
-990.97	378.66	1072.51	-16.30	-57.28	70.59	8
-625.00	363.77	1116.21	-12.97	-59.54	76.14	10
-797.85	569.34	999.76	-18.83	28.02	45.29	9
-862.79	628.91	928.22	16.69	8.45	33.87	8
-886.47	554.93	990.72	-2.41	32.78	69.31	10
-966.80	561.28	903.81	-1.40	-2.84	34.09	8
-852.05	459.23	933.35	7.17	-9.70	19.29	8
-812.26	613.28	916.02	44.16	4.46	-6.20	11
-1010.74	650.15	760.50	63.42	26.09	10.96	8
-1016.85	659.67	848.63	63.29	-3.33	23.53	8
-888.67	708.50	970.21	71.93	-12.36	19.78	10
-603.03	784.91	869.63	60.76	-27.16	-64.64	8
-938.48	712.89	968.02	90.33	6.50	-95.58	9
-878.42	1139.65	872.56	133.00	-29.11	-41.56	10
-857.18	996.34	1005.62	66.53	-39.34	-48.31	8
-869.14	720.21	903.81	14.13	-53.38	-56.24	10
-794.19	600.59	906.74	-65.73	-36.50	-22.77	9
-989.01	646.97	869.38	-85.91	0.34	-4.88	8
-942.87	607.91	1006.59	-59.11	-18.62	28.05	10
-948.49	675.78	924.80	-59.69	-65.37	76.63	8
-663.57	458.50	906.01	-73.03	-75.44	104.61	8
-515.14	564.45	1103.27	-38.24	-2.29	165.04	11
-1020.51	581.05	964.60	-32.07	68.02	137.48	8
-477.54	558.59	1049.32	-14.98	-17.18	133.06	10
-396.24	518.31	1104.74	23.35	73.67	36.80	8
-722.17	471.44	1023.68	42.14	70.92	5.71	10
-767.82	517.33	1107.67	67.11	98.85	30.73	9
-841.31	680.18	944.58	105.56	62.13	51.94	8
-545.90	601.07	989.50	123.26	74.19	34.09	10
-722.66	729.98	833.74	109.44	133.64	27.92	8
-757.32	939.94	787.35	52.83	170.07	-8.36	11
-1043.46	888.92	825.93	6.29	167.45	-43.00	8
-1001.71	661.62	853.76	-54.90	116.00	-35.40	8
-999.02	657.96	734.38	-63.72	66.68	-26.76	10
-860.84	684.81	708.50	3.36	38.85	-36.32	8
-890.87	751.71	735.84	0.85	31.13	-61.58	11
-881.59	640.14	1077.39	2.81	53.77	-60.30	8
-1087.40	859.62	821.29	31.71	54.66	-49.93	8
-1215.09	940.92	779.30	-6.81	24.44	-21.00	10
-1073.97	670.65	979.98	-52.12	-46.78	13.79	8
-818.36	567.87	1040.28	-66.89	-55.94	15.66	9
-817.87	505.86	1065.43	-50.08	-16.78	38.76	10
-912.60	665.28	1081.30	74.86	28.47	97.05	8
-750.73	794.68	981.20	95.79	47.73	98.91	10
-901.61	697.75	853.76	-7.23	73.76	91.74	8
-909.91	575.68	884.03	-58.93	56.85	95.49	9
-585.94	530.27	926.76	-58.07	50.96	97.53	10
-859.62	701.42	729.00	-33.02	136.47	83.74	8
-1051.27	873.05	635.50	-4.82	108.46	60.58	8
-1009.77	848.63	805.42	60.97	49.62	21.33	10
-957.76	909.67	874.76	95.03	33.69	-2.99	9
-878.91	931.15	690.92	75.53	34.30	-14.04	10
-1016.85	864.75	685.06	7.45	55.73	-42.24	8
-1064.94	749.27	783.69	-41.11	26.76	-27.59	8
-1041.26	530.76	915.77	-74.68	16.97	51.33	11
-983.40	412.35	1084.23	-35.86	-3.66	91.86	8
-634.03	461.18	998.29	-10.50	7.39	81.79	10
-806.64	515.14	863.28	19.26	72.17	58.41	8
-938.72	660.89	797.12	101.65	56.18	26.25	8
-919.19	773.44	827.39	123.17	54.05	19.07	11
-922.36	840.82	754.15	108.34	55.11	-23.74	8
-950.93	768.80	786.87	86.18	60.46	-59.27	8
-1192.14	884.77	666.75	69.58	36.77	-163.97	10
-1154.30	699.46	884.77	76.60	-31.43	-163.12	8
-1031.74	522.46	774.41	69.52	-48.86	-95.18	11
-1011.23	443.85	766.60	80.32	-30.36	-37.93	8
-894.04	618.90	697.51	76.51	-1.62	-63.84	10
-912.11	709.23	824.95	63.45	11.44	-78.25	8
-1027.34	1036.38	728.76	11.11	-38.12	-89.94	8
-1066.89	915.28	887.70	-40.44	-21.73	-52.89	11
-1036.62	899.90	757.57	-53.96	-11.99	-50.66	8
-1052.00	792.72	813.72	-57.16	-6.62	-47.61	10
-1086.18	583.50	879.15	-3.97	-30.06	-37.17	8
-989.50	793.21	657.96	5.04	-29.63	7.81	9
-986.08	697.27	737.55	-43.18	-24.48	-22.40	10
-969.24	752.93	707.28	-42.08	-2.35	-32.14	8
-1053.96	792.48	821.53	-64.09	34.79	-15.66	8
-1230.71	792.48	755.86	-79.68	17.06	-20.20	10
-1097.41	543.95	928.71	-92.13	-41.78	1.53	9
-751.95	509.28	1107.67	-37.05	-44.37	-21.79	10
-970.21	659.18	871.58	-8.33	43.43	-36.50	8
-1263.92	724.12	731.20	-68.54	18.77	30.15	8
-1086.18	614.26	804.20	-88.71	-30.36	53.77	10
-1100.34	565.43	760.74	-69.52	4.61	13.34	9
-1151.86	694.09	786.38	-13.43	-48.80	28.87	10
-916.02	534.91	838.62	3.60	-92.47	48.83	8
-741.94	412.60	1017.58	59.17	-50.32	74.34	8
-855.22	619.38	748.29	99.61	-23.53	76.17	11
-923.34	557.62	913.57	97.23	-1.86	48.22	8
-914.31	767.82	751.22	128.88	-14.50	7.87	8
-932.62	653.81	836.18	134.40	-18.19	2.69	10
-979.25	713.13	767.58	151.61	-21.36	-3.27	8
-901.12	810.79	647.95	135.86	-13.40	-5.98	11
-970.21	953.37	635.25	64.94	39.00	-27.22	8
-989.99	1012.94	736.82	-53.31	42.27	-49.29	8
-1017.82	998.78	739.26	-103.85	51.33	-55.57	10
-1084.96	889.40	705.08	-157.38	33.20	-21.64	8
-1154.54	704.10	695.31	-151.21	-1.92	-10.83	11
-1055.66	703.61	750.73	-158.33	-2.81	-50.96	8
-1091.06	766.85	885.25	-125.24	-56.40	-95.95	10
-1022.22	561.77	1051.51	-106.14	-61.52	-16.24	8
-983.15	508.30	1033.94	-34.58	-32.14	-10.01	10
-1065.67	476.32	945.56	25.94	-13.15	8.06	9
-1118.16	708.98	771.97	22.95	-16.45	20.94	8
-1058.35	705.81	931.40	-45.41	-60.18	37.41	8
-710.45	498.29	1036.87	-88.59	-55.60	34.97	8
-931.15	359.86	914.06	-94.73	1.50	9.25	11
-1011.23	483.40	862.79	-49.80	-10.31	10.68	8
-1097.17	669.92	867.19	-45.23	-20.63	0.61	8
-1059.57	706.79	810.55	-45.62	-45.32	-3.85	10
-818.36	749.51	752.69	-55.51	-42.72	-30.12	8
-1173.34	641.60	868.16	-67.75	-7.54	-73.88	11
-1252.69	567.14	994.14	-83.71	-49.47	-34.24	8
-1071.53	712.89	997.80	-65.22	-73.03	-16.39	8
-1066.41	626.95	1030.03	-47.30	-88.35	41.60	10
-772.95	511.23	1093.02	8.85	-118.74	47.36	8
-692.63	472.17	1045.41	75.50	-53.74	25.57	11
-1038.57	629.88	916.99	95.64	2.14	13.73	8
-1074.46	769.04	795.17	61.77	-46.02	-0.12	10
-939.21	709.23	891.60	42.05	-72.69	-3.45	8
-725.83	535.40	1203.13	46.08	-75.96	-15.53	8
-973.63	593.75	1039.06	52.43	-7.35	-18.83	11
-1132.81	630.62	884.52	77.15	-55.76	-2.87	8
-1016.85	718.02	856.69	45.53	-122.53	13.61	8
-813.72	656.25	850.83	2.44	-133.88	-2.04	10
-824.71	663.57	764.16	-30.79	-134.16	-34.76	9
-727.54	608.40	887.94	-18.62	-139.83	-66.07	10
-836.18	478.27	915.53	80.54	-88.93	-36.87	8
-921.14	580.08	945.56	161.83	-79.13	-2.81	8
-808.84	981.45	944.34	156.52	-89.45	-22.80	10
-951.90	790.04	922.85	22.67	-48.74	-54.41	9
-976.07	373.05	1080.57	3.39	-83.04	-10.59	10
-661.62	579.83	912.35	137.08	-107.36	17.94	8
-778.08	641.36	868.16	130.68	-107.36	-21.55	8
-869.14	679.44	908.45	-9.03	-113.83	1.25	10
-780.03	745.85	905.27	-66.16	-125.31	2.62	9
-490.72	619.63	884.28	-117.68	-96.28	40.50	10
-462.16	561.28	854.74	-151.98	-6.56	10.96	8
-961.67	682.62	826.90	-100.71	37.78	8.79	10
-1157.47	771.73	932.86	-77.06	-36.10	9.03	9
-907.23	755.13	1118.90	-69.46	-95.31	15.96	8
-643.80	617.19	1136.96	-73.39	-70.59	27.16	10
-749.02	332.03	1109.86	-25.97	-34.55	2.59	8
-643.80	431.15	1050.29	45.10	-77.33	74.74	8
-572.02	693.36	1013.18	108.09	-76.17	89.20	11
-382.08	951.66	862.55	121.00	-79.41	22.86	8
-521.24	888.43	830.08	98.82	-52.98	-13.49	10
-555.66	848.63	793.70	13.31	-34.94	20.45	8
-522.95	599.85	995.12	-67.32	13.73	22.49	10
-663.82	502.20	1037.35	-54.20	41.93	20.05	9
-657.23	575.68	950.68	-61.16	37.35	31.13	8
-663.33	507.81	1123.05	-82.12	41.41	-22.16	10
-607.91	607.42	852.29	-65.46	33.91	-32.20	8
-702.64	413.09	1030.03	-68.88	104.34	-61.49	10
-936.52	603.03	935.30	-30.15	118.68	-81.79	9
-752.69	578.86	1104.98	16.17	82.37	-59.20	8
-809.08	647.22	1010.50	32.75	83.80	-43.70	10
-816.89	781.01	969.24	21.03	52.31	-3.05	8
-813.96	662.60	979.49	-10.13	21.70	7.81	11
-828.37	557.86	1010.50	-27.19	0.12	15.41	8
-799.32	737.06	908.94	-14.89	-16.78	0.85	8
-619.14	666.02	1018.07	-37.90	-16.33	-16.72	10
-834.72	596.92	1001.95	7.42	51.27	-7.84	8
-1113.04	335.69	1170.17	17.33	61.46	15.20	9
-1320.31	345.95	1157.96	83.04	-34.45	68.94	10
-980.22	644.78	1135.01	90.61	-124.69	38.94	8
-523.44	811.04	851.81	24.72	-138.49	-11.63	10
-411.13	714.36	896.24	-54.69	-92.56	-62.01	8
-561.28	399.66	784.42	-153.90	14.98	-10.83	11
-1059.57	-20.51	877.93	-201.32	115.17	-46.08	8
-1106.20	3.66	1039.06	-11.17	89.48	-42.39	8
-708.25	987.55	1117.19	83.50	30.21	-6.84	10
-690.92	1026.12	1252.69	55.88	19.20	16.05	8
-954.59	786.13	1032.47	16.63	7.35	-14.13	11
-693.60	828.37	1010.50	-12.21	-39.25	0.95	8
-629.88	762.21	1113.28	-41.75	-10.35	11.69	8
-712.16	624.27	1069.34	-83.10	10.83	17.03	10
-927.49	441.65	1149.41	-91.31	-2.41	18.07	9
-801.51	357.91	1159.91	-61.68	-43.76	23.47	10
-739.01	689.94	758.54	-31.86	17.03	-8.97	8
-741.70	453.61	1096.68	-65.95	-7.17	-19.38	8
-576.17	493.16	1037.35	1.50	-7.20	-33.08	10
-588.62	221.92	1198.00	29.21	11.99	-21.85	9
-822.75	628.91	931.64	100.86	41.69	20.02	10
-690.19	479.49	1195.07	139.89	47.76	31.28	8
-1017.33	621.83	852.78	165.74	53.53	-8.85	8
-1075.68	510.74	804.44	102.33	-41.47	33.08	10
-593.02	586.43	875.73	79.77	-56.95	70.47	9
-398.68	633.30	1037.11	73.61	66.19	64.85	10
-916.99	683.11	946.04	96.34	157.96	34.30	8
-941.89	707.03	837.65	20.72	76.57	13.58	8
-789.79	599.61	959.72	-48.95	34.27	4.46	10
-779.30	481.45	957.76	-44.95	46.33	14.47	9
-914.79	517.33	1045.90	-24.23	44.07	49.32	8
-920.17	733.15	1007.57	2.72	41.38	33.39	10
-1025.15	742.92	852.54	0.21	32.01	8.82	8
-1039.31	723.39	841.80	12.05	-4.61	-4.03	11
-894.78	683.84	944.34	23.22	-28.35	0.00	8
-555.66	780.76	1060.79	56.98	-16.94	-3.66	8
-685.55	795.41	922.36	88.23	40.41	-36.32	8
-820.80	829.10	859.38	53.74	3.02	6.29	10
-687.74	702.39	878.17	33.91	-3.97	35.80	9
-725.59	742.19	912.11	10.13	21.33	62.32	8
-515.14	708.50	954.83	-5.55	17.73	54.69	10
-627.44	726.56	777.59	-67.87	65.40	24.41	8
-745.12	636.96	879.88	-112.43	84.87	24.57	8
-839.11	796.39	827.39	-121.25	64.33	18.43	11
-751.95	716.31	933.59	-197.45	66.71	-13.98	8
-1049.32	591.31	925.29	-236.51	67.41	-56.98	10
-1031.01	359.62	889.89	-219.15	40.44	-66.38	8
-976.56	339.60	950.93	-107.57	29.36	-62.44	10
-877.20	403.08	997.80	-58.04	44.53	-58.59	9
-855.96	488.77	1064.94	54.23	56.85	-44.19	8
-1073.97	652.34	962.65	163.45	87.43	-36.96	10
-994.87	867.43	1062.01	201.81	60.21	-17.85	8
-1020.75	836.67	1008.54	156.31	44.68	-0.31	11
-1008.06	792.72	1075.44	92.07	0.55	27.28	8
-811.04	507.08	1124.27	71.75	-11.54	56.40	10
-751.95	479.25	1095.46	30.91	-25.85	121.70	8
-638.18	491.21	993.65	4.85	16.08	146.24	10
-759.28	498.78	867.68	-11.57	42.21	132.02	9
-582.76	485.35	876.71	3.97	78.67	91.71	8
-459.72	667.72	813.72	10.80	105.65	52.95	10
-1045.41	646.73	870.36	14.40	185.18	-16.60	8
-1027.59	829.10	695.56	30.43	113.80	-31.16	10
-1231.69	881.84	812.74	30.52	112.95	-66.13	9
-954.35	743.90	850.83	-34.55	54.50	-144.17	10
-863.04	718.51	874.51	-73.36	119.42	-173.37	8
-1186.28	591.55	874.51	-82.58	148.56	-168.40	8
-1229.74	481.93	959.47	-48.16	137.27	-89.94	11
-1215.82	459.96	1005.37	-45.62	63.45	-98.48	10
-1137.21	442.38	956.30	-17.67	19.44	-104.61	8
-1163.82	374.76	1076.90	18.71	-0.82	-55.60	10
-1174.32	508.54	1039.31	78.98	-52.28	34.24	8
-1079.35	575.44	957.52	66.22	-66.65	79.83	9
-992.19	665.53	954.83	37.60	-86.30	100.37	10
-743.65	672.36	749.76	-37.17	-55.08	87.71	8
-667.24	586.67	881.35	-56.21	-1.31	29.63	10
-1150.39	575.68	715.58	-51.27	60.46	-70.34	8
-1088.38	542.72	866.21	11.35	35.86	-76.81	9
-987.79	726.32	968.75	33.97	39.83	-85.82	10
-1148.68	812.26	839.36	26.28	81.73	-114.56	8
-1147.95	562.50	997.31	6.53	71.62	-89.45	10
-1233.64	408.20	1009.77	18.25	85.45	-18.31	8
-1278.08	580.57	780.52	4.03	4.24	26.03	11
-968.99	485.11	834.23	10.07	7.69	41.23	8
-1141.60	628.66	888.67	31.65	82.61	30.85	8
-1407.23	515.63	968.02	-22.00	77.42	42.82	10
-1318.85	347.90	970.46	-39.70	-36.53	115.57	9
-963.62	416.26	1003.66	-45.35	-65.80	145.94	8
-799.80	260.99	900.88	-13.46	-11.57	107.21	10
-940.43	267.58	864.75	16.78	8.15	95.70	8
-1107.67	491.21	699.95	125.58	-9.58	76.87	10
-889.40	701.90	829.83	217.83	-19.29	-10.80	9
-1078.61	813.23	613.04	192.96	40.41	-62.32	10
-1266.36	887.94	476.81	110.75	41.08	-67.69	8
-1499.02	868.41	808.59	40.50	17.85	-50.29	10
-1065.92	906.98	755.37	15.75	-72.88	-46.72	8
-984.62	917.72	679.20	-19.23	-75.78	-67.90	9
-1164.55	909.91	632.08	-51.79	-8.76	-28.99	10
-1341.31	798.34	786.38	-73.70	-35.34	21.21	8
-1013.92	763.43	930.18	-67.66	-75.41	45.81	10
-1031.25	831.30	893.31	-59.69	-75.29	46.45	9
-813.96	731.93	855.96	-70.92	-77.88	44.49	8
-922.12	590.82	914.31	-68.76	-39.00	41.17	10
-906.01	797.85	798.34	-51.24	-12.94	57.95	8
-884.52	661.87	935.55	-60.73	-24.66	47.03	10
-642.09	461.18	1005.37	-55.88	-8.12	47.12	9
-1011.96	511.47	767.09	-6.41	63.45	40.04	8
-902.83	551.51	872.56	26.49	34.85	25.91	10
-865.23	794.68	793.70	65.61	73.49	55.48	8
-1104.74	773.44	739.75	54.93	93.51	78.12	8
-1210.69	720.70	728.03	56.52	65.40	99.30	11
-1077.64	716.31	921.14	54.63	59.08	63.08	8
-862.06	731.69	879.15	84.32	30.03	-8.30	10
-857.91	734.38	925.78	42.11	65.64	-24.11	8
-1034.67	660.40	825.93	18.43	123.57	-1.28	8
-1158.20	775.63	752.93	26.40	98.33	20.60	11
-1171.14	919.19	748.78	16.91	70.59	18.34	8
-1301.51	753.17	801.51	-42.76	5.71	37.02	8
-549.32	560.79	873.54	-78.61	-42.33	15.78	10
-1034.42	368.41	800.05	-79.53	66.62	-24.81	9
-1261.23	613.04	835.69	-32.17	60.76	43.52	10
-677.25	1089.11	856.93	41.23	18.04	93.05	8
-851.07	691.16	833.25	-24.11	33.87	51.45	8
-1388.43	994.87	413.33	-39.15	49.93	86.36	10
-1264.89	1015.87	532.23	-126.77	-21.33	147.09	9
-871.09	917.24	753.66	-174.80	-4.09	104.52	10
-1023.68	239.01	862.30	-209.41	28.08	16.85	8
-747.80	537.60	879.64	-125.24	11.47	95.28	10
-965.09	498.78	848.14	-54.90	69.92	116.94	8
-839.84	469.97	815.19	30.49	62.07	84.44	11
-912.35	576.66	747.31	100.92	104.80	-8.97	8
-971.68	643.07	683.35	115.66	108.70	-32.44	8
-1198.49	402.59	1111.33	93.66	71.90	-36.74	10
-1103.76	700.44	698.97	131.29	42.48	-2.50	8
-980.96	592.04	882.57	33.94	50.90	-29.91	11
-1000.49	587.40	755.86	7.32	100.04	4.55	8
-1272.71	747.31	706.54	-42.79	90.33	53.71	8
-1098.88	863.04	848.63	-125.12	40.07	129.49	10
-990.48	837.40	1091.55	-256.47	14.10	192.99	9
-834.47	649.66	916.02	-386.26	-13.89	182.43	10
-943.60	350.83	1120.36	-315.03	-1.98	79.96	8
-936.28	471.68	966.31	-194.37	-32.44	16.78	10
-933.11	522.46	968.51	-129.21	-18.34	-5.71	8
-968.26	441.41	910.89	-85.39	13.28	-5.46	11
-1031.01	548.83	825.68	-68.91	34.45	-4.00	8
-1118.65	365.48	1092.04	-127.14	-3.30	0.49	8
-848.63	663.57	750.98	-197.75	19.17	49.41	10
-1115.97	693.12	924.80	-219.57	8.06	-9.22	8
-1221.44	632.32	1063.72	-232.36	-11.20	-4.73	11
-1002.93	572.02	1148.93	-236.54	-56.27	2.59	8
-776.61	430.66	1190.43	-230.65	-80.44	20.20	10
-796.88	279.05	1276.12	-138.34	4.76	-38.57	8
-928.71	187.74	1255.37	-1.31	35.95	-60.94	11
-944.34	321.29	1111.33	107.48	9.09	-62.77	8
-936.28	364.01	965.82	157.04	5.89	-42.85	8
-836.18	313.48	1110.84	228.67	27.86	-38.73	10
-1037.84	184.33	1064.94	237.98	75.01	-65.52	8
-1168.46	402.83	760.25	201.48	73.73	-32.04	11
-1211.91	425.54	771.97	183.75	15.75	35.92	8
-938.23	511.72	832.03	154.57	2.17	42.21	10
-1040.77	527.34	888.18	100.62	43.03	6.62	8
-1117.19	626.95	945.80	127.69	16.14	-11.75	8
-1017.33	701.90	730.47	81.12	-13.43	-4.97	11
-1010.01	575.44	1023.93	22.16	-2.32	19.29	8
-949.95	557.37	1173.58	66.99	-34.79	2.17	10
-834.23	558.84	1209.72	117.52	-18.22	8.85	8
-849.37	536.87	886.23	216.95	24.32	12.54	11
-930.66	366.94	933.11	271.21	53.07	25.36	8
-772.71	752.69	679.93	281.07	89.72	53.19	8
-833.98	698.49	656.25	236.45	147.40	53.50	10
-999.51	713.13	625.98	229.22	136.05	50.38	8
-872.07	896.24	640.87	238.86	150.57	53.41	11
-1167.97	876.22	684.08	191.96	142.88	3.81	8
-1173.10	971.92	739.75	137.02	90.91	18.62	10
-1013.43	963.38	720.21	123.60	54.57	-0.06	8
-1033.94	950.68	645.75	88.01	84.59	-3.33	10
-1173.34	759.52	616.70	74.28	74.22	-1.59	9
-1145.51	760.25	581.30	68.12	8.03	-8.67	8
-886.96	628.17	724.37	123.84	15.38	23.25	10
-908.94	831.79	384.77	157.99	74.55	61.10	8
-959.96	790.53	347.66	149.35	70.89	57.46	8
-1082.28	785.16	431.15	156.68	72.42	59.42	11
-1031.49	821.53	448.00	187.68	29.24	54.50	8
-958.50	895.02	457.52	184.08	23.28	7.14	10
-999.51	889.89	531.98	173.34	23.71	-15.29	8
-1016.11	990.97	476.32	100.65	15.11	-27.83	9
-974.61	953.61	367.68	74.34	26.64	-33.94	10
-979.98	1051.27	395.26	18.86	18.92	-47.42	8
-936.52	1157.47	378.42	-18.98	57.77	-71.35	10
-1326.42	1054.20	281.49	-88.62	67.99	-58.07	8
-1344.97	1070.07	278.56	-120.45	40.62	-31.52	11
-1297.36	1026.86	369.63	-169.16	4.09	-19.35	8
-1207.03	900.39	458.50	-164.00	-12.05	-17.73	10
-1132.32	643.55	619.14	-108.98	0.37	-30.24	8
-1195.80	754.39	513.18	7.78	14.71	-21.15	10
-1052.00	855.96	607.91	40.59	-29.42	-7.48	9
-1077.88	1102.29	534.42	-5.34	4.52	44.10	8
-1134.28	1030.27	589.36	-85.14	0.34	121.09	10
-947.75	1088.87	525.88	-117.43	-2.81	148.80	8
-978.03	1045.41	298.34	-182.10	27.16	114.56	11
-1312.50	894.78	371.83	-196.62	40.22	56.70	8
-1123.05	678.96	745.61	-193.82	-36.50	23.86	10
-1052.73	595.46	618.41	-189.09	-42.76	4.67	8
-1061.28	580.57	564.21	-141.63	-57.89	29.42	10
-1041.99	604.00	596.19	-86.58	-48.61	50.23	9
-916.50	740.48	748.78	5.49	-36.32	29.02	10
-1045.41	804.69	704.10	50.93	8.39	-10.65	8
-964.60	927.25	525.63	54.69	5.52	-4.49	8
-888.43	787.84	480.71	66.56	31.16	17.61	8
-1022.71	684.08	414.79	100.13	45.26	44.16	11
-1116.94	753.91	526.12	139.68	0.98	49.10	8
-855.47	820.07	253.42	136.87	-7.84	67.29	10
-885.25	752.20	416.50	92.35	13.89	67.38	8
-1081.05	625.73	475.34	78.64	-12.48	83.83	8
-816.89	716.55	477.05	98.88	-4.94	103.67	11
-699.71	728.27	562.26	146.30	59.48	124.94	8
-782.23	790.77	566.16	245.57	119.17	66.19	10
-1034.42	938.96	339.84	359.77	111.24	-19.41	8
-977.78	1168.70	176.51	347.84	57.40	-21.30	11
-833.98	1177.49	375.24	261.72	103.36	4.58	8
-843.26	1393.55	144.04	199.34	121.15	-12.88	10
-1174.56	1046.14	237.79	92.29	166.81	-34.03	8
-1244.14	795.65	395.02	75.44	89.63	-28.23	10
-907.96	624.02	487.79	98.36	25.91	-32.20	9
-1031.25	821.04	11.96	102.45	19.26	-19.71	8
-901.37	802.73	32.71	74.68	16.72	-37.87	10
-971.92	939.94	-64.21	104.43	24.81	-46.57	8
-934.81	989.26	185.30	176.79	46.88	-78.83	10
-1154.30	1178.96	29.30	214.48	55.27	-49.38	9
-1114.50	921.88	40.77	100.62	11.44	-22.64	8
-1073.49	829.59	50.54	90.39	14.43	30.36	10
-1002.44	865.97	-71.53	110.02	8.12	49.16	8
-821.29	842.77	-22.95	124.11	2.14	11.81	11
-1018.31	905.52	40.53	152.04	49.22	1.53	8
-872.56	1052.00	93.26	130.86	25.70	39.92	8
-947.75	1061.04	83.98	80.57	58.65	52.89	10
-1064.70	1071.78	53.22	82.76	41.63	54.17	8
-895.75	1216.06	-62.26	35.31	8.91	29.54	9
-768.07	1261.72	-71.78	-22.83	40.13	-19.47	10
-960.69	1281.25	-181.40	-110.11	49.53	-68.54	8
-1139.65	1182.86	-195.31	-216.86	6.35	-70.74	10
-1076.17	1065.19	-112.79	-236.27	4.97	-62.19	8
-1023.68	908.94	118.90	-203.19	17.67	-81.36	11
-1145.02	787.60	70.56	-202.48	8.64	-72.36	8
-1100.59	693.12	35.16	-233.76	-28.78	12.24	8
-985.84	801.51	92.29	-223.72	-36.10	34.94	10
-835.94	819.09	231.45	-133.82	-20.75	-53.77	8
-909.42	982.91	343.75	-94.51	8.82	-91.83	11
-1103.03	1163.33	100.59	-65.73	18.77	-131.90	8
-1119.63	1066.41	197.51	-123.50	-12.33	-149.41	10
-1173.58	886.47	302.49	-152.86	6.96	-141.88	8
-1057.86	962.16	210.69	-128.17	-14.25	-167.85	11
-1057.86	938.96	176.27	-122.07	-5.68	-261.57	8
-1176.76	951.42	154.30	-103.49	-8.91	-303.53	10
-1331.54	833.25	89.36	-119.29	-36.22	-375.95	8
-1646.48	557.86	180.18	-108.22	-90.97	-361.24	10
-1636.47	642.82	186.77	-95.18	-219.97	-287.81	9
-1498.29	623.05	224.12	-107.60	-288.02	-212.07	10
-1162.60	611.08	427.25	-114.14	-304.02	-185.21	10
-1047.61	391.60	596.92	-136.63	-228.03	-138.98	8
-1097.90	416.26	611.57	-137.82	-144.47	-62.71	11
-1239.01	471.92	458.01	-172.67	-152.47	-45.87	10
-1194.58	377.20	728.52	-169.04	-156.13	-35.95	8
-1181.88	650.15	654.54	-121.67	-128.97	-42.21	10
-1250.24	600.10	607.91	-106.75	-92.19	-72.14	8
-1247.80	591.55	728.03	-31.95	-69.34	-60.73	11
-1156.01	611.57	770.26	23.77	-40.86	-51.61	8
-1305.18	542.97	755.86	28.78	-3.20	-55.45	10
-1378.91	549.56	692.87	1.34	-21.21	-59.88	8
-1510.99	435.06	741.21	-6.84	-47.58	-80.87	8
-1483.40	462.16	689.94	23.35	-82.76	-101.53	11
-1387.45	448.00	690.43	43.85	-86.55	-104.86	8
-1349.12	408.69	684.81	-1.53	-96.19	-104.46	10
-1319.82	345.95	751.46	9.92	-96.95	-73.33	8
-1405.03	454.10	424.56	25.63	-106.63	-69.82	11
-1271.24	234.62	475.10	-2.69	-103.36	-84.75	8
-1598.14	490.23	760.25	59.51	-132.35	-129.85	10
-1271.00	549.80	552.49	57.34	-195.83	-154.94	8
-1344.24	296.88	664.06	-35.40	-117.83	-149.35	10
-1401.12	226.07	779.30	-59.23	-98.24	-90.24	9
-1360.11	268.55	862.55	6.13	-127.14	-69.58	10
-1154.30	453.13	892.09	21.58	-108.06	-68.66	8
-1352.78	449.46	909.67	12.54	-66.83	-62.93	10
-1345.46	831.30	983.64	46.72	-173.34	14.31	8
-1033.94	745.61	883.30	42.18	-176.18	47.67	11
-1092.77	538.82	811.52	35.34	-70.89	21.42	8
-1228.03	478.76	786.38	-27.86	-12.24	50.66	8
-1354.74	164.55	996.83	-36.35	-22.16	66.83	10
-1295.90	169.19	773.19	2.62	-77.00	75.90	9
-1145.51	177.73	694.34	10.62	-79.47	72.30	10
-1104.25	417.72	890.87	28.38	-35.40	32.35	8
-1146.73	567.14	980.71	49.19	-27.07	31.56	10
-1246.09	508.79	827.15	6.77	-23.50	18.83	8
-1449.95	481.45	899.17	-39.52	-49.32	38.73	9
-1207.28	723.88	1117.68	17.15	-136.08	79.32	10
-1083.25	544.19	1156.01	37.69	-99.24	83.34	8
-1121.34	569.82	948.00	28.78	-27.68	59.54	10
-1023.44	287.35	1043.46	36.16	-27.31	29.17	8
-1142.33	461.43	767.09	26.06	-24.23	32.71	11
-958.25	432.86	901.86	-7.05	-50.32	46.11	8
-1090.09	503.91	982.42	-10.83	-4.03	2.20	8
-1264.40	330.81	911.38	40.19	13.73	-52.12	10
-1375.24	324.22	905.27	86.03	-24.44	-48.19	9
-1284.67	384.52	830.57	109.53	-42.30	-23.44	10
-867.19	427.98	734.62	70.77	-105.93	52.89	8
-649.90	712.16	768.80	37.11	50.87	78.61	8
-991.70	535.89	786.38	8.00	119.72	15.93	10
-1236.08	530.76	764.16	-5.28	72.39	19.10	9
-1281.01	357.67	581.79	-23.41	2.66	35.10	10
-990.48	273.93	1287.35	-97.50	-33.84	60.49	8
-1355.22	752.44	1195.80	-9.19	75.23	21.58	8
-1414.55	500.24	1190.92	-22.13	46.26	101.14	10
-1068.36	633.79	935.30	-11.44	-34.97	136.20	9
-855.47	513.92	920.65	-17.70	-0.67	123.32	10
-904.30	560.79	904.79	-25.36	46.60	81.48	8
-1232.18	559.33	937.50	0.21	63.14	12.48	10
-1091.06	676.76	818.85	18.16	25.54	4.21	9
-1075.44	580.08	883.30	13.98	22.49	-25.42	8
-1056.15	543.21	859.13	25.88	26.12	-49.65	10
-1169.92	549.56	879.39	27.37	34.03	-41.14	8
-1248.05	532.23	866.46	-1.98	34.24	-10.50	8
-1450.44	599.61	829.59	-35.61	3.78	69.27	11
-1098.63	576.42	803.47	-65.61	-50.63	122.56	8
-994.38	576.66	874.51	-85.36	-44.01	129.36	10
-862.79	626.95	798.10	-71.53	-34.76	80.57	8
-485.84	902.83	785.16	-65.16	1.59	6.93	10
-774.66	596.92	1019.78	-18.22	87.10	-120.79	9
-1319.34	612.55	909.18	21.48	129.52	-59.36	8
-1401.12	672.85	906.74	26.31	36.56	-19.32	10
-1264.65	523.19	1032.23	42.94	31.68	43.06	8
-1336.43	394.29	825.68	27.28	36.90	95.86	10
-1072.02	474.85	847.66	25.57	28.50	157.23	9
-942.87	439.70	1050.05	44.68	58.35	57.40	10
-1181.64	545.90	930.91	78.70	73.49	-59.33	8
-1194.34	511.23	859.13	69.27	58.07	-77.48	8
-1341.80	576.17	857.42	51.54	38.36	-76.72	11
-1381.35	444.82	1012.94	0.52	28.72	-31.71	8
-1286.38	521.24	779.30	-37.75	21.88	10.47	10
-1297.12	539.55	697.51	-141.51	-25.42	6.23	8
-1073.00	660.64	933.35	-155.03	-80.41	-49.62	8
-1133.06	683.59	755.13	-139.92	-49.32	-71.62	11
-1139.89	704.10	761.72	-146.64	-78.31	-62.01	8
-1275.39	580.57	914.55	-113.43	-46.54	-68.18	10
-1286.13	392.33	1110.35	4.46	-40.77	-11.11	10
-1276.61	581.79	856.93	135.10	-55.30	-11.63	8
-1267.58	469.48	838.38	148.07	-73.15	50.32	9
-1203.86	490.48	828.86	117.49	-126.56	77.64	10
-897.95	535.40	797.12	57.34	-103.94	107.21	10
-879.64	581.05	816.16	53.38	-59.20	97.41	8
-838.62	602.54	954.83	51.36	-48.74	13.67	9
-1091.31	523.68	902.59	47.27	-28.23	-15.47	10
-916.26	552.98	891.36	40.74	-34.52	31.13	8
-983.64	686.52	872.56	33.42	-11.44	19.96	10
-1066.41	594.48	817.38	22.46	-9.40	14.59	8
-1178.96	620.36	882.81	-17.67	-2.59	36.41	9
-914.06	765.63	788.82	-128.51	-41.96	85.48	10
-1085.69	523.19	1010.74	-300.60	-10.80	20.08	8
-1013.67	512.21	952.15	-350.56	-15.66	32.84	10
-1208.98	452.15	1021.24	-372.83	-37.23	114.20	8
-1038.09	643.55	983.40	-360.53	-22.37	109.80	11
-1099.61	107.42	1189.94	-408.26	-10.19	55.60	8
-826.90	265.14	1127.69	-258.97	-29.94	74.28	10
-978.76	219.97	1178.47	-135.35	43.70	-4.49	8
-1066.16	200.93	1193.85	-25.88	21.51	-22.64	11
-1031.74	191.41	1153.81	78.34	22.89	-19.17	8
-914.55	291.75	1129.15	83.10	28.44	-26.25	10
-995.85	406.25	921.39	96.34	38.70	-32.93	8
-1144.53	354.49	935.06	63.60	7.35	1.46	10
-879.88	266.36	1154.54	26.18	-36.90	21.33	9
-985.11	396.73	1069.82	48.65	9.06	36.16	8
-962.40	448.49	1014.40	43.70	3.30	29.14	10
-861.33	479.25	926.03	56.34	10.86	39.92	8
-848.63	606.20	986.33	11.54	29.05	71.87	8
-950.93	624.27	1059.08	-79.35	42.51	104.16	11
-1000.73	572.02	1117.68	-245.88	46.97	115.33	8
-1008.06	515.14	1026.12	-359.68	34.61	110.84	10
-839.60	302.25	1146.48	-356.90	49.04	61.74	8
-907.71	88.38	1092.77	-320.53	56.21	21.36	11
-1073.24	-30.76	1147.22	-187.59	79.53	-13.06	8
-1085.69	-50.05	1051.03	-81.79	41.41	-5.43	10
-1142.33	106.93	966.06	-50.23	72.78	57.19	8
-1231.45	121.09	1044.19	-63.14	58.20	114.01	10
-1267.09	147.46	1112.06	-79.74	28.50	120.03	9
-1264.40	258.54	1073.00	-98.54	5.77	127.84	10
-1244.87	412.11	1076.90	-153.38	-36.59	189.79	8
-985.35	439.94	1184.33	-227.69	-70.43	152.40	10
-1030.27	121.83	1292.97	-250.34	-58.75	52.06	8
-839.36	-47.36	1150.63	-212.43	-59.69	7.45	11
-916.75	-74.46	1164.31	-130.98	-9.19	21.00	8
-942.14	-125.49	1278.56	-56.00	-21.51	7.32	10
-935.06	-121.83	1205.57	82.24	6.29	-1.53	8
-960.45	8.79	1122.31	178.07	21.03	2.41	8
-952.15	-93.26	1149.90	248.23	30.46	3.91	11
-928.22	-92.29	1072.27	270.17	47.49	27.83	8
-957.28	27.10	953.61	245.21	52.67	31.71	8
-1002.20	103.52	1014.40	236.33	39.70	36.41	10
-989.01	232.91	953.61	228.27	37.66	38.48	9
-1084.72	311.28	878.66	218.26	50.38	47.12	10
-1054.93	439.70	846.44	146.64	-6.41	45.56	8
-1078.13	335.45	927.00	85.63	-38.45	36.56	10
-1044.19	344.97	1061.52	82.79	-43.58	38.88	8
-1009.52	323.00	1058.84	101.47	-40.92	41.66	9
-937.50	233.40	1139.16	147.37	-37.99	34.12	10
-830.81	168.46	1190.43	254.94	1.98	23.77	10
-887.70	462.40	819.34	316.83	62.93	2.53	8
-1047.85	585.69	690.43	282.65	85.63	13.92	8
-1038.33	542.24	877.69	292.85	90.24	25.18	11
-1121.09	826.17	759.52	284.30	92.56	-6.13	8
-1111.08	823.97	856.93	221.07	38.88	-33.75	10
-1157.23	889.40	857.18	206.48	8.88	-6.84	8
-1046.39	807.86	960.21	159.82	1.37	30.55	9
-896.73	820.56	958.25	140.35	11.38	5.13	10
-1048.58	727.78	880.62	97.60	37.57	-7.54	8
-1132.32	722.41	889.40	64.09	23.13	-8.76	10
-1037.11	648.68	959.72	95.37	0.49	-6.35	8
-939.45	796.88	793.70	101.32	15.01	14.71	9
-832.76	794.92	682.62	99.95	29.14	21.06	10
-1045.41	765.14	768.80	78.16	74.68	21.24	8
-1227.78	635.25	719.73	71.44	47.67	19.38	8
-1115.97	748.29	650.39	103.91	9.03	17.18	10
-1011.47	660.64	807.62	103.30	36.56	-5.40	9
-1022.71	746.83	727.78	112.70	49.38	-34.36	10
-936.28	724.61	725.10	119.26	56.21	-70.13	8
-1061.28	797.36	632.32	177.37	62.32	-54.08	10
-798.83	754.64	494.63	194.12	78.61	-30.18	8
-1025.39	779.30	493.16	188.20	160.77	-6.20	9
-1051.51	850.10	441.89	219.97	191.31	40.89	10
-1233.40	989.01	398.68	190.03	176.73	41.99	8
-1401.61	910.64	564.45	122.07	123.11	42.79	10
-1334.23	755.62	633.30	90.76	24.11	8.67	11
-1077.64	800.29	549.32	120.33	-17.33	-27.34	8
-808.35	847.66	419.92	127.29	25.67	-58.87	8
-866.21	829.59	348.39	99.82	89.78	-94.48	10
-991.21	920.65	495.12	78.43	93.29	-93.20	8
-1246.34	976.32	507.08	95.06	128.51	-18.28	11
-1442.14	800.05	273.93	118.74	96.74	61.89	8
-1297.12	708.50	193.85	137.08	21.97	84.23	8
-1121.83	624.76	236.82	145.97	5.28	60.15	10
-1144.29	724.61	196.78	124.02	19.26	2.44	8
-1180.91	809.57	323.24	108.70	21.91	-10.99	11
-1283.94	985.35	336.18	131.50	2.01	-15.75	8
-1063.48	1142.58	275.63	95.03	-19.53	-32.20	10
-1248.54	1142.33	213.38	-2.50	15.72	-12.54	8
-1233.89	1169.68	213.87	-99.00	-12.76	3.33	11
-1225.34	1055.18	323.00	-172.36	-7.97	32.38	8
-1186.28	977.29	279.05	-179.50	-16.60	31.65	10
-1134.52	761.23	229.25	-192.47	-32.29	16.45	8
-1374.76	537.60	337.65	-181.88	-42.02	44.49	10
-1045.90	712.16	419.92	-119.23	-97.81	61.95	9
-1051.03	642.58	571.04	-64.79	-69.06	12.79	10
-1028.56	800.54	464.36	2.75	-38.30	-35.80	8
-1017.82	865.72	468.99	-10.59	-16.45	-46.81	8
-1228.03	1093.99	408.45	-69.89	-6.84	-39.12	10
-1052.73	1022.71	615.97	-138.95	-61.22	-1.53	9
-1160.64	1163.09	390.87	-189.58	-29.14	41.17	10
-1093.02	943.85	445.56	-204.32	-56.49	21.55	8
-988.77	930.18	433.59	-187.16	-38.94	-16.88	10
-1001.46	610.35	513.43	-167.33	-8.88	-28.66	9
-1058.59	652.59	425.29	-133.15	25.39	-18.40	10
-1212.16	604.25	556.15	-108.80	44.19	5.22	8
-1003.66	636.23	751.71	-16.78	24.08	-0.79	10
-1204.35	862.79	572.75	40.59	34.52	-17.27	8
-1310.55	899.17	598.39	-21.97	-28.66	26.43	9
-1175.29	1055.66	609.13	-81.82	-46.26	62.04	10
-1073.73	963.13	657.23	-192.38	-44.34	95.03	8
-978.03	996.09	489.26	-227.54	-29.36	85.14	10
-1027.34	686.04	632.81	-256.07	-24.54	60.67	8
-1035.16	575.44	607.18	-238.10	13.28	57.37	11
-1090.33	573.00	600.83	-183.47	-1.43	23.86	8
-989.26	482.67	745.12	-152.68	-7.75	-0.79	10
-913.57	508.54	872.31	-55.79	0.43	-40.04	8
-992.92	514.89	956.30	57.43	45.47	-57.28	9
-1228.52	749.51	651.37	131.84	53.19	-53.07	10
-1216.06	752.69	628.42	138.82	9.12	-50.14	8
-1102.78	556.40	671.39	136.78	11.20	-37.60	10
-1096.19	716.06	531.25	143.95	51.18	6.71	8
-1173.34	797.85	440.92	135.86	46.14	27.13	9
-1176.03	859.62	552.00	93.17	0.40	27.01	10
-1133.30	858.64	604.74	48.28	-26.61	17.18	8
-1033.69	763.67	708.50	29.17	-21.00	4.55	10
-1163.09	841.06	672.12	14.56	-1.19	-14.65	8
-1028.08	881.59	660.40	-22.19	-23.86	-27.71	9
-1136.96	708.01	819.34	-5.25	11.44	-34.67	10
-1159.18	696.53	816.16	86.00	7.35	-15.17	8
-1151.12	866.46	603.03	96.59	-3.91	-9.83	10
-1087.16	851.81	581.54	19.32	-9.83	-14.22	9
-1104.25	812.50	664.79	-38.54	6.23	-2.56	8
-1025.39	949.22	679.44	-41.60	2.38	-22.19	10
-947.75	909.42	750.73	-33.69	34.42	-74.77	8
-1067.87	848.14	700.44	-20.48	53.31	-98.45	8
-1168.70	898.93	587.16	3.05	54.29	-132.29	11
-1240.72	752.44	671.14	-23.16	26.40	-152.77	8
-1282.96	820.80	611.08	-26.15	10.53	-161.50	10
-1359.62	669.19	630.13	-96.62	-8.09	-142.94	8
-1406.49	653.08	641.11	-146.70	-52.64	-113.98	10
-1200.68	639.40	627.20	-172.97	-75.53	-107.45	9
-1057.86	486.33	715.33	-167.54	-36.47	-125.79	10
-1163.09	565.43	633.54	-116.64	8.42	-151.67	8
-1224.12	532.23	710.94	-116.00	11.75	-187.59	10
-1275.88	602.29	735.60	-81.15	-1.19	-221.04	8
-1574.95	544.92	775.63	-54.78	-31.07	-218.23	11
-1559.57	568.85	791.02	-1.34	-126.80	-201.23	8
-1446.04	562.26	922.85	31.89	-157.29	-206.48	10
-1334.23	524.41	828.37	135.62	-179.08	-247.96	8
-1447.75	447.75	722.90	187.35	-144.68	-278.08	11
-1512.70	313.72	706.54	165.41	-177.70	-280.15	10
-1502.69	340.33	593.51	144.53	-193.24	-212.43	8
-1310.79	275.88	728.52	125.70	-211.24	-171.48	10
-1278.56	217.29	770.75	95.40	-157.93	-85.66	10
-1173.10	93.99	931.88	62.87	-147.28	-16.39	9
-1086.43	200.20	891.11	103.12	-136.72	-35.22	10
-1032.96	-9.52	988.28	148.68	-76.20	-39.03	8
-1647.71	170.17	572.02	285.06	-27.92	90.58	8
-780.76	424.80	647.46	260.16	-167.24	230.80	11
-620.12	663.09	708.98	109.47	-51.76	75.23	10
-1370.12	602.29	856.69	37.41	56.24	-121.86	8
-1754.15	705.08	833.25	51.45	-41.35	-102.84	8
-1384.77	724.37	819.09	58.26	-100.68	-50.60	10
-1011.72	1026.86	819.58	-4.27	-113.83	-97.11	9
-1327.15	757.81	867.43	-71.96	-49.47	-124.76	10
-1145.02	606.20	850.83	-62.13	-82.52	0.89	10
-1097.41	412.11	1059.57	-41.17	-47.82	-49.99	8
-1130.37	294.92	989.75	9.77	35.77	-92.04	8
-1580.32	-90.82	921.63	45.26	56.49	-62.68	11
-1595.21	169.43	648.68	77.82	-103.00	90.48	8
-1122.07	525.39	897.71	49.01	-170.81	127.04	10
-1126.22	585.21	973.63	41.32	-162.32	61.25	8
-912.35	658.69	838.87	27.13	-145.90	40.44	11
-935.79	528.08	885.74	26.95	-80.35	6.90	8
-1093.99	405.76	940.43	32.38	-61.65	23.28	8
-926.76	617.92	864.50	32.29	-93.54	57.89	10
-1133.54	618.65	818.12	-13.18	-61.04	39.15	8
-1075.44	512.70	974.12	-38.42	-60.46	41.75	11
-1030.27	592.53	926.27	-68.18	-40.62	20.97	8
-1157.47	434.81	1059.81	-90.73	-45.38	14.95	8
-1086.91	454.35	970.70	-64.48	-61.58	27.44	10
-901.37	536.62	959.96	-103.09	-62.74	-11.54	8
-928.96	354.98	1038.82	-105.53	-50.29	-39.98	11
-1012.94	541.75	1071.78	-36.25	-56.03	-4.85	8
-1010.25	579.59	1098.14	-8.45	-68.82	30.49	10
-868.65	540.53	992.19	1.53	-18.40	21.67	8
-938.72	480.47	1041.50	18.40	-23.62	7.97	11
-1126.95	526.12	925.29	35.03	-26.61	7.90	8
-983.15	615.72	990.97	32.93	-20.97	8.09	8
-1090.82	668.95	943.36	7.20	11.14	2.38	10
-1067.63	562.01	1096.44	3.88	12.73	-4.18	8
-1243.90	430.18	1041.75	-7.66	30.36	4.43	9
-1263.18	519.29	895.51	-20.66	2.11	23.59	10
-1158.20	376.95	904.79	-21.27	-19.35	0.31	8
-1152.34	424.32	930.66	7.45	-42.94	12.48	8
-967.77	557.62	1020.75	13.49	-48.43	26.46	10
-889.89	510.50	1028.08	2.72	-44.65	36.50	9
-907.23	366.70	976.07	-26.21	-18.92	42.14	8
-953.61	232.67	1136.72	-9.49	-1.43	6.16	10
-1033.45	322.27	958.50	15.17	-30.36	27.47	8
-760.01	423.58	914.79	19.81	-40.19	34.88	10
-996.58	571.78	802.49	15.99	-0.64	54.11	9
-688.72	408.69	1056.88	-4.94	-54.02	57.16	8
-555.18	517.33	1057.13	21.82	78.28	47.45	10
-907.96	671.88	996.34	-4.43	115.02	-1.95	8
-1358.40	499.51	930.42	-31.28	67.20	-5.49	8
-1142.33	374.51	1016.11	-49.32	-61.77	73.67	11
-830.57	408.20	1283.69	-82.00	-19.81	93.60	8
-1196.78	309.81	1170.17	-67.47	24.02	53.22	10
-1064.94	351.07	1135.01	-57.28	-29.21	65.98	8
-961.18	426.76	1149.41	-26.28	-30.79	56.55	11
-819.09	557.37	1089.60	35.52	-27.50	-10.04	8
-999.27	596.44	970.70	95.79	-6.81	-49.77	10
-1139.65	397.95	1053.71	127.75	23.41	17.36	8
-1177.00	348.63	997.80	109.19	-5.13	112.15	8
-909.91	444.58	837.89	59.42	-66.65	107.48	11
-740.97	499.27	935.55	26.55	-43.24	71.35	8
-980.71	664.79	913.57	45.96	-38.67	28.66	10
-826.17	765.14	825.20	28.35	-29.45	13.76	8
-1089.60	709.23	938.23	1.34	-18.40	38.73	8
-954.59	964.36	989.01	24.96	-80.51	20.54	11
-439.45	1126.95	1033.69	11.20	-66.38	-23.01	8
-662.84	563.23	922.12	-21.88	14.13	-47.24	10
-966.80	433.84	934.33	-24.38	69.76	-2.44	8
-831.30	753.42	788.33	13.00	30.00	-24.48	9
-1037.11	746.83	714.84	-32.68	35.77	-45.41	10
-1107.18	506.84	835.94	-35.71	11.78	-8.97	8
-1003.42	648.68	1123.29	-3.57	-4.82	50.96	8
-1078.86	604.25	1159.42	-7.78	-6.62	84.01	10
-845.95	518.31	1114.50	-33.75	-36.04	125.34	9
-734.62	504.88	1055.42	-44.92	-1.13	115.08	10
-597.41	398.93	937.74	-27.83	2.23	75.78	8
-757.81	515.14	969.97	8.51	53.83	24.38	8
-1040.28	563.23	949.46	13.92	42.14	41.84	10
-845.21	516.60	1068.60	37.87	30.46	38.45	9
-936.04	600.83	1061.52	66.71	46.63	-11.69	10
-1144.53	523.68	1062.74	66.04	35.49	-20.11	8
-830.08	687.50	976.81	80.84	-12.33	19.17	8
-692.38	549.56	916.02	-6.77	3.11	28.96	10
-877.44	478.76	1074.71	7.87	96.13	34.42	9
-798.10	541.99	893.31	51.27	51.42	8.51	8
-465.33	590.82	946.29	65.43	56.64	-9.67	10
-955.57	658.69	745.85	52.43	122.71	23.25	8
-1006.84	792.72	779.30	107.73	131.10	26.09	9
-1031.01	691.89	1003.91	135.13	83.34	-1.53	10
-840.09	666.02	1063.23	150.97	58.69	-20.94	8
-986.08	636.47	791.75	117.22	69.89	-19.78	10
-1227.54	635.01	808.11	26.15	50.45	-41.08	8
-1464.84	654.30	816.41	29.45	-18.98	-118.13	11
-1003.66	862.06	827.88	-6.59	-106.87	-171.39	8
-1008.79	710.45	648.68	-79.96	-71.72	-198.73	10
-1160.40	423.34	662.84	-165.77	-48.34	-152.62	8
-1207.03	264.65	863.53	-73.91	-84.17	-97.14	10
-1107.91	607.42	1237.06	-7.32	-113.74	-84.29	9
-774.17	931.88	1159.42	64.61	-116.55	13.00	10
-716.06	955.81	925.05	56.37	-70.34	28.11	8
-761.23	692.63	781.01	29.14	-66.80	-10.35	10
-749.51	671.39	763.43	4.06	-35.64	19.32	9
-837.89	686.52	929.20	-13.18	-16.11	51.09	8
-1006.84	664.79	934.81	-51.57	39.61	98.42	10
-1218.26	407.23	1013.67	-56.82	33.75	36.56	8
-1020.51	469.97	999.02	8.27	-52.98	14.65	10
-838.62	568.12	1033.20	34.45	-78.46	15.63	9
-907.96	834.23	832.28	-53.34	-48.68	-63.54	8
-734.62	720.21	782.71	-69.67	-83.10	-96.95	10
-802.73	401.12	910.40	-122.10	-25.48	-87.16	8
-1401.12	158.45	1085.69	-122.38	58.47	-91.34	10
-1211.18	532.71	1284.42	-0.15	-71.84	-30.73	9
-719.73	758.30	1127.44	45.17	-96.34	-68.02	10
-956.30	703.37	1086.91	16.88	-74.74	-125.40	8
-736.82	603.03	864.99	4.39	-81.12	-82.95	10
-1299.56	391.36	1093.75	-52.49	-56.34	-2.04	9
-903.08	635.74	1025.15	-14.22	-122.13	90.39	8
-776.37	292.48	1016.60	-32.99	-128.88	40.50	10
-598.39	186.28	1265.87	-27.95	-75.50	-15.93	8
-752.93	474.61	977.05	-27.25	-69.37	-57.10	10
-924.80	445.56	922.85	35.00	-32.07	-57.46	9
-1370.36	645.51	911.87	42.85	-13.31	-26.18	8
-768.55	863.04	810.30	36.47	-106.60	-16.51	10
-806.88	755.62	838.38	13.67	-47.00	-51.88	8
-1093.51	458.50	962.16	19.53	-73.67	-66.86	10
-1003.66	352.29	1126.22	43.79	-173.43	-59.42	9
-842.77	529.54	922.36	52.70	-192.87	-14.89	10
-537.84	521.97	896.48	74.01	-150.21	4.64	8
-604.00	443.85	1058.11	82.76	-97.60	23.90	8
-726.81	538.09	941.16	83.47	-49.99	64.48	10
-871.83	819.58	822.02	31.65	-74.13	64.64	9
-700.93	1052.49	830.08	-135.77	-92.16	106.87	10
-543.70	535.16	1022.95	-321.50	-72.63	32.87	8
-675.05	252.93	1170.17	-349.85	-67.11	8.64	10
-616.21	306.15	1214.60	-189.51	-51.42	24.14	9
-517.82	328.13	1313.72	-47.45	-6.53	-4.76	10
-554.69	288.33	1240.97	12.54	-2.38	-3.36	8
-602.78	492.68	1043.21	88.44	24.05	33.84	8
-730.96	759.28	902.34	147.40	15.32	37.81	10
-805.91	773.93	1013.18	59.72	13.52	56.34	9
-878.42	841.80	965.58	-26.86	-24.66	60.58	10
-643.31	596.44	1129.64	-76.48	-64.45	71.04	8
-555.18	506.10	1170.17	-177.49	-51.64	74.52	8
-536.13	259.77	1215.33	-248.69	-24.20	56.15	10
-606.69	261.96	1167.72	-184.94	26.61	12.85	9
-628.42	265.14	1202.39	-99.76	31.04	-16.57	10
-644.04	338.13	1161.13	2.59	60.30	-28.84	8
-698.97	369.38	1149.41	11.47	60.94	-28.02	10
-948.24	372.56	1166.26	28.17	101.53	-35.98	9
-940.43	304.69	1235.84	55.85	-3.63	-44.16	10
-766.60	360.35	1186.28	16.48	-39.43	-1.43	8
-648.19	379.64	1108.15	-15.32	-34.00	39.15	8
-409.67	205.08	1141.60	0.21	-24.69	31.59	10
-593.51	474.61	1143.80	62.62	23.59	35.98	9
-820.07	609.13	1028.32	70.89	52.34	52.22	8
-769.53	686.04	957.76	-34.00	16.11	38.97	10
-653.56	546.14	1052.98	-111.60	-15.17	31.46	8
-499.76	473.88	1183.35	-126.46	7.39	11.17	10
-652.59	271.48	1328.86	-109.47	50.02	-36.71	9
-835.69	198.73	1361.33	-48.46	78.37	-29.39	10
-851.07	174.07	1280.27	10.77	69.79	-20.02	8
-890.14	260.50	1180.18	33.05	30.03	-23.65	10
-607.18	263.92	1205.08	9.77	15.23	-38.39	8
-927.25	545.65	903.81	-15.75	34.24	-14.40	9
-670.90	413.82	987.06	-111.54	-22.13	68.12	10
-504.64	288.57	1254.15	-138.00	-22.22	41.32	8
-582.03	342.04	1117.68	-118.56	51.45	33.14	10
-913.57	332.28	744.14	-127.75	-7.60	27.62	9
-427.00	247.31	1241.94	-131.53	-2.38	64.97	8
-436.28	331.79	1439.70	-90.24	48.80	40.41	10
-862.30	325.20	1344.73	5.37	132.17	12.51	8
-994.87	299.56	1065.43	75.29	117.65	7.87	10
-1065.67	146.00	938.96	103.58	69.98	47.15	9
-849.85	32.23	1065.67	118.50	8.42	66.53	10
-714.60	153.08	1099.61	132.14	28.32	51.51	8
-959.23	192.63	1026.61	126.59	31.13	25.33	8
-460.94	443.36	1135.99	109.07	7.35	-2.56	10
-607.18	440.67	1185.55	116.73	91.31	-97.60	9
-891.60	486.33	991.70	106.72	111.11	-79.16	10
-1041.75	392.82	1087.65	113.62	59.17	-69.95	8
-959.23	512.45	1253.17	135.47	47.55	-51.70	10
-946.04	739.26	941.89	95.76	38.67	-44.89	9
-881.59	537.84	996.83	40.53	21.82	-36.25	10
-827.88	587.16	1085.45	45.90	21.85	-28.69	8
-851.81	416.75	1240.97	68.73	49.16	-21.18	8
-1034.67	469.73	1103.52	66.38	29.24	-19.65	10
-841.31	215.33	1124.76	125.52	12.82	-38.76	9
-929.69	323.97	1038.82	244.84	51.45	-10.13	10
-1019.29	595.70	833.98	269.99	27.89	36.47	8
-932.37	791.26	954.35	161.65	-17.21	67.63	10
-816.16	763.92	980.96	46.08	-32.87	86.40	8
-638.18	426.27	1119.87	5.22	-7.69	93.08	11
-859.13	564.70	1017.82	28.44	31.31	78.28	8
-996.09	777.59	936.28	15.90	18.13	56.09	8
-899.41	655.27	869.87	-61.95	-2.32	29.69	10
-937.50	594.24	820.07	-101.38	-15.53	15.38	8
-843.26	455.57	939.94	-85.63	-41.11	19.90	9
-751.22	689.21	1072.51	-9.70	-27.95	39.86	10
-526.37	777.59	1052.00	-61.58	7.54	44.01	8
-954.83	634.77	1007.81	-87.10	53.47	26.79	8
-889.65	602.78	1032.96	-40.86	14.07	31.19	11
-688.96	631.35	1090.09	-20.42	19.41	19.68	8
-812.01	682.62	968.26	-36.62	57.37	0.98	10
-910.40	574.95	1087.16	-101.38	38.09	2.32	8
-797.12	497.80	1132.81	-147.83	7.75	-103.30	8
-884.28	363.53	1069.09	-129.00	55.11	-161.93	11
-961.43	276.12	986.08	-98.97	-3.02	-165.16	8
-982.91	300.54	995.36	-74.19	-3.54	-158.39	10
-1032.71	255.86	1127.44	18.86	2.29	-132.97	8
-1056.64	451.42	1073.00	126.62	4.61	-102.20	10
-1080.32	425.05	1204.59	123.75	-62.53	-125.37	9
-856.45	552.25	1045.90	89.32	-82.06	-172.03	10
-863.04	456.05	981.69	25.85	-58.11	-252.29	8
-1155.03	144.29	1123.29	47.42	-52.67	-244.08	10
-1002.93	421.39	1025.15	86.70	-112.30	-158.29	9
-859.62	349.85	1116.21	88.07	-105.93	-98.97	10
-874.76	535.64	1023.44	70.43	-74.37	-37.96	8
-957.03	626.46	832.28	33.45	-47.88	-4.12	10
-888.43	596.92	886.72	-1.65	-45.81	13.67	8
-891.36	427.25	973.63	-16.91	-16.51	36.74	11
-1069.58	454.35	1094.48	-53.25	-32.32	83.68	8
-827.88	669.92	1065.92	-126.22	-81.45	86.58	8
-1029.79	433.11	1117.92	-218.26	-28.47	31.68	10
-760.01	429.20	995.36	-257.54	-43.24	37.41	8
-837.65	345.21	1016.60	-285.25	11.75	-27.71	11
-1033.69	193.12	1066.41	-258.79	2.93	-44.62	8
-837.65	452.64	1173.83	-233.80	-60.94	-51.88	10
-631.59	373.29	1381.35	-202.00	-74.95	-54.08	8
-614.26	383.30	1214.11	-88.01	-37.66	-14.80	11
-988.77	224.61	1252.20	-7.78	14.47	-6.50	8
-1005.37	302.25	1280.76	67.75	-17.94	27.47	10
-998.29	400.88	1132.08	35.89	-47.64	21.27	8
-741.46	277.34	1237.79	2.66	-60.64	22.40	10
-819.09	383.06	1027.59	-88.90	-5.77	-6.77	9
-896.73	328.86	1075.93	-191.93	-28.44	-70.89	8
-826.66	239.75	1162.11	-273.07	-49.68	-61.04	10
-783.69	215.58	1110.35	-326.42	-59.42	-67.63	8
-641.11	19.78	1208.01	-324.95	-75.20	-82.09	10
-622.31	-215.09	1224.85	-278.53	1.28	-82.21	9
-874.51	-160.64	1304.20	-126.25	27.01	-90.09	10
-924.07	-72.02	1317.38	-10.80	29.39	-54.32	8
-964.84	-62.99	1185.30	102.48	23.80	18.19	10
-898.44	-73.97	1155.52	180.27	10.31	37.96	9
-832.03	-49.80	1211.18	205.38	22.52	58.84	10
-913.09	74.22	1143.07	230.83	7.17	55.05	8
-797.36	151.86	1168.70	199.58	-9.22	18.59	8
-909.42	76.90	1116.21	183.44	9.16	-21.51	10
-913.09	147.71	1080.08	178.77	-1.92	-5.77	9
-821.78	175.29	1158.94	180.27	-6.32	-7.05	8
-785.89	199.95	1189.21	171.91	6.93	-0.61	10
-795.90	317.14	1086.67	159.76	16.63	13.06	8
-873.05	303.71	1161.87	95.70	21.76	8.54	10
-849.85	401.61	1081.54	38.30	-3.88	-15.50	9
-871.58	358.64	1177.49	10.80	-5.89	-16.33	8
-796.14	250.00	1148.19	-14.50	-26.31	-12.51	10
-861.08	159.91	1227.54	18.80	1.77	5.98	8
-897.95	219.24	1207.03	71.47	-26.89	28.87	8
-787.35	198.49	1284.18	119.17	-23.80	23.53	11
-731.20	184.81	1246.83	134.92	-8.12	14.95	8
-837.65	255.62	1104.98	146.12	-18.55	25.97	10
-802.25	396.48	1065.92	176.54	-43.58	77.15	8
-536.62	691.16	1100.83	184.45	44.22	141.05	11
-766.60	608.64	1035.40	100.19	62.96	129.46	8
-953.86	449.22	845.46	0.73	-6.84	114.93	10
-675.78	232.91	1048.10	-11.29	-39.92	108.37	8
-455.32	222.41	1343.75	13.34	-8.21	107.82	10
-573.73	407.47	1239.50	92.90	106.66	54.38	9
-926.03	572.27	1083.25	97.56	169.62	12.45	8
-1130.86	385.74	1103.52	90.09	109.01	11.26	10
-1123.29	491.94	987.79	109.89	30.82	56.37	10
-817.87	511.96	926.27	126.31	8.88	119.11	8
-741.94	759.77	944.09	141.24	39.55	105.29	9
-915.28	464.11	1072.51	113.65	65.61	23.04	10
-979.00	670.90	1020.26	137.73	43.30	25.94	8
-874.76	859.13	821.53	136.02	-4.27	139.65	10
-632.08	891.85	781.49	10.19	-11.02	128.57	9
-722.41	689.21	954.35	-20.60	28.63	98.60	10
-837.40	509.28	989.01	-33.87	17.64	91.09	8
-601.56	821.78	970.21	-3.81	64.67	96.86	8
-882.08	545.65	1033.45	2.75	92.32	35.43	10
-942.87	543.95	1031.01	47.85	40.59	22.89	9
-935.06	712.16	848.14	37.87	12.24	58.81	8
-627.69	785.16	903.56	29.85	32.41	47.91	10
-709.47	651.86	923.10	0.67	67.81	64.27	8
-724.37	470.70	960.94	-36.68	75.44	98.21	8
-514.65	659.42	901.86	-11.17	106.87	37.78	11
-1053.22	738.53	894.53	-30.46	105.56	12.30	8
-978.52	681.64	1014.89	-68.60	49.07	17.36	10
-750.98	764.40	866.46	-105.38	12.57	17.30	8
-1020.26	648.19	1080.32	-123.14	78.83	48.10	8
-1032.71	680.91	1019.53	-119.78	17.03	54.63	11
-720.70	742.43	1059.08	-140.32	0.49	5.00	10
-892.33	523.93	1090.33	-121.73	-6.04	1.31	8
-669.68	384.52	1084.23	-84.26	-36.50	12.73	8
-779.05	573.24	1043.46	-65.98	-28.32	14.07	11
-603.27	578.86	1128.91	-3.36	-26.79	-11.17	8
-575.68	642.09	1025.63	35.16	23.50	-18.22	10
-635.25	740.97	985.11	36.04	32.17	-21.42	8
-826.42	809.08	998.54	17.00	75.99	-42.11	8
-1000.49	633.06	963.62	20.42	58.69	-34.33	11
-1054.69	462.40	1117.19	44.65	46.97	-17.30	8
-785.40	511.23	989.75	11.35	26.89	-63.45	10
-924.56	426.03	948.97	-6.07	41.32	-73.73	8
-854.49	360.11	905.27	-26.12	16.08	-62.56	8
-1008.30	376.71	990.72	-22.37	15.69	-60.85	11
-901.61	391.36	1073.49	-17.15	-1.65	-68.24	8
-969.97	342.77	1091.55	-0.06	8.97	-41.63	8
-867.92	365.72	1087.40	-14.65	6.23	-45.17	10
-809.33	473.39	987.79	15.14	5.74	-13.92	8
-790.28	569.09	1061.28	32.44	29.11	81.54	9
-999.76	850.59	1037.84	33.72	61.52	134.31	10
-1007.32	865.97	973.39	-51.30	-4.09	128.11	8
-892.33	681.15	680.91	-86.00	-33.63	124.79	10
-656.49	459.96	1028.32	-187.13	-59.97	138.92	9
-741.21	478.03	1003.17	-172.24	-25.33	128.08	10
-646.97	460.21	1313.23	-152.59	16.45	70.83	8
-905.03	501.71	1168.46	-90.24	56.18	46.08	10
-871.09	592.53	1036.62	-38.48	23.71	48.80	8
-701.42	420.17	1071.53	-1.89	4.03	75.71	11
-522.22	233.40	1212.65	19.10	39.64	74.31	8
-721.92	341.31	1227.29	100.52	88.35	73.76	8
-734.38	626.95	911.38	137.33	93.57	38.79	10
-821.78	504.64	1052.73	80.11	114.20	-38.27	8
-984.38	484.38	1045.90	83.07	121.55	-68.27	11
-1042.72	493.41	1007.32	84.14	88.75	-68.57	8
-1194.34	498.05	920.41	42.45	89.75	-65.25	10
-1022.46	509.28	1032.23	20.20	27.71	-70.19	8
-930.66	546.39	1014.89	4.94	-4.73	-84.29	11
-887.45	659.91	888.43	-34.85	-6.10	-101.93	8
-1015.14	600.59	951.17	-88.47	-1.34	-89.45	8
-980.47	467.77	1030.27	-92.13	-13.49	-60.42	10
-888.92	640.87	1085.69	-56.95	-4.43	-44.19	8
-1021.00	710.21	1026.12	-122.31	1.10	-31.89	11
-961.91	520.26	1069.82	-220.43	-17.70	-35.16	8
-1000.73	442.63	1039.06	-220.92	-42.24	-12.39	10
-822.75	320.56	1203.61	-144.81	-22.00	-18.68	8
-788.09	262.70	1216.55	-102.39	3.42	-4.52	10
-875.73	276.86	1189.70	-9.77	38.64	9.61	9
-1026.61	292.72	1081.54	53.77	31.92	50.45	8
-935.79	309.33	1155.03	107.79	7.57	101.23	10
-936.28	392.33	1035.89	144.99	24.29	142.43	8
-919.92	371.09	1031.74	125.64	14.31	142.15	11
-745.12	420.65	1075.68	99.49	17.61	147.92	8
-810.79	430.18	1045.17	97.93	57.28	136.08	10
-852.05	538.09	1062.01	134.34	66.93	74.43	8
-1096.68	521.00	875.24	141.94	88.20	17.61	10
-1085.94	615.72	841.80	108.00	79.22	43.40	9
-1195.31	761.23	723.14	1.95	53.16	115.94	10
-722.17	791.99	975.83	-94.85	62.84	120.45	8
-994.14	483.89	954.10	-274.96	122.86	69.40	10
-962.16	486.57	993.16	-358.49	86.30	62.29	8
-1172.36	109.13	1245.85	-434.66	62.53	14.28	11
-768.07	408.69	1110.11	-342.80	-16.72	-38.67	8
-948.00	278.08	1162.60	-243.87	26.79	-152.04	10
-1030.52	114.01	1132.81	-176.51	18.52	-156.92	8
-1140.63	146.97	1151.61	-62.81	20.17	-90.45	11
-917.72	132.32	1113.28	32.53	-11.38	-49.47	8
-981.20	187.74	1106.20	60.00	15.69	-75.90	10
-949.95	344.48	1025.88	100.74	27.59	-94.33	8
-1060.06	246.34	1200.20	49.59	52.49	-41.11	10
-1045.65	347.41	1111.33	11.14	24.63	-38.21	9
-947.27	281.74	1224.12	3.05	23.13	-51.73	10
-1043.70	354.74	1088.62	26.15	27.83	-46.51	8
-987.06	479.25	899.90	-9.09	37.87	-47.36	8
-1107.18	424.07	989.50	-115.11	3.42	-79.83	10
-1041.26	166.50	1166.50	-153.44	-16.08	-68.39	9
-914.55	152.59	1155.03	-120.33	2.47	-48.25	10
-1108.15	139.40	1139.40	-66.22	13.09	-41.32	8
-1080.57	169.68	1044.43	8.48	-12.94	20.42	10
-1011.47	282.71	1079.59	27.44	-15.17	65.16	9
-1052.25	331.79	1120.61	3.36	-8.42	62.81	10
-1060.30	258.79	1205.08	-76.11	-11.44	46.75	8
-1037.84	295.65	1151.37	-117.16	-3.60	37.26	8
-982.42	260.01	1178.47	-187.74	-10.04	33.94	10
-1056.64	180.91	1204.59	-246.06	-5.98	24.81	9
-1051.76	13.92	1195.56	-264.43	-25.27	-6.81	10
-888.18	-36.62	1049.56	-217.50	-28.20	-10.47	8
-916.99	-176.51	1168.46	-146.15	10.68	-6.26	10
-983.89	-75.68	1101.81	-27.89	12.66	-10.59	8
-1007.08	-121.34	1169.92	18.28	10.74	-14.31	11
-1013.43	-149.41	1185.30	105.90	22.40	14.71	8
-1034.67	-85.69	1085.45	207.64	31.74	73.73	10
-1037.11	-14.65	1027.10	267.15	24.72	89.42	8
-1017.33	-58.84	1041.75	264.62	31.31	80.23	11
-956.54	31.49	1013.43	270.17	47.24	79.93	8
-1046.14	215.09	900.15	288.91	41.38	108.52	10
-960.45	335.69	916.99	285.00	41.90	111.42	8
-1104.25	247.31	1015.87	262.91	46.66	82.98	10
-995.36	605.47	849.37	219.42	26.98	92.01	9
-1015.87	556.64	983.40	93.20	11.96	43.40	10
-982.67	542.97	1128.17	45.59	-3.23	15.32	8
-954.59	605.47	1087.65	38.64	4.43	13.00	8
-1112.06	635.99	1032.96	21.15	3.78	23.90	10
-963.13	511.23	1145.26	6.74	-3.72	32.75	9
-889.65	611.08	1115.48	-17.91	25.02	-25.12	8
-984.86	449.46	1236.33	-23.90	64.79	-50.14	10
-1224.12	521.24	1042.24	-39.49	67.72	-37.72	8
-1252.93	506.10	993.65	-32.14	2.78	-2.41	11
-1086.91	556.40	1078.37	-48.98	-26.95	0.70	8
-1149.17	641.11	972.17	-77.33	-16.39	-10.71	8
-1147.46	504.15	1007.57	-137.70	-55.30	-1.98	10
-1075.93	355.22	1032.23	-132.23	-67.72	7.97	8
-1011.47	225.10	1150.63	-84.23	-68.39	41.26	11
-1013.18	355.47	1106.93	-26.31	-46.14	70.22	8
-925.78	512.94	998.05	-25.97	-46.42	106.57	10
-888.92	405.76	1100.34	-79.25	-27.95	117.13	8
-948.24	406.01	1079.59	-136.72	-5.10	99.15	10
-1035.64	424.80	1061.77	-199.62	-17.73	92.65	9
-1100.10	298.10	1144.04	-209.38	-43.12	109.44	10
-903.81	330.32	1103.76	-238.83	-78.55	126.37	10
-789.79	278.81	1109.38	-234.25	-48.98	89.97	8
-1010.01	144.29	1072.27	-190.37	-16.24	28.99	11
-952.88	83.01	1136.47	-116.09	-45.32	-2.44	8
-839.11	137.70	1118.16	-50.75	-23.96	-14.01	10
-917.97	135.74	1177.25	-5.40	3.11	-28.38	8
-995.12	155.52	1135.99	29.54	0.27	-24.60	8
-923.10	153.81	1128.91	79.38	-23.90	-9.28	11
-874.27	137.21	1186.52	92.35	-4.06	23.22	8
-938.72	139.65	1193.60	84.56	12.54	28.63	8
-1023.19	169.43	1162.60	94.39	-27.25	41.56	10
-916.02	231.20	1116.94	90.82	-43.64	56.85	8
[truncated: 2,180 more rows]
