# Supplementary material for: Complexes of vertebrate TMC1/2 and CIB2/3 proteins form hair-cell mechanotransduction cation channels
Source: eLife. 2025 Jan 8;12:RP89719. doi: 10.7554/eLife.89719 (PMC11709434; doi:10.7554/eLife.89719)
Supplement: Figure 3—source data 1. [file elife-89719-fig3-data1.zip › Figure 3H/wt/20-7-T5.txt]

.33	1164.31	-5.55	-2.75	-7.81	8
-970.70	126.95	1173.10	-7.05	-3.39	-3.05	9
-942.38	117.19	1156.98	-7.17	-5.13	0.15	10
-945.56	110.35	1156.01	0.15	-3.17	0.98	8
-943.60	131.59	1150.15	3.45	-4.97	-1.19	8
-962.89	134.03	1156.98	-0.03	-1.80	-0.09	8
-955.08	145.75	1155.52	-1.86	-2.81	-1.37	11
-944.82	131.84	1168.95	-7.51	-0.61	0.31	8
-957.76	124.27	1180.91	-14.83	-0.09	6.93	8
-964.60	100.10	1201.66	-7.66	-1.59	8.36	8
-952.88	144.78	1164.31	-6.26	-4.88	4.67	10
-962.40	114.26	1162.11	-11.02	-3.11	-3.66	9
-925.29	77.64	1144.04	-5.92	-4.00	-3.72	8
-916.99	73.73	1154.30	6.16	4.15	-3.63	8
-979.98	127.44	1130.13	13.95	8.15	-1.50	10
-960.69	129.15	1146.97	20.05	0.09	1.40	8
-965.09	148.19	1180.42	16.75	2.44	-3.75	9
-968.26	138.67	1187.01	11.35	-0.24	-3.05	8
-957.52	123.78	1189.70	8.24	0.73	-3.33	10
-959.72	161.13	1182.62	-4.82	-1.16	1.40	8
-947.02	128.17	1177.49	-14.19	-5.65	1.34	8
-937.99	110.35	1187.50	-13.34	-5.22	6.74	11
-932.13	117.68	1147.71	-9.95	-3.48	7.14	8
-940.43	122.07	1125.24	1.40	3.08	-0.37	8
-969.48	109.13	1158.20	5.77	8.88	-1.95	8
-969.24	113.28	1157.71	9.09	1.37	-3.23	10
-943.85	122.80	1173.10	6.74	1.16	-2.87	9
-967.77	129.15	1170.65	4.03	2.96	4.18	8
-983.15	189.70	1122.07	4.21	-3.54	5.34	8
-950.93	133.79	1189.94	-5.83	-5.65	2.75	8
-958.25	157.71	1167.72	-5.16	-3.17	4.97	10
-941.41	141.60	1159.42	-11.90	-4.79	4.46	9
-938.96	113.28	1182.62	-15.35	-1.89	-1.59	8
-961.91	131.59	1152.83	-13.98	0.92	2.47	10
-946.78	106.69	1153.08	-11.26	-2.47	-0.95	8
-946.29	83.50	1171.39	-8.12	1.31	-4.03	8
-925.05	63.48	1147.95	-2.41	-1.80	1.10	9
-933.35	76.90	1164.31	12.30	9.58	0.73	10
-1013.92	148.19	1111.33	21.30	5.65	2.84	8
-924.07	153.56	1171.63	18.13	-6.99	-4.30	8
-966.55	151.37	1167.97	17.00	4.21	-4.85	11
-962.16	139.16	1183.84	12.76	-1.59	-2.47	8
-931.64	166.50	1159.67	8.79	-1.92	-2.69	8
-974.37	127.20	1163.09	0.18	3.11	-1.71	8
-948.97	111.57	1162.84	-7.42	-6.96	-5.68	10
-934.33	95.95	1180.18	-5.22	-2.08	0.27	9
-954.59	119.14	1143.07	-2.93	0.34	2.90	8
-945.80	128.66	1155.52	5.28	0.06	1.71	8
-952.39	141.85	1160.16	4.06	1.19	-3.45	10
-953.61	122.07	1184.33	-0.58	1.89	0.18	8
-966.80	148.93	1180.91	-0.46	-2.08	2.17	9
-919.19	141.36	1173.83	-6.99	-5.83	-3.54	8
-965.33	153.08	1158.45	-9.40	-0.06	2.17	10
-956.05	160.89	1155.03	-14.07	-4.33	15.35	8
-925.29	106.69	1154.05	-15.20	-4.73	9.49	8
-950.68	81.30	1161.38	-13.06	0.82	-5.74	9
-989.01	88.62	1156.98	1.46	2.20	-5.13	8
-957.52	103.76	1160.64	9.25	-0.12	-10.19	8
-972.66	137.70	1134.77	4.15	4.27	-7.63	8
-974.85	109.37	1172.36	3.33	-0.12	1.37	8
-914.31	97.17	1157.71	8.00	-5.22	3.08	11
-910.64	125.24	1138.43	17.18	9.34	-1.28	8
-1004.88	169.43	1122.56	29.48	9.89	3.05	8
-847.66	116.21	1143.80	30.00	-3.48	4.39	8
-896.73	107.42	1201.42	44.19	24.23	-26.25	10
-995.85	127.69	1228.03	40.41	21.88	-22.31	9
-979.49	147.22	1230.47	15.35	13.89	9.34	10
-1018.07	203.13	1180.18	0.73	12.21	19.50	8
-985.84	129.88	116.90	10
-1327.15	607.18	1122.56	-85.02	213.65	-62.32	8
-1566.65	260.01	665.28	-32.38	198.24	-144.90	11
-1710.94	442.63	702.88	59.81	95.49	-94.30	10
-1247.56	476.07	715.58	-33.20	-25.63	-20.14	8
-1065.43	156.49	644.78	-76.05	20.66	-4.36	8
-1372.31	-84.47	552.73	-56.92	-10.74	-9.95	10
-737.30	562.74	704.10	29.57	-29.63	71.90	9
-800.78	973.39	1587.65	-104.19	36.38	130.49	10
-1327.88	549.80	1973.63	-42.85	82.64	64.85	8
-1505.62	710.21	1313.72	103.88	-14.10	88.81	10
-860.84	409.91	1109.62	75.59	-122.31	56.40	8
-794.43	403.56	1052.49	102.91	-69.37	15.29	11
-575.93	533.45	929.93	121.49	-12.66	-49.19	8
-729.25	497.56	913.57	117.52	86.82	-131.90	10
-820.31	498.54	788.09	70.47	160.83	-182.43	8
-812.01	351.07	899.41	41.32	229.13	-154.17	11
-1284.18	489.99	762.94	16.60	240.63	-171.05	8
-1596.68	982.67	354.74	-23.74	185.94	-136.66	10
-1581.79	158.20	540.04	-208.74	-11.29	7.20	8
-1066.89	1.95	1375.49	-69.34	-72.27	21.42	10
-566.41	576.17	1469.24	88.35	2.56	-53.41	9
-821.04	869.63	1198.97	100.86	192.35	-94.88	8
-1180.91	569.82	746.83	31.71	215.58	-91.09	10
-1643.07	358.89	997.56	-63.11	122.41	-78.52	8
-937.26	111.57	1146.24	-63.48	6.23	-95.67	11
-1521.00	205.08	890.87	41.56	68.76	-170.68	8
-857.42	338.38	798.83	-19.32	-0.21	-107.06	10
-756.59	216.80	899.90	5.58	255.34	-102.57	8
-1507.08	717.53	759.52	38.94	337.62	-128.48	8
-1498.78	127.20	793.46	-107.33	238.16	-144.71	11
-1431.15	91.06	547.36	-71.29	125.58	-125.15	10
-1193.12	88.87	846.68	-56.88	40.31	-69.00	8
-1677.98	328.61	819.09	29.30	94.67	-39.43	10
-1870.61	402.10	544.92	4.30	71.29	-56.55	8
-1998.29	312.99	874.76	-3.97	32.17	-56.67	9
-1794.68	461.91	746.58	34.82	-115.05	-56.24	10
-1805.42	623.54	714.60	33.48	-167.72	57.01	8
-1709.23	514.40	608.89	4.00	-229.68	148.93	10
-1011.47	66.65	708.98	-41.60	-247.71	210.02	8
-808.35	48.58	503.42	-28.90	-117.92	57.28	11
-296.63	206.30	869.87	10.99	-47.85	-80.66	8
-1005.37	307.13	563.72	61.68	164.70	-212.77	8
-2000.00	141.85	656.98	35.19	174.47	-122.50	10
-1481.93	230.22	929.93	114.29	40.07	-97.05	9
-1901.12	516.60	601.07	90.15	20.48	-83.92	10
-1801.51	364.01	581.54	34.24	-57.50	-42.97	8
-1380.62	387.21	891.60	90.06	-31.13	-15.78	10
-1054.69	864.50	988.28	96.37	11.93	122.04	8
-1838.38	760.50	947.51	81.05	28.47	108.76	11
-2005.62	415.04	593.26	-3.97	-107.85	115.20	8
-1197.27	375.49	671.14	-127.26	-222.41	116.46	10
-1159.42	384.52	771.00	-244.81	-156.59	74.71	8
-1276.86	176.27	1009.03	-257.45	-135.01	31.92	11
-1174.32	-110.60	1194.09	-184.14	-192.50	1.19	10
-974.37	340.09	1140.63	-54.32	-173.98	15.56	8
-943.36	780.52	916.26	-45.14	-90.00	-7.48	10
-1262.45	406.74	871.58	-92.47	11.57	-112.70	8
-1543.21	52.98	839.84	-60.06	-14.10	-111.60	9
-1589.11	90.58	964.60	13.00	-99.49	-61.37	10
-1764.16	95.46	863.28	7.60	-191.35	-31.74	8
-896.48	123.05	748.54	-8.58	-250.79	-19.23	10
-822.02	-122.31	1114.75	-42.36	-179.50	-43.27	8
-1063.23	122.07	1246.09	52.06	-94.02	-25.60	11
-1321.29	447.51	1020.51	174.32	-68.91	-30.82	8
-1490.48	463.13	1053.47	203.58	-106.02	-43.52	10
-1388.67	416.26	921.88	186.65	-181.03	-62.26	8
-1041.02	235.60	744.63	157.99	-206.39	-60.49	11
-1026.12	180.42	881.84	86.64	-206.88	-24.48	8
-916.99	205.32	1063.23	59.02	-206.67	11.69	10
-786.62	360.60	1140.87	76.75	-181.55	47.64	8
-715.09	182.37	1126.95	68.63	-139.68	88.68	10
-534.67	401.37	710.45	11.57	-88.59	112.73	9
-302.49	617.19	1176.03	16.54	-74.58	156.16	10
-203.37	1006.59	1120.61	-14.10	94.30	206.36	8
-851.32	490.23	1199.95	-47.18	139.59	182.46	10
-843.75	312.74	790.53	-31.31	63.29	145.20	8
-1063.96	646.24	1177.73	-51.82	176.03	136.05	11
-1108.64	391.85	1208.01	-36.16	171.02	-23.16	8
-977.29	424.07	1171.39	-28.47	140.63	9.09	10
-1076.90	532.23	979.00	-23.28	130.46	26.00	8
-1238.53	435.30	910.40	-70.65	126.01	6.81	11
-1213.87	87.89	1020.02	-100.34	72.42	39.09	8
-999.02	341.06	938.96	-77.82	56.70	74.13	10
-819.82	336.91	1048.58	-66.10	105.16	38.57	8
-991.46	313.96	1008.30	-1.86	131.74	-25.39	8
-1360.84	281.25	920.17	10.13	104.77	-45.04	11
-1207.03	424.32	1067.14	59.42	48.03	-76.90	8
-1371.83	463.87	955.08	104.80	77.15	-83.22	10
-1536.38	388.43	1067.87	105.41	32.71	-27.89	8
-1330.32	487.79	1082.76	42.72	-32.44	22.43	10
-1517.58	406.49	1058.84	5.16	-111.88	81.48	9
-970.21	574.22	941.65	6.90	-196.53	87.22	10
-598.63	303.22	945.56	-42.08	-130.25	79.10	8
-785.64	142.33	945.31	-93.51	-12.76	85.60	10
-890.63	77.64	831.05	-81.57	58.75	-61.10	9
-1392.82	-146.97	1044.68	73.15	35.40	-160.06	8
-1708.50	763.18	1303.47	142.88	-136.63	-131.81	10
-871.09	692.63	1064.45	94.06	-130.00	-64.21	10
-1524.17	230.22	875.73	-16.57	-41.87	26.58	8
-1014.40	287.35	1154.54	7.60	-213.38	56.85	11
-659.91	733.64	1175.78	25.15	-222.08	87.80	8
-964.11	550.54	1122.80	-67.99	-183.78	77.97	10
-910.64	441.89	1086.43	-123.20	-205.99	94.91	8
-568.36	201.66	1117.43	-103.85	-146.58	125.34	10
-630.37	265.87	1165.77	-86.33	-111.79	151.61	9
-687.50	275.63	1052.00	-37.23	-43.21	124.82	10
-850.83	303.47	1150.15	49.96	-5.34	16.72	8
-880.37	479.49	1091.55	51.12	6.99	-22.86	10
-994.63	278.08	1163.09	59.17	-10.13	-47.85	9
-1183.84	347.66	1189.70	78.83	-59.20	-15.17	8
-1110.35	765.14	882.32	33.57	-100.71	12.88	10
-503.17	220.95	1109.13	-58.50	-144.78	37.17	8
-866.70	350.59	1141.85	-61.83	-89.72	69.79	10
-440.67	605.47	1131.35	-41.50	-87.43	70.07	9
-751.46	472.41	992.68	-43.27	-12.36	26.49	10
-728.52	291.26	1197.02	35.06	28.59	-2.23	8
-924.07	209.72	914.06	64.82	35.13	-34.00	10
-1075.68	281.74	1200.68	110.08	-8.91	-123.66	8
-800.29	429.44	1266.85	132.20	-87.01	-61.55	11
-762.70	710.45	1116.21	115.78	-71.72	34.88	8
-649.66	563.96	919.92	52.49	-96.34	122.41	10
-584.23	544.43	857.91	9.49	-112.34	166.20	8
149.66	277.83	1070.07	27.53	-83.86	117.61	9
-237.06	513.67	909.91	75.84	52.49	45.81	10
-798.10	521.73	1221.68	76.72	94.54	91.43	8
-481.69	699.95	1419.92	84.38	62.04	39.89	10
-471.68	715.82	1338.13	63.72	119.35	-54.60	8
-499.02	543.21	1037.60	64.91	134.61	-68.63	9
-696.29	412.60	1051.51	66.41	209.20	-34.24	10
-1099.61	-269.04	851.81	130.28	205.20	-5.10	8
-1923.83	970.21	951.17	197.91	216.61	1.46	10
-1237.79	1378.17	1275.63	118.65	-52.61	-44.19	8
-579.35	801.03	574.95	-13.55	23.47	-86.03	11
-892.58	540.53	592.04	-140.99	109.04	-183.50	8
-920.17	276.37	825.44	-109.44	47.36	-183.32	10
-311.04	690.92	1434.08	-68.73	-53.56	-135.83	10
-1114.75	638.92	1258.30	-59.02	24.08	-113.92	9
-985.84	225.59	831.05	-101.32	9.83	-119.72	10
-1203.86	300.29	1131.10	-62.77	9.98	-148.10	8
-1167.48	366.70	1187.01	-68.02	-35.28	-47.67	10
-1059.08	147.46	1283.45	-45.59	-34.64	-60.52	8
-1038.82	214.60	928.96	-65.77	11.87	-70.43	11
-1093.99	460.69	964.84	-27.04	-92.38	-44.31	8
-554.69	289.55	836.43	-127.08	-103.42	20.60	10
-864.75	666.75	1098.88	-108.98	-97.20	93.87	8
-264.40	471.44	1426.76	-55.11	-102.87	166.35	11
-300.54	623.54	1405.76	75.56	96.74	93.90	8
-576.90	583.74	1309.08	143.28	185.70	56.82	10
-1181.64	683.84	909.91	153.32	208.34	-20.17	8
-1003.91	498.29	961.67	-2.14	93.17	26.43	10
-838.87	207.28	1122.31	-84.99	80.87	21.64	9
-1208.98	80.08	1051.27	-75.59	109.53	-14.50	8
-1161.87	114.26	1149.66	-21.36	59.51	-26.73	10
-1247.07	321.29	1049.80	-34.36	-23.22	-41.50	8
-1061.52	401.12	990.48	-37.96	-26.21	-45.47	10
-1119.38	478.27	989.26	-15.90	-24.87	-17.79	9
-1063.96	464.11	1114.26	25.45	-51.12	-9.92	10
-903.56	526.37	1002.69	23.56	-78.55	-29.21	8
-1022.46	517.09	926.76	0.27	-78.12	-22.28	10
-989.50	478.52	1008.79	10.35	-87.49	-16.02	8
-1125.49	568.36	1079.59	43.79	-54.02	-16.24	9
-921.63	470.70	1073.49	34.36	-91.34	-9.95	10
-953.13	388.43	998.05	54.23	-106.32	18.04	8
-916.26	468.75	1217.53	94.54	-119.29	41.63	10
-877.69	602.29	1086.18	54.35	-121.46	36.93	9
-806.88	680.66	879.15	-1.34	-126.31	18.74	10
-660.89	361.08	1149.17	-53.59	-151.86	33.26	8
-326.90	476.07	1363.04	13.12	-90.00	57.62	10
-388.43	510.50	1225.10	7.51	25.94	19.96	8
-777.10	534.67	997.56	-44.83	61.40	7.63	9
-1194.58	417.72	877.20	-61.37	17.64	52.49	10
-901.61	486.08	808.84	-81.88	-57.07	56.12	8
-648.44	271.73	955.32	-130.25	-87.59	39.09	8
-808.11	373.78	1416.26	1.80	-41.93	5.71	10
-889.16	453.61	1400.88	108.67	-21.24	15.59	9
-713.87	625.24	1188.23	91.64	-19.65	-17.58	10
-778.32	417.24	1102.05	14.71	5.65	-66.44	8
-851.07	323.00	1108.15	10.86	-2.78	-118.96	8
-878.42	490.23	904.54	13.46	-45.29	-157.62	11
-786.13	379.15	961.18	15.01	-74.01	-209.32	8
-738.28	287.84	1135.50	54.26	-72.88	-208.71	10
-752.20	78.12	1456.30	134.34	-72.51	-174.56	8
-861.57	280.52	1124.02	199.86	-66.25	6.32	10
-1063.23	486.57	961.91	151.43	-52.86	104.13	9
-1041.99	647.71	818.85	54.38	-116.42	235.05	10
-319.34	514.65	765.87	-47.36	-192.23	258.39	8
-152.59	347.90	1017.82	-16.24	-88.47	277.13	10
-106.20	360.84	1119.87	61.98	-5.04	260.10	8
-228.27	497.80	1150.88	101.75	40.10	267.09	11
-233.64	626.71	1145.75	120.18	50.60	210.54	8
-186.77	826.90	1101.32	147.34	115.97	186.65	10
-576.66	700.68	1036.38	138.43	191.68	137.63	8
-820.07	621.09	784.67	90.91	227.66	116.79	11
-833.01	420.90	815.92	5.89	140.84	91.64	8
-631.35	488.53	1123.29	2.47	145.20	83.28	10
-368.41	554.44	1171.39	64.85	129.79	2.50	8
-536.62	702.15	877.69	39.67	171.14	-92.44	10
-767.58	732.67	935.30	-14.89	141.24	-98.21	9
-736.33	843.51	940.92	-44.10	153.59	-84.41	8
-1213.62	744.38	882.32	-68.82	107.48	-29.60	10
-946.53	491.70	1014.65	-53.07	85.75	-18.80	8
-973.63	661.87	1001.22	-2.32	62.84	-38.18	10
-614.50	913.09	1088.38	11.51	33.14	-65.03	9
-757.32	936.77	918.46	-21.45	77.18	-86.88	10
-785.89	775.63	957.28	-50.72	57.74	-107.60	8
-914.31	576.66	1075.93	-46.26	61.19	-112.98	8
-916.26	343.51	1113.28	-2.90	20.78	-90.15	11
-893.55	569.34	1007.81	7.48	24.20	-84.96	8
-1044.43	630.37	843.26	-3.63	23.16	-63.78	10
-1013.18	508.06	852.05	-45.84	-19.50	-95.09	8
-930.42	526.37	1015.87	-33.14	-4.43	-114.84	8
-860.11	492.43	1094.97	-26.18	8.24	-140.99	11
-1083.50	385.50	1055.91	-15.63	-1.34	-159.24	8
-797.85	378.17	976.32	-4.85	-27.89	-172.45	10
-1205.57	393.80	1126.71	16.88	14.07	-167.66	8
-1095.70	406.98	1149.90	46.26	-26.86	-94.88	10
-1290.53	544.92	986.82	-4.03	-77.91	-27.68	9
-1055.42	183.35	1068.85	-31.83	-86.79	-2.87	10
-730.96	164.06	1111.08	-38.39	-116.94	98.48	8
-773.68	423.83	1156.49	-15.26	-69.18	194.49	10
-595.95	628.91	999.51	36.07	-3.14	175.96	9
-619.14	572.27	1054.20	17.55	36.77	106.14	10
-832.52	500.98	923.10	32.20	-2.20	65.64	8
-791.26	581.79	958.50	10.04	-21.33	74.46	8
-824.46	501.71	938.96	12.15	-15.63	65.09	10
-865.72	392.58	1042.72	-7.90	-25.63	75.93	9
-1008.79	416.02	1070.07	6.01	-8.67	49.19	8
-1003.91	541.50	958.01	5.74	-13.21	23.07	10
-887.70	713.13	854.49	-9.70	-40.65	-53.28	8
-804.20	892.09	904.30	-39.00	-32.62	-79.93	8
-1043.70	823.00	897.71	-47.67	-37.54	-66.96	11
-855.47	593.02	991.94	-81.73	-61.95	-34.94	8
-863.77	522.95	1169.19	-76.26	-51.24	-43.15	10
-773.68	375.49	1311.04	-0.89	-43.06	-25.33	8
-969.24	501.22	958.01	33.29	-32.29	-27.04	10
-707.03	544.19	1118.65	25.67	-73.18	9.43	9
-721.19	619.63	1095.21	9.46	-47.39	24.32	8
-600.83	638.67	1041.50	-16.75	-18.77	15.56	10
-766.60	473.88	1215.33	-12.82	-16.57	23.10	8
-656.01	598.88	1089.11	14.92	-41.96	56.18	11
-691.41	542.97	1083.74	-6.01	2.56	86.67	8
-803.96	469.24	1036.62	-51.85	0.73	68.54	8
-646.97	441.89	1046.63	-57.71	-10.04	2.44	10
-767.82	388.18	1161.62	-48.00	1.50	-18.74	8
-739.26	455.57	1117.19	-37.60	-2.20	-27.98	9
-821.04	356.20	1175.05	-54.02	19.99	-33.36	10
-781.74	312.26	1155.27	-27.34	13.12	-76.93	8
-921.39	448.49	1085.45	26.03	10.16	-111.18	10
-797.85	404.79	1073.49	24.17	10.77	-117.58	8
-918.95	415.77	929.69	12.66	25.02	-109.99	11
-939.94	288.82	962.40	-39.15	20.26	-86.76	8
-1045.17	242.68	1073.00	-12.18	-25.05	-62.41	8
-682.62	430.18	1244.63	57.46	-70.68	-23.07	10
-602.78	581.30	1147.95	95.31	-34.91	11.29	8
-843.26	788.09	1004.15	93.29	-33.78	24.14	11
-845.70	604.74	946.04	6.74	-64.18	26.31	8
-894.53	390.87	1226.32	4.88	-84.11	57.62	10
-671.88	713.87	1131.10	61.31	-99.76	80.57	8
-627.69	643.31	1084.96	-14.56	-87.04	41.41	9
-415.28	523.93	900.39	-67.54	-63.90	36.47	10
-495.85	338.87	1041.99	-121.64	-5.04	57.28	8
-678.96	454.10	1096.19	-53.77	76.11	96.34	10
-773.44	529.79	1191.41	22.67	61.98	49.01	8
-807.86	515.38	1184.33	76.54	44.62	-27.83	9
-866.21	438.72	1135.50	84.56	28.66	-48.07	10
-789.55	582.76	1123.54	46.57	14.80	-74.07	8
-648.68	660.64	1118.16	3.66	34.97	-121.31	10
-849.61	440.67	1060.30	-11.99	61.77	-111.39	8
-960.45	447.75	1004.15	-37.48	15.32	-49.99	11
-920.17	563.96	857.91	-57.86	-17.58	18.98	8
-1016.11	378.42	1147.46	-40.59	-55.15	38.64	8
-813.72	529.30	978.27	12.97	-87.04	87.37	10
-515.63	582.52	1037.84	17.18	-55.76	64.73	8
-436.28	404.30	1165.77	62.47	-1.68	47.03	11
-546.88	479.74	1204.10	119.90	83.59	80.08	8
-784.42	577.64	1152.59	111.94	78.70	44.59	10
-684.33	677.73	1019.04	93.72	80.17	29.60	8
-739.01	299.07	1275.63	57.98	96.65	-6.44	9
-918.95	279.30	902.59	107.03	59.88	-18.22	10
-557.37	660.89	910.89	136.20	32.75	6.99	8
-639.89	844.48	941.89	116.61	140.32	17.82	10
-920.65	817.38	875.98	60.06	144.84	-0.49	8
-1093.99	593.26	821.53	-41.44	52.80	-41.44	9
-755.37	457.76	1018.07	-135.41	-42.11	0.67	10
-728.03	437.99	1179.69	-152.07	-11.26	67.66	8
-846.19	405.52	1316.65	-122.16	21.55	53.22	10
-910.64	622.56	1030.76	-133.48	7.08	-6.84	8
-1022.22	515.87	1011.23	-149.05	11.99	-26.09	11
-780.76	479.49	1058.59	-98.72	-23.65	-73.03	8
-622.31	443.60	1109.38	-25.09	2.99	-126.40	10
-953.61	478.52	991.21	30.67	55.45	-76.63	8
-1220.21	395.75	919.43	41.20	-0.79	-1.83	9
-1027.34	726.56	1004.88	68.33	-63.05	3.33	10
-638.43	773.44	1128.66	68.91	-71.87	-25.88	8
-900.63	627.69	1082.52	32.90	-18.95	-39.79	10
-789.31	570.80	1162.60	22.52	-64.64	-18.52	8
-660.64	618.65	1120.12	-21.73	-56.88	-21.58	9
-644.78	551.27	1143.07	-48.95	-25.33	-15.66	10
-882.81	322.51	1127.69	-81.79	10.28	-10.93	8
-874.51	411.38	1053.47	-54.29	-18.43	-15.75	10
-897.71	624.76	893.55	-44.28	-9.77	24.44	8
-742.19	493.65	1045.90	-100.13	-38.76	36.41	11
-702.88	498.29	1024.17	-108.28	0.00	13.43	8
-848.88	293.70	1062.26	-82.49	-16.08	33.11	8
-730.96	225.10	1145.51	-19.23	-5.10	84.75	10
-810.30	451.90	1193.12	15.96	-14.80	67.02	9
-735.60	436.28	1167.48	22.40	-2.75	43.06	10
-893.31	470.21	1113.77	78.95	-40.68	83.22	8
-638.92	280.52	1252.69	109.68	-54.78	124.85	8
-667.24	407.23	946.78	130.71	-13.79	133.94	10
-659.42	423.10	1047.61	108.18	-19.87	80.66	9
-723.39	386.96	1073.00	92.77	40.41	53.07	10
-888.43	484.62	1103.52	111.05	32.62	16.24	8
-859.38	550.29	1119.87	130.95	-23.62	-95.31	10
-664.79	717.04	832.03	37.69	5.28	-171.97	8
-888.18	397.22	966.55	-25.91	33.84	-164.03	11
-1082.76	259.52	836.91	-37.38	23.19	-99.30	8
-688.48	548.34	1127.44	-5.07	-69.95	-45.35	10
-654.54	867.43	1178.22	49.59	-63.54	25.57	8
-781.01	939.45	1102.29	10.31	-67.11	56.85	8
-879.39	663.09	1085.94	-27.22	-72.85	83.83	11
-668.21	560.30	1026.12	-47.49	-102.51	93.60	8
-636.23	531.25	1105.22	-70.13	-90.58	70.28	10
-803.71	538.82	965.82	-80.87	-66.71	64.70	8
-842.53	396.97	1145.51	-69.21	-88.53	86.64	11
-608.89	513.92	933.35	-21.82	-84.50	70.40	8
-408.20	350.59	1103.27	12.39	-59.27	58.84	8
-426.03	619.87	993.41	29.33	-11.54	50.90	10
-537.84	703.61	1110.35	43.82	20.23	75.07	8
-591.55	754.64	986.57	94.51	54.72	45.32	11
-595.46	673.34	1074.95	72.27	46.02	23.16	8
-668.21	539.55	1158.45	82.00	15.72	33.69	8
-508.30	612.55	1217.53	96.22	-13.03	65.73	10
-351.56	714.36	864.50	75.10	0.31	27.92	8
-361.82	716.55	960.21	40.34	60.64	-9.28	9
-535.64	712.16	961.43	40.95	70.89	-12.21	10
-557.37	530.52	887.45	-23.59	75.32	6.74	8
-507.81	653.56	840.09	-8.09	113.07	24.32	8
-687.26	730.96	937.99	-13.98	175.14	-15.81	11
-915.04	608.15	1028.56	-8.33	154.30	-73.46	8
-942.38	587.16	1091.55	-7.11	133.45	-57.31	10
-920.41	530.76	1226.07	24.35	78.67	-25.33	8
-470.70	615.23	1034.42	65.43	35.46	-58.17	10
-653.56	748.54	893.80	36.74	90.73	-96.89	9
-905.03	581.54	860.84	-24.35	152.62	-118.26	8
-1233.15	469.48	938.48	-38.09	112.24	-159.15	10
-1049.32	449.22	939.94	-35.95	55.08	-180.30	8
-862.30	389.65	1105.47	-21.76	22.40	-176.64	10
-969.48	530.27	1033.20	-11.90	40.37	-90.48	9
-900.63	473.14	1180.91	-32.44	39.18	-40.22	10
-972.41	605.47	890.87	-0.43	48.22	-2.17	8
-921.88	567.63	984.86	-53.38	28.44	39.86	8
-977.29	240.48	1179.20	-53.71	42.08	22.46	10
-1027.59	372.31	1139.16	-4.36	7.20	34.48	9
-967.29	461.67	979.00	48.07	-17.94	32.47	10
-957.52	638.92	917.72	60.27	-39.34	8.58	8
-960.94	603.03	862.30	23.19	-42.48	-1.34	8
-991.21	598.14	718.99	-7.17	-42.39	0.64	11
-730.71	509.03	1088.38	-18.71	-85.91	26.15	8
-847.17	501.95	1174.56	47.85	-50.29	7.29	8
-842.04	589.36	979.49	67.54	-33.26	22.55	10
-879.88	569.58	869.38	90.64	-25.94	8.94	8
-1030.52	539.31	931.15	106.90	-37.81	-6.99	9
-804.93	738.53	981.93	117.10	-82.37	-19.29	10
-1137.45	730.22	977.05	95.18	-68.97	39.76	8
-900.63	674.32	1007.57	57.40	-109.68	82.52	10
-758.54	796.14	878.91	-12.39	-111.05	85.54	8
-641.60	678.96	975.10	-38.09	-102.51	99.82	11
-757.57	719.97	919.92	-50.66	-87.98	84.20	8
-521.00	628.91	1012.94	-93.66	-75.32	41.50	8
-735.84	575.68	1022.95	-57.31	-44.56	15.75	10
-661.13	622.31	914.79	-23.16	-32.32	95.64	8
-745.12	665.77	974.61	-1.16	-27.77	114.20	11
-514.89	639.16	977.78	29.11	-24.02	136.93	8
-488.77	669.19	1016.60	13.85	19.90	94.24	8
-563.48	544.19	1100.34	42.91	28.02	80.57	10
-396.24	690.19	1004.15	86.12	53.19	77.36	9
-461.67	749.51	1074.71	89.94	94.33	64.64	10
-685.30	802.25	916.50	49.47	111.82	-19.04	8
-951.17	704.59	787.84	-1.28	96.74	-66.47	8
-635.01	784.42	846.68	-47.09	41.35	-155.58	10
-825.93	681.64	832.52	-105.59	66.38	-218.26	9
-981.93	256.35	910.40	-40.04	36.19	-159.00	10
-1177.00	393.31	1053.22	19.71	24.84	-110.72	8
-858.15	788.09	950.68	82.12	-33.63	-42.82	10
-670.41	717.04	1027.10	17.46	-51.94	-22.46	8
-665.53	663.57	1009.52	-27.47	-32.23	22.40	11
-712.65	613.04	1069.58	-37.78	-23.99	82.06	8
-705.32	827.39	921.39	-57.56	-32.29	106.08	8
-445.56	707.03	1034.42	-67.20	-15.81	96.65	10
-594.48	617.43	941.16	-69.24	49.56	70.92	9
-764.40	602.29	1076.66	-57.86	57.46	29.48	10
-826.90	538.33	1169.92	4.15	0.15	23.35	8
-795.65	614.26	1130.13	44.98	-26.92	22.13	8
-514.40	588.62	1112.30	46.69	2.11	-4.52	10
-603.27	628.42	882.57	17.64	82.98	-109.80	9
-1155.52	217.77	734.86	-35.61	125.46	-211.91	8
-1336.18	555.66	524.66	26.92	28.50	-231.60	10
-1041.26	593.51	353.52	-94.70	17.09	-268.46	10
-1219.97	404.05	1209.72	10.41	-34.58	-241.21	8
-657.96	867.68	1313.48	48.00	-27.53	-148.99	11
-924.80	743.65	1295.65	8.61	-35.58	-83.44	8
-892.58	538.57	1151.61	23.68	-57.13	-62.16	10
-1197.51	466.80	949.22	3.08	-63.90	-41.02	8
-1091.80	530.76	858.64	-7.97	-114.96	22.00	8
-945.80	726.56	1025.39	-5.13	-121.25	22.52	11
-803.47	644.53	968.75	-53.68	-132.35	110.26	8
-596.44	437.74	1043.46	-118.62	-88.99	114.32	10
-852.54	395.26	1095.95	-106.45	-44.19	64.51	8
-767.82	500.73	1045.17	15.35	-37.75	21.39	11
-846.44	601.07	961.18	54.75	-40.41	-36.01	8
-802.00	586.18	1040.28	40.01	-35.22	-44.16	10
-958.74	532.47	962.16	49.19	-11.75	-52.09	8
-1083.98	713.62	863.53	74.83	-41.26	-33.26	8
-723.88	735.84	769.04	43.73	-111.69	3.23	11
-764.89	644.04	896.24	-13.89	-95.73	60.27	8
-654.79	638.92	929.93	-38.21	-94.39	101.04	10
-369.38	376.22	1108.89	-25.36	-103.55	89.72	8
-521.73	615.72	1081.54	49.47	-26.18	94.97	8
-713.38	450.20	1114.01	43.27	-18.07	117.83	11
-701.66	659.18	960.94	32.01	-25.76	112.30	8
-781.49	630.62	998.05	-21.82	-35.40	92.93	10
-570.56	757.08	915.77	-38.36	-32.01	80.08	8
-494.38	562.74	1197.27	-42.85	-52.49	40.41	11
-399.66	482.91	1158.94	-25.21	-17.91	57.59	8
-569.34	473.88	1032.96	-33.57	54.32	57.95	8
-697.51	555.18	1066.65	30.76	28.38	23.71	10
-446.04	619.14	1046.14	92.44	25.97	-14.92	8
-474.12	758.54	971.92	83.62	61.37	-16.60	11
-626.95	660.40	1021.24	64.88	123.41	-2.66	8
-672.36	667.72	1146.24	90.55	141.97	-29.14	8
-760.50	314.21	1177.98	103.82	121.09	-62.77	10
-787.35	548.10	894.04	106.87	91.52	-32.90	10
-805.91	830.32	587.65	5.00	95.70	-27.95	9
-606.69	638.18	986.57	-0.73	120.24	-4.58	8
-787.60	686.28	1121.83	-24.99	175.32	21.27	10
-776.86	593.02	967.29	-88.81	148.07	22.98	8
-964.36	620.36	901.61	-127.96	130.80	-11.93	8
-871.83	562.99	942.87	-162.35	58.01	-40.34	11
-1010.25	343.51	987.06	-163.60	49.62	-34.52	8
-982.67	384.52	1060.30	-78.52	17.15	-35.58	10
-953.37	450.44	1048.34	8.42	16.72	-101.72	8
-923.10	601.81	965.58	53.13	26.12	-109.99	11
-1062.01	602.54	1007.57	60.33	30.70	-90.45	8
-1043.21	599.37	998.78	86.27	-4.36	-59.63	10
-991.70	751.71	972.41	81.88	-12.45	-36.35	8
-944.09	695.07	1027.10	51.24	-35.06	-33.33	8
-1045.41	794.68	1057.86	60.61	-62.84	28.05	11
-753.17	833.01	945.80	8.21	-103.67	43.15	8
-923.34	758.79	922.12	-77.27	-89.51	61.52	10
-625.73	549.07	963.62	-88.90	-112.43	65.70	8
-484.13	205.08	1042.97	-96.53	-54.90	79.62	11
-794.68	341.31	1120.61	-54.29	-0.67	129.76	8
-678.71	585.69	1080.57	-22.95	1.65	80.90	8
-739.01	544.19	1071.29	-46.20	17.52	15.44	10
-727.05	577.15	1032.47	-37.32	28.53	-15.63	8
-979.74	527.83	986.57	-6.59	53.53	-85.78	11
-1210.69	468.02	815.92	72.97	26.55	-97.29	8
-983.64	620.12	942.38	101.75	-54.90	-84.01	8
-915.04	680.18	987.06	94.70	-52.73	-30.55	10
-830.32	633.30	1015.87	60.36	-82.70	18.83	8
-728.03	671.14	915.04	50.45	-84.69	31.80	11
-652.10	647.22	956.05	13.89	-73.33	38.12	8
-707.76	701.17	1074.46	20.87	-46.72	26.37	8
-752.93	719.97	1182.13	33.20	-57.65	62.77	10
-611.57	687.74	1167.97	24.57	-46.63	86.21	8
-495.85	679.93	942.63	5.74	-25.18	97.35	11
-340.82	564.70	966.06	-39.49	28.59	116.88	8
-550.05	639.16	816.65	-61.95	45.14	95.25	8
-751.46	430.42	1113.28	-57.34	83.86	51.21	10
-859.13	360.11	1134.03	-5.55	58.44	61.74	8
-896.00	472.17	1137.94	-0.06	36.29	71.04	9
-783.94	755.62	1020.02	-3.78	4.73	20.02	10
-864.75	634.77	1096.44	-37.78	7.23	-93.81	8
-857.18	595.46	1007.32	-37.48	-1.43	-100.89	10
-811.28	586.18	1037.60	-58.29	6.26	-91.92	9
-786.38	499.76	977.29	-52.61	-0.89	-94.06	8
-598.63	476.56	1053.71	-36.74	-16.66	-74.71	10
-627.69	484.62	1072.51	-34.33	13.52	-78.31	8
-796.88	530.52	1034.91	-21.24	33.87	-49.35	10
-834.96	590.82	983.15	-10.01	24.35	-54.53	9
-824.95	666.99	1045.17	-3.45	5.68	-71.35	8
-736.57	633.79	1017.82	17.73	-29.54	-83.37	10
-778.81	555.42	895.51	-12.18	-14.62	-34.82	8
-699.46	357.67	977.54	-61.13	6.23	-30.49	10
-751.95	298.10	1070.80	-33.72	61.07	-62.77	9
-897.46	411.87	1127.93	8.91	65.40	-94.73	8
-817.14	531.25	1114.75	83.74	65.92	-110.17	10
-914.31	507.32	1033.45	93.90	49.65	-63.42	8
-851.32	751.46	912.60	117.07	44.40	-46.88	11
-1006.84	753.42	860.11	103.49	45.99	-54.44	8
-1126.46	615.48	949.22	88.81	-37.51	-32.68	10
-1080.32	662.84	1004.39	67.23	-74.77	1.53	8
-934.33	538.82	1017.58	1.74	-99.85	63.35	8
-749.76	583.98	868.41	-51.97	-112.95	56.82	11
-582.52	395.26	1105.22	-55.97	-46.51	37.60	8
-809.57	461.18	981.45	-72.42	7.60	35.25	10
-915.53	428.22	1051.27	-83.77	9.77	47.82	8
-795.90	361.57	1154.79	-47.85	-19.59	66.68	8
-686.77	650.39	1119.87	39.52	-8.21	21.36	11
-718.26	619.87	1047.36	118.90	37.99	-21.97	8
-853.76	730.71	962.40	125.00	35.16	-10.44	10
-951.17	747.31	923.58	103.27	8.39	3.54	8
-913.09	770.02	931.88	34.61	-2.93	-2.81	8
-853.03	635.50	1022.71	23.74	-25.30	-7.81	9
-857.18	653.08	875.49	12.97	-12.70	17.73	10
-832.03	661.38	803.96	11.20	-24.96	98.75	8
-568.36	582.52	952.15	-3.66	-8.03	134.03	10
-462.89	579.83	1081.54	8.88	92.22	179.75	9
-794.68	682.86	979.25	15.05	139.68	109.89	8
-1045.41	385.25	730.22	-26.73	38.42	70.56	10
-938.48	402.83	957.76	-36.16	-53.80	100.71	8
-658.45	812.50	1044.92	-35.00	-42.11	52.92	10
-648.93	402.34	1311.52	-77.58	6.26	5.71	9
-1128.42	570.56	994.14	-49.93	65.46	18.43	8
-875.49	482.91	1089.84	6.93	-18.01	23.74	10
-856.20	664.31	928.47	42.94	-52.83	51.73	8
-666.02	707.28	909.91	28.56	-47.73	73.21	10
-736.33	584.72	1023.44	46.51	-6.93	69.70	9
-650.39	827.15	845.95	68.73	-17.40	53.01	8
-731.45	879.15	825.20	22.03	-15.29	40.77	10
-625.73	850.10	827.64	-63.75	-26.43	53.62	8
-404.79	675.78	1043.46	-70.10	14.71	31.62	8
-660.64	720.95	1008.79	-1.86	39.55	24.41	11
-759.77	639.16	975.10	1.40	57.46	57.31	8
-648.19	740.23	1010.50	-4.76	36.13	75.16	8
-641.11	830.81	931.40	18.62	56.55	35.13	10
-660.40	865.23	856.69	24.93	63.78	12.21	8
-622.31	872.31	865.97	-18.77	66.22	16.78	9
-750.49	691.65	954.35	-17.24	97.69	82.40	10
-619.87	620.12	1047.61	-2.08	113.49	101.07	8
-601.81	514.65	962.40	33.94	136.41	55.48	10
-605.22	555.66	1019.78	58.72	144.62	28.41	9
-997.07	676.51	894.29	63.20	155.40	-15.01	10
-914.06	579.59	902.10	24.60	85.60	-82.40	8
-820.31	638.67	755.37	4.30	42.51	-78.34	8
-765.14	523.93	910.16	-1.28	70.92	-47.67	10
-964.36	523.44	962.16	32.53	89.81	-24.84	9
-1005.13	721.92	901.61	77.00	50.87	-12.51	8
-739.75	801.03	873.29	68.48	21.24	-29.75	10
-872.31	727.05	845.21	26.15	92.50	-47.33	8
-894.29	660.40	886.72	-8.24	93.05	-25.09	8
-906.98	541.50	944.34	-11.51	104.71	18.77	11
-838.13	523.44	986.33	19.74	126.62	77.48	8
-899.41	623.54	1056.64	69.49	116.18	47.61	10
-882.81	688.72	953.37	88.32	96.31	-20.94	8
-971.68	691.41	892.82	87.25	88.13	-41.50	8
-877.93	655.76	769.53	79.62	84.23	-38.27	11
-891.36	729.74	819.34	56.52	88.26	-56.34	8
-1080.32	739.75	768.31	41.47	92.44	-19.01	10
-929.20	647.22	952.15	0.82	35.86	2.96	8
-844.97	544.92	944.82	9.58	41.05	-23.56	9
-915.53	577.39	856.45	12.85	63.11	-31.19	8
-979.98	617.43	730.47	45.53	73.82	-55.48	10
-1017.33	562.01	793.21	72.54	69.37	-124.97	8
-1081.30	576.90	712.16	117.07	75.53	-141.36	10
-1203.86	642.09	620.85	121.95	56.09	-132.63	9
-1109.62	791.26	558.35	98.75	51.33	-132.51	10
-1102.29	795.65	656.01	72.33	57.13	-92.83	8
-1043.46	671.14	703.86	44.65	75.59	-67.44	10
-1276.86	864.26	574.71	64.24	84.26	-60.24	8
-1287.11	804.44	715.58	38.64	35.43	-70.40	11
-1242.68	882.32	651.86	17.94	16.88	-69.98	8
-1246.83	639.16	556.40	-39.37	20.54	-78.52	8
-1321.78	908.94	650.15	-18.74	-12.82	7.63	10
-1205.08	903.32	939.94	-57.19	-50.90	12.91	9
-1276.86	947.75	664.06	-85.88	-52.46	12.39	10
-1338.62	654.54	808.11	-128.08	-92.47	19.26	8
-1125.73	451.42	887.94	-114.78	-123.38	18.65	10
-1078.86	759.03	842.77	-53.62	-99.03	35.80	8
-1104.00	714.11	841.55	-29.72	-64.00	16.66	11
-1307.62	758.06	669.43	6.23	-64.33	12.70	8
-1226.07	793.70	742.19	-18.80	-121.03	42.57	8
-1169.92	795.65	711.18	-71.78	-176.97	60.27	10
-832.76	508.06	997.80	-87.59	-169.37	61.68	8
-874.76	516.11	748.78	-89.42	-102.51	64.67	11
-719.48	587.40	796.14	-129.94	-73.12	73.61	8
-917.48	574.46	1016.11	-146.39	-23.32	-11.26	10
-1140.38	601.81	933.11	-139.10	11.66	-33.57	8
-1212.89	708.74	849.37	-165.74	-15.66	-8.94	11
-1026.37	620.36	926.51	-233.12	-17.03	8.33	8
-1101.07	357.91	1056.64	-246.12	-44.74	34.91	10
-863.04	531.01	1009.03	-190.67	-56.58	68.79	8
-859.13	702.64	930.91	-87.52	-34.61	2.17	10
-823.49	626.71	826.90	2.84	-19.84	-63.78	9
-910.89	628.66	757.32	72.85	-17.00	-76.54	8
-1080.32	486.33	1066.41	133.91	-10.99	-29.85	10
-1228.03	548.10	943.36	187.53	-22.89	88.44	8
-1146.00	546.63	925.54	106.93	-73.06	120.61	10
-881.84	572.75	1126.22	-4.85	-91.80	88.38	9
-821.29	419.19	1061.28	11.38	-43.61	13.06	10
-875.24	382.08	970.95	47.73	-41.08	-22.06	8
-841.55	598.63	831.79	49.19	-48.31	-48.13	8
-913.33	640.63	871.83	12.15	-26.49	-89.08	11
-1194.82	523.44	1084.72	42.42	-19.01	-97.56	8
-1072.02	668.21	1085.69	95.61	-78.06	-57.62	10
-1047.12	656.49	1048.10	105.35	-106.45	0.00	8
-871.34	812.50	826.66	26.64	-136.60	-11.11	10
-891.85	557.86	1046.63	-23.65	-121.46	-30.36	9
-1039.31	486.08	919.92	-60.79	-158.08	-11.69	10
-826.42	560.30	964.84	-85.51	-241.55	-31.68	8
-694.09	455.57	1001.71	-110.17	-241.03	-73.82	10
-770.26	475.10	1097.66	-72.69	-171.84	-56.24	8
-662.11	568.12	1000.24	-60.06	-123.32	-65.89	11
-799.80	409.42	1084.47	-55.39	-69.95	-17.97	8
-784.18	415.28	1110.84	-48.13	-93.75	19.32	10
-670.65	423.58	1115.97	6.29	-93.81	21.09	8
-539.06	673.83	1091.31	91.34	-88.71	70.37	8
-518.07	651.61	1040.77	128.45	-58.26	18.62	11
-535.16	825.93	885.50	64.18	-20.54	-1.92	8
-621.34	839.84	895.26	41.78	-11.32	-10.13	10
-683.11	657.96	938.96	14.31	26.46	-12.79	8
-789.31	673.10	885.50	13.95	-4.30	-16.14	9
-629.39	738.04	848.14	-2.20	-3.78	5.19	10
-649.90	670.17	896.97	-35.74	12.76	-4.33	8
-795.65	520.75	1007.32	-66.80	32.59	-37.87	8
-808.84	615.23	1021.97	-33.14	21.97	-73.30	10
-1020.26	625.73	910.89	-51.48	17.91	-47.06	9
-991.21	501.46	1034.67	-44.89	-25.21	-34.36	10
-798.83	529.30	1069.82	-17.88	-21.39	-42.02	8
-793.70	558.84	1115.72	-14.74	-14.28	-55.33	8
-897.95	489.75	1141.36	-22.19	-17.88	-48.92	10
-768.31	496.83	1036.13	-49.44	-45.23	-16.82	9
-723.63	406.01	1142.09	-51.94	-48.07	23.56	10
-712.89	390.14	1123.54	12.76	-58.59	51.36	8
-611.08	383.30	1023.19	42.82	-70.71	59.08	10
-595.21	321.29	1126.22	79.99	-54.14	116.52	9
-561.52	649.66	1051.76	144.65	-19.38	68.82	10
-794.68	610.60	1066.16	172.00	7.11	15.56	8
-783.45	818.12	967.04	164.55	1.07	-5.07	8
-744.87	905.52	921.63	88.29	-11.63	-23.83	10
-885.25	724.37	957.03	41.99	-12.02	-12.76	9
-590.33	616.70	1013.92	-21.97	-50.38	-5.43	10
-621.83	557.86	938.48	-57.13	-33.60	29.66	8
-590.09	415.77	927.73	-99.79	-37.48	72.05	8
-551.51	466.55	959.23	-60.39	-0.82	133.61	10
-542.72	551.76	1231.45	-13.21	9.61	127.93	9
-566.89	712.89	1045.17	23.99	41.08	86.09	8
-679.20	730.71	1004.88	-46.54	34.88	56.18	10
-508.30	435.06	1038.09	-80.54	3.81	30.61	8
-401.12	479.98	922.61	-89.57	27.89	28.50	10
-400.63	393.31	1190.43	-58.87	67.84	32.68	9
-909.42	612.79	1070.07	34.18	147.89	11.08	8
-537.60	766.36	1131.59	128.11	93.57	23.04	10
-1094.24	772.46	882.81	167.24	117.65	46.54	8
-798.58	903.81	596.44	105.47	-46.36	88.90	11
-448.97	933.84	485.84	3.17	-72.60	47.09	8
-546.88	799.32	797.61	-57.50	-67.32	2.84	10
-686.28	815.19	995.61	-127.20	-51.39	-14.19	8
-653.56	896.73	928.47	-206.79	7.17	9.58	8
-670.90	594.24	1144.53	-347.20	54.69	-39.83	11
-866.70	407.96	1232.67	-363.77	62.90	-72.42	8
-938.96	107.67	1294.92	-303.59	11.78	-75.84	10
-408.20	255.13	1209.72	-150.33	-45.59	-8.91	8
-400.63	261.47	1144.78	-57.16	30.18	-42.85	10
-841.80	194.34	1117.92	28.08	95.89	-80.54	9
-699.46	488.77	1055.18	86.98	70.56	-127.62	8
-775.88	463.13	1157.47	37.90	65.92	-162.29	10
-869.63	359.13	1037.11	-5.98	50.66	-128.42	8
-840.58	528.56	1003.66	-52.12	33.08	-63.17	11
-606.45	556.40	1191.89	-102.75	4.15	-41.69	8
-845.95	762.45	933.59	-189.67	33.20	-116.88	10
-823.73	231.45	1183.11	-280.24	24.57	-134.86	8
-916.26	154.05	1219.24	-204.04	22.71	-59.11	10
-818.85	162.60	1261.47	-160.16	15.78	-20.66	9
-865.23	106.45	1322.75	-59.97	-16.24	14.16	10
-752.93	190.67	1128.17	42.30	-35.34	92.47	8
-465.82	409.42	1308.11	41.35	-24.48	118.80	10
-440.92	618.16	1109.86	10.22	58.56	55.66	8
-748.78	528.08	1092.53	18.92	91.71	22.89	11
-866.94	393.80	1050.05	0.40	75.90	34.91	8
-843.75	371.09	1199.71	-17.52	41.20	74.25	8
-1138.43	359.62	1124.02	-12.66	31.10	30.40	10
-802.73	380.62	1103.03	30.49	8.48	-8.94	9
-944.34	446.04	1085.69	22.92	19.10	-16.08	10
-917.72	373.29	1105.96	-23.62	-9.67	25.48	8
-957.52	249.76	1123.05	-143.77	-40.62	71.14	8
-677.25	110.35	1272.46	-143.98	-78.80	51.27	10
-710.94	47.85	1273.19	-67.72	-21.24	20.94	9
-829.10	86.67	1184.81	67.41	5.10	-11.84	10
-778.56	223.88	1130.86	156.68	18.19	-52.86	8
-746.09	220.21	1126.95	172.24	20.02	-86.58	10
-896.24	152.10	1102.29	207.31	53.77	-99.24	8
-699.71	524.17	957.52	168.98	32.17	-106.29	9
-712.65	689.70	924.07	109.01	40.65	-81.45	10
-675.78	757.08	874.51	52.15	37.57	-84.69	8
-749.76	467.04	1008.54	26.34	43.64	-101.41	10
-1002.20	295.65	1070.80	41.72	53.01	-67.41	8
-993.41	318.60	1148.93	47.85	64.03	-40.68	11
-1160.64	132.81	1168.21	63.63	38.27	11.41	8
-1020.51	337.40	1106.20	71.66	11.14	7.54	10
-991.21	316.89	1209.72	124.15	-7.08	-34.82	8
-1033.94	276.86	1219.48	150.12	-16.54	-5.95	9
-1022.46	620.85	1018.07	181.21	-53.34	4.76	10
-764.16	466.55	876.95	144.32	-107.51	-12.82	8
-1000.73	417.24	1152.34	100.86	-74.46	62.10	10
-609.38	687.99	1194.34	106.20	-112.73	115.94	8
-494.63	614.99	1154.54	86.82	-92.38	147.46	9
-441.41	658.94	1044.68	31.71	-47.91	207.06	10
-517.82	618.16	981.45	16.66	-0.06	218.14	8
-764.16	573.49	922.61	8.36	47.27	206.02	8
-808.11	547.12	956.30	-10.28	61.37	81.91	11
-875.00	246.34	1190.43	-46.81	74.04	1.80	8
-978.27	397.46	1043.21	-62.04	49.19	-92.44	8
-1129.15	344.24	1257.57	-60.36	-13.85	-140.01	10
-759.52	564.70	1048.58	-27.74	-114.65	-172.27	8
-898.44	408.45	936.28	-55.02	-77.55	-181.82	11
-871.83	332.28	754.15	-72.36	-45.17	-153.56	10
-1106.69	241.46	1381.59	-22.25	-60.55	-129.67	8
-609.13	721.92	1292.97	128.72	-175.90	42.05	10
-661.87	790.77	1225.59	155.43	-141.54	84.05	8
-624.51	667.97	1090.33	154.14	-145.02	109.41	11
-351.81	792.72	992.92	98.63	-108.67	106.69	8
-469.97	644.04	1008.79	3.94	-52.40	94.06	10
-716.55	520.51	945.56	-20.54	7.48	101.14	8
-784.67	260.99	880.13	-22.22	17.82	40.95	11
-907.47	387.21	979.49	70.77	-68.05	-47.73	8
-729.49	737.30	933.59	73.55	-116.06	-40.10	8
-523.44	745.85	918.46	-19.23	-66.19	-8.94	10
-318.36	718.26	957.76	-71.41	-22.43	-16.48	8
-560.30	461.67	1208.98	-72.24	10.31	13.61	9
-557.86	579.59	1206.79	-15.47	-5.74	27.59	10
-509.77	691.89	1081.05	-14.07	-3.42	25.76	8
-593.02	714.60	932.62	-17.33	22.34	41.23	10
-616.21	386.47	1116.70	-54.23	-4.97	81.02	8
-530.03	374.51	1112.06	-18.10	-45.32	71.20	9
-513.43	519.78	947.02	0.37	-38.64	55.21	10
-479.98	651.86	1052.98	-8.85	-2.29	48.71	8
-671.39	644.78	1135.25	10.28	47.24	5.19	8
-779.79	716.31	990.72	30.49	62.26	-26.73	10
-581.54	501.22	1137.94	33.05	34.94	-41.20	9
-474.85	473.63	1261.47	79.35	63.39	-62.59	8
-721.68	673.10	974.85	77.06	76.42	-71.14	10
-890.38	521.97	1037.84	39.37	85.42	-56.06	8
-828.61	635.25	1087.40	-5.04	41.63	-5.13	11
-694.34	446.53	1134.77	-41.99	39.58	13.61	8
-759.28	483.64	1004.88	-35.77	27.83	30.03	8
-631.84	385.25	1121.34	-24.87	11.05	48.40	10
-583.25	372.80	1092.29	-13.06	-7.90	72.39	8
-562.74	446.29	1201.42	35.74	17.82	103.76	11
-625.73	544.68	878.66	46.88	8.27	98.27	8
-541.99	395.75	943.85	35.16	-11.08	127.47	8
-405.52	441.41	1133.06	53.25	39.22	120.57	10
-661.62	816.16	1028.08	70.68	56.21	36.96	8
-857.67	906.49	920.41	26.89	84.93	-43.30	11
-820.56	784.67	711.43	-53.47	44.53	-110.99	8
-574.46	552.00	885.25	-129.00	-0.27	-66.13	10
-501.22	425.54	1159.42	-69.12	9.06	-59.45	8
-716.06	286.62	1337.65	-17.09	26.06	-12.42	8
-598.14	481.69	1028.56	48.34	16.24	46.97	11
-747.07	594.48	1018.07	54.29	17.91	70.34	8
-501.95	739.50	1130.86	68.66	0.37	38.30	10
-605.22	732.18	1048.83	71.62	48.58	50.90	8
-681.40	481.93	1081.79	68.12	46.78	60.24	8
-522.95	579.59	1013.18	91.52	48.80	78.28	11
-540.77	655.27	1012.70	119.38	104.80	32.04	8
-676.76	787.11	815.43	64.76	142.76	-24.93	10
-948.97	714.60	625.98	-31.56	103.88	-64.39	8
-882.32	495.36	948.00	-39.37	53.31	-52.92	9
-751.46	727.05	921.88	3.94	32.38	-31.01	10
-723.14	786.13	1088.13	-4.33	40.47	-27.34	8
-809.81	858.15	1012.94	-27.22	38.88	16.48	10
-686.52	710.94	1107.91	-92.38	44.71	49.38	8
-587.40	668.95	1031.25	-151.92	62.56	46.54	9
-807.86	388.18	897.46	-173.34	70.22	24.20	10
-716.80	428.96	1127.69	-88.23	42.18	11.69	8
-656.98	594.48	987.30	-3.17	48.52	-48.10	10
-814.94	466.80	1086.18	16.27	100.59	-82.73	8
-1029.79	483.40	1042.24	75.99	72.48	-46.60	11
-940.92	681.15	898.19	103.52	48.34	-28.35	8
-849.12	598.39	1042.48	91.25	48.86	-2.26	8
-833.25	401.61	1156.74	103.64	59.69	-32.59	10
-1083.74	591.55	1056.40	170.20	75.84	17.27	9
-819.34	752.69	900.15	163.48	19.23	16.17	10
-749.76	623.54	931.40	110.75	15.44	4.18	8
-847.66	696.53	783.45	93.57	49.13	30.82	10
-776.61	851.56	713.38	34.97	25.39	34.91	8
-744.87	780.27	938.23	-47.58	37.78	-58.38	9
-837.16	848.14	823.49	-181.98	52.22	-101.01	10
-1149.66	884.03	704.35	-349.46	-24.05	-33.26	8
-808.35	394.78	1106.20	-380.13	-34.79	-13.21	10
-785.16	270.75	1110.60	-355.74	-15.41	-19.62	8
-1022.22	248.54	1093.99	-266.72	59.27	-16.02	11
-960.21	340.33	1209.23	-99.91	34.03	22.83	8
-1070.80	522.71	961.43	-3.02	70.86	11.20	10
-1140.87	445.56	950.93	8.09	2.50	-3.94	8
-808.11	370.12	1106.45	19.59	-10.74	-5.00	9
-792.24	328.61	1070.31	49.38	28.23	4.49	10
-1148.19	402.34	1017.09	62.71	64.03	8.21	8
-995.85	603.52	1004.15	86.79	-5.58	24.23	8
-1095.21	610.11	1057.37	56.64	-29.51	31.86	10
-860.84	644.29	899.90	64.82	-42.11	20.90	9
-852.05	504.15	1066.89	37.29	-54.75	41.99	10
-575.44	694.58	980.47	38.06	-66.80	72.11	8
-620.61	543.46	1013.18	-42.79	18.89	80.38	8
-862.06	549.07	1048.83	-93.51	14.22	84.66	10
-758.79	735.60	1093.99	-92.22	22.64	72.39	9
-983.64	692.14	1000.73	-88.26	52.76	-22.34	10
-1031.01	508.30	1066.89	-101.59	4.12	-104.77	8
-1116.46	297.85	1077.15	-82.28	22.25	-113.37	10
-1027.59	330.08	1030.27	11.96	-11.81	-104.55	8
-974.12	357.67	996.09	33.78	7.48	-115.08	11
-979.74	282.71	1085.21	50.42	2.75	-97.02	8
-842.04	393.55	1147.95	79.68	-7.93	-66.86	10
-931.40	419.19	1061.77	137.63	-1.43	-65.67	8
-1090.58	525.63	938.96	137.24	-20.54	-53.13	9
-856.93	489.99	1077.88	120.85	-75.74	-14.13	10
-922.36	521.97	1114.50	100.22	-67.29	75.01	8
-786.87	602.05	1058.11	76.02	-83.53	115.33	10
-598.14	594.24	938.48	14.10	-66.83	131.29	8
-806.64	445.80	1219.24	6.26	-24.17	170.78	11
-836.18	503.17	1100.10	69.98	-6.47	130.77	8
-754.64	449.22	1142.58	78.31	-41.11	83.65	10
-740.97	523.93	973.88	54.96	-0.18	29.30	8
-738.28	569.34	971.92	41.41	5.22	3.05	8
-961.18	566.89	981.20	8.51	37.48	-95.31	11
-1182.62	567.87	851.56	26.03	-22.98	-128.57	8
-981.93	579.10	878.17	15.56	-68.30	-139.68	8
-855.96	446.53	922.36	22.58	-38.12	-143.95	10
-869.63	420.90	939.94	84.41	2.32	-125.76	9
-1105.47	458.01	899.90	147.71	29.72	-66.86	10
-979.49	741.70	798.83	149.57	-30.61	-37.57	8
-763.43	674.32	1025.63	82.12	-19.13	-61.95	8
-675.05	804.44	934.33	70.16	-48.71	-70.16	10
-675.54	924.56	1046.88	35.68	-21.36	-42.88	9
-831.30	974.61	975.83	-10.07	-7.63	-20.97	10
-882.57	654.54	967.29	-50.32	-0.43	0.12	8
-768.80	647.71	919.19	-59.20	1.22	7.57	8
-922.61	685.55	884.28	-62.56	29.36	7.87	10
-947.27	618.65	986.08	-83.86	12.94	4.76	9
-884.77	602.05	1020.26	-75.62	-6.13	-6.04	8
-750.98	512.70	1021.24	-81.82	3.14	-49.77	8
-896.00	566.41	875.00	-73.27	55.08	-89.14	10
-1030.76	638.18	971.19	-57.92	51.79	-114.50	8
-1223.14	573.00	932.13	-41.60	30.46	-143.92	11
-1298.10	522.71	833.50	-65.49	-19.04	-99.95	8
-942.63	525.39	996.09	-0.18	-54.72	-43.64	10
-947.02	501.22	972.17	56.09	-37.60	-32.20	8
-949.22	418.46	1125.98	67.66	-86.03	-13.76	8
-654.54	349.61	1032.23	114.90	-98.30	15.84	11
-548.83	652.59	836.43	126.95	-36.07	48.13	8
-891.11	646.48	947.51	55.27	13.79	122.50	10
-989.26	731.69	1115.97	33.69	37.72	145.54	8
-1122.07	782.71	928.96	-16.72	11.20	118.71	11
-782.23	515.63	981.69	-26.58	-19.78	87.52	8
-622.80	506.35	1046.39	-46.30	-14.74	48.83	8
-850.83	526.61	964.60	-43.00	26.15	7.02	10
-1073.49	570.80	1015.14	-41.08	23.62	9.22	8
-1128.91	694.34	928.22	-52.58	6.90	-20.72	11
-1100.10	657.47	937.99	-83.16	-16.24	-1.31	8
-883.54	632.57	927.98	-114.93	-30.40	19.50	8
-851.07	735.60	928.47	-139.95	-44.01	-5.31	10
-690.92	232.42	1171.88	-115.51	-33.14	-25.54	8
-1070.07	346.92	1110.60	51.03	10.47	-1.65	11
-1058.35	470.95	1071.29	146.30	-27.92	10.04	8
-916.50	617.92	932.37	153.53	-36.56	19.65	10
-734.86	735.60	895.02	112.37	-64.76	27.47	8
-744.63	650.39	1080.57	41.84	-66.83	-11.35	9
-646.73	634.03	979.00	24.11	-53.71	21.82	10
-739.26	556.88	959.47	-1.68	-53.80	96.56	8
-791.02	648.19	926.76	7.17	-56.79	128.72	10
-693.60	719.48	1095.46	26.67	-56.61	119.20	8
-589.36	664.06	1078.37	5.07	-33.29	91.95	9
-513.18	529.54	1091.31	-9.43	33.66	123.84	10
-616.70	585.94	1062.74	66.10	65.28	103.06	8
-508.79	687.50	995.36	91.77	93.11	-16.94	10
-814.70	654.79	935.55	56.67	99.76	-63.02	8
-1028.81	755.13	727.54	-8.67	85.11	-115.20	9
-886.47	640.63	866.94	-62.56	32.53	-140.35	10
-885.01	253.17	1226.81	-49.29	37.66	-170.26	8
-861.08	269.53	995.85	31.04	30.12	-170.90	10
-1060.79	523.19	942.87	57.59	-7.54	-160.28	9
-997.31	584.23	969.24	91.92	-75.65	-133.36	10
-1156.25	816.89	1018.07	139.13	-165.71	-116.21	8
-929.44	958.01	826.66	96.13	-224.88	-92.62	10
-602.05	585.21	998.78	22.80	-200.10	-68.24	8
-677.49	524.66	947.02	-62.47	-94.76	-129.12	11
-1038.57	410.40	1024.41	-44.19	-67.32	-123.69	8
-877.20	542.97	1033.69	18.62	-127.69	-91.03	10
-849.37	538.57	1046.63	40.19	-167.24	-127.56	8
-475.34	740.72	925.78	177.09	-137.97	-100.74	10
-676.76	454.35	1115.72	258.03	-32.81	-78.43	9
-867.43	927.98	744.87	252.66	-21.18	-52.37	10
-889.40	1039.31	619.87	86.00	-59.94	17.88	8
-533.20	1019.04	701.90	-24.72	-35.46	71.75	10
-729.74	857.67	944.58	-148.53	14.98	82.40	9
-687.74	795.65	766.11	-176.27	16.27	-0.06	8
-841.06	537.60	1055.66	-211.67	64.67	3.33	10
-887.45	519.53	1012.21	-194.85	54.69	33.54	8
-720.70	464.11	1170.41	-199.65	47.39	-2.87	10
-740.97	483.64	1026.12	-190.12	55.39	-20.87	9
-801.76	643.55	915.28	-141.63	27.53	-24.17	10
-788.09	387.21	949.22	-68.39	76.23	-65.58	8
-1047.12	495.12	1058.11	16.27	102.39	-43.12	8
-1114.50	612.06	997.80	102.36	21.18	-40.83	10
-1047.61	634.52	919.92	90.36	-52.95	-22.61	11
-864.50	709.47	983.64	97.05	-76.81	-29.30	8
-787.35	593.75	906.49	95.46	-72.57	3.94	8
-723.14	625.24	1117.43	78.16	-64.51	-9.34	10
-805.18	811.52	1061.52	117.37	-7.63	-91.13	9
-839.60	834.23	974.12	112.34	18.95	-121.43	8
-1059.08	671.63	827.88	122.59	21.27	-135.50	10
-1126.46	658.45	748.54	171.26	0.92	-151.67	8
-1072.51	589.60	938.96	206.05	-43.55	-143.59	10
-1031.49	738.77	821.78	228.91	-26.98	-159.79	11
-1103.27	525.39	911.87	152.56	3.69	-65.03	8
-1022.71	504.88	875.73	139.47	-5.71	42.11	10
-1030.52	593.99	851.32	141.78	-49.32	110.66	8
-700.44	512.21	939.70	164.34	-74.86	101.23	10
-850.83	423.58	934.33	292.79	-49.62	63.54	9
-944.09	585.21	655.52	355.71	-86.94	92.96	8
-717.77	1096.19	520.02	210.24	-133.33	100.98	10
-784.18	1132.81	473.63	54.93	-104.28	22.13	10
-1011.47	913.33	647.46	-31.19	-102.36	42.11	9
-898.44	939.94	725.83	-21.64	-117.80	86.91	10
-720.70	1012.21	674.32	-2.69	-127.14	136.35	8
-525.39	802.73	770.02	-32.81	-107.33	135.65	8
-475.83	881.84	766.11	-22.77	-52.86	69.82	10
-534.67	775.63	938.23	-48.07	8.30	-49.93	9
-795.90	634.52	922.36	10.10	31.25	-76.57	10
-936.77	491.70	828.37	-2.26	-31.28	-37.81	8
-542.24	684.81	581.05	-30.03	-111.08	23.41	8
-468.02	1146.24	633.30	-83.01	-97.02	23.41	10
-574.22	1130.37	946.78	-75.53	-27.13	-0.15	9
-877.20	1086.43	857.67	-28.02	-44.01	9.16	10
-560.55	822.27	1032.23	1.89	-57.65	2.44	8
-637.21	695.07	873.54	56.95	4.21	-50.35	8
-721.19	795.65	420.65	114.69	22.89	-19.68	11
-579.10	1233.15	468.51	-11.38	8.36	64.03	8
-482.67	1119.38	681.15	-122.28	41.72	54.02	8
-464.36	781.74	898.44	-130.86	77.88	58.96	10
-296.14	1040.28	637.94	-70.71	86.06	25.54	8
-395.26	1574.71	366.94	-175.32	153.29	-44.95	11
-708.01	805.66	940.67	-398.62	201.20	50.02	8
-641.85	383.06	945.56	-407.56	221.77	121.98	10
-609.62	491.21	906.01	-368.32	289.98	136.75	8
-422.36	631.10	764.65	-340.91	346.71	109.89	10
-680.18	514.89	838.87	-283.87	429.05	126.19	9
-728.76	559.33	817.87	-251.65	434.23	51.54	10
-1051.03	474.12	774.90	-236.60	462.77	-76.90	8
-1499.27	344.97	796.14	-155.46	362.82	-183.69	10
-1294.43	309.81	889.16	-94.36	249.48	-193.51	11
-1610.60	135.99	903.08	-92.93	124.88	-226.32	8
-1563.72	250.49	1109.86	-7.84	20.32	-145.05	10
-1084.47	501.95	1028.81	12.27	17.67	-128.42	8
-1059.57	319.34	904.05	19.41	36.01	-103.36	10
-1009.03	313.23	916.50	6.62	51.48	-76.26	9
-1102.29	226.07	970.70	20.42	76.48	-105.50	10
-750.49	76.90	1007.08	4.76	118.29	-109.16	8
-880.37	-55.91	903.08	-29.11	172.49	-156.98	10
-1086.43	-152.59	961.18	-64.70	179.14	-165.62	8
-1262.45	-26.86	771.73	-37.96	118.44	-144.62	11
-1168.70	1187.99	547.61	-95.15	80.11	-185.30	8
-101.56	-710.21	621.34	-480.29	127.47	-273.53	10
-2298.83	-172.85	1014.16	-403.14	283.11	-356.32	8
-2138.92	-539.06	1075.93	-283.60	192.38	-202.15	11
-1561.28	124.02	863.04	-199.34	71.32	-114.50	10
-1322.51	171.39	693.12	-127.04	158.14	-145.78	8
-1453.86	-942.38	-49.56	-144.84	185.73	-266.24	10
-1091.06	1146.73	1396.00	-176.15	182.53	-202.33	10
-1197.75	-725.34	940.67	-216.13	392.40	-213.68	9
-2297.85	-1092.04	1223.63	4.58	323.64	-285.34	10
-2348.14	343.75	137.70	141.60	110.02	-213.87	10
-1956.79	-90.09	796.14	66.56	-27.47	-51.03	8
-1897.22	214.36	861.57	59.33	-146.12	82.61	11
-1458.25	-122.80	742.19	60.64	-128.36	186.55	8
-1698.49	-57.62	742.68	96.25	-131.87	131.53	10
-1493.90	56.40	705.32	66.19	-174.47	127.87	8
-1216.55	9.77	630.13	68.79	-140.17	115.97	10
-1420.90	-36.87	747.31	36.71	-79.93	83.22	9
-1431.88	3.91	665.28	11.29	-80.84	60.55	8
-1350.83	-67.87	731.93	-4.67	-49.53	16.14	10
-1340.58	-133.54	856.69	28.63	-58.29	-2.96	8
-1436.77	-100.83	893.07	63.57	-51.06	3.94	8
-1478.76	-96.44	570.80	54.38	-23.38	41.11	11
-1682.86	-286.62	823.73	82.98	-32.26	35.28	8
-1773.44	-172.61	795.41	162.84	-73.97	-5.89	10
-1627.20	-182.13	714.84	157.99	-117.92	-0.31	8
-1568.12	-186.77	821.04	160.92	-121.49	23.86	11
-1472.90	-112.79	807.13	211.24	-126.31	100.95	8
-1589.36	-146.00	759.52	222.96	-131.87	113.56	10
-1507.81	43.21	595.46	236.18	-194.76	150.82	8
-1321.04	53.22	739.01	211.49	-236.27	186.74	10
-1176.51	166.50	842.29	171.94	-234.16	146.58	9
-1369.14	-20.02	1042.72	201.08	-218.32	189.18	10
-1149.41	71.53	1047.61	252.14	-242.74	290.13	10
-910.89	357.18	837.16	122.41	-212.77	330.17	8
-682.62	230.96	1039.79	76.66	-198.39	338.44	11
-727.78	463.87	1013.67	35.49	-146.00	348.94	8
-733.15	627.20	845.95	-5.07	-125.92	285.55	10
-830.32	586.18	880.62	-3.02	-115.57	204.41	8
-918.95	619.14	904.05	46.97	-93.81	187.59	10
-940.92	536.87	907.23	77.36	-91.09	169.92	9
-1114.99	592.04	946.29	108.25	-98.57	160.83	10
-942.87	818.12	1091.80	121.95	-152.77	72.42	8
-309.81	550.29	993.65	53.74	-131.13	74.68	10
-1178.22	279.05	1054.93	20.02	4.03	26.43	8
-971.92	783.69	1415.04	106.69	-258.91	50.32	11
26.61	1059.81	595.95	-2.75	-232.36	85.33	8
-72.51	825.93	519.04	-144.35	21.61	8.51	10
-1027.10	328.37	1140.63	-101.59	31.62	44.74	8
-668.70	594.24	1361.08	-16.42	-38.57	77.15	8
-1228.27	528.32	997.07	18.25	-32.04	95.34	11
-327.88	703.86	876.95	5.04	-133.70	92.47	8
-102.78	673.34	992.68	-38.09	24.57	55.73	10
-416.99	773.19	1009.03	-56.03	85.54	44.25	8
-936.77	480.22	800.54	-159.06	107.97	51.03	9
-393.07	140.63	1123.54	-250.67	0.27	126.62	10
-632.57	441.89	1352.54	-208.01	96.10	105.99	8
-907.47	425.54	1429.20	-120.03	160.37	65.70	10
-1058.35	489.01	1281.01	-57.16	97.60	60.91	10
-706.79	461.18	1202.88	-84.90	46.48	79.83	9
-756.59	285.89	1107.42	-90.18	52.09	59.08	8
-761.96	255.37	1225.10	-51.64	65.16	71.04	10
-721.44	449.95	1179.93	42.69	83.89	80.99	8
-757.32	190.19	1061.04	74.13	78.03	68.33	11
-529.30	332.28	942.38	116.06	20.20	62.41	8
-169.68	418.95	954.83	133.54	56.73	66.16	10
-664.06	958.98	854.00	178.28	238.92	-0.92	8
-1183.59	387.94	857.91	44.89	169.68	-21.48	8
-980.22	429.20	1023.68	30.98	106.11	50.08	11
-915.53	508.79	1094.48	-0.18	134.67	-3.42	8
-1142.82	484.13	1107.18	-27.56	124.57	-46.39	10
-1182.37	425.54	1092.53	-30.85	33.75	-67.23	8
-1167.97	440.92	1009.28	-31.49	-16.63	-23.90	10
-1131.10	589.36	913.09	-19.01	-46.30	16.42	9
-892.58	609.13	907.47	-18.95	-104.64	80.54	10
-799.56	681.88	1037.35	-19.81	-100.71	110.99	8
-691.16	643.80	1054.93	-37.02	-71.84	74.92	10
-550.29	583.01	1048.10	-45.87	-83.89	61.95	8
-354.00	362.55	1200.44	-7.97	-1.31	-26.76	11
-780.03	385.01	1195.31	60.85	108.22	-86.70	8
-1092.53	384.52	946.29	71.93	111.08	-24.02	8
-1160.89	449.71	913.09	57.22	44.19	0.70	10
-817.14	567.87	1064.21	39.76	20.57	-6.68	9
-836.67	541.99	1087.40	19.50	30.43	-21.36	10
-946.29	635.50	1033.94	-2.66	27.89	10.96	8
-927.49	569.09	1033.20	-40.16	5.28	5.43	8
-1006.35	446.78	1059.81	-60.76	-4.91	24.99	10
-938.48	484.13	948.24	-55.02	-19.90	33.91	9
-713.38	510.74	996.58	-35.64	-3.60	-7.93	8
-939.70	334.23	1106.93	14.92	28.11	-10.44	10
-929.20	427.98	1124.51	37.23	-2.14	22.98	8
-812.74	606.45	1107.67	-4.00	-18.80	11.78	10
-758.06	315.92	1239.75	-26.00	-5.55	-14.19	9
-882.81	612.79	948.24	5.83	35.06	-22.25	8
-1078.13	584.96	953.37	17.64	8.30	-22.28	10
-1013.18	610.11	906.98	31.65	-29.39	1.98	8
-908.94	671.39	946.53	6.74	-83.74	-7.17	8
-735.60	647.22	1060.79	-6.90	-70.50	-0.85	11
-934.33	499.76	1062.74	-41.53	-53.77	16.91	8
-673.83	364.50	1161.38	-105.19	-108.89	97.14	8
-245.36	150.15	1125.00	-116.15	-77.91	93.66	10
-377.20	202.39	1099.85	-92.44	47.06	56.12	9
-692.38	505.37	1053.96	-46.63	97.05	48.58	10
-1078.61	573.00	967.04	6.04	152.01	-15.14	8
-1064.45	671.63	946.53	41.81	77.03	-71.17	10
-988.28	649.90	1139.89	19.68	27.71	-84.08	8
-803.47	480.47	1197.75	-20.90	-0.73	-55.48	11
-785.40	434.08	1088.13	-27.71	11.29	-38.94	8
-790.77	217.77	1244.38	-17.40	27.53	-28.20	8
-857.91	458.98	1070.56	-2.87	50.17	-8.48	10
-931.40	202.64	1127.69	-2.26	60.42	-32.81	8
-1048.83	488.53	973.88	8.64	34.67	-8.09	9
-951.17	608.15	1105.96	45.90	23.41	18.74	10
-1352.29	744.38	1061.52	68.54	35.77	55.05	8
-967.53	680.91	1132.57	17.97	-87.92	105.53	10
-187.74	532.96	1287.35	8.18	-106.23	-39.31	9
-461.91	184.81	1148.19	-55.11	46.54	-71.32	10
-814.70	67.63	1217.77	-38.42	124.48	1.16	8
-1118.16	275.15	1058.35	-24.87	82.37	43.73	8
-953.37	230.96	1120.85	-17.64	54.93	110.63	10
-605.22	300.05	995.12	38.39	53.71	76.45	9
-783.45	468.02	983.64	112.27	129.55	26.40	10
-998.78	555.66	911.62	173.10	160.98	15.66	8
-1118.41	541.99	820.31	220.58	136.20	6.53	10
-1146.00	691.65	910.89	236.02	133.51	-3.17	8
-1285.89	667.72	1153.81	268.46	120.67	29.24	11
-1116.46	791.50	892.09	213.99	49.01	95.76	8
-968.02	785.64	763.18	89.75	11.11	93.75	10
-1117.68	723.14	1092.29	44.49	-14.71	35.83	8
-969.97	916.50	951.42	14.40	-96.80	-23.19	11
-740.23	760.74	707.52	-46.48	-100.49	-44.10	8
-996.58	592.77	598.63	-143.34	25.88	-66.53	8
-1310.79	500.24	913.57	-238.49	53.62	-45.72	10
-1190.43	454.10	1095.21	-197.36	3.11	0.52	8
-946.04	133.06	1164.79	-176.57	-35.58	1.31	11
-930.66	160.16	1058.11	-69.18	-58.50	-3.75	8
-739.50	589.11	835.21	-31.10	-46.54	-13.85	10
-890.14	555.42	956.05	-4.09	-1.22	-53.22	8
-1172.61	465.58	1006.59	62.44	4.67	-44.46	8
-1265.38	431.64	1077.15	140.32	-42.60	2.99	11
-1073.73	499.02	1069.09	110.02	-106.48	37.54	8
-513.67	334.96	1186.52	100.77	-60.15	41.29	10
-891.11	622.07	1050.29	92.53	-3.11	41.53	8
-973.88	638.18	1010.74	78.09	-18.55	-4.43	11
-1250.49	603.52	759.28	26.15	-34.03	-37.48	8
-906.98	611.82	911.87	-5.10	-103.03	-55.42	8
-950.68	586.43	974.12	-4.33	-66.19	-81.67	10
-937.74	603.03	958.25	-7.26	-62.29	-75.59	8
-672.61	625.00	1013.67	-14.77	-88.07	-29.51	9
-698.24	613.28	988.77	-101.53	-75.87	44.19	10
-609.62	591.80	1088.87	-117.00	-48.95	12.12	8
-793.46	588.87	1052.98	-129.67	21.58	9.55	10
-1137.21	407.96	966.31	-105.38	-5.40	24.32	8
-765.87	458.25	968.51	-68.51	-65.92	49.99	11
-797.85	489.50	985.11	-20.17	-57.40	-1.43	8
-731.45	526.37	1116.94	76.08	-46.88	-11.54	8
-685.79	575.68	1105.96	127.75	-4.49	-43.91	10
-874.27	502.20	1075.44	133.88	-6.47	-54.87	8
-766.36	652.59	925.05	120.12	-4.52	-48.00	11
-965.33	674.56	989.26	69.98	15.72	-31.46	8
-934.33	610.60	1220.46	77.18	26.37	-26.06	8
-948.00	699.46	948.24	100.62	-3.08	-28.75	10
-955.32	667.24	951.42	65.92	-17.18	-12.94	8
-912.35	704.10	860.60	49.19	-22.46	3.45	11
-742.92	622.56	1035.64	1.83	-24.26	5.77	8
-895.51	615.72	929.69	-34.76	10.19	-10.65	8
-984.13	665.04	810.30	-86.00	5.71	15.87	10
-800.05	526.12	937.01	-99.49	-3.81	18.34	9
-1057.13	583.25	902.83	-122.89	22.22	31.89	8
-725.34	517.82	1060.79	-136.38	20.42	74.68	10
-1033.94	465.58	1110.35	-117.07	52.80	22.77	8
-956.05	488.04	972.17	-88.59	-1.25	17.24	10
-797.61	323.49	1073.49	-160.61	-23.04	41.78	9
-816.41	171.63	914.55	-175.42	-3.14	54.57	8
-741.21	304.93	1070.07	-136.11	-59.39	75.23	10
-733.40	541.99	1223.63	21.64	-9.55	49.96	8
-738.04	583.01	1276.61	122.68	15.90	21.73	10
-623.54	643.31	1131.59	178.89	60.00	-33.69	9
-931.15	720.21	1008.79	141.60	84.41	-75.90	10
-928.22	943.60	857.42	108.34	74.65	-102.78	8
-1166.99	633.54	857.18	11.57	76.51	-159.88	10
-938.23	458.98	969.73	-23.01	-11.75	-135.19	9
-914.31	279.54	1213.87	-17.00	-18.92	-26.79	10
-1006.10	469.73	1056.88	-10.22	-48.71	34.33	8
-750.00	342.29	1186.77	-21.88	-26.15	35.86	10
-887.45	477.29	1072.02	-32.75	-3.17	29.14	8
-935.55	855.47	805.42	-40.22	-4.36	-3.69	9
-1048.58	862.55	844.24	-135.65	14.95	-38.67	10
-1225.34	580.57	785.16	-164.12	18.71	-58.87	8
-1103.52	416.26	772.22	-150.05	-53.86	-32.53	10
-916.26	81.05	1140.14	-112.73	-59.81	-16.48	8
-1053.47	254.15	1228.03	5.98	-81.02	31.07	11
-756.59	508.06	1074.46	92.96	-86.98	24.72	8
-1004.39	577.15	885.99	129.94	-60.09	-36.62	8
-1059.57	432.86	1083.74	148.25	-95.76	-25.05	10
-1041.26	595.46	1091.06	133.06	-177.28	-38.12	11
-820.07	633.30	1081.54	67.05	-204.32	-27.22	8
-584.23	503.91	1140.87	50.51	-174.90	-9.74	10
-530.27	543.95	989.50	35.68	-136.75	53.92	8
-238.28	702.15	1010.25	17.73	-84.50	46.36	10
-424.32	759.77	1093.99	-16.42	24.99	-15.26	9
-673.10	795.65	926.27	-50.69	71.78	-8.42	8
-967.29	673.58	1039.06	-89.69	114.01	36.99	10
-1114.50	508.30	1174.32	-82.31	46.97	87.13	8
-854.98	489.75	1052.98	-85.39	-1.65	18.04	10
-1064.94	281.98	1059.33	-50.20	9.37	12.05	9
-917.97	406.01	1167.24	-12.63	-37.48	22.61	8
-892.82	439.45	1102.29	22.03	-50.93	-26.86	10
-879.64	457.52	1113.53	14.71	-59.14	-35.71	8
-640.38	396.97	1218.75	1.95	-89.20	-13.06	11
-502.69	325.68	1142.82	1.71	-89.26	37.57	8
-538.33	495.12	979.49	-28.72	-41.29	90.58	10
-656.01	525.39	1103.27	-5.40	-9.37	98.33	8
-687.01	747.56	943.85	-3.14	-28.69	74.34	8
-730.96	599.85	1004.39	-52.80	-1.59	38.82	11
-721.19	605.71	1025.39	-83.50	0.73	-26.73	8
-714.11	472.66	1187.26	-142.33	-14.53	-49.13	8
-587.40	407.23	1198.97	-172.06	-37.11	-39.98	10
-490.72	386.23	1099.12	-147.80	-15.78	38.54	8
-682.37	288.82	1212.65	-92.19	7.75	85.17	11
-635.50	434.57	1170.17	4.97	20.45	128.78	8
-703.61	422.61	1089.11	43.85	59.72	103.64	10
-619.38	407.71	1143.07	114.44	56.61	61.22	8
-559.33	372.31	1117.68	142.67	79.50	39.61	10
-753.66	375.24	941.65	140.44	80.41	36.80	9
-492.19	338.13	1087.65	145.75	37.08	26.40	8
-686.28	612.06	1016.11	153.47	105.90	-8.24	10
-888.67	579.35	1131.84	136.81	153.26	-61.74	8
-1113.04	467.77	1080.32	135.25	89.94	-130.98	11
-831.54	486.57	1031.98	123.02	26.86	-98.69	10
-817.87	567.38	1019.78	114.44	-2.75	-66.19	8
-640.14	711.91	1049.80	94.57	0.82	-58.11	8
-525.88	654.05	1157.47	38.64	26.34	-30.67	10
-888.18	653.81	972.17	-19.71	107.36	-11.02	9
-1062.26	542.97	1104.25	-25.79	96.50	10.68	10
-793.95	585.21	1082.52	-29.42	41.75	-49.80	8
-642.09	331.54	988.04	-14.50	118.38	-72.48	10
-795.90	472.17	869.63	-6.71	131.41	-47.33	8
-952.15	416.02	991.94	-89.87	147.74	12.51	9
-862.55	385.99	1124.51	-95.73	111.69	5.25	10
-1097.41	466.80	943.60	-101.01	119.72	-2.11	8
-1333.98	309.08	938.48	-58.20	21.33	10.65	10
-817.87	340.33	980.47	-12.27	-42.27	0.43	9
-962.16	517.82	751.95	48.37	31.46	-34.55	10
-781.01	557.37	1257.32	133.24	116.27	-43.73	8
-1146.24	595.21	857.67	211.76	138.49	-72.48	8
-1279.05	654.05	755.13	175.17	97.60	-97.99	10
-1228.27	716.80	702.15	143.98	24.23	-151.28	9
-1246.34	612.30	875.49	127.78	23.13	-140.32	10
-1100.83	521.48	834.96	102.36	43.98	-104.40	10
-1438.72	718.75	876.22	125.92	42.76	-73.82	8
-1250.00	954.59	973.63	66.99	-26.73	15.50	10
-923.83	677.73	1035.89	-34.48	-70.31	43.12	9
-982.91	574.22	1003.91	-106.14	-59.45	35.86	8
-1016.60	600.83	892.58	-117.49	-64.12	33.11	10
-874.02	562.99	943.85	-125.98	-90.39	27.92	10
-778.32	520.75	1160.89	-159.21	-75.56	10.22	9
-923.34	359.13	1108.64	-69.24	-31.10	-22.13	8
-1074.95	671.14	764.89	44.25	-23.04	-9.49	10
-1020.75	655.03	717.53	71.53	-30.88	-3.30	8
-1141.36	621.58	786.38	92.65	-1.80	6.10	10
-1296.14	670.65	798.10	90.61	-27.95	16.08	9
-1235.35	809.81	986.82	44.10	-67.54	22.58	8
-1057.37	750.00	1089.84	-17.70	-116.24	73.76	10
-737.30	687.99	1032.47	-36.47	-131.38	81.48	8
-606.69	622.80	1077.88	-78.70	-72.42	75.20	10
-674.32	458.74	957.52	-81.91	-52.22	67.93	9
-876.71	539.31	846.44	-85.85	-32.32	53.16	10
-972.17	493.16	947.27	-87.28	-45.68	21.88	8
-928.96	459.72	1026.86	-72.81	-94.12	-24.23	8
-907.71	457.03	1052.73	-75.16	-75.96	-61.71	11
-979.25	416.50	1053.47	-69.82	-52.95	-85.72	8
-959.96	462.16	1014.40	-52.95	-74.25	-64.27	10
-1004.39	468.02	1142.82	-91.86	-89.84	-82.06	8
-835.21	526.61	1180.18	-94.85	-84.69	-45.62	10
-912.84	430.18	1243.41	-91.49	-108.22	-25.15	9
-958.74	429.69	1131.59	-64.12	-132.20	-15.84	10
-795.41	276.12	1195.31	35.95	-132.02	0.15	8
-665.53	386.72	1097.90	105.87	-120.33	12.15	10
-664.06	792.48	837.40	134.25	-81.54	23.50	8
-696.78	653.81	904.30	93.20	-43.09	21.76	11
-608.40	573.49	945.80	33.91	-47.58	27.77	8
-639.65	554.69	954.35	-14.37	15.17	0.34	8
-763.92	640.14	874.76	-34.00	23.53	-32.62	10
-914.55	323.97	1149.90	-53.01	21.85	-69.43	9
-863.28	391.11	1185.06	-15.84	-4.21	-68.30	8
-853.52	443.12	1145.26	10.80	-29.36	-103.00	10
-942.87	491.46	1062.99	11.90	-18.43	-70.50	8
-1037.60	470.46	1059.57	-0.73	-37.45	-55.33	10
-866.46	331.05	1243.16	37.26	-99.52	17.85	9
-621.83	547.61	1142.82	140.78	-120.39	145.11	10
-370.12	702.88	986.08	177.95	-140.72	194.46	8
-369.63	651.86	977.54	128.66	-46.20	170.35	10
-524.17	672.12	963.62	140.14	14.34	133.06	8
-550.78	685.79	962.40	178.74	83.07	85.88	11
-705.32	528.08	979.25	195.56	97.08	56.76	8
-707.76	719.73	873.54	199.19	75.56	23.38	10
-650.88	859.38	809.33	135.31	63.05	-49.10	8
-743.90	874.76	792.97	18.43	60.97	-67.84	8
-775.15	832.52	802.00	-76.78	11.35	-30.91	11
-679.93	710.21	969.48	-86.70	9.16	-24.05	8
-813.23	524.90	1083.98	-107.15	25.12	-20.57	8
-929.20	569.58	1041.02	-75.53	24.78	-31.74	10
-857.42	602.78	1056.15	-69.03	-16.08	-57.10	9
-730.96	562.50	1028.81	-57.56	-31.92	-69.21	10
-669.19	559.57	1010.50	-67.26	13.43	-55.82	8
-795.17	632.32	874.02	-78.77	27.13	-34.00	10
-850.83	517.09	1048.58	-107.48	10.10	-3.97	8
-690.92	600.10	1055.66	-117.98	-0.37	-0.27	9
-761.72	479.74	1138.67	-104.68	15.47	-52.58	10
-792.72	518.55	1031.74	-48.37	6.74	-94.54	8
-713.38	449.95	1123.54	-32.26	-5.16	-124.60	10
-750.49	448.00	1102.29	26.89	28.59	-126.01	8
-804.20	487.06	1032.96	73.06	39.92	-103.12	11
-775.39	563.48	1006.10	72.57	13.52	-52.83	8
-907.96	750.73	954.59	96.37	-15.84	0.12	10
-819.58	729.49	975.59	65.95	-70.43	33.36	8
-728.76	792.48	935.06	42.11	-59.17	47.76	9
-794.19	607.18	1077.88	-9.37	-35.49	84.20	10
-518.80	530.76	1212.40	2.26	-4.79	98.60	8
-561.52	645.02	996.09	-1.22	81.18	70.31	8
-761.23	579.35	1020.75	-26.98	79.68	29.91	10
-829.35	506.35	814.70	-43.61	97.11	4.49	9
-796.63	387.21	919.92	-14.40	100.34	-23.65	8
-1028.32	540.53	934.08	61.04	116.64	-41.90	10
-1026.12	502.20	1078.61	118.99	61.86	-32.75	8
-920.41	353.76	990.48	140.96	-16.39	39.28	10
-499.27	829.10	656.25	128.48	-16.94	83.77	9
-479.98	1021.24	1003.42	88.81	135.13	108.86	10
-1095.21	854.49	975.59	6.16	195.92	64.73	8
-1016.11	423.83	890.38	-56.12	90.97	31.98	10
-557.37	593.75	1068.12	-68.91	49.32	19.29	8
-660.64	536.38	1179.93	-18.95	159.30	-62.96	11
-1225.83	545.90	1036.38	-4.55	174.47	-88.35	8
-1457.52	599.61	892.33	9.55	98.18	-85.11	10
-1157.96	826.90	862.79	-11.29	5.71	-43.82	8
-914.55	812.26	882.81	-71.99	-28.90	-94.15	9
-899.41	597.41	942.63	-100.95	-7.57	-61.40	10
-1048.83	427.00	1046.39	-96.77	-6.04	-34.36	8
-994.38	451.66	942.87	-40.25	-16.57	21.67	10
-1101.07	695.07	963.87	-17.88	0.58	40.99	8
-1024.90	574.95	906.74	-25.97	-51.03	50.08	9
-956.54	603.03	914.55	-27.44	-87.98	43.98	10
-735.84	621.34	941.89	-25.42	-92.22	38.51	8
-762.21	497.31	952.15	-7.08	-56.00	62.81	8
-604.49	624.02	1022.95	32.53	-14.77	-0.92	10
-856.93	633.54	946.53	69.46	30.91	-27.22	9
-948.49	685.30	886.96	39.31	11.78	12.66	8
-1078.37	799.32	924.32	22.61	8.64	56.06	10
-879.64	903.32	879.15	-17.49	-25.27	43.85	8
-748.78	733.40	941.16	-55.39	-25.91	21.21	11
-957.03	600.34	950.44	-33.11	-2.66	53.10	8
-832.28	572.27	970.21	-0.85	-7.05	60.21	8
-875.49	618.90	1046.39	24.93	6.35	53.92	8
-812.74	581.05	934.08	38.79	0.89	48.95	10
-848.39	487.06	971.44	0.49	14.28	24.57	9
-999.76	468.26	908.45	-34.06	-1.86	-18.77	8
-896.97	576.66	793.21	-41.23	-13.85	-34.73	10
-1162.84	501.22	998.78	-31.62	-17.21	-56.37	8
-1054.69	534.91	1036.62	22.46	-54.93	-61.68	10
-944.58	637.45	1077.15	72.69	-83.65	-32.14	9
-975.83	646.48	1120.85	68.45	-102.78	-40.01	8
-832.28	554.20	1100.10	47.15	-134.55	-14.10	10
-890.87	600.34	883.30	40.65	-147.40	29.48	8
-577.39	603.27	900.39	7.11	-196.14	169.07	10
-597.66	588.13	894.78	-33.69	-144.35	207.61	9
-448.24	535.89	1003.17	-63.45	-104.25	149.11	10
-641.11	534.42	1033.69	-83.10	-58.72	36.87	8
-694.82	423.10	1114.99	-78.80	-51.97	-19.23	10
-724.12	526.61	1083.98	-84.14	-44.74	-54.53	9
-614.26	500.49	1050.78	-46.05	-46.39	-67.99	10
-569.34	629.64	998.29	13.79	-30.49	-30.88	8
-680.66	597.66	1060.79	28.96	-7.57	-7.72	10
-655.03	618.41	1100.34	4.12	-30.49	1.16	8
-673.83	575.44	1219.73	4.36	-18.34	-18.74	9
-615.23	660.64	1190.43	-4.06	6.38	-13.06	10
-967.53	759.03	812.26	-6.04	32.01	-23.07	8
-976.07	692.63	949.46	-27.59	-50.63	-27.16	8
-847.66	634.03	932.62	4.21	-92.83	-9.52	10
-717.77	544.92	841.06	14.89	-103.79	-14.74	9
-512.45	554.44	948.24	4.09	-105.74	7.78	8
-361.57	697.27	1083.98	-40.59	-68.73	9.16	10
-479.74	593.51	1057.62	-98.51	-19.23	-9.52	8
-550.29	446.29	1147.95	-91.98	1.77	16.48	8
-727.05	331.05	1166.75	-85.94	-10.01	38.09	11
-441.89	441.89	1156.98	-26.00	-55.45	54.72	8
-273.93	554.93	1250.98	41.05	6.41	9.46	10
-670.17	911.87	887.21	29.97	54.26	23.80	8
-764.40	797.12	757.32	-28.14	34.21	67.05	8
-568.36	494.38	952.64	-34.30	33.51	81.85	11
-425.29	384.52	1213.62	68.85	68.88	86.76	8
-712.40	601.81	1168.70	153.08	91.25	69.95	8
-420.65	666.02	1047.85	179.23	73.21	45.50	10
-528.56	705.81	927.49	134.95	105.07	-14.34	9
-583.50	739.99	825.20	97.14	119.05	-52.43	10
-787.11	770.02	838.62	9.83	142.55	-116.55	8
-901.61	522.71	927.49	-82.37	137.73	-178.41	10
-1088.13	562.74	865.97	-103.00	120.18	-160.52	8
-952.15	593.99	991.94	-81.24	53.34	-116.42	11
-1050.05	527.10	1103.27	-55.15	2.23	-68.30	8
-762.21	678.22	1062.26	-64.58	-28.96	-43.00	10
-642.58	563.96	1117.43	-121.61	-9.16	-33.66	8
-835.69	540.53	1058.84	-126.62	33.42	-33.26	11
-729.00	391.60	1159.18	-133.39	18.43	-51.79	8
-841.55	454.59	1094.73	-109.68	26.79	-29.39	10
-822.27	399.17	1129.64	-32.26	10.28	-8.33	8
-857.42	421.39	1136.23	-1.59	-3.78	-9.40	8
-828.61	506.84	977.05	8.76	-12.21	-0.95	11
-860.11	421.14	1030.52	32.65	9.34	40.04	8
-717.29	448.73	1097.41	55.63	24.32	56.15	8
-623.05	465.09	1101.07	65.06	42.51	8.67	10
-755.86	596.19	1044.92	55.39	64.39	-0.89	8
-831.05	562.26	1126.46	54.44	75.10	-12.85	9
-880.37	550.78	1089.11	42.14	52.52	-10.62	10
-951.66	552.25	971.92	14.56	59.91	-82.61	8
-1007.81	447.51	1073.97	45.07	47.49	-120.18	10
-1017.09	594.24	889.16	62.56	39.70	-128.97	8
-1049.07	496.58	898.93	57.43	28.41	-96.53	11
-907.47	425.78	1040.04	38.76	-2.99	-44.37	8
-998.05	562.99	1105.22	42.57	-2.62	-57.62	8
-993.41	504.64	1155.52	52.28	-17.30	-7.97	10
-905.52	337.40	1015.14	34.24	-40.68	61.40	8
-649.41	429.44	875.00	8.73	-39.34	99.95	11
-553.22	681.15	974.37	-1.25	56.79	185.70	8
-791.26	727.54	1060.30	14.40	140.84	201.45	8
-1046.63	544.92	900.39	45.68	113.13	140.35	10
-1016.36	420.65	899.90	23.68	54.75	115.97	9
-770.02	463.62	968.99	18.25	46.48	77.51	10
-927.00	604.25	1120.36	10.22	105.47	-19.17	8
-1217.77	652.59	906.74	9.55	94.54	-73.88	10
-1211.43	618.65	922.61	-19.29	25.54	-33.08	8
-1255.86	639.16	912.11	-17.52	-44.62	-10.28	9
-893.55	734.38	872.07	-67.75	-64.03	-2.26	10
-769.53	744.14	922.85	-100.83	-63.05	-16.82	8
-1059.33	549.32	1048.34	-133.91	-26.70	-20.14	10
-926.51	539.79	939.45	-131.93	-76.02	35.03	8
-875.49	516.60	1008.79	-127.96	-83.65	68.15	11
-726.81	455.32	1138.67	-78.74	-77.58	60.82	8
-629.64	443.12	1115.48	17.30	-59.33	42.72	10
-551.27	863.77	887.94	33.60	-61.95	12.18	8
-366.46	805.91	918.70	-56.34	-6.50	-75.59	9
-823.00	432.13	1068.12	-47.73	95.79	-72.20	10
-999.76	388.92	1031.74	4.52	105.29	-13.18	8
-1191.16	427.98	994.63	23.56	67.84	21.21	10
-1051.51	627.69	1050.29	31.07	38.54	7.35	8
-1164.79	524.66	1086.43	54.75	31.01	3.63	9
-1061.28	443.60	1085.21	53.96	-12.82	76.32	10
-977.05	459.72	1014.65	67.26	-17.91	96.01	8
-800.78	419.92	1052.49	72.51	-42.30	91.74	10
-625.73	434.33	1024.66	82.79	-4.46	103.18	8
-570.31	529.05	957.76	70.34	34.09	104.86	11
-793.21	520.75	989.01	19.41	72.42	101.01	8
-656.01	743.41	989.50	49.56	45.44	72.91	8
-555.66	766.85	1029.30	54.02	76.48	-29.30	10
-847.90	797.12	793.95	-32.44	79.35	-30.00	9
-935.06	705.57	1058.11	-45.38	70.01	7.17	10
-1076.90	703.13	1053.22	-11.17	118.19	126.74	8
-900.63	689.21	871.34	-24.81	86.70	166.66	10
-617.19	336.67	1024.66	-49.59	105.74	133.70	8
-725.34	357.18	969.24	15.14	161.10	107.82	9
-897.95	358.15	994.87	74.62	131.68	22.89	10
-1025.63	469.48	930.18	93.84	110.81	-9.28	8
-998.78	760.74	865.23	128.36	94.09	-89.11	10
-1179.20	823.00	899.17	125.18	93.54	-105.90	8
-1085.94	818.36	753.42	116.33	59.57	-45.96	11
-1095.95	698.00	803.47	88.23	66.68	28.41	8
-1113.04	667.72	801.51	97.38	54.50	62.50	10
-930.18	651.12	960.94	96.41	40.65	118.84	8
-818.60	722.66	960.69	149.48	39.46	98.11	8
-846.68	728.52	968.51	150.88	10.89	60.39	11
-738.28	1027.59	499.76	135.89	8.06	70.16	8
-919.92	979.25	667.48	28.78	51.06	36.96	10
-940.92	874.76	834.72	5.31	60.46	39.67	8
-631.84	927.49	777.83	-33.54	54.96	14.22	9
-1088.62	786.62	720.46	-49.65	83.86	-32.65	10
-1055.66	752.20	837.40	-82.89	54.08	38.42	8
-631.59	623.05	836.43	-53.47	91.46	31.98	10
-735.84	529.54	786.38	-31.28	89.72	12.45	8
-1129.39	690.43	684.08	-36.07	116.18	-7.97	9
-1208.01	758.79	833.25	-60.03	13.61	-40.89	10
-1210.94	640.87	716.55	-119.02	5.77	-79.65	8
-1247.56	547.36	796.63	-134.61	-51.85	-96.47	10
-834.96	583.98	963.38	-124.76	-63.81	-89.72	8
-894.53	364.99	914.31	-89.78	2.50	-121.92	11
-1027.34	619.38	560.06	20.02	51.61	-108.89	8
-1057.62	496.09	713.87	37.75	41.78	-153.59	8
-1239.26	587.89	894.78	139.65	33.81	-161.38	10
-1301.51	515.63	842.53	250.40	16.60	-55.39	9
-1178.96	902.34	852.05	243.19	-8.39	-35.46	10
-958.01	777.10	860.11	203.58	5.92	17.46	8
-1158.45	935.55	764.16	189.67	44.07	35.49	10
-1135.50	905.52	637.45	155.76	33.29	44.34	8
-1001.71	727.54	723.63	95.95	11.51	48.61	11
-950.44	781.49	665.04	101.62	48.13	28.72	8
-1118.16	898.68	697.27	84.75	42.39	-0.09	8
-1195.31	818.36	696.29	56.64	27.37	41.29	10
-989.50	798.83	630.62	94.60	-24.05	98.30	8
-753.66	669.92	714.11	135.83	-31.92	42.18	11
-779.05	537.35	749.02	190.98	47.58	-41.23	8
-1082.52	656.49	568.85	200.35	57.25	-43.24	8
-1138.92	1218.02	299.80	162.05	34.70	-20.26	10
-970.70	1032.23	576.90	-41.05	43.82	-62.44	11
-1324.71	1008.06	512.21	-100.83	53.16	-15.81	8
-1183.84	729.00	666.26	-161.83	-9.80	-5.52	10
-1292.24	535.16	671.88	-104.98	-46.75	19.68	8
-1039.55	611.08	644.78	-72.39	-68.73	28.63	8
-972.17	905.76	511.96	-50.20	-44.95	-21.12	11
-1073.97	782.71	646.73	-85.30	-31.83	-72.60	8
-1144.04	618.16	762.94	-67.23	-34.06	-60.64	10
-1286.62	542.72	652.34	29.27	-39.12	17.30	8
-1030.52	580.81	783.20	99.58	-58.69	41.35	10
-988.77	697.51	670.90	157.71	-28.50	22.80	9
-841.55	913.09	604.25	153.14	3.02	-59.36	8
-1346.19	988.77	496.58	110.44	48.10	-75.10	10
-989.01	813.23	641.36	38.30	16.02	12.36	8
-987.55	511.47	859.13	44.22	49.16	15.08	11
-1216.06	742.19	516.11	64.79	21.51	37.20	8
-955.08	1007.81	396.00	-1.62	-9.67	22.80	8
-860.11	911.62	479.74	-93.84	8.94	-30.76	10
-1257.08	901.12	530.76	-103.76	14.89	-36.01	8
-1227.78	845.21	550.54	-110.75	-35.37	-6.29	9
-1152.34	769.29	731.69	-108.00	-37.69	6.41	10
-1042.97	783.20	733.15	-96.74	-15.17	-19.32	8
-1093.99	758.54	617.43	-65.00	-42.88	-54.05	10
-979.00	758.06	625.00	-61.04	-56.70	-57.13	8
-1048.58	722.66	675.29	-69.21	-26.82	-48.86	11
-1159.42	684.57	703.37	-57.46	-18.71	-5.80	8
-1139.89	745.12	707.52	-67.47	-21.97	6.93	8
-1138.18	678.71	717.77	-79.22	-15.56	6.87	10
-1111.57	757.08	617.68	-77.73	-29.88	5.19	8
-1010.50	726.56	759.28	-95.31	-21.18	-22.95	11
-1064.94	628.17	829.83	-59.11	-3.17	-23.44	8
-1096.68	488.28	797.12	-20.94	8.58	7.32	8
-1126.22	688.48	681.88	77.30	17.00	45.56	10
-1093.99	796.39	756.35	85.57	5.25	14.77	8
-1093.99	816.89	691.65	49.50	11.02	1.74	9
-1082.76	801.76	670.17	16.02	31.98	24.32	10
-1188.72	808.11	669.43	5.92	25.18	35.00	8
-1088.62	798.83	673.10	-8.39	6.35	49.04	8
-1027.34	779.54	721.92	-10.10	14.77	20.97	11
-1075.44	793.21	658.20	-13.46	27.53	-1.62	8
-1151.86	727.05	695.56	-16.48	23.44	-1.19	10
-1111.08	758.54	671.39	-21.06	8.18	26.89	8
-1037.35	734.13	721.44	-23.68	1.01	22.61	8
-1085.21	688.96	758.54	-20.72	11.93	3.54	11
-1124.76	715.82	713.38	-21.42	3.05	-2.99	8
-1146.97	668.95	755.62	-21.24	-7.42	-0.67	8
-1080.08	674.80	730.22	-1.40	-22.74	4.06	10
-1090.33	721.92	708.50	5.71	-7.81	3.81	8
-1079.10	731.20	713.62	6.41	-7.32	8.85	9
-1082.28	770.75	718.75	-1.71	0.03	14.50	8
-1057.62	762.70	727.29	-8.73	-7.39	8.97	10
-1081.30	770.02	714.60	-6.96	-3.85	1.62	8
-1063.23	774.17	698.73	-12.30	-8.91	-4.36	8
-1059.57	743.41	724.85	-14.80	-6.23	-1.28	9
-1075.68	750.24	705.57	-19.81	-2.20	4.33	10
-1069.34	720.70	755.37	-27.71	-5.83	6.62	8
-1060.30	718.26	749.27	-13.79	-1.59	9.19	8
-1063.48	726.56	729.74	-11.47	0.12	6.87	10
-1048.10	745.61	675.29	-21.64	3.51	7.42	9
-1051.03	696.29	747.56	-38.02	13.24	18.49	8
-1046.63	562.99	791.26	-22.83	25.60	44.89	10
-1083.74	572.51	785.40	26.21	23.83	64.73	8
-1029.05	682.13	773.93	56.92	22.03	44.22	11
-1015.63	760.01	720.21	56.85	28.59	33.69	8
-1027.83	762.21	725.59	44.37	40.86	29.42	8
-991.70	789.06	745.36	31.56	57.62	25.70	10
-1121.09	866.46	645.26	20.29	69.49	22.71	8
-1044.43	857.18	777.83	9.98	71.56	63.17	11
-1193.60	987.06	664.79	-0.15	56.52	92.22	8
-914.55	978.76	742.19	-44.19	40.92	164.92	8
-903.08	710.21	642.09	-40.89	83.98	165.34	10
-719.97	793.70	647.71	-59.36	50.17	120.79	8
-833.25	827.64	759.77	-97.41	71.56	-21.88	11
-1321.04	905.27	547.12	-129.76	47.97	-18.95	8
-1004.64	763.92	630.37	-208.83	-16.69	30.00	8
-1073.24	708.01	677.00	-238.71	14.04	76.32	10
-910.16	747.80	793.70	-213.10	35.25	123.54	8
-1049.07	569.82	582.03	-220.64	23.90	101.26	11
-1008.54	555.91	760.99	-209.20	1.37	135.10	8
-788.82	551.76	896.48	-195.50	6.32	84.72	10
-977.54	521.73	928.22	-171.72	7.20	49.84	8
-842.04	583.74	947.27	-75.78	17.76	-11.84	11
-1204.59	584.23	713.62	-22.58	17.85	0.79	8
-1152.59	411.13	841.31	18.13	-12.91	71.01	8
-973.63	622.31	987.30	24.78	26.76	91.00	10
-1099.12	608.64	983.40	83.62	30.70	72.27	8
-1084.23	847.17	839.84	57.86	-10.01	79.47	9
-1047.12	889.40	834.96	12.63	-7.75	70.56	10
-1045.17	824.71	994.63	2.90	-87.28	68.21	8
-690.67	990.97	853.27	5.43	-103.76	55.33	10
-934.08	861.82	786.87	-71.32	-58.99	57.68	8
-780.52	809.08	798.58	-201.45	-59.20	118.13	9
-794.19	551.27	1061.77	-292.76	-24.02	121.98	10
-702.39	478.03	1158.45	-248.20	-38.91	60.18	8
-690.43	505.62	1042.48	-125.12	7.75	51.15	10
-663.33	629.15	962.89	-101.29	24.81	51.33	9
-967.77	503.91	1008.79	-71.87	85.39	116.88	10
-1080.57	653.32	888.92	-70.16	40.34	192.84	8
-854.00	519.29	1038.82	-151.89	1.07	236.45	10
-803.47	718.99	942.38	-196.53	22.25	263.24	8
-781.01	737.79	914.79	-248.60	-20.11	202.24	11
-634.28	531.01	1074.95	-246.98	5.31	192.93	8
-627.44	656.98	1039.06	-218.60	-0.09	154.60	10
-766.85	498.05	1118.65	-245.64	-4.18	97.75	8
-913.82	170.65	1170.65	-218.69	-25.18	33.91	10
-817.87	258.06	1205.81	-130.65	-48.31	40.04	9
-760.50	270.02	1220.46	-31.46	-93.02	21.42	10
-532.23	213.13	1301.03	116.79	-85.17	6.47	8
-266.11	384.03	1048.34	184.48	-42.76	-3.85	8
-335.45	307.62	1130.86	223.14	22.31	-44.65	11
-867.43	186.28	744.63	159.27	58.44	-23.68	8
-625.98	1.46	1151.61	71.62	-58.01	57.07	10
-297.36	342.04	1181.40	203.70	-39.55	34.88	8
-612.06	546.63	1138.92	252.50	9.77	10.19	10
-720.70	780.52	1061.04	294.92	23.65	-75.59	9
-910.89	786.62	1040.53	251.10	32.23	-78.16	8
-849.37	712.40	956.79	99.46	13.67	-74.74	10
-759.77	697.02	980.71	4.33	13.09	-64.15	8
-767.33	652.34	907.71	-21.64	15.75	-50.84	10
-777.34	682.37	1126.95	-68.02	-5.80	-37.08	9
-889.16	728.27	1038.33	-100.56	-1.28	-70.98	8
-1020.51	621.09	973.14	-138.43	-21.06	-45.07	10
-729.25	466.06	1023.19	-146.36	-68.30	-21.30	8
-532.71	549.32	992.19	-132.51	-15.84	-26.98	11
-561.77	411.87	907.96	-124.27	-4.24	-58.84	8
-602.05	382.81	911.38	-82.24	5.58	-79.47	10
-742.68	519.78	1122.31	-79.35	26.61	-63.78	8
-694.82	374.76	1166.50	-43.03	17.09	-45.90	8
-676.51	425.05	1005.13	25.85	55.30	-35.95	11
-618.41	258.79	1170.65	78.34	68.05	-54.99	8
-740.72	381.59	1151.86	173.46	100.07	-71.69	10
-987.06	527.34	1013.92	206.12	101.72	-65.77	8
-957.76	534.67	954.10	195.07	63.39	-20.57	10
-890.38	654.54	999.02	187.10	26.98	-6.47	9
-819.09	667.48	977.78	181.40	20.72	8.21	10
-875.00	813.72	813.96	160.46	41.29	24.96	8
-894.53	854.49	924.32	51.36	15.05	62.19	8
-788.33	1026.37	844.24	-120.06	-9.98	103.30	10
-716.31	805.91	974.37	-332.92	-21.12	86.76	9
-660.40	689.21	1054.69	-397.98	-2.47	37.35	10
-676.76	515.63	1114.26	-343.87	25.88	-23.10	8
-863.04	157.47	1159.91	-288.24	23.25	-24.66	10
-764.89	335.69	1095.21	-161.53	14.74	-0.73	9
-834.72	327.15	1120.12	-60.91	38.42	11.81	10
-843.75	424.32	1114.75	-2.41	9.43	14.04	8
-807.86	492.92	1087.40	-10.31	13.28	31.37	8
-1009.28	406.25	1225.59	-42.97	5.58	65.16	10
-805.18	686.04	1019.53	-120.51	-28.08	146.82	9
-775.15	551.51	1166.26	-249.82	-39.46	146.24	10
-567.63	406.25	1230.71	-307.71	-41.78	68.18	8
-811.04	211.67	1252.93	-311.55	-4.15	-14.53	10
-753.66	123.54	1125.24	-286.56	-32.29	-21.85	8
-721.92	-19.29	1143.55	-246.40	-25.42	-14.16	11
-702.88	-18.07	1204.10	-190.25	-28.35	-16.94	8
-691.65	-72.51	1246.58	-77.61	-3.30	-16.69	10
-762.21	-27.10	1252.93	51.82	8.48	8.06	8
-734.13	117.43	1131.35	183.93	14.19	27.37	9
-757.32	165.77	1111.82	213.07	20.69	35.43	10
-764.16	10.50	1161.62	232.15	13.49	48.10	8
-739.99	276.86	1002.44	236.82	36.19	79.90	10
-877.93	514.16	924.80	217.22	18.16	72.11	8
-689.70	501.71	1072.51	118.62	-14.62	60.18	9
-764.65	447.02	1113.28	-1.77	-5.07	51.67	10
-807.62	297.12	1087.65	-66.89	-39.40	19.44	8
-719.48	330.57	1183.35	-79.96	-54.69	23.86	10
-618.90	234.86	1235.11	-64.64	-48.13	2.35	8
-562.74	77.88	1363.04	15.14	-29.91	-26.21	11
-658.20	240.72	1087.65	157.23	-7.32	-46.45	8
-663.09	219.73	1115.97	242.89	22.46	-58.69	8
-650.88	298.83	1002.44	261.75	47.00	-73.70	10
-866.21	502.93	828.37	262.12	61.71	-77.70	8
-856.93	358.40	964.11	225.86	39.70	-35.58	11
-906.98	487.55	908.45	178.28	26.15	-2.23	8
-827.15	534.18	896.48	101.14	-29.60	-16.82	10
-658.94	446.78	969.73	38.54	-23.65	-38.45	8
-611.33	409.91	1171.39	30.06	-13.15	-38.85	9
-935.55	391.36	1054.44	52.03	22.19	-23.35	10
-823.00	270.02	974.12	115.69	-12.97	-8.58	8
-885.99	369.14	988.77	237.18	6.23	-14.34	10
-675.54	581.30	821.78	337.22	6.74	-64.03	8
-825.44	812.74	487.06	374.63	23.56	-59.14	9
-878.66	983.64	471.19	345.52	2.81	-9.92	10
-650.39	1036.13	741.94	253.91	32.84	35.40	8
-913.09	911.13	841.55	237.64	49.29	20.81	8
-839.11	1052.00	812.26	228.39	11.26	-17.09	10
-723.14	996.58	746.83	235.11	21.33	-52.28	9
-1085.45	867.19	618.41	262.12	-6.65	-100.56	10
-790.04	1038.57	805.66	345.55	-85.94	-71.26	8
-660.89	1183.11	1063.72	372.92	-51.64	-64.82	10
-687.99	1322.51	942.14	252.96	9.40	-73.79	9
-804.93	1376.95	735.84	31.25	38.24	-55.94	10
-971.92	1177.98	668.95	-73.09	15.84	-42.69	8
-931.40	1031.25	706.54	-173.95	-22.16	-9.43	10
-794.68	972.90	752.44	-174.41	-52.28	44.31	8
-704.35	846.92	899.41	-182.68	-40.13	51.94	11
-682.13	741.70	761.72	-158.33	-31.86	38.02	8
-566.16	835.45	627.20	-119.05	35.49	45.14	8
-715.82	717.04	763.43	-104.58	68.27	19.71	10
-876.46	961.43	579.10	-64.00	79.32	-1.74	8
-963.38	969.73	672.61	-88.78	47.39	0.79	11
-895.26	867.68	976.07	-130.34	-6.90	13.00	8
-780.27	911.13	986.57	-222.11	14.77	25.57	8
-999.02	632.81	935.55	-220.28	28.99	38.64	10
-838.13	781.01	738.77	-223.97	-13.49	50.96	8
-735.11	638.18	865.72	-205.17	-5.22	41.78	9
-785.64	645.75	843.99	-166.20	11.26	12.02	10
-889.65	635.99	888.67	-152.04	0.15	-25.91	8
-757.57	598.14	976.32	-137.91	-6.99	-26.86	10
-685.55	725.34	969.24	-90.61	42.88	-37.05	9
-747.31	594.24	985.60	-69.43	47.15	-83.86	8
-622.56	715.82	927.73	7.69	59.57	-111.72	10
-664.06	735.60	894.04	20.78	131.68	-167.63	8
-928.71	597.66	1009.28	16.39	153.99	-182.07	10
-1049.07	649.90	963.13	21.76	134.40	-205.51	9
-1042.48	670.65	755.13	52.61	130.58	-246.83	10
-1361.57	511.96	809.33	42.21	122.07	-272.09	8
-1319.09	566.65	792.24	26.73	18.46	-235.02	10
-1169.43	501.71	875.49	-54.38	-27.04	-161.77	8
-1185.79	495.12	838.87	-143.80	-45.01	-80.66	11
-1105.47	457.52	960.94	-208.71	-62.93	-56.34	8
-928.47	484.38	934.33	-255.19	-89.39	-39.43	10
-1040.77	388.43	953.37	-224.40	-66.62	-28.69	8
-902.34	349.12	1022.71	-144.71	-121.83	-5.07	11
-837.40	308.59	1121.34	-25.39	-79.62	-10.59	8
-880.37	418.95	1100.10	78.98	-26.55	-35.31	10
-906.01	461.91	1102.78	177.19	10.62	-53.47	8
-924.56	613.53	969.48	211.30	27.47	-66.86	10
-1068.85	524.17	967.53	210.42	81.48	-106.35	9
-1185.79	529.30	924.80	199.46	68.70	-139.74	10
-1240.97	658.45	855.96	168.30	0.46	-210.94	8
-1251.95	417.48	931.40	124.42	-54.87	-268.89	10
-1231.93	375.98	876.46	91.25	-104.49	-299.74	8
-1219.73	211.43	1016.11	117.80	-138.21	-315.89	11
-1102.78	249.76	849.61	134.70	-133.51	-298.40	10
-1137.21	397.22	715.33	86.49	-86.46	-213.23	8
-1206.79	426.76	883.54	-2.59	-88.20	-146.64	10
-1112.06	466.80	843.02	-10.62	-95.95	-97.63	9
-1156.25	443.85	1080.81	10.99	-93.54	-65.95	10
-1097.90	520.75	1066.16	94.57	-67.20	-59.45	8
-1083.50	585.45	1026.61	167.39	-53.74	-73.36	10
-1080.81	521.73	1094.97	228.67	-30.67	-77.39	8
-1103.52	441.41	1029.79	352.48	19.44	-57.92	11
-1217.29	447.51	658.45	403.66	57.28	-5.10	8
-1059.81	584.72	489.75	309.45	-1.86	49.47	10
-891.85	674.56	692.14	113.34	5.58	-10.19	8
-992.43	593.99	830.57	52.12	63.32	-124.60	9
-1267.33	561.77	791.99	63.17	72.39	-134.00	10
-1372.07	860.11	687.01	28.72	17.46	-94.12	8
-1226.56	903.81	823.24	-80.60	-12.18	-96.25	10
-1285.16	749.51	832.76	-153.23	-1.07	-102.54	8
-1295.65	480.71	981.93	-176.57	-22.98	-90.27	11
-1270.51	465.82	941.16	-133.91	-33.75	-101.53	8
-1257.57	381.10	933.84	-110.75	-38.12	-114.72	10
-1339.84	468.02	782.96	-32.56	-56.12	-142.00	8
-1367.68	437.26	805.18	-31.22	-56.09	-99.27	10
-1378.42	288.09	930.91	-27.25	-75.68	-77.06	9
-1310.79	167.72	819.34	49.56	-117.13	-32.04	10
-1169.68	217.04	904.05	51.76	-98.11	15.47	8
-1361.08	297.36	786.62	64.33	-128.14	31.22	10
-1124.27	294.43	920.90	58.72	-145.08	39.34	9
-1176.03	339.84	904.79	58.26	-114.38	73.76	10
-1126.46	526.61	901.12	65.22	-132.51	80.63	8
-1059.33	671.14	1028.32	64.54	-131.04	94.51	10
-956.30	870.61	877.93	89.14	-125.76	65.92	8
-790.04	842.53	882.81	39.49	-100.92	11.35	11
-792.48	670.90	892.09	6.01	-72.05	-26.82	8
-1072.75	340.33	978.76	2.26	-74.49	-37.78	8
-748.78	476.81	756.10	-18.40	-80.51	0.82	10
-991.94	430.66	768.07	-61.58	1.74	-97.99	8
-1245.85	458.01	754.64	-84.66	10.47	-132.81	9
-1416.02	338.87	1141.60	-71.17	-23.44	-98.51	10
-1352.05	570.07	1167.24	0.76	-33.48	25.54	8
-1131.10	592.53	994.38	13.92	-48.83	54.50	10
-974.85	566.16	893.31	17.82	-31.52	8.94	9
-1142.33	547.36	850.34	-2.04	-24.23	-21.51	8
-1198.24	615.48	929.44	-6.53	-37.45	4.18	10
-1216.55	459.72	1066.41	-12.45	-92.80	57.65	8
-999.27	541.75	1002.69	-22.77	-145.63	81.51	10
-911.38	579.35	949.46	-77.61	-137.91	91.19	9
-839.36	532.71	1067.63	-159.85	-106.81	79.47	10
-771.73	409.18	1065.92	-194.40	-71.66	49.74	8
-766.60	349.85	1123.29	-174.29	-55.94	30.15	10
-839.84	442.63	1059.81	-69.31	-23.59	0.64	8
-828.86	566.89	999.02	-14.77	-12.73	-16.24	11
-950.93	525.39	1040.28	4.52	9.67	-27.19	8
-1034.91	494.14	1059.81	8.97	2.96	-17.12	8
-982.18	495.12	927.49	-4.15	3.11	-11.44	10
-1262.70	232.91	1049.80	-82.03	3.72	22.37	8
-1200.20	480.22	980.96	-52.34	-35.80	98.79	9
-1070.07	456.54	1212.40	-127.38	-66.59	79.96	10
-1082.03	467.77	1187.01	-114.32	-83.34	38.48	8
-1015.38	604.98	1013.92	-201.57	-133.15	34.39	10
-874.76	519.29	1061.77	-233.73	-157.20	27.74	9
-474.61	307.37	1230.47	-286.68	-153.69	3.48	10
-659.42	33.20	1230.96	-294.77	-48.25	4.09	8
-841.31	31.25	1199.46	-189.45	-38.51	10.89	10
-857.91	46.14	1224.85	-120.12	-42.76	25.94	8
-831.54	55.42	1246.58	-61.83	-60.12	69.61	11
-727.05	200.93	1311.52	-40.74	-69.06	90.12	8
-720.70	320.31	1154.30	-11.96	-49.87	107.73	10
-652.34	256.84	1161.13	-90.09	-23.62	83.22	8
-844.48	117.19	1209.23	-233.89	9.86	78.64	8
-885.25	250.98	1076.42	-268.68	20.26	111.72	11
-857.67	-36.13	1322.02	-289.25	-22.46	100.83	8
-765.87	34.67	1094.97	-280.73	-31.13	91.46	10
-752.93	31.74	1150.88	-271.79	-10.35	81.30	8
-936.52	-8.06	1147.95	-307.65	8.82	44.10	11
-849.85	-151.61	1313.96	-287.75	-39.73	57.07	8
-718.51	-249.51	1209.96	-177.12	-43.64	71.41	10
-715.09	-454.35	1485.11	-43.18	-15.11	99.09	8
-917.48	-106.93	1129.15	1.80	-16.66	118.93	10
-1037.11	-17.82	1152.10	-34.82	-59.84	167.97	9
-596.19	-60.79	1142.82	-140.90	-109.74	216.00	10
-710.94	-245.36	1093.99	-219.39	-68.21	222.26	8
-614.75	-280.76	1263.67	-246.09	-82.92	173.10	10
-661.13	-290.53	1198.73	-190.19	-70.13	99.00	8
-524.66	-304.44	1126.95	-160.71	-27.07	49.62	11
-726.32	-447.75	1140.14	-130.74	-20.29	22.43	8
-602.54	-408.20	989.50	-46.05	-39.61	7.42	10
-634.03	-435.79	988.04	13.43	12.79	14.77	8
-675.54	-665.53	1288.82	76.87	33.45	5.55	11
-719.24	-625.00	1179.44	240.17	75.10	29.24	8
-775.39	-441.16	1105.96	340.76	71.59	21.03	8
-758.79	-263.18	975.83	366.58	77.73	13.46	10
-870.36	-154.05	1068.60	322.11	75.84	22.71	8
-847.17	64.45	1195.56	226.44	60.12	22.89	11
-794.92	72.51	1236.82	151.03	43.91	62.77	8
-677.25	84.47	1264.40	37.60	52.64	66.65	10
-826.17	32.23	1281.01	-7.69	38.82	51.42	8
-670.17	22.46	1232.67	-17.49	18.22	16.02	8
-814.70	145.75	1019.29	-27.71	16.33	-23.19	11
-805.42	39.31	1245.61	-150.91	10.56	-17.79	8
-904.05	-28.08	1189.94	-221.25	2.17	22.16	8
-804.93	-264.16	1234.86	-218.57	-21.42	29.75	10
-784.42	-415.28	1210.94	-148.16	13.21	8.48	9
-826.17	-306.64	1172.36	-63.57	16.39	-8.03	10
-693.85	-296.88	1267.82	-3.57	26.95	-14.47	8
-817.63	-254.88	1182.62	26.61	62.44	-17.91	10
-808.35	-272.71	1193.12	26.09	81.05	-6.74	8
-1023.44	-195.56	996.58	26.64	87.43	12.70	9
-1029.30	-289.06	1231.93	-8.97	53.86	26.18	10
-940.43	-156.25	1202.88	28.84	10.07	15.01	8
-847.17	-96.92	1144.53	65.40	6.13	-3.88	10
-830.81	-78.86	1086.43	78.12	24.20	-4.55	8
-899.17	-104.74	1097.17	77.51	23.38	-15.08	9
-942.38	-217.04	1163.57	60.30	15.35	-8.88	10
-933.84	-280.76	1183.59	83.28	2.96	4.88	8
-922.36	-532.71	1196.53	158.48	4.24	30.12	8
-916.50	-594.24	1192.38	280.73	6.35	40.53	11
-829.35	-477.29	945.31	330.99	-0.06	50.08	8
-916.50	36.38	860.11	351.93	23.16	72.11	10
-768.55	231.93	942.63	339.69	23.50	63.90	8
-942.38	291.26	919.19	326.54	44.43	42.27	8
-901.86	173.10	1041.26	300.54	19.78	71.38	11
-964.84	530.03	967.29	296.75	-25.36	80.90	8
-723.88	370.85	1303.47	247.47	-17.33	79.13	10
-817.38	331.05	1299.32	277.34	8.70	39.58	8
-752.69	513.43	1078.61	323.46	33.23	-4.70	8
-863.04	591.55	1108.64	280.03	53.59	-19.35	11
-751.71	730.47	1137.94	197.97	100.65	-50.45	8
-914.79	734.62	1174.32	158.23	109.28	-60.03	10
-1023.19	782.47	1015.63	109.89	87.46	-81.60	10
-1154.30	563.72	1063.96	80.51	56.67	-50.99	8
-1219.97	620.61	947.27	61.16	10.74	-2.44	11
-1066.16	561.04	1076.66	-6.56	-32.53	5.25	8
-1041.26	503.66	1110.84	-23.74	-39.34	-12.36	8
-898.19	627.44	1103.76	-52.00	-38.97	-16.14	10
-912.84	592.29	1081.30	-108.92	-27.65	-33.66	9
-945.31	525.63	1089.11	-113.37	-31.31	7.05	10
-1003.66	437.99	1082.76	-86.73	-50.20	39.73	8
-808.35	483.89	1117.68	-59.84	-56.06	15.96	10
-730.96	501.71	1084.96	-28.72	3.85	-48.25	8
-883.06	484.86	1094.97	-6.93	26.86	-80.90	11
-1146.00	547.85	1036.13	-57.62	11.72	-91.34	8
-1077.64	470.46	921.88	-119.14	-71.11	-50.72	8
-717.77	326.42	997.07	-124.21	-114.99	-15.50	10
-937.26	282.71	1098.88	-73.36	-64.45	10.59	8
-860.35	297.12	1126.95	1.04	-67.11	-14.95	11
-816.41	436.04	1071.04	10.77	-37.32	-23.07	8
-940.67	380.37	1027.59	33.91	-10.77	-2.38	10
-768.55	479.49	996.83	-5.92	-40.37	24.23	8
-845.95	312.26	1174.80	-101.10	-40.99	48.43	9
-779.05	329.83	1166.50	-105.41	-58.38	54.23	10
-766.60	181.88	1283.94	-46.94	-55.82	53.31	8
-824.22	180.91	1149.90	-7.60	-65.52	60.15	10
-491.94	372.07	1186.28	48.92	-28.56	49.62	8
-854.49	277.10	1240.97	66.07	74.83	-0.43	11
-989.99	333.98	1213.62	91.00	64.82	5.28	8
-899.17	502.69	1063.23	60.52	9.67	-11.54	8
-799.56	191.89	1122.07	76.84	2.04	-21.70	10
-860.11	335.21	1167.97	193.33	42.02	-29.94	8
-1193.85	464.60	973.39	278.14	65.61	-92.53	11
-1117.43	418.21	949.46	255.04	-5.62	-158.87	8
-1183.84	549.56	959.96	209.47	-81.24	-228.12	10
-1068.12	581.54	843.02	120.45	-155.98	-218.23	8
-794.68	480.22	824.22	61.16	-145.32	-202.45	11
-990.23	439.45	955.57	-9.12	-47.33	-222.60	8
-1062.50	411.87	1208.25	27.68	-106.02	-188.51	10
-683.35	499.51	1171.88	48.89	-122.77	-79.83	8
-800.54	588.62	1096.68	-19.07	-44.80	-5.86	10
-858.40	578.13	1068.85	-73.61	-35.61	18.43	9
-935.06	337.65	1111.08	-51.18	-27.10	30.24	10
-877.20	376.22	1142.82	-44.77	-61.25	40.10	8
-774.17	474.12	1158.94	6.23	-70.50	-22.74	10
-822.75	461.18	1010.50	13.76	-32.14	-68.27	8
-1275.39	1224.85	293.21	40.86	-5.28	-98.08	9
-1506.59	694.34	146.24	-85.75	-198.70	-79.83	10
-787.11	26.86	1084.47	-94.24	-246.34	-20.81	8
-242.43	67.38	1579.59	29.97	-220.61	102.75	10
-442.38	547.61	1496.34	108.55	-78.03	60.42	9
-616.46	748.54	1150.15	81.70	1.43	-25.54	10
-818.36	664.79	1108.40	22.58	34.79	-79.90	8
-904.05	736.33	1125.00	33.63	18.62	-117.46	8
-1039.55	819.58	1014.16	18.04	10.99	-107.15	10
-1101.32	504.39	1134.28	-15.50	14.86	-66.80	11
-885.74	488.77	1012.45	-5.52	-32.81	-13.64	8
-597.66	642.82	886.47	-50.45	-67.69	-2.35	8
-648.44	526.37	1040.77	-101.87	-49.80	-47.64	10
-807.62	580.08	984.62	-105.83	-55.18	-57.04	8
-906.49	504.39	1062.99	-96.59	-63.66	-49.84	11
-810.79	334.72	1094.73	-50.72	-77.39	11.69	8
-695.80	421.39	1031.98	-58.14	-55.57	34.39	10
-746.09	344.48	1118.41	-78.06	-28.69	16.75	8
-768.55	365.97	1096.44	-88.17	-46.63	-26.98	8
-753.17	424.07	1130.37	-103.70	-50.63	-31.65	11
-673.34	455.32	1061.52	-108.31	-59.45	-29.14	8
-498.29	292.48	1218.02	-155.49	-33.11	-46.57	10
-629.64	456.79	1103.27	-185.67	0.61	-79.47	10
-828.13	252.44	1251.22	-260.74	19.84	-85.08	9
-623.54	157.47	1230.96	-268.55	5.74	-55.76	8
-637.94	62.74	1206.54	-253.42	20.72	-55.30	10
-750.98	192.38	1201.42	-258.27	25.94	-52.40	8
-865.23	-116.21	1286.13	-208.77	34.61	-19.29	10
-738.28	-38.33	1292.97	-52.95	35.52	0.64	9
-918.70	18.80	1317.87	72.57	52.46	-25.91	10
-1017.09	174.32	1200.20	212.89	15.96	-24.35	8
-783.20	348.88	1061.77	242.74	20.97	-67.02	10
-768.55	325.93	1203.61	250.37	56.52	-122.31	9
-1128.17	292.72	1093.75	298.03	43.79	-206.45	10
-1100.59	168.95	1052.73	354.46	-21.79	-180.69	8
-957.52	334.96	1107.67	352.63	-94.21	-123.81	10
-751.71	458.98	1032.96	333.10	-130.49	-58.99	8
-583.74	376.46	1155.03	239.01	-98.45	42.91	11
-479.25	448.97	1043.70	117.03	-51.61	82.64	8
-676.76	494.38	902.34	38.94	-27.71	80.11	10
-804.44	406.74	966.80	-114.17	5.10	21.30	8
-604.49	378.17	1222.17	-182.86	-54.78	-20.29	10
-533.45	648.19	1135.50	-216.16	-20.26	-22.34	9
-606.69	424.80	1289.06	-279.60	15.44	-69.61	10
-720.46	361.82	1304.69	-244.63	-5.86	-133.45	8
-763.67	423.83	1002.20	-244.23	-0.27	-120.18	10
-807.37	48.58	1249.51	-303.92	-13.40	-125.49	9
-791.99	-134.28	1247.56	-171.14	-15.56	-96.50	10
-717.29	-46.88	1212.40	-11.75	15.53	-36.59	8
-792.72	232.67	1034.67	77.58	56.46	-19.68	10
-924.32	237.79	1276.86	75.44	86.76	-10.07	8
-972.17	185.55	1262.45	75.01	58.69	-47.21	9
-1001.71	260.50	1104.00	39.98	54.81	-56.43	10
-1092.29	306.64	1173.58	-69.12	-20.39	-41.44	8
-813.48	334.72	1310.55	-207.49	-91.00	8.91	10
-791.75	141.85	1262.21	-316.83	-82.67	-17.40	8
-857.91	190.19	1030.52	-335.27	-90.15	-36.62	11
-737.06	40.04	1143.31	-299.93	-77.70	-56.49	8
-547.61	46.88	1277.34	-327.76	-89.60	-69.89	10
-780.03	-408.69	1271.24	-285.00	-9.67	-52.55	8
-721.19	-353.52	1241.21	-102.33	-78.46	-22.89	11
-774.41	-216.31	1192.87	65.83	-43.18	30.03	8
-676.27	-82.52	1270.02	162.75	-34.42	67.11	10
-687.74	33.20	1116.70	196.72	-8.70	84.93	8
-746.09	63.23	1090.82	152.10	-3.69	76.66	8
-688.96	139.65	1132.32	70.74	-18.46	53.53	11
-752.69	159.91	1176.03	0.24	-12.63	58.84	8
-614.26	102.78	1268.31	-17.06	-11.72	20.20	10
-816.65	74.22	1169.19	-61.80	4.18	9.49	8
-783.94	46.14	1202.15	-100.59	-13.15	24.11	8
-802.73	19.53	1170.17	-136.96	-18.07	38.67	11
-689.70	-90.82	1280.76	-137.27	-24.29	63.39	8
-729.49	-244.63	1288.33	-107.33	-1.25	56.21	10
[truncated: 6,752 more rows]
