# Supplementary material for: Complexes of vertebrate TMC1/2 and CIB2/3 proteins form hair-cell mechanotransduction cation channels
Source: eLife. 2025 Jan 8;12:RP89719. doi: 10.7554/eLife.89719 (PMC11709434; doi:10.7554/eLife.89719)
Supplement: Figure 3—source data 1. [file elife-89719-fig3-data1.zip › Figure 3H/wt/20-7-T6.csv]

Time	Lat	Foreaft	Vert	Pitch	Roll	Yaw
1	23	-84.93	10.56	10	NaN	NaN
2	-1231.69	126.71	935.3	-109.71	-87.34	-16.69
3	-1250	254.15	890.14	-59.66	-89.66	-53.71
4	-1207.52	220.21	800.54	-63.32	-46.39	28.59
5	-1276.61	94.48	976.07	-45.47	-56.64	95.86
6	-1391.11	210.94	855.22	-4.46	-73.43	89.72
7	-1380.62	602.29	501.95	-28.87	-105.56	81.85
8	-1184.57	29.3	855.71	-168.55	-89.6	122.8
9	-1703.61	-80.32	1225.1	-4.85	-56.09	123.26
10	-1010.01	372.8	1285.16	75.01	-182.53	51.97
11	-860.6	725.34	1094.73	-17.67	-8.39	-95.28
12	-1233.15	396.48	1142.33	-84.81	142.79	-222.35
13	-1870.61	-202.15	1094.48	-22.55	5.95	-182.59
14	-1541.26	-127.2	872.31	29.02	-81.97	-175.72
15	-1158.2	-81.54	715.82	30.03	-114.14	-176.03
16	-988.77	34.18	951.17	15.96	-104.06	-127.38
17	-995.85	189.21	1141.6	8.39	-2.81	-115.54
18	-1192.38	308.84	991.46	31.34	59.14	-84.81
19	-1263.18	28.81	847.9	27.16	54.47	8.45
20	-1496.09	-42.72	641.6	42.11	34.73	53.56
21	-1235.35	153.08	669.43	42.91	-1.28	111.94
22	-1085.69	353.76	911.13	35.49	82.55	117.95
23	-1304.2	552.73	633.54	-39.31	119.2	46.36
24	-1298.58	-9.77	993.65	0.61	120.48	83.44
25	-1344.48	19.78	1022.46	63.2	88.99	100.46
26	-1350.83	254.64	766.85	79.9	58.04	96.77
27	-1019.78	682.37	653.08	85.33	43.91	-33.78
28	-793.95	406.49	829.1	49.32	111.24	-233.8
29	-1297.85	-5.37	793.21	45.23	188.81	-173.71
30	-1874.51	130.62	480.71	78.19	134.09	-122.19
31	-1858.4	-84.23	994.38	174.93	20.63	-91.13
32	-1588.62	376.22	738.53	248.87	-78.31	-120.15
33	-153.08	386.72	1001.22	142.36	-29.72	-142.73
34	-1774.9	38.82	1030.03	2.62	294.74	-168.03
35	-2311.52	-250.24	892.09	-20.45	170.29	-155.58
36	-2052.73	-296.39	858.64	-56.58	1.1	-82.49
37	-1563.23	-148.44	791.5	-71.84	-1.56	-59.42
38	-1512.21	-102.29	930.42	-67.99	-6.13	-44.71
39	-1448.73	-13.43	927.98	-30.91	-21.06	-8.33
40	-1440.92	-92.29	878.42	-13.21	-42.42	60.49
41	-1535.89	-17.33	745.12	34.88	-43	121.19
42	-1646.73	43.46	763.92	52.43	-93.48	128.72
43	-1504.64	168.46	857.91	79.19	-106.87	115.69
44	-1075.44	234.13	710.94	45.23	-64.97	16.57
45	-1899.41	144.29	886.96	78.86	-8.73	-6.81
46	-1627.44	302	809.57	109.04	-190.25	44.01
47	-1276.61	338.87	812.5	21.61	-228	44.65
48	-901.61	112.79	672.36	-59.02	-103.94	59.81
49	-1082.28	-41.99	642.82	-73.39	-38.3	61.58
50	-1542.97	31.49	895.75	-18.68	-2.75	10.47
51	-1412.84	214.84	947.75	2.66	-63.11	-2.29
52	-1313.72	164.31	1006.59	12.57	-65.92	11.08
53	-1333.01	200.93	845.95	17.03	-52.67	20.42
54	-1490.23	349.85	880.37	9.95	-50.23	22.4
55	-1228.76	306.4	977.29	-30.46	-67.29	40.59
56	-1258.06	317.38	1001.22	-35.46	-44.31	29.24
57	-1329.59	219.97	971.68	-24.75	-48.49	-7.54
58	-1443.6	297.61	892.58	-24.75	-78.77	4.7
59	-1147.22	172.85	866.7	-72.57	-65.03	16.75
60	-1434.33	-52.25	959.96	-54.6	-19.68	-14.4
61	-1247.8	92.77	911.38	10.1	-85.72	32.68
62	-1240.97	313.23	813.23	4.79	-90.76	98.08
63	-1178.96	312.74	886.72	-38.33	-74.52	181.82
64	-1253.42	432.37	828.61	-61.1	-51.85	184.81
65	-1312.26	77.15	1117.68	-62.29	-73.24	149.05
66	-951.17	189.7	1215.82	15.44	-107.76	99.3
67	-1053.71	-18.55	1221.19	8	-43.95	33.84
68	-1304.44	-118.9	1036.13	2.44	16.51	15.75
69	-1565.92	-241.94	1112.3	24.32	-18.4	9.09
70	-1681.4	271.48	898.68	32.53	-57.34	20.11
71	-1488.77	246.58	955.32	39.52	-136.54	36.1
72	-1083.01	376.71	1021	60.33	-162.26	-7.48
73	-1403.81	475.59	903.08	49.74	-179.23	-27.74
74	-998.29	700.44	850.59	101.75	-206.3	-23.5
75	-956.54	474.12	961.43	112.06	-163.54	-47.36
76	-1066.65	551.27	909.91	95.55	-142.97	-37.02
77	-876.46	348.88	982.91	81.97	-132.26	-60.15
78	-944.58	463.13	1018.07	110.66	-118.23	-89.17
79	-837.89	318.85	1096.19	71.08	-107.24	-131.01
80	-900.15	305.18	928.71	91.34	-71.84	-114.14
81	-887.7	323.24	809.08	44.28	-59.69	-112.12
82	-949.46	-78.12	1308.11	103.82	-82.67	-68.3
83	-772.71	375.98	1068.6	101.32	-70.86	-26.03
84	-910.4	287.6	890.63	69.73	-51.67	23.86
85	-689.7	530.76	1117.19	91.67	-33.39	48.22
86	-931.15	379.39	1171.88	72.91	30.7	100.92
87	-1011.47	407.71	1275.63	96.95	16.11	84.38
88	-894.78	716.31	880.37	57.56	13.4	49.96
89	-985.6	574.22	1143.8	20.48	20.02	30.55
90	-906.49	640.14	1246.83	31.89	34.36	19.87
91	-992.43	702.39	905.76	39.58	13.95	-27.53
92	-1069.34	561.77	993.16	16.82	19.56	-6.65
93	-1129.15	252.93	1187.5	7.87	-2.01	-35.46
94	-1244.63	491.21	550.54	-4.15	6.9	-154.97
95	-1108.15	103.52	1147.46	-94.76	-5.34	-158.39
96	-765.14	-17.82	1532.71	30.91	-21	-107.3
97	-1014.65	254.88	1168.95	115.57	26.34	-9.34
98	-1102.05	194.82	1137.45	-3.63	5.49	124.11
99	-846.44	443.6	1084.96	-36.53	0.7	161.87
100	-882.81	202.39	1138.92	-84.99	22.71	213.47
101	-634.28	239.75	833.01	-30.82	-46.11	317.69
102	270.26	1146.97	802.98	-12.08	90.79	273.59
103	-1131.84	944.09	917.97	-88.71	365.88	101.59
104	-1535.64	769.29	695.07	-162.93	146.45	-14.19
105	-682.37	358.4	1002.69	-215.73	206.57	-30.03
106	-1735.11	-19.78	1476.07	-142.18	264.1	-3.75
107	-1291.75	163.09	1153.56	5.4	229.8	35.8
108	-1479.74	409.18	739.5	13.76	169.68	93.78
109	-1514.89	417.48	857.42	-37.99	58.81	143.34
110	-1144.04	323.49	1122.31	-68.57	-13.76	215.18
111	-957.52	448	1176.51	-70.8	31.56	233.43
112	-1274.17	22.95	1153.08	-78.58	10.1	261.81
113	-1245.12	140.38	1004.15	-33.45	-39.89	228.18
114	-1187.5	366.46	949.71	-26.31	-122.56	134.67
115	-1054.2	218.02	1349.12	18.28	-141.14	20.26
116	-1085.21	372.8	1050.78	69.85	-131.59	-37.99
117	-909.42	303.96	901.12	42.33	-94.12	-61.16
118	-913.33	441.89	744.14	13.03	-6.07	-57.68
119	-1409.91	353.52	681.64	4.43	9.74	-60.91
120	-1493.65	303.22	899.41	40.99	-93.26	-49.22
121	-990.48	617.43	757.32	140.96	-234.99	67.63
122	-744.63	770.26	1169.68	105.35	-264.31	72.11
123	-703.61	711.18	1118.41	27.74	-220.55	45.75
124	-664.55	676.51	1041.99	-20.08	-175.48	63.6
125	-800.78	448.73	1097.66	-35.92	-190.31	123.44
126	-554.93	533.69	1064.94	-45.9	-182.19	207.58
127	-246.09	424.07	1132.08	-58.14	-136.9	166.44
128	-202.15	744.63	978.76	-19.68	-10.47	91.31
129	-633.06	526.61	835.45	-22.52	72.36	-8.27
130	-695.31	212.16	1020.02	50.87	61.13	-58.84
131	-656.25	278.81	1287.11	110.26	57.25	-57.71
132	-790.77	888.67	1096.44	162.08	60.79	-23.13
133	-989.99	816.89	968.02	67.54	15.72	-24.99
134	-1060.06	671.63	818.85	24.78	-32.35	-1.56
135	-915.53	556.4	901.61	-28.05	-76.6	-16.02
136	-771.73	361.33	1199.22	-27.92	-78.34	-3.02
137	-591.06	442.87	1163.33	-0.15	-50.87	3.3
138	-870.85	573.24	1019.78	-12.42	-8.3	24.32
139	-983.64	599.37	870.85	-55.88	-39.67	142.61
140	-768.07	532.96	950.44	-71.17	-90.09	153.41
141	-284.18	255.86	1275.39	-73.21	-27.37	116.42
142	-236.33	301.03	1152.59	-45.56	36.32	118.99
143	-363.28	210.45	1193.36	26.25	100.8	81.18
144	-754.88	284.42	1043.21	49.93	111.24	70.13
145	-410.89	426.03	1141.85	124.39	110.9	54.44
146	-681.15	789.79	950.93	211.06	215.42	-38.82
147	-984.86	1133.3	746.58	134.55	218.9	-82.24
148	-895.26	637.21	1114.75	83.53	158.87	-111.05
149	-1031.74	310.06	1154.05	111.76	106.99	-110.17
150	-628.91	578.13	953.61	147.95	36.19	-32.35
151	-315.43	789.31	917.48	141.05	146.24	-47.91
152	-1196.53	960.21	833.25	93.2	279.82	-70.53
153	-1181.4	532.47	675.54	25.18	130.52	-67.23
154	-1093.51	383.54	842.04	-57.22	61.49	18.65
155	-1300.05	610.35	979.98	-76.48	65.19	45.17
156	-1061.52	700.44	1119.14	-92.16	42.05	-26.43
157	-1305.66	588.62	998.54	-122.65	45.78	-36.9
158	-1188.72	487.3	952.15	-146.09	-25.42	63.26
159	-434.08	492.19	1105.96	-138.82	-69.12	25.45
160	-601.56	367.19	1138.67	-33.17	76.78	11.41
161	-941.65	416.02	980.22	2.32	58.72	7.02
162	-1051.27	99.61	1083.98	7.63	-1.86	-0.61
163	-688.96	404.79	927	18.49	-46.3	3.05
164	-728.27	776.12	728.03	12.57	34.09	1.16
165	-999.51	886.47	871.83	26.34	63.32	8.88
166	-1120.61	894.04	937.01	41.23	17.64	3.81
167	-960.94	879.88	963.87	44.92	-9.37	-8.18
168	-876.71	596.92	905.03	-27.92	-19.9	-2.99
169	-970.46	777.59	840.58	-60.64	-16.17	-9.86
170	-733.15	568.12	972.17	-68.05	-20.36	-44.74
171	-840.82	447.51	1019.53	-36.25	52.89	-39.92
172	-1042.48	593.02	1014.89	5.16	67.81	-19.93
173	-1062.74	444.34	1159.42	30.3	10.65	5.31
174	-1139.16	454.1	1155.52	77.94	-0.37	131.2
175	-647.95	507.08	782.23	94.51	-4.03	145.51
176	-944.82	311.77	892.58	68.08	56	113.1
177	-663.82	573.49	1030.27	112.46	40.25	183.81
178	-800.05	574.22	1002.69	117.19	110.14	143.8
179	-840.82	597.17	953.61	132.6	105.99	73.24
180	-897.71	741.21	899.41	157.32	127.53	-12.76
181	-1307.62	995.12	754.88	132.84	100.62	-71.84
182	-1248.05	925.05	741.21	18.1	47.64	-139.89
183	-1189.45	680.42	763.43	-78.06	11.14	-155.12
184	-1037.11	599.85	895.51	-137.97	10.07	-122.59
185	-1044.43	520.51	911.38	-115.78	4.18	-104.34
186	-1017.82	446.78	1021.73	-53.41	7.63	-95.21
187	-1053.71	500.98	922.85	12.88	-4.12	-51.54
188	-966.55	660.16	805.18	20.29	-28.02	-39.49
189	-1040.53	462.65	1011.72	-48.19	10.93	-42.57
190	-1162.6	479.74	1030.52	-20.97	-14.89	-93.57
191	-1089.36	542.72	956.54	5.4	-23.56	-107.03
192	-1078.13	494.63	967.53	-37.26	-8.54	-88.47
193	-1128.91	415.53	887.7	-53.86	-38.64	-60.76
194	-1085.94	334.47	931.15	-40.56	-25.63	-42.72
195	-1140.87	515.14	860.11	15.23	-28.63	-17.76
196	-1152.59	592.29	844.24	1.43	-30.79	-22.28
197	-1160.89	491.21	958.98	-69.15	-23.93	-9.8
198	-1200.44	554.93	945.07	-80.23	-47.55	18.37
199	-1090.09	487.06	1061.28	-89.17	-81.54	29.33
200	-826.42	501.71	1016.36	-71.66	-93.48	5.46
201	-740.23	573.49	1071.04	-46.26	-57.04	-20.08
202	-780.03	735.35	1077.64	23.99	-28.96	-14.95
203	-743.65	611.33	986.57	66.22	39.92	-6.84
204	-1123.54	314.7	552.98	45.14	52.7	-37.45
205	-1397.22	870.61	616.7	87.13	24.57	-10.44
206	-1053.96	892.82	1038.09	-15.87	-10.74	84.96
207	-873.05	705.57	1124.51	-14.53	-14.53	62.62
208	-801.76	619.87	945.56	29.3	26.12	34.21
209	-800.05	660.16	757.08	-7.05	55.21	-13.52
210	-1089.6	449.46	833.74	-19.68	58.87	-6.65
211	-1074.46	340.58	1079.1	-8.33	31.77	42.45
212	-1059.57	495.36	1124.51	52.4	59.51	-2.56
213	-1078.13	406.25	1100.34	121.67	68.48	17.67
214	-1243.41	520.26	820.31	132.42	-25.73	-17.94
215	-784.18	749.27	938.23	118.26	-1.59	-15.56
216	-733.15	867.43	706.3	79.32	146.61	-11.41
217	-1498.05	728.03	519.53	-11.96	227.75	22.03
218	-1447.02	455.81	638.67	-160.95	39.7	62.44
219	-1082.52	309.08	1246.58	-240.36	-29.91	113.53
220	-1062.5	475.34	1260.01	-195.4	18.34	41.53
221	-1008.79	431.64	1167.97	-154.72	9.25	-42.05
222	-1155.52	590.09	1100.1	-119.23	4.73	-40.01
223	-1024.17	518.07	1072.51	-70.37	-33.66	33.45
224	-884.52	413.33	1060.06	-20.57	-11.6	21.58
225	-1088.38	405.03	956.3	39.61	39.7	30.46
226	-1032.96	511.47	949.22	85.94	18.22	76.05
227	-943.85	575.68	930.66	109.19	17.7	51.67
228	-961.67	510.01	906.98	92.86	37.57	27.5
229	-1119.14	591.55	786.62	53.38	34.21	-11.08
230	-894.04	641.11	898.93	-2.38	25.51	-30.06
231	-1240.48	402.34	820.07	-47.61	115.08	-73.79
232	-1419.68	407.71	584.96	-40.62	103.85	-104.8
233	-1523.68	265.63	704.1	-7.84	82.43	-103.52
234	-1405.52	476.81	746.09	96.22	-21.94	-69.03
235	-1210.45	754.15	894.29	99.06	-75.99	-21.09
236	-1071.04	754.39	1046.39	65.55	-97.84	16.17
237	-1028.56	672.85	1009.03	12.63	-83.68	55.39
238	-934.81	641.11	1000.98	-21.97	-73.85	43.15
239	-803.22	607.42	936.28	-21.73	-39.28	26.46
240	-970.95	521.73	889.4	3.48	-1.07	-14.37
241	-984.38	483.89	894.04	8.76	-5	33.11
242	-942.38	709.47	911.87	-0.37	20.2	27.31
243	-1038.82	705.32	889.4	-51.36	29.75	-35.64
244	-1105.96	597.9	836.91	-77.3	29.05	-36.62
245	-1260.25	582.76	922.12	-93.57	22.71	-11.44
246	-1157.23	593.51	857.67	-91.67	-15.63	13.03
247	-1155.76	465.09	910.16	-100.4	-18.43	13.52
248	-1131.35	465.58	905.27	-88.13	-18.43	-46.75
249	-1123.78	360.6	1000.49	-67.26	-17.58	-85.69
250	-1169.43	352.29	922.61	32.38	-2.62	-98.6
251	-1210.21	471.44	774.9	73.7	-2.44	-86.18
252	-1369.38	373.05	1090.09	85.36	-34.21	-48.46
253	-980.96	622.8	1047.36	111.11	-80.63	1.86
254	-911.38	786.62	913.57	11.11	-52.31	-5.65
255	-1010.5	466.31	1071.29	-61.37	-28.05	-32.01
256	-1202.15	279.54	1110.35	-49.84	-38.94	-79.93
257	-1213.38	385.25	1147.95	-29.72	-75.84	-123.54
258	-1416.5	527.83	966.06	-38.64	-98.85	-79.74
259	-1277.83	422.36	1042.97	-89.72	-153.81	-29.69
260	-1235.84	461.18	1014.89	-90.88	-191.59	8.85
261	-975.59	388.67	1032.96	-101.87	-216.34	31.1
262	-836.67	267.58	1118.65	-80.02	-209.47	6.5
263	-665.77	420.65	865.23	-18.62	-179.96	-11.17
264	-678.71	475.1	662.11	5.07	-76.23	-41.41
265	-984.86	286.38	711.18	8.27	35.4	-99.52
266	-1215.09	285.16	821.29	84.53	-3.14	-91.09
267	-1002.44	532.71	1162.84	122.83	-20.39	-57.86
268	-869.63	592.77	1371.34	161.07	-37.14	6.53
269	-836.67	548.1	1345.21	126.98	11.51	66.62
270	-960.69	359.13	1203.86	79.62	23.5	58.14
271	-949.22	474.37	1072.02	35.28	-24.69	65.89
272	-940.43	449.71	1020.02	4.36	-50.17	64.64
273	-635.99	438.23	1052.49	16.97	-30.61	47.91
274	-775.88	551.51	1009.52	4.58	83.1	-7.66
275	-1086.91	538.33	903.81	-23.83	106.75	-58.44
276	-1172.61	269.04	739.01	-48.49	21.36	-65.77
277	-931.15	163.09	928.96	-50.54	-4.64	15.14
278	-820.07	343.99	1062.99	-29.75	43.82	5
279	-1173.1	283.2	1002.69	67.57	105.74	-66.04
280	-1290.04	477.05	871.09	108.86	86.58	-11.75
281	-1293.46	623.29	1035.4	84.05	23.28	3.2
282	-1063.96	836.43	1058.59	26.79	-23.86	7.08
283	-1027.1	719.97	1026.37	-17.82	2.99	9.64
284	-1216.55	672.36	891.85	-20.94	2.93	15.53
285	-1220.95	516.85	837.4	-39.15	-25.09	-9.03
286	-1168.46	577.64	930.42	-41.35	-77.33	-21.61
287	-1043.21	624.02	969.73	-46.3	-105.16	33.14
288	-948.49	642.58	977.78	-14.95	-104.77	40.59
289	-794.43	602.05	1036.38	5.04	-81.09	32.56
290	-926.76	673.83	938.96	13.82	-49.35	-2.69
291	-779.54	850.59	785.64	-10.19	-42.57	-1.95
292	-728.03	620.36	997.07	-22.77	4.58	-30.67
293	-1046.88	278.56	1050.05	-14.37	-0.27	-30.82
294	-957.76	441.41	1009.28	27.19	-52.98	3.54
295	-690.92	734.38	96.19	-33.51	-11.26	-10.47
296	-1599.61	128.66	1278.08	-85.57	35.92	21.39
297	-1463.87	802.49	1395.51	-21	-89.36	64.27
298	-990.48	462.4	1426.27	-2.41	-150.88	135.38
299	-882.32	376.46	1065.92	22.09	-153.78	137.6
300	-494.38	485.35	1016.36	38.64	-150.63	109.37
301	-552	591.06	1014.4	39.76	-93.35	35.52
302	-596.44	607.42	1026.61	-26.64	-102.05	-30.58
303	-833.25	99.37	1253.17	-24.2	-48.31	-10.59
304	-955.08	226.07	1183.11	46.11	-35.52	56.85
305	-868.9	508.54	1157.96	43.64	-35.71	55.36
306	-826.17	485.6	1107.18	-22.4	-37.26	20.54
307	-651.37	435.79	1016.36	-77.76	-64.91	-37.81
308	-566.16	325.68	999.51	-111.18	-27.22	-77.24
309	-945.56	174.07	1103.76	-111.48	67.32	-87.28
310	-1137.21	237.79	1059.81	-67.93	45.32	-88.44
311	-1120.12	308.59	1051.03	-45.9	-5.43	-72.2
312	-821.53	591.31	1276.37	40.37	-126.95	8.3
313	-586.43	841.8	1166.99	37.9	-124.69	81.73
314	-553.71	568.12	1135.99	-26.03	-71.69	55.39
315	-510.25	417.72	1224.37	-30.76	-12.24	13.37
316	-569.34	342.29	1141.11	-18.16	10.31	0.21
317	-721.92	490.23	1096.44	-17.09	26.98	-1.07
318	-777.59	463.87	1176.76	15.63	57.62	-23.77
319	-1062.26	334.72	1236.57	77.42	91.86	-25.12
320	-1084.23	287.84	996.34	169.62	83.34	13.67
321	-1189.7	414.06	748.05	127.87	-54.81	55.51
322	-364.99	391.36	1063.23	88.96	-10.56	141.33
323	-232.91	539.55	962.16	64.24	120.03	175.17
324	-745.61	557.62	924.32	65.89	215.27	151.7
325	-960.45	610.84	778.08	45.01	153.47	99.79
326	-740.72	380.13	814.7	-25.09	42.94	111.63
327	-419.92	339.11	1086.91	-21.09	77.58	104.68
328	-599.61	579.59	1111.33	57.5	144.84	-13.58
329	-784.42	749.51	910.64	57.25	192.11	-43.24
330	-1205.32	712.89	990.48	33.05	202	-104.8
331	-1095.95	512.7	940.43	7.6	139.16	-143.77
332	-1323.24	538.09	789.79	0.82	109.53	-117.68
333	-1664.31	628.17	781.49	-19.96	64.82	-31.68
334	-1579.35	732.67	888.92	-25.97	-75.04	36.99
335	-1045.9	916.5	1184.57	-28.59	-127.2	55.33
336	-549.32	834.47	1134.52	-74.74	-141.05	80.93
337	-419.19	558.11	1117.43	-137.85	-43	17.82
338	-733.89	42.48	1203.37	-112.3	76.57	-25.79
339	-897.95	291.5	1095.21	-59.23	65.83	-11.75
340	-927	391.85	1118.16	-53.19	48.83	-19.87
341	-978.27	419.68	865.72	-39.55	35.49	-35.34
342	-898.19	404.05	985.11	6.13	35.1	-36.25
343	-1051.27	581.05	1007.08	51.21	60.15	-47.21
344	-992.68	543.95	984.62	48.13	24.38	2.29
345	-906.25	486.82	1020.02	50.93	16.24	27.83
346	-949.22	678.71	920.41	53.74	22.92	40.13
347	-919.68	545.17	968.75	38.51	18.34	4.76
348	-1030.76	512.94	1019.53	-7.9	52.4	-67.29
349	-1233.15	458.25	987.06	-18.59	49.01	-118.35
350	-1387.7	491.7	1139.65	11.02	-20.72	-108.09
351	-1274.41	551.76	1375.98	32.75	-134.74	-9.52
352	-1031.25	579.35	1154.3	7.14	-160.86	24.66
353	-666.26	419.68	892.09	-73.82	-175.87	56.27
354	-649.17	358.89	920.9	-122.16	-91.13	44.68
355	-729.25	307.62	1081.79	-102.08	-37.66	-16.08
356	-850.83	361.57	914.06	-80.08	-0.85	-93.96
357	-1046.14	311.77	827.39	-67.41	-8.85	-121.73
358	-1192.38	271	894.53	-38.39	-13.49	-109.74
359	-1355.71	410.16	1054.93	30.82	-87.59	-75.35
360	-618.9	589.84	1256.84	82.03	-156.83	26.55
361	-741.46	575.44	1383.79	61.65	-38.45	13.92
362	-838.38	477.05	1383.3	71.47	13.12	-2.32
363	-911.38	301.51	1245.85	74.43	-18.28	-15.63
364	-1094.73	535.4	1015.14	64.27	-25.82	82.73
365	-767.82	328.61	1154.79	18.74	-87.34	137.05
366	-751.46	280.52	1062.01	8.97	-69.55	129.91
367	-451.17	311.52	841.31	23.99	3.66	124.33
368	-501.46	234.13	931.4	47.64	89.84	93.32
369	-576.42	542.48	1017.58	92.25	102.26	91.37
370	-863.28	691.89	814.7	57.8	85.39	45.62
371	-794.92	488.77	931.64	3.2	10.01	46.14
372	-770.51	471.44	956.3	-2.01	33.39	17.36
373	-796.14	440.19	1194.09	60.33	78.64	-56.98
374	-997.8	863.28	1103.76	100.4	103.42	-74.89
375	-1061.28	769.29	990.72	20.2	69.4	-69.31
376	-1028.81	783.94	867.19	-60.73	11.69	-2.38
377	-819.09	496.83	1166.26	-141.54	16.39	31.49
378	-1004.88	480.22	1163.33	-89.78	36.04	-2.47
379	-1059.81	493.41	1045.17	-61.04	5.68	-5.19
380	-1003.42	372.31	1064.94	-38.42	-31.83	-0.67
381	-1026.61	452.15	977.29	-21.94	-51.88	38.54
382	-700.2	346.68	892.82	34.12	-69.12	59.48
383	-473.39	567.63	848.63	87.74	-21.82	22.28
384	-431.64	658.69	916.75	108.46	87.59	-23.41
385	-603.76	780.03	1000.24	121.7	108.49	-49.65
386	-802.49	641.6	1009.77	94.39	143.37	14.16
387	-945.8	682.62	1024.66	79.83	112.52	40.71
388	-697.75	734.13	1059.57	67.41	107.79	37.2
389	-833.98	638.18	1033.2	33.08	129.82	-10.25
390	-1014.16	709.47	955.08	7.9	116.52	-53.74
391	-1107.18	739.26	829.1	-11.05	99.24	-68.24
392	-1138.18	543.7	845.7	-72.63	76.42	-70.31
393	-1125	384.28	885.25	-66.19	66.93	-40.34
394	-1096.19	609.38	968.51	-42.33	28.11	-33.81
395	-1067.14	594.24	1000.98	-45.26	9.67	-42.14
396	-1039.55	426.03	1123.05	-49.26	3.39	-50.29
397	-1021.97	334.96	1105.47	-55.51	-1.65	-48.61
398	-1084.23	343.02	1083.25	0.92	25.3	-47.85
399	-1152.83	570.8	949.46	37.57	4.82	-37.45
400	-1173.34	469.97	1034.18	-2.56	-36.5	-49.01
401	-1210.21	514.4	945.8	-15.53	-69.61	-32.44
402	-910.64	472.66	914.55	-20.05	-75.01	-34.82
403	-967.29	433.11	836.43	-26.86	3.45	-52.8
404	-1197.27	386.72	843.75	-20.75	14.01	-69.31
405	-1300.78	252.44	1064.21	-42.24	-29.48	-81.02
406	-1202.88	341.06	1135.99	50.6	-135.59	-45.35
407	-803.96	623.29	1099.61	77.24	-88.32	11.81
408	-805.42	679.44	1007.57	94.82	-33.84	14.62
409	-1008.79	506.59	1092.53	83.34	1.56	-0.98
410	-895.26	438.96	1175.54	95.43	-26.34	-8.64
411	-822.02	484.86	1062.74	71.32	-13.31	-25.51
412	-1043.46	545.41	944.34	22.92	8.48	2.17
413	-1163.57	342.77	824.46	0.76	-41.5	29.3
414	-637.7	537.6	1006.84	65.03	-28.9	70.19
415	-744.87	601.56	1055.66	78.03	95.4	38.21
416	-1204.35	516.6	791.75	6.99	112.12	1.1
417	-1273.93	352.54	809.33	-67.29	-18.01	38.3
418	-983.64	324.22	945.31	-74.74	-43.64	73.33
419	-798.83	285.64	1139.16	-52.52	-1.19	75.93
420	-974.85	476.07	1074.95	34.79	70.07	-40.04
421	-1169.92	654.79	935.55	51.42	88.75	-43.91
422	-1229.98	726.32	884.52	5.55	33.23	-74.25
423	-1198	612.3	1000.98	-24.78	16.48	-87.59
424	-1182.37	530.03	898.19	-39.52	-8.82	-93.38
425	-1084.47	569.09	908.69	-23.8	-9.22	-23.93
426	-1020.51	559.81	990.48	-13.67	8.94	20.14
427	-1073.97	539.55	1050.78	15.5	38.33	19.26
428	-1086.43	620.61	874.27	22.28	15.23	-0.09
429	-937.01	725.34	880.13	13.4	-19.2	-15.41
430	-958.74	601.81	940.67	-7.29	-4.36	-10.04
431	-1046.88	511.72	982.91	-14.4	-1.04	4.73
432	-1065.92	486.57	904.3	-6.16	10.65	25.33
433	-1195.56	619.87	780.52	-9.55	14.25	25.05
434	-1209.23	594.73	950.44	-18.4	-8.42	16.05
435	-1073.49	749.76	868.65	-16.6	-83.1	36.8
436	-895.26	552.49	943.36	-42.63	-73.52	67.99
437	-903.08	559.08	1013.18	-58.9	-51.27	56.95
438	-847.17	655.76	988.53	-61.92	-43.95	53.38
439	-809.81	536.62	970.21	-44.89	-8.06	24.05
440	-982.91	442.87	1050.54	-31.8	17.64	26.18
441	-697.51	300.54	1052.73	23.9	11.29	47.82
442	-706.05	290.04	1024.17	99.88	68.91	113.31
443	-740.72	744.63	838.38	108.12	101.04	127.47
444	-943.6	746.58	877.2	106.93	113.68	99.52
445	-1136.47	723.39	896.97	114.04	126.83	65.89
446	-913.82	748.54	914.79	68.66	114.01	49.65
447	-1068.85	576.17	989.01	70.92	166.41	-14.68
448	-1166.75	615.97	916.02	60	170.47	-44.92
449	-1311.04	570.56	899.66	19.96	112.37	-101.87
450	-1341.06	579.1	848.88	38.57	71.78	-120.88
451	-1407.47	649.41	773.19	53.65	36.1	-27.95
452	-1120.61	658.69	807.62	18.19	-11.05	77.18
453	-1050.54	644.29	831.79	-7.05	24.75	120
454	-1077.15	641.85	792.97	18.46	30.58	96.86
455	-960.45	517.58	811.04	22.49	39.12	78.06
456	-993.41	515.87	850.83	37.84	29.75	57.4
457	-815.67	433.84	825.2	82.03	11.29	35.74
458	-990.97	500.73	765.87	68.57	83.07	-13.09
459	-1135.74	586.43	807.86	95.49	83.01	-48.37
460	-1212.16	793.95	725.59	85.69	72.39	-60.61
461	-1130.13	790.28	707.28	49.84	80.29	-33.54
462	-1133.06	866.7	845.7	61.19	75.56	16.36
463	-987.55	891.6	840.58	60.3	42.66	27.74
464	-1111.57	908.45	763.43	3.14	33.97	57.34
465	-1065.19	756.1	678.22	-32.04	27.22	87.43
466	-1257.32	576.17	792.97	-51.97	68.24	174.32
467	-1207.76	525.88	868.9	12.82	81.94	265.84
468	-953.61	641.36	740.97	80.66	92.86	271.82
469	-840.82	551.51	830.57	83.59	61.61	202.24
470	-823	660.89	704.59	130.86	41.96	139.92
471	-802.73	855.47	565.43	126.8	36.13	110.47
472	-780.27	802.73	548.83	92.71	101.14	83.07
473	-891.36	666.26	647.46	93.02	210.54	53.28
474	-1161.62	766.36	613.77	137.54	244.17	54.11
475	-1145.75	816.41	562.5	151.82	175.54	58.69
476	-1080.32	759.52	630.13	123.84	148.83	37.26
477	-1066.65	491.94	716.31	146.39	138.95	37.93
478	-1004.64	610.84	389.65	243.47	122.19	-5.22
479	-1156.74	911.13	313.48	221.74	107.76	-45.29
480	-1171.63	941.16	479.49	163.45	94.06	-38.91
481	-1061.77	1189.21	302.49	139.22	63.51	7.78
482	-1036.38	1108.89	415.53	80.96	58.87	4.15
483	-1110.6	1059.08	398.19	35.03	74.13	31.52
484	-1097.41	848.63	468.26	14.71	45.72	52.06
485	-947.02	823.73	215.82	21.36	32.32	65.19
486	-892.58	607.18	312.26	40.53	64.88	32.75
487	-888.18	593.26	270.75	128.94	104.43	-13.58
488	-1142.82	578.61	214.84	228	98.94	25.42
489	-1051.76	672.36	113.04	224.61	72.11	55.45
490	-909.18	680.91	154.54	248.63	66.65	22.61
491	-982.42	1028.08	-36.38	256.62	71.99	-38.48
492	-1007.57	1245.85	-74.22	183.14	107.67	-19.32
493	-1040.53	1121.58	80.81	79.99	129.03	38.24
494	-1060.79	1073.24	43.21	-59.51	121.7	65.06
495	-1080.81	976.56	124.02	-128.3	102.84	72.72
496	-1185.55	1089.36	194.09	-163.06	46.88	70.07
497	-1060.3	1027.34	260.99	-133.67	-7.9	43.52
498	-950.2	878.42	284.18	-103.97	-22.86	-1.98
499	-937.01	1005.13	142.33	-64.12	17.61	29.6
500	-985.35	861.57	271.24	-24.23	8.33	14.65
501	-1023.68	961.91	29.79	-1.92	-12.66	3.42
502	-989.26	862.55	43.95	23.28	-6.13	20.29
503	-919.68	825.93	41.02	42.21	1.53	24.96
504	-863.77	823.49	87.89	75.74	18.95	23.74
505	-994.63	844.73	177.25	117.37	15.2	30.09
506	-866.21	901.12	145.75	149.57	21.85	54.05
507	-874.76	969.97	-84.47	110.11	8.79	12.82
508	-869.14	863.53	65.92	85.36	18.07	22.06
509	-816.16	914.06	-36.38	117.07	14.43	0.67
510	-861.57	1078.13	-75.93	118.32	38.21	-6.23
511	-1069.82	1003.17	-138.18	94.48	45.59	-0.64
512	-978.27	834.47	36.87	148.25	15.75	2.53
513	-947.51	900.39	-48.34	180.05	3.2	-15.78
514	-827.39	917.24	11.47	187.93	-2.5	-24.29
515	-910.16	941.41	-9.28	159.7	23.71	-6.38
516	-831.54	898.44	46.63	125.49	2.44	38.51
517	-850.83	1040.53	-276.86	104.34	53.01	35.37
518	-784.67	1028.81	-455.08	20.57	74.89	15.47
519	-765.63	882.81	-223.14	20.78	124.27	27.22
520	-971.92	985.6	-263.67	98.51	144.47	11.75
521	-1053.71	1120.12	-203.13	113.53	118.62	28.05
522	-849.61	1105.71	-72.75	79.19	61.28	-1.68
523	-955.81	993.65	-158.2	29.3	87.55	-32.32
524	-1186.52	862.3	-178.71	-18.04	19.93	-16.33
525	-988.77	807.13	-83.5	-21.09	-37.54	5.86
526	-771.73	896.24	-198.24	-29.54	-10.68	12.6
527	-767.58	758.54	-301.03	-39.06	-5.22	-10.31
528	-783.45	629.88	-158.94	10.44	29.54	20.94
529	-883.54	795.9	-302.49	32.2	33.57	26.76
530	-908.2	773.44	-384.52	16.48	-3.54	43.43
531	-858.4	652.34	-250.49	79.28	24.84	45.59
532	-854.25	777.59	-282.23	156.46	26.58	-15.93
533	-847.66	827.64	-261.96	169.89	42.11	-35.46
534	-937.01	968.99	-138.43	141.63	29.45	-23.07
535	-723.63	1045.17	-42.24	76.45	-2.01	4.52
536	-823.24	917.72	-205.81	57.13	42.85	-22.61
537	-826.42	920.17	-426.76	-14.47	15.78	-17.12
538	-778.81	791.26	-308.84	-59.14	34.76	-14.13
539	-814.45	727.78	-372.07	-39.4	60.06	-10.25
540	-972.9	795.65	-358.89	-39.67	57.89	-24.57
541	-978.27	756.35	-196.29	7.63	27.4	-45.53
542	-1072.02	1039.79	-417.48	47.58	23.77	-36.5
543	-921.88	957.28	-228.27	2.81	-9.61	-46.39
544	-805.91	1010.74	-327.15	-1.71	15.2	-55.33
545	-1088.62	940.92	-285.89	-5.65	20.14	-39.03
546	-885.5	1070.07	-141.36	-92.71	-29.36	5.07
547	-797.61	1125	-31.74	-186.04	-14.68	-10.8
548	-851.56	1100.83	-141.85	-274.87	3.63	-14.25
549	-1078.86	947.75	-330.57	-255.04	-51.64	-12.24
550	-899.66	786.87	-349.61	-230.8	-55.76	-15.5
551	-881.59	853.27	-289.55	-154.39	-45.07	-15.47
552	-901.86	826.66	-164.06	-148.59	-21.33	-7.75
553	-948.73	782.96	-75.44	-107.27	-49.77	8.18
554	-817.63	854.74	-97.9	-105.96	-43.09	11.29
555	-780.52	936.52	-114.01	-117.74	-9	2.11
556	-987.3	753.91	41.5	-113.4	19.13	-25.45
557	-914.55	939.45	143.8	-68.21	-36.44	-34.15
558	-818.85	937.01	311.52	-151.55	-53.68	-34.76
559	-941.41	1034.67	108.4	-192.72	-30.7	5.31
560	-911.62	1111.33	-140.14	-209.01	-27.16	25.7
561	-863.53	969.24	-84.47	-237.43	-16.6	12.85
562	-977.78	836.67	50.54	-175.96	-9.86	33.02
563	-860.35	934.57	202.39	-155.4	-28.75	20.54
564	-911.62	886.72	288.33	-133.03	-12.18	-19.96
565	-868.16	959.47	214.36	-88.04	-5.4	-67.11
566	-858.64	975.83	236.57	-70.62	-1.83	-86.85
567	-1003.42	956.79	378.17	-21.97	24.6	-102.87
568	-970.21	1175.54	179.2	29.21	13.4	-125.89
569	-1021.24	868.16	329.1	18.4	32.81	-149.75
570	-1117.92	904.3	187.99	41.63	39.73	-181.64
571	-1116.46	1006.1	-61.52	40.53	26.79	-189.88
572	-1106.93	1036.13	14.4	-31.04	31.59	-174.93
573	-965.09	1084.47	106.2	-76.97	36.93	-190
574	-1299.56	1072.02	162.6	-100.77	32.29	-272.06
575	-1379.39	1070.8	121.58	-106.51	-39.06	-303.65
576	-1478.52	997.8	118.16	-154.17	-144.65	-320.62
577	-1402.83	614.01	269.04	-160.92	-213.65	-311.83
578	-1482.67	532.23	167.24	-161.62	-296.3	-328.95
579	-1337.89	480.96	428.96	-108.43	-345.95	-315
580	-1170.65	617.19	397.95	-66.13	-321.41	-311.04
581	-1276.61	415.77	483.15	1.04	-242.4	-324.19
582	-1314.45	288.09	278.81	46.54	-189.79	-236.72
583	-1202.15	306.4	290.28	27.04	-176.33	-134.22
584	-1162.35	435.3	421.14	41.56	-123.23	-75.26
585	-1216.55	574.71	495.61	59.17	-74.16	-27.8
586	-1134.28	492.68	725.83	59.39	-57.71	-4.64
587	-1144.29	544.68	610.11	60.58	-60.12	-6.47
588	-1240.72	715.09	449.22	38.09	-47.79	21.24
589	-1244.38	606.93	564.7	36.77	-27.89	12.57
590	-1471.92	783.45	552.98	36.07	-17.21	32.9
591	-1411.13	729.74	616.21	18.49	-32.87	72.08
592	-1411.62	784.42	622.31	13.95	-53.65	76.14
593	-1227.29	708.25	568.12	-12.3	-65.64	64.48
594	-1025.15	523.93	583.98	-56.34	-37.02	15.72
595	-1306.64	522.46	561.04	-88.47	-0.73	-34.97
596	-1247.07	391.6	662.6	-48.77	2.01	-54.47
597	-1392.33	452.39	551.27	29.82	29.66	-41.93
598	-1589.6	637.45	379.88	53.01	13.95	-24.35
599	-1448	630.13	675.05	75.78	-8.97	-14.71
600	-1401.86	750.49	624.51	65.7	-12.94	-35.68
601	-1357.42	713.13	566.16	-1.22	-50.87	-67.87
602	-1351.32	611.08	581.54	-61.61	-68.94	-99.67
603	-1338.38	428.71	615.23	-54.9	-65.73	-109.37
604	-1497.31	484.38	529.79	-5.71	-40.74	-113.07
605	-1605.96	650.39	453.86	25.33	-70.83	-141.66
606	-1646.97	631.59	553.96	4.79	-143.71	-129.55
607	-1455.32	612.55	656.98	-5.8	-188.39	-109.59
608	-1321.04	511.72	671.63	-45.65	-185.03	-143.04
609	-1305.42	394.78	683.35	-75.87	-151.28	-175.2
610	-1286.87	240.23	734.38	-73.97	-134.7	-194.21
611	-1382.32	152.1	718.26	-23.16	-105.83	-178.38
612	-1426.51	74.71	761.96	39.34	-104.52	-113.01
613	-1405.27	222.41	652.83	93.41	-102.66	-32.78
614	-1378.17	378.66	688.48	108.06	-99.4	52.55
615	-1251.71	597.9	671.14	82.89	-106.57	58.44
616	-1227.29	633.06	721.19	-10.38	-73.03	9.95
617	-1285.89	548.83	785.4	-40.22	-58.29	-3.2
618	-1181.4	417.24	808.59	-73.06	-43.79	-23.41
619	-1216.55	327.88	744.14	-119.6	-41.93	-30.7
620	-1207.28	277.59	784.42	-98.79	-32.14	-41.99
621	-1373.54	264.4	867.19	-62.13	-18.1	-37.72
622	-1516.11	302	879.64	21.21	-26.06	2.75
623	-1522.71	327.39	893.55	39.98	-30.91	29.11
624	-1347.9	409.67	847.66	57.65	-71.35	29.79
625	-1146.24	504.39	744.87	26	-55.66	13.98
626	-1250.24	271.48	695.07	-33.33	19.9	-46.69
627	-1456.3	135.01	651.61	-55.48	-1.98	-38.88
628	-1577.39	475.34	901.12	-39.09	-30.49	41.08
629	-1000	773.68	1084.23	7.08	-73.64	111.15
630	-1305.42	627.44	899.17	30.67	9.25	63.54
631	-1235.35	373.78	778.81	18.52	11.96	22.19
632	-1317.87	380.62	800.05	-15.32	2.04	4.18
633	-1447.75	483.15	771.24	-42.57	-24.96	9.28
634	-1262.94	292.72	944.58	-105.29	-70.37	5.92
635	-1317.87	268.07	831.54	-119.29	-55.97	-6.71
636	-1186.52	141.36	929.2	-123.32	-70.43	-56.58
637	-1332.28	137.94	626.71	-45.84	-36.56	-67.93
638	-1288.33	83.25	533.94	-22.4	-30.85	-82.43
639	-1376.22	346.44	904.3	46.66	-32.35	-72.3
640	-1420.17	555.42	825.44	24.6	5.43	-2.96
641	-1634.52	152.83	985.35	-71.5	22.06	2.17
642	-1358.89	429.44	1228.76	0.09	-124.45	35.83
643	-1115.48	484.86	1180.66	75.41	-157.44	48.74
644	-943.12	553.71	944.34	87.52	-123.99	40.16
645	-1193.6	512.94	843.51	49.62	-30.4	44.01
646	-1221.44	341.31	1021.48	43.37	-41.96	80.51
647	-1218.75	436.28	878.17	48.03	-46.63	84.93
648	-1422.12	352.54	829.83	1.16	-35.95	97.35
649	-1414.31	208.98	871.83	-2.62	-103.85	86.06
650	-1268.8	195.56	706.54	-2.93	-110.9	85.21
651	-988.77	219.73	1009.52	-2.72	-135.35	51.21
652	-865.48	429.44	1009.52	28.05	-121.8	36.01
653	-1203.13	376.71	843.99	-60.67	-23.01	-20.36
654	-1249.51	188.23	994.63	-65.77	-50.6	-35.37
655	-1095.7	263.43	989.5	-10.83	-99.27	-25.67
656	-1036.38	623.54	1148.44	35.86	-122.89	-15.23
657	-785.89	701.17	1191.89	70.83	-102.97	40.86
658	-1087.16	523.19	1085.45	50.35	-4.06	54.26
659	-1125.73	559.81	961.67	58.96	0.18	63.81
660	-1079.1	538.33	951.42	55.88	-24.08	22.64
661	-1015.14	434.08	857.42	41.02	-2.96	1.31
662	-1155.03	350.34	1006.1	30.33	18.34	12.39
663	-1257.08	369.14	1069.09	22.55	29.36	55.6
664	-1279.05	367.92	969.24	17.4	-24.05	26.06
665	-1407.23	231.45	789.31	23.47	-42.48	43.79
666	-1458.5	255.13	700.44	56.95	-103.49	41.23
667	-1258.3	578.13	1164.31	128.33	-183.44	28.53
668	-706.54	774.41	1007.08	69.06	-244.84	50.84
669	-873.78	322.51	1120.61	-20.26	-128.94	11.63
670	-539.31	366.21	917.72	32.35	-196.81	65.67
671	-355.22	583.74	654.05	-26.61	-154.54	86.43
672	-505.86	677.25	790.04	-79.74	-31.43	109.59
673	-720.46	679.44	1032.96	-80.02	8.54	89.84
674	-789.06	537.84	1266.11	-54.72	76.08	36.59
675	-895.51	506.1	1233.64	-20.75	117.13	-15.01
676	-1130.37	315.92	1146	11.38	125.61	-58.01
677	-1113.53	260.99	1055.91	78.58	75.93	-25.97
678	-1195.8	502.44	843.75	95.55	18.4	22.64
679	-711.67	621.58	931.64	64.73	13.15	32.17
680	-979.25	641.36	906.25	27.92	155.46	47.73
681	-1234.86	552.25	892.09	-10.47	120.57	41.93
682	-1228.27	392.58	948.73	-59.51	3.63	32.04
683	-1057.62	309.81	1067.63	-80.63	-41.66	52.55
684	-871.34	433.11	1152.59	-67.2	-23.9	71.93
685	-862.55	499.27	1050.78	-68.97	-4.97	52.52
686	-1044.92	392.82	1183.59	-56.37	5.46	-14.31
687	-1067.87	482.91	1076.9	3.14	3.36	-63.14
688	-1161.38	377.44	1059.57	31.71	-7.93	-6.53
689	-1154.79	490.97	980.96	3.05	-41.26	67.72
690	-1003.42	433.84	1028.81	-22.28	-45.75	85.39
691	-839.11	336.67	1066.89	-19.81	-60.55	103.79
692	-869.14	481.69	979.49	14.59	-25.91	65.7
693	-941.89	583.25	921.14	35.74	-46.72	6.84
694	-911.62	584.23	923.1	43.06	-46.75	1.07
695	-951.42	467.29	1080.32	62.04	-50.2	0.12
696	-845.46	458.74	1128.66	122.1	-47.09	32.75
697	-857.91	556.64	980.71	142.21	-5	63.02
698	-784.18	671.88	958.5	127.66	21.36	88.93
699	-739.26	854	842.04	88.71	28.23	59.33
700	-961.18	883.54	763.18	57.71	15.78	49.74
701	-902.83	693.36	936.52	-41.84	3.69	47.52
702	-872.31	611.57	977.29	-62.68	-18.28	61.95
703	-693.85	437.5	1145.51	-61.31	-47.97	55.15
704	-586.67	452.39	1081.05	-27.16	-12.12	81.05
705	-483.89	742.92	978.03	-18.95	-5.62	81.79
706	-678.22	1046.88	765.63	-33.63	67.57	-6.74
707	-1191.41	541.75	950.93	-41.32	27.16	-1.89
708	-958.01	349.37	1273.19	32.5	-34.36	106.08
709	-782.96	605.22	1061.28	47.15	-11.51	45.81
710	-886.96	606.93	919.19	28.11	7.17	19.2
711	-796.14	646.24	897.46	33.26	-18.83	11.84
712	-430.18	679.93	805.66	47.79	-39.12	33.97
713	-463.87	444.09	933.11	44.22	79.38	41.02
714	-720.95	468.26	942.87	66.86	141.08	64.97
715	-837.16	606.93	873.54	78.64	142.27	76.63
716	-841.31	650.15	988.04	107.27	176.82	84.84
717	-1332.76	861.82	808.59	131.59	165.62	8.39
718	-1293.21	948.24	861.82	96.25	19.47	-41.93
719	-945.8	864.5	916.02	23.5	-79.71	-109.01
720	-944.82	822.27	836.91	-71.53	-78.46	-117.58
721	-773.19	705.32	745.61	-115.08	-59.05	-133.67
722	-1041.5	580.08	790.28	-153.14	-16.82	-171.81
723	-1031.49	279.3	1135.01	-128.14	-42.33	-155.46
724	-1038.09	386.23	1012.21	-80.17	-71.72	-112.7
725	-955.57	487.79	967.77	-82.73	-89.9	-28.72
726	-868.16	551.03	952.39	-98.05	-113.8	-9.16
727	-876.46	508.54	1121.83	-84.75	-114.56	13.61
728	-749.02	550.29	1031.01	-86.15	-114.84	11.17
729	-682.86	561.04	1155.52	-82.18	-99.95	-13.64
730	-667.72	736.33	1105.22	-21.7	-115.75	20.23
731	-550.78	725.83	1114.5	-16.02	-79.86	-0.73
732	-660.64	761.72	1029.79	-2.84	10.53	-80.9
733	-1000.24	555.91	1027.1	13.4	22.28	-83.19
734	-972.66	402.59	1094.97	40.25	9.03	-47.42
735	-737.55	381.1	1002.2	80.29	-21	0.61
736	-681.88	568.12	937.01	68.24	18.04	24.57
737	-774.41	598.88	955.08	48.95	49.07	4.49
738	-952.15	598.14	993.41	37.2	61.34	-3.39
739	-1035.4	644.29	899.9	15.72	28.5	-43.43
740	-846.44	444.09	1104	44.37	7.78	-72.72
741	-948.49	618.65	922.12	54.29	31.77	-43.64
742	-1151.61	709.72	821.29	25.15	-29.51	-47.12
743	-957.52	513.67	1051.27	18.07	-64.12	-36.41
744	-838.87	470.46	1141.6	16.42	-45.35	12.33
745	-803.96	332.28	969.97	46.14	-0.37	43.7
746	-941.41	547.12	982.67	44.65	-7.51	65.64
747	-684.81	614.75	950.93	40.65	9.49	68.02
748	-585.21	681.64	1063.72	25.09	61.22	58.62
749	-996.58	635.5	873.54	-50.51	87.89	18.46
750	-996.34	357.67	942.87	-116.18	-8.3	40.86
751	-745.12	541.02	800.29	-143.1	-55.79	78.06
752	-582.76	412.6	1134.28	-134.4	-14.31	69.46
753	-568.12	530.27	1383.3	-79.65	75.47	25.79
754	-1165.53	521.73	1050.05	-13.61	139.31	-62.5
755	-1166.75	523.44	1096.68	-28.23	70.95	-9.22
756	-970.46	416.99	936.04	-29.39	-14.07	-4.7
757	-746.34	310.79	1169.43	33.33	-1.83	34.82
758	-842.04	378.42	1030.27	151.82	20.14	28.96
759	-684.08	614.26	876.95	172.67	12.54	11.08
760	-726.07	679.44	912.11	150.6	16.08	-12.12
761	-929.2	778.32	842.53	93.38	37.32	5.89
762	-989.99	860.35	900.63	30.52	34.18	4.03
763	-930.18	900.63	941.89	-44.83	28.47	-20.26
764	-1011.96	733.4	915.28	-80.35	52.28	-21.42
765	-1161.13	494.38	1105.96	-51.42	38.15	-8.36
766	-1061.77	551.27	1109.86	-15.05	-7.72	-2.96
767	-797.36	693.6	862.55	-4.82	-45.23	-57.77
768	-825.68	585.94	943.36	-23.99	-2.53	-58.78
769	-1037.6	498.54	943.12	-7.66	8.61	-36.35
770	-1239.5	449.95	940.67	-6.16	-21.27	-1.46
771	-805.18	712.16	779.3	-23.01	-96.37	-10.65
772	-666.26	688.23	918.95	-24.17	-45.44	-26.95
773	-815.67	544.19	1065.67	9.8	-6.99	4.55
774	-944.34	517.33	1018.07	30.15	-28.26	16.63
775	-854.25	364.26	996.34	15.93	-42.36	15.41
776	-780.27	526.86	927.73	8.82	-36.1	21.3
777	-842.29	744.63	822.27	10.47	-11.6	14.89
778	-689.21	1001.95	909.67	5.19	-34.7	5.4
779	-739.99	716.06	1240.48	-6.32	22.22	-39.22
780	-1036.87	552	896.97	2.29	18.31	7.57
781	-791.5	687.74	940.19	-13.92	-25.12	14.37
782	-621.34	712.16	1022.22	-43.67	11.2	-23.44
783	-833.74	695.56	976.32	-55.76	37.48	-18.31
784	-1035.4	552.98	965.82	-51.97	40.53	39
785	-906.74	500.98	1119.14	-37.57	10.22	127.66
786	-791.99	413.09	1091.55	-25.51	6.99	168.98
787	-672.36	378.66	1015.87	-18.68	26.28	130.62
788	-684.81	396	1098.14	-4	51.06	120.94
789	-833.01	458.25	1087.16	48.03	85.63	107.21
790	-677.49	481.69	1041.02	101.01	92.93	47.76
791	-875.98	486.33	929.44	143.55	144.35	-15.56
792	-1043.7	652.59	865.72	160.16	130.28	-28.23
793	-1042.72	750.49	780.27	121.03	73	-102.29
794	-1091.06	687.26	916.99	90.88	30	-140.99
795	-1055.42	739.5	843.02	77.58	20.14	-141.6
796	-1233.15	786.87	675.54	-9.86	20.78	-135.71
797	-1064.45	555.42	771.73	-108.64	-9.28	-138.15
798	-1104.98	339.6	866.94	-123.96	18.1	-120.61
799	-1249.02	226.32	1191.65	-81.94	5.62	-86.12
800	-1301.76	233.89	1167.48	-17.91	-50.26	-71.78
801	-1048.58	537.11	1081.3	30.4	-110.81	-36.99
802	-674.07	826.66	1041.99	83.5	-157.93	34.91
803	-691.89	854	970.7	43.82	-116.94	55.42
804	-864.75	660.16	897.22	6.59	-69.49	31.74
805	-635.5	655.03	926.76	-21.21	-72.51	-9.46
806	-651.12	624.02	945.8	-29.27	20.36	-33.42
807	-882.08	656.25	942.63	-22.06	42.82	-35.8
808	-974.37	517.82	947.75	4.97	74.37	-20.6
809	-1097.66	740.97	827.15	40.04	67.78	-49.26
810	-1046.14	559.81	860.6	53.28	51.48	-50.87
811	-1277.34	616.7	694.58	62.74	34.09	7.87
812	-1173.58	765.14	841.55	66.04	9.22	28.5
813	-946.78	737.79	1009.77	56.3	-35.61	1.04
814	-1019.78	670.41	971.68	43.98	-26.58	0.82
815	-896.73	607.42	1099.37	26	-12.51	34.42
816	-1075.44	290.53	1250.24	58.65	-18.1	43
817	-996.83	435.55	706.54	70.77	-65.55	74.52
818	-79.1	738.53	976.56	46.23	-58.04	116.58
819	-731.93	954.59	804.44	7.08	175.45	89.66
820	-1372.56	674.07	831.05	-59.48	138.79	68.6
821	-1438.96	450.2	860.6	-92.83	-55.73	59.17
822	-790.04	598.88	868.16	-87.25	-90.21	63.14
823	-517.58	697.27	992.92	-107.88	8.51	23.01
824	-1017.33	442.38	1100.1	-140.72	169.25	-37.54
825	-1452.39	497.8	1019.29	-67.69	143.98	-33.39
826	-1293.21	620.61	941.41	-19.35	53.44	-34.76
827	-1193.12	614.01	965.82	-7.9	-1.28	-10.77
828	-1081.05	635.25	888.18	-19.9	1.65	13.03
829	-967.53	616.94	956.05	-0.73	-26.43	-3.63
830	-938.23	465.82	1005.62	56.43	-18.19	24.32
831	-1097.17	606.2	834.72	79.77	-27.86	84.23
832	-939.45	625.98	891.36	92.41	-75.38	87.71
833	-824.22	703.13	852.54	87.74	-62.59	67.69
834	-696.53	734.13	775.15	41.53	-44.92	45.44
835	-817.63	578.13	947.51	11.99	19.38	21.27
836	-882.08	530.03	1000.49	40.77	36.62	-3.48
837	-930.66	571.29	983.64	56.7	37.29	-65.83
838	-1056.4	667.48	878.42	57.5	45.84	-89.51
839	-1044.68	610.6	843.26	53.92	32.96	-137.15
840	-1210.94	644.78	850.59	53.65	24.11	-136.47
841	-1266.6	664.06	793.21	114.38	4.76	-14.8
842	-1278.81	743.16	805.66	107.76	-83.56	46.57
843	-1109.13	804.69	881.84	60.64	-116.12	56.82
844	-806.64	656.01	892.33	8.79	-162.02	91.83
845	-775.39	518.55	885.01	18.04	-111.24	141.66
846	-618.9	643.8	640.87	21.27	-91.4	172.24
847	-333.74	637.7	981.69	-25.48	23.01	160.8
848	-642.82	688.96	1073.24	21.18	178.68	94.02
849	-1188.96	799.8	632.08	-11.17	160.49	79.99
850	-940.19	519.29	960.45	-62.41	6.44	127.66
851	-768.8	897.46	1006.35	-6.93	-19.59	67.41
852	-735.11	899.17	973.39	-18.19	52.25	20.48
853	-792.97	883.3	823.73	-41.72	62.87	-14.56
854	-991.21	742.43	832.52	-69.95	36.1	-28.75
855	-827.88	703.61	761.72	-113.13	-12.08	-49.5
856	-855.96	590.09	965.33	-87.86	-11.35	-35.55
857	-939.7	762.7	985.35	-4.58	19.62	0.4
858	-869.87	775.39	913.09	-27.98	21.82	-14.22
859	-903.81	661.13	960.69	-28.05	21.61	-3.94
860	-703.37	542.97	976.07	-6.47	9.22	31.8
861	-673.1	598.88	885.01	14.47	38.27	43.79
862	-785.64	619.87	906.98	43.33	81.15	28.41
863	-996.83	742.43	888.92	54.72	71.35	36.62
864	-878.17	637.94	928.22	60.3	39.25	30.98
865	-669.19	500.98	962.4	62.81	50.6	25.82
866	-622.31	697.27	918.95	120.67	90	-8.24
867	-811.52	987.79	724.37	108.49	138.12	-33.87
868	-1181.88	1090.82	607.91	80.11	103.36	-63.2
869	-1086.18	703.37	769.53	-23.38	30.73	-67.08
870	-1057.86	594.97	962.4	-3.63	33.78	46.26
871	-955.57	684.81	864.01	56.52	56.4	112.09
872	-743.65	715.82	787.11	46.05	63.42	56.64
873	-789.31	863.04	590.82	28.56	86.61	-76.05
874	-1142.82	794.43	771	37.05	85.54	-133.64
875	-1188.72	931.4	658.69	27.47	-5.25	-192.69
876	-1105.71	754.64	643.07	-99.55	-38.21	-165.25
877	-967.29	546.63	842.77	-150.76	3.75	-105.5
878	-1094.97	531.49	969.97	-111.39	29.63	-43.64
879	-1147.71	554.69	930.66	-86.18	-15.5	-1.04
880	-1126.71	610.11	987.55	-78.67	-33.26	24.14
881	-914.06	729.25	883.54	-62.77	-82.28	1.74
882	-806.15	475.1	989.26	-116.79	-44.77	-32.1
883	-1212.89	461.67	900.88	-115.3	12.42	-49.87
884	-1175.29	496.83	886.23	-29.05	-40.47	-61.31
885	-1059.08	480.22	916.26	40.92	-70.19	-52.7
886	-923.34	738.53	769.04	110.57	-75.44	-34.21
887	-975.59	775.88	929.2	88.65	-48.55	13.31
888	-1046.39	666.26	982.18	82.21	-33.6	33.05
889	-1093.51	636.72	933.84	61.95	-42.48	44.37
890	-790.04	600.83	1014.16	60.36	-50.72	59.54
891	-792.24	822.51	710.94	28.5	-13.67	47.79
892	-1193.36	635.74	860.35	-23.44	42.48	-5.83
893	-1327.88	555.18	955.32	19.65	-11.26	-42.94
894	-1256.59	605.71	955.32	37.9	-94.94	-61.8
895	-1165.04	707.28	979.25	63.02	-129.79	-19.38
896	-890.38	820.8	847.9	33.39	-117.37	-17.33
897	-937.5	576.42	718.26	-41.9	-66.25	-17.46
898	-825.44	598.63	916.99	-36.04	-90.94	31.22
899	-716.8	776.61	963.13	-39.98	-115.36	69.7
900	-663.82	635.99	986.57	-61.19	-62.87	49.53
901	-799.07	662.35	950.68	-64.64	-49.5	31.01
902	-752.2	509.52	1090.58	-30.85	-35.03	4.21
903	-761.23	617.68	1079.59	17.21	10.99	8.21
904	-1009.77	514.4	938.23	34.24	54.87	42.82
905	-971.92	590.09	875.24	65.31	-1.25	35.31
906	-779.05	789.31	742.19	53.99	6.53	19.96
907	-995.36	514.16	947.51	-25.27	44.43	6.1
908	-1066.41	703.13	733.4	-2.2	4.46	22.83
909	-1070.8	750.98	668.7	-68.63	-73.73	4.24
910	-775.15	582.76	848.63	-98.3	-77.03	22.25
911	-875	311.52	1190.92	-80.81	-52.95	56.3
912	-960.94	657.47	928.22	2.26	-53.99	96.68
913	-553.71	735.11	955.57	16.69	-79.28	70.28
914	-550.05	768.31	909.91	16.05	-8.61	60.7
915	-227.05	1004.39	845.21	28.38	21.21	-1.74
916	-982.18	719.73	720.95	55.15	148.99	-86.91
917	-1133.06	623.54	861.33	13.79	82.92	8.76
918	-871.09	645.26	981.93	39.92	-19.26	-11.14
919	-737.06	678.96	1030.27	74.1	-7.17	-23.93
920	-604.98	820.8	807.62	87.65	30.55	-50.87
921	-953.86	887.94	876.71	76.57	106.96	-36.96
922	-1069.34	957.28	783.94	82.31	93.9	-25.21
923	-1190.19	727.78	800.05	11.78	77.85	2.66
924	-1237.3	753.17	785.89	-39.15	-15.08	-5.43
925	-981.69	826.17	823.97	-60.21	-67.75	7.54
926	-624.76	605.71	925.29	-81.54	-47.55	45.84
927	-603.52	458.01	1183.35	-70.71	10.68	93.41
928	-812.74	751.22	950.44	-23.56	34.36	75.9
929	-962.4	722.66	905.03	19.2	13.73	85.94
930	-510.74	706.79	817.63	43.79	0.64	71.62
931	-531.74	604.98	914.79	65.06	85.57	6.59
932	-982.67	659.42	958.98	97.93	156.74	-1.19
933	-1161.87	775.63	780.27	125.95	105.26	-1.62
934	-1333.98	1013.43	635.5	73.58	-61.83	-11.11
935	-940.43	1004.64	622.31	35.43	-86.12	-13.03
936	-719.48	951.9	514.4	-103.24	0.85	-54.08
937	-1177.98	407.71	775.15	-242.52	102.33	-140.63
938	-1361.82	380.13	919.19	-228.3	54.17	-83.31
939	-988.28	421.63	953.61	-217.41	-24.32	20.45
940	-941.16	427.73	1091.06	-161.77	-31.65	32.1
941	-672.85	545.9	1097.17	-122.13	-49.01	12.76
942	-712.4	661.13	939.45	-28.08	-3.69	-32.1
943	-909.42	598.39	1014.89	16.2	24.99	-68.51
944	-1071.53	579.1	1010.01	66.38	27.07	-60.82
945	-941.89	562.5	987.06	98.36	39.67	-59.23
946	-1025.39	492.68	1003.91	101.04	62.53	-27.25
947	-988.04	653.81	866.7	116.97	51.12	-14.95
948	-957.76	734.62	792.48	92.53	2.2	-85.72
949	-1161.38	406.98	754.64	-21.3	22.98	-130.98
950	-1165.28	708.98	675.54	-33.51	-45.35	-131.47
951	-1198.24	737.55	527.83	-121.03	11.78	-111.51
952	-1479.98	481.93	1171.63	-28.59	-65.34	-39.46
953	-981.93	875.98	1109.86	3.63	-84.14	39.15
954	-887.94	692.63	1160.89	-34.67	-63.11	96.74
955	-986.33	502.2	1016.85	-43.43	-84.08	71.14
956	-780.52	585.45	956.05	-0.7	-128.63	36.71
957	-779.05	515.87	1028.56	13.73	-108.43	-2.26
958	-849.85	430.66	1034.18	40.68	-82.34	7.81
959	-1183.84	654.79	941.89	60.52	-47.03	-7.08
960	-974.12	669.92	960.94	75.56	-136.51	33.6
961	-685.55	761.23	770.26	5.49	-85.48	27.5
962	-854.25	745.12	850.34	-34.06	-7.84	17.33
963	-800.78	669.68	990.72	-10.59	-20.26	7.48
964	-693.36	762.45	841.55	-29.08	-36.77	-37.45
965	-869.38	631.35	789.06	-48.37	1.65	-62.99
966	-1001.46	560.79	854	-41.84	-9.52	-61.13
967	-1035.16	514.16	971.44	13.55	-18.65	3.14
968	-1026.86	560.55	1009.28	28.63	-18.31	32.59
969	-890.63	439.7	1132.32	3.33	10.65	56.73
970	-806.15	480.22	1093.51	6.47	5.98	45.44
971	-834.23	697.27	998.78	17.21	29.97	35.95
972	-1077.64	642.33	1029.79	-12.88	-6.99	29.48
973	-866.46	655.27	880.13	-28.78	-48.89	24.32
974	-844.73	568.6	922.61	-71.81	-42.45	4.85
975	-825.2	468.99	1052.25	-57.34	-1.92	18.1
976	-698.73	439.45	1107.67	2.84	-17.3	-14.4
977	-687.74	455.08	1086.18	58.65	1.16	-51.06
978	-764.4	625.73	869.14	74.86	22.61	-28.26
979	-710.21	813.48	740.48	72.78	62.74	-38.39
980	-742.68	542.97	1018.8	48.86	104.28	-99
981	-1166.26	771	812.74	89.94	168.33	-76.02
982	-1387.45	708.98	767.82	30.36	28.5	-48.43
983	-1257.57	349.37	767.09	-9.55	-34	16.97
984	-731.93	464.11	1182.62	-17.67	-63.87	159.21
985	-831.79	555.91	1172.36	-22.83	26.52	90.42
986	-1032.96	585.94	1076.9	-38.15	63.6	46.91
987	-974.61	642.09	1028.56	-50.17	46.57	54.87
988	-921.39	830.57	869.63	-106.63	17.12	32.1
989	-852.29	690.43	922.85	-152.04	16.94	0.55
990	-983.15	682.86	951.17	-150.67	12.63	-27.65
991	-1029.54	550.05	1099.85	-111.39	17.55	-25.45
992	-1013.92	531.74	903.32	-30.21	17.33	-28.02
993	-945.31	446.04	1038.33	9.09	7.17	0.67
994	-896.73	625	873.78	16.72	-25.3	12.79
995	-621.34	776.37	932.62	2.66	-25.05	2.75
996	-734.13	831.79	912.11	12.08	87.28	-67.29
997	-1272.71	457.76	846.44	2.35	75.81	-38.06
998	-1191.16	475.83	974.85	9.25	-28.84	1.86
999	-834.47	752.69	1067.14	18.01	-44.16	-26.92
1000	-962.89	724.61	901.86	-2.2	3.75	-2.5
1001	-1035.64	707.76	861.57	-39.46	25.02	35.95
1002	-1011.47	475.59	1082.28	-80.54	3.11	81.7
1003	-883.54	472.9	1168.46	-94.15	12.82	118.44
1004	-822.75	384.03	1186.52	-112.24	52.7	80.17
1005	-1033.94	416.02	952.64	-118.44	80.84	13.12
1006	-1029.3	364.01	1018.8	-88.26	67.08	24.93
1007	-1173.34	460.45	1007.81	-44.31	55.36	29.91
1008	-1218.26	395.75	1060.06	1.19	-11.63	32.71
1009	-850.1	475.34	1077.39	56.82	7.63	9.86
1010	-863.77	463.62	960.45	61.25	46.05	-22
1011	-1152.59	542.72	966.8	91.74	80.9	-15.75
1012	-1176.51	665.77	867.68	111.05	33.23	-25.73
1013	-1077.88	746.34	806.4	42.54	-27.68	-40.16
1014	-960.94	582.76	985.35	51.15	0.92	-12.94
1015	-1086.18	498.29	973.88	64.27	-3.66	8.15
1016	-938.72	335.45	1010.99	29.24	-4.7	15.66
1017	-858.4	305.18	958.25	49.41	-3.02	52.49
1018	-607.91	556.88	746.34	19.56	3.14	104.46
1019	-738.53	402.34	854.25	16.02	23.22	132.11
1020	-920.41	587.16	894.29	47.88	50.75	92.77
1021	-822.02	819.58	598.39	94.82	31.37	-75.41
1022	-1172.85	521.48	841.06	118.26	56.76	-173.43
1023	-1296.88	473.39	904.54	122.71	25.97	-78.46
1024	-1287.35	582.76	1122.56	83.95	-13.43	8.48
1025	-942.38	838.87	979.98	74.43	-21.67	-13.18
1026	-866.21	817.63	770.51	31.52	27.98	-66.86
1027	-1161.62	676.76	783.2	-7.05	22.06	-112.27
1028	-1117.92	525.63	959.47	32.1	-26.64	-86.49
1029	-1150.63	602.29	1004.64	142.3	-25.3	-37.2
1030	-1157.71	625.49	989.75	194.67	-36.41	-38.39
1031	-862.3	1062.99	666.99	189.61	-70.28	-57.28
1032	-922.36	977.54	749.76	50.84	-2.53	-20.14
1033	-1211.43	644.53	902.1	-95.98	30.3	1.1
1034	-1226.07	513.67	1018.31	-151.73	9.28	44.62
1035	-984.38	370.85	1170.65	-106.87	0.73	-6.23
1036	-1069.34	432.62	950.68	-98.24	-12.21	-35.61
1037	-1219.24	403.56	789.55	-104.16	-34.94	-35.55
1038	-1273.44	479.98	899.66	-29.3	-68.79	19.47
1039	-808.59	687.26	739.99	9.28	-107.27	-13.67
1040	-888.67	615.97	895.51	-43.67	-36.96	-106.05
1041	-1328.61	389.89	936.04	-22.4	-69.67	-113.28
1042	-1187.74	596.92	1008.54	-17.4	-143.89	-33.63
1043	-877.93	604.74	876.46	-52.12	-151.28	-24.96
1044	-821.53	535.16	929.44	-63.2	-102.02	-59.33
1045	-1119.38	603.27	870.12	-44.1	-86.12	-103.61
1046	-1056.88	577.39	783.94	-29.97	-101.47	-93.11
1047	-964.84	408.94	802.49	13.31	-117.13	-60.3
1048	-786.87	781.25	985.6	27.65	-115.42	-16.3
1049	-706.05	649.66	1236.33	-12.27	-59.33	18.74
1050	-1007.08	606.69	1142.58	-7.57	-22.43	4.33
1051	-865.72	610.84	1059.81	1.53	-52.15	0.73
1052	-884.52	677.25	1063.72	19.87	-38.36	19.17
1053	-839.36	747.8	977.78	2.5	-19.41	14.8
1054	-962.4	460.21	933.59	-44.19	8.85	-29.6
1055	-1063.96	366.21	951.9	-34.97	4.88	-73.03
1056	-1312.5	265.87	944.58	14.43	1.59	30.91
1057	-1318.36	493.9	825.68	50.35	-109.25	103.79
1058	-1070.31	451.9	1008.06	60	-163.45	101.72
1059	-759.77	653.81	932.13	64.58	-149.14	69.55
1060	-660.4	812.99	1166.75	83.65	-91.19	-10.96
1061	-703.13	727.78	929.93	24.9	-50.87	-1.25
1062	-1109.62	307.62	1074.22	-107.06	11.84	-42.18
1063	-1086.91	272.46	1140.14	-91.8	-76.29	-89.32
1064	-822.27	297.85	1173.83	-64.76	-100.98	-107.88
1065	-588.62	653.81	1111.33	-18.55	-124.69	5.86
1066	-522.71	598.63	1136.23	-41.99	-40.37	76.97
1067	-723.14	531.49	1201.9	-21.82	11.57	44.07
1068	-775.63	558.35	1050.29	-2.84	13.85	5.95
1069	-797.61	624.27	877.93	-67.75	29.27	-3.6
1070	-1016.6	443.36	907.96	-85.85	21.97	9.22
1071	-663.57	658.2	921.88	-51.64	-3.91	22.03
1072	-889.4	458.5	1082.28	-79.28	32.41	-10.47
1073	-894.29	307.86	992.68	-74.13	-15.41	8.03
1074	-688.23	266.6	1043.46	-49.1	-9.03	58.62
1075	-573.97	313.96	1111.82	-26.79	30.55	64.42
1076	-764.65	324.46	1272.46	30.7	92.13	58.35
1077	-948.73	340.58	1215.33	79.41	83.07	12.91
1078	-1154.05	493.9	868.9	39.18	79.16	-31.01
1079	-1187.99	413.82	1025.39	55.97	30.76	-47.36
1080	-1055.18	603.27	921.63	69.58	-18.55	-32.32
1081	-723.39	638.43	1034.18	34	-45.47	-41.17
1082	-855.71	461.43	1049.07	39.46	21.21	-48.92
1083	-969.48	549.07	945.31	41.05	39.06	13.73
1084	-884.03	693.6	934.81	-23.1	12.05	24.23
1085	-897.95	441.89	1122.31	-53.31	12.18	17.73
1086	-1191.89	436.04	1050.78	-17.61	1.31	26.79
1087	-814.21	538.82	974.37	62.35	-85.88	83.22
1088	-602.29	587.65	1008.3	92.99	-66.56	78.43
1089	-536.87	748.05	1022.71	85.78	4.12	60.12
1090	-796.39	777.1	939.7	67.9	29.21	29.33
1091	-1042.24	783.69	890.63	-3.72	54.9	35.1
1092	-718.75	911.87	814.21	-85.82	-10.01	-5.68
1093	-732.67	385.5	1167.97	-96.41	19.9	-52.52
1094	-847.41	475.59	1012.21	-101.47	16.85	-21.85
1095	-805.42	525.15	1075.68	-107.45	-14.13	-15.69
1096	-663.33	518.55	1127.2	-95.52	14.68	-6.41
1097	-780.52	471.68	1058.84	-121.7	55.45	-39.7
1098	-915.77	458.5	1066.16	-71.56	52.22	-26.49
1099	-996.34	429.2	1125	-13.52	58.87	14.4
1100	-1013.43	476.07	1044.68	6.44	33.48	15.81
1101	-864.99	471.92	1047.36	14.71	22.64	20.51
1102	-808.35	462.89	993.41	43.52	51.54	46.6
1103	-941.65	489.01	1020.02	73.97	51.39	86.06
1104	-881.35	451.17	1071.53	88.35	35.98	77
1105	-1006.84	511.47	1040.28	106.14	36.16	84.63
1106	-970.46	573.73	1002.69	102.48	16.75	76.45
1107	-750.98	503.91	961.67	74.74	32.35	45.38
1108	-849.61	576.42	1071.04	29.14	94.06	-10.28
1109	-1066.89	498.05	1181.4	55.85	75.26	-85.27
1110	-1084.72	704.59	978.27	85.48	-8.58	-90.97
1111	-968.02	761.96	908.45	37.14	-34.94	-80.69
1112	-1026.37	684.81	834.47	8.48	-17.36	-80.41
1113	-1124.02	580.57	1002.69	-42.91	-37.26	-24.32
1114	-1063.48	466.8	1156.01	-94.6	-56.15	29.39
1115	-680.66	478.03	951.42	-168.4	-90.15	46.51
1116	-600.1	390.14	950.2	-201.08	-39.58	20.9
1117	-757.08	388.18	901.12	-189.97	2.44	-15.53
1118	-918.7	159.91	1033.2	-156.19	14.89	-25.57
1119	-878.91	194.34	966.55	-55.48	6.96	-53.53
1120	-894.29	235.11	867.43	7.93	26.37	-99.18
1121	-1126.71	214.84	881.1	57.5	82.61	-111.76
1122	-1201.42	399.17	981.45	102.63	43.76	-100.65
1123	-958.01	580.32	1252.2	132.54	28.08	-69.55
1124	-1053.22	655.27	1258.79	163.6	36.77	-34.42
1125	-1208.25	628.17	1151.61	157.35	16.88	-20.63
1126	-1276.86	564.21	1092.29	132.87	-51.03	-39.64
1127	-1051.51	587.65	1000.49	117.89	-139.86	12.05
1128	-617.43	557.86	1115.48	49.62	-117.4	50.54
1129	-708.5	593.99	1091.55	21	-40.25	59.63
1130	-820.07	412.84	1163.82	4.12	-23.01	48.52
1131	-1085.94	376.22	1114.26	42.72	-14.92	73.79
1132	-803.96	482.67	941.89	49.13	-45.5	95.73
1133	-651.37	574.71	1025.39	-3.54	-35.25	65.03
1134	-684.57	555.18	941.16	-31.92	14.25	27.56
1135	-587.65	389.89	1062.74	-37.6	36.22	21.88
1136	-733.15	479	1041.26	8.45	108.25	-1.16
1137	-976.07	576.9	888.92	24.14	113.01	32.32
1138	-968.02	491.46	734.62	40.07	34.39	60.09
1139	-983.15	536.13	590.82	-54.53	-72.69	66.38
1140	-659.42	463.87	1157.23	-49.19	-104.55	80.6
1141	-810.06	815.19	1081.54	65.83	26.95	53.86
1142	-892.33	726.07	1161.87	90.3	84.17	25.18
1143	-818.12	687.26	832.03	12.48	72.36	31.52
1144	-932.86	656.98	924.32	-43.46	76.72	22.95
1145	-838.87	697.75	963.38	-29.33	69.27	-0.55
1146	-1045.9	743.65	954.1	-54.5	81.76	-25.45
1147	-958.98	563.48	1075.2	-63.51	37.08	-72.51
1148	-977.29	514.89	918.95	-70.47	53.07	-99.09
1149	-1222.41	364.99	993.65	-53.01	43.21	-66.59
1150	-1058.59	411.87	1058.59	-32.47	9.86	-9.43
1151	-1118.41	657.23	962.4	-43.79	-4.39	4.7
1152	-763.67	755.37	1072.51	-104.31	-51.48	-7.48
1153	-930.18	438.72	1105.22	-107.88	2.93	-32.62
1154	-818.36	415.77	1012.21	-20.94	-8.15	-4.06
1155	-971.68	491.46	936.28	21.79	25.12	-21.51
1156	-1111.08	495.61	957.03	29.94	2.35	-18.49
1157	-927.98	702.64	882.32	63.32	-15.66	-39.61
1158	-862.3	634.77	1061.28	62.99	-7.93	-4.67
1159	-895.51	604	1057.62	62.53	27.28	49.26
1160	-1078.13	542.24	1070.31	69.67	3.91	52.09
1161	-990.48	540.77	964.36	58.65	-4.09	48.19
1162	-1081.05	490.48	846.68	40.01	3.02	56.73
1163	-1041.75	542.48	891.6	20.57	-41.56	48.92
1164	-927.25	605.96	975.59	12.05	-78.22	5.1
1165	-710.69	741.7	1003.91	3.81	-69.61	-23.16
1166	-919.92	489.01	1105.22	19.68	-19.81	-24.08
1167	-1036.62	352.54	887.45	51.51	-30	65.83
1168	-929.69	453.86	937.99	121.28	-37.2	188.9
1169	-488.04	761.96	936.77	131.26	-37.51	170.9
1170	-584.23	742.68	1103.52	66.41	57.77	56.27
1171	-893.55	793.7	1092.53	75.93	50.57	-4.24
1172	-894.04	678.71	959.23	86.67	29.66	-22.55
1173	-689.7	571.29	954.35	77.21	-2.93	-17.58
1174	-454.35	875.73	907.47	101.65	37.9	-51.3
1175	-538.33	799.07	760.74	31.98	112.52	-155.46
1176	-1384.52	294.92	854.98	-10.01	107.51	-112.95
1177	-889.65	674.8	872.56	-9.58	-7.69	-1.92
1178	-1060.79	791.5	918.21	-42.63	42.51	-37.17
1179	-894.29	679.2	774.66	-56.52	-10.56	-37.32
1180	-890.87	511.72	945.8	-75.84	-1.22	-17.52
1181	-995.12	758.79	957.03	-86.24	8.61	-13.4
1182	-940.92	621.09	1091.55	-107.94	16.6	-5
1183	-1006.84	549.56	1109.38	-75.47	12.51	-23.77
1184	-1055.91	412.11	1003.91	-112.98	7.14	-24.08
1185	-1094.24	378.17	1018.07	-56.34	-31.13	-37.87
1186	-1047.12	932.37	617.43	-56.52	-80.26	-73.52
1187	-893.8	678.71	531.98	-79.9	-76.93	-97.87
1188	-1112.79	368.9	1027.59	-0.82	-21.97	-46.51
1189	-1243.65	627.93	1072.51	32.38	-34.24	-5.52
1190	-1030.52	595.7	1117.19	32.87	-86.49	12.36
1191	-975.34	621.09	1059.57	49.8	-105.19	53.16
1192	-778.56	757.57	916.99	-12.82	-100.16	76.63
1193	-746.34	208.25	1179.69	3.78	-111.54	48.86
1194	-490.48	437.26	897.46	79.99	-124.94	76.29
1195	-242.68	852.29	1193.12	79.5	57.22	63.75
1196	-1044.92	710.94	823.97	36.13	185.58	-6.5
1197	-1265.87	415.28	737.79	-33.84	37.26	47.36
1198	-728.52	275.39	996.34	-45.62	-17.18	81.05
1199	-739.01	646.97	1123.29	-29.88	81.6	83.74
1200	-967.53	780.76	1019.04	-88.59	124.57	25.24
1201	-1281.98	609.62	780.52	-121.28	82.55	-4.06
1202	-1169.19	560.55	758.3	-153.63	15.32	44.49
1203	-1101.32	542.72	909.42	-120.39	-42.36	55.15
1204	-856.2	619.63	962.16	-74.74	-31.52	34.3
1205	-796.88	648.93	993.41	-14.56	0.4	-20.02
1206	-884.77	492.68	1113.53	15.56	8.27	-12.42
1207	-956.3	560.55	1007.81	39.73	0.4	75.93
1208	-791.26	691.89	1038.33	76.17	-33.17	88.96
1209	-537.6	601.07	1128.91	80.08	-16.48	107.36
1210	-550.29	420.65	854.49	45.78	59.33	99.82
1211	-667.72	580.57	927.98	8.42	109.28	95.4
1212	-910.89	663.82	1208.5	79.5	104.89	75.26
1213	-794.43	569.58	1135.99	131.71	60.21	29.91
1214	-718.75	629.15	901.37	141.63	49.9	23.56
1215	-818.36	673.58	887.45	76.81	80.66	18.83
1216	-1135.5	755.13	674.32	66.28	118.77	-47.45
1217	-1300.78	728.27	905.03	68.27	101.84	-50.23
1218	-1315.19	895.02	816.89	41.29	45.96	-91.77
1219	-1393.8	865.48	956.3	-22.83	-51.27	-95.15
1220	-941.16	697.51	883.06	-54.44	-71.01	-91.25
1221	-673.34	560.06	767.58	-88.1	-50.6	-81.45
1222	-898.68	456.05	814.21	-89.2	53.41	-80.05
1223	-1250.73	512.45	1022.95	-64.27	53.71	-74.19
1224	-1224.85	503.91	1088.62	-49.59	-43.24	-61.28
1225	-967.29	576.42	1101.56	-66.38	-67.02	-41.72
1226	-819.09	313.96	1217.53	-70.5	-37.08	-31.92
1227	-1052.98	628.66	928.47	-59.72	-13.24	-24.93
1228	-916.5	493.65	1034.42	-65.06	-28.23	-35.92
1229	-1046.39	511.23	895.51	-43.3	-20.14	-47.45
1230	-941.89	523.44	844.48	-30.36	-23.77	-87.65
1231	-1146.73	478.03	858.89	-12.94	-11.69	-86.33
1232	-1090.82	444.34	872.07	38.91	-27.92	-30.88
1233	-1201.42	661.13	863.77	22.4	-58.53	-11.87
1234	-1036.87	585.94	941.89	5.55	-91.89	14.28
1235	-889.89	556.15	1017.09	19.2	-76.11	-6.81
1236	-927.98	689.94	1089.11	32.07	-92.93	-16.69
1237	-800.05	782.71	1069.34	50.93	-125.58	6.23
1238	-765.63	760.5	1008.3	23.96	-104.58	0.89
1239	-1103.52	550.05	1054.2	8.58	-90.27	-2.93
1240	-1070.07	409.42	1192.87	41.84	-150.48	52.37
1241	-844.24	657.47	990.97	-15.59	-115.94	106.63
1242	-639.65	445.56	1041.02	-59.42	-104.92	79.41
1243	-531.01	386.96	984.38	-72.24	-23.53	23.65
1244	-801.51	822.27	836.18	-55.97	18.1	-41.66
1245	-969.97	702.64	864.5	-84.81	-2.32	-80.02
1246	-1092.29	571.78	943.6	-103.3	-21.06	-73.91
1247	-1007.81	390.38	1196.29	-4.39	-49.04	-39
1248	-825.93	321.78	1220.46	47.3	-55.63	-16.75
1249	-806.15	245.85	1184.08	78.89	-52.89	8.36
1250	-719.48	414.06	919.19	86.09	-64.27	40.34
1251	-500.98	534.91	924.07	38.27	-9.67	70.22
1252	-530.27	401.12	1300.05	15.32	37.35	56
1253	-821.29	739.5	1006.1	35.55	78.52	30.06
1254	-1101.32	502.2	878.66	-19.87	43.46	-5.52
1255	-1259.28	433.59	832.76	-79.38	-46.42	-2.72
1256	-988.28	400.39	940.43	-119.48	-116.64	75.93
1257	-645.51	357.18	911.13	-107.21	-75.87	67.9
1258	-705.08	657.96	638.67	-152.04	-104.25	45.87
1259	-570.31	607.91	1023.93	-220.55	-51.24	-44.92
1260	-582.52	570.07	1308.59	-123.75	-78.8	-45.29
1261	-635.25	430.66	1080.57	-52.58	-48.16	-68.3
1262	-547.61	656.01	1255.62	75.68	-20.17	-77.76
1263	-652.83	804.69	1306.88	109.19	63.93	-51.91
1264	-821.78	734.62	1282.47	84.9	99.61	-54.69
1265	-682.37	575.93	1097.41	62.32	80.14	-54.69
1266	-781.74	454.59	1003.17	20.11	95.55	-29.88
1267	-815.92	297.61	1038.09	-1.74	75.38	-18.89
1268	-853.76	440.92	1056.4	-18.92	87.65	-19.9
1269	-981.2	739.01	811.52	-63.42	89.9	-19.1
1270	-995.12	302	1037.35	-178.89	0.95	-34.91
1271	-890.38	527.34	1128.17	-220.58	-24.75	-62.87
1272	-780.27	361.82	1331.79	-237.92	16.66	-116.09
1273	-821.29	290.77	1300.29	-184.48	71.69	-176.61
1274	-960.21	244.38	1265.87	-132.17	107.64	-174.5
1275	-1013.43	-61.52	1299.32	-39.49	71.41	-113.16
1276	-939.7	112.06	1153.81	-22.74	56.12	-89.32
1277	-1204.59	246.83	963.38	-0.67	27.77	-65.61
1278	-1169.68	100.1	1210.21	1.28	-35.37	-21.82
1279	-945.07	360.35	1048.1	72.48	-74.68	30.18
1280	-743.65	471.44	1018.31	42.14	-71.47	30.03
1281	-875.98	570.07	849.61	-38.6	-25.48	13.46
1282	-865.97	273.44	1105.71	-63.81	-12.45	-8.36
1283	-857.91	447.02	1166.5	-38.09	13.24	-42.97
1284	-847.17	280.27	1151.37	-35.92	23.32	-82.73
1285	-1149.9	201.66	1038.82	-1.71	39.83	-48.65
1286	-1247.31	182.37	1194.34	58.62	4.79	53.8
1287	-859.86	164.31	1271	107.12	5.4	49.84
1288	-926.76	306.88	960.45	126.25	3.45	11.44
1289	-1017.82	198.49	921.63	173.86	-18.46	50.17
1290	-997.8	237.3	975.83	256.9	-32.75	39.98
1291	-1014.65	408.45	990.48	222.08	-38.33	45.26
1292	-921.88	448	1240.23	138.09	-57.5	89.26
1293	-992.68	540.28	1208.01	78.22	-52.73	104
1294	-849.85	608.15	1140.14	29.69	-87.16	82.82
1295	-673.83	357.67	1186.28	25.36	-51.3	96.56
1296	-761.72	373.78	1074.22	61.74	-29.85	155.33
1297	-612.3	444.58	1045.41	45.53	14.07	127.2
1298	-889.65	500	1214.11	9.83	26.61	66.19
1299	-1023.68	489.75	1034.67	-6.04	10.68	39.64
1300	-723.63	575.44	1084.96	-52.86	-62.56	25.94
1301	-669.92	599.12	941.89	-143.65	-47.27	-14.31
1302	-879.88	354.98	979.98	-184.36	-28.2	-55.88
1303	-880.13	336.43	1098.39	-114.2	-35.31	-80.72
1304	-889.89	394.04	1184.81	-96.77	-61.61	-75.68
1305	-563.23	455.81	1132.08	-46.88	-66.16	-28.35
1306	-406.98	483.15	1208.74	-26.82	-16.66	-16.3
1307	-585.69	329.83	1253.66	-14.98	72.42	-7.35
1308	-969.24	242.92	1108.4	-15.99	72.78	18.4
1309	-918.7	242.43	1077.64	3.69	31.92	99.49
1310	-781.98	339.11	1129.15	8.15	41.72	117.58
1311	-876.22	437.74	1198.49	-3.6	54.6	117.58
1312	-802.25	400.15	1155.52	23.93	50.05	104.28
1313	-990.23	354.74	927.73	90.64	67.81	98.45
1314	-1044.68	408.45	1028.08	138.12	32.01	102.08
1315	-955.32	372.07	1119.38	155.67	49.1	86.09
1316	-853.52	433.11	1104	108.76	6.68	48.8
1317	-223.39	546.63	994.38	53.44	-8.12	-23.68
1318	-650.15	479.25	1062.01	50.6	81.05	-76.93
1319	-958.98	565.67	1008.3	-0.21	85.24	-34.24
1320	-1089.6	553.71	968.51	-97.17	42.63	38.48
1321	-972.41	399.9	1036.38	-147.22	-1.43	44.59
1322	-1076.42	319.34	1268.31	-210.3	-13.28	17.52
1323	-756.84	432.37	1162.84	-214.42	-35.61	24.99
1324	-603.03	433.84	1150.88	-241.27	26.61	4.76
1325	-940.92	60.79	1258.54	-186.4	91.83	-36.65
1326	-798.34	196.53	1168.21	-24.54	82.4	-78.58
1327	-889.89	192.14	817.14	22.34	118.1	-89.84
1328	-931.4	239.99	581.54	96.86	157.5	-106.14
1329	-1147.71	343.99	1307.37	163.3	114.87	-73.85
1330	-1087.65	678.47	1385.5	212.71	42.6	-24.57
1331	-1090.33	596.92	1173.58	125.67	39.52	-12.21
1332	-1193.12	338.38	1165.77	60.76	-19.47	27.07
1333	-940.19	103.27	1276.37	42.94	-68.39	26.4
1334	-948.49	324.46	1189.45	33.02	-59.45	37.11
1335	-1018.31	351.81	1184.57	-16.11	-74.25	46.97
1336	-893.8	373.78	1295.9	31.16	-126.56	54.96
1337	-721.44	709.72	942.63	50.23	-90.55	46.88
1338	-578.13	697.75	917.48	15.87	-25.09	-9.37
1339	-688.23	647.71	772.95	-19.13	30.73	-41.72
1340	-896.24	346.44	910.4	-64.7	85.94	-74.19
1341	-980.22	205.32	942.63	-46.57	104.13	-117.37
1342	-1138.43	476.81	1120.85	12.97	53.01	-128.3
1343	-801.76	697.51	1187.01	63.29	-18.95	-43.33
1344	-943.6	557.13	1076.42	85.85	35.86	20.9
1345	-1145.75	359.13	1133.54	92.41	5.34	48.86
1346	-1348.14	399.41	1049.32	79.68	-30.43	121.09
1347	-783.45	462.89	1137.45	46.17	-119.6	94.48
1348	-761.72	257.57	1370.36	39	-39.89	28.23
1349	-842.53	348.14	1277.1	61.4	-20.05	-10.19
1350	-948.73	365.97	1075.2	58.32	-27.1	-49.29
1351	-864.01	672.85	836.91	31.1	-81.79	-40.25
1352	-624.76	467.53	828.61	-104.1	-3.94	-56.92
1353	-1061.52	566.89	1139.65	10.47	-5.46	-19.47
1354	-1072.51	725.34	1291.5	55.94	-73.33	-1.59
1355	-953.86	583.01	1297.85	55.82	-66.35	-9.12
1356	-825.2	422.12	1142.09	58.41	-41.47	-2.69
1357	-813.72	220.21	1176.03	37.08	-14.59	-10.01
1358	-856.93	288.09	1028.81	2.29	-25.51	7.81
1359	-647.46	410.4	934.81	-52.34	-42.02	41.56
1360	-574.95	422.36	946.53	-109.41	3.88	21.64
1361	-916.5	439.94	1069.58	-89.45	22.71	30.82
1362	-745.36	455.81	1018.8	-19.38	-19.78	41.56
1363	-930.91	350.59	840.82	10.86	-42.39	13.76
1364	-768.55	314.21	987.06	43.85	-98.42	60.82
1365	-566.16	495.36	1034.67	93.41	-64.03	60.58
1366	-511.23	570.8	1280.76	105.44	8	7.14
1367	-830.57	532.71	1092.53	79.96	79.07	-50.96
1368	-978.52	650.63	976.56	27.1	66.74	-77
1369	-1084.23	440.92	1063.72	-2.5	45.5	-61.28
1370	-1083.98	406.74	1056.15	6.99	18.4	-16.82
1371	-1269.78	469.48	1027.83	27.31	0.4	0.79
1372	-941.89	499.27	960.45	44.98	-103.18	49.35
1373	-599.61	798.58	860.11	68.54	-128.17	94.27
1374	-553.96	764.89	905.27	14.74	-93.14	82.37
1375	-512.45	840.58	912.35	1.68	-22.89	27.65
1376	-323.49	707.28	948.97	1.37	-7.42	-14.22
1377	-628.42	469.24	1070.07	-8.79	86.82	-36.19
1378	-884.03	406.74	1088.13	-20.17	49.68	11.78
1379	-728.03	613.28	1244.38	-5.49	46.05	30.91
1380	-699.71	568.6	1269.29	-3.81	68.36	-5
1381	-717.77	673.58	992.43	-23.65	92.04	-10.65
1382	-1077.64	648.68	818.12	-70.62	100.8	-25.7
1383	-1077.15	356.93	911.87	-53.19	72.3	1.22
1384	-1214.84	457.28	815.43	4.36	36.59	-28.84
1385	-1007.32	498.54	968.26	31.04	-26.86	-32.99
1386	-660.64	760.25	1072.51	-0.67	-26.15	-23.56
1387	-687.99	583.5	1145.26	-87.98	-15.08	15.47
1388	-956.05	483.15	1275.39	-81.02	5.37	36.77
1389	-756.35	541.26	1333.74	8.73	-40.25	-40.56
1390	-802	675.78	1228.27	-0.27	-25.88	-76.66
1391	-865.23	527.83	1106.45	-23.01	-20.69	-67.96
1392	-835.69	420.41	1024.17	-34.39	-13.49	-21.76
1393	-1083.5	343.26	1035.64	-90.55	8.3	69.15
1394	-1015.14	341.8	1115.48	-126.16	1.83	93.87
1395	-899.66	347.66	1126.46	-122.22	10.01	30.55
1396	-746.83	416.26	1045.41	-70.04	40.53	-76.66
1397	-823.49	490.72	891.6	-69.09	65	-94.82
1398	-1052.73	265.14	886.72	-102.57	63.45	-112.15
1399	-1130.37	291.02	888.67	-113.22	-9.34	-91.28
1400	-882.81	368.41	1286.38	-12.85	-71.99	12.18
1401	-988.04	294.92	1230.22	71.38	-42.45	42.02
1402	-886.47	341.31	1333.5	98.88	-101.5	21.24
1403	-489.26	601.81	995.36	103.42	-110.02	2.04
1404	-711.67	439.45	1028.08	83.59	-37.14	-23.9
1405	-882.08	374.51	993.65	99.06	-1.77	-19.44
1406	-1040.28	121.09	747.07	83.37	32.47	-23.44
1407	-1058.59	168.21	760.74	97.93	-52.92	-43.79
1408	-925.29	432.37	913.09	64.54	-93.26	26.89
1409	-592.29	805.66	1327.88	63.54	-156.46	85.66
1410	-336.43	699.22	1324.71	0.18	-119.87	99.46
1411	-724.61	776.86	1267.09	-13.43	-2.23	-19.93
1412	-803.47	615.72	1221.44	-36.16	2.72	-13.31
1413	-841.31	543.46	1058.59	-42.08	-0.09	-12.15
1414	-856.93	308.59	1059.81	-20.29	-43.76	-16.66
1415	-821.29	732.91	865.72	44.31	-76.93	40.34
1416	-703.61	377.93	1059.08	-0.43	-82.12	25.88
1417	-456.54	482.67	1151.86	-20.39	-56.64	6.32
1418	-466.8	440.92	1304.93	-70.04	0	-60.09
1419	-749.76	405.03	1202.15	-70.07	-0.09	-44.62
1420	-721.92	325.68	1182.86	-39.52	-2.75	-17.55
1421	-669.19	304.44	1110.35	-34.45	18.43	-77.18
1422	-1044.68	318.12	997.8	-72.88	4.55	-93.02
1423	-968.99	271.97	1070.8	-97.81	-148.65	-74.25
1424	-548.83	240.97	998.05	-74.65	-152.59	-61.34
1425	-445.07	355.22	1073.49	7.84	-56.12	-28.32
1426	-652.34	230.96	1217.04	65.73	29.05	-57.19
1427	-704.1	268.31	1087.89	130.25	40.16	-29.88
1428	-718.51	420.9	1172.85	125.15	10.77	44.98
1429	-562.99	477.29	1146.24	80.02	25.09	50.38
1430	-767.82	586.43	1119.38	61.65	71.62	45.47
1431	-947.27	684.81	1117.19	37.81	89.05	-17.18
1432	-1077.15	498.05	1197.51	-12.21	67.08	24.35
1433	-859.13	468.51	1234.86	-4.43	-43.27	33.11
1434	-574.22	371.09	1267.33	35.61	-78.4	28.66
1435	-360.84	374.51	1156.74	73.94	73.97	32.59
1436	-847.9	469.97	1123.78	107.73	98.24	23.22
1437	-758.54	593.51	1034.67	98.33	40.83	-5.31
1438	-901.61	619.14	981.45	20.05	43.03	-10.93
1439	-809.33	618.65	977.29	-64.88	19.9	48.4
1440	-777.83	484.13	1157.96	-86.88	11.17	40.68
1441	-780.52	581.54	796.63	-104	-9.25	5.74
1442	-864.26	450.2	1100.1	-118.77	36.65	-18.49
1443	-851.32	545.41	1051.76	-106.32	20.63	-57.95
1444	-1020.75	589.36	836.43	-88.87	-2.04	-74.46
1445	-1077.15	595.95	834.47	-81.79	-53.68	-47.09
1446	-764.4	562.74	997.31	-55.36	-54.99	-44.65
1447	-638.18	308.59	1352.78	23.74	-34.06	-62.13
1448	-470.95	488.53	1141.11	88.68	-23.32	-27.5
1449	-502.2	493.65	1012.45	78.83	50.51	-7.08
1450	-587.89	560.3	1099.12	93.02	102.75	18.92
1451	-826.9	498.54	1161.38	82.79	77.39	62.44
1452	-861.08	562.99	1042.97	77.91	81.27	78.7
1453	-890.14	597.66	973.63	53.71	75.41	146.21
1454	-488.53	495.85	1146.97	10.25	76.87	126.25
1455	-676.27	552	1140.63	34.64	134.03	81.33
1456	-632.57	430.18	1198.24	75.47	120.3	50.6
1457	-699.95	354.98	1010.01	92.13	124.79	54.63
1458	-1016.36	419.19	732.67	28.17	168.55	40.16
1459	-1361.08	237.3	1217.29	27.13	152.04	-60.3
1460	-1628.66	747.8	925.54	128.08	-5.43	-105.16
1461	-488.04	675.05	557.13	-24.63	-49.22	-89.26
1462	-798.83	342.77	660.89	-161.16	101.38	-158.6
1463	-1312.26	210.45	1127.2	-48.89	-31.83	-63.48
1464	-767.82	844.73	1346.92	-29.39	-60.55	15.17
1465	-802.73	672.85	1356.69	-72.14	-58.75	13.89
1466	-728.76	480.96	1196.78	-9.4	-50.05	-6.44
1467	-890.14	322.75	1189.7	43.67	-11.41	-22.34
1468	-1034.67	372.31	955.32	76.97	-16.91	14.4
1469	-889.89	510.74	917.48	40.71	-60.12	19.17
1470	-642.82	417.97	1042.48	72.24	-60.88	-0.61
1471	-767.09	760.99	891.11	51.64	14.07	-6.38
1472	-987.79	508.3	1133.79	9.06	61.22	-53.19
1473	-1033.45	418.21	1137.45	26.03	60.76	-40.22
1474	-1041.99	306.4	1073.24	59.51	69.98	-12.48
1475	-1053.47	466.8	724.85	50.63	23.5	-10.65
1476	-420.41	225.83	663.57	7.29	-22.28	6.71
1477	-665.04	1184.33	1091.31	72.11	157.29	100.56
1478	-1290.04	503.66	898.93	-60.85	186.49	85.24
1479	-1327.39	318.85	886.72	-30.82	10.68	62.65
1480	-795.9	799.8	1386.23	-0.73	-10.5	10.65
1481	-924.07	521.73	1254.15	1.53	69.24	-21.27
1482	-1107.91	491.7	1094.73	-48.07	101.84	16.3
1483	-1189.45	632.32	960.21	-89.39	97.96	53.8
1484	-1173.1	503.66	954.1	-131.07	73.21	83.19
1485	-1182.62	575.68	870.85	-130.55	-6.01	90.3
1486	-878.91	563.96	820.31	-127.29	-39.25	89.14
1487	-905.27	482.42	1012.7	-82.61	-33.02	58.07
1488	-746.58	569.09	955.81	-17.33	-20.2	13.52
1489	-824.46	297.61	1012.45	0.58	28.66	-103.88
1490	-1087.4	433.11	716.31	-15.47	49.56	-102.39
1491	-1139.89	356.93	928.22	-2.23	33.51	-56.06
1492	-1202.64	491.94	1037.11	9.64	40.41	-48.16
1493	-1179.93	587.89	934.33	-0.24	11.9	-52.67
1494	-969.48	643.31	889.89	4.67	-29.39	-5.98
1495	-1003.17	560.79	1005.37	33.23	-19.23	48.55
1496	-1071.04	496.83	1373.78	59.42	-76.63	86.55
1497	-698.97	554.93	1229.49	54.47	-98.72	81.21
1498	-505.86	311.28	1155.76	5.1	-12.7	68.73
1499	-1020.51	337.4	1049.56	-18.59	40.83	37.05
1500	-1014.89	435.79	912.6	-34.94	-8.09	6.5
1501	-1094.24	520.02	898.68	-71.9	-1.28	-43.88
1502	-973.63	402.59	934.08	-98.39	22.09	-73.49
1503	-1315.67	322.51	1198	-37.93	15.26	-123.54
1504	-1129.64	595.46	1135.99	16.6	-50.26	-27.56
1505	-937.99	453.61	923.58	-37.17	-3.57	-14.8
1506	-1118.65	276.12	985.35	-41.99	18.89	-34.12
1507	-1141.85	376.71	934.08	-22.03	-16.3	-36.99
1508	-914.55	335.21	1150.63	8.79	-94.45	-41.2
1509	-678.22	882.08	981.45	83.92	-157.44	-1.59
1510	-694.34	634.03	1105.96	61.49	-95.15	-17.94
1511	-945.07	494.14	1189.94	34.67	-21.3	-54.38
1512	-1016.36	519.78	1121.34	36.71	-46.08	-70.98
1513	-1009.77	540.04	1036.13	32.9	-44.95	-65.7
1514	-969.97	426.76	1016.11	17.64	-69.73	-67.57
1515	-1012.7	557.86	978.52	-4.73	-39.18	-54.72
1516	-954.35	317.87	1157.71	-12.76	-37.51	-39.34
1517	-1013.92	404.05	1103.27	56.95	-53.68	-11.44
1518	-835.69	454.83	1146	87.1	-55.82	3.69
1519	-864.75	500	1048.83	79.86	-42.27	18.25
1520	-963.38	332.03	972.66	73.82	-79.32	49.07
1521	-632.08	271.73	978.76	22.92	-159.42	86
1522	-286.38	375.98	1039.55	15.9	-38.15	92.22
1523	-486.82	461.91	1007.08	81.57	125.06	72.88
1524	-946.04	613.53	733.4	55.33	151.21	26.7
1525	-985.84	228.03	796.39	-19.9	62.96	28.87
1526	-859.13	420.65	1003.91	-11.35	15.08	46.78
1527	-988.04	512.7	1168.46	72.33	83.65	1.95
1528	-915.28	733.64	978.52	37.2	62.84	17.97
1529	-1045.41	916.26	1055.66	-28.2	83.22	22.83
1530	-1114.5	591.55	1202.64	-105.77	18.31	0.67
1531	-989.75	669.43	1064.45	-58.87	7.69	-4.64
1532	-960.45	615.48	1163.09	-29.11	-9.31	-6.44
1533	-905.76	574.71	1018.55	-18.8	3.17	-2.44
1534	-1026.86	566.89	891.6	-40.31	0.92	14.25
1535	-1023.93	577.64	900.39	-15.56	-20.14	30.76
1536	-661.13	716.06	984.86	-7.02	-66.8	-21.24
1537	-687.74	514.16	1033.2	25.24	-22.52	-20.42
1538	-771.97	503.17	905.27	34.67	20.6	3.11
1539	-1062.99	457.03	1136.96	49.16	14.04	15.26
1540	-899.41	738.04	989.75	49.84	-16.02	6.9
1541	-947.75	501.22	946.53	38.3	-8.15	19.99
1542	-1031.01	620.61	1065.92	35.52	-20.81	42.6
1543	-1036.38	620.85	1037.6	5.98	-58.2	49.96
1544	-960.94	365.72	1346.19	-3.45	-85.97	71.59
1545	-583.25	385.99	1167.48	3.94	-105.22	145.66
1546	-357.18	534.91	1012.7	5.8	-42.63	71.26
1547	-552	400.63	681.15	8.7	25.12	-33.84
1548	-688.23	226.32	715.33	8.24	56.76	-72.3
1549	-1103.52	201.42	989.99	41.29	55.02	-78.03
1550	-1172.61	1079.83	1274.66	116.06	-15.23	-56.61
1551	-750.49	504.64	789.31	0.24	-46.23	-26.98
1552	-751.46	594.24	1023.19	-65.8	63.57	-9.31
1553	-1212.16	766.11	1178.71	-40.8	-1.16	51.15
1554	-849.85	700.44	1117.19	15.32	-27.37	50.38
1555	-1031.01	694.82	965.82	36.38	-34.24	71.44
1556	-832.76	528.81	997.07	20.6	-79.68	70.98
1557	-286.87	628.66	978.27	-8.97	-90.24	56.85
1558	-240.72	757.57	904.05	-7.35	-18.13	-30.36
1559	-608.64	579.35	880.62	-23.07	9.86	-63.35
1560	-1033.2	550.78	951.17	-24.93	31.31	-46.26
1561	-842.04	624.27	964.36	-58.14	36.1	-7.11
1562	-934.33	177.49	1067.38	-114.69	87.28	6.62
1563	-813.72	233.64	1064.94	-68.51	46.81	-11.11
1564	-703.13	776.86	1228.76	-44.95	32.56	16.72
1565	-966.55	549.32	1016.36	-2.17	75.32	-0.52
1566	-1135.01	557.86	1126.22	9.16	37.35	-23.96
1567	-1075.44	695.56	888.67	21.58	-11.96	20.39
1568	-965.58	668.46	1031.74	-17	-51.76	42.51
1569	-963.13	554.2	1039.55	-50.66	-77.7	74.52
1570	-833.98	626.95	881.84	-66.04	-127.59	98.57
1571	-471.68	526.86	1145.51	-60.64	-126.07	101.1
1572	-102.29	535.89	1214.11	-6.62	-72.24	49.13
1573	-347.66	592.77	1048.34	27.19	60.55	-95.89
1574	-588.62	449.95	953.37	24.23	155.46	-49.01
1575	-822.02	406.74	872.07	43.24	189.82	40.25
1576	-1003.66	275.88	900.63	46.42	173.52	41.56
1577	-1162.84	584.72	1065.67	99.37	162.05	-9.95
1578	-1249.76	669.43	1170.17	66.01	102.51	-14.28
1579	-1211.67	451.9	1084.72	23.5	18.68	13.03
1580	-1156.25	516.85	989.5	22.03	-72.3	81.57
1581	-933.35	627.93	988.28	-61.37	-99.61	78.55
1582	-848.39	472.66	1045.9	-103.73	-118.44	95.7
1583	-310.3	372.8	1176.76	-104.92	-131.5	166.81
1584	-135.74	615.97	1184.33	-56.98	-68.66	75.13
1585	-678.96	530.76	1044.19	-51.85	18.89	-14.59
1586	-805.18	606.93	946.53	-54.9	74.19	-35.46
1587	-809.81	579.83	947.51	-59.75	101.68	-51.76
1588	-906.74	548.1	1002.2	-63.87	97.72	-71.53
1589	-979.98	299.07	918.7	-55.91	76.97	-63.84
1590	-1087.65	192.14	1061.52	-4.06	71.53	-40.44
1591	-1040.28	459.96	994.63	98.05	63.78	-6.07
1592	-1140.63	422.36	1171.39	123.23	6.87	-10.01
1593	-1006.1	667.97	1220.21	99.98	-29.27	6.38
1594	-812.01	647.22	1134.77	40.89	-55.66	43.33
1595	-741.94	549.8	1133.3	-9.86	-39.09	100.13
1596	-497.8	543.95	1037.6	7.42	-4.76	164.73
1597	-580.57	553.22	1056.4	23.01	58.2	139.68
1598	-478.52	413.82	1196.29	136.51	73.88	149.69
1599	-525.15	601.32	922.12	196.01	82.98	162.57
1600	-451.66	391.6	887.21	175.32	150.33	204.86
1601	-760.01	251.22	844.24	186.49	282.32	209.23
1602	-941.41	426.27	804.2	205.05	314.79	187.62
1603	-909.91	510.99	898.19	190	241.15	170.5
1604	-952.15	475.1	897.22	183.69	171.66	84.5
1605	-807.37	745.85	761.47	185.15	124.18	-63.87
1606	-1025.39	693.85	484.13	171.84	122.68	-108
1607	-1101.81	999.27	823.97	161.19	88.17	-146.79
1608	-1231.93	1103.27	1002.2	126.19	42.18	-134.09
1609	-1404.05	1167.48	851.07	57.8	6.23	-67.2
1610	-1035.89	1056.4	687.5	-64.85	-98.11	-22.71
1611	-804.2	881.59	902.83	-92.86	-73.06	-26.09
1612	-841.06	809.81	1068.36	-70.86	-43.85	6.01
1613	-718.75	716.55	1011.47	-76.57	-10.99	20.57
1614	-927	528.32	720.21	-158.63	17.91	68.79
1615	-781.74	449.46	858.89	-99.82	46.81	60.18
1616	-762.7	570.31	763.43	-20.29	100.77	4.09
1617	-923.83	622.31	746.83	3.39	115.26	-28.72
1618	-1043.46	532.96	786.13	16.54	103.85	-21.51
1619	-1041.26	582.28	799.56	52.4	82.49	23.41
1620	-1214.36	699.71	524.17	53.8	62.44	45.23
1621	-1238.28	679.2	683.59	57.01	-2.08	53.13
1622	-1148.19	757.81	643.55	123.14	-46.23	83.47
1623	-958.5	983.4	745.61	128.85	-58.2	83.47
1624	-676.51	1011.23	971.68	81.82	-36.71	66.07
1625	-766.36	971.44	773.68	37.45	-7.39	35.83
1626	-990.48	822.27	762.94	9.55	14.89	57.16
1627	-910.4	745.85	731.69	-7.84	5.58	34.21
1628	-779.79	904.54	635.01	-7.45	1.68	9.25
1629	-818.12	718.26	818.12	-29.11	-4.79	19.74
1630	-696.78	880.86	774.66	10.01	6.2	56.85
1631	-735.84	935.79	705.32	7.9	37.96	42.42
1632	-1138.67	758.3	822.75	47.45	26.64	65.28
1633	-736.33	1046.14	583.01	57.68	-75.59	58.84
1634	-761.96	725.59	576.17	-37.72	-51.82	17.46
1635	-856.45	698.49	741.46	-6.41	-28.02	27.4
1636	-738.77	767.33	804.2	38.94	-17.46	-42.94
1637	-666.75	720.46	905.27	51.64	5.77	-94.64
1638	-755.86	557.13	648.19	68.76	51.36	-136.05
1639	-956.79	346.44	562.5	98.24	65.16	-53.74
1640	-1018.8	661.62	616.21	142.97	86.61	15.72
1641	-1006.84	918.46	502.44	114.14	74.25	4.18
1642	-937.01	949.95	647.22	108.55	54.44	-13.55
1643	-1075.44	1247.8	742.19	106.63	50.9	-29.79
1644	-1024.9	1100.83	856.2	71.17	-6.5	-38.15
1645	-883.54	979.25	675.29	20.78	-8.91	-90.64
1646	-894.04	947.75	627.69	-8.03	-6.38	-114.59
1647	-600.59	790.53	263.43	-76.51	5.34	-131.04
1648	-1176.03	617.43	739.99	-43.88	49.01	-111.72
1649	-1124.51	940.92	1023.68	79.1	-4.52	31.74
1650	-1004.88	1121.83	934.33	47.76	32.87	90.76
1651	-1124.76	1095.95	665.77	-68.57	30.73	67.23
1652	-956.79	981.45	749.27	-144.44	7.78	14.07
1653	-837.89	1136.96	607.67	-160.19	17.27	-26
1654	-918.7	1062.01	589.36	-213.99	53.59	-64.03
1655	-1002.69	645.51	587.16	-251.46	79.96	-78.34
1656	-1211.91	715.09	534.42	-220.37	85.48	-47.09
1657	-1096.92	405.03	806.88	-191.07	47.12	-46.97
1658	-1167.72	598.63	744.63	-110.96	-13.92	-15.56
1659	-988.04	578.37	876.22	-104.46	-47.45	-12.85
1660	-929.2	651.61	780.52	-69.31	-39.52	5.22
1661	-879.39	761.23	828.86	-29.54	-20.57	-26.46
1662	-948.97	835.45	773.19	-12.7	2.44	-77.82
1663	-1024.9	776.12	868.9	-19.96	10.68	-109.74
1664	-1033.2	927.25	728.52	-23.99	3.94	-157.26
1665	-1086.43	747.07	838.13	-6.84	21.15	-172.15
1666	-1126.22	569.58	730.47	12.66	40.22	-186.74
1667	-1237.06	519.53	732.42	23.77	6.1	-184.36
1668	-1263.18	597.41	739.26	5.34	-18.46	-174.19
1669	-1412.35	658.45	698.49	-6.5	-66.59	-136.84
1670	-1287.84	466.31	939.45	-1.95	-109.25	-128.3
1671	-1383.54	479.25	813.72	-0.09	-159.15	-114.35
1672	-1040.53	413.09	823	-13.43	-238.77	-123.78
1673	-1120.12	295.17	858.4	1.95	-219.18	-184.94
1674	-1399.17	78.12	989.99	75.35	-208.22	-92.93
1675	-986.82	229.49	817.63	144.47	-257.87	66.59
1676	-870.12	226.81	767.09	88.75	-209.66	136.93
1677	-690.67	681.4	716.06	52.09	-165.99	94.67
1678	-1193.85	854.74	749.51	25.85	-78.19	-70.89
1679	-1262.45	848.63	880.13	-37.93	-88.99	-105.41
1680	-1094.97	814.7	1007.81	-70.89	-130.1	-72.42
1681	-741.46	730.47	1114.01	-25.63	-157.93	-33.39
1682	-603.27	691.16	1037.6	-17.97	-137.82	-18.62
1683	-678.71	598.39	1007.57	-40.34	-38.42	-40.74
1684	-974.61	610.6	1028.81	-64.06	-50.6	-48.4
1685	-996.34	515.38	1057.37	-84.81	-46.75	-92.16
1686	-1236.57	392.09	1036.13	-27.4	-53.59	-103.52
1687	-1136.23	242.19	1149.17	34.39	-86.49	-65.86
1688	-1026.86	286.38	975.83	118.13	-132.6	37.29
1689	-864.26	173.58	1132.57	185.88	-123.99	101.44
1690	-898.44	444.34	977.54	207.31	-76.29	117.98
1691	-859.86	639.4	717.04	185.39	-95.7	113.49
1692	-699.46	862.79	756.35	85.88	-105.59	7.9
1693	-778.56	1052.25	814.7	-8.42	-83.77	-14.56
1694	-864.5	765.63	892.58	-34.48	-73.76	-26.06
1695	-852.29	716.8	1027.1	-47.03	-41.75	-6.41
1696	-819.09	593.75	1085.94	-32.81	-44.34	-17.52
1697	-927	312.26	1153.32	-61.1	-35.77	-92.77
1698	-926.51	540.04	788.82	-2.75	-7.69	-47.21
1699	-915.04	673.83	704.35	-46.54	-14.13	-36.87
1700	-978.76	712.4	756.35	-71.29	-55.39	-54.69
1701	-879.39	733.64	1064.94	-73.64	-59.72	-56.4
1702	-720.95	915.04	1068.12	-27.62	-80.54	-32.9
1703	-895.02	637.94	1092.04	-84.96	-73.85	-43.79
1704	-1045.17	436.77	979	-135.07	-75.68	-37.11
1705	-677.73	400.88	1029.05	-133.15	-121.19	2.78
1706	-742.43	419.43	1090.82	-83.07	-85.91	-19.74
1707	-779.79	495.12	1181.88	-65	-103.27	-26.89
1708	-742.19	643.07	1148.19	-12.33	-92.29	-82.61
1709	-1019.78	428.71	1132.81	-20.97	-62.96	-102.42
1710	-1042.24	419.68	1162.11	15.56	-68.36	-44.77
1711	-746.83	297.36	1147.95	13.49	-120.36	-14.16
1712	-755.13	392.58	1017.33	17.91	-137.33	57.07
1713	-550.78	484.13	933.84	17.03	-79.56	92.44
1714	-720.21	383.54	1003.66	8.58	-51.79	66.56
1715	-712.16	646.24	991.21	-11.44	-100.13	5.77
1716	-476.56	333.74	861.33	-87.16	-56.21	16.42
1717	-800.29	335.94	1132.32	-118.84	28.02	-17.46
1718	-691.16	381.1	1392.82	3.78	-10.35	20.69
1719	-570.8	588.38	1239.75	31.19	-15.08	16.17
1720	-668.21	641.36	1171.14	40.13	9.16	-17.49
1721	-718.51	510.74	1198	20.87	30.06	17.21
1722	-605.22	458.5	1272.22	-9.83	5.74	96.65
1723	-585.45	508.54	1122.8	-28.72	-10.74	112.18
1724	-586.43	434.57	1000.98	-57.68	5.52	94.18
1725	-544.68	285.4	1183.35	-52.58	63.57	31.74
1726	-804.2	429.44	1162.84	-9.12	126.13	1.16
1727	-808.84	638.43	983.64	0.76	74.43	14.56
1728	-756.59	683.84	852.78	-65.98	11.47	16.42
1729	-718.75	457.03	925.05	-74.74	-4.91	8.45
1730	-681.88	359.38	1212.4	-43.3	42.27	-1.22
1731	-779.3	429.93	1189.94	23.77	49.35	1.65
1732	-698.97	403.08	1224.37	62.23	69.92	11.47
1733	-947.27	326.42	1169.43	69.67	70.1	4.39
1734	-905.03	479.49	1104.49	64.27	54.2	13.76
1735	-922.36	455.57	1029.79	37.87	7.81	18.19
1736	-887.7	417.97	995.61	5.1	17.43	36.22
1737	-903.81	470.46	1001.22	30.06	-11.93	29.42
1738	-827.39	634.28	894.78	26.25	-31.86	32.96
1739	-691.16	512.45	1009.28	20.29	-53.04	54.5
1740	-541.26	662.35	1009.52	75.44	-59.66	45.99
1741	-493.41	595.21	944.82	80.11	-33.6	6.26
1742	-668.21	568.85	925.78	23.83	18.28	-35.68
1743	-801.51	345.95	1076.17	-20.14	19.29	-48.52
1744	-941.41	302.49	1206.05	-41.96	37.02	-47.82
1745	-965.82	369.38	1045.9	6.38	-9.52	-4
1746	-775.63	500.24	1026.12	43	-71.9	46.63
1747	-650.63	592.04	1018.31	61.71	-69.4	77.15
1748	-179.44	802.98	1032.71	62.74	-27.89	30.64
1749	-373.78	839.84	1080.81	65.55	87.31	-20.78
1750	-823.49	544.19	1151.86	40.19	121.03	-36.5
1751	-751.95	663.57	1129.15	63.23	77.91	38.45
1752	-855.47	444.09	1277.34	23.65	88.62	28.29
1753	-855.47	382.81	1150.15	52.15	55.94	63.51
1754	-720.95	498.05	825.2	62.16	46.45	79.28
1755	-826.66	705.32	803.96	17.94	69.12	-4.18
1756	-1068.12	661.87	1037.35	-61.16	30.4	-104.4
1757	-882.81	497.8	1252.44	-115.45	-42.05	-65.03
1758	-765.87	615.72	1128.17	-143.43	-14.74	-61.4
1759	-769.04	384.77	1113.53	-137.08	2.17	-83.59
1760	-831.3	317.63	1078.86	-112.18	3.36	-81.82
1761	-800.78	420.65	1069.82	-36.29	-15.41	-57.98
1762	-764.16	558.59	996.34	-4.55	-45.75	-46.91
1763	-650.88	477.05	977.78	-65.7	-0.98	-34.33
1764	-717.53	450.68	913.33	-83.47	63.35	-48.77
1765	-1072.02	333.74	1061.77	-81.63	88.84	-70.04
1766	-1048.83	291.02	1125.24	-30.33	3.23	-73.03
1767	-809.81	712.89	1076.42	42.11	-36.83	-27.22
1768	-908.69	571.53	1168.21	58.23	5.49	-30.67
1769	-1098.39	619.87	1060.55	68.3	-26.86	-31.1
1770	-845.7	574.46	1231.93	101.32	-47.55	22.71
1771	-668.21	544.92	1092.53	53.44	-50.38	30.46
1772	-747.8	552.98	1237.3	-10.04	-10.53	11.72
1773	-675.29	463.62	1358.4	-40.56	32.44	22.22
1774	-861.57	324.71	1318.85	-23.8	69.06	16.11
1775	-933.35	200.2	1193.36	46.75	5.8	22.74
1776	-1170.65	30.76	736.57	83.71	-59.75	65.31
1777	57.86	352.05	914.55	99.12	-122.62	123.17
1778	-362.55	805.18	914.79	86.24	194	113.65
1779	-921.88	624.27	973.88	31.86	241.85	68.82
1780	-1143.31	433.35	870.12	-63.42	89.32	85.88
1781	-533.45	358.4	1026.61	-89.69	49.74	88.26
1782	-967.77	203.13	1093.99	-88.84	116.46	-12.88
1783	-1311.04	390.87	1050.29	36.53	143.8	-143.04
1784	-1473.63	603.76	626.46	80.29	47	-107.57
1785	-1109.62	833.74	853.76	28.26	-52.8	2.17
1786	-966.8	916.02	1125	30.24	-102.29	72.75
1787	-700.68	919.19	1266.11	14.16	-18.98	54.99
1788	-750.49	488.04	1199.95	34.12	-15.56	27.4
1789	-983.15	459.23	1125	61.31	13.82	54.2
1790	-767.09	640.14	865.23	19.87	-19.93	69.7
1791	-938.48	680.66	916.5	-96.47	13.31	35.64
1792	-1009.77	744.14	883.06	-177.09	-1.65	-3.39
1793	-746.09	681.15	922.36	-212.77	-8.09	-26.7
1794	-722.9	397.95	992.68	-192.08	18.98	-84.84
1795	-928.22	333.5	1013.67	-117.25	15.81	-83.65
1796	-762.45	580.08	1095.21	-61.07	33.75	-70.04
1797	-859.62	565.92	1131.84	-18.89	79.19	-78.31
1798	-971.92	427.25	1009.52	4.33	78.61	-73.55
1799	-1111.57	343.99	1123.05	45.96	25.36	-16.66
1800	-1072.02	469.97	1165.77	91.98	-17.09	43.61
1801	-774.9	371.09	1225.34	82.15	-65.61	110.14
1802	-681.88	336.43	1111.82	55.39	-8.85	107.45
1803	-665.53	351.07	1031.49	5.8	15.14	2.62
1804	-996.09	392.82	1021.97	-1.89	31.43	-71.35
1805	-1156.49	307.13	1008.79	20.75	4.12	-125.46
1806	-1177.73	479.25	787.84	44.19	14.01	-84.38
1807	-1228.03	385.74	670.17	-11.96	57.53	-63.69
1808	-1386.96	344.73	697.02	-69.85	14.13	-131.53
1809	-1413.09	679.44	1352.29	95.18	-225.1	-47.33
1810	-432.86	965.58	1328.86	92.38	-247.04	1.53
1811	-722.66	717.77	1173.83	49.47	-111.72	-9.16
1812	-915.04	596.44	1175.54	56.3	-114.81	-21.85
1813	-872.07	549.07	1113.28	75.78	-122.71	1.86
1814	-636.96	511.96	958.98	14.98	-126.1	48.43
1815	-707.76	593.02	793.7	-57.13	-66.89	141.08
1816	-712.89	436.77	838.13	-73.67	-53.68	178.8
1817	-441.16	524.41	1038.33	-51.42	-15.44	135.22
1818	-744.63	552.73	1048.34	-10.93	44.71	62.96
1819	-669.19	428.47	1116.94	12.97	12.88	12.15
1820	-792.48	525.63	1003.66	-49.1	49.38	-21.42
1821	-790.53	275.63	1356.93	-37.14	48.58	-88.07
1822	-1003.42	140.63	1244.14	12.6	42.85	-97.02
1823	-968.26	292.97	1097.41	58.81	-6.56	-71.38
1824	-523.19	350.59	1081.3	28.72	-71.04	8.27
1825	-517.09	362.79	1183.35	34.82	24.2	87.37
1826	-585.69	643.55	1065.67	138.31	85.66	146.64
1827	-607.91	802.73	918.7	144.5	75.16	153.23
1828	-662.35	548.1	831.79	71.59	67.26	170.78
1829	-462.4	303.96	1002.44	-14.07	78.46	184.14
1830	-545.41	275.39	991.7	49.96	192.2	183.47
1831	-662.84	588.87	863.28	117.19	293.4	143.8
1832	-769.29	736.57	817.38	94.02	321.93	73.85
1833	-791.99	784.67	729.98	40.62	297.79	13.18
1834	-1054.69	595.21	856.45	-74.77	285.25	-91.67
1835	-1298.1	580.81	897.22	-63.23	272.22	-56.73
1836	-1401.61	652.34	892.09	-12.39	199.07	2.53
1837	-1089.36	551.03	1008.06	83.4	112.12	23.8
1838	-940.92	588.13	972.9	111.3	98.3	64.97
1839	-875.24	415.04	1052.25	126.86	113.59	85.94
1840	-997.31	740.48	913.33	87.89	119.63	95.86
1841	-1179.44	801.27	816.89	89.94	117.77	69.73
1842	-1072.51	832.03	928.22	16.17	90.06	41.72
1843	-1187.26	908.94	869.38	-48.34	81.42	16.91
1844	-1171.88	858.89	785.4	-51.61	20.29	5.25
1845	-1006.59	663.82	961.43	-40.77	5.62	11.99
1846	-897.46	766.36	881.84	-84.87	20.48	-18.8
1847	-1010.25	780.03	781.25	-115.66	59.57	-26.67
1848	-1256.35	541.5	986.33	-136.69	53.34	-5.16
1849	-1260.25	538.57	841.31	-131.59	4.15	-10.89
1850	-1187.01	431.15	837.65	-119.08	-3.57	-9.58
1851	-1191.89	587.16	777.34	-91.37	-40.01	3.88
1852	-855.96	711.67	947.27	-133.94	-83.34	10.35
1853	-849.37	518.55	1168.46	-110.35	-17.91	-27.92
1854	-1211.91	410.89	1475.83	-31.98	31.89	2.11
1855	-1287.35	478.52	1444.34	-10.38	-27.53	47.7
1856	-1227.54	417.72	995.36	-46.26	-58.72	57.65
1857	-953.61	226.07	631.35	-57.65	-82.03	86.18
1858	-880.37	167.72	773.19	16.17	-57.07	110.08
1859	-962.4	473.63	611.57	79.74	-43.58	94.42
1860	-954.35	472.66	729.25	97.56	-65.52	73.03
1861	-802.73	522.95	696.78	114.11	-62.81	57.34
1862	-962.65	591.06	784.42	112.43	-17.97	54.63
1863	-901.61	815.67	821.29	115.39	-6.96	61.8
1864	-975.83	662.11	1091.55	102.51	16.02	105.65
1865	-992.68	787.6	985.35	111.39	-14.22	83.22
1866	-679.2	773.19	967.53	102.72	-6.9	34.55
1867	-895.02	810.3	930.91	112.49	25.33	54.6
1868	-890.63	941.16	1015.14	119.05	7.17	109.28
1869	-778.81	759.28	898.68	33.81	25.39	162.17
1870	-609.13	824.46	809.08	48.89	42.72	228.88
1871	-585.94	908.2	694.34	36.56	66.1	177.98
1872	-759.52	685.06	907.71	31.49	85.78	122.19
1873	-820.56	803.71	984.62	67.54	71.47	48.95
1874	-760.99	784.42	910.89	52.06	76.75	-37.63
1875	-760.99	541.75	790.77	62.47	84.32	-100.65
1876	-884.28	437.26	858.89	122.16	114.84	-57.22
1877	-951.17	546.88	773.93	157.71	99.37	-20.23
1878	-981.69	670.17	642.09	209.44	107.57	41.05
1879	-791.99	705.32	560.79	203.06	108.98	80.69
1880	-772.46	835.69	515.63	205.02	114.35	50.14
1881	-861.33	885.25	619.87	182.4	120.54	-30.55
1882	-832.03	869.14	682.62	183.93	130.65	-58.93
1883	-870.36	893.55	656.74	186.68	152.13	-44.68
1884	-902.34	933.59	539.55	155.52	176.82	-55.24
1885	-1045.17	759.77	906.98	161.22	194.64	-23.32
1886	-938.72	959.96	485.11	269.68	175.26	57.13
1887	-874.02	683.59	403.32	281.49	179.23	60.12
1888	-876.22	838.62	115.48	282.14	192.35	32.62
1889	-927.25	946.04	-31.98	191.93	170.14	-42.18
1890	-1247.56	858.89	189.94	193.79	151.52	-61.1
1891	-1123.29	853.76	271.97	196.35	57.13	-49.13
1892	-1098.39	932.62	205.57	156.28	43	-32.71
1893	-1125.24	1000.73	143.55	115.6	45.35	-41.93
1894	-1154.3	1011.23	321.04	117.86	44.59	-71.87
1895	-1201.42	1064.7	316.65	102.05	20.69	-75.99
1896	-1133.79	941.16	228.27	46.45	21.97	-16.2
1897	-1176.03	1009.28	130.86	19.23	24.51	14.65
1898	-1135.5	1007.08	241.21	0.4	32.01	24.48
1899	-1153.81	1002.69	96.68	-24.44	13.64	5.89
1900	-1006.1	911.13	-9.03	-9.86	9.28	19.81
1901	-1011.96	928.96	36.38	-8.76	10.04	9.74
1902	-1003.17	791.99	133.3	-8.06	-30	-9.67
1903	-877.69	767.82	120.85	5.46	-3.51	9.61
1904	-784.67	772.22	164.55	33.17	39.67	-6.62
1905	-776.37	773.68	363.04	56.34	58.78	-41.32
1906	-1176.51	980.96	245.61	154.75	101.87	-24.93
1907	-1338.62	1041.5	191.41	160.1	44.1	55.79
1908	-1055.66	1255.13	36.38	59.69	-21.06	169.4
1909	-796.63	1214.11	-52.49	-49.22	-14.19	118.29
1910	-789.31	1157.71	-45.65	-139.92	32.38	-18.77
1911	-1140.63	952.64	81.54	-171.51	-29.6	-66.77
1912	-1125.73	831.3	240.23	-134.16	-43.06	-40.62
1913	-954.59	830.81	203.61	-102.48	-20.26	-21.76
1914	-1002.44	886.23	207.28	-26.06	-3.85	-69.12
1915	-1026.12	1135.25	102.78	4	18.68	-49.62
1916	-1259.28	1164.31	116.7	-155.36	-24.51	-17.33
1917	-1227.29	1133.79	382.57	-283.2	-76.08	39.06
1918	-1096.19	1141.36	396.97	-312.59	-65.49	56.4
1919	-1046.63	1022.46	208.98	-297.79	-46.54	12.21
1920	-1064.45	787.6	190.43	-290.99	-60.61	-17.82
1921	-875	780.03	208.98	-212.04	-93.57	-3.51
1922	-736.82	843.51	371.58	-150.88	-43.64	-16.24
1923	-863.53	963.87	361.33	-97.93	18.74	-66.96
1924	-1040.04	936.04	625.24	-69.7	14.1	-72.6
1925	-822.02	953.13	734.86	-33.45	2.04	-82.82
1926	-1096.68	1073.49	467.53	-48.22	74.01	-99.37
1927	-1145.02	943.6	386.47	-124.88	89.66	-84.14
1928	-1272.71	871.09	391.85	-150.15	40.13	-70.65
1929	-1125.98	957.28	349.85	-190.95	3.91	-73.64
1930	-1055.66	857.67	530.76	-181.79	-9.67	-96.95
1931	-1105.96	752.44	390.14	-142.58	-28.93	-123.08
1932	-1167.72	703.13	531.01	-97.87	-38.85	-131.84
1933	-1189.21	798.58	602.05	-57.19	-73.88	-146.15
1934	-996.83	817.63	587.16	-76.08	-72.11	-153.14
1935	-1073.73	853.27	573.24	-116.12	-34.82	-205.35
1936	-1365.23	985.84	446.78	-237.09	-99.82	-280.64
1937	-1637.21	810.06	647.22	-298.49	-171.26	-312.56
1938	-1455.81	623.78	630.37	-339.36	-315.73	-383.42
1939	-1560.06	376.46	757.08	-286.9	-364.59	-410.25
1940	-1437.01	386.72	669.68	-200.35	-412.05	-398.47
1941	-1288.09	300.78	778.81	-161.65	-390.35	-363.56
1942	-1075.2	177.25	871.83	-141.82	-373.08	-306.12
1943	-1077.39	0.49	937.26	-117.03	-320.34	-248.11
1944	-1020.02	31.98	967.29	-35.89	-293.88	-114.38
1945	-899.66	117.68	928.96	21.51	-269.1	10.8
1946	-760.99	11.47	1057.86	47.12	-261.17	67.96
1947	-529.54	111.08	1041.26	92.04	-210.57	175.2
1948	-606.93	392.58	773.68	129.7	-149.54	173.68
1949	-618.9	410.4	1098.88	105.77	-88.17	111.27
1950	-901.86	499.27	1097.9	82.03	-32.56	27.8
1951	-904.3	432.62	1259.77	102.72	-48.55	-68.63
1952	-869.38	523.93	1191.89	92.16	-18.37	-98.97
1953	-980.47	454.83	1097.9	52.83	-12.48	-110.99
1954	-1053.47	433.35	1142.33	-4.79	-30.7	-108.61
1955	-1098.39	319.58	1149.66	-9.98	-59.11	-93.2
1956	-843.26	200.2	1128.66	-5.86	-95.49	-72.97
1957	-772.46	185.55	1113.53	-10.99	-54.44	-93.57
1958	-1021.24	222.41	970.21	-68.3	-85.24	-129.24
1959	-1046.63	130.62	1130.13	-64.39	-86.18	-138.24
1960	-1070.31	199.46	1254.88	19.23	-128.05	-137.66
1961	-772.22	405.52	1056.15	48.22	-147.98	-108.55
1962	-915.04	153.56	1131.59	3.33	-90.33	-99.09
1963	-828.13	198	1038.09	44.56	-90.33	-44.56
1964	-792.24	268.07	1059.81	72.39	-45.41	-11.84
1965	-887.7	216.31	1087.89	79.99	-41.05	29.14
1966	-774.66	277.59	1107.91	96.83	-30.09	47.79
1967	-680.91	358.64	1158.45	129.79	-74.89	65.25
1968	-576.66	437.26	1043.7	107.12	-47.85	64.82
1969	-621.58	358.64	1158.2	45.65	6.5	61.22
1970	-582.76	434.57	1117.68	35.92	33.23	31.16
1971	-658.69	524.17	1164.55	15.56	45.32	14.28
1972	-859.62	575.2	1052.98	23.96	92.68	-18.16
1973	-1056.64	326.42	1146	11.93	83.68	-27.44
1974	-1074.22	478.03	1114.99	109.59	72.39	56.85
1975	-873.29	796.39	1127.44	117.43	55.51	97.81
1976	-967.29	778.32	1060.55	88.81	27.77	51.36
1977	-818.6	662.11	947.02	67.54	-9.16	6.74
1978	-954.59	456.54	1090.82	0.24	55.85	-18.52
1979	-1156.98	310.06	1041.75	-18.74	1.65	-14.28
1980	-906.98	351.81	990.97	-11.81	-43.98	18.8
1981	-988.77	528.08	1037.6	1.95	-75.9	-11.17
1982	-707.52	596.68	989.5	-0.89	-76.84	-9.89
1983	-881.35	494.63	911.62	-47	-24.26	-32.59
1984	-1179.93	343.99	1080.08	-92.62	-46.02	-58.69
1985	-899.66	660.4	1265.14	28.2	-154.39	-15.14
1986	-719.48	794.92	1305.91	49.8	-155.7	11.93
1987	-677.98	561.04	1179.2	9.55	-116.91	0
1988	-869.87	542.97	1057.62	-14.62	-107.85	4.61
1989	-543.46	331.05	1054.2	-12.79	-194.34	1.22
1990	-448.97	440.43	1049.07	16.78	-141.82	53.89
1991	-430.18	520.51	950.68	40.68	-48.19	36.13
1992	-599.37	428.22	989.75	20.05	68.54	-16.88
1993	-1026.37	274.41	804.93	25.48	103.94	-51.7
1994	-1124.27	415.77	711.43	62.44	-35.89	-92.1
1995	-261.96	452.64	1017.09	-88.17	-45.29	2.81
1996	-698.97	898.93	1351.56	-41.23	52.28	34.91
1997	-772.22	813.48	1508.06	-22.31	79.8	9.92
1998	-1268.31	394.78	1385.5	36.71	38.48	23.59
1999	-1010.5	564.94	976.56	54.93	-92.25	91.86
[truncated: 23 more rows]
