# Supplementary material for: Complexes of vertebrate TMC1/2 and CIB2/3 proteins form hair-cell mechanotransduction cation channels
Source: eLife. 2025 Jan 8;12:RP89719. doi: 10.7554/eLife.89719 (PMC11709434; doi:10.7554/eLife.89719)
Supplement: Figure 3—source data 1. [file elife-89719-fig3-data1.zip › Figure 3H/wt/20-8-T1.txt]

8	972.17	-1.43	6.13	8.67	9
-1050.54	485.60	977.54	5.52	9.03	7.39	8
-1051.76	495.85	965.82	9.92	14.31	7.39	10
-1055.66	510.50	957.28	9.09	15.81	5.95	8
-1086.91	501.22	964.36	-0.79	17.79	2.14	8
-1102.05	507.08	967.29	2.93	12.70	3.75	11
-1100.59	515.63	960.94	3.72	4.94	5.98	8
-1083.98	508.79	972.41	2.23	3.08	6.65	8
-1080.81	511.72	937.26	-3.33	5.46	6.44	8
-1065.67	497.56	938.48	-10.56	8.18	6.65	8
-1062.74	474.85	956.79	-2.75	12.02	3.85	11
-1052.73	456.54	972.17	4.36	13.92	0.76	8
-1077.39	466.80	964.60	12.57	17.76	-1.56	8
-1072.51	497.56	959.23	12.48	15.29	-0.76	10
-1087.40	518.55	978.76	13.76	18.65	-0.03	8
-1098.39	529.30	976.56	11.60	14.65	-0.31	9
-1101.32	540.28	968.99	9.77	12.70	1.40	10
-1136.72	545.90	948.24	8.70	10.74	5.74	8
-1128.66	520.26	989.01	1.07	1.37	13.43	8
-1119.14	520.51	962.65	-8.61	-5.65	18.19	10
-1073.49	509.52	930.18	-12.48	-10.19	14.01	9
-1051.51	484.86	927.25	-10.71	-6.62	2.96	8
-1058.11	504.39	896.00	-3.66	2.66	-0.34	10
-1059.08	492.92	948.97	-1.98	10.13	1.01	8
-1085.21	505.13	959.72	2.23	12.97	2.47	8
-1089.60	513.43	957.76	3.05	11.14	2.96	9
-1097.41	511.96	948.24	2.90	9.86	3.81	10
-1098.88	515.38	931.40	0.12	6.16	3.63	8
-1097.66	504.88	954.10	0.82	4.85	3.39	8
-1085.94	501.46	950.68	3.94	2.44	0.95	8
-1090.33	510.01	940.67	5.22	4.24	0.27	11
-1091.06	510.25	948.49	2.53	4.21	1.07	8
-1088.13	519.04	937.26	-2.84	3.60	1.10	8
-1091.55	515.14	955.81	-0.70	3.17	-0.43	8
-1088.62	506.84	950.93	-0.52	0.09	0.24	8
-1087.16	500.98	952.15	1.25	1.13	3.30	11
-1086.67	508.54	925.29	3.05	1.89	4.46	8
-1076.17	512.94	945.56	1.95	3.33	2.62	8
-1095.95	512.21	955.08	1.10	6.50	2.96	8
-1097.17	512.21	953.13	1.46	5.13	3.48	11
-1104.00	510.25	950.93	3.05	2.47	3.51	8
-1093.26	532.23	911.62	1.40	-1.01	2.87	8
-1083.01	512.45	949.46	-2.01	-1.37	-1.59	8
-1090.09	510.99	951.17	1.25	0.46	-1.04	8
-1087.40	521.24	930.66	2.62	0.61	1.95	11
-1095.46	508.06	932.62	3.17	1.80	4.27	8
-1093.75	515.38	919.68	2.81	0.73	5.40	8
-1087.65	514.89	939.21	4.15	1.59	4.49	8
-1099.61	520.51	940.19	5.71	2.41	1.40	8
-1096.68	524.41	937.74	5.19	-1.28	-0.15	11
-1093.75	525.88	940.92	2.99	-2.75	1.92	8
-1087.40	534.91	915.53	-0.89	-2.41	1.95	8
-1072.75	501.71	963.38	-1.89	-2.23	-1.34	8
-1079.59	503.42	942.63	1.13	-0.24	-1.19	10
-1076.17	503.17	943.12	2.75	0.09	0.49	9
-1081.05	513.92	917.24	5.46	0.92	1.68	8
-1070.31	519.78	941.16	5.49	2.72	3.27	8
-1089.11	524.41	926.03	4.46	7.39	8.33	10
-1091.80	523.68	950.68	4.85	4.85	8.54	8
-1096.19	548.34	934.33	5.40	4.46	5.28	9
-1101.56	551.76	906.01	-0.92	3.05	-0.24	8
-1095.95	528.56	947.02	-6.01	-1.16	-3.63	8
-1090.58	521.73	943.36	-2.47	0.31	-2.20	10
-1084.47	518.31	935.55	-2.75	-0.76	1.25	8
-1089.36	518.31	918.46	-2.44	2.41	4.79	9
-1088.38	522.71	921.88	-2.20	3.36	5.43	8
-1085.69	528.56	939.70	-0.49	4.64	4.06	10
-1098.88	534.42	936.77	-1.56	4.46	0.64	8
-1103.76	527.34	935.06	-1.43	1.59	0.03	8
-1101.81	530.27	930.91
