# Supplementary material for: Complexes of vertebrate TMC1/2 and CIB2/3 proteins form hair-cell mechanotransduction cation channels
Source: eLife. 2025 Jan 8;12:RP89719. doi: 10.7554/eLife.89719 (PMC11709434; doi:10.7554/eLife.89719)
Supplement: Figure 3—source data 1. [file elife-89719-fig3-data1.zip › Figure 3H/wt/20-8-T5.txt]

0.59	8
308.35	403.81	804.69	38.54	50.48	100.59	8
308.35	403.81	804.69	38.54	50.48	100.59	6
308.35	403.81	804.69	38.54	50.48	100.59	9
308.35	403.81	804.69	38.54	50.48	100.59	8
308.35	403.81	804.69	38.54	50.48	100.59	8
308.35	403.81	804.69	38.54	50.48	100.59	6
308.35	403.81	804.69	38.54	50.48	100.59	8
308.35	403.81	804.69	38.54	50.48	100.59	9
308.35	403.81	804.69	38.54	50.48	100.59	8
308.35	403.81	804.69	38.54	50.48	100.59	6
308.35	403.81	804.69	38.54	50.48	100.59	8
308.35	403.81	804.69	38.54	50.48	100.59	8
308.35	403.81	804.69	38.54	50.48	100.59	8
308.35	403.81	804.69	38.54	50.48	100.59	7
308.35	403.81	804.69	38.54	50.48	100.59	8
308.35	403.81	804.69	38.54	50.48	100.59	8
308.35	403.81	804.69	38.54	50.48	100.59	8
308.35	403.81	804.69	38.54	50.48	100.59	8
308.35	403.81	804.69	38.54	50.48	100.59	7
308.35	403.81	804.69	38.54	50.48	100.59	8
308.35	403.81	804.69	38.54	50.48	100.59	8
308.35	403.81	804.69	38.54	50.48	100.59	8
308.35	403.81	804.69	38.54	50.48	100.59	6
308.35	403.81	804.69	38.54	50.48	100.59	8
308.35	403.81	804.69	38.54	50.48	100.59	9
308.35	403.81	804.69	38.54	50.48	100.59	8
308.35	403.81	804.69	38.54	50.48	100.59	6
308.35	403.81	804.69	38.54	50.48	100.59	8
308.35	403.81	804.69	38.54	50.48	100.59	8
308.35	403.81	804.69	38.54	50.48	100.59	9
308.35	403.81	804.69	38.54	50.48	100.59	6
308.35	403.81	804.69	38.54	50.48	100.59	8
308.35	403.81	804.69	38.54	50.48	100.59	8
308.35	403.81	804.69	38.54	50.48	100.59	8
308.35	403.81	804.69	38.54	50.48	100.59	6
308.35	403.81	804.69	38.54	50.48	100.59	9
308.35	403.81	804.69	38.54	50.48	100.59	8
308.35	403.81	804.69	38.54	50.48	100.59	8
308.35	403.81	804.69	38.54	50.48	100.59	6
308.35	403.81	804.69	38.54	50.48	100.59	8
308.35	403.81	804.69	38.54	50.48	100.59	9
308.35	403.81	804.69	38.54	50.48	100.59	8
308.35	403.81	804.69	38.54	50.48	100.59	8
308.35	403.81	804.69	38.54	50.48	100.59	6
308.35	403.81	804.69	38.54	50.48	100.59	8
308.35	403.81	804.69	38.54	50.48	100.59	8
308.35	403.81	804.69	38.54	50.48	100.59	9
308.35	403.81	804.69	38.54	50.48	100.59	6
308.35	403.81	804.69	38.54	50.48	100.59	8
308.35	403.81	804.69	38.54	50.48	100.59	8
308.35	403.81	804.69	38.54	50.48	100.59	8
308.35	403.81	804.69	38.54	50.48	100.59	6
308.35	403.81	804.69	38.54	50.48	100.59	9
308.35	403.81	804.69	38.54	50.48	100.59	8
308.35	403.81	804.69	38.54	50.48	100.59	8
308.35	403.81	804.69	38.54	50.48	100.59	6
308.35	403.81	804.69	38.54	50.48	100.59	8
308.35	403.81	804.69	38.54	50.48	100.59	9
308.35	403.81	804.69	38.54	50.48	100.59	8
308.35	403.81	804.69	38.54	50.48	100.59	6
308.35	403.81	804.69	38.54	50.48	100.59	8
308.35	403.81	804.69	38.54	50.48	100.59	8
308.35	403.81	804.69	38.54	50.48	100.59	8
308.35	403.81	804.69	38.54	50.48	100.59	7
308.35	403.81	804.69	38.54	50.48	100.59	8
308.35	403.81	804.69	38.54	50.48	100.59	8
308.35	403.81	804.69	38.54	50.48	100.59	8
308.35	403.81	804.69	38.54	50.48	100.59	8
308.35	403.81	804.69	38.54	50.48	100.59	7
308.35	403.81	804.69	38.54	50.48	100.59	8
308.35	403.81	804.69	38.54	50.48	100.59	8
308.35	403.81	804.69	38.54	50.48	100.59	8
308.35	403.81	804.69	38.54	50.48	100.59	6
308.35	403.81	804.69	38.54	50.48	100.59	8
308.35	403.81	804.69	38.54	50.48	100.59	9
308.35	403.81	804.69	38.54	50.48	100.59	8
308.35	403.81	804.69	38.54	50.48	100.59	6
308.35	403.81	804.69	38.54	50.48	100.59	8
308.35	403.81	804.69	38.54	50.48	100.59	8
308.35	403.81	804.69	38.54	50.48	100.59	9
308.35	403.81	804.69	38.54	50.48	100.59	6
308.35	403.81	804.69	38.54	50.48	100.59	8
308.35	403.81	804.69	38.54	50.48	100.59	8
308.35	403.81	804.69	38.54	50.48	100.59	8
308.35	403.81	804.69	38.54	50.48	100.59	6
308.35	403.81	804.69	38.54	50.48	100.59	9
308.35	403.81	804.69	38.54	50.48	100.59	8
308.35	403.81	804.69	38.54	50.48	100.59	8
308.35	403.81	804.69	38.54	50.48	100.59	8
308.35	403.81	804.69	38.54	50.48	100.59	6
308.35	403.81	804.69	38.54	50.48	100.59	9
308.35	403.81	804.69	38.54	50.48	100.59	8
308.35	403.81	804.69	38.54	50.48	100.59	8
308.35	403.81	804.69	38.54	50.48	100.59	6
308.35	403.81	804.69	38.54	50.48	100.59	8
308.35	403.81	804.69	38.54	50.48	100.59	8
308.35	403.81	804.69	38.54	50.48	100.59	9
308.35	403.81	804.69	38.54	50.48	100.59	6
308.35	403.81	804.69	38.54	50.48	100.59	8
308.35	403.81	804.69	38.54	50.48	100.59	8
308.35	403.81	804.69	38.54	50.48	100.59	8
308.35	403.81	804.69	38.54	50.48	100.59	6
308.35	403.81	804.69	38.54	50.48	100.59	9
308.35	403.81	804.69	38.54	50.48	100.59	8
308.35	403.81	804.69	38.54	50.48	100.59	8
308.35	403.81	804.69	38.54	50.48	100.59	6
308.35	403.81	804.69	38.54	50.48	100.59	8
308.35	403.81	804.69	38.54	50.48	100.59	9
308.35	403.81	804.69	38.54	50.48	100.59	8
308.35	403.81	804.69	38.54	50.48	100.59	8
308.35	403.81	804.69	38.54	50.48	100.59	6
308.35	403.81	804.69	38.54	50.48	100.59	8
308.35	403.81	804.69	38.54	50.48	100.59	9
308.35	403.81	804.69	38.54	50.48	100.59	8
308.35	403.81	804.69	38.54	50.48	100.59	6
308.35	403.81	804.69	38.54	50.48	100.59	8
308.35	403.81	804.69	38.54	50.48	100.59	8
308.35	403.81	804.69	38.54	50.48	100.59	8
308.35	403.81	804.69	38.54	50.48	100.59	7
308.35	403.81	804.69	38.54	50.48	100.59	8
308.35	403.81	804.69	38.54	50.48	100.59	8
308.35	403.81	804.69	38.54	50.48	100.59	8
308.35	403.81	804.69	38.54	50.48	100.59	6
308.35	403.81	804.69	38.54	50.48	100.59	8
308.35	403.81	804.69	38.54	50.48	100.59	9
308.35	403.81	804.69	38.54	50.48	100.59	8
308.35	403.81	804.69	38.54	50.48	100.59	6
308.35	403.81	804.69	38.54	50.48	100.59	8
308.35	403.81	804.69	38.54	50.48	100.59	8
308.35	403.81	804.69	38.54	50.48	100.59	9
308.35	403.81	804.69	38.54	50.48	100.59	8
308.35	403.81	804.69	38.54	50.48	100.59	6
308.35	403.81	804.69	38.54	50.48	100.59	8
308.35	403.81	804.69	38.54	50.48	100.59	8
308.35	403.81	804.69	38.54	50.48	100.59	8
308.35	403.81	804.69	38.54	50.48	100.59	7
308.35	403.81	804.69	38.54	50.48	100.59	8
308.35	403.81	804.69	38.54	50.48	100.59	8
308.35	403.81	804.69	38.54	50.48	100.59	8
308.35	403.81	804.69	38.54	50.48	100.59	6
308.35	403.81	804.69	38.54	50.48	100.59	9
308.35	403.81	804.69	38.54	50.48	100.59	8
308.35	403.81	804.69	38.54	50.48	100.59	8
308.35	403.81	804.69	38.54	50.48	100.59	6
308.35	403.81	804.69	38.54	50.48	100.59	8
308.35	403.81	804.69	38.54	50.48	100.59	8
308.35	403.81	804.69	38.54	50.48	100.59	9
308.35	403.81	804.69	38.54	50.48	100.59	6
308.35	403.81	804.69	38.54	50.48	100.59	8
308.35	403.81	804.69	38.54	50.48	100.59	8
308.35	403.81	804.69	38.54	50.48	100.59	8
308.35	403.81	804.69	38.54	50.48	100.59	7
308.35	403.81	804.69	38.54	50.48	100.59	6
308.35	403.81	804.69	38.54	50.48	100.59	8
308.35	403.81	804.69	38.54	50.48	100.59	8
308.35	403.81	804.69	38.54	50.48	100.59	8
308.35	403.81	804.69	38.54	50.48	100.59	6
308.35	403.81	804.69	38.54	50.48	100.59	9
308.35	403.81	804.69	38.54	50.48	100.59	8
308.35	403.81	804.69	38.54	50.48	100.59	8
308.35	403.81	804.69	38.54	50.48	100.59	6
308.35	403.81	804.69	38.54	50.48	100.59	8
308.35	403.81	804.69	38.54	50.48	100.59	9
308.35	403.81	804.69	38.54	50.48	100.59	8
308.35	403.81	804.69	38.54	50.48	100.59	6
308.35	403.81	804.69	38.54	50.48	100.59	8
308.35	403.81	804.69	38.54	50.48	100.59	8
308.35	403.81	804.69	38.54	50.48	100.59	8
308.35	403.81	804.69	38.54	50.48	100.59	9
308.35	403.81	804.69	38.54	50.48	100.59	6
308.35	403.81	804.69	38.54	50.48	100.59	8
308.35	403.81	804.69	38.54	50.48	100.59	8
308.35	403.81	804.69	38.54	50.48	100.59	8
308.35	403.81	804.69	38.54	50.48	100.59	7
308.35	403.81	804.69	38.54	50.48	100.59	8
308.35	403.81	804.69	38.54	50.48	100.59	8
308.35	403.81	804.69	38.54	50.48	100.59	8
308.35	403.81	804.69	38.54	50.48	100.59	6
308.35	403.81	804.69	38.54	50.48	100.59	8
308.35	403.81	804.69	38.54	50.48	100.59	9
308.35	403.81	804.69	38.54	50.48	100.59	8
308.35	403.81	804.69	38.54	50.48	100.59	6
308.35	403.81	804.69	38.54	50.48	100.59	8
308.35	403.81	804.69	38.54	50.48	100.59	8
308.35	403.81	804.69	38.54	50.48	100.59	9
308.35	403.81	804.69	38.54	50.48	100.59	8
308.35	403.81	804.69	38.54	50.48	100.59	6
308.35	403.81	804.69	38.54	50.48	100.59	8
308.35	403.81	804.69	38.54	50.48	100.59	8
308.35	403.81	804.69	38.54	50.48	100.59	8
308.35	403.81	804.69	38.54	50.48	100.59	7
308.35	403.81	804.69	38.54	50.48	100.59	8
308.35	403.81	804.69	38.54	50.48	100.59	8
308.35	403.81	804.69	38.54	50.48	100.59	8
308.35	403.81	804.69	38.54	50.48	100.59	6
308.35	403.81	804.69	38.54	50.48	100.59	8
308.35	403.81	804.69	38.54	50.48	100.59	9
308.35	403.81	804.69	38.54	50.48	100.59	8
308.35	403.81	804.69	38.54	50.48	100.59	8
308.35	403.81	804.69	38.54	50.48	100.59	6
308.35	403.81	804.69	38.54	50.48	100.59	8
308.35	403.81	804.69	38.54	50.48	100.59	9
308.35	403.81	804.69	38.54	50.48	100.59	8
308.35	403.81	804.69	38.54	50.48	100.59	6
308.35	403.81	804.69	38.54	50.48	100.59	8
308.35	403.81	804.69	38.54	50.48	100.59	8
308.35	403.81	804.69	38.54	50.48	100.59	9
308.35	403.81	804.69	38.54	50.48	100.59	6
308.35	403.81	804.69	38.54	50.48	100.59	8
308.35	403.81	804.69	38.54	50.48	100.59	8
308.35	403.81	804.69	38.54	50.48	100.59	8
308.35	403.81	804.69	38.54	50.48	100.59	8
308.35	403.81	804.69	38.54	50.48	100.59	7
308.35	403.81	804.69	38.54	50.48	100.59	8
308.35	403.81	804.69	38.54	50.48	100.59	8
308.35	403.81	804.69	38.54	50.48	100.59	8
308.35	403.81	804.69	38.54	50.48	100.59	6
308.35	403.81	804.69	38.54	50.48	100.59	8
308.35	403.81	804.69	38.54	50.48	100.59	9
308.35	403.81	804.69	38.54	50.48	100.59	8
308.35	403.81	804.69	38.54	50.48	100.59	6
308.35	403.81	804.69	38.54	50.48	100.59	8
308.35	403.81	804.69	38.54	50.48	100.59	8
308.35	403.81	804.69	38.54	50.48	100.59	9
308.35	403.81	804.69	38.54	50.48	100.59	8
308.35	403.81	804.69	38.54	50.48	100.59	6
308.35	403.81	804.69	38.54	50.48	100.59	8
308.35	403.81	804.69	38.54	50.48	100.59	8
308.35	403.81	804.69	38.54	50.48	100.59	8
308.35	403.81	804.69	38.54	50.48	100.59	7
308.35	403.81	804.69	38.54	50.48	100.59	8
308.35	403.81	804.69	38.54	50.48	100.59	8
308.35	403.81	804.69	38.54	50.48	100.59	8
308.35	403.81	804.69	38.54	50.48	100.59	6
308.35	403.81	804.69	38.54	50.48	100.59	9
308.35	403.81	804.69	38.54	50.48	100.59	8
308.35	403.81	804.69	38.54	50.48	100.59	8
308.35	403.81	804.69	38.54	50.48	100.59	8
308.35	403.81	804.69	38.54	50.48	100.59	6
308.35	403.81	804.69	38.54	50.48	100.59	8
308.35	403.81	804.69	38.54	50.48	100.59	9
308.35	403.81	804.69	38.54	50.48	100.59	8
308.35	403.81	804.69	38.54	50.48	100.59	6
308.35	403.81	804.69	38.54	50.48	100.59	8
308.35	403.81	804.69	38.54	50.48	100.59	8
308.35	403.81	804.69	38.54	50.48	100.59	9
308.35	403.81	804.69	38.54	50.48	100.59	6
308.35	403.81	804.69	38.54	50.48	100.59	8
308.35	403.81	804.69	38.54	50.48	100.59	8
308.35	403.81	804.69	38.54	50.48	100.59	8
308.35	403.81	804.69	38.54	50.48	100.59	6
308.35	403.81	804.69	38.54	50.48	100.59	9
308.35	403.81	804.69	38.54	50.48	100.59	8
308.35	403.81	804.69	38.54	50.48	100.59	8
308.35	403.81	804.69	38.54	50.48	100.59	8
308.35	403.81	804.69	38.54	50.48	100.59	6
308.35	403.81	804.69	38.54	50.48	100.59	9
308.35	403.81	804.69	38.54	50.48	100.59	8
308.35	403.81	804.69	38.54	50.48	100.59	8
308.35	403.81	804.69	38.54	50.48	100.59	6
308.35	403.81	804.69	38.54	50.48	100.59	8
308.35	403.81	804.69	38.54	50.48	100.59	8
308.35	403.81	804.69	38.54	50.48	100.59	9
308.35	403.81	804.69	38.54	50.48	100.59	6
308.35	403.81	804.69	38.54	50.48	100.59	8
308.35	403.81	804.69	38.54	50.48	100.59	8
308.35	403.81	804.69	38.54	50.48	100.59	8
308.35	403.81	804.69	38.54	50.48	100.59	9
308.35	403.81	804.69	38.54	50.48	100.59	6
308.35	403.81	804.69	38.54	50.48	100.59	8
308.35	403.81	804.69	38.54	50.48	100.59	8
308.35	403.81	804.69	38.54	50.48	100.59	8
308.35	403.81	804.69	38.54	50.48	100.59	6
308.35	403.81	804.69	38.54	50.48	100.59	9
308.35	403.81	804.69	38.54	50.48	100.59	8
308.35	403.81	804.69	38.54	50.48	100.59	8
308.35	403.81	804.69	38.54	50.48	100.59	6
308.35	403.81	804.69	38.54	50.48	100.59	8
308.35	403.81	804.69	38.54	50.48	100.59	9
308.35	403.81	804.69	38.54	50.48	100.59	8
308.35	403.81	804.69	38.54	50.48	100.59	8
308.35	403.81	804.69	38.54	50.48	100.59	6
308.35	403.81	804.69	38.54	50.48	100.59	8
308.35	403.81	804.69	38.54	50.48	100.59	8
308.35	403.81	804.69	38.54	50.48	100.59	9
308.35	403.81	804.69	38.54	50.48	100.59	6
308.35	403.81	804.69	38.54	50.48	100.59	8
308.35	403.81	804.69	38.54	50.48	100.59	8
308.35	403.81	804.69	38.54	50.48	100.59	8
308.35	403.81	804.69	38.54	50.48	100.59	6
308.35	403.81	804.69	38.54	50.48	100.59	9
308.35	403.81	804.69	38.54	50.48	100.59	8
308.35	403.81	804.69	38.54	50.48	100.59	8
308.35	403.81	804.69	38.54	50.48	100.59	8
308.35	403.81	804.69	38.54	50.48	100.59	6
308.35	403.81	804.69	38.54	50.48	100.59	9
308.35	403.81	804.69	38.54	50.48	100.59	8
308.35	403.81	804.69	38.54	50.48	100.59	8
308.35	403.81	804.69	38.54	50.48	100.59	6
308.35	403.81	804.69	38.54	50.48	100.59	8
308.35	403.81	804.69	38.54	50.48	100.59	8
308.35	403.81	804.69	38.54	50.48	100.59	9
308.35	403.81	804.69	38.54	50.48	100.59	6
308.35	403.81	804.69	38.54	50.48	100.59	8
308.35	403.81	804.69	38.54	50.48	100.59	8
308.35	403.81	804.69	38.54	50.48	100.59	8
308.35	403.81	804.69	38.54	50.48	100.59	9
308.35	403.81	804.69	38.54	50.48	100.59	6
308.35	403.81	804.69	38.54	50.48	100.59	8
308.35	403.81	804.69	38.54	50.48	100.59	8
308.35	403.81	804.69	38.54	50.48	100.59	8
308.35	403.81	804.69	38.54	50.48	100.59	6
308.35	403.81	804.69	38.54	50.48	100.59	9
308.35	403.81	804.69	38.54	50.48	100.59	8
308.35	403.81	804.69	38.54	50.48	100.59	8
308.35	403.81	804.69	38.54	50.48	100.59	6
308.35	403.81	804.69	38.54	50.48	100.59	8
308.35	403.81	804.69	38.54	50.48	100.59	9
308.35	403.81	804.69	38.54	50.48	100.59	8
308.35	403.81	804.69	38.54	50.48	100.59	8
308.35	403.81	804.69	38.54	50.48	100.59	6
308.35	403.81	804.69	38.54	50.48	100.59	8
308.35	403.81	804.69	38.54	50.48	100.59	8
308.35	403.81	804.69	38.54	50.48	100.59	9
308.35	403.81	804.69	38.54	50.48	100.59	6
308.35	403.81	804.69	38.54	50.48	100.59	8
308.35	403.81	804.69	38.54	50.48	100.59	8
308.35	403.81	804.69	38.54	50.48	100.59	8
308.35	403.81	804.69	38.54	50.48	100.59	7
308.35	403.81	804.69	38.54	50.48	100.59	8
308.35	403.81	804.69	38.54	50.48	100.59	8
308.35	403.81	804.69	38.54	50.48	100.59	8
308.35	403.81	804.69	38.54	50.48	100.59	8
308.35	403.81	804.69	38.54	50.48	100.59	6
308.35	403.81	804.69	38.54	50.48	100.59	9
308.35	403.81	804.69	38.54	50.48	100.59	8
308.35	403.81	804.69	38.54	50.48	100.59	8
308.35	403.81	804.69	38.54	50.48	100.59	6
308.35	403.81	804.69	38.54	50.48	100.59	8
308.35	403.81	804.69	38.54	50.48	100.59	9
308.35	403.81	804.69	38.54	50.48	100.59	8
308.35	403.81	804.69	38.54	50.48	100.59	6
308.35	403.81	804.69	38.54	50.48	100.59	8
308.35	403.81	804.69	38.54	50.48	100.59	8
308.35	403.81	804.69	38.54	50.48	100.59	8
308.35	403.81	804.69	38.54	50.48	100.59	9
308.35	403.81	804.69	38.54	50.48	100.59	6
308.35	403.81	804.69	38.54	50.48	100.59	8
308.35	403.81	804.69	38.54	50.48	100.59	8
308.35	403.81	804.69	38.54	50.48	100.59	8
308.35	403.81	804.69	38.54	50.48	100.59	7
308.35	403.81	804.69	38.54	50.48	100.59	8
308.35	403.81	804.69	38.54	50.48	100.59	8
308.35	403.81	804.69	38.54	50.48	100.59	8
308.35	403.81	804.69	38.54	50.48	100.59	6
308.35	403.81	804.69	38.54	50.48	100.59	8
308.35	403.81	804.69	38.54	50.48	100.59	9
308.35	403.81	804.69	38.54	50.48	100.59	8
308.35	403.81	804.69	38.54	50.48	100.59	8
308.35	403.81	804.69	38.54	50.48	100.59	6
308.35	403.81	804.69	38.54	50.48	100.59	8
308.35	403.81	804.69	38.54	50.48	100.59	9
308.35	403.81	804.69	38.54	50.48	100.59	8
308.35	403.81	804.69	38.54	50.48	100.59	6
308.35	403.81	804.69	38.54	50.48	100.59	8
308.35	403.81	804.69	38.54	50.48	100.59	8
308.35	403.81	804.69	38.54	50.48	100.59	8
308.35	403.81	804.69	38.54	50.48	100.59	7
308.35	403.81	804.69	38.54	50.48	100.59	8
308.35	403.81	804.69	38.54	50.48	100.59	8
308.35	403.81	804.69	38.54	50.48	100.59	8
308.35	403.81	804.69	38.54	50.48	100.59	8
308.35	403.81	804.69	38.54	50.48	100.59	7
308.35	403.81	804.69	38.54	50.48	100.59	8
308.35	403.81	804.69	38.54	50.48	100.59	8
308.35	403.81	804.69	38.54	50.48	100.59	8
308.35	403.81	804.69	38.54	50.48	100.59	6
308.35	403.81	804.69	38.54	50.48	100.59	8
308.35	403.81	804.69	38.54	50.48	100.59	9
308.35	403.81	804.69	38.54	50.48	100.59	8
308.35	403.81	804.69	38.54	50.48	100.59	6
308.35	403.81	804.69	38.54	50.48	100.59	8
308.35	403.81	804.69	38.54	50.48	100.59	8
308.35	403.81	804.69	38.54	50.48	100.59	9
308.35	403.81	804.69	38.54	50.48	100.59	8
308.35	403.81	804.69	38.54	50.48	100.59	6
308.35	403.81	804.69	38.54	50.48	100.59	8
308.35	403.81	804.69	38.54	50.48	100.59	8
308.35	403.81	804.69	38.54	50.48	100.59	8
308.35	403.81	804.69	38.54	50.48	100.59	7
308.35	403.81	804.69	38.54	50.48	100.59	8
308.35	403.81	804.69	38.54	50.48	100.59	8
308.35	403.81	804.69	38.54	50.48	100.59	8
308.35	403.81	804.69	38.54	50.48	100.59	6
308.35	403.81	804.69	38.54	50.48	100.59	8
308.35	403.81	804.69	38.54	50.48	100.59	9
308.35	403.81	804.69	38.54	50.48	100.59	8
308.35	403.81	804.69	38.54	50.48	100.59	8
308.35	403.81	804.69	38.54	50.48	100.59	6
308.35	403.81	804.69	38.54	50.48	100.59	8
308.35	403.81	804.69	38.54	50.48	100.59	9
308.35	403.81	804.69	38.54	50.48	100.59	8
308.35	403.81	804.69	38.54	50.48	100.59	6
308.35	403.81	804.69	38.54	50.48	100.59	8
308.35	403.81	804.69	38.54	50.48	100.59	8
308.35	403.81	804.69	38.54	50.48	100.59	9
308.35	403.81	804.69	38.54	50.48	100.59	6
308.35	403.81	804.69	38.54	50.48	100.59	8
308.35	403.81	804.69	38.54	50.48	100.59	8
308.35	403.81	804.69	38.54	50.48	100.59	8
308.35	403.81	804.69	38.54	50.48	100.59	8
308.35	403.81	804.69	38.54	50.48	100.59	7
308.35	403.81	804.69	38.54	50.48	100.59	8
308.35	403.81	804.69	38.54	50.48	100.59	8
308.35	403.81	804.69	38.54	50.48	100.59	8
308.35	403.81	804.69	38.54	50.48	100.59	6
308.35	403.81	804.69	38.54	50.48	100.59	8
308.35	403.81	804.69	38.54	50.48	100.59	9
308.35	403.81	804.69	38.54	50.48	100.59	8
308.35	403.81	804.69	38.54	50.48	100.59	6
308.35	403.81	804.69	38.54	50.48	100.59	8
308.35	403.81	804.69	38.54	50.48	100.59	8
308.35	403.81	804.69	38.54	50.48	100.59	9
308.35	403.81	804.69	38.54	50.48	100.59	8
308.35	403.81	804.69	38.54	50.48	100.59	6
308.35	403.81	804.69	38.54	50.48	100.59	8
308.35	403.81	804.69	38.54	50.48	100.59	8
308.35	403.81	804.69	38.54	50.48	100.59	8
308.35	403.81	804.69	38.54	50.48	100.59	7
308.35	403.81	804.69	38.54	50.48	100.59	8
308.35	403.81	804.69	38.54	50.48	100.59	8
308.35	403.81	804.69	38.54	50.48	100.59	8
308.35	403.81	804.69	38.54	50.48	100.59	6
308.35	403.81	804.69	38.54	50.48	100.59	9
308.35	403.81	804.69	38.54	50.48	100.59	8
308.35	403.81	804.69	38.54	50.48	100.59	8
308.35	403.81	804.69	38.54	50.48	100.59	8
308.35	403.81	804.69	38.54	50.48	100.59	6
308.35	403.81	804.69	38.54	50.48	100.59	8
308.35	403.81	804.69	38.54	50.48	100.59	9
308.35	403.81	804.69	38.54	50.48	100.59	8
308.35	403.81	804.69	38.54	50.48	100.59	6
308.35	403.81	804.69	38.54	50.48	100.59	8
308.35	403.81	804.69	38.54	50.48	100.59	8
308.35	403.81	804.69	38.54	50.48	100.59	9
308.35	403.81	804.69	38.54	50.48	100.59	6
308.35	403.81	804.69	38.54	50.48	100.59	8
308.35	403.81	804.69	38.54	50.48	100.59	8
308.35	403.81	804.69	38.54	50.48	100.59	8
308.35	403.81	804.69	38.54	50.48	100.59	6
308.35	403.81	804.69	38.54	50.48	100.59	9
308.35	403.81	804.69	38.54	50.48	100.59	8
308.35	403.81	804.69	38.54	50.48	100.59	8
308.35	403.81	804.69	38.54	50.48	100.59	8
308.35	403.81	804.69	38.54	50.48	100.59	6
308.35	403.81	804.69	38.54	50.48	100.59	9
308.35	403.81	804.69	38.54	50.48	100.59	8
308.35	403.81	804.69	38.54	50.48	100.59	8
308.35	403.81	804.69	38.54	50.48	100.59	6
308.35	403.81	804.69	38.54	50.48	100.59	8
308.35	403.81	804.69	38.54	50.48	100.59	8
308.35	403.81	804.69	38.54	50.48	100.59	9
308.35	403.81	804.69	38.54	50.48	100.59	6
308.35	403.81	804.69	38.54	50.48	100.59	8
308.35	403.81	804.69	38.54	50.48	100.59	8
308.35	403.81	804.69	38.54	50.48	100.59	8
308.35	403.81	804.69	38.54	50.48	100.59	9
308.35	403.81	804.69	38.54	50.48	100.59	6
308.35	403.81	804.69	38.54	50.48	100.59	8
308.35	403.81	804.69	38.54	50.48	100.59	8
308.35	403.81	804.69	38.54	50.48	100.59	8
308.35	403.81	804.69	38.54	50.48	100.59	6
308.35	403.81	804.69	38.54	50.48	100.59	9
308.35	403.81	804.69	38.54	50.48	100.59	8
308.35	403.81	804.69	38.54	50.48	100.59	8
308.35	403.81	804.69	38.54	50.48	100.59	6
308.35	403.81	804.69	38.54	50.48	100.59	8
308.35	403.81	804.69	38.54	50.48	100.59	9
308.35	403.81	804.69	38.54	50.48	100.59	8
308.35	403.81	804.69	38.54	50.48	100.59	8
308.35	403.81	804.69	38.54	50.48	100.59	6
308.35	403.81	804.69	38.54	50.48	100.59	8
308.35	403.81	804.69	38.54	50.48	100.59	8
308.35	403.81	804.69	38.54	50.48	100.59	9
308.35	403.81	804.69	38.54	50.48	100.59	6
308.35	403.81	804.69	38.54	50.48	100.59	8
308.35	403.81	804.69	38.54	50.48	100.59	8
308.35	403.81	804.69	38.54	50.48	100.59	8
308.35	403.81	804.69	38.54	50.48	100.59	6
308.35	403.81	804.69	38.54	50.48	100.59	9
308.35	403.81	804.69	38.54	50.48	100.59	8
308.35	403.81	804.69	38.54	50.48	100.59	8
308.35	403.81	804.69	38.54	50.48	100.59	8
308.35	403.81	804.69	38.54	50.48	100.59	6
308.35	403.81	804.69	38.54	50.48	100.59	9
308.35	403.81	804.69	38.54	50.48	100.59	8
308.35	403.81	804.69	38.54	50.48	100.59	8
308.35	403.81	804.69	38.54	50.48	100.59	6
308.35	403.81	804.69	38.54	50.48	100.59	8
308.35	403.81	804.69	38.54	50.48	100.59	8
308.35	403.81	804.69	38.54	50.48	100.59	9
308.35	403.81	804.69	38.54	50.48	100.59	6
308.35	403.81	804.69	38.54	50.48	100.59	8
308.35	403.81	804.69	38.54	50.48	100.59	8
308.35	403.81	804.69	38.54	50.48	100.59	8
308.35	403.81	804.69	38.54	50.48	100.59	9
308.35	403.81	804.69	38.54	50.48	100.59	6
308.35	403.81	804.69	38.54	50.48	100.59	8
308.35	403.81	804.69	38.54	50.48	100.59	8
308.35	403.81	804.69	38.54	50.48	100.59	8
308.35	403.81	804.69	38.54	50.48	100.59	6
308.35	403.81	804.69	38.54	50.48	100.59	9
308.35	403.81	804.69	38.54	50.48	100.59	8
308.35	403.81	804.69	38.54	50.48	100.59	8
308.35	403.81	804.69	38.54	50.48	100.59	6
308.35	403.81	804.69	38.54	50.48	100.59	8
308.35	403.81	804.69	38.54	50.48	100.59	9
308.35	403.81	804.69	38.54	50.48	100.59	8
308.35	403.81	804.69	38.54	50.48	100.59	8
308.35	403.81	804.69	38.54	50.48	100.59	6
308.35	403.81	804.69	38.54	50.48	100.59	8
308.35	403.81	804.69	38.54	50.48	100.59	8
308.35	403.81	804.69	38.54	50.48	100.59	9
308.35	403.81	804.69	38.54	50.48	100.59	6
308.35	403.81	804.69	38.54	50.48	100.59	8
308.35	403.81	804.69	38.54	50.48	100.59	8
308.35	403.81	804.69	38.54	50.48	100.59	8
308.35	403.81	804.69	38.54	50.48	100.59	7
308.35	403.81	804.69	38.54	50.48	100.59	8
308.35	403.81	804.69	38.54	50.48	100.59	8
308.35	403.81	804.69	38.54	50.48	100.59	8
308.35	403.81	804.69	38.54	50.48	100.59	6
308.35	403.81	804.69	38.54	50.48	100.59	8
308.35	403.81	804.69	38.54	50.48	100.59	9
308.35	403.81	804.69	38.54	50.48	100.59	8
308.35	403.81	804.69	38.54	50.48	100.59	8
308.35	403.81	804.69	38.54	50.48	100.59	6
308.35	403.81	804.69	38.54	50.48	100.59	8
308.35	403.81	804.69	38.54	50.48	100.59	9
308.35	403.81	804.69	38.54	50.48	100.59	8
308.35	403.81	804.69	38.54	50.48	100.59	6
308.35	403.81	804.69	38.54	50.48	100.59	8
308.35	403.81	804.69	38.54	50.48	100.59	8
308.35	403.81	804.69	38.54	50.48	100.59	8
308.35	403.81	804.69	38.54	50.48	100.59	7
308.35	403.81	804.69	38.54	50.48	100.59	8
308.35	403.81	804.69	38.54	50.48	100.59	8
308.35	403.81	804.69	38.54	50.48	100.59	8
308.35	403.81	804.69	38.54	50.48	100.59	8
308.35	403.81	804.69	38.54	50.48	100.59	7
308.35	403.81	804.69	38.54	50.48	100.59	8
308.35	403.81	804.69	38.54	50.48	100.59	8
308.35	403.81	804.69	38.54	50.48	100.59	8
308.35	403.81	804.69	38.54	50.48	100.59	6
308.35	403.81	804.69	38.54	50.48	100.59	8
308.35	403.81	804.69	38.54	50.48	100.59	9
308.35	403.81	804.69	38.54	50.48	100.59	8
308.35	403.81	804.69	38.54	50.48	100.59	6
308.35	403.81	804.69	38.54	50.48	100.59	8
308.35	403.81	804.69	38.54	50.48	100.59	8
308.35	403.81	804.69	38.54	50.48	100.59	9
308.35	403.81	804.69	38.54	50.48	100.59	8
308.35	403.81	804.69	38.54	50.48	100.59	6
308.35	403.81	804.69	38.54	50.48	100.59	8
308.35	403.81	804.69	38.54	50.48	100.59	8
308.35	403.81	804.69	38.54	50.48	100.59	8
308.35	403.81	804.69	38.54	50.48	100.59	7
308.35	403.81	804.69	38.54	50.48	100.59	8
308.35	403.81	804.69	38.54	50.48	100.59	8
308.35	403.81	804.69	38.54	50.48	100.59	8
308.35	403.81	804.69	38.54	50.48	100.59	6
308.35	403.81	804.69	38.54	50.48	100.59	9
308.35	403.81	804.69	38.54	50.48	100.59	8
308.35	403.81	804.69	38.54	50.48	100.59	8
308.35	403.81	804.69	38.54	50.48	100.59	8
308.35	403.81	804.69	38.54	50.48	100.59	6
308.35	403.81	804.69	38.54	50.48	100.59	8
308.35	403.81	804.69	38.54	50.48	100.59	9
308.35	403.81	804.69	38.54	50.48	100.59	8
308.35	403.81	804.69	38.54	50.48	100.59	6
308.35	403.81	804.69	38.54	50.48	100.59	8
308.35	403.81	804.69	38.54	50.48	100.59	8
308.35	403.81	804.69	38.54	50.48	100.59	9
308.35	403.81	804.69	38.54	50.48	100.59	6
308.35	403.81	804.69	38.54	50.48	100.59	8
308.35	403.81	804.69	38.54	50.48	100.59	8
308.35	403.81	804.69	38.54	50.48	100.59	8
308.35	403.81	804.69	38.54	50.48	100.59	8
308.35	403.81	804.69	38.54	50.48	100.59	7
308.35	403.81	804.69	38.54	50.48	100.59	8
308.35	403.81	804.69	38.54	50.48	100.59	8
308.35	403.81	804.69	38.54	50.48	100.59	8
308.35	403.81	804.69	38.54	50.48	100.59	6
308.35	403.81	804.69	38.54	50.48	100.59	8
308.35	403.81	804.69	38.54	50.48	100.59	9
308.35	403.81	804.69	38.54	50.48	100.59	8
308.35	403.81	804.69	38.54	50.48	100.59	6
308.35	403.81	804.69	38.54	50.48	100.59	8
308.35	403.81	804.69	38.54	50.48	100.59	8
308.35	403.81	804.69	38.54	50.48	100.59	9
308.35	403.81	804.69	38.54	50.48	100.59	6
308.35	403.81	804.69	38.54	50.48	100.59	8
308.35	403.81	804.69	38.54	50.48	100.59	8
308.35	403.81	804.69	38.54	50.48	100.59	8
308.35	403.81	804.69	38.54	50.48	100.59	9
308.35	403.81	804.69	38.54	50.48	100.59	6
308.35	403.81	804.69	38.54	50.48	100.59	8
308.35	403.81	804.69	38.54	50.48	100.59	8
308.35	403.81	804.69	38.54	50.48	100.59	8
308.35	403.81	804.69	38.54	50.48	100.59	6
308.35	403.81	804.69	38.54	50.48	100.59	9
308.35	403.81	804.69	38.54	50.48	100.59	8
308.35	403.81	804.69	38.54	50.48	100.59	8
308.35	403.81	804.69	38.54	50.48	100.59	6
308.35	403.81	804.69	38.54	50.48	100.59	8
308.35	403.81	804.69	38.54	50.48	100.59	8
308.35	403.81	804.69	38.54	50.48	100.59	9
308.35	403.81	804.69	38.54	50.48	100.59	8
308.35	403.81	804.69	38.54	50.48	100.59	6
308.35	403.81	804.69	38.54	50.48	100.59	8
308.35	403.81	804.69	38.54	50.48	100.59	8
308.35	403.81	804.69	38.54	50.48	100.59	9
308.35	403.81	804.69	38.54	50.48	100.59	6
308.35	403.81	804.69	38.54	50.48	100.59	8
308.35	403.81	804.69	38.54	50.48	100.59	8
308.35	403.81	804.69	38.54	50.48	100.59	8
308.35	403.81	804.69	38.54	50.48	100.59	6
308.35	403.81	804.69	38.54	50.48	100.59	9
308.35	403.81	804.69	38.54	50.48	100.59	8
308.35	403.81	804.69	38.54	50.48	100.59	8
308.35	403.81	804.69	38.54	50.48	100.59	8
308.35	403.81	804.69	38.54	50.48	100.59	6
308.35	403.81	804.69	38.54	50.48	100.59	9
308.35	403.81	804.69	38.54	50.48	100.59	8
308.35	403.81	804.69	38.54	50.48	100.59	8
308.35	403.81	804.69	38.54	50.48	100.59	6
308.35	403.81	804.69	38.54	50.48	100.59	8
308.35	403.81	804.69	38.54	50.48	100.59	8
308.35	403.81	804.69	38.54	50.48	100.59	9
308.35	403.81	804.69	38.54	50.48	100.59	6
308.35	403.81	804.69	38.54	50.48	100.59	8
308.35	403.81	804.69	38.54	50.48	100.59	8
308.35	403.81	804.69	38.54	50.48	100.59	8
308.35	403.81	804.69	38.54	50.48	100.59	9
308.35	403.81	804.69	38.54	50.48	100.59	6
308.35	403.81	804.69	38.54	50.48	100.59	8
308.35	403.81	804.69	38.54	50.48	100.59	8
308.35	403.81	804.69	38.54	50.48	100.59	8
308.35	403.81	804.69	38.54	50.48	100.59	6
308.35	403.81	804.69	38.54	50.48	100.59	9
308.35	403.81	804.69	38.54	50.48	100.59	8
308.35	403.81	804.69	38.54	50.48	100.59	8
308.35	403.81	804.69	38.54	50.48	100.59	6
308.35	403.81	804.69	38.54	50.48	100.59	8
308.35	403.81	804.69	38.54	50.48	100.59	9
308.35	403.81	804.69	38.54	50.48	100.59	8
308.35	403.81	804.69	38.54	50.48	100.59	8
308.35	403.81	804.69	38.54	50.48	100.59	6
308.35	403.81	804.69	38.54	50.48	100.59	8
308.35	403.81	804.69	38.54	50.48	100.59	8
308.35	403.81	804.69	38.54	50.48	100.59	9
308.35	403.81	804.69	38.54	50.48	100.59	6
308.35	403.81	804.69	38.54	50.48	100.59	8
308.35	403.81	804.69	38.54	50.48	100.59	8
308.35	403.81	804.69	38.54	50.48	100.59	8
308.35	403.81	804.69	38.54	50.48	100.59	6
308.35	403.81	804.69	38.54	50.48	100.59	9
308.35	403.81	804.69	38.54	50.48	100.59	8
308.35	403.81	804.69	38.54	50.48	100.59	8
308.35	403.81	804.69	38.54	50.48	100.59	8
308.35	403.81	804.69	38.54	50.48	100.59	6
308.35	403.81	804.69	38.54	50.48	100.59	9
308.35	403.81	804.69	38.54	50.48	100.59	8
308.35	403.81	804.69	38.54	50.48	100.59	8
308.35	403.81	804.69	38.54	50.48	100.59	6
308.35	403.81	804.69	38.54	50.48	100.59	8
308.35	403.81	804.69	38.54	50.48	100.59	9
308.35	403.81	804.69	38.54	50.48	100.59	8
308.35	403.81	804.69	38.54	50.48	100.59	6
308.35	403.81	804.69	38.54	50.48	100.59	8
308.35	403.81	804.69	38.54	50.48	100.59	8
308.35	403.81	804.69	38.54	50.48	100.59	8
308.35	403.81	804.69	38.54	50.48	100.59	7
308.35	403.81	804.69	38.54	50.48	100.59	8
308.35	403.81	804.69	38.54	50.48	100.59	8
308.35	403.81	804.69	38.54	50.48	100.59	8
308.35	403.81	804.69	38.54	50.48	100.59	8
308.35	403.81	804.69	38.54	50.48	100.59	6
308.35	403.81	804.69	38.54	50.48	100.59	9
308.35	403.81	804.69	38.54	50.48	100.59	8
308.35	403.81	804.69	38.54	50.48	100.59	8
308.35	403.81	804.69	38.54	50.48	100.59	6
308.35	403.81	804.69	38.54	50.48	100.59	8
308.35	403.81	804.69	38.54	50.48	100.59	9
308.35	403.81	804.69	38.54	50.48	100.59	8
308.35	403.81	804.69	38.54	50.48	100.59	6
308.35	403.81	804.69	38.54	50.48	100.59	8
308.35	403.81	804.69	38.54	50.48	100.59	8
308.35	403.81	804.69	38.54	50.48	100.59	8
308.35	403.81	804.69	38.54	50.48	100.59	9
308.35	403.81	804.69	38.54	50.48	100.59	6
308.35	403.81	804.69	38.54	50.48	100.59	8
308.35	403.81	804.69	38.54	50.48	100.59	8
308.35	403.81	804.69	38.54	50.48	100.59	8
308.35	403.81	804.69	38.54	50.48	100.59	7
308.35	403.81	804.69	38.54	50.48	100.59	8
308.35	403.81	804.69	38.54	50.48	100.59	8
308.35	403.81	804.69	38.54	50.48	100.59	8
308.35	403.81	804.69	38.54	50.48	100.59	6
308.35	403.81	804.69	38.54	50.48	100.59	8
308.35	403.81	804.69	38.54	50.48	100.59	9
308.35	403.81	804.69	38.54	50.48	100.59	8
308.35	403.81	804.69	38.54	50.48	100.59	8
308.35	403.81	804.69	38.54	50.48	100.59	6
308.35	403.81	804.69	38.54	50.48	100.59	8
308.35	403.81	804.69	38.54	50.48	100.59	9
308.35	403.81	804.69	38.54	50.48	100.59	8
308.35	403.81	804.69	38.54	50.48	100.59	6
308.35	403.81	804.69	38.54	50.48	100.59	8
308.35	403.81	804.69	38.54	50.48	100.59	8
308.35	403.81	804.69	38.54	50.48	100.59	8
308.35	403.81	804.69	38.54	50.48	100.59	7
308.35	403.81	804.69	38.54	50.48	100.59	8
308.35	403.81	804.69	38.54	50.48	100.59	8
308.35	403.81	804.69	38.54	50.48	100.59	8
308.35	403.81	804.69	38.54	50.48	100.59	8
308.35	403.81	804.69	38.54	50.48	100.59	7
308.35	403.81	804.69	38.54	50.48	100.59	8
308.35	403.81	804.69	38.54	50.48	100.59	8
308.35	403.81	804.69	38.54	50.48	100.59	8
308.35	403.81	804.69	38.54	50.48	100.59	6
308.35	403.81	804.69	38.54	50.48	100.59	8
308.35	403.81	804.69	38.54	50.48	100.59	9
308.35	403.81	804.69	38.54	50.48	100.59	8
308.35	403.81	804.69	38.54	50.48	100.59	6
308.35	403.81	804.69	38.54	50.48	100.59	8
308.35	403.81	804.69	38.54	50.48	100.59	8
308.35	403.81	804.69	38.54	50.48	100.59	9
308.35	403.81	804.69	38.54	50.48	100.59	6
308.35	403.81	804.69	38.54	50.48	100.59	6
308.35	403.81	804.69	38.54	50.48	100.59	8
308.35	403.81	804.69	38.54	50.48	100.59	8
308.35	403.81	804.69	38.54	50.48	100.59	8
308.35	403.81	804.69	38.54	50.48	100.59	7
308.35	403.81	804.69	38.54	50.48	100.59	8
308.35	403.81	804.69	38.54	50.48	100.59	8
308.35	403.81	804.69	38.54	50.48	100.59	8
308.35	403.81	804.69	38.54	50.48	100.59	6
308.35	403.81	804.69	38.54	50.48	100.59	9
308.35	403.81	804.69	38.54	50.48	100.59	8
308.35	403.81	804.69	38.54	50.48	100.59	8
308.35	403.81	804.69	38.54	50.48	100.59	6
308.35	403.81	804.69	38.54	50.48	100.59	8
308.35	403.81	804.69	38.54	50.48	100.59	8
308.35	403.81	804.69	38.54	50.48	100.59	9
308.35	403.81	804.69	38.54	50.48	100.59	8
308.35	403.81	804.69	38.54	50.48	100.59	6
308.35	403.81	804.69	38.54	50.48	100.59	8
308.35	403.81	804.69	38.54	50.48	100.59	8
308.35	403.81	804.69	38.54	50.48	100.59	9
308.35	403.81	804.69	38.54	50.48	100.59	6
308.35	403.81	804.69	38.54	50.48	100.59	8
308.35	403.81	804.69	38.54	50.48	100.59	8
308.35	403.81	804.69	38.54	50.48	100.59	8
308.35	403.81	804.69	38.54	50.48	100.59	6
308.35	403.81	804.69	38.54	50.48	100.59	9
308.35	403.81	804.69	38.54	50.48	100.59	8
308.35	403.81	804.69	38.54	50.48	100.59	8
308.35	403.81	804.69	38.54	50.48	100.59	8
308.35	403.81	804.69	38.54	50.48	100.59	6
308.35	403.81	804.69	38.54	50.48	100.59	9
308.35	403.81	804.69	38.54	50.48	100.59	8
308.35	403.81	804.69	38.54	50.48	100.59	8
308.35	403.81	804.69	38.54	50.48	100.59	6
308.35	403.81	804.69	38.54	50.48	100.59	8
308.35	403.81	804.69	38.54	50.48	100.59	8
308.35	403.81	804.69	38.54	50.48	100.59	9
308.35	403.81	804.69	38.54	50.48	100.59	6
308.35	403.81	804.69	38.54	50.48	100.59	8
308.35	403.81	804.69	38.54	50.48	100.59	8
308.35	403.81	804.69	38.54	50.48	100.59	8
308.35	403.81	804.69	38.54	50.48	100.59	9
308.35	403.81	804.69	38.54	50.48	100.59	6
308.35	403.81	804.69	38.54	50.48	100.59	8
308.35	403.81	804.69	38.54	50.48	100.59	8
308.35	403.81	804.69	38.54	50.48	100.59	8
308.35	403.81	804.69	38.54	50.48	100.59	6
308.35	403.81	804.69	38.54	50.48	100.59	9
308.35	403.81	804.69	38.54	50.48	100.59	8
308.35	403.81	804.69	38.54	50.48	100.59	8
308.35	403.81	804.69	38.54	50.48	100.59	6
308.35	403.81	804.69	38.54	50.48	100.59	8
308.35	403.81	804.69	38.54	50.48	100.59	8
308.35	403.81	804.69	38.54	50.48	100.59	9
308.35	403.81	804.69	38.54	50.48	100.59	8
308.35	403.81	804.69	38.54	50.48	100.59	6
308.35	403.81	804.69	38.54	50.48	100.59	8
308.35	403.81	804.69	38.54	50.48	100.59	8
308.35	403.81	804.69	38.54	50.48	100.59	9
308.35	403.81	804.69	38.54	50.48	100.59	6
308.35	403.81	804.69	38.54	50.48	100.59	8
308.35	403.81	804.69	38.54	50.48	100.59	8
308.35	403.81	804.69	38.54	50.48	100.59	8
308.35	403.81	804.69	38.54	50.48	100.59	6
308.35	403.81	804.69	38.54	50.48	100.59	9
308.35	403.81	804.69	38.54	50.48	100.59	8
308.35	403.81	804.69	38.54	50.48	100.59	8
308.35	403.81	804.69	38.54	50.48	100.59	8
308.35	403.81	804.69	38.54	50.48	100.59	6
308.35	403.81	804.69	38.54	50.48	100.59	9
308.35	403.81	804.69	38.54	50.48	100.59	8
308.35	403.81	804.69	38.54	50.48	100.59	8
308.35	403.81	804.69	38.54	50.48	100.59	6
308.35	403.81	804.69	38.54	50.48	100.59	8
308.35	403.81	804.69	38.54	50.48	100.59	8
308.35	403.81	804.69	38.54	50.48	100.59	9
308.35	403.81	804.69	38.54	50.48	100.59	6
308.35	403.81	804.69	38.54	50.48	100.59	8
308.35	403.81	804.69	38.54	50.48	100.59	8
308.35	403.81	804.69	38.54	50.48	100.59	8
308.35	403.81	804.69	38.54	50.48	100.59	9
308.35	403.81	804.69	38.54	50.48	100.59	6
308.35	403.81	804.69	38.54	50.48	100.59	8
308.35	403.81	804.69	38.54	50.48	100.59	8
308.35	403.81	804.69	38.54	50.48	100.59	8
308.35	403.81	804.69	38.54	50.48	100.59	6
308.35	403.81	804.69	38.54	50.48	100.59	9
308.35	403.81	804.69	38.54	50.48	100.59	8
308.35	403.81	804.69	38.54	50.48	100.59	8
308.35	403.81	804.69	38.54	50.48	100.59	6
308.35	403.81	804.69	38.54	50.48	100.59	8
308.35	403.81	804.69	38.54	50.48	100.59	9
308.35	403.81	804.69	38.54	50.48	100.59	8
308.35	403.81	804.69	38.54	50.48	100.59	6
308.35	403.81	804.69	38.54	50.48	100.59	8
308.35	403.81	804.69	38.54	50.48	100.59	8
308.35	403.81	804.69	38.54	50.48	100.59	8
308.35	403.81	804.69	38.54	50.48	100.59	9
308.35	403.81	804.69	38.54	50.48	100.59	6
308.35	403.81	804.69	38.54	50.48	100.59	8
308.35	403.81	804.69	38.54	50.48	100.59	8
308.35	403.81	804.69	38.54	50.48	100.59	8
308.35	403.81	804.69	38.54	50.48	100.59	7
308.35	403.81	804.69	38.54	50.48	100.59	8
308.35	403.81	804.69	38.54	50.48	100.59	8
308.35	403.81	804.69	38.54	50.48	100.59	8
308.35	403.81	804.69	38.54	50.48	100.59	6
308.35	403.81	804.69	38.54	50.48	100.59	8
308.35	403.81	804.69	38.54	50.48	100.59	9
308.35	403.81	804.69	38.54	50.48	100.59	8
308.35	403.81	804.69	38.54	50.48	100.59	8
308.35	403.81	804.69	38.54	50.48	100.59	6
308.35	403.81	804.69	38.54	50.48	100.59	8
308.35	403.81	804.69	38.54	50.48	100.59	9
308.35	403.81	804.69	38.54	50.48	100.59	8
308.35	403.81	804.69	38.54	50.48	100.59	6
308.35	403.81	804.69	38.54	50.48	100.59	8
308.35	403.81	804.69	38.54	50.48	100.59	8
308.35	403.81	804.69	38.54	50.48	100.59	8
308.35	403.81	804.69	38.54	50.48	100.59	7
308.35	403.81	804.69	38.54	50.48	100.59	8
308.35	403.81	804.69	38.54	50.48	100.59	8
308.35	403.81	804.69	38.54	50.48	100.59	8
308.35	403.81	804.69	38.54	50.48	100.59	8
308.35	403.81	804.69	38.54	50.48	100.59	6
308.35	403.81	804.69	38.54	50.48	100.59	9
308.35	403.81	804.69	38.54	50.48	100.59	8
308.35	403.81	804.69	38.54	50.48	100.59	8
308.35	403.81	804.69	38.54	50.48	100.59	6
308.35	403.81	804.69	38.54	50.48	100.59	8
308.35	403.81	804.69	38.54	50.48	100.59	9
308.35	403.81	804.69	38.54	50.48	100.59	8
308.35	403.81	804.69	38.54	50.48	100.59	6
308.35	403.81	804.69	38.54	50.48	100.59	8
308.35	403.81	804.69	38.54	50.48	100.59	8
308.35	403.81	804.69	38.54	50.48	100.59	9
308.35	403.81	804.69	38.54	50.48	100.59	8
308.35	403.81	804.69	38.54	50.48	100.59	6
308.35	403.81	804.69	38.54	50.48	100.59	8
308.35	403.81	804.69	38.54	50.48	100.59	8
308.35	403.81	804.69	38.54	50.48	100.59	8
308.35	403.81	804.69	38.54	50.48	100.59	7
308.35	403.81	804.69	38.54	50.48	100.59	8
308.35	403.81	804.69	38.54	50.48	100.59	8
308.35	403.81	804.69	38.54	50.48	100.59	8
308.35	403.81	804.69	38.54	50.48	100.59	6
308.35	403.81	804.69	38.54	50.48	100.59	8
308.35	403.81	804.69	38.54	50.48	100.59	9
308.35	403.81	804.69	38.54	50.48	100.59	8
308.35	403.81	804.69	38.54	50.48	100.59	8
308.35	403.81	804.69	38.54	50.48	100.59	6
308.35	403.81	804.69	38.54	50.48	100.59	8
308.35	403.81	804.69	38.54	50.48	100.59	9
308.35	403.81	804.69	38.54	50.48	100.59	8
308.35	403.81	804.69	38.54	50.48	100.59	6
308.35	403.81	804.69	38.54	50.48	100.59	8
308.35	403.81	804.69	38.54	50.48	100.59	8
308.35	403.81	804.69	38.54	50.48	100.59	8
308.35	403.81	804.69	38.54	50.48	100.59	7
308.35	403.81	804.69	38.54	50.48	100.59	8
308.35	403.81	804.69	38.54	50.48	100.59	8
308.35	403.81	804.69	38.54	50.48	100.59	8
308.35	403.81	804.69	38.54	50.48	100.59	8
308.35	403.81	804.69	38.54	50.48	100.59	7
308.35	403.81	804.69	38.54	50.48	100.59	8
308.35	403.81	804.69	38.54	50.48	100.59	8
308.35	403.81	804.69	38.54	50.48	100.59	8
308.35	403.81	804.69	38.54	50.48	100.59	6
308.35	403.81	804.69	38.54	50.48	100.59	8
308.35	403.81	804.69	38.54	50.48	100.59	9
308.35	403.81	804.69	38.54	50.48	100.59	8
308.35	403.81	804.69	38.54	50.48	100.59	6
308.35	403.81	804.69	38.54	50.48	100.59	8
308.35	403.81	804.69	38.54	50.48	100.59	8
308.35	403.81	804.69	38.54	50.48	100.59	9
308.35	403.81	804.69	38.54	50.48	100.59	8
308.35	403.81	804.69	38.54	50.48	100.59	6
308.35	403.81	804.69	38.54	50.48	100.59	8
308.35	403.81	804.69	38.54	50.48	100.59	8
308.35	403.81	804.69	38.54	50.48	100.59	8
308.35	403.81	804.69	38.54	50.48	100.59	7
308.35	403.81	804.69	38.54	50.48	100.59	8
308.35	403.81	804.69	38.54	50.48	100.59	8
308.35	403.81	804.69	38.54	50.48	100.59	8
308.35	403.81	804.69	38.54	50.48	100.59	6
308.35	403.81	804.69	38.54	50.48	100.59	9
308.35	403.81	804.69	38.54	50.48	100.59	8
308.35	403.81	804.69	38.54	50.48	100.59	8
308.35	403.81	804.69	38.54	50.48	100.59	8
308.35	403.81	804.69	38.54	50.48	100.59	6
308.35	403.81	804.69	38.54	50.48	100.59	8
308.35	403.81	804.69	38.54	50.48	100.59	9
308.35	403.81	804.69	38.54	50.48	100.59	8
308.35	403.81	804.69	38.54	50.48	100.59	6
308.35	403.81	804.69	38.54	50.48	100.59	8
308.35	403.81	804.69	38.54	50.48	100.59	8
308.35	403.81	804.69	38.54	50.48	100.59	9
308.35	403.81	804.69	38.54	50.48	100.59	6
308.35	403.81	804.69	38.54	50.48	100.59	8
308.35	403.81	804.69	38.54	50.48	100.59	8
308.35	403.81	804.69	38.54	50.48	100.59	8
308.35	403.81	804.69	38.54	50.48	100.59	8
308.35	403.81	804.69	38.54	50.48	100.59	7
308.35	403.81	804.69	38.54	50.48	100.59	8
308.35	403.81	804.69	38.54	50.48	100.59	8
308.35	403.81	804.69	38.54	50.48	100.59	8
308.35	403.81	804.69	38.54	50.48	100.59	6
308.35	403.81	804.69	38.54	50.48	100.59	9
308.35	403.81	804.69	38.54	50.48	100.59	8
308.35	403.81	804.69	38.54	50.48	100.59	8
308.35	403.81	804.69	38.54	50.48	100.59	6
308.35	403.81	804.69	38.54	50.48	100.59	8
308.35	403.81	804.69	38.54	50.48	100.59	8
308.35	403.81	804.69	38.54	50.48	100.59	9
308.35	403.81	804.69	38.54	50.48	100.59	8
308.35	403.81	804.69	38.54	50.48	100.59	6
308.35	403.81	804.69	38.54	50.48	100.59	8
308.35	403.81	804.69	38.54	50.48	100.59	8
308.35	403.81	804.69	38.54	50.48	100.59	9
308.35	403.81	804.69	38.54	50.48	100.59	6
308.35	403.81	804.69	38.54	50.48	100.59	8
308.35	403.81	804.69	38.54	50.48	100.59	8
308.35	403.81	804.69	38.54	50.48	100.59	8
308.35	403.81	804.69	38.54	50.48	100.59	6
308.35	403.81	804.69	38.54	50.48	100.59	9
308.35	403.81	804.69	38.54	50.48	100.59	8
308.35	403.81	804.69	38.54	50.48	100.59	8
308.35	403.81	804.69	38.54	50.48	100.59	6
308.35	403.81	804.69	38.54	50.48	100.59	8
308.35	403.81	804.69	38.54	50.48	100.59	9
308.35	403.81	804.69	38.54	50.48	100.59	8
308.35	403.81	804.69	38.54	50.48	100.59	8
308.35	403.81	804.69	38.54	50.48	100.59	6
308.35	403.81	804.69	38.54	50.48	100.59	8
308.35	403.81	804.69	38.54	50.48	100.59	8
308.35	403.81	804.69	38.54	50.48	100.59	9
308.35	403.81	804.69	38.54	50.48	100.59	6
308.35	403.81	804.69	38.54	50.48	100.59	8
308.35	403.81	804.69	38.54	50.48	100.59	8
308.35	403.81	804.69	38.54	50.48	100.59	8
308.35	403.81	804.69	38.54	50.48	100.59	6
308.35	403.81	804.69	38.54	50.48	100.59	9
308.35	403.81	804.69	38.54	50.48	100.59	8
308.35	403.81	804.69	38.54	50.48	100.59	8
308.35	403.81	804.69	38.54	50.48	100.59	8
308.35	403.81	804.69	38.54	50.48	100.59	6
308.35	403.81	804.69	38.54	50.48	100.59	9
308.35	403.81	804.69	38.54	50.48	100.59	8
308.35	403.81	804.69	38.54	50.48	100.59	8
308.35	403.81	804.69	38.54	50.48	100.59	6
308.35	403.81	804.69	38.54	50.48	100.59	8
308.35	403.81	804.69	38.54	50.48	100.59	8
308.35	403.81	804.69	38.54	50.48	100.59	9
308.35	403.81	804.69	38.54	50.48	100.59	6
308.35	403.81	804.69	38.54	50.48	100.59	8
308.35	403.81	804.69	38.54	50.48	100.59	8
308.35	403.81	804.69	38.54	50.48	100.59	8
308.35	403.81	804.69	38.54	50.48	100.59	9
308.35	403.81	804.69	38.54	50.48	100.59	6
308.35	403.81	804.69	38.54	50.48	100.59	8
308.35	403.81	804.69	38.54	50.48	100.59	8
308.35	403.81	804.69	38.54	50.48	100.59	8
308.35	403.81	804.69	38.54	50.48	100.59	6
308.35	403.81	804.69	38.54	50.48	100.59	9
308.35	403.81	804.69	38.54	50.48	100.59	8
308.35	403.81	804.69	38.54	50.48	100.59	8
308.35	403.81	804.69	38.54	50.48	100.59	6
308.35	403.81	804.69	38.54	50.48	100.59	8
308.35	403.81	804.69	38.54	50.48	100.59	9
308.35	403.81	804.69	38.54	50.48	100.59	8
308.35	403.81	804.69	38.54	50.48	100.59	8
308.35	403.81	804.69	38.54	50.48	100.59	6
308.35	403.81	804.69	38.54	50.48	100.59	8
308.35	403.81	804.69	38.54	50.48	100.59	8
308.35	403.81	804.69	38.54	50.48	100.59	9
308.35	403.81	804.69	38.54	50.48	100.59	6
308.35	403.81	804.69	38.54	50.48	100.59	8
308.35	403.81	804.69	38.54	50.48	100.59	8
308.35	403.81	804.69	38.54	50.48	100.59	8
308.35	403.81	804.69	38.54	50.48	100.59	7
308.35	403.81	804.69	38.54	50.48	100.59	8
308.35	403.81	804.69	38.54	50.48	100.59	8
308.35	403.81	804.69	38.54	50.48	100.59	8
308.35	403.81	804.69	38.54	50.48	100.59	8
308.35	403.81	804.69	38.54	50.48	100.59	6
308.35	403.81	804.69	38.54	50.48	100.59	9
308.35	403.81	804.69	38.54	50.48	100.59	8
308.35	403.81	804.69	38.54	50.48	100.59	8
308.35	403.81	804.69	38.54	50.48	100.59	6
308.35	403.81	804.69	38.54	50.48	100.59	8
308.35	403.81	804.69	38.54	50.48	100.59	9
308.35	403.81	804.69	38.54	50.48	100.59	8
308.35	403.81	804.69	38.54	50.48	100.59	6
308.35	403.81	804.69	38.54	50.48	100.59	8
308.35	403.81	804.69	38.54	50.48	100.59	8
308.35	403.81	804.69	38.54	50.48	100.59	8
308.35	403.81	804.69	38.54	50.48	100.59	9
308.35	403.81	804.69	38.54	50.48	100.59	6
308.35	403.81	804.69	38.54	50.48	100.59	8
308.35	403.81	804.69	38.54	50.48	100.59	8
308.35	403.81	804.69	38.54	50.48	100.59	8
308.35	403.81	804.69	38.54	50.48	100.59	7
308.35	403.81	804.69	38.54	50.48	100.59	8
308.35	403.81	804.69	38.54	50.48	100.59	8
308.35	403.81	804.69	38.54	50.48	100.59	8
308.35	403.81	804.69	38.54	50.48	100.59	6
308.35	403.81	804.69	38.54	50.48	100.59	8
308.35	403.81	804.69	38.54	50.48	100.59	9
308.35	403.81	804.69	38.54	50.48	100.59	8
308.35	403.81	804.69	38.54	50.48	100.59	8
308.35	403.81	804.69	38.54	50.48	100.59	6
308.35	403.81	804.69	38.54	50.48	100.59	8
308.35	403.81	804.69	38.54	50.48	100.59	9
308.35	403.81	804.69	38.54	50.48	100.59	8
308.35	403.81	804.69	38.54	50.48	100.59	6
308.35	403.81	804.69	38.54	50.48	100.59	8
308.35	403.81	804.69	38.54	50.48	100.59	8
308.35	403.81	804.69	38.54	50.48	100.59	8
308.35	403.81	804.69	38.54	50.48	100.59	7
308.35	403.81	804.69	38.54	50.48	100.59	8
308.35	403.81	804.69	38.54	50.48	100.59	8
308.35	403.81	804.69	38.54	50.48	100.59	8
308.35	403.81	804.69	38.54	50.48	100.59	8
308.35	403.81	804.69	38.54	50.48	100.59	6
308.35	403.81	804.69	38.54	50.48	100.59	9
308.35	403.81	804.69	38.54	50.48	100.59	8
308.35	403.81	804.69	38.54	50.48	100.59	8
308.35	403.81	804.69	38.54	50.48	100.59	6
308.35	403.81	804.69	38.54	50.48	100.59	8
308.35	403.81	804.69	38.54	50.48	100.59	9
308.35	403.81	804.69	38.54	50.48	100.59	8
308.35	403.81	804.69	38.54	50.48	100.59	6
308.35	403.81	804.69	38.54	50.48	100.59	8
308.35	403.81	804.69	38.54	50.48	100.59	8
308.35	403.81	804.69	38.54	50.48	100.59	9
308.35	403.81	804.69	38.54	50.48	100.59	6
308.35	403.81	804.69	38.54	50.48	100.59	8
308.35	403.81	804.69	38.54	50.48	100.59	8
308.35	403.81	804.69	38.54	50.48	100.59	8
308.35	403.81	804.69	38.54	50.48	100.59	8
308.35	403.81	804.69	38.54	50.48	100.59	7
308.35	403.81	804.69	38.54	50.48	100.59	8
308.35	403.81	804.69	38.54	50.48	100.59	8
308.35	403.81	804.69	38.54	50.48	100.59	8
308.35	403.81	804.69	38.54	50.48	100.59	6
308.35	403.81	804.69	38.54	50.48	100.59	8
308.35	403.81	804.69	38.54	50.48	100.59	9
308.35	403.81	804.69	38.54	50.48	100.59	8
308.35	403.81	804.69	38.54	50.48	100.59	6
308.35	403.81	804.69	38.54	50.48	100.59	8
308.35	403.81	804.69	38.54	50.48	100.59	8
308.35	403.81	804.69	38.54	50.48	100.59	9
308.35	403.81	804.69	38.54	50.48	100.59	8
308.35	403.81	804.69	38.54	50.48	100.59	6
308.35	403.81	804.69	38.54	50.48	100.59	8
308.35	403.81	804.69	38.54	50.48	100.59	8
308.35	403.81	804.69	38.54	50.48	100.59	8
308.35	403.81	804.69	38.54	50.48	100.59	7
308.35	403.81	804.69	38.54	50.48	100.59	8
308.35	403.81	804.69	38.54	50.48	100.59	8
308.35	403.81	804.69	38.54	50.48	100.59	8
308.35	403.81	804.69	38.54	50.48	100.59	6
308.35	403.81	804.69	38.54	50.48	100.59	9
308.35	403.81	804.69	38.54	50.48	100.59	8
308.35	403.81	804.69	38.54	50.48	100.59	8
308.35	403.81	804.69	38.54	50.48	100.59	8
308.35	403.81	804.69	38.54	50.48	100.59	6
308.35	403.81	804.69	38.54	50.48	100.59	8
308.35	403.81	804.69	38.54	50.48	100.59	9
308.35	403.81	804.69	38.54	50.48	100.59	8
308.35	403.81	804.69	38.54	50.48	100.59	6
308.35	403.81	804.69	38.54	50.48	100.59	8
308.35	403.81	804.69	38.54	50.48	100.59	8
308.35	403.81	804.69	38.54	50.48	100.59	9
308.35	403.81	804.69	38.54	50.48	100.59	6
308.35	403.81	804.69	38.54	50.48	100.59	8
308.35	403.81	804.69	38.54	50.48	100.59	8
308.35	403.81	804.69	38.54	50.48	100.59	8
308.35	403.81	804.69	38.54	50.48	100.59	8
308.35	403.81	804.69	38.54	50.48	100.59	7
308.35	403.81	804.69	38.54	50.48	100.59	8
308.35	403.81	804.69	38.54	50.48	100.59	8
308.35	403.81	804.69	38.54	50.48	100.59	8
308.35	403.81	804.69	38.54	50.48	100.59	6
308.35	403.81	804.69	38.54	50.48	100.59	9
308.35	403.81	804.69	38.54	50.48	100.59	8
308.35	403.81	804.69	38.54	50.48	100.59	8
308.35	403.81	804.69	38.54	50.48	100.59	6
308.35	403.81	804.69	38.54	50.48	100.59	8
308.35	403.81	804.69	38.54	50.48	100.59	8
308.35	403.81	804.69	38.54	50.48	100.59	9
308.35	403.81	804.69	38.54	50.48	100.59	8
308.35	403.81	804.69	38.54	50.48	100.59	6
308.35	403.81	804.69	38.54	50.48	100.59	8
308.35	403.81	804.69	38.54	50.48	100.59	8
308.35	403.81	804.69	38.54	50.48	100.59	9
308.35	403.81	804.69	38.54	50.48	100.59	6
308.35	403.81	804.69	38.54	50.48	100.59	8
308.35	403.81	804.69	38.54	50.48	100.59	8
308.35	403.81	804.69	38.54	50.48	100.59	8
308.35	403.81	804.69	38.54	50.48	100.59	6
308.35	403.81	804.69	38.54	50.48	100.59	9
308.35	403.81	804.69	38.54	50.48	100.59	8
308.35	403.81	804.69	38.54	50.48	100.59	8
308.35	403.81	804.69	38.54	50.48	100.59	8
308.35	403.81	804.69	38.54	50.48	100.59	6
308.35	403.81	804.69	38.54	50.48	100.59	9
308.35	403.81	804.69	38.54	50.48	100.59	8
308.35	403.81	804.69	38.54	50.48	100.59	8
308.35	403.81	804.69	38.54	50.48	100.59	6
308.35	403.81	804.69	38.54	50.48	100.59	8
308.35	403.81	804.69	38.54	50.48	100.59	8
308.35	403.81	804.69	38.54	50.48	100.59	9
308.35	403.81	804.69	38.54	50.48	100.59	6
308.35	403.81	804.69	38.54	50.48	100.59	8
308.35	403.81	804.69	38.54	50.48	100.59	8
308.35	403.81	804.69	38.54	50.48	100.59	8
308.35	403.81	804.69	38.54	50.48	100.59	6
308.35	403.81	804.69	38.54	50.48	100.59	9
308.35	403.81	804.69	38.54	50.48	100.59	8
308.35	403.81	804.69	38.54	50.48	100.59	8
308.35	403.81	804.69	38.54	50.48	100.59	8
308.35	403.81	804.69	38.54	50.48	100.59	6
308.35	403.81	804.69	38.54	50.48	100.59	9
308.35	403.81	804.69	38.54	50.48	100.59	8
308.35	403.81	804.69	38.54	50.48	100.59	8
308.35	403.81	804.69	38.54	50.48	100.59	6
308.35	403.81	804.69	38.54	50.48	100.59	8
308.35	403.81	804.69	38.54	50.48	100.59	9
308.35	403.81	804.69	38.54	50.48	100.59	8
308.35	403.81	804.69	38.54	50.48	100.59	6
308.35	403.81	804.69	38.54	50.48	100.59	8
308.35	403.81	804.69	38.54	50.48	100.59	8
308.35	403.81	804.69	38.54	50.48	100.59	8
308.35	403.81	804.69	38.54	50.48	100.59	9
308.35	403.81	804.69	38.54	50.48	100.59	6
308.35	403.81	804.69	38.54	50.48	100.59	8
308.35	403.81	804.69	38.54	50.48	100.59	8
308.35	403.81	804.69	38.54	50.48	100.59	8
308.35	403.81	804.69	38.54	50.48	100.59	6
308.35	403.81	804.69	38.54	50.48	100.59	9
308.35	403.81	804.69	38.54	50.48	100.59	8
308.35	403.81	804.69	38.54	50.48	100.59	8
308.35	403.81	804.69	38.54	50.48	100.59	6
308.35	403.81	804.69	38.54	50.48	100.59	8
308.35	403.81	804.69	38.54	50.48	100.59	9
308.35	403.81	804.69	38.54	50.48	100.59	8
308.35	403.81	804.69	38.54	50.48	100.59	6
308.35	403.81	804.69	38.54	50.48	100.59	8
308.35	403.81	804.69	38.54	50.48	100.59	8
308.35	403.81	804.69	38.54	50.48	100.59	8
308.35	403.81	804.69	38.54	50.48	100.59	9
308.35	403.81	804.69	38.54	50.48	100.59	6
308.35	403.81	804.69	38.54	50.48	100.59	8
308.35	403.81	804.69	38.54	50.48	100.59	8
308.35	403.81	804.69	38.54	50.48	100.59	8
308.35	403.81	804.69	38.54	50.48	100.59	7
308.35	403.81	804.69	38.54	50.48	100.59	8
308.35	403.81	804.69	38.54	50.48	100.59	8
308.35	403.81	804.69	38.54	50.48	100.59	8
308.35	403.81	804.69	38.54	50.48	100.59	6
308.35	403.81	804.69	38.54	50.48	100.59	8
308.35	403.81	804.69	38.54	50.48	100.59	9
308.35	403.81	804.69	38.54	50.48	100.59	8
308.35	403.81	804.69	38.54	50.48	100.59	8
308.35	403.81	804.69	38.54	50.48	100.59	6
308.35	403.81	804.69	38.54	50.48	100.59	8
308.35	403.81	804.69	38.54	50.48	100.59	9
308.35	403.81	804.69	38.54	50.48	100.59	8
308.35	403.81	804.69	38.54	50.48	100.59	6
308.35	403.81	804.69	38.54	50.48	100.59	8
308.35	403.81	804.69	38.54	50.48	100.59	8
308.35	403.81	804.69	38.54	50.48	100.59	8
308.35	403.81	804.69	38.54	50.48	100.59	7
308.35	403.81	804.69	38.54	50.48	100.59	8
308.35	403.81	804.69	38.54	50.48	100.59	8
308.35	403.81	804.69	38.54	50.48	100.59	8
308.35	403.81	804.69	38.54	50.48	100.59	8
308.35	403.81	804.69	38.54	50.48	100.59	7
308.35	403.81	804.69	38.54	50.48	100.59	8
308.35	403.81	804.69	38.54	50.48	100.59	8
308.35	403.81	804.69	38.54	50.48	100.59	8
308.35	403.81	804.69	38.54	50.48	100.59	6
308.35	403.81	804.69	38.54	50.48	100.59	8
308.35	403.81	804.69	38.54	50.48	100.59	9
308.35	403.81	804.69	38.54	50.48	100.59	8
308.35	403.81	804.69	38.54	50.48	100.59	6
308.35	403.81	804.69	38.54	50.48	100.59	8
308.35	403.81	804.69	38.54	50.48	100.59	8
308.35	403.81	804.69	38.54	50.48	100.59	9
308.35	403.81	804.69	38.54	50.48	100.59	6
308.35	403.81	804.69	38.54	50.48	100.59	8
308.35	403.81	804.69	38.54	50.48	100.59	8
308.35	403.81	804.69	38.54	50.48	100.59	8
308.35	403.81	804.69	38.54	50.48	100.59	6
308.35	403.81	804.69	38.54	50.48	100.59	9
308.35	403.81	804.69	38.54	50.48	100.59	8
308.35	403.81	804.69	38.54	50.48	100.59	8
308.35	403.81	804.69	38.54	50.48	100.59	8
308.35	403.81	804.69	38.54	50.48	100.59	6
308.35	403.81	804.69	38.54	50.48	100.59	9
308.35	403.81	804.69	38.54	50.48	100.59	8
308.35	403.81	804.69	38.54	50.48	100.59	8
308.35	403.81	804.69	38.54	50.48	100.59	6
308.35	403.81	804.69	38.54	50.48	100.59	8
308.35	403.81	804.69	38.54	50.48	100.59	8
308.35	403.81	804.69	38.54	50.48	100.59	9
308.35	403.81	804.69	38.54	50.48	100.59	6
308.35	403.81	804.69	38.54	50.48	100.59	8
308.35	403.81	804.69	38.54	50.48	100.59	8
308.35	403.81	804.69	38.54	50.48	100.59	8
308.35	403.81	804.69	38.54	50.48	100.59	9
308.35	403.81	804.69	38.54	50.48	100.59	6
308.35	403.81	804.69	38.54	50.48	100.59	8
308.35	403.81	804.69	38.54	50.48	100.59	8
308.35	403.81	804.69	38.54	50.48	100.59	8
308.35	403.81	804.69	38.54	50.48	100.59	6
308.35	403.81	804.69	38.54	50.48	100.59	9
308.35	403.81	804.69	38.54	50.48	100.59	8
308.35	403.81	804.69	38.54	50.48	100.59	8
308.35	403.81	804.69	38.54	50.48	100.59	6
308.35	403.81	804.69	38.54	50.48	100.59	8
308.35	403.81	804.69	38.54	50.48	100.59	8
308.35	403.81	804.69	38.54	50.48	100.59	9
308.35	403.81	804.69	38.54	50.48	100.59	6
308.35	403.81	804.69	38.54	50.48	100.59	8
308.35	403.81	804.69	38.54	50.48	100.59	8
308.35	403.81	804.69	38.54	50.48	100.59	8
308.35	403.81	804.69	38.54	50.48	100.59	7
308.35	403.81	804.69	38.54	50.48	100.59	8
308.35	403.81	804.69	38.54	50.48	100.59	8
308.35	403.81	804.69	38.54	50.48	100.59	8
308.35	403.81	804.69	38.54	50.48	100.59	8
308.35	403.81	804.69	38.54	50.48	100.59	6
308.35	403.81	804.69	38.54	50.48	100.59	9
308.35	403.81	804.69	38.54	50.48	100.59	8
308.35	403.81	804.69	38.54	50.48	100.59	8
308.35	403.81	804.69	38.54	50.48	100.59	6
308.35	403.81	804.69	38.54	50.48	100.59	8
308.35	403.81	804.69	38.54	50.48	100.59	9
308.35	403.81	804.69	38.54	50.48	100.59	8
308.35	403.81	804.69	38.54	50.48	100.59	6
308.35	403.81	804.69	38.54	50.48	100.59	8
308.35	403.81	804.69	38.54	50.48	100.59	8
308.35	403.81	804.69	38.54	50.48	100.59	8
308.35	403.81	804.69	38.54	50.48	100.59	9
308.35	403.81	804.69	38.54	50.48	100.59	6
308.35	403.81	804.69	38.54	50.48	100.59	8
308.35	403.81	804.69	38.54	50.48	100.59	8
308.35	403.81	804.69	38.54	50.48	100.59	8
308.35	403.81	804.69	38.54	50.48	100.59	7
308.35	403.81	804.69	38.54	50.48	100.59	8
308.35	403.81	804.69	38.54	50.48	100.59	8
308.35	403.81	804.69	38.54	50.48	100.59	8
308.35	403.81	804.69	38.54	50.48	100.59	6
308.35	403.81	804.69	38.54	50.48	100.59	8
308.35	403.81	804.69	38.54	50.48	100.59	9
308.35	403.81	804.69	38.54	50.48	100.59	8
308.35	403.81	804.69	38.54	50.48	100.59	6
308.35	403.81	804.69	38.54	50.48	100.59	8
308.35	403.81	804.69	38.54	50.48	100.59	8
308.35	403.81	804.69	38.54	50.48	100.59	9
308.35	403.81	804.69	38.54	50.48	100.59	6
308.35	403.81	804.69	38.54	50.48	100.59	8
308.35	403.81	804.69	38.54	50.48	100.59	8
308.35	403.81	804.69	38.54	50.48	100.59	8
308.35	403.81	804.69	38.54	50.48	100.59	6
308.35	403.81	804.69	38.54	50.48	100.59	9
308.35	403.81	804.69	38.54	50.48	100.59	8
308.35	403.81	804.69	38.54	50.48	100.59	8
308.35	403.81	804.69	38.54	50.48	100.59	8
308.35	403.81	804.69	38.54	50.48	100.59	6
308.35	403.81	804.69	38.54	50.48	100.59	9
308.35	403.81	804.69	38.54	50.48	100.59	8
308.35	403.81	804.69	38.54	50.48	100.59	8
308.35	403.81	804.69	38.54	50.48	100.59	6
308.35	403.81	804.69	38.54	50.48	100.59	8
308.35	403.81	804.69	38.54	50.48	100.59	8
308.35	403.81	804.69	38.54	50.48	100.59	9
308.35	403.81	804.69	38.54	50.48	100.59	6
308.35	403.81	804.69	38.54	50.48	100.59	8
308.35	403.81	804.69	38.54	50.48	100.59	8
308.35	403.81	804.69	38.54	50.48	100.59	8
308.35	403.81	804.69	38.54	50.48	100.59	9
308.35	403.81	804.69	38.54	50.48	100.59	6
308.35	403.81	804.69	38.54	50.48	100.59	8
308.35	403.81	804.69	38.54	50.48	100.59	8
308.35	403.81	804.69	38.54	50.48	100.59	8
308.35	403.81	804.69	38.54	50.48	100.59	6
308.35	403.81	804.69	38.54	50.48	100.59	9
308.35	403.81	804.69	38.54	50.48	100.59	8
308.35	403.81	804.69	38.54	50.48	100.59	8
308.35	403.81	804.69	38.54	50.48	100.59	6
308.35	403.81	804.69	38.54	50.48	100.59	8
308.35	403.81	804.69	38.54	50.48	100.59	9
308.35	403.81	804.69	38.54	50.48	100.59	8
308.35	403.81	804.69	38.54	50.48	100.59	8
308.35	403.81	804.69	38.54	50.48	100.59	6
308.35	403.81	804.69	38.54	50.48	100.59	8
308.35	403.81	804.69	38.54	50.48	100.59	8
308.35	403.81	804.69	38.54	50.48	100.59	9
308.35	403.81	804.69	38.54	50.48	100.59	6
308.35	403.81	804.69	38.54	50.48	100.59	8
308.35	403.81	804.69	38.54	50.48	100.59	8
308.35	403.81	804.69	38.54	50.48	100.59	8
308.35	403.81	804.69	38.54	50.48	100.59	6
308.35	403.81	804.69	38.54	50.48	100.59	9
308.35	403.81	804.69	38.54	50.48	100.59	8
308.35	403.81	804.69	38.54	50.48	100.59	8
308.35	403.81	804.69	38.54	50.48	100.59	8
308.35	403.81	804.69	38.54	50.48	100.59	6
308.35	403.81	804.69	38.54	50.48	100.59	9
308.35	403.81	804.69	38.54	50.48	100.59	8
308.35	403.81	804.69	38.54	50.48	100.59	8
308.35	403.81	804.69	38.54	50.48	100.59	6
308.35	403.81	804.69	38.54	50.48	100.59	8
308.35	403.81	804.69	38.54	50.48	100.59	8
308.35	403.81	804.69	38.54	50.48	100.59	9
308.35	403.81	804.69	38.54	50.48	100.59	6
308.35	403.81	804.69	38.54	50.48	100.59	8
308.35	403.81	804.69	38.54	50.48	100.59	8
308.35	403.81	804.69	38.54	50.48	100.59	8
308.35	403.81	804.69	38.54	50.48	100.59	9
308.35	403.81	804.69	38.54	50.48	100.59	6
308.35	403.81	804.69	38.54	50.48	100.59	8
308.35	403.81	804.69	38.54	50.48	100.59	8
308.35	403.81	804.69	38.54	50.48	100.59	8
308.35	403.81	804.69	38.54	50.48	100.59	6
308.35	403.81	804.69	38.54	50.48	100.59	9
308.35	403.81	804.69	38.54	50.48	100.59	8
308.35	403.81	804.69	38.54	50.48	100.59	8
308.35	403.81	804.69	38.54	50.48	100.59	6
308.35	403.81	804.69	38.54	50.48	100.59	8
308.35	403.81	804.69	38.54	50.48	100.59	9
308.35	403.81	804.69	38.54	50.48	100.59	8
308.35	403.81	804.69	38.54	50.48	100.59	8
308.35	403.81	804.69	38.54	50.48	100.59	6
308.35	403.81	804.69	38.54	50.48	100.59	8
308.35	403.81	804.69	38.54	50.48	100.59	8
308.35	403.81	804.69	38.54	50.48	100.59	9
308.35	403.81	804.69	38.54	50.48	100.59	6
308.35	403.81	804.69	38.54	50.48	100.59	8
308.35	403.81	804.69	38.54	50.48	100.59	8
308.35	403.81	804.69	38.54	50.48	100.59	8
308.35	403.81	804.69	38.54	50.48	100.59	7
308.35	403.81	804.69	38.54	50.48	100.59	8
308.35	403.81	804.69	38.54	50.48	100.59	8
308.35	403.81	804.69	38.54	50.48	100.59	8
308.35	403.81	804.69	38.54	50.48	100.59	8
308.35	403.81	804.69	38.54	50.48	100.59	6
308.35	403.81	804.69	38.54	50.48	100.59	9
308.35	403.81	804.69	38.54	50.48	100.59	8
308.35	403.81	804.69	38.54	50.48	100.59	8
308.35	403.81	804.69	38.54	50.48	100.59	6
308.35	403.81	804.69	38.54	50.48	100.59	8
308.35	403.81	804.69	38.54	50.48	100.59	9
308.35	403.81	804.69	38.54	50.48	100.59	8
308.35	403.81	804.69	38.54	50.48	100.59	6
308.35	403.81	804.69	38.54	50.48	100.59	8
308.35	403.81	804.69	38.54	50.48	100.59	8
308.35	403.81	804.69	38.54	50.48	100.59	8
308.35	403.81	804.69	38.54	50.48	100.59	7
308.35	403.81	804.69	38.54	50.48	100.59	8
308.35	403.81	804.69	38.54	50.48	100.59	8
308.35	403.81	804.69	38.54	50.48	100.59	8
308.35	403.81	804.69	38.54	50.48	100.59	8
308.35	403.81	804.69	38.54	50.48	100.59	7
308.35	403.81	804.69	38.54	50.48	100.59	8
308.35	403.81	804.69	38.54	50.48	100.59	8
308.35	403.81	804.69	38.54	50.48	100.59	8
308.35	403.81	804.69	38.54	50.48	100.59	6
308.35	403.81	804.69	38.54	50.48	100.59	8
308.35	403.81	804.69	38.54	50.48	100.59	9
308.35	403.81	804.69	38.54	50.48	100.59	8
308.35	403.81	804.69	38.54	50.48	100.59	6
308.35	403.81	804.69	38.54	50.48	100.59	8
308.35	403.81	804.69	38.54	50.48	100.59	8
308.35	403.81	804.69	38.54	50.48	100.59	9
308.35	403.81	804.69	38.54	50.48	100.59	8
308.35	403.81	804.69	38.54	50.48	100.59	6
308.35	403.81	804.69	38.54	50.48	100.59	8
308.35	403.81	804.69	38.54	50.48	100.59	8
308.35	403.81	804.69	38.54	50.48	100.59	8
308.35	403.81	804.69	38.54	50.48	100.59	7
308.35	403.81	804.69	38.54	50.48	100.59	8
308.35	403.81	804.69	38.54	50.48	100.59	8
308.35	403.81	804.69	38.54	50.48	100.59	8
308.35	403.81	804.69	38.54	50.48	100.59	6
308.35	403.81	804.69	38.54	50.48	100.59	8
308.35	403.81	804.69	38.54	50.48	100.59	9
308.35	403.81	804.69	38.54	50.48	100.59	8
308.35	403.81	804.69	38.54	50.48	100.59	8
308.35	403.81	804.69	38.54	50.48	100.59	6
308.35	403.81	804.69	38.54	50.48	100.59	8
308.35	403.81	804.69	38.54	50.48	100.59	9
308.35	403.81	804.69	38.54	50.48	100.59	8
308.35	403.81	804.69	38.54	50.48	100.59	6
308.35	403.81	804.69	38.54	50.48	100.59	8
308.35	403.81	804.69	38.54	50.48	100.59	8
308.35	403.81	804.69	38.54	50.48	100.59	9
308.35	403.81	804.69	38.54	50.48	100.59	6
308.35	403.81	804.69	38.54	50.48	100.59	8
308.35	403.81	804.69	38.54	50.48	100.59	8
308.35	403.81	804.69	38.54	50.48	100.59	8
308.35	403.81	804.69	38.54	50.48	100.59	8
308.35	403.81	804.69	38.54	50.48	100.59	7
308.35	403.81	804.69	38.54	50.48	100.59	8
308.35	403.81	804.69	38.54	50.48	100.59	8
308.35	403.81	804.69	38.54	50.48	100.59	8
308.35	403.81	804.69	38.54	50.48	100.59	6
308.35	403.81	804.69	38.54	50.48	100.59	8
308.35	403.81	804.69	38.54	50.48	100.59	9
308.35	403.81	804.69	38.54	50.48	100.59	8
308.35	403.81	804.69	38.54	50.48	100.59	6
308.35	403.81	804.69	38.54	50.48	100.59	8
308.35	403.81	804.69	38.54	50.48	100.59	8
308.35	403.81	804.69	38.54	50.48	100.59	9
308.35	403.81	804.69	38.54	50.48	100.59	8
308.35	403.81	804.69	38.54	50.48	100.59	6
308.35	403.81	804.69	38.54	50.48	100.59	8
308.35	403.81	804.69	38.54	50.48	100.59	8
308.35	403.81	804.69	38.54	50.48	100.59	8
308.35	403.81	804.69	38.54	50.48	100.59	7
308.35	403.81	804.69	38.54	50.48	100.59	8
308.35	403.81	804.69	38.54	50.48	100.59	8
308.35	403.81	804.69	38.54	50.48	100.59	8
308.35	403.81	804.69	38.54	50.48	100.59	6
308.35	403.81	804.69	38.54	50.48	100.59	9
308.35	403.81	804.69	38.54	50.48	100.59	8
308.35	403.81	804.69	38.54	50.48	100.59	8
308.35	403.81	804.69	38.54	50.48	100.59	6
308.35	403.81	804.69	38.54	50.48	100.59	8
308.35	403.81	804.69	38.54	50.48	100.59	8
308.35	403.81	804.69	38.54	50.48	100.59	9
308.35	403.81	804.69	38.54	50.48	100.59	8
308.35	403.81	804.69	38.54	50.48	100.59	6
308.35	403.81	804.69	38.54	50.48	100.59	8
308.35	403.81	804.69	38.54	50.48	100.59	8
308.35	403.81	804.69	38.54	50.48	100.59	9
308.35	403.81	804.69	38.54	50.48	100.59	6
308.35	403.81	804.69	38.54	50.48	100.59	8
308.35	403.81	804.69	38.54	50.48	100.59	8
308.35	403.81	804.69	38.54	50.48	100.59	8
308.35	403.81	804.69	38.54	50.48	100.59	6
308.35	403.81	804.69	38.54	50.48	100.59	9
308.35	403.81	804.69	38.54	50.48	100.59	8
308.35	403.81	804.69	38.54	50.48	100.59	8
308.35	403.81	804.69	38.54	50.48	100.59	8
308.35	403.81	804.69	38.54	50.48	100.59	6
308.35	403.81	804.69	38.54	50.48	100.59	9
308.35	403.81	804.69	38.54	50.48	100.59	8
308.35	403.81	804.69	38.54	50.48	100.59	8
308.35	403.81	804.69	38.54	50.48	100.59	6
308.35	403.81	804.69	38.54	50.48	100.59	8
308.35	403.81	804.69	38.54	50.48	100.59	8
308.35	403.81	804.69	38.54	50.48	100.59	9
308.35	403.81	804.69	38.54	50.48	100.59	6
308.35	403.81	804.69	38.54	50.48	100.59	8
308.35	403.81	804.69	38.54	50.48	100.59	8
308.35	403.81	804.69	38.54	50.48	100.59	8
308.35	403.81	804.69	38.54	50.48	100.59	9
308.35	403.81	804.69	38.54	50.48	100.59	6
308.35	403.81	804.69	38.54	50.48	100.59	8
308.35	403.81	804.69	38.54	50.48	100.59	8
308.35	403.81	804.69	38.54	50.48	100.59	8
308.35	403.81	804.69	38.54	50.48	100.59	6
308.35	403.81	804.69	38.54	50.48	100.59	9
308.35	403.81	804.69	38.54	50.48	100.59	8
308.35	403.81	804.69	38.54	50.48	100.59	8
308.35	403.81	804.69	38.54	50.48	100.59	6
308.35	403.81	804.69	38.54	50.48	100.59	8
308.35	403.81	804.69	38.54	50.48	100.59	9
308.35	403.81	804.69	38.54	50.48	100.59	8
308.35	403.81	804.69	38.54	50.48	100.59	8
308.35	403.81	804.69	38.54	50.48	100.59	6
308.35	403.81	804.69	38.54	50.48	100.59	8
308.35	403.81	804.69	38.54	50.48	100.59	8
308.35	403.81	804.69	38.54	50.48	100.59	9
308.35	403.81	804.69	38.54	50.48	100.59	6
308.35	403.81	804.69	38.54	50.48	100.59	8
308.35	403.81	804.69	38.54	50.48	100.59	8
308.35	403.81	804.69	38.54	50.48	100.59	8
308.35	403.81	804.69	38.54	50.48	100.59	6
308.35	403.81	804.69	38.54	50.48	100.59	9
308.35	403.81	804.69	38.54	50.48	100.59	8
308.35	403.81	804.69	38.54	50.48	100.59	8
308.35	403.81	804.69	38.54	50.48	100.59	8
308.35	403.81	804.69	38.54	50.48	100.59	6
308.35	403.81	804.69	38.54	50.48	100.59	9
308.35	403.81	804.69	38.54	50.48	100.59	8
308.35	403.81	804.69	38.54	50.48	100.59	8
308.35	403.81	804.69	38.54	50.48	100.59	6
308.35	403.81	804.69	38.54	50.48	100.59	8
308.35	403.81	804.69	38.54	50.48	100.59	9
308.35	403.81	804.69	38.54	50.48	100.59	8
308.35	403.81	804.69	38.54	50.48	100.59	6
308.35	403.81	804.69	38.54	50.48	100.59	8
308.35	403.81	804.69	38.54	50.48	100.59	8
308.35	403.81	804.69	38.54	50.48	100.59	8
308.35	403.81	804.69	38.54	50.48	100.59	7
308.35	403.81	804.69	38.54	50.48	100.59	8
308.35	403.81	804.69	38.54	50.48	100.59	8
308.35	403.81	804.69	38.54	50.48	100.59	8
308.35	403.81	804.69	38.54	50.48	100.59	8
308.35	403.81	804.69	38.54	50.48	100.59	6
308.35	403.81	804.69	38.54	50.48	100.59	9
308.35	403.81	804.69	38.54	50.48	100.59	8
308.35	403.81	804.69	38.54	50.48	100.59	8
308.35	403.81	804.69	38.54	50.48	100.59	6
308.35	403.81	804.69	38.54	50.48	100.59	8
308.35	403.81	804.69	38.54	50.48	100.59	9
308.35	403.81	804.69	38.54	50.48	100.59	8
308.35	403.81	804.69	38.54	50.48	100.59	6
308.35	403.81	804.69	38.54	50.48	100.59	8
308.35	403.81	804.69	38.54	50.48	100.59	8
308.35	403.81	804.69	38.54	50.48	100.59	8
308.35	403.81	804.69	38.54	50.48	100.59	9
308.35	403.81	804.69	38.54	50.48	100.59	6
308.35	403.81	804.69	38.54	50.48	100.59	8
308.35	403.81	804.69	38.54	50.48	100.59	8
308.35	403.81	804.69	38.54	50.48	100.59	8
308.35	403.81	804.69	38.54	50.48	100.59	7
308.35	403.81	804.69	38.54	50.48	100.59	8
308.35	403.81	804.69	38.54	50.48	100.59	8
308.35	403.81	804.69	38.54	50.48	100.59	8
308.35	403.81	804.69	38.54	50.48	100.59	6
308.35	403.81	804.69	38.54	50.48	100.59	8
308.35	403.81	804.69	38.54	50.48	100.59	9
308.35	403.81	804.69	38.54	50.48	100.59	8
308.35	403.81	804.69	38.54	50.48	100.59	6
308.35	403.81	804.69	38.54	50.48	100.59	8
308.35	403.81	804.69	38.54	50.48	100.59	8
308.35	403.81	804.69	38.54	50.48	100.59	9
308.35	403.81	804.69	38.54	50.48	100.59	8
308.35	403.81	804.69	38.54	50.48	100.59	6
308.35	403.81	804.69	38.54	50.48	100.59	8
308.35	403.81	804.69	38.54	50.48	100.59	8
308.35	403.81	804.69	38.54	50.48	100.59	8
308.35	403.81	804.69	38.54	50.48	100.59	7
308.35	403.81	804.69	38.54	50.48	100.59	8
308.35	403.81	804.69	38.54	50.48	100.59	8
308.35	403.81	804.69	38.54	50.48	100.59	8
308.35	403.81	804.69	38.54	50.48	100.59	6
308.35	403.81	804.69	38.54	50.48	100.59	9
308.35	403.81	804.69	38.54	50.48	100.59	8
308.35	403.81	804.69	38.54	50.48	100.59	8
308.35	403.81	804.69	38.54	50.48	100.59	6
308.35	403.81	804.69	38.54	50.48	100.59	8
308.35	403.81	804.69	38.54	50.48	100.59	8
308.35	403.81	804.69	38.54	50.48	100.59	9
308.35	403.81	804.69	38.54	50.48	100.59	6
308.35	403.81	804.69	38.54	50.48	100.59	8
308.35	403.81	804.69	38.54	50.48	100.59	8
308.35	403.81	804.69	38.54	50.48	100.59	8
308.35	403.81	804.69	38.54	50.48	100.59	6
308.35	403.81	804.69	38.54	50.48	100.59	9
308.35	403.81	804.69	38.54	50.48	100.59	8
308.35	403.81	804.69	38.54	50.48	100.59	8
308.35	403.81	804.69	38.54	50.48	100.59	8
308.35	403.81	804.69	38.54	50.48	100.59	6
308.35	403.81	804.69	38.54	50.48	100.59	9
308.35	403.81	804.69	38.54	50.48	100.59	8
308.35	403.81	804.69	38.54	50.48	100.59	8
308.35	403.81	804.69	38.54	50.48	100.59	6
308.35	403.81	804.69	38.54	50.48	100.59	8
308.35	403.81	804.69	38.54	50.48	100.59	9
308.35	403.81	804.69	38.54	50.48	100.59	8
308.35	403.81	804.69	38.54	50.48	100.59	6
308.35	403.81	804.69	38.54	50.48	100.59	8
308.35	403.81	804.69	38.54	50.48	100.59	8
308.35	403.81	804.69	38.54	50.48	100.59	8
308.35	403.81	804.69	38.54	50.48	100.59	7
308.35	403.81	804.69	38.54	50.48	100.59	8
308.35	403.81	804.69	38.54	50.48	100.59	8
308.35	403.81	804.69	38.54	50.48	100.59	8
308.35	403.81	804.69	38.54	50.48	100.59	6
308.35	403.81	804.69	38.54	50.48	100.59	8
308.35	403.81	804.69	38.54	50.48	100.59	9
308.35	403.81	804.69	38.54	50.48	100.59	8
308.35	403.81	804.69	38.54	50.48	100.59	6
308.35	403.81	804.69	38.54	50.48	100.59	8
308.35	403.81	804.69	38.54	50.48	100.59	8
308.35	403.81	804.69	38.54	50.48	100.59	9
308.35	403.81	804.69	38.54	50.48	100.59	8
308.35	403.81	804.69	38.54	50.48	100.59	6
308.35	403.81	804.69	38.54	50.48	100.59	8
308.35	403.81	804.69	38.54	50.48	100.59	8
308.35	403.81	804.69	38.54	50.48	100.59	8
308.35	403.81	804.69	38.54	50.48	100.59	7
308.35	403.81	804.69	38.54	50.48	100.59	8
308.35	403.81	804.69	38.54	50.48	100.59	8
308.35	403.81	804.69	38.54	50.48	100.59	8
308.35	403.81	804.69	38.54	50.48	100.59	6
308.35	403.81	804.69	38.54	50.48	100.59	9
308.35	403.81	804.69	38.54	50.48	100.59	8
308.35	403.81	804.69	38.54	50.48	100.59	8
308.35	403.81	804.69	38.54	50.48	100.59	6
308.35	403.81	804.69	38.54	50.48	100.59	8
308.35	403.81	804.69	38.54	50.48	100.59	8
308.35	403.81	804.69	38.54	50.48	100.59	9
308.35	403.81	804.69	38.54	50.48	100.59	6
308.35	403.81	804.69	38.54	50.48	100.59	8
308.35	403.81	804.69	38.54	50.48	100.59	8
308.35	403.81	804.69	38.54	50.48	100.59	8
308.35	403.81	804.69	38.54	50.48	100.59	7
308.35	403.81	804.69	38.54	50.48	100.59	8
308.35	403.81	804.69	38.54	50.48	100.59	8
308.35	403.81	804.69	38.54	50.48	100.59	8
308.35	403.81	804.69	38.54	50.48	100.59	8
308.35	403.81	804.69	38.54	50.48	100.59	6
308.35	403.81	804.69	38.54	50.48	100.59	9
308.35	403.81	804.69	38.54	50.48	100.59	8
308.35	403.81	804.69	38.54	50.48	100.59	8
308.35	403.81	804.69	38.54	50.48	100.59	6
308.35	403.81	804.69	38.54	50.48	100.59	8
308.35	403.81	804.69	38.54	50.48	100.59	9
308.35	403.81	804.69	38.54	50.48	100.59	8
308.35	403.81	804.69	38.54	50.48	100.59	6
308.35	403.81	804.69	38.54	50.48	100.59	8
308.35	403.81	804.69	38.54	50.48	100.59	8
308.35	403.81	804.69	38.54	50.48	100.59	8
308.35	403.81	804.69	38.54	50.48	100.59	7
308.35	403.81	804.69	38.54	50.48	100.59	8
308.35	403.81	804.69	38.54	50.48	100.59	8
308.35	403.81	804.69	38.54	50.48	100.59	8
308.35	403.81	804.69	38.54	50.48	100.59	6
308.35	403.81	804.69	38.54	50.48	100.59	9
308.35	403.81	804.69	38.54	50.48	100.59	8
308.35	403.81	804.69	38.54	50.48	100.59	8
308.35	403.81	804.69	38.54	50.48	100.59	6
308.35	403.81	804.69	38.54	50.48	100.59	8
308.35	403.81	804.69	38.54	50.48	100.59	8
308.35	403.81	804.69	38.54	50.48	100.59	9
308.35	403.81	804.69	38.54	50.48	100.59	8
308.35	403.81	804.69	38.54	50.48	100.59	6
308.35	403.81	804.69	38.54	50.48	100.59	8
308.35	403.81	804.69	38.54	50.48	100.59	8
308.35	403.81	804.69	38.54	50.48	100.59	9
308.35	403.81	804.69	38.54	50.48	100.59	6
308.35	403.81	804.69	38.54	50.48	100.59	8
308.35	403.81	804.69	38.54	50.48	100.59	8
308.35	403.81	804.69	38.54	50.48	100.59	8
308.35	403.81	804.69	38.54	50.48	100.59	6
308.35	403.81	804.69	38.54	50.48	100.59	9
308.35	403.81	804.69	38.54	50.48	100.59	8
308.35	403.81	804.69	38.54	50.48	100.59	8
308.35	403.81	804.69	38.54	50.48	100.59	6
308.35	403.81	804.69	38.54	50.48	100.59	8
308.35	403.81	804.69	38.54	50.48	100.59	8
308.35	403.81	804.69	38.54	50.48	100.59	9
308.35	403.81	804.69	38.54	50.48	100.59	6
308.35	403.81	804.69	38.54	50.48	100.59	8
308.35	403.81	804.69	38.54	50.48	100.59	8
308.35	403.81	804.69	38.54	50.48	100.59	8
308.35	403.81	804.69	38.54	50.48	100.59	7
308.35	403.81	804.69	38.54	50.48	100.59	8
308.35	403.81	804.69	38.54	50.48	100.59	8
308.35	403.81	804.69	38.54	50.48	100.59	8
308.35	403.81	804.69	38.54	50.48	100.59	8
308.35	403.81	804.69	38.54	50.48	100.59	6
308.35	403.81	804.69	38.54	50.48	100.59	9
308.35	403.81	804.69	38.54	50.48	100.59	8
308.35	403.81	804.69	38.54	50.48	100.59	8
308.35	403.81	804.69	38.54	50.48	100.59	6
308.35	403.81	804.69	38.54	50.48	100.59	8
308.35	403.81	804.69	38.54	50.48	100.59	9
308.35	403.81	804.69	38.54	50.48	100.59	8
308.35	403.81	804.69	38.54	50.48	100.59	6
308.35	403.81	804.69	38.54	50.48	100.59	8
308.35	403.81	804.69	38.54	50.48	100.59	8
308.35	403.81	804.69	38.54	50.48	100.59	8
308.35	403.81	804.69	38.54	50.48	100.59	7
308.35	403.81	804.69	38.54	50.48	100.59	8
308.35	403.81	804.69	38.54	50.48	100.59	8
308.35	403.81	804.69	38.54	50.48	100.59	8
308.35	403.81	804.69	38.54	50.48	100.59	6
308.35	403.81	804.69	38.54	50.48	100.59	9
308.35	403.81	804.69	38.54	50.48	100.59	8
308.35	403.81	804.69	38.54	50.48	100.59	8
308.35	403.81	804.69	38.54	50.48	100.59	6
308.35	403.81	804.69	38.54	50.48	100.59	8
308.35	403.81	804.69	38.54	50.48	100.59	8
308.35	403.81	804.69	38.54	50.48	100.59	9
308.35	403.81	804.69	38.54	50.48	100.59	8
308.35	403.81	804.69	38.54	50.48	100.59	6
308.35	403.81	804.69	38.54	50.48	100.59	8
308.35	403.81	804.69	38.54	50.48	100.59	8
308.35	403.81	804.69	38.54	50.48	100.59	9
308.35	403.81	804.69	38.54	50.48	100.59	6
308.35	403.81	804.69	38.54	50.48	100.59	8
308.35	403.81	804.69	38.54	50.48	100.59	8
308.35	403.81	804.69	38.54	50.48	100.59	8
308.35	403.81	804.69	38.54	50.48	100.59	6
308.35	403.81	804.69	38.54	50.48	100.59	9
308.35	403.81	804.69	38.54	50.48	100.59	8
308.35	403.81	804.69	38.54	50.48	100.59	8
308.35	403.81	804.69	38.54	50.48	100.59	6
308.35	403.81	804.69	38.54	50.48	100.59	8
308.35	403.81	804.69	38.54	50.48	100.59	9
308.35	403.81	804.69	38.54	50.48	100.59	8
308.35	403.81	804.69	38.54	50.48	100.59	6
308.35	403.81	804.69	38.54	50.48	100.59	8
308.35	403.81	804.69	38.54	50.48	100.59	8
308.35	403.81	804.69	38.54	50.48	100.59	8
308.35	403.81	804.69	38.54	50.48	100.59	7
308.35	403.81	804.69	38.54	50.48	100.59	8
308.35	403.81	804.69	38.54	50.48	100.59	8
308.35	403.81	804.69	38.54	50.48	100.59	8
308.35	403.81	804.69	38.54	50.48	100.59	8
308.35	403.81	804.69	38.54	50.48	100.59	6
308.35	403.81	804.69	38.54	50.48	100.59	9
308.35	403.81	804.69	38.54	50.48	100.59	8
308.35	403.81	804.69	38.54	50.48	100.59	8
308.35	403.81	804.69	38.54	50.48	100.59	6
308.35	403.81	804.69	38.54	50.48	100.59	8
308.35	403.81	804.69	38.54	50.48	100.59	9
308.35	403.81	804.69	38.54	50.48	100.59	8
308.35	403.81	804.69	38.54	50.48	100.59	6
308.35	403.81	804.69	38.54	50.48	100.59	8
308.35	403.81	804.69	38.54	50.48	100.59	8
308.35	403.81	804.69	38.54	50.48	100.59	8
308.35	403.81	804.69	38.54	50.48	100.59	7
308.35	403.81	804.69	38.54	50.48	100.59	8
308.35	403.81	804.69	38.54	50.48	100.59	8
308.35	403.81	804.69	38.54	50.48	100.59	8
308.35	403.81	804.69	38.54	50.48	100.59	6
308.35	403.81	804.69	38.54	50.48	100.59	9
308.35	403.81	804.69	38.54	50.48	100.59	8
308.35	403.81	804.69	38.54	50.48	100.59	8
308.35	403.81	804.69	38.54	50.48	100.59	6
308.35	403.81	804.69	38.54	50.48	100.59	8
308.35	403.81	804.69	38.54	50.48	100.59	8
308.35	403.81	804.69	38.54	50.48	100.59	9
308.35	403.81	804.69	38.54	50.48	100.59	6
308.35	403.81	804.69	38.54	50.48	100.59	6
308.35	403.81	804.69	38.54	50.48	100.59	8
308.35	403.81	804.69	38.54	50.48	100.59	8
308.35	403.81	804.69	38.54	50.48	100.59	9
308.35	403.81	804.69	38.54	50.48	100.59	6
308.35	403.81	804.69	38.54	50.48	100.59	8
308.35	403.81	804.69	38.54	50.48	100.59	8
308.35	403.81	804.69	38.54	50.48	100.59	8
308.35	403.81	804.69	38.54	50.48	100.59	6
308.35	403.81	804.69	38.54	50.48	100.59	9
308.35	403.81	804.69	38.54	50.48	100.59	8
308.35	403.81	804.69	38.54	50.48	100.59	8
308.35	403.81	804.69	38.54	50.48	100.59	6
308.35	403.81	804.69	38.54	50.48	100.59	8
308.35	403.81	804.69	38.54	50.48	100.59	9
308.35	403.81	804.69	38.54	50.48	100.59	8
308.35	403.81	804.69	38.54	50.48	100.59	6
308.35	403.81	804.69	38.54	50.48	100.59	8
308.35	403.81	804.69	38.54	50.48	100.59	8
308.35	403.81	804.69	38.54	50.48	100.59	8
308.35	403.81	804.69	38.54	50.48	100.59	9
308.35	403.81	804.69	38.54	50.48	100.59	6
308.35	403.81	804.69	38.54	50.48	100.59	8
308.35	403.81	804.69	38.54	50.48	100.59	8
308.35	403.81	804.69	38.54	50.48	100.59	8
308.35	403.81	804.69	38.54	50.48	100.59	7
308.35	403.81	804.69	38.54	50.48	100.59	8
308.35	403.81	804.69	38.54	50.48	100.59	8
308.35	403.81	804.69	38.54	50.48	100.59	8
308.35	403.81	804.69	38.54	50.48	100.59	6
308.35	403.81	804.69	38.54	50.48	100.59	8
308.35	403.81	804.69	38.54	50.48	100.59	9
308.35	403.81	804.69	38.54	50.48	100.59	8
308.35	403.81	804.69	38.54	50.48	100.59	6
308.35	403.81	804.69	38.54	50.48	100.59	8
308.35	403.81	804.69	38.54	50.48	100.59	8
308.35	403.81	804.69	38.54	50.48	100.59	9
308.35	403.81	804.69	38.54	50.48	100.59	6
308.35	403.81	804.69	38.54	50.48	100.59	8
308.35	403.81	804.69	38.54	50.48	100.59	8
308.35	403.81	804.69	38.54	50.48	100.59	8
308.35	403.81	804.69	38.54	50.48	100.59	8
308.35	403.81	804.69	38.54	50.48	100.59	7
308.35	403.81	804.69	38.54	50.48	100.59	8
308.35	403.81	804.69	38.54	50.48	100.59	8
308.35	403.81	804.69	38.54	50.48	100.59	8
308.35	403.81	804.69	38.54	50.48	100.59	6
308.35	403.81	804.69	38.54	50.48	100.59	8
308.35	403.81	804.69	38.54	50.48	100.59	9
308.35	403.81	804.69	38.54	50.48	100.59	8
308.35	403.81	804.69	38.54	50.48	100.59	6
308.35	403.81	804.69	38.54	50.48	100.59	8
308.35	403.81	804.69	38.54	50.48	100.59	8
308.35	403.81	804.69	38.54	50.48	100.59	9
308.35	403.81	804.69	38.54	50.48	100.59	6
308.35	403.81	804.69	38.54	50.48	100.59	8
308.35	403.81	804.69	38.54	50.48	100.59	8
308.35	403.81	804.69	38.54	50.48	100.59	8
308.35	403.81	804.69	38.54	50.48	100.59	6
308.35	403.81	804.69	38.54	50.48	100.59	9
308.35	403.81	804.69	38.54	50.48	100.59	8
308.35	403.81	804.69	38.54	50.48	100.59	8
308.35	403.81	804.69	38.54	50.48	100.59	6
308.35	403.81	804.69	38.54	50.48	100.59	8
308.35	403.81	804.69	38.54	50.48	100.59	9
308.35	403.81	804.69	38.54	50.48	100.59	8
308.35	403.81	804.69	38.54	50.48	100.59	8
308.35	403.81	804.69	38.54	50.48	100.59	6
308.35	403.81	804.69	38.54	50.48	100.59	8
308.35	403.81	804.69	38.54	50.48	100.59	8
308.35	403.81	804.69	38.54	50.48	100.59	9
308.35	403.81	804.69	38.54	50.48	100.59	6
308.35	403.81	804.69	38.54	50.48	100.59	8
308.35	403.81	804.69	38.54	50.48	100.59	8
308.35	403.81	804.69	38.54	50.48	100.59	8
308.35	403.81	804.69	38.54	50.48	100.59	7
308.35	403.81	804.69	38.54	50.48	100.59	8
308.35	403.81	804.69	38.54	50.48	100.59	8
308.35	403.81	804.69	38.54	50.48	100.59	8
308.35	403.81	804.69	38.54	50.48	100.59	6
308.35	403.81	804.69	38.54	50.48	100.59	8
308.35	403.81	804.69	38.54	50.48	100.59	9
308.35	403.81	804.69	38.54	50.48	100.59	8
308.35	403.81	804.69	38.54	50.48	100.59	6
308.35	403.81	804.69	38.54	50.48	100.59	8
308.35	403.81	804.69	38.54	50.48	100.59	8
308.35	403.81	804.69	38.54	50.48	100.59	9
308.35	403.81	804.69	38.54	50.48	100.59	6
308.35	403.81	804.69	38.54	50.48	100.59	6
308.35	403.81	804.69	38.54	50.48	100.59	8
308.35	403.81	804.69	38.54	50.48	100.59	8
308.35	403.81	804.69	38.54	50.48	100.59	8
308.35	403.81	804.69	38.54	50.48	100.59	7
308.35	403.81	804.69	38.54	50.48	100.59	8
308.35	403.81	804.69	38.54	50.48	100.59	8
308.35	403.81	804.69	38.54	50.48	100.59	8
308.35	403.81	804.69	38.54	50.48	100.59	6
308.35	403.81	804.69	38.54	50.48	100.59	9
308.35	403.81	804.69	38.54	50.48	100.59	8
308.35	403.81	804.69	38.54	50.48	100.59	8
308.35	403.81	804.69	38.54	50.48	100.59	6
308.35	403.81	804.69	38.54	50.48	100.59	8
308.35	403.81	804.69	38.54	50.48	100.59	8
308.35	403.81	804.69	38.54	50.48	100.59	9
308.35	403.81	804.69	38.54	50.48	100.59	6
308.35	403.81	804.69	38.54	50.48	100.59	8
308.35	403.81	804.69	38.54	50.48	100.59	8
308.35	403.81	804.69	38.54	50.48	100.59	8
308.35	403.81	804.69	38.54	50.48	100.59	6
308.35	403.81	804.69	38.54	50.48	100.59	9
308.35	403.81	804.69	38.54	50.48	100.59	8
308.35	403.81	804.69	38.54	50.48	100.59	8
308.35	403.81	804.69	38.54	50.48	100.59	6
308.35	403.81	804.69	38.54	50.48	100.59	8
308.35	403.81	804.69	38.54	50.48	100.59	9
308.35	403.81	804.69	38.54	50.48	100.59	8
308.35	403.81	804.69	38.54	50.48	100.59	8
308.35	403.81	804.69	38.54	50.48	100.59	6
308.35	403.81	804.69	38.54	50.48	100.59	8
308.35	403.81	804.69	38.54	50.48	100.59	8
308.35	403.81	804.69	38.54	50.48	100.59	9
308.35	403.81	804.69	38.54	50.48	100.59	6
308.35	403.81	804.69	38.54	50.48	100.59	8
308.35	403.81	804.69	38.54	50.48	100.59	8
308.35	403.81	804.69	38.54	50.48	100.59	8
308.35	403.81	804.69	38.54	50.48	100.59	7
308.35	403.81	804.69	38.54	50.48	100.59	8
308.35	403.81	804.69	38.54	50.48	100.59	8
308.35	403.81	804.69	38.54	50.48	100.59	8
308.35	403.81	804.69	38.54	50.48	100.59	6
308.35	403.81	804.69	38.54	50.48	100.59	8
308.35	403.81	804.69	38.54	50.48	100.59	9
308.35	403.81	804.69	38.54	50.48	100.59	8
308.35	403.81	804.69	38.54	50.48	100.59	6
308.35	403.81	804.69	38.54	50.48	100.59	8
308.35	403.81	804.69	38.54	50.48	100.59	8
308.35	403.81	804.69	38.54	50.48	100.59	9
308.35	403.81	804.69	38.54	50.48	100.59	8
308.35	403.81	804.69	38.54	50.48	100.59	6
308.35	403.81	804.69	38.54	50.48	100.59	8
308.35	403.81	804.69	38.54	50.48	100.59	8
308.35	403.81	804.69	38.54	50.48	100.59	8
308.35	403.81	804.69	38.54	50.48	100.59	7
308.35	403.81	804.69	38.54	50.48	100.59	8
308.35	403.81	804.69	38.54	50.48	100.59	8
308.35	403.81	804.69	38.54	50.48	100.59	8
308.35	403.81	804.69	38.54	50.48	100.59	6
308.35	403.81	804.69	38.54	50.48	100.59	9
308.35	403.81	804.69	38.54	50.48	100.59	8
308.35	403.81	804.69	38.54	50.48	100.59	8
308.35	403.81	804.69	38.54	50.48	100.59	6
308.35	403.81	804.69	38.54	50.48	100.59	8
308.35	403.81	804.69	38.54	50.48	100.59	8
308.35	403.81	804.69	38.54	50.48	100.59	9
308.35	403.81	804.69	38.54	50.48	100.59	6
308.35	403.81	804.69	38.54	50.48	100.59	8
308.35	403.81	804.69	38.54	50.48	100.59	8
308.35	403.81	804.69	38.54	50.48	100.59	8
308.35	403.81	804.69	38.54	50.48	100.59	7
308.35	403.81	804.69	38.54	50.48	100.59	8
308.35	403.81	804.69	38.54	50.48	100.59	8
308.35	403.81	804.69	38.54	50.48	100.59	8
308.35	403.81	804.69	38.54	50.48	100.59	8
308.35	403.81	804.69	38.54	50.48	100.59	6
308.35	403.81	804.69	38.54	50.48	100.59	9
308.35	403.81	804.69	38.54	50.48	100.59	8
308.35	403.81	804.69	38.54	50.48	100.59	8
308.35	403.81	804.69	38.54	50.48	100.59	6
308.35	403.81	804.69	38.54	50.48	100.59	8
308.35	403.81	804.69	38.54	50.48	100.59	9
308.35	403.81	804.69	38.54	50.48	100.59	8
308.35	403.81	804.69	38.54	50.48	100.59	6
308.35	403.81	804.69	38.54	50.48	100.59	8
308.35	403.81	804.69	38.54	50.48	100.59	8
308.35	403.81	804.69	38.54	50.48	100.59	8
308.35	403.81	804.69	38.54	50.48	100.59	7
308.35	403.81	804.69	38.54	50.48	100.59	8
308.35	403.81	804.69	38.54	50.48	100.59	8
308.35	403.81	804.69	38.54	50.48	100.59	8
308.35	403.81	804.69	38.54	50.48	100.59	6
308.35	403.81	804.69	38.54	50.48	100.59	8
308.35	403.81	804.69	38.54	50.48	100.59	9
308.35	403.81	804.69	38.54	50.48	100.59	8
308.35	403.81	804.69	38.54	50.48	100.59	6
308.35	403.81	804.69	38.54	50.48	100.59	8
308.35	403.81	804.69	38.54	50.48	100.59	8
308.35	403.81	804.69	38.54	50.48	100.59	9
308.35	403.81	804.69	38.54	50.48	100.59	8
308.35	403.81	804.69	38.54	50.48	100.59	6
308.35	403.81	804.69	38.54	50.48	100.59	8
308.35	403.81	804.69	38.54	50.48	100.59	8
308.35	403.81	804.69	38.54	50.48	100.59	9
308.35	403.81	804.69	38.54	50.48	100.59	6
308.35	403.81	804.69	38.54	50.48	100.59	8
308.35	403.81	804.69	38.54	50.48	100.59	8
308.35	403.81	804.69	38.54	50.48	100.59	8
308.35	403.81	804.69	38.54	50.48	100.59	6
308.35	403.81	804.69	38.54	50.48	100.59	9
308.35	403.81	804.69	38.54	50.48	100.59	8
308.35	403.81	804.69	38.54	50.48	100.59	8
308.35	403.81	804.69	38.54	50.48	100.59	6
308.35	403.81	804.69	38.54	50.48	100.59	8
308.35	403.81	804.69	38.54	50.48	100.59	8
308.35	403.81	804.69	38.54	50.48	100.59	9
308.35	403.81	804.69	38.54	50.48	100.59	6
308.35	403.81	804.69	38.54	50.48	100.59	8
308.35	403.81	804.69	38.54	50.48	100.59	8
308.35	403.81	804.69	38.54	50.48	100.59	8
308.35	403.81	804.69	38.54	50.48	100.59	7
308.35	403.81	804.69	38.54	50.48	100.59	8
308.35	403.81	804.69	38.54	50.48	100.59	8
308.35	403.81	804.69	38.54	50.48	100.59	8
308.35	403.81	804.69	38.54	50.48	100.59	8
308.35	403.81	804.69	38.54	50.48	100.59	6
308.35	403.81	804.69	38.54	50.48	100.59	9
308.35	403.81	804.69	38.54	50.48	100.59	8
308.35	403.81	804.69	38.54	50.48	100.59	8
308.35	403.81	804.69	38.54	50.48	100.59	6
308.35	403.81	804.69	38.54	50.48	100.59	8
308.35	403.81	804.69	38.54	50.48	100.59	9
308.35	403.81	804.69	38.54	50.48	100.59	8
308.35	403.81	804.69	38.54	50.48	100.59	6
308.35	403.81	804.69	38.54	50.48	100.59	8
308.35	403.81	804.69	38.54	50.48	100.59	8
308.35	403.81	804.69	38.54	50.48	100.59	8
[truncated: 7,579 more rows]
