# Supplementary material for: Complexes of vertebrate TMC1/2 and CIB2/3 proteins form hair-cell mechanotransduction cation channels
Source: eLife. 2025 Jan 8;12:RP89719. doi: 10.7554/eLife.89719 (PMC11709434; doi:10.7554/eLife.89719)
Supplement: Figure 3—source data 1. [file elife-89719-fig3-data1.zip › Figure 3H/wt/9-5-R1.csv]

Time	Lat	Foreaft	Vert	Pitch	Roll	Yaw
1	70	-85.21	1071.29	-43.15	9.49	-7.9
2	45.41	-213.38	950.68	-31.62	-14.65	-0.79
3	32.23	-206.05	697.75	2.29	-27.34	-21.79
4	-99.37	-268.8	257.81	7.97	-81.39	3.78
5	341.06	-8.79	339.36	-28.29	-73.94	34.33
6	111.33	22.95	370.61	-37.75	46.51	-47.27
7	114.99	177.25	1362.3	-61.1	38.09	-64.33
8	146.24	-40.77	1558.59	-52.46	62.19	-48.19
9	-54.44	-235.11	1065.19	-132.35	78.49	-22.52
10	-96.68	-610.84	1051.27	-164.46	31.22	-11.87
11	2.44	-433.59	983.4	-111.42	17.55	2.84
12	69.34	20.75	1249.02	-40.89	53.38	6.68
13	-497.56	177	1113.77	68.45	-56.98	-19.41
14	132.08	203.86	1236.08	189.36	-69.98	11.29
15	-90.58	477.78	1033.45	268.98	30.18	-18.19
16	-375.73	402.59	1003.17	258.42	-38.94	-97.99
17	-57.62	261.96	831.05	233.49	-90.91	-91.4
18	-133.79	214.11	722.66	204.35	-90.7	-99.64
19	-97.9	597.66	380.37	104.55	-154.39	-61.04
20	463.13	122.8	748.29	-102.33	-131.5	-14.43
21	319.58	-174.32	1123.54	-171.69	-38.64	-29.94
22	237.79	-15.87	1004.15	-201.72	-49.38	-9.86
23	309.08	-164.55	916.02	-179.72	-29.75	-11.11
24	-113.04	142.09	771.97	-105.93	-8.36	-26.64
25	-186.52	185.06	889.4	-64.58	-55.08	41.2
26	25.39	90.09	900.63	33.02	-84.78	52.92
27	39.06	153.32	985.6	71.32	-60.52	66.56
28	9.28	59.81	1071.53	87.01	-80.69	42.39
29	188.48	-139.16	1015.63	152.71	-85.11	0.58
30	287.35	44.68	663.33	197.72	-38.18	8.64
31	207.28	-5.37	580.57	123.11	1.68	68.48
32	188.48	-100.34	877.69	94.24	12.57	88.35
33	-31.25	-128.42	802.73	114.47	37.63	100.68
34	-3.66	89.6	651.86	106.87	8.33	87.13
35	-73	216.8	711.91	89.87	-29.97	101.99
36	127.44	284.18	865.97	89.87	-41.63	114.2
37	218.02	429.69	657.96	87.83	34.58	185.09
38	466.8	376.71	567.38	81.27	154.14	291.5
39	527.34	277.34	778.32	105.1	258.36	326.45
40	360.6	274.41	924.8	120.57	370.12	359.19
41	238.04	257.08	926.03	132.2	424.56	446.01
42	191.41	132.57	857.42	140.56	407.23	465.09
43	-36.38	-41.02	871.58	120.73	414.83	472.29
44	-264.4	396.24	690.19	102.75	323.12	420.38
45	-324.95	379.88	935.55	92.86	184.2	292.91
46	-303.96	202.88	943.6	94.02	122.62	230.44
47	-253.42	-154.54	1054.69	114.65	95.46	199.13
48	77.64	387.7	679.44	140.56	109.31	33.87
49	-365.23	534.18	734.86	93.75	101.68	-4.06
50	-342.77	536.87	829.1	54.23	10.71	-22.58
51	-387.7	386.23	711.18	-20.84	-10.71	-42.76
52	-434.57	-126.71	843.26	-126.31	-2.08	-30.18
53	-468.26	-220.7	1001.46	-84.01	-1.34	16.85
54	-270.51	-103.52	994.38	-54.47	-18.59	47.94
55	-210.69	228.76	940.67	-23.1	-49.1	122.83
56	-173.83	141.6	912.35	22.55	-83.47	135.71
57	-121.09	-8.54	750.24	73.52	-119.63	62.13
58	-25.63	-20.02	681.4	59.54	-104.61	46.02
59	0.24	-156.25	741.46	56.61	-73.18	48.34
60	83.74	64.7	903.08	86.82	-26.31	35.64
61	153.81	488.77	1182.62	55.57	16.02	-20.23
62	-34.42	608.89	1126.46	-14.28	22.74	-75.96
63	-333.01	83.25	916.99	-97.93	-7.57	-68.21
64	-64.7	-563.72	1044.92	-213.41	-51.54	-14.83
65	18.31	-235.84	1015.38	-97.81	-21.18	16.36
66	38.09	-94.24	795.9	-15.47	-7.75	63.11
67	11.72	83.74	687.74	-2.9	6.9	76.57
68	-57.37	187.26	574.46	-7.23	10.96	81.39
69	-77.64	317.14	683.59	0.09	24.05	69.64
70	-66.65	574.95	1002.2	98.3	38.91	14.13
71	-298.83	569.82	1152.83	127.23	33.29	-42.91
72	-424.8	930.66	1021.48	99.06	-4.7	-42.45
73	-319.82	391.36	1032.47	-34.55	-49.96	-37.9
74	-358.15	-77.88	967.04	-76.93	-50.51	-20.69
75	-255.86	-40.77	578.37	-55.3	-81.15	4.64
76	-266.11	-35.89	661.38	-76.11	-88.53	54.35
77	-173.58	-59.33	905.52	-63.84	-112.06	83.4
78	169.92	73.24	842.04	8.3	-64.33	107.7
79	-21.97	176.27	761.72	61.49	42.45	55.05
80	-167.97	168.21	806.64	108.28	49.01	30.4
81	-233.89	528.08	850.83	91.46	28.17	32.93
82	-350.59	648.44	981.2	17.12	6.44	20.97
83	-334.72	540.28	949.95	-25.63	-48.92	33.51
84	-257.57	63.48	1138.92	-100.22	-58.38	79.44
85	-305.66	63.72	1170.65	-104.77	-65.25	114.87
86	-174.56	64.21	1089.11	-92.83	-54.72	152.53
87	154.79	-203.86	1127.69	-9.89	-6.81	277.34
88	195.07	-2.93	975.83	163.36	56.52	343.72
89	359.13	484.86	704.59	346.1	100.31	319.27
90	60.79	410.4	569.09	431.49	156.16	122.92
91	-160.89	243.16	604.49	429.69	179.26	34.61
92	-397.71	19.53	632.57	440.89	152.98	35.98
93	-73.49	395.75	357.91	387.7	91.98	54.57
94	-184.57	384.28	531.25	177.89	104.92	8.45
95	-220.7	503.17	653.32	77.82	117.92	-159.45
96	-442.63	279.79	644.53	75.56	103.79	-327.33
97	-808.59	-200.2	701.66	56.82	49.68	-298.77
98	-850.1	65.19	547.61	70.22	11.23	-207.06
99	-541.26	577.15	448	16.08	-78.83	51.48
100	-10.25	398.68	1068.36	-170.38	-147.25	83.5
101	-482.42	204.35	1156.74	-164.86	-85.94	50.72
102	-532.47	118.41	937.74	-88.1	-127.87	112.64
103	-109.37	440.67	922.36	-69.73	-100.28	100.68
104	-101.56	96.44	1010.5	-67.26	-32.23	144.53
105	-49.32	220.95	1032.96	-3.54	31.43	138.55
106	-376.22	726.07	620.12	60	56.73	51.21
107	-430.18	451.9	838.87	5.34	13.82	116.76
108	-182.86	323.97	802.49	60.21	-10.07	206.36
109	10.74	234.86	554.69	97.78	-12.36	157.14
110	-482.91	114.26	489.75	160.68	7.45	74.49
111	-242.19	212.65	548.1	52.25	-34.85	113.01
112	-18.07	255.13	634.03	-17.06	-52.4	32.78
113	-218.26	613.28	693.6	20.11	-33.66	-29.36
114	-501.95	601.32	582.03	-55.3	-29.45	-33.91
115	-271.97	449.22	869.14	-98.54	-68.63	76.02
116	-232.18	506.84	898.19	24.99	-80.72	150.48
117	-52	387.94	829.59	136.69	-77.09	155.12
118	35.64	160.16	763.18	206.42	-24.66	148.71
119	-2.69	65.92	593.51	239.23	23.38	94.36
120	-387.94	236.82	266.6	236.48	59.69	26.95
121	-497.07	275.63	512.21	-12.36	-28.26	-52.92
122	-401.61	291.5	645.51	-73.67	-127.84	-56.49
123	31.25	607.42	537.84	-190.86	-52.15	-126.77
124	-344.97	449.95	925.54	-224.37	-37.87	-135.96
125	-287.11	192.87	984.13	-174.65	-66.65	-35.64
126	-126.71	358.4	850.59	-108.22	-26.95	54.41
127	-343.75	419.19	903.56	-59.63	-36.1	-2.56
128	-350.1	332.28	915.28	-116.3	-67.84	9.83
129	-290.53	-11.96	890.38	-107.24	-48.83	41.9
130	-118.65	51.76	850.1	-54.41	-27.4	115.39
131	-33.69	445.8	950.44	-50.14	7.66	105.1
132	-103.03	337.89	951.17	-106.05	80.78	127.01
133	-83.5	138.18	1014.89	-112	163.18	240.48
134	-177.25	-458.5	1193.85	-83.31	155.82	252.59
135	-280.52	-271	976.07	-7.05	158.42	251.25
136	-390.14	-0.98	794.43	72.39	89.45	209.17
137	-167.48	34.67	782.23	102.97	-5.16	175.42
138	-85.69	451.42	502.93	187.19	-23.22	144.1
139	-177.49	670.17	481.69	236.72	-76.69	86.7
140	-17.33	764.4	639.65	192.96	-73.46	63.11
141	-226.56	548.83	683.59	86.21	-51.82	4.46
142	-151.61	448.73	592.53	13.98	-54.72	33.05
143	46.88	191.16	732.42	-64.88	-28.81	53.44
144	-75.2	-57.62	897.71	-53.44	4.94	84.2
145	-181.4	16.36	792.24	-6.99	-14.25	106.2
146	-76.9	250.49	761.47	28.47	-41.66	120.76
147	-108.15	422.61	783.69	63.84	-46.23	73.24
148	-218.51	596.92	519.29	146.55	-66.93	41.14
149	-16.6	700.2	528.56	99.85	-73.52	25.02
150	-45.65	598.88	688.72	21.12	-47.3	-40.04
151	-21.73	336.43	732.91	-77.18	-62.77	-53.31
152	-320.8	-171.88	919.43	-135.04	-6.07	-11.05
153	-235.35	40.53	672.12	-90.58	-46.05	-36.35
154	-109.13	422.36	725.1	-89.9	-24.26	-51.36
155	-234.86	477.54	769.29	-98.11	-17.85	-73.21
156	-158.45	238.28	862.06	-103.12	-14.74	-41.72
157	-171.14	319.09	1009.28	1.95	-28.9	-55.48
158	-181.88	522.22	1093.51	61.19	-51.06	-35.28
159	-322.02	361.08	872.07	85.14	-84.93	-26.67
160	-462.16	-48.58	597.41	-36.87	-64.3	31.83
161	-84.23	-42.97	703.37	-91.22	-86.46	77.55
162	176.51	88.62	774.66	-95.79	-18.19	73.67
163	39.55	244.87	841.8	-89.36	33.72	50.42
164	-316.16	207.03	1020.75	-39.43	41.93	-21.09
165	-243.16	32.23	1028.81	26.21	-0.24	-53.07
166	-310.3	468.51	668.46	186.1	-17.03	-45.01
167	-124.51	565.67	521.97	127.66	-51.48	-34.15
168	-210.94	413.82	690.43	46.39	-33.45	-15.32
169	-190.67	519.78	785.64	0.09	-32.29	6.62
170	-449.71	660.16	747.56	-75.26	-22.58	25.97
171	-100.83	332.52	1000.98	-129.91	-71.72	118.07
172	-24.9	314.45	1009.77	-58.65	-52.7	132.81
173	-100.59	347.41	1003.17	-73.39	-54.11	123.29
174	-124.27	285.89	876.22	-82.61	-47.76	140.2
175	-180.18	75.2	898.44	-48.13	-46.39	148.47
176	-248.54	378.91	440.67	107.45	-70.16	116.24
177	-67.38	200.2	700.93	27.28	-58.26	161.96
178	22.22	147.22	724.61	58.75	3.33	162.9
179	-78.12	73.73	883.79	113.46	57.34	202.39
180	-27.1	306.4	642.09	217.07	98.08	255.8
181	84.47	141.6	683.84	235.78	96.98	291.99
182	16.85	-18.8	885.5	157.14	160.03	296.3
183	-189.7	311.28	859.38	120.91	147.31	251.56
184	-405.52	69.82	799.8	14.37	75.87	185.09
185	-218.02	104.25	818.6	-41.32	49.53	182.22
186	-34.67	44.43	893.31	-24.05	0.95	130.71
187	-168.46	309.57	904.05	70.86	-40.25	61.22
188	-83.5	398.44	829.83	34.36	-42.69	13.55
189	-92.29	412.6	776.12	13.58	-44.01	-10.62
190	62.99	501.46	719.48	-53.1	-41.47	-3.72
191	-149.66	256.35	947.02	-108.64	-22.22	-12.45
192	-124.02	242.19	934.08	-69.09	-3.69	21.85
193	-178.47	89.36	874.02	-72.3	5.37	44.74
194	41.02	250.98	926.27	-79.8	-26.52	166.63
195	117.92	0	1091.31	-94.3	-34.42	163.88
196	-1.71	-352.29	1093.75	-3.85	-0.46	190.77
197	6.35	-135.74	953.86	167.85	8.88	220.79
198	287.35	757.81	615.23	123.5	-10.44	176.15
199	-77.39	182.62	903.81	24.69	-28.75	33.75
200	-109.37	73.73	716.06	60.7	-29.63	-22.83
201	-150.88	227.29	783.2	16.88	-31.43	-36.53
202	-79.59	280.27	820.07	-21.58	-55.48	-18.62
203	-78.37	239.01	783.69	-62.19	-3.69	22.74
204	-149.66	303.22	800.05	-111.48	-11.93	33.69
205	-192.14	156.01	967.77	-96.5	-56.67	54.41
206	-126.22	-54.69	1035.89	-110.47	-71.5	144.26
207	-65.92	-373.54	1087.16	-70.1	-65.8	204.9
208	273.68	-201.42	845.21	66.04	-66.59	235.84
209	356.93	549.8	589.84	112.95	21.88	179.41
210	26.86	289.79	977.54	61.61	8.82	78.03
211	297.61	360.6	841.06	93.66	9.67	-3.11
212	-129.64	223.14	724.85	20.75	15.44	-74.8
213	-220.95	-79.83	1084.47	-129.12	8.85	-75.71
214	-241.46	-151.37	1104.25	-163.09	-8.7	-58.26
215	-98.63	102.54	978.27	-77.33	-12.15	-66.71
216	-57.62	251.22	867.43	-17.27	-24.84	-111.66
217	-199.95	166.02	757.57	-16.57	-53.07	-112.15
218	-27.83	-120.61	916.26	22.95	-58.47	-60.3
219	-133.06	100.1	682.37	162.75	-59.78	24.35
220	27.83	334.96	794.43	141.14	-91.09	33.11
221	55.66	424.56	765.38	55.33	-103.18	-22.03
222	84.23	343.26	783.69	-20.26	-90.27	-49.01
223	3.66	-87.16	1140.38	-130.37	-48.58	-60.15
224	-172.36	-51.76	841.8	-140.47	-20.66	-42.76
225	19.29	237.3	694.58	-82.15	-50.87	-36.5
226	19.78	224.37	732.67	-78.74	-46.78	-70.86
227	-67.38	-8.3	1016.6	-52.89	-54.84	-45.04
228	69.34	214.11	930.42	42.76	-43.55	19.71
229	-140.38	168.95	1000.24	70.71	-35.52	8.03
230	-133.06	271.24	829.83	52.64	-57.13	39.37
231	-10.25	235.35	739.75	-1.74	-44.16	59.45
232	-36.87	-26.12	1024.9	-77.79	-22.95	69.7
233	73.73	-95.46	970.21	-108.4	-35.55	46.72
234	115.97	-77.39	900.63	-37.35	-20.81	-27.4
235	-4.15	-5.37	1018.55	39.25	0.58	-92.13
236	-247.56	19.29	976.32	70.19	-8.88	-100.46
237	-208.5	-84.96	989.5	98.57	-70.98	-80.93
238	-8.54	123.29	828.13	158.39	-83.22	-33.42
239	20.26	120.61	971.19	153.99	-83.34	-42.66
240	-19.53	427	636.23	142	-97.56	-38.79
241	114.01	443.6	659.18	-48.89	-51.88	-29.05
242	-255.62	-225.83	967.04	-100.74	-36.56	-68.39
243	-54.44	36.13	817.38	-80.72	-69.21	-26.67
244	160.4	-59.81	995.12	-93.63	-52.25	-14.8
245	74.22	266.36	1275.88	-65.73	57.59	-64.36
246	-307.86	58.84	1131.84	-8.06	28.81	-123.32
247	-275.63	-328.86	990.97	54.05	-19.17	-96.28
248	-198.73	-318.12	908.94	207.67	-22.4	-59.54
249	-228.03	224.12	719.97	218.11	-50.23	-62.93
250	-122.8	388.43	677.25	54.35	-77.06	-13.09
251	-57.86	162.35	715.09	-79.07	-58.26	25.85
252	-120.12	-20.26	1015.87	-126.77	-31.31	63.69
253	-152.1	20.26	996.34	-71.35	-30.64	111.27
254	49.32	356.69	811.52	0.09	2.99	86.18
255	-197.02	189.94	819.58	26.4	16.24	91
256	-269.53	416.26	853.03	118.93	-19.47	89.39
257	-158.45	519.78	1012.45	98.27	-38.39	35.92
258	-121.09	484.13	922.36	32.84	-14.83	37.11
259	-250.98	395.75	868.9	-15.63	-15.14	58.96
260	-125.24	362.3	798.34	-84.11	-37.96	140.2
261	-16.11	23.68	1021.48	-123.11	-29.82	144.56
262	-192.14	51.03	959.23	-82.58	15.41	166.84
263	-241.21	0.73	999.02	-58.01	-25.42	228.27
264	91.06	-40.04	1001.46	-57.46	-47.27	245.15
265	128.91	-199.46	1018.8	-5.49	-24.35	263.43
266	171.14	109.13	830.57	45.72	-12.36	278.78
267	-18.31	-142.58	1070.07	44.4	9.8	233.67
268	-213.13	-102.29	930.42	186.46	-24.93	222.56
269	189.94	292.48	726.81	212.22	-50.9	204.96
270	296.63	514.4	799.07	162.72	-20.26	158.39
271	78.61	214.11	954.83	130.49	-2.84	44.59
272	-112.55	66.89	863.77	116.52	80.75	148.35
273	1.22	-155.27	998.05	76.9	125.61	315.34
274	162.84	-39.55	900.15	90.94	164.76	344.12
275	-36.87	10.01	934.08	112.58	166.96	304.63
276	-106.93	154.54	730.47	58.47	153.02	260.83
277	-410.64	-234.62	831.3	-17.76	83.65	183.59
278	-45.9	-125.98	971.44	104.98	-27.86	112.98
279	15.38	31.25	688.72	98.75	-5.8	34.73
280	-110.6	305.42	661.87	25.51	11.69	23.41
281	-170.9	-65.92	1001.95	-57.46	-31.37	26.98
282	8.3	-17.82	1027.59	-45.65	-30.55	67.41
283	51.03	194.58	988.77	-83.16	-21.45	46.3
284	-23.93	90.58	1081.05	-122.68	-22.34	37.05
285	-14.4	-123.05	1233.15	-136.41	-76.45	52.92
286	-93.75	22.46	1015.14	2.59	-8.58	58.84
287	-211.43	59.81	762.7	40.89	6.68	35.55
288	-59.08	-12.45	798.34	74.89	-54.6	15.26
289	119.38	161.62	943.12	86.61	-32.14	-0.82
290	-170.17	357.18	793.7	42.24	6.99	-29.42
291	-327.64	68.12	777.34	-66.65	-19.84	-21.51
292	-294.92	-157.96	875.24	-127.11	-50.35	44.68
293	82.03	-39.31	954.59	-124.85	-19.2	67.02
294	-138.92	-123.54	982.18	-118.53	-16.88	-0.67
295	29.05	12.45	1114.01	-87.19	-47.39	4.46
296	107.42	-100.83	1084.96	-32.29	-29.45	9.95
297	0.73	-146.73	1145.75	65.22	-4.03	-5.49
298	-122.31	72.51	992.43	97.2	-22.19	-5.28
299	138.67	177.73	1112.79	58.59	-13.28	14.98
300	86.18	78.12	987.55	18.16	9.28	-9.58
301	-46.14	-69.82	846.92	-25.79	18.65	3.08
302	-77.88	-315.43	1058.11	-58.69	15.78	-12.08
303	-202.39	-186.52	1084.23	-59.14	14.8	-41.69
304	-186.04	-125.49	1028.32	-29.85	-31.95	-45.9
305	-91.06	-174.07	1009.77	29.69	-54.87	12.08
306	62.5	-205.08	1069.82	154.11	12.08	5.4
307	-93.51	32.47	766.6	233.31	4.09	-24.26
308	-46.14	110.84	613.28	265.29	-23.62	-85.69
309	-334.47	89.84	700.2	154.63	23.53	-75.13
310	-561.04	140.87	696.04	55.63	-45.44	-21.36
311	-327.15	91.06	876.95	8.97	-74.65	3.85
312	-86.67	164.06	1057.37	-45.56	-71.9	-19.26
313	-379.88	82.03	977.29	-77.15	-70.37	-34.55
314	-210.69	207.03	947.51	-74.68	-96.19	-10.25
315	-100.34	287.84	942.14	-109.53	-79.5	-19.32
316	-212.65	-24.17	1160.89	-96.5	-64.58	-20.05
317	-137.94	9.52	1054.44	62.53	-73.85	-24.23
318	-203.13	323	1040.53	95.86	-47.36	-25.21
319	-156.98	207.52	984.86	27.77	-60.97	-40.44
320	-144.78	-87.16	989.75	8.09	12.12	-81.09
321	-407.47	-67.87	960.69	28.99	-0.37	-110.96
322	-354.98	-33.45	823.49	52.25	-52.12	-106.17
323	-71.78	68.85	756.1	37.96	-50.93	-56.27
324	-53.22	65.19	829.1	30.49	-32.96	-61.95
325	-21.97	-25.15	880.37	46.91	-16.85	-74.83
326	-330.08	-1.95	739.75	139.89	22.46	-100.56
327	-240.72	88.13	570.07	212.28	-28.87	-114.2
328	-320.31	60.06	625.24	225.31	-22.06	-62.99
329	-313.72	270.02	521	207.86	-28.26	-3.3
330	-282.23	215.58	617.19	127.84	-41.38	21.55
331	-158.69	230.47	843.26	82.64	-80.81	52
332	-136.47	234.86	842.04	93.44	-82.89	13.79
333	-277.1	414.79	624.27	129.06	-56.24	19.13
334	-188.96	371.83	704.59	94.3	-85.21	94.88
335	-21.48	471.19	926.03	83.83	-56.21	97.26
336	-287.11	644.04	1009.28	-19.07	-69.06	41.32
337	97.17	512.7	895.51	-111.63	-104.03	48.37
338	-232.91	79.1	1098.63	-155.27	-7.14	0.18
339	-490.72	-17.09	1080.57	-58.78	-48.98	24.84
340	-165.77	457.52	891.11	-96.83	-79.47	38.88
341	-97.17	-27.83	1129.88	-97.38	-69.46	34.42
342	-158.2	119.38	950.93	26.92	-36.32	56.76
343	-311.28	246.83	755.86	27.95	-90.45	81.05
344	90.82	-100.59	1064.7	28.02	-85.69	60.06
345	-206.54	234.38	822.51	73.85	-32.41	23.32
346	-119.14	381.59	752.69	7.75	-57.89	55.85
347	118.65	264.89	928.22	-91.83	-42.57	80.57
348	-20.02	19.04	1044.92	-72.88	-14.37	50.02
349	-213.38	22.95	778.81	-27.53	-17.73	59.39
350	-194.58	11.47	734.38	-14.37	-25.73	87.28
351	-28.81	-55.42	854.49	56.58	-73.15	121.46
352	114.99	-46.39	882.32	132.87	-44.16	135.93
353	75.2	195.07	601.07	121.12	9.95	88.59
354	-128.42	138.67	860.11	106.6	4.67	36.53
355	-286.62	306.15	958.5	64.51	11.41	-90.76
356	-473.63	361.08	712.16	11.69	7.75	-89.84
357	-396.48	200.68	846.19	-38.85	-40.44	-71.75
358	-270.26	306.15	895.51	-40.16	-43.27	-82.52
359	-391.36	287.84	913.82	-55.63	-47.7	-23.77
360	-86.91	172.61	1119.87	-83.86	-73.49	46.94
361	-162.35	208.25	1006.84	-65.31	-63.14	50.69
362	-127.2	254.64	968.99	-72.42	-84.93	85.6
363	164.31	56.88	976.32	-69.92	-77.76	100.86
364	40.04	259.28	864.75	5.77	-25.48	40.16
365	-33.69	300.29	1141.85	-15.01	-39	-22.16
366	-26.61	431.15	970.46	10.44	-9.25	18.43
367	-146.24	621.34	671.63	60.67	17.88	-3.69
368	-395.02	303.22	529.05	44.65	-3.17	12.88
369	-176.27	107.42	684.33	61.13	-49.96	33.97
370	-225.83	214.36	690.92	101.44	7.08	117.4
371	-214.6	168.7	700.68	158.17	5.89	188.35
372	-129.64	241.94	633.06	193.33	3.51	196.72
373	-148.93	194.58	736.57	218.11	1.92	210.97
374	78.12	296.63	807.37	253.54	16.94	238.31
375	167.97	254.15	782.71	252.35	17.64	191.04
376	197.27	203.86	854.98	199.07	46.02	166.63
377	104.98	202.15	796.63	183.32	85.97	131.99
378	12.7	-4.15	636.72	157.38	97.29	132.84
379	-68.6	73	780.27	107.48	92.56	113.71
380	-30.27	227.78	643.8	112.09	46.75	100.37
381	-170.17	305.42	866.7	22.31	12.63	35.43
382	-276.61	350.83	968.75	2.93	-61.52	9.09
383	-291.26	384.03	1158.2	1.31	-36.07	79.28
384	-25.39	236.08	1061.52	-32.01	26.58	193.57
385	-41.75	-62.99	943.12	-56.49	13.4	165.25
386	-74.95	-207.03	948.24	29.14	8.36	191.35
387	-105.71	-2.69	660.64	70.43	-28.66	203.86
388	251.95	199.46	588.13	121.7	-64.09	146.12
389	5.13	208.5	652.59	180.97	2.26	88.2
390	76.9	474.85	610.11	253.14	-30.46	14.86
391	-4.15	674.32	537.11	157.96	-24.23	-25.79
392	-141.6	730.96	371.83	115.26	-19.99	-14.4
393	-236.33	354.74	748.54	-87.46	3.48	-11.66
394	-273.44	301.27	739.01	-75.9	-4.61	-7.72
395	-184.33	350.83	717.53	-68.18	-12.6	68.97
396	-18.8	492.68	755.13	-77.36	-28.38	90.48
397	20.51	258.79	938.72	-63.51	-63.51	118.59
398	197.02	290.04	597.41	99.09	-22.06	138.58
399	300.29	657.47	588.87	187.56	-3.85	93.69
400	192.87	823.24	607.42	49.84	22.25	5.52
401	-147.95	486.57	771.48	13.67	-8.73	-14.8
402	29.05	360.11	657.71	-45.59	-31.1	-7.97
403	-89.6	327.15	729.25	-69.92	0.12	36.38
404	75.68	449.46	659.42	-74.04	-17.12	34.45
405	29.3	243.16	754.39	-74.49	13.4	31.89
406	-128.17	299.8	571.53	-29.72	6.2	35.13
407	-220.95	297.36	529.54	-21.12	-32.9	62.26
408	31.01	170.17	584.72	36.87	2.96	137.6
409	146.97	216.06	672.61	87.98	32.96	161.29
410	458.25	675.05	552	135.89	114.11	158.94
411	-86.43	470.7	576.66	76.08	148.68	75.07
412	153.08	392.33	592.29	99.61	89.54	50.9
413	-167.97	-7.32	774.17	135.41	102.69	76.57
414	-226.56	-40.04	672.61	192.17	-1.07	79.47
415	-112.55	517.09	357.91	157.17	5.34	92.5
416	-56.88	645.51	723.88	41.93	-25.18	94.82
417	-69.82	560.55	751.71	-21.48	-47.91	129.52
418	26.61	308.84	842.04	-70.04	-57.74	105.77
419	165.04	363.28	795.9	-21.97	-35.95	54.87
420	278.08	497.31	743.41	39.79	0.61	-58.41
421	-99.85	386.23	889.16	19.29	41.99	-79.32
422	-102.54	334.47	763.43	61	21.03	38.02
423	48.58	376.95	693.6	56.43	24.23	61.31
424	163.82	259.28	830.57	18.16	60.46	46.48
425	-236.82	312.74	719.48	14.25	57.04	-11.47
426	-172.12	319.58	621.34	-23.62	-84.2	37.29
427	29.3	438.96	443.6	-35.86	-70.98	94.54
428	-154.54	57.13	507.08	-58.47	-76.54	142.97
429	190.92	-8.79	524.9	-25.82	-91.52	228.39
430	-174.07	20.02	450.2	-18.01	-55.91	219.12
431	-69.34	125.98	598.63	-37.45	-173.8	192.6
432	256.35	363.04	560.79	-33.6	-188.69	127.5
433	593.99	693.12	849.12	-80.02	-145.57	44.98
434	131.35	727.78	763.43	-167.3	-129.18	-59.27
435	324.22	-154.54	1024.17	-195.68	-110.87	-49.56
436	204.1	85.45	735.84	-122.56	-44.4	-71.9
437	-16.36	305.42	792.72	-101.75	-35.43	-79.25
438	131.84	348.39	767.82	-74.01	-28.38	46.36
439	148.19	189.94	842.53	-68.51	-29.69	84.23
440	259.03	161.87	828.37	-16.97	20.17	81.3
441	-41.02	332.28	712.65	-22.03	23.65	5.4
442	-85.94	273.93	892.09	-81.05	-60.94	-33.66
443	75.93	331.05	908.69	-116.58	-86.4	32.75
444	375.98	70.8	1115.72	-129.52	-66.8	56.98
445	46.88	-6.1	931.88	-124.05	21.42	6.26
446	14.65	226.81	745.61	-96.8	5.07	31.71
447	128.91	-10.01	897.95	-3.42	-4.64	20.26
448	124.02	-105.96	861.57	106.51	17.79	-14.95
449	-191.65	257.08	510.99	244.48	35.13	-45.96
450	61.04	688.96	792.97	218.44	-67.6	-70.04
451	108.64	591.31	836.67	76.39	-100.46	-128.05
452	87.16	377.44	753.17	-38.6	-55.48	-196.53
453	-161.13	73.73	863.28	-53.65	-34.97	-189.24
454	-120.61	276.37	810.55	-117.13	-44.25	-79.41
455	105.71	31.49	798.34	-136.84	-65.25	-53.19
456	49.32	-33.94	802.73	-62.32	-32.9	-45.14
457	68.85	-86.91	818.85	97.35	-28.26	-16.63
458	188.72	78.61	506.84	178.89	-7.26	-39.12
459	-191.41	234.62	582.52	206.27	16.66	-32.32
460	-134.77	504.64	570.31	130.31	-50.11	-15.05
461	15.63	644.53	363.77	7.93	-64.09	4.46
462	-67.87	615.23	371.34	-51.09	-31.59	25.76
463	-148.44	49.56	951.9	-100.07	-47.03	63.11
464	-60.3	415.77	831.54	-72.88	-41.02	58.72
465	67.63	568.36	793.95	-96.37	-83.59	55.08
466	180.91	316.65	940.19	-95.37	-54.32	47.21
467	35.4	170.17	1041.75	-65.12	-45.14	0.37
468	133.54	208.25	1085.45	-18.13	-26.64	-16.11
469	208.5	266.6	1141.11	29.45	-18.13	-25.21
470	-91.06	369.87	1078.86	50.6	-10.99	-23.04
471	-191.65	343.02	954.83	36.38	-29.69	-77.85
472	-214.36	104.98	857.67	2.38	-56.46	-86.4
473	-55.42	-47.36	774.66	-53.25	-82.06	-114.9
474	181.64	-42.72	518.31	-53.53	-77.18	-35.34
475	298.58	-77.39	364.01	-72.11	-29.85	62.99
476	325.2	-204.35	624.02	-61.16	18.07	109.31
477	51.51	-14.65	836.91	32.62	93.08	123.75
478	-11.96	251.71	899.41	106.23	51.94	78.86
479	62.99	429.93	911.87	125.82	23.1	68.3
480	-35.64	342.77	908.94	84.59	61.28	42.85
481	-325.93	364.5	904.05	65.43	36.62	12.24
482	-125.73	340.58	847.41	36.25	-70.31	-25.05
483	-64.94	13.92	766.11	-55.85	-41.72	34.45
484	-107.91	-23.19	882.08	-54.84	-77.18	22.55
485	-220.46	-125.24	847.9	-62.23	-124.73	37.99
486	-47.61	63.48	781.01	-59.84	-140.75	65.64
487	197.02	78.37	787.35	-48	-75.41	95
488	-152.1	69.58	753.66	32.2	-79.99	79.8
489	-103.52	35.16	723.14	103.33	-84.05	69.7
490	-201.17	186.52	585.94	131.87	-53.25	72.45
491	-110.11	1144.78	719.97	64.06	-95.09	67.75
492	162.84	527.34	1011.96	-82.95	-129.33	26.89
493	141.36	596.19	1076.9	-98.97	-109.74	-7.32
494	90.82	59.08	1116.94	-185.03	-103.88	9.74
495	107.67	-180.42	1119.87	-179.53	-92.38	5.13
496	282.71	300.78	768.31	-98.24	-68.57	-39.98
497	219.73	275.15	793.46	-83.1	-12.73	-45.53
498	-185.06	-41.02	774.17	-34.82	19.84	-52.12
499	-142.58	-122.31	855.22	43.4	-10.04	-19.32
500	-52.98	-51.27	989.75	95.7	-17.64	-7.6
501	-36.38	8.79	1064.94	82.03	-18.13	-5.77
502	35.89	90.33	878.91	59.6	-75.38	-49.65
503	182.62	174.32	861.33	-43.43	-49.01	-40.68
504	133.54	-46.63	983.15	-78.43	-35.22	-40.86
505	112.3	-151.37	721.44	-66.04	-52.4	-52.22
506	189.45	-156.01	613.28	-19.07	-5.55	-24.51
507	-51.27	153.56	614.75	17.43	19.26	-67.66
508	-31.74	198.73	736.08	6.38	0.31	-88.17
509	31.01	78.61	923.83	16.48	-3.66	-84.29
510	-344.24	208.01	961.91	46.05	-6.53	-55.45
511	-105.47	232.42	1159.67	34.45	-71.17	-29.97
512	-61.77	338.13	1025.88	-12.6	-69.46	0.37
513	-32.23	365.97	996.34	-67.9	-88.65	4.7
514	48.58	39.55	1015.14	-117.13	-92.19	-4.21
515	-132.81	-176.27	963.87	-79.22	-80.75	-29.24
516	22.22	51.27	834.72	-46.51	-97.87	0.18
517	134.52	99.37	987.79	-57.07	-78.06	17.46
518	11.47	138.67	948.24	-92.44	-64.42	1.04
519	103.52	-306.64	1035.89	-89.75	-48.52	-23.96
520	-92.77	-137.7	833.25	48.55	-10.77	-50.38
521	-85.21	-62.01	853.76	74.16	-10.68	-38.24
522	-148.68	106.45	984.86	40.25	-28.35	-16.51
523	99.85	321.29	970.95	5.71	-90.15	-25.54
524	-38.09	-10.5	990.72	1.16	-44.74	-37.78
525	-22.95	141.85	911.38	28.47	-25.15	-58.04
526	-43.7	279.79	926.51	10.28	-4.12	-83.28
527	3.91	144.53	1029.05	-36.41	-10.74	-90.85
528	-106.45	167.72	988.04	-41.44	14.04	-71.72
529	-179.2	27.59	1027.59	-50.72	2.01	-64.09
530	-266.36	-158.94	1037.35	-29.48	-4.91	-53.44
531	-25.15	107.42	1038.57	46.26	-34.15	-23.1
532	-207.28	150.63	1013.67	-9.8	-16.78	-36.68
533	-64.45	141.6	946.53	-68.02	-72.72	-13.37
534	-85.94	-3.91	893.31	-56.73	-68.94	-18.25
535	-34.18	-135.01	588.38	-24.23	-72.3	-47.33
536	85.69	-314.21	601.56	58.47	-42.27	-120.85
537	-38.33	200.2	761.96	157.29	10.59	-168.95
538	-148.44	192.63	1022.46	108.89	48.07	-185.03
539	-195.07	300.05	918.21	58.07	58.5	-146.48
540	-413.82	96.19	1116.94	61.16	41.11	-120.79
541	-337.65	194.58	874.76	52.55	4.18	-15.5
542	-214.84	255.37	910.89	-59.08	-45.47	36.38
543	-246.34	-139.65	1094.48	-111.94	-83.8	30.27
544	-281.49	79.59	953.13	-75.16	-103.33	-57.74
545	-218.02	147.46	858.15	-83.65	-97.87	-132.23
546	-59.33	27.1	846.44	-79.8	-90.3	-163.85
547	-68.6	71.04	1118.9	-59.45	-28.56	-178.83
548	-180.66	-116.21	1137.45	-18.95	15.5	-193.73
549	-680.66	54.44	860.84	107.85	72.27	-142
550	-697.02	138.18	974.12	104.25	-8.73	-93.44
551	-510.99	155.03	1111.82	91.52	-49.29	-60.85
552	-237.06	161.87	898.19	23.32	-118.19	-70.62
553	-315.19	85.45	902.34	-34.18	-129.49	-144.81
554	-399.9	-120.61	931.4	-67.9	-168.67	-252.59
555	-267.33	-399.9	922.85	-2.69	-133.88	-216
556	-424.8	-523.68	890.87	84.63	-132.11	-134.22
557	-271.97	-73.49	835.69	107.51	-143.68	-32.14
558	-147.22	73.97	959.72	105.04	-160.13	4.46
559	-385.74	544.68	768.07	129.79	-138.55	-52
560	-216.55	156.98	933.35	-22.55	-157.9	-37.29
561	-320.07	112.79	1114.99	-77.55	-200.41	-45.93
562	-219.48	246.83	1222.66	-72.02	-170.07	-37.29
563	-170.17	-272.71	1100.1	-86.46	-176.36	-80.41
564	49.56	-219.48	1110.84	-50.26	-142.4	-124.48
565	-31.98	-138.18	980.71	16.6	-86.3	-166.35
566	-203.13	-165.77	953.86	84.5	-55.18	-165.04
567	-233.15	-87.89	865.97	226.5	-15.47	-121.06
568	-223.39	52	766.11	285.64	15.29	-66.96
569	-320.31	247.56	656.25	216.46	-16.3	-51.82
570	-489.26	303.47	526.37	34.94	-57.01	3.27
571	-204.59	-187.5	962.65	-172.36	-126.71	54.32
572	-120.85	-104.49	1037.35	-169.56	-106.17	50.17
573	-179.93	-83.74	1049.07	-189.58	-111.97	53.86
574	160.64	-117.43	1154.05	-99.09	-138.49	12.66
575	253.91	-159.18	1033.45	-29.17	-76.08	1.31
576	-192.14	-173.34	841.06	24.84	-33.69	32.93
577	-301.51	-60.79	856.69	96.8	-76.39	-2.47
578	-115.23	-110.6	667.48	165.07	-111.94	-20.87
579	-72.02	-34.42	597.41	162.45	-66.22	56.73
580	-142.09	70.31	712.65	128.54	-78.4	74.37
581	49.56	150.63	997.8	37.72	-54.72	80.6
582	-100.83	319.09	1344.73	-24.99	-63.02	29.75
583	61.52	508.06	1298.34	-45.2	-63.23	36.68
584	45.17	330.08	1189.21	-34.58	-24.29	51.3
585	-58.84	-31.25	986.82	-43.06	-18.68	54.2
586	-271.24	58.35	953.13	17.7	40.86	-15.32
587	-376.95	299.56	989.75	69.31	15.29	-99.7
588	-306.15	122.8	1006.59	32.93	6.53	-38.97
589	-265.63	211.91	1104.74	55.54	3.3	-25.02
590	-321.78	105.96	1036.62	123.57	-27.83	-25.88
591	-307.13	110.6	773.44	173.77	-58.2	-60.88
592	-88.62	-49.56	660.64	140.66	-72.33	-48.49
593	-45.9	-55.66	620.85	118.35	-58.11	-44.46
594	-224.37	277.83	590.33	106.9	-61.71	-70.37
595	-247.07	356.93	703.37	11.93	-75.41	-61.31
596	-171.14	120.61	898.44	-100.1	-63.17	26.7
597	79.83	70.31	849.37	-82.86	-33.51	59.27
598	-124.51	181.4	945.56	-37.45	-11.84	-0.21
599	-237.3	210.45	1034.91	-29.05	-45.14	10.96
600	-70.8	13.43	988.04	8.61	-48.8	41.02
601	-54.69	19.53	839.84	61.25	-41.69	2.87
602	-140.63	-68.12	864.26	29.79	-43.24	-31.98
603	-334.72	94.48	984.13	31.25	-36.47	-6.5
604	-268.07	162.35	933.84	42.18	-62.99	24.35
605	-46.63	-41.26	955.32	-17.03	-61.55	65.64
606	-156.25	43.7	888.18	17.97	-37.17	59.39
607	-173.1	79.1	816.41	26.43	-37.87	57.34
608	-211.43	28.81	960.45	-9.34	-22.8	56.03
609	-183.35	265.63	1069.09	-41.38	-41.99	46.6
610	-306.4	152.34	988.77	-69.09	-43.06	-37.78
611	-416.99	98.39	909.42	-39.34	-70.59	-108.49
612	-399.41	94.24	797.12	-41.47	-77.18	-97.96
613	-195.07	103.03	863.77	-72.2	-104.37	-143.43
614	-579.83	209.72	992.43	-81.67	-108.98	-232.82
615	-399.66	53.71	956.79	-47.49	-188.69	-282.26
616	-256.35	-219.48	1061.77	-1.92	-181.06	-253.66
617	-200.44	-197.75	825.2	166.9	-135.07	-134.43
618	-143.31	95.21	679.2	141.54	-115.42	-25.27
619	-39.55	350.83	877.2	114.56	-135.99	12.76
620	-79.83	331.05	949.46	25.97	-126.5	40.95
621	176.51	69.34	985.11	-27.62	-138.89	7.17
622	170.65	30.27	992.68	-72.11	-87.25	-68.88
623	-30.03	-14.16	964.11	-62.38	-74.46	-86.46
624	-17.58	35.64	1041.75	-26.06	-32.87	-83.8
625	-414.55	31.01	956.54	-4.43	-6.29	-129.43
626	-369.87	-257.57	873.54	73.52	-81.51	-107.64
627	-54.93	-146.24	845.46	158.26	-66.71	-64.3
628	-365.72	206.3	822.02	177.09	-55.33	-60.15
629	-306.64	298.83	813.72	113.16	-115.69	16.33
630	-31.25	345.7	825.68	27.5	-129.49	47.42
631	5.13	46.63	871.34	-55.85	-85.78	-10.25
632	-72.75	86.43	968.51	-105.71	-80.23	-57.01
633	-26.37	219.24	1008.3	-100.13	-58.99	-54.05
634	-194.09	134.28	1077.64	-111.72	3.57	-62.04
635	-251.22	138.18	1051.27	-86.73	-3.2	-51.03
636	-216.06	14.65	882.32	-58.14	-14.92	-50.6
637	-198.49	-80.81	878.17	-13.82	-42.79	-44.4
638	-265.63	93.26	956.79	21.06	-72.57	-30.33
639	-190.67	201.9	959.72	15.75	-96.44	-1.07
640	-189.45	178.96	965.82	-19.87	-89.84	57.4
641	-181.15	214.11	950.93	-42.24	-84.63	101.53
642	-75.68	160.16	831.54	-87.22	-79.1	82.52
643	71.78	35.16	796.63	-99.79	-81.33	56.55
644	105.47	-183.59	957.76	-95.28	-54.38	0.12
645	19.78	-103.27	986.08	3.88	-1.37	-13.64
646	-34.67	-119.63	937.74	103.64	30.43	-18.25
647	-198.73	-29.05	848.14	134.61	34.85	-10.22
648	-239.5	69.58	909.18	117.34	8.97	-0.67
649	-298.34	66.89	1019.04	91.71	-7.45	-27.19
650	-257.81	-1.22	1077.88	112.95	-19.71	-103.88
651	-291.75	-70.56	955.57	134.86	-19.32	-139.19
652	-293.46	-35.16	842.53	161.16	-21.51	-171.57
653	-337.16	-43.7	793.21	146.36	-14.56	-129.3
654	-286.13	-11.72	813.48	137.76	-21.58	-46.36
655	-441.16	202.88	890.87	152.92	-12.18	-43.95
656	-465.82	269.78	944.34	104	-33.11	23.07
657	-273.44	344.48	895.51	69.24	-61.83	65.19
658	-157.96	455.32	888.92	-24.99	-75.78	90.21
659	-182.37	249.02	818.6	-65.49	-72.66	71.08
660	-145.75	345.21	904.05	-86.55	-97.44	75.32
661	-86.18	432.62	962.89	-116.03	-80.54	89.94
662	-55.91	441.41	1007.32	-120.73	-39.28	105.13
663	-183.59	397.71	1013.43	-91.31	5.31	129.36
664	-201.9	391.11	1024.9	-49.16	0.92	192.72
665	-26.86	219.97	907.96	-0.7	37.11	256.87
666	-84.96	273.44	825.93	37.17	102.36	282.07
667	-253.17	256.35	715.33	38.24	103.7	293.67
668	-88.13	278.08	705.32	-12.02	125.03	338.5
669	-661.62	50.05	932.86	-76.97	150.82	354.8
670	-109.37	-7.57	862.55	-87.28	90.91	395.36
671	-40.53	126.71	717.04	-82.79	124.21	303.1
672	-262.94	97.17	433.59	-184.27	130.13	173.98
673	-729.74	-341.8	1014.65	-180.91	108.34	166.02
674	-349.85	-231.93	911.38	-65.12	30.82	182.22
675	-265.38	-35.16	897.95	19.29	26.89	174.53
676	-384.77	-107.67	870.61	10.07	63.32	130.55
677	-473.63	-299.8	968.99	-14.8	-57.34	-70.68
678	-575.93	-521.24	1090.58	46.17	-68.3	-205.54
679	-853.27	-225.59	1030.52	83.71	-101.93	-215.42
680	-446.78	-51.03	930.91	137.76	-189.45	-286.8
681	-149.17	130.86	1051.76	98.91	-217.16	-486.08
682	-527.34	0	1217.77	40.95	-281.95	-750.67
683	-625.98	199.95	1169.43	72.24	-279.94	-761.05
684	-492.43	328.13	1212.65	80.57	-298.16	-659.79
685	-320.56	213.62	1187.01	55.15	-263.89	-530.94
686	-443.6	215.33	896.24	41.6	-288.97	-478.39
687	-232.18	259.77	752.93	-28.66	-318.76	-420.26
688	-122.31	-250.24	1110.11	-40.59	-310.24	-426.33
689	47.36	-599.61	1025.15	140.75	-234.28	-369.66
690	159.18	-318.85	744.14	323.7	-161.47	-271.61
691	-139.4	165.28	531.49	405.61	-77.85	-119.51
692	-114.75	45.65	640.38	314.03	-114.99	41.99
693	192.14	62.99	682.13	255.37	-134.98	104.34
694	-7.57	251.46	715.09	114.41	-142.55	61.92
695	-255.37	594.73	815.43	-69.15	-214.94	44.95
696	-260.5	442.63	875.98	-201.75	-241.12	77.51
697	-36.87	130.62	1045.65	-393.74	-205.02	48.31
698	36.38	-217.29	1153.56	-461.43	-200.04	-18.16
699	102.29	-402.83	1238.77	-423.68	-150.94	-28.59
700	87.89	-171.14	1154.05	-284.85	-56.88	7.2
701	-239.01	-132.32	1093.99	-180.33	-45.87	47.12
702	54.93	-197.75	1050.29	-62.35	-11.6	61.4
703	-53.47	39.55	911.87	33.14	101.41	43.91
704	-47.61	141.6	820.56	44.4	41.17	-12.88
705	70.07	60.55	781.98	-18.65	46.3	-8.94
706	-185.79	-230.47	1257.57	-132.54	40.16	-78.92
707	-374.02	-503.91	1229.98	-66.31	37.99	-91.67
708	-210.69	-325.2	1153.32	-34.39	17.97	-77.85
709	-300.05	-230.47	1093.99	-27.62	11.51	-107.45
710	-461.91	-397.46	1157.71	15.26	-2.11	-74.52
711	-227.54	-329.1	958.5	132.2	-59.27	-43.15
712	-55.18	69.82	807.37	236.08	-60.82	6.71
713	-204.59	380.13	843.02	211.58	-27.22	40.31
714	-272.71	340.33	852.29	105.44	-56.3	55.91
715	-52.98	-49.8	851.56	40.65	-63.45	55.27
716	-248.54	-225.83	1089.36	-116.7	-24.9	24.51
717	-65.19	-122.31	1159.67	-170.96	-31.04	-9.83
718	-179.44	-138.43	1029.54	-155.88	25.3	45.87
719	-272.71	-218.75	1082.03	-96.1	-32.62	34.94
720	-197.75	-161.62	1061.04	9.64	-64.03	2.56
721	-248.05	-108.89	919.68	86.15	-96.19	-28.17
722	-85.21	116.94	843.99	210.63	-74.25	-0.06
723	-54.2	55.18	862.55	189.85	-101.56	-56
724	-80.81	8.79	875.24	162.38	-96.04	-124.3
725	-116.21	121.58	785.16	146.97	-59.23	-132.66
726	-173.1	-386.72	908.69	-7.78	-80.41	-83.04
727	-19.78	-274.41	1013.18	-33.2	-57.71	60.61
728	-144.53	358.64	929.69	50.23	104.52	137.66
729	-299.56	268.55	947.02	60.09	76.2	26.61
730	-368.41	121.83	1066.16	25.02	-20.75	-26.89
731	-339.11	133.79	1285.16	44.22	-40.28	-30.88
732	-299.07	268.55	1202.64	30.98	-58.01	-26.03
733	-231.45	118.16	1061.28	-76.81	-81.09	-39.31
734	-246.58	-243.41	1262.94	-164.37	-88.26	-73.09
735	-135.99	-363.53	1179.93	-95.61	-103.79	-143.89
736	46.88	-142.09	1077.64	-28.35	-62.53	-299.96
737	-721.44	59.08	1009.77	9.55	-54.11	-383.45
738	-593.26	-226.07	921.88	21.91	-157.26	-407.71
739	-414.06	-169.19	664.55	127.9	-226.38	-345.03
740	-449.46	308.11	689.45	147.31	-223.14	-222.96
741	-304.69	596.68	728.03	47.27	-264.31	-182.43
742	-163.57	77.64	866.94	-101.04	-225.52	-179.41
743	-94.24	-722.66	1369.63	-23.77	-242.74	-210.17
744	-17.33	2.69	1104	7.29	-192.81	-209.47
745	-331.79	113.53	1107.91	-9.64	-134.03	-168.03
746	110.11	-161.87	1124.76	-101.44	-177.06	-142.79
747	128.42	-701.17	1158.94	-80.54	-107.09	-115.2
748	-48.58	-183.84	827.64	160.95	-50.72	-96.19
749	-268.07	116.21	716.8	215.18	-53.68	-28.53
750	-126.71	290.77	722.17	181.73	-95.06	-0.34
751	-32.96	183.11	719.73	76.45	-98.14	-41.87
752	120.85	-49.56	975.83	-19.35	-45.07	-83.25
753	-114.5	88.38	1165.04	-10.01	24.78	-154.11
754	-260.25	155.03	1166.5	65.83	-4.88	-178.59
755	-102.54	57.86	1106.93	74.92	-21.45	-172.88
756	-66.41	-132.08	929.69	114.5	26.31	-197.69
757	-552.49	131.59	830.08	200.59	65.37	-180.85
758	-396.24	67.63	710.94	218.2	16.82	-18.95
759	-133.79	146.24	781.49	239.07	-49.77	32.41
760	-45.65	151.37	685.06	130.55	-85.94	57.62
761	-203.61	261.96	645.02	27.62	-97.9	93.69
762	-17.82	-97.66	897.71	-145.17	-107.67	100.46
763	-73.97	-242.19	1102.78	-176.45	-60.27	17.76
764	-183.84	-108.4	908.2	-190.64	-59.78	15.53
765	-121.58	-110.84	958.01	-262.51	-81.67	56.24
766	148.19	-195.56	1303.96	-217.5	-41.53	45.65
767	-419.68	-93.75	1158.2	-155.06	60.21	50.57
768	-411.87	-242.43	1238.53	-105.71	-12.45	22.83
769	-303.96	-295.65	1069.82	20.29	-51.91	6.1
770	-355.22	-195.31	1094.24	138.49	-58.26	-10.5
771	-338.87	-8.54	984.86	186.52	-60.88	17.24
772	-157.47	226.07	941.89	164	-34.67	16.82
773	-154.3	-168.46	1092.29	76.05	-17.82	27.98
774	-87.65	-246.09	930.18	48.43	-20.17	3.88
775	-265.38	-64.45	903.08	56.73	18.89	45.26
776	-383.3	-62.5	936.77	96.01	-8.48	18.49
777	-293.21	78.12	829.1	101.1	-31.56	-8.73
778	-129.88	-12.7	928.96	112.98	-40.53	-24.87
779	-167.48	134.52	690.43	162.57	-67.05	11.63
780	-83.01	127.2	718.26	162.26	-49.87	80.72
781	-263.18	206.54	731.69	156.1	-34.58	91.4
782	-361.82	172.36	638.67	123.75	-94.57	71.41
783	-58.11	279.3	830.81	-25.36	-134.83	55.3
784	170.17	-38.09	1354.74	-55.3	-109.59	-14.59
785	37.35	-6.59	1118.9	75.93	-21.55	-46.94
786	-206.79	35.64	1088.87	107.97	30.52	-42.3
787	-307.37	90.09	951.9	151.76	34.97	-37.17
788	-217.53	140.14	874.27	150.76	21.85	-79.53
789	-571.04	163.33	765.38	192.5	-68.05	-111.85
790	-261.96	203.61	727.78	235.44	-131.23	14.68
791	-58.35	385.01	599.12	172.52	-129.7	96.19
792	-99.61	448	624.51	107.91	-108.83	125.95
793	169.43	452.39	641.11	22.89	-126.07	134.64
794	107.18	44.19	1203.61	-2.87	-71.26	16.48
795	35.4	339.36	737.55	72.36	-46.66	-13.49
796	86.18	270.26	747.8	25.97	45.84	40.83
797	-382.81	15.14	851.07	31.25	64.82	50.48
798	-377.69	203.86	700.68	111.42	-9.03	37.41
799	-84.23	432.86	698.97	117.4	-61.86	15.38
800	-429.44	625	773.19	127.23	-35.86	59.63
801	-352.29	798.34	765.87	70.01	-104.86	70.59
802	-242.43	685.3	813.72	39.7	-99.09	53.59
803	-142.09	651.12	644.29	24.75	-110.08	5.16
804	-67.63	396.24	802.49	-58.23	-102.66	-20.97
805	93.02	420.17	835.45	-82.06	-71.81	-1.25
806	63.48	542.72	750	-113.95	-25.33	61
807	112.06	496.34	726.56	-154.45	-1.16	84.14
808	8.79	522.46	689.94	-208.34	27.71	90.52
809	-17.58	393.31	874.02	-222.93	17.91	90.45
810	44.19	397.46	871.58	-170.35	18.65	120.73
811	17.82	361.33	846.68	-168.98	19.59	130.98
812	-34.67	212.89	849.37	-142.61	21.15	165.44
813	50.05	219.97	761.72	-84.59	38.91	174.1
814	-125	92.77	751.22	-92.96	77.79	181.34
815	-129.15	52.73	736.82	-117	69.7	215.21
816	74.22	-117.43	694.58	-136.29	113.74	230.59
817	-201.66	-259.52	751.46	-237.67	223.88	310.82
818	-251.46	-221.44	896	-262.36	247.34	416.69
819	-143.8	-377.2	935.79	-185.24	243.56	442.17
820	-318.85	-369.87	956.54	-98.79	185.58	269.29
821	-515.63	-438.72	1048.34	-45.1	182.31	163.02
822	-700.44	-433.35	916.75	39.28	113.86	114.69
823	-623.05	-352.05	1074.71	193.7	50.72	174.07
824	-343.51	-233.4	931.64	289.73	22.77	141.91
825	-443.36	-334.96	792.48	266.02	38.67	109.5
826	-380.86	-142.58	827.64	89.29	23.47	125.09
827	-31.49	-34.42	1003.91	3.69	-35.89	152.4
828	28.81	101.56	1110.11	-4.55	21.67	149.38
829	-323.24	97.41	1140.87	-15.87	65.64	116
830	-557.86	-146	1164.79	-36.04	19.87	126.59
831	-186.52	-171.39	1228.03	-62.04	-50.57	163.18
832	-8.79	38.57	1176.76	-48.98	39.28	103.03
833	-416.5	-191.65	995.12	-14.62	64	6.65
834	-557.86	-257.81	958.25	84.14	58.29	14.5
835	-617.92	-62.99	1072.27	154.21	67.81	18.34
836	-623.29	157.23	870.61	203.55	34.67	22.31
837	-424.8	198	669.68	75.78	-48.07	44.83
838	-385.25	268.55	934.33	-40.34	-95.12	43.46
839	-416.02	291.75	936.52	-70.92	-158.39	46.39
840	-88.87	323.24	967.53	-88.53	-181.85	79.62
841	-10.01	-90.82	1100.59	-161.9	-128.02	88.2
842	-63.72	-118.16	851.32	-21.61	-40.25	52.8
843	-85.69	-190.67	837.4	135.65	-11.51	23.93
844	-85.94	126.46	788.57	269.35	65.43	35.31
845	-353.03	302	733.89	266.85	71.01	17.67
846	-527.1	74.22	844.24	215.06	8.76	11.81
847	-248.05	455.08	736.82	126.86	-21	31.04
848	-344.73	60.79	864.75	-37.08	-28.44	27.56
849	-293.95	-124.27	995.36	-14.59	-22.55	8.12
850	-320.56	-27.34	916.5	62.41	-2.96	-1.31
851	-342.53	290.28	803.96	160.74	7.17	26.73
852	-245.61	627.69	902.59	136.14	11.54	39.25
853	-309.08	575.44	1049.8	65.06	22.06	-19.35
854	-524.9	534.67	802.73	7.26	-55.88	-53.59
855	-458.25	239.99	657.23	-61.86	-81.54	-46.36
856	-455.32	-263.92	971.92	-181.27	-89.08	40.89
857	-342.04	-154.79	890.87	-89.63	-111.82	103.18
858	-161.38	-45.41	804.93	-6.74	-124.97	161.74
859	-76.9	18.07	806.15	77.39	-81.27	261.29
860	231.2	210.69	876.71	99.12	-60.55	307.8
861	71.29	406.98	883.06	109.16	37.6	215.48
862	-263.67	479	912.11	90.61	44.1	22.74
863	-344.48	396.24	985.11	8.15	41.14	-54.75
864	-373.54	350.59	854.74	6.74	19.23	-66.8
865	-438.96	511.23	663.33	0.95	4.3	-71.53
866	-382.32	421.39	682.62	-117.86	-13.31	-42.02
867	-438.23	254.64	1002.93	-253.97	-39.4	44.92
868	-328.61	148.93	1050.78	-194.37	-77.55	100.8
869	-207.03	47.12	867.43	-139.77	-45.68	110.47
870	-301.27	55.42	916.26	-118.26	-29.97	88.01
871	-429.69	281.25	881.84	-32.96	-47.15	2.41
872	-157.23	599.37	727.78	-64.12	-65.31	-52.7
873	-121.83	417.24	1057.86	-214.48	-14.01	-103.58
874	-208.25	281.01	1129.39	-276	4.82	-153.5
875	-330.57	217.77	1128.91	-312.32	23.59	-213.71
876	-626.46	211.91	839.6	-369.51	34.79	-218.87
877	-670.17	-481.69	923.58	-545.41	-22.64	-167.21
878	-509.77	-1064.94	1095.95	-578.34	-90.03	-60.03
879	-23.44	-870.61	826.17	-482.27	-103.94	2.9
880	-518.07	-752.93	841.55	-422.45	-53.41	-92.71
881	-267.58	-442.63	1016.11	-469.82	-113.95	-64.97
882	-134.28	-1076.17	1318.36	-479.77	-79.65	-33.57
883	-265.87	-1296.14	907.47	-324.22	-10.93	-40.56
884	-308.59	-1006.35	778.08	-166.41	-30.4	-47.36
885	-402.83	-804.44	914.06	-81.09	-23.44	13.64
886	-202.88	-854.98	875.98	94.18	-77.15	19.07
887	-141.6	-655.03	677.49	244.93	-101.26	17.15
888	-268.07	-814.7	812.26	217.35	-110.23	95.79
889	-290.28	-480.47	881.35	222.05	-126.89	132.2
890	99.85	-430.66	672.36	272.22	-107.51	163.02
891	-247.07	-550.54	680.66	214.32	-41.41	134.74
892	-200.93	-343.51	999.27	119.38	-72.78	100.34
893	-337.65	-303.71	1049.56	194.64	-91.37	-25.51
894	-284.91	-91.8	947.02	176.18	-81.63	-90.3
895	-287.35	-38.33	1191.16	-1.22	-86.91	-174.44
896	-422.61	-245.61	1376.95	-25.76	-52.83	-217.77
897	-562.5	-422.61	1151.37	-100.28	-89.81	-190.25
898	-202.39	-529.79	1271.73	-255.1	-162.69	-126.01
899	-158.94	-519.29	1256.35	-242.4	-147.19	-127.35
900	-279.3	-576.66	810.79	-163.3	-114.44	-139.62
901	-44.43	-763.18	1273.19	-206.51	-120.03	-189.45
902	-52.73	-667.24	1052.98	6.38	-39.64	-250.76
903	-305.18	-614.01	785.89	88.87	-26.25	-274.54
904	-13.18	-430.91	823.73	167.6	-29.72	-276.64
905	-288.57	-456.3	927.49	152.22	-12.79	-390.32
906	-110.11	-594.24	1118.65	144.23	-49.62	-570.98
907	-427	-921.63	1008.06	202.18	-44.43	-662.57
908	-115.72	-687.26	1015.87	323.7	-112.12	-558.14
909	-44.43	-439.7	828.86	421.48	-164.98	-437.1
910	301.27	-490.48	1045.41	291.75	-113.65	-375.37
911	360.84	-529.05	1321.04	263.7	-148.83	-376.25
912	200.2	-659.18	1145.26	352.87	-105.01	-316.16
913	473.63	-424.56	1041.75	348.08	-104.77	-114.41
914	331.05	-323.49	681.15	313.2	-26.58	-90.3
915	169.43	517.58	1040.53	161.16	-29.82	-169.31
916	-351.32	-6.1	1319.09	-8.61	10.71	-227.14
917	-326.42	140.38	1307.86	74.19	8.97	-165.77
918	-212.89	108.64	896.24	-4.55	-59.78	-168.46
919	-342.77	-262.94	1014.16	2.01	-94.42	-211.55
920	-239.01	-313.96	949.46	-40.92	-180.42	-199.65
921	189.21	-191.65	1241.21	13.03	-190.52	-173.74
922	-337.16	194.58	826.66	9.43	-118.1	-133.94
923	60.55	70.31	985.11	-102.45	-179.47	-93.54
924	-59.81	350.1	989.75	-113.74	-151.92	-152.77
925	6.35	615.23	842.29	-133.61	-164.86	-258.36
926	-288.82	-186.52	906.49	-239.11	-209.2	-545.68
927	-187.01	-644.53	1065.43	-212.16	-314.06	-685.97
928	-286.87	-885.99	1013.92	-105.29	-306.15	-584.69
929	602.78	-129.15	864.5	1.74	-276.55	-263.92
930	74.71	-371.09	1057.62	73.73	-130.71	-244.14
931	-73.49	-60.55	920.41	113.37	-148.93	-187.68
932	73	-24.41	1041.75	37.32	-167.6	-138.31
933	172.85	-255.62	1065.19	-17.79	-148.35	-105.93
934	171.63	-198.97	939.94	-1.19	-173.83	-137.24
935	284.42	-62.01	1127.69	38.21	-116.09	-96.65
936	262.94	-270.75	1071.29	49.93	-69.34	-86.64
937	132.32	-187.74	894.04	61.92	-24.26	-36.38
938	227.29	-112.06	1186.28	77.27	-39.4	-35.8
939	159.91	346.19	842.29	181.21	33.54	8.3
940	-182.86	115.97	905.76	88.65	0.82	14.04
941	120.85	126.95	875.24	23.77	-86.18	62.16
942	140.14	75.2	681.4	-115.94	-93.51	-35.77
943	-25.63	-358.4	823.24	-170.72	-43.82	-37.99
944	6.84	-243.41	1030.52	-172.49	-81.02	-62.87
945	131.59	-208.98	975.1	-132.14	-26.7	-29.88
946	-34.67	-94.48	1012.94	-132.2	-32.29	-11.05
947	17.58	-245.61	1016.11	-109.44	-25.94	8.15
948	158.94	-116.7	1024.66	-62.44	-8.94	16.27
949	14.65	-125.24	977.29	39.58	30.67	-26.12
950	-134.03	110.35	791.26	123.87	-2.93	-36.32
951	-94.97	123.54	808.59	57.16	-21.88	20.94
952	-15.38	157.71	834.23	-5.43	-40.74	27.07
953	-42.48	-238.53	1056.88	5.55	-54.69	19.07
954	224.37	33.94	861.08	74.86	-95.79	31.62
955	313.23	46.88	944.34	174.1	-35.16	-8.33
956	168.46	2.69	857.42	260.5	-5.92	-19.07
957	147.71	223.88	536.62	274.14	4.82	15.14
958	63.23	474.61	746.34	208.53	42.69	-3.48
959	-282.96	545.65	989.01	151.95	56.88	-5.1
960	-68.36	420.17	968.51	78.28	-29.88	8.67
961	32.47	321.53	920.41	29.85	-51.97	-3.85
962	7.81	367.92	939.45	-76.11	-30.24	-53.77
963	-106.45	-163.09	1179.93	-148.01	-32.14	-80.6
964	-63.96	-132.57	999.76	-156.65	-56.3	-97.08
965	4.15	-134.03	1140.14	-118.93	-14.98	-106.41
966	-271.97	23.44	936.28	-95.52	-9.06	-112.7
967	-134.28	-252.44	1182.86	-107.64	-60.76	-76.75
968	-271.24	-350.1	931.4	64.15	-83.1	-80.32
969	43.7	-83.01	703.13	186.25	-111.39	-51.79
970	47.12	-0.98	858.89	214.2	-43.24	-4.06
971	64.21	62.26	894.53	219.54	-47.91	1.4
972	-31.74	172.85	869.38	165.25	-77.85	2.32
973	50.05	30.27	833.74	27.8	-116.46	20.29
974	152.59	-85.69	818.6	-94.57	-73.24	37.75
975	-277.59	-162.84	1065.19	-94.02	-83.89	36.5
976	-272.22	-15.38	1085.21	-84.84	-146.48	82.79
977	-4.39	14.89	918.7	-109.41	-168.91	38.21
978	64.21	143.55	886.96	-73.21	-141.05	-18.34
979	188.48	69.34	870.85	-19.01	-86.94	-42.36
980	256.84	44.92	899.17	7.23	-46.66	-43.43
981	345.46	28.08	808.35	82.49	36.32	-17.15
982	-113.53	-6.59	720.7	105.35	71.56	-1.16
983	-11.23	-2.44	842.77	98.82	14.34	-41.96
984	110.84	205.08	832.76	102.69	20.81	-53.44
985	-97.41	213.62	886.96	43.95	26.31	-88.75
986	-247.31	-18.55	1052.73	-7.9	-22.43	-123.05
987	-215.09	-108.15	1190.92	-26.58	-29.11	-101.07
988	-80.32	-20.51	1175.29	8.73	-1.19	-42.45
989	-177.73	246.09	940.92	-15.5	16.08	-35.8
990	-132.81	-182.86	1201.66	-47.76	-31.1	-23.86
991	-354.25	-162.84	1024.41	6.41	-20.78	30.27
992	70.07	4.88	1113.04	50.05	-85.02	-3.66
993	85.69	47.85	1104.74	125.58	-29.91	-51.51
994	-17.82	129.15	1045.9	179.26	-35.19	-66.38
995	-160.16	398.68	719.48	230.53	-53.41	-163.24
996	-312.26	354.25	466.31	133.79	-73.43	-147.16
997	-284.42	41.26	400.39	67.72	-86.61	-117.52
998	-198.73	46.88	448.24	33.91	-88.59	-26.58
999	-332.52	185.06	685.79	9.06	-105.8	-20.6
1000	-264.89	658.94	573.73	-48.46	-171.63	-21.06
1001	-55.91	323.97	1047.36	-157.1	-192.75	11.6
1002	-119.14	-166.26	1201.17	-164.43	-169.92	25.24
1003	213.13	-94.97	1402.59	-66.16	-207.67	6.29
1004	114.5	-73	1055.42	-18.68	-141.42	-28.69
1005	55.42	336.18	747.07	-23.65	-126.04	-37.17
1006	164.55	229	959.72	-16.78	-121.92	-90.61
1007	41.99	189.94	997.8	-6.53	-55.88	-35.89
1008	-46.88	264.89	1048.58	-26.28	-43.03	35.46
1009	-23.19	180.18	1132.81	-3.85	-37.29	-0.52
1010	-34.91	297.85	908.2	28.35	-11.57	-2.5
1011	-196.53	254.39	587.65	88.65	-65.52	-19.29
1012	-28.08	120.12	992.19	-22.89	-58.23	24.29
1013	37.11	213.13	1037.84	-63.57	-52.49	23.19
1014	-56.15	10.99	1011.47	-74.74	-50.72	19.53
1015	68.85	3.66	721.44	-27.01	-50.66	42.48
1016	-12.94	408.94	579.35	51.48	-44.56	78.83
1017	0.49	480.71	548.34	80.51	-73.88	47.82
1018	-42.24	509.28	743.16	16.94	-69.49	53.74
1019	-24.41	259.52	994.63	-60.15	-88.84	89.08
1020	200.2	215.33	680.18	-25.85	-86.61	180.88
1021	167.72	-117.92	791.02	-123.54	-94.12	189.85
1022	198.97	-191.16	874.27	-300.54	-97.2	213.44
1023	228.76	135.5	929.44	-454.56	-76.42	230.68
1024	206.79	-299.8	1353.27	-481.45	-63.14	243.59
1025	264.89	-324.95	1174.32	-403.75	-41.26	240.97
1026	-15.38	-344.97	975.59	-312.1	-33.45	167.88
1027	20.26	-275.88	917.48	-192.9	-89.78	56.27
1028	-148.93	-552.49	999.76	-116.49	-91.28	-43.55
1029	-55.18	-424.56	1092.29	-113.13	-82.67	70.37
1030	262.21	-72.27	974.85	-134.55	-49.29	143.8
1031	168.7	-225.59	854.49	-239.53	16.85	263.67
1032	37.84	-703.86	875.24	-431	35.25	356.57
1033	43.7	-1295.41	1000.49	-500.98	15.47	404.02
1034	140.63	-1443.85	993.16	-349.27	-34.76	412.63
1035	140.14	-1221.92	886.47	-153.23	-20.51	309.27
1036	-135.74	-1073.24	837.4	-36.68	-44.34	176.64
1037	37.84	-754.88	1027.1	20.42	-62.5	142.88
1038	94.48	-108.64	986.57	-1.46	-22.64	96.71
1039	-202.39	-606.69	1087.65	-198.76	-8.36	79.86
1040	73.73	-1253.17	1024.17	-245.88	-1.83	149.23
1041	46.88	-1091.8	895.75	-241.67	38.27	144.41
1042	15.38	-733.64	832.76	-250.92	13.89	97.53
1043	-24.41	-875	915.04	-252.5	29.57	88.32
1044	-262.45	-1383.54	1077.64	-121.31	30.98	98.05
1045	-165.53	-852.29	882.57	57.77	11.44	99.76
1046	-126.46	-515.87	1076.42	52.67	-15.96	29.72
1047	-124.27	-695.31	1061.52	-51.91	-56.85	38.33
1048	-18.07	-847.41	921.88	-87.46	-67.41	32.9
1049	-87.4	-1318.12	1026.12	-106.51	-170.32	32.93
1050	-3.66	-1163.33	594.24	-120.85	-49.56	73.52
1051	-128.17	-1030.76	693.36	-153.2	-17.15	53.13
1052	43.46	-800.54	631.35	-145.84	-17.61	15.2
1053	31.01	-917.24	682.62	-156.95	27.34	-17.67
1054	-197.75	-975.1	630.13	-136.54	49.1	-10.16
1055	-180.42	-837.4	548.83	-78.4	31.95	-15.53
1056	-346.44	-1083.01	642.58	-29.79	-30.98	-15.93
1057	-116.94	-1231.2	589.84	72.75	-85.54	1.4
1058	-118.65	-1314.7	683.84	141.39	-76.11	32.81
1059	-179.2	-1409.67	766.36	215.58	-70.77	51.51
1060	-306.64	-1269.29	654.79	273.74	-82.12	88.35
1061	-67.63	-995.36	572.27	278.72	-135.68	93.44
1062	-3.66	-951.17	775.88	238.37	-87.86	85.21
1063	-178.47	-797.61	742.19	210.66	-77.7	58.69
1064	-110.35	-721.68	719.97	187.87	-108.37	49.16
1065	-96.44	-771	697.51	166.84	-91.22	60.64
1066	-159.91	-841.31	837.4	137.05	-61.46	77.27
1067	-239.75	-783.2	749.27	163.94	-82.03	31.77
1068	-132.81	-631.35	846.44	169.68	-78.34	19.93
1069	-28.08	-595.46	704.1	251.19	-65.83	-3.72
1070	-146.24	-670.9	726.81	318.57	-50.38	-15.72
1071	-300.78	-878.17	917.48	332.7	-58.07	-3.48
1072	-14.89	-701.42	973.14	373.9	-112.85	25.27
1073	-84.23	-657.96	932.37	425.72	-109.01	17.82
1074	80.32	-542.48	1094.24	403.08	-142.76	-15.69
1075	242.92	-384.03	1250.24	405.03	-116.79	-126.28
1076	-87.89	-686.04	1282.23	480.99	-104.98	-207.21
1077	-316.16	-708.74	954.59	520.84	-125.89	-190
1078	125.49	-678.47	1038.82	489.53	-136.26	-95.73
1079	109.37	-281.74	1004.88	496	-89.94	-38.33
1080	202.39	105.71	1361.57	459.23	-76.51	-23.19
1081	-33.45	50.54	1277.1	514.31	-61.25	-167.14
1082	-541.5	-433.11	824.71	510.8	-51.94	-91.37
1083	-162.6	-44.92	644.29	383.09	-126.77	32.9
1084	164.55	342.53	883.06	242.49	-137.63	47.61
1085	-123.54	243.16	1359.13	146.27	-96.16	-18.98
1086	-231.2	520.02	1021.73	170.96	-139.65	-85.85
1087	-161.38	310.06	1029.79	67.93	-109.07	-59.02
1088	-239.26	147.46	724.61	-6.77	-117.89	-22.8
1089	209.47	152.59	659.67	-30.46	-147.52	63.69
1090	322.27	332.28	736.82	-41.53	-111.91	68.79
1091	198.73	295.17	906.98	-38.94	-83.62	46.84
1092	120.36	335.21	667.48	55.51	0	-42.45
1093	-8.79	179.69	417.24	77	58.56	-28.66
1094	97.9	166.26	716.55	28.75	9.7	47.76
1095	130.37	485.84	1176.27	45.1	7.23	29.05
1096	-157.96	1012.45	882.32	58.59	26.49	-36.93
1097	-367.92	1105.71	671.88	-20.78	-33.81	-66.71
1098	-142.33	1108.15	784.18	-82.98	-79.13	-128.05
1099	-120.36	427.98	896	-180.88	-85.14	-191.71
1100	-113.04	448.73	851.07	-181.34	-105.19	-217.01
1101	53.22	320.07	861.57	-178.62	-59.14	-198.88
1102	-62.5	501.22	627.44	-144.96	-122.47	-309.66
1103	-210.94	-83.01	668.46	-248.41	-134.83	-468.38
1104	-349.12	-642.82	593.02	-275.82	-234.38	-710.33
1105	-385.25	-870.85	951.66	-213.56	-367.58	-716.31
1106	-137.45	-402.83	728.03	-11.84	-428.13	-680.54
1107	-225.83	-158.2	838.38	24.84	-415.56	-704.86
1108	-380.62	-207.76	820.07	63.63	-474.79	-676.7
1109	323.24	-211.91	722.9	128.63	-534.85	-566.62
1110	256.35	1.71	695.56	167.94	-357.45	-348.21
1111	202.88	303.71	859.38	203.34	-337.16	-219.42
1112	360.6	310.3	878.17	179.38	-325.53	-180.97
1113	265.14	345.46	898.44	82.12	-243.1	-147.46
1114	139.4	333.74	1041.26	50.72	-220.06	-22.52
1115	321.53	362.06	964.11	67.93	-217.93	-6.74
1116	225.34	164.06	976.56	-31.49	-167.48	-124.88
1117	181.88	32.23	979	-120.57	-146.85	-146.03
1118	11.23	-114.75	957.52	-156.74	-111.51	-70.98
1119	49.56	90.09	777.34	-143.68	-102.05	-35.89
1120	75.44	-46.63	759.77	-145.51	-95.49	-34.36
1121	54.69	82.52	774.17	-85.24	-107.88	-68.73
1122	156.01	-235.84	725.34	-101.68	-60.24	-84.99
1123	61.52	-85.45	766.36	-22.46	21.42	-82.46
1124	141.6	26.12	799.8	90.3	24.23	-124.39
1125	-84.72	447.51	956.3	124.82	43.43	-117.58
1126	-311.28	471.68	894.29	183.53	-9.25	-81.12
1127	-312.01	223.14	849.12	91.58	-40.44	-5.4
1128	-102.29	83.5	961.43	35.92	-23.1	10.35
1129	-210.45	152.83	908.69	-11.32	-54.78	-61.13
1130	-192.87	386.47	862.79	-28.5	-58.2	-50.63
1131	-278.32	83.25	963.62	-69.76	-42.27	-4.76
1132	-169.68	32.96	881.1	-43.79	-49.99	2.29
1133	-90.58	44.43	867.92	-48.89	-34.24	-49.1
1134	-208.98	-1.46	981.45	-25.42	-15.29	-43.33
1135	-325.2	74.71	776.12	113.86	-26.03	26.89
1136	-272.46	317.87	655.03	108.31	-95.15	120.54
1137	-43.7	391.36	511.72	-5.89	-142.4	126.83
1138	-45.9	299.8	705.08	-90.36	-137.51	77.39
1139	-235.84	261.47	829.59	-96.65	-142.76	54.2
1140	17.82	197.51	865.23	-106.14	-155.85	57.62
1141	129.88	447.75	863.53	-100.1	-163.64	10.65
1142	170.17	161.62	1003.42	-134.12	-176.03	28.02
1143	423.1	-399.66	1325.2	-39.12	-200.71	41.84
1144	463.62	-202.88	1035.64	227.91	-149.44	67.54
1145	371.09	108.4	671.14	292.45	-114.5	76.97
1146	363.04	135.01	661.87	268.62	-86.3	50.29
1147	371.58	366.46	331.05	136.2	-50.45	-13.12
1148	69.09	10.01	590.09	-39.09	5.28	-41.6
1149	123.78	69.09	648.93	-72.33	-2.93	-6.16
1150	104.25	256.59	717.53	-66.41	31.16	47.3
1151	-80.32	213.62	857.18	-72.2	47.33	39.7
1152	-39.31	229	838.87	-29.24	53.5	-49.62
1153	-150.39	11.47	890.38	-14.95	13.28	-67.78
1154	51.51	425.54	1204.35	78.89	-43.7	-41.2
1155	-65.19	525.15	843.51	228.79	-35.98	-27.65
1156	-71.29	796.39	648.93	226.23	-96.95	-52.95
1157	18.8	581.3	647.22	12.63	-121.73	-35.52
1158	87.89	300.78	833.5	-79.86	-97.84	-23.65
1159	119.87	351.32	830.32	-87.86	-61.25	-18.28
1160	72.02	239.75	846.92	-135.04	-38.06	8.91
1161	62.26	164.06	785.64	-82.7	-45.78	46.39
1162	57.62	140.87	664.79	-47.42	-30.67	64.15
1163	-5.86	-130.62	617.68	4.36	-33.33	54.44
1164	181.64	-237.55	767.09	65.52	-46.94	36.59
1165	278.08	-152.59	797.36	201.2	-11.87	40.28
1166	119.87	127.69	738.04	145.78	-1.89	57.04
1167	16.11	240.97	779.79	18.43	-51.48	27.04
1168	-94.97	372.56	727.78	-36.77	-67.47	11.99
1169	45.41	130.37	922.61	-59.42	-74.71	0
1170	41.5	434.57	815.92	-26.49	-62.04	-21.21
1171	74.46	500.73	786.87	-64.18	-65.06	17.67
1172	51.51	582.03	868.9	-75.53	-61.95	40.83
1173	30.52	457.28	962.4	-105.07	-49.84	79.16
1174	257.57	319.09	995.85	-70.98	-37.78	112.12
1175	85.69	458.5	774.17	-23.01	-10.13	74.89
1176	-10.01	468.51	848.88	-21.03	-57.46	37.54
1177	107.67	543.21	804.44	-29.17	-54.41	29.97
1178	53.22	394.04	928.47	-64.48	-62.04	-6.04
1179	180.91	527.34	637.45	-49.26	-45.14	16.45
1180	167.24	378.91	657.71	-118.44	-34.39	58.47
1181	289.79	320.8	626.22	-176.61	-27.13	55.48
1182	194.34	-41.02	774.41	-198.24	-24.41	41.32
1183	209.72	-179.93	1090.82	-213.59	-16.05	-20.05
1184	-45.9	-114.99	794.68	-124.11	-20.29	-42.82
1185	330.08	-111.08	710.94	-198.88	-69.92	-20.36
1186	335.94	-67.63	664.55	-244.32	-5.98	8.54
1187	150.63	-196.04	729.49	-246.15	5.16	13.61
1188	126.22	-328.86	689.21	-189.18	6.59	30.82
1189	4.15	-358.64	855.22	-143.71	-1.1	63.78
1190	-3.42	-581.79	981.45	-54.14	-18.71	152.92
1191	147.22	-635.25	923.1	8.15	17.79	237.15
1192	22.71	-352.78	1152.1	13.73	0.82	263.15
1193	551.03	-70.56	844.24	116.42	-16.6	362.98
1194	185.06	-177.49	667.72	47.3	63.05	502.72
1195	168.46	-327.88	1164.79	-191.19	58.53	666.66
1196	-6.1	-418.95	1206.3	-346.41	75.74	673.52
1197	-167.97	-739.99	1219.73	-386.72	57.25	615.57
1198	-177.73	-684.57	1329.59	-424.04	29.3	438.75
1199	-362.55	-732.18	1330.32	-343.02	-1.74	334.47
1200	-185.55	-952.88	1106.93	-259.03	-119.05	156.04
1201	-476.07	-1221.44	934.57	-228.97	-32.38	81.79
1202	-349.37	-1110.6	970.95	-208.44	-36.77	114.01
1203	-277.59	-968.99	941.16	-141.02	-97.87	139.62
1204	-30.27	-765.63	934.33	-69.49	-110.69	118.8
1205	143.07	-435.79	930.42	-74.1	-90.03	74.22
1206	47.12	-47.85	1127.2	-110.75	-48.37	18.37
1207	164.31	-622.31	1184.81	-135.5	-26.12	21.36
1208	146.24	-785.89	1028.81	-154.08	-4.73	48.89
1209	103.27	-926.76	1044.19	-225.83	-4.12	49.44
1210	65.67	-996.09	941.16	-212.83	-18.13	33.81
1211	11.47	-947.02	821.78	-209.41	-2.35	29.11
1212	45.9	-823.73	846.19	-176.27	-3.78	6.23
1213	-135.74	-1178.71	986.33	-128.42	-11.96	-1.77
1214	-110.35	-1136.96	863.28	-32.71	-49.22	24.87
1215	-15.38	-1014.4	816.89	16.88	-57.83	35.83
1216	-78.12	-979.74	804.2	50.63	-58.07	83.22
1217	70.8	-722.41	727.78	108.49	-75.35	64.03
1218	98.88	-588.62	811.04	19.65	-74.58	42.05
1219	114.75	-589.6	865.48	-123.93	-42.82	-37.72
1220	-126.46	-835.45	854.25	-166.87	-49.01	-73.15
1221	11.96	-1182.13	883.06	-225.13	-71.11	-48.86
1222	5.13	-1163.33	863.28	-203.06	-10.59	-25.18
1223	32.96	-1017.09	683.59	-157.78	0.09	-71.72
1224	6.35	-972.66	630.13	-128.85	14.4	-81.85
1225	24.66	-1061.77	683.84	-85.24	23.13	-25.76
1226	92.53	-1068.12	688.48	-63.11	39.83	0.89
1227	-76.42	-1028.81	652.34	-32.96	39.89	-13.21
1228	-85.21	-1270.26	776.86	-23.96	-18.01	-42.02
1229	-4.64	-1384.77	808.59	77.12	-51.33	-30.3
1230	191.16	-1083.5	692.38	135.65	-36.16	-33.91
1231	-36.13	-958.74	684.33	183.56	-8.18	-52.8
1232	44.43	-860.6	490.72	222.53	-19.26	-12.33
1233	67.38	-859.38	639.65	165.19	-38.06	8.39
1234	153.08	-850.59	720.21	101.62	-47.15	31.43
1235	113.77	-789.31	822.51	39.55	-42.11	58.2
1236	-50.29	-722.66	854.49	-6.56	-51.57	66.74
1237	52.49	-714.84	904.05	-134.64	-80.72	74.58
1238	124.27	-1102.78	1057.37	-274.75	-49.84	83.83
1239	-60.06	-1041.99	661.87	-166.35	-1.16	57.71
1240	-240.72	-1125.24	702.15	-46.02	-22.43	12.3
1241	-179.69	-1329.83	736.33	48.13	-41.41	-19.84
1242	-83.01	-1233.4	661.13	227.87	-71.72	-80.6
1243	273.44	-1230.71	654.54	385.19	-47.76	-108.95
1244	114.75	-1228.03	827.88	492.49	27.53	-172.94
1245	8.54	-941.16	753.91	531.37	12.6	-145.75
1246	49.56	-831.54	737.06	472.69	13.52	-113.04
1247	128.66	-660.64	863.77	413.3	18.55	-99.24
1248	62.01	-510.25	981.93	347.99	52.49	-73.79
1249	-134.28	-586.91	996.34	281.86	17.09	-32.01
1250	150.88	-720.7	1083.5	237.18	-27.59	-92.1
1251	49.56	-763.92	1182.86	280.49	-13.85	-212.98
1252	-108.89	-577.88	1312.01	390.01	-12.39	-233.25
1253	-251.71	-294.43	1136.23	435.18	-13.03	-263
1254	-356.45	32.96	856.93	448.21	-45.93	-322.14
1255	-141.6	-269.53	967.77	345.09	-101.47	-425.51
1256	-126.46	-545.65	1207.76	268.92	-124.39	-525.76
1257	-310.06	-495.12	1053.96	254.39	-126.5	-499.48
1258	26.61	-418.46	1032.47	136.35	-226.14	-334.81
1259	260.74	-545.9	1104.49	119.11	-219.27	-320.8
1260	182.13	-443.85	916.26	243.59	-201.48	-405.82
1261	62.74	-118.41	609.62	242.8	-181.21	-389.89
1262	120.61	-103.76	1018.07	188.51	-140.72	-346.92
1263	-118.65	122.8	1037.11	230.68	-130.8	-258.39
1264	319.34	456.54	1092.29	190.25	-216.67	-266.82
1265	-76.9	192.14	1198.73	77.09	-210.21	-382.97
1266	-166.26	247.8	996.09	45.44	-235.32	-363.31
1267	-59.33	88.38	919.92	-69.61	-218.11	-269.35
1268	61.04	95.21	1037.84	-127.75	-177.52	-242.95
1269	-179.44	63.23	1010.74	-106.99	-148.07	-240.23
1270	-92.29	54.93	895.75	-69.98	-149.78	-160.4
1271	-102.54	-123.05	843.75	-12.45	-125.58	-123.75
1272	-236.82	73.49	800.54	59.97	-102.75	-16.51
1273	9.28	287.84	825.2	78.22	-139.74	30.76
1274	39.06	439.7	621.34	11.6	-171.3	-2.26
1275	73.24	617.68	667.97	-99.7	-163.7	-23.65
1276	117.68	-375.98	1167.48	-204.93	-130.16	25.94
1277	312.99	26.12	916.5	-45.53	-92.71	40.89
1278	76.17	7.32	567.63	-43.3	-65.22	53.96
1279	-67.38	10.99	784.67	-58.35	-72.33	39.98
1280	137.94	-117.43	895.02	71.84	-104.37	-23.44
1281	163.33	-99.61	938.96	108.86	-114.93	-48.83
1282	332.76	11.23	895.02	184.94	-101.87	-22.67
1283	201.42	114.75	835.94	238.25	-53.41	-20.63
1284	199.22	498.78	885.74	228.73	-35.4	-7.87
1285	311.77	900.15	649.9	161.47	-20.57	-8.79
1286	118.65	491.94	684.08	-54.26	28.56	-31.56
1287	-145.26	-187.26	800.29	-125.67	-16.33	-32.53
1288	86.43	146.73	668.21	-176.73	-25.91	-31.77
1289	16.36	11.96	848.14	-205.6	-13	-36.96
1290	-93.51	39.31	872.8	-181.06	-8.06	-25.88
1291	-68.6	7.32	931.15	-187.84	19.74	0.52
1292	300.29	-5.13	1133.79	-148.59	8.15	52.37
1293	358.15	54.2	1036.62	-19.1	80.17	38.67
1294	57.86	135.01	789.06	17.97	108.25	24.93
1295	-306.64	149.9	787.11	62.47	98.69	12.27
1296	-94.48	226.81	916.75	16.63	7.23	-17.91
1297	-107.18	-105.71	1019.53	-29.33	-16.42	-3.51
1298	45.17	-351.81	1156.74	1.74	-9.92	-3.57
1299	-148.44	-140.14	1046.39	101.99	46.75	-17.09
1300	-420.17	97.9	903.81	168.18	10.22	31.16
1301	-218.51	324.71	743.16	98.21	-50.32	154.97
1302	-163.09	220.95	875.73	89.32	-69.64	120.51
1303	-323.49	245.85	688.72	119.51	-80.23	79.62
1304	140.87	332.28	837.89	119.23	-116.64	112.37
1305	133.3	440.92	874.27	59.63	-41.05	55.42
1306	-110.11	314.45	805.42	-77.55	-12.39	-12.79
1307	56.64	91.31	935.3	-161.01	-31.68	0.27
1308	139.65	-23.44	997.07	-168.33	-2.04	11.87
1309	46.39	-75.44	1000.73	-133.64	19.93	-0.49
1310	-260.74	-212.65	865.23	-57.74	20.75	4.21
1311	-260.25	-173.83	670.65	49.74	-77.39	64.54
1312	-158.69	-234.62	793.7	151.37	-114.32	56.52
1313	-131.1	377.93	702.88	203.49	-137.51	29.88
1314	245.85	586.18	917.24	131.99	-141.51	14.47
1315	354.74	552.49	900.88	12.85	-66.38	-19.53
1316	34.42	175.78	1031.25	-70.56	-28.14	34.73
1317	-24.9	118.41	1140.63	-82.82	-57.46	46.23
1318	58.11	127.93	1055.91	-71.26	-86.91	4.3
1319	-12.21	-82.28	961.67	-59.45	-92.16	3.54
1320	-50.29	-217.53	859.62	-7.17	-77.15	68.48
1321	69.82	-284.91	875.49	109.44	-71.08	76.93
1322	-41.75	33.69	707.03	190.46	-44.62	18.22
1323	-79.1	522.46	601.32	180.3	-72.08	-10.31
1324	62.5	610.84	551.27	67.47	-108.49	-76.57
1325	-113.53	393.55	729.74	-67.05	-104.28	-121.46
1326	-158.69	24.41	1030.76	-96.22	-107.85	-100.34
1327	124.76	109.86	1095.21	-114.56	-19.62	-72.2
1328	1.95	-15.14	1048.83	-133.33	47.7	-97.26
1329	-408.2	57.13	778.56	-92.9	13.46	-98.63
1330	73	-30.27	968.26	-124.85	-16.51	-61.43
1331	-123.54	9.03	904.79	-58.23	-17.36	-92.5
1332	-171.88	107.67	765.14	-3.11	-35.77	-101.78
1333	-229.98	237.79	971.68	0.18	-51.88	-110.99
1334	-84.23	313.23	1201.9	-21.7	-87.43	-118.47
1335	-69.82	289.79	892.82	-26.25	-64.3	-167.3
1336	-185.79	0.73	795.9	-67.05	-53.04	-227.05
1337	-227.29	28.56	841.8	-55.39	-113.74	-288.64
1338	-134.52	255.13	877.69	-57.89	-153.17	-305.94
1339	-255.62	236.08	821.29	-48.71	-183.84	-301.79
1340	-357.67	168.95	947.51	-16.97	-197.63	-284.36
1341	-170.17	-92.04	1024.66	65.52	-191.19	-281.59
1342	-64.94	110.84	991.21	104.83	-131.56	-155.15
1343	-69.09	134.03	1125.49	101.72	-172.45	-108.4
1344	-122.8	468.75	1019.29	4.36	-205.99	-113.1
1345	-125.73	-17.82	1075.44	-52.61	-187.68	-112.18
1346	14.16	-529.05	1027.1	-103.52	-186.98	-135.83
1347	212.4	-344.73	831.79	-52.86	-129.27	-168.67
1348	-38.33	-308.11	820.07	24.23	-72.33	-133.64
1349	78.61	81.79	819.82	118.96	-97.53	-20.6
1350	162.6	-33.69	812.26	140.08	-76.26	12.08
1351	210.94	123.29	811.04	147.67	-37.2	3.23
1352	-110.11	335.69	816.89	167.76	-8.91	7.51
1353	-49.07	454.35	877.93	191.62	-31.8	60.94
1354	-40.77	392.09	899.41	91.13	3.81	113.13
1355	-198.97	211.67	430.66	18.62	-25.82	121.09
1356	-139.89	-44.19	834.47	-160.64	-94.51	99.82
1357	-225.34	52.98	856.2	-144.07	-125.98	61.19
1358	-156.25	-72.27	907.47	-162.96	-142.33	93.11
1359	21.48	-218.26	955.57	-163.27	-162.2	63.69
1360	222.41	-373.29	1138.92	-87.98	-122.01	16.72
1361	22.22	-162.6	1146.24	3.48	-137.02	12.02
1362	322.75	60.06	1160.64	129.58	-136.6	1.92
1363	-41.75	162.6	839.11	182.46	-37.23	-51.09
1364	-58.35	552	917.97	119.35	-18.98	-92.74
1365	-112.79	673.1	898.93	51.57	-47.49	-98.85
1366	135.01	617.68	777.34	-15.47	-68.85	-34.52
1367	134.52	-167.48	993.9	-136.17	-29.39	-15.05
1368	-203.86	-40.53	797.12	-128.45	-45.84	-51.51
1369	61.52	-49.56	967.53	-125.24	-107.79	-71.75
1370	34.18	-1.71	1012.21	-85.27	-67.6	-38.88
1371	24.17	-106.93	1057.37	-69.73	-80.69	-26.34
1372	134.52	116.7	794.92	-34.52	-58.62	-82.06
1373	-56.4	-150.15	933.59	-11.72	-10.04	-138.34
1374	47.61	5.37	670.41	131.68	-39.43	-112.46
1375	87.16	81.3	623.54	117.34	14.34	-95.31
1376	-80.81	243.41	573.49	53.65	30.85	-67.57
1377	-57.86	187.01	937.01	-28.53	-27.34	-8.15
1378	131.1	65.92	1366.21	-45.75	-66.25	-32.35
1379	85.21	153.81	1244.38	-13.58	-50.84	-62.93
1380	-11.72	276.86	870.85	3.57	-50.6	-52.89
1381	-45.9	213.62	972.17	-9.12	-22.55	-27.44
1382	30.03	-73.49	934.81	51.91	9.19	-58.23
1383	-116.21	-130.86	712.65	149.35	19.96	-64.18
1384	-211.91	304.69	554.44	123.32	2.69	-62.23
1385	-424.8	347.17	846.92	104.86	-3.72	-7.23
1386	-307.86	284.91	949.46	20.17	-83.62	44.1
1387	-110.11	-38.57	1090.58	-94.39	-110.5	16.66
1388	-22.71	-161.62	1098.88	-101.1	-85.88	0.79
1389	-69.34	-64.45	976.32	-109.37	-47.21	-2.23
1390	-78.61	-54.44	1076.42	-48.28	-102.36	-84.29
1391	-382.57	-79.1	1019.78	-14.4	-105.53	-264.89
1392	-328.13	-98.63	859.13	29.85	-189.45	-332.03
1393	-331.05	190.67	746.09	102.97	-188.6	-187.1
1394	-202.88	426.76	804.93	148.71	-189.45	-75.16
1395	-56.4	569.58	945.31	138.76	-195.68	-87.22
1396	-17.09	721.19	815.92	109.8	-159.61	-125.98
1397	14.65	252.44	1021.97	-19.44	-76.23	-182.74
1398	-346.68	-155.76	996.58	-57.04	-99.37	-178.22
1399	-72.27	-27.1	739.26	-17.7	-86.58	-103.42
1400	-41.75	88.38	476.07	-52.28	-102.42	-55.79
1401	-92.04	102.54	671.39	-90.21	-80.51	19.62
1402	282.47	-156.01	704.59	-38.97	-95.06	127.32
1403	271.97	68.85	735.6	-27.98	-35.61	106.35
1404	78.12	-28.08	1144.78	-92.74	-41.11	21.94
1405	41.5	113.77	1065.67	82.37	-73.73	41.56
1406	-60.79	528.32	750.49	96.92	-74.58	30.7
1407	3.17	58.59	1131.59	-21.3	-65.52	-72.54
1408	-88.62	-26.86	1068.85	-41.72	-49.44	-102.23
1409	-91.8	30.03	1060.3	-32.68	-57.01	-83.59
1410	-235.35	230.71	1009.77	-13.7	-47.24	-84.87
1411	-296.14	143.55	1043.95	-70.77	-54.78	-36.35
1412	18.07	-299.8	969.73	-47.97	-78.25	-1.77
1413	-178.47	-98.39	912.6	36.32	-9.95	-3.11
1414	-298.34	104.74	946.78	89.84	-33.42	50.14
1415	-126.95	388.92	922.85	63.45	-57.77	74.95
1416	78.86	81.05	981.45	-72.11	-84.38	59.51
1417	87.16	-269.29	1002.93	-119.11	-85.21	37.35
1418	81.05	-179.2	889.65	-60.67	-89.17	20.84
1419	78.61	-113.28	816.89	-40.01	-65	14.13
1420	-121.83	-18.31	769.53	-13.4	-38.42	-6.99
1421	-218.26	180.91	1052.73	-20.23	-34.61	-25.39
1422	-114.26	343.26	1013.92	-22.67	-63.35	-17.03
1423	64.45	309.08	1067.14	-54.47	-53.62	-48.71
1424	-123.29	183.59	1051.27	-3.2	-29.11	-60.52
1425	-330.81	97.41	919.43	-0.24	-63.72	-69.21
1426	-134.52	-136.23	940.92	-22.95	-119.87	-79.19
1427	150.15	-453.37	1087.65	24.17	-75.68	-139.04
1428	-46.39	81.79	809.33	140.38	2.87	-230.74
1429	-182.13	315.92	693.12	200.23	14.8	-283.14
1430	-358.15	418.21	762.7	193.63	-25.94	-299.77
1431	-126.46	170.41	915.77	179.23	-63.35	-200.04
1432	-293.21	536.62	669.19	232.09	-39.61	-124.76
1433	-453.37	880.13	721.19	180.48	-106.78	2.96
1434	-17.58	687.26	675.05	19.78	-225.16	34.3
1435	255.86	18.55	915.28	-11.81	-179.44	-109.28
1436	20.02	-90.09	949.71	84.11	-148.53	-178.8
1437	-4.64	120.36	587.16	217.62	-117	-222.84
1438	-64.7	1.95	559.81	125.31	-125.52	-241.09
1439	-160.89	148.93	843.51	-57.46	-84.66	-179.99
1440	-181.4	25.88	1119.87	-96.71	-76.2	-62.07
1441	74.71	-212.16	1150.39	-78	-89.26	-64.48
1442	-372.07	247.8	623.05	-47.67	-86.55	-130.46
1443	-166.75	8.54	1041.5	-128.27	-98.63	-78.64
1444	-260.25	195.31	980.47	-40.41	-42.88	-56.64
1445	-273.93	220.21	924.07	-5.92	-66.83	-5.77
1446	5.37	31.01	1080.32	2.59	-82.86	-5.43
1447	-167.48	398.44	887.21	90.82	-46.26	-57.43
1448	-425.29	256.59	1051.03	66.25	-30.12	-94.09
1449	-422.12	132.32	889.4	133.58	-41.75	-96.89
1450	-485.11	308.11	823.49	133.27	-93.05	-26.95
1451	-225.59	531.25	770.02	57.04	-105.26	-23.41
1452	-158.94	512.21	645.26	-5.86	-66.8	14.43
1453	-182.13	214.36	789.31	-60.61	-88.59	58.17
1454	-151.12	-135.5	973.63	-123.47	-139.59	81.73
1455	-8.79	-267.58	1004.15	-135.28	-126.19	126.83
1456	31.49	-109.13	739.99	-78.77	-115.54	111.24
1457	128.91	78.86	677	-92.93	-40.62	41.44
1458	-261.96	-252.2	749.51	-117.19	48.77	115.2
1459	-125.49	-135.01	1126.22	-42.08	-13.03	105.68
1460	-69.34	-45.65	951.17	132.97	-25.94	75.44
1461	-163.57	128.91	812.5	151.95	-29.66	74.89
1462	-64.21	300.54	857.18	95.79	-30.55	111.02
1463	-37.11	320.31	900.88	38.06	-6.74	67.17
1464	-3.91	93.51	1248.78	82.31	4.82	57.01
1465	-93.75	319.09	998.54	144.93	49.1	64.79
1466	-235.35	205.32	991.7	81.94	53.8	56.24
1467	-291.99	316.16	673.1	39.98	22.74	66.1
1468	-395.26	201.17	715.58	-40.34	-24.87	80.96
1469	-363.53	160.89	837.89	-50.93	-85.39	115.39
1470	-208.25	269.78	802.49	-74.1	-129.88	122.04
1471	-288.09	-91.55	916.99	-78.92	-144.74	111.21
1472	4.15	-1.46	761.96	47.09	-186.4	112.55
1473	-66.16	267.82	547.36	72.33	-160.25	70.86
1474	-158.45	319.09	497.8	-1.53	-169.56	1.71
1475	-134.52	-82.28	771.24	-60.64	-144.93	-16.75
1476	-126.46	-45.9	887.21	-14.37	-146.12	-0.64
1477	506.1	399.41	1028.32	50.48	-145.87	-42.88
1478	71.04	701.42	967.53	16.57	-17.43	-86.18
1479	189.45	361.08	1052	-90.97	-11.84	-54.87
1480	210.21	149.9	1101.56	-65.73	18.4	-37.08
1481	-14.65	-29.05	1108.64	9.28	12.97	-62.01
1482	-259.52	253.17	838.87	92.38	21.76	-54.84
1483	-420.65	398.68	691.16	-16.14	-66.31	0
1484	-204.35	214.84	841.06	-156.1	-139.37	-14.5
1485	-149.9	-119.14	953.13	-167.11	-111.33	-107.85
1486	-301.51	-138.92	831.79	-146.61	-120.51	-121.73
1487	-73.49	191.41	863.04	-88.44	-132.32	-68.24
1488	-80.08	51.27	914.79	-95.7	-125.4	-47.76
1489	79.35	177.73	871.34	-92.99	-110.81	-48.65
1490	166.5	-29.54	931.15	-61.55	-51.3	-69.92
1491	-12.21	-21	910.89	-13.82	-7.78	-33.75
1492	9.77	262.7	903.56	4.09	-12.76	-56.09
1493	-72.75	682.13	928.22	2.26	-53.53	-55.39
1494	-196.78	294.92	1087.16	-47.79	-73.76	65.8
1495	120.61	435.79	1087.65	-38.67	-80.93	121.31
1496	129.15	268.07	925.54	-50.84	-75.78	181.85
1497	283.2	-127.2	897.46	-37.51	-30.09	267.09
1498	336.18	291.99	527.1	81.97	-10.38	312.47
1499	123.29	305.18	760.5	-80.6	-8.18	262.18
1500	110.6	-72.02	997.8	-154.57	-10.35	208.47
1501	117.92	214.84	964.84	-132.39	-12.54	146.7
1502	214.6	843.02	1020.51	-196.81	28.59	118.9
1503	-0.98	194.82	1100.59	-395.87	21.45	125.15
1504	-166.5	307.86	807.86	-413.88	22.09	156.1
1505	-140.38	112.55	770.02	-556	-16.69	266.88
1506	12.94	-389.89	966.06	-678.25	-2.75	373.87
1507	93.75	-1095.46	869.38	-643.19	45.96	420.93
1508	-343.99	-1257.08	819.34	-512.97	93.51	486.48
1509	-199.22	-1505.62	1000.73	-399.17	-15.05	530.12
1510	-115.48	-1032.23	854	-165.47	-71.59	539.49
1511	-354.49	-863.53	771.97	-16.02	-101.99	471.8
1512	-217.77	-911.62	762.94	17.82	-194.76	339.45
1513	-26.12	-1018.8	821.78	9.25	-167.27	249.57
1514	4.15	-632.32	729.98	51.94	-116.91	214.39
1515	-77.15	-525.88	972.41	3.88	-89.36	123.72
1516	-74.95	-636.23	817.63	-58.38	-55.18	74.92
1517	-206.54	-827.39	1012.94	-172.42	-36.99	56.92
1518	-283.2	-842.77	1008.06	-205.81	-37.14	96.22
1519	-255.37	-701.66	1094.48	-231.93	-83.19	137.51
1520	-194.09	-1222.66	1145.02	-238.77	-71.72	141.69
1521	-356.69	-1257.57	943.85	-100.8	-49.59	97.11
1522	-312.99	-835.21	716.8	-50.14	-64.94	33.05
1523	-250.73	-1064.94	746.58	-22.74	-78.46	54.87
1524	3.66	-602.05	735.11	55.02	-82.46	44.83
1525	-67.63	-654.3	872.8	0.49	-39.37	56.64
1526	-182.13	-787.84	843.26	-25.18	-44.1	62.84
1527	-131.1	-829.35	916.02	-114.47	-69.18	18.86
1528	-122.31	-1031.98	936.77	-159.58	-36.87	16.36
1529	-151.86	-1028.32	895.75	-133.67	-28.32	51.82
1530	-34.18	-898.19	879.39	-167.54	-24.96	49.19
1531	-106.93	-968.26	890.38	-178.96	-35.34	24.99
1532	-318.85	-1227.78	833.74	-164.83	-76.81	15.72
1533	58.84	-1184.33	793.21	-78.55	-74.71	78.8
1534	-217.53	-1004.15	715.82	45.35	13.31	61.46
1535	-136.47	-858.15	737.3	53.44	-5.25	39.61
1536	-194.58	-1047.85	851.81	35.71	-8.76	-2.93
1537	-210.69	-971.92	620.61	56.58	-20.94	-16.82
1538	-191.89	-895.26	687.26	26.12	-19.04	-11.41
1539	-207.76	-1048.83	823.97	-38.02	-44.62	20.2
1540	-239.26	-958.5	770.51	-95.46	-74.4	45.59
1541	-140.87	-975.1	779.3	-148.1	-91.67	55.97
1542	-15.14	-1106.93	855.96	-157.14	-64.24	41.47
1543	-152.59	-994.38	786.87	-126.01	-18.22	1.56
1544	-100.59	-1080.57	580.32	-54.99	-48.83	-11.41
1545	-299.32	-1078.37	581.54	-36.9	-27.22	-15.17
1546	-295.17	-1081.05	590.09	21.33	-89.69	-25.79
1547	-239.99	-959.96	625.98	112.92	-132.32	-49.16
1548	-89.6	-788.33	637.94	148.74	-141.27	-64.58
1549	114.01	-676.51	783.2	180.88	-144.62	-99
1550	73.24	-675.29	642.09	165.22	-33.17	-104.03
1551	202.39	-1095.46	507.81	33.75	38.67	-129.24
1552	-162.84	-1706.3	833.25	15.9	57.04	-182.25
1553	-307.86	-1464.84	890.14	-110.87	-59.02	-77.21
1554	200.44	-1469.24	916.26	-136.44	-81.24	-34.82
1555	146.48	-1546.63	624.51	-95.34	-39.12	-84.84
1556	58.35	-1456.79	645.02	-36.47	-6.65	-111.54
1557	146.48	-1286.38	776.61	-0.79	22.58	-88.53
1558	-54.44	-1132.81	899.66	17.33	39.89	-27.56
1559	-161.62	-1064.45	798.83	-8.58	20.08	52.09
1560	-339.6	-1081.54	721.92	-42.14	6.01	85.27
1561	-416.75	-1145.02	652.59	-135.16	-30.98	85.85
1562	-380.13	-1269.04	654.54	-211.67	-113.86	28.75
1563	-276.86	-1367.92	613.77	-212.68	-111.97	9.06
1564	-222.66	-1465.82	635.74	-139.16	-75.99	40.19
1565	-78.86	-1380.13	516.11	-60.79	-3.75	36.8
1566	-198.24	-1333.5	581.05	-41.44	-1.19	28.11
1567	-6.84	-1311.04	640.63	-22.77	-22.77	18.01
1568	-157.23	-1333.01	462.16	26.18	20.97	30.91
1569	-317.14	-1092.77	399.17	68.15	-5.1	13.52
1570	-106.2	-1118.41	582.52	70.07	-52.06	3.54
1571	-143.8	-1251.46	606.2	38.67	-56.46	24.26
1572	-92.29	-1323.24	596.92	-1.46	-89.08	76.6
1573	116.21	-1182.37	706.79	-29.72	-90.67	81.02
1574	100.59	-1083.01	716.31	-73.7	-54.87	58.17
1575	5.62	-1095.21	642.82	-120.88	-42.45	33.05
1576	-163.57	-1342.53	563.23	-143.19	-21.73	35.92
1577	-83.74	-1416.02	538.82	-102.94	-6.38	50.29
1578	-202.39	-1257.32	508.54	-39.25	2.56	34.64
1579	-214.6	-1253.91	486.08	-13.28	-35.19	35.25
1580	-114.01	-1245.36	476.56	18.43	-38.48	38.42
1581	-190.19	-1246.34	479.98	65.4	-57.83	22.46
1582	-51.76	-1073.49	554.69	85.3	-71.35	21.97
1583	-175.78	-1309.08	589.6	47.12	-52.37	48.58
1584	-171.63	-1357.18	610.6	31.46	-64.51	57.43
1585	-119.87	-1225.83	551.03	37.81	-70.77	46.63
1586	-67.63	-1264.4	572.02	39.03	-46.26	9.43
1587	-164.31	-1250.49	493.65	43.79	-27.92	-5.71
1588	-146.48	-1245.36	569.09	36.35	-35.89	1.4
1589	-184.81	-1248.05	524.41	24.38	-26.61	15.11
1590	-140.14	-1241.46	549.32	43.33	-20.36	-2.26
1591	-165.04	-1207.28	576.9	42.33	-20.69	-9.34
1592	-180.18	-1216.55	625.49	36.35	-31.25	-2.72
1593	-163.33	-1195.56	573.97	41.38	-45.78	8.88
1594	-89.36	-1182.37	613.53	39.15	-56.06	3.48
1595	-62.74	-1102.29	623.78	41.96	-44.31	-9.58
1596	-57.86	-1117.43	611.57	26.03	-31.37	-5.37
1597	-245.85	-1311.28	599.37	9.16	-36.56	3.39
1598	-107.18	-1316.65	646	11.35	-58.41	15.11
1599	-98.39	-1205.81	570.07	34.94	-38.15	-1.28
1600	-201.17	-1289.31	601.56	42.3	-31.95	-0.34
1601	-172.12	-1241.94	577.15	51.12	-44.65	10.01
1602	-104.49	-1198.73	570.07	52.86	-40.92	3.39
1603	-161.87	-1233.15	565.92	39.73	-41.35	3.63
1604	-154.05	-1284.42	571.53	25.45	-55.08	23.8
1605	-100.1	-1275.39	630.86	30.27	-54.72	21.7
1606	-96.44	-1204.1	660.16	31.1	-49.13	12.94
1607	-66.16	-1140.87	670.41	23.1	-44.22	10.1
1608	-131.1	-1189.7	650.88	13.37	-39.86	0.46
1609	-101.07	-1146.48	623.29	12.15	-36.22	8.61
1610	-124.27	-1136.72	640.38	15.44	-42.11	-2.75
1611	-183.35	-1198	627.69	-10.96	-61.07	19.17
1612	-170.65	-1300.29	647.22	-19.56	-67.84	31.43
1613	-125.49	-1276.37	604.98	-8.76	-71.99	31.86
1614	-142.09	-1267.82	594.24	-9.98	-70.4	24.54
1615	-129.64	-1238.04	578.13	1.07	-63.63	21.97
1616	-127.93	-1223.39	582.52	0.79	-60	16.36
1617	-136.96	-1261.96	561.77	-1.34	-57.43	14.5
1618	-65.67	-1256.35	577.88	18.8	-46.42	12.73
1619	-131.1	-1199.71	605.71	24.6	-40.74	2.87
1620	-68.36	-1208.5	650.39	30.15	-61.89	8.64
1621	-60.06	-1193.36	625	30.27	-46.84	14.1
1622	-112.3	-1227.54	652.59	29.97	-45.84	16.45
1623	-153.32	-1200.68	614.99	28.08	-49.19	3.63
1624	-97.9	-1173.1	631.59	28.41	-58.65	7.57
1625	-79.1	-1164.79	653.08	34.21	-45.87	9.28
1626	-128.42	-1199.46	658.45	22.52	-43.95	12.05
1627	-121.83	-1198.24	641.36	12.51	-48.95	20.51
1628	-126.46	-1240.48	626.71	-2.2	-47.36	30.49
1629	-149.17	-1255.13	597.66	9.58	-54.23	16.51
1630	-152.83	-1239.5	598.63	15.56	-57.01	4.36
1631	-114.5	-1197.51	599.12	15.17	-57.62	4.21
1632	-87.16	-1216.06	646.97	5.77	-57.59	1.5
1633	-98.14	-1254.88	583.74	5.62	-45.41	17.79
1634	-94.97	-1315.67	572.51	28.08	-39.86	15.93
1635	-66.41	-1183.59	605.96	56.61	-47.12	1.89
1636	-45.41	-1174.32	640.63	55.66	-44.71	2.53
1637	-80.08	-1140.14	662.6	47.12	-42.11	5.28
1638	-85.69	-1152.83	660.64	22.92	-44.04	10.35
1639	-74.71	-1139.16	670.17	2.53	-47.61	8.82
1640	-102.29	-1144.53	653.81	-41.11	-42.51	57.74
1641	-205.32	-1222.9	625.98	-78.98	-49.68	100.46
1642	-69.09	-1391.85	457.52	-161.13	-86.7	218.23
1643	277.1	-1704.1	981.45	-173	-168.03	306.4
1644	-71.29	-854	584.96	-29.21	-27.8	366.09
1645	-309.33	-1152.1	605.71	-66.62	-158.05	243.35
1646	32.47	-1370.85	474.37	-55.42	-187.65	260.68
1647	-67.63	-1390.14	426.51	-0.4	-194.92	300.63
1648	-22.95	-1288.82	570.31	46.3	-197.66	361.36
1649	-223.14	-1361.57	705.57	-5.62	-155.09	438.45
1650	-586.91	-1394.53	443.6	-12.27	-205.35	434.54
1651	-348.14	-1350.83	520.75	19.2	-213.41	388.89
1652	-660.64	-1243.65	532.71	96.04	-173.28	228.21
1653	-474.61	-1061.77	407.96	166.84	-198.52	169.46
1654	-431.64	-981.69	411.13	195.22	-147.61	170.2
1655	-448.97	-867.68	672.61	159.82	-81.05	162.63
1656	-679.69	-832.28	756.84	101.29	-115.66	117.34
1657	-525.15	-919.43	650.39	97.66	-158.63	122.5
1658	-463.62	-953.37	642.58	98.63	-113.25	100.83
1659	-584.47	-1023.19	688.23	47.55	-87.74	64.12
1660	-674.8	-1384.28	789.79	0.67	-100.07	91.43
1661	-573	-1360.35	789.79	36.07	-124.73	113.95
1662	-479.74	-1372.8	723.63	60.03	-124.76	127.14
1663	-689.7	-1351.56	638.43	108.8	-103.12	96.13
1664	-593.75	-1153.32	649.9	99	-143.46	125.06
1665	-605.71	-954.1	590.58	90.73	-151.82	124.73
1666	-800.54	-951.9	729.49	63.96	-182.95	136.57
1667	-253.91	-810.55	888.18	70.31	-239.26	113.71
1668	-205.57	-479.74	820.31	-47.12	-152.68	43.95
1669	-359.13	-789.79	1019.78	-121.09	-128.14	6.87
1670	-326.66	-977.78	958.98	-225.77	-83.47	43.46
1671	-682.37	-1154.3	732.67	-216.09	-38.67	39.61
1672	-479.74	-1218.02	820.07	-178.96	-84.14	92.74
1673	-601.07	-1168.46	876.22	-141.3	-66.31	98.75
1674	-517.58	-1328.86	849.61	-152.19	-63.63	85.11
1675	-700.44	-1372.56	802	-106.51	-79.16	58.17
1676	-625.49	-1509.28	626.71	-92.44	-91.8	56.27
1677	-682.86	-1184.57	532.47	-46.51	-82.52	89.48
1678	-271	-1266.85	866.21	-52.83	-137.33	153.32
1679	-173.34	-936.77	852.29	-73.09	-33.69	133.06
1680	-476.81	-1390.38	921.63	-162.17	-27.95	135.47
1681	-402.83	-1221.92	707.52	-115.36	-2.62	138.24
1682	-709.23	-1218.75	679.44	-86.94	-58.23	138.79
1683	-471.92	-1135.74	608.89	-53.22	-72.08	139.13
1684	-663.57	-917.24	684.81	-59.42	-98.45	16.02
1685	-623.78	-1100.83	639.4	-73.91	-110.93	7.14
1686	-539.31	-1299.07	747.8	-15.47	-102.08	18.1
1687	-619.14	-1124.76	497.07	53.34	-75.5	50.14
1688	-568.85	-994.14	500.49	58.59	-63.42	82.98
1689	-507.08	-850.1	830.08	28.2	-41.23	71.14
1690	-450.44	-909.67	634.77	-90.09	-26.92	49.9
1691	-596.19	-1364.01	648.44	-158.42	73.12	-37.45
1692	-1067.63	-1363.28	383.3	-83.89	74.74	-102.72
1693	-959.47	-1371.09	438.96	-7.63	-31.22	-100.22
1694	-889.89	-1235.35	371.09	32.14	-131.93	-145.39
1695	-583.98	-1196.78	512.45	49.44	-156.89	-122.31
1696	-522.46	-1309.08	718.26	63.69	-103.85	-21.18
1697	-528.56	-1144.53	374.27	117.43	-104.4	17.67
1698	-383.3	-1102.29	430.66	104.49	-76.57	3.3
1699	-278.32	-944.34	494.14	68.08	-73.36	-9.89
1700	-162.11	-995.12	501.46	-24.6	-12.18	-29.63
1701	-653.32	-1343.75	575.93	-42.76	-14.77	-13.58
1702	-395.26	-1140.38	445.8	-14.19	-67.96	47.97
1703	-401.61	-990.23	606.93	-45.87	-20.32	92.25
1704	-542.72	-1082.52	709.72	-48.13	-26.82	36.71
1705	-728.52	-1057.86	424.56	-17.18	-38.85	49.01
1706	-746.58	-1248.29	526.86	50.54	-69.03	115.78
1707	-393.55	-771.24	507.57	60.73	-51.48	90.52
1708	-835.94	-648.44	556.64	11.11	9.74	51.64
1709	-675.05	-711.18	450.93	-65.77	-47.45	61.28
1710	-486.57	-838.13	300.78	-130.22	-53.92	49.32
1711	-492.68	-1100.1	366.46	-182.46	-46.33	3.42
1712	-675.78	-1366.21	482.42	-174.19	-58.17	17.52
1713	-499.76	-1060.79	355.96	-148.5	-77.18	56.61
1714	-641.36	-1126.46	291.75	-194	-28.87	87.95
1715	-818.12	-1567.14	266.85	-172.73	-59.6	103.97
1716	-639.16	-1548.1	280.27	-56.85	-98.02	110.38
1717	-385.25	-1315.67	316.41	40.16	-76.75	69.58
1718	-522.46	-1311.77	386.96	40.59	-21.79	-30.09
1719	-575.44	-1302	500.98	56.46	-19.17	-65.49
1720	-675.78	-1122.8	331.05	51.7	14.04	-68.51
1721	-665.77	-1150.63	414.79	-28.23	1.56	-20.72
1722	-652.59	-1272.46	586.18	-136.75	-28.44	-19.13
1723	-525.15	-962.16	402.59	-199.58	-27.83	-23.83
1724	-580.81	-1050.05	451.66	-294.74	-9.28	-23.8
1725	-709.72	-1235.6	412.35	-304.26	-22.09	-7.97
1726	-608.89	-1439.7	271.73	-234.86	-19.47	67.75
1727	-745.36	-1544.68	266.85	-128.08	-18.28	7.42
1728	-631.84	-1455.57	153.32	-23.41	-47.27	34.58
1729	-509.77	-1382.81	117.43	47.91	-38.64	41.5
1730	-498.05	-1313.96	94.24	68.91	-32.71	0.92
1731	-404.79	-1117.92	168.7	46.17	-25.94	-13
1732	-579.35	-1265.14	250.49	-18.1	-4.97	-35.22
1733	-637.7	-1262.7	193.12	-57.53	-16.88	0.12
1734	-598.63	-1138.18	136.72	-61.83	-39.25	37.63
1735	-524.17	-1092.77	116.7	-62.96	-24.63	40.28
1736	-708.01	-1399.17	54.2	-44.71	-22.86	36.87
1737	-803.96	-1245.12	-170.65	71.17	-52.25	5.95
1738	-796.88	-1266.11	-119.63	133.18	-72.3	-4.15
1739	-891.11	-1310.79	-5.86	209.32	-109.92	-47.67
1740	-537.11	-1302	250.49	295.01	-162.81	-120
1741	-374.51	-931.88	235.11	347.05	-164.09	-216.83
1742	-363.04	-850.34	297.61	254.12	-166.44	-244.66
1743	-426.76	-1185.06	523.19	223.3	-176.15	-237.73
1744	-430.91	-1081.79	606.93	224.82	-207.52	-284.42
1745	-312.01	-1037.6	712.89	188.87	-238.43	-345.55
1746	-71.53	-837.16	574.71	154.66	-277.47	-403.72
1747	242.92	-870.12	650.39	125.24	-281.4	-444.64
1748	204.83	-933.35	610.11	105.65	-214.54	-422.39
1749	347.66	-881.1	521	80.41	-178.77	-368.32
1750	330.57	-946.78	557.37	25.15	-117.77	-321.66
1751	484.38	-1287.11	601.81	49.56	-32.47	-253.85
1752	334.96	-1269.29	413.33	110.41	38.42	-233.31
1753	-11.23	-1198.73	294.92	220.64	100.34	-195.53
1754	130.62	-1269.29	465.33	320.98	57.68	-161.9
1755	267.82	-1489.99	808.35	390.35	80.29	-132.51
1756	208.5	-1505.37	986.82	519.56	103.7	39.25
1757	-28.32	-1186.52	1323	487.67	79.86	93.75
1758	-51.51	-1060.55	1528.32	392.61	48	23.19
1759	-30.52	-1018.55	1381.1	367.58	49.13	-39.58
1760	75.44	-906.49	1264.16	280.09	-2.53	-128.78
1761	300.78	-848.63	1174.8	208.68	-25.27	-172.7
1762	383.3	-873.78	1020.02	192.35	-20.97	-178.53
1763	276.61	-917.48	816.89	191.96	1.71	-90.97
1764	317.14	-1017.33	800.05	153.26	30.67	-9.67
1765	207.28	-1030.27	682.86	138.61	91.67	25.42
1766	-555.42	-1088.62	714.36	142.3	87.62	56.12
1767	-347.9	-874.76	983.15	195.1	-59.45	86.43
1768	-88.38	-625.24	1023.68	258.06	-84.9	-70.47
1769	-378.17	-515.14	998.54	241.06	-77.88	-244.23
1770	-177.98	-229.74	989.01	211.67	-65.49	-264.1
1771	-182.62	-249.02	1051.03	276.28	-125.79	-373.93
1772	-198.24	-306.4	992.43	301.67	-122.89	-371.19
1773	52.25	-392.58	996.09	374.08	-165.65	-419.83
1774	258.06	-764.4	849.12	396.24	-207.92	-502.66
1775	112.3	-822.75	561.52	458.95	-133.03	-479.4
1776	-5.62	-409.42	384.03	554.35	-21.24	-358.55
1777	121.58	479.49	768.55	488.65	34.97	-276.37
1778	43.7	804.93	884.28	359.83	25.27	-242.98
1779	-58.35	826.9	952.15	229.8	-6.44	-189.09
1780	410.64	687.5	1183.11	33.75	-112.52	-151.25
1781	234.38	268.8	1222.41	15.35	-110.23	-168.24
1782	292.24	103.27	1037.11	-20.9	-96.89	-121.86
1783	22.95	73.24	954.35	-66.71	-80.38	-58.38
1784	31.98	291.26	859.62	-88.32	-89.78	-85.63
1785	-45.65	417.24	905.52	-117.19	-82.76	-146.33
1786	-218.75	110.6	998.29	-152.83	-67.66	-193.45
1787	-32.47	51.03	770.51	-127.29	-83.1	-123.69
1788	-181.64	-172.12	1021.48	-122.28	-46.66	-47.45
1789	73.24	-46.14	1151.61	60.7	-68.76	-46.94
1790	147.95	327.88	1008.79	215.09	-53.34	-35.06
1791	174.32	733.15	728.76	179.93	-25.63	-48.89
1792	-202.88	-250.49	885.99	-75.78	-25.97	-92.35
1793	152.83	-713.62	951.42	-121.03	-91.06	-27.13
1794	-220.46	-265.63	728.76	-72.2	-67.93	-35.86
1795	134.03	-47.36	800.54	-78.34	-124.39	-41.02
1796	-155.03	68.85	1005.13	-34.61	-71.96	-67.23
1797	-262.7	176.27	838.38	38.88	-92.07	-61.52
1798	-67.38	292.97	656.25	26.03	-79.9	-36.99
1799	-98.88	209.96	1008.3	27.98	-41.41	-55.24
1800	199.71	541.99	768.07	29.3	-10.5	-53.96
1801	-32.47	593.02	1048.1	28.05	-8.42	-61.86
1802	-197.75	303.71	1091.31	55.76	6.2	-37.23
1803	-172.12	156.98	1031.98	13.31	-99.58	-42.63
1804	-65.92	240.97	924.56	-58.87	-128.66	-134.31
1805	-365.23	44.68	867.92	-67.32	-144.93	-194.34
1806	-173.83	39.79	802.25	-4.82	-142.27	-210.48
1807	-29.79	360.11	700.2	-22.03	-134.49	-327.85
1808	-665.04	413.33	912.84	-117.31	-120.82	-435.73
1809	-276.61	78.86	1148.19	-59.94	-226.44	-400.27
1810	-858.15	-306.15	819.34	65.73	-225.65	-442.32
1811	-967.29	-444.34	759.77	167.76	-323.12	-321.26
1812	-188.48	50.05	699.95	182.43	-320.56	-113.22
1813	32.47	795.9	741.94	143.55	-309.81	-52.34
1814	217.77	356.69	851.56	45.96	-269.26	-19.71
1815	355.22	-374.27	1263.67	-33.94	-267.67	-29.02
1816	60.55	204.59	727.54	120.06	-204.38	-12.02
1817	228.27	318.36	211.18	93.23	-203.7	27.77
1818	158.94	256.59	391.85	-28.84	-138.24	24.66
1819	25.39	575.68	750.49	-28.29	-150.91	25.85
1820	564.45	207.52	1078.37	-27.37	-194.15	25.18
1821	266.85	147.22	969.24	79.62	-161.87	-104.68
1822	52.98	529.79	648.93	115.17	-107.6	-92.04
1823	-138.43	380.62	785.4	69	-106.99	-68.18
1824	-0.98	314.45	888.18	18.1	-107.64	-53.28
1825	-128.17	-124.27	864.26	-68.18	-132.93	-62.32
1826	248.54	-219.97	857.91	-95	-161.47	-14.77
1827	616.46	7.32	772.71	-102.42	-92.59	-62.53
1828	374.02	10.99	608.64	-108.31	33.02	-87.89
1829	150.39	-36.13	912.35	-69.61	62.32	-23.9
1830	33.94	23.44	965.82	-8.64	40.62	-12.63
1831	-52.98	189.94	971.68	47.18	54.11	1.95
1832	-279.79	143.07	608.89	43.91	9.92	-4.03
1833	-176.03	69.09	589.84	18.55	-25.33	11.23
1834	-139.16	222.17	533.2	45.53	-50.99	-66.07
1835	-178.96	246.34	817.87	81.54	-41.02	-38.48
1836	189.94	473.63	917.48	124.18	-61.34	53.01
1837	157.96	526.12	843.99	80.47	-61.61	31.28
1838	154.3	634.77	647.95	22.83	-68.39	44.83
1839	204.83	295.65	916.02	-107.54	-76.45	41.32
1840	225.83	12.7	995.85	-146.36	-57.13	22.16
1841	383.54	12.94	854.49	-112.46	-38.79	-34.88
1842	13.92	113.28	758.54	-44.37	-7.45	-95.55
1843	-145.51	250.98	616.7	-79.77	-14.8	-82.98
1844	-2.44	-34.67	820.8	-174.22	-29.51	-6.47
1845	107.42	-199.46	853.76	-117.95	21.51	32.1
1846	10.74	-6.35	901.86	3.63	63.26	30.33
1847	-34.67	84.96	1067.14	26	65.37	47.7
1848	-222.17	316.65	887.45	70.37	51.24	76.39
1849	-83.74	185.79	1176.76	33.66	-61.19	56.09
1850	-264.16	-147.71	1227.54	-1.16	-45.41	25.7
1851	-246.34	-103.52	1108.15	-11.08	-89.08	-7.66
1852	66.89	-197.75	914.06	-15.69	-57.28	39.55
1853	111.82	251.22	765.87	59.6	5.58	84.93
1854	-238.04	389.89	780.27	109.86	47.58	51.21
1855	-500	397.71	660.64	112.21	-0.61	67.44
1856	-211.43	683.11	644.78	103.58	-55.11	47.76
1857	26.86	880.37	788.82	29.42	-67.23	-22.52
1858	42.24	578.61	877.2	-93.38	-46.57	-106.32
1859	-217.53	-198	932.37	-189.67	-44.74	-150.82
1860	-181.4	-154.3	877.44	-157.84	-70.43	-58.69
1861	-28.56	83.74	848.14	-98.91	-81.02	-12.24
1862	-35.64	-39.79	869.38	-96.8	-74.55	5.86
1863	138.92	-54.69	802.25	-7.87	-80.54	23.38
1864	-17.33	-2.69	776.61	19.68	-31.19	-4.36
1865	-200.93	-126.22	889.65	21	-22.64	17.58
1866	-71.78	30.52	736.08	98.79	-72.45	74.13
1867	147.71	157.71	835.21	113.71	-78.7	45.07
1868	-47.85	504.64	908.45	33.48	-61.22	-31.37
1869	-88.13	537.35	879.64	-96.22	-74.86	-84.59
1870	-285.64	410.89	890.63	-151.12	-92.01	-96.98
1871	-179.2	12.7	1079.1	-204.25	-125.98	-50.57
1872	-135.99	-33.45	1263.18	-205.66	-79.68	-10.62
1873	-142.33	-190.19	1264.65	-143.62	-131.01	-40.1
1874	-100.1	-104.25	1217.53	13.58	-138.64	-119.29
1875	-127.44	-63.48	962.16	140.32	-154.79	-160.16
1876	351.07	-54.2	806.88	121.25	-136.84	-310.24
1877	52.25	422.36	644.04	49.32	-103.76	-422.88
1878	-291.02	363.53	1003.66	-91.89	-116.85	-452.18
1879	-123.05	-268.07	1035.89	-45.99	-173.07	-458.16
1880	-328.86	-220.7	836.18	92.47	-119.75	-406.04
1881	-502.44	221.68	717.29	150.39	-128.81	-339.75
1882	-566.16	268.07	675.29	92.07	-249.08	-249.57
1883	-227.78	-143.8	834.23	-12.63	-294.77	-107.76
1884	352.05	-367.43	1081.79	-41.81	-291.32	-91.49
1885	260.01	83.98	755.86	-4.82	-177.58	-68.97
1886	-86.67	509.03	831.05	53.71	-145.78	-150.09
1887	-84.47	312.99	875	61.52	-128.51	-148.35
1888	39.06	385.25	890.63	-3.75	-49.1	-70.5
1889	22.95	261.47	921.39	-33.42	-40.99	-41.41
1890	-9.28	58.84	1051.51	-13.24	-39.46	-19.65
1891	-281.74	272.46	979.25	69.37	-62.53	27.44
1892	-95.95	58.59	923.34	-11.78	-115.78	46.66
1893	18.31	39.55	883.06	-35.64	-121.43	-9.12
1894	4.39	-21	903.56	-37.66	-89.66	-12.97
1895	-13.92	-4.88	641.85	-50.08	-100.4	0.58
1896	12.45	-70.8	727.78	-59.75	-75.59	-26.7
1897	-46.39	-41.26	656.98	-12.54	-63.48	-51.27
1898	135.5	305.66	605.47	-14.74	-60.15	-65.43
1899	-100.59	14.16	940.67	-40.25	17.55	17.94
1900	253.42	-51.27	1343.75	33.57	-12.42	59.91
1901	213.62	-14.89	1270.02	122.38	54.38	43.55
1902	-174.07	497.07	954.35	123.54	35.74	53.86
1903	-26.61	614.26	1006.1	27.71	6.38	64.06
1904	187.74	335.94	863.77	-78.37	59.54	34.76
1905	-196.04	5.37	902.83	-137.45	71.47	-76.14
1906	-439.94	-106.2	1046.39	-150.6	37.11	-54.53
1907	-162.11	-40.53	1062.01	-141.63	-5.1	-41.47
1908	-320.8	697.51	907.71	34	-22.13	-68.73
1909	-130.86	477.29	686.04	88.47	-27.59	-61
1910	-154.05	-440.43	838.38	25.51	0.24	-82.28
1911	-127.2	-530.27	821.53	90.24	-17.4	-125.76
1912	-133.06	171.63	814.45	157.68	-33.42	-160.52
1913	-320.07	888.43	647.95	218.84	-15.63	-54.14
1914	-72.51	20.26	728.76	62.81	-30.06	-33.69
1915	-307.86	-171.88	763.92	-67.93	7.32	-27.92
1916	-318.36	-71.78	879.39	-178.83	-51.85	-13.58
1917	-135.74	120.12	1085.21	-191.16	-73.61	12.82
1918	77.39	-263.18	1280.76	-182.31	-77.82	35.31
1919	-77.88	-250.49	1009.52	-88.5	-68.27	16.33
1920	-88.87	-141.85	958.25	-50.78	-58.69	36.71
1921	47.12	94.24	1106.45	2.99	1.53	32.2
1922	-122.56	-225.1	1189.94	11.14	37.72	69.27
1923	-313.72	-143.8	892.33	44.04	16.3	100.43
1924	-73.73	-18.31	817.87	56.09	-45.04	125.64
1925	-34.67	-6.35	813.48	41.14	0.95	165.77
1926	-287.6	-34.18	774.9	-11.99	3.66	192.2
1927	-422.36	67.63	820.56	-36.1	-31.07	205.63
1928	-429.69	-337.89	1119.87	-66.62	-112.46	180.15
1929	-83.98	-209.72	971.92	-18.62	-212.77	148.71
1930	115.23	-191.89	971.19	-4.21	-236.94	31.01
1931	198	-36.87	925.54	-17.58	-114.01	-48.49
1932	-191.65	-108.4	1065.67	-29.85	-85.82	-73.85
1933	-2.2	-5.13	1089.36	70.65	-76.45	-30.33
1934	240.48	417.48	741.46	244.23	-35.31	-98.57
1935	-220.95	681.4	1051.51	222.17	57.62	-125.43
1936	-255.13	797.36	886.23	80.63	18.83	-41.53
1937	-303.96	301.27	880.37	-26.28	1.16	-33.94
1938	-190.67	-36.87	923.58	-138.4	-80.47	-75.38
1939	-314.94	-396.97	1043.7	-54.5	-34.97	-148.53
1940	-502.44	170.41	870.36	54.93	-48.31	-165.07
1941	-378.91	276.37	897.71	49.84	-123.69	-172.18
1942	-251.22	375.73	919.43	14.71	-129	-268.34
1943	-281.25	330.08	959.47	7.9	-129.09	-327.45
1944	-631.84	-32.23	839.6	8.36	-188.87	-395.72
1945	-228.03	190.43	874.02	21.67	-250.4	-312.13
1946	-359.86	61.52	927.49	52.83	-232.57	-258.33
1947	-137.94	357.67	725.34	49.53	-289.37	-188.72
1948	109.86	349.85	690.92	-29.66	-236.11	-237.06
1949	-249.02	-129.64	869.14	-38.64	-219.18	-280.15
1950	-2.2	-114.26	827.64	-70.4	-221.83	-242.46
1951	168.7	-49.32	990.23	-100.83	-145.69	-157.96
1952	-49.56	55.66	854.49	-23.28	-74.8	-128.6
1953	-139.65	-11.47	1004.88	-8.06	-33.02	-107.54
1954	-243.41	-74.46	1028.56	62.07	-45.72	-87.83
1955	-243.41	106.93	1110.84	87.74	-36.9	-35.16
1956	-197.75	605.96	831.79	73.52	-52.67	-8.7
1957	-342.04	536.62	847.41	-104.16	-103.33	-43.3
1958	-213.38	-248.54	1170.9	-173.8	-127.78	-24.84
1959	-7.08	-494.14	1332.52	-105.9	-112.76	-42.63
1960	43.21	-123.05	1271.97	82.06	-40.13	-141.94
1961	-378.17	424.8	903.56	111.48	-26.58	-156.22
1962	-161.87	121.09	837.89	90.73	-40.74	-96.53
1963	-34.42	-508.06	687.99	82.18	12.63	-60.85
1964	-132.81	39.79	747.07	152.16	31.46	7.63
1965	-154.79	238.28	881.84	121.37	31.16	52.03
1966	-343.75	396	806.4	99.43	30	71.23
1967	-238.53	132.08	782.47	28.56	-22.95	100.8
1968	-64.21	130.13	873.54	-67.81	-59.27	113.37
1969	-54.44	214.11	916.02	-68.12	-58.65	125.49
1970	12.7	223.14	911.87	-60.24	-67.17	166.08
1971	133.3	-161.62	1009.77	-57.95	-45.04	191.83
1972	161.38	275.39	702.39	-65.4	-2.72	161.41
1973	-123.05	745.12	641.85	-171.75	-25.79	76.48
1974	-298.83	1145.26	1045.65	-145.84	-109.44	82.15
1975	-100.34	851.81	806.15	-99.12	-170.56	-8.64
1976	-214.84	-37.84	972.41	-419.77	-125.82	-177.06
1977	-511.96	-272.22	1412.84	-468.75	-118.84	-191.38
1978	-154.54	-254.39	1342.77	-357.79	-167.3	-114.78
1979	121.09	-968.02	1136.96	-295.26	-108.73	-122.22
1980	-84.96	-905.27	1040.04	-61.4	-83.4	-222.9
1981	-210.69	-880.86	963.13	155.79	-39.67	-73
1982	102.05	-883.54	702.88	302.46	-62.19	69.98
1983	286.13	-541.5	557.37	369.29	-46.36	29.75
1984	273.19	-45.41	502.44	382.75	9.64	-33.42
1985	80.32	686.04	631.84	343.66	17.64	-141.97
1986	-210.21	568.36	793.21	246.52	11.14	-271.18
1987	-362.55	-282.71	1093.02	123.93	23.38	-160.95
1988	-108.64	-63.96	1022.22	122.89	82.79	37.23
1989	-178.96	309.57	960.45	121.89	55.33	139.53
1990	-10.5	-117.19	987.3	93.99	19.78	158.75
1991	-163.09	-163.33	1006.1	-28.35	62.56	112.73
1992	-439.21	361.57	1079.83	-81.76	47.3	58.99
1993	-340.33	168.7	1118.9	-209.75	-53.41	49.71
1994	-362.3	-216.31	1128.17	-265.93	-98.91	54.75
1995	-337.4	-241.7	1146.97	-217.16	-117.65	13.64
1996	-284.67	-372.31	978.76	-211.43	-119.84	8.42
1997	-29.3	-370.61	1162.84	-147.58	-121.31	57.07
1998	92.53	-136.72	804.93	34.39	-40.22	52.64
1999	-51.76	-20.26	755.62	74.49	11.99	51.09
[truncated: 4,818 more rows]
