# Supplementary material for: Complexes of vertebrate TMC1/2 and CIB2/3 proteins form hair-cell mechanotransduction cation channels
Source: eLife. 2025 Jan 8;12:RP89719. doi: 10.7554/eLife.89719 (PMC11709434; doi:10.7554/eLife.89719)
Supplement: Figure 3—source data 1. [file elife-89719-fig3-data1.zip › Figure 3H/wt/9-5-R1.txt]

70	-85.21	1071.29	-43.15	9.49	-7.90	9
45.41	-213.38	950.68	-31.62	-14.65	-0.79	10
32.23	-206.05	697.75	2.29	-27.34	-21.79	8
-99.37	-268.80	257.81	7.97	-81.39	3.78	8
341.06	-8.79	339.36	-28.29	-73.94	34.33	8
111.33	22.95	370.61	-37.75	46.51	-47.27	11
114.99	177.25	1362.30	-61.10	38.09	-64.33	8
146.24	-40.77	1558.59	-52.46	62.19	-48.19	8
-54.44	-235.11	1065.19	-132.35	78.49	-22.52	10
-96.68	-610.84	1051.27	-164.46	31.22	-11.87	8
2.44	-433.59	983.40	-111.42	17.55	2.84	11
69.34	20.75	1249.02	-40.89	53.38	6.68	8
-497.56	177.00	1113.77	68.45	-56.98	-19.41	8
132.08	203.86	1236.08	189.36	-69.98	11.29	10
-90.58	477.78	1033.45	268.98	30.18	-18.19	9
-375.73	402.59	1003.17	258.42	-38.94	-97.99	8
-57.62	261.96	831.05	233.49	-90.91	-91.40	10
-133.79	214.11	722.66	204.35	-90.70	-99.64	8
-97.90	597.66	380.37	104.55	-154.39	-61.04	10
463.13	122.80	748.29	-102.33	-131.50	-14.43	9
319.58	-174.32	1123.54	-171.69	-38.64	-29.94	10
237.79	-15.87	1004.15	-201.72	-49.38	-9.86	8
309.08	-164.55	916.02	-179.72	-29.75	-11.11	10
-113.04	142.09	771.97	-105.93	-8.36	-26.64	8
-186.52	185.06	889.40	-64.58	-55.08	41.20	9
25.39	90.09	900.63	33.02	-84.78	52.92	10
39.06	153.32	985.60	71.32	-60.52	66.56	8
9.28	59.81	1071.53	87.01	-80.69	42.39	8
188.48	-139.16	1015.63	152.71	-85.11	0.58	11
287.35	44.68	663.33	197.72	-38.18	8.64	8
207.28	-5.37	580.57	123.11	1.68	68.48	8
188.48	-100.34	877.69	94.24	12.57	88.35	10
-31.25	-128.42	802.73	114.47	37.63	100.68	8
-3.66	89.60	651.86	106.87	8.33	87.13	9
-73.00	216.80	711.91	89.87	-29.97	101.99	8
127.44	284.18	865.97	89.87	-41.63	114.20	10
218.02	429.69	657.96	87.83	34.58	185.09	8
466.80	376.71	567.38	81.27	154.14	291.50	10
527.34	277.34	778.32	105.10	258.36	326.45	9
360.60	274.41	924.80	120.57	370.12	359.19	10
238.04	257.08	926.03	132.20	424.56	446.01	8
191.41	132.57	857.42	140.56	407.23	465.09	10
-36.38	-41.02	871.58	120.73	414.83	472.29	8
-264.40	396.24	690.19	102.75	323.12	420.38	11
-324.95	379.88	935.55	92.86	184.20	292.91	8
-303.96	202.88	943.60	94.02	122.62	230.44	10
-253.42	-154.54	1054.69	114.65	95.46	199.13	8
77.64	387.70	679.44	140.56	109.31	33.87	11
-365.23	534.18	734.86	93.75	101.68	-4.06	8
-342.77	536.87	829.10	54.23	10.71	-22.58	8
-387.70	386.23	711.18	-20.84	-10.71	-42.76	10
-434.57	-126.71	843.26	-126.31	-2.08	-30.18	8
-468.26	-220.70	1001.46	-84.01	-1.34	16.85	11
-270.51	-103.52	994.38	-54.47	-18.59	47.94	8
-210.69	228.76	940.67	-23.10	-49.10	122.83	8
-173.83	141.60	912.35	22.55	-83.47	135.71	10
-121.09	-8.54	750.24	73.52	-119.63	62.13	8
-25.63	-20.02	681.40	59.54	-104.61	46.02	11
0.24	-156.25	741.46	56.61	-73.18	48.34	8
83.74	64.70	903.08	86.82	-26.31	35.64	8
153.81	488.77	1182.62	55.57	16.02	-20.23	8
-34.42	608.89	1126.46	-14.28	22.74	-75.96	10
-333.01	83.25	916.99	-97.93	-7.57	-68.21	9
-64.70	-563.72	1044.92	-213.41	-51.54	-14.83	8
18.31	-235.84	1015.38	-97.81	-21.18	16.36	10
38.09	-94.24	795.90	-15.47	-7.75	63.11	8
11.72	83.74	687.74	-2.90	6.90	76.57	8
-57.37	187.26	574.46	-7.23	10.96	81.39	11
-77.64	317.14	683.59	0.09	24.05	69.64	8
-66.65	574.95	1002.20	98.30	38.91	14.13	8
-298.83	569.82	1152.83	127.23	33.29	-42.91	8
-424.80	930.66	1021.48	99.06	-4.70	-42.45	11
-319.82	391.36	1032.47	-34.55	-49.96	-37.90	8
-358.15	-77.88	967.04	-76.93	-50.51	-20.69	10
-255.86	-40.77	578.37	-55.30	-81.15	4.64	8
-266.11	-35.89	661.38	-76.11	-88.53	54.35	8
-173.58	-59.33	905.52	-63.84	-112.06	83.40	11
169.92	73.24	842.04	8.30	-64.33	107.70	8
-21.97	176.27	761.72	61.49	42.45	55.05	8
-167.97	168.21	806.64	108.28	49.01	30.40	8
-233.89	528.08	850.83	91.46	28.17	32.93	10
-350.59	648.44	981.20	17.12	6.44	20.97	9
-334.72	540.28	949.95	-25.63	-48.92	33.51	8
-257.57	63.48	1138.92	-100.22	-58.38	79.44	8
-305.66	63.72	1170.65	-104.77	-65.25	114.87	8
-174.56	64.21	1089.11	-92.83	-54.72	152.53	10
154.79	-203.86	1127.69	-9.89	-6.81	277.34	9
195.07	-2.93	975.83	163.36	56.52	343.72	10
359.13	484.86	704.59	346.10	100.31	319.27	8
60.79	410.40	569.09	431.49	156.16	122.92	10
-160.89	243.16	604.49	429.69	179.26	34.61	9
-397.71	19.53	632.57	440.89	152.98	35.98	8
-73.49	395.75	357.91	387.70	91.98	54.57	10
-184.57	384.28	531.25	177.89	104.92	8.45	8
-220.70	503.17	653.32	77.82	117.92	-159.45	10
-442.63	279.79	644.53	75.56	103.79	-327.33	9
-808.59	-200.20	701.66	56.82	49.68	-298.77	10
-850.10	65.19	547.61	70.22	11.23	-207.06	8
-541.26	577.15	448.00	16.08	-78.83	51.48	8
-10.25	398.68	1068.36	-170.38	-147.25	83.50	10
-482.42	204.35	1156.74	-164.86	-85.94	50.72	9
-532.47	118.41	937.74	-88.10	-127.87	112.64	10
-109.37	440.67	922.36	-69.73	-100.28	100.68	8
-101.56	96.44	1010.50	-67.26	-32.23	144.53	10
-49.32	220.95	1032.96	-3.54	31.43	138.55	8
-376.22	726.07	620.12	60.00	56.73	51.21	11
-430.18	451.90	838.87	5.34	13.82	116.76	8
-182.86	323.97	802.49	60.21	-10.07	206.36	8
10.74	234.86	554.69	97.78	-12.36	157.14	10
-482.91	114.26	489.75	160.68	7.45	74.49	9
-242.19	212.65	548.10	52.25	-34.85	113.01	8
-18.07	255.13	634.03	-17.06	-52.40	32.78	10
-218.26	613.28	693.60	20.11	-33.66	-29.36	8
-501.95	601.32	582.03	-55.30	-29.45	-33.91	8
-271.97	449.22	869.14	-98.54	-68.63	76.02	11
-232.18	506.84	898.19	24.99	-80.72	150.48	8
-52.00	387.94	829.59	136.69	-77.09	155.12	10
35.64	160.16	763.18	206.42	-24.66	148.71	8
-2.69	65.92	593.51	239.23	23.38	94.36	10
-387.94	236.82	266.60	236.48	59.69	26.95	9
-497.07	275.63	512.21	-12.36	-28.26	-52.92	8
-401.61	291.50	645.51	-73.67	-127.84	-56.49	10
31.25	607.42	537.84	-190.86	-52.15	-126.77	8
-344.97	449.95	925.54	-224.37	-37.87	-135.96	8
-287.11	192.87	984.13	-174.65	-66.65	-35.64	11
-126.71	358.40	850.59	-108.22	-26.95	54.41	8
-343.75	419.19	903.56	-59.63	-36.10	-2.56	10
-350.10	332.28	915.28	-116.30	-67.84	9.83	8
-290.53	-11.96	890.38	-107.24	-48.83	41.90	11
-118.65	51.76	850.10	-54.41	-27.40	115.39	8
-33.69	445.80	950.44	-50.14	7.66	105.10	8
-103.03	337.89	951.17	-106.05	80.78	127.01	10
-83.50	138.18	1014.89	-112.00	163.18	240.48	8
-177.25	-458.50	1193.85	-83.31	155.82	252.59	11
-280.52	-271.00	976.07	-7.05	158.42	251.25	8
-390.14	-0.98	794.43	72.39	89.45	209.17	10
-167.48	34.67	782.23	102.97	-5.16	175.42	8
-85.69	451.42	502.93	187.19	-23.22	144.10	8
-177.49	670.17	481.69	236.72	-76.69	86.70	11
-17.33	764.40	639.65	192.96	-73.46	63.11	8
-226.56	548.83	683.59	86.21	-51.82	4.46	10
-151.61	448.73	592.53	13.98	-54.72	33.05	8
46.88	191.16	732.42	-64.88	-28.81	53.44	9
-75.20	-57.62	897.71	-53.44	4.94	84.20	8
-181.40	16.36	792.24	-6.99	-14.25	106.20	10
-76.90	250.49	761.47	28.47	-41.66	120.76	8
-108.15	422.61	783.69	63.84	-46.23	73.24	8
-218.51	596.92	519.29	146.55	-66.93	41.14	11
-16.60	700.20	528.56	99.85	-73.52	25.02	8
-45.65	598.88	688.72	21.12	-47.30	-40.04	8
-21.73	336.43	732.91	-77.18	-62.77	-53.31	10
-320.80	-171.88	919.43	-135.04	-6.07	-11.05	8
-235.35	40.53	672.12	-90.58	-46.05	-36.35	9
-109.13	422.36	725.10	-89.90	-24.26	-51.36	10
-234.86	477.54	769.29	-98.11	-17.85	-73.21	8
-158.45	238.28	862.06	-103.12	-14.74	-41.72	10
-171.14	319.09	1009.28	1.95	-28.90	-55.48	8
-181.88	522.22	1093.51	61.19	-51.06	-35.28	9
-322.02	361.08	872.07	85.14	-84.93	-26.67	10
-462.16	-48.58	597.41	-36.87	-64.30	31.83	8
-84.23	-42.97	703.37	-91.22	-86.46	77.55	10
176.51	88.62	774.66	-95.79	-18.19	73.67	8
39.55	244.87	841.80	-89.36	33.72	50.42	9
-316.16	207.03	1020.75	-39.43	41.93	-21.09	8
-243.16	32.23	1028.81	26.21	-0.24	-53.07	10
-310.30	468.51	668.46	186.10	-17.03	-45.01	8
-124.51	565.67	521.97	127.66	-51.48	-34.15	11
-210.94	413.82	690.43	46.39	-33.45	-15.32	8
-190.67	519.78	785.64	0.09	-32.29	6.62	8
-449.71	660.16	747.56	-75.26	-22.58	25.97	10
-100.83	332.52	1000.98	-129.91	-71.72	118.07	8
-24.90	314.45	1009.77	-58.65	-52.70	132.81	11
-100.59	347.41	1003.17	-73.39	-54.11	123.29	8
-124.27	285.89	876.22	-82.61	-47.76	140.20	8
-180.18	75.20	898.44	-48.13	-46.39	148.47	10
-248.54	378.91	440.67	107.45	-70.16	116.24	8
-67.38	200.20	700.93	27.28	-58.26	161.96	11
22.22	147.22	724.61	58.75	3.33	162.90	8
-78.12	73.73	883.79	113.46	57.34	202.39	8
-27.10	306.40	642.09	217.07	98.08	255.80	10
84.47	141.60	683.84	235.78	96.98	291.99	8
16.85	-18.80	885.50	157.14	160.03	296.30	11
-189.70	311.28	859.38	120.91	147.31	251.56	8
-405.52	69.82	799.80	14.37	75.87	185.09	8
-218.02	104.25	818.60	-41.32	49.53	182.22	10
-34.67	44.43	893.31	-24.05	0.95	130.71	9
-168.46	309.57	904.05	70.86	-40.25	61.22	8
-83.50	398.44	829.83	34.36	-42.69	13.55	10
-92.29	412.60	776.12	13.58	-44.01	-10.62	8
62.99	501.46	719.48	-53.10	-41.47	-3.72	8
-149.66	256.35	947.02	-108.64	-22.22	-12.45	11
-124.02	242.19	934.08	-69.09	-3.69	21.85	8
-178.47	89.36	874.02	-72.30	5.37	44.74	8
41.02	250.98	926.27	-79.80	-26.52	166.63	10
117.92	0.00	1091.31	-94.30	-34.42	163.88	8
-1.71	-352.29	1093.75	-3.85	-0.46	190.77	9
6.35	-135.74	953.86	167.85	8.88	220.79	10
287.35	757.81	615.23	123.50	-10.44	176.15	8
-77.39	182.62	903.81	24.69	-28.75	33.75	8
-109.37	73.73	716.06	60.70	-29.63	-22.83	10
-150.88	227.29	783.20	16.88	-31.43	-36.53	9
-79.59	280.27	820.07	-21.58	-55.48	-18.62	8
-78.37	239.01	783.69	-62.19	-3.69	22.74	10
-149.66	303.22	800.05	-111.48	-11.93	33.69	8
-192.14	156.01	967.77	-96.50	-56.67	54.41	8
-126.22	-54.69	1035.89	-110.47	-71.50	144.26	11
-65.92	-373.54	1087.16	-70.10	-65.80	204.90	8
273.68	-201.42	845.21	66.04	-66.59	235.84	10
356.93	549.80	589.84	112.95	21.88	179.41	8
26.86	289.79	977.54	61.61	8.82	78.03	11
297.61	360.60	841.06	93.66	9.67	-3.11	8
-129.64	223.14	724.85	20.75	15.44	-74.80	8
-220.95	-79.83	1084.47	-129.12	8.85	-75.71	8
-241.46	-151.37	1104.25	-163.09	-8.70	-58.26	10
-98.63	102.54	978.27	-77.33	-12.15	-66.71	9
-57.62	251.22	867.43	-17.27	-24.84	-111.66	10
-199.95	166.02	757.57	-16.57	-53.07	-112.15	8
-27.83	-120.61	916.26	22.95	-58.47	-60.30	8
-133.06	100.10	682.37	162.75	-59.78	24.35	10
27.83	334.96	794.43	141.14	-91.09	33.11	9
55.66	424.56	765.38	55.33	-103.18	-22.03	8
84.23	343.26	783.69	-20.26	-90.27	-49.01	10
3.66	-87.16	1140.38	-130.37	-48.58	-60.15	8
-172.36	-51.76	841.80	-140.47	-20.66	-42.76	8
19.29	237.30	694.58	-82.15	-50.87	-36.50	11
19.78	224.37	732.67	-78.74	-46.78	-70.86	8
-67.38	-8.30	1016.60	-52.89	-54.84	-45.04	10
69.34	214.11	930.42	42.76	-43.55	19.71	8
-140.38	168.95	1000.24	70.71	-35.52	8.03	9
-133.06	271.24	829.83	52.64	-57.13	39.37	8
-10.25	235.35	739.75	-1.74	-44.16	59.45	10
-36.87	-26.12	1024.90	-77.79	-22.95	69.70	8
73.73	-95.46	970.21	-108.40	-35.55	46.72	8
115.97	-77.39	900.63	-37.35	-20.81	-27.40	11
-4.15	-5.37	1018.55	39.25	0.58	-92.13	8
-247.56	19.29	976.32	70.19	-8.88	-100.46	8
-208.50	-84.96	989.50	98.57	-70.98	-80.93	8
-8.54	123.29	828.13	158.39	-83.22	-33.42	10
20.26	120.61	971.19	153.99	-83.34	-42.66	9
-19.53	427.00	636.23	142.00	-97.56	-38.79	8
114.01	443.60	659.18	-48.89	-51.88	-29.05	10
-255.62	-225.83	967.04	-100.74	-36.56	-68.39	8
-54.44	36.13	817.38	-80.72	-69.21	-26.67	10
160.40	-59.81	995.12	-93.63	-52.25	-14.80	9
74.22	266.36	1275.88	-65.73	57.59	-64.36	8
-307.86	58.84	1131.84	-8.06	28.81	-123.32	10
-275.63	-328.86	990.97	54.05	-19.17	-96.28	8
-198.73	-318.12	908.94	207.67	-22.40	-59.54	8
-228.03	224.12	719.97	218.11	-50.23	-62.93	11
-122.80	388.43	677.25	54.35	-77.06	-13.09	8
-57.86	162.35	715.09	-79.07	-58.26	25.85	10
-120.12	-20.26	1015.87	-126.77	-31.31	63.69	8
-152.10	20.26	996.34	-71.35	-30.64	111.27	9
49.32	356.69	811.52	0.09	2.99	86.18	10
-197.02	189.94	819.58	26.40	16.24	91.00	8
-269.53	416.26	853.03	118.93	-19.47	89.39	8
-158.45	519.78	1012.45	98.27	-38.39	35.92	10
-121.09	484.13	922.36	32.84	-14.83	37.11	9
-250.98	395.75	868.90	-15.63	-15.14	58.96	8
-125.24	362.30	798.34	-84.11	-37.96	140.20	10
-16.11	23.68	1021.48	-123.11	-29.82	144.56	8
-192.14	51.03	959.23	-82.58	15.41	166.84	10
-241.21	0.73	999.02	-58.01	-25.42	228.27	9
91.06	-40.04	1001.46	-57.46	-47.27	245.15	8
128.91	-199.46	1018.80	-5.49	-24.35	263.43	10
171.14	109.13	830.57	45.72	-12.36	278.78	8
-18.31	-142.58	1070.07	44.40	9.80	233.67	10
-213.13	-102.29	930.42	186.46	-24.93	222.56	9
189.94	292.48	726.81	212.22	-50.90	204.96	8
296.63	514.40	799.07	162.72	-20.26	158.39	10
78.61	214.11	954.83	130.49	-2.84	44.59	8
-112.55	66.89	863.77	116.52	80.75	148.35	11
1.22	-155.27	998.05	76.90	125.61	315.34	8
162.84	-39.55	900.15	90.94	164.76	344.12	10
-36.87	10.01	934.08	112.58	166.96	304.63	8
-106.93	154.54	730.47	58.47	153.02	260.83	8
-410.64	-234.62	831.30	-17.76	83.65	183.59	11
-45.90	-125.98	971.44	104.98	-27.86	112.98	8
15.38	31.25	688.72	98.75	-5.80	34.73	10
-110.60	305.42	661.87	25.51	11.69	23.41	8
-170.90	-65.92	1001.95	-57.46	-31.37	26.98	8
8.30	-17.82	1027.59	-45.65	-30.55	67.41	11
51.03	194.58	988.77	-83.16	-21.45	46.30	8
-23.93	90.58	1081.05	-122.68	-22.34	37.05	8
-14.40	-123.05	1233.15	-136.41	-76.45	52.92	8
-93.75	22.46	1015.14	2.59	-8.58	58.84	10
-211.43	59.81	762.70	40.89	6.68	35.55	9
-59.08	-12.45	798.34	74.89	-54.60	15.26	8
119.38	161.62	943.12	86.61	-32.14	-0.82	10
-170.17	357.18	793.70	42.24	6.99	-29.42	8
-327.64	68.12	777.34	-66.65	-19.84	-21.51	8
-294.92	-157.96	875.24	-127.11	-50.35	44.68	9
82.03	-39.31	954.59	-124.85	-19.20	67.02	10
-138.92	-123.54	982.18	-118.53	-16.88	-0.67	8
29.05	12.45	1114.01	-87.19	-47.39	4.46	10
107.42	-100.83	1084.96	-32.29	-29.45	9.95	9
0.73	-146.73	1145.75	65.22	-4.03	-5.49	8
-122.31	72.51	992.43	97.20	-22.19	-5.28	8
138.67	177.73	1112.79	58.59	-13.28	14.98	10
86.18	78.12	987.55	18.16	9.28	-9.58	8
-46.14	-69.82	846.92	-25.79	18.65	3.08	9
-77.88	-315.43	1058.11	-58.69	15.78	-12.08	8
-202.39	-186.52	1084.23	-59.14	14.80	-41.69	10
-186.04	-125.49	1028.32	-29.85	-31.95	-45.90	8
-91.06	-174.07	1009.77	29.69	-54.87	12.08	10
62.50	-205.08	1069.82	154.11	12.08	5.40	9
-93.51	32.47	766.60	233.31	4.09	-24.26	8
-46.14	110.84	613.28	265.29	-23.62	-85.69	10
-334.47	89.84	700.20	154.63	23.53	-75.13	8
-561.04	140.87	696.04	55.63	-45.44	-21.36	8
-327.15	91.06	876.95	8.97	-74.65	3.85	11
-86.67	164.06	1057.37	-45.56	-71.90	-19.26	8
-379.88	82.03	977.29	-77.15	-70.37	-34.55	8
-210.69	207.03	947.51	-74.68	-96.19	-10.25	10
-100.34	287.84	942.14	-109.53	-79.50	-19.32	8
-212.65	-24.17	1160.89	-96.50	-64.58	-20.05	9
-137.94	9.52	1054.44	62.53	-73.85	-24.23	10
-203.13	323.00	1040.53	95.86	-47.36	-25.21	8
-156.98	207.52	984.86	27.77	-60.97	-40.44	10
-144.78	-87.16	989.75	8.09	12.12	-81.09	9
-407.47	-67.87	960.69	28.99	-0.37	-110.96	8
-354.98	-33.45	823.49	52.25	-52.12	-106.17	10
-71.78	68.85	756.10	37.96	-50.93	-56.27	8
-53.22	65.19	829.10	30.49	-32.96	-61.95	8
-21.97	-25.15	880.37	46.91	-16.85	-74.83	9
-330.08	-1.95	739.75	139.89	22.46	-100.56	10
-240.72	88.13	570.07	212.28	-28.87	-114.20	8
-320.31	60.06	625.24	225.31	-22.06	-62.99	10
-313.72	270.02	521.00	207.86	-28.26	-3.30	8
-282.23	215.58	617.19	127.84	-41.38	21.55	9
-158.69	230.47	843.26	82.64	-80.81	52.00	10
-136.47	234.86	842.04	93.44	-82.89	13.79	8
-277.10	414.79	624.27	129.06	-56.24	19.13	8
-188.96	371.83	704.59	94.30	-85.21	94.88	10
-21.48	471.19	926.03	83.83	-56.21	97.26	9
-287.11	644.04	1009.28	-19.07	-69.06	41.32	8
97.17	512.70	895.51	-111.63	-104.03	48.37	10
-232.91	79.10	1098.63	-155.27	-7.14	0.18	8
-490.72	-17.09	1080.57	-58.78	-48.98	24.84	11
-165.77	457.52	891.11	-96.83	-79.47	38.88	8
-97.17	-27.83	1129.88	-97.38	-69.46	34.42	8
-158.20	119.38	950.93	26.92	-36.32	56.76	10
-311.28	246.83	755.86	27.95	-90.45	81.05	8
90.82	-100.59	1064.70	28.02	-85.69	60.06	9
-206.54	234.38	822.51	73.85	-32.41	23.32	10
-119.14	381.59	752.69	7.75	-57.89	55.85	8
118.65	264.89	928.22	-91.83	-42.57	80.57	8
-20.02	19.04	1044.92	-72.88	-14.37	50.02	10
-213.38	22.95	778.81	-27.53	-17.73	59.39	9
-194.58	11.47	734.38	-14.37	-25.73	87.28	8
-28.81	-55.42	854.49	56.58	-73.15	121.46	10
114.99	-46.39	882.32	132.87	-44.16	135.93	8
75.20	195.07	601.07	121.12	9.95	88.59	8
-128.42	138.67	860.11	106.60	4.67	36.53	11
-286.62	306.15	958.50	64.51	11.41	-90.76	8
-473.63	361.08	712.16	11.69	7.75	-89.84	8
-396.48	200.68	846.19	-38.85	-40.44	-71.75	10
-270.26	306.15	895.51	-40.16	-43.27	-82.52	8
-391.36	287.84	913.82	-55.63	-47.70	-23.77	11
-86.91	172.61	1119.87	-83.86	-73.49	46.94	8
-162.35	208.25	1006.84	-65.31	-63.14	50.69	8
-127.20	254.64	968.99	-72.42	-84.93	85.60	10
164.31	56.88	976.32	-69.92	-77.76	100.86	8
40.04	259.28	864.75	5.77	-25.48	40.16	9
-33.69	300.29	1141.85	-15.01	-39.00	-22.16	10
-26.61	431.15	970.46	10.44	-9.25	18.43	8
-146.24	621.34	671.63	60.67	17.88	-3.69	8
-395.02	303.22	529.05	44.65	-3.17	12.88	11
-176.27	107.42	684.33	61.13	-49.96	33.97	8
-225.83	214.36	690.92	101.44	7.08	117.40	8
-214.60	168.70	700.68	158.17	5.89	188.35	10
-129.64	241.94	633.06	193.33	3.51	196.72	8
-148.93	194.58	736.57	218.11	1.92	210.97	9
78.12	296.63	807.37	253.54	16.94	238.31	10
167.97	254.15	782.71	252.35	17.64	191.04	8
197.27	203.86	854.98	199.07	46.02	166.63	10
104.98	202.15	796.63	183.32	85.97	131.99	8
12.70	-4.15	636.72	157.38	97.29	132.84	11
-68.60	73.00	780.27	107.48	92.56	113.71	8
-30.27	227.78	643.80	112.09	46.75	100.37	8
-170.17	305.42	866.70	22.31	12.63	35.43	10
-276.61	350.83	968.75	2.93	-61.52	9.09	8
-291.26	384.03	1158.20	1.31	-36.07	79.28	9
-25.39	236.08	1061.52	-32.01	26.58	193.57	10
-41.75	-62.99	943.12	-56.49	13.40	165.25	8
-74.95	-207.03	948.24	29.14	8.36	191.35	8
-105.71	-2.69	660.64	70.43	-28.66	203.86	11
251.95	199.46	588.13	121.70	-64.09	146.12	8
5.13	208.50	652.59	180.97	2.26	88.20	8
76.90	474.85	610.11	253.14	-30.46	14.86	10
-4.15	674.32	537.11	157.96	-24.23	-25.79	8
-141.60	730.96	371.83	115.26	-19.99	-14.40	9
-236.33	354.74	748.54	-87.46	3.48	-11.66	10
-273.44	301.27	739.01	-75.90	-4.61	-7.72	8
-184.33	350.83	717.53	-68.18	-12.60	68.97	8
-18.80	492.68	755.13	-77.36	-28.38	90.48	10
20.51	258.79	938.72	-63.51	-63.51	118.59	9
197.02	290.04	597.41	99.09	-22.06	138.58	8
300.29	657.47	588.87	187.56	-3.85	93.69	10
192.87	823.24	607.42	49.84	22.25	5.52	8
-147.95	486.57	771.48	13.67	-8.73	-14.80	8
29.05	360.11	657.71	-45.59	-31.10	-7.97	11
-89.60	327.15	729.25	-69.92	0.12	36.38	8
75.68	449.46	659.42	-74.04	-17.12	34.45	8
29.30	243.16	754.39	-74.49	13.40	31.89	10
-128.17	299.80	571.53	-29.72	6.20	35.13	8
-220.95	297.36	529.54	-21.12	-32.90	62.26	9
31.01	170.17	584.72	36.87	2.96	137.60	8
146.97	216.06	672.61	87.98	32.96	161.29	10
458.25	675.05	552.00	135.89	114.11	158.94	8
-86.43	470.70	576.66	76.08	148.68	75.07	11
153.08	392.33	592.29	99.61	89.54	50.90	8
-167.97	-7.32	774.17	135.41	102.69	76.57	8
-226.56	-40.04	672.61	192.17	-1.07	79.47	10
-112.55	517.09	357.91	157.17	5.34	92.50	8
-56.88	645.51	723.88	41.93	-25.18	94.82	9
-69.82	560.55	751.71	-21.48	-47.91	129.52	10
26.61	308.84	842.04	-70.04	-57.74	105.77	8
165.04	363.28	795.90	-21.97	-35.95	54.87	8
278.08	497.31	743.41	39.79	0.61	-58.41	10
-99.85	386.23	889.16	19.29	41.99	-79.32	9
-102.54	334.47	763.43	61.00	21.03	38.02	8
48.58	376.95	693.60	56.43	24.23	61.31	10
163.82	259.28	830.57	18.16	60.46	46.48	8
-236.82	312.74	719.48	14.25	57.04	-11.47	8
-172.12	319.58	621.34	-23.62	-84.20	37.29	11
29.30	438.96	443.60	-35.86	-70.98	94.54	8
-154.54	57.13	507.08	-58.47	-76.54	142.97	8
190.92	-8.79	524.90	-25.82	-91.52	228.39	10
-174.07	20.02	450.20	-18.01	-55.91	219.12	8
-69.34	125.98	598.63	-37.45	-173.80	192.60	9
256.35	363.04	560.79	-33.60	-188.69	127.50	10
593.99	693.12	849.12	-80.02	-145.57	44.98	8
131.35	727.78	763.43	-167.30	-129.18	-59.27	10
324.22	-154.54	1024.17	-195.68	-110.87	-49.56	9
204.10	85.45	735.84	-122.56	-44.40	-71.90	10
-16.36	305.42	792.72	-101.75	-35.43	-79.25	8
131.84	348.39	767.82	-74.01	-28.38	46.36	10
148.19	189.94	842.53	-68.51	-29.69	84.23	8
259.03	161.87	828.37	-16.97	20.17	81.30	9
-41.02	332.28	712.65	-22.03	23.65	5.40	10
-85.94	273.93	892.09	-81.05	-60.94	-33.66	8
75.93	331.05	908.69	-116.58	-86.40	32.75	8
375.98	70.80	1115.72	-129.52	-66.80	56.98	10
46.88	-6.10	931.88	-124.05	21.42	6.26	9
14.65	226.81	745.61	-96.80	5.07	31.71	8
128.91	-10.01	897.95	-3.42	-4.64	20.26	8
124.02	-105.96	861.57	106.51	17.79	-14.95	10
-191.65	257.08	510.99	244.48	35.13	-45.96	8
61.04	688.96	792.97	218.44	-67.60	-70.04	9
108.64	591.31	836.67	76.39	-100.46	-128.05	10
87.16	377.44	753.17	-38.60	-55.48	-196.53	8
-161.13	73.73	863.28	-53.65	-34.97	-189.24	10
-120.61	276.37	810.55	-117.13	-44.25	-79.41	9
105.71	31.49	798.34	-136.84	-65.25	-53.19	10
49.32	-33.94	802.73	-62.32	-32.90	-45.14	8
68.85	-86.91	818.85	97.35	-28.26	-16.63	8
188.72	78.61	506.84	178.89	-7.26	-39.12	8
-191.41	234.62	582.52	206.27	16.66	-32.32	11
-134.77	504.64	570.31	130.31	-50.11	-15.05	8
15.63	644.53	363.77	7.93	-64.09	4.46	10
-67.87	615.23	371.34	-51.09	-31.59	25.76	8
-148.44	49.56	951.90	-100.07	-47.03	63.11	8
-60.30	415.77	831.54	-72.88	-41.02	58.72	11
67.63	568.36	793.95	-96.37	-83.59	55.08	8
180.91	316.65	940.19	-95.37	-54.32	47.21	8
35.40	170.17	1041.75	-65.12	-45.14	0.37	8
133.54	208.25	1085.45	-18.13	-26.64	-16.11	10
208.50	266.60	1141.11	29.45	-18.13	-25.21	9
-91.06	369.87	1078.86	50.60	-10.99	-23.04	10
-191.65	343.02	954.83	36.38	-29.69	-77.85	8
-214.36	104.98	857.67	2.38	-56.46	-86.40	8
-55.42	-47.36	774.66	-53.25	-82.06	-114.90	10
181.64	-42.72	518.31	-53.53	-77.18	-35.34	9
298.58	-77.39	364.01	-72.11	-29.85	62.99	8
325.20	-204.35	624.02	-61.16	18.07	109.31	10
51.51	-14.65	836.91	32.62	93.08	123.75	8
-11.96	251.71	899.41	106.23	51.94	78.86	8
62.99	429.93	911.87	125.82	23.10	68.30	11
-35.64	342.77	908.94	84.59	61.28	42.85	8
-325.93	364.50	904.05	65.43	36.62	12.24	8
-125.73	340.58	847.41	36.25	-70.31	-25.05	10
-64.94	13.92	766.11	-55.85	-41.72	34.45	9
-107.91	-23.19	882.08	-54.84	-77.18	22.55	8
-220.46	-125.24	847.90	-62.23	-124.73	37.99	10
-47.61	63.48	781.01	-59.84	-140.75	65.64	8
197.02	78.37	787.35	-48.00	-75.41	95.00	8
-152.10	69.58	753.66	32.20	-79.99	79.80	11
-103.52	35.16	723.14	103.33	-84.05	69.70	8
-201.17	186.52	585.94	131.87	-53.25	72.45	8
-110.11	1144.78	719.97	64.06	-95.09	67.75	10
162.84	527.34	1011.96	-82.95	-129.33	26.89	8
141.36	596.19	1076.90	-98.97	-109.74	-7.32	11
90.82	59.08	1116.94	-185.03	-103.88	9.74	8
107.67	-180.42	1119.87	-179.53	-92.38	5.13	8
282.71	300.78	768.31	-98.24	-68.57	-39.98	10
219.73	275.15	793.46	-83.10	-12.73	-45.53	8
-185.06	-41.02	774.17	-34.82	19.84	-52.12	11
-142.58	-122.31	855.22	43.40	-10.04	-19.32	8
-52.98	-51.27	989.75	95.70	-17.64	-7.60	8
-36.38	8.79	1064.94	82.03	-18.13	-5.77	10
35.89	90.33	878.91	59.60	-75.38	-49.65	9
182.62	174.32	861.33	-43.43	-49.01	-40.68	8
133.54	-46.63	983.15	-78.43	-35.22	-40.86	8
112.30	-151.37	721.44	-66.04	-52.40	-52.22	10
189.45	-156.01	613.28	-19.07	-5.55	-24.51	8
-51.27	153.56	614.75	17.43	19.26	-67.66	9
-31.74	198.73	736.08	6.38	0.31	-88.17	10
31.01	78.61	923.83	16.48	-3.66	-84.29	8
-344.24	208.01	961.91	46.05	-6.53	-55.45	8
-105.47	232.42	1159.67	34.45	-71.17	-29.97	8
-61.77	338.13	1025.88	-12.60	-69.46	0.37	11
-32.23	365.97	996.34	-67.90	-88.65	4.70	8
48.58	39.55	1015.14	-117.13	-92.19	-4.21	8
-132.81	-176.27	963.87	-79.22	-80.75	-29.24	10
22.22	51.27	834.72	-46.51	-97.87	0.18	8
134.52	99.37	987.79	-57.07	-78.06	17.46	9
11.47	138.67	948.24	-92.44	-64.42	1.04	10
103.52	-306.64	1035.89	-89.75	-48.52	-23.96	8
-92.77	-137.70	833.25	48.55	-10.77	-50.38	8
-85.21	-62.01	853.76	74.16	-10.68	-38.24	10
-148.68	106.45	984.86	40.25	-28.35	-16.51	9
99.85	321.29	970.95	5.71	-90.15	-25.54	8
-38.09	-10.50	990.72	1.16	-44.74	-37.78	8
-22.95	141.85	911.38	28.47	-25.15	-58.04	10
-43.70	279.79	926.51	10.28	-4.12	-83.28	8
3.91	144.53	1029.05	-36.41	-10.74	-90.85	9
-106.45	167.72	988.04	-41.44	14.04	-71.72	8
-179.20	27.59	1027.59	-50.72	2.01	-64.09	10
-266.36	-158.94	1037.35	-29.48	-4.91	-53.44	8
-25.15	107.42	1038.57	46.26	-34.15	-23.10	11
-207.28	150.63	1013.67	-9.80	-16.78	-36.68	8
-64.45	141.60	946.53	-68.02	-72.72	-13.37	8
-85.94	-3.91	893.31	-56.73	-68.94	-18.25	10
-34.18	-135.01	588.38	-24.23	-72.30	-47.33	8
85.69	-314.21	601.56	58.47	-42.27	-120.85	9
-38.33	200.20	761.96	157.29	10.59	-168.95	10
-148.44	192.63	1022.46	108.89	48.07	-185.03	8
-195.07	300.05	918.21	58.07	58.50	-146.48	10
-413.82	96.19	1116.94	61.16	41.11	-120.79	8
-337.65	194.58	874.76	52.55	4.18	-15.50	9
-214.84	255.37	910.89	-59.08	-45.47	36.38	10
-246.34	-139.65	1094.48	-111.94	-83.80	30.27	8
-281.49	79.59	953.13	-75.16	-103.33	-57.74	10
-218.02	147.46	858.15	-83.65	-97.87	-132.23	8
-59.33	27.10	846.44	-79.80	-90.30	-163.85	9
-68.60	71.04	1118.90	-59.45	-28.56	-178.83	10
-180.66	-116.21	1137.45	-18.95	15.50	-193.73	8
-680.66	54.44	860.84	107.85	72.27	-142.00	10
-697.02	138.18	974.12	104.25	-8.73	-93.44	9
-510.99	155.03	1111.82	91.52	-49.29	-60.85	8
-237.06	161.87	898.19	23.32	-118.19	-70.62	10
-315.19	85.45	902.34	-34.18	-129.49	-144.81	8
-399.90	-120.61	931.40	-67.90	-168.67	-252.59	10
-267.33	-399.90	922.85	-2.69	-133.88	-216.00	9
-424.80	-523.68	890.87	84.63	-132.11	-134.22	10
-271.97	-73.49	835.69	107.51	-143.68	-32.14	8
-147.22	73.97	959.72	105.04	-160.13	4.46	10
-385.74	544.68	768.07	129.79	-138.55	-52.00	8
-216.55	156.98	933.35	-22.55	-157.90	-37.29	11
-320.07	112.79	1114.99	-77.55	-200.41	-45.93	8
-219.48	246.83	1222.66	-72.02	-170.07	-37.29	10
-170.17	-272.71	1100.10	-86.46	-176.36	-80.41	8
49.56	-219.48	1110.84	-50.26	-142.40	-124.48	11
-31.98	-138.18	980.71	16.60	-86.30	-166.35	8
-203.13	-165.77	953.86	84.50	-55.18	-165.04	10
-233.15	-87.89	865.97	226.50	-15.47	-121.06	8
-223.39	52.00	766.11	285.64	15.29	-66.96	8
-320.31	247.56	656.25	216.46	-16.30	-51.82	11
-489.26	303.47	526.37	34.94	-57.01	3.27	8
-204.59	-187.50	962.65	-172.36	-126.71	54.32	10
-120.85	-104.49	1037.35	-169.56	-106.17	50.17	8
-179.93	-83.74	1049.07	-189.58	-111.97	53.86	10
160.64	-117.43	1154.05	-99.09	-138.49	12.66	9
253.91	-159.18	1033.45	-29.17	-76.08	1.31	10
-192.14	-173.34	841.06	24.84	-33.69	32.93	8
-301.51	-60.79	856.69	96.80	-76.39	-2.47	8
-115.23	-110.60	667.48	165.07	-111.94	-20.87	11
-72.02	-34.42	597.41	162.45	-66.22	56.73	8
-142.09	70.31	712.65	128.54	-78.40	74.37	8
49.56	150.63	997.80	37.72	-54.72	80.60	10
-100.83	319.09	1344.73	-24.99	-63.02	29.75	8
61.52	508.06	1298.34	-45.20	-63.23	36.68	11
45.17	330.08	1189.21	-34.58	-24.29	51.30	8
-58.84	-31.25	986.82	-43.06	-18.68	54.20	8
-271.24	58.35	953.13	17.70	40.86	-15.32	10
-376.95	299.56	989.75	69.31	15.29	-99.70	8
-306.15	122.80	1006.59	32.93	6.53	-38.97	9
-265.63	211.91	1104.74	55.54	3.30	-25.02	10
-321.78	105.96	1036.62	123.57	-27.83	-25.88	8
-307.13	110.60	773.44	173.77	-58.20	-60.88	8
-88.62	-49.56	660.64	140.66	-72.33	-48.49	10
-45.90	-55.66	620.85	118.35	-58.11	-44.46	9
-224.37	277.83	590.33	106.90	-61.71	-70.37	8
-247.07	356.93	703.37	11.93	-75.41	-61.31	10
-171.14	120.61	898.44	-100.10	-63.17	26.70	8
79.83	70.31	849.37	-82.86	-33.51	59.27	11
-124.51	181.40	945.56	-37.45	-11.84	-0.21	8
-237.30	210.45	1034.91	-29.05	-45.14	10.96	8
-70.80	13.43	988.04	8.61	-48.80	41.02	10
-54.69	19.53	839.84	61.25	-41.69	2.87	8
-140.63	-68.12	864.26	29.79	-43.24	-31.98	9
-334.72	94.48	984.13	31.25	-36.47	-6.50	8
-268.07	162.35	933.84	42.18	-62.99	24.35	10
-46.63	-41.26	955.32	-17.03	-61.55	65.64	8
-156.25	43.70	888.18	17.97	-37.17	59.39	8
-173.10	79.10	816.41	26.43	-37.87	57.34	11
-211.43	28.81	960.45	-9.34	-22.80	56.03	8
-183.35	265.63	1069.09	-41.38	-41.99	46.60	8
-306.40	152.34	988.77	-69.09	-43.06	-37.78	10
-416.99	98.39	909.42	-39.34	-70.59	-108.49	8
-399.41	94.24	797.12	-41.47	-77.18	-97.96	9
-195.07	103.03	863.77	-72.20	-104.37	-143.43	10
-579.83	209.72	992.43	-81.67	-108.98	-232.82	8
-399.66	53.71	956.79	-47.49	-188.69	-282.26	10
-256.35	-219.48	1061.77	-1.92	-181.06	-253.66	8
-200.44	-197.75	825.20	166.90	-135.07	-134.43	11
-143.31	95.21	679.20	141.54	-115.42	-25.27	8
-39.55	350.83	877.20	114.56	-135.99	12.76	10
-79.83	331.05	949.46	25.97	-126.50	40.95	8
176.51	69.34	985.11	-27.62	-138.89	7.17	8
170.65	30.27	992.68	-72.11	-87.25	-68.88	11
-30.03	-14.16	964.11	-62.38	-74.46	-86.46	8
-17.58	35.64	1041.75	-26.06	-32.87	-83.80	8
-414.55	31.01	956.54	-4.43	-6.29	-129.43	10
-369.87	-257.57	873.54	73.52	-81.51	-107.64	9
-54.93	-146.24	845.46	158.26	-66.71	-64.30	8
-365.72	206.30	822.02	177.09	-55.33	-60.15	10
-306.64	298.83	813.72	113.16	-115.69	16.33	8
-31.25	345.70	825.68	27.50	-129.49	47.42	10
5.13	46.63	871.34	-55.85	-85.78	-10.25	9
-72.75	86.43	968.51	-105.71	-80.23	-57.01	8
-26.37	219.24	1008.30	-100.13	-58.99	-54.05	10
-194.09	134.28	1077.64	-111.72	3.57	-62.04	8
-251.22	138.18	1051.27	-86.73	-3.20	-51.03	8
-216.06	14.65	882.32	-58.14	-14.92	-50.60	11
-198.49	-80.81	878.17	-13.82	-42.79	-44.40	8
-265.63	93.26	956.79	21.06	-72.57	-30.33	8
-190.67	201.90	959.72	15.75	-96.44	-1.07	10
-189.45	178.96	965.82	-19.87	-89.84	57.40	8
-181.15	214.11	950.93	-42.24	-84.63	101.53	9
-75.68	160.16	831.54	-87.22	-79.10	82.52	10
71.78	35.16	796.63	-99.79	-81.33	56.55	8
105.47	-183.59	957.76	-95.28	-54.38	0.12	8
19.78	-103.27	986.08	3.88	-1.37	-13.64	11
-34.67	-119.63	937.74	103.64	30.43	-18.25	8
-198.73	-29.05	848.14	134.61	34.85	-10.22	8
-239.50	69.58	909.18	117.34	8.97	-0.67	10
-298.34	66.89	1019.04	91.71	-7.45	-27.19	8
-257.81	-1.22	1077.88	112.95	-19.71	-103.88	9
-291.75	-70.56	955.57	134.86	-19.32	-139.19	10
-293.46	-35.16	842.53	161.16	-21.51	-171.57	8
-337.16	-43.70	793.21	146.36	-14.56	-129.30	10
-286.13	-11.72	813.48	137.76	-21.58	-46.36	8
-441.16	202.88	890.87	152.92	-12.18	-43.95	9
-465.82	269.78	944.34	104.00	-33.11	23.07	10
-273.44	344.48	895.51	69.24	-61.83	65.19	8
-157.96	455.32	888.92	-24.99	-75.78	90.21	10
-182.37	249.02	818.60	-65.49	-72.66	71.08	8
-145.75	345.21	904.05	-86.55	-97.44	75.32	9
-86.18	432.62	962.89	-116.03	-80.54	89.94	10
-55.91	441.41	1007.32	-120.73	-39.28	105.13	8
-183.59	397.71	1013.43	-91.31	5.31	129.36	10
-201.90	391.11	1024.90	-49.16	0.92	192.72	9
-26.86	219.97	907.96	-0.70	37.11	256.87	10
-84.96	273.44	825.93	37.17	102.36	282.07	8
-253.17	256.35	715.33	38.24	103.70	293.67	8
-88.13	278.08	705.32	-12.02	125.03	338.50	10
-661.62	50.05	932.86	-76.97	150.82	354.80	9
-109.37	-7.57	862.55	-87.28	90.91	395.36	10
-40.53	126.71	717.04	-82.79	124.21	303.10	8
-262.94	97.17	433.59	-184.27	130.13	173.98	8
-729.74	-341.80	1014.65	-180.91	108.34	166.02	10
-349.85	-231.93	911.38	-65.12	30.82	182.22	9
-265.38	-35.16	897.95	19.29	26.89	174.53	10
-384.77	-107.67	870.61	10.07	63.32	130.55	8
-473.63	-299.80	968.99	-14.80	-57.34	-70.68	10
-575.93	-521.24	1090.58	46.17	-68.30	-205.54	8
-853.27	-225.59	1030.52	83.71	-101.93	-215.42	11
-446.78	-51.03	930.91	137.76	-189.45	-286.80	8
-149.17	130.86	1051.76	98.91	-217.16	-486.08	10
-527.34	0.00	1217.77	40.95	-281.95	-750.67	8
-625.98	199.95	1169.43	72.24	-279.94	-761.05	11
-492.43	328.13	1212.65	80.57	-298.16	-659.79	8
-320.56	213.62	1187.01	55.15	-263.89	-530.94	10
-443.60	215.33	896.24	41.60	-288.97	-478.39	8
-232.18	259.77	752.93	-28.66	-318.76	-420.26	10
-122.31	-250.24	1110.11	-40.59	-310.24	-426.33	9
47.36	-599.61	1025.15	140.75	-234.28	-369.66	10
159.18	-318.85	744.14	323.70	-161.47	-271.61	10
-139.40	165.28	531.49	405.61	-77.85	-119.51	8
-114.75	45.65	640.38	314.03	-114.99	41.99	11
192.14	62.99	682.13	255.37	-134.98	104.34	8
-7.57	251.46	715.09	114.41	-142.55	61.92	10
-255.37	594.73	815.43	-69.15	-214.94	44.95	8
-260.50	442.63	875.98	-201.75	-241.12	77.51	8
-36.87	130.62	1045.65	-393.74	-205.02	48.31	11
36.38	-217.29	1153.56	-461.43	-200.04	-18.16	8
102.29	-402.83	1238.77	-423.68	-150.94	-28.59	10
87.89	-171.14	1154.05	-284.85	-56.88	7.20	8
-239.01	-132.32	1093.99	-180.33	-45.87	47.12	10
54.93	-197.75	1050.29	-62.35	-11.60	61.40	9
-53.47	39.55	911.87	33.14	101.41	43.91	10
-47.61	141.60	820.56	44.40	41.17	-12.88	8
70.07	60.55	781.98	-18.65	46.30	-8.94	8
-185.79	-230.47	1257.57	-132.54	40.16	-78.92	8
-374.02	-503.91	1229.98	-66.31	37.99	-91.67	11
-210.69	-325.20	1153.32	-34.39	17.97	-77.85	8
-300.05	-230.47	1093.99	-27.62	11.51	-107.45	10
-461.91	-397.46	1157.71	15.26	-2.11	-74.52	8
-227.54	-329.10	958.50	132.20	-59.27	-43.15	11
-55.18	69.82	807.37	236.08	-60.82	6.71	8
-204.59	380.13	843.02	211.58	-27.22	40.31	10
-272.71	340.33	852.29	105.44	-56.30	55.91	8
-52.98	-49.80	851.56	40.65	-63.45	55.27	8
-248.54	-225.83	1089.36	-116.70	-24.90	24.51	11
-65.19	-122.31	1159.67	-170.96	-31.04	-9.83	8
-179.44	-138.43	1029.54	-155.88	25.30	45.87	10
-272.71	-218.75	1082.03	-96.10	-32.62	34.94	8
-197.75	-161.62	1061.04	9.64	-64.03	2.56	8
-248.05	-108.89	919.68	86.15	-96.19	-28.17	11
-85.21	116.94	843.99	210.63	-74.25	-0.06	8
-54.20	55.18	862.55	189.85	-101.56	-56.00	8
-80.81	8.79	875.24	162.38	-96.04	-124.30	10
-116.21	121.58	785.16	146.97	-59.23	-132.66	9
-173.10	-386.72	908.69	-7.78	-80.41	-83.04	10
-19.78	-274.41	1013.18	-33.20	-57.71	60.61	8
-144.53	358.64	929.69	50.23	104.52	137.66	8
-299.56	268.55	947.02	60.09	76.20	26.61	10
-368.41	121.83	1066.16	25.02	-20.75	-26.89	9
-339.11	133.79	1285.16	44.22	-40.28	-30.88	10
-299.07	268.55	1202.64	30.98	-58.01	-26.03	8
-231.45	118.16	1061.28	-76.81	-81.09	-39.31	10
-246.58	-243.41	1262.94	-164.37	-88.26	-73.09	8
-135.99	-363.53	1179.93	-95.61	-103.79	-143.89	11
46.88	-142.09	1077.64	-28.35	-62.53	-299.96	8
-721.44	59.08	1009.77	9.55	-54.11	-383.45	10
-593.26	-226.07	921.88	21.91	-157.26	-407.71	8
-414.06	-169.19	664.55	127.90	-226.38	-345.03	11
-449.46	308.11	689.45	147.31	-223.14	-222.96	8
-304.69	596.68	728.03	47.27	-264.31	-182.43	10
-163.57	77.64	866.94	-101.04	-225.52	-179.41	8
-94.24	-722.66	1369.63	-23.77	-242.74	-210.17	10
-17.33	2.69	1104.00	7.29	-192.81	-209.47	9
-331.79	113.53	1107.91	-9.64	-134.03	-168.03	10
110.11	-161.87	1124.76	-101.44	-177.06	-142.79	8
128.42	-701.17	1158.94	-80.54	-107.09	-115.20	10
-48.58	-183.84	827.64	160.95	-50.72	-96.19	8
-268.07	116.21	716.80	215.18	-53.68	-28.53	11
-126.71	290.77	722.17	181.73	-95.06	-0.34	8
-32.96	183.11	719.73	76.45	-98.14	-41.87	10
120.85	-49.56	975.83	-19.35	-45.07	-83.25	8
-114.50	88.38	1165.04	-10.01	24.78	-154.11	9
-260.25	155.03	1166.50	65.83	-4.88	-178.59	10
-102.54	57.86	1106.93	74.92	-21.45	-172.88	8
-66.41	-132.08	929.69	114.50	26.31	-197.69	8
-552.49	131.59	830.08	200.59	65.37	-180.85	10
-396.24	67.63	710.94	218.20	16.82	-18.95	9
-133.79	146.24	781.49	239.07	-49.77	32.41	10
-45.65	151.37	685.06	130.55	-85.94	57.62	8
-203.61	261.96	645.02	27.62	-97.90	93.69	10
-17.82	-97.66	897.71	-145.17	-107.67	100.46	8
-73.97	-242.19	1102.78	-176.45	-60.27	17.76	9
-183.84	-108.40	908.20	-190.64	-59.78	15.53	10
-121.58	-110.84	958.01	-262.51	-81.67	56.24	8
148.19	-195.56	1303.96	-217.50	-41.53	45.65	10
-419.68	-93.75	1158.20	-155.06	60.21	50.57	9
-411.87	-242.43	1238.53	-105.71	-12.45	22.83	10
-303.96	-295.65	1069.82	20.29	-51.91	6.10	8
-355.22	-195.31	1094.24	138.49	-58.26	-10.50	8
-338.87	-8.54	984.86	186.52	-60.88	17.24	8
-157.47	226.07	941.89	164.00	-34.67	16.82	9
-154.30	-168.46	1092.29	76.05	-17.82	27.98	10
-87.65	-246.09	930.18	48.43	-20.17	3.88	8
-265.38	-64.45	903.08	56.73	18.89	45.26	8
-383.30	-62.50	936.77	96.01	-8.48	18.49	10
-293.21	78.12	829.10	101.10	-31.56	-8.73	9
-129.88	-12.70	928.96	112.98	-40.53	-24.87	8
-167.48	134.52	690.43	162.57	-67.05	11.63	10
-83.01	127.20	718.26	162.26	-49.87	80.72	8
-263.18	206.54	731.69	156.10	-34.58	91.40	8
-361.82	172.36	638.67	123.75	-94.57	71.41	11
-58.11	279.30	830.81	-25.36	-134.83	55.30	8
170.17	-38.09	1354.74	-55.30	-109.59	-14.59	10
37.35	-6.59	1118.90	75.93	-21.55	-46.94	8
-206.79	35.64	1088.87	107.97	30.52	-42.30	8
-307.37	90.09	951.90	151.76	34.97	-37.17	11
-217.53	140.14	874.27	150.76	21.85	-79.53	8
-571.04	163.33	765.38	192.50	-68.05	-111.85	8
-261.96	203.61	727.78	235.44	-131.23	14.68	10
-58.35	385.01	599.12	172.52	-129.70	96.19	9
-99.61	448.00	624.51	107.91	-108.83	125.95	10
169.43	452.39	641.11	22.89	-126.07	134.64	8
107.18	44.19	1203.61	-2.87	-71.26	16.48	10
35.40	339.36	737.55	72.36	-46.66	-13.49	8
86.18	270.26	747.80	25.97	45.84	40.83	9
-382.81	15.14	851.07	31.25	64.82	50.48	10
-377.69	203.86	700.68	111.42	-9.03	37.41	8
-84.23	432.86	698.97	117.40	-61.86	15.38	8
-429.44	625.00	773.19	127.23	-35.86	59.63	10
-352.29	798.34	765.87	70.01	-104.86	70.59	9
-242.43	685.30	813.72	39.70	-99.09	53.59	10
-142.09	651.12	644.29	24.75	-110.08	5.16	8
-67.63	396.24	802.49	-58.23	-102.66	-20.97	8
93.02	420.17	835.45	-82.06	-71.81	-1.25	11
63.48	542.72	750.00	-113.95	-25.33	61.00	8
112.06	496.34	726.56	-154.45	-1.16	84.14	8
8.79	522.46	689.94	-208.34	27.71	90.52	10
-17.58	393.31	874.02	-222.93	17.91	90.45	8
44.19	397.46	871.58	-170.35	18.65	120.73	9
17.82	361.33	846.68	-168.98	19.59	130.98	10
-34.67	212.89	849.37	-142.61	21.15	165.44	8
50.05	219.97	761.72	-84.59	38.91	174.10	10
-125.00	92.77	751.22	-92.96	77.79	181.34	8
-129.15	52.73	736.82	-117.00	69.70	215.21	9
74.22	-117.43	694.58	-136.29	113.74	230.59	10
-201.66	-259.52	751.46	-237.67	223.88	310.82	8
-251.46	-221.44	896.00	-262.36	247.34	416.69	10
-143.80	-377.20	935.79	-185.24	243.56	442.17	8
-318.85	-369.87	956.54	-98.79	185.58	269.29	11
-515.63	-438.72	1048.34	-45.10	182.31	163.02	8
-700.44	-433.35	916.75	39.28	113.86	114.69	10
-623.05	-352.05	1074.71	193.70	50.72	174.07	10
-343.51	-233.40	931.64	289.73	22.77	141.91	9
-443.36	-334.96	792.48	266.02	38.67	109.50	10
-380.86	-142.58	827.64	89.29	23.47	125.09	8
-31.49	-34.42	1003.91	3.69	-35.89	152.40	10
28.81	101.56	1110.11	-4.55	21.67	149.38	8
-323.24	97.41	1140.87	-15.87	65.64	116.00	9
-557.86	-146.00	1164.79	-36.04	19.87	126.59	10
-186.52	-171.39	1228.03	-62.04	-50.57	163.18	8
-8.79	38.57	1176.76	-48.98	39.28	103.03	10
-416.50	-191.65	995.12	-14.62	64.00	6.65	8
-557.86	-257.81	958.25	84.14	58.29	14.50	9
-617.92	-62.99	1072.27	154.21	67.81	18.34	10
-623.29	157.23	870.61	203.55	34.67	22.31	8
-424.80	198.00	669.68	75.78	-48.07	44.83	8
-385.25	268.55	934.33	-40.34	-95.12	43.46	11
-416.02	291.75	936.52	-70.92	-158.39	46.39	8
-88.87	323.24	967.53	-88.53	-181.85	79.62	10
-10.01	-90.82	1100.59	-161.90	-128.02	88.20	8
-63.72	-118.16	851.32	-21.61	-40.25	52.80	8
-85.69	-190.67	837.40	135.65	-11.51	23.93	11
-85.94	126.46	788.57	269.35	65.43	35.31	8
-353.03	302.00	733.89	266.85	71.01	17.67	10
-527.10	74.22	844.24	215.06	8.76	11.81	8
-248.05	455.08	736.82	126.86	-21.00	31.04	8
-344.73	60.79	864.75	-37.08	-28.44	27.56	11
-293.95	-124.27	995.36	-14.59	-22.55	8.12	8
-320.56	-27.34	916.50	62.41	-2.96	-1.31	8
-342.53	290.28	803.96	160.74	7.17	26.73	8
-245.61	627.69	902.59	136.14	11.54	39.25	10
-309.08	575.44	1049.80	65.06	22.06	-19.35	9
-524.90	534.67	802.73	7.26	-55.88	-53.59	10
-458.25	239.99	657.23	-61.86	-81.54	-46.36	8
-455.32	-263.92	971.92	-181.27	-89.08	40.89	8
-342.04	-154.79	890.87	-89.63	-111.82	103.18	11
-161.38	-45.41	804.93	-6.74	-124.97	161.74	8
-76.90	18.07	806.15	77.39	-81.27	261.29	10
231.20	210.69	876.71	99.12	-60.55	307.80	8
71.29	406.98	883.06	109.16	37.60	215.48	8
-263.67	479.00	912.11	90.61	44.10	22.74	11
-344.48	396.24	985.11	8.15	41.14	-54.75	8
-373.54	350.59	854.74	6.74	19.23	-66.80	8
-438.96	511.23	663.33	0.95	4.30	-71.53	10
-382.32	421.39	682.62	-117.86	-13.31	-42.02	8
-438.23	254.64	1002.93	-253.97	-39.40	44.92	9
-328.61	148.93	1050.78	-194.37	-77.55	100.80	10
-207.03	47.12	867.43	-139.77	-45.68	110.47	8
-301.27	55.42	916.26	-118.26	-29.97	88.01	10
-429.69	281.25	881.84	-32.96	-47.15	2.41	8
-157.23	599.37	727.78	-64.12	-65.31	-52.70	11
-121.83	417.24	1057.86	-214.48	-14.01	-103.58	8
-208.25	281.01	1129.39	-276.00	4.82	-153.50	10
-330.57	217.77	1128.91	-312.32	23.59	-213.71	8
-626.46	211.91	839.60	-369.51	34.79	-218.87	11
-670.17	-481.69	923.58	-545.41	-22.64	-167.21	8
-509.77	-1064.94	1095.95	-578.34	-90.03	-60.03	10
-23.44	-870.61	826.17	-482.27	-103.94	2.90	8
-518.07	-752.93	841.55	-422.45	-53.41	-92.71	10
-267.58	-442.63	1016.11	-469.82	-113.95	-64.97	9
-134.28	-1076.17	1318.36	-479.77	-79.65	-33.57	10
-265.87	-1296.14	907.47	-324.22	-10.93	-40.56	8
-308.59	-1006.35	778.08	-166.41	-30.40	-47.36	10
-402.83	-804.44	914.06	-81.09	-23.44	13.64	8
-202.88	-854.98	875.98	94.18	-77.15	19.07	11
-141.60	-655.03	677.49	244.93	-101.26	17.15	8
-268.07	-814.70	812.26	217.35	-110.23	95.79	10
-290.28	-480.47	881.35	222.05	-126.89	132.20	8
99.85	-430.66	672.36	272.22	-107.51	163.02	11
-247.07	-550.54	680.66	214.32	-41.41	134.74	8
-200.93	-343.51	999.27	119.38	-72.78	100.34	10
-337.65	-303.71	1049.56	194.64	-91.37	-25.51	8
-284.91	-91.80	947.02	176.18	-81.63	-90.30	10
-287.35	-38.33	1191.16	-1.22	-86.91	-174.44	9
-422.61	-245.61	1376.95	-25.76	-52.83	-217.77	10
-562.50	-422.61	1151.37	-100.28	-89.81	-190.25	8
-202.39	-529.79	1271.73	-255.10	-162.69	-126.01	10
-158.94	-519.29	1256.35	-242.40	-147.19	-127.35	8
-279.30	-576.66	810.79	-163.30	-114.44	-139.62	11
-44.43	-763.18	1273.19	-206.51	-120.03	-189.45	10
-52.73	-667.24	1052.98	6.38	-39.64	-250.76	8
-305.18	-614.01	785.89	88.87	-26.25	-274.54	10
-13.18	-430.91	823.73	167.60	-29.72	-276.64	9
-288.57	-456.30	927.49	152.22	-12.79	-390.32	10
-110.11	-594.24	1118.65	144.23	-49.62	-570.98	8
-427.00	-921.63	1008.06	202.18	-44.43	-662.57	10
-115.72	-687.26	1015.87	323.70	-112.12	-558.14	8
-44.43	-439.70	828.86	421.48	-164.98	-437.10	11
301.27	-490.48	1045.41	291.75	-113.65	-375.37	8
360.84	-529.05	1321.04	263.70	-148.83	-376.25	10
200.20	-659.18	1145.26	352.87	-105.01	-316.16	10
473.63	-424.56	1041.75	348.08	-104.77	-114.41	9
331.05	-323.49	681.15	313.20	-26.58	-90.30	10
169.43	517.58	1040.53	161.16	-29.82	-169.31	8
-351.32	-6.10	1319.09	-8.61	10.71	-227.14	10
-326.42	140.38	1307.86	74.19	8.97	-165.77	8
-212.89	108.64	896.24	-4.55	-59.78	-168.46	11
-342.77	-262.94	1014.16	2.01	-94.42	-211.55	8
-239.01	-313.96	949.46	-40.92	-180.42	-199.65	10
189.21	-191.65	1241.21	13.03	-190.52	-173.74	8
-337.16	194.58	826.66	9.43	-118.10	-133.94	11
60.55	70.31	985.11	-102.45	-179.47	-93.54	8
-59.81	350.10	989.75	-113.74	-151.92	-152.77	10
6.35	615.23	842.29	-133.61	-164.86	-258.36	8
-288.82	-186.52	906.49	-239.11	-209.20	-545.68	10
-187.01	-644.53	1065.43	-212.16	-314.06	-685.97	9
-286.87	-885.99	1013.92	-105.29	-306.15	-584.69	10
602.78	-129.15	864.50	1.74	-276.55	-263.92	8
74.71	-371.09	1057.62	73.73	-130.71	-244.14	10
-73.49	-60.55	920.41	113.37	-148.93	-187.68	8
73.00	-24.41	1041.75	37.32	-167.60	-138.31	11
172.85	-255.62	1065.19	-17.79	-148.35	-105.93	8
171.63	-198.97	939.94	-1.19	-173.83	-137.24	10
284.42	-62.01	1127.69	38.21	-116.09	-96.65	8
262.94	-270.75	1071.29	49.93	-69.34	-86.64	11
132.32	-187.74	894.04	61.92	-24.26	-36.38	8
227.29	-112.06	1186.28	77.27	-39.40	-35.80	10
159.91	346.19	842.29	181.21	33.54	8.30	8
-182.86	115.97	905.76	88.65	0.82	14.04	8
120.85	126.95	875.24	23.77	-86.18	62.16	11
140.14	75.20	681.40	-115.94	-93.51	-35.77	8
-25.63	-358.40	823.24	-170.72	-43.82	-37.99	8
6.84	-243.41	1030.52	-172.49	-81.02	-62.87	10
131.59	-208.98	975.10	-132.14	-26.70	-29.88	8
-34.67	-94.48	1012.94	-132.20	-32.29	-11.05	11
17.58	-245.61	1016.11	-109.44	-25.94	8.15	8
158.94	-116.70	1024.66	-62.44	-8.94	16.27	8
14.65	-125.24	977.29	39.58	30.67	-26.12	10
-134.03	110.35	791.26	123.87	-2.93	-36.32	8
-94.97	123.54	808.59	57.16	-21.88	20.94	11
-15.38	157.71	834.23	-5.43	-40.74	27.07	8
-42.48	-238.53	1056.88	5.55	-54.69	19.07	8
224.37	33.94	861.08	74.86	-95.79	31.62	8
313.23	46.88	944.34	174.10	-35.16	-8.33	11
168.46	2.69	857.42	260.50	-5.92	-19.07	8
147.71	223.88	536.62	274.14	4.82	15.14	8
63.23	474.61	746.34	208.53	42.69	-3.48	10
-282.96	545.65	989.01	151.95	56.88	-5.10	8
-68.36	420.17	968.51	78.28	-29.88	8.67	9
32.47	321.53	920.41	29.85	-51.97	-3.85	8
7.81	367.92	939.45	-76.11	-30.24	-53.77	10
-106.45	-163.09	1179.93	-148.01	-32.14	-80.60	8
-63.96	-132.57	999.76	-156.65	-56.30	-97.08	10
4.15	-134.03	1140.14	-118.93	-14.98	-106.41	9
-271.97	23.44	936.28	-95.52	-9.06	-112.70	8
-134.28	-252.44	1182.86	-107.64	-60.76	-76.75	10
-271.24	-350.10	931.40	64.15	-83.10	-80.32	8
43.70	-83.01	703.13	186.25	-111.39	-51.79	10
47.12	-0.98	858.89	214.20	-43.24	-4.06	9
64.21	62.26	894.53	219.54	-47.91	1.40	8
-31.74	172.85	869.38	165.25	-77.85	2.32	8
50.05	30.27	833.74	27.80	-116.46	20.29	10
152.59	-85.69	818.60	-94.57	-73.24	37.75	8
-277.59	-162.84	1065.19	-94.02	-83.89	36.50	9
-272.22	-15.38	1085.21	-84.84	-146.48	82.79	10
-4.39	14.89	918.70	-109.41	-168.91	38.21	8
64.21	143.55	886.96	-73.21	-141.05	-18.34	8
188.48	69.34	870.85	-19.01	-86.94	-42.36	11
256.84	44.92	899.17	7.23	-46.66	-43.43	8
345.46	28.08	808.35	82.49	36.32	-17.15	8
-113.53	-6.59	720.70	105.35	71.56	-1.16	10
-11.23	-2.44	842.77	98.82	14.34	-41.96	8
110.84	205.08	832.76	102.69	20.81	-53.44	9
-97.41	213.62	886.96	43.95	26.31	-88.75	10
-247.31	-18.55	1052.73	-7.90	-22.43	-123.05	8
-215.09	-108.15	1190.92	-26.58	-29.11	-101.07	8
-80.32	-20.51	1175.29	8.73	-1.19	-42.45	10
-177.73	246.09	940.92	-15.50	16.08	-35.80	9
-132.81	-182.86	1201.66	-47.76	-31.10	-23.86	8
-354.25	-162.84	1024.41	6.41	-20.78	30.27	10
70.07	4.88	1113.04	50.05	-85.02	-3.66	8
85.69	47.85	1104.74	125.58	-29.91	-51.51	8
-17.82	129.15	1045.90	179.26	-35.19	-66.38	11
-160.16	398.68	719.48	230.53	-53.41	-163.24	8
-312.26	354.25	466.31	133.79	-73.43	-147.16	10
-284.42	41.26	400.39	67.72	-86.61	-117.52	8
-198.73	46.88	448.24	33.91	-88.59	-26.58	11
-332.52	185.06	685.79	9.06	-105.80	-20.60	8
-264.89	658.94	573.73	-48.46	-171.63	-21.06	8
-55.91	323.97	1047.36	-157.10	-192.75	11.60	10
-119.14	-166.26	1201.17	-164.43	-169.92	25.24	8
213.13	-94.97	1402.59	-66.16	-207.67	6.29	11
114.50	-73.00	1055.42	-18.68	-141.42	-28.69	8
55.42	336.18	747.07	-23.65	-126.04	-37.17	10
164.55	229.00	959.72	-16.78	-121.92	-90.61	8
41.99	189.94	997.80	-6.53	-55.88	-35.89	8
-46.88	264.89	1048.58	-26.28	-43.03	35.46	11
-23.19	180.18	1132.81	-3.85	-37.29	-0.52	8
-34.91	297.85	908.20	28.35	-11.57	-2.50	8
-196.53	254.39	587.65	88.65	-65.52	-19.29	10
-28.08	120.12	992.19	-22.89	-58.23	24.29	8
37.11	213.13	1037.84	-63.57	-52.49	23.19	9
-56.15	10.99	1011.47	-74.74	-50.72	19.53	10
68.85	3.66	721.44	-27.01	-50.66	42.48	8
-12.94	408.94	579.35	51.48	-44.56	78.83	8
0.49	480.71	548.34	80.51	-73.88	47.82	8
-42.24	509.28	743.16	16.94	-69.49	53.74	11
-24.41	259.52	994.63	-60.15	-88.84	89.08	8
200.20	215.33	680.18	-25.85	-86.61	180.88	8
167.72	-117.92	791.02	-123.54	-94.12	189.85	10
198.97	-191.16	874.27	-300.54	-97.20	213.44	9
228.76	135.50	929.44	-454.56	-76.42	230.68	10
206.79	-299.80	1353.27	-481.45	-63.14	243.59	8
264.89	-324.95	1174.32	-403.75	-41.26	240.97	10
-15.38	-344.97	975.59	-312.10	-33.45	167.88	8
20.26	-275.88	917.48	-192.90	-89.78	56.27	11
-148.93	-552.49	999.76	-116.49	-91.28	-43.55	8
-55.18	-424.56	1092.29	-113.13	-82.67	70.37	10
262.21	-72.27	974.85	-134.55	-49.29	143.80	8
168.70	-225.59	854.49	-239.53	16.85	263.67	10
37.84	-703.86	875.24	-431.00	35.25	356.57	9
43.70	-1295.41	1000.49	-500.98	15.47	404.02	8
140.63	-1443.85	993.16	-349.27	-34.76	412.63	10
140.14	-1221.92	886.47	-153.23	-20.51	309.27	10
-135.74	-1073.24	837.40	-36.68	-44.34	176.64	9
37.84	-754.88	1027.10	20.42	-62.50	142.88	10
94.48	-108.64	986.57	-1.46	-22.64	96.71	8
-202.39	-606.69	1087.65	-198.76	-8.36	79.86	8
73.73	-1253.17	1024.17	-245.88	-1.83	149.23	10
46.88	-1091.80	895.75	-241.67	38.27	144.41	9
15.38	-733.64	832.76	-250.92	13.89	97.53	10
-24.41	-875.00	915.04	-252.50	29.57	88.32	8
-262.45	-1383.54	1077.64	-121.31	30.98	98.05	10
-165.53	-852.29	882.57	57.77	11.44	99.76	8
-126.46	-515.87	1076.42	52.67	-15.96	29.72	11
-124.27	-695.31	1061.52	-51.91	-56.85	38.33	8
-18.07	-847.41	921.88	-87.46	-67.41	32.90	8
-87.40	-1318.12	1026.12	-106.51	-170.32	32.93	10
-3.66	-1163.33	594.24	-120.85	-49.56	73.52	9
-128.17	-1030.76	693.36	-153.20	-17.15	53.13	10
43.46	-800.54	631.35	-145.84	-17.61	15.20	8
31.01	-917.24	682.62	-156.95	27.34	-17.67	10
-197.75	-975.10	630.13	-136.54	49.10	-10.16	8
-180.42	-837.40	548.83	-78.40	31.95	-15.53	9
-346.44	-1083.01	642.58	-29.79	-30.98	-15.93	10
-116.94	-1231.20	589.84	72.75	-85.54	1.40	8
-118.65	-1314.70	683.84	141.39	-76.11	32.81	10
-179.20	-1409.67	766.36	215.58	-70.77	51.51	8
-306.64	-1269.29	654.79	273.74	-82.12	88.35	11
-67.63	-995.36	572.27	278.72	-135.68	93.44	8
-3.66	-951.17	775.88	238.37	-87.86	85.21	10
-178.47	-797.61	742.19	210.66	-77.70	58.69	8
-110.35	-721.68	719.97	187.87	-108.37	49.16	8
-96.44	-771.00	697.51	166.84	-91.22	60.64	11
-159.91	-841.31	837.40	137.05	-61.46	77.27	8
-239.75	-783.20	749.27	163.94	-82.03	31.77	10
-132.81	-631.35	846.44	169.68	-78.34	19.93	8
-28.08	-595.46	704.10	251.19	-65.83	-3.72	11
-146.24	-670.90	726.81	318.57	-50.38	-15.72	8
-300.78	-878.17	917.48	332.70	-58.07	-3.48	8
-14.89	-701.42	973.14	373.90	-112.85	25.27	10
-84.23	-657.96	932.37	425.72	-109.01	17.82	8
80.32	-542.48	1094.24	403.08	-142.76	-15.69	11
242.92	-384.03	1250.24	405.03	-116.79	-126.28	8
-87.89	-686.04	1282.23	480.99	-104.98	-207.21	10
-316.16	-708.74	954.59	520.84	-125.89	-190.00	8
125.49	-678.47	1038.82	489.53	-136.26	-95.73	11
109.37	-281.74	1004.88	496.00	-89.94	-38.33	8
202.39	105.71	1361.57	459.23	-76.51	-23.19	10
-33.45	50.54	1277.10	514.31	-61.25	-167.14	10
-541.50	-433.11	824.71	510.80	-51.94	-91.37	8
-162.60	-44.92	644.29	383.09	-126.77	32.90	9
164.55	342.53	883.06	242.49	-137.63	47.61	10
-123.54	243.16	1359.13	146.27	-96.16	-18.98	8
-231.20	520.02	1021.73	170.96	-139.65	-85.85	10
-161.38	310.06	1029.79	67.93	-109.07	-59.02	8
-239.26	147.46	724.61	-6.77	-117.89	-22.80	11
209.47	152.59	659.67	-30.46	-147.52	63.69	8
322.27	332.28	736.82	-41.53	-111.91	68.79	10
198.73	295.17	906.98	-38.94	-83.62	46.84	8
120.36	335.21	667.48	55.51	0.00	-42.45	8
-8.79	179.69	417.24	77.00	58.56	-28.66	11
97.90	166.26	716.55	28.75	9.70	47.76	8
130.37	485.84	1176.27	45.10	7.23	29.05	8
-157.96	1012.45	882.32	58.59	26.49	-36.93	10
-367.92	1105.71	671.88	-20.78	-33.81	-66.71	9
-142.33	1108.15	784.18	-82.98	-79.13	-128.05	8
-120.36	427.98	896.00	-180.88	-85.14	-191.71	10
-113.04	448.73	851.07	-181.34	-105.19	-217.01	8
53.22	320.07	861.57	-178.62	-59.14	-198.88	10
-62.50	501.22	627.44	-144.96	-122.47	-309.66	11
-210.94	-83.01	668.46	-248.41	-134.83	-468.38	8
-349.12	-642.82	593.02	-275.82	-234.38	-710.33	10
-385.25	-870.85	951.66	-213.56	-367.58	-716.31	8
-137.45	-402.83	728.03	-11.84	-428.13	-680.54	11
-225.83	-158.20	838.38	24.84	-415.56	-704.86	8
-380.62	-207.76	820.07	63.63	-474.79	-676.70	10
323.24	-211.91	722.90	128.63	-534.85	-566.62	8
256.35	1.71	695.56	167.94	-357.45	-348.21	10
202.88	303.71	859.38	203.34	-337.16	-219.42	9
360.60	310.30	878.17	179.38	-325.53	-180.97	10
265.14	345.46	898.44	82.12	-243.10	-147.46	8
139.40	333.74	1041.26	50.72	-220.06	-22.52	10
321.53	362.06	964.11	67.93	-217.93	-6.74	8
225.34	164.06	976.56	-31.49	-167.48	-124.88	11
181.88	32.23	979.00	-120.57	-146.85	-146.03	8
11.23	-114.75	957.52	-156.74	-111.51	-70.98	10
49.56	90.09	777.34	-143.68	-102.05	-35.89	8
75.44	-46.63	759.77	-145.51	-95.49	-34.36	11
54.69	82.52	774.17	-85.24	-107.88	-68.73	8
156.01	-235.84	725.34	-101.68	-60.24	-84.99	8
61.52	-85.45	766.36	-22.46	21.42	-82.46	10
141.60	26.12	799.80	90.30	24.23	-124.39	8
-84.72	447.51	956.30	124.82	43.43	-117.58	9
-311.28	471.68	894.29	183.53	-9.25	-81.12	10
-312.01	223.14	849.12	91.58	-40.44	-5.40	8
-102.29	83.50	961.43	35.92	-23.10	10.35	8
-210.45	152.83	908.69	-11.32	-54.78	-61.13	10
-192.87	386.47	862.79	-28.50	-58.20	-50.63	9
-278.32	83.25	963.62	-69.76	-42.27	-4.76	10
-169.68	32.96	881.10	-43.79	-49.99	2.29	8
-90.58	44.43	867.92	-48.89	-34.24	-49.10	8
-208.98	-1.46	981.45	-25.42	-15.29	-43.33	8
-325.20	74.71	776.12	113.86	-26.03	26.89	11
-272.46	317.87	655.03	108.31	-95.15	120.54	8
-43.70	391.36	511.72	-5.89	-142.40	126.83	8
-45.90	299.80	705.08	-90.36	-137.51	77.39	10
-235.84	261.47	829.59	-96.65	-142.76	54.20	8
17.82	197.51	865.23	-106.14	-155.85	57.62	11
129.88	447.75	863.53	-100.10	-163.64	10.65	8
170.17	161.62	1003.42	-134.12	-176.03	28.02	8
423.10	-399.66	1325.20	-39.12	-200.71	41.84	10
463.62	-202.88	1035.64	227.91	-149.44	67.54	11
371.09	108.40	671.14	292.45	-114.50	76.97	8
363.04	135.01	661.87	268.62	-86.30	50.29	10
371.58	366.46	331.05	136.20	-50.45	-13.12	8
69.09	10.01	590.09	-39.09	5.28	-41.60	8
123.78	69.09	648.93	-72.33	-2.93	-6.16	11
104.25	256.59	717.53	-66.41	31.16	47.30	8
-80.32	213.62	857.18	-72.20	47.33	39.70	8
-39.31	229.00	838.87	-29.24	53.50	-49.62	8
-150.39	11.47	890.38	-14.95	13.28	-67.78	10
51.51	425.54	1204.35	78.89	-43.70	-41.20	9
-65.19	525.15	843.51	228.79	-35.98	-27.65	8
-71.29	796.39	648.93	226.23	-96.95	-52.95	10
18.80	581.30	647.22	12.63	-121.73	-35.52	8
87.89	300.78	833.50	-79.86	-97.84	-23.65	10
119.87	351.32	830.32	-87.86	-61.25	-18.28	9
72.02	239.75	846.92	-135.04	-38.06	8.91	8
62.26	164.06	785.64	-82.70	-45.78	46.39	10
57.62	140.87	664.79	-47.42	-30.67	64.15	8
-5.86	-130.62	617.68	4.36	-33.33	54.44	9
181.64	-237.55	767.09	65.52	-46.94	36.59	8
278.08	-152.59	797.36	201.20	-11.87	40.28	10
119.87	127.69	738.04	145.78	-1.89	57.04	8
16.11	240.97	779.79	18.43	-51.48	27.04	8
-94.97	372.56	727.78	-36.77	-67.47	11.99	11
45.41	130.37	922.61	-59.42	-74.71	0.00	8
41.50	434.57	815.92	-26.49	-62.04	-21.21	8
74.46	500.73	786.87	-64.18	-65.06	17.67	10
51.51	582.03	868.90	-75.53	-61.95	40.83	8
30.52	457.28	962.40	-105.07	-49.84	79.16	9
257.57	319.09	995.85	-70.98	-37.78	112.12	10
85.69	458.50	774.17	-23.01	-10.13	74.89	8
-10.01	468.51	848.88	-21.03	-57.46	37.54	8
107.67	543.21	804.44	-29.17	-54.41	29.97	10
53.22	394.04	928.47	-64.48	-62.04	-6.04	9
180.91	527.34	637.45	-49.26	-45.14	16.45	8
167.24	378.91	657.71	-118.44	-34.39	58.47	10
289.79	320.80	626.22	-176.61	-27.13	55.48	8
194.34	-41.02	774.41	-198.24	-24.41	41.32	8
209.72	-179.93	1090.82	-213.59	-16.05	-20.05	11
-45.90	-114.99	794.68	-124.11	-20.29	-42.82	8
330.08	-111.08	710.94	-198.88	-69.92	-20.36	10
335.94	-67.63	664.55	-244.32	-5.98	8.54	8
150.63	-196.04	729.49	-246.15	5.16	13.61	8
126.22	-328.86	689.21	-189.18	6.59	30.82	11
4.15	-358.64	855.22	-143.71	-1.10	63.78	8
-3.42	-581.79	981.45	-54.14	-18.71	152.92	8
147.22	-635.25	923.10	8.15	17.79	237.15	10
22.71	-352.78	1152.10	13.73	0.82	263.15	9
551.03	-70.56	844.24	116.42	-16.60	362.98	8
185.06	-177.49	667.72	47.30	63.05	502.72	10
168.46	-327.88	1164.79	-191.19	58.53	666.66	8
-6.10	-418.95	1206.30	-346.41	75.74	673.52	10
-167.97	-739.99	1219.73	-386.72	57.25	615.57	9
-177.73	-684.57	1329.59	-424.04	29.30	438.75	10
-362.55	-732.18	1330.32	-343.02	-1.74	334.47	8
-185.55	-952.88	1106.93	-259.03	-119.05	156.04	10
-476.07	-1221.44	934.57	-228.97	-32.38	81.79	11
-349.37	-1110.60	970.95	-208.44	-36.77	114.01	8
-277.59	-968.99	941.16	-141.02	-97.87	139.62	10
-30.27	-765.63	934.33	-69.49	-110.69	118.80	8
143.07	-435.79	930.42	-74.10	-90.03	74.22	10
47.12	-47.85	1127.20	-110.75	-48.37	18.37	9
164.31	-622.31	1184.81	-135.50	-26.12	21.36	8
146.24	-785.89	1028.81	-154.08	-4.73	48.89	10
103.27	-926.76	1044.19	-225.83	-4.12	49.44	8
65.67	-996.09	941.16	-212.83	-18.13	33.81	10
11.47	-947.02	821.78	-209.41	-2.35	29.11	9
45.90	-823.73	846.19	-176.27	-3.78	6.23	10
-135.74	-1178.71	986.33	-128.42	-11.96	-1.77	8
-110.35	-1136.96	863.28	-32.71	-49.22	24.87	8
-15.38	-1014.40	816.89	16.88	-57.83	35.83	10
-78.12	-979.74	804.20	50.63	-58.07	83.22	9
70.80	-722.41	727.78	108.49	-75.35	64.03	8
98.88	-588.62	811.04	19.65	-74.58	42.05	10
114.75	-589.60	865.48	-123.93	-42.82	-37.72	8
-126.46	-835.45	854.25	-166.87	-49.01	-73.15	11
11.96	-1182.13	883.06	-225.13	-71.11	-48.86	8
5.13	-1163.33	863.28	-203.06	-10.59	-25.18	10
32.96	-1017.09	683.59	-157.78	0.09	-71.72	8
6.35	-972.66	630.13	-128.85	14.40	-81.85	8
24.66	-1061.77	683.84	-85.24	23.13	-25.76	11
92.53	-1068.12	688.48	-63.11	39.83	0.89	8
-76.42	-1028.81	652.34	-32.96	39.89	-13.21	8
-85.21	-1270.26	776.86	-23.96	-18.01	-42.02	10
-4.64	-1384.77	808.59	77.12	-51.33	-30.30	8
191.16	-1083.50	692.38	135.65	-36.16	-33.91	9
-36.13	-958.74	684.33	183.56	-8.18	-52.80	10
44.43	-860.60	490.72	222.53	-19.26	-12.33	8
67.38	-859.38	639.65	165.19	-38.06	8.39	10
153.08	-850.59	720.21	101.62	-47.15	31.43	8
113.77	-789.31	822.51	39.55	-42.11	58.20	9
-50.29	-722.66	854.49	-6.56	-51.57	66.74	10
52.49	-714.84	904.05	-134.64	-80.72	74.58	8
124.27	-1102.78	1057.37	-274.75	-49.84	83.83	8
-60.06	-1041.99	661.87	-166.35	-1.16	57.71	11
-240.72	-1125.24	702.15	-46.02	-22.43	12.30	8
-179.69	-1329.83	736.33	48.13	-41.41	-19.84	10
-83.01	-1233.40	661.13	227.87	-71.72	-80.60	8
273.44	-1230.71	654.54	385.19	-47.76	-108.95	10
114.75	-1228.03	827.88	492.49	27.53	-172.94	9
8.54	-941.16	753.91	531.37	12.60	-145.75	10
49.56	-831.54	737.06	472.69	13.52	-113.04	8
128.66	-660.64	863.77	413.30	18.55	-99.24	10
62.01	-510.25	981.93	347.99	52.49	-73.79	8
-134.28	-586.91	996.34	281.86	17.09	-32.01	9
150.88	-720.70	1083.50	237.18	-27.59	-92.10	10
49.56	-763.92	1182.86	280.49	-13.85	-212.98	8
-108.89	-577.88	1312.01	390.01	-12.39	-233.25	10
-251.71	-294.43	1136.23	435.18	-13.03	-263.00	9
-356.45	32.96	856.93	448.21	-45.93	-322.14	10
-141.60	-269.53	967.77	345.09	-101.47	-425.51	8
-126.46	-545.65	1207.76	268.92	-124.39	-525.76	10
-310.06	-495.12	1053.96	254.39	-126.50	-499.48	10
26.61	-418.46	1032.47	136.35	-226.14	-334.81	9
260.74	-545.90	1104.49	119.11	-219.27	-320.80	10
182.13	-443.85	916.26	243.59	-201.48	-405.82	10
62.74	-118.41	609.62	242.80	-181.21	-389.89	8
120.61	-103.76	1018.07	188.51	-140.72	-346.92	11
-118.65	122.80	1037.11	230.68	-130.80	-258.39	8
319.34	456.54	1092.29	190.25	-216.67	-266.82	10
-76.90	192.14	1198.73	77.09	-210.21	-382.97	10
-166.26	247.80	996.09	45.44	-235.32	-363.31	8
-59.33	88.38	919.92	-69.61	-218.11	-269.35	11
61.04	95.21	1037.84	-127.75	-177.52	-242.95	8
-179.44	63.23	1010.74	-106.99	-148.07	-240.23	10
-92.29	54.93	895.75	-69.98	-149.78	-160.40	8
-102.54	-123.05	843.75	-12.45	-125.58	-123.75	8
-236.82	73.49	800.54	59.97	-102.75	-16.51	11
9.28	287.84	825.20	78.22	-139.74	30.76	8
39.06	439.70	621.34	11.60	-171.30	-2.26	10
73.24	617.68	667.97	-99.70	-163.70	-23.65	8
117.68	-375.98	1167.48	-204.93	-130.16	25.94	9
312.99	26.12	916.50	-45.53	-92.71	40.89	10
76.17	7.32	567.63	-43.30	-65.22	53.96	8
-67.38	10.99	784.67	-58.35	-72.33	39.98	8
137.94	-117.43	895.02	71.84	-104.37	-23.44	10
163.33	-99.61	938.96	108.86	-114.93	-48.83	9
332.76	11.23	895.02	184.94	-101.87	-22.67	10
201.42	114.75	835.94	238.25	-53.41	-20.63	8
199.22	498.78	885.74	228.73	-35.40	-7.87	8
311.77	900.15	649.90	161.47	-20.57	-8.79	10
118.65	491.94	684.08	-54.26	28.56	-31.56	9
-145.26	-187.26	800.29	-125.67	-16.33	-32.53	10
86.43	146.73	668.21	-176.73	-25.91	-31.77	8
16.36	11.96	848.14	-205.60	-13.00	-36.96	8
-93.51	39.31	872.80	-181.06	-8.06	-25.88	10
-68.60	7.32	931.15	-187.84	19.74	0.52	9
300.29	-5.13	1133.79	-148.59	8.15	52.37	8
358.15	54.20	1036.62	-19.10	80.17	38.67	8
57.86	135.01	789.06	17.97	108.25	24.93	10
-306.64	149.90	787.11	62.47	98.69	12.27	8
-94.48	226.81	916.75	16.63	7.23	-17.91	9
-107.18	-105.71	1019.53	-29.33	-16.42	-3.51	10
45.17	-351.81	1156.74	1.74	-9.92	-3.57	8
-148.44	-140.14	1046.39	101.99	46.75	-17.09	8
-420.17	97.90	903.81	168.18	10.22	31.16	11
-218.51	324.71	743.16	98.21	-50.32	154.97	8
-163.09	220.95	875.73	89.32	-69.64	120.51	10
-323.49	245.85	688.72	119.51	-80.23	79.62	8
140.87	332.28	837.89	119.23	-116.64	112.37	8
133.30	440.92	874.27	59.63	-41.05	55.42	11
-110.11	314.45	805.42	-77.55	-12.39	-12.79	8
56.64	91.31	935.30	-161.01	-31.68	0.27	10
139.65	-23.44	997.07	-168.33	-2.04	11.87	8
46.39	-75.44	1000.73	-133.64	19.93	-0.49	8
-260.74	-212.65	865.23	-57.74	20.75	4.21	11
-260.25	-173.83	670.65	49.74	-77.39	64.54	8
-158.69	-234.62	793.70	151.37	-114.32	56.52	8
-131.10	377.93	702.88	203.49	-137.51	29.88	10
245.85	586.18	917.24	131.99	-141.51	14.47	8
354.74	552.49	900.88	12.85	-66.38	-19.53	11
34.42	175.78	1031.25	-70.56	-28.14	34.73	8
-24.90	118.41	1140.63	-82.82	-57.46	46.23	8
58.11	127.93	1055.91	-71.26	-86.91	4.30	10
-12.21	-82.28	961.67	-59.45	-92.16	3.54	9
-50.29	-217.53	859.62	-7.17	-77.15	68.48	8
69.82	-284.91	875.49	109.44	-71.08	76.93	10
-41.75	33.69	707.03	190.46	-44.62	18.22	8
-79.10	522.46	601.32	180.30	-72.08	-10.31	8
62.50	610.84	551.27	67.47	-108.49	-76.57	11
-113.53	393.55	729.74	-67.05	-104.28	-121.46	8
-158.69	24.41	1030.76	-96.22	-107.85	-100.34	8
124.76	109.86	1095.21	-114.56	-19.62	-72.20	10
1.95	-15.14	1048.83	-133.33	47.70	-97.26	10
-408.20	57.13	778.56	-92.90	13.46	-98.63	9
73.00	-30.27	968.26	-124.85	-16.51	-61.43	8
-123.54	9.03	904.79	-58.23	-17.36	-92.50	8
-171.88	107.67	765.14	-3.11	-35.77	-101.78	10
-229.98	237.79	971.68	0.18	-51.88	-110.99	8
-84.23	313.23	1201.90	-21.70	-87.43	-118.47	9
-69.82	289.79	892.82	-26.25	-64.30	-167.30	10
-185.79	0.73	795.90	-67.05	-53.04	-227.05	8
-227.29	28.56	841.80	-55.39	-113.74	-288.64	10
-134.52	255.13	877.69	-57.89	-153.17	-305.94	9
-255.62	236.08	821.29	-48.71	-183.84	-301.79	10
-357.67	168.95	947.51	-16.97	-197.63	-284.36	8
-170.17	-92.04	1024.66	65.52	-191.19	-281.59	10
-64.94	110.84	991.21	104.83	-131.56	-155.15	8
-69.09	134.03	1125.49	101.72	-172.45	-108.40	11
-122.80	468.75	1019.29	4.36	-205.99	-113.10	8
-125.73	-17.82	1075.44	-52.61	-187.68	-112.18	10
14.16	-529.05	1027.10	-103.52	-186.98	-135.83	8
212.40	-344.73	831.79	-52.86	-129.27	-168.67	10
-38.33	-308.11	820.07	24.23	-72.33	-133.64	9
78.61	81.79	819.82	118.96	-97.53	-20.60	10
162.60	-33.69	812.26	140.08	-76.26	12.08	8
210.94	123.29	811.04	147.67	-37.20	3.23	8
-110.11	335.69	816.89	167.76	-8.91	7.51	11
-49.07	454.35	877.93	191.62	-31.80	60.94	8
-40.77	392.09	899.41	91.13	3.81	113.13	8
-198.97	211.67	430.66	18.62	-25.82	121.09	10
-139.89	-44.19	834.47	-160.64	-94.51	99.82	8
-225.34	52.98	856.20	-144.07	-125.98	61.19	11
-156.25	-72.27	907.47	-162.96	-142.33	93.11	8
21.48	-218.26	955.57	-163.27	-162.20	63.69	8
222.41	-373.29	1138.92	-87.98	-122.01	16.72	10
22.22	-162.60	1146.24	3.48	-137.02	12.02	8
322.75	60.06	1160.64	129.58	-136.60	1.92	11
-41.75	162.60	839.11	182.46	-37.23	-51.09	8
-58.35	552.00	917.97	119.35	-18.98	-92.74	8
-112.79	673.10	898.93	51.57	-47.49	-98.85	10
135.01	617.68	777.34	-15.47	-68.85	-34.52	8
134.52	-167.48	993.90	-136.17	-29.39	-15.05	11
-203.86	-40.53	797.12	-128.45	-45.84	-51.51	8
61.52	-49.56	967.53	-125.24	-107.79	-71.75	8
34.18	-1.71	1012.21	-85.27	-67.60	-38.88	10
24.17	-106.93	1057.37	-69.73	-80.69	-26.34	9
134.52	116.70	794.92	-34.52	-58.62	-82.06	10
-56.40	-150.15	933.59	-11.72	-10.04	-138.34	8
47.61	5.37	670.41	131.68	-39.43	-112.46	8
87.16	81.30	623.54	117.34	14.34	-95.31	10
-80.81	243.41	573.49	53.65	30.85	-67.57	9
-57.86	187.01	937.01	-28.53	-27.34	-8.15	8
131.10	65.92	1366.21	-45.75	-66.25	-32.35	8
85.21	153.81	1244.38	-13.58	-50.84	-62.93	10
-11.72	276.86	870.85	3.57	-50.60	-52.89	8
-45.90	213.62	972.17	-9.12	-22.55	-27.44	9
30.03	-73.49	934.81	51.91	9.19	-58.23	10
-116.21	-130.86	712.65	149.35	19.96	-64.18	8
-211.91	304.69	554.44	123.32	2.69	-62.23	8
-424.80	347.17	846.92	104.86	-3.72	-7.23	10
-307.86	284.91	949.46	20.17	-83.62	44.10	9
-110.11	-38.57	1090.58	-94.39	-110.50	16.66	8
-22.71	-161.62	1098.88	-101.10	-85.88	0.79	10
-69.34	-64.45	976.32	-109.37	-47.21	-2.23	8
-78.61	-54.44	1076.42	-48.28	-102.36	-84.29	8
-382.57	-79.10	1019.78	-14.40	-105.53	-264.89	11
-328.13	-98.63	859.13	29.85	-189.45	-332.03	8
-331.05	190.67	746.09	102.97	-188.60	-187.10	10
-202.88	426.76	804.93	148.71	-189.45	-75.16	8
-56.40	569.58	945.31	138.76	-195.68	-87.22	11
-17.09	721.19	815.92	109.80	-159.61	-125.98	8
14.65	252.44	1021.97	-19.44	-76.23	-182.74	10
-346.68	-155.76	996.58	-57.04	-99.37	-178.22	8
-72.27	-27.10	739.26	-17.70	-86.58	-103.42	10
-41.75	88.38	476.07	-52.28	-102.42	-55.79	9
-92.04	102.54	671.39	-90.21	-80.51	19.62	8
282.47	-156.01	704.59	-38.97	-95.06	127.32	10
271.97	68.85	735.60	-27.98	-35.61	106.35	8
78.12	-28.08	1144.78	-92.74	-41.11	21.94	10
41.50	113.77	1065.67	82.37	-73.73	41.56	9
-60.79	528.32	750.49	96.92	-74.58	30.70	8
3.17	58.59	1131.59	-21.30	-65.52	-72.54	10
-88.62	-26.86	1068.85	-41.72	-49.44	-102.23	8
-91.80	30.03	1060.30	-32.68	-57.01	-83.59	8
-235.35	230.71	1009.77	-13.70	-47.24	-84.87	9
-296.14	143.55	1043.95	-70.77	-54.78	-36.35	10
18.07	-299.80	969.73	-47.97	-78.25	-1.77	8
-178.47	-98.39	912.60	36.32	-9.95	-3.11	10
-298.34	104.74	946.78	89.84	-33.42	50.14	9
-126.95	388.92	922.85	63.45	-57.77	74.95	8
78.86	81.05	981.45	-72.11	-84.38	59.51	10
87.16	-269.29	1002.93	-119.11	-85.21	37.35	8
81.05	-179.20	889.65	-60.67	-89.17	20.84	8
78.61	-113.28	816.89	-40.01	-65.00	14.13	11
-121.83	-18.31	769.53	-13.40	-38.42	-6.99	8
-218.26	180.91	1052.73	-20.23	-34.61	-25.39	8
-114.26	343.26	1013.92	-22.67	-63.35	-17.03	10
64.45	309.08	1067.14	-54.47	-53.62	-48.71	8
-123.29	183.59	1051.27	-3.20	-29.11	-60.52	9
-330.81	97.41	919.43	-0.24	-63.72	-69.21	10
-134.52	-136.23	940.92	-22.95	-119.87	-79.19	8
150.15	-453.37	1087.65	24.17	-75.68	-139.04	10
-46.39	81.79	809.33	140.38	2.87	-230.74	8
-182.13	315.92	693.12	200.23	14.80	-283.14	9
-358.15	418.21	762.70	193.63	-25.94	-299.77	10
-126.46	170.41	915.77	179.23	-63.35	-200.04	8
-293.21	536.62	669.19	232.09	-39.61	-124.76	10
-453.37	880.13	721.19	180.48	-106.78	2.96	9
-17.58	687.26	675.05	19.78	-225.16	34.30	10
255.86	18.55	915.28	-11.81	-179.44	-109.28	8
20.02	-90.09	949.71	84.11	-148.53	-178.80	10
-4.64	120.36	587.16	217.62	-117.00	-222.84	8
-64.70	1.95	559.81	125.31	-125.52	-241.09	11
-160.89	148.93	843.51	-57.46	-84.66	-179.99	8
-181.40	25.88	1119.87	-96.71	-76.20	-62.07	8
74.71	-212.16	1150.39	-78.00	-89.26	-64.48	10
-372.07	247.80	623.05	-47.67	-86.55	-130.46	8
-166.75	8.54	1041.50	-128.27	-98.63	-78.64	11
-260.25	195.31	980.47	-40.41	-42.88	-56.64	8
-273.93	220.21	924.07	-5.92	-66.83	-5.77	8
5.37	31.01	1080.32	2.59	-82.86	-5.43	10
-167.48	398.44	887.21	90.82	-46.26	-57.43	9
-425.29	256.59	1051.03	66.25	-30.12	-94.09	8
-422.12	132.32	889.40	133.58	-41.75	-96.89	8
-485.11	308.11	823.49	133.27	-93.05	-26.95	10
-225.59	531.25	770.02	57.04	-105.26	-23.41	8
-158.94	512.21	645.26	-5.86	-66.80	14.43	11
-182.13	214.36	789.31	-60.61	-88.59	58.17	8
-151.12	-135.50	973.63	-123.47	-139.59	81.73	10
-8.79	-267.58	1004.15	-135.28	-126.19	126.83	8
31.49	-109.13	739.99	-78.77	-115.54	111.24	10
128.91	78.86	677.00	-92.93	-40.62	41.44	9
-261.96	-252.20	749.51	-117.19	48.77	115.20	8
-125.49	-135.01	1126.22	-42.08	-13.03	105.68	10
-69.34	-45.65	951.17	132.97	-25.94	75.44	8
-163.57	128.91	812.50	151.95	-29.66	74.89	10
-64.21	300.54	857.18	95.79	-30.55	111.02	9
-37.11	320.31	900.88	38.06	-6.74	67.17	8
-3.91	93.51	1248.78	82.31	4.82	57.01	10
-93.75	319.09	998.54	144.93	49.10	64.79	8
-235.35	205.32	991.70	81.94	53.80	56.24	8
-291.99	316.16	673.10	39.98	22.74	66.10	9
-395.26	201.17	715.58	-40.34	-24.87	80.96	10
-363.53	160.89	837.89	-50.93	-85.39	115.39	8
-208.25	269.78	802.49	-74.10	-129.88	122.04	10
-288.09	-91.55	916.99	-78.92	-144.74	111.21	9
4.15	-1.46	761.96	47.09	-186.40	112.55	10
-66.16	267.82	547.36	72.33	-160.25	70.86	8
-158.45	319.09	497.80	-1.53	-169.56	1.71	8
-134.52	-82.28	771.24	-60.64	-144.93	-16.75	8
-126.46	-45.90	887.21	-14.37	-146.12	-0.64	11
506.10	399.41	1028.32	50.48	-145.87	-42.88	8
71.04	701.42	967.53	16.57	-17.43	-86.18	10
189.45	361.08	1052.00	-90.97	-11.84	-54.87	8
210.21	149.90	1101.56	-65.73	18.40	-37.08	8
-14.65	-29.05	1108.64	9.28	12.97	-62.01	11
-259.52	253.17	838.87	92.38	21.76	-54.84	8
-420.65	398.68	691.16	-16.14	-66.31	0.00	8
-204.35	214.84	841.06	-156.10	-139.37	-14.50	10
-149.90	-119.14	953.13	-167.11	-111.33	-107.85	8
-301.51	-138.92	831.79	-146.61	-120.51	-121.73	11
-73.49	191.41	863.04	-88.44	-132.32	-68.24	8
-80.08	51.27	914.79	-95.70	-125.40	-47.76	10
79.35	177.73	871.34	-92.99	-110.81	-48.65	8
166.50	-29.54	931.15	-61.55	-51.30	-69.92	9
-12.21	-21.00	910.89	-13.82	-7.78	-33.75	10
9.77	262.70	903.56	4.09	-12.76	-56.09	8
-72.75	682.13	928.22	2.26	-53.53	-55.39	8
-196.78	294.92	1087.16	-47.79	-73.76	65.80	8
120.61	435.79	1087.65	-38.67	-80.93	121.31	11
129.15	268.07	925.54	-50.84	-75.78	181.85	8
283.20	-127.20	897.46	-37.51	-30.09	267.09	10
336.18	291.99	527.10	81.97	-10.38	312.47	8
123.29	305.18	760.50	-80.60	-8.18	262.18	10
110.60	-72.02	997.80	-154.57	-10.35	208.47	9
117.92	214.84	964.84	-132.39	-12.54	146.70	8
214.60	843.02	1020.51	-196.81	28.59	118.90	10
-0.98	194.82	1100.59	-395.87	21.45	125.15	10
-166.50	307.86	807.86	-413.88	22.09	156.10	9
-140.38	112.55	770.02	-556.00	-16.69	266.88	8
12.94	-389.89	966.06	-678.25	-2.75	373.87	10
93.75	-1095.46	869.38	-643.19	45.96	420.93	8
-343.99	-1257.08	819.34	-512.97	93.51	486.48	10
-199.22	-1505.62	1000.73	-399.17	-15.05	530.12	9
-115.48	-1032.23	854.00	-165.47	-71.59	539.49	10
-354.49	-863.53	771.97	-16.02	-101.99	471.80	10
-217.77	-911.62	762.94	17.82	-194.76	339.45	8
-26.12	-1018.80	821.78	9.25	-167.27	249.57	10
4.15	-632.32	729.98	51.94	-116.91	214.39	9
-77.15	-525.88	972.41	3.88	-89.36	123.72	8
-74.95	-636.23	817.63	-58.38	-55.18	74.92	10
-206.54	-827.39	1012.94	-172.42	-36.99	56.92	8
-283.20	-842.77	1008.06	-205.81	-37.14	96.22	11
-255.37	-701.66	1094.48	-231.93	-83.19	137.51	8
-194.09	-1222.66	1145.02	-238.77	-71.72	141.69	10
-356.69	-1257.57	943.85	-100.80	-49.59	97.11	8
-312.99	-835.21	716.80	-50.14	-64.94	33.05	10
-250.73	-1064.94	746.58	-22.74	-78.46	54.87	9
3.66	-602.05	735.11	55.02	-82.46	44.83	10
-67.63	-654.30	872.80	0.49	-39.37	56.64	8
-182.13	-787.84	843.26	-25.18	-44.10	62.84	8
-131.10	-829.35	916.02	-114.47	-69.18	18.86	10
-122.31	-1031.98	936.77	-159.58	-36.87	16.36	9
-151.86	-1028.32	895.75	-133.67	-28.32	51.82	10
-34.18	-898.19	879.39	-167.54	-24.96	49.19	8
-106.93	-968.26	890.38	-178.96	-35.34	24.99	8
-318.85	-1227.78	833.74	-164.83	-76.81	15.72	11
58.84	-1184.33	793.21	-78.55	-74.71	78.80	8
-217.53	-1004.15	715.82	45.35	13.31	61.46	10
-136.47	-858.15	737.30	53.44	-5.25	39.61	8
-194.58	-1047.85	851.81	35.71	-8.76	-2.93	10
-210.69	-971.92	620.61	56.58	-20.94	-16.82	9
-191.89	-895.26	687.26	26.12	-19.04	-11.41	8
-207.76	-1048.83	823.97	-38.02	-44.62	20.20	10
-239.26	-958.50	770.51	-95.46	-74.40	45.59	8
-140.87	-975.10	779.30	-148.10	-91.67	55.97	8
-15.14	-1106.93	855.96	-157.14	-64.24	41.47	11
-152.59	-994.38	786.87	-126.01	-18.22	1.56	8
-100.59	-1080.57	580.32	-54.99	-48.83	-11.41	10
-299.32	-1078.37	581.54	-36.90	-27.22	-15.17	8
-295.17	-1081.05	590.09	21.33	-89.69	-25.79	10
-239.99	-959.96	625.98	112.92	-132.32	-49.16	9
-89.60	-788.33	637.94	148.74	-141.27	-64.58	10
114.01	-676.51	783.20	180.88	-144.62	-99.00	8
73.24	-675.29	642.09	165.22	-33.17	-104.03	10
202.39	-1095.46	507.81	33.75	38.67	-129.24	9
-162.84	-1706.30	833.25	15.90	57.04	-182.25	10
-307.86	-1464.84	890.14	-110.87	-59.02	-77.21	8
200.44	-1469.24	916.26	-136.44	-81.24	-34.82	10
146.48	-1546.63	624.51	-95.34	-39.12	-84.84	8
58.35	-1456.79	645.02	-36.47	-6.65	-111.54	11
146.48	-1286.38	776.61	-0.79	22.58	-88.53	8
-54.44	-1132.81	899.66	17.33	39.89	-27.56	8
-161.62	-1064.45	798.83	-8.58	20.08	52.09	10
-339.60	-1081.54	721.92	-42.14	6.01	85.27	8
-416.75	-1145.02	652.59	-135.16	-30.98	85.85	9
-380.13	-1269.04	654.54	-211.67	-113.86	28.75	10
-276.86	-1367.92	613.77	-212.68	-111.97	9.06	10
-222.66	-1465.82	635.74	-139.16	-75.99	40.19	8
-78.86	-1380.13	516.11	-60.79	-3.75	36.80	11
-198.24	-1333.50	581.05	-41.44	-1.19	28.11	8
-6.84	-1311.04	640.63	-22.77	-22.77	18.01	8
-157.23	-1333.01	462.16	26.18	20.97	30.91	10
-317.14	-1092.77	399.17	68.15	-5.10	13.52	8
-106.20	-1118.41	582.52	70.07	-52.06	3.54	9
-143.80	-1251.46	606.20	38.67	-56.46	24.26	10
-92.29	-1323.24	596.92	-1.46	-89.08	76.60	8
116.21	-1182.37	706.79	-29.72	-90.67	81.02	10
100.59	-1083.01	716.31	-73.70	-54.87	58.17	8
5.62	-1095.21	642.82	-120.88	-42.45	33.05	9
-163.57	-1342.53	563.23	-143.19	-21.73	35.92	10
-83.74	-1416.02	538.82	-102.94	-6.38	50.29	8
-202.39	-1257.32	508.54	-39.25	2.56	34.64	10
-214.60	-1253.91	486.08	-13.28	-35.19	35.25	8
-114.01	-1245.36	476.56	18.43	-38.48	38.42	11
-190.19	-1246.34	479.98	65.40	-57.83	22.46	8
-51.76	-1073.49	554.69	85.30	-71.35	21.97	8
-175.78	-1309.08	589.60	47.12	-52.37	48.58	10
-171.63	-1357.18	610.60	31.46	-64.51	57.43	9
-119.87	-1225.83	551.03	37.81	-70.77	46.63	10
-67.63	-1264.40	572.02	39.03	-46.26	9.43	8
-164.31	-1250.49	493.65	43.79	-27.92	-5.71	8
-146.48	-1245.36	569.09	36.35	-35.89	1.40	10
-184.81	-1248.05	524.41	24.38	-26.61	15.11	9
-140.14	-1241.46	549.32	43.33	-20.36	-2.26	10
-165.04	-1207.28	576.90	42.33	-20.69	-9.34	8
-180.18	-1216.55	625.49	36.35	-31.25	-2.72	8
-163.33	-1195.56	573.97	41.38	-45.78	8.88	10
-89.36	-1182.37	613.53	39.15	-56.06	3.48	9
-62.74	-1102.29	623.78	41.96	-44.31	-9.58	10
-57.86	-1117.43	611.57	26.03	-31.37	-5.37	8
-245.85	-1311.28	599.37	9.16	-36.56	3.39	8
-107.18	-1316.65	646.00	11.35	-58.41	15.11	8
-98.39	-1205.81	570.07	34.94	-38.15	-1.28	11
-201.17	-1289.31	601.56	42.30	-31.95	-0.34	8
-172.12	-1241.94	577.15	51.12	-44.65	10.01	10
-104.49	-1198.73	570.07	52.86	-40.92	3.39	8
-161.87	-1233.15	565.92	39.73	-41.35	3.63	9
-154.05	-1284.42	571.53	25.45	-55.08	23.80	10
-100.10	-1275.39	630.86	30.27	-54.72	21.70	8
-96.44	-1204.10	660.16	31.10	-49.13	12.94	10
-66.16	-1140.87	670.41	23.10	-44.22	10.10	8
-131.10	-1189.70	650.88	13.37	-39.86	0.46	9
-101.07	-1146.48	623.29	12.15	-36.22	8.61	10
-124.27	-1136.72	640.38	15.44	-42.11	-2.75	8
-183.35	-1198.00	627.69	-10.96	-61.07	19.17	10
-170.65	-1300.29	647.22	-19.56	-67.84	31.43	8
-125.49	-1276.37	604.98	-8.76	-71.99	31.86	11
-142.09	-1267.82	594.24	-9.98	-70.40	24.54	8
-129.64	-1238.04	578.13	1.07	-63.63	21.97	8
-127.93	-1223.39	582.52	0.79	-60.00	16.36	10
-136.96	-1261.96	561.77	-1.34	-57.43	14.50	9
-65.67	-1256.35	577.88	18.80	-46.42	12.73	8
-131.10	-1199.71	605.71	24.60	-40.74	2.87	10
-68.36	-1208.50	650.39	30.15	-61.89	8.64	8
-60.06	-1193.36	625.00	30.27	-46.84	14.10	8
-112.30	-1227.54	652.59	29.97	-45.84	16.45	11
-153.32	-1200.68	614.99	28.08	-49.19	3.63	8
-97.90	-1173.10	631.59	28.41	-58.65	7.57	10
-79.10	-1164.79	653.08	34.21	-45.87	9.28	8
-128.42	-1199.46	658.45	22.52	-43.95	12.05	8
-121.83	-1198.24	641.36	12.51	-48.95	20.51	11
-126.46	-1240.48	626.71	-2.20	-47.36	30.49	8
-149.17	-1255.13	597.66	9.58	-54.23	16.51	10
-152.83	-1239.50	598.63	15.56	-57.01	4.36	8
-114.50	-1197.51	599.12	15.17	-57.62	4.21	8
-87.16	-1216.06	646.97	5.77	-57.59	1.50	11
-98.14	-1254.88	583.74	5.62	-45.41	17.79	8
-94.97	-1315.67	572.51	28.08	-39.86	15.93	8
-66.41	-1183.59	605.96	56.61	-47.12	1.89	10
-45.41	-1174.32	640.63	55.66	-44.71	2.53	8
-80.08	-1140.14	662.60	47.12	-42.11	5.28	9
-85.69	-1152.83	660.64	22.92	-44.04	10.35	10
-74.71	-1139.16	670.17	2.53	-47.61	8.82	8
-102.29	-1144.53	653.81	-41.11	-42.51	57.74	8
-205.32	-1222.90	625.98	-78.98	-49.68	100.46	11
-69.09	-1391.85	457.52	-161.13	-86.70	218.23	8
277.10	-1704.10	981.45	-173.00	-168.03	306.40	10
-71.29	-854.00	584.96	-29.21	-27.80	366.09	8
-309.33	-1152.10	605.71	-66.62	-158.05	243.35	10
32.47	-1370.85	474.37	-55.42	-187.65	260.68	9
-67.63	-1390.14	426.51	-0.40	-194.92	300.63	10
-22.95	-1288.82	570.31	46.30	-197.66	361.36	8
-223.14	-1361.57	705.57	-5.62	-155.09	438.45	10
-586.91	-1394.53	443.60	-12.27	-205.35	434.54	8
-348.14	-1350.83	520.75	19.20	-213.41	388.89	11
-660.64	-1243.65	532.71	96.04	-173.28	228.21	8
-474.61	-1061.77	407.96	166.84	-198.52	169.46	10
-431.64	-981.69	411.13	195.22	-147.61	170.20	10
-448.97	-867.68	672.61	159.82	-81.05	162.63	9
-679.69	-832.28	756.84	101.29	-115.66	117.34	10
-525.15	-919.43	650.39	97.66	-158.63	122.50	8
-463.62	-953.37	642.58	98.63	-113.25	100.83	10
-584.47	-1023.19	688.23	47.55	-87.74	64.12	8
-674.80	-1384.28	789.79	0.67	-100.07	91.43	11
-573.00	-1360.35	789.79	36.07	-124.73	113.95	8
-479.74	-1372.80	723.63	60.03	-124.76	127.14	10
-689.70	-1351.56	638.43	108.80	-103.12	96.13	8
-593.75	-1153.32	649.90	99.00	-143.46	125.06	11
-605.71	-954.10	590.58	90.73	-151.82	124.73	8
-800.54	-951.90	729.49	63.96	-182.95	136.57	10
-253.91	-810.55	888.18	70.31	-239.26	113.71	8
-205.57	-479.74	820.31	-47.12	-152.68	43.95	10
-359.13	-789.79	1019.78	-121.09	-128.14	6.87	9
-326.66	-977.78	958.98	-225.77	-83.47	43.46	10
-682.37	-1154.30	732.67	-216.09	-38.67	39.61	8
-479.74	-1218.02	820.07	-178.96	-84.14	92.74	10
-601.07	-1168.46	876.22	-141.30	-66.31	98.75	8
-517.58	-1328.86	849.61	-152.19	-63.63	85.11	11
-700.44	-1372.56	802.00	-106.51	-79.16	58.17	8
-625.49	-1509.28	626.71	-92.44	-91.80	56.27	10
-682.86	-1184.57	532.47	-46.51	-82.52	89.48	8
-271.00	-1266.85	866.21	-52.83	-137.33	153.32	11
-173.34	-936.77	852.29	-73.09	-33.69	133.06	8
-476.81	-1390.38	921.63	-162.17	-27.95	135.47	10
-402.83	-1221.92	707.52	-115.36	-2.62	138.24	8
-709.23	-1218.75	679.44	-86.94	-58.23	138.79	10
-471.92	-1135.74	608.89	-53.22	-72.08	139.13	9
-663.57	-917.24	684.81	-59.42	-98.45	16.02	10
-623.78	-1100.83	639.40	-73.91	-110.93	7.14	8
-539.31	-1299.07	747.80	-15.47	-102.08	18.10	10
-619.14	-1124.76	497.07	53.34	-75.50	50.14	8
-568.85	-994.14	500.49	58.59	-63.42	82.98	11
-507.08	-850.10	830.08	28.20	-41.23	71.14	8
-450.44	-909.67	634.77	-90.09	-26.92	49.90	8
-596.19	-1364.01	648.44	-158.42	73.12	-37.45	10
-1067.63	-1363.28	383.30	-83.89	74.74	-102.72	9
-959.47	-1371.09	438.96	-7.63	-31.22	-100.22	10
-889.89	-1235.35	371.09	32.14	-131.93	-145.39	8
-583.98	-1196.78	512.45	49.44	-156.89	-122.31	10
-522.46	-1309.08	718.26	63.69	-103.85	-21.18	10
-528.56	-1144.53	374.27	117.43	-104.40	17.67	9
-383.30	-1102.29	430.66	104.49	-76.57	3.30	10
-278.32	-944.34	494.14	68.08	-73.36	-9.89	8
-162.11	-995.12	501.46	-24.60	-12.18	-29.63	8
-653.32	-1343.75	575.93	-42.76	-14.77	-13.58	11
-395.26	-1140.38	445.80	-14.19	-67.96	47.97	8
-401.61	-990.23	606.93	-45.87	-20.32	92.25	10
-542.72	-1082.52	709.72	-48.13	-26.82	36.71	8
-728.52	-1057.86	424.56	-17.18	-38.85	49.01	10
-746.58	-1248.29	526.86	50.54	-69.03	115.78	9
-393.55	-771.24	507.57	60.73	-51.48	90.52	8
-835.94	-648.44	556.64	11.11	9.74	51.64	10
-675.05	-711.18	450.93	-65.77	-47.45	61.28	8
-486.57	-838.13	300.78	-130.22	-53.92	49.32	10
-492.68	-1100.10	366.46	-182.46	-46.33	3.42	9
-675.78	-1366.21	482.42	-174.19	-58.17	17.52	8
-499.76	-1060.79	355.96	-148.50	-77.18	56.61	10
-641.36	-1126.46	291.75	-194.00	-28.87	87.95	10
-818.12	-1567.14	266.85	-172.73	-59.60	103.97	8
-639.16	-1548.10	280.27	-56.85	-98.02	110.38	11
-385.25	-1315.67	316.41	40.16	-76.75	69.58	8
-522.46	-1311.77	386.96	40.59	-21.79	-30.09	10
-575.44	-1302.00	500.98	56.46	-19.17	-65.49	8
-675.78	-1122.80	331.05	51.70	14.04	-68.51	11
-665.77	-1150.63	414.79	-28.23	1.56	-20.72	8
-652.59	-1272.46	586.18	-136.75	-28.44	-19.13	8
-525.15	-962.16	402.59	-199.58	-27.83	-23.83	10
-580.81	-1050.05	451.66	-294.74	-9.28	-23.80	8
-709.72	-1235.60	412.35	-304.26	-22.09	-7.97	11
-608.89	-1439.70	271.73	-234.86	-19.47	67.75	8
-745.36	-1544.68	266.85	-128.08	-18.28	7.42	10
-631.84	-1455.57	153.32	-23.41	-47.27	34.58	8
-509.77	-1382.81	117.43	47.91	-38.64	41.50	11
-498.05	-1313.96	94.24	68.91	-32.71	0.92	8
-404.79	-1117.92	168.70	46.17	-25.94	-13.00	8
-579.35	-1265.14	250.49	-18.10	-4.97	-35.22	10
-637.70	-1262.70	193.12	-57.53	-16.88	0.12	8
-598.63	-1138.18	136.72	-61.83	-39.25	37.63	11
-524.17	-1092.77	116.70	-62.96	-24.63	40.28	8
-708.01	-1399.17	54.20	-44.71	-22.86	36.87	10
-803.96	-1245.12	-170.65	71.17	-52.25	5.95	8
-796.88	-1266.11	-119.63	133.18	-72.30	-4.15	8
-891.11	-1310.79	-5.86	209.32	-109.92	-47.67	11
-537.11	-1302.00	250.49	295.01	-162.81	-120.00	8
-374.51	-931.88	235.11	347.05	-164.09	-216.83	10
-363.04	-850.34	297.61	254.12	-166.44	-244.66	10
-426.76	-1185.06	523.19	223.30	-176.15	-237.73	8
-430.91	-1081.79	606.93	224.82	-207.52	-284.42	11
-312.01	-1037.60	712.89	188.87	-238.43	-345.55	8
-71.53	-837.16	574.71	154.66	-277.47	-403.72	10
242.92	-870.12	650.39	125.24	-281.40	-444.64	10
204.83	-933.35	610.11	105.65	-214.54	-422.39	9
347.66	-881.10	521.00	80.41	-178.77	-368.32	10
330.57	-946.78	557.37	25.15	-117.77	-321.66	8
484.38	-1287.11	601.81	49.56	-32.47	-253.85	10
334.96	-1269.29	413.33	110.41	38.42	-233.31	8
-11.23	-1198.73	294.92	220.64	100.34	-195.53	11
130.62	-1269.29	465.33	320.98	57.68	-161.90	8
267.82	-1489.99	808.35	390.35	80.29	-132.51	10
208.50	-1505.37	986.82	519.56	103.70	39.25	10
-28.32	-1186.52	1323.00	487.67	79.86	93.75	9
-51.51	-1060.55	1528.32	392.61	48.00	23.19	10
-30.52	-1018.55	1381.10	367.58	49.13	-39.58	8
75.44	-906.49	1264.16	280.09	-2.53	-128.78	10
300.78	-848.63	1174.80	208.68	-25.27	-172.70	8
383.30	-873.78	1020.02	192.35	-20.97	-178.53	11
276.61	-917.48	816.89	191.96	1.71	-90.97	8
317.14	-1017.33	800.05	153.26	30.67	-9.67	10
207.28	-1030.27	682.86	138.61	91.67	25.42	8
-555.42	-1088.62	714.36	142.30	87.62	56.12	11
-347.90	-874.76	983.15	195.10	-59.45	86.43	8
-88.38	-625.24	1023.68	258.06	-84.90	-70.47	8
-378.17	-515.14	998.54	241.06	-77.88	-244.23	10
-177.98	-229.74	989.01	211.67	-65.49	-264.10	8
-182.62	-249.02	1051.03	276.28	-125.79	-373.93	11
-198.24	-306.40	992.43	301.67	-122.89	-371.19	10
52.25	-392.58	996.09	374.08	-165.65	-419.83	8
258.06	-764.40	849.12	396.24	-207.92	-502.66	10
112.30	-822.75	561.52	458.95	-133.03	-479.40	8
-5.62	-409.42	384.03	554.35	-21.24	-358.55	11
121.58	479.49	768.55	488.65	34.97	-276.37	8
43.70	804.93	884.28	359.83	25.27	-242.98	10
-58.35	826.90	952.15	229.80	-6.44	-189.09	8
410.64	687.50	1183.11	33.75	-112.52	-151.25	11
234.38	268.80	1222.41	15.35	-110.23	-168.24	8
292.24	103.27	1037.11	-20.90	-96.89	-121.86	10
22.95	73.24	954.35	-66.71	-80.38	-58.38	8
31.98	291.26	859.62	-88.32	-89.78	-85.63	8
-45.65	417.24	905.52	-117.19	-82.76	-146.33	11
-218.75	110.60	998.29	-152.83	-67.66	-193.45	8
-32.47	51.03	770.51	-127.29	-83.10	-123.69	10
-181.64	-172.12	1021.48	-122.28	-46.66	-47.45	8
73.24	-46.14	1151.61	60.70	-68.76	-46.94	10
147.95	327.88	1008.79	215.09	-53.34	-35.06	9
174.32	733.15	728.76	179.93	-25.63	-48.89	8
-202.88	-250.49	885.99	-75.78	-25.97	-92.35	10
152.83	-713.62	951.42	-121.03	-91.06	-27.13	8
-220.46	-265.63	728.76	-72.20	-67.93	-35.86	11
134.03	-47.36	800.54	-78.34	-124.39	-41.02	8
-155.03	68.85	1005.13	-34.61	-71.96	-67.23	10
-262.70	176.27	838.38	38.88	-92.07	-61.52	8
-67.38	292.97	656.25	26.03	-79.90	-36.99	8
-98.88	209.96	1008.30	27.98	-41.41	-55.24	11
199.71	541.99	768.07	29.30	-10.50	-53.96	8
-32.47	593.02	1048.10	28.05	-8.42	-61.86	8
-197.75	303.71	1091.31	55.76	6.20	-37.23	10
-172.12	156.98	1031.98	13.31	-99.58	-42.63	8
-65.92	240.97	924.56	-58.87	-128.66	-134.31	9
-365.23	44.68	867.92	-67.32	-144.93	-194.34	10
-173.83	39.79	802.25	-4.82	-142.27	-210.48	8
-29.79	360.11	700.20	-22.03	-134.49	-327.85	10
-665.04	413.33	912.84	-117.31	-120.82	-435.73	8
-276.61	78.86	1148.19	-59.94	-226.44	-400.27	11
-858.15	-306.15	819.34	65.73	-225.65	-442.32	8
-967.29	-444.34	759.77	167.76	-323.12	-321.26	10
-188.48	50.05	699.95	182.43	-320.56	-113.22	8
32.47	795.90	741.94	143.55	-309.81	-52.34	11
217.77	356.69	851.56	45.96	-269.26	-19.71	8
355.22	-374.27	1263.67	-33.94	-267.67	-29.02	10
60.55	204.59	727.54	120.06	-204.38	-12.02	8
228.27	318.36	211.18	93.23	-203.70	27.77	10
158.94	256.59	391.85	-28.84	-138.24	24.66	9
25.39	575.68	750.49	-28.29	-150.91	25.85	10
564.45	207.52	1078.37	-27.37	-194.15	25.18	8
266.85	147.22	969.24	79.62	-161.87	-104.68	8
52.98	529.79	648.93	115.17	-107.60	-92.04	10
-138.43	380.62	785.40	69.00	-106.99	-68.18	9
-0.98	314.45	888.18	18.10	-107.64	-53.28	10
-128.17	-124.27	864.26	-68.18	-132.93	-62.32	8
248.54	-219.97	857.91	-95.00	-161.47	-14.77	10
616.46	7.32	772.71	-102.42	-92.59	-62.53	9
374.02	10.99	608.64	-108.31	33.02	-87.89	8
150.39	-36.13	912.35	-69.61	62.32	-23.90	10
33.94	23.44	965.82	-8.64	40.62	-12.63	8
-52.98	189.94	971.68	47.18	54.11	1.95	8
-279.79	143.07	608.89	43.91	9.92	-4.03	9
-176.03	69.09	589.84	18.55	-25.33	11.23	10
-139.16	222.17	533.20	45.53	-50.99	-66.07	8
-178.96	246.34	817.87	81.54	-41.02	-38.48	8
189.94	473.63	917.48	124.18	-61.34	53.01	10
157.96	526.12	843.99	80.47	-61.61	31.28	9
154.30	634.77	647.95	22.83	-68.39	44.83	8
204.83	295.65	916.02	-107.54	-76.45	41.32	10
225.83	12.70	995.85	-146.36	-57.13	22.16	8
383.54	12.94	854.49	-112.46	-38.79	-34.88	10
13.92	113.28	758.54	-44.37	-7.45	-95.55	9
-145.51	250.98	616.70	-79.77	-14.80	-82.98	8
-2.44	-34.67	820.80	-174.22	-29.51	-6.47	10
107.42	-199.46	853.76	-117.95	21.51	32.10	8
10.74	-6.35	901.86	3.63	63.26	30.33	8
-34.67	84.96	1067.14	26.00	65.37	47.70	9
-222.17	316.65	887.45	70.37	51.24	76.39	10
-83.74	185.79	1176.76	33.66	-61.19	56.09	8
-264.16	-147.71	1227.54	-1.16	-45.41	25.70	8
-246.34	-103.52	1108.15	-11.08	-89.08	-7.66	11
66.89	-197.75	914.06	-15.69	-57.28	39.55	8
111.82	251.22	765.87	59.60	5.58	84.93	8
-238.04	389.89	780.27	109.86	47.58	51.21	10
-500.00	397.71	660.64	112.21	-0.61	67.44	8
-211.43	683.11	644.78	103.58	-55.11	47.76	9
26.86	880.37	788.82	29.42	-67.23	-22.52	10
42.24	578.61	877.20	-93.38	-46.57	-106.32	8
-217.53	-198.00	932.37	-189.67	-44.74	-150.82	10
-181.40	-154.30	877.44	-157.84	-70.43	-58.69	8
-28.56	83.74	848.14	-98.91	-81.02	-12.24	11
-35.64	-39.79	869.38	-96.80	-74.55	5.86	8
138.92	-54.69	802.25	-7.87	-80.54	23.38	8
-17.33	-2.69	776.61	19.68	-31.19	-4.36	8
-200.93	-126.22	889.65	21.00	-22.64	17.58	8
-71.78	30.52	736.08	98.79	-72.45	74.13	11
147.71	157.71	835.21	113.71	-78.70	45.07	8
-47.85	504.64	908.45	33.48	-61.22	-31.37	8
-88.13	537.35	879.64	-96.22	-74.86	-84.59	10
-285.64	410.89	890.63	-151.12	-92.01	-96.98	8
-179.20	12.70	1079.10	-204.25	-125.98	-50.57	9
-135.99	-33.45	1263.18	-205.66	-79.68	-10.62	10
-142.33	-190.19	1264.65	-143.62	-131.01	-40.10	8
-100.10	-104.25	1217.53	13.58	-138.64	-119.29	10
-127.44	-63.48	962.16	140.32	-154.79	-160.16	11
351.07	-54.20	806.88	121.25	-136.84	-310.24	8
52.25	422.36	644.04	49.32	-103.76	-422.88	10
-291.02	363.53	1003.66	-91.89	-116.85	-452.18	8
-123.05	-268.07	1035.89	-45.99	-173.07	-458.16	10
-328.86	-220.70	836.18	92.47	-119.75	-406.04	9
-502.44	221.68	717.29	150.39	-128.81	-339.75	10
-566.16	268.07	675.29	92.07	-249.08	-249.57	8
-227.78	-143.80	834.23	-12.63	-294.77	-107.76	10
352.05	-367.43	1081.79	-41.81	-291.32	-91.49	8
260.01	83.98	755.86	-4.82	-177.58	-68.97	11
-86.67	509.03	831.05	53.71	-145.78	-150.09	8
-84.47	312.99	875.00	61.52	-128.51	-148.35	10
39.06	385.25	890.63	-3.75	-49.10	-70.50	8
22.95	261.47	921.39	-33.42	-40.99	-41.41	9
-9.28	58.84	1051.51	-13.24	-39.46	-19.65	10
-281.74	272.46	979.25	69.37	-62.53	27.44	8
-95.95	58.59	923.34	-11.78	-115.78	46.66	8
18.31	39.55	883.06	-35.64	-121.43	-9.12	10
4.39	-21.00	903.56	-37.66	-89.66	-12.97	9
-13.92	-4.88	641.85	-50.08	-100.40	0.58	8
12.45	-70.80	727.78	-59.75	-75.59	-26.70	8
-46.39	-41.26	656.98	-12.54	-63.48	-51.27	10
135.50	305.66	605.47	-14.74	-60.15	-65.43	8
-100.59	14.16	940.67	-40.25	17.55	17.94	9
253.42	-51.27	1343.75	33.57	-12.42	59.91	8
213.62	-14.89	1270.02	122.38	54.38	43.55	10
-174.07	497.07	954.35	123.54	35.74	53.86	8
-26.61	614.26	1006.10	27.71	6.38	64.06	10
187.74	335.94	863.77	-78.37	59.54	34.76	9
-196.04	5.37	902.83	-137.45	71.47	-76.14	8
-439.94	-106.20	1046.39	-150.60	37.11	-54.53	10
-162.11	-40.53	1062.01	-141.63	-5.10	-41.47	8
-320.80	697.51	907.71	34.00	-22.13	-68.73	11
-130.86	477.29	686.04	88.47	-27.59	-61.00	8
-154.05	-440.43	838.38	25.51	0.24	-82.28	8
-127.20	-530.27	821.53	90.24	-17.40	-125.76	10
-133.06	171.63	814.45	157.68	-33.42	-160.52	8
-320.07	888.43	647.95	218.84	-15.63	-54.14	11
-72.51	20.26	728.76	62.81	-30.06	-33.69	8
-307.86	-171.88	763.92	-67.93	7.32	-27.92	8
-318.36	-71.78	879.39	-178.83	-51.85	-13.58	10
-135.74	120.12	1085.21	-191.16	-73.61	12.82	8
77.39	-263.18	1280.76	-182.31	-77.82	35.31	9
-77.88	-250.49	1009.52	-88.50	-68.27	16.33	10
-88.87	-141.85	958.25	-50.78	-58.69	36.71	8
47.12	94.24	1106.45	2.99	1.53	32.20	10
-122.56	-225.10	1189.94	11.14	37.72	69.27	8
-313.72	-143.80	892.33	44.04	16.30	100.43	9
-73.73	-18.31	817.87	56.09	-45.04	125.64	10
-34.67	-6.35	813.48	41.14	0.95	165.77	8
-287.60	-34.18	774.90	-11.99	3.66	192.20	8
-422.36	67.63	820.56	-36.10	-31.07	205.63	8
-429.69	-337.89	1119.87	-66.62	-112.46	180.15	11
-83.98	-209.72	971.92	-18.62	-212.77	148.71	8
115.23	-191.89	971.19	-4.21	-236.94	31.01	10
198.00	-36.87	925.54	-17.58	-114.01	-48.49	8
-191.65	-108.40	1065.67	-29.85	-85.82	-73.85	11
-2.20	-5.13	1089.36	70.65	-76.45	-30.33	8
240.48	417.48	741.46	244.23	-35.31	-98.57	8
-220.95	681.40	1051.51	222.17	57.62	-125.43	10
-255.13	797.36	886.23	80.63	18.83	-41.53	8
-303.96	301.27	880.37	-26.28	1.16	-33.94	11
-190.67	-36.87	923.58	-138.40	-80.47	-75.38	8
-314.94	-396.97	1043.70	-54.50	-34.97	-148.53	8
-502.44	170.41	870.36	54.93	-48.31	-165.07	10
-378.91	276.37	897.71	49.84	-123.69	-172.18	8
-251.22	375.73	919.43	14.71	-129.00	-268.34	11
-281.25	330.08	959.47	7.90	-129.09	-327.45	8
-631.84	-32.23	839.60	8.36	-188.87	-395.72	10
-228.03	190.43	874.02	21.67	-250.40	-312.13	8
-359.86	61.52	927.49	52.83	-232.57	-258.33	11
-137.94	357.67	725.34	49.53	-289.37	-188.72	8
109.86	349.85	690.92	-29.66	-236.11	-237.06	10
-249.02	-129.64	869.14	-38.64	-219.18	-280.15	8
-2.20	-114.26	827.64	-70.40	-221.83	-242.46	10
168.70	-49.32	990.23	-100.83	-145.69	-157.96	9
-49.56	55.66	854.49	-23.28	-74.80	-128.60	10
-139.65	-11.47	1004.88	-8.06	-33.02	-107.54	8
-243.41	-74.46	1028.56	62.07	-45.72	-87.83	8
-243.41	106.93	1110.84	87.74	-36.90	-35.16	10
-197.75	605.96	831.79	73.52	-52.67	-8.70	9
-342.04	536.62	847.41	-104.16	-103.33	-43.30	8
-213.38	-248.54	1170.90	-173.80	-127.78	-24.84	10
-7.08	-494.14	1332.52	-105.90	-112.76	-42.63	8
43.21	-123.05	1271.97	82.06	-40.13	-141.94	11
-378.17	424.80	903.56	111.48	-26.58	-156.22	8
-161.87	121.09	837.89	90.73	-40.74	-96.53	10
-34.42	-508.06	687.99	82.18	12.63	-60.85	8
-132.81	39.79	747.07	152.16	31.46	7.63	10
-154.79	238.28	881.84	121.37	31.16	52.03	9
-343.75	396.00	806.40	99.43	30.00	71.23	8
-238.53	132.08	782.47	28.56	-22.95	100.80	10
-64.21	130.13	873.54	-67.81	-59.27	113.37	8
-54.44	214.11	916.02	-68.12	-58.65	125.49	8
12.70	223.14	911.87	-60.24	-67.17	166.08	11
133.30	-161.62	1009.77	-57.95	-45.04	191.83	8
161.38	275.39	702.39	-65.40	-2.72	161.41	10
-123.05	745.12	641.85	-171.75	-25.79	76.48	8
-298.83	1145.26	1045.65	-145.84	-109.44	82.15	8
-100.34	851.81	806.15	-99.12	-170.56	-8.64	11
-214.84	-37.84	972.41	-419.77	-125.82	-177.06	10
-511.96	-272.22	1412.84	-468.75	-118.84	-191.38	8
-154.54	-254.39	1342.77	-357.79	-167.30	-114.78	10
121.09	-968.02	1136.96	-295.26	-108.73	-122.22	9
-84.96	-905.27	1040.04	-61.40	-83.40	-222.90	10
-210.69	-880.86	963.13	155.79	-39.67	-73.00	10
102.05	-883.54	702.88	302.46	-62.19	69.98	8
286.13	-541.50	557.37	369.29	-46.36	29.75	8
273.19	-45.41	502.44	382.75	9.64	-33.42	11
80.32	686.04	631.84	343.66	17.64	-141.97	8
-210.21	568.36	793.21	246.52	11.14	-271.18	10
-362.55	-282.71	1093.02	123.93	23.38	-160.95	8
-108.64	-63.96	1022.22	122.89	82.79	37.23	11
-178.96	309.57	960.45	121.89	55.33	139.53	8
-10.50	-117.19	987.30	93.99	19.78	158.75	10
-163.09	-163.33	1006.10	-28.35	62.56	112.73	8
-439.21	361.57	1079.83	-81.76	47.30	58.99	8
-340.33	168.70	1118.90	-209.75	-53.41	49.71	11
-362.30	-216.31	1128.17	-265.93	-98.91	54.75	8
-337.40	-241.70	1146.97	-217.16	-117.65	13.64	10
-284.67	-372.31	978.76	-211.43	-119.84	8.42	8
-29.30	-370.61	1162.84	-147.58	-121.31	57.07	10
92.53	-136.72	804.93	34.39	-40.22	52.64	9
-51.76	-20.26	755.62	74.49	11.99	51.09	10
-251.22	-20.51	891.11	103.91	2.93	89.78	8
[truncated: 4,817 more rows]
