# Supplementary material for: Complexes of vertebrate TMC1/2 and CIB2/3 proteins form hair-cell mechanotransduction cation channels
Source: eLife. 2025 Jan 8;12:RP89719. doi: 10.7554/eLife.89719 (PMC11709434; doi:10.7554/eLife.89719)
Supplement: Figure 3—source data 1. [file elife-89719-fig3-data1.zip › Figure 3H/wt/9-5-T1.csv]

Time	Lat	Foreaft	Vert	Pitch	Roll	Yaw
1	6.65	517.82	210.24	-114.96	100.68	8
2	-1045.41	32.23	390.63	146	-57.89	30.49
3	-1108.15	36.38	888.67	28.53	-69.73	-13.46
4	-942.87	-65.67	724.37	-11.41	-134.64	-10.99
5	-821.78	-115.23	677.25	-5	-152.74	53.5
6	-567.38	-267.09	698.97	80.87	-86.85	72.27
7	-588.13	-192.38	541.75	130.04	-23.25	74.1
8	-622.07	348.88	772.71	175.35	56.43	121.7
9	-988.77	416.5	497.07	131.56	194.15	83.28
10	-1319.09	-144.53	232.91	-5.07	139.07	71.72
11	-1216.06	-191.16	131.35	-83.68	-26.09	50.69
12	-699.71	-210.94	638.18	-111.42	-63.84	40.37
13	-384.03	-124.76	818.36	-149.02	29.27	10.93
14	-1241.94	-326.17	432.37	-177.95	202.12	-130.13
15	-1509.03	-582.03	261.72	-198.91	170.68	-147.28
16	-1590.33	-655.03	330.57	-183.23	120.3	-154.05
17	-1655.52	-573.97	611.08	-103.49	-37.14	-128.88
18	-1227.78	-409.67	660.64	-78.37	-158.14	6.53
19	-1095.95	-405.27	565.19	-89.36	-131.62	100.43
20	-1129.88	-495.36	458.5	-80.41	-97.17	106.63
21	-1143.31	-533.69	500	7.39	-66.93	73.97
22	-1185.3	-262.7	507.81	109.62	-91.31	8.91
23	-948.49	-247.8	477.29	106.6	-139.74	5.71
24	-755.62	-152.59	403.81	99.58	-96.77	21.24
25	-898.68	-116.7	379.88	110.17	-57.37	-4.55
26	-1253.66	-222.17	447.02	110.9	-81.36	9.06
27	-1186.04	-157.71	617.68	155.4	-121.06	100.49
28	-1065.19	-60.06	652.1	156.92	-118.38	72.69
29	-1010.01	-168.95	536.13	137.6	-102.48	19.26
30	-1031.25	-183.59	517.58	137.63	-79.19	-39.86
31	-1128.91	-146.73	458.01	107.94	-103.45	-52.8
32	-1020.51	-257.32	678.22	60.46	-171.63	7.72
33	-823	-23.44	538.57	10.28	-168.15	3.91
34	-900.39	-92.04	474.61	-88.44	-117.49	-32.68
35	-1146.48	-408.45	553.96	-101.14	-162.9	25.45
36	-912.6	-314.7	691.65	-33.23	-199.95	164.52
37	-911.62	-236.33	829.83	12.82	-153.05	230.41
38	-1081.79	-82.52	906.01	-27.89	-105.68	159.73
39	-883.79	-372.07	790.53	-37.6	-102.05	140.38
40	-688.23	-585.69	754.88	-44.92	-84.66	91.46
41	-318.6	-642.82	725.59	-28.69	-82.67	11.14
42	-382.08	-271.48	606.69	-65.43	3.17	1.37
43	-641.11	-320.07	748.78	-54.14	93.02	-30.82
44	-1637.7	96.92	748.78	-21.45	128.6	-60.82
45	-1455.32	205.32	720.7	70.1	-91.34	-72.24
46	-706.54	317.38	749.27	92.68	-211.52	-133.42
47	-730.47	307.37	611.57	100.16	-150.12	-184.17
48	-691.89	106.93	402.83	40.56	-127.32	-264.77
49	-569.09	-113.53	422.61	-61.1	-86.06	-309.02
50	-868.16	-679.2	528.56	-96.86	-83.83	-326.11
51	-1518.07	-578.86	1068.85	-28.23	-75.29	-175.26
52	-1096.92	57.62	1154.3	73.21	-124.51	-108.31
53	-783.69	320.31	686.77	43.18	-73.97	-192.17
54	-658.69	451.66	216.55	-61.1	-77.61	-203.22
55	-444.09	343.99	381.1	-158.48	-12.91	-186.86
56	-579.59	435.06	268.55	-192.75	60	-308.38
57	-944.34	-592.77	606.2	-235.69	60.24	-357.57
58	-374.02	-1585.94	379.39	-238.83	-25.05	-454.32
59	-1034.91	-1979.74	773.68	-179.17	2.9	-292.91
60	-960.21	-1653.32	811.04	-29.91	19.78	86.43
61	-1370.36	-1331.79	943.85	73.12	82.49	176.76
62	-1358.89	-933.59	845.7	118.74	-33.75	135.16
63	-1200.44	-871.09	829.59	67.29	-102.26	147.06
64	-1080.32	-858.89	786.62	36.25	-106.9	153.87
65	-982.42	-824.95	954.35	37.81	-148.83	110.32
66	-906.98	-698.97	873.05	63.84	-169.01	112.58
67	-945.8	-634.52	755.13	58.69	-152.98	120.7
68	-1115.48	-515.63	614.5	59.66	-157.26	138.67
69	-884.52	-454.83	574.46	89.81	-216.92	127.59
70	-784.67	-543.95	788.82	130.58	-218.96	115.81
71	-718.02	-504.15	852.54	175.9	-200.47	110.35
72	-622.56	-457.76	591.06	170.78	-179.96	114.5
73	-828.37	-453.37	600.83	156.1	-132.81	131.93
74	-906.98	-298.58	504.88	208.16	-146.64	133.79
75	-655.03	-479.25	933.11	223.82	-185.39	100.22
76	-344.73	-531.74	487.79	199.01	-149.2	90.7
77	-914.55	-357.18	675.05	163.7	-81.63	71.47
78	-923.1	-255.62	801.76	205.78	-124.02	95.4
79	-854	37.84	803.96	229.46	-147.09	56.46
80	-526.61	-94.97	755.37	162.75	-161.62	-39.92
81	-725.59	110.35	1051.76	111.33	-115.23	-18.59
82	-665.77	28.56	1197.51	136.6	-98.36	18.89
83	-887.21	-46.39	700.44	185.7	-93.26	-30.61
84	-863.04	-155.52	540.77	141.72	-124.6	-41.11
85	-503.91	-131.59	873.78	126.59	-131.01	-33.2
86	-330.81	-5.37	940.43	138	-100.59	-92.71
87	-621.34	-133.79	942.14	159.91	-51.27	-22.86
88	-427.73	-105.71	806.4	174.01	-57.5	37.99
89	-535.16	-225.34	946.78	154.05	-48.16	117.31
90	-370.85	-77.39	775.39	200.59	5.04	151.18
91	-788.57	-329.35	392.82	189.15	104.83	90.91
92	-1359.86	19.53	807.13	181.95	35.74	220.89
93	-49.56	546.88	610.6	145.84	-59.72	240.69
94	-1394.78	-343.02	955.57	-14.68	104.13	34.94
95	-1059.33	386.47	1401.12	70.25	-87.31	285.86
96	-467.04	542.97	1319.82	52.89	-113.1	296.08
97	-377.2	-93.99	911.62	18.92	-61.34	276.28
98	-403.81	-480.47	658.69	72.2	-35.71	267.46
99	-1075.2	124.76	748.29	208.28	-62.99	187.44
100	-587.4	510.99	763.43	245.24	-248.63	185.15
101	-249.51	288.09	859.38	191.62	-251.37	217.38
102	-410.4	191.41	346.68	186.25	-192.96	192.29
103	-553.22	252.2	416.99	106.35	-191.44	168.7
104	-372.31	321.53	463.87	67.96	-210.33	102.48
105	-64.21	616.94	865.23	95.43	-238.25	31.43
106	-163.57	410.4	703.13	54.32	-132.54	43.06
107	-389.4	254.15	885.74	92.38	-138.18	102.45
108	-126.71	414.79	718.26	157.5	-151.67	124.02
109	-138.67	467.53	623.29	90.27	-100.16	165.74
110	-185.06	250.49	644.29	51.7	-75.29	171.48
111	-242.68	304.69	676.51	64.88	-75.9	97.69
112	-143.8	354	726.81	66.89	-81.42	59.63
113	-235.6	475.1	588.62	67.84	-81.76	56
114	-355.96	406.49	582.03	49.35	-105.59	79.5
115	-214.11	447.75	530.52	38.57	-136.41	77.55
116	-59.57	627.2	623.78	-6.74	-92.74	96.25
117	-113.53	424.32	975.34	-25.09	-101.59	151.52
118	248.29	629.64	647.95	30.24	-85.33	142.76
119	260.5	661.38	648.44	-26.37	11.6	47.85
120	-229.49	323.24	813.48	-35.52	16.75	38.21
121	192.14	216.06	931.15	-5.95	-32.07	74.34
122	465.33	230.71	726.56	1.22	37.2	17.06
123	218.26	159.18	562.5	35.16	152.74	32.1
124	-12.45	100.34	587.4	113.56	161.32	23.83
125	-216.06	135.74	440.92	142.76	126.46	37.29
126	-358.15	1144.29	586.67	105.38	49.35	40.31
127	200.44	942.63	858.64	-46.75	122.77	-66.99
128	-46.14	910.64	437.99	-58.23	231.96	-118.74
129	-201.9	731.93	315.43	-135.38	223.36	-139.34
130	-722.9	519.29	150.39	-295.68	62.81	-71.04
131	-397.46	349.12	767.33	-288.12	18.31	-69.7
132	-297.12	249.76	787.35	-198.91	-1.62	-47.06
133	-215.33	165.04	705.81	-174.53	-30.36	17.97
134	-56.15	156.74	714.6	-190.43	8.03	16.57
135	-183.84	125	669.43	-180.27	100.8	3.08
136	-563.23	153.32	821.04	-164.22	118.77	-10.83
137	-564.45	203.13	836.67	-114.87	93.14	-28.38
138	-326.66	414.06	690.43	-121.28	71.17	-16.2
139	-483.15	130.86	939.21	-141.02	65.25	-11.41
140	-198.73	87.16	938.72	-115.48	38.79	51.36
141	-110.6	80.81	856.69	-133.03	67.81	18.22
142	-245.61	75.68	885.74	-146.42	81.39	42.39
143	309.33	-147.71	1309.08	-113.31	137.6	186.31
144	-64.94	99.61	721.19	20.94	328.74	77.97
145	-569.09	95.21	381.59	-71.01	351.81	115.81
146	-527.34	-289.79	405.76	-144.74	240.54	219.57
147	-8.06	-266.85	582.52	-119.57	293.76	189.48
148	-831.54	-263.67	781.25	-137.02	414.55	177.4
149	-1950.44	-90.82	973.39	-13.67	476.2	-74.92
150	-1311.04	208.74	390.87	110.02	211.3	-118.01
151	-1102.54	281.25	549.07	-13	79.13	-72.69
152	-1194.58	192.14	823.24	-39.09	69.18	-18.13
153	-1219.73	75.44	790.04	-33.23	-23.1	-56.85
154	-1005.13	-19.78	553.96	-43.46	-66.5	-51.97
155	-966.06	153.56	689.45	-65.52	-75.13	-17.79
156	-959.47	69.82	916.75	-15.29	-104.06	10.71
157	-949.71	-83.5	559.57	31.8	-128.72	21.3
158	-942.87	-54.69	514.4	-49.44	-168.88	45.99
159	-832.52	-96.19	673.83	-45.87	-175.72	75.96
160	-763.92	-279.3	826.9	-34.7	-169.43	111.11
161	-735.84	-124.27	623.29	37.14	-136.41	72.08
162	-693.6	-40.53	667.24	41.78	-150.42	76.66
163	-671.88	-62.26	750.24	76.17	-143.22	109.8
164	-583.5	-40.04	720.46	96.98	-145.29	111.66
165	-589.11	133.79	830.57	90.85	-139.1	105.9
166	-335.69	266.36	564.45	64.51	-135.16	85.54
167	-791.02	-45.9	878.17	14.59	-128.2	47.82
168	-348.88	334.72	1016.6	115.94	-219.64	68.91
169	-161.87	683.11	896.24	68.76	-142.15	42.79
170	33.45	619.87	809.33	-3.97	-65.77	-5.68
171	-490.72	-298.1	797.36	-136.29	80.26	-63.87
172	-760.25	-173.34	955.08	-93.26	48.92	-64.7
173	-672.61	618.65	864.01	-41.72	-9.28	34.36
174	-759.28	252.93	990.23	-88.81	-45.81	31.25
175	-529.79	-145.75	888.18	-61.07	-66.04	42.27
176	-302.25	-177.73	1025.63	10.38	-40.53	-2.14
177	-435.06	-279.79	956.79	34	30.06	-0.37
178	-764.4	-181.15	873.05	48.58	61.77	6.23
179	-771.48	-48.1	767.58	74.98	49.68	-48.19
180	-980.47	-87.65	722.41	75.35	37.9	-99.46
181	-948.49	96.44	674.56	111.08	1.07	-118.26
182	-845.21	217.04	730.71	136.81	-18.62	-140.75
183	-868.41	87.89	308.84	105.71	-56.37	-172.15
184	-1123.54	-208.74	665.53	96.95	-123.69	-119.29
185	-1109.86	72.27	739.75	140.05	-172.18	-46.6
186	-809.33	422.12	650.88	131.41	-195.65	5.74
187	-675.05	299.56	739.01	60.33	-194.31	24.02
188	-761.72	208.01	795.17	49.59	-194.12	14.65
189	-616.94	227.29	896.24	42.11	-214.2	13.79
190	-693.6	200.2	797.61	-8.03	-203.49	42.69
191	-819.82	-160.89	702.15	-26.58	-219.91	73.46
192	-744.14	-242.43	651.37	-13.28	-253.05	122.25
193	-644.29	-403.08	576.42	-35.03	-313.81	131.13
194	-379.39	-246.34	878.17	47.3	-382.02	220.09
195	370.36	339.84	1009.77	134.03	-430.48	318.63
196	698.73	473.88	902.83	11.08	-243.84	287.45
197	217.77	19.04	981.69	-64	-139.31	233.22
198	-170.17	-235.11	1163.09	-39.67	-61.16	137.51
199	197.75	110.35	744.63	41.56	-98.33	127.14
200	220.95	121.09	1002.44	41.69	48.19	111.15
201	-397.46	269.29	841.31	42.6	199.19	55.42
202	-625.24	98.88	706.54	-32.5	75.74	-23.19
203	-657.47	-366.46	687.74	-99.95	-17.61	28.69
204	-28.32	-268.07	848.63	-61.13	-92.38	84.29
205	376.71	-118.16	1073.24	-87.16	-99.91	73.7
206	34.42	1464.36	1844.97	-95	133.94	-25.91
207	-241.94	773.68	1501.95	92.53	93.69	-139.13
208	-725.1	341.55	421.39	158.75	61.86	-140.99
209	-886.96	504.15	575.2	53.5	7.6	-82.31
210	-477.78	179.93	940.67	-25.09	-39.22	-48.49
211	-539.31	-33.2	997.07	-47.61	-44.4	-48
212	-675.05	-106.69	1009.03	-16.3	-80.32	3.3
213	-772.22	107.18	882.57	-8.18	-108.52	19.17
214	-806.4	79.83	812.74	-4.88	-177.92	46.08
215	-414.31	-83.74	916.5	-20.78	-229.34	87.43
216	-96.44	-127.69	1002.69	9.52	-256.16	84.66
217	55.66	114.99	772.22	2.93	-249.24	100.49
218	122.56	25.39	798.83	-18.46	-211.18	96.47
219	1.22	96.68	916.26	-2.14	-148.1	104.03
220	-75.68	78.12	962.89	-13.49	-122.96	85.78
221	-125.98	-81.54	1068.85	-48.03	-86.82	132.51
222	-129.64	-143.55	1013.43	-20.08	-78.92	181.46
223	-97.41	-224.85	808.84	-8.27	-100.04	200.65
224	270.02	-219.97	1076.42	62.44	-83.53	161.9
225	90.82	308.35	891.11	126.98	-36.99	112
226	173.58	313.23	1021.73	56.58	1.34	54.32
227	-78.37	170.65	1060.79	29.66	41.93	45.1
228	-147.71	107.18	850.83	7.02	37.54	71.32
229	-80.57	100.34	1036.87	58.26	48.28	-2.53
230	-164.06	362.55	855.96	97.6	26.92	-76.26
231	-224.61	20.02	876.71	21.15	19.93	-95.03
232	-274.9	-50.29	959.23	17.64	-17.91	-68.39
233	5.86	174.32	1025.15	13.4	8.79	-80.14
234	-523.93	181.4	890.38	-12.88	43	-116.64
235	-533.2	-66.65	983.64	-38.57	-19.01	-97.81
236	-502.2	65.43	888.92	-1.62	-86.85	-24.35
237	-334.47	-209.96	671.88	-31.07	-137.21	47.79
238	-4.15	-537.35	861.08	9.67	-143.13	102.33
239	12.7	-249.02	786.87	110.5	-109.34	138.73
240	254.39	-66.65	1059.81	143.77	-59.54	178.62
241	334.72	31.98	1282.23	202.76	54.08	158.94
242	223.39	420.41	1289.31	206.94	178.62	116.33
243	87.89	416.75	937.26	144.81	196.81	68.45
244	-154.79	324.22	746.34	55.27	157.9	-35.98
245	-386.23	59.57	773.19	8	143.07	-144.2
246	-372.8	43.7	720.7	-11.23	97.78	-143.92
247	-335.45	13.43	807.62	-6.93	106.72	-110.23
248	-473.88	276.37	850.1	23.53	104.68	-120
249	-717.53	351.07	650.88	52.09	112.85	-173.95
250	-1012.45	126.22	492.92	34.12	53.16	-203.7
251	-863.04	219.48	586.91	15.87	-39.83	-135.41
252	-665.04	560.79	993.41	23.38	-58.9	-82.34
253	-451.17	536.87	1065.67	-6.1	-126.07	99.06
254	-80.08	562.01	970.7	-0.7	-81.88	87.31
255	44.19	224.12	940.92	-20.23	-32.32	5.92
256	16.36	142.58	925.54	-27.31	67.47	-22.22
257	-292.97	116.21	1029.3	49.01	136.87	-1.8
258	-913.57	194.82	842.77	65.09	31.43	67.02
259	-760.25	-18.31	846.19	26.28	-30.09	138.49
260	-722.17	-64.7	391.36	-12.12	-27.19	123.44
261	-463.87	-94.73	592.53	-46.57	-81.39	-68.66
262	-159.91	-45.65	684.81	6.71	-97.53	-198.94
263	-285.64	-69.34	674.8	37.29	-82.89	-186.1
264	-262.94	102.29	721.44	24.29	-48.71	-44.77
265	-904.79	311.28	861.57	76.93	5.68	64.15
266	-644.53	653.32	1065.19	48.74	-53.19	95.25
267	-544.43	574.71	1133.79	-22.74	-62.13	102.26
268	-442.87	358.4	1113.04	-55.63	-62.56	42.11
269	-593.51	99.12	1103.76	-69.24	-71.62	30.98
270	-430.91	53.47	1106.45	-56.12	-105.9	-1.43
271	-298.1	86.18	935.79	-64.12	-109.34	-14.74
272	-382.57	84.23	865.48	-53.44	-101.75	36.25
273	-398.93	67.14	836.43	-3.2	-105.07	100.62
274	-275.39	158.69	698.73	6.74	-103.45	123.29
275	19.04	61.28	453.37	-0.85	-63.48	120.24
276	-222.17	-233.64	740.23	-5.49	-47.55	63.26
277	-116.94	-194.09	871.34	93.51	-45.9	38.94
278	-290.04	-62.74	1056.15	140.11	-10.25	34.06
279	-565.43	33.2	1057.37	185.18	-27.68	34.97
280	-649.9	215.09	945.56	170.56	-54.57	8.73
281	-385.74	180.18	908.94	68.27	-101.68	-28.53
282	-270.26	56.64	894.53	-18.49	-98.88	-56.15
283	-235.6	38.57	872.31	-51.51	-56.92	-111.24
284	-330.81	141.11	810.06	-47.88	-34.58	-146.79
285	-479.25	321.29	655.52	-44.49	5.58	-175.26
286	-785.16	143.8	801.03	-43.3	19.84	-198.21
287	-583.98	165.04	663.09	-8.39	-47.58	-129
288	-554.93	271.97	727.54	-14.07	-8.61	-86.55
289	-792.72	216.31	814.7	-15.63	-38.85	-82.18
290	-558.35	201.42	911.62	-22.16	-82.37	-95.03
291	-561.28	196.29	833.01	20.87	-73	-72.11
292	-815.67	95.95	864.75	25.91	-99.58	-85.17
293	-831.3	-42.97	927.25	16.82	-160.16	-61.43
294	-738.28	32.23	975.59	20.39	-203.52	-48.37
295	-471.92	44.43	908.69	-15.59	-239.2	24.51
296	-243.9	-166.5	893.31	-68.73	-251.28	53.04
297	-205.08	-329.59	868.9	-73.61	-215	60.55
298	-98.14	-661.87	1063.48	-23.93	-221.31	87.49
299	150.88	-97.41	877.93	6.1	-207.73	117.49
300	107.91	903.08	936.52	73.73	-162.81	143.65
301	52.73	555.91	1240.97	32.65	-78.4	97.41
302	-191.89	339.6	1203.86	33.11	-0.7	54.32
303	-203.13	403.08	1052.98	30.58	55.21	46.6
304	-276.12	276.37	860.84	24.57	67.54	36.29
305	-658.2	283.2	668.21	73.06	110.96	-37.05
306	-805.42	221.92	613.53	99.3	41.2	-26.76
307	-660.89	116.21	647.71	111.97	-40.07	-11.17
308	-507.57	45.9	693.6	112.58	-134.77	-21.73
309	-83.01	126.22	798.34	89.2	-133.79	1.31
310	-40.04	84.72	1011.96	46.78	-4.61	49.9
311	-582.52	-47.85	873.54	1.56	27.22	51.45
312	-465.58	-283.94	944.58	-97.56	-68.3	91.43
313	-232.18	-220.46	964.11	-104.89	-105.19	108.83
314	-295.41	-203.13	1059.08	-103.91	-95.73	119.87
315	-338.62	-180.91	1060.55	-90.7	-86.7	137.02
316	-312.26	-377.44	885.5	-67.54	-112.15	117.1
317	-95.7	-303.96	658.45	-26.76	-109.83	149.78
318	-433.59	-63.48	608.4	25.39	-146.61	180.91
319	-200.2	-13.43	904.05	151.89	-205.41	142.73
320	-298.34	-71.04	483.15	190.95	-284.94	138.58
321	50.54	1428.22	832.28	224.52	-263.95	102.05
322	419.19	506.59	1307.13	-123.38	-252.75	83.04
323	654.54	383.79	1262.21	39.31	-111.08	3.14
324	1216.8	427.98	734.86	87.34	62.32	-104.83
325	834.72	381.35	520.02	50.96	383.15	-178.31
326	-284.67	213.38	295.65	-33.54	421.63	-227.11
327	-970.95	70.8	585.69	-116.61	329.8	-179.5
328	-800.05	-95.46	527.34	-188.57	147.13	-72.2
329	-405.03	-162.6	1230.47	-130.71	75.44	85.57
330	-623.54	159.91	1113.77	6.47	122.71	91.25
331	-562.5	183.59	959.96	25.67	78.8	169.62
332	-470.95	24.41	995.61	39.46	29.36	274.99
333	83.98	47.61	855.22	36.99	32.59	305.11
334	103.52	-80.81	766.85	41.23	146.94	314.51
335	-17.58	186.52	718.51	92.77	233.34	333.62
336	355.96	93.26	888.43	115.57	274.51	290.62
337	314.45	88.87	800.54	185.55	421.33	256.04
338	-600.1	363.77	869.14	221.86	421.84	209.01
339	-1222.41	472.9	724.37	141.69	299.96	123.44
340	-1192.38	247.56	591.31	56.92	163.54	168.7
341	-736.08	57.86	620.61	48.65	97.29	219.97
342	-413.57	-54.2	703.86	62.44	44.59	247.53
343	-332.28	59.81	706.54	157.29	20.57	23.41
344	-641.36	247.31	526.37	208.16	-1.43	-67.84
345	-616.46	658.2	594.97	256.29	-29.14	-227.11
346	-745.61	611.82	555.66	195.5	-2.56	-307.83
347	-951.42	319.09	525.15	143.95	-23.62	-303.77
348	-737.3	377.2	538.57	126.92	-70.16	-232.33
349	-688.23	393.07	583.74	77.48	-71.2	-187.35
350	-721.19	495.36	823.73	68.82	-65.4	-160.03
351	-852.54	556.15	647.22	20.32	-105.35	-104.25
352	-847.66	479.49	401.37	-67.6	-142.27	-70.74
353	-526.37	295.41	838.38	-119.81	-125.03	-111.69
354	-713.38	488.04	798.58	-73.33	-105.26	-140.59
355	-776.37	386.23	827.64	-82.79	-158.51	-97.14
356	-578.37	540.04	521.97	-131.84	-144.84	-67.05
357	-654.05	303.96	495.85	-145.72	-131.65	-75.87
358	-718.75	147.71	704.1	-143.31	-119.69	-84.11
359	-632.08	170.65	803.47	-117.1	-111.6	-52.98
360	-571.29	-81.54	914.06	-77.15	-100.83	-30.27
361	-393.07	-360.11	727.78	-36.41	-90.15	-29.17
362	-382.32	-485.6	605.22	-8.15	-91.77	6.81
363	-346.44	-205.81	705.08	14.04	-85.39	34.64
364	-400.39	-99.61	848.63	47.55	-69.98	32.07
365	-585.94	182.13	822.02	101.17	16.51	32.26
366	-723.63	350.59	822.75	112.85	51.76	9.09
367	-686.28	745.85	881.84	50.45	98.94	-97.29
368	-1057.37	704.59	706.3	12.24	47.36	-177
369	-864.26	-74.46	502.69	-135.59	-119.6	-174.32
370	-763.67	-344.97	859.38	-238.4	-96.1	-47.06
371	-568.85	-150.63	883.06	-221.92	-68.21	44.62
372	-734.62	-287.6	999.76	-229.61	-45.72	16.57
373	-677.98	-276.12	1067.14	-65	-97.9	24.23
374	-643.8	-46.63	760.01	-41.14	-86.09	0.76
375	-741.21	-70.07	850.83	-36.19	-67.63	-59.08
376	-739.26	-27.34	916.5	-4.3	-64.51	-8.36
377	-694.58	17.33	894.78	-12.12	-74.58	22.22
378	-778.08	17.33	865.97	-15.01	-84.93	13.73
379	-794.19	-150.63	823.73	12.48	-97.5	-26.55
380	-704.35	-347.17	894.04	60.39	-101.04	-26.79
381	-643.8	-155.03	783.45	146.91	-88.99	-30.82
382	-725.83	0.24	661.13	188.23	-95.31	-81.6
383	-807.62	7.08	654.79	157.93	-117.71	-88.59
384	-828.13	94.48	734.13	118.74	-131.38	-92.41
385	-693.85	150.15	888.43	88.53	-128.69	-58.32
386	-518.55	125	893.07	64.54	-143.59	-54.53
387	-555.66	12.21	860.11	41.56	-101.75	-71.99
388	-678.47	-165.28	828.37	45.78	-88.75	-65.34
389	-432.13	-193.85	810.3	103.97	-86.43	22.34
390	-233.64	-238.77	997.07	155.64	-5.37	26.82
391	-752.93	115.97	640.63	260.07	53.96	80.44
392	-781.25	434.33	506.84	243.47	27.34	66.53
393	-898.44	359.62	528.56	223.79	-4.55	40.53
394	-766.11	411.13	610.84	151.06	-75.59	19.53
395	-750.98	402.83	728.27	93.17	-135.96	31.86
396	-529.05	377.93	737.3	17.94	-178.62	44.1
397	-546.88	249.76	830.57	-70.62	-141.85	45.62
398	-678.22	167.97	880.86	-95.64	-169.65	46.88
399	-680.18	97.9	865.48	-110.57	-186.89	59.02
400	-389.65	-200.68	885.5	-115.39	-199.01	57.13
401	-63.72	-152.34	1016.11	-5.77	-152.68	117.77
402	44.92	-23.93	761.23	104.4	-53.68	144.78
403	-279.54	10.5	876.71	100.19	-29.69	167.27
404	-255.13	251.46	835.69	65.67	-7.42	130.8
405	-319.82	260.99	907.71	35.74	1.31	51.97
406	-227.05	213.62	786.38	13.03	24.32	-59.72
407	-586.18	156.25	414.06	-9.77	48.13	-132.17
408	-539.79	-25.63	707.28	40.8	95.09	-88.07
409	-673.1	126.46	439.45	99.61	160.95	-114.53
410	-1401.61	-236.08	650.39	5.52	81.45	-144.2
411	-505.13	116.21	1210.21	-12.24	-118.1	50.63
412	-684.08	305.18	1300.54	-11.14	-35	2.38
413	-853.27	201.42	1071.53	-82.03	-46.63	-25.18
414	-767.33	85.94	1085.45	-125.92	-94.42	-44.13
415	-708.01	-41.5	905.03	-116.3	-101.62	-64.67
416	-783.2	-8.79	800.05	-74.55	-111.97	-65.95
417	-685.3	56.88	837.89	-23.47	-117.37	-0.31
418	-434.33	167.24	674.32	-20.29	-126.5	66.53
419	-366.46	165.53	760.5	-24.6	-90.82	79.32
420	-708.98	-52	754.64	-16.45	-94.76	71.66
421	-627.69	-13.92	826.42	0.92	-111.82	128.91
422	-525.63	-92.53	890.87	15.96	-126.83	134.19
423	-443.6	-147.95	861.08	27.47	-138.4	137.79
424	-435.55	-196.78	875.73	87.07	-145.66	162.14
425	-341.31	-150.15	750	154.02	-122.5	229.46
426	-147.22	77.39	780.27	169.13	-109.56	246.15
427	-238.53	348.63	764.89	186.58	-58.81	202.79
428	-136.96	620.36	644.29	139.34	-40.74	114.9
429	-131.35	672.36	748.29	46.94	-12.54	12.15
430	-145.26	658.45	765.38	-17.3	58.01	-26.09
431	-159.18	565.92	879.15	-79.01	79.44	-101.53
432	-468.99	187.99	938.48	-99.37	85.21	-112.98
433	-669.92	116.46	971.92	-101.41	32.07	-94.91
434	-625.73	-93.51	1059.33	-83.98	25.02	-40.16
435	-552.49	299.8	812.99	-0.49	-53.01	18.92
436	-384.28	210.45	747.07	29.3	-125.03	35.52
437	-80.32	57.62	768.8	16.39	-113.53	45.87
438	-35.16	339.84	570.31	38.24	-55.36	93.54
439	-263.67	73	865.97	78.31	42.57	111.36
440	-324.22	86.91	933.59	176.85	84.05	109.83
441	-396.97	321.04	688.72	182.74	89.9	80.78
442	-383.3	136.72	870.85	141.78	110.05	47.15
443	-388.92	141.11	787.84	118.84	135.99	30.3
444	-720.21	171.63	625.98	96.74	118.01	-20.69
445	-729	103.03	650.15	71.84	53.04	-85.36
446	-683.35	125	581.05	84.93	36.87	-168.95
447	-728.03	204.35	480.96	84.53	40.01	-204.25
448	-1000.73	137.21	523.44	94.48	40.41	-234.8
449	-935.55	513.67	523.44	97.84	-5.49	-213.78
450	-902.59	550.29	560.06	13.28	-15.26	-224.64
451	-919.43	252.44	657.23	-90.97	-13.64	-232.88
452	-1116.21	-35.4	587.4	-122.68	-47.12	-235.17
453	-1174.56	278.32	1047.61	-83.98	-105.22	-178.13
454	-681.88	457.52	1073.73	-72.36	-185.06	-24.44
455	-596.44	-5.13	1040.53	-89.36	-171.54	15.69
456	-645.02	-148.19	812.26	-81.18	-169.13	24.11
457	-710.45	-8.54	674.8	-81.24	-194.21	23.07
458	-809.57	-43.7	695.8	-125.67	-236.24	57.07
459	-467.04	-91.55	648.19	-134.31	-248.87	73.73
460	-562.5	-163.57	763.18	-128.66	-207.61	74.49
461	-355.22	-186.28	864.75	-65.55	-205.44	62.81
462	-523.68	-195.31	879.39	7.14	-172.21	-22.74
463	-668.46	86.67	970.21	26.76	-153.53	-32.07
464	-764.65	19.04	910.64	-5.22	-126.62	-55.48
465	-1108.4	-342.53	980.71	-4.27	-134.03	-56.09
466	-928.47	-44.68	964.84	39.79	-218.57	-0.46
467	-346.92	-138.18	838.13	-26.76	-259.19	69.79
468	-180.18	-91.55	876.71	-35.16	-328.89	129.46
469	37.84	25.15	930.66	-3.54	-359.41	183.35
470	35.4	108.89	1117.43	-3.97	-320.53	200.56
471	-108.4	41.26	1036.62	30.67	-234.68	213.81
472	208.01	127.2	1091.55	76.78	-183.81	171.14
473	-98.63	150.88	944.82	100.8	-100.19	89.51
474	-18.31	189.7	910.16	86.91	-83.01	96.86
475	56.15	156.98	945.8	59.36	-45.68	89.81
476	-99.37	54.69	887.21	19.93	24.93	65.19
477	-207.03	75.2	1008.06	-9.95	112.3	82
478	-544.43	-105.47	1110.84	-24.44	133.76	45.26
479	-630.62	-6.59	1066.89	24.48	49.84	7.17
480	-342.29	-213.38	720.95	23.56	20.05	7.45
481	-271.73	-165.04	817.63	-13.64	-0.79	43.49
482	-204.59	-289.31	772.46	22.31	-12.73	58.26
483	-425.05	-173.58	626.71	63.6	-57.43	80.26
484	-152.1	-45.41	562.99	60.79	-109.99	95.28
485	24.17	363.53	1371.58	63.02	-12.33	99.18
486	-200.68	603.03	1090.58	256.77	2.26	49.32
487	-58.11	666.75	620.85	200.32	92.68	22.95
488	-498.78	437.99	745.85	111.82	65.83	-57.04
489	-359.13	370.12	702.88	75.81	24.48	-72.17
490	-388.92	-7.57	833.74	-9.25	15.63	-94.82
491	-278.32	94.24	742.68	-8.76	23.1	-94.82
492	-996.83	-53.96	977.05	-40.68	42.54	-145.45
493	-955.32	36.38	1126.22	3.91	-112	-92.8
494	-372.07	232.18	812.74	-47.33	-110.29	-48.74
495	-285.4	-163.09	880.37	-118.93	-62.65	-18.04
496	-727.78	-269.53	967.29	-95.61	-55.69	-38.79
497	-118.41	-92.77	918.95	-61.43	-121.89	-20.2
498	-68.85	-59.33	904.05	-2.35	-97.72	65.37
499	-274.17	-73	1028.08	20.45	-102.72	85.45
500	-257.32	302.73	886.96	100.01	-66.99	69.79
501	-464.11	456.54	952.15	95.64	-98.18	56.67
502	-333.74	494.14	993.16	35.13	-122.31	57.16
503	-472.9	309.81	934.08	-46.39	-116.12	47.79
504	-186.52	67.87	990.72	-46.11	-85.66	32.96
505	-316.65	-21	939.45	-1.8	-50.6	-29.72
506	-324.22	-6.84	639.4	16.63	-44.37	-21.09
507	-409.18	-19.29	556.15	39.61	-60.52	-21.97
508	-341.06	188.48	726.81	108.25	-83.1	11.63
509	-338.62	615.97	781.01	130.16	-84.29	57.07
510	-319.09	551.76	861.08	55.05	-110.63	48.46
511	-324.46	274.17	1058.11	23.62	-71.32	55.79
512	-227.78	267.09	934.57	43.18	-69.31	62.99
513	-211.43	231.45	961.43	28.26	-71.99	38.15
514	-53.96	140.63	839.11	16.39	-63.26	18.37
515	-55.91	-33.94	874.02	13.28	-59.84	-14.77
516	-10.74	-74.46	898.93	39.06	-37.45	-22.09
517	-30.52	82.76	831.3	93.93	-29.39	52.15
518	-136.23	153.08	823.49	105.93	-11.9	98.94
519	-580.57	268.07	955.08	94.91	36.04	113.89
520	-439.21	292.97	817.63	48.71	9.77	72.66
521	-293.7	150.63	848.39	13.55	-28.9	-31.43
522	-145.02	158.2	900.63	15.66	-22.09	-31.25
523	-216.55	3.17	912.11	16.82	-23.1	-16.08
524	-325.93	-69.82	809.33	31.19	16.2	-19.29
525	-728.03	188.48	707.03	34.15	-7.48	-78.64
526	-524.66	267.33	1077.15	19.74	-83.83	-38.3
527	-315.67	262.21	919.19	-13.85	-71.59	-9.8
528	-599.37	-114.26	744.38	-91.86	-28.78	-13.95
529	-451.42	-90.09	953.37	-21.27	-181.34	-31.1
530	270.26	514.89	956.54	33.33	-173.49	52.46
531	-159.91	312.74	1010.5	52.12	-95.12	-26.73
532	40.28	354	849.37	83.71	-119.02	-45.35
533	-78.61	471.19	724.61	70.1	-73.49	-72.36
534	-298.58	496.83	585.21	13.7	-50.32	-46.33
535	-269.04	263.18	833.74	-117.19	0.55	-19.68
536	-367.19	38.33	864.26	-171.51	27.1	-17.43
537	-431.15	-129.64	929.69	-180.57	-3.6	-12.57
538	-85.69	1.22	1191.41	-147.31	-25.15	-27.13
539	-206.3	-26.12	1228.27	-89.36	12.79	-31.68
540	-477.05	-92.04	1026.86	1.53	3.6	-34.7
541	-400.63	-136.47	987.79	21.3	-44.13	-0.61
542	-489.75	-40.28	732.67	39.76	-41.87	15.69
543	-565.67	26.61	561.52	55.45	-112.09	117.65
544	162.6	-59.08	918.21	50.48	-103.33	161.32
545	-32.23	117.68	1031.01	119.32	53.62	190.19
546	-60.79	205.81	968.75	159.82	88.96	125.46
547	-139.89	437.01	812.74	117.28	114.47	77.42
548	-405.52	245.12	729.74	1.04	102.78	20.63
549	-131.84	-29.3	1105.47	-98.63	15.75	-6.96
550	-279.3	-57.62	1235.35	-112.67	121.28	-72.14
551	-692.87	-93.75	1332.03	-43.03	148.04	-153.53
552	-836.91	107.91	903.56	-9.98	105.53	-167.02
553	-917.48	-31.01	758.54	-36.71	82.52	-169.01
554	-550.05	-4.39	833.5	-9.58	-12.45	-131.93
555	-628.17	63.48	690.43	-1.71	-15.99	-31.28
556	-662.11	157.96	629.88	3.39	-46.14	64.82
557	-558.59	215.33	720.21	18.28	-48.16	73.49
558	-490.48	109.13	783.2	20.78	-90.36	62.1
559	-330.32	86.43	876.46	74.43	-85.36	61.34
560	-323.73	393.31	759.77	75.93	-60.12	28.69
561	-342.53	280.76	806.88	66.38	-38.91	36.22
562	-552	258.06	771.73	65.8	-42.94	65.12
563	-334.96	257.08	936.77	40.34	-90.64	125.49
564	-184.57	404.79	977.05	21.18	-73.27	94.67
565	-548.34	173.1	896.73	-2.66	-39.76	92.65
566	-483.64	136.96	862.06	-3.85	-54.08	127.2
567	-384.28	122.56	918.95	2.87	-54.5	104.64
568	-497.07	238.77	874.27	12.05	-67.78	69.55
569	-445.56	22.46	1008.54	0.82	-93.57	40.25
570	-647.46	125.49	832.03	13.24	-122.31	17.4
571	-550.54	-112.55	922.85	-58.44	-196.32	-30.52
572	-322.51	-78.86	890.87	-74.46	-168.24	-68.6
573	-446.53	-194.09	895.75	-80.23	-168.03	-70.53
574	-143.31	-42.48	1048.58	-68.33	-187.1	-12.88
575	-170.41	-73.73	1140.63	-51.3	-165.59	12.45
576	-188.48	27.1	993.9	-3.3	-140.23	39.55
577	-312.99	44.19	848.14	-4.18	-129.43	56.82
578	-221.44	155.27	780.52	-13.52	-170.1	83.95
579	-57.37	15.38	752.2	-22.55	-140.35	52.98
580	-131.59	-149.41	842.53	-49.47	-49.59	-51.45
581	-300.29	-140.38	993.65	-1.71	-73.55	-88.35
582	37.35	-82.76	1078.86	23.1	-90.88	-47.12
583	91.8	120.36	1148.19	56.7	-90.64	56.58
584	80.57	144.53	1183.11	128.91	-66.38	83.16
585	-51.76	277.1	1016.6	177.22	-2.01	61.34
586	-232.67	391.11	1000.49	100.1	9.49	25.73
587	-167.24	260.74	764.65	65.16	9.92	15.72
588	-89.11	-12.94	795.41	-17.58	68.76	26.55
589	-151.12	-35.16	1016.36	-13.15	168.18	36.99
590	-478.03	25.39	925.29	78.86	197.27	6.56
591	-570.56	62.99	934.57	75.47	168.27	-7.39
592	-705.32	-49.56	889.89	61.58	108.83	-56.21
593	-472.66	-38.82	825.2	51.24	24.81	-65.8
594	-419.19	-17.09	802.49	23.77	-0.27	-86.4
595	-388.67	-40.53	753.91	-13.37	-8.76	-66.16
596	-312.26	-154.79	900.63	-17.33	-3.69	-47.82
597	-297.12	-41.5	846.44	8.3	2.69	-16.66
598	-439.94	269.53	796.39	49.74	51.06	-30.03
599	-526.37	184.57	745.85	105.47	16.27	-19.9
600	-406.74	438.23	557.13	153.5	22.43	13.15
601	-423.1	782.47	574.95	160.1	55.79	-15.9
602	-238.53	883.79	817.63	78.74	33.81	-10.65
603	-852.05	318.36	674.07	35.64	58.14	59.81
604	-792.48	318.85	535.64	6.32	-45.2	110.84
605	-383.54	416.99	657.71	8.06	-47.88	126.74
606	-437.74	276.86	870.61	8.85	-20.39	110.2
607	-107.67	194.09	817.38	30.7	10.62	88.13
608	-89.11	282.47	782.96	100.4	77.67	20.14
609	50.05	383.79	816.41	137.12	171.3	20.69
610	-194.34	466.06	772.22	140.72	204.74	-5.58
611	-743.41	410.89	683.59	86.09	271.48	-90.03
612	-760.01	191.89	520.02	39.92	115.48	-113.07
613	-442.14	94.48	429.69	2.47	-35.8	-43.98
614	-600.83	-27.59	462.4	20.05	29.17	-45.87
615	-835.94	95.7	499.02	37.29	7.81	-59.11
616	-928.47	99.61	507.08	15.87	-17.64	-53.41
617	-736.82	-53.22	753.17	-20.08	-58.59	25.05
618	-651.61	-0.49	773.68	3.66	-39.79	12.88
619	-854.74	412.6	529.54	-40.95	-31.56	2.56
620	-950.68	769.29	756.35	-134.16	-105.22	8.36
621	-13.18	359.38	776.61	-229.83	-164.09	4.55
622	-38.09	143.07	935.79	-206.82	6.87	-35.31
623	-784.67	-278.56	1000.49	-133.15	85.97	13.06
624	-527.83	206.79	1200.93	-110.26	49.35	16.2
625	-344.48	-226.56	1077.39	-88.9	109.19	-72.57
626	-1084.23	-205.08	882.57	85.36	69.89	-85.02
627	-842.53	526.37	718.75	124.76	-33.54	-62.13
628	-97.9	0.98	854.98	-17.49	-64.45	-149.41
629	-542.72	-260.25	819.34	-22.67	17.52	-165.86
630	-1097.17	-195.56	617.68	33.2	56.18	-148.1
631	-908.2	529.05	680.91	-3.11	0.52	-83.22
632	-1366.7	-396.73	980.71	-73.97	-40.16	-98.51
633	-1021.48	137.7	718.99	51.85	-129.58	-103.33
634	-1169.19	31.49	666.02	-6.07	-171.57	-90.73
635	-1057.13	-120.61	592.77	-6.38	-200.07	-72.39
636	-1175.29	-227.78	727.78	-10.44	-230.01	-73.43
637	-935.06	-278.56	766.6	23.5	-351.35	-15.69
638	-571.04	3.42	712.4	-1.46	-356.72	3.85
639	-583.01	-138.92	814.45	-34.52	-301.67	-50.72
640	-1018.55	-249.51	816.65	21.09	-352.36	19.84
641	-631.1	-28.08	621.58	29.72	-360.02	35.1
642	-594.24	-77.64	701.17	40.71	-375.4	-8.58
643	-326.66	152.83	1052.49	140.63	-396.61	89.08
644	-81.79	42.97	639.16	126.62	-342.01	123.2
645	-479.49	11.72	982.42	155.79	-336.24	160.46
646	-351.81	289.55	798.34	164.89	-323.79	203.43
647	-222.41	170.17	1043.46	72.94	-285.37	192.38
648	-383.54	47.61	631.35	53.22	-252.11	199.1
649	242.19	-201.42	701.17	-11.87	-289.92	209.53
650	222.41	-220.46	867.68	-0.06	-205.99	184.78
651	598.88	-266.11	1071.53	26.7	-249.3	303.83
652	1112.55	-99.37	977.05	85.05	-177.55	274.93
653	755.13	-329.59	455.32	107.3	-71.99	239.81
654	-320.8	18.8	479.98	70.56	130.19	196.11
655	-688.72	1515.14	465.33	-17.09	-266.42	111.21
656	-446.04	37.6	1571.04	-416.9	-165.25	189.54
657	330.57	-74.46	1261.47	-104.83	-295.17	79.5
658	246.34	46.39	1254.15	-2.29	-234.68	40.04
659	612.3	109.13	1097.41	63.48	-146.61	40.74
660	333.98	98.88	1031.49	71.44	-109.41	29.69
661	439.7	-126.71	762.21	117.46	-92.41	-17.49
662	334.96	5.13	961.18	76.26	-29.24	-23.83
663	87.16	-63.96	872.56	71.99	-45.44	-36.9
664	138.18	56.4	784.42	45.68	-43.27	-8.03
665	409.67	154.79	711.43	-12.39	-44.68	21.58
666	328.86	-154.3	995.12	-97.63	15.84	2.81
667	289.31	-9.03	1067.38	-12.02	51.39	-41.72
668	349.61	81.79	953.37	6.74	75.1	-78.67
669	287.35	57.37	1078.37	15.41	96.47	-92.77
670	121.34	249.51	966.55	109.44	113.28	-116.24
671	-17.09	148.19	696.29	138.28	55.94	-158.11
672	-363.77	-19.78	898.93	22.06	59.72	-58.93
673	-198.49	-26.61	1083.5	-23.44	8.51	4.27
674	256.84	8.79	780.76	-49.01	19.56	1.5
675	-208.5	-229	1092.29	-66.86	44.31	52.15
676	181.88	-129.88	931.88	8.39	-4.36	135.38
677	157.96	-373.54	713.13	77.33	41.05	115.26
678	142.58	-100.83	688.96	115.69	57.71	123.05
679	111.82	482.18	1009.28	165.86	93.41	63.45
680	188.48	379.15	1038.57	68.94	113.19	-63.51
681	12.45	-74.71	1030.03	5.49	132.51	-111.72
682	-248.78	233.4	838.38	28.66	137.18	-48.07
683	-124.02	105.47	868.16	-19.41	87.83	-52.25
684	-13.43	24.9	835.94	-33.97	108.28	-51.06
685	-58.35	53.47	795.17	-43.58	142.79	-48.89
686	-284.91	-194.09	626.22	19.47	148.19	-62.44
687	-533.45	-12.7	699.46	134.37	168.95	-71.17
688	-581.05	194.34	863.53	80.44	137.21	-48.13
689	-650.39	187.74	995.36	9.28	116.67	-40.37
690	-730.71	1.71	930.42	-11.93	36.59	-32.56
691	-329.1	-34.18	1030.76	6.35	-41.2	-17.18
692	-364.99	-36.38	987.55	0.58	-14.37	28.93
693	-510.01	96.19	938.23	-11.02	-14.53	1.56
694	-646	140.14	864.75	-10.83	-19.65	44.56
695	-601.32	-52.49	1038.33	-2.14	-69.27	75.1
696	-335.69	-115.72	1098.88	33.48	-76.48	113.89
697	-246.58	-45.17	1084.47	97.11	-83.28	71.23
698	-330.81	178.96	697.27	139.31	-129.88	14.28
699	131.35	-45.17	982.18	80.17	-95.34	67.99
700	-40.28	313.48	1205.81	67.08	105.47	56
701	-677.98	26.61	254.88	218.54	10.56	-34.55
702	-501.46	74.22	454.59	35.16	-41.23	43.82
703	-273.68	-176.76	849.37	-36.65	-56.98	42.66
704	-446.53	226.81	1346.92	35.58	44.43	83.53
705	-429.69	399.66	994.63	23.93	27.37	53.83
706	-102.29	254.39	989.75	-70.28	18.55	88.47
707	-17.58	224.85	938.23	-97.11	66.22	34.15
708	-89.6	21.73	975.83	-122.01	90.64	-25.45
709	-411.38	-49.32	914.79	-72.27	93.81	-85.88
710	-357.42	-40.53	962.4	-52.76	67.99	-5.28
711	-395.75	-44.68	905.03	2.93	61.13	37.54
712	-307.86	1.46	776.61	7.51	53.31	48.43
713	-400.63	-21.48	747.07	-4.7	88.78	77.27
714	-409.42	46.88	874.76	27.25	73.67	81.91
715	-371.83	79.1	963.38	86.85	94.12	11.99
716	-523.93	293.95	835.45	76.23	95	-33.57
717	-447.51	12.45	818.85	27.44	58.38	-112.3
718	-543.21	79.59	579.83	30.4	47.24	-152.28
719	-591.55	-110.84	613.28	27.37	77.61	-119.78
720	-943.36	-129.39	746.83	124.91	69.58	-87.8
721	-854.25	319.82	769.29	148.8	18.71	-77.39
722	-720.95	330.32	837.4	90.24	-29.48	-25.09
723	-687.99	136.96	738.28	6.01	-26.61	49.87
724	-845.7	155.52	881.35	24.63	-62.56	46.91
725	-655.03	230.71	902.34	40.56	-91.06	32.41
726	-454.59	473.88	914.79	32.53	-82.86	25.54
727	-659.18	271.97	948	-37.87	-50.84	21.06
728	-688.72	138.43	905.76	-69.82	-67.87	71.53
729	-672.12	86.18	878.42	-77.64	-87.04	99.43
730	-391.6	130.86	872.56	-90.58	-111.69	96.1
731	-94.97	86.18	893.31	-127.81	-66.86	119.84
732	-272.46	-56.88	884.77	-129.09	14.19	105.65
733	-540.28	-212.89	918.46	-60.3	50.26	43.88
734	-463.13	-41.02	768.8	18.4	17.88	-7.69
735	-645.75	-40.28	726.32	21.48	38.09	-21.82
736	-1029.54	-225.83	823.97	-3.23	57.8	-34.3
737	-1175.54	-151.61	902.59	37.05	-19.53	-75.29
738	-895.75	61.52	1041.5	79.04	-100.4	-117.55
739	-836.67	136.47	885.74	87.4	-126.98	-151.28
740	-765.87	97.9	684.33	67.29	-121.28	-177.89
741	-890.38	-50.78	666.75	73.39	-118.56	-173.16
742	-918.21	-45.65	667.72	116.18	-167.82	-146.67
743	-524.17	-0.49	622.07	91.71	-225.71	-70.13
744	-512.45	-49.8	872.07	-14.4	-188.54	-23.68
745	-524.41	150.63	1073	-24.38	-163.67	167.91
746	-351.07	156.74	1245.85	-51.27	-142.12	184.78
747	-734.13	-226.07	1281.98	-18.98	-148.25	138.49
748	-364.5	-268.55	891.85	88.62	-217.1	105.56
749	-212.89	-66.41	543.21	110.35	-258.91	121.15
750	-692.63	155.03	611.57	80.66	-182.46	131.87
751	-283.69	515.14	753.66	155.52	-284.45	111.48
752	93.51	581.3	617.92	114.75	-186.34	77.58
753	-472.9	449.46	662.84	80.08	-207.4	24.02
754	256.59	421.63	881.59	93.38	-230.65	43.21
755	-28.81	312.99	1026.12	7.08	-87.59	-38.88
756	-363.77	143.07	1036.13	-7.93	-73.46	-52.12
757	-283.45	-19.04	938.72	-29.51	-124.05	1.53
758	-93.75	-0.98	1002.69	-46.69	-75.41	101.44
759	-240.23	-319.58	904.79	-42.08	-44.01	138.28
760	-142.82	-140.38	727.29	14.07	-16.3	215.48
761	-279.54	225.1	503.91	20.14	-30.82	235.02
762	-136.47	78.37	498.78	-75.84	-129.09	222.2
763	101.81	-61.52	556.15	-134.34	-158.57	211.79
764	482.91	6.1	877.2	-106.48	-94.91	164.03
765	-83.01	8.79	1093.99	11.57	-41.29	51.24
766	-38.82	879.64	1456.54	103	16.72	-29.17
767	-47.12	809.33	1208.98	102.26	52.8	-116.24
768	-150.88	559.57	870.36	23.47	104.43	-233.95
769	-153.08	250	915.04	-28.14	120.18	-263.34
770	-406.01	-46.14	885.99	-71.9	132.97	-256.71
771	-528.32	-251.95	887.94	-55.15	71.87	-163.76
772	-559.57	50.78	916.5	25.91	64.94	-63.11
773	-905.52	83.01	854.25	31.86	49.77	-55.48
774	-889.89	82.28	688.23	-46.3	-117.74	24.78
775	-247.31	-136.72	762.7	-63.14	-159.06	65.43
776	-42.97	-132.08	751.95	-75.47	-126.34	95.52
777	-243.41	-330.57	979	-96.19	-98.94	84.41
778	-86.67	-72.27	1359.38	-14.53	-82.73	137.63
779	-183.59	152.34	1249.51	34.52	-50.17	69.61
780	-281.49	83.98	1237.79	19.62	-31.22	62.19
781	-409.18	219.48	929.44	9.22	-23.13	27.34
782	-269.29	-28.08	835.21	-18.07	-33.57	7.81
783	-410.89	-0.73	782.71	-6.32	-22.34	-39.46
784	-423.83	-59.81	764.89	-18.77	-43.21	-39.61
785	-319.34	-104.74	736.33	-26.58	-37.69	-6.56
786	-274.17	55.42	788.09	39.12	-79.28	-9.55
787	-118.65	291.02	779.79	77.27	-92.53	19.62
788	-46.63	292.97	889.16	82.4	-50.17	67.2
789	-88.62	415.53	1053.96	92.07	-51.48	62.74
790	-428.47	236.08	1146.48	96.5	-85.45	159
791	-224.12	56.15	952.88	46.88	-82.34	182.71
792	-28.81	-90.82	944.09	-21.27	-40.65	116.36
793	16.36	125	1121.83	26.03	12.12	58.96
794	-83.74	385.74	973.14	78.77	3.17	50.48
795	175.05	671.63	671.63	50.29	19.99	49.16
796	-323.73	285.64	666.26	10.74	53.38	57.62
797	-370.61	136.96	731.2	32.44	77.55	169.71
798	-323.73	35.16	819.34	31.65	127.11	213.17
799	210.21	64.94	983.4	24.32	101.9	287.32
800	198	43.21	998.78	88.59	162.23	267.46
801	-472.66	35.4	884.03	190.06	184.84	207.61
802	-578.86	48.58	666.26	143.43	163.06	100.46
803	-634.77	-126.71	899.17	215.06	98.48	-59.66
804	-656.98	-82.76	877.2	219.51	79.32	-88.53
805	-914.06	2.44	827.39	207.7	6.07	-160.4
806	-718.99	174.07	707.52	210.17	-93.41	-203.7
807	-684.57	224.12	596.19	174.99	-101.5	-243.74
808	-906.74	333.98	487.06	121.4	-146.7	-299.32
809	-782.47	436.28	508.06	96.25	-187.07	-297.09
810	-589.36	426.27	553.22	17.15	-206.67	-327
811	-537.35	242.43	513.67	-105.13	-167.85	-319.64
812	-598.88	-39.55	700.68	-137.91	-96.19	-295.53
813	-879.15	-115.48	1013.67	-73.91	-113.95	-230.22
814	-345.46	190.19	1114.99	85.69	-190	-58.72
815	-313.96	501.71	1059.33	101.59	-170.9	58.69
816	-431.64	609.86	1022.71	42.14	-168.55	104.86
817	-449.22	603.76	648.19	11.66	-179.75	104.4
818	-436.52	149.41	893.31	-73.33	-220.06	121.28
819	-359.38	85.69	980.47	-78.49	-228.09	129.39
820	-499.02	-39.55	783.94	-86.85	-217.13	105.29
821	-277.1	25.39	869.38	-35.8	-254.67	86.58
822	23.93	319.58	950.44	31.59	-255.74	111.57
823	263.67	345.21	901.61	3.02	-183.62	84.78
824	-375	58.35	751.46	-45.17	-99.43	34.97
825	-167.72	227.78	667.72	-47.79	-133.91	48.46
826	-299.07	164.31	647.46	-95.52	-89.36	-1.22
827	-288.82	96.19	706.54	-126.31	-73.15	-9.4
828	-176.03	224.61	905.52	-115.2	-77	-2.93
829	-307.13	49.07	1061.04	-110.87	-63.87	-5.86
830	-244.63	-0.49	1072.02	-100.62	-85.54	44.4
831	-189.7	96.68	1142.58	-112.67	-103.06	45.04
832	-5.37	-11.23	1260.25	-95.03	-52.31	18.46
833	-201.9	-87.89	1133.54	-67.96	-54.81	11.47
834	-216.55	-81.05	931.15	5.8	-76.23	31.52
835	15.87	-1.71	982.18	93.11	-129.52	21.51
836	7.32	18.8	910.64	131.71	-68.82	20.02
837	31.74	118.41	847.41	154.94	-45.9	6.44
838	-125.73	9.52	813.23	154.79	31.74	6.65
839	-201.42	262.21	543.7	138.76	-0.52	31.83
840	-7.57	99.37	489.99	3.85	3.2	72.66
841	14.16	65.92	750.24	-35.52	-5.83	71.96
842	127.44	84.23	926.03	-83.62	97.63	26.61
843	-354.49	8.79	1280.03	-59.54	171.88	-96.41
844	-574.71	-148.44	1255.37	-5.13	151.18	-92.9
845	-828.13	-118.65	1022.95	16.24	99.88	-98.51
846	-687.26	-254.88	733.4	17.85	-64.36	-67.23
847	-187.01	-171.88	750.49	-14.56	-105.74	72.57
848	-33.69	-2.2	874.76	4.61	-99.58	79.83
849	-65.43	61.28	906.49	33.11	-85.97	101.84
850	-11.23	179.2	1041.75	24.84	-33.23	118.87
851	-330.57	398.68	1394.53	32.71	-3.23	47.61
852	-2.44	140.38	1115.97	118.41	-30.03	43.58
853	15.63	242.43	881.1	83.53	59.84	9.86
854	-644.78	164.55	678.22	53.68	67.05	-24.38
855	-422.36	159.18	772.22	-13.31	-14.5	-3.27
856	-261.47	192.14	917.48	-39.76	4.43	36.93
857	-390.14	94.24	871.34	-17.4	-24.93	26.64
858	-387.94	108.4	903.81	12.39	-65.19	70.68
859	-83.98	157.47	1140.63	36.04	-40.44	88.65
860	-129.15	101.81	1119.87	65.83	-16.51	4.33
861	-337.4	381.84	883.3	36.8	-13.55	48.92
862	-451.42	259.28	761.47	10.04	-35.64	105.96
863	-341.06	-135.74	636.72	-5.65	-44.49	119.66
864	113.77	-53.96	949.95	9.52	-39.37	99.46
865	-91.31	445.07	711.18	79.22	23.01	43.76
866	-135.74	189.94	713.38	132.93	52.89	27.37
867	-366.94	196.78	829.1	199.65	72.08	99.98
868	-433.11	336.18	867.68	222.14	42.97	120.27
869	-356.45	-1.71	905.76	216.34	43.98	135.28
870	-19.04	185.3	868.16	236.54	19.65	128.3
871	247.8	301.76	770.26	194.31	53.92	39.18
872	54.69	362.06	739.26	144.07	111.42	44.86
873	-231.45	527.59	683.35	132.66	105.77	72.08
874	-424.07	423.83	562.74	83.04	107.51	101.53
875	-602.05	381.1	686.52	94.88	127.56	70.89
876	-596.19	340.09	815.92	118.8	71.38	55.54
877	-137.45	255.13	736.33	90.64	69.21	5.83
878	-201.17	335.69	568.85	37.29	117.52	-18.89
879	-381.1	312.01	839.11	56.98	101.96	-17.58
880	-370.61	371.34	484.86	65.03	57.5	-21.7
881	-422.12	160.64	415.28	17.09	48.52	-39
882	-720.21	-83.25	383.79	44.71	53.74	-129.33
883	-867.92	-76.42	352.78	79.1	14.53	-203.25
884	-955.32	73	493.65	90.12	-0.21	-235.08
885	-1007.57	296.39	451.9	73.46	-82.67	-271.33
886	-859.13	537.84	371.58	-55.42	-115.02	-252.29
887	-892.82	41.75	303.47	-229.06	-46.91	-310.42
888	-985.11	-356.2	378.17	-255.55	-0.67	-311.31
889	-1791.99	-18.31	1083.25	-185.67	-32.59	-243.93
890	-866.94	1657.23	1070.07	20.81	-212.86	63.29
891	724.37	526.12	1352.29	-376.25	-220.06	315.83
892	-256.84	-40.77	1340.33	-227.54	-26.58	125.92
893	-772.46	250.24	775.88	4.73	-70.25	83.37
894	-852.78	212.16	718.75	-135.25	-95.09	87.55
895	-701.9	51.27	835.21	-251.46	-131.07	95.98
896	-562.74	-23.93	1051.03	-249.15	-117.28	83.19
897	-699.46	-255.62	989.26	-172.7	-165.56	20.81
898	-418.21	-229.74	865.72	-112.27	-193.45	-74.37
899	-194.34	-132.32	779.54	-24.63	-187.44	-118.77
900	-303.71	97.17	804.69	-11.11	-131.65	-71.53
901	-381.84	233.15	786.62	-6.77	-103.24	-36.8
902	-418.21	127.93	909.91	-14.1	-87.13	-25.36
903	-492.92	-2.69	1088.13	-9.67	-48.28	-20.78
904	-647.46	-183.59	1073.97	13.55	-67.69	-24.57
905	-446.78	-167.97	969.97	34.12	-138.12	18.37
906	-221.19	-31.74	930.18	40.68	-123.72	12.66
907	-275.88	5.37	957.03	53.19	-107.67	-29.27
908	-299.07	93.26	903.81	156.62	-90.97	-115.36
909	-558.35	-30.52	734.62	143.16	-72.45	-173.16
910	-840.58	-237.79	857.67	49.41	-77.94	-158.39
911	-686.04	-138.43	1052.49	40.37	-107.48	-63.17
912	-631.1	-121.83	1031.74	12.85	-159.36	-7.75
913	-336.43	-101.32	948.49	8.82	-179.87	2.47
914	-12.45	-137.45	888.43	-20.29	-160.8	30.73
915	-21.24	54.69	855.96	17.64	-81.6	5.22
916	-112.55	217.53	866.94	88.1	-56.03	-5.13
917	-428.71	260.25	947.75	127.04	-48.98	8.85
918	-291.26	509.77	989.01	186.65	-13.76	15.29
919	-574.95	369.14	828.13	173.34	33.66	-44.4
920	-361.57	223.88	735.6	124.27	7.66	-60.06
921	-474.85	132.57	796.88	40.41	39.09	-65.46
922	-755.62	92.53	790.28	34.09	24.26	-69.06
923	-1013.18	86.18	646.73	79.16	-48.28	-67.75
924	-255.86	372.07	635.5	91.61	-88.41	9.28
925	-114.5	333.98	711.43	4.64	12.54	-0.12
926	-365.97	206.54	649.66	-7.54	1.01	-26.09
927	-643.31	-341.31	502.69	-14.25	-62.26	-2.99
928	-426.27	-272.22	637.94	-80.11	-101.38	136.51
929	106.2	-0.49	1316.65	-170.72	-122.56	272
930	-402.1	136.96	1384.77	-79.9	37.96	112.18
931	-631.1	-12.94	1200.68	-53.41	39.28	67.69
932	-624.76	-98.39	1170.65	-23.8	19.41	65.03
933	-706.79	-120.61	1001.46	29.63	-22.46	34.33
934	-649.9	-126.22	1037.11	77.03	-111.66	9.4
935	-372.56	-51.03	696.29	99.27	-151.18	26.4
936	-308.11	-70.56	765.38	79.74	-140.01	45.9
937	-253.17	53.71	752.69	122.65	-100.28	81.85
938	-374.76	236.33	729.98	139.25	-96.47	80.63
939	-498.78	333.25	890.87	141.85	-82.89	59.2
940	-566.16	319.34	819.82	144.13	-108.06	50.54
941	-498.29	460.69	847.41	99.09	-132.63	59.72
942	-515.87	367.19	825.68	27.37	-146.67	68.94
943	-459.72	208.25	824.46	8.27	-173.13	60.85
944	-457.52	105.47	854.49	-7.75	-212.46	67.44
945	-280.52	97.41	827.15	-25.94	-260.96	101.81
946	-88.87	39.06	874.27	-38.27	-293.03	145.05
947	149.41	72.75	896.97	-10.8	-263.43	173.68
948	266.6	-35.4	831.3	20.11	-253.39	176.21
949	603.03	196.29	744.87	81.6	-158.05	219.48
950	205.57	74.71	626.46	94.73	-52.15	161.47
951	233.4	38.33	493.41	31.52	-40.83	164.12
952	456.3	-10.25	843.99	-57.43	78.19	175.54
953	-270.02	444.82	1204.83	35.49	112.18	48.55
954	-306.15	524.9	1002.69	-6.41	56.46	43.79
955	-79.59	368.16	987.55	-42.88	34.03	37.69
956	-100.59	145.02	898.68	-6.93	32.53	-18.25
957	-56.4	29.79	904.54	89.23	42.54	-70.22
958	-306.88	203.61	674.56	144.56	37.05	-89.29
959	-125.24	342.29	679.44	123.17	-37.57	-103.09
960	-73.24	355.22	683.59	19.41	-28.99	-86.43
961	-276.86	203.13	797.12	-96.19	-17.03	-93.44
962	-338.38	89.11	902.59	-172.49	-29.85	-47.21
963	-192.87	125.98	961.18	-162.75	-44.74	-18.34
964	-148.68	12.7	1010.74	-85.66	-84.01	-5.74
965	-126.71	271	806.15	-3.02	-80.75	32.9
966	-37.6	41.5	1003.91	-13.89	-128.81	85.78
967	179.93	-57.13	1187.74	47.15	-61.65	124.11
968	27.1	119.63	972.9	68.12	-15.5	101.2
969	-122.56	177.49	748.78	38.79	-15.01	62.93
970	-152.34	125	683.59	47.27	-11.35	7.17
971	-105.22	207.28	815.92	86.49	-31.16	-15.26
972	21.48	321.29	852.54	120.18	0.21	-58.44
973	-250.24	160.16	775.88	126.92	-8	-108.64
974	45.41	162.35	815.43	23.04	-36.19	-28.87
975	-199.71	292.48	1046.88	8.39	2.17	-65.73
976	-251.95	398.44	988.28	6.47	-9.46	-48.22
977	-140.38	319.34	1033.69	-20.78	12.05	-39.92
978	-583.98	228.76	834.96	-58.35	5.13	-16.88
979	-166.02	193.6	905.27	-99.61	-16.36	59.3
980	-341.06	-28.32	662.11	-88.23	-48.4	-30.52
981	-187.26	-123.29	977.29	-3.23	-49.04	16.94
982	-154.54	290.04	957.76	43.12	-45.32	43.76
983	-174.07	383.79	698.24	39.92	-61.19	54.9
984	-29.79	347.41	734.62	41.23	-48.46	76.23
985	-105.22	171.88	810.79	60.73	-79.9	107.18
986	201.66	134.52	850.83	73.46	-37.6	134.52
987	304.2	192.87	1010.99	70.22	21.45	91.55
988	-144.78	341.8	1069.09	47.49	85.75	62.84
989	-44.68	200.2	973.14	23.38	65.7	58.41
990	74.95	83.98	807.37	16.66	84.96	-4.76
991	28.08	72.02	683.35	25.27	112.03	-37.99
992	-260.74	-167.97	618.16	24.11	124.48	-109.07
993	-42.97	-279.05	788.82	9.25	162.17	-45.59
994	-552.25	31.74	1111.33	-10.25	328.28	-65.61
995	-1010.25	62.74	1197.27	57.28	205.57	-150.51
996	-987.55	158.2	765.14	107.67	-36.01	-133.21
997	-521.73	-63.72	464.6	68.91	-92.16	-117
998	-389.16	171.88	811.04	-106.96	-59.51	-23.01
999	-778.56	246.58	1324.95	-126.07	31.22	-64.82
1000	-783.2	395.75	1059.08	30	-69.37	-22.31
1001	-732.91	473.63	918.95	26.28	-164.52	-18.52
1002	-494.38	377.93	773.93	-73.27	-203.06	-64.85
1003	-290.28	52	985.6	-92.74	-186.49	-90.09
1004	-373.29	-22.46	958.98	-57.89	-175.48	-104.61
1005	-272.71	-39.06	870.36	-60.21	-191.96	-43.43
1006	-308.84	-178.96	904.05	-95.03	-141.91	18.46
1007	-320.31	-235.84	954.1	-63.26	-139.53	30.88
1008	-326.17	-321.53	894.78	-44.89	-121.52	28.14
1009	-399.66	-243.41	897.95	-5.13	-116.06	-2.5
1010	-287.35	-116.7	730.96	35.31	-94.73	-43.15
1011	-259.28	-140.14	514.65	-10.38	-23.47	-67.6
1012	-275.15	-79.83	963.62	45.68	19.04	-33.23
1013	10.25	392.58	966.31	108.89	38.21	22.37
1014	-712.4	507.08	915.77	164.12	83.98	14.8
1015	-882.08	673.83	789.55	250.31	-9.67	37.11
1016	-738.77	893.55	675.29	214.26	-96.53	63.84
1017	-519.04	565.43	726.56	71.81	-145.08	99.46
1018	-219.73	307.86	817.87	26.43	-151.79	106.08
1019	-209.47	173.1	802.49	-76.23	-124.51	103.55
1020	-301.27	-142.82	1202.64	-174.01	-84.11	143.28
1021	-521	-277.1	1027.1	-31.07	-83.92	83.5
1022	-245.85	-181.4	811.04	37.81	-139.37	24.11
1023	1.22	-134.77	729.49	133.48	-188.02	5.1
1024	376.95	259.28	593.99	173.71	-192.54	8.76
1025	669.19	346.68	783.69	118.16	-79.71	150.45
1026	-309.33	585.94	845.46	79.5	101.2	118.16
1027	-947.75	-60.3	698.97	19.17	27.37	78.09
1028	-137.21	210.45	876.71	-87.37	-52.43	154.11
1029	-355.71	323.73	1273.44	-111.3	-38.73	36.5
1030	-114.99	304.93	1050.78	-76.84	-108.7	14.8
1031	385.5	123.05	1221.19	-110.32	-49.47	-8.3
1032	-190.67	239.75	923.83	-72.27	49.41	-42.88
1033	-264.16	51.76	985.11	-58.29	23.32	-15.05
1034	-194.82	47.12	914.79	-32.59	26.95	-7.45
1035	-199.71	76.17	888.43	-1.46	26.98	-22.74
1036	-433.35	43.21	769.04	8.58	22.61	4.33
1037	29.54	54.93	728.76	14.22	-10.83	75.59
1038	-89.84	-9.52	677.25	55.63	20.17	94.91
1039	-116.46	248.78	815.43	80.9	30.4	110.81
1040	-282.71	312.5	744.63	88.71	64.33	49.74
1041	-372.07	278.32	832.03	89.54	69.7	2.01
1042	-537.35	312.26	830.57	78.64	40.01	2.78
1043	-685.79	262.7	963.87	47.97	7.35	19.59
1044	-489.01	152.1	1000.49	10.07	-61.34	-3.94
1045	-462.89	-204.35	867.68	-35.86	-65.7	0.89
1046	-311.77	-75.44	977.05	-31.31	-68.85	36.53
1047	-270.26	17.82	965.58	51.45	-79.32	-5.13
1048	-177.73	326.42	849.37	71.38	-100.28	-34.79
1049	49.32	422.85	790.77	39.64	-75.84	-46.02
1050	-76.66	439.45	726.32	13.73	-1.25	-80.44
1051	-362.79	333.5	771.24	-6.2	-20.23	-48.71
1052	-283.69	236.57	811.04	-33.11	-44.1	-7.17
1053	-67.38	138.92	1264.89	-63.9	-40.62	59.33
1054	-66.65	264.89	931.88	-14.53	10.44	44.07
1055	-220.95	98.88	793.46	-36.41	29.94	91.95
1056	-239.26	101.56	783.2	-11.72	37.87	117.89
1057	-358.64	54.2	724.37	63.08	30.33	103.64
1058	-449.95	194.58	927.73	63.57	56.88	105.32
1059	-296.39	142.33	842.04	88.99	41.81	-19.56
1060	-282.47	142.82	857.18	76.6	32.93	-149.72
1061	-414.55	97.9	719.97	69.76	17.88	-133.7
1062	-440.67	-250.98	572.75	70.01	18.22	-131.32
1063	-728.76	-215.82	662.11	105.1	49.53	-163.42
1064	-1189.7	-381.59	840.09	146.03	69.09	-218.51
1065	-1064.21	567.14	979.49	221.86	-109.13	-207.82
1066	-370.85	210.21	595.95	79.99	-181.73	-250.61
1067	-665.53	-219.97	501.22	-40.44	-177.37	-251.07
1068	-904.05	369.87	1003.42	64.33	-244.78	-66.13
1069	-337.89	737.55	813.48	72.27	-330.81	110.75
1070	-65.92	299.8	1184.81	-8.33	-301.94	11.35
1071	-252.2	169.68	920.41	84.87	-236.42	136.14
1072	-488.04	383.54	503.42	65.64	-205.57	226.87
1073	-458.25	293.46	594.24	-26.64	-212.22	208.59
1074	-293.21	12.94	794.68	-31.98	-204.01	187.41
1075	-205.32	8.54	948.49	-52.98	-194.61	218.87
1076	-299.8	91.31	825.2	-93.96	-155.91	281.83
1077	231.2	-174.07	762.94	-96.86	-174.1	234.89
1078	33.45	30.76	864.26	2.11	-130.49	183.26
1079	220.95	383.54	807.37	31.46	-128.2	90.7
1080	233.89	167.72	935.3	2.66	-111.6	32.38
1081	300.05	158.69	785.64	13.98	-72.14	62.35
1082	275.15	144.29	849.85	1.25	-5.86	130.07
1083	163.33	239.01	1145.75	-9.7	57.01	71.93
1084	92.04	210.21	1057.62	66.68	75.84	-17.7
1085	-164.31	122.8	889.65	45.17	63.48	-29.72
1086	10.5	236.08	805.18	-4.3	27.31	-31.52
1087	-83.98	21.97	920.41	-34.3	68.18	-7.11
1088	15.38	101.07	1043.7	17.61	156.07	-29.33
1089	-576.9	427.98	816.65	42.33	176.94	-52.15
1090	-821.29	185.79	713.62	-15.56	51.67	-25.63
1091	-344.97	-61.28	757.32	-75.1	-74.34	31.86
1092	5.62	-176.03	754.15	-92.8	-60.06	67.93
1093	-172.36	-86.43	866.94	-89.08	-31.59	65.28
1094	-289.79	135.5	1037.35	-58.72	-26.06	11.63
1095	7.32	148.19	1227.78	-26.12	-83.44	-14.4
1096	25.63	229	1020.02	25.45	-8.24	48.71
1097	-146.73	327.15	834.47	30.43	-4.7	22.52
1098	-62.5	266.6	798.83	29.48	2.35	11.17
1099	-80.32	250.98	925.54	28.32	-1.4	6.32
1100	195.07	236.08	978.52	58.14	18.98	-2.81
1101	108.89	287.6	1016.11	44.01	88.1	-31.1
1102	-251.46	309.08	1058.35	34.94	79.68	-17.06
1103	-155.52	232.42	760.74	74.25	56.4	21.18
1104	-237.06	28.56	622.8	90.52	55.08	-32.44
1105	-444.82	139.16	528.08	90.52	34.58	-6.9
1106	-453.37	204.35	673.34	69.76	20.45	23.93
1107	-139.89	304.93	824.95	100.34	15.96	16.94
1108	-383.3	265.63	755.86	87.37	66.35	43.98
1109	-568.85	353.27	842.53	61.52	64.48	69.24
1110	-560.55	279.3	820.8	40.28	-2.78	98.94
1111	-168.21	163.82	838.62	40.86	8.67	135.1
1112	-155.27	217.29	823.49	40.99	32.5	101.78
1113	-154.54	145.02	849.12	68.85	87.04	112.58
1114	-58.35	120.36	1105.71	116.03	90.7	194.06
1115	129.39	213.13	597.17	86.98	128.94	312.29
1116	165.77	309.81	654.79	54.14	196.81	334.56
1117	-70.31	429.69	672.85	49.22	210.42	295.14
1118	-313.96	387.21	721.19	86.27	224.7	185.46
1119	-680.42	276.12	627.2	110.26	200.5	12.82
1120	-716.55	90.09	702.39	129.09	123.05	-115.48
1121	-689.7	64.94	835.69	149.14	101.47	-248.72
1122	-1251.22	125.49	348.14	103.42	-23.56	-323.58
1123	-949.22	31.25	532.96	88.87	-77.24	-323.88
1124	-789.55	98.39	592.04	69.31	-113.19	-356.2
1125	-771.73	44.43	668.21	31.77	-108.8	-289.98
1126	-785.4	244.87	629.15	27.53	-110.69	-262.66
1127	-1026.12	415.53	826.17	7.39	-142.58	-204.99
1128	-960.94	706.54	869.63	22.86	-212.1	-147.71
1129	-515.38	655.27	752.2	-12.97	-210.08	-168.46
1130	-654.79	-102.78	582.76	-82.89	-164.28	-217.68
1131	-647.95	-62.99	765.38	-88.84	-147.95	-153.69
1132	-457.76	629.88	957.28	31.86	-140.53	80.47
1133	-399.9	714.11	835.69	-9.31	-167.42	163.67
1134	-278.56	491.94	901.61	-78.06	-145.45	112.73
1135	-345.21	293.7	934.33	-95.21	-114.2	81.88
1136	-376.46	-135.5	928.96	-132.35	-76.2	60.79
1137	-644.04	-130.62	859.62	-130.28	-52.37	82.4
1138	-373.05	-107.42	800.54	-128.3	-87.1	111.63
1139	-340.82	-47.36	961.67	-111.57	-52.98	98.79
1140	-431.64	20.75	909.67	19.87	-44.65	47.85
1141	-488.28	247.07	890.87	42.02	-51.48	19.1
1142	-636.72	205.81	880.37	24.78	-53.5	-35.13
1143	-627.69	0.73	841.55	-2.96	-83.16	-11.38
1144	-651.37	44.43	883.79	0.82	-87.31	-15.75
1145	-584.72	-21.97	716.8	4.97	-56.52	-42.88
1146	-1078.86	-39.31	791.99	25.18	-55.45	-94.42
1147	-613.77	345.21	811.77	79.41	-202.55	-49.65
1148	-90.09	31.49	533.2	-37.9	-185.06	-5.8
1149	-360.84	-292.48	536.13	-33.02	-125.92	-29.39
1150	-681.15	122.31	993.9	46.33	-265.08	22
1151	149.66	463.38	986.57	79.65	-310.61	147.89
1152	-346.19	494.38	956.3	41.11	-183.99	109.56
1153	-407.47	226.81	1042.97	-21.42	-179.63	100.62
1154	-236.08	12.94	1005.13	-55.6	-159.73	106.11
1155	-143.55	-61.04	975.1	-78.92	-142.7	56.52
1156	-58.59	-119.14	895.26	-82.49	-128.05	54.32
1157	-68.6	-189.94	1075.2	-13.67	-131.44	91.92
1158	254.64	84.72	745.61	96.71	-152.28	89.2
1159	7.32	261.47	880.62	124.45	-58.53	68.3
1160	75.44	284.91	808.84	98.6	28.59	90.12
1161	-198.49	226.32	647.46	85.69	45.41	74.28
1162	-248.78	310.3	745.12	112.12	15.63	75.93
1163	-65.19	450.68	801.27	90.03	28.78	64.09
1164	-285.4	362.79	956.79	43.15	84.9	-22.37
1165	-343.75	312.5	982.91	6.56	98.21	-130.98
1166	-482.67	19.29	821.04	-34.79	111.63	-180.88
1167	-487.06	32.96	948.49	-51.82	96.37	-192.93
1168	-632.81	-154.05	1002.69	-62.23	67.26	-120.54
1169	-812.26	-129.15	1013.92	-48.95	9.16	-61.25
1170	-616.94	-224.12	906.01	-66.86	-55.66	26.12
1171	-356.45	-171.88	805.42	-58.44	-56.82	59.02
1172	-259.52	-45.65	862.79	-8.54	-72.2	99
1173	-167.97	97.41	969.73	21.79	-97.05	143.86
1174	-156.98	203.13	841.55	0.49	-81.82	90.36
1175	-253.17	174.32	817.63	-38.7	-60.73	41.47
1176	-155.52	174.32	881.59	-41.66	-32.47	43.82
1177	-539.55	480.96	1071.78	-17.27	50.81	-18.1
1178	-477.05	359.13	1177.49	-27.44	22.06	-51.51
1179	-331.05	314.45	856.93	-5.07	7.54	-22.09
1180	-446.53	233.89	731.2	17.85	-16.17	15.53
1181	-492.92	72.75	671.88	25.76	-64.61	20.69
1182	-60.06	126.22	939.7	10.86	-72.88	-0.37
1183	-271.24	160.16	1087.89	14.43	-17.52	-11.11
1184	-417.48	13.67	1033.2	18.86	-29.72	107.27
1185	-345.46	57.62	908.2	38.27	-2.53	201.75
1186	-541.02	245.12	835.69	49.93	-14.04	188.48
1187	-258.54	38.57	908.45	36.59	-73.06	94.27
1188	-83.01	-4.39	937.5	51.36	-86.67	51.12
1189	-48.34	-35.16	903.32	45.53	-50.57	44.98
1190	-171.39	-150.63	1011.47	60.03	-39.43	46.42
1191	-430.42	267.33	846.92	143.52	3.66	59.42
1192	-195.31	471.92	650.63	134.28	13.73	26.73
1193	-331.05	423.58	664.55	68.36	16.82	-78.09
1194	-681.64	308.35	671.88	99.52	-54.14	2.96
1195	-616.94	258.06	544.68	70.04	-89.78	87.92
1196	-11.47	53.96	876.95	35.03	-143.86	172.91
1197	318.85	225.1	1069.58	32.65	-49.13	189.67
1198	291.99	322.51	1014.89	184.69	53.59	111.3
1199	-157.71	472.17	809.57	207	96.98	77.27
1200	-11.47	355.22	805.91	192.47	103.24	94.48
1201	-202.88	406.25	686.28	192.69	180.11	78.19
1202	-652.59	184.81	351.07	196.9	168.43	92.32
1203	-483.4	100.59	557.13	104.98	179.96	159.91
1204	-611.82	253.42	376.46	116.64	96.31	94.79
1205	-864.99	358.4	601.81	131.32	-84.35	23.9
1206	-162.35	571.78	574.95	108.89	-142.24	-32.17
1207	328.61	280.52	735.84	-7.26	-72.33	-140.47
1208	-325.44	160.4	671.14	-9.25	56.58	-217.44
1209	-502.44	168.95	518.8	2.14	81.39	-220.06
1210	-771.73	89.36	535.89	-16.63	129.39	-234.22
1211	-1078.13	65.19	455.32	6.65	151.58	-249.24
1212	-1304.69	-18.55	67.63	124.27	59.48	-331.24
1213	-1057.13	477.54	558.11	104.19	-51.15	-268.83
1214	-447.02	969.73	755.62	29.45	-87.4	-172.67
1215	-338.87	790.28	857.18	-163.82	-20.26	-39.55
1216	-650.88	688.23	911.62	-272.37	25.12	-18.19
1217	-1175.78	320.8	1029.79	-275.97	-7.2	-53.62
1218	-865.97	80.57	1005.86	-234.1	-107.7	-183.53
1219	-853.03	-69.34	909.18	-172.21	-133.58	-175.54
1220	-763.18	-189.45	726.32	-110.41	-198.7	-68.7
1221	-648.68	-220.7	769.53	-66.86	-236.48	7.72
1222	-453.37	-298.58	773.93	-99.27	-239.23	23.93
1223	-390.87	-219.97	923.34	-107.94	-201.45	-4.21
1224	-493.16	159.18	991.94	-111.57	-199.74	-22.83
1225	-490.72	266.6	815.19	-121.37	-159.48	-109.41
1226	-817.14	24.41	553.71	-101.93	-103.7	-151.4
1227	-765.63	2.44	602.54	40.89	-74.74	-110.35
1228	-899.66	-86.91	611.33	118.68	-50.6	-130.86
1229	-1100.1	-135.01	707.28	16.85	-130.4	-83.95
1230	-604.49	0.73	1395.51	-40.04	-232.67	61.49
1231	-46.39	166.02	1299.32	3.14	-292.3	163.85
1232	-359.38	-5.13	1097.9	-88.71	-233.18	142.58
1233	-2.44	-147.22	885.01	-54.08	-249.54	112.7
1234	-65.67	-106.69	772.71	7.48	-174.41	35.25
1235	-208.01	-36.62	803.71	14.62	-154.79	17.73
1236	-438.23	7.57	1053.71	28.32	-82.55	41.35
1237	-693.36	-117.92	1155.52	78.06	-61.28	24.11
1238	-537.84	-124.27	1068.6	162.63	-120.21	25.45
1239	-487.55	153.32	898.68	256.56	-165.1	-0.37
1240	-229.25	410.89	764.16	264.89	-213.44	50.78
1241	374.27	349.61	456.79	189.24	-191.31	46.36
1242	241.46	-65.43	494.38	-42.72	22.92	-24.14
1243	-571.78	-139.4	703.61	-64.03	71.04	-47.85
1244	-333.25	208.25	781.25	-8.73	18.89	2.11
1245	-381.35	312.5	915.04	-25.88	49.13	-50.69
1246	-465.58	122.31	1032.96	-9.34	51.06	-52.22
1247	-406.25	-61.52	993.41	54.38	89.42	-108.03
1248	-616.21	143.07	827.39	131.47	149.08	-32.35
1249	-811.04	63.96	924.56	148.07	108	9.4
1250	-978.03	47.85	778.81	184.78	-58.56	65
1251	-776.61	241.21	457.76	196.2	-200.13	96.83
1252	395.02	-111.57	286.62	35.83	-78.8	150.7
1253	-556.15	609.38	924.07	-98.94	58.41	114.53
1254	-760.99	-244.63	1366.94	-331.02	4.91	144.5
1255	-595.46	-599.12	1430.18	-195.13	-44.31	156.4
1256	-513.92	-158.2	1350.59	-94.06	18.04	63.96
1257	-438.48	287.11	1220.46	-107.03	-19.32	7.32
1258	-557.37	-30.27	1176.03	-253.05	-60.91	-28.93
1259	-466.8	-150.88	1129.15	-208.47	-109.41	-11.54
1260	-426.51	-290.28	1104.49	-120.88	-93.17	-42.42
1261	-471.92	-103.52	888.92	-40.8	-68.94	27.77
1262	-426.76	-196.29	893.31	-7.63	-73.82	116.61
1263	-346.19	-99.85	881.84	33.33	-72.17	137.12
1264	-232.67	-66.16	868.16	79.71	-82.92	143.22
1265	-148.93	-21.73	855.96	116.06	-61.31	102.14
1266	-379.64	72.51	904.54	95.86	-28.08	30.33
1267	-450.2	73.24	850.83	56.34	-41.11	-40.07
1268	-514.89	13.67	801.51	33.39	-33.54	-84.84
1269	-504.39	-73	887.21	40.59	10.25	-150.73
1270	-675.54	-79.59	771.97	55.51	49.16	-128.97
1271	-792.72	-115.72	915.53	51.64	-11.96	-80.38
1272	-859.13	-70.56	932.86	54.5	-128.23	-8.64
1273	-457.28	-26.61	1044.92	56.55	-201.17	45.47
1274	-55.91	93.75	1029.79	71.41	-237.64	134.46
1275	-70.8	73.24	989.75	87.07	-223.33	125.73
1276	-33.69	317.63	826.66	145.69	-153.59	77.82
1277	-311.28	312.01	870.85	141.82	-122.92	32.59
1278	-423.34	360.35	948	126.16	-113.31	48.34
1279	-289.06	359.38	908.2	89.81	-89.66	41.75
1280	-238.53	155.27	875.24	-5.77	-75.96	38.36
1281	89.84	54.2	997.31	-48.52	-78.7	-13.4
1282	-69.58	50.54	994.38	-34.67	-66.53	-9.55
1283	-106.69	59.57	920.41	-23.93	-52.76	-1.8
1284	-344.97	-4.88	879.64	-29.72	-25.67	-7.78
1285	-344.24	167.48	839.6	17.18	-28.44	18.28
1286	-244.38	68.36	795.17	3.54	-37.48	-3.42
1287	-224.12	-62.26	702.64	-7.45	-41.99	14.37
1288	-145.02	57.37	832.28	-14.92	-26.55	129.21
1289	-246.58	21.24	887.45	-14.31	9.55	123.72
1290	-244.63	-34.91	1012.94	6.96	33.23	82.95
1291	12.21	-13.92	1312.99	35.77	106.23	53.8
1292	-498.29	6.84	1108.15	123.44	164.76	-13.92
1293	-560.06	180.18	760.5	122.8	91.61	-6.01
1294	-679.2	86.91	712.89	47.55	40.92	-36.22
1295	-624.02	73	770.02	7.66	-10.16	-36.65
1296	-396.48	172.85	859.86	3.11	-12.48	-33.45
1297	-465.09	235.84	944.34	-4.27	-8.27	-39.09
1298	-475.83	245.36	866.21	0.98	-52.64	-54.69
1299	-204.59	269.04	830.08	-9.95	-69.95	-34.21
1300	-4.64	204.1	875.98	-17.33	-33.69	-41.08
1301	-298.34	-44.92	1070.56	-36.68	-20.2	-14.31
1302	-367.43	50.29	898.19	8.94	-2.99	56.03
1303	-515.87	164.06	739.75	14.53	15.69	79.59
1304	-648.19	136.72	812.01	12.21	-8.88	76.11
1305	-513.67	137.21	853.03	31.71	-35.4	86
1306	-473.39	112.3	869.14	12.94	-57.31	107.79
1307	-274.9	174.8	908.45	11.14	-116.73	135.01
1308	-89.84	170.65	968.99	-44.46	-83.44	150.7
1309	-158.2	-232.18	1075.2	-73.82	-63.78	98.72
1310	-202.15	-333.5	1117.19	-6.99	-46.39	58.07
1311	176.76	22.95	1027.83	128.42	-31.01	71.2
1312	-166.5	310.3	767.82	171.54	88.41	87.16
1313	-357.18	312.26	694.58	108.55	109.31	5.04
1314	-557.37	72.75	589.11	32.96	96.13	-57.86
1315	-746.58	137.94	484.86	17.46	55.45	-91.64
1316	-622.31	284.67	615.97	-3.08	21.18	-178.8
1317	-821.29	86.43	910.16	-28.93	-0.06	-219.45
1318	-771.73	172.36	940.92	-3.39	-50.99	-204.25
1319	-781.74	177	1037.6	-10.53	-73.97	-176.21
1320	-636.96	54.44	995.36	-3.85	-117.34	-108.92
1321	-602.78	117.19	920.17	20.14	-121.89	-61.16
1322	-539.55	279.3	910.4	-2.56	-168.85	-8.97
1323	-311.04	268.8	954.59	-30.3	-182.65	10.56
1324	-330.08	396.73	884.52	-25.82	-194.55	6.99
1325	-285.16	261.72	910.4	-24.54	-205.81	12.21
1326	-259.52	240.48	760.01	-16.14	-180.69	60.52
1327	-168.46	172.12	795.41	-83.04	-143.77	55.79
1328	-379.39	-27.34	1023.68	-102.51	-79.65	-14.83
1329	-293.95	-59.08	1062.5	-86.49	-52.83	-49.5
1330	-430.66	-63.48	1030.03	-87.52	-22.43	-49.35
1331	-384.28	-241.7	931.88	-107.24	-3.36	-72.27
1332	-585.21	-219.48	863.53	-73.73	18.86	-103.76
1333	-702.15	-388.43	769.78	-52.7	-8.76	-98.48
1334	-691.65	-331.05	744.87	-50.75	-57.53	-25.42
1335	-230.71	-250.73	643.8	-56.98	-31.4	39.58
1336	-32.96	-1.95	1329.83	-31.8	-17.94	70.43
1337	-265.38	29.3	1116.7	95.52	-6.35	41.6
1338	-3.17	-135.74	739.99	199.65	-28.87	44.37
1339	-157.71	-112.79	674.56	246.28	24.05	-0.55
1340	-566.41	270.02	663.82	299.26	-25.85	55.11
1341	-159.18	727.54	738.77	173.25	-79.77	41.41
1342	-42.48	733.15	1049.8	-81.48	-75.81	-145.42
1343	65.92	224.12	1137.45	-100.31	181.06	-53.74
1344	-533.2	223.88	821.29	-62.59	295.62	-15.11
1345	-897.95	38.09	455.81	-119.14	139.59	-46.45
1346	-468.99	-179.93	1015.63	-156.25	65.8	-52.12
1347	-499.02	-610.11	1240.72	-85.94	80.93	22.67
1348	-1090.09	-109.37	1192.87	40.44	132.29	31.56
1349	-1022.22	-127.2	1034.42	-38.39	60.3	57.62
1350	-794.92	-117.68	1074.95	-81.12	-21.88	88.04
1351	-797.36	-89.6	958.01	-106.99	-38.76	62.81
1352	-664.06	-322.02	853.52	-98.14	-34.91	47.39
1353	-655.52	-260.01	1093.51	-52.09	-32.01	8.85
1354	-709.47	-70.8	849.85	17.55	-43.4	30.03
1355	-672.12	-141.6	801.51	34.67	-60.67	56.82
1356	-749.02	-40.77	695.31	55.05	-81.18	74.8
1357	-570.31	-26.61	798.83	49.32	-106.48	85.36
1358	-498.54	12.21	872.31	49.35	-136.23	85.78
1359	-370.12	-11.72	1056.4	15.44	-133.42	104.89
1360	-371.58	77.88	923.34	11.38	-102.14	83.98
1361	-328.86	5.86	1019.29	5.25	-85.02	77.94
1362	-248.54	-128.42	942.63	6.65	-70.34	97.87
1363	-502.69	-81.54	859.86	25.39	-7.9	109.74
1364	-599.85	-132.08	824.46	75.04	-26.92	112.4
1365	-554.2	-12.94	793.7	73.18	-32.56	111.08
1366	-549.56	66.89	695.31	64.73	-21.94	65.73
1367	-617.68	57.37	690.43	52.28	-44.65	-23.47
1368	-560.06	107.67	713.87	60.91	-9.98	-78.64
1369	-779.54	210.45	739.99	87.31	37.51	-137.79
1370	-833.5	132.08	839.11	79.9	16.42	-178.86
1371	-883.3	44.43	1046.63	82.4	-8.54	-178.89
1372	-790.53	271.48	1096.68	94.33	-100.52	-106.87
1373	-814.7	183.35	924.8	18.83	-99.49	-16.02
1374	-862.3	-206.79	995.85	-41.99	-216.09	25.73
1375	-667.97	-140.87	957.03	-47.85	-319.27	57.59
1376	-318.6	-136.72	1026.61	-114.26	-317.9	73.36
1377	-378.91	-130.37	941.16	-101.35	-295.96	67.14
1378	-249.76	-181.64	951.66	-86.58	-283.08	86.46
1379	17.09	-205.81	910.64	-39.34	-254.27	44.71
1380	145.51	-186.28	1082.52	15.63	-197.2	61.13
1381	18.8	54.2	998.54	70.77	-127.93	66.74
1382	-33.69	116.7	1076.42	57.28	-88.47	93.99
1383	-216.06	59.57	1058.59	80.17	-30.06	103.45
1384	-30.52	-122.07	1147.22	137.36	8.79	83.07
1385	-461.18	68.85	594.48	205.57	46.3	88.93
1386	-558.35	5.37	479.49	156.83	-63.2	110.23
1387	235.35	307.13	869.87	146.09	-11.57	154.3
1388	-525.88	405.27	999.02	60.21	183.41	33.91
1389	-638.43	148.93	856.45	-13.7	54.69	-53.74
1390	-264.16	112.06	858.64	-98.45	-13.7	-88.9
1391	-388.43	-213.62	1080.57	-169.07	-12.08	-85.69
1392	-232.42	-93.02	1118.16	-126.83	35.19	-37.17
1393	-652.83	-154.79	995.12	-121.58	63.48	-34.12
1394	-769.78	-149.9	993.41	-31.22	14.34	-84.29
1395	-601.07	-183.11	836.67	6.71	-43.27	-60.52
1396	-338.13	-150.39	979.74	10.41	-45.75	-14.77
1397	-541.26	-46.88	903.56	51.24	-37.78	-12.54
1398	-595.21	81.3	758.79	42.11	-64.03	28.5
1399	-459.23	-20.26	884.28	62.87	-60.15	72.6
1400	-485.35	100.34	868.9	111.91	-58.17	37.6
1401	-303.47	261.72	855.96	115.08	-87.13	59.51
1402	-291.75	453.37	778.81	74.31	-79.16	75.07
1403	-312.01	238.77	927.98	48	-96.31	63.69
1404	-309.81	49.8	983.15	31.13	-104.92	107.67
1405	-189.21	-88.38	1005.37	1.28	-136.32	121.86
1406	-95.46	-21.24	1064.45	21.7	-104.92	136.2
1407	-46.88	63.48	978.27	21.09	-79.47	125.85
1408	-40.28	32.47	919.68	1.65	-35.95	110.93
1409	-247.31	-95.21	960.21	9.16	3.94	88.84
1410	-214.6	20.75	821.04	33.94	-9.77	99.21
1411	-112.3	90.09	845.46	55.05	14.25	82.12
1412	-366.21	214.6	884.52	73.94	67.69	81.88
1413	-260.25	309.81	883.3	101.65	62.53	102.14
1414	-301.51	259.52	709.47	89.94	90.03	-5.98
1415	-281.25	232.91	778.08	64.48	83.53	-68.39
1416	-359.62	385.25	711.43	33.81	63.29	-60.76
1417	-573.49	368.41	751.71	41.87	55.82	-61.95
1418	-686.77	307.13	1072.02	25.33	4.24	-92.04
1419	-844.48	493.16	1115.48	37.72	-30.15	-105.16
1420	-900.39	412.6	1066.41	-22.67	-82.92	-82.34
1421	-834.96	371.83	935.79	-64.88	-155.64	-69.61
1422	-782.23	26.12	823	-82.34	-190.64	-48.03
1423	-374.02	-34.18	729.98	-99	-265.32	52.46
1424	-195.8	-19.04	813.96	-102.91	-232.67	105.44
1425	-177.25	59.08	952.64	-57.56	-179.23	64.21
1426	-189.94	59.57	978.76	-35.25	-124.3	65.55
1427	-97.17	97.9	908.94	-24.57	-94.54	50.32
1428	-82.52	-50.29	826.17	-14.95	-47.67	-1.65
1429	-131.1	-108.64	816.65	-19.1	26.34	-22.09
1430	-263.43	-71.53	690.67	-19.5	-6.93	-36.01
1431	-88.38	-221.44	757.57	-19.84	-14.98	-12.24
1432	-83.25	-209.47	873.78	-0.03	7.51	79.71
1433	-253.91	-84.96	1035.4	85.94	87.43	67.99
1434	-643.31	-138.67	1052.25	151.43	67.84	51.15
1435	-604.25	128.17	984.13	206.82	-31.22	30.18
1436	-392.33	313.72	812.01	182.07	-65.49	20.05
1437	-32.71	90.33	959.72	68.39	-56.64	49.56
1438	-176.27	122.8	883.06	-4.79	16.48	-74.8
1439	-635.74	-76.9	1024.41	-42.88	56.24	-180.79
1440	-692.87	-134.52	995.61	-64	29.97	-237.3
1441	-645.26	-277.1	782.47	-77.45	37.99	-275.51
1442	-1038.57	-375	655.27	-49.84	36.01	-282.44
1443	-728.27	-248.05	628.42	-7.14	-73.55	-220.43
1444	-515.87	391.36	813.96	44.49	-132.23	-111.69
1445	-408.45	402.83	944.58	44.56	-89.54	-47.21
1446	-659.18	244.63	954.83	39.43	-73.18	14.56
1447	-646.24	133.79	998.54	45.14	-103.64	66.35
1448	-450.2	171.39	1195.31	62.77	-144.04	154.94
1449	-467.04	-80.57	1085.69	17.91	-158.14	178.77
1450	-280.76	-176.27	1061.28	14.59	-188.26	184.72
1451	-86.18	-46.63	1076.42	29.14	-190.28	156.71
1452	-41.99	-101.81	1147.71	37.6	-145.29	104.61
1453	-190.67	-247.56	1132.32	59.6	-128.17	83.1
1454	114.5	-224.61	965.33	42.42	-104.06	32.5
1455	-17.58	-116.7	883.3	22.61	7.17	40.77
1456	-278.56	68.12	859.86	38.06	64.67	52.28
1457	-520.75	271.97	815.43	20.23	30.76	54.72
1458	-323.97	205.57	895.51	-19.32	-3.11	32.78
1459	-75.2	212.4	1142.09	27.13	77.39	3.14
1460	-582.76	424.07	997.56	43.58	170.9	-26.98
1461	-749.76	228.27	864.01	-33.6	99.15	6.35
1462	-717.77	67.87	817.38	-58.29	49.96	-11.08
1463	-597.17	-91.31	693.6	-103.49	-59.36	-26.7
1464	-153.56	-180.18	803.71	-119.69	-76.08	48.74
1465	-503.91	-153.32	884.77	-67.35	-33.6	40.62
1466	-522.95	-120.61	976.81	-9.43	-48	4.97
1467	-452.64	-207.03	1116.21	17.55	-33.51	19.56
1468	-351.32	-115.72	1168.21	21.91	-68.39	51.3
1469	-310.55	38.82	996.09	28.56	-73.58	69.4
1470	-406.01	58.84	866.7	23.8	-38.42	21.97
1471	-435.06	-22.71	897.71	15.41	-22.16	-80.23
1472	-593.02	-85.69	860.35	11.2	-42.97	-106.99
1473	-581.3	122.31	819.34	42.69	-48.16	-122.65
1474	-741.7	331.54	723.88	94.79	-108	-120.64
1475	-342.29	167.97	838.62	18.52	-147.52	-87.37
1476	-347.17	114.01	707.76	-26.58	-107.88	-28.47
1477	-507.08	-5.86	758.3	-44.98	-85.42	-16.05
1478	-668.95	-247.56	821.29	-11.66	-111.39	3.3
1479	-164.06	215.33	1147.71	88.35	-200.96	72.66
1480	-226.56	309.81	1028.56	98.39	-152.59	91.61
1481	-465.33	352.29	901.86	66.31	-151.28	105.62
1482	-441.89	341.31	900.63	13.28	-194.76	116.49
1483	-68.6	236.82	948	-40.5	-201.9	111.21
1484	202.39	-211.91	1082.76	-59.42	-161.65	111.82
1485	70.56	-388.92	879.15	10.04	-109.34	174.35
1486	108.64	131.1	886.96	94.76	-11.26	234.41
1487	-379.88	248.05	799.8	77.51	42.85	184.54
1488	-306.88	97.41	908.45	35.19	1.56	150.91
1489	-7.81	276.12	849.85	28.5	28.44	137.76
1490	-119.63	-68.36	884.52	22.22	72.88	95.06
1491	-65.19	116.94	987.06	107.09	99.95	105.47
1492	-282.47	52	578.61	91.74	143.25	76.2
1493	-472.41	-70.31	590.82	-4.33	56.85	114.38
1494	-118.9	155.52	1014.4	-19.41	-6.62	161.56
1495	-513.67	296.39	1074.46	18.52	48.71	64.85
1496	93.99	271.97	1222.66	0.31	-28.9	61.95
1497	180.42	311.52	1024.41	-10.56	80.93	-12.05
1498	-473.39	166.02	1028.08	24.6	85.11	-81.42
1499	-361.33	192.87	731.69	6.44	60.55	-121.43
1500	-655.27	-185.06	733.4	-64.97	76.69	-149.26
1501	-728.27	32.96	763.43	-2.56	-7.39	-114.87
1502	-427.49	64.94	928.47	36.96	-61.4	-123.75
1503	-309.08	18.55	958.98	69.61	-83.53	-122.62
1504	-86.91	41.5	1063.23	69.09	-76.6	-99.88
1505	-328.13	92.04	986.33	50.93	-21.24	-44.68
1506	-522.71	221.44	769.78	44.86	-26.58	14.56
1507	-403.32	72.51	970.21	41.69	-18.07	23.32
1508	-394.29	148.68	1096.19	46.81	-9.86	7.05
1509	-153.81	88.13	1090.58	36.35	8.94	7.54
1510	78.61	229.49	1150.39	69.15	29.14	63.57
1511	68.85	336.18	1015.14	25.7	119.6	98.57
1512	-392.33	256.59	771.24	-14.89	135.35	73.67
1513	-638.67	-4.15	659.18	-84.78	34.12	44.49
1514	-440.43	103.76	1072.27	-94.48	38.24	-0.49
1515	-729.49	-216.55	562.26	-86.18	19.13	-101.84
1516	-456.54	-222.66	561.28	-72.02	15.23	-44.95
1517	-610.84	-232.18	723.63	-16.39	13.52	-41.53
1518	-634.52	-202.15	821.53	-1.07	-11.11	-4.79
1519	-480.22	-67.14	970.46	17.73	-26.28	68.15
1520	-647.95	-171.14	1121.34	58.14	-14.31	69.49
1521	-730.22	-111.82	1147.71	132.11	-76.75	47.21
1522	-305.18	241.7	850.34	142.85	-76.29	18.22
1523	-351.07	447.02	601.32	106.35	-45.87	-19.26
1524	-395.02	195.8	597.41	23.68	-31.86	-62.77
1525	-438.48	116.7	505.37	-7.54	31.31	-50.81
1526	-704.1	-2.44	548.34	-66.68	104	-103.79
1527	-836.18	-93.75	722.17	-28.96	105.74	-131.62
1528	-969.48	-195.07	1173.58	22.25	69.18	-112.24
1529	-1083.5	43.7	1171.63	92.16	-22.71	-41.44
1530	-867.43	154.05	970.21	53.53	-113.95	87.8
1531	-591.31	-17.09	1173.58	30.91	-210.54	137.76
1532	-434.81	287.84	1078.86	111.79	-289.7	78.95
1533	-196.53	282.96	1086.43	138.4	-311.07	85.36
1534	60.79	397.95	913.82	109.8	-293.33	102.26
1535	227.29	599.61	628.91	46.42	-179.93	141.66
1536	-93.02	533.69	294.92	-27.34	24.11	120.85
1537	-437.74	374.76	533.45	-40.1	77.12	45.44
1538	-295.65	383.3	615.72	-21.21	65.34	-34.61
1539	-331.3	110.6	763.18	-5.92	111.54	-46.45
1540	-526.61	-16.85	640.63	6.04	92.86	-15.26
1541	-501.22	26.37	824.71	-17.61	67.57	36.47
1542	-701.9	155.27	605.22	-27.8	98.75	73.94
1543	-536.13	-0.98	884.03	-7.51	111.05	160.95
1544	-286.38	208.74	1051.51	58.96	137.02	187.23
1545	-427.25	185.3	915.53	97.02	181.67	218.26
1546	-670.17	-32.96	996.34	135.96	157.32	287.69
1547	-239.75	108.64	899.41	252.78	9.95	345.89
1548	33.45	332.76	843.99	297.58	-21.97	382.57
1549	-82.03	396.73	815.67	304.75	91.19	352.54
1550	-271.97	474.37	508.79	291.38	148.01	348.33
1551	-481.45	238.04	342.53	216.46	249.11	311.89
1552	-493.41	281.74	344.24	209.87	266.02	254.67
1553	-541.02	251.95	348.88	219.15	252.17	194.15
1554	-514.89	285.64	366.7	237.79	174.96	89.29
1555	-569.58	307.37	451.66	219.18	139.22	57.31
1556	-522.46	431.4	384.03	224.24	95.64	40.47
1557	-489.01	515.14	347.66	198.15	108.09	17.15
1558	-639.4	475.1	372.31	79.47	103.06	21.39
1559	-610.11	520.75	460.45	42.3	55.11	2.35
1560	-593.75	513.18	418.21	29.36	20.05	25.27
1561	-591.31	481.93	477.29	40.74	4.94	26.43
1562	-592.29	322.27	532.23	74.07	-5.52	17.97
1563	-583.25	516.36	286.13	139.13	17.97	81.18
1564	-575.68	649.9	221.19	144.74	12.82	102.75
1565	-559.81	740.72	268.07	115.54	-32.62	122.04
1566	-460.69	679.93	428.71	152.68	-45.07	88.1
1567	-364.01	716.8	228.52	150.7	-24.6	65.77
1568	-330.57	654.54	195.56	51.15	-12.82	59.51
1569	-352.78	541.26	218.02	18.68	23.8	39.83
1570	-450.2	559.57	248.29	24.23	13.31	23.01
1571	-395.02	678.71	193.12	-27.98	18.13	3.48
1572	-515.87	630.86	213.62	-32.41	19.29	-16.78
1573	-482.18	528.08	257.81	7.48	10.74	-22.22
1574	-495.12	433.59	402.59	71.75	17.3	3.57
1575	-473.39	498.54	376.46	168.15	-7.48	108.64
1576	-338.87	763.92	179.93	158.84	-0.31	179.66
1577	-283.2	751.71	250.49	112.18	0.37	236.79
1578	-227.05	670.65	158.94	99.52	27.01	185.61
1579	-100.83	770.75	31.98	60.3	36.13	203.28
1580	-156.25	843.51	171.88	-99.3	75.2	109.86
1581	-432.62	635.25	253.42	-169.62	70.28	6.23
1582	-417.72	363.28	397.46	-128.23	26.37	-14.98
1583	-276.12	509.28	282.71	-60.52	9.22	-18.37
1584	-274.41	471.19	118.65	-32.38	2.56	-27.1
1585	-312.74	330.81	180.42	9.49	-3.54	-8.45
1586	-485.84	217.04	255.62	52.09	-22.71	19.81
1587	-300.05	704.83	161.87	110.17	-57.34	90.03
1588	-217.53	944.34	367.19	1.04	-33.26	58.11
1589	-194.09	865.97	431.88	-122.62	-5.77	12.39
1590	-326.66	841.55	418.21	-200.44	-5.77	-28.47
1591	-369.38	598.88	335.94	-212.59	-28.26	-30.85
1592	6.59	559.57	232.42	-170.32	-14.86	-48.25
1593	-411.62	415.04	128.66	-105.47	64.42	-75.38
1594	-457.52	563.72	54.93	-11.08	24.54	-61.13
1595	-305.42	566.41	144.04	8.36	13.89	-79.47
1596	-347.9	471.68	295.41	21.55	24.78	-89.11
1597	-412.84	414.79	456.05	42.94	7.84	-47.76
1598	-518.31	458.5	413.09	82.12	-37.75	7.87
1599	-425.29	624.27	301.03	90.39	-58.65	81.79
1600	-310.3	654.3	295.9	65.49	-59.39	88.62
1601	-337.4	654.54	311.28	55.48	-46.91	93.05
1602	-274.41	766.36	220.95	33.14	-42.14	67.9
1603	-321.78	568.12	332.03	3.94	-34.79	39.37
1604	-357.67	586.43	318.85	4.15	-45.59	42.6
1605	-286.38	636.47	255.62	-18.65	-54.69	33.42
1606	-415.53	436.04	271.48	-69.82	-41.35	32.14
1607	-224.37	416.5	309.57	-36.41	-78	28.81
1608	-214.84	541.75	331.54	-11.08	-23.56	13.67
1609	-276.61	567.87	343.02	9.98	0	14.8
1610	-301.03	645.75	367.19	16.05	-5.68	19.04
1611	-415.53	566.41	453.61	25.82	-21.67	47.67
1612	-263.67	700.44	334.47	29.54	-59.51	104.03
1613	-146.73	691.41	363.53	-20.17	-21.55	144.07
1614	-312.5	734.62	299.07	-58.2	-4.24	91.61
1615	-361.57	877.93	233.89	-118.5	-12.6	42.66
1616	-355.96	685.3	415.77	-225.13	-56.82	-12.57
1617	-276.86	554.69	473.63	-259.86	-59.69	-8.24
1618	-286.38	412.35	488.53	-258.36	-37.9	-14.83
1619	-394.04	365.23	404.54	-209.53	-45.35	19.1
1620	-399.17	312.5	509.28	-158.39	-61.68	31.04
1621	-310.06	570.8	435.06	-95.58	-66.56	-7.75
1622	-424.07	482.67	515.87	-72.48	-62.99	-71.66
1623	-318.12	510.5	505.86	-12.05	-85.88	-104.55
1624	-255.37	471.92	539.06	36.74	-77.51	-132.97
1625	-214.6	516.6	653.08	49.77	-49.96	-137.39
1626	-423.34	489.26	716.55	49.56	-16.11	-128.3
1627	-555.91	467.29	581.79	2.11	-67.23	-123.84
1628	-470.95	488.77	537.6	-22.77	-148.16	-140.11
1629	-405.52	521.24	533.69	-16.6	-159.97	-172.64
1630	-458.01	514.16	492.92	-39.73	-148.13	-225.43
1631	-550.05	716.8	428.71	-64.79	-165.62	-278.38
1632	-516.6	545.17	620.85	-177.64	-232.97	-419.13
1633	-548.83	292.24	694.09	-230.99	-288.73	-508.67
1634	-580.32	203.86	703.61	-196.62	-319	-512.54
1635	-488.77	191.65	617.68	-175.11	-345.49	-469.94
1636	-420.9	-7.32	680.66	-154.02	-324.77	-430.66
1637	-586.91	-40.04	645.02	-98.48	-301.85	-384.95
1638	-535.89	17.82	685.55	-81.97	-288.91	-284.48
1639	-490.23	-18.55	786.38	-78.92	-295.81	-248.63
1640	-472.41	52.49	804.93	-28.35	-289.7	-256.04
1641	-666.99	-18.8	841.55	-4.97	-257.08	-247.68
1642	-503.66	-39.06	874.51	38.15	-255.34	-179.69
1643	-445.07	40.53	749.51	-3.08	-229.71	-130.13
1644	-473.63	-300.05	806.15	-29.66	-229.03	-28.41
1645	-254.39	-302.49	891.36	-6.65	-241.82	4.49
1646	-183.84	-89.6	963.87	43.95	-226.41	-24.63
1647	-502.69	101.56	920.41	26.43	-190.46	-127.41
1648	-650.63	114.75	1065.67	33.42	-169.74	-113.1
1649	-523.19	127.69	1000.98	28.96	-153.35	-93.9
1650	-506.59	-29.3	925.78	1.53	-125.82	-68.57
1651	-215.82	-96.68	809.57	-13.82	-128.11	-28.96
1652	-215.58	-381.84	1024.17	-47.85	-95.18	-14.92
1653	-393.55	-116.7	889.65	48.95	-89.9	44.53
1654	-235.35	-30.52	846.19	77.7	-105.29	108.49
1655	-199.95	42.24	900.39	79.62	-75.53	81.91
1656	-356.69	103.27	868.9	78.12	-75.93	57.77
1657	-306.15	38.09	993.16	59.23	-89.17	27.37
1658	-379.88	178.71	921.14	48.68	-91.06	-3.33
1659	-382.08	31.01	973.63	-24.69	-72.36	-31.95
1660	-366.46	-109.13	1039.79	-20.84	-74.71	-38.21
1661	-346.68	-140.14	1044.68	-4.43	-105.53	0.67
1662	-123.05	-58.11	1105.96	28.2	-107.79	70.34
1663	-88.13	248.54	873.54	91.34	-71.44	169.04
1664	-314.45	235.35	1053.71	97.9	-82	169.56
1665	-243.9	379.88	865.48	73	-126.28	63.23
1666	-34.67	277.59	767.58	4.58	-112.95	-2.72
1667	31.49	101.32	857.67	-43.12	-80.93	-72.63
1668	-166.5	12.45	961.43	-62.38	-38.36	-132.23
1669	-258.54	42.24	915.53	-70.04	-0.55	-132.29
1670	-368.9	-153.56	979.25	-67.29	-23.53	-121.55
1671	-312.99	-125.24	893.8	-35.74	-26.12	-86.58
1672	-553.71	-134.77	962.89	0.03	-6.35	-19.78
1673	-478.76	-10.99	1060.79	73.18	-40.16	45.17
1674	-424.07	43.21	1041.99	104.49	-79.19	49.29
1675	-335.69	50.78	981.93	97.78	-93.08	32.01
1676	-207.76	209.96	959.23	71.9	-89.63	47.15
1677	-461.91	195.56	1080.32	1.98	-59.11	6.99
1678	-146.73	29.05	1133.54	-43.82	-95.12	-6.77
1679	34.18	136.23	1003.91	-17.88	-16.36	-27.22
1680	-152.34	121.83	874.51	-33.11	0.79	-11.47
1681	-187.99	188.23	955.32	-1.28	2.38	-10.77
1682	-32.47	79.1	856.45	15.9	-23.28	-21.21
1683	52.98	139.4	668.7	14.4	24.38	49.99
1684	-119.87	267.58	615.72	17.58	35.52	76.69
1685	-232.91	-8.3	825.93	-37.75	66.65	135.62
1686	-146.24	-71.53	1027.83	-9.74	47.97	144.87
1687	-305.91	39.55	1108.4	59.08	12.6	178.65
1688	-123.54	104.25	1112.06	67.47	21.3	213.23
1689	-218.02	67.87	967.77	51.09	46.63	202.97
1690	-62.01	95.7	979.74	78.16	67.9	168.79
1691	-85.21	-17.09	463.87	74.1	124.02	96.8
1692	-78.61	-303.71	1171.63	0.79	211.43	44.89
1693	-400.39	-25.88	990.23	91.92	215.91	1.65
1694	-440.92	85.21	919.19	98.54	203.43	-14.83
1695	-694.34	163.82	701.17	98.21	188.08	-89.45
1696	-892.82	259.77	457.03	105.77	92.29	-193.33
1697	-808.84	95.46	557.62	59.05	47.67	-211.33
1698	-682.13	123.05	653.32	62.29	92.74	-263.37
1699	-1183.84	1.71	650.88	66.19	103.52	-259.49
1700	-987.55	-19.53	814.21	16.94	25.79	-160.34
1701	-792.72	43.7	1057.86	11.47	-20.05	-80.87
1702	-909.67	-28.56	961.43	9.09	-41.9	-29.51
1703	-991.7	42.48	1014.16	37.99	-105.1	20.66
1704	-713.13	323.97	1005.37	49.22	-135.28	21.27
1705	-763.67	179.93	972.41	-6.32	-123.78	-9.37
1706	-801.76	-18.31	908.45	-29.66	-154.48	24.96
1707	-637.21	-163.82	927.98	0.27	-209.53	27.04
1708	-504.15	-293.95	970.7	28.75	-239.78	37.99
1709	-291.99	-271.24	946.78	55.3	-221.62	62.9
1710	-354.74	-115.72	771.48	89.29	-173.68	64.39
1711	-284.67	110.6	853.03	114.41	-163.76	52.76
1712	-386.72	-41.02	809.08	122.71	-106.78	-60.67
1713	-664.31	-147.46	797.61	100.01	-123.35	-158.78
1714	-571.53	-32.96	730.96	89.36	-151.46	-155.3
1715	-674.07	-59.33	920.65	55.33	-158.2	-112.09
1716	-554.93	230.22	737.79	84.69	-199.49	-106.41
1717	-792.24	-124.02	638.18	28.32	-259.67	-133.03
1718	-132.32	51.76	695.56	41.93	-406.62	32.04
1719	-5.13	273.19	1056.64	1.31	-236.21	77.7
1720	-440.92	91.31	877.93	-40.65	-94.15	12.42
1721	-609.13	60.3	1101.07	-26.79	-147.25	24.72
1722	-97.66	422.61	1068.6	17.06	-232.76	57.13
1723	66.41	123.78	1132.81	24.41	-175.11	18.95
1724	-142.82	243.16	826.42	40.53	-113.19	-40.83
1725	-304.69	228.76	776.61	-41.69	-105.96	-49.96
1726	-403.81	-0.98	857.18	-68.12	-133.82	-32.9
1727	-309.57	109.62	832.76	-66.65	-118.99	-35.98
1728	-152.59	67.14	881.84	-81.67	-121.73	7.66
1729	-41.5	198.24	980.96	-61.46	-119.42	12.63
1730	-93.99	210.94	1004.88	-65.03	-113.25	39.67
1731	148.19	7.32	1104.74	-63.11	-84.08	42.14
1732	-231.2	-209.72	1014.16	3.27	-46.84	23.25
1733	-48.1	-41.02	929.69	91.34	-23.93	30.12
1734	-351.32	124.02	912.6	110.63	4.82	39.34
1735	-168.46	275.15	852.54	85.75	-2.5	-25.21
1736	-294.92	193.36	1008.06	79.16	6.41	-48.68
1737	-385.5	110.35	917.72	36.8	17.76	-10.86
1738	-328.86	-176.03	827.15	-4.88	-26.89	25.82
1739	-369.38	-137.94	733.64	26.79	-82.58	39.92
1740	-181.4	-33.2	821.29	45.65	-104.98	65.06
1741	123.78	520.51	1147.71	72.27	11.32	79.62
1742	-723.63	173.58	861.57	35.4	100.1	59.11
1743	-395.51	-105.22	936.04	22.19	-67.47	109.59
1744	18.55	-164.55	960.94	13.92	-40.74	89.87
1745	-283.45	161.62	812.74	9.52	-18.52	77.64
1746	-182.86	328.61	1222.17	-33.78	-62.74	112.34
1747	-188.23	174.32	1103.03	-60.42	-3.17	34.58
1748	-116.7	42.72	1005.86	-75.71	-36.35	49.19
1749	61.52	101.81	912.84	-53.68	3.78	-17.49
1750	-429.2	-58.84	858.4	-62.38	31.19	-28.59
1751	-437.74	-47.12	958.98	-47.12	-16.72	5.71
1752	-240.48	-100.59	975.83	-88.59	-48.68	7.35
1753	-250.98	-227.05	900.63	-107.45	-57.89	45.96
1754	-201.17	-329.1	1004.64	-86.3	-36.53	46.2
1755	-361.33	-192.38	1039.31	-85.94	-52.8	65.34
1756	-308.59	-116.21	877.93	-62.32	-64.61	164.31
1757	-278.81	55.91	849.37	-11.75	-74.25	191.04
1758	123.78	153.08	872.56	59.33	-90.85	154.33
1759	200.68	103.03	943.36	132.29	-26.73	96.86
1760	236.82	244.63	876.95	136.02	14.1	69.64
1761	19.04	166.5	819.34	89.69	71.38	76.2
1762	-399.66	178.47	877.93	3.54	82.03	93.11
1763	-294.43	-20.51	1077.39	0.24	62.99	60.3
1764	-296.63	19.53	1044.68	40.5	51.09	38.91
1765	-294.43	178.96	923.83	39.64	41.99	42.11
1766	-320.56	202.88	901.37	-2.08	23.83	99.52
1767	-84.47	144.04	961.18	-0.92	1.22	164.25
1768	-148.44	70.07	902.34	42.82	26.25	161.32
1769	-98.14	-3.42	869.87	90.27	21.85	170.62
1770	-233.4	58.35	956.54	171.91	66.31	177.67
1771	-183.84	177.73	790.77	177.46	76.57	258.33
1772	-663.82	14.65	748.05	77.58	87.83	253.75
1773	-641.85	-8.79	929.69	69.7	11.38	284.52
1774	-187.99	85.45	1011.96	78.22	4.94	265.72
1775	-404.05	129.64	916.75	88.71	13.61	182.98
1776	-191.89	439.21	833.5	75.65	-43.15	161.9
1777	47.36	438.96	849.37	91.25	-54.6	59.42
1778	51.51	382.08	831.3	119.93	-3.2	45.23
1779	-400.39	224.61	829.1	139.95	-9.46	86.76
1780	597.17	292.97	801.51	172.12	269.62	74.22
1781	-281.98	-76.66	861.57	127.47	284.09	48.46
1782	62.74	-75.68	739.99	141.39	238.01	46.36
1783	-210.45	17.58	798.83	167.57	235.66	49.74
1784	-350.34	296.14	750.73	131.23	205.32	47.03
1785	-493.41	194.09	572.75	64.06	173.43	55.97
1786	-855.71	11.96	669.19	45.23	148.62	40.19
1787	-707.28	62.99	506.1	151.37	93.38	-59.42
1788	-802.25	192.63	392.58	189.76	78.03	-124.76
1789	-907.47	182.86	392.58	190.4	75.87	-132.97
1790	-755.62	120.61	488.77	164.12	0.34	-91.19
1791	-362.3	184.08	278.08	91.03	73.03	-97.08
1792	-944.09	146.97	356.93	32.04	162.72	-86.76
1793	-1045.17	353.27	734.38	107.45	62.16	7.23
1794	-589.36	659.91	741.94	127.44	94.15	53.96
1795	-459.23	352.05	1108.64	177.61	182.01	123.08
1796	-509.03	442.87	897.71	270.39	144.38	155.15
1797	-544.19	593.02	541.26	246.64	116.73	198.46
1798	-556.64	402.1	493.41	210.54	106.08	200.74
1799	-415.53	516.36	362.3	204.9	66.47	170.32
1800	-497.8	620.12	244.14	179.69	44.37	130.16
1801	-338.38	562.99	357.18	137.82	39.61	122.04
1802	-444.58	690.19	419.68	65.92	54.29	94.73
1803	-464.6	523.68	604.25	50.35	51.51	74.98
1804	-508.3	629.39	401.86	95.37	40.8	103.45
1805	-502.69	703.13	434.81	115.33	10.5	118.32
1806	-553.22	745.12	381.1	128.45	6.26	105.99
1807	-669.43	750.24	241.46	113.62	-16.48	89.11
1808	-659.67	760.25	48.1	58.26	-41.96	-0.03
1809	-776.37	729.49	123.29	-24.05	-97.23	-52.25
1810	-650.39	555.42	205.81	-92.1	-141.91	-50.14
1811	-453.37	450.2	195.56	-105.22	-124.54	-47.12
1812	-460.45	486.08	150.15	-141.17	-106.54	-41.29
1813	-435.55	326.9	280.76	-123.81	-88.96	-19.81
1814	-436.52	498.05	200.44	-108.58	-53.59	15.44
1815	-467.04	389.16	448.73	-143.62	-40.19	14.68
1816	-308.11	218.75	436.04	-73.12	-13.18	4.58
1817	-335.94	365.97	487.55	-11.44	24.14	-17.06
1818	-493.9	711.91	422.36	-7.26	18.65	-46.08
1819	-579.35	405.03	547.61	-6.96	7.6	-62.35
1820	-489.99	570.07	468.99	37.81	-7.17	-24.57
1821	-468.99	522.95	493.16	33.87	14.34	15.38
1822	-613.28	234.38	503.42	36.29	14.31	41.75
1823	-529.3	320.31	508.79	92.35	-25.02	83.68
1824	-338.38	483.4	373.54	117.13	-43.76	39.34
1825	-331.05	556.4	430.42	107.67	-26.52	-19.2
1826	-352.29	591.31	382.81	43.61	-13.95	-6.13
1827	-407.96	475.83	375.98	1.19	4.88	35.77
1828	-344.48	624.76	80.32	-5.71	33.78	61.83
1829	-529.05	428.47	214.36	-66.47	74.98	25.67
1830	-484.62	345.7	254.15	-51.18	80.17	-19.59
1831	-621.09	420.41	350.34	-44.37	73.94	-35.19
1832	-542.24	440.43	400.15	-47.55	9.8	-45.2
1833	-527.83	411.87	219.24	-12.27	11.93	-20.75
1834	-543.95	495.61	151.61	64.76	42.63	-15.84
1835	-607.42	418.21	248.29	139.53	63.51	8.82
1836	-812.74	197.02	244.14	192.99	44.46	40.83
1837	-506.59	283.94	90.33	296.02	17.76	110.29
1838	-399.9	610.84	-63.23	318.7	87.25	154.69
1839	-496.58	723.14	-20.26	284.45	94.33	152.56
1840	-505.37	737.06	52	262.45	78.49	100.04
1841	-532.23	844.24	32.96	239.69	71.66	87.89
1842	-516.36	937.26	200.2	131.81	46.45	84.38
1843	-373.54	902.1	358.4	2.26	61.1	61.43
1844	-507.32	606.2	437.01	-32.71	72.3	-4
1845	-530.52	662.11	281.01	-40.37	56	-14.98
1846	-530.03	613.28	55.42	-56.58	41.63	-13.98
1847	-541.75	494.63	-63.48	-74.13	17.7	-15.5
1848	-534.18	381.84	47.36	-4.39	20.66	40.65
1849	-523.93	417.24	17.58	84.29	18.13	94.39
1850	-551.03	544.92	6.59	95.67	14.07	122.1
1851	-531.98	630.37	26.61	42.11	-24.38	174.29
1852	-298.34	945.8	38.09	-35.49	-35.61	130.37
1853	-511.96	725.59	186.52	-115.08	-16.48	50.81
1854	-502.2	755.86	138.67	-138.85	-38.91	49.1
1855	-443.6	793.95	38.57	-180.69	-53.56	52.83
1856	-449.71	567.87	121.34	-215.33	-48.25	54.9
1857	-385.74	518.8	107.91	-184.48	-60.49	5.55
1858	-453.13	306.15	191.89	-138.21	-51.61	-31.98
1859	-443.36	380.37	170.41	-77.45	-67.87	-18.62
1860	-273.19	573	116.21	-62.26	-55.54	-18.37
1861	-387.45	517.82	180.18	-43.18	-18.1	-14.92
1862	-451.42	625.73	150.39	-2.56	-19.87	-19.29
1863	-457.03	609.38	262.45	-3.36	-39.55	-12.54
1864	-410.89	573.97	327.88	-0.37	-33.54	14.19
1865	-391.85	557.13	349.85	-3.3	-18.83	17.15
1866	-398.44	568.36	343.26	-23.47	-10.71	-8.54
1867	-450.93	561.77	292.72	-30.24	-0.37	10.44
1868	-414.79	561.28	216.06	-44.62	-10.16	11.9
1869	-432.37	500.49	241.94	-56.58	-11.17	-5.58
1870	-508.54	479.98	194.09	-55.88	-13.79	-7.14
1871	-542.24	429.93	221.44	-46.45	-31.62	-11.08
1872	-492.19	431.4	229.49	-27.07	-48.13	-26.89
1873	-509.52	479	234.62	-15.72	-54.72	-29.63
1874	-490.23	446.29	292.24	-8.12	-63.32	-26.21
1875	-478.76	504.15	241.46	9.09	-66.07	-13.4
1876	-421.39	386.47	325.68	5.86	-74.43	-11.72
1877	-435.06	427.98	312.26	24.93	-70.95	11.41
1878	-420.17	431.64	327.39	35.77	-73.91	34.18
1879	-382.32	519.29	318.12	43.09	-69.37	38.67
1880	-369.87	540.04	282.71	51.51	-55.6	23.59
1881	-433.11	562.26	317.14	56	-43.95	13.92
1882	-472.9	607.18	301.51	60.3	-50.84	10.74
1883	-482.67	633.06	308.11	44.28	-62.13	13.89
1884	-428.71	667.72	312.26	34.48	-64.27	5.13
1885	-423.58	574.95	372.31	24.26	-39.22	-26.86
1886	-534.67	564.21	259.03	12.45	-18.65	-38.15
1887	-561.52	485.6	230.71	-12.3	-33.94	-19.38
1888	-513.43	472.66	234.13	-15.84	-59.08	-1.89
1889	-464.6	443.6	236.33	-11.14	-61.68	0.18
1890	-433.84	480.96	223.14	4.52	-56.82	4.64
1891	-465.82	490.23	265.14	6.35	-47.39	8.21
1892	-451.9	523.68	257.32	15.14	-42.18	2.38
1893	-442.14	561.28	288.82	14.86	-39.43	-0.82
1894	-396.73	548.83	359.86	6.96	-27.98	-20.9
1895	-497.31	603.52	305.42	6.23	-7.84	-25.09
1896	-484.38	564.21	333.74	-11.44	-15.81	-32.01
1897	-502.2	470.46	358.64	-24.14	-11.47	-32.47
1898	-592.04	567.87	222.17	-33.2	-19.84	-13.67
1899	-567.38	524.9	316.65	-75.2	-35.37	0.12
1900	-532.23	464.36	414.55	-72.54	-43.82	-3.75
1901	-525.15	491.21	343.75	-17.24	-33.57	-11.17
1902	-577.64	563.23	323.49	1.92	-36.96	-18.68
1903	-493.65	589.6	342.53	41.35	-49.59	-70.47
1904	-777.34	553.47	422.85	43.33	-25.39	-126.19
1905	-873.29	740.97	323.97	64.21	-77.91	-150.27
1906	-881.35	822.27	367.92	20.14	-142.76	-151.73
1907	-926.76	967.53	268.8	-8.09	-170.56	-138.52
1908	-726.07	802.98	185.79	-83.04	-221.8	-157.71
1909	-537.84	485.84	-52	-165.56	-208.25	-216.37
1910	-717.29	102.05	117.19	-232.94	-276.25	-334.17
1911	-662.6	302.98	508.06	-113.62	-337.59	-346.86
1912	-760.74	125.24	589.84	-24.14	-312.74	-300.69
1913	-783.94	280.27	550.29	-22.13	-331.21	-187.84
1914	-656.98	281.49	606.93	-44.77	-357.73	-153.11
1915	-706.79	294.43	703.13	-38.91	-348.18	-186.46
1916	-736.57	162.84	760.5	-55.11	-345.76	-174.71
1917	-685.06	96.19	638.67	-31.34	-315.7	-176.03
1918	-647.95	251.71	547.85	10.38	-322.66	-136.02
1919	-602.29	231.45	528.56	-36.07	-250.52	-54.96
1920	-580.08	180.18	626.95	-75.47	-252.56	-47.18
1921	-494.87	49.07	740.72	-71.72	-225.95	-49.07
1922	-66.89	-310.06	1013.18	-18.07	-189.27	-49.53
1923	-723.39	484.38	725.1	16.17	-128.66	53.8
1924	-435.79	426.51	551.51	-103.03	-171.33	143.01
1925	-546.88	405.76	512.21	-163.97	-182.56	75.56
1926	-357.42	261.47	619.87	-132.26	-121.98	-8.06
1927	-633.3	34.91	662.35	-63.57	-67.14	-43.95
1928	-759.28	-69.82	822.02	76.08	-71.69	-17.94
1929	-425.78	-79.59	937.01	85.02	-98.91	16.17
1930	-630.37	66.16	822.27	22.28	-89.32	-33.66
1931	-674.8	-121.34	872.8	2.5	-128.81	-56.37
1932	-529.3	-63.96	937.74	11.54	-127.84	-80.57
1933	-652.83	239.75	867.43	69.06	-141.27	-117.52
1934	-691.89	104.74	818.6	5.37	-123.35	-109.07
1935	-615.97	-41.99	789.31	-23.59	-114.84	-82.89
1936	-673.34	-131.84	801.03	19.96	-126.62	-10.35
1937	-454.1	-49.07	829.35	57.31	-130.04	34.06
1938	-246.83	41.02	709.96	73.64	-147.25	104.4
1939	-38.09	4.39	788.33	53.8	-100.16	111.02
1940	-146.48	-270.75	693.36	-20.97	-10.28	52.58
1941	-473.63	-218.02	813.48	63.63	-12.7	37.72
1942	-383.3	159.42	1178.47	108.52	-58.59	28.44
1943	-258.3	111.57	1076.17	120.39	-6.29	26.55
1944	-382.57	206.3	1055.42	88.47	7.35	70.16
1945	-253.91	151.12	1073	78	36.44	57.19
1946	-446.53	296.88	790.04	87.92	31.95	-8.33
1947	-488.28	400.88	788.82	32.71	24.78	-36.16
1948	-828.13	497.56	777.83	-65.31	11.9	-69.85
1949	-689.21	390.87	777.83	-116.58	-66.89	-78.89
1950	-716.55	327.88	742.68	-85.21	-55.76	-110.96
1951	-623.29	245.85	782.47	-22.74	-16.11	-82.34
1952	-471.44	177.25	794.19	4.64	-26.82	-69.73
1953	-397.46	93.51	812.01	-5.28	-32.14	-56.82
1954	-561.04	149.9	590.09	-13.58	-33.6	39.22
1955	-475.83	65.92	900.88	-9.64	-53.56	44.89
1956	-570.56	94.97	888.67	25.05	-40.68	47.94
1957	-610.11	158.2	956.05	38.42	-43.82	53.31
1958	-354.74	171.63	963.62	17.36	-48.83	66.04
1959	-444.82	-51.27	893.31	18.62	25.33	87.89
1960	-537.35	63.48	834.72	15.32	-1.65	99.27
1961	-403.56	148.44	863.53	8.51	-8.67	84.69
1962	-414.06	192.63	900.15	-4.88	13.98	49.53
1963	-599.37	188.48	743.16	-30.21	50.66	35.68
1964	-708.01	118.41	594.24	-10.38	17.18	1.74
1965	-666.99	106.93	606.69	25.27	-5.98	-12.42
1966	-597.41	103.03	766.85	37.69	-5	-30.61
1967	-469.24	232.42	878.17	61.1	10.5	-46.6
1968	-461.18	228.76	802.73	13.12	40.56	-40.65
1969	-521.73	168.46	769.29	-18.46	56.06	-7.57
1970	-700.2	129.88	650.15	-28.59	52.95	10.74
1971	-665.53	50.54	872.8	-36.83	42.39	40.28
1972	-737.06	35.89	848.14	0.82	54.66	51.45
1973	-719.48	27.83	842.53	-0.64	33.81	47.12
1974	-705.57	163.82	862.55	0.89	37.48	30.46
1975	-799.56	82.03	856.69	-5.55	24.99	9.55
1976	-730.22	77.64	925.05	2.5	0.73	51.33
1977	-738.53	186.77	707.76	21.03	2.84	66.41
1978	-839.36	168.95	709.47	3.42	-20.29	47.97
1979	-574.22	145.75	696.04	6.47	-48.46	15.9
1980	-670.41	231.2	763.18	-15.93	-34.15	9.09
1981	-680.66	243.16	773.44	-59.42	-43.58	29.11
1982	-814.21	151.61	676.76	-81.73	-51.36	33.23
1983	-844.48	-2.2	738.04	-105.56	-65.98	69.92
1984	-679.2	6.84	956.79	-85.66	-81.18	102.57
1985	-596.68	33.45	875.49	-73.64	-69.34	94.91
1986	-405.76	-65.43	991.7	-54.14	-44.43	59.3
1987	-493.9	30.03	884.77	-41.35	-31.25	49.74
1988	-501.71	142.09	830.08	-31.59	-33.97	87.28
1989	-595.7	-18.55	634.77	-72.66	0.52	82.09
1990	-725.1	-73.97	592.29	-71.53	7.08	52.8
1991	-690.92	-3.17	667.24	-48.13	2.11	47
1992	-772.71	70.31	815.92	-24.14	11.41	41.72
1993	-770.75	59.81	854	-98.21	-45.41	68.57
1994	-702.15	-21.97	911.87	-133.54	-75.99	74.1
1995	-601.32	-83.98	904.79	-46.11	-77.24	-9.52
1996	-629.39	-21	709.72	-3.23	-81.67	-28.66
1997	-473.63	-76.17	829.59	70.28	-62.41	-69.46
1998	-735.6	107.18	762.7	189.79	-5.89	-96.25
1999	-824.95	203.86	737.3	233.67	-57.04	-109.1
[truncated: 579 more rows]
