# Supplementary material for: Complexes of vertebrate TMC1/2 and CIB2/3 proteins form hair-cell mechanotransduction cation channels
Source: eLife. 2025 Jan 8;12:RP89719. doi: 10.7554/eLife.89719 (PMC11709434; doi:10.7554/eLife.89719)
Supplement: Figure 3—source data 1. [file elife-89719-fig3-data1.zip › Figure 3H/wt/9-5-T1.txt]

6.65	517.82	210.24	-114.96	100.68	8
-1045.41	32.23	390.63	146.00	-57.89	30.49	10
-1108.15	36.38	888.67	28.53	-69.73	-13.46	8
-942.87	-65.67	724.37	-11.41	-134.64	-10.99	9
-821.78	-115.23	677.25	-5.00	-152.74	53.50	10
-567.38	-267.09	698.97	80.87	-86.85	72.27	8
-588.13	-192.38	541.75	130.04	-23.25	74.10	10
-622.07	348.88	772.71	175.35	56.43	121.70	8
-988.77	416.50	497.07	131.56	194.15	83.28	11
-1319.09	-144.53	232.91	-5.07	139.07	71.72	8
-1216.06	-191.16	131.35	-83.68	-26.09	50.69	8
-699.71	-210.94	638.18	-111.42	-63.84	40.37	10
-384.03	-124.76	818.36	-149.02	29.27	10.93	8
-1241.94	-326.17	432.37	-177.95	202.12	-130.13	11
-1509.03	-582.03	261.72	-198.91	170.68	-147.28	8
-1590.33	-655.03	330.57	-183.23	120.30	-154.05	10
-1655.52	-573.97	611.08	-103.49	-37.14	-128.88	10
-1227.78	-409.67	660.64	-78.37	-158.14	6.53	9
-1095.95	-405.27	565.19	-89.36	-131.62	100.43	10
-1129.88	-495.36	458.50	-80.41	-97.17	106.63	8
-1143.31	-533.69	500.00	7.39	-66.93	73.97	10
-1185.30	-262.70	507.81	109.62	-91.31	8.91	8
-948.49	-247.80	477.29	106.60	-139.74	5.71	11
-755.62	-152.59	403.81	99.58	-96.77	21.24	8
-898.68	-116.70	379.88	110.17	-57.37	-4.55	10
-1253.66	-222.17	447.02	110.90	-81.36	9.06	8
-1186.04	-157.71	617.68	155.40	-121.06	100.49	8
-1065.19	-60.06	652.10	156.92	-118.38	72.69	11
-1010.01	-168.95	536.13	137.60	-102.48	19.26	8
-1031.25	-183.59	517.58	137.63	-79.19	-39.86	10
-1128.91	-146.73	458.01	107.94	-103.45	-52.80	10
-1020.51	-257.32	678.22	60.46	-171.63	7.72	9
-823.00	-23.44	538.57	10.28	-168.15	3.91	10
-900.39	-92.04	474.61	-88.44	-117.49	-32.68	8
-1146.48	-408.45	553.96	-101.14	-162.90	25.45	8
-912.60	-314.70	691.65	-33.23	-199.95	164.52	10
-911.62	-236.33	829.83	12.82	-153.05	230.41	9
-1081.79	-82.52	906.01	-27.89	-105.68	159.73	10
-883.79	-372.07	790.53	-37.60	-102.05	140.38	8
-688.23	-585.69	754.88	-44.92	-84.66	91.46	10
-318.60	-642.82	725.59	-28.69	-82.67	11.14	8
-382.08	-271.48	606.69	-65.43	3.17	1.37	11
-641.11	-320.07	748.78	-54.14	93.02	-30.82	8
-1637.70	96.92	748.78	-21.45	128.60	-60.82	8
-1455.32	205.32	720.70	70.10	-91.34	-72.24	10
-706.54	317.38	749.27	92.68	-211.52	-133.42	9
-730.47	307.37	611.57	100.16	-150.12	-184.17	10
-691.89	106.93	402.83	40.56	-127.32	-264.77	8
-569.09	-113.53	422.61	-61.10	-86.06	-309.02	10
-868.16	-679.20	528.56	-96.86	-83.83	-326.11	8
-1518.07	-578.86	1068.85	-28.23	-75.29	-175.26	11
-1096.92	57.62	1154.30	73.21	-124.51	-108.31	8
-783.69	320.31	686.77	43.18	-73.97	-192.17	10
-658.69	451.66	216.55	-61.10	-77.61	-203.22	8
-444.09	343.99	381.10	-158.48	-12.91	-186.86	11
-579.59	435.06	268.55	-192.75	60.00	-308.38	8
-944.34	-592.77	606.20	-235.69	60.24	-357.57	10
-374.02	-1585.94	379.39	-238.83	-25.05	-454.32	8
-1034.91	-1979.74	773.68	-179.17	2.90	-292.91	10
-960.21	-1653.32	811.04	-29.91	19.78	86.43	9
-1370.36	-1331.79	943.85	73.12	82.49	176.76	10
-1358.89	-933.59	845.70	118.74	-33.75	135.16	8
-1200.44	-871.09	829.59	67.29	-102.26	147.06	10
-1080.32	-858.89	786.62	36.25	-106.90	153.87	10
-982.42	-824.95	954.35	37.81	-148.83	110.32	9
-906.98	-698.97	873.05	63.84	-169.01	112.58	10
-945.80	-634.52	755.13	58.69	-152.98	120.70	8
-1115.48	-515.63	614.50	59.66	-157.26	138.67	10
-884.52	-454.83	574.46	89.81	-216.92	127.59	9
-784.67	-543.95	788.82	130.58	-218.96	115.81	10
-718.02	-504.15	852.54	175.90	-200.47	110.35	8
-622.56	-457.76	591.06	170.78	-179.96	114.50	10
-828.37	-453.37	600.83	156.10	-132.81	131.93	8
-906.98	-298.58	504.88	208.16	-146.64	133.79	11
-655.03	-479.25	933.11	223.82	-185.39	100.22	8
-344.73	-531.74	487.79	199.01	-149.20	90.70	10
-914.55	-357.18	675.05	163.70	-81.63	71.47	10
-923.10	-255.62	801.76	205.78	-124.02	95.40	9
-854.00	37.84	803.96	229.46	-147.09	56.46	10
-526.61	-94.97	755.37	162.75	-161.62	-39.92	8
-725.59	110.35	1051.76	111.33	-115.23	-18.59	8
-665.77	28.56	1197.51	136.60	-98.36	18.89	10
-887.21	-46.39	700.44	185.70	-93.26	-30.61	9
-863.04	-155.52	540.77	141.72	-124.60	-41.11	10
-503.91	-131.59	873.78	126.59	-131.01	-33.20	8
-330.81	-5.37	940.43	138.00	-100.59	-92.71	10
-621.34	-133.79	942.14	159.91	-51.27	-22.86	8
-427.73	-105.71	806.40	174.01	-57.50	37.99	11
-535.16	-225.34	946.78	154.05	-48.16	117.31	8
-370.85	-77.39	775.39	200.59	5.04	151.18	10
-788.57	-329.35	392.82	189.15	104.83	90.91	8
-1359.86	19.53	807.13	181.95	35.74	220.89	8
-49.56	546.88	610.60	145.84	-59.72	240.69	11
-1394.78	-343.02	955.57	-14.68	104.13	34.94	8
-1059.33	386.47	1401.12	70.25	-87.31	285.86	10
-467.04	542.97	1319.82	52.89	-113.10	296.08	8
-377.20	-93.99	911.62	18.92	-61.34	276.28	11
-403.81	-480.47	658.69	72.20	-35.71	267.46	8
-1075.20	124.76	748.29	208.28	-62.99	187.44	10
-587.40	510.99	763.43	245.24	-248.63	185.15	8
-249.51	288.09	859.38	191.62	-251.37	217.38	10
-410.40	191.41	346.68	186.25	-192.96	192.29	9
-553.22	252.20	416.99	106.35	-191.44	168.70	10
-372.31	321.53	463.87	67.96	-210.33	102.48	10
-64.21	616.94	865.23	95.43	-238.25	31.43	8
-163.57	410.40	703.13	54.32	-132.54	43.06	9
-389.40	254.15	885.74	92.38	-138.18	102.45	10
-126.71	414.79	718.26	157.50	-151.67	124.02	8
-138.67	467.53	623.29	90.27	-100.16	165.74	10
-185.06	250.49	644.29	51.70	-75.29	171.48	8
-242.68	304.69	676.51	64.88	-75.90	97.69	11
-143.80	354.00	726.81	66.89	-81.42	59.63	8
-235.60	475.10	588.62	67.84	-81.76	56.00	8
-355.96	406.49	582.03	49.35	-105.59	79.50	10
-214.11	447.75	530.52	38.57	-136.41	77.55	8
-59.57	627.20	623.78	-6.74	-92.74	96.25	11
-113.53	424.32	975.34	-25.09	-101.59	151.52	8
248.29	629.64	647.95	30.24	-85.33	142.76	8
260.50	661.38	648.44	-26.37	11.60	47.85	10
-229.49	323.24	813.48	-35.52	16.75	38.21	8
192.14	216.06	931.15	-5.95	-32.07	74.34	11
465.33	230.71	726.56	1.22	37.20	17.06	8
218.26	159.18	562.50	35.16	152.74	32.10	8
-12.45	100.34	587.40	113.56	161.32	23.83	8
-216.06	135.74	440.92	142.76	126.46	37.29	11
-358.15	1144.29	586.67	105.38	49.35	40.31	8
200.44	942.63	858.64	-46.75	122.77	-66.99	10
-46.14	910.64	437.99	-58.23	231.96	-118.74	8
-201.90	731.93	315.43	-135.38	223.36	-139.34	10
-722.90	519.29	150.39	-295.68	62.81	-71.04	9
-397.46	349.12	767.33	-288.12	18.31	-69.70	10
-297.12	249.76	787.35	-198.91	-1.62	-47.06	8
-215.33	165.04	705.81	-174.53	-30.36	17.97	10
-56.15	156.74	714.60	-190.43	8.03	16.57	8
-183.84	125.00	669.43	-180.27	100.80	3.08	9
-563.23	153.32	821.04	-164.22	118.77	-10.83	10
-564.45	203.13	836.67	-114.87	93.14	-28.38	8
-326.66	414.06	690.43	-121.28	71.17	-16.20	10
-483.15	130.86	939.21	-141.02	65.25	-11.41	9
-198.73	87.16	938.72	-115.48	38.79	51.36	8
-110.60	80.81	856.69	-133.03	67.81	18.22	8
-245.61	75.68	885.74	-146.42	81.39	42.39	8
309.33	-147.71	1309.08	-113.31	137.60	186.31	10
-64.94	99.61	721.19	20.94	328.74	77.97	9
-569.09	95.21	381.59	-71.01	351.81	115.81	8
-527.34	-289.79	405.76	-144.74	240.54	219.57	10
-8.06	-266.85	582.52	-119.57	293.76	189.48	8
-831.54	-263.67	781.25	-137.02	414.55	177.40	10
-1950.44	-90.82	973.39	-13.67	476.20	-74.92	9
-1311.04	208.74	390.87	110.02	211.30	-118.01	10
-1102.54	281.25	549.07	-13.00	79.13	-72.69	10
-1194.58	192.14	823.24	-39.09	69.18	-18.13	8
-1219.73	75.44	790.04	-33.23	-23.10	-56.85	8
-1005.13	-19.78	553.96	-43.46	-66.50	-51.97	11
-966.06	153.56	689.45	-65.52	-75.13	-17.79	8
-959.47	69.82	916.75	-15.29	-104.06	10.71	10
-949.71	-83.50	559.57	31.80	-128.72	21.30	8
-942.87	-54.69	514.40	-49.44	-168.88	45.99	9
-832.52	-96.19	673.83	-45.87	-175.72	75.96	10
-763.92	-279.30	826.90	-34.70	-169.43	111.11	8
-735.84	-124.27	623.29	37.14	-136.41	72.08	10
-693.60	-40.53	667.24	41.78	-150.42	76.66	8
-671.88	-62.26	750.24	76.17	-143.22	109.80	9
-583.50	-40.04	720.46	96.98	-145.29	111.66	10
-589.11	133.79	830.57	90.85	-139.10	105.90	8
-335.69	266.36	564.45	64.51	-135.16	85.54	10
-791.02	-45.90	878.17	14.59	-128.20	47.82	8
-348.88	334.72	1016.60	115.94	-219.64	68.91	11
-161.87	683.11	896.24	68.76	-142.15	42.79	8
33.45	619.87	809.33	-3.97	-65.77	-5.68	10
-490.72	-298.10	797.36	-136.29	80.26	-63.87	8
-760.25	-173.34	955.08	-93.26	48.92	-64.70	9
-672.61	618.65	864.01	-41.72	-9.28	34.36	10
-759.28	252.93	990.23	-88.81	-45.81	31.25	8
-529.79	-145.75	888.18	-61.07	-66.04	42.27	8
-302.25	-177.73	1025.63	10.38	-40.53	-2.14	10
-435.06	-279.79	956.79	34.00	30.06	-0.37	9
-764.40	-181.15	873.05	48.58	61.77	6.23	8
-771.48	-48.10	767.58	74.98	49.68	-48.19	10
-980.47	-87.65	722.41	75.35	37.90	-99.46	8
-948.49	96.44	674.56	111.08	1.07	-118.26	8
-845.21	217.04	730.71	136.81	-18.62	-140.75	11
-868.41	87.89	308.84	105.71	-56.37	-172.15	8
-1123.54	-208.74	665.53	96.95	-123.69	-119.29	10
-1109.86	72.27	739.75	140.05	-172.18	-46.60	8
-809.33	422.12	650.88	131.41	-195.65	5.74	10
-675.05	299.56	739.01	60.33	-194.31	24.02	9
-761.72	208.01	795.17	49.59	-194.12	14.65	8
-616.94	227.29	896.24	42.11	-214.20	13.79	8
-693.60	200.20	797.61	-8.03	-203.49	42.69	8
-819.82	-160.89	702.15	-26.58	-219.91	73.46	11
-744.14	-242.43	651.37	-13.28	-253.05	122.25	8
-644.29	-403.08	576.42	-35.03	-313.81	131.13	10
-379.39	-246.34	878.17	47.30	-382.02	220.09	8
370.36	339.84	1009.77	134.03	-430.48	318.63	10
698.73	473.88	902.83	11.08	-243.84	287.45	9
217.77	19.04	981.69	-64.00	-139.31	233.22	10
-170.17	-235.11	1163.09	-39.67	-61.16	137.51	8
197.75	110.35	744.63	41.56	-98.33	127.14	10
220.95	121.09	1002.44	41.69	48.19	111.15	8
-397.46	269.29	841.31	42.60	199.19	55.42	11
-625.24	98.88	706.54	-32.50	75.74	-23.19	8
-657.47	-366.46	687.74	-99.95	-17.61	28.69	8
-28.32	-268.07	848.63	-61.13	-92.38	84.29	10
376.71	-118.16	1073.24	-87.16	-99.91	73.70	9
34.42	1464.36	1844.97	-95.00	133.94	-25.91	10
-241.94	773.68	1501.95	92.53	93.69	-139.13	8
-725.10	341.55	421.39	158.75	61.86	-140.99	8
-886.96	504.15	575.20	53.50	7.60	-82.31	10
-477.78	179.93	940.67	-25.09	-39.22	-48.49	9
-539.31	-33.20	997.07	-47.61	-44.40	-48.00	10
-675.05	-106.69	1009.03	-16.30	-80.32	3.30	8
-772.22	107.18	882.57	-8.18	-108.52	19.17	8
-806.40	79.83	812.74	-4.88	-177.92	46.08	10
-414.31	-83.74	916.50	-20.78	-229.34	87.43	9
-96.44	-127.69	1002.69	9.52	-256.16	84.66	8
55.66	114.99	772.22	2.93	-249.24	100.49	10
122.56	25.39	798.83	-18.46	-211.18	96.47	8
1.22	96.68	916.26	-2.14	-148.10	104.03	11
-75.68	78.12	962.89	-13.49	-122.96	85.78	8
-125.98	-81.54	1068.85	-48.03	-86.82	132.51	8
-129.64	-143.55	1013.43	-20.08	-78.92	181.46	10
-97.41	-224.85	808.84	-8.27	-100.04	200.65	8
270.02	-219.97	1076.42	62.44	-83.53	161.90	9
90.82	308.35	891.11	126.98	-36.99	112.00	8
173.58	313.23	1021.73	56.58	1.34	54.32	8
-78.37	170.65	1060.79	29.66	41.93	45.10	10
-147.71	107.18	850.83	7.02	37.54	71.32	8
-80.57	100.34	1036.87	58.26	48.28	-2.53	9
-164.06	362.55	855.96	97.60	26.92	-76.26	10
-224.61	20.02	876.71	21.15	19.93	-95.03	8
-274.90	-50.29	959.23	17.64	-17.91	-68.39	8
5.86	174.32	1025.15	13.40	8.79	-80.14	10
-523.93	181.40	890.38	-12.88	43.00	-116.64	9
-533.20	-66.65	983.64	-38.57	-19.01	-97.81	8
-502.20	65.43	888.92	-1.62	-86.85	-24.35	10
-334.47	-209.96	671.88	-31.07	-137.21	47.79	8
-4.15	-537.35	861.08	9.67	-143.13	102.33	8
12.70	-249.02	786.87	110.50	-109.34	138.73	11
254.39	-66.65	1059.81	143.77	-59.54	178.62	8
334.72	31.98	1282.23	202.76	54.08	158.94	10
223.39	420.41	1289.31	206.94	178.62	116.33	8
87.89	416.75	937.26	144.81	196.81	68.45	11
-154.79	324.22	746.34	55.27	157.90	-35.98	8
-386.23	59.57	773.19	8.00	143.07	-144.20	10
-372.80	43.70	720.70	-11.23	97.78	-143.92	8
-335.45	13.43	807.62	-6.93	106.72	-110.23	8
-473.88	276.37	850.10	23.53	104.68	-120.00	11
-717.53	351.07	650.88	52.09	112.85	-173.95	8
-1012.45	126.22	492.92	34.12	53.16	-203.70	10
-863.04	219.48	586.91	15.87	-39.83	-135.41	8
-665.04	560.79	993.41	23.38	-58.90	-82.34	10
-451.17	536.87	1065.67	-6.10	-126.07	99.06	9
-80.08	562.01	970.70	-0.70	-81.88	87.31	8
44.19	224.12	940.92	-20.23	-32.32	5.92	10
16.36	142.58	925.54	-27.31	67.47	-22.22	8
-292.97	116.21	1029.30	49.01	136.87	-1.80	8
-913.57	194.82	842.77	65.09	31.43	67.02	11
-760.25	-18.31	846.19	26.28	-30.09	138.49	8
-722.17	-64.70	391.36	-12.12	-27.19	123.44	8
-463.87	-94.73	592.53	-46.57	-81.39	-68.66	10
-159.91	-45.65	684.81	6.71	-97.53	-198.94	9
-285.64	-69.34	674.80	37.29	-82.89	-186.10	8
-262.94	102.29	721.44	24.29	-48.71	-44.77	10
-904.79	311.28	861.57	76.93	5.68	64.15	8
-644.53	653.32	1065.19	48.74	-53.19	95.25	8
-544.43	574.71	1133.79	-22.74	-62.13	102.26	11
-442.87	358.40	1113.04	-55.63	-62.56	42.11	8
-593.51	99.12	1103.76	-69.24	-71.62	30.98	10
-430.91	53.47	1106.45	-56.12	-105.90	-1.43	8
-298.10	86.18	935.79	-64.12	-109.34	-14.74	10
-382.57	84.23	865.48	-53.44	-101.75	36.25	9
-398.93	67.14	836.43	-3.20	-105.07	100.62	8
-275.39	158.69	698.73	6.74	-103.45	123.29	10
19.04	61.28	453.37	-0.85	-63.48	120.24	8
-222.17	-233.64	740.23	-5.49	-47.55	63.26	8
-116.94	-194.09	871.34	93.51	-45.90	38.94	11
-290.04	-62.74	1056.15	140.11	-10.25	34.06	8
-565.43	33.20	1057.37	185.18	-27.68	34.97	8
-649.90	215.09	945.56	170.56	-54.57	8.73	10
-385.74	180.18	908.94	68.27	-101.68	-28.53	9
-270.26	56.64	894.53	-18.49	-98.88	-56.15	10
-235.60	38.57	872.31	-51.51	-56.92	-111.24	8
-330.81	141.11	810.06	-47.88	-34.58	-146.79	8
-479.25	321.29	655.52	-44.49	5.58	-175.26	10
-785.16	143.80	801.03	-43.30	19.84	-198.21	9
-583.98	165.04	663.09	-8.39	-47.58	-129.00	10
-554.93	271.97	727.54	-14.07	-8.61	-86.55	8
-792.72	216.31	814.70	-15.63	-38.85	-82.18	8
-558.35	201.42	911.62	-22.16	-82.37	-95.03	10
-561.28	196.29	833.01	20.87	-73.00	-72.11	9
-815.67	95.95	864.75	25.91	-99.58	-85.17	10
-831.30	-42.97	927.25	16.82	-160.16	-61.43	8
-738.28	32.23	975.59	20.39	-203.52	-48.37	8
-471.92	44.43	908.69	-15.59	-239.20	24.51	10
-243.90	-166.50	893.31	-68.73	-251.28	53.04	9
-205.08	-329.59	868.90	-73.61	-215.00	60.55	8
-98.14	-661.87	1063.48	-23.93	-221.31	87.49	10
150.88	-97.41	877.93	6.10	-207.73	117.49	8
107.91	903.08	936.52	73.73	-162.81	143.65	11
52.73	555.91	1240.97	32.65	-78.40	97.41	8
-191.89	339.60	1203.86	33.11	-0.70	54.32	10
-203.13	403.08	1052.98	30.58	55.21	46.60	8
-276.12	276.37	860.84	24.57	67.54	36.29	8
-658.20	283.20	668.21	73.06	110.96	-37.05	11
-805.42	221.92	613.53	99.30	41.20	-26.76	8
-660.89	116.21	647.71	111.97	-40.07	-11.17	8
-507.57	45.90	693.60	112.58	-134.77	-21.73	10
-83.01	126.22	798.34	89.20	-133.79	1.31	8
-40.04	84.72	1011.96	46.78	-4.61	49.90	11
-582.52	-47.85	873.54	1.56	27.22	51.45	8
-465.58	-283.94	944.58	-97.56	-68.30	91.43	8
-232.18	-220.46	964.11	-104.89	-105.19	108.83	8
-295.41	-203.13	1059.08	-103.91	-95.73	119.87	10
-338.62	-180.91	1060.55	-90.70	-86.70	137.02	11
-312.26	-377.44	885.50	-67.54	-112.15	117.10	8
-95.70	-303.96	658.45	-26.76	-109.83	149.78	10
-433.59	-63.48	608.40	25.39	-146.61	180.91	8
-200.20	-13.43	904.05	151.89	-205.41	142.73	11
-298.34	-71.04	483.15	190.95	-284.94	138.58	8
50.54	1428.22	832.28	224.52	-263.95	102.05	10
419.19	506.59	1307.13	-123.38	-252.75	83.04	8
654.54	383.79	1262.21	39.31	-111.08	3.14	10
1216.80	427.98	734.86	87.34	62.32	-104.83	9
834.72	381.35	520.02	50.96	383.15	-178.31	10
-284.67	213.38	295.65	-33.54	421.63	-227.11	8
-970.95	70.80	585.69	-116.61	329.80	-179.50	10
-800.05	-95.46	527.34	-188.57	147.13	-72.20	8
-405.03	-162.60	1230.47	-130.71	75.44	85.57	11
-623.54	159.91	1113.77	6.47	122.71	91.25	8
-562.50	183.59	959.96	25.67	78.80	169.62	8
-470.95	24.41	995.61	39.46	29.36	274.99	10
83.98	47.61	855.22	36.99	32.59	305.11	9
103.52	-80.81	766.85	41.23	146.94	314.51	8
-17.58	186.52	718.51	92.77	233.34	333.62	10
355.96	93.26	888.43	115.57	274.51	290.62	8
314.45	88.87	800.54	185.55	421.33	256.04	10
-600.10	363.77	869.14	221.86	421.84	209.01	9
-1222.41	472.90	724.37	141.69	299.96	123.44	10
-1192.38	247.56	591.31	56.92	163.54	168.70	8
-736.08	57.86	620.61	48.65	97.29	219.97	10
-413.57	-54.20	703.86	62.44	44.59	247.53	8
-332.28	59.81	706.54	157.29	20.57	23.41	11
-641.36	247.31	526.37	208.16	-1.43	-67.84	8
-616.46	658.20	594.97	256.29	-29.14	-227.11	8
-745.61	611.82	555.66	195.50	-2.56	-307.83	10
-951.42	319.09	525.15	143.95	-23.62	-303.77	9
-737.30	377.20	538.57	126.92	-70.16	-232.33	10
-688.23	393.07	583.74	77.48	-71.20	-187.35	8
-721.19	495.36	823.73	68.82	-65.40	-160.03	10
-852.54	556.15	647.22	20.32	-105.35	-104.25	8
-847.66	479.49	401.37	-67.60	-142.27	-70.74	11
-526.37	295.41	838.38	-119.81	-125.03	-111.69	8
-713.38	488.04	798.58	-73.33	-105.26	-140.59	10
-776.37	386.23	827.64	-82.79	-158.51	-97.14	8
-578.37	540.04	521.97	-131.84	-144.84	-67.05	10
-654.05	303.96	495.85	-145.72	-131.65	-75.87	9
-718.75	147.71	704.10	-143.31	-119.69	-84.11	10
-632.08	170.65	803.47	-117.10	-111.60	-52.98	8
-571.29	-81.54	914.06	-77.15	-100.83	-30.27	10
-393.07	-360.11	727.78	-36.41	-90.15	-29.17	9
-382.32	-485.60	605.22	-8.15	-91.77	6.81	10
-346.44	-205.81	705.08	14.04	-85.39	34.64	8
-400.39	-99.61	848.63	47.55	-69.98	32.07	8
-585.94	182.13	822.02	101.17	16.51	32.26	8
-723.63	350.59	822.75	112.85	51.76	9.09	11
-686.28	745.85	881.84	50.45	98.94	-97.29	8
-1057.37	704.59	706.30	12.24	47.36	-177.00	10
-864.26	-74.46	502.69	-135.59	-119.60	-174.32	8
-763.67	-344.97	859.38	-238.40	-96.10	-47.06	10
-568.85	-150.63	883.06	-221.92	-68.21	44.62	9
-734.62	-287.60	999.76	-229.61	-45.72	16.57	10
-677.98	-276.12	1067.14	-65.00	-97.90	24.23	8
-643.80	-46.63	760.01	-41.14	-86.09	0.76	8
-741.21	-70.07	850.83	-36.19	-67.63	-59.08	11
-739.26	-27.34	916.50	-4.30	-64.51	-8.36	8
-694.58	17.33	894.78	-12.12	-74.58	22.22	8
-778.08	17.33	865.97	-15.01	-84.93	13.73	10
-794.19	-150.63	823.73	12.48	-97.50	-26.55	8
-704.35	-347.17	894.04	60.39	-101.04	-26.79	9
-643.80	-155.03	783.45	146.91	-88.99	-30.82	10
-725.83	0.24	661.13	188.23	-95.31	-81.60	8
-807.62	7.08	654.79	157.93	-117.71	-88.59	8
-828.13	94.48	734.13	118.74	-131.38	-92.41	10
-693.85	150.15	888.43	88.53	-128.69	-58.32	9
-518.55	125.00	893.07	64.54	-143.59	-54.53	10
-555.66	12.21	860.11	41.56	-101.75	-71.99	8
-678.47	-165.28	828.37	45.78	-88.75	-65.34	10
-432.13	-193.85	810.30	103.97	-86.43	22.34	8
-233.64	-238.77	997.07	155.64	-5.37	26.82	9
-752.93	115.97	640.63	260.07	53.96	80.44	10
-781.25	434.33	506.84	243.47	27.34	66.53	8
-898.44	359.62	528.56	223.79	-4.55	40.53	10
-766.11	411.13	610.84	151.06	-75.59	19.53	9
-750.98	402.83	728.27	93.17	-135.96	31.86	8
-529.05	377.93	737.30	17.94	-178.62	44.10	10
-546.88	249.76	830.57	-70.62	-141.85	45.62	8
-678.22	167.97	880.86	-95.64	-169.65	46.88	10
-680.18	97.90	865.48	-110.57	-186.89	59.02	9
-389.65	-200.68	885.50	-115.39	-199.01	57.13	10
-63.72	-152.34	1016.11	-5.77	-152.68	117.77	8
44.92	-23.93	761.23	104.40	-53.68	144.78	8
-279.54	10.50	876.71	100.19	-29.69	167.27	10
-255.13	251.46	835.69	65.67	-7.42	130.80	9
-319.82	260.99	907.71	35.74	1.31	51.97	10
-227.05	213.62	786.38	13.03	24.32	-59.72	8
-586.18	156.25	414.06	-9.77	48.13	-132.17	8
-539.79	-25.63	707.28	40.80	95.09	-88.07	10
-673.10	126.46	439.45	99.61	160.95	-114.53	9
-1401.61	-236.08	650.39	5.52	81.45	-144.20	8
-505.13	116.21	1210.21	-12.24	-118.10	50.63	10
-684.08	305.18	1300.54	-11.14	-35.00	2.38	8
-853.27	201.42	1071.53	-82.03	-46.63	-25.18	11
-767.33	85.94	1085.45	-125.92	-94.42	-44.13	8
-708.01	-41.50	905.03	-116.30	-101.62	-64.67	10
-783.20	-8.79	800.05	-74.55	-111.97	-65.95	8
-685.30	56.88	837.89	-23.47	-117.37	-0.31	8
-434.33	167.24	674.32	-20.29	-126.50	66.53	11
-366.46	165.53	760.50	-24.60	-90.82	79.32	8
-708.98	-52.00	754.64	-16.45	-94.76	71.66	10
-627.69	-13.92	826.42	0.92	-111.82	128.91	8
-525.63	-92.53	890.87	15.96	-126.83	134.19	8
-443.60	-147.95	861.08	27.47	-138.40	137.79	11
-435.55	-196.78	875.73	87.07	-145.66	162.14	8
-341.31	-150.15	750.00	154.02	-122.50	229.46	10
-147.22	77.39	780.27	169.13	-109.56	246.15	8
-238.53	348.63	764.89	186.58	-58.81	202.79	11
-136.96	620.36	644.29	139.34	-40.74	114.90	8
-131.35	672.36	748.29	46.94	-12.54	12.15	10
-145.26	658.45	765.38	-17.30	58.01	-26.09	8
-159.18	565.92	879.15	-79.01	79.44	-101.53	8
-468.99	187.99	938.48	-99.37	85.21	-112.98	11
-669.92	116.46	971.92	-101.41	32.07	-94.91	8
-625.73	-93.51	1059.33	-83.98	25.02	-40.16	10
-552.49	299.80	812.99	-0.49	-53.01	18.92	8
-384.28	210.45	747.07	29.30	-125.03	35.52	10
-80.32	57.62	768.80	16.39	-113.53	45.87	9
-35.16	339.84	570.31	38.24	-55.36	93.54	8
-263.67	73.00	865.97	78.31	42.57	111.36	10
-324.22	86.91	933.59	176.85	84.05	109.83	8
-396.97	321.04	688.72	182.74	89.90	80.78	8
-383.30	136.72	870.85	141.78	110.05	47.15	11
-388.92	141.11	787.84	118.84	135.99	30.30	8
-720.21	171.63	625.98	96.74	118.01	-20.69	10
-729.00	103.03	650.15	71.84	53.04	-85.36	8
-683.35	125.00	581.05	84.93	36.87	-168.95	9
-728.03	204.35	480.96	84.53	40.01	-204.25	10
-1000.73	137.21	523.44	94.48	40.41	-234.80	8
-935.55	513.67	523.44	97.84	-5.49	-213.78	10
-902.59	550.29	560.06	13.28	-15.26	-224.64	8
-919.43	252.44	657.23	-90.97	-13.64	-232.88	11
-1116.21	-35.40	587.40	-122.68	-47.12	-235.17	8
-1174.56	278.32	1047.61	-83.98	-105.22	-178.13	10
-681.88	457.52	1073.73	-72.36	-185.06	-24.44	8
-596.44	-5.13	1040.53	-89.36	-171.54	15.69	10
-645.02	-148.19	812.26	-81.18	-169.13	24.11	9
-710.45	-8.54	674.80	-81.24	-194.21	23.07	10
-809.57	-43.70	695.80	-125.67	-236.24	57.07	8
-467.04	-91.55	648.19	-134.31	-248.87	73.73	8
-562.50	-163.57	763.18	-128.66	-207.61	74.49	11
-355.22	-186.28	864.75	-65.55	-205.44	62.81	8
-523.68	-195.31	879.39	7.14	-172.21	-22.74	10
-668.46	86.67	970.21	26.76	-153.53	-32.07	8
-764.65	19.04	910.64	-5.22	-126.62	-55.48	10
-1108.40	-342.53	980.71	-4.27	-134.03	-56.09	9
-928.47	-44.68	964.84	39.79	-218.57	-0.46	8
-346.92	-138.18	838.13	-26.76	-259.19	69.79	10
-180.18	-91.55	876.71	-35.16	-328.89	129.46	8
37.84	25.15	930.66	-3.54	-359.41	183.35	10
35.40	108.89	1117.43	-3.97	-320.53	200.56	9
-108.40	41.26	1036.62	30.67	-234.68	213.81	8
208.01	127.20	1091.55	76.78	-183.81	171.14	10
-98.63	150.88	944.82	100.80	-100.19	89.51	8
-18.31	189.70	910.16	86.91	-83.01	96.86	11
56.15	156.98	945.80	59.36	-45.68	89.81	8
-99.37	54.69	887.21	19.93	24.93	65.19	8
-207.03	75.20	1008.06	-9.95	112.30	82.00	10
-544.43	-105.47	1110.84	-24.44	133.76	45.26	8
-630.62	-6.59	1066.89	24.48	49.84	7.17	9
-342.29	-213.38	720.95	23.56	20.05	7.45	10
-271.73	-165.04	817.63	-13.64	-0.79	43.49	8
-204.59	-289.31	772.46	22.31	-12.73	58.26	8
-425.05	-173.58	626.71	63.60	-57.43	80.26	10
-152.10	-45.41	562.99	60.79	-109.99	95.28	9
24.17	363.53	1371.58	63.02	-12.33	99.18	8
-200.68	603.03	1090.58	256.77	2.26	49.32	10
-58.11	666.75	620.85	200.32	92.68	22.95	8
-498.78	437.99	745.85	111.82	65.83	-57.04	8
-359.13	370.12	702.88	75.81	24.48	-72.17	11
-388.92	-7.57	833.74	-9.25	15.63	-94.82	8
-278.32	94.24	742.68	-8.76	23.10	-94.82	10
-996.83	-53.96	977.05	-40.68	42.54	-145.45	8
-955.32	36.38	1126.22	3.91	-112.00	-92.80	8
-372.07	232.18	812.74	-47.33	-110.29	-48.74	11
-285.40	-163.09	880.37	-118.93	-62.65	-18.04	8
-727.78	-269.53	967.29	-95.61	-55.69	-38.79	8
-118.41	-92.77	918.95	-61.43	-121.89	-20.20	10
-68.85	-59.33	904.05	-2.35	-97.72	65.37	8
-274.17	-73.00	1028.08	20.45	-102.72	85.45	9
-257.32	302.73	886.96	100.01	-66.99	69.79	10
-464.11	456.54	952.15	95.64	-98.18	56.67	8
-333.74	494.14	993.16	35.13	-122.31	57.16	10
-472.90	309.81	934.08	-46.39	-116.12	47.79	9
-186.52	67.87	990.72	-46.11	-85.66	32.96	8
-316.65	-21.00	939.45	-1.80	-50.60	-29.72	10
-324.22	-6.84	639.40	16.63	-44.37	-21.09	8
-409.18	-19.29	556.15	39.61	-60.52	-21.97	8
-341.06	188.48	726.81	108.25	-83.10	11.63	11
-338.62	615.97	781.01	130.16	-84.29	57.07	8
-319.09	551.76	861.08	55.05	-110.63	48.46	10
-324.46	274.17	1058.11	23.62	-71.32	55.79	8
-227.78	267.09	934.57	43.18	-69.31	62.99	8
-211.43	231.45	961.43	28.26	-71.99	38.15	11
-53.96	140.63	839.11	16.39	-63.26	18.37	8
-55.91	-33.94	874.02	13.28	-59.84	-14.77	8
-10.74	-74.46	898.93	39.06	-37.45	-22.09	10
-30.52	82.76	831.30	93.93	-29.39	52.15	8
-136.23	153.08	823.49	105.93	-11.90	98.94	9
-580.57	268.07	955.08	94.91	36.04	113.89	10
-439.21	292.97	817.63	48.71	9.77	72.66	8
-293.70	150.63	848.39	13.55	-28.90	-31.43	8
-145.02	158.20	900.63	15.66	-22.09	-31.25	11
-216.55	3.17	912.11	16.82	-23.10	-16.08	8
-325.93	-69.82	809.33	31.19	16.20	-19.29	8
-728.03	188.48	707.03	34.15	-7.48	-78.64	10
-524.66	267.33	1077.15	19.74	-83.83	-38.30	8
-315.67	262.21	919.19	-13.85	-71.59	-9.80	9
-599.37	-114.26	744.38	-91.86	-28.78	-13.95	10
-451.42	-90.09	953.37	-21.27	-181.34	-31.10	8
270.26	514.89	956.54	33.33	-173.49	52.46	8
-159.91	312.74	1010.50	52.12	-95.12	-26.73	10
40.28	354.00	849.37	83.71	-119.02	-45.35	9
-78.61	471.19	724.61	70.10	-73.49	-72.36	10
-298.58	496.83	585.21	13.70	-50.32	-46.33	8
-269.04	263.18	833.74	-117.19	0.55	-19.68	8
-367.19	38.33	864.26	-171.51	27.10	-17.43	10
-431.15	-129.64	929.69	-180.57	-3.60	-12.57	9
-85.69	1.22	1191.41	-147.31	-25.15	-27.13	10
-206.30	-26.12	1228.27	-89.36	12.79	-31.68	8
-477.05	-92.04	1026.86	1.53	3.60	-34.70	8
-400.63	-136.47	987.79	21.30	-44.13	-0.61	8
-489.75	-40.28	732.67	39.76	-41.87	15.69	11
-565.67	26.61	561.52	55.45	-112.09	117.65	8
162.60	-59.08	918.21	50.48	-103.33	161.32	10
-32.23	117.68	1031.01	119.32	53.62	190.19	8
-60.79	205.81	968.75	159.82	88.96	125.46	9
-139.89	437.01	812.74	117.28	114.47	77.42	10
-405.52	245.12	729.74	1.04	102.78	20.63	8
-131.84	-29.30	1105.47	-98.63	15.75	-6.96	10
-279.30	-57.62	1235.35	-112.67	121.28	-72.14	8
-692.87	-93.75	1332.03	-43.03	148.04	-153.53	9
-836.91	107.91	903.56	-9.98	105.53	-167.02	10
-917.48	-31.01	758.54	-36.71	82.52	-169.01	8
-550.05	-4.39	833.50	-9.58	-12.45	-131.93	10
-628.17	63.48	690.43	-1.71	-15.99	-31.28	8
-662.11	157.96	629.88	3.39	-46.14	64.82	9
-558.59	215.33	720.21	18.28	-48.16	73.49	10
-490.48	109.13	783.20	20.78	-90.36	62.10	8
-330.32	86.43	876.46	74.43	-85.36	61.34	8
-323.73	393.31	759.77	75.93	-60.12	28.69	11
-342.53	280.76	806.88	66.38	-38.91	36.22	8
-552.00	258.06	771.73	65.80	-42.94	65.12	8
-334.96	257.08	936.77	40.34	-90.64	125.49	10
-184.57	404.79	977.05	21.18	-73.27	94.67	8
-548.34	173.10	896.73	-2.66	-39.76	92.65	11
-483.64	136.96	862.06	-3.85	-54.08	127.20	8
-384.28	122.56	918.95	2.87	-54.50	104.64	8
-497.07	238.77	874.27	12.05	-67.78	69.55	10
-445.56	22.46	1008.54	0.82	-93.57	40.25	8
-647.46	125.49	832.03	13.24	-122.31	17.40	9
-550.54	-112.55	922.85	-58.44	-196.32	-30.52	10
-322.51	-78.86	890.87	-74.46	-168.24	-68.60	8
-446.53	-194.09	895.75	-80.23	-168.03	-70.53	10
-143.31	-42.48	1048.58	-68.33	-187.10	-12.88	8
-170.41	-73.73	1140.63	-51.30	-165.59	12.45	11
-188.48	27.10	993.90	-3.30	-140.23	39.55	8
-312.99	44.19	848.14	-4.18	-129.43	56.82	8
-221.44	155.27	780.52	-13.52	-170.10	83.95	10
-57.37	15.38	752.20	-22.55	-140.35	52.98	8
-131.59	-149.41	842.53	-49.47	-49.59	-51.45	9
-300.29	-140.38	993.65	-1.71	-73.55	-88.35	10
37.35	-82.76	1078.86	23.10	-90.88	-47.12	8
91.80	120.36	1148.19	56.70	-90.64	56.58	8
80.57	144.53	1183.11	128.91	-66.38	83.16	11
-51.76	277.10	1016.60	177.22	-2.01	61.34	8
-232.67	391.11	1000.49	100.10	9.49	25.73	10
-167.24	260.74	764.65	65.16	9.92	15.72	8
-89.11	-12.94	795.41	-17.58	68.76	26.55	8
-151.12	-35.16	1016.36	-13.15	168.18	36.99	9
-478.03	25.39	925.29	78.86	197.27	6.56	10
-570.56	62.99	934.57	75.47	168.27	-7.39	8
-705.32	-49.56	889.89	61.58	108.83	-56.21	10
-472.66	-38.82	825.20	51.24	24.81	-65.80	8
-419.19	-17.09	802.49	23.77	-0.27	-86.40	9
-388.67	-40.53	753.91	-13.37	-8.76	-66.16	8
-312.26	-154.79	900.63	-17.33	-3.69	-47.82	10
-297.12	-41.50	846.44	8.30	2.69	-16.66	8
-439.94	269.53	796.39	49.74	51.06	-30.03	8
-526.37	184.57	745.85	105.47	16.27	-19.90	11
-406.74	438.23	557.13	153.50	22.43	13.15	8
-423.10	782.47	574.95	160.10	55.79	-15.90	8
-238.53	883.79	817.63	78.74	33.81	-10.65	10
-852.05	318.36	674.07	35.64	58.14	59.81	8
-792.48	318.85	535.64	6.32	-45.20	110.84	11
-383.54	416.99	657.71	8.06	-47.88	126.74	8
-437.74	276.86	870.61	8.85	-20.39	110.20	8
-107.67	194.09	817.38	30.70	10.62	88.13	10
-89.11	282.47	782.96	100.40	77.67	20.14	9
50.05	383.79	816.41	137.12	171.30	20.69	8
-194.34	466.06	772.22	140.72	204.74	-5.58	10
-743.41	410.89	683.59	86.09	271.48	-90.03	8
-760.01	191.89	520.02	39.92	115.48	-113.07	10
-442.14	94.48	429.69	2.47	-35.80	-43.98	9
-600.83	-27.59	462.40	20.05	29.17	-45.87	8
-835.94	95.70	499.02	37.29	7.81	-59.11	10
-928.47	99.61	507.08	15.87	-17.64	-53.41	8
-736.82	-53.22	753.17	-20.08	-58.59	25.05	8
-651.61	-0.49	773.68	3.66	-39.79	12.88	9
-854.74	412.60	529.54	-40.95	-31.56	2.56	10
-950.68	769.29	756.35	-134.16	-105.22	8.36	8
-13.18	359.38	776.61	-229.83	-164.09	4.55	8
-38.09	143.07	935.79	-206.82	6.87	-35.31	10
-784.67	-278.56	1000.49	-133.15	85.97	13.06	9
-527.83	206.79	1200.93	-110.26	49.35	16.20	10
-344.48	-226.56	1077.39	-88.90	109.19	-72.57	8
-1084.23	-205.08	882.57	85.36	69.89	-85.02	10
-842.53	526.37	718.75	124.76	-33.54	-62.13	9
-97.90	0.98	854.98	-17.49	-64.45	-149.41	8
-542.72	-260.25	819.34	-22.67	17.52	-165.86	10
-1097.17	-195.56	617.68	33.20	56.18	-148.10	8
-908.20	529.05	680.91	-3.11	0.52	-83.22	10
-1366.70	-396.73	980.71	-73.97	-40.16	-98.51	9
-1021.48	137.70	718.99	51.85	-129.58	-103.33	8
-1169.19	31.49	666.02	-6.07	-171.57	-90.73	10
-1057.13	-120.61	592.77	-6.38	-200.07	-72.39	8
-1175.29	-227.78	727.78	-10.44	-230.01	-73.43	10
-935.06	-278.56	766.60	23.50	-351.35	-15.69	9
-571.04	3.42	712.40	-1.46	-356.72	3.85	10
-583.01	-138.92	814.45	-34.52	-301.67	-50.72	8
-1018.55	-249.51	816.65	21.09	-352.36	19.84	8
-631.10	-28.08	621.58	29.72	-360.02	35.10	10
-594.24	-77.64	701.17	40.71	-375.40	-8.58	9
-326.66	152.83	1052.49	140.63	-396.61	89.08	10
-81.79	42.97	639.16	126.62	-342.01	123.20	8
-479.49	11.72	982.42	155.79	-336.24	160.46	10
-351.81	289.55	798.34	164.89	-323.79	203.43	9
-222.41	170.17	1043.46	72.94	-285.37	192.38	10
-383.54	47.61	631.35	53.22	-252.11	199.10	8
242.19	-201.42	701.17	-11.87	-289.92	209.53	10
222.41	-220.46	867.68	-0.06	-205.99	184.78	8
598.88	-266.11	1071.53	26.70	-249.30	303.83	11
1112.55	-99.37	977.05	85.05	-177.55	274.93	8
755.13	-329.59	455.32	107.30	-71.99	239.81	10
-320.80	18.80	479.98	70.56	130.19	196.11	8
-688.72	1515.14	465.33	-17.09	-266.42	111.21	11
-446.04	37.60	1571.04	-416.90	-165.25	189.54	8
330.57	-74.46	1261.47	-104.83	-295.17	79.50	10
246.34	46.39	1254.15	-2.29	-234.68	40.04	8
612.30	109.13	1097.41	63.48	-146.61	40.74	10
333.98	98.88	1031.49	71.44	-109.41	29.69	9
439.70	-126.71	762.21	117.46	-92.41	-17.49	8
334.96	5.13	961.18	76.26	-29.24	-23.83	10
87.16	-63.96	872.56	71.99	-45.44	-36.90	8
138.18	56.40	784.42	45.68	-43.27	-8.03	8
409.67	154.79	711.43	-12.39	-44.68	21.58	11
328.86	-154.30	995.12	-97.63	15.84	2.81	8
289.31	-9.03	1067.38	-12.02	51.39	-41.72	8
349.61	81.79	953.37	6.74	75.10	-78.67	10
287.35	57.37	1078.37	15.41	96.47	-92.77	8
121.34	249.51	966.55	109.44	113.28	-116.24	9
-17.09	148.19	696.29	138.28	55.94	-158.11	10
-363.77	-19.78	898.93	22.06	59.72	-58.93	8
-198.49	-26.61	1083.50	-23.44	8.51	4.27	10
256.84	8.79	780.76	-49.01	19.56	1.50	9
-208.50	-229.00	1092.29	-66.86	44.31	52.15	8
181.88	-129.88	931.88	8.39	-4.36	135.38	8
157.96	-373.54	713.13	77.33	41.05	115.26	10
142.58	-100.83	688.96	115.69	57.71	123.05	8
111.82	482.18	1009.28	165.86	93.41	63.45	11
188.48	379.15	1038.57	68.94	113.19	-63.51	8
12.45	-74.71	1030.03	5.49	132.51	-111.72	10
-248.78	233.40	838.38	28.66	137.18	-48.07	8
-124.02	105.47	868.16	-19.41	87.83	-52.25	8
-13.43	24.90	835.94	-33.97	108.28	-51.06	11
-58.35	53.47	795.17	-43.58	142.79	-48.89	8
-284.91	-194.09	626.22	19.47	148.19	-62.44	8
-533.45	-12.70	699.46	134.37	168.95	-71.17	10
-581.05	194.34	863.53	80.44	137.21	-48.13	8
-650.39	187.74	995.36	9.28	116.67	-40.37	11
-730.71	1.71	930.42	-11.93	36.59	-32.56	8
-329.10	-34.18	1030.76	6.35	-41.20	-17.18	8
-364.99	-36.38	987.55	0.58	-14.37	28.93	10
-510.01	96.19	938.23	-11.02	-14.53	1.56	8
-646.00	140.14	864.75	-10.83	-19.65	44.56	9
-601.32	-52.49	1038.33	-2.14	-69.27	75.10	8
-335.69	-115.72	1098.88	33.48	-76.48	113.89	10
-246.58	-45.17	1084.47	97.11	-83.28	71.23	8
-330.81	178.96	697.27	139.31	-129.88	14.28	11
131.35	-45.17	982.18	80.17	-95.34	67.99	8
-40.28	313.48	1205.81	67.08	105.47	56.00	8
-677.98	26.61	254.88	218.54	10.56	-34.55	10
-501.46	74.22	454.59	35.16	-41.23	43.82	8
-273.68	-176.76	849.37	-36.65	-56.98	42.66	9
-446.53	226.81	1346.92	35.58	44.43	83.53	10
-429.69	399.66	994.63	23.93	27.37	53.83	8
-102.29	254.39	989.75	-70.28	18.55	88.47	10
-17.58	224.85	938.23	-97.11	66.22	34.15	8
-89.60	21.73	975.83	-122.01	90.64	-25.45	9
-411.38	-49.32	914.79	-72.27	93.81	-85.88	10
-357.42	-40.53	962.40	-52.76	67.99	-5.28	8
-395.75	-44.68	905.03	2.93	61.13	37.54	8
-307.86	1.46	776.61	7.51	53.31	48.43	8
-400.63	-21.48	747.07	-4.70	88.78	77.27	11
-409.42	46.88	874.76	27.25	73.67	81.91	8
-371.83	79.10	963.38	86.85	94.12	11.99	8
-523.93	293.95	835.45	76.23	95.00	-33.57	8
-447.51	12.45	818.85	27.44	58.38	-112.30	10
-543.21	79.59	579.83	30.40	47.24	-152.28	9
-591.55	-110.84	613.28	27.37	77.61	-119.78	8
-943.36	-129.39	746.83	124.91	69.58	-87.80	10
-854.25	319.82	769.29	148.80	18.71	-77.39	8
-720.95	330.32	837.40	90.24	-29.48	-25.09	11
-687.99	136.96	738.28	6.01	-26.61	49.87	8
-845.70	155.52	881.35	24.63	-62.56	46.91	8
-655.03	230.71	902.34	40.56	-91.06	32.41	10
-454.59	473.88	914.79	32.53	-82.86	25.54	8
-659.18	271.97	948.00	-37.87	-50.84	21.06	9
-688.72	138.43	905.76	-69.82	-67.87	71.53	10
-672.12	86.18	878.42	-77.64	-87.04	99.43	8
-391.60	130.86	872.56	-90.58	-111.69	96.10	8
-94.97	86.18	893.31	-127.81	-66.86	119.84	10
-272.46	-56.88	884.77	-129.09	14.19	105.65	9
-540.28	-212.89	918.46	-60.30	50.26	43.88	10
-463.13	-41.02	768.80	18.40	17.88	-7.69	8
-645.75	-40.28	726.32	21.48	38.09	-21.82	8
-1029.54	-225.83	823.97	-3.23	57.80	-34.30	10
-1175.54	-151.61	902.59	37.05	-19.53	-75.29	9
-895.75	61.52	1041.50	79.04	-100.40	-117.55	8
-836.67	136.47	885.74	87.40	-126.98	-151.28	10
-765.87	97.90	684.33	67.29	-121.28	-177.89	8
-890.38	-50.78	666.75	73.39	-118.56	-173.16	11
-918.21	-45.65	667.72	116.18	-167.82	-146.67	8
-524.17	-0.49	622.07	91.71	-225.71	-70.13	10
-512.45	-49.80	872.07	-14.40	-188.54	-23.68	8
-524.41	150.63	1073.00	-24.38	-163.67	167.91	10
-351.07	156.74	1245.85	-51.27	-142.12	184.78	9
-734.13	-226.07	1281.98	-18.98	-148.25	138.49	10
-364.50	-268.55	891.85	88.62	-217.10	105.56	8
-212.89	-66.41	543.21	110.35	-258.91	121.15	10
-692.63	155.03	611.57	80.66	-182.46	131.87	8
-283.69	515.14	753.66	155.52	-284.45	111.48	11
93.51	581.30	617.92	114.75	-186.34	77.58	8
-472.90	449.46	662.84	80.08	-207.40	24.02	10
256.59	421.63	881.59	93.38	-230.65	43.21	8
-28.81	312.99	1026.12	7.08	-87.59	-38.88	11
-363.77	143.07	1036.13	-7.93	-73.46	-52.12	8
-283.45	-19.04	938.72	-29.51	-124.05	1.53	8
-93.75	-0.98	1002.69	-46.69	-75.41	101.44	10
-240.23	-319.58	904.79	-42.08	-44.01	138.28	8
-142.82	-140.38	727.29	14.07	-16.30	215.48	9
-279.54	225.10	503.91	20.14	-30.82	235.02	10
-136.47	78.37	498.78	-75.84	-129.09	222.20	8
101.81	-61.52	556.15	-134.34	-158.57	211.79	10
482.91	6.10	877.20	-106.48	-94.91	164.03	8
-83.01	8.79	1093.99	11.57	-41.29	51.24	11
-38.82	879.64	1456.54	103.00	16.72	-29.17	8
-47.12	809.33	1208.98	102.26	52.80	-116.24	8
-150.88	559.57	870.36	23.47	104.43	-233.95	10
-153.08	250.00	915.04	-28.14	120.18	-263.34	8
-406.01	-46.14	885.99	-71.90	132.97	-256.71	11
-528.32	-251.95	887.94	-55.15	71.87	-163.76	8
-559.57	50.78	916.50	25.91	64.94	-63.11	10
-905.52	83.01	854.25	31.86	49.77	-55.48	8
-889.89	82.28	688.23	-46.30	-117.74	24.78	9
-247.31	-136.72	762.70	-63.14	-159.06	65.43	10
-42.97	-132.08	751.95	-75.47	-126.34	95.52	8
-243.41	-330.57	979.00	-96.19	-98.94	84.41	8
-86.67	-72.27	1359.38	-14.53	-82.73	137.63	10
-183.59	152.34	1249.51	34.52	-50.17	69.61	9
-281.49	83.98	1237.79	19.62	-31.22	62.19	10
-409.18	219.48	929.44	9.22	-23.13	27.34	8
-269.29	-28.08	835.21	-18.07	-33.57	7.81	8
-410.89	-0.73	782.71	-6.32	-22.34	-39.46	10
-423.83	-59.81	764.89	-18.77	-43.21	-39.61	9
-319.34	-104.74	736.33	-26.58	-37.69	-6.56	8
-274.17	55.42	788.09	39.12	-79.28	-9.55	8
-118.65	291.02	779.79	77.27	-92.53	19.62	10
-46.63	292.97	889.16	82.40	-50.17	67.20	8
-88.62	415.53	1053.96	92.07	-51.48	62.74	9
-428.47	236.08	1146.48	96.50	-85.45	159.00	10
-224.12	56.15	952.88	46.88	-82.34	182.71	8
-28.81	-90.82	944.09	-21.27	-40.65	116.36	10
16.36	125.00	1121.83	26.03	12.12	58.96	9
-83.74	385.74	973.14	78.77	3.17	50.48	8
175.05	671.63	671.63	50.29	19.99	49.16	8
-323.73	285.64	666.26	10.74	53.38	57.62	10
-370.61	136.96	731.20	32.44	77.55	169.71	8
-323.73	35.16	819.34	31.65	127.11	213.17	11
210.21	64.94	983.40	24.32	101.90	287.32	8
198.00	43.21	998.78	88.59	162.23	267.46	8
-472.66	35.40	884.03	190.06	184.84	207.61	10
-578.86	48.58	666.26	143.43	163.06	100.46	8
-634.77	-126.71	899.17	215.06	98.48	-59.66	11
-656.98	-82.76	877.20	219.51	79.32	-88.53	8
-914.06	2.44	827.39	207.70	6.07	-160.40	10
-718.99	174.07	707.52	210.17	-93.41	-203.70	8
-684.57	224.12	596.19	174.99	-101.50	-243.74	8
-906.74	333.98	487.06	121.40	-146.70	-299.32	11
-782.47	436.28	508.06	96.25	-187.07	-297.09	8
-589.36	426.27	553.22	17.15	-206.67	-327.00	10
-537.35	242.43	513.67	-105.13	-167.85	-319.64	8
-598.88	-39.55	700.68	-137.91	-96.19	-295.53	11
-879.15	-115.48	1013.67	-73.91	-113.95	-230.22	10
-345.46	190.19	1114.99	85.69	-190.00	-58.72	8
-313.96	501.71	1059.33	101.59	-170.90	58.69	10
-431.64	609.86	1022.71	42.14	-168.55	104.86	8
-449.22	603.76	648.19	11.66	-179.75	104.40	11
-436.52	149.41	893.31	-73.33	-220.06	121.28	8
-359.38	85.69	980.47	-78.49	-228.09	129.39	10
-499.02	-39.55	783.94	-86.85	-217.13	105.29	8
-277.10	25.39	869.38	-35.80	-254.67	86.58	11
23.93	319.58	950.44	31.59	-255.74	111.57	8
263.67	345.21	901.61	3.02	-183.62	84.78	8
-375.00	58.35	751.46	-45.17	-99.43	34.97	10
-167.72	227.78	667.72	-47.79	-133.91	48.46	8
-299.07	164.31	647.46	-95.52	-89.36	-1.22	9
-288.82	96.19	706.54	-126.31	-73.15	-9.40	10
-176.03	224.61	905.52	-115.20	-77.00	-2.93	8
-307.13	49.07	1061.04	-110.87	-63.87	-5.86	10
-244.63	-0.49	1072.02	-100.62	-85.54	44.40	8
-189.70	96.68	1142.58	-112.67	-103.06	45.04	9
-5.37	-11.23	1260.25	-95.03	-52.31	18.46	10
-201.90	-87.89	1133.54	-67.96	-54.81	11.47	8
-216.55	-81.05	931.15	5.80	-76.23	31.52	8
15.87	-1.71	982.18	93.11	-129.52	21.51	10
7.32	18.80	910.64	131.71	-68.82	20.02	9
31.74	118.41	847.41	154.94	-45.90	6.44	8
-125.73	9.52	813.23	154.79	31.74	6.65	8
-201.42	262.21	543.70	138.76	-0.52	31.83	10
-7.57	99.37	489.99	3.85	3.20	72.66	8
14.16	65.92	750.24	-35.52	-5.83	71.96	9
127.44	84.23	926.03	-83.62	97.63	26.61	8
-354.49	8.79	1280.03	-59.54	171.88	-96.41	8
-574.71	-148.44	1255.37	-5.13	151.18	-92.90	10
-828.13	-118.65	1022.95	16.24	99.88	-98.51	8
-687.26	-254.88	733.40	17.85	-64.36	-67.23	11
-187.01	-171.88	750.49	-14.56	-105.74	72.57	8
-33.69	-2.20	874.76	4.61	-99.58	79.83	10
-65.43	61.28	906.49	33.11	-85.97	101.84	8
-11.23	179.20	1041.75	24.84	-33.23	118.87	9
-330.57	398.68	1394.53	32.71	-3.23	47.61	8
-2.44	140.38	1115.97	118.41	-30.03	43.58	10
15.63	242.43	881.10	83.53	59.84	9.86	8
-644.78	164.55	678.22	53.68	67.05	-24.38	8
-422.36	159.18	772.22	-13.31	-14.50	-3.27	11
-261.47	192.14	917.48	-39.76	4.43	36.93	8
-390.14	94.24	871.34	-17.40	-24.93	26.64	8
-387.94	108.40	903.81	12.39	-65.19	70.68	10
-83.98	157.47	1140.63	36.04	-40.44	88.65	8
-129.15	101.81	1119.87	65.83	-16.51	4.33	9
-337.40	381.84	883.30	36.80	-13.55	48.92	10
-451.42	259.28	761.47	10.04	-35.64	105.96	8
-341.06	-135.74	636.72	-5.65	-44.49	119.66	8
113.77	-53.96	949.95	9.52	-39.37	99.46	10
-91.31	445.07	711.18	79.22	23.01	43.76	9
-135.74	189.94	713.38	132.93	52.89	27.37	8
-366.94	196.78	829.10	199.65	72.08	99.98	10
-433.11	336.18	867.68	222.14	42.97	120.27	8
-356.45	-1.71	905.76	216.34	43.98	135.28	10
-19.04	185.30	868.16	236.54	19.65	128.30	9
247.80	301.76	770.26	194.31	53.92	39.18	8
54.69	362.06	739.26	144.07	111.42	44.86	10
-231.45	527.59	683.35	132.66	105.77	72.08	8
-424.07	423.83	562.74	83.04	107.51	101.53	11
-602.05	381.10	686.52	94.88	127.56	70.89	8
-596.19	340.09	815.92	118.80	71.38	55.54	10
-137.45	255.13	736.33	90.64	69.21	5.83	8
-201.17	335.69	568.85	37.29	117.52	-18.89	8
-381.10	312.01	839.11	56.98	101.96	-17.58	11
-370.61	371.34	484.86	65.03	57.50	-21.70	8
-422.12	160.64	415.28	17.09	48.52	-39.00	8
-720.21	-83.25	383.79	44.71	53.74	-129.33	10
-867.92	-76.42	352.78	79.10	14.53	-203.25	8
-955.32	73.00	493.65	90.12	-0.21	-235.08	11
-1007.57	296.39	451.90	73.46	-82.67	-271.33	8
-859.13	537.84	371.58	-55.42	-115.02	-252.29	8
-892.82	41.75	303.47	-229.06	-46.91	-310.42	10
-985.11	-356.20	378.17	-255.55	-0.67	-311.31	8
-1791.99	-18.31	1083.25	-185.67	-32.59	-243.93	11
-866.94	1657.23	1070.07	20.81	-212.86	63.29	8
724.37	526.12	1352.29	-376.25	-220.06	315.83	10
-256.84	-40.77	1340.33	-227.54	-26.58	125.92	10
-772.46	250.24	775.88	4.73	-70.25	83.37	9
-852.78	212.16	718.75	-135.25	-95.09	87.55	8
-701.90	51.27	835.21	-251.46	-131.07	95.98	10
-562.74	-23.93	1051.03	-249.15	-117.28	83.19	8
-699.46	-255.62	989.26	-172.70	-165.56	20.81	10
-418.21	-229.74	865.72	-112.27	-193.45	-74.37	9
-194.34	-132.32	779.54	-24.63	-187.44	-118.77	10
-303.71	97.17	804.69	-11.11	-131.65	-71.53	8
-381.84	233.15	786.62	-6.77	-103.24	-36.80	10
-418.21	127.93	909.91	-14.10	-87.13	-25.36	9
-492.92	-2.69	1088.13	-9.67	-48.28	-20.78	10
-647.46	-183.59	1073.97	13.55	-67.69	-24.57	8
-446.78	-167.97	969.97	34.12	-138.12	18.37	8
-221.19	-31.74	930.18	40.68	-123.72	12.66	10
-275.88	5.37	957.03	53.19	-107.67	-29.27	9
-299.07	93.26	903.81	156.62	-90.97	-115.36	8
-558.35	-30.52	734.62	143.16	-72.45	-173.16	10
-840.58	-237.79	857.67	49.41	-77.94	-158.39	8
-686.04	-138.43	1052.49	40.37	-107.48	-63.17	10
-631.10	-121.83	1031.74	12.85	-159.36	-7.75	9
-336.43	-101.32	948.49	8.82	-179.87	2.47	10
-12.45	-137.45	888.43	-20.29	-160.80	30.73	8
-21.24	54.69	855.96	17.64	-81.60	5.22	8
-112.55	217.53	866.94	88.10	-56.03	-5.13	10
-428.71	260.25	947.75	127.04	-48.98	8.85	9
-291.26	509.77	989.01	186.65	-13.76	15.29	8
-574.95	369.14	828.13	173.34	33.66	-44.40	10
-361.57	223.88	735.60	124.27	7.66	-60.06	8
-474.85	132.57	796.88	40.41	39.09	-65.46	8
-755.62	92.53	790.28	34.09	24.26	-69.06	11
-1013.18	86.18	646.73	79.16	-48.28	-67.75	8
-255.86	372.07	635.50	91.61	-88.41	9.28	8
-114.50	333.98	711.43	4.64	12.54	-0.12	10
-365.97	206.54	649.66	-7.54	1.01	-26.09	9
-643.31	-341.31	502.69	-14.25	-62.26	-2.99	8
-426.27	-272.22	637.94	-80.11	-101.38	136.51	10
106.20	-0.49	1316.65	-170.72	-122.56	272.00	8
-402.10	136.96	1384.77	-79.90	37.96	112.18	10
-631.10	-12.94	1200.68	-53.41	39.28	67.69	9
-624.76	-98.39	1170.65	-23.80	19.41	65.03	10
-706.79	-120.61	1001.46	29.63	-22.46	34.33	8
-649.90	-126.22	1037.11	77.03	-111.66	9.40	8
-372.56	-51.03	696.29	99.27	-151.18	26.40	10
-308.11	-70.56	765.38	79.74	-140.01	45.90	9
-253.17	53.71	752.69	122.65	-100.28	81.85	10
-374.76	236.33	729.98	139.25	-96.47	80.63	8
-498.78	333.25	890.87	141.85	-82.89	59.20	8
-566.16	319.34	819.82	144.13	-108.06	50.54	11
-498.29	460.69	847.41	99.09	-132.63	59.72	8
-515.87	367.19	825.68	27.37	-146.67	68.94	10
-459.72	208.25	824.46	8.27	-173.13	60.85	8
-457.52	105.47	854.49	-7.75	-212.46	67.44	8
-280.52	97.41	827.15	-25.94	-260.96	101.81	11
-88.87	39.06	874.27	-38.27	-293.03	145.05	8
149.41	72.75	896.97	-10.80	-263.43	173.68	10
266.60	-35.40	831.30	20.11	-253.39	176.21	8
603.03	196.29	744.87	81.60	-158.05	219.48	10
205.57	74.71	626.46	94.73	-52.15	161.47	9
233.40	38.33	493.41	31.52	-40.83	164.12	8
456.30	-10.25	843.99	-57.43	78.19	175.54	10
-270.02	444.82	1204.83	35.49	112.18	48.55	8
-306.15	524.90	1002.69	-6.41	56.46	43.79	10
-79.59	368.16	987.55	-42.88	34.03	37.69	9
-100.59	145.02	898.68	-6.93	32.53	-18.25	8
-56.40	29.79	904.54	89.23	42.54	-70.22	10
-306.88	203.61	674.56	144.56	37.05	-89.29	8
-125.24	342.29	679.44	123.17	-37.57	-103.09	9
-73.24	355.22	683.59	19.41	-28.99	-86.43	10
-276.86	203.13	797.12	-96.19	-17.03	-93.44	8
-338.38	89.11	902.59	-172.49	-29.85	-47.21	8
-192.87	125.98	961.18	-162.75	-44.74	-18.34	10
-148.68	12.70	1010.74	-85.66	-84.01	-5.74	9
-126.71	271.00	806.15	-3.02	-80.75	32.90	10
-37.60	41.50	1003.91	-13.89	-128.81	85.78	8
179.93	-57.13	1187.74	47.15	-61.65	124.11	8
27.10	119.63	972.90	68.12	-15.50	101.20	10
-122.56	177.49	748.78	38.79	-15.01	62.93	9
-152.34	125.00	683.59	47.27	-11.35	7.17	8
-105.22	207.28	815.92	86.49	-31.16	-15.26	10
21.48	321.29	852.54	120.18	0.21	-58.44	8
-250.24	160.16	775.88	126.92	-8.00	-108.64	8
45.41	162.35	815.43	23.04	-36.19	-28.87	11
-199.71	292.48	1046.88	8.39	2.17	-65.73	8
-251.95	398.44	988.28	6.47	-9.46	-48.22	8
-140.38	319.34	1033.69	-20.78	12.05	-39.92	10
-583.98	228.76	834.96	-58.35	5.13	-16.88	8
-166.02	193.60	905.27	-99.61	-16.36	59.30	9
-341.06	-28.32	662.11	-88.23	-48.40	-30.52	10
-187.26	-123.29	977.29	-3.23	-49.04	16.94	8
-154.54	290.04	957.76	43.12	-45.32	43.76	8
-174.07	383.79	698.24	39.92	-61.19	54.90	11
-29.79	347.41	734.62	41.23	-48.46	76.23	8
-105.22	171.88	810.79	60.73	-79.90	107.18	8
201.66	134.52	850.83	73.46	-37.60	134.52	10
304.20	192.87	1010.99	70.22	21.45	91.55	8
-144.78	341.80	1069.09	47.49	85.75	62.84	11
-44.68	200.20	973.14	23.38	65.70	58.41	8
74.95	83.98	807.37	16.66	84.96	-4.76	8
28.08	72.02	683.35	25.27	112.03	-37.99	8
-260.74	-167.97	618.16	24.11	124.48	-109.07	10
-42.97	-279.05	788.82	9.25	162.17	-45.59	9
-552.25	31.74	1111.33	-10.25	328.28	-65.61	10
-1010.25	62.74	1197.27	57.28	205.57	-150.51	8
-987.55	158.20	765.14	107.67	-36.01	-133.21	10
-521.73	-63.72	464.60	68.91	-92.16	-117.00	8
-389.16	171.88	811.04	-106.96	-59.51	-23.01	9
-778.56	246.58	1324.95	-126.07	31.22	-64.82	10
-783.20	395.75	1059.08	30.00	-69.37	-22.31	8
-732.91	473.63	918.95	26.28	-164.52	-18.52	10
-494.38	377.93	773.93	-73.27	-203.06	-64.85	9
-290.28	52.00	985.60	-92.74	-186.49	-90.09	10
-373.29	-22.46	958.98	-57.89	-175.48	-104.61	8
-272.71	-39.06	870.36	-60.21	-191.96	-43.43	10
-308.84	-178.96	904.05	-95.03	-141.91	18.46	8
-320.31	-235.84	954.10	-63.26	-139.53	30.88	9
-326.17	-321.53	894.78	-44.89	-121.52	28.14	10
-399.66	-243.41	897.95	-5.13	-116.06	-2.50	8
-287.35	-116.70	730.96	35.31	-94.73	-43.15	10
-259.28	-140.14	514.65	-10.38	-23.47	-67.60	8
-275.15	-79.83	963.62	45.68	19.04	-33.23	9
10.25	392.58	966.31	108.89	38.21	22.37	10
-712.40	507.08	915.77	164.12	83.98	14.80	8
-882.08	673.83	789.55	250.31	-9.67	37.11	8
-738.77	893.55	675.29	214.26	-96.53	63.84	11
-519.04	565.43	726.56	71.81	-145.08	99.46	8
-219.73	307.86	817.87	26.43	-151.79	106.08	10
-209.47	173.10	802.49	-76.23	-124.51	103.55	8
-301.27	-142.82	1202.64	-174.01	-84.11	143.28	10
-521.00	-277.10	1027.10	-31.07	-83.92	83.50	9
-245.85	-181.40	811.04	37.81	-139.37	24.11	10
1.22	-134.77	729.49	133.48	-188.02	5.10	8
376.95	259.28	593.99	173.71	-192.54	8.76	8
669.19	346.68	783.69	118.16	-79.71	150.45	10
-309.33	585.94	845.46	79.50	101.20	118.16	9
-947.75	-60.30	698.97	19.17	27.37	78.09	10
-137.21	210.45	876.71	-87.37	-52.43	154.11	8
-355.71	323.73	1273.44	-111.30	-38.73	36.50	10
-114.99	304.93	1050.78	-76.84	-108.70	14.80	8
385.50	123.05	1221.19	-110.32	-49.47	-8.30	11
-190.67	239.75	923.83	-72.27	49.41	-42.88	8
-264.16	51.76	985.11	-58.29	23.32	-15.05	8
-194.82	47.12	914.79	-32.59	26.95	-7.45	10
-199.71	76.17	888.43	-1.46	26.98	-22.74	9
-433.35	43.21	769.04	8.58	22.61	4.33	8
29.54	54.93	728.76	14.22	-10.83	75.59	8
-89.84	-9.52	677.25	55.63	20.17	94.91	10
-116.46	248.78	815.43	80.90	30.40	110.81	8
-282.71	312.50	744.63	88.71	64.33	49.74	9
-372.07	278.32	832.03	89.54	69.70	2.01	8
-537.35	312.26	830.57	78.64	40.01	2.78	10
-685.79	262.70	963.87	47.97	7.35	19.59	8
-489.01	152.10	1000.49	10.07	-61.34	-3.94	8
-462.89	-204.35	867.68	-35.86	-65.70	0.89	11
-311.77	-75.44	977.05	-31.31	-68.85	36.53	8
-270.26	17.82	965.58	51.45	-79.32	-5.13	8
-177.73	326.42	849.37	71.38	-100.28	-34.79	10
49.32	422.85	790.77	39.64	-75.84	-46.02	8
-76.66	439.45	726.32	13.73	-1.25	-80.44	9
-362.79	333.50	771.24	-6.20	-20.23	-48.71	10
-283.69	236.57	811.04	-33.11	-44.10	-7.17	8
-67.38	138.92	1264.89	-63.90	-40.62	59.33	8
-66.65	264.89	931.88	-14.53	10.44	44.07	10
-220.95	98.88	793.46	-36.41	29.94	91.95	9
-239.26	101.56	783.20	-11.72	37.87	117.89	8
-358.64	54.20	724.37	63.08	30.33	103.64	10
-449.95	194.58	927.73	63.57	56.88	105.32	8
-296.39	142.33	842.04	88.99	41.81	-19.56	8
-282.47	142.82	857.18	76.60	32.93	-149.72	11
-414.55	97.90	719.97	69.76	17.88	-133.70	8
-440.67	-250.98	572.75	70.01	18.22	-131.32	8
-728.76	-215.82	662.11	105.10	49.53	-163.42	10
-1189.70	-381.59	840.09	146.03	69.09	-218.51	9
-1064.21	567.14	979.49	221.86	-109.13	-207.82	10
-370.85	210.21	595.95	79.99	-181.73	-250.61	10
-665.53	-219.97	501.22	-40.44	-177.37	-251.07	8
-904.05	369.87	1003.42	64.33	-244.78	-66.13	10
-337.89	737.55	813.48	72.27	-330.81	110.75	9
-65.92	299.80	1184.81	-8.33	-301.94	11.35	10
-252.20	169.68	920.41	84.87	-236.42	136.14	8
-488.04	383.54	503.42	65.64	-205.57	226.87	10
-458.25	293.46	594.24	-26.64	-212.22	208.59	9
-293.21	12.94	794.68	-31.98	-204.01	187.41	10
-205.32	8.54	948.49	-52.98	-194.61	218.87	8
-299.80	91.31	825.20	-93.96	-155.91	281.83	8
231.20	-174.07	762.94	-96.86	-174.10	234.89	10
33.45	30.76	864.26	2.11	-130.49	183.26	9
220.95	383.54	807.37	31.46	-128.20	90.70	10
233.89	167.72	935.30	2.66	-111.60	32.38	8
300.05	158.69	785.64	13.98	-72.14	62.35	8
275.15	144.29	849.85	1.25	-5.86	130.07	10
163.33	239.01	1145.75	-9.70	57.01	71.93	9
92.04	210.21	1057.62	66.68	75.84	-17.70	8
-164.31	122.80	889.65	45.17	63.48	-29.72	10
10.50	236.08	805.18	-4.30	27.31	-31.52	8
-83.98	21.97	920.41	-34.30	68.18	-7.11	8
15.38	101.07	1043.70	17.61	156.07	-29.33	9
-576.90	427.98	816.65	42.33	176.94	-52.15	10
-821.29	185.79	713.62	-15.56	51.67	-25.63	8
-344.97	-61.28	757.32	-75.10	-74.34	31.86	10
5.62	-176.03	754.15	-92.80	-60.06	67.93	8
-172.36	-86.43	866.94	-89.08	-31.59	65.28	9
-289.79	135.50	1037.35	-58.72	-26.06	11.63	10
7.32	148.19	1227.78	-26.12	-83.44	-14.40	8
25.63	229.00	1020.02	25.45	-8.24	48.71	8
-146.73	327.15	834.47	30.43	-4.70	22.52	11
-62.50	266.60	798.83	29.48	2.35	11.17	8
-80.32	250.98	925.54	28.32	-1.40	6.32	8
195.07	236.08	978.52	58.14	18.98	-2.81	8
108.89	287.60	1016.11	44.01	88.10	-31.10	10
-251.46	309.08	1058.35	34.94	79.68	-17.06	9
-155.52	232.42	760.74	74.25	56.40	21.18	8
-237.06	28.56	622.80	90.52	55.08	-32.44	10
-444.82	139.16	528.08	90.52	34.58	-6.90	8
-453.37	204.35	673.34	69.76	20.45	23.93	8
-139.89	304.93	824.95	100.34	15.96	16.94	11
-383.30	265.63	755.86	87.37	66.35	43.98	8
-568.85	353.27	842.53	61.52	64.48	69.24	8
-560.55	279.30	820.80	40.28	-2.78	98.94	10
-168.21	163.82	838.62	40.86	8.67	135.10	8
-155.27	217.29	823.49	40.99	32.50	101.78	9
-154.54	145.02	849.12	68.85	87.04	112.58	10
-58.35	120.36	1105.71	116.03	90.70	194.06	8
129.39	213.13	597.17	86.98	128.94	312.29	10
165.77	309.81	654.79	54.14	196.81	334.56	8
-70.31	429.69	672.85	49.22	210.42	295.14	11
-313.96	387.21	721.19	86.27	224.70	185.46	8
-680.42	276.12	627.20	110.26	200.50	12.82	8
-716.55	90.09	702.39	129.09	123.05	-115.48	10
-689.70	64.94	835.69	149.14	101.47	-248.72	9
-1251.22	125.49	348.14	103.42	-23.56	-323.58	10
-949.22	31.25	532.96	88.87	-77.24	-323.88	8
-789.55	98.39	592.04	69.31	-113.19	-356.20	10
-771.73	44.43	668.21	31.77	-108.80	-289.98	8
-785.40	244.87	629.15	27.53	-110.69	-262.66	11
-1026.12	415.53	826.17	7.39	-142.58	-204.99	8
-960.94	706.54	869.63	22.86	-212.10	-147.71	10
-515.38	655.27	752.20	-12.97	-210.08	-168.46	8
-654.79	-102.78	582.76	-82.89	-164.28	-217.68	11
-647.95	-62.99	765.38	-88.84	-147.95	-153.69	8
-457.76	629.88	957.28	31.86	-140.53	80.47	10
-399.90	714.11	835.69	-9.31	-167.42	163.67	8
-278.56	491.94	901.61	-78.06	-145.45	112.73	10
-345.21	293.70	934.33	-95.21	-114.20	81.88	9
-376.46	-135.50	928.96	-132.35	-76.20	60.79	10
-644.04	-130.62	859.62	-130.28	-52.37	82.40	8
-373.05	-107.42	800.54	-128.30	-87.10	111.63	8
-340.82	-47.36	961.67	-111.57	-52.98	98.79	10
-431.64	20.75	909.67	19.87	-44.65	47.85	9
-488.28	247.07	890.87	42.02	-51.48	19.10	10
-636.72	205.81	880.37	24.78	-53.50	-35.13	8
-627.69	0.73	841.55	-2.96	-83.16	-11.38	8
-651.37	44.43	883.79	0.82	-87.31	-15.75	10
-584.72	-21.97	716.80	4.97	-56.52	-42.88	9
-1078.86	-39.31	791.99	25.18	-55.45	-94.42	8
-613.77	345.21	811.77	79.41	-202.55	-49.65	8
-90.09	31.49	533.20	-37.90	-185.06	-5.80	10
-360.84	-292.48	536.13	-33.02	-125.92	-29.39	8
-681.15	122.31	993.90	46.33	-265.08	22.00	11
149.66	463.38	986.57	79.65	-310.61	147.89	8
-346.19	494.38	956.30	41.11	-183.99	109.56	10
-407.47	226.81	1042.97	-21.42	-179.63	100.62	8
-236.08	12.94	1005.13	-55.60	-159.73	106.11	11
-143.55	-61.04	975.10	-78.92	-142.70	56.52	8
-58.59	-119.14	895.26	-82.49	-128.05	54.32	10
-68.60	-189.94	1075.20	-13.67	-131.44	91.92	8
254.64	84.72	745.61	96.71	-152.28	89.20	8
7.32	261.47	880.62	124.45	-58.53	68.30	11
75.44	284.91	808.84	98.60	28.59	90.12	8
-198.49	226.32	647.46	85.69	45.41	74.28	8
-248.78	310.30	745.12	112.12	15.63	75.93	10
-65.19	450.68	801.27	90.03	28.78	64.09	8
-285.40	362.79	956.79	43.15	84.90	-22.37	9
-343.75	312.50	982.91	6.56	98.21	-130.98	10
-482.67	19.29	821.04	-34.79	111.63	-180.88	8
-487.06	32.96	948.49	-51.82	96.37	-192.93	8
-632.81	-154.05	1002.69	-62.23	67.26	-120.54	11
-812.26	-129.15	1013.92	-48.95	9.16	-61.25	8
-616.94	-224.12	906.01	-66.86	-55.66	26.12	10
-356.45	-171.88	805.42	-58.44	-56.82	59.02	8
-259.52	-45.65	862.79	-8.54	-72.20	99.00	10
-167.97	97.41	969.73	21.79	-97.05	143.86	9
-156.98	203.13	841.55	0.49	-81.82	90.36	8
-253.17	174.32	817.63	-38.70	-60.73	41.47	8
-155.52	174.32	881.59	-41.66	-32.47	43.82	10
-539.55	480.96	1071.78	-17.27	50.81	-18.10	8
-477.05	359.13	1177.49	-27.44	22.06	-51.51	11
-331.05	314.45	856.93	-5.07	7.54	-22.09	8
-446.53	233.89	731.20	17.85	-16.17	15.53	8
-492.92	72.75	671.88	25.76	-64.61	20.69	10
-60.06	126.22	939.70	10.86	-72.88	-0.37	8
-271.24	160.16	1087.89	14.43	-17.52	-11.11	9
-417.48	13.67	1033.20	18.86	-29.72	107.27	10
-345.46	57.62	908.20	38.27	-2.53	201.75	8
-541.02	245.12	835.69	49.93	-14.04	188.48	8
-258.54	38.57	908.45	36.59	-73.06	94.27	11
-83.01	-4.39	937.50	51.36	-86.67	51.12	8
-48.34	-35.16	903.32	45.53	-50.57	44.98	8
-171.39	-150.63	1011.47	60.03	-39.43	46.42	10
-430.42	267.33	846.92	143.52	3.66	59.42	8
-195.31	471.92	650.63	134.28	13.73	26.73	9
-331.05	423.58	664.55	68.36	16.82	-78.09	10
-681.64	308.35	671.88	99.52	-54.14	2.96	8
-616.94	258.06	544.68	70.04	-89.78	87.92	8
-11.47	53.96	876.95	35.03	-143.86	172.91	10
318.85	225.10	1069.58	32.65	-49.13	189.67	9
291.99	322.51	1014.89	184.69	53.59	111.30	10
-157.71	472.17	809.57	207.00	96.98	77.27	8
-11.47	355.22	805.91	192.47	103.24	94.48	8
-202.88	406.25	686.28	192.69	180.11	78.19	10
-652.59	184.81	351.07	196.90	168.43	92.32	9
-483.40	100.59	557.13	104.98	179.96	159.91	10
-611.82	253.42	376.46	116.64	96.31	94.79	8
-864.99	358.40	601.81	131.32	-84.35	23.90	10
-162.35	571.78	574.95	108.89	-142.24	-32.17	8
328.61	280.52	735.84	-7.26	-72.33	-140.47	11
-325.44	160.40	671.14	-9.25	56.58	-217.44	8
-502.44	168.95	518.80	2.14	81.39	-220.06	8
-771.73	89.36	535.89	-16.63	129.39	-234.22	10
-1078.13	65.19	455.32	6.65	151.58	-249.24	9
-1304.69	-18.55	67.63	124.27	59.48	-331.24	10
-1057.13	477.54	558.11	104.19	-51.15	-268.83	8
-447.02	969.73	755.62	29.45	-87.40	-172.67	10
-338.87	790.28	857.18	-163.82	-20.26	-39.55	8
-650.88	688.23	911.62	-272.37	25.12	-18.19	11
-1175.78	320.80	1029.79	-275.97	-7.20	-53.62	8
-865.97	80.57	1005.86	-234.10	-107.70	-183.53	10
-853.03	-69.34	909.18	-172.21	-133.58	-175.54	8
-763.18	-189.45	726.32	-110.41	-198.70	-68.70	11
-648.68	-220.70	769.53	-66.86	-236.48	7.72	8
-453.37	-298.58	773.93	-99.27	-239.23	23.93	10
-390.87	-219.97	923.34	-107.94	-201.45	-4.21	8
-493.16	159.18	991.94	-111.57	-199.74	-22.83	10
-490.72	266.60	815.19	-121.37	-159.48	-109.41	9
-817.14	24.41	553.71	-101.93	-103.70	-151.40	10
-765.63	2.44	602.54	40.89	-74.74	-110.35	8
-899.66	-86.91	611.33	118.68	-50.60	-130.86	8
-1100.10	-135.01	707.28	16.85	-130.40	-83.95	10
-604.49	0.73	1395.51	-40.04	-232.67	61.49	9
-46.39	166.02	1299.32	3.14	-292.30	163.85	10
-359.38	-5.13	1097.90	-88.71	-233.18	142.58	8
-2.44	-147.22	885.01	-54.08	-249.54	112.70	10
-65.67	-106.69	772.71	7.48	-174.41	35.25	8
-208.01	-36.62	803.71	14.62	-154.79	17.73	9
-438.23	7.57	1053.71	28.32	-82.55	41.35	10
-693.36	-117.92	1155.52	78.06	-61.28	24.11	8
-537.84	-124.27	1068.60	162.63	-120.21	25.45	10
-487.55	153.32	898.68	256.56	-165.10	-0.37	9
-229.25	410.89	764.16	264.89	-213.44	50.78	10
374.27	349.61	456.79	189.24	-191.31	46.36	8
241.46	-65.43	494.38	-42.72	22.92	-24.14	10
-571.78	-139.40	703.61	-64.03	71.04	-47.85	8
-333.25	208.25	781.25	-8.73	18.89	2.11	9
-381.35	312.50	915.04	-25.88	49.13	-50.69	8
-465.58	122.31	1032.96	-9.34	51.06	-52.22	10
-406.25	-61.52	993.41	54.38	89.42	-108.03	8
-616.21	143.07	827.39	131.47	149.08	-32.35	10
-811.04	63.96	924.56	148.07	108.00	9.40	9
-978.03	47.85	778.81	184.78	-58.56	65.00	8
-776.61	241.21	457.76	196.20	-200.13	96.83	10
395.02	-111.57	286.62	35.83	-78.80	150.70	8
-556.15	609.38	924.07	-98.94	58.41	114.53	11
-760.99	-244.63	1366.94	-331.02	4.91	144.50	8
-595.46	-599.12	1430.18	-195.13	-44.31	156.40	10
-513.92	-158.20	1350.59	-94.06	18.04	63.96	8
-438.48	287.11	1220.46	-107.03	-19.32	7.32	10
-557.37	-30.27	1176.03	-253.05	-60.91	-28.93	9
-466.80	-150.88	1129.15	-208.47	-109.41	-11.54	10
-426.51	-290.28	1104.49	-120.88	-93.17	-42.42	8
-471.92	-103.52	888.92	-40.80	-68.94	27.77	10
-426.76	-196.29	893.31	-7.63	-73.82	116.61	8
-346.19	-99.85	881.84	33.33	-72.17	137.12	9
-232.67	-66.16	868.16	79.71	-82.92	143.22	10
-148.93	-21.73	855.96	116.06	-61.31	102.14	8
-379.64	72.51	904.54	95.86	-28.08	30.33	10
-450.20	73.24	850.83	56.34	-41.11	-40.07	8
-514.89	13.67	801.51	33.39	-33.54	-84.84	9
-504.39	-73.00	887.21	40.59	10.25	-150.73	10
-675.54	-79.59	771.97	55.51	49.16	-128.97	8
-792.72	-115.72	915.53	51.64	-11.96	-80.38	8
-859.13	-70.56	932.86	54.50	-128.23	-8.64	11
-457.28	-26.61	1044.92	56.55	-201.17	45.47	8
-55.91	93.75	1029.79	71.41	-237.64	134.46	8
-70.80	73.24	989.75	87.07	-223.33	125.73	10
-33.69	317.63	826.66	145.69	-153.59	77.82	8
-311.28	312.01	870.85	141.82	-122.92	32.59	11
-423.34	360.35	948.00	126.16	-113.31	48.34	8
-289.06	359.38	908.20	89.81	-89.66	41.75	10
-238.53	155.27	875.24	-5.77	-75.96	38.36	8
89.84	54.20	997.31	-48.52	-78.70	-13.40	8
-69.58	50.54	994.38	-34.67	-66.53	-9.55	11
-106.69	59.57	920.41	-23.93	-52.76	-1.80	8
-344.97	-4.88	879.64	-29.72	-25.67	-7.78	8
-344.24	167.48	839.60	17.18	-28.44	18.28	8
-244.38	68.36	795.17	3.54	-37.48	-3.42	10
-224.12	-62.26	702.64	-7.45	-41.99	14.37	9
-145.02	57.37	832.28	-14.92	-26.55	129.21	8
-246.58	21.24	887.45	-14.31	9.55	123.72	8
-244.63	-34.91	1012.94	6.96	33.23	82.95	10
12.21	-13.92	1312.99	35.77	106.23	53.80	8
-498.29	6.84	1108.15	123.44	164.76	-13.92	9
-560.06	180.18	760.50	122.80	91.61	-6.01	10
-679.20	86.91	712.89	47.55	40.92	-36.22	8
-624.02	73.00	770.02	7.66	-10.16	-36.65	8
-396.48	172.85	859.86	3.11	-12.48	-33.45	11
-465.09	235.84	944.34	-4.27	-8.27	-39.09	8
-475.83	245.36	866.21	0.98	-52.64	-54.69	8
-204.59	269.04	830.08	-9.95	-69.95	-34.21	10
-4.64	204.10	875.98	-17.33	-33.69	-41.08	8
-298.34	-44.92	1070.56	-36.68	-20.20	-14.31	9
-367.43	50.29	898.19	8.94	-2.99	56.03	10
-515.87	164.06	739.75	14.53	15.69	79.59	8
-648.19	136.72	812.01	12.21	-8.88	76.11	8
-513.67	137.21	853.03	31.71	-35.40	86.00	8
-473.39	112.30	869.14	12.94	-57.31	107.79	11
-274.90	174.80	908.45	11.14	-116.73	135.01	8
-89.84	170.65	968.99	-44.46	-83.44	150.70	10
-158.20	-232.18	1075.20	-73.82	-63.78	98.72	8
-202.15	-333.50	1117.19	-6.99	-46.39	58.07	8
176.76	22.95	1027.83	128.42	-31.01	71.20	11
-166.50	310.30	767.82	171.54	88.41	87.16	8
-357.18	312.26	694.58	108.55	109.31	5.04	10
-557.37	72.75	589.11	32.96	96.13	-57.86	8
-746.58	137.94	484.86	17.46	55.45	-91.64	8
-622.31	284.67	615.97	-3.08	21.18	-178.80	11
-821.29	86.43	910.16	-28.93	-0.06	-219.45	8
-771.73	172.36	940.92	-3.39	-50.99	-204.25	8
-781.74	177.00	1037.60	-10.53	-73.97	-176.21	10
-636.96	54.44	995.36	-3.85	-117.34	-108.92	9
-602.78	117.19	920.17	20.14	-121.89	-61.16	10
-539.55	279.30	910.40	-2.56	-168.85	-8.97	8
-311.04	268.80	954.59	-30.30	-182.65	10.56	10
-330.08	396.73	884.52	-25.82	-194.55	6.99	8
-285.16	261.72	910.40	-24.54	-205.81	12.21	9
-259.52	240.48	760.01	-16.14	-180.69	60.52	10
-168.46	172.12	795.41	-83.04	-143.77	55.79	8
-379.39	-27.34	1023.68	-102.51	-79.65	-14.83	10
-293.95	-59.08	1062.50	-86.49	-52.83	-49.50	8
-430.66	-63.48	1030.03	-87.52	-22.43	-49.35	11
-384.28	-241.70	931.88	-107.24	-3.36	-72.27	8
-585.21	-219.48	863.53	-73.73	18.86	-103.76	8
-702.15	-388.43	769.78	-52.70	-8.76	-98.48	10
-691.65	-331.05	744.87	-50.75	-57.53	-25.42	9
-230.71	-250.73	643.80	-56.98	-31.40	39.58	10
-32.96	-1.95	1329.83	-31.80	-17.94	70.43	8
-265.38	29.30	1116.70	95.52	-6.35	41.60	8
-3.17	-135.74	739.99	199.65	-28.87	44.37	8
-157.71	-112.79	674.56	246.28	24.05	-0.55	11
-566.41	270.02	663.82	299.26	-25.85	55.11	8
-159.18	727.54	738.77	173.25	-79.77	41.41	10
-42.48	733.15	1049.80	-81.48	-75.81	-145.42	8
65.92	224.12	1137.45	-100.31	181.06	-53.74	8
-533.20	223.88	821.29	-62.59	295.62	-15.11	11
-897.95	38.09	455.81	-119.14	139.59	-46.45	8
-468.99	-179.93	1015.63	-156.25	65.80	-52.12	10
-499.02	-610.11	1240.72	-85.94	80.93	22.67	8
-1090.09	-109.37	1192.87	40.44	132.29	31.56	10
-1022.22	-127.20	1034.42	-38.39	60.30	57.62	9
-794.92	-117.68	1074.95	-81.12	-21.88	88.04	10
-797.36	-89.60	958.01	-106.99	-38.76	62.81	8
-664.06	-322.02	853.52	-98.14	-34.91	47.39	10
-655.52	-260.01	1093.51	-52.09	-32.01	8.85	9
-709.47	-70.80	849.85	17.55	-43.40	30.03	8
-672.12	-141.60	801.51	34.67	-60.67	56.82	10
-749.02	-40.77	695.31	55.05	-81.18	74.80	8
-570.31	-26.61	798.83	49.32	-106.48	85.36	8
-498.54	12.21	872.31	49.35	-136.23	85.78	11
-370.12	-11.72	1056.40	15.44	-133.42	104.89	8
-371.58	77.88	923.34	11.38	-102.14	83.98	10
-328.86	5.86	1019.29	5.25	-85.02	77.94	8
-248.54	-128.42	942.63	6.65	-70.34	97.87	8
-502.69	-81.54	859.86	25.39	-7.90	109.74	11
-599.85	-132.08	824.46	75.04	-26.92	112.40	8
-554.20	-12.94	793.70	73.18	-32.56	111.08	8
-549.56	66.89	695.31	64.73	-21.94	65.73	10
-617.68	57.37	690.43	52.28	-44.65	-23.47	8
-560.06	107.67	713.87	60.91	-9.98	-78.64	9
-779.54	210.45	739.99	87.31	37.51	-137.79	10
-833.50	132.08	839.11	79.90	16.42	-178.86	8
-883.30	44.43	1046.63	82.40	-8.54	-178.89	8
-790.53	271.48	1096.68	94.33	-100.52	-106.87	11
-814.70	183.35	924.80	18.83	-99.49	-16.02	8
-862.30	-206.79	995.85	-41.99	-216.09	25.73	10
-667.97	-140.87	957.03	-47.85	-319.27	57.59	8
-318.60	-136.72	1026.61	-114.26	-317.90	73.36	10
-378.91	-130.37	941.16	-101.35	-295.96	67.14	9
-249.76	-181.64	951.66	-86.58	-283.08	86.46	10
17.09	-205.81	910.64	-39.34	-254.27	44.71	8
145.51	-186.28	1082.52	15.63	-197.20	61.13	10
18.80	54.20	998.54	70.77	-127.93	66.74	8
-33.69	116.70	1076.42	57.28	-88.47	93.99	9
-216.06	59.57	1058.59	80.17	-30.06	103.45	10
-30.52	-122.07	1147.22	137.36	8.79	83.07	8
-461.18	68.85	594.48	205.57	46.30	88.93	8
-558.35	5.37	479.49	156.83	-63.20	110.23	11
235.35	307.13	869.87	146.09	-11.57	154.30	8
-525.88	405.27	999.02	60.21	183.41	33.91	10
-638.43	148.93	856.45	-13.70	54.69	-53.74	8
-264.16	112.06	858.64	-98.45	-13.70	-88.90	8
-388.43	-213.62	1080.57	-169.07	-12.08	-85.69	11
-232.42	-93.02	1118.16	-126.83	35.19	-37.17	8
-652.83	-154.79	995.12	-121.58	63.48	-34.12	10
-769.78	-149.90	993.41	-31.22	14.34	-84.29	8
-601.07	-183.11	836.67	6.71	-43.27	-60.52	10
-338.13	-150.39	979.74	10.41	-45.75	-14.77	9
-541.26	-46.88	903.56	51.24	-37.78	-12.54	8
-595.21	81.30	758.79	42.11	-64.03	28.50	10
-459.23	-20.26	884.28	62.87	-60.15	72.60	8
-485.35	100.34	868.90	111.91	-58.17	37.60	8
-303.47	261.72	855.96	115.08	-87.13	59.51	11
-291.75	453.37	778.81	74.31	-79.16	75.07	8
-312.01	238.77	927.98	48.00	-96.31	63.69	8
-309.81	49.80	983.15	31.13	-104.92	107.67	10
-189.21	-88.38	1005.37	1.28	-136.32	121.86	8
-95.46	-21.24	1064.45	21.70	-104.92	136.20	11
-46.88	63.48	978.27	21.09	-79.47	125.85	8
-40.28	32.47	919.68	1.65	-35.95	110.93	8
-247.31	-95.21	960.21	9.16	3.94	88.84	10
-214.60	20.75	821.04	33.94	-9.77	99.21	9
-112.30	90.09	845.46	55.05	14.25	82.12	8
-366.21	214.60	884.52	73.94	67.69	81.88	8
-260.25	309.81	883.30	101.65	62.53	102.14	10
-301.51	259.52	709.47	89.94	90.03	-5.98	8
-281.25	232.91	778.08	64.48	83.53	-68.39	9
-359.62	385.25	711.43	33.81	63.29	-60.76	10
-573.49	368.41	751.71	41.87	55.82	-61.95	8
-686.77	307.13	1072.02	25.33	4.24	-92.04	8
-844.48	493.16	1115.48	37.72	-30.15	-105.16	10
-900.39	412.60	1066.41	-22.67	-82.92	-82.34	9
-834.96	371.83	935.79	-64.88	-155.64	-69.61	10
-782.23	26.12	823.00	-82.34	-190.64	-48.03	8
-374.02	-34.18	729.98	-99.00	-265.32	52.46	10
-195.80	-19.04	813.96	-102.91	-232.67	105.44	8
-177.25	59.08	952.64	-57.56	-179.23	64.21	11
-189.94	59.57	978.76	-35.25	-124.30	65.55	8
-97.17	97.90	908.94	-24.57	-94.54	50.32	8
-82.52	-50.29	826.17	-14.95	-47.67	-1.65	8
-131.10	-108.64	816.65	-19.10	26.34	-22.09	11
-263.43	-71.53	690.67	-19.50	-6.93	-36.01	8
-88.38	-221.44	757.57	-19.84	-14.98	-12.24	8
-83.25	-209.47	873.78	-0.03	7.51	79.71	10
-253.91	-84.96	1035.40	85.94	87.43	67.99	8
-643.31	-138.67	1052.25	151.43	67.84	51.15	9
-604.25	128.17	984.13	206.82	-31.22	30.18	10
-392.33	313.72	812.01	182.07	-65.49	20.05	8
-32.71	90.33	959.72	68.39	-56.64	49.56	10
-176.27	122.80	883.06	-4.79	16.48	-74.80	8
-635.74	-76.90	1024.41	-42.88	56.24	-180.79	9
-692.87	-134.52	995.61	-64.00	29.97	-237.30	10
-645.26	-277.10	782.47	-77.45	37.99	-275.51	8
-1038.57	-375.00	655.27	-49.84	36.01	-282.44	8
-728.27	-248.05	628.42	-7.14	-73.55	-220.43	10
-515.87	391.36	813.96	44.49	-132.23	-111.69	9
-408.45	402.83	944.58	44.56	-89.54	-47.21	10
-659.18	244.63	954.83	39.43	-73.18	14.56	8
-646.24	133.79	998.54	45.14	-103.64	66.35	10
-450.20	171.39	1195.31	62.77	-144.04	154.94	9
-467.04	-80.57	1085.69	17.91	-158.14	178.77	10
-280.76	-176.27	1061.28	14.59	-188.26	184.72	8
-86.18	-46.63	1076.42	29.14	-190.28	156.71	10
-41.99	-101.81	1147.71	37.60	-145.29	104.61	8
-190.67	-247.56	1132.32	59.60	-128.17	83.10	11
114.50	-224.61	965.33	42.42	-104.06	32.50	8
-17.58	-116.70	883.30	22.61	7.17	40.77	10
-278.56	68.12	859.86	38.06	64.67	52.28	8
-520.75	271.97	815.43	20.23	30.76	54.72	8
-323.97	205.57	895.51	-19.32	-3.11	32.78	9
-75.20	212.40	1142.09	27.13	77.39	3.14	10
-582.76	424.07	997.56	43.58	170.90	-26.98	8
-749.76	228.27	864.01	-33.60	99.15	6.35	8
-717.77	67.87	817.38	-58.29	49.96	-11.08	10
-597.17	-91.31	693.60	-103.49	-59.36	-26.70	9
-153.56	-180.18	803.71	-119.69	-76.08	48.74	8
-503.91	-153.32	884.77	-67.35	-33.60	40.62	10
-522.95	-120.61	976.81	-9.43	-48.00	4.97	8
-452.64	-207.03	1116.21	17.55	-33.51	19.56	8
-351.32	-115.72	1168.21	21.91	-68.39	51.30	11
-310.55	38.82	996.09	28.56	-73.58	69.40	8
-406.01	58.84	866.70	23.80	-38.42	21.97	10
-435.06	-22.71	897.71	15.41	-22.16	-80.23	8
-593.02	-85.69	860.35	11.20	-42.97	-106.99	9
-581.30	122.31	819.34	42.69	-48.16	-122.65	10
-741.70	331.54	723.88	94.79	-108.00	-120.64	8
-342.29	167.97	838.62	18.52	-147.52	-87.37	10
-347.17	114.01	707.76	-26.58	-107.88	-28.47	8
-507.08	-5.86	758.30	-44.98	-85.42	-16.05	11
-668.95	-247.56	821.29	-11.66	-111.39	3.30	8
-164.06	215.33	1147.71	88.35	-200.96	72.66	8
-226.56	309.81	1028.56	98.39	-152.59	91.61	10
-465.33	352.29	901.86	66.31	-151.28	105.62	8
-441.89	341.31	900.63	13.28	-194.76	116.49	11
-68.60	236.82	948.00	-40.50	-201.90	111.21	8
202.39	-211.91	1082.76	-59.42	-161.65	111.82	10
70.56	-388.92	879.15	10.04	-109.34	174.35	8
108.64	131.10	886.96	94.76	-11.26	234.41	11
-379.88	248.05	799.80	77.51	42.85	184.54	8
-306.88	97.41	908.45	35.19	1.56	150.91	8
-7.81	276.12	849.85	28.50	28.44	137.76	10
-119.63	-68.36	884.52	22.22	72.88	95.06	8
-65.19	116.94	987.06	107.09	99.95	105.47	9
-282.47	52.00	578.61	91.74	143.25	76.20	10
-472.41	-70.31	590.82	-4.33	56.85	114.38	8
-118.90	155.52	1014.40	-19.41	-6.62	161.56	8
-513.67	296.39	1074.46	18.52	48.71	64.85	10
93.99	271.97	1222.66	0.31	-28.90	61.95	9
180.42	311.52	1024.41	-10.56	80.93	-12.05	8
-473.39	166.02	1028.08	24.60	85.11	-81.42	10
-361.33	192.87	731.69	6.44	60.55	-121.43	8
-655.27	-185.06	733.40	-64.97	76.69	-149.26	11
-728.27	32.96	763.43	-2.56	-7.39	-114.87	8
-427.49	64.94	928.47	36.96	-61.40	-123.75	8
-309.08	18.55	958.98	69.61	-83.53	-122.62	10
-86.91	41.50	1063.23	69.09	-76.60	-99.88	8
-328.13	92.04	986.33	50.93	-21.24	-44.68	9
-522.71	221.44	769.78	44.86	-26.58	14.56	10
-403.32	72.51	970.21	41.69	-18.07	23.32	8
-394.29	148.68	1096.19	46.81	-9.86	7.05	8
-153.81	88.13	1090.58	36.35	8.94	7.54	10
78.61	229.49	1150.39	69.15	29.14	63.57	9
68.85	336.18	1015.14	25.70	119.60	98.57	8
-392.33	256.59	771.24	-14.89	135.35	73.67	10
-638.67	-4.15	659.18	-84.78	34.12	44.49	8
-440.43	103.76	1072.27	-94.48	38.24	-0.49	8
-729.49	-216.55	562.26	-86.18	19.13	-101.84	11
-456.54	-222.66	561.28	-72.02	15.23	-44.95	8
-610.84	-232.18	723.63	-16.39	13.52	-41.53	10
-634.52	-202.15	821.53	-1.07	-11.11	-4.79	8
-480.22	-67.14	970.46	17.73	-26.28	68.15	8
-647.95	-171.14	1121.34	58.14	-14.31	69.49	11
-730.22	-111.82	1147.71	132.11	-76.75	47.21	8
-305.18	241.70	850.34	142.85	-76.29	18.22	10
-351.07	447.02	601.32	106.35	-45.87	-19.26	8
-395.02	195.80	597.41	23.68	-31.86	-62.77	8
-438.48	116.70	505.37	-7.54	31.31	-50.81	11
-704.10	-2.44	548.34	-66.68	104.00	-103.79	8
-836.18	-93.75	722.17	-28.96	105.74	-131.62	8
-969.48	-195.07	1173.58	22.25	69.18	-112.24	10
-1083.50	43.70	1171.63	92.16	-22.71	-41.44	9
-867.43	154.05	970.21	53.53	-113.95	87.80	10
-591.31	-17.09	1173.58	30.91	-210.54	137.76	8
-434.81	287.84	1078.86	111.79	-289.70	78.95	10
-196.53	282.96	1086.43	138.40	-311.07	85.36	8
60.79	397.95	913.82	109.80	-293.33	102.26	11
227.29	599.61	628.91	46.42	-179.93	141.66	8
-93.02	533.69	294.92	-27.34	24.11	120.85	10
-437.74	374.76	533.45	-40.10	77.12	45.44	8
-295.65	383.30	615.72	-21.21	65.34	-34.61	11
-331.30	110.60	763.18	-5.92	111.54	-46.45	8
-526.61	-16.85	640.63	6.04	92.86	-15.26	8
-501.22	26.37	824.71	-17.61	67.57	36.47	10
-701.90	155.27	605.22	-27.80	98.75	73.94	8
-536.13	-0.98	884.03	-7.51	111.05	160.95	9
-286.38	208.74	1051.51	58.96	137.02	187.23	10
-427.25	185.30	915.53	97.02	181.67	218.26	8
-670.17	-32.96	996.34	135.96	157.32	287.69	10
-239.75	108.64	899.41	252.78	9.95	345.89	8
33.45	332.76	843.99	297.58	-21.97	382.57	9
-82.03	396.73	815.67	304.75	91.19	352.54	10
-271.97	474.37	508.79	291.38	148.01	348.33	8
-481.45	238.04	342.53	216.46	249.11	311.89	10
-493.41	281.74	344.24	209.87	266.02	254.67	8
-541.02	251.95	348.88	219.15	252.17	194.15	11
-514.89	285.64	366.70	237.79	174.96	89.29	10
-569.58	307.37	451.66	219.18	139.22	57.31	8
-522.46	431.40	384.03	224.24	95.64	40.47	8
-489.01	515.14	347.66	198.15	108.09	17.15	11
-639.40	475.10	372.31	79.47	103.06	21.39	8
-610.11	520.75	460.45	42.30	55.11	2.35	10
-593.75	513.18	418.21	29.36	20.05	25.27	8
-591.31	481.93	477.29	40.74	4.94	26.43	8
-592.29	322.27	532.23	74.07	-5.52	17.97	11
-583.25	516.36	286.13	139.13	17.97	81.18	8
-575.68	649.90	221.19	144.74	12.82	102.75	8
-559.81	740.72	268.07	115.54	-32.62	122.04	10
-460.69	679.93	428.71	152.68	-45.07	88.10	8
-364.01	716.80	228.52	150.70	-24.60	65.77	11
-330.57	654.54	195.56	51.15	-12.82	59.51	8
-352.78	541.26	218.02	18.68	23.80	39.83	10
-450.20	559.57	248.29	24.23	13.31	23.01	8
-395.02	678.71	193.12	-27.98	18.13	3.48	8
-515.87	630.86	213.62	-32.41	19.29	-16.78	11
-482.18	528.08	257.81	7.48	10.74	-22.22	8
-495.12	433.59	402.59	71.75	17.30	3.57	8
-473.39	498.54	376.46	168.15	-7.48	108.64	8
-338.87	763.92	179.93	158.84	-0.31	179.66	11
-283.20	751.71	250.49	112.18	0.37	236.79	8
-227.05	670.65	158.94	99.52	27.01	185.61	10
-100.83	770.75	31.98	60.30	36.13	203.28	8
-156.25	843.51	171.88	-99.30	75.20	109.86	10
-432.62	635.25	253.42	-169.62	70.28	6.23	9
-417.72	363.28	397.46	-128.23	26.37	-14.98	8
-276.12	509.28	282.71	-60.52	9.22	-18.37	10
-274.41	471.19	118.65	-32.38	2.56	-27.10	8
-312.74	330.81	180.42	9.49	-3.54	-8.45	8
-485.84	217.04	255.62	52.09	-22.71	19.81	11
-300.05	704.83	161.87	110.17	-57.34	90.03	8
-217.53	944.34	367.19	1.04	-33.26	58.11	8
-194.09	865.97	431.88	-122.62	-5.77	12.39	10
-326.66	841.55	418.21	-200.44	-5.77	-28.47	8
-369.38	598.88	335.94	-212.59	-28.26	-30.85	9
6.59	559.57	232.42	-170.32	-14.86	-48.25	10
-411.62	415.04	128.66	-105.47	64.42	-75.38	8
-457.52	563.72	54.93	-11.08	24.54	-61.13	10
-305.42	566.41	144.04	8.36	13.89	-79.47	9
-347.90	471.68	295.41	21.55	24.78	-89.11	8
-412.84	414.79	456.05	42.94	7.84	-47.76	10
-518.31	458.50	413.09	82.12	-37.75	7.87	8
-425.29	624.27	301.03	90.39	-58.65	81.79	8
-310.30	654.30	295.90	65.49	-59.39	88.62	11
-337.40	654.54	311.28	55.48	-46.91	93.05	8
-274.41	766.36	220.95	33.14	-42.14	67.90	8
-321.78	568.12	332.03	3.94	-34.79	39.37	10
-357.67	586.43	318.85	4.15	-45.59	42.60	8
-286.38	636.47	255.62	-18.65	-54.69	33.42	9
-415.53	436.04	271.48	-69.82	-41.35	32.14	10
-224.37	416.50	309.57	-36.41	-78.00	28.81	8
-214.84	541.75	331.54	-11.08	-23.56	13.67	8
-276.61	567.87	343.02	9.98	0.00	14.80	10
-301.03	645.75	367.19	16.05	-5.68	19.04	9
-415.53	566.41	453.61	25.82	-21.67	47.67	8
-263.67	700.44	334.47	29.54	-59.51	104.03	10
-146.73	691.41	363.53	-20.17	-21.55	144.07	8
-312.50	734.62	299.07	-58.20	-4.24	91.61	8
-361.57	877.93	233.89	-118.50	-12.60	42.66	11
-355.96	685.30	415.77	-225.13	-56.82	-12.57	8
-276.86	554.69	473.63	-259.86	-59.69	-8.24	10
-286.38	412.35	488.53	-258.36	-37.90	-14.83	8
-394.04	365.23	404.54	-209.53	-45.35	19.10	11
-399.17	312.50	509.28	-158.39	-61.68	31.04	8
-310.06	570.80	435.06	-95.58	-66.56	-7.75	8
-424.07	482.67	515.87	-72.48	-62.99	-71.66	10
-318.12	510.50	505.86	-12.05	-85.88	-104.55	8
-255.37	471.92	539.06	36.74	-77.51	-132.97	11
-214.60	516.60	653.08	49.77	-49.96	-137.39	8
-423.34	489.26	716.55	49.56	-16.11	-128.30	8
-555.91	467.29	581.79	2.11	-67.23	-123.84	10
-470.95	488.77	537.60	-22.77	-148.16	-140.11	8
-405.52	521.24	533.69	-16.60	-159.97	-172.64	11
-458.01	514.16	492.92	-39.73	-148.13	-225.43	8
-550.05	716.80	428.71	-64.79	-165.62	-278.38	10
-516.60	545.17	620.85	-177.64	-232.97	-419.13	8
-548.83	292.24	694.09	-230.99	-288.73	-508.67	11
-580.32	203.86	703.61	-196.62	-319.00	-512.54	8
-488.77	191.65	617.68	-175.11	-345.49	-469.94	10
-420.90	-7.32	680.66	-154.02	-324.77	-430.66	10
-586.91	-40.04	645.02	-98.48	-301.85	-384.95	8
-535.89	17.82	685.55	-81.97	-288.91	-284.48	11
-490.23	-18.55	786.38	-78.92	-295.81	-248.63	8
-472.41	52.49	804.93	-28.35	-289.70	-256.04	10
-666.99	-18.80	841.55	-4.97	-257.08	-247.68	8
-503.66	-39.06	874.51	38.15	-255.34	-179.69	8
-445.07	40.53	749.51	-3.08	-229.71	-130.13	11
-473.63	-300.05	806.15	-29.66	-229.03	-28.41	8
-254.39	-302.49	891.36	-6.65	-241.82	4.49	10
-183.84	-89.60	963.87	43.95	-226.41	-24.63	8
-502.69	101.56	920.41	26.43	-190.46	-127.41	9
-650.63	114.75	1065.67	33.42	-169.74	-113.10	10
-523.19	127.69	1000.98	28.96	-153.35	-93.90	10
-506.59	-29.30	925.78	1.53	-125.82	-68.57	8
-215.82	-96.68	809.57	-13.82	-128.11	-28.96	8
-215.58	-381.84	1024.17	-47.85	-95.18	-14.92	11
-393.55	-116.70	889.65	48.95	-89.90	44.53	8
-235.35	-30.52	846.19	77.70	-105.29	108.49	10
-199.95	42.24	900.39	79.62	-75.53	81.91	8
-356.69	103.27	868.90	78.12	-75.93	57.77	8
-306.15	38.09	993.16	59.23	-89.17	27.37	11
-379.88	178.71	921.14	48.68	-91.06	-3.33	8
-382.08	31.01	973.63	-24.69	-72.36	-31.95	8
-366.46	-109.13	1039.79	-20.84	-74.71	-38.21	10
-346.68	-140.14	1044.68	-4.43	-105.53	0.67	8
-123.05	-58.11	1105.96	28.20	-107.79	70.34	11
-88.13	248.54	873.54	91.34	-71.44	169.04	8
-314.45	235.35	1053.71	97.90	-82.00	169.56	8
-243.90	379.88	865.48	73.00	-126.28	63.23	10
-34.67	277.59	767.58	4.58	-112.95	-2.72	9
31.49	101.32	857.67	-43.12	-80.93	-72.63	8
-166.50	12.45	961.43	-62.38	-38.36	-132.23	10
-258.54	42.24	915.53	-70.04	-0.55	-132.29	8
-368.90	-153.56	979.25	-67.29	-23.53	-121.55	10
-312.99	-125.24	893.80	-35.74	-26.12	-86.58	9
-553.71	-134.77	962.89	0.03	-6.35	-19.78	8
-478.76	-10.99	1060.79	73.18	-40.16	45.17	10
-424.07	43.21	1041.99	104.49	-79.19	49.29	8
-335.69	50.78	981.93	97.78	-93.08	32.01	8
-207.76	209.96	959.23	71.90	-89.63	47.15	11
-461.91	195.56	1080.32	1.98	-59.11	6.99	8
-146.73	29.05	1133.54	-43.82	-95.12	-6.77	8
34.18	136.23	1003.91	-17.88	-16.36	-27.22	10
-152.34	121.83	874.51	-33.11	0.79	-11.47	8
-187.99	188.23	955.32	-1.28	2.38	-10.77	9
-32.47	79.10	856.45	15.90	-23.28	-21.21	10
52.98	139.40	668.70	14.40	24.38	49.99	8
-119.87	267.58	615.72	17.58	35.52	76.69	8
-232.91	-8.30	825.93	-37.75	66.65	135.62	8
-146.24	-71.53	1027.83	-9.74	47.97	144.87	11
-305.91	39.55	1108.40	59.08	12.60	178.65	8
-123.54	104.25	1112.06	67.47	21.30	213.23	10
-218.02	67.87	967.77	51.09	46.63	202.97	8
-62.01	95.70	979.74	78.16	67.90	168.79	9
-85.21	-17.09	463.87	74.10	124.02	96.80	10
-78.61	-303.71	1171.63	0.79	211.43	44.89	8
-400.39	-25.88	990.23	91.92	215.91	1.65	8
-440.92	85.21	919.19	98.54	203.43	-14.83	10
-694.34	163.82	701.17	98.21	188.08	-89.45	9
-892.82	259.77	457.03	105.77	92.29	-193.33	8
-808.84	95.46	557.62	59.05	47.67	-211.33	10
-682.13	123.05	653.32	62.29	92.74	-263.37	8
-1183.84	1.71	650.88	66.19	103.52	-259.49	10
-987.55	-19.53	814.21	16.94	25.79	-160.34	9
-792.72	43.70	1057.86	11.47	-20.05	-80.87	10
-909.67	-28.56	961.43	9.09	-41.90	-29.51	8
-991.70	42.48	1014.16	37.99	-105.10	20.66	8
-713.13	323.97	1005.37	49.22	-135.28	21.27	11
-763.67	179.93	972.41	-6.32	-123.78	-9.37	8
-801.76	-18.31	908.45	-29.66	-154.48	24.96	8
-637.21	-163.82	927.98	0.27	-209.53	27.04	10
-504.15	-293.95	970.70	28.75	-239.78	37.99	8
-291.99	-271.24	946.78	55.30	-221.62	62.90	11
-354.74	-115.72	771.48	89.29	-173.68	64.39	8
-284.67	110.60	853.03	114.41	-163.76	52.76	8
-386.72	-41.02	809.08	122.71	-106.78	-60.67	10
-664.31	-147.46	797.61	100.01	-123.35	-158.78	8
-571.53	-32.96	730.96	89.36	-151.46	-155.30	11
-674.07	-59.33	920.65	55.33	-158.20	-112.09	8
-554.93	230.22	737.79	84.69	-199.49	-106.41	10
-792.24	-124.02	638.18	28.32	-259.67	-133.03	8
-132.32	51.76	695.56	41.93	-406.62	32.04	10
-5.13	273.19	1056.64	1.31	-236.21	77.70	9
-440.92	91.31	877.93	-40.65	-94.15	12.42	10
-609.13	60.30	1101.07	-26.79	-147.25	24.72	8
-97.66	422.61	1068.60	17.06	-232.76	57.13	8
66.41	123.78	1132.81	24.41	-175.11	18.95	11
-142.82	243.16	826.42	40.53	-113.19	-40.83	8
-304.69	228.76	776.61	-41.69	-105.96	-49.96	10
-403.81	-0.98	857.18	-68.12	-133.82	-32.90	8
-309.57	109.62	832.76	-66.65	-118.99	-35.98	8
-152.59	67.14	881.84	-81.67	-121.73	7.66	11
-41.50	198.24	980.96	-61.46	-119.42	12.63	8
-93.99	210.94	1004.88	-65.03	-113.25	39.67	10
148.19	7.32	1104.74	-63.11	-84.08	42.14	8
-231.20	-209.72	1014.16	3.27	-46.84	23.25	8
-48.10	-41.02	929.69	91.34	-23.93	30.12	11
-351.32	124.02	912.60	110.63	4.82	39.34	8
-168.46	275.15	852.54	85.75	-2.50	-25.21	8
-294.92	193.36	1008.06	79.16	6.41	-48.68	10
-385.50	110.35	917.72	36.80	17.76	-10.86	8
-328.86	-176.03	827.15	-4.88	-26.89	25.82	9
-369.38	-137.94	733.64	26.79	-82.58	39.92	10
-181.40	-33.20	821.29	45.65	-104.98	65.06	8
123.78	520.51	1147.71	72.27	11.32	79.62	8
-723.63	173.58	861.57	35.40	100.10	59.11	11
-395.51	-105.22	936.04	22.19	-67.47	109.59	8
18.55	-164.55	960.94	13.92	-40.74	89.87	10
-283.45	161.62	812.74	9.52	-18.52	77.64	8
-182.86	328.61	1222.17	-33.78	-62.74	112.34	8
-188.23	174.32	1103.03	-60.42	-3.17	34.58	11
-116.70	42.72	1005.86	-75.71	-36.35	49.19	8
61.52	101.81	912.84	-53.68	3.78	-17.49	8
-429.20	-58.84	858.40	-62.38	31.19	-28.59	10
-437.74	-47.12	958.98	-47.12	-16.72	5.71	8
-240.48	-100.59	975.83	-88.59	-48.68	7.35	9
-250.98	-227.05	900.63	-107.45	-57.89	45.96	10
-201.17	-329.10	1004.64	-86.30	-36.53	46.20	8
-361.33	-192.38	1039.31	-85.94	-52.80	65.34	8
-308.59	-116.21	877.93	-62.32	-64.61	164.31	10
-278.81	55.91	849.37	-11.75	-74.25	191.04	9
123.78	153.08	872.56	59.33	-90.85	154.33	10
200.68	103.03	943.36	132.29	-26.73	96.86	8
236.82	244.63	876.95	136.02	14.10	69.64	10
19.04	166.50	819.34	89.69	71.38	76.20	9
-399.66	178.47	877.93	3.54	82.03	93.11	8
-294.43	-20.51	1077.39	0.24	62.99	60.30	10
-296.63	19.53	1044.68	40.50	51.09	38.91	8
-294.43	178.96	923.83	39.64	41.99	42.11	8
-320.56	202.88	901.37	-2.08	23.83	99.52	11
-84.47	144.04	961.18	-0.92	1.22	164.25	8
-148.44	70.07	902.34	42.82	26.25	161.32	8
-98.14	-3.42	869.87	90.27	21.85	170.62	8
-233.40	58.35	956.54	171.91	66.31	177.67	10
-183.84	177.73	790.77	177.46	76.57	258.33	9
-663.82	14.65	748.05	77.58	87.83	253.75	10
-641.85	-8.79	929.69	69.70	11.38	284.52	8
-187.99	85.45	1011.96	78.22	4.94	265.72	8
-404.05	129.64	916.75	88.71	13.61	182.98	10
-191.89	439.21	833.50	75.65	-43.15	161.90	9
47.36	438.96	849.37	91.25	-54.60	59.42	8
51.51	382.08	831.30	119.93	-3.20	45.23	10
-400.39	224.61	829.10	139.95	-9.46	86.76	8
597.17	292.97	801.51	172.12	269.62	74.22	8
-281.98	-76.66	861.57	127.47	284.09	48.46	11
62.74	-75.68	739.99	141.39	238.01	46.36	8
-210.45	17.58	798.83	167.57	235.66	49.74	10
-350.34	296.14	750.73	131.23	205.32	47.03	8
-493.41	194.09	572.75	64.06	173.43	55.97	9
-855.71	11.96	669.19	45.23	148.62	40.19	10
-707.28	62.99	506.10	151.37	93.38	-59.42	8
-802.25	192.63	392.58	189.76	78.03	-124.76	10
-907.47	182.86	392.58	190.40	75.87	-132.97	8
-755.62	120.61	488.77	164.12	0.34	-91.19	9
-362.30	184.08	278.08	91.03	73.03	-97.08	10
-944.09	146.97	356.93	32.04	162.72	-86.76	8
-1045.17	353.27	734.38	107.45	62.16	7.23	10
-589.36	659.91	741.94	127.44	94.15	53.96	8
-459.23	352.05	1108.64	177.61	182.01	123.08	9
-509.03	442.87	897.71	270.39	144.38	155.15	10
-544.19	593.02	541.26	246.64	116.73	198.46	10
-556.64	402.10	493.41	210.54	106.08	200.74	8
-415.53	516.36	362.30	204.90	66.47	170.32	11
-497.80	620.12	244.14	179.69	44.37	130.16	8
-338.38	562.99	357.18	137.82	39.61	122.04	10
-444.58	690.19	419.68	65.92	54.29	94.73	8
-464.60	523.68	604.25	50.35	51.51	74.98	8
-508.30	629.39	401.86	95.37	40.80	103.45	11
-502.69	703.13	434.81	115.33	10.50	118.32	8
-553.22	745.12	381.10	128.45	6.26	105.99	10
-669.43	750.24	241.46	113.62	-16.48	89.11	8
-659.67	760.25	48.10	58.26	-41.96	-0.03	10
-776.37	729.49	123.29	-24.05	-97.23	-52.25	9
-650.39	555.42	205.81	-92.10	-141.91	-50.14	8
-453.37	450.20	195.56	-105.22	-124.54	-47.12	10
-460.45	486.08	150.15	-141.17	-106.54	-41.29	8
-435.55	326.90	280.76	-123.81	-88.96	-19.81	11
-436.52	498.05	200.44	-108.58	-53.59	15.44	8
-467.04	389.16	448.73	-143.62	-40.19	14.68	10
-308.11	218.75	436.04	-73.12	-13.18	4.58	8
-335.94	365.97	487.55	-11.44	24.14	-17.06	8
-493.90	711.91	422.36	-7.26	18.65	-46.08	11
-579.35	405.03	547.61	-6.96	7.60	-62.35	8
-489.99	570.07	468.99	37.81	-7.17	-24.57	8
-468.99	522.95	493.16	33.87	14.34	15.38	10
-613.28	234.38	503.42	36.29	14.31	41.75	8
-529.30	320.31	508.79	92.35	-25.02	83.68	9
-338.38	483.40	373.54	117.13	-43.76	39.34	10
-331.05	556.40	430.42	107.67	-26.52	-19.20	8
-352.29	591.31	382.81	43.61	-13.95	-6.13	8
-407.96	475.83	375.98	1.19	4.88	35.77	10
-344.48	624.76	80.32	-5.71	33.78	61.83	9
-529.05	428.47	214.36	-66.47	74.98	25.67	8
-484.62	345.70	254.15	-51.18	80.17	-19.59	10
-621.09	420.41	350.34	-44.37	73.94	-35.19	8
-542.24	440.43	400.15	-47.55	9.80	-45.20	8
-527.83	411.87	219.24	-12.27	11.93	-20.75	11
-543.95	495.61	151.61	64.76	42.63	-15.84	8
-607.42	418.21	248.29	139.53	63.51	8.82	8
-812.74	197.02	244.14	192.99	44.46	40.83	10
-506.59	283.94	90.33	296.02	17.76	110.29	8
-399.90	610.84	-63.23	318.70	87.25	154.69	11
-496.58	723.14	-20.26	284.45	94.33	152.56	8
-505.37	737.06	52.00	262.45	78.49	100.04	8
-532.23	844.24	32.96	239.69	71.66	87.89	10
-516.36	937.26	200.20	131.81	46.45	84.38	9
-373.54	902.10	358.40	2.26	61.10	61.43	10
-507.32	606.20	437.01	-32.71	72.30	-4.00	8
-530.52	662.11	281.01	-40.37	56.00	-14.98	8
-530.03	613.28	55.42	-56.58	41.63	-13.98	10
-541.75	494.63	-63.48	-74.13	17.70	-15.50	9
-534.18	381.84	47.36	-4.39	20.66	40.65	8
-523.93	417.24	17.58	84.29	18.13	94.39	8
-551.03	544.92	6.59	95.67	14.07	122.10	10
-531.98	630.37	26.61	42.11	-24.38	174.29	8
-298.34	945.80	38.09	-35.49	-35.61	130.37	9
-511.96	725.59	186.52	-115.08	-16.48	50.81	10
-502.20	755.86	138.67	-138.85	-38.91	49.10	8
-443.60	793.95	38.57	-180.69	-53.56	52.83	10
-449.71	567.87	121.34	-215.33	-48.25	54.90	8
-385.74	518.80	107.91	-184.48	-60.49	5.55	9
-453.13	306.15	191.89	-138.21	-51.61	-31.98	10
-443.36	380.37	170.41	-77.45	-67.87	-18.62	8
-273.19	573.00	116.21	-62.26	-55.54	-18.37	10
-387.45	517.82	180.18	-43.18	-18.10	-14.92	9
-451.42	625.73	150.39	-2.56	-19.87	-19.29	8
-457.03	609.38	262.45	-3.36	-39.55	-12.54	10
-410.89	573.97	327.88	-0.37	-33.54	14.19	8
-391.85	557.13	349.85	-3.30	-18.83	17.15	8
-398.44	568.36	343.26	-23.47	-10.71	-8.54	11
-450.93	561.77	292.72	-30.24	-0.37	10.44	8
-414.79	561.28	216.06	-44.62	-10.16	11.90	8
-432.37	500.49	241.94	-56.58	-11.17	-5.58	10
-508.54	479.98	194.09	-55.88	-13.79	-7.14	8
-542.24	429.93	221.44	-46.45	-31.62	-11.08	9
-492.19	431.40	229.49	-27.07	-48.13	-26.89	10
-509.52	479.00	234.62	-15.72	-54.72	-29.63	8
-490.23	446.29	292.24	-8.12	-63.32	-26.21	8
-478.76	504.15	241.46	9.09	-66.07	-13.40	10
-421.39	386.47	325.68	5.86	-74.43	-11.72	9
-435.06	427.98	312.26	24.93	-70.95	11.41	8
-420.17	431.64	327.39	35.77	-73.91	34.18	10
-382.32	519.29	318.12	43.09	-69.37	38.67	8
-369.87	540.04	282.71	51.51	-55.60	23.59	11
-433.11	562.26	317.14	56.00	-43.95	13.92	8
-472.90	607.18	301.51	60.30	-50.84	10.74	8
-482.67	633.06	308.11	44.28	-62.13	13.89	10
-428.71	667.72	312.26	34.48	-64.27	5.13	8
-423.58	574.95	372.31	24.26	-39.22	-26.86	9
-534.67	564.21	259.03	12.45	-18.65	-38.15	10
-561.52	485.60	230.71	-12.30	-33.94	-19.38	8
-513.43	472.66	234.13	-15.84	-59.08	-1.89	8
-464.60	443.60	236.33	-11.14	-61.68	0.18	10
-433.84	480.96	223.14	4.52	-56.82	4.64	9
-465.82	490.23	265.14	6.35	-47.39	8.21	8
-451.90	523.68	257.32	15.14	-42.18	2.38	10
-442.14	561.28	288.82	14.86	-39.43	-0.82	8
-396.73	548.83	359.86	6.96	-27.98	-20.90	8
-497.31	603.52	305.42	6.23	-7.84	-25.09	9
-484.38	564.21	333.74	-11.44	-15.81	-32.01	10
-502.20	470.46	358.64	-24.14	-11.47	-32.47	8
-592.04	567.87	222.17	-33.20	-19.84	-13.67	8
-567.38	524.90	316.65	-75.20	-35.37	0.12	10
-532.23	464.36	414.55	-72.54	-43.82	-3.75	9
-525.15	491.21	343.75	-17.24	-33.57	-11.17	10
-577.64	563.23	323.49	1.92	-36.96	-18.68	8
-493.65	589.60	342.53	41.35	-49.59	-70.47	8
-777.34	553.47	422.85	43.33	-25.39	-126.19	11
-873.29	740.97	323.97	64.21	-77.91	-150.27	8
-881.35	822.27	367.92	20.14	-142.76	-151.73	8
-926.76	967.53	268.80	-8.09	-170.56	-138.52	10
-726.07	802.98	185.79	-83.04	-221.80	-157.71	8
-537.84	485.84	-52.00	-165.56	-208.25	-216.37	11
-717.29	102.05	117.19	-232.94	-276.25	-334.17	8
-662.60	302.98	508.06	-113.62	-337.59	-346.86	10
-760.74	125.24	589.84	-24.14	-312.74	-300.69	10
-783.94	280.27	550.29	-22.13	-331.21	-187.84	8
-656.98	281.49	606.93	-44.77	-357.73	-153.11	11
-706.79	294.43	703.13	-38.91	-348.18	-186.46	8
-736.57	162.84	760.50	-55.11	-345.76	-174.71	10
-685.06	96.19	638.67	-31.34	-315.70	-176.03	8
-647.95	251.71	547.85	10.38	-322.66	-136.02	11
-602.29	231.45	528.56	-36.07	-250.52	-54.96	8
-580.08	180.18	626.95	-75.47	-252.56	-47.18	10
-494.87	49.07	740.72	-71.72	-225.95	-49.07	8
-66.89	-310.06	1013.18	-18.07	-189.27	-49.53	10
-723.39	484.38	725.10	16.17	-128.66	53.80	9
-435.79	426.51	551.51	-103.03	-171.33	143.01	8
-546.88	405.76	512.21	-163.97	-182.56	75.56	10
-357.42	261.47	619.87	-132.26	-121.98	-8.06	10
-633.30	34.91	662.35	-63.57	-67.14	-43.95	8
-759.28	-69.82	822.02	76.08	-71.69	-17.94	9
-425.78	-79.59	937.01	85.02	-98.91	16.17	10
-630.37	66.16	822.27	22.28	-89.32	-33.66	8
-674.80	-121.34	872.80	2.50	-128.81	-56.37	8
-529.30	-63.96	937.74	11.54	-127.84	-80.57	11
-652.83	239.75	867.43	69.06	-141.27	-117.52	8
-691.89	104.74	818.60	5.37	-123.35	-109.07	10
-615.97	-41.99	789.31	-23.59	-114.84	-82.89	8
-673.34	-131.84	801.03	19.96	-126.62	-10.35	8
-454.10	-49.07	829.35	57.31	-130.04	34.06	11
-246.83	41.02	709.96	73.64	-147.25	104.40	8
-38.09	4.39	788.33	53.80	-100.16	111.02	10
-146.48	-270.75	693.36	-20.97	-10.28	52.58	8
-473.63	-218.02	813.48	63.63	-12.70	37.72	8
-383.30	159.42	1178.47	108.52	-58.59	28.44	11
-258.30	111.57	1076.17	120.39	-6.29	26.55	8
-382.57	206.30	1055.42	88.47	7.35	70.16	10
-253.91	151.12	1073.00	78.00	36.44	57.19	8
-446.53	296.88	790.04	87.92	31.95	-8.33	8
-488.28	400.88	788.82	32.71	24.78	-36.16	11
-828.13	497.56	777.83	-65.31	11.90	-69.85	8
-689.21	390.87	777.83	-116.58	-66.89	-78.89	8
-716.55	327.88	742.68	-85.21	-55.76	-110.96	10
-623.29	245.85	782.47	-22.74	-16.11	-82.34	8
-471.44	177.25	794.19	4.64	-26.82	-69.73	11
-397.46	93.51	812.01	-5.28	-32.14	-56.82	8
-561.04	149.90	590.09	-13.58	-33.60	39.22	8
-475.83	65.92	900.88	-9.64	-53.56	44.89	10
-570.56	94.97	888.67	25.05	-40.68	47.94	9
-610.11	158.20	956.05	38.42	-43.82	53.31	8
-354.74	171.63	963.62	17.36	-48.83	66.04	10
-444.82	-51.27	893.31	18.62	25.33	87.89	8
-537.35	63.48	834.72	15.32	-1.65	99.27	8
-403.56	148.44	863.53	8.51	-8.67	84.69	9
-414.06	192.63	900.15	-4.88	13.98	49.53	10
-599.37	188.48	743.16	-30.21	50.66	35.68	8
-708.01	118.41	594.24	-10.38	17.18	1.74	8
-666.99	106.93	606.69	25.27	-5.98	-12.42	10
-597.41	103.03	766.85	37.69	-5.00	-30.61	9
-469.24	232.42	878.17	61.10	10.50	-46.60	8
-461.18	228.76	802.73	13.12	40.56	-40.65	10
-521.73	168.46	769.29	-18.46	56.06	-7.57	8
-700.20	129.88	650.15	-28.59	52.95	10.74	8
-665.53	50.54	872.80	-36.83	42.39	40.28	11
-737.06	35.89	848.14	0.82	54.66	51.45	8
-719.48	27.83	842.53	-0.64	33.81	47.12	8
-705.57	163.82	862.55	0.89	37.48	30.46	8
-799.56	82.03	856.69	-5.55	24.99	9.55	10
-730.22	77.64	925.05	2.50	0.73	51.33	9
-738.53	186.77	707.76	21.03	2.84	66.41	8
-839.36	168.95	709.47	3.42	-20.29	47.97	8
-574.22	145.75	696.04	6.47	-48.46	15.90	10
-670.41	231.20	763.18	-15.93	-34.15	9.09	8
-680.66	243.16	773.44	-59.42	-43.58	29.11	9
-814.21	151.61	676.76	-81.73	-51.36	33.23	10
-844.48	-2.20	738.04	-105.56	-65.98	69.92	8
-679.20	6.84	956.79	-85.66	-81.18	102.57	8
-596.68	33.45	875.49	-73.64	-69.34	94.91	11
-405.76	-65.43	991.70	-54.14	-44.43	59.30	8
-493.90	30.03	884.77	-41.35	-31.25	49.74	8
-501.71	142.09	830.08	-31.59	-33.97	87.28	8
-595.70	-18.55	634.77	-72.66	0.52	82.09	10
-725.10	-73.97	592.29	-71.53	7.08	52.80	9
-690.92	-3.17	667.24	-48.13	2.11	47.00	8
-772.71	70.31	815.92	-24.14	11.41	41.72	10
-770.75	59.81	854.00	-98.21	-45.41	68.57	8
-702.15	-21.97	911.87	-133.54	-75.99	74.10	8
-601.32	-83.98	904.79	-46.11	-77.24	-9.52	11
-629.39	-21.00	709.72	-3.23	-81.67	-28.66	8
-473.63	-76.17	829.59	70.28	-62.41	-69.46	8
-735.60	107.18	762.70	189.79	-5.89	-96.25	8
-824.95	203.86	737.30	233.67	-57.04	-109.10	10
-754.15	125.98	894.04	233.15	-64.97	-98.39	9
[truncated: 578 more rows]
