# Supplementary material for: Complexes of vertebrate TMC1/2 and CIB2/3 proteins form hair-cell mechanotransduction cation channels
Source: eLife. 2025 Jan 8;12:RP89719. doi: 10.7554/eLife.89719 (PMC11709434; doi:10.7554/eLife.89719)
Supplement: Figure 3—source data 1. [file elife-89719-fig3-data1.zip › Figure 3H/wt/9-5-T2.csv]

Time	Lat	Foreaft	Vert	Pitch	Roll	Yaw
1	50.9	6.87	8	NaN	NaN	NaN
2	-226.07	270.02	740.97	21.03	-46.51	8.06
3	-237.79	291.26	758.54	30.15	-36.32	17.79
4	-256.84	326.66	747.07	24.99	-36.96	18.28
5	-265.38	350.1	752.44	22.67	-41.53	6.23
6	-279.79	300.78	791.75	10.8	-48.34	13.34
7	-238.04	306.88	767.33	19.44	-56.24	10.62
8	-217.29	342.53	738.53	16.39	-50.32	4.27
9	-248.54	331.3	758.06	7.11	-51.82	2.17
10	-142.09	446.53	716.55	0.46	-49.29	7.93
11	-714.11	1192.63	110.6	-37.17	-0.24	-69.37
12	-823	680.66	756.84	-132.39	-172	-226.23
13	161.62	327.64	1122.8	-62.44	-56.37	-219.45
14	-21.24	772.71	623.05	-78.67	-20.69	-140.63
15	-894.53	183.35	724.61	-54.87	10.16	-115.54
16	-752.44	110.11	764.4	10.25	-36.59	-42.85
17	581.3	737.06	627.44	-69.37	-118.23	26.7
18	-157.96	293.46	772.95	-263.34	-41.35	-123.81
19	-260.01	-300.05	951.42	-307.31	-73.36	-76.87
20	-471.44	-423.83	861.82	-270.81	-81.54	-198.24
21	30.03	-1.71	756.1	-135.47	-49.8	-212.55
22	-302.25	-330.81	924.8	-31.95	-77.09	-253.3
23	-183.11	82.03	881.84	42.21	-66.99	-304.96
24	-635.25	-34.67	785.4	64.64	-79.56	-250.92
25	55.91	436.28	698.49	61.43	-64.94	-279.48
26	-848.39	126.71	910.4	-28.5	-61.43	-330.26
27	-610.11	-207.76	965.82	-116.82	-22.8	-250.79
28	-298.58	220.46	1020.51	-127.81	-86.33	-103.3
29	-346.44	150.88	908.45	-207.82	-108.49	-145.23
30	-251.95	-263.92	1187.99	-254.49	-50.63	-168.37
31	-237.3	-183.84	766.85	-264.13	-72.51	-64.36
32	-865.23	-594.97	1039.55	-186.92	-12.76	-135.8
33	283.2	842.53	638.43	98.63	-219.09	137.7
34	220.95	1419.92	1055.18	-98.75	-135.07	141.02
35	-8.79	284.18	1288.57	36.59	-185.27	69.61
36	276.61	376.46	979.49	113.1	-199.01	64.42
37	120.85	319.34	763.92	88.96	-132.14	46.48
38	199.46	100.83	897.95	-60.94	-129.7	25.39
39	270.51	-281.01	1188.23	-133.06	-84.01	-2.69
40	189.21	-289.06	919.19	-144.5	-69.58	39.95
41	257.57	-433.35	934.57	-98.42	-23.53	88.53
42	147.71	59.08	701.9	-30.33	-4.36	53.44
43	84.72	1.95	854.98	-10.77	-11.41	-20.54
44	254.15	89.6	883.3	16.45	1.95	23.96
45	146.97	-7.08	946.04	107.57	43.3	33.17
46	-111.33	114.75	796.88	154.39	63.14	37.41
47	-358.64	259.03	757.08	173.83	22.74	-9.89
48	-231.69	185.55	847.17	107.27	-35.8	-15.38
49	-166.75	-182.13	1079.1	64.03	-64.58	-12.85
50	271.48	78.37	1060.3	75.44	-26.43	3.57
51	398.19	-12.94	1250	47.7	48.03	8.64
52	264.16	-313.72	1079.35	107.54	149.44	20.45
53	302	113.53	953.86	103.73	148.38	-48.83
54	-209.23	75.2	920.17	37.84	208.13	-36.47
55	-503.42	13.43	898.44	39.49	133.91	-26.18
56	-388.92	271	719.48	44.46	63.29	-59.33
57	-389.4	239.75	709.96	49.93	3.85	-50.72
58	-438.72	229	683.11	23.44	-25.18	-51.15
59	-441.16	274.9	781.98	-2.53	-56.34	-51.27
60	-259.28	265.14	764.65	-20.97	-50.72	-25.88
61	-416.02	160.4	963.13	-18.74	-45.1	17.03
62	-414.31	72.75	1021.73	20.05	-66.71	69.64
63	-65.67	277.83	701.17	28.63	-83.5	52
64	-182.37	75.2	804.2	-34.64	-60.49	56.37
65	-286.13	-92.77	1214.36	-24.96	-84.72	78.55
66	-35.89	268.55	769.04	-20.72	-76.45	90.52
67	-209.72	17.33	1049.56	-63.69	-82.15	57.04
68	204.35	239.99	938.96	-11.63	-110.11	77.12
69	249.27	72.75	1012.21	1.89	-42.42	113.28
70	120.61	17.33	964.11	10.77	16.69	131.77
71	146.97	7.57	735.11	19.41	35.95	135.04
72	118.65	-147.46	811.28	34.27	98.54	165.86
73	-31.74	-112.3	996.09	42.11	138.73	155.73
74	-140.14	-91.06	882.08	32.53	126.98	85.27
75	-335.69	-192.63	684.08	11.6	126.56	30.36
76	-240.48	-386.72	816.16	45.56	80.35	-110.78
77	-471.44	224.85	758.54	119.2	64.03	-162.78
78	-644.78	441.89	1279.54	48.16	47.52	-139.01
79	-566.16	545.9	1350.34	101.84	-22.95	-101.26
80	-114.26	297.61	967.04	163.24	80.08	-29.02
81	-658.45	278.08	303.71	179.29	113.56	-34.33
82	-745.61	427.25	1087.4	8.82	-62.04	66.93
83	357.42	244.38	828.13	63.66	-80.32	38.6
84	-95.21	249.02	437.01	33.05	119.84	-10.83
85	-479.98	373.78	799.56	-71.38	-8.03	-38.91
86	-236.57	166.99	782.96	-32.84	2.9	-49.8
87	-347.9	-252.93	1035.64	-86.73	39.34	-50.08
88	-517.58	-129.64	1083.01	-25.63	74.89	-27.5
89	-289.06	-426.51	1088.38	52.98	-9.74	-38.76
90	-110.35	-224.61	1144.04	197.02	-13.79	41.99
91	254.64	142.09	854.49	303.07	38.91	73.76
92	-682.62	757.57	659.42	277.56	307.16	-12.79
93	-1436.77	879.88	19.78	116.06	123.57	-128.05
94	-1007.57	625.98	1302.73	-299.35	78.03	-8.76
95	-1361.33	459.47	1092.77	-285.92	-65.28	-72.72
96	-1016.85	401.86	1032.23	-317.23	-245.15	-52
97	-530.52	7.32	1315.19	-233.92	-304.02	-103.58
98	10.74	-388.18	952.64	-133.24	-301.12	-125.06
99	179.69	-457.03	483.89	-35.1	-203.77	-105.44
100	-75.44	-281.01	596.68	-1.53	-53.65	-48.55
101	-237.06	-60.3	786.13	55.45	-65.52	-67.72
102	-546.39	15.63	876.22	19.2	-56.46	-111.36
103	-573	87.65	833.5	-37.57	-107.45	-114.84
104	-245.61	-91.8	918.21	-95.46	-108.43	-124.85
105	-655.27	-567.38	1075.93	-187.44	-52.58	-141.94
106	-302.49	-623.54	1178.47	-179.29	-114.14	-60.64
107	-488.53	-312.26	1038.82	-59.81	-46.08	-16.94
108	-973.39	-63.96	869.14	142.91	-36.99	8.54
109	-841.8	32.23	806.15	217.16	-129.76	82.21
110	-545.9	351.56	777.59	188.2	-155.06	116.79
111	-331.05	291.99	746.09	103.33	-197.88	136.14
112	-4.15	399.17	801.27	-41.99	-173.13	122.71
113	-17.82	62.26	1114.99	-110.11	-105.53	55.3
114	-23.93	149.66	792.48	26.58	-15.72	-46.08
115	-269.29	91.8	758.79	55.27	93.51	-114.26
116	-407.47	-192.63	821.29	81.05	111.85	-129.79
117	-727.29	-205.08	999.76	164.64	86.79	-120.18
118	-711.18	-37.84	895.75	211.91	39.34	-48
119	-731.93	316.16	737.79	208.89	-9.52	-81.09
120	-713.13	349.12	711.18	214.72	-87.37	-47.33
121	-235.11	247.31	789.79	157.9	-109.89	14.22
122	-343.51	96.68	1069.82	5.74	-42.69	73.76
123	-400.88	-138.43	1201.42	-53.22	-85.27	15.87
124	-493.65	-155.52	1213.13	-20.51	-90.03	38.79
125	-378.91	-200.68	1068.12	5.55	-117.61	97.81
126	-152.83	-192.63	1043.46	41.5	-105.5	117.37
127	-183.59	97.41	793.95	66.04	-82.43	111.79
128	-114.99	301.51	1268.8	27.62	65.43	178.83
129	-505.37	308.59	1032.71	104.43	99	98.33
130	-482.91	-89.11	754.64	108.46	18.31	23.83
131	-381.1	-109.37	600.1	47.76	-37.87	30
132	-234.38	66.41	599.37	-24.93	-8.58	72.14
133	-307.13	-87.16	814.45	-93.29	18.43	92.35
134	-323.97	-81.54	810.3	-65.34	30.88	99.61
135	-380.86	288.09	1045.9	-47.85	122.01	79.53
136	-610.35	176.27	1051.03	95.55	97.44	17.7
137	-754.15	281.01	772.46	126.56	59.66	42.08
138	-405.27	527.83	653.81	117.4	9.37	51.18
139	-246.83	181.88	896.24	77.24	23.86	-32.23
140	-380.37	233.64	655.03	75.23	-1.59	40.65
141	-279.79	219.48	711.18	14.53	21.51	161.47
142	-438.48	361.82	806.64	1.83	91.58	129.39
143	-608.15	278.81	781.49	-58.5	16.82	77.18
144	-660.89	216.55	842.29	-67.17	-2.93	44.07
145	-707.28	251.71	837.65	-49.9	-33.91	-11.44
146	-646.48	316.65	819.82	-102.2	-81.21	-4.27
147	-666.99	-12.7	811.52	-137.33	-113.22	21.73
148	-348.63	-222.41	844.73	-137.51	-177.25	67.87
149	-25.39	-286.87	1242.68	-123.54	-134.55	87.65
150	-4.64	48.34	1184.57	63.93	-69.7	151.95
151	140.38	318.36	1024.17	180.6	30.67	143.55
152	-95.46	38.09	936.04	244.26	102.87	139.1
153	-118.9	378.42	772.95	269.41	120.42	144.53
154	-291.26	449.22	422.12	256.87	92.22	71.99
155	-31.49	262.7	437.99	136.41	67.9	19.53
156	-673.1	195.56	732.67	70.95	155.09	54.6
157	-927.98	338.38	760.01	197.78	79.9	2.75
158	-1006.84	477.54	718.26	227.97	36.96	-41.14
159	-953.37	593.75	723.88	183.81	-65.22	-136.84
160	-528.56	377.2	633.79	22.03	-114.11	-227.36
161	-501.95	-12.21	652.1	-162.66	-89.17	-291.02
162	-550.54	-160.89	757.57	-202.76	-28.05	-305.15
163	-795.65	-125.73	708.74	-117.4	-16.57	-275.09
164	-828.37	-0.73	752.93	-104.06	-19.23	-263.61
165	-722.66	-10.5	640.14	-96.83	-11.93	-262.05
166	-994.14	-331.79	506.35	-114.84	12.7	-204.28
167	-1225.34	-211.18	816.41	-47.42	-40.59	-96.37
168	-828.37	689.94	1081.05	94.91	-156.13	99.37
169	-531.01	793.7	1119.87	1.04	-195.83	175.87
170	-357.18	442.87	889.89	-70.59	-156.49	183.81
171	-488.77	-121.83	1097.41	-181.12	-121	130.92
172	-370.12	-357.91	1167.72	-126.31	-116.52	25.33
173	-337.65	-325.93	1037.6	-48.98	-124.05	-27.16
174	-401.86	-81.3	777.83	-25.82	-110.08	-48.4
175	-671.88	-73.49	530.52	-37.81	-47.7	-61.52
176	-975.34	-215.09	666.26	15.38	-92.77	-84.9
177	-853.76	213.62	620.85	74.1	-152.04	-66.28
178	-791.75	71.04	403.56	10.96	-70.43	-98.57
179	-576.42	278.08	921.88	47.33	-109.53	-59.6
180	-342.53	378.17	1062.5	103.79	-103.85	-13.06
181	-634.03	262.45	987.06	72.27	-81.67	62.07
182	-699.46	4.64	770.51	55.73	-100.83	65.16
183	-667.72	208.5	1148.44	35.77	-140.72	162.08
184	-648.93	334.47	929.69	11.02	-169.65	150.57
185	-408.69	12.7	993.9	-64.18	-159.79	100.56
186	-86.91	-191.16	1007.57	-76.14	-153.75	42.05
187	-165.28	-341.8	1066.89	-36.62	-134.83	62.23
188	-210.21	-596.44	965.82	-0.34	-127.93	123.78
189	-118.16	-294.68	526.61	84.96	-72.05	187.16
190	-3.42	-68.6	648.93	125.03	23.38	211.12
191	-273.19	406.74	778.32	164.58	145.29	166.11
192	-681.64	353.76	510.74	140.78	85.69	73.64
193	-401.86	166.99	487.55	13.06	-17.36	20.9
194	-322.27	591.06	1359.38	-151.09	43.06	42.05
195	-297.61	295.41	1553.71	-116.61	78.49	-35.03
196	-533.69	162.84	1075.2	-20.63	108.4	-122.07
197	-687.01	-0.24	869.87	-53.59	98.57	-158.72
198	-1025.15	-161.62	681.64	0.03	48.22	-109.77
199	-901.12	-125.73	542.97	-69.7	-2.08	-6.29
200	-852.05	116.94	588.38	-148.07	-30.24	18.31
201	-581.54	-41.99	1198.73	-177.09	-102.94	1.34
202	-490.48	-27.83	1058.35	-21.36	-94.12	-28.81
203	-243.41	2.44	864.01	7.05	-71.78	-42.97
204	-349.37	-56.4	844.24	-5.52	-51.03	-65.22
205	-649.9	-294.92	736.33	7.93	-66.8	-49.9
206	-817.87	-325.2	785.4	30.55	-94.94	25.39
207	-558.59	-20.02	923.83	86	-130.49	24.51
208	-534.67	84.96	823.73	38.57	-121.67	-26.25
209	-380.13	143.8	810.55	9.22	-92.35	-22.25
210	-620.61	52.25	882.81	29.72	-80.05	-0.64
211	-431.88	23.68	810.3	27.34	-111.6	24.05
212	-424.8	-58.11	943.85	27.68	-97.84	90.61
213	-555.42	-303.96	1175.05	41.23	-109.1	101.72
214	-346.44	-121.83	1011.96	98.63	-125.89	90.91
215	-375.73	-68.6	1005.37	58.62	-91.61	43.27
216	-526.61	-123.29	1145.51	51.51	-71.11	-34.7
217	-681.15	0.49	994.38	95.06	-116.61	-63.17
218	-572.27	160.64	975.34	82.64	-163.3	-50.02
219	-416.99	212.65	878.91	45.32	-152.62	-49.96
220	-471.19	62.01	892.58	-35.34	-95.95	-39.7
221	-604.98	-116.94	914.55	-53.28	-105.77	-31.13
222	-472.9	-93.26	839.36	-49.1	-97.32	-54.96
223	-453.13	-230.22	839.11	-29.97	-105.71	-76.45
224	-413.82	-43.46	791.02	-25.39	-151.31	-43.61
225	-226.32	156.49	915.28	-18.43	-208.22	149.35
226	266.85	95.46	1244.87	53.83	-185.91	220.83
227	-396.24	166.26	1238.04	120.76	-60.24	117.65
228	-189.94	318.36	1145.51	96.95	-120.64	106.84
229	-132.81	157.71	1096.68	41.32	-17.46	45.1
230	-554.44	7.32	926.03	30.49	13.7	-30.33
231	-785.64	-296.39	682.13	32.1	-83.1	-43.7
232	202.15	-109.13	1076.42	-13.4	-108.18	59.17
233	-127.2	92.53	873.54	34.73	113.01	105.1
234	-429.44	-163.57	629.39	-20.05	38.48	86.4
235	-344.24	-328.37	723.14	-51.73	-66.65	128.08
236	46.39	-393.07	804.69	-27.53	-79.47	133.3
237	-47.36	-287.11	791.5	14.37	-26.37	110.41
238	-235.84	78.12	1373.05	68.91	21.15	14.37
239	-377.2	296.88	1062.01	121.61	73.46	-53.38
240	-247.56	205.08	951.9	81.09	73.7	-107.91
241	-333.25	167.97	830.81	75.71	91.31	-130.28
242	-660.64	132.32	507.32	86.98	88.5	-108.15
243	-715.82	42.72	741.7	45.65	31.59	16.51
244	-489.75	353.52	956.05	85.6	-13.34	88.38
245	-503.42	472.17	923.34	89.66	-42.14	66.68
246	-244.14	473.63	1124.76	66.86	-69.61	43
247	-148.19	141.85	1137.45	-5.74	-22.55	0.43
248	-309.57	-404.54	1041.26	-63.2	-30.94	10.01
249	-318.36	-89.6	660.4	-55.76	-12.82	82.73
250	-472.17	-93.99	681.64	-47.06	-26.58	79.8
251	-276.61	84.72	846.68	-3.57	-38.36	54.75
252	-325.2	77.15	938.96	51.18	3.39	-4.03
253	-549.07	230.22	884.77	31.19	16.72	-25.3
254	-609.86	133.06	844.48	34.24	42.57	-20.72
255	-878.17	237.79	593.02	64.15	46.91	-46.2
256	-1178.47	316.41	988.04	49.87	-103.91	-43.18
257	-404.54	473.39	1155.27	14.83	-205.26	76.2
258	-22.71	671.88	790.77	7.6	-128.33	31.56
259	-217.04	131.35	660.64	-41.75	44.59	-82.55
260	-864.75	-173.1	677.49	-31.8	14.98	-94.97
261	-576.9	2.93	1143.8	-35.61	-162.81	-92.32
262	-101.81	125.49	1043.7	-2.87	-249.85	-29.72
263	2.93	13.43	1114.75	-45.99	-241.85	-36.25
264	-1.95	4.64	887.21	-50.02	-233.61	-22.09
265	122.31	-43.7	954.83	-47.82	-209.47	8.64
266	-23.44	170.41	966.8	-10.65	-102.14	75.32
267	-163.33	-102.78	1023.68	37.9	-31.8	71.66
268	-366.46	55.18	872.31	74.58	39.76	-6.13
269	-604.74	73.97	784.42	12.94	21.42	-32.84
270	-270.02	23.68	933.35	-31.56	15.63	-28.29
271	-469.48	-27.83	1150.88	-11.41	95.49	-6.68
272	-711.67	42.72	782.96	18.95	66.96	11.69
273	-666.26	-25.88	749.27	-48.68	-8.61	54.47
274	-606.93	-167.24	819.82	-63.08	-46.26	52.28
275	-302.49	-221.44	876.71	-39.4	-87.46	36.71
276	-314.45	-304.44	973.14	-15.59	-91.37	35.61
277	-239.75	-336.43	930.91	42.6	-66.41	20.2
278	-311.77	-412.35	981.2	60.49	-31.98	33.84
279	-386.72	63.72	1010.5	74.13	-33.42	52.86
280	-337.65	278.56	892.09	116.18	-58.96	46.81
281	-55.18	374.51	890.38	90.36	-84.66	123.78
282	-14.89	291.99	960.94	77.85	7.08	126.16
283	-139.65	290.04	805.66	25.42	33.29	95
284	-247.31	38.33	977.05	12.88	32.47	88.65
285	-396.73	-15.87	959.96	30.18	1.16	61
286	-297.85	72.75	877.69	52.7	-32.44	23.71
287	-342.29	104.98	770.51	21.61	-27.04	-64.24
288	-507.08	-61.28	798.83	22.49	-31.59	-79.71
289	-519.04	100.34	838.87	43.61	33.08	-110.84
290	-845.46	239.75	866.21	39.46	-0.46	-122.83
291	-548.83	196.53	1002.93	58.72	-125.18	-111.85
292	-385.25	288.33	981.2	42.57	-141.94	-47.18
293	-529.54	151.86	968.26	-6.74	-132.2	0
294	-655.03	151.12	827.15	-50.17	-148.93	35.86
295	-424.07	230.47	833.5	-121.15	-237.18	0.52
296	-121.09	-34.67	862.3	-138.61	-228.15	-0.95
297	-106.69	-160.89	892.82	-74.37	-211.15	26.15
298	105.22	-124.51	989.5	34.64	-149.99	37.29
299	4.15	150.63	1082.76	87.77	-147.19	44.68
300	103.76	396.97	1168.21	110.47	-116	31.68
301	-171.39	229.98	1201.66	83.65	-18.59	17.61
302	-584.47	-93.51	1011.23	72.39	-7.26	-6.62
303	-487.55	32.96	831.05	70.98	-100.37	7.72
304	-44.19	14.16	948.97	47.97	-76.87	39.12
305	-153.08	56.4	963.38	66.41	88.41	80.81
306	-447.02	55.66	843.02	39.49	115.84	57.07
307	-392.33	29.54	725.83	-38.18	26.7	23.1
308	-189.94	-278.81	805.66	-82.82	13.7	11.29
309	-116.7	-299.07	952.15	-82.24	1.46	-2.47
310	-271.73	-220.46	811.77	-73.43	32.56	34.42
311	-462.4	-320.31	749.02	-55.27	20.9	110.11
312	-281.49	242.68	1027.1	55.11	9.4	30.88
313	-497.31	454.1	883.06	110.14	-4.21	37.75
314	-84.47	568.12	931.4	160.03	-36.56	86.36
315	-184.33	374.27	732.91	177.22	-7.05	56.46
316	-202.64	375.73	724.85	128.05	7.17	94.94
317	18.31	413.57	811.28	86.03	20.57	33.72
318	-139.16	-24.9	1007.57	-4.15	31.13	-42.69
319	-107.18	-51.76	996.09	-12.36	24.17	1.07
320	-499.76	47.61	587.65	-10.1	66.93	-0.64
321	-562.01	-91.31	612.79	-40.01	57.56	-19.29
322	-473.39	-40.04	826.17	-49.32	38.12	-57.98
323	-510.01	168.46	674.32	-25.82	103.97	-85.33
324	-1007.32	1219.48	715.09	104.13	62.56	-96.83
325	-415.77	56.88	803.71	-117.13	22.22	-15.14
326	-407.71	302.73	987.3	-89.05	-29.97	24.32
327	-271.24	181.4	783.94	-56.58	-37.35	1.77
328	-602.05	301.51	910.16	-41.23	-31.1	31.68
329	-589.6	166.5	943.36	-27.5	-69.58	42.02
330	-498.29	-48.58	981.2	7.39	-62.87	70.07
331	-505.37	82.28	922.61	21.97	-64.58	65.03
332	-424.32	-7.32	720.95	-3.3	-90.97	19.44
333	-465.82	-111.57	814.7	-163.09	-107.39	50.14
334	-199.22	-123.29	1159.91	-131.07	-92.68	24.99
335	-370.61	-200.44	1142.82	-2.2	-74.62	-0.67
336	-96.92	17.58	1160.16	17.58	-75.53	12.94
337	-224.85	11.23	965.82	46.42	-14.98	52.4
338	-512.21	212.4	956.79	53.25	10.47	61.68
339	-714.36	162.84	934.81	31.16	-38.21	57.92
340	-759.52	104.49	936.77	-8.67	-135.38	77.88
341	-342.04	130.37	1135.74	-24.23	-162.69	84.5
342	-115.48	-88.13	1168.21	-41.17	-127.04	38.67
343	-235.6	-32.71	974.85	-52.25	-71.01	-44.83
344	-416.99	-350.1	1001.95	-48.43	-96.34	-84.78
345	-335.94	-251.95	1071.29	14.28	-119.26	-29.82
346	-414.06	60.3	939.7	45.68	-100.52	29.05
347	-574.46	102.05	879.64	43.06	-126.01	50.84
348	-400.63	106.69	832.52	73.39	-127.38	108.86
349	-266.85	101.56	571.29	93.78	-124.69	64.58
350	-160.64	-91.55	805.66	33.33	-68.66	-5.4
351	-103.03	-187.74	915.04	83.56	-52.95	-111.94
352	-45.17	34.67	1130.62	115.84	-48.8	-146.33
353	-183.84	-92.04	1040.77	113.83	-5.92	-158.84
354	-349.12	-151.61	930.42	75.04	-12.33	-106.02
355	-442.63	-73.24	779.54	91.74	-29.3	-28.87
356	-424.32	-166.02	839.6	42.51	-67.32	78.8
357	3.91	-106.45	951.42	28.84	-59.75	98.33
358	-369.63	-28.81	985.35	60.21	-20.42	111.18
359	-268.8	279.3	787.84	74.86	-2.41	56.92
360	-527.83	240.97	829.83	61.74	6.96	-26.49
361	-411.62	94.73	988.28	68.66	8.12	-84.05
362	-1037.35	158.69	843.99	126.5	13.03	-138.46
363	-771.24	408.94	762.45	156.34	-143.68	-134.19
364	-186.04	324.71	853.27	53.65	-220.89	-47.03
365	-168.7	287.11	666.99	-22.74	-148.93	-33.39
366	-207.03	233.4	633.06	-97.72	-150.48	-58.96
367	61.52	1.71	699.95	-124.08	-120.21	-11.35
368	-281.98	77.15	823	-94.06	-112.15	52.67
369	-34.91	88.87	1108.64	-63.6	-120.85	83.8
370	-214.11	78.37	1264.65	-29.39	-61.74	34.79
371	-247.07	27.83	1211.67	-17.7	-63.9	40.89
372	-126.22	63.48	1055.18	-41.11	-49.93	50.02
373	-249.76	49.56	1110.11	-18.95	-4.58	37.14
374	-487.55	71.78	1036.38	108.18	40.16	28.99
375	-96.19	119.63	1062.26	184.94	40.37	25.82
376	-422.12	75.68	899.17	219.79	18.86	-15.59
377	-537.11	231.69	646.24	240.45	-72.33	-20.87
378	380.62	434.33	597.66	174.68	-25.39	29.82
379	-351.56	436.77	815.67	44.19	204.1	18.68
380	-766.36	6.35	734.13	-18.65	109.47	19.71
381	-443.85	-230.22	634.52	-165.65	-11.05	62.68
382	-281.98	-190.92	694.09	-214.2	-49.65	68.66
383	-91.31	521	923.58	-247.56	-66.5	-2.5
384	-52	62.99	1313.48	-279.72	-8.3	-96.83
385	-447.75	55.91	1234.86	-197.17	60.09	-81.85
386	-548.83	46.39	1158.69	-114.62	63.57	-97.75
387	-640.63	-57.13	941.16	-67.02	63.87	-89.94
388	-539.55	27.1	808.59	29.94	45.75	-25.91
389	-606.2	-67.63	894.53	-26.86	36.13	34.94
390	-684.57	-394.78	1013.92	-61.28	-1.74	67.38
391	-753.42	-340.09	997.31	-70.65	-51.48	99.67
392	-619.14	-141.6	1075.93	-48.65	-82.43	84.14
393	-560.55	-83.5	941.16	-15.29	-104.58	64.45
394	-331.79	-125.49	1001.71	35.95	-82.73	27.01
395	-347.9	-68.85	923.34	95.46	-79.19	-13.79
396	-274.9	-91.06	1045.41	99.33	-74.28	1.89
397	-110.84	17.09	901.61	96.22	-50.17	23.74
398	-348.63	3.42	1043.21	109.25	38.7	64.03
399	-278.81	252.93	728.76	143.16	8.33	-19.96
400	-332.28	275.15	667.48	67.54	7.08	-54.57
401	-632.57	293.7	689.21	52.73	-15.29	-27.13
402	-641.85	287.84	629.88	56.34	-51.36	48.1
403	-418.21	140.38	702.64	49.32	-85.45	88.1
404	-276.86	21.97	1076.17	43.4	-26.18	183.47
405	-209.23	24.17	1078.86	183.04	-50.45	215.12
406	230.22	246.34	976.81	206.18	59.45	221.89
407	-13.18	177	943.85	212.16	95.89	171.45
408	-243.9	131.1	803.47	244.78	130.95	129.85
409	-316.89	285.16	701.9	224.67	114.5	102.29
410	-632.57	249.51	893.07	173.55	143.04	-0.27
411	-957.28	302.73	876.95	154.33	63.14	-115.05
412	-904.54	83.25	838.62	67.5	-41.2	-155.61
413	-1051.27	242.19	771.48	40.1	-82.76	-199.28
414	-711.91	257.32	510.01	-42.63	-141.48	-222.87
415	-740.97	53.22	717.53	-177.15	-147.52	-254.7
416	-823.73	13.92	541.99	-154.05	-139.59	-258.88
417	-1034.42	-257.32	671.39	-178.44	-149.99	-220.18
418	-845.46	-109.37	829.83	-100.43	-202.64	-160.28
419	-668.21	-165.77	961.43	-54.14	-228.52	-84.29
420	-394.04	32.71	849.85	-42.21	-233.43	-41.56
421	-194.09	-41.26	969.73	-30.94	-262.24	16.27
422	24.17	387.45	1072.51	33.75	-270.14	132.32
423	-241.46	619.87	1177	64.06	-208.31	103.39
424	-225.34	353.76	1243.65	54.08	-142.49	103
425	-278.08	216.31	1158.94	57.59	-73.12	76.69
426	-226.56	83.25	1113.04	50.42	-17.73	50.6
427	-494.38	68.85	901.12	52.83	32.53	7.63
428	-79.59	221.19	730.47	64.48	16.6	-15.99
429	-65.67	241.94	656.98	18.83	129.43	-24.26
430	-425.54	295.41	679.69	-43.46	115.69	-21
431	-666.75	137.21	513.67	-66.74	75.41	-31.25
432	-575.2	-114.99	428.47	-95.86	-32.14	-17.82
433	-280.27	-240.23	727.29	-191.35	-97.23	97.9
434	-285.89	-262.21	1166.99	-140.35	-63.42	138.85
435	-398.68	-250	1169.68	-26.73	-8.24	113.34
436	-382.08	-54.2	1392.09	-12.08	0.61	84.38
437	-492.19	-58.84	1212.4	45.26	43.58	43.58
438	-649.41	-42.48	993.16	176.24	38.57	6.47
439	-785.64	94.97	611.33	272.92	27.65	-52.37
440	-978.76	119.63	530.76	110.66	-78.7	-31.07
441	-649.17	-34.91	729.49	32.53	-145.11	37.38
442	-236.33	54.93	820.56	15.17	-161.71	137.85
443	-415.28	132.08	730.22	27.86	-91.8	93.87
444	-305.18	242.43	755.37	-19.96	-78.16	133.15
445	-137.21	393.55	858.15	-95.09	-54.87	114.11
446	-50.29	109.62	1212.65	-68.63	-28.75	83.77
447	-304.44	121.09	874.76	69.43	7.78	116.64
448	-439.45	173.58	812.01	64.33	53.92	172.24
449	-637.45	104.98	835.21	-13.67	11.69	117.16
450	-458.25	195.8	806.64	-55.91	-55.33	99.85
451	-358.15	195.8	1028.81	-55.63	-50.02	46.3
452	-223.63	74.46	936.52	-1.34	-58.35	5.95
453	-105.71	-124.02	1080.32	8.3	-7.48	36.62
454	-180.66	-46.39	883.54	138.4	31.46	79.04
455	-176.03	183.59	865.23	192.05	116.12	92.5
456	-489.5	363.28	623.29	181.24	102.6	38.88
457	-359.13	316.89	608.15	86	36.71	-90.21
458	-610.84	254.88	592.77	-22.64	45.84	-238.31
459	-826.42	288.09	722.66	-65.8	-25.24	-267.52
460	-848.63	248.05	758.79	-93.23	-84.78	-213.62
461	-654.54	16.6	918.95	-81.91	-93.08	-141.39
462	-540.04	-69.58	862.06	-55.3	-69.89	-105.68
463	-761.72	-134.77	938.23	-39.55	-69.37	-33.91
464	-625	78.37	1015.87	15.29	-89.57	29.21
465	-403.56	217.04	986.08	29.08	-120.97	54.02
466	-361.08	337.89	925.78	-20.66	-96.07	29.97
467	-667.97	147.71	914.31	-36.8	-96.98	12.73
468	-722.17	-58.11	971.44	-51.85	-134.89	0.27
469	-749.51	-16.36	709.23	-17.7	-170.04	-39.46
470	-425.54	-79.59	791.26	-58.35	-212.43	-19.29
471	-301.76	25.88	951.66	-9.19	-231.32	48.19
472	39.79	310.3	1122.07	6.26	-171.36	59.78
473	-498.29	220.21	1037.84	3.33	-85.02	16.72
474	-151.86	120.12	1093.26	10.99	-99.91	29.94
475	-151.86	-198.73	1135.25	48.98	-77.45	19.71
476	-87.4	-217.04	1049.56	114.14	-30.27	45.35
477	-465.58	27.1	742.92	124.42	-21.55	62.71
478	-138.92	301.03	640.63	145.81	-52.31	118.01
479	-338.13	533.2	708.74	81.57	85.57	90.7
480	-521.73	317.87	583.25	29.72	79.59	25.82
481	-434.33	102.05	559.33	-61.37	33.72	9.55
482	-524.17	-94.24	949.22	-92.65	37.05	6.93
483	-571.04	-100.59	1008.3	-31.34	10.25	15.17
484	-658.45	-75.93	853.27	21.42	-20.32	55.73
485	-412.6	-50.78	970.46	-1.65	-57.04	79.77
486	-535.16	-68.85	833.98	13.46	-53.83	62.53
487	-345.21	66.89	767.58	20.84	-118.87	71.35
488	-380.86	77.39	855.47	41.99	-107.97	58.59
489	-160.4	353.52	938.96	69.24	-123.47	91.31
490	-37.6	550.29	919.92	49.07	-67.66	33.6
491	-133.3	207.76	988.04	30.88	-40.04	25.45
492	8.54	-29.54	1011.96	30.43	-5.46	61.25
493	-492.92	425.29	837.4	102.29	90.85	108.4
494	-501.22	6.1	752.69	34.33	14.47	53.04
495	-336.91	51.51	809.57	-12.18	-15.99	67.05
496	-666.99	97.17	933.59	37.48	1.19	6.71
497	-560.79	116.94	890.14	54.5	-44.22	-18.19
498	-153.32	219.24	858.89	12.12	-72.78	28.32
499	-196.29	203.61	822.27	-45.07	-12.94	-4.85
500	-260.01	-80.08	892.09	-44.1	-35.16	-25.36
501	-395.51	-5.37	949.22	-2.56	-26.58	-73.85
502	-550.78	111.33	775.15	15.11	-29.85	-142.21
503	-613.77	-23.93	684.57	61.49	-72.3	-146.55
504	-545.9	143.8	612.06	85.36	-73.27	-131.1
505	-707.76	356.2	767.33	88.68	-81.45	-51.06
506	-637.21	521.97	798.83	19.13	-115.94	-4.58
507	-583.98	382.32	914.31	-66.19	-185.36	27.34
508	-97.66	212.89	873.54	-137.94	-206.02	44.49
509	-60.06	-15.87	999.51	-126.98	-153.69	3.05
510	-272.71	-271.97	984.38	-73.12	-160.61	6.32
511	-206.54	-60.3	975.34	24.57	-125.34	52.4
512	-539.55	259.03	1067.38	72.63	-121.52	117.19
513	-156.49	344.24	1005.13	34.09	-154.36	96.62
514	-284.67	410.89	917.24	-59.11	-89.05	47.97
515	-374.02	24.66	736.57	-107.39	-109.01	35.19
516	-122.31	-422.85	1144.29	-143.59	-130.58	73.18
517	-155.52	-320.31	1058.11	-41.66	-127.59	63.17
518	-501.71	-282.96	982.18	70.8	-173.52	36.59
519	-112.3	-73.97	672.12	162.45	-149.63	159.33
520	-133.06	185.79	695.8	178.56	-84.69	85.78
521	193.12	531.01	354.49	196.11	-98.48	101.41
522	17.82	1115.72	438.48	108.12	-127.87	51.54
523	652.59	553.71	991.46	-79.8	-127.23	2.99
524	183.59	251.22	1081.05	-42.6	-2.44	-59.14
525	-83.98	27.83	979	-30.12	48.58	-48.03
526	-180.42	-33.94	855.22	-38.21	103.03	10.47
527	-432.86	-326.42	680.42	-35.34	99.91	47.79
528	-534.67	943.85	863.04	-27.16	-19.44	50.26
529	-33.94	34.67	638.18	-101.62	-99.7	-104.68
530	18.8	-117.43	1024.9	-177.55	-50.14	-42.18
531	-256.35	-91.31	1038.57	-58.07	-36.07	-43.03
532	-95.21	184.57	1083.5	-24.69	-55.45	-17.88
533	101.07	61.28	1126.22	9.52	12.85	8.82
534	-165.53	201.17	911.87	10.74	85.91	-5.89
535	-171.88	228.76	765.63	-44.86	71.84	-3.75
536	-32.47	215.09	1063.48	-44.59	83.71	-23.8
537	-84.72	375.24	1469.24	-53.41	204.16	-48.46
538	-557.37	36.62	842.77	-87.25	137.42	-93.05
539	-535.4	-489.26	532.71	-84.66	71.32	-21.09
540	-573.97	-387.45	386.96	-36.1	136.11	-32.84
541	-1055.18	-182.62	473.14	-72.57	112.55	-126.65
542	-254.39	-143.31	958.25	-115.75	-110.38	-67.54
543	-115.72	-497.31	895.51	-145.63	20.39	-76.54
544	-651.37	-430.66	1559.81	-62.44	0.46	-30.7
545	-563.72	-236.82	1378.17	69.21	7.63	39.55
546	-759.03	-179.93	1146.97	94.3	-32.5	0.37
547	-686.28	-192.87	1118.41	77.18	-60.52	30.76
548	-535.89	-220.21	1045.17	55.94	-135.16	67.38
549	-347.9	-327.39	1123.29	29.05	-114.26	112.73
550	-313.96	-343.75	927.73	9.12	-97.96	85.45
551	-198.73	-179.44	1021.73	9.46	-110.9	53.1
552	-203.37	-26.61	1015.38	45.62	-69.09	31.34
553	-422.12	-253.91	883.79	45.32	-43.95	45.04
554	-492.43	-234.13	814.21	53.04	-68.05	50.81
555	-393.31	157.71	703.13	61.04	-116	50.66
556	-59.81	-115.97	1366.94	49.04	-113.34	54.41
557	-90.09	-107.18	1254.64	236.24	-60.15	16.45
558	149.41	308.59	893.07	245.88	-36.07	-19.32
559	-299.56	305.91	794.19	207.79	86.61	-23.41
560	-672.12	297.12	648.19	199.71	67.26	7.93
561	-520.02	285.89	743.41	179.69	-17.27	-22.83
562	-496.34	465.33	763.18	123.05	-44.37	-11.9
563	-365.97	364.26	847.41	69.4	-54.75	-11.96
564	-176.27	12.45	751.71	51.09	-77.94	-39.49
565	117.68	125.49	1216.8	117.74	-46.69	27.53
566	-424.8	615.97	934.81	160.22	165.92	117.65
567	-686.77	134.03	751.71	2.53	105.68	83.68
568	-450.93	-78.12	728.76	-106.81	5.16	36.9
569	-514.65	-86.91	800.54	-137.45	5.13	35.16
570	-577.88	-49.07	933.59	-181.92	-53.25	43.06
571	-527.1	-209.96	946.53	-156.77	-50.23	-52.43
572	-659.67	-312.74	1035.4	-153.38	-74.13	-25.54
573	-564.21	-251.46	975.1	-62.87	-109.28	-56.98
574	-602.78	-93.02	959.96	-52.37	-92.86	-73.46
575	-581.79	-136.23	962.4	-19.01	-121.58	-84.56
576	-574.95	-162.35	1051.27	42.72	-147.92	-103.58
577	-266.36	32.23	625.24	45.35	-140.84	-51.97
578	-452.64	-163.09	664.06	7.9	-64.67	-15.14
579	-515.87	-260.01	835.45	49.8	-120.39	-45.84
580	-191.89	453.61	941.65	98.69	-137.88	5.07
581	-192.87	596.92	933.84	105.9	-108.67	99.55
582	-622.31	563.72	915.28	117.55	-87.25	59.02
583	-567.14	163.82	843.02	49.62	-122.1	29.69
584	-553.96	78.37	815.43	11.35	-202.94	40.89
585	-130.13	275.15	1100.59	-0.09	-187.32	60.21
586	-454.35	117.43	817.14	-57.77	-169.4	42.45
587	-97.41	-112.55	1060.06	-121.73	-173.1	62.65
588	71.78	-408.69	942.63	-74.1	-157.07	21.45
589	12.45	-784.42	945.56	93.93	-122.16	52.61
590	379.64	79.83	892.58	222.44	18.25	89.08
591	53.22	736.82	1022.71	187.65	129.94	133.54
592	-258.3	711.67	750.98	80.2	175.11	66.62
593	-427.25	221.44	467.77	-42.51	31.98	-21.06
594	98.39	-322.27	918.7	-121.19	-70.28	55.48
595	108.4	-243.41	1402.1	-53.16	58.96	116.49
596	-354.98	303.71	1212.4	-23.56	96.83	31.43
597	-465.82	-135.74	858.4	-77.18	120.09	-13.89
598	-773.44	120.36	615.23	-34.52	23.74	8.27
599	-295.41	347.9	826.42	-36.1	-14.86	-26.55
600	-364.99	207.52	851.81	-7.11	-27.5	-4.43
601	-336.43	170.41	928.47	-21.97	-52.8	23.65
602	-402.59	-147.46	1086.43	-48.74	-64.79	86.94
603	-294.68	-182.37	1193.6	-19.23	-82.34	78.61
604	-432.13	3.91	1047.61	-7.32	-94.21	77.03
605	-406.01	-34.42	980.47	-66.22	-121.58	93.32
606	-397.95	-233.64	1091.06	-67.17	-122.68	96.56
607	-92.29	-202.88	1017.82	-4.06	-168.79	84.26
608	-30.27	-130.86	935.55	16.27	-110.08	29.39
609	-284.91	66.16	873.05	104.71	-95.61	5.62
610	-160.4	80.32	917.48	137.24	-104.1	-26.03
611	-117.43	-31.74	803.47	167.42	-78.64	-22.8
612	160.64	188.23	742.19	179.87	-58.14	-19.38
613	46.39	270.02	585.94	101.84	32.35	-82.89
614	-364.5	-37.11	700.93	3.69	75.96	-103.49
615	-407.47	51.51	781.49	-12.27	75.38	-121.46
616	-691.16	109.86	977.05	-11.75	80.41	-140.63
617	-667.97	55.91	1015.14	10.83	6.77	-127.62
618	-507.57	175.54	1041.99	21.79	-35.1	-95.46
619	-375.24	225.1	1124.76	-56.58	-84.01	-52.4
620	-280.03	129.64	1097.41	-91.28	-71.38	-12.57
621	-430.42	-49.07	1156.25	-67.72	-126.71	22
622	-164.31	-226.32	1126.95	-72.08	-157.44	27.65
623	49.8	-446.04	974.85	7.35	-151.92	72.81
624	13.18	-51.27	797.61	174.04	-119.17	86.58
625	-405.27	323	490.72	153.38	-100.71	133.27
626	-158.45	201.9	684.81	90.85	-79.22	153.84
627	357.42	389.89	1051.76	73.03	0.67	129.33
628	-47.61	645.75	979.49	27.98	151.4	86.24
629	-261.23	195.8	1083.98	-86.58	155.49	17.73
630	-537.11	-11.47	924.07	-123.08	164.86	-102.69
631	-509.77	-115.48	1002.2	-81.94	138.82	-145.17
632	-715.58	-159.42	987.06	5.58	115.78	-139.34
633	-1099.61	-9.77	719.48	-22.49	54.5	-110.96
634	-574.46	-10.99	871.34	-36.9	-53.96	-37.41
635	-238.77	68.12	866.94	-40.86	-55.63	-67.66
636	-481.2	-108.4	935.3	-14.37	-37.08	-39.92
637	-537.35	-88.62	874.02	38.57	-50.11	0.95
638	-494.87	-169.43	996.09	65.77	-52.92	25.63
639	-520.02	113.53	1002.69	134.58	-49.84	141.05
640	-672.36	208.01	777.59	71.96	-82.58	150.36
641	-340.82	-74.46	732.91	6.26	-197.02	185.21
642	128.91	-79.1	1097.41	59.14	-136.32	170.2
643	-386.47	164.06	968.75	74.19	-126.13	97.66
644	397.22	-9.52	1108.15	72.69	-106.9	71.84
645	135.99	-125.73	1082.28	102.23	-27.59	63.6
646	-154.3	342.29	705.57	87.28	34.88	85.42
647	-257.57	164.06	833.01	19.65	37.75	43.43
648	-139.16	190.43	768.8	-45.75	85.48	-18.52
649	-571.78	-95.95	917.72	-71.2	96.95	-33.78
650	-729.49	-89.36	921.63	-87.8	44.56	-91
651	-683.11	-40.28	980.96	-51.79	-18.13	-140.14
652	-701.17	-142.33	1061.28	-3.63	-52.55	-147.89
653	-325.93	185.06	813.96	10.56	-38.45	-102.29
654	-546.14	36.62	898.19	30.09	-23.44	-96.37
655	-718.51	237.06	940.19	99.33	-54.78	-95.21
656	-705.57	279.05	974.85	137.05	-139.01	-68.42
657	-510.74	206.79	996.34	70.01	-200.84	39.73
658	-489.5	62.26	891.6	7.6	-216.61	40.62
659	-229.74	-22.71	843.75	-21.58	-223.85	37.17
660	-53.47	-31.98	860.6	-78.83	-187.41	37.14
661	0	-101.81	869.14	-71.62	-149.57	38.39
662	-73	-74.22	895.51	7.26	-132.6	-12.91
663	-156.49	38.33	1034.91	53.77	-122.04	-8.27
664	-161.38	-44.68	1175.05	56.09	-85.54	-23.07
665	-174.07	85.45	1061.77	51.06	-44.34	-11.26
666	-347.66	-169.43	910.4	9.52	-1.68	15.78
667	-496.34	-175.05	769.04	43.4	-29.05	74.43
668	-73.73	-47.85	959.96	44.34	-37.08	83.16
669	-201.17	260.5	885.25	57.65	49.8	87.95
670	-207.76	287.11	964.11	78.55	63.6	72.81
671	-363.77	306.4	801.27	34.39	57.1	12.3
672	-529.79	104.74	851.32	22.86	39.09	10.56
673	-538.33	101.81	695.07	49.26	-0.43	45.32
674	-417.72	178.96	726.07	28.08	12.27	88.87
675	-198	387.45	748.29	17.61	-36.87	54.99
676	-351.07	403.81	687.5	16.69	-59.81	56.27
677	-404.54	506.84	689.45	22.77	-81.82	53.1
678	-22.46	471.92	789.06	-32.62	-152.56	41.72
679	-9.77	61.77	1096.68	-76.45	-103.3	66.8
680	53.22	-172.85	1299.56	-40.77	-79.74	89.48
681	46.88	75.2	1105.96	-29.36	-1.8	81.48
682	-101.56	33.45	997.07	-77.45	33.51	36.87
683	-322.02	-149.9	830.32	-79.13	60.82	-54.17
684	-619.38	-235.35	867.19	-22.77	95.61	-54.26
685	-572.27	-189.7	974.12	70.77	75.32	-23.13
686	-573.97	34.67	883.3	122.31	71.32	-14.53
687	-375.24	187.01	733.64	189.06	42.11	-8
688	-532.23	70.07	709.23	235.29	11.44	-45.65
689	-647.46	53.22	668.46	257.2	-80.57	-6.44
690	-84.96	516.36	558.11	171.26	-72.57	-15.01
691	-750.73	663.57	917.24	70.25	-52.49	-50.54
692	-655.03	451.17	830.57	-24.48	-165.59	-31.04
693	-492.19	468.02	786.87	-114.81	-235.75	-35.64
694	-312.99	-359.62	1112.06	-249.21	-265.84	24.75
695	95.46	-118.65	899.17	-189.85	-255.98	32.5
696	210.94	-96.92	880.62	-205.35	-174.74	-30.58
697	327.15	-246.58	859.38	-197.33	-89.17	-69.12
698	27.34	-169.19	963.62	-89.66	50.02	-144.5
699	-106.69	36.38	918.46	28.66	112.82	-39.79
700	-558.11	310.55	338.62	94.54	163.21	-8
701	-1012.21	259.28	971.92	55.69	63.54	55.6
702	-579.35	357.91	1361.33	-6.04	28.23	51.82
703	-559.08	263.43	1185.06	47.18	-21.7	5.13
704	-422.61	506.59	907.47	19.65	-24.93	10.68
705	-434.08	-106.93	988.28	-96.22	-24.02	67.57
706	-215.82	-64.7	675.05	-170.78	12.18	23.25
707	-580.81	-366.21	1191.89	-163.88	21.51	-6.68
708	-560.06	-78.37	1099.61	-59.42	-40.25	23.32
709	-373.05	-437.74	656.25	-35.55	-32.04	42.39
710	-950.68	-257.08	656.74	42.02	-58.75	-7.81
711	-357.91	-139.16	971.92	133.61	-237.15	137.66
712	19.53	87.4	732.91	11.26	-124.21	63.23
713	-185.55	11.23	871.09	38.64	-190	91.86
714	159.18	122.8	1122.8	41.35	-168.33	129.33
715	-156.25	210.45	1216.31	3.11	-105.41	25.79
716	-108.15	164.06	1080.08	-1.13	-55.36	65.58
717	-199.95	-31.98	1274.9	4.49	-18.19	59.08
718	-88.87	-67.87	1227.78	25.24	15.69	68.27
719	-293.46	-40.04	1135.5	24.05	104.64	17
720	-676.51	-63.23	741.46	6.84	126.8	0
721	-606.2	-208.74	864.99	-40.13	64.33	7.78
722	-576.42	-55.18	776.86	-44.4	31.37	-1.92
723	-427	-252.69	983.64	-75.38	-12.88	33.39
724	-524.9	-143.07	830.81	-39.79	-31.28	27.34
725	-437.74	-85.21	912.35	-22.22	-77.64	26.28
726	-457.52	-165.77	968.51	-11.54	-108.4	49.32
727	-172.36	-91.31	887.45	2.44	-118.01	65.34
728	-227.78	-155.27	945.8	23.44	-85.33	52.15
729	-205.81	-93.99	952.64	71.38	-75.96	56.95
730	-57.86	11.23	929.2	103	-77.27	61.37
731	28.56	40.53	926.76	91.74	-70.22	83.53
732	-44.68	85.94	1152.34	115.75	-50.48	103.82
733	-6.35	197.02	1187.74	141.6	-16.63	90.88
734	-114.5	152.59	1062.5	136.69	3.97	43.98
735	-236.33	65.43	1087.4	131.26	15.44	9.03
736	-199.95	28.32	946.29	108.98	13.03	-25.09
737	-510.5	-72.27	774.66	96.13	31.92	-43.7
738	-333.25	159.18	466.8	79.59	63.14	-105.59
739	-919.92	161.13	383.3	29.79	81.05	-220.06
740	-826.42	227.78	525.15	21.91	-16.88	-226.65
741	-677.25	75.44	872.56	17.85	-57.8	-209.08
742	-341.31	18.8	997.31	46.81	-21.97	-149.32
743	-799.07	-28.08	781.74	13.73	60.49	-138.34
744	-917.97	141.36	996.34	-38.36	-56.4	-95.31
745	-186.52	355.22	1384.28	-36.56	-124.08	49.32
746	-426.51	416.02	1017.82	-99	-60.73	88.35
747	-549.8	94.73	1222.9	-151.03	-128.23	105.1
748	-247.8	-147.22	1297.61	-146.97	-129.46	66.01
749	-78.61	-147.71	1169.92	-98.14	-143.07	25.63
750	-189.45	5.86	1017.09	-38.73	-59.36	4.97
751	-308.11	-182.86	1155.52	39.06	-0.79	16.6
752	-646.24	-269.04	752.93	109.92	-14.01	31.56
753	-20.75	-104.25	907.23	171.45	-130.28	119.96
754	-206.05	543.95	464.6	217.9	78.19	187.71
755	-803.96	224.85	365.23	37.11	49.41	130.49
756	-584.47	41.75	383.06	-60.46	-69.89	93.11
757	-21.73	-261.72	934.81	-95.12	-79.99	82.86
758	-285.89	-72.02	1161.62	17.97	-35	69.98
759	-593.02	163.57	1048.83	84.23	0.55	85.6
760	-397.22	320.8	1126.71	80.47	-22.37	-9.31
761	-380.62	176.27	1165.04	58.96	16.88	-61.61
762	-292.72	326.66	794.19	40.44	18.98	-75.07
763	-688.96	218.26	762.7	-6.87	4.15	-15.23
764	-506.84	183.59	908.94	-56.37	-60.39	29.69
765	-472.66	200.68	1033.2	-48.52	-75.74	44.77
766	-526.37	93.99	1041.5	-67.17	-95.95	81.36
767	-451.66	-102.05	1019.29	-84.32	-129.67	80.87
768	-217.53	-213.87	888.43	-52.86	-164.34	64.97
769	-110.6	-312.26	812.26	-55.05	-138.06	-8.82
770	-330.57	-100.59	861.57	20.81	-117.83	-61.34
771	-329.83	-62.26	904.05	61.89	-128.14	-60.39
772	-441.89	-101.07	957.76	89.29	-129.79	-18.25
773	-194.09	-24.9	1015.87	106.32	-129.79	-7.81
774	-328.13	204.1	900.63	123.05	-106.05	4.21
775	-205.32	227.29	937.01	75.13	-118.41	14.28
776	-139.16	308.84	712.4	50.93	-98.57	-24.29
777	-126.71	192.63	683.59	9.74	-63.57	-37.48
778	-417.72	13.67	711.67	18.46	-59.72	-9.67
779	-506.35	220.46	888.18	53.44	-53.34	-25.42
780	-420.65	211.43	934.33	-36.07	-54.02	-110.08
781	-356.93	213.13	1001.71	-82.95	-101.29	-100.68
782	-100.34	215.33	1314.94	-42.02	-88.29	-11.38
783	-157.96	276.61	1367.43	-42.76	-62.74	30.91
784	-111.08	95.95	1225.59	-47.18	-21.88	78.61
785	-227.54	-347.66	1131.59	-9.22	3.3	56.79
786	-101.07	-70.8	791.99	-0.73	-46.42	106.2
787	-131.1	-8.3	627.69	-22.22	-30.43	174.71
788	-154.79	-43.46	836.67	-8.64	-4.15	199.43
789	-223.63	213.13	940.92	32.87	41.69	174.62
790	-344.48	31.25	790.77	40.13	67.99	120.54
791	-280.76	-84.47	887.45	29.51	51.79	58.65
792	-226.56	-181.64	831.3	59.51	76.45	78.22
793	-502.44	-318.36	695.31	84.05	80.87	91.25
794	-436.52	-139.65	608.89	128.57	-64.88	134.7
795	-293.46	451.9	1273.68	73.09	-112.95	119.51
796	18.8	396.73	1043.21	91.37	-72.72	56.24
797	22.95	440.67	1189.21	111.42	-48.03	-29.33
798	468.99	610.35	647.95	76.48	-20.87	-35.03
799	-311.52	91.31	772.71	26.46	72.14	-65.49
800	-448	338.13	666.75	126.31	26.06	-14.43
801	-568.85	517.58	653.08	101.01	4.55	49.77
802	-670.41	394.29	718.99	49.07	-20.08	74.68
803	-497.56	376.46	934.57	15.44	-43.64	77.82
804	-41.26	174.07	1048.34	11.54	-62.59	35.55
805	-137.7	2.44	927.98	36.29	-57.89	54.81
806	0.24	149.9	921.88	29.11	-97.32	115.84
807	76.17	263.18	973.88	26.18	-92.65	128.97
808	149.17	238.04	1038.33	87.31	-8.79	96.37
809	-362.06	137.94	767.58	96.28	111.21	36.8
810	-326.17	93.26	390.14	113.83	128.88	-29.57
811	-391.36	67.14	243.65	116.15	194.89	-116.85
812	-973.63	348.63	534.42	67.41	11.51	-175.9
813	-526.12	480.71	891.36	4	-39.58	-143.46
814	-582.76	127.44	1085.21	-138.34	-32.38	-109.5
815	-676.51	-84.96	1092.77	-144.41	-66.83	-110.6
816	-449.22	62.26	1225.34	-95.92	-140.14	-15.69
817	-109.13	119.63	1095.46	-19.99	-187.65	69.46
818	-34.67	241.7	905.27	-45.9	-143.13	40.01
819	-201.42	69.58	849.12	-74.25	-127.08	46.11
820	-334.72	3.91	867.19	-126.1	-64.94	49.19
821	-250	40.53	817.63	-123.23	-88.5	26.61
822	-272.46	4.64	872.8	-36.96	-25.7	37.9
823	-464.11	-96.44	897.22	66.77	-23.74	87.13
824	-257.81	77.64	930.18	105.96	-41.29	112.58
825	-403.56	47.36	867.68	148.74	-16.57	160.22
826	52.49	112.55	931.4	131.13	-32.23	162.35
827	-138.43	17.09	889.89	129.39	34.97	112.61
828	-284.91	-18.07	771	187.53	-12.82	90.88
829	-78.12	26.86	919.92	228.76	-3.02	56.43
830	-17.82	406.25	674.8	297.61	14.89	13.76
831	-280.52	412.84	549.07	246.83	61.4	-91.4
832	-397.46	396.73	446.04	186.98	70.8	-103.64
833	-531.25	361.82	387.94	176.45	48.25	-114.38
834	-558.84	396	629.64	125.12	51.42	-108.46
835	-744.87	577.15	546.63	73.76	8	-91.28
836	-777.34	637.45	718.99	8.7	-56.21	-74.55
837	-678.22	604.74	745.12	-60.79	-103.33	9.09
838	-690.19	431.4	709.96	-65.8	-204.56	56.7
839	-169.43	600.59	641.85	-103.24	-200.68	58.11
840	-21	420.9	1073.49	-144.07	-133.03	65.86
841	-331.05	365.23	957.52	-126.56	-55.36	7.97
842	-419.68	217.04	793.21	-167.72	-96.44	-5.58
843	-330.32	151.86	849.85	-169.86	-79.5	-31.89
844	-258.79	-18.07	831.3	-154.91	-77.7	-59.51
845	-348.88	-29.79	969.97	-93.93	-32.01	-35.22
846	-343.75	386.23	845.7	-65.55	-16.78	23.07
847	-666.75	-112.79	913.33	-128.11	-18.4	-27.5
848	-505.86	-160.89	751.71	-98.08	-97.87	34.18
849	-115.48	73.24	875.24	-88.29	-97.9	77.94
850	-289.55	-48.83	1016.11	-98.88	-57.07	105.68
851	-469.24	20.51	943.36	-62.56	-23.68	77.3
852	-411.87	5.37	926.03	-41.11	-52.64	3.69
853	-223.63	124.76	932.37	-9.16	-34.48	-44.92
854	-343.75	235.35	890.14	6.1	-17.79	-70.04
855	-561.04	160.16	864.01	0.24	-48.28	-40.13
856	-452.88	81.79	873.29	-12.12	-94.97	19.44
857	-419.68	50.54	936.04	-5.1	-122.04	46.84
858	-237.79	-47.12	1044.19	16.66	-130.1	61.43
859	-242.43	19.53	855.22	84.99	-119.38	78.34
860	-219.48	-129.39	925.29	116.55	-86.33	92.93
861	-125.49	-45.41	843.51	140.87	-138.82	129.67
862	303.47	25.39	992.43	163.24	-73.3	182.62
863	-41.75	215.58	729.98	179.2	26.95	181.52
864	67.63	204.83	779.79	173.92	20.57	158.57
865	-114.75	268.31	473.39	189.09	81.27	89.29
866	-81.05	315.92	922.85	187.44	66.25	27.83
867	-52.49	388.67	833.98	205.6	113.53	-27.62
868	-257.08	326.66	771.48	195.56	126.74	-70.74
869	-343.26	489.01	621.09	193.3	106.17	-101.78
870	-395.75	324.46	824.46	111.15	87.04	-56.85
871	-137.45	418.21	614.5	78.37	52.83	44.71
872	-322.02	306.64	637.94	51.51	130.16	96.13
873	-533.94	347.41	619.14	44.25	119.54	179.41
874	-307.62	445.8	642.82	31.04	131.5	103.61
875	-606.2	418.46	547.12	42.33	142.43	69.21
876	-626.46	374.51	498.54	70.89	94.7	2.56
877	-535.4	399.66	517.09	83.44	18.52	-78.95
878	-729.49	410.89	683.35	78.92	9.52	-97.56
879	-731.69	677.25	652.83	20.39	-31.49	-111.02
880	-702.88	380.13	677.98	-84.84	-46.45	-119.69
881	-434.08	94.48	698.73	-194.4	-49.04	-132.2
882	-414.06	-194.58	837.16	-196.81	18.55	-160.28
883	-726.07	125.24	735.84	-113.92	17.76	-123.14
884	-667.72	71.78	700.44	-71.72	-6.16	-122.92
885	-576.9	187.26	747.31	-30.27	-9.25	-100.95
886	-493.41	474.12	593.51	15.23	-15.9	-95.06
887	-666.26	332.76	464.6	-24.08	0.27	-94.48
888	-520.51	279.54	730.71	-14.34	0.09	-63.81
889	-677.98	262.94	904.54	11.96	6.13	-61.34
890	-768.07	314.45	952.88	11.41	-15.72	-31.43
891	-623.29	158.94	990.72	-33.66	-72.17	5.65
892	-538.33	100.34	817.14	-48.52	-55.57	-2.53
893	-727.29	23.44	832.52	-51.64	-50.66	-19.07
894	-591.06	15.14	912.11	11.84	-66.99	-9.7
895	-607.91	183.11	854.98	48.34	-47.64	-19.32
896	-422.36	248.29	681.88	67.38	-49.01	-21.67
897	-541.5	41.26	634.28	51.09	-0.31	-53.77
898	-631.84	45.17	538.09	67.96	9.16	-55.73
899	-576.9	-32.71	421.14	71.29	35.95	-48.83
900	-1085.21	333.98	425.05	115.54	54.9	-41.99
901	-767.58	405.27	621.83	110.11	-25.73	-8.3
902	-618.9	419.68	764.89	63.84	-14.53	15.87
903	-707.76	535.16	735.84	8.48	-23.56	8.79
904	-744.63	506.1	811.77	-43.7	-41.05	5.62
905	-840.09	301.27	784.67	-53.19	-60.52	-19.84
906	-837.65	221.92	760.5	-101.04	-54.08	-15.78
907	-847.66	156.98	811.52	-90.3	-68.21	6.26
908	-642.82	-204.83	904.05	-55.27	-64.61	18.83
909	-422.36	-56.64	704.59	8.64	-73.55	81.27
910	-385.25	29.3	528.08	4.97	-46.3	162.02
911	-486.08	276.37	661.13	-11.57	60.12	187.26
912	-824.71	504.64	502.69	-133.39	56.3	68.3
913	-1097.66	121.58	405.03	-236.18	-40.92	45.62
914	-339.84	-372.8	726.32	-310.61	-189.64	0.82
915	-560.79	-102.29	730.47	-254.52	-111.97	72.27
916	-912.35	187.99	1059.57	-124.11	-45.87	68.97
917	-914.79	323.73	967.29	-35.77	-63.17	61.28
918	-777.34	263.43	961.67	59.02	-93.02	36.68
919	-646	230.47	879.15	91.37	-100.31	42.69
920	-409.42	208.74	877.44	119.54	-113.92	69.58
921	-271.24	144.53	868.9	64.21	-78.06	120
922	-357.42	-4.15	932.37	19.1	-74.49	162.02
923	-206.3	90.58	864.26	54.75	-64.24	198.61
924	-280.52	53.96	716.8	68.51	-38.76	210.6
925	-374.02	167.72	796.63	85.21	-23.96	183.93
926	-385.25	224.85	929.93	125.4	17.18	114.07
927	-403.08	280.76	830.08	190.19	34.88	34.82
928	-376.71	366.7	759.03	214.66	78.28	-79.04
929	-500.49	402.83	478.76	192.87	87.43	-124.6
930	-635.01	63.48	451.42	63.63	95.89	-119.69
931	-776.37	290.28	685.55	-14.8	68.7	-90.97
932	-653.81	273.19	667.72	-78.58	60.39	-36.32
933	-614.26	164.79	713.38	-165.62	81.51	76.54
934	-446.04	9.03	628.66	-160.86	121.64	130.34
935	-609.13	-133.54	831.3	-118.38	136.93	107.12
936	-891.85	81.79	770.02	96.98	87.68	109.41
937	-768.07	199.95	756.35	132.97	44.4	142.46
938	-432.13	254.64	839.11	164.58	57.37	176.33
939	-390.63	283.69	830.57	205.32	90.88	93.75
940	-563.72	360.84	595.46	221.25	103.03	44.53
941	-600.59	409.67	487.3	199.37	110.32	31.34
942	-791.02	264.89	451.66	199.77	107.7	4.52
943	-854	129.64	252.93	205.6	66.65	39.98
944	-654.3	175.29	306.4	161.04	45.56	47.3
945	-660.64	220.7	326.66	151.15	67.02	36.83
946	-808.59	208.25	416.99	160.13	59.69	46.78
947	-847.17	406.74	147.95	187.62	44.77	47.49
948	-661.62	447.27	216.55	201.42	28.72	23.16
949	-727.78	613.53	267.82	179.35	47.42	-3.42
950	-824.71	639.16	295.65	104.74	18.46	35.98
951	-748.05	750.24	261.72	62.44	8.09	50.38
952	-939.94	731.93	364.01	-24.93	12.42	73.58
953	-713.87	694.34	494.14	-44.8	-16.36	64.58
954	-728.76	367.68	504.64	-34.79	-0.24	60.52
955	-668.46	451.17	453.13	-3.27	-2.84	110.81
956	-708.01	334.47	438.48	-21.48	-15.41	127.11
957	-531.01	260.99	496.58	-41.5	-33.69	187.44
958	-522.46	355.71	479.74	-39.86	-1.53	224.03
959	-645.51	458.74	380.62	4.24	19.29	242.28
960	-587.4	646.73	319.09	38.3	7.87	224.52
961	-675.54	669.92	229.98	48.71	24.66	210.75
962	-688.96	576.66	275.39	24.32	4.33	174.16
963	-660.16	464.36	318.36	18.65	-15.99	141.27
964	-512.7	282.96	292.24	28.56	-65.86	86.46
965	-496.34	289.06	310.3	3.78	-76.29	47.12
966	-532.71	378.17	200.68	0.37	-96.98	21.42
967	-545.41	423.34	95.95	6.53	-116.85	-61.65
968	-590.82	401.12	53.71	10.31	-106.6	-134.4
969	-575.2	501.71	113.53	-28.75	-88.93	-114.78
970	-196.53	552.98	349.37	-9.19	-10.38	-157.29
971	-707.76	390.63	219.24	3.6	7.32	-147.37
972	-666.5	440.67	309.81	37.2	-47.79	-55.69
973	-324.22	552.98	366.46	67.66	-65.49	-13.03
974	-402.34	570.31	444.34	72.27	-11.47	-32.65
975	-545.9	541.26	558.59	60.21	14.31	8.36
976	-691.89	725.1	467.53	40.89	9.46	40.86
977	-715.58	722.9	434.57	45.5	-8.76	100.8
978	-558.35	522.71	469.97	26.4	-53.71	100.92
979	-433.59	397.71	546.63	-8.27	-57.37	115.33
980	-383.3	450.2	325.2	-11.05	-50.75	109.07
981	-505.62	527.34	261.47	-25.97	-77.76	74.1
982	-508.3	507.57	223.14	-33.75	-64.06	17.46
983	-690.67	406.74	213.62	-23.62	-64.33	-45.56
984	-573.49	396.48	245.61	8.27	-64.51	-107.54
985	-680.91	343.51	196.04	23.32	-67.99	-145.72
986	-553.71	269.78	105.22	54.78	-77.85	-194
987	-726.32	293.46	-55.42	77.51	-56.03	-196.47
988	-658.45	332.03	51.27	85.21	-41.5	-175.05
989	-716.8	457.28	299.32	87.86	-31.95	-130.98
990	-830.32	566.89	330.57	127.08	-65.77	-94.39
991	-669.19	629.15	310.3	123.99	-67.14	-74.4
992	-801.51	739.26	331.54	54.14	-90.79	-18.83
993	-591.31	965.58	389.16	-30.94	-122.92	24.75
994	-573	804.44	501.22	-80.9	-115.72	55.73
995	-660.4	671.39	433.35	-138	-88.35	100.22
996	-747.07	177.73	663.09	-160.06	-89.78	130.62
997	-528.56	121.09	631.1	-129.49	-100.16	162.14
998	-496.58	271.48	409.42	-63.14	-58.47	198.76
999	-522.71	609.86	260.01	-6.41	-49.68	144.62
1000	-561.77	682.86	217.29	2.62	-30.27	37.48
1001	-639.65	573	272.95	-22.64	-18.65	-45.01
1002	-810.06	477.54	292.72	-33.97	-37.87	-66.68
1003	-627.2	442.14	368.65	-42.66	-126.01	-124.24
1004	-463.87	408.45	353.52	-22.77	-132.48	-254.12
1005	-897.95	138.18	284.18	-4.97	-122.77	-390.47
1006	-823.49	60.55	137.94	-0.18	-168.52	-387.36
1007	-700.44	115.23	73.24	-1.62	-146.7	-303.28
1008	-813.96	88.62	215.33	22.64	-110.2	-239.32
1009	-910.16	292.48	396.97	59.54	-111.33	-114.99
1010	-986.82	496.09	537.35	46.57	-165.41	-30.73
1011	-636.96	339.6	848.88	6.96	-200.81	62.71
1012	-519.53	135.25	938.72	49.8	-162.9	91.16
1013	-548.58	254.39	541.26	49.5	-148.38	92.32
1014	-609.13	415.04	433.11	64.15	-105.9	111.94
1015	-754.39	584.23	478.76	94.7	-87.89	79.28
1016	-924.32	737.55	196.04	61.16	-92.65	28.53
1017	-538.33	638.43	246.58	14.86	-131.68	26.86
1018	-588.62	539.06	464.6	4.46	-94.42	48.98
1019	-651.61	588.38	533.2	-6.32	-100.98	60.7
1020	-449.95	253.91	731.93	-90.7	-56.3	40.71
1021	-738.53	49.07	785.16	-99.24	-14.37	43.52
1022	-709.72	56.88	790.53	-75.41	-47.73	85.45
1023	-361.33	70.31	670.9	-80.2	-21.55	80.17
1024	-622.07	154.05	505.62	-50.32	8.76	48.74
1025	-659.91	244.87	476.32	8.82	-9.92	8.27
1026	-775.39	192.63	542.24	47.12	-16.14	-57.25
1027	-774.9	275.39	252.93	67.6	-24.57	-102.39
1028	-963.87	224.12	125.49	40.5	-3.54	-207.73
1029	-904.3	77.15	90.33	15.78	-16.24	-257.11
1030	-1039.31	361.57	385.5	51.88	-77.85	-208.65
1031	-475.34	310.79	450.68	-20.72	-29.94	-134.89
1032	-661.87	-13.92	410.89	-85.66	54.66	-190.49
1033	-1759.03	364.99	971.68	6.44	-9.28	-83.04
1034	-890.38	862.55	607.42	65.49	-182.74	117.77
1035	-338.38	348.88	817.14	-48.19	-193.63	137.33
1036	-545.41	258.54	639.65	-84.08	-114.01	150.36
1037	-722.41	263.43	666.99	-108.86	-117.92	105.29
1038	-630.62	154.54	769.78	-87.4	-101.32	46.42
1039	-637.94	39.06	672.36	-80.38	-66.93	44.59
1040	-620.85	66.89	614.5	-46.69	-58.59	85.33
1041	-521.97	-52.98	654.05	-8.27	-42.27	85.08
1042	-640.38	103.76	593.26	10.47	-42.27	71.14
1043	-515.14	174.07	735.35	0.73	-39.34	41.26
1044	-679.44	206.54	537.84	10.47	-25.6	-48.61
1045	-876.95	167.72	475.1	-23.99	-43.98	-75.04
1046	-595.7	97.17	538.33	-8.09	-17.3	-132.9
1047	-944.82	66.41	448.97	84.56	10.53	-179.93
1048	-1190.92	185.06	619.14	154.6	-48.89	-135.16
1049	-551.27	586.18	478.27	99.49	-54.47	-54.08
1050	-1069.09	-4.15	518.55	-22.46	33.48	-118.01
1051	-993.41	83.01	764.65	67.78	-78.09	-60.85
1052	-788.57	430.66	767.33	128.33	-109.71	2.53
1053	-762.45	799.07	582.28	82.86	-87.07	9.46
1054	-835.21	467.53	388.18	-3.75	-91.86	27.25
1055	-665.04	192.38	721.92	-53.71	-117.16	31.37
1056	-455.81	314.7	641.11	-44.92	-89.54	21
1057	-516.6	214.6	746.34	-60.97	-24.96	13.34
1058	-735.84	171.63	558.59	-58.47	-35.43	11.63
1059	-734.86	254.39	645.26	-57.89	-41.11	26.86
1060	-663.57	250	625.24	-84.29	-1.28	73.64
1061	-854.74	-18.55	644.29	-122.8	-8.3	98.18
1062	-752.44	45.65	678.47	-121.55	21.18	106.51
1063	-924.32	107.67	697.51	-118.32	35.86	62.81
1064	-648.19	142.58	870.61	-57.89	-52.06	12.36
1065	-452.88	-34.18	702.88	-59.78	-42.97	-0.34
1066	-865.23	-194.34	287.35	-82.31	4.73	-16.91
1067	-752.93	-230.22	413.33	13.95	-30.73	2.66
1068	-735.6	96.68	295.9	77.7	-0.18	-1.83
1069	-899.9	191.65	504.64	125.15	20.11	10.99
1070	-684.57	196.53	756.84	180.02	12.73	46.97
1071	-801.03	340.58	713.62	191.77	45.17	106.57
1072	-1004.39	332.76	792.48	169.62	43.18	127.26
1073	-1033.2	404.3	818.36	133.58	23.25	187.07
1074	-809.08	308.11	745.61	88.99	-44.86	212.31
1075	-616.21	34.91	656.25	45.17	-72.2	246.34
1076	-313.72	153.56	401.86	40.5	-67.32	246.25
1077	-395.02	294.19	250.24	50.08	-2.29	159.09
1078	-726.32	354	487.79	78.7	-48.1	154.21
1079	-225.1	479	458.98	89.84	-13.49	210.85
1080	-302.73	422.61	248.05	79.5	131.1	189.18
1081	-839.11	352.78	420.17	94.73	188.02	126.59
1082	-524.66	460.94	453.13	132.57	113.28	78.61
1083	-532.96	438.96	301.51	98.18	148.96	8.79
1084	-863.04	290.77	286.38	91.74	148.56	2.53
1085	-966.8	380.37	341.06	101.04	123.6	13.67
1086	-826.17	352.05	420.17	82.43	76.48	-17.73
1087	-771.24	467.29	374.76	81.97	39.43	9.55
1088	-747.31	423.34	438.23	79.83	21.82	27.56
1089	-862.55	489.01	299.8	78.98	7.81	48.46
1090	-801.76	592.04	350.1	72.48	-12.3	93.11
1091	-745.85	624.51	437.5	46.3	-27.19	137.3
1092	-531.98	424.32	593.26	-18.59	-1.98	141.78
1093	-658.45	214.84	375	-46.63	-2.87	138.58
1094	-700.44	70.8	242.92	-51.09	-54.32	149.05
1095	-286.13	372.07	429.44	-31.92	18.55	179.08
1096	-1018.55	655.27	338.13	35.16	104.31	78.09
1097	-843.75	475.34	142.09	14.28	-57.43	80.05
1098	-545.41	261.96	144.53	-80.87	-119.57	132.39
1099	-416.99	-72.75	187.74	-82.86	-79.22	165.5
1100	-839.36	679.44	48.83	9.12	-67.44	269.9
1101	-382.81	965.09	360.6	68.88	-136.57	122.28
1102	-347.17	863.04	467.53	137.54	-118.53	-52.76
1103	-193.6	889.16	420.65	135.38	-87.13	-117.52
1104	-236.33	579.1	460.21	78.16	-47	-128.27
1105	-267.82	552.49	302	72.78	-13.79	-110.14
1106	-503.17	343.51	373.78	39.61	40.56	-41.93
1107	-554.93	300.78	339.11	74.04	30.15	24.08
1108	-589.36	504.15	144.29	128.45	9.43	28.14
1109	-661.38	521.24	142.33	94.76	-26.28	51.67
1110	-626.95	653.08	302.98	79.28	-32.9	64.21
1111	-508.79	687.01	203.37	88.68	-54.72	85.69
1112	-270.26	835.94	13.92	66.25	-65.46	40.77
1113	-291.99	703.86	53.71	-1.62	-5.22	27.71
1114	-600.59	501.95	216.31	14.95	-1.86	13.76
1115	-601.56	513.92	28.08	46.05	-44.77	-34.61
1116	-452.88	414.06	96.68	21.85	-41.08	5.25
1117	-403.56	299.8	172.12	46.66	0.55	2.81
1118	-554.69	417.24	70.31	77.82	15.75	15.63
1119	-522.71	527.83	178.47	86.06	31.04	87.55
1120	-344.48	603.52	233.4	113.95	70.47	137.76
1121	-302.25	941.89	160.4	132.51	109.59	133.15
1122	-307.86	960.69	111.33	66.71	122.28	130.49
1123	-214.84	865.72	85.94	31.34	136.78	140.47
1124	-361.33	784.18	67.38	-10.86	184.69	134.37
1125	-555.42	649.66	118.41	-55.33	195.13	42.82
1126	-633.79	369.63	53.47	-74.49	160.52	6.62
1127	-607.91	354.49	25.63	-97.56	120.48	35.13
1128	-605.71	375.49	47.61	-93.6	97.87	46.72
1129	-548.1	531.01	179.93	-53.13	64.88	47.82
1130	-325.2	638.92	101.81	-40.37	22.46	29.11
1131	-558.84	546.88	53.22	-59.84	48.07	3.2
1132	-658.69	585.45	-8.3	-57.19	31.92	-32.47
1133	-702.64	484.13	-71.53	-75.2	16.51	-11.93
1134	-701.66	461.43	119.63	-84.99	-28.38	28.41
1135	-457.03	460.69	204.59	-74.89	-76.87	24.26
1136	-341.31	551.27	159.67	-65.06	-74.86	-7.63
1137	-388.67	476.32	226.81	-75.56	-72.45	-14.37
1138	-400.15	421.14	248.29	-45.17	-90.7	12.18
1139	-252.69	569.34	127.93	-38.73	-99.98	5.98
1140	-368.9	235.11	329.59	-61.74	-56.3	24.44
1141	-345.21	390.38	258.79	14.28	-44.71	27.56
1142	-543.21	298.58	204.83	51.42	-47.58	25.15
1143	-327.39	542.24	292.97	70.43	-50.2	35.22
1144	-224.12	486.08	358.89	98.36	-24.99	-1.98
1145	-297.61	551.51	152.34	116.12	5.52	19.81
1146	-311.52	700.44	143.8	129.61	33.29	12.76
1147	-415.77	690.67	139.89	140.11	51.27	10.38
1148	-469.73	626.46	85.21	162.69	23.07	26.25
1149	-318.85	768.31	36.38	160.37	-4.49	19.9
1150	-417.97	650.88	32.96	94.45	-8.3	-17.61
1151	-430.66	607.67	133.06	42.91	1.98	28.08
1152	-431.64	707.52	-14.89	27.04	6.29	43.64
1153	-461.43	747.8	-22.95	-44.16	2.66	50.9
1154	-482.67	652.83	95.95	-160.22	-22.92	25.27
1155	-738.28	565.92	146.73	-218.9	-58.35	31.28
1156	-402.83	687.01	202.64	-236.15	-80.9	31.74
1157	-194.58	436.28	448.73	-260.25	-41.47	-68.24
1158	-560.3	446.53	173.34	-182.53	24.96	-75.29
1159	-544.43	458.5	-25.88	-172.64	-24.51	-2.78
1160	-471.68	416.26	136.23	-121.28	-20.63	18.71
1161	-493.16	592.04	366.7	-66.83	-14.16	17.18
1162	-567.14	538.33	378.66	-0.67	9.49	34.21
1163	-551.27	475.1	457.03	19.35	-2.66	33.17
1164	-589.11	694.34	445.31	-43.27	-23.56	8.36
1165	-527.59	610.84	394.29	-100.43	-58.07	-29.24
1166	-459.23	629.88	233.4	-124.33	-65.34	-48.83
1167	-354.74	388.43	148.19	-180.42	-89.94	-73.55
1168	-280.52	426.51	217.29	-173.43	-69.09	-94.42
1169	-235.11	399.66	129.88	-155.18	-49.53	-98.54
1170	-428.71	314.7	319.34	-127.72	-2.59	-41.72
1171	-570.56	468.75	498.54	-101.07	-20.94	-25.94
1172	-569.58	423.83	717.29	-91.58	-9.77	-23.53
1173	-646.73	433.35	618.9	-11.93	-2.23	-22.8
1174	-649.9	366.7	477.54	36.47	-26.55	3.78
1175	-548.58	479.98	410.89	103.33	-48.52	21.18
1176	-502.69	402.83	408.45	130.04	-37.23	24.08
1177	-556.88	450.93	455.32	207.61	-27.16	40.28
1178	-506.35	627.93	455.08	216	-44.07	35.43
1179	-586.67	508.06	570.31	161.04	-22.61	17
1180	-619.63	527.34	397.46	160.19	-63.84	-0.34
1181	-606.2	506.59	286.87	100.37	-70.68	30.3
1182	-472.66	438.72	235.11	68.48	-66.38	46.54
1183	-472.66	386.23	167.97	63.69	-42.02	64.27
1184	-505.62	467.04	36.87	74.34	-59.69	38.48
1185	-509.52	525.39	87.65	24.44	-63.6	29.48
1186	-385.25	416.02	232.18	-9.95	-70.95	10.93
1187	-472.41	484.38	411.38	-19.13	-51.39	-6.84
1188	-442.87	540.28	403.08	-12.12	-50.6	-27.28
1189	-398.93	524.41	401.86	-7.66	-55.42	-39.89
1190	-302.25	574.46	405.03	-41.14	-11.23	-31.83
1191	-406.01	511.23	360.35	-56.64	20.2	-32.84
1192	-660.64	541.75	269.53	-77.76	42.69	-23.59
1193	-702.15	655.03	268.55	-125.73	22.89	19.44
1194	-699.95	549.8	530.03	-159.76	1.62	-3.17
1195	-634.03	672.61	582.52	-170.29	8.48	-45.29
1196	-459.72	606.45	517.82	-203.83	40.01	-54.63
1197	-482.67	507.81	552.49	-261.14	96.13	-79.35
1198	-604.49	167.48	368.41	-213.9	82.21	-91.37
1199	-553.71	349.61	319.09	-139.56	39.31	-48.16
1200	-573.97	345.95	289.06	-73.67	24.02	-50.48
1201	-650.63	386.96	448	-29.17	23.47	-58.53
1202	-776.86	261.23	560.3	44.68	30.03	-52.46
1203	-835.45	396.24	563.96	81.45	18.34	-42.45
1204	-811.28	464.6	535.16	66.41	-4.88	-61.25
1205	-818.6	439.7	498.78	6.53	-12.57	-71.93
1206	-801.03	493.9	421.39	0.79	-36.71	-74.74
1207	-808.11	299.32	506.1	-55.82	-39.09	-71.17
1208	-682.62	280.03	476.56	-52.19	-27.4	-58.01
1209	-735.11	254.64	420.17	-26.61	-24.81	-67.08
1210	-726.81	292.97	361.57	-9.98	-40.22	-88.81
1211	-611.08	239.01	352.29	-1.1	-48.07	-102.66
1212	-591.31	234.86	431.64	29.79	-11.96	-85.75
1213	-856.45	361.33	324.71	34.82	-3.3	-61.49
1214	-903.81	202.88	371.83	12.97	-41.72	1.46
1215	-817.63	2.93	532.71	29.08	-41.84	40.47
1216	-646.97	-97.17	698	141.33	-10.22	49.1
1217	-828.37	54.93	543.21	271.06	29.91	38.48
1218	-920.17	352.78	222.17	356.23	11.6	74.77
1219	-747.31	439.7	76.17	353.45	-35.71	74.1
1220	-635.74	698.97	-4.64	310.88	-22.52	50.69
1221	-967.04	606.45	-36.87	153.69	-35.43	-3.78
1222	-904.05	590.33	43.21	-12.73	-92.59	13.64
1223	-760.01	589.11	143.8	-146.64	-86.18	16.17
1224	-889.4	451.66	344.24	-176.48	-106.69	-1.77
1225	-684.33	314.94	602.05	-168.79	-87.22	5.55
1226	-670.17	201.17	614.26	-99.64	-87.98	5.25
1227	-424.32	480.47	604.74	-24.69	-61.68	24.35
1228	-770.51	438.48	612.79	-24.38	11.11	28.87
1229	-773.68	362.06	610.11	-36.93	-15.93	35.19
1230	-699.95	416.75	522.22	-37.48	-11.35	32.26
1231	-886.23	493.65	329.35	-35.52	-27.07	-14.65
1232	-728.27	384.77	386.72	-102.63	-91.37	-39.89
1233	-803.71	281.74	343.02	-117.68	-126.65	-45.84
1234	-683.11	320.31	363.28	-135.8	-118.35	-17.58
1235	-583.74	201.66	372.56	-147.22	-57.07	-4.58
1236	-892.09	-15.14	429.69	-86.15	-11.54	-22.71
1237	-823.24	83.98	335.94	8.27	-39.79	-4.55
1238	-559.57	-113.53	353.27	74.74	-52.09	49.93
1239	-477.54	-37.84	361.57	223.42	9.77	67.57
1240	-848.63	348.39	138.18	278.2	-2.01	44.46
1241	-689.21	335.94	149.41	186.31	-26.7	66.5
1242	-890.87	212.65	676.76	202.33	-35.19	165.47
1243	-778.32	464.36	446.04	340.33	-33.84	187.68
1244	-967.04	449.95	373.54	365.11	-49.99	173.22
1245	-741.46	320.8	381.59	330.96	-53.62	205.29
1246	-559.33	562.01	113.04	358.03	-52.25	208.53
1247	-587.4	580.08	-129.39	289.92	-24.78	167.18
1248	-624.02	657.96	-67.14	186.83	-38.85	119.9
1249	-637.21	548.34	45.17	143.34	-36.74	121.67
1250	-609.13	424.07	147.71	213.71	-45.07	143.68
1251	-553.96	344.73	140.87	365.45	-60.61	158.57
1252	-502.69	428.71	-60.3	425.26	-50.42	158.75
1253	-487.06	471.44	51.27	446.32	-40.19	169.4
1254	-328.86	687.99	-86.91	457.06	-30.33	157.81
1255	-157.96	811.04	-353.76	388.28	4.97	133.67
1256	-242.92	755.62	-333.5	280.52	63.72	119.08
1257	-455.08	683.11	-371.09	209.29	48.13	112.03
1258	-653.08	522.22	-461.67	172.33	19.93	117.86
1259	-480.96	828.13	-523.93	161.53	-22.09	184.94
1260	-352.78	796.14	-269.78	101.44	-27.34	124.21
1261	-351.56	713.62	-429.69	46.81	4.88	31.16
1262	-368.65	547.61	-387.94	-33.29	7.51	9.74
1263	-369.38	483.64	-301.27	-40.04	-0.46	8.7
1264	-382.81	578.13	-370.61	-13.43	19.2	0.15
1265	-469.97	658.69	-295.9	-12.85	14.89	4.94
1266	-498.54	585.21	-269.04	7.97	-9	-2.99
1267	-481.45	611.33	-302.98	20.2	-14.47	2.93
1268	-496.34	612.79	-330.32	-9.95	-31.71	0.4
1269	-431.64	600.59	-445.31	-105.16	-64.7	11.81
1270	-332.28	480.71	-425.29	-211.76	-47.79	45.01
1271	-323.49	377.44	-362.06	-203.89	-41.96	68.94
1272	-276.12	392.33	-365.23	-170.53	-29.08	87.4
1273	-375.73	419.92	-208.25	-127.84	-33.36	113.65
1274	-271.97	528.56	-113.28	-97.32	-42.08	161.01
1275	-263.43	637.7	-160.89	-76.26	-23.22	164.52
1276	-163.33	649.41	-173.34	-78.86	-9	171.91
1277	-135.5	543.46	-174.8	-62.32	5.86	175.42
1278	-178.71	535.16	-242.68	-72.42	6.56	173.83
1279	-109.62	387.21	-33.94	-69.64	8.3	205.17
1280	87.65	482.91	-153.81	72.39	13.67	221.56
1281	-120.85	598.88	-250.24	177	38.67	242.8
1282	44.68	552.25	-222.17	201.81	29.39	286.13
1283	195.31	586.18	4.64	199.1	56.95	293.91
1284	14.16	553.47	-316.41	188.69	94.76	233.83
1285	-39.55	781.49	-346.44	108.37	60.7	146.06
1286	-197.27	571.04	-313.23	-6.84	15.78	12.05
1287	-205.57	374.76	-344.73	-45.32	-15.11	-52.03
1288	158.2	291.99	-209.47	16.2	-10.56	-66.38
1289	-98.39	273.19	-577.39	111.85	25.05	-105.16
1290	-181.4	167.72	-445.56	50.14	-5.04	6.47
1291	119.14	353.52	-338.38	44.49	-64.88	24.02
1292	82.28	468.02	-365.48	69.31	-30.24	13
1293	-127.69	517.58	-389.65	84.35	-20.39	32.2
1294	-12.45	789.79	-339.11	78.31	-46.78	31.31
1295	-140.63	757.81	-440.67	36.13	-56.03	56.24
1296	-33.69	794.68	-358.64	-30.82	-101.32	115.42
1297	117.68	871.09	-427.25	-57.43	-102.2	31.98
1298	-188.48	767.33	-311.52	-82.4	-107.39	-7.26
1299	-60.79	743.16	-171.63	-88.96	-147.64	-40.59
1300	287.11	612.55	60.06	-84.59	-108.43	-101.81
1301	311.52	562.74	-33.94	-4.64	-29.94	-181.15
1302	69.34	530.03	-287.11	31.92	-16.75	-177.61
1303	-37.6	465.58	-370.61	-2.62	-30.3	-124.57
1304	-2.2	359.86	-340.33	-101.47	-45.32	-14.01
1305	51.51	440.67	-289.06	-131.96	-28.72	10.8
1306	-156.25	525.15	-185.3	-102.08	1.92	24.41
1307	-137.45	575.2	-200.93	-87.37	-18.68	53.71
1308	-112.55	589.6	-113.28	-100.01	-28.53	68.21
1309	-46.39	684.33	-4.88	-126.53	-40.53	67.2
1310	149.41	548.1	22.22	-183.99	-38.67	17.85
1311	111.33	551.76	-79.83	-168.18	15.38	-6.59
1312	28.56	439.21	-119.38	-130.74	39.03	43.3
1313	33.69	246.83	-142.33	-96.25	40.56	60.18
1314	31.25	393.31	-67.14	-13.89	42.69	66.83
1315	-81.79	472.66	-86.18	86.73	36.38	70.31
1316	-60.79	491.21	-63.23	145.57	18.95	103.36
1317	-189.94	449.22	-155.52	158.87	-0.95	139.31
1318	183.59	506.35	-39.06	127.38	-43.24	182.56
1319	296.39	580.32	-119.38	102.66	-9.46	160.98
1320	87.4	640.14	-119.63	85.94	21.64	127.2
1321	177.25	652.59	-112.79	71.93	25.15	157.81
1322	109.86	485.35	-75.2	54.5	42.21	198.46
1323	321.04	474.61	-173.83	94.97	51.45	251.56
1324	136.23	496.09	-467.29	94.79	69.82	246.67
1325	267.58	363.53	-228.52	26.46	15.17	241.85
1326	581.05	541.99	15.38	35.31	39.03	197.17
1327	413.57	552	-1.71	74.04	90.64	61.52
1328	109.62	543.7	-12.7	82.06	74.98	32.14
1329	329.59	721.92	-23.68	78.95	29.94	71.66
1330	577.15	543.7	113.77	16.66	54.32	114.5
1331	545.9	532.47	156.74	82.82	90.36	100.13
1332	272.22	621.83	-256.1	100.1	91.89	78.22
1333	-77.39	563.48	-276.61	26	27.22	60.18
1334	205.32	358.4	-178.71	-45.53	-65.67	94.88
1335	512.21	135.25	-123.78	-85.14	-75.13	107.82
1336	698.49	216.06	-164.55	-85.17	-8.3	99.3
1337	235.11	128.17	-106.2	-84.99	10.96	99.3
1338	-10.99	79.35	-397.95	-85.36	-37.75	77.39
1339	199.46	4.88	-349.61	-11.72	-117.19	12.36
1340	291.99	265.38	-266.6	66.56	-150.27	-33.08
1341	609.38	615.23	-80.81	53.68	-134.8	-15.11
1342	575.2	631.1	138.43	68.76	-71.08	-25.36
1343	427.98	670.41	160.16	70.5	-54.87	-60.27
1344	583.98	691.89	125.49	-2.9	-34.91	-46.91
1345	524.66	560.79	307.62	-53.71	21.76	-21.12
1346	420.65	456.79	-38.33	-49.1	26.03	-26.49
1347	378.66	356.93	-12.7	-99.33	26.52	-60.85
1348	385.74	319.34	-92.29	-98.39	-6.32	-71.87
1349	485.35	296.88	-181.88	-89.51	28.41	-51.82
1350	215.58	371.09	-266.36	-102.6	40.53	-15.08
1351	218.51	276.12	-31.49	-91.98	3.97	-8.64
1352	366.94	387.45	140.14	-14.28	4.36	5.43
1353	198.24	577.64	65.19	11.78	11.54	15.08
1354	222.66	426.51	222.66	9	-7.63	52.28
1355	552.73	433.59	109.13	44.68	-10.56	63.23
1356	289.06	484.62	154.3	15.99	44.95	33.97
1357	231.45	472.66	34.42	-39.92	-33.36	16.85
1358	396.48	361.82	65.19	-73.79	-57.19	49.77
1359	440.67	256.59	-103.52	-57.98	-35.37	60.79
1360	306.88	307.37	-210.45	-76.78	-15.17	33.84
1361	19.04	419.68	-275.15	-84.81	-21.82	8.21
1362	233.64	238.28	-148.19	-42.94	-64.73	-5.92
1363	257.57	282.23	-105.22	22.77	-71.56	-31.52
1364	276.86	340.09	5.37	67.38	-94.24	-23.53
1365	479.25	253.42	219.97	137.15	-90.42	17.55
1366	400.15	419.43	271.73	226.96	-23.1	43.61
1367	64.45	617.92	232.18	237.61	-33.42	-5.68
1368	44.43	664.55	51.03	166.29	-101.01	-7.81
1369	370.85	583.74	-88.13	145.69	-124.15	-34.7
1370	488.77	649.66	-513.67	87.68	-93.41	-105.53
1371	327.88	536.62	-332.28	26.89	-65.86	-106.05
1372	538.09	675.05	-38.82	59.33	-76.26	-20.66
1373	391.6	757.32	92.77	59.6	-20.48	14.13
1374	49.8	699.46	103.27	15.35	-50.51	4.06
1375	296.14	542.48	156.74	-49.65	-82.21	17.33
1376	521.73	417.97	110.6	-79.25	-43.46	-35.55
1377	518.07	369.87	102.05	-84.44	18.74	-71.93
1378	250	607.42	-45.9	-110.47	30.94	-74.71
1379	243.16	720.21	2.44	-195.28	-23.65	-66.22
1380	317.14	563.72	163.33	-246.19	-33.26	-62.62
1381	166.75	516.36	149.9	-249.69	-15.53	-44.13
1382	194.09	473.14	118.16	-227.72	-32.59	-33.26
1383	244.14	380.86	134.77	-188.78	-3.05	-22.03
1384	168.46	520.75	-42.48	-109.01	3.85	-30.15
1385	190.92	373.29	167.97	-102.36	-14.1	-47.12
1386	315.43	411.87	148.68	-40.92	-20.26	-24.23
1387	259.52	470.21	120.85	1.83	-10.62	-19.84
1388	261.72	440.43	175.05	2.96	-16.63	-13.21
1389	275.39	410.64	321.29	-26.37	-3.91	7.17
1390	152.1	527.59	327.39	-45.96	-9.64	-18.8
1391	186.77	606.45	180.66	-53.47	-49.29	-40.22
1392	214.36	623.78	202.39	-114.2	-27.71	-27.59
1393	140.63	469.97	295.9	-128.02	-29.97	-20.02
1394	115.23	331.79	353.27	-112.43	-29.6	-30.52
1395	161.13	296.63	248.78	-52.64	-34.58	-54.14
1396	263.92	431.4	90.33	22.55	-26.64	-76.57
1397	118.41	387.94	104.49	89.17	10.65	-53.89
1398	-33.45	454.59	46.63	107.54	-5.52	-27.53
1399	82.52	433.84	242.92	130.58	-53.16	33.23
1400	147.95	463.38	193.36	142	-61.49	47.3
1401	181.64	475.34	142.58	169.07	-45.72	41.47
1402	99.61	407.71	209.96	166.69	-54.44	37.45
1403	105.47	677.73	103.52	173.52	-65.46	43.03
1404	0.73	581.05	57.86	138.76	-90.82	47.39
1405	183.59	708.74	112.06	132.93	-119.05	45.84
1406	281.49	630.37	363.53	56.64	-91.61	20.05
1407	308.84	708.01	386.23	29.08	-47.55	-17.43
1408	260.25	658.94	242.43	-10.96	-29.6	-31.37
1409	155.03	610.35	96.19	-23.22	-28.26	-20.36
1410	138.43	584.23	152.1	-43.18	-56.12	21.64
1411	263.43	575.44	206.3	-53.71	-54.23	14.86
1412	242.68	527.1	258.79	-50.87	-29.3	0.55
1413	142.82	658.2	188.23	-55.6	-9.46	-19.32
1414	124.76	494.87	343.99	-108.52	-9.83	-34.94
1415	150.88	482.42	372.31	-102.36	2.9	-53.16
1416	94.24	524.9	278.32	-100.01	14.5	-66.83
1417	83.25	649.41	14.16	-112.24	2.78	-67.44
1418	31.49	474.85	230.47	-155	-24.11	-47.3
1419	152.1	473.88	264.89	-120.24	-31.98	-24.2
1420	18.07	521.48	249.51	-77.73	-12.7	-10.8
1421	25.39	642.33	179.2	-38.12	-49.01	-48.68
1422	28.81	609.86	107.18	-29.85	-48.16	-64.27
1423	166.26	695.31	301.51	-46.6	-34.76	-120.09
1424	70.31	422.36	512.21	-9.49	16.08	-259.52
1425	41.99	412.35	547.61	129.73	51.85	-389.47
1426	-242.19	732.42	351.56	225.46	58.99	-474.85
1427	-443.6	747.8	388.92	213.53	57.04	-488.98
1428	-497.8	769.29	212.4	211.7	-22.64	-550.35
1429	-559.57	642.33	267.58	126.86	-77.42	-577.03
1430	-464.11	720.21	40.53	41.87	-125.64	-574.58
1431	-291.99	602.05	83.01	-150.24	-90	-539.89
1432	-484.13	323	182.13	-267.49	-79.01	-527.47
1433	-589.6	84.23	399.9	-267.55	-74.43	-480.13
1434	-610.11	-205.81	430.42	-118.71	-79.68	-395.02
1435	-515.38	112.79	287.35	49.19	-45.23	-286.53
1436	-704.1	286.38	82.76	100.19	-1.25	-258.79
1437	-1227.54	150.15	-206.05	90.67	-71.81	-142.4
1438	-985.35	125.98	-113.53	-14.5	-170.72	25.54
1439	-494.63	246.58	271.73	-30.33	-134.64	52.61
1440	-879.64	240.23	293.95	11.54	-81.57	40.77
1441	-988.53	375.98	263.43	84.96	-101.93	107.91
1442	-773.44	282.96	568.12	117.43	-109.41	96.86
1443	-870.36	274.9	412.6	247.47	-97.02	23.44
1444	-946.53	357.67	225.1	292.27	-122.53	-20.45
1445	-805.91	531.98	131.35	223.11	-107.82	-2.53
1446	-870.85	511.96	216.31	143.28	-82.15	53.83
1447	-783.69	532.23	269.78	150.15	-114.17	50.9
1448	-819.09	584.23	171.88	136.05	-123.08	54.2
1449	-652.1	501.46	354.74	60.27	-124.76	46.48
1450	-635.25	553.22	371.34	23.86	-84.41	22.77
1451	-751.95	555.66	270.26	-17.88	-81.73	-11.9
1452	-802.49	527.1	189.94	-111.57	-63.23	-68.94
1453	-909.18	370.36	231.45	-168.7	-25.76	-86.76
1454	-1037.84	289.79	352.78	-139.16	-39.76	-58.23
1455	-914.31	336.18	290.04	-61.68	-90.73	-19.01
1456	-679.2	200.2	352.29	-35.98	-85.54	-17.43
1457	-634.03	260.25	310.55	29.69	-55.48	-56.12
1458	-752.69	240.72	323.97	56.24	-52.22	-141.78
1459	-721.19	338.13	302.98	27.53	-33.33	-98.6
1460	-846.19	235.84	448	27.16	-39	-68.57
1461	-1082.03	516.11	221.68	3.72	-81.91	-44.04
1462	-852.05	388.18	476.07	-114.56	-106.57	-17.3
1463	-774.41	351.07	500.49	-122.16	-120.03	-0.67
1464	-771	308.84	494.63	-86.46	-89.42	36.8
1465	-630.13	269.29	378.17	-88.9	-55.6	-17.49
1466	-630.13	71.53	469.24	-50.35	12.88	-73.33
1467	-843.51	137.7	500.98	11.41	13.28	-92.74
1468	-736.08	145.75	464.36	5.16	33.42	-134.61
1469	-974.61	152.1	323	-38.24	22.46	-150.63
1470	-979	398.93	161.13	-103.91	-20.54	-108.98
1471	-886.96	283.69	159.42	-203.13	-42.88	-81.63
1472	-976.56	164.55	454.35	-199.43	-18.16	-69.95
1473	-1089.11	74.95	510.74	-118.47	-11.9	-81.73
1474	-1067.63	-7.08	504.15	-62.81	28.63	-73.21
1475	-1154.79	-88.62	477.78	-29.14	16.75	-59.11
1476	-1175.54	-31.01	374.76	56.09	-48.71	-59.02
1477	-786.87	310.55	196.78	24.29	-36.13	-51.06
1478	-789.31	369.14	132.08	-17	-12.73	-42.48
1479	-492.19	-229	-23.19	-84.87	-133.18	-84.81
1480	-1350.1	-575.44	255.86	-52	-81.45	109.99
1481	-977.78	207.03	563.96	104.77	-65.06	244.17
1482	-1048.1	268.8	796.39	212.4	-37.9	59.94
1483	-1195.56	535.89	677.49	175.72	-30.3	21.24
1484	-824.71	316.65	849.61	23.74	-59.69	-22.25
1485	-852.29	141.11	690.67	-45.9	-33.33	-1.71
1486	-861.08	118.16	621.58	-66.86	-45.68	-4.82
1487	-944.09	113.77	501.22	-87.95	-33.39	30.98
1488	-1012.45	-71.53	415.77	-81.85	-47.27	57.01
1489	-1017.33	126.71	327.39	-56.15	-48.77	106.41
1490	-1136.23	81.3	346.19	-77.27	-46.3	88.81
1491	-990.72	44.68	399.9	-112.34	-61	98.45
1492	-902.1	205.57	419.68	-120.73	-56.15	91.22
1493	-974.12	533.94	350.83	-151.86	-101.47	-9.09
1494	-751.95	73.24	592.77	-185.24	-86.3	-25.97
1495	-933.84	114.75	495.36	-120.91	-29.45	-34
1496	-1222.17	60.3	373.05	-35.8	-71.56	31.01
1497	-1005.13	41.02	617.19	-91.34	-94.94	69.09
1498	-938.96	22.71	727.05	-73.61	-86.52	49.87
1499	-619.87	-131.59	945.8	-77.21	-50.87	34.94
1500	-963.13	308.35	889.4	-123.05	26.25	-16.94
1501	-943.36	-191.41	904.3	-250.89	10.86	-45.38
1502	-947.51	60.55	578.61	-207.64	11.32	-75.93
1503	-1005.37	1.71	493.41	-203.49	-0.31	-45.41
1504	-1039.55	-109.62	517.82	-160.19	-22.31	-48.1
1505	-1059.81	-88.38	450.44	-90.55	-44.01	-54.41
1506	-886.23	168.7	427.73	-50.02	-58.99	-54.5
1507	-942.63	-148.44	724.85	-56.27	36.38	-37.57
1508	-975.1	-103.52	571.29	32.93	45.07	-100.8
1509	-1096.68	-255.62	498.54	56.43	32.17	-102.63
1510	-747.8	-172.85	497.31	58.99	-9.37	-70.83
1511	-806.88	-209.23	523.44	2.75	14.65	-76.11
1512	-970.95	155.76	664.31	41.69	8.51	-179.99
1513	-1301.03	340.82	570.07	155.03	-31.98	-227.26
1514	-1017.82	230.71	-122.31	86.4	-107.73	-139.74
1515	-1246.34	-663.33	346.68	4.27	-108.83	-111.76
1516	-1135.74	-212.4	1143.07	-42.02	-180.79	-171.94
1517	-1039.06	-541.02	842.04	-36.59	-182.89	-257.57
1518	-777.59	-122.31	586.43	-109.53	-172.76	-179.26
1519	-1094.73	-236.08	561.77	-211.27	-152.8	-194.92
1520	-1077.64	-580.81	638.18	-287.78	-171.88	-120.79
1521	-1235.11	-396.48	750.73	-286.25	-123.44	-129.39
1522	-1382.57	-416.75	692.87	-242.19	-148.86	-183.29
1523	-1157.71	-643.07	773.93	-226.87	-162.99	-82.61
1524	-725.34	-947.75	994.87	-196.53	-111.3	-58.32
1525	-908.2	-863.28	795.41	-99.67	-105.96	-70.5
1526	-928.96	-498.05	764.89	-27.62	-112.55	-56.61
1527	-923.83	-428.71	678.71	-59.33	-115.75	-38.3
1528	-857.42	-531.49	547.12	-65.92	-155.76	-2.44
1529	-826.42	-554.2	463.38	-63.11	-160.61	36.68
1530	-757.08	-299.07	412.84	-89.9	-128.78	30.33
1531	-788.82	-328.61	774.66	-100.95	-100.37	43.64
1532	-765.87	-635.01	982.18	-164.4	-55.3	28.08
1533	-859.86	-976.32	851.32	-168.21	-56.85	-30.79
1534	-581.54	-763.67	475.83	-85.11	-80.99	-52.49
1535	-557.86	-667.97	358.89	-41.26	-37.87	-59.3
1536	-604.25	-774.9	429.93	19.38	22.83	-31.92
1537	-868.9	-972.66	646.24	68.24	26.58	-21.76
1538	-977.29	-704.83	611.08	196.56	-15.53	37.6
1539	-732.91	-729	576.42	250.09	-76.45	83.71
1540	-658.69	-854.98	680.66	246.25	-90.91	129.18
1541	-741.46	-800.78	775.39	252.53	-116.46	163.06
1542	-689.7	-575.44	892.58	252.23	-143.43	175.81
1543	-802.98	-680.91	837.65	253.66	-150.6	200.81
1544	-692.38	-600.83	709.72	251.77	-147.86	262.27
1545	-720.95	-521	787.84	243.53	-104.28	288.6
1546	-854.25	-471.68	861.08	307.31	-70.04	254.33
1547	-941.89	-333.25	846.44	363.65	-73.79	252.23
1548	-815.43	-282.47	799.56	431.73	-81.85	248.81
1549	-614.99	-145.51	558.59	444.89	-14.28	271.85
1550	-769.78	-263.92	448	421.57	15.69	277.95
1551	-988.53	-165.04	871.58	439.24	-37.02	349.03
1552	-534.67	173.83	658.45	490.48	-78.4	455.81
1553	-459.47	250.98	454.1	437.07	-21.09	458.83
1554	-686.52	471.68	676.76	486.6	1.53	469.54
1555	-563.72	630.62	549.32	511.14	0.31	461.3
1556	-501.95	442.87	672.36	451.81	16.72	415.25
1557	-528.81	444.58	701.9	387.63	26.7	356.02
1558	-550.78	568.12	427.49	384.86	21.15	301.94
1559	-603.52	655.76	354.98	295.62	-36.04	260.1
1560	-328.61	552.98	52	219.21	-41.11	182.46
1561	-489.5	535.64	104.25	179.93	-72.39	107.54
1562	-358.15	622.56	81.54	182.31	-73.43	91.46
1563	-396	697.51	-29.05	146.64	-70.56	22.22
1564	-450.68	640.87	166.75	70.13	-74.1	13.37
1565	-561.04	650.39	276.86	66.35	-51.45	28.87
1566	-736.57	683.59	323.24	105.13	-88.78	84.05
1567	-350.1	690.92	543.7	103.7	-78.19	114.01
1568	-456.3	798.1	381.1	136.29	-61.25	85.54
1569	-383.06	699.95	252.93	68.85	-83.74	58.99
1570	-302.73	772.46	171.63	-22.31	-112.18	-4.73
1571	-180.66	769.29	112.79	-92.68	-85.75	-62.65
1572	-440.92	514.89	103.52	-118.07	-51.67	-46.6
1573	-408.94	468.26	233.4	-99.76	-104.46	-51.12
1574	-414.55	444.82	256.59	-36.01	-104.1	-75.68
1575	-425.78	428.71	466.8	60.33	-137.91	-113.86
1576	-598.39	486.08	461.43	107.45	-168.88	-140.26
1577	-646.73	528.56	339.84	123.63	-249.97	-186.19
1578	-429.44	566.89	-70.31	87.71	-305.85	-267.97
1579	-274.9	281.01	-304.93	74.01	-317.57	-327.36
1580	-199.46	178.47	-219.24	100.31	-228.52	-328.28
1581	-357.67	395.51	-160.4	144.32	-114.5	-334.9
1582	-716.31	511.96	-93.75	155.7	-56.82	-242.4
1583	-918.46	494.38	522.46	147.06	-59.17	-281.1
1584	-1246.83	809.33	407.71	283.57	-92.59	-225.22
1585	-1154.79	964.11	301.51	245.94	-151.4	-153.38
1586	-878.91	1005.62	273.68	223.48	-169.22	-140.32
1587	-909.91	552.25	276.37	137.97	-165.68	-153.9
1588	-926.03	307.62	118.41	131.9	-192.23	-173.68
1589	-909.67	334.96	36.87	138.89	-220.18	-198.91
1590	-1040.04	275.88	92.04	176.76	-232.06	-203.22
1591	-827.88	267.33	239.26	217.8	-261.87	-194.4
1592	-877.93	124.51	266.6	186.71	-272.58	-178.47
1593	-810.06	194.82	82.03	100.31	-289.25	-107.7
1594	-1040.28	328.86	-118.41	50.72	-314.7	-64.85
1595	-607.91	221.92	98.63	-25.39	-351.96	-94.67
1596	-546.14	375.24	-242.19	-50.87	-260.44	-172.55
1597	-950.68	225.83	60.55	-68.79	-174.07	-243.16
1598	-1217.04	503.17	90.82	-50.66	-170.04	-197.57
1599	-393.55	382.08	3.91	-195.77	-78.77	-282.32
1600	-1030.27	-210.69	274.66	-182.07	-5.89	-318.57
1601	-1775.15	345.46	570.31	-52.7	-24.23	-88.93
1602	-1319.82	246.58	531.98	-40.95	-152.16	63.35
1603	-997.31	-188.72	708.74	-61.74	-205.9	28.99
1604	-957.76	-277.34	548.58	-44.01	-225.43	-12.91
1605	-1068.36	-384.28	438.72	-73.85	-207.89	7.45
1606	-1187.01	-76.17	196.78	-99	-258.97	50.11
1607	-756.84	-38.09	323.73	-117.07	-234.28	67.44
1608	-798.1	32.71	341.8	-95.73	-179.69	82.18
1609	-764.16	62.01	414.55	-128.11	-146.42	110.84
1610	-803.47	46.63	495.61	-115.45	-128.2	111.94
1611	-835.94	109.13	498.29	-83.74	-123.29	85.63
1612	-805.66	150.63	572.51	-58.69	-130.34	65.61
1613	-582.52	3.42	732.18	10.86	-119.05	21.82
1614	-599.12	102.78	571.78	57.43	-56.4	-6.74
1615	-905.27	64.21	526.86	45.23	22.77	-18.04
1616	-1015.63	109.62	570.8	41.38	22.03	16.75
1617	-885.25	202.88	635.25	45.72	23.96	32.01
1618	-1070.07	259.52	459.72	1.65	47.27	23.65
1619	-1121.34	2.2	407.71	-48.16	-79.1	-2.29
1620	-856.69	11.96	478.27	-30.52	-103.55	56.85
1621	-1016.85	76.42	348.63	-37.72	-88.38	87.55
1622	-928.22	103.27	463.13	-33.84	-89.97	108.76
1623	-874.02	188.72	486.08	-11.05	-50.48	118.68
1624	-823	142.33	649.41	-24.6	-48.77	136.08
1625	-884.52	238.28	606.69	16.17	-43.21	116.76
1626	-921.88	278.56	618.65	50.69	-56.27	127.14
1627	-878.66	333.98	511.96	101.56	-76.72	144.56
1628	-661.62	366.21	583.74	60.58	-115.63	115.81
1629	-899.17	-28.32	717.53	16.27	-75.81	97.14
1630	-819.58	116.7	603.27	7.17	-62.41	75.74
1631	-759.03	169.92	613.77	-39.12	-57.13	60.36
1632	-773.93	120.36	662.6	-45.84	-49.13	62.07
1633	-837.16	126.22	590.33	-55.69	-50.02	39.06
1634	-760.99	13.18	666.5	-91.34	-52.64	40.8
1635	-669.68	151.37	456.3	-78.67	-29.75	55.69
1636	-796.63	109.62	424.32	-55.6	-13.85	41.93
1637	-880.37	286.87	529.54	-46.88	-42.72	37.6
1638	-918.95	249.76	849.37	-63.72	-50.57	43.64
1639	-769.78	325.93	871.09	-41.72	-85.51	50.2
1640	-681.64	267.82	749.02	-50.84	-58.87	37.72
1641	-634.03	170.41	669.92	-13.76	-41.66	46.63
1642	-811.28	180.18	580.57	-14.74	-47.67	48.95
1643	-697.51	123.05	535.64	-31.37	-53.92	9.09
1644	-648.19	19.78	596.44	-44.95	-59.17	-3.66
1645	-804.69	59.08	506.84	-20.54	-61.95	3.27
1646	-785.89	119.38	467.77	-14.07	-53.86	16.3
1647	-823.97	0.24	646.24	-29.75	-28.02	-10.28
1648	-812.99	99.85	679.44	2.04	-31.22	24.2
1649	-749.02	161.62	608.4	-2.32	-38.18	24.35
1650	-771.48	204.59	707.03	-15.05	-28.11	46.3
1651	-815.92	278.32	795.41	-18.1	-21.12	47.3
1652	-818.6	182.13	901.86	-16.57	-46.66	43.98
1653	-659.42	243.16	758.79	-2.78	-38.7	45.38
1654	-735.35	117.68	741.94	9.64	-6.96	31.92
1655	-864.99	303.71	558.59	11.9	-10.5	38.12
1656	-992.68	262.45	745.36	-30.7	-57.83	62.07
1657	-541.02	170.17	1050.05	-25.88	-85.97	84.87
1658	-769.78	40.04	779.79	-50.32	-36.5	31.52
1659	-809.08	65.92	825.2	-49.68	-69.79	-8.09
1660	-799.32	80.81	538.82	-46.6	-103.09	10.1
1661	-766.6	49.32	554.93	-37.93	-90.03	109.07
1662	-848.39	139.65	625.24	-60.06	-107.33	113.83
1663	-573.49	118.16	745.61	-53.8	-96.04	158.63
1664	-416.02	-34.42	861.82	-3.75	-55.63	192.44
1665	-402.83	-59.57	767.09	6.99	-22.09	190.16
1666	-610.11	208.5	698.24	-8.06	33.23	142.33
1667	-642.09	234.13	666.5	-23.16	21.18	129.43
1668	-539.06	125	694.09	-41.5	42.91	133.73
1669	-574.22	179.69	731.45	-35.28	88.2	136.14
1670	-756.35	277.83	770.26	-25.91	92.59	139.16
1671	-586.43	396.97	830.81	8.67	53.71	177.89
1672	-704.35	120.85	832.28	-1.83	85.78	172.58
1673	-606.69	219.24	580.81	-31.49	53.47	157.29
1674	-569.58	183.84	635.01	-137.82	67.23	65.19
1675	-791.99	29.79	668.21	-160.06	90.27	19.53
1676	-921.14	58.59	766.11	-145.78	29.11	14.13
1677	-903.08	195.8	817.38	-85.33	-8.82	29.45
1678	-685.3	236.82	754.15	-40.56	-65.49	62.84
1679	-601.32	319.82	785.16	-47.12	-55.39	71.14
1680	-721.19	278.56	756.84	-64.48	-54.63	62.5
1681	-566.89	230.47	900.15	-126.62	-77.18	86.91
1682	-526.86	246.34	881.1	-166.26	-71.41	100.59
1683	-547.36	153.81	862.55	-147.03	-43.55	109.1
1684	-611.57	89.84	811.52	-149.93	-30.49	77.39
1685	-702.88	-98.88	835.94	-170.96	-48.52	67.05
1686	-567.87	-107.42	815.67	-169.56	-66.96	38.06
1687	-417.48	-85.69	549.8	-123.78	-34.36	30.91
1688	-551.03	8.79	585.45	-105.87	6.07	5.52
1689	-591.06	-27.83	675.54	-64.36	3.51	-32.38
1690	-665.77	-112.3	870.85	-28.17	-26.25	-7.08
1691	-763.43	126.22	936.77	17.36	-28.41	34
1692	-781.25	212.16	931.15	19.65	-48.34	69.34
1693	-725.83	30.03	1232.18	-36.9	-77.27	78.31
1694	-741.46	197.27	1199.22	-4.03	-90.82	82.06
1695	-373.78	156.25	1147.46	-45.26	-68.27	92.9
1696	-420.9	168.46	1198.97	-2.56	-25.05	80.2
1697	-625	345.21	483.64	87.22	-0.31	30.12
1698	-447.75	-145.26	614.01	-124.66	-11.51	18.86
1699	-507.81	-125.98	715.09	-167.45	22.67	2.08
1700	-617.68	-518.07	735.84	-129.85	16.54	1.71
1701	-574.22	-302.25	695.07	-58.9	54.29	50.29
1702	-784.91	-181.15	877.2	-70.89	29.66	-2.23
1703	-644.78	-72.02	942.63	-32.47	8.85	19.35
1704	-639.65	67.87	849.85	-7.63	-18.19	15.81
1705	-593.02	-9.52	1050.05	-36.32	-41.75	49.71
1706	-477.78	95.21	1103.27	-69.52	-7.11	126.83
1707	-576.9	87.89	997.56	-73.03	8.51	75.87
1708	-481.69	54.69	836.67	-94.85	5.74	-7.84
1709	-663.09	-191.16	726.56	-151.4	23.56	-68.85
1710	-712.89	-511.23	798.34	-184.63	10.22	-137.12
1711	-696.04	-515.14	883.54	-158.11	39.76	-136.78
1712	-940.92	-412.35	677	-76.87	42.66	-115.05
1713	-1185.3	-367.68	638.67	-51.39	-63.35	-47.39
1714	-473.88	-668.95	738.04	-34.33	-26.79	118.65
1715	-441.89	-210.94	1002.2	41.38	2.59	103.24
1716	-994.14	-188.96	870.85	121.7	54.11	48.61
1717	-937.74	43.7	803.96	91.61	-28.93	90.42
1718	-681.64	-144.78	986.57	13.92	-28.81	74.16
1719	-850.34	-84.72	846.44	-20.42	-16.48	49.84
1720	-830.57	-146.73	889.89	-56	-13.15	45.65
1721	-599.85	-207.76	799.8	-148.41	-24.26	80.75
1722	-475.59	-248.78	929.69	-232.97	24.11	83.19
1723	-699.22	-320.07	1021.24	-197.91	41.84	19.59
1724	-804.44	-340.09	823.97	-68.33	15.17	-6.26
1725	-820.31	-380.13	926.76	-29.97	-0.06	-0.18
1726	-718.26	-552.98	884.77	45.29	59.66	63.96
1727	-1086.18	-290.77	943.6	17.55	74.28	154.79
1728	-676.27	40.28	740.97	20.2	17.46	278.47
1729	-516.11	148.68	677.73	-52.37	37.26	268.71
1730	-729	48.34	721.68	-88.01	59.23	229
1731	-760.99	91.55	723.39	-190	63.57	147.22
1732	-857.91	-328.13	914.31	-281.31	104.98	68.54
1733	-782.23	-280.76	826.17	-133.15	67.26	14.95
1734	-821.78	-345.21	791.26	-91.25	97.5	16.33
1735	-960.94	-533.69	817.38	-67.08	85.11	8.82
1736	-1047.12	-799.07	900.15	97.84	34	81.3
1737	-791.26	-565.67	677	318.91	-27.83	179.23
1738	-985.11	-418.46	303.96	460.36	-42.54	194.95
1739	-832.03	-40.28	266.11	437.65	-87.86	213.53
1740	-662.35	188.23	283.2	414.34	-68.24	165.37
1741	-958.25	367.92	296.14	403.08	-53.83	124.76
1742	-882.57	483.89	277.34	310.61	-118.87	167.11
1743	-736.08	384.28	599.85	192.6	-135.16	172.55
1744	-759.28	459.47	752.93	121.95	-118.74	120.39
1745	-797.61	316.89	796.14	69.15	-100.04	70.56
1746	-867.43	189.45	820.56	77.18	-106.66	88.62
1747	-628.42	262.21	918.95	118.23	-75.53	112.85
1748	-737.3	-101.81	890.87	156.16	-47.97	146.58
1749	-716.31	68.12	718.51	316.07	-31.59	221.77
1750	-664.06	76.66	647.22	410.13	-34.97	303.65
1751	-429.93	313.72	474.12	466.52	-70.65	294.74
1752	-712.16	462.16	298.1	491.24	-49.07	212.65
1753	-810.55	536.38	181.88	438.39	-92.96	222.78
1754	-602.54	438.48	383.54	382.02	-101.35	234.28
1755	-464.11	519.29	348.14	381.53	-111.18	206.33
1756	-420.9	671.14	208.25	363.68	-88.75	166.93
1757	-469.24	823.24	82.03	312.38	-83.74	141.94
1758	-456.05	765.87	204.1	209.14	-63.26	138.09
1759	-401.61	784.18	148.93	94.64	-55.18	84.17
1760	-503.42	583.25	212.4	39.58	-43.27	68.45
1761	-447.27	500	329.35	29.66	-60.18	44.56
1762	-312.74	549.07	244.38	31.04	-67.5	30.58
1763	-270.51	648.44	288.09	62.53	-17.76	17.06
1764	-289.06	658.45	157.71	90.79	14.56	-0.92
1765	-542.72	580.32	-6.35	87.37	14.62	12.57
1766	-535.89	486.57	95.7	75.2	-8.76	52.19
1767	-598.39	532.23	-75.44	60.73	-36.44	56.95
1768	-633.79	456.79	50.05	93.75	-104.98	32.01
1769	-339.84	608.89	83.01	121.28	-118.16	13.31
1770	-249.51	525.88	65.92	68.63	-57.5	22.06
1771	-363.53	417.24	-20.51	35.68	-22.19	43.24
1772	-229.98	404.54	-143.07	33.36	-31.49	50.05
1773	-191.16	340.82	-41.99	71.62	0.12	50.02
1774	-337.16	524.66	-180.18	87.71	0.37	45.99
1775	-341.8	543.7	-49.07	113.71	-1.01	44.1
1776	-396.97	742.19	133.54	149.44	-0.61	106.81
1777	-326.42	811.52	159.91	150.3	16.88	124.08
1778	-313.23	809.33	54.2	119.6	52.09	113.22
1779	-410.89	731.2	-41.99	58.96	41.87	99.76
1780	-304.2	534.67	138.43	2.32	22.98	97.29
1781	-233.64	553.22	-16.11	67.9	16.45	106.32
1782	-27.59	592.29	-103.27	155.79	58.99	107.24
1783	-236.08	447.75	-163.57	209.87	84.53	93.32
1784	-431.15	613.77	-234.62	258.88	55.91	112.3
1785	-252.44	565.43	-236.08	242.34	15.35	109.13
1786	-59.08	722.17	-348.63	217.22	-6.87	84.35
1787	-285.4	633.3	-300.78	158.11	-1.5	62.1
1788	-278.32	605.96	-266.6	105.29	-29.02	80.2
1789	-256.35	698	-289.79	75.9	-72.81	77.55
1790	-90.82	678.47	-223.39	22	-90.3	84.93
1791	-238.77	843.02	-415.28	-24.93	-85.45	80.63
1792	-162.11	715.09	-447.51	-191.16	-76.66	54.5
1793	-242.92	455.81	-290.04	-259.83	-68.24	37.96
1794	-32.23	469.73	-200.44	-233.58	-75.59	32.47
1795	-135.74	423.83	-21.97	-243.26	-36.68	-13.49
1796	-233.15	425.29	-13.92	-155.85	-8.85	-27.89
1797	-184.57	763.92	-178.22	-80.26	-14.1	20.32
1798	-87.89	826.42	-178.71	-105.74	-3.72	22.71
1799	-235.11	554.69	-113.53	-86.4	-14.74	26
1800	-114.01	590.82	-190.43	15.96	-49.01	49.01
1801	-51.27	599.85	-89.84	17.43	-63.35	-2.11
1802	-103.27	494.14	95.7	23.77	-41.69	-56.49
1803	-88.87	521.24	-14.16	47.12	-31.01	-73.36
1804	-148.44	497.07	-8.54	51.57	1.89	-54.38
1805	-237.55	560.79	-106.69	63.72	3.69	-39.28
1806	-206.3	614.26	-138.92	44.19	4.46	-12.18
1807	-180.18	667.97	-190.67	31.65	3.54	-10.41
1808	-280.03	586.43	-180.42	-6.87	1.1	-14.56
1809	-326.66	502.93	-70.31	-22.89	-21.91	7.39
1810	-299.8	523.19	-41.02	-1.31	-56.34	12.3
1811	-234.62	580.32	-0.24	10.38	-57.65	8.09
1812	-188.96	580.08	-13.67	15.47	-60.06	-1.92
1813	-181.4	567.87	-58.11	17.55	-55.3	1.65
1814	-209.47	593.02	-131.84	18.86	-58.26	10.31
1815	-179.93	538.33	-114.99	9.7	-56.82	21.06
1816	-161.87	551.76	-94.73	17.52	-51.06	19.44
1817	-161.13	621.83	-129.15	13.55	-42.88	15.26
1818	-190.19	555.42	-57.86	1.25	-41.41	0.95
1819	-172.12	570.31	-44.68	20.72	-39.95	3.08
1820	-182.37	611.08	-80.57	17.15	-34.58	2.62
1821	-200.2	644.53	-102.78	15.56	-25.67	2.38
1822	-272.46	562.99	-139.65	-0.85	-30.58	-7.69
1823	-320.07	461.67	-129.88	-3.94	-53.59	5.31
1824	-198.49	532.71	-81.79	11.44	-62.01	14.01
1825	-187.74	640.38	-179.44	22.86	-53.38	28.59
1826	-218.99	603.27	-48.83	8.82	-49.07	22.4
1827	-245.36	653.81	-105.22	14.95	-52.19	22.64
1828	-203.61	646.97	-77.39	13.21	-57.46	21.91
1829	-203.61	642.58	-98.39	15.2	-52.52	12.27
1830	-158.94	613.77	-57.13	5.16	-54.72	3.36
1831	-125.24	614.5	-31.25	-1.92	-31.74	-0.7
1832	-170.17	599.37	-74.22	-3.97	-26.12	-6.38
1833	-236.33	570.56	-69.34	-15.87	-22.71	3.81
1834	-226.81	541.5	-36.62	-3.27	-29.27	9.49
1835	-262.94	546.39	-55.91	9.61	-36.38	10.28
1836	-231.69	594.24	-114.5	14.04	-47.52	6.77
1837	-196.78	601.07	-107.42	11.66	-46.02	-1.13
1838	-254.88	602.29	-92.04	8.09	-40.28	3.33
1839	-234.62	616.94	-73.73	0.85	-52.25	2.81
1840	-179.44	645.75	-82.76	-5.95	-49.13	-3.66
1841	-145.75	641.11	-81.79	-41.44	-35.55	-18.98
1842	-225.34	590.82	-21	-60.94	-10.22	-7.42
1843	-284.91	612.55	-58.11	-64.39	-22.71	13.24
1844	-194.09	641.6	-137.94	-85.69	-32.59	10.5
1845	-289.55	413.33	60.3	-109.41	-25.15	22.83
1846	-211.18	554.93	-8.06	-59.97	-32.96	28.38
1847	-266.36	520.51	23.93	-14.95	-34.27	17.3
1848	-284.42	540.04	26.61	42.76	-44.65	22.92
1849	-254.88	652.34	-6.59	58.93	-49.26	22.31
1850	-215.58	657.47	28.81	49.53	-51.15	8.39
1851	-266.85	590.09	109.37	37.78	-43.12	4.64
1852	-238.77	629.88	48.1	30.12	-48.55	-4.52
1853	-178.47	617.19	-22.22	14.98	-46.48	-9.86
1854	-246.34	589.6	-38.82	2.9	-37.11	-4.76
1855	-194.82	578.61	-51.03	7.11	-49.29	4.27
1856	-179.44	597.66	-50.05	7.39	-45.72	6.32
1857	-241.21	576.17	21.24	11.54	-44.53	4.33
1858	-212.16	620.36	17.09	23.25	-42.48	5.89
1859	-235.35	667.97	-46.88	1.56	-35.98	3.78
1860	-252.93	605.96	50.78	-13.61	-39.92	1.68
1861	-260.25	594.24	2.93	-9.28	-41.47	8.48
1862	-255.13	574.71	-2.93	-5.95	-48.98	8.76
1863	-255.86	580.08	-9.77	2.26	-51.21	9.37
1864	-233.15	569.58	-1.46	4.12	-52.95	6.41
1865	-235.11	625.24	-44.68	-0.82	-46.69	4.49
1866	-233.4	585.94	-16.6	-19.81	-46.23	5.55
1867	-301.76	440.19	27.34	-15.87	-45.99	14.4
1868	-202.39	546.14	7.32	27.77	-58.93	23.35
1869	-233.4	640.87	-10.5	28.14	-45.99	19.84
1870	-283.69	629.39	17.33	21.3	-52.37	31.07
1871	-229.74	613.53	40.04	24.6	-59.23	34.03
1872	-193.6	630.62	10.5	30.79	-51.12	25.63
1873	-256.35	635.99	-13.92	28.63	-42.14	11.72
1874	-249.02	602.05	22.71	19.99	-41.81	13.09
1875	-232.91	603.27	25.15	19.78	-43.4	14.65
1876	-209.23	595.7	-0.24	13	-39.98	5.34
1877	-204.1	599.12	-48.58	1.43	-31.83	2.53
1878	-224.37	547.85	23.44	6.65	-28.23	12.7
1879	-260.25	595.46	-21.24	18.34	-27.31	22.86
1880	-202.15	606.2	4.15	17.88	-39	19.96
1881	-253.91	610.6	-5.86	24.08	-27.62	6.13
1882	-285.16	614.5	-0.98	24.99	-34.42	8.24
1883	-313.23	631.1	5.13	21.09	-45.32	10.13
1884	-217.77	631.84	34.67	5.52	-52.73	9.67
1885	-271	636.72	-7.32	-5.89	-45.35	-3.75
1886	-262.21	646.24	-40.77	-22.92	-48.71	-4.61
1887	-243.16	544.68	26.12	-24.48	-54.99	-0.61
1888	-206.3	583.98	-10.01	-4.73	-48.13	9.06
1889	-217.53	591.06	13.18	-8.36	-44.68	4.36
1890	-222.17	613.53	-4.88	-10.71	-41.81	8.67
1891	-222.9	542.48	-26.86	-17.64	-36.68	16.3
1892	-246.34	499.02	57.86	0.49	-35.8	27.68
1893	-234.86	554.93	34.67	29.42	-38.54	10.77
1894	-263.18	608.4	27.34	33.69	-33.94	10.1
1895	-264.4	665.53	0.73	35.64	-36.96	15.93
1896	-283.94	637.45	36.87	20.2	-39.58	9.98
1897	-272.95	625.98	47.61	19.17	-48.13	7.48
1898	-199.95	622.8	35.4	16.69	-46.26	4.18
1899	-251.95	591.8	40.28	6.68	-33.66	2.41
1900	-243.16	586.67	17.09	6.96	-36.44	3.91
1901	-230.96	579.83	19.78	9.46	-33.23	7.39
1902	-237.3	592.04	-9.03	12.08	-33.36	9.8
1903	-263.67	572.02	7.08	12.15	-36.07	13.58
1904	-242.43	615.72	-26.12	18.4	-38.54	21.48
1905	-241.21	612.06	-21.73	12.39	-39.22	13.12
1906	-280.76	571.78	31.74	21.03	-39.83	13.49
1907	-283.2	601.32	23.68	28.2	-45.01	17.52
1908	-272.95	599.37	37.11	19.74	-48	18.95
1909	-250.73	614.75	0.98	11.54	-49.68	10.1
1910	-249.27	592.77	8.54	9.19	-48.25	8.73
1911	-258.79	580.57	10.99	7.87	-46.97	11.93
1912	-240.72	602.54	8.06	6.81	-48.25	22
1913	-308.84	607.91	27.83	4.18	-48.55	29.91
1914	-619.38	525.15	76.66	21.12	-70.8	124.76
1915	-99.37	663.33	179.2	116.39	-198.49	339.17
1916	138.92	464.11	-233.64	243.8	-182.25	383.15
1917	281.49	570.31	-2.2	244.6	-85.88	399.51
1918	223.63	1002.44	-143.07	252.32	12.15	298.07
1919	266.6	898.44	-340.82	203.8	18.77	300.75
1920	311.04	436.77	2.2	114.59	58.84	271.67
1921	253.66	464.11	-249.76	91.28	116.33	205.11
1922	112.3	314.94	-317.63	78.31	131.99	291.72
1923	544.43	381.59	-133.06	73.58	171.33	340.03
1924	-26.37	400.39	-27.34	36.35	148.96	426.57
1925	220.46	281.98	48.58	15.32	183.47	439.64
1926	-39.79	314.45	-186.52	23.99	169.28	281.13
1927	419.68	104.74	-350.59	33.23	66.16	260.89
1928	556.88	346.44	-259.52	52.46	99.27	173.68
1929	169.68	225.1	-218.51	141.57	48.49	112.64
1930	462.89	453.61	-184.57	156.74	10.47	143.77
1931	277.83	658.94	-66.16	69.43	25.6	15.69
1932	256.84	711.43	-203.13	-35.43	-39.95	104.49
1933	678.22	534.67	73.24	-251.92	-4.06	159.12
1934	505.13	389.89	210.45	-244.08	13.85	117.8
1935	579.59	320.8	-123.05	-205.14	-1.86	132.17
1936	850.59	509.52	-220.7	-205.32	-0.76	124.54
1937	376.95	70.8	196.29	-232.39	11.29	50.29
1938	563.48	-116.46	47.12	-111.36	5.74	141.02
1939	321.53	102.29	48.1	2.17	40.95	124.54
1940	359.38	188.72	14.16	34.7	6.2	106.32
1941	568.6	286.87	-93.26	13.89	-68.79	48.71
1942	589.11	262.21	-61.52	-4.18	-66.47	52.12
1943	970.46	481.93	364.75	-17.67	-5.92	6.26
1944	821.04	417.48	580.57	26.03	43.03	-62.96
1945	621.09	385.25	428.47	3.72	58.81	-55.94
1946	477.54	378.66	326.9	-64.45	87.68	-30.91
1947	671.63	326.66	176.51	-69.98	54.44	19.44
1948	531.01	245.36	105.71	-66.65	41.78	63.6
1949	414.06	-16.6	36.38	-82.24	22	112.85
1950	764.89	188.48	182.86	-86.98	35.28	224.18
1951	528.32	29.05	311.04	-41.75	2.32	187.23
1952	980.22	341.31	137.94	25.85	5.65	134.58
1953	1031.74	365.97	81.79	-77.45	126.4	137.73
1954	587.4	-144.53	169.68	-80.14	157.17	129.36
1955	545.41	-226.32	184.33	60.24	156.98	192.35
1956	907.71	-116.94	296.63	124.63	138.43	234.65
1957	518.8	133.06	392.58	114.32	147.58	109.56
1958	670.9	196.78	340.09	112.98	89.36	111.39
1959	591.31	59.81	381.35	150.09	51.7	177
1960	901.86	31.74	271.97	159.91	28.66	187.47
1961	841.8	-41.99	422.36	160.06	64.27	113.01
1962	398.44	62.01	153.08	147.25	62.93	20.17
1963	489.99	194.82	114.26	90.82	-14.13	-34.48
1964	561.52	137.45	222.66	37.96	-7.69	-27.86
1965	420.65	246.09	166.75	52.12	3.08	-7.39
1966	527.59	407.23	210.69	-17	-27.86	27.71
1967	551.27	194.34	779.54	-125.92	22.58	-6.81
1968	310.79	-45.9	842.04	-9.16	-6.59	-47.45
1969	399.66	89.84	572.02	52.83	-50.45	-18.13
1970	778.56	252.44	280.03	-5.62	-97.6	104.68
1971	785.4	-105.47	459.47	-138.79	-63.02	99.3
1972	696.04	-251.71	496.34	-99.06	10.04	56.92
1973	287.6	-177.25	334.72	16.54	-5.13	21.45
1974	585.94	-85.21	292.48	8.18	-23.07	11.32
1975	305.66	-157.23	156.25	-31.19	-7.08	8.91
1976	526.86	-179.44	138.18	-11.26	-67.08	22.89
1977	616.7	-112.3	400.63	-22.86	-115.14	53.34
1978	959.23	170.9	609.13	-63.26	-49.59	62.23
1979	566.41	219.97	775.63	-56.46	-8.36	42.91
1980	615.72	130.13	458.01	-61.22	-97.63	92.96
1981	829.1	-106.45	521.97	-134.34	-101.44	125.89
1982	881.35	-198.97	587.16	-120.73	-64.54	122.38
1983	798.83	-186.52	566.65	-63.63	-45.23	102.29
1984	862.55	12.21	251.46	-64.48	-19.17	76.26
1985	686.28	-277.34	510.5	-95.64	16.72	37.66
1986	953.37	-282.23	528.81	-10.41	37.78	13.58
1987	771.24	-132.08	638.43	35.98	110.47	-41.99
1988	765.63	10.74	470.21	32.53	131.2	-86.09
1989	543.7	162.84	300.29	-30.52	126.62	-110.32
1990	263.18	-5.86	340.33	-136.66	93.08	-108.67
1991	151.61	6.84	238.77	-157.53	-20.11	-118.38
1992	556.88	11.96	231.69	-228.09	-59.08	-88.68
1993	604.49	-156.25	464.36	-194.09	-2.44	-97.84
1994	560.3	-31.01	564.45	-10.1	-14.8	-80.57
1995	463.13	175.05	623.54	33.94	-31.13	-75.23
1996	605.47	32.71	783.69	49.77	-78.67	-36.68
1997	718.51	-55.18	797.36	30.03	-61.07	-6.23
1998	678.47	-131.1	749.76	15.84	-36.38	-44.53
1999	765.87	38.57	608.15	10.19	-26.12	-78
[truncated: 675 more rows]
