# Supplementary material for: Complexes of vertebrate TMC1/2 and CIB2/3 proteins form hair-cell mechanotransduction cation channels
Source: eLife. 2025 Jan 8;12:RP89719. doi: 10.7554/eLife.89719 (PMC11709434; doi:10.7554/eLife.89719)
Supplement: Figure 3—source data 1. [file elife-89719-fig3-data1.zip › Figure 3H/wt/9-5-T3.txt]

	84.66	10
43.46	296.88	661.62	-384.46	-287.35	121.06	8
53.96	28.08	986.33	-394.41	-207.92	119.38	10
-281.25	-11.23	893.31	-404.63	-92.65	167.42	9
6.35	-53.96	1177.73	-354.86	-73.43	131.04	8
109.86	82.52	1010.25	-141.45	-143.95	34.61	10
-97.90	22.71	1264.16	-195.28	-94.15	11.11	8
-52.98	25.63	1154.05	-178.50	-132.32	19.20	10
19.04	80.08	982.42	-213.20	-136.54	44.40	9
222.17	66.16	1195.56	-218.66	-163.33	48.80	8
-188.72	-229.49	1111.82	-216.03	-125.64	71.93	10
213.13	46.88	1070.07	-89.94	-165.59	140.96	8
113.28	110.11	1084.72	-2.29	-90.36	99.64	10
146.48	212.89	1100.34	62.53	-17.73	91.67	9
-264.16	307.62	749.76	83.16	-4.55	83.80	10
144.29	319.58	716.55	78.40	-37.08	88.56	8
107.67	184.33	759.28	67.08	-0.37	61.55	8
-62.50	45.90	811.52	62.44	40.28	45.90	11
-66.16	192.63	757.81	26.15	42.24	40.53	8
-16.60	450.93	856.20	28.99	56.18	50.75	8
-89.36	410.89	708.74	41.26	39.15	46.23	8
-135.99	269.78	750.98	23.19	42.08	58.32	10
-348.88	434.08	613.28	40.28	13.79	52.52	9
-296.63	471.19	678.47	28.02	-54.69	79.80	8
-199.95	471.92	756.59	13.64	-91.16	139.77	10
-562.26	370.85	707.52	-2.69	-91.43	116.49	8
-491.94	146.24	632.32	36.16	-228.15	47.82	10
39.79	21.00	751.22	1.71	-283.36	-57.68	9
352.54	-78.86	833.98	-31.62	-297.36	-91.09	8
419.68	-108.40	1070.07	-11.38	-235.50	-46.17	10
253.17	127.69	852.29	78.61	-188.29	-17.12	8
360.11	-31.01	876.22	102.26	-159.70	47.39	10
619.87	328.13	840.09	157.84	-101.20	40.19	9
597.17	446.29	800.78	40.80	-13.12	15.50	10
279.79	-107.91	803.47	26.06	115.66	57.04	8
314.45	497.80	912.60	130.25	130.77	-15.66	8
-107.91	139.40	1189.94	170.29	206.30	-76.63	11
-139.40	264.40	1072.51	330.96	134.00	-82.49	8
-368.90	410.64	268.07	78.61	93.96	-13.46	10
-321.78	199.22	833.01	42.54	70.50	11.84	8
-236.82	326.66	744.87	47.12	11.84	41.96	10
-208.25	417.97	463.13	34.06	-1.50	51.09	9
-72.27	531.49	264.89	-8.79	-39.49	42.91	8
-120.36	172.36	852.05	-20.97	-21.30	36.93	8
-108.64	263.67	809.81	-12.08	-56.06	14.31	10
239.01	769.29	-270.51	-8.91	-44.83	32.90	8
-54.44	185.79	1111.08	-156.28	-40.95	7.08	11
-240.48	-45.65	1552.00	-91.43	-93.81	8.76	8
-157.96	112.06	739.01	94.02	-212.80	-38.45	8
79.10	313.23	838.62	-33.87	-213.50	43.52	10
-210.21	274.66	437.01	-0.95	-78.86	75.78	8
-21.48	186.04	731.93	-137.57	-292.36	73.73	9
25.88	422.85	438.96	-171.14	-305.30	86.18	10
273.19	421.14	839.11	-194.21	-235.84	104.03	8
249.51	117.92	1118.16	-167.02	-105.87	109.22	10
699.46	-60.06	1189.70	-64.79	-96.25	54.29	9
675.29	-295.17	1098.88	-9.95	-31.65	-15.53	10
778.56	-86.43	1097.17	-23.07	77.00	-16.45	8
489.75	8.06	1021.48	14.22	191.93	-55.02	10
230.47	123.29	734.86	-4.70	210.75	-50.42	8
222.41	205.81	770.75	-47.49	271.06	-36.50	9
63.96	209.23	862.30	21.42	291.35	-55.63	10
-292.97	137.45	879.64	115.39	259.16	-63.87	8
-572.75	-52.25	798.10	128.63	201.57	10.28	10
-983.40	197.51	570.80	109.10	134.70	40.77	8
-728.76	202.64	739.50	23.71	-31.77	92.10	9
-399.17	322.27	612.06	14.53	-125.46	88.23	10
-49.80	289.79	861.08	-19.50	-181.88	88.84	8
144.53	275.63	996.58	-98.69	-184.84	60.36	10
241.21	46.88	893.55	-65.49	-149.57	47.97	8
-69.09	116.94	952.15	14.68	-116.82	42.39	9
58.59	111.33	997.80	45.65	-102.63	20.29	10
95.21	193.85	854.98	76.32	-68.02	-6.84	8
-17.58	102.05	852.05	97.17	-58.20	-21.21	8
114.26	101.32	936.77	116.55	-56.95	-34.52	11
28.81	314.21	833.98	146.18	-48.77	7.51	8
175.05	346.68	637.45	167.02	3.17	-6.87	8
-71.78	379.39	653.08	140.93	1.98	-35.83	10
-264.65	330.32	762.94	52.49	-27.62	33.54	8
88.62	109.62	474.85	16.78	-27.01	49.99	9
-389.16	309.08	986.82	-35.25	-7.57	73.12	10
-264.65	-139.89	1293.70	-2.78	-47.94	89.94	8
-313.48	-86.91	1148.93	191.53	-88.75	85.48	8
281.01	417.97	414.79	245.76	-52.34	67.02	10
-388.92	703.61	64.21	63.81	37.02	-30.91	9
-450.44	145.02	789.31	-14.22	-301.42	25.33	8
1155.76	466.55	600.59	-59.30	-310.03	64.36	10
750.00	231.69	991.21	-117.86	-54.41	28.29	8
50.05	157.71	777.34	-93.29	-75.20	32.07	10
28.08	137.94	767.33	-152.01	-76.57	34.48	9
275.88	74.46	1194.58	-167.24	-63.75	25.91	8
245.85	83.25	1305.42	-79.16	-0.92	29.72	10
15.38	-26.12	1317.38	-54.57	14.19	74.46	8
-107.18	222.66	970.95	-95.98	13.21	83.16	8
62.50	-397.71	1159.67	-261.47	-27.34	112.30	11
286.13	-192.87	782.96	-227.23	-6.13	97.60	8
32.47	-288.82	808.11	-216.92	23.93	126.10	10
57.86	-161.62	793.70	-57.83	-0.82	153.78	8
192.38	97.17	681.88	0.98	-10.31	127.81	9
221.19	127.44	927.25	85.94	46.97	48.98	10
-19.78	463.38	902.59	189.36	100.25	-19.07	8
-442.14	96.44	649.90	148.44	17.91	-58.01	10
-1.22	106.20	714.60	114.04	-8.30	34.55	8
240.48	339.60	948.97	117.98	53.50	-7.29	9
136.23	333.50	853.27	102.57	38.73	-51.33	8
337.40	319.58	923.58	27.89	40.80	43.64	10
273.19	47.85	606.93	90.97	67.75	75.59	8
-170.41	57.13	428.96	67.66	112.67	261.90	8
-32.47	174.32	805.18	26.55	76.72	277.07	11
-259.77	-138.18	783.94	33.29	107.91	190.83	8
-127.69	70.80	891.11	58.87	43.15	-1.16	10
-49.80	45.65	898.93	-5.46	49.13	-22.67	8
-266.11	312.74	993.65	28.63	42.14	-58.01	8
-267.82	478.52	1147.22	67.54	-0.18	-61.40	9
-264.16	442.87	771.97	80.38	-16.27	-70.34	10
-282.47	328.37	853.27	23.35	-43.79	-31.31	8
-296.88	53.96	897.71	-2.93	-102.17	-0.34	10
90.82	97.17	1072.51	6.32	-132.51	20.69	9
860.84	-423.34	820.56	-3.91	-106.69	-23.74	8
354.98	350.83	986.08	21.06	161.16	-37.41	10
-671.14	252.93	1033.45	50.08	265.41	-86.43	8
-837.16	393.07	783.20	94.12	80.93	-167.72	8
-600.10	-138.67	375.00	-77.12	-14.40	-140.08	11
-82.52	-163.33	1195.31	-228.70	-25.21	-89.97	8
-710.21	226.81	1104.00	-100.01	9.46	-89.69	10
-124.51	337.65	1089.84	-93.78	-63.08	14.50	8
-5.13	303.96	1108.64	-78.77	-47.36	13.82	10
7.81	259.52	966.31	23.86	-44.13	-11.14	9
-112.55	214.11	693.36	-6.32	-59.48	27.98	8
82.76	-99.37	1115.48	-5.83	-29.79	61.52	10
-41.75	-171.39	1031.98	34.06	-15.17	28.14	8
164.06	-100.59	914.79	26.67	29.88	-7.93	8
-93.99	-171.14	773.19	22.86	50.84	-29.42	11
-353.27	-18.55	698.97	40.37	69.55	13.46	8
-291.26	80.81	832.28	63.51	117.77	-24.20	8
-479.74	376.46	386.47	28.29	164.83	-108.22	8
-674.56	198.73	384.52	-21.18	190.77	-99.09	9
-749.51	39.31	831.79	-14.25	145.57	-112.43	8
-733.40	112.30	1123.54	-11.38	71.72	-28.56	10
-376.22	303.96	1365.48	46.63	1.25	47.03	8
-241.21	-17.09	1356.20	120.91	-28.23	2.47	10
-301.27	85.94	1166.50	202.00	-15.72	-88.38	9
-232.67	264.16	645.26	216.95	3.36	-139.89	8
-750.73	140.63	770.51	61.86	25.67	-106.20	10
-840.09	74.46	961.67	3.91	-23.01	-99.15	8
-854.98	238.04	779.30	12.27	-92.22	-68.39	8
-633.06	229.00	897.95	-40.77	-153.59	-6.96	11
-257.57	-53.71	848.39	-62.16	-134.83	-3.45	8
-390.87	-194.58	940.43	-75.87	-93.66	-10.62	10
-726.07	2.93	983.89	-26.12	-95.49	3.02	8
-615.72	49.32	954.10	0.27	-142.46	70.01	8
-384.77	-24.90	857.18	1.53	-153.05	62.93	9
-333.98	-201.42	870.36	30.82	-110.87	30.64	10
-318.36	-47.85	799.32	62.53	-115.72	-15.75	8
-313.72	139.65	819.09	58.90	-101.50	-20.17	10
-211.91	68.36	812.99	99.70	-46.72	-67.32	8
-561.28	-23.44	896.48	140.32	-39.40	-74.80	9
-859.38	546.14	822.75	162.26	-49.04	18.43	10
-638.18	287.11	858.15	63.90	-100.37	77.06	8
-300.05	300.78	975.83	32.71	-104.61	54.29	10
-293.21	274.66	744.38	-16.72	-114.78	39.79	9
-284.67	260.50	890.63	-25.24	-104.31	36.93	8
-256.10	182.62	940.19	-28.66	-125.85	66.22	10
-207.03	145.26	914.79	-49.65	-83.53	66.22	8
-261.72	48.10	710.21	-66.35	-62.50	53.04	10
-380.37	54.20	693.60	-58.23	-58.50	1.86	9
-332.28	26.86	877.69	-36.62	-68.33	-13.58	8
-211.43	-78.37	1019.78	3.48	-39.52	-14.13	10
-450.20	-217.29	765.87	52.89	-44.34	-10.44	8
-54.44	-41.50	950.68	115.81	-85.02	78.03	8
213.13	293.21	1067.63	99.58	81.39	111.60	11
-527.59	644.04	908.20	68.02	67.20	70.40	8
-297.36	63.23	771.24	-118.16	-59.39	76.51	8
-95.70	-230.22	969.48	-254.39	-16.51	73.24	10
-392.82	-163.57	1188.72	-204.16	12.08	74.31	8
-541.99	-145.75	1257.81	-88.04	77.76	22.13	11
-771.00	58.59	1166.50	6.23	18.68	-30.36	8
-195.31	304.69	740.48	131.93	-37.69	-40.99	8
-597.66	353.03	593.51	75.96	8.76	-68.24	10
-584.96	205.57	643.07	5.71	-56.00	5.37	9
-438.72	120.61	873.54	13.67	-111.76	59.51	8
-183.59	82.28	966.55	53.07	-124.02	89.60	10
-44.19	21.48	1048.10	71.08	-85.57	115.75	8
163.33	26.61	1242.68	92.77	-48.92	127.69	8
238.28	432.62	1047.61	162.17	48.00	70.28	11
107.18	297.85	925.78	106.51	178.80	39.15	8
-490.48	190.92	438.23	64.61	194.58	24.75	10
-761.72	-71.53	378.17	-70.53	70.25	-9.19	8
-312.50	-52.98	850.83	-87.19	33.87	51.45	8
-456.05	140.14	1067.87	-72.17	46.05	47.73	11
-495.12	231.45	1121.58	-101.23	25.60	55.94	8
-322.51	182.86	1239.99	-92.04	17.82	44.77	10
-354.00	-187.99	1157.47	4.55	-9.86	-13.82	8
-121.58	-19.53	787.84	97.38	-19.84	5.19	8
-431.64	185.55	640.14	159.58	74.34	2.17	11
-689.70	120.61	719.73	184.30	58.07	32.84	8
-561.52	392.82	608.64	163.33	52.09	44.80	8
-498.54	461.67	507.32	111.02	23.07	6.56	10
-829.83	117.92	484.13	37.38	49.19	-33.78	9
-569.09	219.73	747.31	44.95	4.21	-45.47	8
-540.04	240.23	837.65	40.77	28.90	-45.50	10
-651.86	307.62	933.84	46.17	19.59	-80.54	8
-761.96	33.94	948.00	52.19	-38.82	-86.67	8
-473.88	-17.33	902.10	84.96	-64.64	-87.52	11
-419.43	153.08	737.30	150.39	-86.91	-197.81	8
-865.23	279.79	650.39	152.68	-95.64	-215.79	10
-785.64	654.54	531.01	150.54	-136.78	-106.38	8
-418.21	515.14	650.39	-1.56	-80.81	-68.54	10
-1466.31	-200.68	112.79	-126.37	43.98	-38.30	9
-795.17	689.70	1011.96	-277.98	-233.03	6.90	10
771.73	505.86	1119.87	-376.86	-144.68	191.99	8
-73.73	-166.50	1226.32	-244.66	17.43	-18.16	10
-640.63	-574.22	1057.13	-100.16	-24.23	7.60	8
-231.93	447.27	1011.23	57.68	-21.45	31.89	11
-98.39	-114.26	785.64	147.52	-39.31	-89.87	8
-951.42	-197.02	900.15	24.84	82.73	-46.39	8
-803.47	207.03	992.92	54.29	10.07	52.61	10
-765.14	356.45	898.19	-20.42	17.24	29.75	9
-907.23	191.89	1085.45	-94.33	11.93	-9.70	8
-874.51	197.02	987.06	-45.72	-68.73	-75.87	10
-733.40	-144.53	835.94	-65.09	-118.47	-103.15	8
-797.85	-391.36	892.58	-90.67	-129.15	-80.54	10
-770.75	-445.56	893.07	-33.08	-189.51	-50.75	9
-574.46	-385.99	640.14	-1.65	-194.40	-51.45	10
-858.89	-603.76	698.49	67.05	-235.20	-77.12	8
223.14	-143.55	964.11	216.58	-316.96	24.02	10
-743.41	9.52	726.07	148.99	-71.04	-20.17	8
-976.07	-48.10	646.73	106.66	-229.10	29.94	9
229.74	358.15	861.57	58.23	-204.80	150.42	10
-551.51	187.50	1379.88	-110.87	-53.10	92.04	8
-83.25	222.17	1259.28	22.28	-92.38	50.45	10
-124.27	-81.30	865.23	97.66	-58.99	39.98	9
-226.32	-96.19	928.22	124.63	-15.44	-33.08	8
-573.97	448.97	680.66	158.33	-13.55	-55.60	10
-209.23	419.19	590.82	57.92	59.20	37.60	8
-854.74	142.09	542.48	35.52	41.99	-12.76	10
-645.02	9.28	789.06	-16.82	-61.31	-17.30	9
-341.31	-104.74	962.89	-160.40	-24.35	122.74	8
-636.23	-185.55	1434.33	-168.09	-0.24	117.40	10
-368.90	-20.51	1342.29	-140.23	-35.68	47.58	8
-431.64	-354.49	1069.82	-155.33	-19.17	1.31	10
-303.71	41.99	831.54	-110.60	-25.73	0.34	9
-590.33	10.74	931.40	-110.84	27.07	-33.69	8
-706.79	-150.15	935.55	-42.79	-0.73	-14.07	10
-602.54	-158.94	797.85	15.23	-35.46	0.40	8
-405.27	-160.16	769.29	24.02	-46.36	83.95	8
-382.08	-187.26	907.96	22.03	-26.34	147.22	11
-350.34	-136.96	1076.90	86.58	-3.30	150.42	8
-370.61	-108.40	1039.31	174.59	9.86	25.15	10
-336.67	58.84	735.60	156.74	6.41	-43.15	8
-544.19	106.69	757.32	54.81	49.62	-29.36	9
-593.75	325.93	805.91	-28.93	65.83	2.04	10
-708.98	267.82	785.89	-8.79	32.17	-82.15	8
-521.73	287.35	928.71	14.28	33.66	-84.17	8
-466.55	14.65	835.21	51.27	18.28	-95.49	10
-964.11	25.39	686.04	44.01	-33.48	16.02	9
-628.66	94.73	1031.25	51.73	-110.26	2.50	8
-617.68	140.87	1050.78	59.42	-97.14	-11.51	10
-468.51	122.56	587.65	24.84	-91.49	7.05	8
-649.66	142.09	1028.56	-38.45	-44.95	26.03	8
-432.86	-64.45	890.14	20.97	-102.78	66.01	11
-596.19	88.87	919.92	5.92	-87.89	112.92	8
-640.63	-25.88	779.54	7.72	-145.72	129.18	8
-253.17	-212.40	994.63	-7.75	-135.44	142.67	10
-287.35	-4.15	913.82	14.19	-101.44	98.42	8
-242.19	218.02	863.04	-26.09	-31.46	87.59	11
-312.50	172.36	1032.23	-65.77	21.42	54.81	8
-296.88	213.38	1054.93	-57.16	55.27	-15.59	8
-271.73	338.13	961.67	-56.27	84.93	-62.93	10
-968.26	-162.84	840.33	-23.53	125.92	-116.12	8
-921.14	392.09	864.26	53.41	41.56	-77.73	11
-948.00	185.06	837.40	52.80	-23.32	-105.22	8
-829.35	-18.07	797.85	52.19	-123.96	-16.94	10
-523.68	-190.67	720.46	-22.19	-155.12	91.95	8
-536.13	-363.53	1004.88	-29.60	-138.89	119.51	9
-344.48	-254.88	1058.59	-27.28	-105.77	84.87	10
-427.00	-424.56	993.41	10.56	-94.88	24.66	10
-302.49	-333.74	855.71	104.16	-100.19	94.76	8
-133.79	-281.49	783.94	157.71	-50.63	51.88	8
-488.53	-29.79	733.40	154.97	-0.03	-112.79	11
-919.43	78.37	811.04	128.27	-27.10	-196.84	8
-1252.93	-30.76	1324.46	101.26	-51.73	-160.46	10
-457.28	224.37	904.79	172.18	-35.31	-2.38	8
-743.90	-129.88	653.32	61.68	-82.34	47.79	11
-657.23	283.20	939.70	8.79	-351.32	119.14	8
213.62	457.76	1110.60	-5.13	-289.73	144.26	8
-729.25	188.96	875.98	38.21	-121.77	101.07	10
-314.45	396.00	914.06	2.44	-206.30	75.38	8
-301.76	229.74	861.33	-36.07	-170.32	19.68	11
-325.20	6.35	797.61	-60.27	-132.72	-12.42	8
-459.47	-71.78	831.30	-108.89	-109.83	6.84	10
-623.78	-218.02	1004.88	-136.93	-98.05	24.17	8
-735.84	-532.47	1239.99	-135.28	-93.87	40.62	8
-737.06	-468.02	812.50	31.80	-142.15	26.95	11
-773.68	28.32	755.62	178.44	-317.54	79.65	8
205.81	164.06	775.39	129.27	-259.95	185.27	10
38.33	343.51	904.79	69.21	-214.90	110.44	8
547.36	199.46	692.14	90.30	-284.97	184.57	10
140.38	160.89	577.64	16.85	-169.65	65.61	9
431.15	54.69	766.60	62.84	-210.45	53.47	10
291.50	269.04	755.37	81.24	-151.79	49.07	8
46.63	298.34	717.04	-2.44	-58.62	62.93	8
83.50	-0.98	1202.39	-22.46	2.69	86.88	11
133.30	-3.42	1333.74	-65.00	184.72	108.22	8
-122.80	182.62	1309.81	19.23	260.16	63.69	8
-567.38	115.97	894.53	52.28	197.69	15.99	10
-454.10	-96.68	824.95	-10.19	68.70	3.88	8
135.25	-239.75	779.54	-46.05	94.27	-4.52	9
-427.25	-13.92	874.76	-32.96	167.18	-13.92	10
-676.51	72.27	1100.10	27.10	108.09	-20.17	8
-558.59	231.20	1007.81	96.74	43.24	-51.15	10
-533.94	329.35	808.84	179.05	60.33	-98.63	8
-778.56	230.22	706.30	165.28	-12.27	-131.74	9
-343.51	206.05	738.77	36.74	-105.87	-84.90	10
-455.81	-246.34	714.36	-103.24	-46.72	-70.89	8
-406.74	-109.62	1145.75	-83.59	-136.96	-3.63	10
-135.99	57.86	1113.04	-59.69	-128.05	92.44	8
-312.26	-50.54	1116.94	6.59	-131.26	64.70	11
-461.18	-87.65	813.72	52.70	-146.39	86.06	8
-183.11	97.17	780.27	47.03	-176.57	125.15	8
-263.18	195.07	824.46	-6.01	-156.10	97.29	10
-69.58	254.39	771.00	-47.73	-129.91	106.81	9
-104.00	235.11	821.78	-63.26	-109.04	73.39	10
-62.99	308.11	850.59	-60.55	-88.53	66.16	8
138.18	153.32	988.53	-51.97	-103.97	37.26	8
254.15	337.16	921.63	-32.41	-37.05	6.93	10
-93.75	-183.11	1094.73	-29.72	43.40	3.54	9
-130.62	14.65	1131.84	5.00	-3.36	-2.29	8
-119.14	-51.03	1118.41	4.52	1.53	-27.19	10
-108.15	84.72	978.76	32.78	50.14	-58.11	8
-431.15	77.88	892.82	101.72	59.36	-92.59	8
-495.85	-26.86	781.25	141.14	-9.19	-58.78	11
-386.72	267.82	480.22	104.55	-36.29	-19.35	8
-360.11	289.79	765.63	53.22	-21.39	-12.82	8
-298.58	-46.39	944.58	95.49	-30.46	-42.42	10
-24.41	350.59	1318.85	115.33	20.94	14.71	8
7.81	478.03	1394.78	126.19	104.61	66.96	9
-384.77	427.25	945.80	151.86	94.39	68.79	10
-514.40	105.71	784.67	15.32	72.91	53.34	8
-383.06	87.89	864.01	-43.55	-35.68	26.92	10
-294.19	92.77	794.43	-92.93	-83.22	73.06	9
-396.00	32.23	739.75	-155.40	-95.73	130.00	8
-301.27	-222.90	813.96	-163.67	-80.14	131.56	10
-409.42	-214.84	893.55	-150.60	-59.97	82.89	8
-184.33	-108.40	968.51	-38.54	-61.61	125.46	10
29.30	-5.86	1103.03	43.37	-53.31	119.02	9
10.01	92.77	1031.98	172.79	-1.65	92.38	8
-67.87	104.49	763.92	222.08	-4.09	74.16	10
133.54	296.14	1117.19	250.95	17.03	52.19	8
171.39	634.77	742.68	278.38	88.23	-53.04	8
-504.15	456.30	452.39	169.65	126.04	-198.15	11
-568.85	263.67	460.69	-54.84	111.15	-213.71	8
-895.75	-225.83	1005.86	-127.84	-0.15	-144.65	10
-494.63	-146.73	1184.33	-105.77	-55.05	-60.76	10
-375.98	-26.37	1071.29	-66.50	-21.12	33.48	8
-355.47	-78.61	917.48	-15.20	3.72	23.93	9
-394.78	128.17	713.38	37.57	56.58	-96.16	10
-826.42	56.88	698.24	67.38	0.37	-189.67	8
-1275.63	112.55	1033.69	103.73	-85.30	-170.26	8
-491.70	520.75	820.07	180.39	-227.60	-127.04	11
-595.21	28.81	782.47	25.76	-162.08	-28.99	10
-578.37	-0.98	777.83	-64.27	-165.10	78.86	8
-649.17	-74.46	851.32	-127.96	-211.55	89.36	8
-173.34	-57.37	919.19	-71.90	-265.32	99.24	10
284.91	159.42	831.05	-78.89	-252.23	102.11	9
35.16	164.31	787.60	-46.14	-143.46	77.00	10
-165.04	351.07	872.07	25.45	-94.60	13.31	8
-295.90	513.92	908.94	38.64	-62.53	-24.14	8
-258.06	291.26	1033.45	20.75	-50.02	-7.20	10
-359.62	156.98	990.23	43.58	-45.96	-22.49	9
-427.73	-14.40	854.25	27.10	-53.50	-54.14	8
-466.06	207.03	834.23	-3.66	-62.81	-16.30	10
-314.21	149.17	1006.35	-90.52	-71.17	35.89	8
-282.23	-74.22	1165.04	-125.40	-48.55	7.45	11
-258.06	-529.30	1324.46	-75.26	-46.14	-23.65	8
-423.10	-472.66	803.22	81.60	-49.71	-39.55	8
-151.61	126.46	645.02	145.66	-95.52	128.88	10
307.86	217.77	1002.69	115.81	4.85	232.60	8
53.47	375.49	984.86	188.54	100.34	178.22	11
-470.70	527.59	511.96	97.60	-17.27	148.04	8
-316.89	25.63	295.17	-10.80	-114.23	169.10	10
31.98	431.64	1154.79	-70.68	-72.78	118.10	8
186.77	287.60	1039.79	-22.95	-59.78	-43.58	8
-291.50	241.70	991.70	-119.29	66.80	-48.37	11
-501.22	290.77	886.72	-74.89	-25.94	-58.78	8
-219.24	391.36	785.89	-97.90	-26.37	-36.01	10
-164.31	132.81	1048.10	-132.78	-19.32	-27.65	8
-452.88	-2.69	970.46	-92.65	10.89	9.00	10
-594.48	-90.33	979.00	-60.33	-25.73	42.33	9
-569.82	-61.77	1026.86	0.15	-104.74	43.79	8
-135.01	-114.26	1172.12	25.05	-113.86	30.43	10
-205.32	-169.92	1004.39	62.62	-121.43	23.04	8
163.09	140.63	631.10	66.25	-103.39	-12.08	11
-375.49	-52.25	835.21	-2.93	-6.16	-89.20	8
-378.42	-20.26	891.11	28.96	-33.84	-135.93	8
-694.82	52.25	1156.98	70.56	-55.24	-136.81	10
-402.59	409.91	978.03	167.91	-137.88	-39.58	8
-124.76	267.82	734.86	151.92	-101.10	18.86	11
-159.18	259.03	285.40	86.09	-84.26	-20.23	8
-255.62	57.62	565.67	-53.89	-64.48	7.08	8
-511.96	-20.26	726.56	-70.89	-69.79	55.11	10
-73.24	167.72	1217.77	-64.27	-156.77	127.26	8
-25.39	273.44	1167.72	-10.86	-159.36	42.05	9
81.05	63.72	894.78	-62.99	-116.85	-48.37	10
-46.39	-11.72	954.83	-93.26	-81.36	-76.69	8
-55.66	-72.27	937.01	-93.99	-71.78	-83.22	8
-83.01	-47.61	986.33	-57.86	-37.45	-79.32	10
-317.63	-63.23	1142.82	18.28	-20.23	7.69	9
-248.05	45.90	1188.96	117.61	2.50	77.85	8
-244.63	-179.44	954.83	181.46	11.72	74.65	10
-300.05	-107.42	465.82	225.22	-14.53	89.17	8
308.35	290.04	422.85	197.24	-101.72	124.91	11
567.14	478.76	1179.69	59.97	93.63	144.68	8
-219.97	624.27	724.85	68.66	225.31	16.48	10
-315.19	430.42	585.21	-40.34	102.05	-111.63	8
-86.43	-144.29	791.26	-188.02	144.99	-41.32	8
-367.68	158.94	1508.06	-205.69	203.06	-22.92	11
-793.46	440.67	1153.56	-70.31	199.22	-154.72	10
-835.45	20.26	700.20	-89.72	105.96	-117.52	8
-732.67	86.67	588.62	-117.22	73.52	-50.29	10
-584.72	-79.83	913.09	-151.46	11.44	-32.14	8
-480.22	-116.21	1077.15	-107.85	-5.98	-32.32	9
-294.19	-136.23	1141.36	-47.06	-30.70	-58.41	10
-324.95	-383.06	955.57	46.42	-27.53	-32.71	8
-363.53	-218.51	980.96	169.10	-67.63	91.19	10
-411.87	337.89	887.21	215.39	70.47	171.05	9
-627.69	36.62	713.38	135.35	-0.18	67.93	10
-266.85	40.53	586.18	26.98	-28.02	98.45	8
-142.82	18.31	900.39	-56.00	9.28	59.11	8
-422.36	11.72	1068.60	-61.40	15.75	-18.65	8
-512.70	-104.25	1012.94	-10.16	23.59	17.40	11
-510.50	-62.74	1092.53	21.03	8.09	41.93	8
-589.11	63.48	840.09	36.65	7.84	21.00	10
-683.35	80.08	897.95	16.42	-3.27	-7.84	8
-823.00	-121.34	1017.33	14.95	-54.69	-13.06	8
-773.19	-61.52	915.28	58.96	-137.24	-50.05	9
-309.57	45.90	719.97	62.01	-140.81	-89.42	10
-423.10	-27.83	578.13	36.47	-94.79	-130.71	8
-782.23	-70.56	721.92	59.14	-79.10	-144.32	10
-878.66	294.68	1042.48	121.09	-163.42	-64.76	8
-219.24	536.13	1170.90	113.04	-231.87	19.81	9
-87.16	433.35	1006.59	31.68	-110.69	46.17	10
-560.79	-68.36	712.16	-35.03	-51.61	-5.40	8
-714.60	-276.86	864.26	-72.11	-88.23	-48.89	10
344.24	519.78	763.43	37.78	-187.38	66.86	8
-246.34	247.31	834.72	32.17	-91.52	6.35	11
-288.82	413.33	834.96	35.40	-75.59	2.29	8
-143.80	576.66	1042.72	4.43	-49.04	22.95	8
-547.12	412.11	727.29	1.04	23.77	25.18	10
-679.69	116.21	618.65	-6.81	-4.55	36.53	9
-571.53	8.30	788.82	-73.21	-40.83	59.20	8
-682.13	62.74	1060.79	-76.90	-82.49	44.59	8
-484.86	-71.04	1185.06	-110.41	-74.16	16.05	10
-411.38	-341.06	1243.16	-98.33	-109.07	-31.74	8
-297.61	-518.80	1004.88	-25.24	-116.85	21.76	11
50.05	-294.68	760.01	48.22	-140.69	62.71	8
317.63	-102.05	982.91	68.02	52.92	205.35	10
-157.71	362.30	898.93	125.43	121.28	179.69	8
-361.57	109.62	719.48	79.96	63.17	50.02	8
-344.24	-209.72	744.63	-1.74	-4.39	17.46	11
-190.92	-250.98	746.58	11.05	-29.39	47.97	8
-442.38	42.97	924.80	18.89	60.82	39.61	8
-625.98	209.96	1096.44	63.32	68.85	-34.88	10
-525.63	56.88	722.41	141.75	68.02	4.39	8
-571.53	528.56	702.64	135.04	12.08	50.35	9
-518.31	619.14	794.19	32.99	9.80	49.26	10
-555.91	561.04	683.35	-12.42	-29.69	12.02	8
-173.58	357.91	918.21	-120.91	-35.19	17.67	8
-321.78	-36.38	1161.13	-77.94	-17.67	-28.90	11
-594.48	-92.29	900.63	-4.18	-30.73	16.02	8
-549.07	-16.60	936.52	25.39	-65.64	75.68	10
-376.22	143.31	1039.31	27.25	-82.73	70.40	8
-220.70	458.25	850.34	22.28	-59.57	63.35	8
100.34	146.97	699.22	-25.97	-69.92	-27.28	11
91.55	-127.44	757.57	-126.28	37.93	-54.72	8
-179.93	-282.23	836.67	-42.39	128.20	-51.39	8
-649.90	-145.51	634.77	61.43	129.61	-32.04	10
-817.38	15.63	669.43	188.23	116.52	-0.89	8
-692.87	276.86	627.69	241.00	51.48	-38.24	11
-723.39	439.21	857.42	117.80	35.55	-16.05	8
-754.39	539.31	986.57	-7.54	-13.24	-11.29	10
-655.76	174.80	1053.71	-43.88	-39.76	-37.90	8
-489.75	-15.63	870.36	-33.08	-50.99	-70.56	8
94.73	206.05	279.79	23.16	6.20	-127.35	11
-1492.19	-479.25	739.99	-36.93	55.45	-196.59	8
-1161.38	479.49	1124.76	-71.11	-123.38	94.27	8
-643.31	396.48	1055.42	-158.48	-183.78	195.77	10
-452.88	194.58	1178.47	-120.18	-184.78	100.92	11
-39.31	272.71	915.53	-92.25	-209.05	51.61	8
-64.94	-104.25	1072.02	-139.37	-77.21	-16.54	10
-435.30	-319.09	1153.81	-28.05	24.87	18.07	8
-770.51	-103.03	793.21	106.48	-13.40	75.65	10
-613.77	-139.40	752.69	51.09	-60.00	82.86	9
-536.13	-193.12	990.97	14.77	-91.34	97.47	8
-319.34	-75.68	924.07	44.19	-96.80	131.93	10
-173.58	17.09	799.56	64.88	-56.00	142.21	8
-75.20	-120.12	876.95	113.53	20.57	34.09	8
-290.28	-75.93	817.87	243.29	115.91	-63.75	11
-629.88	389.40	394.29	248.63	146.45	-95.40	8
-1187.01	305.66	636.72	145.97	106.20	-172.27	10
-1052.98	37.84	1113.53	-30.27	-64.54	-173.49	8
-537.11	-190.67	1144.53	-66.83	-125.95	-160.28	11
-470.21	61.52	969.24	-48.10	-129.00	-181.06	8
-599.12	49.32	723.39	-36.96	-84.14	-157.29	10
-766.11	-15.63	704.83	-1.43	-52.06	-125.24	8
-1141.11	10.25	673.10	29.17	-60.18	-117.68	10
-1186.28	-21.97	763.43	43.30	-191.38	-22.25	9
-367.92	54.44	1020.26	-1.19	-360.69	144.47	10
-107.18	265.14	1282.96	-58.59	-309.94	138.49	8
-133.06	33.45	1221.44	-10.74	-269.26	14.74	10
-38.09	13.18	1070.07	66.07	-275.05	-12.30	8
139.40	128.91	707.03	86.67	-213.56	30.18	9
-293.21	125.98	367.68	92.62	-42.21	36.77	10
-785.40	72.02	580.08	-3.11	14.80	-8.51	8
-838.62	1.46	811.77	-94.02	-26.67	16.54	8
-707.03	-120.85	1532.47	-77.94	-79.22	38.76	11
33.20	177.98	1133.06	44.34	-107.24	94.51	8
-110.84	293.95	827.39	50.60	-17.58	89.39	8
-28.32	193.12	686.52	10.80	-29.08	67.69	10
32.96	118.90	643.07	7.42	64.03	5.52	8
-689.45	-80.08	312.74	31.95	87.95	-20.32	9
-171.88	-193.36	474.37	33.36	1.22	6.20	10
-564.45	-138.43	959.47	-53.25	141.75	-39.34	8
-762.21	97.66	1420.65	-103.70	80.05	-31.31	8
-758.30	46.88	1868.65	22.92	90.45	23.53	10
-974.37	-10.25	1168.95	103.33	65.89	-23.77	9
-720.21	65.92	681.15	181.37	-82.06	-31.01	8
-537.84	78.37	626.22	94.64	-123.69	-8.70	10
-552.98	77.39	615.48	82.34	-111.82	43.49	8
-871.58	218.51	708.74	96.07	-128.63	48.22	8
-343.26	328.37	781.49	91.13	-277.16	113.46	9
-134.03	9.52	722.66	44.46	-188.02	165.80	8
115.48	216.80	837.89	2.32	-183.87	96.31	10
-4.64	57.62	976.32	-117.31	-88.71	55.94	8
-354.25	125.49	1291.75	-158.29	-42.02	54.17	8
-362.30	82.03	1161.87	-64.79	-124.51	9.03	11
-232.67	114.01	891.85	-34.94	-104.98	77.97	8
-522.95	-180.91	1128.42	-92.13	-49.13	36.04	10
-348.39	-346.68	1183.59	-14.68	-73.09	-6.35	8
-190.19	-409.67	1130.13	104.89	-82.67	33.05	9
-104.25	-179.69	908.20	147.13	-78.22	56.06	10
-312.50	193.60	784.18	222.14	-79.86	71.41	8
98.63	26.37	797.12	158.11	-89.32	53.65	10
137.70	398.68	902.83	33.08	68.42	135.25	8
-53.22	369.14	786.13	8.45	168.79	33.84	11
-697.51	-103.52	537.35	8.24	141.54	-38.09	8
-307.62	-395.75	510.50	-12.33	-1.83	32.75	8
-325.93	-11.72	1023.68	-64.91	99.43	120.76	8
-651.12	440.67	1463.62	9.28	74.25	88.81	10
-452.39	605.71	1221.68	55.02	17.46	40.62	9
-245.85	265.14	905.03	2.99	9.34	-0.37	10
-80.32	117.19	796.39	-13.34	10.01	-29.88	8
-737.06	80.81	823.97	23.04	24.14	-35.25	8
-716.80	263.43	806.64	19.32	-31.71	21.70	8
-490.23	280.76	889.89	-23.74	-35.03	36.96	11
-363.77	116.46	993.16	-24.32	-47.49	48.74	8
22.22	121.09	1013.92	-77.73	9.74	3.94	10
-239.01	-109.62	802.00	-129.33	58.50	-67.66	8
-512.70	-256.35	629.39	-76.08	75.29	-11.23	8
-1276.37	-15.63	556.15	-33.54	18.46	-1.31	11
-282.96	201.42	823.97	40.44	-161.80	-25.70	8
-87.89	415.77	1027.83	21.12	-78.19	-2.47	8
-497.80	305.91	876.95	7.51	-32.10	10.89	10
-363.28	93.75	1136.23	34.70	-47.64	22.13	9
-342.53	270.26	1079.35	65.83	-55.76	28.72	8
-75.93	-103.52	1031.25	21.42	-57.98	88.71	10
-262.45	-247.07	914.31	-3.48	-33.91	73.15	8
-338.13	-126.46	881.35	-85.33	-33.42	13.46	8
-567.63	89.84	1013.43	-111.18	-29.79	-32.65	11
-695.07	4.64	1110.11	-113.65	-29.79	-106.29	8
-850.83	-125.73	1073.49	-74.25	-27.28	-151.98	10
-813.96	70.31	913.57	8.85	-106.69	-135.47	8
-697.75	-6.10	736.82	13.21	-191.93	-60.33	10
-376.95	0.49	715.82	-52.58	-195.40	0.49	9
-496.58	106.45	752.20	-87.25	-166.99	-3.97	8
-203.86	-64.21	1038.09	-95.95	-213.68	18.37	10
-32.47	-188.72	1154.05	-25.02	-214.26	-7.08	8
-97.17	-48.58	928.71	67.47	-218.14	-20.51	11
134.03	32.96	808.84	69.79	-187.71	7.23	8
78.61	147.46	1039.06	66.10	-153.72	38.09	8
-246.34	9.77	1087.65	66.13	-76.93	93.17	10
-347.17	-101.07	1052.49	97.05	-7.75	60.58	8
-347.41	-34.18	1000.24	104.58	-22.43	28.50	9
-133.79	22.46	910.16	71.11	-0.89	24.41	10
-52.25	0.98	912.35	54.17	59.91	25.91	8
-550.78	-31.49	1000.98	21.30	115.75	-3.81	8
-573.97	-37.35	872.80	-0.18	62.74	22.31	8
-678.96	-199.22	845.70	-21.33	-49.59	43.85	11
-256.59	-282.71	882.32	-30.27	-73.67	81.63	8
-130.13	-41.26	948.73	-24.66	-42.48	102.42	8
-429.69	-34.42	1070.31	-8.54	-29.21	37.23	10
-80.81	-106.45	1008.06	50.87	-73.36	24.05	8
-110.35	-31.74	1021.97	83.59	-38.06	30.73	11
-393.31	41.99	985.60	108.92	-11.63	41.87	8
-408.94	-31.98	855.96	175.35	-29.27	72.30	8
-518.55	430.42	782.23	140.26	-43.49	78.16	10
-373.78	529.30	785.40	64.48	-89.05	125.64	8
17.09	450.44	826.90	-35.95	-68.94	124.42	9
-30.52	161.87	950.68	-27.77	-87.65	95.55	10
61.77	-154.54	951.90	-35.55	-44.34	72.63	8
-104.74	-172.12	952.64	-24.69	4.52	85.33	8
-204.83	53.22	911.62	58.44	5.04	39.09	11
-4.88	156.01	991.21	55.60	5.83	18.01	8
-114.75	15.14	958.25	81.70	48.16	19.44	8
-57.62	100.34	1048.83	109.13	21.94	-14.37	8
-244.63	174.32	1057.13	128.75	79.10	-51.15	10
-620.12	182.13	690.67	142.24	80.96	-72.60	9
-786.38	207.03	476.81	129.85	90.15	-164.00	10
-909.42	379.64	566.89	118.71	-68.27	-227.05	8
-420.17	373.54	704.10	21.18	-199.83	-120.61	10
-406.01	13.43	803.71	-133.73	-92.44	-20.26	8
-427.25	-200.44	971.68	-148.59	-94.09	-26.98	11
-249.02	226.56	1011.96	-126.13	-118.47	-15.90	8
-280.27	143.80	1163.82	-103.12	-136.69	38.88	10
-241.70	342.77	1148.19	-57.65	-97.87	68.91	8
-150.88	65.92	889.89	-34.55	-85.51	53.25	10
-482.67	144.53	904.54	-73.94	-69.37	55.18	9
-316.16	66.16	931.40	-122.59	-58.93	-3.17	8
-657.71	-430.66	912.84	-110.75	-15.01	-48.68	10
-881.10	-290.28	1072.75	-14.77	-132.32	-71.29	8
336.43	70.80	1085.21	-8.94	-280.73	101.99	11
-383.79	33.20	644.78	-104.06	-43.12	51.45	8
-692.14	-230.47	771.24	-121.19	-195.83	-7.93	8
254.39	-214.84	1383.79	25.39	-281.19	87.04	10
524.90	223.14	1080.08	35.19	-171.20	109.89	8
-214.84	97.41	1138.18	41.29	-53.92	62.84	11
51.03	150.15	970.70	68.33	-54.57	69.34	8
-95.70	85.45	874.51	61.92	39.52	20.32	10
-279.54	-17.09	906.49	18.77	57.37	43.24	8
-371.09	-60.55	957.76	26.25	53.56	61.37	8
-426.51	-186.77	906.01	55.39	44.22	68.08	9
-353.52	35.89	873.54	58.87	25.76	88.29	10
-357.18	-11.96	805.42	21.03	9.61	76.11	8
-425.05	-144.29	822.75	19.47	-10.99	59.97	8
-433.11	-60.55	706.79	42.18	-69.06	80.44	10
-258.30	-177.00	808.11	23.86	-119.81	112.49	9
-147.46	-237.55	802.73	31.95	-138.73	106.81	8
11.23	-206.79	855.71	42.14	-148.65	46.26	10
161.38	-145.26	1139.40	53.50	-111.08	33.26	8
-7.57	-26.37	1070.07	52.92	-54.47	1.01	11
-51.27	256.84	1210.45	5.25	-12.88	-7.84	8
-89.84	194.09	1120.36	26.92	-8.88	-39.86	8
-69.58	395.75	1076.90	17.76	-6.99	-26.95	8
-260.01	334.47	983.40	-16.33	-22.06	-14.34	10
-81.30	36.62	1026.86	-25.18	-47.73	45.65	9
-192.14	-96.19	1126.95	50.23	-14.89	67.41	8
-99.12	-30.27	1026.61	99.70	-51.39	78.19	10
73.49	74.22	1087.40	104.13	-26.86	61.58	8
-20.75	-6.35	1070.07	125.34	8.45	29.82	8
431.64	249.76	573.97	100.59	85.51	-44.46	11
-824.22	144.29	493.65	81.60	179.26	-66.01	8
-739.99	423.58	503.91	65.22	10.47	-130.07	10
-435.79	278.81	759.03	23.96	-7.48	-135.59	8
-459.96	-113.77	493.16	37.11	17.61	-78.83	8
-908.94	-27.34	732.67	44.01	-20.42	-82.03	11
-86.18	296.14	862.55	38.21	-163.12	-6.23	8
-6.84	278.32	858.89	2.87	-128.51	-9.34	8
-6.10	275.63	1278.32	-12.76	-131.44	-18.89	10
81.05	66.89	1209.23	-3.69	-116.33	46.26	8
81.79	-24.17	935.55	-0.21	-103.85	76.05	9
281.01	-250.00	983.64	32.78	-33.14	93.20	10
116.21	397.46	738.28	85.05	-15.17	108.22	8
179.69	422.61	804.44	77.79	64.97	82.86	8
-135.25	138.67	838.62	41.84	110.93	18.80	11
-148.68	523.68	756.59	48.92	112.82	48.68	8
-433.59	601.81	705.57	-14.28	143.40	30.36	8
-661.87	295.17	946.78	-58.78	114.23	10.53	10
-447.75	181.64	1072.02	-48.74	154.60	-38.42	8
-1079.83	48.34	895.75	-39.18	155.33	-118.65	11
-415.28	-163.82	907.23	-78.40	33.14	-114.29	8
-451.17	-360.35	901.12	-108.34	34.45	-76.35	10
-558.35	-364.75	1044.19	-67.08	-70.47	-15.26	8
-139.16	97.66	959.72	-46.78	-67.57	44.04	10
-97.90	-69.58	1161.38	-73.91	99.33	52.12	9
-936.52	60.30	972.41	-11.54	105.68	-79.16	8
-619.87	-421.63	791.75	73.43	-10.13	-89.42	10
-742.68	-274.66	656.98	114.07	-53.59	-61.13	8
-722.90	-343.75	529.30	83.53	-100.19	5.83	11
-256.84	93.51	898.19	-11.51	-103.30	116.42	8
-446.53	444.34	1216.31	-39.70	-87.01	124.88	8
-259.52	144.78	1098.14	67.11	-86.61	100.59	10
-552.98	153.81	971.92	129.94	-58.65	88.07	8
-265.63	447.51	699.46	59.27	-38.30	82.70	11
-506.59	204.10	785.16	24.69	-26.64	67.44	8
-493.41	347.66	976.07	29.82	-150.33	32.78	8
-94.97	63.96	906.98	-28.53	-174.29	-17.73	10
164.79	-136.96	929.20	-84.23	-51.06	-44.22	8
-534.18	-249.02	827.39	1.13	23.07	-53.77	11
-644.04	16.60	530.03	38.45	38.97	-55.21	8
-474.85	23.93	902.59	35.49	-23.35	-87.86	8
-665.77	237.79	1034.18	30.55	-8.36	-37.69	10
-771.48	415.04	868.16	5.10	-107.21	-11.23	8
-346.68	378.17	1140.63	-33.14	-85.85	34.24	9
-552.25	-22.46	972.41	-69.98	-73.12	-6.16	10
-309.57	-383.06	1108.40	-32.10	-117.49	12.63	8
-157.96	27.59	850.59	26.79	-125.85	32.14	10
-270.26	-9.28	895.75	66.50	-107.57	55.69	8
-348.63	243.65	649.41	62.65	-102.08	71.23	9
-235.60	226.32	669.19	53.89	-112.52	63.75	10
133.79	343.99	888.43	136.60	-58.04	23.93	8
-144.53	369.14	954.35	144.59	46.91	-11.66	8
-422.61	434.57	855.22	84.14	46.69	20.05	11
-360.84	213.38	864.99	75.56	42.02	44.65	8
-529.05	103.27	1005.86	24.81	22.22	46.69	10
-643.07	150.15	939.70	-41.14	9.34	-15.29	8
-625.49	290.77	724.85	-52.31	-61.77	-24.02	8
-459.72	218.99	572.02	-86.43	-48.40	-96.10	11
-553.71	-182.86	826.66	-82.00	-47.21	-118.35	8
-815.43	-212.40	1167.48	-10.01	-60.33	-119.23	10
-510.50	180.42	1015.38	55.48	-200.38	-64.27	8
-511.23	-183.11	896.00	-61.83	-140.38	22.06	10
-537.60	-162.60	853.52	-85.88	-153.47	5.40	9
-500.73	-131.84	808.84	-72.05	-178.25	-20.42	8
-178.47	-158.69	1121.09	-13.43	-230.04	-2.96	10
-101.56	-130.13	1173.58	33.69	-213.10	44.37	8
37.60	-111.08	842.04	91.31	-210.88	85.45	11
51.76	193.12	724.37	121.92	-199.95	138.76	8
202.39	-81.05	756.35	66.89	-170.90	166.60	10
479.00	0.98	997.31	31.07	-11.87	162.45	8
287.35	305.18	1296.14	96.62	117.77	122.77	8
-382.57	191.16	925.05	32.20	170.72	40.47	11
-223.63	-53.47	929.93	-8.18	103.55	4.06	8
-321.78	-90.09	1017.09	-21.12	139.80	-65.31	10
-562.99	-215.09	939.21	16.24	142.00	-93.96	8
-691.89	26.37	789.31	18.19	96.01	-85.60	8
-677.73	146.73	853.76	15.44	35.86	-82.28	11
-380.62	180.91	783.94	34.09	14.62	-51.21	8
-574.71	279.79	642.09	14.34	62.13	10.47	8
-671.88	282.96	716.55	41.66	37.75	1.86	10
-723.14	427.73	785.16	57.28	-1.25	4.88	8
-333.01	357.18	951.17	13.09	-50.66	34.39	9
-295.65	216.55	1038.82	32.59	-58.50	39.55	10
-335.45	239.50	1094.73	16.48	-98.11	43.52	8
-211.91	-2.20	1003.17	-23.13	-117.25	59.66	10
13.92	-109.86	998.29	-13.82	-127.96	97.29	9
-55.91	-146.48	980.22	37.20	-69.85	59.02	8
-186.52	87.40	889.89	55.27	-30.09	62.74	10
-308.35	-67.14	963.38	50.45	32.84	81.05	8
-485.84	447.02	749.76	44.25	25.97	86.33	8
-584.96	303.22	708.50	-23.83	43.55	0.09	11
-406.98	318.85	518.80	-46.63	2.26	-40.74	8
-400.63	171.88	646.00	-14.22	-40.65	-105.87	8
-287.60	368.16	672.12	45.04	-47.55	-125.15	10
-380.62	418.95	865.48	63.14	-6.62	-104.95	8
-556.15	85.45	1110.60	80.41	4.06	-92.83	9
-604.00	43.21	887.94	112.27	-14.71	-108.98	10
-724.85	19.78	795.65	99.64	-83.04	-38.33	8
-602.54	-1.46	854.49	10.50	-175.32	87.62	8
-9.52	306.15	811.77	-10.99	-151.43	170.81	10
-120.85	190.67	478.27	-52.92	74.68	122.83	9
-756.59	-97.90	813.23	-79.04	95.37	20.66	10
-668.95	12.94	957.03	-7.39	30.12	66.86	8
-230.96	269.53	940.43	-5.89	48.86	-2.32	8
-537.11	-149.66	1040.04	-50.90	94.33	-146.73	8
-845.46	-103.76	979.74	-54.96	8.06	-126.95	11
-781.25	196.78	905.03	-63.32	-105.62	-120.21	8
-540.77	321.53	880.13	-112.95	-159.33	-111.21	10
-329.83	-144.04	654.05	-146.42	-12.42	-157.41	8
-1088.13	-524.66	743.65	-118.47	-46.97	-132.02	11
-602.05	-294.43	1018.31	50.45	-156.80	-95.03	10
-226.32	292.48	964.11	113.01	-164.61	19.87	8
-438.48	159.67	1018.55	52.09	-123.63	33.60	10
-366.21	56.40	1113.04	32.71	-97.90	35.22	8
-308.59	53.96	1176.76	-1.50	-85.66	59.33	9
-265.38	-265.38	1260.99	-29.42	-65.67	63.14	10
-285.89	-248.78	1157.71	53.99	11.66	24.78	8
-519.04	-155.76	1099.85	169.53	40.56	41.08	10
-615.48	73.24	768.80	209.56	-29.88	40.53	8
-101.56	-10.01	875.24	123.11	-21.15	156.28	9
-258.06	190.43	746.34	32.81	64.91	155.67	10
-745.61	-16.85	675.78	-27.56	26.79	138.52	8
-415.28	-159.18	834.47	-93.63	-53.62	100.28	10
-398.44	-131.59	1098.14	-99.95	-47.88	47.85	9
-508.79	136.96	892.33	-53.92	-26.21	12.70	10
-554.20	100.10	965.58	-62.59	-10.31	25.67	8
-510.25	-84.47	738.04	-56.12	-37.45	17.58	8
-405.52	-39.31	1002.93	-32.93	-26.89	15.32	10
-542.72	194.82	845.70	67.05	-47.09	31.01	9
-240.48	274.90	829.35	106.51	-85.97	97.84	8
-31.74	309.81	954.35	140.63	-30.85	62.19	10
-224.12	412.11	826.17	133.58	-15.32	43.12	8
-358.64	125.73	857.18	70.07	14.01	75.59	10
-393.07	124.27	1036.62	109.59	-10.01	74.04	9
-584.47	38.82	1038.33	131.81	-11.23	41.69	8
-525.15	230.71	899.66	67.93	-58.29	-2.78	10
-416.99	264.16	742.92	16.88	-35.28	-45.32	8
-674.80	-125.24	723.63	-93.93	-6.68	-111.57	10
-599.61	20.75	699.95	-103.21	-12.02	-107.64	9
-837.65	-11.23	708.50	-96.53	-6.81	-67.54	8
-761.96	395.26	804.69	-51.51	-70.56	-47.33	10
-630.86	205.81	965.58	-2.69	-92.38	-21.70	8
-301.51	243.65	934.08	39.55	-73.91	2.99	9
-532.96	-64.94	822.75	42.39	-88.96	-10.83	10
-511.23	-56.64	566.89	44.28	-104.55	-6.59	8
-638.67	-170.65	696.78	21.42	-199.77	-30.91	8
-79.59	439.70	1079.59	25.36	-191.59	-12.51	10
-379.39	23.44	870.85	-38.67	-82.21	-32.38	9
-160.40	-159.42	1078.13	-71.84	-54.63	-97.90	10
-285.64	468.99	796.63	16.60	36.16	-43.09	8
-723.88	267.82	568.60	57.86	-9.61	-43.40	8
-391.36	767.33	906.98	61.71	-75.53	29.02	10
-646.97	386.72	739.01	22.06	16.11	16.05	9
-625.24	134.03	788.57	-5.04	-13.67	45.99	8
-874.51	-60.06	935.55	-61.43	-66.89	76.08	10
-687.26	-178.22	1077.64	9.22	-115.05	46.60	8
-454.10	-138.67	853.27	4.88	-80.32	-13.06	10
-620.61	-196.04	919.92	-25.48	-142.15	-66.86	9
208.25	-128.66	1041.02	-35.19	-239.50	24.96	8
-627.44	-238.53	1088.13	-143.13	-37.90	-56.43	10
-526.37	-256.35	1232.42	-54.47	-176.51	-8.21	8
324.22	2.20	1281.25	106.26	19.47	36.90	11
-584.47	-59.81	728.52	167.60	29.08	26.34	8
56.64	429.44	665.77	250.67	-161.16	30.12	8
161.13	709.96	706.54	104.40	163.57	41.29	10
-756.84	358.64	527.10	-10.04	220.31	-37.38	8
-776.86	82.28	447.02	-62.62	55.54	-37.75	11
-212.16	-219.24	824.22	-97.56	27.07	-22.89	8
-665.28	-99.85	1372.80	-84.44	144.50	34.70	10
-1406.01	98.88	954.35	-46.20	179.75	36.07	8
-695.56	8.30	1253.91	-132.72	-4.00	100.52	8
-448.97	151.12	1215.58	-197.57	39.64	58.01	11
-885.25	-270.51	1102.05	-225.74	37.23	47.79	8
-956.30	-393.31	1025.15	-151.46	-34.85	4.91	10
-967.77	-297.12	1079.35	-86.21	-122.47	-40.86	8
-462.65	-358.15	885.01	-13.09	-209.56	-37.96	11
-344.24	-230.96	743.65	25.85	-215.00	17.33	8
-209.72	-189.21	638.43	42.82	-188.78	67.87	10
-177.00	-188.48	824.71	62.74	-161.16	82.49	8
-514.16	-67.14	690.43	135.93	-112.06	84.81	8
-286.38	91.80	774.41	153.84	-87.22	61.92	11
-499.76	208.25	784.91	128.69	-63.78	38.33	8
-485.11	257.32	886.72	83.47	-90.12	59.91	10
-390.14	292.48	814.94	56.52	-115.17	67.57	8
-207.76	307.37	985.84	74.98	-145.05	109.80	8
-225.59	-140.14	956.05	53.28	-116.18	96.22	11
50.78	-149.17	948.00	103.73	-49.07	83.65	8
-86.67	154.79	1007.57	101.84	44.80	106.20	10
-392.09	241.21	962.16	61.83	45.26	100.80	8
-614.75	208.25	834.96	36.53	13.31	136.29	10
-641.60	103.03	771.48	-7.20	-11.84	114.90	9
-31.25	221.19	833.98	-0.06	-31.04	31.59	8
-301.03	299.32	860.84	98.75	-22.92	-43.06	10
-94.97	301.51	877.69	112.46	-39.67	46.51	8
255.86	-173.10	908.94	126.65	15.05	90.79	8
-70.80	126.46	646.24	134.09	168.88	118.01	11
-206.30	153.32	751.71	170.90	192.81	114.99	8
-260.01	350.10	890.14	213.41	167.48	90.00	10
-265.63	489.75	816.89	159.03	218.54	29.42	8
-654.54	481.93	599.61	63.69	245.45	-50.29	11
-1167.24	285.16	507.32	40.01	220.92	-66.83	8
-1393.07	287.60	730.96	33.11	99.64	-83.95	10
-1059.81	523.93	897.46	21.42	-86.06	-82.98	8
-648.19	13.43	730.22	-115.36	-102.14	-117.10	10
-780.76	-162.35	600.83	-133.70	-90.85	-171.63	9
-576.17	51.27	538.33	-165.89	-74.46	-164.95	10
-686.04	-182.62	658.20	-166.35	-17.03	-156.74	8
-486.33	-114.75	1002.93	-61.71	-114.50	-124.57	10
-641.11	291.50	946.78	34.55	-88.04	-37.17	9
-626.46	28.81	994.87	60.24	-154.33	-1.40	10
-303.47	140.38	828.86	80.02	-135.50	63.17	8
-413.33	103.27	860.84	36.04	-131.96	49.99	8
-498.29	128.17	843.51	33.48	-124.11	48.80	10
-499.76	154.30	1021.48	1.56	-87.07	12.08	9
-795.41	112.55	968.02	-0.70	-37.11	-8.21	8
-789.06	142.33	988.77	20.14	-57.56	-1.43	10
-539.31	-78.86	865.97	38.12	-23.16	-14.89	8
-1044.92	-35.16	799.56	78.89	-67.08	-45.81	8
-364.75	39.55	933.84	97.84	-198.55	-26.28	11
-315.92	-200.20	424.32	-6.56	-125.89	-22.03	8
-337.65	-250.00	701.42	-42.21	-52.19	-49.41	10
-482.18	724.61	855.71	-46.30	-69.09	-18.89	8
-263.18	417.72	613.04	-79.65	-37.96	38.60	8
-716.31	229.25	720.95	-63.81	37.99	24.38	11
-728.27	-61.77	760.74	-53.19	-21.51	55.73	8
-600.34	-228.27	806.40	-103.12	-91.80	52.06	8
-687.50	-395.26	985.11	-135.31	-105.77	69.15	10
-620.12	-456.79	853.76	-116.76	-127.01	116.85	9
-507.32	-338.38	1120.61	-95.00	-128.94	115.60	10
-238.04	-215.82	1393.55	6.59	-147.95	100.98	8
-37.60	23.44	1012.21	36.56	-57.19	74.34	10
-128.66	-147.46	1163.82	13.40	42.63	-20.48	8
-710.94	-234.13	1001.46	97.63	-7.84	-45.78	11
-801.27	433.35	476.56	98.18	-18.89	-49.16	8
-903.32	235.11	531.49	94.54	-23.38	-35.37	8
-511.23	520.02	719.24	110.47	-160.77	-62.56	10
-210.45	315.67	596.44	-27.77	-70.65	36.41	8
-623.54	8.30	602.29	-93.81	-28.53	22.61	11
-610.35	264.16	1208.50	-77.30	-147.77	83.53	8
-218.26	210.45	1461.91	-7.54	-156.95	91.86	8
-287.84	288.82	1118.90	2.81	-157.01	25.91	10
-340.09	75.93	1046.88	-24.78	-126.40	-27.19	8
-277.10	112.06	913.09	-51.45	-81.21	-43.40	11
-449.46	121.58	905.03	-58.04	-32.14	-50.08	8
-559.08	-172.36	1047.12	-44.40	-17.67	-18.31	10
-502.69	-29.54	831.05	-10.31	-39.61	-30.88	8
-449.95	-259.03	866.21	28.50	-33.08	20.26	9
-572.51	-275.15	788.09	106.75	-67.75	36.04	10
-469.73	-244.38	810.55	182.01	-106.11	78.70	8
-298.34	-21.48	713.87	185.67	-120.73	90.64	10
-321.53	372.31	787.35	192.23	-14.16	173.98	8
-637.45	222.41	743.41	136.26	19.04	164.49	11
-380.86	-64.70	413.09	92.38	-137.63	136.75	8
-25.63	-299.56	387.21	44.22	-205.26	200.87	10
56.15	6.10	725.59	-31.49	-175.75	191.89	8
-449.95	471.68	1194.09	-45.01	-190.28	174.32	8
214.60	627.44	1347.66	-50.60	-126.28	130.95	11
-271.24	370.61	1075.44	-28.59	-60.12	48.43	8
364.75	390.63	1030.76	-6.71	-13.06	-19.26	10
103.27	240.23	1055.66	-35.92	82.67	-110.41	8
-365.97	172.12	789.79	-66.96	33.42	-103.06	11
-443.85	-25.15	1180.18	-60.61	32.01	-79.16	8
-500.00	-88.38	1032.47	-56.76	5.00	-64.64	10
-398.68	-99.61	928.47	-37.87	-20.87	-13.31	8
-326.66	-164.55	885.50	-12.76	-39.34	16.20	8
-141.36	-137.45	858.89	-12.27	-35.49	31.56	11
-248.05	49.56	721.68	53.50	-28.56	42.63	8
-62.26	-55.42	650.15	114.69	-1.31	83.98	8
-106.69	144.04	860.11	195.95	6.93	130.86	10
-75.20	287.11	883.06	245.82	54.14	124.79	8
-257.81	453.13	750.98	228.88	65.16	108.52	9
-301.03	533.94	815.43	187.56	83.98	49.87	10
-579.35	288.57	754.15	139.86	64.67	-33.05	8
-681.40	325.44	871.09	98.66	12.97	-79.22	10
-648.93	214.11	1173.58	89.45	-72.94	-67.57	8
-402.10	375.00	802.73	42.18	-92.41	-70.28	11
-86.67	265.14	726.56	22.22	-78.22	-23.25	8
-101.32	380.62	748.54	3.42	-12.57	34.97	8
-484.38	329.83	571.04	-14.13	19.07	7.26	10
-565.67	188.23	757.08	15.72	-8.30	2.87	9
-35.64	180.42	800.54	59.51	-2.78	-29.88	8
-598.39	260.99	591.80	79.93	78.64	-161.47	8
-724.61	165.53	946.29	64.48	-8.61	-171.51	10
-580.32	112.30	790.53	17.00	-7.20	-170.56	8
-531.98	-73.73	627.93	-98.57	18.34	-129.33	9
-853.27	-206.54	721.68	-121.67	-16.78	-101.50	10
-734.62	143.07	819.58	-85.30	-50.75	-45.47	8
-572.75	138.92	1099.85	-56.58	-146.45	-22.67	10
-417.97	274.17	854.98	-45.10	-169.98	23.65	8
-530.76	292.97	734.62	-86.49	-196.41	-19.13	11
-377.93	198.24	848.39	-112.06	-188.66	-3.42	8
-404.54	333.74	877.44	-115.72	-173.03	-27.53	10
-311.04	148.68	896.00	-142.30	-164.61	-62.84	8
-449.22	-222.90	1250.49	-142.43	-77.21	-1.71	11
-408.69	-157.96	1169.68	-90.88	-99.30	10.35	8
-307.62	-131.35	1106.69	-70.50	-78.89	-5.52	10
-350.10	-226.32	1015.87	38.94	-32.93	-38.57	8
-547.36	-98.88	945.31	91.64	-57.59	-8.82	8
-343.99	-6.59	864.75	132.02	-94.79	17.49	11
-410.16	-36.38	755.37	122.44	-78.86	-2.11	8
-417.72	-61.28	809.57	119.87	-47.49	77.21	8
-318.36	107.42	909.91	118.74	-39.18	112.18	10
-212.89	202.88	1000.49	139.16	30.00	82.86	8
-703.86	-0.24	833.74	42.57	17.46	35.22	11
-350.83	3.17	734.86	26.82	-49.47	91.64	8
-479.00	21.73	656.98	4.09	-93.57	42.82	8
-293.21	-44.68	654.05	-10.28	-96.28	54.14	8
-450.20	56.64	455.57	-26.92	-118.01	63.96	10
52.98	424.32	1203.86	25.09	-125.40	16.27	9
-51.51	718.26	1088.13	65.28	-20.05	56.98	8
-9.28	666.02	1167.48	47.15	84.93	19.32	10
-515.63	205.08	773.44	26.64	108.40	-10.13	8
-505.37	151.61	791.50	-9.12	32.38	11.75	8
-480.47	339.36	925.78	16.91	-5.28	17.76	11
-478.52	438.48	877.69	-52.25	-26.15	3.08	8
-228.52	79.35	1092.77	-89.32	-23.77	-4.12	8
-729.98	-24.41	852.29	-5.71	4.18	-53.01	10
-435.55	195.56	877.93	13.34	-55.45	-98.48	9
-441.65	-29.30	912.11	-6.81	-40.01	-130.40	8
-464.84	-21.97	558.84	-4.97	-16.02	-115.11	10
-697.75	62.74	751.46	-11.51	-45.47	-53.65	8
-458.98	178.22	1016.60	8.27	-87.25	-6.93	8
-750.98	285.89	1160.40	-6.44	-104.52	8.73	11
-688.96	301.27	1093.51	-64.15	-172.52	54.47	8
-283.69	-20.02	920.90	-96.19	-193.48	73.30	10
-147.95	17.58	615.72	-68.15	-140.29	85.54	8
-311.28	33.20	795.90	-52.67	-119.51	94.42	8
-180.18	-74.71	868.16	-35.49	-111.60	135.71	11
-421.88	-27.59	817.38	-15.96	-69.73	143.13	8
-288.82	6.84	905.03	22.55	-38.45	98.79	8
-234.86	155.76	1042.97	23.86	-46.48	59.88	10
-156.01	240.48	1055.18	55.97	-29.85	-8.27	8
-301.76	252.93	1187.26	102.54	-1.71	-56.46	9
-338.62	153.56	1126.46	143.25	42.08	-75.13	10
-289.55	43.95	1119.38	210.88	76.72	-67.14	8
-512.70	162.11	802.98	202.33	41.90	-43.37	10
-633.79	340.33	549.07	133.00	-6.96	-45.65	8
-224.85	-47.36	842.77	-18.71	-73.67	-42.02	11
-341.80	-55.18	954.83	-34.58	59.23	-4.97	8
-727.29	-18.07	947.51	-77.97	29.97	-6.90	8
-652.10	-45.90	932.13	-102.75	-48.92	1.01	10
-305.66	-239.26	930.66	-165.56	-93.44	16.94	9
-273.44	-148.93	868.16	-131.62	-96.89	20.32	8
-353.76	-196.29	909.18	-80.29	-64.24	39.43	10
-604.74	-187.74	690.19	-42.79	-85.82	62.01	8
-171.63	-28.32	531.49	4.15	-116.27	109.10	10
-41.50	139.65	623.29	6.53	-85.57	104.68	9
-200.20	177.49	1264.65	13.49	-26.28	78.67	8
-438.48	291.02	1166.50	96.07	-10.99	59.75	10
-184.81	614.01	1048.83	62.10	-26.52	88.26	8
-272.95	378.91	1073.73	-15.11	58.62	17.76	8
-340.09	178.22	1003.91	-42.24	37.78	-41.66	11
-566.16	19.53	955.81	-38.60	46.30	-40.77	8
-522.71	156.74	929.44	41.63	22.22	2.01	10
-526.61	381.59	904.54	69.24	19.68	7.69	8
-378.91	319.82	770.02	29.63	7.81	-9.31	8
-470.70	142.33	812.50	5.89	7.63	12.12	9
-399.90	160.64	784.42	25.39	-10.86	9.67	10
-522.71	102.54	923.83	41.38	-20.66	4.82	8
-499.02	172.85	1086.18	24.72	-51.91	0.27	8
-470.95	11.47	1000.00	19.53	-32.99	-19.56	11
-276.86	-140.63	981.93	32.59	-39.67	8.76	8
-415.77	-295.65	939.94	66.65	-28.84	7.39	8
-448.97	-287.11	825.68	52.00	-67.63	7.14	10
-216.06	-32.96	667.24	157.10	-61.28	110.72	8
-65.43	54.93	733.15	242.28	-43.46	95.52	9
-214.36	121.83	650.88	258.73	20.17	23.22	10
-414.79	134.28	802.73	234.86	14.56	-26.34	8
-281.74	344.97	769.53	209.17	50.81	-67.66	8
-683.84	461.91	807.13	127.87	88.93	-108.86	10
-458.25	564.21	842.29	78.49	67.57	-119.72	9
-479.74	428.96	546.63	3.91	65.98	-177.76	10
-698.49	331.05	528.08	-42.60	45.53	-170.01	8
-542.48	110.60	816.41	-69.00	52.52	-146.82	10
-732.67	112.30	765.14	-35.10	80.29	-94.79	8
-1142.33	-6.35	879.39	-99.03	101.50	-165.37	9
-930.18	130.37	833.01	10.74	-68.57	-61.10	10
-693.36	185.55	843.51	6.71	-73.85	-16.20	8
-713.62	-32.96	689.45	1.40	-67.11	-2.66	10
-505.13	71.29	729.25	-0.79	-91.92	12.21	9
-505.86	-66.65	930.66	-25.51	-33.51	40.74	8
-659.91	22.71	884.28	-37.78	-19.59	50.90	8
-750.98	-113.53	940.67	-55.15	-4.18	70.77	10
-786.62	130.62	792.48	-0.79	-41.75	46.57	8
-666.26	43.95	849.12	-52.55	-50.35	17.82	9
-726.81	-34.91	767.82	-36.56	-31.25	-38.57	10
-875.49	96.92	706.30	-35.40	-35.28	-23.65	8
-604.98	23.93	767.58	-75.78	-35.03	-22.31	8
-762.94	417.48	758.79	-40.47	-81.91	2.87	10
-496.09	116.70	254.88	-14.16	-110.20	22.80	9
-431.40	224.61	1012.21	-106.78	-126.28	-8.64	8
-233.64	106.45	1077.15	-14.56	-64.97	-4.33	10
-479.98	201.90	763.67	2.78	-20.02	-23.96	8
-699.71	102.78	704.10	10.10	15.63	24.29	8
-713.38	71.78	887.70	-18.55	-17.09	59.17	11
-631.35	12.70	751.22	-71.69	-43.88	82.92	8
-574.46	-136.96	892.09	-106.60	-37.78	74.28	8
-751.95	-89.36	823.24	-129.30	-19.07	80.93	10
-743.90	-188.48	911.38	-107.57	-63.48	29.05	8
-415.53	293.70	822.27	-12.42	-53.22	26.15	11
-811.77	324.95	918.46	-20.45	4.61	75.68	8
-703.61	410.89	863.53	-86.58	-2.44	131.26	8
-967.29	235.11	694.09	-117.10	-3.36	136.47	10
-716.55	65.92	748.29	-119.23	-126.83	117.22	9
-242.43	16.85	918.70	-81.45	-192.35	97.75	10
-136.96	-21.97	994.87	-52.15	-88.84	138.37	8
-180.18	-106.93	920.41	14.34	95.12	169.56	8
-394.04	-371.58	729.49	74.13	140.90	138.15	10
-202.64	-343.99	626.22	185.91	173.00	166.26	9
-291.99	88.87	492.43	255.46	278.63	243.32	10
-1075.68	127.69	1007.81	262.73	289.22	225.37	8
-942.38	548.58	797.36	208.47	187.26	276.03	10
-946.53	105.71	808.59	72.17	117.03	209.50	10
-862.55	34.91	738.28	22.80	42.88	135.16	9
-715.82	102.05	771.48	15.53	12.70	104.25	8
-358.40	-21.97	543.21	30.64	67.63	93.93	10
-742.19	-253.42	480.47	112.34	137.82	72.57	8
-626.22	340.82	385.01	313.20	84.05	83.47	11
-672.12	526.61	506.59	366.00	54.50	86.85	8
-761.96	749.02	662.35	340.52	18.71	98.48	8
-744.63	702.15	468.75	246.06	-4.73	171.51	10
-940.43	661.13	461.43	141.36	-26.31	123.38	8
-616.46	552.25	589.84	58.35	-60.03	147.03	11
-457.52	357.18	525.88	-17.55	-15.50	133.48	8
-684.57	145.75	604.49	7.29	-24.44	76.26	10
-604.74	436.52	718.99	41.93	-88.53	52.92	8
-332.03	435.55	477.78	65.00	-87.04	66.35	8
-526.12	498.78	495.85	94.54	-36.83	77.55	11
-497.56	544.92	488.28	135.28	-26.79	99.85	8
-358.89	516.85	357.91	62.38	4.24	98.30	8
-638.67	336.43	467.53	22.37	25.97	134.43	10
-530.52	471.44	402.10	51.12	-9.28	169.25	8
-557.13	585.94	295.90	143.19	74.16	224.85	11
-329.10	660.40	290.04	127.87	90.91	278.05	8
-308.11	582.28	349.61	81.88	129.49	272.09	8
-341.31	381.84	428.71	75.13	143.55	248.02	10
-350.59	452.88	342.04	106.75	112.52	158.91	9
-349.85	629.15	218.99	132.20	86.67	88.50	10
-384.77	552.00	227.29	48.49	94.27	67.96	8
-461.43	472.66	333.01	48.71	54.72	61.00	10
-372.56	431.64	269.53	90.58	21.00	140.23	8
-330.08	359.13	340.33	71.53	19.07	128.72	11
-505.13	437.01	250.98	43.95	41.84	110.32	8
-651.86	535.40	194.09	9.28	-9.92	66.93	8
-699.71	447.27	190.67	-14.80	-59.51	30.30	10
-367.19	620.12	280.03	5.77	-61.43	23.19	8
-431.88	682.37	93.51	-26.43	-36.19	58.14	9
-270.75	641.60	207.76	-52.76	-67.14	58.17	10
-236.08	651.37	332.28	-30.79	-67.29	20.87	8
-303.96	583.50	358.64	-45.50	-44.65	35.80	8
-282.71	385.25	335.21	-30.12	-42.11	37.57	10
-255.86	368.90	304.93	13.89	-28.29	12.27	9
-218.75	347.90	284.67	73.61	-11.08	-31.68	8
-277.59	356.93	163.57	149.17	9.09	-33.36	10
-271.24	443.12	80.81	187.59	22.67	10.16	8
-442.63	388.43	173.10	184.84	35.95	32.81	9
-373.78	676.03	26.61	231.81	10.10	31.34	10
-348.39	574.95	254.64	226.50	3.08	30.03	8
-23.44	586.18	99.61	242.83	11.29	104.16	10
90.82	628.17	33.94	222.60	84.17	133.54	8
-73.00	795.90	-77.15	196.56	106.81	95.98	9
-255.62	573.49	65.67	133.09	124.73	29.21	10
-382.32	740.72	-89.84	123.26	110.84	-30.30	8
-400.88	635.50	-8.06	133.12	92.59	-35.37	8
-299.07	635.50	-89.60	175.38	81.42	-25.27	10
-237.79	680.91	-44.92	197.72	82.58	-10.44	9
-310.06	991.21	-197.75	147.58	110.50	57.56	10
-331.54	900.63	-119.38	-29.11	55.39	75.62	8
-426.27	811.77	-120.12	-126.77	19.44	50.63	8
-308.35	857.18	-165.77	-194.58	-22.46	39.03	10
-239.26	701.17	1.71	-207.92	-36.53	39.06	9
-218.99	665.04	-86.43	-188.35	-46.42	0.27	10
-258.30	610.60	8.06	-143.19	-20.48	-16.54	8
-322.75	539.79	83.25	-85.36	-11.29	-23.47	8
-244.63	624.51	31.98	-36.77	-1.07	-2.20	11
-184.08	641.11	111.33	-17.64	6.47	-2.75	8
-309.57	728.76	-29.79	-3.39	15.17	40.77	8
-297.61	727.78	78.12	-115.63	-11.66	114.50	8
-140.38	648.68	193.85	-196.99	-4.55	97.96	10
-301.51	675.05	166.50	-229.13	-0.43	71.04	9
-332.03	533.20	212.40	-269.20	-35.52	36.59	8
-297.36	466.80	204.83	-208.28	-41.17	15.23	10
-189.21	684.57	70.80	-186.92	-45.96	-7.26	8
-242.19	566.16	112.79	-164.52	-26.79	-1.10	10
-343.99	403.32	270.26	-127.01	-28.66	-1.16	9
-212.40	600.59	306.88	-66.19	-48.61	-27.28	8
-271.48	364.75	344.73	-44.34	-37.35	-56.58	10
44.19	225.10	501.46	75.01	-16.82	-65.98	8
67.38	372.80	508.54	237.92	90.91	-40.19	8
-556.88	658.20	103.76	265.59	90.88	-16.78	11
-692.87	566.41	-125.49	80.02	-51.79	68.45	8
-137.70	415.77	455.32	-29.63	-144.81	131.59	10
-234.38	664.06	441.89	38.94	-74.80	71.96	8
-378.17	613.04	530.52	15.72	-82.55	71.84	8
-204.59	605.71	405.03	-18.34	-99.09	95.46	11
-161.87	369.14	407.71	-47.15	-70.10	108.52	8
-306.40	459.47	91.06	-18.71	-81.36	53.34	10
-311.77	442.14	202.15	-64.64	-103.30	75.47	8
-262.45	568.36	166.02	-71.53	-112.49	72.05	9
-72.51	528.56	209.72	-94.76	-109.19	43.85	10
164.79	331.05	159.67	-111.39	-90.39	11.54	8
294.92	291.02	115.48	-29.24	-21.64	-4.24	10
-66.41	230.96	311.28	87.01	55.79	-2.59	8
-179.20	194.82	446.78	210.11	55.15	84.05	9
-194.82	330.81	473.39	268.98	48.03	117.68	8
11.72	647.71	190.92	364.90	57.19	159.94	10
-53.22	583.50	-214.11	380.77	131.20	129.58	8
13.43	555.91	-106.93	294.37	117.86	58.59	10
-33.94	649.17	-64.45	266.78	123.23	35.77	9
-176.51	929.44	-75.93
