# Supplementary material for: Complexes of vertebrate TMC1/2 and CIB2/3 proteins form hair-cell mechanotransduction cation channels
Source: eLife. 2025 Jan 8;12:RP89719. doi: 10.7554/eLife.89719 (PMC11709434; doi:10.7554/eLife.89719)
Supplement: Figure 3—source data 1. [file elife-89719-fig3-data1.zip › Figure 3H/readme_fig_3H.txt]

(1) convert_code.m converts the original text files into MATLAB and Excel files. 
The values include acceleration data for the lateral, fore-aft, and vertical axes, 
as well as velocity data for the pitch, roll, and yaw axes.

(2) plot_code.m generates power spectra plots for the MATLAB files located in 
the "het," "homo," and "wt" folders.
