# Supplementary material for: Complexes of vertebrate TMC1/2 and CIB2/3 proteins form hair-cell mechanotransduction cation channels
Source: eLife. 2025 Jan 8;12:RP89719. doi: 10.7554/eLife.89719 (PMC11709434; doi:10.7554/eLife.89719)
Supplement: Figure 7—figure supplement 5—source data 1. [file elife-89719-fig7-figsupp5-data1.zip]

Archive with 20 entries (20 files):
- 2021-03-06 (hsTMC1MIN).jpg
- __MACOSX/._2021-03-06 (hsTMC1MIN).jpg
- 2021-12-09-2 (hsCIB2KozDel).jpg
- __MACOSX/._2021-12-09-2 (hsCIB2KozDel).jpg
- 2022-03-21-1 (hsCIB2KozDel_hsTMC1IL1).jpg
- __MACOSX/._2022-03-21-1 (hsCIB2KozDel_hsTMC1IL1).jpg
- 2022-04-18-2 (15N-hsCIB3KozDel).jpg
- __MACOSX/._2022-04-18-2 (15N-hsCIB3KozDel).jpg
- 2022-04-21-1 (15N-hsCIB3KozDel_hsTMC1IL1).jpg
- __MACOSX/._2022-04-21-1 (15N-hsCIB3KozDel_hsTMC1IL1).jpg
- 20220328qS75q16600qFWqhs15NCIB2KozDel.xls
- __MACOSX/._20220328qS75q16600qFWqhs15NCIB2KozDel.xls
- 20220329qS75q16600qFWqhs15NCIB2KozDelqhsTMC1IL1.xls
- __MACOSX/._20220329qS75q16600qFWqhs15NCIB2KozDelqhsTMC1IL1.xls
- 20220411qS75q16600qFWqhsTMC1MIN.xls
- __MACOSX/._20220411qS75q16600qFWqhsTMC1MIN.xls
- 20220415qS75q16600qFWqhsCIB3KozDel.xls
- __MACOSX/._20220415qS75q16600qFWqhsCIB3KozDel.xls
- S7516600qFWq15NhsCIB3KozDelqhsTMC1IL1q20220419.xls
- __MACOSX/._S7516600qFWq15NhsCIB3KozDelqhsTMC1IL1q20220419.xls
