# Supplementary material for: Complexes of vertebrate TMC1/2 and CIB2/3 proteins form hair-cell mechanotransduction cation channels
Source: eLife. 2025 Jan 8;12:RP89719. doi: 10.7554/eLife.89719 (PMC11709434; doi:10.7554/eLife.89719)
Supplement: Figure 7—figure supplement 5—source data 1. [file elife-89719-fig7-figsupp5-data1.zip › 20220328qS75q16600qFWqhs15NCIB2KozDel.xls]

## Sheet: Curves
10
S75q16600qmicroplate004qFWq15NhsCIB2KozDelq03282022:10_UV
ml	mAU
0	29.491
0.133135	33.782
0.26627	65.781
0.399405	15.28
0.53254	-4.858
0.665675	-12.765
0.79881	-15.598
0.931945	-16.939
1.06508	-17.469
1.19822	-17.77
1.33135	-17.892
1.46449	-17.936
1.59762	-18.161
1.73076	-18.538
1.86389	-18.812
1.99703	-18.896
2.13016	-18.719
2.2633	-18.969
2.39643	-18.986
2.52957	-19.602
2.6627	-19.364
2.79584	-19.068
2.92897	-19.076
3.06211	-19.44
3.19524	-19.729
3.32838	-19.376
3.46151	-19.27
3.59465	-19.566
3.72778	-19.478
3.86092	-19.63
3.99405	-19.816
4.12719	-19.698
4.26032	-19.629
4.39346	-19.625
4.52659	-19.713
4.65973	-19.862
4.79286	-19.921
4.926	-20.071
5.05913	-20.134
5.19227	-19.952
5.3254	-19.806
5.45854	-19.893
5.59167	-19.896
5.72481	-19.927
5.85794	-19.801
5.99108	-20.157
6.12421	-20.122
6.25735	-19.837
6.39048	-19.812
6.52362	-20.073
6.65675	-20.017
6.78989	-19.757
6.92302	-19.701
7.05616	-19.927
7.18929	-20.566
7.32243	-20.042
7.45556	-19.686
7.5887	-19.841
7.72183	-20.021
7.85497	-19.978
7.9881	-20.115
8.12124	-19.876
8.25437	-20
8.38751	-19.915
8.52064	-20.213
8.65378	-20.125
8.78691	-20.097
8.92005	-20.125
9.05318	-20.331
9.18632	-20.099
9.31945	-20.149
9.45259	-20.299
9.58572	-20.418
9.71886	-20.9
9.85199	-20.412
9.98513	-20.4
10.1183	-20.57
10.2514	-20.282
10.3845	-20.741
10.5177	-20.405
10.6508	-20.509
10.7839	-20.524
10.9171	-20.706
11.0502	-20.83
11.1833	-20.568
11.3165	-20.642
11.4496	-20.396
11.5827	-20.192
11.7159	-20.569
11.849	-20.816
11.9822	-20.695
12.1153	-20.857
12.2484	-21.102
12.3816	-21.094
12.5147	-20.827
12.6478	-20.738
12.781	-20.958
12.9141	-21.147
13.0472	-21.254
13.1804	-21.18
13.3135	-21.053
13.4466	-21.085
13.5798	-21.515
13.7129	-21.389
13.846	-21.169
13.9792	-21.453
14.1123	-21.043
14.2454	-21.412
14.3786	-21.551
14.5117	-21.381
14.6449	-21.39
14.778	-21.437
14.9111	-21.202
15.0443	-21.48
15.1774	-21.539
15.3105	-21.241
15.4437	-21.457
15.5768	-21.235
15.7099	-21.358
15.8431	-21.572
15.9762	-21.501
16.1093	-21.324
16.2425	-21.449
16.3756	-21.394
16.5087	-21.261
16.6419	-21.065
16.775	-21.099
16.9082	-20.784
17.0413	-20.749
17.1744	-20.871
17.3076	-20.939
17.4407	-20.757
17.5738	-21.047
17.707	-20.843
17.8401	-20.934
17.9732	-20.858
18.1064	-20.974
18.2395	-21.21
18.3726	-20.869
18.5058	-21.226
18.6389	-21.208
18.772	-21.101
18.9052	-20.89
19.0383	-21.064
19.1714	-21.242
19.3046	-20.995
19.4377	-20.751
19.5709	-21.305
19.704	-21.379
19.8371	-21.23
19.9703	-21.131
20.1034	-21.31
20.2365	-21.266
20.3697	-21.243
20.5028	-21.122
20.6359	-21.137
20.7691	-21.126
20.9022	-21.221
21.0353	-21.09
21.1685	-21.097
21.3016	-21.277
21.4347	-21.366
21.5679	-21.169
21.701	-21.434
21.8341	-21.238
21.9673	-21.35
22.1004	-21.405
22.2336	-21.355
22.3667	-21.348
22.4998	-21.421
22.633	-21.747
22.7661	-21.512
22.8992	-21.548
23.0324	-21.864
23.1655	-21.628
23.2986	-21.406
23.4318	-21.57
23.5649	-21.638
23.698	-21.987
23.8312	-22.293
23.9643	-21.748
24.0974	-21.641
24.2306	-21.843
24.3637	-21.889
24.4968	-21.926
24.63	-21.884
24.7631	-21.836
24.8963	-21.714
25.0294	-21.903
25.1625	-21.811
25.2957	-21.743
25.4288	-21.801
25.5619	-21.564
25.6951	-21.994
25.8282	-22.071
25.9613	-21.734
26.0945	-21.582
26.2276	-22.049
26.3607	-22.087
26.4939	-22.013
26.627	-21.629
26.7601	-22.013
26.8933	-21.991
27.0264	-21.537
27.1595	-22.145
27.2927	-21.991
27.4258	-21.928
27.559	-21.817
27.6921	-21.504
27.8252	-21.524
27.9584	-21.897
28.0915	-21.675
28.2246	-21.545
28.3578	-21.762
28.4909	-21.81
28.624	-21.477
28.7572	-21.559
28.8903	-21.678
29.0234	-21.733
29.1566	-21.718
29.2897	-21.52
29.4228	-21.719
29.556	-21.598
29.6891	-21.777
29.8223	-21.856
29.9554	-21.875
30.0885	-21.841
30.2217	-22.051
30.3548	-22.106
30.4879	-21.886
30.6211	-22.057
30.7542	-21.626
30.8873	-21.851
31.0205	-21.566
31.1536	-21.74
31.2867	-21.881
31.4199	-21.731
31.553	-21.855
31.6861	-21.83
31.8193	-21.612
31.9524	-21.609
32.0855	-21.51
32.2187	-21.575
32.3518	-21.536
32.485	-21.941
32.6181	-22.011
32.7512	-21.743
32.8844	-21.827
33.0175	-21.556
33.1506	-21.967
33.2838	-21.991
33.4169	-22.201
33.55	-21.907
33.6832	-21.911
33.8163	-22.051
33.9494	-21.845
34.0826	-21.957
34.2157	-21.834
34.3488	-22.233
34.482	-22.014
34.6151	-22.139
34.7482	-22.04
34.8814	-22.134
35.0145	-22.161
35.1477	-21.633
35.2808	-22.056
35.4139	-22.217
35.5471	-22.17
35.6802	-21.999
35.8133	-22.03
35.9465	-21.817
36.0796	-21.997
36.2127	-22.222
36.3459	-22.157
36.479	-22.141
36.6121	-22.544
36.7453	-22.441
36.8784	-22.167
37.0115	-22.193
37.1447	-22.007
37.2778	-22.069
37.4109	-22.201
37.5441	-22.254
37.6772	-22.224
37.8104	-22.234
37.9435	-22.271
38.0766	-22.435
38.2098	-22.366
38.3429	-22.157
38.476	-22.24
38.6092	-22.052
38.7423	-22.135
38.8754	-22.258
39.0086	-21.923
39.1417	-22.234
39.2748	-22.264
39.408	-22.374
39.5411	-22.366
39.6742	-22.394
39.8074	-22.323
39.9405	-22.419
40.0736	-22.472
40.2068	-22.547
40.3399	-22.564
40.4731	-22.753
40.6062	-22.549
40.7393	-22.373
40.8725	-22.462
41.0056	-22.57
41.1387	-22.491
41.2719	-22.814
41.405	-22.561
41.5381	-22.428
41.6713	-22.615
41.8044	-22.12
41.9375	-22.269
42.0707	-21.799
42.2038	-21.877
42.3369	-22.222
42.4701	-22.038
42.6032	-21.92
42.7363	-22.047
42.8695	-21.814
43.0026	-21.993
43.1358	-21.68
43.2689	-21.374
43.402	-20.977
43.5352	-20.738
43.6683	-19.993
43.8014	-19.112
43.9346	-17.409
44.0677	-15.37
44.2008	-12.736
44.334	-9.375
44.4671	-5.073
44.6002	-0.439
44.7334	5.067
44.8665	10.143
44.9996	16.494
45.1328	22.249
45.2659	27.484
45.3991	32.727
45.5322	37.482
45.6653	41.35
45.7985	44.559
45.9316	47.224
46.0647	49.471
46.1979	50.019
46.331	50.399
46.4641	50.169
46.5973	49.424
46.7304	47.769
46.8635	45.751
46.9967	43.517
47.1298	41.218
47.2629	38.733
47.3961	36.234
47.5292	33.656
47.6623	31.583
47.7955	29.146
47.9286	26.586
48.0618	24.511
48.1949	22.746
48.328	20.838
48.4612	18.779
48.5943	16.778
48.7274	15.172
48.8606	13.384
48.9937	12.041
49.1268	10.311
49.26	8.957
49.3931	7.387
49.5262	6.136
49.6594	5.112
49.7925	3.721
49.9256	2.834
50.0588	1.617
50.1919	0.657
50.325	-0.233
50.4582	-0.669
50.5913	-1.396
50.7245	-2.264
50.8576	-2.784
50.9907	-3.111
51.1239	-3.946
51.257	-4.435
51.3901	-4.564
51.5233	-4.868
51.6564	-5.475
51.7895	-5.744
51.9227	-5.95
52.0558	-6.216
52.1889	-6.469
52.3221	-6.701
52.4552	-6.843
52.5883	-7.028
52.7215	-7.035
52.8546	-7.012
52.9877	-7.196
53.1209	-7.065
53.254	-7.217
53.3872	-7.309
53.5203	-7.232
53.6534	-6.928
53.7866	-7.091
53.9197	-7.137
54.0528	-6.835
54.186	-6.568
54.3191	-6.567
54.4522	-6.23
54.5854	-5.777
54.7185	-5.617
54.8516	-5.241
54.9848	-5.021
55.1179	-4.517
55.251	-4.211
55.3842	-4.138
55.5173	-3.693
55.6504	-3.516
55.7836	-3.268
55.9167	-3.132
56.0499	-2.958
56.183	-2.991
56.3161	-2.744
56.4493	-2.71
56.5824	-2.587
56.7155	-2.539
56.8487	-2.814
56.9818	-2.614
57.1149	-2.451
57.2481	-2.527
57.3812	-2.939
57.5143	-3.109
57.6475	-3.07
57.7806	-2.978
57.9137	-3.611
58.0469	-3.722
58.18	-4.11
58.3131	-4.506
58.4463	-4.634
58.5794	-4.749
58.7126	-4.671
58.8457	-5.566
58.9788	-5.441
59.112	-5.7
59.2451	-6.128
59.3782	-6.123
59.5114	-6.256
59.6445	-6.065
59.7776	-6.433
59.9108	-6.508
60.0439	-6.434
60.177	-7.004
60.3102	-6.485
60.4433	-6.42
60.5764	-6.076
60.7096	-5.936
60.8427	-5.595
60.9759	-5.317
61.109	-4.58
61.2421	-4.074
61.3753	-3.296
61.5084	-2.885
61.6415	-1.902
61.7747	-0.609
61.9078	0.318
62.0409	1.352
62.1741	2.917
62.3072	4.361
62.4403	5.965
62.5735	7.901
62.7066	9.201
62.8397	10.969
62.9729	12.94
63.106	14.411
63.2391	16.511
63.3723	18.253
63.5054	20.277
63.6386	22.159
63.7717	23.885
63.9048	25.393
64.038	27.313
64.1711	28.183
64.3042	30.374
64.4374	31.52
64.5705	33.015
64.7036	34.099
64.8368	35.534
64.9699	37.226
65.103	38.109
65.2362	39.95
65.3693	41.495
65.5024	42.795
65.6356	44.43
65.7687	46.376
65.9018	48.657
66.035	51.094
66.1681	53.345
66.3013	56.476
66.4344	60.121
66.5675	63.599
66.7007	67.711
66.8338	71.799
66.9669	76.846
67.1001	81.838
67.2332	87.104
67.3663	92.216
67.4995	98.016
67.6326	103.247
67.7657	108.774
67.8989	113.993
68.032	118.464
68.1651	123.837
68.2983	128.436
68.4314	132.027
68.5645	135.307
68.6977	138.094
68.8308	139.606
68.964	141.016
69.0971	141.8
69.2302	141.952
69.3634	140.496
69.4965	138.938
69.6296	136.537
69.7628	133.261
69.8959	129.86
70.029	125.771
70.1622	121.263
70.2953	116.099
70.4284	110.686
70.5616	104.963
70.6947	99.08
70.8278	93.613
70.961	88.137
71.0941	81.815
71.2272	76.287
71.3604	70.736
71.4935	64.97
71.6267	60.331
71.7598	55.331
71.8929	50.596
72.0261	46.037
72.1592	41.746
72.2923	37.526
72.4255	33.634
72.5586	30.393
72.6917	26.93
72.8249	23.542
72.958	20.498
73.0911	18.027
73.2243	15.21
73.3574	12.847
73.4905	10.61
73.6237	8.483
73.7568	6.371
73.8899	4.147
74.0231	2.786
74.1562	0.811
74.2894	-0.76
74.4225	-2.183
74.5556	-3.416
74.6888	-5.04
74.8219	-6.133
74.955	-7.193
75.0882	-8.379
75.2213	-9.099
75.3544	-9.804
75.4876	-10.735
75.6207	-11.481
75.7538	-11.588
75.887	-12.626
76.0201	-13.097
76.1532	-13.495
76.2864	-14.489
76.4195	-14.532
76.5527	-14.945
76.6858	-15.132
76.8189	-15.781
76.9521	-15.682
77.0852	-16.117
77.2183	-15.836
77.3515	-16.451
77.4846	-16.973
77.6177	-17.001
77.7509	-17.017
77.884	-16.898
78.0171	-17.206
78.1503	-17.299
78.2834	-17.613
78.4165	-17.639
78.5497	-17.798
78.6828	-17.984
78.8159	-18.309
78.9491	-18.443
79.0822	-18.458
79.2154	-18.572
79.3485	-18.758
79.4816	-18.821
79.6148	-18.837
79.7479	-19.041
79.881	-19.208
80.0142	-19.22
80.1473	-19.475
80.2804	-19.53
80.4136	-19.897
80.5467	-19.631
80.6798	-19.874
80.813	-19.852
80.9461	-20.193
81.0792	-20.395
81.2124	-20.351
81.3455	-20.201
81.4786	-20.567
81.6118	-20.879
81.7449	-20.83
81.8781	-20.738
82.0112	-20.881
82.1443	-20.886
82.2775	-21.251
82.4106	-21.196
82.5437	-21.212
82.6769	-20.97
82.81	-21.4
82.9431	-21.8
83.0763	-21.945
83.2094	-21.981
83.3425	-21.502
83.4757	-21.561
83.6088	-21.82
83.7419	-21.89
83.8751	-22.019
84.0082	-22.014
84.1413	-22.111
84.2745	-21.894
84.4076	-21.564
84.5408	-21.954
84.6739	-21.822
84.807	-22.038
84.9402	-21.914
85.0733	-22.209
85.2064	-22.115
85.3396	-22.086
85.4727	-22.123
85.6058	-22.099
85.739	-22.187
85.8721	-21.959
86.0052	-21.899
86.1384	-21.618
86.2715	-21.671
86.4046	-21.677
86.5378	-21.751
86.6709	-21.847
86.804	-21.491
86.9372	-21.638
87.0703	-21.363
87.2035	-21.487
87.3366	-21.616
87.4697	-21.721
87.6029	-21.584
87.736	-21.693
87.8691	-21.426
88.0023	-21.603
88.1354	-21.463
88.2685	-21.516
88.4017	-21.263
88.5348	-21.601
88.6679	-21.591
88.8011	-21.747
88.9342	-21.267
89.0673	-21.218
89.2005	-21.423
89.3336	-21.278
89.4668	-21.828
89.5999	-21.621
89.733	-21.116
89.8662	-21.35
89.9993	-21.224
90.1324	-21.53
90.2656	-21.524
90.3987	-21.07
90.5318	-21.269
90.665	-21.488
90.7981	-21.669
90.9312	-21.799
91.0644	-21.827
91.1975	-21.3
91.3306	-21.5
91.4638	-21.419
91.5969	-21.442
91.73	-21.424
91.8632	-21.35
91.9963	-21.152
92.1295	-21.356
92.2626	-21.601
92.3957	-21.746
92.5289	-21.74
92.662	-21.856
92.7951	-21.63
92.9283	-21.898
93.0614	-21.77
93.1945	-21.563
93.3277	-22.117
93.4608	-21.825
93.5939	-21.882
93.7271	-22.001
93.8602	-22.228
93.9933	-22.062
94.1265	-21.844
94.2596	-22.013
94.3927	-21.952
94.5259	-21.717
94.659	-21.6
94.7922	-21.852
94.9253	-22.165
95.0584	-22.117
95.1916	-21.798
95.3247	-21.959
95.4578	-22.203
95.591	-21.403
95.7241	-21.955
95.8572	-22.041
95.9904	-21.654
96.1235	-21.508
96.2566	-21.893
96.3898	-21.679
96.5229	-21.65
96.656	-21.971
96.7892	-22.075
96.9223	-21.967
97.0554	-21.925
97.1886	-21.746
97.3217	-21.733
97.4549	-22.05
97.588	-22.025
97.7211	-22.178
97.8543	-22.047
97.9874	-21.779
98.1205	-21.762
98.2537	-21.963
98.3868	-21.837
98.5199	-21.752
98.6531	-21.56
98.7862	-21.605
98.9193	-22.054
99.0525	-21.623
99.1856	-21.699
99.3187	-21.715
99.4519	-21.982
99.585	-21.633
99.7181	-21.888
99.8513	-22.059
99.9844	-22.057
100.118	-22.141
100.251	-22.063
100.384	-22.033
100.517	-22.14
100.65	-22.53
100.783	-22.415
100.916	-22.598
101.049	-22.417
101.183	-22.746
101.316	-22.961
101.449	-22.749
101.582	-22.661
101.715	-22.79
101.848	-22.911
101.981	-22.467
102.115	-22.207
102.248	-22.358
102.381	-21.975
102.514	-21.931
102.647	-21.599
102.78	-21.198
102.913	-21.041
103.047	-20.379
103.18	-20.208
103.313	-19.943
103.446	-18.88
103.579	-18.523
103.712	-18.264
103.845	-17.851
103.978	-16.824
104.112	-16.464
104.245	-15.657
104.378	-15.156
104.511	-14.811
104.644	-14.454
104.777	-13.744
104.91	-13.021
105.044	-12.121
105.177	-11.384
105.31	-10.838
105.443	-9.909
105.576	-9
105.709	-8.257
105.842	-7.723
105.975	-6.522
106.109	-5.26
106.242	-4.705
106.375	-3.866
106.508	-2.528
106.641	-1.794
106.774	-1.091
106.907	-0.015
107.041	0.341
107.174	0.606
107.307	1.229
107.44	1.971
107.573	2.177
107.706	2.102
107.839	2.247
107.973	2.356
108.106	2.539
108.239	2.984
108.372	3.301
108.505	3.542
108.638	3.724
108.771	4.328
108.904	4.634
109.038	4.788
109.171	5.095
109.304	5.394
109.437	5.339
109.57	5.573
109.703	5.768
109.836	5.466
109.97	5.607
110.103	5.429
110.236	5.356
110.369	5.445
110.502	5.08
110.635	4.96
110.768	4.675
110.901	4.885
111.035	4.387
111.168	4.07
111.301	3.911
111.434	3.758
111.567	3.216
111.7	3.386
111.833	3.442
111.967	2.884
112.1	2.482
112.233	2.312
112.366	1.851
112.499	1.03
112.632	-0.004
112.765	-0.626
112.899	-1.291
113.032	-1.992
113.165	-2.656
113.298	-3.19
113.431	-3.3
113.564	-2.92
113.697	-2.987
113.83	-2.681
113.964	-2.408
114.097	-2.332
114.23	-2.37
114.363	-2.416
114.496	-2.532
114.629	-2.53
114.762	-2.6
114.896	-2.596
115.029	-2.671
115.162	-2.958
115.295	-3.059
115.428	-3.259
115.561	-3.629
115.694	-4.08
115.827	-4.283
115.961	-4.944
116.094	-5.713
116.227	-6.673
116.36	-6.617
116.493	-6.86
116.626	-8.093
116.759	-8.161
116.893	-8.729
117.026	-9.51
117.159	-10.477
117.292	-11.213
117.425	-11.558
117.558	-12.178
117.691	-12.938
117.825	-13.701
117.958	-14.338
118.091	-14.644
118.224	-14.986
118.357	-15.451
118.49	-16.473
118.623	-16.972
118.756	-16.975
118.89	-17.275
119.023	-17.852
119.156	-18.12
119.289	-18.644
119.422	-18.609
119.555	-18.988
119.688	-19.27
119.822	-19.614
119.955	-19.616
120.088	-19.958
120.221	-19.69
120.354	-19.848
120.487	-20.027
120.62	-20.006
120.753	-20.257
120.887	-20.508
121.02	-20.607
121.153	-20.868
121.286	-20.833
121.419	-21.269
121.552	-20.721
121.685	-21.164
121.819	-21.179
121.952	-21.452
122.085	-21.429
122.218	-22.066
122.351	-21.668
122.484	-21.897
122.617	-21.588
122.751	-21.867
122.884	-22.153
123.017	-22.289
123.15	-22.347
123.283	-22.309
123.416	-22.102
123.549	-22.077
123.682	-22.194
123.816	-22.118
123.949	-21.973
124.082	-22.081
124.215	-21.837
124.348	-21.527
124.481	-21.817
124.614	-21.616
124.748	-21.336
124.881	-21.128
125.014	-20.951
125.147	-20.782
125.28	-20.487
125.413	-20.135
125.546	-19.688
125.679	-19.303
125.813	-18.79
125.946	-18.245
126.079	-17.217
126.212	-17.237
126.345	-15.96
126.478	-15.172
126.611	-14.402
126.745	-13.321
126.878	-12.399
127.011	-11.23
127.144	-10.305
127.277	-8.885
127.41	-8.061
127.543	-6.922
