# Supplementary material for: Complexes of vertebrate TMC1/2 and CIB2/3 proteins form hair-cell mechanotransduction cation channels
Source: eLife. 2025 Jan 8;12:RP89719. doi: 10.7554/eLife.89719 (PMC11709434; doi:10.7554/eLife.89719)
Supplement: Figure 8—figure supplement 1—source data 1. [file elife-89719-fig8-figsupp1-data1.zip]

Archive with 50 entries (50 files):
- README
- __MACOSX/._README
- RMSD-1-hsTMC1-hsCIB2-CaPOPC-mineq.dat
- __MACOSX/._RMSD-1-hsTMC1-hsCIB2-CaPOPC-mineq.dat
- RMSD-1-hsTMC1-hsCIB3-CaPOPC-mineq.dat
- __MACOSX/._RMSD-1-hsTMC1-hsCIB3-CaPOPC-mineq.dat
- RMSD-1-hsTMC2-hsCIB2-CaPOPC-mineq.dat
- __MACOSX/._RMSD-1-hsTMC2-hsCIB2-CaPOPC-mineq.dat
- RMSD-2-hsTMC1-hsCIB2-POPC-mineq.dat
- __MACOSX/._RMSD-2-hsTMC1-hsCIB2-POPC-mineq.dat
- RMSD-2-hsTMC1-hsCIB3-POPC-mineq.dat
- __MACOSX/._RMSD-2-hsTMC1-hsCIB3-POPC-mineq.dat
- RMSD-2-hsTMC2-hsCIB2-POPC-mineq.dat
- __MACOSX/._RMSD-2-hsTMC2-hsCIB2-POPC-mineq.dat
- RMSD-3-hsTMC1-POPC-mineq.dat
- __MACOSX/._RMSD-3-hsTMC1-POPC-mineq.dat
- RMSD-3-hsTMC2-POPC-mineq.dat
- __MACOSX/._RMSD-3-hsTMC2-POPC-mineq.dat
- RMSD-4-hsTMC1-hsCIB2-CaMixed-mineq.dat
- __MACOSX/._RMSD-4-hsTMC1-hsCIB2-CaMixed-mineq.dat
- RMSD-4-hsTMC1-hsCIB3-CaMixed-mineq.dat
- __MACOSX/._RMSD-4-hsTMC1-hsCIB3-CaMixed-mineq.dat
- RMSD-4-hsTMC2-hsCIB2-CaMixed-mineq.dat
- __MACOSX/._RMSD-4-hsTMC2-hsCIB2-CaMixed-mineq.dat
- RMSD-5-hsTMC1-hsCIB2-Mixed-mineq.dat
- __MACOSX/._RMSD-5-hsTMC1-hsCIB2-Mixed-mineq.dat
- RMSD-5-hsTMC1-hsCIB3-Mixed-mineq.dat
- __MACOSX/._RMSD-5-hsTMC1-hsCIB3-Mixed-mineq.dat
- RMSD-5-hsTMC2-hsCIB2-Mixed-mineq.dat
- __MACOSX/._RMSD-5-hsTMC2-hsCIB2-Mixed-mineq.dat
- RMSD-6-hsTMC1-Mixed-mineq.dat
- __MACOSX/._RMSD-6-hsTMC1-Mixed-mineq.dat
- RMSD-6-hsTMC2-MixedMembrane-mineq.dat
- __MACOSX/._RMSD-6-hsTMC2-MixedMembrane-mineq.dat
- RMSD-7-hsTMC2-hsCIB3-CaPOPC-mineq.dat
- __MACOSX/._RMSD-7-hsTMC2-hsCIB3-CaPOPC-mineq.dat
- RMSD-8-hsTMC2-hsCIB3-POPC-mineq.dat
- __MACOSX/._RMSD-8-hsTMC2-hsCIB3-POPC-mineq.dat
- RMSD-9-hsTMC2-hsCIB3-CaMixed-mineq.dat
- __MACOSX/._RMSD-9-hsTMC2-hsCIB3-CaMixed-mineq.dat
- RMSD-10-hsTMC2-hsCIB3-Mixed-mineq.dat
- __MACOSX/._RMSD-10-hsTMC2-hsCIB3-Mixed-mineq.dat
- RMSD-Anton-hsTMC1-hsCIB2-Ca-POPC-mineq-v2.dat
- __MACOSX/._RMSD-Anton-hsTMC1-hsCIB2-Ca-POPC-mineq-v2.dat
- RMSD-Anton-hsTMC1-hsCIB2-CaMixed-mineq0-960ns.dat
- __MACOSX/._RMSD-Anton-hsTMC1-hsCIB2-CaMixed-mineq0-960ns.dat
- RMSD-Anton-hsTMC1-hsCIB2-POPC-mineq-v2.dat
- __MACOSX/._RMSD-Anton-hsTMC1-hsCIB2-POPC-mineq-v2.dat
- RMSD-Anton-hsTMC1-POPC-mineq-v2.dat
- __MACOSX/._RMSD-Anton-hsTMC1-POPC-mineq-v2.dat
