# Supplementary material for: Complexes of vertebrate TMC1/2 and CIB2/3 proteins form hair-cell mechanotransduction cation channels
Source: eLife. 2025 Jan 8;12:RP89719. doi: 10.7554/eLife.89719 (PMC11709434; doi:10.7554/eLife.89719)
Supplement: Figure 8—figure supplement 1—source data 1. [file elife-89719-fig8-figsupp1-data1.zip › README]

### legend for RMSD .dat files

Colummn #
1 - frame number
2 - protein
3 - TMC monomer A
4 - TMC monomer B
5 - TMC monomer A TM region
6 - TMC monomer B TM region
7 - CIB monomer A (if applicable)
8 - CIB monomer B (if applicable)
9 - TMC monomer A NT
10- TMC monomer B NT
11- TMC monomer A IL1
12- TMC monomer B IL1
