# Supplementary material for: Complexes of vertebrate TMC1/2 and CIB2/3 proteins form hair-cell mechanotransduction cation channels
Source: eLife. 2025 Jan 8;12:RP89719. doi: 10.7554/eLife.89719 (PMC11709434; doi:10.7554/eLife.89719)
Supplement: Figure 8—figure supplement 1—source data 1. [file elife-89719-fig8-figsupp1-data1.zip › RMSD-1-hsTMC1-hsCIB2-CaPOPC-mineq.dat]

0 0.0 0.0 0.0 0.0 0.0 0.0 0.0 0.0 0.0 0.0 0.0
1 0.0 0.0 0.0 0.0 0.0 0.0 0.0 0.0 0.0 0.0 0.0
2 0.0 0.0 0.0 0.0 0.0 0.0 0.0 0.0 0.0 0.0 0.0
3 0.0 0.0 0.0 0.0 0.0 0.0 0.0 0.0 0.0 0.0 0.0
4 0.0 0.0 0.0 0.0 0.0 0.0 0.0 0.0 0.0 0.0 0.0
5 0.0 0.0 0.0 0.0 0.0 0.0 0.0 0.0 0.0 0.0 0.0
6 0.1877543330192566 0.17767590284347534 0.1876583993434906 0.17124991118907928 0.1779482066631317 0.19792723655700684 0.20205798745155334 0.1441650390625 0.1531367003917694 0.18245624005794525 0.17229564487934113
7 0.190265491604805 0.17752908170223236 0.19697359204292297 0.17154739797115326 0.19126950204372406 0.18329894542694092 0.20670250058174133 0.1656937599182129 0.14677970111370087 0.17601363360881805 0.17026391625404358
8 0.19232122600078583 0.17650355398654938 0.20021343231201172 0.17014147341251373 0.20007844269275665 0.20089387893676758 0.19815482199192047 0.13048197329044342 0.16037149727344513 0.1560540646314621 0.18999162316322327
9 0.19104118645191193 0.18123404681682587 0.1980285942554474 0.17299416661262512 0.20118333399295807 0.1910059154033661 0.18804419040679932 0.17899471521377563 0.1753043830394745 0.1600191593170166 0.15728609263896942
10 0.19481144845485687 0.1838892251253128 0.19649755954742432 0.1813002973794937 0.20153845846652985 0.20520523190498352 0.20315146446228027 0.17164061963558197 0.15628698468208313 0.17056125402450562 0.160270094871521
11 0.5778085589408875 0.54758620262146 0.5942450761795044 0.5078300833702087 0.5777877569198608 0.5212886929512024 0.5449120998382568 0.42217716574668884 0.5108441114425659 0.44134846329689026 0.35525748133659363
12 1.6233175992965698 1.7959567308425903 1.4933514595031738 1.3234632015228271 1.2361741065979004 0.9574674367904663 0.9153618216514587 0.9377819299697876 0.6820957660675049 0.6902490854263306 0.5277163982391357
13 1.9038031101226807 2.1668906211853027 1.7218995094299316 1.5270445346832275 1.3575804233551025 1.0619895458221436 0.9728431701660156 0.8249622583389282 1.0797761678695679 0.8621849417686462 0.6737851500511169
14 2.0629749298095703 2.144468307495117 1.9247194528579712 1.5808357000350952 1.5619738101959229 1.3130896091461182 0.9373127818107605 0.8933610320091248 1.0575933456420898 0.7207797169685364 0.48167023062705994
15 2.3973114490509033 2.342259645462036 2.217588186264038 1.5961908102035522 1.8291808366775513 1.4041963815689087 0.954351007938385 1.115114450454712 0.8070327043533325 0.8196248412132263 0.38253507018089294
16 2.476715087890625 2.2197461128234863 2.4298195838928223 1.5234496593475342 2.1758830547332764 1.194227933883667 1.1573479175567627 0.8668907880783081 0.950218677520752 0.7142349481582642 0.8427802324295044
17 2.5751864910125732 2.483043909072876 2.386579751968384 1.8125003576278687 2.136451244354248 1.126037836074829 0.9283652901649475 0.9418396949768066 0.8146793246269226 0.800723135471344 0.7889444828033447
18 2.430943012237549 2.2710113525390625 2.08803129196167 1.6513341665267944 1.772747278213501 1.2244963645935059 1.2061882019042969 0.8232170343399048 0.8353274464607239 0.6958640217781067 0.6810200810432434
19 2.694711923599243 2.4468514919281006 2.1191718578338623 1.7505741119384766 1.74196195602417 1.2302697896957397 1.1306698322296143 1.1501063108444214 0.871867835521698 0.6920159459114075 0.5804694294929504
20 2.810426712036133 2.5505733489990234 2.1178553104400635 1.6836248636245728 1.762406826019287 1.2557278871536255 1.2296063899993896 0.857612133026123 0.930946946144104 0.6741394996643066 0.5667110681533813
21 2.795764207839966 2.645336866378784 2.183927536010742 1.6139914989471436 1.902268409729004 1.337051510810852 1.029584288597107 1.0899401903152466 0.7645279765129089 0.8801214694976807 0.7193867564201355
22 3.0396535396575928 2.643521308898926 2.2296359539031982 1.740082025527954 1.8103832006454468 1.1954485177993774 1.287250280380249 0.8260729312896729 0.8082230091094971 0.7716025114059448 0.6503124833106995
23 3.0852346420288086 2.3903722763061523 2.584407329559326 1.5626585483551025 2.189436674118042 1.6699795722961426 1.2519962787628174 0.6606106758117676 0.721817135810852 0.7592957019805908 0.5596790909767151
24 3.060035228729248 2.2815277576446533 2.725139617919922 1.69978666305542 1.903285026550293 1.5829960107803345 1.179389476776123 0.8062061071395874 0.7877131700515747 0.7148159146308899 0.43209266662597656
25 3.419536828994751 2.584819793701172 2.916550874710083 1.7619123458862305 2.187952756881714 1.6941492557525635 1.4160127639770508 0.8899978995323181 0.9985888600349426 0.7632362842559814 0.6088278889656067
26 3.450913667678833 2.506577491760254 2.811321496963501 1.721137285232544 1.9687473773956299 1.4079524278640747 1.3649283647537231 1.2190392017364502 1.38323175907135 0.8182181119918823 0.630276620388031
27 3.44891619682312 2.5960068702697754 2.8493897914886475 1.8201220035552979 1.928650140762329 1.3977051973342896 1.540947437286377 1.549300193786621 0.9853166937828064 0.7826911211013794 0.7442883849143982
28 3.6786205768585205 2.727363348007202 3.1212270259857178 1.894237995147705 1.833346962928772 1.399067759513855 1.689367413520813 1.0838340520858765 1.0538363456726074 0.9538602828979492 0.5165294408798218
29 3.688627004623413 2.768279552459717 3.0881736278533936 1.8979697227478027 1.6509580612182617 1.541642665863037 1.8670908212661743 1.131193995475769 1.4148520231246948 0.6765934228897095 0.7006272673606873
30 3.6059601306915283 2.5116989612579346 3.3440628051757813 1.7210067510604858 1.7103188037872314 1.042252779006958 1.7387487888336182 1.0817919969558716 1.562968373298645 0.8542572855949402 0.7366172075271606
31 4.095968246459961 2.5740163326263428 3.5533766746520996 1.7819416522979736 1.8327163457870483 1.062742829322815 1.8915537595748901 1.2504222393035889 1.2060353755950928 0.7724876999855042 0.6904681921005249
32 3.923612117767334 2.687957763671875 3.053513765335083 2.097029209136963 1.7063971757888794 1.4595249891281128 1.5576634407043457 0.6377244591712952 1.1377384662628174 0.7815893292427063 0.621985673904419
33 3.7956461906433105 2.452860116958618 2.94455623626709 1.9600423574447632 1.8422952890396118 1.2479181289672852 1.5267442464828491 0.8944740295410156 1.1805031299591064 0.7450263500213623 0.6335441470146179
34 3.787189245223999 2.5122005939483643 2.8739047050476074 1.798213243484497 2.0784099102020264 1.4024959802627563 1.4453619718551636 0.8604053854942322 1.2559195756912231 0.7555639743804932 0.6422753930091858
35 3.6081814765930176 2.382150650024414 3.075030565261841 1.822586178779602 2.101881742477417 1.2521445751190186 1.6331760883331299 0.9406326413154602 0.9584425091743469 0.7950263023376465 0.4947878122329712
36 3.694850206375122 2.414767265319824 3.2648723125457764 1.8002017736434937 1.870337963104248 1.367002010345459 1.8308932781219482 0.7360195517539978 1.1025843620300293 0.8189948201179504 0.5640608668327332
37 3.909424304962158 2.47190260887146 3.292764186859131 1.976009726524353 2.0292270183563232 1.2977638244628906 1.3927682638168335 1.5885344743728638 0.9098673462867737 0.7261893153190613 0.5994798541069031
38 3.594864845275879 2.377997398376465 2.9127585887908936 2.0238940715789795 1.8597033023834229 1.5025501251220703 1.6554206609725952 0.9093706011772156 1.434893012046814 1.0277166366577148 0.4943099617958069
39 3.9387476444244385 2.6599998474121094 3.051539897918701 2.3724091053009033 1.6713038682937622 1.4313689470291138 1.7133678197860718 0.8653395175933838 1.2880929708480835 1.105690836906433 0.5993548035621643
40 4.037658214569092 2.614844560623169 3.041480302810669 2.1404004096984863 1.7445801496505737 1.3829458951950073 1.7073047161102295 0.9444414973258972 1.2335587739944458 1.1066771745681763 0.5697717070579529
41 4.218019008636475 2.828986883163452 2.968130350112915 2.365427255630493 2.0093576908111572 1.0956549644470215 1.648756504058838 1.2624390125274658 1.1711615324020386 0.8184990882873535 0.6482911109924316
42 4.274414539337158 2.5401031970977783 3.2668585777282715 1.908729910850525 2.4778943061828613 1.212426781654358 1.4770854711532593 1.2269593477249146 1.055287480354309 0.900159478187561 0.610766589641571
43 3.9950952529907227 2.5867254734039307 2.966273546218872 2.126993417739868 2.2472469806671143 1.3475573062896729 1.7394291162490845 1.204451084136963 1.03617525100708 0.7345672845840454 0.5504037737846375
44 3.956587791442871 2.621594190597534 3.005786895751953 2.2044434547424316 2.1182637214660645 1.0588492155075073 1.841193437576294 1.2949481010437012 1.201219081878662 0.7535950541496277 0.5093928575515747
45 3.7866504192352295 2.8896663188934326 3.1699399948120117 2.4763588905334473 1.8839787244796753 1.2833908796310425 1.9150378704071045 1.0922372341156006 1.34000825881958 0.7648720741271973 0.6575049757957458
46 4.134124279022217 3.1582999229431152 3.448101043701172 2.505800485610962 2.136669397354126 1.7032312154769897 2.1095166206359863 1.0488792657852173 1.037802815437317 0.7459406852722168 0.7101965546607971
47 3.911179304122925 3.102022409439087 3.319898843765259 2.2519731521606445 2.0184073448181152 1.7791887521743774 1.6274207830429077 1.2616493701934814 1.20247483253479 0.679351806640625 0.6623234748840332
48 4.150043964385986 3.487028121948242 3.4171485900878906 2.3588860034942627 2.019439458847046 1.7649250030517578 1.6116228103637695 0.8755763173103333 1.3677791357040405 0.9525194764137268 0.7168422937393188
49 4.119316577911377 3.8308188915252686 2.836024045944214 3.0190012454986572 1.8253024816513062 1.3175504207611084 1.5326979160308838 0.9914732575416565 1.2266979217529297 0.9607895612716675 0.6127576231956482
50 4.287339210510254 3.3020496368408203 3.200839042663574 2.513993978500366 1.8046842813491821 1.336633324623108 1.5778707265853882 1.0111138820648193 1.2369686365127563 0.773423969745636 0.6729736924171448
51 4.3651957511901855 3.3715741634368896 3.2556471824645996 2.4928739070892334 2.0102555751800537 1.5466972589492798 1.8534905910491943 0.8889987468719482 1.1996183395385742 0.9495119452476501 0.5565632581710815
52 4.494938850402832 3.5470523834228516 3.412564754486084 2.6987524032592773 2.0897862911224365 1.3380049467086792 1.9003159999847412 0.8920578360557556 1.3552007675170898 1.0360196828842163 0.651477038860321
53 4.696510314941406 4.047450065612793 3.609755039215088 3.0193419456481934 1.935512900352478 1.5458943843841553 1.864929437637329 0.7439464926719666 1.4012956619262695 0.8618326783180237 0.7228689193725586
54 4.71599006652832 4.059971332550049 3.5913403034210205 2.9144697189331055 1.9834359884262085 1.354291319847107 1.9308737516403198 1.2238472700119019 1.5986706018447876 0.8402388095855713 0.672916829586029
55 4.894181728363037 4.470891952514648 3.27929949760437 3.3333137035369873 1.8937186002731323 1.4974690675735474 1.7358475923538208 0.8055776953697205 0.9899333119392395 0.7709934115409851 0.7842894196510315
56 4.7780609130859375 4.326760768890381 3.241262912750244 3.2709460258483887 1.7335991859436035 1.5517990589141846 1.7995562553405762 0.6545275449752808 0.8749342560768127 0.9305986762046814 0.6313503980636597
57 4.591184139251709 4.464488506317139 3.1952993869781494 3.557224988937378 1.8109064102172852 1.334958553314209 1.9548566341400146 0.9379487037658691 1.4084962606430054 0.647304117679596 0.7243030667304993
58 4.233120918273926 4.0166239738464355 2.8679416179656982 2.9259462356567383 1.7262077331542969 1.8154605627059937 1.8038241863250732 0.7721323370933533 1.3291035890579224 0.9607900977134705 0.6441152691841125
59 4.125628471374512 3.514078140258789 3.3461716175079346 2.6462979316711426 1.7855478525161743 1.8149126768112183 2.0434505939483643 0.9684751629829407 0.9849268198013306 0.6932332515716553 0.6715588569641113
60 3.98008131980896 3.5032575130462646 2.682981491088867 2.758124589920044 1.827783226966858 1.3985892534255981 1.7120236158370972 1.3159630298614502 1.2654920816421509 0.7516497373580933 0.6000562906265259
61 3.9368231296539307 3.400531768798828 2.861727714538574 2.725350856781006 1.8509622812271118 1.9160479307174683 1.53434419631958 0.7242103815078735 1.4694868326187134 0.9328175187110901 0.7457658052444458
62 3.86194109916687 3.1792285442352295 2.9011282920837402 2.614126682281494 2.0246641635894775 1.8707154989242554 1.2620320320129395 1.1553157567977905 1.3094758987426758 0.8023353219032288 0.7238251566886902
63 3.793869972229004 3.2770063877105713 2.961451768875122 2.661054849624634 1.8779231309890747 1.627994418144226 1.863854169845581 1.2681845426559448 0.8155635595321655 0.9972139596939087 0.851506233215332
64 3.454657793045044 3.207808256149292 2.5866434574127197 2.3641812801361084 1.8497915267944336 1.4645991325378418 1.7623481750488281 1.574629783630371 0.8372790217399597 0.807221531867981 0.5951356291770935
65 3.8401095867156982 3.2915849685668945 2.878127336502075 2.449188709259033 1.9510284662246704 1.6168396472930908 1.1451935768127441 1.3695452213287354 0.9564456939697266 0.8032252192497253 0.6088193655014038
66 3.7229013442993164 3.3858745098114014 2.8146779537200928 2.7804019451141357 1.7326934337615967 1.6246920824050903 1.1592391729354858 1.3481166362762451 1.268222689628601 1.0566834211349487 0.515544593334198
67 3.897948980331421 3.5000417232513428 2.8736467361450195 2.4546148777008057 1.8487110137939453 2.026724338531494 1.1345020532608032 1.219117522239685 1.2154371738433838 0.9230747818946838 0.6183530688285828
68 3.45255446434021 3.0266902446746826 2.753065824508667 2.228545904159546 1.6856741905212402 1.7693763971328735 0.9931231737136841 1.6984375715255737 0.9625935554504395 0.9578831791877747 0.5918695330619812
69 3.857081890106201 3.38437819480896 3.0866503715515137 2.1586756706237793 1.5970696210861206 1.8814060688018799 1.0826847553253174 1.5900801420211792 1.2235530614852905 0.8663413524627686 0.6357133984565735
70 3.987449884414673 3.341776132583618 2.983613967895508 2.248988151550293 1.7095394134521484 1.7025631666183472 1.3865010738372803 1.692847728729248 1.080785870552063 0.7426807284355164 0.594875156879425
71 3.6908416748046875 2.9211854934692383 3.0523314476013184 2.2175512313842773 1.6748558282852173 1.716291069984436 1.4134331941604614 1.53867769241333 1.1141325235366821 0.8540471196174622 0.550278902053833
72 3.675107479095459 2.807783603668213 3.050109624862671 2.0632686614990234 1.738991618156433 1.7386826276779175 1.3602622747421265 1.3516393899917603 1.335594892501831 0.7900615930557251 0.5836568474769592
73 3.6720423698425293 2.9252002239227295 2.954970121383667 2.4261958599090576 1.634339451789856 1.9267287254333496 1.3785203695297241 1.4174245595932007 1.0015393495559692 0.8390557765960693 0.615851879119873
74 3.592337131500244 3.1867964267730713 2.7376556396484375 2.512930154800415 1.6945959329605103 1.869994044303894 1.3227739334106445 1.7099453210830688 0.8447010517120361 0.8804748058319092 0.5070679783821106
75 3.293699264526367 3.175650119781494 2.5243160724639893 2.2657883167266846 1.5931214094161987 1.7680834531784058 1.2302027940750122 1.7172908782958984 0.9199060201644897 0.9050978422164917 0.607165515422821
76 3.470750331878662 3.0056352615356445 2.6246161460876465 1.8876794576644897 1.6053565740585327 1.565153956413269 1.0412952899932861 1.8716305494308472 1.0300252437591553 0.8722668290138245 0.6524094939231873
77 3.5036427974700928 3.024566650390625 2.4551422595977783 2.12986159324646 1.64359712600708 1.6275430917739868 1.4695628881454468 1.4081997871398926 0.9845623970031738 0.8308389186859131 0.6005927920341492
78 3.748706579208374 3.287708044052124 2.9096949100494385 2.3536832332611084 1.8500152826309204 1.5347585678100586 1.072645902633667 1.303462028503418 0.8678796291351318 0.9464508295059204 0.601777970790863
79 3.711176872253418 2.917790651321411 2.9867563247680664 2.2416956424713135 1.7536234855651855 1.5351701974868774 1.0073970556259155 1.3397866487503052 1.108778715133667 1.0859013795852661 0.7571845650672913
80 4.400721073150635 3.4359731674194336 3.064516067504883 2.2613015174865723 1.6658350229263306 1.7092889547348022 1.1134005784988403 1.650400996208191 1.2163175344467163 0.879012942314148 0.6266184449195862
81 4.294612407684326 3.0493719577789307 3.3882644176483154 2.027570962905884 1.961851954460144 1.8637663125991821 1.2104532718658447 1.2533842325210571 1.1187735795974731 1.1495722532272339 0.689206600189209
82 3.9276015758514404 3.3522891998291016 3.0715219974517822 2.0943784713745117 1.7155102491378784 1.8869390487670898 1.3145899772644043 0.9397156834602356 1.2175894975662231 0.9725937843322754 0.7389975190162659
83 3.974067449569702 3.0648016929626465 2.99298095703125 2.3190762996673584 1.7720855474472046 1.6737990379333496 1.2351466417312622 1.6981903314590454 0.9823295474052429 1.007855772972107 0.754754900932312
84 4.095161437988281 3.1666431427001953 3.346534013748169 2.152212619781494 1.5529323816299438 1.779712200164795 1.1728941202163696 1.7688716650009155 1.7883448600769043 0.9454981088638306 0.6277657151222229
85 3.8537962436676025 3.2422378063201904 2.991149663925171 2.2530250549316406 1.7171536684036255 1.7178462743759155 0.9664210081100464 1.725996494293213 1.3813073635101318 0.8630583882331848 0.6748086810112
86 3.7822368144989014 3.153226375579834 2.938141345977783 2.584869861602783 2.1368355751037598 1.834420084953308 1.1215157508850098 1.6889575719833374 1.4908568859100342 0.792605459690094 0.9336819052696228
87 3.966372013092041 3.2641546726226807 2.985304355621338 2.719064235687256 1.9335144758224487 1.693863868713379 1.1001015901565552 1.2487388849258423 1.0711556673049927 0.7298346757888794 0.9155957698822021
88 3.842299699783325 3.2549731731414795 2.9767825603485107 2.517374038696289 1.6714701652526855 1.727109432220459 1.0936424732208252 1.4525671005249023 1.0301809310913086 0.7856451272964478 0.7106295824050903
89 3.615675449371338 2.9884495735168457 2.883930206298828 2.445991039276123 1.6236282587051392 1.4006245136260986 1.3649706840515137 1.0825366973876953 1.7506368160247803 0.6751006245613098 0.5687456130981445
90 3.4816231727600098 2.9015865325927734 2.788644790649414 2.284853935241699 1.678239107131958 0.9032872915267944 1.652043342590332 1.4243061542510986 1.3961327075958252 0.7275912761688232 0.725324809551239
91 3.4170799255371094 2.7899515628814697 2.4794135093688965 2.2923076152801514 1.7395750284194946 1.4694048166275024 1.0963540077209473 1.1383975744247437 1.1964447498321533 0.7647866606712341 0.7200140953063965
92 3.44173002243042 3.135282516479492 2.5074641704559326 2.334785223007202 1.7831615209579468 1.3857344388961792 1.3831255435943604 1.780187726020813 1.1822834014892578 0.7450828552246094 0.7959697842597961
93 3.836993932723999 3.3865208625793457 2.726745128631592 2.53446626663208 1.9350001811981201 1.6217747926712036 1.3863965272903442 1.5831407308578491 1.1390708684921265 0.7150285243988037 0.8910319805145264
94 3.7991859912872314 3.1226730346679688 2.890437364578247 2.311293840408325 1.9490619897842407 1.6385892629623413 1.4957683086395264 1.8545764684677124 1.6715673208236694 0.6698687672615051 0.7504229545593262
95 3.777686834335327 3.380718946456909 2.763310432434082 2.1576919555664063 2.020667552947998 1.7268939018249512 1.1343754529953003 1.5687744617462158 1.1897095441818237 0.8272534608840942 0.7311705946922302
96 3.80224609375 3.055835247039795 2.878749132156372 2.2296371459960938 2.0103647708892822 1.252078652381897 1.6933836936950684 1.3791900873184204 1.15472412109375 0.7699335813522339 0.6357419490814209
97 3.920020341873169 3.305182695388794 2.9253368377685547 2.122758150100708 1.885595679283142 1.3340039253234863 1.128990888595581 2.182572603225708 1.7057647705078125 1.0148520469665527 0.7658053040504456
98 3.9973011016845703 3.2560205459594727 2.9947636127471924 1.8100515604019165 1.9079654216766357 1.2881087064743042 1.6503556966781616 1.917787790298462 1.4100196361541748 0.7660607695579529 0.6121500134468079
99 3.787583827972412 2.836155652999878 2.8735663890838623 1.9107986688613892 1.7179313898086548 1.5345587730407715 1.4195908308029175 1.5689623355865479 1.224440336227417 0.7367191910743713 0.7436569333076477
100 3.88985538482666 3.0245490074157715 2.832017421722412 2.1362662315368652 1.877921462059021 1.908230185508728 1.3518717288970947 1.380344033241272 0.9360055923461914 0.8314319849014282 0.7197186350822449
101 3.9163215160369873 3.0266692638397217 2.902780055999756 2.073632001876831 1.8950504064559937 1.6869354248046875 1.2910090684890747 1.4015861749649048 1.2248893976211548 0.7760149240493774 0.5653860569000244
102 4.051667213439941 2.98952317237854 3.0172619819641113 2.094740867614746 1.8932768106460571 1.2264937162399292 1.067689299583435 1.1207371950149536 1.3825136423110962 0.9633734226226807 0.6696068048477173
103 3.9313807487487793 3.2143783569335938 2.7916836738586426 2.130563735961914 1.835391640663147 1.4600310325622559 1.0834938287734985 1.4155899286270142 0.9130439758300781 0.5787925124168396 0.6617844104766846
104 3.982905149459839 3.277330160140991 2.9193029403686523 2.0789995193481445 1.8149091005325317 1.4876210689544678 1.4883447885513306 1.564353346824646 1.1683101654052734 0.6326072216033936 0.729485809803009
105 3.67596435546875 3.232290029525757 2.6600875854492188 2.2110238075256348 1.7207534313201904 1.356789231300354 1.3111608028411865 2.0517382621765137 1.0967830419540405 0.6272144317626953 0.742383599281311
106 4.014847755432129 3.272726535797119 2.8167030811309814 2.13844895362854 1.8033394813537598 1.1272623538970947 1.1051124334335327 1.9364376068115234 1.0951874256134033 0.6590437293052673 0.6764788627624512
107 3.8726608753204346 3.124211549758911 2.755518913269043 1.981040120124817 1.78963041305542 1.3694998025894165 0.8987727761268616 2.3929553031921387 1.1982086896896362 0.8808814287185669 0.8184813857078552
108 3.870946168899536 3.114142894744873 2.764407157897949 2.0960934162139893 1.802964687347412 1.1874558925628662 1.689709186553955 2.0565409660339355 1.246863842010498 0.9346887469291687 0.769708514213562
109 3.9142215251922607 3.2235865592956543 2.730132818222046 2.099290132522583 1.9514243602752686 1.4361528158187866 1.742964744567871 1.3513270616531372 0.9129577279090881 0.6347031593322754 0.7115311026573181
110 3.8890082836151123 2.8911614418029785 2.8069777488708496 2.096924066543579 1.9856562614440918 1.5982524156570435 1.7962990999221802 1.5898092985153198 0.9419401288032532 0.7211491465568542 0.7094441056251526
111 3.6994845867156982 2.9050793647766113 2.77834153175354 1.9227272272109985 1.781180500984192 1.285827875137329 1.6991124153137207 1.734202265739441 0.8537083268165588 0.683914303779602 0.850499153137207
112 3.7013394832611084 2.7999267578125 3.0031590461730957 2.0171046257019043 1.9825810194015503 1.2947951555252075 1.935063123703003 1.5802884101867676 1.1749213933944702 0.8110609650611877 0.6718215942382813
113 3.8346424102783203 2.825900077819824 3.1440916061401367 1.837276816368103 1.675492763519287 1.751769781112671 1.971358299255371 1.4377052783966064 1.4885178804397583 0.6103821396827698 0.653713583946228
114 4.110816478729248 2.921928644180298 3.202226161956787 1.7651325464248657 1.7962127923965454 1.6633715629577637 1.8446611166000366 1.9386413097381592 1.00785231590271 0.8269985914230347 0.687685489654541
115 3.941950798034668 2.9699506759643555 3.0801658630371094 1.7535760402679443 1.7982937097549438 1.4559463262557983 1.7111165523529053 2.189946413040161 0.9381194114685059 0.7524072527885437 0.706660270690918
116 3.6300032138824463 2.846708297729492 2.842573881149292 1.6618038415908813 1.7546770572662354 1.576212763786316 1.463026762008667 1.692277193069458 0.773185133934021 0.8320033550262451 0.716677188873291
117 3.609250068664551 3.1607141494750977 2.770256519317627 1.7828989028930664 1.67198646068573 1.4732328653335571 1.6167103052139282 2.3578219413757324 1.4724886417388916 0.8717425465583801 0.8332393169403076
118 3.9054155349731445 3.130995750427246 2.992001533508301 1.9591290950775146 1.6933867931365967 1.602215051651001 1.6473400592803955 2.430453062057495 0.9577490091323853 0.6844736337661743 0.7329626679420471
119 4.2032012939453125 3.344318151473999 3.124863386154175 2.0228707790374756 1.764180064201355 1.444899559020996 1.9015440940856934 2.3295040130615234 1.3335965871810913 0.8815574645996094 0.6973854899406433
120 4.109372615814209 3.253814458847046 3.0598933696746826 1.750550627708435 1.7902926206588745 1.5880146026611328 1.7785451412200928 2.437837839126587 1.2117341756820679 0.6716402769088745 0.7545409798622131
121 4.259605884552002 3.244424343109131 3.2125794887542725 1.9437940120697021 1.8518873453140259 1.4868096113204956 1.6340276002883911 2.302762746810913 0.8878136277198792 0.7003119587898254 0.7069688439369202
122 4.295083045959473 3.344489097595215 3.373568534851074 1.891201376914978 1.8669533729553223 1.4744871854782104 2.0611343383789063 2.6286444664001465 1.3541700839996338 0.7737899422645569 0.7914487719535828
123 4.267987251281738 3.0580689907073975 3.4832468032836914 1.8197189569473267 1.8219680786132813 1.6407644748687744 2.1142046451568604 2.3671936988830566 1.5259612798690796 0.7686195969581604 0.7462784051895142
124 4.703874111175537 3.5156619548797607 3.3522720336914063 1.9797815084457397 2.158095121383667 1.650015950202942 2.3322956562042236 2.090452194213867 0.6862621307373047 0.711469292640686 0.6626549363136292
125 4.282289028167725 2.982113838195801 3.2779743671417236 1.76520574092865 2.2025623321533203 1.523574948310852 2.0303449630737305 1.6549241542816162 1.223851203918457 0.7566109299659729 0.6872545480728149
126 4.119269371032715 2.88407039642334 3.336686134338379 1.7922552824020386 1.9253438711166382 1.5936063528060913 2.1179397106170654 1.5711199045181274 1.034862756729126 0.5204231142997742 0.9328336715698242
127 4.225555896759033 3.094301462173462 3.3156774044036865 1.842524766921997 1.9251271486282349 1.4018425941467285 1.8645601272583008 1.7052202224731445 0.9347899556159973 0.7427247166633606 0.8066612482070923
128 4.307040214538574 3.0952768325805664 3.300992488861084 1.8273167610168457 1.9475107192993164 1.791021466255188 1.8934426307678223 1.714797854423523 1.2051334381103516 0.7521806359291077 0.519413411617279
129 4.510031223297119 3.2126595973968506 3.439072370529175 1.8932826519012451 1.946722388267517 1.6026827096939087 1.9338641166687012 1.8568832874298096 1.1230117082595825 0.7934796214103699 0.6071674227714539
130 4.401971817016602 3.1530768871307373 3.24082350730896 1.8632344007492065 2.2138688564300537 1.6032897233963013 1.8449205160140991 1.6468806266784668 1.2392719984054565 0.7656558752059937 0.7086899876594543
131 4.316077709197998 3.2316322326660156 2.957240343093872 1.99253249168396 2.0038020610809326 1.6921204328536987 1.7607499361038208 1.7800719738006592 1.1407592296600342 0.927335262298584 0.8199328184127808
132 4.42417049407959 3.03117299079895 3.513950824737549 1.823556900024414 2.306562662124634 1.5703140497207642 1.9404891729354858 1.4223626852035522 1.2010490894317627 0.6641510725021362 0.7905270457267761
133 4.2694292068481445 3.1419801712036133 3.034562349319458 1.9313576221466064 1.9825676679611206 1.3698663711547852 1.8988994359970093 1.743889331817627 1.0129550695419312 0.6167526841163635 0.8332690596580505
134 4.427562236785889 3.2658870220184326 3.1188721656799316 2.0659549236297607 1.9130390882492065 1.6843947172164917 1.9039289951324463 1.0389018058776855 0.9268379807472229 0.5288065075874329 1.0094695091247559
135 4.3235182762146 2.8819286823272705 3.320869207382202 1.8816237449645996 2.2170419692993164 1.947035312652588 1.9300429821014404 1.519761323928833 1.0010136365890503 0.7771106362342834 0.8197532892227173
136 4.279817581176758 2.7395803928375244 3.359849214553833 2.0209927558898926 2.3208439350128174 1.6077640056610107 2.116117477416992 1.3086059093475342 0.8628007769584656 0.46672147512435913 1.0932527780532837
137 4.203769207000732 2.765942335128784 3.130398988723755 1.979601263999939 2.212757110595703 1.9760562181472778 2.1232221126556396 1.185107707977295 0.8565322160720825 0.6734989881515503 0.9019498229026794
138 4.1227335929870605 2.684842348098755 3.042224407196045 1.9043139219284058 2.0116055011749268 1.3742234706878662 1.9736326932907104 1.332148551940918 0.8783887028694153 0.5395510792732239 1.0761951208114624
139 3.9694936275482178 2.770251750946045 3.0379719734191895 2.0365281105041504 2.0983035564422607 1.3012111186981201 1.9624079465866089 1.3904001712799072 0.657754123210907 0.6196590662002563 1.1681772470474243
140 3.9207842350006104 2.762748956680298 3.0011773109436035 1.9826065301895142 1.8647575378417969 1.5140177011489868 1.8240400552749634 1.268207311630249 0.7000837326049805 0.6716575026512146 0.8990940451622009
141 3.9374921321868896 2.7081732749938965 3.2719433307647705 1.8331329822540283 2.084001302719116 1.461142659187317 2.112246036529541 1.2886579036712646 1.3296937942504883 0.5528507232666016 1.040374755859375
142 4.023520469665527 2.9237289428710938 3.175006151199341 1.7950053215026855 1.8447643518447876 1.3592627048492432 1.9978097677230835 1.3743324279785156 0.9923688173294067 0.6960383653640747 0.8731934428215027
143 3.8581600189208984 2.6164987087249756 2.912172794342041 1.764611840248108 1.8416160345077515 1.5867242813110352 2.175424098968506 1.1977280378341675 1.2227895259857178 0.7770674824714661 0.9396981596946716
144 3.914294719696045 2.730872869491577 3.060859203338623 1.6613683700561523 1.6629613637924194 1.966700792312622 1.902388334274292 1.3307634592056274 1.0769298076629639 0.5575811862945557 1.118602991104126
145 3.9703457355499268 2.6318140029907227 3.1621198654174805 1.8132473230361938 1.8898013830184937 1.6150743961334229 2.073489189147949 1.544499158859253 1.0941219329833984 0.6375221610069275 0.9165375828742981
146 4.033853054046631 2.924767017364502 3.1718087196350098 1.6968574523925781 1.7659707069396973 1.802524209022522 2.119241952896118 1.8702999353408813 1.2992132902145386 0.6146180629730225 1.1932342052459717
147 3.9793643951416016 2.931335926055908 2.8830060958862305 1.9180268049240112 1.7439606189727783 1.8767927885055542 1.8465453386306763 1.4600460529327393 1.0908262729644775 0.9046751856803894 1.0547393560409546
148 4.098080635070801 2.7579073905944824 3.1111018657684326 1.858415126800537 1.848120093345642 1.9549834728240967 1.586029291152954 1.5431631803512573 1.3873960971832275 0.7444812655448914 1.0556520223617554
149 3.9164602756500244 2.9073400497436523 2.980525016784668 1.8430087566375732 1.8294051885604858 1.9270678758621216 1.220336675643921 1.4287899732589722 1.1104916334152222 0.8568066358566284 1.0580933094024658
150 4.21100378036499 2.762314558029175 3.3580541610717773 1.8216713666915894 1.8359183073043823 1.9071942567825317 1.7599024772644043 1.5717895030975342 1.135968804359436 0.5922859907150269 1.2381854057312012
151 4.071945667266846 2.9874000549316406 3.255136013031006 1.857627511024475 1.6837302446365356 1.9501426219940186 1.5420191287994385 1.6781889200210571 1.2486141920089722 0.5112043023109436 1.088178277015686
152 4.139601707458496 3.024419069290161 3.3963654041290283 1.9336814880371094 1.8636550903320313 1.988678216934204 1.7077001333236694 1.7933766841888428 1.5051196813583374 0.5631395578384399 1.1963199377059937
153 4.080611705780029 2.8563687801361084 3.2617902755737305 1.7949583530426025 1.8004639148712158 2.0297999382019043 1.3586686849594116 1.5059999227523804 1.7759078741073608 0.8598225116729736 1.0861245393753052
154 4.455993175506592 3.199753761291504 3.4058754444122314 2.0259616374969482 1.8452930450439453 1.9996038675308228 1.1786065101623535 1.5764824151992798 1.4078586101531982 0.5162273645401001 0.7640888094902039
155 4.604365348815918 3.4380459785461426 3.52445387840271 1.9084206819534302 1.849110722541809 2.1507911682128906 0.858913004398346 1.589066505432129 1.7124618291854858 0.6272745728492737 0.7850759029388428
156 4.683224201202393 3.164088010787964 3.6041452884674072 1.8494106531143188 2.044895648956299 1.8924453258514404 1.049743413925171 1.751166582107544 1.8749351501464844 0.6601969599723816 0.6405918002128601
157 4.393375396728516 3.2593295574188232 3.197967052459717 1.8615268468856812 1.859278678894043 2.10978627204895 1.254939317703247 1.9246622323989868 2.307295322418213 0.5594130754470825 0.6871170997619629
158 4.381836414337158 3.161940574645996 3.366041421890259 1.9001761674880981 2.115427017211914 2.0907280445098877 0.9953262805938721 1.7358293533325195 1.938729166984558 0.6165120005607605 0.7767345905303955
159 4.349366188049316 3.0319671630859375 3.476651430130005 1.8145289421081543 2.131082057952881 2.122504472732544 1.044856071472168 1.2783116102218628 1.716214656829834 0.5859494805335999 0.7875975966453552
160 4.481744766235352 3.1648030281066895 3.5109620094299316 1.9061998128890991 1.9913451671600342 2.177025556564331 1.1783318519592285 1.5069712400436401 1.1063109636306763 0.623566210269928 0.7272221446037292
161 4.421760082244873 3.344001293182373 3.426572799682617 1.7815279960632324 1.9200618267059326 1.9997061491012573 1.1607840061187744 1.5160040855407715 1.4512131214141846 0.5065944194793701 0.8090296983718872
162 4.250514507293701 3.305079221725464 3.3622376918792725 1.7144888639450073 1.9964351654052734 2.070659637451172 1.2143343687057495 1.641235113143921 1.8132562637329102 0.5116212964057922 0.8036394715309143
163 4.189135551452637 3.1821725368499756 3.2591445446014404 1.7324515581130981 1.8846491575241089 2.2250702381134033 1.0392614603042603 1.4086350202560425 1.7685132026672363 0.6030470728874207 0.8581103682518005
164 4.148512840270996 3.4313933849334717 3.2731246948242188 2.0250329971313477 1.7809767723083496 2.204953670501709 1.1386109590530396 1.4435608386993408 1.8294564485549927 0.6635032892227173 0.6596831679344177
165 4.3770904541015625 3.42478609085083 3.5329010486602783 1.8341929912567139 1.8339747190475464 2.265505075454712 1.4552079439163208 1.0052790641784668 2.155747652053833 0.7005286812782288 0.7734071612358093
166 4.310730457305908 3.3702752590179443 3.561457395553589 1.7652515172958374 1.8304108381271362 2.1697487831115723 1.2399016618728638 1.3907556533813477 1.982923984527588 0.7317585945129395 0.8400363922119141
167 4.282799243927002 2.9952409267425537 3.578381061553955 1.737593412399292 1.753074049949646 2.275921583175659 1.1776456832885742 1.039934754371643 1.091234564781189 0.6506537795066833 0.8025132417678833
168 4.394404411315918 3.0508666038513184 3.6844546794891357 1.84596586227417 1.8291895389556885 2.1032490730285645 1.4350422620773315 1.185100793838501 1.3663980960845947 0.9103849530220032 0.8348298072814941
169 3.900322437286377 2.9732420444488525 3.2063541412353516 1.977964997291565 1.6415867805480957 1.97991943359375 1.2263946533203125 1.2637207508087158 1.250431776046753 0.7491690516471863 0.8747240900993347
170 3.352389335632324 2.5642409324645996 2.718369960784912 1.7147403955459595 1.5650784969329834 1.8746626377105713 1.454315423965454 1.1178892850875854 1.0400487184524536 0.5745288133621216 0.873631477355957
171 3.457061529159546 2.811837911605835 2.6703221797943115 1.5977863073349 1.736527681350708 2.0293705463409424 1.5942968130111694 1.5746926069259644 1.490525722503662 0.8176569938659668 0.697099506855011
172 3.702300548553467 3.0146470069885254 2.7875828742980957 1.7588170766830444 1.6673694849014282 2.0064661502838135 1.377582311630249 1.2571988105773926 1.6800202131271362 0.7220152616500854 0.6777102947235107
173 3.903966188430786 3.050480604171753 3.0855939388275146 1.951693058013916 1.6478193998336792 1.8540714979171753 1.1179686784744263 1.6235207319259644 1.5442451238632202 0.9355480074882507 0.796499490737915
174 3.723928213119507 3.3361992835998535 2.7563109397888184 2.0789990425109863 1.4149112701416016 2.014605760574341 1.233173131942749 1.8112506866455078 1.2093255519866943 0.6924813389778137 0.6960869431495667
175 4.283491611480713 3.382014513015747 3.2648777961730957 1.9387245178222656 1.8934236764907837 1.9351234436035156 1.4679598808288574 2.0411107540130615 1.0606940984725952 0.9146436452865601 0.7207654118537903
176 4.388037204742432 3.3350958824157715 3.3529601097106934 2.0753285884857178 1.6973705291748047 2.0171971321105957 1.5450774431228638 1.8438880443572998 1.6635555028915405 0.6618708372116089 0.6822036504745483
177 3.9681754112243652 3.1778292655944824 2.919015645980835 1.8298670053482056 1.6495710611343384 1.9559909105300903 1.8766746520996094 1.448891282081604 1.3278038501739502 0.6850215792655945 0.6230300664901733
178 3.9822402000427246 3.352108955383301 2.7422358989715576 1.8642338514328003 1.7591681480407715 2.065002202987671 1.5379807949066162 1.4433234930038452 0.8582285642623901 0.7231442928314209 0.8619845509529114
179 4.033303737640381 3.3294262886047363 3.060502767562866 1.9258633852005005 1.550009846687317 2.0315074920654297 1.4921131134033203 1.366539478302002 1.0303045511245728 0.7734172940254211 0.8328155875205994
180 4.31831169128418 2.9525184631347656 3.3076653480529785 1.8715511560440063 1.6467317342758179 1.9781858921051025 1.3908567428588867 1.2743782997131348 1.005824327468872 1.0282714366912842 1.0306249856948853
181 4.039142608642578 3.0440807342529297 3.226839065551758 1.7686177492141724 1.883984923362732 2.080289602279663 1.4228328466415405 1.2172240018844604 0.8744134306907654 0.7358609437942505 0.7949332594871521
182 3.8834433555603027 3.2105231285095215 2.9308133125305176 1.8962056636810303 1.7834981679916382 2.1392061710357666 1.3138991594314575 1.4920343160629272 1.0108749866485596 0.6727748513221741 0.8467221260070801
183 4.083386421203613 3.2316577434539795 3.3236451148986816 1.682748794555664 1.96523118019104 2.0442111492156982 1.219138503074646 1.4510653018951416 1.127269983291626 0.7513867616653442 0.7840155363082886
184 4.410256862640381 3.216257333755493 3.68704891204834 1.903527855873108 2.0099732875823975 2.08358097076416 1.137304663658142 1.5791045427322388 1.2706577777862549 0.7010396718978882 0.9309653043746948
185 4.292600154876709 3.392411470413208 3.070138931274414 2.0320703983306885 1.741113543510437 2.135197877883911 1.1140239238739014 1.573089838027954 1.0002086162567139 0.6626051664352417 0.7446509599685669
186 4.323963165283203 3.2447121143341064 3.3819923400878906 2.0925135612487793 1.7166216373443604 2.146937847137451 1.4662665128707886 1.2291338443756104 1.0916298627853394 0.7153226137161255 0.8841156959533691
187 3.956159830093384 3.335704803466797 2.8853871822357178 2.296067953109741 1.5840893983840942 2.237438440322876 1.4943795204162598 1.6634138822555542 0.9503225088119507 0.8110802173614502 0.8227924108505249
188 4.187701225280762 3.5732693672180176 3.175869941711426 2.393688917160034 1.729326844215393 1.9322067499160767 1.1024115085601807 1.3759031295776367 1.4356564283370972 0.7180660963058472 0.8566545844078064
189 3.8985776901245117 3.515944480895996 3.0213115215301514 2.197394847869873 1.5688611268997192 2.0961320400238037 1.1467103958129883 1.8425971269607544 1.1474406719207764 0.704740583896637 0.8304186463356018
190 4.046769142150879 3.4100475311279297 2.99955677986145 2.039832830429077 1.5463230609893799 1.9919573068618774 1.1106239557266235 1.331087350845337 1.2423255443572998 0.8026556372642517 0.9003967046737671
191 4.1550612449646 3.4200093746185303 3.2716376781463623 2.0033621788024902 1.7057127952575684 2.110581159591675 1.1375519037246704 1.2870066165924072 1.2486447095870972 0.8986752033233643 0.7722939848899841
192 4.1019134521484375 3.2294986248016357 3.366492748260498 1.9151722192764282 1.8600108623504639 1.9992705583572388 1.384650468826294 1.5717524290084839 1.3393491506576538 0.8120228052139282 0.7387145161628723
193 3.8921995162963867 3.431328296661377 2.8957934379577637 2.0020580291748047 1.838223934173584 2.1123557090759277 1.3830422163009644 1.0685516595840454 1.4908369779586792 0.8986658453941345 0.8134109377861023
194 4.012897491455078 3.5321125984191895 2.9053688049316406 2.0023152828216553 1.8139384984970093 2.035682201385498 1.5198397636413574 1.9554839134216309 1.0958162546157837 0.8701672554016113 0.8607646226882935
195 3.791579484939575 3.547330141067505 2.6659340858459473 1.800402045249939 1.7333887815475464 2.187967538833618 1.335172176361084 1.702600121498108 1.0167700052261353 0.7816018462181091 0.7551400065422058
196 3.842226028442383 3.3727352619171143 2.7491719722747803 1.6947729587554932 1.8160840272903442 2.250288724899292 1.3350799083709717 1.5961195230484009 1.1922721862792969 0.7330216765403748 0.7978106141090393
197 3.7782461643218994 3.2813775539398193 2.6938350200653076 1.7331069707870483 1.7721830606460571 2.2738757133483887 1.2293940782546997 1.3834773302078247 0.9407182335853577 0.7362127900123596 0.8241202235221863
198 3.8376526832580566 3.2860419750213623 2.804356813430786 2.0056324005126953 1.7377451658248901 2.1262693405151367 1.4079725742340088 1.6535608768463135 0.9571285843849182 0.8718169331550598 0.8923839926719666
199 3.633378744125366 3.293628215789795 2.775667428970337 2.2379560470581055 1.8034679889678955 2.0301949977874756 1.1943564414978027 1.7351776361465454 1.0305500030517578 0.9331017136573792 0.8652169108390808
200 3.7450711727142334 3.462864875793457 2.803906202316284 2.2273812294006348 1.682762622833252 2.0818123817443848 1.5559850931167603 1.6440141201019287 0.966006338596344 0.8703622221946716 0.9148485660552979
201 4.173841953277588 3.228449583053589 3.330983877182007 2.020272731781006 1.9121736288070679 2.0276927947998047 1.5838490724563599 1.8122974634170532 1.526904821395874 0.8772546052932739 0.8962399959564209
202 4.067906856536865 3.4447062015533447 3.0491371154785156 2.0179152488708496 1.849358320236206 1.9460058212280273 1.5579217672348022 1.6111387014389038 0.9475558400154114 0.9108993411064148 0.9429888725280762
203 4.114601135253906 3.552595615386963 3.238311529159546 2.0495989322662354 1.7516062259674072 1.9756635427474976 1.4887140989303589 1.9183673858642578 1.3296689987182617 1.0542411804199219 0.84230637550354
204 4.05689811706543 3.5641913414001465 3.0812294483184814 2.0440802574157715 1.6253083944320679 1.8830537796020508 1.7508125305175781 1.927501916885376 1.1302603483200073 0.8834660649299622 0.8393217921257019
205 3.9726738929748535 3.561448812484741 3.0023083686828613 2.1342673301696777 1.9904826879501343 2.056142807006836 1.7931244373321533 2.395822763442993 1.2187614440917969 0.8922048211097717 0.9097033143043518
206 3.9578073024749756 3.2550065517425537 3.061140775680542 1.9084070920944214 1.9518274068832397 1.8697739839553833 1.8520392179489136 2.3038744926452637 1.3110650777816772 0.9857478737831116 0.8085713982582092
207 3.8645617961883545 3.2918643951416016 2.959543466567993 1.8269497156143188 1.7062352895736694 2.10599946975708 1.6676849126815796 2.0906918048858643 1.3418865203857422 0.8731439113616943 0.8105552792549133
208 3.944117307662964 3.127744674682617 3.089393138885498 1.8086466789245605 1.9234013557434082 2.163323163986206 1.706859827041626 2.364990711212158 0.8668952584266663 0.8721953630447388 0.865075945854187
209 4.069553852081299 3.2202723026275635 2.9099416732788086 1.8703464269638062 2.069776773452759 2.251537561416626 1.502122402191162 2.2211666107177734 0.9008523225784302 0.6707422137260437 0.8356433510780334
210 3.7905781269073486 3.186305522918701 2.7333853244781494 1.9419448375701904 1.9236856698989868 2.109994888305664 1.3469319343566895 2.6259944438934326 0.7350653409957886 0.8615385293960571 0.8444100022315979
211 3.5454587936401367 3.0244100093841553 2.63928484916687 1.6644521951675415 1.9298841953277588 2.094792127609253 1.2646819353103638 1.9523215293884277 1.1035797595977783 0.6808321475982666 0.8326184153556824
212 3.7620511054992676 3.2949559688568115 2.6126344203948975 1.663811206817627 1.8128852844238281 2.263991355895996 1.3583680391311646 2.2071104049682617 0.7892014384269714 0.9399228096008301 0.8371595740318298
213 3.785458564758301 3.300720691680908 2.6980719566345215 1.9297479391098022 1.8914051055908203 2.4056873321533203 1.268491268157959 2.1071438789367676 0.9050571918487549 1.1046992540359497 0.8905727863311768
214 3.789275884628296 3.4349968433380127 2.6374404430389404 1.8040261268615723 1.8366665840148926 2.3245556354522705 1.1397554874420166 2.2076337337493896 0.8975024819374084 0.7649321556091309 0.807414710521698
215 4.09710693359375 3.6912341117858887 2.738478183746338 1.8452770709991455 1.7835034132003784 2.592782735824585 1.0330607891082764 1.8356010913848877 0.9773805737495422 0.8269230127334595 0.8580260276794434
216 4.205223083496094 3.8168866634368896 2.8765954971313477 2.002962589263916 1.9871479272842407 2.244468927383423 1.1025054454803467 2.1849513053894043 0.9313105940818787 0.8038190603256226 0.8626881241798401
217 4.20634126663208 3.3131768703460693 3.0942585468292236 2.0046329498291016 2.0309629440307617 2.3964879512786865 1.0579657554626465 1.6182701587677002 0.9106287360191345 0.8917288184165955 1.025566816329956
218 3.9623496532440186 3.4602344036102295 2.553359031677246 1.9336786270141602 1.5912141799926758 2.3678479194641113 1.1741889715194702 2.1723921298980713 0.7986288666725159 0.6851274371147156 0.6897168159484863
219 4.135092258453369 3.608215570449829 2.967939615249634 2.209991931915283 1.827756404876709 2.333580732345581 1.1668071746826172 2.1478240489959717 0.8513278365135193 0.7683010697364807 1.0417704582214355
220 4.01721715927124 3.233060359954834 2.928353786468506 2.1374332904815674 1.8641600608825684 2.467104196548462 1.2319605350494385 1.9607789516448975 0.9992209672927856 0.6645047664642334 0.788861095905304
221 4.361079692840576 3.619312047958374 3.0513675212860107 2.129279136657715 1.6806176900863647 2.527254343032837 1.3390153646469116 1.702358603477478 0.9031409621238708 0.7057499289512634 0.6328349709510803
222 4.102129936218262 3.2012736797332764 2.9688315391540527 2.0126051902770996 1.7364885807037354 2.162060260772705 1.5464504957199097 2.14825701713562 0.8975743651390076 0.7506467700004578 0.68769770860672
223 4.016496658325195 3.244593381881714 2.844555616378784 1.909924864768982 1.7379568815231323 2.1917436122894287 1.1962822675704956 1.978236436843872 1.3236137628555298 0.5771737098693848 0.5950314402580261
224 4.137630939483643 3.120094060897827 3.084763765335083 2.1085987091064453 1.9875887632369995 2.1244022846221924 1.4767040014266968 2.4451112747192383 0.9158306121826172 0.694063127040863 0.6275672316551208
225 4.088232517242432 3.4011623859405518 3.4089949131011963 2.035085678100586 1.7229899168014526 2.3188018798828125 1.3263682126998901 2.1157164573669434 0.99234938621521 0.6995106935501099 0.7386917471885681
226 4.344207286834717 3.244717597961426 3.6950738430023193 2.050450563430786 1.9420263767242432 2.152320384979248 1.7390508651733398 2.299672842025757 1.5389230251312256 0.8815285563468933 0.7902332544326782
227 4.09486198425293 3.2176365852355957 3.213514804840088 1.9481505155563354 2.010921001434326 2.244561195373535 1.286359190940857 2.424612283706665 1.3421612977981567 0.766411304473877 0.7892453074455261
228 3.849904775619507 3.3612465858459473 2.8879077434539795 1.9429601430892944 1.674316167831421 2.1858389377593994 1.3085888624191284 2.18393611907959 0.8606364727020264 0.7480661273002625 0.5898511409759521
229 3.6890225410461426 3.448047399520874 2.665647506713867 2.0281686782836914 1.7671133279800415 2.0654959678649902 1.4510602951049805 2.717505693435669 1.140885829925537 0.7406937479972839 0.6033852696418762
230 3.7162821292877197 3.25110125541687 2.6987390518188477 2.2041187286376953 1.8454172611236572 2.3030571937561035 1.0028411149978638 1.9501601457595825 0.8257414698600769 0.6890026330947876 0.7085167169570923
231 3.5318167209625244 3.3154168128967285 2.409374237060547 2.1902029514312744 1.732789158821106 1.9471186399459839 1.3548537492752075 2.3438687324523926 0.6440526843070984 0.6121858954429626 0.5864162445068359
232 3.703986644744873 3.34452223777771 2.4375905990600586 2.2067553997039795 1.7573606967926025 2.0049245357513428 1.4700922966003418 2.013040542602539 0.48726874589920044 0.6711034774780273 0.6960866451263428
233 3.9249162673950195 3.7795910835266113 2.6417322158813477 2.38549542427063 1.7832231521606445 2.2354767322540283 1.1003756523132324 2.064418077468872 0.9116379022598267 0.7900881171226501 0.7709695100784302
234 3.92083740234375 3.508063793182373 2.69054913520813 2.3248159885406494 2.0068070888519287 2.3426547050476074 0.9003787040710449 2.132023811340332 0.869253933429718 0.5019489526748657 0.6879881620407104
235 4.052562713623047 3.521394729614258 2.688493490219116 2.2895827293395996 2.106048822402954 2.305480718612671 0.8802271485328674 1.8932501077651978 0.7866455316543579 0.7157021760940552 0.6996838450431824
236 4.251919269561768 3.224855661392212 2.93143892288208 2.3599565029144287 2.353175163269043 2.1450908184051514 1.179800033569336 1.5941309928894043 0.6947218179702759 0.6355143785476685 0.6432344913482666
237 4.40431547164917 3.404236078262329 3.0740244388580322 2.382284164428711 2.4057648181915283 2.204373359680176 0.8253605365753174 1.6828064918518066 0.6346224546432495 0.7640105485916138 0.7401374578475952
238 4.2438530921936035 3.2798120975494385 2.793743133544922 2.265028238296509 2.448648691177368 2.1530981063842773 1.2198090553283691 1.7677756547927856 0.7442864179611206 0.6926649808883667 0.6208663582801819
239 4.143317699432373 3.363827705383301 2.712790012359619 2.133014440536499 2.0487115383148193 2.0483009815216064 1.4116203784942627 1.996350884437561 0.6464954018592834 0.8219636678695679 0.6462617516517639
240 4.057727336883545 3.134888172149658 2.782177448272705 2.1703760623931885 2.1888716220855713 1.9753121137619019 1.6079071760177612 1.80068039894104 0.8775405287742615 0.6449101567268372 0.718016505241394
241 3.8252031803131104 3.11946177482605 2.572526216506958 2.2875382900238037 2.0513503551483154 2.030437469482422 1.846031904220581 2.0291457176208496 1.088663935661316 0.6123965978622437 0.6457749009132385
242 4.132918357849121 3.4324543476104736 2.5406112670898438 2.1834354400634766 1.9272983074188232 2.0830044746398926 1.4246296882629395 2.2747714519500732 1.0324149131774902 0.6565661430358887 0.6521533131599426
243 4.325466632843018 3.326616048812866 2.9508752822875977 2.0879223346710205 2.0384490489959717 2.0969038009643555 1.792163372039795 2.174504518508911 0.9569304585456848 0.7514516711235046 0.7368418574333191
244 3.981799840927124 3.216961145401001 2.78826642036438 1.9704787731170654 2.10058331489563 2.105475425720215 1.119769811630249 2.0597758293151855 0.9066036343574524 0.9161458015441895 0.5846256017684937
245 3.8654372692108154 3.316423177719116 2.68319034576416 2.049931764602661 1.9652667045593262 1.940540075302124 1.2331418991088867 1.999863624572754 0.9084400534629822 0.6592239737510681 0.6291508674621582
246 4.155040740966797 3.3597261905670166 3.1753413677215576 1.921933889389038 2.228734254837036 2.0364420413970947 1.3475505113601685 2.2601664066314697 0.7618898749351501 0.781856894493103 0.5809839367866516
247 3.9270620346069336 2.977581262588501 2.998141288757324 2.108701467514038 1.914368987083435 1.9875208139419556 1.1078357696533203 1.7230311632156372 0.8932301998138428 0.7659428715705872 0.6748537421226501
248 3.977360725402832 3.0834033489227295 3.0194127559661865 2.0146121978759766 1.9456321001052856 2.0326857566833496 1.7615060806274414 2.105313301086426 0.6318954825401306 0.7516036033630371 0.6772342324256897
249 3.884402275085449 3.2631382942199707 2.765709638595581 2.062370538711548 1.7856332063674927 1.8941092491149902 0.9047735929489136 2.0449204444885254 0.9104908108711243 0.6930968761444092 0.702347457408905
250 3.941730499267578 3.4947023391723633 2.730971574783325 2.274203062057495 1.8242073059082031 2.011601448059082 1.2643306255340576 2.00138258934021 0.8685590028762817 0.7056465744972229 0.5884402394294739
251 4.190322399139404 3.7950639724731445 2.917161464691162 2.2091217041015625 1.9517520666122437 2.0729575157165527 1.1814887523651123 2.083016872406006 0.8559718132019043 0.7001702785491943 0.700545072555542
252 4.175779819488525 3.4747776985168457 3.0084304809570313 2.1187002658843994 1.8350619077682495 1.9757000207901 1.1840544939041138 2.0622661113739014 1.0466736555099487 0.9132698178291321 0.8145981431007385
253 4.01133394241333 3.2991998195648193 2.843702793121338 1.9642316102981567 1.962125301361084 1.9390498399734497 1.1546603441238403 1.8826392889022827 0.8956931233406067 1.0254944562911987 0.5649398565292358
254 3.9543042182922363 3.3863534927368164 2.843392848968506 1.96220862865448 1.9266537427902222 1.9175546169281006 1.1341023445129395 1.4335877895355225 1.1451308727264404 0.9298858642578125 0.7278813719749451
255 3.7255492210388184 3.1397457122802734 2.8248777389526367 2.0333926677703857 1.8713068962097168 1.7995269298553467 1.439087986946106 1.625451922416687 1.1762293577194214 1.0060392618179321 0.6718002557754517
256 3.751227378845215 3.253239631652832 3.2263126373291016 1.8921741247177124 1.9969924688339233 1.668593168258667 1.3949509859085083 1.7290347814559937 0.6868320107460022 0.8547660708427429 0.7621906399726868
257 3.929929256439209 3.2128164768218994 2.9367222785949707 1.8735557794570923 1.8145194053649902 1.9548834562301636 1.4121980667114258 1.7491427659988403 0.9031789898872375 0.8594423532485962 0.8827993273735046
258 4.005331039428711 3.10031795501709 3.257335662841797 2.023747205734253 1.8584426641464233 1.7671012878417969 1.055783748626709 1.8095488548278809 1.1603745222091675 0.8303564190864563 0.7359648942947388
259 4.315816402435303 3.503727674484253 3.0584826469421387 2.1898841857910156 1.8949629068374634 1.6425528526306152 1.0701630115509033 1.3771381378173828 1.0301786661148071 1.0717025995254517 0.7033267617225647
260 4.060207843780518 3.2461142539978027 3.071397542953491 2.0893142223358154 2.007958173751831 1.8738670349121094 1.1991053819656372 1.6373225450515747 0.8912278413772583 1.0131555795669556 0.6677464246749878
261 4.017439365386963 3.2577176094055176 2.9914164543151855 1.9423584938049316 1.8909472227096558 1.5400763750076294 1.406950831413269 1.8934847116470337 0.9831375479698181 0.9465314149856567 0.6284217834472656
262 3.8864192962646484 3.000164270401001 2.8884177207946777 1.9415760040283203 1.969232201576233 1.6111770868301392 1.6086337566375732 2.009387493133545 0.7880198955535889 1.0146442651748657 0.7124411463737488
263 3.810046911239624 3.1014034748077393 2.908419370651245 2.0391435623168945 2.1563398838043213 1.8530296087265015 1.2669917345046997 1.8089975118637085 0.9673926830291748 0.9915403127670288 1.1133098602294922
264 3.7558610439300537 3.16632342338562 2.824141263961792 1.9744025468826294 1.9044979810714722 1.776841163635254 1.4889401197433472 1.7122421264648438 0.6091156601905823 0.6582351922988892 0.708660364151001
265 4.0135722160339355 3.2158782482147217 2.9397358894348145 1.8712894916534424 2.077894687652588 2.1744837760925293 1.232452630996704 1.5483025312423706 1.2315400838851929 0.7374451160430908 0.7745093703269958
266 4.227482318878174 3.383619785308838 3.1259560585021973 1.8626230955123901 2.0689122676849365 2.0901262760162354 1.126037359237671 1.6615206003189087 0.7417107224464417 0.8909361362457275 0.7584181427955627
267 4.243065357208252 3.1889536380767822 3.272876024246216 1.843058705329895 2.2271056175231934 2.153982639312744 0.9157708287239075 1.8321903944015503 1.0646470785140991 0.7752411961555481 0.9183606505393982
268 4.317985534667969 3.1632332801818848 3.367353677749634 1.6632328033447266 2.1770169734954834 2.185832977294922 1.3644578456878662 1.582811713218689 1.0819798707962036 1.117567539215088 0.8933610320091248
269 4.212118148803711 3.1589596271514893 3.2501089572906494 1.6446226835250854 2.1857845783233643 1.8141590356826782 1.3542509078979492 1.8408896923065186 0.8176052570343018 1.080676555633545 0.7392139434814453
270 4.098771095275879 3.182507276535034 3.240701198577881 1.8323665857315063 2.1109213829040527 1.775920033454895 1.2359236478805542 1.9212167263031006 1.3732141256332397 0.9301545023918152 0.8254567980766296
271 3.9497499465942383 3.2546496391296387 3.0547075271606445 1.961492896080017 1.94827401638031 1.8342326879501343 1.3037424087524414 2.197420358657837 1.2639998197555542 1.0390589237213135 1.02541184425354
272 3.969075918197632 3.3168742656707764 3.022294759750366 1.8623343706130981 2.0743446350097656 1.9715806245803833 0.9772900938987732 2.1961355209350586 0.8416267037391663 0.9446753859519958 0.8783891201019287
273 3.943913221359253 3.1543126106262207 2.850574493408203 1.7364437580108643 2.039980411529541 1.7551310062408447 1.1497347354888916 2.189288854598999 1.0679165124893188 1.0158724784851074 0.8887999653816223
274 3.8663792610168457 3.1348066329956055 2.9312844276428223 1.9820876121520996 1.9433737993240356 1.6701149940490723 1.1850659847259521 2.1959705352783203 1.029358983039856 0.7238187193870544 0.6886947154998779
275 4.200066566467285 3.467837333679199 3.1766836643218994 2.0372061729431152 2.1114673614501953 1.9250736236572266 1.1860791444778442 1.882288932800293 0.8366051912307739 1.0659563541412354 0.9539245367050171
276 4.351632118225098 3.3533599376678467 3.328563928604126 1.9398291110992432 2.1239638328552246 1.68807852268219 1.2060061693191528 2.0253589153289795 1.1250497102737427 0.93486088514328 0.8710400462150574
277 4.336263179779053 3.473573684692383 3.168562889099121 2.0158751010894775 2.1745529174804688 1.7586348056793213 1.4905236959457397 1.968409776687622 1.0575761795043945 0.8248533606529236 0.8639990091323853
278 4.119649410247803 3.3449130058288574 3.042377471923828 2.05401611328125 2.163104295730591 1.6021262407302856 1.1359800100326538 2.002629280090332 1.089402198791504 0.9359312057495117 0.9337161183357239
279 4.139317989349365 3.4669740200042725 3.002549648284912 2.0633034706115723 2.1009907722473145 1.6758836507797241 1.3113418817520142 1.860683560371399 1.1798985004425049 1.0489894151687622 0.8743232488632202
280 4.075407981872559 3.3919219970703125 3.093257427215576 1.9704779386520386 2.1172451972961426 2.1525137424468994 1.1209592819213867 1.762192726135254 1.0472869873046875 0.9757463335990906 1.0092155933380127
281 4.231558799743652 3.4597814083099365 3.2471165657043457 1.9344286918640137 2.3710415363311768 2.0336897373199463 1.5144468545913696 1.8708246946334839 0.8061380386352539 0.8392430543899536 0.8855090737342834
282 4.285881519317627 3.4832096099853516 3.2325680255889893 1.9570612907409668 2.242483139038086 1.6434297561645508 1.4864286184310913 1.6715562343597412 0.9000518321990967 1.0443317890167236 0.833378255367279
283 4.515091896057129 3.6186811923980713 3.3893425464630127 1.9382423162460327 2.2227699756622314 1.9068115949630737 1.478785514831543 2.0804026126861572 1.0297980308532715 1.0340297222137451 0.767508327960968
284 4.451526165008545 3.2282001972198486 3.6871180534362793 1.908649206161499 2.3458709716796875 1.8942642211914063 1.348127841949463 1.5524108409881592 1.1310714483261108 1.0982307195663452 0.8245304226875305
285 4.922118186950684 3.5867409706115723 3.8590734004974365 2.03143048286438 2.5005698204040527 1.7126206159591675 1.3301639556884766 1.310982584953308 1.3365505933761597 0.9373535513877869 1.0088309049606323
286 4.334467887878418 3.61082124710083 3.5341761112213135 1.9114843606948853 2.1817588806152344 1.475368618965149 1.1922253370285034 1.7160050868988037 0.9495084881782532 0.9512126445770264 0.9306039810180664
287 4.481482028961182 3.631477117538452 3.495144844055176 1.9600468873977661 2.1890275478363037 1.513798475265503 1.3646901845932007 1.5703163146972656 0.7778862714767456 1.4290562868118286 1.0620139837265015
288 4.515222549438477 3.4677298069000244 3.5389394760131836 2.041576385498047 1.983076572418213 1.425771951675415 1.4549100399017334 1.6229462623596191 0.8456689715385437 1.1939409971237183 0.8650779724121094
289 4.366177558898926 3.397459030151367 3.560225009918213 1.9338405132293701 2.139915704727173 1.2015788555145264 1.4443615674972534 1.8123745918273926 0.9625536203384399 1.1461597681045532 0.9120507836341858
290 3.957725763320923 3.3600430488586426 3.1846179962158203 1.8790290355682373 1.9272538423538208 1.2329615354537964 1.356523036956787 1.56482994556427 1.1223441362380981 1.3208383321762085 0.8245452046394348
291 4.3434319496154785 3.5552258491516113 3.270519495010376 1.9775630235671997 1.8569599390029907 1.2753667831420898 2.3286187648773193 1.9114463329315186 0.7119151949882507 1.0898985862731934 0.6521655321121216
292 4.04896354675293 3.4018030166625977 3.446390151977539 2.065953016281128 1.8848719596862793 1.2974727153778076 1.8044778108596802 1.4615569114685059 0.9578643441200256 1.2248154878616333 0.8265076279640198
293 4.152098655700684 3.3091013431549072 3.3868963718414307 2.0192456245422363 1.9400887489318848 1.1931697130203247 1.201991319656372 1.783912181854248 0.8721572756767273 1.1161324977874756 0.7883230447769165
294 4.06239128112793 3.2203099727630615 3.2462313175201416 2.080538034439087 1.987337589263916 1.168367624282837 1.2667405605316162 1.8503397703170776 0.8357153534889221 0.9045297503471375 0.8834746479988098
295 4.085108280181885 3.204094886779785 3.1939053535461426 2.0697379112243652 1.9255459308624268 1.5962656736373901 1.0872323513031006 1.642614722251892 0.677561342716217 1.3786123991012573 0.9571940898895264
296 3.661463975906372 3.300448417663574 2.8969898223876953 1.9087566137313843 2.063262462615967 1.1956923007965088 1.080775260925293 2.0932414531707764 0.9455549120903015 0.7795281410217285 1.0137226581573486
297 4.022470474243164 3.5548818111419678 3.232698678970337 2.0664968490600586 1.952107548713684 1.1828999519348145 1.2922435998916626 1.8173080682754517 0.9492515921592712 1.077927589416504 0.8907319903373718
298 4.040823459625244 3.536825180053711 3.083062171936035 2.284071207046509 2.018702507019043 1.4076521396636963 1.2831414937973022 1.5938400030136108 0.6256455183029175 0.8651849627494812 0.8641096353530884
299 4.166154384613037 3.63826322555542 3.1702842712402344 2.399597644805908 1.8706248998641968 1.28398597240448 1.2432688474655151 1.883622407913208 0.6806208491325378 0.7511023283004761 0.7716142535209656
300 3.8082642555236816 3.2941770553588867 3.1567721366882324 2.2158844470977783 1.9134002923965454 1.6125601530075073 1.4123444557189941 2.0841169357299805 0.7124096155166626 0.7043282985687256 0.7732105851173401
301 4.1089701652526855 3.4484312534332275 3.022218942642212 2.207834243774414 1.8295873403549194 1.3947216272354126 1.5099117755889893 1.5218642950057983 0.7681880593299866 0.9042033553123474 0.8805846571922302
302 3.9460866451263428 3.272390365600586 2.9935050010681152 2.3294246196746826 1.8441274166107178 1.4358556270599365 0.8852095603942871 1.6886156797409058 0.7724388837814331 0.9807441234588623 0.7660870552062988
303 4.029290676116943 3.333785057067871 2.9507129192352295 2.2172646522521973 1.7634726762771606 1.4932034015655518 1.0826592445373535 1.760744333267212 0.9715079069137573 1.0164873600006104 0.9764868021011353
304 4.086792945861816 3.4446065425872803 3.1575069427490234 2.4767885208129883 1.8049230575561523 1.4746754169464111 1.236402153968811 1.962989091873169 1.015865445137024 0.8396108150482178 0.8205522894859314
305 4.083654880523682 3.382997751235962 3.1249115467071533 2.3780739307403564 1.635932207107544 1.3561142683029175 1.0784780979156494 1.996755838394165 0.8195325136184692 1.2754656076431274 0.7059708833694458
306 4.006635665893555 3.577410936355591 2.9882237911224365 2.29899525642395 1.758210301399231 1.3971128463745117 1.245436668395996 1.9889904260635376 1.1739790439605713 1.2861366271972656 0.7699804902076721
307 4.200528144836426 3.6202893257141113 3.1704347133636475 2.457637310028076 1.8567430973052979 1.4395819902420044 1.186021327972412 2.125131607055664 0.8094233870506287 0.8794142007827759 0.6831691861152649
308 4.144055366516113 3.4590842723846436 3.3348357677459717 2.379709005355835 1.7177722454071045 1.8284227848052979 1.1877962350845337 1.7288262844085693 1.2654775381088257 0.8657889366149902 0.6371059417724609
309 4.113702297210693 3.7212934494018555 3.1792640686035156 2.3091483116149902 1.7645139694213867 1.5159345865249634 1.451736330986023 1.9675520658493042 1.162671446800232 0.9777421355247498 0.8563420176506042
310 4.228328704833984 3.6805365085601807 3.164591073989868 2.227947235107422 1.8863978385925293 1.7316569089889526 1.3783661127090454 2.098505735397339 0.6851162910461426 0.8491002321243286 0.8556316494941711
311 4.403468608856201 3.9423811435699463 3.2255709171295166 2.2426750659942627 2.0119400024414063 1.7751288414001465 1.1239463090896606 2.083927631378174 1.1656438112258911 0.9077674746513367 0.8122025728225708
312 4.0753560066223145 3.5946741104125977 3.09037446975708 2.2557783126831055 1.9531491994857788 1.893641710281372 0.9852586388587952 2.082218647003174 0.8429156541824341 1.1329389810562134 0.8015475869178772
313 4.144972801208496 3.4039483070373535 3.2718610763549805 2.221815824508667 2.162930488586426 1.6232138872146606 1.0854458808898926 1.8213361501693726 0.9034057855606079 0.800990641117096 0.8172950744628906
314 4.3385162353515625 3.2559640407562256 3.3200936317443848 2.3094968795776367 1.9786254167556763 1.904775619506836 0.9961175918579102 1.7294095754623413 1.0666158199310303 0.8735681772232056 0.824282705783844
315 4.070013046264648 3.118480682373047 3.2546944618225098 2.1812424659729004 1.955798625946045 1.4614635705947876 1.2779568433761597 1.799069881439209 1.2136778831481934 0.8001306653022766 0.871262788772583
316 4.098055362701416 3.115227222442627 3.308380603790283 2.217017650604248 1.979589581489563 1.2959871292114258 1.4459038972854614 1.6942811012268066 1.432410717010498 1.183863878250122 0.7742874622344971
317 4.537163257598877 3.3218374252319336 3.765352964401245 2.4408652782440186 1.9208747148513794 1.5643914937973022 1.2397388219833374 1.7199459075927734 1.5300687551498413 1.2954177856445313 0.7690877318382263
318 4.416195392608643 3.405935525894165 3.8276114463806152 2.575587034225464 1.9610052108764648 1.5528514385223389 1.6413882970809937 1.4781302213668823 1.673285722732544 1.3658429384231567 0.8916281461715698
319 4.028063774108887 3.3164422512054443 3.5084407329559326 2.4479196071624756 1.8738058805465698 1.6030322313308716 1.1544177532196045 1.7797387838363647 0.9473472237586975 1.5571203231811523 0.8273700475692749
320 3.5844998359680176 3.254049301147461 3.0877294540405273 2.3307344913482666 1.9091925621032715 2.0824897289276123 1.2548038959503174 1.4598217010498047 1.3318967819213867 1.3086665868759155 1.0470170974731445
321 3.6486637592315674 3.3990883827209473 3.047394275665283 2.315194845199585 1.8024533987045288 1.5684006214141846 1.4024006128311157 1.7593151330947876 0.8334120512008667 1.0695247650146484 0.7355918288230896
322 3.9407119750976563 3.480625867843628 3.382204294204712 2.4338972568511963 1.742214322090149 1.3443565368652344 1.2609117031097412 1.9584561586380005 1.138350009918213 0.9368094801902771 0.7394808530807495
323 3.9828364849090576 3.7878267765045166 3.036489963531494 2.6501471996307373 1.7357786893844604 1.4165270328521729 1.3547801971435547 1.7723150253295898 1.1003954410552979 1.0237517356872559 0.8927844762802124
324 3.808398962020874 3.568204164505005 3.0236549377441406 2.387094020843506 1.7635877132415771 1.3708072900772095 1.4445089101791382 1.9097416400909424 1.5569896697998047 0.9875777363777161 0.9070886373519897
325 3.8816864490509033 3.5184524059295654 3.3704030513763428 2.3154444694519043 1.7911404371261597 1.3877043724060059 1.2250730991363525 2.020533800125122 1.2322396039962769 1.0538828372955322 0.7747287750244141
326 4.036437034606934 3.502786636352539 3.5768396854400635 2.3968939781188965 2.0263683795928955 1.4058334827423096 1.0503426790237427 2.1150319576263428 1.2606027126312256 0.8234087824821472 0.9342657923698425
327 3.987722635269165 3.833275079727173 3.3157403469085693 2.4071311950683594 1.793292760848999 1.2377585172653198 0.8484451770782471 2.0920422077178955 1.0248560905456543 0.6810195446014404 0.9152629971504211
328 4.227541923522949 4.044677257537842 3.3866422176361084 2.219390392303467 1.8233325481414795 1.0874172449111938 1.1283081769943237 2.2482147216796875 0.9639295935630798 0.8123140931129456 0.8555534482002258
329 4.379270076751709 4.23110818862915 3.414081573486328 2.3003194332122803 1.9416598081588745 1.4016025066375732 1.5218684673309326 2.304213047027588 1.160597324371338 0.922771155834198 0.9641234278678894
330 4.3080573081970215 4.07939338684082 3.4238975048065186 2.3661539554595947 1.88417387008667 1.3932965993881226 1.5866971015930176 1.8938283920288086 1.2816526889801025 0.9644342660903931 0.7830615639686584
331 4.241042613983154 3.7917628288269043 3.4537315368652344 2.3304331302642822 1.9632072448730469 1.5766361951828003 1.554538607597351 1.8864727020263672 1.1614435911178589 0.7818828225135803 0.7249470949172974
332 4.2747907638549805 3.9117255210876465 3.3142755031585693 2.4308128356933594 1.6132022142410278 1.5187170505523682 1.6831234693527222 1.691419243812561 1.4186272621154785 0.7617901563644409 0.7367006540298462
333 4.260956764221191 3.843888759613037 3.4306976795196533 2.349677562713623 1.7418444156646729 1.655181884765625 2.124213457107544 1.7080605030059814 1.3045145273208618 0.7319410443305969 0.843718409538269
334 4.111977577209473 3.7012174129486084 3.4162352085113525 2.537217140197754 1.9680036306381226 1.5076740980148315 1.4247348308563232 1.271527886390686 1.2885322570800781 0.878959596157074 0.9168292284011841
335 4.283398628234863 3.906179428100586 3.5413243770599365 2.417445421218872 1.8778533935546875 1.4429956674575806 1.4246269464492798 1.697948694229126 1.1046514511108398 0.678132176399231 0.8643462061882019
336 4.181262493133545 3.81355881690979 3.6173722743988037 2.438889503479004 1.8579987287521362 1.5931683778762817 1.572736144065857 1.6760975122451782 0.8871928453445435 0.7217361927032471 0.7241348028182983
337 4.051477909088135 3.671478271484375 3.5945115089416504 2.5467073917388916 1.8998923301696777 1.2342538833618164 1.5920777320861816 1.4647389650344849 1.3246943950653076 0.6962682604789734 0.8024936318397522
338 4.211606025695801 3.959322929382324 3.261669397354126 2.5207629203796387 1.8093398809432983 1.2810993194580078 1.3077219724655151 2.117631673812866 1.2547354698181152 0.832073986530304 0.6151479482650757
339 4.134798049926758 3.6306464672088623 3.363095283508301 2.3759474754333496 2.002781867980957 1.2442048788070679 1.2235805988311768 1.3514208793640137 0.9215112924575806 0.8029221296310425 0.6659401059150696
340 4.345040321350098 3.6411654949188232 3.578378438949585 2.3867595195770264 1.8823031187057495 1.2295299768447876 1.4909226894378662 1.8906978368759155 1.3270362615585327 1.0057297945022583 0.6602264046669006
341 4.623971462249756 3.7583484649658203 3.586808443069458 2.420681953430176 1.8795146942138672 1.5275791883468628 1.3360525369644165 1.3743990659713745 1.2537224292755127 1.0071905851364136 0.6737328171730042
342 4.457021236419678 3.7926321029663086 3.596575975418091 2.6413838863372803 1.893294095993042 1.28364098072052 1.5006814002990723 1.549863576889038 1.4448195695877075 0.9629594683647156 0.8098604679107666
343 4.11397123336792 3.5572726726531982 3.4792912006378174 2.40476393699646 1.815042495727539 1.306304931640625 1.2817270755767822 1.065645456314087 1.2999330759048462 0.9181939959526062 0.6756975650787354
344 4.451406478881836 3.7311339378356934 3.7366292476654053 2.3334460258483887 2.004840612411499 1.3433550596237183 1.3465338945388794 1.5112582445144653 0.9620245099067688 0.7456582188606262 0.6075660586357117
345 4.330353736877441 3.6699650287628174 3.751863479614258 2.2799997329711914 2.0776636600494385 1.1990340948104858 1.4863953590393066 0.9215748906135559 1.0171523094177246 0.9799307584762573 0.6153663396835327
346 4.481176853179932 3.91599178314209 3.589622735977173 2.22003436088562 2.1213436126708984 1.3810616731643677 1.644916296005249 1.065635085105896 0.9600517749786377 0.8213769197463989 0.64277184009552
347 4.034280300140381 3.5837011337280273 3.4288153648376465 2.3214776515960693 2.0869505405426025 1.2343021631240845 1.5551365613937378 0.8494226932525635 1.1297863721847534 1.0643168687820435 0.5596696734428406
348 4.032206058502197 3.7149829864501953 3.281320571899414 2.4071779251098633 2.102743625640869 1.256290078163147 1.2784801721572876 1.1937175989151 1.0870929956436157 0.921363890171051 0.6308225393295288
349 4.308556079864502 3.9384095668792725 3.5022459030151367 2.4840731620788574 1.9670857191085815 1.4222705364227295 1.226242184638977 1.0239722728729248 1.2748970985412598 0.7841886878013611 0.5419665575027466
350 4.0901713371276855 3.843344211578369 3.4261181354522705 2.4270823001861572 2.1077795028686523 1.1577764749526978 1.6949141025543213 1.1791095733642578 1.2019977569580078 0.874491810798645 0.5418184995651245
351 3.9928135871887207 3.782078742980957 3.213980197906494 2.605217933654785 1.8386156558990479 1.186788558959961 1.8288922309875488 1.1613653898239136 0.918651282787323 0.8693551421165466 0.5822145342826843
352 3.951052665710449 3.8540613651275635 2.9405674934387207 2.427062749862671 1.8442825078964233 1.2923229932785034 1.3320361375808716 1.6266361474990845 0.8349961042404175 0.7727850079536438 0.5723968148231506
353 3.829550266265869 3.398613691329956 3.3628339767456055 2.2676355838775635 1.9868243932724 1.3193339109420776 1.3467158079147339 0.9859378337860107 0.8724814653396606 0.8056967854499817 0.6376370787620544
354 4.032063007354736 3.6402876377105713 3.368795156478882 2.3002536296844482 1.778521180152893 1.0542596578598022 1.389760136604309 1.7047585248947144 0.6562708020210266 0.8129453063011169 0.6690149307250977
355 4.095092296600342 3.7284696102142334 3.526379108428955 2.3989126682281494 1.9769301414489746 1.2044748067855835 1.2364627122879028 1.3525663614273071 1.319757103919983 0.8793068528175354 0.7775730490684509
356 4.031344890594482 3.7391347885131836 3.4477767944335938 2.3856704235076904 1.7456717491149902 1.2189931869506836 1.5117549896240234 1.2671122550964355 1.1977661848068237 0.7759387493133545 0.6656938791275024
357 4.138711452484131 3.833303928375244 3.1987156867980957 2.3321661949157715 1.9271223545074463 1.6581947803497314 1.463179588317871 1.3844671249389648 0.9104313850402832 0.9664137363433838 0.6194127798080444
358 4.300197124481201 3.989163637161255 3.2309768199920654 2.3600080013275146 1.757416844367981 1.524524211883545 1.4759044647216797 1.1537004709243774 0.8453431725502014 1.0225002765655518 0.6929978132247925
359 4.336233139038086 3.604536533355713 3.3185057640075684 2.339437484741211 1.989168405532837 1.6337121725082397 1.4239897727966309 1.1622673273086548 1.0117970705032349 0.7418518662452698 0.6374238729476929
360 4.2970194816589355 3.783522129058838 3.5373780727386475 2.3144567012786865 1.6987888813018799 1.4459329843521118 1.3960953950881958 1.3771733045578003 1.2759329080581665 0.8558650612831116 0.655210554599762
361 4.339017391204834 3.9455156326293945 3.4614217281341553 2.1574339866638184 2.041456699371338 1.584956169128418 1.1255022287368774 1.3168498277664185 0.9709843993186951 0.9366831183433533 0.6276114583015442
362 4.282670021057129 3.8265678882598877 3.49847674369812 2.219343900680542 1.9061836004257202 1.405527114868164 1.3481851816177368 1.6131983995437622 0.8330061435699463 0.7713377475738525 0.724316418170929
363 4.342885971069336 3.8571958541870117 3.47663950920105 2.298231601715088 1.9823148250579834 1.8471686840057373 1.6341276168823242 1.638893723487854 0.9550545811653137 0.8322209119796753 0.6468159556388855
364 4.266362190246582 3.911233425140381 3.3373353481292725 2.293201446533203 1.873209834098816 1.5421119928359985 1.8880512714385986 1.681847095489502 1.0784850120544434 0.8948320150375366 0.6242866516113281
365 4.173579692840576 3.834698438644409 3.2666127681732178 2.207937479019165 1.7818647623062134 1.5555546283721924 1.811724066734314 1.6675645112991333 0.8704295754432678 0.8956813812255859 0.5778295397758484
366 4.107146739959717 3.8050405979156494 3.4830245971679688 2.1294217109680176 1.925658106803894 1.2452871799468994 1.4979825019836426 0.9904823303222656 1.192246675491333 0.710010826587677 0.6238022446632385
367 3.788360357284546 3.4668071269989014 3.3618154525756836 2.2598328590393066 1.6868855953216553 1.1589699983596802 1.201804757118225 1.1062887907028198 1.1044032573699951 0.8238224983215332 0.65134197473526
368 3.9843690395355225 3.360560894012451 3.5844738483428955 2.3859176635742188 1.639262318611145 1.5146238803863525 1.4242639541625977 1.3667402267456055 0.9105253219604492 0.9561156630516052 0.6635993123054504
369 4.242275714874268 3.742426872253418 3.607802152633667 2.4790399074554443 1.920006275177002 1.4978715181350708 1.4647424221038818 1.4683290719985962 0.7438294887542725 0.9607223272323608 0.6288239359855652
370 4.221902847290039 3.906830310821533 3.5102779865264893 2.2898545265197754 1.6689532995224 1.6585773229599 1.1120966672897339 1.5629240274429321 0.8859115242958069 0.7935144901275635 0.6411758661270142
371 4.012172698974609 3.559486150741577 3.5793800354003906 2.146158456802368 1.8044265508651733 1.5987554788589478 1.1058472394943237 1.5865780115127563 1.2038354873657227 0.8539368510246277 0.4819583296775818
372 4.3862481117248535 3.8068928718566895 3.9268524646759033 2.1894190311431885 1.8257992267608643 1.3803446292877197 1.1256084442138672 1.5949108600616455 1.952601432800293 0.8461858630180359 0.6083928942680359
373 4.440908432006836 4.104549884796143 3.652162551879883 2.1878716945648193 1.8969841003417969 1.2443065643310547 0.9824066758155823 1.8676625490188599 1.05693781375885 0.8446904420852661 0.705041766166687
374 3.9991369247436523 3.9095871448516846 3.384887933731079 2.0282602310180664 1.7798014879226685 1.3764365911483765 1.3613330125808716 1.7823716402053833 1.27228844165802 0.7223120331764221 0.7032915353775024
375 3.875153064727783 3.4862756729125977 3.4067139625549316 2.367007255554199 1.6257444620132446 1.442643165588379 1.2278934717178345 1.1794636249542236 1.0714788436889648 0.9018181562423706 0.6853535771369934
376 3.8810319900512695 3.532864809036255 3.3912336826324463 2.297830820083618 1.693135380744934 1.6686124801635742 1.7483863830566406 1.4518672227859497 1.0658124685287476 0.7532814741134644 0.724657416343689
377 3.477734327316284 3.400115728378296 3.032001256942749 2.2580177783966064 1.665009617805481 1.0858341455459595 1.70372474193573 1.1798745393753052 1.3068327903747559 0.8156211972236633 0.7777436375617981
378 4.022683620452881 3.696519374847412 3.7002575397491455 2.2407729625701904 1.647950530052185 1.0811015367507935 1.798948884010315 1.811144471168518 1.6363338232040405 0.7270168662071228 0.665855348110199
379 3.9648213386535645 3.732649564743042 3.3488690853118896 2.165843963623047 1.7133164405822754 1.228337287902832 1.7517951726913452 1.709376573562622 1.035227656364441 0.6880406141281128 0.7026972770690918
380 3.95011568069458 3.8986258506774902 3.381626844406128 2.2100257873535156 1.6223477125167847 1.3602503538131714 1.8628888130187988 1.4836481809616089 1.6445008516311646 0.7257902026176453 0.6969619393348694
381 3.964042901992798 3.709552764892578 3.458739757537842 2.1608688831329346 1.7230738401412964 1.2676481008529663 1.9748597145080566 1.28092622756958 1.1804883480072021 0.748180627822876 0.7040703296661377
382 4.183168888092041 3.993133544921875 3.5331850051879883 2.110722541809082 1.8544509410858154 1.2926572561264038 1.9405323266983032 1.5916621685028076 1.3530614376068115 0.6673212647438049 0.6696336269378662
383 4.19537353515625 3.884584903717041 3.5121986865997314 2.3268017768859863 1.7666244506835938 1.3311001062393188 1.738458275794983 1.7902225255966187 1.1682745218276978 0.7523866891860962 0.7602589726448059
384 4.208505630493164 3.934232234954834 3.5232861042022705 2.193324327468872 1.7690528631210327 1.1613388061523438 1.755780816078186 1.2490689754486084 1.1237670183181763 0.6787788271903992 0.721936821937561
385 4.284725189208984 3.8635244369506836 3.7901737689971924 2.383362293243408 1.6817516088485718 1.214343786239624 1.6267459392547607 1.6347485780715942 1.138677716255188 0.9235541820526123 0.7008285522460938
386 4.195921897888184 4.01168966293335 3.5059027671813965 2.272282123565674 1.8514537811279297 1.1609911918640137 1.9365909099578857 1.8254128694534302 0.914212703704834 0.6632534265518188 0.753010094165802
387 4.206645488739014 4.109441757202148 3.5240986347198486 2.4604220390319824 1.7714377641677856 1.547676682472229 1.4784252643585205 1.7887310981750488 0.999771773815155 0.626473069190979 0.6213353276252747
388 4.274735927581787 3.9857442378997803 3.6309926509857178 2.1717891693115234 1.8546051979064941 1.7149467468261719 1.5578936338424683 1.8148386478424072 1.1729940176010132 0.834444522857666 0.6789549589157104
389 4.366249084472656 4.136898994445801 3.3696067333221436 2.125067949295044 1.6085830926895142 1.6452505588531494 1.8322601318359375 1.3395241498947144 1.2398370504379272 0.5817788243293762 0.5783402323722839
390 3.915415048599243 3.588979482650757 3.287125825881958 2.109462261199951 1.6895593404769897 1.0230563879013062 1.6240164041519165 1.2413451671600342 1.1158416271209717 0.8104147911071777 0.7697408199310303
391 4.045439720153809 3.750850200653076 3.535844326019287 2.2803642749786377 1.614431619644165 1.4847768545150757 1.499427080154419 1.5997889041900635 1.2926119565963745 0.6177183389663696 0.7152887582778931
392 3.980766773223877 3.6526269912719727 3.4143693447113037 2.2607297897338867 1.8591315746307373 1.3490657806396484 1.739274263381958 1.6455554962158203 1.109121322631836 0.7664034366607666 0.6529002785682678
393 3.9458916187286377 3.5208096504211426 3.5362353324890137 2.206411600112915 1.9155606031417847 1.4072027206420898 1.8457987308502197 1.3370305299758911 1.012448787689209 0.8678114414215088 0.7391332387924194
394 3.862147808074951 3.3755605220794678 3.657263994216919 2.238142967224121 2.1303048133850098 1.7684160470962524 1.7819733619689941 1.032566785812378 1.7385390996932983 0.8428493738174438 0.6920276880264282
395 4.138953685760498 3.6111867427825928 3.624032735824585 2.2825472354888916 1.9063042402267456 2.000915765762329 1.7633166313171387 1.4235647916793823 1.2085891962051392 0.7253654599189758 0.8297349214553833
396 4.301601409912109 3.528164863586426 3.898510456085205 2.278333902359009 1.8470180034637451 1.586997151374817 1.7620538473129272 1.3300378322601318 1.1479105949401855 0.7656131386756897 0.7354599833488464
397 4.115894794464111 3.472231864929199 3.798966646194458 2.307572841644287 1.7886700630187988 1.3420424461364746 1.9140572547912598 1.3510597944259644 1.3822786808013916 0.5973259210586548 0.6642862558364868
398 3.7800214290618896 3.465754508972168 3.307021379470825 2.30454421043396 1.722644329071045 1.036072015762329 2.2557055950164795 1.2919422388076782 1.1584755182266235 0.7673842906951904 0.8240296840667725
399 4.043152809143066 3.468968629837036 3.570142984390259 2.296912670135498 1.526818871498108 1.2097196578979492 2.195122480392456 1.6397309303283691 1.5720174312591553 0.5891321301460266 0.6019635796546936
400 4.101068496704102 3.3753316402435303 3.8440072536468506 2.355717182159424 1.5712724924087524 1.1685526371002197 2.3100249767303467 1.6787867546081543 1.3182350397109985 0.8879704475402832 0.6462321877479553
401 3.785982847213745 3.47951340675354 3.3508996963500977 2.261667251586914 1.4814740419387817 1.002472996711731 2.2495017051696777 1.1840347051620483 1.107156753540039 0.6467782855033875 0.5188671946525574
402 4.021075248718262 3.5155253410339355 3.410745859146118 2.233914852142334 1.513285756111145 1.2856028079986572 2.3991687297821045 1.7369884252548218 0.8383207321166992 0.7590206265449524 0.7579285502433777
403 4.1434855461120605 3.626276731491089 3.395470142364502 2.3854942321777344 1.4744120836257935 1.469581127166748 2.453981637954712 1.5991120338439941 0.8904829621315002 0.7287420034408569 0.6586002111434937
404 3.947446584701538 3.419405937194824 3.4939026832580566 2.4766106605529785 1.579417109489441 1.6705650091171265 2.34590220451355 1.5357081890106201 1.5242352485656738 0.7088249921798706 0.7248809933662415
405 3.7377398014068604 3.520803451538086 3.256378650665283 2.3583030700683594 1.5735927820205688 1.640350580215454 2.2845239639282227 1.6298178434371948 1.4647153615951538 0.7542275190353394 0.7622472047805786
406 3.576110363006592 3.5425171852111816 3.1963369846343994 2.3629777431488037 1.712550163269043 1.3914011716842651 2.159226179122925 1.9122005701065063 1.26613450050354 0.6997911334037781 0.47905993461608887
407 3.5475924015045166 3.470480442047119 2.9390556812286377 2.3008534908294678 1.8041775226593018 1.4807828664779663 2.0502965450286865 1.272927165031433 1.118558406829834 0.5330999493598938 0.5651752352714539
408 3.967992067337036 3.8328213691711426 3.3788177967071533 2.407864570617676 1.849210500717163 1.723588228225708 1.9355462789535522 1.8487821817398071 1.1805671453475952 0.6706205010414124 0.6599569916725159
409 3.7840678691864014 3.376206398010254 3.4145352840423584 2.256985902786255 1.7408946752548218 1.4101216793060303 2.0222575664520264 1.7132214307785034 1.0092968940734863 0.8086376190185547 0.6828168034553528
410 3.927760362625122 3.554367780685425 3.325798273086548 2.2148029804229736 1.8354277610778809 1.5194728374481201 1.9446179866790771 1.960665225982666 1.1294453144073486 0.9568551182746887 0.6266959309577942
411 3.985570192337036 3.3619532585144043 3.385619640350342 1.936100959777832 1.8270342350006104 1.6185672283172607 1.8421497344970703 1.283147931098938 1.2705637216567993 0.661398708820343 0.5418010950088501
412 3.7523226737976074 3.0905115604400635 3.2305617332458496 2.028204917907715 1.6659070253372192 1.4786064624786377 2.0282576084136963 1.204948902130127 1.622248649597168 0.7485963106155396 0.6928374767303467
413 4.024029731750488 3.495253801345825 3.407564401626587 2.043290138244629 1.7771761417388916 1.3275164365768433 1.9649313688278198 1.7108885049819946 0.993840754032135 0.7019541263580322 0.6616020202636719
414 4.2758965492248535 3.5015134811401367 3.7502758502960205 2.1822407245635986 1.6002535820007324 1.4967175722122192 1.7692787647247314 1.500527024269104 1.7658742666244507 0.7294753789901733 0.6768724322319031
415 3.9324145317077637 3.4799070358276367 3.3907241821289063 2.1395952701568604 1.8629491329193115 1.1512839794158936 1.9436407089233398 1.4945604801177979 1.0611752271652222 0.7489272356033325 0.5668931603431702
416 3.9373037815093994 3.3540761470794678 3.571213722229004 2.1495249271392822 1.8742538690567017 1.5612643957138062 1.974143147468567 1.2957464456558228 0.9237988591194153 0.9117000699043274 0.5750037431716919
417 3.947916030883789 3.5800180435180664 3.416555166244507 2.2427608966827393 1.8486042022705078 1.6253982782363892 2.0150222778320313 1.1425971984863281 1.0804312229156494 0.9172095060348511 0.5760447978973389
418 3.9774413108825684 3.2164745330810547 3.6562728881835938 2.1421191692352295 2.03551983833313 1.6746777296066284 1.8488370180130005 1.4605876207351685 1.0000278949737549 0.9335084557533264 0.686464250087738
419 4.164308071136475 3.4417219161987305 3.6620872020721436 2.2391459941864014 1.9166302680969238 1.3670705556869507 1.8834317922592163 2.106445550918579 0.9949410557746887 0.9626393914222717 0.6948580741882324
420 3.8416130542755127 3.1604301929473877 3.3308122158050537 1.9545032978057861 1.9472534656524658 1.616563320159912 1.9620362520217896 1.692236065864563 1.0144295692443848 0.6790157556533813 0.6469650268554688
421 4.029256343841553 3.063094139099121 3.5653862953186035 1.8390778303146362 2.0865654945373535 1.5215370655059814 1.879030466079712 1.4823710918426514 0.9687776565551758 0.7885324358940125 0.6889418363571167
422 4.424610614776611 3.212376117706299 3.7448997497558594 1.998032808303833 2.053706169128418 1.7629591226577759 1.5214670896530151 1.5025759935379028 0.9407681822776794 0.868989109992981 0.7106416821479797
423 4.236493110656738 3.1077680587768555 3.730954170227051 1.9333308935165405 2.1998085975646973 1.7765538692474365 1.8054931163787842 1.6845413446426392 1.1889472007751465 0.844524085521698 0.6101450324058533
424 3.9262027740478516 3.0742335319519043 3.5326316356658936 1.9798239469528198 2.09812593460083 1.968983769416809 1.876601219177246 1.3282462358474731 0.9776934385299683 0.6958924531936646 0.5614573359489441
425 3.8004660606384277 3.0499730110168457 3.403956651687622 1.850000023841858 2.0263099670410156 2.050351142883301 1.8868649005889893 1.408109426498413 1.1947838068008423 0.9497556090354919 0.6683851480484009
426 3.847203254699707 2.9929540157318115 3.390826463699341 1.942827820777893 2.1195785999298096 2.0449485778808594 1.9553461074829102 1.5689877271652222 0.9681422710418701 0.8815913796424866 0.7252663373947144
427 4.161157608032227 3.3350870609283447 3.648940324783325 2.0996310710906982 2.1022496223449707 2.0722737312316895 1.7995787858963013 1.4035260677337646 1.1708884239196777 1.0064172744750977 0.7893145680427551
428 3.837602138519287 3.047250509262085 3.2017836570739746 2.0024497509002686 2.109133243560791 2.1073873043060303 1.8407604694366455 1.273364782333374 1.0440750122070313 0.7892711162567139 0.7454624176025391
429 3.9428014755249023 3.2102367877960205 3.475278615951538 1.8755526542663574 1.9825221300125122 2.061518669128418 1.6509084701538086 1.7019344568252563 1.4414557218551636 0.8858299255371094 0.6569880843162537
430 3.9356091022491455 3.3450944423675537 3.2750749588012695 1.849416732788086 1.9231287240982056 1.9927901029586792 1.9469854831695557 1.5628619194030762 1.2239782810211182 1.0468168258666992 0.6819487810134888
431 4.200261116027832 3.476289749145508 3.420607328414917 1.975274682044983 2.0296249389648438 1.9262861013412476 1.3533940315246582 1.7573167085647583 1.0537331104278564 0.9065371751785278 0.696553111076355
432 4.473405361175537 3.4042067527770996 3.927464008331299 2.003732919692993 1.9948397874832153 2.1472415924072266 1.2423354387283325 1.9687036275863647 1.3173805475234985 0.9811931848526001 0.7259880900382996
433 4.290455341339111 3.501887559890747 3.95004940032959 2.268308639526367 2.087334394454956 1.8756279945373535 1.4999576807022095 1.8538951873779297 1.3293204307556152 1.0279080867767334 0.6994129419326782
434 4.239021301269531 3.242924928665161 3.815415143966675 2.0759856700897217 2.0979037284851074 1.9718741178512573 1.5798832178115845 1.552785873413086 1.1102745532989502 1.0660898685455322 0.6530125737190247
435 4.427262306213379 3.228111743927002 3.9045157432556152 2.2120659351348877 2.1974334716796875 1.8223047256469727 1.750421166419983 1.8482617139816284 1.071465015411377 1.153669834136963 0.7398905158042908
436 4.255316257476807 3.195519208908081 3.9192256927490234 2.3365237712860107 2.133037805557251 1.8341392278671265 1.607361078262329 1.2157037258148193 1.2251842021942139 0.8183763027191162 0.5980395674705505
437 4.294445037841797 3.205298662185669 3.7389564514160156 2.2696871757507324 2.1038970947265625 1.9015388488769531 1.5087056159973145 0.9274991750717163 1.360074520111084 0.8318066596984863 0.6051887273788452
438 4.040429592132568 3.199557304382324 3.6041553020477295 2.1499481201171875 2.033871650695801 2.1642203330993652 1.7407927513122559 1.678969144821167 1.1172024011611938 0.7946164011955261 0.6717952489852905
439 4.077401638031006 3.2708423137664795 3.698129653930664 2.155147075653076 2.0283124446868896 2.075554609298706 1.643161654472351 1.3040342330932617 1.1191450357437134 0.9856515526771545 0.6597253680229187
440 4.517105579376221 3.556330442428589 4.065202236175537 2.4138429164886475 2.136716365814209 2.0608344078063965 1.6137086153030396 1.7521488666534424 1.827136516571045 0.7361122965812683 0.7745566964149475
441 4.478377342224121 3.4079718589782715 3.9688613414764404 2.230370283126831 1.9042999744415283 1.9250446557998657 1.6019062995910645 1.7718640565872192 1.7039169073104858 0.6975616812705994 0.7719300389289856
442 4.680150985717773 3.462233543395996 4.034420967102051 2.3940112590789795 2.1853880882263184 2.036041498184204 1.6357753276824951 1.8004374504089355 1.4676432609558105 0.8845246434211731 0.5992324352264404
443 4.6602559089660645 3.617196798324585 3.932464838027954 2.4924087524414063 2.118711233139038 2.0458438396453857 1.7243646383285522 1.9099928140640259 1.240046739578247 0.7262673377990723 0.818489670753479
444 4.509165287017822 3.6365535259246826 3.6506357192993164 2.3971543312072754 2.0920495986938477 2.0122737884521484 1.7897725105285645 1.501834750175476 1.3305892944335938 0.8085535764694214 0.719622015953064
445 4.386465072631836 3.7390778064727783 3.4830830097198486 2.4004170894622803 2.1332571506500244 1.8842992782592773 1.6560099124908447 1.606427550315857 1.5397803783416748 0.8818813562393188 0.8690909147262573
446 4.717293739318848 3.735727548599243 3.7964038848876953 2.2947187423706055 2.1478352546691895 1.91925847530365 1.7416478395462036 1.5021796226501465 1.1141377687454224 0.8957135677337646 0.9088963270187378
447 4.595074653625488 3.590254545211792 4.155459880828857 2.2748167514801025 2.335944890975952 1.9957813024520874 1.6528269052505493 1.75786554813385 1.4231148958206177 1.0323103666305542 0.841188907623291
448 4.812862396240234 3.928818464279175 4.031826019287109 2.316542148590088 2.090070962905884 1.8512239456176758 1.3976020812988281 1.9166419506072998 1.720003604888916 0.9875690937042236 0.6925987601280212
449 4.740736484527588 3.5983924865722656 3.7836270332336426 2.301870346069336 2.2035207748413086 2.1474530696868896 1.6476207971572876 1.4666152000427246 0.9481776356697083 0.9442332983016968 0.868745744228363
450 4.484845161437988 3.409960985183716 3.8826966285705566 2.174715757369995 2.1320953369140625 2.0408284664154053 1.9651228189468384 1.7079112529754639 1.347556233406067 1.0954017639160156 0.7146723866462708
451 4.235659599304199 3.259324550628662 3.5315604209899902 2.164823055267334 1.9978044033050537 2.250558376312256 1.821455717086792 1.3881614208221436 1.2273118495941162 0.9848232269287109 0.7195176482200623
452 4.3666672706604 3.235990524291992 3.7312681674957275 2.084052562713623 2.2025949954986572 2.1189424991607666 1.8965522050857544 1.3329253196716309 1.1665189266204834 0.7678675055503845 0.7970176935195923
453 4.664190769195557 3.466691732406616 3.9137725830078125 2.1142578125 2.072542905807495 1.9892687797546387 1.7038325071334839 1.7210028171539307 1.0391098260879517 0.8369602560997009 0.6403796076774597
454 4.637681484222412 3.3633480072021484 4.021491527557373 2.2341718673706055 2.0810611248016357 2.3835055828094482 1.5815588235855103 1.9301187992095947 1.2680892944335938 0.7632960677146912 0.7508959770202637
455 4.609769344329834 3.5035271644592285 3.9953887462615967 2.144124746322632 2.2339367866516113 1.9218755960464478 1.6237801313400269 0.8208603858947754 1.3195860385894775 0.8757200837135315 0.8827389478683472
456 4.490817546844482 3.511735200881958 3.782473564147949 2.165100574493408 2.295936346054077 2.063199043273926 1.7512906789779663 1.3929046392440796 1.0939654111862183 1.0025956630706787 0.787263035774231
457 4.568173408508301 3.569291353225708 3.8809056282043457 2.482011318206787 2.1455330848693848 1.977027416229248 1.6320695877075195 1.060889482498169 1.2169197797775269 0.8901063203811646 0.7148589491844177
458 4.777321815490723 3.7974236011505127 3.810285806655884 2.6621487140655518 2.2733781337738037 1.8797096014022827 1.9958748817443848 1.5869066715240479 1.031917929649353 0.7545948028564453 0.6612004637718201
459 4.205583572387695 3.701193332672119 3.4812872409820557 2.5180673599243164 1.9966363906860352 1.6282141208648682 1.604434609413147 1.854002833366394 1.4588773250579834 0.7837430238723755 0.6342751979827881
460 4.244042873382568 3.8104517459869385 3.379244327545166 2.477818489074707 1.9115077257156372 1.1606007814407349 1.447670340538025 1.7839553356170654 0.9298436045646667 0.7555610537528992 0.7645677924156189
461 4.2366180419921875 3.4704201221466064 3.4190282821655273 2.317542791366577 1.9114118814468384 1.242321491241455 1.547204852104187 1.341187596321106 1.0159759521484375 0.9768763184547424 0.8770794868469238
462 4.374860763549805 3.767807722091675 3.3192453384399414 2.3167638778686523 2.0834617614746094 1.2911710739135742 1.7394349575042725 1.455576777458191 1.0256332159042358 0.8940137028694153 0.9213921427726746
463 4.364341735839844 3.614875316619873 3.366457462310791 2.3676934242248535 1.974474549293518 1.3946647644042969 1.7904549837112427 1.5781242847442627 0.8081755638122559 0.8030099272727966 0.7786863446235657
464 4.300520420074463 3.4203410148620605 3.54508113861084 2.371643304824829 1.8586187362670898 1.392052173614502 1.6380189657211304 0.9523941874504089 1.3540643453598022 1.0059335231781006 0.7677471041679382
465 4.232176780700684 3.5677030086517334 3.3437323570251465 2.4249749183654785 1.8780021667480469 1.2939239740371704 1.6841124296188354 1.5800106525421143 1.1314465999603271 0.7046522498130798 0.7342277765274048
466 4.382185935974121 3.642489194869995 3.3932383060455322 2.237980604171753 2.2710962295532227 1.3801616430282593 1.8900365829467773 1.1172595024108887 0.7863484621047974 0.8017841577529907 0.629468560218811
467 4.4185380935668945 3.740015745162964 3.1613993644714355 2.19576096534729 2.0880608558654785 1.468753457069397 2.0045676231384277 1.817720651626587 0.8850232362747192 0.6681432723999023 0.7866387963294983
468 4.252414703369141 3.670356035232544 3.039822816848755 2.3738646507263184 2.063856363296509 1.489392876625061 1.7739386558532715 1.5277354717254639 1.0014564990997314 0.7052372694015503 0.7998392581939697
469 4.123359203338623 3.570343017578125 2.9860334396362305 2.321457624435425 2.1197259426116943 1.4238286018371582 1.9148890972137451 1.5646271705627441 0.7315843105316162 0.8480725288391113 0.5804203152656555
470 4.175638675689697 3.179710865020752 3.1555724143981934 2.1991522312164307 2.023874521255493 1.4304300546646118 2.096572160720825 1.4673664569854736 0.7589024305343628 0.8528209328651428 0.6049212217330933
471 4.064850330352783 3.0848424434661865 2.971247673034668 2.0811901092529297 1.837362289428711 1.5286035537719727 2.179575204849243 1.23941969871521 0.5817736983299255 0.6788550615310669 0.540596067905426
472 4.380827903747559 3.1579463481903076 3.4042084217071533 2.201117753982544 2.0522375106811523 1.5467946529388428 2.23249888420105 1.126440405845642 0.9995512962341309 0.7748977541923523 0.7326454520225525
473 4.771644115447998 3.2732555866241455 3.5272879600524902 2.312690496444702 2.1070027351379395 1.5534842014312744 1.9962992668151855 1.545668363571167 0.7871934771537781 0.7707275748252869 0.5655970573425293
474 4.861936092376709 3.312955617904663 3.822255849838257 2.2232272624969482 1.9793626070022583 1.5491269826889038 2.1956264972686768 1.7079063653945923 0.8387994170188904 0.9275007843971252 0.6869781613349915
475 4.662045478820801 2.9555935859680176 3.7512664794921875 2.1894381046295166 1.7103170156478882 1.4825448989868164 2.078778028488159 1.026360034942627 0.8815226554870605 0.9060296416282654 0.7198415398597717
476 4.667703151702881 2.8121533393859863 3.915400266647339 2.0192954540252686 1.9136087894439697 1.2774848937988281 2.2818381786346436 1.0555399656295776 1.2113776206970215 0.7584338784217834 0.6583953499794006
477 4.4146809577941895 3.0152313709259033 3.5368785858154297 2.0221996307373047 2.0289037227630615 1.4286394119262695 2.231687545776367 1.068529486656189 1.2935490608215332 0.7707012295722961 0.6422768235206604
478 4.569494724273682 3.3859667778015137 3.8858516216278076 2.0372660160064697 2.0315542221069336 1.476865530014038 2.1658172607421875 1.2526391744613647 0.9247990250587463 0.8722199201583862 0.7272928357124329
479 4.566236972808838 3.7371411323547363 3.601548671722412 2.1498453617095947 1.9716355800628662 1.6950769424438477 1.8843603134155273 1.6282618045806885 1.5285203456878662 0.8203157186508179 0.7279202342033386
480 4.444676876068115 3.3337013721466064 3.543412208557129 2.0495941638946533 2.0010364055633545 1.6800942420959473 1.7478593587875366 1.1050201654434204 1.2188138961791992 0.8667364120483398 0.7533721327781677
481 4.575772285461426 3.3106465339660645 3.760188341140747 2.0602645874023438 2.06843900680542 1.8175170421600342 1.61029052734375 1.3651862144470215 1.1016218662261963 0.9245261549949646 0.8874534964561462
482 4.486148357391357 3.492934226989746 3.7185847759246826 2.020878791809082 2.035956859588623 1.4408332109451294 1.601236343383789 1.7760705947875977 1.2649292945861816 0.8475428819656372 0.9275715351104736
483 5.095519542694092 3.5803117752075195 4.398510456085205 2.3474011421203613 1.9614925384521484 1.5416033267974854 1.8398104906082153 1.4167171716690063 1.3784219026565552 0.9472646117210388 0.8544644117355347
484 4.833200454711914 3.5427467823028564 4.138731479644775 2.1302006244659424 2.2472469806671143 1.5648162364959717 1.8397576808929443 1.178341031074524 1.4942659139633179 0.8867101669311523 0.8448957800865173
485 4.571622371673584 3.417142152786255 4.054086685180664 2.0435032844543457 1.9654638767242432 1.2780301570892334 1.8844735622406006 1.497994303703308 1.3421955108642578 0.8145870566368103 0.6472166180610657
486 4.33905029296875 3.4308319091796875 4.009807109832764 2.0509350299835205 2.032841920852661 1.3878799676895142 1.8340065479278564 1.6630786657333374 1.3213272094726563 0.8245792388916016 0.7405858039855957
487 4.202311038970947 3.721583843231201 3.585031747817993 2.3232643604278564 2.160708427429199 1.4951777458190918 1.6238828897476196 2.137707471847534 1.2373881340026855 0.7544944882392883 0.9138947129249573
488 4.292853832244873 3.697133779525757 3.7466585636138916 2.109914541244507 2.182405710220337 1.4837710857391357 1.747930884361267 1.6265391111373901 1.3402354717254639 0.7570162415504456 0.7716277837753296
489 4.685251712799072 3.660768508911133 4.0826849937438965 2.099842071533203 2.314504861831665 1.6379860639572144 1.6137995719909668 1.2353529930114746 1.263439416885376 0.60551518201828 0.7836971282958984
490 4.485163688659668 3.5466973781585693 3.9019665718078613 2.232569932937622 2.4008471965789795 1.5555367469787598 1.7422183752059937 1.0713670253753662 1.0161465406417847 0.8839850425720215 0.8359478116035461
491 4.240176677703857 3.3251097202301025 3.734933376312256 2.1190290451049805 2.3415637016296387 1.5376561880111694 1.2146400213241577 1.057289958000183 1.1690324544906616 1.0602823495864868 0.9577713012695313
492 4.0641584396362305 3.319023609161377 3.751786231994629 2.1922247409820557 2.1832969188690186 1.610392451286316 1.7513965368270874 1.2891547679901123 1.334875226020813 1.0727869272232056 0.7934969067573547
493 4.059138298034668 3.3789379596710205 3.7090275287628174 2.011596441268921 1.9987455606460571 1.5166313648223877 1.4123300313949585 1.3324401378631592 1.232729434967041 1.0547248125076294 0.7775400876998901
494 4.063940525054932 3.414677858352661 3.692783832550049 2.0880370140075684 2.1109697818756104 1.6592530012130737 1.6340981721878052 1.2201523780822754 1.0825719833374023 0.9755135178565979 0.8402746915817261
495 3.978142261505127 3.785414218902588 3.512087821960449 2.0408196449279785 1.9820250272750854 1.5817177295684814 1.8876899480819702 1.738353967666626 0.8295712471008301 1.1773205995559692 0.9558946490287781
496 3.910468816757202 3.829901933670044 3.4525818824768066 2.1390533447265625 1.9060295820236206 1.7150752544403076 1.7331291437149048 2.2186245918273926 1.1787769794464111 0.9265056252479553 1.0018023252487183
497 3.895362615585327 3.778169631958008 3.356367349624634 2.2302169799804688 1.8044744729995728 1.5570602416992188 1.6254044771194458 1.818354845046997 0.8424913287162781 1.0750728845596313 0.8088038563728333
498 4.056394100189209 3.82283353805542 3.4315662384033203 2.1152138710021973 1.791053295135498 1.4911867380142212 1.6004635095596313 1.4920400381088257 1.3395204544067383 1.0033681392669678 0.7960191965103149
499 4.047562122344971 4.025483131408691 3.3008480072021484 2.361086130142212 1.8954052925109863 1.5768451690673828 1.4147698879241943 1.8351126909255981 1.605832576751709 0.9118906855583191 0.7806290984153748
500 4.077144622802734 3.859889507293701 3.4080920219421387 2.2387712001800537 2.123277425765991 1.6862443685531616 1.406955599784851 1.6926156282424927 1.1821473836898804 0.948519229888916 0.8230018615722656
501 4.124002933502197 3.8809421062469482 3.33280086517334 2.283120632171631 1.896633267402649 1.5163792371749878 1.6809943914413452 1.8478357791900635 1.5289064645767212 0.9371675848960876 0.8371468782424927
502 3.9509830474853516 3.5869104862213135 3.5627615451812744 2.455857276916504 2.075016975402832 1.8329722881317139 1.5589323043823242 1.5140177011489868 1.3334176540374756 0.9680898785591125 0.8671229481697083
503 4.036966323852539 3.6595380306243896 3.5371501445770264 2.4589884281158447 2.0234122276306152 1.8081673383712769 1.484645962715149 1.7284198999404907 1.7337204217910767 1.0433924198150635 0.955549955368042
504 4.0718770027160645 3.676954507827759 3.813863515853882 2.3404147624969482 1.8951187133789063 1.8326635360717773 1.3587844371795654 1.8996152877807617 1.8799915313720703 0.8501960635185242 0.6928755044937134
505 4.585997581481934 3.7955896854400635 4.096510887145996 2.329162836074829 2.2337775230407715 1.7793771028518677 1.454010009765625 1.65860116481781 1.6806471347808838 1.064614176750183 0.6797340512275696
506 4.45775842666626 3.3898844718933105 3.8528218269348145 2.368131637573242 2.077732801437378 1.7386465072631836 1.8123939037322998 1.4198225736618042 1.4261279106140137 1.061692237854004 0.762994647026062
507 3.933070182800293 3.5477330684661865 3.438113212585449 2.1745517253875732 1.8956838846206665 1.8374826908111572 1.754902958869934 1.9155807495117188 1.313283920288086 1.0814383029937744 0.851850152015686
508 4.255329608917236 3.7660531997680664 3.814018487930298 1.999037265777588 1.824043869972229 1.8402032852172852 1.8051408529281616 1.7428957223892212 1.3350988626480103 1.0551880598068237 0.8528971672058105
509 4.356245517730713 3.5760016441345215 3.7890167236328125 2.000570297241211 1.963582158088684 1.7616026401519775 1.7649654150009155 1.8266109228134155 1.4394071102142334 1.018084168434143 1.0071723461151123
510 4.529164791107178 3.7577884197235107 3.6695635318756104 2.2880144119262695 2.0331664085388184 1.68687903881073 1.9063842296600342 1.2886598110198975 1.1346355676651 0.8124949932098389 0.8488931059837341
511 4.348124980926514 3.684260606765747 3.415092945098877 2.230228900909424 1.8978991508483887 1.9618616104125977 1.8591482639312744 1.4751015901565552 1.1677955389022827 1.0213825702667236 0.7535874247550964
512 4.309570789337158 3.363651752471924 3.548417806625366 2.2262492179870605 1.9790122509002686 1.7080624103546143 1.7536797523498535 1.4937927722930908 0.8315211534500122 1.005423903465271 0.8213405013084412
513 4.264499664306641 3.350581645965576 3.518486976623535 2.1768434047698975 1.8731504678726196 1.7993898391723633 1.883261799812317 1.4270440340042114 1.0431287288665771 0.8929625749588013 0.7445719838142395
514 4.3053083419799805 3.576754331588745 3.505800724029541 2.4160115718841553 1.951598048210144 1.884737491607666 2.051544427871704 1.51934814453125 1.080596685409546 0.9809026122093201 0.8520029187202454
515 4.130987644195557 3.7919015884399414 3.077965497970581 2.386627435684204 1.8359653949737549 1.7601635456085205 1.7428265810012817 1.6115128993988037 1.1790266036987305 0.789405882358551 0.7464096546173096
516 4.179861068725586 3.4886245727539063 3.5122385025024414 2.344310760498047 1.9839844703674316 1.7844158411026 1.9917023181915283 1.2059818506240845 1.0357868671417236 0.9969487190246582 0.8123724460601807
517 4.325610637664795 3.7806923389434814 3.439563035964966 2.5278480052948 2.1007072925567627 1.7986180782318115 1.9193689823150635 1.8684831857681274 1.1768184900283813 0.9450154304504395 0.9345982074737549
518 4.295452117919922 3.6929187774658203 3.5389931201934814 2.2280564308166504 2.0632753372192383 1.8389965295791626 2.047481060028076 1.5193520784378052 1.323386549949646 0.9135846495628357 0.7790162563323975
519 4.321121692657471 3.8722949028015137 3.4370663166046143 2.332578182220459 1.9281010627746582 1.9036109447479248 2.127362012863159 1.285627841949463 1.3410556316375732 0.8612484335899353 0.7992805242538452
520 4.055882930755615 3.3853759765625 3.4376730918884277 2.31593656539917 2.093921184539795 1.8178647756576538 2.353285551071167 1.1573739051818848 1.4070181846618652 1.0838229656219482 0.8145443797111511
521 4.0447258949279785 3.593064069747925 3.3778674602508545 2.4265990257263184 2.353598117828369 1.766279697418213 2.2485222816467285 1.3800700902938843 1.1455641984939575 1.226266860961914 0.9124047756195068
522 3.8011856079101563 3.5727126598358154 3.141620635986328 2.6104462146759033 1.9173487424850464 1.8126581907272339 2.1649351119995117 1.2866573333740234 0.9571499824523926 0.955470860004425 0.69950932264328
523 3.9765825271606445 3.559995412826538 3.4276468753814697 2.5057902336120605 1.9861528873443604 1.9307020902633667 2.275487184524536 1.250110387802124 1.0702521800994873 0.9560200572013855 0.726285457611084
524 4.020323276519775 3.6661791801452637 3.18830943107605 2.3327138423919678 1.918187141418457 1.8569362163543701 2.2406904697418213 1.5336761474609375 1.3593261241912842 1.0268378257751465 0.848738431930542
525 3.8970847129821777 3.7471165657043457 3.2897276878356934 2.3349766731262207 1.9201182126998901 1.7693606615066528 2.3493993282318115 1.4599506855010986 1.579302191734314 0.8351565599441528 0.8034337162971497
526 3.9606287479400635 3.8363306522369385 3.144320249557495 2.3735992908477783 1.9351483583450317 1.9917287826538086 2.41367769241333 1.380871057510376 1.103998064994812 1.0206446647644043 0.8540340065956116
527 4.183957576751709 3.739403247833252 3.352588653564453 2.3930537700653076 1.9107369184494019 1.856862187385559 2.4935832023620605 1.6890020370483398 1.4808845520019531 0.9220991134643555 0.7852205634117126
528 4.071427822113037 3.660532236099243 3.1115498542785645 2.3138420581817627 1.9891284704208374 1.9774348735809326 2.3916256427764893 0.97527015209198 1.2804803848266602 0.9762808680534363 0.8755578398704529
529 4.04279088973999 3.5969831943511963 3.167020082473755 2.3644864559173584 2.0766100883483887 1.892980694770813 2.322437047958374 1.3736112117767334 1.4614001512527466 1.0774273872375488 0.7432235479354858
530 4.228919982910156 3.546356439590454 3.4719648361206055 2.590135335922241 2.078301429748535 1.8550641536712646 2.359985113143921 0.9418272376060486 1.465339183807373 0.8897404670715332 0.7068196535110474
531 3.9812188148498535 3.369441270828247 3.2953970432281494 2.3761305809020996 1.9500924348831177 1.8815120458602905 2.2480111122131348 0.7661555409431458 1.5162822008132935 0.9948423504829407 0.6652331948280334
532 4.097418308258057 3.7479071617126465 3.194120168685913 2.478015899658203 1.9727410078048706 1.905149221420288 2.4812066555023193 0.7271758913993835 1.2353922128677368 1.0458141565322876 0.7299548983573914
533 4.162112712860107 3.6296181678771973 3.3907766342163086 2.3222200870513916 2.0611891746520996 1.9422321319580078 2.4631950855255127 0.8906345963478088 1.4177695512771606 0.8755492568016052 0.92066890001297
534 4.19832181930542 3.5931811332702637 3.4980101585388184 2.2466881275177 1.9772647619247437 1.8031837940216064 2.4583208560943604 1.346850872039795 1.1538504362106323 1.0034205913543701 0.6394042372703552
535 4.2032341957092285 3.5215258598327637 3.6231296062469482 2.253077507019043 1.8554775714874268 1.9725006818771362 2.325587272644043 0.591415286064148 1.5244810581207275 1.103691816329956 0.7802616953849792
536 4.613783359527588 3.5924417972564697 3.6423110961914063 2.3437561988830566 1.9776859283447266 1.9641435146331787 2.358503580093384 0.6444535851478577 0.9740852117538452 1.007741093635559 0.8575081825256348
537 4.518680572509766 3.515695571899414 3.521577835083008 2.388672351837158 2.020313262939453 1.9316304922103882 2.60705828666687 0.9898478388786316 1.0640701055526733 0.9258083701133728 0.7409399151802063
538 4.864785671234131 3.4336352348327637 3.980398654937744 2.383179187774658 1.9384835958480835 1.811015009880066 2.5747485160827637 0.9354531764984131 1.0741801261901855 1.0082461833953857 0.9071149826049805
539 4.737598419189453 3.47550892829895 3.5723512172698975 2.636079788208008 1.953823447227478 1.8780378103256226 2.4572911262512207 0.7141859531402588 1.239287257194519 1.220210075378418 0.9002581834793091
540 4.589004993438721 3.360034704208374 3.5873963832855225 2.4861350059509277 1.8797634840011597 1.9079928398132324 2.5350453853607178 0.6918056011199951 1.4165326356887817 0.9554638266563416 0.9790680408477783
541 4.635436058044434 3.5607364177703857 3.777623176574707 2.2581136226654053 1.8185020685195923 1.897456169128418 2.477522611618042 1.2314047813415527 1.3054736852645874 0.9394189715385437 0.7610000967979431
542 4.317322731018066 3.4163622856140137 3.570962905883789 2.4464268684387207 1.972981333732605 1.8110486268997192 2.5148749351501465 1.83109712600708 1.4069044589996338 0.8001139760017395 0.8244372010231018
543 4.58358907699585 3.725889205932617 3.552105188369751 2.697430372238159 1.993484377861023 2.0079028606414795 2.441527843475342 1.647246241569519 1.734898328781128 1.0333322286605835 0.8770531415939331
544 4.348546504974365 3.573570489883423 3.2829415798187256 2.405048131942749 2.0361313819885254 1.7923678159713745 2.2595202922821045 1.63271963596344 1.481172800064087 1.1172842979431152 0.7161381840705872
545 4.156845569610596 3.6555416584014893 3.1402111053466797 2.5051779747009277 2.0573794841766357 1.8502790927886963 2.330263137817383 1.781829833984375 1.3606339693069458 0.8339138627052307 0.6935038566589355
546 4.526156425476074 3.9805402755737305 3.3845982551574707 2.581449270248413 2.0883898735046387 1.8031213283538818 2.3676013946533203 1.9012118577957153 1.3988916873931885 0.868674099445343 0.7155615091323853
547 4.169355869293213 3.6547560691833496 3.1309139728546143 2.3711938858032227 2.0458970069885254 1.861851692199707 2.3178749084472656 1.892503023147583 0.9078442454338074 1.1513773202896118 0.6492006778717041
548 4.22337007522583 3.830115795135498 2.9925105571746826 2.4826085567474365 1.7908849716186523 1.7614777088165283 2.431527853012085 2.11368989944458 1.1475294828414917 0.9679450988769531 0.6291701197624207
549 4.287981986999512 3.6426122188568115 3.1093385219573975 2.2601070404052734 2.2483208179473877 1.8854811191558838 2.529460906982422 1.7836230993270874 1.2035253047943115 0.8595559597015381 0.7270129323005676
550 4.309429168701172 3.6038196086883545 3.004591464996338 2.3435676097869873 1.9206448793411255 1.7580485343933105 2.6490743160247803 1.8317687511444092 1.0855718851089478 0.9417917728424072 0.7044790983200073
551 4.138299465179443 3.458670139312744 3.183765411376953 2.3501086235046387 2.0080578327178955 1.8241212368011475 2.4832229614257813 1.734681248664856 0.8452187776565552 1.0307044982910156 0.7573344707489014
552 4.080237865447998 3.6493027210235596 3.163569688796997 2.448021411895752 1.923514723777771 1.8177685737609863 2.5063788890838623 1.841149091720581 1.217813491821289 0.9489858746528625 0.6921958327293396
553 4.269719123840332 3.760131597518921 3.0902905464172363 2.5455024242401123 1.7886576652526855 2.1709237098693848 2.5810301303863525 1.946494698524475 1.2524356842041016 0.9028668403625488 0.6233182549476624
554 4.278367519378662 3.845158338546753 3.4638988971710205 2.538982391357422 1.8711861371994019 2.1091084480285645 2.559993267059326 1.8780598640441895 1.2115665674209595 0.9213998913764954 0.851147472858429
555 4.360290050506592 4.120616912841797 3.3312065601348877 2.231842041015625 2.110642433166504 2.035233736038208 2.544670820236206 1.776746392250061 1.0513273477554321 1.0602976083755493 0.7091927528381348
556 4.0050482749938965 3.879591464996338 3.2479639053344727 2.309817314147949 2.1024670600891113 1.9021469354629517 2.5262837409973145 1.9512872695922852 1.3264139890670776 0.92058265209198 0.7387207746505737
557 3.9556398391723633 3.846306085586548 3.1884326934814453 2.4010629653930664 1.9427045583724976 1.606884241104126 2.4618639945983887 2.104611873626709 1.0364772081375122 0.9092904329299927 0.6935655474662781
558 3.8083930015563965 4.032542705535889 2.776610851287842 2.7138569355010986 1.9232479333877563 1.849023699760437 2.3976573944091797 1.9136953353881836 1.1195716857910156 0.7875868082046509 0.684482753276825
559 3.896904706954956 3.823146343231201 2.9972407817840576 2.7103843688964844 1.9872028827667236 1.6402984857559204 2.4358019828796387 1.986903190612793 1.1016188859939575 0.8693736791610718 0.6289873719215393
560 3.902130603790283 3.926137685775757 2.85860538482666 2.608677387237549 1.9699660539627075 1.5596781969070435 2.4830994606018066 1.8839086294174194 0.9776847958564758 0.9609153270721436 0.6838739514350891
561 3.9570679664611816 3.951133966445923 2.69578218460083 2.458179235458374 1.9041284322738647 1.694509744644165 2.5104031562805176 1.9171531200408936 0.8356829285621643 0.907224178314209 0.7218528389930725
562 4.058824062347412 4.37001895904541 2.875577211380005 2.3194308280944824 1.9979493618011475 1.5957083702087402 2.4866254329681396 2.5114901065826416 0.9989444613456726 1.0114054679870605 0.7301739454269409
563 3.9994137287139893 4.050044536590576 2.8180129528045654 2.3084092140197754 2.0278406143188477 1.7397016286849976 2.22171688079834 2.1475040912628174 0.7728466391563416 1.1060000658035278 0.8417873382568359
564 3.934445858001709 4.139797210693359 2.8299200534820557 2.322213649749756 1.9557435512542725 1.6786694526672363 2.2669267654418945 1.8500230312347412 0.8475677967071533 1.1037479639053345 0.8333852887153625
565 3.957845449447632 4.132511615753174 3.0308988094329834 2.544163942337036 2.0736565589904785 1.6123090982437134 2.2211692333221436 1.6452891826629639 1.0112193822860718 1.0572726726531982 0.7499956488609314
566 3.8424270153045654 3.9124341011047363 2.8201816082000732 2.2619664669036865 1.8355870246887207 1.6799750328063965 2.4655990600585938 1.4535436630249023 1.0032377243041992 1.092362880706787 0.7339888215065002
567 3.71795654296875 3.9251346588134766 2.7865207195281982 2.4555249214172363 1.897115707397461 1.5901204347610474 2.4261274337768555 1.990849494934082 1.0030014514923096 1.1247879266738892 0.8765273094177246
568 3.7136924266815186 3.9458179473876953 2.79917049407959 2.455798864364624 1.853715181350708 1.8387351036071777 2.369492530822754 2.080223321914673 1.0014041662216187 0.9532791376113892 0.9310941100120544
569 4.0188889503479 4.017802715301514 3.2359440326690674 2.2635421752929688 1.927527666091919 1.734920620918274 2.4542624950408936 1.8196156024932861 0.9951311349868774 0.931623637676239 0.7328221797943115
570 4.161006450653076 4.006298542022705 3.364132881164551 2.2990012168884277 2.0184271335601807 1.3855888843536377 2.5449957847595215 1.7907899618148804 0.8973139524459839 0.9849720597267151 0.833598792552948
571 4.087990760803223 3.966261625289917 3.1928858757019043 2.2591896057128906 2.037644147872925 1.7135257720947266 2.381054639816284 2.046813726425171 0.9928040504455566 1.0467171669006348 0.691754937171936
572 4.390992164611816 4.132160186767578 3.362595319747925 2.1898648738861084 2.0565919876098633 1.6194229125976563 2.3262524604797363 1.7020790576934814 1.0672842264175415 0.9290170073509216 0.8614112734794617
573 4.2920331954956055 4.061692237854004 3.231187582015991 2.4513323307037354 1.937849521636963 1.5315613746643066 2.607722043991089 2.292790412902832 0.8930996060371399 1.0820733308792114 0.835549533367157
574 4.3651814460754395 4.116893291473389 3.608733892440796 2.2897112369537354 1.9232850074768066 1.8136475086212158 2.5012972354888916 1.3266880512237549 1.3264853954315186 0.975044310092926 0.7320340871810913
575 4.343489170074463 3.864396572113037 3.680570363998413 2.2905004024505615 1.939186453819275 1.6466615200042725 2.5045642852783203 1.8945187330245972 1.4357528686523438 1.0055204629898071 0.7053430676460266
576 4.049221515655518 3.6054787635803223 3.4594762325286865 2.2140209674835205 1.834823489189148 1.8173774480819702 2.4717626571655273 1.6006929874420166 1.323625087738037 0.8191027641296387 0.6603408455848694
577 4.199039936065674 3.862128734588623 3.249960422515869 2.326040506362915 1.6703296899795532 1.63182532787323 2.46211576461792 2.0107107162475586 1.2935593128204346 0.8686144351959229 0.8849483728408813
578 4.354700565338135 3.968886375427246 3.2465591430664063 2.1875052452087402 1.7731000185012817 1.7846546173095703 2.35223388671875 2.1799936294555664 0.7237016558647156 1.0296366214752197 0.7551156878471375
579 4.615630149841309 3.9755852222442627 3.769461154937744 2.5030524730682373 2.0037877559661865 1.887164831161499 2.4891114234924316 2.071268320083618 0.8645173907279968 0.8961642980575562 0.8606303930282593
580 4.264273166656494 4.106489658355713 3.531527042388916 2.2491822242736816 1.8514060974121094 1.7702475786209106 2.438001871109009 2.0937693119049072 0.9403595924377441 0.9587414264678955 0.8183566927909851
581 4.323389053344727 4.169973850250244 3.5832955837249756 2.054887056350708 1.9407100677490234 1.786229133605957 2.313683271408081 2.0412251949310303 1.1549795866012573 0.9021414518356323 0.85269695520401
582 4.313675880432129 4.239226341247559 3.5278146266937256 2.016695499420166 1.9129574298858643 1.673740267753601 2.261303424835205 1.654386043548584 1.1449213027954102 0.8112558722496033 0.699262261390686
583 4.31151819229126 4.152995586395264 3.8370401859283447 2.2573347091674805 2.0138347148895264 1.5510530471801758 2.3347721099853516 1.8897686004638672 1.4785057306289673 1.0224502086639404 0.9187338948249817
584 4.490425109863281 3.9154276847839355 4.123574256896973 2.1782069206237793 1.974605917930603 1.2747427225112915 2.358438014984131 1.8179466724395752 1.6866376399993896 1.0162688493728638 0.8607598543167114
585 4.918010234832764 4.258164405822754 4.279601573944092 2.530080556869507 1.8846572637557983 1.4183859825134277 2.2593090534210205 2.1203393936157227 1.5167689323425293 1.0874826908111572 0.6968726515769958
586 4.362400531768799 4.014002323150635 3.828324317932129 2.2817041873931885 1.904962420463562 1.3527415990829468 2.0750436782836914 1.9814767837524414 1.5754401683807373 1.0707231760025024 0.8016507029533386
587 4.4702277183532715 4.038931369781494 3.8733973503112793 2.278487205505371 1.9233393669128418 1.4628987312316895 2.2594990730285645 1.8457162380218506 1.0783478021621704 1.0677834749221802 0.9064617156982422
588 4.342075824737549 4.248631000518799 3.3754310607910156 2.359539747238159 2.0269839763641357 1.6425561904907227 2.2683796882629395 1.6094948053359985 0.7177673578262329 0.9952048659324646 0.8893682956695557
589 4.448657989501953 4.043301105499268 3.567492723464966 2.2686610221862793 1.979339361190796 1.6246387958526611 2.38853120803833 1.2040989398956299 0.9753720760345459 1.197495460510254 0.70152747631073
590 4.4206390380859375 4.217993259429932 3.560781478881836 2.1872212886810303 1.8691942691802979 1.4465609788894653 2.3301842212677 1.7568153142929077 0.9138532280921936 0.9359518885612488 0.8141265511512756
591 3.782048463821411 3.780237913131714 3.1825451850891113 2.327437400817871 2.0604798793792725 1.2451742887496948 2.1654796600341797 1.6470693349838257 0.6595199108123779 0.8961771130561829 0.818918764591217
592 4.004368782043457 3.7696011066436768 3.4066567420959473 2.4256439208984375 1.9586716890335083 1.1987693309783936 2.3117828369140625 1.49085533618927 0.7801036238670349 1.0414506196975708 0.7809423804283142
593 3.926159143447876 3.8127553462982178 3.2262933254241943 2.314265727996826 1.9375121593475342 1.3257578611373901 2.036794900894165 1.6211539506912231 0.8879830241203308 1.0290855169296265 0.9536105990409851
594 4.135577201843262 3.7619388103485107 3.5839240550994873 2.484525442123413 1.839065670967102 1.4283314943313599 2.380042791366577 1.599924921989441 0.8299471139907837 1.008626937866211 0.7960327863693237
595 3.859776496887207 3.473466396331787 3.3418047428131104 2.4913177490234375 2.093377113342285 1.640476107597351 2.3978939056396484 1.1530319452285767 0.9519072771072388 1.0667554140090942 0.8170847296714783
596 4.333727836608887 3.8582358360290527 3.557368755340576 2.6513917446136475 2.1712944507598877 1.488452672958374 2.1422364711761475 1.4228456020355225 1.360708236694336 0.9640989899635315 0.8008081912994385
597 4.332756042480469 3.8941235542297363 3.7118875980377197 2.240631103515625 2.194117307662964 1.5459561347961426 2.1714155673980713 1.7107950448989868 1.0791215896606445 1.0124539136886597 0.9181853532791138
598 4.512912750244141 4.073294162750244 3.720921039581299 2.2556586265563965 2.0087966918945313 1.8245600461959839 2.122398614883423 1.6764564514160156 0.7573320269584656 1.0762507915496826 0.8356329202651978
599 4.741727828979492 4.571290016174316 3.640787124633789 2.3159189224243164 2.0929274559020996 1.7543925046920776 2.0538547039031982 1.954115390777588 1.100027084350586 1.0398566722869873 0.9133545756340027
600 4.808337211608887 4.2418317794799805 3.797415018081665 2.1306097507476807 2.155834913253784 1.8318921327590942 2.048027753829956 2.1673264503479004 0.795087456703186 0.8458870649337769 0.7342202067375183
601 4.709523677825928 4.204919815063477 3.830500364303589 2.303300619125366 1.8432742357254028 1.5753450393676758 1.8349246978759766 1.975435495376587 0.7047956585884094 0.9991216659545898 0.7779713869094849
602 4.317870616912842 3.870171546936035 3.6079747676849365 2.398674726486206 1.8496646881103516 1.7378253936767578 1.7550771236419678 1.9227474927902222 0.9904360771179199 0.9521921873092651 0.7561262845993042
603 4.269024848937988 3.9303197860717773 3.3325603008270264 2.3892297744750977 1.8513685464859009 1.4959893226623535 1.5563346147537231 1.9410480260849 0.8071300387382507 1.054085373878479 0.7498604655265808
604 4.51266622543335 3.7268900871276855 3.6908977031707764 2.3587934970855713 1.874100923538208 1.7460126876831055 1.7369011640548706 1.7753918170928955 0.8724346160888672 1.0459728240966797 0.843937337398529
605 4.432855129241943 4.035892486572266 3.494962453842163 2.2592172622680664 1.8007253408432007 1.9182876348495483 1.7529044151306152 1.5378347635269165 0.9205355048179626 0.9554774165153503 0.857130229473114
606 4.128262042999268 3.988225221633911 3.346245527267456 2.2610418796539307 1.765898585319519 1.255092740058899 1.6941403150558472 1.7314238548278809 1.0047415494918823 0.8456310629844666 0.7861462831497192
607 3.9095535278320313 3.7712008953094482 3.3107736110687256 2.0164566040039063 1.8785854578018188 1.6087783575057983 1.8301492929458618 1.7523008584976196 1.3297661542892456 0.8928905129432678 0.8011310696601868
608 4.236871242523193 4.246243000030518 3.4040260314941406 2.228644371032715 1.8445302248001099 1.7050254344940186 1.9961423873901367 1.933045744895935 1.2842228412628174 0.7054172158241272 0.8478652834892273
609 4.461346626281738 3.800215482711792 3.9448421001434326 2.3376922607421875 1.9877967834472656 1.686603307723999 1.8746711015701294 1.3923214673995972 1.132680892944336 1.1368213891983032 0.8994037508964539
610 4.023532867431641 3.629706859588623 3.4175891876220703 2.406005620956421 1.8580831289291382 2.0772173404693604 1.8455842733383179 1.1596602201461792 0.9728806614875793 0.8004104495048523 0.826628565788269
611 4.002523422241211 3.712970733642578 3.3542919158935547 2.240299940109253 1.8936240673065186 1.7620960474014282 1.9541679620742798 2.0554516315460205 0.9713401794433594 0.5919606685638428 0.8690125346183777
612 4.070797443389893 3.8348658084869385 3.4176433086395264 2.484503984451294 1.7535994052886963 1.5070960521697998 1.6727451086044312 1.7843539714813232 1.1372426748275757 0.7577135562896729 0.9946104884147644
613 3.881013870239258 3.5735862255096436 3.324496030807495 2.483563184738159 1.6652871370315552 1.5381243228912354 1.879523754119873 1.8550338745117188 0.8777937293052673 0.7130436897277832 0.7930314540863037
614 3.885533094406128 3.818905830383301 3.265235424041748 2.4785163402557373 1.9621995687484741 1.9758288860321045 1.9457616806030273 1.6089028120040894 1.1981041431427002 0.8732406497001648 0.8006821274757385
615 3.7843210697174072 3.7487998008728027 3.223930597305298 2.274970054626465 1.9413654804229736 1.7538270950317383 1.9169842004776 1.502408504486084 0.9375873804092407 0.9833319187164307 0.714515209197998
616 3.624798059463501 3.623067617416382 2.99556827545166 2.248643398284912 1.7196413278579712 1.843170404434204 1.8816120624542236 1.2102124691009521 1.490915298461914 0.9941553473472595 0.78684401512146
617 4.040380001068115 3.80172061920166 3.4932875633239746 2.275052070617676 1.76487135887146 1.8409652709960938 1.9350515604019165 1.2765573263168335 1.3562781810760498 1.0380637645721436 0.8411828875541687
618 4.160218715667725 3.9723191261291504 3.9040584564208984 2.1725807189941406 2.0240440368652344 1.679292917251587 1.8453056812286377 1.411004900932312 1.5399318933486938 1.169207215309143 0.8416730165481567
619 4.381572246551514 4.124636650085449 3.912567377090454 2.2014718055725098 2.1744625568389893 1.8616925477981567 1.8045549392700195 1.5233550071716309 1.4578081369400024 1.268249750137329 0.8980481028556824
620 4.219460487365723 4.262152194976807 3.583141565322876 2.2218480110168457 2.103301525115967 1.5395145416259766 1.9055744409561157 1.6369214057922363 1.2663812637329102 1.0551974773406982 0.6776813268661499
621 4.236512660980225 4.020862579345703 3.5455784797668457 2.2584049701690674 2.022334337234497 1.3905845880508423 1.9134398698806763 1.693610429763794 1.3125581741333008 1.1449036598205566 0.8263385891914368
622 4.147390842437744 3.9586446285247803 3.672175168991089 2.2336559295654297 2.0041422843933105 1.7321149110794067 2.1157283782958984 1.3111721277236938 1.3283796310424805 0.8840222358703613 0.8274086117744446
623 3.790653944015503 3.7743210792541504 3.1893444061279297 2.1090333461761475 1.9915553331375122 1.9080822467803955 2.0151546001434326 1.3753063678741455 1.3369824886322021 1.1333731412887573 0.7295036315917969
624 3.9236137866973877 3.6885600090026855 3.4256954193115234 2.1745171546936035 2.093724012374878 1.7855308055877686 2.0659773349761963 1.2596123218536377 1.2318555116653442 1.0955473184585571 0.8000219464302063
625 4.047455787658691 4.108575344085693 3.3726391792297363 2.070319175720215 1.9847005605697632 1.600221872329712 1.9371988773345947 2.0880210399627686 1.6077373027801514 0.9189831614494324 1.002030372619629
626 4.134669303894043 4.053018093109131 3.1578705310821533 2.0046682357788086 1.7176105976104736 1.453805685043335 1.9730606079101563 1.547879695892334 1.3374323844909668 0.9346215128898621 0.6915553212165833
627 3.880702495574951 3.9869678020477295 3.1839160919189453 1.9134395122528076 1.8842437267303467 1.5179555416107178 1.9931343793869019 1.8479832410812378 1.1270911693572998 0.8435755968093872 0.8255221843719482
628 3.9181764125823975 4.052465438842773 2.9390928745269775 1.914287805557251 1.824175477027893 1.767519235610962 2.0107498168945313 1.5692306756973267 1.1327816247940063 0.8569081425666809 0.7763437628746033
629 3.997624158859253 3.925750970840454 3.437256336212158 1.9756097793579102 1.7398581504821777 2.077608108520508 2.0752298831939697 1.4329264163970947 1.8177613019943237 1.069665551185608 0.9519127607345581
630 4.172489643096924 4.056798458099365 3.4552431106567383 2.0425057411193848 1.7716306447982788 1.8841584920883179 2.1551949977874756 1.5504560470581055 1.565376877784729 0.8923261165618896 0.7893366813659668
631 4.562131881713867 4.528520107269287 3.550663471221924 2.039036512374878 1.7573935985565186 2.001310110092163 1.9789024591445923 1.9210152626037598 1.870294451713562 1.0378587245941162 0.8063375949859619
632 4.142637729644775 4.149410247802734 3.3162307739257813 1.9499071836471558 1.8906683921813965 1.6767317056655884 2.196310520172119 1.7212151288986206 1.5351194143295288 0.8970935344696045 0.7296313047409058
633 3.8214409351348877 3.8898046016693115 2.870249032974243 1.853316307067871 1.6274406909942627 1.5333563089370728 1.9769937992095947 1.3276407718658447 1.11722993850708 0.7380335330963135 0.814306914806366
634 3.910888910293579 4.083763599395752 2.7635278701782227 2.117321014404297 1.7110904455184937 1.8027756214141846 1.8566057682037354 1.7090930938720703 1.4385483264923096 0.8420891761779785 0.817807674407959
635 4.380876064300537 4.302192687988281 2.9239749908447266 2.093996286392212 1.7827372550964355 2.069148063659668 2.023057222366333 1.396520972251892 1.2198288440704346 1.0553511381149292 0.8072783350944519
636 4.162296295166016 4.101131439208984 3.1966116428375244 2.1600582599639893 1.8768261671066284 2.0476808547973633 2.029334545135498 1.1050959825515747 1.3370743989944458 0.6851538419723511 0.7479608654975891
637 4.162928581237793 4.167784214019775 3.270393133163452 2.0852091312408447 1.8547171354293823 2.120063543319702 2.127838611602783 1.2723456621170044 1.331891655921936 0.6203208565711975 0.7085890173912048
638 3.942643642425537 3.873668909072876 3.079726457595825 2.098381280899048 1.8454376459121704 2.1122987270355225 2.0751121044158936 1.5116937160491943 1.352431058883667 0.8877949714660645 0.8384996652603149
639 4.091994762420654 4.185159206390381 3.0988495349884033 2.1620945930480957 1.9681044816970825 1.863704800605774 2.0442657470703125 1.29306960105896 1.620403528213501 0.9213337898254395 0.808143138885498
640 4.173313140869141 4.1626152992248535 3.3107709884643555 2.0959832668304443 1.8101084232330322 1.971987009048462 2.0931735038757324 1.4297351837158203 1.443554401397705 0.8442822694778442 0.7694854736328125
641 4.249542236328125 4.277766704559326 3.254401445388794 2.0678203105926514 1.9368644952774048 1.8236784934997559 2.0382721424102783 1.448063611984253 1.7387794256210327 0.7727093696594238 0.7826228737831116
642 4.293473243713379 4.231799602508545 3.3400990962982178 1.9646871089935303 1.8680880069732666 1.9270126819610596 1.958561658859253 0.9550976753234863 1.5542064905166626 0.8844512701034546 0.9587222933769226
643 4.551630020141602 4.741404056549072 3.332895040512085 2.090575695037842 1.8466161489486694 2.209749460220337 2.1511552333831787 1.0041718482971191 1.4094282388687134 0.867435872554779 0.7580763101577759
644 4.549821376800537 4.788700103759766 3.1745760440826416 2.054710865020752 1.8990541696548462 2.059022903442383 2.0086822509765625 1.2789474725723267 1.3376243114471436 1.0291794538497925 0.7293713092803955
645 4.521040439605713 4.694569110870361 3.3535404205322266 2.0442681312561035 1.9201209545135498 2.093165874481201 2.0937516689300537 1.1383486986160278 1.6211082935333252 0.930063009262085 0.7620547413825989
646 4.4924702644348145 4.717978000640869 3.305156707763672 2.093003273010254 2.0268139839172363 2.266197443008423 2.0041141510009766 1.1526634693145752 1.6255555152893066 0.7566109895706177 0.8314641118049622
647 4.564433574676514 4.556886196136475 3.111638069152832 2.115662097930908 1.8509998321533203 2.1260547637939453 2.168104887008667 1.03546142578125 1.3323520421981812 0.8536937236785889 0.9432886838912964
648 4.35005521774292 4.246585845947266 3.1630241870880127 1.9971247911453247 1.9498823881149292 2.0971245765686035 2.029749631881714 1.1583640575408936 1.3728331327438354 0.7788458466529846 0.8621158003807068
649 4.486472129821777 4.396783828735352 3.3797378540039063 2.0341567993164063 2.3500614166259766 1.9406300783157349 2.084052085876465 0.8230181932449341 1.4215232133865356 0.8267258405685425 1.006943941116333
650 4.619148254394531 4.738847732543945 3.4708757400512695 1.9989678859710693 2.320269823074341 2.244144916534424 2.2588839530944824 0.6575112342834473 1.1430007219314575 0.8393728137016296 0.7875986695289612
651 4.24511194229126 4.5804314613342285 3.01074481010437 2.077570676803589 2.0597848892211914 1.8940746784210205 1.9297184944152832 1.197230339050293 1.4720373153686523 0.9475178718566895 0.8931269645690918
652 4.253817081451416 4.66179895401001 3.02945876121521 2.1168620586395264 1.754154086112976 1.928722858428955 2.017301082611084 1.185118556022644 1.2728910446166992 0.8470441699028015 1.0961971282958984
653 4.339413642883301 4.423466205596924 3.3073556423187256 2.0301852226257324 1.7757431268692017 1.762223243713379 1.8914419412612915 0.9834178686141968 1.4509180784225464 0.8661065697669983 0.998060405254364
654 4.718681812286377 4.642521858215332 3.597811698913574 2.066349506378174 1.829230785369873 1.920235276222229 1.9925037622451782 1.306893229484558 1.2389252185821533 0.8076961636543274 0.9229934811592102
655 4.541483402252197 4.582882881164551 3.421325445175171 2.0317766666412354 1.8207144737243652 1.7085940837860107 2.0629241466522217 1.298508644104004 1.3073710203170776 0.7998427152633667 1.0324608087539673
656 4.934971332550049 4.636654376983643 3.8843111991882324 2.130168914794922 1.8686619997024536 1.8603334426879883 2.07017183303833 1.2521417140960693 1.0586968660354614 1.019651174545288 1.007226824760437
657 4.925529479980469 4.757143497467041 3.6476223468780518 2.254490613937378 1.8814911842346191 2.148969888687134 2.0809593200683594 1.343062400817871 1.1357566118240356 0.7172763347625732 0.9553320407867432
658 4.674088001251221 4.598381042480469 3.252821683883667 2.3621256351470947 1.8433139324188232 2.124828815460205 2.0681169033050537 1.1335909366607666 1.4226272106170654 0.7350724935531616 0.8784951567649841
659 4.721921443939209 4.4004902839660645 3.364948034286499 2.4026074409484863 1.8936766386032104 2.0847840309143066 2.27840256690979 1.0995519161224365 0.9592662453651428 0.6503869891166687 0.8906733393669128
660 4.702591896057129 4.280009746551514 3.615018367767334 2.589412212371826 1.9644824266433716 1.9505934715270996 1.9904354810714722 1.335071325302124 1.419486165046692 0.8370134234428406 0.9248448014259338
661 4.9233551025390625 4.49113655090332 3.630467176437378 2.4960856437683105 2.0057055950164795 1.904801368713379 2.074556589126587 1.489235758781433 1.3237974643707275 0.8882661461830139 1.0399839878082275
662 4.598907947540283 4.456703186035156 3.4352946281433105 2.280954122543335 1.8532520532608032 1.6982831954956055 1.9845631122589111 1.5813313722610474 1.143847107887268 0.9281246066093445 0.9318819642066956
663 4.719842433929443 4.523642539978027 3.3711609840393066 2.2975881099700928 2.01700496673584 2.2070960998535156 2.031052350997925 1.4310370683670044 1.173218846321106 0.6934667229652405 0.9811803698539734
664 4.46203088760376 4.403703212738037 3.107119560241699 2.1445562839508057 2.052366018295288 2.178189277648926 2.0397257804870605 1.5454895496368408 1.7761850357055664 0.768654465675354 0.9530341029167175
665 4.5801897048950195 4.456723213195801 3.408460855484009 2.1821398735046387 1.9455993175506592 2.235980749130249 1.9288394451141357 1.4111249446868896 1.244262933731079 0.7042378187179565 1.0031424760818481
666 4.798395156860352 4.662655830383301 3.394888162612915 2.315534830093384 1.909692406654358 2.1137192249298096 1.9661846160888672 1.5800436735153198 1.1759300231933594 0.6700983047485352 0.9353657364845276
667 4.85780143737793 4.487586498260498 3.499781847000122 2.18158221244812 2.073241949081421 1.996107578277588 2.005430221557617 1.375763177871704 1.2742663621902466 0.5918490290641785 1.0676109790802002
668 4.517439842224121 4.4362006187438965 3.348790407180786 2.2073416709899902 1.993622899055481 1.8248533010482788 2.054866075515747 1.2977590560913086 1.5296669006347656 0.7769550681114197 1.0006859302520752
669 4.487512588500977 4.435957431793213 3.2485766410827637 2.242906332015991 1.8842650651931763 1.8118237257003784 2.008354902267456 1.1307235956192017 1.1670016050338745 0.585813581943512 0.8303395509719849
670 4.532618999481201 4.536163806915283 2.9126169681549072 1.9826996326446533 1.782381296157837 2.3670122623443604 1.9952622652053833 1.3491774797439575 1.7364833354949951 0.7902713418006897 0.7627652287483215
671 4.5873212814331055 4.312925815582275 3.2405214309692383 2.034306764602661 1.9344449043273926 1.9542187452316284 2.024705648422241 1.1364177465438843 1.4271929264068604 0.6881938576698303 1.1115537881851196
672 4.808484077453613 4.627919673919678 3.1463003158569336 2.315857410430908 1.9317142963409424 2.264465093612671 2.046665668487549 1.0382665395736694 1.1573376655578613 0.4746505618095398 0.9097074270248413
673 4.605361461639404 4.354963779449463 3.1195805072784424 2.4996142387390137 2.1004018783569336 2.2907774448394775 2.06796932220459 1.1400154829025269 1.2918859720230103 0.7292888164520264 0.935985267162323
674 4.383246898651123 4.378432750701904 3.05202317237854 2.294243097305298 1.887186884880066 2.167205810546875 1.9544785022735596 1.1676554679870605 1.782938838005066 0.9078370928764343 0.9064782857894897
675 4.407190322875977 4.357422828674316 3.100175380706787 2.295943260192871 2.1014041900634766 2.6452231407165527 1.9434245824813843 1.3255780935287476 1.3555657863616943 0.810023844242096 0.903826117515564
676 4.565361976623535 4.521998405456543 3.2518324851989746 2.296217918395996 2.1854605674743652 2.591806411743164 1.9516065120697021 1.5440335273742676 1.3574837446212769 0.7647267580032349 1.0333296060562134
677 4.555840969085693 4.553687572479248 3.278423547744751 2.3578548431396484 2.035252571105957 2.1917495727539063 2.074934482574463 1.6508868932724 1.3324739933013916 0.6861622333526611 0.9905429482460022
678 4.709892749786377 4.859661102294922 2.972763776779175 2.313033103942871 2.0348429679870605 2.169363498687744 1.9548135995864868 1.7000060081481934 1.2901314496994019 0.7943218946456909 1.0412304401397705
679 4.785023212432861 4.702461242675781 3.0316734313964844 2.446451425552368 2.0002243518829346 2.104495048522949 2.019528388977051 1.4013019800186157 1.2007073163986206 0.758850634098053 0.8927967548370361
680 4.934078693389893 4.938904285430908 3.3589398860931396 2.189959764480591 1.997923731803894 2.3621859550476074 2.0297048091888428 1.40579092502594 1.39764404296875 0.799505889415741 1.0295815467834473
681 4.879849433898926 5.192931652069092 3.0298104286193848 2.3589541912078857 1.9955428838729858 2.1208999156951904 2.0304243564605713 1.494789719581604 1.1045392751693726 0.8306970596313477 0.9489514827728271
682 4.798867225646973 4.389405727386475 3.5670478343963623 2.1612675189971924 2.1274356842041016 2.127152919769287 2.1661787033081055 1.1411120891571045 1.190073013305664 0.7752508521080017 0.9282496571540833
683 4.781933307647705 4.507157325744629 3.429281234741211 2.168581247329712 2.0030057430267334 2.358551263809204 2.201395273208618 1.2266789674758911 1.6129913330078125 0.7144787311553955 0.8383843302726746
684 4.858114242553711 4.46624755859375 3.2820217609405518 2.2527897357940674 2.158369302749634 2.4215028285980225 2.0627501010894775 1.1028472185134888 1.1992391347885132 0.8740308284759521 0.9078757166862488
685 4.702171802520752 4.332877159118652 3.5103907585144043 2.0952811241149902 2.024500608444214 2.330512285232544 2.2015507221221924 0.9815059304237366 1.1219366788864136 0.6251295804977417 0.7357498407363892
686 4.912728309631348 4.746133327484131 3.3134684562683105 2.0221991539001465 1.9303205013275146 2.1978399753570557 2.1346676349639893 1.320723295211792 1.1746556758880615 0.8353790640830994 0.9211781620979309
687 4.751444339752197 4.33041524887085 3.2822349071502686 2.0492467880249023 2.0063321590423584 2.307992935180664 1.98294198513031 0.8781907558441162 1.4429112672805786 0.8261060118675232 0.993775486946106
688 4.877166748046875 4.49717378616333 3.1861960887908936 1.9801867008209229 2.049283504486084 2.216632604598999 1.961255669593811 1.148154616355896 1.3614856004714966 0.8321502804756165 0.9245063662528992
689 4.81351375579834 4.46882438659668 3.5286641120910645 1.9393874406814575 2.285668134689331 2.081450939178467 1.9564683437347412 1.1813236474990845 1.252678632736206 0.9271665811538696 1.0545732975006104
690 5.034232139587402 4.46996545791626 3.53383207321167 1.903321385383606 2.1856777667999268 2.1916542053222656 1.9871288537979126 1.8152384757995605 1.147569179534912 1.004245638847351 0.9108290672302246
691 4.508094310760498 4.276775360107422 3.255103588104248 2.049692392349243 1.9427688121795654 2.143360137939453 1.9250555038452148 1.0802268981933594 1.2141218185424805 0.9774082899093628 0.9337688088417053
692 4.750051975250244 4.478057861328125 3.499567747116089 1.9256302118301392 1.830413579940796 2.0837624073028564 2.016186237335205 1.1869157552719116 1.5066817998886108 0.8910905122756958 0.8446841835975647
693 4.700326442718506 4.328052520751953 3.4373137950897217 2.035670518875122 1.8511227369308472 1.9956365823745728 1.9234179258346558 1.1903382539749146 1.2930564880371094 1.0621753931045532 0.8658097386360168
694 4.913859844207764 4.319112300872803 3.789595365524292 1.9714570045471191 1.9229203462600708 2.206160068511963 1.9687904119491577 1.6164274215698242 1.712740421295166 1.081244945526123 0.8816264867782593
695 4.858176231384277 4.1693339347839355 3.780078649520874 2.0545623302459717 1.899366021156311 2.0799193382263184 1.855402946472168 1.3192287683486938 1.218148112297058 1.0261449813842773 0.8048849701881409
696 4.592873573303223 4.144392013549805 3.596919536590576 2.0411148071289063 1.789463758468628 2.0690762996673584 2.067739248275757 1.270676851272583 1.4305850267410278 0.8144237995147705 0.8066428303718567
697 4.501321792602539 4.27832555770874 3.4415252208709717 2.209030866622925 1.9622522592544556 2.2611770629882813 1.8992772102355957 1.461521029472351 1.3263596296310425 0.8822214603424072 0.8246448636054993
698 4.882919788360596 4.641604423522949 3.675459623336792 2.188584089279175 2.1014997959136963 2.3763210773468018 1.9417442083358765 1.891167163848877 1.1745203733444214 0.664198100566864 0.9544364809989929
699 5.00432825088501 4.4588494300842285 3.918591260910034 2.2528932094573975 1.9977138042449951 2.3284902572631836 1.941667079925537 1.1946579217910767 1.3606762886047363 0.8135855793952942 1.0137333869934082
700 4.69639253616333 4.260567665100098 3.4414615631103516 2.1062405109405518 1.9554977416992188 2.2873384952545166 2.0265634059906006 1.345893383026123 1.6503207683563232 1.00788152217865 0.7754971385002136
701 4.875595569610596 4.27933931350708 3.775283098220825 2.320967197418213 1.8674309253692627 2.3725039958953857 2.2115936279296875 0.9466924071311951 1.4159799814224243 0.7885855436325073 0.8022943735122681
702 5.366860866546631 4.50749397277832 4.383315563201904 2.119300365447998 1.891154170036316 2.319246530532837 2.049727201461792 1.2205055952072144 1.6050282716751099 0.802462637424469 0.9079328775405884
703 5.462718963623047 4.638459205627441 3.7800748348236084 1.9920090436935425 1.8540829420089722 2.2451326847076416 1.9472041130065918 1.3050135374069214 1.3596928119659424 0.994278073310852 0.8808996081352234
704 5.201308250427246 4.591714382171631 3.8036746978759766 1.982839822769165 2.1204895973205566 2.2690694332122803 1.974321722984314 1.2290440797805786 1.6719882488250732 0.821014940738678 0.8219669461250305
705 5.57473087310791 4.642495155334473 3.820617437362671 1.870065689086914 2.1170365810394287 2.2768025398254395 1.9359307289123535 1.4343066215515137 1.515978455543518 1.087599277496338 0.8389567136764526
706 5.777579307556152 4.531581401824951 4.198176860809326 1.9247024059295654 2.143353223800659 2.0026259422302246 1.9077773094177246 1.081778645515442 1.419321060180664 1.02996826171875 0.7177215218544006
707 5.939148426055908 4.793579578399658 4.200133323669434 2.1319193840026855 2.1267952919006348 2.060771942138672 1.97770094871521 1.1858365535736084 1.9857717752456665 0.8430226445198059 0.8386098742485046
708 5.432681560516357 4.766432762145996 3.9091522693634033 1.8823542594909668 1.9849884510040283 1.9229670763015747 1.9755915403366089 1.346320390701294 3.035799741744995 1.0878379344940186 0.7126951217651367
709 5.295044422149658 4.610887050628662 3.7960753440856934 2.0320043563842773 2.0263381004333496 2.1975884437561035 1.9320956468582153 0.886657178401947 2.41352915763855 0.8162117600440979 0.7698104977607727
710 5.0931477546691895 4.661505222320557 3.343930721282959 2.2083470821380615 2.042341947555542 2.2634646892547607 1.8705697059631348 1.2568933963775635 1.5461387634277344 1.0578266382217407 0.6637572646141052
711 5.0574541091918945 4.587982654571533 3.60909366607666 2.149588108062744 1.9020118713378906 2.324585437774658 1.9981828927993774 1.3660465478897095 1.277543067932129 1.0735101699829102 0.7703902721405029
712 4.878364562988281 4.606644630432129 3.263097047805786 2.0964531898498535 1.7358455657958984 2.1723415851593018 2.0826447010040283 1.274713397026062 1.303407073020935 1.0861499309539795 0.7065122127532959
713 4.800839424133301 4.654999732971191 3.146726131439209 2.433807611465454 1.9283835887908936 2.5189132690429688 2.0995986461639404 1.1793169975280762 1.228061318397522 1.0780564546585083 0.7954208850860596
714 4.881640911102295 4.769831657409668 3.227288246154785 1.9813066720962524 1.778234839439392 2.7017507553100586 1.8569626808166504 2.19936203956604 1.1126718521118164 0.9313496351242065 0.6934609413146973
715 5.083373069763184 4.73051643371582 3.5311975479125977 1.9389289617538452 1.9550496339797974 2.1789419651031494 1.9330803155899048 1.7599365711212158 0.9550763964653015 0.992502748966217 0.7530614733695984
716 4.9168243408203125 4.561574459075928 3.3336288928985596 2.057734251022339 2.016265869140625 2.631470203399658 1.9446210861206055 1.5296508073806763 1.294195532798767 0.9326898455619812 0.6630410552024841
717 4.825586795806885 4.512143611907959 3.445516586303711 2.2485103607177734 1.797743558883667 2.3988890647888184 1.916477918624878 1.8674230575561523 1.3747276067733765 0.8175421357154846 0.9221094846725464
718 5.030521392822266 4.876239776611328 3.5211455821990967 1.9874924421310425 1.7043430805206299 2.3545432090759277 1.9443351030349731 1.8129957914352417 1.3962678909301758 1.0795832872390747 0.8799229264259338
719 4.648680210113525 4.522321701049805 3.42730975151062 1.8079074621200562 1.8674036264419556 2.410229444503784 1.9231712818145752 1.3930641412734985 1.7131789922714233 0.9512354731559753 0.8768842220306396
720 4.496592044830322 4.285780429840088 3.3142647743225098 1.792803406715393 1.9307730197906494 2.2353241443634033 1.9466575384140015 1.1567116975784302 1.3401628732681274 0.8210910558700562 0.9967005848884583
721 4.508072376251221 4.249535083770752 3.211557149887085 1.7975010871887207 1.8767154216766357 2.180513381958008 1.9746901988983154 1.5858017206192017 1.3547536134719849 0.6654497385025024 0.6312103867530823
722 5.160694122314453 4.96552038192749 3.525052547454834 2.157405376434326 2.0624003410339355 2.2946062088012695 1.9686691761016846 1.7323824167251587 1.456650972366333 0.6118848919868469 0.6351938247680664
723 4.730408191680908 4.869702339172363 2.847618818283081 1.8976271152496338 2.0127508640289307 2.0224170684814453 1.982809066772461 1.698779821395874 1.0545847415924072 0.9278398752212524 0.7300506830215454
724 4.890501976013184 4.861577033996582 2.9789822101593018 1.8829151391983032 1.8743234872817993 2.3308804035186768 1.9428279399871826 1.5476948022842407 1.0905160903930664 0.8635846972465515 0.6808862686157227
725 4.758435249328613 4.504544734954834 3.1151959896087646 1.8957449197769165 2.0137059688568115 2.1915862560272217 2.0693583488464355 1.4089394807815552 1.135771632194519 0.6698971390724182 0.633854329586029
726 4.942086219787598 4.785576820373535 3.255016326904297 1.7567394971847534 1.7931663990020752 2.116363763809204 1.9581546783447266 1.4704256057739258 1.221429467201233 0.7201282978057861 0.8439507484436035
727 4.777242183685303 4.422435283660889 3.161874532699585 1.7072721719741821 1.8534200191497803 2.391895294189453 1.9856783151626587 1.1123442649841309 1.1955379247665405 0.7994821071624756 0.7351047992706299
728 4.61600923538208 4.304497718811035 3.298572540283203 1.8547720909118652 1.9267548322677612 2.194578170776367 2.0945029258728027 1.220241665840149 1.2799978256225586 0.8013138771057129 0.6915051937103271
729 4.701668739318848 4.592362880706787 3.235960006713867 1.821144700050354 2.1495981216430664 2.0264523029327393 1.9236804246902466 1.2583023309707642 1.4645432233810425 0.971042275428772 0.7610518336296082
730 4.9204421043396 4.912388324737549 3.4010932445526123 1.7936055660247803 2.108034133911133 2.2793617248535156 2.048205852508545 1.3527673482894897 0.9324230551719666 0.9626342058181763 0.8395533561706543
731 4.96522855758667 4.783685207366943 3.391817808151245 1.5934466123580933 2.190694570541382 2.2746078968048096 1.9540528059005737 1.2477792501449585 1.0552828311920166 0.9146420955657959 0.8339940905570984
732 4.8064374923706055 4.854782581329346 3.191391706466675 1.6361664533615112 2.2501986026763916 2.0561270713806152 1.85446035861969 1.4993547201156616 1.6895031929016113 0.6668515801429749 0.7263270020484924
733 5.007704734802246 5.0942912101745605 3.139516830444336 1.5604387521743774 2.2037041187286377 2.2513935565948486 2.079704999923706 1.6254888772964478 1.1730839014053345 0.9277675151824951 0.6645126938819885
734 4.79281759262085 4.883065223693848 3.160939931869507 1.673127293586731 2.333021402359009 2.1867434978485107 1.9845292568206787 1.5201704502105713 1.3731613159179688 0.8200048208236694 0.6346755623817444
735 4.847211837768555 4.898079872131348 3.1821751594543457 1.6521971225738525 2.507657766342163 2.188143491744995 1.9833683967590332 1.5374165773391724 1.3397974967956543 0.8638538718223572 0.5135653018951416
736 4.773916244506836 4.866408348083496 3.2226126194000244 1.718837022781372 2.4129607677459717 1.9655134677886963 2.0631237030029297 1.231188178062439 1.2399694919586182 0.6837062239646912 0.4839632511138916
737 4.9161763191223145 5.018819808959961 3.5531654357910156 1.6411786079406738 2.4656736850738525 2.1933019161224365 1.9903439283370972 1.3798482418060303 1.002652883529663 0.9163234829902649 0.6617966890335083
738 4.7706427574157715 5.095600605010986 3.1780340671539307 1.5218570232391357 2.4211978912353516 2.223513126373291 1.996659278869629 1.2588833570480347 1.0881690979003906 0.9510458111763 0.7926503419876099
739 4.65751314163208 5.037543296813965 3.056210517883301 1.65060555934906 2.103092908859253 2.257622241973877 1.9816303253173828 1.2757819890975952 1.5748313665390015 1.0293678045272827 0.7969556450843811
740 4.77781867980957 4.812896728515625 3.080787420272827 1.714240550994873 2.216095209121704 2.1805613040924072 2.1264774799346924 1.1576920747756958 1.1746498346328735 0.8600768446922302 0.6323684453964233
741 4.724194049835205 4.929608345031738 3.020230770111084 1.6614550352096558 2.164720058441162 2.5403687953948975 2.016047239303589 1.1682971715927124 0.8116713762283325 0.945391833782196 0.715441107749939
742 4.562210559844971 4.6292948722839355 3.0245587825775146 1.7576030492782593 2.1362264156341553 2.3928284645080566 2.1239891052246094 1.2150468826293945 1.1146223545074463 0.9404792785644531 0.7394564151763916
743 4.591916084289551 4.724287033081055 3.0808708667755127 1.6443637609481812 2.112903594970703 2.2416141033172607 2.0165228843688965 1.285622000694275 1.2702850103378296 0.9336274266242981 0.6502173542976379
744 4.655857086181641 4.6983256340026855 3.134464740753174 1.687887191772461 2.179382085800171 2.2452890872955322 2.0012054443359375 1.2955248355865479 1.0150337219238281 0.832244336605072 0.5881252884864807
745 4.713980674743652 4.896785259246826 3.277125358581543 1.5866925716400146 2.148207902908325 2.3187766075134277 2.012200117111206 1.775132179260254 0.8132086396217346 0.7551825046539307 0.637857973575592
746 4.7102251052856445 4.53137731552124 3.4760358333587646 1.523266315460205 2.248446464538574 2.3490560054779053 2.001333236694336 0.9614167213439941 0.9168769121170044 0.8219488859176636 0.6891370415687561
747 4.75853967666626 5.052792072296143 3.1416172981262207 1.791392207145691 2.135483980178833 2.469511032104492 1.9730864763259888 1.0325744152069092 1.1488354206085205 0.850728452205658 0.5088509917259216
748 4.612758636474609 5.143429756164551 2.9073314666748047 1.712039828300476 2.1390717029571533 2.2988901138305664 1.8752400875091553 1.8417119979858398 0.8178052306175232 0.8876758217811584 0.6266401410102844
749 4.514759540557861 5.041352272033691 2.8518218994140625 1.7597014904022217 2.286712646484375 2.1601269245147705 2.062439203262329 1.5430313348770142 0.803517758846283 0.7519650459289551 0.7475197315216064
750 4.663976192474365 4.834646701812744 3.3727426528930664 1.7531193494796753 2.069880723953247 2.2427711486816406 1.9858579635620117 1.4129365682601929 0.9779287576675415 0.8766465783119202 0.6570984721183777
751 5.191817760467529 5.072622299194336 3.575608968734741 1.6718907356262207 2.1932899951934814 2.4715311527252197 2.080906629562378 1.3117402791976929 1.5615941286087036 0.658856213092804 0.7817042469978333
752 4.864619731903076 4.961028575897217 3.276750326156616 1.8044556379318237 1.8224822282791138 2.3552072048187256 1.7412793636322021 1.32731294631958 1.4852018356323242 0.8185739517211914 0.6363502144813538
753 5.15214204788208 4.7806196212768555 3.7145347595214844 1.7527587413787842 2.0549683570861816 2.308905601501465 1.7961088418960571 1.3285613059997559 1.0459882020950317 0.7106049656867981 0.6576706767082214
754 5.021376132965088 4.534848690032959 3.7836925983428955 1.6503396034240723 2.3856616020202637 2.4682562351226807 2.2410640716552734 1.4019070863723755 1.720571517944336 0.8208910822868347 0.6432902812957764
755 5.378737926483154 4.992672920227051 3.76951003074646 1.6493213176727295 2.1717312335968018 2.3248450756073 1.8176394701004028 0.9684972167015076 1.1034722328186035 0.9097083806991577 0.8531911373138428
756 5.219072341918945 5.181218147277832 3.4132754802703857 1.748081088066101 2.25028920173645 2.2602438926696777 1.8870567083358765 1.3447681665420532 1.2580620050430298 0.6919601559638977 0.6592868566513062
757 4.746828079223633 4.828115940093994 3.0687713623046875 1.686856985092163 2.0854032039642334 2.354184865951538 1.7245439291000366 1.1220167875289917 0.8573832511901855 0.5720852017402649 1.0670095682144165
758 4.7682366371154785 4.926109790802002 3.371666669845581 1.710708498954773 2.609971284866333 2.3923330307006836 1.7870277166366577 1.0961802005767822 1.021303415298462 0.882347822189331 1.297566294670105
759 4.784139156341553 4.818405628204346 3.0992183685302734 1.8183996677398682 2.208911657333374 2.379486322402954 1.6326189041137695 1.1488268375396729 1.2010881900787354 0.6666668653488159 1.3194700479507446
760 4.849459171295166 4.857341766357422 3.1022987365722656 1.6986829042434692 2.2311668395996094 2.3428380489349365 1.6848381757736206 1.368602991104126 0.858385443687439 0.8844369649887085 0.8935927152633667
761 5.039561748504639 5.029033660888672 3.2445807456970215 1.6585050821304321 2.236567974090576 2.5660109519958496 1.919580340385437 1.4114245176315308 0.8382993340492249 0.8127325773239136 1.2678591012954712
762 5.161034107208252 5.337626934051514 3.251239538192749 1.6928057670593262 1.9665417671203613 2.3568615913391113 1.979109525680542 1.2832517623901367 1.1911412477493286 0.8059895038604736 0.8711162805557251
763 5.164177894592285 4.832594871520996 3.769934892654419 1.763590693473816 2.070880174636841 2.193721055984497 2.077951431274414 1.2446168661117554 1.2325949668884277 0.9971587061882019 0.8365879654884338
764 5.041622638702393 4.885653018951416 3.7350382804870605 1.8470770120620728 2.042904853820801 2.1447644233703613 1.8917031288146973 1.0271168947219849 1.5550347566604614 1.3825688362121582 0.9498023390769958
765 4.98583459854126 4.99312686920166 3.655113697052002 1.8204232454299927 2.391378164291382 2.3922057151794434 1.9552316665649414 1.2037774324417114 1.5242888927459717 0.8937138915061951 1.2535173892974854
766 4.617980003356934 4.601227760314941 3.3512330055236816 1.770201563835144 2.368119239807129 1.9759888648986816 1.860493779182434 1.1679307222366333 0.9597160220146179 1.005033254623413 1.161906123161316
767 4.88946533203125 5.016868591308594 3.568267345428467 1.9133527278900146 2.2462356090545654 2.1885952949523926 1.9616446495056152 1.459163784980774 1.0442979335784912 1.2460681200027466 1.4037288427352905
768 4.551915168762207 4.638888359069824 3.253798246383667 1.8284661769866943 2.151474714279175 2.178633689880371 1.9212266206741333 1.166463851928711 1.2268407344818115 0.8258872628211975 1.1008864641189575
769 4.734086513519287 5.047238349914551 3.0922317504882813 1.9411826133728027 2.0207033157348633 2.303077459335327 1.585081696510315 1.0438456535339355 1.0377510786056519 0.9854306578636169 1.0573279857635498
770 4.723799705505371 5.325251579284668 2.820064067840576 2.014059066772461 2.0245893001556396 2.168534755706787 1.3805148601531982 0.8895394802093506 0.9087726473808289 1.0827877521514893 0.9628518223762512
771 4.879709720611572 5.154165267944336 3.138038396835327 2.023054838180542 1.9588606357574463 2.538062572479248 1.6657100915908813 1.0918395519256592 0.9506738185882568 1.0088330507278442 1.003580093383789
772 4.973820209503174 5.168026924133301 3.548069477081299 2.053159475326538 2.2405848503112793 2.5477516651153564 1.9166855812072754 1.46760892868042 1.0605124235153198 0.9617392420768738 0.9782766699790955
773 4.8177924156188965 4.757344722747803 3.8578410148620605 2.0193662643432617 2.0839428901672363 2.4795260429382324 1.6607933044433594 1.1709060668945313 1.0977565050125122 0.9615396857261658 1.0352400541305542
774 4.7224860191345215 4.904831886291504 3.5963218212127686 2.132291078567505 1.9759219884872437 2.3904144763946533 1.8873534202575684 1.2454071044921875 0.9642976522445679 1.035549521446228 1.0198816061019897
775 4.612628936767578 4.517392158508301 3.4607884883880615 1.9703829288482666 2.0251381397247314 2.3818135261535645 1.782904863357544 1.2298692464828491 0.94289231300354 1.1147371530532837 1.135817527770996
776 4.763659954071045 4.5593976974487305 3.422579765319824 1.9334031343460083 1.9839969873428345 2.384331464767456 1.4890761375427246 1.0991432666778564 0.9945204257965088 0.9110863208770752 0.9752596020698547
777 5.006970405578613 4.652215957641602 3.576246738433838 1.9776688814163208 2.1529383659362793 2.2499942779541016 1.7383850812911987 1.0854742527008057 1.270900845527649 1.0608285665512085 0.9133189916610718
778 4.997283935546875 4.401483058929443 3.5379016399383545 2.039665699005127 2.021012783050537 2.3957667350769043 1.5224945545196533 1.0730775594711304 0.7181267142295837 0.9279385805130005 1.088198184967041
779 5.1050519943237305 4.548476696014404 3.6858086585998535 2.0170061588287354 1.896646499633789 2.315528631210327 1.4897481203079224 0.8767275214195251 0.8668743371963501 1.0454012155532837 1.1158175468444824
780 5.296789646148682 4.677412509918213 3.640801429748535 1.9549973011016846 1.8806899785995483 2.3293747901916504 1.6798443794250488 0.653592050075531 0.7895631790161133 1.2071332931518555 0.8485748767852783
781 4.8601579666137695 4.716390609741211 3.410871982574463 1.9555346965789795 1.8801950216293335 2.270698308944702 1.555385947227478 1.0321762561798096 0.7135246396064758 0.8894532322883606 0.9404391646385193
782 4.889159202575684 4.53924036026001 3.4925925731658936 2.0489280223846436 2.0641562938690186 2.670840263366699 1.840630054473877 0.6622761487960815 0.7655545473098755 0.7671179175376892 1.0717066526412964
783 4.719727516174316 4.533578395843506 3.4295809268951416 1.9238923788070679 2.062516927719116 2.5451793670654297 1.7496392726898193 0.8294002413749695 0.5193389058113098 0.7931962013244629 0.8137466907501221
784 4.503912925720215 4.547879219055176 3.220637798309326 1.8627628087997437 2.0567421913146973 2.341890335083008 1.783103346824646 1.0379146337509155 0.7098499536514282 0.814470648765564 0.9514834880828857
785 4.595112323760986 4.4557294845581055 3.1620354652404785 1.9511668682098389 1.8467046022415161 2.4109911918640137 1.7145620584487915 0.9247217774391174 0.6024774312973022 0.746207594871521 0.8596389293670654
786 4.776708602905273 4.93141508102417 3.244302988052368 1.9298858642578125 2.1325480937957764 2.5123496055603027 1.9654558897018433 0.9065737128257751 0.8542711138725281 0.9481645822525024 0.9404460191726685
787 4.6640496253967285 4.512071132659912 3.2266860008239746 1.9673689603805542 1.9875037670135498 2.480126142501831 2.265470504760742 0.8832520842552185 0.8437044620513916 0.9293773770332336 1.0290663242340088
788 4.770157814025879 4.532301425933838 3.268094539642334 1.930539608001709 1.998847246170044 2.475052833557129 1.6087183952331543 0.9666064977645874 0.8090680837631226 0.9281569719314575 1.0033159255981445
789 4.886999607086182 4.6716179847717285 3.4379568099975586 1.9216477870941162 2.0040290355682373 2.337123394012451 1.405079960823059 0.9918772578239441 0.7885557413101196 1.0964338779449463 1.1250650882720947
790 4.734063148498535 4.636596202850342 3.5334625244140625 2.025282382965088 1.9954575300216675 2.314621686935425 1.540199637413025 1.4026774168014526 0.9606403708457947 0.8051828742027283 1.011989951133728
791 5.128881454467773 4.799020290374756 3.7187657356262207 1.9360367059707642 1.8465672731399536 2.693934440612793 1.6577210426330566 1.003901720046997 0.9451509714126587 0.9624766111373901 1.2057985067367554
792 4.868239879608154 5.038634300231934 3.242152690887451 2.077199935913086 1.9573224782943726 2.7915499210357666 2.1305501461029053 0.8793154954910278 0.7865021824836731 0.9276430606842041 1.1504849195480347
793 5.02773904800415 4.834151744842529 3.3384695053100586 1.981384038925171 2.0640907287597656 2.270322561264038 1.6789195537567139 1.386284589767456 0.8512612581253052 0.7929290533065796 1.0981594324111938
794 4.9810919761657715 4.888535976409912 3.230804920196533 2.0454554557800293 2.143921375274658 2.6263980865478516 1.4397655725479126 1.0994951725006104 0.803814172744751 0.9735205173492432 1.2253834009170532
795 5.016360759735107 5.044880390167236 3.0379908084869385 2.010080575942993 2.0623862743377686 2.50935959815979 1.5254642963409424 1.473330020904541 0.6220935583114624 0.8407336473464966 1.1828489303588867
796 4.838118553161621 4.640569686889648 3.0355405807495117 1.7994855642318726 2.030808210372925 2.576242446899414 1.630291223526001 0.980786144733429 0.7144681811332703 1.0022026300430298 1.147918462753296
797 4.860307216644287 4.5680975914001465 3.491727352142334 1.900346040725708 1.864054560661316 2.397218942642212 1.6283981800079346 0.9273676872253418 1.2093137502670288 0.8779614567756653 1.152228832244873
798 4.7658467292785645 4.638759613037109 3.304931879043579 1.649460792541504 1.9784905910491943 2.293070077896118 1.845433235168457 1.2736834287643433 0.802259624004364 1.0822385549545288 1.1326724290847778
799 5.173848628997803 4.750855922698975 3.6130971908569336 1.618520975112915 1.937256097793579 2.309354543685913 1.5304654836654663 0.8803234696388245 0.8532087802886963 1.0337058305740356 0.9995003342628479
800 5.238135814666748 4.739408016204834 3.7955610752105713 1.5821431875228882 2.104269027709961 2.395967483520508 1.8961595296859741 0.970495879650116 0.8672605752944946 0.8547979593276978 1.2009450197219849
801 5.032595634460449 4.531963348388672 3.472599983215332 1.871412754058838 1.9683623313903809 2.510344982147217 1.9013906717300415 0.9406025409698486 0.8277093768119812 0.7865185737609863 1.3931059837341309
802 4.753015041351318 4.407831192016602 3.579462766647339 1.7715221643447876 2.0573103427886963 2.3400447368621826 1.7632030248641968 1.2331531047821045 1.01808762550354 0.8206295371055603 1.4925276041030884
803 4.771977424621582 4.4693522453308105 3.472585678100586 1.7628319263458252 2.1597118377685547 2.318049430847168 1.7438405752182007 1.0248608589172363 0.9199662804603577 0.8395382761955261 1.2428669929504395
804 5.119357109069824 4.934268474578857 3.467888116836548 1.7920072078704834 2.2559165954589844 2.543525457382202 1.574321985244751 1.1984360218048096 0.8104354739189148 0.8338950872421265 1.118302583694458
805 4.864234924316406 4.816530704498291 3.4719278812408447 1.7531245946884155 2.237704038619995 2.200395107269287 1.3313933610916138 1.6091291904449463 1.1938910484313965 0.8401650190353394 1.265236496925354
806 4.945099353790283 4.687803745269775 3.581136465072632 1.8668456077575684 2.0880751609802246 2.1723527908325195 1.4593700170516968 1.1269451379776 1.2179433107376099 0.9071509838104248 1.2968568801879883
807 4.96902322769165 4.777027130126953 3.207288980484009 1.9430713653564453 1.982252836227417 2.2179441452026367 1.514411211013794 1.0853005647659302 1.1240249872207642 0.7943129539489746 1.226601004600525
808 4.827399730682373 4.724757671356201 3.2975001335144043 1.749198079109192 2.0020744800567627 2.1287708282470703 1.6431511640548706 0.9790393114089966 0.9551961421966553 0.8632451295852661 1.3909536600112915
809 5.112259387969971 4.698626518249512 3.473842144012451 1.901397705078125 1.9973363876342773 2.29645037651062 1.3302191495895386 1.0040287971496582 0.7389401197433472 0.7893733382225037 1.6991578340530396
810 5.036098003387451 4.972869873046875 3.5276825428009033 1.9681466817855835 1.772726058959961 1.9785313606262207 1.5322641134262085 1.0339994430541992 0.9793056845664978 0.8119946718215942 1.5141404867172241
811 5.3161702156066895 4.9211554527282715 3.722522497177124 1.926224708557129 1.8977913856506348 2.5389811992645264 1.3053823709487915 1.2933727502822876 1.2329380512237549 0.8809998631477356 1.2741793394088745
812 5.22091007232666 4.973478317260742 3.792120933532715 1.7434954643249512 2.020495891571045 2.4297385215759277 1.3780207633972168 1.5654244422912598 1.054937481880188 0.8494918346405029 1.451067328453064
813 5.095679759979248 4.789353847503662 3.670867443084717 1.9074454307556152 1.7878499031066895 2.4294638633728027 1.4575998783111572 1.174154281616211 1.1055835485458374 0.880039393901825 1.471731424331665
814 4.828007221221924 4.81687593460083 3.353081703186035 1.9769902229309082 1.8936080932617188 2.252763509750366 1.3172045946121216 1.1566121578216553 0.982146680355072 0.7513365149497986 1.1740163564682007
815 5.035380840301514 4.726466655731201 3.538196325302124 1.852613091468811 2.0232186317443848 2.4150657653808594 1.6145365238189697 1.0229870080947876 0.7923012375831604 0.9300216436386108 1.3251841068267822
816 5.1199846267700195 4.755059242248535 3.6084506511688232 1.741231083869934 2.1752519607543945 2.4922096729278564 1.4055800437927246 1.0246602296829224 0.8770396709442139 0.9582966566085815 1.2856645584106445
817 4.8261799812316895 4.96482515335083 3.283571243286133 1.904861330986023 2.0618231296539307 2.497133493423462 1.3907495737075806 1.0836551189422607 0.7442726492881775 0.8849099278450012 1.3678655624389648
818 4.852297782897949 4.816362380981445 3.719329357147217 1.9462558031082153 2.2199277877807617 1.9986860752105713 1.3230575323104858 1.128734827041626 0.9767106771469116 0.8474411368370056 1.333773136138916
819 4.957603931427002 5.247497081756592 3.3567512035369873 1.7804067134857178 2.1382601261138916 2.5288052558898926 1.398200511932373 0.9111084342002869 0.9170300364494324 0.7548049092292786 1.1868849992752075
820 4.912598133087158 4.903365135192871 3.82232403755188 1.809506893157959 2.1062493324279785 2.483985424041748 1.778962254524231 0.8341901302337646 0.6919560432434082 0.751697838306427 1.546983003616333
821 5.191882610321045 5.039396286010742 3.7256505489349365 1.845705270767212 2.0705578327178955 2.359987258911133 1.3110238313674927 0.996645987033844 0.8584638237953186 0.8641180992126465 1.2284483909606934
822 5.0600457191467285 5.09222412109375 3.664731025695801 1.930509090423584 2.208751678466797 2.3284995555877686 1.2765047550201416 1.1614741086959839 0.8958765864372253 0.850661039352417 1.2069710493087769
823 4.845046043395996 4.975839614868164 3.403048038482666 1.850274682044983 2.1842851638793945 2.2613868713378906 1.3461793661117554 1.0855728387832642 1.0962587594985962 0.8529086112976074 1.4155596494674683
824 4.848318576812744 4.559298992156982 3.673731803894043 1.688918948173523 2.288344144821167 2.2149548530578613 1.4758175611495972 1.2047377824783325 1.1201186180114746 0.8210316896438599 1.1474555730819702
825 4.862555503845215 5.253414630889893 3.2742841243743896 1.989001750946045 2.1723639965057373 2.252143144607544 1.3947339057922363 1.1611099243164063 0.9496135711669922 0.8560778498649597 1.4063268899917603
826 4.905496597290039 5.028417110443115 3.4168639183044434 1.8772461414337158 2.1657698154449463 2.2780251502990723 1.396654725074768 1.2054370641708374 1.1746259927749634 0.7881341576576233 1.2935683727264404
827 5.01141881942749 5.244998931884766 3.705080032348633 2.0178020000457764 2.1757400035858154 2.3184540271759033 1.2370637655258179 1.2924728393554688 1.6990140676498413 1.0126869678497314 1.2037639617919922
828 5.275716781616211 5.662711143493652 3.585606098175049 1.9613367319107056 2.1824615001678467 2.613142490386963 1.3962085247039795 1.484972596168518 1.354085922241211 0.8798399567604065 1.2726117372512817
829 5.2340240478515625 5.26851749420166 3.8057308197021484 2.2011778354644775 2.440303087234497 2.298717737197876 1.2909034490585327 1.5559360980987549 1.2245032787322998 0.6709287762641907 1.366341471672058
830 5.346312522888184 4.896566867828369 3.9574944972991943 1.9213180541992188 2.3325843811035156 2.3167858123779297 1.5058727264404297 1.6025973558425903 0.7039729356765747 0.8634309768676758 1.196793794631958
831 5.121701240539551 5.223696231842041 3.5449788570404053 2.013012170791626 2.2550976276397705 2.4754862785339355 1.3998706340789795 1.276658535003662 0.8535264134407043 0.9058471918106079 1.220335602760315
832 5.04630184173584 5.044309616088867 3.267307758331299 2.127537488937378 2.204922914505005 2.3999624252319336 1.4724732637405396 1.2994945049285889 1.1653978824615479 0.8530726432800293 1.4273865222930908
833 5.34466028213501 5.100564479827881 3.4323220252990723 1.9983035326004028 2.228189468383789 2.604379415512085 1.0831149816513062 1.6097115278244019 1.2743687629699707 0.8666163086891174 1.3906991481781006
834 5.212369441986084 4.846123695373535 3.482261896133423 1.9947223663330078 2.2242562770843506 2.721620798110962 1.4620857238769531 1.482283592224121 1.0328246355056763 0.6853303909301758 1.499429702758789
835 5.572463035583496 5.065552711486816 3.9660401344299316 2.0161101818084717 2.2540123462677 2.875659465789795 1.301161766052246 1.6007870435714722 1.2979094982147217 0.7704758644104004 1.3445504903793335
836 5.498467922210693 4.842750549316406 4.119386672973633 1.951954960823059 2.3944969177246094 2.476834535598755 1.1146692037582397 1.4072426557540894 1.2131130695343018 0.8029735684394836 1.4386966228485107
837 5.379312038421631 4.876954555511475 3.9098763465881348 2.030627727508545 2.3449368476867676 2.5794084072113037 1.1750133037567139 1.619969129562378 1.0423669815063477 0.8810864686965942 1.3907396793365479
838 5.069553375244141 4.724099636077881 3.605029821395874 2.0826892852783203 2.512967824935913 2.489729881286621 1.307051420211792 1.2815172672271729 1.2710225582122803 0.8248351812362671 1.3677862882614136
839 5.019599437713623 4.615155220031738 3.5864598751068115 2.1602303981781006 2.2294814586639404 2.4104044437408447 1.4282201528549194 1.09002685546875 0.9437364339828491 0.763740062713623 1.3275235891342163
840 5.1147871017456055 4.479583263397217 3.472623586654663 2.348931074142456 2.188610553741455 2.420274019241333 1.4910446405410767 1.1732172966003418 1.3169084787368774 0.6842788457870483 1.2140084505081177
841 5.05655574798584 4.440448760986328 3.487154245376587 2.2677161693573 1.923895239830017 2.2079098224639893 1.1180115938186646 1.3254090547561646 1.301756501197815 0.7084843516349792 1.3153694868087769
842 4.8128886222839355 4.6562066078186035 3.090675115585327 2.67622709274292 2.2677571773529053 2.313166856765747 1.076733112335205 1.4318785667419434 0.9368554353713989 0.8093887567520142 1.4027135372161865
843 4.660918235778809 4.621339797973633 3.279862880706787 2.324558973312378 1.986698865890503 2.802452564239502 1.1053400039672852 1.2551006078720093 1.212653636932373 0.818354606628418 1.107069969177246
844 4.651878833770752 4.384756088256836 3.144871711730957 2.2035796642303467 2.0864858627319336 2.571532726287842 1.324815034866333 1.3038034439086914 1.1075383424758911 0.7856417894363403 1.1692259311676025
845 4.29721212387085 4.163984298706055 3.13736891746521 2.0835323333740234 2.27314829826355 2.1433212757110596 1.2421727180480957 1.2417396306991577 0.7212232351303101 0.8548985719680786 1.2824461460113525
846 4.386953353881836 4.340577125549316 3.0014426708221436 2.212679624557495 1.9328452348709106 2.0393171310424805 1.548753023147583 1.3066625595092773 0.9741702675819397 0.9173005223274231 1.2768338918685913
847 4.4007768630981445 4.521728992462158 2.94067120552063 2.3518033027648926 1.9855424165725708 2.0985093116760254 1.070097804069519 1.1769975423812866 0.645877480506897 0.9642025828361511 1.3238977193832397
848 4.478158473968506 4.621025562286377 3.045954942703247 2.107868194580078 2.236085891723633 1.786961317062378 1.0173372030258179 1.4692353010177612 1.1824977397918701 0.8454325199127197 1.2896090745925903
849 4.4696455001831055 4.773209571838379 2.9605095386505127 2.1526939868927 2.3295483589172363 2.069521188735962 1.017364501953125 1.8766913414001465 0.8172004222869873 0.896695613861084 1.1149569749832153
850 4.409785747528076 4.871947288513184 2.8524162769317627 1.9249078035354614 2.1388590335845947 2.0622572898864746 1.2565255165100098 1.2422800064086914 0.9184868335723877 0.8709876537322998 1.2242025136947632
851 4.757560729980469 5.1445112228393555 3.0275628566741943 2.058006525039673 1.7664035558700562 2.016634702682495 1.3208833932876587 1.3315942287445068 0.8356281518936157 0.8653666973114014 1.2523925304412842
852 4.621990203857422 5.022207260131836 3.1456756591796875 2.05256724357605 1.8680877685546875 2.1261539459228516 1.7531644105911255 1.2216060161590576 0.8398211598396301 0.7815591096878052 1.0909136533737183
853 4.644594192504883 4.656759738922119 3.392185688018799 2.204017400741577 2.1030354499816895 2.082996129989624 1.487467885017395 1.4751853942871094 0.9178425669670105 0.9764930605888367 1.0981535911560059
854 4.608558177947998 4.8606648445129395 3.0808138847351074 2.1482677459716797 1.9541219472885132 2.1867363452911377 1.5243685245513916 1.5533314943313599 0.7236962914466858 0.6568447351455688 1.0680594444274902
855 4.747766494750977 4.823404312133789 3.356536388397217 1.9274922609329224 2.0966615676879883 2.219470262527466 1.4497699737548828 1.7996888160705566 0.781457245349884 0.8562524914741516 1.1879560947418213
856 4.409768104553223 4.742420673370361 3.244554281234741 2.0233523845672607 2.0331993103027344 2.171078681945801 1.1363269090652466 1.432403326034546 0.930354118347168 0.7914285659790039 1.2011504173278809
857 4.695226669311523 4.9701714515686035 3.241333484649658 2.1248884201049805 2.2343037128448486 2.174578905105591 1.1548478603363037 1.7093923091888428 1.0787068605422974 0.7681137323379517 1.1309229135513306
858 4.77405309677124 4.891239166259766 3.1323277950286865 2.1908771991729736 2.164818525314331 2.1444473266601563 1.4862602949142456 1.741135597229004 0.7487711906433105 0.6377894878387451 1.1197658777236938
859 4.8913893699646 5.163460731506348 3.330806016921997 2.055874824523926 2.3359010219573975 1.8819769620895386 1.410194754600525 1.9782609939575195 1.082779049873352 0.801469624042511 1.3788652420043945
860 4.9322638511657715 5.254796028137207 3.131186008453369 2.2450220584869385 2.2195794582366943 2.221067428588867 1.3843693733215332 1.4628924131393433 0.7586432099342346 0.574626624584198 1.2030712366104126
861 4.9792866706848145 5.292778968811035 3.2899489402770996 2.0624186992645264 2.3568642139434814 2.192244291305542 1.1705601215362549 1.7006385326385498 1.2819831371307373 0.7666909694671631 1.213718056678772
862 4.994503021240234 5.591763973236084 3.3389081954956055 2.0473828315734863 2.2000350952148438 2.2022902965545654 1.2462050914764404 2.611056327819824 0.9156107306480408 0.7119510173797607 1.2155898809432983
863 4.733235836029053 5.049315452575684 3.1566965579986572 2.132274627685547 2.262571334838867 1.8880711793899536 1.3211432695388794 1.5975968837738037 0.8267505168914795 0.951969563961029 1.3178503513336182
864 4.567113399505615 4.994748592376709 3.0807158946990967 2.1476621627807617 1.9030771255493164 1.9030357599258423 1.094578504562378 1.6368849277496338 1.1900101900100708 0.7702414989471436 1.2590264081954956
865 4.451626300811768 4.631895065307617 3.174376964569092 1.9928706884384155 2.194519519805908 1.6244438886642456 1.117440104484558 1.6139506101608276 1.0231152772903442 0.5371463298797607 1.2284384965896606
866 4.467305660247803 4.778157711029053 3.1254889965057373 1.9069762229919434 2.1911282539367676 1.9029035568237305 1.0582969188690186 1.572763442993164 1.1279408931732178 0.5202065110206604 1.1211062669754028
867 4.5434699058532715 4.836182594299316 3.2627031803131104 1.8666729927062988 2.2415151596069336 1.82277512550354 1.1659836769104004 1.392935037612915 0.7991011142730713 0.8074509501457214 1.015618085861206
868 4.434933662414551 4.844062328338623 2.9089696407318115 1.9058473110198975 1.9870420694351196 1.929927945137024 1.099434494972229 1.5589765310287476 0.571907103061676 0.8108697533607483 1.476646900177002
869 4.299183368682861 4.716166973114014 2.9648051261901855 2.0823566913604736 2.085146427154541 1.996955394744873 1.3910452127456665 1.50502610206604 0.9004139304161072 0.6868807077407837 1.1338711977005005
870 4.387887954711914 4.489712238311768 3.2515382766723633 1.950725793838501 2.097744941711426 1.9200456142425537 1.5991822481155396 1.3912019729614258 1.267791986465454 0.7216174006462097 1.233302116394043
871 5.069705486297607 4.714825630187988 3.7683799266815186 1.9641309976577759 2.1644725799560547 2.0816352367401123 1.4966486692428589 1.3246482610702515 0.9923095107078552 0.7748491168022156 1.1500263214111328
872 5.032944202423096 4.877054214477539 3.622304677963257 2.09093976020813 1.9907898902893066 1.7227683067321777 1.3463566303253174 1.414668083190918 0.8002592325210571 0.714344322681427 1.1281715631484985
873 4.997376918792725 4.659142971038818 3.7077012062072754 2.1126556396484375 1.9613760709762573 2.0602805614471436 1.3156260251998901 1.2695666551589966 0.8322710394859314 0.6364385485649109 1.3186506032943726
874 4.945323467254639 4.568720817565918 3.906339168548584 2.0065956115722656 2.0595943927764893 2.0236425399780273 1.4058958292007446 1.654659628868103 1.0301365852355957 0.6632710695266724 1.1347614526748657
875 4.5251545906066895 4.498315334320068 3.4735167026519775 2.051574230194092 2.1949071884155273 1.8356587886810303 1.6131246089935303 1.4347679615020752 1.180073857307434 0.7058799266815186 1.3430017232894897
876 4.6438422203063965 4.736063480377197 3.426156997680664 2.086652994155884 2.098384141921997 2.2305753231048584 1.3407741785049438 1.2895883321762085 0.9612360000610352 0.7252278327941895 1.5799931287765503
877 5.060450553894043 4.952236652374268 3.4728803634643555 2.2571568489074707 2.2384631633758545 2.2453606128692627 1.3829345703125 1.7729727029800415 1.4868478775024414 0.6167441606521606 1.409074068069458
878 4.963813781738281 5.027781963348389 3.456202507019043 2.1590569019317627 2.2913103103637695 1.9864901304244995 1.1771504878997803 1.3911510705947876 1.1666514873504639 0.6796694397926331 1.4639993906021118
879 5.384584426879883 5.050676345825195 3.708824872970581 1.9300765991210938 2.367908239364624 2.3256804943084717 1.0826261043548584 1.2973893880844116 1.4235643148422241 0.455740362405777 1.2799458503723145
880 5.122511863708496 5.157134532928467 3.408853054046631 2.1388626098632813 2.2788519859313965 2.1464431285858154 1.002675175666809 1.4336401224136353 1.3293640613555908 0.6061513423919678 1.216361165046692
881 5.497718811035156 5.370804309844971 3.4521071910858154 2.0562727451324463 2.2027416229248047 2.2590577602386475 1.3193296194076538 1.7822002172470093 1.3359946012496948 0.7058300971984863 1.4913666248321533
882 5.198487281799316 5.025506019592285 3.5333540439605713 2.2255988121032715 2.291945695877075 2.1525986194610596 2.129575490951538 1.4125365018844604 1.2154936790466309 0.7067080736160278 1.1680668592453003
883 5.183553218841553 4.797327995300293 3.4314849376678467 2.2619683742523193 2.2246243953704834 2.039426326751709 1.9921574592590332 1.3877785205841064 1.2980902194976807 0.572778582572937 1.3463969230651855
884 5.129110813140869 4.963019371032715 3.3653528690338135 1.9864320755004883 2.1659045219421387 2.193556547164917 1.9813272953033447 1.3147729635238647 1.1380081176757813 0.7014451622962952 1.3443585634231567
885 4.964001178741455 4.856045246124268 3.298008918762207 2.137054681777954 1.9906913042068481 2.0044729709625244 1.7631791830062866 1.369708776473999 1.2841004133224487 0.7250161170959473 1.3483598232269287
886 5.030470848083496 4.998694896697998 3.3239290714263916 2.0198733806610107 2.1095428466796875 1.8358345031738281 1.9082250595092773 1.1665011644363403 1.3250409364700317 0.8153142929077148 1.4292876720428467
887 4.831467151641846 4.84660005569458 3.3101484775543213 1.9432001113891602 2.0811784267425537 1.8384743928909302 1.7035170793533325 1.253842830657959 1.442015290260315 0.740031361579895 1.4796063899993896
888 4.513767719268799 4.82023811340332 3.3111443519592285 1.8246524333953857 2.1588315963745117 2.083676338195801 1.1929583549499512 1.3334816694259644 1.3363503217697144 0.7600913643836975 1.2611274719238281
889 4.306539058685303 4.588629245758057 3.2875397205352783 1.8755789995193481 2.120317220687866 1.9185059070587158 1.3750337362289429 1.487860083580017 1.3846787214279175 0.7358151078224182 1.6051346063613892
890 4.297980308532715 4.362704277038574 3.5186703205108643 1.9232288599014282 2.213348865509033 1.6575274467468262 1.324331521987915 1.5391901731491089 1.3313851356506348 0.614462673664093 1.508844256401062
891 4.708003997802734 4.762230396270752 3.531055450439453 2.072030782699585 2.2139523029327393 1.9185047149658203 1.4749243259429932 1.4891538619995117 1.376122236251831 0.9047396183013916 1.7547944784164429
892 4.600231170654297 4.8204450607299805 3.2328743934631348 1.933405876159668 2.1896064281463623 2.1221868991851807 1.093205213546753 1.7041475772857666 1.1032118797302246 0.805512011051178 1.5456937551498413
893 4.583552837371826 4.749805927276611 3.3133976459503174 1.9306697845458984 2.39591908454895 1.9340877532958984 1.021578311920166 1.6011027097702026 1.3267407417297363 0.7191650867462158 1.5053811073303223
894 4.583446979522705 4.272721767425537 3.633882999420166 2.0580809116363525 2.419217109680176 2.046584129333496 1.23668372631073 1.6049658060073853 1.4025132656097412 0.7280256748199463 1.6285276412963867
895 4.5667643547058105 4.229519367218018 3.816375732421875 2.1025900840759277 2.5236501693725586 2.127049207687378 1.2616292238235474 1.3711224794387817 1.2430123090744019 0.9456327557563782 1.713471531867981
896 4.479251384735107 4.393744468688965 3.5634851455688477 2.1203041076660156 2.3984758853912354 2.3368725776672363 1.546861171722412 1.2177425622940063 1.573813557624817 0.9814557433128357 1.6451749801635742
897 4.852149963378906 4.871868133544922 3.730726957321167 1.944620966911316 2.4015278816223145 2.0813047885894775 1.017033576965332 1.8421686887741089 1.4273748397827148 0.7274073958396912 0.9036239385604858
898 4.812284469604492 4.739297866821289 3.756667375564575 1.856549620628357 2.3290653228759766 1.984989047050476 1.0162062644958496 1.2913576364517212 0.8575202822685242 0.7284415364265442 1.1785690784454346
899 4.940595626831055 4.77135705947876 3.786717176437378 1.9128998517990112 2.214233875274658 2.107985258102417 1.2203859090805054 1.4228968620300293 1.1259191036224365 0.7730928063392639 1.1516320705413818
900 5.0694899559021 5.128647804260254 3.6906094551086426 2.08520245552063 2.355034589767456 2.3374838829040527 1.6185330152511597 1.0921539068222046 0.9985209107398987 0.7743234038352966 1.4632326364517212
901 5.205819129943848 5.264166355133057 3.7856922149658203 2.0962281227111816 2.4452767372131348 1.9753127098083496 1.0019686222076416 1.441536784172058 1.3934524059295654 0.8311415314674377 1.3610613346099854
902 5.0465407371521 4.920161724090576 3.6619315147399902 2.1404366493225098 2.4245247840881348 1.7968757152557373 1.1615978479385376 1.4904917478561401 0.900942862033844 0.7813405394554138 1.4881187677383423
903 5.046167373657227 4.965996742248535 3.4867610931396484 2.233344793319702 2.230658531188965 1.974523901939392 1.6394122838974 1.3225878477096558 0.7933245897293091 0.82996666431427 1.4503304958343506
904 4.888020992279053 4.607447147369385 3.7179415225982666 2.276991605758667 2.304971694946289 1.9307239055633545 1.5399805307388306 1.4296671152114868 0.6173624396324158 0.8837748169898987 1.4551433324813843
905 4.794480800628662 4.53855037689209 3.465306520462036 2.041543483734131 2.2469325065612793 2.162328004837036 1.6716837882995605 1.058395266532898 0.9048643708229065 0.801659882068634 1.4254424571990967
906 4.898810386657715 4.745241165161133 3.4941511154174805 2.0438005924224854 2.2510533332824707 2.4130961894989014 1.5507007837295532 1.3661727905273438 1.1413651704788208 0.8556211590766907 1.5904370546340942
907 5.2367329597473145 4.933969497680664 3.864284038543701 2.084277868270874 2.3422651290893555 2.4915785789489746 1.6102768182754517 1.2026492357254028 1.521394968032837 0.8059021830558777 1.2762913703918457
908 4.950762748718262 4.936248779296875 3.4772870540618896 2.080319404602051 2.3885691165924072 2.525498628616333 1.5394474267959595 1.2956819534301758 0.8693768978118896 0.8167049288749695 1.3971667289733887
909 4.887707710266113 4.865646839141846 3.4651060104370117 2.0708932876586914 2.1687533855438232 2.4710257053375244 1.3391258716583252 1.195801854133606 0.9312908053398132 0.778915524482727 1.3938475847244263
910 4.641610145568848 4.566461086273193 3.2235162258148193 2.1288840770721436 1.9761816263198853 2.433605670928955 1.4011801481246948 1.2832491397857666 0.8254647254943848 0.9289788007736206 1.5042989253997803
911 4.587246417999268 4.84639310836792 3.2301526069641113 1.944830060005188 2.0665669441223145 2.4187047481536865 1.590631127357483 1.36163330078125 1.097263216972351 0.865365207195282 1.4727174043655396
912 4.8087263107299805 5.069704055786133 3.3665761947631836 2.025045871734619 2.233802318572998 2.483215570449829 1.7478456497192383 1.5355833768844604 0.7711176872253418 0.7919641733169556 1.3938889503479004
913 5.034040927886963 5.139170169830322 3.48488450050354 2.2009925842285156 2.0197408199310303 2.3531155586242676 1.6885439157485962 1.4146661758422852 1.1136596202850342 0.7993107438087463 1.5477757453918457
914 5.374146938323975 5.200019359588623 3.773317337036133 2.1444993019104004 2.166877269744873 2.333552360534668 1.553300380706787 1.6128661632537842 1.194246768951416 0.6607815027236938 1.4239294528961182
915 5.031020641326904 4.991860866546631 3.388768434524536 2.182076930999756 2.19519305229187 2.3210196495056152 1.4536476135253906 1.2819855213165283 0.9473098516464233 0.5574889183044434 1.335339069366455
916 4.743936538696289 4.719488620758057 3.0984408855438232 1.7981436252593994 2.305380344390869 2.359865427017212 1.4032865762710571 1.1553969383239746 0.9429211616516113 0.6327627301216125 1.389514446258545
917 4.9833855628967285 5.3488664627075195 3.0159168243408203 1.982841968536377 2.147115707397461 2.382129669189453 1.5634568929672241 1.6556627750396729 1.0692148208618164 0.7560333013534546 1.557411551475525
918 4.76908540725708 5.235894203186035 3.1349782943725586 2.1653010845184326 2.1940412521362305 2.3966281414031982 1.1847023963928223 1.551374077796936 0.8407032489776611 0.5385981798171997 1.3580667972564697
919 4.844033241271973 5.130298137664795 2.9736368656158447 2.1999430656433105 2.2227718830108643 2.523925304412842 1.582854986190796 1.3957180976867676 0.9858595132827759 0.664304256439209 1.399127721786499
920 4.6182756423950195 4.854184150695801 3.109102249145508 2.197483777999878 2.343787431716919 2.263867139816284 1.7484935522079468 1.043497085571289 0.8382182717323303 0.6134539246559143 1.4512282609939575
921 4.74200439453125 5.141258716583252 3.0365490913391113 2.092240333557129 2.1405792236328125 2.2858831882476807 1.4160590171813965 1.7781013250350952 1.0226811170578003 0.7484682202339172 1.5108346939086914
922 4.651204586029053 4.7342047691345215 3.2196059226989746 2.105423927307129 2.234442949295044 2.322204351425171 1.4742568731307983 1.269205927848816 1.1627610921859741 0.8181215524673462 1.4517523050308228
923 4.988467216491699 5.00278377532959 3.6037020683288574 2.180870532989502 1.9405101537704468 2.283381938934326 1.5396549701690674 1.4146831035614014 1.398992657661438 0.8006209135055542 1.4386197328567505
924 4.977319240570068 4.94617223739624 3.5116536617279053 2.085777759552002 2.2572524547576904 2.4598772525787354 1.6662555932998657 1.5003418922424316 1.5316777229309082 0.776347279548645 1.5487780570983887
925 5.09971284866333 5.004658222198486 3.5591630935668945 2.177943229675293 2.2087888717651367 2.251434564590454 1.5491129159927368 1.234474539756775 0.8320379257202148 0.8788923025131226 1.455855369567871
926 5.05539608001709 4.950263977050781 3.7817816734313965 1.9983782768249512 2.475776433944702 2.5548579692840576 1.251915693283081 1.5726542472839355 1.0766398906707764 0.6291640996932983 1.5450540781021118
927 4.948962688446045 4.966557025909424 3.4291343688964844 1.9377450942993164 2.1980397701263428 2.605097532272339 1.1597634553909302 1.6523302793502808 1.3504416942596436 0.662975549697876 1.4832795858383179
928 4.561924934387207 4.812444686889648 3.2404229640960693 1.934525966644287 2.220761775970459 2.145402193069458 1.013431429862976 1.6766078472137451 0.8261730074882507 0.6931362748146057 1.4450938701629639
929 4.647549629211426 4.890274524688721 3.161283016204834 1.8597848415374756 2.1888089179992676 2.38461971282959 1.0164341926574707 1.3681985139846802 0.916420578956604 0.8887423872947693 1.4133378267288208
930 4.782419204711914 4.784061431884766 3.4290268421173096 1.9990123510360718 2.2279438972473145 2.2776854038238525 1.2626234292984009 1.069890022277832 0.959135115146637 0.6975945234298706 1.4859999418258667
931 4.67518949508667 4.683917999267578 3.314883232116699 2.054631233215332 2.110827922821045 2.301856517791748 1.1497551202774048 1.1080175638198853 1.2267242670059204 0.7090175747871399 1.2020584344863892
932 5.124319553375244 4.83521032333374 3.583582639694214 1.8886125087738037 2.5086920261383057 2.275297164916992 1.431638240814209 1.3925727605819702 1.4032138586044312 0.6273872256278992 1.4284160137176514
933 4.961114883422852 4.801086902618408 3.3894832134246826 1.8238942623138428 2.214284658432007 2.368770122528076 1.2869623899459839 1.3358063697814941 1.3416396379470825 0.7584159970283508 1.4393730163574219
934 5.025786876678467 4.859792232513428 3.6153950691223145 1.875415563583374 2.3432633876800537 2.4556894302368164 1.234113097190857 1.3377677202224731 1.334044098854065 0.8211049437522888 1.4861632585525513
935 5.450742244720459 5.184994697570801 3.8833773136138916 2.0441431999206543 2.307279348373413 2.05497670173645 1.1397652626037598 1.4624228477478027 1.4467213153839111 0.8449204564094543 1.5981523990631104
936 5.261116981506348 5.1374616622924805 3.553049325942993 2.1148524284362793 2.019501209259033 2.286679267883301 1.5139495134353638 1.3147839307785034 0.9444611668586731 0.7027906179428101 1.6490402221679688
937 4.848789691925049 4.786261558532715 3.3318214416503906 1.9404754638671875 2.018827438354492 2.297067403793335 1.494512677192688 1.6437971591949463 1.3700196743011475 0.7532200217247009 1.4700403213500977
938 4.708789825439453 4.837115287780762 3.5227584838867188 2.0786588191986084 2.228332281112671 2.1432301998138428 1.1978191137313843 1.288318395614624 1.4694890975952148 0.6132686138153076 1.4896211624145508
939 5.1978535652160645 4.871615409851074 3.705927610397339 2.126141309738159 2.125067949295044 2.442049741744995 1.210868000984192 1.4829320907592773 1.343976378440857 0.6872358918190002 1.4657394886016846
940 4.83943510055542 4.641754150390625 3.402048110961914 2.0806825160980225 1.943312168121338 2.4040539264678955 1.6925780773162842 1.8488490581512451 0.9466577768325806 0.725821852684021 1.508297324180603
941 4.986576080322266 4.675483226776123 3.6383562088012695 2.1313440799713135 2.047727108001709 2.4518535137176514 1.7815256118774414 1.5802862644195557 1.1788667440414429 0.6765141487121582 1.5583618879318237
942 4.956080913543701 4.749377727508545 3.6544156074523926 2.082284688949585 2.1171202659606934 2.3740620613098145 1.6846460103988647 1.3957099914550781 1.534650444984436 0.6049138903617859 1.4345444440841675
943 5.096714019775391 4.75720739364624 3.7772603034973145 2.298492670059204 2.068119525909424 2.308833360671997 1.9511706829071045 1.1847184896469116 1.3661701679229736 0.5860677361488342 1.4607263803482056
944 5.175449371337891 4.964535236358643 3.77232027053833 2.2687296867370605 2.206085205078125 2.1400885581970215 1.8692618608474731 1.5111488103866577 1.2534064054489136 0.715732216835022 1.4620589017868042
945 4.938751220703125 4.548983573913574 3.7823846340179443 2.166074275970459 2.172822952270508 2.312903881072998 1.7088510990142822 1.1117825508117676 1.1367809772491455 0.6744768023490906 1.3970552682876587
946 5.065383434295654 4.832871913909912 3.645212173461914 2.228142023086548 2.150097370147705 2.218790292739868 1.6684938669204712 1.2733900547027588 1.2142565250396729 0.6908793449401855 1.565435528755188
947 4.838266372680664 4.659979820251465 3.472270965576172 2.2621333599090576 2.1201364994049072 2.1285488605499268 1.4256341457366943 1.45529305934906 1.4248592853546143 0.5684292316436768 1.4546477794647217
948 4.940471172332764 5.025491237640381 3.430703639984131 2.0639097690582275 2.2480411529541016 2.532788038253784 1.7662080526351929 1.1946303844451904 0.8673644065856934 0.7775651812553406 1.419435739517212
949 5.01649808883667 5.105881214141846 3.4332783222198486 2.416073799133301 2.1045989990234375 2.1124770641326904 1.8221960067749023 1.3620171546936035 1.126176357269287 0.6257564425468445 1.4451278448104858
950 5.066685199737549 5.15989875793457 3.3800745010375977 2.2806029319763184 2.214158773422241 2.2342770099639893 1.8419363498687744 1.254565715789795 1.08668053150177 0.872324526309967 1.5633207559585571
951 5.052600860595703 5.007855415344238 3.3365817070007324 2.31718373298645 2.1803269386291504 2.2133896350860596 1.916585087776184 1.6125257015228271 0.89637690782547 0.6300459504127502 1.5483899116516113
952 5.2429423332214355 5.235890865325928 3.25323748588562 2.4464755058288574 2.1087286472320557 2.12642240524292 1.724865198135376 1.3875389099121094 1.0992363691329956 0.6924203634262085 1.449273705482483
953 5.2650909423828125 5.269570827484131 3.5375726222991943 2.1554038524627686 2.155660390853882 2.212454319000244 1.6602379083633423 1.5170942544937134 1.5461113452911377 0.7530155777931213 1.4891736507415771
954 5.079463958740234 5.191534519195557 3.3724119663238525 2.14284086227417 2.1365458965301514 2.2266299724578857 1.7440295219421387 1.302424669265747 1.3490649461746216 0.730601966381073 1.5663115978240967
955 5.066210746765137 5.328734397888184 3.456576108932495 2.1153221130371094 2.000793695449829 2.1283118724823 1.7144016027450562 1.3768913745880127 1.5466383695602417 0.7572442293167114 1.4957797527313232
956 4.729249477386475 5.099467754364014 3.2039754390716553 2.1592562198638916 2.1340482234954834 2.4077818393707275 1.680657982826233 1.7326173782348633 1.5827996730804443 0.8323710560798645 1.3555036783218384
957 4.562180519104004 4.763597011566162 3.224790573120117 2.3063504695892334 2.1832900047302246 2.3980751037597656 1.5433540344238281 1.1460344791412354 1.3257396221160889 0.8018845319747925 1.4600635766983032
958 4.852284908294678 5.231441020965576 3.114128351211548 2.128974437713623 2.1230294704437256 2.1804399490356445 1.4974737167358398 1.180144190788269 1.4089056253433228 0.8357210755348206 1.4749224185943604
959 4.7534990310668945 5.014480113983154 3.214770555496216 2.1939196586608887 2.1604418754577637 2.3361809253692627 1.4214597940444946 1.0512243509292603 0.9290552139282227 0.885963499546051 1.3812175989151
960 5.0059590339660645 5.38582181930542 3.276911973953247 2.1116788387298584 2.1983180046081543 2.202454090118408 1.486934781074524 1.3404690027236938 0.957031786441803 0.7168202996253967 1.2701135873794556
961 4.62795877456665 5.004973411560059 3.0642917156219482 2.217759132385254 2.2115416526794434 2.385772228240967 1.1210209131240845 0.9255605936050415 1.0978449583053589 0.7035127282142639 1.3126533031463623
962 4.741297721862793 5.1065802574157715 3.1380844116210938 2.290409564971924 1.9992341995239258 2.2986655235290527 1.280785322189331 0.9520003795623779 1.0619752407073975 0.6635213494300842 1.226752758026123
963 4.4142374992370605 4.563801288604736 2.8908233642578125 2.180386543273926 2.0236976146698 2.3234105110168457 1.2208813428878784 0.9857026934623718 1.0200893878936768 0.7484852075576782 1.2976270914077759
964 4.838801383972168 4.944223403930664 2.9814260005950928 2.416285753250122 1.8393033742904663 2.2296109199523926 1.108778476715088 1.1995447874069214 0.9678946137428284 0.581072986125946 1.352433681488037
965 4.983660697937012 5.273923873901367 3.1723365783691406 2.3358962535858154 1.966219186782837 2.5334463119506836 1.1565409898757935 1.361387848854065 0.9696635007858276 0.7843409776687622 1.3728053569793701
966 4.937636375427246 5.198431968688965 3.279907464981079 2.4547736644744873 2.117711305618286 2.3310835361480713 1.4292659759521484 1.37673819065094 1.0623960494995117 0.6203458905220032 1.3696001768112183
967 4.568709850311279 4.895167827606201 3.010024070739746 2.608025312423706 2.0226285457611084 2.7010045051574707 1.4286855459213257 1.3830171823501587 0.8946003913879395 0.7592889666557312 1.5207524299621582
968 4.788700103759766 5.161847114562988 3.188331127166748 2.786113739013672 2.17311429977417 2.6504721641540527 1.1272355318069458 1.4088294506072998 0.5564439296722412 0.8653447031974792 1.534786343574524
969 4.687726974487305 5.45463752746582 3.038276433944702 2.5278286933898926 2.223344326019287 2.569990873336792 1.2786248922348022 1.2229304313659668 1.1921944618225098 1.2252519130706787 1.455526351928711
970 4.839855194091797 5.304061412811279 3.24627423286438 2.390486717224121 2.3613266944885254 2.5582351684570313 1.3924757242202759 1.7254629135131836 0.8459139466285706 0.7644505500793457 1.4087241888046265
971 5.017744064331055 5.405096530914307 3.0899176597595215 2.3950366973876953 2.232184410095215 2.3390793800354004 1.285941243171692 1.2023365497589111 1.125247597694397 0.7611638307571411 1.5086356401443481
972 4.77278995513916 5.216969013214111 3.1613500118255615 2.546961784362793 2.079458475112915 2.495413303375244 1.3105343580245972 1.2809065580368042 1.0985400676727295 0.7129355072975159 1.5641517639160156
973 4.795559883117676 5.371665000915527 3.02899432182312 2.4609012603759766 2.1470749378204346 2.432861804962158 1.2578978538513184 1.5626232624053955 1.0365185737609863 0.8209627270698547 1.2357678413391113
974 4.795588493347168 5.5997395515441895 3.01031494140625 2.4294655323028564 2.2658815383911133 2.7605316638946533 1.3158400058746338 1.2656008005142212 0.7323795557022095 0.7012962102890015 1.5471082925796509
975 4.626194477081299 5.1562299728393555 3.181370973587036 2.5695393085479736 2.195552349090576 2.5654232501983643 1.1543991565704346 1.4492700099945068 0.9213778972625732 0.7542742490768433 1.5982117652893066
976 4.800288677215576 5.270694255828857 3.259643793106079 2.6799566745758057 2.3607959747314453 2.5182714462280273 1.2196598052978516 1.3291192054748535 0.955642819404602 0.7173539400100708 1.471083641052246
977 4.818173408508301 5.076930046081543 3.356090545654297 2.4868323802948 2.243053674697876 2.4446969032287598 1.3024293184280396 1.396630883216858 0.7195013165473938 0.7406039834022522 1.5824779272079468
978 4.748456001281738 5.324038028717041 3.057278871536255 2.5269625186920166 2.0737342834472656 2.350776433944702 1.373561978340149 1.307684063911438 0.9193449020385742 0.8762549161911011 1.4444209337234497
979 4.734709739685059 5.346787452697754 3.2430357933044434 2.459691286087036 2.2676374912261963 2.5343849658966064 1.4959311485290527 1.1396019458770752 0.7163661122322083 0.6413484811782837 1.477804183959961
980 4.850459098815918 5.604434013366699 3.1386170387268066 2.5784265995025635 2.184987783432007 2.3118395805358887 1.2432153224945068 1.018377423286438 1.202378273010254 0.7621335387229919 1.295864224433899
981 4.615999221801758 5.483668804168701 3.069920539855957 2.5755395889282227 1.9175199270248413 2.3358476161956787 1.290129542350769 1.19829523563385 0.9333177804946899 0.6414650082588196 1.6625769138336182
982 4.725043773651123 5.393056869506836 3.165191173553467 2.682600736618042 2.050300121307373 2.6906630992889404 1.1910861730575562 1.1832351684570313 0.7863467931747437 0.594647228717804 1.3268166780471802
983 4.58316707611084 5.173429012298584 3.4290993213653564 2.4218757152557373 2.18953013420105 2.601609230041504 1.2008390426635742 1.1957671642303467 0.8529940247535706 0.8910917639732361 1.500228762626648
984 4.696756362915039 5.576291561126709 3.0769941806793213 2.3880867958068848 2.0069944858551025 2.6092076301574707 1.4579633474349976 1.0073827505111694 0.7886010408401489 0.6206962466239929 1.6060371398925781
985 4.684504508972168 5.423566818237305 3.3091788291931152 2.3325679302215576 2.2746386528015137 2.5176186561584473 1.2634471654891968 1.0256550312042236 1.031836986541748 0.7610195279121399 1.4957315921783447
986 4.689362525939941 5.5311055183410645 3.0316672325134277 2.352862596511841 2.086456060409546 2.309983253479004 1.5142911672592163 1.1763683557510376 0.8927845358848572 0.7172450423240662 1.6065442562103271
987 4.7491350173950195 5.565493583679199 3.1778504848480225 2.710965394973755 2.1368274688720703 2.630408763885498 1.4085816144943237 0.9989734292030334 0.9777469038963318 0.7594798803329468 1.5714304447174072
988 4.398670673370361 5.184199810028076 2.8800339698791504 2.5221805572509766 2.069794178009033 2.256950616836548 1.1105563640594482 1.3284779787063599 1.013780117034912 0.7555403113365173 1.5969974994659424
989 4.58854866027832 5.69271993637085 2.8580236434936523 2.5225648880004883 1.9812073707580566 2.539477586746216 0.9317963123321533 1.348773717880249 0.7847495079040527 0.7606017589569092 1.5216636657714844
990 4.549870491027832 5.495070934295654 2.9973549842834473 2.6554794311523438 2.032805919647217 2.3277740478515625 1.2815914154052734 1.2886455059051514 0.9047108292579651 0.5705426931381226 1.5296552181243896
991 4.499783992767334 5.442032814025879 2.8584182262420654 2.521760940551758 2.0961997509002686 2.329413890838623 0.941005527973175 1.272953748703003 0.9962102770805359 0.7202227115631104 1.481704592704773
992 4.342514991760254 5.129639625549316 3.019270420074463 2.8359458446502686 2.0780956745147705 2.2842819690704346 1.1062443256378174 1.4183919429779053 1.0889047384262085 0.6118980646133423 1.433153748512268
993 4.458364009857178 5.208029747009277 3.0619282722473145 2.8072714805603027 2.0511372089385986 2.2546725273132324 1.236726999282837 1.2401219606399536 1.1199259757995605 0.7916295528411865 1.5955941677093506
994 4.3584184646606445 5.1778059005737305 2.9381370544433594 2.732105016708374 2.0115320682525635 2.2790799140930176 1.4429839849472046 1.1550562381744385 0.8538158535957336 0.7312816381454468 1.7353246212005615
995 4.298566818237305 5.095404624938965 3.0083630084991455 2.7094063758850098 2.080444097518921 2.116321563720703 1.4172899723052979 1.2043150663375854 0.7644720077514648 0.7627269625663757 1.6244006156921387
996 4.113073348999023 4.8750457763671875 2.986642837524414 2.6797614097595215 2.1358695030212402 2.4123148918151855 1.1838847398757935 0.9602058529853821 0.9641846418380737 0.6594807505607605 1.5669821500778198
997 4.067056179046631 4.952891826629639 2.9467077255249023 2.5263662338256836 2.0463268756866455 2.1947624683380127 1.1760947704315186 1.1870261430740356 1.10951566696167 0.6918070912361145 1.5895622968673706
998 4.451826095581055 5.2025628089904785 3.267385721206665 2.480316400527954 2.1639106273651123 2.3194594383239746 1.2646729946136475 1.0845502614974976 1.1836715936660767 0.8033411502838135 1.5057002305984497
999 4.291477203369141 5.052644729614258 3.221356153488159 2.495577573776245 2.1660971641540527 2.419804811477661 1.2389206886291504 1.4165481328964233 1.239054799079895 0.7639939188957214 1.5547411441802979
1000 4.424707889556885 5.18857479095459 3.387741804122925 2.401482582092285 2.1811740398406982 2.434122323989868 1.1060502529144287 1.3798270225524902 1.0603153705596924 0.8300521373748779 1.410306453704834
1001 4.596525192260742 5.577465057373047 3.3644015789031982 2.5198607444763184 2.1004059314727783 2.379601240158081 1.0964993238449097 1.4718660116195679 1.3010162115097046 0.8413951396942139 1.5828933715820313
1002 4.484254837036133 5.319353103637695 3.2090563774108887 2.675523281097412 1.9732927083969116 2.2857840061187744 1.0686229467391968 1.3839178085327148 1.221980333328247 0.7033825516700745 1.722853660583496
