# Supplementary material for: Complexes of vertebrate TMC1/2 and CIB2/3 proteins form hair-cell mechanotransduction cation channels
Source: eLife. 2025 Jan 8;12:RP89719. doi: 10.7554/eLife.89719 (PMC11709434; doi:10.7554/eLife.89719)
Supplement: Figure 8—figure supplement 1—source data 1. [file elife-89719-fig8-figsupp1-data1.zip › RMSD-1-hsTMC1-hsCIB3-CaPOPC-mineq.dat]

0 0.0 0.0 0.0 0.0 0.0 0.0 0.0 0.0 0.0 0.0 0.0
1 0.0 0.0 0.0 0.0 0.0 0.0 0.0 0.0 0.0 0.0 0.0
2 0.0 0.0 0.0 0.0 0.0 0.0 0.0 0.0 0.0 0.0 0.0
3 0.0 0.0 0.0 0.0 0.0 0.0 0.0 0.0 0.0 0.0 0.0
4 0.0 0.0 0.0 0.0 0.0 0.0 0.0 0.0 0.0 0.0 0.0
5 0.0 0.0 0.0 0.0 0.0 0.0 0.0 0.0 0.0 0.0 0.0
6 0.1633172482252121 0.1657550185918808 0.1639556735754013 0.161556214094162 0.1530996561050415 0.15180619060993195 0.15460695326328278 0.15379031002521515 0.14629052579402924 0.17692624032497406 0.12663587927818298
7 0.17364981770515442 0.1769135296344757 0.17217105627059937 0.16808970272541046 0.16249312460422516 0.16920247673988342 0.1639874279499054 0.16163647174835205 0.15338203310966492 0.16886915266513824 0.14721420407295227
8 0.17780084908008575 0.17672526836395264 0.17956766486167908 0.16759279370307922 0.17374452948570251 0.170467808842659 0.1702084243297577 0.1727626621723175 0.15793906152248383 0.15221048891544342 0.16443291306495667
9 0.1768241822719574 0.174629807472229 0.17587189376354218 0.16518911719322205 0.16543200612068176 0.17796024680137634 0.1796518862247467 0.15896756947040558 0.16540321707725525 0.15601612627506256 0.15086548030376434
10 0.17562422156333923 0.16789208352565765 0.18184137344360352 0.1599627584218979 0.17605750262737274 0.17632828652858734 0.17251962423324585 0.15122169256210327 0.15930381417274475 0.1743146926164627 0.17163649201393127
11 0.5450379252433777 0.5332846641540527 0.5525592565536499 0.5007419586181641 0.5328410863876343 0.5319504737854004 0.47978585958480835 0.4430217742919922 0.407614529132843 0.436518132686615 0.3266116678714752
12 1.540644645690918 1.4453235864639282 1.5266450643539429 1.0953333377838135 1.2888165712356567 1.0326944589614868 1.0901827812194824 0.9398816227912903 0.8336420059204102 0.7717033624649048 0.563909649848938
13 1.806580901145935 1.6746233701705933 1.6639282703399658 1.0763052701950073 1.3519084453582764 1.1413459777832031 1.2926599979400635 1.1955738067626953 0.7596704363822937 0.7974790930747986 0.5059124231338501
14 2.3300557136535645 1.918212652206421 2.266428232192993 1.252744197845459 1.582502841949463 1.3381093740463257 1.381203532218933 1.0135879516601563 0.6389651298522949 0.9749417901039124 0.5872942209243774
15 2.386706829071045 2.017333745956421 2.071176052093506 1.186700463294983 1.506788730621338 1.5675818920135498 1.7561980485916138 0.8270216584205627 0.8073347210884094 0.8152529001235962 0.7083376049995422
16 2.524636745452881 2.2356371879577637 2.215918779373169 1.3689279556274414 1.3429309129714966 1.4818150997161865 1.800512433052063 1.1003015041351318 0.9242377281188965 0.7707098126411438 0.7304994463920593
17 2.7385761737823486 2.495835065841675 2.1452126502990723 1.624657392501831 1.3148584365844727 1.50019109249115 1.810436725616455 1.218670129776001 1.1457200050354004 0.8479721546173096 0.5546267032623291
18 2.6671762466430664 2.383331537246704 2.15097713470459 1.4015368223190308 1.1639103889465332 1.4105252027511597 1.5664565563201904 1.1802815198898315 1.1209429502487183 0.9315982460975647 1.0639207363128662
19 2.9847474098205566 2.3449206352233887 2.2971551418304443 1.4279742240905762 1.323104977607727 1.6611194610595703 1.7605301141738892 0.663550615310669 0.6970624923706055 0.8720394372940063 0.6666771769523621
20 2.872506618499756 2.4187216758728027 2.4631412029266357 1.321233868598938 1.5374609231948853 1.2992260456085205 1.277000069618225 1.0854405164718628 1.3160016536712646 1.0118480920791626 0.6056516766548157
21 3.1154427528381348 2.4599437713623047 2.7267978191375732 1.408888339996338 1.794158697128296 1.1804707050323486 1.1546179056167603 1.0711532831192017 1.066946029663086 0.9898249506950378 0.5065921545028687
22 2.933439016342163 2.3852150440216064 2.500596046447754 1.2834570407867432 1.72910475730896 1.1409616470336914 1.1279021501541138 1.253287434577942 1.0502556562423706 0.9512938261032104 0.5864513516426086
23 2.7944183349609375 2.41239070892334 2.608264923095703 1.4399181604385376 1.3659112453460693 1.2325657606124878 1.157010793685913 0.9849465489387512 1.1994128227233887 0.9264181852340698 0.5865597128868103
24 2.6824569702148438 2.3306474685668945 2.5159687995910645 1.3299864530563354 1.3948702812194824 1.2047284841537476 1.4257851839065552 1.5177428722381592 0.9021519422531128 1.0612677335739136 0.6002441644668579
25 2.8532731533050537 2.3078396320343018 2.738765001296997 1.5062605142593384 1.2666115760803223 1.0067307949066162 1.5626680850982666 0.9303621649742126 1.0293296575546265 0.9738439321517944 0.6990534067153931
26 2.790848731994629 2.3763644695281982 2.71821665763855 1.5290720462799072 1.1527851819992065 1.4844671487808228 1.2183369398117065 1.0174504518508911 1.0828790664672852 1.046757698059082 0.6985401511192322
27 2.835178852081299 2.6936614513397217 2.6177737712860107 1.6878132820129395 1.283523440361023 1.5077677965164185 1.2581945657730103 1.2563098669052124 0.6949114203453064 1.0166239738464355 0.8455674648284912
28 2.8972604274749756 2.5335633754730225 2.8312289714813232 1.43547523021698 1.4422845840454102 1.2802451848983765 1.0509697198867798 0.7695704102516174 0.9600365161895752 1.0188809633255005 0.790052056312561
29 2.870377779006958 2.5245981216430664 2.9810500144958496 1.319875955581665 1.715397596359253 1.3117185831069946 1.1976584196090698 1.2620466947555542 1.2106925249099731 1.0750236511230469 0.823453962802887
30 2.841637134552002 2.7473909854888916 2.8836090564727783 1.6031304597854614 1.617400050163269 1.5146771669387817 1.3404500484466553 1.5945369005203247 1.0804592370986938 1.005393385887146 0.6793196201324463
31 2.867248296737671 2.6716132164001465 2.8299078941345215 1.5264712572097778 1.799279808998108 1.6329399347305298 1.3197283744812012 0.8390661478042603 0.8517666459083557 1.046730637550354 0.7269288897514343
32 2.9473273754119873 2.8034913539886475 2.8695755004882813 1.8204569816589355 1.8278292417526245 1.5755538940429688 1.5360349416732788 0.840604841709137 0.7230278849601746 1.1055867671966553 0.6299803256988525
33 3.084322452545166 2.849602460861206 2.9287829399108887 1.6645417213439941 2.108424425125122 1.4756537675857544 1.355064868927002 1.0068680047988892 0.6770309209823608 1.201420545578003 0.4108717441558838
34 3.090738534927368 2.761394500732422 2.830150842666626 1.651416540145874 1.7912688255310059 1.2921833992004395 2.1464316844940186 0.8619537353515625 0.620160698890686 1.2794331312179565 0.6795464158058167
35 3.0407981872558594 2.85644793510437 3.1055948734283447 1.7810472249984741 2.0585005283355713 1.4712942838668823 1.4765576124191284 1.0127017498016357 0.7388807535171509 1.0417687892913818 0.6752871870994568
36 3.074738025665283 2.733463764190674 3.1691834926605225 1.684665560722351 2.250002145767212 1.0908737182617188 1.483017921447754 0.87928706407547 1.0195156335830688 0.9487742185592651 0.6459560990333557
37 2.8564321994781494 2.8156850337982178 2.7899224758148193 1.6232870817184448 1.9337916374206543 1.4119904041290283 1.7565500736236572 1.0748262405395508 0.6637901663780212 1.0110002756118774 0.7826341390609741
38 2.8409383296966553 2.7942357063293457 2.8672802448272705 1.7768259048461914 2.010474681854248 1.3664296865463257 1.67475163936615 0.9843406677246094 0.9457268118858337 1.0218372344970703 0.6866661906242371
39 2.882585048675537 2.6949691772460938 2.8955304622650146 1.7047417163848877 1.9747132062911987 1.4614152908325195 2.322854518890381 0.9405205845832825 0.8224769234657288 0.9877309203147888 0.5643422603607178
40 3.0211830139160156 2.697406053543091 3.006303071975708 1.642551302909851 2.096979856491089 1.442107081413269 2.438072919845581 0.9045647382736206 0.9319074749946594 0.9409167766571045 0.5480884909629822
41 2.9859225749969482 2.887258768081665 2.9197285175323486 1.722455382347107 2.0283567905426025 1.2653614282608032 2.274437427520752 0.8355062007904053 0.9133707880973816 0.9774634838104248 0.6202305555343628
42 2.8380000591278076 2.6007351875305176 2.999174118041992 1.6734797954559326 2.0241715908050537 1.3580764532089233 2.2284321784973145 0.9569099545478821 0.7649340629577637 0.7799308896064758 0.6966096758842468
43 3.0737452507019043 2.9233651161193848 3.114461898803711 2.0066940784454346 2.3375351428985596 1.4765418767929077 2.5365874767303467 0.9202418923377991 0.7667012214660645 1.009811520576477 0.650373101234436
44 2.859060525894165 2.6784751415252686 2.9569220542907715 1.79929780960083 2.1123881340026855 1.2870901823043823 2.3621835708618164 0.9864944815635681 0.7893643975257874 1.0783722400665283 0.7948205471038818
45 2.9301862716674805 2.677617311477661 2.965207815170288 1.661135196685791 2.151581287384033 1.5723708868026733 2.3603105545043945 1.1475036144256592 0.8883892893791199 0.9449895024299622 0.612023115158081
46 2.9531497955322266 2.946756362915039 2.8329360485076904 1.8310086727142334 2.11464524269104 1.7569401264190674 2.477299928665161 1.0491535663604736 0.9288932085037231 1.059753179550171 0.5575125813484192
47 2.904341459274292 2.7961528301239014 2.821610689163208 1.7580492496490479 1.9896341562271118 1.5598422288894653 2.6854398250579834 1.2330591678619385 0.9292563199996948 1.0696109533309937 0.5810897350311279
48 3.131335496902466 2.9741291999816895 3.0905189514160156 1.6671034097671509 2.1469225883483887 1.2970545291900635 2.725188732147217 1.1727708578109741 0.8602390885353088 1.1956171989440918 0.5909503698348999
49 3.2491378784179688 2.9595537185668945 3.2341978549957275 1.7853578329086304 2.0662434101104736 1.1193362474441528 2.9662907123565674 1.4323066473007202 1.1425766944885254 0.9612944722175598 0.5467594265937805
50 3.3551621437072754 3.0250048637390137 3.3190550804138184 1.7664153575897217 2.163344621658325 1.2021206617355347 3.2464206218719482 1.091217279434204 0.9097124338150024 1.023429274559021 0.5442019104957581
51 3.314547300338745 3.048142910003662 3.1372835636138916 1.8516960144042969 2.0738773345947266 1.0406149625778198 2.93798828125 0.788146436214447 0.9564768671989441 1.0345948934555054 0.5940411686897278
52 3.269040822982788 3.2973766326904297 3.0896103382110596 1.9968165159225464 2.2946059703826904 1.1365050077438354 3.1167216300964355 0.5833203196525574 0.9630258679389954 1.1029564142227173 0.5403206944465637
53 3.3571202754974365 3.3094279766082764 3.127761125564575 2.170450210571289 1.8962396383285522 1.2618253231048584 3.0173213481903076 0.679550051689148 0.8238847851753235 1.0001006126403809 0.628731906414032
54 3.3657400608062744 3.392531633377075 2.6645824909210205 2.212402582168579 1.9658243656158447 1.343657374382019 2.9193994998931885 0.6657583117485046 0.87279212474823 1.0430434942245483 0.6113635301589966
55 3.196265459060669 3.246582508087158 2.506554126739502 2.2150421142578125 1.794891357421875 1.5152876377105713 2.8134355545043945 0.5809254050254822 0.8988074064254761 0.8587974309921265 0.6080647706985474
56 3.195624589920044 3.156630039215088 2.495612859725952 1.8475629091262817 1.8154218196868896 1.3184242248535156 2.888225555419922 0.9153174757957458 1.0212202072143555 0.9783354997634888 0.6419823169708252
57 3.4988961219787598 3.5303168296813965 2.536327362060547 1.9745177030563354 1.7959918975830078 1.7186285257339478 2.8243582248687744 0.9586144685745239 1.0626957416534424 0.8834184408187866 0.5959912538528442
58 3.462139129638672 3.332230806350708 2.728426218032837 2.0223186016082764 1.9007035493850708 1.1965675354003906 2.6479759216308594 1.1244581937789917 1.0859832763671875 0.7891345620155334 0.5902423858642578
59 3.25199294090271 3.0328850746154785 2.56585955619812 1.9080078601837158 1.8695460557937622 1.2836060523986816 2.6942696571350098 0.6875532269477844 0.654914140701294 0.758007824420929 0.7536462545394897
60 3.3928823471069336 3.246915340423584 2.5090463161468506 2.092378854751587 1.7763952016830444 1.2928434610366821 2.9183385372161865 0.6678833365440369 0.6688283681869507 0.9274947643280029 0.5240731835365295
61 3.389110803604126 3.1388328075408936 2.790677070617676 1.936455249786377 1.9390552043914795 1.4047677516937256 3.0127158164978027 0.6798418760299683 1.4587079286575317 0.8066157102584839 0.6302493214607239
62 3.3134589195251465 3.215749979019165 2.561296224594116 1.9263505935668945 1.667102575302124 1.6138619184494019 2.5117948055267334 0.9125601053237915 1.3251910209655762 0.9352871775627136 0.6694443821907043
63 3.346762180328369 3.1973278522491455 2.6424643993377686 2.1505560874938965 1.6261721849441528 1.6178500652313232 2.5668935775756836 0.6685076951980591 1.2596664428710938 1.0108386278152466 0.6219900846481323
64 3.350635290145874 3.331545829772949 2.76399564743042 2.2098608016967773 1.8084899187088013 1.7906324863433838 2.9311418533325195 0.6631758213043213 1.1924179792404175 1.1516696214675903 0.6766173839569092
65 3.352231502532959 3.3219916820526123 2.5248947143554688 2.09230899810791 1.718389630317688 1.2620309591293335 2.4981608390808105 0.6429703831672668 1.2206751108169556 1.1105506420135498 0.7234554290771484
66 3.506422758102417 3.440519094467163 2.6500790119171143 1.886125087738037 1.7648341655731201 1.4907158613204956 2.521003484725952 0.6795970797538757 1.4978083372116089 1.04673171043396 0.62322998046875
67 3.5634090900421143 3.383629322052002 2.612332344055176 1.8750851154327393 1.604987621307373 1.7147774696350098 2.3455264568328857 0.7542364597320557 1.4346345663070679 0.8941947221755981 0.5344153642654419
68 3.8346455097198486 3.621068000793457 2.810204267501831 1.9677802324295044 1.7981075048446655 1.6511222124099731 2.577731132507324 0.7265304923057556 1.2699161767959595 1.0408821105957031 0.5787307024002075
69 3.7791407108306885 3.5613338947296143 2.798632860183716 1.9386576414108276 1.769375205039978 1.537739872932434 2.864917278289795 0.7041067481040955 1.3788584470748901 1.0070525407791138 0.5168047547340393
70 3.440958023071289 3.242354393005371 2.8471462726593018 2.0751874446868896 1.9347760677337646 1.2625621557235718 2.792205333709717 0.6780436635017395 1.3042261600494385 0.9528224468231201 0.5440329313278198
71 3.5351128578186035 3.0897929668426514 3.083364486694336 2.086716413497925 1.9727084636688232 1.0791963338851929 2.904527425765991 0.6796162128448486 1.2663352489471436 0.8838037252426147 0.6107771396636963
72 3.39005970954895 3.0631155967712402 2.8465845584869385 1.9483245611190796 1.8038135766983032 1.3127633333206177 2.915778398513794 1.019821286201477 1.3015459775924683 0.9229702949523926 0.48335346579551697
73 3.3391854763031006 3.346214771270752 2.6109607219696045 2.194990396499634 1.764295220375061 1.37568199634552 2.732179880142212 0.8182462453842163 1.5659973621368408 0.8001914024353027 0.5839828252792358
74 3.2951908111572266 3.070966958999634 2.8198816776275635 1.8273860216140747 1.955588936805725 0.99550461769104 2.7228493690490723 1.0328766107559204 1.5817421674728394 0.8296331167221069 0.6014106273651123
75 3.4561221599578857 2.866668462753296 3.1546881198883057 1.804097294807434 2.2320711612701416 1.6623032093048096 2.898653268814087 0.6720564365386963 1.114931344985962 0.9209583401679993 0.5362757444381714
76 3.3307137489318848 2.8935561180114746 2.9788384437561035 1.681264877319336 2.1125590801239014 1.470184326171875 2.780808925628662 0.7623805999755859 1.2272000312805176 0.8653408885002136 0.7154415845870972
77 3.4268240928649902 2.9115002155303955 2.8250885009765625 1.8216036558151245 1.8830256462097168 1.3503140211105347 2.6308670043945313 0.7281006574630737 1.532170057296753 0.9689623713493347 0.5038403868675232
78 3.311422109603882 2.8622894287109375 2.7994985580444336 1.7692375183105469 2.077749013900757 1.4586912393569946 2.4834773540496826 0.982816755771637 1.0473835468292236 0.7581461668014526 0.589119017124176
79 3.7402231693267822 3.066216230392456 3.1778125762939453 1.7340822219848633 2.2122604846954346 1.791785478591919 2.7691800594329834 0.6847211718559265 1.5420432090759277 0.8688006401062012 0.5368188619613647
80 3.8966453075408936 3.1443114280700684 3.022095203399658 1.693282961845398 2.092600107192993 1.7574974298477173 2.8482868671417236 0.7623690962791443 1.3554965257644653 0.7752475142478943 0.9896936416625977
81 3.6510798931121826 3.141103982925415 3.0395328998565674 1.8528776168823242 2.0337252616882324 1.3156546354293823 2.8148462772369385 0.6942528486251831 1.40474534034729 0.9053002595901489 0.7159479260444641
82 3.837592363357544 3.2323098182678223 3.058253765106201 1.8900799751281738 2.0750768184661865 1.3528783321380615 2.786660671234131 0.6594197154045105 1.2110258340835571 0.7357795834541321 0.7575291395187378
83 3.920656442642212 3.2974116802215576 3.06364369392395 1.774722695350647 2.0097968578338623 1.2827951908111572 2.7334325313568115 0.8673295378684998 1.3192030191421509 0.8082877397537231 0.6140656471252441
84 3.6488234996795654 3.05007266998291 3.180389404296875 1.6241570711135864 2.1054835319519043 1.711394190788269 2.6882994174957275 0.7220508456230164 1.2230010032653809 0.7613151669502258 0.652987539768219
85 3.65260910987854 3.268273115158081 3.2300143241882324 1.763771891593933 2.208212375640869 1.465910792350769 2.6062207221984863 0.7993282079696655 1.5271148681640625 0.8222090005874634 0.6784179210662842
86 3.8549137115478516 3.0727033615112305 3.4000489711761475 1.5483729839324951 2.2457327842712402 1.563631534576416 2.867826461791992 0.7962588667869568 1.3867334127426147 0.8013284206390381 0.7014629244804382
87 3.5707170963287354 2.8336501121520996 3.276752471923828 1.601001501083374 2.0746898651123047 1.315022587776184 2.43048095703125 0.5727241039276123 1.235036849975586 0.8371579051017761 0.6787436008453369
88 3.6545779705047607 2.704279661178589 3.6422624588012695 1.6353017091751099 2.236995220184326 1.1510627269744873 2.422240734100342 0.5931543707847595 1.044971227645874 0.7431004643440247 0.5765696167945862
89 3.4127047061920166 2.7014262676239014 3.259120464324951 1.593080997467041 2.152186393737793 1.3991481065750122 2.8492136001586914 0.7654885053634644 0.6858963966369629 0.8298596143722534 0.6296650171279907
90 3.391038179397583 2.5978543758392334 3.4829728603363037 1.4596463441848755 2.2160823345184326 1.3552017211914063 2.7841832637786865 0.6549651026725769 0.9661452770233154 0.8568591475486755 0.7021588087081909
91 3.31986141204834 2.58870792388916 3.0204503536224365 1.5248889923095703 1.9576716423034668 1.1823478937149048 2.7227723598480225 0.8208577036857605 0.8649263978004456 0.8679510951042175 0.8994430303573608
92 3.5193309783935547 2.6099801063537598 3.3988027572631836 1.4410932064056396 2.403430223464966 1.210547924041748 2.5515336990356445 0.7366278767585754 0.8279763460159302 0.8284170031547546 0.6941972374916077
93 3.5468692779541016 2.8779218196868896 3.4393362998962402 1.580159068107605 2.171644449234009 1.3073146343231201 2.5697474479675293 1.2522541284561157 0.9001978635787964 0.890900194644928 0.7218219041824341
94 3.879807233810425 3.1116864681243896 3.75041127204895 1.5430920124053955 2.263526439666748 1.6587764024734497 2.7222952842712402 0.9822540879249573 0.9837501645088196 0.9334204792976379 0.727658212184906
95 4.031509876251221 3.015475273132324 3.941591501235962 1.7198851108551025 2.282287359237671 1.9589475393295288 2.868462562561035 0.5936982035636902 0.9166892766952515 1.148903727531433 0.8771997690200806
96 3.5888705253601074 3.077519655227661 3.2997844219207764 1.6247661113739014 2.083789348602295 1.3155335187911987 2.754760265350342 0.7171007990837097 1.0646146535873413 0.9508680105209351 0.6357556581497192
97 3.6680781841278076 3.0138771533966064 3.7210850715637207 1.615747332572937 2.0913290977478027 1.2942005395889282 2.8114516735076904 0.7762995958328247 0.7681885957717896 0.9162367582321167 0.6761614680290222
98 3.4672749042510986 2.969816207885742 3.221280574798584 1.6077972650527954 1.876104474067688 1.457779049873352 2.8512721061706543 0.5812888145446777 0.6753399968147278 0.8971906304359436 0.5295388698577881
99 3.2430002689361572 2.7011301517486572 3.2686779499053955 1.4303956031799316 1.9057950973510742 1.0883572101593018 2.808222532272339 0.6861754059791565 0.9370624423027039 0.8255047798156738 0.5011118650436401
100 3.468965768814087 2.675717353820801 3.3894400596618652 1.5227241516113281 1.9139883518218994 1.1325410604476929 2.4192731380462646 0.9886478781700134 0.9270564913749695 0.9839600920677185 0.7232449054718018
101 3.621095895767212 2.681154727935791 3.6100893020629883 1.3544552326202393 1.897949457168579 1.5003883838653564 2.8294761180877686 0.7010515928268433 0.705392062664032 1.0985878705978394 0.7400893568992615
102 3.7506489753723145 3.0787084102630615 3.278900384902954 1.5974127054214478 2.1025736331939697 1.1853212118148804 2.620222330093384 0.6108063459396362 0.6955785751342773 0.9324529767036438 0.6536760926246643
103 3.790900230407715 2.993102550506592 3.3365864753723145 1.6341955661773682 2.1331112384796143 1.947638988494873 2.714691638946533 0.677095353603363 0.5836013555526733 0.7849856019020081 0.6702325344085693
104 3.5086734294891357 2.8538596630096436 3.3689160346984863 1.5557752847671509 2.1087005138397217 1.497103214263916 2.897477865219116 0.741209864616394 0.8405243158340454 0.8032850027084351 0.5048854947090149
105 3.3990981578826904 2.9373533725738525 3.3069539070129395 1.5930747985839844 2.0852999687194824 1.5341832637786865 2.6002707481384277 0.976917564868927 0.7037333846092224 0.6570515632629395 0.6105560660362244
106 3.535409927368164 2.9323863983154297 3.5126383304595947 1.7758359909057617 2.2233567237854004 1.6680946350097656 2.717388868331909 0.5976417660713196 1.1612542867660522 0.9222553372383118 0.6098920106887817
107 3.372429847717285 3.033266544342041 3.3031444549560547 1.800059199333191 2.095848798751831 1.6888103485107422 2.719412326812744 0.7420713305473328 1.1641504764556885 0.9423866271972656 0.575814425945282
108 3.3809096813201904 3.051055431365967 3.359055280685425 1.8666719198226929 2.0006837844848633 1.3748348951339722 2.6660091876983643 1.4809839725494385 1.1290096044540405 0.9630780220031738 0.6207589507102966
109 3.4014992713928223 3.1890738010406494 3.145956516265869 1.85462486743927 2.151555299758911 1.9712615013122559 2.750424385070801 0.819365382194519 0.9028493762016296 0.9925095438957214 0.6033901572227478
110 3.617579221725464 3.1564104557037354 3.4986813068389893 1.7166941165924072 2.1323351860046387 1.9935839176177979 2.5361132621765137 0.9836031198501587 0.9020711779594421 0.774640679359436 0.5895806550979614
111 3.7818148136138916 3.089392900466919 3.8570492267608643 2.0181007385253906 2.352536201477051 2.09478497505188 2.7464957237243652 0.8975144028663635 1.0214335918426514 0.9181723594665527 0.5506733655929565
112 3.7473721504211426 2.9430654048919678 4.014901638031006 1.7868684530258179 2.2464041709899902 2.038170576095581 2.8205721378326416 0.8442878127098083 0.95839923620224 0.7477626800537109 0.5977585911750793
113 3.7889251708984375 2.738748073577881 3.921987295150757 1.7814215421676636 2.168382406234741 2.03106689453125 2.985069990158081 0.619003415107727 0.8168794512748718 0.8171499967575073 0.7894490957260132
114 3.607236862182617 2.900507926940918 3.7713608741760254 1.8166172504425049 2.0026652812957764 2.0603749752044678 2.924159049987793 0.6098206639289856 0.6504198312759399 0.7878015041351318 0.5504855513572693
115 3.38350772857666 2.8486459255218506 3.3931126594543457 1.734512209892273 1.9036693572998047 1.9136629104614258 2.9278345108032227 0.9488067030906677 0.6308107972145081 1.0200825929641724 0.8299922943115234
116 3.408322811126709 2.8736493587493896 3.250749111175537 1.923008918762207 1.816139578819275 2.0528550148010254 2.9110002517700195 0.7212471961975098 0.9612852931022644 0.7578763365745544 0.6581288576126099
117 3.5996806621551514 3.013244867324829 3.6108968257904053 1.9796541929244995 2.158390522003174 2.0321195125579834 2.9461631774902344 0.8492075204849243 0.8561163544654846 0.9878427982330322 0.6526735424995422
118 3.588834285736084 2.9655075073242188 3.7423439025878906 1.9398014545440674 2.2309157848358154 1.9528989791870117 2.9367165565490723 0.7133961319923401 1.1142116785049438 0.8462982773780823 0.6103153228759766
119 3.70461368560791 2.8983936309814453 3.6665825843811035 1.8397133350372314 2.1665799617767334 1.9390405416488647 3.033698081970215 0.5948189496994019 0.6515870690345764 0.8001729249954224 0.5778045654296875
120 3.613070487976074 2.858961582183838 3.8137967586517334 1.621565580368042 2.3790993690490723 1.6267446279525757 2.915818929672241 0.766584038734436 0.7782298922538757 0.8920692205429077 0.7363589406013489
121 3.541408061981201 2.90183687210083 3.6267149448394775 1.7586770057678223 2.1275508403778076 1.8047622442245483 2.9887897968292236 0.6132595539093018 0.6922003626823425 0.908319354057312 0.644173800945282
122 3.5118582248687744 2.9887049198150635 3.514700412750244 1.7480794191360474 2.1926991939544678 2.080576181411743 2.879213809967041 0.6915436387062073 0.8019388914108276 1.0235947370529175 0.6647607684135437
123 3.156965494155884 2.6681180000305176 3.268541097640991 1.6725291013717651 2.033533811569214 1.8620246648788452 2.8114559650421143 0.6036760210990906 0.7067035436630249 0.9233832955360413 0.643501341342926
124 3.5222346782684326 2.821519613265991 3.6809768676757813 1.6764668226242065 2.1151533126831055 1.8061113357543945 3.003474235534668 0.7704630494117737 0.7668322324752808 1.009065866470337 0.5080813765525818
125 3.5492782592773438 2.7260901927948 3.9417951107025146 1.519655704498291 2.4220519065856934 1.6174134016036987 2.852128028869629 0.7957480549812317 1.0282080173492432 0.8089985251426697 0.6258348822593689
126 3.619870185852051 2.8591744899749756 3.8237435817718506 1.5652052164077759 2.2168562412261963 1.7382019758224487 2.971233367919922 0.497822642326355 1.0411869287490845 0.8827484250068665 0.640251100063324
127 3.511549949645996 2.6014111042022705 3.8930723667144775 1.4163472652435303 2.2609503269195557 2.1387786865234375 2.796996593475342 0.6500827670097351 0.9565063714981079 0.803521454334259 0.6920010447502136
128 3.820263147354126 2.700969696044922 3.9355435371398926 1.517032265663147 1.9971133470535278 2.0401556491851807 2.897101879119873 0.6385629773139954 0.9717192053794861 0.9189126491546631 0.6600514650344849
129 3.5388259887695313 2.7335152626037598 3.7508704662323 1.5804204940795898 2.0981051921844482 2.0018270015716553 2.770230293273926 0.9278250932693481 0.9435152411460876 0.8788903951644897 0.5838235020637512
130 3.4675159454345703 2.5816941261291504 3.5967156887054443 1.5854907035827637 2.111294746398926 2.1429944038391113 2.96819806098938 0.7776327133178711 0.9977602362632751 0.9278076887130737 0.7072980403900146
131 3.5379602909088135 2.5672545433044434 3.88472056388855 1.5238100290298462 2.191368341445923 2.2497551441192627 2.715738296508789 1.0658491849899292 1.3146791458129883 1.117630124092102 0.6878613233566284
132 3.6922266483306885 2.850137710571289 3.9046521186828613 1.8464910984039307 2.1172597408294678 2.1270575523376465 2.7906532287597656 0.7668198943138123 0.9637691378593445 0.7228876352310181 0.6728824377059937
133 3.736042022705078 2.870861530303955 3.4390411376953125 1.7791966199874878 2.0768744945526123 2.092155694961548 2.814702033996582 0.9728307127952576 0.7472618222236633 0.9821809530258179 0.6853410005569458
134 3.483915090560913 2.8201093673706055 3.36295485496521 1.610917091369629 2.221633195877075 2.2307794094085693 2.81957745552063 0.793237566947937 0.9313651919364929 0.9250391721725464 0.7090020775794983
135 3.4275143146514893 2.7771222591400146 3.3724257946014404 1.7419847249984741 2.097410202026367 2.1290996074676514 2.60870099067688 0.5444055795669556 0.8923845887184143 0.9756858348846436 0.6048967838287354
136 3.820186138153076 3.0693111419677734 3.3368234634399414 1.8505443334579468 2.0664896965026855 2.2109217643737793 2.7382099628448486 0.716802716255188 0.734173059463501 1.011452317237854 0.6425422430038452
137 3.8673367500305176 2.79722261428833 3.908100128173828 1.8000564575195313 2.6936044692993164 2.1662049293518066 3.026693820953369 0.9291448593139648 0.7947149872779846 0.9842888712882996 0.5980039834976196
138 4.120123863220215 2.879056453704834 4.1163249015808105 1.6973646879196167 2.641902208328247 2.310204029083252 2.8752448558807373 0.7782570123672485 1.6603015661239624 0.9739882349967957 0.6995871663093567
139 3.8334004878997803 2.907487154006958 3.5877935886383057 1.7977038621902466 2.3929996490478516 2.3270263671875 2.907200813293457 0.6190832257270813 0.986246645450592 1.065372347831726 0.5683444738388062
140 3.9392287731170654 3.054462194442749 3.451573133468628 1.8771711587905884 2.0066654682159424 1.9442518949508667 2.924584150314331 0.8086208701133728 0.9807401895523071 0.8575567603111267 0.5613911747932434
141 3.9094796180725098 2.9047439098358154 3.599724769592285 1.809097170829773 2.3206210136413574 2.1236894130706787 2.7527310848236084 0.7643856406211853 1.4628826379776 0.9755192399024963 0.724458634853363
142 4.18467903137207 3.0721521377563477 3.882380962371826 1.926555871963501 2.2464027404785156 2.1942296028137207 2.6568727493286133 0.6388595700263977 1.0360528230667114 1.0188591480255127 0.6369813680648804
143 3.9377214908599854 2.9602952003479004 3.666214942932129 1.7128896713256836 2.216200351715088 2.0572328567504883 2.848891258239746 0.7141996026039124 1.0386664867401123 0.7783318758010864 0.7014951705932617
144 4.1977691650390625 2.920452356338501 3.5621891021728516 1.7133527994155884 2.2928085327148438 2.197809934616089 2.6681509017944336 0.6132054328918457 0.7737757563591003 0.7893052697181702 0.5649469494819641
145 4.062539100646973 2.714723825454712 3.684760570526123 1.6517380475997925 2.4130895137786865 2.1561243534088135 2.827136993408203 0.6868420243263245 1.2345860004425049 0.7886110544204712 0.7775097489356995
146 3.795050859451294 2.728656053543091 3.305285930633545 1.4573957920074463 2.1411428451538086 2.2199883460998535 2.691485643386841 0.6657517552375793 0.8779798746109009 0.8293465375900269 0.6645812392234802
147 3.942193031311035 2.9397435188293457 3.2987208366394043 1.8464957475662231 2.257408380508423 2.023374080657959 2.6327526569366455 0.8203675746917725 1.1078218221664429 0.761696457862854 0.6060795187950134
148 4.323848247528076 3.0502545833587646 3.4865336418151855 1.6770130395889282 2.2988522052764893 2.14785099029541 2.5946719646453857 0.6104346513748169 0.8599541187286377 0.7782098650932312 0.7104110717773438
149 4.04033088684082 2.9586098194122314 3.052349805831909 1.686226725578308 2.0167860984802246 2.0832695960998535 2.514854907989502 0.8183864951133728 1.0096092224121094 0.6534203290939331 0.6503574848175049
150 3.9539566040039063 3.3627164363861084 3.280272960662842 1.9719644784927368 2.0403573513031006 1.797737717628479 2.561818838119507 0.7778540849685669 1.3505383729934692 0.7940707802772522 0.9526634812355042
151 4.071138858795166 3.4767580032348633 3.2558820247650146 2.021422863006592 2.070780038833618 2.159546136856079 2.742950677871704 0.867533802986145 1.3904627561569214 1.0400142669677734 0.9142604470252991
152 3.9220213890075684 3.1993396282196045 3.3009700775146484 1.8445183038711548 1.9275556802749634 2.0607926845550537 2.699096441268921 0.6795713305473328 0.8720629215240479 0.7552990317344666 0.8312116265296936
153 3.85457444190979 3.0606486797332764 3.4178402423858643 1.6894060373306274 2.170027017593384 1.9370619058609009 2.7509899139404297 0.7901573777198792 0.6703805923461914 0.8364276885986328 0.8030791878700256
154 3.652933120727539 2.976257562637329 3.1760571002960205 1.7679013013839722 1.9976873397827148 1.8880839347839355 2.6522176265716553 0.7638972401618958 1.0145477056503296 1.0006779432296753 0.5992105603218079
155 3.6863346099853516 3.1821115016937256 3.3640365600585938 1.794804573059082 1.8811466693878174 1.8114148378372192 2.678896903991699 0.6826632618904114 1.2064478397369385 0.9544851183891296 0.565020740032196
156 3.6376051902770996 3.171152114868164 3.313390016555786 1.9734766483306885 2.056778907775879 1.7769392728805542 2.7952418327331543 0.7063594460487366 0.758311927318573 1.1576193571090698 0.6947579979896545
157 3.6962411403656006 3.368140459060669 3.133145570755005 1.9543417692184448 2.0647096633911133 1.8631919622421265 2.644509792327881 0.8335045576095581 0.7122803330421448 0.862160325050354 0.7524680495262146
158 3.672748327255249 3.2702040672302246 3.0038843154907227 1.6083561182022095 2.1467223167419434 1.835283637046814 2.801417589187622 0.8607072234153748 0.9630669355392456 0.7832393050193787 0.6347822546958923
159 3.4229557514190674 3.1615772247314453 2.937588691711426 1.809289813041687 1.976931095123291 1.8288170099258423 2.5885226726531982 0.8801485300064087 0.6798651218414307 0.8920931816101074 0.7395068407058716
160 3.7441656589508057 3.2091238498687744 3.263941764831543 1.872748851776123 2.1425459384918213 1.9480122327804565 2.8037381172180176 0.6911286115646362 1.1628443002700806 0.7249047160148621 0.5924250483512878
161 3.68428635597229 3.4331634044647217 2.9604265689849854 1.8486064672470093 2.1393566131591797 1.7945364713668823 2.6740217208862305 1.0694433450698853 1.1136940717697144 0.9227634072303772 0.629686713218689
162 3.637085437774658 3.4720170497894287 3.09801983833313 2.017775058746338 2.090522289276123 1.8830467462539673 2.6047885417938232 0.9223148226737976 1.1730623245239258 0.6907631754875183 0.554741382598877
163 3.623896360397339 3.383491039276123 3.0897560119628906 2.080677032470703 1.8939381837844849 2.027928590774536 2.6988582611083984 0.6632379293441772 1.0058832168579102 0.9406457543373108 0.6833540797233582
164 3.6767444610595703 3.355989456176758 3.0348942279815674 2.083179473876953 1.984826683998108 2.244687557220459 2.8067867755889893 0.5725013613700867 0.929228663444519 0.9224274158477783 0.7165378332138062
165 3.7071871757507324 3.2566826343536377 3.13118052482605 1.8110617399215698 2.1513729095458984 1.7526464462280273 2.6621298789978027 0.725802481174469 0.9759948253631592 0.9982130527496338 0.7136260271072388
166 3.6346707344055176 3.0890045166015625 3.2165775299072266 1.7700306177139282 2.2047343254089355 1.6565359830856323 2.759934663772583 0.6661378145217896 1.0062177181243896 0.7342908382415771 0.569255530834198
167 3.4706685543060303 2.995173215866089 3.3091368675231934 1.7479714155197144 2.0978081226348877 1.6274746656417847 2.6195290088653564 0.7213156819343567 1.2678349018096924 0.7293771505355835 0.5672360062599182
168 3.716693878173828 3.2199230194091797 3.1322379112243652 1.9349004030227661 2.050408363342285 1.856184720993042 2.807840585708618 0.7826738953590393 0.9437171220779419 0.8024837374687195 0.6554087996482849
169 3.4101202487945557 3.094381809234619 3.097475290298462 1.9134018421173096 2.0039775371551514 1.809715986251831 2.618664264678955 0.6796656250953674 1.2150230407714844 0.7076906561851501 0.554488480091095
170 3.749992609024048 3.1687204837799072 3.0531742572784424 1.8341031074523926 2.0465307235717773 1.7278376817703247 2.667980432510376 0.6515374183654785 1.168463110923767 0.9907174706459045 0.5547630190849304
171 3.5655672550201416 3.379635810852051 2.8923940658569336 2.028327226638794 1.8520262241363525 1.7207400798797607 2.599093437194824 0.7036483287811279 0.800861120223999 0.7849313020706177 0.7871219515800476
172 3.7248191833496094 3.344848155975342 2.9702908992767334 1.9414098262786865 2.002542734146118 1.8703306913375854 2.6728458404541016 0.6889861822128296 1.0414602756500244 0.6865501999855042 0.5990483164787292
173 3.759127140045166 3.439138650894165 2.9788787364959717 2.0442888736724854 1.7403011322021484 1.771582007408142 2.6939070224761963 0.677058219909668 1.1474002599716187 0.792969822883606 0.6375961899757385
174 3.8539605140686035 3.529358386993408 3.074592351913452 2.0604405403137207 1.9631167650222778 1.7467570304870605 2.8070170879364014 0.6774107217788696 1.014736533164978 0.8345966339111328 0.5268968939781189
175 3.7711853981018066 3.3175642490386963 3.1832127571105957 1.79465651512146 1.9144808053970337 1.6147266626358032 2.867969274520874 0.6611358523368835 0.8803967833518982 0.6835539937019348 0.5973182916641235
176 3.8519229888916016 3.2994930744171143 3.4976184368133545 1.9090139865875244 2.1293835639953613 1.6960041522979736 2.892498016357422 0.817936360836029 1.2763925790786743 0.6751347780227661 0.6741698384284973
177 4.250011920928955 3.489349365234375 3.4165220260620117 1.9234702587127686 1.8808876276016235 1.80660080909729 2.9775826930999756 0.6298426985740662 1.1568433046340942 0.5994047522544861 0.7497413158416748
178 4.086977958679199 3.5589776039123535 3.5756030082702637 2.0452966690063477 2.0443904399871826 1.604321002960205 2.713364362716675 0.8081146478652954 1.05014967918396 0.7517720460891724 0.6773854494094849
179 3.9560658931732178 3.1247811317443848 3.6206271648406982 1.7601796388626099 2.1515953540802 1.6932190656661987 2.691406488418579 0.7604880332946777 1.0795329809188843 0.6750433444976807 0.7489250898361206
180 4.008915901184082 3.264216899871826 3.642850637435913 1.7930538654327393 2.154893398284912 1.6343289613723755 2.5845088958740234 0.7906180620193481 0.9329913258552551 0.74581378698349 0.9093402028083801
181 4.006647109985352 3.3283400535583496 3.4246106147766113 1.8227254152297974 2.0607669353485107 1.6341296434402466 2.7896809577941895 0.8180617094039917 0.9969668388366699 0.6398732662200928 0.76527339220047
182 4.146287441253662 3.458233594894409 3.5163912773132324 2.0332889556884766 2.242645025253296 2.050441026687622 2.5766355991363525 0.9112455248832703 1.0788127183914185 0.6271163821220398 0.762509822845459
183 3.9229037761688232 3.3746156692504883 3.309067964553833 1.9782226085662842 2.200330972671509 1.906057596206665 2.665278911590576 0.775644838809967 0.9053230285644531 0.9951965808868408 0.8716757297515869
184 3.8558480739593506 3.291882038116455 3.2963600158691406 1.7769079208374023 2.184131383895874 1.8893415927886963 2.6691019535064697 0.8141836524009705 0.8350198864936829 0.720639705657959 0.8737459778785706
185 4.028727054595947 3.370863437652588 3.400197982788086 1.6931780576705933 2.1883630752563477 1.634493350982666 2.7776198387145996 0.8387588858604431 1.3310202360153198 0.8639964461326599 0.7898176312446594
186 4.183225154876709 3.208051919937134 3.258542537689209 1.6737818717956543 2.143523931503296 1.720706582069397 2.5293493270874023 0.6307075619697571 1.1322888135910034 0.7538484334945679 0.6858710646629333
187 4.0016889572143555 3.106762647628784 3.551530122756958 1.6654809713363647 2.315054416656494 1.8222124576568604 2.5940303802490234 0.5574241280555725 1.6632695198059082 0.7165549993515015 0.6534452438354492
188 4.101234436035156 3.314323902130127 3.3717377185821533 1.9668785333633423 2.148797035217285 1.8732621669769287 2.7481119632720947 0.5291174650192261 1.5838862657546997 0.7460901141166687 0.6366755962371826
189 3.9833900928497314 3.216845989227295 3.432842969894409 1.7912929058074951 2.1649019718170166 1.8410364389419556 2.632673978805542 0.5544613599777222 1.7014868259429932 0.8104655146598816 0.579880952835083
190 3.930835247039795 3.1324148178100586 3.5624234676361084 1.6643178462982178 2.2038323879241943 2.004368543624878 2.782104253768921 0.826784074306488 1.7808877229690552 0.7833909392356873 0.8154376149177551
191 4.1934895515441895 3.3711352348327637 3.356168270111084 2.001084566116333 2.201146125793457 1.948137640953064 2.7711026668548584 0.5444331169128418 1.818950891494751 0.8146904706954956 0.6054688692092896
192 4.150767803192139 3.460329055786133 3.350600481033325 2.1174609661102295 2.1215431690216064 2.0072014331817627 2.683847665786743 0.6764487624168396 1.7374628782272339 0.8525829911231995 0.5826350450515747
193 4.312683582305908 3.549622058868408 3.4969482421875 2.140585422515869 2.2295234203338623 1.9998984336853027 2.7706828117370605 0.6572682857513428 1.9100518226623535 0.693173348903656 0.6578114032745361
194 3.9606077671051025 3.269745111465454 3.289052963256836 1.7946683168411255 2.066049814224243 1.9139163494110107 2.6067190170288086 0.7603111267089844 1.7785502672195435 0.6735782027244568 0.6849709153175354
195 4.186171531677246 3.400048017501831 3.4807796478271484 1.7574971914291382 2.2134528160095215 1.980471134185791 2.7626287937164307 0.911811888217926 1.6838942766189575 0.8951797485351563 0.7801277041435242
196 4.249866962432861 3.4294064044952393 3.3237736225128174 1.6389014720916748 2.166956901550293 1.9624327421188354 2.8653929233551025 0.5916869044303894 1.2573494911193848 0.8485863208770752 0.8077612519264221
197 4.235249996185303 3.3522286415100098 3.2547056674957275 1.5943909883499146 2.0763604640960693 1.960526943206787 2.820528984069824 0.7028656005859375 1.0778888463974 0.9825814366340637 0.7314198017120361
198 4.195427894592285 3.397451639175415 3.431349277496338 1.7676457166671753 2.076464891433716 1.839657187461853 2.676250696182251 0.728339433670044 1.4005013704299927 0.8017354607582092 0.7885130643844604
199 4.1528096199035645 3.38301682472229 3.6239027976989746 1.8623923063278198 2.1252551078796387 1.9077997207641602 2.7037723064422607 0.740523636341095 1.4351319074630737 0.777087926864624 0.8501109480857849
200 4.203919410705566 3.393782615661621 3.833122491836548 1.7336459159851074 2.129246473312378 2.032435894012451 2.8477706909179688 0.8247789740562439 1.4429130554199219 0.7011101841926575 0.7590075731277466
201 4.156811237335205 3.2191154956817627 3.6232426166534424 1.6576359272003174 2.0276098251342773 1.947790265083313 2.7951722145080566 0.9016066193580627 1.4900035858154297 0.7208681702613831 0.6928393244743347
202 4.233030319213867 3.381730556488037 3.500788927078247 1.7646678686141968 1.9495759010314941 1.7896194458007813 2.8550076484680176 0.7288143634796143 1.2892429828643799 0.681717574596405 0.7303041219711304
203 3.9902584552764893 3.38789963722229 3.554077625274658 1.799804925918579 1.8445605039596558 1.81691575050354 2.8080146312713623 1.0522562265396118 1.197666049003601 0.8020401000976563 0.70292729139328
204 3.9103164672851563 3.2804787158966064 3.5299770832061768 1.9165536165237427 2.0347847938537598 1.7681554555892944 2.741826295852661 0.7157431840896606 0.96589195728302 0.8535670638084412 0.6005536913871765
205 4.034585475921631 3.1735610961914063 3.2340428829193115 1.7583616971969604 2.0239508152008057 1.7841230630874634 2.7249462604522705 0.48025500774383545 0.9507104158401489 0.6944092512130737 0.526171088218689
206 3.9116835594177246 3.1849942207336426 3.442502975463867 1.8621492385864258 2.218651533126831 1.8645721673965454 2.786149740219116 0.7903264760971069 0.9330454468727112 0.7238675355911255 0.7351278066635132
207 4.025113582611084 3.2149453163146973 3.3232421875 1.7259187698364258 2.1555116176605225 1.9050054550170898 2.86745285987854 0.8352926969528198 1.206180214881897 0.681967556476593 0.7341498732566833
208 3.81795597076416 3.135779857635498 3.271923780441284 1.8613585233688354 2.0499513149261475 1.9429038763046265 2.935476064682007 0.8348853588104248 0.9787389636039734 0.6303572654724121 0.8095133900642395
209 3.847571849822998 3.097316265106201 3.407362461090088 1.8025031089782715 2.053171157836914 1.92145574092865 2.9874465465545654 0.8965415954589844 0.9989120364189148 0.7234309911727905 0.9030445218086243
210 4.0856523513793945 3.2861852645874023 3.898609161376953 1.8299669027328491 2.376004695892334 1.6914242506027222 2.8422391414642334 0.9564483165740967 1.0533695220947266 0.7763320803642273 0.9272788166999817
211 4.103245735168457 3.176980972290039 3.501167058944702 1.7552043199539185 2.236400604248047 1.7378053665161133 2.8724019527435303 0.7689743638038635 1.165412425994873 0.7298176884651184 0.944399356842041
212 4.0672736167907715 3.327329635620117 3.535341262817383 1.7802660465240479 2.2652816772460938 1.5661883354187012 2.8397574424743652 0.6896037459373474 1.0504924058914185 0.7754957675933838 0.7916508316993713
213 4.239131927490234 3.399965763092041 3.669959306716919 1.7976962327957153 2.2363271713256836 1.5078315734863281 2.7684762477874756 0.7405195832252502 1.2020078897476196 0.9068477153778076 0.8666635155677795
214 4.18526554107666 3.3482351303100586 3.645341396331787 1.8976647853851318 2.407203435897827 1.4049108028411865 2.697383165359497 0.9034456014633179 1.0636675357818604 0.9178285598754883 0.6659993529319763
215 4.360032081604004 3.3533332347869873 3.596935510635376 1.7358152866363525 2.1699841022491455 1.4129897356033325 2.8464136123657227 0.8772693276405334 1.1872915029525757 0.7046768069267273 0.6712310910224915
216 4.163323879241943 3.2607333660125732 3.3654744625091553 1.7741384506225586 2.252072811126709 1.5789058208465576 2.823948621749878 0.8953288793563843 1.2442821264266968 0.6991539597511292 0.6455692648887634
217 4.509342670440674 3.5249319076538086 3.71517276763916 1.8220009803771973 2.3923065662384033 1.5044664144515991 2.95698881149292 0.8032078742980957 1.0431183576583862 0.7729961276054382 0.7693585157394409
218 4.450171947479248 3.515698194503784 3.717909097671509 1.789987564086914 2.4339990615844727 1.633043885231018 2.8493812084198 0.9412558674812317 0.6985260248184204 0.7328470349311829 0.6954061388969421
219 4.085973739624023 3.3348782062530518 3.816765546798706 1.9663028717041016 2.278951644897461 1.6343748569488525 3.136671543121338 0.7681213617324829 1.4772520065307617 1.0333126783370972 0.7473770380020142
220 4.3647356033325195 3.559476613998413 3.8504390716552734 1.9715352058410645 2.219067096710205 1.7613976001739502 2.943380355834961 0.921825110912323 1.0533021688461304 0.972909688949585 0.866313099861145
221 4.496960163116455 3.652719020843506 3.8514678478240967 1.9012165069580078 2.237178087234497 1.7373050451278687 2.9303715229034424 0.7775498032569885 1.3264427185058594 0.7227218151092529 0.7952867150306702
222 4.340362071990967 3.4764041900634766 3.564908266067505 1.844892978668213 2.15291166305542 1.7647197246551514 2.9386463165283203 0.6614643335342407 1.0013706684112549 0.982312023639679 0.7037765979766846
223 4.178801536560059 3.272533416748047 3.6434988975524902 1.89164137840271 2.0985496044158936 1.8349257707595825 2.928694725036621 0.7086433172225952 0.9975026249885559 0.8103427290916443 0.6981418132781982
224 4.275201797485352 3.401937246322632 3.6502928733825684 1.9012680053710938 2.2652204036712646 1.897361159324646 2.7166686058044434 0.8747650384902954 0.9537092447280884 0.9736368656158447 0.5749117136001587
225 4.489985942840576 3.639963150024414 3.5546298027038574 1.8943792581558228 2.2798709869384766 1.777126431465149 2.8908233642578125 0.993351399898529 0.9899960160255432 0.8407564163208008 0.7216015458106995
226 4.478712558746338 3.4590260982513428 3.4418201446533203 1.8235218524932861 2.3923752307891846 1.8288465738296509 2.930093288421631 0.6730985045433044 0.9152272939682007 0.8338156342506409 0.6608744263648987
227 4.193053245544434 3.31888747215271 3.326972723007202 1.8865033388137817 2.167607307434082 1.67411470413208 2.9300663471221924 0.7539383172988892 0.8408660888671875 0.8479859828948975 0.6747716069221497
228 4.4834065437316895 3.594693183898926 3.5082719326019287 1.7921122312545776 2.3198671340942383 1.7830982208251953 2.9342598915100098 0.7123508453369141 0.8716039061546326 0.864691436290741 0.7082898616790771
229 4.041271209716797 3.312953233718872 3.4289634227752686 1.9186080694198608 2.1592488288879395 1.7168411016464233 2.899519205093384 0.7916401028633118 1.160605549812317 0.9181687235832214 0.9019953012466431
230 4.124151229858398 3.4192323684692383 3.7456905841827393 1.9788198471069336 2.0509555339813232 1.9090741872787476 3.031691312789917 0.9435094594955444 0.9049414396286011 0.8608132600784302 0.9728094339370728
231 4.1502227783203125 3.3783371448516846 3.6181106567382813 1.8454598188400269 2.22312593460083 1.964787244796753 3.2041664123535156 0.6591436266899109 0.7421147227287292 0.883263885974884 0.8337328433990479
232 4.047060966491699 3.26987361907959 3.562946319580078 1.7670091390609741 2.2013964653015137 2.020005941390991 3.0851471424102783 0.781185507774353 0.9758164286613464 0.8208208084106445 0.9475337266921997
233 3.7947139739990234 2.9752542972564697 3.628467559814453 1.6762126684188843 2.242443323135376 1.8415948152542114 2.9380083084106445 0.583260715007782 1.2382460832595825 0.9781528115272522 0.8715915679931641
234 4.010594844818115 3.256061553955078 3.472158908843994 1.7834539413452148 2.1905100345611572 1.946524739265442 2.7051804065704346 0.9021727442741394 1.0589830875396729 1.1540745496749878 0.98175048828125
235 4.11871862411499 3.328488349914551 3.418844223022461 1.8329145908355713 2.1743452548980713 2.0067973136901855 2.775485038757324 0.9413875937461853 0.8962000012397766 1.1653696298599243 0.7671219110488892
236 3.925391435623169 3.3236663341522217 3.4290175437927246 1.7183476686477661 2.1489810943603516 1.7518818378448486 2.681941270828247 0.8332923054695129 1.3509410619735718 1.0379153490066528 0.6795685291290283
237 3.86525821685791 3.2285895347595215 3.159221887588501 1.661659836769104 1.927401065826416 1.8476899862289429 2.7337656021118164 0.6600472331047058 1.4085618257522583 1.0653756856918335 0.6863528490066528
238 4.155529499053955 3.5557034015655518 3.4051015377044678 1.7734240293502808 2.1480467319488525 1.7546123266220093 3.0606720447540283 1.2888126373291016 1.09036123752594 1.0622023344039917 0.7530355453491211
239 3.97027850151062 3.648867130279541 3.2520339488983154 1.9015576839447021 2.1442551612854004 1.8293983936309814 2.8730437755584717 1.1187773942947388 1.1807910203933716 1.1498726606369019 1.0662856101989746
240 3.9477286338806152 3.4651622772216797 3.0804693698883057 1.9531877040863037 2.188514471054077 2.020979404449463 2.9362761974334717 0.831215500831604 0.9801573753356934 1.0793665647506714 0.7309842109680176
241 3.9446964263916016 3.4957737922668457 3.0162148475646973 1.8242366313934326 2.065279960632324 1.7628679275512695 2.8234519958496094 0.6023770570755005 1.272058367729187 0.9211345314979553 0.6138939261436462
242 3.8608286380767822 3.5564281940460205 2.9881012439727783 1.8989689350128174 2.0149550437927246 1.6224299669265747 2.9082400798797607 0.8347704410552979 1.267825722694397 0.9437751770019531 0.5857573747634888
243 3.8166942596435547 3.462433338165283 3.016503095626831 1.9040814638137817 2.0027637481689453 1.6833927631378174 2.979203224182129 0.6233031153678894 1.4549022912979126 1.1016571521759033 0.6907236576080322
244 3.8623054027557373 3.388115882873535 3.2133586406707764 1.8903019428253174 2.1773152351379395 1.7165448665618896 3.018266201019287 0.6748709082603455 1.035197377204895 1.1700235605239868 0.882916271686554
245 3.939575672149658 3.5947983264923096 3.245068311691284 1.9529591798782349 2.169987916946411 1.7876367568969727 2.91867995262146 0.9224135279655457 0.9353070259094238 1.0608432292938232 0.8973587155342102
246 3.9631028175354004 3.5340847969055176 3.2783641815185547 1.9272044897079468 2.116401195526123 1.6570687294006348 2.8661673069000244 0.7817022204399109 1.2020703554153442 1.1650381088256836 0.7301024198532104
247 3.95756459236145 3.5962390899658203 3.363712787628174 2.0526347160339355 1.9475361108779907 1.702271819114685 2.736163377761841 0.6466313004493713 1.4683547019958496 1.1419421434402466 0.57719886302948
248 4.20867919921875 3.5782690048217773 3.4794604778289795 1.8579590320587158 1.990856409072876 1.7953377962112427 2.8387725353240967 0.8050941228866577 1.2561959028244019 1.1485649347305298 0.8931893706321716
249 4.015125751495361 3.6069390773773193 3.389270544052124 1.8692423105239868 1.9434843063354492 1.618004560470581 3.0955817699432373 0.7467379570007324 1.6751158237457275 1.219618558883667 0.79813152551651
250 3.7957520484924316 3.384089469909668 3.087265729904175 1.758899211883545 1.900644063949585 1.712457299232483 2.947355031967163 0.9047707319259644 1.329103708267212 1.192422866821289 0.5470371842384338
251 3.5801634788513184 3.2589077949523926 3.092846393585205 1.7884167432785034 1.9822198152542114 1.7428926229476929 2.817145586013794 0.49949243664741516 1.2458915710449219 1.0549657344818115 0.7258012294769287
252 3.633862257003784 3.2477493286132813 2.9457762241363525 1.8891785144805908 1.921063780784607 1.6884275674819946 3.0179483890533447 0.6774134039878845 0.7330781817436218 1.1409245729446411 0.7343937754631042
253 3.668536901473999 3.3758506774902344 2.814645528793335 1.8162060976028442 1.872050166130066 1.9471310377120972 2.8721117973327637 0.8903408646583557 0.8840506672859192 1.1210681200027466 0.6517256498336792
254 3.537928819656372 3.1852662563323975 2.8431284427642822 1.8400143384933472 1.8469562530517578 1.8975985050201416 2.9326605796813965 0.6596276760101318 0.9566210508346558 0.8758729100227356 0.7961214184761047
255 3.6330864429473877 3.2093300819396973 2.9345486164093018 1.811516284942627 1.8794552087783813 1.7916309833526611 2.819917917251587 0.7504770159721375 1.2254794836044312 1.063127875328064 0.7973348498344421
256 3.5922954082489014 3.181020736694336 2.8544912338256836 1.8272756338119507 1.8957022428512573 1.8775538206100464 2.9231956005096436 0.7181154489517212 0.9895254969596863 1.2312920093536377 0.7301898002624512
257 3.8863229751586914 3.309722423553467 2.9798364639282227 1.8652876615524292 2.0510056018829346 1.9901049137115479 2.874894380569458 0.573745846748352 1.231323480606079 0.9961923956871033 0.7073473334312439
258 3.685763359069824 3.2244889736175537 2.973438024520874 1.8596283197402954 1.9609700441360474 2.1758697032928467 2.88822078704834 0.7697100043296814 1.3547381162643433 0.9001067280769348 0.7219269871711731
259 3.741811990737915 3.231724977493286 3.3511667251586914 1.9201889038085938 2.18597412109375 2.061276912689209 2.892106056213379 0.6787281632423401 1.4095450639724731 0.9880871176719666 0.6423323154449463
260 3.730776071548462 3.446188449859619 3.095797061920166 2.0444321632385254 1.9715988636016846 2.051250457763672 2.933821201324463 0.6961552500724792 0.7895457744598389 0.9166821241378784 0.7573533058166504
261 3.912372350692749 3.451596975326538 3.1230971813201904 2.019693613052368 1.9552803039550781 2.1009562015533447 2.854097843170166 0.6510363221168518 0.9745976328849792 0.9373645782470703 0.751033365726471
262 3.7439637184143066 3.269777536392212 3.2469115257263184 1.960648536682129 2.0421512126922607 2.2674341201782227 2.8308236598968506 0.528992235660553 1.244423747062683 1.112684726715088 0.7102931141853333
263 3.623044013977051 3.4117798805236816 3.1687731742858887 2.070101737976074 1.8626247644424438 2.0336859226226807 2.77437686920166 0.5938213467597961 1.232978343963623 1.1834393739700317 0.6737939119338989
264 3.821167230606079 3.3886168003082275 3.1016998291015625 1.9749042987823486 1.8272287845611572 2.067629337310791 2.636580467224121 0.5643591284751892 1.4637224674224854 0.8888155817985535 0.7866642475128174
265 3.8429999351501465 3.6375162601470947 3.0918257236480713 2.116712808609009 1.8357707262039185 2.076066255569458 2.6879825592041016 0.5921473503112793 1.575816035270691 1.0371052026748657 0.8193642497062683
266 3.91528582572937 3.6258513927459717 3.4897968769073486 2.113858222961426 1.9265245199203491 2.111661911010742 2.73447322845459 0.7853333950042725 1.325656533241272 1.0232131481170654 0.7609730362892151
267 3.9372873306274414 3.3767740726470947 3.6132380962371826 1.9225013256072998 1.9425090551376343 2.227065086364746 2.7277674674987793 0.6384221315383911 1.5623970031738281 1.0558749437332153 0.7932262420654297
268 3.842054843902588 3.522022008895874 3.4381072521209717 2.045924425125122 1.7599912881851196 2.1676974296569824 2.4984166622161865 0.9609819650650024 1.2692397832870483 1.0688698291778564 0.7641471028327942
269 3.752946138381958 3.3160219192504883 3.3293473720550537 1.877907395362854 1.9840164184570313 2.2083258628845215 2.060807943344116 0.8040974140167236 1.7935125827789307 0.94975346326828 0.69664466381073
270 3.8569116592407227 3.5311458110809326 3.5274641513824463 1.938641905784607 1.9392015933990479 2.1336140632629395 2.402217149734497 1.0996748208999634 2.157958745956421 1.0695377588272095 0.8173660039901733
271 3.8957529067993164 3.4581174850463867 3.7089931964874268 1.9192897081375122 2.0626299381256104 2.188417434692383 2.253934860229492 0.7598139643669128 1.65583336353302 0.974626362323761 0.9247869849205017
272 4.038097381591797 3.595916509628296 3.8116819858551025 2.1245672702789307 2.2359087467193604 2.2273459434509277 2.3059070110321045 0.8387766480445862 1.6651774644851685 0.93970787525177 0.7573270797729492
273 3.9059064388275146 3.557102680206299 3.7134809494018555 1.9825376272201538 2.040618896484375 2.230747699737549 2.3466639518737793 0.9563224911689758 2.0036704540252686 0.9533905386924744 0.8124171495437622
274 4.016050815582275 3.5721278190612793 3.8364222049713135 2.0973291397094727 2.0870137214660645 2.366180896759033 2.484823226928711 0.893593430519104 1.7612606287002563 0.9452897906303406 0.6986411213874817
275 4.091259956359863 3.6728568077087402 3.933401107788086 2.191375732421875 2.1097185611724854 2.3193681240081787 2.4470412731170654 0.5351836085319519 2.107419967651367 1.0882405042648315 0.7937159538269043
276 4.073193550109863 3.7341716289520264 4.005636215209961 1.9957104921340942 1.927169680595398 2.273649215698242 2.25351619720459 0.6344226002693176 2.434847593307495 0.9434292316436768 0.7521606683731079
277 4.195811748504639 3.945486307144165 3.8251891136169434 2.1086068153381348 2.0829241275787354 2.4161365032196045 2.2334656715393066 1.1240075826644897 2.170577049255371 1.0493377447128296 0.8213374614715576
278 4.258737564086914 3.995072603225708 3.434553623199463 2.2013726234436035 2.071620225906372 2.4123871326446533 2.3788702487945557 0.8594374656677246 1.678955316543579 1.0820159912109375 0.7520040273666382
279 4.185425281524658 3.929126024246216 3.29925799369812 2.1390304565429688 2.112574577331543 2.345611572265625 2.4416863918304443 0.8022031188011169 1.6286373138427734 1.0772321224212646 0.8857908248901367
280 4.044284820556641 3.9207894802093506 3.2705440521240234 2.2829995155334473 1.7303587198257446 2.3630518913269043 2.3738608360290527 0.8063205480575562 1.3565735816955566 1.0827237367630005 0.9243309497833252
281 3.7701239585876465 3.490297555923462 3.126713752746582 2.0732762813568115 1.730865240097046 2.3868508338928223 2.2940280437469482 0.6830841302871704 1.6562095880508423 0.911256730556488 0.7223178744316101
282 3.8073489665985107 3.570838689804077 2.91115403175354 2.0298163890838623 1.6848706007003784 2.456721305847168 2.213674783706665 0.6710602641105652 1.1661736965179443 1.097607970237732 0.8641022443771362
283 3.661050319671631 3.515726327896118 2.7723355293273926 2.0623652935028076 1.695839285850525 2.304954767227173 2.3428452014923096 0.7708300948143005 1.0882227420806885 1.0326117277145386 0.8984279036521912
284 3.8067305088043213 3.6701321601867676 2.891864538192749 2.101985454559326 1.8539057970046997 2.2667720317840576 2.484053134918213 0.9735701084136963 1.1594974994659424 1.0291686058044434 0.8861860036849976
285 4.16400146484375 3.922602653503418 3.2346532344818115 2.1752421855926514 1.788027286529541 2.3151161670684814 2.653829336166382 0.8161249756813049 1.4373365640640259 0.9898462295532227 0.886708676815033
286 4.0065741539001465 3.7969248294830322 3.3508262634277344 2.059582471847534 1.8032405376434326 2.3447446823120117 2.417877197265625 0.8197044134140015 1.2312583923339844 1.083658218383789 0.8772422075271606
287 3.81400465965271 3.7306265830993652 2.9376697540283203 2.0240304470062256 1.6244242191314697 2.411097764968872 2.4105751514434814 0.7883434891700745 1.2854704856872559 1.0668015480041504 0.7844850420951843
288 3.6127166748046875 3.624734401702881 2.9510498046875 2.0884156227111816 1.7592562437057495 2.2986156940460205 2.436988592147827 0.7205247282981873 1.071958065032959 1.0403493642807007 0.8806785941123962
289 3.8695662021636963 3.8024027347564697 3.0753333568573 2.1776857376098633 1.7895736694335938 2.3737263679504395 2.7568509578704834 1.0358515977859497 1.2316904067993164 0.8793998956680298 0.9240119457244873
290 3.6043241024017334 3.464062452316284 2.855956554412842 1.9707856178283691 1.706005334854126 2.2489383220672607 2.620950937271118 1.1486111879348755 1.3455866575241089 1.0475125312805176 0.9224185943603516
291 3.752513885498047 3.54109787940979 2.7546067237854004 2.176896095275879 1.7310446500778198 2.2161972522735596 2.7038137912750244 0.9153181314468384 1.0634944438934326 0.9296557903289795 0.8996027112007141
292 3.5774242877960205 3.53241229057312 2.624056339263916 2.165065050125122 1.699390172958374 1.759575366973877 2.5594940185546875 0.6192765235900879 1.1343624591827393 0.9798627495765686 0.9581005573272705
293 3.727816104888916 3.842700242996216 2.5065486431121826 2.407090663909912 1.646024465560913 1.6174150705337524 2.392867088317871 1.1543996334075928 0.7578903436660767 0.982199490070343 0.8801064491271973
294 4.042868614196777 3.7915806770324707 2.677542209625244 2.142524480819702 1.8997341394424438 1.4627931118011475 2.5484743118286133 0.8799638748168945 1.0010932683944702 1.072364330291748 0.7755144238471985
295 3.6734230518341064 3.5754404067993164 2.5498149394989014 2.1520802974700928 1.8211246728897095 1.6455308198928833 2.4789164066314697 0.7030149102210999 1.0074819326400757 1.0397608280181885 0.775220513343811
296 3.6891162395477295 3.6728343963623047 2.6983249187469482 2.287860155105591 1.8180383443832397 1.4964978694915771 2.374302625656128 0.7468984127044678 0.9290782809257507 1.1423248052597046 0.9126155972480774
297 3.779506206512451 3.7527670860290527 2.9928741455078125 2.242017984390259 1.8786770105361938 1.2478744983673096 2.4284629821777344 0.9911887049674988 0.7186456918716431 0.8330055475234985 1.0153676271438599
298 3.6923775672912598 3.8425581455230713 2.549781560897827 2.1700329780578613 1.672592043876648 1.572367548942566 2.3583080768585205 1.2070070505142212 0.9807164669036865 1.1026960611343384 1.052909016609192
299 3.81455659866333 4.076842308044434 2.548295736312866 2.285733461380005 1.7260082960128784 1.765291690826416 2.5198636054992676 1.4529474973678589 0.9545866250991821 1.1155061721801758 0.8596312999725342
300 3.9382593631744385 3.8513166904449463 2.6944591999053955 2.1393966674804688 1.7472385168075562 1.565859079360962 2.868100643157959 1.3574988842010498 1.422080636024475 1.1680586338043213 0.8810434937477112
301 3.9292545318603516 3.5650088787078857 2.751709461212158 1.9939829111099243 1.7744646072387695 1.4821276664733887 2.692941188812256 0.8376643061637878 0.7167260050773621 1.1317648887634277 0.8393064141273499
302 4.242809295654297 3.8017470836639404 2.6054940223693848 2.218799114227295 1.6618818044662476 1.8413840532302856 2.595247983932495 0.7995209097862244 0.7593137621879578 1.2933403253555298 0.8963869214057922
303 3.971560001373291 3.6237895488739014 2.8025546073913574 2.122745990753174 1.7958537340164185 1.9174094200134277 2.3388187885284424 1.015679121017456 0.7832328677177429 1.0486558675765991 0.7627477645874023
304 3.9474213123321533 3.65763521194458 2.7635629177093506 2.211819887161255 1.7298929691314697 1.96707022190094 2.5153005123138428 0.4814431965351105 0.6433930397033691 1.0488818883895874 1.013975977897644
305 3.910672426223755 3.723585605621338 2.8394551277160645 2.193969964981079 1.6675506830215454 2.1418402194976807 2.194183588027954 0.6975597739219666 0.7296655774116516 1.1691445112228394 0.815980851650238
306 3.695033311843872 3.5436899662017822 2.925607442855835 2.1392476558685303 1.8186808824539185 2.128589630126953 2.3632254600524902 0.5901379585266113 0.6956171989440918 1.3197389841079712 0.8656606674194336
307 3.72390079498291 3.508162021636963 2.953542947769165 2.111029863357544 1.798109531402588 2.0928354263305664 2.299529790878296 0.6291195750236511 0.8184300065040588 1.2237082719802856 0.94499671459198
308 3.7041189670562744 3.664776086807251 2.8935303688049316 2.0846469402313232 1.6934847831726074 1.952158808708191 2.3277604579925537 1.2106693983078003 0.6748806238174438 1.2022253274917603 0.7471545338630676
309 3.8931386470794678 3.643662929534912 2.997795820236206 2.195911407470703 1.8811497688293457 2.2393012046813965 2.465204954147339 0.7305751442909241 0.8225874900817871 1.083979845046997 0.9066782593727112
310 3.5194404125213623 3.5599632263183594 2.702519178390503 2.0775744915008545 1.5588865280151367 2.174640417098999 2.3273816108703613 0.6743810176849365 0.6749911308288574 1.1533435583114624 0.9642890095710754
311 3.7283923625946045 3.574671745300293 2.9680216312408447 2.225343942642212 1.6712331771850586 2.200045108795166 2.3593597412109375 0.6813976168632507 0.6688255071640015 1.1516406536102295 0.8228344917297363
312 3.7506721019744873 3.512691020965576 3.0957586765289307 2.137855291366577 1.6605561971664429 2.2272262573242188 2.248323440551758 0.7716931700706482 0.7913625240325928 0.9978873133659363 0.9854919910430908
313 3.9238076210021973 3.826791286468506 2.9527344703674316 2.2873642444610596 1.7212284803390503 2.2361907958984375 2.1492559909820557 0.9686545133590698 0.7498769760131836 1.0798120498657227 0.805583655834198
314 4.126183032989502 3.930335283279419 3.102158784866333 2.2206389904022217 1.8026994466781616 1.9692599773406982 2.3588950634002686 0.9301092028617859 0.8866333961486816 1.0926952362060547 0.7798349261283875
315 3.8083677291870117 3.6369576454162598 3.1050713062286377 2.149233818054199 1.7545210123062134 2.0406360626220703 2.4093079566955566 0.8256237506866455 0.690282940864563 1.05121910572052 0.8718867301940918
316 3.684645175933838 3.528822660446167 3.1724917888641357 2.0788800716400146 1.785466194152832 2.060134172439575 2.3581149578094482 0.5358231663703918 0.8341031074523926 0.9837068915367126 0.7852122187614441
317 3.6068196296691895 3.4903597831726074 3.0856754779815674 2.047927141189575 1.6605523824691772 2.1311209201812744 2.204948902130127 0.791752278804779 0.7460672855377197 1.143517017364502 0.9231217503547668
318 3.8487110137939453 3.7614641189575195 3.005849599838257 2.2074100971221924 1.6314436197280884 2.1144542694091797 2.6483044624328613 1.0999259948730469 0.6798708438873291 0.872760534286499 0.9630025029182434
319 3.7902352809906006 3.9752302169799805 2.7761921882629395 2.263441801071167 1.6107065677642822 2.0453286170959473 2.4627015590667725 0.790827751159668 0.715720534324646 1.1871609687805176 0.9396629333496094
320 3.7436466217041016 3.875885248184204 2.94818377494812 2.2337863445281982 1.7259674072265625 2.197735548019409 2.365644931793213 0.865993857383728 0.7679308652877808 1.1168110370635986 0.974330484867096
321 3.8017845153808594 3.8533809185028076 2.868291139602661 2.3744776248931885 1.7234926223754883 1.7863250970840454 2.4593539237976074 0.7348289489746094 0.9852818846702576 1.1900471448898315 0.879899799823761
322 3.8429665565490723 3.976900815963745 2.784946918487549 2.40771484375 1.6497256755828857 2.118204355239868 2.5242691040039063 0.9638140797615051 0.9146966338157654 1.0324345827102661 1.0031167268753052
323 3.8179714679718018 3.754157304763794 2.8420310020446777 2.240769863128662 1.7915098667144775 1.9631776809692383 2.5370750427246094 0.719120442867279 1.1708234548568726 0.9549846053123474 0.7901220321655273
324 3.5879697799682617 3.560899019241333 2.9689157009124756 2.389585494995117 1.9372928142547607 1.9640001058578491 2.515749454498291 0.5270098447799683 1.422942042350769 1.225964903831482 0.9279040098190308
325 3.8525896072387695 3.524071455001831 3.140951156616211 1.8964910507202148 1.9149327278137207 2.011518955230713 2.661611557006836 0.7356945276260376 1.2885993719100952 1.1631418466567993 0.8449926972389221
326 3.9778730869293213 3.6621310710906982 3.2116446495056152 2.1835451126098633 1.9483195543289185 2.0326173305511475 2.323927640914917 0.8556169271469116 1.3176342248916626 0.9878370761871338 0.9576525688171387
327 3.6948139667510986 3.4211111068725586 3.140260696411133 2.02200984954834 1.8346508741378784 2.124227285385132 2.385890007019043 0.698082685470581 1.6092374324798584 1.193115234375 0.9043102860450745
328 3.6655566692352295 3.4043235778808594 2.9049649238586426 1.9946826696395874 1.850576639175415 2.193734645843506 2.4700369834899902 0.5479683876037598 1.2318967580795288 1.1278427839279175 0.7365604639053345
329 3.7791881561279297 3.7188632488250732 2.616511583328247 2.0831055641174316 1.6791824102401733 2.3166379928588867 2.6662349700927734 0.8985288739204407 1.1053482294082642 0.9609618186950684 0.9274441599845886
330 3.5272042751312256 3.3647894859313965 2.7301783561706543 1.988486647605896 1.6655738353729248 2.155376672744751 2.3918471336364746 0.7303844690322876 1.1552948951721191 1.0183006525039673 0.9068849682807922
331 3.575042963027954 3.464630126953125 2.641785144805908 2.034679889678955 1.6621789932250977 2.2552976608276367 2.728957414627075 0.7033647894859314 1.3066134452819824 0.9662567973136902 0.8209248781204224
332 3.616814613342285 3.399691581726074 2.9455416202545166 1.9708049297332764 1.8421040773391724 2.0223214626312256 2.799616813659668 0.5919353365898132 1.1815136671066284 1.1569764614105225 0.8661884069442749
333 3.7352356910705566 3.473475933074951 3.0299246311187744 1.9845545291900635 1.9170289039611816 2.109280586242676 2.7343876361846924 0.5983867645263672 1.167023777961731 0.8699361681938171 0.8458501100540161
334 3.705207109451294 3.384321689605713 3.013723611831665 1.9360755681991577 1.9941688776016235 2.138519763946533 2.6608104705810547 0.9300325512886047 1.037130355834961 1.0077391862869263 0.8297644257545471
335 3.6741652488708496 3.417836904525757 2.9219114780426025 2.035897970199585 1.8171770572662354 2.25563645362854 2.7454631328582764 0.8403716087341309 1.234717845916748 0.8508251309394836 0.8392397165298462
336 3.9328739643096924 3.6382575035095215 2.918729066848755 2.095128297805786 1.8094359636306763 2.134796380996704 2.802745819091797 0.8188673257827759 0.8658813834190369 0.9194024801254272 0.822178065776825
337 3.709812879562378 3.321328639984131 2.9160497188568115 2.0614137649536133 1.9513342380523682 2.1482295989990234 2.714958429336548 0.7079134583473206 0.6836483478546143 0.7741647958755493 0.7312057614326477
338 3.655378818511963 3.395667552947998 2.832798957824707 2.0438547134399414 1.8791385889053345 2.1122896671295166 2.800391674041748 0.8718045353889465 1.0428466796875 0.8755459189414978 0.7894989848136902
339 3.5656235218048096 3.2574918270111084 2.7401976585388184 1.9527772665023804 1.8728110790252686 2.0964338779449463 2.7635183334350586 0.5499039888381958 0.9859468340873718 0.9660148024559021 0.66424959897995
340 3.6903369426727295 3.4551048278808594 2.5750057697296143 2.229198932647705 1.6838340759277344 2.1245694160461426 2.604107141494751 0.6816341280937195 0.8341368436813354 1.1532220840454102 0.9003419876098633
341 3.7051334381103516 3.517923593521118 2.5906498432159424 2.1423611640930176 1.6868842840194702 2.140273332595825 2.6657443046569824 0.756390392780304 0.7801637053489685 1.0455608367919922 0.8319516777992249
342 3.6566903591156006 3.5408051013946533 2.6742172241210938 2.2290704250335693 1.780564785003662 1.9701951742172241 2.6366825103759766 0.6250321865081787 0.6342310905456543 0.9749370217323303 0.866007387638092
343 3.7276198863983154 3.562507152557373 2.622014045715332 2.0911951065063477 1.9166301488876343 2.1446785926818848 2.754964590072632 0.7102713584899902 0.8089395761489868 1.0409941673278809 0.8208534717559814
344 3.4836463928222656 3.264221668243408 2.693405866622925 2.088243246078491 1.7810606956481934 2.210951328277588 2.623825788497925 0.5021981000900269 1.0119141340255737 0.9940590858459473 0.8663657307624817
345 3.6081490516662598 3.344470500946045 2.779796838760376 2.093801736831665 1.8895817995071411 2.4270880222320557 2.6201670169830322 0.9172079563140869 0.7224940657615662 0.8833879232406616 0.7136008143424988
346 3.6361501216888428 3.4558560848236084 2.8261687755584717 2.1754815578460693 1.9058940410614014 2.1153669357299805 2.490145683288574 0.5846476554870605 0.7472485303878784 0.9899820685386658 0.7908234596252441
347 3.640207529067993 3.6510751247406006 2.7627313137054443 2.1082875728607178 1.8528486490249634 1.9967678785324097 2.6331489086151123 0.8207822442054749 0.7014079093933105 1.013407826423645 0.8123041987419128
348 3.518669366836548 3.542818546295166 2.7794437408447266 2.1756956577301025 1.8125513792037964 1.9570095539093018 2.6792664527893066 0.8105586767196655 0.8415018916130066 1.041524052619934 0.7713032364845276
349 3.53226637840271 3.5307655334472656 2.671386241912842 2.085975408554077 1.8020116090774536 1.7596701383590698 2.755707263946533 0.7927234172821045 0.8935223817825317 1.1299240589141846 0.8948963284492493
350 3.324841022491455 3.517472267150879 2.8304169178009033 2.0254690647125244 1.756600260734558 2.058544397354126 2.716254472732544 0.8759028911590576 0.6347500681877136 1.075774908065796 0.6453403830528259
351 3.4278500080108643 3.521263360977173 2.829387903213501 2.202897310256958 1.7924665212631226 2.407356023788452 2.726163864135742 1.1410417556762695 1.0197457075119019 0.9617270827293396 0.8724257946014404
352 3.4436326026916504 3.5894978046417236 2.954024314880371 2.0506839752197266 1.7979997396469116 1.9116169214248657 2.717315912246704 0.8991215229034424 0.7458568215370178 1.102052092552185 0.9301817417144775
353 3.313467025756836 3.2999284267425537 3.033456802368164 2.0290725231170654 1.8253874778747559 1.954271912574768 2.5309829711914063 0.7069022059440613 0.8975788354873657 1.2392082214355469 0.8008243441581726
354 3.2351412773132324 3.2621264457702637 2.8368756771087646 1.9533960819244385 1.7682794332504272 1.9540475606918335 2.6724629402160645 0.7553724646568298 0.8675437569618225 1.2614885568618774 0.6957877278327942
355 3.5036864280700684 3.4813098907470703 3.076569080352783 2.2209465503692627 1.8537724018096924 1.9058467149734497 2.6185803413391113 0.824085533618927 0.9833040833473206 1.3513548374176025 0.803303599357605
356 3.4653549194335938 3.4034736156463623 2.8933820724487305 2.0603415966033936 1.8173437118530273 2.143301486968994 2.837050676345825 0.7771142721176147 1.11312735080719 1.055924892425537 0.9656544327735901
357 3.537153482437134 3.3727855682373047 3.029552459716797 2.079890012741089 1.8775882720947266 2.071650266647339 2.6525380611419678 0.8614212870597839 0.8748618960380554 1.047240138053894 1.0509394407272339
358 3.4648241996765137 3.4061343669891357 2.8856687545776367 1.9090700149536133 1.8125873804092407 2.049623966217041 2.7515478134155273 0.6784303188323975 0.9087084531784058 0.9800775051116943 0.9617100954055786
359 3.6284842491149902 3.552886724472046 2.824586868286133 2.0409414768218994 1.8774003982543945 1.9699548482894897 2.918304443359375 0.7141218185424805 0.8490456938743591 0.777927041053772 0.971023440361023
360 3.4382236003875732 3.4258055686950684 2.871075391769409 2.0503759384155273 1.8317064046859741 2.1379308700561523 2.7530157566070557 0.66419917345047 0.9115168452262878 1.0772125720977783 0.8692591190338135
361 3.578263521194458 3.534191846847534 3.0323023796081543 2.1513049602508545 1.8195464611053467 2.2862472534179688 2.7916626930236816 0.7286008596420288 1.153323769569397 0.8478738069534302 0.834374189376831
362 3.5096707344055176 3.3718690872192383 2.933171510696411 1.9716473817825317 1.7959654331207275 2.033682107925415 2.696821689605713 0.6729751229286194 1.0691183805465698 0.8561521172523499 0.9432373046875
363 3.6069154739379883 3.555525064468384 2.707566261291504 2.084113121032715 1.8279855251312256 1.9075133800506592 2.7678236961364746 1.1412924528121948 0.955584704875946 0.7175845503807068 0.9913156032562256
364 3.6139774322509766 3.533402681350708 2.8619256019592285 2.074031114578247 1.9450838565826416 2.1342978477478027 2.6776323318481445 1.058288335800171 1.0985363721847534 0.8614787459373474 0.8213679194450378
365 3.6240007877349854 3.4647843837738037 2.9586446285247803 1.9414615631103516 2.045938014984131 2.0066094398498535 2.742438316345215 0.765527606010437 0.9201967716217041 0.8676940202713013 0.8956415057182312
366 3.4998061656951904 3.4901981353759766 2.6933295726776123 1.9951642751693726 1.9109885692596436 2.0845420360565186 2.80718731880188 0.8826686143875122 0.9160095453262329 0.9538729786872864 0.9576184153556824
367 3.473515510559082 3.4316258430480957 2.745945692062378 2.0719919204711914 1.9002710580825806 1.9986679553985596 2.9596493244171143 0.6165964603424072 0.9191836714744568 0.9690881967544556 0.8701951503753662
368 3.498361349105835 3.3412818908691406 2.8627383708953857 1.9856760501861572 1.7757861614227295 1.8735196590423584 2.750345468521118 0.709031343460083 0.8129550814628601 0.9341574311256409 0.7858165502548218
369 3.6213326454162598 3.425246238708496 2.8739686012268066 2.0320143699645996 1.8287451267242432 2.0676889419555664 2.8917088508605957 0.8515118360519409 1.359740138053894 1.0852491855621338 0.9839339852333069
370 3.6844446659088135 3.561505079269409 2.9156320095062256 1.9809616804122925 1.8206415176391602 1.9628359079360962 2.7959465980529785 0.882356584072113 1.1606742143630981 0.9210500121116638 0.846411943435669
371 3.629396677017212 3.5234570503234863 2.827014446258545 1.9675873517990112 1.785558819770813 1.9995477199554443 2.8052003383636475 0.9947313666343689 0.8687372207641602 0.9950277209281921 0.868909478187561
372 3.699052095413208 3.3877341747283936 2.812696933746338 1.7517699003219604 1.860081672668457 2.0614676475524902 2.8124656677246094 0.7789695262908936 0.8469751477241516 0.9015933871269226 0.8666440844535828
373 3.6057393550872803 3.390300750732422 2.7442452907562256 1.8004543781280518 1.7489913702011108 1.8738329410552979 2.7414441108703613 0.8579375147819519 0.7890250086784363 0.936032235622406 0.772373616695404
374 3.697432041168213 3.472888469696045 2.7967028617858887 1.782983660697937 1.7958825826644897 2.013831377029419 2.9347310066223145 0.7444424629211426 0.9993071556091309 0.8329992890357971 0.8064578175544739
375 3.4469993114471436 3.1734955310821533 2.9314534664154053 1.7159109115600586 1.9201600551605225 1.959304928779602 2.9526376724243164 0.5977486968040466 0.8853302597999573 0.8208948373794556 0.8261373043060303
376 3.4727821350097656 3.3804099559783936 2.6024506092071533 1.8189334869384766 1.6943243741989136 2.0050406455993652 2.7249035835266113 0.6192038059234619 0.8234643936157227 0.7269115447998047 0.765813946723938
377 3.5902974605560303 3.3751204013824463 2.6743502616882324 1.8837041854858398 1.814935326576233 1.9174991846084595 2.7805614471435547 0.6461350917816162 0.7365899682044983 0.7073176503181458 0.8227542638778687
378 3.501582384109497 3.307492733001709 2.824432373046875 1.8395204544067383 1.8623149394989014 1.879509449005127 2.8542020320892334 0.819458544254303 0.6738364696502686 0.6681577563285828 0.7752560377120972
379 3.5059425830841064 3.209991216659546 2.690837860107422 1.7453142404556274 1.796714186668396 1.870382308959961 2.9347403049468994 0.6228173971176147 0.8648134469985962 0.8498370051383972 0.7707947492599487
380 3.6189422607421875 3.3336079120635986 2.729010820388794 1.8771796226501465 1.8403780460357666 2.0437474250793457 2.7706212997436523 0.4647662043571472 1.0741029977798462 0.7658593058586121 0.8392245769500732
381 3.9306857585906982 3.6904871463775635 2.66540789604187 2.086355447769165 1.7441836595535278 1.9450684785842896 2.837143898010254 0.7775648832321167 1.3001126050949097 0.7377325296401978 0.8163204193115234
382 3.973022937774658 3.6313436031341553 2.8108463287353516 2.048586130142212 1.8443511724472046 2.138329267501831 2.940342664718628 0.6856855750083923 0.8747186064720154 0.7387610077857971 0.8432719111442566
383 3.7472448348999023 3.3551671504974365 3.154670000076294 1.946418046951294 1.9307042360305786 1.9211357831954956 2.7713119983673096 0.8645326495170593 1.0174540281295776 0.9031941890716553 0.9320765733718872
384 3.938026189804077 3.2801527976989746 3.1128365993499756 1.870876431465149 1.9880616664886475 2.0579400062561035 2.8982744216918945 0.7011281847953796 1.3109251260757446 0.8740046620368958 0.9717126488685608
385 3.808450222015381 3.465575933456421 3.0586557388305664 1.8648033142089844 1.8491992950439453 1.9309508800506592 2.833587884902954 1.2216867208480835 1.2517879009246826 0.918889045715332 0.9217315912246704
386 3.7744812965393066 3.4604880809783936 3.0312659740448 2.0590038299560547 1.9490455389022827 1.8634387254714966 2.8674075603485107 1.0822951793670654 0.9125125408172607 1.028830885887146 0.8778054714202881
387 3.7678310871124268 3.579346179962158 2.9068288803100586 1.9046273231506348 1.8754483461380005 1.962998867034912 2.664381742477417 1.1653759479522705 1.104591727256775 1.032914400100708 0.8233178853988647
388 3.7209136486053467 3.423896551132202 2.9297568798065186 1.8562318086624146 1.8971775770187378 2.0538763999938965 2.839195489883423 1.2102570533752441 1.2826000452041626 0.8464541435241699 0.8447175025939941
389 3.8198094367980957 3.4263341426849365 3.0659470558166504 1.7943904399871826 1.9362643957138062 1.8880181312561035 2.9188590049743652 1.0464483499526978 0.9603831768035889 1.180006980895996 0.8270254135131836
390 3.6245169639587402 3.447105884552002 2.9929068088531494 1.831822395324707 1.9326434135437012 1.9884289503097534 2.8843743801116943 1.2336307764053345 0.9104402661323547 0.9744717478752136 0.9020543098449707
391 3.5430102348327637 3.3221921920776367 3.0039942264556885 2.036057710647583 1.9207967519760132 1.931965947151184 2.6561896800994873 0.7162758111953735 1.3213597536087036 0.9451220631599426 0.8211259245872498
392 3.5309839248657227 3.239638566970825 2.816331624984741 2.011064291000366 1.9880547523498535 1.8485519886016846 2.7717738151550293 0.655584990978241 0.9926477670669556 0.9012988209724426 0.8174170851707458
393 3.575063705444336 3.5103507041931152 2.8152289390563965 2.0814733505249023 1.8398237228393555 1.9613895416259766 2.860966205596924 0.9666311144828796 1.142176866531372 0.9308328032493591 0.753690242767334
394 3.7031753063201904 3.5906972885131836 2.8917596340179443 2.122084856033325 1.8723503351211548 2.1181280612945557 2.7851216793060303 0.9745968580245972 0.9055584073066711 1.0647087097167969 0.8684451580047607
395 3.6812994480133057 3.5054538249969482 3.0409600734710693 2.207334280014038 2.006272315979004 1.8844345808029175 2.741504669189453 0.8651326298713684 0.6240074634552002 0.8132061958312988 0.825358510017395
396 3.6439764499664307 3.496661901473999 2.9108996391296387 2.0754213333129883 1.9235854148864746 1.9108891487121582 2.6692285537719727 0.8252229690551758 0.9075157046318054 1.0992341041564941 0.7401530146598816
397 3.5149989128112793 3.4950900077819824 2.8122341632843018 2.0462145805358887 1.981220006942749 1.9599483013153076 2.808645486831665 0.7039154767990112 0.6323046088218689 1.0204577445983887 0.7729761600494385
398 3.666623592376709 3.64363169670105 2.917736530303955 2.0985114574432373 1.8385579586029053 2.0368154048919678 2.76874041557312 1.103305459022522 0.8011947870254517 1.100163459777832 0.7655729055404663
399 3.8077166080474854 3.8781254291534424 2.6241962909698486 2.2066996097564697 1.8601617813110352 1.9336413145065308 2.6302380561828613 1.1289483308792114 0.7711549401283264 0.998909592628479 0.6437594890594482
400 3.752009153366089 3.660571336746216 2.859654664993286 2.2219035625457764 1.8424978256225586 1.952293038368225 2.69685435295105 0.6610392928123474 0.8686543107032776 1.044525146484375 0.662286639213562
401 3.731736898422241 3.4927480220794678 3.075392007827759 2.136296272277832 2.0187151432037354 1.9820173978805542 2.8771753311157227 0.720492422580719 1.1455515623092651 1.0120264291763306 0.7527236342430115
402 3.586066722869873 3.2810468673706055 2.9733028411865234 2.111229181289673 2.067420482635498 2.040393829345703 2.6475493907928467 0.6246939897537231 1.013550877571106 0.9498912692070007 0.7483028769493103
403 3.719916820526123 3.387502431869507 2.8830020427703857 2.0646326541900635 1.9821434020996094 1.952943205833435 2.6613121032714844 0.747605562210083 0.7600093483924866 0.9519444704055786 0.6600398421287537
404 3.8236992359161377 3.3593199253082275 3.11397647857666 1.9494960308074951 2.059539318084717 2.015507221221924 2.7500112056732178 0.8412009477615356 0.8580358028411865 0.9378070831298828 0.8458053469657898
405 3.912260055541992 3.4862442016601563 3.1385385990142822 1.9680454730987549 2.1452651023864746 2.025031566619873 2.768378496170044 1.593578815460205 0.963131308555603 1.0005860328674316 1.0588781833648682
406 3.7970237731933594 3.298119306564331 3.001741886138916 1.9496355056762695 1.9933037757873535 1.930160641670227 2.768256664276123 0.6732236742973328 0.7430881857872009 0.8873199820518494 0.9301202893257141
407 3.740548849105835 3.5494332313537598 3.0068490505218506 2.1030073165893555 1.8964587450027466 1.9581466913223267 2.7278010845184326 1.2732661962509155 0.6899660229682922 0.8640180826187134 0.904590904712677
408 3.6336491107940674 3.5710947513580322 2.9792990684509277 2.181386947631836 1.9711172580718994 2.0524957180023193 2.6493256092071533 1.2650851011276245 0.6342332363128662 0.8498660922050476 0.8987173438072205
409 3.75565767288208 3.6781818866729736 2.9614481925964355 2.314068555831909 1.8716059923171997 2.052396535873413 2.661710023880005 1.2496066093444824 1.2042707204818726 0.751868486404419 0.9089337587356567
410 3.920001745223999 3.630687713623047 3.086322546005249 2.276012659072876 2.0056164264678955 2.045559883117676 3.024972438812256 1.0188976526260376 0.8796970844268799 0.6030489206314087 0.8771503567695618
411 3.868853807449341 3.569981336593628 3.0411622524261475 2.2126965522766113 1.9725557565689087 2.045332193374634 2.6677908897399902 0.8316878080368042 0.7934910655021667 0.6361145973205566 0.7399649620056152
412 3.8771770000457764 3.672346830368042 3.0572738647460938 2.2491815090179443 1.989941120147705 1.9799705743789673 2.826260566711426 1.0584176778793335 0.792838454246521 0.7374323010444641 0.7845363616943359
413 4.004502773284912 3.5930063724517822 3.133484125137329 2.2567312717437744 2.016623020172119 1.9555202722549438 2.720595598220825 0.8522548079490662 0.987153947353363 0.8889342546463013 0.8212087750434875
414 4.039218425750732 3.5869977474212646 3.080239772796631 1.9907004833221436 1.9144260883331299 1.967442274093628 2.7498793601989746 1.3905442953109741 0.9364393949508667 0.8255141973495483 0.9310871362686157
415 3.686811685562134 3.5492498874664307 3.0674922466278076 1.8920153379440308 1.8281103372573853 1.9781855344772339 2.7436540126800537 1.2702020406723022 0.9515967965126038 0.7694342136383057 0.6827123165130615
416 4.009443759918213 3.7518346309661865 2.9969840049743652 1.9810688495635986 1.8301241397857666 2.184727668762207 2.7889490127563477 1.2459512948989868 1.161542534828186 1.0045733451843262 0.7835623025894165
417 3.6990013122558594 3.62626051902771 2.859429121017456 2.144789218902588 1.861284613609314 2.1253583431243896 2.814663887023926 0.8727158904075623 0.9482378363609314 0.7087900042533875 0.7797032594680786
418 3.755044460296631 3.877349376678467 2.9158554077148438 2.247098207473755 1.8779630661010742 1.90373694896698 2.81643009185791 1.136671543121338 1.0877553224563599 0.8214952945709229 0.9071804881095886
419 3.795147180557251 3.7128305435180664 2.7352797985076904 2.2299394607543945 1.8364015817642212 2.0387823581695557 2.7438361644744873 0.727393627166748 0.8991574048995972 0.9016478657722473 0.7791011333465576
420 3.7942354679107666 3.605401039123535 2.7641687393188477 2.0091567039489746 1.8529566526412964 2.0239884853363037 2.8421545028686523 1.3509536981582642 0.9276838302612305 0.8158539533615112 0.7568966150283813
421 3.8019702434539795 3.712343692779541 2.8686530590057373 2.1343841552734375 1.9746451377868652 2.020785093307495 2.8298535346984863 1.1453992128372192 0.9710305333137512 0.6623799204826355 0.8241371512413025
422 3.7927770614624023 3.65700364112854 2.8926010131835938 2.068159818649292 2.113668918609619 2.121967077255249 2.7806966304779053 1.0675040483474731 0.9060989022254944 0.769813597202301 0.7882874608039856
423 3.9713211059570313 3.625662326812744 3.0194859504699707 2.1100823879241943 2.07466721534729 2.012514114379883 2.799705743789673 1.075111985206604 0.8196702599525452 0.7178007364273071 0.7763844132423401
424 4.093571662902832 3.76619291305542 3.0821428298950195 2.194021463394165 2.1014583110809326 1.9797180891036987 2.7352874279022217 0.8875628709793091 0.9147955775260925 0.8466331362724304 0.8066432476043701
425 3.909745931625366 3.6099226474761963 2.9693493843078613 2.12497615814209 2.058866500854492 1.9284380674362183 2.59938907623291 1.0057966709136963 1.2413671016693115 0.8729086518287659 0.903219997882843
426 3.800895929336548 3.631509304046631 2.970515727996826 2.181410789489746 1.9651563167572021 2.2118277549743652 2.5751633644104004 0.8163511157035828 1.109567403793335 0.6823622584342957 0.6824508905410767
427 3.8131349086761475 3.6197969913482666 3.133568286895752 2.0344765186309814 2.0129871368408203 2.072798728942871 2.736424207687378 0.8109297752380371 1.0334086418151855 0.958165168762207 0.8148582577705383
428 3.7406699657440186 3.465381145477295 3.0611228942871094 2.059819459915161 2.000213623046875 2.1196770668029785 2.6460111141204834 0.9765003323554993 0.588302731513977 0.640071451663971 0.7345156669616699
429 3.8301048278808594 3.592527151107788 3.1000444889068604 2.2138047218322754 2.0118281841278076 2.0673599243164063 2.7825679779052734 1.0805535316467285 1.0904303789138794 0.7308535575866699 0.8438928723335266
430 3.7050633430480957 3.49959659576416 2.967008590698242 2.202895164489746 2.092334747314453 2.0685315132141113 2.854259729385376 1.2560831308364868 0.6735995411872864 0.7871619462966919 0.7103848457336426
431 3.719303607940674 3.648037910461426 2.9281997680664063 2.3041062355041504 2.0385942459106445 2.010608673095703 2.8947935104370117 1.1638587713241577 0.7095708847045898 0.8556466698646545 0.724732518196106
432 3.5793020725250244 3.416858673095703 3.0059022903442383 2.0890004634857178 2.0669937133789063 1.9512791633605957 2.6424410343170166 0.8588135242462158 0.7454600930213928 0.9046453833580017 0.685093104839325
433 3.750882863998413 3.493459939956665 3.1721181869506836 2.3839268684387207 2.2654225826263428 1.96871018409729 2.9553091526031494 0.8494974374771118 0.661065936088562 0.8459308743476868 0.7522846460342407
434 3.527378559112549 3.4038612842559814 3.1768791675567627 2.276660442352295 2.115196704864502 1.8302847146987915 2.840014934539795 0.927511990070343 0.7494668364524841 0.9077410697937012 0.68243807554245
435 3.4961681365966797 3.2998404502868652 3.0727615356445313 2.147582530975342 2.077326536178589 2.009047746658325 2.8819689750671387 1.0305854082107544 0.9880285859107971 0.908955454826355 0.5980494618415833
436 3.4373738765716553 3.4304656982421875 2.9789631366729736 2.185973882675171 2.1217143535614014 1.9174326658248901 2.820157527923584 0.9559001922607422 0.8155190348625183 1.1105530261993408 0.7116494178771973
437 3.654301404953003 3.4372410774230957 2.951993465423584 2.2245850563049316 2.1836676597595215 1.915684700012207 2.84887957572937 0.858659565448761 0.7217548489570618 0.9917261600494385 0.7521150708198547
438 3.7793455123901367 3.6164710521698 3.0667004585266113 2.2664501667022705 2.2307028770446777 1.8560866117477417 2.983935832977295 1.05662202835083 0.7871682643890381 1.0551122426986694 0.6974251866340637
439 3.8417346477508545 3.86523175239563 2.977677822113037 2.0960724353790283 2.1072466373443604 1.8704001903533936 2.8229503631591797 1.480364441871643 1.0026780366897583 1.0015511512756348 0.5805127620697021
440 3.9553136825561523 3.8807199001312256 2.860412836074829 2.1183688640594482 2.184492349624634 1.94757878780365 2.8516578674316406 1.3190158605575562 0.7981352210044861 0.9864667057991028 0.9605675935745239
441 3.913771629333496 3.9208786487579346 3.1065866947174072 2.2316203117370605 2.2608933448791504 1.9855929613113403 2.8421709537506104 1.402960181236267 0.9531233310699463 1.1325407028198242 0.7936415076255798
442 3.7156596183776855 3.8967244625091553 3.0211923122406006 2.4552173614501953 2.087127923965454 1.8355340957641602 2.9505836963653564 1.082485318183899 1.4110150337219238 0.9451291561126709 0.7143042087554932
443 3.7377095222473145 3.766428232192993 2.902442693710327 2.503532886505127 2.0987324714660645 1.8916524648666382 2.7212705612182617 1.15410315990448 0.6345416307449341 0.8489326238632202 0.9108902812004089
444 3.9047582149505615 3.927724838256836 2.9309608936309814 2.4602317810058594 2.147207021713257 2.084075689315796 2.7795121669769287 1.0601012706756592 0.8060945272445679 0.7363720536231995 0.8111433982849121
445 3.9331746101379395 3.825939893722534 2.9229962825775146 2.378960371017456 2.154390573501587 1.8655242919921875 2.963256597518921 1.0936678647994995 0.9396982192993164 0.820379912853241 0.7876026630401611
446 3.792970895767212 3.725006580352783 2.9675071239471436 2.313885450363159 2.0784049034118652 1.9885872602462769 3.0099964141845703 1.1309555768966675 0.9676682949066162 0.9903241991996765 0.8087112903594971
447 3.9854416847229004 3.7006304264068604 2.8867759704589844 2.3792784214019775 2.096808671951294 2.109623432159424 2.924130916595459 1.0289338827133179 0.8936295509338379 0.87175053358078 0.8838149309158325
448 3.882180690765381 3.7844457626342773 3.058539390563965 2.3652663230895996 2.1575889587402344 2.0825576782226563 2.818812370300293 0.6971799731254578 1.1354849338531494 0.8801857829093933 0.9482576847076416
449 3.9427287578582764 3.7922189235687256 2.9679369926452637 2.343564987182617 2.014824628829956 2.1332387924194336 2.894915819168091 1.067958116531372 0.8886837363243103 0.9715481400489807 0.7958719730377197
450 3.908205509185791 3.799494504928589 2.9423537254333496 2.167754888534546 1.8968651294708252 2.091702699661255 2.9537034034729004 1.0131021738052368 0.9465690851211548 1.0464508533477783 0.8481807112693787
451 4.004501819610596 3.7336180210113525 2.900045394897461 2.1495463848114014 2.0619418621063232 1.9990546703338623 2.883606433868408 1.1247425079345703 1.0116305351257324 1.1929155588150024 0.9074776768684387
452 3.881169319152832 3.625931978225708 3.0301644802093506 2.0878093242645264 2.0505125522613525 1.902364730834961 2.954594373703003 0.7925997376441956 1.262711763381958 0.982125461101532 0.8571962118148804
453 3.7868571281433105 3.577155113220215 3.168778657913208 2.0660550594329834 2.145319938659668 2.0540666580200195 2.861842155456543 0.8726562857627869 1.1411389112472534 0.9547028541564941 0.7658882737159729
454 3.8955893516540527 3.706834554672241 2.892345905303955 2.1199183464050293 2.046837568283081 2.1045401096343994 2.989046096801758 1.3037289381027222 1.0359306335449219 0.8930416107177734 0.6605629920959473
455 3.788081645965576 3.6088898181915283 2.9272611141204834 2.126821517944336 1.9550544023513794 1.9842756986618042 2.6899573802948 0.9190031886100769 0.9732913374900818 0.8150215744972229 0.8770450353622437
456 3.670454978942871 3.5583415031433105 3.26509428024292 2.1774256229400635 2.134394884109497 1.9660234451293945 2.7597079277038574 0.9822816252708435 1.7206003665924072 1.085127592086792 0.8739941716194153
457 3.6098520755767822 3.573662757873535 3.3031005859375 1.9441218376159668 2.0817553997039795 1.9100548028945923 2.8324477672576904 1.1015541553497314 1.2200920581817627 0.9717828631401062 0.8064074516296387
458 3.785001754760742 3.6008682250976563 3.413118362426758 2.3275532722473145 2.2056949138641357 1.8859615325927734 2.6845719814300537 1.1906448602676392 1.1891133785247803 0.8205795884132385 0.8329135179519653
459 3.8847055435180664 3.694659471511841 3.249190330505371 2.2408485412597656 2.2866268157958984 1.918509840965271 2.7413759231567383 1.1903002262115479 0.9730218052864075 1.0295209884643555 0.9350924491882324
460 3.810805559158325 3.6349997520446777 3.264786958694458 2.2819511890411377 2.1659669876098633 1.8977007865905762 2.667843818664551 1.204289197921753 0.7779672741889954 0.8623293042182922 0.9676971435546875
461 3.7750887870788574 3.587059259414673 3.0993244647979736 2.0322842597961426 2.0720105171203613 2.049588203430176 2.705065965652466 1.2137235403060913 0.8626806139945984 0.9384560585021973 0.8603440523147583
462 3.8565995693206787 3.60314679145813 3.123608350753784 2.1268680095672607 2.140062093734741 2.1157639026641846 2.7551074028015137 1.2014589309692383 0.860346794128418 0.8933153748512268 0.778967559337616
463 4.1452484130859375 3.8301761150360107 3.08870530128479 2.1525192260742188 1.9605143070220947 2.0210795402526855 2.7584304809570313 1.4201328754425049 0.8246461749076843 1.234295129776001 0.9003846049308777
464 4.329379081726074 3.491591691970825 3.4381661415100098 2.0513970851898193 2.1770591735839844 1.9587115049362183 2.801588296890259 1.0829464197158813 1.2993944883346558 0.7174272537231445 1.0207916498184204
465 4.1977667808532715 3.519439220428467 3.2624216079711914 1.8857567310333252 2.3503754138946533 1.9833354949951172 2.934523820877075 1.2217826843261719 0.905893862247467 0.7684311270713806 1.0779379606246948
466 4.134946346282959 3.7736239433288574 2.9758245944976807 2.0324699878692627 2.0304555892944336 2.132783889770508 2.763972520828247 1.4148980379104614 0.7704079747200012 0.9944372773170471 0.8922588229179382
467 3.8658711910247803 3.6183435916900635 3.032622814178467 1.9782958030700684 2.017210006713867 2.0927364826202393 2.9119062423706055 1.1248016357421875 0.998179018497467 0.8354181051254272 1.0124399662017822
468 3.952171802520752 3.7123658657073975 3.158705472946167 2.0518531799316406 2.085031509399414 2.0814931392669678 2.917429208755493 0.9381601214408875 0.778772234916687 0.8815920948982239 0.9308010935783386
469 3.7689740657806396 3.665170669555664 2.9943137168884277 2.135230541229248 1.9411672353744507 1.9288043975830078 3.0183558464050293 0.9549288153648376 1.056248426437378 0.7888562679290771 0.9584644436836243
470 3.815925121307373 3.5680415630340576 2.8285598754882813 2.2311692237854004 1.8244614601135254 2.0045504570007324 2.9354212284088135 0.9216729402542114 1.003385305404663 0.6609042882919312 0.7925073504447937
471 3.9001710414886475 3.6485910415649414 2.9104912281036377 1.9612678289413452 1.900407314300537 1.9974404573440552 3.043073892593384 0.9250919818878174 1.1405291557312012 0.7113771438598633 0.8204247951507568
472 3.8407912254333496 3.5423364639282227 2.675417900085449 2.040820598602295 1.8148971796035767 1.9644099473953247 2.9929373264312744 1.2032102346420288 1.0213255882263184 0.9008418917655945 0.7953054904937744
473 3.8450517654418945 3.3673148155212402 3.0558977127075195 2.0683250427246094 2.0794918537139893 2.0307891368865967 2.8334505558013916 1.026810884475708 0.9899747967720032 0.921774685382843 0.8647461533546448
474 4.066998481750488 3.605302572250366 3.1464099884033203 2.17507004737854 2.1703743934631348 2.1070444583892822 3.006751298904419 0.9238672256469727 1.0325312614440918 0.7678419351577759 0.8954643607139587
475 4.097690582275391 3.549861192703247 3.266143321990967 2.061053514480591 2.0548033714294434 1.916592001914978 3.038156032562256 0.8750496506690979 1.0609084367752075 0.7008364200592041 0.8997108936309814
476 4.166525840759277 3.6979360580444336 3.2772514820098877 2.131913185119629 2.159940242767334 1.9089864492416382 3.125582695007324 1.0427671670913696 1.1811376810073853 0.7267647981643677 0.8052693009376526
477 4.24057674407959 3.4575467109680176 3.3344502449035645 2.1430087089538574 2.195157527923584 1.8844424486160278 2.8757858276367188 0.8224420547485352 1.1209295988082886 0.840722918510437 0.9641238451004028
478 4.244671821594238 3.5460243225097656 3.0833489894866943 2.1372721195220947 2.0127193927764893 1.9559334516525269 3.1667652130126953 0.7037917971611023 0.9502257704734802 0.7131448984146118 0.9118015170097351
479 4.204626560211182 3.4810292720794678 2.973067283630371 1.9583954811096191 2.0394480228424072 1.9779125452041626 3.005439043045044 0.7125938534736633 0.8499241471290588 0.800851583480835 0.8364283442497253
480 4.106750011444092 3.599378824234009 3.205448627471924 2.0317158699035645 2.077824354171753 1.9330235719680786 2.8984811305999756 1.00673246383667 0.889556884765625 0.7494778633117676 0.8984845280647278
481 4.016597747802734 3.53940749168396 3.1027026176452637 2.0883474349975586 1.9713269472122192 1.844270944595337 2.929347515106201 0.7334851026535034 0.9858408570289612 0.7244176864624023 0.8264915943145752
482 4.220512866973877 3.833828926086426 3.2160699367523193 2.1103408336639404 2.218165397644043 1.9724003076553345 2.8533499240875244 1.0404655933380127 0.9254406690597534 1.0795315504074097 1.0166263580322266
483 3.94547176361084 3.5881905555725098 2.950204610824585 2.0250799655914307 1.9244139194488525 1.8438599109649658 2.8901374340057373 0.7344755530357361 0.6597450971603394 0.6689007878303528 0.7887789011001587
484 4.0135087966918945 3.722184658050537 2.7508983612060547 2.102348566055298 1.9403868913650513 1.9288346767425537 3.037031888961792 1.3244273662567139 0.9232442378997803 0.9053353667259216 0.7015530467033386
485 3.9116690158843994 3.5759387016296387 2.8115475177764893 2.055011510848999 1.9449794292449951 2.0613813400268555 2.9898698329925537 0.7263390421867371 1.8157150745391846 0.915260910987854 0.9138619899749756
486 4.154272079467773 3.526905059814453 3.1107571125030518 1.9639012813568115 2.0581510066986084 2.1845290660858154 2.769385814666748 0.9703239798545837 1.0505844354629517 0.839252769947052 0.976759672164917
487 3.882821798324585 3.469590425491333 2.9019718170166016 1.9457417726516724 2.143321990966797 2.0144026279449463 3.0352678298950195 0.6852769255638123 0.7765550017356873 1.1278711557388306 0.9118769764900208
488 3.7620561122894287 3.4925405979156494 2.812678337097168 2.0013768672943115 2.203906774520874 2.0134356021881104 3.0380091667175293 0.7490225434303284 0.93968266248703 0.9751681089401245 0.8887845873832703
489 4.04000997543335 3.919085741043091 2.7760448455810547 2.019521474838257 1.9775819778442383 2.0814881324768066 3.129868268966675 0.7043018937110901 1.0024135112762451 1.0556641817092896 0.8969845771789551
490 3.9088239669799805 3.7583606243133545 2.8757786750793457 1.8142861127853394 2.1025798320770264 2.0549144744873047 2.9596753120422363 0.9512413144111633 0.7979437708854675 0.9490734338760376 0.8467803001403809
491 3.8511083126068115 3.843557596206665 2.7758305072784424 2.0039784908294678 1.9184250831604004 1.9728823900222778 2.9287548065185547 0.7740384340286255 0.9991680979728699 0.8857688903808594 0.8443374633789063
492 3.869661331176758 3.661376476287842 2.891854763031006 1.841841459274292 1.995941162109375 1.9681521654129028 2.9412825107574463 1.1596671342849731 1.3534926176071167 0.7482152581214905 0.6890199780464172
493 3.9878737926483154 3.79396915435791 2.854213237762451 1.9156004190444946 1.9015218019485474 2.0363330841064453 3.029121160507202 0.9176568984985352 1.1644015312194824 1.0091381072998047 0.7912319898605347
494 3.9031119346618652 3.579483985900879 3.1031653881073 1.8067078590393066 2.0431132316589355 1.9515849351882935 2.954613447189331 0.9394633173942566 1.177309274673462 0.9323581457138062 0.7264387607574463
495 3.8932018280029297 3.6410560607910156 3.331995964050293 1.8406161069869995 2.0638811588287354 2.0528063774108887 3.036827564239502 1.0801576375961304 0.9143393039703369 0.8495817184448242 0.8360267877578735
496 3.6191093921661377 3.512890338897705 2.947033166885376 2.0240814685821533 2.045549154281616 2.1155359745025635 2.958188772201538 1.0624936819076538 1.1729437112808228 0.7167134284973145 0.8921872973442078
497 3.8251402378082275 3.4177463054656982 3.0733587741851807 2.020667791366577 2.1568779945373535 2.1443655490875244 2.92602276802063 0.7860745787620544 0.6721107363700867 0.8465549945831299 0.90580815076828
498 3.8322954177856445 3.467061996459961 3.1815431118011475 1.7625751495361328 2.3050003051757813 1.9435648918151855 3.147064685821533 0.818718671798706 0.7409105896949768 0.7389213442802429 0.8855105638504028
499 3.653991937637329 3.5849061012268066 2.9160685539245605 1.8606573343276978 1.957539677619934 2.052894353866577 3.027632474899292 0.7734624147415161 1.0959463119506836 0.6939477324485779 0.9351857900619507
500 3.748034954071045 3.6151959896087646 3.0704219341278076 1.9753724336624146 2.0440597534179688 2.0764572620391846 2.9321868419647217 1.0287744998931885 0.9151138067245483 0.8539858460426331 0.8929101824760437
501 3.6759870052337646 3.7585089206695557 3.018421173095703 1.7932020425796509 2.1581931114196777 2.1391096115112305 3.057650566101074 1.5295462608337402 1.456444263458252 0.8626073002815247 0.8780484199523926
502 3.921600341796875 3.9914445877075195 2.927464008331299 2.0218429565429688 1.8866848945617676 1.94062077999115 2.9741809368133545 1.0461922883987427 1.0307024717330933 0.9338396191596985 0.95441073179245
503 3.9666903018951416 3.9435582160949707 3.009486436843872 2.0417470932006836 2.035936117172241 2.020437479019165 2.9819908142089844 1.6283516883850098 0.7528353333473206 0.6704232096672058 0.8691570162773132
504 3.803709030151367 3.7192459106445313 3.2877073287963867 1.957780361175537 2.005570650100708 1.9270535707473755 2.953756809234619 1.527951955795288 0.9794106483459473 0.9161895513534546 0.9362731575965881
505 3.7865898609161377 3.784635305404663 3.2810325622558594 1.8779749870300293 1.9232839345932007 1.9858499765396118 3.023318290710449 1.3016341924667358 0.9967150092124939 0.7296653985977173 0.8264141082763672
506 3.7336573600769043 3.926914930343628 3.022143840789795 2.059387445449829 1.746364712715149 2.2703752517700195 2.8404510021209717 1.364824891090393 1.5492792129516602 0.9568153619766235 0.8467346429824829
507 3.8835513591766357 3.9869441986083984 3.082282304763794 1.996813178062439 1.742751121520996 1.9928799867630005 2.918999195098877 1.630725622177124 1.0767909288406372 0.849096417427063 0.9230331182479858
508 3.9246249198913574 4.104292392730713 2.943845272064209 1.8608390092849731 1.8430941104888916 1.90030038356781 2.9399242401123047 1.9709733724594116 0.5376220941543579 0.7238959670066833 0.941618800163269
509 4.1927170753479 4.2848005294799805 3.0695507526397705 1.9000169038772583 1.909173846244812 2.083922863006592 3.0609278678894043 1.8197067975997925 0.9753656983375549 0.8828259110450745 0.850320041179657
510 4.335655689239502 4.287820816040039 3.401683807373047 1.9424740076065063 1.9555318355560303 2.026503801345825 3.14705753326416 2.1168479919433594 1.49593985080719 0.6750394701957703 0.8757481575012207
511 4.193696975708008 4.309574127197266 3.430487632751465 1.9384517669677734 2.0715949535369873 2.035144090652466 2.951374053955078 1.537630319595337 1.6513506174087524 0.7407293915748596 0.9961208701133728
512 3.827854871749878 3.780599355697632 3.2048392295837402 1.733241319656372 1.981682538986206 1.9400930404663086 2.910219430923462 1.794914960861206 1.3750617504119873 0.7012282609939575 0.7971130609512329
513 3.727062225341797 3.7299704551696777 3.0564699172973633 1.8676941394805908 1.885466456413269 1.9431004524230957 3.0451862812042236 1.296003818511963 1.278667688369751 0.7535119652748108 1.033677339553833
514 3.7252001762390137 3.5630667209625244 3.3075027465820313 1.8711704015731812 2.030667781829834 1.967038869857788 2.954258680343628 1.6913665533065796 1.5231225490570068 0.7417204976081848 0.9918896555900574
515 3.736400842666626 3.6892988681793213 3.19401478767395 1.7998723983764648 2.0607750415802 1.9888403415679932 3.0174551010131836 1.530548334121704 0.9736646413803101 0.8231516480445862 0.9470818638801575
516 3.8247177600860596 3.7017693519592285 3.1589832305908203 1.8955894708633423 2.0293173789978027 1.8918375968933105 2.991852283477783 1.6817781925201416 1.1754488945007324 0.672359049320221 0.8811428546905518
517 3.674800395965576 3.6664772033691406 2.781383991241455 1.8232816457748413 1.874340295791626 1.9539794921875 2.684424638748169 1.4860278367996216 0.8118759393692017 0.6774185299873352 1.0284757614135742
518 3.6770174503326416 3.626093626022339 2.802544593811035 1.6681619882583618 1.8733067512512207 1.979684591293335 2.6373696327209473 1.2766330242156982 0.9714425802230835 0.8639567494392395 0.8940473198890686
519 3.774261474609375 3.484776496887207 2.754523515701294 1.9136296510696411 1.849785566329956 1.9573038816452026 2.9104015827178955 1.2599447965621948 0.6734300851821899 0.6974778771400452 0.8010414242744446
520 3.7216877937316895 3.4556162357330322 2.8504257202148438 1.966463565826416 1.8313376903533936 2.0508170127868652 2.6543211936950684 1.6562639474868774 0.6873918771743774 0.7444462776184082 0.8710213303565979
521 3.9442543983459473 3.654884099960327 2.8884172439575195 2.064704418182373 2.015761137008667 2.07629132270813 2.5633652210235596 1.60068941116333 0.6413063406944275 0.6697766780853271 0.8347874283790588
522 3.967517852783203 3.625582456588745 2.7762298583984375 2.2860565185546875 1.7106435298919678 2.124875783920288 2.8297061920166016 1.5789631605148315 0.6203569173812866 0.645759105682373 0.8097695708274841
523 4.147191524505615 3.659430980682373 2.82401704788208 2.2606661319732666 1.8397339582443237 1.970290184020996 2.981900691986084 1.332924485206604 0.8032854795455933 0.7530773282051086 0.9397087097167969
524 4.23681640625 3.8704745769500732 2.7254772186279297 2.4165799617767334 1.836018443107605 1.8435529470443726 2.8923165798187256 1.7934778928756714 0.7978727221488953 0.8012975454330444 0.8692590594291687
525 4.109569072723389 3.823885202407837 2.7916901111602783 2.169755220413208 1.8044824600219727 1.9088016748428345 2.6969027519226074 1.7174973487854004 0.8244882225990295 0.7756286859512329 0.7896690964698792
526 3.9682891368865967 3.767531156539917 2.8690168857574463 2.2680749893188477 1.9293161630630493 1.7968549728393555 2.8707799911499023 1.3745490312576294 0.8912813067436218 0.8829717040061951 0.915273129940033
527 3.8274343013763428 3.5827367305755615 2.777535915374756 2.136409044265747 1.8796555995941162 1.7979962825775146 2.9845640659332275 0.878572404384613 0.6078290343284607 0.9647636413574219 0.8783191442489624
528 3.6690897941589355 3.5459377765655518 2.6949243545532227 2.1460330486297607 1.8190828561782837 2.1250572204589844 2.5875182151794434 0.9766003489494324 0.7228323817253113 0.823407769203186 0.7869975566864014
529 3.6647212505340576 3.5467841625213623 2.852038621902466 2.18790340423584 2.0203590393066406 2.0804269313812256 2.7332887649536133 1.0189014673233032 0.7552163004875183 0.962687611579895 0.8194074630737305
530 3.893185615539551 3.673835515975952 2.925708293914795 1.9029756784439087 1.9938676357269287 2.014185667037964 2.8249924182891846 1.100749135017395 0.5998660326004028 0.98277348279953 0.810789167881012
531 3.83933162689209 3.5543618202209473 2.9940426349639893 2.0857772827148438 1.9527214765548706 1.929648518562317 2.652703285217285 1.2537404298782349 0.8130348920822144 0.8045146465301514 0.8808159232139587
532 3.9868454933166504 3.4907338619232178 3.2233002185821533 2.046534538269043 2.143308639526367 1.8464899063110352 2.844841480255127 1.299896478652954 0.8169103860855103 0.8286603689193726 0.811284065246582
533 3.9358716011047363 3.473644971847534 3.119600534439087 1.998517632484436 2.0868523120880127 2.0237250328063965 2.8274118900299072 1.6042206287384033 0.828388512134552 0.7811778783798218 1.0034441947937012
534 3.7104156017303467 3.713139533996582 2.747100591659546 2.2016329765319824 1.9427833557128906 1.8623181581497192 2.7803852558135986 1.7186518907546997 0.818376898765564 0.7930968403816223 0.9698543548583984
535 3.7985568046569824 3.5578973293304443 3.0744035243988037 2.036770820617676 2.111743688583374 2.164623260498047 2.7900867462158203 2.061002254486084 2.000495672225952 0.8149496912956238 0.7650841474533081
536 3.780999183654785 3.6811580657958984 3.072089672088623 2.1666817665100098 2.105412483215332 2.09391188621521 2.7569997310638428 1.6447906494140625 1.0845047235488892 0.7414706945419312 1.0698927640914917
537 3.825230360031128 3.731980562210083 3.0825984477996826 2.0863020420074463 2.0520119667053223 1.9881892204284668 2.729288339614868 2.0481162071228027 1.0866025686264038 0.778724730014801 0.7819774150848389
538 3.6812074184417725 3.416755437850952 2.8761041164398193 2.050107479095459 1.903968334197998 2.115640163421631 2.8588085174560547 1.3733786344528198 0.6586376428604126 0.7804821133613586 0.6436977982521057
539 3.9466869831085205 3.5837483406066895 2.993039608001709 2.081796169281006 2.0665860176086426 2.2392966747283936 2.7851083278656006 1.301195502281189 0.6116698384284973 0.6376999616622925 0.9829819202423096
540 4.097323417663574 3.834455966949463 2.8001577854156494 2.091839075088501 1.9095962047576904 2.0770468711853027 2.844883680343628 1.805686354637146 0.8115342259407043 0.672681450843811 0.8367533683776855
541 3.714279890060425 3.6667094230651855 2.5370144844055176 2.0058372020721436 1.8364242315292358 1.8036038875579834 2.8802335262298584 1.636791467666626 0.8726929426193237 0.6780867576599121 0.8967229127883911
542 3.655423164367676 3.5918729305267334 2.6680662631988525 2.0072622299194336 1.8352110385894775 1.8685061931610107 2.7445757389068604 1.1592662334442139 0.8270168304443359 0.7445719242095947 0.780229926109314
543 3.780292510986328 3.819516658782959 2.9042294025421143 2.071624517440796 1.9930264949798584 1.729249358177185 2.7154595851898193 1.3603709936141968 0.9324494004249573 0.8142202496528625 0.8785554766654968
544 3.8426711559295654 3.68068790435791 2.7999374866485596 1.957219123840332 1.9923728704452515 1.7035033702850342 2.7972753047943115 1.3318489789962769 0.6214954257011414 0.7089948654174805 0.8668140769004822
545 4.011115074157715 3.6555583477020264 2.9500064849853516 1.7906135320663452 1.861587643623352 1.7927459478378296 2.637556552886963 1.2809064388275146 0.8841983675956726 0.7118820548057556 0.7756196856498718
546 4.02913761138916 3.771789073944092 2.750943183898926 1.8694504499435425 1.9119058847427368 1.7761297225952148 2.7147343158721924 1.718649983406067 1.1135612726211548 0.8577261567115784 0.8812262415885925
547 3.8393261432647705 3.3780038356781006 2.754835605621338 1.8714606761932373 1.946004867553711 1.9891209602355957 2.874004364013672 1.1204614639282227 1.0270295143127441 0.791110098361969 0.9913918375968933
548 3.862393379211426 3.636744260787964 2.5657663345336914 2.0739169120788574 1.8311305046081543 1.983690619468689 2.8332130908966064 0.775636613368988 1.1226271390914917 0.8797145485877991 0.8388489484786987
549 4.072368144989014 3.5588176250457764 2.7370831966400146 2.091726779937744 1.9479037523269653 2.027212381362915 2.9401276111602783 0.9411711096763611 0.6573977470397949 0.8301806449890137 1.0179486274719238
550 3.7692530155181885 3.5282649993896484 2.6759910583496094 2.1104111671447754 1.9078115224838257 2.1892478466033936 2.7175238132476807 1.010398507118225 0.8966139554977417 0.676055371761322 0.9130383729934692
551 3.879777669906616 3.4927074909210205 2.811258554458618 2.1611671447753906 2.0661373138427734 1.9168497323989868 2.8833093643188477 1.1412628889083862 1.065933108329773 0.9261676669120789 0.7772597670555115
552 3.828566551208496 3.4974899291992188 2.810295820236206 1.9052140712738037 2.028730630874634 2.0413687229156494 2.8356263637542725 1.0787787437438965 1.1682876348495483 0.8523483872413635 0.9340171813964844
553 3.7928049564361572 3.083245038986206 2.91951322555542 1.7346465587615967 1.8574224710464478 2.1100106239318848 2.912994146347046 0.665274441242218 1.1885967254638672 0.6923736333847046 0.8628901839256287
554 3.8699004650115967 3.2754435539245605 2.692039728164673 1.8745672702789307 1.921946406364441 2.3599607944488525 2.873305559158325 0.8989394903182983 1.1326255798339844 0.8968481421470642 0.7265838980674744
555 3.9939286708831787 3.2355692386627197 2.967283010482788 1.8595775365829468 2.127593755722046 2.2643885612487793 2.995851755142212 0.7807493805885315 0.8818913102149963 1.041597604751587 0.7674345970153809
556 3.7929494380950928 3.173297643661499 3.0093250274658203 1.8399142026901245 2.0314090251922607 2.231388568878174 2.83727765083313 0.5236837267875671 1.026187539100647 0.9164956212043762 0.935372531414032
557 3.6438405513763428 3.14133358001709 2.692999839782715 1.8656131029129028 1.9614640474319458 2.1575100421905518 2.964343786239624 0.7773078680038452 0.6991055607795715 0.9496833086013794 0.8999691605567932
558 3.754584550857544 3.417060375213623 2.7704925537109375 2.032870054244995 1.9798856973648071 2.184692144393921 2.8397409915924072 0.609096109867096 0.8207641243934631 0.9726921319961548 0.8516494035720825
559 3.5624289512634277 3.375798225402832 2.735163450241089 1.9558535814285278 1.9547138214111328 2.1651387214660645 2.7944130897521973 0.6736323237419128 1.0315499305725098 0.8109248876571655 0.9388710856437683
560 3.702897310256958 3.277616500854492 2.947871685028076 2.0400631427764893 2.3021860122680664 2.137664794921875 2.784437417984009 0.6358685493469238 0.731390118598938 0.9688071608543396 0.8809876441955566
561 3.6532416343688965 3.4047536849975586 2.6965670585632324 2.078368902206421 2.0207080841064453 2.0087742805480957 2.703733444213867 0.7966489195823669 0.6862984895706177 0.8272171020507813 0.7836291790008545
562 3.6043202877044678 3.3192899227142334 2.85335636138916 1.901152491569519 1.9781837463378906 2.3268086910247803 2.8472540378570557 0.6756594777107239 0.7438770532608032 0.7644234895706177 0.9812818169593811
563 3.7282352447509766 3.3725814819335938 2.7816672325134277 1.8734047412872314 2.031254768371582 2.3365838527679443 2.8591809272766113 0.5966021418571472 0.8997325301170349 0.894593358039856 0.9587981104850769
564 3.7319812774658203 3.519158363342285 2.7249460220336914 2.088085412979126 2.0268712043762207 2.2340245246887207 2.987703800201416 0.8968828320503235 0.9044219255447388 0.8883964419364929 0.8028011322021484
565 3.623100519180298 3.4427154064178467 2.5280871391296387 1.9132404327392578 1.779281735420227 2.086761474609375 2.952043294906616 0.7317757606506348 1.0637062788009644 0.9733017683029175 0.7213567495346069
566 3.728947639465332 3.6288976669311523 2.5884904861450195 2.0885541439056396 1.789769172668457 2.0594682693481445 2.883148670196533 0.8244687914848328 0.8223032355308533 0.9529306292533875 0.8672130107879639
567 3.8760499954223633 3.7137296199798584 2.6873114109039307 2.1449687480926514 1.9257490634918213 2.1295342445373535 2.953031063079834 0.6269190311431885 0.8336935639381409 0.7647628784179688 0.8636069893836975
568 3.9790525436401367 3.642075300216675 2.7462666034698486 1.9427937269210815 1.8819949626922607 2.2142550945281982 3.002729654312134 0.865959644317627 0.9031701683998108 0.6823417544364929 0.9116896986961365
569 3.6601953506469727 3.6865742206573486 2.6479976177215576 2.1052134037017822 1.8655678033828735 2.101968288421631 2.747073173522949 0.7352522015571594 0.9742431640625 1.024531602859497 0.8728045225143433
570 3.567739248275757 3.5424628257751465 2.624241828918457 2.020866632461548 1.877250075340271 2.1588826179504395 2.857299566268921 0.821458101272583 0.6957974433898926 0.8855525255203247 0.8783698081970215
571 3.7950308322906494 3.350922107696533 2.689659595489502 1.8941601514816284 2.0121495723724365 2.092557668685913 2.698272466659546 0.6955313682556152 0.8104308247566223 0.7863494157791138 0.8532714247703552
572 4.093298435211182 3.4666390419006348 2.9080915451049805 1.8065800666809082 2.178330421447754 2.1890645027160645 2.9193618297576904 0.7950246334075928 1.0504666566848755 0.8463698625564575 0.8496761322021484
573 4.093698978424072 3.337648630142212 2.946349859237671 1.9153554439544678 2.1320960521698 1.8868083953857422 2.8247408866882324 0.7433418035507202 0.6917263269424438 0.7355962991714478 0.8277133107185364
574 3.8778910636901855 3.3946778774261475 2.701746940612793 1.9211344718933105 2.0744497776031494 1.7648799419403076 3.0044827461242676 0.5886133909225464 0.9079304933547974 0.764043390750885 0.9111402034759521
575 4.272935390472412 3.5202674865722656 3.054685592651367 2.024156332015991 2.3400120735168457 1.8377094268798828 3.04158616065979 0.7090731263160706 1.000035285949707 0.8221986293792725 0.9222811460494995
576 4.293211936950684 3.5575754642486572 3.010939598083496 2.123586416244507 2.434394359588623 1.8663772344589233 2.943119525909424 0.7220314741134644 0.8899125456809998 0.7019547820091248 0.8546327948570251
577 4.386172771453857 3.5770342350006104 3.1073310375213623 2.152909994125366 2.326231002807617 1.8375248908996582 2.9390909671783447 0.7779242396354675 0.8626576662063599 0.847933292388916 0.9175149202346802
578 4.36939001083374 3.6544480323791504 3.081299304962158 2.0754761695861816 2.324115514755249 1.9874978065490723 2.9944725036621094 0.8928552269935608 0.7201773524284363 0.7828672528266907 0.7906137704849243
579 4.341972351074219 3.5212247371673584 3.2386536598205566 2.114255428314209 2.267613649368286 1.6191211938858032 2.8618242740631104 0.7346919775009155 0.9038645029067993 0.7970678210258484 0.8955298662185669
580 4.414754390716553 3.497762680053711 2.9547064304351807 2.1694719791412354 2.3212342262268066 1.8622148036956787 3.0938024520874023 1.0408910512924194 0.7667986154556274 0.8829846978187561 0.9285216331481934
581 4.456439018249512 3.834383726119995 2.8817288875579834 2.121278762817383 2.3050081729888916 1.6019865274429321 2.7809085845947266 1.0275415182113647 0.9126767516136169 0.8825604319572449 0.8524510860443115
582 4.279318809509277 3.497297763824463 2.982219934463501 1.9401355981826782 2.197526216506958 1.7435731887817383 2.8598461151123047 0.8201545476913452 0.8918320536613464 0.8233364224433899 0.9175558090209961
583 4.339738368988037 3.643279790878296 2.9097492694854736 2.117063045501709 2.272761344909668 1.5331459045410156 3.0310795307159424 0.8560522198677063 1.0537002086639404 0.793406069278717 0.8276305794715881
584 4.408361911773682 3.751744270324707 2.9218921661376953 2.1184568405151367 2.3044650554656982 1.6166150569915771 3.106543779373169 1.1405614614486694 1.1846184730529785 0.8867023587226868 0.7546411156654358
585 4.247943878173828 3.5839948654174805 2.7351319789886475 2.1161344051361084 2.0556106567382813 1.8811391592025757 2.999019145965576 1.0636630058288574 0.9564868807792664 0.8356626033782959 0.7319172620773315
586 4.216028213500977 3.7735342979431152 2.9942498207092285 2.126422166824341 2.198073387145996 1.8723645210266113 3.2181973457336426 1.086166501045227 1.223630428314209 0.7544260025024414 0.7215322256088257
587 4.304488182067871 3.6830954551696777 2.915036678314209 2.1367063522338867 2.1299118995666504 1.859771728515625 3.09892201423645 0.7039625644683838 1.045386552810669 0.8617247939109802 0.8330848813056946
588 4.233692646026611 3.7595763206481934 2.978205442428589 2.160356283187866 2.0643696784973145 1.8092241287231445 3.0177383422851563 1.1900824308395386 1.160302758216858 0.8919406533241272 0.870581328868866
589 3.9684696197509766 3.791475772857666 2.8989503383636475 2.103062391281128 2.110625743865967 1.8279746770858765 2.9974329471588135 1.0153611898422241 0.9570688605308533 0.8406839370727539 0.8734911680221558
590 3.814481019973755 3.5243279933929443 3.0476386547088623 1.9208616018295288 2.1184310913085938 1.6162371635437012 2.943871021270752 0.6074643731117249 0.8243482708930969 0.8601908087730408 0.8742426037788391
591 4.0399169921875 3.6160740852355957 3.086848497390747 1.847970962524414 2.0479066371917725 1.7753605842590332 2.947171449661255 0.7697487473487854 0.6893772482872009 0.8452708125114441 0.7395417094230652
592 4.130759239196777 3.85367488861084 2.9240875244140625 2.0330846309661865 2.031167507171631 1.7301884889602661 2.809694766998291 1.1005550622940063 0.8492634296417236 0.8388494849205017 0.8743847608566284
593 3.9717023372650146 3.8024749755859375 2.787064790725708 2.088477849960327 1.886499285697937 1.5742816925048828 2.916099786758423 0.6745380163192749 1.1457418203353882 0.8845054507255554 0.7503199577331543
594 4.128185272216797 3.9293229579925537 3.0162863731384277 2.1034204959869385 2.023461103439331 1.6137359142303467 2.901271343231201 0.6350321769714355 0.757699728012085 0.7652977108955383 0.9007828235626221
595 4.201898574829102 3.79331636428833 3.1137516498565674 2.0876286029815674 2.1898040771484375 1.5837674140930176 2.8823134899139404 0.7556191682815552 0.8566396236419678 0.8153323531150818 0.7751884460449219
596 4.200202465057373 3.8331525325775146 3.104048490524292 2.081037998199463 2.086167097091675 1.5055384635925293 2.9666495323181152 0.7391599416732788 1.1380728483200073 0.8352127075195313 0.896641731262207
597 3.529114007949829 3.442943572998047 2.5382206439971924 1.9947634935379028 1.7223654985427856 1.7211147546768188 2.9058663845062256 0.8225170969963074 0.9014375805854797 0.7691993713378906 1.0315710306167603
598 3.6730942726135254 3.521756887435913 2.585162878036499 2.0167126655578613 1.7884612083435059 1.7423850297927856 3.1370410919189453 0.7523038387298584 0.8102770447731018 0.8264519572257996 0.9709245562553406
599 3.7854459285736084 3.5055108070373535 2.749119758605957 1.9548866748809814 1.8350991010665894 1.6881006956100464 2.966122627258301 0.7630980014801025 0.9750112891197205 0.7460745573043823 0.7617737054824829
600 3.9130725860595703 3.5481297969818115 2.8296146392822266 1.987714409828186 1.9794538021087646 1.6628738641738892 2.863819122314453 0.9720119833946228 0.9075480103492737 0.8790894150733948 0.8394559621810913
601 4.036600589752197 3.6131789684295654 2.7959578037261963 2.189293146133423 1.9285959005355835 1.7593694925308228 2.9379634857177734 0.686922550201416 0.5807040929794312 0.809646487236023 0.8920403718948364
602 3.990328073501587 3.780590057373047 2.7572591304779053 2.057185173034668 1.8417469263076782 2.0775811672210693 2.9101784229278564 0.953683614730835 0.9390278458595276 0.9681248068809509 0.9070743322372437
603 3.943509817123413 3.542992353439331 2.830051898956299 1.9711745977401733 2.0972442626953125 1.9319980144500732 2.875596284866333 0.863115131855011 0.8149974942207336 0.8705934286117554 0.9916480183601379
604 4.067346096038818 3.479524850845337 3.00799822807312 1.9610320329666138 2.2181613445281982 1.8836475610733032 2.810062885284424 0.611681342124939 0.8110098838806152 0.9405295252799988 0.8116786479949951
605 3.8321757316589355 3.3528635501861572 2.8896496295928955 2.012221336364746 2.0543205738067627 1.9644019603729248 2.859297513961792 0.7293112874031067 0.9298568964004517 0.766946017742157 0.6579886674880981
606 3.85615873336792 3.3617265224456787 2.8389217853546143 2.0727334022521973 2.015512228012085 1.9859404563903809 2.745450735092163 0.8167282342910767 0.8643156886100769 0.6763505339622498 0.8162578344345093
607 3.8343772888183594 3.427614450454712 3.1500813961029053 2.1496422290802 2.0859358310699463 1.988017201423645 2.8364579677581787 0.7807546854019165 1.0434789657592773 0.822921633720398 0.7829421758651733
608 4.173081874847412 3.6147968769073486 3.0142343044281006 2.2922635078430176 2.1045515537261963 1.9987428188323975 2.8411591053009033 0.6641755104064941 0.8149096369743347 0.6085946559906006 0.76530522108078
609 4.095019817352295 3.534874439239502 2.9825282096862793 2.1456732749938965 2.0647220611572266 2.0001513957977295 2.7232179641723633 0.680161714553833 1.044512391090393 0.7327588200569153 0.7630845904350281
610 4.02510929107666 3.396744966506958 3.021097183227539 2.1603095531463623 2.122622489929199 1.9093375205993652 2.760866165161133 0.6810418367385864 0.9987927079200745 0.8339263796806335 0.9284934401512146
611 4.13403844833374 3.5232913494110107 2.888516426086426 2.1011006832122803 2.0586705207824707 1.9576234817504883 2.8637990951538086 0.626351535320282 0.8644512295722961 0.6915212273597717 0.8657058477401733
612 4.106400012969971 3.67486834526062 2.8347785472869873 2.233166456222534 1.8967413902282715 1.8701714277267456 2.8882551193237305 0.6042103171348572 0.8069310188293457 0.744598388671875 0.862228274345398
613 4.0034356117248535 3.5543627738952637 2.9519565105438232 2.2372941970825195 2.0637922286987305 1.8376463651657104 2.763719320297241 0.5556826591491699 0.8890326023101807 0.7060191035270691 0.8003276586532593
614 3.9471993446350098 3.674398422241211 2.9402148723602295 2.2696540355682373 1.9731913805007935 1.9103097915649414 2.822371006011963 0.6541077494621277 1.1927404403686523 0.7555035352706909 1.040652871131897
615 3.999178171157837 3.520864486694336 3.1279680728912354 2.1111984252929688 2.1325104236602783 1.9624813795089722 2.8746724128723145 0.6648632287979126 1.0558497905731201 0.8674534559249878 1.0316094160079956
616 3.881009817123413 3.453603506088257 2.9455740451812744 2.0762786865234375 1.99870765209198 1.8115569353103638 2.757216453552246 0.641901969909668 0.990955114364624 0.7927584648132324 0.9964576959609985
617 3.847214698791504 3.5111794471740723 2.844783067703247 2.2812774181365967 1.948848009109497 1.7444878816604614 2.741184711456299 0.658410906791687 1.056840181350708 0.8576813340187073 0.7510384917259216
618 3.8948240280151367 3.6105709075927734 2.7794883251190186 2.1092119216918945 2.0199100971221924 1.7567079067230225 2.817854881286621 0.7408771514892578 0.8507910370826721 0.8260918259620667 0.7625774145126343
619 4.213927268981934 4.0522780418396 2.9114556312561035 2.22882342338562 2.0537731647491455 1.8540747165679932 2.8085474967956543 1.1452239751815796 1.562940239906311 1.0104559659957886 0.780353844165802
620 4.116355895996094 3.771226167678833 2.9524085521698 2.2429802417755127 2.1220057010650635 1.7899417877197266 2.7024283409118652 0.8152619004249573 1.1740567684173584 0.7659600377082825 0.6201618909835815
621 4.1159467697143555 3.6746253967285156 2.89198637008667 2.191303014755249 2.0780069828033447 2.1114792823791504 2.9571759700775146 0.6934294104576111 1.0173741579055786 0.7779237031936646 0.9043127298355103
622 3.866572141647339 3.422497034072876 2.8378357887268066 2.062652826309204 2.046463966369629 2.1886653900146484 2.6758546829223633 0.8395329713821411 0.9277126789093018 0.7818189859390259 0.8544005751609802
623 3.9367995262145996 3.3218295574188232 3.194906234741211 2.04445743560791 2.145026206970215 1.9892098903656006 2.6090381145477295 0.6583002209663391 1.3312586545944214 0.6118165254592896 0.9061556458473206
624 3.834176540374756 3.512943744659424 3.016864538192749 2.1198530197143555 2.0206878185272217 1.947277307510376 2.58068585395813 0.8896523714065552 1.0552259683609009 0.6229532957077026 0.8274526000022888
625 3.8173062801361084 3.300629138946533 2.982149600982666 2.005427360534668 2.10624361038208 1.9583135843276978 2.5375442504882813 0.8422021269798279 0.9214229583740234 0.8342181444168091 0.8666131496429443
626 3.9854938983917236 3.3604891300201416 2.886375904083252 2.0962891578674316 2.1471052169799805 2.240612506866455 2.517667531967163 0.8349963426589966 0.9850901365280151 0.7142897248268127 0.7877007126808167
627 4.099576473236084 3.496586799621582 2.9508535861968994 2.0183284282684326 2.0684032440185547 2.1780598163604736 2.3809657096862793 0.763424277305603 0.749796986579895 0.8389025926589966 0.8371978402137756
628 3.894385576248169 3.3438971042633057 2.804732084274292 1.8986955881118774 1.9028759002685547 2.1846821308135986 2.5862810611724854 0.8108623027801514 0.8509714603424072 0.6769065260887146 0.6395138502120972
629 3.758176565170288 3.376077651977539 2.652491331100464 1.9672828912734985 1.8594980239868164 1.8789268732070923 2.2821030616760254 0.7891446948051453 0.643900454044342 0.737264096736908 0.8297013640403748
630 3.6347315311431885 3.343456506729126 2.578193426132202 1.9475659132003784 1.7623744010925293 2.2249109745025635 2.4079768657684326 1.0256210565567017 0.7285730838775635 0.7637156844139099 0.9878660440444946
631 3.6016926765441895 3.3613595962524414 2.62324595451355 2.0149621963500977 1.741363525390625 2.03619122505188 2.3302276134490967 0.8020303249359131 0.6598491072654724 0.8195839524269104 1.0097986459732056
632 3.7623674869537354 3.4132633209228516 2.7665934562683105 2.033545732498169 1.8162271976470947 1.978363037109375 2.5205254554748535 0.6123585104942322 0.8074601888656616 0.8210195302963257 0.9616206288337708
633 3.641836643218994 3.473910331726074 2.796128511428833 2.035216808319092 1.8893210887908936 1.9659584760665894 2.238845109939575 0.9716026782989502 0.7296470403671265 0.8561058640480042 0.8409648537635803
634 3.415449619293213 3.426633596420288 2.653715133666992 1.967910885810852 1.8708447217941284 1.862078309059143 2.4410533905029297 0.9147466421127319 0.754789412021637 0.8323546648025513 0.9480817914009094
635 3.501711130142212 3.4198806285858154 2.7446212768554688 1.919835090637207 1.9393523931503296 1.9943910837173462 2.5529592037200928 0.7772980332374573 0.9881910681724548 0.8191601634025574 1.037801742553711
636 3.5343873500823975 3.6253461837768555 2.7026383876800537 2.023472309112549 1.7672722339630127 1.8033332824707031 2.53254771232605 0.9391170740127563 0.7665542960166931 0.8308777809143066 1.0998884439468384
637 3.4990897178649902 3.454218864440918 2.704312324523926 1.9127470254898071 1.7268234491348267 1.876656174659729 2.4131386280059814 0.7453057765960693 0.8632585406303406 0.8792328238487244 1.1827521324157715
638 3.4689135551452637 3.459434986114502 2.6463184356689453 2.1737499237060547 1.7416276931762695 1.7401273250579834 2.399852752685547 0.7803032398223877 1.6804109811782837 0.7228965163230896 1.180503010749817
639 3.6577305793762207 3.331350564956665 2.919039011001587 1.9354875087738037 2.077601432800293 1.8112157583236694 2.3536622524261475 0.8029129505157471 1.1434707641601563 0.8306955099105835 0.8253433108329773
640 3.777163028717041 3.298441171646118 2.9636147022247314 1.815361499786377 1.9541610479354858 2.0092508792877197 2.374871015548706 0.8068098425865173 0.9545845985412598 0.8119024634361267 1.0620423555374146
641 3.9894561767578125 3.4791035652160645 2.912029981613159 2.119084358215332 1.8254413604736328 1.9577867984771729 2.411522150039673 0.7844662070274353 0.9882944226264954 0.6670645475387573 0.9720925688743591
642 3.8947699069976807 3.4468114376068115 3.0357260704040527 1.9387882947921753 2.029031276702881 1.6236785650253296 2.3923470973968506 0.7446246147155762 0.9410322904586792 1.0541777610778809 0.7152950763702393
643 4.21720027923584 3.8375325202941895 2.881436586380005 2.349562883377075 1.9810960292816162 1.6305233240127563 2.4289658069610596 0.8192797303199768 0.9694756269454956 0.8052344918251038 0.7789402604103088
644 3.9671430587768555 3.787640333175659 2.7910284996032715 2.281841993331909 1.9382364749908447 1.6545748710632324 2.489440679550171 0.9231268763542175 0.7536002993583679 0.8995332717895508 1.1387993097305298
645 4.041581153869629 3.7077715396881104 2.8788697719573975 2.1044723987579346 2.036799430847168 1.9770307540893555 2.604721784591675 0.7817060947418213 0.781166136264801 0.7471362352371216 0.8557000160217285
646 3.932507276535034 3.4396626949310303 3.0298800468444824 2.016761064529419 2.185436487197876 1.9482347965240479 2.306229591369629 0.8648536205291748 0.8139010071754456 0.7200441956520081 0.8809519410133362
647 4.073523044586182 3.5244343280792236 3.040228843688965 1.9761855602264404 2.2826192378997803 1.800079345703125 2.5713918209075928 0.8372191786766052 0.7408943772315979 1.0285539627075195 0.7915984988212585
648 4.262653827667236 3.6328792572021484 2.8960392475128174 2.0566630363464355 2.0422518253326416 1.7575676441192627 2.5277345180511475 1.1000826358795166 1.073213815689087 0.7518134713172913 0.8034641146659851
649 3.972487211227417 3.608827590942383 2.902601957321167 2.054924249649048 1.9239501953125 1.649573802947998 2.5504183769226074 0.7758755087852478 0.8662446141242981 0.7751041650772095 0.8592142462730408
650 4.137092113494873 3.6205241680145264 2.831418752670288 1.9577734470367432 2.0168778896331787 1.7401725053787231 2.675431966781616 0.6058160066604614 0.8901339769363403 0.787907600402832 0.8818519711494446
651 3.951401472091675 3.5880258083343506 2.8394408226013184 2.1168484687805176 1.8759853839874268 1.6229701042175293 2.7254128456115723 0.6079156398773193 0.9741783142089844 0.7387064099311829 0.8058503866195679
652 4.0222578048706055 3.55999493598938 2.7887518405914307 2.109877586364746 1.9806667566299438 1.7887579202651978 2.5962350368499756 0.8597478270530701 0.6545933485031128 1.0927584171295166 0.6501524448394775
653 4.062419414520264 3.6949844360351563 2.6089682579040527 2.1736464500427246 2.011331796646118 2.0011444091796875 2.7380471229553223 0.974869966506958 0.6170655488967896 0.8844757676124573 0.7217311859130859
654 4.172030448913574 3.628117322921753 2.879202127456665 2.0949888229370117 1.9934768676757813 1.9603832960128784 2.5993478298187256 0.6387666463851929 0.8531279563903809 0.8409374952316284 0.8164781332015991
655 3.9934611320495605 3.702932834625244 2.7763118743896484 2.1105055809020996 1.9087412357330322 1.867720365524292 2.5564932823181152 0.7764595746994019 0.8030404448509216 0.9092459082603455 0.8186400532722473
656 3.870786428451538 3.4820072650909424 2.8677492141723633 1.9461495876312256 1.9928579330444336 1.9883997440338135 2.50688099861145 0.6032774448394775 0.6888410449028015 0.9363185167312622 0.7421188354492188
657 4.0010600090026855 3.557666778564453 2.8560450077056885 2.0530145168304443 2.0186147689819336 1.9249824285507202 2.594377279281616 0.7123323082923889 0.727597177028656 1.0158369541168213 0.8766226768493652
658 3.9695448875427246 3.48050594329834 2.971337080001831 2.0410590171813965 2.068735122680664 2.014328718185425 2.693477153778076 0.7039327621459961 0.9725458025932312 0.8355979323387146 0.7587303519248962
659 4.011598110198975 3.6999824047088623 2.9564852714538574 2.144913911819458 2.063202381134033 1.9404711723327637 2.660423755645752 0.9354277849197388 0.9111654758453369 0.7748580574989319 0.8127416372299194
660 4.009237289428711 3.9181721210479736 2.8498191833496094 2.187012195587158 2.0382564067840576 1.8028616905212402 2.660064220428467 0.9217637181282043 0.9330801367759705 0.6881930232048035 0.9693789482116699
661 4.039587020874023 3.7291033267974854 2.8243699073791504 2.089494466781616 2.1597108840942383 1.7600594758987427 2.430929660797119 1.099530577659607 0.6588834524154663 0.9964699745178223 0.7856153845787048
662 4.225470066070557 3.7753515243530273 2.930133581161499 2.1310479640960693 2.110208034515381 2.0008790493011475 2.5037755966186523 1.1519157886505127 0.873085618019104 0.9508804678916931 0.8442586064338684
663 4.194819450378418 3.956160545349121 2.843977689743042 2.4056499004364014 2.093397855758667 1.7613499164581299 2.7492997646331787 1.0679399967193604 1.0155093669891357 0.8271703720092773 0.9019196033477783
664 4.129641532897949 3.8420474529266357 2.8853535652160645 2.0470151901245117 2.0117626190185547 1.7540688514709473 2.4690029621124268 0.6149118542671204 0.7520386576652527 0.9379649758338928 1.19144606590271
665 4.110646724700928 3.8266537189483643 2.9713220596313477 2.144854784011841 2.138491153717041 1.924134373664856 2.7862610816955566 0.8050999641418457 0.9966397881507874 0.7361894845962524 0.8079354166984558
666 4.387053489685059 4.108180999755859 3.364778757095337 2.138498067855835 2.3106939792633057 1.761837363243103 2.5768988132476807 0.690719485282898 1.1502541303634644 1.1309878826141357 0.8923395276069641
667 4.156968116760254 3.887699842453003 2.958043098449707 2.162856101989746 2.1334800720214844 1.8130565881729126 2.4852988719940186 0.8109731078147888 0.8199751973152161 0.8804029226303101 0.9781407117843628
668 4.31409215927124 3.7520477771759033 2.9750235080718994 1.915390133857727 2.16290283203125 1.9145383834838867 2.554924488067627 1.0028923749923706 0.8623591065406799 0.8513780236244202 0.8898383975028992
669 4.182261943817139 3.4908881187438965 2.927140235900879 1.9184825420379639 2.1676056385040283 1.7918719053268433 2.7217137813568115 0.4838005602359772 0.8460692763328552 0.9384331703186035 0.8249093294143677
670 4.3868913650512695 3.7135984897613525 2.770195722579956 2.0599234104156494 1.9447296857833862 1.7976986169815063 2.680894613265991 0.657551109790802 0.8861091732978821 1.0410457849502563 0.9635037779808044
671 4.249781608581543 3.774813175201416 2.801055669784546 2.182008743286133 2.052340507507324 1.812670111656189 2.766759157180786 0.7912818193435669 0.7755905985832214 0.9984596967697144 1.01094388961792
672 4.134680271148682 3.6455304622650146 2.7846016883850098 2.121141195297241 2.0835652351379395 1.6821883916854858 2.4072279930114746 0.8088474869728088 0.807681679725647 0.7986324429512024 0.8574156165122986
673 4.359323501586914 3.7832140922546387 3.1789231300354004 2.207599401473999 2.317145347595215 1.6487505435943604 2.614027261734009 0.9313583970069885 0.7233944535255432 0.9096453785896301 1.2620738744735718
674 4.06464147567749 3.6776297092437744 2.8960161209106445 2.094123601913452 2.050605058670044 1.6654704809188843 2.429941415786743 0.8167792558670044 0.8768444657325745 0.8322573900222778 0.8104642033576965
675 4.319436073303223 3.6925008296966553 2.9040424823760986 2.107792377471924 2.123696804046631 1.607205867767334 2.465597152709961 0.5634397268295288 0.7322598695755005 0.9113286733627319 0.7442994117736816
676 4.305650234222412 3.8195714950561523 2.974015474319458 2.2362546920776367 2.0901565551757813 1.8216190338134766 2.362898588180542 0.9098931550979614 0.6825770139694214 0.9289875626564026 0.7844800353050232
677 4.54121732711792 4.095487594604492 3.0417654514312744 2.3512635231018066 2.374478578567505 1.8190799951553345 2.4817349910736084 0.8099714517593384 0.7315050959587097 0.6921557188034058 0.7615361213684082
678 4.212134838104248 3.9882640838623047 2.9484782218933105 2.347683906555176 2.1182494163513184 1.783198356628418 2.3238489627838135 0.9809347987174988 0.7200047969818115 0.9927254915237427 0.9203332662582397
679 4.275933265686035 3.9244272708892822 2.925814390182495 2.4494407176971436 2.020390510559082 1.6924433708190918 2.305210590362549 1.0110288858413696 0.7763172388076782 0.865692138671875 0.847606897354126
680 4.210237979888916 3.767141342163086 3.0794730186462402 2.2621097564697266 2.2217724323272705 1.6770042181015015 2.343123435974121 0.6261264681816101 0.6578587293624878 0.9800556302070618 0.7673530578613281
681 4.444517135620117 4.072793483734131 3.183366298675537 2.50057053565979 2.185725450515747 1.6639243364334106 2.4508705139160156 0.8131543397903442 0.797688901424408 1.0134401321411133 0.7552670240402222
682 4.7716498374938965 4.036546230316162 3.0805230140686035 2.408191680908203 2.1741456985473633 1.4591155052185059 2.591153144836426 0.6997138857841492 0.8136325478553772 0.9038639664649963 0.8503156304359436
683 4.453799724578857 3.80440354347229 3.2869324684143066 2.3321540355682373 2.26528263092041 1.4833471775054932 2.49145770072937 0.697059690952301 1.00077223777771 0.8714826703071594 0.8474195003509521
684 4.599625110626221 3.948127269744873 3.427638053894043 2.421593189239502 2.242682933807373 1.3290280103683472 2.7123470306396484 0.7597594857215881 1.1016528606414795 0.8160068392753601 1.0949517488479614
685 4.482239246368408 3.8953661918640137 3.4953548908233643 2.422985076904297 2.3759703636169434 1.5200191736221313 2.4869494438171387 0.7185075283050537 0.8459846377372742 0.9413902759552002 1.162611961364746
686 4.433708190917969 4.09264612197876 3.3145534992218018 2.3750102519989014 2.3476130962371826 1.408300518989563 2.6416895389556885 0.861877977848053 0.7684557437896729 1.0183535814285278 0.9784330725669861
687 4.457366943359375 4.046160697937012 3.40293288230896 2.2533328533172607 2.1597931385040283 1.3324413299560547 2.6072301864624023 0.777798593044281 0.7928495407104492 0.9406064748764038 0.8201287388801575
688 4.401248455047607 3.9285664558410645 3.311901330947876 2.2617712020874023 2.1997270584106445 1.4231691360473633 2.252265453338623 1.107053518295288 0.916458785533905 0.9721404314041138 0.9637178778648376
689 4.523077011108398 3.874469041824341 3.303297758102417 2.3277292251586914 2.2409653663635254 1.3489246368408203 2.1520705223083496 0.7571972012519836 0.7492535710334778 1.0106005668640137 0.9280505180358887
690 4.16702127456665 3.7090063095092773 3.12935733795166 2.156308174133301 1.9885778427124023 1.4027316570281982 1.952321171760559 0.5980604887008667 1.091753602027893 0.9906352758407593 1.110088586807251
691 4.468977928161621 3.8746488094329834 3.3048946857452393 2.307128429412842 2.17022442817688 1.5958937406539917 2.2151236534118652 0.6344338059425354 1.0134197473526 0.9354066252708435 0.7132299542427063
692 4.4242024421691895 4.086723804473877 3.141711950302124 2.3723866939544678 2.0482287406921387 1.5585952997207642 1.8090758323669434 0.9587863087654114 1.106692910194397 0.9882725477218628 0.798877477645874
693 4.671553611755371 4.089376926422119 3.3127634525299072 2.3054263591766357 2.30206561088562 1.8404978513717651 1.8073877096176147 0.8122867941856384 0.9514495730400085 0.8564866781234741 1.0483016967773438
694 4.521796226501465 3.9732463359832764 3.533853530883789 2.285654067993164 2.1160855293273926 1.5819764137268066 2.251797914505005 0.9822738766670227 0.9124580025672913 1.0983957052230835 0.9785177707672119
695 4.500871658325195 4.136721611022949 3.243046760559082 2.433269500732422 1.996268630027771 1.6147445440292358 2.217954635620117 0.5394140481948853 0.8649685382843018 0.951481282711029 0.9020024538040161
696 4.3478899002075195 3.8480842113494873 3.2032642364501953 2.029531717300415 2.142040252685547 1.7695890665054321 2.0684988498687744 0.8868165612220764 0.9097309112548828 0.9330706000328064 0.9268462061882019
697 4.427436828613281 3.8408873081207275 3.2301275730133057 2.3165433406829834 2.1397013664245605 1.6928703784942627 2.3787269592285156 0.6523540616035461 0.8447070717811584 0.9346723556518555 0.9840603470802307
698 4.3257737159729 3.7589151859283447 3.218219041824341 2.2208940982818604 2.2169835567474365 1.7238409519195557 2.31034255027771 0.5558792948722839 0.9860328435897827 0.8745824694633484 0.9576850533485413
699 4.2481584548950195 3.695619583129883 3.316762924194336 2.2006993293762207 2.119213342666626 1.8622920513153076 2.2650325298309326 0.7474125623703003 1.1187026500701904 0.8014439344406128 0.9085794687271118
700 4.394101619720459 3.70599627494812 3.6616597175598145 2.1946144104003906 2.37455677986145 1.7842485904693604 2.0097177028656006 0.6892901062965393 1.1664971113204956 0.8186463117599487 1.278578758239746
701 4.280258655548096 3.656582832336426 3.680328607559204 2.0759687423706055 2.225175142288208 1.6997712850570679 2.105881929397583 0.5938870906829834 0.8890156745910645 1.0060079097747803 1.090431571006775
702 4.503432750701904 4.0972394943237305 3.546428680419922 2.3423190116882324 2.4512546062469482 1.9238760471343994 1.9106671810150146 0.7615751028060913 0.973893940448761 0.9638485908508301 0.8785176277160645
703 4.599863052368164 4.010058403015137 3.5174405574798584 2.219984531402588 2.361917495727539 1.7369742393493652 2.399082660675049 0.6985951066017151 0.8093587756156921 0.9851891398429871 1.1180413961410522
704 4.6319193840026855 3.8996856212615967 3.4279966354370117 2.2272696495056152 2.425055980682373 1.7574462890625 2.696728229522705 0.80336993932724 0.9582697749137878 1.0635051727294922 1.1605149507522583
705 4.687670707702637 3.8692989349365234 3.4831249713897705 2.2678380012512207 2.531503677368164 2.0229978561401367 2.5470736026763916 0.6659073233604431 0.8110248446464539 1.045401692390442 1.0456972122192383
706 4.813971042633057 3.9394383430480957 3.4546594619750977 2.47637939453125 2.5352001190185547 1.9378761053085327 2.7135374546051025 0.7497931718826294 0.8487305045127869 1.111722707748413 1.166404128074646
707 4.782836437225342 4.059711933135986 3.5074050426483154 2.5548417568206787 2.4143335819244385 1.9746978282928467 2.8604748249053955 0.8675869703292847 0.6249870657920837 1.1618962287902832 1.0893303155899048
708 4.5873122215271 3.881176471710205 3.4961419105529785 2.5676894187927246 2.277484655380249 1.967604637145996 2.4697134494781494 0.6825197339057922 1.0953549146652222 1.020506739616394 1.0505647659301758
709 4.6070237159729 3.8862721920013428 3.251986503601074 2.528583288192749 2.3248538970947266 1.8471450805664063 2.364978551864624 0.7670561671257019 1.0668940544128418 1.0221009254455566 1.1560686826705933
710 4.606547832489014 3.7093875408172607 3.3617165088653564 2.4229395389556885 2.223024368286133 2.224205493927002 2.5715272426605225 0.7010012865066528 1.1675797700881958 0.9408048987388611 1.1538991928100586
711 4.334893703460693 3.690248727798462 3.248507022857666 2.2793028354644775 2.248100757598877 2.218231678009033 2.7766993045806885 0.87221360206604 1.113830804824829 1.134845495223999 1.2089006900787354
712 4.427283763885498 3.7610390186309814 3.332662582397461 2.1271259784698486 2.382844924926758 2.240215301513672 2.5189127922058105 0.7119239568710327 1.18296217918396 1.1560972929000854 1.2073894739151
713 4.79484748840332 3.9412505626678467 3.280120372772217 2.3470840454101563 2.258064031600952 2.1244850158691406 2.6505632400512695 0.5507427453994751 1.086143970489502 0.9458699226379395 1.0359835624694824
714 4.807023525238037 3.953909397125244 3.448951005935669 2.1918091773986816 2.5707037448883057 2.145165205001831 2.565335988998413 0.6034834384918213 0.8171079754829407 0.9756430387496948 1.0289299488067627
715 4.732662677764893 3.886887550354004 3.6132006645202637 2.222365140914917 2.4054603576660156 2.1974964141845703 2.497699737548828 0.6572160720825195 0.834705650806427 1.0581791400909424 1.0901916027069092
716 4.516195297241211 3.736769914627075 3.360877752304077 2.1422553062438965 2.4237616062164307 1.9528969526290894 2.6687817573547363 0.8909538984298706 0.8870975971221924 1.0309333801269531 1.229624629020691
717 4.477501392364502 3.5387752056121826 3.711573600769043 2.0682833194732666 2.628049373626709 2.1793251037597656 2.5780506134033203 0.879436194896698 1.4954684972763062 1.1778370141983032 1.1009862422943115
718 4.51316499710083 3.6878576278686523 3.398138999938965 2.0727946758270264 2.420825481414795 2.088928699493408 2.7726786136627197 0.630294144153595 1.3072012662887573 0.9539153575897217 0.9913366436958313
719 4.55462121963501 3.5634169578552246 3.6675148010253906 2.079941987991333 2.6826212406158447 2.0981056690216064 2.7164430618286133 0.6693997383117676 1.2140462398529053 1.066971778869629 0.9289084076881409
720 4.455564975738525 3.9058151245117188 3.551560163497925 2.102199077606201 2.4104926586151123 2.4015278816223145 2.5262715816497803 0.6425108313560486 1.422300100326538 0.9681685566902161 0.8394694328308105
721 4.66349458694458 3.7216084003448486 3.459913492202759 1.951857089996338 2.524167776107788 2.3007607460021973 2.520348310470581 0.6246715188026428 1.1237105131149292 1.1318782567977905 0.9123497605323792
722 4.4689483642578125 3.555967330932617 3.241008996963501 1.9944143295288086 2.3578851222991943 2.187178134918213 2.568129539489746 0.6495519280433655 0.7624876499176025 1.0725762844085693 0.9318598508834839
723 4.337160110473633 3.4985759258270264 3.635866403579712 1.8494665622711182 2.6159849166870117 1.9801151752471924 2.6129233837127686 0.7556371092796326 1.254923701286316 1.0919567346572876 0.9747757911682129
724 4.446803569793701 3.724165916442871 3.4556005001068115 2.2013120651245117 2.303100109100342 2.143632411956787 2.7652344703674316 0.9799641966819763 1.408794641494751 1.0062577724456787 1.039239525794983
725 4.420161247253418 3.652527093887329 3.540945053100586 2.132675886154175 2.5462920665740967 2.0590150356292725 2.5928049087524414 0.8190707564353943 1.192543864250183 0.8969141244888306 0.9907996654510498
726 4.565128803253174 3.5877368450164795 3.6508371829986572 2.006812334060669 2.6384098529815674 2.0386743545532227 2.509107828140259 0.7789380550384521 1.3531851768493652 0.974461555480957 1.2770318984985352
727 4.775588512420654 3.7988033294677734 3.589811325073242 2.1858503818511963 2.5929760932922363 1.7025892734527588 2.712158441543579 0.853313148021698 1.1109908819198608 0.9053066968917847 1.0634088516235352
728 4.835955619812012 3.5536787509918213 3.453239917755127 2.128889560699463 2.7450196743011475 1.7369626760482788 2.382704734802246 0.7107358574867249 0.8215460181236267 0.9441043138504028 1.1013298034667969
729 4.377987384796143 3.6273977756500244 3.4828102588653564 2.090404510498047 2.606621026992798 1.6906969547271729 2.0632829666137695 0.7641953229904175 0.8818754553794861 0.8609015941619873 1.1386141777038574
730 4.4988908767700195 3.5369040966033936 3.0909502506256104 2.0966122150421143 2.305687665939331 1.7092640399932861 2.4547200202941895 0.5986632108688354 0.6587110161781311 0.8442664742469788 1.2502050399780273
731 4.699766159057617 3.9527182579040527 3.2156190872192383 2.265679121017456 2.5062735080718994 1.6035269498825073 2.9401092529296875 0.696936309337616 0.6217460036277771 0.9532363414764404 1.212352991104126
732 4.994838714599609 3.859764575958252 3.55985426902771 2.184440851211548 2.647091865539551 1.8181387186050415 2.6692960262298584 0.7235543727874756 1.0140049457550049 0.8826532363891602 1.2410106658935547
733 4.933413028717041 3.8018429279327393 3.0895066261291504 2.328117609024048 2.4853856563568115 1.9092988967895508 2.7355728149414063 0.8890786170959473 0.70124351978302 0.9224812984466553 1.1993564367294312
734 4.995734691619873 3.9206740856170654 3.0964698791503906 2.4809820652008057 2.3541438579559326 1.998355507850647 2.671694278717041 0.8135720491409302 0.8449264764785767 1.0137521028518677 1.1937026977539063
735 5.071162223815918 3.8581016063690186 3.4627344608306885 2.3808445930480957 2.5317223072052 1.6652165651321411 2.7190146446228027 0.7819662094116211 0.7127103209495544 0.9679437875747681 1.3832128047943115
736 4.733779430389404 3.85427188873291 3.3184258937835693 2.4411027431488037 2.6133086681365967 1.6858770847320557 2.7546350955963135 0.5529760718345642 1.1848715543746948 0.9514322876930237 1.5019853115081787
737 4.714427471160889 3.765798807144165 3.5015854835510254 2.4921226501464844 2.75429368019104 1.7774467468261719 2.8758656978607178 0.6189315319061279 0.9633429646492004 0.897968590259552 1.3741960525512695
738 4.5755510330200195 3.747563123703003 3.349821090698242 2.4305875301361084 2.4503817558288574 1.6828913688659668 2.868211030960083 0.6360076069831848 0.6941876411437988 1.0125322341918945 1.4680628776550293
739 4.363383769989014 3.8367927074432373 3.4087328910827637 2.3600776195526123 2.5359065532684326 1.608530044555664 2.689276933670044 0.7544788122177124 0.7202890515327454 1.0384016036987305 1.362023949623108
740 4.6892781257629395 3.778064012527466 3.6016459465026855 2.5245845317840576 2.8275184631347656 1.74130380153656 2.422731399536133 0.683881402015686 0.7142952680587769 0.9185959100723267 1.3209986686706543
741 4.525790214538574 3.948208808898926 3.3812220096588135 2.484842300415039 2.627002000808716 1.852184534072876 2.6287522315979004 0.5321113467216492 0.82249915599823 1.1182129383087158 1.253326654434204
742 4.476025104522705 3.9546380043029785 3.2139692306518555 2.585069179534912 2.3843905925750732 1.9192875623703003 2.502716302871704 0.6733036637306213 0.6842375993728638 1.012204885482788 1.3276749849319458
743 4.113689422607422 3.8604378700256348 2.9354519844055176 2.4781858921051025 2.1295905113220215 1.846234917640686 2.672417640686035 0.8070589303970337 0.7870858907699585 0.9456214904785156 1.6367048025131226
744 4.382904529571533 3.793903112411499 3.0863986015319824 2.292358636856079 2.40767765045166 1.9710675477981567 2.5300393104553223 0.7776430249214172 0.8831629753112793 0.9072703719139099 1.4667047262191772
745 4.517671585083008 3.7297253608703613 3.2084550857543945 2.384291648864746 2.3560914993286133 2.057616949081421 2.74887752532959 0.6218839883804321 0.640889048576355 1.0015251636505127 1.2655004262924194
746 4.282074928283691 3.624896287918091 3.1057076454162598 2.423659563064575 2.241163492202759 1.9069544076919556 2.6511833667755127 0.583730161190033 0.7144075036048889 0.9459466934204102 1.3904080390930176
747 4.409470558166504 3.6723601818084717 3.101515054702759 2.2716214656829834 2.3312418460845947 1.9928351640701294 2.551309823989868 0.7242505550384521 0.786514937877655 0.9085888266563416 1.2867997884750366
748 4.087779998779297 3.579592704772949 3.045722246170044 2.1657116413116455 2.2896838188171387 1.9406136274337769 2.727292537689209 0.6708256602287292 0.5517410039901733 1.0476173162460327 1.2669334411621094
749 4.060461521148682 3.561396598815918 3.0491020679473877 2.190157175064087 2.215111017227173 1.9797357320785522 2.4398651123046875 0.8695880770683289 0.6386483311653137 1.2082939147949219 1.4877872467041016
750 4.219118118286133 3.7978322505950928 2.9673213958740234 2.4032230377197266 2.1933023929595947 1.7697758674621582 2.510293960571289 0.7306063771247864 0.7839743494987488 0.90617835521698 1.4095091819763184
751 4.087831497192383 3.533618927001953 2.9694316387176514 2.2467522621154785 2.2553961277008057 1.7123242616653442 2.6523168087005615 0.6712148189544678 0.5841872096061707 1.2912849187850952 1.2849500179290771
752 4.268362998962402 3.7677817344665527 3.123962163925171 2.332834482192993 2.1850669384002686 1.8130743503570557 2.7622530460357666 0.6772283315658569 0.7982572913169861 1.049800992012024 1.323656439781189
753 4.3275980949401855 3.5898430347442627 3.1176977157592773 2.2875773906707764 2.1850461959838867 1.7657694816589355 2.717707633972168 0.7360758781433105 0.9029740691184998 0.9822720289230347 1.3655362129211426
754 4.182977676391602 3.737142562866211 2.8880279064178467 2.3393659591674805 2.113435745239258 1.7927653789520264 2.3478596210479736 0.6334713697433472 0.7907956838607788 1.1802033185958862 1.397156000137329
755 4.232547760009766 3.565195322036743 3.090327739715576 2.1289165019989014 2.388918399810791 1.7219759225845337 2.569143295288086 0.7917811274528503 0.7364701628684998 1.0007836818695068 1.3490679264068604
756 4.014194011688232 3.429982900619507 2.8813650608062744 2.032773971557617 2.1538350582122803 1.6265218257904053 2.364286184310913 1.2205110788345337 0.6749565601348877 0.9846932888031006 1.3980493545532227
757 4.005626678466797 3.447801113128662 3.0891683101654053 2.1666417121887207 2.220986843109131 1.4835054874420166 2.3370168209075928 0.7482944130897522 0.8070517182350159 0.8778172135353088 1.4619511365890503
758 4.1922173500061035 3.63226580619812 3.0790328979492188 2.2411844730377197 2.1715378761291504 1.9576436281204224 2.3491854667663574 0.6630844473838806 0.8614273071289063 0.9653604030609131 1.1138414144515991
759 4.0244245529174805 3.568113327026367 3.0901243686676025 2.0434346199035645 2.2184510231018066 1.6771997213363647 2.609896659851074 0.7430617213249207 0.7973735332489014 0.809031069278717 1.435402512550354
760 3.852764844894409 3.3240976333618164 3.08961820602417 1.9969552755355835 2.0960798263549805 1.7640966176986694 2.6962924003601074 0.7107986211776733 0.8859869837760925 0.8031795620918274 1.1658885478973389
761 3.8562865257263184 3.4070632457733154 3.0993146896362305 2.0671041011810303 2.3456382751464844 1.8059991598129272 2.4137537479400635 0.7986637949943542 0.6628584265708923 0.9834598302841187 1.3444902896881104
762 4.102709770202637 3.378185987472534 3.1764683723449707 2.036362648010254 2.3777031898498535 1.8714232444763184 2.6138696670532227 0.8322824239730835 0.6792814135551453 0.7960600256919861 1.5500335693359375
763 3.9078235626220703 3.404228687286377 3.2557806968688965 2.0385289192199707 2.3400440216064453 2.1271417140960693 2.565093517303467 0.7298388481140137 0.8041107058525085 0.9194236397743225 1.201473355293274
764 4.047950744628906 3.533470392227173 3.3095862865448 2.1916847229003906 2.1665940284729004 2.1565840244293213 2.7278926372528076 0.7004145383834839 0.8172544240951538 0.9247252345085144 1.2463053464889526
765 3.960653305053711 3.5821373462677 3.1046483516693115 2.0635766983032227 2.1802260875701904 2.2340798377990723 2.3747026920318604 0.5683087706565857 0.7392246723175049 0.7922022342681885 1.238764762878418
766 4.1433939933776855 3.6674301624298096 3.2439589500427246 2.0978269577026367 2.1864569187164307 2.097442388534546 2.520618438720703 0.9510367512702942 0.6001995801925659 0.8806787729263306 1.2611809968948364
767 4.315303325653076 3.7704217433929443 3.0973823070526123 2.227893114089966 2.0586941242218018 2.159181594848633 2.5939977169036865 0.850573718547821 0.7362567782402039 0.9483846426010132 1.4149590730667114
768 4.307971477508545 3.542604446411133 2.94166898727417 2.2104146480560303 2.091196298599243 2.0694010257720947 2.733738660812378 0.6273722052574158 0.6938952207565308 0.9820603728294373 1.1761293411254883
769 4.5862650871276855 3.706906795501709 3.0941355228424072 2.2082948684692383 2.366213321685791 2.2171127796173096 2.654069662094116 0.7164356708526611 0.5991671085357666 0.897910475730896 1.0182121992111206
770 4.5028395652771 3.7262051105499268 2.9963769912719727 2.2293601036071777 2.1580147743225098 2.1887757778167725 2.784414291381836 0.8574329614639282 0.7337541580200195 1.203080177307129 1.497978925704956
771 4.281441688537598 3.6185998916625977 3.086228370666504 2.1794629096984863 2.149935483932495 2.135082483291626 2.722468614578247 0.7366395592689514 0.7288404107093811 1.0608690977096558 1.4373456239700317
772 4.263741493225098 3.7586565017700195 3.160309314727783 2.2118031978607178 2.289114475250244 2.140353202819824 2.683129072189331 0.69806969165802 0.8282893896102905 1.0994627475738525 1.4805294275283813
773 4.40754508972168 4.030616760253906 2.88083553314209 2.3108673095703125 2.0364489555358887 2.098048210144043 2.8258156776428223 0.835555374622345 1.045323133468628 0.9635498523712158 1.4608067274093628
774 4.389691352844238 3.694005250930786 3.348804473876953 2.2002463340759277 2.3123819828033447 2.142350435256958 2.5444741249084473 0.8580930233001709 1.5068609714508057 1.1569266319274902 1.3867229223251343
775 4.430881023406982 3.8370869159698486 3.0796093940734863 2.29028058052063 2.235908031463623 1.80641770362854 2.5141043663024902 0.7780519127845764 0.8037813305854797 0.8334406018257141 1.3711280822753906
776 4.105745315551758 3.7857134342193604 3.0323660373687744 2.4083690643310547 2.0135109424591064 1.9143372774124146 2.781708240509033 0.8091356754302979 0.6333573460578918 1.0311013460159302 1.4392081499099731
777 4.336245059967041 4.069108963012695 3.1557059288024902 2.4854681491851807 2.1063568592071533 1.6138638257980347 2.9091649055480957 0.7522541880607605 0.6305783987045288 0.9929606318473816 1.3062514066696167
778 4.555388927459717 4.054579734802246 3.487139940261841 2.5979108810424805 2.394402027130127 2.0780224800109863 2.737612247467041 0.5941818952560425 0.7268136739730835 0.8269491195678711 1.292393684387207
779 4.6213836669921875 4.258404731750488 3.2341220378875732 2.6411561965942383 2.215949535369873 1.9554520845413208 2.646252393722534 0.67054283618927 0.9398437142372131 0.8606337308883667 1.3660694360733032
780 4.535843372344971 4.007434368133545 3.499561309814453 2.4778709411621094 2.369584083557129 1.8560223579406738 2.934884548187256 0.7664323449134827 0.9520410299301147 0.9434754848480225 1.407495141029358
781 4.529208660125732 4.072559833526611 3.4582901000976563 2.458818197250366 2.3237619400024414 1.8257561922073364 2.6066734790802 0.7168751358985901 0.9762260913848877 1.0119999647140503 1.4688549041748047
782 4.620891094207764 4.106925010681152 3.423236846923828 2.7059030532836914 2.356598138809204 1.660337209701538 2.7550175189971924 0.8452953696250916 0.7823110818862915 0.8576809763908386 1.249748706817627
783 4.71946907043457 4.387357711791992 3.385629653930664 2.721909761428833 2.4217848777770996 1.6221834421157837 2.5096466541290283 0.7894194722175598 0.7541861534118652 1.1424819231033325 1.4171241521835327
784 4.482518196105957 4.188013076782227 3.2788240909576416 2.646008014678955 2.3726394176483154 1.6900546550750732 2.743781328201294 0.6619707345962524 0.8797622323036194 1.1552814245224 1.3416959047317505
785 4.173592567443848 3.7502405643463135 3.1234307289123535 2.415337085723877 2.2057199478149414 1.6613271236419678 2.5803945064544678 0.5407536625862122 0.7109032869338989 0.9270122647285461 1.3079321384429932
786 4.335450172424316 4.015253067016602 3.1031675338745117 2.643165111541748 2.3772952556610107 1.7065691947937012 2.6658594608306885 0.6725713014602661 0.694634199142456 1.097793459892273 1.3763086795806885
787 4.565499305725098 4.319563865661621 3.3870856761932373 2.7160024642944336 2.4236655235290527 1.7895798683166504 2.4820022583007813 0.7863919734954834 0.845079779624939 1.1223022937774658 1.3885360956192017
788 4.487825870513916 4.191460132598877 3.271759510040283 2.478483200073242 2.406003475189209 1.52028489112854 2.7537152767181396 0.8319941163063049 0.6969355344772339 1.0908409357070923 1.309610366821289
789 4.319719314575195 3.928471565246582 3.1796910762786865 2.520401954650879 2.2130355834960938 1.8177160024642944 2.6389169692993164 0.692415714263916 0.9644125699996948 0.9334312677383423 1.4089131355285645
790 4.441060543060303 4.085057258605957 3.2605514526367188 2.6864030361175537 2.3158440589904785 1.7997746467590332 2.8735876083374023 0.7125586271286011 0.7058025002479553 1.099840521812439 1.3546795845031738
791 4.332446575164795 3.892103433609009 3.086122751235962 2.5066428184509277 2.3141160011291504 1.6750422716140747 2.498544692993164 0.7904978394508362 0.6082367897033691 1.01447331905365 1.3509738445281982
792 4.153271198272705 3.770610809326172 3.2342023849487305 2.41664981842041 2.3008289337158203 1.6353471279144287 2.5621578693389893 0.737995982170105 0.96867436170578 0.9024884104728699 1.4806464910507202
793 4.420169353485107 4.086009979248047 3.3121800422668457 2.641277313232422 2.3909389972686768 1.9843963384628296 2.5992274284362793 1.038008689880371 0.8274185657501221 0.9364298582077026 1.3688793182373047
794 4.619443416595459 4.156818389892578 3.247067451477051 2.5007927417755127 2.4205033779144287 1.901116132736206 2.8953938484191895 0.9875701665878296 0.6393336057662964 0.960494875907898 1.215073585510254
795 4.8630852699279785 4.488314628601074 2.888292074203491 2.779561758041382 2.239845037460327 1.805161952972412 2.841766119003296 1.1543188095092773 0.7099189758300781 0.8843854665756226 1.3326467275619507
796 4.684547424316406 4.261562347412109 3.120392084121704 2.584542989730835 2.342133045196533 1.8437694311141968 2.6868317127227783 1.1744301319122314 0.6855949759483337 0.9435495734214783 1.4441511631011963
797 4.477380752563477 3.808300733566284 3.132996082305908 2.1984806060791016 2.285647392272949 1.897778034210205 2.557034492492676 1.031509518623352 0.6585450768470764 0.9262433052062988 1.3553882837295532
798 4.345017433166504 3.8346712589263916 3.3076231479644775 2.2934353351593018 2.3822970390319824 1.7815806865692139 2.6567845344543457 1.2157962322235107 0.7247514724731445 0.7513525485992432 1.3457173109054565
799 4.347687244415283 4.037055492401123 3.1206295490264893 2.593245506286621 2.265094041824341 1.934555172920227 2.727895975112915 0.988019585609436 0.8803610801696777 0.860252320766449 1.38670015335083
800 4.3272833824157715 3.82948637008667 3.252054452896118 2.363659143447876 2.274796962738037 2.1215829849243164 2.6873693466186523 0.8672102093696594 0.6252837777137756 0.9470510482788086 1.2733268737792969
801 4.597376823425293 3.940326690673828 3.4012081623077393 2.410095691680908 2.3986928462982178 2.312777519226074 2.963947057723999 0.8300871849060059 0.6140616536140442 0.87578284740448 0.9199537634849548
802 4.287212371826172 3.8366763591766357 3.388763666152954 2.6171557903289795 2.315408229827881 1.98121178150177 2.918607711791992 1.0781610012054443 0.6013839840888977 0.876250147819519 0.9541739821434021
803 4.282127380371094 3.920949935913086 3.2167208194732666 2.4296741485595703 2.247225522994995 1.9034302234649658 2.8577685356140137 0.8470731377601624 0.9465680718421936 0.8656874895095825 0.9287585020065308
804 4.385891914367676 3.8987326622009277 3.4778048992156982 2.4851016998291016 2.429401159286499 1.7868624925613403 2.58725905418396 0.6694014072418213 0.9676007032394409 0.8974447846412659 0.992155134677887
805 4.5071210861206055 4.00447416305542 3.3333933353424072 2.4682841300964355 2.5431642532348633 2.1655020713806152 2.666858196258545 0.8089068531990051 0.5656903982162476 0.8475437760353088 1.0268597602844238
806 4.417379379272461 3.837305784225464 3.4189796447753906 2.4147531986236572 2.563908100128174 1.9303878545761108 2.593097448348999 0.8552971482276917 0.5687214136123657 0.9376423358917236 0.9009118676185608
807 4.348255157470703 3.7226736545562744 3.4473888874053955 2.279283285140991 2.4957592487335205 1.8515874147415161 2.6886961460113525 0.7010661959648132 0.6139284372329712 0.9001671671867371 1.0572946071624756
808 4.689675807952881 3.8643503189086914 3.377495527267456 2.3950440883636475 2.489260673522949 1.9304522275924683 2.806231737136841 0.7370160222053528 0.5193674564361572 0.7700575590133667 1.073601484298706
809 4.236506938934326 3.5811407566070557 3.3191771507263184 2.1585114002227783 2.4122655391693115 1.7953218221664429 2.8693161010742188 0.6938164234161377 0.6519114971160889 0.8185126185417175 1.1219462156295776
810 4.534023761749268 3.928792953491211 3.35811448097229 2.4040687084198 2.2682390213012695 1.9144434928894043 2.905210494995117 0.7498357892036438 1.1264190673828125 0.9706690311431885 1.0411967039108276
811 4.5126423835754395 3.8771181106567383 3.447741746902466 2.398785352706909 2.379322052001953 1.7045252323150635 2.6752114295959473 0.7910139560699463 1.1425598859786987 0.8493816256523132 1.017166256904602
812 4.426555633544922 3.643983840942383 3.332660675048828 2.1816906929016113 2.3627545833587646 1.8836601972579956 2.5883638858795166 0.6689081192016602 0.8005797266960144 0.889930784702301 0.9357818961143494
813 4.446836948394775 3.8470020294189453 3.24760103225708 2.269488573074341 2.3776562213897705 2.3079278469085693 2.861175537109375 0.8253771066665649 0.6161603927612305 0.9809131622314453 0.9393165111541748
814 4.4995036125183105 3.8958914279937744 3.1522302627563477 2.2802093029022217 2.2967734336853027 1.9396175146102905 2.7163784503936768 0.8414734601974487 0.846662700176239 0.9437392354011536 0.9403005838394165
815 4.302096366882324 3.8349475860595703 3.301583766937256 2.398265838623047 2.267983913421631 2.061649799346924 2.6068172454833984 0.7737523913383484 0.8217794895172119 0.9565008282661438 1.0944719314575195
816 4.2993927001953125 3.967363119125366 3.216700553894043 2.6095128059387207 2.2419815063476563 1.9121140241622925 2.721346139907837 0.7428479194641113 0.6749042272567749 1.0029960870742798 1.086721658706665
817 4.3585381507873535 3.895141363143921 3.352067470550537 2.5427889823913574 2.242027521133423 2.010232448577881 2.691620349884033 0.7256444692611694 0.622734785079956 0.8241502046585083 1.0222058296203613
818 4.345502853393555 3.841174364089966 3.433316707611084 2.419309139251709 2.210585832595825 1.9685511589050293 2.634030818939209 0.7081548571586609 0.6279034614562988 0.9057582020759583 1.1848691701889038
819 4.310376167297363 3.682525157928467 3.5156772136688232 2.399169921875 2.3359153270721436 2.0151493549346924 2.43198823928833 0.6641190648078918 0.6604942083358765 0.8292320966720581 1.1024397611618042
820 4.339767932891846 3.8689424991607666 3.366499900817871 2.573396682739258 2.37249493598938 1.9163798093795776 2.57710862159729 0.8669966459274292 0.6197731494903564 0.9367302656173706 1.1034666299819946
821 4.524882793426514 3.990651845932007 3.601926326751709 2.5896127223968506 2.3803982734680176 1.7543607950210571 2.7688076496124268 0.9723976850509644 0.7139183282852173 0.8863057494163513 1.0482426881790161
822 4.201082706451416 3.610107183456421 3.526322603225708 2.194711446762085 2.3792998790740967 1.8549363613128662 2.7436563968658447 0.7147294282913208 0.8775115609169006 1.0166665315628052 1.0061200857162476
823 4.220222473144531 3.697347402572632 3.4197890758514404 2.4008536338806152 2.3456976413726807 1.6940315961837769 2.589914560317993 0.874212384223938 0.7288060784339905 1.132933259010315 0.9918253421783447
824 4.33201789855957 3.793487071990967 3.478208065032959 2.393829345703125 2.442408561706543 1.6991106271743774 2.6747591495513916 0.6345014572143555 0.6915576457977295 1.0063718557357788 1.094239354133606
825 4.424510955810547 3.980959177017212 3.386502504348755 2.59173321723938 2.398974895477295 1.5041455030441284 2.7483091354370117 0.9003831148147583 0.8532055616378784 0.8906711339950562 0.9896225929260254
826 4.4464545249938965 4.142700672149658 3.3025219440460205 2.9031248092651367 2.2669601440429688 1.7346495389938354 2.529690742492676 1.0444140434265137 0.7539212703704834 0.8491954207420349 1.086208701133728
827 4.697888374328613 4.301492691040039 3.471580743789673 2.81510853767395 2.4863059520721436 1.7803144454956055 2.7334773540496826 0.8527404069900513 0.7886728644371033 1.0009173154830933 1.1502313613891602
828 4.732770919799805 4.1733551025390625 3.516059160232544 3.043390989303589 2.395646810531616 1.8479642868041992 2.9599297046661377 0.829088032245636 0.9856036901473999 1.027944803237915 1.2974963188171387
829 4.575992584228516 3.867319107055664 3.425875186920166 2.7534854412078857 2.413861036300659 1.8765605688095093 2.8888747692108154 0.732236921787262 0.6184515357017517 0.8867575526237488 1.2427507638931274
830 4.177646636962891 3.588548183441162 3.3645224571228027 2.3352699279785156 2.1997251510620117 1.9239259958267212 2.756955623626709 1.0449076890945435 0.6711118817329407 0.8835498690605164 1.354312777519226
831 4.266531944274902 3.8238484859466553 3.6496822834014893 2.3951096534729004 2.275026559829712 1.8670238256454468 2.9112417697906494 0.8053075075149536 0.9217295050621033 0.8585531711578369 1.531003713607788
832 4.459818363189697 3.8502488136291504 3.5607988834381104 2.525836944580078 2.4537315368652344 1.8801785707473755 3.0000391006469727 0.7890552878379822 0.6514843106269836 0.7807538509368896 1.548748254776001
833 4.326467037200928 3.8182711601257324 3.609450340270996 2.5658419132232666 2.3807129859924316 1.8633402585983276 2.564340353012085 0.8112866878509521 0.7627305388450623 0.9771597981452942 1.4416745901107788
834 4.163201332092285 3.7638142108917236 3.3572826385498047 2.419621229171753 2.3551716804504395 1.914185643196106 2.8712422847747803 0.7646996974945068 0.5773941874504089 0.9543877243995667 1.3676283359527588
835 4.242824554443359 3.9979236125946045 3.405402660369873 2.649068832397461 2.4184420108795166 1.7177579402923584 2.669651508331299 0.8236798644065857 0.7433115243911743 0.9526460766792297 1.298089861869812
836 4.171116352081299 3.8193650245666504 3.335852861404419 2.4682555198669434 2.4331419467926025 1.6827703714370728 2.754328966140747 0.9369455575942993 0.5410946607589722 1.0157395601272583 1.233752727508545
837 4.295443534851074 4.322073936462402 3.2800610065460205 3.019927501678467 2.491997003555298 1.641756534576416 2.9737696647644043 0.8802607655525208 0.8943216800689697 1.0372614860534668 1.2823395729064941
838 4.381409645080566 4.073330879211426 3.3123106956481934 2.923459053039551 2.471343994140625 1.846603512763977 2.877523183822632 0.8491725921630859 0.6352055072784424 1.0904600620269775 1.3432669639587402
839 4.266099452972412 3.9826252460479736 3.3468003273010254 2.9282119274139404 2.383323907852173 1.8491474390029907 2.9401023387908936 0.9386703372001648 0.6975896954536438 0.9583421945571899 1.3978101015090942
840 4.187323093414307 3.7173871994018555 3.430490493774414 2.499422788619995 2.3174376487731934 1.8288174867630005 2.724567174911499 0.5899020433425903 0.7824476361274719 0.9577414393424988 1.3998693227767944
841 4.280437469482422 3.966275930404663 3.2415218353271484 2.704310655593872 2.245359420776367 1.8364461660385132 2.644374370574951 0.854844868183136 0.5989013314247131 0.9194411039352417 1.4089409112930298
842 4.384000778198242 4.0445051193237305 3.6297080516815186 2.8661322593688965 2.342916250228882 1.6909204721450806 2.553770065307617 0.6080936789512634 0.7380883693695068 0.9724026322364807 1.4773023128509521
843 4.209813117980957 3.946091413497925 3.4613702297210693 2.783233880996704 2.1773312091827393 1.8647282123565674 2.8984529972076416 0.7034075260162354 0.902105987071991 0.7527081370353699 1.4166600704193115
844 4.319460868835449 4.155534744262695 3.460258960723877 3.105750560760498 2.1957380771636963 1.6841390132904053 2.8344905376434326 0.8749653100967407 0.7595161199569702 0.9141188859939575 1.1745070219039917
845 4.298174858093262 3.8721203804016113 3.4688329696655273 2.910637617111206 2.333002805709839 1.8376575708389282 2.677126407623291 0.7787300944328308 0.8946571350097656 0.9021241068840027 1.2761690616607666
846 4.192942142486572 3.800489902496338 3.2736806869506836 2.5893666744232178 2.2319092750549316 1.9214857816696167 2.6519503593444824 0.9249475598335266 0.9564444422721863 0.7912704348564148 1.1201459169387817
847 4.341746807098389 3.8794076442718506 3.4042446613311768 2.7213571071624756 2.154322385787964 1.723350167274475 2.5324690341949463 0.9910178184509277 0.743713915348053 0.7555328011512756 1.1719557046890259
848 4.265147686004639 3.610626697540283 3.4468536376953125 2.394597053527832 2.282231330871582 1.7590067386627197 2.6528663635253906 0.9388973116874695 0.999381422996521 0.8218722939491272 0.9396310448646545
849 4.122323513031006 3.3578083515167236 3.4824345111846924 2.0519726276397705 2.3562161922454834 1.7923654317855835 2.6779286861419678 0.7370090484619141 1.1549711227416992 0.8068987727165222 0.8998616337776184
850 4.141714572906494 3.4470608234405518 3.7418761253356934 2.083772659301758 2.376495361328125 1.8697354793548584 2.6755611896514893 0.7857875823974609 0.9117869138717651 0.9209884405136108 0.9166257977485657
851 4.215009689331055 3.5457518100738525 3.6780738830566406 2.4718854427337646 2.1431567668914795 1.8855401277542114 2.692598342895508 0.8176313042640686 1.4635156393051147 0.9688233137130737 1.0584911108016968
852 4.4260663986206055 3.759035587310791 3.5062241554260254 2.653184652328491 2.5617382526397705 1.9834840297698975 2.771911382675171 0.8422812819480896 0.757895290851593 0.914985179901123 1.2572957277297974
853 4.448300838470459 3.8239731788635254 3.6841866970062256 2.398536205291748 2.509885549545288 1.7423560619354248 2.706038475036621 0.7627508044242859 1.195439338684082 0.7655357122421265 1.162354826927185
854 4.391534328460693 3.7520532608032227 3.532130241394043 2.4341115951538086 2.33786678314209 1.8293386697769165 2.551395893096924 0.7728046178817749 1.3360627889633179 0.7644727826118469 1.118811011314392
855 4.5134711265563965 3.815438985824585 3.724522113800049 2.600677967071533 2.4414150714874268 1.742247462272644 2.689587354660034 0.7169885039329529 1.2417606115341187 0.7721459269523621 1.1378180980682373
856 4.356987953186035 3.8513753414154053 3.351294755935669 2.5926520824432373 2.242992401123047 1.6586668491363525 2.6387758255004883 0.9585632681846619 0.9929240942001343 0.8936048746109009 1.0307374000549316
857 4.258949279785156 3.6795902252197266 3.367006778717041 2.339265823364258 2.1844351291656494 1.9387423992156982 2.4905080795288086 0.9557573795318604 1.09796941280365 0.8549232482910156 0.9086275696754456
858 4.333425521850586 3.8749659061431885 3.5216736793518066 2.7514359951019287 2.1513521671295166 1.940692663192749 2.7023425102233887 0.7795112133026123 1.0059242248535156 0.7923083901405334 1.0223720073699951
859 4.377295970916748 3.7421627044677734 3.519742012023926 2.4948606491088867 2.237983465194702 1.933361291885376 2.7914586067199707 1.0124565362930298 1.3483936786651611 1.0122538805007935 0.9710070490837097
860 4.2049946784973145 3.6382110118865967 3.4049088954925537 2.2580909729003906 2.1203362941741943 1.9079115390777588 2.563567876815796 0.7222269773483276 1.2933152914047241 0.812942385673523 1.0660710334777832
861 4.465789318084717 3.6464805603027344 3.793111801147461 2.2002904415130615 2.3772716522216797 1.8601056337356567 2.504487991333008 0.9708617925643921 0.870808482170105 0.7964065670967102 1.1641416549682617
862 4.246681213378906 3.5025839805603027 3.5482077598571777 2.365786552429199 2.379929780960083 1.8391584157943726 2.6378939151763916 1.1894218921661377 0.7930117249488831 0.9195095896720886 1.080528974533081
863 4.44509220123291 3.780089855194092 3.3616015911102295 2.2926924228668213 2.190040349960327 1.818347692489624 2.597079038619995 0.6722685694694519 0.7547503113746643 0.9459965229034424 1.0496371984481812
864 4.581988334655762 3.6141042709350586 3.4867565631866455 2.2184648513793945 2.340097188949585 1.8096036911010742 2.709223508834839 0.720293402671814 0.9113669395446777 0.9516589641571045 1.0289416313171387
865 4.464004993438721 3.72255802154541 3.4530835151672363 2.408172130584717 2.2647809982299805 1.866236686706543 2.4982097148895264 0.8829017877578735 0.9612610340118408 0.8945965766906738 1.1369894742965698
866 4.2902116775512695 3.6334307193756104 3.35180926322937 2.3835597038269043 2.0307300090789795 1.8811252117156982 2.4749462604522705 0.8222090005874634 0.9556865096092224 0.9205408692359924 1.0596143007278442
867 4.073927879333496 3.6116585731506348 3.306945562362671 2.4744958877563477 2.1521201133728027 1.8256375789642334 2.7171006202697754 0.74419105052948 0.9754309058189392 0.8292032480239868 0.9999090433120728
868 4.184359550476074 3.5543198585510254 3.4279537200927734 2.2189595699310303 2.2977309226989746 1.8303718566894531 2.457026481628418 0.7022411823272705 0.6344084739685059 0.7535837888717651 1.2161470651626587
869 4.326100826263428 3.4608659744262695 3.7394192218780518 2.187988758087158 2.394667148590088 1.8699958324432373 2.6276209354400635 0.7448692917823792 1.16408371925354 1.0080580711364746 0.8903887867927551
870 4.568228721618652 3.8185875415802 3.7780165672302246 2.659778118133545 2.4352757930755615 1.8983808755874634 2.6239590644836426 0.5756379961967468 1.4443103075027466 0.9312459230422974 1.060903549194336
871 4.625906467437744 3.9270875453948975 3.789395332336426 2.758476972579956 2.574321746826172 1.8634108304977417 2.302996873855591 0.8767969608306885 1.0527918338775635 1.0148247480392456 1.0284662246704102
872 4.4733195304870605 3.8057656288146973 3.618838310241699 2.534878730773926 2.359739065170288 1.8262730836868286 2.195894718170166 0.7439984083175659 1.2679444551467896 0.9219764471054077 1.0460296869277954
873 4.405506134033203 3.873284101486206 3.561394691467285 2.6793558597564697 2.2576375007629395 1.7964462041854858 2.444978713989258 0.87080317735672 1.6235134601593018 0.8223984837532043 0.9501153826713562
874 4.379849433898926 3.9926743507385254 3.571352243423462 2.707484722137451 2.1904289722442627 1.7807989120483398 2.460848808288574 0.9231399893760681 0.8202916383743286 0.7083959579467773 0.9947999119758606
875 4.279508590698242 3.7265212535858154 3.5404858589172363 2.4215281009674072 2.209545373916626 1.861688494682312 2.3549623489379883 0.7542141079902649 0.9637309908866882 0.8600218892097473 0.8927814364433289
876 4.409233093261719 3.8786840438842773 3.8673014640808105 2.593259811401367 2.3155453205108643 1.909452199935913 2.2640857696533203 0.7016188502311707 1.2591320276260376 0.8643714189529419 0.909551203250885
877 4.425428867340088 3.555434226989746 3.944424629211426 2.021177053451538 2.408139228820801 2.102867841720581 2.5009400844573975 1.0180535316467285 1.3463139533996582 1.0017942190170288 0.9613484740257263
878 4.565179347991943 3.9834797382354736 3.8088836669921875 2.523833990097046 2.4000589847564697 1.9409711360931396 2.441958427429199 1.0069141387939453 1.5856363773345947 0.9763038158416748 0.9741767644882202
879 4.259876251220703 3.5531232357025146 3.8811564445495605 2.2641971111297607 2.4767863750457764 2.1081647872924805 2.4254627227783203 0.9415602684020996 0.8845114707946777 0.8328758478164673 1.0155729055404663
880 4.324221611022949 3.838576316833496 3.688671588897705 2.4705734252929688 2.2019424438476563 1.8740607500076294 1.9061119556427002 0.7303674221038818 1.4254463911056519 0.8869199752807617 0.8945314288139343
881 4.544596195220947 3.78141188621521 3.9328126907348633 2.451864242553711 2.450279951095581 1.9688857793807983 1.9026787281036377 0.8825976252555847 1.285677433013916 0.8039765357971191 0.9244853258132935
882 4.141592502593994 3.664644718170166 3.63197660446167 2.253420352935791 2.2842190265655518 1.8968021869659424 2.1837408542633057 1.0510101318359375 1.1942076683044434 0.9440251588821411 0.9564760327339172
883 4.359795093536377 3.715481996536255 3.5377707481384277 2.305560827255249 2.3572957515716553 1.9109139442443848 2.5731639862060547 0.5767805576324463 1.218745231628418 0.9255937933921814 0.9227738380432129
884 4.53464412689209 3.9513418674468994 3.813734531402588 2.4605422019958496 2.5356812477111816 1.9452959299087524 2.2332308292388916 0.7262175679206848 0.9470400810241699 1.034242033958435 0.9152269959449768
885 4.446295738220215 3.8358750343322754 3.6517226696014404 2.3863766193389893 2.3520991802215576 1.9552780389785767 2.62862491607666 0.7773554921150208 1.202172040939331 0.7284247875213623 0.9272517561912537
886 4.508120536804199 3.748373031616211 3.777000665664673 2.596696376800537 2.4956376552581787 2.032219886779785 2.6934473514556885 0.9098626971244812 1.2703078985214233 0.7323280572891235 1.0651625394821167
887 4.497705936431885 3.7404513359069824 3.945919990539551 2.4492385387420654 2.5378623008728027 1.9657723903656006 2.749356269836426 0.9909536838531494 1.0403209924697876 0.7335518598556519 1.0307636260986328
888 4.429978370666504 3.6294660568237305 3.6661410331726074 2.1814796924591064 2.398909568786621 2.1377620697021484 2.7401161193847656 0.9663686752319336 1.3165706396102905 0.8720365762710571 0.9239956736564636
889 4.245598793029785 3.682138442993164 3.524035692214966 2.2118537425994873 2.1625940799713135 1.8986680507659912 2.880221128463745 0.7171476483345032 1.4554945230484009 0.7295532822608948 0.8558788299560547
890 4.346947193145752 3.818190574645996 3.6040663719177246 2.270242929458618 2.4400534629821777 2.1734695434570313 2.3493223190307617 0.8508959412574768 1.1186867952346802 0.7739735245704651 0.8855310678482056
891 4.265188217163086 3.7296817302703857 3.4481775760650635 2.162735939025879 2.3116512298583984 2.0222294330596924 2.767331600189209 0.9357432126998901 1.0777568817138672 1.0221314430236816 0.9727307558059692
892 4.393777370452881 3.8819351196289063 3.719385862350464 2.2007689476013184 2.3424177169799805 1.9003136157989502 2.588131904602051 0.7620383501052856 1.334948182106018 1.1050615310668945 0.8313865065574646
893 4.501311302185059 3.9325685501098633 3.503908157348633 2.440708637237549 2.3314595222473145 1.927233338356018 3.0020201206207275 1.0178686380386353 0.9866756200790405 1.171393632888794 0.8802564740180969
894 4.386607646942139 3.739790916442871 3.424333333969116 2.357351779937744 2.311683416366577 1.9909659624099731 3.0049400329589844 0.6322792768478394 0.7966814637184143 0.9079273343086243 0.996853232383728
895 4.372782230377197 3.683137893676758 3.6068389415740967 2.3460888862609863 2.315534830093384 1.9004409313201904 3.122821807861328 0.8333936929702759 1.0151889324188232 0.9297549724578857 0.9166667461395264
896 4.289039611816406 3.5377414226531982 3.5772883892059326 2.255610942840576 2.1551685333251953 1.7994303703308105 2.981041669845581 0.9941394925117493 1.2321600914001465 1.0238139629364014 0.8609889149665833
897 4.2218475341796875 3.565232038497925 3.744044303894043 2.3454484939575195 2.364499568939209 1.6529369354248047 2.499018907546997 0.7373985052108765 0.8990810513496399 1.0303553342819214 0.9582154750823975
898 4.27247428894043 3.710568904876709 3.6859238147735596 2.4132561683654785 2.5127177238464355 1.5058841705322266 2.706597328186035 0.8492467999458313 0.8782418370246887 0.9162676334381104 1.0166864395141602
899 4.422484874725342 3.8698270320892334 3.705998182296753 2.589906692504883 2.482098340988159 1.4656320810317993 2.5538742542266846 1.004319667816162 1.0900522470474243 0.8151620626449585 0.8036660552024841
900 4.322588920593262 3.725926160812378 3.7736451625823975 2.456857442855835 2.472947359085083 1.7180951833724976 2.2595396041870117 0.6705216765403748 1.2280389070510864 1.0023038387298584 0.9616958498954773
901 4.330632209777832 3.8867976665496826 3.5835249423980713 2.5748960971832275 2.527927875518799 1.3845609426498413 2.2232887744903564 0.6824202537536621 1.4760265350341797 0.9279835820198059 1.0546375513076782
902 4.251367568969727 3.6167550086975098 3.56276273727417 2.3024115562438965 2.4682719707489014 1.5622341632843018 2.4680511951446533 0.9098302125930786 0.8005679845809937 0.8729155659675598 1.0358794927597046
903 4.303852081298828 3.9535152912139893 3.5954811573028564 2.4513630867004395 2.397143602371216 1.4580014944076538 2.237379789352417 1.1431745290756226 1.0129272937774658 0.93834388256073 0.9780449867248535
904 4.325549602508545 3.992722511291504 3.4014620780944824 2.618370294570923 2.1907310485839844 1.6682194471359253 2.2982542514801025 0.9919705390930176 1.0859277248382568 0.93968665599823 0.9700875282287598
905 4.210671901702881 3.524207830429077 3.467540740966797 2.0826303958892822 2.4108004570007324 1.524235486984253 2.765542507171631 1.0280898809432983 0.9850001931190491 0.9896122813224792 0.960207462310791
906 4.344780921936035 3.5761916637420654 3.465714454650879 2.0980565547943115 2.4225051403045654 1.8176919221878052 2.948192596435547 1.0173991918563843 1.1877855062484741 0.7468369603157043 0.9374334812164307
907 4.436426639556885 3.6763153076171875 3.637852668762207 2.310765266418457 2.556375503540039 1.574804425239563 3.048124074935913 0.9681161642074585 1.4296832084655762 1.1199263334274292 0.9783257842063904
908 4.430960655212402 3.8828303813934326 3.6508374214172363 2.4543375968933105 2.553611993789673 1.4674526453018188 2.9815046787261963 0.6729633808135986 1.1629456281661987 1.1824967861175537 0.9781549572944641
909 4.489565849304199 3.746914863586426 3.482354164123535 2.384525775909424 2.402665615081787 1.6084976196289063 2.8906333446502686 1.2239062786102295 1.2642298936843872 1.0346920490264893 0.996993899345398
910 4.392987251281738 3.666461944580078 3.545788288116455 2.3509252071380615 2.3666656017303467 1.570611834526062 3.0548255443573 0.7050457000732422 0.9261620044708252 1.1367369890213013 0.9761654138565063
911 4.402040004730225 3.493964433670044 3.551569700241089 2.244690418243408 2.3918306827545166 1.703788161277771 3.0081145763397217 0.9332482218742371 1.0905687808990479 0.8684537410736084 1.0824530124664307
912 4.206698417663574 3.487626791000366 3.6010184288024902 2.2381606101989746 2.2191572189331055 1.619816541671753 3.1707892417907715 0.8271398544311523 1.3841174840927124 1.0819928646087646 0.9925146102905273
913 4.159617900848389 3.664876937866211 3.6979997158050537 2.237220287322998 2.2806167602539063 1.6165865659713745 3.109482765197754 1.0838618278503418 1.3717412948608398 1.147332787513733 1.0121243000030518
914 3.939732074737549 3.1829681396484375 3.524106502532959 2.1144659519195557 2.3470914363861084 1.614494800567627 2.816145420074463 0.6442603468894958 1.1285427808761597 1.0466949939727783 1.0162256956100464
915 4.110347270965576 3.556861400604248 3.437992572784424 2.227057695388794 2.3687000274658203 1.4935662746429443 2.6704843044281006 0.9148850440979004 1.1493794918060303 0.9666298627853394 1.0202487707138062
916 4.249546051025391 3.587446928024292 3.367189407348633 2.4061148166656494 2.4050581455230713 1.765812635421753 2.808562755584717 0.9768880009651184 1.1423678398132324 1.1270736455917358 0.983482837677002
917 4.3108978271484375 3.793471336364746 3.4333367347717285 2.315697193145752 2.3622303009033203 1.5591413974761963 2.6701018810272217 0.8537065386772156 1.4620815515518188 1.0617761611938477 1.0375219583511353
918 4.277105331420898 3.6092300415039063 3.6347596645355225 2.3146398067474365 2.4976096153259277 1.5212205648422241 2.664602279663086 0.9908754229545593 1.1417735815048218 1.0667532682418823 1.0776742696762085
919 4.295445442199707 3.649467945098877 3.7128963470458984 2.411491870880127 2.510737895965576 1.490540623664856 3.034393787384033 0.8963674306869507 1.2476295232772827 1.0707306861877441 1.0496140718460083
920 4.307762622833252 3.60839581489563 3.8795173168182373 2.394660711288452 2.5983240604400635 1.5880587100982666 3.141766309738159 1.2076654434204102 1.0415408611297607 1.2193684577941895 1.006022572517395
921 4.438296318054199 3.8412725925445557 3.695871114730835 2.5579445362091064 2.514747142791748 1.4307403564453125 2.917978048324585 0.9573840498924255 0.8844537138938904 1.1354233026504517 1.0184688568115234
922 4.404919624328613 3.7258660793304443 3.701334238052368 2.462641954421997 2.4885246753692627 1.5011019706726074 2.890090227127075 0.6364726424217224 0.7606439590454102 0.9758062958717346 0.9883431196212769
923 4.569247722625732 3.8330647945404053 3.9251997470855713 2.495743989944458 2.7391953468322754 1.1954970359802246 2.9421093463897705 0.953559935092926 1.3928656578063965 1.2322447299957275 1.124315619468689
924 4.316807270050049 3.6591310501098633 3.6922008991241455 2.489926338195801 2.4687798023223877 1.1298409700393677 2.9742958545684814 0.7958215475082397 1.0538612604141235 1.1335338354110718 1.1146775484085083
925 4.453733921051025 3.587310314178467 3.7312657833099365 2.3094139099121094 2.421787738800049 1.373769760131836 3.0621020793914795 0.6635904908180237 1.1528985500335693 1.106615424156189 1.037631630897522
926 4.5883283615112305 3.447608470916748 3.5889885425567627 2.176349401473999 2.621767044067383 1.5646177530288696 2.915956497192383 0.966353178024292 1.3564503192901611 1.1600631475448608 1.0084413290023804
927 4.507652759552002 3.620283842086792 3.492310047149658 2.3397324085235596 2.513723611831665 1.4694724082946777 2.825995445251465 0.7823828458786011 0.9203751683235168 1.176430344581604 0.9467006921768188
928 4.378433704376221 3.60127329826355 3.47000789642334 2.423513412475586 2.5035758018493652 1.490212082862854 2.8508405685424805 0.9275263547897339 1.1777616739273071 1.0583393573760986 0.9978488683700562
929 4.637733459472656 3.871272563934326 3.4334232807159424 2.4421823024749756 2.574845790863037 1.363757848739624 2.5970261096954346 0.9101107716560364 1.1349679231643677 1.2115658521652222 0.9555923938751221
930 4.9889092445373535 3.794071912765503 3.5488779544830322 2.465658664703369 2.6848175525665283 1.7803256511688232 2.876579999923706 0.8559050559997559 0.845224142074585 1.1000070571899414 1.0105544328689575
931 4.9410810470581055 4.100141525268555 3.403841972351074 2.8282852172851563 2.5178728103637695 2.0014517307281494 3.0246102809906006 0.7876139283180237 0.9434722661972046 1.2052314281463623 0.9718698859214783
932 4.617998123168945 3.846372127532959 3.5521130561828613 2.5007596015930176 2.5276262760162354 1.8522711992263794 3.1103556156158447 0.718052089214325 0.9126673936843872 1.0862085819244385 0.9660302996635437
933 4.519107341766357 3.8149142265319824 3.4878013134002686 2.404601812362671 2.404970645904541 1.9524908065795898 2.971723794937134 0.7491785287857056 0.8906545042991638 1.1324065923690796 0.9138904213905334
934 4.628050804138184 3.793797731399536 3.5446252822875977 2.369745969772339 2.467745542526245 1.703495979309082 2.721903085708618 0.6563279032707214 1.3826912641525269 0.9122095108032227 0.9186695218086243
935 4.771666049957275 3.8571653366088867 3.7314724922180176 2.32694411277771 2.5542497634887695 1.5832624435424805 2.688060760498047 0.6926851272583008 1.243721842765808 0.8639973998069763 1.1205520629882813
936 4.525778293609619 3.7981138229370117 3.6075477600097656 2.455332040786743 2.460557699203491 1.5317447185516357 2.5468156337738037 0.6604068279266357 1.1411045789718628 0.9862962961196899 1.1899213790893555
937 4.2881178855896 3.7212538719177246 3.5157535076141357 2.4234485626220703 2.042579412460327 2.2481765747070313 2.813908815383911 0.7251917719841003 1.1107172966003418 1.1386553049087524 0.9480893015861511
938 4.467851161956787 3.7496676445007324 3.4729421138763428 2.239689588546753 2.3230457305908203 2.120866298675537 2.614485263824463 0.6331080198287964 1.0094308853149414 0.8711584210395813 0.9404651522636414
939 4.43582820892334 3.7624568939208984 3.4285361766815186 2.376487970352173 2.299938201904297 2.1922109127044678 2.5873069763183594 1.0001530647277832 1.052629828453064 0.7774710655212402 1.0118848085403442
940 4.737239360809326 4.0365118980407715 3.6935782432556152 2.406155586242676 2.206350564956665 2.191596508026123 2.4467482566833496 0.7725286483764648 1.1555176973342896 1.0827467441558838 1.2173773050308228
941 4.865239143371582 4.075278282165527 3.9130301475524902 2.638963222503662 2.253984212875366 2.0379979610443115 2.1825039386749268 0.73045814037323 1.6589645147323608 0.8320825695991516 1.125465750694275
942 4.508819103240967 3.876340866088867 3.7897520065307617 2.6672091484069824 2.2871551513671875 1.92311429977417 2.476898193359375 0.5831204056739807 1.6080951690673828 0.8354217410087585 1.1095688343048096
943 4.633197784423828 3.7965152263641357 3.8808131217956543 2.4355263710021973 2.308779001235962 1.9659188985824585 2.4225940704345703 1.0811840295791626 1.8483389616012573 0.756904125213623 1.0899884700775146
944 4.769477367401123 3.9551925659179688 3.8974599838256836 2.4310801029205322 2.334254026412964 1.9663881063461304 2.208942174911499 0.6579960584640503 1.3024601936340332 0.8277655243873596 1.1062337160110474
945 4.455819606781006 3.672083854675293 3.8679661750793457 2.332134485244751 2.5004353523254395 1.9819581508636475 2.6735947132110596 0.8531767129898071 1.2227938175201416 0.9074713587760925 1.3069442510604858
946 4.570078372955322 3.9363462924957275 3.859049081802368 2.3676040172576904 2.4658260345458984 2.0576469898223877 2.5621869564056396 0.6667278409004211 1.534858226776123 0.8806392550468445 1.0617080926895142
947 4.356800556182861 3.7290754318237305 3.7101356983184814 2.2228896617889404 2.1914031505584717 2.1096529960632324 2.57446551322937 0.8168537616729736 1.4780713319778442 1.0413432121276855 1.0281440019607544
948 4.411013126373291 3.5904946327209473 3.98537540435791 2.112260580062866 2.3292722702026367 2.1706900596618652 2.355259418487549 0.8974761962890625 0.8112102150917053 1.1307916641235352 1.3191531896591187
949 4.641570091247559 3.6668262481689453 4.051146030426025 2.1783199310302734 2.6277403831481934 2.117457628250122 2.2624294757843018 0.7201093435287476 1.0356533527374268 1.121085524559021 1.0454329252243042
950 4.578287601470947 3.7281270027160645 3.820497512817383 2.1104137897491455 2.5310487747192383 2.121300220489502 2.1808815002441406 0.6650242805480957 0.8410131931304932 1.1132113933563232 1.1187865734100342
951 4.28762674331665 3.4832265377044678 3.617384910583496 1.9380851984024048 2.3727951049804688 2.0181214809417725 2.43632173538208 0.6125357151031494 0.6816730499267578 1.0531729459762573 1.081531047821045
952 4.270796298980713 3.30273699760437 3.599701404571533 2.0481433868408203 2.2625489234924316 2.0088813304901123 2.233227491378784 0.6887227296829224 0.9237921237945557 1.0067921876907349 0.920981228351593
953 4.252312183380127 3.543276309967041 3.602513313293457 2.0532546043395996 2.331998109817505 2.1066248416900635 2.6064770221710205 0.688616931438446 1.2880557775497437 0.8958241939544678 1.1819045543670654
954 4.358588695526123 3.6919586658477783 3.557457208633423 2.1176674365997314 2.372605800628662 2.182596206665039 2.7748193740844727 0.6010212302207947 1.2651463747024536 0.8662757277488708 1.133091688156128
955 4.19937801361084 3.552988052368164 3.4265971183776855 1.9892160892486572 2.3007426261901855 2.075387716293335 2.8742239475250244 0.6722451448440552 1.2724381685256958 1.0728275775909424 1.1852086782455444
956 4.228665828704834 3.5786561965942383 3.4190502166748047 2.054985284805298 2.380894422531128 2.193237066268921 3.150690793991089 0.7233560681343079 1.065600037574768 0.8896386027336121 1.0551961660385132
957 4.126367568969727 3.366109848022461 3.451629161834717 1.9117460250854492 2.308344841003418 2.252432346343994 3.0696816444396973 0.6489811539649963 0.8693554997444153 1.0012587308883667 0.9962195158004761
958 4.265854835510254 3.4496591091156006 3.691290855407715 2.1530699729919434 2.576955556869507 1.9946863651275635 2.9078664779663086 0.7232097387313843 1.0386465787887573 1.0276665687561035 1.133041501045227
959 4.586875915527344 3.7787599563598633 3.5339765548706055 2.4378490447998047 2.5568840503692627 1.5968468189239502 2.8906025886535645 0.6943911910057068 0.8631592988967896 1.0497132539749146 1.0829460620880127
960 4.615562438964844 3.683544635772705 3.555769443511963 2.2923731803894043 2.5454187393188477 1.9167943000793457 3.0736072063446045 0.6747058629989624 1.182826280593872 1.0516270399093628 1.1098988056182861
961 4.508172988891602 3.478442668914795 3.7018442153930664 2.216797113418579 2.680454730987549 1.921363353729248 3.125225782394409 0.7076839804649353 1.3433810472488403 1.0367443561553955 1.0294511318206787
962 4.36507511138916 3.619760513305664 3.673844337463379 2.2676095962524414 2.5818095207214355 1.86604642868042 2.54753041267395 0.6071941256523132 1.2405163049697876 0.9667524695396423 1.1048482656478882
963 4.4957594871521 3.5345120429992676 3.941242218017578 2.0988681316375732 2.5961813926696777 1.7835863828659058 3.2180256843566895 0.762214720249176 1.305011510848999 1.0458297729492188 1.1214944124221802
964 4.428511619567871 3.66686749458313 3.7397892475128174 2.4028573036193848 2.4904415607452393 1.8604520559310913 3.2398016452789307 0.6921115517616272 1.5510985851287842 0.9118410348892212 1.107589840888977
965 4.490394592285156 3.685546636581421 3.6041347980499268 2.481236696243286 2.399303436279297 2.0453290939331055 2.9221749305725098 0.5990743637084961 1.4019039869308472 1.0487478971481323 1.0705891847610474
966 4.544889450073242 3.7723426818847656 3.6553332805633545 2.3310353755950928 2.5454466342926025 1.6250181198120117 3.050865411758423 0.8639127016067505 1.2016334533691406 1.2072745561599731 0.9688394069671631
967 4.538564682006836 3.754392385482788 3.584656238555908 2.4775779247283936 2.4637680053710938 1.9457528591156006 2.8888721466064453 1.248151183128357 1.0022494792938232 0.946260929107666 1.0270315408706665
968 4.638660907745361 3.9727284908294678 3.6666791439056396 2.6199657917022705 2.374495506286621 1.6647464036941528 2.8331425189971924 0.7633369565010071 1.1215744018554688 1.078722357749939 0.9937736392021179
969 4.644368648529053 3.9159622192382813 3.7148492336273193 2.5321738719940186 2.464893102645874 1.8306646347045898 2.9261326789855957 0.9604054093360901 1.4151986837387085 0.8645471334457397 1.2367072105407715
970 4.352684497833252 3.547133207321167 3.881620407104492 2.2847025394439697 2.3403122425079346 1.322287917137146 3.182271718978882 0.7843811511993408 1.6298205852508545 0.8822726607322693 1.342553734779358
971 4.184082508087158 3.486440896987915 3.816873788833618 2.233264684677124 2.3279740810394287 1.3006445169448853 2.9252266883850098 0.8734859824180603 1.4627366065979004 0.8811930418014526 1.174104928970337
972 4.368675231933594 3.66212797164917 3.7204349040985107 2.2170052528381348 2.5082921981811523 1.2742093801498413 2.8657612800598145 0.755629301071167 0.9076192378997803 0.6978269815444946 1.195185899734497
973 4.3137526512146 3.4930636882781982 3.604315996170044 2.0570805072784424 2.512389898300171 1.2015149593353271 2.7519125938415527 0.8523626327514648 1.0775246620178223 0.8134225010871887 1.2852412462234497
974 4.414149761199951 3.59614634513855 3.7388761043548584 2.2643916606903076 2.616770029067993 1.2642408609390259 2.7713305950164795 0.9178934097290039 1.2032452821731567 0.9083022475242615 1.25666081905365
975 4.331258773803711 3.6194751262664795 3.3255574703216553 2.3710620403289795 2.4264814853668213 1.0765384435653687 2.88843035697937 1.0298794507980347 0.8413258194923401 0.7322441339492798 1.1505240201950073
976 4.507990837097168 3.6801161766052246 3.85876202583313 2.2991583347320557 2.716644048690796 1.4278122186660767 2.618867874145508 0.8147614598274231 0.7395684719085693 0.8249992728233337 1.0241682529449463
977 4.571768760681152 3.79364275932312 3.7519853115081787 2.356093168258667 2.5234720706939697 1.1450988054275513 2.711407423019409 0.8584635853767395 0.9311498999595642 0.7245659232139587 1.152953863143921
978 4.552217483520508 3.89841890335083 3.9969725608825684 2.48219633102417 2.530825614929199 1.0472828149795532 2.5288727283477783 0.8758363723754883 1.3139569759368896 0.8079976439476013 1.0334398746490479
979 4.368142604827881 3.7005326747894287 3.758981943130493 2.24697208404541 2.4890451431274414 1.270621657371521 2.378418207168579 0.8864778280258179 1.1634808778762817 0.90189129114151 0.9859586358070374
980 4.344118595123291 3.537503480911255 3.9632678031921387 2.2090485095977783 2.5084171295166016 1.563647747039795 2.4857144355773926 0.945452094078064 1.2760030031204224 0.8191641569137573 0.9772580862045288
981 4.442844390869141 3.600839853286743 3.8915350437164307 2.1239662170410156 2.412644624710083 1.3672003746032715 2.3396220207214355 0.8433464765548706 1.4622660875320435 0.8005008697509766 1.032099723815918
982 4.437597274780273 3.5722808837890625 3.9277968406677246 2.0807812213897705 2.49885630607605 1.1529829502105713 2.409954071044922 0.7881933450698853 1.5426297187805176 0.7906402945518494 1.0499374866485596
983 4.324717998504639 3.724339485168457 3.7019166946411133 2.354844093322754 2.3815548419952393 1.2220509052276611 2.238250255584717 1.0423798561096191 1.3857181072235107 0.8119143843650818 0.991800844669342
984 4.465603828430176 3.6242597103118896 3.6644115447998047 2.324697732925415 2.497180938720703 1.270797848701477 2.3389832973480225 0.8027046322822571 1.220805048942566 0.8550099730491638 1.1946184635162354
985 4.465109825134277 3.8007137775421143 3.476364850997925 2.2056803703308105 2.3052828311920166 1.1561074256896973 2.2483129501342773 1.0613317489624023 1.2933745384216309 0.9325577020645142 1.1020679473876953
986 4.378042697906494 3.9094507694244385 3.578068733215332 2.386730194091797 2.482665777206421 1.2718108892440796 2.1705100536346436 0.8864604830741882 1.4590249061584473 0.7724516987800598 1.2046674489974976
987 4.2296977043151855 3.555908203125 3.525430679321289 2.2821767330169678 2.418447971343994 1.2287434339523315 2.3124642372131348 0.9245883822441101 1.028305172920227 0.799310564994812 1.0535330772399902
988 4.422263145446777 3.728543281555176 3.636414051055908 2.3911924362182617 2.558058500289917 1.1880844831466675 2.2379841804504395 0.7786211967468262 1.0938464403152466 0.7894116044044495 1.1199513673782349
989 4.4918622970581055 3.596341609954834 3.8037784099578857 2.154680013656616 2.570199728012085 1.1186493635177612 2.280475616455078 1.271160364151001 1.1718183755874634 0.8682411909103394 1.1023651361465454
990 4.774143695831299 4.032602787017822 3.9569201469421387 2.497826337814331 2.4549827575683594 1.1728264093399048 2.2599101066589355 1.0745137929916382 1.5311099290847778 0.9262717962265015 0.9432340860366821
991 4.794078826904297 4.337176322937012 3.559497117996216 2.8092000484466553 2.3402576446533203 1.253244161605835 2.18635630607605 0.8807569146156311 1.1968371868133545 0.8701390624046326 1.3445857763290405
992 4.383471965789795 3.895374059677124 3.7396485805511475 2.3764829635620117 2.220489263534546 1.2267136573791504 2.0708470344543457 0.8242571353912354 1.6614201068878174 0.8281226754188538 1.0057343244552612
993 4.104928016662598 3.5198521614074707 3.50014066696167 2.240079641342163 2.3343093395233154 1.4553076028823853 1.875935435295105 0.6762800812721252 0.9916577935218811 0.9686017036437988 1.3124514818191528
994 4.40015172958374 3.6666080951690674 3.5534560680389404 2.1540887355804443 2.3802506923675537 1.5963613986968994 2.093512535095215 0.5981177091598511 1.0697124004364014 0.9463098049163818 1.0679221153259277
995 4.50502347946167 3.8168070316314697 3.679546356201172 2.294067144393921 2.541090250015259 1.7600700855255127 2.0208747386932373 0.819977879524231 0.9599180817604065 0.7327530980110168 1.1942294836044312
996 4.2721638679504395 3.7701876163482666 3.4432053565979004 2.2285802364349365 2.2943005561828613 1.7268568277359009 1.9654772281646729 0.8700730800628662 1.2786908149719238 0.7499850392341614 1.00101900100708
997 4.138935565948486 3.5569653511047363 3.3695077896118164 2.067013740539551 2.325589179992676 1.8452599048614502 1.881861925125122 0.9172305464744568 0.9282177090644836 0.8691280484199524 0.9497643113136292
998 4.210995674133301 3.510685682296753 3.439486503601074 2.010249614715576 2.279510736465454 1.5369527339935303 1.9496737718582153 1.079439640045166 0.9063875079154968 0.9175222516059875 1.1827025413513184
999 4.231572151184082 3.438579797744751 3.6957688331604004 2.061702251434326 2.2840566635131836 1.5478342771530151 2.05678391456604 1.2661672830581665 1.2351163625717163 0.9286559224128723 1.0961815118789673
1000 4.1451735496521 3.478067398071289 3.616713285446167 2.093193292617798 2.3204023838043213 1.771146535873413 1.9793846607208252 1.257059097290039 1.1979308128356934 0.749269425868988 1.039892554283142
1001 4.522080898284912 3.695533037185669 3.671895742416382 2.2952029705047607 2.4241461753845215 1.7757829427719116 1.917756199836731 1.195542812347412 0.8738847970962524 0.9325498938560486 1.3171703815460205
1002 4.483765125274658 3.708327531814575 3.506436347961426 2.1552224159240723 2.456115245819092 1.736266851425171 1.9035117626190186 0.8398153781890869 0.8550520539283752 0.8723047971725464 1.2817763090133667
1003 4.390069484710693 3.5041491985321045 3.6382648944854736 2.277477979660034 2.356271266937256 1.7550630569458008 2.1747426986694336 1.001541256904602 0.8472435474395752 0.8232460021972656 1.2563918828964233
1004 4.592036247253418 3.705233573913574 3.8701412677764893 2.355813980102539 2.396022081375122 1.8888955116271973 2.2942802906036377 1.058011531829834 0.9726688265800476 1.0992786884307861 1.1755574941635132
