# Supplementary material for: Complexes of vertebrate TMC1/2 and CIB2/3 proteins form hair-cell mechanotransduction cation channels
Source: eLife. 2025 Jan 8;12:RP89719. doi: 10.7554/eLife.89719 (PMC11709434; doi:10.7554/eLife.89719)
Supplement: Figure 8—figure supplement 1—source data 1. [file elife-89719-fig8-figsupp1-data1.zip › RMSD-1-hsTMC2-hsCIB2-CaPOPC-mineq.dat]

0 0.0 0.0 0.0 0.0 0.0 0.0 0.0 0.0 0.0 0.0 0.0
1 0.0 0.0 0.0 0.0 0.0 0.0 0.0 0.0 0.0 0.0 0.0
2 0.0 0.0 0.0 0.0 0.0 0.0 0.0 0.0 0.0 0.0 0.0
3 0.0 0.0 0.0 0.0 0.0 0.0 0.0 0.0 0.0 0.0 0.0
4 0.0 0.0 0.0 0.0 0.0 0.0 0.0 0.0 0.0 0.0 0.0
5 0.0 0.0 0.0 0.0 0.0 0.0 0.0 0.0 0.0 0.0 0.0
6 0.1756320595741272 0.17160260677337646 0.17740942537784576 0.15956322848796844 0.16627174615859985 0.17202278971672058 0.17798839509487152 0.14125196635723114 0.15587575733661652 0.1403864622116089 0.14743754267692566
7 0.17045167088508606 0.17295947670936584 0.17415663599967957 0.16564428806304932 0.1676858812570572 0.15082207322120667 0.16078682243824005 0.14504218101501465 0.1651018261909485 0.14722637832164764 0.18284834921360016
8 0.17481203377246857 0.18137386441230774 0.16963249444961548 0.173812136054039 0.16150149703025818 0.16188451647758484 0.17744232714176178 0.1478465348482132 0.14464071393013 0.15560820698738098 0.14013457298278809
9 0.17698036134243011 0.17756542563438416 0.1771569401025772 0.1664268970489502 0.16976279020309448 0.1789960265159607 0.16815006732940674 0.17555350065231323 0.1363222301006317 0.1372852325439453 0.14531826972961426
10 0.1739795207977295 0.1679384410381317 0.17505143582820892 0.161167711019516 0.16252732276916504 0.17929495871067047 0.17686700820922852 0.14965377748012543 0.18309420347213745 0.15378184616565704 0.14769868552684784
11 0.5590484738349915 0.5829855799674988 0.5540403723716736 0.5811288356781006 0.547363817691803 0.4888169765472412 0.4605110287666321 0.4200230538845062 0.384057879447937 0.44399115443229675 0.3178368806838989
12 1.7410002946853638 1.6322263479232788 1.6044921875 1.2284260988235474 1.1394540071487427 1.173734188079834 1.392757534980774 0.7010255455970764 0.9006078243255615 0.4680755138397217 0.5331462621688843
13 1.8263686895370483 1.7484925985336304 1.6439809799194336 1.2078592777252197 1.285676121711731 1.3235067129135132 1.2094658613204956 0.7695296406745911 0.8173959255218506 0.5116174817085266 0.48076412081718445
14 2.1030428409576416 2.104717254638672 1.902243971824646 1.3495190143585205 1.3370002508163452 1.7705012559890747 1.4107346534729004 0.7950138449668884 0.6606851816177368 0.5084613561630249 0.5079914331436157
15 2.082336664199829 2.0413224697113037 1.9539401531219482 1.3498315811157227 1.3772563934326172 1.8496242761611938 1.4512945413589478 1.0154248476028442 0.7941372394561768 0.526282012462616 0.5963796973228455
16 2.133439302444458 2.098607301712036 1.9603352546691895 1.389282464981079 1.1902046203613281 1.7026995420455933 1.1119402647018433 0.8094017505645752 0.9668538570404053 0.5129982233047485 0.47001951932907104
17 2.143735408782959 2.016794204711914 2.1527132987976074 1.3839304447174072 1.377367377281189 1.8773658275604248 0.9910891652107239 0.7774099111557007 1.0701946020126343 0.6476222276687622 0.5106361508369446
18 2.1752371788024902 1.8963465690612793 2.376988649368286 1.1664851903915405 1.5579811334609985 1.9052459001541138 1.5566668510437012 0.9594641327857971 0.9546814560890198 0.546585738658905 0.39631959795951843
19 2.2400221824645996 1.899478554725647 2.4227492809295654 1.4067671298980713 1.51643967628479 2.2097275257110596 1.7078500986099243 0.8441849946975708 0.7326655983924866 0.4830877184867859 0.5763041377067566
20 2.1647815704345703 1.8689237833023071 2.2500736713409424 1.2702933549880981 1.3962109088897705 1.8630777597427368 1.6012623310089111 0.6451209187507629 0.9059357047080994 0.5175223350524902 0.6281368732452393
21 2.2827494144439697 1.9424021244049072 2.327198028564453 1.2573755979537964 1.4931224584579468 1.9700813293457031 1.3625872135162354 0.8728851675987244 0.6660381555557251 0.5259026288986206 0.4996272325515747
22 2.2841460704803467 1.8822181224822998 2.4866905212402344 1.2117074728012085 1.5996148586273193 1.4872634410858154 1.1043590307235718 0.8338286876678467 0.6421721577644348 0.594490647315979 0.7512090802192688
23 2.2975265979766846 1.8456981182098389 2.5820953845977783 1.1279430389404297 1.7003785371780396 1.4832448959350586 1.1813757419586182 0.7319915890693665 0.9834060072898865 0.5064795017242432 0.6885370016098022
24 2.337744951248169 1.9566378593444824 2.428903579711914 1.296346664428711 1.4946469068527222 1.3295257091522217 1.0083374977111816 0.5960777997970581 0.7950130701065063 0.5064476132392883 0.8243820667266846
25 2.2508296966552734 2.0572426319122314 2.114189624786377 1.4103537797927856 1.3406673669815063 1.465005874633789 1.0569630861282349 0.9945435523986816 0.9141476154327393 0.4545345604419708 0.5189186334609985
26 2.24836802482605 2.069685220718384 2.2550554275512695 1.4994041919708252 1.370943307876587 1.493418574333191 1.1283020973205566 0.7048443555831909 1.2126411199569702 0.5722226500511169 0.5503190755844116
27 2.5678741931915283 2.23081636428833 2.5443570613861084 1.3553324937820435 1.524193286895752 1.6705617904663086 1.170984148979187 0.9119883179664612 0.9363665580749512 0.6509271860122681 0.6950423121452332
28 2.498765230178833 2.3788881301879883 2.5098297595977783 1.3984417915344238 1.5562185049057007 1.3259507417678833 1.1090303659439087 0.9496903419494629 0.7982702255249023 0.499606192111969 0.5529493093490601
29 2.456427574157715 2.372811794281006 2.5520758628845215 1.4119348526000977 1.4639137983322144 1.2712372541427612 1.2534890174865723 1.1987026929855347 0.6480554342269897 0.5522041916847229 0.7411983013153076
30 2.258859872817993 2.239560604095459 2.333134174346924 1.4276330471038818 1.5064997673034668 1.3092654943466187 1.156090497970581 0.8417492508888245 0.9244061708450317 0.5205053091049194 0.6273463368415833
31 2.388085126876831 2.382330894470215 2.2276344299316406 1.5128443241119385 1.4018698930740356 1.3006058931350708 1.1748266220092773 0.8193560242652893 0.70428466796875 0.4293442666530609 0.7030278444290161
32 2.276961326599121 2.3169498443603516 2.1667449474334717 1.385575532913208 1.3656744956970215 1.3131749629974365 1.0866456031799316 0.8990929126739502 0.7739360332489014 0.43833303451538086 0.6649627685546875
33 2.313900947570801 2.2939934730529785 2.115361213684082 1.3489179611206055 1.4225999116897583 1.210019826889038 1.4560797214508057 0.838740348815918 0.7761791348457336 0.4757569432258606 0.6152540445327759
34 2.2549521923065186 2.286059856414795 2.0486156940460205 1.462859869003296 1.3467717170715332 1.261413812637329 1.7419708967208862 0.9502520561218262 0.8624913096427917 0.5705990195274353 0.7384536266326904
35 2.340681314468384 2.192639112472534 2.258336067199707 1.425025224685669 1.6513497829437256 1.2599316835403442 2.013594150543213 0.6787770986557007 0.9100807905197144 0.4611581861972809 0.45166388154029846
36 2.478093385696411 2.4711153507232666 2.110625982284546 1.629235863685608 1.3075770139694214 1.55513596534729 1.675493836402893 0.7196822762489319 0.9950345158576965 0.5097496509552002 0.5507736206054688
37 2.226717233657837 2.315908193588257 2.1955747604370117 1.5090467929840088 1.424818754196167 1.3451429605484009 1.125346064567566 0.8480870127677917 0.8580206036567688 0.504044234752655 0.6081480383872986
38 2.310231924057007 2.3340492248535156 2.30609130859375 1.5763726234436035 1.368129849433899 1.3820850849151611 0.9802870750427246 0.7254121899604797 1.1540716886520386 0.4808686673641205 0.8601911067962646
39 2.49992299079895 2.581331491470337 2.255776882171631 1.6060221195220947 1.3250551223754883 1.3223546743392944 1.8997398614883423 0.8152627348899841 1.009056806564331 0.5324146151542664 0.6733018755912781
40 2.4022886753082275 2.403653383255005 2.2053520679473877 1.4753506183624268 1.4502562284469604 1.3858797550201416 1.7393490076065063 1.3874355554580688 0.9101991057395935 0.4466306269168854 0.7323498725891113
41 2.3818700313568115 2.306920289993286 2.2189760208129883 1.7046070098876953 1.5750542879104614 1.5035377740859985 2.132216691970825 0.9205535054206848 0.8072463870048523 0.45153215527534485 0.7149997353553772
42 2.4404826164245605 2.565361261367798 2.1423051357269287 1.6253610849380493 1.318692684173584 1.646638035774231 1.692623257637024 0.7963088154792786 1.0081874132156372 0.5130767226219177 0.7064434289932251
43 2.5863709449768066 2.5464532375335693 2.3254568576812744 1.8142967224121094 1.7086608409881592 1.7022799253463745 1.967809796333313 0.8746477961540222 1.0659749507904053 0.4260922372341156 0.729373037815094
44 2.5686755180358887 2.4467597007751465 2.4613535404205322 1.8289722204208374 1.6369174718856812 1.6911076307296753 1.8535187244415283 1.0182496309280396 1.150648593902588 0.584135890007019 0.6907413005828857
45 2.7208173274993896 2.7236287593841553 2.6958506107330322 1.9143903255462646 1.7139486074447632 1.8315091133117676 1.7156819105148315 0.7532505393028259 0.8548630475997925 0.48422980308532715 0.7888573408126831
46 2.572810649871826 2.71671724319458 2.36303973197937 1.949994444847107 1.5674301385879517 1.185042142868042 1.871317982673645 0.7798143029212952 1.2658517360687256 0.5223092436790466 0.7236626148223877
47 2.7477993965148926 2.8755691051483154 2.6037960052490234 1.877472996711731 1.8226350545883179 1.711082100868225 1.5783190727233887 0.7146291136741638 1.3072686195373535 0.4771767258644104 0.5328343510627747
48 2.854807138442993 3.1696102619171143 2.573350429534912 2.021622657775879 1.6695362329483032 1.5162662267684937 1.848634123802185 0.7913890480995178 1.3337246179580688 0.5765763521194458 0.5763795971870422
49 2.784663438796997 3.1159753799438477 2.539813756942749 2.1421751976013184 1.6987377405166626 1.697666049003601 1.2292176485061646 1.0401551723480225 1.133513331413269 0.48960769176483154 0.5801187753677368
50 3.0485591888427734 3.4576845169067383 2.846761703491211 2.1471288204193115 1.704836368560791 1.2653782367706299 1.5907164812088013 1.059333086013794 1.1775418519973755 0.5706714391708374 0.6090684533119202
51 2.9102489948272705 3.24178409576416 2.6359617710113525 2.157505750656128 1.6133061647415161 1.2907532453536987 1.7951438426971436 0.8573155999183655 0.910189151763916 0.6162351369857788 0.5745617151260376
52 3.0069072246551514 3.2398781776428223 2.596071243286133 2.004351854324341 1.541406273841858 1.4371864795684814 2.0142452716827393 0.8639124035835266 0.6255501508712769 0.7614376544952393 0.5561060309410095
53 3.0631396770477295 3.272169589996338 2.5973150730133057 1.968520164489746 1.5925220251083374 1.2205910682678223 1.9047822952270508 1.0989643335342407 0.8452465534210205 0.5393815040588379 0.7791857123374939
54 2.8929085731506348 3.265920877456665 2.5108723640441895 2.0847904682159424 1.6588516235351563 1.4458314180374146 1.8365449905395508 0.9969388246536255 0.806661069393158 0.6293747425079346 0.8018015027046204
55 3.003628730773926 3.3514461517333984 2.6105105876922607 2.329986333847046 1.656162142753601 1.7125835418701172 1.7673768997192383 0.8373263478279114 0.970608651638031 0.6202652454376221 0.6917235255241394
56 3.3205459117889404 3.5595602989196777 2.769007682800293 2.285295009613037 1.526808261871338 1.5038840770721436 2.000833749771118 0.9712769389152527 0.8442021608352661 0.49349313974380493 0.7817183136940002
57 3.208035707473755 3.403390645980835 3.002563238143921 2.132124185562134 1.7572590112686157 1.1815693378448486 1.9806647300720215 1.0321681499481201 0.7003986835479736 0.5758285522460938 0.8635826110839844
58 3.38698410987854 3.6169636249542236 2.9654183387756348 2.3753437995910645 1.5998561382293701 1.3846828937530518 1.5807783603668213 0.9673894643783569 0.9041184782981873 0.5491157174110413 0.7785988450050354
59 3.2996866703033447 3.541808843612671 2.7850279808044434 2.1918046474456787 1.6386839151382446 1.3647722005844116 1.574819564819336 0.9799370765686035 0.6449440717697144 0.6027389764785767 0.7293981909751892
60 3.0581157207489014 3.133535623550415 2.845064640045166 1.9290968179702759 1.528067708015442 1.3957191705703735 1.6495931148529053 1.083584189414978 0.715548574924469 0.7026398181915283 0.7124175429344177
61 3.060732126235962 3.415670156478882 2.8221323490142822 2.3459713459014893 1.5887023210525513 1.4510726928710938 1.6929905414581299 1.1569721698760986 0.7404437065124512 0.7155284285545349 0.6483052968978882
62 2.962294340133667 3.1598401069641113 2.791700839996338 2.1772336959838867 1.5963488817214966 1.835988998413086 1.595558762550354 1.044579029083252 1.802202820777893 0.5677210092544556 0.8261122703552246
63 2.8772261142730713 3.2769265174865723 2.4434711933135986 2.4107577800750732 1.4726481437683105 1.99785578250885 1.3735734224319458 0.9637565612792969 0.6134669184684753 0.5018118619918823 0.6253757476806641
64 2.8515782356262207 3.076470136642456 2.7347545623779297 2.1536808013916016 1.6133149862289429 2.1539664268493652 1.355284333229065 0.9215551614761353 0.9466437101364136 0.6643456220626831 0.568119466304779
65 2.852461576461792 3.127781867980957 2.602581262588501 2.1537575721740723 1.6410377025604248 2.1720612049102783 1.1499089002609253 0.833187997341156 0.8605606555938721 0.5110278129577637 0.5295618176460266
66 2.7907609939575195 3.022096872329712 2.5174710750579834 1.987005352973938 1.736850380897522 2.111722946166992 1.128445029258728 0.8014183044433594 0.8215349912643433 0.4918484091758728 0.5305803418159485
67 3.0855207443237305 3.371422290802002 2.59717059135437 2.0778417587280273 1.569072961807251 2.369946241378784 1.1997789144515991 1.087682843208313 0.9079297780990601 0.6939489841461182 0.5498775839805603
68 3.012526273727417 3.3736135959625244 2.463775634765625 2.224599599838257 1.4206360578536987 2.148146390914917 0.9878692030906677 1.132736325263977 0.7523307800292969 0.6637827157974243 0.499095618724823
69 2.965344190597534 3.351910352706909 2.344559907913208 1.9993022680282593 1.5102941989898682 2.173902750015259 1.4701749086380005 0.9323265552520752 0.7219322919845581 0.6370009183883667 0.6449112892150879
70 3.2102062702178955 3.7878201007843018 2.513155221939087 2.501633405685425 1.5187898874282837 2.1973726749420166 1.6969486474990845 1.568044900894165 0.6525936722755432 0.5757031440734863 0.4970318675041199
71 3.2962141036987305 3.6999306678771973 2.394428014755249 2.321115732192993 1.6149600744247437 2.431973695755005 1.7389883995056152 0.9418389201164246 0.7535622119903564 0.5414161682128906 0.5376766920089722
72 2.9117064476013184 3.042740821838379 2.2696533203125 2.123814582824707 1.5534310340881348 2.018280267715454 1.8632400035858154 1.0403579473495483 0.9005110859870911 0.6499156355857849 0.6303271055221558
73 2.9738895893096924 3.1506283283233643 2.2161030769348145 2.1735358238220215 1.548342227935791 2.1541953086853027 1.8989497423171997 1.2060375213623047 0.6849843859672546 0.510811984539032 0.6371148228645325
74 2.8497231006622314 3.019477605819702 2.264261245727539 2.2088065147399902 1.5674957036972046 2.0431697368621826 1.9018158912658691 0.9495860934257507 0.9232252240180969 0.6479279398918152 0.6536358594894409
75 2.766486167907715 2.848461151123047 2.292844533920288 1.97969651222229 1.612931489944458 1.963355541229248 1.9567593336105347 1.0278351306915283 0.8484882116317749 0.598332405090332 0.4629383683204651
76 3.2385456562042236 3.160092353820801 2.469726324081421 2.277991771697998 1.6205637454986572 1.6447550058364868 1.9966720342636108 1.0744363069534302 1.1860783100128174 0.5735624432563782 0.5305498242378235
77 3.0839319229125977 3.045837163925171 2.5312163829803467 2.1760404109954834 1.6235548257827759 1.7024307250976563 1.9805704355239868 0.8860505819320679 0.9870954155921936 0.5743172764778137 0.4820042550563812
78 3.0010361671447754 2.9910531044006348 2.447721004486084 1.982251763343811 1.7544666528701782 2.005995035171509 1.4722665548324585 0.7827397584915161 0.8816549181938171 0.5284295082092285 0.5736707448959351
79 2.9854025840759277 3.1149497032165527 2.4874019622802734 1.9616432189941406 1.6471654176712036 2.0171170234680176 1.461430549621582 0.8035393953323364 0.7169561982154846 0.5688762664794922 0.6246286034584045
80 3.0109806060791016 3.0767500400543213 2.6318047046661377 1.955095887184143 1.7521419525146484 1.9780638217926025 1.4663938283920288 1.2145406007766724 1.0798355340957642 0.5327127575874329 0.5413851141929626
81 2.8386893272399902 2.777923583984375 2.386296272277832 1.8307543992996216 1.5822287797927856 1.7198941707611084 1.5919843912124634 0.8298183083534241 0.7767972350120544 0.6423385143280029 0.6816673874855042
82 2.9158918857574463 2.953328847885132 2.4782938957214355 1.8023736476898193 1.6961959600448608 1.7265840768814087 1.5600645542144775 1.0189099311828613 0.9591392874717712 0.5294874906539917 0.5988914966583252
83 2.7710602283477783 2.680072546005249 2.3446574211120605 1.8817343711853027 1.679229974746704 1.9322088956832886 1.8398958444595337 1.0924197435379028 0.7541131377220154 0.48942092061042786 0.6066272854804993
84 2.708836793899536 2.566605567932129 2.3160970211029053 1.8248296976089478 1.5505937337875366 1.6477032899856567 1.3206108808517456 0.9768216013908386 0.9669380187988281 0.5719138979911804 0.5671854615211487
85 2.9040403366088867 2.818080425262451 2.415403366088867 1.7369468212127686 1.6054134368896484 1.4352494478225708 1.3164085149765015 0.9340029954910278 1.105911135673523 0.46948185563087463 0.6286525130271912
86 2.903341770172119 2.8784468173980713 2.4231338500976563 1.9024810791015625 1.5952955484390259 1.943715214729309 1.596247911453247 0.9653813242912292 0.9524277448654175 0.6595888733863831 0.6369267106056213
87 2.8865816593170166 2.845435857772827 2.4085114002227783 1.8331786394119263 1.6508949995040894 1.8578649759292603 1.3484766483306885 1.0595442056655884 0.8722081780433655 0.5604883432388306 0.5378770232200623
88 2.7978079319000244 2.6656947135925293 2.5032577514648438 1.7083262205123901 1.68111252784729 2.0129055976867676 1.2298825979232788 0.7969791293144226 1.1182126998901367 0.64109867811203 0.5010184645652771
89 3.0107405185699463 3.0425589084625244 2.437159776687622 1.8950515985488892 1.635269284248352 2.0345215797424316 1.2501652240753174 0.9436531066894531 0.9176563620567322 0.6040339469909668 0.5609064698219299
90 3.0091049671173096 3.0133275985717773 2.4315528869628906 1.9196327924728394 1.6867374181747437 2.0023655891418457 1.8693039417266846 1.0995994806289673 1.0331765413284302 0.4602454602718353 0.5413659811019897
91 2.944934368133545 2.8742239475250244 2.5434343814849854 1.7412649393081665 1.759719967842102 1.9475953578948975 1.9237122535705566 0.9541133046150208 0.9033999443054199 0.5563264489173889 0.5957121849060059
92 2.905738115310669 2.8004868030548096 2.467162847518921 1.6776303052902222 1.5745875835418701 2.07539701461792 1.8259656429290771 0.8901429772377014 1.1151903867721558 0.5369281768798828 0.7050737142562866
93 3.0384085178375244 3.014389991760254 2.457019805908203 1.868126630783081 1.6632333993911743 2.096618175506592 1.7958184480667114 1.2038205862045288 1.0225108861923218 0.5714524388313293 0.5693403482437134
94 3.0854640007019043 2.9883432388305664 2.462926149368286 1.8389192819595337 1.5882760286331177 2.029639959335327 2.1031196117401123 1.2647002935409546 0.8361454010009766 0.42842787504196167 0.6092992424964905
95 3.118417739868164 2.977384090423584 2.565276861190796 1.9409756660461426 1.5760986804962158 2.0555787086486816 1.6383976936340332 1.0411795377731323 0.9288789629936218 0.5655453205108643 0.8435032367706299
96 2.9631667137145996 2.9656808376312256 2.470473527908325 1.8596887588500977 1.6602469682693481 1.8042762279510498 1.6275510787963867 0.9208329916000366 0.9618245363235474 0.4698977470397949 0.6834307909011841
97 3.0331473350524902 2.9424235820770264 2.387843370437622 1.9816111326217651 1.558615803718567 1.9532182216644287 1.8453116416931152 1.116045594215393 0.9583454728126526 0.4673042893409729 0.67262202501297
98 3.0464468002319336 3.0378127098083496 2.363248586654663 1.9532967805862427 1.51627779006958 1.5345596075057983 1.8069148063659668 1.192994236946106 1.0847523212432861 0.47088971734046936 0.4604581296443939
99 2.886923313140869 2.9682488441467285 2.3877453804016113 1.9824717044830322 1.5528483390808105 1.4731558561325073 1.5103923082351685 1.156141996383667 0.8608048558235168 0.5148286819458008 0.5733336806297302
100 2.8828797340393066 3.006974697113037 2.5327517986297607 2.1211822032928467 1.606114387512207 1.6270911693572998 1.479296088218689 1.0672483444213867 0.9311141967773438 0.6363165974617004 0.6318213939666748
101 2.6886448860168457 2.684760093688965 2.4247045516967773 1.9352998733520508 1.6299349069595337 1.5733708143234253 1.4206973314285278 1.1006120443344116 0.8671846389770508 0.6248276233673096 0.7315207123756409
102 2.9179675579071045 2.8918681144714355 2.550827741622925 2.0744364261627197 1.7254151105880737 1.583038568496704 1.2178049087524414 0.9261426329612732 0.8624410033226013 0.453662246465683 1.0397560596466064
103 2.72849178314209 2.810793399810791 2.3921682834625244 2.0066750049591064 1.535098910331726 1.4313186407089233 1.5105350017547607 1.0130361318588257 0.9843286275863647 0.567747175693512 0.8149741291999817
104 2.956892490386963 2.971687078475952 2.524148464202881 2.034324884414673 1.525696873664856 1.1808154582977295 1.397922396659851 1.1346211433410645 1.3957854509353638 0.6489956974983215 0.8239426016807556
105 3.1181604862213135 2.9833576679229736 2.863628387451172 2.0510528087615967 1.8134888410568237 1.4641804695129395 1.4744129180908203 0.7967929244041443 1.5751235485076904 0.6250601410865784 1.124500036239624
106 2.9650702476501465 3.0188522338867188 2.6667845249176025 1.9771524667739868 1.4982755184173584 1.642295241355896 1.3772015571594238 0.9065669178962708 1.469824194908142 0.619579553604126 0.8595995306968689
107 3.3314907550811768 2.99648118019104 2.81956148147583 2.1349053382873535 1.5367995500564575 1.5617655515670776 1.2212483882904053 0.9465908408164978 0.9819912910461426 0.5202427506446838 0.905081033706665
108 3.0120739936828613 2.969329833984375 2.5989019870758057 2.1149485111236572 1.5908643007278442 1.467886209487915 1.0433433055877686 1.3040177822113037 0.892737627029419 0.6173707246780396 0.7740924954414368
109 2.803544759750366 2.879194974899292 2.323629140853882 2.0723302364349365 1.4274414777755737 1.4311128854751587 1.358069658279419 1.4889287948608398 0.8911305665969849 0.5183427333831787 0.965920090675354
110 3.031306266784668 3.011833906173706 2.852346420288086 2.2383193969726563 1.8132402896881104 1.629156470298767 1.4600744247436523 1.0743253231048584 1.1966472864151 0.564681887626648 0.9370817542076111
111 3.085627317428589 2.9906928539276123 2.9918429851531982 2.132032632827759 1.9332692623138428 1.4106162786483765 1.3920795917510986 1.2817862033843994 1.070507526397705 0.5175709128379822 1.2070825099945068
112 3.2389328479766846 3.04433012008667 2.9615554809570313 2.1141302585601807 1.7899271249771118 1.7091538906097412 1.1904700994491577 1.241395115852356 0.9176605939865112 0.5116598010063171 1.083662986755371
113 2.9640400409698486 2.646390199661255 2.6908860206604004 1.959474802017212 1.6047996282577515 1.5162429809570313 1.4937145709991455 0.7616954445838928 1.0201398134231567 0.6667709946632385 0.9020528197288513
114 3.0900380611419678 2.5869381427764893 2.794853448867798 1.9914895296096802 1.7114453315734863 1.7288496494293213 1.444912075996399 0.8917056918144226 1.072038173675537 0.4263034462928772 0.9129737019538879
115 3.0993568897247314 2.8717100620269775 2.5698182582855225 2.158917188644409 1.4196345806121826 1.7898640632629395 1.3697808980941772 1.2655415534973145 0.9942832589149475 0.44934168457984924 0.881043016910553
116 3.0348684787750244 3.115645170211792 2.4329702854156494 2.1590592861175537 1.4448624849319458 1.8760313987731934 1.568985104560852 1.2598708868026733 0.9870355129241943 0.5366703867912292 0.744800329208374
117 3.1604418754577637 2.9902408123016357 2.7488818168640137 2.074418544769287 1.7152880430221558 1.8087399005889893 1.2453820705413818 1.0600827932357788 0.8246447443962097 0.6047039031982422 0.8270951509475708
118 2.839496374130249 2.793677806854248 2.536820888519287 1.9093050956726074 1.5652633905410767 1.7441688776016235 1.1646841764450073 1.3147635459899902 1.0108613967895508 0.519091010093689 0.6717272996902466
119 3.100996494293213 3.0317184925079346 2.5116047859191895 2.1391451358795166 1.567434549331665 1.8170915842056274 1.358319878578186 0.9371602535247803 0.811587393283844 0.5623416900634766 0.8885979652404785
120 3.031820774078369 2.909229040145874 2.6027443408966064 1.991507887840271 1.464085578918457 1.8537557125091553 1.260545015335083 1.4737672805786133 0.8342825174331665 0.6287077069282532 0.5751227736473083
121 2.870732307434082 2.864203929901123 2.494666576385498 2.007734775543213 1.6237772703170776 1.8707025051116943 1.425662636756897 1.3081402778625488 1.1086286306381226 0.5023742914199829 0.7058767080307007
122 2.948782444000244 2.9332022666931152 2.5967655181884766 1.9444236755371094 1.666867733001709 1.7396185398101807 1.6036585569381714 1.4536057710647583 0.7631766200065613 0.5710452795028687 0.6710556745529175
123 2.7909481525421143 2.5790951251983643 2.585423707962036 1.7944129705429077 1.7459793090820313 1.7384324073791504 1.3748955726623535 1.1816389560699463 1.043402075767517 0.49580544233322144 0.8802233338356018
124 3.1359615325927734 2.773667097091675 2.512988328933716 2.0057270526885986 1.5862705707550049 1.8454939126968384 1.4335122108459473 1.0542362928390503 0.9630728960037231 0.5679316520690918 0.8736775517463684
125 3.191049575805664 2.733980178833008 2.777928352355957 2.0144333839416504 1.5534166097640991 1.7275265455245972 1.1069542169570923 0.9001179337501526 0.953453004360199 0.5949689745903015 0.9054188132286072
126 3.268031120300293 2.889723777770996 2.825421094894409 2.121382713317871 1.6887226104736328 1.7718054056167603 1.3519665002822876 1.2830531597137451 0.8643948435783386 0.48631611466407776 0.8877995014190674
127 3.4558351039886475 2.899127244949341 2.8517134189605713 2.181687593460083 1.705406665802002 1.8822678327560425 1.3727548122406006 1.151984691619873 0.9888783097267151 0.6161252856254578 0.9317368268966675
128 3.3181583881378174 2.7717769145965576 2.947235584259033 1.979920506477356 1.7673193216323853 1.8727269172668457 1.50911545753479 1.1833574771881104 0.8003852367401123 0.6071650981903076 0.9310406446456909
129 3.2324154376983643 2.745208740234375 3.153552532196045 2.0474586486816406 1.9266904592514038 1.9466150999069214 1.514399528503418 1.2874318361282349 0.8651716709136963 0.6470012664794922 0.9843536019325256
130 3.5323121547698975 2.9770846366882324 3.3583807945251465 2.094386339187622 1.9096362590789795 1.854370355606079 1.9373787641525269 1.3453770875930786 0.896132230758667 0.5608655214309692 1.1208415031433105
131 3.648595094680786 2.9066405296325684 3.4328360557556152 2.057220220565796 1.9298040866851807 2.090137243270874 2.005398750305176 1.4230374097824097 1.1332019567489624 0.5677165985107422 1.2084527015686035
132 3.233734130859375 2.876755952835083 3.119072437286377 2.0460917949676514 1.6994866132736206 1.9407767057418823 2.031461000442505 1.495240330696106 1.2481967210769653 0.6042675971984863 1.0556949377059937
133 3.301522731781006 2.8505401611328125 2.954961061477661 1.9144566059112549 1.829034686088562 2.021402597427368 2.1733336448669434 1.632401943206787 0.9611911773681641 0.5404908061027527 1.2875560522079468
134 3.114887237548828 2.982518196105957 3.0264317989349365 2.1035847663879395 1.9077589511871338 1.8742585182189941 2.0077812671661377 1.3659393787384033 0.941177248954773 0.6063311696052551 1.0920345783233643
135 3.1249279975891113 3.0880136489868164 2.815094232559204 2.311367988586426 1.7611604928970337 1.866788387298584 1.7280871868133545 1.3486127853393555 1.0466525554656982 0.49382317066192627 1.036183476448059
136 3.2029552459716797 3.0052573680877686 3.2480251789093018 2.1984610557556152 2.035623788833618 1.881499171257019 1.6142051219940186 1.3089685440063477 0.617273211479187 0.6406176686286926 0.9381478428840637
137 3.396188974380493 3.2212953567504883 2.9847850799560547 2.295269727706909 1.7472233772277832 1.8355884552001953 1.5744588375091553 1.2584452629089355 0.6707550287246704 0.564888596534729 0.9625945091247559
138 3.249032735824585 2.8760721683502197 3.113281726837158 2.070936679840088 1.7900636196136475 1.890923261642456 1.5315437316894531 1.2062236070632935 1.2499885559082031 0.6736798286437988 1.2452971935272217
139 3.360997438430786 2.789416790008545 3.2777445316314697 2.0024142265319824 1.907708764076233 1.9958637952804565 1.5486185550689697 1.2759888172149658 1.0869938135147095 0.6040858030319214 1.4625535011291504
140 3.450648546218872 2.8693864345550537 3.1195144653320313 2.079207420349121 1.8856029510498047 2.107901096343994 1.497744083404541 0.9968975186347961 0.6706687211990356 0.75600266456604 1.1805607080459595
141 3.227694511413574 2.8635284900665283 2.991882085800171 2.0767288208007813 1.8665534257888794 2.0505735874176025 1.5883147716522217 1.2920491695404053 1.0050770044326782 0.9533215761184692 0.9887180328369141
142 2.9439356327056885 2.8747501373291016 2.8279387950897217 2.0976004600524902 1.8898017406463623 2.226086378097534 1.3208200931549072 1.5010062456130981 0.9490045309066772 0.5691842436790466 1.2270443439483643
143 2.873863935470581 2.8366858959198 2.706071615219116 1.9951879978179932 1.8414011001586914 1.7854026556015015 1.633405327796936 1.451493501663208 0.6169459223747253 0.7176026701927185 1.208703875541687
144 3.0660133361816406 2.8867342472076416 2.9766297340393066 2.1459968090057373 1.941777229309082 1.6826496124267578 1.5616369247436523 1.1438297033309937 0.9374194145202637 0.5484039783477783 1.1155197620391846
145 3.1274187564849854 2.880765914916992 2.8468995094299316 2.143535614013672 1.8185210227966309 1.7691090106964111 1.7349423170089722 1.1310361623764038 1.0696402788162231 0.45349326729774475 1.045350432395935
146 2.9942054748535156 2.845182180404663 2.907547950744629 2.122129440307617 1.9536232948303223 1.7754173278808594 1.5120680332183838 1.5819694995880127 0.6916671395301819 0.599246084690094 0.9663305282592773
147 2.9071898460388184 2.734130859375 2.8520071506500244 2.0769646167755127 1.904625654220581 2.1448733806610107 1.577650785446167 1.0870929956436157 0.8245198726654053 0.47458726167678833 1.0253448486328125
148 3.1336004734039307 2.9420323371887207 2.978153705596924 2.18729829788208 1.8288613557815552 1.8668595552444458 1.8517533540725708 1.0533537864685059 0.8650677800178528 0.5649319887161255 1.2726415395736694
149 3.0560364723205566 2.8570122718811035 3.1844589710235596 2.111219644546509 2.1199557781219482 1.8401193618774414 1.8397825956344604 1.1190446615219116 0.7219778895378113 0.5061247944831848 1.1463491916656494
150 2.9816577434539795 2.7335824966430664 2.87749981880188 1.9428839683532715 1.8132792711257935 1.7322320938110352 1.7113574743270874 1.17777681350708 0.8274843096733093 0.5656013488769531 1.0439682006835938
151 3.035682439804077 2.681718349456787 2.9491822719573975 1.918046474456787 1.9563900232315063 1.651470422744751 1.4864588975906372 1.1107025146484375 0.708145022392273 0.7412204146385193 1.1595772504806519
152 3.0921194553375244 2.8648877143859863 3.129535675048828 1.9658972024917603 2.1334593296051025 1.6816364526748657 1.704248309135437 1.2067615985870361 0.7237512469291687 0.47991007566452026 1.1006288528442383
153 3.2067477703094482 2.957401752471924 3.0326545238494873 2.128967523574829 2.115058422088623 1.676937222480774 1.7487260103225708 1.3064353466033936 0.8134179711341858 0.641742467880249 1.2219332456588745
154 3.4395461082458496 2.9176528453826904 3.3156535625457764 2.0786259174346924 2.046412944793701 1.6981570720672607 1.5542064905166626 1.2312376499176025 0.8488502502441406 0.5611388087272644 1.2158359289169312
155 3.201119899749756 2.84208083152771 3.1527023315429688 2.025812864303589 2.008993625640869 1.7154337167739868 1.7178406715393066 1.3111920356750488 1.0838892459869385 0.5708979368209839 1.1914432048797607
156 3.19592022895813 2.8223304748535156 3.3055191040039063 2.0402252674102783 2.024775505065918 1.7770620584487915 1.66425359249115 1.2469313144683838 0.7253459692001343 0.675624668598175 1.2115755081176758
157 3.3367440700531006 2.660759687423706 3.2348506450653076 1.987680435180664 1.978218674659729 1.7327158451080322 1.7713478803634644 1.1877491474151611 0.8236676454544067 0.749780535697937 1.2953929901123047
158 3.50626802444458 2.6910085678100586 3.3775339126586914 2.1022226810455322 1.9227757453918457 1.7167075872421265 1.8905540704727173 0.9672996997833252 1.007781744003296 0.6009893417358398 1.2086122035980225
159 3.389049530029297 2.908824920654297 3.197587728500366 2.226257085800171 1.9896804094314575 1.7733269929885864 2.0373079776763916 1.1476714611053467 0.8962889909744263 0.673275351524353 1.3651241064071655
160 3.387632369995117 2.9506659507751465 3.3214333057403564 2.1790547370910645 2.0562429428100586 1.8331413269042969 1.5383278131484985 1.2008190155029297 1.3224170207977295 0.5488202571868896 1.1781049966812134
161 3.3848845958709717 3.0276219844818115 3.3634865283966064 2.0660364627838135 2.09753155708313 2.1031596660614014 1.6614775657653809 1.102927803993225 1.0228320360183716 0.646406888961792 1.137444257736206
162 3.2930305004119873 3.154670476913452 3.0921266078948975 2.2440855503082275 1.9795169830322266 1.8912349939346313 1.6932896375656128 1.5263910293579102 0.8400823473930359 0.5271637439727783 1.3310794830322266
163 3.322601079940796 3.1382267475128174 2.959505558013916 2.1531624794006348 1.8833996057510376 1.9802336692810059 1.366633653640747 0.9925764203071594 0.9422176480293274 0.4962838888168335 1.114348292350769
164 3.519670009613037 3.2439699172973633 3.1125714778900146 2.1141717433929443 2.0454397201538086 1.907045602798462 1.476332426071167 1.1860339641571045 0.6498929858207703 0.6345481276512146 1.1249432563781738
165 3.246288776397705 3.144371509552002 2.535515308380127 2.0475049018859863 1.6888444423675537 2.066516637802124 1.4151058197021484 1.1002707481384277 0.8879904747009277 0.5751031637191772 1.1269887685775757
166 3.3550031185150146 3.03171706199646 2.793271780014038 2.027266025543213 1.838594675064087 2.242539405822754 1.893215537071228 0.8165416121482849 0.6933392286300659 0.5937896966934204 1.3858364820480347
167 3.3024699687957764 3.342957019805908 2.7475426197052 2.243640422821045 1.6028378009796143 1.847124457359314 1.5735526084899902 1.2255160808563232 1.2570242881774902 0.6689146757125854 1.0930511951446533
168 3.3349318504333496 3.164079427719116 2.8315327167510986 1.980074167251587 1.8924416303634644 1.9155312776565552 1.328930139541626 1.2637834548950195 0.9008935689926147 0.49607065320014954 1.2652640342712402
169 3.4200291633605957 3.400115728378296 2.9495625495910645 2.2475132942199707 1.9166486263275146 1.93782377243042 1.5941386222839355 1.517458200454712 0.9464691877365112 0.5349939465522766 1.2126725912094116
170 3.242216110229492 3.3007922172546387 2.667048215866089 2.317596435546875 1.748967170715332 1.6032822132110596 1.5017883777618408 1.2944337129592896 0.5958480834960938 0.45807018876075745 1.1894835233688354
171 3.065173864364624 3.162539482116699 2.5122766494750977 2.113694429397583 1.6923255920410156 1.829140543937683 1.5474255084991455 1.4022904634475708 0.9905067086219788 0.4952087998390198 1.1170984506607056
172 3.0866520404815674 3.0029735565185547 2.5992367267608643 2.1331377029418945 1.7879481315612793 2.0029289722442627 1.4152253866195679 0.9540061950683594 1.0672358274459839 0.5387753248214722 1.1771467924118042
173 3.2324647903442383 3.153532028198242 2.538137674331665 2.11903977394104 1.8611400127410889 1.8538095951080322 1.3589999675750732 1.2335996627807617 0.6896315813064575 0.55734783411026 1.1179404258728027
174 3.4322433471679688 3.130532741546631 2.6806960105895996 2.016464948654175 1.9414795637130737 1.836586356163025 1.3637510538101196 1.131710410118103 0.7544016242027283 0.4841744899749756 1.2149248123168945
175 3.523160934448242 3.2498037815093994 2.774165630340576 2.031451940536499 1.886749505996704 1.8557111024856567 1.379297137260437 1.5139285326004028 0.7165984511375427 0.5610842108726501 1.330292820930481
176 3.6428215503692627 3.1012415885925293 3.1026949882507324 2.084141492843628 2.123455047607422 1.9049034118652344 1.6902159452438354 1.7574018239974976 0.7865171432495117 0.701241672039032 1.3329256772994995
177 3.4711875915527344 2.8878769874572754 3.1162102222442627 1.973496913909912 1.9628480672836304 1.8180090188980103 1.7696293592453003 1.1844375133514404 0.7440291047096252 0.6356483697891235 1.3173521757125854
178 3.291210412979126 2.9132699966430664 2.9511501789093018 1.9344760179519653 1.7643617391586304 1.9638416767120361 1.8009856939315796 1.2434632778167725 0.8532994985580444 0.5577967762947083 1.256640076637268
179 3.231959581375122 2.984097957611084 2.919872999191284 2.1416797637939453 1.9163366556167603 1.91873037815094 1.91692316532135 1.1608623266220093 0.7114269137382507 0.5952141880989075 1.3776823282241821
180 3.2154557704925537 2.9751482009887695 2.8361165523529053 2.175233840942383 1.9797850847244263 1.9902057647705078 1.954004168510437 1.1959410905838013 0.8578873872756958 0.5159740447998047 1.3492803573608398
181 3.1061856746673584 2.937960624694824 2.6851143836975098 2.102675676345825 1.7381634712219238 1.9320369958877563 2.01328182220459 1.079795479774475 0.8032968044281006 0.614229142665863 1.3097081184387207
182 3.1270840167999268 2.88643741607666 2.6708409786224365 1.949222207069397 1.6303229331970215 1.8257896900177002 2.0212297439575195 1.6641690731048584 0.7098883390426636 0.5824284553527832 1.1177273988723755
183 3.190030813217163 3.056150197982788 2.817793130874634 2.0357837677001953 1.7625739574432373 1.886633276939392 2.10357666015625 1.539605736732483 0.76431804895401 0.6202136874198914 0.9725853800773621
184 3.2112672328948975 2.8681936264038086 2.894467830657959 1.9180521965026855 1.7407941818237305 1.9651979207992554 1.9610918760299683 1.2640998363494873 0.9872140884399414 0.6464276313781738 1.074300765991211
185 3.255295991897583 2.855396270751953 2.875408411026001 1.860119342803955 1.7305084466934204 2.004920721054077 2.084481954574585 1.2279038429260254 1.0663471221923828 0.5628112554550171 1.0159881114959717
186 3.0117063522338867 2.9333693981170654 2.6934268474578857 1.942688226699829 1.7126063108444214 1.9393656253814697 1.8245304822921753 1.2898352146148682 0.8999569416046143 0.5618934035301208 1.1062383651733398
187 3.2179243564605713 2.9660704135894775 2.6458401679992676 2.0986480712890625 1.5222641229629517 1.9422188997268677 1.9607723951339722 1.2111896276474 1.1334577798843384 0.5198679566383362 0.8776690363883972
188 2.9654617309570313 2.8176608085632324 2.710240125656128 2.0224711894989014 1.7222702503204346 1.8910157680511475 2.097973108291626 0.9748318791389465 0.991411566734314 0.6546686291694641 0.8723713755607605
189 3.17756724357605 2.8469536304473877 2.886976480484009 1.9962694644927979 1.7266862392425537 1.9457905292510986 1.8468233346939087 0.9957056641578674 1.1618614196777344 0.7091071605682373 0.9737122058868408
190 3.5089921951293945 3.341693162918091 3.151020050048828 2.0957624912261963 1.773805856704712 1.9919675588607788 1.9117456674575806 1.299885869026184 1.4072109460830688 0.6545299887657166 0.8384932279586792
191 3.2148897647857666 3.2390830516815186 2.758758068084717 2.0929064750671387 1.8324934244155884 2.094085216522217 2.063539981842041 1.2826670408248901 0.9591006636619568 0.465603768825531 0.7480483651161194
192 3.4352118968963623 3.630321502685547 2.780151605606079 2.231177568435669 1.7335166931152344 1.9869929552078247 1.9779188632965088 1.374111533164978 1.0857278108596802 0.6860399842262268 0.8728085160255432
193 3.490143299102783 3.3810102939605713 2.8921310901641846 2.068896770477295 1.70233952999115 1.9582164287567139 1.8893039226531982 1.4456939697265625 1.0188465118408203 0.5355265736579895 0.7463603615760803
194 3.6387784481048584 3.8538920879364014 2.718127965927124 2.3728854656219482 1.6590197086334229 2.097343683242798 1.8714290857315063 1.5023859739303589 1.1255844831466675 0.6412205100059509 0.8252626061439514
195 3.348525285720825 3.6252498626708984 2.8568930625915527 2.1433475017547607 1.85444176197052 1.858414888381958 1.808152198791504 1.7645426988601685 0.8568535447120667 0.5946982502937317 0.7765083909034729
196 3.599846124649048 3.8009464740753174 2.901967763900757 2.3068652153015137 1.795903205871582 1.9423024654388428 1.4247143268585205 1.5200247764587402 0.544234037399292 0.9094269275665283 0.8335264325141907
197 3.4112448692321777 3.547856092453003 2.6401619911193848 2.169259786605835 1.6023621559143066 1.8566187620162964 1.6212319135665894 1.3684923648834229 0.8720903992652893 0.7966694235801697 0.7314784526824951
198 3.308187484741211 3.372248411178589 2.6866822242736816 2.0212182998657227 1.7403919696807861 1.959603190422058 1.4766786098480225 1.5116417407989502 0.7616081237792969 0.5106264352798462 0.7452603578567505
199 3.319254159927368 3.41567325592041 2.770559072494507 2.0372278690338135 1.8260647058486938 1.926382303237915 1.4878648519515991 1.6292129755020142 0.7875953316688538 0.6926271319389343 0.6147785186767578
200 3.2188682556152344 3.2464990615844727 2.803100109100342 2.023723840713501 1.80364990234375 1.9200109243392944 1.3340026140213013 1.2886940240859985 0.8833215832710266 0.617148220539093 0.5820338129997253
201 3.2192740440368652 3.468161106109619 2.524397134780884 2.1801936626434326 1.5821419954299927 1.895547866821289 1.3017178773880005 1.6150418519973755 0.7046037912368774 0.6129952073097229 0.7775587439537048
202 3.289916515350342 3.3472604751586914 2.9865448474884033 2.1620090007781982 1.8684802055358887 1.8778018951416016 1.4219995737075806 1.5247647762298584 0.7486025094985962 0.5380719304084778 0.6737591624259949
203 3.4098410606384277 3.398589849472046 3.0144424438476563 2.291407585144043 1.7660809755325317 1.989358901977539 1.2204296588897705 1.694783329963684 1.0932369232177734 0.6376112103462219 0.7066335082054138
204 3.2895357608795166 3.32576847076416 2.990656852722168 2.3861780166625977 1.7471059560775757 1.9543445110321045 1.2814117670059204 1.498163104057312 0.7355433702468872 0.7625572085380554 0.7653425335884094
205 3.482485771179199 3.4565680027008057 3.052520275115967 2.1843373775482178 1.9361976385116577 2.0093328952789307 1.247791051864624 1.80655837059021 0.8413510322570801 0.8728479146957397 0.8925942778587341
206 3.516237497329712 3.6744489669799805 3.1122894287109375 2.2255029678344727 1.8845701217651367 1.9386273622512817 1.1350256204605103 1.8495287895202637 0.9311534762382507 0.95696622133255 0.7393854260444641
207 3.335275650024414 3.4360251426696777 3.018296241760254 2.0909554958343506 1.9198352098464966 1.8933027982711792 1.5398658514022827 1.3714152574539185 0.6760375499725342 0.8137767910957336 0.5782732367515564
208 3.535365343093872 3.9681832790374756 2.893016815185547 2.259504795074463 1.9429073333740234 2.0512514114379883 1.5345896482467651 1.33931303024292 0.7665567994117737 0.6854420900344849 0.7809750437736511
209 3.3389029502868652 3.4772326946258545 2.850938081741333 1.9778202772140503 2.03395414352417 1.9353092908859253 1.6077607870101929 1.3836358785629272 1.05549955368042 0.9523191452026367 0.8301993608474731
210 3.6152634620666504 3.9914584159851074 2.980795383453369 2.4282803535461426 1.9007059335708618 1.9014989137649536 1.4108103513717651 1.270992398262024 1.4976049661636353 0.9675179719924927 0.7023594975471497
211 3.5860660076141357 3.978050947189331 2.940916061401367 2.3335304260253906 2.016979217529297 1.8854528665542603 1.3612009286880493 1.8312349319458008 0.8754120469093323 0.9654004573822021 0.753507137298584
212 3.6245720386505127 4.065519332885742 2.902280569076538 2.3590712547302246 1.9085490703582764 1.9101228713989258 1.4861780405044556 1.5798616409301758 0.7463250756263733 0.9059966206550598 0.7551913261413574
213 3.5422425270080566 4.051891326904297 2.9488279819488525 2.253791570663452 2.071606159210205 1.8945807218551636 1.6067487001419067 1.6338390111923218 0.9979378581047058 0.8807915449142456 0.8660710453987122
214 3.5413310527801514 3.7579214572906494 2.9893436431884766 2.1836276054382324 2.0542142391204834 1.975356936454773 1.9022657871246338 1.6150376796722412 0.611914873123169 0.8040769100189209 1.0804418325424194
215 3.366091012954712 3.551421642303467 3.039677858352661 2.1409902572631836 2.0921413898468018 1.8621017932891846 1.8670470714569092 1.650046467781067 0.8684795498847961 0.6766034364700317 1.0629593133926392
216 3.252392053604126 3.6559898853302 2.949974298477173 2.1043574810028076 1.9663444757461548 1.865768551826477 1.4553757905960083 1.582937240600586 1.1017214059829712 0.734012246131897 0.9301930665969849
217 3.2543835639953613 3.6013269424438477 2.9783935546875 2.028064012527466 1.9110033512115479 1.8432906866073608 1.1603868007659912 1.5774201154708862 1.1257784366607666 0.7541454434394836 0.9786937236785889
218 3.2633535861968994 3.3086183071136475 3.137371778488159 1.8505330085754395 2.0047333240509033 1.9043453931808472 1.7374672889709473 1.4962559938430786 1.0496102571487427 0.7086260318756104 0.8898256421089172
219 3.304527997970581 3.5002481937408447 2.8413267135620117 2.0292375087738037 1.7255741357803345 1.9695305824279785 1.8575420379638672 1.4016364812850952 1.2252904176712036 0.8200891017913818 0.80747389793396
220 3.294783353805542 3.569154977798462 2.860837697982788 1.9182742834091187 1.7614567279815674 1.970771312713623 1.2586193084716797 1.3293967247009277 1.0041286945343018 0.7254093289375305 0.7727492451667786
221 3.3998801708221436 3.656231164932251 2.762876510620117 2.0075974464416504 1.7311837673187256 2.0074920654296875 1.605604887008667 1.73346745967865 1.193886399269104 0.6684590578079224 0.924850583076477
222 3.3958165645599365 3.547366142272949 2.9100871086120605 2.023563861846924 1.822752833366394 1.9570820331573486 1.4182579517364502 1.359196662902832 0.9056138396263123 0.7770800590515137 0.755591630935669
223 3.2530155181884766 3.3542697429656982 2.942261219024658 1.9780317544937134 1.9055622816085815 1.977729320526123 1.3581621646881104 1.256750226020813 0.9720166921615601 0.5509725213050842 0.8734904527664185
224 3.464142322540283 3.4853708744049072 2.9499595165252686 2.1900265216827393 1.764024019241333 1.9706923961639404 1.2407488822937012 1.3235400915145874 1.2595765590667725 0.6447508931159973 0.826572597026825
225 3.5927915573120117 3.7353451251983643 3.129396438598633 2.1574161052703857 1.6631205081939697 2.0637662410736084 0.9915421605110168 1.4124727249145508 0.8791436553001404 0.7145746350288391 1.15412175655365
226 4.10518217086792 4.026240825653076 3.6306464672088623 2.3574705123901367 2.0351614952087402 2.0460472106933594 1.2188931703567505 1.1504052877426147 0.904333233833313 0.6617923378944397 1.2871474027633667
227 4.209912300109863 4.154755115509033 3.3318965435028076 2.350895881652832 1.9689475297927856 1.9519931077957153 1.31516695022583 1.1446453332901 0.7757381796836853 0.7965327501296997 1.0403748750686646
228 4.063148021697998 3.9385085105895996 3.169867753982544 2.33272647857666 1.860424518585205 2.1958489418029785 1.2890806198120117 0.8161134123802185 0.9742721319198608 0.7577724456787109 0.8943808674812317
229 4.071596622467041 4.121276378631592 2.9217679500579834 2.501166582107544 1.7305963039398193 2.0765938758850098 1.3399457931518555 1.317714810371399 0.8546217679977417 0.7401100993156433 0.7976670265197754
230 4.042794227600098 3.826955795288086 3.065450668334961 2.262361764907837 1.7491192817687988 2.147583484649658 1.4014276266098022 1.3200618028640747 0.6596691012382507 0.7317585945129395 0.8878263235092163
231 3.7701523303985596 3.625368356704712 3.1564524173736572 2.209428071975708 1.8014793395996094 2.010007619857788 1.5137068033218384 1.401085376739502 0.7908287048339844 0.6043593287467957 0.951524555683136
232 3.962747097015381 3.5497775077819824 2.986638307571411 2.1103692054748535 1.9221413135528564 2.0665900707244873 1.44721257686615 1.5171352624893188 0.7778717279434204 0.6223918795585632 0.9393678307533264
233 3.775402069091797 3.5963008403778076 2.9923768043518066 2.12502384185791 1.8157075643539429 1.9284638166427612 1.2930035591125488 1.8125883340835571 0.80045086145401 0.7675628662109375 0.8922013640403748
234 3.836122512817383 3.6460752487182617 2.9786629676818848 2.2576658725738525 1.8746368885040283 1.9756057262420654 1.4561026096343994 1.4031858444213867 0.5927684307098389 0.8976554870605469 0.8435827493667603
235 3.8397469520568848 3.834944248199463 3.035529613494873 2.2660655975341797 1.8764595985412598 2.0760691165924072 1.0857906341552734 1.250840425491333 0.9174703359603882 0.6271164417266846 1.021988034248352
236 3.873875379562378 3.723867416381836 3.058032512664795 2.0326156616210938 1.7841583490371704 1.9213098287582397 1.3457012176513672 0.9951383471488953 0.7646135091781616 0.9646623730659485 0.941923201084137
237 3.8199541568756104 3.8250510692596436 2.839805841445923 2.105800151824951 1.606673002243042 1.9902979135513306 1.0787948369979858 1.2996543645858765 0.8281618356704712 0.82936030626297 0.6837776303291321
238 3.850264549255371 3.8971967697143555 2.674950122833252 2.150757074356079 1.5791569948196411 1.9935826063156128 1.1238559484481812 1.826330304145813 0.7143175005912781 0.9274353981018066 0.6242044568061829
239 4.110044956207275 4.207913875579834 2.7600080966949463 2.3835246562957764 1.760504126548767 2.048276424407959 1.195647954940796 1.5332839488983154 0.8177815675735474 0.9805157780647278 0.7472667098045349
240 4.155557155609131 3.9887964725494385 2.9138503074645996 2.1795918941497803 1.760654330253601 2.0184905529022217 1.2670320272445679 1.3952863216400146 0.7494498491287231 0.801117479801178 0.7195314764976501
241 4.2390265464782715 4.094748497009277 3.060619592666626 2.231289863586426 1.8427757024765015 2.014782428741455 1.329435110092163 1.8461873531341553 0.8572203516960144 0.8120851516723633 0.9437533020973206
242 4.260158538818359 3.9718480110168457 3.0388433933258057 2.287876605987549 1.747743010520935 2.032801389694214 1.2447115182876587 1.4082918167114258 1.0936702489852905 0.9046672582626343 0.7825647592544556
243 4.097325801849365 3.664417028427124 3.0421454906463623 2.170348882675171 1.7541793584823608 1.85393226146698 1.338823676109314 1.1926838159561157 1.019118309020996 0.8658291101455688 0.7068676352500916
244 3.9910671710968018 3.8444466590881348 2.998054265975952 2.2752480506896973 1.817992091178894 1.9104474782943726 1.151641607284546 1.3780021667480469 0.7779051661491394 0.7219271063804626 0.8324248790740967
245 3.6608028411865234 3.652317762374878 2.8253135681152344 2.137077808380127 1.8184927701950073 1.9904617071151733 1.3448187112808228 1.1146149635314941 1.293742299079895 0.6376852989196777 0.811901330947876
246 4.179321765899658 3.7140369415283203 3.042691469192505 2.082916259765625 1.9662113189697266 1.8273736238479614 1.472273588180542 1.2266080379486084 1.119637131690979 0.7293740510940552 0.9724666476249695
247 4.337894916534424 3.7308692932128906 3.2299771308898926 2.287612199783325 1.752684473991394 1.8544059991836548 1.6961017847061157 1.186799168586731 0.89170902967453 0.5824006199836731 0.9370763897895813
248 4.294283866882324 3.5278141498565674 3.317986011505127 2.190584659576416 1.7473227977752686 1.9639661312103271 1.2931007146835327 1.1060372591018677 0.7469473481178284 0.6145926713943481 0.9310283064842224
249 4.06809139251709 3.633542537689209 3.1622540950775146 2.204204559326172 1.7237952947616577 2.1314640045166016 1.3976540565490723 1.2450430393218994 0.7528669238090515 0.8854281902313232 0.8361058831214905
250 4.252478122711182 3.8708698749542236 3.126819610595703 2.2548418045043945 1.8238191604614258 2.1569876670837402 1.5009857416152954 1.7848325967788696 1.1864936351776123 0.6626880168914795 0.7216644287109375
251 4.147365093231201 3.5849244594573975 3.1502254009246826 2.077773094177246 1.8460872173309326 1.831704020500183 1.3538466691970825 1.2826517820358276 0.8057862520217896 1.0425406694412231 0.8531910181045532
252 4.125434875488281 3.660621404647827 3.13978910446167 2.2458548545837402 1.7804217338562012 2.119856834411621 1.35679292678833 1.5066356658935547 0.7307898998260498 0.6590868830680847 0.8791298270225525
253 4.467636585235596 3.7086892127990723 3.3672354221343994 2.330052375793457 1.91940438747406 2.042689561843872 1.8412597179412842 1.5465681552886963 0.8082183599472046 0.8720592260360718 0.8447669744491577
254 4.462428092956543 3.6723012924194336 3.5724449157714844 2.116455316543579 1.904845952987671 2.23398494720459 1.8144147396087646 1.64649498462677 0.8270347118377686 0.7632308006286621 0.9293427467346191
255 4.476132869720459 3.5802559852600098 3.3174989223480225 2.232571601867676 1.949392557144165 2.2890701293945313 1.503074049949646 1.505354881286621 0.8471913933753967 0.8483590483665466 0.9776469469070435
256 4.271115779876709 3.7076525688171387 3.189866065979004 2.221249580383301 1.9453707933425903 2.37539005279541 1.284586787223816 1.2010859251022339 0.9271664023399353 0.9229462146759033 0.9124353528022766
257 4.436487674713135 3.8632259368896484 3.329352617263794 2.2658286094665527 1.854844093322754 2.1975760459899902 1.4981037378311157 1.631543517112732 0.782857358455658 0.9154587388038635 0.9502497315406799
258 4.07042932510376 3.403514862060547 2.928525924682617 1.919260025024414 1.8377293348312378 2.109614610671997 1.3656822443008423 1.6935312747955322 0.8487993478775024 0.702375590801239 1.0241212844848633
259 3.982820510864258 3.524489402770996 2.9300167560577393 2.0392749309539795 1.7716671228408813 1.9905784130096436 1.2982228994369507 1.9401906728744507 0.6884759664535522 0.5639156103134155 0.9099572896957397
260 4.0751214027404785 3.71529483795166 2.7934768199920654 2.1467154026031494 1.8161102533340454 1.820561170578003 1.0491089820861816 1.553888201713562 0.9753491878509521 0.7347005009651184 0.7410154342651367
261 4.009189605712891 3.5874791145324707 2.8123996257781982 2.1258411407470703 1.7791783809661865 2.033313274383545 1.5595111846923828 1.3564260005950928 1.061510682106018 0.634813129901886 0.7907273769378662
262 4.1704912185668945 3.7268266677856445 2.7968180179595947 2.2303316593170166 1.8242111206054688 2.125972032546997 1.4939640760421753 1.7831984758377075 0.7613538503646851 0.7131661772727966 0.8022737503051758
263 4.382795333862305 3.658635377883911 3.0081021785736084 2.026165008544922 2.029191255569458 2.1558496952056885 1.4642674922943115 1.5232645273208618 0.7115560173988342 0.6779136061668396 1.0888928174972534
264 4.460535049438477 3.656628370285034 2.7557199001312256 2.314363956451416 1.7957226037979126 2.081864595413208 1.487729549407959 1.290804147720337 0.6786484122276306 0.8217965364456177 0.7364351153373718
265 4.1844987869262695 3.587390899658203 2.811765432357788 2.200350046157837 1.7814687490463257 1.939936637878418 1.275078535079956 1.0945086479187012 0.930984377861023 0.634997546672821 0.8631306290626526
266 4.273808002471924 3.695148468017578 2.8967599868774414 2.25919246673584 1.7406749725341797 1.8145201206207275 1.187861680984497 1.3020446300506592 1.0755358934402466 0.7113400101661682 0.7099098563194275
267 4.297851085662842 3.8269121646881104 2.89764404296875 2.416253089904785 1.9386087656021118 1.853456735610962 1.6927528381347656 1.2534658908843994 0.9681134223937988 0.705021321773529 1.0357637405395508
268 4.887711048126221 4.048110008239746 2.9951984882354736 2.3459296226501465 1.8813092708587646 1.6897199153900146 1.54928719997406 1.2580457925796509 0.7437440752983093 0.5411931276321411 0.9091236591339111
269 4.571493625640869 3.568331480026245 3.0255470275878906 2.254953622817993 1.9288872480392456 1.795881748199463 1.5457843542099 1.277642846107483 0.9318827390670776 0.6595718860626221 0.9317902326583862
270 4.240612030029297 3.3589000701904297 3.0119597911834717 2.02309250831604 1.8805420398712158 1.8903231620788574 1.7460989952087402 1.2240511178970337 1.2243233919143677 0.7437819242477417 1.0408605337142944
271 4.034231662750244 3.4849557876586914 2.8509042263031006 2.260812282562256 1.9920995235443115 1.8988800048828125 1.7549690008163452 1.516040325164795 1.1638646125793457 0.6925696730613708 1.059158205986023
272 3.843658208847046 3.4858291149139404 2.770246744155884 2.2668697834014893 1.9381247758865356 2.047062873840332 1.3130149841308594 1.504241943359375 0.9323354959487915 0.6910724639892578 0.728033185005188
273 3.773754596710205 3.3747265338897705 2.856652021408081 2.2768194675445557 1.9145723581314087 1.8413350582122803 1.2846882343292236 1.3777251243591309 0.8665252327919006 0.6125618815422058 0.8853297233581543
274 3.887847900390625 3.368516206741333 2.8204286098480225 2.2391059398651123 1.964847207069397 1.8342630863189697 1.307202696800232 1.2939802408218384 0.8872244954109192 0.6166080236434937 0.8019330501556396
275 4.065456867218018 3.4466638565063477 2.8988914489746094 2.051389455795288 1.932072639465332 2.1747238636016846 1.3700497150421143 1.5358383655548096 1.2572728395462036 0.44765305519104004 0.7311389446258545
276 4.022090435028076 3.472942352294922 2.793219566345215 2.1695973873138428 1.7867704629898071 1.9312583208084106 1.5571304559707642 1.108512282371521 1.2081615924835205 0.5001046061515808 0.7793015241622925
277 4.334586143493652 3.762984037399292 2.8314337730407715 2.2271668910980225 1.8211930990219116 1.9366133213043213 1.4440609216690063 1.3884562253952026 1.0639225244522095 0.5331321358680725 0.754975438117981
278 4.250982284545898 3.6917500495910645 2.90116286277771 2.2328827381134033 2.0984976291656494 1.8079345226287842 1.314158320426941 1.2270352840423584 1.3290942907333374 0.700762152671814 0.614853024482727
279 4.1838860511779785 3.557743787765503 2.836437702178955 2.0377864837646484 2.0254628658294678 1.9143924713134766 1.1545747518539429 1.1614450216293335 0.8917061686515808 0.48655417561531067 0.753363311290741
280 4.090701103210449 3.6140739917755127 2.9589855670928955 2.0507023334503174 2.0610177516937256 2.0629353523254395 1.213015079498291 1.4127784967422485 1.1943401098251343 0.6491183042526245 0.8129280209541321
281 4.006290435791016 3.500727653503418 3.111597776412964 2.3326938152313232 2.1414706707000732 2.0928964614868164 1.1523221731185913 1.160070538520813 0.8356143832206726 0.5171873569488525 0.4509924650192261
282 4.1702375411987305 3.4986820220947266 3.1962602138519287 2.264467716217041 2.1711158752441406 2.1104581356048584 1.6286355257034302 1.141481876373291 1.1420655250549316 0.6644600033760071 0.9191717505455017
283 4.156350612640381 3.8343794345855713 2.8567638397216797 2.2945494651794434 2.0442557334899902 2.0341362953186035 1.2558581829071045 1.7106581926345825 1.023021936416626 0.8586175441741943 0.9903128743171692
284 4.1504011154174805 3.8484420776367188 2.6840624809265137 2.455780267715454 2.0031261444091797 2.018476963043213 1.2944217920303345 1.285311222076416 1.08396577835083 0.7300032377243042 0.8909575343132019
285 4.104382038116455 3.746807098388672 2.9236907958984375 2.325376510620117 2.316480875015259 2.131795644760132 1.1558676958084106 1.3782875537872314 0.9844940304756165 0.685274064540863 0.7676199674606323
286 3.938291072845459 3.4151453971862793 3.0755584239959717 2.0386788845062256 2.3754167556762695 2.146749496459961 1.018520712852478 1.6975066661834717 1.3109321594238281 0.626675009727478 1.0215126276016235
287 4.214944839477539 3.671781301498413 2.947836399078369 1.986830711364746 2.3404273986816406 2.0632588863372803 1.0974928140640259 1.1001896858215332 1.023442029953003 0.7692137956619263 0.9645115733146667
288 4.269011497497559 3.7058629989624023 3.0370655059814453 2.0307130813598633 2.282681465148926 2.117141008377075 1.3908897638320923 1.3245398998260498 1.076924204826355 0.64971524477005 0.8643705248832703
289 4.631685256958008 3.908539295196533 2.9440362453460693 2.067467212677002 2.3039565086364746 2.0978329181671143 1.3514901399612427 1.4519606828689575 0.9246919751167297 0.7927106618881226 0.6070942282676697
290 4.201623439788818 3.600804090499878 2.786587715148926 2.0420632362365723 2.2143607139587402 1.827665090560913 1.339510202407837 1.6475352048873901 0.9467810988426208 0.7099318504333496 0.812667727470398
291 4.722734451293945 3.7886619567871094 3.1891212463378906 2.1470746994018555 2.349717140197754 1.8866064548492432 1.3996723890304565 1.6547943353652954 1.0028619766235352 0.806710422039032 0.8342211842536926
292 4.483922958374023 3.8005588054656982 2.9950637817382813 2.083406925201416 2.3294155597686768 2.1889169216156006 1.2586613893508911 1.6926395893096924 1.0018601417541504 0.6261276602745056 0.8264989852905273
293 4.312882900238037 3.762014389038086 2.8268215656280518 1.929082989692688 2.098677635192871 2.1147918701171875 1.2863705158233643 1.3698309659957886 1.2141996622085571 0.7001127600669861 0.6715183854103088
294 4.317634105682373 3.70100998878479 2.9184257984161377 1.9478707313537598 2.221494436264038 2.196988105773926 1.2066433429718018 1.2925466299057007 0.8183308243751526 0.7399207949638367 0.676415205001831
295 4.811842918395996 4.09525728225708 2.8876230716705322 2.139333724975586 2.190032482147217 2.0499789714813232 1.2334120273590088 1.0001440048217773 1.039261817932129 0.8169986605644226 0.7549856305122375
296 5.054090976715088 4.092487812042236 3.0804390907287598 2.090775489807129 2.322044849395752 2.398559331893921 1.382878303527832 1.4493000507354736 0.9975425601005554 0.8103749752044678 0.5682671070098877
297 4.869157314300537 4.1338911056518555 2.9875898361206055 2.18930983543396 2.099377155303955 2.256895065307617 1.3464068174362183 1.6368324756622314 0.9703312516212463 0.7649349570274353 0.6151477098464966
298 4.820145130157471 4.3479108810424805 2.7570536136627197 2.1039063930511475 2.0582077503204346 2.0011775493621826 1.213036060333252 1.795511245727539 1.2017532587051392 0.714519739151001 0.8082935810089111
299 4.569843769073486 4.0726447105407715 2.672334909439087 2.283860206604004 1.8878858089447021 1.9798305034637451 1.5048792362213135 1.5497816801071167 0.9221960306167603 0.9133083820343018 0.8734033703804016
300 4.095522880554199 3.781376600265503 2.7898049354553223 2.1473195552825928 1.9956587553024292 2.027066230773926 1.5188007354736328 1.3114149570465088 1.1482487916946411 0.6969318985939026 0.7991309762001038
301 3.9954395294189453 3.6877150535583496 2.7392055988311768 2.1289567947387695 2.0188369750976563 2.392845630645752 1.1511882543563843 1.060404658317566 0.9546375274658203 0.7233898043632507 0.6584792733192444
302 3.6055099964141846 3.2387804985046387 2.699070453643799 2.0112831592559814 1.99493408203125 2.0211291313171387 1.2735838890075684 1.482970952987671 0.8313685655593872 0.6894171833992004 0.8077675104141235
303 3.76727294921875 3.162977933883667 3.1940741539001465 1.8124315738677979 2.2774786949157715 2.1627097129821777 1.4220335483551025 1.0609006881713867 1.0684677362442017 0.7575762867927551 0.6761249303817749
304 4.184654235839844 3.4116086959838867 3.309091091156006 1.9423125982284546 2.474053382873535 1.8606972694396973 1.5025485754013062 0.9903777837753296 1.0782583951950073 0.8787146210670471 0.8045558929443359
305 4.14665412902832 3.671189069747925 3.0382816791534424 1.9008811712265015 2.1664633750915527 1.8052144050598145 1.4936532974243164 1.343822956085205 1.425246000289917 0.8733021020889282 0.6308127045631409
306 4.1720871925354 3.587251901626587 3.03102970123291 1.829048991203308 2.101869583129883 2.0727481842041016 1.772703766822815 1.6961594820022583 0.9302521347999573 0.8222602009773254 0.6907633543014526
307 4.692701816558838 3.6745123863220215 3.1692557334899902 2.1406753063201904 2.163356065750122 2.136537551879883 1.37151038646698 1.3703436851501465 0.8344225287437439 1.0452688932418823 0.9262018203735352
308 4.529902935028076 3.600985288619995 3.170830249786377 1.9951635599136353 2.1720569133758545 1.865464210510254 1.1572271585464478 1.4981348514556885 1.1249430179595947 0.7166481614112854 0.7222926020622253
309 4.472474098205566 3.3885252475738525 3.1181719303131104 1.9504363536834717 2.2712607383728027 2.1776161193847656 1.073297381401062 1.1128911972045898 1.3863471746444702 0.9411908388137817 0.7968349456787109
310 4.496054649353027 3.5919129848480225 3.2632648944854736 1.9564495086669922 2.2815752029418945 2.2092583179473877 1.1721992492675781 1.5369371175765991 1.2221360206604004 0.6941677927970886 0.6787726879119873
311 4.4223198890686035 3.748504161834717 3.053313732147217 2.1673829555511475 2.16459059715271 2.299889326095581 1.328249454498291 1.5904066562652588 1.0767550468444824 0.8345913290977478 0.6965410709381104
312 4.180564880371094 3.5265097618103027 3.1515114307403564 2.1415698528289795 2.1070749759674072 1.9321962594985962 1.4904714822769165 1.2038044929504395 1.0720643997192383 0.6720514893531799 0.7058376669883728
313 4.065925121307373 3.301917791366577 3.163052797317505 1.9814355373382568 2.1115105152130127 1.850063681602478 1.1795743703842163 1.2037988901138306 0.7571397423744202 0.7470925450325012 0.6589195728302002
314 4.0639801025390625 3.426443338394165 2.9602932929992676 1.9390904903411865 2.106377601623535 1.9411027431488037 1.5973817110061646 1.100985050201416 1.0930100679397583 0.6829866170883179 0.5980153679847717
315 3.9461264610290527 3.444462776184082 2.8176674842834473 1.873923897743225 2.0557754039764404 1.894046425819397 1.7539407014846802 1.016689419746399 1.0367774963378906 0.6968392729759216 0.6842932105064392
316 4.141631603240967 3.451512098312378 3.137758493423462 1.9238579273223877 2.1154215335845947 1.8823626041412354 1.2226319313049316 1.0024497509002686 0.9720344543457031 0.8069552183151245 0.8197699785232544
317 4.5454888343811035 3.610865354537964 3.4139246940612793 1.9835405349731445 2.2057907581329346 1.9728244543075562 1.378665566444397 0.9464594125747681 0.9949979782104492 0.8229939341545105 0.7465345859527588
318 4.397870063781738 3.5341310501098633 3.3824312686920166 1.8863141536712646 2.2556498050689697 2.190150022506714 1.704496145248413 0.9423505067825317 0.8991476893424988 0.8022321462631226 0.7587032914161682
319 4.335859775543213 3.460770845413208 3.1845834255218506 1.7903062105178833 2.086134672164917 1.936739444732666 1.5467605590820313 1.198732852935791 0.7988902926445007 1.098815679550171 0.9268370866775513
320 3.9563379287719727 3.0156617164611816 3.1435723304748535 1.7308235168457031 2.020855188369751 1.9048553705215454 1.2535767555236816 1.0893206596374512 0.9327705502510071 0.7548520565032959 0.7163233757019043
321 4.361424446105957 3.0398919582366943 3.4562923908233643 1.786146879196167 2.084625482559204 2.013972282409668 1.5951098203659058 1.4728811979293823 0.6923664212226868 0.7641233205795288 0.6925309300422668
322 4.503055095672607 3.19504451751709 3.5806872844696045 1.7347025871276855 2.064932346343994 1.9074416160583496 1.807080626487732 1.4237136840820313 1.054071307182312 0.7185240387916565 0.7460693717002869
323 4.572335720062256 3.452667236328125 3.5193240642547607 2.0269627571105957 2.141767740249634 1.9859641790390015 1.3005341291427612 1.4880882501602173 0.8952171206474304 0.8533041477203369 0.8838610649108887
324 4.659707546234131 3.487086057662964 3.687342882156372 1.9546012878417969 2.1992452144622803 1.9598397016525269 1.1909115314483643 1.238274335861206 0.7351967096328735 0.8529876470565796 0.6535190343856812
325 4.353342533111572 3.436418056488037 3.5349888801574707 1.9588440656661987 2.272174835205078 1.8519290685653687 1.206584095954895 1.574221134185791 1.0937814712524414 0.7262343168258667 0.8524280190467834
326 4.548430919647217 3.537074327468872 3.7320556640625 2.0218677520751953 2.219726800918579 1.896776795387268 1.193029522895813 1.543121576309204 0.8714242577552795 0.8635545372962952 0.8628665208816528
327 4.332417011260986 3.5805535316467285 3.583831548690796 2.117372751235962 2.057866334915161 1.8342314958572388 1.5618321895599365 1.6086783409118652 0.9472867250442505 0.658130407333374 0.8442131876945496
328 4.567134857177734 3.5825510025024414 3.824108123779297 2.113898515701294 2.232250452041626 1.8832523822784424 1.2452296018600464 1.2602676153182983 1.094271183013916 0.7727890610694885 0.6786020398139954
329 3.8293285369873047 3.3735454082489014 3.0982024669647217 1.9899728298187256 2.0480754375457764 1.889100432395935 0.8874466419219971 1.5000412464141846 1.1822569370269775 0.6975887417793274 0.6193936467170715
330 4.1023759841918945 3.323295831680298 3.29315185546875 2.03080415725708 1.9955741167068481 1.9721791744232178 1.4546599388122559 1.5436363220214844 0.9999168515205383 0.7493926882743835 0.6717416644096375
331 4.379558563232422 3.261021852493286 3.487746238708496 1.9610509872436523 1.9424713850021362 1.7825032472610474 1.3697246313095093 1.0401051044464111 0.7967209219932556 0.8823296427726746 0.7327161431312561
332 4.358089923858643 3.2030630111694336 3.7155680656433105 2.0257723331451416 2.0989458560943604 1.864471435546875 1.0908660888671875 0.9031097888946533 1.1385773420333862 0.8611577749252319 0.6879091858863831
333 4.226526737213135 3.1628382205963135 3.446683645248413 1.8615565299987793 1.9783750772476196 1.9344205856323242 1.1917754411697388 1.4313044548034668 0.9402205348014832 0.7554649710655212 0.6315246224403381
334 3.970275402069092 3.1173043251037598 3.3186545372009277 1.635995864868164 2.04533052444458 1.870499610900879 1.1227624416351318 1.1469566822052002 0.6855790019035339 0.8570403456687927 0.6225482821464539
335 3.756532669067383 3.051602602005005 3.354053258895874 1.7581201791763306 2.2573928833007813 1.9922804832458496 1.216789722442627 1.101284146308899 1.151573657989502 0.7564270496368408 0.736003041267395
336 4.214949131011963 3.2523553371429443 3.522669553756714 1.7975096702575684 2.1802875995635986 1.9286375045776367 1.2549487352371216 1.0559604167938232 0.7369037866592407 0.8165073394775391 0.7594254612922668
337 3.7477965354919434 3.017951726913452 3.261963129043579 1.8891453742980957 2.107151508331299 1.834827184677124 1.1310945749282837 1.028341293334961 1.1106526851654053 0.8316101431846619 0.6923020482063293
338 3.8168540000915527 2.8559844493865967 3.5797133445739746 1.7632441520690918 2.2539610862731934 1.74639093875885 1.0442169904708862 1.0727322101593018 0.8068456053733826 0.7824124097824097 0.798134982585907
339 4.1930832862854 3.2602086067199707 3.707109212875366 1.7590759992599487 2.1977009773254395 2.067288398742676 1.1265350580215454 1.3352172374725342 0.8617262244224548 0.8619526624679565 0.8374778032302856
340 4.266183376312256 3.5277469158172607 3.4933481216430664 1.9226257801055908 2.1777634620666504 1.9237569570541382 1.3076585531234741 1.4239329099655151 1.0346190929412842 0.7864124774932861 0.9798364639282227
341 4.054823875427246 3.2524125576019287 3.132817268371582 1.8879350423812866 2.1048238277435303 1.8450566530227661 1.4564290046691895 1.0648542642593384 0.9955071806907654 0.8879054188728333 0.8567104935646057
342 4.613488674163818 3.5617802143096924 3.3036270141601563 1.7367300987243652 2.0635111331939697 1.819699764251709 1.4378409385681152 1.4817278385162354 0.9992442727088928 0.7932182550430298 0.9756864905357361
343 4.667756080627441 3.480807065963745 3.743783950805664 2.0176165103912354 1.9563614130020142 1.9218883514404297 1.4402040243148804 1.2834135293960571 1.1683579683303833 0.9043788909912109 0.9682646989822388
344 5.053791522979736 3.9745521545410156 3.8090717792510986 1.9527143239974976 2.2611711025238037 2.04472017288208 1.4463756084442139 1.2038464546203613 0.8100831508636475 0.9674917459487915 1.0909409523010254
345 4.766833305358887 3.9975812435150146 3.480229377746582 1.964747667312622 2.3283209800720215 1.6958836317062378 1.0776950120925903 1.872485637664795 0.8449475765228271 0.7691991329193115 0.86196368932724
346 4.445964336395264 3.9017417430877686 3.092172622680664 1.883210301399231 2.1042141914367676 1.982575535774231 1.2751052379608154 1.6929068565368652 0.8977119326591492 0.7571545839309692 0.7305233478546143
347 4.247938632965088 3.9486687183380127 3.167975664138794 1.8456480503082275 2.2176809310913086 2.1217079162597656 1.2361880540847778 1.3318734169006348 0.9391158819198608 0.7723028659820557 0.7788833379745483
348 4.598647594451904 4.011791229248047 2.9596357345581055 2.009894371032715 2.071647882461548 1.9484548568725586 1.4599592685699463 1.5863457918167114 0.8912606835365295 0.989325761795044 0.6756625771522522
349 4.264532089233398 4.1114821434021 2.7892520427703857 1.9298875331878662 2.078415632247925 2.0115673542022705 1.2098088264465332 1.444919228553772 0.8531584739685059 0.7754356265068054 0.6531897783279419
350 4.511910438537598 3.862938165664673 2.825047016143799 1.7860864400863647 1.9685615301132202 2.146287679672241 1.3485440015792847 1.360060214996338 1.4509954452514648 0.954025387763977 0.8996407389640808
351 5.09273099899292 4.415996074676514 3.102116346359253 1.9479140043258667 1.9629796743392944 1.9675167798995972 1.1008036136627197 1.4460605382919312 1.0420458316802979 0.9995761513710022 0.6233190298080444
352 4.976158618927002 4.184847831726074 2.9889943599700928 2.034916639328003 1.8198833465576172 2.0878305435180664 1.2433793544769287 1.3353745937347412 1.1801854372024536 0.7750002145767212 0.7969030737876892
353 4.753087520599365 4.107980728149414 3.1186282634735107 1.9929453134536743 1.9777365922927856 1.996616244316101 2.1497297286987305 1.7393872737884521 0.9552880525588989 0.8759252429008484 0.7206069231033325
354 5.019521713256836 4.057074546813965 3.4751639366149902 1.9667121171951294 2.077767848968506 2.0722949504852295 1.8175028562545776 1.2502853870391846 0.8685970306396484 0.8146854639053345 0.5836509466171265
355 5.054900646209717 4.002329349517822 3.408094882965088 1.985399603843689 1.7945325374603271 2.038175106048584 1.602462887763977 1.4013043642044067 1.0003852844238281 0.7203208804130554 0.6779987215995789
356 4.793353080749512 3.8462905883789063 3.376183032989502 2.045880079269409 2.03631329536438 1.9885903596878052 1.9750680923461914 1.6495020389556885 1.0463738441467285 0.7591061592102051 0.6257803440093994
357 4.9574971199035645 4.001035213470459 3.5941672325134277 2.0115270614624023 1.9879573583602905 2.1357362270355225 1.4867959022521973 1.6589198112487793 1.3346282243728638 0.8914053440093994 0.7546995282173157
358 4.481090068817139 3.5517446994781494 3.6962833404541016 2.0781071186065674 1.9234107732772827 2.0274720191955566 2.000251531600952 1.4407786130905151 0.928383469581604 0.8816362619400024 0.7743763327598572
359 4.2552170753479 3.5137524604797363 3.5439605712890625 2.0299696922302246 1.9211441278457642 1.8764944076538086 1.9011784791946411 1.2879397869110107 1.259178638458252 0.88868647813797 0.858430027961731
360 4.527139186859131 3.7195217609405518 3.775012969970703 1.9423152208328247 2.034505844116211 1.8282530307769775 1.8954335451126099 1.46419095993042 1.1468738317489624 0.814228355884552 0.7480210661888123
361 4.522655487060547 3.4645802974700928 3.7945899963378906 1.9020707607269287 1.9519848823547363 1.9178022146224976 1.8339588642120361 1.1433926820755005 1.1003555059432983 0.8077435493469238 0.48829731345176697
362 4.598853588104248 3.611567735671997 3.7290122509002686 1.9238942861557007 2.0620810985565186 1.9027867317199707 1.8242579698562622 1.417927861213684 0.9518982172012329 0.7584230899810791 0.6518376469612122
363 4.391806602478027 3.621096611022949 3.573730230331421 1.8867090940475464 2.026529550552368 1.7729381322860718 1.8999555110931396 1.2412585020065308 1.0677541494369507 1.0127512216567993 0.9178954362869263
364 4.188985824584961 3.576491117477417 3.2680110931396484 1.8333780765533447 2.0742688179016113 1.9303721189498901 2.0816123485565186 1.2453504800796509 0.74344402551651 1.047545313835144 0.5928993225097656
365 4.487296104431152 3.62715482711792 3.6074068546295166 1.9731794595718384 2.08945631980896 1.911275863647461 1.8873932361602783 1.416643738746643 0.8406857252120972 0.8762198686599731 0.7187032699584961
366 4.648477077484131 3.8817226886749268 3.8148434162139893 2.0744378566741943 2.2763140201568604 2.0654993057250977 1.8317025899887085 1.4251426458358765 0.9008469581604004 0.9245103001594543 0.7365224361419678
367 4.667128086090088 3.697449207305908 4.017302989959717 2.086925506591797 2.4121570587158203 1.9240013360977173 2.376569986343384 1.5998725891113281 1.2500643730163574 0.7877005934715271 0.5892844200134277
368 4.762509822845459 3.7991087436676025 3.4722282886505127 1.9876669645309448 2.113405704498291 1.8585915565490723 1.9713667631149292 1.5229445695877075 0.9741140007972717 0.8312584161758423 0.8240954279899597
369 5.298017501831055 4.314639568328857 3.289799690246582 2.0342299938201904 2.016098976135254 2.0960938930511475 1.9208788871765137 1.4992623329162598 1.1756691932678223 0.9577414989471436 0.6026875972747803
370 5.494184494018555 4.208343505859375 3.5741524696350098 2.179258108139038 2.013967275619507 2.030104637145996 1.8856762647628784 1.3333641290664673 1.149130940437317 0.8923075795173645 0.6359995603561401
371 5.163207054138184 4.233851909637451 3.366879463195801 2.110275983810425 1.7981088161468506 2.0667452812194824 1.935473918914795 1.5067375898361206 1.1831845045089722 0.9718595147132874 0.7541912794113159
372 5.478029251098633 4.39969539642334 3.6218323707580566 2.108959913253784 1.866127610206604 1.9905818700790405 1.9063637256622314 1.3917279243469238 1.172713279724121 1.01125967502594 0.9463521838188171
373 5.162707805633545 4.067983627319336 3.3890340328216553 2.169661521911621 1.86753249168396 2.102095127105713 2.040778875350952 1.2953240871429443 1.1171863079071045 0.802282989025116 0.8397908806800842
374 5.232854843139648 4.208405017852783 3.5505664348602295 2.128615140914917 2.0556979179382324 2.1637496948242188 2.162322521209717 1.4994784593582153 0.9974039793014526 1.1155369281768799 0.8527458906173706
375 5.087082386016846 4.082920074462891 3.1311066150665283 2.061983585357666 1.779625654220581 2.1173624992370605 2.0229108333587646 1.5488306283950806 1.175862193107605 0.9401723742485046 0.9934782385826111
376 5.272446155548096 4.281768798828125 3.2986862659454346 2.2255477905273438 2.0596113204956055 2.049846649169922 1.9206527471542358 1.2938318252563477 0.8969144821166992 0.8889132738113403 0.7753401398658752
377 5.575392246246338 4.580202102661133 3.33202862739563 2.091991901397705 2.0533268451690674 2.0595550537109375 1.9633598327636719 1.153278112411499 1.0074849128723145 1.0009976625442505 0.6856526136398315
378 5.066583633422852 4.1775031089782715 3.1025333404541016 2.000480890274048 1.948264241218567 2.0695362091064453 1.984352469444275 1.188913106918335 0.6997135877609253 0.9407976865768433 1.0087648630142212
379 4.7719502449035645 3.9731266498565674 3.104381561279297 2.096574544906616 1.9788755178451538 1.8520268201828003 1.907091736793518 1.2451599836349487 1.1513314247131348 1.0759391784667969 0.861859917640686
380 4.596354007720947 3.7679550647735596 3.020296335220337 2.098867654800415 1.8848577737808228 1.9799529314041138 1.9688823223114014 1.032868504524231 1.03554368019104 0.8234571218490601 1.214151382446289
381 4.488003730773926 3.843977928161621 3.051245927810669 2.139500856399536 1.756906270980835 1.9943699836730957 1.9864356517791748 1.307999610900879 1.0737072229385376 0.8280856013298035 1.0088622570037842
382 4.615651607513428 3.9349377155303955 3.0705270767211914 2.171354055404663 1.8781253099441528 2.0403687953948975 1.957047700881958 1.3588963747024536 1.360587477684021 0.9190110564231873 1.0717259645462036
383 4.9746222496032715 3.9101498126983643 3.0141870975494385 2.0824756622314453 1.8452552556991577 1.9978899955749512 2.0214197635650635 1.1370383501052856 1.1970912218093872 0.9179994463920593 0.7504845857620239
384 5.1354475021362305 4.166420936584473 3.218344211578369 2.1318912506103516 1.9781838655471802 1.9196178913116455 1.9709492921829224 1.1123028993606567 1.2953242063522339 0.9653147459030151 0.6347179412841797
385 4.855138301849365 4.13526725769043 3.1405789852142334 2.1429293155670166 1.945049524307251 1.9405195713043213 2.1155059337615967 1.4689568281173706 0.8487335443496704 0.9945281744003296 0.7310311794281006
386 4.841782093048096 4.099475860595703 2.9735052585601807 2.330030918121338 1.9077985286712646 1.832135796546936 2.0178678035736084 1.7935974597930908 0.9098038077354431 0.9348511695861816 0.8422651886940002
387 5.052584171295166 4.003878116607666 3.15899920463562 2.1627304553985596 1.997491478919983 1.7521984577178955 2.0829920768737793 1.4631013870239258 0.9773780107498169 0.9170493483543396 0.7547829747200012
388 4.698381423950195 3.948676586151123 3.2191429138183594 2.076094150543213 2.018977403640747 1.7961243391036987 2.1165175437927246 1.2176728248596191 1.1288737058639526 1.0393626689910889 0.5746667385101318
389 4.733588695526123 4.067343235015869 3.0560801029205322 2.1812660694122314 2.1681132316589355 1.7679517269134521 2.162252187728882 1.0226967334747314 1.282796859741211 0.9041467308998108 0.6416007280349731
390 4.971314907073975 4.130216598510742 3.316744327545166 2.1045587062835693 2.1182920932769775 1.8303852081298828 2.119338035583496 1.4652094841003418 0.7784395217895508 0.720313310623169 0.7820440530776978
391 5.035339832305908 4.162806987762451 3.284451961517334 2.1061935424804688 1.9340108633041382 1.619885802268982 1.968353033065796 1.2135252952575684 1.2355705499649048 0.9836640357971191 0.7474138140678406
392 4.740748882293701 4.022132873535156 3.1518728733062744 2.1978108882904053 2.0497279167175293 1.4860379695892334 2.224940299987793 1.2685145139694214 0.9874839186668396 0.9555805325508118 0.8272331357002258
393 4.55185604095459 3.7799010276794434 3.2846338748931885 2.0324764251708984 2.184584140777588 1.6696566343307495 2.144927978515625 0.9818387031555176 1.1273754835128784 0.749472975730896 1.0149003267288208
394 4.665508270263672 3.843532085418701 3.1193082332611084 2.0085091590881348 2.064307928085327 1.5645668506622314 2.242241859436035 1.125231146812439 1.1195313930511475 0.7884684801101685 0.8801918029785156
395 4.470603942871094 3.5642778873443604 3.5971133708953857 2.145956516265869 2.195963144302368 1.6260138750076294 2.164466142654419 0.9709826707839966 0.9665659070014954 0.8609699010848999 0.7415175437927246
396 4.761787414550781 3.8320603370666504 3.4608795642852783 2.1849076747894287 2.224478244781494 1.6215847730636597 2.279090166091919 1.1238893270492554 0.9169617891311646 0.8485913276672363 0.9050697088241577
397 4.668907642364502 3.883101463317871 3.57865834236145 2.0294101238250732 2.1720993518829346 1.9580241441726685 2.0166068077087402 1.0470168590545654 1.4522610902786255 0.8394836783409119 1.0240674018859863
398 4.944035530090332 3.890728235244751 3.835765838623047 2.0199410915374756 2.1081173419952393 2.009235382080078 2.134570598602295 1.4251865148544312 1.30042564868927 0.723603367805481 0.9151981472969055
399 4.794975280761719 3.6314947605133057 3.477907419204712 2.1562254428863525 2.096245288848877 2.0527751445770264 2.13659405708313 1.2372809648513794 1.2270737886428833 0.7410650849342346 0.7794625759124756
400 4.793310165405273 4.070601463317871 3.2658915519714355 2.212632417678833 2.0839438438415527 2.1110129356384277 2.149709701538086 1.4958572387695313 1.1434985399246216 0.9266578555107117 0.7638349533081055
401 4.918239593505859 3.916135787963867 3.505380868911743 2.0433509349823 2.161182165145874 2.085911273956299 2.034515142440796 1.0026559829711914 0.964052677154541 0.9551486372947693 0.9879959225654602
402 4.947813987731934 3.9367635250091553 3.2477810382843018 2.1015968322753906 2.0824320316314697 2.1578962802886963 2.062587261199951 1.1761291027069092 0.9071636199951172 0.8989289402961731 0.8461244106292725
403 4.980113506317139 4.083629131317139 3.341266393661499 2.0971481800079346 1.9856747388839722 2.105781316757202 2.2406516075134277 1.4210829734802246 1.1174269914627075 0.7175596356391907 0.864154577255249
404 4.682132244110107 4.077242374420166 3.070391893386841 2.1342947483062744 1.9348526000976563 1.965470790863037 2.2293243408203125 1.089285135269165 1.287773847579956 0.9517730474472046 0.48766931891441345
405 4.801019191741943 3.9546074867248535 3.157158851623535 2.177278518676758 1.8936262130737305 2.239180088043213 2.2291440963745117 1.1977710723876953 1.2972382307052612 0.9346356391906738 0.7518664598464966
406 5.092667579650879 4.311553001403809 3.2387938499450684 1.995072364807129 2.121028184890747 2.202721118927002 2.2767419815063477 1.2833869457244873 0.8144000172615051 0.81297367811203 0.500978946685791
407 5.079468727111816 4.142887592315674 3.252429246902466 1.8764498233795166 2.0371973514556885 2.064594030380249 2.287219762802124 1.3521109819412231 0.9746464490890503 0.8141273260116577 0.6176672577857971
408 4.781265735626221 3.6986963748931885 3.4855005741119385 1.9263399839401245 2.0982255935668945 1.8751304149627686 2.093052864074707 1.2293341159820557 1.0724098682403564 0.7732217907905579 0.7400196194648743
409 4.987879753112793 3.9247207641601563 3.2846052646636963 2.044609308242798 1.98772394657135 1.8862552642822266 2.2802419662475586 1.384088397026062 1.077749490737915 0.7216085195541382 0.7068420052528381
410 4.520613670349121 3.6408164501190186 3.1796202659606934 2.0037999153137207 2.1205334663391113 1.9904717206954956 2.000988006591797 1.0862133502960205 0.9434812664985657 0.7268047332763672 0.8189876675605774
411 4.653538227081299 3.7499139308929443 3.314764976501465 2.0786983966827393 2.0161519050598145 1.829936146736145 2.360901117324829 1.0910896062850952 0.8773819208145142 0.6370976567268372 0.8537693619728088
412 4.632307052612305 3.8279154300689697 3.426103115081787 2.0787854194641113 1.9893771409988403 1.9507404565811157 2.3426461219787598 1.3755090236663818 0.8469509482383728 0.7638416290283203 0.6491289734840393
413 4.781390190124512 3.793044090270996 3.472014904022217 2.1617431640625 1.884017825126648 1.8889349699020386 2.3354148864746094 1.3712234497070313 0.8856232762336731 0.8529752492904663 0.7433545589447021
414 4.853653430938721 3.6099495887756348 3.4453656673431396 2.1602611541748047 1.894165277481079 1.7296291589736938 2.3493905067443848 1.3561826944351196 0.8308554887771606 0.841882586479187 0.6626928448677063
415 5.4164347648620605 4.278687000274658 3.322099208831787 2.1200637817382813 1.8992096185684204 1.7348147630691528 2.1655235290527344 1.2897323369979858 0.7060667872428894 0.8418389558792114 0.8757873773574829
416 5.0693359375 4.016178131103516 3.1640052795410156 2.173161268234253 1.933260202407837 1.8824657201766968 2.2151458263397217 1.7512346506118774 0.80613774061203 0.7081490159034729 0.7397873401641846
417 5.037538528442383 3.888416051864624 3.321043014526367 2.00636625289917 1.9051504135131836 1.869261384010315 2.1624932289123535 1.4611341953277588 1.1443191766738892 0.8700128197669983 0.6810998320579529
418 4.97849178314209 4.024840354919434 2.9706013202667236 2.0912423133850098 1.7930866479873657 2.079158306121826 2.028799533843994 1.500062346458435 0.8705506920814514 0.8669337630271912 0.6722472906112671
419 4.743363380432129 3.7459588050842285 3.113219738006592 1.9981752634048462 1.9218697547912598 1.9190376996994019 1.9904043674468994 1.2687071561813354 1.150288701057434 0.7894466519355774 0.656569242477417
420 4.7013702392578125 3.7454049587249756 3.052063226699829 2.0047714710235596 1.9266546964645386 1.9346979856491089 1.9436132907867432 1.2223261594772339 0.9504117369651794 0.8780866861343384 0.7576333284378052
421 4.5540080070495605 3.5700454711914063 3.050445556640625 1.7794368267059326 1.7334511280059814 1.7698173522949219 1.9317536354064941 1.1686275005340576 0.6165452003479004 0.6804869771003723 0.7863185405731201
422 4.672145366668701 3.7625012397766113 3.0513739585876465 2.037689447402954 1.8559484481811523 2.076798439025879 2.238501787185669 1.4256495237350464 0.666942834854126 0.9090842008590698 0.8045393228530884
423 4.771848201751709 3.9393064975738525 3.2350575923919678 2.1226208209991455 1.8597110509872437 2.215698719024658 1.919969916343689 1.4422104358673096 0.828667938709259 0.8571062088012695 0.8667477965354919
424 4.9696807861328125 3.8429436683654785 3.323166608810425 2.0441384315490723 1.8228219747543335 2.0354855060577393 2.1076269149780273 1.5377312898635864 0.47043007612228394 0.7704684138298035 0.9773653745651245
425 5.147433280944824 3.917574882507324 3.226191520690918 2.2404613494873047 1.9018783569335938 1.8003530502319336 2.0809688568115234 1.6154557466506958 0.9522072672843933 0.853740930557251 0.9337674975395203
426 4.938329219818115 3.698878526687622 3.3245980739593506 2.1297285556793213 1.8112447261810303 1.9548848867416382 2.0751445293426514 1.6359293460845947 0.7122161984443665 0.7335672378540039 0.9391542673110962
427 5.351463317871094 3.9939703941345215 3.4377353191375732 2.301226854324341 1.9825433492660522 1.9846731424331665 2.0646188259124756 1.4287598133087158 0.828423261642456 0.8691208362579346 0.9597447514533997
428 5.20283317565918 4.003439426422119 3.3450253009796143 2.1184871196746826 1.9265453815460205 1.9447792768478394 1.9653098583221436 1.7336148023605347 0.9479759931564331 0.9370505213737488 0.8218979835510254
429 5.247678756713867 3.6156198978424072 3.490044355392456 2.118896484375 1.901183843612671 1.9158169031143188 2.0991361141204834 1.0590100288391113 0.9401523470878601 0.9179068207740784 0.8082362413406372
430 4.866082668304443 3.651144504547119 3.1259636878967285 2.0826072692871094 1.7984098196029663 1.755791187286377 2.0168192386627197 1.1692591905593872 1.0291351079940796 0.9478122591972351 0.8718459010124207
431 4.718283653259277 3.681596040725708 3.1436710357666016 2.2075626850128174 1.9333443641662598 2.060447931289673 2.0408875942230225 1.3681021928787231 1.1269973516464233 0.6612796187400818 0.9460611343383789
432 4.545886993408203 3.5968732833862305 3.3407692909240723 2.1899118423461914 2.0082712173461914 1.9153918027877808 2.1208443641662598 1.2260030508041382 1.4791349172592163 0.9380754232406616 0.9517143964767456
433 4.515200138092041 3.528806686401367 3.311199903488159 2.2348861694335938 1.8732662200927734 1.9582515954971313 1.9844024181365967 1.1008330583572388 1.061218500137329 0.6554303169250488 0.9223551154136658
434 4.62046480178833 3.5161964893341064 3.1133100986480713 2.3601651191711426 1.9408738613128662 1.8547641038894653 1.9442672729492188 1.4331960678100586 1.33000910282135 0.8490837216377258 0.7479439377784729
435 5.182069778442383 3.9907326698303223 3.6528127193450928 2.482088565826416 1.8520958423614502 1.8578102588653564 1.9946649074554443 1.5395997762680054 1.7579203844070435 0.7768869996070862 0.8536354303359985
436 5.310999870300293 4.117003440856934 3.7236220836639404 2.5411274433135986 1.9167256355285645 1.9883161783218384 2.167198657989502 1.7199068069458008 1.4647812843322754 0.685619056224823 1.0119693279266357
437 5.081645965576172 4.018770694732666 3.3612496852874756 2.2746262550354004 1.8348382711410522 1.9392582178115845 2.0188522338867188 1.633623480796814 2.217843770980835 0.7356234788894653 0.8399569988250732
438 4.864614963531494 3.889244794845581 2.996164321899414 2.3515238761901855 1.880158543586731 1.9415422677993774 2.0055835247039795 1.42475426197052 1.3602192401885986 0.9301953911781311 0.9232455492019653
439 4.4467692375183105 3.695103645324707 2.963461399078369 2.204031467437744 1.8569066524505615 1.8499350547790527 2.0349466800689697 1.4860033988952637 1.187806248664856 0.6727334260940552 0.8182905316352844
440 4.397472381591797 3.713672399520874 2.889965534210205 2.341567277908325 1.9342535734176636 1.9321329593658447 2.0721700191497803 1.5148686170578003 0.983086109161377 0.8470319509506226 0.7461198568344116
441 4.453020095825195 3.665005683898926 3.2804033756256104 2.1840157508850098 2.2245500087738037 1.8439708948135376 2.1198883056640625 1.433914065361023 1.1829073429107666 0.6498622894287109 0.8036235570907593
442 4.495924949645996 3.7554399967193604 2.9112179279327393 2.1905500888824463 2.02964186668396 1.835946798324585 1.8803342580795288 1.231399416923523 1.1397582292556763 0.7640422582626343 0.6566143035888672
443 4.522624492645264 3.7386348247528076 2.957695960998535 2.3603336811065674 1.9069466590881348 1.734317660331726 1.7882790565490723 1.3579919338226318 1.1802945137023926 0.7931681871414185 0.8068605661392212
444 4.259964466094971 3.534581184387207 2.7988779544830322 2.2120542526245117 1.7785085439682007 1.7907160520553589 2.0379257202148438 1.4333277940750122 1.3043112754821777 0.7151960134506226 0.6731131672859192
445 4.571864128112793 3.7931902408599854 2.727215051651001 2.4779164791107178 1.6915380954742432 1.6607671976089478 1.9802452325820923 1.2014745473861694 1.566002368927002 0.8639619946479797 0.6944790482521057
446 4.522687911987305 3.860442638397217 2.733292818069458 2.4383955001831055 1.7972077131271362 1.9444187879562378 1.9595048427581787 0.9551042914390564 0.8854219317436218 0.6711429357528687 0.6639626622200012
447 4.626342296600342 3.912425994873047 2.7629847526550293 2.3022570610046387 1.823988676071167 1.893616795539856 2.09843373298645 1.4588996171951294 1.1622074842453003 0.8446331024169922 0.7961736917495728
448 4.587337017059326 3.5968377590179443 2.8479158878326416 2.266204357147217 1.7853407859802246 2.072763681411743 2.1595215797424316 1.0988715887069702 0.807453989982605 0.8889999985694885 0.7739138603210449
449 4.100107669830322 3.510019063949585 2.701411247253418 2.2904856204986572 1.842746615409851 2.0791757106781006 2.147047281265259 1.213620662689209 0.8418197631835938 0.5476455092430115 0.7742533683776855
450 4.121201992034912 3.617694616317749 2.918689489364624 2.410146951675415 1.8826261758804321 1.9923368692398071 2.038337469100952 0.8190890550613403 0.8995970487594604 0.7339133024215698 0.9067484736442566
451 4.221465110778809 3.4182019233703613 2.968977212905884 2.4578492641448975 1.8717126846313477 2.0104217529296875 2.0544183254241943 0.9930354952812195 1.0300586223602295 0.6903819441795349 0.8508076071739197
452 4.2963409423828125 3.4961466789245605 2.8507158756256104 2.3082497119903564 1.8806354999542236 1.955460786819458 2.046337604522705 1.0496282577514648 1.033597469329834 0.6652786731719971 1.0168818235397339
453 3.896535873413086 3.371062755584717 3.0427935123443604 2.22776460647583 1.904923439025879 1.991550087928772 1.8559110164642334 1.3356510400772095 1.0768928527832031 0.6540210247039795 0.8217780590057373
454 3.997452974319458 3.2638309001922607 3.0272183418273926 2.084165096282959 1.7984453439712524 2.0580708980560303 1.8316733837127686 1.0693172216415405 1.1388132572174072 0.7239725589752197 0.9110756516456604
455 3.8181753158569336 3.183911085128784 3.147960901260376 2.1588802337646484 2.0408473014831543 2.0270750522613525 2.103367328643799 1.014735460281372 1.096947193145752 0.5655415058135986 0.8591084480285645
456 3.9718849658966064 3.427415132522583 2.930795431137085 2.1730942726135254 1.8900384902954102 1.9459646940231323 2.0757827758789063 0.9511500597000122 0.8721988201141357 0.6040896773338318 0.9618920087814331
457 4.119378089904785 3.6952555179595947 2.605804443359375 2.245121955871582 1.9105074405670166 1.89923095703125 2.167501211166382 1.1561585664749146 1.0314911603927612 0.6599242687225342 0.7712572813034058
458 4.1384992599487305 4.015215873718262 2.639641761779785 2.3514087200164795 2.05884051322937 1.9656132459640503 2.1187491416931152 1.4506534337997437 1.0138300657272339 0.6891328692436218 0.833492636680603
459 4.299816131591797 3.9477219581604004 2.574181079864502 2.400529146194458 2.016033411026001 2.0615835189819336 2.135714054107666 1.034873604774475 0.7907386422157288 0.5919050574302673 0.9307156205177307
460 4.257031440734863 3.855534076690674 2.842885732650757 2.4429733753204346 1.9794249534606934 2.043072462081909 2.1288578510284424 1.1314843893051147 0.7068126797676086 0.6934129595756531 0.8458905220031738
461 4.193665027618408 3.830949068069458 2.7554140090942383 2.300081253051758 1.889269471168518 1.9880194664001465 1.9687268733978271 1.0531127452850342 0.8937121033668518 0.745964527130127 0.8982341885566711
462 4.372613430023193 3.6409544944763184 2.999098777770996 2.109116792678833 1.7820649147033691 2.008653402328491 2.0328948497772217 1.0768814086914063 1.09634530544281 0.6510414481163025 0.9526447653770447
463 4.137378215789795 3.598484516143799 2.9095773696899414 2.2078258991241455 1.8470889329910278 1.8276512622833252 1.9346469640731812 1.0863444805145264 1.0936399698257446 0.6670281291007996 0.9368531703948975
464 3.9392600059509277 3.4874112606048584 2.8225672245025635 2.1446070671081543 1.8958830833435059 2.050913095474243 1.9678701162338257 1.0499240159988403 1.0574291944503784 0.6585732102394104 0.8260236978530884
465 4.208815574645996 3.6570324897766113 2.878830671310425 2.1948466300964355 1.946763038635254 1.8712626695632935 1.930005431175232 1.137801170349121 1.1731654405593872 0.6500001549720764 0.8555788993835449
466 4.4883341789245605 3.964054822921753 2.7999730110168457 2.292827606201172 1.9003750085830688 1.8908621072769165 1.8843730688095093 1.2409597635269165 0.8862461447715759 0.7412023544311523 0.6142212748527527
467 4.072762489318848 3.8299224376678467 2.7069361209869385 2.207509994506836 1.8523845672607422 1.977715015411377 1.5278880596160889 1.1828808784484863 1.0892494916915894 0.6726997494697571 0.7291556000709534
468 4.071799278259277 3.801372766494751 2.8126373291015625 2.332841396331787 1.8376210927963257 2.0241851806640625 1.3432904481887817 1.269423246383667 1.2423659563064575 0.6048714518547058 0.9027225971221924
469 4.213220596313477 3.6800551414489746 3.1317906379699707 2.3062593936920166 1.8211435079574585 2.091686248779297 1.3950575590133667 1.026319146156311 0.9671548008918762 0.6583847999572754 0.9148431420326233
470 4.245927333831787 3.7963509559631348 3.2102856636047363 2.2602012157440186 1.8737777471542358 2.0622217655181885 1.6003018617630005 1.4539084434509277 1.2396403551101685 0.6774433255195618 0.6899665594100952
471 4.280837059020996 3.648632526397705 2.9589579105377197 2.444535493850708 1.8480708599090576 1.9370988607406616 1.6677614450454712 1.0582431554794312 1.181364893913269 0.724089503288269 0.8744605779647827
472 4.210753440856934 3.8056187629699707 2.869414806365967 2.299661636352539 1.904938817024231 1.9937167167663574 1.2934212684631348 1.1512597799301147 1.4279786348342896 0.6662648320198059 0.6558382511138916
473 4.087778091430664 3.594755172729492 2.8424763679504395 2.324307918548584 1.814422845840454 2.204392194747925 1.4544683694839478 1.0616401433944702 1.3872672319412231 0.6423074007034302 0.5909953713417053
474 4.295323371887207 3.98127818107605 2.7073137760162354 2.37431001663208 1.8514912128448486 2.0881075859069824 1.39097261428833 1.152753472328186 1.1365752220153809 0.5796647071838379 0.6928299069404602
475 4.294425964355469 3.8074123859405518 2.828275442123413 2.2983009815216064 1.980286717414856 2.2123966217041016 1.4521561861038208 1.0019341707229614 1.1432033777236938 0.7445704936981201 0.7473633289337158
476 4.558175086975098 4.014049530029297 3.104306221008301 2.456122875213623 1.9454458951950073 1.9063555002212524 1.5358405113220215 1.1103726625442505 0.9486750960350037 0.7770980596542358 0.6105507016181946
477 4.384185314178467 3.7254936695098877 3.0351481437683105 2.160144805908203 1.7674869298934937 2.2890679836273193 1.4357868432998657 1.2140165567398071 1.065419316291809 0.7056182026863098 0.7116698622703552
478 4.238773822784424 3.479445695877075 2.8192553520202637 2.164288282394409 1.9018453359603882 2.088076591491699 1.5124882459640503 1.0286585092544556 0.770265519618988 0.7239837050437927 0.8121656775474548
479 4.207486629486084 3.312805652618408 2.9876866340637207 2.052346706390381 1.9022740125656128 2.009486198425293 1.5485622882843018 1.0195152759552002 1.0043662786483765 0.7188349962234497 0.6774412393569946
480 4.141975402832031 3.2976150512695313 3.2477662563323975 2.0578320026397705 1.9617339372634888 2.0365102291107178 1.8894284963607788 1.1209841966629028 1.0807747840881348 0.7855756282806396 0.6345187425613403
481 4.232039928436279 3.181546688079834 3.3710179328918457 2.025628089904785 2.019436836242676 1.893453598022461 1.447752833366394 1.11513352394104 0.9144244194030762 0.8762844204902649 0.652626097202301
482 4.311932563781738 3.196882963180542 3.3005127906799316 2.1757683753967285 2.119790554046631 1.8532557487487793 1.267469048500061 0.8486024141311646 0.7797779440879822 0.9166354537010193 0.6026816368103027
483 4.418896198272705 3.410437822341919 3.3656134605407715 2.2471368312835693 2.2108561992645264 1.9691885709762573 1.0345208644866943 1.1344853639602661 1.013866662979126 0.8599108457565308 0.6686079502105713
484 4.615167617797852 3.360599994659424 3.6261661052703857 2.2611849308013916 2.190402030944824 1.803647518157959 1.589421033859253 1.0715633630752563 1.4119197130203247 0.7117480039596558 0.6792357563972473
485 4.405097961425781 3.3215229511260986 3.6521432399749756 2.183274984359741 2.2534422874450684 1.8864562511444092 1.3926680088043213 1.0899512767791748 0.9716086387634277 0.8243452310562134 0.6901858448982239
486 4.686394214630127 3.621272325515747 3.625774621963501 2.273258686065674 2.200807571411133 1.818131446838379 1.0649964809417725 1.2807437181472778 1.1865521669387817 0.6686614155769348 0.754998505115509
487 4.193968772888184 3.3682239055633545 3.467517852783203 2.2226250171661377 2.084045648574829 1.913776159286499 1.2807905673980713 1.0464179515838623 1.4081064462661743 0.7941842079162598 0.9234121441841125
488 4.27763557434082 3.377380847930908 3.34006667137146 2.183663845062256 1.938419222831726 1.8639177083969116 1.0972561836242676 1.227020025253296 1.1986578702926636 0.9073504209518433 0.8173587322235107
489 4.728882789611816 3.6891181468963623 3.5850603580474854 2.211143970489502 2.0334010124206543 1.8246811628341675 1.229607343673706 1.5720340013504028 1.1843500137329102 0.6843504309654236 0.6829923987388611
490 5.266777515411377 4.036285877227783 3.6233229637145996 2.2591664791107178 2.111337184906006 1.827987551689148 1.2244967222213745 1.3578143119812012 1.0699219703674316 0.6759788393974304 0.6117684245109558
491 5.15399694442749 4.016000270843506 3.602898597717285 2.175929307937622 2.120619058609009 1.8911105394363403 1.1225810050964355 1.9883110523223877 1.1090093851089478 0.6994356513023376 0.8659884333610535
492 4.751989841461182 3.7978057861328125 3.5439982414245605 2.0313470363616943 2.232173204421997 1.8005530834197998 1.2844030857086182 2.0436460971832275 1.2390140295028687 0.9085618853569031 0.6963288187980652
493 4.136417388916016 3.5258679389953613 3.124141216278076 1.9640915393829346 2.011725425720215 1.971555471420288 1.7303355932235718 1.7973206043243408 1.5760002136230469 0.7017400860786438 0.6832149028778076
494 4.167874336242676 3.429616689682007 2.9600536823272705 2.000553846359253 1.9011292457580566 1.945165753364563 2.132399320602417 1.920115351676941 1.0797910690307617 0.7083767652511597 0.6037827730178833
495 4.451395034790039 3.3828701972961426 3.2922146320343018 2.0349841117858887 2.3365602493286133 1.8373326063156128 1.6235463619232178 1.3888278007507324 1.194502353668213 0.5948588252067566 0.6958701014518738
496 4.6044111251831055 3.869000196456909 2.952183246612549 2.2327799797058105 2.1281158924102783 1.8869154453277588 1.5882880687713623 2.211907386779785 1.0538662672042847 0.5979668498039246 0.7543299794197083
497 4.5392022132873535 3.5953452587127686 3.082484006881714 2.1778769493103027 1.981774091720581 1.688340187072754 1.841408133506775 1.7575315237045288 1.0336456298828125 0.7356825470924377 0.8121312260627747
498 4.65126371383667 3.515336036682129 3.372065544128418 2.1561105251312256 1.9085830450057983 1.8736757040023804 1.3892964124679565 1.7208079099655151 1.1837637424468994 0.7845842838287354 0.7954633831977844
499 4.785711765289307 3.385747194290161 3.275724172592163 2.128955602645874 1.9845633506774902 1.95553457736969 1.579372525215149 1.3173595666885376 1.1804678440093994 0.8420700430870056 0.8623018860816956
500 4.629624366760254 3.559030532836914 3.361056089401245 2.321821451187134 1.9901123046875 2.032801866531372 1.808443307876587 1.2327481508255005 1.4495404958724976 0.6451066136360168 0.5187119841575623
501 4.769947528839111 3.5446224212646484 3.4442379474639893 2.302992582321167 1.97554612159729 2.076570987701416 1.7116570472717285 1.1966133117675781 0.8974511623382568 0.8415750861167908 0.7587688565254211
502 4.77218770980835 3.686979293823242 3.480276584625244 2.352945327758789 2.252824544906616 2.1728084087371826 1.6559677124023438 1.379564642906189 1.210109829902649 0.7044305801391602 0.5628096461296082
503 4.573856353759766 3.6736538410186768 3.457913398742676 2.4051454067230225 2.0543692111968994 1.9471957683563232 1.7476094961166382 1.19686758518219 0.958635687828064 0.7687058448791504 0.49294501543045044
504 4.672892093658447 3.7606630325317383 3.4385335445404053 2.522392988204956 2.0750768184661865 1.8854516744613647 1.4929029941558838 1.1329141855239868 1.1363651752471924 0.71480393409729 0.6175035834312439
505 4.809516429901123 3.627399444580078 3.6385393142700195 2.488887071609497 2.062957763671875 1.8651164770126343 1.4925925731658936 1.2500578165054321 0.984342098236084 0.7358914613723755 0.8502603769302368
506 4.876121997833252 3.4290435314178467 3.9751689434051514 2.2572338581085205 2.176797866821289 2.015308380126953 1.9531768560409546 1.3355202674865723 1.049277663230896 0.6396521925926208 0.9915238618850708
507 4.936101913452148 3.8598673343658447 3.771136999130249 2.4912161827087402 2.214845895767212 1.9342820644378662 2.182260513305664 1.2087385654449463 1.3637511730194092 0.7537667751312256 0.7214142084121704
508 4.757655143737793 3.7952656745910645 3.5564804077148438 2.6214427947998047 2.001906633377075 1.7286436557769775 2.2254016399383545 1.0155718326568604 0.795421302318573 0.7201814651489258 0.8663854002952576
509 4.955082893371582 3.555842399597168 3.8584823608398438 2.289097547531128 2.264791965484619 2.03682541847229 2.129347562789917 1.0269886255264282 1.2400720119476318 0.7648757696151733 0.9904425740242004
510 4.898569583892822 3.6229910850524902 3.856326103210449 2.132449150085449 2.3367655277252197 1.9034146070480347 2.104959726333618 0.8640080094337463 1.0715467929840088 0.6383455991744995 0.9094299077987671
511 4.864621639251709 3.6060116291046143 4.155142307281494 2.24127459526062 2.5557239055633545 1.728851318359375 1.7779946327209473 1.0976808071136475 0.7748565077781677 0.6054835915565491 0.5866403579711914
512 5.059550762176514 3.5115723609924316 4.251433849334717 2.3431577682495117 2.7395856380462646 1.847609519958496 2.0040605068206787 1.1957342624664307 1.0725798606872559 0.6169652938842773 0.6888961791992188
513 5.19539737701416 3.545973777770996 4.29895544052124 2.2743399143218994 2.5565974712371826 1.8064680099487305 2.1731534004211426 1.4843926429748535 0.9105510115623474 0.7217088341712952 0.6680269837379456
514 5.142406463623047 3.6575839519500732 4.402477264404297 2.2702906131744385 2.4343810081481934 2.0445051193237305 2.003107786178589 1.3979694843292236 0.9960601925849915 0.5450544953346252 0.6015226244926453
515 5.189230442047119 3.6188461780548096 4.517390251159668 2.3184103965759277 2.506525754928589 1.8457671403884888 2.0993149280548096 1.3345316648483276 0.9906072020530701 0.7383734583854675 0.6095870733261108
516 4.923360347747803 3.245072841644287 4.373682975769043 2.0279297828674316 2.3960072994232178 2.026857376098633 2.2981340885162354 1.264616847038269 0.99263995885849 0.7455552816390991 0.5685980916023254
517 4.876959800720215 3.277315139770508 4.259853839874268 2.003164052963257 2.2854440212249756 1.860640287399292 2.0161924362182617 1.2664955854415894 0.8153944611549377 0.5428352952003479 0.5872064232826233
518 4.664877891540527 3.447322130203247 4.436690330505371 2.11704158782959 2.391935348510742 1.862094759941101 2.3389065265655518 1.8209147453308105 0.6453513503074646 0.917382001876831 0.7572913765907288
519 4.57049560546875 3.151475429534912 4.291385173797607 2.0431325435638428 2.5055360794067383 1.9285608530044556 2.3380894660949707 1.1313380002975464 0.9034412503242493 0.7984939813613892 0.5680046677589417
520 4.476584434509277 2.9722890853881836 4.185721397399902 1.9151688814163208 2.34797739982605 2.0760464668273926 2.0512707233428955 1.2826851606369019 0.6987664699554443 0.865983247756958 0.6566006541252136
521 4.43336820602417 3.1216371059417725 4.0404462814331055 1.9123008251190186 2.23750638961792 2.0765328407287598 1.8675241470336914 1.4227951765060425 1.28876793384552 0.731965959072113 0.5847161412239075
522 4.6453471183776855 3.3158154487609863 4.0961103439331055 2.193627119064331 2.4442355632781982 1.9869019985198975 1.9588044881820679 1.3473858833312988 0.8354616761207581 0.8239232301712036 0.5374778509140015
523 4.838611125946045 3.390584945678711 3.9224181175231934 2.093766927719116 2.413353681564331 1.9412360191345215 2.038180351257324 1.329060673713684 0.9964342713356018 0.7375052571296692 0.5391351580619812
524 4.934513568878174 3.572530508041382 3.91727876663208 2.0088682174682617 2.257091522216797 1.9478093385696411 1.9406851530075073 1.8300811052322388 0.7783399224281311 0.7872431874275208 0.6880576610565186
525 4.803455352783203 3.412341594696045 3.827845811843872 2.076765775680542 2.155587911605835 1.9500714540481567 1.921195149421692 1.496781826019287 0.5727673768997192 0.7518510818481445 0.5733183026313782
526 4.50489616394043 3.495074510574341 3.611922025680542 2.0671024322509766 2.0141077041625977 1.7641457319259644 2.102876901626587 1.4916493892669678 0.9724847078323364 0.7738165855407715 0.6540756225585938
527 4.639559745788574 3.8316197395324707 3.3701672554016113 2.0759942531585693 2.0101430416107178 2.0147902965545654 1.9981516599655151 1.552251935005188 0.9207175374031067 0.7641531229019165 0.5734063982963562
528 4.648238658905029 3.678262233734131 3.4793572425842285 2.0198938846588135 2.132185220718384 2.19380259513855 2.0011777877807617 1.53950035572052 0.8589670658111572 0.6718214750289917 0.5448599457740784
529 4.5870585441589355 3.2330877780914307 3.585974931716919 1.9224551916122437 2.023987054824829 1.959742784500122 1.827414870262146 1.3298110961914063 1.0270923376083374 0.7051212191581726 0.5000941753387451
530 4.725691795349121 3.4786911010742188 3.5946543216705322 1.9763703346252441 2.1384217739105225 2.0105245113372803 2.0062921047210693 1.1508209705352783 0.7232828140258789 0.7153385877609253 0.6071471571922302
531 4.968701362609863 3.785179376602173 3.7918193340301514 2.0732455253601074 2.113063097000122 1.9379669427871704 2.0932514667510986 1.342759609222412 0.8134468793869019 0.6919631958007813 0.4923230707645416
532 4.680397987365723 3.7745323181152344 3.439870595932007 1.9851329326629639 2.1261839866638184 2.2348790168762207 1.961993932723999 1.3116780519485474 1.1677696704864502 0.66376793384552 0.6038167476654053
533 4.558425426483154 3.66971492767334 3.1853253841400146 1.8743079900741577 1.963707447052002 1.9257761240005493 2.064941167831421 1.173351764678955 1.126587986946106 0.7827916145324707 0.5828410387039185
534 4.275654315948486 3.4553542137145996 3.484323024749756 2.138131856918335 2.1331264972686768 2.0857956409454346 2.005420207977295 1.1038862466812134 0.9278820753097534 0.6017303466796875 0.6702356338500977
535 4.6488518714904785 3.5123536586761475 3.502208948135376 1.8671135902404785 2.092966079711914 2.0513694286346436 1.4635497331619263 1.0455093383789063 0.9299410581588745 0.6124517321586609 0.5597680807113647
536 4.287336826324463 3.3097856044769287 3.568483591079712 1.9146233797073364 2.166520595550537 1.887954831123352 1.3077507019042969 1.3390545845031738 1.1378066539764404 0.7281333208084106 0.5821796655654907
537 4.261857509613037 3.386793375015259 3.5236809253692627 1.86741304397583 2.253843307495117 1.8380309343338013 1.587173581123352 1.392124056816101 1.5743675231933594 0.6940975189208984 0.6151265501976013
538 4.360307693481445 3.5969085693359375 3.527095079421997 2.1268246173858643 2.1966779232025146 2.0252504348754883 1.7132569551467896 1.1599241495132446 0.8269537687301636 0.7623782753944397 0.7539364099502563
539 4.371429443359375 3.3667609691619873 3.8277158737182617 2.0429306030273438 2.3608975410461426 1.9206645488739014 1.9166548252105713 1.2481422424316406 0.838294506072998 0.7479530572891235 0.7461941242218018
540 4.055213928222656 3.0006022453308105 3.69563889503479 1.8643486499786377 2.1707170009613037 1.77658212184906 1.697589635848999 1.1566344499588013 0.8811212182044983 0.9359076619148254 0.8165420889854431
541 4.230857849121094 3.4067776203155518 3.8606441020965576 1.8672828674316406 2.263272523880005 1.6092476844787598 1.4698808193206787 1.5517545938491821 0.9087274670600891 0.7470434308052063 0.8129497170448303
542 4.279550552368164 3.544233798980713 3.800858736038208 1.8755851984024048 2.24477481842041 1.978426218032837 1.6414062976837158 1.501431941986084 0.7386273741722107 0.6712517142295837 0.6548190116882324
543 4.454095840454102 3.484431743621826 3.8836495876312256 1.8909279108047485 2.276019334793091 1.7444279193878174 1.8478381633758545 1.0359365940093994 0.8889430165290833 1.03739333152771 0.5224852561950684
544 4.659054756164551 3.500070571899414 4.129010200500488 2.059760093688965 2.4972379207611084 1.8870387077331543 1.8398761749267578 1.115044116973877 1.5596359968185425 0.8241579532623291 0.6048216223716736
545 4.749314308166504 3.4583590030670166 3.975553035736084 2.223886728286743 2.4605634212493896 2.0753939151763916 1.7410881519317627 0.9476357102394104 0.865267813205719 0.768213152885437 0.5334639549255371
546 4.807814598083496 3.5705647468566895 3.9260051250457764 2.396188259124756 2.336137056350708 2.089038372039795 1.2955721616744995 1.102482795715332 1.0073606967926025 0.6758541464805603 0.595526397228241
547 4.53402042388916 3.370378255844116 3.872838020324707 2.074254274368286 2.231257438659668 1.9659463167190552 1.308984637260437 1.0302809476852417 0.719666063785553 0.6610895395278931 0.5282750725746155
548 4.975993633270264 3.659116744995117 3.8937058448791504 2.1440269947052 2.444286346435547 1.788402795791626 1.4648778438568115 1.0615692138671875 0.858497142791748 0.7317497134208679 0.7077528238296509
549 4.928872585296631 3.756227970123291 3.7774477005004883 2.139343500137329 2.3433995246887207 1.9982320070266724 1.4367119073867798 1.0708390474319458 0.681816816329956 0.7114529013633728 0.8098242878913879
550 4.740485191345215 3.445465326309204 3.662208080291748 1.9085367918014526 2.4057722091674805 2.005573272705078 1.7922723293304443 0.7840782403945923 0.7326153516769409 0.835087239742279 0.5803864598274231
551 4.569234371185303 3.4005720615386963 3.4561400413513184 2.075237989425659 2.2230968475341797 2.007120132446289 1.5982081890106201 0.9356626868247986 0.8827213048934937 0.8155564665794373 0.5808196663856506
552 4.5675482749938965 3.5331814289093018 3.870256185531616 2.1167290210723877 2.2378287315368652 1.88260817527771 1.6155157089233398 0.9071412086486816 0.6942695379257202 0.6308547854423523 0.6582165956497192
553 4.7726922035217285 3.4919373989105225 3.8667426109313965 2.2012245655059814 2.245706796646118 1.741834044456482 1.9326874017715454 1.1067689657211304 0.905989408493042 0.6381509304046631 0.8165407776832581
554 4.986080646514893 3.516934871673584 4.236230850219727 2.1893575191497803 2.4068965911865234 1.8598449230194092 1.8666999340057373 1.1854225397109985 0.6843145489692688 0.8819142580032349 0.7119563221931458
555 4.705132961273193 3.436349868774414 4.022456169128418 2.248765707015991 2.3213772773742676 1.8571901321411133 2.060464382171631 1.0369535684585571 1.1156823635101318 0.6400927305221558 0.6177874207496643
556 4.671948432922363 3.287611722946167 3.982635498046875 2.16768217086792 2.2414743900299072 1.8849689960479736 1.7854288816452026 1.2837527990341187 0.868499755859375 0.8609541654586792 0.48178648948669434
557 4.819644927978516 3.283560037612915 4.190188884735107 2.133134126663208 2.279376268386841 1.6353615522384644 1.700756549835205 1.110556960105896 1.0561076402664185 0.8072473406791687 0.6152180433273315
558 4.904336929321289 3.2862467765808105 4.354061603546143 2.104971170425415 2.3010194301605225 1.8734345436096191 2.1714894771575928 0.9652948975563049 1.0939122438430786 0.8080867528915405 0.8282427191734314
559 5.0937323570251465 3.516084909439087 4.175722122192383 2.0635428428649902 2.3452248573303223 1.8693946599960327 1.7423065900802612 1.173307180404663 0.7813884019851685 0.7029908895492554 0.7056862711906433
560 4.755927085876465 3.505059242248535 4.104307651519775 2.191603183746338 2.3511996269226074 1.7493841648101807 1.786535382270813 1.1280163526535034 0.9556549191474915 0.6058931350708008 0.7279121279716492
561 4.717448711395264 3.5258636474609375 3.9921936988830566 2.233283281326294 2.322064161300659 1.7843226194381714 1.7951140403747559 0.9500937461853027 0.8367171883583069 0.7175319790840149 0.5765533447265625
562 4.7976603507995605 3.433288812637329 4.090445041656494 2.228545904159546 2.343562364578247 1.9384580850601196 1.4768120050430298 1.1164450645446777 0.9072788953781128 0.6956617832183838 0.5928134322166443
563 4.827397346496582 3.4126479625701904 4.0618486404418945 2.2652852535247803 2.533438205718994 1.8774148225784302 1.952169418334961 1.2120063304901123 1.1757400035858154 0.6408953070640564 0.6333085894584656
564 4.903857231140137 3.458794355392456 4.122166156768799 2.305734872817993 2.3316304683685303 1.8401105403900146 1.482665777206421 1.4436849355697632 0.9276522397994995 0.683721125125885 0.649340033531189
565 5.047122955322266 3.675516128540039 4.248915195465088 2.3173351287841797 2.4371516704559326 1.88520348072052 1.6222710609436035 1.3884201049804688 0.8243796825408936 0.6915373206138611 0.66288161277771
566 4.6453962326049805 3.8124961853027344 4.033784866333008 2.3676092624664307 2.3159866333007813 1.8857669830322266 1.6368825435638428 1.6087077856063843 0.8720820546150208 0.6468867659568787 0.5755511522293091
567 4.66444206237793 3.5788962841033936 3.8118410110473633 2.1422016620635986 2.358600378036499 1.83565354347229 1.772985816001892 1.2202341556549072 1.167617678642273 0.7107598185539246 0.5997706651687622
568 4.679044723510742 3.554356575012207 3.889822483062744 2.223541498184204 2.2631421089172363 1.986121654510498 1.433019757270813 1.059236764907837 0.7549376487731934 0.6933537721633911 0.9095793962478638
569 4.9097466468811035 3.633517026901245 3.985079050064087 2.1953330039978027 2.3725316524505615 1.9302374124526978 1.714987874031067 1.0945273637771606 0.9645803570747375 0.7192095518112183 0.8216657638549805
570 4.873785018920898 3.538919687271118 4.038533687591553 2.1668901443481445 2.5321877002716064 1.9054871797561646 2.1136791706085205 1.0895335674285889 0.9687858819961548 0.7215374112129211 0.65028315782547
571 4.764525413513184 3.4492998123168945 4.29630708694458 2.3112194538116455 2.676832914352417 2.034881353378296 1.8344314098358154 1.1376380920410156 0.7713445425033569 0.6768673062324524 0.8525902628898621
572 4.572704792022705 3.2945351600646973 3.992605447769165 2.133786678314209 2.4494681358337402 1.7244013547897339 1.7817180156707764 1.2320172786712646 0.8947822451591492 0.7013663053512573 0.5636222958564758
573 4.965251922607422 3.677144765853882 4.235483646392822 2.338815927505493 2.283006191253662 1.9115923643112183 1.4094531536102295 1.2011692523956299 0.8453953862190247 0.9241710901260376 0.7750341892242432
574 5.185499668121338 3.691254138946533 4.199023246765137 2.198141098022461 2.4462273120880127 2.0556657314300537 1.5619661808013916 1.1129755973815918 0.7296552062034607 0.7741434574127197 0.7050644755363464
575 4.856630325317383 3.4677605628967285 4.229292869567871 2.200730800628662 2.4422895908355713 1.8097128868103027 1.463701605796814 1.1426273584365845 0.8959505558013916 0.7896728515625 0.7098718285560608
576 4.792843818664551 3.621734380722046 4.143467426300049 2.2951457500457764 2.4421374797821045 2.046940326690674 1.7101186513900757 1.2811808586120605 0.7306126356124878 0.8526957035064697 0.8165304064750671
577 4.796952724456787 3.4189600944519043 4.188185214996338 2.2087459564208984 2.608142852783203 1.9628629684448242 1.7074171304702759 1.4196685552597046 0.6599043011665344 0.7297734022140503 0.6596696376800537
578 4.702614784240723 3.29121994972229 4.336855411529541 2.1847622394561768 2.6246416568756104 1.7578468322753906 1.4662433862686157 1.4600650072097778 1.1334208250045776 0.7225438356399536 0.7130082845687866
579 4.337054252624512 3.134406566619873 3.975604295730591 1.9931087493896484 2.5682642459869385 1.9362047910690308 1.5724295377731323 1.243260145187378 0.7160605788230896 0.5967422723770142 0.6909423470497131
580 4.521599769592285 3.4018306732177734 3.906618595123291 2.197953701019287 2.5103180408477783 1.6958789825439453 1.7829807996749878 1.0810683965682983 0.7235440611839294 0.8490064144134521 0.681698203086853
581 4.473872184753418 3.2846193313598633 3.8441083431243896 2.1581594944000244 2.610090970993042 1.9511890411376953 1.372788667678833 1.2538961172103882 0.8124480247497559 0.7701893448829651 0.8975501656532288
582 4.497190475463867 3.531479597091675 3.7997188568115234 2.178574562072754 2.662198066711426 1.8648478984832764 1.58977472782135 0.9916127324104309 0.9703676700592041 0.8032541871070862 0.694961667060852
583 4.585537433624268 3.606318712234497 3.6886074542999268 2.2618699073791504 2.4337291717529297 1.8827751874923706 1.2192094326019287 1.3637505769729614 0.7442339658737183 0.8314950466156006 0.7119222283363342
584 4.795966625213623 3.3460733890533447 4.176637649536133 2.1129188537597656 2.6770291328430176 1.8485928773880005 1.5613043308258057 1.1121234893798828 1.027032494544983 0.7826662659645081 0.7226548194885254
585 4.512103080749512 3.4079344272613525 3.858323574066162 2.15614652633667 2.3724348545074463 1.752732515335083 1.7374529838562012 1.0174343585968018 0.7826704978942871 0.7645372748374939 0.7192679643630981
586 4.162712097167969 3.1485822200775146 3.9843263626098633 2.0687875747680664 2.684675455093384 1.7766437530517578 1.8650506734848022 1.1825382709503174 1.122860312461853 0.6161131858825684 0.7072203755378723
587 4.252498626708984 3.303635597229004 3.7898545265197754 2.0998728275299072 2.531507968902588 1.8932799100875854 1.546088695526123 0.970232367515564 0.9215803146362305 0.7040931582450867 0.765349805355072
588 3.866968870162964 3.007758378982544 3.3159596920013428 1.9585282802581787 2.296198844909668 1.799631118774414 1.8043007850646973 0.8413422107696533 0.8115434646606445 0.7377837896347046 0.7280341386795044
589 3.98160457611084 3.079599142074585 3.3539481163024902 1.9380569458007813 2.255237579345703 1.8419609069824219 1.579213261604309 0.9642900824546814 0.8533117175102234 0.8401193618774414 0.6883372068405151
590 3.9749722480773926 2.9024856090545654 3.404615879058838 1.882494330406189 2.328829288482666 1.7803847789764404 1.3718668222427368 0.9024428725242615 1.1576130390167236 0.7489825487136841 0.9092357158660889
591 4.178155899047852 3.145089626312256 3.513092279434204 1.998447060585022 2.435586929321289 1.7757502794265747 1.1384772062301636 1.1406359672546387 1.1220173835754395 0.6292088031768799 0.8374074101448059
592 4.368946075439453 3.4375455379486084 3.3353207111358643 1.932788372039795 2.396994113922119 1.9563610553741455 1.4452933073043823 0.9533732533454895 1.0291919708251953 0.6947384476661682 0.7646732926368713
593 4.500442028045654 3.386888027191162 3.4759089946746826 2.005976676940918 2.3612968921661377 1.8577598333358765 1.6990468502044678 0.9575009942054749 1.0093774795532227 0.7204787731170654 0.8926296830177307
594 4.4259538650512695 3.458453893661499 3.6081795692443848 2.086167097091675 2.4385249614715576 1.824139952659607 1.4302377700805664 1.0645002126693726 0.8110461831092834 0.7494122385978699 0.9012618660926819
595 4.28210973739624 3.386018991470337 3.4750664234161377 2.155672550201416 2.3965182304382324 1.8499505519866943 1.6718546152114868 1.001571774482727 1.0963987112045288 0.569631040096283 0.7960619926452637
596 4.188934326171875 3.442349910736084 3.259268045425415 2.1639368534088135 2.3150455951690674 2.0622849464416504 1.336901068687439 0.9360234141349792 0.8481987714767456 0.626907467842102 0.7046051621437073
597 4.2499308586120605 3.1414451599121094 3.5562915802001953 1.9834035634994507 2.438462972640991 2.0530662536621094 1.3577356338500977 0.9255234599113464 1.661091923713684 0.5864275097846985 0.7887634634971619
598 4.374971866607666 3.2661683559417725 3.5313901901245117 2.0308125019073486 2.4341487884521484 2.0259039402008057 1.1301361322402954 1.0366785526275635 1.290451169013977 0.5473402142524719 0.688500702381134
599 4.481683731079102 3.076939582824707 3.700958251953125 2.0122742652893066 2.5081048011779785 1.9887827634811401 1.522983431816101 0.9076369404792786 1.0654933452606201 0.6421151161193848 0.724759042263031
600 4.571941375732422 3.1741580963134766 3.7459027767181396 2.086801052093506 2.624058485031128 2.1128411293029785 1.0377832651138306 1.0435627698898315 0.9560750722885132 0.7788289785385132 0.7980346083641052
601 4.603408336639404 3.0846309661865234 3.95849871635437 1.9543217420578003 2.556032419204712 2.128208637237549 1.0147887468338013 0.9823559522628784 1.0964131355285645 0.6218740940093994 0.7935523390769958
602 4.29765510559082 3.2290358543395996 3.6115236282348633 2.0729682445526123 2.536048650741577 1.8349945545196533 1.1529929637908936 1.2227888107299805 0.7345881462097168 0.6990044116973877 0.6787595152854919
603 4.219692707061768 3.185176134109497 3.4653055667877197 2.1242384910583496 2.353768825531006 2.1506905555725098 1.2897602319717407 0.9945800304412842 0.867881715297699 0.6319222450256348 0.6407546401023865
604 4.15253210067749 3.410877227783203 3.21895432472229 2.1512868404388428 2.0556981563568115 2.1082370281219482 1.4718642234802246 1.2594184875488281 1.2185899019241333 0.7119302749633789 0.7045711278915405
605 4.120125770568848 3.3180954456329346 3.6888163089752197 2.292119026184082 2.549354076385498 2.0280182361602783 1.2451927661895752 1.0975546836853027 1.7522118091583252 0.6796995401382446 0.6321328282356262
606 4.075659275054932 3.1977431774139404 3.72159743309021 2.1871140003204346 2.558929443359375 1.8847342729568481 1.0820454359054565 1.1062498092651367 1.1642440557479858 0.6333727240562439 0.8446698784828186
607 3.966712713241577 3.266753911972046 3.5253968238830566 2.070920705795288 2.5000863075256348 1.9074618816375732 1.08279550075531 1.2636851072311401 0.8082165122032166 0.7499846816062927 0.7295915484428406
608 4.173637390136719 3.185137987136841 3.807878255844116 2.154980421066284 2.5023927688598633 1.8367098569869995 1.177700161933899 0.8868635296821594 0.746925413608551 0.649990975856781 0.6547660827636719
609 4.357502460479736 3.427497148513794 3.746892213821411 2.1239476203918457 2.6290581226348877 2.139955759048462 1.2940409183502197 1.1219208240509033 0.7583246231079102 0.6167681217193604 0.7659520506858826
610 4.272813320159912 3.554302453994751 3.5108373165130615 2.1279993057250977 2.3762459754943848 2.0177488327026367 1.3191505670547485 1.095493197441101 0.7437403202056885 0.5448179244995117 0.6695989370346069
611 4.050358295440674 3.457751989364624 3.518831491470337 2.2827610969543457 2.343492269515991 1.7491809129714966 1.1218409538269043 0.9092551469802856 0.8216035962104797 0.6813318133354187 0.8105921745300293
612 3.844294548034668 3.38313889503479 3.59252667427063 2.0435144901275635 2.426999807357788 1.9698418378829956 1.2428103685379028 1.0059142112731934 1.0220587253570557 0.7208201289176941 0.7438771724700928
613 4.0461273193359375 3.3655004501342773 3.736163377761841 2.0787880420684814 2.4794349670410156 1.914469838142395 1.3085339069366455 0.9013345837593079 0.9050964117050171 0.6633329391479492 0.6195258498191833
614 3.988363027572632 3.2271392345428467 3.5987210273742676 2.129042148590088 2.355513095855713 2.113571882247925 1.4240179061889648 0.982672393321991 1.0075331926345825 0.6331873536109924 0.7942336201667786
615 4.174091339111328 3.516228437423706 3.723879337310791 2.2255616188049316 2.513129949569702 1.9888378381729126 1.3666390180587769 1.1487022638320923 0.8615685701370239 0.7721724510192871 0.709055483341217
616 4.18373441696167 3.233203649520874 3.824263334274292 2.003504991531372 2.436328649520874 2.0627715587615967 1.7778109312057495 0.8791123628616333 0.6860338449478149 0.6316332221031189 0.7833533883094788
617 4.297039985656738 3.1115593910217285 3.697072744369507 1.9330651760101318 2.346684694290161 1.751234531402588 1.8406120538711548 1.0739517211914063 1.0413198471069336 0.5245953798294067 0.8541639447212219
618 4.192847728729248 3.126619815826416 3.5481173992156982 1.9647225141525269 2.228708267211914 1.7712955474853516 1.3314191102981567 0.9480337500572205 1.1872109174728394 0.7580779790878296 0.686901330947876
619 4.0184831619262695 3.1307928562164307 3.4937398433685303 1.9355220794677734 1.9667866230010986 2.038792610168457 1.1025071144104004 1.1041512489318848 0.9026196002960205 0.7751185894012451 0.9466782212257385
620 4.137476444244385 3.0149707794189453 3.8106839656829834 1.8989249467849731 2.2138025760650635 1.933252215385437 1.110148549079895 0.7576526999473572 0.8858305215835571 0.6948449611663818 0.8278175592422485
621 4.148482799530029 3.1279375553131104 3.8152055740356445 1.800262689590454 2.2390897274017334 2.0375070571899414 1.0325119495391846 1.159948706626892 1.065527319908142 0.6518403887748718 0.673538863658905
622 4.211784362792969 3.1795289516448975 3.7651779651641846 1.9350214004516602 2.3717284202575684 1.8849570751190186 0.9792301654815674 1.128383994102478 1.0859777927398682 0.6040934324264526 0.6881622672080994
623 4.184161186218262 3.323234796524048 3.565717935562134 1.68796968460083 2.320286989212036 2.082753896713257 1.4402521848678589 1.0439289808273315 1.1784931421279907 0.9663567543029785 0.7380636930465698
624 4.546681880950928 3.257870674133301 3.641996145248413 1.9474691152572632 2.358821392059326 2.043926239013672 1.519514799118042 1.1108344793319702 1.0538690090179443 0.745029091835022 0.7615664005279541
625 4.582625389099121 3.3647491931915283 3.58140230178833 1.9529268741607666 2.2167489528656006 2.109058380126953 1.2151620388031006 1.015769600868225 1.2853935956954956 0.7725275754928589 0.7801149487495422
626 4.883213043212891 3.704827070236206 3.3719115257263184 2.068164825439453 2.214151382446289 2.113962411880493 1.0757135152816772 1.1356596946716309 1.0309919118881226 0.7019445896148682 0.7253420948982239
627 4.984023094177246 3.781287908554077 3.6286768913269043 2.0211377143859863 2.134194850921631 1.822713851928711 1.2405956983566284 0.9710962772369385 0.9933294057846069 0.6536498665809631 0.7580844163894653
628 5.038416385650635 3.6680567264556885 3.700798273086548 1.994105577468872 2.3252041339874268 1.584632396697998 1.34894859790802 0.9760690927505493 0.7804868817329407 0.7062295079231262 0.7567203044891357
629 4.473903656005859 3.2323288917541504 3.396477460861206 1.8971929550170898 2.1753766536712646 1.7915008068084717 1.017831802368164 1.1754556894302368 0.6744697093963623 0.5220648646354675 0.7056338787078857
630 4.71592903137207 3.338630199432373 3.4542436599731445 1.9384024143218994 2.1742422580718994 1.5731432437896729 1.4246821403503418 0.9631428122520447 0.8844715356826782 0.7480949759483337 0.6255588531494141
631 4.469788551330566 3.2711403369903564 3.4840025901794434 2.0894198417663574 2.3196568489074707 1.5386942625045776 1.2147053480148315 0.9842153787612915 0.7183475494384766 0.5738141536712646 0.5322954058647156
632 4.496513366699219 3.153273582458496 3.485492706298828 1.8372375965118408 2.275153398513794 1.8129544258117676 1.3782347440719604 0.956341564655304 0.7821930050849915 0.8171480894088745 0.7201301455497742
633 4.922866344451904 3.4280683994293213 3.5180346965789795 2.01370906829834 2.3244497776031494 1.7632282972335815 1.2469044923782349 1.1451680660247803 1.1793811321258545 0.6125476956367493 0.5845087766647339
634 4.804557800292969 3.1926307678222656 3.6196324825286865 1.9637501239776611 2.2216761112213135 1.6139698028564453 1.485427737236023 1.291858196258545 1.2106878757476807 0.8745662569999695 0.6054322719573975
635 4.645336627960205 3.156137704849243 3.289860963821411 2.1988682746887207 2.265202045440674 1.879341721534729 1.4735738039016724 1.132470965385437 0.9650571942329407 0.6525830030441284 0.5325514078140259
636 4.8797287940979 3.420598268508911 3.416985034942627 1.9213579893112183 2.197869062423706 1.7394684553146362 1.6118721961975098 1.0069748163223267 1.0470504760742188 0.6792577505111694 0.6783638596534729
637 4.354736804962158 3.174938917160034 3.393981456756592 1.9546420574188232 2.236314058303833 1.772918462753296 1.6929466724395752 1.007737636566162 1.1192452907562256 0.6658958792686462 0.6986782550811768
638 4.4636125564575195 3.2542052268981934 3.3734216690063477 2.0192694664001465 2.325920581817627 1.9747058153152466 1.663991093635559 1.0893126726150513 1.1178503036499023 0.677466630935669 0.6753360033035278
639 4.453752040863037 3.377929449081421 3.2636561393737793 1.8275271654129028 2.1673147678375244 1.6827651262283325 1.680952787399292 0.8835693001747131 1.2303074598312378 0.6464057564735413 0.7777738571166992
640 4.197956085205078 3.125138759613037 3.2326388359069824 1.9645147323608398 2.1035192012786865 1.6100423336029053 1.6385787725448608 1.028818964958191 0.8594604134559631 0.7052602767944336 0.8282180428504944
641 4.257801532745361 3.22682785987854 3.360753297805786 2.0090527534484863 2.1614773273468018 1.5020242929458618 1.2059407234191895 1.0109096765518188 1.0356929302215576 0.5697405934333801 0.856168270111084
642 4.2092766761779785 3.332442045211792 3.197150945663452 1.8479253053665161 1.969886064529419 1.4856739044189453 0.9848077297210693 1.2318668365478516 1.0324522256851196 0.6734252572059631 0.7531811594963074
643 4.146315574645996 3.244408369064331 3.2201201915740967 1.992274522781372 2.114560842514038 1.588560700416565 1.3420895338058472 1.039092779159546 0.7849538922309875 0.6465834975242615 0.9157669544219971
644 4.226758003234863 3.3406219482421875 3.134366273880005 2.053541898727417 2.039452314376831 1.6820299625396729 1.4200403690338135 1.0216550827026367 0.9561805725097656 0.6433088779449463 0.7023427486419678
645 4.240844249725342 3.7448294162750244 3.0802435874938965 2.0746779441833496 1.9561727046966553 1.8053879737854004 1.0900787115097046 1.5268512964248657 0.8465937972068787 0.5967987179756165 0.8011757135391235
646 4.5126848220825195 3.7277679443359375 3.1021785736083984 2.143831253051758 1.9690014123916626 1.6155197620391846 0.9110298156738281 1.4439914226531982 0.9182536005973816 0.6305529475212097 0.9449471831321716
647 4.322616100311279 3.5418307781219482 3.1866118907928467 2.0943236351013184 2.0392885208129883 1.8724502325057983 1.2402162551879883 1.1633504629135132 1.108062505722046 0.730048418045044 0.8348859548568726
648 4.2673516273498535 3.4493894577026367 3.179659843444824 2.0888590812683105 1.976785659790039 1.8078222274780273 1.4177871942520142 1.1693203449249268 0.7705056071281433 0.586059033870697 0.7512683868408203
649 4.595493316650391 4.030322074890137 3.0665314197540283 2.2897915840148926 2.0636940002441406 1.7200798988342285 1.7773072719573975 1.094130516052246 0.9550979137420654 0.5869001746177673 0.9548267722129822
650 4.4907050132751465 3.5608060359954834 3.2690088748931885 2.136446952819824 2.097951889038086 1.8141669034957886 1.7332319021224976 0.9507197141647339 0.9781028628349304 0.5865038633346558 0.9656063318252563
651 4.32335901260376 3.3922340869903564 3.553278684616089 2.1987082958221436 2.1804020404815674 1.7203445434570313 1.2156907320022583 1.1401925086975098 1.6202360391616821 0.8086578249931335 0.7512623071670532
652 4.354517459869385 3.255018949508667 3.47572660446167 2.125638246536255 2.1958861351013184 1.73099946975708 1.2137258052825928 0.8741554617881775 1.477064847946167 0.6506226062774658 1.0491623878479004
653 4.636474132537842 3.6474204063415527 3.5778985023498535 2.2461678981781006 2.206890344619751 1.7511159181594849 1.2425668239593506 1.0866321325302124 1.2798839807510376 0.7108570337295532 0.9025078415870667
654 5.002026557922363 3.77406907081604 3.653333902359009 2.32380747795105 2.2043700218200684 1.7003304958343506 1.4974817037582397 1.0828485488891602 0.9760040640830994 0.626693844795227 0.9656811356544495
655 4.82807731628418 3.7782328128814697 3.5880043506622314 2.2905001640319824 2.137775182723999 1.772863507270813 1.6798306703567505 1.2030140161514282 1.0725010633468628 0.583382785320282 0.9861466288566589
656 4.845860481262207 3.4419705867767334 3.844216823577881 2.053884744644165 2.261192560195923 1.7997190952301025 1.8698506355285645 0.9406242966651917 1.1529103517532349 0.5626564621925354 0.8009428977966309
657 4.959738254547119 3.559589385986328 3.7224221229553223 2.118861675262451 2.0334243774414063 1.7433862686157227 1.8401926755905151 0.9865549206733704 1.1701120138168335 0.7354532480239868 1.0654159784317017
658 4.442890644073486 3.3261961936950684 3.5478522777557373 2.1653478145599365 2.197450637817383 1.660733699798584 1.415881633758545 1.0481144189834595 1.0810493230819702 0.6084719896316528 1.1227315664291382
659 4.416152477264404 3.3668675422668457 3.3373539447784424 2.1489131450653076 1.981454849243164 1.8621585369110107 1.2825571298599243 1.2139095067977905 1.2287623882293701 0.6339982748031616 0.9664590954780579
660 4.33505916595459 3.119227647781372 3.389491558074951 1.938571810722351 2.111929416656494 1.6867412328720093 1.34800386428833 1.2209638357162476 1.437644362449646 0.7568923234939575 1.0207382440567017
661 4.570718765258789 3.381096601486206 3.5209052562713623 2.1261534690856934 2.081007719039917 1.8661158084869385 1.1456674337387085 1.1726710796356201 1.2319225072860718 0.5492753386497498 0.9704225659370422
662 4.465627670288086 3.2655460834503174 3.5511810779571533 2.085172414779663 2.2781505584716797 1.841846227645874 1.443570613861084 1.0238384008407593 0.987899124622345 0.627173125743866 0.9289963841438293
663 4.386213779449463 3.150358200073242 3.622614860534668 1.9993611574172974 2.1952908039093018 1.738574743270874 1.4005886316299438 1.0820623636245728 0.7966616153717041 0.5875787734985352 0.9427018761634827
664 4.250920295715332 3.1775660514831543 3.4834513664245605 2.1638946533203125 2.1977360248565674 1.9767111539840698 1.5072617530822754 1.146668791770935 0.8353291153907776 0.5508051514625549 1.1282567977905273
665 4.102412223815918 3.2219886779785156 3.359832763671875 2.060950994491577 2.2243831157684326 1.7123181819915771 1.0289238691329956 1.3669170141220093 1.0367554426193237 0.6415693759918213 0.9855721592903137
666 4.085055828094482 3.0765328407287598 3.508657693862915 1.995546579360962 2.1904666423797607 1.9159929752349854 0.9785835146903992 1.2082033157348633 0.8992005586624146 0.6146291494369507 1.0127896070480347
667 4.497471809387207 3.192157506942749 3.6603786945343018 2.052164077758789 2.2330775260925293 1.9381723403930664 1.2702841758728027 1.1904891729354858 1.0486713647842407 0.6328326463699341 1.014715313911438
668 4.440924167633057 2.998361349105835 3.6776773929595947 2.0654616355895996 2.2025835514068604 1.6585485935211182 1.2190309762954712 1.0163217782974243 0.989112138748169 0.6521698832511902 1.014140248298645
669 4.374180316925049 3.092449188232422 3.536435842514038 2.112469434738159 2.138235569000244 1.9494107961654663 1.261555790901184 0.9624134302139282 1.1060603857040405 0.7556306719779968 1.0770912170410156
670 4.547155857086182 3.164759635925293 3.56689190864563 1.954289436340332 2.1771535873413086 1.8604440689086914 1.528416395187378 1.0635526180267334 1.1316165924072266 0.6434914469718933 1.050325870513916
671 4.670864582061768 3.4672281742095947 3.512071132659912 2.205730676651001 2.0974924564361572 1.5577572584152222 1.6434720754623413 0.9170135259628296 1.1055290699005127 0.7452161312103271 0.8784863948822021
672 4.536224365234375 3.128126859664917 3.999865770339966 2.0681211948394775 2.456510066986084 1.468567967414856 1.8351539373397827 0.9487262964248657 0.7880678176879883 0.6258975863456726 0.9639632701873779
673 4.656464099884033 3.1074767112731934 3.927554130554199 2.0584120750427246 2.376110315322876 1.524369239807129 1.4615534543991089 0.9970346689224243 1.040781855583191 0.6247498393058777 1.0573835372924805
674 4.919963359832764 3.4899959564208984 3.9023356437683105 2.1324124336242676 2.3884618282318115 1.5627102851867676 1.393982172012329 0.9294317364692688 0.8118249773979187 0.6803465485572815 1.0786545276641846
675 4.305197238922119 3.2415709495544434 3.489992618560791 1.989956259727478 2.2747504711151123 1.6800671815872192 1.1223466396331787 1.0565921068191528 1.3138818740844727 0.6398651003837585 1.0499814748764038
676 4.217617034912109 3.047844171524048 3.4741902351379395 1.9908939599990845 2.147749185562134 1.6824758052825928 1.0366029739379883 0.9181737899780273 0.7461860775947571 0.5798380374908447 1.0374977588653564
677 4.195342063903809 3.027026653289795 3.6026222705841064 2.047083616256714 2.179288387298584 1.4968631267547607 1.290061593055725 0.9302235245704651 0.9732412695884705 0.5880628228187561 1.0365575551986694
678 4.214643955230713 2.9871957302093506 3.446608543395996 1.9551823139190674 2.0602798461914063 1.7578619718551636 1.1204664707183838 0.9884121417999268 1.1889375448226929 0.6998701691627502 0.9941465854644775
679 4.100714683532715 3.1061275005340576 3.4879045486450195 1.9893234968185425 2.1594717502593994 1.5689786672592163 1.180253505706787 0.9764066934585571 0.9586982131004333 0.8115785717964172 1.2071014642715454
680 4.3714213371276855 3.199643850326538 3.493281126022339 1.8762296438217163 2.047705888748169 1.5998095273971558 1.3117420673370361 1.2044825553894043 1.0831798315048218 0.7808392643928528 1.1424150466918945
681 4.391575813293457 3.0579893589019775 3.696171283721924 1.8731244802474976 2.2999892234802246 1.7785673141479492 1.090562343597412 1.0356786251068115 0.9035278558731079 0.603918731212616 1.1186970472335815
682 4.513190746307373 3.342855215072632 3.4539802074432373 2.158036947250366 2.19069766998291 1.7930885553359985 1.3076974153518677 1.046434760093689 0.8854043483734131 0.6615970730781555 1.0319997072219849
683 3.900811195373535 2.981579542160034 3.464233875274658 1.7830082178115845 2.324214220046997 1.5597463846206665 1.4932749271392822 1.0112231969833374 0.882867157459259 0.6673405170440674 1.1467727422714233
684 3.819605827331543 3.2395784854888916 3.4316344261169434 1.9271794557571411 2.4125559329986572 1.6413578987121582 1.3027515411376953 0.9830271005630493 1.2273885011672974 0.8269148468971252 1.1671016216278076
685 4.015286445617676 3.16787052154541 3.5112364292144775 1.8981586694717407 2.3626625537872314 1.569063425064087 1.1455458402633667 1.003448486328125 0.857778012752533 0.5824655294418335 1.077691912651062
686 3.770517110824585 2.9067881107330322 3.359236240386963 1.8015875816345215 2.1746253967285156 1.5007684230804443 1.101370930671692 1.448757290840149 1.0311143398284912 0.7207090258598328 1.1651474237442017
687 4.157019138336182 3.1724982261657715 3.4401769638061523 1.8967112302780151 2.1927528381347656 1.649470567703247 1.242933988571167 1.1739943027496338 1.035393476486206 0.6920782923698425 0.9893797039985657
688 4.189263820648193 3.272841215133667 3.420844554901123 1.7887184619903564 2.1911768913269043 1.6129575967788696 1.0841931104660034 0.9459558725357056 0.9759469628334045 0.6658545136451721 1.1923022270202637
689 4.501080513000488 3.4211184978485107 3.5618600845336914 1.9771980047225952 2.190375804901123 1.7752716541290283 1.3087388277053833 1.3116236925125122 1.1315476894378662 0.954128623008728 1.1742466688156128
690 4.2197136878967285 3.284205198287964 3.3924829959869385 2.0796873569488525 2.2353646755218506 1.8653292655944824 1.267541766166687 1.0042760372161865 0.8982037901878357 0.8510946035385132 0.869732677936554
691 4.556382656097412 3.254732131958008 3.3741843700408936 1.9297139644622803 2.090097427368164 1.8337063789367676 1.2728157043457031 1.0255763530731201 1.463424563407898 0.9458450078964233 0.9678351879119873
692 4.359119415283203 3.294525384902954 3.3334949016571045 2.08632230758667 2.129427671432495 1.7146735191345215 1.1254831552505493 0.9524691700935364 0.9527269601821899 0.7059230804443359 1.0462875366210938
693 4.482307434082031 3.405006170272827 3.219302177429199 2.167245626449585 2.0502636432647705 1.9729582071304321 1.1749439239501953 1.2019132375717163 0.8906662464141846 0.5357038378715515 0.874870240688324
694 4.51819372177124 3.281144857406616 3.474191665649414 2.079716682434082 2.199805498123169 1.6820169687271118 1.1987237930297852 1.0652254819869995 1.0681685209274292 0.6090691089630127 0.9748595952987671
695 4.772283554077148 3.28358793258667 3.7708983421325684 2.122612237930298 2.167529344558716 1.668891191482544 1.286521553993225 1.2218341827392578 1.2007160186767578 0.5935169458389282 0.8618914484977722
696 4.571535587310791 3.2861316204071045 3.636276960372925 2.062103509902954 2.2939980030059814 1.7160643339157104 1.266254186630249 1.0623490810394287 1.820194125175476 0.7061564326286316 0.8397947549819946
697 4.498640060424805 3.434251546859741 3.3934309482574463 2.053644895553589 2.1561148166656494 1.6842026710510254 1.2187572717666626 1.1370208263397217 1.95391047000885 0.6343243718147278 0.914410412311554
698 4.50080680847168 3.314955949783325 3.4397401809692383 2.030935525894165 2.214036226272583 1.8237385749816895 1.5047998428344727 0.9622797966003418 1.9091367721557617 0.5886945128440857 0.8826602101325989
699 4.637104034423828 3.661738157272339 3.3815040588378906 2.1035125255584717 2.1450393199920654 1.8782687187194824 1.2770919799804688 1.222419261932373 0.9652436971664429 0.6758971214294434 0.9609932899475098
700 4.668026447296143 3.3321352005004883 3.7367234230041504 2.047276258468628 2.36769700050354 1.7956783771514893 1.2820099592208862 0.9134413003921509 1.0686129331588745 0.6558576822280884 0.9920729994773865
701 4.899308681488037 3.551750898361206 3.381971836090088 1.914496660232544 2.1207692623138428 1.9386957883834839 1.3023672103881836 0.9834984540939331 0.7455165982246399 0.8008121252059937 0.8835346102714539
702 5.000288963317871 3.3322248458862305 3.704577922821045 1.930549144744873 2.102605104446411 1.8469319343566895 1.3895658254623413 1.0618679523468018 1.0526878833770752 0.8204813003540039 0.8360185027122498
703 4.54792594909668 3.2448842525482178 3.4475300312042236 1.9521636962890625 2.2948544025421143 1.7877389192581177 1.392228364944458 1.0042134523391724 1.1145178079605103 0.8149609565734863 0.8816606998443604
704 5.093514442443848 3.466236114501953 3.6073477268218994 2.043761968612671 2.174288749694824 2.0320980548858643 1.1920369863510132 1.0071687698364258 0.8464630246162415 1.1066877841949463 1.0237966775894165
705 5.251301288604736 3.869741678237915 3.5955021381378174 2.0247130393981934 2.2050273418426514 2.167752981185913 1.0952914953231812 1.2114487886428833 0.9450545907020569 0.7159744501113892 0.9375132322311401
706 5.078972816467285 3.642177104949951 3.406489610671997 2.015284776687622 2.1350924968719482 2.020686149597168 1.0995502471923828 0.9325577616691589 0.7243557572364807 0.7555785775184631 0.9575369358062744
707 5.209280490875244 3.7464425563812256 3.736691474914551 2.0033884048461914 2.2223727703094482 1.8128242492675781 1.1232202053070068 1.0138033628463745 0.9419142603874207 0.6258687376976013 0.9535142779350281
708 4.853902339935303 3.598102569580078 3.4601502418518066 2.0686447620391846 2.217177629470825 1.7910716533660889 1.5865588188171387 1.0016350746154785 0.6880414485931396 0.7127718925476074 0.9760487675666809
709 4.910419464111328 3.590195894241333 3.677048444747925 1.9255938529968262 2.2784008979797363 1.9177005290985107 1.6189221143722534 1.0146949291229248 1.0367178916931152 0.7535784840583801 0.9488371014595032
710 4.654595375061035 3.688948392868042 3.6349990367889404 1.8986326456069946 2.3183786869049072 1.9319154024124146 1.073873519897461 1.0171338319778442 0.7990126013755798 0.8919425010681152 0.9650397896766663
711 4.655086994171143 3.636765480041504 3.524134635925293 1.8628208637237549 2.308562994003296 1.9691725969314575 1.1166117191314697 1.242952823638916 1.0312272310256958 0.8062450289726257 1.102718710899353
712 5.039999008178711 3.61202335357666 3.9125845432281494 1.6899222135543823 2.3202157020568848 1.9536927938461304 1.4492814540863037 1.060749888420105 0.758811354637146 0.7350027561187744 1.0253771543502808
713 4.953657150268555 3.5938212871551514 3.729788064956665 1.8484792709350586 2.279849052429199 1.9522455930709839 1.3046939373016357 1.0902018547058105 0.9307526350021362 0.7941870093345642 0.9695582389831543
714 4.780881404876709 3.458331823348999 3.723071336746216 1.8694493770599365 2.258958339691162 1.7878395318984985 1.3688483238220215 1.0968979597091675 1.3024400472640991 0.8692317008972168 0.8896535038948059
715 4.561789035797119 3.2048518657684326 3.7669150829315186 1.9519872665405273 2.2532551288604736 1.9067977666854858 1.2552908658981323 0.9636635780334473 1.3891843557357788 0.7244077920913696 0.8884353041648865
716 4.699677467346191 3.3042221069335938 3.9061977863311768 2.041452407836914 2.388298988342285 1.9811222553253174 1.4165655374526978 1.2409019470214844 1.2745885848999023 0.6843765377998352 0.9029949903488159
717 4.608819484710693 3.2002804279327393 4.015367031097412 1.9985710382461548 2.350700616836548 1.9799563884735107 1.1857229471206665 1.043128490447998 1.3104525804519653 0.6833399534225464 1.074869155883789
718 4.50743293762207 3.3147342205047607 3.664242744445801 1.8805601596832275 2.296017646789551 1.8463988304138184 1.139269232749939 1.3651281595230103 1.3913296461105347 0.652178943157196 0.8784404397010803
719 4.640575408935547 3.2693943977355957 3.8547022342681885 1.8123035430908203 2.3177502155303955 1.8531901836395264 1.0426700115203857 1.1377848386764526 1.1586359739303589 0.6692456603050232 0.8851113319396973
720 4.384321212768555 3.399538993835449 3.640131950378418 1.8028537034988403 2.2457761764526367 1.8907887935638428 1.0517348051071167 1.0236718654632568 1.3988381624221802 0.7532064914703369 0.8434614539146423
721 4.508345603942871 3.4592182636260986 3.8390510082244873 1.8502238988876343 2.1861214637756348 1.9437780380249023 1.1677623987197876 1.0804083347320557 1.5308465957641602 0.880593478679657 0.9626480937004089
722 4.611287593841553 3.4800846576690674 3.7617430686950684 1.6681976318359375 2.1757543087005615 2.0511066913604736 1.0777018070220947 1.213878870010376 1.3826206922531128 1.1034539937973022 0.9779850244522095
723 4.563919544219971 3.5976176261901855 3.713330030441284 2.0174570083618164 2.2865066528320313 1.8393946886062622 1.2268884181976318 1.116174578666687 1.2212215662002563 0.8594870567321777 0.8317671418190002
724 4.391510009765625 3.2945845127105713 3.7223141193389893 1.8905916213989258 2.4030208587646484 1.9454190731048584 1.3528507947921753 1.0102466344833374 1.435767412185669 0.7071917653083801 0.9158849120140076
725 4.155681133270264 3.1039068698883057 3.68060302734375 1.7229036092758179 2.131704092025757 1.8704921007156372 1.7119784355163574 1.3606947660446167 1.495754361152649 0.7572727203369141 0.9560887217521667
726 4.360162258148193 3.2012109756469727 3.801844596862793 1.7332333326339722 2.185861349105835 1.7659912109375 1.2131798267364502 1.2047115564346313 1.4090228080749512 0.7536388039588928 0.9443767666816711
727 4.512579441070557 3.2227771282196045 4.021581649780273 2.011920928955078 2.178555727005005 1.562728762626648 1.3665928840637207 1.2168594598770142 1.3506163358688354 0.807092547416687 1.0447239875793457
728 4.715499401092529 3.2778778076171875 4.170119762420654 2.058257579803467 2.1644530296325684 1.6669410467147827 1.6760228872299194 1.0286873579025269 1.53982675075531 0.5963868498802185 1.1092115640640259
729 4.625263214111328 3.2798216342926025 4.03726863861084 1.936866283416748 2.2934200763702393 1.7391265630722046 1.391269564628601 1.0935426950454712 1.662583589553833 0.6132348775863647 1.0988523960113525
730 4.745196342468262 3.2843172550201416 3.9521987438201904 1.938691258430481 2.174752950668335 1.8393239974975586 1.8866664171218872 1.1130479574203491 1.0321907997131348 0.8256353139877319 1.0349757671356201
731 4.517417907714844 3.190035104751587 3.8084957599639893 1.8315976858139038 2.101933240890503 1.9127488136291504 1.5765972137451172 1.1949328184127808 0.7640736103057861 0.6570351719856262 1.049635410308838
732 4.429605484008789 3.1196703910827637 4.077280521392822 1.7446743249893188 2.279261827468872 1.8573787212371826 1.3593926429748535 0.9551764726638794 0.9837066531181335 0.7998067736625671 1.0897752046585083
733 4.678467273712158 3.1218934059143066 4.044060230255127 1.8689223527908325 2.2133398056030273 1.938010811805725 1.1038553714752197 1.0998629331588745 0.6907557249069214 0.6475985646247864 1.1034139394760132
734 4.627694129943848 3.0744287967681885 3.935450792312622 1.6707066297531128 2.185659170150757 2.0430397987365723 1.2486166954040527 1.1582573652267456 0.7481849193572998 0.6865292191505432 0.9712313413619995
735 4.204220294952393 2.765878200531006 4.037777900695801 1.823867678642273 2.431333303451538 1.8825111389160156 1.2495845556259155 1.2461196184158325 0.872071385383606 0.6797168850898743 1.139006495475769
736 4.212018013000488 3.160710334777832 3.662919521331787 1.8381104469299316 2.1899406909942627 2.0865814685821533 1.2166239023208618 1.007039189338684 0.7859018445014954 0.6182867288589478 0.9608796238899231
737 4.194705486297607 3.4179632663726807 3.580211877822876 1.8570404052734375 2.2354397773742676 2.122681140899658 1.8574522733688354 0.9588027596473694 0.8933408260345459 0.6012119054794312 0.9217657446861267
738 4.185129642486572 3.2988407611846924 3.6020119190216064 1.9227168560028076 2.173595428466797 1.99774968624115 2.005802631378174 1.0441505908966064 0.7341625690460205 0.797256350517273 0.9516417384147644
739 4.479242324829102 3.3364362716674805 3.7664027214050293 1.8890244960784912 2.264930009841919 1.6116491556167603 1.451432228088379 0.8717314600944519 0.9079999923706055 0.7418811917304993 0.9592272639274597
740 4.712244987487793 3.311170816421509 4.104413986206055 1.8307526111602783 2.4315025806427 1.6925066709518433 1.5701730251312256 1.030028223991394 0.6953267455101013 0.8933095932006836 0.9578632116317749
741 4.7555108070373535 3.3694024085998535 3.8183095455169678 1.8375744819641113 2.2264585494995117 1.7747139930725098 1.2720471620559692 1.2131553888320923 0.8602609038352966 0.8764927387237549 0.8679938316345215
742 4.642105579376221 3.2690179347991943 3.7046422958374023 1.8222217559814453 2.138606548309326 1.683314561843872 1.8274996280670166 1.1659525632858276 0.8203096389770508 0.7033445239067078 0.8439856767654419
743 5.191359043121338 3.649576425552368 4.045173645019531 1.957191824913025 2.139251470565796 1.7120747566223145 1.8115520477294922 0.9192641377449036 0.5890472531318665 0.7965303063392639 0.9563515782356262
744 4.947229385375977 3.333892345428467 3.90169095993042 1.9519108533859253 2.068188428878784 1.8900448083877563 1.4962588548660278 0.8968448638916016 1.1737966537475586 0.6946375370025635 0.9685817956924438
745 4.558417320251465 3.328057050704956 3.7903943061828613 2.048341989517212 2.1652801036834717 1.7082141637802124 1.607224464416504 0.96430903673172 0.7714162468910217 0.49766892194747925 1.1333268880844116
746 4.695796489715576 3.233424425125122 3.882445812225342 1.8075257539749146 2.0977797508239746 1.7400821447372437 1.3564724922180176 1.1157433986663818 0.7862291932106018 0.5394718050956726 1.1037709712982178
747 4.446156978607178 3.0889954566955566 3.6666815280914307 1.8333767652511597 2.026928663253784 1.7104328870773315 1.5963994264602661 0.9887748956680298 0.8284618854522705 0.6345080137252808 1.2832738161087036
748 4.550466537475586 3.00689435005188 3.824335813522339 1.8856350183486938 2.394655466079712 1.7758917808532715 1.930448055267334 0.911247193813324 0.8928338289260864 0.7337445616722107 1.018406629562378
749 4.715587615966797 3.2428619861602783 3.8826189041137695 1.8282885551452637 2.361964464187622 1.8409463167190552 1.2868582010269165 1.03225576877594 0.7625322937965393 0.6613215208053589 1.0015326738357544
750 4.802036762237549 3.341928482055664 3.8279852867126465 1.954398512840271 2.236335277557373 1.7792855501174927 1.433434009552002 1.187916874885559 0.8969985842704773 0.7061208486557007 0.9979098439216614
751 4.854663372039795 3.1149919033050537 4.0926618576049805 1.8741459846496582 2.336867570877075 1.692476511001587 1.9472315311431885 1.1167194843292236 1.1869561672210693 0.8151452541351318 0.9247652292251587
752 5.096482753753662 3.2374627590179443 4.129528999328613 1.8831185102462769 2.1671948432922363 1.8288923501968384 1.3067430257797241 1.0063210725784302 1.3513010740280151 0.7249947190284729 1.0800797939300537
753 5.165735244750977 3.4844706058502197 4.140256404876709 1.9820866584777832 2.29742431640625 1.7525687217712402 1.1564244031906128 1.112348198890686 0.8035914301872253 0.828502357006073 1.0121570825576782
754 4.985304832458496 3.2977449893951416 4.2283735275268555 1.9517333507537842 2.216676950454712 1.9284981489181519 1.1522107124328613 1.0071821212768555 0.979121208190918 0.7675779461860657 1.1822599172592163
755 4.938475608825684 3.371027946472168 4.13414192199707 1.928817868232727 2.16827654838562 1.7734689712524414 1.471603274345398 1.0670661926269531 1.1380419731140137 0.5742204785346985 1.0816062688827515
756 5.0369696617126465 3.347921371459961 4.0084991455078125 1.9684473276138306 2.173621892929077 1.6767252683639526 1.5523884296417236 1.259373426437378 0.8695006966590881 0.6340731978416443 0.9621614813804626
757 4.975983142852783 3.556976556777954 3.9453623294830322 2.0548195838928223 2.2020111083984375 1.7057592868804932 1.560613751411438 1.1802356243133545 0.7306923270225525 0.5691636800765991 1.0169079303741455
758 5.019920349121094 3.5425610542297363 3.8026552200317383 1.9893889427185059 2.117945432662964 1.7263226509094238 1.694822072982788 1.5557790994644165 1.2890141010284424 0.6453795433044434 0.9397929310798645
759 5.3393988609313965 3.6943187713623047 3.7605245113372803 2.0675761699676514 2.0113234519958496 1.893952488899231 2.1829378604888916 1.1748145818710327 1.2276334762573242 0.5731645226478577 1.0371673107147217
760 5.230950355529785 3.594094753265381 3.914027214050293 2.0641977787017822 2.196197986602783 1.8045308589935303 1.7444173097610474 1.099553108215332 0.8371481895446777 0.6045520305633545 1.028625726699829
761 5.709135055541992 3.8265531063079834 4.1362738609313965 1.9801276922225952 2.1718664169311523 1.8503801822662354 1.639991044998169 1.1583844423294067 0.9259352684020996 0.6362571716308594 0.9609946608543396
762 5.360833644866943 3.6795287132263184 4.047092914581299 2.1005892753601074 2.182547092437744 1.7889635562896729 1.7930145263671875 1.2998055219650269 1.0689218044281006 0.662414014339447 0.8832319974899292
763 5.103183269500732 3.7709403038024902 3.580782175064087 2.036818027496338 2.102696657180786 2.048478841781616 1.551365852355957 1.0979125499725342 1.1277235746383667 0.6291323900222778 1.042717456817627
764 5.231041431427002 3.6498184204101563 3.853085994720459 2.0544204711914063 2.2305080890655518 1.5802849531173706 1.460634708404541 1.1892259120941162 0.7259286642074585 0.8060833811759949 1.04972243309021
765 5.081671714782715 3.8575592041015625 3.6628220081329346 2.0988030433654785 2.0741539001464844 1.8396761417388916 1.2043726444244385 1.2305532693862915 0.8360344767570496 0.6515819430351257 1.0843596458435059
766 5.266795635223389 3.804368495941162 3.995575189590454 2.1234583854675293 2.351849317550659 1.8943490982055664 1.1283553838729858 1.1792279481887817 0.6789659857749939 0.5961041450500488 0.9873812198638916
767 5.18272066116333 3.6849398612976074 3.984368324279785 2.095844268798828 2.278381824493408 1.7413914203643799 1.2835229635238647 1.1793521642684937 1.0396132469177246 0.8092334270477295 0.9857275485992432
768 4.835432529449463 3.3853280544281006 3.968050718307495 2.0610859394073486 2.2702829837799072 1.6827871799468994 0.9777000546455383 1.0571194887161255 0.7343520522117615 0.9367192983627319 0.988480269908905
769 5.115742206573486 3.612887382507324 3.7636525630950928 1.96644127368927 2.3022334575653076 1.8402403593063354 1.0074374675750732 0.9934831261634827 0.6338359713554382 0.7925208210945129 1.0287343263626099
770 4.9983439445495605 3.6004531383514404 3.5986835956573486 1.991461157798767 2.1587538719177246 1.527770757675171 1.1224154233932495 1.2128984928131104 0.8976477384567261 0.5977916717529297 0.9625356197357178
771 4.9990105628967285 3.5238614082336426 4.021488189697266 2.0526249408721924 2.2621359825134277 1.7089334726333618 1.3086432218551636 1.1431710720062256 1.1762675046920776 0.5589296221733093 1.0662723779678345
772 5.105440616607666 3.791562080383301 3.7033631801605225 1.9546170234680176 2.133857488632202 1.7604233026504517 1.3654537200927734 1.2496724128723145 1.0542874336242676 0.4734574258327484 1.1533489227294922
773 5.06084680557251 3.742464780807495 3.88901686668396 2.0119667053222656 2.331735134124756 1.6072285175323486 1.0593196153640747 1.0346671342849731 0.9784778952598572 0.5475558638572693 1.0521546602249146
774 4.834542274475098 3.7491326332092285 3.537236452102661 2.0779542922973633 2.116481065750122 1.61662757396698 0.9745845794677734 1.3411192893981934 0.8620510101318359 0.6521987318992615 0.9165033102035522
775 5.0987324714660645 3.9538724422454834 3.5755414962768555 2.044198513031006 2.1353936195373535 1.7034834623336792 1.0193842649459839 1.5839242935180664 0.9718427062034607 0.8053426742553711 0.9525910019874573
776 5.350698471069336 3.9464008808135986 3.9749085903167725 2.0837562084198 2.317186117172241 1.5762768983840942 1.5545939207077026 1.3340123891830444 1.262115478515625 0.7697805166244507 1.1009215116500854
777 4.989527225494385 3.9723100662231445 3.6743721961975098 1.9945337772369385 2.098374843597412 1.897489309310913 1.330238699913025 1.440585732460022 1.2374728918075562 0.5976487994194031 1.025856614112854
778 4.860288619995117 4.046307563781738 3.8081130981445313 2.2843217849731445 2.277792453765869 1.9405683279037476 1.2284971475601196 1.4858033657073975 0.9211810827255249 0.6283825039863586 1.209306001663208
779 5.010324478149414 3.831493377685547 4.070401191711426 2.2181456089019775 2.3049967288970947 1.9122836589813232 1.3391165733337402 1.4845342636108398 0.9351007342338562 0.6336869597434998 1.078790545463562
780 5.072276592254639 3.550476312637329 4.194990634918213 2.066239356994629 2.242703437805176 1.8630070686340332 1.3073927164077759 1.367663860321045 0.8404318690299988 0.5568304657936096 1.1328694820404053
781 4.740090847015381 3.6054043769836426 3.9041781425476074 2.317434310913086 2.1139743328094482 1.851956844329834 1.514669418334961 1.164522647857666 0.8365216851234436 0.5460073947906494 1.0868202447891235
782 5.050663948059082 3.784231662750244 4.121340751647949 2.437429189682007 2.283686876296997 2.1530380249023438 1.7572147846221924 1.2680875062942505 0.9080471992492676 0.5602833032608032 0.9557389616966248
783 5.021946907043457 3.889164924621582 4.028872966766357 2.4155807495117188 2.4149160385131836 1.8992269039154053 1.3352307081222534 1.143294334411621 1.1060758829116821 0.453287273645401 1.0869557857513428
784 5.087768077850342 3.7319650650024414 4.011783123016357 2.370824098587036 2.173081159591675 2.0686099529266357 1.517809271812439 1.192032814025879 1.0783836841583252 0.5419510006904602 1.0675040483474731
785 4.597060203552246 3.7855725288391113 3.671731472015381 2.401258945465088 2.1858327388763428 1.9249682426452637 1.138345718383789 1.1460630893707275 0.8089160323143005 0.6038042306900024 0.9997810125350952
786 4.69501256942749 3.745128870010376 3.8783204555511475 2.330383539199829 2.301180601119995 1.8903295993804932 1.1599218845367432 1.34080970287323 0.9714632630348206 0.5682905316352844 0.9546663761138916
787 4.735937118530273 3.829123020172119 3.714698076248169 2.310040235519409 2.2454333305358887 1.8601369857788086 1.1636381149291992 1.2887883186340332 1.2151153087615967 0.4989681541919708 0.9075913429260254
788 4.961145877838135 4.048831462860107 3.81278395652771 2.759448766708374 2.5565197467803955 1.7976511716842651 1.4949519634246826 1.3784077167510986 0.954441249370575 0.6290274262428284 0.9743707776069641
789 5.273252487182617 4.193842887878418 3.581271171569824 2.339299440383911 2.3189332485198975 1.9218370914459229 1.3056679964065552 1.0535441637039185 1.0409133434295654 0.6005792617797852 0.9905851483345032
790 5.29082727432251 3.909475564956665 3.908818006515503 2.2816898822784424 2.6285152435302734 1.9562007188796997 1.3436700105667114 1.4895246028900146 1.267621636390686 0.5258392691612244 0.9698805809020996
791 5.021338939666748 3.779635190963745 3.9460608959198 2.3687188625335693 2.6708984375 1.8211266994476318 1.65630042552948 1.3658579587936401 0.6357340216636658 0.5399239659309387 1.029624104499817
792 4.83405876159668 3.2869365215301514 4.028529167175293 2.016964912414551 2.726433753967285 1.7918589115142822 2.1502885818481445 1.192945122718811 1.3516905307769775 0.48905229568481445 1.025048017501831
793 4.907519340515137 3.1291518211364746 4.133131504058838 1.9499120712280273 2.5699963569641113 1.9347269535064697 2.1969377994537354 1.701730728149414 0.9909562468528748 0.4885094463825226 1.0360814332962036
794 5.122004985809326 3.558231830596924 4.09315824508667 2.0718438625335693 2.576580047607422 1.8600741624832153 2.1541237831115723 1.4369348287582397 0.8887203931808472 0.4975259304046631 1.0322281122207642
795 5.138607978820801 3.901431083679199 3.74243426322937 1.9763399362564087 2.5570995807647705 1.7894421815872192 2.0485363006591797 1.7348461151123047 1.0442254543304443 0.6175041794776917 1.0480890274047852
796 5.273818016052246 4.3357930183410645 3.6586172580718994 2.2957403659820557 2.6014280319213867 2.024489641189575 2.113075017929077 1.314422607421875 1.0008513927459717 0.56556636095047 0.9635138511657715
797 5.530477523803711 4.179279327392578 3.8778581619262695 2.1794440746307373 2.6650094985961914 1.921817660331726 2.445739507675171 1.5018833875656128 0.9306371808052063 0.7374700903892517 0.9608134031295776
798 5.21345329284668 3.955113172531128 3.8894028663635254 2.431253671646118 2.889932155609131 2.0006070137023926 2.1355597972869873 1.1266862154006958 1.217134714126587 0.5039955973625183 1.0419032573699951
799 5.021290302276611 3.7459068298339844 3.730135440826416 2.396383285522461 2.612788677215576 1.68765389919281 2.258971691131592 1.0098872184753418 1.0805459022521973 0.5027218461036682 0.9494633078575134
800 4.680050849914551 3.598846912384033 3.6865265369415283 2.3797292709350586 2.6105751991271973 1.8233075141906738 1.998048186302185 0.9931153655052185 0.8337966799736023 0.5829329490661621 0.9518187642097473
801 4.879087448120117 3.4190659523010254 3.8470306396484375 2.1507418155670166 2.597877264022827 1.9361052513122559 2.401212215423584 0.9732720255851746 1.2485357522964478 0.5830863118171692 0.9917629957199097
802 4.832713603973389 3.6078298091888428 4.129685878753662 2.2403883934020996 2.9476184844970703 1.9295856952667236 2.206521987915039 1.5512534379959106 0.9318467974662781 0.6686410903930664 1.025763750076294
803 4.8031229972839355 3.7036359310150146 3.800701856613159 2.0920095443725586 2.6899049282073975 1.9489139318466187 2.2411293983459473 1.290513515472412 0.9701587557792664 0.626177966594696 1.0048692226409912
804 4.828868865966797 3.5782430171966553 3.797973871231079 2.09902286529541 2.5911803245544434 1.8543837070465088 2.226611852645874 1.081123948097229 1.1166698932647705 0.4714410901069641 1.0841418504714966
805 4.93139123916626 3.782961130142212 4.049342155456543 2.325493574142456 2.5085370540618896 1.7285410165786743 2.0137364864349365 1.5245457887649536 1.2203576564788818 0.5903733968734741 1.0062404870986938
806 4.784362316131592 3.5975377559661865 4.1745781898498535 1.9167439937591553 2.5262248516082764 1.9834084510803223 1.9465340375900269 1.268017053604126 1.2271260023117065 0.5428433418273926 0.9646585583686829
807 4.911200046539307 3.784468173980713 4.040854454040527 2.272500514984131 2.6243667602539063 1.7489291429519653 2.0218045711517334 1.4547191858291626 1.05948007106781 0.5834587216377258 0.9357972145080566
808 4.7812628746032715 3.6679179668426514 3.8351683616638184 2.070526361465454 2.602140426635742 1.7575193643569946 2.176772117614746 1.2802287340164185 0.8889685273170471 0.6837477684020996 1.045932412147522
809 4.85041618347168 3.7259442806243896 3.875267744064331 2.2185614109039307 2.544729232788086 1.73346745967865 2.242215156555176 1.3618988990783691 1.42730712890625 0.6683768033981323 1.0427124500274658
810 5.223023414611816 3.9134445190429688 4.13648796081543 2.2353761196136475 2.6070823669433594 1.943041205406189 1.9855111837387085 1.0979548692703247 1.127697229385376 0.5904060006141663 1.0502499341964722
811 5.239291667938232 3.834477186203003 4.179346561431885 2.33318829536438 2.5684874057769775 2.0445051193237305 2.0444066524505615 0.8653380274772644 0.9049139022827148 0.5997809171676636 1.0825133323669434
812 4.716277599334717 3.6114296913146973 4.044219493865967 2.1207680702209473 2.6738502979278564 2.062067747116089 2.2152273654937744 1.5842170715332031 1.4579102993011475 0.7123908996582031 1.1254771947860718
813 4.910620212554932 3.7618954181671143 3.875582218170166 2.3299055099487305 2.486738681793213 2.0508387088775635 2.0929009914398193 1.3586317300796509 1.0347145795822144 0.5624324083328247 0.9522497057914734
814 4.641175746917725 3.839064359664917 3.695294141769409 2.4615142345428467 2.8028457164764404 2.1246140003204346 2.1979806423187256 1.522935390472412 1.0307564735412598 0.4432917535305023 1.1757209300994873
815 4.360875606536865 3.714541435241699 3.3398189544677734 2.35642147064209 2.302596092224121 2.0394704341888428 2.1643950939178467 1.6718353033065796 1.0173674821853638 0.5214337706565857 1.2913398742675781
816 4.510937213897705 3.668081760406494 3.4763121604919434 1.992376446723938 2.4412713050842285 2.3843777179718018 2.2387964725494385 1.519172191619873 0.8950132131576538 0.531561017036438 1.2255998849868774
817 4.521936893463135 3.75173282623291 3.3151791095733643 2.149498701095581 2.4396841526031494 2.083045244216919 1.960913062095642 1.644620656967163 0.7606924772262573 0.5743913650512695 1.119924545288086
818 4.643461227416992 3.601903200149536 3.4122631549835205 2.0273630619049072 2.5194950103759766 2.122028350830078 1.8837175369262695 1.4121006727218628 0.842473030090332 0.5851969122886658 1.0805230140686035
819 4.43317174911499 3.7673401832580566 3.459805965423584 2.2208149433135986 2.614625930786133 2.1393208503723145 2.1846139430999756 1.8874506950378418 0.6943882703781128 0.8143093585968018 1.2082886695861816
820 4.074817180633545 3.505136728286743 3.252868890762329 2.193737030029297 2.509463310241699 2.094294548034668 2.148545265197754 1.488189458847046 0.7938024401664734 0.7210742235183716 1.155382752418518
821 4.3245038986206055 3.5571112632751465 3.53539776802063 2.212900161743164 2.4465649127960205 1.8239306211471558 2.0007760524749756 1.2656450271606445 1.1759151220321655 0.48565223813056946 1.0935940742492676
822 4.520129203796387 3.821805715560913 3.4229652881622314 2.3386363983154297 2.2903993129730225 1.7677974700927734 1.8737506866455078 1.389944076538086 1.1607692241668701 0.5990480184555054 1.1721787452697754
823 4.529520034790039 3.6483044624328613 3.6812963485717773 2.480560779571533 2.6098458766937256 2.015324354171753 2.0354654788970947 1.260782241821289 0.9406511783599854 0.46470269560813904 1.1801587343215942
824 4.511690616607666 3.720522880554199 3.4660253524780273 2.228839159011841 2.506744146347046 1.882977843284607 2.177339553833008 1.2086490392684937 0.9745057821273804 0.5797437429428101 1.1250680685043335
825 4.499234676361084 3.913538694381714 3.601972818374634 2.1963934898376465 2.55707049369812 1.7904212474822998 2.0501925945281982 1.0226889848709106 0.8250988721847534 0.5188366770744324 1.11324143409729
826 4.666548252105713 3.7098116874694824 3.968876838684082 2.239361524581909 2.557447671890259 1.74977445602417 2.014131546020508 1.417946457862854 1.2237756252288818 0.48259875178337097 1.2947129011154175
827 4.747951984405518 3.7409133911132813 4.163998126983643 2.3439266681671143 2.782501697540283 1.6887761354446411 2.049593210220337 1.4779149293899536 0.9963963627815247 0.5913621783256531 1.1228643655776978
828 4.970071792602539 3.8928651809692383 4.1920952796936035 2.3266940116882324 2.7384283542633057 1.887290358543396 2.0665712356567383 1.7230207920074463 0.7892866134643555 0.5749717354774475 1.2251745462417603
829 5.190523624420166 3.984006404876709 4.254222393035889 2.4064717292785645 2.7743585109710693 1.748932123184204 2.262984275817871 1.6968824863433838 1.0315245389938354 0.5511945486068726 1.33370840549469
830 4.879525661468506 4.355100154876709 3.792520761489868 2.289421796798706 2.7547364234924316 1.6583608388900757 2.2032811641693115 2.101078510284424 0.7225807309150696 0.6602416634559631 1.2497676610946655
831 4.766938209533691 4.095023155212402 3.574972152709961 2.4095258712768555 2.624178647994995 1.840088129043579 1.8610289096832275 1.7434155941009521 1.022749900817871 0.5153830647468567 1.248416781425476
832 4.611876964569092 4.140772819519043 3.652355432510376 2.3364388942718506 2.5910823345184326 1.7204554080963135 1.9788366556167603 1.5620744228363037 1.4090664386749268 0.6271853446960449 1.129503846168518
833 4.769717216491699 3.6205363273620605 3.982404947280884 2.3061060905456543 2.813492774963379 1.890090823173523 2.1631088256835938 1.4000091552734375 0.7771127820014954 0.612929105758667 1.2301658391952515
834 4.6102399826049805 3.4809165000915527 4.052026271820068 2.2247586250305176 2.8482301235198975 1.8893688917160034 2.1730146408081055 1.7818001508712769 0.7354874610900879 0.5465620756149292 1.231031894683838
835 4.470592498779297 3.472872018814087 4.001298427581787 2.0610711574554443 2.8498690128326416 1.8420716524124146 1.6445331573486328 1.8435394763946533 1.0178043842315674 0.6951578259468079 1.1464558839797974
836 4.400402069091797 3.4298903942108154 3.8969006538391113 2.1710686683654785 2.8315436840057373 1.7678824663162231 1.4723122119903564 1.1602504253387451 1.1402853727340698 0.46428877115249634 1.2347886562347412
837 4.2538042068481445 3.602799654006958 3.698432207107544 2.114659309387207 2.807967185974121 1.7066091299057007 1.3293981552124023 1.7404978275299072 0.919562578201294 0.6237913370132446 1.2521075010299683
838 4.369020938873291 3.8502097129821777 3.9195058345794678 2.1668238639831543 2.9088096618652344 1.5648233890533447 1.2947684526443481 1.887986421585083 0.7616479396820068 0.5968347787857056 1.167466402053833
839 4.5152387619018555 3.727235794067383 3.785536050796509 2.1768484115600586 2.8090412616729736 1.6032054424285889 1.3014984130859375 1.770141363143921 0.8509576916694641 0.5892758965492249 1.2475576400756836
840 4.58909797668457 3.7485263347625732 3.8811841011047363 2.2762739658355713 2.898146867752075 1.6750996112823486 1.1791988611221313 1.4008092880249023 0.8693862557411194 0.7323125600814819 1.130903720855713
841 4.542370319366455 3.6855809688568115 3.6901776790618896 2.3483023643493652 2.7655093669891357 1.6621371507644653 1.5238075256347656 0.9041697978973389 0.8982695937156677 0.6314632296562195 1.2103644609451294
842 4.5713276863098145 3.7208380699157715 3.8800790309906006 2.2721731662750244 2.755748748779297 1.7462196350097656 1.7912020683288574 1.1316355466842651 0.9147389531135559 0.7204369902610779 1.325636386871338
843 5.023871898651123 4.091499328613281 3.9488658905029297 2.1175854206085205 2.711707353591919 1.7483458518981934 1.430284857749939 1.5079175233840942 0.9137762188911438 0.7765322327613831 1.2642544507980347
844 4.8940958976745605 3.937732219696045 4.040431499481201 2.09289813041687 2.790219783782959 1.8908920288085938 1.3436583280563354 1.0260146856307983 1.0151840448379517 0.5554514527320862 1.2937524318695068
845 4.637368202209473 3.7293524742126465 4.024160385131836 2.312023639678955 2.9635186195373535 1.6191123723983765 1.2848457098007202 1.5589715242385864 0.8646491169929504 0.5670539736747742 1.3054745197296143
846 4.577383041381836 3.505507469177246 4.079098701477051 2.1096346378326416 2.910726308822632 1.5922667980194092 1.3853851556777954 1.7358843088150024 1.141662359237671 0.6551285982131958 1.3892004489898682
847 5.092406272888184 3.6976711750030518 4.497169017791748 2.1829822063446045 2.986450433731079 1.6701757907867432 1.1518256664276123 1.9646891355514526 1.0446511507034302 0.7738924026489258 1.4472541809082031
848 5.133054256439209 3.9438109397888184 4.4426469802856445 2.1470794677734375 2.9160571098327637 1.7741426229476929 0.9771780967712402 1.7827870845794678 0.8387861251831055 0.603927493095398 1.281456708908081
849 5.122669219970703 3.660862684249878 4.582640647888184 2.306987762451172 2.927449941635132 1.6835113763809204 1.4773623943328857 1.1425892114639282 0.9383395910263062 0.5779721736907959 1.2823834419250488
850 5.2895283699035645 3.773219585418701 4.363596439361572 2.1363685131073 2.8218727111816406 1.4949339628219604 1.1092838048934937 1.376977801322937 0.8190548419952393 0.5334392189979553 1.2503517866134644
851 5.393857002258301 3.8080556392669678 4.540107727050781 2.284296989440918 2.9966912269592285 1.5958775281906128 1.2732784748077393 1.4202479124069214 0.8811396360397339 0.7243552207946777 1.4492137432098389
852 5.299846172332764 3.9065988063812256 4.370729446411133 2.408332109451294 2.989374876022339 1.593069314956665 1.4058235883712769 1.7249194383621216 0.8705542087554932 0.7930698394775391 1.5468884706497192
853 5.305416107177734 3.9533305168151855 4.413185119628906 2.4355733394622803 2.849107265472412 1.7256395816802979 1.3237464427947998 1.6639450788497925 1.0326921939849854 0.7562276124954224 1.648823857307434
854 5.570685863494873 3.7215471267700195 4.7807769775390625 2.4785733222961426 3.0053584575653076 1.6676169633865356 1.2282434701919556 1.3942307233810425 1.0485875606536865 0.5592858195304871 1.5664184093475342
855 5.9607930183410645 4.133241176605225 4.67134428024292 2.3103713989257813 2.8118839263916016 1.638209342956543 1.3333971500396729 1.325851559638977 1.0501537322998047 0.7346189618110657 1.5379042625427246
856 5.982774257659912 3.9820659160614014 4.712685585021973 2.3195416927337646 2.5980470180511475 1.689389705657959 1.3137167692184448 1.3504986763000488 0.9909296035766602 0.5925253033638 1.468226432800293
857 5.707111358642578 3.8042984008789063 4.451797008514404 2.0636351108551025 2.4018707275390625 1.6780492067337036 1.3086535930633545 1.3064569234848022 0.9894574880599976 1.0075926780700684 1.4662436246871948
858 5.696378231048584 4.351938247680664 4.352092266082764 2.1509692668914795 2.681208848953247 1.7729742527008057 1.2802586555480957 1.5681540966033936 0.7619673013687134 1.0542985200881958 1.2475483417510986
859 5.50818395614624 3.9848084449768066 4.205519199371338 2.044219493865967 2.58444881439209 1.6502101421356201 1.2689361572265625 1.3257238864898682 0.8056367635726929 0.8050990700721741 1.0267605781555176
860 5.607578754425049 3.983208179473877 4.169002532958984 1.9460980892181396 2.7673180103302 1.771718144416809 1.2896020412445068 1.496236801147461 0.9291507601737976 0.9951876401901245 1.2527754306793213
861 5.12471342086792 3.6540398597717285 4.167825698852539 1.8027195930480957 2.6710779666900635 1.8251349925994873 1.1735992431640625 1.090893030166626 1.2857974767684937 0.8891758918762207 1.1449885368347168
862 5.481388092041016 4.001420021057129 4.263739109039307 1.7992936372756958 2.6865179538726807 1.968931794166565 1.2593138217926025 1.3128923177719116 1.0709141492843628 1.0940303802490234 1.2546722888946533
863 5.682845115661621 3.9757778644561768 4.285993576049805 1.9007301330566406 2.7055861949920654 1.8722983598709106 1.3458504676818848 1.373279094696045 1.1948672533035278 0.9675358533859253 1.2921199798583984
864 5.336883068084717 3.8509278297424316 4.320013999938965 2.057401418685913 2.861161708831787 1.825116515159607 1.146889090538025 1.5585635900497437 1.3491454124450684 0.9503410458564758 1.2380353212356567
865 5.353102684020996 3.7709972858428955 4.26893949508667 1.9914263486862183 2.752622365951538 1.667945384979248 1.1204330921173096 1.6901055574417114 0.8338722586631775 1.1297054290771484 1.237178087234497
866 4.9940338134765625 3.643458843231201 4.211604118347168 2.1389341354370117 2.787933349609375 1.76374351978302 1.1326780319213867 1.4895012378692627 1.048634648323059 0.8842527866363525 1.482494592666626
867 5.2204670906066895 3.1682848930358887 4.707250595092773 2.1179471015930176 2.997576951980591 1.6807047128677368 1.1685912609100342 1.0297019481658936 1.0471059083938599 0.7444427609443665 1.4941864013671875
868 4.549890995025635 3.017505645751953 4.2093424797058105 1.9407716989517212 2.722583770751953 1.652765154838562 1.1277823448181152 1.2653356790542603 1.0481575727462769 0.7649387717247009 1.5761605501174927
869 4.5523858070373535 3.097067356109619 4.184839248657227 1.9669420719146729 2.66377592086792 1.670517921447754 1.2364838123321533 0.9079552888870239 0.8453081846237183 0.7456409335136414 1.6336616277694702
870 4.940820217132568 3.1887693405151367 4.5896172523498535 2.0050346851348877 2.8735432624816895 1.5580073595046997 1.4429073333740234 1.2218854427337646 0.8509433269500732 0.8218539953231812 1.7161911725997925
871 4.569005012512207 3.2535037994384766 4.06964111328125 2.071545124053955 2.728811740875244 1.6294240951538086 1.4473320245742798 1.3726097345352173 0.9089818000793457 0.9095634818077087 1.5984631776809692
872 4.5656867027282715 3.0875160694122314 4.2372331619262695 2.169668436050415 2.8026516437530518 1.5101094245910645 1.1372900009155273 1.2030924558639526 0.7688738703727722 0.6216225624084473 1.641127347946167
873 4.550731658935547 3.187758445739746 4.322403907775879 2.103522539138794 2.8350794315338135 1.6296871900558472 1.1079275608062744 1.3125674724578857 1.1247005462646484 1.0077277421951294 1.6073802709579468
874 4.582864761352539 3.0236566066741943 4.1035895347595215 1.8295087814331055 2.8443055152893066 1.6626535654067993 1.2012263536453247 1.2227363586425781 1.0717663764953613 0.5541742444038391 1.6858614683151245
875 4.748480796813965 3.1010541915893555 4.06198787689209 2.1053199768066406 2.8856310844421387 1.6641428470611572 1.3918267488479614 1.4591060876846313 0.8223335146903992 0.8204018473625183 1.5266990661621094
876 5.374253273010254 3.287916898727417 4.306033134460449 2.124131202697754 2.6775643825531006 1.6228485107421875 1.71677827835083 1.0321885347366333 1.1157509088516235 0.7098591923713684 1.4756383895874023
877 5.492164611816406 3.4515154361724854 4.483972549438477 2.139751434326172 2.926144599914551 1.5222833156585693 1.9874389171600342 1.0068618059158325 0.7681369185447693 0.8627815246582031 1.5077217817306519
878 4.963646411895752 3.380261182785034 4.343842029571533 2.267169713973999 2.9966912269592285 1.6466624736785889 1.7114518880844116 1.1345638036727905 0.7466022968292236 0.639140784740448 1.5627037286758423
879 5.1505255699157715 3.3064064979553223 4.35399866104126 1.9902369976043701 2.916472911834717 1.3633811473846436 1.516800045967102 0.8482462763786316 0.9148986339569092 0.6541346311569214 1.6479469537734985
880 5.200069427490234 3.3202199935913086 4.663414478302002 2.0359127521514893 2.717919111251831 1.3954440355300903 1.10606050491333 1.1671395301818848 0.9207463264465332 0.5270687937736511 1.6033717393875122
881 5.009955406188965 3.2026047706604004 4.5290303230285645 1.880071759223938 2.6337356567382813 1.5058534145355225 1.2027604579925537 1.22821044921875 0.8306004405021667 0.669961154460907 1.7272861003875732
882 4.692295551300049 3.3035919666290283 4.330840587615967 2.1219189167022705 2.628106117248535 1.572685956954956 1.4852536916732788 1.3726534843444824 0.7827693223953247 0.7017242908477783 1.4748064279556274
883 4.633603572845459 3.1248514652252197 4.191176891326904 2.009223699569702 2.702117919921875 1.4422520399093628 1.3694281578063965 1.4174991846084595 0.6740913987159729 0.5914052128791809 1.6589521169662476
884 4.813111305236816 3.5618603229522705 4.2926344871521 2.1955504417419434 2.6977953910827637 1.658757209777832 1.5879625082015991 1.573535680770874 1.106791615486145 0.8316660523414612 1.646117091178894
885 4.962461471557617 3.6463027000427246 4.24827241897583 2.2234103679656982 2.725888252258301 1.463598370552063 1.7866744995117188 1.4227468967437744 0.8653472661972046 0.9340372681617737 1.5545389652252197
886 4.471866607666016 3.3197011947631836 4.11625337600708 2.063948631286621 2.814756393432617 1.559738039970398 1.3763991594314575 1.3053052425384521 0.8561708331108093 0.7954638004302979 1.3866209983825684
887 4.650862216949463 3.2077784538269043 4.0574564933776855 1.9084570407867432 2.8938052654266357 1.4916142225265503 1.5648008584976196 1.0264451503753662 0.7403928637504578 0.821189820766449 1.3671870231628418
888 4.699471950531006 3.2713348865509033 4.147096157073975 1.8204071521759033 2.763918161392212 1.5589423179626465 1.8176616430282593 1.2842726707458496 0.861626386642456 0.7161548733711243 1.4442837238311768
889 4.016974925994873 3.0123424530029297 3.550285577774048 1.8507816791534424 2.5265941619873047 1.5828731060028076 1.5674537420272827 1.0132335424423218 0.7502909302711487 0.5193206071853638 1.4864730834960938
890 4.632715225219727 3.442934036254883 3.7835140228271484 2.023406505584717 2.7133114337921143 1.5830036401748657 1.3011244535446167 1.7661595344543457 0.9843488335609436 0.6547924876213074 1.5879181623458862
891 4.91594934463501 3.634321689605713 3.9717295169830322 1.951878547668457 2.500159740447998 1.769778847694397 1.1289280652999878 1.3181045055389404 0.8663537502288818 0.929685115814209 1.5355560779571533
892 4.832005023956299 3.1915345191955566 4.007626056671143 1.92817223072052 2.3533637523651123 1.5771926641464233 1.1104562282562256 1.3924142122268677 1.1769617795944214 0.8421773910522461 1.4975160360336304
893 4.889254570007324 3.434903144836426 4.232072830200195 2.107326030731201 2.5381319522857666 1.7585443258285522 1.2310959100723267 1.008013129234314 0.8845239281654358 0.6416754722595215 1.604849100112915
894 4.903051376342773 3.692077875137329 3.780888080596924 1.6094118356704712 2.389345407485962 1.7746576070785522 1.1526274681091309 1.3627066612243652 0.889494776725769 0.7859800457954407 1.2610194683074951
895 4.849451065063477 3.3680856227874756 3.9530298709869385 1.7546507120132446 2.429781675338745 1.61558997631073 1.3179340362548828 1.0616644620895386 0.8169242739677429 0.5796021819114685 1.2625353336334229
896 5.009225368499756 3.2045950889587402 4.179925918579102 1.7256299257278442 2.635347843170166 1.7144142389297485 1.2823147773742676 0.9006901383399963 0.6898003220558167 0.883224368095398 1.233412504196167
897 4.515771865844727 2.9842169284820557 3.7746899127960205 1.7624571323394775 2.480499029159546 1.7162137031555176 1.4594112634658813 1.0279074907302856 0.5768663883209229 0.9157224893569946 1.2556604146957397
898 4.380640029907227 3.3280465602874756 3.465339422225952 1.9399926662445068 2.396514654159546 1.6165181398391724 1.5064657926559448 0.9831222295761108 0.7460596561431885 0.8516994714736938 1.1787470579147339
899 4.219059467315674 3.4505865573883057 3.3064792156219482 2.062004804611206 2.33500075340271 1.6228793859481812 1.704929232597351 1.1962897777557373 0.6269171833992004 0.862456202507019 1.2903863191604614
900 4.630575656890869 3.612849712371826 3.5161359310150146 1.797289490699768 2.310608148574829 1.452003836631775 1.156952977180481 1.1626967191696167 0.6803054809570313 0.9300975203514099 1.3007384538650513
901 4.657431125640869 3.4711930751800537 3.45320725440979 1.9220068454742432 2.3603010177612305 1.652787446975708 0.9984711408615112 1.3084932565689087 0.6109245419502258 0.7152933478355408 1.3126084804534912
902 4.3896613121032715 3.382990598678589 3.71878719329834 1.9598971605300903 2.454296350479126 1.6772388219833374 0.9455063343048096 1.1024221181869507 0.7665051817893982 1.0888854265213013 1.3022301197052002
903 4.3114399909973145 3.3590316772460938 3.5733840465545654 1.8728231191635132 2.3705201148986816 1.6480549573898315 1.0493918657302856 1.1020575761795044 0.6398652791976929 1.117040991783142 1.343202829360962
904 4.257380962371826 3.3688549995422363 3.69183349609375 1.9238653182983398 2.496840000152588 1.5704395771026611 1.3220531940460205 0.9972444176673889 0.5689797401428223 0.8479830622673035 1.2404905557632446
905 4.368990898132324 3.6208066940307617 3.4353535175323486 1.9438704252243042 2.435655117034912 1.720986247062683 1.21652090549469 1.152201771736145 0.5991166830062866 1.0338926315307617 1.4038174152374268
906 4.238008975982666 3.4071619510650635 3.454829454421997 1.8270500898361206 2.3955793380737305 1.5429370403289795 1.1628352403640747 0.9644101858139038 0.7055358290672302 0.8322733640670776 1.570878028869629
907 4.320923328399658 3.331562042236328 3.4926764965057373 1.582392930984497 2.4879767894744873 1.4826016426086426 1.0695056915283203 0.9128584861755371 1.3017712831497192 0.9023404121398926 1.6856982707977295
908 3.945176362991333 3.180510997772217 3.2613961696624756 1.6759425401687622 2.279416561126709 1.5685827732086182 1.350827693939209 0.7630460262298584 1.0875275135040283 1.05563485622406 1.6015293598175049
909 4.102115154266357 3.3258681297302246 3.573054313659668 1.7135450839996338 2.5668864250183105 1.618444800376892 1.2003700733184814 0.8182172775268555 0.9367085695266724 1.0443751811981201 1.5218206644058228
910 4.001003265380859 3.380711317062378 3.300100088119507 1.8438911437988281 2.4000232219696045 1.6856642961502075 2.20285964012146 0.7554394006729126 0.8187375068664551 0.8194475769996643 1.4837729930877686
911 4.126534461975098 3.4466168880462646 3.5241148471832275 1.9247082471847534 2.59533429145813 1.6127619743347168 1.7060953378677368 0.9170170426368713 0.8265956044197083 1.152606725692749 1.4451225996017456
912 4.041167259216309 3.463597536087036 3.5743377208709717 1.8578814268112183 2.423306465148926 1.457756757736206 1.8111295700073242 1.2291998863220215 0.8268450498580933 1.0186837911605835 1.5449646711349487
913 3.9352986812591553 3.2442128658294678 3.409261465072632 1.7962857484817505 2.2570743560791016 1.7035801410675049 1.826316475868225 1.0576159954071045 0.9278326630592346 1.1062140464782715 1.3937076330184937
914 4.260705947875977 3.4552626609802246 3.6506094932556152 1.8244644403457642 2.490737199783325 1.7891714572906494 2.3489553928375244 0.7921555042266846 0.9641819000244141 1.008097529411316 1.399253010749817
915 4.378990650177002 3.2634470462799072 3.6889326572418213 1.7357182502746582 2.540523052215576 1.9944390058517456 2.2997047901153564 0.8081837892532349 0.9709761738777161 0.9423844814300537 1.377143144607544
916 4.732229232788086 3.3453145027160645 4.068100929260254 1.765134572982788 2.513364553451538 1.9678406715393066 2.2397513389587402 0.6816200613975525 0.9052244424819946 1.0241538286209106 1.4493860006332397
917 4.745604991912842 3.311145544052124 3.9729256629943848 1.8468173742294312 2.4284095764160156 1.7812104225158691 2.0883209705352783 0.8924134969711304 1.4895191192626953 1.1242692470550537 1.5658481121063232
918 4.79599142074585 3.421602487564087 3.9492242336273193 1.9031999111175537 2.403656482696533 1.5672305822372437 2.0158846378326416 0.5864786505699158 1.1473329067230225 0.9121336936950684 1.4544291496276855
919 5.02305269241333 3.3295443058013916 4.064285755157471 1.8849443197250366 2.364441394805908 1.4355415105819702 2.3521432876586914 0.7319243550300598 0.7225269079208374 0.6634451746940613 1.5637303590774536
920 4.644872665405273 3.3480114936828613 3.7153754234313965 1.949255108833313 2.3254880905151367 1.6460379362106323 2.159510850906372 0.7860609889030457 0.9926342964172363 1.0506254434585571 1.3577625751495361
921 4.7425665855407715 3.297863006591797 3.6931817531585693 1.9138070344924927 2.2757935523986816 1.6194299459457397 1.9227715730667114 0.6725964546203613 0.8861923217773438 1.0494608879089355 1.5897799730300903
922 4.652137756347656 3.5641536712646484 3.6636693477630615 2.1115992069244385 2.4986746311187744 1.7472143173217773 2.013282060623169 0.8692835569381714 0.620291531085968 1.041629433631897 1.5277975797653198
923 4.49059534072876 3.4298815727233887 3.568157196044922 2.068284511566162 2.3604464530944824 1.6711875200271606 2.1814076900482178 0.9826752543449402 0.9829456210136414 1.0024054050445557 1.5570483207702637
924 4.980184078216553 3.641695022583008 3.7743310928344727 2.0966591835021973 2.3810505867004395 1.786473274230957 2.2048497200012207 0.9871811270713806 1.2108863592147827 1.0662732124328613 1.4421278238296509
925 4.762882709503174 3.5488221645355225 3.779001474380493 2.1004555225372314 2.236738443374634 1.6850868463516235 2.1918764114379883 0.7835143804550171 1.5012516975402832 0.9673088192939758 1.4943618774414063
926 4.83730411529541 3.414508819580078 3.961806535720825 2.313720226287842 2.368696451187134 1.613248348236084 2.069690704345703 0.8600870370864868 0.8979146480560303 1.0390934944152832 1.5210096836090088
927 4.709374904632568 3.139989137649536 4.129319667816162 2.132704734802246 2.456727981567383 1.6203519105911255 2.167621374130249 0.7241361737251282 0.9174394011497498 0.8607670664787292 1.5819426774978638
928 4.803493976593018 3.343350648880005 3.941584587097168 2.116297483444214 2.3274381160736084 1.571932315826416 2.0381815433502197 0.7558370232582092 0.9190534353256226 0.8963608741760254 1.594946265220642
929 5.200647830963135 3.3408451080322266 4.3305463790893555 2.196727752685547 2.2585372924804688 1.5539605617523193 2.014068841934204 0.867988109588623 0.8476195335388184 0.8767077922821045 1.8006616830825806
930 5.2921223640441895 3.403350353240967 4.325135231018066 2.1058170795440674 2.3993241786956787 1.4326969385147095 2.4515252113342285 0.6907494068145752 0.9702163934707642 0.798812210559845 1.5923984050750732
931 4.977007865905762 3.371058464050293 4.033868789672852 2.0465307235717773 2.384241819381714 1.3055835962295532 2.3740651607513428 0.9096717834472656 0.9290701746940613 0.8968935012817383 1.5754932165145874
932 5.014441967010498 3.4166207313537598 4.022790431976318 2.1197516918182373 2.302288770675659 1.3342654705047607 2.121476173400879 0.8886570334434509 1.047163724899292 0.8473434448242188 1.4638112783432007
933 5.3880414962768555 3.4696106910705566 4.4997053146362305 2.2849597930908203 2.3599281311035156 1.682301640510559 2.322758436203003 1.1460821628570557 0.6666246652603149 1.1259284019470215 1.6268447637557983
934 5.746294021606445 4.0599541664123535 4.32474422454834 2.2206485271453857 2.2974796295166016 1.9640201330184937 2.215369462966919 0.8598657250404358 1.0671509504318237 0.8898508548736572 1.6032079458236694
935 5.46469783782959 3.7766218185424805 4.303956985473633 2.200723886489868 2.324738025665283 2.030728578567505 2.329835891723633 0.9650021195411682 1.017651081085205 1.0386813879013062 1.5881335735321045
936 5.62419319152832 3.763458490371704 4.36326789855957 2.1307082176208496 2.399517774581909 1.881005048751831 2.2609245777130127 1.131608009338379 1.111433506011963 1.0423109531402588 1.6693910360336304
937 5.1363301277160645 3.7786335945129395 3.895796298980713 2.0573809146881104 2.2610652446746826 1.6711974143981934 1.8212791681289673 1.1791812181472778 0.8013848662376404 0.9191311001777649 1.6447073221206665
938 5.52864933013916 3.893939733505249 4.157813549041748 2.2899820804595947 2.324622631072998 2.050956964492798 2.1095528602600098 1.0722987651824951 0.6627569794654846 0.9222329258918762 1.677032470703125
939 5.486384868621826 3.7586467266082764 4.4206743240356445 2.2391746044158936 2.5356125831604004 1.9454567432403564 2.2066166400909424 1.0202269554138184 0.8048517107963562 1.100040078163147 1.4978034496307373
940 5.319684982299805 3.5992980003356934 4.3583855628967285 2.2892236709594727 2.4585416316986084 2.1351215839385986 1.8361005783081055 1.0868961811065674 1.0715131759643555 1.2935739755630493 1.5093460083007813
941 5.307189464569092 3.439253330230713 4.474267482757568 2.3010201454162598 2.5183565616607666 2.036306858062744 1.8409303426742554 0.8868260979652405 1.1609069108963013 1.0582895278930664 1.8409746885299683
942 5.626521587371826 3.364898204803467 4.937175273895264 2.287184000015259 2.5018928050994873 1.9652373790740967 1.584079384803772 0.8391395211219788 1.0783190727233887 1.0410021543502808 1.8621318340301514
943 5.4652910232543945 3.2800517082214355 4.5365400314331055 2.2222046852111816 2.486985921859741 1.8492937088012695 1.9916653633117676 0.9434645771980286 0.7656400799751282 0.9230276942253113 1.7805192470550537
944 5.279442310333252 3.4141416549682617 4.108823776245117 2.2366604804992676 2.563739776611328 1.8249822854995728 2.0809342861175537 0.8664600849151611 1.0104583501815796 1.1227256059646606 1.7404401302337646
945 5.007696628570557 3.4262893199920654 3.892411947250366 2.195605754852295 2.576549768447876 2.194828510284424 2.239326000213623 0.7398635149002075 0.8089835047721863 0.8394390344619751 1.6327747106552124
946 4.729982376098633 3.263463020324707 3.7762410640716553 2.0390188694000244 2.6601412296295166 1.837405800819397 2.257838487625122 1.0051556825637817 0.8893813490867615 1.1255258321762085 1.7500592470169067
947 4.976231575012207 3.618325710296631 3.987934112548828 2.1456139087677 2.6413826942443848 1.9649230241775513 2.0677669048309326 1.0225651264190674 0.9280169606208801 1.0380812883377075 1.8079113960266113
948 5.110857963562012 3.407160997390747 4.217376232147217 2.076380968093872 2.6860191822052 2.151291608810425 2.226193904876709 0.8770176768302917 0.7844550013542175 0.9776836633682251 1.8850408792495728
949 5.021902561187744 3.43981671333313 3.7485930919647217 2.0687437057495117 2.4687671661376953 2.1313586235046387 2.0332231521606445 0.8144707679748535 1.059221863746643 1.0337685346603394 1.7610280513763428
950 5.045875072479248 3.531862497329712 3.657177209854126 2.071310520172119 2.438504934310913 1.9570499658584595 1.8729978799819946 0.9155172109603882 1.0153074264526367 0.9399257898330688 1.5636295080184937
951 5.031644821166992 3.3869354724884033 3.6675798892974854 1.9451690912246704 2.629563570022583 1.9804975986480713 2.351982831954956 0.8585943579673767 1.216205358505249 0.8830052614212036 1.5465545654296875
952 4.766532897949219 3.4315593242645264 3.7279980182647705 2.064940929412842 2.647346019744873 2.065274238586426 2.342460870742798 0.7135926485061646 0.9407239556312561 1.020260214805603 1.6002050638198853
953 4.844101905822754 3.5208864212036133 4.1404242515563965 1.9729173183441162 2.6473894119262695 2.253960132598877 2.062742233276367 0.8548551201820374 1.0294898748397827 0.9070903658866882 1.7699921131134033
954 5.136714935302734 3.4980294704437256 4.122854709625244 1.8926657438278198 2.5317060947418213 2.115792989730835 2.1033382415771484 0.7450321912765503 0.9467130303382874 1.012365698814392 1.8702441453933716
955 5.022311687469482 3.481142520904541 3.9270410537719727 1.8564122915267944 2.6468358039855957 1.97356379032135 2.1242077350616455 0.7784002423286438 0.7706443071365356 0.8199923038482666 1.7346725463867188
956 5.298497676849365 3.7329630851745605 3.998702049255371 1.9543588161468506 2.6041698455810547 1.551872730255127 2.101808786392212 0.7917778491973877 0.7427225708961487 1.0609102249145508 1.8490688800811768
957 5.039416790008545 3.547502040863037 4.038154602050781 2.0240800380706787 2.7711973190307617 1.4653383493423462 2.2137036323547363 0.993169903755188 0.7864328026771545 0.9594263434410095 1.848099946975708
958 4.947907447814941 3.485833168029785 3.94711971282959 2.0924150943756104 2.7611629962921143 1.502487301826477 1.891304850578308 0.7198086380958557 0.9759888052940369 0.8346471190452576 1.8631726503372192
959 5.2238030433654785 3.710261344909668 4.249365329742432 1.8861044645309448 2.764389753341675 1.6735248565673828 1.6939821243286133 1.0246047973632813 0.6669538617134094 0.795030415058136 1.8602756261825562
960 4.949589252471924 3.430607795715332 4.299406051635742 2.0294036865234375 2.795940399169922 1.7583985328674316 1.1948400735855103 0.8186255097389221 0.9621080160140991 0.8881965279579163 1.7415701150894165
961 4.974350452423096 3.3975000381469727 4.044039249420166 2.0041117668151855 2.7630743980407715 1.6676685810089111 1.369069218635559 1.0904970169067383 0.6319451332092285 0.8192049264907837 1.7469508647918701
962 4.889776706695557 3.122731924057007 4.147032260894775 1.908703088760376 2.709641456604004 1.7191511392593384 1.4127817153930664 1.1107722520828247 0.654807448387146 0.9566343426704407 1.8222951889038086
963 4.716936111450195 3.0495858192443848 4.078031539916992 1.6906397342681885 2.671093702316284 1.8123934268951416 2.0825510025024414 0.7808337211608887 0.8594043254852295 0.8965111970901489 1.6864269971847534
964 4.88519287109375 3.355919599533081 4.183495044708252 1.9064539670944214 2.7863211631774902 1.7433055639266968 2.277498722076416 0.8077296018600464 0.8265435099601746 1.0158365964889526 1.8607184886932373
965 5.310287952423096 3.6644299030303955 4.264008522033691 2.015423059463501 2.743142604827881 1.5884175300598145 2.1073546409606934 1.042948603630066 0.8161534070968628 0.8870266079902649 1.6364901065826416
966 5.691265106201172 3.748258352279663 4.329867839813232 1.9618592262268066 2.8051462173461914 1.6882277727127075 1.941923975944519 0.9557653069496155 0.7645032405853271 0.7745075821876526 1.7153059244155884
967 5.611699104309082 3.6823370456695557 4.054836750030518 1.8809688091278076 2.500720500946045 1.869590401649475 2.081102132797241 1.0555133819580078 0.9526649713516235 0.9409167170524597 1.9034180641174316
968 5.516084671020508 3.8417558670043945 4.168659210205078 1.979940414428711 2.580338478088379 1.7523006200790405 2.131129741668701 0.7376184463500977 0.9850293397903442 0.9452686309814453 1.9181804656982422
969 5.123055458068848 3.6373291015625 3.7644095420837402 2.0280508995056152 2.5486245155334473 1.5216631889343262 2.1874403953552246 0.7701371312141418 0.7887986898422241 0.7667876482009888 1.8347547054290771
970 5.108668804168701 3.7758922576904297 3.612605571746826 2.018866539001465 2.433596611022949 1.6282429695129395 2.061777114868164 0.833119809627533 0.9313406944274902 0.7743313312530518 1.9134694337844849
971 4.844932556152344 3.6077880859375 3.637462615966797 2.0941226482391357 2.4004592895507813 1.5945438146591187 2.1733238697052 0.8083087801933289 0.9760450124740601 0.7015656232833862 1.5891954898834229
972 5.64349889755249 3.860879421234131 4.065101623535156 2.145110607147217 2.6494245529174805 1.444107174873352 2.1045193672180176 0.9401645660400391 0.9106006622314453 0.5738031268119812 1.5207287073135376
973 5.795742988586426 4.008376598358154 4.217354774475098 2.086059093475342 2.6136934757232666 1.5053766965866089 2.093231201171875 0.8693762421607971 0.7620007991790771 0.7313182950019836 1.5995291471481323
974 5.4706621170043945 3.792876958847046 4.075092792510986 1.9468656778335571 2.5918526649475098 1.6326944828033447 2.0548031330108643 1.0074858665466309 0.8879371881484985 0.5496872663497925 1.8035767078399658
975 5.434599876403809 3.774907350540161 3.9585258960723877 2.085867166519165 2.599938154220581 1.6464755535125732 2.3729841709136963 0.8147393465042114 0.9479740262031555 0.6933850646018982 1.5525189638137817
976 5.065549850463867 3.805596351623535 3.7575666904449463 2.121886730194092 2.49125599861145 1.4592989683151245 2.0105185508728027 0.9555749297142029 1.0282056331634521 0.6030203104019165 1.6509344577789307
977 5.319622993469238 3.73262882232666 3.9240989685058594 2.056920051574707 2.6344528198242188 1.982261300086975 2.131664276123047 0.7759904861450195 1.3155993223190308 0.5465563535690308 1.6130059957504272
978 5.76969051361084 4.1323699951171875 4.226241111755371 1.9480006694793701 2.611853837966919 1.7908202409744263 2.1589713096618652 0.9001066088676453 1.21941077709198 0.7956578135490417 1.592700719833374
979 5.699116230010986 3.8738393783569336 4.000793933868408 2.0040016174316406 2.530998706817627 2.0493879318237305 2.131159782409668 0.8764064311981201 1.2045140266418457 0.714600145816803 1.6347830295562744
980 5.8239240646362305 4.086078643798828 3.8757989406585693 2.1121227741241455 2.606765031814575 2.200355291366577 2.1274759769439697 0.8701813817024231 0.8102400898933411 0.740055501461029 1.5536375045776367
981 5.4835028648376465 3.9752542972564697 3.884010076522827 2.081104040145874 2.6499884128570557 2.146883249282837 2.0830116271972656 0.8016642928123474 0.7678134441375732 0.7531436681747437 1.5355334281921387
982 4.979968070983887 3.530794858932495 4.072052001953125 1.9146630764007568 2.5854921340942383 2.318502426147461 2.0196995735168457 1.1642217636108398 0.952062726020813 0.5246312618255615 1.3973640203475952
983 5.345141410827637 3.4975216388702393 4.288307189941406 2.11911940574646 2.7698206901550293 2.069817543029785 1.9580899477005005 0.6655733585357666 0.9037925601005554 0.5845252871513367 1.5223908424377441
984 5.012516021728516 3.497101306915283 3.9196391105651855 2.030125617980957 2.6457526683807373 1.6769137382507324 2.3730671405792236 0.6992712020874023 0.8772527575492859 0.8836222887039185 1.5299838781356812
985 4.788205623626709 3.427440881729126 4.011820316314697 2.0580201148986816 2.6519837379455566 2.0894968509674072 2.2241060733795166 0.7834884524345398 1.1155680418014526 0.7633082866668701 1.480612874031067
986 4.714420318603516 3.39516282081604 3.970111846923828 1.8365899324417114 2.606017827987671 1.8381259441375732 2.1241517066955566 1.010653018951416 0.8973227739334106 0.7532590627670288 1.4500842094421387
987 4.725866317749023 3.617499351501465 3.70123028755188 1.982122540473938 2.7158138751983643 2.1180150508880615 2.2211809158325195 0.9003818035125732 0.908908486366272 0.8242006301879883 1.5817666053771973
988 4.693417072296143 3.7009618282318115 3.7668967247009277 1.8836398124694824 2.5696182250976563 1.760252594947815 2.1852850914001465 0.6943029761314392 0.9315352439880371 0.7195550203323364 1.6815006732940674
989 4.711087703704834 3.721242904663086 3.5739147663116455 2.0084497928619385 2.7114455699920654 1.503185749053955 2.101677894592285 1.124484658241272 0.7999778389930725 0.7092266082763672 1.7924972772598267
990 4.588437080383301 3.7247021198272705 3.5081191062927246 2.076613187789917 2.572063684463501 1.9499976634979248 2.1238250732421875 0.9256466627120972 1.1651571989059448 0.6399359703063965 1.8903756141662598
991 4.734160423278809 3.7587103843688965 3.4480152130126953 1.7650943994522095 2.4824860095977783 1.6976739168167114 2.0442306995391846 0.8123024106025696 0.8746561408042908 0.6781721711158752 1.7599618434906006
992 4.821372032165527 3.8874149322509766 3.2641196250915527 1.9018563032150269 2.476898193359375 1.4679478406906128 2.087109327316284 0.8370295763015747 0.9634609818458557 0.7523491978645325 1.7009755373001099
993 4.975390434265137 3.9873316287994385 3.4369661808013916 1.8639557361602783 2.5667171478271484 1.3991745710372925 2.1062674522399902 0.6751775741577148 0.8306495547294617 0.8133421540260315 1.6272239685058594
994 4.980023384094238 3.7343170642852783 3.5836055278778076 1.7809422016143799 2.54652738571167 1.4033006429672241 1.9454405307769775 0.7635712027549744 0.832079291343689 0.7487208247184753 1.6552371978759766
995 4.923541069030762 4.114899635314941 3.4720311164855957 2.072648286819458 2.482905864715576 1.4269691705703735 1.8871262073516846 0.7273404002189636 0.733075737953186 0.8230781555175781 1.7438156604766846
996 4.844409465789795 3.9049365520477295 3.6546051502227783 2.043311595916748 2.626110553741455 1.8369324207305908 2.0800275802612305 0.825307309627533 1.053415060043335 0.9203364849090576 1.7063547372817993
997 4.9929118156433105 4.199787616729736 3.6395745277404785 2.0943987369537354 2.5167038440704346 1.7040003538131714 2.1171793937683105 0.8023893237113953 0.851350724697113 0.9360701441764832 1.667626976966858
998 5.115179538726807 3.956862211227417 4.152331352233887 2.1149404048919678 2.655705451965332 1.458323359489441 1.9096919298171997 0.9514133334159851 0.7371400594711304 0.8824883103370667 1.6100513935089111
999 5.002185821533203 3.780545234680176 3.943166732788086 2.0595204830169678 2.5853524208068848 1.575584053993225 1.933343768119812 0.8742066621780396 0.8204799890518188 0.9394587874412537 1.704290747642517
1000 5.078671455383301 3.837066888809204 3.7372965812683105 2.013547658920288 2.4020371437072754 1.3209224939346313 2.0840587615966797 0.9420507550239563 0.6900749802589417 0.9721096754074097 1.631595253944397
1001 5.0292229652404785 3.7144014835357666 3.934433698654175 2.0120162963867188 2.5590152740478516 1.5124874114990234 2.1309821605682373 0.8302013874053955 0.9111902713775635 1.1184700727462769 1.5821505784988403
1002 5.351169586181641 3.9707283973693848 3.9737865924835205 2.153533697128296 2.4978904724121094 1.4733995199203491 2.0024070739746094 1.0092592239379883 0.7614461779594421 0.6947020292282104 1.742931604385376
