# Supplementary material for: Complexes of vertebrate TMC1/2 and CIB2/3 proteins form hair-cell mechanotransduction cation channels
Source: eLife. 2025 Jan 8;12:RP89719. doi: 10.7554/eLife.89719 (PMC11709434; doi:10.7554/eLife.89719)
Supplement: Figure 8—figure supplement 1—source data 1. [file elife-89719-fig8-figsupp1-data1.zip › RMSD-2-hsTMC1-hsCIB2-POPC-mineq.dat]

0 0.0 0.0 0.0 0.0 0.0 0.0 0.0 0.0 0.0 0.0 0.0
1 0.0 0.0 0.0 0.0 0.0 0.0 0.0 0.0 0.0 0.0 0.0
2 0.0 0.0 0.0 0.0 0.0 0.0 0.0 0.0 0.0 0.0 0.0
3 0.0 0.0 0.0 0.0 0.0 0.0 0.0 0.0 0.0 0.0 0.0
4 0.0 0.0 0.0 0.0 0.0 0.0 0.0 0.0 0.0 0.0 0.0
5 0.0 0.0 0.0 0.0 0.0 0.0 0.0 0.0 0.0 0.0 0.0
6 0.17660795152187347 0.16957144439220428 0.16903181374073029 0.15742701292037964 0.14825715124607086 0.161931574344635 0.18200074136257172 0.15974551439285278 0.15552836656570435 0.1922377496957779 0.1993926465511322
7 0.184112086892128 0.17506709694862366 0.18377315998077393 0.14773061871528625 0.1513150930404663 0.14127464592456818 0.14548923075199127 0.16716869175434113 0.18059316277503967 0.1981026828289032 0.1938725858926773
8 0.1853518784046173 0.18044650554656982 0.18258172273635864 0.16213616728782654 0.17099925875663757 0.16743788123130798 0.17881467938423157 0.16951745748519897 0.17638589441776276 0.19810189306735992 0.19029684364795685
9 0.17929638922214508 0.17110122740268707 0.1728077381849289 0.15400448441505432 0.143920436501503 0.1671385020017624 0.15072660148143768 0.16952966153621674 0.16452178359031677 0.19535692036151886 0.19658248126506805
10 0.18838579952716827 0.18593834340572357 0.17917369306087494 0.14776691794395447 0.1427609920501709 0.15643826127052307 0.16294491291046143 0.17766858637332916 0.1770472675561905 0.20518122613430023 0.20432989299297333
11 0.5730469226837158 0.5621870756149292 0.5507042407989502 0.5181083679199219 0.45812591910362244 0.41807398200035095 0.3421769142150879 0.5312843918800354 0.5209260582923889 0.6135216951370239 0.5798507332801819
12 1.5859696865081787 1.6363414525985718 1.4289861917495728 1.0101670026779175 0.8951449394226074 0.5790894627571106 0.7024885416030884 1.1327998638153076 1.0067535638809204 0.9986574053764343 1.5734344720840454
13 2.104773759841919 2.153040885925293 1.7477835416793823 1.3951716423034668 1.0068638324737549 0.665461003780365 0.6444908380508423 1.4229686260223389 1.2762078046798706 1.300063967704773 1.7473939657211304
14 2.3257761001586914 2.3687334060668945 2.0004684925079346 0.7414828538894653 1.0184401273727417 0.7388930916786194 0.7917850613594055 1.6709845066070557 1.4911795854568481 1.5068706274032593 2.0568442344665527
15 2.5077993869781494 2.4531490802764893 2.294586181640625 1.1418429613113403 1.1263573169708252 0.5767056345939636 0.7117966413497925 1.6526093482971191 1.4364053010940552 1.4559062719345093 1.9593629837036133
16 2.6440176963806152 2.7148566246032715 2.055488109588623 1.144818902015686 1.374182105064392 0.5445612072944641 0.6621665358543396 1.516554832458496 1.3380306959152222 1.6523970365524292 1.910290002822876
17 2.7004196643829346 2.477574110031128 2.561358690261841 1.0662769079208374 1.5897157192230225 0.6064155697822571 0.836085319519043 1.4832950830459595 1.4842630624771118 1.117743730545044 2.009742021560669
18 2.725102663040161 2.532763719558716 2.4536845684051514 0.9167442917823792 1.6526460647583008 0.5451250076293945 0.9790611267089844 1.577514886856079 1.4149831533432007 1.2672008275985718 2.037243604660034
19 2.8580398559570313 2.6956863403320313 2.3964121341705322 0.6563609838485718 1.4679123163223267 0.6233224272727966 0.7539741396903992 1.7222685813903809 1.5103917121887207 1.2960693836212158 2.0267868041992188
20 2.886164903640747 2.8388619422912598 2.3419201374053955 0.781378448009491 1.5075024366378784 0.6330448985099792 0.7623458504676819 1.7876909971237183 1.5321093797683716 1.3648091554641724 1.925537109375
21 2.7959482669830322 2.792536735534668 2.2826364040374756 0.837512731552124 1.359360933303833 0.6073989868164063 0.7616773843765259 1.8676316738128662 1.4981433153152466 1.320019245147705 1.9435878992080688
22 2.75766921043396 2.753373384475708 2.4159038066864014 0.7426630854606628 1.6462546586990356 0.599590539932251 0.6911026239395142 1.6083968877792358 1.563588261604309 1.18199622631073 1.5179057121276855
23 2.8079540729522705 2.866774559020996 2.4079477787017822 1.313207745552063 1.685645580291748 0.6017022132873535 0.7742212414741516 1.8309221267700195 1.6105693578720093 1.1853092908859253 1.649024486541748
24 3.1054959297180176 3.0166637897491455 2.392751693725586 1.0812561511993408 1.5873864889144897 0.5762423872947693 0.7157112956047058 1.878889799118042 1.7274571657180786 1.7207261323928833 1.686496376991272
25 2.6835744380950928 2.6388673782348633 2.3578391075134277 0.7292736172676086 1.1706514358520508 0.641332745552063 0.6943613886833191 1.5854839086532593 1.784533143043518 1.472383975982666 2.004528284072876
26 2.7522382736206055 2.650322437286377 2.4281070232391357 0.6702653765678406 1.4837126731872559 0.7411354780197144 0.6773654222488403 1.6936640739440918 1.7062567472457886 1.4834492206573486 1.4329153299331665
27 3.035891056060791 2.80787992477417 2.551445722579956 1.0764435529708862 1.776675820350647 0.6093716025352478 0.9824158549308777 1.7858550548553467 1.678436040878296 1.7215492725372314 1.329560399055481
28 3.32633900642395 3.0110952854156494 2.9147891998291016 0.7287850379943848 1.8068928718566895 0.9249840974807739 0.7156168818473816 1.8177285194396973 2.0462913513183594 1.9397990703582764 1.5501381158828735
29 3.414027690887451 2.9912428855895996 2.9484598636627197 0.8201847076416016 1.9874480962753296 0.6594230532646179 0.902096152305603 1.760971188545227 2.103388547897339 1.733241319656372 1.6458182334899902
30 3.298708915710449 2.8628807067871094 3.054713249206543 1.0320155620574951 1.9213628768920898 0.6983715891838074 0.8903752565383911 1.8347573280334473 1.8942995071411133 1.5624432563781738 1.705185890197754
31 3.3400115966796875 2.808966875076294 2.9360251426696777 1.0055458545684814 1.9459822177886963 0.6777361631393433 0.9137644171714783 1.8520969152450562 1.9323092699050903 1.4910207986831665 1.6113771200180054
32 3.649757146835327 3.1611008644104004 3.1065194606781006 0.7734663486480713 1.9857516288757324 0.7523602247238159 0.9510970711708069 1.84121572971344 1.9868652820587158 1.6813771724700928 1.3134660720825195
33 4.053088665008545 3.291900873184204 3.5465033054351807 1.2319629192352295 1.956705927848816 0.7312421798706055 0.829312801361084 1.8358805179595947 1.9699962139129639 1.43851637840271 1.402575135231018
34 3.6171207427978516 3.033238172531128 3.287230968475342 0.9254250526428223 1.9305211305618286 0.6367499232292175 0.8752368688583374 1.9038183689117432 2.0208241939544678 1.5064094066619873 1.4869403839111328
35 3.9080190658569336 3.2262303829193115 3.3544461727142334 1.0946381092071533 1.9688997268676758 0.7427361607551575 0.8798374533653259 1.7419723272323608 2.0507876873016357 1.725541353225708 1.2473818063735962
36 3.7634544372558594 3.299147367477417 3.054230213165283 1.1960830688476563 1.8222509622573853 0.7171661257743835 1.0580742359161377 1.6288644075393677 1.8360787630081177 1.7251700162887573 1.218214511871338
37 3.8317084312438965 3.458063840866089 3.281799077987671 1.2659640312194824 1.9206255674362183 0.9153652191162109 0.9058950543403625 1.6537193059921265 1.9935697317123413 1.8104273080825806 1.4377529621124268
38 3.9636285305023193 3.72473406791687 3.049868583679199 1.4881514310836792 1.9738980531692505 0.6422443389892578 0.9001803398132324 1.618001937866211 1.9102342128753662 1.6201130151748657 2.027845859527588
39 4.168206691741943 3.842285633087158 3.0698564052581787 0.8568270206451416 1.8209657669067383 0.6740103960037231 0.8393579125404358 1.7539793252944946 1.7492876052856445 1.5695260763168335 1.8369808197021484
40 4.432932376861572 3.9657979011535645 3.272758960723877 1.0677722692489624 1.883261799812317 0.7165877223014832 0.8746100664138794 1.7252004146575928 2.2306296825408936 1.867935061454773 1.7194879055023193
41 4.3325347900390625 3.8118605613708496 3.24790096282959 1.5234131813049316 1.8166308403015137 0.7779042720794678 0.9760175943374634 1.760426640510559 1.9618011713027954 1.9871530532836914 1.2564725875854492
42 4.3657660484313965 4.172325611114502 3.15419340133667 1.3059409856796265 1.8306388854980469 0.7314624786376953 1.044609546661377 1.8546206951141357 2.0052106380462646 1.8641196489334106 1.3070834875106812
43 4.357929229736328 4.165444374084473 3.4364283084869385 1.7863966226577759 1.8201502561569214 0.7201880216598511 1.037238359451294 1.8978697061538696 2.084784746170044 1.7233333587646484 1.1945879459381104
44 4.479473114013672 4.332369327545166 3.4945785999298096 2.1381723880767822 1.6517908573150635 0.7812392711639404 1.0560518503189087 1.8557944297790527 2.076270818710327 1.6589199304580688 1.6412948369979858
45 4.604878902435303 4.1055731773376465 3.7502682209014893 1.0797581672668457 1.8533720970153809 1.0586596727371216 1.1485145092010498 1.9748984575271606 2.3357274532318115 1.6839717626571655 1.7999167442321777
46 4.529839038848877 4.310007095336914 3.6167101860046387 1.0296837091445923 2.0881197452545166 0.8743533492088318 1.2174997329711914 1.9502251148223877 2.1845922470092773 1.4622758626937866 1.8139928579330444
47 4.280617713928223 3.995237112045288 3.6161346435546875 0.9744906425476074 1.8086830377578735 0.8748364448547363 1.1754084825515747 2.0169031620025635 1.9789196252822876 1.7163690328598022 2.1026549339294434
48 4.168486595153809 3.7804832458496094 3.585444450378418 1.0475269556045532 1.7409923076629639 0.8420809507369995 1.3014520406723022 1.8842521905899048 2.251128911972046 1.469639778137207 2.149003505706787
49 4.137660980224609 4.007081031799316 3.414102554321289 0.6839023232460022 1.8046562671661377 0.7523784041404724 1.2131292819976807 1.9880720376968384 2.0644872188568115 1.503219723701477 1.8991758823394775
50 4.123954772949219 3.8033175468444824 3.5150840282440186 0.8742254972457886 1.8635029792785645 0.7320275902748108 1.2723666429519653 1.7596497535705566 2.020495891571045 1.2712613344192505 2.0118842124938965
51 4.294421672821045 3.720787525177002 3.59972882270813 0.9041052460670471 1.9169505834579468 0.8291393518447876 1.145451307296753 1.9618186950683594 1.8712135553359985 1.6080632209777832 2.0358474254608154
52 4.29066801071167 3.7943718433380127 3.616020679473877 1.1124505996704102 2.0746402740478516 0.8555173873901367 1.1873829364776611 1.8429206609725952 2.0406763553619385 1.5998026132583618 1.754749059677124
53 4.269161224365234 4.04349422454834 3.3468034267425537 0.9855125546455383 1.9284417629241943 0.8275653123855591 1.0995800495147705 1.7948750257492065 2.0870182514190674 1.6983600854873657 1.4797629117965698
54 4.314213752746582 3.7571778297424316 3.552896022796631 0.8356823921203613 2.005474805831909 0.9486998915672302 1.0687551498413086 1.879600167274475 2.170053720474243 2.068666696548462 1.8384660482406616
55 4.086360931396484 3.540233612060547 3.455968141555786 0.8299409747123718 2.0974326133728027 0.9490964412689209 1.0918974876403809 1.9443193674087524 2.0566227436065674 1.979144811630249 2.179861545562744
56 4.089816093444824 3.6928534507751465 3.473851442337036 0.7645770907402039 2.171985387802124 0.6904576420783997 1.1269515752792358 1.8968734741210938 2.0193803310394287 1.8368943929672241 1.9984936714172363
57 3.957040309906006 3.5701470375061035 3.5530760288238525 0.7529475688934326 2.038642406463623 0.8723017573356628 1.1699670553207397 1.9657549858093262 2.080331563949585 2.117492914199829 2.3647077083587646
58 3.958803176879883 3.6129701137542725 3.684407949447632 0.9121650457382202 2.077261447906494 0.8041797876358032 1.0883688926696777 1.847105860710144 1.9888277053833008 2.1495578289031982 2.3509767055511475
59 3.9543614387512207 3.3275818824768066 3.753319025039673 0.9153094291687012 2.322976589202881 0.9619826078414917 1.0524059534072876 2.024587869644165 2.134737014770508 2.099095106124878 2.200868606567383
60 4.1422648429870605 3.8358652591705322 3.591702699661255 1.0269643068313599 2.231779098510742 0.8165454864501953 1.0752878189086914 2.2752339839935303 2.150078773498535 2.035001039505005 2.383862257003784
61 4.214496612548828 3.6048903465270996 4.096309185028076 1.0535703897476196 2.377122402191162 0.7112869620323181 1.0797765254974365 2.037816286087036 2.256650924682617 2.114236354827881 2.3974790573120117
62 4.222994804382324 3.8247179985046387 3.879906415939331 0.9350357055664063 2.2223033905029297 0.9889706373214722 0.9948956370353699 2.0430960655212402 2.289588212966919 2.2092339992523193 2.046062707901001
63 4.470670700073242 4.196610927581787 3.6512222290039063 1.5048199892044067 2.051387071609497 1.116112232208252 1.1942685842514038 1.948874831199646 2.313643455505371 1.8442507982254028 2.273068428039551
64 4.5506978034973145 3.829897403717041 4.064791679382324 1.5370075702667236 1.7416775226593018 0.9776210784912109 1.0174977779388428 1.8051007986068726 2.322537660598755 1.533660888671875 2.2813754081726074
65 4.520891189575195 3.5690181255340576 4.125521659851074 1.520560383796692 1.7722305059432983 0.7670578360557556 1.0535632371902466 1.7152355909347534 2.328580379486084 2.0469777584075928 2.355037212371826
66 4.330035209655762 3.6409122943878174 4.15150785446167 0.9336767792701721 1.9619840383529663 1.1412965059280396 1.2126575708389282 1.6529631614685059 2.289578914642334 2.1149423122406006 2.213850498199463
67 4.2996506690979 3.711357831954956 3.789551019668579 1.476534366607666 1.7958896160125732 0.6913811564445496 1.1512494087219238 1.9313009977340698 2.2778024673461914 2.1608657836914063 2.211534023284912
68 4.175448417663574 3.7486846446990967 3.7688136100769043 1.4713283777236938 2.014838457107544 0.7138725519180298 1.1119712591171265 2.1050074100494385 2.1416807174682617 1.7165998220443726 2.141016721725464
69 4.124953269958496 3.871412515640259 3.667060613632202 1.9206912517547607 1.7907352447509766 0.8497719168663025 1.150288462638855 1.9058817625045776 2.1297998428344727 2.276777982711792 1.7412420511245728
70 4.061232089996338 3.7320942878723145 3.448019504547119 1.7308824062347412 1.7707977294921875 0.9111601114273071 1.1698285341262817 1.819905400276184 2.0959227085113525 2.0767886638641357 2.0085158348083496
71 4.18388557434082 3.9105043411254883 3.763739585876465 1.1645461320877075 1.8827619552612305 0.7685953378677368 1.2021383047103882 1.7829928398132324 2.2879679203033447 1.9805309772491455 1.9720613956451416
72 4.524371147155762 3.7276713848114014 3.9666550159454346 1.4689161777496338 1.7501648664474487 0.6337671875953674 1.0512163639068604 2.0739612579345703 2.256831169128418 2.5000622272491455 2.265833854675293
73 4.544597625732422 3.686997413635254 3.893801212310791 0.786703884601593 1.949528694152832 0.7812541723251343 0.8759019374847412 1.8516072034835815 2.2050082683563232 1.9791353940963745 1.9624437093734741
74 4.259607315063477 3.5952610969543457 3.5360398292541504 0.9395406246185303 1.9771642684936523 0.7404682636260986 0.8821958303451538 1.6896427869796753 2.0264594554901123 1.9730799198150635 1.7104524374008179
75 4.6641364097595215 3.9890694618225098 3.811753273010254 1.0053677558898926 2.183077573776245 1.0668846368789673 1.1850541830062866 2.015423536300659 2.183866024017334 2.031008243560791 1.7812522649765015
76 4.971802711486816 4.554718494415283 3.7366340160369873 1.260793685913086 1.9030402898788452 0.9706916809082031 1.0363843441009521 2.088975429534912 2.158670425415039 2.258655548095703 1.7137162685394287
77 4.528458118438721 4.074511528015137 3.662308931350708 1.0492619276046753 1.93876051902771 0.9183211922645569 1.0507954359054565 2.0916144847869873 1.9884053468704224 2.0008904933929443 1.8864601850509644
78 4.807760715484619 3.882016181945801 3.6403136253356934 0.6909738779067993 1.9085170030593872 1.08451509475708 1.1658085584640503 2.0043752193450928 2.0152041912078857 2.0544991493225098 1.7721004486083984
79 4.487152099609375 3.8136303424835205 3.3831591606140137 0.7939931154251099 1.7930247783660889 0.914269208908081 1.0631096363067627 2.086780309677124 1.7762764692306519 1.7309238910675049 1.703845500946045
80 4.315380096435547 3.7265639305114746 3.4484004974365234 0.7205953001976013 1.9117586612701416 0.9299278855323792 0.9365401864051819 2.037278175354004 1.8605586290359497 2.0585670471191406 1.734707236289978
81 4.271688938140869 3.6339709758758545 3.6025261878967285 1.5497150421142578 1.909421682357788 1.0687495470046997 1.0095388889312744 1.940691590309143 1.8033314943313599 2.04186749458313 1.7595869302749634
82 4.411059379577637 3.5474181175231934 4.085819244384766 0.9425287842750549 1.973299264907837 0.6954047083854675 0.9348524808883667 1.9058618545532227 2.0136725902557373 1.7146228551864624 1.8616353273391724
83 4.437558650970459 3.2070960998535156 4.0295515060424805 0.9754371643066406 1.836106300354004 0.7088445425033569 1.1227869987487793 1.8802599906921387 1.8908307552337646 1.63551664352417 1.5478655099868774
84 4.562615871429443 3.2959821224212646 3.5748815536499023 0.7185456156730652 2.0369656085968018 0.8357903957366943 1.1487843990325928 1.6384494304656982 1.7850528955459595 1.558230996131897 1.994989275932312
85 4.465364933013916 3.617882251739502 3.7462213039398193 0.9734534621238708 2.071712017059326 0.9355520009994507 0.9752820730209351 1.814483880996704 1.8078868389129639 1.765520453453064 1.6235493421554565
86 4.285774230957031 3.438783884048462 3.6010758876800537 1.1905540227890015 1.8969091176986694 0.8754395246505737 1.0092130899429321 1.9783570766448975 1.8010244369506836 1.9743990898132324 1.6900689601898193
87 4.385223865509033 3.5826144218444824 3.599393606185913 1.0797351598739624 1.9774212837219238 0.6462938189506531 0.915283739566803 2.0969574451446533 1.8150912523269653 2.0568344593048096 1.733847975730896
88 3.943394422531128 3.164048910140991 3.4706575870513916 0.7002956867218018 1.9554656744003296 0.6536681056022644 0.8766477704048157 1.830073595046997 1.9850988388061523 1.9935460090637207 1.5253673791885376
89 3.9044318199157715 3.3586411476135254 3.41032075881958 0.8276726007461548 1.7570494413375854 0.9302101731300354 0.8884131908416748 2.0706756114959717 1.8122141361236572 2.0280489921569824 1.2204488515853882
90 4.088309288024902 3.274162769317627 3.6718156337738037 0.9036543369293213 1.992201805114746 0.6439031362533569 0.7296740412712097 2.142641067504883 1.7124103307724 1.9838042259216309 1.2464563846588135
91 4.276453495025635 3.2565155029296875 3.8180131912231445 0.9272216558456421 1.8780291080474854 0.7048249244689941 0.9080809950828552 1.9527778625488281 1.93692147731781 1.9355965852737427 1.1144953966140747
92 4.433464050292969 3.2321555614471436 3.866154432296753 0.8757689595222473 1.929815411567688 0.6641541719436646 0.8581622242927551 1.861495852470398 1.8849672079086304 1.769942045211792 1.261806607246399
93 4.403424263000488 3.470168113708496 3.8584437370300293 1.0370451211929321 2.0231289863586426 0.6761234998703003 1.0668572187423706 1.9962929487228394 1.815179467201233 1.8200019598007202 1.3889968395233154
94 4.439015865325928 3.4553844928741455 3.797903299331665 0.6546664834022522 2.1487910747528076 0.5549792647361755 0.9806823134422302 2.1528704166412354 1.806946873664856 1.9830141067504883 1.4668300151824951
95 4.207620143890381 3.443171977996826 3.538910150527954 1.165215253829956 1.8049545288085938 0.7034968137741089 1.2596850395202637 2.075742483139038 1.8941328525543213 1.7005093097686768 1.2066391706466675
96 4.0235772132873535 3.4341697692871094 3.4683921337127686 0.9690627455711365 2.076324701309204 0.7372401356697083 1.035208821296692 2.0066661834716797 1.9400204420089722 1.5366867780685425 0.9169163703918457
97 4.019774436950684 3.3629274368286133 3.2965850830078125 1.2558550834655762 2.0306005477905273 0.6875396966934204 1.2543199062347412 1.9989858865737915 2.036334991455078 1.8664312362670898 1.0286602973937988
98 3.869387149810791 3.2238383293151855 3.4475648403167725 1.0433109998703003 2.064237594604492 0.8252748250961304 1.0805238485336304 1.9464914798736572 1.9897273778915405 1.748818039894104 1.282825231552124
99 4.547342300415039 3.713367223739624 3.838564157485962 1.5538809299468994 1.8172798156738281 0.9460979104042053 1.0714439153671265 2.116673707962036 1.9967942237854004 1.4019503593444824 1.508509635925293
100 4.332709789276123 3.7519490718841553 3.4727730751037598 1.562379240989685 1.8415827751159668 0.8794342279434204 0.9488330483436584 2.1548893451690674 1.9796464443206787 1.3799601793289185 1.2261425256729126
101 4.427452087402344 3.774482250213623 3.589526891708374 2.01830792427063 2.0337564945220947 0.8522952795028687 0.9785548448562622 2.2108347415924072 1.8461672067642212 1.725768804550171 1.1377205848693848
102 4.078926086425781 3.525101661682129 3.755228281021118 1.3347501754760742 1.9018899202346802 0.9410665035247803 1.1285581588745117 2.031801462173462 1.9968534708023071 1.51350736618042 1.2365249395370483
103 4.161421298980713 3.6943368911743164 3.9472782611846924 1.4343385696411133 1.9895719289779663 0.6543498039245605 1.1869860887527466 2.3099746704101563 1.910612940788269 1.3292523622512817 1.0030455589294434
104 4.232875347137451 3.6504783630371094 3.780301332473755 1.282989740371704 1.9850422143936157 0.6260793209075928 0.9864065647125244 2.1913623809814453 2.182178258895874 1.3186662197113037 1.1898572444915771
105 4.39910888671875 3.8311328887939453 3.7921061515808105 1.359938144683838 2.107004165649414 0.6676189303398132 1.0209451913833618 2.0581297874450684 2.1502554416656494 1.6957448720932007 1.3912724256515503
106 4.174639701843262 3.8203320503234863 3.8043274879455566 1.4928983449935913 1.8825032711029053 0.6204738616943359 1.122215747833252 2.1901309490203857 2.123713731765747 1.6777116060256958 1.3396625518798828
107 4.239821434020996 3.6417057514190674 4.105746746063232 1.061205506324768 2.039965867996216 0.7406575679779053 1.1774245500564575 2.170764207839966 2.1113076210021973 1.4147794246673584 1.4324641227722168
108 4.0392022132873535 3.452636241912842 3.8530220985412598 1.1609225273132324 1.9342737197875977 0.8806771636009216 1.2469520568847656 2.164766788482666 2.0514819622039795 1.7246071100234985 1.8932299613952637
109 4.39723539352417 3.6625094413757324 4.130822658538818 0.7479252815246582 1.9444077014923096 1.2946302890777588 0.9547549486160278 2.1869056224823 2.038050889968872 1.6723212003707886 1.6708961725234985
110 4.2852959632873535 3.53838849067688 4.045027732849121 0.941331684589386 1.8623368740081787 1.0534093379974365 1.06210196018219 2.440403699874878 2.0273399353027344 1.184853196144104 1.485330581665039
111 4.04843282699585 3.335951566696167 3.70756196975708 1.0351547002792358 1.8206526041030884 0.9972265958786011 0.9516781568527222 2.010934591293335 1.8899376392364502 1.3392938375473022 1.5499441623687744
112 4.245749473571777 3.3543879985809326 4.182834625244141 0.8630487322807312 1.960052251815796 0.9021331667900085 0.8516287803649902 2.0299525260925293 2.0724363327026367 1.3260295391082764 1.7258294820785522
113 4.218740463256836 3.4155614376068115 3.7035796642303467 0.9731298089027405 1.840734839439392 1.144972801208496 1.0505731105804443 2.0943443775177 1.8884168863296509 1.5709173679351807 1.8945657014846802
114 4.434890270233154 3.659794330596924 4.057181358337402 1.3379344940185547 2.2179040908813477 1.1030839681625366 0.70454341173172 2.0327563285827637 2.0041332244873047 1.5190520286560059 1.9480690956115723
115 4.467980861663818 3.6845030784606934 3.861701250076294 1.460768461227417 1.8622416257858276 0.7494085431098938 0.9156654477119446 1.91480553150177 1.8891702890396118 1.6961363554000854 1.7614648342132568
116 4.246420383453369 3.2118897438049316 3.9731945991516113 1.3025481700897217 1.8822343349456787 0.7750270366668701 0.9963996410369873 1.941468358039856 1.969081163406372 1.5988560914993286 1.8181581497192383
117 4.3397040367126465 3.205540895462036 4.044255256652832 0.692238450050354 1.9193652868270874 0.8580261468887329 0.9934176802635193 2.022686004638672 1.9540629386901855 1.6895750761032104 1.570919156074524
118 4.359931945800781 3.4223155975341797 4.000298976898193 0.7089623808860779 1.968327522277832 0.6202452778816223 1.1625186204910278 2.105647325515747 1.8918293714523315 1.3845292329788208 1.7887089252471924
119 4.148888111114502 3.3106346130371094 3.6202871799468994 0.9039653539657593 2.018052816390991 0.6975377798080444 1.1663432121276855 2.328540086746216 1.769757866859436 1.4411587715148926 2.004608631134033
120 4.181445121765137 3.5043585300445557 3.610898017883301 1.2733433246612549 1.7811733484268188 0.6710618138313293 1.1674058437347412 2.290203809738159 1.7508553266525269 1.1855411529541016 2.2865922451019287
121 4.269608974456787 3.347163438796997 3.913686513900757 0.8110920190811157 2.0306036472320557 0.723629891872406 1.2551226615905762 2.3744759559631348 1.8855684995651245 1.3718498945236206 2.128469467163086
122 4.141226291656494 3.4681549072265625 3.593583822250366 1.1321467161178589 1.9736428260803223 0.7915521860122681 1.4580556154251099 2.0553910732269287 1.8788352012634277 1.6697614192962646 2.083312749862671
123 4.276700019836426 3.8567092418670654 3.3085219860076904 1.1046561002731323 1.8395763635635376 0.7315242290496826 1.1544194221496582 2.360405206680298 1.7859437465667725 1.3222365379333496 2.063835620880127
124 4.432706356048584 3.840914726257324 3.6504647731781006 1.4428232908248901 2.2476320266723633 0.7036005258560181 0.8980502486228943 2.4357872009277344 1.6947849988937378 1.3044397830963135 2.0084569454193115
125 4.492013454437256 3.992445707321167 3.3725225925445557 1.2010843753814697 1.865243673324585 0.6103010773658752 1.1180622577667236 2.494455099105835 1.7085020542144775 1.4438681602478027 1.8959747552871704
126 4.782863140106201 4.174942493438721 3.5369277000427246 1.308127999305725 2.0274226665496826 0.5603874325752258 1.0655535459518433 2.469432830810547 1.9360722303390503 1.3735008239746094 1.8599448204040527
127 4.918210983276367 4.399596691131592 3.6313822269439697 1.5816329717636108 1.9778913259506226 0.8043334484100342 1.141561508178711 2.5785629749298096 1.8965240716934204 1.592119574546814 2.1684463024139404
128 4.78321647644043 4.172511100769043 3.7734577655792236 1.5246175527572632 2.0715274810791016 0.7044498324394226 0.9155136346817017 2.3539085388183594 2.1551945209503174 1.5778065919876099 2.21551513671875
129 4.236082553863525 3.925074338912964 3.5703883171081543 1.438428282737732 1.8239580392837524 0.6670771837234497 0.9542768001556396 2.361625909805298 2.2135837078094482 1.8321715593338013 2.14286470413208
130 4.552577495574951 4.076019763946533 3.553262710571289 1.4200818538665771 1.8894027471542358 0.6296374201774597 0.9033167958259583 2.4293248653411865 2.2502036094665527 1.8463362455368042 2.1081702709198
131 4.168810844421387 3.803178310394287 3.487837553024292 1.3714561462402344 1.941214680671692 0.5595158934593201 0.8533961176872253 2.086278200149536 2.1822569370269775 1.5198882818222046 2.113816976547241
132 4.4111409187316895 3.6664581298828125 3.795262336730957 1.3000450134277344 2.111400842666626 0.773032009601593 0.9963387250900269 2.0705878734588623 2.173785448074341 1.7020974159240723 2.1114327907562256
133 4.253469944000244 3.8097147941589355 3.580357789993286 1.1974058151245117 1.8550424575805664 0.8283235430717468 0.9721449017524719 2.338285207748413 2.133573055267334 1.5489202737808228 1.9127930402755737
134 4.190618515014648 3.908360004425049 3.523683547973633 1.5225601196289063 1.9402507543563843 0.6603462100028992 0.8894017934799194 2.2313199043273926 1.9948089122772217 1.6086586713790894 2.1944892406463623
135 4.131230354309082 3.5133399963378906 3.8475708961486816 1.4902927875518799 2.1965653896331787 0.812619686126709 0.9413450956344604 2.0266895294189453 2.0920281410217285 1.8565081357955933 1.8783354759216309
136 4.238222122192383 3.6296515464782715 3.619523525238037 1.1372771263122559 2.1785173416137695 0.6918755173683167 1.0382739305496216 1.951846957206726 2.0775821208953857 1.789963960647583 2.279085874557495
137 4.311189651489258 3.716817617416382 3.765909433364868 1.3434357643127441 1.8096635341644287 0.586498498916626 0.9930502772331238 1.962652325630188 2.1996257305145264 1.7991212606430054 2.0840742588043213
138 4.4801836013793945 3.825160026550293 3.800997018814087 1.196060299873352 1.8198878765106201 0.8398359417915344 1.0422381162643433 2.076343297958374 2.24591064453125 1.1955214738845825 1.9989264011383057
139 4.636873245239258 3.81829833984375 4.087612628936768 1.1985251903533936 1.8071205615997314 0.8051723837852478 0.8429509401321411 2.3038411140441895 2.127779960632324 1.6318190097808838 1.8924801349639893
140 4.589580059051514 3.817798376083374 3.771493673324585 1.078220248222351 1.8546570539474487 0.8091369271278381 1.1323838233947754 2.166491985321045 1.9423187971115112 1.2968546152114868 1.9061217308044434
141 4.477050304412842 3.751011371612549 3.531163215637207 1.0691859722137451 2.045593023300171 0.753735363483429 0.9679839611053467 2.1589279174804688 2.0508646965026855 1.4274649620056152 2.0236520767211914
142 4.393660068511963 3.5618937015533447 3.922196388244629 0.8902598023414612 1.8108491897583008 0.6702955961227417 0.912828266620636 2.1596531867980957 2.1725170612335205 1.5735492706298828 2.239079713821411
143 4.489488124847412 3.663421154022217 3.6754181385040283 1.029287338256836 1.784621238708496 0.48989492654800415 1.1458812952041626 2.1147382259368896 2.035776138305664 1.3454385995864868 2.051490306854248
144 4.613234519958496 3.6760494709014893 3.7464406490325928 1.2587311267852783 1.833585262298584 0.9631783962249756 0.9585474133491516 2.020763635635376 1.9377045631408691 1.5990722179412842 2.0897185802459717
145 4.552268028259277 3.631537914276123 3.7485127449035645 0.9591677784919739 1.8225107192993164 0.6807327270507813 1.223582148551941 2.0479817390441895 2.2802319526672363 1.335748553276062 2.1232151985168457
146 4.703300952911377 3.745131731033325 3.9070560932159424 1.0684938430786133 1.9350634813308716 0.6954675316810608 1.076332449913025 2.1394152641296387 2.358950138092041 1.327038288116455 2.0807247161865234
147 4.696142196655273 3.966578722000122 3.826162815093994 2.006121873855591 2.0123612880706787 0.6940005421638489 1.1615196466445923 2.175755023956299 2.198451042175293 1.6561425924301147 1.7810472249984741
148 4.708477973937988 3.8795554637908936 3.9045140743255615 1.3890576362609863 1.957409381866455 0.6060075759887695 0.9144412875175476 2.151963949203491 2.383296012878418 1.6113553047180176 2.1383821964263916
149 4.635368824005127 3.683469295501709 3.8952131271362305 1.3885711431503296 2.2628567218780518 0.5341634750366211 0.8890143632888794 1.9634770154953003 2.4523112773895264 1.4545587301254272 2.1826701164245605
150 4.771728515625 3.7713887691497803 4.047186374664307 0.9710823893547058 2.0506439208984375 0.6037274599075317 1.0949008464813232 2.4088621139526367 2.421830415725708 1.5825977325439453 2.2335541248321533
151 4.632606029510498 3.5913257598876953 3.9674551486968994 0.9287707805633545 2.088702440261841 0.5635466575622559 0.8628832697868347 2.363889455795288 2.4669575691223145 1.7040373086929321 1.9234293699264526
152 4.535315036773682 3.8135011196136475 3.6439144611358643 1.352544903755188 1.876571536064148 0.6109402179718018 1.0007787942886353 2.197160482406616 2.2566027641296387 1.7095818519592285 2.1609740257263184
153 4.706360340118408 3.7946250438690186 3.8492822647094727 1.2001937627792358 1.7112001180648804 0.6333543062210083 0.8999496102333069 2.3483657836914063 2.36385440826416 1.347536563873291 1.8908112049102783
154 4.427216529846191 3.7969324588775635 3.5129201412200928 0.8800353407859802 1.863206386566162 0.6177024841308594 0.8833339810371399 2.4504177570343018 2.3423264026641846 1.471211314201355 2.0885121822357178
155 4.389332294464111 3.5914382934570313 3.4360673427581787 0.9523822665214539 1.893156886100769 0.6410365700721741 0.7846119403839111 2.288900375366211 2.393162488937378 1.5509052276611328 2.119323968887329
156 4.086096286773682 3.3748950958251953 3.647460699081421 0.8941704034805298 1.9765042066574097 0.6399599313735962 0.8222320675849915 2.3479347229003906 2.107367753982544 1.256036400794983 2.064958333969116
157 4.331861972808838 3.354485273361206 3.84230375289917 1.0552977323532104 2.0336554050445557 0.7181990742683411 0.8750720620155334 2.07647442817688 2.1925172805786133 1.406145453453064 2.0810813903808594
158 4.3198771476745605 3.553804397583008 3.577537775039673 0.7379765510559082 2.002885103225708 0.6273600459098816 0.9416874647140503 2.1654717922210693 2.025329828262329 1.6869434118270874 2.1539196968078613
159 4.268792629241943 3.3788986206054688 3.4564132690429688 0.8124909996986389 1.788234829902649 0.7334596514701843 1.1444414854049683 1.9994840621948242 2.0286145210266113 1.6095781326293945 2.089775800704956
160 4.160577297210693 3.0136396884918213 3.4543983936309814 0.9534479975700378 1.9284776449203491 0.666562020778656 0.8874614834785461 1.9266002178192139 2.085789918899536 1.2232266664505005 1.947199821472168
161 4.435214996337891 3.2859721183776855 3.7086756229400635 0.7848069071769714 1.9590046405792236 0.711126983165741 0.9304762482643127 1.9946891069412231 2.1557321548461914 1.3938071727752686 1.7805901765823364
162 4.491057872772217 3.6222081184387207 3.270272731781006 1.2757371664047241 1.9519180059432983 0.5606743693351746 0.9359123706817627 2.1182451248168945 2.1098406314849854 1.6639423370361328 2.0851895809173584
163 4.573565483093262 3.550400733947754 3.413773536682129 1.3862793445587158 1.7516534328460693 0.6608811020851135 1.0690501928329468 1.9414381980895996 2.134082555770874 1.5579077005386353 1.8938928842544556
164 4.455748558044434 3.5253238677978516 3.359922409057617 1.033216953277588 2.0491623878479004 0.7684711813926697 1.0306553840637207 2.0031800270080566 2.097620725631714 1.7163429260253906 1.8305072784423828
165 4.270188331604004 3.4087934494018555 3.4627368450164795 0.9693618416786194 1.9979661703109741 0.7600535154342651 0.8272725343704224 2.0884995460510254 2.1018881797790527 1.769865870475769 1.9458801746368408
166 4.188272476196289 3.18025279045105 3.4247987270355225 0.9312859177589417 2.039724111557007 0.6229317784309387 0.8587022423744202 2.034965753555298 2.1036107540130615 1.762634515762329 1.8218193054199219
167 4.326992034912109 3.5901682376861572 3.267021894454956 1.4453585147857666 2.1822474002838135 0.9120691418647766 0.9217517375946045 1.98628568649292 2.1580934524536133 1.4197721481323242 1.8070558309555054
168 4.364150047302246 3.558978319168091 3.192812919616699 1.245634913444519 1.8419679403305054 0.6381375789642334 0.8195842504501343 2.0700252056121826 2.1106626987457275 1.5701695680618286 1.8731046915054321
169 4.801707744598389 3.8166139125823975 3.7303099632263184 1.1618423461914063 1.9683403968811035 0.7105848789215088 0.7825571298599243 2.2559242248535156 2.3863494396209717 1.6746530532836914 1.7668111324310303
170 4.480991363525391 3.6401259899139404 3.5093579292297363 1.2685190439224243 1.8213374614715576 0.570827066898346 0.7813422679901123 2.3400275707244873 2.210160493850708 1.7401596307754517 1.801407814025879
171 4.553884983062744 3.613419532775879 3.695937395095825 1.221957802772522 1.7405586242675781 0.8879103660583496 0.8969149589538574 2.37681245803833 2.3643524646759033 1.9892486333847046 1.6535313129425049
172 4.855412483215332 3.6966638565063477 3.7328641414642334 1.2449380159378052 1.9014371633529663 0.7121405601501465 0.9441084265708923 2.098813056945801 2.1763463020324707 1.9582953453063965 1.7515274286270142
173 5.048121929168701 3.7770004272460938 3.7553040981292725 1.0915377140045166 1.7983381748199463 0.8047419190406799 1.1224700212478638 2.200054883956909 2.2356784343719482 2.174330711364746 1.7348040342330933
174 4.848963260650635 3.4926812648773193 3.8240671157836914 0.8368170261383057 1.868801236152649 0.5942012667655945 1.1206895112991333 1.9875534772872925 2.2528269290924072 2.141512155532837 1.8674819469451904
175 4.919102191925049 3.4849376678466797 3.9326529502868652 1.0317983627319336 1.860668420791626 0.5347575545310974 1.0426784753799438 2.2228877544403076 2.261702299118042 2.115248203277588 1.7444822788238525
176 4.855401992797852 3.548309803009033 3.768503427505493 0.9196580648422241 1.9059406518936157 0.6866872906684875 0.8432337641716003 2.2426276206970215 2.4918813705444336 2.099374532699585 1.665092945098877
177 4.725994110107422 3.502953290939331 3.5017120838165283 1.2070544958114624 1.816184163093567 0.721558690071106 0.8827745318412781 2.3236634731292725 2.3779265880584717 2.1103463172912598 2.002876043319702
178 4.695534706115723 3.4129011631011963 3.437602996826172 1.0275522470474243 1.8794118165969849 0.697437047958374 0.7798492312431335 2.1007423400878906 2.4148714542388916 2.1194772720336914 1.8388651609420776
179 4.774214267730713 3.6073250770568848 3.4586427211761475 0.8842714428901672 1.9152610301971436 0.8329715132713318 0.7700303792953491 2.354267120361328 2.2167141437530518 1.8726921081542969 1.8485441207885742
180 4.550130844116211 3.5822203159332275 3.757052421569824 1.2968285083770752 1.9838531017303467 0.694983959197998 0.8584128618240356 2.1849710941314697 2.2552735805511475 2.000098466873169 1.8336901664733887
181 4.526778697967529 3.466770648956299 3.8706650733947754 1.5715123414993286 1.9793635606765747 0.6659613847732544 0.8562691807746887 2.136296033859253 2.242563009262085 2.180633306503296 1.9027026891708374
182 4.60369348526001 3.4333081245422363 3.7872018814086914 1.212162971496582 1.782580018043518 0.7251887917518616 0.7790166735649109 2.0972251892089844 2.32135009765625 2.0591752529144287 2.0997467041015625
183 4.57430362701416 3.2485828399658203 3.701282501220703 1.0881739854812622 1.9786924123764038 0.7928387522697449 0.791850745677948 2.189758539199829 2.1173782348632813 2.0870473384857178 2.0066449642181396
184 4.583827972412109 3.445742130279541 3.539713144302368 0.8616202473640442 2.0178520679473877 0.6719930171966553 0.8933699131011963 2.325265645980835 2.2034740447998047 2.290580987930298 2.0194191932678223
185 4.864431858062744 3.6799488067626953 3.3848342895507813 0.9236922860145569 1.7838786840438843 0.7054979205131531 0.8708165287971497 2.5372302532196045 2.2190816402435303 2.2354886531829834 2.114494562149048
186 4.915524482727051 3.6508495807647705 3.326591968536377 0.9139727354049683 1.845790147781372 0.7454467415809631 0.8314887285232544 2.4021990299224854 2.0296196937561035 1.9780933856964111 2.119701862335205
187 4.677083969116211 3.6007239818573 3.3927719593048096 0.9108073115348816 1.8729671239852905 0.9197957515716553 0.919528603553772 2.432872772216797 2.0144670009613037 1.7331514358520508 2.179589033126831
188 4.958118915557861 3.8728463649749756 3.2471840381622314 1.1822150945663452 1.761025071144104 0.8240140080451965 0.9781051278114319 2.8097915649414063 2.165498971939087 1.6956614255905151 2.0683460235595703
189 5.0909810066223145 3.7319397926330566 3.2325377464294434 0.8528918623924255 1.754561185836792 0.637132465839386 0.9448522329330444 2.1955559253692627 2.1812939643859863 1.8106210231781006 2.199192523956299
190 4.635275363922119 3.196061134338379 3.2967636585235596 1.2846170663833618 1.987547755241394 0.6778544783592224 1.0573649406433105 2.005995035171509 2.1345021724700928 1.666382908821106 2.055454969406128
191 4.7378363609313965 3.3420188426971436 3.722846508026123 0.7878297567367554 2.088122844696045 0.7469300627708435 0.9163358211517334 2.192073106765747 2.301856517791748 2.06025767326355 2.1026272773742676
192 5.029662132263184 3.6859076023101807 3.9269495010375977 1.0329786539077759 2.0465564727783203 0.713146448135376 0.7679988741874695 2.4380321502685547 2.2344307899475098 2.0049445629119873 2.137159585952759
193 4.753917694091797 3.4206278324127197 3.6429553031921387 1.2267744541168213 1.980607032775879 0.771358072757721 0.9073231220245361 2.2383058071136475 2.374420166015625 2.0390069484710693 2.161620855331421
194 4.85843563079834 3.68571138381958 3.683698892593384 0.9900935292243958 1.9846597909927368 0.780780017375946 0.990658700466156 2.5866219997406006 2.276289939880371 2.191791296005249 2.0564520359039307
195 5.289854049682617 4.073195934295654 3.4588563442230225 0.7055260539054871 2.0288069248199463 0.7442242503166199 0.9516500234603882 3.032397747039795 2.3460323810577393 2.313737392425537 2.169912815093994
196 5.040475845336914 3.7132904529571533 3.6032609939575195 0.7023249864578247 1.896472692489624 0.7463808059692383 1.1016494035720825 2.5071771144866943 2.5080366134643555 2.031919002532959 1.7119039297103882
197 4.9103899002075195 3.773526906967163 3.2019662857055664 0.8201251029968262 1.9302064180374146 0.6378136277198792 0.9742311835289001 2.5273900032043457 2.279052495956421 1.8429837226867676 1.9567049741744995
198 5.076829433441162 3.76672625541687 3.2700517177581787 0.840595006942749 1.9065285921096802 0.7660664319992065 0.9680752754211426 2.5296518802642822 2.294393301010132 2.109476089477539 2.2208914756774902
199 5.05199670791626 3.7691733837127686 3.3609912395477295 0.9935691356658936 1.9611448049545288 0.8621624112129211 0.9490008354187012 2.3467042446136475 2.256636619567871 2.046962022781372 2.0292348861694336
200 4.787200450897217 3.491564989089966 3.7018935680389404 0.9750236868858337 1.7624443769454956 0.773038923740387 0.9337998032569885 2.4038617610931396 2.03730845451355 2.123439311981201 2.216658353805542
201 4.911157608032227 3.597484588623047 3.8429181575775146 1.3430595397949219 2.259495496749878 0.8861713409423828 0.9544157385826111 2.18491268157959 2.2504448890686035 2.054020881652832 2.134265661239624
202 4.761970043182373 3.9167258739471436 3.392287254333496 1.3504359722137451 1.992293119430542 0.8838486075401306 0.8435137271881104 2.312246799468994 2.0678024291992188 2.3114583492279053 2.048718214035034
203 4.6695332527160645 3.9432032108306885 3.494208574295044 1.37535560131073 2.0826785564422607 0.9044181108474731 0.9431695938110352 2.062979221343994 1.9921554327011108 1.9102717638015747 1.8162603378295898
204 4.955175876617432 3.7475216388702393 3.351715564727783 1.2028326988220215 2.0939688682556152 0.7521164417266846 1.0424766540527344 2.0137088298797607 2.0398032665252686 2.1881043910980225 1.4620931148529053
205 4.790496349334717 3.5981991291046143 3.542820930480957 1.2564609050750732 2.0489304065704346 0.7731905579566956 1.0329734086990356 1.8212841749191284 1.958522915840149 2.1698241233825684 1.950795292854309
206 4.593976974487305 3.3809828758239746 3.432638645172119 1.056565284729004 2.1089792251586914 0.7266021370887756 0.821875274181366 2.081535816192627 2.299677848815918 2.5260026454925537 2.0686986446380615
207 5.123708724975586 3.871220588684082 3.58304500579834 1.506495714187622 2.2317285537719727 0.8278099298477173 0.8294227719306946 2.4108974933624268 2.25068998336792 2.327888011932373 2.040788173675537
208 4.774258136749268 3.586566686630249 3.558476209640503 1.1228724718093872 2.025080680847168 0.86055588722229 0.8151751756668091 2.329396963119507 2.377960681915283 2.2151379585266113 1.5689952373504639
209 4.799083232879639 3.425508737564087 3.7460873126983643 0.7980645298957825 1.933716893196106 0.8825464248657227 0.9375222325325012 2.1857056617736816 2.4343276023864746 2.4170470237731934 1.5388487577438354
210 5.077594757080078 3.7343385219573975 3.931833505630493 1.0673680305480957 2.222292900085449 0.6919431686401367 0.8894538879394531 2.419529914855957 2.5143344402313232 2.4038655757904053 1.597230315208435
211 5.355480670928955 3.9323668479919434 3.9232285022735596 1.3270142078399658 2.176792860031128 1.1152074337005615 1.0106173753738403 2.4428646564483643 2.5743186473846436 2.055185079574585 1.5174518823623657
212 5.304917335510254 3.8787553310394287 4.050678253173828 0.9572837948799133 2.230764150619507 1.149781346321106 0.9525877237319946 2.238908052444458 2.654550790786743 2.3917019367218018 1.8158552646636963
213 5.117128372192383 3.8179755210876465 4.084608554840088 1.2510278224945068 2.1147215366363525 1.2357441186904907 0.8647586107254028 2.081413507461548 2.6577069759368896 1.8405853509902954 2.0522799491882324
214 4.982813358306885 3.491992950439453 4.101195812225342 1.0366442203521729 2.063217878341675 1.1033824682235718 0.9911044836044312 1.9551137685775757 2.5092480182647705 1.9015432596206665 2.0245206356048584
215 5.144063949584961 3.8730835914611816 3.9597105979919434 1.0539497137069702 1.9908944368362427 1.1297029256820679 0.9591646790504456 2.0310676097869873 2.214670419692993 1.757220983505249 2.281453847885132
216 4.983158111572266 3.656571388244629 3.824819564819336 0.9200202226638794 2.0684781074523926 1.1437962055206299 0.9351611137390137 2.283162832260132 2.038034439086914 1.6077812910079956 2.077756643295288
217 4.948699951171875 3.554440975189209 4.120125770568848 0.8878263831138611 1.9150335788726807 1.412190318107605 0.9173392057418823 2.059995412826538 2.2047061920166016 1.8307968378067017 2.0064871311187744
218 5.228819847106934 3.8598666191101074 4.095341205596924 1.3865435123443604 2.1514410972595215 1.1858539581298828 1.004732608795166 2.096877098083496 2.317866325378418 1.6856588125228882 2.1501235961914063
219 5.270829200744629 3.835336685180664 4.003782749176025 0.9349073171615601 1.8913589715957642 1.2721024751663208 0.99837726354599 1.961160659790039 2.394585132598877 1.5868775844573975 2.142782211303711
220 4.9777374267578125 3.7371983528137207 3.893104314804077 1.1963024139404297 1.9700394868850708 1.364007830619812 1.116597056388855 1.9795352220535278 2.5371744632720947 2.1110458374023438 2.3672447204589844
221 4.987103462219238 3.9150426387786865 3.881486654281616 1.232623815536499 2.036571502685547 1.28009033203125 1.1154663562774658 1.8699127435684204 2.4572649002075195 2.2223129272460938 2.1861166954040527
222 5.01462984085083 3.617459774017334 4.3348517417907715 1.286394476890564 2.211094379425049 1.3356716632843018 1.0562397241592407 1.8152976036071777 2.541428327560425 1.8522284030914307 2.4559733867645264
223 4.8876566886901855 3.3882203102111816 3.992605686187744 0.7067858576774597 2.279681444168091 1.2018163204193115 1.3074601888656616 1.9835938215255737 2.274590015411377 1.860370397567749 2.357457160949707
224 5.009061813354492 3.9788429737091064 3.8174595832824707 1.4802234172821045 2.1302616596221924 1.0605175495147705 1.0102347135543823 2.0076770782470703 2.100278854370117 1.6267168521881104 2.1999318599700928
225 5.060546398162842 3.870511054992676 3.915029764175415 1.0745224952697754 2.2201406955718994 0.696377158164978 0.9670946598052979 2.015957832336426 2.264617443084717 1.3985151052474976 2.2570440769195557
226 4.921199321746826 3.6651625633239746 3.8627874851226807 1.3167805671691895 2.341679334640503 0.8025041818618774 1.0649176836013794 1.8695071935653687 2.230764627456665 1.547516107559204 2.108017683029175
227 4.906569004058838 3.771257162094116 4.061272621154785 1.2305498123168945 2.2539222240448 0.9009590744972229 1.002883791923523 1.8457887172698975 2.348940372467041 1.4276176691055298 2.069186210632324
228 4.820432662963867 3.439432144165039 4.1830949783325195 1.2695050239562988 1.8961701393127441 1.000881314277649 1.1378306150436401 1.8538087606430054 2.468545913696289 1.650312066078186 1.9572522640228271
229 4.594865798950195 3.1893956661224365 4.235773086547852 0.9898563027381897 1.7103184461593628 0.9301922917366028 0.9499616622924805 1.8965086936950684 2.3201749324798584 1.5843271017074585 2.0325005054473877
230 4.286501884460449 3.3025972843170166 3.9752018451690674 1.443791389465332 2.0663464069366455 0.8303931951522827 0.9353941082954407 1.955620527267456 2.2125320434570313 1.5847529172897339 1.7094649076461792
231 4.358510494232178 3.42283296585083 3.5736851692199707 1.126927137374878 1.855275273323059 0.7681978940963745 0.8604075908660889 1.9885005950927734 2.1037466526031494 1.5975178480148315 1.6041040420532227
232 4.2197113037109375 2.9299848079681396 3.9703853130340576 1.1078380346298218 2.132505416870117 0.8294686675071716 0.9962663650512695 1.8919422626495361 2.2822153568267822 1.551372766494751 2.1332783699035645
233 4.210249900817871 3.1868841648101807 4.121741771697998 1.580898642539978 2.0390255451202393 0.9351135492324829 0.9800318479537964 1.8215376138687134 2.1584248542785645 1.6291499137878418 1.9826425313949585
234 4.3364949226379395 3.3110902309417725 4.058718681335449 1.3576103448867798 2.0135185718536377 1.0438270568847656 0.8423571586608887 1.862431287765503 2.282026529312134 1.9263696670532227 1.960511565208435
235 4.486170291900635 3.390899181365967 3.8482930660247803 1.801708698272705 1.9826431274414063 1.094871997833252 0.8755552768707275 1.9923789501190186 2.069979429244995 2.01826810836792 1.6157926321029663
236 4.3832292556762695 3.290372133255005 4.084479808807373 1.178432822227478 2.1422104835510254 0.9620498418807983 0.7807115912437439 2.0010883808135986 2.4995365142822266 1.6899492740631104 1.7842897176742554
237 4.390953063964844 3.2898573875427246 4.241425037384033 1.463377594947815 2.0509698390960693 0.7961952090263367 0.7213934063911438 1.9785752296447754 2.3788228034973145 1.610999584197998 1.7590099573135376
238 4.315950393676758 3.7691495418548584 3.7890987396240234 1.8874847888946533 2.2706918716430664 0.7941815257072449 0.8750365972518921 2.247528553009033 2.183366537094116 2.157090425491333 1.413240909576416
239 4.537779808044434 3.911593437194824 3.949007749557495 2.45198655128479 2.1793739795684814 0.7996156215667725 0.8759754300117493 2.028475046157837 2.2880754470825195 2.066309690475464 1.5328129529953003
240 4.551271438598633 3.9771885871887207 3.6616413593292236 1.9419866800308228 2.297229528427124 1.0090628862380981 0.975383460521698 2.2493224143981934 2.122502088546753 1.7185554504394531 1.5724272727966309
241 4.492363929748535 3.7902491092681885 3.616725206375122 1.288556694984436 2.0001659393310547 0.7611158490180969 1.0748502016067505 2.366922378540039 2.1501529216766357 1.9401307106018066 1.8345379829406738
242 4.735212326049805 3.952611207962036 3.998335599899292 1.6334540843963623 2.2645537853240967 0.7374423146247864 1.5252056121826172 2.3275797367095947 2.4205849170684814 1.9105855226516724 1.942755103111267
243 4.721055030822754 4.049878120422363 4.12130069732666 1.3924139738082886 1.9174983501434326 0.8507466912269592 1.4942586421966553 2.4330005645751953 2.6153299808502197 2.043525218963623 1.9915677309036255
244 4.619775295257568 4.013673305511475 3.86244797706604 1.7276389598846436 2.1708364486694336 0.8435398936271667 1.565612554550171 2.2412571907043457 2.4663074016571045 1.7602555751800537 1.9898006916046143
245 4.5030293464660645 4.011316776275635 3.8239378929138184 1.661207675933838 2.1648714542388916 0.8220202326774597 1.3166742324829102 2.2339370250701904 2.4677271842956543 1.9817513227462769 2.1867542266845703
246 4.391658306121826 3.5195796489715576 3.989574909210205 1.2756484746932983 2.134201765060425 0.8048989176750183 1.1095483303070068 2.2322945594787598 2.5667943954467773 1.6068246364593506 1.7616533041000366
247 4.382522106170654 3.4546239376068115 3.868417263031006 0.6814636588096619 1.9480912685394287 0.7688109874725342 0.9497714638710022 2.4624876976013184 2.3132755756378174 1.597407341003418 2.0340118408203125
248 4.422910213470459 3.372506618499756 3.905834674835205 1.1162850856781006 2.027834892272949 0.812721312046051 1.1801046133041382 2.333510160446167 2.374974489212036 1.5306150913238525 1.902262806892395
249 4.443641185760498 3.3121328353881836 4.031096935272217 1.1324083805084229 2.276822566986084 0.8049163222312927 1.0967473983764648 2.131624221801758 2.403055191040039 1.4350899457931519 2.0054378509521484
250 4.28428316116333 3.6184580326080322 3.686910390853882 1.3363817930221558 2.128070116043091 0.8173806071281433 0.9941098690032959 2.085636854171753 2.2431986331939697 1.5256086587905884 2.0765862464904785
251 4.2046308517456055 3.2421107292175293 3.9340744018554688 1.0922666788101196 2.0334219932556152 0.8292469382286072 1.097375512123108 2.1637508869171143 2.4916038513183594 1.6833581924438477 1.8022373914718628
252 4.319437026977539 3.2831666469573975 3.8910834789276123 1.3551605939865112 2.0405113697052 0.7966547012329102 1.1063557863235474 2.161276340484619 2.375253677368164 1.6867549419403076 2.255449056625366
253 4.538177967071533 3.414181709289551 4.032639503479004 1.4698455333709717 2.0325233936309814 0.7889251708984375 0.9186730980873108 2.248896360397339 2.4585492610931396 1.701566219329834 2.012732982635498
254 4.6602349281311035 3.5970704555511475 4.011179447174072 1.4781631231307983 1.8651474714279175 0.7204315066337585 0.8402535319328308 2.298670530319214 2.3489737510681152 1.828861951828003 1.920263648033142
255 4.707010746002197 3.6828904151916504 3.9984419345855713 1.094996690750122 1.9821187257766724 0.6867252588272095 1.421606183052063 2.4195446968078613 2.3540210723876953 1.8793712854385376 2.0905425548553467
256 4.774938583374023 3.9483108520507813 3.84413480758667 1.2560664415359497 1.9898250102996826 0.6490912437438965 1.3771257400512695 2.6384425163269043 2.421079397201538 2.113619565963745 2.0755834579467773
257 4.9517645835876465 3.934964895248413 3.848914861679077 1.480467438697815 2.154343366622925 0.8011755347251892 1.2694226503372192 2.25251841545105 2.4418089389801025 2.2261791229248047 2.1499783992767334
258 4.992852210998535 4.221444129943848 3.936448574066162 1.8877125978469849 1.971754789352417 0.7692393660545349 1.3375489711761475 2.2587547302246094 2.4760210514068604 2.0024571418762207 2.1325137615203857
259 5.1155500411987305 3.982393264770508 4.132120609283447 1.6129390001296997 1.9423389434814453 0.7006126642227173 1.4809352159500122 2.329582691192627 2.5568504333496094 2.064554214477539 2.226804256439209
260 5.1059417724609375 4.093169689178467 3.8170063495635986 1.2350579500198364 1.8319158554077148 0.7590053081512451 1.437324047088623 2.4984912872314453 2.491097927093506 2.1109750270843506 2.246140241622925
261 5.125669479370117 4.117063999176025 4.051487922668457 1.7455432415008545 2.049025297164917 0.8152341842651367 1.4352257251739502 2.2310950756073 2.7011098861694336 1.7225383520126343 2.2831873893737793
262 4.927057266235352 3.977078676223755 3.8180577754974365 1.3680088520050049 2.144291877746582 0.8234167695045471 1.3017494678497314 2.294929265975952 2.6986048221588135 2.1733694076538086 2.244509220123291
263 4.8132500648498535 3.8888919353485107 3.845208168029785 1.8969993591308594 2.1447882652282715 0.7617039084434509 1.4370081424713135 2.47440767288208 2.4945576190948486 2.305664539337158 2.2427778244018555
264 4.9061126708984375 3.9361486434936523 3.868604898452759 1.35794198513031 2.0178122520446777 0.7052507400512695 1.3304823637008667 2.471095085144043 2.701704978942871 2.167398691177368 2.3490355014801025
265 4.800689697265625 3.92995548248291 3.7410032749176025 1.4581578969955444 2.1952126026153564 0.9046980738639832 1.3937162160873413 2.3906819820404053 2.4850120544433594 2.376660108566284 2.1774449348449707
266 4.61129903793335 3.9030635356903076 3.7391226291656494 1.4862372875213623 2.1784403324127197 0.7590751647949219 1.2666069269180298 2.3684654235839844 2.418458938598633 1.8786062002182007 2.2857446670532227
267 4.945305347442627 3.9494683742523193 3.93001651763916 1.2534208297729492 2.069458246231079 0.7019082307815552 1.1349111795425415 2.1904726028442383 2.778714895248413 1.8184007406234741 1.9869115352630615
268 5.340213775634766 4.286730766296387 4.234783172607422 1.6998978853225708 2.19496488571167 0.9336250424385071 0.9634142518043518 2.2329511642456055 2.8069093227386475 1.8773078918457031 1.9565550088882446
269 5.595605850219727 4.468019008636475 3.939509868621826 1.676430583000183 2.2378649711608887 0.9186530113220215 1.2084194421768188 2.2923362255096436 2.576068878173828 1.9719678163528442 2.120762586593628
270 5.692685127258301 4.401370525360107 4.151689052581787 1.8112499713897705 2.1511826515197754 0.9488105177879333 0.8640192747116089 2.5310161113739014 2.6824450492858887 2.028661012649536 1.992377519607544
271 5.480523586273193 4.221586227416992 3.770440101623535 1.8283560276031494 2.022566556930542 0.9623132348060608 0.7457711696624756 2.3136684894561768 2.520792245864868 2.223365068435669 1.9934636354446411
272 5.3788042068481445 4.100658416748047 3.5600574016571045 1.297790288925171 2.1387338638305664 0.6344563364982605 0.9526419639587402 2.314749240875244 2.691366672515869 2.1793506145477295 1.8514151573181152
273 5.5053606033325195 4.297891616821289 3.712534189224243 1.3779047727584839 2.0784435272216797 0.7800031900405884 0.9749161005020142 2.1543169021606445 2.6787564754486084 2.3380305767059326 1.9111192226409912
274 5.420718669891357 4.370594501495361 3.775651216506958 1.6947675943374634 2.3059334754943848 0.8458642363548279 0.9295194745063782 2.1862447261810303 2.6993021965026855 2.1907107830047607 1.9555835723876953
275 5.57232666015625 4.456959247589111 4.009288311004639 1.4560260772705078 2.1968655586242676 0.8072301745414734 1.223821759223938 2.1618974208831787 2.6312148571014404 2.235295534133911 1.8159385919570923
276 5.7412519454956055 4.4465718269348145 4.031373500823975 1.5605988502502441 1.9225927591323853 0.9440181851387024 0.982096254825592 2.0101356506347656 2.7150518894195557 2.208935260772705 1.8285971879959106
277 5.7646331787109375 4.424857139587402 4.036548614501953 1.729605793952942 1.9365476369857788 0.9984669089317322 1.0703972578048706 2.1498773097991943 2.9196743965148926 1.9830543994903564 1.9192814826965332
278 5.769410133361816 4.426778793334961 4.063016414642334 1.5163055658340454 1.8608266115188599 0.8883987069129944 1.059849739074707 2.1876590251922607 2.874546766281128 2.1812751293182373 2.0378098487854004
279 5.560351848602295 4.205801010131836 3.893648862838745 1.4369151592254639 1.7906099557876587 0.9401170611381531 0.8104309439659119 2.170664072036743 2.688998222351074 1.946405053138733 2.1696786880493164
280 5.551324367523193 4.343868255615234 3.763838052749634 1.6906276941299438 1.7394942045211792 0.8459309935569763 0.9234496355056763 2.2062509059906006 2.49410080909729 2.1758365631103516 2.0141072273254395
281 5.802682876586914 4.544398784637451 3.959035873413086 1.4243346452713013 2.0343573093414307 0.8311828374862671 1.0240726470947266 2.3699898719787598 2.6184704303741455 1.9370794296264648 1.9759680032730103
282 5.66259765625 4.2357306480407715 4.235175132751465 1.3883728981018066 1.9965740442276 0.7578449845314026 0.962401270866394 2.0837831497192383 2.9452602863311768 1.8443256616592407 2.128720760345459
283 5.320566654205322 3.9156370162963867 4.257564067840576 1.363438367843628 2.122044801712036 0.7842034101486206 1.105417251586914 2.2416176795959473 2.6099181175231934 1.8871197700500488 2.168604612350464
284 5.528076648712158 3.9548656940460205 4.12509822845459 1.4020105600357056 1.8583893775939941 0.7484708428382874 0.9662905931472778 2.0455384254455566 2.9050772190093994 1.8359124660491943 2.2747597694396973
285 5.194781303405762 3.849111795425415 3.5961337089538574 1.1119720935821533 1.924997329711914 0.7282680869102478 0.9621373414993286 2.2654221057891846 2.6152539253234863 1.9233893156051636 2.155385732650757
286 5.692336082458496 4.052548408508301 3.9764177799224854 1.1914446353912354 2.0569746494293213 0.7390323281288147 0.9319851398468018 2.077838182449341 2.727494716644287 2.1329638957977295 2.1277174949645996
287 5.999037265777588 4.146364212036133 4.104398250579834 1.258121371269226 2.227057933807373 0.6181175112724304 0.9252727627754211 1.8354642391204834 2.904191017150879 2.0056543350219727 1.946696400642395
288 6.0852370262146 4.336629390716553 4.342902183532715 0.9629363417625427 2.1635775566101074 0.6817803382873535 0.736181914806366 2.103951930999756 3.0435874462127686 1.9784369468688965 2.2148876190185547
289 6.161490440368652 4.271183490753174 4.502636432647705 1.1156278848648071 2.1812989711761475 0.7488337159156799 0.7453754544258118 2.115065336227417 3.2391796112060547 2.1740610599517822 2.106419324874878
290 6.1767258644104 4.517827033996582 4.228768825531006 1.4707310199737549 1.9655053615570068 0.9262115359306335 0.7745687961578369 2.0418546199798584 3.1757194995880127 2.3966634273529053 2.159313440322876
291 6.018681049346924 4.405088424682617 4.543428897857666 1.4937970638275146 2.1620166301727295 0.8759238719940186 0.8892565369606018 2.2039296627044678 3.085113286972046 2.2865939140319824 1.930466651916504
292 5.850515842437744 4.141448020935059 4.458627700805664 0.9323202967643738 2.160944938659668 0.6845865249633789 0.8079115152359009 2.134489059448242 3.280186414718628 2.208401679992676 2.0832936763763428
293 5.994935035705566 4.47358512878418 4.3798723220825195 1.0833309888839722 2.317225217819214 0.880614161491394 0.7552129030227661 2.255826234817505 2.8971095085144043 2.192033290863037 2.0974810123443604
294 5.792890548706055 4.38546895980835 4.196221828460693 1.0568263530731201 2.3093338012695313 0.7307097315788269 0.8605652451515198 2.214384078979492 3.0917866230010986 2.3793282508850098 2.105915069580078
295 5.769265651702881 4.453815937042236 4.1596174240112305 1.0279533863067627 2.3674185276031494 0.6232818365097046 0.8159286379814148 2.374687671661377 2.522055149078369 2.5487873554229736 2.273998260498047
296 5.79521369934082 4.440379619598389 4.234232425689697 0.9497812390327454 2.3161957263946533 1.0445225238800049 0.8599372506141663 2.2021689414978027 2.5648128986358643 2.699446678161621 2.184169054031372
297 5.960122585296631 4.629021644592285 3.9946422576904297 1.161665916442871 2.339998960494995 0.8670738935470581 0.9584934115409851 2.3573191165924072 2.2657482624053955 2.586121082305908 2.2369394302368164
298 5.571926116943359 4.473458766937256 3.928223133087158 1.0204969644546509 2.388474941253662 0.9046996235847473 1.0478092432022095 2.4527952671051025 2.281231164932251 2.6815297603607178 2.06081485748291
299 5.368214130401611 4.248080730438232 3.8921751976013184 1.0526119470596313 2.026954174041748 0.8327997326850891 0.8985850811004639 2.3218891620635986 2.5235202312469482 2.2976467609405518 2.2467691898345947
300 5.546414375305176 4.3569560050964355 3.9607741832733154 0.9730449318885803 2.1039843559265137 1.0023483037948608 0.9287449717521667 2.4377803802490234 2.39989972114563 2.6179115772247314 2.1512322425842285
301 5.321005344390869 4.4575276374816895 3.853156566619873 1.1236056089401245 2.0705161094665527 0.6386764049530029 0.9039182662963867 2.349313259124756 2.675028085708618 2.5667757987976074 2.0665957927703857
302 5.138339996337891 4.089910984039307 3.8402819633483887 0.9477918148040771 2.087834119796753 0.7717351317405701 0.875877320766449 2.253361225128174 2.8180718421936035 2.3730974197387695 1.9263015985488892
303 5.037718772888184 4.192802906036377 3.905972957611084 1.0173859596252441 2.2303645610809326 0.6641941666603088 0.9749971628189087 2.2724180221557617 2.7479748725891113 2.6365363597869873 1.7368431091308594
304 5.189343452453613 4.493758201599121 3.824425458908081 1.0430853366851807 2.019402027130127 0.5904390215873718 0.9524534344673157 2.3250019550323486 2.6329455375671387 2.5063700675964355 1.7382338047027588
305 5.053134918212891 4.188004493713379 3.9091014862060547 1.1931166648864746 2.140864372253418 0.7288303971290588 0.7988710403442383 2.3466081619262695 2.6760175228118896 2.3394317626953125 1.8731536865234375
306 5.078981876373291 4.18995475769043 3.9223368167877197 1.2049797773361206 2.126662492752075 0.5571975111961365 0.8194558620452881 2.488586664199829 2.5098397731781006 2.2511825561523438 2.009597063064575
307 5.047082901000977 4.262467384338379 3.6881327629089355 1.3774179220199585 1.9772241115570068 0.6122928857803345 0.8369641900062561 2.4806582927703857 2.4762086868286133 2.2589402198791504 1.7171415090560913
308 4.914775848388672 4.164921760559082 3.8278350830078125 0.9283522367477417 1.990416169166565 0.6730270981788635 0.8981537818908691 2.4480631351470947 2.5026779174804688 2.4522945880889893 1.5535364151000977
309 5.0740647315979 4.071985721588135 3.9802510738372803 0.9767930507659912 2.0998125076293945 0.5933218598365784 1.0388721227645874 2.260369062423706 2.5850508213043213 2.376067876815796 1.7012344598770142
310 5.247185707092285 4.105469226837158 4.43051815032959 1.2562874555587769 2.081434965133667 0.8150181770324707 0.9229669570922852 2.2967398166656494 2.7350242137908936 2.3380661010742188 1.9865750074386597
311 5.263548851013184 4.266892910003662 4.535457611083984 1.13422691822052 2.1034884452819824 0.8411799073219299 1.0161120891571045 2.2616100311279297 2.9832804203033447 2.403299570083618 1.736607551574707
312 4.95937967300415 3.934389114379883 4.334929466247559 1.4706625938415527 2.327495813369751 0.7560034990310669 1.0027110576629639 2.3007848262786865 2.908257007598877 2.352653980255127 1.9634811878204346
313 4.978122234344482 3.944265604019165 4.104800224304199 1.1537907123565674 2.153097629547119 0.8042442202568054 0.918785035610199 2.356802463531494 2.7309279441833496 2.6256566047668457 1.807508111000061
314 4.852110862731934 3.7457656860351563 3.9642961025238037 0.919130802154541 2.253814935684204 0.8199754357337952 0.9787507653236389 2.4033656120300293 2.5086231231689453 2.2552294731140137 1.793784499168396
315 4.7533183097839355 3.816664695739746 3.9220168590545654 1.1926873922348022 1.9270555973052979 0.655375599861145 1.0543252229690552 2.309305429458618 2.4680638313293457 2.5537242889404297 1.9574859142303467
316 4.882343769073486 3.6708106994628906 4.021430015563965 1.2859926223754883 2.0475382804870605 0.6401008367538452 0.8706952333450317 2.1617891788482666 2.5784783363342285 2.3890771865844727 1.9197897911071777
317 5.018589496612549 3.7855119705200195 4.36238956451416 0.9430676102638245 1.8678677082061768 0.7986248731613159 0.9797762036323547 2.181474208831787 2.722094774246216 2.5130863189697266 1.7905081510543823
318 4.93595027923584 3.951122999191284 4.051174640655518 1.1195847988128662 2.093540668487549 0.8809351325035095 0.8641752004623413 2.2318694591522217 2.5398473739624023 2.3832788467407227 1.8859432935714722
319 5.184590816497803 3.832932233810425 4.518043041229248 1.0115255117416382 2.2126095294952393 0.743701159954071 0.9098432064056396 2.2609708309173584 2.593613862991333 2.269150495529175 1.9807099103927612
320 5.283692359924316 3.9676642417907715 4.253017902374268 1.1186633110046387 2.1183078289031982 0.807499885559082 0.9430698156356812 2.2933714389801025 2.5705716609954834 2.3003313541412354 2.008641242980957
321 5.382202625274658 4.056890964508057 4.200327396392822 1.1474132537841797 2.1867105960845947 0.8011156320571899 0.9225044250488281 2.196563959121704 2.546111583709717 2.323662757873535 2.241839647293091
322 5.174384593963623 3.698056697845459 4.363248348236084 1.5113862752914429 2.1082465648651123 0.6678332090377808 0.8393674492835999 2.1887590885162354 2.6848304271698 2.441927671432495 2.2369070053100586
323 5.4753313064575195 4.009220600128174 4.370408535003662 1.2792439460754395 2.3807997703552246 0.8883505463600159 0.9217793941497803 2.3034722805023193 2.8635106086730957 2.555384635925293 2.154694080352783
324 5.477906227111816 3.812955617904663 4.464056015014648 0.8912603855133057 2.3637707233428955 0.6664811968803406 1.0335814952850342 2.2189865112304688 2.498265504837036 2.288196563720703 2.2006843090057373
325 5.36308479309082 4.042500019073486 4.416388511657715 1.0634492635726929 2.199730157852173 0.9948133826255798 1.013177752494812 2.2929277420043945 2.6316261291503906 2.5172476768493652 1.9328585863113403
326 5.36668586730957 3.7657954692840576 4.442623138427734 1.4086573123931885 2.4415152072906494 0.8024544715881348 0.9161805510520935 2.1741604804992676 2.790621042251587 2.2716593742370605 2.284065008163452
327 5.271887302398682 3.913505792617798 4.134131908416748 1.100679636001587 2.1983516216278076 0.957808792591095 0.9336289167404175 2.211127281188965 2.679960250854492 2.401689052581787 2.0244650840759277
328 5.221982002258301 4.165874481201172 4.204382419586182 1.409881591796875 2.10561466217041 0.772438108921051 1.0059880018234253 2.1710221767425537 2.5775773525238037 2.3043506145477295 2.219996929168701
329 5.139623165130615 4.0009989738464355 4.0886759757995605 0.9419277906417847 2.010359048843384 0.8680369257926941 0.9343186020851135 2.3834948539733887 2.545501232147217 2.4219090938568115 2.283576011657715
330 4.946900844573975 3.7428510189056396 4.0664167404174805 0.9584631323814392 2.3761115074157715 0.7676056027412415 1.1555582284927368 2.371413230895996 2.4379124641418457 2.347752571105957 2.235039234161377
331 5.1297078132629395 3.788600206375122 4.167798042297363 0.98146653175354 2.088531732559204 0.6499037146568298 1.0963174104690552 2.1694016456604004 2.4899356365203857 2.2550277709960938 1.8208836317062378
332 5.044777870178223 3.8852012157440186 3.967092990875244 1.3336111307144165 2.3066651821136475 0.726715087890625 1.0432054996490479 2.378248453140259 2.508511543273926 2.1307778358459473 1.8392372131347656
333 5.158823013305664 3.9535622596740723 4.179371356964111 1.6398780345916748 2.118807792663574 0.6358057260513306 1.2686134576797485 2.309962749481201 2.4520397186279297 2.3829801082611084 1.9851516485214233
334 5.022924900054932 3.8521568775177 3.904118537902832 1.4292347431182861 2.2370669841766357 0.7137859463691711 1.2888078689575195 2.0630204677581787 2.586536169052124 2.0235278606414795 2.0420053005218506
335 4.87380838394165 4.0819411277771 3.6896820068359375 1.3715156316757202 2.046020984649658 0.8825908303260803 1.375017762184143 2.232062816619873 2.3189549446105957 2.0767440795898438 1.7103503942489624
336 4.94697380065918 4.059528350830078 3.807901382446289 1.1866575479507446 2.1691830158233643 0.5735445022583008 1.3931961059570313 2.15301513671875 2.203953742980957 2.418663501739502 1.680930256843567
337 4.95939302444458 4.15028190612793 3.665733814239502 1.6207846403121948 1.8258920907974243 0.6970988512039185 1.3421630859375 2.226663589477539 2.468045473098755 2.209188461303711 1.611763596534729
338 4.9268107414245605 4.11561393737793 3.6298439502716064 1.4459450244903564 1.8604516983032227 0.8286588788032532 1.214860439300537 2.1085731983184814 2.436312437057495 2.5085203647613525 1.5887768268585205
339 5.0384907722473145 3.9640583992004395 4.002777099609375 1.4965579509735107 1.8487188816070557 0.6934008002281189 1.363450527191162 2.083665609359741 2.6406772136688232 2.2383639812469482 1.1191916465759277
340 4.84505558013916 3.846979856491089 3.9300599098205566 1.2433724403381348 2.208507776260376 0.5730447173118591 0.9678904414176941 2.12188720703125 2.6307055950164795 2.1147775650024414 1.2871888875961304
341 5.022475719451904 3.819190502166748 3.895559072494507 1.2083830833435059 2.0130534172058105 0.7122824788093567 1.2538456916809082 2.25579833984375 2.5668511390686035 2.1790945529937744 1.1341480016708374
342 5.170127868652344 3.8138387203216553 3.949605703353882 1.3907215595245361 2.2336394786834717 0.734395444393158 1.05792236328125 2.3335306644439697 2.329387664794922 2.3071706295013428 1.1889300346374512
343 5.5973734855651855 4.014169216156006 4.488081932067871 1.7907917499542236 2.2325220108032227 0.7029854655265808 1.2995216846466064 2.091733455657959 2.5826034545898438 2.3960468769073486 1.406991720199585
344 5.352175235748291 3.975832462310791 4.474882125854492 1.5674508810043335 1.9705644845962524 0.7421999573707581 1.2535021305084229 2.1003568172454834 2.7219078540802 2.3419594764709473 1.4144302606582642
345 4.9675703048706055 3.761935234069824 4.02764368057251 1.2833150625228882 2.1396589279174805 0.7952377796173096 1.2716116905212402 2.2763819694519043 2.473365306854248 2.292386770248413 1.5490765571594238
346 4.843539714813232 3.6721103191375732 3.896623373031616 1.243570327758789 1.9674487113952637 0.7794181108474731 1.1230053901672363 2.3136720657348633 2.467783212661743 2.214937448501587 1.3809688091278076
347 4.8166632652282715 3.6850359439849854 3.684812068939209 1.2478028535842896 2.149052381515503 0.6112924814224243 0.860823392868042 2.4836342334747314 2.423917531967163 2.234391212463379 1.2123912572860718
348 5.145020008087158 3.970580816268921 3.8393208980560303 1.4655241966247559 1.8985291719436646 0.6437800526618958 1.0561959743499756 2.42130970954895 2.2537806034088135 2.211272716522217 1.2123539447784424
349 5.122057914733887 4.099615097045898 3.715829610824585 1.4794291257858276 1.9443280696868896 0.590021550655365 0.7858030200004578 2.586292266845703 2.605882406234741 2.2572903633117676 1.3345904350280762
350 5.305572986602783 4.061404705047607 3.9311420917510986 1.3088425397872925 1.9694616794586182 0.6321234703063965 0.8760349750518799 2.3420374393463135 2.6550421714782715 2.171126127243042 1.2474111318588257
351 5.312540054321289 4.138504981994629 3.9504663944244385 1.4622503519058228 2.2366161346435547 0.6474444270133972 0.9668222665786743 2.439763069152832 2.7119414806365967 2.243452787399292 1.479146957397461
352 5.153266906738281 3.9806599617004395 3.906984806060791 1.0527050495147705 1.9360753297805786 0.6159088015556335 0.863099217414856 2.418778657913208 2.552927255630493 2.5863523483276367 1.2537508010864258
353 5.138688087463379 4.091618061065674 3.9838883876800537 1.6396030187606812 2.064645290374756 0.6557623147964478 1.1633857488632202 2.3507981300354004 2.3946211338043213 2.444410562515259 1.2497626543045044
354 5.480806827545166 4.533636093139648 3.950000047683716 1.2337398529052734 2.273820161819458 0.7757617235183716 1.1248506307601929 2.187368392944336 2.715210199356079 2.6522436141967773 1.3132380247116089
355 5.2515788078308105 4.303577423095703 3.979834794998169 1.7565661668777466 1.797720193862915 0.6228768229484558 1.1523246765136719 2.301147699356079 2.492170572280884 2.3438704013824463 1.488580584526062
356 5.09514045715332 4.155750751495361 3.86793851852417 1.8286104202270508 2.1601040363311768 0.7290814518928528 1.2196840047836304 2.170952081680298 2.9042675495147705 2.2995405197143555 1.231716275215149
357 5.4028096199035645 4.243033409118652 3.954603433609009 1.5761699676513672 2.01832914352417 0.5594257712364197 1.0896865129470825 2.4040567874908447 2.8322088718414307 2.4368815422058105 1.3762167692184448
358 4.981802463531494 3.982517719268799 3.5179781913757324 1.0318235158920288 2.137587547302246 0.5717455744743347 1.1009970903396606 2.5569283962249756 2.478593111038208 2.5216636657714844 1.1147408485412598
359 5.063570499420166 4.267391681671143 3.9003076553344727 1.3902713060379028 1.8068593740463257 0.6955068707466125 1.2422850131988525 2.5567543506622314 2.5743401050567627 2.54388427734375 1.3878252506256104
360 4.905426979064941 4.091894149780273 3.8950657844543457 1.419143557548523 2.2692577838897705 0.8742177486419678 1.1365389823913574 2.46496844291687 2.718627452850342 2.393087863922119 1.5997234582901
361 4.843001842498779 4.151689052581787 3.8801655769348145 1.0863591432571411 2.29365873336792 0.7346347570419312 1.041566252708435 2.6068038940429688 2.691851854324341 2.3855133056640625 1.4770231246948242
362 4.780430316925049 4.1374735832214355 3.7436611652374268 1.2720060348510742 2.0099024772644043 0.7202932834625244 1.0477683544158936 2.4858651161193848 2.565772533416748 2.529402732849121 1.5499082803726196
363 4.7927656173706055 4.180963516235352 3.9886972904205322 1.385246992111206 2.2155604362487793 0.6484740376472473 1.0880757570266724 2.558460235595703 2.717083692550659 2.43754506111145 1.916883945465088
364 5.1624674797058105 4.441483020782471 4.120087146759033 1.0776153802871704 2.1278398036956787 0.8371021151542664 1.1752303838729858 2.417933464050293 2.660308361053467 2.4754226207733154 1.899769902229309
365 5.065598964691162 4.204885482788086 4.091296672821045 0.7238494157791138 2.0266013145446777 0.6091959476470947 1.0438296794891357 2.5949559211730957 2.632965564727783 2.574422597885132 1.8516738414764404
366 4.697237014770508 3.9008119106292725 3.9005863666534424 0.8278738856315613 1.9307199716567993 0.8267329931259155 1.112138032913208 2.414475202560425 2.513864517211914 2.3258302211761475 1.9523398876190186
367 5.004509449005127 3.8420989513397217 3.930572271347046 1.215193748474121 2.123264789581299 0.7239912152290344 1.170221209526062 2.326810359954834 2.5149402618408203 2.342517137527466 1.8151639699935913
368 5.272210597991943 4.282876014709473 4.070370197296143 0.7673216462135315 2.023838996887207 0.798854410648346 1.3336117267608643 2.307955503463745 2.2758567333221436 2.280410051345825 1.673585057258606
369 4.914639472961426 4.040483474731445 3.7504494190216064 0.8176040053367615 2.1151952743530273 0.9121604561805725 1.2613283395767212 2.473585844039917 2.421112060546875 2.285036563873291 1.5252071619033813
370 4.772236347198486 4.015137672424316 3.601810932159424 1.1487008333206177 2.0761756896972656 0.7724364995956421 1.111498475074768 2.4413411617279053 2.154872179031372 2.308485269546509 1.2897306680679321
371 5.041418075561523 4.129688739776611 3.9881584644317627 1.5342473983764648 2.2031490802764893 0.8603092432022095 1.1986420154571533 2.3246207237243652 2.3666203022003174 2.605088949203491 1.3101532459259033
372 4.832942962646484 4.076839447021484 3.989659547805786 1.1560639142990112 1.8891279697418213 0.7368137836456299 1.0591853857040405 2.514030694961548 2.4687280654907227 2.5478413105010986 1.2041820287704468
373 4.928910732269287 4.07021427154541 4.082531929016113 0.9150981307029724 1.9178369045257568 0.7125296592712402 1.0024135112762451 2.4548261165618896 2.4591586589813232 2.3861424922943115 1.2657408714294434
374 5.105381488800049 4.07984733581543 4.151238918304443 1.5320910215377808 1.9827624559402466 0.7950001955032349 1.0111351013183594 2.589195489883423 2.4716427326202393 2.345526933670044 1.4506120681762695
375 4.886172294616699 4.104841709136963 4.18670654296875 1.5807408094406128 2.0162129402160645 0.8746351003646851 1.106610894203186 2.4652822017669678 2.394646406173706 2.4525368213653564 1.8199940919876099
376 5.128036975860596 4.24165678024292 3.9536550045013428 1.5414743423461914 2.0435032844543457 0.8040347695350647 1.0455617904663086 2.5443336963653564 2.244460105895996 2.375030994415283 1.7365612983703613
377 5.239906311035156 4.2406535148620605 3.7977564334869385 1.6080743074417114 1.9345641136169434 0.8340470194816589 1.1038655042648315 2.4103777408599854 2.368293285369873 2.3537449836730957 1.4266940355300903
378 4.940067291259766 4.092309474945068 3.953967571258545 1.538132667541504 2.1690404415130615 0.8504664897918701 1.180417776107788 2.6178693771362305 2.110591411590576 2.3857319355010986 1.567291498184204
379 5.3288655281066895 4.076278209686279 3.791846990585327 1.4551770687103271 1.9196529388427734 0.777738630771637 1.0881720781326294 2.4172728061676025 2.293894052505493 2.4895498752593994 1.4622557163238525
380 5.588746070861816 3.9750797748565674 3.89562726020813 1.348594069480896 1.9968081712722778 0.6004913449287415 1.016672134399414 2.3931753635406494 2.269897222518921 2.3257153034210205 2.0155692100524902
381 5.1799821853637695 3.9750001430511475 3.82733416557312 1.0819824934005737 2.031472682952881 0.6789573431015015 0.9751556515693665 2.427936315536499 2.5298969745635986 2.4846925735473633 1.832655668258667
382 5.130687713623047 3.844557046890259 3.8788726329803467 1.1384696960449219 2.0527117252349854 0.7144985795021057 1.1145546436309814 2.515364646911621 2.4897587299346924 2.5733988285064697 1.3360947370529175
383 5.09844970703125 4.056211948394775 3.8685572147369385 1.2143486738204956 2.2981691360473633 0.6644108295440674 1.0318137407302856 2.5746543407440186 2.2413463592529297 2.5135738849639893 1.2604045867919922
384 5.056020259857178 3.9216339588165283 3.953306198120117 1.2866772413253784 1.7677009105682373 0.6962626576423645 1.069425106048584 2.3950092792510986 2.480011463165283 2.5931684970855713 1.3321982622146606
385 5.097590446472168 4.1325554847717285 3.5711610317230225 1.5736790895462036 1.673369288444519 0.7779286503791809 1.1358027458190918 2.430814027786255 2.431281328201294 2.4776060581207275 1.4482604265213013
386 4.950508117675781 4.113487243652344 3.733964443206787 1.544097900390625 1.9023686647415161 0.780487596988678 1.0271943807601929 2.6166763305664063 2.3105216026306152 2.4926390647888184 1.5568647384643555
387 5.126209259033203 4.070847511291504 3.7474684715270996 1.132411241531372 1.865925669670105 0.7643105387687683 1.0251827239990234 2.4976441860198975 2.4274799823760986 2.5772268772125244 1.7541545629501343
388 5.0671234130859375 4.113595485687256 3.715376615524292 1.1424857378005981 1.7763510942459106 0.6900935769081116 0.9951545596122742 2.195878505706787 2.5547006130218506 2.609812021255493 1.550452709197998
389 5.062681674957275 3.976146936416626 3.6816279888153076 1.191785216331482 1.7359803915023804 0.6219359636306763 0.937404453754425 2.4568521976470947 2.523360252380371 2.472095489501953 1.2978639602661133
390 5.0772705078125 4.143037796020508 3.4811148643493652 1.4136184453964233 1.922494888305664 0.7300113439559937 1.0106918811798096 2.5218701362609863 2.5806937217712402 2.5311691761016846 1.4961411952972412
391 4.955905437469482 4.4156599044799805 3.6966469287872314 1.819372296333313 1.7943027019500732 0.7423216700553894 1.1441624164581299 2.4090726375579834 2.511536121368408 2.670396089553833 1.7551342248916626
392 5.0728983879089355 4.547677993774414 3.7821359634399414 1.5660470724105835 2.0772430896759033 0.8058406114578247 1.0023787021636963 2.632418155670166 2.221883773803711 2.490446090698242 1.3679559230804443
393 5.140574932098389 4.676418781280518 3.740039110183716 1.8902510404586792 1.7238951921463013 0.7755570411682129 1.123719334602356 2.479055166244507 2.332562208175659 2.644254684448242 1.377561092376709
394 5.29684591293335 4.691618919372559 3.914530038833618 1.8815504312515259 2.0482399463653564 0.7200887799263 1.0601552724838257 2.503185987472534 2.6799466609954834 2.5673716068267822 1.1622143983840942
395 5.170199871063232 4.426608562469482 3.571471929550171 1.4225844144821167 1.9298381805419922 0.9602128863334656 1.069455623626709 2.5032548904418945 2.2935075759887695 2.6299405097961426 1.0124624967575073
396 5.220950603485107 4.309430122375488 3.733973741531372 1.8095600605010986 1.7939865589141846 0.7378259897232056 1.0841739177703857 2.5508522987365723 2.593794345855713 2.4594085216522217 1.442824125289917
397 5.149068832397461 4.260045528411865 3.7406654357910156 1.6702309846878052 1.940315842628479 0.8518102169036865 1.0768934488296509 2.5493781566619873 2.559131145477295 2.6709041595458984 1.4715523719787598
398 4.93953800201416 4.229494094848633 3.4465575218200684 1.7637033462524414 1.968848466873169 0.6513184309005737 0.9160829186439514 2.561392068862915 2.1874282360076904 2.3589460849761963 1.3064582347869873
399 4.940533638000488 4.215305328369141 3.457426071166992 1.8062763214111328 2.0115127563476563 0.8751700520515442 1.1492046117782593 2.4833922386169434 2.2616219520568848 2.263606309890747 1.7006103992462158
400 5.028187274932861 3.8041181564331055 3.6191771030426025 1.354737401008606 1.9570070505142212 0.6065574288368225 1.2798669338226318 2.42417573928833 2.2530858516693115 2.275998115539551 1.6195988655090332
401 5.183807849884033 4.115856647491455 3.6383471488952637 1.6424925327301025 1.8767726421356201 0.6094165444374084 0.9484401941299438 2.376945972442627 2.201775312423706 2.363809823989868 1.3866456747055054
402 5.112586498260498 4.135848045349121 3.295797109603882 1.4473220109939575 1.8931334018707275 0.8453560471534729 0.9728386998176575 2.3521907329559326 2.1501879692077637 2.46799635887146 1.5027214288711548
403 5.05419921875 3.9701638221740723 3.3024189472198486 1.1506621837615967 1.7458348274230957 0.6626595854759216 1.3304983377456665 2.401371955871582 2.335036516189575 2.438007354736328 1.7690938711166382
404 5.12980318069458 4.082388401031494 3.504864454269409 1.153807520866394 1.6217838525772095 0.6973047256469727 1.3015766143798828 2.5124974250793457 2.459458589553833 2.1570167541503906 1.3975417613983154
405 5.2530131340026855 4.178175926208496 3.5846636295318604 1.2650353908538818 1.7891277074813843 0.7086669206619263 1.4079877138137817 2.628924608230591 2.6048333644866943 2.388862133026123 1.3240327835083008
406 5.514623165130615 4.140149116516113 3.751584529876709 0.9877561330795288 1.8599207401275635 0.6952926516532898 1.3096204996109009 2.454385995864868 2.7246763706207275 2.201687812805176 1.320378065109253
407 5.348703861236572 4.092635631561279 3.690908432006836 1.0568066835403442 1.768131971359253 0.6803697347640991 1.3447191715240479 2.5135338306427 2.5892751216888428 2.1964197158813477 1.2150371074676514
408 5.441756248474121 4.221301078796387 3.8012139797210693 0.846403181552887 1.7695749998092651 0.6761170029640198 1.1183112859725952 2.5453739166259766 2.7052507400512695 2.5280511379241943 1.399674415588379
409 5.404069423675537 4.1319260597229 3.964829921722412 0.8549259305000305 1.9849599599838257 0.7552663683891296 1.0063194036483765 2.5621402263641357 2.5866904258728027 2.515704393386841 1.5230827331542969
410 5.359767436981201 4.201699256896973 3.728287935256958 0.7947563529014587 2.051297903060913 0.6888598799705505 0.965923011302948 2.707646131515503 2.325423240661621 2.446255683898926 1.5682373046875
411 5.395929336547852 4.101617813110352 3.724158525466919 1.3751238584518433 1.9281519651412964 0.799266517162323 0.9979315400123596 2.3741157054901123 2.6303176879882813 2.503204822540283 1.3979462385177612
412 5.489304542541504 4.412057876586914 3.7693355083465576 1.0864557027816772 1.7522543668746948 0.779276967048645 0.9380077123641968 2.6749210357666016 2.542732000350952 2.478419542312622 1.4604620933532715
413 5.2746500968933105 4.132991790771484 3.5971195697784424 0.9247455596923828 2.0925824642181396 0.8212462663650513 0.9531583189964294 2.5116333961486816 2.2157907485961914 2.407768964767456 1.3328262567520142
414 5.246284484863281 4.103388786315918 3.494300603866577 1.3489832878112793 2.1466827392578125 0.8962621688842773 0.9716212153434753 2.494053840637207 2.359856128692627 2.4892826080322266 1.5928432941436768
415 5.7241339683532715 4.554723739624023 3.7163872718811035 1.672431468963623 1.9413002729415894 0.794228196144104 0.8012813329696655 2.5396363735198975 2.639108896255493 2.48585844039917 1.2400856018066406
416 5.860179901123047 4.566713809967041 3.7058494091033936 1.1671109199523926 1.877667784690857 0.8168533444404602 1.0144224166870117 2.7611169815063477 2.541167974472046 2.52931809425354 1.5773522853851318
417 5.932775974273682 4.852025985717773 3.7906978130340576 1.2932705879211426 1.723502516746521 0.9798864126205444 0.9914436936378479 2.5529634952545166 2.4604997634887695 2.5590691566467285 1.721508264541626
418 5.715155601501465 4.243255615234375 3.7341365814208984 1.1996062994003296 2.011138916015625 0.6072573661804199 1.0170328617095947 2.4161148071289063 2.5947046279907227 2.5186243057250977 1.3917711973190308
419 5.969130039215088 4.460485458374023 3.630556106567383 1.5423122644424438 1.7598767280578613 0.8343788385391235 1.007383108139038 2.4933409690856934 2.280334711074829 2.539578437805176 1.3002926111221313
420 6.001009941101074 4.4405035972595215 4.01437520980835 1.3237383365631104 1.8798824548721313 0.7841399908065796 0.9435538053512573 2.482450485229492 2.7975258827209473 2.3948440551757813 1.4098362922668457
421 5.883660793304443 4.415905952453613 3.8157618045806885 1.6943910121917725 1.790890097618103 0.8075580596923828 1.165864109992981 2.2472267150878906 2.760601282119751 2.5612854957580566 1.4006415605545044
422 5.488165378570557 3.8773107528686523 3.5940353870391846 1.4264957904815674 1.7475920915603638 0.7501206994056702 0.8994425535202026 2.2738289833068848 2.535538911819458 2.4955782890319824 1.53658926486969
423 5.338833332061768 4.02163028717041 3.3033394813537598 1.4010545015335083 1.6937605142593384 0.901294469833374 0.9176574945449829 2.3683319091796875 2.2919225692749023 2.4350335597991943 1.5777413845062256
424 5.369868278503418 3.9696006774902344 3.6962473392486572 1.0237212181091309 2.0935847759246826 0.8204551339149475 0.9264643788337708 2.3464713096618652 2.341780662536621 2.433993339538574 1.6220953464508057
425 5.712841987609863 4.315536975860596 3.5131397247314453 1.1692583560943604 1.9661775827407837 0.6731875538825989 1.069057822227478 2.3199074268341064 2.3506593704223633 2.5473906993865967 1.4693231582641602
426 5.676637649536133 4.4113264083862305 3.5235931873321533 1.135552167892456 1.7939600944519043 0.6618269085884094 1.0942591428756714 2.4333231449127197 2.405425786972046 2.601447582244873 1.5710421800613403
427 5.692640781402588 4.408023357391357 3.427849292755127 1.5421819686889648 1.844616413116455 0.7242857217788696 0.9523630142211914 2.394218921661377 2.247481346130371 2.6581244468688965 1.5372984409332275
428 5.8120856285095215 4.411837100982666 3.523428201675415 1.6733026504516602 1.7947626113891602 0.6562485694885254 0.9625670313835144 2.565237522125244 2.309983968734741 2.725989580154419 1.2121062278747559
429 5.405636310577393 4.147277355194092 3.5354225635528564 1.553714632987976 1.8040852546691895 0.7656280398368835 0.9370920658111572 2.1963765621185303 2.481045961380005 2.500890016555786 1.2742600440979004
430 5.722366809844971 4.501674175262451 3.4864296913146973 1.6173102855682373 1.8341418504714966 0.7189311385154724 0.9406967759132385 2.2795166969299316 2.6320629119873047 2.3853867053985596 1.124624490737915
431 5.690206050872803 4.2456560134887695 3.365816116333008 1.1304394006729126 1.9511356353759766 0.6811103224754333 0.9058898091316223 2.3424198627471924 2.3837332725524902 2.2803313732147217 1.2550889253616333
432 5.777524471282959 4.529608726501465 3.570291757583618 1.1319806575775146 2.143437623977661 0.8254418969154358 1.1710671186447144 2.276357889175415 2.5185623168945313 2.549896717071533 1.6235862970352173
433 6.103116512298584 4.503501892089844 3.6037416458129883 1.288048505783081 2.161416530609131 0.6102815270423889 1.054566740989685 2.2307229042053223 2.541003704071045 2.4923765659332275 1.8107184171676636
434 6.009143352508545 4.602510452270508 3.287870168685913 1.1421796083450317 1.8092230558395386 0.7671172022819519 0.7668552994728088 2.294222593307495 2.375523567199707 2.4827489852905273 1.408823847770691
435 5.77039909362793 4.34554386138916 3.4432778358459473 1.0898773670196533 1.7508244514465332 0.8094717860221863 0.9670355319976807 2.2879462242126465 2.541468858718872 2.3495750427246094 1.3755122423171997
436 5.937771320343018 4.757997512817383 3.4530725479125977 1.6989573240280151 1.8386547565460205 0.9000027179718018 0.8573665618896484 2.2381417751312256 2.384716033935547 2.378239631652832 1.7033711671829224
437 5.588954448699951 4.388784885406494 3.459221124649048 1.6972554922103882 1.9847748279571533 0.8860368728637695 0.9201218485832214 2.273185968399048 2.4121649265289307 2.4498016834259033 1.3276326656341553
438 5.6044745445251465 3.9909090995788574 3.311176300048828 1.6265860795974731 1.819508671760559 0.8970281481742859 0.8566578030586243 2.242955207824707 2.3458051681518555 2.4669649600982666 1.6083638668060303
439 5.871056079864502 4.196545600891113 3.4795687198638916 1.5424669981002808 1.7255289554595947 1.2149460315704346 1.0709565877914429 2.2264280319213867 2.293085813522339 2.5109221935272217 1.5385980606079102
440 5.789091110229492 4.464880466461182 3.564091444015503 1.3837946653366089 1.7563556432724 1.378084659576416 0.9133571982383728 2.204371452331543 2.221895694732666 2.409057855606079 1.523321270942688
441 5.60316276550293 4.252920150756836 3.855712652206421 1.6643260717391968 1.96410071849823 1.3211482763290405 1.1846888065338135 2.291414260864258 2.403287649154663 2.4649577140808105 1.5037256479263306
442 5.754209041595459 4.381825923919678 3.7108263969421387 1.6246033906936646 2.134333610534668 1.5506908893585205 1.0233161449432373 2.320211410522461 2.2740390300750732 2.630481243133545 1.7401915788650513
443 5.903244972229004 4.70609188079834 3.699000835418701 1.8490550518035889 2.1727774143218994 1.3559893369674683 0.8694149255752563 2.24082088470459 2.3973283767700195 2.5603764057159424 2.000725746154785
444 5.766452789306641 4.425230026245117 3.586932420730591 1.529619574546814 1.952467441558838 1.3090200424194336 0.7998837828636169 2.187213897705078 2.530397415161133 2.3210151195526123 2.0861101150512695
445 5.713675022125244 4.323887348175049 3.5247750282287598 1.2399938106536865 2.006011962890625 1.1899605989456177 0.9657117128372192 2.6925361156463623 2.2381670475006104 2.331697463989258 2.0642027854919434
446 5.901192665100098 4.295792579650879 3.6485509872436523 1.0374739170074463 1.8837655782699585 1.4723000526428223 0.7392422556877136 2.329324722290039 2.416055917739868 2.183913469314575 2.0748560428619385
447 6.0170159339904785 4.2687764167785645 3.4983561038970947 1.5869557857513428 1.7618643045425415 1.5103867053985596 0.8321565985679626 2.2019200325012207 2.5611863136291504 2.351567506790161 2.1426379680633545
448 6.164764404296875 4.275437831878662 3.8836429119110107 1.5251001119613647 1.9280459880828857 1.1192395687103271 0.8937958478927612 2.2019400596618652 2.5635266304016113 2.1827640533447266 1.9856928586959839
449 6.11781644821167 4.198427677154541 3.671499013900757 1.111829161643982 1.9826120138168335 1.4369863271713257 0.7682540416717529 2.08889102935791 2.38698410987854 1.9573242664337158 1.963178038597107
450 6.080024242401123 4.2361674308776855 3.8309032917022705 1.7339552640914917 1.8206236362457275 1.2437267303466797 0.9606939554214478 1.9935245513916016 2.5592398643493652 1.7569611072540283 1.9967999458312988
451 6.000646591186523 4.058002471923828 3.621189594268799 1.0741304159164429 1.8615669012069702 1.525481939315796 0.9947518110275269 2.037956714630127 2.482025146484375 2.0700089931488037 1.830817461013794
452 6.566806316375732 4.439838409423828 3.6146750450134277 1.0458552837371826 2.0106356143951416 1.4748473167419434 0.803469717502594 2.346127510070801 2.408621072769165 2.118877410888672 1.988527536392212
453 5.994093894958496 4.346715450286865 3.733571767807007 1.4913125038146973 2.110292673110962 1.3668687343597412 0.8510947823524475 2.275756597518921 2.467132806777954 1.7690556049346924 2.1110167503356934
454 6.090670585632324 4.474123001098633 3.771963596343994 1.088104248046875 2.1478586196899414 1.4147975444793701 0.7943078279495239 2.2947521209716797 2.2637386322021484 1.8324750661849976 2.3000614643096924
455 5.874810218811035 4.307532787322998 3.4392178058624268 1.7525135278701782 1.8291761875152588 1.4346727132797241 0.7993334531784058 2.2213165760040283 2.3305087089538574 1.8101437091827393 2.1850850582122803
456 5.948336601257324 4.292098522186279 3.3372855186462402 1.5591329336166382 1.8365559577941895 1.2716453075408936 0.8838513493537903 2.3013901710510254 2.152924060821533 1.5811917781829834 2.4858531951904297
457 5.4413533210754395 3.9926345348358154 3.800215005874634 1.6372393369674683 1.9457415342330933 1.3230996131896973 1.0858739614486694 2.0810112953186035 2.3972280025482178 1.7492057085037231 2.2321465015411377
458 5.691901206970215 4.076211452484131 3.6135597229003906 1.4785406589508057 1.845502495765686 1.2396727800369263 0.9688338041305542 2.1336662769317627 2.226738452911377 1.6196563243865967 2.2394163608551025
459 5.598418235778809 4.419326305389404 3.6183810234069824 1.4993617534637451 1.906357765197754 1.292757511138916 1.1619004011154175 2.2129945755004883 2.3025383949279785 1.7808386087417603 1.7276829481124878
460 5.660723686218262 4.257131099700928 3.689267635345459 1.263630747795105 2.0785434246063232 1.2341246604919434 1.1668871641159058 2.3308017253875732 2.1179351806640625 1.5892510414123535 1.7249938249588013
461 5.517475605010986 4.028882026672363 3.7204136848449707 1.0041182041168213 1.8287392854690552 1.2076398134231567 1.024077296257019 2.285473108291626 2.299252510070801 1.537722110748291 1.9913946390151978
462 5.816557884216309 4.474536418914795 4.164812088012695 1.7473464012145996 2.0913987159729004 1.2904276847839355 0.8681156635284424 2.361969232559204 2.555601119995117 1.6533535718917847 2.185363292694092
463 5.436067581176758 4.3428053855896 3.732142448425293 2.418085813522339 1.8864165544509888 1.099490761756897 0.7735745906829834 2.2118046283721924 2.333514928817749 1.4230371713638306 2.2721550464630127
464 5.379166126251221 4.3896660804748535 3.646111011505127 2.153764486312866 1.9781185388565063 1.2764673233032227 0.9833478331565857 2.340569257736206 2.0607850551605225 1.3578479290008545 1.9839295148849487
465 5.5289764404296875 4.579383850097656 3.870934009552002 2.4709312915802 1.8926876783370972 1.1532065868377686 1.1035035848617554 2.2556114196777344 2.258460760116577 1.4164866209030151 1.9528367519378662
466 6.0319695472717285 4.519532680511475 3.726520299911499 2.401920795440674 1.9120875597000122 1.2489757537841797 0.8736443519592285 2.355353355407715 2.079695463180542 1.5336039066314697 2.0598530769348145
467 5.979496002197266 4.570008277893066 4.040515422821045 1.5521719455718994 1.8950637578964233 1.3280917406082153 0.9408238530158997 2.3745076656341553 2.232487201690674 1.7010046243667603 1.7030822038650513
468 6.118625640869141 4.629861354827881 3.667821168899536 1.4774589538574219 2.129577159881592 1.2730205059051514 1.000197410583496 2.3462984561920166 2.1879684925079346 1.6435984373092651 1.7279889583587646
469 5.7632551193237305 4.367619037628174 3.759209156036377 1.3332899808883667 2.024974822998047 1.2302758693695068 1.1143133640289307 2.3049049377441406 2.154421329498291 2.0151398181915283 1.5422265529632568
470 5.763110637664795 4.464707851409912 3.8382296562194824 1.7532227039337158 2.0328426361083984 1.2221730947494507 1.0365294218063354 2.228978157043457 2.056366205215454 1.5222939252853394 1.2406483888626099
471 5.58438777923584 4.485482692718506 3.7458395957946777 2.2825212478637695 2.01047945022583 1.3171066045761108 0.9755926728248596 2.3588180541992188 2.093662738800049 1.8418623208999634 1.3142924308776855
472 5.544815540313721 4.132084369659424 4.085301399230957 1.8270193338394165 2.081634998321533 1.0489696264266968 0.7984898686408997 2.3722970485687256 2.295605182647705 1.8106752634048462 1.2435712814331055
473 5.446678638458252 4.116149425506592 3.9977028369903564 1.3793293237686157 2.1750638484954834 1.0440874099731445 0.9933342337608337 2.334723472595215 2.150568723678589 2.1991350650787354 1.614427924156189
474 5.5141119956970215 4.019377708435059 4.069211959838867 1.2075356245040894 2.093622922897339 1.101077914237976 0.9205774068832397 2.3151633739471436 2.098011016845703 2.422445297241211 1.7084369659423828
475 5.060988426208496 3.6037325859069824 3.950244426727295 1.2809033393859863 2.057645320892334 1.1583812236785889 0.9725015759468079 2.3996310234069824 2.1844799518585205 2.2094600200653076 1.6691362857818604
476 5.082714557647705 3.793790578842163 3.7051191329956055 1.207149624824524 2.0967419147491455 1.0245320796966553 1.3483834266662598 2.2354519367218018 2.034578800201416 2.284496545791626 1.663559079170227
477 4.920122146606445 4.0314435958862305 3.542285919189453 1.8062878847122192 2.227665901184082 1.0081325769424438 1.2006096839904785 2.279944896697998 2.038544178009033 2.364917039871216 1.4837323427200317
478 5.0716352462768555 3.9753739833831787 3.90731143951416 1.745350956916809 2.0548694133758545 1.1792609691619873 1.2432775497436523 2.1869723796844482 2.1628408432006836 2.3568062782287598 1.6997954845428467
479 5.535538673400879 4.341127872467041 3.7129907608032227 1.8016575574874878 1.9506484270095825 1.1656482219696045 1.2930816411972046 2.252171516418457 2.2340712547302246 2.4951281547546387 1.4118914604187012
480 5.401058673858643 3.9410860538482666 3.924447774887085 1.4157865047454834 2.048818349838257 1.2908638715744019 0.9045835733413696 2.1191277503967285 2.4735679626464844 2.6374545097351074 2.1762993335723877
481 5.2595648765563965 3.8667852878570557 3.4362871646881104 1.0073593854904175 2.0967094898223877 1.1404401063919067 1.159921646118164 2.248798370361328 2.384807825088501 2.3471004962921143 1.9858849048614502
482 5.2044596672058105 3.8776776790618896 3.610220193862915 1.0821343660354614 1.9153920412063599 1.2821751832962036 0.9435047507286072 2.413562774658203 2.206688165664673 2.3491036891937256 1.939744472503662
483 5.277393341064453 3.961120367050171 3.7357990741729736 1.221509337425232 1.959797978401184 1.3422980308532715 1.0174436569213867 2.3177268505096436 2.3432064056396484 2.5144641399383545 1.9124261140823364
484 5.528960704803467 4.219222545623779 3.805671215057373 1.255541443824768 1.9994187355041504 1.1061034202575684 0.9520211219787598 2.5126144886016846 2.355893135070801 2.385648250579834 1.8564931154251099
485 5.4572062492370605 4.07358980178833 3.542196035385132 1.4607741832733154 2.0179202556610107 1.0106353759765625 0.9998027086257935 2.3334527015686035 2.1383495330810547 2.361732244491577 1.6394468545913696
486 5.477325916290283 4.139736175537109 3.7700345516204834 1.5051003694534302 1.7471654415130615 0.8038346171379089 0.9589217305183411 2.565568685531616 2.321106433868408 2.212082862854004 1.8900009393692017
487 5.659379959106445 4.399940013885498 4.013673782348633 1.8753209114074707 1.9975671768188477 0.6896390318870544 0.9279788136482239 2.3837380409240723 2.479802131652832 2.019528865814209 1.965846061706543
488 5.646488666534424 4.389428615570068 3.753854274749756 1.776512861251831 2.2743115425109863 0.7687336206436157 0.8376476764678955 2.3158278465270996 2.3321335315704346 1.953681468963623 1.870381474494934
489 5.132174968719482 3.9544177055358887 3.8393967151641846 1.5014771223068237 2.116344690322876 0.6147064566612244 0.941965639591217 2.413374662399292 2.288374900817871 2.18170166015625 2.0049681663513184
490 5.538276672363281 4.104142189025879 3.668147325515747 1.5702072381973267 2.2797462940216064 0.8389188647270203 0.8602166771888733 2.1171112060546875 2.3945627212524414 1.9236769676208496 1.9823894500732422
491 5.275413990020752 3.9159321784973145 3.4770402908325195 1.4084374904632568 2.23020076751709 0.8186656832695007 0.8431284427642822 2.439267158508301 2.5069329738616943 1.8672537803649902 1.7836731672286987
492 5.229959011077881 4.031599521636963 3.760514497756958 1.2463310956954956 2.135899066925049 0.709678053855896 0.7942817211151123 2.3046653270721436 2.394341468811035 1.657467007637024 1.9226341247558594
493 5.342452049255371 4.2119526863098145 3.6338655948638916 1.8628004789352417 2.1052041053771973 0.7559664845466614 0.8633139729499817 2.352268934249878 2.391698122024536 1.6609272956848145 2.017725706100464
494 5.5020294189453125 4.317204475402832 3.435548782348633 2.0687506198883057 1.9009653329849243 0.855678915977478 0.966583251953125 2.4062047004699707 2.3494298458099365 1.9758187532424927 2.007861375808716
495 5.292150020599365 3.943031072616577 3.1879310607910156 1.512596607208252 1.871955156326294 0.6196234822273254 0.9804568886756897 2.4306702613830566 2.2630481719970703 2.106405735015869 1.7155039310455322
496 5.249436378479004 3.8762083053588867 3.337169647216797 1.2403911352157593 1.8265551328659058 0.6570647954940796 0.9335086345672607 2.335306167602539 2.344487428665161 1.817525863647461 1.6113603115081787
497 5.0073957443237305 3.7036595344543457 3.5452117919921875 1.0401564836502075 1.8159494400024414 0.6850139498710632 0.8830869197845459 2.3278281688690186 2.3243298530578613 2.000340223312378 1.5350924730300903
498 4.9770660400390625 3.6880242824554443 3.504277467727661 1.0169426202774048 2.0436201095581055 0.632439911365509 1.1459723711013794 2.42829966545105 2.136794328689575 1.9532259702682495 2.1876258850097656
499 5.136906623840332 3.8681704998016357 3.621774435043335 0.9192319512367249 1.8992724418640137 0.7969279885292053 0.8451812267303467 2.57922625541687 2.255725860595703 2.2727510929107666 1.8949575424194336
500 5.276205539703369 4.1657209396362305 3.703036069869995 1.1600651741027832 1.9720654487609863 0.8723245859146118 0.8554462194442749 2.6723339557647705 2.331692695617676 2.1598193645477295 1.881446361541748
501 5.581890106201172 4.184086799621582 3.568648338317871 1.523116111755371 1.915825366973877 0.8049862384796143 1.0453455448150635 2.54807186126709 2.2585713863372803 2.0670602321624756 1.5527530908584595
502 5.374659061431885 4.295827388763428 3.479870080947876 1.4305205345153809 2.157172918319702 0.5730690956115723 1.0087926387786865 2.660996437072754 2.422295570373535 1.928669810295105 2.087294578552246
503 5.266231060028076 4.099005222320557 3.565675973892212 1.176344871520996 2.0635645389556885 0.871737539768219 1.024340271949768 2.4344635009765625 2.401479959487915 2.0344581604003906 1.6894770860671997
504 5.594077110290527 4.150935173034668 3.4246091842651367 1.6015563011169434 2.0446794033050537 0.9039257168769836 0.8652212023735046 2.366419553756714 2.374518871307373 1.6442742347717285 1.324835181236267
505 5.568353176116943 4.226317405700684 3.4714434146881104 1.3841677904129028 1.9911448955535889 0.8871233463287354 0.9775444865226746 2.391510248184204 2.353564739227295 1.6450127363204956 1.5383566617965698
506 5.665114402770996 3.9660849571228027 3.6591148376464844 1.053108811378479 2.0683505535125732 0.7723149657249451 0.969050943851471 2.0588626861572266 2.51867938041687 1.7303922176361084 1.2339551448822021
507 5.757231712341309 4.132530212402344 4.03832483291626 1.4485390186309814 1.953933835029602 0.9414401650428772 0.8181604146957397 2.202956438064575 2.720773458480835 1.6808536052703857 1.2725073099136353
508 6.03136682510376 4.444455623626709 3.9000558853149414 1.7704675197601318 2.118851661682129 0.9833316206932068 0.8653252720832825 2.159761905670166 2.6563868522644043 1.6852203607559204 1.6907243728637695
509 6.1465864181518555 4.561282157897949 3.5499930381774902 1.365627408027649 2.063084840774536 0.803652286529541 1.133336067199707 2.124058961868286 2.517542839050293 1.8971996307373047 1.3854279518127441
510 6.156186103820801 4.653131008148193 3.5964441299438477 1.3922020196914673 2.066204786300659 0.8706837296485901 1.3210821151733398 2.4510035514831543 2.420715093612671 1.7923393249511719 1.6493180990219116
511 6.336849212646484 4.787542343139648 3.774251937866211 1.1891862154006958 2.0938780307769775 1.0909472703933716 1.1342524290084839 2.4053194522857666 2.3994224071502686 1.735662579536438 1.5484789609909058
512 6.233428955078125 4.56880521774292 3.493265390396118 1.2010490894317627 1.9794825315475464 0.7582155466079712 1.275911569595337 2.3265843391418457 2.395810604095459 1.8678115606307983 1.5864620208740234
513 6.239818572998047 4.578521251678467 3.4251651763916016 1.1013845205307007 2.1547930240631104 0.7335947751998901 1.1582605838775635 2.439183235168457 2.240342140197754 1.7221505641937256 1.7865794897079468
514 6.496575355529785 4.770997047424316 3.750567674636841 1.5216755867004395 2.1356618404388428 0.759136438369751 1.1594160795211792 2.5532660484313965 2.28987193107605 1.550058364868164 1.6216907501220703
515 6.357626438140869 4.601751327514648 3.6766936779022217 1.4214245080947876 2.15130615234375 0.961479127407074 1.2910702228546143 2.2708933353424072 2.2991082668304443 1.8463813066482544 1.232793927192688
516 6.48615837097168 4.757521629333496 3.709779739379883 1.4042450189590454 1.978468418121338 0.8480710387229919 1.2862550020217896 2.205190896987915 2.246704578399658 1.922231674194336 1.546344518661499
517 6.530141830444336 4.512528896331787 4.01238489151001 1.2094637155532837 1.8737468719482422 0.8207657337188721 1.230292558670044 1.9384469985961914 2.613980531692505 1.7354950904846191 1.4741548299789429
518 6.168532848358154 4.617725372314453 3.8146369457244873 1.596866250038147 1.830406665802002 0.8252506256103516 1.2807492017745972 2.241737127304077 2.6535959243774414 2.0066092014312744 1.4147584438323975
519 5.75922966003418 4.214349269866943 3.568495750427246 1.325048565864563 1.960888147354126 0.7673503160476685 1.2886351346969604 2.223022937774658 2.535940408706665 1.706030011177063 1.6071768999099731
520 5.644918441772461 4.185279369354248 3.7098381519317627 1.384190559387207 1.9974987506866455 0.7071231603622437 1.28352689743042 2.1057863235473633 2.711351156234741 2.0742316246032715 1.435112476348877
521 5.253391265869141 3.960693836212158 3.5878102779388428 1.2131450176239014 2.0311989784240723 0.843226969242096 1.2540837526321411 2.2034802436828613 2.517657995223999 2.1062607765197754 1.3849595785140991
522 5.292901515960693 4.036464214324951 3.7724668979644775 1.4223123788833618 1.9690285921096802 0.838664710521698 1.156629204750061 2.1131255626678467 2.776766538619995 2.110645294189453 1.925912857055664
523 5.078697204589844 4.07029390335083 3.8102781772613525 1.7149416208267212 2.1068737506866455 0.6642258763313293 1.271287441253662 2.0880730152130127 2.6051242351531982 1.8149133920669556 1.3528438806533813
524 4.7940802574157715 3.9061532020568848 3.7827696800231934 1.3852750062942505 2.3061299324035645 0.7787833213806152 1.1482216119766235 2.2370452880859375 2.6296417713165283 1.8107961416244507 1.3064242601394653
525 4.842792510986328 3.918518304824829 3.6230430603027344 1.4562244415283203 1.9583200216293335 0.7887756824493408 1.276803970336914 2.1166200637817383 2.6295855045318604 2.064645767211914 1.6278342008590698
526 5.009740352630615 4.1186323165893555 3.7711992263793945 1.427641749382019 2.3401684761047363 0.7990109324455261 1.2991186380386353 2.2270331382751465 2.7046289443969727 1.8183766603469849 1.6889188289642334
527 5.006128311157227 4.282065391540527 3.4620625972747803 1.235683798789978 1.8617222309112549 0.7560611963272095 1.2839127779006958 2.3202011585235596 2.4085865020751953 2.124279499053955 1.909828782081604
528 5.063620567321777 4.312154293060303 3.7316904067993164 0.9718301892280579 2.064837694168091 0.7271732687950134 1.1915466785430908 2.383925676345825 2.4510891437530518 2.03401780128479 1.7376468181610107
529 5.115348815917969 4.036444664001465 3.7482757568359375 1.3567008972167969 2.1075479984283447 0.7142024636268616 1.2383618354797363 2.1956982612609863 2.544188976287842 1.8860788345336914 1.924465298652649
530 5.325322151184082 3.9828755855560303 3.828629970550537 1.1432092189788818 2.0197317600250244 0.8396516442298889 1.2308018207550049 2.0532543659210205 2.605844497680664 1.8716318607330322 1.979933738708496
531 5.275739669799805 3.813955783843994 4.2221550941467285 1.2407746315002441 2.0157623291015625 0.7259231805801392 1.1971441507339478 2.0746192932128906 2.7514681816101074 1.5047391653060913 1.986851453781128
532 5.288294792175293 4.022126197814941 3.9157910346984863 1.3007817268371582 2.0359435081481934 0.7575847506523132 1.2656806707382202 1.98301362991333 2.683820962905884 1.9213711023330688 1.8641269207000732
533 5.27744722366333 3.932896614074707 3.8659229278564453 1.3640495538711548 1.958000898361206 0.6689497232437134 1.2796545028686523 2.0273616313934326 2.656360387802124 1.859615683555603 2.2243402004241943
534 5.290766716003418 4.010992527008057 4.071184158325195 1.2621324062347412 1.84110426902771 0.7949075102806091 1.2254328727722168 2.058223247528076 3.0377025604248047 2.0925991535186768 2.2862117290496826
535 5.333743572235107 4.001512050628662 4.212079048156738 1.0750486850738525 2.0799899101257324 0.9752791523933411 1.31255042552948 2.154329776763916 3.1985087394714355 2.355947494506836 2.4846880435943604
536 5.231088161468506 4.045994758605957 4.158385753631592 1.1855437755584717 2.1068851947784424 0.6647384762763977 1.4979801177978516 2.2407631874084473 3.3756229877471924 1.7536628246307373 2.4984962940216064
537 5.1669816970825195 4.140081405639648 4.148483753204346 1.7085175514221191 1.9986891746520996 0.6678343415260315 1.2988674640655518 2.1229407787323 3.216299295425415 1.905840277671814 2.4323954582214355
538 5.205693244934082 4.094747543334961 4.021731376647949 1.3812685012817383 1.994794249534607 0.7700315117835999 1.35733163356781 2.1601080894470215 3.147104501724243 1.708305835723877 2.3068394660949707
539 5.185842514038086 4.184386730194092 3.864527463912964 1.453675389289856 2.3018858432769775 0.7542373538017273 1.1514818668365479 2.267298460006714 3.004425048828125 1.9871271848678589 2.355295181274414
540 5.365367889404297 4.163273334503174 4.039690017700195 1.2149511575698853 2.21812105178833 0.7101181149482727 1.2013306617736816 2.0910298824310303 3.304062843322754 2.371159553527832 2.3687825202941895
541 5.3064751625061035 4.118478298187256 4.116430282592773 1.5615365505218506 2.143810510635376 0.6542035341262817 1.2469888925552368 1.9892477989196777 3.430053949356079 2.3071138858795166 2.4315848350524902
542 5.299654483795166 4.119912147521973 4.0670881271362305 1.2445437908172607 2.022771120071411 0.7679629325866699 1.409661889076233 2.095263719558716 3.076986074447632 2.240920305252075 2.5114498138427734
543 5.543445587158203 4.512088298797607 4.213137149810791 1.5384299755096436 2.072190046310425 0.8926554322242737 1.0700602531433105 2.1229605674743652 3.1763052940368652 2.3292644023895264 2.1967592239379883
544 5.055954456329346 4.076774597167969 3.942828416824341 1.3759667873382568 2.041959524154663 0.8005756139755249 0.9176325798034668 2.2348690032958984 2.932445526123047 2.055655002593994 2.0136024951934814
545 5.3802361488342285 4.137367248535156 4.313149929046631 1.0586929321289063 2.128648519515991 0.7612484097480774 0.9806788563728333 2.159761428833008 3.0830845832824707 2.1816163063049316 2.1278393268585205
546 5.488585472106934 4.206221580505371 4.111546039581299 1.3776437044143677 1.795619249343872 0.6451418399810791 1.014110803604126 2.279719591140747 2.754913806915283 2.313932418823242 2.2005722522735596
547 5.47597599029541 4.372673511505127 4.02366304397583 1.9455680847167969 2.1443898677825928 0.7178108096122742 0.9960188269615173 2.484863042831421 2.7891712188720703 2.181720495223999 2.056253671646118
548 5.530550956726074 4.4755401611328125 4.0588154792785645 1.9332908391952515 1.9323408603668213 0.7710641622543335 0.9681800603866577 2.684269428253174 2.82651948928833 2.2004446983337402 2.191042184829712
549 5.529972553253174 4.29348611831665 3.885698080062866 1.338913083076477 1.9324395656585693 0.705073893070221 0.9176422953605652 2.4191665649414063 2.741097927093506 2.2491614818573 2.0729269981384277
550 5.552751541137695 4.42462158203125 3.993746042251587 1.165408968925476 1.850960373878479 0.7448661923408508 1.1202189922332764 2.3607988357543945 2.9017534255981445 2.1356210708618164 1.97396981716156
551 5.630446434020996 4.183407306671143 3.8507955074310303 1.382817029953003 2.1876375675201416 0.7206263542175293 1.088152289390564 2.234776496887207 2.763906240463257 2.2941935062408447 1.9155659675598145
552 5.515512466430664 4.088198661804199 3.8650920391082764 1.5629643201828003 1.8243043422698975 0.6344318389892578 1.122902512550354 2.133908748626709 2.868884325027466 2.1618545055389404 2.0588133335113525
553 5.058945655822754 4.048299789428711 3.9338741302490234 1.233925700187683 1.7497447729110718 0.6000409126281738 1.1430611610412598 2.3060595989227295 3.018390655517578 2.1501364707946777 2.0936875343322754
554 4.89306640625 3.9081642627716064 3.7437784671783447 1.2459733486175537 1.9715995788574219 0.6521957516670227 1.0522067546844482 2.371335744857788 2.8268165588378906 2.240945339202881 1.9022552967071533
555 5.184581756591797 4.1044840812683105 3.960073947906494 1.045468807220459 2.2045512199401855 0.6463512778282166 0.9803399443626404 2.4838480949401855 2.776956558227539 2.2049474716186523 1.4794973134994507
556 5.099775791168213 3.9647552967071533 3.5939574241638184 1.1676857471466064 2.0184295177459717 0.7534738779067993 0.9027838110923767 2.464395761489868 2.7623932361602783 2.187922954559326 1.5109487771987915
557 5.2728705406188965 3.9953765869140625 3.452636241912842 1.0447028875350952 1.7740707397460938 0.8010057210922241 1.026711344718933 2.505117416381836 2.760679006576538 2.086987257003784 1.837484359741211
558 5.272482395172119 4.245461463928223 3.7319891452789307 1.1072930097579956 2.0456786155700684 0.7573366165161133 1.0355651378631592 2.543144464492798 2.98896861076355 1.7560827732086182 1.9127495288848877
559 5.2940144538879395 4.079782485961914 3.598313093185425 1.270811676979065 1.9869029521942139 0.7457905411720276 0.9379990100860596 2.4306418895721436 2.754532814025879 1.8122382164001465 2.1133697032928467
560 5.603250980377197 4.419582366943359 3.674412250518799 1.2399749755859375 1.9737204313278198 0.8400992155075073 0.9910469055175781 2.5928025245666504 2.9636309146881104 2.048372983932495 1.6384474039077759
561 5.467555999755859 4.330081462860107 3.7856802940368652 1.7152354717254639 1.8443927764892578 0.8403063416481018 0.977536141872406 2.466226100921631 2.8804984092712402 2.0332541465759277 1.979252815246582
562 5.467700958251953 4.359561920166016 3.6401712894439697 1.754915475845337 2.0041427612304688 0.8935173153877258 0.9084004163742065 2.4334137439727783 2.789538621902466 2.202413320541382 1.7243555784225464
563 5.541854381561279 4.47792387008667 3.8506455421447754 1.1108371019363403 2.0972280502319336 0.7465254068374634 1.2031707763671875 2.497283697128296 2.9261529445648193 2.1093533039093018 1.803462266921997
564 5.373658657073975 4.513204574584961 3.7361645698547363 1.5068880319595337 2.289771795272827 0.9442411065101624 1.2693454027175903 2.370431423187256 2.8759782314300537 1.9677937030792236 1.6211624145507813
565 5.604605674743652 4.6100382804870605 3.891082525253296 1.7101730108261108 2.314253568649292 0.8693506717681885 1.2767525911331177 2.6248042583465576 3.013786792755127 2.0792429447174072 1.6117527484893799
566 5.396414279937744 4.631507396697998 3.5936038494110107 1.0868616104125977 2.0946836471557617 0.8119364976882935 1.320046067237854 2.92942214012146 2.52128267288208 2.1469316482543945 1.9249666929244995
567 6.016164779663086 5.184531211853027 3.6510822772979736 1.7416895627975464 1.9691859483718872 0.8524734973907471 1.2674185037612915 3.1230874061584473 2.5392298698425293 2.3153843879699707 1.3664424419403076
568 5.753706455230713 4.769368648529053 3.4530906677246094 1.613829255104065 2.0979504585266113 0.894500732421875 1.3253928422927856 2.909627914428711 2.4619946479797363 2.299483060836792 1.3142722845077515
569 5.7163920402526855 4.570568561553955 3.610891342163086 1.4871753454208374 2.0235517024993896 0.9145753979682922 1.320599913597107 2.934680700302124 2.446976661682129 1.9126935005187988 1.4967793226242065
570 5.782476902008057 4.589794635772705 3.6236860752105713 1.5017892122268677 1.9624302387237549 0.9122161865234375 1.1108226776123047 2.8367953300476074 2.320756673812866 2.2401492595672607 1.7788417339324951
571 5.764770030975342 4.604558944702148 3.731480836868286 1.9153571128845215 2.014357566833496 0.9095627069473267 1.2031925916671753 2.653701066970825 2.289682388305664 1.938132405281067 1.355242371559143
572 5.804001808166504 4.887087821960449 3.5290966033935547 1.8238476514816284 2.0066113471984863 0.8377438187599182 1.1402244567871094 2.9352781772613525 2.3297066688537598 2.0116384029388428 1.219160795211792
573 5.828219890594482 4.8403706550598145 3.7145376205444336 1.5401312112808228 2.0778350830078125 0.9449062347412109 1.1219455003738403 2.911738395690918 2.3761837482452393 2.0395991802215576 1.0831189155578613
574 5.974578857421875 4.706326961517334 3.4614593982696533 1.5946348905563354 1.7488994598388672 0.9660128951072693 1.0936144590377808 2.466977119445801 2.239166021347046 2.2582263946533203 1.470696210861206
575 6.110570907592773 4.950464248657227 3.3236472606658936 1.4729636907577515 1.883854627609253 0.9173038005828857 1.1294904947280884 2.6794865131378174 1.975376009941101 1.8385215997695923 1.2428224086761475
576 6.143465042114258 5.039299488067627 3.368081569671631 1.6504099369049072 1.8193784952163696 0.7881182432174683 0.8637944459915161 2.647740602493286 2.2264437675476074 1.6163389682769775 1.1125988960266113
577 6.229394435882568 5.102088451385498 3.2353196144104004 1.7019537687301636 1.7944666147232056 1.0169117450714111 0.9721683859825134 2.578933000564575 2.1567564010620117 1.6376221179962158 1.2298790216445923
578 6.5412678718566895 5.264664173126221 3.117093324661255 1.5542011260986328 2.0315260887145996 0.9347089529037476 0.8785135746002197 2.6267383098602295 2.075512647628784 1.7848211526870728 1.292742133140564
579 6.3837761878967285 4.895569801330566 3.5470826625823975 1.602979302406311 1.9351716041564941 0.9476673007011414 0.9148877263069153 2.378410816192627 2.3124115467071533 2.2061927318573 1.3299599885940552
580 6.191229820251465 4.976761817932129 3.3874006271362305 1.6454881429672241 1.9172812700271606 0.9124869108200073 1.1537890434265137 2.6869897842407227 2.04954195022583 2.1635050773620605 1.4020097255706787
581 5.9644951820373535 4.999068737030029 3.3186287879943848 1.3546273708343506 1.9184272289276123 0.9744567275047302 1.1277087926864624 2.570335865020752 2.1488115787506104 1.8192236423492432 1.3507592678070068
582 6.195193767547607 4.670932292938232 3.234452724456787 1.6807148456573486 1.9148005247116089 0.9481414556503296 0.8836138248443604 2.442800283432007 2.1361682415008545 2.2546546459198 1.180548071861267
583 6.007877349853516 4.9872145652771 3.5673277378082275 1.5799716711044312 2.003384590148926 1.0145444869995117 0.8629044890403748 2.8138623237609863 2.241067409515381 2.5595602989196777 1.2661640644073486
584 5.683852672576904 4.62983512878418 3.5668327808380127 1.2263269424438477 1.9928083419799805 0.8812355399131775 1.1548712253570557 2.6493101119995117 2.40446138381958 2.4347174167633057 1.2351162433624268
585 5.8073015213012695 4.9984588623046875 3.5332694053649902 1.3206762075424194 1.9723759889602661 0.8053611516952515 1.363081693649292 2.5969293117523193 2.4177513122558594 2.3846001625061035 1.661668062210083
586 5.6279754638671875 4.742194175720215 3.7024829387664795 1.353710651397705 2.369732141494751 0.9769228100776672 1.308410406112671 2.6420185565948486 2.4632582664489746 2.3182332515716553 1.2924093008041382
587 5.392646789550781 4.577953338623047 3.76332950592041 1.4343843460083008 1.9700223207473755 0.9183253049850464 1.2472387552261353 2.732555866241455 2.5688369274139404 2.578845739364624 1.7803140878677368
588 5.661872386932373 4.805976390838623 4.051387310028076 1.5922627449035645 2.0705246925354004 0.8984614014625549 1.1433384418487549 2.675584316253662 2.3996078968048096 2.352923631668091 1.5557416677474976
589 5.869124889373779 4.864785194396973 3.960176706314087 1.3443183898925781 2.1758577823638916 0.8125759363174438 1.0964810848236084 2.600919008255005 2.404332160949707 2.423422336578369 1.4469201564788818
590 5.87800407409668 4.801140785217285 3.7165322303771973 1.3346481323242188 2.0632481575012207 0.999103844165802 0.8992174863815308 2.7573935985565186 2.273810386657715 2.3899474143981934 1.3293299674987793
591 5.405025005340576 4.524861812591553 4.021167278289795 1.116821527481079 2.0692901611328125 0.7301589846611023 1.01649010181427 2.6923828125 2.6698148250579834 2.409345865249634 1.613456130027771
592 5.6280341148376465 4.736010551452637 3.9643120765686035 1.1493734121322632 2.066847085952759 0.8601599931716919 1.1422239542007446 2.69101619720459 2.5048270225524902 2.2649056911468506 1.2520971298217773
593 5.5931878089904785 4.582684516906738 3.698863983154297 1.5459086894989014 2.28401255607605 0.7929240465164185 0.816861093044281 2.7409799098968506 2.285313129425049 2.2908639907836914 1.334269642829895
594 5.6935505867004395 4.613691806793213 3.770054340362549 1.2017310857772827 2.378682851791382 0.8882763385772705 0.8630024194717407 2.539743185043335 2.3112881183624268 2.03818941116333 1.4605211019515991
595 6.21846342086792 5.052710056304932 4.072340488433838 1.170175313949585 2.37573504447937 0.9678584933280945 0.991166889667511 2.785259962081909 2.179955244064331 2.2892372608184814 1.7050321102142334
596 5.918046951293945 4.843001365661621 4.01961612701416 1.0761446952819824 2.395110845565796 1.0468709468841553 1.1194343566894531 2.807462692260742 2.1181890964508057 2.352454423904419 1.576043725013733
597 5.629823207855225 4.564167022705078 3.8683996200561523 1.101122260093689 2.313138008117676 0.9688059687614441 1.1455726623535156 2.824777841567993 2.0738906860351563 2.407254934310913 1.867790699005127
598 5.570261001586914 4.444936752319336 3.7990927696228027 0.916779637336731 2.1809675693511963 0.9270604848861694 1.1409693956375122 2.452816963195801 2.150522232055664 2.634897470474243 1.5138413906097412
599 5.805505752563477 4.4739179611206055 3.7061703205108643 1.2182742357254028 2.0754201412200928 1.2583091259002686 1.0029096603393555 2.6389544010162354 2.3839056491851807 2.7322301864624023 1.8048207759857178
600 5.490302562713623 4.2000412940979 3.437647819519043 1.0670020580291748 2.0618743896484375 1.040823221206665 0.9774088263511658 2.4243996143341064 2.119281053543091 2.7948625087738037 1.520257830619812
601 5.409791469573975 4.277766227722168 3.571708917617798 1.10471510887146 2.0182623863220215 1.0049952268600464 0.9861044883728027 2.399901866912842 2.1192502975463867 2.7071609497070313 1.5439958572387695
602 5.56777286529541 4.181772232055664 3.751363515853882 1.3480513095855713 2.0087361335754395 0.941696047782898 0.8731604814529419 2.3574750423431396 2.306589365005493 2.600611686706543 1.5310332775115967
603 5.260598182678223 4.172232151031494 3.8147854804992676 1.049421787261963 2.088948965072632 0.8308250904083252 0.8191778659820557 2.3251893520355225 2.189923048019409 2.5509426593780518 1.9119915962219238
604 5.236741065979004 4.199413299560547 3.5977346897125244 1.3099666833877563 1.9976352453231812 0.9279133081436157 0.9652612805366516 2.397740602493286 2.1738884449005127 2.619896650314331 1.5202757120132446
605 5.359068870544434 4.289905548095703 3.692028760910034 0.9777200222015381 1.8899065256118774 1.0642578601837158 0.9145384430885315 2.6251730918884277 2.3286945819854736 2.5100624561309814 1.6423571109771729
606 5.4564208984375 4.217771053314209 3.42977237701416 1.0244603157043457 1.898979902267456 0.8428768515586853 0.7951745390892029 2.521719455718994 2.070404291152954 2.619788408279419 1.5429432392120361
607 5.653833389282227 4.48933219909668 3.4957478046417236 1.2473599910736084 1.9691966772079468 0.9086000323295593 1.082669734954834 2.7836551666259766 2.1484291553497314 2.597714424133301 1.4289000034332275
608 5.8733320236206055 4.495616436004639 3.715928077697754 1.2376006841659546 1.9805794954299927 0.8707519173622131 1.352368712425232 2.5787513256073 2.268369674682617 2.5354058742523193 1.4340578317642212
609 6.002176761627197 4.575160503387451 4.099830150604248 0.9834771752357483 2.395310163497925 0.8537545800209045 1.0025781393051147 2.3492002487182617 2.1202890872955322 2.6045258045196533 1.366210699081421
610 6.130644798278809 4.399734973907471 3.947099208831787 1.173601508140564 2.1694605350494385 1.083470344543457 1.1249470710754395 2.437868118286133 2.3867383003234863 2.658064126968384 1.3896197080612183
611 5.96701717376709 4.623467445373535 3.954148769378662 1.5835185050964355 1.8964864015579224 0.9030344486236572 1.0333507061004639 2.3048095703125 2.6759679317474365 2.7049858570098877 1.5407161712646484
612 5.74553918838501 4.263045310974121 3.8197875022888184 1.1564664840698242 1.6674268245697021 0.9584563374519348 0.955510675907135 2.2322628498077393 2.241420030593872 2.5859482288360596 1.4857933521270752
613 5.379324913024902 4.08432149887085 3.7772903442382813 1.126175880432129 1.76859712600708 0.7791916131973267 0.7709318995475769 2.192201852798462 2.1074397563934326 2.299957513809204 1.305942177772522
614 5.139834403991699 4.036966800689697 3.8817954063415527 0.9399698376655579 2.1523849964141846 0.8823844790458679 0.8356218338012695 2.2925214767456055 2.293890953063965 2.3920934200286865 1.5114537477493286
615 5.199219703674316 4.071734428405762 3.966430902481079 0.9252923727035522 2.425238847732544 0.8016534447669983 0.910556972026825 2.2928361892700195 2.2989368438720703 2.4398272037506104 1.6730430126190186
616 5.416595935821533 4.110024929046631 4.20045280456543 1.0864191055297852 1.9428051710128784 1.0315732955932617 0.9239720106124878 2.226536512374878 2.0605275630950928 2.4712610244750977 1.578622817993164
617 5.369384288787842 3.9882819652557373 4.471729755401611 1.0451425313949585 2.071892261505127 0.9234350323677063 1.029397964477539 2.1519017219543457 1.9424939155578613 2.4532113075256348 1.5784955024719238
618 5.1061530113220215 3.9368069171905518 3.961103677749634 0.9646654725074768 1.9408800601959229 0.745944082736969 1.040255069732666 2.2210731506347656 1.9916377067565918 2.5578527450561523 1.4953281879425049
619 4.806176662445068 4.011770725250244 3.8104538917541504 1.338670015335083 1.8488168716430664 0.8213001489639282 0.7182385921478271 2.1652956008911133 1.9243128299713135 2.362718343734741 1.7119983434677124
620 5.06561279296875 4.041386604309082 3.7618186473846436 1.102925419807434 1.8456331491470337 0.8285670876502991 1.0891358852386475 2.3004300594329834 1.94986093044281 2.641503095626831 1.5446923971176147
621 5.1351847648620605 4.124862194061279 3.696336507797241 1.2718862295150757 1.9939892292022705 0.7358771562576294 1.2896071672439575 2.3562445640563965 1.9355823993682861 2.583251953125 2.2317373752593994
622 5.0749616622924805 4.147780418395996 3.657740831375122 1.2170032262802124 1.9660381078720093 0.8949156403541565 1.1382265090942383 2.1609935760498047 1.8694556951522827 2.723055601119995 1.7081305980682373
623 5.243504524230957 4.1025261878967285 3.4858927726745605 1.1985852718353271 2.0158531665802 0.8837693929672241 1.0716668367385864 2.2033634185791016 1.836747407913208 2.577558755874634 1.6237554550170898
624 5.389798164367676 4.0548834800720215 3.7173943519592285 1.3239372968673706 2.0187299251556396 0.8673157095909119 1.1387816667556763 2.302767276763916 1.8084837198257446 2.607668399810791 1.2757810354232788
625 5.705793380737305 4.233458042144775 3.834818124771118 1.3559341430664063 2.020167350769043 0.986761212348938 1.1757042407989502 2.212792158126831 1.7969818115234375 2.484300374984741 1.4439361095428467
626 5.700057029724121 4.412197589874268 3.874713659286499 1.2475051879882813 2.102172374725342 0.8418097496032715 1.2597861289978027 2.337711811065674 1.7947616577148438 2.5842082500457764 1.4984198808670044
627 5.444531440734863 4.16464900970459 3.545933246612549 1.1454576253890991 2.105747938156128 0.8479834198951721 1.1706048250198364 2.260580062866211 1.8043136596679688 2.6665713787078857 1.5781465768814087
628 5.567380428314209 4.310954570770264 3.742274284362793 1.4661349058151245 2.227956771850586 0.9100247621536255 1.2530543804168701 2.456538200378418 1.8035022020339966 2.6656341552734375 1.6622012853622437
629 5.355557918548584 4.456995487213135 3.6801981925964355 1.2076016664505005 2.0817787647247314 0.8416886925697327 1.207423448562622 2.667741298675537 1.9108482599258423 2.539358377456665 1.695576548576355
630 5.177702903747559 4.47648286819458 3.223386526107788 1.1040241718292236 2.0181386470794678 0.9142091870307922 1.2315666675567627 2.8508877754211426 2.1286118030548096 2.4101338386535645 1.6036769151687622
631 5.3304924964904785 4.58720064163208 3.434321641921997 1.2059755325317383 2.1156833171844482 0.9176473617553711 1.1824536323547363 2.7625503540039063 2.1821370124816895 2.6646008491516113 1.7194479703903198
632 5.259707927703857 4.514340400695801 3.333813190460205 1.2533208131790161 2.203101634979248 0.8707385063171387 0.9974790811538696 2.797982931137085 2.133631467819214 2.547288179397583 1.9360069036483765
633 5.2868194580078125 4.5042619705200195 3.4544074535369873 1.100232481956482 2.0914714336395264 1.022969365119934 1.2535860538482666 2.5614445209503174 1.99840247631073 2.45595121383667 2.122265338897705
634 5.639670372009277 4.668630123138428 3.307976722717285 1.1862791776657104 1.9595375061035156 0.7436517477035522 1.0485477447509766 2.5608229637145996 1.9649882316589355 2.4961636066436768 1.9074538946151733
635 5.658912658691406 4.6676106452941895 3.119837760925293 1.6630576848983765 1.910231113433838 0.9426153898239136 1.0239590406417847 2.356422185897827 1.8066630363464355 2.689822196960449 1.7093509435653687
636 5.443215370178223 4.422780513763428 3.2201709747314453 1.3984129428863525 1.7654109001159668 1.0005300045013428 0.969377338886261 2.503920555114746 1.9018256664276123 2.6874396800994873 1.8007720708847046
637 5.8936238288879395 4.828374862670898 3.810293674468994 1.5441380739212036 2.063509225845337 1.1183972358703613 1.1543856859207153 2.447629451751709 2.003241539001465 2.586625099182129 1.694908857345581
638 5.7725982666015625 4.681606292724609 3.752413511276245 1.7449837923049927 1.906092643737793 1.1383116245269775 1.129206657409668 2.564033269882202 1.9750193357467651 2.442232131958008 1.7563151121139526
639 5.3965535163879395 4.366564750671387 3.469974994659424 1.3530343770980835 2.203815221786499 0.9467048048973083 1.0197269916534424 2.4852750301361084 1.9834891557693481 2.7409627437591553 1.4127076864242554
640 5.561975002288818 4.707389831542969 3.59315824508667 1.5387929677963257 1.7785247564315796 1.0332167148590088 1.212937593460083 2.4334700107574463 2.021455764770508 2.6297597885131836 1.4756851196289063
641 5.294501781463623 4.5325446128845215 3.398200750350952 1.2676299810409546 1.8946961164474487 0.9343346953392029 1.0414296388626099 2.5463459491729736 1.9806923866271973 2.3775887489318848 1.705074429512024
642 5.549363613128662 4.773853302001953 3.2322304248809814 1.2747936248779297 1.9138745069503784 1.022354006767273 1.0517395734786987 2.5516200065612793 2.130565643310547 2.641871213912964 1.7171167135238647
643 5.488503932952881 4.6281232833862305 3.4424710273742676 1.5180984735488892 2.1374354362487793 0.9273312091827393 1.0061323642730713 2.4807991981506348 2.31308913230896 2.6687543392181396 1.2034789323806763
644 5.192735195159912 4.54412317276001 3.555551052093506 1.2926477193832397 2.0237724781036377 0.891710102558136 1.1636545658111572 2.400348424911499 2.2416799068450928 2.6102776527404785 1.5278136730194092
645 5.223529815673828 4.6870927810668945 3.477720022201538 1.7334495782852173 1.9633827209472656 0.878962516784668 1.1449124813079834 2.5768063068389893 2.353278398513794 2.613091230392456 1.2928473949432373
646 5.252103805541992 4.670798301696777 3.6071159839630127 1.6414190530776978 1.8465204238891602 0.841745138168335 1.1491373777389526 2.5885112285614014 2.4071853160858154 2.3255887031555176 1.5265244245529175
647 4.858470916748047 4.397822856903076 3.7855312824249268 1.7343400716781616 1.888273000717163 0.9400482773780823 1.232659101486206 2.7001116275787354 2.3457093238830566 2.3574020862579346 1.5215914249420166
648 4.980557441711426 4.48514986038208 3.5850830078125 1.198970079421997 1.8462151288986206 0.9192122220993042 1.047437310218811 2.800274610519409 2.2242519855499268 2.5690269470214844 1.5815430879592896
649 5.118293762207031 4.391891002655029 4.118220329284668 1.5052903890609741 2.1967923641204834 1.23651921749115 1.2346714735031128 2.5766074657440186 2.4136557579040527 2.695054769515991 1.616145372390747
650 5.238637924194336 4.697490215301514 3.731870412826538 1.4340876340866089 2.0188469886779785 1.0924516916275024 1.0269544124603271 2.7280654907226563 2.258951187133789 2.6760802268981934 1.7373948097229004
651 4.799631118774414 4.307858943939209 4.0882248878479 1.643738865852356 2.2489089965820313 1.224640130996704 1.0349787473678589 2.5713002681732178 2.231842041015625 2.5780155658721924 1.586734414100647
652 4.889962196350098 4.2171406745910645 4.0556559562683105 1.1127132177352905 1.937765121459961 1.0713982582092285 1.1253560781478882 2.454416513442993 2.283679246902466 2.6350016593933105 1.5234392881393433
653 5.08780574798584 4.663236618041992 3.730947732925415 1.3319108486175537 1.8468929529190063 0.933289647102356 0.9361112117767334 2.795116901397705 2.186037063598633 2.701932430267334 1.893836498260498
654 4.9414215087890625 4.549860954284668 3.6387627124786377 1.3598846197128296 1.9216371774673462 0.8053416013717651 1.1122397184371948 2.7333686351776123 2.27860689163208 2.5214996337890625 1.832207441329956
655 5.1905646324157715 4.746294975280762 3.785588264465332 1.2334191799163818 2.049426317214966 1.0410305261611938 1.0261712074279785 2.9252824783325195 2.2852964401245117 2.507089376449585 1.5071208477020264
656 5.379854679107666 4.734077453613281 3.9289870262145996 1.350813865661621 2.0933845043182373 0.9548914432525635 1.0556026697158813 2.8110082149505615 2.358111619949341 2.5432584285736084 1.8679940700531006
657 5.297565460205078 4.644334316253662 3.738037586212158 1.2531301975250244 1.9369144439697266 0.9153454303741455 1.2313700914382935 2.86844539642334 2.47829270362854 2.5695085525512695 1.9378066062927246
658 5.3041791915893555 4.722461700439453 3.6162049770355225 1.4045121669769287 2.0990138053894043 0.9907561540603638 1.1824424266815186 2.787376880645752 2.3693981170654297 2.574641466140747 1.6567308902740479
659 5.299930095672607 4.603374481201172 3.6090099811553955 1.0320123434066772 1.9346295595169067 1.0243728160858154 0.9809569716453552 2.8366119861602783 2.247375726699829 2.681694984436035 1.7705854177474976
660 5.298406600952148 4.47094202041626 3.511545419692993 1.1262027025222778 1.9760825634002686 0.8368549346923828 1.0758646726608276 2.644345998764038 2.2974236011505127 2.671125888824463 1.492660641670227
661 5.103432655334473 4.57331657409668 3.6054091453552246 1.071911334991455 1.9908450841903687 0.7994207739830017 1.1200263500213623 2.7486801147460938 2.161668300628662 2.5709235668182373 1.571057915687561
662 4.961770057678223 4.375324726104736 3.8647208213806152 1.427880048751831 1.7556796073913574 0.8985180854797363 1.0034120082855225 2.4600830078125 2.3376855850219727 2.5414230823516846 1.5859719514846802
663 4.982624530792236 4.255982875823975 3.899900436401367 1.104405403137207 2.0159754753112793 0.8229557275772095 1.035904884338379 2.499950885772705 2.2587289810180664 2.591454029083252 1.8002349138259888
664 5.061954975128174 4.390118598937988 3.8934402465820313 1.6484824419021606 1.9900161027908325 0.8499519228935242 1.2938246726989746 2.5552682876586914 2.4238624572753906 2.441230058670044 1.538807988166809
665 5.515416622161865 4.598654747009277 3.860896587371826 1.0647050142288208 1.9190517663955688 0.9234660863876343 0.9781700372695923 2.527216672897339 2.374459743499756 2.656285285949707 1.3833390474319458
666 5.425004005432129 4.4413886070251465 3.8370583057403564 0.9559428691864014 2.056673765182495 0.9083340167999268 1.2465317249298096 2.6214544773101807 2.3450396060943604 2.5671393871307373 1.4191386699676514
667 5.1082305908203125 4.228203773498535 3.8503644466400146 1.080554485321045 2.0075368881225586 1.0463721752166748 1.3886120319366455 2.5298242568969727 2.3962531089782715 2.6131973266601563 1.6864904165267944
668 5.366494655609131 4.367494583129883 3.7121191024780273 0.8457167744636536 1.9213049411773682 1.078318476676941 1.0474525690078735 2.493297576904297 2.1751608848571777 2.6143345832824707 2.061372995376587
669 5.798403739929199 4.413884162902832 4.1375651359558105 0.9587461352348328 2.019432544708252 0.9578607678413391 1.3873151540756226 2.6799654960632324 2.270768880844116 2.5527265071868896 1.9046567678451538
670 5.676119804382324 4.233571529388428 3.9706649780273438 1.028741717338562 2.040191173553467 1.0463722944259644 1.319738745689392 2.578125 2.1829495429992676 2.531663417816162 2.1076366901397705
671 5.525007247924805 4.443506240844727 3.7202653884887695 1.259594202041626 1.9631651639938354 0.8967773914337158 1.2890276908874512 2.5386550426483154 2.243800163269043 2.5516998767852783 1.9961587190628052
672 5.291767120361328 4.365701198577881 3.7019758224487305 1.3509143590927124 1.8056366443634033 1.0852537155151367 1.263567328453064 2.463595390319824 2.484926700592041 2.8232192993164063 1.9839266538619995
673 5.478968143463135 4.3053717613220215 4.13577938079834 1.4917999505996704 1.8967515230178833 0.8765804767608643 1.3896623849868774 2.5321288108825684 2.5381510257720947 2.629556179046631 1.8190518617630005
674 5.211014747619629 4.215135097503662 3.8887991905212402 1.1309956312179565 1.9549978971481323 0.8832023739814758 1.1806604862213135 2.479872226715088 2.4922444820404053 2.811685085296631 1.7199052572250366
675 5.314624309539795 4.172787666320801 3.9098212718963623 1.0226044654846191 1.9494762420654297 0.820846676826477 1.3452937602996826 2.5354092121124268 2.361328125 2.673966884613037 1.7457298040390015
676 5.56906795501709 4.461061954498291 3.610109567642212 1.3251677751541138 1.949009656906128 0.7889240384101868 1.2328132390975952 2.528386116027832 2.175954580307007 2.6720290184020996 1.318809986114502
677 5.491302013397217 4.2533159255981445 3.994103193283081 1.2462005615234375 2.099212646484375 0.9759940505027771 1.1590245962142944 2.396430253982544 2.4983553886413574 2.8547892570495605 1.5488380193710327
678 4.788811206817627 4.142130374908447 3.7650156021118164 1.2347508668899536 2.1168160438537598 0.7319743633270264 1.1753216981887817 2.8350348472595215 2.4281020164489746 2.711060047149658 1.5732845067977905
679 4.994995594024658 4.264045238494873 3.96467661857605 1.2806456089019775 1.8658539056777954 0.7174908518791199 1.226639986038208 2.580678939819336 2.3964829444885254 2.670797824859619 1.7427815198898315
680 4.975240707397461 4.106300354003906 4.010447978973389 1.0618069171905518 2.026850938796997 0.8231492638587952 1.226707935333252 2.532674789428711 2.3885111808776855 2.756214141845703 1.9140849113464355
681 5.33659553527832 4.481211185455322 3.7598633766174316 1.427791714668274 1.9167686700820923 0.8134417533874512 1.0803680419921875 2.592003583908081 2.4704627990722656 2.693887233734131 1.8979136943817139
682 5.074788570404053 4.407162666320801 3.7753336429595947 1.3259907960891724 1.9869296550750732 0.8509191274642944 1.0100177526474 2.670135736465454 2.3928518295288086 2.63885235786438 2.0487213134765625
683 4.9907121658325195 4.3004655838012695 3.626490831375122 1.1277092695236206 2.1784682273864746 0.8333500623703003 1.0012034177780151 2.5658464431762695 2.2349703311920166 2.617046594619751 2.342041015625
684 5.165866851806641 4.754147529602051 3.615034580230713 2.0211830139160156 2.022719621658325 0.8952990770339966 0.9935585260391235 2.6862423419952393 2.374246597290039 2.632697820663452 2.3620333671569824
685 5.0656938552856445 4.450164794921875 3.7303194999694824 1.75706148147583 1.8784199953079224 0.938256025314331 0.972354531288147 2.5411579608917236 2.461366653442383 2.511409282684326 1.9981787204742432
686 5.392666339874268 4.722883224487305 4.1221604347229 1.9300599098205566 2.2198898792266846 0.7637040615081787 1.1777052879333496 2.6233620643615723 2.6451194286346436 2.559258460998535 1.885692834854126
687 5.186210632324219 4.436358451843262 4.025271892547607 1.8249545097351074 2.125450849533081 0.8146156072616577 0.9550179243087769 2.5403449535369873 2.639194965362549 2.615060567855835 1.8214776515960693
688 5.240330219268799 4.479863166809082 3.9184956550598145 1.7065330743789673 2.1138527393341064 0.8636437654495239 0.9689310789108276 2.4069783687591553 2.675798177719116 2.6353354454040527 2.0325939655303955
689 5.374614238739014 4.541138648986816 3.7875332832336426 1.5471247434616089 1.9015507698059082 0.9892564415931702 0.8991436958312988 2.5113630294799805 2.548290967941284 2.570748805999756 2.1284046173095703
690 5.142043590545654 4.347534656524658 3.785639762878418 1.639432668685913 1.9712790250778198 0.9148236513137817 1.1505444049835205 2.414202928543091 2.7558515071868896 2.4865729808807373 2.061596393585205
691 5.022885799407959 3.9699199199676514 4.197875499725342 1.6829402446746826 1.9824535846710205 0.8374122977256775 1.081923007965088 2.364225387573242 2.5764291286468506 2.3778610229492188 2.0881807804107666
692 4.839912414550781 4.095660209655762 3.598963737487793 1.3446435928344727 2.1401901245117188 0.8324313759803772 1.076626181602478 2.442962408065796 2.438045024871826 2.4486799240112305 2.1700804233551025
693 5.065338611602783 4.2108941078186035 3.7760424613952637 1.5378940105438232 1.9252325296401978 0.8426516056060791 1.2048652172088623 2.536177158355713 2.561964750289917 2.6234498023986816 2.3014233112335205
694 4.929511547088623 3.876431465148926 3.9460442066192627 1.029542088508606 2.212757110595703 0.6958471536636353 1.2642769813537598 2.4296276569366455 2.571641445159912 2.5245609283447266 2.159080743789673
695 4.945309638977051 4.075878620147705 3.680293321609497 1.7460923194885254 2.510350465774536 0.6400179862976074 1.2115788459777832 2.5019190311431885 2.467808723449707 2.516390085220337 1.7569395303726196
696 4.643253803253174 3.6774182319641113 3.747999906539917 1.4336516857147217 2.325664520263672 0.7266402840614319 1.453843116760254 2.4484057426452637 2.404816150665283 2.5364134311676025 1.862686276435852
697 4.628610610961914 3.755997896194458 3.776536464691162 1.464127779006958 2.1363439559936523 0.7451724410057068 0.8805205225944519 2.2521889209747314 2.5757012367248535 2.540672779083252 1.667476773262024
698 4.822398662567139 4.122458457946777 3.8477230072021484 1.4722099304199219 2.133392810821533 0.8939222097396851 0.8190675377845764 2.393824815750122 2.2762701511383057 2.7187957763671875 1.5434069633483887
699 4.738424777984619 3.9820797443389893 3.722485303878784 1.5256400108337402 2.2391104698181152 0.6840370893478394 0.9975712895393372 2.3498237133026123 2.4588568210601807 2.599693775177002 1.4466174840927124
700 4.913822650909424 4.105337142944336 3.518138885498047 1.2492613792419434 2.2902348041534424 0.7555122375488281 1.0295686721801758 2.2687816619873047 2.4589285850524902 2.532039165496826 1.2883799076080322
701 4.798280715942383 4.118117809295654 3.5981616973876953 1.4547944068908691 2.2547178268432617 0.8337960243225098 0.8477498888969421 2.122307062149048 2.4120726585388184 2.664994478225708 1.2061413526535034
702 5.299217224121094 4.3498640060424805 4.199203014373779 1.3253042697906494 2.3026082515716553 0.8174405097961426 1.093717336654663 2.469162940979004 2.9409759044647217 2.6841015815734863 1.4576671123504639
703 5.0862135887146 4.251220703125 3.9718852043151855 1.2091838121414185 2.2315235137939453 0.7579709887504578 1.0098003149032593 2.5344479084014893 2.8199267387390137 2.5172805786132813 1.4518792629241943
704 5.188315391540527 4.275430202484131 3.9211721420288086 1.473118543624878 2.377694845199585 0.92014080286026 0.8904190063476563 2.561929702758789 2.7951443195343018 2.5359811782836914 1.5866057872772217
705 4.845366477966309 4.16697359085083 3.4824178218841553 1.4519174098968506 2.082012176513672 0.852279543876648 0.8729544281959534 2.5879833698272705 2.4273793697357178 2.6948511600494385 1.307187557220459
706 4.980799198150635 4.490072727203369 3.5447940826416016 1.5373724699020386 1.9332551956176758 0.7652623057365417 0.9419724345207214 2.5849075317382813 2.771946907043457 2.5563135147094727 1.1633036136627197
707 5.238293647766113 4.493215560913086 3.8291027545928955 1.7794445753097534 2.1389694213867188 0.7010509371757507 0.8122802376747131 2.5531444549560547 2.895479679107666 2.156491756439209 1.3746044635772705
708 5.01334285736084 4.179271697998047 3.7709929943084717 1.5647112131118774 2.1991958618164063 0.8215840458869934 0.957047700881958 2.4014716148376465 2.668900728225708 2.0211193561553955 1.8193464279174805
709 4.770488739013672 4.015203475952148 3.748302698135376 1.7584118843078613 2.1860854625701904 0.6919661164283752 0.7785459756851196 2.507113456726074 2.6969363689422607 2.0387279987335205 1.426175594329834
710 5.038016319274902 4.345422744750977 3.732539176940918 1.5633912086486816 1.9721989631652832 0.6337743401527405 0.8277401924133301 2.4571115970611572 2.6649601459503174 2.2419750690460205 1.276134967803955
711 5.106657981872559 4.356640815734863 3.889965772628784 1.7144588232040405 1.9735606908798218 0.7064350247383118 0.8235613703727722 2.3420207500457764 2.9026567935943604 1.9752964973449707 1.3750114440917969
712 5.183773517608643 4.202444076538086 4.022165775299072 1.6728711128234863 1.9040619134902954 0.8209840059280396 1.0462865829467773 2.547806978225708 2.8078277111053467 2.159782648086548 1.8529094457626343
713 4.834474563598633 4.0729594230651855 3.7515828609466553 1.3843021392822266 1.9779973030090332 0.7051831483840942 0.8816365003585815 2.449991464614868 2.2761850357055664 2.0036733150482178 2.0092709064483643
714 4.764023780822754 4.002655982971191 3.8047399520874023 1.4128179550170898 1.9740458726882935 0.7005594968795776 0.9600532054901123 2.408050537109375 2.413487195968628 1.8561824560165405 1.3852568864822388
715 4.620544910430908 3.9971885681152344 3.5408198833465576 1.2914034128189087 2.1231656074523926 0.6808314323425293 0.8709980249404907 2.4406166076660156 2.18996000289917 1.8952125310897827 1.4404593706130981
716 4.676311492919922 3.9266693592071533 3.696943759918213 1.4151157140731812 2.2490453720092773 0.6784974932670593 0.9601294994354248 2.589212656021118 2.4010539054870605 1.862148642539978 1.3735263347625732
717 4.633819103240967 3.8259317874908447 3.4881417751312256 1.5715041160583496 2.1337578296661377 0.7277957201004028 0.9160674810409546 2.4139974117279053 2.3732073307037354 2.1315555572509766 1.4733548164367676
718 4.837069988250732 4.140977382659912 3.4682364463806152 1.2030221223831177 2.1566689014434814 0.7042018175125122 0.9270014762878418 2.4643335342407227 2.4888436794281006 1.9265730381011963 1.3975274562835693
719 4.82619047164917 3.934311866760254 3.833735704421997 1.3168272972106934 2.0669267177581787 0.7032186388969421 0.8474374413490295 2.5461647510528564 2.5254392623901367 2.0242373943328857 1.4148821830749512
720 4.919166088104248 3.9701807498931885 3.560852527618408 1.2022210359573364 2.0924596786499023 0.7230357527732849 0.8741635680198669 2.4893336296081543 2.391369581222534 1.9287660121917725 1.5983368158340454
721 4.804443359375 3.986820697784424 3.5493133068084717 1.3068394660949707 2.0743067264556885 0.6864656805992126 0.995992124080658 2.4875152111053467 2.4725468158721924 1.9923450946807861 1.3065719604492188
722 4.727338790893555 3.965156078338623 3.6917686462402344 1.214748501777649 2.2457990646362305 0.7949804663658142 1.0221434831619263 2.3278160095214844 2.828416347503662 1.9703035354614258 1.3507020473480225
723 5.023255348205566 4.305253982543945 3.802917242050171 1.6205518245697021 2.2163984775543213 0.8085134625434875 1.0866575241088867 2.4680817127227783 2.6876516342163086 2.1484522819519043 1.5307844877243042
724 5.051398754119873 4.093864440917969 3.863098382949829 1.5351649522781372 2.058807849884033 0.8733214735984802 0.971497118473053 2.4026567935943604 2.8468756675720215 2.1713945865631104 1.7859910726547241
725 5.150115966796875 4.276510238647461 3.6246230602264404 1.5867211818695068 2.1292738914489746 0.6953535676002502 0.890900731086731 2.440617322921753 2.497138738632202 2.3428144454956055 1.39670729637146
726 5.224853992462158 4.402661323547363 3.528043746948242 1.7290992736816406 2.0459303855895996 0.8348414897918701 0.967864453792572 2.5553948879241943 2.5505807399749756 2.078834295272827 1.3114404678344727
727 4.844882965087891 4.11679220199585 3.625577211380005 1.4416749477386475 2.0153207778930664 0.8877003788948059 1.0783281326293945 2.6213064193725586 2.6923134326934814 1.7587641477584839 1.3325649499893188
728 4.705755710601807 3.960785150527954 3.7544257640838623 1.4931999444961548 2.1007132530212402 0.7527890801429749 1.0033279657363892 2.699232816696167 2.6906168460845947 1.8352097272872925 1.4691340923309326
729 4.95071268081665 3.9934771060943604 3.710888147354126 1.2053638696670532 2.0139873027801514 0.8459985256195068 0.8574430346488953 2.6071460247039795 2.7001395225524902 2.134368896484375 1.442305326461792
730 4.904524803161621 4.05055570602417 3.6403324604034424 1.1853158473968506 2.1177866458892822 0.9093185067176819 0.7595714926719666 2.6208627223968506 2.6513869762420654 1.9829988479614258 1.4912269115447998
731 4.897830009460449 4.114020824432373 3.3953604698181152 1.1066545248031616 2.055330991744995 0.7738557457923889 0.8548315167427063 2.5791831016540527 2.760680675506592 2.079176902770996 1.488980770111084
732 5.274728775024414 4.647425174713135 3.5629584789276123 1.496541142463684 2.0747458934783936 0.9261267781257629 0.7629400491714478 2.8440065383911133 2.791505813598633 2.156805992126465 1.6273454427719116
733 5.292385101318359 4.612600326538086 3.3756887912750244 1.90007483959198 2.079805850982666 0.8241196274757385 0.9743850827217102 2.8915605545043945 2.603534460067749 2.305982828140259 1.3084415197372437
734 5.175662040710449 4.740439414978027 3.6033499240875244 1.6654821634292603 1.883144497871399 0.9271320700645447 0.9328310489654541 3.0943286418914795 2.781690835952759 1.785334587097168 1.346785545349121
735 4.856493949890137 4.429948806762695 3.5038700103759766 1.3385800123214722 1.8366895914077759 0.8847417235374451 0.9149422645568848 2.9757423400878906 2.6861655712127686 2.26835036277771 1.4012786149978638
736 4.863913059234619 4.460421562194824 3.498502492904663 1.6279199123382568 1.8615473508834839 0.6726111173629761 1.231197714805603 2.9001731872558594 2.7974634170532227 2.3004372119903564 1.3975884914398193
737 5.087663650512695 4.46077823638916 3.8603861331939697 1.6626012325286865 1.9129183292388916 0.7756662368774414 1.0665324926376343 2.750236749649048 2.9498541355133057 2.0564541816711426 1.4876939058303833
738 5.0788893699646 4.505433082580566 4.066955089569092 1.3202662467956543 2.119133949279785 0.5880997180938721 1.1197190284729004 2.8750531673431396 2.9377388954162598 2.1803176403045654 1.6521811485290527
739 5.034765720367432 4.461670875549316 3.795461893081665 1.5892282724380493 1.9492697715759277 0.7571434378623962 1.0738346576690674 3.003868579864502 2.8165066242218018 2.0731043815612793 1.743049144744873
740 5.160303592681885 4.4114179611206055 3.7747435569763184 1.4808285236358643 1.6792116165161133 0.9104913473129272 1.0247750282287598 2.8401949405670166 2.7447385787963867 2.3456130027770996 1.9690842628479004
741 5.114082336425781 4.537669658660889 3.803964853286743 1.4431159496307373 1.6527341604232788 0.8858832120895386 1.0055010318756104 3.045884847640991 2.6259281635284424 2.390374183654785 1.9037513732910156
742 4.879790306091309 4.278547286987305 3.9393036365509033 1.5005220174789429 1.7989574670791626 0.6489033102989197 1.1521917581558228 2.9086520671844482 2.6387698650360107 2.1751785278320313 1.6750354766845703
743 4.865853309631348 4.313214302062988 3.717125654220581 1.5142439603805542 2.039440631866455 0.8188919425010681 1.1829499006271362 2.8040828704833984 2.558842897415161 2.3294601440429688 1.7507085800170898
744 4.926751136779785 4.407979488372803 3.9620449542999268 1.520842432975769 1.9198483228683472 0.7358694672584534 1.1770448684692383 2.7466371059417725 2.9401328563690186 2.4244773387908936 1.5915162563323975
745 4.868954181671143 4.173090934753418 3.7886788845062256 1.2466286420822144 1.9823846817016602 0.7223876118659973 1.0269851684570313 2.771787166595459 2.5843207836151123 2.087947368621826 1.631187915802002
746 5.0788726806640625 4.3493475914001465 3.708850860595703 0.9441983103752136 2.0286147594451904 0.900999128818512 1.0871800184249878 2.853976011276245 2.6538918018341064 2.6200032234191895 1.6926066875457764
747 4.8530707359313965 4.282303810119629 3.8707261085510254 1.3352835178375244 2.025179624557495 0.7828944325447083 1.1365667581558228 2.609450101852417 2.7625675201416016 2.633575201034546 1.4344677925109863
748 4.878822326660156 4.2761149406433105 4.090915679931641 1.567854881286621 1.9368369579315186 0.843533456325531 1.2434507608413696 2.7548396587371826 2.990699291229248 2.3830161094665527 1.4600740671157837
749 5.083250999450684 4.518015384674072 4.004563331604004 1.6536669731140137 1.974714756011963 0.7818619608879089 1.2589013576507568 2.8577377796173096 2.8677709102630615 2.6097660064697266 1.401490330696106
750 4.808114051818848 4.111689567565918 4.11677360534668 1.1461759805679321 2.098283290863037 0.7571029663085938 1.3327239751815796 2.5682156085968018 2.998508930206299 2.444657564163208 1.4955042600631714
751 4.9585418701171875 4.238948822021484 4.371090888977051 1.23275887966156 1.9747999906539917 0.916800856590271 1.3345723152160645 2.6346137523651123 3.0032052993774414 2.3420963287353516 1.7816531658172607
752 4.909762382507324 4.265442848205566 4.0164475440979 1.2087111473083496 1.8885866403579712 0.8037746548652649 1.3397494554519653 2.5072789192199707 2.923989772796631 2.6212408542633057 1.5968581438064575
753 5.068337440490723 4.662336349487305 3.9955809116363525 1.6986465454101563 1.8231858015060425 0.944348931312561 1.1582773923873901 3.003753900527954 2.7551794052124023 2.6769449710845947 1.5247507095336914
754 5.23774528503418 4.814272403717041 4.205101013183594 1.8816770315170288 1.9741450548171997 0.7576987743377686 1.1931166648864746 3.0356132984161377 2.8618075847625732 2.768602132797241 1.392128586769104
755 5.256113529205322 4.871173858642578 4.240964889526367 1.8866642713546753 1.8148882389068604 0.9839158654212952 1.206554651260376 2.8358538150787354 2.8251266479492188 2.7535719871520996 1.3166199922561646
756 5.207313537597656 5.018818378448486 4.018221378326416 1.8841266632080078 1.9758201837539673 0.8017494678497314 0.8198491334915161 3.0286078453063965 2.593548059463501 2.6166183948516846 1.509604573249817
757 4.990305423736572 4.619178771972656 3.975332260131836 2.0337202548980713 1.9380427598953247 0.8474195599555969 1.1763463020324707 2.966917037963867 2.6199984550476074 2.58046293258667 1.5637775659561157
758 5.072811126708984 4.755331516265869 4.017287731170654 1.6994593143463135 1.9606431722640991 0.6893404126167297 1.1288447380065918 2.7195634841918945 2.7280831336975098 2.424027681350708 1.3142935037612915
759 5.136707782745361 5.031157493591309 4.098083019256592 2.445523500442505 2.102219820022583 0.7676324248313904 1.095039963722229 2.6895899772644043 2.858705997467041 2.4684486389160156 1.6357401609420776
760 5.153183460235596 4.981952667236328 4.013974666595459 1.585151195526123 2.0198287963867188 0.7043066620826721 1.0032986402511597 2.6432557106018066 2.922943353652954 2.5107572078704834 1.4089126586914063
761 5.290163040161133 5.218558311462402 4.08650016784668 1.4397624731063843 1.919707179069519 0.7752043604850769 1.1552186012268066 2.9924709796905518 2.746858596801758 2.5223538875579834 1.4445793628692627
762 4.840076923370361 4.725349426269531 3.914247751235962 1.1184046268463135 1.8636201620101929 0.8498508334159851 0.9848131537437439 2.6150097846984863 2.851883888244629 2.545100212097168 1.5902291536331177
763 5.065070152282715 4.717602729797363 4.041989803314209 1.075843334197998 1.8438397645950317 0.7577245831489563 1.0965389013290405 2.611567497253418 2.7066574096679688 2.2966251373291016 1.8686022758483887
764 5.12980318069458 4.834278106689453 3.9396181106567383 1.325289249420166 1.8884199857711792 0.705615758895874 1.1672396659851074 2.7622389793395996 2.7185239791870117 2.430931329727173 2.0934202671051025
765 4.910362243652344 4.539736270904541 3.7740182876586914 0.6273726224899292 1.8905904293060303 0.9618818163871765 1.0629948377609253 2.6677560806274414 2.6534976959228516 2.276958703994751 1.6231399774551392
766 5.10986328125 4.5613884925842285 4.143022537231445 0.9869539737701416 1.7451140880584717 0.7203283309936523 0.9825040102005005 2.522167921066284 2.6987850666046143 2.3102004528045654 1.6651790142059326
767 5.160610675811768 4.724371433258057 4.199471473693848 1.4439189434051514 1.8775622844696045 0.8188410997390747 0.9692163467407227 2.606194019317627 2.7765445709228516 2.3294410705566406 1.5842866897583008
768 5.13731575012207 4.766055107116699 3.9803717136383057 1.3847217559814453 1.9746952056884766 0.8243790864944458 1.0350074768066406 2.635213613510132 2.7282559871673584 2.4917802810668945 1.580663800239563
769 4.8135881423950195 4.3621978759765625 3.6270439624786377 1.0299891233444214 1.8749529123306274 0.9481809735298157 0.9242121577262878 2.4054369926452637 2.798372507095337 2.5780813694000244 1.5765023231506348
770 4.6554789543151855 4.38474178314209 3.681752920150757 1.4396990537643433 1.9190394878387451 0.6220806837081909 0.8472328186035156 2.5074052810668945 2.7603988647460938 2.5320920944213867 1.7002408504486084
771 4.756219863891602 4.576241493225098 3.6037638187408447 1.7247377634048462 2.139439344406128 0.7940247654914856 0.9268739223480225 2.538419008255005 2.7469844818115234 2.425219774246216 1.7582484483718872
772 4.735615253448486 4.393608570098877 3.6399247646331787 1.7123863697052002 2.116255760192871 0.6020787954330444 0.920930802822113 2.5396604537963867 2.714526891708374 2.4398059844970703 1.3453186750411987
773 4.9014058113098145 4.432370662689209 3.969064474105835 1.3071233034133911 1.8546987771987915 0.7210391759872437 0.9629552364349365 2.5079357624053955 2.7156496047973633 2.603881359100342 1.4573440551757813
774 4.8260369300842285 4.302554607391357 4.017477989196777 1.11414635181427 1.816481351852417 0.944024384021759 0.8698996901512146 2.3952174186706543 2.788984775543213 2.5617635250091553 1.3304764032363892
775 5.043797969818115 4.61467170715332 4.142634868621826 1.2996351718902588 1.9016348123550415 0.8216513991355896 0.8094488382339478 2.603996515274048 2.8331916332244873 2.6743123531341553 1.2878751754760742
776 5.222550868988037 4.7571187019348145 4.162835121154785 1.4340180158615112 1.9114967584609985 0.9236451983451843 1.008690595626831 2.9417989253997803 2.961014747619629 2.6268012523651123 1.3497639894485474
777 5.057743549346924 4.448423385620117 4.039728164672852 1.481712818145752 1.6972039937973022 0.7912641167640686 1.070627212524414 2.734745740890503 2.7791640758514404 2.4046425819396973 1.6199133396148682
778 5.0688982009887695 4.544455528259277 3.9229745864868164 1.0870939493179321 2.0003602504730225 0.8662497401237488 1.0356636047363281 2.737776041030884 2.946716070175171 2.5961310863494873 1.5024547576904297
779 5.249574661254883 5.0132646560668945 4.220871448516846 1.9212946891784668 1.8923503160476685 0.8390277028083801 0.9393587708473206 2.8962411880493164 2.7144360542297363 2.289923667907715 1.7055916786193848
780 5.343329429626465 4.944850921630859 4.399287700653076 1.314864158630371 2.3059890270233154 0.7279152274131775 0.9729130864143372 2.9262969493865967 2.814379930496216 2.1970956325531006 1.6528071165084839
781 5.3566060066223145 4.936339855194092 4.620854377746582 1.338508129119873 1.876551628112793 0.9321416020393372 0.865665078163147 3.055405378341675 2.988906145095825 2.238684892654419 1.5924553871154785
782 5.442962169647217 4.720365524291992 4.740584373474121 1.3385552167892456 2.45786452293396 0.8560991287231445 1.1713265180587769 2.938767433166504 3.0123229026794434 2.168253183364868 1.600409984588623
783 5.432101249694824 4.906337261199951 4.396021366119385 1.5780779123306274 2.084439992904663 0.7214977145195007 0.9292141795158386 3.000185966491699 3.0890560150146484 1.9691870212554932 1.3185306787490845
784 5.276050090789795 4.838101863861084 4.284090518951416 2.2756166458129883 1.9701260328292847 0.8364357352256775 0.8586585521697998 2.859367609024048 2.8541386127471924 2.1105124950408936 1.5021148920059204
785 5.333961486816406 4.646759510040283 4.357832431793213 1.1459572315216064 2.181241273880005 0.8654555082321167 0.9114347696304321 2.9610254764556885 3.0522308349609375 2.175565242767334 1.4588183164596558
786 5.076756477355957 4.3752241134643555 4.209045886993408 0.9718093276023865 2.073974609375 0.9271948337554932 1.0116878747940063 2.734485626220703 2.9478330612182617 2.0365822315216064 1.7170729637145996
787 5.041221618652344 4.51405668258667 4.108659744262695 1.345786452293396 1.9896470308303833 0.675448477268219 1.041902780532837 2.801994562149048 3.137148380279541 2.0991389751434326 1.4651391506195068
788 5.405501842498779 4.605180740356445 4.416969299316406 1.2323510646820068 2.089226007461548 0.8849408626556396 1.0022629499435425 2.8029937744140625 2.900413751602173 2.1609818935394287 1.494315266609192
789 5.669183254241943 4.645129203796387 4.676861763000488 1.2822901010513306 2.1993143558502197 0.8064629435539246 1.066231608390808 2.838141918182373 2.9813225269317627 2.449413537979126 1.590665578842163
790 5.594274044036865 4.514305114746094 4.696098804473877 1.4038640260696411 2.0746846199035645 0.9966830611228943 1.0146061182022095 2.3842549324035645 2.7946455478668213 2.2762346267700195 1.3996524810791016
791 5.28084659576416 4.503622055053711 4.24620246887207 1.6754342317581177 2.188977003097534 0.8248265385627747 1.0017136335372925 2.4164974689483643 2.762516498565674 2.1110517978668213 1.2936135530471802
792 5.0611677169799805 4.815764904022217 3.699296236038208 1.7001291513442993 1.95888352394104 0.7473628520965576 0.9278813004493713 2.912797212600708 2.5323541164398193 2.3924925327301025 1.373537302017212
793 4.992456436157227 4.566278457641602 3.8774871826171875 1.352666974067688 2.0752432346343994 0.9175782203674316 0.9841994047164917 2.8329145908355713 2.5669384002685547 2.4310600757598877 1.4027471542358398
794 5.141801834106445 4.482019424438477 3.967165946960449 1.2490289211273193 1.9955042600631714 0.8927620649337769 1.1764469146728516 2.7853267192840576 2.805180788040161 2.609328508377075 1.551100254058838
795 4.99203634262085 4.385334491729736 3.879495859146118 0.9989125728607178 1.9978879690170288 0.8831268548965454 1.3194732666015625 2.697643518447876 2.667741060256958 2.445039987564087 1.5229101181030273
796 5.136835098266602 4.606221675872803 4.1571149826049805 1.596203327178955 1.9859877824783325 0.7591009736061096 1.1108818054199219 2.7108802795410156 2.541409969329834 2.346022844314575 1.7364513874053955
797 5.139392375946045 4.382430553436279 3.8806509971618652 1.320705771446228 2.032886028289795 1.1001883745193481 1.2203019857406616 2.7193145751953125 2.664499282836914 2.088172674179077 1.4806921482086182
798 4.9803853034973145 4.215903282165527 3.906489133834839 1.4167890548706055 1.910119652748108 0.8863926529884338 1.1271522045135498 2.8789827823638916 2.4635462760925293 2.4276998043060303 1.4603772163391113
799 4.738489627838135 4.161149024963379 3.7048861980438232 1.0654062032699585 2.0778391361236572 0.9420402646064758 1.0035146474838257 2.7515923976898193 2.4460301399230957 2.6352272033691406 1.4242455959320068
800 4.963597774505615 4.143267631530762 3.8085312843322754 1.1542103290557861 1.873376488685608 0.9517703056335449 1.0790437459945679 2.6010992527008057 2.6786510944366455 2.4923996925354004 1.345701813697815
801 4.679868221282959 3.9303951263427734 3.9871108531951904 0.9180931448936462 1.7595402002334595 0.8105126619338989 0.9937599897384644 2.260995626449585 2.8755931854248047 2.5098752975463867 1.3853176832199097
802 4.915083408355713 4.331459999084473 4.008691310882568 1.183656096458435 1.9613325595855713 0.8402302861213684 0.8809614181518555 2.736868143081665 2.9592013359069824 2.1306331157684326 1.4670442342758179
803 4.9051947593688965 4.318559646606445 3.872702121734619 1.1920647621154785 1.8944824934005737 0.9165387749671936 0.9921963810920715 2.80434513092041 2.810601234436035 2.283273935317993 1.4903275966644287
804 5.096692085266113 4.393987655639648 3.8034517765045166 1.221409559249878 2.198613405227661 0.7954896092414856 1.0571082830429077 2.585336923599243 2.4403812885284424 2.26025128364563 1.2870876789093018
805 5.1428117752075195 4.305732250213623 3.8358800411224365 1.1431338787078857 2.1842336654663086 1.0482227802276611 1.0128506422042847 2.5918591022491455 2.4055309295654297 2.3419225215911865 1.364534616470337
806 5.016753196716309 4.394501209259033 3.70174503326416 1.3638477325439453 2.1286544799804688 0.8928154110908508 0.9165349006652832 2.57549786567688 2.448390483856201 2.2622623443603516 1.4854376316070557
807 5.069136619567871 4.557451248168945 3.7684996128082275 1.0751652717590332 1.924370527267456 0.8308793306350708 1.0960019826889038 2.7489874362945557 2.46393084526062 2.254387617111206 1.6132367849349976
808 5.180017471313477 4.461597919464111 3.7469637393951416 1.1627625226974487 1.7025508880615234 0.7472981214523315 1.1821575164794922 2.8551788330078125 2.669581651687622 2.2456350326538086 1.44307279586792
809 5.264763832092285 4.480938911437988 3.689239740371704 1.0362672805786133 1.8569904565811157 0.9360845685005188 0.9788274765014648 2.7005176544189453 2.684584856033325 2.208890914916992 1.4618760347366333
810 5.176778793334961 4.510601997375488 3.490556001663208 1.4666082859039307 1.8303412199020386 0.6998117566108704 0.9963021874427795 2.6622672080993652 2.5339510440826416 2.171118974685669 1.4923909902572632
811 5.64238166809082 4.543133735656738 3.874582052230835 1.2816792726516724 1.8658239841461182 0.7914929389953613 1.0049880743026733 2.771825075149536 2.8593525886535645 2.3250274658203125 1.8853412866592407
812 5.377139091491699 4.499300003051758 3.842160224914551 1.4161677360534668 1.7796574831008911 0.8000133037567139 1.2235651016235352 2.7196836471557617 2.788377285003662 2.0656003952026367 1.7405776977539063
813 5.116756916046143 4.486794948577881 3.6331825256347656 1.1816688776016235 1.9382529258728027 0.7889713048934937 1.0329735279083252 2.6981430053710938 2.5874414443969727 2.4062139987945557 1.410525918006897
814 5.119436740875244 4.451458930969238 3.826354503631592 1.2293360233306885 1.878585934638977 0.8125391602516174 1.0584214925765991 2.4832053184509277 2.9157655239105225 2.1767072677612305 1.442415714263916
815 5.323848724365234 4.578124523162842 4.28526496887207 1.2100608348846436 2.015878677368164 0.7433691024780273 0.8047110438346863 2.753629684448242 2.9143381118774414 2.421813726425171 1.6987310647964478
816 5.6041975021362305 4.631957054138184 4.535891532897949 1.3132044076919556 1.9367247819900513 0.9953464865684509 1.00996732711792 2.5937094688415527 3.0862674713134766 2.435947895050049 1.6870300769805908
817 5.4328227043151855 4.788342475891113 4.03192138671875 1.831777811050415 1.7638765573501587 0.8065233826637268 1.0035022497177124 2.797020673751831 3.007206916809082 2.4124674797058105 1.7002613544464111
818 5.49833869934082 4.790204048156738 4.056149482727051 1.8227556943893433 1.7895461320877075 0.933339536190033 0.9852495193481445 2.7828049659729004 3.0632331371307373 2.4813992977142334 1.5072500705718994
819 5.304325103759766 4.637810707092285 4.033583164215088 1.4757442474365234 1.941033959388733 0.8499212861061096 0.9441619515419006 2.8228235244750977 3.150585412979126 2.5144495964050293 1.5891211032867432
820 4.946861267089844 4.400591850280762 3.906400203704834 1.6381492614746094 1.8162227869033813 0.6972859501838684 1.0209578275680542 2.708470344543457 2.8853042125701904 2.4756085872650146 1.5925705432891846
821 5.084346771240234 4.484622478485107 4.02292013168335 1.5634170770645142 1.7685117721557617 0.7503530383110046 0.9011214971542358 2.7653985023498535 3.0085554122924805 2.3756296634674072 1.7647054195404053
822 5.135348320007324 4.404055118560791 3.971442461013794 1.2119793891906738 1.9186081886291504 0.7344688773155212 1.0350675582885742 2.517340660095215 3.0609376430511475 2.2374987602233887 1.7472689151763916
823 4.915804386138916 4.287821292877197 4.229951858520508 1.0711545944213867 1.737487554550171 0.6564029455184937 1.056396722793579 2.4917707443237305 3.334587335586548 2.2597358226776123 1.4699145555496216
824 5.03185510635376 4.421691417694092 4.155297756195068 1.0922309160232544 1.9709211587905884 0.7657468318939209 1.0324007272720337 2.5968143939971924 3.240658760070801 2.3498456478118896 1.4208308458328247
825 5.208699703216553 4.290764331817627 4.276996612548828 1.2133225202560425 1.8460094928741455 0.9955390691757202 0.8918591737747192 2.4176218509674072 3.1370737552642822 2.3488125801086426 1.6645185947418213
826 4.977144718170166 4.175868034362793 4.119860649108887 0.8883510231971741 1.9401679039001465 1.0128861665725708 0.9701539874076843 2.2712905406951904 3.0318355560302734 2.262404203414917 1.8270139694213867
827 4.944481372833252 4.385385513305664 4.0623087882995605 1.5482500791549683 1.934900164604187 1.0213912725448608 0.8637816905975342 2.576704740524292 3.006955146789551 1.9835180044174194 1.6142874956130981
828 5.155527591705322 4.536489009857178 4.178913593292236 1.7304072380065918 2.000647783279419 1.1518713235855103 0.9750169515609741 2.523012399673462 2.8541419506073 2.135659694671631 1.5954920053482056
829 5.1553239822387695 4.453843593597412 4.034445762634277 1.51517915725708 1.7723056077957153 1.0429794788360596 0.7846978306770325 2.3297111988067627 2.974132537841797 2.3359193801879883 1.485029935836792
830 5.084478378295898 4.299259185791016 4.028418064117432 1.061862826347351 1.7882390022277832 0.8576675653457642 0.80760258436203 2.2739999294281006 2.574070930480957 2.456979274749756 1.7638046741485596
831 5.17460298538208 4.6300764083862305 3.8054425716400146 1.963417410850525 1.718224048614502 0.8765663504600525 0.8901312947273254 2.6162829399108887 2.5877580642700195 2.3152565956115723 1.595898151397705
832 5.242059707641602 4.621511936187744 4.327335357666016 1.547912836074829 1.9585530757904053 0.818030595779419 0.9865635633468628 2.54166841506958 2.829559326171875 2.3553807735443115 1.823377251625061
833 5.25306510925293 4.541345119476318 4.353168964385986 0.9949387311935425 1.8663008213043213 1.0024478435516357 0.9397055506706238 2.779850959777832 2.5345916748046875 2.4220731258392334 1.4091471433639526
834 5.172165393829346 4.499478340148926 3.823838233947754 1.363810658454895 1.8878490924835205 0.7460560202598572 1.0043479204177856 2.5303430557250977 2.7352042198181152 2.2457218170166016 1.6331812143325806
835 5.108227729797363 4.7299065589904785 3.823986291885376 1.881248116493225 1.750638484954834 0.7507957816123962 0.8402998447418213 2.50824236869812 2.4851696491241455 2.2512590885162354 1.665612816810608
836 5.028635025024414 4.355775833129883 3.7894504070281982 1.0515191555023193 1.8533308506011963 0.9253423810005188 1.014737606048584 2.619877815246582 2.6186232566833496 2.3759467601776123 1.6218870878219604
837 4.86345911026001 4.355382919311523 4.026761054992676 1.2905277013778687 1.8974426984786987 0.82145756483078 0.7458294034004211 2.5941808223724365 2.8306939601898193 2.2439687252044678 1.7024513483047485
838 5.114351749420166 4.423840522766113 4.128387451171875 1.0558792352676392 1.8308069705963135 0.8470518589019775 0.812351644039154 2.7731409072875977 2.8444676399230957 2.2353386878967285 1.5612901449203491
839 4.954416275024414 4.323456764221191 3.8652045726776123 1.222780704498291 1.9673230648040771 1.0530617237091064 0.8933295011520386 2.7483348846435547 2.5023610591888428 2.2394630908966064 1.4781187772750854
840 5.358384609222412 4.705225944519043 4.466701030731201 1.0544496774673462 1.8859760761260986 0.8409335017204285 0.8558071255683899 2.8790061473846436 2.5603413581848145 2.2969422340393066 1.507452130317688
841 5.187054634094238 4.585606575012207 4.139615058898926 1.7303739786148071 2.04167103767395 0.9144381284713745 1.131367802619934 2.760673761367798 2.5837302207946777 2.2869815826416016 1.5020389556884766
842 5.303387641906738 4.507491111755371 4.144693374633789 1.4626795053482056 1.9022972583770752 0.6956728100776672 1.1330312490463257 2.466421604156494 2.4550702571868896 2.2228972911834717 1.7229251861572266
843 5.437840461730957 4.560666084289551 4.1687726974487305 1.226028323173523 1.8546236753463745 0.7001993656158447 0.806904137134552 2.6641199588775635 2.5090935230255127 2.421738386154175 1.5089890956878662
844 5.266148090362549 4.493611812591553 4.135130405426025 0.9596423506736755 2.062175989151001 0.901915967464447 0.8791966438293457 2.7234156131744385 2.568880558013916 2.1040751934051514 1.5924668312072754
845 5.033474922180176 4.428438663482666 3.893043279647827 1.5447250604629517 2.113246440887451 1.1578497886657715 1.1354295015335083 2.717254638671875 2.3801469802856445 2.116562843322754 1.6663103103637695
846 4.935040473937988 4.433066368103027 3.8593266010284424 1.6912288665771484 1.8722610473632813 0.8254092931747437 1.0895570516586304 2.5356943607330322 2.6877143383026123 2.101494312286377 1.5981929302215576
847 4.621553897857666 4.1813530921936035 3.7571749687194824 0.9857405424118042 1.8333796262741089 0.7380833625793457 0.8992732763290405 2.6738169193267822 2.3612921237945557 2.1722323894500732 1.753960132598877
848 4.754393100738525 4.381875514984131 3.692211389541626 1.4285322427749634 1.9048396348953247 0.6915315389633179 1.1438151597976685 2.8665771484375 2.5320897102355957 2.2087552547454834 1.8495477437973022
849 4.832835674285889 4.198751449584961 3.902463912963867 1.4449138641357422 1.949618935585022 0.8764771819114685 1.0715727806091309 2.78670072555542 2.4993860721588135 2.1237685680389404 1.5253124237060547
850 4.8150811195373535 4.234514236450195 3.9424383640289307 1.3793044090270996 1.9620239734649658 0.8651708960533142 0.9376845359802246 2.796440601348877 2.514662742614746 2.300405740737915 1.4948930740356445
851 4.700016498565674 3.9688823223114014 3.9642155170440674 1.4059605598449707 2.0103049278259277 0.7463917136192322 0.9513598680496216 2.460092067718506 2.5465147495269775 2.1769394874572754 1.4898089170455933
852 5.139814376831055 4.300276279449463 3.9185094833374023 1.4595433473587036 1.7526803016662598 0.9764625430107117 1.108884334564209 2.707227945327759 2.54300594329834 2.150053024291992 1.6851091384887695
853 5.01859188079834 4.418170928955078 3.8704559803009033 1.394256830215454 1.9247477054595947 0.8899648189544678 1.0630215406417847 2.9039905071258545 2.528488874435425 2.3299646377563477 1.8538026809692383
854 5.094260215759277 4.391684532165527 3.8814258575439453 1.502571940422058 1.8682165145874023 0.8504917621612549 0.925972044467926 2.9234256744384766 2.5890121459960938 2.220457077026367 1.4884566068649292
855 5.2779645919799805 4.782618045806885 3.7206876277923584 1.5925424098968506 2.0295236110687256 0.8572803139686584 0.785481870174408 3.136845588684082 2.5577073097229004 2.5096333026885986 1.7180745601654053
856 5.061366081237793 4.621426105499268 3.5575873851776123 1.7023743391036987 1.9945958852767944 0.8920560479164124 0.8690732717514038 3.082183837890625 2.573927402496338 2.377746343612671 1.498417615890503
857 5.11582612991333 4.623540878295898 3.7489829063415527 1.3686920404434204 2.1446244716644287 1.0845459699630737 1.1375001668930054 3.154392957687378 2.559420347213745 2.2648961544036865 1.599181056022644
858 5.23183012008667 4.705407619476318 4.008857250213623 1.597515344619751 1.8857948780059814 0.9721155166625977 0.9984539151191711 3.0199625492095947 2.749648332595825 2.3469290733337402 1.3279361724853516
859 4.913641452789307 4.537821292877197 3.7376275062561035 1.651626706123352 1.9626924991607666 0.9192596077919006 1.0958154201507568 3.00960636138916 2.48968505859375 2.1565940380096436 1.3680784702301025
860 4.834151268005371 4.471668243408203 3.413320302963257 1.3228602409362793 1.9816094636917114 0.9949537515640259 0.7058965563774109 2.9316859245300293 2.418987512588501 2.352842092514038 1.4824105501174927
861 5.009191513061523 4.5516676902771 3.6680142879486084 1.5235358476638794 2.0180909633636475 0.796465277671814 0.8270031809806824 3.0046870708465576 2.3531532287597656 2.275352954864502 1.5818707942962646
862 5.188032627105713 4.752347469329834 3.8239617347717285 1.6138097047805786 2.2129039764404297 0.8105205297470093 0.821433961391449 3.028254270553589 2.514897108078003 2.2822375297546387 1.4131931066513062
863 5.192455768585205 4.608696460723877 4.075364589691162 1.790324330329895 1.9557948112487793 0.8997774124145508 0.8149909973144531 2.895907163619995 2.5798017978668213 2.182060956954956 1.534234642982483
864 5.025928020477295 4.484755992889404 3.84040904045105 1.5551576614379883 1.858008861541748 0.9336611032485962 0.7786482572555542 2.699533224105835 2.586164951324463 2.2564921379089355 1.808558464050293
865 5.161837100982666 4.73779296875 3.9735941886901855 1.7595865726470947 2.0682919025421143 1.0021448135375977 0.8746275305747986 3.198657751083374 2.383241891860962 2.306572437286377 1.8614107370376587
866 5.020809173583984 4.582196235656738 3.880953073501587 1.6345640420913696 1.820217251777649 0.8994488716125488 0.8043653964996338 2.814858913421631 2.4585018157958984 2.303499698638916 2.1139538288116455
867 5.0088934898376465 4.727310657501221 3.665239095687866 1.8347445726394653 1.9139001369476318 0.9313780069351196 0.8215001821517944 2.9399588108062744 2.4165472984313965 2.3492603302001953 1.973677396774292
868 4.9490437507629395 4.769081115722656 3.567207098007202 1.1179441213607788 1.9119716882705688 0.7894657254219055 0.8078721165657043 3.194185972213745 2.399833917617798 2.3233723640441895 1.8556597232818604
869 4.910360813140869 4.666839122772217 3.8701374530792236 1.4969751834869385 1.9953263998031616 1.444273829460144 0.8649433255195618 2.908513069152832 2.653068780899048 2.2255704402923584 1.8324236869812012
870 4.909538269042969 4.728911399841309 3.665729522705078 1.6537147760391235 1.8569121360778809 1.1488248109817505 0.8778767585754395 3.131955862045288 2.510143280029297 2.2185747623443604 1.7724031209945679
871 4.898318290710449 4.692776679992676 3.689711093902588 1.1973870992660522 1.8792388439178467 1.1091450452804565 0.7671476602554321 3.159477710723877 2.2945640087127686 2.3838274478912354 1.9432728290557861
872 4.595219612121582 4.496301174163818 3.549488067626953 1.2119033336639404 1.9900295734405518 0.9071345925331116 0.7170112133026123 2.977721691131592 2.2935497760772705 2.1095643043518066 1.92122220993042
873 4.6754536628723145 4.491695404052734 3.6598119735717773 1.2896010875701904 1.9626046419143677 0.8658502101898193 0.899444580078125 3.0747084617614746 2.4796695709228516 2.067162275314331 2.058346748352051
874 4.7240891456604 4.523868560791016 3.636173963546753 1.4774001836776733 2.0185601711273193 0.819581925868988 0.8936599493026733 3.0454161167144775 2.4556679725646973 2.120011568069458 2.287066698074341
875 4.869125843048096 4.704262733459473 3.7364847660064697 1.7950209379196167 1.8807564973831177 0.7431740164756775 0.800694465637207 3.1969070434570313 2.4599032402038574 2.188959836959839 1.8852696418762207
876 4.849180221557617 4.655480861663818 3.775526762008667 1.6071032285690308 1.8969672918319702 0.9122673273086548 0.8331015706062317 3.0856165885925293 2.438107967376709 2.3122291564941406 1.514172911643982
877 4.751850128173828 4.672779083251953 3.3978352546691895 1.5499836206436157 1.9492567777633667 0.8186770081520081 0.8714444041252136 2.8722171783447266 2.072345495223999 2.0794553756713867 1.33815336227417
878 4.824093341827393 4.829137802124023 3.6049633026123047 1.7128007411956787 1.9418545961380005 0.7287927865982056 0.9769144654273987 2.8138725757598877 2.045217514038086 2.1003470420837402 1.5244163274765015
879 5.0124287605285645 4.76521635055542 3.6483495235443115 1.5371332168579102 2.2444519996643066 0.8880667686462402 0.932051420211792 2.954698324203491 2.330660581588745 2.1616392135620117 1.243035912513733
880 4.92063570022583 4.588832378387451 3.753948211669922 1.4721018075942993 1.9974919557571411 0.7829532623291016 0.8649904727935791 2.8107526302337646 2.3138489723205566 2.0498788356781006 1.5489702224731445
881 5.13154935836792 4.7685346603393555 3.7787222862243652 2.034135103225708 1.8307631015777588 0.7699272036552429 0.8345867991447449 2.7508058547973633 2.2173194885253906 2.303687334060669 1.335548758506775
882 5.329380512237549 4.882208824157715 3.7183356285095215 1.788037657737732 1.9528769254684448 0.8315829634666443 0.9186768531799316 2.881459951400757 2.2647595405578613 2.3635897636413574 1.5461808443069458
883 5.005535125732422 4.640866279602051 3.7652151584625244 1.6718603372573853 1.8928380012512207 0.9612908959388733 0.8055448532104492 3.052948474884033 2.1938693523406982 2.335405111312866 1.597819447517395
884 5.303709983825684 4.908762454986572 3.9338161945343018 1.2555409669876099 1.7668508291244507 0.9082366228103638 0.9208647012710571 3.262540817260742 2.2886664867401123 2.3320937156677246 1.4348373413085938
885 5.094300746917725 4.57053279876709 4.0481343269348145 1.2809991836547852 1.9079890251159668 0.9513342976570129 0.8374696373939514 2.8871450424194336 2.275278329849243 2.262179374694824 1.3584431409835815
886 5.160739421844482 4.745506763458252 3.907029151916504 1.4967496395111084 1.773730754852295 0.7703409194946289 0.850879967212677 3.3122880458831787 2.1304047107696533 2.125990867614746 1.6145873069763184
887 4.9911956787109375 4.730071067810059 3.5085270404815674 1.3204487562179565 1.781657099723816 0.8557125329971313 0.8591912388801575 3.129936695098877 2.200500249862671 2.11818265914917 1.8674349784851074
888 5.137193202972412 4.80783224105835 3.5511116981506348 1.739051342010498 1.6665126085281372 0.6719633936882019 0.8331555128097534 2.928804636001587 2.0671303272247314 2.1248369216918945 1.5861339569091797
889 4.936935901641846 4.4407877922058105 3.455335855484009 1.2897340059280396 1.8331547975540161 0.8055872917175293 0.9740402102470398 2.6460819244384766 2.124228000640869 2.368941068649292 1.5083656311035156
890 4.870419502258301 4.3712663650512695 3.883575677871704 0.9350048899650574 1.8772413730621338 0.9152497053146362 0.9151627421379089 2.9592158794403076 2.4338064193725586 2.0856101512908936 1.3694531917572021
891 4.989616870880127 4.611940860748291 3.8636791706085205 1.8116627931594849 1.7856824398040771 0.7267948389053345 0.9990208745002747 2.9575448036193848 2.2932028770446777 2.193441390991211 1.6403533220291138
892 4.911901950836182 4.55709981918335 3.9526405334472656 2.004242181777954 1.833487629890442 0.688069224357605 0.922312319278717 3.0929014682769775 2.270260810852051 2.309786319732666 1.5915427207946777
893 4.731391906738281 4.449806213378906 3.5506672859191895 1.6334772109985352 1.8817954063415527 0.8355016708374023 0.802923858165741 2.8909406661987305 2.402822256088257 2.3882861137390137 1.8258562088012695
894 4.922544479370117 4.537527084350586 3.647045612335205 1.778973937034607 1.7760272026062012 0.9210707545280457 0.9635125398635864 2.9174468517303467 2.385000705718994 2.265723943710327 1.4954720735549927
895 5.285791873931885 4.6381916999816895 3.9775595664978027 1.6011903285980225 1.868566632270813 0.9352550506591797 0.883441150188446 2.979437828063965 2.5724380016326904 2.217395782470703 1.4549206495285034
896 5.144511699676514 4.750880241394043 3.5537283420562744 1.8519697189331055 1.975562334060669 0.8481438159942627 0.825829267501831 3.4322588443756104 2.3247830867767334 2.2666873931884766 1.5883489847183228
897 5.1325297355651855 4.6166205406188965 3.643815279006958 1.6146392822265625 1.7626484632492065 0.8755090832710266 0.8349348902702332 2.928596258163452 2.300464630126953 2.208792209625244 1.2101224660873413
898 4.934632301330566 4.286952495574951 3.7667882442474365 1.2468996047973633 1.7829339504241943 0.9795319437980652 0.7680814862251282 2.6857471466064453 2.3866586685180664 2.1292500495910645 1.383105993270874
899 5.312706470489502 4.375497817993164 3.780377149581909 1.2208075523376465 1.8014558553695679 0.8208210468292236 0.7583755850791931 2.645080089569092 2.471907615661621 2.22123646736145 1.6844137907028198
900 5.361600399017334 4.416215419769287 3.940429210662842 1.2914859056472778 1.8199477195739746 0.8004041910171509 0.8070370554924011 2.6626641750335693 2.5622129440307617 2.240928888320923 1.6800034046173096
901 5.143909931182861 4.484045505523682 4.02201509475708 1.3773187398910522 2.0245869159698486 0.8001456260681152 0.8390254378318787 2.6518492698669434 2.478271722793579 2.2331223487854004 1.584240436553955
902 4.797189712524414 4.276723861694336 3.598336696624756 1.2376731634140015 1.9018840789794922 0.762374997138977 0.9299647212028503 2.5770480632781982 2.59356689453125 2.2120285034179688 1.2834322452545166
903 5.074582576751709 4.381721496582031 3.745220422744751 1.1460593938827515 1.926343321800232 0.7418509125709534 0.8677611351013184 2.630032777786255 2.748509407043457 2.188136339187622 1.5177212953567505
904 5.068449974060059 4.379866123199463 3.8374602794647217 1.3021104335784912 1.8833587169647217 0.9479678273200989 0.9861170649528503 2.623488664627075 2.962246894836426 2.1556875705718994 1.234341025352478
905 4.947730541229248 4.576618194580078 3.6798973083496094 1.0964422225952148 1.7001349925994873 0.8877110481262207 0.8881163001060486 2.9024925231933594 2.6042230129241943 2.263152837753296 1.337280035018921
906 4.8908209800720215 4.124288558959961 4.113837718963623 1.0648022890090942 2.0244879722595215 0.9638277888298035 0.9234184622764587 2.6758620738983154 2.5984249114990234 2.2452430725097656 1.6222419738769531
907 4.960398197174072 4.497078895568848 3.8539507389068604 1.3202711343765259 1.9782172441482544 0.8678163886070251 0.9195265769958496 2.9019482135772705 2.7383477687835693 2.3659870624542236 1.4291110038757324
908 5.01839017868042 4.681556701660156 3.8394768238067627 1.0534409284591675 1.986045479774475 0.8296428322792053 1.049791693687439 3.2637336254119873 2.5855698585510254 2.1826186180114746 1.3896299600601196
909 4.7911763191223145 4.235806465148926 3.8722057342529297 1.1371476650238037 1.8460456132888794 0.8469005823135376 1.0223852396011353 2.7971625328063965 2.778794765472412 2.269909381866455 1.7639180421829224
910 5.0567731857299805 4.648856163024902 4.264466285705566 1.1737598180770874 1.799477458000183 0.8412995338439941 0.9595992565155029 3.1777188777923584 2.60676646232605 2.1558659076690674 1.3022223711013794
911 4.798340797424316 4.175168037414551 4.175953388214111 1.342995047569275 2.0239205360412598 0.7021715641021729 0.9792220592498779 2.7550532817840576 2.7697951793670654 2.2811551094055176 1.578781247138977
912 4.787643909454346 4.4325971603393555 3.9815402030944824 0.8651843667030334 1.695090651512146 0.8070580363273621 0.8504428863525391 3.0546700954437256 2.392881393432617 2.2957301139831543 1.4499762058258057
913 4.9164814949035645 4.499882698059082 4.0869059562683105 1.3681970834732056 2.078002691268921 0.8045151233673096 1.0107218027114868 3.137674570083618 2.3217668533325195 2.3432695865631104 1.5484893321990967
914 4.963876247406006 4.4732890129089355 4.042614936828613 1.1688722372055054 1.9411699771881104 0.7381083965301514 0.8770930767059326 3.170854330062866 2.21846079826355 2.206101894378662 1.4634350538253784
915 5.224300861358643 4.44233512878418 3.9073376655578613 0.9607071280479431 1.8941913843154907 0.7471157908439636 0.8483269214630127 2.9468071460723877 2.2625160217285156 2.0544514656066895 1.3728523254394531
916 4.871485710144043 4.311977863311768 3.593118190765381 1.148038387298584 1.9358268976211548 0.6321221590042114 0.8544667363166809 2.897610664367676 2.0950376987457275 2.0031919479370117 1.6016085147857666
917 5.1032538414001465 4.576476573944092 3.486706256866455 1.7095521688461304 2.0079991817474365 0.7473497986793518 0.9935469627380371 3.131986618041992 2.2081010341644287 2.265514850616455 1.45731782913208
918 5.197498321533203 4.362987995147705 3.6628596782684326 1.2831223011016846 1.8108679056167603 0.8218851685523987 0.9269753694534302 2.9111948013305664 2.322594165802002 2.2132532596588135 1.7321077585220337
919 5.009725093841553 3.8863911628723145 3.5503427982330322 1.069983959197998 1.7797542810440063 0.7598835229873657 0.9859060049057007 2.381394386291504 2.593626022338867 2.2101714611053467 1.5469917058944702
920 4.937772750854492 4.0615997314453125 3.4608874320983887 0.9626522660255432 1.9273227453231812 1.012566089630127 0.9390750527381897 2.7602264881134033 2.548313617706299 2.3497917652130127 1.4027173519134521
921 4.842226028442383 4.078209400177002 3.589043140411377 1.4968914985656738 2.1271655559539795 0.8586061596870422 0.8088840842247009 2.690401554107666 2.4492273330688477 2.3903703689575195 1.6039161682128906
922 5.129034519195557 4.374867916107178 3.8572731018066406 1.1383624076843262 1.817114233970642 0.7471524477005005 0.8783438205718994 2.7661373615264893 2.3865597248077393 2.28273868560791 1.6591895818710327
923 5.43485689163208 4.429378032684326 3.6133639812469482 1.2120139598846436 2.0090668201446533 0.8971009254455566 0.8432514071464539 2.579934597015381 2.3943004608154297 2.342475414276123 1.7308586835861206
924 5.466642379760742 4.77196741104126 3.6779708862304688 1.6691101789474487 1.864894986152649 0.6711260676383972 0.936073362827301 2.905946731567383 2.4099209308624268 2.1523420810699463 1.7124651670455933
925 5.322861194610596 4.629657745361328 3.758025646209717 1.5981223583221436 1.704298973083496 0.8067992329597473 0.9699061512947083 2.9652516841888428 2.333420753479004 2.13203763961792 1.5859650373458862
926 5.192057132720947 4.659876346588135 3.700225830078125 1.3143019676208496 1.8399802446365356 0.7232074737548828 1.05451500415802 3.213366746902466 2.5078072547912598 2.106313705444336 1.4211409091949463
927 5.180271625518799 4.704489707946777 3.725682497024536 1.443725824356079 1.872298002243042 0.8018808364868164 1.0392781496047974 3.053711414337158 2.3127403259277344 2.0805490016937256 1.5138899087905884
928 5.244293689727783 4.469522953033447 3.570322036743164 1.20741605758667 1.8186709880828857 0.8182207942008972 0.9125081896781921 2.9307045936584473 2.558093547821045 2.142732858657837 1.507880687713623
929 4.711448669433594 4.312624931335449 3.2019295692443848 1.0961558818817139 1.9929530620574951 0.8759464621543884 0.8756647706031799 2.833132028579712 2.2336509227752686 2.1810903549194336 1.6152533292770386
930 4.885108470916748 4.344365119934082 3.5437819957733154 1.532238245010376 1.8056188821792603 0.8305332064628601 0.7875075340270996 2.6806905269622803 2.5578041076660156 2.310621976852417 1.6376971006393433
931 4.759007453918457 4.287225723266602 3.448755979537964 1.4809033870697021 1.8911079168319702 0.8370384573936462 0.8309593200683594 2.863598108291626 2.5493407249450684 2.051619052886963 1.345928430557251
932 4.703548431396484 4.133083820343018 3.7397971153259277 1.3323897123336792 1.9760956764221191 0.7191139459609985 0.920447826385498 2.580780029296875 2.503602981567383 2.2018470764160156 1.5078705549240112
933 4.720856666564941 4.205765247344971 3.58089542388916 1.3239197731018066 1.8563766479492188 0.8166875243186951 0.8808452486991882 2.7590932846069336 2.482938289642334 2.0942416191101074 1.688000202178955
934 4.552647113800049 4.160134315490723 3.6232454776763916 1.2726892232894897 1.8120105266571045 0.7639635801315308 0.8862850069999695 2.7647409439086914 2.4680726528167725 2.1301605701446533 1.509216070175171
935 4.576715469360352 4.129477500915527 3.578310251235962 1.192069172859192 1.889798879623413 0.7264487743377686 0.8785173296928406 2.6614503860473633 2.278106927871704 2.009807825088501 1.3439065217971802
936 4.821990013122559 4.3468708992004395 3.583674430847168 1.213507890701294 1.8919368982315063 0.7564929723739624 0.9854750633239746 2.7924959659576416 2.4677963256835938 2.1250224113464355 1.71811044216156
937 4.65101432800293 4.044850826263428 3.715073823928833 0.9353038668632507 1.8057260513305664 0.8413987159729004 0.9538929462432861 2.6043710708618164 2.5182387828826904 2.1581168174743652 1.4605151414871216
938 4.563305377960205 4.232721328735352 3.6421492099761963 1.2420234680175781 1.9356849193572998 0.8008044958114624 0.7704119682312012 2.6753358840942383 2.5252745151519775 2.1002261638641357 1.6442887783050537
939 4.373422622680664 3.734699249267578 3.6956119537353516 0.7167174220085144 1.8382502794265747 0.7973783612251282 0.9905911087989807 2.5639243125915527 2.610521078109741 2.1001651287078857 1.4071019887924194
940 4.325100898742676 3.701584815979004 3.9082672595977783 0.7156382203102112 1.7763745784759521 0.9262853264808655 0.9088974595069885 2.370985984802246 2.836825370788574 2.0418813228607178 1.430047631263733
941 4.373773097991943 3.5367956161499023 4.273020267486572 0.7260082364082336 1.79497492313385 0.6826393008232117 0.7755224704742432 2.588420867919922 2.719205617904663 1.9015530347824097 1.5704255104064941
942 4.67169713973999 3.8101625442504883 4.4856648445129395 0.6722276210784912 2.0406734943389893 0.979512631893158 0.8551703095436096 2.567802906036377 2.986435890197754 2.0501348972320557 1.505711555480957
943 4.656341552734375 3.9731812477111816 4.137060165405273 1.180658221244812 1.9489471912384033 0.8826504945755005 0.835918128490448 2.6907613277435303 2.845379590988159 2.2018370628356934 1.4316107034683228
944 4.355318546295166 3.6081113815307617 4.131917476654053 0.6229459047317505 1.7818509340286255 0.7032235264778137 0.7323089241981506 2.5674643516540527 2.708832025527954 2.1465632915496826 1.2316429615020752
945 4.541396141052246 3.981534719467163 4.129293441772461 0.8446558713912964 1.8589168787002563 0.7758126854896545 0.846611738204956 2.9649319648742676 2.6232802867889404 2.250566244125366 1.5740662813186646
946 4.587520122528076 4.016589641571045 4.04069709777832 0.515043318271637 1.9542120695114136 0.7661726474761963 1.0216693878173828 2.615326404571533 2.56299090385437 2.325284004211426 1.411048412322998
947 4.588183403015137 4.018177032470703 3.9990310668945313 0.853158712387085 2.0311782360076904 0.8262597918510437 1.094940185546875 2.548508644104004 2.652683734893799 2.3408522605895996 1.4238394498825073
948 4.724320411682129 3.988044023513794 4.438899040222168 0.9338228702545166 1.9688979387283325 0.8942589163780212 0.8670831322669983 2.447061061859131 2.756330966949463 2.2236924171447754 1.719949722290039
949 4.619711875915527 3.886054039001465 4.267406463623047 0.8724045157432556 1.967848777770996 0.8031945824623108 0.918524444103241 2.452852964401245 2.730327606201172 2.1348605155944824 1.4976391792297363
950 4.93587589263916 4.046353816986084 4.466446399688721 0.8624609112739563 1.8995565176010132 0.7528685927391052 0.9246382713317871 2.5340094566345215 2.7411580085754395 2.081146240234375 1.5703063011169434
951 4.591444492340088 3.757460594177246 4.417645454406738 1.4521275758743286 1.9551950693130493 0.8408520221710205 0.885749340057373 2.194375514984131 2.7521378993988037 2.052515745162964 1.5677357912063599
952 4.60118293762207 4.179440498352051 4.069442272186279 1.2425215244293213 2.033743143081665 0.8132702112197876 0.9380143880844116 2.622659683227539 2.7978553771972656 2.1952250003814697 1.4630225896835327
953 5.095398426055908 4.357612609863281 4.28676700592041 1.4307187795639038 2.005613327026367 0.9557216763496399 0.8618752956390381 2.6396918296813965 2.9347894191741943 2.341054916381836 1.5086047649383545
954 4.780067443847656 4.30040979385376 3.8541829586029053 0.8939583897590637 2.3046188354492188 0.9297357201576233 0.9167957305908203 2.687333583831787 2.729367971420288 2.360952377319336 1.451209306716919
955 4.681029796600342 4.230353832244873 4.176285266876221 1.0813648700714111 2.130315065383911 0.8268875479698181 1.1020804643630981 2.772660732269287 2.9579949378967285 2.249324321746826 1.1627166271209717
956 4.698890686035156 4.360224723815918 3.958876848220825 1.3417659997940063 2.057722568511963 1.175328016281128 0.8491641879081726 2.8680739402770996 2.805426836013794 2.241107940673828 1.4768731594085693
957 4.867349147796631 4.413654804229736 4.151026725769043 0.9485604166984558 2.0190327167510986 0.8404409289360046 1.0272676944732666 2.918919324874878 2.594395160675049 2.111036777496338 1.5611026287078857
958 4.7122321128845215 4.193780899047852 4.219259262084961 1.1022366285324097 2.249023199081421 0.975438117980957 1.071178913116455 2.806096076965332 2.447841167449951 2.230091094970703 1.8273694515228271
959 4.693244457244873 4.109676837921143 4.300053119659424 1.029150366783142 2.2813026905059814 0.932640552520752 0.9450393319129944 2.6683831214904785 2.307738780975342 2.04317307472229 1.7205814123153687
960 4.769201755523682 4.37311315536499 4.237276077270508 1.164250373840332 2.231454610824585 1.0726436376571655 0.9649800658226013 3.0311779975891113 2.3903422355651855 2.2523396015167236 1.803165316581726
961 4.739261150360107 4.41981315612793 4.1431732177734375 1.501626968383789 2.0407209396362305 0.8651126027107239 0.9426107406616211 2.910470485687256 2.1460371017456055 2.0994484424591064 1.84925377368927
962 4.630377769470215 4.153338432312012 4.303653717041016 1.2010349035263062 2.139350652694702 0.9224749803543091 0.9286506772041321 2.847299814224243 2.449235677719116 2.3183841705322266 1.8756905794143677
963 4.709151268005371 4.195429801940918 4.207655429840088 1.0653878450393677 1.8798671960830688 0.968734622001648 0.9443780779838562 2.677438735961914 2.404348850250244 2.226407766342163 1.5990947484970093
964 4.616530418395996 4.126800537109375 4.176053524017334 1.3708953857421875 1.939740538597107 0.8857883810997009 0.7997971773147583 2.5768604278564453 2.384188652038574 2.303433656692505 1.5178427696228027
965 4.718800067901611 4.205745220184326 4.092363357543945 1.4116886854171753 2.0109546184539795 1.0221588611602783 0.9472872614860535 2.655384063720703 2.3011529445648193 2.311821699142456 1.592415690422058
966 4.764352321624756 4.512845039367676 4.2225565910339355 1.5172051191329956 2.012861967086792 0.9450219869613647 0.8984913229942322 3.025475025177002 2.4560489654541016 2.3096280097961426 1.3390758037567139
967 4.742064476013184 4.080438613891602 4.337768077850342 1.1588417291641235 2.002173662185669 1.083051323890686 0.9257765412330627 2.574017286300659 2.349128484725952 2.1121320724487305 1.5304555892944336
968 4.774216175079346 4.228068828582764 3.956427812576294 0.9849300980567932 2.0351450443267822 0.9185003638267517 0.9763125777244568 2.9194130897521973 2.2595388889312744 2.3346989154815674 1.5504943132400513
969 4.691728115081787 4.16740083694458 3.9742579460144043 1.1135731935501099 1.8805946111679077 1.0315477848052979 0.8284887671470642 2.6026012897491455 2.139399528503418 2.1847329139709473 1.5699728727340698
970 4.7249755859375 4.150293350219727 4.031760215759277 1.3589893579483032 1.9387234449386597 0.9691829681396484 0.8852993249893188 2.548449993133545 2.056603193283081 2.2133588790893555 1.6002975702285767
971 4.569751739501953 4.147130012512207 4.1243414878845215 1.5794583559036255 1.9067087173461914 1.1280757188796997 0.8399010896682739 2.5468735694885254 1.940451979637146 2.3066904544830322 1.4240045547485352
972 4.433651924133301 3.93161678314209 3.7832834720611572 1.1518765687942505 1.937266230583191 0.8123183846473694 0.9132080078125 2.700955867767334 2.1462316513061523 2.28263521194458 1.4685779809951782
973 4.688945770263672 4.144561290740967 4.156149864196777 1.3853198289871216 1.9153211116790771 0.9124884009361267 0.9440199732780457 2.895634174346924 2.14089298248291 2.243098258972168 1.5100170373916626
974 4.550554275512695 3.815103530883789 4.175728797912598 1.1292604207992554 1.8205703496932983 0.9213383197784424 0.8743791580200195 2.626138925552368 2.265474796295166 2.363652467727661 1.492247462272644
975 4.696616172790527 3.95229434967041 4.121332168579102 1.1601669788360596 1.723230242729187 1.0582915544509888 0.8095443248748779 2.7953195571899414 2.1890597343444824 2.2032418251037598 1.4934662580490112
976 4.93636417388916 4.136117935180664 4.226641654968262 1.3918670415878296 1.8581417798995972 1.054297924041748 0.8927724361419678 2.6554830074310303 2.0279483795166016 2.1854984760284424 1.5096588134765625
977 4.581327438354492 4.082423210144043 4.013943195343018 1.2659976482391357 1.940722107887268 0.9639614820480347 0.7984655499458313 2.709235906600952 2.1167314052581787 2.1742842197418213 1.341502070426941
978 4.629205703735352 3.9357433319091797 4.031454563140869 1.15864896774292 1.7313469648361206 0.9853078126907349 0.6776347160339355 2.660005569458008 2.092435121536255 2.1939375400543213 1.3269987106323242
979 4.453092575073242 3.7383956909179688 3.9528095722198486 1.328993797302246 2.0073325634002686 0.9520796537399292 0.6961041688919067 2.617586135864258 2.1172127723693848 2.2528438568115234 1.6480783224105835
980 4.513791084289551 3.783858060836792 4.042910099029541 1.2785829305648804 1.943838357925415 0.7384291887283325 0.7772772908210754 2.5709147453308105 2.111032009124756 2.2526516914367676 1.9551327228546143
981 4.659812927246094 3.9123899936676025 4.237816333770752 1.1812617778778076 2.110874652862549 0.9666363596916199 0.842635452747345 2.537790536880493 2.0648136138916016 2.2869985103607178 1.5705515146255493
982 4.597367763519287 3.85971736907959 4.337618827819824 1.411224603652954 2.0807228088378906 0.9627245664596558 0.9284676909446716 2.5362467765808105 2.0985300540924072 2.3985583782196045 1.601811408996582
983 4.472761154174805 3.7309987545013428 4.212888240814209 1.012104868888855 1.968808650970459 0.9009779691696167 0.9794827699661255 2.4685020446777344 2.0520215034484863 2.3045225143432617 1.7410569190979004
984 4.580697536468506 4.251321792602539 3.8311269283294678 1.2997134923934937 1.7445508241653442 0.9150378108024597 0.7387351393699646 2.7509047985076904 2.065924644470215 2.2708592414855957 1.6868168115615845
985 4.302366733551025 3.8902909755706787 3.8494815826416016 1.1658844947814941 2.123213052749634 0.9034395217895508 0.7625675201416016 2.699629545211792 1.933584213256836 2.2533605098724365 1.7675412893295288
986 4.427690029144287 3.979644775390625 4.111906051635742 1.171966552734375 2.122941017150879 0.9674631357192993 0.8556329607963562 2.7745718955993652 2.076375961303711 2.3442904949188232 1.4737310409545898
987 4.32884407043457 3.614629030227661 4.052175045013428 1.5221186876296997 1.7606947422027588 0.913088321685791 0.6899285316467285 2.576395273208618 2.3061606884002686 2.262103796005249 1.6789603233337402
988 4.630809307098389 3.911954879760742 4.208022594451904 1.0882047414779663 1.806748390197754 0.7975971698760986 0.8452008366584778 2.6880340576171875 2.2144482135772705 2.4365315437316895 1.7339731454849243
989 4.758030414581299 4.095611572265625 4.109560489654541 1.106345772743225 1.8769234418869019 0.948795735836029 0.7134602069854736 2.743544340133667 2.3006269931793213 2.424772262573242 1.3132621049880981
990 4.629699230194092 3.936584711074829 4.135926246643066 1.3940144777297974 2.2501819133758545 0.6614770889282227 0.7156293392181396 2.6899216175079346 1.9902446269989014 2.272536277770996 1.7141057252883911
991 4.828864097595215 3.9570553302764893 4.7351298332214355 1.1052281856536865 1.908923625946045 0.7637356519699097 0.7649967074394226 2.6732378005981445 1.8955174684524536 2.3996963500976563 1.994591236114502
992 4.568342685699463 3.933471202850342 4.172774314880371 1.4393666982650757 2.0282530784606934 0.9090397953987122 0.7356114387512207 2.715339183807373 2.135427474975586 2.192019462585449 1.8148261308670044
993 4.716702461242676 4.251002311706543 3.9354348182678223 1.5997167825698853 1.8907697200775146 0.8823184967041016 0.8760267496109009 2.8427600860595703 2.1790668964385986 2.366098165512085 1.826729416847229
994 4.893535137176514 4.724832057952881 3.655327796936035 1.8290506601333618 1.8962466716766357 0.8066508769989014 0.8699502944946289 3.0316405296325684 2.053192377090454 2.2077066898345947 1.9880765676498413
995 4.9799485206604 4.496171951293945 3.832693099975586 1.3170490264892578 1.9496313333511353 0.940116286277771 0.8584491610527039 2.7775583267211914 2.172619104385376 2.1047823429107666 1.5299785137176514
996 5.12994909286499 4.616618633270264 4.032562255859375 1.2770649194717407 2.0075933933258057 0.774156391620636 0.7695931792259216 2.966097116470337 2.1052675247192383 2.1880695819854736 1.7575047016143799
997 5.227929592132568 4.65952205657959 4.074822425842285 1.1773386001586914 2.099310874938965 0.9873640537261963 0.8146698474884033 2.889840602874756 2.4926869869232178 2.1766738891601563 1.5441521406173706
998 5.31815242767334 4.639791011810303 4.020773887634277 1.3968827724456787 1.9711090326309204 0.9327178597450256 0.7794380784034729 2.6590096950531006 2.326202869415283 2.233232259750366 1.4610180854797363
999 5.192138671875 4.706370830535889 4.13872766494751 1.61797297000885 2.052462339401245 1.0267353057861328 0.7004169225692749 2.666451930999756 2.533290386199951 2.1222903728485107 1.4686285257339478
1000 4.924855709075928 4.360889434814453 4.043931007385254 1.4972686767578125 1.797350287437439 0.8838477730751038 0.9364594221115112 2.6016452312469482 2.394118070602417 2.421306848526001 1.568355679512024
1001 4.783938407897949 4.187784671783447 4.059183120727539 1.426162838935852 1.956740379333496 1.0318785905838013 1.0277878046035767 2.6032767295837402 2.4174447059631348 2.429997682571411 1.5841296911239624
1002 4.876820087432861 4.165721893310547 3.8422348499298096 1.3583979606628418 1.8320311307907104 1.0018829107284546 0.9281917214393616 2.6180167198181152 2.394925117492676 2.480708122253418 1.388433575630188
