# Supplementary material for: Complexes of vertebrate TMC1/2 and CIB2/3 proteins form hair-cell mechanotransduction cation channels
Source: eLife. 2025 Jan 8;12:RP89719. doi: 10.7554/eLife.89719 (PMC11709434; doi:10.7554/eLife.89719)
Supplement: Figure 8—figure supplement 1—source data 1. [file elife-89719-fig8-figsupp1-data1.zip › RMSD-2-hsTMC1-hsCIB3-POPC-mineq.dat]

0 0.0 0.0 0.0 0.0 0.0 0.0 0.0 0.0 0.0 0.0 0.0
1 0.0 0.0 0.0 0.0 0.0 0.0 0.0 0.0 0.0 0.0 0.0
2 0.0 0.0 0.0 0.0 0.0 0.0 0.0 0.0 0.0 0.0 0.0
3 0.0 0.0 0.0 0.0 0.0 0.0 0.0 0.0 0.0 0.0 0.0
4 0.0 0.0 0.0 0.0 0.0 0.0 0.0 0.0 0.0 0.0 0.0
5 0.0 0.0 0.0 0.0 0.0 0.0 0.0 0.0 0.0 0.0 0.0
6 0.17017488181591034 0.1676052063703537 0.16493555903434753 0.1579919159412384 0.15755969285964966 0.18646326661109924 0.17366676032543182 0.1345830261707306 0.1333410143852234 0.1193641871213913 0.16005241870880127
7 0.18048742413520813 0.17664457857608795 0.17905032634735107 0.162588432431221 0.1726689487695694 0.18632987141609192 0.184901624917984 0.14375518262386322 0.14805100858211517 0.15476663410663605 0.17164553701877594
8 0.17719893157482147 0.17533338069915771 0.175406351685524 0.16889643669128418 0.1683599352836609 0.18068945407867432 0.1761162132024765 0.14571526646614075 0.13848386704921722 0.1574273705482483 0.13989511132240295
9 0.18084903061389923 0.18000786006450653 0.1766962707042694 0.1696399748325348 0.16383974254131317 0.1847810298204422 0.18713539838790894 0.1628536731004715 0.15868818759918213 0.1570616513490677 0.14679795503616333
10 0.18052318692207336 0.17732398211956024 0.1775788813829422 0.1613275110721588 0.1730812042951584 0.18422181904315948 0.19034618139266968 0.20479127764701843 0.17230965197086334 0.14047826826572418 0.14909355342388153
11 0.5639927387237549 0.5595363974571228 0.5431221127510071 0.5220484733581543 0.5266688466072083 0.5683342814445496 0.5581132769584656 0.44054508209228516 0.47920140624046326 0.44663456082344055 0.33454543352127075
12 1.7071568965911865 1.700420618057251 1.6298679113388062 1.2649821043014526 1.3066551685333252 1.1822689771652222 0.9826539158821106 0.9329943060874939 1.2821303606033325 0.6828716993331909 0.7216078639030457
13 1.8285157680511475 1.6967641115188599 1.8545242547988892 1.354346752166748 1.4693845510482788 1.3359971046447754 1.0033185482025146 0.897572934627533 1.2064712047576904 0.5536990761756897 0.657036542892456
14 2.025289297103882 1.936469554901123 2.0739998817443848 1.4107074737548828 1.5831308364868164 1.3951910734176636 1.30574369430542 0.7577499151229858 1.248473882675171 0.5089981555938721 0.7387961149215698
15 2.0999011993408203 2.0505521297454834 1.9730406999588013 1.5590959787368774 1.5379832983016968 1.437980055809021 1.6116822957992554 0.6821750402450562 0.9454864263534546 0.5950937271118164 0.8820753693580627
16 2.3323678970336914 2.2756242752075195 2.1644859313964844 1.5412412881851196 1.5781694650650024 1.2970374822616577 1.9166771173477173 0.6884665489196777 1.1134451627731323 0.5957313776016235 0.7146090865135193
17 1.9577354192733765 1.9230141639709473 1.9015542268753052 1.3371117115020752 1.4039745330810547 1.3257633447647095 1.5514235496520996 0.8065838813781738 1.1004945039749146 0.6899533867835999 0.838588297367096
18 2.329770803451538 2.178023338317871 2.379561185836792 1.4017741680145264 1.835526466369629 1.325531244277954 1.796380639076233 0.8919345140457153 0.8451824188232422 0.9215618371963501 0.9686132073402405
19 2.490161895751953 2.19201397895813 2.564647912979126 1.5427712202072144 1.8439021110534668 1.334261417388916 1.968727707862854 0.8968431949615479 1.0738825798034668 0.9443833827972412 0.7999743819236755
20 2.6100025177001953 2.1746556758880615 2.439894437789917 1.5520660877227783 1.9400607347488403 2.0826799869537354 1.7574317455291748 0.7397941946983337 1.0732322931289673 0.953845739364624 0.8655430674552917
21 2.717210531234741 2.267674446105957 2.685559034347534 1.6550304889678955 2.1810903549194336 1.7352553606033325 1.792293667793274 0.8618561625480652 0.783251941204071 0.9129450917243958 0.7684486508369446
22 2.470299243927002 2.118534564971924 2.396425247192383 1.3760933876037598 1.9917153120040894 1.7675318717956543 1.4863932132720947 0.8856586813926697 1.054099440574646 0.97984778881073 0.6782660484313965
23 2.584022283554077 2.3968887329101563 2.5745458602905273 1.640242099761963 2.007070302963257 1.991047978401184 1.729594349861145 1.2080527544021606 0.617282509803772 0.855038583278656 0.7286815047264099
24 2.8419506549835205 2.5645811557769775 2.705030679702759 1.7294254302978516 2.046409845352173 1.8411825895309448 2.1102712154388428 1.0443774461746216 0.8620700836181641 0.8730428218841553 0.7715579271316528
25 2.7468464374542236 2.4914016723632813 2.5736629962921143 1.6921162605285645 1.870233416557312 1.3120254278182983 1.990844488143921 1.039129614830017 0.687271237373352 0.8479902744293213 0.8589457869529724
26 2.882800340652466 2.7435362339019775 2.7413482666015625 1.8031752109527588 1.9775793552398682 1.2938796281814575 2.572056293487549 0.6565237641334534 0.8859537839889526 0.6227702498435974 0.7728519439697266
27 3.0780951976776123 2.762547016143799 3.0909132957458496 1.7171146869659424 2.0772998332977295 1.5016450881958008 1.9200199842453003 1.024610161781311 1.1138689517974854 0.8648552894592285 0.6949156522750854
28 3.0601704120635986 2.75553560256958 3.099041223526001 1.8691368103027344 1.8362998962402344 1.3330581188201904 1.9917601346969604 1.1875221729278564 0.679181694984436 0.7560837864875793 0.9034127593040466
29 2.8282277584075928 2.557203531265259 2.786237955093384 1.7756869792938232 1.8033645153045654 1.5915824174880981 2.057621955871582 0.6662845015525818 0.6274349093437195 0.8091007471084595 0.7739748954772949
30 2.943898916244507 2.335890054702759 2.9278130531311035 1.591545820236206 1.6872836351394653 1.236653208732605 2.165079355239868 0.8780321478843689 0.7100397944450378 0.7124438285827637 0.8364406824111938
31 2.846836566925049 2.3154594898223877 2.840147018432617 1.5948289632797241 2.041718006134033 1.6355839967727661 2.4105658531188965 0.8959364891052246 0.7566810250282288 0.7044788002967834 0.9072679877281189
32 2.9583187103271484 2.54560923576355 3.0226292610168457 1.7596851587295532 1.7744674682617188 2.0021281242370605 2.476609468460083 0.6397407054901123 1.1859983205795288 0.6863152384757996 0.7273474931716919
33 3.354698896408081 2.7354347705841064 3.4672133922576904 1.9707950353622437 2.121156692504883 1.9275833368301392 2.4896905422210693 0.7905852198600769 1.081165075302124 0.6519196033477783 0.8344488143920898
34 3.2339560985565186 2.4175961017608643 3.254889488220215 1.5068894624710083 2.0467679500579834 2.5093626976013184 1.9077131748199463 0.8232237100601196 0.8265476226806641 0.8192467093467712 0.7290745973587036
35 3.257141351699829 2.6840779781341553 3.1644740104675293 1.695536494255066 2.1101396083831787 2.5765328407287598 2.130943536758423 1.4023633003234863 0.6071093678474426 0.6008903384208679 0.7840222716331482
36 3.128291130065918 2.3662986755371094 3.174530506134033 1.538223385810852 2.0870237350463867 2.6004722118377686 2.148958683013916 1.1702923774719238 0.73963862657547 0.5316025018692017 0.7786445021629333
37 3.279477834701538 2.6798884868621826 3.293292284011841 1.855873703956604 2.2581543922424316 2.4836676120758057 2.3083128929138184 1.1812196969985962 0.6573972702026367 0.7457423806190491 0.9112138152122498
38 3.21867036819458 2.8717105388641357 3.223612070083618 1.6089719533920288 2.1388227939605713 2.1329166889190674 2.2021875381469727 1.539294958114624 0.6924591064453125 0.9532425999641418 0.9320825934410095
39 3.2498695850372314 3.0137417316436768 3.2133028507232666 1.734468698501587 2.0674633979797363 2.4172630310058594 2.274416446685791 1.935032844543457 0.8474995493888855 0.581381618976593 0.7154199481010437
40 3.059943437576294 2.993407726287842 2.9350008964538574 1.851999044418335 2.054994583129883 2.2150967121124268 2.115222930908203 1.439907431602478 0.7926108837127686 0.7634300589561462 0.8334830403327942
41 2.9412453174591064 2.8660061359405518 2.864358901977539 1.8475191593170166 2.3849294185638428 2.268181562423706 1.6703574657440186 1.2096670866012573 0.6758540272712708 0.7073825597763062 0.531825840473175
42 3.224740982055664 2.888206720352173 3.3544163703918457 2.2084457874298096 2.35725998878479 2.3643598556518555 1.8891311883926392 1.3231139183044434 0.8909659385681152 0.8047996163368225 0.8734548091888428
43 3.2613682746887207 2.792956829071045 3.4305365085601807 2.056842088699341 2.444899559020996 2.091965675354004 2.3479981422424316 1.0318491458892822 0.9241477847099304 0.6924768090248108 0.8735603094100952
44 3.1045444011688232 2.683074474334717 3.106656312942505 1.7796200513839722 2.3727211952209473 2.047086000442505 2.103799819946289 1.490046739578247 0.7744478583335876 0.6451146602630615 0.675746500492096
45 3.2531943321228027 2.7768402099609375 3.129664182662964 1.9896713495254517 2.419921398162842 2.2121376991271973 2.250351667404175 1.1325979232788086 0.752012312412262 0.5809493064880371 0.7838800549507141
46 3.268662691116333 2.720001459121704 3.353753089904785 1.8789277076721191 2.3706002235412598 1.7501838207244873 2.0928611755371094 1.060328483581543 0.6929895281791687 0.7225893139839172 0.6154550909996033
47 3.1564035415649414 2.6518025398254395 3.1879377365112305 1.796513319015503 2.3785107135772705 1.7864152193069458 1.924383521080017 0.8288663625717163 0.8239057064056396 0.8150675892829895 0.7823123335838318
48 3.293827533721924 2.7117273807525635 3.3520729541778564 1.7019373178482056 2.465806722640991 1.9849138259887695 1.7334022521972656 1.214643120765686 0.89093017578125 0.8036292195320129 0.8032096028327942
49 3.511881113052368 3.0627591609954834 3.3917174339294434 1.9193921089172363 2.456336259841919 2.0367729663848877 1.606563925743103 1.0543562173843384 1.0881195068359375 0.685385525226593 0.6718802452087402
50 3.4914276599884033 3.201866626739502 3.168199300765991 1.6424740552902222 2.2416954040527344 2.0016534328460693 2.0422821044921875 1.392651915550232 0.6511754989624023 1.0075693130493164 0.7089136838912964
51 3.5379722118377686 3.199474573135376 3.212160110473633 1.7942633628845215 2.1521456241607666 2.0979692935943604 1.6922377347946167 2.0202465057373047 0.734893262386322 0.742834210395813 0.7957026958465576
52 3.527390241622925 3.5080955028533936 2.9102697372436523 2.113699197769165 2.032405376434326 2.16546368598938 1.9044841527938843 1.7886253595352173 0.9022803902626038 0.9444789886474609 0.8357769250869751
53 3.415539503097534 3.2735588550567627 3.013911008834839 2.210784912109375 2.129767894744873 1.744742751121521 1.9743077754974365 1.9021297693252563 0.9476824402809143 0.803088903427124 0.8182217478752136
54 3.5682923793792725 3.3541085720062256 3.2203805446624756 2.196899652481079 2.3105173110961914 1.8264567852020264 1.94716215133667 1.3979570865631104 0.8907217979431152 0.9261369705200195 0.7083598971366882
55 3.4213650226593018 3.2213377952575684 3.0535857677459717 2.0232179164886475 2.3946499824523926 1.8136767148971558 1.9806948900222778 1.3519060611724854 0.8729379177093506 0.9987350702285767 0.7648378610610962
56 3.510031223297119 3.518946886062622 2.9713127613067627 2.2636120319366455 2.2351508140563965 1.6569159030914307 1.827630877494812 1.3395720720291138 0.7139929533004761 0.8857546448707581 0.7289705276489258
57 3.489215612411499 3.5172321796417236 2.8657867908477783 2.2945001125335693 2.1619887351989746 1.6616839170455933 1.9453808069229126 1.6203416585922241 0.5991796851158142 0.837363600730896 0.7261027097702026
58 3.4829347133636475 3.3214545249938965 3.087761402130127 2.221417188644409 2.2594761848449707 2.1917529106140137 1.870310664176941 1.2283512353897095 1.1810245513916016 0.8570905923843384 0.5838972926139832
59 3.421705484390259 3.312105178833008 2.989598035812378 2.1930065155029297 2.2000045776367188 2.0069923400878906 1.8638832569122314 0.7669219970703125 0.8545434474945068 0.8865782022476196 0.6144670248031616
60 3.3866074085235596 3.147528886795044 3.0807254314422607 2.2361867427825928 2.033240556716919 1.9671144485473633 2.0058791637420654 0.9983903169631958 0.5242457985877991 0.7522408962249756 0.7699177265167236
61 3.2665975093841553 3.1703226566314697 3.0799317359924316 2.474404811859131 2.109217405319214 2.2075583934783936 2.0197014808654785 0.8832522630691528 0.8530405759811401 0.8698897361755371 0.6923719048500061
62 3.3791069984436035 3.1863303184509277 3.1910526752471924 2.355149030685425 2.22127366065979 1.8346397876739502 1.905354380607605 1.103755235671997 0.9707229137420654 0.7423234581947327 0.6981953382492065
63 3.565307140350342 3.3061108589172363 3.495377779006958 2.1666972637176514 2.178427219390869 2.0132713317871094 1.8017826080322266 0.7851346731185913 1.1596344709396362 0.7969470024108887 0.6882960200309753
64 3.3668999671936035 3.1089844703674316 3.4142842292785645 2.085306406021118 1.9329521656036377 1.807645320892334 1.7635411024093628 0.8709806203842163 1.1968402862548828 0.8408900499343872 0.6523690819740295
65 3.2472896575927734 2.700613260269165 3.421449899673462 2.0581271648406982 2.0919594764709473 1.9104338884353638 1.6993989944458008 0.8956241011619568 0.8959349393844604 0.8365411162376404 0.5567291975021362
66 3.2044317722320557 2.887333869934082 3.3166306018829346 2.284977674484253 2.1859006881713867 1.8842231035232544 1.4683938026428223 0.6874133944511414 0.9278899431228638 0.7649987936019897 0.5496143698692322
67 3.0828754901885986 2.8803999423980713 3.246443748474121 2.240290641784668 2.0674290657043457 1.9565035104751587 1.520613670349121 0.5319348573684692 0.9331730008125305 0.644122838973999 0.5772313475608826
68 3.326205015182495 2.9455833435058594 3.243720054626465 2.4710094928741455 2.113675355911255 2.354792594909668 1.5971148014068604 0.9703618288040161 0.8025196194648743 0.6473517417907715 0.8148183822631836
69 3.4801063537597656 3.1995348930358887 3.451141357421875 2.698655605316162 2.126951217651367 2.0705652236938477 1.8214848041534424 0.5590538382530212 0.9090037941932678 0.5842849612236023 0.7054453492164612
70 3.613208055496216 3.0237085819244385 3.8952395915985107 2.6133100986480713 2.296903371810913 1.8595539331436157 1.9627305269241333 0.786426305770874 1.2720136642456055 0.8186216950416565 0.6656335592269897
71 3.4502179622650146 2.868258237838745 3.687333106994629 2.6224422454833984 1.9962680339813232 2.1705994606018066 2.3717284202575684 0.7220735549926758 0.8700001239776611 0.742367148399353 0.7164491415023804
72 3.465688705444336 2.9682374000549316 3.7329418659210205 2.227879285812378 2.1320836544036865 2.0458052158355713 1.7245250940322876 0.83328777551651 1.002332091331482 0.7337633371353149 0.6678656339645386
73 3.5210354328155518 3.213510274887085 3.557554244995117 2.4441897869110107 2.0435879230499268 2.2577106952667236 2.0072009563446045 0.8156090378761292 1.0736839771270752 0.8137651085853577 0.7076963186264038
74 3.388673782348633 3.1398544311523438 3.382972478866577 2.40492844581604 2.1839096546173096 1.7695622444152832 2.042419910430908 0.7924187183380127 0.9606472253799438 0.7108613848686218 0.7530609369277954
75 3.465019702911377 3.004777193069458 3.5428295135498047 2.068793535232544 2.084228277206421 2.3791046142578125 2.192155361175537 0.8533270955085754 0.7651504874229431 0.8187730312347412 0.7360868453979492
76 3.7343339920043945 3.3855748176574707 3.6747119426727295 2.433760643005371 2.12506365776062 2.127559185028076 1.901370882987976 0.9004817008972168 1.3781148195266724 0.6983388066291809 0.6235983371734619
77 3.7594892978668213 3.327481985092163 3.6695194244384766 2.522373676300049 1.9684734344482422 1.9541836977005005 1.9430837631225586 0.8166947364807129 1.284544587135315 0.6542089581489563 0.8448157906532288
78 3.5077619552612305 3.4443485736846924 3.0171306133270264 2.3482494354248047 2.122300386428833 2.3238980770111084 1.946454405784607 1.0533192157745361 1.2088724374771118 0.6316533088684082 0.6371433734893799
79 3.6262922286987305 3.5471270084381104 3.0908203125 2.2617855072021484 1.9675848484039307 2.0796167850494385 1.7996691465377808 1.0505906343460083 0.7485685348510742 0.6945651769638062 0.6715165972709656
80 3.5653092861175537 3.507972240447998 3.0602166652679443 2.6793644428253174 2.1366994380950928 2.1417317390441895 1.930442214012146 0.946670413017273 0.9934000968933105 0.7742366194725037 0.8275485038757324
81 3.4605085849761963 3.02748441696167 3.107943534851074 2.1521849632263184 2.179994821548462 2.203932046890259 2.0714683532714844 0.7211077213287354 0.7897340059280396 0.6568809151649475 0.7330134510993958
82 3.691784620285034 3.1790173053741455 3.227247714996338 2.322674036026001 2.086716413497925 2.431649923324585 2.026280164718628 0.9049984216690063 0.7999052405357361 0.7910153865814209 0.6964712738990784
83 3.7189061641693115 2.998669385910034 3.455193042755127 2.005070209503174 2.2434961795806885 2.621035099029541 2.047347068786621 0.7417176961898804 0.8207928538322449 0.6280470490455627 0.7880837321281433
84 3.8439295291900635 3.055129051208496 3.579185962677002 1.9950300455093384 2.4041435718536377 2.3167858123779297 2.4966349601745605 0.9686431288719177 0.5956584811210632 0.6443498730659485 0.5758931636810303
85 3.838225841522217 3.1161749362945557 3.5597996711730957 1.7959798574447632 2.157350778579712 2.4648001194000244 2.5091066360473633 0.9878056645393372 0.9274793863296509 0.7528394460678101 0.659628689289093
86 4.159976005554199 3.8744194507598877 3.7262024879455566 2.211233377456665 2.405456304550171 2.430225372314453 2.3876874446868896 1.1010817289352417 0.9686818718910217 0.7104362845420837 0.7454009652137756
87 4.014143943786621 3.8834168910980225 3.3856027126312256 2.252807140350342 2.38476824760437 2.292827606201172 2.654802083969116 1.4753767251968384 0.9557093381881714 0.6562777161598206 0.7319731116294861
88 3.8411705493927 3.749911308288574 3.3378772735595703 2.40240216255188 2.0883123874664307 2.453361988067627 2.843668222427368 1.1103953123092651 1.050676703453064 0.6537361145019531 0.6802946329116821
89 3.863189935684204 3.570424795150757 3.319242477416992 2.262948513031006 2.257307291030884 2.598590135574341 2.7312018871307373 1.1578896045684814 0.9172376394271851 0.837496817111969 0.6250222325325012
90 3.9259114265441895 3.9103357791900635 3.1640660762786865 2.6529293060302734 2.1062824726104736 2.240360975265503 2.800060272216797 1.5773770809173584 0.7249190211296082 0.7488691806793213 0.8361741900444031
91 3.78305721282959 3.6411383152008057 3.098545789718628 2.0436580181121826 2.143371820449829 2.328099489212036 2.629983425140381 1.7302414178848267 0.9329344034194946 0.7354687452316284 0.7399695515632629
92 3.7615089416503906 3.5719432830810547 3.477238893508911 2.246070384979248 2.193021774291992 2.3690106868743896 2.582942008972168 2.163001537322998 1.0083941221237183 0.6738826632499695 0.8098967671394348
93 3.776524543762207 3.7606253623962402 3.1960976123809814 2.32083797454834 1.9635874032974243 2.601365089416504 2.7334911823272705 2.128174304962158 0.7761123180389404 0.6970493793487549 0.7652773857116699
94 3.93849778175354 3.8344147205352783 3.3863368034362793 2.584653615951538 2.0999398231506348 2.495073080062866 2.9664719104766846 2.1003100872039795 0.9759156703948975 0.6570132374763489 0.6119892597198486
95 3.8560423851013184 3.644073247909546 3.5038864612579346 2.4286952018737793 1.9445931911468506 2.6005008220672607 2.722229242324829 1.372689962387085 1.2671858072280884 0.550575315952301 0.6951702237129211
96 3.7457196712493896 3.4695050716400146 3.4354562759399414 2.364065647125244 1.9870965480804443 2.6905345916748047 2.75431227684021 1.2507169246673584 0.7072169780731201 0.6946117877960205 0.6794701218605042
97 4.175729274749756 3.9707095623016357 3.4797208309173584 2.6458897590637207 1.9336192607879639 2.3429877758026123 2.7597320079803467 1.7017430067062378 0.9353632926940918 0.8148449659347534 0.6524671316146851
98 3.888629198074341 3.7879743576049805 3.3163559436798096 2.765115737915039 1.9947197437286377 2.0581798553466797 2.60618257522583 0.8334319591522217 0.7553609609603882 0.7452123761177063 0.6747657656669617
99 4.074295520782471 3.862109422683716 3.5620317459106445 2.608468532562256 1.9405126571655273 1.8517893552780151 2.796483039855957 1.292797327041626 1.1665918827056885 0.7894080281257629 0.7384128570556641
100 4.2330451011657715 3.795670509338379 3.801248073577881 2.351456880569458 2.1714894771575928 1.9699970483779907 3.027615785598755 1.758217215538025 1.1929600238800049 0.7772294878959656 0.7896178364753723
101 4.307635307312012 3.8296337127685547 3.8607308864593506 2.8354265689849854 2.277268886566162 2.1896939277648926 2.6319806575775146 1.0532612800598145 0.9973846077919006 0.7314523458480835 0.8384228348731995
102 4.271128177642822 3.855433940887451 3.7270047664642334 2.4184067249298096 2.3148646354675293 2.276172161102295 2.9078073501586914 1.0177491903305054 1.3396875858306885 0.8600330352783203 0.7000969648361206
103 4.324757099151611 3.56036376953125 4.046397686004639 2.445579767227173 2.3702917098999023 2.3201639652252197 2.7080910205841064 1.1154896020889282 1.3468221426010132 0.6161882877349854 0.7265788316726685
104 4.689953804016113 3.8981499671936035 4.236730575561523 2.661310911178589 2.370396137237549 2.387140989303589 3.0696451663970947 0.853533148765564 0.8776302933692932 0.6837167739868164 0.6948302388191223
105 4.674034595489502 3.871687173843384 4.293025493621826 2.8578109741210938 2.239612340927124 2.533827304840088 2.8909289836883545 0.851259708404541 1.3051292896270752 0.7356685996055603 0.6651654243469238
106 4.539091110229492 3.8128623962402344 4.247797966003418 2.5896730422973633 2.4076998233795166 2.070207357406616 2.96673846244812 0.9503956437110901 1.5771710872650146 0.8669571280479431 0.5684146881103516
107 4.37168550491333 3.732236385345459 4.105679035186768 2.3867058753967285 2.13997220993042 2.3475944995880127 2.884361505508423 0.9685555696487427 1.1663857698440552 0.6154715418815613 0.6812289357185364
108 4.306292533874512 3.7588062286376953 4.07228946685791 2.530927896499634 2.274012565612793 2.37695574760437 2.910398483276367 0.9272676706314087 1.2453693151474 0.7054569721221924 0.6963615417480469
109 4.278264045715332 3.6150784492492676 4.026860237121582 2.4165077209472656 2.281303882598877 2.1155569553375244 3.024641275405884 1.2748223543167114 0.8781154155731201 0.7878695726394653 0.5621111989021301
110 4.158151626586914 3.3662662506103516 4.042008399963379 2.0154800415039063 2.1681652069091797 2.3673739433288574 3.045112371444702 0.8687830567359924 0.9982571005821228 0.9339106678962708 0.5663320422172546
111 3.859318256378174 3.281263589859009 3.690183639526367 1.919603705406189 2.404540538787842 2.2514472007751465 2.940708637237549 0.8754286170005798 1.0408390760421753 0.6089479923248291 0.5978097915649414
112 3.519134998321533 2.8694005012512207 3.3014185428619385 1.9837108850479126 1.9433069229125977 1.492774486541748 2.8428852558135986 0.7772988677024841 1.280488133430481 0.5757579803466797 0.7093358039855957
113 3.785609722137451 3.1873273849487305 3.7857720851898193 1.8424179553985596 2.1438090801239014 1.4258718490600586 2.649523973464966 1.2191004753112793 1.036777377128601 0.5672732591629028 0.6926267743110657
114 3.9722089767456055 3.298182725906372 3.737288475036621 2.0012974739074707 2.044651985168457 1.5745733976364136 2.629720687866211 1.1995807886123657 1.383205771446228 0.6527939438819885 0.6512882113456726
115 4.162946701049805 3.4595437049865723 4.026486396789551 2.1458871364593506 2.0224406719207764 1.7184817790985107 2.5817182064056396 1.197125792503357 1.4097797870635986 0.8088397979736328 0.7335310578346252
116 3.7921900749206543 3.085508108139038 3.7155561447143555 1.975142240524292 2.0539329051971436 1.6880364418029785 2.5348827838897705 1.1626791954040527 1.2298376560211182 0.6737651228904724 0.6636764407157898
117 3.737441062927246 2.8219635486602783 3.636413097381592 1.8318862915039063 2.093071699142456 1.414175271987915 2.589937448501587 1.0274534225463867 1.45714271068573 0.5515488982200623 0.7890871167182922
118 3.85432767868042 2.9003701210021973 3.7036070823669434 2.041005849838257 2.0746469497680664 1.6394553184509277 2.6320595741271973 1.0857499837875366 0.9431235194206238 0.75755774974823 0.6975696682929993
119 3.842650890350342 2.8728928565979004 4.088282108306885 1.9431251287460327 2.018965005874634 1.6420577764511108 2.4736788272857666 0.7779272198677063 1.325803279876709 0.6851550340652466 0.5947524905204773
120 4.052026271820068 2.778169631958008 4.473715782165527 1.9694677591323853 2.083548069000244 1.5624427795410156 2.658668279647827 0.763100266456604 1.4490776062011719 0.7321982383728027 0.6017900705337524
121 4.239648342132568 2.8983592987060547 4.286252021789551 1.9206637144088745 1.942319393157959 1.6288491487503052 2.6485393047332764 1.332731008529663 1.0494182109832764 0.7231561541557312 0.6827662587165833
122 4.412906169891357 2.9780704975128174 4.323136329650879 1.7910000085830688 1.9791648387908936 1.5504974126815796 2.706620931625366 1.1733732223510742 1.0866996049880981 0.5503663420677185 0.7614957690238953
123 4.3074517250061035 2.9389145374298096 4.097622394561768 1.831374168395996 1.7589294910430908 1.5309808254241943 2.633227586746216 1.048832654953003 1.2391208410263062 0.513255774974823 0.6453819274902344
124 4.030383110046387 2.8486146926879883 3.961768627166748 1.8414448499679565 1.8394381999969482 1.5448592901229858 2.546231985092163 1.0947003364562988 1.3063651323318481 0.557002067565918 0.7173933386802673
125 3.9321343898773193 2.8159031867980957 4.023616790771484 1.9329209327697754 1.9439653158187866 1.5858687162399292 2.7456963062286377 0.931639552116394 1.2030338048934937 0.5276779532432556 0.8728775978088379
126 3.8138182163238525 2.8376832008361816 3.70709228515625 1.8540126085281372 1.8982185125350952 1.7271008491516113 2.7028751373291016 0.8337672352790833 0.9717761278152466 0.629051923751831 0.7280707955360413
127 3.6875600814819336 2.7200803756713867 3.8973000049591064 1.7707852125167847 1.842801809310913 1.7623437643051147 2.7889463901519775 0.836789608001709 1.535197138786316 0.48706528544425964 0.8688333630561829
128 3.879653215408325 2.6203866004943848 4.075580596923828 1.9663512706756592 1.843025803565979 1.4765301942825317 2.583251476287842 0.7643119096755981 1.4003098011016846 0.6648418307304382 0.698904275894165
129 4.288008213043213 2.778569221496582 4.619464874267578 1.9932854175567627 2.2634105682373047 1.4535783529281616 2.661557912826538 1.0619323253631592 1.4263536930084229 0.795585572719574 0.90833580493927
130 4.143942356109619 3.122175455093384 4.2133097648620605 1.9861423969268799 1.9922008514404297 1.8376673460006714 2.694124221801758 1.1191962957382202 1.8182803392410278 0.607972264289856 0.7580228447914124
131 4.1020636558532715 3.1380512714385986 4.225472450256348 1.9790496826171875 2.075967788696289 1.9163851737976074 2.7943551540374756 1.2751567363739014 1.7027544975280762 0.8401407599449158 0.9246847033500671
132 4.090337753295898 3.1208927631378174 3.8374407291412354 1.993878722190857 1.8587092161178589 1.763863444328308 2.811271905899048 1.0685266256332397 1.3799941539764404 0.6907462477684021 0.7113466262817383
133 4.212852954864502 3.3506782054901123 3.9953951835632324 1.9594687223434448 1.9944076538085938 2.1229937076568604 2.902055501937866 1.0153611898422241 0.7731242775917053 0.6420626044273376 0.9438050389289856
134 3.9248273372650146 2.990352153778076 3.6628620624542236 1.9521405696868896 1.8193031549453735 2.017282485961914 2.7667946815490723 0.9122017621994019 1.3734111785888672 0.6709793210029602 0.9458674192428589
135 3.820610523223877 2.9846508502960205 3.517197370529175 2.035921812057495 1.9367953538894653 2.07405686378479 2.9260213375091553 0.8969138264656067 1.10415780544281 0.7236841917037964 0.9421233534812927
136 3.851306676864624 3.146223545074463 3.780017375946045 1.8636900186538696 1.8352818489074707 2.343531370162964 2.835468053817749 1.318992257118225 1.1513738632202148 0.6655685305595398 0.861430823802948
137 3.738057851791382 2.9770190715789795 3.758732318878174 1.9968104362487793 1.9539343118667603 2.0477569103240967 2.5923969745635986 1.2584586143493652 1.0024982690811157 0.6862089037895203 0.8985989093780518
138 3.7657594680786133 2.8623156547546387 3.7570013999938965 1.8096815347671509 1.9963278770446777 2.1912500858306885 2.7594118118286133 0.8695214986801147 0.9697265625 0.5404061675071716 1.081940770149231
139 3.5466976165771484 2.964423418045044 3.287649631500244 1.8069535493850708 1.9324027299880981 2.0693583488464355 2.860896587371826 1.418800950050354 1.163774847984314 0.6637741327285767 1.112568974494934
140 3.4763615131378174 2.6148502826690674 3.227186918258667 1.8177961111068726 1.8739564418792725 2.282846689224243 2.7343251705169678 1.1218485832214355 1.4101195335388184 0.9811989068984985 0.7172290682792664
141 3.87050199508667 3.3380587100982666 3.4646856784820557 1.8343605995178223 1.9206234216690063 2.493988037109375 2.712423801422119 0.9923582077026367 1.2076789140701294 0.7640343904495239 0.8428894877433777
142 3.7627904415130615 2.906181573867798 3.6888017654418945 1.9344156980514526 1.9490464925765991 2.108518362045288 2.6193087100982666 1.136107087135315 1.2666093111038208 0.9378677010536194 0.9738209843635559
143 3.8501248359680176 2.9436287879943848 3.9121556282043457 1.9038583040237427 2.0281596183776855 2.216559410095215 2.3862364292144775 1.356682538986206 1.3884509801864624 0.7342736721038818 0.8270522952079773
144 3.895291805267334 3.0083441734313965 4.100732803344727 1.7532931566238403 2.0613796710968018 2.216982841491699 2.4865806102752686 0.8357383012771606 1.139547348022461 0.6045047640800476 0.9202969670295715
145 3.882474422454834 2.998896598815918 4.044479846954346 1.7584900856018066 1.7635867595672607 2.0403215885162354 2.5516164302825928 0.955289900302887 1.8040709495544434 0.714328944683075 0.904774010181427
146 3.8159217834472656 3.131864309310913 4.056713581085205 1.8632714748382568 1.948962688446045 2.054495096206665 2.7818965911865234 1.1138482093811035 1.7756224870681763 0.6725629568099976 0.997809886932373
147 3.925232172012329 3.1571381092071533 4.162990570068359 1.7743602991104126 2.2422640323638916 2.134992837905884 2.5509884357452393 1.0771095752716064 1.6798756122589111 0.6412176489830017 0.8076974749565125
148 4.044476509094238 3.2696480751037598 4.243776321411133 1.7154912948608398 1.9454209804534912 2.031123638153076 2.4178683757781982 1.5385676622390747 2.2159011363983154 0.6708028316497803 0.9202351570129395
149 3.827876091003418 3.0959222316741943 4.042398929595947 1.8116146326065063 1.8790290355682373 1.8350063562393188 2.2233166694641113 1.0911285877227783 1.7759885787963867 0.6449117064476013 1.0477372407913208
150 4.0069169998168945 3.4115617275238037 3.662466049194336 1.7610315084457397 1.8627663850784302 2.715258836746216 2.183464288711548 1.464005708694458 1.5908461809158325 0.7127035856246948 1.035447120666504
151 3.8089041709899902 3.0079116821289063 3.666595220565796 1.6935056447982788 1.896491527557373 2.121051073074341 2.0789010524749756 1.1597769260406494 1.8769954442977905 0.4905463457107544 1.0219742059707642
152 3.970799446105957 3.163959264755249 3.6268234252929688 1.7697192430496216 1.8817378282546997 1.8585665225982666 1.934730887413025 1.0221209526062012 1.3969358205795288 0.7512612342834473 1.1311938762664795
153 3.7428243160247803 3.140895366668701 3.5191688537597656 1.8042672872543335 1.8442295789718628 1.9913536310195923 2.2682912349700928 1.3284199237823486 1.3660088777542114 0.6245423555374146 1.0089688301086426
154 3.9286305904388428 3.300328493118286 3.73899507522583 1.9043161869049072 1.8469935655593872 1.9550328254699707 2.1052544116973877 1.1997524499893188 1.228003740310669 0.8108440041542053 0.8328355550765991
155 3.9141225814819336 3.2226474285125732 3.674696445465088 1.7138820886611938 1.9046794176101685 1.9834446907043457 2.1528608798980713 1.007306694984436 2.0708229541778564 0.6661998629570007 0.6991850137710571
156 4.1636247634887695 3.4246890544891357 3.8562681674957275 1.7957475185394287 1.9723756313323975 1.9806278944015503 2.265496253967285 1.2705481052398682 2.186506748199463 0.8227490782737732 0.9649173021316528
157 4.11851167678833 3.4353318214416504 3.847811222076416 1.9232770204544067 1.9646860361099243 1.9220613241195679 2.4978153705596924 0.9737962484359741 1.9974007606506348 0.6701129674911499 0.8324902653694153
158 4.298447132110596 3.4505326747894287 4.063506126403809 1.7871657609939575 2.089104175567627 2.300572633743286 2.8759477138519287 1.091631293296814 2.352895975112915 0.5678383111953735 0.9111306667327881
159 4.213616371154785 3.4182565212249756 4.105948448181152 1.975407361984253 2.0482425689697266 2.2734298706054688 2.3813254833221436 1.1851094961166382 2.187498092651367 0.722851037979126 0.8159394264221191
160 4.111626148223877 3.2385048866271973 3.944892406463623 1.7530295848846436 2.174983501434326 2.2774600982666016 2.4687306880950928 0.9249026775360107 2.0077877044677734 0.6837358474731445 0.9282742142677307
161 3.9794039726257324 3.5113284587860107 3.8424453735351563 1.888899803161621 2.0452747344970703 2.2777750492095947 2.3634588718414307 1.6008166074752808 2.0711734294891357 0.6310209035873413 0.8864951729774475
162 4.036844730377197 3.0958704948425293 3.9092507362365723 1.6862190961837769 1.9596707820892334 2.4880242347717285 2.331423282623291 1.1549708843231201 1.5943386554718018 0.5843932628631592 0.8909639120101929
163 3.5859479904174805 2.9987995624542236 3.543257713317871 1.661163330078125 1.9604122638702393 2.566965341567993 1.8578636646270752 1.211206316947937 1.2990871667861938 0.7083431482315063 1.0806565284729004
164 3.45699405670166 2.8340892791748047 3.520099639892578 1.7016528844833374 1.9397928714752197 1.9768191576004028 2.0059635639190674 0.9064639806747437 1.1229698657989502 0.7292320132255554 1.1276694536209106
165 3.7261016368865967 2.893343687057495 3.8032588958740234 1.905930519104004 2.166919708251953 2.2225139141082764 2.344748020172119 0.8593934774398804 0.9422752261161804 0.7971714735031128 1.1536290645599365
166 3.9654130935668945 2.73591947555542 4.159233093261719 1.8646082878112793 2.1875407695770264 2.2632598876953125 2.1436007022857666 0.9179120659828186 1.050609827041626 0.7072022557258606 1.0587981939315796
167 3.892923593521118 2.903196334838867 4.0055251121521 1.9173388481140137 2.0974740982055664 2.300288200378418 2.4389448165893555 0.8472944498062134 1.5068148374557495 0.618326723575592 0.9096505045890808
168 3.9605298042297363 2.7183516025543213 4.270967960357666 1.9242357015609741 2.2453529834747314 2.1924710273742676 2.2693073749542236 0.6092973947525024 1.1644607782363892 0.7593966722488403 0.8684996366500854
169 3.8462326526641846 3.003016948699951 4.16048526763916 2.0459885597229004 2.2815582752227783 1.6917238235473633 2.2573490142822266 0.9266119003295898 1.5463536977767944 0.6639132499694824 0.9730246663093567
170 3.6810624599456787 2.709124803543091 3.984063148498535 1.9469430446624756 2.1806681156158447 1.5801119804382324 2.3397772312164307 0.8542577028274536 1.2729108333587646 0.6574433445930481 1.1892060041427612
171 3.8334078788757324 2.9192278385162354 4.083301067352295 1.9287755489349365 2.2717511653900146 1.8766804933547974 2.325120449066162 0.9388390779495239 1.5333538055419922 0.7452536821365356 0.9394184350967407
172 3.8379194736480713 2.7708563804626465 4.139101982116699 1.8521116971969604 2.0900182723999023 1.842311143875122 2.526639699935913 0.690762460231781 1.6228735446929932 0.8930466175079346 0.891282856464386
173 4.0017805099487305 2.580254316329956 4.260293006896973 1.7628846168518066 2.1680514812469482 1.8164453506469727 2.1574268341064453 0.5790449976921082 1.7316083908081055 0.7355507016181946 1.2123388051986694
174 3.8259031772613525 2.5953733921051025 3.6404802799224854 1.7931994199752808 2.0156798362731934 1.942549705505371 2.3294339179992676 0.7008224129676819 1.2890788316726685 0.6119019985198975 0.9993807077407837
175 3.8597474098205566 3.0223333835601807 3.922985076904297 1.9129128456115723 2.1047842502593994 1.7531757354736328 2.144186019897461 0.7692713141441345 0.9338949918746948 0.6917073130607605 1.084823489189148
176 3.8058083057403564 3.02390718460083 3.8973779678344727 1.98623788356781 2.1998937129974365 2.093491792678833 2.372405529022217 0.701557993888855 1.4036203622817993 0.8294883370399475 0.9155839681625366
177 4.03474235534668 3.1186532974243164 4.197083950042725 1.8218014240264893 2.2502102851867676 1.7057639360427856 2.528423547744751 1.0270719528198242 1.32644784450531 0.8467420935630798 1.0516780614852905
178 3.886089563369751 2.9976370334625244 4.193360805511475 1.8098952770233154 2.2174124717712402 1.8608064651489258 2.4090306758880615 0.620749294757843 1.0847163200378418 0.9443987011909485 1.0472652912139893
179 3.77813458442688 2.9540138244628906 4.0939555168151855 1.7840913534164429 2.16988205909729 1.8386543989181519 2.3535776138305664 0.6344043612480164 1.417169451713562 0.6916460990905762 0.8225802183151245
180 3.8584022521972656 3.043917179107666 4.283738613128662 1.8168470859527588 2.1910438537597656 1.8972147703170776 2.437808036804199 0.5700030326843262 1.3523322343826294 0.700352668762207 0.9333896040916443
181 3.8296701908111572 3.071094036102295 4.012784481048584 2.0298287868499756 2.0406131744384766 2.0078201293945313 2.6943860054016113 0.797749400138855 1.5582106113433838 0.7720961570739746 1.0777395963668823
182 3.823301076889038 3.2137649059295654 3.926271677017212 2.0883991718292236 2.2089061737060547 1.834829568862915 2.351750373840332 0.561098039150238 1.1607571840286255 0.7580310106277466 0.9836946725845337
183 3.8056118488311768 3.0651626586914063 3.852047920227051 2.130260705947876 2.170742988586426 1.8633098602294922 2.43989634513855 0.5948512554168701 1.0052591562271118 0.8148502111434937 1.0253576040267944
184 3.715505361557007 2.8932881355285645 3.8445258140563965 2.1649487018585205 2.154679536819458 2.337683916091919 2.533207654953003 0.6384596228599548 1.2352375984191895 0.7518524527549744 0.8923618793487549
185 3.750694990158081 3.0736587047576904 3.7281579971313477 1.926003336906433 2.1360270977020264 2.2410428524017334 1.928463339805603 0.7494571208953857 1.1080635786056519 0.7492880821228027 1.0515310764312744
186 3.948154926300049 3.0938403606414795 3.950718879699707 2.0426957607269287 2.3398971557617188 1.9744019508361816 1.950300931930542 0.8132808208465576 1.386237382888794 0.8794228434562683 1.058599829673767
187 3.7643518447875977 2.9965932369232178 3.8258512020111084 1.9469565153121948 2.3528690338134766 1.6615681648254395 1.8430484533309937 0.6992760300636292 1.3869622945785522 0.8696870803833008 1.0141903162002563
188 4.139514923095703 3.0854814052581787 4.293416500091553 2.0286734104156494 2.4392354488372803 1.6377849578857422 1.8762140274047852 0.8013606071472168 1.6715843677520752 0.7166239023208618 1.0703463554382324
189 4.375013828277588 2.7367284297943115 4.297854900360107 1.882514476776123 2.36313796043396 1.6014611721038818 2.348007917404175 0.7275370359420776 1.476190209388733 0.797269344329834 1.0663608312606812
190 4.340017795562744 3.197922468185425 3.998894691467285 2.050827741622925 2.2823197841644287 1.7305889129638672 2.4716298580169678 0.7005284428596497 1.2493414878845215 0.7644174098968506 1.270560383796692
191 4.445781707763672 3.1522483825683594 4.304612159729004 2.1281938552856445 2.392726421356201 1.8047367334365845 2.5696423053741455 0.5133790373802185 1.3971179723739624 0.8220674991607666 1.1083776950836182
192 4.480469703674316 2.7927072048187256 4.351711750030518 1.91093111038208 2.6521546840667725 2.2615694999694824 2.3721024990081787 0.664061963558197 1.5571953058242798 0.7673165798187256 0.9650914072990417
193 4.35570764541626 2.6439568996429443 4.135412216186523 1.8152793645858765 2.342261552810669 2.7179150581359863 2.7637314796447754 0.7493662238121033 0.9949374198913574 0.7370439171791077 1.152260184288025
194 4.480288505554199 2.9145700931549072 4.278889179229736 1.8412394523620605 2.350684642791748 2.5267624855041504 2.732807159423828 1.0527602434158325 1.0475977659225464 0.579433798789978 1.076721429824829
195 4.3740034103393555 2.6048336029052734 4.43551778793335 1.7943954467773438 2.232879400253296 2.3830513954162598 2.6847097873687744 0.7276332974433899 2.0252082347869873 0.6476008296012878 1.0435940027236938
196 4.3634209632873535 2.5550129413604736 4.675357818603516 1.877251386642456 2.3122200965881348 1.8894686698913574 2.6401777267456055 0.6682551503181458 1.7352550029754639 0.8849421739578247 0.9522640109062195
197 4.343498706817627 2.6728105545043945 4.669050216674805 1.8884049654006958 2.1401615142822266 1.9014983177185059 2.6354761123657227 0.7311557531356812 1.587243676185608 0.712184488773346 0.9317116141319275
198 4.322059631347656 2.729016065597534 4.2457404136657715 1.825419545173645 2.295318365097046 1.9124126434326172 2.6284823417663574 0.7754933834075928 1.5241631269454956 0.6239110231399536 0.7892091870307922
199 4.435497283935547 2.9042558670043945 4.414978504180908 1.8991764783859253 2.2274765968322754 1.9800670146942139 2.695112943649292 0.7273653149604797 1.377589464187622 0.8084198236465454 0.8225988149642944
200 4.397538661956787 2.7229015827178955 4.444676876068115 1.985618233680725 2.395097255706787 2.693506956100464 2.574300527572632 0.8017893433570862 1.7810570001602173 0.6243211030960083 1.0326265096664429
201 4.500568389892578 3.079102039337158 4.441946983337402 1.9490878582000732 2.3938488960266113 2.209498167037964 2.4915671348571777 0.7520781755447388 1.7297091484069824 0.7301464080810547 0.7400274276733398
202 4.18864107131958 3.199371337890625 4.284632205963135 2.31703782081604 2.372180938720703 2.5209360122680664 2.4240729808807373 0.8342065215110779 1.4208223819732666 0.777953565120697 0.8013480305671692
203 4.301342010498047 3.1021249294281006 4.391392230987549 2.0462727546691895 2.4128475189208984 2.473484754562378 2.369241714477539 0.8298927545547485 1.8357141017913818 0.8098997473716736 0.8485658168792725
204 4.35651969909668 3.4612669944763184 4.262607574462891 2.24908185005188 2.078160524368286 2.609689235687256 2.3257951736450195 0.9368752837181091 1.3666971921920776 0.7295496463775635 0.8987014293670654
205 4.387563228607178 3.443366050720215 4.331573963165283 2.0831995010375977 1.992857575416565 2.7033095359802246 2.369230031967163 0.8026638627052307 1.9604063034057617 0.8949685096740723 0.8787190914154053
206 4.292645454406738 3.368110179901123 4.310488700866699 2.056358814239502 2.192532539367676 2.516098976135254 2.4402384757995605 1.262037992477417 1.3004233837127686 0.5942888855934143 0.9492006301879883
207 4.2747483253479 3.2483503818511963 4.239009857177734 1.9779640436172485 2.3300797939300537 2.415759325027466 2.4968018531799316 0.885748028755188 1.5244650840759277 0.7012786865234375 0.8459309339523315
208 4.423664093017578 3.3510794639587402 4.535333156585693 2.0817601680755615 2.350182056427002 2.593238592147827 2.4423062801361084 1.2442948818206787 1.3161145448684692 0.6987455487251282 0.910181999206543
209 3.9379193782806396 3.034513235092163 4.013498783111572 2.010157346725464 2.2571768760681152 2.3011250495910645 1.9370620250701904 0.8718381524085999 1.110657811164856 0.7096391916275024 0.8717573285102844
210 3.8709301948547363 2.9017834663391113 4.111437797546387 2.076286792755127 2.265753746032715 2.1296684741973877 1.8141008615493774 1.1150801181793213 1.4034630060195923 0.7117389440536499 1.0743765830993652
211 4.027882099151611 3.3647024631500244 4.245354652404785 2.4658079147338867 2.1940126419067383 2.162505865097046 1.973209023475647 0.9333090782165527 1.4939172267913818 0.836482584476471 1.0267424583435059
212 4.043195724487305 3.239712953567505 4.170509338378906 2.2804155349731445 2.248765468597412 2.1370582580566406 1.7213793992996216 1.2385330200195313 1.298953652381897 0.7373035550117493 1.0823689699172974
213 4.1254048347473145 3.417363166809082 4.408966064453125 2.1285314559936523 2.3384063243865967 1.9338103532791138 1.8104690313339233 0.7878408432006836 1.198607325553894 0.8278634548187256 1.2103371620178223
214 4.199153900146484 3.129788875579834 4.32291316986084 2.065150022506714 2.1930534839630127 2.537672758102417 1.9633482694625854 0.644710898399353 1.446851134300232 0.8343021869659424 1.1244992017745972
215 3.814547538757324 2.88322114944458 3.9177355766296387 1.9107840061187744 2.171799898147583 2.2442028522491455 1.9968453645706177 0.8630334138870239 1.191659688949585 0.5544236898422241 0.9518275260925293
216 4.014235019683838 3.1400771141052246 3.994410753250122 2.110914945602417 2.384406328201294 2.334660053253174 1.9281882047653198 0.8711117506027222 1.4584941864013672 0.7310370206832886 0.8564679026603699
217 4.084707736968994 2.8693525791168213 4.222142696380615 2.155740976333618 2.4830801486968994 2.605769634246826 1.9552773237228394 0.6652162075042725 1.3314920663833618 0.755338191986084 1.048721194267273
218 4.211405277252197 3.3310706615448 4.188894271850586 2.049233913421631 2.3159754276275635 2.650789976119995 2.390589952468872 1.010442852973938 1.4308032989501953 0.6726527214050293 0.931236743927002
219 4.5073394775390625 3.493673324584961 4.533103942871094 1.9301384687423706 2.5255234241485596 2.717189311981201 2.2611865997314453 0.7283092141151428 1.282386302947998 0.7356868386268616 1.2302229404449463
220 3.9148037433624268 2.8485145568847656 3.960221767425537 1.866484522819519 2.295687675476074 2.6635031700134277 2.5357096195220947 1.09281325340271 0.9558853507041931 0.6201924681663513 1.100147008895874
221 3.9010767936706543 3.234607696533203 3.850914239883423 2.0836892127990723 2.389932870864868 2.356966733932495 2.2128782272338867 0.8472612500190735 1.4164834022521973 0.7170509099960327 1.0251506567001343
222 3.9777395725250244 2.9319074153900146 4.107581615447998 2.01735258102417 2.3313825130462646 2.4316608905792236 1.8351235389709473 0.8593933582305908 1.3331096172332764 0.5840489864349365 0.9505811333656311
223 3.987679958343506 2.8622939586639404 4.187902450561523 2.047687530517578 2.3946447372436523 2.456879138946533 1.7236076593399048 0.7070193290710449 1.6714104413986206 0.6269078254699707 0.7814518213272095
224 4.065059661865234 3.343282461166382 3.9229912757873535 2.1018426418304443 2.323211908340454 2.2752397060394287 1.7673219442367554 1.058985710144043 0.9831680655479431 0.6296738386154175 0.8557534217834473
225 4.126490116119385 3.0001256465911865 4.305105209350586 2.185838460922241 2.3023037910461426 2.4521191120147705 2.038212776184082 0.7363899946212769 1.6238651275634766 0.8654577732086182 0.9552900195121765
226 4.0337677001953125 2.838235855102539 4.374766826629639 2.028167247772217 2.3370423316955566 2.343536138534546 2.0834884643554688 0.6898157596588135 1.7526706457138062 0.7865865230560303 0.8143326044082642
227 4.039580821990967 3.054558515548706 4.27938175201416 2.0553674697875977 2.2425343990325928 2.6397247314453125 2.027733087539673 0.769016444683075 1.357227087020874 0.6635618805885315 0.7892696261405945
228 4.206392288208008 3.0973153114318848 4.416437149047852 2.0199809074401855 2.311148166656494 2.5327770709991455 2.2939178943634033 0.9315897822380066 1.4838021993637085 0.6575716137886047 1.0282056331634521
229 4.191408157348633 3.0657920837402344 4.177184104919434 2.025559425354004 2.354109525680542 2.5378940105438232 2.158147096633911 0.6773799061775208 1.2810981273651123 0.631217896938324 1.001831293106079
230 4.062363147735596 3.1733787059783936 3.7770800590515137 2.0199663639068604 2.242413282394409 2.6002159118652344 2.4862282276153564 0.7183899879455566 1.32573664188385 0.7308087944984436 0.8633030652999878
231 3.895833730697632 3.0219664573669434 3.8203887939453125 2.022958993911743 2.172222137451172 2.7312674522399902 2.295659303665161 0.6534094214439392 1.1942341327667236 0.5366969108581543 1.092785358428955
232 4.088084697723389 3.0589842796325684 3.988586664199829 2.0037877559661865 2.2739057540893555 2.7330198287963867 2.211014986038208 0.704339861869812 1.6192783117294312 0.7361541986465454 0.9333410263061523
233 3.788970947265625 2.919685125350952 3.4531846046447754 1.9492921829223633 2.3079631328582764 2.730459690093994 2.407106637954712 0.718082845211029 0.7082241177558899 0.5946502089500427 1.112118124961853
234 3.81955623626709 3.1236510276794434 3.57676362991333 1.9809637069702148 2.278308153152466 2.7806949615478516 2.3249032497406006 0.9428881406784058 1.3897407054901123 0.6677272319793701 0.9501369595527649
235 3.904167413711548 2.9296319484710693 3.7286581993103027 2.0222983360290527 2.322176694869995 2.674464702606201 2.393944501876831 0.9510397911071777 1.1823487281799316 0.6443043947219849 0.8341250419616699
236 3.857297897338867 2.9119040966033936 3.8421342372894287 1.9583009481430054 2.1866371631622314 2.747833728790283 2.049417495727539 0.7347655892372131 1.2021453380584717 0.5458739399909973 0.9094921946525574
237 3.939507246017456 3.0858664512634277 3.930863380432129 1.926190972328186 2.034667730331421 2.936452865600586 2.1925814151763916 0.8879920840263367 1.314742088317871 0.6527794599533081 1.1075366735458374
238 3.8369176387786865 2.9891068935394287 3.8498916625976563 2.0188372135162354 2.207730293273926 2.86651611328125 1.783923864364624 0.7490164637565613 1.006050705909729 0.5980313420295715 0.9095793962478638
239 4.113672733306885 3.2018678188323975 4.080532073974609 2.1070988178253174 2.219601631164551 2.9101574420928955 1.8944834470748901 0.9339767098426819 1.450840711593628 0.8110877871513367 1.0162652730941772
240 3.8414466381073 2.9746499061584473 3.8359713554382324 2.0968785285949707 2.175328493118286 2.8690879344940186 1.8201905488967896 0.7306923270225525 1.5008291006088257 0.8556434512138367 0.9822846055030823
241 3.8143134117126465 2.8224313259124756 3.824195623397827 2.0187268257141113 2.0763206481933594 2.811415672302246 2.4139881134033203 0.5925477743148804 1.4136772155761719 0.7677884697914124 0.9209868311882019
242 3.9374334812164307 2.863454580307007 4.197618007659912 2.051631212234497 2.17022967338562 2.861274003982544 2.0719926357269287 0.5991173982620239 1.2015409469604492 0.7011123895645142 1.016056776046753
243 4.002259731292725 2.9979615211486816 4.128723621368408 2.1022121906280518 2.040741205215454 2.9429397583007813 2.617629051208496 1.037908673286438 1.1804964542388916 0.645660936832428 0.8921592831611633
244 4.010368824005127 2.940558671951294 4.085440635681152 2.1995561122894287 2.1036787033081055 3.062713861465454 2.5011298656463623 0.6237045526504517 1.1922776699066162 0.7226853370666504 1.0368319749832153
245 4.327933311462402 2.9494740962982178 4.573307991027832 2.2214953899383545 2.0470328330993652 2.947418212890625 2.496337413787842 1.452020287513733 1.8288935422897339 0.771935224533081 0.9980921149253845
246 4.3384833335876465 3.1347360610961914 4.715205669403076 2.3608407974243164 2.160674810409546 2.9361281394958496 2.079982280731201 0.5279689431190491 1.5693607330322266 0.7225319743156433 1.138165831565857
247 4.212484836578369 3.1369073390960693 4.298222541809082 2.336526870727539 2.110772132873535 2.9313879013061523 1.9415050745010376 0.5825957655906677 1.3691926002502441 0.6177356839179993 1.1697533130645752
248 4.296875476837158 3.0547735691070557 4.178341865539551 2.225382089614868 2.140113353729248 2.950084686279297 2.2649636268615723 1.1332008838653564 1.1096408367156982 0.5815774202346802 1.180849552154541
249 4.397740364074707 3.0382375717163086 4.388294696807861 2.180899143218994 2.029491424560547 2.9692838191986084 2.1279172897338867 0.8527924418449402 1.7622642517089844 0.648750901222229 1.0299378633499146
250 4.352532863616943 2.9894912242889404 4.1706109046936035 2.223050117492676 2.12410044670105 2.8661482334136963 2.1099607944488525 1.1393542289733887 1.3753234148025513 0.8726740479469299 1.246663212776184
251 4.242254734039307 3.347146511077881 3.9818694591522217 2.284604787826538 1.9756145477294922 2.9174909591674805 2.2320029735565186 1.2173207998275757 1.8499432802200317 0.5696128010749817 1.3091933727264404
252 4.276317596435547 3.3726441860198975 4.0158371925354 2.2065465450286865 2.1750388145446777 2.7397849559783936 1.8102951049804688 0.982020378112793 1.4282705783843994 0.7111316323280334 1.2040221691131592
253 4.022405624389648 3.1773483753204346 3.8712899684906006 2.0824568271636963 1.9067319631576538 2.707772970199585 2.077266216278076 1.182771921157837 1.2297389507293701 0.6374171376228333 1.057790994644165
254 4.2839035987854 3.5942041873931885 4.06727409362793 2.2108871936798096 2.0197341442108154 2.7727136611938477 2.3311846256256104 1.1448546648025513 2.0045969486236572 0.676007091999054 1.2498714923858643
255 4.233986854553223 3.359795093536377 4.2680206298828125 2.1644392013549805 1.9575549364089966 2.5975382328033447 1.9618425369262695 1.020061731338501 1.4174340963363647 0.64051353931427 0.9389342069625854
256 4.102722644805908 3.170412063598633 4.21064567565918 2.262739658355713 1.9282019138336182 2.7101383209228516 1.6852105855941772 1.02397882938385 1.7008806467056274 0.6351118683815002 0.8863500952720642
257 4.123170852661133 3.267338752746582 4.070491313934326 2.2036566734313965 1.8367096185684204 2.6391193866729736 2.0440945625305176 0.9563792943954468 1.6274505853652954 0.6949164271354675 1.1270402669906616
258 4.150891304016113 3.0854341983795166 4.040944576263428 2.118588924407959 2.067737579345703 2.67978572845459 2.039741277694702 0.9506180882453918 1.4197707176208496 0.5958326458930969 1.1905754804611206
259 3.9010438919067383 3.0797393321990967 3.5284390449523926 2.363295793533325 1.9371591806411743 2.7196478843688965 2.1955630779266357 0.61597740650177 1.1423331499099731 0.7335498332977295 1.1470094919204712
260 4.2534990310668945 3.197327136993408 3.8384485244750977 2.149207353591919 2.0314881801605225 3.0073912143707275 2.3575925827026367 0.6036108732223511 0.9716160893440247 0.5343754291534424 1.0923796892166138
261 4.039917945861816 3.3855035305023193 3.771010160446167 2.1223580837249756 2.0768275260925293 2.66202974319458 2.2111833095550537 0.9991925358772278 1.4913361072540283 0.8065910339355469 1.1163524389266968
262 4.341511249542236 3.552886724472046 4.14636754989624 2.2384233474731445 2.0008745193481445 2.780987501144409 2.478146553039551 1.6947872638702393 1.6952117681503296 0.7451549172401428 1.1266306638717651
263 4.384311676025391 3.632915735244751 3.904568910598755 2.3461310863494873 2.101059675216675 2.850109338760376 1.8890568017959595 1.4894382953643799 1.1407891511917114 0.7275161743164063 1.2654093503952026
264 4.140406608581543 3.5530381202697754 3.551035165786743 2.2839949131011963 2.0899548530578613 2.707120180130005 2.2808353900909424 1.0550557374954224 0.7518529295921326 0.6924497485160828 1.1597133874893188
265 4.007661819458008 3.4434595108032227 3.426784038543701 2.1404566764831543 2.0599801540374756 2.902111053466797 2.061887264251709 1.076906681060791 0.9357075095176697 0.7171577215194702 0.7855715751647949
266 4.133621692657471 3.573546886444092 3.574007272720337 2.3330330848693848 2.0617806911468506 2.9175467491149902 2.1376399993896484 0.8693061470985413 0.5783810615539551 0.6337674856185913 1.1057950258255005
267 3.943195343017578 3.3334968090057373 3.440802574157715 2.1417014598846436 2.1526308059692383 3.0202813148498535 1.8600225448608398 1.0057477951049805 0.8014443516731262 0.7556341886520386 0.9327698349952698
268 3.7727742195129395 3.2238388061523438 3.1435134410858154 2.2349581718444824 1.9821529388427734 3.1540393829345703 2.1434686183929443 0.9139434695243835 0.8802586793899536 0.5789579749107361 0.8838313817977905
269 3.9237964153289795 3.3217344284057617 3.426344156265259 2.3395943641662598 1.9439809322357178 3.0576300621032715 2.1533119678497314 0.8724854588508606 1.217903971672058 0.614234983921051 0.9401797652244568
270 3.943453311920166 3.0820107460021973 3.4209718704223633 2.201429843902588 2.0164661407470703 2.8654816150665283 2.000762462615967 1.18833327293396 0.8092690706253052 0.7961692810058594 0.9589745998382568
271 4.0842413902282715 3.2924821376800537 3.8290419578552246 2.308180570602417 1.9524067640304565 2.9167416095733643 2.2687909603118896 0.8629360198974609 1.70016610622406 0.6818354725837708 0.9421799778938293
272 4.058717727661133 3.0242080688476563 3.6836109161376953 2.354189157485962 1.9775781631469727 3.2025177478790283 2.1886420249938965 0.9153573513031006 1.5667903423309326 0.6694439053535461 0.9575191140174866
273 4.2529215812683105 3.144855499267578 3.9926934242248535 2.2600996494293213 2.1353533267974854 2.9139328002929688 2.3597371578216553 0.901023805141449 1.5711994171142578 0.6410456895828247 0.9456807374954224
274 4.339682102203369 3.12381649017334 4.097546577453613 2.2590365409851074 2.0738437175750732 3.254819393157959 2.2836692333221436 1.1679956912994385 1.2491759061813354 0.701230525970459 1.1343401670455933
275 4.143115520477295 3.376791477203369 3.856858491897583 2.162694215774536 2.039440870285034 3.300332546234131 2.041302442550659 0.9892044067382813 1.2314988374710083 0.7009199261665344 1.1458334922790527
276 4.157309532165527 3.480278491973877 3.6377675533294678 2.2752017974853516 2.0662896633148193 3.223590612411499 1.7266559600830078 0.7988313436508179 0.9337058067321777 0.7705925703048706 1.0268298387527466
277 4.22549295425415 3.665438413619995 3.416353702545166 2.2218756675720215 1.9590827226638794 3.410809278488159 1.6953511238098145 0.9022467136383057 1.308793544769287 0.700755774974823 0.8004969954490662
278 4.224623680114746 3.449317455291748 3.676614761352539 2.1956570148468018 2.065960645675659 3.271688461303711 1.5897027254104614 0.9048059582710266 1.3484934568405151 0.7453067302703857 1.1098811626434326
279 4.661252021789551 3.7493557929992676 3.9593687057495117 2.286198616027832 2.146878719329834 3.2352612018585205 1.6901493072509766 0.7468863129615784 1.4685542583465576 0.8123270869255066 1.4621995687484741
280 4.955944538116455 3.947929620742798 4.269103527069092 2.3357925415039063 2.353689193725586 3.118689775466919 2.1559596061706543 0.8648371696472168 1.559316635131836 0.6908569931983948 1.6690754890441895
281 4.819808483123779 4.261641025543213 3.956904649734497 2.479973554611206 2.236804723739624 3.3422372341156006 2.1215384006500244 0.7871432304382324 0.9969279766082764 0.7828885912895203 1.243495225906372
282 4.868034839630127 4.027132034301758 3.8735382556915283 2.4657158851623535 2.1647861003875732 3.1863760948181152 2.1973960399627686 1.1996115446090698 1.2055230140686035 0.883974552154541 1.3690496683120728
283 4.668783187866211 4.183671951293945 3.6327624320983887 2.4549262523651123 2.0139083862304688 3.38700008392334 2.0100536346435547 1.152565836906433 0.9637410640716553 0.8863731026649475 1.3590519428253174
284 4.678718566894531 4.0596184730529785 4.173862457275391 2.543062686920166 2.287842035293579 3.5522236824035645 2.143162727355957 1.2358579635620117 0.8571870923042297 0.6741465330123901 1.5861607789993286
285 4.305360317230225 3.43894100189209 4.111095428466797 2.328249216079712 2.230916738510132 3.3528614044189453 1.906759262084961 0.8141577839851379 1.1406135559082031 0.68741774559021 1.4881008863449097
286 4.359712600708008 3.517693519592285 4.271298885345459 2.453009605407715 2.275104284286499 3.2487897872924805 2.2118582725524902 0.8779271245002747 1.4496997594833374 0.7462002038955688 1.4665604829788208
287 4.485217571258545 3.7521471977233887 4.250270366668701 2.6487855911254883 2.371060371398926 3.377382755279541 2.0784475803375244 0.906152606010437 1.542557716369629 0.8161354064941406 1.4233605861663818
288 4.533127784729004 3.726212739944458 3.9877638816833496 2.4402949810028076 2.1130034923553467 3.413416862487793 2.4689972400665283 0.7741550207138062 1.4768091440200806 0.6692379117012024 1.3932654857635498
289 4.469208717346191 3.60384464263916 3.7797834873199463 2.7057597637176514 2.042365550994873 3.597038507461548 2.0451130867004395 0.608803927898407 1.3836013078689575 0.7247584462165833 1.2751458883285522
290 4.51082706451416 3.42889404296875 3.884958028793335 2.4784152507781982 2.3354146480560303 3.2308971881866455 1.9265162944793701 0.556996762752533 1.3709772825241089 0.8242772817611694 1.525644063949585
291 4.3422369956970215 3.39450740814209 3.7128915786743164 2.683076858520508 2.267652988433838 3.1794843673706055 2.023075819015503 0.6381442546844482 0.9640805125236511 0.7706867456436157 1.0536447763442993
292 4.671490669250488 3.523456573486328 3.8434503078460693 2.7121169567108154 2.3362584114074707 3.2652177810668945 2.082338571548462 0.6758286356925964 1.0281461477279663 0.7956183552742004 1.184722900390625
293 4.690716743469238 3.995574474334717 3.7095143795013428 2.6700472831726074 2.08022141456604 3.0450029373168945 2.235741138458252 0.9514849781990051 1.3753734827041626 1.056185007095337 1.3004652261734009
294 4.71236515045166 3.8303210735321045 4.148773670196533 2.68325138092041 2.2586910724639893 3.0490658283233643 2.775005340576172 0.8523871898651123 0.9070459604263306 0.7196279764175415 1.2839946746826172
295 4.694364547729492 3.917933464050293 4.0531816482543945 2.6467437744140625 2.2226476669311523 3.3580377101898193 2.441746234893799 0.7053097486495972 0.88825923204422 0.8558534383773804 1.4477308988571167
296 4.678681373596191 3.5821619033813477 4.333022594451904 2.6321229934692383 2.219419002532959 3.232271194458008 2.4185144901275635 0.7281804084777832 1.2001533508300781 0.8561747670173645 1.4420675039291382
297 4.622096538543701 3.7709197998046875 4.13887882232666 2.4736156463623047 2.2698142528533936 3.311220645904541 2.1196515560150146 0.9916353821754456 1.1747995615005493 0.7273356318473816 1.3703261613845825
298 4.700279235839844 3.805968999862671 3.799063205718994 2.6691412925720215 2.3685953617095947 3.3611066341400146 1.9729381799697876 0.8491686582565308 0.731894314289093 0.937340497970581 1.5162427425384521
299 4.68628454208374 3.7916581630706787 4.045712471008301 2.7834017276763916 2.1626784801483154 3.4985995292663574 2.0158116817474365 0.8440353274345398 0.9259665012359619 0.8156958818435669 1.252321720123291
300 4.596617698669434 3.5502452850341797 4.11811637878418 2.760730266571045 2.398552894592285 3.4758026599884033 2.243056535720825 0.7111787796020508 1.1699531078338623 0.6893777847290039 1.166399359703064
301 4.535920143127441 3.76202654838562 3.9949634075164795 2.536600351333618 2.118137836456299 3.396143913269043 2.4331321716308594 1.15647554397583 0.9383594989776611 0.8832736015319824 1.3157014846801758
302 4.4587626457214355 3.875779390335083 3.655874729156494 2.525876045227051 1.9673352241516113 3.3437211513519287 2.5030384063720703 0.9289520978927612 1.4200390577316284 0.8506990075111389 1.2885010242462158
303 4.300933361053467 3.6923372745513916 3.667818069458008 2.5731546878814697 2.137950897216797 3.3535640239715576 2.5503127574920654 0.9623329043388367 1.0628432035446167 0.6633597016334534 1.1878653764724731
304 4.197981834411621 3.6863222122192383 3.3559184074401855 2.732268810272217 2.030670404434204 3.557237148284912 2.430972099304199 0.6462805867195129 0.8615121245384216 0.7549251914024353 1.0034397840499878
305 4.308274269104004 3.669299364089966 3.874837636947632 2.7904412746429443 2.1684892177581787 3.4262778759002686 2.3076276779174805 0.6321856379508972 1.3199201822280884 0.720858097076416 1.062139630317688
306 4.219336032867432 3.7741661071777344 3.7135560512542725 2.8177945613861084 2.118213176727295 3.2850985527038574 2.3436710834503174 0.8233648538589478 1.1688340902328491 0.7746890783309937 0.9829092621803284
307 4.248348236083984 3.9330625534057617 3.7905290126800537 2.7962372303009033 2.015371799468994 3.105503559112549 2.347797393798828 1.3247945308685303 1.2746305465698242 0.6832039952278137 1.105115532875061
308 4.287217140197754 3.860300302505493 3.8681721687316895 2.535811185836792 2.15596079826355 3.1784720420837402 2.4303243160247803 0.9640716314315796 1.211508870124817 0.6661722660064697 1.1328688859939575
309 4.176192283630371 3.6959214210510254 3.781330108642578 2.539271831512451 2.195030927658081 3.274338722229004 2.29848051071167 0.719079852104187 1.3513370752334595 0.8091977834701538 1.064810872077942
310 4.0619378089904785 3.644727945327759 3.6148018836975098 2.5124614238739014 2.077112913131714 3.1413991451263428 2.451430320739746 1.1707324981689453 0.7463715076446533 0.7437784075737 1.1855310201644897
311 4.084698677062988 3.6111369132995605 3.488987684249878 2.6653735637664795 1.9240596294403076 3.2842907905578613 2.481675386428833 1.3092883825302124 1.1927798986434937 0.6396649479866028 1.143251895904541
312 4.225225925445557 3.559431314468384 3.8492016792297363 2.7387006282806396 2.0655710697174072 3.2717559337615967 2.3725967407226563 0.855218768119812 1.368253469467163 0.740321934223175 1.1828714609146118
313 4.432236671447754 3.625485897064209 4.135858535766602 2.4501731395721436 2.0014591217041016 3.3584275245666504 2.4986040592193604 1.2589638233184814 1.2216167449951172 0.9096937775611877 1.162671685218811
314 4.326326847076416 3.8691518306732178 3.6779167652130127 2.4757232666015625 1.9697421789169312 3.334321975708008 2.448112726211548 1.3526089191436768 1.0353838205337524 0.8483741879463196 0.9933251738548279
315 4.143899440765381 3.6036977767944336 3.785545825958252 2.4219586849212646 2.0482535362243652 3.55477237701416 2.2338478565216064 1.2832708358764648 1.498901128768921 0.7691603302955627 1.010378360748291
316 4.20596981048584 3.8211522102355957 3.5587317943573 2.699885129928589 2.023390769958496 3.2309322357177734 2.3961374759674072 0.8852977752685547 1.1856194734573364 0.8560336828231812 1.0212312936782837
317 4.526067733764648 3.9368577003479004 3.9055140018463135 2.565251350402832 2.0461506843566895 3.4985055923461914 2.3253486156463623 1.2212876081466675 1.0330801010131836 0.7499253749847412 1.3581081628799438
318 4.43427848815918 3.5963940620422363 4.00468111038208 2.555445909500122 2.2315726280212402 3.2051608562469482 2.439368486404419 0.7879752516746521 1.3910714387893677 1.0062865018844604 1.5678869485855103
319 4.243844985961914 3.5877115726470947 3.9043407440185547 2.3507909774780273 2.260389566421509 3.343719959259033 2.55299711227417 0.9248526096343994 1.466318130493164 0.7547785639762878 1.1938974857330322
320 4.170465469360352 3.6147422790527344 3.449507474899292 2.3802735805511475 2.181528329849243 3.2936861515045166 2.3602294921875 0.9785012602806091 1.3722203969955444 0.6636106371879578 1.401694655418396
321 4.155439376831055 3.3139021396636963 3.7442209720611572 2.507081985473633 2.4491751194000244 3.215566396713257 2.309486150741577 0.6120427250862122 1.005988597869873 0.7041859030723572 1.2705140113830566
322 4.4686760902404785 3.669889211654663 3.812877655029297 2.374238967895508 2.3212082386016846 3.2437915802001953 2.3536086082458496 0.6499720215797424 1.1989021301269531 0.8004773855209351 1.2041211128234863
323 4.3753581047058105 3.846865653991699 3.514657497406006 2.382248640060425 2.2245657444000244 3.2836039066314697 1.9402467012405396 0.8728351593017578 1.0170179605484009 0.7101479172706604 1.2388590574264526
324 4.320145606994629 3.442387104034424 3.5220093727111816 2.4515960216522217 2.269213914871216 3.2192647457122803 2.2020106315612793 1.0940256118774414 1.3864060640335083 0.6020048260688782 1.0543001890182495
325 4.368521690368652 3.595690965652466 3.563459634780884 2.483961820602417 2.282104253768921 3.2029812335968018 2.5022826194763184 1.0556329488754272 1.1211098432540894 0.6416622400283813 1.1491349935531616
326 4.299708843231201 3.364227056503296 3.8627822399139404 2.4173262119293213 2.185729742050171 3.1333329677581787 2.6028645038604736 1.0307338237762451 1.0917474031448364 0.8062452077865601 0.964260995388031
327 4.465219020843506 3.67470645904541 3.681318521499634 2.532893419265747 2.245427131652832 3.1887733936309814 2.6153368949890137 1.1573641300201416 1.2091120481491089 0.7872682809829712 0.908986508846283
328 4.622350215911865 3.511280059814453 4.315489768981934 2.462893009185791 2.402881622314453 3.319234609603882 2.539156675338745 0.9966749548912048 1.2278951406478882 0.6635504961013794 1.0602409839630127
329 4.57262659072876 3.3250298500061035 4.265144348144531 2.518073320388794 2.560704231262207 3.1696293354034424 2.2350313663482666 1.0686978101730347 1.1255967617034912 0.663555383682251 1.0343209505081177
330 4.4612812995910645 3.104402780532837 4.084423542022705 2.386866331100464 2.4649784564971924 3.388186454772949 2.2457590103149414 0.7860075831413269 1.081228256225586 0.6944354176521301 1.09824800491333
331 4.56926965713501 3.093815326690674 4.182758808135986 2.393681287765503 2.612414598464966 3.503801107406616 2.290898084640503 0.7196251749992371 1.3212106227874756 0.650690495967865 1.0392636060714722
332 4.585587501525879 3.5110981464385986 3.773545742034912 2.2842044830322266 2.444260597229004 3.40578556060791 2.2436742782592773 1.012158751487732 1.1800768375396729 0.641166090965271 1.0278428792953491
333 4.26495885848999 3.4672539234161377 3.6524367332458496 2.2991890907287598 2.4060633182525635 3.591456651687622 1.8411917686462402 1.1449604034423828 0.8682436347007751 0.7114861011505127 0.9437876343727112
334 4.4248223304748535 3.4594430923461914 3.708385467529297 2.175407648086548 2.3500614166259766 3.431497573852539 2.364302396774292 1.2739055156707764 0.7895060181617737 0.7238585948944092 1.052342176437378
335 4.49399471282959 3.50019907951355 4.09265661239624 2.2317254543304443 2.432861089706421 3.566310405731201 2.1452443599700928 1.241661787033081 0.6714271306991577 0.8075137734413147 1.2369935512542725
336 4.495436191558838 3.6086230278015137 4.1361165046691895 2.3816919326782227 2.524843454360962 3.5373470783233643 2.11234450340271 1.2760478258132935 0.9063230752944946 0.7868033647537231 1.216747760772705
337 4.461101055145264 3.6952755451202393 3.8138716220855713 2.3332483768463135 2.237489700317383 3.178983449935913 1.9162176847457886 1.4289792776107788 0.9052070379257202 0.7663147449493408 1.1800971031188965
338 4.3353095054626465 3.5860695838928223 3.8497447967529297 2.264075756072998 2.370778799057007 3.601179838180542 1.8415751457214355 1.3661365509033203 0.8881345987319946 0.7991030812263489 1.071656584739685
339 4.528895854949951 3.795707941055298 3.629202127456665 2.7220144271850586 2.4023351669311523 3.5299830436706543 2.3533952236175537 1.0393695831298828 0.9033511281013489 0.7136712670326233 1.2169084548950195
340 4.6214094161987305 3.8906402587890625 3.701458215713501 2.7429821491241455 2.411752462387085 3.388073682785034 2.159824848175049 1.1697598695755005 1.008978009223938 0.8184727430343628 1.1346356868743896
341 5.005549907684326 4.0514702796936035 3.778562068939209 2.866671323776245 2.6623663902282715 3.536128282546997 2.0509326457977295 1.4472596645355225 0.8380457162857056 0.8204345107078552 1.1972309350967407
342 4.721588134765625 4.051775932312012 3.827667474746704 2.982173204421997 2.582550525665283 3.417508125305176 1.779046654701233 1.9517526626586914 0.8028494119644165 0.7567950487136841 1.0770611763000488
343 4.6139116287231445 3.7338457107543945 3.971583127975464 2.751756191253662 2.5674386024475098 3.502920389175415 1.5880378484725952 1.64298677444458 1.1640472412109375 1.0527697801589966 1.2847872972488403
344 4.440382480621338 3.443772792816162 3.6717023849487305 2.6611435413360596 2.2799999713897705 3.595437526702881 1.631088137626648 1.3636202812194824 1.466701626777649 0.826205313205719 1.2007492780685425
345 4.506780624389648 3.797429323196411 3.650540351867676 2.794752597808838 2.40183162689209 3.2993323802948 1.3409961462020874 1.2752047777175903 0.9897036552429199 0.8786949515342712 1.2200385332107544
346 4.3344526290893555 3.6878068447113037 3.596888542175293 2.7681429386138916 2.301084280014038 3.1225924491882324 1.4467737674713135 1.3620686531066895 1.3805155754089355 0.7892700433731079 1.1454615592956543
347 4.554368495941162 3.3954973220825195 4.231554985046387 2.6583430767059326 2.497936725616455 3.2286527156829834 1.6206190586090088 0.9734904170036316 1.4755666255950928 0.6131373643875122 1.2149139642715454
348 4.52862024307251 3.4967994689941406 4.121258735656738 2.4303386211395264 2.470461368560791 3.2982397079467773 1.9957526922225952 0.8539132475852966 1.1054450273513794 0.7981629371643066 1.36187744140625
349 4.370715618133545 3.468240976333618 4.07179594039917 2.7029685974121094 2.3247785568237305 3.3069334030151367 2.161144733428955 1.0249680280685425 0.9499832987785339 0.6743459105491638 1.2907270193099976
350 4.441097259521484 3.4237024784088135 4.010782718658447 2.6770427227020264 2.403654098510742 3.1492373943328857 2.064988613128662 0.7152610421180725 0.9766966104507446 0.748399555683136 1.3715506792068481
351 4.710290431976318 3.958043336868286 4.11094331741333 2.9132094383239746 2.5932247638702393 3.313998222351074 1.76868736743927 1.1707935333251953 1.1436935663223267 0.5746386051177979 1.3009655475616455
352 4.684629440307617 3.9584591388702393 3.9501922130584717 3.0889668464660645 2.6780214309692383 3.37152099609375 1.888056755065918 1.2064192295074463 0.7459062933921814 0.6341241002082825 1.2434148788452148
353 4.508951187133789 3.547931432723999 3.961756467819214 2.9080188274383545 2.567432403564453 3.3782706260681152 1.5958669185638428 0.8975494503974915 1.1733613014221191 0.8464203476905823 1.3454796075820923
354 4.678853988647461 3.5595779418945313 4.085548400878906 2.8184101581573486 2.5838265419006348 3.4396140575408936 1.933595061302185 1.098031997680664 0.9537509083747864 1.0102314949035645 1.2240769863128662
355 4.595652103424072 3.327134370803833 3.8782148361206055 2.6922988891601563 2.508396625518799 3.4711639881134033 1.6337711811065674 0.9219172596931458 1.374263048171997 0.78476482629776 1.1733111143112183
356 4.565838813781738 3.6676065921783447 3.7898361682891846 2.8834726810455322 2.517364025115967 3.451364040374756 1.9138644933700562 1.076768159866333 1.4776387214660645 0.7161537408828735 1.2890346050262451
357 4.527099609375 3.5377118587493896 3.767191171646118 2.700322151184082 2.439725637435913 3.343271493911743 1.51751708984375 0.7037157416343689 1.4225486516952515 0.8126817345619202 1.3473904132843018
358 4.604034423828125 3.6054165363311768 3.7969014644622803 2.6895244121551514 2.5872085094451904 3.4458582401275635 1.8748829364776611 0.9173452258110046 1.1370362043380737 0.7171106934547424 1.2339314222335815
359 4.968526840209961 4.150042533874512 3.780125856399536 3.04360294342041 2.5779869556427 3.3054730892181396 1.6047999858856201 1.1255974769592285 1.3060052394866943 0.8690537810325623 1.3747732639312744
360 4.906263828277588 3.535936117172241 3.960927963256836 2.782217264175415 2.6214303970336914 3.374804973602295 2.1862897872924805 0.9354775547981262 1.0286295413970947 0.7349006533622742 1.2654997110366821
361 5.240119934082031 3.435324192047119 4.420419216156006 2.7488632202148438 2.8696134090423584 3.428676128387451 2.3142952919006348 0.6231981515884399 1.2507092952728271 0.9876489639282227 1.3257070779800415
362 5.107995986938477 3.496279239654541 3.8107080459594727 2.6315255165100098 2.569653272628784 3.4035890102386475 2.2678613662719727 0.8551361560821533 1.08388352394104 1.160646915435791 1.2309337854385376
363 5.105194568634033 3.5672335624694824 4.017601490020752 2.7251830101013184 2.492483377456665 3.5613088607788086 2.573363780975342 1.239824891090393 1.6760531663894653 1.1800161600112915 1.441279411315918
364 4.645771026611328 3.1988489627838135 3.6771724224090576 2.6337554454803467 2.3770902156829834 3.3536794185638428 2.4777705669403076 0.8377641439437866 0.6564563512802124 0.715907096862793 1.2764250040054321
365 4.644386291503906 3.155015707015991 3.513230085372925 2.67673397064209 2.458540439605713 3.488476276397705 2.5423989295959473 0.5771051049232483 0.9550294876098633 0.701116681098938 1.308753252029419
366 4.696069240570068 3.3396666049957275 3.462200880050659 2.7011783123016357 2.429352283477783 3.6317636966705322 2.540052890777588 0.7452809810638428 1.2422890663146973 0.6697559356689453 1.2586621046066284
367 4.774316787719727 3.1329259872436523 3.90441632270813 2.6410768032073975 2.3913943767547607 3.6095077991485596 2.1379809379577637 0.8775440454483032 1.4233938455581665 0.7455615997314453 1.271481990814209
368 4.663772106170654 3.2165985107421875 3.765230894088745 2.655479907989502 2.538107395172119 3.5599305629730225 2.169891595840454 1.2068672180175781 1.248827576637268 0.7247957587242126 1.3882280588150024
369 4.765536785125732 3.3985185623168945 3.7503409385681152 2.9271748065948486 2.399031400680542 3.574477195739746 2.3394148349761963 0.8994377255439758 1.195785403251648 0.6834722757339478 1.2973028421401978
370 4.845227241516113 3.2098822593688965 3.5997979640960693 2.839853525161743 2.430278778076172 3.472520112991333 1.9676669836044312 0.9877579808235168 1.092687964439392 0.6414967775344849 1.1205183267593384
371 4.582622528076172 3.3986058235168457 3.5726921558380127 2.8569133281707764 2.5635461807250977 3.2173643112182617 1.955734133720398 0.8909245133399963 0.9675830006599426 0.6731513142585754 1.3471341133117676
372 4.666213512420654 3.338555097579956 3.6262195110321045 2.6555397510528564 2.284299612045288 3.3392746448516846 2.1785435676574707 1.506595492362976 1.0639734268188477 0.9048876762390137 1.1416395902633667
373 4.8137102127075195 3.7471253871917725 3.7559051513671875 2.761643409729004 2.4055533409118652 3.046541690826416 2.0027832984924316 1.2796556949615479 1.2687772512435913 0.7596288919448853 1.2244681119918823
374 4.79793119430542 3.545959711074829 4.03294563293457 2.6781814098358154 2.656991958618164 3.057438373565674 1.6450879573822021 1.1868525743484497 1.1325289011001587 0.745330274105072 1.2459766864776611
375 4.590759754180908 3.5119338035583496 3.971285581588745 2.588195562362671 2.6053242683410645 3.2490553855895996 1.411307692527771 0.9869107007980347 1.0891860723495483 0.6491606831550598 1.3461225032806396
376 4.554406642913818 3.6480472087860107 3.724541664123535 2.76886248588562 2.1923372745513916 3.2098000049591064 1.760662317276001 1.0982036590576172 1.6581192016601563 0.8139234781265259 1.3609321117401123
377 4.781043529510498 3.8253872394561768 3.9294729232788086 2.9170849323272705 2.4074301719665527 3.2369654178619385 1.8104383945465088 1.0799665451049805 1.1012258529663086 0.8317335247993469 1.5253947973251343
378 4.584902763366699 3.3932440280914307 3.922360897064209 2.8417441844940186 2.347229480743408 3.3845438957214355 1.9059545993804932 1.1664882898330688 1.1795026063919067 0.6928035616874695 1.415833830833435
379 4.710577964782715 3.7071423530578613 4.03985595703125 2.9135048389434814 2.189845085144043 3.586643934249878 1.9406757354736328 1.0410594940185547 1.2840162515640259 0.6027688384056091 1.4929282665252686
380 4.765359401702881 3.5821497440338135 4.056385517120361 2.8483669757843018 2.370509386062622 3.323822259902954 1.8626426458358765 0.8783558011054993 1.5386666059494019 0.7564800977706909 1.225091576576233
381 4.843618392944336 3.7840723991394043 4.011855125427246 2.8677754402160645 2.2786762714385986 3.4795784950256348 1.897889494895935 1.3750072717666626 1.3010300397872925 0.8143858909606934 1.2244027853012085
382 4.5791802406311035 3.8309714794158936 3.8664093017578125 2.840559959411621 2.276198148727417 3.2821671962738037 1.6465216875076294 1.1792328357696533 1.2070814371109009 0.6692633032798767 1.1811726093292236
383 4.422171592712402 3.543107032775879 3.745649576187134 2.772686243057251 2.261505365371704 3.033942461013794 1.8998652696609497 0.95167475938797 1.0533244609832764 0.7655030488967896 1.2538414001464844
384 4.5020880699157715 3.4944872856140137 3.9261231422424316 2.683588981628418 2.2220308780670166 3.5213441848754883 2.0128488540649414 1.3245936632156372 1.1833144426345825 0.7298470139503479 1.143656849861145
385 4.637022018432617 3.486844778060913 4.0805511474609375 2.5422003269195557 2.242725372314453 3.3663010597229004 1.9085685014724731 0.9442578554153442 1.04172682762146 0.6325215101242065 1.3372604846954346
386 4.38813591003418 3.527524948120117 3.7952499389648438 2.6081089973449707 2.260725498199463 3.1550540924072266 1.7401515245437622 1.0237795114517212 1.124267339706421 0.5749834775924683 1.3200981616973877
387 4.726953506469727 3.64921498298645 4.1480278968811035 2.557504177093506 2.4859981536865234 3.5162861347198486 2.0333263874053955 1.129181981086731 1.0606931447982788 0.8379981517791748 1.3659818172454834
388 4.355416297912598 3.4773330688476563 4.046200752258301 2.7728912830352783 2.5142033100128174 2.7161407470703125 1.9898229837417603 1.425042748451233 1.0354753732681274 0.6799453496932983 1.446006417274475
389 4.418983459472656 3.584193229675293 3.8123929500579834 2.814807415008545 2.511063575744629 3.1163244247436523 1.8436212539672852 1.4534144401550293 1.013904094696045 0.6628420352935791 1.2557704448699951
390 4.310915470123291 3.5879290103912354 3.709290027618408 2.7351884841918945 2.321188449859619 3.1366324424743652 2.1197216510772705 1.458564281463623 1.0948437452316284 0.7114705443382263 1.205148696899414
391 4.548331260681152 3.9606618881225586 3.8976588249206543 2.8492040634155273 2.489049196243286 3.490549087524414 2.0127179622650146 1.758312702178955 0.7024742364883423 0.6896944642066956 1.2651678323745728
392 4.725976467132568 3.803678274154663 4.4703369140625 2.873478651046753 2.7983806133270264 3.1433050632476807 1.7678885459899902 1.3126713037490845 0.9055426716804504 0.8057594895362854 1.1702775955200195
393 4.705589294433594 3.8790998458862305 4.344069480895996 2.819268226623535 2.617161512374878 3.283538579940796 1.4731698036193848 1.681510329246521 0.8929715752601624 0.6498048901557922 1.13942551612854
394 4.287749767303467 3.5968456268310547 3.8075528144836426 2.5750293731689453 2.487187147140503 3.5762946605682373 1.4542325735092163 1.5477674007415771 1.0478525161743164 0.6874518394470215 1.2444748878479004
395 4.417696952819824 3.529238224029541 3.968062400817871 2.6334023475646973 2.4557619094848633 3.4147727489471436 1.892989993095398 1.154044270515442 0.6753171682357788 0.770818293094635 1.4382492303848267
396 4.3574113845825195 3.720989227294922 3.993555784225464 2.6291964054107666 2.5152385234832764 3.3870444297790527 1.6608256101608276 1.4235438108444214 0.7180395126342773 0.5917310118675232 1.4795453548431396
397 3.990441083908081 3.6031484603881836 3.5846104621887207 2.716376543045044 2.2190308570861816 3.1494200229644775 1.3757922649383545 1.4600844383239746 0.9609677791595459 0.8541420698165894 1.3862403631210327
398 4.071083068847656 3.6216652393341064 3.704352378845215 2.591174602508545 2.4141058921813965 3.222116470336914 1.3728715181350708 1.1597539186477661 1.3480560779571533 0.8173885345458984 1.5327385663986206
399 4.3096184730529785 3.889019012451172 3.6074631214141846 2.7126286029815674 2.366610527038574 3.226135492324829 1.8539111614227295 1.326737880706787 1.0586400032043457 0.8342791795730591 1.272944688796997
400 4.367374420166016 3.543649673461914 3.7808868885040283 2.6183035373687744 2.4803757667541504 3.2671420574188232 1.545109510421753 1.3692970275878906 0.8706629872322083 0.7500401735305786 1.4019286632537842
401 4.300269603729248 3.613384485244751 3.733612298965454 2.4865283966064453 2.2615292072296143 3.145334005355835 1.486656904220581 1.1559689044952393 0.8063854575157166 0.7860470414161682 1.1182971000671387
402 4.419033050537109 3.7000460624694824 3.722288131713867 2.4909508228302 2.198615074157715 3.2111706733703613 1.8809309005737305 1.1825419664382935 0.6916101574897766 0.7230260968208313 1.1641861200332642
403 4.464888095855713 3.4447736740112305 3.8484179973602295 2.4201302528381348 2.2650930881500244 3.3994956016540527 1.9733630418777466 1.1962336301803589 0.8319801688194275 0.6624116897583008 1.3479586839675903
404 4.192968845367432 3.3331751823425293 3.5924384593963623 2.4245729446411133 2.277315139770508 3.1390767097473145 1.6003926992416382 0.8764616250991821 0.8784990906715393 0.7451420426368713 1.3427485227584839
405 4.124118804931641 3.2640745639801025 3.7139463424682617 2.2593860626220703 2.3035061359405518 2.854513168334961 1.4812641143798828 0.9283318519592285 1.3081028461456299 0.7783821225166321 1.395263433456421
406 4.074322700500488 3.210068941116333 3.5827033519744873 2.1636500358581543 2.1404154300689697 2.85622501373291 1.6247071027755737 1.3678556680679321 1.0771358013153076 0.7056460976600647 1.3952142000198364
407 4.003693580627441 3.3133721351623535 3.6124162673950195 2.4292027950286865 2.148576021194458 2.91051983833313 1.5883688926696777 1.3460112810134888 0.922714352607727 1.2575067281723022 1.2756834030151367
408 4.100823879241943 3.1090176105499268 3.5700066089630127 2.132364511489868 2.2356369495391846 2.804206609725952 1.8178449869155884 1.4240317344665527 0.9748463034629822 0.8221942782402039 1.3516758680343628
409 4.32706356048584 3.3090901374816895 3.7240419387817383 2.1528561115264893 2.15407657623291 3.225452423095703 1.9741675853729248 1.8711645603179932 1.2389346361160278 0.7598480582237244 1.3840808868408203
410 4.380425453186035 3.2261667251586914 3.867292642593384 2.3942549228668213 2.240530252456665 3.2327075004577637 1.9417574405670166 1.1456786394119263 1.067744493484497 0.8393722176551819 1.3463236093521118
411 4.275572299957275 3.3564717769622803 4.0601301193237305 2.488746166229248 2.1151673793792725 2.9075231552124023 1.663712501525879 1.2972919940948486 1.2924864292144775 0.759384274482727 1.2620116472244263
412 4.44050931930542 3.4676308631896973 4.126058578491211 2.6389310359954834 2.23059344291687 3.3206934928894043 1.9752929210662842 1.5387543439865112 0.9996327757835388 1.0938173532485962 1.1874533891677856
413 4.273787021636963 3.17427921295166 3.7138779163360596 2.5053281784057617 2.303516387939453 3.3391880989074707 2.371411085128784 1.74416983127594 1.2382323741912842 0.9458372592926025 1.1786527633666992
414 4.339737415313721 3.2789101600646973 4.01707649230957 2.4874298572540283 2.377086877822876 3.3048927783966064 2.424154758453369 1.1698768138885498 1.6173651218414307 0.7525939345359802 1.310370683670044
415 4.5527753829956055 3.4250898361206055 4.079644680023193 2.421931266784668 2.3607394695281982 3.043363571166992 2.645822763442993 1.2048375606536865 1.4018898010253906 0.7285651564598083 1.2029848098754883
416 4.802027225494385 3.388047456741333 4.271484851837158 2.405100107192993 2.37044095993042 2.976947069168091 2.751389980316162 1.1121805906295776 1.4094347953796387 0.7457212209701538 1.3716157674789429
417 4.419013023376465 3.179718494415283 3.748940944671631 2.448171854019165 2.204113006591797 2.8517017364501953 2.3468728065490723 1.0065627098083496 1.0232090950012207 0.5815286636352539 1.1970192193984985
418 4.300247669219971 3.3961129188537598 3.642181873321533 2.500842809677124 2.3112785816192627 3.02154803276062 2.397662878036499 1.1238977909088135 0.9340362548828125 0.7384322881698608 1.2117905616760254
419 4.279345512390137 3.2968785762786865 3.757359266281128 2.3403968811035156 2.2386152744293213 2.5520496368408203 2.423187255859375 1.3977833986282349 1.3504126071929932 0.6374651789665222 1.1465076208114624
420 4.491144180297852 3.1285786628723145 3.7842564582824707 2.4493885040283203 2.399508476257324 2.911436080932617 2.6973347663879395 1.3716000318527222 1.4197505712509155 0.7161566019058228 1.2043628692626953
421 4.380703926086426 3.133150100708008 3.6961286067962646 2.3231146335601807 2.2946949005126953 3.183107376098633 2.703418254852295 1.5072522163391113 1.1395777463912964 0.7031831741333008 1.2691313028335571
422 4.261192798614502 3.259125232696533 3.7922096252441406 2.325704574584961 2.40657377243042 2.849172830581665 2.6809210777282715 1.4315565824508667 1.1714268922805786 0.7289599776268005 1.1787078380584717
423 4.030776023864746 3.2476651668548584 3.6878719329833984 2.355236530303955 2.103816509246826 2.9234824180603027 2.7818009853363037 1.6622962951660156 1.821367859840393 0.6268178224563599 1.2431811094284058
424 4.151406288146973 3.3210201263427734 3.64755916595459 2.416219711303711 2.222079277038574 2.9772162437438965 2.8512589931488037 1.4540207386016846 1.3902556896209717 0.6989936828613281 1.171366810798645
425 4.129281520843506 3.3127036094665527 3.7295620441436768 2.423307418823242 2.3528850078582764 2.506042718887329 2.8084499835968018 1.4572324752807617 1.0479230880737305 0.7179365754127502 1.1543841361999512
426 4.264382362365723 3.342085599899292 3.8846774101257324 2.309548854827881 2.333442211151123 2.487410545349121 2.6045079231262207 1.14657461643219 1.2430164813995361 0.6990379691123962 1.279745101928711
427 4.409082412719727 3.464630603790283 3.983830451965332 2.401273727416992 2.016460657119751 2.9054954051971436 2.6853795051574707 1.2905466556549072 1.4724925756454468 0.5289501547813416 1.115983009338379
428 4.329704284667969 3.4715888500213623 3.841752290725708 2.4851021766662598 2.3851583003997803 2.7448954582214355 2.653867244720459 1.2644624710083008 1.2404305934906006 0.7016035914421082 1.2467482089996338
429 4.385937690734863 3.603276014328003 3.8331804275512695 2.5096445083618164 2.3889963626861572 2.830049991607666 2.716209650039673 1.2432754039764404 1.202838659286499 0.5614244937896729 1.3608802556991577
430 4.324148178100586 4.034621238708496 3.6716089248657227 2.557441234588623 2.3248941898345947 2.213322639465332 2.7119147777557373 2.3555359840393066 1.1118414402008057 0.5883351564407349 1.3859449625015259
431 4.517327785491943 3.9612414836883545 3.7303757667541504 2.3777990341186523 2.234652280807495 2.3971712589263916 2.696153402328491 2.4034669399261475 1.146096110343933 0.5875411629676819 1.214843988418579
432 4.3839569091796875 3.6415858268737793 4.002229690551758 2.2040669918060303 2.279963731765747 2.299955368041992 2.4912667274475098 2.3656890392303467 1.5094131231307983 0.6184675693511963 1.310091257095337
433 4.499865531921387 3.857745409011841 3.8365182876586914 2.097355842590332 2.314898729324341 2.3780267238616943 2.708988666534424 2.1898369789123535 1.190028429031372 0.7173516154289246 1.2600266933441162
434 4.395275115966797 3.8507070541381836 3.707247018814087 2.120373010635376 2.2943825721740723 2.030344247817993 2.6978542804718018 1.622889518737793 1.0268195867538452 0.8254944682121277 1.1869741678237915
435 4.253265857696533 3.492673873901367 3.8916451930999756 2.117669105529785 2.345489740371704 2.3640055656433105 2.6215670108795166 1.3260589838027954 1.3508330583572388 0.5791594982147217 1.1292880773544312
436 4.459484100341797 3.27123761177063 3.9003653526306152 2.064577102661133 2.4694700241088867 2.1634018421173096 2.324052333831787 1.532340168952942 1.2660808563232422 0.8833203911781311 1.2048580646514893
437 4.386502742767334 3.135047435760498 3.4880852699279785 2.106377363204956 2.3450429439544678 2.1661574840545654 2.587362051010132 1.1908791065216064 0.9901508092880249 0.8409709930419922 1.133966326713562
438 4.452096939086914 3.337597131729126 3.6588222980499268 2.1876795291900635 2.237980842590332 1.890326976776123 2.658825635910034 1.408826231956482 1.2937791347503662 1.0551331043243408 1.2253926992416382
439 4.387256145477295 3.2825372219085693 3.663222551345825 2.09016752243042 2.3198471069335938 2.068411111831665 2.90997052192688 0.9316791892051697 0.9907367825508118 0.7461577653884888 1.2256133556365967
440 4.433104515075684 3.2059571743011475 3.464336395263672 2.2282557487487793 2.2444636821746826 2.310434341430664 2.7593252658843994 1.1859421730041504 0.8074836134910583 0.9991187453269958 1.3003249168395996
441 4.469794750213623 2.9934680461883545 3.8812496662139893 2.176182508468628 2.4640586376190186 2.4038755893707275 2.5630404949188232 0.9934433698654175 1.0770810842514038 0.9629005193710327 1.1809968948364258
442 4.387777328491211 3.178009033203125 3.831331729888916 2.295121669769287 2.3194007873535156 2.1217691898345947 2.573852300643921 0.7305858135223389 0.9718474745750427 0.7104567289352417 1.0895764827728271
443 4.676445484161377 3.4036474227905273 3.925135612487793 2.354160785675049 2.3256967067718506 1.7361894845962524 2.5988476276397705 1.2405146360397339 1.3848406076431274 1.0368070602416992 1.1996580362319946
444 4.7183661460876465 3.2226130962371826 3.9486470222473145 2.2873799800872803 2.302467107772827 1.8195087909698486 2.5872998237609863 1.2089201211929321 1.3701454401016235 1.009680151939392 1.2699013948440552
445 4.922120094299316 3.4251232147216797 4.0793328285217285 2.309976816177368 2.5148065090179443 1.9961820840835571 2.788268804550171 1.323135256767273 0.9958605766296387 0.8158562779426575 1.2858872413635254
446 4.695449352264404 3.1288912296295166 3.852778434753418 2.3995726108551025 2.444504499435425 2.3571019172668457 2.804255485534668 1.1565104722976685 1.0519440174102783 0.8903121948242188 1.3138736486434937
447 4.770531177520752 3.0105433464050293 4.042156219482422 2.2284188270568848 2.3994927406311035 2.17204213142395 2.725057601928711 1.1785004138946533 1.1877821683883667 0.8723151087760925 1.351959228515625
448 4.7798614501953125 3.069112777709961 3.888307571411133 2.3360888957977295 2.386355400085449 2.227383852005005 2.8472418785095215 1.2017842531204224 1.1772958040237427 0.9430266618728638 1.3477426767349243
449 4.781830787658691 3.272427797317505 4.202136039733887 2.4148361682891846 2.4155659675598145 2.581721067428589 2.7807815074920654 1.3629770278930664 1.0892812013626099 0.8048654198646545 1.2275093793869019
450 4.6884684562683105 3.449716329574585 3.778956174850464 2.497708559036255 2.2832860946655273 2.72309947013855 2.7868473529815674 1.2419990301132202 1.1702136993408203 0.8994701504707336 1.2652956247329712
451 4.725719928741455 3.5250778198242188 4.019819736480713 2.340528726577759 2.3763813972473145 2.52699875831604 2.680659532546997 1.0674527883529663 1.0408520698547363 0.8758169412612915 1.262020230293274
452 4.859102725982666 3.6597084999084473 4.052225589752197 2.302902936935425 2.5478408336639404 2.1992757320404053 2.8139419555664063 1.8961743116378784 0.9876524209976196 0.8602759838104248 1.279205322265625
453 4.5672831535339355 3.6082775592803955 3.9789810180664063 2.2447948455810547 2.5257277488708496 2.639616012573242 2.8179192543029785 1.848772644996643 1.1073341369628906 0.959463894367218 1.167276382446289
454 4.725839138031006 3.402719259262085 3.9479026794433594 2.3062009811401367 2.2245872020721436 2.5186750888824463 2.8013877868652344 1.43675696849823 1.2531697750091553 1.1166328191757202 1.2750142812728882
455 4.644947528839111 3.3033642768859863 3.767101526260376 2.3681044578552246 2.2549901008605957 1.882360816001892 2.8785157203674316 1.5963038206100464 1.2798408269882202 0.9275799989700317 1.2719870805740356
456 4.696580410003662 2.8357136249542236 3.7369041442871094 2.2319843769073486 2.409844398498535 1.7746508121490479 2.8142666816711426 1.37319815158844 0.9280226826667786 1.0937641859054565 1.333990216255188
457 4.77329683303833 3.118396282196045 3.8199198246002197 2.226245641708374 2.3948965072631836 1.8281532526016235 2.793410539627075 1.3976376056671143 1.7355866432189941 0.9571999311447144 1.2466375827789307
458 5.064093589782715 3.583979368209839 3.7894668579101563 2.65842604637146 2.342402458190918 2.114790678024292 2.835261106491089 1.612081527709961 1.176474690437317 1.117552638053894 1.2741336822509766
459 5.0319623947143555 3.2921853065490723 4.135109901428223 2.3997609615325928 2.440356492996216 1.5866011381149292 2.914360761642456 1.296807885169983 1.3284392356872559 1.0626370906829834 1.3700194358825684
460 5.151169776916504 3.494535446166992 4.321803569793701 2.4893181324005127 2.4894487857818604 2.0446505546569824 2.977172613143921 1.0289057493209839 1.078365683555603 0.9930930733680725 1.1306087970733643
461 5.010677337646484 3.4116291999816895 4.160876274108887 2.591503620147705 2.354945182800293 1.9461747407913208 2.88423490524292 1.7253059148788452 1.2014431953430176 0.9765369296073914 1.3739073276519775
462 4.896700382232666 3.1607213020324707 4.287278175354004 2.397311210632324 2.4664273262023926 1.796478509902954 2.9860424995422363 1.3282437324523926 0.9561790227890015 0.8553318381309509 1.229894757270813
463 4.899105548858643 3.3598220348358154 4.170015335083008 2.744335651397705 2.452664852142334 1.8824548721313477 2.5343570709228516 1.2431172132492065 1.400899887084961 0.9327771067619324 1.4098292589187622
464 4.853024959564209 3.566459894180298 4.234997272491455 2.506781816482544 2.483341932296753 1.8858007192611694 2.379589557647705 1.3130346536636353 1.3614882230758667 0.8474075794219971 1.3152709007263184
465 4.6638360023498535 3.8280656337738037 3.940419912338257 2.530675172805786 2.3502843379974365 1.9049152135849 2.4939122200012207 1.9439911842346191 1.1752369403839111 0.9857200980186462 1.2855838537216187
466 4.93776273727417 3.5395100116729736 4.3330888748168945 2.5268328189849854 2.5191538333892822 1.8779584169387817 2.5598199367523193 1.9949253797531128 1.5326392650604248 0.890545666217804 1.4038467407226563
467 4.836991310119629 3.1590945720672607 4.2100830078125 2.583099842071533 2.3919222354888916 1.8867937326431274 2.401332139968872 1.4244710206985474 1.1409317255020142 0.8705282807350159 1.4525871276855469
468 4.91755485534668 3.5149288177490234 4.443892002105713 2.5076675415039063 2.42167067527771 2.105886220932007 2.6454644203186035 0.9387681484222412 1.149130940437317 0.8297720551490784 1.4274638891220093
469 4.887639999389648 3.7202444076538086 4.439420700073242 2.610431671142578 2.510274887084961 2.2886416912078857 2.3111019134521484 1.9524266719818115 1.1353485584259033 0.9799615740776062 1.1828522682189941
470 4.846720218658447 3.3925881385803223 4.011417865753174 2.5358965396881104 2.4397828578948975 2.8907124996185303 2.42490816116333 1.6856868267059326 1.0045088529586792 0.9933274984359741 1.1914207935333252
471 4.772524356842041 3.4779574871063232 4.3587541580200195 2.4897775650024414 2.6658449172973633 2.6695268154144287 1.9340442419052124 1.5479743480682373 1.1748100519180298 0.8198258280754089 1.1826280355453491
472 4.841100692749023 3.5461292266845703 4.143385410308838 2.5393168926239014 2.5305886268615723 2.587372064590454 2.246469020843506 1.4683550596237183 0.9469302892684937 0.9006513357162476 1.2518925666809082
473 4.71143913269043 3.4233803749084473 4.002397537231445 2.598247528076172 2.418952703475952 2.776738166809082 2.3391456604003906 1.9804115295410156 1.1377856731414795 0.9525324106216431 1.170428991317749
474 4.741997241973877 3.775463104248047 4.086463928222656 2.7149951457977295 2.60426926612854 2.730985164642334 2.112501859664917 1.700812578201294 1.0811270475387573 0.9411390423774719 1.2680723667144775
475 4.781412601470947 3.678218364715576 4.173490524291992 2.6730995178222656 2.6598715782165527 2.61667537689209 2.1897740364074707 1.3705250024795532 1.3954410552978516 0.8479998111724854 1.2907500267028809
476 4.440497875213623 3.4186275005340576 3.71638560295105 2.5400607585906982 2.4355502128601074 2.5918946266174316 1.9095746278762817 1.5762139558792114 1.0824304819107056 0.7533921003341675 1.1298887729644775
477 4.1509690284729 3.2975051403045654 3.6455607414245605 2.5470824241638184 2.485680103302002 2.3638038635253906 1.8181002140045166 1.3211281299591064 1.1710994243621826 0.6541635394096375 1.2309154272079468
478 4.320652008056641 3.39544415473938 3.846168041229248 2.684976577758789 2.4139249324798584 2.491915702819824 1.813603162765503 1.4905589818954468 1.2537814378738403 0.7201595902442932 1.1869220733642578
479 4.222724437713623 3.2994680404663086 3.7826571464538574 2.5819528102874756 2.318247079849243 2.6779494285583496 1.7069672346115112 1.5436402559280396 1.2612295150756836 0.6025873422622681 1.2127716541290283
480 4.588840484619141 3.3090527057647705 4.025843143463135 2.4934310913085938 2.401564121246338 2.575854539871216 1.9969173669815063 0.9422200322151184 1.215897560119629 0.8117325901985168 1.3100852966308594
481 4.42367696762085 3.5128519535064697 4.015440464019775 2.6562788486480713 2.3786282539367676 2.395455837249756 2.019582748413086 1.37919282913208 1.3088222742080688 0.7697167992591858 1.2341585159301758
482 4.2402663230896 3.0674362182617188 3.9032351970672607 2.5782082080841064 2.031834125518799 2.3986542224884033 2.277009963989258 1.4794151782989502 1.306341290473938 0.700194776058197 1.2524125576019287
483 4.395847797393799 3.1090643405914307 3.9118266105651855 2.5520853996276855 2.285684585571289 2.574286937713623 2.1578176021575928 1.7133913040161133 1.1658122539520264 0.6378659605979919 1.2821242809295654
484 4.469881057739258 3.29779052734375 4.145405292510986 2.784865617752075 2.307530403137207 2.492849826812744 2.2068164348602295 1.328744888305664 1.3085289001464844 0.7223528623580933 1.1226303577423096
485 4.244548797607422 3.251768112182617 4.002480983734131 2.477116107940674 2.1783196926116943 2.0922088623046875 2.019409418106079 2.151533365249634 1.4650782346725464 0.7628250122070313 1.226595163345337
486 4.47025203704834 3.193542003631592 4.024078845977783 2.574958324432373 2.26751446723938 2.2327182292938232 2.200538158416748 1.8029063940048218 1.3382213115692139 0.6898488998413086 1.285884976387024
487 4.57318639755249 3.217888116836548 3.7804715633392334 2.5213370323181152 2.2854604721069336 2.169055223464966 2.2008934020996094 1.4712307453155518 0.6554588079452515 0.6721696853637695 1.3245621919631958
488 4.817934036254883 3.421032428741455 4.049450874328613 2.720346450805664 2.546015501022339 2.2035374641418457 2.2599306106567383 1.4646053314208984 1.0784690380096436 0.7556754946708679 1.3115246295928955
489 4.788427829742432 3.5505642890930176 4.1186299324035645 2.6853973865509033 2.380222797393799 2.2354917526245117 2.507357597351074 1.733399510383606 1.0501223802566528 0.8063496351242065 1.6062967777252197
490 4.662875652313232 3.3452274799346924 3.844762086868286 2.847860813140869 2.4016401767730713 2.0929136276245117 2.5344724655151367 1.3806757926940918 1.0757256746292114 0.9111055135726929 1.4179608821868896
491 4.548829078674316 2.9954216480255127 3.832737684249878 2.6010313034057617 2.0361196994781494 2.3430964946746826 2.4770967960357666 1.328912615776062 1.0734612941741943 0.7300885915756226 1.361741065979004
492 4.57412052154541 3.181222915649414 4.015425205230713 2.542245388031006 1.877690315246582 2.4152092933654785 2.438856601715088 1.0816547870635986 1.7627787590026855 0.7574702501296997 1.199550986289978
493 4.640544414520264 3.2738146781921387 4.2047295570373535 2.405937433242798 2.136695384979248 2.226818561553955 2.4593145847320557 1.3542290925979614 1.6143285036087036 0.6868457794189453 1.213004231452942
494 4.855874061584473 3.595327377319336 4.325730800628662 2.527261257171631 1.947470784187317 2.2816481590270996 2.540287971496582 1.7375818490982056 1.0298820734024048 0.6215972304344177 1.2006099224090576
495 4.85885763168335 3.487403154373169 4.283465385437012 2.6686673164367676 2.00553035736084 2.6698856353759766 2.3762574195861816 1.7002636194229126 1.457893967628479 0.7443879842758179 1.2971348762512207
496 4.452666759490967 3.33686900138855 4.073751449584961 2.681666612625122 1.8924038410186768 2.2330682277679443 2.5827553272247314 1.3790595531463623 1.409340500831604 0.7713637351989746 1.1916576623916626
497 4.600111961364746 3.658247232437134 4.0490827560424805 2.8828859329223633 2.0001094341278076 2.3734254837036133 2.611933946609497 1.7431665658950806 1.438692569732666 0.5835111141204834 1.266927719116211
498 4.744163513183594 3.6163148880004883 4.489075183868408 2.839398145675659 2.045182466506958 2.1577398777008057 2.521115779876709 2.1635611057281494 1.6311670541763306 0.5824828743934631 1.3070648908615112
499 4.656192779541016 3.405019998550415 4.066812038421631 2.8361833095550537 2.0684351921081543 2.1877329349517822 2.511326551437378 1.6968116760253906 1.3886891603469849 0.7791333198547363 1.2608110904693604
500 4.419671058654785 3.1020946502685547 3.8058812618255615 2.5727436542510986 1.9255400896072388 2.2858710289001465 2.520787239074707 1.2569562196731567 0.9693790078163147 0.6512807011604309 1.2422622442245483
501 4.6119232177734375 3.248429775238037 3.947741746902466 2.5747475624084473 1.779139518737793 2.176136016845703 2.6719884872436523 1.5652836561203003 0.8291357755661011 0.7500810623168945 1.4431549310684204
502 4.37229585647583 2.965858221054077 3.898099899291992 2.434190511703491 2.002185821533203 2.042379856109619 2.743776321411133 1.3959200382232666 0.850670337677002 0.61257004737854 1.1976426839828491
503 4.555839538574219 3.019000768661499 4.2617034912109375 2.579834461212158 2.1475467681884766 1.8206628561019897 2.7136480808258057 1.0333291292190552 1.2230545282363892 0.6510986685752869 1.4705252647399902
504 4.67461633682251 3.1133244037628174 4.621391773223877 2.6624863147735596 2.0240442752838135 1.7019908428192139 2.5815160274505615 1.1627998352050781 1.4158943891525269 0.8928564190864563 1.331916332244873
505 4.684557914733887 3.489523410797119 4.599958896636963 2.8632495403289795 1.9465160369873047 1.9880034923553467 2.622009754180908 1.279604196548462 1.5128153562545776 0.735024094581604 1.1694406270980835
506 4.739767551422119 3.3563003540039063 4.3720245361328125 2.642225503921509 1.9614418745040894 1.8853189945220947 2.678342342376709 0.9176812171936035 1.7090219259262085 0.8383646607398987 1.4118865728378296
507 4.812735557556152 3.4598398208618164 4.359233856201172 2.7041101455688477 2.0253050327301025 2.030271530151367 2.8760550022125244 1.4189705848693848 1.378639578819275 0.8429083824157715 1.278153657913208
508 4.983997821807861 3.271512031555176 4.646905899047852 2.7621536254882813 1.9708607196807861 1.5686298608779907 2.7148189544677734 1.5092699527740479 1.2182955741882324 0.701273500919342 1.179826259613037
509 5.0770697593688965 3.394202470779419 4.678314685821533 2.8527255058288574 2.189591646194458 1.690016269683838 2.7174901962280273 1.1576428413391113 1.0903147459030151 0.6336190700531006 1.4073272943496704
510 5.058288097381592 3.330533266067505 4.687353610992432 2.9576992988586426 2.2576417922973633 1.8724757432937622 2.6934566497802734 1.5561193227767944 1.33100426197052 0.7890233993530273 1.3457823991775513
511 5.125836372375488 3.3550446033477783 4.772867679595947 2.940603494644165 2.0756614208221436 1.8744477033615112 2.553887367248535 1.3706594705581665 1.0765697956085205 0.7176969647407532 1.3112050294876099
512 5.165245056152344 3.2940587997436523 4.641149997711182 2.692079782485962 2.15775203704834 1.933824062347412 2.5771074295043945 1.330937385559082 1.1904518604278564 0.7040589451789856 1.3468692302703857
513 4.956043243408203 3.2951467037200928 4.500962734222412 2.7347726821899414 2.231923818588257 1.6965386867523193 2.6454129219055176 0.9072583317756653 1.1237930059432983 0.6393066644668579 1.3440488576889038
514 4.856380939483643 3.16729736328125 4.297957420349121 2.7214162349700928 2.076744318008423 1.8312718868255615 2.5058677196502686 1.0589039325714111 0.8715766072273254 0.7434136271476746 1.5044474601745605
515 5.194260120391846 3.2723588943481445 4.692926406860352 2.6867806911468506 2.3322949409484863 1.900918960571289 2.6337172985076904 1.3266326189041138 1.35617995262146 0.6641997694969177 1.2996392250061035
516 5.217024803161621 3.27034330368042 4.639061450958252 2.8879098892211914 2.3551015853881836 1.684093713760376 2.5890493392944336 1.105506181716919 1.1346431970596313 0.8373206257820129 1.5498672723770142
517 5.2258429527282715 3.1744375228881836 4.490810394287109 2.613098382949829 2.2470269203186035 1.6936835050582886 2.6068198680877686 1.2916984558105469 1.142601490020752 0.966309666633606 1.5018948316574097
518 5.213064193725586 3.036243438720703 4.869283676147461 2.4941587448120117 2.34763503074646 2.0438034534454346 2.598588466644287 1.2440240383148193 0.7553930878639221 0.7109513878822327 1.271036982536316
519 4.938178062438965 3.0811541080474854 4.44916296005249 2.6693480014801025 2.229943037033081 2.308380365371704 2.5277624130249023 0.877709686756134 0.9416476488113403 0.7519786357879639 1.3795615434646606
520 4.847694396972656 3.3172824382781982 4.4597487449646 2.6852545738220215 2.45206356048584 1.870969295501709 2.6355490684509277 1.5821369886398315 1.3640248775482178 0.6847869753837585 1.2918732166290283
521 4.975778579711914 3.2142419815063477 4.692770004272461 2.644223928451538 2.3726515769958496 1.9741266965866089 2.5276310443878174 1.5713690519332886 1.1332510709762573 0.8117461204528809 1.5485389232635498
522 5.324244976043701 3.1956536769866943 5.000245571136475 2.43609619140625 2.1412644386291504 1.9152628183364868 2.7505335807800293 1.3379641771316528 1.2542909383773804 0.9277530312538147 1.3913410902023315
523 5.180987358093262 3.2097203731536865 4.48054313659668 2.523139476776123 2.4551687240600586 1.89293372631073 2.5076687335968018 1.355009913444519 0.9729645848274231 0.825943112373352 1.3115487098693848
524 5.169027805328369 2.966810703277588 4.643669128417969 2.2981810569763184 2.2381153106689453 2.433948278427124 2.5880966186523438 1.1048041582107544 1.0202419757843018 0.8434439301490784 1.3601925373077393
525 5.225213527679443 3.4367711544036865 4.749659538269043 2.5495221614837646 2.3148088455200195 2.5371079444885254 2.39278507232666 1.646561861038208 0.9446521401405334 0.8680601716041565 1.3930078744888306
526 5.298916339874268 3.5848429203033447 4.802755355834961 2.7636444568634033 2.408297061920166 2.447510242462158 2.515155553817749 1.6998411417007446 1.2350696325302124 0.8763289451599121 1.2748620510101318
527 5.27355432510376 3.3994743824005127 4.803961277008057 2.6615149974823 2.4172093868255615 2.5750198364257813 2.4542105197906494 1.1632143259048462 1.2825729846954346 0.714059054851532 1.1417068243026733
528 5.547269821166992 3.292924642562866 4.752388954162598 2.4833056926727295 2.4292290210723877 2.282095432281494 2.312448501586914 1.2984962463378906 1.565517783164978 0.693500280380249 1.52029550075531
529 5.378238201141357 2.9897162914276123 4.925504207611084 2.584507942199707 2.446742057800293 2.3531081676483154 2.4008259773254395 1.1742520332336426 1.0221360921859741 0.7767441868782043 1.4779146909713745
530 5.3604841232299805 3.129847526550293 4.960954189300537 2.492236375808716 2.279911994934082 2.438082218170166 2.514761209487915 1.751593828201294 1.135300874710083 0.7791191935539246 1.3540822267532349
531 5.48500919342041 3.006300926208496 4.899069786071777 2.598560333251953 2.4458625316619873 2.459653854370117 2.6189754009246826 1.2078994512557983 0.9793431758880615 0.8205564022064209 1.5813628435134888
532 5.226894378662109 2.8850409984588623 4.996224403381348 2.293666124343872 2.230544328689575 2.4069342613220215 2.532402753829956 1.4637454748153687 1.331773281097412 0.8320398330688477 1.2620755434036255
533 5.451730251312256 3.2140657901763916 5.192556381225586 2.171513080596924 2.317068576812744 2.5266849994659424 2.4975452423095703 1.611679196357727 1.586614727973938 0.7765592336654663 1.301041603088379
534 5.3533782958984375 3.228771686553955 4.910946846008301 2.2536847591400146 2.2803878784179688 2.3374438285827637 2.6451711654663086 1.9906086921691895 1.0159540176391602 0.8671367764472961 1.3784970045089722
535 5.540708541870117 3.0479469299316406 5.01627779006958 2.360473155975342 2.4199016094207764 2.468914747238159 2.762765645980835 1.5447403192520142 0.9489917159080505 0.7793976068496704 1.3276947736740112
536 5.356861114501953 3.219961643218994 5.050246715545654 2.284592390060425 2.3299553394317627 2.558034658432007 2.5809359550476074 1.718130111694336 1.196569561958313 0.8006817102432251 1.1996852159500122
537 5.158707618713379 3.5084967613220215 4.679561138153076 2.4438273906707764 2.330482006072998 2.488292694091797 2.6748223304748535 1.88428795337677 1.2321412563323975 0.9495471715927124 1.0497008562088013
538 5.1860270500183105 3.4098474979400635 4.785378456115723 2.4114556312561035 2.303558826446533 2.5277364253997803 2.961994171142578 1.634701132774353 1.0099636316299438 0.8957133889198303 1.1676784753799438
539 4.991945266723633 3.4317283630371094 4.546515464782715 2.444782257080078 2.5772042274475098 2.513038158416748 2.560091495513916 1.7600246667861938 1.620223045349121 0.7245344519615173 1.4050252437591553
540 5.114367961883545 3.3590636253356934 4.747089862823486 2.414996385574341 2.449603796005249 2.5066657066345215 2.63079571723938 1.511698603630066 1.8305680751800537 0.7002024054527283 1.5600740909576416
541 5.251580715179443 3.371159553527832 4.654156684875488 2.5395774841308594 2.3123672008514404 2.662853956222534 2.6153910160064697 1.3528215885162354 1.1007628440856934 0.8497524857521057 1.4136639833450317
542 5.184090614318848 3.1370513439178467 4.4388747215271 2.4578981399536133 2.370836019515991 2.5022904872894287 2.6233789920806885 1.6580919027328491 1.3259028196334839 0.8798618912696838 1.4350519180297852
543 5.250444412231445 3.4248573780059814 4.35158634185791 2.712130546569824 2.4985759258270264 2.5459957122802734 2.4972853660583496 1.3990644216537476 1.008310317993164 0.8001941442489624 1.6774888038635254
544 5.384793281555176 3.5303289890289307 4.624345302581787 2.7430951595306396 2.3603832721710205 2.6848058700561523 2.6425068378448486 1.8567702770233154 1.0684438943862915 0.7471269369125366 1.3282872438430786
545 5.091602325439453 2.9643290042877197 4.406827449798584 2.492047071456909 2.234888792037964 2.6008963584899902 2.69344425201416 1.4242769479751587 1.2502853870391846 0.6248570084571838 1.4501413106918335
546 5.38542366027832 3.2365763187408447 4.792118549346924 2.330596446990967 2.5225107669830322 2.6540374755859375 2.5927679538726807 1.919054388999939 0.9125897884368896 0.7029785513877869 1.400208592414856
547 5.086916923522949 3.2790181636810303 4.732541084289551 2.4605276584625244 2.4434125423431396 2.639605760574341 2.628754138946533 1.7811017036437988 1.046975016593933 0.8285230398178101 1.1812634468078613
548 5.526792526245117 3.1897432804107666 4.968824863433838 2.602741003036499 2.63883376121521 2.663785696029663 2.8029205799102783 1.4025975465774536 1.1663563251495361 0.6888989806175232 1.483792781829834
549 5.235252857208252 2.99716854095459 4.781726837158203 2.5037593841552734 2.6226987838745117 2.5766491889953613 2.720153331756592 1.2622770071029663 1.2254652976989746 0.8001793622970581 1.2660940885543823
550 5.44157075881958 3.0876448154449463 4.930081367492676 2.470458507537842 2.687955856323242 2.615917444229126 2.6098244190216064 2.3877973556518555 1.400537371635437 0.7423596382141113 1.4284241199493408
551 5.4835309982299805 3.227415084838867 4.533592700958252 2.619981050491333 2.6812496185302734 2.7554564476013184 2.476142644882202 2.1054844856262207 1.4820982217788696 0.7764630913734436 1.353416919708252
552 5.383960723876953 3.207672595977783 4.653842926025391 2.261613130569458 2.6650590896606445 2.5596835613250732 2.4853432178497314 1.9043797254562378 0.9569098353385925 0.8051428198814392 1.4490042924880981
553 5.133262634277344 3.2467899322509766 4.430540561676025 2.556612014770508 2.5967628955841064 2.5352442264556885 2.481360673904419 1.5781887769699097 1.076978087425232 0.8206842541694641 1.4426360130310059
554 5.15338134765625 3.2330384254455566 4.384956359863281 2.407059907913208 2.4295194149017334 2.464137077331543 2.5368292331695557 1.9549988508224487 1.0920226573944092 0.8875336050987244 1.3430880308151245
555 5.257641315460205 3.087921619415283 4.501114845275879 2.36012864112854 2.6124186515808105 2.600529909133911 2.5324831008911133 2.1214349269866943 0.934576153755188 0.741296112537384 1.6105448007583618
556 5.015610218048096 2.968019962310791 4.538380146026611 2.295098304748535 2.2689414024353027 2.4200305938720703 2.6556310653686523 1.920314908027649 0.974689781665802 0.8805999159812927 1.3634281158447266
557 5.050783634185791 3.223466396331787 4.770842552185059 2.378787040710449 2.348604917526245 2.4683196544647217 2.613586187362671 1.8760846853256226 1.270843505859375 1.0894196033477783 1.515560269355774
558 5.094334602355957 2.994603157043457 4.40659236907959 2.242029905319214 2.2151637077331543 2.4401967525482178 2.5849108695983887 1.8914775848388672 1.2222883701324463 0.985404372215271 1.4701943397521973
559 5.32718563079834 3.0143110752105713 4.64690637588501 2.3958914279937744 2.405264139175415 2.476278305053711 1.908696174621582 1.4353938102722168 1.0750398635864258 0.8020198345184326 1.4778940677642822
560 4.976958751678467 3.2203798294067383 4.2039055824279785 2.4619805812835693 2.351569175720215 2.688015937805176 2.3932273387908936 1.7143722772598267 1.1701719760894775 0.8511431813240051 1.4148433208465576
561 4.891173839569092 3.1078245639801025 3.875417947769165 2.3991758823394775 2.2206573486328125 2.5038797855377197 2.55377197265625 1.6889418363571167 0.8463547825813293 0.6806597113609314 1.419520378112793
562 5.031543731689453 3.4304137229919434 4.22570276260376 2.6016602516174316 2.2941956520080566 2.6035330295562744 2.6878483295440674 1.7761507034301758 0.7565481066703796 0.7264448404312134 1.3447721004486084
563 5.067704677581787 3.3291375637054443 4.332900047302246 2.390225648880005 2.327918767929077 2.676649332046509 2.4232914447784424 1.110109567642212 1.20210862159729 0.7910143733024597 1.3791018724441528
564 5.329035758972168 3.1577765941619873 4.372642517089844 2.3361759185791016 2.652501106262207 2.6244049072265625 2.2775402069091797 1.3138670921325684 1.1641806364059448 0.6272429823875427 1.5250784158706665
565 5.070077896118164 3.253632068634033 4.179016590118408 2.3549141883850098 2.4180216789245605 2.617520570755005 2.077141523361206 1.7314343452453613 1.1419093608856201 0.6968151926994324 1.5956138372421265
566 5.100831508636475 3.3244521617889404 4.274074077606201 2.415998935699463 2.607710599899292 2.5881073474884033 1.9786267280578613 1.7353123426437378 1.104109764099121 0.7112012505531311 1.4827417135238647
567 5.083628177642822 3.396588087081909 4.096944332122803 2.370542287826538 2.460578203201294 2.691765308380127 2.2079780101776123 1.6015701293945313 1.0687931776046753 0.702857494354248 1.541480302810669
568 4.969240188598633 3.4062323570251465 4.114190101623535 2.370661497116089 2.460252523422241 2.750453472137451 2.237996816635132 1.7486324310302734 1.0077378749847412 0.5220500826835632 1.5685495138168335
569 5.162474155426025 3.548208236694336 4.188342094421387 2.516024351119995 2.6473357677459717 2.8168139457702637 1.9593064785003662 2.084895133972168 1.0634266138076782 0.9379891157150269 1.5205649137496948
570 4.950467586517334 3.2059359550476074 4.094766616821289 2.384843111038208 2.2833969593048096 2.677640676498413 2.1470701694488525 1.4971901178359985 1.1716954708099365 0.9483572840690613 1.5269447565078735
571 5.266706466674805 3.217818021774292 4.355090141296387 2.1894304752349854 2.5060768127441406 2.58034610748291 2.3424038887023926 1.4878458976745605 1.2373446226119995 0.8367497324943542 1.369883418083191
572 5.494102478027344 3.4790608882904053 4.605081558227539 2.4722747802734375 2.4479053020477295 2.575984001159668 2.1582279205322266 1.1931440830230713 1.3410896062850952 0.7546407580375671 1.5673736333847046
573 5.473609447479248 3.43121600151062 4.381142616271973 2.5171501636505127 2.3816192150115967 2.5752484798431396 2.317135810852051 1.3520746231079102 1.1825772523880005 0.7124606966972351 1.4720463752746582
574 4.970711708068848 3.473964214324951 3.7853004932403564 2.5385959148406982 2.316129446029663 2.4926791191101074 2.312570810317993 1.3886356353759766 1.2917861938476563 0.6928166151046753 1.4674197435379028
575 5.017843246459961 3.120154619216919 4.169312000274658 2.2481679916381836 2.443570613861084 2.503655195236206 2.2661654949188232 1.253247618675232 1.4486390352249146 0.7180436849594116 1.5009862184524536
576 4.78171968460083 3.3335554599761963 4.220310211181641 2.2889347076416016 2.420285224914551 2.5334420204162598 2.01409649848938 1.5022118091583252 1.3385803699493408 0.7958159446716309 1.6125364303588867
577 4.759705066680908 3.229015350341797 4.147132873535156 2.3378305435180664 2.595515489578247 2.38844633102417 2.1975603103637695 1.0389397144317627 1.1050865650177002 0.8656167984008789 1.255109429359436
578 5.086513519287109 3.338243007659912 4.443388938903809 2.2356672286987305 2.671653985977173 2.455557107925415 2.5139007568359375 1.319823145866394 1.035417914390564 0.6348172426223755 1.3098726272583008
579 5.224660873413086 3.0596213340759277 4.560355186462402 2.2931089401245117 2.5877153873443604 2.217771291732788 2.338131904602051 1.545741081237793 1.140510082244873 0.8546559810638428 1.441301703453064
580 5.119410514831543 3.1259334087371826 4.407690048217773 2.3730714321136475 2.7028026580810547 2.4077134132385254 2.2594025135040283 1.5426185131072998 0.8660796284675598 0.7491529583930969 1.5044136047363281
581 4.950227737426758 3.275722026824951 3.978740930557251 2.4903292655944824 2.4452884197235107 2.3119723796844482 2.0919954776763916 1.729526400566101 1.0565764904022217 0.6341589689254761 1.3456698656082153
582 5.135184288024902 3.189265727996826 3.846200942993164 2.2683329582214355 2.375894784927368 2.4536876678466797 1.926520824432373 1.5760902166366577 1.1490453481674194 0.6335405111312866 1.3964698314666748
583 5.225038528442383 3.3594131469726563 3.922394037246704 2.2721123695373535 2.2696385383605957 2.686375379562378 2.253957509994507 1.8897823095321655 0.8024558424949646 0.7296538352966309 1.343908429145813
584 5.3942790031433105 3.376392364501953 4.387942314147949 2.466334342956543 2.5499255657196045 2.4428813457489014 2.129908323287964 1.373085618019104 0.592104434967041 0.8981999754905701 1.3570935726165771
585 5.137706756591797 3.238294839859009 4.2644124031066895 2.383450508117676 2.544987678527832 2.434288263320923 2.06499981880188 1.32607901096344 0.9276175498962402 0.865966260433197 1.4600611925125122
586 5.23708963394165 3.375610113143921 4.061442852020264 2.4429845809936523 2.398881673812866 2.4707932472229004 2.3245480060577393 1.8931485414505005 0.7186128497123718 0.6548256278038025 1.326464295387268
587 5.27548360824585 3.440307140350342 3.9166669845581055 2.494476556777954 2.438863515853882 2.650862693786621 2.3323447704315186 1.5060027837753296 0.8650994300842285 0.5794393420219421 1.46251380443573
588 5.318562984466553 3.1656177043914795 4.151001453399658 2.316757917404175 2.462120532989502 2.6698834896087646 2.1113202571868896 1.3439439535140991 0.9610989093780518 0.7900398373603821 1.5238730907440186
589 5.387414932250977 3.4645745754241943 4.171318531036377 2.3901255130767822 2.553102970123291 2.4885923862457275 2.3201112747192383 2.000195026397705 0.9887611865997314 0.7175049781799316 1.4179638624191284
590 5.470556735992432 3.598313331604004 4.491456508636475 2.355701446533203 2.659351110458374 2.545969247817993 2.0903637409210205 1.6876927614212036 0.8762625455856323 0.8260936737060547 1.3975930213928223
591 5.466353416442871 3.6498491764068604 4.145074367523193 2.2981762886047363 2.422670841217041 2.6550652980804443 2.0338504314422607 1.9452522993087769 1.5311906337738037 0.8680979609489441 1.3576654195785522
592 5.19533634185791 3.109511137008667 4.052732467651367 2.255183696746826 2.4758036136627197 2.7519524097442627 1.9424699544906616 1.5777641534805298 1.0456268787384033 0.8539913892745972 1.4416389465332031
593 5.381377220153809 3.414430856704712 4.193953037261963 2.3219797611236572 2.507544994354248 2.7432427406311035 2.1934010982513428 1.9629673957824707 1.2637888193130493 0.8264766931533813 1.2669274806976318
594 5.36173677444458 3.474644899368286 3.897292137145996 2.4384264945983887 2.3941242694854736 2.5331313610076904 2.1960818767547607 1.6564738750457764 0.8451563119888306 0.7256761789321899 1.361287236213684
595 5.17303991317749 3.164268732070923 3.7965662479400635 2.3406636714935303 2.2957687377929688 2.4098904132843018 2.1655757427215576 1.804847002029419 1.1744976043701172 0.750903844833374 1.3562029600143433
596 5.311871528625488 3.5067996978759766 4.090109825134277 2.322066307067871 2.27700138092041 2.5011017322540283 2.4065704345703125 1.9975130558013916 1.3839060068130493 0.8274540901184082 1.4166605472564697
597 5.187714576721191 3.2399532794952393 4.3727335929870605 2.1945996284484863 2.3758952617645264 2.42984676361084 2.186156988143921 2.04202938079834 1.3845515251159668 0.8447961807250977 1.3699321746826172
598 5.356027126312256 3.2154765129089355 4.5433759689331055 2.4769551753997803 2.333615303039551 2.5196826457977295 2.189215660095215 1.7662638425827026 1.4909306764602661 0.6297935247421265 1.3882803916931152
599 5.4664154052734375 3.3261170387268066 4.736148834228516 2.3401315212249756 2.370560646057129 2.5888900756835938 2.334662914276123 2.0269641876220703 1.7021747827529907 0.729856550693512 1.5296826362609863
600 5.313562393188477 3.2066829204559326 4.600298881530762 2.403510093688965 2.284752130508423 2.568864345550537 2.2462496757507324 2.1528263092041016 1.3476481437683105 0.8856980800628662 1.4823641777038574
601 5.404775619506836 3.5210657119750977 4.620553493499756 2.557434558868408 2.3357362747192383 2.597205638885498 2.1367485523223877 2.285029649734497 1.2864271402359009 0.7683507204055786 1.4372097253799438
602 5.344131946563721 3.2603228092193604 4.684541702270508 2.402907371520996 2.4466440677642822 2.542711019515991 1.9486308097839355 1.8409192562103271 1.6785557270050049 0.7915153503417969 1.5222731828689575
603 5.3333821296691895 3.387454032897949 4.6417999267578125 2.355354070663452 2.3368492126464844 2.6267075538635254 1.8593894243240356 1.6716841459274292 1.5708495378494263 0.7361934781074524 1.5040448904037476
604 5.267351150512695 3.1706881523132324 4.418235778808594 2.213186025619507 2.2626843452453613 2.499089241027832 1.8713598251342773 1.472800374031067 1.4579707384109497 0.7929299473762512 1.5401792526245117
605 5.515920639038086 3.3207621574401855 4.598809719085693 2.265594959259033 2.258054256439209 2.5303406715393066 1.9634219408035278 2.152543544769287 1.1565122604370117 0.7964593768119812 1.4651288986206055
606 5.696502208709717 3.3737215995788574 4.9412431716918945 2.3669304847717285 2.497253179550171 2.6272990703582764 1.7962428331375122 2.3626768589019775 1.577790379524231 0.7809056043624878 1.4716739654541016
607 5.369902610778809 3.384995698928833 4.71850061416626 2.2305185794830322 2.391944169998169 2.557687520980835 2.0165488719940186 2.269847869873047 1.2675740718841553 0.7414993047714233 1.3676280975341797
608 5.379853248596191 3.7469429969787598 4.582862854003906 2.545286178588867 2.2886769771575928 2.8353848457336426 2.072146415710449 1.8128719329833984 1.3978320360183716 0.7533114552497864 1.5676053762435913
609 5.246651649475098 3.292405128479004 4.5359344482421875 2.532226800918579 2.411198854446411 2.602393627166748 2.2109203338623047 1.6401047706604004 1.0140235424041748 0.6485678553581238 1.4186121225357056
610 5.136163234710693 3.3590152263641357 4.130543231964111 2.6098744869232178 2.1896731853485107 2.3380281925201416 2.0587868690490723 1.8655898571014404 1.2928828001022339 0.6254032254219055 1.5109119415283203
611 5.148192882537842 3.164581537246704 4.462343215942383 2.248044967651367 2.254728078842163 2.4496071338653564 2.168971061706543 1.7145638465881348 1.4010529518127441 0.7238466143608093 1.470341682434082
612 5.154186725616455 3.2368619441986084 4.668692588806152 2.277674674987793 2.238917827606201 2.6750693321228027 2.2261223793029785 1.7092937231063843 1.2230256795883179 0.8002187013626099 1.4490671157836914
613 5.103479385375977 3.048184394836426 4.608374118804932 2.329789876937866 2.0306148529052734 2.7367069721221924 2.2313711643218994 1.3896855115890503 1.2062238454818726 0.7584441900253296 1.3842791318893433
614 5.108664035797119 3.407409429550171 4.481703281402588 2.5199193954467773 2.343050003051758 2.5799238681793213 2.406494140625 1.72942054271698 1.0519112348556519 0.6987818479537964 1.5761394500732422
615 5.39483118057251 3.6121816635131836 4.572203159332275 2.552678346633911 2.4826676845550537 2.2913734912872314 2.195159912109375 2.261148452758789 1.249515175819397 0.6063353419303894 1.24275541305542
616 5.168440818786621 3.3594019412994385 4.715635776519775 2.518005132675171 2.472187042236328 2.3286094665527344 2.2287325859069824 1.5502368211746216 1.1133227348327637 0.6630618572235107 1.2852009534835815
617 5.299120903015137 3.315631866455078 4.836999893188477 2.457432746887207 2.510831356048584 2.4047462940216064 2.5051631927490234 1.955406665802002 1.2818275690078735 0.8074243664741516 1.2674306631088257
618 5.539355278015137 3.3474903106689453 4.97543478012085 2.4159350395202637 2.695035696029663 2.4458556175231934 2.202338933944702 2.0498650074005127 1.2327537536621094 0.8157748579978943 1.0969641208648682
619 5.413020610809326 2.9771153926849365 4.865407466888428 2.1650948524475098 2.4711835384368896 2.268573760986328 2.3611083030700684 1.5697041749954224 1.3192541599273682 0.6584782004356384 1.2009270191192627
620 5.607364654541016 3.0878264904022217 4.919165134429932 2.1928658485412598 2.5442280769348145 2.370394706726074 2.3393845558166504 2.133082628250122 1.3296947479248047 0.7473407983779907 1.406274437904358
621 5.9327239990234375 3.2142891883850098 5.116790294647217 2.3587894439697266 2.6444883346557617 2.430056095123291 2.1838669776916504 2.1548848152160645 0.98136305809021 0.781337320804596 1.7126542329788208
622 5.7752766609191895 3.3941214084625244 5.135714530944824 2.3970162868499756 2.766140937805176 2.334899663925171 2.0383365154266357 1.946877121925354 1.540915608406067 0.8239907622337341 1.3831570148468018
623 5.562198638916016 3.2831366062164307 4.834217548370361 2.399547576904297 2.81150484085083 2.3346269130706787 1.9114155769348145 1.645989179611206 1.3443992137908936 0.731330156326294 1.441799521446228
624 5.264864921569824 3.2136173248291016 4.47315788269043 2.46876859664917 2.5698933601379395 2.323455333709717 1.9485419988632202 1.4834413528442383 1.2821921110153198 0.6246410012245178 1.5625158548355103
625 5.1011857986450195 3.1779167652130127 4.670587539672852 2.2463691234588623 2.682706594467163 2.259517192840576 1.9284234046936035 1.5776408910751343 1.3054076433181763 0.7350255250930786 1.435890793800354
626 5.153223037719727 3.245871067047119 4.326114177703857 2.3293862342834473 2.5698275566101074 2.1725590229034424 2.070739507675171 1.7618606090545654 1.685420274734497 0.7517630457878113 1.469419240951538
627 5.191458702087402 3.326387882232666 4.380343437194824 2.3507466316223145 2.6401379108428955 2.2266557216644287 1.9624862670898438 1.8091998100280762 1.248782992362976 0.7380009293556213 1.5134814977645874
628 5.236629486083984 3.478482723236084 4.529939651489258 2.4016079902648926 2.4446582794189453 2.3077774047851563 2.217745065689087 1.6133437156677246 1.097915768623352 0.6832014322280884 1.358333706855774
629 4.989647388458252 3.187929630279541 4.198078155517578 2.2901573181152344 2.6500535011291504 2.34216570854187 2.1485345363616943 1.8623976707458496 0.9898397326469421 0.7819694876670837 1.242803931236267
630 5.09509801864624 3.2068281173706055 4.4394025802612305 2.2077596187591553 2.5633835792541504 2.1131105422973633 1.9945083856582642 1.7053011655807495 1.3915133476257324 0.8001618981361389 1.4220014810562134
631 5.1612629890441895 3.314204454421997 4.593552589416504 2.203528642654419 2.560410737991333 2.4705989360809326 2.237738609313965 1.9174150228500366 1.2835783958435059 0.8744006752967834 1.4267877340316772
632 5.232481002807617 3.372959613800049 4.848991870880127 2.2202818393707275 2.4929749965667725 2.3208625316619873 2.011590003967285 1.8013198375701904 1.8276002407073975 0.9376997351646423 1.4319360256195068
633 5.176578044891357 3.145474672317505 4.462688446044922 2.1561899185180664 2.7443158626556396 2.301236152648926 2.084346055984497 1.8416657447814941 1.1499130725860596 0.6152921319007874 1.4150452613830566
634 4.975904941558838 2.7295572757720947 4.50930643081665 2.04799222946167 2.4827120304107666 2.197603225708008 1.8861427307128906 1.3686585426330566 1.3887548446655273 0.8146955370903015 1.557597279548645
635 5.113804817199707 3.0634961128234863 4.328367710113525 2.0407028198242188 2.4455294609069824 2.364870071411133 1.9175353050231934 1.9258135557174683 1.3015655279159546 0.8734453320503235 1.3589683771133423
636 5.150264263153076 3.10530161857605 4.237204551696777 1.9735026359558105 2.498114585876465 2.427762508392334 1.7795512676239014 2.138536214828491 1.359634280204773 0.682759165763855 1.3314927816390991
637 5.486424446105957 3.0494110584259033 4.301655292510986 2.1352176666259766 2.562096357345581 2.4021008014678955 2.237213373184204 2.462404251098633 1.243401288986206 0.869382381439209 1.512433648109436
638 5.431953430175781 3.0499987602233887 4.264690399169922 2.090172052383423 2.603294610977173 2.3669238090515137 2.383800983428955 2.1816580295562744 1.1396178007125854 0.7707505226135254 1.3993854522705078
639 5.545389175415039 3.131275177001953 4.312962532043457 2.1267197132110596 2.7444679737091064 2.22892689704895 2.5116069316864014 1.9502190351486206 1.1936774253845215 0.8863866329193115 1.4461318254470825
640 5.200018405914307 3.03641676902771 3.8222873210906982 1.9750081300735474 2.372330904006958 2.0394909381866455 2.2031004428863525 2.2013602256774902 1.1648242473602295 0.6810780167579651 1.506394624710083
641 5.410653591156006 3.4044671058654785 4.066335201263428 2.0276265144348145 2.46297025680542 2.3102622032165527 2.0760295391082764 2.5797011852264404 1.222412347793579 0.9729316234588623 1.3760292530059814
642 5.298526763916016 3.3342883586883545 4.433501243591309 1.980165719985962 2.5098607540130615 2.2931525707244873 2.1300649642944336 2.7104575634002686 1.1642603874206543 1.0773271322250366 1.4211068153381348
643 5.027493000030518 3.3297312259674072 3.991992950439453 1.9995039701461792 2.295642137527466 2.189791440963745 2.2836010456085205 2.5901618003845215 1.1226388216018677 0.7560731768608093 1.5408110618591309
644 5.617497444152832 3.6904726028442383 4.544734954833984 2.1394999027252197 2.561561346054077 2.2984776496887207 2.179182529449463 2.4369242191314697 1.1867719888687134 0.7583029270172119 1.5220112800598145
645 5.424805164337158 3.4901316165924072 4.718734264373779 2.045844316482544 2.5145998001098633 2.390204906463623 2.239753007888794 1.8784741163253784 1.2842249870300293 0.8761453628540039 1.5660113096237183
646 5.291440963745117 3.3495121002197266 4.5679030418396 2.1089284420013428 2.453120470046997 2.309659481048584 2.1227238178253174 2.4119882583618164 1.1559882164001465 0.8347571492195129 1.5220091342926025
647 5.5960211753845215 4.07423734664917 4.950271129608154 2.076364278793335 2.636216402053833 2.274088144302368 2.1029865741729736 2.5573155879974365 1.434677243232727 0.7820654511451721 1.3944048881530762
648 5.1481170654296875 3.290858030319214 4.316338539123535 2.1282055377960205 2.443295478820801 2.279217481613159 2.1574583053588867 2.250274419784546 1.0685175657272339 0.7751489281654358 1.4188587665557861
649 5.363574504852295 3.0524046421051025 4.503281593322754 2.1164968013763428 2.789200782775879 2.548243284225464 2.1819629669189453 1.776486873626709 1.1678578853607178 0.7654662728309631 1.4027360677719116
650 5.537856101989746 3.0152297019958496 4.9112677574157715 2.0970959663391113 2.8484997749328613 2.147663116455078 2.14314603805542 1.8222754001617432 1.3825218677520752 0.7759062051773071 1.4482163190841675
651 5.462457180023193 2.9552345275878906 4.8706955909729 2.1072545051574707 2.7126100063323975 2.035019874572754 2.060377597808838 2.3248541355133057 1.2821834087371826 0.7114784121513367 1.459373950958252
652 5.224236965179443 2.9622561931610107 4.59563684463501 2.0893144607543945 2.6539785861968994 2.109208106994629 1.9998373985290527 2.1252384185791016 1.5412483215332031 0.6368460059165955 1.507293939590454
653 5.243267059326172 3.026576519012451 4.445931434631348 2.2967002391815186 2.5881619453430176 2.113520860671997 2.2296741008758545 2.604325532913208 1.1962823867797852 0.7704243063926697 1.3010145425796509
654 5.128407001495361 3.023494243621826 4.091595649719238 2.350637674331665 2.552368402481079 2.1155922412872314 1.9041916131973267 1.8807569742202759 1.0819238424301147 0.8004515767097473 1.5460259914398193
655 5.153193473815918 3.314600706100464 4.337629795074463 2.1335408687591553 2.5452687740325928 2.1934406757354736 2.078390121459961 2.6405222415924072 1.2797962427139282 0.8547137975692749 1.5596015453338623
656 4.793274402618408 2.9886155128479004 4.147339344024658 2.034865617752075 2.585603713989258 2.201340913772583 2.0731351375579834 2.3314621448516846 1.3763296604156494 0.6468499302864075 1.7397907972335815
657 4.898862361907959 3.1806609630584717 4.310566425323486 2.1596641540527344 2.6226634979248047 2.1464269161224365 1.7498362064361572 2.4573936462402344 1.281636357307434 0.799082338809967 1.5533299446105957
658 5.263002395629883 2.977766513824463 4.347327709197998 2.023808717727661 2.7030515670776367 2.1985456943511963 1.8518187999725342 2.0053579807281494 1.0577956438064575 0.790328860282898 1.63951575756073
659 5.223471641540527 3.057450771331787 4.776979446411133 2.2213878631591797 2.719343662261963 2.147667646408081 1.9502050876617432 2.4730801582336426 1.1265901327133179 0.6917499899864197 1.4851083755493164
660 5.2270050048828125 3.1426966190338135 4.726045608520508 2.2847018241882324 2.771576404571533 2.114980697631836 2.0045382976531982 1.7796297073364258 1.584012746810913 0.7698460817337036 1.6031588315963745
661 5.234335899353027 3.174440383911133 4.952949523925781 2.1899428367614746 2.790012836456299 2.3735454082489014 2.1660869121551514 1.7507199048995972 1.1268706321716309 0.5710052251815796 1.4324051141738892
662 5.196495056152344 3.228435754776001 4.520823955535889 2.1417722702026367 2.723982572555542 2.4088964462280273 2.002291679382324 2.126844644546509 0.8014106154441833 0.6664443016052246 1.4628797769546509
663 5.313961505889893 3.2114176750183105 4.946732044219971 2.170405387878418 2.7226009368896484 2.0931334495544434 2.0361075401306152 2.2953197956085205 0.963458240032196 0.7082647681236267 1.5851070880889893
664 5.108036994934082 3.049762725830078 4.914519309997559 2.165430784225464 2.6288058757781982 2.053377151489258 1.8736575841903687 2.41324782371521 1.314573884010315 0.7395094633102417 1.5923397541046143
665 5.137499809265137 3.221940755844116 4.575005054473877 2.1181180477142334 2.606508493423462 1.848118543624878 2.0117952823638916 2.710003614425659 1.3472577333450317 0.7248565554618835 1.4835654497146606
666 5.181612491607666 3.4056015014648438 4.287756443023682 2.1198484897613525 2.666877031326294 2.0043060779571533 1.8978934288024902 2.138275384902954 1.226051688194275 0.7862719893455505 1.3505719900131226
667 4.896319389343262 3.3855199813842773 4.161427021026611 2.123476505279541 2.4005510807037354 2.0141077041625977 1.9051828384399414 1.7344013452529907 0.8793355226516724 0.7806762456893921 1.6362746953964233
668 4.9609694480896 3.0092613697052 4.197152614593506 2.2047550678253174 2.455273151397705 2.0680558681488037 1.8309017419815063 2.1003239154815674 0.9226540923118591 0.7427220940589905 1.4031490087509155
669 5.2744622230529785 3.1181228160858154 4.326800346374512 2.270073890686035 2.6188032627105713 2.215104103088379 1.7788993120193481 1.7555733919143677 1.2045996189117432 0.663522481918335 1.322065830230713
670 5.082226753234863 2.949796199798584 4.400155067443848 2.1243064403533936 2.6589643955230713 2.1326770782470703 2.067239284515381 1.7762943506240845 1.610278844833374 0.765739381313324 1.377260684967041
671 5.179428577423096 3.090851068496704 4.265479564666748 2.0241215229034424 2.5458579063415527 2.1239070892333984 2.019253730773926 2.695269823074341 1.5969468355178833 0.7567406892776489 1.2671929597854614
672 5.067383766174316 3.0446324348449707 4.2375874519348145 2.143609046936035 2.604604959487915 2.412256956100464 1.9509942531585693 1.8636142015457153 1.2883021831512451 0.7777912020683289 1.3372812271118164
673 5.124422073364258 3.0348174571990967 4.524358749389648 2.189176082611084 2.6317691802978516 2.0779669284820557 2.2190799713134766 1.769590139389038 1.4128366708755493 0.7384189367294312 1.5971543788909912
674 4.941242218017578 3.35325288772583 4.510029315948486 2.3419594764709473 2.3559794425964355 2.052938222885132 2.2227354049682617 1.929810643196106 1.2825353145599365 0.715675413608551 1.4695521593093872
675 4.894937515258789 3.1435635089874268 4.4454522132873535 2.40112042427063 2.504405975341797 2.042123794555664 2.0518581867218018 2.319422483444214 1.1356970071792603 0.6344161033630371 1.5398869514465332
676 5.135079860687256 2.9112823009490967 4.693102836608887 2.0821304321289063 2.716360330581665 2.2727551460266113 2.143596649169922 2.575977325439453 1.15041184425354 0.6098183393478394 1.6950644254684448
677 5.320296764373779 2.9112889766693115 4.60805606842041 2.1013786792755127 2.6620635986328125 2.4185147285461426 2.011113166809082 1.8333544731140137 1.205457329750061 0.7769949436187744 1.600904941558838
678 5.0504045486450195 2.8569400310516357 4.286705493927002 2.092747449874878 2.3583197593688965 2.141519069671631 2.073598861694336 1.3777400255203247 1.3699759244918823 0.7248907685279846 1.6482205390930176
679 5.1914143562316895 2.931157350540161 4.193037033081055 2.042903184890747 2.5042827129364014 2.3060872554779053 1.9296599626541138 1.342522144317627 1.2961366176605225 0.8438974022865295 1.6012749671936035
680 4.818739891052246 3.021951675415039 4.084780216217041 2.164665460586548 2.1744813919067383 2.4549779891967773 2.187950849533081 1.717380404472351 1.2065553665161133 0.6770809292793274 1.5367106199264526
681 4.9832611083984375 3.103510618209839 4.116037368774414 2.118438243865967 2.2888219356536865 2.1766746044158936 2.0630545616149902 1.4936573505401611 0.9338456392288208 0.7838558554649353 1.5219252109527588
682 4.874771595001221 2.840056896209717 4.068404197692871 2.1722702980041504 2.4130492210388184 2.0923526287078857 2.0337796211242676 1.361649990081787 1.2151495218276978 0.68637615442276 1.5607001781463623
683 4.9626312255859375 2.852816104888916 4.108905792236328 2.3266263008117676 2.4601662158966064 2.1326234340667725 1.9086735248565674 1.7124658823013306 0.9848094582557678 0.6432080268859863 1.3752778768539429
684 4.759982109069824 2.9883642196655273 4.1176862716674805 2.2852933406829834 2.2703323364257813 2.334810733795166 2.091562032699585 1.3696843385696411 1.5537148714065552 0.7607623934745789 1.436422348022461
685 4.937116622924805 3.067558765411377 4.34283971786499 2.2016406059265137 2.189091205596924 2.2644758224487305 2.216610908508301 1.4174882173538208 1.5765113830566406 0.7413005828857422 1.35776686668396
686 4.98153018951416 2.725857973098755 4.1211442947387695 2.0189807415008545 2.302818536758423 2.565347909927368 1.9338581562042236 1.1533883810043335 1.1582890748977661 0.6612381935119629 1.404433012008667
687 4.997255325317383 2.867884635925293 4.421530246734619 2.183544874191284 2.651780366897583 2.284072160720825 1.8214739561080933 1.612856149673462 1.3945221900939941 0.7198128700256348 1.457444190979004
688 5.2067437171936035 2.8403916358947754 4.013240814208984 2.1159164905548096 2.4662439823150635 2.359405040740967 2.0157759189605713 1.6272865533828735 1.1111770868301392 0.7155757546424866 1.4249178171157837
689 4.9659247398376465 2.983032703399658 3.900937557220459 2.113987922668457 2.3586063385009766 2.34447979927063 1.8966281414031982 1.3055565357208252 1.4525871276855469 0.7245893478393555 1.4103586673736572
690 5.312931537628174 3.0632739067077637 4.191029071807861 2.162503480911255 2.3333964347839355 2.169001817703247 1.8472981452941895 1.8459601402282715 1.7934277057647705 0.6167599558830261 1.457499623298645
691 5.161952972412109 2.951862335205078 3.946289300918579 2.2713444232940674 2.3554611206054688 2.0990097522735596 1.8557485342025757 1.6023578643798828 1.6481976509094238 0.686678946018219 1.4947153329849243
692 5.376193046569824 2.888091802597046 4.3077239990234375 2.322279691696167 2.4994699954986572 1.8861933946609497 2.0584046840667725 1.3763659000396729 1.3291866779327393 0.8408477902412415 1.5973037481307983
693 5.346625804901123 2.798738956451416 4.453577518463135 2.1614742279052734 2.55074405670166 1.8857473134994507 2.072951316833496 1.849250078201294 0.9543827176094055 0.8320522904396057 1.3063873052597046
694 5.166692733764648 2.895521879196167 4.021856307983398 2.1596760749816895 2.4415531158447266 2.0660719871520996 1.939427375793457 1.53119695186615 1.0220938920974731 0.6398347020149231 1.5014687776565552
695 5.151866912841797 3.0258586406707764 4.356349468231201 2.217200994491577 2.3809216022491455 2.01898193359375 1.9106897115707397 1.3803606033325195 1.3707826137542725 0.7205809354782104 1.6530486345291138
696 5.225020408630371 3.088437557220459 4.478791236877441 2.2325387001037598 2.3826780319213867 1.957626461982727 2.026179313659668 1.7668169736862183 1.573306918144226 0.6671515703201294 1.5102479457855225
697 5.330124855041504 3.124520778656006 4.589230537414551 2.2489330768585205 2.3633298873901367 2.1478378772735596 1.7989001274108887 1.5844182968139648 1.935018539428711 0.7752678990364075 1.4918212890625
698 5.306663990020752 3.0518155097961426 4.3997955322265625 2.191732406616211 2.3513450622558594 1.7786322832107544 1.7296950817108154 1.6266635656356812 1.8475351333618164 0.6799157857894897 1.500715732574463
699 5.530135154724121 2.895885944366455 4.372941970825195 2.214559555053711 2.4416680335998535 1.7494319677352905 1.8719247579574585 1.5050666332244873 1.8290361166000366 0.644787073135376 1.574075698852539
700 5.433315753936768 3.1310367584228516 4.116666316986084 2.450674533843994 2.256218433380127 2.007697343826294 2.09364652633667 1.2842937707901 1.4396023750305176 0.6838552355766296 1.6947274208068848
701 5.4576029777526855 3.3512282371520996 4.363938808441162 2.5217928886413574 2.2821497917175293 1.9111268520355225 1.9571988582611084 1.3862112760543823 1.5722846984863281 0.8061062693595886 1.616508960723877
702 5.300907135009766 3.056874990463257 4.084279537200928 2.3978755474090576 2.2671875953674316 1.9397327899932861 1.8873119354248047 1.485425353050232 1.5748310089111328 0.7597721219062805 1.6418626308441162
703 5.268203258514404 2.860774040222168 3.8021209239959717 2.2484946250915527 2.2463862895965576 1.6728572845458984 1.9395276308059692 1.1262859106063843 1.6631803512573242 0.8902984857559204 1.5035712718963623
704 5.264578342437744 3.2015931606292725 4.028164863586426 2.250159978866577 2.2333202362060547 1.8132816553115845 1.901017189025879 1.3437559604644775 1.6270711421966553 0.620873749256134 1.7178614139556885
705 5.615153789520264 3.206151008605957 4.181422233581543 2.284696578979492 2.495624303817749 1.6229145526885986 1.8301693201065063 1.2719413042068481 1.6476554870605469 0.6813291907310486 1.7825348377227783
706 5.5639166831970215 3.5176525115966797 3.8450896739959717 2.552428960800171 2.4973037242889404 1.707218050956726 1.8660627603530884 1.3015398979187012 1.4300587177276611 0.7575334906578064 1.6578919887542725
707 5.3314337730407715 3.563371181488037 3.7408463954925537 2.414947509765625 2.389418601989746 1.757974624633789 1.787702202796936 1.1442433595657349 1.1628851890563965 0.8173434138298035 1.5578891038894653
708 5.30064582824707 3.715945243835449 3.562476634979248 2.3789150714874268 2.5719072818756104 1.8811321258544922 1.8104209899902344 1.766571044921875 0.7562600374221802 0.6785843968391418 1.5197582244873047
709 5.369268894195557 3.8522937297821045 3.5149128437042236 2.218865394592285 2.5063188076019287 1.9799058437347412 1.9140738248825073 1.442113995552063 1.0495878458023071 0.7968170642852783 1.6018811464309692
710 5.2309465408325195 3.6489028930664063 3.419448137283325 2.3024163246154785 2.2332351207733154 2.082077741622925 1.828404188156128 2.0834805965423584 1.422644853591919 0.7076090574264526 1.4758855104446411
711 5.322353839874268 3.495565176010132 3.4762496948242188 2.1463019847869873 2.208059072494507 2.227883815765381 1.867509126663208 1.3957056999206543 1.2850592136383057 0.738044261932373 1.5137784481048584
712 5.713313579559326 3.4675679206848145 3.83273983001709 2.3595643043518066 2.328036069869995 2.2327980995178223 1.9108264446258545 2.0303115844726563 1.234086513519287 0.6243614554405212 1.6324037313461304
713 5.990259647369385 3.3242576122283936 3.939724922180176 2.320460081100464 2.384641647338867 2.524945020675659 1.8540834188461304 1.571380376815796 1.0860414505004883 0.5761863589286804 1.7395610809326172
714 6.107372283935547 3.3275115489959717 3.927143096923828 2.3570802211761475 2.5295462608337402 2.33788800239563 1.890514850616455 1.812934398651123 1.0403671264648438 0.6638019680976868 1.6364308595657349
715 5.8820905685424805 3.2978241443634033 3.732405662536621 2.4079577922821045 2.5906732082366943 2.251418113708496 2.031358242034912 1.340883731842041 1.0525603294372559 0.5433777570724487 1.9534258842468262
716 5.9079909324646 3.3020687103271484 3.6313796043395996 2.2757909297943115 2.3300909996032715 2.1615688800811768 1.8193283081054688 1.6316266059875488 1.3756214380264282 0.7576560974121094 1.877209186553955
717 5.855435848236084 3.2048490047454834 3.733708381652832 2.329970121383667 2.217270612716675 2.2246251106262207 1.8868962526321411 1.7647610902786255 1.033987283706665 0.9016045331954956 1.6666831970214844
718 5.949374198913574 3.7239041328430176 3.8142237663269043 2.3773550987243652 2.3832314014434814 2.2776432037353516 1.9274340867996216 1.9985690116882324 1.2226312160491943 0.5647786259651184 1.5416226387023926
719 5.539699554443359 3.2828316688537598 3.594748020172119 2.3016295433044434 2.3811655044555664 2.107475996017456 1.7777454853057861 2.469219207763672 1.2819180488586426 0.7502777576446533 1.4702197313308716
720 5.610918998718262 3.3482823371887207 3.7145614624023438 2.261669874191284 2.507241725921631 2.110532283782959 1.7534910440444946 1.9895209074020386 1.5807782411575317 0.7405343055725098 1.4931308031082153
721 5.659146785736084 2.988948106765747 3.680110216140747 2.167128324508667 2.1972861289978027 2.1827054023742676 1.90028977394104 1.4659898281097412 1.3141658306121826 0.741644561290741 1.5054112672805786
722 5.488877296447754 3.494147777557373 3.8079991340637207 2.3470139503479004 2.560575246810913 2.297740936279297 1.8483829498291016 1.5457843542099 1.0579485893249512 0.6804696917533875 1.601205825805664
723 5.355567932128906 3.535684108734131 3.477057695388794 2.43109393119812 2.3871190547943115 2.341442584991455 1.8789681196212769 1.4742051362991333 0.8795899152755737 0.6885324120521545 1.5296839475631714
724 5.492021560668945 3.4190316200256348 3.7957100868225098 2.357891082763672 2.468416690826416 2.365178346633911 1.9459463357925415 1.522547721862793 0.9026648998260498 0.7707652449607849 1.4770387411117554
725 5.250778675079346 2.8485987186431885 3.4792280197143555 2.103619337081909 2.310004949569702 2.3268744945526123 1.7383718490600586 1.5774142742156982 0.9041261076927185 0.9320917129516602 1.5831571817398071
726 5.361274242401123 3.1048471927642822 3.7088584899902344 2.142618417739868 2.5279312133789063 2.1445705890655518 1.9235179424285889 1.376544713973999 1.0089143514633179 0.7861728072166443 1.531974196434021
727 4.924627780914307 3.0345823764801025 3.4775102138519287 2.2761433124542236 2.315568685531616 1.9815995693206787 1.8860303163528442 1.4989300966262817 1.1623940467834473 0.8973707556724548 1.4867607355117798
728 5.264517784118652 3.1262097358703613 3.4914441108703613 2.3398170471191406 2.4344329833984375 2.12217116355896 1.90052330493927 1.5526126623153687 1.430983543395996 0.775169312953949 1.539844274520874
729 5.22437858581543 2.9854543209075928 3.5849204063415527 2.100884199142456 2.311492681503296 2.180501699447632 1.9631903171539307 0.9327556490898132 1.4939216375350952 0.9003264307975769 1.7134770154953003
730 5.268442153930664 2.972611904144287 3.5547215938568115 2.0590872764587402 2.2682204246520996 2.2100374698638916 1.898543357849121 1.5884945392608643 1.3549786806106567 0.6956795454025269 1.524533748626709
731 5.287356376647949 3.2879912853240967 3.355785369873047 2.438927412033081 2.4402012825012207 1.968071699142456 1.8677223920822144 1.3639438152313232 0.8939759135246277 0.816537082195282 1.493320107460022
732 5.1173295974731445 3.8058247566223145 3.3303563594818115 2.5534303188323975 2.425452470779419 1.9305903911590576 1.9215519428253174 1.4346420764923096 0.9419646263122559 0.7288757562637329 1.4911284446716309
733 5.464293479919434 3.706829309463501 3.3279271125793457 2.5592668056488037 2.412233829498291 1.9582948684692383 1.9225353002548218 1.4249835014343262 0.6940392255783081 0.5660490393638611 1.4823569059371948
734 5.649200439453125 3.7811033725738525 3.5958755016326904 2.609712600708008 2.4337825775146484 2.087808609008789 1.897066354751587 1.6886779069900513 0.8398540616035461 0.6413995623588562 1.4302557706832886
735 5.768642425537109 4.045052528381348 3.612095594406128 2.771632671356201 2.525844097137451 1.9837801456451416 2.045285940170288 1.685089349746704 1.2058314085006714 0.7450298070907593 1.4295367002487183
736 5.518354415893555 3.88314151763916 3.5508623123168945 2.3478281497955322 2.5686426162719727 2.263079881668091 2.0450921058654785 1.930058479309082 1.03154456615448 0.7541647553443909 1.3665564060211182
737 5.560474872589111 3.8291964530944824 3.5052530765533447 2.420041084289551 2.498198986053467 2.35312819480896 2.024261951446533 1.873673915863037 1.1600309610366821 0.6112991571426392 1.501316785812378
738 5.146786212921143 3.8413403034210205 3.5033321380615234 2.4245316982269287 2.280015468597412 2.006335496902466 1.8091049194335938 2.0242204666137695 1.1451117992401123 0.6852286458015442 1.451483130455017
739 5.195138454437256 3.8673317432403564 3.6734938621520996 2.474790334701538 2.585869073867798 2.149369955062866 2.030433177947998 2.066925048828125 0.907164990901947 0.6596608757972717 1.4358186721801758
740 5.445767879486084 3.710294246673584 3.783609390258789 2.4491662979125977 2.5294249057769775 2.258316993713379 1.8201943635940552 1.8497319221496582 0.9435410499572754 0.6391842365264893 1.5563454627990723
741 5.231060981750488 3.318251132965088 3.7309811115264893 2.437844753265381 2.3369204998016357 2.2479724884033203 2.012002944946289 1.6513392925262451 0.9803610444068909 0.6018839478492737 1.4801597595214844
742 5.252828598022461 3.6140406131744385 3.7623255252838135 2.575348138809204 2.432687520980835 2.2822530269622803 1.8639793395996094 1.6017097234725952 1.0306568145751953 0.7643608450889587 1.485045313835144
743 5.071181774139404 3.5955231189727783 3.4641246795654297 2.414006471633911 2.3517777919769287 2.442577838897705 1.8817510604858398 1.7940088510513306 0.8203670382499695 0.7633102536201477 1.4996364116668701
744 4.975799083709717 3.4684183597564697 3.2175285816192627 2.338951826095581 2.3448054790496826 2.2030699253082275 1.8592712879180908 1.997931957244873 0.8183128833770752 0.8062952756881714 1.5218183994293213
745 5.072624206542969 3.092552661895752 3.277987241744995 2.240215539932251 2.151454448699951 2.1046524047851563 2.0453929901123047 1.9128600358963013 1.035844326019287 0.6959967613220215 1.5682874917984009
746 5.401584148406982 2.8823914527893066 3.1428632736206055 2.0224037170410156 2.09672474861145 2.367938995361328 2.033905267715454 1.4090731143951416 0.9427952170372009 0.5703877806663513 1.5464740991592407
747 5.261562347412109 3.0434131622314453 3.498591661453247 2.03983736038208 2.344289779663086 2.269850730895996 2.097795009613037 1.611767053604126 1.1683800220489502 0.7338271141052246 1.4369925260543823
748 5.497705459594727 3.27681827545166 3.472627639770508 2.213921546936035 2.335601806640625 2.2565155029296875 2.023620843887329 1.2489677667617798 0.7075132727622986 0.6201819777488708 1.5644888877868652
749 5.598130226135254 2.985985040664673 3.6505908966064453 2.1938040256500244 2.353044271469116 2.055830955505371 2.076732635498047 1.726149320602417 0.8850513696670532 0.7365200519561768 1.6906788349151611
750 5.446074485778809 3.445161819458008 3.9070003032684326 2.223799467086792 2.40676212310791 1.943093180656433 2.0103232860565186 1.4368129968643188 1.3032034635543823 0.7087648510932922 1.560768723487854
751 5.443140983581543 3.452756404876709 3.775655508041382 2.3823204040527344 2.5246894359588623 1.8426660299301147 1.722273588180542 1.574659824371338 1.1058077812194824 0.8348105549812317 1.537484049797058
752 5.289312362670898 3.540480852127075 3.6849677562713623 2.280893087387085 2.3667078018188477 1.9130282402038574 2.1319658756256104 1.8191689252853394 0.9356806874275208 0.645925760269165 1.530715823173523
753 5.134814739227295 3.0019896030426025 3.5525782108306885 2.0844483375549316 2.2401673793792725 2.167750597000122 1.8232346773147583 1.7094645500183105 1.0378739833831787 0.6802988648414612 1.6011099815368652
754 5.215807914733887 2.8570616245269775 3.675142526626587 2.097815752029419 2.3789472579956055 2.0073986053466797 1.89635169506073 1.2809022665023804 1.54380464553833 0.7975959777832031 1.45255446434021
755 5.615703105926514 3.3557116985321045 3.52402400970459 2.177267551422119 2.2472150325775146 2.151923179626465 1.9170770645141602 1.5461339950561523 1.1265374422073364 0.68583083152771 1.4768427610397339
756 5.92146110534668 3.051820755004883 3.9675323963165283 2.14755916595459 2.462127923965454 2.27089262008667 1.9478631019592285 2.055617570877075 1.5655672550201416 0.6733567118644714 1.491226077079773
757 5.768041610717773 3.2739474773406982 3.863673210144043 2.2056219577789307 2.4102587699890137 1.9646875858306885 1.702831506729126 1.5931545495986938 1.6750811338424683 0.7468929886817932 1.54537832736969
758 5.875548839569092 3.429144859313965 3.8514513969421387 2.339360237121582 2.5208740234375 2.159452199935913 1.7993361949920654 1.7013520002365112 1.260533332824707 0.6797758340835571 1.5392892360687256
759 5.922830104827881 3.389636754989624 3.8805577754974365 2.324869394302368 2.517798662185669 2.0546557903289795 1.7864512205123901 1.5278323888778687 1.3811994791030884 0.7174327969551086 1.508750081062317
760 5.964940547943115 3.485139846801758 3.8926196098327637 2.229299783706665 2.3213765621185303 2.329941511154175 1.8538705110549927 1.5379074811935425 1.3453692197799683 0.862038791179657 1.4818087816238403
761 6.038208961486816 3.758236885070801 3.790045976638794 2.3702356815338135 2.3761425018310547 2.347466468811035 1.9447964429855347 1.781033992767334 1.273284673690796 0.7855445742607117 1.4419806003570557
762 5.894786357879639 3.7088871002197266 3.670692205429077 2.2128348350524902 2.2832815647125244 2.248267412185669 1.9261122941970825 1.3718714714050293 1.0195316076278687 0.7552281618118286 1.4766113758087158
763 5.8090596199035645 3.2741189002990723 3.6600077152252197 2.190728187561035 2.345839738845825 2.3524789810180664 1.7381272315979004 1.5847752094268799 1.5219908952713013 0.7124210000038147 1.5045665502548218
764 5.986155986785889 3.365163564682007 3.7956173419952393 2.4583046436309814 2.5366811752319336 2.195185422897339 1.665562391281128 1.619066596031189 1.2383122444152832 0.7006890177726746 1.5386440753936768
765 6.081871509552002 3.1549105644226074 3.9779844284057617 2.4219985008239746 2.5001094341278076 2.1065869331359863 1.8868589401245117 1.331803798675537 1.4730666875839233 0.650867223739624 1.5531480312347412
766 6.269344806671143 3.509442090988159 4.0539469718933105 2.352198839187622 2.4589896202087402 2.1512715816497803 1.8273550271987915 1.4040383100509644 1.038624882698059 0.7937400341033936 1.5447449684143066
767 6.026357650756836 3.165717363357544 4.007859230041504 2.0943620204925537 2.3765957355499268 2.2068467140197754 1.8851039409637451 1.5291935205459595 1.2195254564285278 0.8208183646202087 1.6075273752212524
768 5.829442024230957 3.458153486251831 3.9385809898376465 2.296233892440796 2.42570161819458 2.2369883060455322 1.8912246227264404 1.8633884191513062 1.4943360090255737 0.9592643976211548 1.8779876232147217
769 5.687719821929932 2.9653029441833496 3.9638733863830566 2.1364779472351074 2.4528884887695313 2.162309169769287 1.915205478668213 1.0870649814605713 1.5450689792633057 0.805973470211029 1.5789917707443237
770 5.8592095375061035 3.112278699874878 4.013055324554443 2.421996831893921 2.6040561199188232 2.190674066543579 1.9094058275222778 1.2938905954360962 1.3431838750839233 0.7980799674987793 1.5430420637130737
771 6.1084442138671875 3.528160810470581 4.07069206237793 2.4011898040771484 2.679021120071411 2.096102714538574 1.9200817346572876 1.405839443206787 1.5008822679519653 0.6814588308334351 1.4919967651367188
772 5.731194496154785 3.3791909217834473 3.9360859394073486 2.356673240661621 2.572171449661255 2.002817153930664 2.046875 1.284313440322876 1.15851628780365 0.7423511743545532 1.48753023147583
773 5.834371566772461 3.2870700359344482 4.0126519203186035 2.267223358154297 2.574854850769043 1.8856488466262817 2.0734856128692627 1.3191639184951782 1.123741865158081 0.719203531742096 1.5003645420074463
774 5.968076229095459 3.316103458404541 4.012086868286133 2.3855855464935303 2.521627902984619 2.2582974433898926 2.008436441421509 1.6427791118621826 0.9865899682044983 0.7981243133544922 1.5096516609191895
775 6.115981578826904 3.661466598510742 3.86724591255188 2.3505144119262695 2.3826026916503906 2.28065824508667 1.9069043397903442 1.9106104373931885 1.028595209121704 0.6798958778381348 1.411560297012329
776 6.041769981384277 3.5564463138580322 3.7842628955841064 2.276737689971924 2.466149091720581 2.416949510574341 1.9100096225738525 1.6739698648452759 1.0932435989379883 0.6759421825408936 1.5170243978500366
777 6.552110195159912 3.4439759254455566 4.380668640136719 2.3014676570892334 2.4561362266540527 2.3389172554016113 1.9482967853546143 1.424816608428955 1.3158904314041138 0.8601410388946533 1.6329545974731445
778 6.787881374359131 3.505349636077881 4.516425132751465 2.257913827896118 2.5495755672454834 2.206345319747925 1.9732580184936523 1.8641788959503174 1.5701274871826172 0.7366352081298828 1.5201990604400635
779 6.627602577209473 3.380519390106201 4.30781888961792 2.293135404586792 2.5649147033691406 2.4327690601348877 1.75814688205719 1.2051323652267456 1.4161245822906494 0.7569446563720703 1.574176549911499
780 6.6066765785217285 3.6380538940429688 4.2143235206604 2.3934078216552734 2.611943244934082 2.4990224838256836 1.972066879272461 1.6564879417419434 1.2343497276306152 0.7970468401908875 1.5809860229492188
781 6.984950065612793 3.5039010047912598 4.385980129241943 2.244624137878418 2.626248598098755 2.503183364868164 2.0622811317443848 2.324963092803955 1.4964438676834106 0.7053416967391968 1.581951379776001
782 7.067855358123779 3.8032100200653076 4.542201042175293 2.291269302368164 2.8607044219970703 2.4983646869659424 2.0312023162841797 2.5523202419281006 1.2926154136657715 0.703044056892395 1.546964406967163
783 7.066152095794678 3.526198387145996 4.249419689178467 2.276655435562134 2.792172908782959 2.5127687454223633 1.948341965675354 2.5696141719818115 1.1690112352371216 0.8657336235046387 1.4424238204956055
784 7.11334228515625 3.1650421619415283 4.456452369689941 2.325850248336792 2.9022703170776367 2.4479429721832275 1.832354187965393 1.8638012409210205 1.3583844900131226 0.7888271808624268 1.7901434898376465
785 7.031231880187988 3.3014137744903564 4.40079402923584 2.1912682056427 2.867185592651367 2.4942734241485596 2.075946092605591 1.5659695863723755 1.1152416467666626 0.7074370980262756 1.5501704216003418
786 6.799742698669434 2.96246075630188 4.199529647827148 2.0058999061584473 2.571073293685913 2.628673553466797 1.9104337692260742 2.1436994075775146 1.2897683382034302 0.7198517322540283 1.6204487085342407
787 6.740562438964844 3.3179750442504883 4.2839226722717285 2.092740058898926 2.712163209915161 2.507641315460205 1.7648943662643433 2.2179813385009766 0.9999056458473206 0.643478512763977 1.6729117631912231
788 7.075039863586426 3.210566759109497 4.293962001800537 2.3380126953125 2.7185497283935547 2.4884471893310547 1.8707362413406372 1.661623477935791 1.1422241926193237 0.7595346570014954 1.6528208255767822
789 7.250391006469727 3.1649794578552246 4.446501731872559 2.2403059005737305 2.7178847789764404 2.5580251216888428 1.9169883728027344 1.3596911430358887 1.3196322917938232 0.7063913941383362 1.4632316827774048
790 7.116593837738037 3.2843267917633057 4.432900905609131 2.2601840496063232 2.656346559524536 2.378309965133667 1.7241671085357666 1.935679316520691 0.9073308110237122 0.7497318983078003 1.822640061378479
791 7.115949630737305 3.489107847213745 4.334413528442383 2.2619664669036865 2.7716689109802246 2.408534288406372 1.7121597528457642 2.341587543487549 0.8941914439201355 0.6597686409950256 1.6931629180908203
792 7.694894313812256 3.1663620471954346 4.702770709991455 2.3350768089294434 2.838895320892334 2.3720571994781494 1.7765483856201172 1.7795358896255493 1.4179478883743286 0.5914590954780579 1.593271017074585
793 7.616258144378662 3.3805201053619385 4.814810276031494 2.307389736175537 2.740530014038086 2.4746627807617188 1.7265214920043945 2.091520309448242 1.3043204545974731 0.7396446466445923 1.7081705331802368
794 7.400486946105957 3.369300603866577 4.5649943351745605 2.1566343307495117 2.8196539878845215 2.5959067344665527 1.7867954969406128 1.5884987115859985 1.059497594833374 0.6597037315368652 1.625731348991394
795 7.082324504852295 3.441423177719116 4.462403774261475 2.2946550846099854 2.61538028717041 2.3175902366638184 1.6646547317504883 1.951248049736023 1.5398823022842407 0.794357419013977 1.4857712984085083
796 7.056475639343262 3.3734145164489746 4.582281589508057 2.436418056488037 2.8479433059692383 2.6134257316589355 1.7229976654052734 2.0315632820129395 1.278822422027588 0.7179669141769409 1.6182961463928223
797 6.543915271759033 3.452889919281006 4.335669994354248 2.3779282569885254 2.6921658515930176 2.4767191410064697 1.868057370185852 1.8843539953231812 0.8865372538566589 0.6505162715911865 1.566009521484375
798 6.550472259521484 3.4821937084198 4.297023296356201 2.5508804321289063 2.746187686920166 2.3384408950805664 1.7420406341552734 1.7365294694900513 1.3053048849105835 0.7371036410331726 1.675117015838623
799 6.5795512199401855 3.5124404430389404 4.377506732940674 2.5257046222686768 2.657003164291382 2.5879292488098145 1.7028844356536865 2.0188722610473633 1.2734246253967285 0.7895268797874451 1.471437931060791
800 6.560986042022705 3.368631362915039 4.460339069366455 2.5169243812561035 2.5909812450408936 2.4455277919769287 1.8591786623001099 1.4821587800979614 1.2933788299560547 0.7054038047790527 1.6330606937408447
801 6.327226161956787 3.53434681892395 4.43851375579834 2.4518117904663086 2.633788585662842 2.3715288639068604 1.7890676259994507 0.9655969738960266 1.393617868423462 0.5476512312889099 1.738419532775879
802 6.257993221282959 3.7700347900390625 4.236995220184326 2.590470314025879 2.5192527770996094 2.3226377964019775 1.6574375629425049 1.3720077276229858 1.0762730836868286 0.6530317664146423 1.6809080839157104
803 6.403059005737305 3.4813127517700195 4.307406902313232 2.3492848873138428 2.5323967933654785 2.5902457237243652 1.816885232925415 1.7192524671554565 1.3505351543426514 0.6170318722724915 1.9025897979736328
804 6.5144171714782715 3.769728183746338 4.203861713409424 2.6145241260528564 2.423078775405884 2.5289688110351563 1.7343518733978271 1.6185442209243774 1.1730372905731201 0.6780899167060852 1.5156326293945313
805 6.0854597091674805 3.4029204845428467 4.250651836395264 2.504701614379883 2.5312893390655518 2.480137586593628 1.8622913360595703 1.6228044033050537 1.5981885194778442 0.7781693339347839 1.5419926643371582
806 6.107064723968506 3.4898805618286133 4.03672981262207 2.269063949584961 2.475130796432495 2.731987714767456 1.767883062362671 1.4595093727111816 1.4201686382293701 0.9101629257202148 1.6685798168182373
807 6.403401851654053 3.435728073120117 4.274226188659668 2.2203314304351807 2.4521524906158447 2.7628707885742188 1.8591606616973877 1.9018423557281494 1.6673730611801147 0.7043172121047974 1.5888036489486694
808 6.3160881996154785 3.2924370765686035 4.164063930511475 2.071949005126953 2.594151496887207 2.661111831665039 1.8158090114593506 1.262503981590271 1.4005390405654907 0.8694548010826111 1.5345842838287354
809 6.472877025604248 3.540618419647217 4.251392841339111 2.210508108139038 2.663527011871338 2.6740593910217285 1.83451509475708 1.4481431245803833 1.3676632642745972 0.73691725730896 1.5885883569717407
810 6.682043552398682 3.2292892932891846 4.357326507568359 2.2134532928466797 2.556926727294922 2.724792957305908 1.7806172370910645 1.7036582231521606 1.079660177230835 0.6797659993171692 1.668285608291626
811 6.561540603637695 3.0946156978607178 4.241856575012207 2.069946765899658 2.4723947048187256 2.731477737426758 1.7937036752700806 1.3366862535476685 1.582472324371338 0.6985111832618713 1.4862782955169678
812 6.381608963012695 3.615555763244629 4.295467853546143 2.1400485038757324 2.6246285438537598 2.7791287899017334 1.8138483762741089 1.7576333284378052 1.5650444030761719 0.8206436038017273 1.5687255859375
813 6.357533931732178 3.8555619716644287 4.309584140777588 2.3866631984710693 2.618945837020874 2.5152242183685303 1.724341630935669 2.102847099304199 1.3393272161483765 0.79217928647995 1.4880824089050293
814 6.117408752441406 3.705721378326416 3.9063875675201416 2.2733230590820313 2.251403570175171 2.5931365489959717 1.7726993560791016 1.110459327697754 1.3013283014297485 0.6488351821899414 1.490883708000183
815 6.442464351654053 3.65602970123291 4.222434997558594 2.310157537460327 2.528860330581665 2.5117034912109375 1.864119291305542 1.4955089092254639 1.3326689004898071 0.6096895337104797 1.6853280067443848
816 6.343588352203369 3.684333324432373 4.057798385620117 2.1365039348602295 2.5027620792388916 2.423457384109497 1.7166123390197754 1.4669660329818726 1.3298898935317993 0.7152873873710632 1.5139094591140747
817 6.338568210601807 3.645963191986084 4.138728618621826 2.168567419052124 2.494652271270752 2.439922332763672 1.749251365661621 1.2050137519836426 1.0092960596084595 0.7622823119163513 1.560708999633789
818 6.036527156829834 3.6043999195098877 3.943746328353882 2.3509621620178223 2.411839723587036 2.540210723876953 1.6966049671173096 1.454576849937439 1.5044634342193604 0.7991233468055725 1.6759121417999268
819 6.514060020446777 3.351813793182373 4.29995059967041 2.1844730377197266 2.397576093673706 2.621288537979126 1.845658540725708 1.4582910537719727 1.6106380224227905 0.8090893030166626 1.5945323705673218
820 6.061009883880615 3.6839237213134766 4.029368877410889 2.2189083099365234 2.429361581802368 2.3364148139953613 1.7361418008804321 1.674484372138977 1.6110637187957764 0.6563934087753296 1.6517115831375122
821 5.998383522033691 4.021149158477783 3.768247365951538 2.2216334342956543 2.419851541519165 2.4264256954193115 1.9128153324127197 1.6480870246887207 1.5344375371932983 0.8100289106369019 1.6447697877883911
822 6.056763648986816 3.7113780975341797 3.875830888748169 2.1851723194122314 2.4486334323883057 2.4189584255218506 1.9179853200912476 1.5477874279022217 1.4171361923217773 0.723876416683197 1.5427722930908203
823 6.036725997924805 3.568448543548584 4.001026153564453 2.2105305194854736 2.44793963432312 2.4127347469329834 1.8427988290786743 1.665274977684021 1.3623332977294922 0.7796545624732971 1.56490159034729
824 5.696564674377441 3.6050868034362793 3.8717620372772217 2.207258939743042 2.4525580406188965 2.538402557373047 1.7195912599563599 1.3206602334976196 1.3562877178192139 0.838053286075592 1.5661221742630005
825 6.0191264152526855 3.7072854042053223 4.100447654724121 2.132874011993408 2.232600688934326 2.4766969680786133 1.6328015327453613 1.5313912630081177 1.7186862230300903 0.6566184759140015 1.5961024761199951
826 6.0088067054748535 4.010770320892334 4.028777122497559 2.1174209117889404 2.402606725692749 2.356072187423706 1.8917447328567505 1.5305774211883545 1.3640995025634766 0.7921361327171326 1.586873173713684
827 5.5902814865112305 3.673123836517334 3.7888708114624023 2.0650908946990967 2.256647825241089 2.2567427158355713 1.7481029033660889 1.821578860282898 1.4554678201675415 0.6858814358711243 1.5534343719482422
828 5.701984882354736 3.7113897800445557 3.659062385559082 2.2311441898345947 2.262564182281494 2.3758997917175293 1.7487647533416748 1.4637418985366821 0.9575226902961731 0.7789164185523987 1.5296205282211304
829 5.3729143142700195 3.663698673248291 3.5277326107025146 2.14082407951355 2.24403977394104 2.42580509185791 1.824728012084961 1.5910154581069946 0.9195523858070374 0.6673488616943359 1.4063297510147095
830 5.32238245010376 3.6902971267700195 3.363482713699341 1.9749161005020142 2.2316906452178955 2.582396984100342 1.7641345262527466 1.9173154830932617 1.3279274702072144 0.8037205934524536 1.6217920780181885
831 5.299745559692383 3.7149319648742676 3.646103620529175 1.976034164428711 2.19600510597229 2.4592840671539307 1.9055721759796143 1.6460851430892944 1.456680417060852 0.6644807457923889 1.7062525749206543
832 5.623987674713135 3.8502602577209473 3.7282493114471436 2.0809857845306396 2.331807851791382 2.297412633895874 1.7922866344451904 1.7206149101257324 1.4180067777633667 0.7741917371749878 1.6500931978225708
833 5.714723110198975 3.513164758682251 3.8752496242523193 1.995139718055725 2.2878260612487793 2.46928071975708 1.9296765327453613 1.7263115644454956 0.9495506286621094 0.7246899008750916 1.6296290159225464
834 5.726758003234863 3.5139095783233643 3.888500213623047 2.074907064437866 2.1886916160583496 2.368593692779541 1.8344016075134277 1.5382856130599976 1.1001663208007813 0.6892447471618652 1.614030122756958
835 6.209805965423584 3.7683815956115723 3.973682403564453 2.2945873737335205 2.399596691131592 2.540987968444824 2.0212295055389404 1.5744980573654175 1.082741141319275 0.5876274108886719 1.7370847463607788
836 6.1224799156188965 3.6608452796936035 3.9345157146453857 2.0934336185455322 2.3902881145477295 2.6284749507904053 1.9060646295547485 1.8799397945404053 1.462651252746582 0.8120185136795044 1.6004948616027832
837 6.1393327713012695 3.799034833908081 3.927971601486206 2.157273530960083 2.2880349159240723 2.479712724685669 1.8314836025238037 1.7627285718917847 1.2158455848693848 0.6892488598823547 1.7692947387695313
838 5.836623191833496 3.6556785106658936 3.9789507389068604 2.2570278644561768 2.5377848148345947 2.575805187225342 1.8912307024002075 1.846796989440918 0.9094349145889282 0.7771333456039429 1.8253612518310547
839 6.179828643798828 3.607257604598999 3.9919745922088623 2.2224833965301514 2.346175193786621 2.557161331176758 1.9395575523376465 1.318078637123108 1.164086937904358 0.7103927731513977 1.6036739349365234
840 6.0584397315979 3.5273115634918213 3.9092001914978027 2.07694149017334 2.351731300354004 2.5473647117614746 1.8521860837936401 1.1703057289123535 0.9626162648200989 0.7462950348854065 1.635149598121643
841 6.392660140991211 3.698765277862549 3.930877208709717 2.2322912216186523 2.355165958404541 2.449968099594116 1.8213646411895752 1.704955816268921 1.1508421897888184 0.9802739024162292 1.6602643728256226
842 6.284735202789307 3.8162589073181152 3.922550916671753 2.0077033042907715 2.4733476638793945 2.5972723960876465 1.9395285844802856 1.7094776630401611 1.0877851247787476 0.9776963591575623 1.6528328657150269
843 5.953126430511475 3.555609703063965 3.6203508377075195 1.972598910331726 2.255998134613037 2.5493569374084473 1.9123516082763672 1.717441439628601 1.0134642124176025 1.2241401672363281 1.6873904466629028
844 5.802513599395752 3.6104202270507813 3.5558626651763916 2.117826223373413 2.2207000255584717 2.6887354850769043 2.066370964050293 1.8399357795715332 0.9793882966041565 1.1869879961013794 1.7660422325134277
845 6.291874408721924 3.636883497238159 3.8513834476470947 2.2570719718933105 2.423153877258301 2.4819419384002686 2.1845643520355225 1.5065979957580566 0.900201141834259 1.0103392601013184 1.6282800436019897
846 6.545470237731934 3.8491876125335693 3.827310800552368 2.245713949203491 2.3355796337127686 2.2355759143829346 2.171992778778076 1.9165345430374146 0.8555883169174194 0.8220441341400146 1.8440680503845215
847 6.370520114898682 3.4251534938812256 3.9752628803253174 2.0725631713867188 2.42576003074646 2.270785093307495 2.347135305404663 1.6176642179489136 1.1808736324310303 0.6579596400260925 1.7467163801193237
848 6.477290630340576 3.3971662521362305 4.038195610046387 2.053180456161499 2.4101197719573975 2.432851552963257 2.3553237915039063 1.2407389879226685 1.2161818742752075 0.6337077617645264 1.712482213973999
849 6.191254615783691 3.5149049758911133 3.8358609676361084 1.9988322257995605 2.36997127532959 2.316051483154297 2.309899091720581 1.3867876529693604 1.3973520994186401 0.7625076770782471 1.6150423288345337
850 6.327411651611328 3.511892795562744 3.6380810737609863 2.0301053524017334 2.2550787925720215 2.371201515197754 2.3251547813415527 1.5804203748703003 1.1684253215789795 0.9383578896522522 1.4640158414840698
851 6.173527717590332 3.361146926879883 3.597527265548706 2.04681396484375 2.2796695232391357 2.447404384613037 2.3381879329681396 1.5768492221832275 0.700667679309845 0.8400771617889404 1.564616084098816
852 6.33424711227417 3.4025790691375732 3.8020474910736084 2.066632032394409 2.129570722579956 2.4044079780578613 2.2565982341766357 1.939097285270691 1.1384083032608032 0.8856633901596069 1.6716740131378174
853 6.310267925262451 3.233682870864868 3.920243263244629 1.8858929872512817 2.1930124759674072 2.6906964778900146 2.39381742477417 1.3442533016204834 1.3239628076553345 0.8360386490821838 1.892618179321289
854 6.32960319519043 3.2602698802948 3.938474416732788 2.0627498626708984 2.219449520111084 2.4956283569335938 2.5767834186553955 1.8581233024597168 1.0301896333694458 0.9248021245002747 1.9132201671600342
855 6.585257530212402 3.360250949859619 4.095565319061279 1.9735791683197021 2.270334243774414 2.6377177238464355 2.443645477294922 1.6612143516540527 1.4001096487045288 1.3526947498321533 1.6581249237060547
856 6.446188449859619 3.1227946281433105 4.102778911590576 1.8241935968399048 2.3209035396575928 2.771390438079834 2.469712257385254 1.5336445569992065 1.4758398532867432 0.9427599906921387 1.637423038482666
857 6.428785800933838 2.9052488803863525 4.100797653198242 1.795514702796936 2.1677958965301514 2.551340341567993 2.5465471744537354 1.3444328308105469 1.23318612575531 0.606806218624115 1.6891833543777466
858 6.559386253356934 2.981597423553467 4.144033908843994 1.8546578884124756 2.215571403503418 2.5177202224731445 2.4993627071380615 1.307847261428833 1.2976664304733276 0.8386880159378052 1.7259687185287476
859 6.5794501304626465 3.1307098865509033 4.125845432281494 2.0799098014831543 2.387237787246704 2.5130176544189453 2.3898098468780518 1.3438174724578857 1.3441801071166992 0.6336292624473572 1.9069041013717651
860 6.46721887588501 2.874692678451538 4.084890365600586 1.9483312368392944 2.2832117080688477 2.543339490890503 2.4000375270843506 1.4199159145355225 1.0574709177017212 0.8342246413230896 1.7742053270339966
861 6.3382649421691895 3.082577705383301 4.084049701690674 1.919325590133667 2.322273015975952 2.659022092819214 2.4558911323547363 1.9728611707687378 1.4631013870239258 0.7131475210189819 1.7125768661499023
862 6.339890956878662 2.8556463718414307 4.284815311431885 1.953399896621704 2.5595312118530273 2.6231400966644287 2.3527917861938477 1.578401803970337 1.2953200340270996 0.799466609954834 1.6497197151184082
863 6.338978290557861 3.106072187423706 3.964120388031006 1.96126389503479 2.484018087387085 2.5743391513824463 2.3977487087249756 1.7878836393356323 1.1817830801010132 0.7178066968917847 1.630321979522705
864 6.4452080726623535 3.0755674839019775 3.9317305088043213 1.907698392868042 2.532291889190674 2.6413965225219727 2.3638663291931152 1.813449501991272 1.2374374866485596 0.7119598984718323 1.7610355615615845
865 6.138575077056885 2.9198923110961914 3.706587076187134 1.8526113033294678 2.490506649017334 2.588958263397217 2.295896291732788 1.6143139600753784 1.0243725776672363 0.6749541163444519 1.5036624670028687
866 6.24398946762085 2.872626304626465 3.854793071746826 1.947131872177124 2.527161121368408 2.5732505321502686 2.351555109024048 1.2130666971206665 1.1146398782730103 0.6089348793029785 1.5885748863220215
867 6.396746635437012 3.220947027206421 4.097501754760742 2.0990428924560547 2.4805803298950195 2.4432663917541504 2.2416768074035645 1.8431198596954346 1.0239946842193604 0.8087323904037476 1.8081680536270142
868 6.420166492462158 3.0142979621887207 4.105424880981445 1.8197590112686157 2.5269157886505127 2.5255165100097656 2.358454704284668 1.5444422960281372 1.267404317855835 0.6259235143661499 1.7609882354736328
869 6.607581615447998 3.0712482929229736 3.8760986328125 1.9389477968215942 2.415250778198242 2.531808376312256 2.416836738586426 1.6605734825134277 1.367700457572937 0.7387301921844482 1.7497668266296387
870 6.6233696937561035 3.3305561542510986 4.031096458435059 2.0504565238952637 2.5666818618774414 2.750427722930908 2.289330005645752 1.4926079511642456 1.5988094806671143 0.6921180486679077 1.6837506294250488
871 6.516255855560303 3.1909592151641846 4.0381178855896 1.9859980344772339 2.400287628173828 2.5904033184051514 2.544708490371704 1.4126933813095093 1.2499256134033203 0.6558260321617126 1.6984814405441284
872 6.748012065887451 3.5304739475250244 4.237209320068359 2.2473416328430176 2.561561107635498 2.6440768241882324 2.351749897003174 1.6731343269348145 1.8327292203903198 0.7199485301971436 1.5556199550628662
873 6.576113224029541 3.857898235321045 4.206158638000488 2.480733633041382 2.715646743774414 2.698596477508545 2.1784114837646484 2.3338704109191895 1.683035135269165 0.7351697683334351 1.6528651714324951
874 6.513885498046875 3.26446270942688 3.982226848602295 2.125025749206543 2.380643129348755 2.60205078125 2.3339521884918213 1.4322166442871094 1.5124256610870361 0.7403504252433777 1.792934536933899
875 6.5998921394348145 3.4460082054138184 3.9814915657043457 2.2169158458709717 2.5094239711761475 2.594630002975464 2.5232884883880615 1.7032188177108765 1.5944823026657104 0.777848482131958 1.7553123235702515
876 6.368760108947754 3.317108631134033 3.958150863647461 2.3215901851654053 2.466937780380249 2.5413599014282227 2.3512613773345947 1.6233826875686646 1.1269270181655884 0.6355578303337097 1.6595900058746338
877 6.325990200042725 3.5025110244750977 3.929097890853882 2.2272753715515137 2.4916305541992188 2.441091299057007 2.3991565704345703 1.7278512716293335 1.21293044090271 0.7554563283920288 1.752850890159607
878 6.005669116973877 3.4824910163879395 3.8931260108947754 2.1685287952423096 2.367515802383423 2.5937466621398926 2.4149510860443115 1.626098871231079 1.163243055343628 0.7790083289146423 1.6694717407226563
879 6.0014166831970215 3.5782620906829834 3.9469358921051025 2.3205642700195313 2.452866554260254 2.534353256225586 2.4794905185699463 1.6239584684371948 1.164044976234436 0.6722411513328552 1.6737900972366333
880 5.821627616882324 3.43898344039917 3.991150140762329 2.203486442565918 2.32437801361084 2.5346627235412598 2.4310405254364014 1.8024084568023682 1.196772575378418 0.768337607383728 1.5885218381881714
881 6.308248996734619 3.4952898025512695 4.091119289398193 2.1727967262268066 2.619792938232422 2.6189515590667725 2.4466123580932617 1.8935917615890503 1.063769817352295 0.7495404481887817 1.7220205068588257
882 6.169692039489746 3.4956111907958984 4.167685031890869 2.210407257080078 2.457716226577759 2.5543885231018066 2.552645206451416 1.5509272813796997 1.2302918434143066 0.782532274723053 1.5043998956680298
883 6.186250686645508 3.4419634342193604 4.103518962860107 2.1394729614257813 2.3033056259155273 2.7613015174865723 2.3893117904663086 1.4817326068878174 1.3918036222457886 0.862216055393219 1.5949797630310059
884 6.307458877563477 3.4421041011810303 4.259437084197998 2.060231924057007 2.515711784362793 2.6877634525299072 2.3851006031036377 1.5236631631851196 1.3360204696655273 0.6406099200248718 1.7090411186218262
885 6.196395397186279 3.586634397506714 3.840054512023926 2.0352470874786377 2.3656187057495117 2.842808485031128 2.4919145107269287 1.8375476598739624 1.0874909162521362 0.6552013158798218 1.675498127937317
886 5.957945346832275 3.601799964904785 3.7100653648376465 2.087660551071167 2.3663103580474854 2.7220942974090576 2.432002067565918 2.167630910873413 1.0096796751022339 0.7977036833763123 1.542245864868164
887 5.956117630004883 3.325031042098999 3.674429178237915 2.119418144226074 2.3027822971343994 2.512686014175415 2.4331607818603516 1.3546539545059204 1.3321682214736938 0.7670603394508362 1.6642221212387085
888 6.223145961761475 3.0551211833953857 3.7321176528930664 2.005221128463745 2.332758665084839 2.8253238201141357 2.6613104343414307 1.6182500123977661 1.0717670917510986 0.923301100730896 1.8725844621658325
889 6.3398942947387695 3.1298885345458984 3.9891016483306885 2.147564649581909 2.5317940711975098 2.71335506439209 2.4347283840179443 1.5331670045852661 0.9972276091575623 0.8474229574203491 1.6522865295410156
890 6.030511379241943 2.9194393157958984 3.8259682655334473 2.171579599380493 2.503283977508545 2.7940125465393066 2.6380391120910645 1.1789542436599731 0.8972967267036438 0.7531182765960693 1.9134246110916138
891 5.7642822265625 3.2474215030670166 3.5887866020202637 2.169027090072632 2.387937545776367 2.6825242042541504 2.38973331451416 1.0897256135940552 0.6351033449172974 0.5914609432220459 1.7742329835891724
892 5.9163079261779785 3.3617982864379883 3.9172897338867188 2.1203222274780273 2.4186830520629883 2.8528947830200195 2.390166997909546 1.205801248550415 0.9521475434303284 0.6053228378295898 1.623826026916504
893 5.854221343994141 3.2052555084228516 3.7029476165771484 1.9785842895507813 2.359184741973877 2.87396502494812 2.6149444580078125 0.8967257142066956 0.7684359550476074 0.8282622694969177 1.7138344049453735
894 5.769721031188965 3.3170509338378906 3.83097505569458 2.0703558921813965 2.248197078704834 2.614778995513916 2.5491530895233154 1.5993683338165283 0.9936049580574036 0.6508623957633972 1.7507548332214355
895 6.036035060882568 3.0627684593200684 3.9920623302459717 2.039909601211548 2.198326587677002 2.468247413635254 2.428102731704712 1.1706197261810303 0.7949906587600708 0.6144600510597229 1.875447154045105
896 6.085192680358887 3.073883533477783 3.9175703525543213 2.0294742584228516 2.191676139831543 2.491337776184082 2.403386354446411 1.048172116279602 0.6555030941963196 0.7160994410514832 1.8728748559951782
897 6.638705253601074 3.473975658416748 4.180281162261963 2.2051615715026855 2.330709218978882 2.4905056953430176 2.4283690452575684 1.369080662727356 1.0288959741592407 0.8608319163322449 1.6843880414962769
898 6.55759334564209 3.3584814071655273 4.176686763763428 2.2617874145507813 2.54364275932312 2.557654619216919 2.4378607273101807 1.9483083486557007 1.2676472663879395 0.6766691207885742 1.9111958742141724
899 6.501195907592773 3.387824058532715 4.135495185852051 2.0899593830108643 2.3546226024627686 2.465142250061035 2.364475965499878 1.5248146057128906 0.8512535691261292 0.73031085729599 1.8960309028625488
900 6.244653701782227 3.3503055572509766 4.165318489074707 2.0211427211761475 2.5440714359283447 2.465733051300049 2.4607441425323486 1.4016284942626953 0.8681881427764893 0.6308916211128235 1.9277222156524658
901 6.381980895996094 3.152705669403076 4.077410697937012 1.9651259183883667 2.4672067165374756 2.706714391708374 2.4897053241729736 1.4842007160186768 0.8722135424613953 0.6868184804916382 1.6904706954956055
902 6.2439470291137695 3.495936155319214 4.148587703704834 1.9699152708053589 2.6245081424713135 2.5374817848205566 2.1790168285369873 1.6187801361083984 1.1991190910339355 0.5917338728904724 1.6875395774841309
903 5.693634510040283 3.259737014770508 3.927399158477783 1.9135174751281738 2.412689685821533 2.5149424076080322 2.30672287940979 1.2365628480911255 0.9458058476448059 0.6243345737457275 1.6605522632598877
904 5.833619594573975 3.4924237728118896 3.859347343444824 2.1251296997070313 2.506803035736084 2.569659948348999 2.2327499389648438 1.447102665901184 0.8422427773475647 0.7302084565162659 1.5894708633422852
905 5.690885543823242 3.612410068511963 4.066769123077393 2.297677755355835 2.6338157653808594 2.3572185039520264 2.285137414932251 1.2504262924194336 1.094660997390747 0.7336713671684265 1.6736198663711548
906 5.758545398712158 3.7341930866241455 4.013411998748779 1.9665488004684448 2.754096746444702 2.3359835147857666 2.1980702877044678 1.3108290433883667 1.3295209407806396 0.7579403519630432 1.5152440071105957
907 5.706985950469971 3.82450532913208 3.9044015407562256 2.0181190967559814 2.3990914821624756 2.548150062561035 2.3021748065948486 1.2699005603790283 1.0548667907714844 0.6862511038780212 1.553863763809204
908 5.874025821685791 3.7684426307678223 4.050458908081055 1.9446510076522827 2.2857110500335693 2.3247339725494385 2.197876214981079 1.3092844486236572 1.1560384035110474 0.640953779220581 1.6320805549621582
909 5.969311237335205 4.162707328796387 3.6939773559570313 2.066610813140869 2.2112200260162354 2.3200795650482178 2.145890235900879 1.7364412546157837 0.9507960677146912 0.7206543684005737 1.6123238801956177
910 5.922842025756836 3.7536182403564453 4.0277419090271 2.0051918029785156 2.2407970428466797 2.4363250732421875 2.1518633365631104 1.118804693222046 0.644270122051239 0.6688125133514404 1.6925055980682373
911 5.734179496765137 3.7325971126556396 3.848482847213745 2.0955092906951904 2.2188925743103027 2.497302770614624 2.108642816543579 1.1688851118087769 1.0845742225646973 0.6910399198532104 1.5775105953216553
912 6.0944929122924805 3.725095272064209 4.123653888702393 1.935010552406311 2.423846960067749 2.6486220359802246 2.2298123836517334 1.157110333442688 1.042298436164856 0.7043254375457764 1.4923735857009888
913 6.075197219848633 3.3677217960357666 3.996732234954834 2.1716363430023193 2.313026189804077 2.572371482849121 2.1505050659179688 1.2737981081008911 1.0272152423858643 0.5543681383132935 1.735504150390625
914 6.25059175491333 3.4651553630828857 4.2295613288879395 2.1684398651123047 2.4045791625976563 2.585378408432007 2.2736740112304688 1.0102235078811646 0.9144197702407837 0.6624178886413574 1.6344914436340332
915 6.314691066741943 3.3318920135498047 4.415398120880127 2.1183021068573 2.243126630783081 2.50457763671875 2.2936577796936035 1.1774159669876099 0.9334470629692078 0.759262204170227 1.6528162956237793
916 6.779202461242676 3.6396381855010986 4.70017671585083 2.1939806938171387 2.329707622528076 2.6045823097229004 2.3200719356536865 1.0046138763427734 1.4913049936294556 0.736388623714447 1.7607065439224243
917 6.276956558227539 3.3590734004974365 4.364075183868408 2.1705777645111084 2.1877150535583496 2.6734941005706787 2.403963804244995 0.8904315829277039 1.1052000522613525 0.8123446702957153 1.7294846773147583
918 5.99661922454834 3.362398386001587 4.155888557434082 2.209101676940918 2.375260829925537 2.7833712100982666 2.2763514518737793 1.5894635915756226 0.91547691822052 0.702305793762207 1.7846496105194092
919 6.517580032348633 3.414130449295044 4.489074230194092 2.2096028327941895 2.2520084381103516 2.6994264125823975 2.198629379272461 1.6481328010559082 1.1401090621948242 0.6426891684532166 1.847145915031433
920 5.835454940795898 3.4420769214630127 3.9423248767852783 2.008188009262085 2.1364831924438477 2.4848198890686035 2.1961722373962402 1.6956686973571777 1.3672727346420288 0.7379509806632996 1.5643390417099
921 5.8549089431762695 3.386526346206665 3.8247671127319336 2.0667712688446045 2.1924960613250732 2.7465431690216064 2.3105814456939697 1.3224633932113647 1.3377238512039185 0.6458028554916382 1.5943092107772827
922 6.101407051086426 3.540426731109619 3.7159640789031982 1.9942296743392944 2.302030086517334 2.608721971511841 2.2614810466766357 1.422247052192688 1.197187900543213 0.561611533164978 1.83948814868927
923 6.096349239349365 3.6318798065185547 3.8685715198516846 2.129570484161377 2.2368953227996826 2.7206802368164063 2.1870484352111816 1.3227908611297607 1.7212237119674683 0.6551337838172913 1.7400621175765991
924 6.3952956199646 3.580777168273926 4.036718368530273 2.236734390258789 2.3868672847747803 2.5540058612823486 2.349618911743164 1.5614608526229858 1.9589273929595947 0.5834624767303467 1.7656298875808716
925 6.190859317779541 3.1747519969940186 3.9886584281921387 2.063347339630127 2.2491209506988525 2.3184988498687744 2.0634572505950928 1.446578860282898 1.3779311180114746 0.7610817551612854 1.8165197372436523
926 6.3959245681762695 3.4346871376037598 4.21572732925415 2.259068489074707 2.403141736984253 2.5093512535095215 2.1465985774993896 1.2038639783859253 1.2602510452270508 0.7239866852760315 1.9752781391143799
927 6.225425720214844 3.4666199684143066 4.127420902252197 2.2790653705596924 2.522254228591919 2.315906286239624 2.196546792984009 1.4400513172149658 1.0622130632400513 0.6680707931518555 1.9375070333480835
928 6.531658172607422 2.9776618480682373 4.309148788452148 2.0402779579162598 2.3156609535217285 2.364622116088867 2.1924285888671875 1.1162670850753784 1.1306757926940918 0.6786307096481323 1.9811657667160034
929 6.464937686920166 3.4648592472076416 4.372196674346924 2.053389310836792 2.4967455863952637 2.3506455421447754 2.1494388580322266 1.7557086944580078 1.3141205310821533 0.6861973404884338 1.9566938877105713
930 6.568747043609619 3.2091286182403564 4.380865573883057 1.9854636192321777 2.426187515258789 2.2910890579223633 2.152806282043457 1.5810459852218628 1.4414767026901245 0.7300615310668945 1.7941967248916626
931 6.692087650299072 3.35200572013855 4.347988605499268 2.132903814315796 2.5270066261291504 2.4516451358795166 2.2494137287139893 1.4305402040481567 1.7689239978790283 0.6481956243515015 1.6545240879058838
932 6.557668685913086 3.3712549209594727 4.031927108764648 2.1150591373443604 2.3021886348724365 2.390868902206421 2.1498985290527344 1.4099316596984863 1.7207199335098267 0.6499212980270386 1.9459508657455444
933 6.78674840927124 3.1569223403930664 4.519647121429443 2.082514524459839 2.566082000732422 2.485647201538086 2.234067678451538 1.374445915222168 1.723065972328186 0.7184469103813171 2.15303635597229
934 6.60272741317749 3.430044412612915 4.137218475341797 2.1863772869110107 2.444401979446411 2.4339206218719482 2.1943957805633545 1.3808813095092773 1.525250792503357 0.6924806833267212 2.323974847793579
935 6.092906475067139 3.180861234664917 3.9980599880218506 2.1244585514068604 2.474496364593506 2.1536238193511963 2.17942214012146 1.5674148797988892 1.3470463752746582 0.6696421504020691 2.0703654289245605
936 5.988646507263184 3.1523492336273193 4.025464057922363 2.130105972290039 2.6053621768951416 2.217808246612549 2.200852632522583 1.4717822074890137 0.9233807325363159 0.7568738460540771 2.0091211795806885
937 6.08018684387207 3.316941261291504 3.9686832427978516 2.2603578567504883 2.5387840270996094 2.310112237930298 2.1778829097747803 1.5161632299423218 1.2749979496002197 0.6783692240715027 1.9087073802947998
938 6.480592250823975 3.2179312705993652 4.267287731170654 1.955635905265808 2.7724742889404297 1.8895593881607056 2.2562947273254395 1.2578507661819458 0.922397255897522 0.6729503273963928 1.9297794103622437
939 6.6163530349731445 3.197158098220825 4.486387252807617 2.164844036102295 2.804142713546753 2.007347822189331 2.1374335289001465 1.0219676494598389 1.6222983598709106 0.7256956696510315 2.1373417377471924
940 6.65226411819458 3.188025951385498 4.444945812225342 2.1138153076171875 2.59460711479187 1.884963035583496 2.1136393547058105 0.841365396976471 1.2646737098693848 0.6635276675224304 2.081845283508301
941 6.8449482917785645 3.362661600112915 4.377854824066162 2.1296448707580566 2.4711077213287354 2.073190927505493 2.092538595199585 0.8604826927185059 1.1590731143951416 0.7660142779350281 1.9070128202438354
942 6.995166778564453 3.5007400512695313 4.6208930015563965 2.087614059448242 2.463731288909912 1.9554104804992676 2.2129721641540527 1.5229495763778687 1.5082043409347534 0.6972703337669373 2.0579111576080322
943 7.047725677490234 3.5867919921875 4.571108818054199 2.1911942958831787 2.5526015758514404 2.0607516765594482 2.1358604431152344 1.19594407081604 1.36609947681427 0.6597700715065002 1.9474018812179565
944 7.020175933837891 3.483879566192627 4.514392852783203 2.1334736347198486 2.6916565895080566 2.031938076019287 2.3088929653167725 1.1443551778793335 1.3864234685897827 0.6463341116905212 1.9674115180969238
945 7.026882648468018 3.418862819671631 4.69705057144165 2.330012321472168 2.656216859817505 2.3458824157714844 2.223095178604126 1.220743179321289 2.15468168258667 0.779437780380249 1.995068073272705
946 6.474582672119141 3.3600642681121826 4.4753947257995605 2.3003547191619873 2.500394105911255 2.3831610679626465 2.2625937461853027 1.2972867488861084 1.575092077255249 0.7687686085700989 1.9855387210845947
947 6.740880489349365 3.6141443252563477 4.552989482879639 2.213951587677002 2.5528948307037354 2.178056478500366 2.156649351119995 1.1951146125793457 1.8874883651733398 0.7479837536811829 1.7395552396774292
948 6.600422382354736 3.8690760135650635 4.4615278244018555 2.0817513465881348 2.5383126735687256 2.258388042449951 2.2044198513031006 1.6281945705413818 2.1425154209136963 0.7946333885192871 1.8561813831329346
949 6.444739818572998 3.7362091541290283 4.16192626953125 2.294114112854004 2.5714292526245117 2.213038444519043 2.105215549468994 1.6280381679534912 1.6868789196014404 0.6815007328987122 1.8002851009368896
950 6.524293899536133 3.658787965774536 4.112339496612549 2.2809934616088867 2.6199276447296143 2.5717873573303223 2.2362043857574463 1.266162395477295 1.6574362516403198 0.6310528516769409 1.9191757440567017
951 6.460781574249268 3.5709497928619385 4.227693557739258 2.1193082332611084 2.3542392253875732 2.5488038063049316 2.4648947715759277 1.0778210163116455 1.525672197341919 0.7229052186012268 1.9465105533599854
952 6.5358052253723145 3.5145070552825928 4.409887790679932 2.229135513305664 2.769920587539673 2.536256790161133 2.204838514328003 1.5330636501312256 2.0875046253204346 0.7014300227165222 1.9305241107940674
953 6.584497928619385 3.7561891078948975 4.307013511657715 2.088905096054077 2.578761100769043 2.431450128555298 2.3598289489746094 1.4008742570877075 2.2484183311462402 0.5939564108848572 1.680854320526123
954 6.819201946258545 3.489314317703247 4.377652645111084 2.1282942295074463 2.534168004989624 2.4231035709381104 2.2514700889587402 1.1673258543014526 1.5859105587005615 0.6551364064216614 1.6254348754882813
955 6.534665107727051 3.501314878463745 4.381951808929443 2.1581227779388428 2.5558621883392334 2.5587005615234375 2.2229511737823486 1.1208114624023438 1.9426052570343018 0.7484109997749329 1.751273274421692
956 6.527169227600098 3.7311835289001465 4.404263973236084 2.172873020172119 2.6839163303375244 2.651906967163086 2.407066583633423 1.5632978677749634 1.5452542304992676 0.8104249238967896 1.5128209590911865
957 6.444168567657471 4.112672328948975 4.22999906539917 2.303387403488159 2.6533844470977783 2.5405192375183105 2.237330913543701 1.2454110383987427 1.5224560499191284 0.7650313973426819 1.7445087432861328
958 6.264543056488037 3.834294319152832 4.017640590667725 2.3387467861175537 2.489750862121582 2.5677287578582764 2.2206034660339355 1.1747570037841797 1.0839906930923462 0.7727305293083191 1.6715360879898071
959 6.426632404327393 3.743004560470581 4.0649800300598145 2.3856141567230225 2.5402843952178955 2.336533546447754 2.3125247955322266 1.08024263381958 1.0654997825622559 0.7808827757835388 1.738086223602295
960 6.403738021850586 3.548940658569336 3.9439785480499268 2.092984437942505 2.445491075515747 2.3757050037384033 2.3544232845306396 0.870952844619751 1.3043599128723145 0.6150338053703308 1.777608036994934
961 6.492125988006592 3.5211968421936035 3.882323741912842 2.3728415966033936 2.64224910736084 2.232956647872925 2.1629557609558105 1.0729886293411255 1.0560097694396973 0.5806760191917419 1.809082269668579
962 6.756184101104736 3.474890947341919 4.162861347198486 2.228581428527832 2.6376945972442627 2.507319450378418 2.0379421710968018 1.5172280073165894 1.520459532737732 0.6526183485984802 1.6907503604888916
963 6.550769329071045 3.367830514907837 3.9845619201660156 2.2082366943359375 2.525269031524658 2.6412510871887207 2.078587770462036 1.2226455211639404 1.2573217153549194 0.6434319019317627 1.6954522132873535
964 6.165196418762207 3.214996337890625 3.901149272918701 2.208838939666748 2.380418062210083 2.2126235961914063 2.1277365684509277 1.032267689704895 1.4323838949203491 0.7174516916275024 1.5484706163406372
965 6.871203422546387 3.1529788970947266 3.99075984954834 2.2112925052642822 2.318502902984619 2.106206178665161 2.166393518447876 1.169001579284668 1.5580410957336426 0.629641592502594 1.7194890975952148
966 7.154465198516846 3.4333431720733643 4.343448638916016 2.478966236114502 2.4185495376586914 2.167732000350952 2.14951491355896 0.8083251714706421 1.3789753913879395 0.6667035222053528 1.636630654335022
967 6.797210693359375 3.339864492416382 4.204410552978516 2.3894097805023193 2.4575371742248535 2.181095838546753 2.177180290222168 1.1567896604537964 1.9861270189285278 0.6828246712684631 1.72566556930542
968 6.499546527862549 3.447427272796631 4.193251609802246 2.365245819091797 2.4851043224334717 2.0505616664886475 2.133150339126587 1.482330322265625 1.6644401550292969 0.6479514241218567 1.7911909818649292
969 6.545812606811523 3.557382822036743 4.191321849822998 2.436783790588379 2.5140132904052734 2.2729506492614746 2.1431050300598145 1.4559564590454102 2.4023184776306152 0.757584273815155 1.973421573638916
970 6.420403957366943 3.349257230758667 3.9918158054351807 1.9795163869857788 2.6207849979400635 2.2314717769622803 2.0520644187927246 1.6854956150054932 1.392743468284607 0.7372890710830688 1.9254233837127686
971 6.648675441741943 3.3256587982177734 4.260063171386719 2.221546173095703 2.898256301879883 2.6368229389190674 2.1859679222106934 1.0853909254074097 1.6655988693237305 0.758867084980011 1.805534839630127
972 6.497146129608154 3.406658411026001 4.256483554840088 2.134202718734741 2.6976096630096436 2.5928783416748047 2.0840015411376953 0.8610806465148926 1.7153141498565674 0.7603601813316345 1.8639832735061646
973 6.343194484710693 3.3945658206939697 4.075011253356934 2.178889751434326 2.5751872062683105 2.49580717086792 2.173792600631714 1.040744423866272 1.5198626518249512 0.7155749797821045 1.9691188335418701
974 6.215531349182129 3.320859432220459 3.9848687648773193 2.1352953910827637 2.478105306625366 2.5837862491607666 2.1013736724853516 1.4656950235366821 1.3152943849563599 0.6350845098495483 2.024170398712158
975 6.031564235687256 3.3996739387512207 4.030632495880127 2.2947494983673096 2.5572946071624756 2.5941336154937744 2.283296585083008 0.8223082423210144 1.731268048286438 0.709700882434845 2.1151483058929443
976 6.211688995361328 3.5838263034820557 4.284904956817627 2.373155117034912 2.725734233856201 2.3599376678466797 2.260737419128418 1.3420264720916748 1.5285993814468384 0.8322358727455139 1.760746955871582
977 6.4541850090026855 3.4455361366271973 4.290375232696533 2.3852615356445313 2.4727213382720947 2.3731842041015625 2.200805187225342 1.1526964902877808 1.6177252531051636 0.7393292188644409 1.7823950052261353
978 6.591778755187988 3.395005226135254 4.315293312072754 2.2581539154052734 2.5969552993774414 2.060485601425171 2.2973103523254395 1.1729176044464111 1.1916320323944092 0.6176496744155884 1.8401223421096802
979 6.787337779998779 3.2970430850982666 4.551074028015137 2.381925344467163 2.483304262161255 2.1735877990722656 2.216660499572754 1.356433629989624 1.588530421257019 0.7247953414916992 1.818502426147461
980 7.247727870941162 3.231436252593994 4.543013095855713 2.34039044380188 2.4980263710021973 1.7736687660217285 2.122363805770874 1.1530555486679077 1.7497895956039429 0.6408388018608093 2.055105209350586
981 7.060810565948486 3.3877768516540527 4.506300449371338 2.5718092918395996 2.6319568157196045 1.6981717348098755 2.1835575103759766 1.0425397157669067 1.640161395072937 0.7464231252670288 1.8273277282714844
982 6.8265156745910645 3.4399375915527344 4.251989841461182 2.4410626888275146 2.4925265312194824 2.086296558380127 2.166292667388916 1.1264984607696533 1.7708110809326172 0.8022298812866211 1.8331176042556763
983 6.756953716278076 3.376650333404541 4.145791053771973 2.6232168674468994 2.5872795581817627 1.9642521142959595 2.11242413520813 1.0749937295913696 1.9830290079116821 0.6895074844360352 1.582924723625183
984 6.851699352264404 3.3279106616973877 4.188521862030029 2.234804153442383 2.705294132232666 2.349513053894043 2.2521331310272217 1.387913703918457 1.1168746948242188 0.587626039981842 1.6722824573516846
985 6.840954303741455 3.09275221824646 4.182619571685791 2.2026917934417725 2.619391679763794 2.0762975215911865 2.296525478363037 1.0774470567703247 1.60411536693573 0.6326282024383545 1.5752705335617065
986 6.668034076690674 3.5858356952667236 4.123152732849121 2.195545196533203 2.611454486846924 2.1393871307373047 2.110295295715332 1.4932225942611694 1.2502881288528442 0.6783083081245422 1.5483710765838623
987 6.614970684051514 3.386148452758789 4.1580681800842285 2.165886163711548 2.5591416358947754 2.2251317501068115 2.207526445388794 1.6621406078338623 1.3509330749511719 0.592332124710083 1.5322386026382446
988 6.477992534637451 3.1726880073547363 4.049822807312012 2.2661919593811035 2.519299030303955 2.228508234024048 2.263129711151123 1.0407530069351196 1.5739866495132446 0.8466217517852783 1.5864953994750977
989 6.900514602661133 3.538020133972168 4.314012050628662 2.4744763374328613 2.6328465938568115 2.183183431625366 2.0244863033294678 1.3689709901809692 1.4367202520370483 0.8829240798950195 1.7957172393798828
990 6.854607582092285 3.4959633350372314 4.3116631507873535 2.3245179653167725 2.5860421657562256 2.288562774658203 2.203622579574585 1.391910195350647 1.494189977645874 0.6378511786460876 1.666774868965149
991 7.208937168121338 3.6410741806030273 4.520442008972168 2.483391046524048 2.6141674518585205 2.1143641471862793 2.2435359954833984 1.1436128616333008 1.2833998203277588 1.0667554140090942 1.684834361076355
992 7.221261978149414 3.6833248138427734 4.630282402038574 2.666609525680542 2.822962999343872 2.2514562606811523 2.3478617668151855 1.3199288845062256 1.6024293899536133 0.9793062806129456 1.573793888092041
993 7.272785186767578 3.3651175498962402 4.476759433746338 2.4390201568603516 2.7477729320526123 2.349022388458252 2.3690733909606934 1.2902947664260864 1.3827698230743408 0.931402325630188 1.6188631057739258
994 6.936508655548096 3.342973470687866 4.353814125061035 2.379318952560425 2.8081486225128174 2.3660988807678223 2.3956704139709473 1.4875173568725586 1.4005489349365234 0.6289628148078918 1.6042544841766357
995 7.091037273406982 3.302964687347412 4.455511569976807 2.332453489303589 2.84328556060791 2.4716684818267822 2.4910314083099365 1.1248040199279785 1.268044352531433 0.6530689597129822 1.6102339029312134
996 7.1773362159729 3.4177122116088867 4.542265892028809 2.5220534801483154 2.689105987548828 2.151024341583252 2.31181001663208 1.1307506561279297 1.4908325672149658 0.7797514200210571 1.679531455039978
997 7.165920257568359 3.7434513568878174 4.75563907623291 2.496891498565674 2.7759783267974854 2.085855484008789 2.3330063819885254 1.296034336090088 1.2920684814453125 0.8393015265464783 1.6096160411834717
998 6.733645439147949 3.3342459201812744 4.479280948638916 2.360504150390625 2.683656930923462 1.9033766984939575 2.402524471282959 1.1160041093826294 1.5717381238937378 0.782817542552948 1.5913022756576538
999 6.467100143432617 3.2506799697875977 4.206955909729004 2.358544111251831 2.476335287094116 2.477928638458252 2.4563148021698 1.1114503145217896 1.997971773147583 0.9146856665611267 1.5585300922393799
1000 6.577479839324951 3.4916532039642334 4.4500298500061035 2.359769105911255 2.579288959503174 2.370049476623535 2.3804590702056885 0.9854180216789246 1.8975653648376465 0.7959302067756653 1.484541893005371
1001 6.132260322570801 3.4417765140533447 4.133774757385254 2.559080123901367 2.5643296241760254 2.247018575668335 2.4290006160736084 1.4313117265701294 1.497830867767334 0.8088666200637817 1.6471525430679321
1002 6.0085320472717285 3.4789676666259766 3.9032673835754395 2.420578718185425 2.488018751144409 2.2730398178100586 2.375309467315674 1.1156702041625977 1.1631156206130981 0.719674825668335 1.5587158203125
1003 6.5515642166137695 3.5643985271453857 4.550556182861328 2.2348861694335938 2.687046766281128 2.2202985286712646 2.3015620708465576 1.0604037046432495 1.5473172664642334 0.8070608973503113 1.7725791931152344
