# Supplementary material for: Complexes of vertebrate TMC1/2 and CIB2/3 proteins form hair-cell mechanotransduction cation channels
Source: eLife. 2025 Jan 8;12:RP89719. doi: 10.7554/eLife.89719 (PMC11709434; doi:10.7554/eLife.89719)
Supplement: Figure 8—figure supplement 1—source data 1. [file elife-89719-fig8-figsupp1-data1.zip › RMSD-2-hsTMC2-hsCIB2-POPC-mineq.dat]

0 0.0 0.0 0.0 0.0 0.0 0.0 0.0 0.0 0.0 0.0 0.0
1 0.0 0.0 0.0 0.0 0.0 0.0 0.0 0.0 0.0 0.0 0.0
2 0.0 0.0 0.0 0.0 0.0 0.0 0.0 0.0 0.0 0.0 0.0
3 0.0 0.0 0.0 0.0 0.0 0.0 0.0 0.0 0.0 0.0 0.0
4 0.0 0.0 0.0 0.0 0.0 0.0 0.0 0.0 0.0 0.0 0.0
5 0.0 0.0 0.0 0.0 0.0 0.0 0.0 0.0 0.0 0.0 0.0
6 0.17477840185165405 0.16878806054592133 0.17949070036411285 0.15868623554706573 0.16853968799114227 0.17183038592338562 0.17139914631843567 0.15814076364040375 0.15618610382080078 0.12912291288375854 0.14974769949913025
7 0.18016040325164795 0.17631587386131287 0.18008211255073547 0.16088761389255524 0.17940980195999146 0.17434343695640564 0.1868963986635208 0.1567733734846115 0.16327312588691711 0.17575491964817047 0.1471939980983734
8 0.17806866765022278 0.1783728152513504 0.1781512051820755 0.16412314772605896 0.17153367400169373 0.18007226288318634 0.17004679143428802 0.15486063063144684 0.1587826907634735 0.17981426417827606 0.1656864881515503
9 0.1789146214723587 0.17683212459087372 0.17980079352855682 0.1638045758008957 0.16831250488758087 0.179765522480011 0.17378486692905426 0.16017194092273712 0.14135102927684784 0.1678619086742401 0.1852574497461319
10 0.17625927925109863 0.17232558131217957 0.18058358132839203 0.16405531764030457 0.1768481582403183 0.1717313528060913 0.1681693196296692 0.15563125908374786 0.1477278470993042 0.14486321806907654 0.13940343260765076
11 0.5707738995552063 0.5415059328079224 0.585202157497406 0.5081515908241272 0.5507810115814209 0.5252897143363953 0.5797432661056519 0.4894086420536041 0.477774053812027 0.31961071491241455 0.4752633273601532
12 1.6878838539123535 1.6354589462280273 1.639877200126648 1.2125749588012695 1.2737315893173218 1.315919041633606 1.0346320867538452 0.6756014227867126 0.7748782634735107 0.7298941612243652 0.5769234895706177
13 2.026844024658203 1.9825551509857178 2.016176462173462 1.173014521598816 1.6035778522491455 1.3439953327178955 1.2981253862380981 0.8191141486167908 0.8466760516166687 0.6508957147598267 0.6264494061470032
14 2.208803176879883 2.0188121795654297 2.1817331314086914 1.2580565214157104 1.652056097984314 1.5077576637268066 1.3129507303237915 0.6940297484397888 0.61226487159729 0.62502121925354 0.6012565493583679
15 2.316640853881836 1.9358737468719482 2.06282901763916 1.1972882747650146 1.4730794429779053 1.7319045066833496 1.4036952257156372 0.6639134883880615 0.875071108341217 0.6491576433181763 0.5510751008987427
16 2.5424187183380127 1.9921151399612427 2.209645986557007 1.3426791429519653 1.4940617084503174 1.607895016670227 1.631142020225525 0.7344171404838562 1.4921499490737915 0.5259724855422974 0.6014206409454346
17 2.3411343097686768 2.168605327606201 1.922908902168274 1.2970231771469116 1.5738040208816528 1.4253900051116943 1.5002433061599731 0.9089993834495544 0.9682963490486145 0.5570238828659058 0.5501272678375244
18 2.432706832885742 2.1723134517669678 2.1808879375457764 1.4349381923675537 1.7626734972000122 1.5190736055374146 1.5062612295150757 0.6900650858879089 0.836698055267334 0.6329531669616699 0.6861491203308105
19 2.5124003887176514 2.391382932662964 2.2288267612457275 1.3634551763534546 1.901389241218567 1.3926373720169067 1.2900562286376953 1.2599025964736938 1.0012788772583008 0.641493022441864 0.5350967645645142
20 2.5048892498016357 2.292253255844116 2.3148248195648193 1.4725193977355957 1.9480984210968018 1.1563704013824463 1.484382152557373 1.207806944847107 0.9535729289054871 0.541847825050354 0.596562385559082
21 2.6789133548736572 2.395631790161133 2.4204976558685303 1.6062936782836914 1.966261863708496 1.4671794176101685 1.512055516242981 1.0714247226715088 0.8178213834762573 0.49232566356658936 0.6393346190452576
22 2.4990193843841553 2.3453996181488037 2.1894586086273193 1.6722617149353027 1.7003391981124878 1.5144563913345337 1.2143933773040771 1.0964381694793701 0.9748133420944214 0.5973764657974243 0.5524954199790955
23 2.8560407161712646 2.4884817600250244 2.3483617305755615 1.7124388217926025 1.9469536542892456 1.6350288391113281 1.117580771446228 1.2494372129440308 1.0310763120651245 0.5392084717750549 0.5527591109275818
24 2.708956241607666 2.5477428436279297 2.3655335903167725 1.8945223093032837 1.7851097583770752 1.3852943181991577 1.374807596206665 0.8871753215789795 0.9506458640098572 0.6167250871658325 0.5837585926055908
25 2.8084094524383545 2.628000497817993 2.4422967433929443 1.8770983219146729 1.9437347650527954 1.4010738134384155 1.0340219736099243 0.9036715030670166 0.9826139211654663 0.6373310089111328 0.6309899091720581
26 2.7616515159606934 2.5569381713867188 2.482201337814331 1.637427568435669 1.8714784383773804 1.3273617029190063 1.2391138076782227 0.9870533347129822 1.4342254400253296 0.6962977051734924 0.628350555896759
27 2.7486753463745117 2.5716562271118164 2.3813698291778564 1.5833560228347778 1.8983396291732788 1.5382229089736938 1.2762582302093506 0.8608760833740234 1.3116549253463745 0.5321263074874878 0.5981716513633728
28 2.623939037322998 2.6459596157073975 2.4128072261810303 1.7730077505111694 1.8307102918624878 1.6900089979171753 1.4906357526779175 0.6922486424446106 1.202675700187683 0.5342662930488586 0.7841145992279053
29 2.7891578674316406 2.672407865524292 2.5303237438201904 1.6080082654953003 2.1193783283233643 1.5689386129379272 1.2095242738723755 1.1302622556686401 1.3381361961364746 0.4502062499523163 0.5747969150543213
30 2.8735809326171875 2.7644753456115723 2.5554802417755127 1.7828763723373413 2.132166624069214 1.5756783485412598 1.5291671752929688 0.8479235768318176 1.2963107824325562 0.5160694718360901 0.6237429976463318
31 2.6761181354522705 2.6842262744903564 2.4392902851104736 1.7780829668045044 1.983228325843811 1.8248348236083984 1.907454013824463 0.9503164887428284 1.6473748683929443 0.4822603762149811 0.628373920917511
32 2.7384111881256104 2.488211154937744 2.6445672512054443 1.7169612646102905 2.237706184387207 2.0683271884918213 1.6716206073760986 0.6726405024528503 1.6717236042022705 0.5131434202194214 0.503588855266571
33 2.5330309867858887 2.379713296890259 2.6279773712158203 1.6722095012664795 2.1135592460632324 1.8808932304382324 1.3036956787109375 1.121991515159607 1.4864106178283691 0.5496202111244202 0.5995165705680847
34 2.741009473800659 2.5318427085876465 2.59152889251709 1.727528691291809 2.14465594291687 2.375037908554077 1.5164192914962769 0.7209919691085815 1.5977586507797241 0.6409376263618469 0.6748895049095154
35 2.7198941707611084 2.4489753246307373 2.491227626800537 1.5501972436904907 1.9752607345581055 2.3514301776885986 1.1889514923095703 0.7111465334892273 1.4259250164031982 0.6685241460800171 0.5136080384254456
36 2.870767116546631 2.56919002532959 2.5568854808807373 1.553026795387268 2.1212575435638428 2.4240870475769043 1.1878552436828613 0.7083743214607239 1.5017516613006592 0.742821216583252 0.53335040807724
37 3.0522027015686035 2.606473684310913 2.7450942993164063 1.6029243469238281 2.118238925933838 2.416470766067505 1.2279841899871826 1.0991501808166504 1.6461727619171143 0.7392855882644653 0.46864110231399536
38 2.863773822784424 2.6548779010772705 2.596292018890381 1.5590004920959473 2.074558973312378 2.695976972579956 1.3601270914077759 0.7510700225830078 1.4836361408233643 0.6746384501457214 0.6082620620727539
39 2.9344658851623535 2.727881908416748 2.655042886734009 1.703044056892395 2.162041425704956 2.4206299781799316 1.3656110763549805 0.7514724731445313 1.5422784090042114 0.7069186568260193 0.614651620388031
40 3.0336718559265137 2.7273917198181152 2.71636700630188 1.6601389646530151 1.9728182554244995 2.6325418949127197 1.0589576959609985 0.6299648284912109 1.5090049505233765 0.5935067534446716 0.6401093006134033
41 2.90095853805542 2.6642448902130127 2.59542179107666 1.7990353107452393 2.174255609512329 2.6329872608184814 1.0735244750976563 1.1870101690292358 1.3543821573257446 0.5735030174255371 0.4765525460243225
42 2.9080677032470703 2.585634469985962 2.7071657180786133 1.7210770845413208 2.202915668487549 2.6447625160217285 1.1828529834747314 1.0586901903152466 1.639739990234375 0.7146545052528381 0.5828383564949036
43 2.8581154346466064 2.5322182178497314 2.8076069355010986 1.9534275531768799 2.107773542404175 2.5891005992889404 1.71224045753479 0.9391782283782959 1.4657800197601318 0.7432119846343994 0.7156683206558228
44 2.9446494579315186 2.63655161857605 2.9342260360717773 1.8829830884933472 2.1697421073913574 2.34220814704895 1.510839819908142 0.7491325736045837 1.3023573160171509 0.6643417477607727 0.6618322134017944
45 2.8523502349853516 2.4592177867889404 3.2369368076324463 1.7662497758865356 2.3218514919281006 1.9740567207336426 1.3766590356826782 0.7579658031463623 1.5269097089767456 0.7906256914138794 0.8649645447731018
46 2.841615915298462 2.499971628189087 3.0081090927124023 1.549502968788147 1.98587965965271 2.185734272003174 1.109235405921936 1.0230644941329956 1.547916054725647 0.5591965317726135 0.5661678910255432
47 2.986327648162842 2.5967957973480225 2.9945638179779053 1.6034153699874878 2.1073155403137207 2.051213264465332 1.432321310043335 0.7144001126289368 1.711504578590393 0.6125813126564026 0.8123615384101868
48 3.056831121444702 2.624725341796875 3.104290246963501 1.6594045162200928 2.207132339477539 1.8773162364959717 1.1461101770401 0.8951586484909058 1.793684482574463 0.5756130218505859 0.733045220375061
49 3.0268681049346924 2.536064863204956 3.2588229179382324 1.4651509523391724 2.2965142726898193 2.242095947265625 1.1533782482147217 0.8049553036689758 1.722042441368103 0.5891813039779663 0.579866886138916
50 3.199371337890625 2.7359845638275146 2.93452787399292 1.7141441106796265 2.2102084159851074 2.304269790649414 1.4803117513656616 0.9265002608299255 1.4580743312835693 0.596649169921875 0.5426886081695557
51 3.174250841140747 2.8092498779296875 3.0644915103912354 1.9571400880813599 2.204101800918579 2.0783650875091553 1.8859468698501587 0.6975355744361877 1.4536833763122559 0.7837917804718018 0.619358241558075
52 3.0421600341796875 2.667440414428711 3.1405787467956543 2.0201077461242676 2.3461155891418457 2.0530853271484375 1.5941085815429688 0.7113908529281616 1.4983630180358887 0.6451206207275391 0.6000714898109436
53 3.2275426387786865 2.8668429851531982 3.0889642238616943 2.102102279663086 2.1746764183044434 2.538158416748047 1.4507238864898682 0.864784300327301 1.6625827550888062 0.6631836891174316 0.5562147498130798
54 3.0890402793884277 2.773768186569214 3.1287105083465576 1.940346360206604 2.243819236755371 2.962656021118164 1.476592779159546 0.6119117736816406 1.4397499561309814 0.5450479388237 0.6002682447433472
55 3.173515796661377 2.7404065132141113 3.2403712272644043 1.9881731271743774 2.4444046020507813 2.666048288345337 1.7024120092391968 0.8000654578208923 1.6244356632232666 0.6637407541275024 0.7498605847358704
56 3.2192306518554688 2.9186818599700928 3.15346097946167 2.1542630195617676 2.343794345855713 2.5941717624664307 1.5526105165481567 0.7042991518974304 1.7407495975494385 0.5157803893089294 0.6606464982032776
57 3.2450735569000244 2.8909661769866943 3.193237781524658 2.14131760597229 2.406139373779297 2.817739725112915 1.2687066793441772 0.8765366077423096 1.4750382900238037 0.7139121294021606 0.8191211819648743
58 3.216383218765259 2.854099988937378 3.255394458770752 2.196852922439575 2.5905282497406006 2.8542892932891846 1.4289863109588623 0.8196607232093811 1.5302557945251465 0.5806736350059509 0.7158337831497192
59 3.2526519298553467 3.0187394618988037 3.1023447513580322 2.260796308517456 2.3914406299591064 2.6818430423736572 1.222841739654541 1.1520951986312866 1.5034955739974976 0.6412529945373535 0.6357694864273071
60 3.3817732334136963 3.131951093673706 2.894666910171509 2.350351095199585 2.3637657165527344 2.8398568630218506 1.5577291250228882 0.923473596572876 1.7335646152496338 0.8005268573760986 0.5001347661018372
61 3.4416418075561523 3.1976184844970703 3.2172799110412598 2.146953821182251 2.4473764896392822 2.797726631164551 1.6427345275878906 0.9041427373886108 1.8583590984344482 0.7245699167251587 0.6574828624725342
62 3.5848116874694824 3.3168575763702393 3.1089699268341064 2.196017026901245 2.4629759788513184 2.720872163772583 1.690377950668335 0.7560811042785645 1.9256755113601685 0.8341479897499084 0.5164312124252319
63 3.577240228652954 3.4420275688171387 3.04514479637146 2.221445083618164 2.5201151371002197 2.7804207801818848 1.5387845039367676 0.8449090719223022 1.7477349042892456 0.9126217365264893 0.556185245513916
64 3.623034954071045 3.383305311203003 2.995879888534546 2.329721689224243 2.518824577331543 2.766327381134033 1.4424993991851807 1.0422626733779907 1.6114144325256348 0.7894967794418335 0.4864627420902252
65 3.8783175945281982 3.863884687423706 3.1005842685699463 2.4699454307556152 2.602938652038574 2.73087739944458 1.4141833782196045 0.8558043837547302 1.5782487392425537 0.7902562022209167 0.5357451438903809
66 3.6469056606292725 3.475111722946167 3.0710320472717285 2.3012611865997314 2.520425319671631 2.7509288787841797 1.4248095750808716 0.9801161885261536 1.428654670715332 0.7153032422065735 0.597951352596283
67 3.6813244819641113 3.4488813877105713 3.011883497238159 2.482391119003296 2.3616104125976563 2.6706738471984863 1.7226442098617554 0.7697596549987793 1.3950241804122925 0.7031488418579102 0.5735124945640564
68 3.5858168601989746 3.4755115509033203 3.0931334495544434 2.3918099403381348 2.6740739345550537 2.8586714267730713 1.576216459274292 0.7688741683959961 1.491621494293213 0.777847409248352 0.5808951258659363
69 3.2061307430267334 3.11860728263855 2.89634370803833 2.2309253215789795 2.414630889892578 2.8581502437591553 1.4481061697006226 0.7586054801940918 1.4704442024230957 0.7051547765731812 0.48998522758483887
70 3.2998228073120117 3.249763011932373 3.0880420207977295 2.304069757461548 2.6760787963867188 2.847111701965332 1.3475611209869385 1.3865293264389038 1.356654167175293 0.691495954990387 0.6604135632514954
71 3.209322452545166 3.2158052921295166 2.98187518119812 2.4504544734954834 2.529155969619751 2.56915283203125 1.486780047416687 1.0208392143249512 1.3934710025787354 0.8251818418502808 0.606020987033844
72 3.3371880054473877 3.028028964996338 2.943270206451416 2.2474212646484375 2.408571720123291 2.679969310760498 1.4736073017120361 1.0030463933944702 1.2736787796020508 0.8136351108551025 0.5583420991897583
73 3.332880735397339 2.909209966659546 3.0352795124053955 1.987801194190979 2.394310474395752 2.5968215465545654 1.6917424201965332 0.6224862337112427 1.5730705261230469 0.9023669362068176 0.5873667001724243
74 3.2234385013580322 2.768151044845581 3.1304125785827637 1.9320622682571411 2.474539279937744 2.6632068157196045 1.7539570331573486 0.8261315226554871 1.6083787679672241 0.6429910659790039 0.5340079069137573
75 3.4323692321777344 2.8701364994049072 3.353346586227417 2.0731029510498047 2.6359941959381104 2.6586272716522217 1.3414238691329956 0.9654022455215454 1.3695265054702759 0.712327778339386 0.586781919002533
76 3.354128360748291 3.0940496921539307 3.213407039642334 2.2531964778900146 2.459469795227051 2.7104692459106445 1.376257300376892 0.9068984985351563 1.5094667673110962 0.808275580406189 0.5124470591545105
77 3.597092866897583 2.8987975120544434 3.401698112487793 2.090862512588501 2.678877830505371 2.81213641166687 1.4040517807006836 0.768648087978363 1.7231873273849487 0.7581639885902405 0.7449692487716675
78 3.73392653465271 3.129340171813965 3.2385809421539307 2.4041502475738525 2.523115396499634 2.636462688446045 1.849023461341858 0.8937989473342896 1.69405996799469 0.6552271842956543 0.5259653329849243
79 3.6744985580444336 3.1184439659118652 3.2741851806640625 2.356017589569092 2.543917179107666 2.5225257873535156 1.9761676788330078 0.9403125643730164 1.4937193393707275 0.6605924367904663 0.5476780533790588
80 3.684692859649658 2.9939260482788086 3.4239513874053955 2.3649744987487793 2.6540322303771973 2.5047497749328613 1.8197060823440552 0.9313536286354065 1.6869566440582275 0.6455283164978027 0.5170493125915527
81 3.635354518890381 2.9637467861175537 3.371922492980957 2.303715705871582 2.606729030609131 2.555725574493408 2.029219150543213 0.9857450723648071 1.6489267349243164 0.6220554709434509 0.5475229620933533
82 3.4781439304351807 2.943871021270752 3.1838724613189697 2.103533983230591 2.4858973026275635 2.727609395980835 1.846407413482666 1.1677030324935913 1.5349427461624146 0.6794032454490662 0.3951096534729004
83 3.3491721153259277 3.015333652496338 3.083125591278076 2.159728765487671 2.6424851417541504 2.7320995330810547 1.9787722826004028 1.1759717464447021 1.429982304573059 0.6524863839149475 0.666715681552887
84 3.417553186416626 3.045700788497925 3.061861038208008 2.0271220207214355 2.6428582668304443 2.7711031436920166 2.163151264190674 1.4658706188201904 1.4394062757492065 0.6696432828903198 0.9901494383811951
85 3.685307741165161 3.2557077407836914 3.2509851455688477 2.273092031478882 2.727398157119751 2.78403377532959 1.9045802354812622 1.0798462629318237 1.7121776342391968 0.5194292664527893 0.8153087496757507
86 3.4656198024749756 3.1791439056396484 3.2056117057800293 2.2375526428222656 2.742313861846924 2.6281182765960693 1.938460111618042 1.5328764915466309 1.4473851919174194 0.695711076259613 0.6306236386299133
87 3.791053533554077 3.061854362487793 3.4548470973968506 2.2196333408355713 2.705109119415283 2.6842854022979736 1.7669756412506104 0.8524863719940186 1.4594568014144897 0.66489177942276 0.7128705382347107
88 3.4701247215270996 2.8396801948547363 3.2392821311950684 2.074960231781006 2.624596118927002 2.7398147583007813 1.8787198066711426 0.7591615915298462 1.4641733169555664 0.6768103837966919 0.6809597611427307
89 3.2105116844177246 2.7929911613464355 3.222719430923462 1.9087905883789063 2.692922830581665 2.067793369293213 1.7993921041488647 1.102368950843811 1.455335259437561 0.5614867806434631 0.7660219073295593
90 3.3541839122772217 3.2473433017730713 3.2580838203430176 2.1119778156280518 2.840867757797241 1.9653314352035522 1.8294979333877563 0.9052736759185791 1.6534851789474487 0.6933907866477966 0.7784134745597839
91 3.256016731262207 3.3361082077026367 3.0549755096435547 2.2947630882263184 2.589660167694092 2.0383927822113037 1.7534875869750977 0.9792507886886597 1.6493980884552002 0.6225634217262268 0.6372464299201965
92 3.519653797149658 3.2762436866760254 3.275136709213257 2.1940855979919434 2.9387617111206055 2.180172920227051 1.856927514076233 1.1091190576553345 1.653491497039795 0.8002402186393738 0.8626430034637451
93 3.590603828430176 3.234027862548828 3.2097702026367188 2.170140504837036 2.803635358810425 2.3017029762268066 2.2127270698547363 0.7696745991706848 1.7375553846359253 0.7879316806793213 0.919607400894165
94 3.560774564743042 3.242032527923584 3.2109720706939697 2.190645456314087 2.7939751148223877 2.3481712341308594 1.929258108139038 0.8084474205970764 1.482407808303833 0.7753027081489563 0.776698112487793
95 3.4691498279571533 2.946845054626465 3.364311695098877 2.06368088722229 2.767272472381592 2.2002053260803223 1.7790961265563965 0.9014440774917603 1.6829098463058472 0.5691117644309998 0.6050799489021301
96 3.5570833683013916 3.081573963165283 3.293990135192871 2.3213202953338623 2.7500360012054443 2.334388017654419 1.6043533086776733 0.9587751626968384 1.543294072151184 0.6592016816139221 0.6478255987167358
97 3.5933516025543213 3.167811870574951 3.4272472858428955 2.448637008666992 2.8315951824188232 1.855186939239502 2.0563385486602783 0.7191922664642334 1.7786530256271362 0.7089744210243225 0.8602863550186157
98 3.848189115524292 3.531294107437134 3.158924102783203 2.4385673999786377 2.4795947074890137 1.9910368919372559 1.9618358612060547 0.7242490649223328 1.8499771356582642 0.7098104357719421 0.9823038578033447
99 3.881934642791748 3.310015916824341 3.4411840438842773 2.3671159744262695 2.7251155376434326 2.2725841999053955 1.9528838396072388 0.9012200236320496 2.169525146484375 0.5996159911155701 0.9403297901153564
100 3.451345682144165 3.0334298610687256 3.0254898071289063 2.4792261123657227 2.551445960998535 1.9509353637695313 2.153712511062622 0.739059567451477 1.8140660524368286 0.6433896422386169 0.923911452293396
101 3.638866424560547 3.2773349285125732 3.0731403827667236 2.3702001571655273 2.4407715797424316 1.946007251739502 2.0507924556732178 0.8495467305183411 1.989328145980835 0.5798776149749756 0.6363505125045776
102 3.427337408065796 3.226609945297241 3.0989999771118164 2.44252347946167 2.5997071266174316 2.1825368404388428 2.2215828895568848 0.8569375872612 1.9775367975234985 0.6954838037490845 0.8422231078147888
103 3.564824342727661 3.339885711669922 3.2576346397399902 2.4687082767486572 2.6669578552246094 2.293543577194214 2.2160301208496094 0.8240410685539246 2.0770297050476074 0.5511820912361145 0.9093230366706848
104 3.535564422607422 3.350515604019165 3.000720500946045 2.5379538536071777 2.455437421798706 2.075000047683716 2.160940408706665 0.8426164984703064 1.6035526990890503 0.38775092363357544 0.9965484142303467
105 3.644179582595825 3.2831122875213623 3.266098976135254 2.4053351879119873 2.571071147918701 2.289268732070923 1.9132075309753418 0.9831200838088989 1.7900066375732422 0.5993626713752747 0.8586664199829102
106 3.78411602973938 3.329500198364258 3.2223682403564453 2.5213184356689453 2.558051347732544 2.578951358795166 1.885858178138733 0.7757128477096558 1.8970658779144287 0.7666227221488953 0.9731772541999817
107 3.5376229286193848 3.063903331756592 3.0776100158691406 2.5587539672851563 2.6749379634857178 2.2530059814453125 2.007805824279785 0.6719153523445129 1.623680591583252 0.7231229543685913 1.0199867486953735
108 3.542497396469116 2.951848268508911 3.038259267807007 2.3778772354125977 2.6792566776275635 2.277365207672119 1.8320566415786743 0.9051141142845154 1.6079877614974976 0.6196103692054749 0.9176215529441833
109 3.277801752090454 2.849808931350708 2.9799325466156006 2.458746910095215 2.541618824005127 1.8789141178131104 1.8564561605453491 0.9480956196784973 1.7794657945632935 0.7509339451789856 0.9735806584358215
110 3.5529963970184326 3.0967400074005127 3.0925376415252686 2.5237345695495605 2.6751370429992676 2.1536121368408203 1.751603603363037 0.5914433002471924 1.395997405052185 0.6726011037826538 0.9670732021331787
111 3.583630323410034 3.0718979835510254 3.0951802730560303 2.437746286392212 2.7630984783172607 1.7966545820236206 2.0144240856170654 0.8665236830711365 1.5287761688232422 0.8362721800804138 0.6187117695808411
112 3.4675376415252686 2.9474470615386963 3.279014825820923 2.320483922958374 2.7888271808624268 1.7958167791366577 2.02677583694458 0.7580240368843079 1.4465463161468506 0.7202693223953247 0.6226348280906677
113 3.7846250534057617 3.419059991836548 3.1877799034118652 2.832979440689087 2.7628180980682373 1.8330172300338745 2.310457944869995 1.025863528251648 1.628935694694519 0.8417399525642395 0.6603114604949951
114 3.869469165802002 3.364649772644043 3.1136248111724854 2.7841243743896484 2.709416389465332 2.2416434288024902 2.158027172088623 0.6414837837219238 1.7485185861587524 0.5983684062957764 0.5418077111244202
115 3.664092540740967 3.174866199493408 3.065363645553589 2.6145577430725098 2.7399983406066895 2.1953001022338867 2.213569402694702 0.5747008323669434 1.4441379308700562 0.7131664752960205 0.6519086360931396
116 3.8943448066711426 3.1475818157196045 3.2069029808044434 2.544240713119507 2.862373113632202 2.2777087688446045 2.263392448425293 0.8156943321228027 1.5709083080291748 0.8494996428489685 0.7702324986457825
117 3.9021248817443848 3.264784574508667 3.128575563430786 2.69948673248291 2.7801287174224854 2.2336058616638184 2.3109848499298096 1.377596139907837 1.7247662544250488 0.8033998012542725 0.6938211917877197
118 3.9560294151306152 3.1303763389587402 3.0579237937927246 2.440542221069336 2.685791254043579 2.8340206146240234 2.4080944061279297 0.867640495300293 1.4345794916152954 0.7774483561515808 0.7867461442947388
119 3.986185312271118 3.2607262134552 3.1719563007354736 2.788285970687866 2.6795411109924316 2.5649547576904297 2.19813871383667 0.5483003258705139 1.4557173252105713 1.017612338066101 0.8373711705207825
120 3.6434714794158936 2.8791935443878174 3.281799077987671 2.4731922149658203 2.6308279037475586 2.585585594177246 2.489453077316284 0.6268875002861023 1.5906460285186768 0.6625245213508606 0.8197378516197205
121 4.020965099334717 2.9974870681762695 3.283395528793335 2.4848897457122803 2.6023917198181152 2.452239990234375 2.532752752304077 0.7197216153144836 1.9260975122451782 0.8653700351715088 0.7174484133720398
122 4.168110370635986 3.0413625240325928 3.3429653644561768 2.6401548385620117 2.69571590423584 2.537165403366089 2.6534600257873535 0.7667253613471985 1.6537292003631592 0.7065184116363525 0.5492344498634338
123 3.938825845718384 3.060788869857788 3.2284040451049805 2.6964633464813232 2.7158498764038086 2.6418895721435547 2.4381179809570313 0.7570769190788269 1.5709264278411865 0.8983863592147827 0.591846227645874
124 4.138768672943115 3.0775699615478516 3.386946201324463 2.588395357131958 2.712850570678711 2.491086483001709 2.7947139739990234 0.7197167277336121 1.351872444152832 0.6447439193725586 0.8524030447006226
125 4.049963474273682 2.9376604557037354 3.7193946838378906 2.461082935333252 2.660191059112549 2.8295013904571533 2.532632350921631 1.1091008186340332 1.6910239458084106 0.7231085896492004 0.6164082288742065
126 4.057365894317627 3.1899142265319824 3.5192620754241943 2.6100738048553467 2.5969865322113037 2.4729247093200684 2.4932456016540527 0.9462317824363708 1.3272730112075806 0.8200103640556335 0.5158221125602722
127 4.717222213745117 3.2960004806518555 3.5821361541748047 2.7678542137145996 2.7525336742401123 2.468233346939087 2.1438210010528564 0.9175941348075867 1.5647059679031372 0.789975643157959 0.5246658325195313
128 4.946109294891357 3.5264105796813965 3.5057992935180664 2.7110400199890137 2.5375609397888184 2.480705976486206 2.4409046173095703 1.0998728275299072 1.3866815567016602 0.9021022915840149 0.7119951248168945
129 4.802765846252441 3.4151453971862793 3.524510622024536 2.726351737976074 2.595616102218628 2.568431854248047 2.471005439758301 1.1274241209030151 1.5364360809326172 0.9462193846702576 0.7171854972839355
130 4.331630706787109 3.274359941482544 3.1705398559570313 2.6913065910339355 2.452174425125122 2.432619571685791 2.382532835006714 1.265231966972351 1.4437254667282104 0.6752960681915283 0.7219714522361755
131 4.495163917541504 3.1526806354522705 3.3700625896453857 2.5296969413757324 2.748856544494629 2.5363991260528564 2.558847427368164 0.8918485641479492 1.5517244338989258 0.8008471727371216 0.6772315502166748
132 4.606955051422119 3.2018582820892334 3.4567294120788574 2.5693283081054688 2.6003170013427734 2.5445826053619385 2.6669437885284424 0.7995593547821045 1.488197922706604 0.7847621440887451 0.5840296745300293
133 4.44312047958374 3.297757148742676 3.257356882095337 2.5778582096099854 2.6245551109313965 2.4079058170318604 2.3082659244537354 0.7238288521766663 1.5325387716293335 0.6494570374488831 0.7386967539787292
134 4.425559043884277 3.186284065246582 3.5981838703155518 2.4273416996002197 2.804004430770874 2.3297698497772217 2.5331714153289795 0.7618870139122009 1.5671943426132202 0.8401649594306946 0.6473582983016968
135 4.555863857269287 3.501553773880005 3.5845224857330322 2.697727918624878 2.680551528930664 2.4481000900268555 2.643281936645508 1.0685855150222778 1.5364354848861694 0.8417508602142334 0.7486422657966614
136 4.284841060638428 3.152947187423706 3.557887077331543 2.4522242546081543 2.4925711154937744 2.303067207336426 2.6992201805114746 0.7772425413131714 1.4689342975616455 0.9054873585700989 0.6736721396446228
137 4.096528053283691 3.3146703243255615 3.392611026763916 2.5217878818511963 2.7487034797668457 2.159674644470215 2.503051996231079 0.7770063877105713 1.3828948736190796 0.9979167580604553 0.6912940144538879
138 4.12278413772583 3.1945273876190186 3.533947706222534 2.581907272338867 2.7131590843200684 2.1917171478271484 2.4639267921447754 0.8786740899085999 1.3251852989196777 0.6252422332763672 0.6757774949073792
139 4.2283034324646 3.5503599643707275 3.440699338912964 2.744361400604248 2.5965569019317627 2.3415725231170654 2.732053518295288 0.844968855381012 1.554392695426941 0.7183641791343689 0.6270106434822083
140 4.242580890655518 3.38874888420105 3.454214334487915 2.732395648956299 2.780423402786255 2.536264419555664 2.7024295330047607 0.8100186586380005 1.1537702083587646 0.8707607388496399 0.6399663090705872
141 4.165136814117432 3.2527732849121094 3.335385322570801 2.5618021488189697 2.6672701835632324 2.2611825466156006 2.453139066696167 0.9434167742729187 1.364922046661377 0.8339285254478455 0.8630990386009216
142 4.1617255210876465 3.3740344047546387 3.472902774810791 2.5756940841674805 2.5428497791290283 2.3192074298858643 2.6467995643615723 0.779182493686676 1.899665117263794 0.9033837914466858 0.8189464807510376
143 4.2352142333984375 3.394646167755127 3.517080068588257 2.7381539344787598 2.8256149291992188 2.357252597808838 2.637908935546875 0.6205514073371887 1.5734381675720215 1.0387179851531982 0.7176734805107117
144 3.9450902938842773 3.103046178817749 3.5247597694396973 2.475785970687866 2.7784409523010254 2.3420536518096924 2.675706624984741 1.2755820751190186 1.8242037296295166 0.9932029843330383 0.7190561890602112
145 3.7579445838928223 3.0139923095703125 3.3784615993499756 2.5861456394195557 2.74050235748291 2.3162739276885986 2.62286114692688 0.9474604725837708 1.8221725225448608 0.8476035594940186 0.7303406000137329
146 4.033130168914795 3.1269216537475586 3.462743043899536 2.689152240753174 2.8517229557037354 2.3484997749328613 2.511119842529297 0.9154605865478516 1.606135368347168 0.6912977695465088 0.5523278713226318
147 4.1708855628967285 3.030604362487793 3.4717812538146973 2.511932611465454 2.730198621749878 2.3577818870544434 2.567716598510742 0.9265086054801941 1.560910701751709 0.8076042532920837 0.6625484824180603
148 4.047891139984131 2.911531925201416 3.4443981647491455 2.423013925552368 2.778493881225586 2.424600124359131 2.5965487957000732 1.4648302793502808 1.5602020025253296 0.8036264777183533 0.8182761669158936
149 3.871485471725464 2.837916851043701 3.278958559036255 2.399338722229004 2.6011552810668945 2.498717784881592 2.668020009994507 1.037517786026001 1.6345572471618652 0.8434140086174011 0.6341208219528198
150 3.8487017154693604 2.8134765625 3.447038173675537 2.489323616027832 2.793571949005127 2.376286745071411 2.6841301918029785 0.6713844537734985 1.286679983139038 0.8883918523788452 0.7661029100418091
151 3.508700132369995 2.7610890865325928 3.4646031856536865 2.417198657989502 2.87078595161438 2.4005062580108643 2.5054309368133545 1.201144814491272 1.65414297580719 0.8005185127258301 0.914198637008667
152 3.765118360519409 3.048424005508423 3.5535504817962646 2.685028076171875 2.6587934494018555 2.4292004108428955 2.775796890258789 1.4988991022109985 1.8553218841552734 0.7857678532600403 0.9681313037872314
153 3.9652891159057617 3.180886745452881 3.580260992050171 2.5561301708221436 2.6730690002441406 2.401597023010254 2.8023667335510254 1.415429949760437 1.882986068725586 0.8947355151176453 0.871650218963623
154 3.8466272354125977 3.0287673473358154 3.577533721923828 2.4867236614227295 2.85660982131958 2.418292999267578 2.7960174083709717 1.1354838609695435 1.8636411428451538 0.8632573485374451 0.7230483889579773
155 4.135435581207275 3.0241968631744385 3.5440337657928467 2.7277047634124756 3.0121588706970215 2.39508056640625 2.564018487930298 1.2717565298080444 1.909116506576538 0.7807784080505371 0.6830338835716248
156 4.053969860076904 3.195915699005127 3.614217758178711 2.7975950241088867 2.8861591815948486 2.5117063522338867 2.533745288848877 1.198197603225708 1.9834821224212646 1.0777510404586792 0.6838820576667786
157 4.070178985595703 3.032564401626587 3.6148226261138916 2.6748082637786865 2.809282064437866 2.436570405960083 2.53224778175354 0.9129869341850281 1.8051395416259766 0.8360654711723328 0.7787092924118042
158 4.080129146575928 3.237370252609253 3.463254928588867 2.707691192626953 2.7499587535858154 2.469386577606201 2.60150146484375 1.070918321609497 2.0547473430633545 0.7721880078315735 0.7895237803459167
159 4.19552755355835 3.438416004180908 3.6078577041625977 2.8719608783721924 2.907471179962158 2.4091546535491943 2.715894937515259 0.8662662506103516 1.9400551319122314 0.8145167827606201 0.6895638108253479
160 4.483121395111084 3.601729393005371 3.736659288406372 2.830026865005493 2.9066200256347656 2.3870816230773926 2.7222378253936768 0.9121972918510437 1.7913305759429932 0.6047874093055725 0.863224983215332
161 4.30073881149292 3.525886058807373 3.5982558727264404 2.854032516479492 3.010150671005249 2.353550672531128 2.572373628616333 0.9532790184020996 1.84935462474823 0.8696489930152893 0.9958606362342834
162 3.9859941005706787 3.3837175369262695 3.417246103286743 2.7167069911956787 2.910480260848999 2.225862741470337 2.7451350688934326 0.9454500675201416 1.8279722929000854 0.9746832847595215 0.8938044309616089
163 3.935149908065796 3.323551893234253 3.306220293045044 2.5611093044281006 2.765693187713623 2.286898612976074 2.6457135677337646 1.0055350065231323 1.714903473854065 0.8868598937988281 0.8625677227973938
164 3.9588499069213867 3.3590362071990967 3.15625262260437 2.607877731323242 2.777106523513794 2.3346340656280518 2.5060880184173584 0.9973300695419312 1.8333220481872559 1.04038405418396 1.1536691188812256
165 4.146602630615234 3.582514524459839 3.2619824409484863 2.905583620071411 2.7882370948791504 2.305051565170288 2.5369725227355957 1.041305661201477 1.8356027603149414 0.8655894994735718 0.9896991848945618
166 3.9612796306610107 3.3997867107391357 3.3787999153137207 2.9323408603668213 2.9472479820251465 2.351062297821045 2.5993008613586426 0.9950154423713684 1.7457548379898071 0.8242964744567871 0.9563609957695007
167 4.147154808044434 3.6367499828338623 3.3127970695495605 3.0484631061553955 2.8059844970703125 2.2549545764923096 2.594651937484741 0.7723478078842163 1.7622389793395996 0.7088338136672974 0.8871541023254395
168 3.8571410179138184 3.4316561222076416 3.29622745513916 2.734281539916992 2.7624659538269043 2.3254151344299316 2.6170356273651123 1.2701146602630615 1.919990062713623 0.8321552276611328 0.8212805390357971
169 4.052304744720459 3.452037811279297 3.3269574642181396 2.9605166912078857 2.9946558475494385 2.2121381759643555 2.660465717315674 0.8041990995407104 1.6874279975891113 0.7899283766746521 0.7794851064682007
170 4.385203838348389 3.709109306335449 3.542123556137085 3.1757428646087646 3.04131817817688 2.3154327869415283 2.6422250270843506 0.9627752900123596 1.854335069656372 0.9344182014465332 0.8613155484199524
171 4.49112606048584 3.52603816986084 3.4863524436950684 2.7541050910949707 2.8115358352661133 2.420361280441284 2.71152400970459 0.8411436676979065 1.7859431505203247 0.8126639723777771 0.8390982151031494
172 4.510144233703613 3.72660756111145 3.43265700340271 2.9457156658172607 3.0009548664093018 2.542825698852539 2.608140230178833 0.9024685621261597 1.761869192123413 0.8587758541107178 0.8004111051559448
173 4.188968181610107 3.5998408794403076 3.5876033306121826 2.9801230430603027 2.9357540607452393 2.367894411087036 2.702538251876831 0.9195166230201721 1.7547411918640137 0.7507745623588562 0.855438768863678
174 4.671536445617676 4.097820281982422 3.769573211669922 3.275517225265503 3.11617112159729 2.488262176513672 2.6998085975646973 0.7627720832824707 1.836698055267334 0.9262933135032654 0.6732376217842102
175 4.7958903312683105 4.001073837280273 3.6244046688079834 3.1719861030578613 2.979203939437866 2.4720234870910645 2.491678237915039 0.9695917367935181 1.8418762683868408 1.0427852869033813 0.7466671466827393
176 4.262662410736084 3.7844972610473633 3.4842464923858643 2.991265058517456 2.982760429382324 2.640976905822754 2.4988486766815186 0.8635091781616211 1.933230996131897 0.9387392997741699 0.681774914264679
177 4.3192524909973145 3.717808246612549 3.5701632499694824 3.0775229930877686 3.1043589115142822 2.4763221740722656 2.394209146499634 0.9498339295387268 1.7156637907028198 0.8880059719085693 0.6097232699394226
178 4.085326194763184 3.5925960540771484 3.4030871391296387 2.9203500747680664 2.902979850769043 2.4428281784057617 2.4795081615448 1.0544050931930542 1.7680630683898926 0.8516644835472107 0.7000571489334106
179 4.051855564117432 3.4705233573913574 3.748445987701416 2.8758544921875 3.196808099746704 2.37416934967041 2.6543099880218506 0.7611317038536072 1.601370096206665 0.9371153116226196 0.6482663154602051
180 4.254140853881836 3.412095785140991 3.7297580242156982 2.755892753601074 3.221416711807251 2.3806910514831543 2.4552981853485107 0.7460328340530396 1.7928656339645386 1.0289431810379028 0.6994714736938477
181 4.160016059875488 3.473787307739258 3.4797308444976807 2.9909942150115967 2.902406930923462 2.4327762126922607 2.4918363094329834 0.8567245006561279 1.8486764430999756 0.9705942869186401 0.6341331601142883
182 4.072495937347412 3.2927868366241455 3.5082004070281982 2.8892879486083984 2.996760606765747 2.386397361755371 2.5193915367126465 0.6884661912918091 1.8853909969329834 0.8199111819267273 0.6542611122131348
183 3.9247310161590576 3.180756092071533 3.288282871246338 2.614313840866089 2.8489913940429688 2.3988006114959717 2.2262556552886963 0.6463304162025452 1.8801920413970947 0.6885280609130859 0.7358778119087219
184 4.059985160827637 3.6007955074310303 3.49611496925354 2.703458547592163 3.1890387535095215 2.3129701614379883 2.497826337814331 1.011072039604187 1.9619511365890503 0.8687477111816406 0.6997382640838623
185 4.1242780685424805 3.406327724456787 3.377485752105713 2.9254984855651855 2.8139617443084717 2.511894941329956 2.445035696029663 0.8201054930686951 2.0947952270507813 0.7670011520385742 0.6448787450790405
186 3.9471435546875 3.254742383956909 3.291102647781372 2.6604299545288086 2.7667460441589355 2.5237531661987305 2.4443233013153076 0.6644772887229919 1.7353936433792114 0.6938402652740479 0.8074288368225098
187 4.036199569702148 3.4039764404296875 3.273538827896118 2.9214274883270264 2.8400228023529053 2.513349771499634 2.425323009490967 1.0351969003677368 1.911645531654358 0.8711212873458862 0.6945422291755676
188 4.1747846603393555 3.5962631702423096 3.4001705646514893 3.0376858711242676 3.1660099029541016 2.4870946407318115 2.4881343841552734 1.2527486085891724 1.8029810190200806 1.0080580711364746 0.7212360501289368
189 4.145498275756836 3.6986448764801025 3.3707683086395264 2.9856271743774414 2.9490909576416016 2.3951759338378906 2.571453809738159 1.0325177907943726 1.917333960533142 0.7987097501754761 0.685488760471344
190 4.064467906951904 3.5658862590789795 3.1436445713043213 3.08235239982605 2.692561388015747 2.4993107318878174 2.550309896469116 0.774346113204956 1.4323102235794067 0.7827959060668945 0.6587032079696655
191 4.016848087310791 3.6665024757385254 3.1952860355377197 3.155930995941162 2.5905601978302 2.487704277038574 2.6190614700317383 0.9443379640579224 1.7490190267562866 0.9768168926239014 0.709847629070282
192 3.912910223007202 3.6011831760406494 3.2348644733428955 3.1294267177581787 2.799046516418457 2.467651844024658 2.617428779602051 1.0282738208770752 1.540553092956543 1.0485758781433105 0.6256551146507263
193 3.7537903785705566 3.4936649799346924 3.245305299758911 3.0541272163391113 2.7781224250793457 2.451545476913452 2.455153226852417 0.760044515132904 1.6729048490524292 0.8239845037460327 0.6168811321258545
194 3.6848371028900146 3.629473924636841 3.178999185562134 2.9432778358459473 2.8736679553985596 2.562681198120117 2.555874824523926 0.7880061864852905 1.6004899740219116 0.9818871021270752 0.7159120440483093
195 3.7100753784179688 3.700805425643921 3.0095438957214355 3.18373703956604 2.680668830871582 2.4545812606811523 2.503422737121582 1.0884040594100952 1.474599838256836 0.9290550947189331 0.8521115779876709
196 3.787391424179077 3.6433238983154297 3.0027670860290527 3.034954786300659 2.731098175048828 2.544400453567505 2.4623820781707764 1.0284779071807861 1.5884993076324463 0.9368546605110168 0.7030311226844788
197 3.4868414402008057 3.40977144241333 3.023688316345215 2.736072540283203 2.705767869949341 2.394200325012207 2.610924482345581 0.830926239490509 1.8444079160690308 0.8782007098197937 0.7560560703277588
198 3.7177741527557373 3.63877010345459 3.139237880706787 3.1011674404144287 2.6697535514831543 2.389817953109741 2.5211591720581055 0.8853071928024292 1.5927809476852417 0.8303578495979309 0.8475370407104492
199 3.6669628620147705 3.3461191654205322 3.030695676803589 2.840623617172241 2.4981119632720947 2.4395341873168945 2.4684503078460693 1.034738540649414 1.6064040660858154 0.8663236498832703 0.6910945773124695
200 3.5725371837615967 3.582965850830078 2.9722142219543457 2.918222188949585 2.4478883743286133 2.440368175506592 2.406201124191284 1.1485060453414917 1.7310014963150024 1.0592840909957886 0.7160245776176453
201 3.6190714836120605 3.5993151664733887 2.905639171600342 2.7906007766723633 2.1510961055755615 2.3673219680786133 2.571606159210205 1.2300671339035034 1.7224773168563843 1.0795656442642212 0.8166590332984924
202 3.6944406032562256 3.0440127849578857 3.149268388748169 2.5198161602020264 2.4495134353637695 2.4863290786743164 2.56805419921875 0.7842109799385071 1.5512667894363403 1.0368402004241943 0.8415041565895081
203 3.5745580196380615 3.151535987854004 2.9387876987457275 2.6242518424987793 2.136795997619629 2.4443202018737793 2.63742733001709 1.1103851795196533 1.8907073736190796 0.7654073238372803 0.6852205991744995
204 3.194991111755371 2.931223154067993 2.9668400287628174 2.501241445541382 2.3209073543548584 2.2298569679260254 2.356718063354492 0.7400925755500793 1.8742449283599854 0.941207766532898 0.6635482311248779
205 3.437251329421997 2.8507940769195557 3.124218225479126 2.4235212802886963 2.465265989303589 2.405585765838623 2.4562840461730957 0.8943170309066772 1.7506376504898071 1.0989819765090942 0.6146582961082458
206 3.351968288421631 2.6504971981048584 3.1055908203125 2.3994734287261963 2.3619625568389893 2.4174511432647705 2.6174559593200684 0.7466317415237427 1.5985604524612427 1.052789330482483 0.7763351798057556
207 3.6627464294433594 2.8221988677978516 3.085736036300659 2.418691873550415 2.558321237564087 2.4683964252471924 2.592381000518799 1.266120195388794 1.6929000616073608 0.9593901634216309 0.6584215760231018
208 3.6377604007720947 2.9009764194488525 3.23449444770813 2.5556092262268066 2.712099313735962 2.3685317039489746 2.675020217895508 0.8889351487159729 1.6257842779159546 1.021452784538269 0.675750195980072
209 3.4838743209838867 2.636976957321167 3.051565408706665 2.2562689781188965 2.433346748352051 2.433173656463623 2.692103862762451 0.9706416130065918 1.7816821336746216 0.8936498165130615 0.7966815233230591
210 3.6070363521575928 2.881254196166992 3.1454102993011475 2.5347907543182373 2.391357898712158 2.415648937225342 2.694042205810547 1.1006054878234863 1.6698116064071655 0.845797061920166 0.8550333976745605
211 3.616851806640625 2.857236862182617 3.0570194721221924 2.589115858078003 2.516500473022461 2.4112255573272705 2.490835428237915 1.0434603691101074 1.6137089729309082 0.8685194849967957 0.6543444991111755
212 3.457261323928833 2.83009672164917 2.9934492111206055 2.461923599243164 2.481764316558838 2.374310255050659 2.5794548988342285 0.9454219341278076 1.597532033920288 1.0819917917251587 0.6530317664146423
213 3.518347978591919 2.8319952487945557 3.0167088508605957 2.6361656188964844 2.5719988346099854 2.341299057006836 2.8184549808502197 0.7042844891548157 1.3870792388916016 0.8900777697563171 0.7161902785301208
214 3.698479175567627 2.8762636184692383 3.4059367179870605 2.7023673057556152 2.721712350845337 2.337282180786133 2.6987292766571045 0.7547739148139954 1.313247561454773 0.8480353355407715 0.6411380171775818
215 3.749091625213623 2.867136001586914 3.2442076206207275 2.6199138164520264 2.4113128185272217 2.3410587310791016 2.6781370639801025 0.8918868899345398 1.0957533121109009 0.829180121421814 0.7107428908348083
216 3.522613286972046 2.9566822052001953 3.0276474952697754 2.5685062408447266 2.420133113861084 2.3449056148529053 2.618149757385254 1.1127923727035522 1.0739079713821411 1.1014556884765625 0.5715316534042358
217 3.5506083965301514 2.7347354888916016 3.1419613361358643 2.4050469398498535 2.377993583679199 2.4403412342071533 2.5456106662750244 0.8689668774604797 1.328440546989441 1.1603000164031982 0.6724534630775452
218 3.600468635559082 2.5986480712890625 3.098517894744873 2.3802058696746826 2.3344409465789795 2.363417148590088 2.770139455795288 0.8170827031135559 1.265228509902954 1.0603469610214233 0.652108371257782
219 3.5156593322753906 2.6509153842926025 3.0103464126586914 2.2651634216308594 2.578498601913452 2.481055974960327 2.5754008293151855 0.8734415769577026 1.0980957746505737 0.9258328676223755 0.739879846572876
220 3.659987688064575 2.7032368183135986 3.158799886703491 2.3439226150512695 2.5948352813720703 2.50541353225708 2.8066248893737793 0.9451556205749512 1.1276748180389404 0.9123726487159729 1.0036803483963013
221 3.781505823135376 2.867513418197632 3.266728639602661 2.3699498176574707 2.6149654388427734 2.421428918838501 2.478522777557373 1.1303129196166992 1.1558849811553955 1.107067346572876 0.6867141723632813
222 3.708299398422241 2.82138991355896 3.4809768199920654 2.192896842956543 2.564403772354126 2.5821735858917236 2.3526995182037354 1.1839853525161743 1.3306571245193481 0.8747119307518005 0.6884626746177673
223 3.366541862487793 2.8856704235076904 3.168480396270752 2.335092067718506 2.3472588062286377 2.4738001823425293 2.2465357780456543 1.5286740064620972 0.9809887409210205 0.7462732791900635 0.7796638607978821
224 3.48008131980896 2.723848581314087 3.2428903579711914 2.2278852462768555 2.513610601425171 2.3669369220733643 2.248713970184326 1.0249019861221313 0.9856770038604736 0.6754648685455322 0.7245944738388062
225 3.756685495376587 2.5675368309020996 3.31245756149292 2.118549108505249 2.4307632446289063 2.3209962844848633 2.371502161026001 0.8489097356796265 1.1415364742279053 0.6754130721092224 0.7003016471862793
226 3.507251739501953 2.489741802215576 3.2837719917297363 1.9889944791793823 2.3799288272857666 2.4477691650390625 2.3079116344451904 0.9585058689117432 1.6675586700439453 0.8225529789924622 0.5452242493629456
227 3.471163272857666 2.5605907440185547 3.1845736503601074 2.1166903972625732 2.393507242202759 2.646892786026001 2.137151002883911 0.9805221557617188 1.4403058290481567 0.7381542325019836 0.7196058630943298
228 3.6667723655700684 2.716339349746704 3.069868803024292 2.402432441711426 2.316342353820801 2.5053091049194336 1.9716991186141968 0.7561776638031006 1.4100004434585571 0.8009222745895386 0.7677522301673889
229 3.695087194442749 2.7872016429901123 3.2303712368011475 2.408306837081909 2.4950973987579346 2.5598323345184326 1.5969065427780151 0.9913476705551147 1.6620445251464844 0.891270101070404 0.7828726172447205
230 3.6997408866882324 2.823249101638794 3.20664119720459 2.289189577102661 2.237123489379883 2.543192148208618 1.6492180824279785 1.5334843397140503 1.1168330907821655 0.8350048661231995 0.7005298137664795
231 3.5629255771636963 2.748317241668701 3.202956199645996 2.232983112335205 2.4171597957611084 2.4892709255218506 1.3730943202972412 1.0731174945831299 0.9937271475791931 0.7504175901412964 0.8098183274269104
232 3.489943265914917 2.540975570678711 3.388730764389038 2.218322277069092 2.544466495513916 2.493046998977661 1.3348093032836914 0.920921266078949 0.9961166381835938 0.8272147178649902 0.6777295470237732
233 3.495236873626709 2.5841095447540283 3.305894374847412 2.1816394329071045 2.6047213077545166 2.564491033554077 1.3708373308181763 1.2178467512130737 1.0789669752120972 0.8445024490356445 0.9265162348747253
234 3.3740086555480957 2.5881025791168213 3.1634910106658936 2.302332878112793 2.5904440879821777 2.630507230758667 1.6494090557098389 0.8299424648284912 0.9172398447990417 0.7680765986442566 0.7681566476821899
235 3.461695671081543 2.6990859508514404 3.091783046722412 2.301849365234375 2.7393081188201904 2.6651949882507324 1.779593825340271 1.0535472631454468 0.8416234254837036 0.7932693958282471 0.857471227645874
236 3.749824285507202 2.8731770515441895 3.278648614883423 2.4085285663604736 2.846527099609375 2.5884885787963867 1.482210397720337 0.7042183876037598 1.077588438987732 0.744747519493103 0.8505476713180542
237 3.8149254322052 2.944540500640869 3.2830026149749756 2.5476579666137695 2.8222239017486572 2.4844918251037598 1.602233648300171 0.8383926153182983 0.9887915253639221 0.7401787042617798 1.0126928091049194
238 3.7306857109069824 2.782222270965576 3.3373115062713623 2.4180428981781006 2.5833120346069336 2.6258888244628906 1.818091630935669 0.7105204463005066 1.0903452634811401 0.7082859873771667 0.7208804488182068
239 3.874643087387085 2.9929842948913574 3.601450204849243 2.6945621967315674 2.732903242111206 2.5383732318878174 1.5222313404083252 0.7188640832901001 1.1322853565216064 0.813235878944397 0.96763676404953
240 3.8028855323791504 2.7411205768585205 3.589169502258301 2.428035020828247 2.7155470848083496 2.4232821464538574 1.4593900442123413 0.6779291033744812 1.218511700630188 1.010800838470459 0.8109325170516968
241 3.7639989852905273 2.962671995162964 3.5257668495178223 2.6585371494293213 2.8071157932281494 2.4724881649017334 1.5001550912857056 0.6932778358459473 1.1394110918045044 1.1027590036392212 1.1015108823776245
242 3.786653995513916 3.0174357891082764 3.479995012283325 2.638716697692871 2.6912918090820313 2.571380376815796 1.4247084856033325 0.883694589138031 1.0387697219848633 0.9587562084197998 0.8249825239181519
243 3.5369105339050293 2.693058490753174 3.4152324199676514 2.4279673099517822 2.7753443717956543 2.4499876499176025 1.4868196249008179 0.7317701578140259 1.2311851978302002 0.9509305357933044 0.7684971690177917
244 3.6187210083007813 2.6145496368408203 3.4210362434387207 2.082136869430542 2.727275848388672 2.5634052753448486 1.501901388168335 1.004050374031067 1.3590281009674072 0.7601308822631836 0.803179919719696
245 3.3220465183258057 2.3507018089294434 3.353588342666626 1.9155904054641724 2.618626594543457 2.4011406898498535 1.6700141429901123 0.8036376237869263 1.1725655794143677 0.7808830738067627 0.8765696287155151
246 3.3440279960632324 2.395580768585205 3.3637073040008545 1.8744093179702759 2.667140007019043 2.5409698486328125 1.8206087350845337 0.7422106862068176 1.0986334085464478 0.7204936742782593 0.6504477858543396
247 3.527127742767334 2.538092851638794 3.379007577896118 1.9897555112838745 2.739882707595825 2.45439076423645 1.461539387702942 0.5402888059616089 1.1074172258377075 0.7918586134910583 0.8844690322875977
248 3.3939735889434814 2.624558448791504 3.2144298553466797 2.0625007152557373 2.523651599884033 2.465226888656616 1.6153141260147095 0.5428528189659119 1.4474271535873413 0.7623341679573059 0.6638227105140686
249 3.41817569732666 2.6445109844207764 3.2053394317626953 2.1407124996185303 2.6508939266204834 2.4829354286193848 1.6017330884933472 0.8918869495391846 1.0805721282958984 0.8471540212631226 0.8324816823005676
250 3.1799774169921875 2.5057461261749268 3.263976812362671 1.9681278467178345 2.5714175701141357 2.213810443878174 1.491338849067688 1.1370961666107178 1.2358702421188354 0.807793915271759 0.8423435091972351
251 3.2996442317962646 2.4279134273529053 3.302278757095337 1.8210512399673462 2.6928038597106934 2.1948323249816895 1.4507088661193848 0.6095926761627197 0.9259698987007141 0.9900005459785461 0.7640535831451416
252 3.6645069122314453 2.814014196395874 3.4483468532562256 2.3129379749298096 2.8356587886810303 2.466949224472046 1.577784776687622 1.0898921489715576 1.1214454174041748 0.725713849067688 0.9168274998664856
253 3.7408926486968994 2.638395309448242 3.4643123149871826 2.2509660720825195 2.727954626083374 2.4669830799102783 1.7700353860855103 0.7328475117683411 1.1980036497116089 0.800540030002594 0.9058170914649963
254 3.5151965618133545 2.711869716644287 3.421609401702881 2.2524983882904053 2.5184848308563232 2.5141305923461914 1.572586178779602 0.9452855587005615 1.5552438497543335 0.7376845479011536 0.9695940017700195
255 3.531364679336548 2.697875499725342 3.33024525642395 2.2092478275299072 2.503817081451416 2.4648351669311523 1.4091402292251587 0.5918141007423401 1.3143471479415894 0.7740656733512878 0.7974246740341187
256 3.597322463989258 2.633579969406128 3.3972554206848145 2.1465439796447754 2.4024055004119873 2.4576239585876465 1.471496343612671 0.7205702662467957 1.0318893194198608 0.7831247448921204 0.7854475378990173
257 3.5774192810058594 2.694925546646118 3.642930030822754 2.119245767593384 2.5822436809539795 2.448812961578369 1.7819575071334839 0.94963139295578 1.2008403539657593 0.9257201552391052 0.7915344834327698
258 3.4808349609375 2.624643325805664 3.4134161472320557 2.11557936668396 2.73659610748291 2.4132516384124756 1.7538111209869385 0.7262911796569824 1.1264245510101318 0.7751396894454956 0.7538068890571594
259 3.659461498260498 2.6851072311401367 3.747201681137085 2.0029327869415283 2.73820424079895 2.3740718364715576 1.6822197437286377 0.8309226036071777 1.0154590606689453 0.7969812750816345 0.7823060154914856
260 3.8408498764038086 2.826809883117676 3.6187353134155273 2.184738874435425 2.806495428085327 2.5435853004455566 1.9221969842910767 1.0902373790740967 1.1224409341812134 0.7766375541687012 0.7551262974739075
261 3.82318377494812 2.8361310958862305 3.956883430480957 2.3515422344207764 2.988687038421631 2.3081421852111816 1.390883207321167 1.058046579360962 1.5516831874847412 0.8922240138053894 0.8252114057540894
262 3.401613473892212 2.901228904724121 3.418720006942749 2.2080094814300537 2.8169968128204346 2.4111135005950928 1.850282073020935 1.042859673500061 1.2129642963409424 0.8740233778953552 0.5802753567695618
263 3.5094239711761475 2.8831095695495605 3.574425220489502 2.170835494995117 2.7743887901306152 2.4487905502319336 1.8938666582107544 0.6275308132171631 1.1663036346435547 0.8211267590522766 0.63972407579422
264 3.7655155658721924 2.9397239685058594 3.7338273525238037 2.163541555404663 2.721909523010254 2.382737636566162 1.8367606401443481 0.6462474465370178 0.939599871635437 0.7524848580360413 1.056995153427124
265 3.9286141395568848 3.0391640663146973 3.57563853263855 2.2182278633117676 2.5424561500549316 2.469196081161499 2.0601494312286377 0.6587834358215332 1.0112521648406982 0.7987157702445984 0.7537971138954163
266 4.292446136474609 3.467406988143921 3.766979217529297 2.4527242183685303 2.526625394821167 2.3994626998901367 1.7305006980895996 0.9981062412261963 0.9137462377548218 0.690570056438446 0.7171695828437805
267 4.100925445556641 3.1432607173919678 3.5955111980438232 2.2980480194091797 2.4885473251342773 2.256812334060669 2.293123722076416 0.7629721164703369 1.0046321153640747 0.76047283411026 0.7880774140357971
268 4.324536323547363 3.3551769256591797 3.7004308700561523 2.4726877212524414 2.4174604415893555 2.5561344623565674 2.3460631370544434 0.6868506073951721 1.056839108467102 0.6652992367744446 0.7223749160766602
269 4.182582378387451 3.164844512939453 3.6546905040740967 2.4074037075042725 2.597795009613037 2.5235633850097656 2.6125547885894775 0.9167275428771973 1.1803175210952759 0.8651185035705566 0.6922736167907715
270 3.9526877403259277 3.04695987701416 3.8085262775421143 2.1746883392333984 2.6412086486816406 2.409165143966675 2.0739994049072266 0.8072707056999207 1.024282693862915 0.9094554781913757 0.5839127898216248
271 4.172844886779785 3.350818395614624 3.6941351890563965 2.3487958908081055 2.583726406097412 2.4304730892181396 2.357961893081665 0.7198553085327148 0.9764530062675476 0.798176646232605 0.6843729615211487
272 4.236275672912598 3.217780351638794 3.730881690979004 2.2161195278167725 2.672423839569092 2.458097457885742 2.390415668487549 0.8494994044303894 1.1718302965164185 0.7900446057319641 0.7480536699295044
273 3.9089138507843018 3.2091903686523438 3.7206709384918213 2.270437240600586 2.5122392177581787 2.403964042663574 2.251965284347534 0.7436957955360413 1.5775748491287231 0.9774707555770874 0.7779924273490906
274 4.3525238037109375 3.655973434448242 3.7299091815948486 2.4203009605407715 2.5032243728637695 2.4918339252471924 2.2784535884857178 0.8548234701156616 1.5299135446548462 1.6086112260818481 0.6686205863952637
275 4.302060604095459 3.4798126220703125 3.506351947784424 2.460191249847412 2.597196578979492 2.585947275161743 2.507371664047241 0.7867581844329834 1.0159366130828857 1.1920720338821411 0.9238306879997253
276 4.474693775177002 3.3329179286956787 3.8657023906707764 2.2997078895568848 2.647847890853882 2.5752651691436768 2.6302263736724854 1.1491725444793701 1.240790843963623 1.2668547630310059 0.7068144679069519
277 4.482370376586914 3.525040864944458 3.683323383331299 2.3754687309265137 2.6681125164031982 2.436666488647461 2.56939697265625 0.7946058511734009 1.1828041076660156 1.6665830612182617 0.6821650266647339
278 4.629348278045654 3.735668659210205 3.570859432220459 2.663273334503174 2.7911529541015625 2.5311081409454346 2.8707046508789063 0.6598050594329834 1.3040530681610107 1.2984428405761719 0.6546831727027893
279 4.659647464752197 3.663198471069336 3.665996789932251 2.6309192180633545 2.859616756439209 2.5426533222198486 2.507580280303955 1.0860073566436768 1.4288957118988037 1.160071849822998 0.8140928745269775
280 4.948774814605713 3.7303261756896973 3.9411885738372803 2.4867286682128906 2.742975950241089 2.601830244064331 2.633453607559204 0.8410704135894775 0.939069926738739 1.0674731731414795 0.7019444704055786
281 4.867119312286377 3.877774238586426 3.9005420207977295 2.5762414932250977 2.92754864692688 2.6284406185150146 2.4854485988616943 1.129400610923767 1.129662275314331 1.202431082725525 0.7612300515174866
282 4.814889907836914 3.8395771980285645 3.661794424057007 2.3132131099700928 2.6285979747772217 2.557488441467285 2.4938576221466064 1.1953307390213013 1.0884478092193604 1.3782398700714111 0.5812988877296448
283 4.787691116333008 3.805426597595215 3.9210212230682373 2.51962947845459 2.9490010738372803 2.5251991748809814 2.602659225463867 0.5420305132865906 1.0921086072921753 1.2883894443511963 0.8277262449264526
284 4.876262664794922 4.021679878234863 3.731478691101074 2.484922409057617 2.6556291580200195 2.4959018230438232 2.610048294067383 0.96734619140625 1.217408537864685 1.5673558712005615 0.6158981919288635
285 4.648896217346191 3.585198402404785 3.672409772872925 2.297137498855591 2.6785659790039063 2.5422632694244385 2.4370229244232178 0.9397311210632324 1.1904757022857666 1.3515170812606812 0.7647452354431152
286 5.057018280029297 3.7100117206573486 4.062930107116699 2.389457941055298 2.7661757469177246 2.5078208446502686 2.1991758346557617 0.9377347230911255 1.322314739227295 1.2047648429870605 0.6631975769996643
287 4.962416172027588 3.5523409843444824 4.182779312133789 2.3069236278533936 2.761139392852783 2.4343860149383545 1.7655539512634277 1.1286133527755737 1.3605133295059204 0.9844616651535034 0.6640726923942566
288 4.699431419372559 3.661376714706421 3.887282371520996 2.1590235233306885 2.6158149242401123 2.5948901176452637 1.8208383321762085 0.9892332553863525 1.4754599332809448 1.0365744829177856 0.6567938923835754
289 4.771486759185791 3.759291172027588 3.7557432651519775 2.2878599166870117 2.7639331817626953 2.740722417831421 1.939915418624878 1.3164910078048706 1.337766408920288 1.0641417503356934 0.7726857662200928
290 4.741774082183838 4.031018257141113 3.533381938934326 2.7421278953552246 2.712357997894287 2.6532301902770996 2.0000386238098145 1.1310651302337646 1.0493402481079102 1.1639525890350342 0.6501777768135071
291 4.645671844482422 3.8157989978790283 3.7110393047332764 2.5554187297821045 2.8069405555725098 2.732525587081909 1.978746771812439 1.2341159582138062 1.1855071783065796 1.1749954223632813 0.5972487330436707
292 4.871951103210449 3.9185240268707275 3.583258867263794 2.5777087211608887 2.740709066390991 2.6171982288360596 1.7848087549209595 0.8891324400901794 1.1756504774093628 0.9767022132873535 0.684780478477478
293 4.897982597351074 3.9017364978790283 3.7556965351104736 2.7366909980773926 2.785860776901245 2.606027364730835 1.9628260135650635 1.239804744720459 1.2075996398925781 1.0122915506362915 1.0212647914886475
294 4.770622253417969 3.9391138553619385 3.5480527877807617 2.651067018508911 2.7990732192993164 2.609370231628418 2.018306255340576 1.057118535041809 1.3102662563323975 0.9054368138313293 0.8755610585212708
295 4.814574718475342 3.947399377822876 3.703465461730957 2.7853095531463623 2.687220573425293 2.6421244144439697 1.633005142211914 1.2085671424865723 1.0595781803131104 0.984891414642334 0.8702096939086914
296 4.804005146026611 4.030580997467041 3.7830657958984375 2.6210243701934814 2.8182101249694824 2.598250389099121 1.7370027303695679 1.214337706565857 1.408246636390686 0.9603933095932007 0.745812177658081
297 4.619632720947266 4.073855400085449 3.648087978363037 2.588167905807495 2.8834657669067383 2.862313985824585 2.17789626121521 1.013105034828186 1.2353479862213135 1.1867297887802124 0.7040796279907227
298 4.380084037780762 3.409332036972046 3.8951542377471924 2.232832670211792 2.729433536529541 2.635303258895874 2.00485897064209 1.1609615087509155 1.1333006620407104 1.3399871587753296 0.8836970925331116
299 4.343571186065674 3.4987847805023193 3.6242282390594482 2.4491307735443115 2.6372950077056885 2.571119785308838 2.1138710975646973 1.224966287612915 1.3833032846450806 1.0259194374084473 0.7972069382667542
300 4.6014299392700195 3.518972635269165 3.959604024887085 2.496457576751709 2.9701600074768066 2.698017120361328 1.975300908088684 0.8778932690620422 1.1567161083221436 1.375941514968872 0.7848687767982483
301 4.624125003814697 3.7204654216766357 4.010824680328369 2.672168493270874 2.88995099067688 2.754002571105957 1.9872938394546509 0.7696871757507324 1.5874661207199097 1.3023734092712402 0.7483790516853333
302 4.491385459899902 3.5309391021728516 4.124732971191406 2.576873540878296 2.9753448963165283 2.6853997707366943 2.2764086723327637 1.1037285327911377 1.3723180294036865 1.218158483505249 0.7829160094261169
303 4.220363616943359 3.049649238586426 4.094361782073975 2.4283618927001953 2.8253965377807617 2.647305488586426 2.2981936931610107 0.7866741418838501 1.638538122177124 1.34408700466156 0.6698161363601685
304 4.213806629180908 3.1567983627319336 4.018270015716553 2.3107759952545166 2.7560763359069824 2.579111337661743 2.526672124862671 0.853364884853363 1.6731929779052734 1.440999984741211 0.8009248375892639
305 4.384088039398193 3.244351387023926 4.030191421508789 2.3165202140808105 2.6221914291381836 2.60725998878479 2.2783000469207764 1.0782479047775269 1.8219341039657593 1.2260035276412964 0.7841411828994751
306 4.572155952453613 3.519625663757324 3.960671901702881 2.2162539958953857 2.671760320663452 2.6490578651428223 2.3290812969207764 1.215571641921997 1.5661951303482056 1.4443638324737549 0.7695940136909485
307 4.159183979034424 3.424044132232666 3.6361680030822754 2.240156888961792 2.380222797393799 2.620129346847534 2.1718060970306396 0.967812716960907 1.1796801090240479 1.3719099760055542 0.7511193156242371
308 4.143670558929443 3.681995391845703 3.5497701168060303 2.5768110752105713 2.51548171043396 2.687333822250366 2.335146903991699 0.914871335029602 1.3429926633834839 1.6636600494384766 0.9094135165214539
309 4.423306465148926 3.722917079925537 3.866755485534668 2.695037841796875 2.778822660446167 2.615323543548584 2.248854875564575 1.1717345714569092 1.3597402572631836 1.287865161895752 0.6754579544067383
310 4.607730388641357 3.910435438156128 3.9649338722229004 2.8856289386749268 2.7936887741088867 2.583921432495117 2.4455583095550537 0.9070656299591064 1.6427712440490723 1.5711963176727295 0.6919021606445313
311 4.6706461906433105 3.795835494995117 3.941185235977173 2.482015371322632 2.5080461502075195 2.7229630947113037 2.2357258796691895 0.7947773933410645 1.1856584548950195 1.6219098567962646 0.7018597722053528
312 4.485541820526123 3.6806373596191406 3.989450216293335 2.4881656169891357 2.6374731063842773 2.6401069164276123 2.0532898902893066 0.8815895318984985 1.3252356052398682 1.6928303241729736 0.6525076031684875
313 4.498661041259766 3.5391311645507813 4.048305034637451 2.4163713455200195 2.577106237411499 2.7199947834014893 2.306241035461426 0.6994514465332031 1.4124783277511597 1.6336456537246704 0.6974688768386841
314 4.542645454406738 3.584237575531006 4.0517683029174805 2.5894103050231934 2.6204612255096436 2.6026902198791504 2.218609094619751 0.9809070229530334 1.0530781745910645 1.2795828580856323 0.797832727432251
315 4.353323936462402 3.5220675468444824 3.8877763748168945 2.4302148818969727 2.59234619140625 2.561901569366455 2.5472512245178223 0.7317152619361877 1.1845896244049072 1.7143422365188599 0.8111452460289001
316 4.441424369812012 3.6111562252044678 3.8115429878234863 2.572530746459961 2.7626447677612305 2.5406830310821533 2.3143227100372314 0.9787026047706604 1.0023216009140015 1.8162983655929565 0.6889442205429077
317 4.5748419761657715 3.649435520172119 3.9091084003448486 2.53340220451355 2.854513645172119 2.5313355922698975 2.156813621520996 0.8893961906433105 1.030761957168579 1.465105652809143 0.663025438785553
318 4.346392631530762 3.601457357406616 3.6852900981903076 2.6224746704101563 2.7856974601745605 2.6558010578155518 2.276210069656372 1.0728750228881836 1.0212843418121338 1.8576911687850952 0.6279840469360352
319 4.070525169372559 3.4199676513671875 3.4949758052825928 2.504751205444336 2.5073680877685547 2.7469429969787598 2.298429012298584 0.8813072443008423 1.4152789115905762 1.7675409317016602 0.7195994853973389
320 4.309159278869629 3.4044549465179443 3.788508653640747 2.32889461517334 2.840435743331909 2.660585880279541 2.091637372970581 0.8013926148414612 1.3860523700714111 1.6646062135696411 0.7849085927009583
321 4.276988983154297 3.6261534690856934 3.5554440021514893 2.5847904682159424 2.5100674629211426 2.601715564727783 2.144213914871216 0.9187292456626892 1.5649036169052124 1.951125144958496 0.6865389347076416
322 4.006183624267578 3.1645071506500244 3.632828950881958 2.3543879985809326 2.68684458732605 2.614898204803467 2.492398500442505 1.1483814716339111 1.6215972900390625 1.4075331687927246 0.6179859638214111
323 4.33175802230835 3.3724048137664795 3.8168795108795166 2.6823742389678955 2.7044179439544678 2.4849562644958496 2.591355800628662 1.1608835458755493 1.5559550523757935 1.4874022006988525 0.7348016500473022
324 4.134739875793457 3.4102938175201416 3.711388349533081 2.437497615814209 2.5913443565368652 2.4655795097351074 2.6181347370147705 1.0161727666854858 1.7043893337249756 1.3276748657226563 0.7660853266716003
325 4.009551048278809 3.225182294845581 3.5356271266937256 2.366832733154297 2.589055299758911 2.6617512702941895 2.444451093673706 1.0564663410186768 1.5239688158035278 1.5384634733200073 0.7133987545967102
326 4.200331687927246 3.3473596572875977 3.726879358291626 2.4603023529052734 2.803452491760254 2.7195661067962646 2.6559031009674072 0.8845152258872986 1.4490059614181519 1.489828109741211 0.7816451191902161
327 4.099327087402344 3.3358211517333984 3.4789834022521973 2.4825491905212402 2.5381529331207275 2.5379843711853027 2.1207640171051025 1.3908132314682007 1.5088982582092285 1.5027378797531128 0.7605332136154175
328 4.0145134925842285 3.266294240951538 3.454723834991455 2.431262969970703 2.5039093494415283 2.583460807800293 2.031498670578003 0.8786734938621521 1.1100428104400635 1.877434253692627 0.9053186774253845
329 4.287354469299316 3.282902240753174 3.5452940464019775 2.4674742221832275 2.640528678894043 2.574690341949463 2.1455280780792236 0.9244651198387146 1.2710144519805908 1.627187728881836 0.7745075821876526
330 4.0291829109191895 3.120417356491089 3.6226210594177246 2.4565269947052 2.6291420459747314 2.6475651264190674 2.2590434551239014 0.8307392597198486 1.223930835723877 1.5099711418151855 0.8606535792350769
331 4.090469837188721 3.162141799926758 3.7024788856506348 2.5348458290100098 2.6315646171569824 2.5426316261291504 2.0383150577545166 1.0131988525390625 1.273385763168335 1.5885897874832153 0.718956470489502
332 3.857412815093994 3.075490951538086 3.6775267124176025 2.365483045578003 2.53116512298584 2.7685301303863525 2.0139496326446533 0.6501884460449219 1.6528689861297607 1.4835457801818848 0.7586633563041687
333 3.926194429397583 3.180084466934204 3.4097907543182373 2.4504055976867676 2.4286019802093506 2.544217109680176 2.023547410964966 0.9623953700065613 0.880659282207489 1.7051167488098145 0.7979072332382202
334 4.1430768966674805 3.2269632816314697 3.543811798095703 2.464963912963867 2.4935028553009033 2.541109561920166 1.9512041807174683 0.8547347784042358 1.4126025438308716 1.7369434833526611 0.815448522567749
335 4.238759994506836 3.147587299346924 3.587925672531128 2.5296108722686768 2.5323739051818848 2.692631959915161 1.7519022226333618 1.4835247993469238 1.2946314811706543 1.5148292779922485 0.7442496418952942
336 4.143043518066406 3.243246555328369 3.6012840270996094 2.2548422813415527 2.4567086696624756 2.759669065475464 2.316056966781616 1.0148687362670898 1.4041796922683716 1.312288761138916 0.8002792000770569
337 4.2311201095581055 3.2562057971954346 3.8765013217926025 2.466965913772583 2.8673126697540283 2.483903169631958 2.0023610591888428 1.484812617301941 1.4018003940582275 1.4119259119033813 0.7243203520774841
338 4.59852409362793 3.370786428451538 3.7990450859069824 2.4024970531463623 2.6819770336151123 2.582200527191162 2.3289613723754883 0.7182355523109436 1.523672103881836 1.6365680694580078 0.7211070656776428
339 4.407188892364502 3.118363618850708 3.420570135116577 2.43768572807312 2.4332613945007324 2.5724029541015625 2.232550859451294 0.7083394527435303 0.9956446886062622 1.4632818698883057 0.7842710614204407
340 4.492376327514648 3.4733753204345703 3.7897427082061768 2.4373998641967773 2.7672011852264404 2.770500421524048 2.2196497917175293 1.0123111009597778 1.1362663507461548 1.6525077819824219 0.785286009311676
341 4.453216552734375 3.286515474319458 3.6700501441955566 2.3318746089935303 2.470362663269043 2.731964588165283 2.188859462738037 0.9805070757865906 0.9010068774223328 1.46501624584198 0.8164392709732056
342 4.238356590270996 3.1959238052368164 3.277714252471924 2.4321374893188477 2.5335166454315186 2.737055778503418 2.4360158443450928 0.8872272372245789 0.9144043922424316 1.3406962156295776 0.7809172868728638
343 4.201929092407227 3.0811100006103516 3.383427381515503 2.2911159992218018 2.4827585220336914 2.6565260887145996 2.072312355041504 1.2944533824920654 1.1122738122940063 1.6409482955932617 0.7533954381942749
344 4.225571632385254 3.0760624408721924 3.433497905731201 2.200047731399536 2.4151039123535156 2.702399730682373 2.1308679580688477 0.6533091068267822 1.037296175956726 1.742166519165039 0.8075689077377319
345 4.352707386016846 3.31032657623291 3.5189907550811768 2.48525333404541 2.5537991523742676 2.8201980590820313 2.1868340969085693 0.6437581181526184 1.1169188022613525 1.4904773235321045 0.7230310440063477
346 4.265844345092773 3.408867120742798 3.5939807891845703 2.4458587169647217 2.510920286178589 2.7442305088043213 1.8750758171081543 0.7619052529335022 1.0251283645629883 1.5785040855407715 0.6398985981941223
347 4.322906494140625 3.366126537322998 3.5739145278930664 2.635683536529541 2.4828920364379883 2.762338876724243 2.688027858734131 0.6880043745040894 1.0632848739624023 1.3591872453689575 0.6861853003501892
348 4.258523941040039 3.331650495529175 3.2881054878234863 2.445741653442383 2.4647464752197266 2.6434028148651123 2.093329906463623 0.7326299548149109 1.1155644655227661 1.0948089361190796 0.8841143846511841
349 4.146538257598877 3.424485683441162 3.5118446350097656 2.5022425651550293 2.557051658630371 2.7698750495910645 2.0605998039245605 1.1014965772628784 1.0965133905410767 1.3095602989196777 0.7798635959625244
350 4.018421649932861 3.479095935821533 3.364125967025757 2.8208200931549072 2.4805634021759033 2.6309473514556885 2.0931057929992676 1.2020565271377563 0.9149860143661499 1.435637354850769 0.7524167895317078
351 3.9008898735046387 3.121782064437866 3.365976572036743 2.3012619018554688 2.4892191886901855 2.7020750045776367 1.8920516967773438 0.7498965859413147 1.010890007019043 1.3277158737182617 0.7196763157844543
352 3.647150754928589 2.9959373474121094 3.5108985900878906 2.355130434036255 2.6377005577087402 2.7147023677825928 1.948858618736267 0.8116852641105652 1.2056937217712402 1.3868414163589478 0.8965674638748169
353 3.950927734375 3.144838571548462 3.5969362258911133 2.532109260559082 2.876244306564331 2.7009735107421875 2.0373244285583496 0.5720443725585938 0.8960509300231934 1.1548799276351929 0.9093838334083557
354 4.170438766479492 3.1999528408050537 3.6710495948791504 2.4537222385406494 2.9228410720825195 2.667121171951294 2.237963914871216 0.954462468624115 1.1308085918426514 1.5227667093276978 0.777968168258667
355 3.7861177921295166 2.9899749755859375 3.6330361366271973 2.4301347732543945 2.81319522857666 2.6457693576812744 1.8371219635009766 0.8350090384483337 0.8738440275192261 1.2689329385757446 0.7246811985969543
356 3.564699649810791 2.978379726409912 3.592381477355957 2.440401315689087 2.7315924167633057 2.7053399085998535 1.6780236959457397 0.6225953698158264 1.1473959684371948 1.2857540845870972 0.873162567615509
357 3.6862082481384277 2.8862898349761963 3.740816354751587 2.344695806503296 2.96848464012146 2.709892511367798 1.7937363386154175 0.8118012547492981 0.9881266355514526 1.261446237564087 0.6438855528831482
358 3.845508337020874 3.0247275829315186 3.762913942337036 2.504042625427246 2.746659278869629 2.590226411819458 1.982329249382019 0.6840680241584778 0.9372678995132446 1.2777221202850342 0.7399163842201233
359 3.6610360145568848 2.819610595703125 3.503303289413452 2.370757579803467 2.8038744926452637 2.6529109477996826 1.6376007795333862 0.7541933655738831 1.0245977640151978 1.396566390991211 0.6688292026519775
360 3.8257484436035156 2.8711884021759033 3.653212308883667 2.377857208251953 2.7766263484954834 2.651221990585327 2.0487301349639893 0.7018919587135315 0.9642657041549683 1.3361215591430664 0.7596988677978516
361 3.9649219512939453 3.012230157852173 3.7121543884277344 2.3401010036468506 2.8420543670654297 2.8203086853027344 1.86738121509552 0.7539955973625183 1.258256435394287 1.4439830780029297 0.7785430550575256
362 3.9202473163604736 3.2612171173095703 3.480703353881836 2.3633830547332764 2.712787628173828 2.778987407684326 1.7768322229385376 0.6043319702148438 1.1081801652908325 1.2559669017791748 0.7641254663467407
363 4.092813014984131 3.4082396030426025 3.4860734939575195 2.4421164989471436 2.6364872455596924 2.7196645736694336 1.9360861778259277 1.0888946056365967 1.1341460943222046 0.966086208820343 0.7497062683105469
364 4.2593255043029785 3.6386518478393555 3.4399337768554688 2.5588343143463135 2.5450596809387207 2.6899213790893555 1.8725697994232178 0.9751319885253906 0.8666490912437439 0.9932839274406433 0.7064871788024902
365 4.269831657409668 3.572728157043457 3.673121690750122 2.5132479667663574 2.676170587539673 2.590528964996338 1.7787450551986694 0.9043893218040466 1.4352631568908691 1.262869119644165 0.640544056892395
366 4.36668586730957 3.869168281555176 3.18646502494812 2.900057554244995 2.4583938121795654 2.7450883388519287 1.9254813194274902 0.9966617226600647 1.0554747581481934 1.1997970342636108 0.5518975853919983
367 4.255899429321289 3.725659132003784 3.156001091003418 2.9538283348083496 2.5561554431915283 2.6772873401641846 1.9557133913040161 0.8421710133552551 1.1725813150405884 1.1329253911972046 0.5939146876335144
368 4.619338512420654 3.9897401332855225 3.2729156017303467 2.949533700942993 2.401588201522827 2.658874273300171 1.883592963218689 0.846747636795044 1.1818805932998657 1.184191107749939 0.5958980321884155
369 4.641543388366699 3.7018442153930664 3.4120852947235107 2.573328733444214 2.4874558448791504 2.7581727504730225 1.8826502561569214 0.7685732841491699 1.280922770500183 1.1420942544937134 0.5461331009864807
370 4.808155059814453 3.5964722633361816 3.6156249046325684 2.7236387729644775 2.628368616104126 2.7679333686828613 1.9222033023834229 0.9674755930900574 1.301122784614563 1.177842378616333 0.6177759170532227
371 4.944355487823486 3.6815550327301025 3.7033371925354004 2.559739351272583 2.6151530742645264 2.6804616451263428 1.9345358610153198 1.2649195194244385 1.1182892322540283 0.9219038486480713 0.7874031662940979
372 4.87148904800415 3.9337761402130127 3.7112529277801514 2.6190342903137207 2.6033637523651123 2.693615674972534 1.8854012489318848 0.7508239150047302 1.438967227935791 1.0328160524368286 0.7118988037109375
373 4.808523178100586 4.107964515686035 3.4650018215179443 2.8592917919158936 2.4582273960113525 2.567426919937134 2.2423837184906006 0.9576345682144165 1.428181529045105 1.2840267419815063 0.7557592391967773
374 4.512675762176514 3.724189043045044 3.4301528930664063 2.7450597286224365 2.385810136795044 2.741363048553467 1.9131300449371338 0.7562506794929504 1.0438801050186157 1.3123072385787964 0.8059695363044739
375 4.541484355926514 3.686455488204956 3.6726930141448975 2.674281597137451 2.6020946502685547 2.576507806777954 1.8738459348678589 0.7423794269561768 1.0278245210647583 1.2222974300384521 0.8553906679153442
376 4.434469699859619 3.5314135551452637 3.7153565883636475 2.5905027389526367 2.538121461868286 2.617082118988037 2.158804178237915 1.0331729650497437 1.0550271272659302 1.163825273513794 0.6834917068481445
377 4.319576263427734 3.515725612640381 3.7323977947235107 2.550164222717285 2.5156495571136475 2.603156566619873 2.133453607559204 1.121374249458313 1.2227102518081665 1.1219861507415771 0.6771246790885925
378 4.275251865386963 3.449993133544922 3.6533994674682617 2.669086456298828 2.4891183376312256 2.7693684101104736 2.065851926803589 0.47895458340644836 1.4718942642211914 1.2079741954803467 0.7904002070426941
379 4.31087064743042 3.293408155441284 3.7875521183013916 2.5763933658599854 2.48956561088562 2.5665907859802246 2.2370409965515137 0.7951974868774414 1.2063641548156738 1.0883605480194092 0.6836234331130981
380 4.384860992431641 3.335231065750122 3.7588858604431152 2.4992356300354004 2.4605510234832764 2.6242258548736572 2.058467388153076 0.7848408818244934 1.2005479335784912 1.377624273300171 0.827536404132843
381 4.625367164611816 3.6500818729400635 3.7702455520629883 2.512345790863037 2.5485615730285645 2.6945667266845703 1.9565366506576538 0.9702754616737366 1.2628684043884277 1.4664950370788574 0.8771252036094666
382 4.62503719329834 3.613316774368286 3.8411526679992676 2.6538102626800537 2.6406619548797607 2.667534828186035 1.7421960830688477 0.6040413975715637 1.1249966621398926 1.239446759223938 0.8941552042961121
383 4.461587429046631 3.5607991218566895 3.9612202644348145 2.5846774578094482 2.5119025707244873 2.5963573455810547 1.8915934562683105 0.5967181921005249 1.0522615909576416 1.3420666456222534 1.0694020986557007
384 4.742189884185791 3.7554492950439453 3.817302942276001 2.596916675567627 2.5219414234161377 2.4648492336273193 2.16007924079895 0.7653812766075134 1.380976676940918 1.4540271759033203 0.938080370426178
385 4.466634273529053 3.5934391021728516 3.4902865886688232 2.607206344604492 2.5206425189971924 2.503000020980835 1.8928817510604858 0.7000880241394043 0.9716241359710693 1.566113829612732 0.9780502319335938
386 4.38220739364624 3.770946502685547 3.528331756591797 2.6281940937042236 2.510648727416992 2.741307497024536 2.2636916637420654 0.8694665431976318 1.1114275455474854 1.54911470413208 0.8314641714096069
387 4.3127264976501465 3.5813021659851074 3.7293293476104736 2.817331552505493 2.62058162689209 2.6198084354400635 2.8439671993255615 1.2630646228790283 0.9107339978218079 1.2449877262115479 0.7510712742805481
388 4.4658050537109375 3.589651584625244 3.7813758850097656 2.4968903064727783 2.6313204765319824 2.6035451889038086 2.459030866622925 0.9379134178161621 1.1997312307357788 1.6127086877822876 0.7037606239318848
389 4.437193870544434 3.601271629333496 3.844546318054199 2.7194008827209473 2.582958221435547 2.6250882148742676 2.364480495452881 0.8781023621559143 1.0766150951385498 1.972244143486023 0.6920943260192871
390 4.430022239685059 3.6076607704162598 3.7662830352783203 2.8926796913146973 2.709974765777588 2.6345314979553223 2.3178184032440186 0.9471919536590576 1.1020382642745972 1.3752501010894775 0.8510789275169373
391 4.220373630523682 3.618138313293457 3.7232184410095215 2.885570526123047 2.567253351211548 2.767425537109375 2.600318431854248 0.858526885509491 1.3818752765655518 1.5142905712127686 0.5931735038757324
392 4.331740856170654 3.5609352588653564 3.862912178039551 2.984316825866699 2.598867177963257 2.776289224624634 2.750324249267578 1.0413538217544556 1.3278142213821411 1.5878047943115234 0.7738119959831238
393 4.262044429779053 3.5876171588897705 3.7306933403015137 2.814539670944214 2.6092982292175293 2.8602981567382813 2.417034864425659 0.6866990923881531 0.9552310705184937 1.199281096458435 0.8607125878334045
394 4.207926273345947 3.3420262336730957 3.9019815921783447 2.7540857791900635 2.692260980606079 2.8171730041503906 2.5883800983428955 0.8933156728744507 1.3367458581924438 1.4471869468688965 0.6621853709220886
395 4.217861652374268 3.620088577270508 3.8939218521118164 3.0537405014038086 2.5980985164642334 2.8244121074676514 2.625429391860962 0.8513482213020325 1.1261439323425293 1.830569863319397 0.9305139183998108
396 4.556453227996826 3.6074700355529785 4.245331764221191 2.805926561355591 2.830706834793091 2.601874589920044 2.3988685607910156 0.7399922609329224 1.1708500385284424 1.667535424232483 0.8293042182922363
397 4.900725364685059 3.8440051078796387 4.426191806793213 3.0674197673797607 2.708566427230835 2.5824248790740967 2.2404353618621826 0.9212050437927246 1.7083746194839478 1.6216710805892944 0.7103972434997559
398 4.560618877410889 3.969369649887085 3.825897216796875 3.1887130737304688 2.7551767826080322 2.8247485160827637 2.1799635887145996 1.3192155361175537 1.2231889963150024 1.4985053539276123 0.6146501302719116
399 4.400720119476318 3.5380606651306152 3.820385456085205 2.9561214447021484 2.7805140018463135 2.739304542541504 2.304252862930298 0.8957014679908752 1.0143250226974487 1.351418375968933 0.6012207269668579
400 4.4261016845703125 3.7630298137664795 3.607830047607422 3.1668996810913086 2.5525877475738525 2.710273504257202 2.1237149238586426 1.1737747192382813 1.1464858055114746 1.3192999362945557 0.5781038999557495
401 4.47775411605835 3.557866334915161 3.475722074508667 2.9624927043914795 2.5938198566436768 2.686849355697632 2.126126766204834 1.2509695291519165 0.9913749098777771 1.5162461996078491 0.8369449377059937
402 4.855795860290527 3.720120906829834 3.7628941535949707 3.0860249996185303 2.7046332359313965 2.82549786567688 2.0231666564941406 0.9187341332435608 1.295737862586975 1.500380039215088 0.6988969445228577
403 4.388057708740234 3.479201078414917 3.6809163093566895 2.9896812438964844 2.6219491958618164 2.8645267486572266 2.001739740371704 0.5336487889289856 0.9752659201622009 1.4915705919265747 0.6999964714050293
404 4.565539836883545 3.653377056121826 3.7700369358062744 2.873072862625122 2.6616642475128174 2.6934237480163574 2.213289499282837 1.0605765581130981 1.3919670581817627 1.5932886600494385 0.7357783317565918
405 4.437185764312744 3.5007083415985107 3.7369883060455322 2.8526289463043213 2.5057320594787598 2.54482364654541 1.9245202541351318 0.884817898273468 1.0697267055511475 1.4145793914794922 0.6626523733139038
406 4.459646701812744 3.4829823970794678 3.7339305877685547 2.969121217727661 2.5762882232666016 2.642598867416382 2.2525112628936768 0.6727299690246582 1.0355955362319946 1.4806853532791138 0.682350754737854
407 4.485686779022217 3.2372870445251465 3.5668344497680664 2.699787139892578 2.5415561199188232 2.836564064025879 2.264277458190918 0.8040333986282349 1.0798778533935547 1.3014882802963257 0.6397343873977661
408 4.872002124786377 3.5719423294067383 3.850044012069702 2.79984712600708 2.625854969024658 2.8590173721313477 2.489147663116455 0.9141041040420532 1.1426597833633423 1.486701250076294 0.6413023471832275
409 4.8355817794799805 3.5748841762542725 3.816582679748535 2.8567841053009033 2.850269079208374 2.657428503036499 2.369751453399658 0.7366119027137756 0.9770321846008301 1.4604175090789795 0.7009674906730652
410 4.748930931091309 3.4344494342803955 3.7672908306121826 2.8776192665100098 2.7659904956817627 2.798588991165161 2.3296186923980713 0.6934976577758789 1.1917093992233276 1.3135591745376587 0.7288907766342163
411 4.629774570465088 3.404703378677368 3.7240209579467773 2.8354785442352295 2.581615447998047 2.758791923522949 2.4113540649414063 0.7597399950027466 1.4084690809249878 1.2980164289474487 0.5631378889083862
412 4.484586238861084 3.3050103187561035 3.9309024810791016 2.810417652130127 2.7857890129089355 2.677560567855835 2.2380142211914063 0.9389528036117554 1.3596473932266235 1.2721397876739502 0.6220860481262207
413 4.327478885650635 3.1860761642456055 3.790998935699463 2.616919755935669 2.824216842651367 2.7978675365448 1.977583408355713 0.6322721838951111 0.9118191599845886 1.3017324209213257 0.5812352299690247
414 4.1637420654296875 3.3307814598083496 3.733419179916382 2.794023275375366 2.773372173309326 2.653468370437622 1.9879437685012817 1.2860043048858643 1.3624165058135986 1.2242387533187866 0.6202787160873413
415 4.115603923797607 3.302168130874634 3.761605978012085 2.791930913925171 2.84118390083313 2.6898434162139893 1.8928987979888916 0.849702775478363 1.4584157466888428 1.4790866374969482 0.6821538805961609
416 4.506259441375732 3.4581100940704346 3.672116756439209 2.954892635345459 2.8002920150756836 2.5738685131073 1.7044899463653564 0.9433679580688477 1.4835383892059326 1.4732874631881714 0.6164615750312805
417 4.593650817871094 3.355337142944336 3.708589553833008 2.7859532833099365 2.6532092094421387 2.6767325401306152 1.9800264835357666 0.824746310710907 1.4136501550674438 1.2975722551345825 0.6443034410476685
418 4.873009204864502 3.4779696464538574 3.69596266746521 2.7554025650024414 2.739267587661743 2.7458724975585938 1.7686749696731567 0.9798688292503357 1.0240602493286133 1.4206054210662842 0.843991219997406
419 4.752111911773682 3.3722195625305176 3.7293360233306885 2.6694207191467285 2.6578238010406494 2.5455808639526367 1.9669524431228638 0.7618231773376465 1.055606722831726 1.187192678451538 0.6998990774154663
420 4.561765193939209 3.1124863624572754 3.6824944019317627 2.567251205444336 2.8190019130706787 2.5521721839904785 1.8224257230758667 0.8872570991516113 0.9125550985336304 1.0910767316818237 0.7266293168067932
421 4.768106460571289 3.3141348361968994 3.597567081451416 2.5213379859924316 2.7764430046081543 2.603858470916748 1.6761572360992432 1.0858383178710938 1.0956485271453857 1.2069721221923828 0.7612184882164001
422 4.897064208984375 3.3741891384124756 3.873544454574585 2.563678503036499 2.648188829421997 2.4190711975097656 1.672831654548645 1.0574328899383545 1.11982262134552 1.3696808815002441 0.5672466158866882
423 4.835033416748047 3.26501202583313 4.067476749420166 2.649020195007324 3.0281219482421875 2.5295004844665527 1.8355956077575684 1.0962512493133545 1.0987814664840698 1.2846879959106445 0.8570902347564697
424 5.093365669250488 3.606656312942505 3.9485695362091064 2.7181661128997803 2.8592231273651123 2.4037179946899414 2.1998069286346436 0.968485414981842 1.2297357320785522 1.337785005569458 0.8250933289527893
425 5.188480854034424 3.7800934314727783 3.8905255794525146 2.9864776134490967 2.8598294258117676 2.777235507965088 2.0536022186279297 0.8655607104301453 1.3111835718154907 1.2094178199768066 0.7313805222511292
426 4.645362377166748 3.2271337509155273 3.7951717376708984 2.736445426940918 2.7968714237213135 2.51615834236145 2.311119318008423 0.8094406723976135 1.08217191696167 1.2924493551254272 0.8851633667945862
427 4.668696880340576 3.1990773677825928 3.545903205871582 2.60554575920105 2.628530263900757 1.9756040573120117 2.0005605220794678 0.9165914058685303 1.008782148361206 1.1540558338165283 0.5584019422531128
428 4.598846435546875 3.2619781494140625 3.6138534545898438 2.716193437576294 2.7441744804382324 1.9729011058807373 2.25331711769104 1.266292691230774 0.9544553756713867 1.056278109550476 0.628680408000946
429 4.3887410163879395 3.2514054775238037 3.4766550064086914 2.7324612140655518 2.5666086673736572 2.4748568534851074 2.2519638538360596 1.0215216875076294 1.0697765350341797 1.1000347137451172 0.6469867825508118
430 4.542462348937988 3.3673081398010254 3.5827221870422363 2.787025213241577 2.701251983642578 2.2985239028930664 2.427201986312866 0.8918413519859314 0.9844846725463867 1.0518529415130615 0.47556203603744507
431 4.319850444793701 3.2504100799560547 3.5335323810577393 2.610239267349243 2.573479175567627 1.8027465343475342 2.1639833450317383 0.8326280117034912 1.0501673221588135 1.0259536504745483 0.6019026041030884
432 4.2511372566223145 3.0862810611724854 3.726314067840576 2.493382453918457 2.7552132606506348 2.3480730056762695 2.1837918758392334 0.6206963062286377 0.9676137566566467 1.020182728767395 0.7278271913528442
433 4.38236141204834 3.0020556449890137 3.663205862045288 2.501951217651367 2.740739107131958 2.3150346279144287 1.739453911781311 0.8540694713592529 1.0889931917190552 1.1435481309890747 0.6726750135421753
434 4.2336578369140625 2.9852590560913086 3.612689256668091 2.497866630554199 2.607577085494995 1.9268362522125244 1.6722420454025269 0.600469708442688 1.0842642784118652 0.9650545716285706 0.5924943685531616
435 4.3845133781433105 3.0027849674224854 3.8697125911712646 2.53674054145813 2.7583634853363037 1.9749733209609985 1.9117610454559326 0.864848256111145 1.1024380922317505 0.953314483165741 0.808708131313324
436 4.348019599914551 2.8967227935791016 3.718797206878662 2.424201011657715 2.591958522796631 2.1433262825012207 2.013015031814575 0.6519932746887207 1.1333845853805542 1.0301334857940674 0.8899397253990173
437 4.321093559265137 3.1727209091186523 3.8330090045928955 2.5862927436828613 2.767272472381592 1.9624570608139038 1.9678913354873657 0.6214256882667542 1.0920201539993286 1.14026939868927 0.7363738417625427
438 4.434059143066406 3.3117995262145996 3.585397243499756 2.7803056240081787 2.620335340499878 1.874744176864624 1.935029149055481 0.8391473889350891 1.031792163848877 1.083065390586853 0.7648321986198425
439 4.720560073852539 3.559535503387451 3.7437472343444824 2.845154047012329 2.7675514221191406 2.0282254219055176 1.787009835243225 1.0955727100372314 0.9194404482841492 1.1999131441116333 0.7354556918144226
440 4.643252849578857 3.536815643310547 3.6226017475128174 3.058014392852783 2.724623203277588 2.126103401184082 1.9395601749420166 0.7140113115310669 1.3695229291915894 1.0765821933746338 0.7618584036827087
441 4.870214462280273 3.4984426498413086 3.5687081813812256 2.8697850704193115 2.5028491020202637 2.388991117477417 1.5994150638580322 0.6939172148704529 1.2379029989242554 0.9193360209465027 0.7039878368377686
442 4.7864885330200195 3.4093775749206543 3.7252132892608643 2.747723340988159 2.7641654014587402 2.5021398067474365 1.9463177919387817 0.5663322806358337 1.0801303386688232 1.0358545780181885 0.8571908473968506
443 4.543580532073975 3.4265449047088623 3.660123109817505 2.703346014022827 2.7399892807006836 2.5344014167785645 1.867666244506836 1.050004482269287 1.1337052583694458 1.294305443763733 0.8366104960441589
444 4.648002624511719 3.2675886154174805 3.7841684818267822 2.474666118621826 2.9061896800994873 2.7185487747192383 1.885594367980957 0.8980113863945007 0.9572625756263733 1.0852965116500854 0.7767869830131531
445 4.3501105308532715 3.435861349105835 3.7673776149749756 2.8102481365203857 2.9218688011169434 2.604020833969116 1.5938929319381714 0.7785741686820984 1.165455937385559 1.113594889640808 0.6990638971328735
446 4.707282066345215 3.476661205291748 3.725231409072876 2.8315746784210205 2.857562303543091 2.6141927242279053 1.8724620342254639 0.7195373177528381 1.402138113975525 1.1986589431762695 0.6532179117202759
447 4.7405595779418945 3.4409103393554688 3.9785101413726807 2.8014118671417236 2.8397305011749268 2.545546770095825 1.794041395187378 0.7131409645080566 1.4427341222763062 1.058799386024475 0.731635570526123
448 4.9149885177612305 3.490387439727783 3.9008381366729736 2.752223253250122 2.798086404800415 2.5052297115325928 1.6150462627410889 1.006596565246582 1.1226321458816528 0.9444113373756409 0.617242157459259
449 5.406593322753906 3.6463851928710938 3.9768142700195313 2.8797616958618164 2.856307029724121 2.552844762802124 1.6785269975662231 0.6197940111160278 0.8533703684806824 0.9373833537101746 0.5604512095451355
450 5.281684875488281 3.5604324340820313 3.9834964275360107 2.8601105213165283 2.890866279602051 2.2631380558013916 1.7875640392303467 0.9009288549423218 0.90968257188797 1.156995415687561 0.7584058046340942
451 5.1040425300598145 3.4383487701416016 3.8576650619506836 2.6642205715179443 2.8859641551971436 2.484844923019409 2.037022829055786 1.2556064128875732 0.9131214022636414 1.0163729190826416 0.6833291053771973
452 4.790791034698486 3.2510902881622314 3.8306615352630615 2.678417444229126 2.883599281311035 2.4055066108703613 1.731157898902893 0.5705956816673279 0.9076443314552307 0.9528876543045044 0.7406303882598877
453 4.929540634155273 3.1200132369995117 3.8620777130126953 2.636758327484131 2.9904778003692627 2.369539976119995 1.675652027130127 0.9939966797828674 0.8657941818237305 0.9503204822540283 0.73631352186203
454 5.180022716522217 3.011420488357544 3.971410036087036 2.5294692516326904 2.8122804164886475 2.3989267349243164 1.9094922542572021 0.831824004650116 0.7244319915771484 0.8668944835662842 0.7809275984764099
455 5.526679039001465 3.3852365016937256 4.212187767028809 2.699927568435669 3.0103964805603027 2.4579007625579834 1.9749643802642822 0.7089591026306152 1.2320213317871094 0.9942261576652527 0.7969123721122742
456 5.781505107879639 3.2387404441833496 4.112219333648682 2.6047496795654297 2.8644847869873047 2.435943365097046 1.9140417575836182 0.8689414262771606 0.7686160206794739 0.9145235419273376 0.7066028714179993
457 5.710503578186035 3.1307144165039063 4.136168479919434 2.7154107093811035 2.8003687858581543 2.363027572631836 2.265834093093872 0.6884661912918091 1.3953436613082886 0.9456237554550171 0.7644595503807068
458 5.574599266052246 3.2029240131378174 4.143492221832275 2.7068138122558594 3.0677924156188965 2.4635396003723145 2.093243360519409 1.0499796867370605 1.179318904876709 0.9137621521949768 0.7035651206970215
459 5.26674747467041 3.15028977394104 4.080754280090332 2.729959487915039 2.963751792907715 2.2829134464263916 2.2836573123931885 0.9949549436569214 1.3296799659729004 0.9928258061408997 0.8385517001152039
460 4.977267742156982 3.1587395668029785 4.015416622161865 2.684462070465088 2.8192138671875 2.498562812805176 2.335916757583618 0.6696555018424988 1.4060817956924438 1.0060417652130127 0.9400713443756104
461 4.851759433746338 3.0551111698150635 3.9226229190826416 2.5750820636749268 2.875769853591919 2.5350849628448486 2.0062618255615234 1.0134998559951782 1.0061053037643433 1.0642119646072388 0.8730520009994507
462 5.139786243438721 2.819568634033203 4.1009392738342285 2.369990825653076 2.7648353576660156 2.159034490585327 2.118757486343384 0.6540941596031189 1.0940792560577393 0.965526819229126 0.883999764919281
463 5.06912899017334 2.9620893001556396 4.0766825675964355 2.6036901473999023 2.885758638381958 2.0593326091766357 2.0254180431365967 0.7776647210121155 1.2062379121780396 0.9800510406494141 0.6628040671348572
464 5.002460479736328 3.077411651611328 4.025383949279785 2.643772602081299 2.896592617034912 2.280017852783203 2.097055435180664 0.7258068919181824 1.072599172592163 0.8617300987243652 0.9328022003173828
465 5.140130519866943 2.896366596221924 4.155932426452637 2.321565628051758 2.7813148498535156 2.460023880004883 2.0964701175689697 0.66594398021698 1.247179627418518 0.8149895071983337 0.8925350904464722
466 4.6704487800598145 3.0499818325042725 3.907005548477173 2.5116939544677734 2.834589719772339 2.3161678314208984 2.406540870666504 0.5641906261444092 1.0820878744125366 0.998279333114624 0.7874849438667297
467 5.210983753204346 3.2501673698425293 3.952517032623291 2.5471718311309814 2.7469046115875244 2.3089489936828613 2.1223199367523193 0.6982120871543884 1.2111607789993286 0.8734664916992188 0.7044161558151245
468 4.842263221740723 3.095724105834961 3.8188295364379883 2.359300136566162 2.819237232208252 2.435819625854492 2.228817939758301 1.1965758800506592 1.256748080253601 0.9390120506286621 0.790887713432312
469 4.834290027618408 3.261343002319336 3.9252333641052246 2.7333483695983887 2.7503788471221924 2.4505488872528076 2.466397285461426 0.6693433523178101 0.9196336269378662 1.0930750370025635 0.8340794444084167
470 5.101688861846924 3.352083921432495 3.9068095684051514 2.910109281539917 2.578087568283081 2.527540922164917 2.4065299034118652 0.6997509002685547 0.8281519412994385 1.204440951347351 0.7905768156051636
471 4.68840217590332 3.323458194732666 3.876399040222168 2.7670788764953613 2.73626971244812 2.5884292125701904 2.4306514263153076 0.6403447389602661 0.8632384538650513 1.106862187385559 0.8731698393821716
472 5.117429733276367 3.352294921875 3.9294047355651855 2.771139144897461 2.77494740486145 2.552034616470337 2.4346964359283447 0.8357574939727783 0.9328510761260986 1.14580237865448 1.0112545490264893
473 5.30506706237793 3.305161237716675 4.002233505249023 2.597352981567383 2.743319034576416 2.589846611022949 2.2482924461364746 0.7890477180480957 1.0628918409347534 1.1877554655075073 0.7242620587348938
474 5.149838924407959 3.441453695297241 3.9068973064422607 2.805187940597534 2.4822375774383545 2.476099967956543 2.307924270629883 0.9472162127494812 0.9210461378097534 1.1587053537368774 0.6577172875404358
475 5.137153625488281 3.2957050800323486 3.815398693084717 2.7225840091705322 2.49031925201416 2.372715950012207 2.3596584796905518 0.9552759528160095 1.157204508781433 1.0560048818588257 0.8339386582374573
476 5.115764617919922 3.123046636581421 3.931770086288452 2.603882312774658 2.637328863143921 2.470897912979126 2.3791770935058594 0.6742938756942749 1.72067391872406 0.9452296495437622 0.8031777143478394
477 5.282271385192871 3.135411500930786 4.143989086151123 2.752058267593384 2.6474757194519043 2.3062212467193604 2.117006540298462 0.8306634426116943 1.0996325016021729 1.0923590660095215 0.7935888767242432
478 4.809727668762207 3.1145670413970947 3.7767908573150635 2.611534595489502 2.551661491394043 2.265596628189087 2.1709811687469482 0.8306971192359924 1.0639464855194092 1.1134965419769287 0.7553891539573669
479 5.279642581939697 3.197744131088257 3.9258675575256348 2.7037370204925537 2.47236967086792 2.5079853534698486 2.123298406600952 1.019694447517395 1.2493430376052856 0.9474766850471497 0.6803140640258789
480 4.84995174407959 3.2330448627471924 3.752195358276367 2.8057329654693604 2.519146203994751 2.383347988128662 1.903516411781311 1.0281240940093994 1.428954005241394 1.110564947128296 0.6889911890029907
481 5.129194259643555 2.9909985065460205 3.957728385925293 2.4616076946258545 2.569033622741699 2.3193421363830566 1.922875165939331 1.0596109628677368 1.4804778099060059 0.9734150767326355 0.8006423115730286
482 4.898400783538818 3.086097478866577 4.049829483032227 2.6000332832336426 2.6184935569763184 2.389392137527466 1.857936143875122 0.8664456009864807 1.184548020362854 1.0118498802185059 0.7330456972122192
483 4.790609359741211 3.1341984272003174 4.077432632446289 2.4123220443725586 2.6719579696655273 2.3155601024627686 2.05908465385437 1.0865477323532104 1.3250142335891724 1.0873591899871826 0.7652087211608887
484 4.968699932098389 3.263505220413208 3.9163930416107178 2.5261709690093994 2.6451711654663086 2.1546030044555664 2.173748016357422 1.246780276298523 1.3409863710403442 1.0135838985443115 0.8213239908218384
485 5.229551792144775 3.508349657058716 4.0688066482543945 2.7559194564819336 2.779388666152954 2.3464720249176025 2.0193159580230713 1.0573065280914307 0.8915528059005737 0.9967495203018188 0.7034644484519958
486 5.098958969116211 3.243511438369751 3.976026773452759 2.546334981918335 2.6960456371307373 2.213653564453125 2.209679365158081 1.068778157234192 1.3054583072662354 1.1632484197616577 0.7593889832496643
487 5.263773441314697 3.243600606918335 4.040065288543701 2.5322389602661133 2.6225199699401855 2.2676634788513184 2.1977641582489014 1.2589995861053467 0.9909928441047668 0.9346529841423035 0.7064809203147888
488 5.057836055755615 3.3019776344299316 4.0376458168029785 2.4101102352142334 2.5946738719940186 1.8641036748886108 2.3531155586242676 0.7031381726264954 1.1105798482894897 1.0542747974395752 0.9276360869407654
489 5.246205806732178 3.5376462936401367 4.1811089515686035 2.632280111312866 2.796638011932373 1.9493030309677124 2.2570743560791016 1.0005759000778198 1.1004137992858887 0.9169309139251709 0.666459321975708
490 5.420353412628174 3.5045993328094482 4.330049991607666 2.6047465801239014 2.935784101486206 2.3580808639526367 2.079803943634033 1.108661413192749 1.2209476232528687 1.1512608528137207 0.6666644811630249
491 5.232964992523193 3.5455057621002197 4.05694055557251 2.6626200675964355 2.908973455429077 2.644148111343384 2.265380382537842 1.0934219360351563 1.2364100217819214 0.9293941259384155 0.6865953803062439
492 4.963940143585205 3.3116116523742676 4.077820301055908 2.4684650897979736 2.857868194580078 2.180433988571167 2.1814231872558594 0.6330050826072693 0.9570622444152832 1.0260968208312988 0.6169798970222473
493 5.052121162414551 3.289891004562378 4.309870719909668 2.4548251628875732 2.903632879257202 2.339492082595825 2.2194995880126953 0.7330393195152283 0.8874000906944275 1.127022385597229 0.7421407699584961
494 4.857015609741211 3.3642334938049316 4.006980895996094 2.5742194652557373 2.9492456912994385 2.3415985107421875 2.2781450748443604 0.8311818242073059 1.0856536626815796 1.0951584577560425 0.7778811454772949
495 5.07296895980835 3.3825061321258545 4.031612396240234 2.5669004917144775 2.791369915008545 2.338175058364868 2.209878921508789 0.8124805092811584 0.9175808429718018 0.9986192584037781 0.6593534350395203
496 4.570310115814209 3.248518943786621 4.023881912231445 2.5950841903686523 2.9061853885650635 2.3310115337371826 2.0434834957122803 0.7263188362121582 0.9230745434761047 0.9219984412193298 0.6782320141792297
497 4.5833845138549805 3.241438865661621 3.839576482772827 2.4465274810791016 2.7939064502716064 2.4039719104766846 2.1526038646698 0.7637935280799866 1.1052855253219604 1.0522841215133667 0.785764753818512
498 4.868995666503906 3.2197022438049316 4.16197395324707 2.6083858013153076 3.1827383041381836 2.216566562652588 2.01572847366333 0.756586492061615 1.0164458751678467 1.0583388805389404 0.6808719635009766
499 4.730528831481934 3.251511812210083 3.873680830001831 2.489560842514038 2.897423505783081 2.2075655460357666 2.0784757137298584 0.7677336931228638 0.9351381659507751 0.7581726312637329 0.6713342666625977
500 4.813368797302246 3.537317991256714 4.01171350479126 2.8900184631347656 2.9992282390594482 2.5142011642456055 2.2138566970825195 0.749148428440094 0.9949400424957275 0.9848705530166626 0.7856355309486389
501 4.936237335205078 3.534538984298706 3.933314085006714 2.651674270629883 3.001621961593628 1.915167212486267 2.34755802154541 0.6726408004760742 0.9738420248031616 1.0498270988464355 0.7195584774017334
502 5.072862148284912 3.4296324253082275 3.964839220046997 2.7827517986297607 2.8683221340179443 2.3681933879852295 2.238675355911255 0.7056839466094971 0.9787316918373108 1.1961368322372437 0.6650015115737915
503 4.798991680145264 3.44590163230896 4.193836688995361 2.801818370819092 3.137403726577759 2.4710118770599365 2.1249539852142334 0.702617347240448 1.0928524732589722 1.211722731590271 0.8203921914100647
504 5.093148231506348 3.4239661693573 4.2353105545043945 2.807448148727417 3.1730918884277344 2.5613784790039063 2.222085952758789 1.1297633647918701 1.030489206314087 1.1200718879699707 0.6575803756713867
505 5.1302666664123535 3.513455629348755 4.003814697265625 2.833064079284668 2.8250813484191895 2.524050235748291 2.219653844833374 0.6516736149787903 1.0113019943237305 1.2394005060195923 0.7493146061897278
506 5.314248085021973 3.445200204849243 4.007143020629883 2.920474052429199 2.865682601928711 2.6955366134643555 2.225599765777588 0.6612400412559509 0.9636459946632385 1.3937232494354248 0.7960181832313538
507 4.939924716949463 3.4189178943634033 4.10303258895874 2.868924856185913 2.944328546524048 2.7570576667785645 2.3002684116363525 0.6232511401176453 1.0168908834457397 1.4567548036575317 0.7801953554153442
508 5.436418056488037 3.710087299346924 4.236359596252441 3.0784342288970947 2.988832950592041 2.8728740215301514 2.164177179336548 0.8274572491645813 1.0244532823562622 1.2089694738388062 0.8151898384094238
509 5.245755195617676 3.697098731994629 4.073005199432373 2.7512683868408203 2.883220911026001 2.7015464305877686 2.4195501804351807 0.8982210755348206 1.2852388620376587 1.0692620277404785 0.8154289722442627
510 5.084990501403809 3.4871068000793457 3.902902603149414 2.7486703395843506 2.8022267818450928 2.7727761268615723 2.2516543865203857 0.8118005990982056 1.1540669202804565 1.1351639032363892 0.9075097441673279
511 5.231250286102295 3.8446767330169678 3.820650815963745 3.133669853210449 2.7590458393096924 2.7693028450012207 2.3591196537017822 0.817871630191803 1.0786197185516357 1.1709864139556885 0.7659128904342651
512 5.170743465423584 3.650956153869629 3.8435707092285156 2.885622501373291 2.816786766052246 2.6725995540618896 2.4567227363586426 1.1163365840911865 0.9873460531234741 1.2831592559814453 0.8029575943946838
513 5.142746925354004 3.7006943225860596 3.814127206802368 2.9901044368743896 2.729867935180664 2.50180983543396 2.295720100402832 0.779329240322113 0.9948514103889465 1.0829042196273804 0.8095328211784363
514 5.194614887237549 3.529435157775879 4.09462308883667 2.8179469108581543 2.931917428970337 2.708204507827759 2.385881185531616 0.8553228974342346 0.9305959343910217 0.9400624632835388 0.6978350281715393
515 5.012590408325195 3.449756145477295 3.9795079231262207 2.6599369049072266 2.844675302505493 2.494832754135132 2.4963459968566895 0.8173613548278809 1.010239601135254 1.088670015335083 0.7328701615333557
516 4.7557525634765625 3.0644607543945313 4.087623119354248 2.562661647796631 2.9458019733428955 2.8705315589904785 2.0559706687927246 0.9270698428153992 0.8636499047279358 1.098732829093933 0.612171471118927
517 4.990164756774902 3.4441614151000977 4.0938615798950195 2.7773983478546143 2.939143419265747 2.8731367588043213 2.249296188354492 0.7801148891448975 1.111104965209961 1.3099180459976196 0.6771640181541443
518 5.16272497177124 3.457195281982422 4.019529819488525 2.8009538650512695 2.953521490097046 2.61045503616333 2.475022315979004 0.92853844165802 0.9316696524620056 1.1805814504623413 0.739268958568573
519 5.138119697570801 3.7066876888275146 3.879342794418335 2.7994871139526367 2.8206565380096436 2.7083687782287598 2.5301294326782227 0.7269155979156494 1.129889726638794 1.0027236938476563 0.6616367101669312
520 5.330252647399902 3.8676655292510986 4.063577175140381 2.720823049545288 2.9610865116119385 2.749110460281372 2.246831178665161 0.8737512826919556 1.194473147392273 1.0028550624847412 0.708349883556366
521 5.220206260681152 3.9754178524017334 4.109114170074463 2.9195690155029297 3.025221824645996 2.5827465057373047 2.2720208168029785 0.6081173419952393 1.0897144079208374 0.923677384853363 0.6031367182731628
522 5.047284126281738 3.4265530109405518 3.761826992034912 2.5835134983062744 2.6895945072174072 2.7917776107788086 2.0358164310455322 0.5902026891708374 1.0921905040740967 0.9860830307006836 0.7613301873207092
523 5.2736945152282715 3.569119930267334 3.9123270511627197 2.6724915504455566 2.6864194869995117 2.6169064044952393 2.2466747760772705 0.6653778553009033 0.9675816893577576 0.9308059811592102 0.7989535331726074
524 5.1634745597839355 3.732462167739868 3.6901800632476807 2.7949845790863037 2.6659719944000244 2.845287322998047 2.076279640197754 0.6269069314002991 1.0466482639312744 0.9953955411911011 0.7555280923843384
525 4.995199203491211 3.580627679824829 3.8657734394073486 2.5769360065460205 2.7919833660125732 2.809279203414917 2.441584587097168 0.811560332775116 1.026328206062317 1.017257809638977 0.6265208125114441
526 5.000852584838867 3.5134944915771484 3.8138599395751953 2.7824127674102783 2.741800546646118 2.7684524059295654 2.221768617630005 0.804681658744812 1.2211034297943115 1.2178103923797607 0.6613441109657288
527 4.609233379364014 3.4200785160064697 3.797539234161377 2.640577793121338 2.887967824935913 2.663156032562256 2.4569873809814453 0.8419324159622192 0.9006159901618958 1.0739365816116333 0.6429383158683777
528 4.786968231201172 3.6139888763427734 3.9706740379333496 2.779421091079712 2.7647693157196045 2.8160784244537354 2.522310733795166 0.542712390422821 1.1153992414474487 1.0114917755126953 0.7294676303863525
529 4.950430393218994 3.8228116035461426 4.145404815673828 2.8283023834228516 2.894495964050293 2.9381003379821777 2.448735475540161 0.7680321931838989 0.944150984287262 1.069669485092163 0.6947242021560669
530 4.822089672088623 4.048759937286377 3.974914312362671 2.954592704772949 2.7679078578948975 2.6430740356445313 2.361018180847168 0.7845575213432312 1.069251537322998 0.9458301663398743 0.9341735243797302
531 5.00592565536499 4.061811447143555 3.9889183044433594 2.8532395362854004 2.7157022953033447 2.706233263015747 2.3828349113464355 0.9973733425140381 1.1495944261550903 1.101327657699585 0.8187255263328552
532 5.314306735992432 4.0593085289001465 4.077200889587402 2.909735918045044 2.8407366275787354 2.4360122680664063 2.5420889854431152 0.7449503540992737 1.052894949913025 0.9956110119819641 0.758982241153717
533 4.8981032371521 3.777228355407715 4.160439491271973 2.806196451187134 2.992265224456787 2.7453110218048096 2.063930034637451 0.7599220275878906 1.048094630241394 0.9370625019073486 0.703877329826355
534 4.988133430480957 3.806610345840454 4.021483898162842 2.755981922149658 2.96136736869812 2.7596802711486816 2.1544718742370605 0.5295183062553406 0.9507073163986206 1.0747586488723755 0.691778302192688
535 4.709537506103516 3.681809186935425 3.70607852935791 2.6831376552581787 2.829763650894165 2.663935899734497 2.2678122520446777 0.9639171957969666 1.2417229413986206 1.1321849822998047 0.796801745891571
536 4.771537780761719 3.848198652267456 3.781977653503418 2.8954288959503174 2.776015520095825 2.5765771865844727 2.3006463050842285 0.6240459084510803 1.2137489318847656 1.0908387899398804 0.8011034727096558
537 5.040756702423096 3.746370315551758 4.021938323974609 2.829296112060547 2.869645357131958 2.6883647441864014 2.210008144378662 0.7921275496482849 0.8903818130493164 1.0497184991836548 0.839285135269165
538 5.187920093536377 3.835251808166504 4.089650630950928 2.75373911857605 2.9291582107543945 2.6019060611724854 2.3598227500915527 0.7686053514480591 0.9048638343811035 1.1085044145584106 0.8385767936706543
539 4.9307122230529785 4.074220180511475 4.08525276184082 2.8691158294677734 3.0373101234436035 2.433546543121338 2.3019509315490723 0.8763665556907654 0.975753903388977 1.194982647895813 0.7234705686569214
540 5.089969635009766 4.091359615325928 3.9722888469696045 2.6710078716278076 2.830965995788574 2.5876224040985107 2.593369245529175 0.632866382598877 1.2022714614868164 1.1100361347198486 0.9543675780296326
541 5.193058967590332 4.1410627365112305 4.010597229003906 2.727304458618164 2.7380950450897217 2.568634510040283 2.524836540222168 0.8621684908866882 1.1862602233886719 1.1756576299667358 0.8476555943489075
542 5.234564781188965 4.1349663734436035 4.081645488739014 2.751739501953125 2.8095366954803467 2.6325595378875732 2.480386257171631 0.8444070219993591 1.206952691078186 1.0012339353561401 0.8579912185668945
543 5.389378547668457 4.1979451179504395 4.23350191116333 2.8686349391937256 2.8254940509796143 2.4257938861846924 2.699183464050293 0.6872285604476929 1.334210991859436 1.0563700199127197 0.8941141366958618
544 5.580577850341797 3.9764404296875 4.02630615234375 3.1050965785980225 2.6194827556610107 2.4178247451782227 2.8608510494232178 0.701444149017334 1.1857231855392456 1.030804991722107 0.909280002117157
545 5.572183132171631 4.097833633422852 4.009938716888428 2.9755189418792725 2.8101718425750732 2.5179038047790527 2.633105993270874 0.9617388248443604 0.8274843096733093 1.001357913017273 0.8071369528770447
546 5.473133087158203 4.124220848083496 3.8735501766204834 2.812361478805542 2.6532089710235596 2.478684186935425 2.4978508949279785 0.7792770266532898 1.1031172275543213 1.1230231523513794 0.772945761680603
547 5.757122993469238 4.074558258056641 4.193868160247803 2.983121871948242 2.967648983001709 2.2794973850250244 2.5278215408325195 0.6488544940948486 1.1009505987167358 1.0236784219741821 0.8887453079223633
548 5.718490123748779 4.1661834716796875 4.157041549682617 3.0286097526550293 2.8741931915283203 2.3942642211914063 2.7466928958892822 0.8362168669700623 1.0171117782592773 0.8943415880203247 0.7342998385429382
549 5.700226306915283 4.039002418518066 4.223233699798584 3.047248601913452 2.870337724685669 2.385017156600952 2.697835683822632 0.8114668726921082 1.0891398191452026 0.9823465943336487 0.682393491268158
550 5.546271800994873 3.990917444229126 4.194212436676025 2.889240264892578 2.887510299682617 2.392685651779175 2.752875804901123 0.837694525718689 1.1598564386367798 0.8295944929122925 0.7043011784553528
551 5.4741740226745605 3.9964096546173096 4.216109752655029 2.748671531677246 2.8748412132263184 2.455030918121338 2.8430449962615967 0.8334648013114929 1.251414179801941 0.8936222195625305 0.8259821534156799
552 5.81962776184082 4.026703357696533 4.452570915222168 2.9755237102508545 2.7612972259521484 2.667114496231079 3.1073217391967773 0.6926569938659668 1.1235432624816895 0.9620686173439026 0.9463123679161072
553 5.681535720825195 4.217067241668701 4.004664897918701 2.8679006099700928 2.660172462463379 2.2200818061828613 2.577066421508789 0.6979828476905823 1.1597200632095337 0.9121203422546387 0.8121746778488159
554 5.469563007354736 4.072232723236084 3.850512981414795 2.952679395675659 2.626225471496582 2.4344582557678223 2.6092865467071533 0.9317359924316406 1.342185378074646 0.8333324790000916 0.8333812952041626
555 5.573426246643066 4.08983850479126 4.033592700958252 3.02957820892334 2.696472406387329 2.425408124923706 2.634209156036377 0.9101592898368835 1.1096113920211792 0.9686722159385681 0.7001841068267822
556 5.87091064453125 4.058474063873291 4.157809257507324 3.0302722454071045 2.752129316329956 2.5116193294525146 2.322727918624878 0.7839502692222595 1.2921217679977417 0.8097489476203918 0.8241508603096008
557 5.624919414520264 4.037146091461182 3.986636161804199 3.172811508178711 2.6345958709716797 2.5227060317993164 2.285681962966919 0.8783916234970093 1.247973084449768 0.7811858057975769 0.839929461479187
558 5.57687520980835 3.90753173828125 4.183521270751953 3.0931005477905273 2.752558708190918 2.5136332511901855 2.5825679302215576 0.7706823348999023 1.2660597562789917 0.9387797713279724 1.0148837566375732
559 5.269615650177002 3.875704765319824 4.407323837280273 2.8786497116088867 2.8038275241851807 2.4521028995513916 3.1049370765686035 0.8165752291679382 1.751906394958496 0.9291614890098572 0.978236734867096
560 5.1911396980285645 3.949793577194214 4.298448085784912 3.0179355144500732 2.9631481170654297 2.685238838195801 2.4561734199523926 0.8918036222457886 1.2057361602783203 0.8971736431121826 0.8853269815444946
561 5.0135393142700195 3.7895991802215576 4.083898067474365 2.8354899883270264 2.7897160053253174 2.5444211959838867 2.3279526233673096 0.8721598982810974 1.4247406721115112 0.8523616194725037 0.9583050012588501
562 5.072455883026123 3.739576816558838 3.938176393508911 2.796592950820923 2.7378878593444824 2.6000704765319824 2.4169881343841553 0.9829061627388 1.4528943300247192 0.9610610008239746 0.8383646607398987
563 4.914347171783447 3.863701820373535 3.8036370277404785 3.009781837463379 2.772041082382202 2.449846029281616 2.146005392074585 0.9907448291778564 1.1951360702514648 0.8051145076751709 0.8024899959564209
564 4.810482025146484 3.7122507095336914 3.8476431369781494 2.7737162113189697 2.753870725631714 2.3089046478271484 1.9786046743392944 0.8201175332069397 1.0705029964447021 0.959815502166748 0.8530623316764832
565 4.96211576461792 3.971710205078125 4.0088067054748535 2.817207098007202 2.7883450984954834 2.612175703048706 2.122816562652588 0.6801111102104187 0.8864365220069885 0.80087810754776 0.9560127258300781
566 5.083521842956543 3.9727072715759277 4.089064598083496 2.9978244304656982 2.776872158050537 2.3529906272888184 2.5410306453704834 0.7587446570396423 1.1924872398376465 0.8218680024147034 0.8553239107131958
567 4.922865390777588 3.7524478435516357 4.026381969451904 2.781292200088501 2.689648389816284 2.388911724090576 2.3278534412384033 1.0088458061218262 1.0635511875152588 1.0870490074157715 0.8457699418067932
568 5.055942535400391 4.105770587921143 3.8153843879699707 2.969237804412842 2.6927032470703125 2.408903121948242 2.1415934562683105 1.0612640380859375 1.0392762422561646 0.9537421464920044 0.7362377643585205
569 5.096306324005127 3.899096727371216 3.931696653366089 2.817504644393921 2.5828659534454346 2.458519697189331 2.40218448638916 1.316028118133545 1.2458704710006714 0.9397957921028137 0.8223079442977905
570 5.055068016052246 3.7388558387756348 3.8783886432647705 2.5833160877227783 2.6818084716796875 2.1832728385925293 2.373814582824707 1.397788643836975 1.1991405487060547 0.8952558040618896 1.104230284690857
571 5.28679895401001 3.9319088459014893 3.8999881744384766 2.8548460006713867 2.7961864471435547 2.414897918701172 2.6611547470092773 1.197710394859314 1.1071468591690063 0.8459774255752563 0.8711181879043579
572 5.328032493591309 3.7253246307373047 3.8863823413848877 2.7370307445526123 2.661771297454834 2.436469078063965 2.372025728225708 1.1284810304641724 1.0855602025985718 1.0797889232635498 0.9053717255592346
573 5.553694725036621 3.8189969062805176 3.7910215854644775 2.754789352416992 2.655289649963379 2.507781982421875 2.423686981201172 0.7546079754829407 1.0903270244598389 0.8647782206535339 0.8284897208213806
574 5.353978633880615 3.704306125640869 4.080680847167969 2.7662339210510254 2.886151075363159 2.120814085006714 2.5502912998199463 1.0156060457229614 1.120980143547058 0.9690868854522705 0.8836089968681335
575 5.322309494018555 3.605149030685425 3.955350875854492 2.7591311931610107 2.791520833969116 2.355753183364868 2.523344039916992 0.8219762444496155 0.9908163547515869 0.974387526512146 0.7817994952201843
576 5.963171005249023 3.9780590534210205 3.9810779094696045 2.799320697784424 2.8298215866088867 2.3999416828155518 2.569489002227783 0.8387094736099243 1.2782078981399536 0.944129467010498 0.6942108869552612
577 5.795226097106934 4.079109191894531 3.8815090656280518 2.8936755657196045 2.8625521659851074 2.1076738834381104 2.387838363647461 0.7923183441162109 1.2308405637741089 1.0421510934829712 0.7046869397163391
578 5.8748579025268555 4.103644847869873 3.8315393924713135 2.823176383972168 2.8066632747650146 2.4606943130493164 2.388655185699463 0.793982744216919 1.0549482107162476 0.8207594752311707 0.6967915296554565
579 5.835237979888916 4.0074028968811035 3.8653576374053955 2.8362228870391846 2.813542366027832 2.490349292755127 2.474867105484009 0.938541054725647 1.14113187789917 1.1685378551483154 0.6604886651039124
580 5.883741855621338 4.21807336807251 3.785036087036133 2.9444305896759033 2.7439446449279785 2.334836959838867 2.41271710395813 0.670592725276947 1.265689492225647 1.051408290863037 0.7464654445648193
581 5.70164680480957 4.096458435058594 3.9686923027038574 3.1323928833007813 2.699108600616455 2.335594654083252 2.3511574268341064 0.7109633684158325 1.0318413972854614 1.1287696361541748 0.5417178273200989
582 5.676665782928467 3.969641923904419 3.938809633255005 3.0815672874450684 2.7723326683044434 2.5617434978485107 2.3504374027252197 0.816456139087677 1.251922607421875 1.0695502758026123 0.6574549674987793
583 5.5466485023498535 4.027162551879883 3.869174003601074 2.9046730995178223 2.652101516723633 2.4787003993988037 2.236175537109375 0.7976905107498169 1.3306336402893066 0.8614414930343628 0.7453916072845459
584 5.699483871459961 3.915438652038574 3.937783718109131 2.8759453296661377 2.830486536026001 2.4026482105255127 2.2745792865753174 0.5860191583633423 1.0731409788131714 0.8958687782287598 0.8569232821464539
585 5.724345684051514 3.880199432373047 3.8973817825317383 2.860081911087036 2.851358413696289 2.49442982673645 2.1222288608551025 0.7045097351074219 1.1554079055786133 0.9476726055145264 0.7655158638954163
586 5.6508965492248535 3.911651611328125 3.9347171783447266 2.8334314823150635 2.8989899158477783 2.496004343032837 1.995804786682129 0.6919193267822266 1.019595980644226 1.0002409219741821 0.8284140229225159
587 5.5336809158325195 3.9092347621917725 3.8930721282958984 2.8425111770629883 2.8181028366088867 2.3993098735809326 2.3884613513946533 0.6392623782157898 1.1547248363494873 1.1289372444152832 0.8826649188995361
588 5.4042816162109375 3.7406911849975586 3.922987461090088 2.7027933597564697 2.8062570095062256 2.51106333732605 2.2216107845306396 0.9088985323905945 0.9216654896736145 1.1337082386016846 0.9076985120773315
589 5.1899638175964355 3.8069705963134766 3.9893429279327393 2.79651141166687 2.894240379333496 2.3488779067993164 2.292715072631836 0.885299026966095 1.2246946096420288 0.9830206036567688 0.8865181803703308
590 5.471251487731934 3.8356435298919678 4.067770004272461 2.7778356075286865 2.93115234375 2.557318925857544 2.1350104808807373 0.8155985474586487 1.072242259979248 0.9825149774551392 0.9019827246665955
591 5.530984401702881 3.933823347091675 4.081709861755371 2.7939815521240234 2.9037182331085205 2.4990358352661133 2.1522889137268066 0.7271246314048767 1.2098084688186646 0.8754608035087585 1.008306860923767
592 5.372623443603516 3.8799211978912354 4.070967197418213 2.890104293823242 2.9417731761932373 2.502342939376831 2.4521615505218506 0.785463809967041 1.4355939626693726 0.9421530365943909 0.7395384907722473
593 5.1484808921813965 3.8855338096618652 4.10732364654541 2.7384207248687744 3.0535740852355957 2.4915175437927246 2.18939208984375 0.7367894649505615 1.1236639022827148 1.1726504564285278 0.8860805630683899
594 5.035312652587891 3.790799140930176 3.8098437786102295 2.7742528915405273 2.679478645324707 2.496859073638916 2.244075059890747 0.7666328549385071 1.2015814781188965 1.06169855594635 0.9478461146354675
595 5.201384544372559 4.0254974365234375 3.8509743213653564 3.020864248275757 2.630338668823242 2.5920488834381104 2.1867525577545166 1.1023459434509277 1.3799630403518677 1.1838988065719604 0.8338931798934937
596 5.218873023986816 3.780033588409424 3.7557425498962402 2.9121696949005127 2.7222561836242676 2.5841431617736816 2.204479694366455 0.6451948285102844 1.4347494840621948 1.0849653482437134 0.878661572933197
597 5.576960563659668 3.8470823764801025 3.667901039123535 2.74383807182312 2.590365409851074 2.408139944076538 2.0267527103424072 0.6621918082237244 1.1639883518218994 1.1806777715682983 0.6839073896408081
598 5.652543067932129 3.98272967338562 3.8568484783172607 2.914970636367798 2.6976208686828613 2.735215663909912 2.0641701221466064 0.6084462404251099 1.0704655647277832 1.2746853828430176 0.8328513503074646
599 5.482940196990967 3.7693262100219727 3.93652081489563 2.7773983478546143 2.7802963256835938 2.6885764598846436 2.1811916828155518 0.8905562162399292 1.1399527788162231 1.2088993787765503 0.8638316988945007
600 5.3661041259765625 4.0272135734558105 3.9073801040649414 2.8248932361602783 2.8510565757751465 2.6231424808502197 1.949788212776184 0.6718639731407166 1.1260987520217896 1.0976775884628296 0.9066548943519592
601 5.284421443939209 3.7560575008392334 3.8474507331848145 2.7674612998962402 2.8548526763916016 2.6276073455810547 2.043134927749634 0.6271753311157227 1.1944612264633179 1.0766174793243408 0.7262641787528992
602 5.313231945037842 3.721133232116699 3.9638595581054688 2.7884809970855713 2.838022470474243 2.6626205444335938 2.0329110622406006 0.8691537976264954 0.7629057168960571 1.2320982217788696 0.9356699585914612
603 5.095101833343506 3.6414806842803955 4.054702281951904 2.604128837585449 2.964207887649536 2.5840020179748535 2.1147263050079346 0.8489527106285095 1.0716499090194702 1.54645836353302 0.8517544865608215
604 5.0724287033081055 3.7536303997039795 3.888382911682129 2.6182289123535156 2.9197306632995605 2.0581984519958496 2.0948400497436523 1.3708652257919312 1.0503379106521606 1.151952862739563 0.8056017160415649
605 5.239397048950195 3.787174940109253 3.912019968032837 2.659621238708496 2.823925018310547 2.3232967853546143 2.226501226425171 0.8878986239433289 1.1614960432052612 1.276069164276123 0.7487340569496155
606 4.8682966232299805 3.554365634918213 3.896085023880005 2.6613376140594482 2.724963903427124 2.2882168292999268 2.0788321495056152 0.8760536313056946 1.2351248264312744 1.2298308610916138 0.7132579684257507
607 4.892773151397705 3.7173290252685547 4.033122539520264 2.6112606525421143 2.7067160606384277 2.4280431270599365 1.6130965948104858 0.8768260478973389 1.1156078577041626 1.1352607011795044 0.9505802392959595
608 5.024712562561035 3.5601096153259277 4.170638561248779 2.7785303592681885 2.8108160495758057 2.30234432220459 2.0010979175567627 0.6871788501739502 1.250253438949585 1.2864807844161987 0.93119877576828
609 4.913659572601318 3.7085840702056885 3.9730873107910156 2.7287039756774902 2.680236577987671 2.3012773990631104 2.238654851913452 0.8469498157501221 1.3713428974151611 1.1750273704528809 0.8062247037887573
610 5.109071254730225 3.669846296310425 3.9972963333129883 2.574052572250366 2.890796184539795 2.2617239952087402 2.3804051876068115 0.6694023013114929 0.8551673293113708 1.0511900186538696 1.090833067893982
611 4.908694267272949 3.831946611404419 3.8379693031311035 2.989664316177368 2.800060749053955 2.4367499351501465 2.5001890659332275 1.0158498287200928 0.9487742185592651 1.0841503143310547 0.9150879979133606
612 5.197915554046631 3.890449047088623 3.982729911804199 2.879854440689087 2.9231886863708496 2.4237802028656006 2.626821517944336 0.7156329154968262 1.0975946187973022 0.9767226576805115 0.9385444521903992
613 5.1563920974731445 3.897610664367676 3.9371132850646973 2.9480140209198 2.782898426055908 2.520106315612793 2.5154929161071777 0.8633432984352112 1.4663667678833008 1.1487928628921509 0.9843536019325256
614 5.116355895996094 3.615251064300537 4.023797988891602 2.6428632736206055 2.733045816421509 2.5229663848876953 2.5281434059143066 0.7231141328811646 1.5403437614440918 1.1467176675796509 1.0134824514389038
615 5.205833435058594 3.6350183486938477 3.849027633666992 2.680713176727295 2.651836395263672 2.554837226867676 2.371089220046997 0.7116739153862 0.9558281302452087 0.8527306318283081 0.9054415225982666
616 5.338095664978027 3.5591628551483154 4.031852722167969 2.518589973449707 2.9057393074035645 2.472808599472046 2.546217441558838 0.8467660546302795 0.8575240969657898 1.0252190828323364 0.9694898128509521
617 5.304540157318115 3.5323431491851807 4.1949615478515625 2.603755474090576 2.759413480758667 2.5514469146728516 2.749441146850586 0.7785382866859436 0.9567921757698059 1.1023563146591187 0.9418743252754211
618 5.19291353225708 3.4478561878204346 4.150477886199951 2.524778366088867 2.8089911937713623 2.532050848007202 2.6746883392333984 1.1094635725021362 1.0625823736190796 0.9723713397979736 0.8055899143218994
619 5.375450134277344 3.35176682472229 4.079862594604492 2.5227866172790527 2.8004581928253174 2.4048502445220947 2.464825391769409 0.6045866012573242 1.0295466184616089 1.0366369485855103 0.9002379179000854
620 5.4130706787109375 3.7373178005218506 4.080965995788574 2.6148016452789307 2.889461040496826 2.4596922397613525 2.5077686309814453 0.736286461353302 0.9941011071205139 0.8367519378662109 0.8823633790016174
621 5.550465106964111 3.7510900497436523 4.047321796417236 2.635841131210327 2.9423024654388428 2.5232040882110596 1.9589141607284546 0.576468288898468 1.0396876335144043 0.978814959526062 0.811202347278595
622 5.602845191955566 4.012178421020508 4.182949542999268 2.7768027782440186 2.8866875171661377 2.0179805755615234 1.9040231704711914 0.8123009204864502 1.5981934070587158 0.8058743476867676 0.9489123225212097
623 5.352418899536133 3.640275716781616 4.167842388153076 2.789159059524536 2.8075902462005615 1.8183854818344116 2.0247840881347656 0.6972192525863647 1.400174856185913 1.0857782363891602 0.9397488236427307
624 5.163232326507568 3.554060935974121 4.043525695800781 2.802166700363159 2.636983871459961 1.4982935190200806 1.883580207824707 0.7094232439994812 1.153460144996643 1.0790373086929321 0.8515768051147461
625 5.072004795074463 3.486908435821533 4.149755001068115 2.70731782913208 2.674320936203003 1.4247509241104126 2.1823463439941406 0.725532591342926 1.2392208576202393 1.1620737314224243 0.8854513168334961
626 5.267635345458984 3.693366527557373 4.278657913208008 2.617064952850342 2.7333920001983643 1.3616943359375 2.655076265335083 0.7771826386451721 1.3435856103897095 1.0336469411849976 0.8514861464500427
627 5.215111255645752 3.560469388961792 4.487478733062744 2.706099271774292 2.6929233074188232 1.3699748516082764 2.9722917079925537 0.9368711113929749 1.4491784572601318 1.0898076295852661 0.8381388187408447
628 5.169929504394531 3.6543281078338623 4.198503017425537 2.5053141117095947 2.793323516845703 1.5927749872207642 2.4279515743255615 0.7807068824768066 1.1927032470703125 0.9714781045913696 0.7264308333396912
629 5.341461658477783 3.7786059379577637 4.474442958831787 2.751546859741211 2.8250772953033447 1.542604684829712 2.5964598655700684 0.8024882078170776 1.3130266666412354 1.0133482217788696 0.9762494564056396
630 5.452569484710693 3.667196035385132 4.52038049697876 2.526857376098633 2.73655366897583 1.4741982221603394 2.4340481758117676 1.6236413717269897 1.2734047174453735 0.9865257143974304 1.0268138647079468
631 5.291036128997803 3.5696072578430176 4.4902873039245605 2.559732437133789 2.7769992351531982 2.0126893520355225 2.5278244018554688 1.5798026323318481 1.3546515703201294 0.9383317828178406 0.915864884853363
632 5.326483249664307 3.7932894229888916 4.476476669311523 2.783815383911133 2.8673343658447266 1.7747974395751953 2.749551296234131 1.3737568855285645 1.3788845539093018 1.0876392126083374 0.9824357628822327
633 5.192659378051758 3.7063167095184326 3.9246859550476074 2.7779271602630615 2.8340933322906494 1.7094542980194092 2.713568925857544 1.143696904182434 1.2562381029129028 1.0481646060943604 0.9268290400505066
634 5.3567047119140625 3.892446994781494 4.377506732940674 2.6813249588012695 2.9392595291137695 1.655640721321106 2.6692588329315186 0.7946198582649231 1.0345947742462158 0.9869130253791809 1.1663358211517334
635 5.153985500335693 3.6482040882110596 4.037479400634766 2.4693331718444824 3.069850206375122 1.5261245965957642 2.8416736125946045 1.220654845237732 1.05035400390625 1.0175050497055054 1.1202744245529175
636 5.655951976776123 3.770725965499878 4.057287216186523 2.6322150230407715 2.8222718238830566 1.634848713874817 2.8588147163391113 1.1313213109970093 1.3796422481536865 0.8166612386703491 0.9585976004600525
637 5.58815336227417 3.6919538974761963 4.128237247467041 2.5562098026275635 2.844630241394043 1.5540716648101807 2.566561222076416 0.8601657152175903 1.319824457168579 0.9638345241546631 0.8028084635734558
638 5.817057132720947 3.9174928665161133 3.934931755065918 2.6227684020996094 2.8351688385009766 1.756693720817566 2.692277431488037 0.810340940952301 1.294189453125 1.0336413383483887 0.7663046717643738
639 5.61172342300415 3.933788776397705 3.8801233768463135 2.57281494140625 2.7179651260375977 2.027186155319214 2.5912084579467773 0.9420195817947388 1.27975332736969 0.9349932074546814 0.8649342656135559
640 5.317120552062988 3.9407711029052734 3.9914591312408447 2.5044925212860107 2.9515693187713623 1.7506910562515259 2.651057720184326 0.7120099663734436 0.9720246195793152 1.0376940965652466 0.6556215882301331
641 5.641613483428955 3.93119215965271 3.919973850250244 2.7863903045654297 2.9752910137176514 1.9563877582550049 2.6549386978149414 1.1204320192337036 1.153523564338684 1.1585042476654053 0.8002790212631226
642 5.58612060546875 3.7175469398498535 3.9821174144744873 2.7129967212677 2.9540913105010986 1.9972796440124512 2.4101498126983643 0.8145018219947815 1.0178132057189941 1.387668490409851 0.7986491918563843
643 5.373872756958008 3.705352306365967 4.020586967468262 2.6344103813171387 2.907367706298828 2.0078582763671875 2.9288570880889893 0.684840977191925 0.8875991702079773 1.154707908630371 0.8583880662918091
644 5.421687602996826 3.759249210357666 3.83967924118042 2.6505978107452393 2.901962995529175 2.1038167476654053 2.6648623943328857 0.8522137403488159 1.1415849924087524 1.1068789958953857 0.7292937636375427
645 5.461984157562256 3.8474011421203613 3.9464163780212402 2.7066490650177 2.809627056121826 2.104942560195923 2.8518588542938232 1.4890086650848389 1.1300888061523438 1.0188044309616089 0.6997826099395752
646 5.464019298553467 3.731295585632324 4.160572528839111 2.7146852016448975 2.8633201122283936 2.1731748580932617 3.022761106491089 0.9209779500961304 1.2079010009765625 1.0902706384658813 0.7741484642028809
647 5.458073139190674 3.730285167694092 4.311655044555664 2.7085087299346924 2.8996565341949463 1.921318769454956 2.946093797683716 0.7600768804550171 1.2084039449691772 1.0156141519546509 1.030091643333435
648 5.46358060836792 3.589794635772705 4.436471462249756 2.8288607597351074 2.9738473892211914 1.7778315544128418 3.005063533782959 0.7083475589752197 1.3901474475860596 1.0278533697128296 1.0593068599700928
649 5.397891998291016 3.6654932498931885 4.330448150634766 2.830397844314575 2.9225826263427734 1.5981782674789429 3.0228705406188965 0.8917050957679749 1.0785703659057617 0.8127974271774292 0.9150621294975281
650 5.5823140144348145 3.8112306594848633 4.215313911437988 2.860898733139038 2.9330132007598877 1.8017868995666504 2.901162624359131 1.2085411548614502 1.014843463897705 0.9697297811508179 0.8443015813827515
651 5.452150344848633 3.7177889347076416 3.8962981700897217 2.8334224224090576 2.9937257766723633 1.4448515176773071 2.6778833866119385 1.3073369264602661 1.1290205717086792 1.010432481765747 0.802139163017273
652 5.536032199859619 3.9166154861450195 3.9389736652374268 2.7666609287261963 2.9359710216522217 1.5000864267349243 2.647977828979492 1.402640700340271 1.090806484222412 1.0497410297393799 0.921139121055603
653 5.647505283355713 3.7702250480651855 4.125505447387695 2.800225019454956 2.9964475631713867 1.675571084022522 3.0790340900421143 1.1139509677886963 1.0623141527175903 0.938808023929596 1.0129115581512451
654 5.627828598022461 3.8713550567626953 4.035662651062012 2.8648874759674072 3.0981314182281494 1.7543134689331055 2.6911110877990723 0.830765426158905 1.2740370035171509 0.8333032727241516 0.940714418888092
655 5.646119117736816 3.6016459465026855 4.0813212394714355 2.715318202972412 3.0252113342285156 2.3000171184539795 2.6226470470428467 0.796069860458374 1.2078155279159546 0.9193161725997925 0.8957711458206177
656 5.832586288452148 3.630669355392456 4.005154609680176 2.9390275478363037 2.986945390701294 2.346266031265259 2.7404837608337402 0.9053378701210022 1.16162109375 0.7949007749557495 0.6798396110534668
657 5.848789691925049 3.605224609375 4.050366401672363 3.02577805519104 2.853095531463623 2.5736336708068848 2.9177896976470947 0.861660361289978 1.4244983196258545 0.9681787490844727 0.5697495937347412
658 5.880120754241943 3.5911877155303955 4.330615520477295 2.875018835067749 2.95843243598938 2.3279967308044434 2.8043155670166016 0.7376924753189087 1.0267788171768188 0.9001583456993103 0.7631845474243164
659 5.741941928863525 3.5240888595581055 4.195999622344971 2.689671754837036 2.8558218479156494 2.1881659030914307 3.005255699157715 0.9406533241271973 1.1427818536758423 1.0078009366989136 0.7355687022209167
660 5.771418571472168 3.8026278018951416 4.131320953369141 2.7142322063446045 2.8719961643218994 1.735426902770996 2.6319847106933594 1.0823326110839844 1.5296560525894165 0.9782623648643494 0.6791598796844482
661 5.260571479797363 3.54350209236145 4.236426830291748 2.6929290294647217 2.943418502807617 2.113239049911499 2.942131519317627 0.6830794215202332 1.4970500469207764 0.9055331945419312 0.7006537318229675
662 5.539246082305908 3.5544676780700684 4.338099956512451 2.6532583236694336 3.0701100826263428 2.264647960662842 3.060213327407837 0.7274577021598816 1.1105365753173828 0.9811791777610779 0.6658031940460205
663 6.169291973114014 3.815279245376587 4.458740234375 2.7712748050689697 3.0123965740203857 2.064710855484009 2.880187749862671 1.2355494499206543 1.3908954858779907 0.8809698224067688 0.6791271567344666
664 5.807748317718506 3.557469129562378 4.491021633148193 2.6055901050567627 3.245993137359619 2.0230956077575684 3.126310110092163 0.7841527462005615 1.0756255388259888 0.8194067478179932 0.7673193216323853
665 5.664597511291504 3.6603574752807617 4.344195365905762 2.5058846473693848 2.98972487449646 1.7458134889602661 2.9176907539367676 0.803062379360199 1.1228487491607666 0.8953143358230591 0.8273424506187439
666 5.705461025238037 3.706092596054077 4.3683247566223145 2.6199862957000732 3.0999693870544434 1.8286672830581665 3.022770404815674 0.7937378883361816 1.0584756135940552 1.1116067171096802 0.7924553751945496
667 5.523587226867676 3.6215569972991943 4.138922214508057 2.695033311843872 3.077223777770996 1.518766164779663 2.9907824993133545 0.7656306624412537 0.8920393586158752 1.0238580703735352 0.604867160320282
668 5.601622581481934 3.718362331390381 4.311611175537109 2.731473207473755 3.0767014026641846 1.640419602394104 3.1448004245758057 0.927021861076355 1.2951472997665405 0.9070626497268677 0.7494421601295471
669 5.405126571655273 3.6548027992248535 4.302138328552246 2.664669990539551 3.0362470149993896 1.936047911643982 2.8837974071502686 0.8731468915939331 1.0983283519744873 1.133584976196289 0.6456125378608704
670 5.587057590484619 3.620115280151367 4.14835262298584 2.748188018798828 3.212341070175171 1.8257956504821777 2.876441717147827 0.8214272260665894 0.9400625824928284 1.1295182704925537 0.6308364868164063
671 5.445782661437988 3.796257495880127 4.081679821014404 2.6528728008270264 3.207078218460083 1.5211732387542725 2.9241864681243896 0.6870356798171997 1.1553024053573608 0.9547765254974365 0.7222427129745483
672 5.375782012939453 3.609623908996582 4.171863079071045 2.544778823852539 3.2594048976898193 1.819140076637268 3.057171583175659 0.7506512403488159 1.1302921772003174 0.7953022718429565 0.7576169967651367
673 5.28586483001709 3.7358431816101074 3.9597573280334473 2.6004390716552734 2.8630449771881104 1.8746775388717651 3.0211548805236816 0.8289788961410522 0.760649561882019 1.0861456394195557 0.522623598575592
674 5.244320869445801 3.5589287281036377 3.966465950012207 2.6421451568603516 2.9226505756378174 1.7319167852401733 3.0250182151794434 1.0152612924575806 0.7545154690742493 0.833522617816925 0.593766987323761
675 5.430447578430176 3.840679883956909 4.259671211242676 2.7436981201171875 3.1575376987457275 1.7311851978302002 3.0074357986450195 0.9494143128395081 1.0519046783447266 0.9962777495384216 0.5653600096702576
676 5.4665021896362305 3.8137824535369873 4.144703388214111 2.829827070236206 3.036149501800537 1.961880087852478 2.9331412315368652 1.1559399366378784 0.9958621263504028 1.0593677759170532 0.6693490743637085
677 5.417457580566406 3.8364627361297607 3.956181287765503 2.8543758392333984 3.041558027267456 1.8798145055770874 2.7758750915527344 0.7769895792007446 1.305432915687561 0.9708009958267212 0.6472545266151428
678 5.451515197753906 4.032471179962158 4.0507378578186035 2.6483795642852783 2.953752279281616 1.4270628690719604 3.1287856101989746 1.0232946872711182 0.9123178720474243 1.1786611080169678 0.6251727342605591
679 5.668079376220703 3.942322015762329 4.208343505859375 2.653184175491333 3.0215213298797607 1.4356797933578491 2.7606306076049805 0.704325795173645 1.1198526620864868 1.126365303993225 0.614608883857727
680 5.242399215698242 3.778975486755371 4.02757453918457 2.602426767349243 2.9147422313690186 1.5245492458343506 2.6627516746520996 1.230765461921692 1.049419641494751 1.2310391664505005 0.6917582750320435
681 5.327922821044922 3.766050338745117 4.159211158752441 2.857102632522583 2.9199533462524414 1.5425630807876587 2.7493863105773926 0.9872885346412659 1.1493356227874756 1.1022226810455322 0.6738995313644409
682 5.131889343261719 3.5287742614746094 3.997460126876831 2.755720376968384 2.8867580890655518 1.8382086753845215 2.7683603763580322 1.0380315780639648 1.1798522472381592 1.2238013744354248 0.6059414148330688
683 4.947103023529053 3.6856207847595215 3.8235228061676025 2.9243831634521484 2.92850399017334 1.6491522789001465 2.969573497772217 0.8560146689414978 1.0859805345535278 1.151689887046814 0.6798585057258606
684 5.160282135009766 3.828339099884033 4.05825662612915 3.074223518371582 3.055945634841919 1.545741081237793 2.7517759799957275 0.9701306819915771 0.9183140397071838 1.1760278940200806 0.6914283037185669
685 4.899013042449951 3.5640084743499756 4.129549026489258 2.8732755184173584 3.1908252239227295 1.3580445051193237 2.819836378097534 0.6906163692474365 1.4184811115264893 1.0580438375473022 0.7714225649833679
686 4.981797695159912 3.6021411418914795 4.143521308898926 3.0920538902282715 3.1461853981018066 1.3893426656723022 2.542107343673706 0.8029605150222778 1.1442656517028809 1.2127052545547485 0.7084953784942627
687 5.061335563659668 3.7924816608428955 3.7421157360076904 3.0596923828125 3.0233938694000244 1.4233089685440063 2.2877535820007324 1.7235382795333862 1.1785333156585693 1.3278461694717407 0.7020755410194397
688 4.997286796569824 3.8027706146240234 3.8248841762542725 3.0942795276641846 2.977010726928711 1.6689313650131226 2.668126344680786 0.9091564416885376 0.9724422693252563 1.229197382926941 0.5163981318473816
689 5.2289605140686035 3.661851644515991 3.9505300521850586 2.903897762298584 2.9093246459960938 1.711199164390564 2.564382314682007 0.9426994323730469 1.022940754890442 1.1535851955413818 0.6894198656082153
690 5.101015567779541 3.46307373046875 3.9625699520111084 2.7978265285491943 3.0643882751464844 1.7185758352279663 2.5698060989379883 0.9817515015602112 1.038501501083374 1.19148850440979 0.5838783383369446
691 5.062676429748535 3.467419147491455 3.922104597091675 2.8667094707489014 2.942477226257324 2.1535701751708984 2.4655628204345703 0.8045830726623535 1.2323863506317139 0.9777729511260986 0.5165589451789856
692 5.364755153656006 3.6713335514068604 3.778925657272339 2.9587910175323486 2.979999542236328 2.177635669708252 2.551889657974243 0.9289435744285583 0.9965720772743225 1.3576593399047852 0.6068747639656067
693 5.253061771392822 3.584944725036621 3.911850929260254 2.905592203140259 3.0037477016448975 2.255566358566284 2.808058023452759 1.0680090188980103 1.0195869207382202 1.1607187986373901 0.7514392137527466
694 5.413045406341553 3.560283660888672 4.225045680999756 3.005025863647461 3.008979320526123 2.012324333190918 2.9942736625671387 1.0483707189559937 1.0019553899765015 1.2529114484786987 0.6038942933082581
695 5.361875057220459 3.412654161453247 3.8375329971313477 2.8109018802642822 2.909919261932373 1.8792707920074463 2.749755382537842 0.8919012546539307 1.2394630908966064 1.2199349403381348 0.6737500429153442
696 5.242355823516846 3.423732280731201 3.889052152633667 2.8537724018096924 2.800031900405884 1.971644401550293 2.690131902694702 0.8391476273536682 1.2994593381881714 1.090079426765442 0.5664305686950684
697 5.590883731842041 3.490105628967285 4.182384014129639 2.9733545780181885 3.0906527042388916 1.86964750289917 2.6069822311401367 0.8632718324661255 1.3858376741409302 1.0717763900756836 0.6468648314476013
698 5.88629674911499 3.6920247077941895 4.438050270080566 3.0880188941955566 3.1432688236236572 1.8987901210784912 2.9237968921661377 1.2338916063308716 1.135286569595337 0.9243758320808411 0.6757323741912842
699 5.891693115234375 3.5004587173461914 4.341397285461426 3.118374824523926 3.0287225246429443 1.6248480081558228 3.235288143157959 0.8312186598777771 1.2450542449951172 1.0311051607131958 0.707076907157898
700 5.4922661781311035 3.499526023864746 4.179251194000244 3.0027737617492676 2.9523324966430664 1.7297308444976807 2.997530460357666 0.8877134323120117 1.1433947086334229 1.2167772054672241 0.51970374584198
701 5.991585731506348 3.615196466445923 4.357072830200195 3.084127426147461 2.987062931060791 1.974277138710022 3.084855794906616 0.853513777256012 1.2413463592529297 1.0000859498977661 0.5849400758743286
702 5.786540508270264 3.696345567703247 4.206492900848389 3.2555015087127686 3.0208919048309326 1.9489787817001343 3.0092170238494873 0.8083126544952393 1.427253007888794 0.8569051623344421 0.7786285281181335
703 5.547918796539307 3.6031384468078613 4.014252185821533 2.9891576766967773 2.9121310710906982 1.9517195224761963 2.968343496322632 1.1396403312683105 1.0845710039138794 0.980741024017334 0.773322582244873
704 5.823272705078125 3.7380869388580322 4.168575286865234 3.017362356185913 2.8994455337524414 1.846486210823059 2.6970973014831543 1.1993472576141357 1.0714167356491089 0.7656028866767883 0.8689253926277161
705 5.814021587371826 3.715651035308838 4.436345100402832 2.815748691558838 2.8290798664093018 1.6414607763290405 3.05281925201416 1.4288794994354248 1.0161608457565308 0.8136724829673767 0.73908931016922
706 6.060852527618408 3.512463331222534 4.405262470245361 2.9167912006378174 3.0009381771087646 1.7168420553207397 3.150501012802124 0.9215915203094482 1.1781202554702759 0.8209234476089478 0.8001474738121033
707 5.49519157409668 3.525395393371582 4.245135307312012 2.956195592880249 2.951948881149292 2.0286800861358643 3.1403512954711914 1.1897255182266235 1.0944958925247192 0.8869858384132385 0.7938410043716431
708 5.549507141113281 3.506288766860962 4.1520280838012695 2.604001045227051 2.890848398208618 1.9535843133926392 3.0198323726654053 0.8176285028457642 1.3265289068222046 0.9572650790214539 0.6936172246932983
709 5.630490779876709 3.704967975616455 4.107712745666504 2.958277463912964 3.0278255939483643 1.8762328624725342 2.907015323638916 1.024800419807434 1.0990478992462158 0.8455161452293396 0.7110240459442139
710 5.643377780914307 3.5926592350006104 4.062623977661133 2.758495807647705 2.861795425415039 1.9045295715332031 2.9902496337890625 1.012352705001831 1.200260043144226 0.8619914650917053 0.7029494643211365
711 5.718395233154297 3.576162815093994 3.979750633239746 2.893399477005005 2.9017932415008545 2.3118510246276855 3.195197343826294 0.8042542338371277 1.1542439460754395 0.9303139448165894 0.6756111979484558
712 5.643743991851807 3.4748384952545166 3.974379301071167 2.7448136806488037 3.024451494216919 2.0503787994384766 2.8065285682678223 0.9868742823600769 1.2452336549758911 1.008447527885437 0.6520167589187622
713 5.598647594451904 3.3394556045532227 4.061112403869629 2.7593069076538086 3.0771124362945557 1.8013287782669067 2.974508047103882 1.148780107498169 1.1909053325653076 1.1551626920700073 0.6402872800827026
714 6.239868640899658 3.7155568599700928 4.1924543380737305 2.812497615814209 2.949439764022827 1.6052800416946411 2.9468908309936523 1.6130121946334839 1.5166192054748535 0.963919460773468 0.6864166855812073
715 6.210480213165283 3.753627061843872 4.29440975189209 2.965622663497925 2.8426785469055176 1.63471257686615 3.098536729812622 1.2257030010223389 1.4251279830932617 0.8408277630805969 0.6571813821792603
716 5.911824703216553 3.692082643508911 3.9771482944488525 2.897721529006958 2.944638967514038 1.6134791374206543 2.785325765609741 1.0455149412155151 1.2130582332611084 0.8545180559158325 0.6705471277236938
717 5.853416442871094 3.70601749420166 3.9301538467407227 2.775250196456909 3.0066616535186768 1.5366262197494507 3.0438547134399414 1.0078394412994385 1.3453007936477661 0.8882529735565186 0.6258825063705444
718 6.0573039054870605 3.6423959732055664 3.9917190074920654 2.9612979888916016 2.9201154708862305 1.7687780857086182 3.034332275390625 0.767876148223877 1.0102345943450928 0.9958895444869995 0.7583326101303101
719 6.388528823852539 3.766796827316284 4.087745189666748 2.9403305053710938 2.817985773086548 1.9772874116897583 2.964143991470337 0.9152348041534424 1.1538550853729248 0.9911933541297913 0.8685594201087952
720 6.482629776000977 3.9499216079711914 4.125791549682617 3.275146722793579 2.9459097385406494 1.7832001447677612 3.1966702938079834 1.1444036960601807 1.2161786556243896 1.1964837312698364 0.6999555230140686
721 6.050373554229736 3.6834394931793213 4.019684791564941 3.0035080909729004 2.921403646469116 2.187706232070923 3.004444122314453 0.8688542246818542 1.1283818483352661 0.9846944808959961 0.7032734155654907
722 5.901162147521973 3.8472678661346436 4.007157802581787 3.2209408283233643 2.766047716140747 1.9053325653076172 2.863041400909424 0.8185480833053589 1.103336215019226 0.9870092272758484 0.7511498332023621
723 5.852376461029053 4.071480751037598 3.8680903911590576 3.146998643875122 3.018054485321045 1.720482349395752 3.074084758758545 1.0064984560012817 1.2358494997024536 1.218104362487793 0.6554647088050842
724 6.150152683258057 3.992485284805298 4.064698219299316 3.230320692062378 2.939603567123413 1.6737037897109985 2.9972031116485596 1.3008850812911987 1.223241925239563 1.0280113220214844 0.6611349582672119
725 6.093146324157715 3.67820405960083 4.090812683105469 3.1233301162719727 2.964980125427246 1.7795469760894775 3.078124523162842 0.8890072107315063 1.488852620124817 0.9653929471969604 0.6584751009941101
726 6.004258632659912 3.7608895301818848 3.7481703758239746 2.9047152996063232 2.717043399810791 1.863511085510254 3.2180254459381104 1.26614248752594 1.3604950904846191 1.0250937938690186 0.5212410688400269
727 6.003931045532227 4.017958641052246 3.6030523777008057 3.0990867614746094 2.5905542373657227 1.7779507637023926 2.9776298999786377 1.3942835330963135 1.358083724975586 1.068231225013733 0.7477377653121948
728 6.150502681732178 4.183004379272461 3.7113213539123535 3.1534922122955322 2.611755132675171 1.9836170673370361 3.0571610927581787 1.8872225284576416 1.1514400243759155 0.9648086428642273 0.627835214138031
729 6.073171138763428 4.305878162384033 3.880370616912842 3.1464719772338867 2.6919150352478027 1.8337011337280273 3.078200340270996 1.6040151119232178 1.2650654315948486 0.9111648797988892 0.5701652765274048
730 6.137920379638672 4.303121566772461 3.6537678241729736 3.037869930267334 2.7233200073242188 1.7487083673477173 2.6256115436553955 1.5139203071594238 1.4278613328933716 0.8939163088798523 0.6753384470939636
731 5.910150527954102 4.080199241638184 3.6485819816589355 3.3405942916870117 2.7334353923797607 1.9159576892852783 2.9480795860290527 1.7040138244628906 1.1745929718017578 0.9215619564056396 0.6491638422012329
732 5.916871070861816 3.8582539558410645 3.6974527835845947 2.8339483737945557 2.6719462871551514 1.6734697818756104 2.82159423828125 1.9777451753616333 1.2964668273925781 0.9697985649108887 0.7134138941764832
733 6.288311958312988 4.180319786071777 3.8658902645111084 3.359616756439209 2.8973889350891113 1.8264260292053223 2.9899954795837402 1.7790422439575195 1.136881947517395 0.9736102819442749 0.7038245797157288
734 6.190221786499023 3.8178694248199463 3.873321056365967 3.1027257442474365 2.9354894161224365 1.855114221572876 2.911776065826416 1.951459527015686 1.1753530502319336 0.9762502908706665 0.602449893951416
735 5.929574966430664 3.9341938495635986 4.004485130310059 3.079596519470215 2.923410654067993 1.837914228439331 2.9653775691986084 1.8334611654281616 1.3858250379562378 0.9280615448951721 0.6841147541999817
736 5.93532657623291 4.132815837860107 4.1064453125 3.3354897499084473 2.725656747817993 1.863774299621582 2.95072078704834 1.9117982387542725 1.3406753540039063 1.0333459377288818 0.6264185309410095
737 5.7849955558776855 3.9338583946228027 4.131308555603027 3.275573492050171 3.032520055770874 2.035430669784546 3.261133909225464 1.6536445617675781 1.151343584060669 1.0449811220169067 0.7904167771339417
738 5.879699230194092 3.902529716491699 4.298307418823242 3.0575451850891113 2.831739902496338 2.0309934616088867 2.797792673110962 1.6288385391235352 1.5260968208312988 1.0025666952133179 0.666813313961029
739 5.874039173126221 3.937692165374756 4.399609565734863 3.291900873184204 2.9688405990600586 1.7610344886779785 2.877548933029175 1.8982492685317993 1.687903642654419 1.0246230363845825 0.5334595441818237
740 5.737062454223633 3.6880738735198975 4.31867790222168 3.1474854946136475 2.941762924194336 1.916067123413086 2.67972469329834 1.7929598093032837 1.3436890840530396 1.1838966608047485 0.5959597229957581
741 5.507839679718018 3.6144211292266846 4.266759872436523 3.1644906997680664 2.9105169773101807 1.7590396404266357 2.8305985927581787 1.3763883113861084 1.3664900064468384 0.960077166557312 0.6572024822235107
742 5.6481733322143555 3.6736598014831543 4.340446949005127 3.2802915573120117 2.9988131523132324 1.6407651901245117 2.9102537631988525 1.5173346996307373 1.6141705513000488 1.0412827730178833 0.6525501012802124
743 5.689838886260986 3.8239026069641113 4.360060214996338 3.2544751167297363 2.991549491882324 1.9372624158859253 3.4247429370880127 1.677286148071289 1.680472731590271 0.881657063961029 0.6017810106277466
744 5.788244724273682 3.8570799827575684 4.300306797027588 3.3436338901519775 3.039647340774536 2.0020692348480225 2.9159862995147705 1.8501428365707397 1.29831063747406 0.9125272035598755 0.5867224931716919
745 6.108276844024658 3.6496737003326416 4.71156120300293 3.1578071117401123 3.258995771408081 1.845116138458252 3.062709331512451 1.3673450946807861 1.7209609746932983 0.8686805963516235 0.6557811498641968
746 5.981586933135986 3.611619472503662 4.385494232177734 2.9806766510009766 2.975290060043335 1.7368663549423218 2.6194896697998047 1.7113362550735474 1.493607521057129 0.9916938543319702 0.6366697549819946
747 5.712559223175049 3.4878532886505127 4.512248516082764 3.022692918777466 3.172715902328491 1.6472173929214478 2.8964319229125977 1.3017703294754028 1.4049261808395386 1.197559118270874 0.5412401556968689
748 5.845977783203125 3.3107430934906006 4.6085124015808105 2.828090190887451 3.169508695602417 2.156672477722168 2.806687116622925 1.3755244016647339 1.6711268424987793 1.138075590133667 0.5220552086830139
749 6.15967321395874 3.3586184978485107 4.649450302124023 2.95515775680542 3.0315377712249756 2.4449124336242676 2.737443447113037 1.6220426559448242 1.5190942287445068 0.9321039319038391 0.6665674448013306
750 6.224012851715088 3.5299947261810303 4.796502113342285 2.879459857940674 3.051438808441162 2.323744058609009 2.6921558380126953 1.4072265625 1.167087435722351 0.912116527557373 0.5359176993370056
751 6.123619079589844 3.599142551422119 4.35538911819458 2.9642844200134277 2.96199369430542 2.2485408782958984 2.4567174911499023 1.172706961631775 1.558332085609436 1.1021339893341064 0.5604098439216614
752 5.776664733886719 3.452643632888794 4.2763261795043945 2.878981351852417 2.9268710613250732 2.370795965194702 2.518019199371338 0.780566394329071 1.0325045585632324 1.0176721811294556 0.595314621925354
753 5.749772548675537 3.4627089500427246 4.151051044464111 3.0082199573516846 2.976377248764038 2.256563901901245 2.9548285007476807 1.0478354692459106 1.6894493103027344 1.1148250102996826 0.5404583811759949
754 5.6336283683776855 3.41803240776062 4.375546932220459 3.051121711730957 3.1181743144989014 2.4180490970611572 2.9127535820007324 0.9806948304176331 1.5807164907455444 0.9761321544647217 0.5423076152801514
755 5.628523826599121 3.3067235946655273 4.228407382965088 2.7424278259277344 3.1016969680786133 2.498870611190796 2.5599398612976074 0.7160980105400085 1.0514930486679077 1.2318711280822754 0.6433941125869751
756 5.697911262512207 3.4159791469573975 4.346246242523193 2.7632532119750977 3.099029064178467 2.360802412033081 2.8852591514587402 1.0714643001556396 1.4035894870758057 1.000638484954834 0.620242714881897
757 6.034611225128174 3.4555423259735107 4.26130485534668 2.6993260383605957 2.7390329837799072 2.4928781986236572 2.58429217338562 1.1013933420181274 1.364266037940979 0.899858832359314 0.8283563256263733
758 6.085604190826416 3.4864842891693115 4.534153461456299 2.941210985183716 3.044039487838745 2.2053732872009277 2.812237501144409 0.948307454586029 1.3129091262817383 1.037076711654663 0.7355489730834961
759 6.189178466796875 3.4178764820098877 4.81210470199585 2.858346700668335 3.1282362937927246 2.3605082035064697 2.958462953567505 0.7873608469963074 1.3285045623779297 0.8848064541816711 0.6814473271369934
760 6.006012916564941 3.3202173709869385 4.653453826904297 2.7682342529296875 2.9951417446136475 2.232800006866455 3.032707691192627 0.6789906024932861 1.240136981010437 0.9241727590560913 0.616873562335968
761 6.166463375091553 3.331920862197876 4.607583045959473 2.840452194213867 3.0563199520111084 2.3009774684906006 3.017272472381592 1.123581886291504 1.2496886253356934 1.0777997970581055 0.5437521934509277
762 5.955502033233643 3.3186709880828857 4.651291370391846 2.810805320739746 3.0537948608398438 2.256713628768921 3.150510549545288 0.9603243470191956 1.5708205699920654 0.8622427582740784 0.8242084383964539
763 6.102394104003906 3.6236329078674316 4.830844879150391 3.03580904006958 3.0865135192871094 2.454606533050537 2.8640363216400146 1.1982487440109253 1.5038155317306519 1.0251377820968628 0.6176825165748596
764 5.907430648803711 3.533271074295044 4.784889221191406 2.8412909507751465 3.1188530921936035 2.2198269367218018 2.5789546966552734 0.8444032073020935 1.2383944988250732 1.1243776082992554 0.7005095481872559
765 6.198330879211426 3.62799334526062 4.7692437171936035 2.9474165439605713 3.0703072547912598 2.0697505474090576 2.9696061611175537 0.7372298240661621 1.1679861545562744 0.8751538395881653 0.7102687954902649
766 6.042220115661621 3.5476255416870117 4.756392955780029 3.0347938537597656 3.1180713176727295 2.071976661682129 3.176062822341919 0.7608492374420166 1.1881775856018066 1.0370420217514038 0.6425492763519287
767 6.01679801940918 3.4681732654571533 4.649830341339111 3.035175323486328 2.986955165863037 2.051879644393921 3.0431225299835205 1.0036234855651855 1.4133461713790894 0.962268590927124 0.8368911147117615
768 6.003870964050293 3.6874899864196777 4.834230422973633 3.26389741897583 3.129000186920166 2.2881760597229004 2.9746789932250977 0.9945313334465027 1.3998850584030151 0.9159359335899353 0.8598083853721619
769 5.855227470397949 3.516916036605835 4.578742027282715 3.082181453704834 3.1433029174804688 2.277949094772339 2.888993501663208 1.0372052192687988 1.298482894897461 0.9657173752784729 0.7753098011016846
770 6.258622169494629 3.5352325439453125 4.939548492431641 2.8686134815216064 3.262695789337158 2.2843821048736572 2.7841341495513916 0.7364787459373474 1.5174399614334106 0.9538338780403137 0.8224722146987915
771 6.171025276184082 3.7090206146240234 4.706212520599365 3.1825826168060303 3.186208724975586 2.294511318206787 2.976268768310547 0.6662248969078064 1.3702993392944336 0.9962518811225891 0.6754700541496277
772 6.2495551109313965 3.886312246322632 4.623809814453125 2.9719958305358887 3.253965377807617 2.293480634689331 2.814140796661377 1.194596767425537 1.1544251441955566 0.8256683349609375 0.6802476644515991
773 6.122189521789551 3.907095193862915 4.683873653411865 3.0470492839813232 3.3082375526428223 2.354710102081299 3.0305745601654053 1.1940418481826782 1.515704870223999 0.934415340423584 0.8183497786521912
774 6.179029941558838 3.6701602935791016 4.855719089508057 3.09564471244812 3.2959165573120117 2.47861909866333 3.2004337310791016 1.0086153745651245 1.4981937408447266 0.8751564025878906 0.8501458168029785
775 6.260079860687256 3.700042247772217 4.719360828399658 2.7987332344055176 3.264981985092163 2.4883852005004883 3.076040744781494 0.9377256035804749 1.2388441562652588 0.8007930517196655 0.7339911460876465
776 6.2064080238342285 3.6199018955230713 4.693483352661133 2.820387601852417 3.1565346717834473 2.398609161376953 2.9719276428222656 0.8193643689155579 1.2903506755828857 0.9370591640472412 0.8291130065917969
777 5.672813415527344 3.3742177486419678 4.965792655944824 2.7888636589050293 3.3614277839660645 2.3786935806274414 2.981320858001709 0.9008657932281494 1.2944042682647705 0.9846829175949097 0.6831153035163879
778 5.944599151611328 3.3894290924072266 5.039712429046631 2.6980433464050293 3.237823009490967 2.498983144760132 3.0106747150421143 1.1001498699188232 1.5349531173706055 0.9052028656005859 0.7645837664604187
779 5.9433698654174805 3.1849942207336426 4.775696277618408 2.6323084831237793 3.2396130561828613 2.0709404945373535 3.2218551635742188 0.7962935566902161 1.1263359785079956 0.7763209939002991 0.6837249994277954
780 6.078699588775635 3.299567222595215 4.692144870758057 2.6465179920196533 3.2273201942443848 2.185704469680786 2.916896343231201 0.9287062287330627 1.281219720840454 0.8707078695297241 0.7305119037628174
781 6.1184492111206055 3.353583335876465 4.654428005218506 2.5392868518829346 3.1927475929260254 1.806618332862854 3.029088258743286 1.2455672025680542 1.1679034233093262 1.020472526550293 0.6725237965583801
782 5.665935039520264 3.2492594718933105 4.56507682800293 2.407684326171875 3.152945041656494 1.8110227584838867 3.097533941268921 0.937610387802124 1.1590840816497803 1.071945071220398 0.84864741563797
783 5.500446796417236 3.46638560295105 4.36130952835083 2.723017454147339 3.069822072982788 1.649123191833496 2.8809261322021484 0.6202908754348755 1.2196402549743652 1.0225001573562622 0.731212854385376
784 5.306859493255615 3.3425252437591553 4.331407070159912 2.580836296081543 3.0852458477020264 1.7538305521011353 2.8412225246429443 0.8497216105461121 1.0029041767120361 0.8320269584655762 0.9813469648361206
785 5.624519348144531 3.3475446701049805 4.102823257446289 2.707810401916504 2.9735469818115234 2.1733486652374268 2.5721709728240967 0.862172544002533 0.9888750314712524 1.000687837600708 0.8774404525756836
786 5.508495330810547 3.2515413761138916 4.53701114654541 2.6089539527893066 3.3332130908966064 1.9561851024627686 2.7659337520599365 1.0018435716629028 1.1137892007827759 0.8867822885513306 0.7705867886543274
787 5.201866149902344 3.3656485080718994 4.115515232086182 2.680152177810669 3.1258082389831543 2.004042387008667 2.638500213623047 0.7987751960754395 1.3515653610229492 1.0184191465377808 0.9249782562255859
788 5.040505409240723 3.5133025646209717 4.432187080383301 2.7279129028320313 3.544626235961914 2.2478199005126953 2.455460548400879 0.8980042934417725 1.128954529762268 0.8771023154258728 0.8721497654914856
789 5.19871187210083 3.597425699234009 4.441042900085449 2.8678970336914063 3.485960006713867 2.0792622566223145 2.5454611778259277 0.7916454076766968 0.955859363079071 0.9455623030662537 0.8967922329902649
790 5.286894798278809 3.5881412029266357 4.539244174957275 2.751209259033203 3.412987232208252 2.16373348236084 2.7566936016082764 1.1304538249969482 1.2124156951904297 0.9089086651802063 0.8318100571632385
791 5.05859375 3.452174425125122 4.4451003074646 2.700948715209961 3.3920669555664063 1.9653849601745605 2.6415555477142334 0.7645130157470703 0.8911688327789307 0.8125070929527283 0.6735948920249939
792 5.076071262359619 3.572629928588867 4.258408546447754 2.8021321296691895 3.310776948928833 1.8531430959701538 2.566113233566284 1.138702154159546 0.9726369380950928 0.9408923387527466 0.9685630202293396
793 5.244211196899414 3.5876097679138184 4.171011447906494 2.7792482376098633 3.2430427074432373 1.8647960424423218 2.472598075866699 0.6978859901428223 0.8961539268493652 0.8117831945419312 0.9646551012992859
794 4.910958290100098 3.2882659435272217 3.9595892429351807 2.477304458618164 3.162832736968994 1.9793146848678589 2.4957470893859863 0.9222731590270996 1.1224929094314575 0.8764610886573792 0.8454851508140564
795 5.151309013366699 3.5674808025360107 4.184408664703369 2.7360355854034424 3.2808470726013184 1.9797625541687012 2.1829402446746826 0.9348861575126648 1.1116310358047485 0.8231571316719055 1.0552737712860107
796 5.405999660491943 3.636477470397949 4.259580612182617 2.876800537109375 3.2671008110046387 1.834159255027771 2.2690467834472656 1.1539368629455566 1.201249361038208 0.7035863995552063 0.8016294240951538
797 5.245476245880127 3.5130653381347656 4.341742038726807 2.6129648685455322 3.351452589035034 1.4774360656738281 2.5760810375213623 0.90799480676651 1.4274181127548218 0.7517756223678589 0.7058351635932922
798 5.288911819458008 3.7879269123077393 4.563394069671631 2.6781134605407715 3.4058988094329834 1.8374502658843994 2.621323347091675 1.0822769403457642 1.2614113092422485 0.7805486917495728 0.7425757646560669
799 5.249068260192871 3.757791519165039 4.530124664306641 2.6556005477905273 3.654179334640503 1.935288429260254 2.432433605194092 1.037601113319397 1.1584534645080566 0.7913604974746704 0.9114276766777039
800 5.679850101470947 3.6788763999938965 4.330289363861084 2.6962826251983643 3.305924654006958 1.7120254039764404 2.5587892532348633 0.8694629669189453 0.9881954193115234 0.8543805480003357 0.765752375125885
801 5.396369457244873 3.5344903469085693 4.383892059326172 2.8280601501464844 3.234637498855591 1.6485880613327026 2.9108803272247314 0.9298582077026367 1.0480022430419922 0.8445340991020203 0.6886261105537415
802 5.34958553314209 3.415050506591797 4.130008220672607 2.8863959312438965 3.18826961517334 1.7903238534927368 3.060333490371704 0.842565655708313 1.0331555604934692 1.0075050592422485 0.9108690619468689
803 5.485663890838623 3.455815076828003 4.341899394989014 2.7328574657440186 3.3101966381073 1.7526626586914063 2.7365148067474365 0.5844050645828247 1.1968715190887451 0.8514615893363953 0.949577271938324
804 5.50987434387207 3.6289377212524414 4.24710750579834 2.78409743309021 3.274087905883789 1.6840670108795166 2.8203248977661133 0.6557183861732483 0.9428756833076477 0.8216464519500732 0.9005245566368103
805 5.529417037963867 3.4650533199310303 4.206016540527344 2.698805809020996 3.130694627761841 1.9723237752914429 2.5828661918640137 0.9228624701499939 1.177095651626587 0.8729451894760132 0.8029845952987671
806 5.98980712890625 3.6828384399414063 4.049048900604248 3.0318164825439453 2.9571001529693604 1.6875056028366089 2.69549298286438 0.6604238152503967 1.356776475906372 0.8948487043380737 0.7523502111434937
807 6.116973400115967 3.6266138553619385 4.09733247756958 2.9637231826782227 2.9190173149108887 1.7046715021133423 2.6657357215881348 1.1619927883148193 1.3148411512374878 0.9573224782943726 0.6678072810173035
808 5.808567523956299 3.5944578647613525 4.189919948577881 2.813304901123047 3.261080503463745 1.6209038496017456 2.630371332168579 0.8648823499679565 1.0896729230880737 0.9321932196617126 0.8429805040359497
809 5.825869560241699 3.4297590255737305 4.217324256896973 2.8370704650878906 3.003542900085449 1.3506875038146973 2.6672286987304688 0.8184364438056946 1.2330269813537598 0.8958975076675415 0.6906567811965942
810 5.807507038116455 3.2765862941741943 4.0396504402160645 2.5570476055145264 2.8724405765533447 1.515071153640747 2.731809616088867 0.6979041695594788 0.9916039109230042 1.0120431184768677 0.8035380244255066
811 5.644363880157471 3.3333613872528076 4.090688705444336 2.504223108291626 2.8339414596557617 1.4635095596313477 2.812192678451538 0.8065750002861023 1.3233944177627563 0.9960318207740784 0.7686926126480103
812 5.502481937408447 3.4624669551849365 3.9561069011688232 2.569453239440918 2.9131710529327393 1.5123014450073242 2.9974417686462402 0.8045061826705933 1.3103034496307373 0.8579623103141785 0.8150129318237305
813 5.379443645477295 3.4599766731262207 3.869535446166992 2.536670684814453 2.8213980197906494 1.543604850769043 2.924794912338257 1.0473459959030151 1.0562976598739624 1.0381306409835815 0.7947422862052917
814 5.428215980529785 3.5420899391174316 3.8805108070373535 2.6445505619049072 2.8757290840148926 1.6064239740371704 2.80770206451416 0.8990537524223328 0.9745606184005737 0.8863182067871094 0.7803055644035339
815 5.525964260101318 3.5298516750335693 3.8073008060455322 2.7516403198242188 2.8134543895721436 1.6480826139450073 2.5956954956054688 0.5919328331947327 0.9126564860343933 0.9146744012832642 0.8340445160865784
816 5.011451721191406 3.3503358364105225 3.6985924243927 2.6164538860321045 2.7092480659484863 1.4658414125442505 2.595865249633789 0.9243882894515991 0.971841037273407 0.8304744958877563 0.941616415977478
817 5.210200786590576 3.3520610332489014 3.8878366947174072 2.665200710296631 2.6067371368408203 1.513414740562439 2.429431676864624 0.9940237998962402 1.1012847423553467 0.9599510431289673 1.3710663318634033
818 4.770538330078125 3.30533504486084 3.6968977451324463 2.6577882766723633 2.6345174312591553 1.565703272819519 2.6123201847076416 1.4218637943267822 1.0517654418945313 0.8149163722991943 0.9900163412094116
819 4.74073600769043 3.2904834747314453 3.8150410652160645 2.69622802734375 2.6758453845977783 1.496720552444458 2.595649242401123 0.7349900007247925 0.8707497715950012 0.8026349544525146 1.1015746593475342
820 4.767834663391113 3.188331127166748 3.7364325523376465 2.5346789360046387 2.5305678844451904 1.588578701019287 2.5559210777282715 0.9776933789253235 0.9085378050804138 0.8572841286659241 0.9147424101829529
821 4.707308292388916 3.269667387008667 3.858976125717163 2.5817666053771973 2.7546331882476807 1.4783074855804443 2.734283447265625 0.8754491806030273 1.1322665214538574 0.943322479724884 1.1682785749435425
822 5.019403457641602 3.4426121711730957 3.731060743331909 2.6556403636932373 2.7924094200134277 1.6008670330047607 2.5188865661621094 0.8684201836585999 0.8949041962623596 0.9189209938049316 1.055553913116455
823 5.044454097747803 3.4300248622894287 3.581829071044922 2.4050025939941406 2.6354422569274902 1.7461174726486206 2.548929452896118 0.9703130125999451 0.823247492313385 0.9947513937950134 1.0673459768295288
824 4.944426536560059 3.224907398223877 3.7050843238830566 2.432412624359131 2.8100414276123047 1.7232807874679565 2.917325735092163 1.0340451002120972 0.9346475601196289 0.9448556303977966 1.006788969039917
825 4.83568000793457 3.207805871963501 3.4928090572357178 2.384551525115967 2.639021396636963 1.711764931678772 3.015666961669922 0.6877288222312927 0.7742878198623657 0.957551121711731 0.8483358025550842
826 4.862497329711914 3.3485934734344482 3.467712163925171 2.4956071376800537 2.6284267902374268 1.6344234943389893 2.9447884559631348 0.8457425236701965 0.943764865398407 0.9068484306335449 0.8068210482597351
827 4.862575531005859 3.3677055835723877 3.583993673324585 2.367568016052246 2.4504494667053223 1.4893454313278198 2.627582550048828 1.5299878120422363 0.8762540221214294 1.0033552646636963 0.9065660834312439
828 4.685928821563721 2.9923713207244873 3.78769850730896 2.246098041534424 2.624899387359619 1.5193963050842285 2.2235805988311768 1.1761690378189087 0.7878503203392029 0.9870012402534485 1.0934480428695679
829 4.745577335357666 3.161466121673584 3.6779329776763916 2.338604211807251 2.63576602935791 1.5372182130813599 2.4910664558410645 1.1746623516082764 0.8458589911460876 1.0176650285720825 0.876295804977417
830 4.496644973754883 3.320472240447998 3.7380828857421875 2.567589521408081 2.8078062534332275 1.6647146940231323 2.54044246673584 1.1556565761566162 0.8775527477264404 0.6898700594902039 0.975549578666687
831 4.581035137176514 3.2794482707977295 3.8171746730804443 2.4757778644561768 2.751046895980835 1.5388413667678833 3.20926833152771 1.2879277467727661 1.144820213317871 0.8449246287345886 0.7169632315635681
832 4.608095169067383 3.428934097290039 3.8592402935028076 2.6610801219940186 2.833824872970581 1.6588811874389648 2.9198479652404785 1.7078150510787964 1.5762298107147217 0.8611390590667725 0.872323751449585
833 4.695007801055908 3.1235172748565674 3.8237709999084473 2.4922590255737305 2.867584466934204 1.407918095588684 3.0670268535614014 1.0189549922943115 1.2739661931991577 0.875442385673523 0.6818287372589111
834 4.678254127502441 3.189859390258789 3.7117481231689453 2.3833940029144287 2.7604925632476807 1.5062140226364136 3.0703799724578857 0.9072840213775635 1.1173332929611206 0.9480324983596802 0.8413821458816528
835 4.5593719482421875 3.0662176609039307 3.7038917541503906 2.269871711730957 2.9718408584594727 1.470664143562317 3.064148187637329 1.3357963562011719 1.051870584487915 0.8140363693237305 0.7898263335227966
836 4.4182562828063965 3.063288927078247 3.6994142532348633 2.366713047027588 2.8734967708587646 1.9061771631240845 2.9583539962768555 0.8797227740287781 0.811272144317627 0.7421547174453735 0.8776031732559204
837 4.46286153793335 3.3160736560821533 3.7765755653381348 2.453608989715576 2.9036309719085693 1.8234950304031372 2.985805034637451 0.8229956030845642 1.1589252948760986 0.9423045516014099 0.8949827551841736
838 4.52206563949585 3.2062315940856934 3.747429132461548 2.3860652446746826 2.973454475402832 1.790889859199524 2.976771116256714 1.1630563735961914 1.0112465620040894 0.844950258731842 1.0552923679351807
839 4.595426559448242 3.2520339488983154 3.891929864883423 2.3618361949920654 2.936572313308716 1.8427834510803223 3.001746654510498 1.296102523803711 0.9928251504898071 0.7874680161476135 0.9214317202568054
840 4.8552045822143555 3.385524272918701 3.8811793327331543 2.4217638969421387 2.935789108276367 1.8818398714065552 3.08253812789917 1.1547753810882568 0.9331092834472656 1.1933866739273071 1.0268932580947876
841 4.848219871520996 3.2554244995117188 3.743380308151245 2.4571127891540527 2.8883955478668213 1.690970778465271 2.8997812271118164 0.9164860844612122 1.1092818975448608 1.0347968339920044 1.1392381191253662
842 5.143171787261963 3.6087732315063477 3.7210216522216797 2.5588736534118652 2.9175612926483154 1.528281569480896 2.671984910964966 1.1314409971237183 1.342016339302063 1.1325584650039673 0.927623450756073
843 5.015557289123535 3.4083895683288574 3.772965669631958 2.4776527881622314 2.917328357696533 1.5401259660720825 2.60239315032959 0.8059118390083313 1.072533369064331 0.9766383171081543 0.9793610572814941
844 4.743677616119385 3.1879265308380127 3.6595702171325684 2.484346628189087 2.756636142730713 1.6728432178497314 2.647496223449707 0.742168128490448 0.9447515606880188 0.9783489108085632 0.9435614347457886
845 4.99026346206665 3.212285280227661 3.7768054008483887 2.5196213722229004 2.7995822429656982 1.7488689422607422 2.8700013160705566 0.7963756322860718 0.8996546864509583 0.8267395496368408 0.9567365050315857
846 4.702487468719482 3.1238512992858887 3.820249319076538 2.563755750656128 2.9714410305023193 1.833105206489563 2.384908676147461 0.807483434677124 0.9725127220153809 0.926138699054718 0.9032316207885742
847 4.710061550140381 3.1474690437316895 3.7319624423980713 2.456433057785034 2.913989305496216 1.8694498538970947 2.5238919258117676 0.8954266309738159 1.1411550045013428 0.9792677760124207 0.8253723978996277
848 4.920598030090332 3.2566144466400146 3.756448268890381 2.4629101753234863 2.871830940246582 1.7625066041946411 2.5042240619659424 0.7019351720809937 0.980231523513794 0.8532274961471558 0.8976477384567261
849 5.154472351074219 3.526099681854248 3.760408401489258 2.6671950817108154 2.835012912750244 1.5949480533599854 2.5071771144866943 1.0230083465576172 1.0999711751937866 0.8616060018539429 0.9296415448188782
850 5.345729351043701 3.420168399810791 3.819478750228882 2.5644867420196533 2.707902431488037 1.771540880203247 2.32822322845459 1.0074760913848877 1.1055151224136353 0.980157732963562 0.8314685821533203
851 5.013428688049316 3.259441614151001 3.749518871307373 2.4541311264038086 2.857032060623169 1.3870846033096313 2.6566786766052246 1.2468955516815186 1.0021624565124512 0.9344530701637268 0.7136769890785217
852 5.218979358673096 3.3554818630218506 3.7570888996124268 2.621088743209839 2.868973731994629 1.630540370941162 2.277484178543091 1.040142297744751 0.9864470958709717 0.9992815256118774 0.8727927207946777
853 5.128070831298828 3.394975423812866 3.5468456745147705 2.5561022758483887 2.8935329914093018 1.4787120819091797 2.252892017364502 1.153225302696228 1.1580629348754883 1.03220534324646 0.9068852066993713
854 4.945616722106934 3.367786407470703 3.4593636989593506 2.7149460315704346 2.7232015132904053 1.4788506031036377 2.563406467437744 1.7201051712036133 1.1926867961883545 1.0950133800506592 0.900138795375824
855 5.285462856292725 3.7987804412841797 3.90659499168396 2.752969264984131 2.769016981124878 1.7276474237442017 2.255990982055664 1.7673314809799194 1.058606743812561 1.1356415748596191 0.943476140499115
856 5.273974418640137 3.340388774871826 3.7176148891448975 2.5307252407073975 2.6995010375976563 1.6915563344955444 2.4557881355285645 1.7065948247909546 0.710591197013855 1.2203514575958252 1.009016752243042
857 4.919463157653809 3.244701862335205 3.813098192214966 2.611585855484009 2.7460594177246094 1.6395035982131958 2.2403385639190674 1.3420498371124268 0.786944568157196 1.2403738498687744 0.8965559601783752
858 5.2113471031188965 3.31455397605896 3.8285632133483887 2.5505917072296143 2.6329944133758545 1.7676671743392944 2.117144823074341 1.4701378345489502 0.9917603135108948 1.4754555225372314 0.8428636789321899
859 5.200247287750244 3.6257991790771484 3.8963735103607178 2.7445032596588135 2.9452924728393555 1.4734925031661987 2.6343390941619873 1.2729101181030273 1.032128095626831 1.3084834814071655 0.9519923329353333
860 5.312928676605225 3.683196783065796 3.8104166984558105 2.7710351943969727 2.8259730339050293 1.3755477666854858 2.3990867137908936 1.4207402467727661 0.839055597782135 1.5729658603668213 0.8976297974586487
861 5.138357639312744 3.615540027618408 3.8006980419158936 2.626264810562134 2.8007826805114746 1.8578840494155884 2.450847625732422 1.3972936868667603 0.8087604641914368 1.5859758853912354 0.9731066823005676
862 4.979323387145996 3.6465110778808594 3.624603509902954 2.7541167736053467 2.870851993560791 2.00015926361084 2.5606026649475098 1.8236995935440063 0.8829565644264221 1.4823530912399292 0.8109773397445679
863 5.1021623611450195 3.708322048187256 3.661923408508301 2.6971688270568848 2.751046895980835 2.1901490688323975 2.5193498134613037 0.9601732492446899 1.0061789751052856 1.3422703742980957 0.946448028087616
864 4.894235610961914 3.5255956649780273 3.869992256164551 2.625325918197632 2.979037284851074 2.3380584716796875 2.524123430252075 0.9065711498260498 1.0671802759170532 1.3707060813903809 0.92625892162323
865 4.7928690910339355 3.566115617752075 3.6425037384033203 2.7606735229492188 2.842916488647461 2.494539499282837 2.4692258834838867 1.9613068103790283 1.0489168167114258 1.2706836462020874 0.8797758221626282
866 4.786679267883301 3.4451794624328613 3.8266477584838867 2.5393073558807373 2.860301971435547 2.6642117500305176 2.653175115585327 1.0425297021865845 0.8679730892181396 1.6048530340194702 0.9095367193222046
867 4.9112467765808105 3.557222366333008 3.7628366947174072 2.6968889236450195 2.7814249992370605 2.3481152057647705 2.4671592712402344 0.9621384739875793 0.8202677965164185 1.5142253637313843 0.857182502746582
868 4.877389907836914 3.626821994781494 3.7794413566589355 2.719555377960205 2.8846487998962402 2.4623289108276367 2.551722288131714 0.6644995808601379 1.282131552696228 1.4185141324996948 0.9525713920593262
869 5.286566257476807 3.731067657470703 3.800206422805786 2.62374210357666 2.971393346786499 2.3456740379333496 2.565401315689087 0.922812819480896 1.1576611995697021 1.2520453929901123 0.9899110794067383
870 5.225932598114014 3.5293729305267334 3.6161553859710693 2.635063886642456 2.6863536834716797 2.4411468505859375 2.561556100845337 0.851947546005249 0.8524215221405029 1.1684041023254395 0.9047176241874695
871 5.234805107116699 3.546360492706299 3.962494134902954 2.5666918754577637 2.9304752349853516 2.474665403366089 2.8392250537872314 1.116096019744873 1.110022783279419 1.193094253540039 0.9803619980812073
872 5.164059162139893 3.6648521423339844 3.904651403427124 2.709484338760376 2.8404338359832764 2.6530988216400146 2.8764617443084717 0.8818557858467102 1.3941359519958496 1.3207976818084717 1.062635064125061
873 5.142789363861084 3.5464704036712646 3.7584259510040283 2.592592239379883 2.8267388343811035 2.477163791656494 2.8752012252807617 0.9124572277069092 0.9451444149017334 1.3437718152999878 1.0089051723480225
874 5.012070655822754 3.3862054347991943 3.7557218074798584 2.5305073261260986 2.8297882080078125 2.8225951194763184 2.6066837310791016 0.8526637554168701 1.0434629917144775 1.389954686164856 0.9363603591918945
875 5.052567005157471 3.4144837856292725 3.7026312351226807 2.5976178646087646 2.812230348587036 2.558109760284424 2.536487579345703 1.243209719657898 1.0059802532196045 1.4536222219467163 0.9337183833122253
876 4.992061614990234 3.455514430999756 3.680691719055176 2.691884994506836 2.978255033493042 2.507816791534424 2.7015764713287354 1.3402762413024902 1.0410680770874023 1.30754816532135 0.9804010987281799
877 5.065310955047607 3.6049444675445557 3.7121634483337402 2.6201212406158447 2.8526487350463867 2.51781964302063 2.600480794906616 1.1051054000854492 0.9464544057846069 1.2946876287460327 0.9128977656364441
878 4.987979888916016 3.551866054534912 3.5738611221313477 2.698737859725952 2.8351311683654785 2.3437435626983643 2.7362701892852783 1.3811931610107422 1.122031569480896 1.204309105873108 1.1551117897033691
879 4.852336406707764 3.698840618133545 3.6559207439422607 2.7899019718170166 2.8889989852905273 2.3520097732543945 2.589864492416382 0.9401914477348328 1.0403828620910645 1.324302077293396 0.8799484372138977
880 4.68132209777832 3.6750383377075195 3.546006679534912 2.722028970718384 2.772128105163574 2.389634132385254 2.414573907852173 0.8534790873527527 0.8822482228279114 1.316854476928711 0.8683561682701111
881 4.635027885437012 3.7019448280334473 3.702502965927124 2.7648606300354004 2.8934874534606934 2.3416621685028076 2.2330322265625 0.9074733853340149 0.9342930912971497 1.2213438749313354 1.0932642221450806
882 4.5271148681640625 3.482222318649292 3.612971305847168 2.6273159980773926 2.8823466300964355 2.381274700164795 2.2722997665405273 0.8907960653305054 0.947172224521637 1.1367509365081787 1.0147523880004883
883 4.674387454986572 3.2724955081939697 3.897449493408203 2.5112690925598145 3.0005855560302734 2.3138656616210938 2.2069883346557617 0.8749600052833557 1.1667896509170532 1.1745173931121826 1.095564365386963
884 4.960029125213623 3.4130849838256836 3.805044412612915 2.45406436920166 3.090360641479492 2.292602062225342 2.2103397846221924 1.0632704496383667 0.9373161196708679 1.2017403841018677 0.9876279830932617
885 4.98652458190918 3.364948034286499 3.715776205062866 2.623175859451294 2.9601786136627197 2.3804337978363037 2.0955278873443604 1.1384059190750122 1.1993088722229004 1.3620303869247437 1.253051996231079
886 5.0386552810668945 3.4630067348480225 3.861294984817505 2.536041736602783 2.9323883056640625 2.423110246658325 2.2083680629730225 1.2539329528808594 1.1489853858947754 1.2526326179504395 1.031524419784546
887 4.9483723640441895 3.4312167167663574 3.876326322555542 2.640369176864624 2.9891843795776367 2.398418426513672 2.2889626026153564 1.4188086986541748 1.0160292387008667 1.2039238214492798 1.1202198266983032
888 4.92331075668335 3.540454864501953 3.6820805072784424 2.7863125801086426 2.8027267456054688 2.360264539718628 2.5121452808380127 1.0290265083312988 1.3200099468231201 1.152564525604248 1.2537689208984375
889 4.890688896179199 3.601707935333252 3.402843713760376 2.670166254043579 2.6614201068878174 2.726369619369507 2.4472317695617676 1.2789767980575562 1.0872355699539185 1.2585279941558838 0.9649084210395813
890 4.778020858764648 3.5147745609283447 3.7734885215759277 2.831120252609253 3.006132125854492 2.6575193405151367 2.6783125400543213 1.5782139301300049 0.8949357867240906 1.1357090473175049 0.9163210988044739
891 4.5891242027282715 3.5957283973693848 3.7855186462402344 2.805579423904419 3.0443081855773926 2.28645396232605 2.5406951904296875 0.9851052165031433 1.2154159545898438 1.3505945205688477 0.8195344805717468
892 4.5502166748046875 3.4698166847229004 3.856860399246216 2.8537914752960205 3.094282865524292 2.3594188690185547 2.2897043228149414 1.2232729196548462 0.9138962626457214 1.2406855821609497 1.0346882343292236
893 4.317046642303467 3.2522196769714355 3.8882217407226563 2.665581703186035 2.8880343437194824 2.51554274559021 2.459847927093506 1.071473479270935 1.2876836061477661 1.2424496412277222 0.9926688075065613
894 4.501208305358887 3.235255479812622 3.8813464641571045 2.538477897644043 2.858593702316284 2.412360429763794 2.285822629928589 1.139130711555481 1.155495047569275 1.271885871887207 1.0264248847961426
895 4.514761447906494 3.1803548336029053 3.5639309883117676 2.423374652862549 2.7384016513824463 2.3191568851470947 2.465815544128418 1.1555078029632568 1.0200984477996826 1.3685702085494995 0.8282730579376221
896 4.247878074645996 3.3825249671936035 3.4791243076324463 2.6581592559814453 2.7388930320739746 2.6212968826293945 2.299762487411499 0.8609387874603271 0.9743266105651855 1.35659658908844 0.7961084246635437
897 4.439021587371826 3.5139389038085938 3.743374824523926 2.913259983062744 2.868387222290039 2.5049986839294434 2.4009010791778564 0.9942755103111267 1.0292567014694214 1.2306231260299683 0.9607188701629639
898 4.684871673583984 3.463386058807373 3.5432779788970947 2.7081668376922607 2.7083895206451416 2.537454605102539 2.598794460296631 0.7304739952087402 1.0595117807388306 1.3340462446212769 0.7690402269363403
899 4.812212944030762 3.555069923400879 3.522205352783203 2.70119047164917 2.6324851512908936 2.7323124408721924 2.4134316444396973 0.9756523966789246 1.1644784212112427 1.293171763420105 0.8368207812309265
900 4.7994208335876465 3.447606086730957 3.4984798431396484 2.7232794761657715 2.608137607574463 2.5555732250213623 2.309872627258301 0.7343212962150574 1.2438008785247803 1.4144665002822876 1.0009931325912476
901 4.9536871910095215 3.5345518589019775 3.478447198867798 2.896958351135254 2.69205904006958 2.4959442615509033 2.1573915481567383 0.8840358257293701 0.8705422878265381 1.2178599834442139 0.9104712009429932
902 5.153935432434082 3.417322874069214 3.7343664169311523 2.7156057357788086 2.7286016941070557 2.7786388397216797 2.672274351119995 0.8465362787246704 1.0730879306793213 1.2035828828811646 0.9747201204299927
903 5.001395225524902 3.4010133743286133 3.8007612228393555 2.6625373363494873 2.8273544311523438 2.5667426586151123 2.475471258163452 0.7906537652015686 1.131285309791565 1.170862078666687 1.047828197479248
904 5.422230243682861 3.5807719230651855 4.071567058563232 2.732727289199829 2.931272029876709 2.408092737197876 2.281331777572632 0.9942941665649414 1.090876579284668 1.097875714302063 1.2787761688232422
905 5.439220428466797 3.779402732849121 3.770298480987549 2.83475399017334 2.9004600048065186 2.6006617546081543 2.562006950378418 0.8679159879684448 1.113615870475769 1.2646938562393188 0.9553785920143127
906 5.573171615600586 3.6528000831604004 3.763140916824341 2.6946887969970703 2.8204188346862793 2.6787216663360596 2.3050637245178223 0.9291858077049255 1.0983350276947021 1.1931277513504028 0.9958827495574951
907 5.303895473480225 3.7722434997558594 3.879274845123291 2.8672831058502197 2.9361488819122314 2.5808091163635254 2.4295787811279297 1.0623759031295776 1.0275745391845703 1.1359612941741943 0.9986748695373535
908 5.5120110511779785 3.869112491607666 4.108763217926025 2.768160581588745 2.9008514881134033 2.7435479164123535 2.75734543800354 1.186048150062561 1.0756163597106934 1.1508562564849854 0.9953784346580505
909 5.559078216552734 3.898914337158203 4.123544692993164 2.6540236473083496 3.060098171234131 2.7108078002929688 2.5780961513519287 1.040651798248291 1.1998060941696167 1.1762471199035645 1.0299769639968872
910 5.626740455627441 4.07440710067749 4.120832920074463 2.7887139320373535 3.027524709701538 2.6702253818511963 2.64866304397583 0.9805082082748413 1.146525502204895 1.0836659669876099 1.1393297910690308
911 5.572134017944336 3.9401755332946777 4.1320881843566895 2.596000909805298 2.9776012897491455 2.5854551792144775 2.386014223098755 0.9668222665786743 1.1102310419082642 0.9669097065925598 1.1400114297866821
912 5.412453651428223 4.032345294952393 3.905834436416626 2.751948356628418 2.94077730178833 2.711188316345215 2.8813061714172363 0.8425338268280029 0.9856427311897278 1.1986831426620483 1.0872598886489868
913 5.724950790405273 4.189611434936523 3.8608057498931885 2.7528250217437744 2.9379615783691406 2.5206031799316406 2.4228341579437256 0.8041046261787415 0.9102734327316284 1.175473928451538 0.9366812705993652
914 6.012092590332031 4.416139602661133 3.9675447940826416 2.975250244140625 3.0438992977142334 2.133633613586426 2.614053964614868 0.9587040543556213 1.1065434217453003 1.1168469190597534 0.888763964176178
915 5.875330924987793 4.363019943237305 3.651036500930786 2.7498342990875244 2.869964599609375 2.2161123752593994 2.4326231479644775 0.9408311247825623 0.9876867532730103 1.1835120916366577 0.8621412515640259
916 5.655758857727051 4.284566402435303 3.7014567852020264 2.6332366466522217 2.9571335315704346 2.3091888427734375 2.509775161743164 1.0360136032104492 1.0324478149414063 1.0955584049224854 0.9500487446784973
917 5.472805023193359 4.007272720336914 3.7319750785827637 2.613821268081665 3.0808141231536865 2.3748629093170166 2.5559656620025635 1.1177300214767456 0.8811412453651428 1.2705442905426025 0.6392162442207336
918 5.683648586273193 3.9965691566467285 3.600048780441284 2.426640272140503 2.9547343254089355 2.419705629348755 2.508737087249756 1.1080280542373657 1.0177065134048462 1.157821774482727 0.8461284637451172
919 5.770035266876221 4.137392044067383 3.667630910873413 2.615635633468628 2.9919188022613525 2.3450026512145996 2.541008710861206 1.3269964456558228 1.212593913078308 1.2676271200180054 0.8809298276901245
920 5.552735328674316 4.206964015960693 3.7273218631744385 2.6802310943603516 3.061776638031006 2.363290309906006 2.332310199737549 1.2643524408340454 1.1810071468353271 1.1860932111740112 0.9544903635978699
921 5.459352493286133 3.9207186698913574 3.82973051071167 2.753483295440674 3.0718905925750732 2.196227788925171 2.5280957221984863 1.4063135385513306 1.2973616123199463 1.2698802947998047 0.9773397445678711
922 5.640143394470215 4.19170618057251 3.9288241863250732 2.779665231704712 2.960402250289917 2.543454647064209 2.741075277328491 1.0472601652145386 0.983802080154419 1.3397083282470703 0.8256537318229675
923 5.633538246154785 3.9248526096343994 3.8649935722351074 2.8351187705993652 2.9706811904907227 2.350477457046509 2.7524709701538086 1.155490517616272 1.2917753458023071 1.387866735458374 0.7896079421043396
924 5.374557971954346 3.8397858142852783 3.9716053009033203 2.825756311416626 2.9538938999176025 2.3736917972564697 2.7427151203155518 1.2348408699035645 1.268564224243164 1.3979923725128174 0.8826039433479309
925 5.380837917327881 3.5886166095733643 4.294013023376465 2.59135365486145 3.0311055183410645 2.481984853744507 2.5161502361297607 0.9386627674102783 1.4413570165634155 1.3695290088653564 1.1555702686309814
926 5.507795333862305 3.7783849239349365 4.316494464874268 2.532932996749878 2.8581204414367676 2.382636547088623 2.5246262550354004 1.0525507926940918 1.3850265741348267 1.2441354990005493 0.9159715175628662
927 5.45552396774292 3.8891985416412354 3.9949541091918945 2.6874396800994873 2.828040361404419 2.392117977142334 2.552725315093994 0.9561997056007385 1.1815621852874756 1.1028319597244263 0.8341631293296814
928 5.3687591552734375 3.845903158187866 3.7163491249084473 2.6830549240112305 2.7588841915130615 2.3952786922454834 2.478442430496216 0.8588595986366272 1.5416449308395386 1.2293972969055176 0.8159011602401733
929 5.656371593475342 3.708045244216919 4.069289207458496 2.683993339538574 2.901432991027832 2.2195653915405273 2.481989622116089 0.9852072596549988 1.080965280532837 0.9655392169952393 1.0191113948822021
930 5.165764331817627 3.8017873764038086 3.9143757820129395 2.569899559020996 2.728393793106079 2.484522819519043 2.4708354473114014 1.0078822374343872 1.298274278640747 1.034578561782837 1.0714218616485596
931 5.506508827209473 3.855011463165283 3.8860814571380615 2.524533987045288 2.776134967803955 2.342465400695801 2.458165407180786 0.9306533932685852 1.5210074186325073 1.0405991077423096 0.9154934883117676
932 5.824593544006348 4.028960704803467 4.3333420753479 2.611539840698242 2.9609949588775635 2.562307834625244 2.4791259765625 1.192251205444336 1.5689961910247803 1.001596212387085 0.9132357239723206
933 5.710927963256836 3.8755927085876465 3.9399678707122803 2.5540294647216797 2.834724187850952 2.4237489700317383 2.2472057342529297 1.3846676349639893 1.6366273164749146 1.0739498138427734 0.9514747262001038
934 5.883352756500244 3.8662285804748535 4.040687084197998 2.881063222885132 2.9337656497955322 2.350721597671509 2.1920225620269775 0.9616434574127197 1.4696526527404785 1.111093282699585 1.136039137840271
935 5.415024757385254 3.7121121883392334 3.7296407222747803 2.547851800918579 2.607440948486328 2.2804884910583496 2.4327104091644287 0.9486696720123291 1.6615020036697388 1.081616759300232 1.0493429899215698
936 5.250141143798828 3.636503219604492 3.830411911010742 2.7388150691986084 2.75373911857605 2.0155439376831055 2.2835915088653564 0.7076902985572815 1.6269727945327759 1.0410325527191162 1.152705430984497
937 5.446875095367432 4.015523910522461 4.162707328796387 2.9248812198638916 3.0130574703216553 2.268906354904175 2.3506784439086914 1.4818145036697388 1.4762065410614014 1.2637183666229248 1.0071697235107422
938 5.199262619018555 3.815596342086792 3.666872978210449 2.668220043182373 2.8157904148101807 2.1162874698638916 2.188873052597046 1.5236281156539917 1.0738317966461182 1.1781095266342163 0.8979713916778564
939 5.207621097564697 3.7970147132873535 3.6453495025634766 2.708773374557495 2.878929376602173 2.038280725479126 2.156161069869995 1.2737736701965332 1.0187116861343384 1.047797441482544 0.8529775142669678
940 5.265235424041748 3.81976318359375 3.8608434200286865 2.725277900695801 2.9102394580841064 2.1022825241088867 2.067401170730591 1.1912952661514282 1.276984691619873 1.1006072759628296 0.842238187789917
941 5.138983249664307 3.691603422164917 3.6000635623931885 2.7065000534057617 2.8840582370758057 2.1358680725097656 2.2654361724853516 1.4368364810943604 1.0744397640228271 1.2363616228103638 0.9344748854637146
942 5.418911933898926 3.6698288917541504 3.5364673137664795 2.70599365234375 2.797182559967041 2.250187635421753 2.095137357711792 0.9312587976455688 1.1315852403640747 1.2155885696411133 1.0199882984161377
943 5.387462615966797 3.6468658447265625 3.7858219146728516 2.806472063064575 2.8440306186676025 2.2135326862335205 2.2586705684661865 1.2426167726516724 1.0021172761917114 1.1281899213790894 0.8979282379150391
944 5.342100620269775 3.745027780532837 3.934567928314209 2.7753498554229736 3.091416597366333 1.997829556465149 2.0819637775421143 1.7702149152755737 1.0840908288955688 1.3576048612594604 0.8911753296852112
945 5.431859493255615 3.9650566577911377 3.7107911109924316 2.7615251541137695 2.9141719341278076 2.0070178508758545 2.2206578254699707 2.0987606048583984 0.9206307530403137 1.1986901760101318 0.9437215328216553
946 5.8702239990234375 3.926269292831421 3.7219440937042236 2.79618239402771 2.83992075920105 2.073272705078125 2.1619467735290527 1.5878018140792847 1.1163649559020996 1.3351632356643677 0.859654426574707
947 5.869591236114502 3.893054246902466 3.9030442237854004 2.936997652053833 2.749502658843994 2.0046591758728027 2.336984872817993 1.6654515266418457 1.1136711835861206 1.1049437522888184 0.8657604455947876
948 5.780407428741455 4.018009662628174 3.970341920852661 2.8558807373046875 2.90474796295166 2.250274419784546 1.9000333547592163 1.0566866397857666 1.0439467430114746 1.2195419073104858 0.8587168455123901
949 5.955630302429199 3.9643752574920654 3.882249355316162 2.988004446029663 2.840277910232544 2.213167667388916 1.7850228548049927 0.8610941767692566 1.192561149597168 1.3650624752044678 0.8645253777503967
950 5.95299768447876 3.7223622798919678 4.055206775665283 3.017913341522217 2.821343421936035 2.3569538593292236 1.990461826324463 1.173799991607666 1.0515245199203491 1.086047649383545 0.8386191129684448
951 5.628671169281006 3.631748676300049 3.9622764587402344 2.9905123710632324 2.9866111278533936 2.231170892715454 1.910616159439087 0.8539988398551941 1.2965304851531982 1.233240008354187 0.9527022838592529
952 5.851663112640381 3.7133240699768066 4.069847583770752 2.8992748260498047 3.030927896499634 2.5030126571655273 1.9539878368377686 1.1733031272888184 1.2897498607635498 1.0366681814193726 0.8256545662879944
953 5.765649318695068 3.9339704513549805 4.0823588371276855 2.8566269874572754 2.9646596908569336 2.0737249851226807 1.9029806852340698 1.3313171863555908 1.184821367263794 1.1475969552993774 0.7528786063194275
954 5.500696182250977 3.7147412300109863 3.93119215965271 3.0251011848449707 2.968864917755127 1.9653451442718506 1.9448318481445313 1.2827547788619995 0.9507898688316345 1.2198443412780762 0.8934552669525146
955 5.370086669921875 3.4487292766571045 3.8084006309509277 2.831425189971924 2.8991968631744385 2.0325660705566406 1.7600340843200684 1.765252709388733 0.8378064036369324 1.1965745687484741 0.8284302353858948
956 5.636184215545654 3.498103380203247 3.9729342460632324 2.7806622982025146 2.9709653854370117 2.168205976486206 1.9757519960403442 1.4259098768234253 0.8576705455780029 1.259361982345581 0.8475840091705322
957 5.577337265014648 3.539804697036743 4.265839576721191 2.9090640544891357 3.1244852542877197 2.1353695392608643 2.4891092777252197 1.0485332012176514 0.9414769411087036 1.2707693576812744 0.9219917058944702
958 5.518523216247559 3.4962472915649414 4.087564468383789 2.597321033477783 3.2753701210021973 2.324962615966797 1.6898754835128784 1.0787982940673828 1.075929045677185 1.2392836809158325 0.9429073333740234
959 5.506380558013916 3.5040690898895264 4.229126930236816 2.6033358573913574 3.1495420932769775 2.0766866207122803 1.8459948301315308 1.0017051696777344 1.1648977994918823 1.070978045463562 0.9896336793899536
960 5.33021354675293 3.354933023452759 4.0227742195129395 2.2531309127807617 3.0396957397460938 2.428940773010254 1.836504340171814 0.8316290974617004 1.0762391090393066 1.0997223854064941 0.9033663272857666
961 5.2166361808776855 3.5505988597869873 4.075521469116211 2.54378080368042 3.045419216156006 2.1806323528289795 2.0464463233947754 0.8035056591033936 1.240572214126587 1.2518906593322754 0.7207706570625305
962 5.035124778747559 3.314141035079956 3.836191177368164 2.547050714492798 3.066497802734375 1.6356191635131836 1.669599175453186 0.8142949342727661 1.281379222869873 1.1921840906143188 0.8337082266807556
963 5.14972448348999 3.389509439468384 4.0165910720825195 2.5896530151367188 2.915757417678833 1.9663112163543701 2.1147513389587402 0.7342796921730042 1.350400686264038 1.1329549551010132 1.1141277551651
964 5.324894428253174 3.6705102920532227 3.9185261726379395 2.830413579940796 2.982435703277588 2.383314847946167 1.9796913862228394 0.733953595161438 1.4427697658538818 1.179548740386963 1.0220708847045898
965 5.233336925506592 3.7746925354003906 3.8697378635406494 3.055171012878418 2.940549850463867 2.1206204891204834 2.3452823162078857 0.9279752969741821 1.0512826442718506 1.2537436485290527 0.9829727411270142
966 5.2329325675964355 3.8030760288238525 4.167196750640869 2.842556953430176 3.08444881439209 1.8822065591812134 2.1645565032958984 0.8330923914909363 1.0842056274414063 1.3424301147460938 1.0380979776382446
967 5.321597576141357 3.5718834400177 4.121611595153809 2.7028801441192627 2.939573287963867 2.1921238899230957 2.5250914096832275 1.06899893283844 1.0554848909378052 1.2689323425292969 0.8902042508125305
968 5.384596824645996 3.528529167175293 4.085988521575928 2.741621255874634 2.9228322505950928 2.228128433227539 2.295576333999634 0.8693255186080933 1.1149566173553467 1.141211986541748 0.9073456525802612
969 5.30466365814209 3.785057306289673 3.6555535793304443 2.7049636840820313 2.9778006076812744 2.182523012161255 2.2401371002197266 0.9209198355674744 1.1512031555175781 1.2418746948242188 1.03993821144104
970 5.2201762199401855 3.6727819442749023 4.1214799880981445 2.511536121368408 3.129089832305908 2.3112616539001465 2.1939141750335693 0.853570282459259 0.9489758610725403 1.2148098945617676 1.1121852397918701
971 5.396087646484375 3.951789140701294 3.9219563007354736 2.6584765911102295 3.097320795059204 2.187361478805542 2.036928415298462 0.715174674987793 1.0556390285491943 1.254737377166748 0.8186185956001282
972 5.551476001739502 3.8107378482818604 3.9520933628082275 2.608642101287842 3.1531574726104736 2.1797242164611816 2.1065433025360107 0.7457219958305359 1.143889307975769 1.3397148847579956 0.8611111044883728
973 5.768706321716309 3.9506471157073975 3.7796695232391357 2.713114023208618 3.0648465156555176 2.1519651412963867 2.1532604694366455 0.7834293842315674 1.225298285484314 1.319422721862793 0.9274637699127197
974 5.7495036125183105 3.7462875843048096 4.005823135375977 2.6300652027130127 3.042142391204834 1.9487172365188599 2.3361032009124756 0.7740422487258911 1.1410592794418335 1.2374038696289063 0.9874622821807861
975 5.385399341583252 3.5069518089294434 3.8061015605926514 2.41052508354187 2.825218915939331 1.9316107034683228 2.1744749546051025 0.9639409780502319 1.167250156402588 1.1055986881256104 0.8991596102714539
976 5.329617500305176 3.44901967048645 3.939815044403076 2.4863672256469727 2.980128049850464 2.4375522136688232 2.259587526321411 0.8370239734649658 0.9642981886863708 1.18083655834198 0.9989612102508545
977 5.312397480010986 3.76857852935791 4.287118911743164 2.620666027069092 3.096856117248535 1.99150550365448 2.4824209213256836 1.1162575483322144 1.4425344467163086 1.2141826152801514 0.966934323310852
978 5.2418975830078125 3.460087776184082 4.2330756187438965 2.5092508792877197 3.0567567348480225 1.9139360189437866 2.5934293270111084 0.8694047331809998 1.2073795795440674 1.2196546792984009 0.7130721807479858
979 5.207790851593018 3.379075765609741 4.1342926025390625 2.7157773971557617 3.175368070602417 1.904117226600647 2.490708351135254 1.1794480085372925 1.4870483875274658 1.1941514015197754 0.9126605987548828
980 5.18635368347168 3.315308094024658 4.039332866668701 2.678915500640869 3.1020708084106445 1.9817286729812622 2.2263805866241455 1.118461012840271 1.1399528980255127 1.2537120580673218 0.9294863343238831
981 5.45625638961792 3.3022396564483643 4.205497741699219 2.753483295440674 3.048460006713867 2.015454053878784 2.2251343727111816 0.7346889972686768 1.1832748651504517 1.1362587213516235 0.9936324954032898
982 5.2276434898376465 3.5540120601654053 4.028326034545898 2.6875205039978027 3.1577463150024414 1.8649555444717407 2.201720952987671 0.7996212840080261 1.1376045942306519 1.1037253141403198 0.7339373826980591
983 5.158150672912598 3.533966064453125 3.827768087387085 2.5753836631774902 2.9961495399475098 1.951184868812561 2.1457462310791016 0.8140385150909424 0.9525306820869446 1.3767935037612915 0.949033796787262
984 5.316472053527832 3.491062641143799 3.975027084350586 2.544952154159546 2.901571035385132 1.8680059909820557 2.1909611225128174 0.9919442534446716 0.9995283484458923 1.4898532629013062 0.9021543860435486
985 5.296554088592529 3.300626754760742 4.077171802520752 2.448686122894287 2.9373972415924072 1.9070042371749878 2.0974996089935303 1.30447518825531 1.2725872993469238 1.1987671852111816 0.8929105401039124
986 5.4288105964660645 3.506277084350586 4.101683139801025 2.386549234390259 3.0095417499542236 1.7275376319885254 2.0130574703216553 1.1499860286712646 1.481598138809204 1.2419486045837402 1.0101865530014038
987 5.162353992462158 3.3768205642700195 4.331298828125 2.3879289627075195 3.241530418395996 1.593130350112915 2.504946231842041 1.3994864225387573 1.2211270332336426 1.296723484992981 1.0083969831466675
988 5.393453598022461 3.714198350906372 4.123272895812988 2.490708589553833 2.9803147315979004 1.7928626537322998 2.1686601638793945 1.0428025722503662 1.5683954954147339 1.1944674253463745 0.896571695804596
989 5.163785934448242 3.607167959213257 4.111003875732422 2.4916303157806396 3.270015239715576 2.087266445159912 2.3433279991149902 1.0410808324813843 0.7601919770240784 1.2578963041305542 1.0318403244018555
990 5.144606113433838 3.6299374103546143 3.904829502105713 2.642719030380249 3.0857431888580322 1.9139338731765747 2.0735743045806885 1.074136734008789 1.0256330966949463 1.0605792999267578 0.8196613192558289
991 5.288135528564453 3.6671228408813477 3.967876434326172 2.6930418014526367 2.9869701862335205 1.6957405805587769 2.2278013229370117 1.1897989511489868 1.040246844291687 1.2058372497558594 0.8738268613815308
992 5.242845058441162 3.8528783321380615 3.8676836490631104 2.723524808883667 3.0205581188201904 1.4786657094955444 2.0972280502319336 0.9151511192321777 1.1203279495239258 1.0447312593460083 0.8418567180633545
993 5.242021083831787 3.6806070804595947 3.884357452392578 2.5817818641662598 3.124316692352295 1.6196786165237427 1.9720674753189087 0.972747266292572 1.203981876373291 1.0664799213409424 0.9110006093978882
994 5.464497089385986 4.02685022354126 4.243374347686768 2.7621982097625732 3.413003444671631 1.8297789096832275 2.1112420558929443 1.1646314859390259 0.7883430123329163 1.3054355382919312 0.8226181864738464
995 5.220449924468994 3.8623294830322266 3.9601364135742188 2.690762758255005 3.0486481189727783 1.7953917980194092 2.0632524490356445 0.7483368515968323 0.8753768801689148 1.390307903289795 0.8935222625732422
996 5.207273006439209 3.815121650695801 3.820420503616333 2.753746747970581 3.111311674118042 1.8202807903289795 2.109154224395752 1.1353334188461304 0.7436509132385254 1.3396650552749634 0.8502273559570313
997 5.365433692932129 3.9269514083862305 3.951359510421753 2.8387045860290527 3.246485710144043 1.8420742750167847 1.9382357597351074 0.9184662103652954 1.0634959936141968 1.2483991384506226 0.9440915584564209
998 4.966641902923584 3.53285551071167 3.957385301589966 2.582397699356079 3.2215096950531006 1.6173652410507202 2.067559242248535 1.1835238933563232 1.1306172609329224 1.3966002464294434 0.8295425772666931
999 4.962927341461182 3.812450408935547 3.962023973464966 2.741295099258423 3.154968500137329 1.5225396156311035 2.1045262813568115 0.9884246587753296 1.2711528539657593 1.350561499595642 0.9234985709190369
1000 4.819899559020996 3.628068447113037 3.930419445037842 2.7210166454315186 3.2401723861694336 1.3803062438964844 2.2883477210998535 0.8967118859291077 0.8737708330154419 1.3169989585876465 0.9775359630584717
1001 4.927455425262451 3.710336446762085 3.937117338180542 2.742551803588867 3.1052403450012207 1.4173164367675781 2.1290018558502197 1.1778523921966553 1.1531163454055786 1.1557937860488892 0.8826646208763123
1002 5.1371684074401855 3.8721120357513428 4.049823760986328 2.810708999633789 3.252270460128784 1.6000512838363647 2.0027711391448975 1.053015947341919 1.0689493417739868 1.211763858795166 0.9709542989730835
1003 5.2152910232543945 3.715118885040283 3.9524238109588623 2.6237292289733887 3.0661513805389404 1.6013261079788208 1.9703353643417358 1.227560043334961 1.258154273033142 1.2817059755325317 1.0374575853347778
