# Supplementary material for: Complexes of vertebrate TMC1/2 and CIB2/3 proteins form hair-cell mechanotransduction cation channels
Source: eLife. 2025 Jan 8;12:RP89719. doi: 10.7554/eLife.89719 (PMC11709434; doi:10.7554/eLife.89719)
Supplement: Figure 8—figure supplement 1—source data 1. [file elife-89719-fig8-figsupp1-data1.zip › RMSD-3-hsTMC1-POPC-mineq.dat]

0 0.0 0.0 0.0 0.0 0.0 0.0 0.0 0.0 0.0
1 0.0 0.0 0.0 0.0 0.0 0.0 0.0 0.0 0.0
2 0.0 0.0 0.0 0.0 0.0 0.0 0.0 0.0 0.0
3 0.0 0.0 0.0 0.0 0.0 0.0 0.0 0.0 0.0
4 0.0 0.0 0.0 0.0 0.0 0.0 0.0 0.0 0.0
5 0.0 0.0 0.0 0.0 0.0 0.0 0.0 0.0 0.0
6 0.16657374799251556 0.16673937439918518 0.1653636395931244 0.15805183351039886 0.16045674681663513 0.15455129742622375 0.14084678888320923 0.15546797215938568 0.15077628195285797
7 0.17959587275981903 0.17690300941467285 0.18179760873317719 0.17127375304698944 0.16803397238254547 0.14130903780460358 0.14063489437103271 0.15224578976631165 0.20348621904850006
8 0.1749747395515442 0.17556247115135193 0.1740298867225647 0.1686645895242691 0.16382284462451935 0.16101522743701935 0.14975440502166748 0.14918486773967743 0.16852112114429474
9 0.17920160293579102 0.18166562914848328 0.17657366394996643 0.17184698581695557 0.1607535481452942 0.14031720161437988 0.13214294612407684 0.1624511480331421 0.16071559488773346
10 0.17875801026821136 0.1754416525363922 0.18162357807159424 0.16229654848575592 0.1741655468940735 0.16795562207698822 0.17018333077430725 0.1743319034576416 0.15057037770748138
11 0.5811145305633545 0.5803684592247009 0.5714349150657654 0.5671783089637756 0.5473155975341797 0.4470040798187256 0.5285899043083191 0.5030913352966309 0.36793145537376404
12 1.8452346324920654 1.784239649772644 1.751570224761963 1.2082027196884155 1.2423412799835205 1.1991573572158813 1.112109661102295 0.9088508486747742 1.0032198429107666
13 2.0930116176605225 2.176436185836792 1.8780916929244995 1.1277045011520386 1.2465811967849731 1.4057704210281372 1.7328332662582397 0.9609584808349609 1.2787076234817505
14 2.5035572052001953 2.7918894290924072 1.9256855249404907 1.2534098625183105 1.3771079778671265 1.0645132064819336 1.1853296756744385 1.2967292070388794 1.232387900352478
15 3.1474523544311523 3.5344738960266113 2.4731483459472656 1.8788411617279053 1.586303949356079 1.1661195755004883 1.0339707136154175 1.0269055366516113 1.2927457094192505
16 2.8058829307556152 3.049692153930664 2.3337395191192627 1.9386420249938965 1.384339690208435 0.6242038607597351 1.333573818206787 1.2575633525848389 1.15347158908844
17 3.0072684288024902 3.210653305053711 2.606755495071411 1.9823201894760132 1.7153900861740112 0.8369787335395813 0.9184211492538452 1.2126582860946655 1.3733484745025635
18 3.210667848587036 3.48451566696167 2.754744529724121 1.9756271839141846 1.8112701177597046 0.885124683380127 1.1360199451446533 1.031536340713501 1.5277488231658936
19 3.4109466075897217 3.745612382888794 2.796405792236328 2.145697593688965 1.7546908855438232 1.0857206583023071 1.2665215730667114 1.4883862733840942 1.7780158519744873
20 3.654616117477417 4.05148458480835 3.1190569400787354 2.2306509017944336 1.7459170818328857 0.8917865753173828 0.8790125250816345 1.4721518754959106 1.9494582414627075
21 3.691957950592041 3.987182378768921 3.215660810470581 2.2306010723114014 1.910679578781128 0.8784109354019165 1.5613300800323486 1.2143298387527466 2.4083659648895264
22 3.965662956237793 4.559961318969727 3.080310106277466 2.6119136810302734 1.551647424697876 1.4994840621948242 1.3212863206863403 1.5551739931106567 1.7596615552902222
23 3.9843997955322266 4.223430156707764 3.391460418701172 3.077939033508301 1.6635035276412964 1.4255086183547974 1.4800565242767334 1.4155138731002808 1.7245044708251953
24 4.135833263397217 4.214165210723877 3.7525432109832764 2.8319339752197266 1.58745539188385 1.0589576959609985 1.8150091171264648 1.6547369956970215 1.5753626823425293
25 4.160539627075195 3.996368169784546 3.8740947246551514 2.6749603748321533 1.7169928550720215 1.0800495147705078 1.7694445848464966 1.4399346113204956 1.8812048435211182
26 4.139265060424805 4.0890913009643555 3.919598340988159 2.948808431625366 1.7593885660171509 1.166141390800476 1.9204413890838623 1.456903338432312 1.7886219024658203
27 4.018631458282471 3.869231939315796 3.598771095275879 2.7854015827178955 1.9222450256347656 1.0465937852859497 1.2846760749816895 1.4343945980072021 1.9455121755599976
28 4.441033363342285 4.105744361877441 4.359580039978027 2.8829574584960938 2.1582465171813965 1.4924886226654053 1.0352928638458252 1.370737075805664 2.5398850440979004
29 4.518922805786133 3.5931222438812256 4.748764514923096 2.4847967624664307 2.114123582839966 1.2321337461471558 1.5082908868789673 1.135391354560852 1.922716736793518
30 4.910122871398926 4.002472877502441 5.064756870269775 2.410684108734131 2.452226161956787 0.9384762644767761 1.7773696184158325 1.1773204803466797 1.8079105615615845
31 5.066397666931152 4.284135818481445 5.210456848144531 2.3814618587493896 2.5376687049865723 1.041712999343872 1.1609172821044922 1.0273897647857666 1.6334165334701538
32 5.184932231903076 4.227802276611328 5.398506164550781 2.3622477054595947 2.531794548034668 0.9540177583694458 0.8392185568809509 1.474914789199829 2.153998851776123
33 5.348576068878174 4.080072402954102 5.770458698272705 2.190422534942627 3.0138227939605713 1.2796489000320435 1.4243707656860352 1.4576246738433838 2.1216881275177
34 5.243226528167725 3.88364839553833 5.597230434417725 2.0826034545898438 2.6421992778778076 0.8679015636444092 1.3845221996307373 1.0856643915176392 2.1413209438323975
35 5.162662982940674 3.8671042919158936 5.435028076171875 1.9406919479370117 2.6670281887054443 0.878606915473938 1.1290162801742554 1.114288330078125 2.3133180141448975
36 5.211693286895752 4.368305206298828 5.318808555603027 2.1028857231140137 2.509026050567627 0.9396551847457886 1.0183122158050537 1.2984105348587036 2.182232618331909
37 5.175295829772949 4.789606094360352 5.082652568817139 1.8789645433425903 2.538886785507202 1.4067922830581665 1.1627531051635742 1.3740090131759644 1.681512475013733
38 5.409243106842041 4.4799418449401855 5.662715911865234 2.1050355434417725 3.032235622406006 1.0947540998458862 1.3354010581970215 1.2384411096572876 1.9074335098266602
39 5.186168193817139 4.385587215423584 5.302795886993408 2.045398473739624 3.1162641048431396 0.9903751611709595 1.2463096380233765 1.3148796558380127 2.278559923171997
40 5.8070855140686035 4.496572971343994 6.094812393188477 1.9608184099197388 3.066222667694092 1.075102686882019 1.4272722005844116 1.3438156843185425 2.0631136894226074
41 5.900354862213135 5.141907691955566 5.978381156921387 1.849256992340088 3.4456193447113037 1.299583077430725 1.2572087049484253 1.365549087524414 1.309632658958435
42 6.010197639465332 5.564791202545166 5.968266010284424 2.0427184104919434 3.326422691345215 1.167724609375 1.644025444984436 1.1937357187271118 1.45473313331604
43 6.084089279174805 5.446927070617676 6.097850322723389 1.8837947845458984 3.140033483505249 1.1115742921829224 1.6372467279434204 1.3850412368774414 1.577704906463623
44 6.119983673095703 5.56217622756958 6.068842887878418 2.062533378601074 2.925135374069214 0.6464482545852661 1.6646249294281006 1.3596593141555786 1.6707311868667603
45 6.233912467956543 5.485432147979736 6.441084861755371 2.2952187061309814 3.267768621444702 0.5559559464454651 1.8356008529663086 1.3098276853561401 1.723284363746643
46 6.561171531677246 5.81938362121582 6.612885475158691 2.480058193206787 3.3082921504974365 0.6067222356796265 1.5707042217254639 1.36203134059906 1.6766146421432495
47 6.2145280838012695 6.068589210510254 5.665013313293457 2.0277836322784424 2.732628107070923 1.1777305603027344 1.6651482582092285 1.1882585287094116 1.6983387470245361
48 6.228359222412109 6.384852886199951 5.504164218902588 2.222820281982422 2.9356958866119385 1.42030930519104 1.2743604183197021 1.1483854055404663 1.4896730184555054
49 6.3931660652160645 6.491868019104004 5.657705783843994 2.016932249069214 2.5269596576690674 1.697748064994812 2.126497507095337 1.2489500045776367 1.5878719091415405
50 6.457253456115723 6.470518112182617 5.854398727416992 2.2227251529693604 3.1499733924865723 1.2509772777557373 1.665852665901184 1.0740382671356201 1.518638253211975
51 6.687970161437988 6.691123962402344 5.881870269775391 2.1412293910980225 2.8800649642944336 0.6059204339981079 1.968491792678833 1.357961893081665 2.0366430282592773
52 6.899374485015869 6.587210178375244 6.520236968994141 2.376901149749756 3.4922497272491455 0.7590791583061218 1.7744626998901367 1.190039873123169 1.908319354057312
53 6.973697185516357 6.213605880737305 6.589579105377197 2.2213380336761475 2.879286289215088 1.1961230039596558 2.518620491027832 1.2332719564437866 2.458404779434204
54 7.047385215759277 6.599809646606445 6.5672831535339355 1.9808281660079956 2.879600763320923 0.848644495010376 1.8924319744110107 1.2189509868621826 2.41459584236145
55 6.836314678192139 6.083070755004883 6.901480197906494 2.049933671951294 2.9636120796203613 1.0198144912719727 2.311995029449463 1.226845622062683 2.8481218814849854
56 6.618625164031982 6.168271064758301 6.478984832763672 1.6451133489608765 2.8765926361083984 0.8390901684761047 2.9294240474700928 1.2783197164535522 2.32187557220459
57 6.349214553833008 5.623175144195557 6.466612339019775 1.709450602531433 2.9698760509490967 1.206908941268921 2.887380838394165 0.9206386208534241 3.2029974460601807
58 6.436575412750244 5.808510780334473 6.502293586730957 1.7998180389404297 3.0576305389404297 0.8737836480140686 2.577077865600586 1.041717767715454 2.5911996364593506
59 6.723181247711182 5.957212924957275 6.658406734466553 1.9330801963806152 2.6681761741638184 0.7967151403427124 2.704833984375 1.4464024305343628 2.801750421524048
60 6.6280999183654785 5.974157333374023 6.546414852142334 1.788480520248413 2.841893196105957 0.9912736415863037 2.275052309036255 1.5429785251617432 2.696272134780884
61 6.865381717681885 6.25203800201416 6.525302410125732 1.6825599670410156 3.1405844688415527 1.135231614112854 2.633484363555908 1.472544550895691 2.898860216140747
62 6.5650434494018555 6.285581588745117 6.1658477783203125 2.1122279167175293 3.2267980575561523 1.1414432525634766 2.5521395206451416 1.7590200901031494 2.994492292404175
63 6.648486137390137 5.894042491912842 6.660680294036865 1.9519412517547607 3.332064628601074 1.030699372291565 2.0992040634155273 1.407084584236145 2.361271858215332
64 6.81500768661499 6.392151355743408 6.496380805969238 2.0498862266540527 3.3918397426605225 1.3141844272613525 2.5261123180389404 1.449021816253662 2.499535322189331
65 6.542639255523682 6.216827392578125 6.206737518310547 2.2993667125701904 3.3569445610046387 1.5486857891082764 2.896899700164795 1.5834970474243164 2.6772282123565674
66 6.158592224121094 5.68087100982666 5.9436845779418945 1.8262211084365845 2.975667715072632 1.0125994682312012 2.6513144969940186 1.4131828546524048 2.725055456161499
67 6.184197902679443 5.805721282958984 5.7669677734375 1.9482141733169556 3.1111698150634766 1.147835612297058 2.037548780441284 1.484626293182373 2.596734046936035
68 6.010936737060547 5.62223482131958 5.796702861785889 1.850406527519226 3.279613971710205 1.1496855020523071 1.7004032135009766 1.838423728942871 2.7368204593658447
69 5.84514856338501 5.4442572593688965 5.770277500152588 1.8575884103775024 3.1976161003112793 0.9058734774589539 1.6871658563613892 1.498030662536621 2.475475549697876
70 6.177370071411133 5.392124652862549 6.300405502319336 1.9261051416397095 3.319751024246216 0.8252385854721069 1.4967561960220337 1.0978988409042358 2.470493793487549
71 6.281240940093994 5.426274299621582 6.529873371124268 2.273433208465576 3.06697678565979 1.283567190170288 1.8813844919204712 1.335078477859497 2.618157148361206
72 6.540945529937744 6.114668369293213 6.451979637145996 2.2928626537323 3.2760636806488037 0.7895299196243286 2.1077184677124023 1.8813252449035645 3.018993854522705
73 6.312220096588135 6.190070629119873 5.929903030395508 2.4362497329711914 2.8042495250701904 1.0678678750991821 2.2234814167022705 1.9783935546875 2.8118045330047607
74 6.552518844604492 6.341246604919434 6.3428263664245605 2.321211338043213 2.751781940460205 1.215917944908142 1.4976142644882202 1.9280734062194824 2.537808418273926
75 6.7022504806518555 6.288956165313721 6.5886969566345215 2.1941423416137695 2.672461748123169 0.7283062934875488 2.5697975158691406 1.6014512777328491 2.3145925998687744
76 6.692756175994873 6.085409164428711 6.822486877441406 1.9535324573516846 2.885014295578003 0.8392228484153748 2.2000486850738525 1.8193010091781616 1.75594961643219
77 6.759226322174072 6.130417823791504 6.7215447425842285 2.001507520675659 3.037809133529663 1.1680033206939697 1.9931501150131226 1.7537226676940918 2.0303900241851807
78 6.791701316833496 6.372069358825684 6.667218208312988 2.176410675048828 2.7481045722961426 1.2953104972839355 1.9808241128921509 1.7583210468292236 2.5712873935699463
79 6.440062522888184 6.308712959289551 6.22489595413208 1.7931923866271973 3.0761940479278564 1.1501314640045166 2.650959014892578 1.5970187187194824 2.3621528148651123
80 6.743480682373047 6.475660800933838 6.528909683227539 2.3554751873016357 3.1042652130126953 0.7709646821022034 2.2976560592651367 1.6604241132736206 2.850965738296509
81 6.797269344329834 6.5086750984191895 6.607168197631836 2.2061030864715576 3.246464967727661 1.0724540948867798 2.1067731380462646 1.5237278938293457 2.442582845687866
82 6.769721031188965 6.691416263580322 6.442992687225342 2.507387399673462 3.08943510055542 1.0224440097808838 1.6526458263397217 1.6396478414535522 3.2790260314941406
83 6.692265033721924 6.772820949554443 6.302175998687744 2.529473066329956 2.8491084575653076 0.8357210159301758 2.2167677879333496 1.3406598567962646 2.850860357284546
84 6.692760467529297 6.602684020996094 6.345961570739746 2.714769124984741 2.6745259761810303 1.376481294631958 2.5651419162750244 1.249907374382019 3.182037830352783
85 6.509515762329102 6.292778491973877 6.165568828582764 3.125537395477295 2.739555835723877 0.6769208312034607 3.3512845039367676 1.6205531358718872 2.9240331649780273
86 6.604508399963379 6.608473300933838 6.22603702545166 3.214354991912842 3.1264779567718506 1.0620596408843994 2.0054807662963867 1.579132080078125 3.562288522720337
87 6.676637649536133 6.73232364654541 6.147778034210205 3.024015426635742 3.0220768451690674 0.7412292957305908 2.2539470195770264 2.014500141143799 3.808382749557495
88 6.611440181732178 6.643950939178467 6.064430236816406 2.5252954959869385 2.802795886993408 0.8066476583480835 2.541130542755127 2.461491107940674 3.5171916484832764
89 6.327439308166504 6.1443681716918945 6.053264617919922 2.528196096420288 2.7042112350463867 1.3265290260314941 2.6665515899658203 2.0790696144104004 3.6001925468444824
90 6.3673882484436035 6.264058589935303 5.968155384063721 2.6114730834960938 2.584035873413086 0.6203240156173706 2.338981866836548 2.183615207672119 4.30672025680542
91 6.3680644035339355 6.256657123565674 5.96953010559082 2.5508995056152344 2.461829662322998 0.6886754631996155 1.972570776939392 2.26850962638855 3.9483890533447266
92 6.212425708770752 6.201294422149658 5.8109002113342285 2.6631932258605957 2.646533250808716 0.5616276264190674 2.246525764465332 1.9759348630905151 3.429579734802246
93 6.324957370758057 6.0604753494262695 5.912569522857666 2.5433244705200195 2.538135290145874 0.5868268013000488 2.0980074405670166 1.6244393587112427 3.0573983192443848
94 6.336996555328369 5.93701171875 5.972029209136963 2.4190433025360107 2.6040401458740234 0.9134562611579895 2.504716157913208 1.615655541419983 3.618353843688965
95 6.23543119430542 5.867300510406494 5.874508380889893 1.99667227268219 2.697415351867676 0.8979538083076477 2.230905055999756 1.5236070156097412 3.2292582988739014
96 6.425992488861084 5.764366149902344 6.395895957946777 2.216686487197876 2.7775797843933105 1.3303645849227905 2.801130533218384 1.6059765815734863 3.311866044998169
97 6.209848403930664 5.594443321228027 6.341991424560547 2.023195266723633 2.8880085945129395 0.8616786599159241 1.7869954109191895 1.611782431602478 3.0734872817993164
98 6.422979831695557 5.63938045501709 6.657725811004639 2.1517186164855957 2.701737642288208 0.9235073924064636 1.9004851579666138 1.2089264392852783 3.4203035831451416
99 6.609488487243652 5.925069332122803 6.564633369445801 2.2697641849517822 2.6847574710845947 0.7551753520965576 2.1948060989379883 1.48896062374115 3.055905818939209
100 6.811947345733643 6.041702747344971 6.6645026206970215 2.661672830581665 2.544745922088623 1.2763175964355469 2.109684467315674 1.6811603307724 2.922224283218384
101 6.753142356872559 5.9977264404296875 6.537187099456787 2.6589138507843018 2.8138811588287354 1.5864592790603638 2.0993707180023193 1.6368613243103027 3.5880255699157715
102 6.744844436645508 6.091804504394531 6.259274959564209 2.9012231826782227 2.976233959197998 0.7006480693817139 1.923210620880127 1.8833235502243042 4.5723371505737305
103 6.578012943267822 5.760964870452881 6.216929912567139 2.469135046005249 2.642204523086548 0.859986424446106 1.7957743406295776 1.9500048160552979 3.9777987003326416
104 6.908170223236084 5.871007919311523 6.741175651550293 2.3427391052246094 2.654188394546509 1.0592468976974487 2.232107639312744 1.8668394088745117 4.073399543762207
105 6.9033522605896 5.790769100189209 6.94978666305542 2.355539560317993 2.7363874912261963 1.2024517059326172 2.0118350982666016 1.6138471364974976 4.875845909118652
106 7.043295383453369 5.886427402496338 7.090216636657715 2.321777820587158 2.701014995574951 0.9899204969406128 2.0718281269073486 2.0702972412109375 4.354951858520508
107 7.041752815246582 5.976569175720215 7.246992111206055 2.4879343509674072 2.6147420406341553 1.204153060913086 2.1852242946624756 2.049031972885132 4.465258598327637
108 7.148009300231934 6.200752258300781 7.30235481262207 2.323554039001465 2.631298542022705 1.6885722875595093 2.2816083431243896 2.0551071166992188 4.749659061431885
109 6.971583366394043 6.160367488861084 7.067583084106445 2.868102550506592 2.746816635131836 1.4017117023468018 1.90050208568573 1.9228012561798096 4.104080677032471
110 7.0760674476623535 6.320718765258789 7.1396260261535645 2.8443219661712646 2.8337669372558594 1.2954500913619995 1.668845295906067 2.668463945388794 4.420357704162598
111 7.046143531799316 5.724828243255615 7.264227867126465 2.667745351791382 2.621490478515625 1.087020754814148 1.783006191253662 2.031122922897339 3.9706802368164063
112 7.16079044342041 6.023305416107178 7.3392157554626465 2.661365270614624 2.844860076904297 1.0048069953918457 1.6609084606170654 2.3453094959259033 4.383706569671631
113 7.263517379760742 6.336446762084961 7.184379577636719 3.012089252471924 2.7205350399017334 1.1951634883880615 1.5091361999511719 2.068812131881714 4.171249866485596
114 7.0591583251953125 5.989597797393799 7.294068813323975 3.0196123123168945 2.7124483585357666 0.9839956164360046 1.4713445901870728 2.2091944217681885 4.209098815917969
115 7.124675750732422 5.928825855255127 7.320619583129883 2.8319244384765625 2.993000030517578 1.1742851734161377 1.401132345199585 2.030674934387207 4.170931339263916
116 7.280008316040039 6.0588908195495605 7.421098232269287 2.4999899864196777 3.2115533351898193 1.00031316280365 1.4666130542755127 2.1565656661987305 4.027273654937744
117 7.48930549621582 6.130002498626709 7.706629276275635 2.3799591064453125 3.0649123191833496 1.1558947563171387 1.526233196258545 2.4161899089813232 3.270195722579956
118 7.711230278015137 6.4315948486328125 7.749904632568359 2.7677230834960938 3.3674967288970947 1.087537169456482 1.1600466966629028 2.20879864692688 3.359938144683838
119 7.5833916664123535 6.611541748046875 7.496573448181152 3.124932050704956 3.298646926879883 1.1293327808380127 1.2659510374069214 2.3982648849487305 3.2566423416137695
120 7.747407913208008 6.691477298736572 7.6991400718688965 3.2193922996520996 3.4283318519592285 0.9918466806411743 1.6280590295791626 2.177159547805786 3.1085667610168457
121 7.599180698394775 6.516358852386475 7.342897415161133 3.2410027980804443 3.23201847076416 0.9101926684379578 1.0730103254318237 2.2231664657592773 3.8529117107391357
122 7.523960590362549 6.509084224700928 7.236823081970215 3.2138397693634033 3.474788188934326 0.7052419781684875 1.3753865957260132 2.1756465435028076 3.5424208641052246
123 7.574590682983398 6.529201984405518 7.13010311126709 3.024714708328247 3.478492498397827 0.7956697940826416 2.0369348526000977 2.3215885162353516 3.5141191482543945
124 7.502889633178711 6.555286884307861 7.248237609863281 2.9521353244781494 3.2628610134124756 0.8374996781349182 1.710846185684204 2.457901954650879 4.073822498321533
125 7.53523063659668 6.770721435546875 7.297304630279541 3.074460983276367 3.363496780395508 0.9666054248809814 1.4098269939422607 3.1703829765319824 4.156296730041504
126 7.644100666046143 6.775498867034912 7.46299409866333 3.059450626373291 3.2467494010925293 0.6939598321914673 1.4040528535842896 2.7525596618652344 3.958258628845215
127 7.386081218719482 6.667982578277588 7.2771382331848145 2.9032645225524902 3.294236421585083 0.7325474619865417 1.2092134952545166 2.7133121490478516 3.677375316619873
128 7.339117050170898 6.854405879974365 7.085322856903076 3.3401083946228027 3.2734851837158203 0.9199420809745789 1.631543755531311 3.0789194107055664 3.481180191040039
129 7.505227088928223 6.78602409362793 7.273768901824951 3.241602897644043 3.240257740020752 0.684187114238739 1.1410335302352905 3.2659597396850586 3.4161760807037354
130 7.465052127838135 6.948734760284424 7.099960803985596 3.477555751800537 3.171807289123535 0.9084386229515076 1.069492220878601 2.8676021099090576 3.7083966732025146
131 7.399105548858643 6.872684478759766 7.217238903045654 3.6609561443328857 3.358457326889038 0.6681013703346252 1.4211899042129517 2.564645767211914 3.800581932067871
132 7.56545352935791 6.9838480949401855 7.206514835357666 3.926778793334961 3.3048620223999023 0.7674516439437866 1.700127124786377 2.614215850830078 3.791022777557373
133 7.525533676147461 6.955394744873047 7.119872570037842 3.5302481651306152 3.365565299987793 0.8699378967285156 1.4331293106079102 2.502262830734253 3.3876075744628906
134 7.499048709869385 6.84219217300415 7.205663204193115 3.4109106063842773 3.2071728706359863 0.788881242275238 1.8718398809432983 2.5037193298339844 3.336230516433716
135 6.963083267211914 6.653575897216797 6.453393459320068 3.3609371185302734 3.2339868545532227 0.7389004826545715 1.0828546285629272 2.658611297607422 3.39788556098938
136 7.356845378875732 6.976319313049316 6.833236217498779 3.355009078979492 3.100675344467163 1.1029198169708252 1.2903250455856323 2.8080217838287354 3.668287992477417
137 7.528077602386475 7.117496967315674 6.92227840423584 3.572544813156128 3.311227560043335 1.023638129234314 1.1486090421676636 2.763479471206665 4.025314807891846
138 7.40911865234375 6.8124189376831055 6.925112247467041 3.5208866596221924 3.2637686729431152 1.002488613128662 1.1324461698532104 3.196014881134033 3.5099475383758545
139 7.517756938934326 6.9695258140563965 7.073903560638428 3.4226486682891846 3.4897937774658203 0.9382463693618774 1.3561958074569702 2.9432613849639893 3.7425456047058105
140 7.5972065925598145 6.812267780303955 7.349618434906006 3.4942166805267334 3.5126001834869385 1.1962636709213257 1.5029981136322021 2.980537176132202 3.4935290813446045
141 7.8409013748168945 6.895249366760254 7.374326705932617 2.9454660415649414 3.34945011138916 0.8641921281814575 1.0904524326324463 3.1632211208343506 3.8074004650115967
142 7.938588619232178 7.109384536743164 7.386266231536865 3.3718929290771484 3.4772846698760986 1.13377046585083 1.3605698347091675 3.2514307498931885 3.858187437057495
143 7.794967174530029 7.031518936157227 7.360718727111816 3.373857021331787 3.827671766281128 1.0808740854263306 1.424869179725647 2.9362034797668457 3.5531163215637207
144 7.80221700668335 7.132484436035156 7.473699569702148 3.426330327987671 3.7157340049743652 1.2424284219741821 1.121953010559082 2.732191324234009 3.637667179107666
145 7.824778079986572 7.0735979080200195 7.4217963218688965 3.365798234939575 3.5302515029907227 0.9785253405570984 1.0059362649917603 3.0799145698547363 3.865774154663086
146 8.066162109375 7.234681129455566 7.6285881996154785 3.4563586711883545 3.6652891635894775 1.293387532234192 0.9689252376556396 2.940398931503296 4.03394889831543
147 7.761044979095459 6.952759742736816 7.5631489753723145 3.513958692550659 3.858649253845215 1.2117999792099 1.084188461303711 2.7300984859466553 3.7767789363861084
148 7.962042808532715 7.154344081878662 7.667945861816406 3.3874809741973877 4.0230937004089355 1.0486643314361572 1.1602879762649536 2.743190050125122 3.8624539375305176
149 7.774080753326416 7.007384777069092 7.294527053833008 3.4825310707092285 3.904019832611084 0.8048514127731323 1.4775288105010986 3.1428821086883545 3.8859479427337646
150 7.8997697830200195 7.092528343200684 7.443061828613281 3.56762433052063 3.580904006958008 0.8663828372955322 1.378288984298706 3.0653464794158936 3.178863525390625
151 7.832251071929932 6.808528900146484 7.531161785125732 3.6595187187194824 3.6961655616760254 1.08135187625885 1.8814457654953003 3.014730453491211 3.371361255645752
152 7.914408206939697 6.995980739593506 7.49677848815918 3.608466863632202 3.697106122970581 1.0522511005401611 1.0720492601394653 3.0217647552490234 3.2895116806030273
153 8.001439094543457 6.919314861297607 7.617920875549316 3.2275073528289795 3.4248361587524414 1.4441988468170166 1.0908187627792358 2.779467821121216 3.7543060779571533
154 7.957559108734131 6.7336554527282715 7.769070625305176 3.2904248237609863 3.650320529937744 1.2630183696746826 1.0742164850234985 2.529707908630371 3.774278163909912
155 7.631276607513428 6.517946243286133 7.227606773376465 3.14768385887146 3.7758612632751465 1.131235957145691 0.9808416962623596 2.6376640796661377 4.049169063568115
156 7.696722030639648 6.645934104919434 7.297848224639893 3.162646532058716 3.767371892929077 1.1639513969421387 1.000028371810913 2.656261444091797 3.392498254776001
157 8.020419120788574 6.99352502822876 7.506493091583252 3.250537633895874 3.8055596351623535 1.093143343925476 1.046294927597046 2.7572081089019775 3.0555758476257324
158 7.921288967132568 6.859560012817383 7.597621440887451 3.4575984477996826 3.864290237426758 1.229828119277954 0.8534729480743408 2.4796297550201416 3.110234022140503
159 8.171590805053711 7.163668632507324 7.545956134796143 3.4479007720947266 3.906636953353882 1.0947723388671875 1.1647604703903198 2.5704495906829834 3.3701865673065186
160 8.002716064453125 7.039107799530029 7.508276462554932 3.611855983734131 4.02037239074707 1.348530888557434 0.8938204050064087 2.821367025375366 3.329735517501831
161 7.881017684936523 6.8035888671875 7.640181064605713 3.397589921951294 4.111201763153076 1.2933685779571533 1.1733582019805908 2.699152708053589 2.9552431106567383
162 7.924983978271484 6.802844047546387 7.635873317718506 3.4794251918792725 4.068382263183594 1.3951785564422607 1.0836199522018433 2.5818066596984863 2.8850018978118896
163 7.785552978515625 7.112135410308838 7.55861759185791 3.7782366275787354 3.7815213203430176 1.0987275838851929 1.0809038877487183 2.6058621406555176 2.738886594772339
164 7.795778274536133 6.730487823486328 7.789211750030518 3.1710736751556396 3.7309560775756836 0.9393859505653381 1.0076971054077148 2.59658145904541 3.128999710083008
165 7.7866902351379395 6.607999801635742 7.544470310211182 3.20235276222229 3.780032157897949 1.1358227729797363 1.036120057106018 2.3084332942962646 3.159921646118164
166 7.612013339996338 6.6501898765563965 6.928288459777832 3.2941205501556396 3.724170207977295 1.0257173776626587 1.3889883756637573 2.5007426738739014 3.181321144104004
167 7.919217109680176 7.057280540466309 7.4692840576171875 3.4055697917938232 3.877596378326416 1.497158169746399 1.372190237045288 2.922358989715576 3.4287524223327637
168 7.833693504333496 6.655921936035156 7.513027191162109 3.4519808292388916 3.9992990493774414 0.9899875521659851 1.5729360580444336 2.575312376022339 3.203003406524658
169 8.028077125549316 6.950266361236572 7.750430107116699 3.4308905601501465 4.118730068206787 1.2786506414413452 1.4592902660369873 2.393084764480591 3.2482216358184814
170 7.90575647354126 6.96622896194458 7.511324405670166 3.536526679992676 3.8658883571624756 0.7261170148849487 1.1791754961013794 2.0993261337280273 3.1349873542785645
171 8.070228576660156 7.036118984222412 7.6173481941223145 3.5391809940338135 3.6001667976379395 1.242416501045227 1.177750587463379 2.3478426933288574 3.3430941104888916
172 8.325667381286621 6.883042812347412 8.110382080078125 3.5191164016723633 4.076650619506836 1.0044039487838745 1.718613862991333 2.1651620864868164 3.1053543090820313
173 8.103291511535645 6.765786170959473 7.888400554656982 3.4991796016693115 3.9935648441314697 0.9851542711257935 1.197645664215088 2.461822509765625 2.8486123085021973
174 8.081671714782715 7.016047954559326 7.70963716506958 3.5534934997558594 3.940546989440918 1.0481659173965454 0.9560694098472595 2.484851121902466 2.765058755874634
175 8.122535705566406 7.094409942626953 7.745136737823486 3.8502089977264404 3.8165366649627686 0.9367764592170715 0.7511208057403564 2.7506415843963623 3.1502292156219482
176 8.063281059265137 6.983927249908447 7.659623622894287 3.678431987762451 3.7495784759521484 1.3099613189697266 0.9931421875953674 2.731902599334717 2.6074635982513428
177 7.7187418937683105 6.993380069732666 7.380985736846924 4.179184913635254 3.7161152362823486 1.2450811862945557 0.8261271715164185 2.685648202896118 2.7230782508850098
178 7.910338401794434 7.233058452606201 7.3777079582214355 3.882581949234009 3.7563960552215576 0.8686084151268005 0.7770717144012451 2.6711716651916504 2.848210334777832
179 8.01773452758789 6.960704803466797 7.947749137878418 3.73258376121521 3.7649457454681396 0.927767276763916 0.8022524118423462 2.522460699081421 2.766155242919922
180 7.808785915374756 6.849482536315918 7.471990585327148 3.5178325176239014 3.616767406463623 0.8286179900169373 0.8823774456977844 2.6128761768341064 3.0275063514709473
181 7.794392108917236 6.940157890319824 7.344158172607422 3.629756450653076 3.7080347537994385 0.9669995307922363 0.8126730918884277 2.5056166648864746 3.1187949180603027
182 7.697736740112305 6.894576072692871 7.359554290771484 3.2727715969085693 3.788846492767334 0.9103593230247498 0.9961565732955933 2.5881638526916504 2.9830098152160645
183 7.650618076324463 6.992203712463379 6.907904624938965 3.566542387008667 3.8466858863830566 1.010650396347046 0.8465869426727295 2.5448734760284424 3.0381019115448
184 7.363944053649902 6.756054878234863 6.846834659576416 3.2957184314727783 3.638180732727051 1.109405755996704 0.7330159544944763 2.953270435333252 3.0458154678344727
185 7.61081600189209 7.050029754638672 6.9614715576171875 3.111072540283203 3.775399923324585 0.8479774594306946 0.9134504199028015 3.047685384750366 3.2256269454956055
186 7.5745320320129395 6.928976058959961 7.124654293060303 3.358035087585449 3.9751737117767334 1.1869988441467285 0.8525587320327759 2.9567949771881104 3.2052359580993652
187 7.509321689605713 6.671876430511475 6.9272074699401855 3.1726109981536865 3.87512469291687 1.6143132448196411 0.8456059098243713 2.973194122314453 3.4824438095092773
188 7.966211795806885 7.129049777984619 7.319343566894531 3.574451446533203 3.9224491119384766 1.5831595659255981 1.0548099279403687 3.0370209217071533 3.685194492340088
189 8.051896095275879 7.053122043609619 7.436278343200684 3.257784843444824 3.8612172603607178 1.192580223083496 0.8578911423683167 2.883953332901001 3.6768133640289307
190 8.146724700927734 6.975620746612549 7.598788261413574 2.9865636825561523 3.851284980773926 1.4394809007644653 0.8004577159881592 2.9170167446136475 3.7024424076080322
191 8.086316108703613 7.003026962280273 7.699413299560547 3.308476209640503 3.858804941177368 2.073464870452881 0.7277432084083557 2.8076908588409424 4.164586067199707
192 7.946477890014648 6.962238311767578 7.429197788238525 3.096940279006958 3.917124032974243 1.1610655784606934 0.8635135293006897 2.652672529220581 3.8466405868530273
193 8.022409439086914 7.01978063583374 7.425344467163086 3.0621442794799805 3.6952738761901855 1.4554998874664307 0.7308804392814636 2.5792267322540283 3.6654155254364014
194 8.233307838439941 7.24721097946167 7.623178005218506 3.2321975231170654 4.01848030090332 1.4408832788467407 0.7859188914299011 2.589406967163086 3.269321918487549
195 7.645936965942383 7.285465240478516 6.667839050292969 3.3531675338745117 3.7255640029907227 1.0809040069580078 0.7566465735435486 2.6564841270446777 3.186068058013916
196 7.6179375648498535 7.283779621124268 6.5990071296691895 3.4854702949523926 3.7910408973693848 1.4779733419418335 0.759010910987854 2.5068280696868896 3.6258206367492676
197 7.755515098571777 7.2489519119262695 6.83868932723999 3.657494306564331 3.818091630935669 1.9842746257781982 0.8962939977645874 2.7403159141540527 3.6491940021514893
198 8.224570274353027 7.383866310119629 7.222666263580322 3.557375192642212 3.8290388584136963 1.4333361387252808 1.1539605855941772 2.7039027214050293 3.4047834873199463
199 8.196335792541504 7.809817790985107 7.151865005493164 3.710028886795044 3.8824007511138916 1.3339494466781616 1.3930290937423706 2.790689468383789 3.7080743312835693
200 8.336138725280762 7.492877960205078 7.464680194854736 3.3959097862243652 3.672520637512207 1.0049690008163452 0.879880428314209 2.6194186210632324 3.401615619659424
201 8.097477912902832 7.197582244873047 7.339128017425537 3.327308177947998 3.846100091934204 1.1843570470809937 0.8942064642906189 2.5009796619415283 3.544786214828491
202 7.941215515136719 7.199018955230713 7.277669906616211 3.5303428173065186 3.8211774826049805 1.5451706647872925 0.9921020865440369 2.6943352222442627 3.6578853130340576
203 7.671432971954346 7.1885833740234375 7.0195536613464355 3.265510082244873 3.6644980907440186 1.6434500217437744 1.0512220859527588 2.6610910892486572 3.581676483154297
204 7.7303948402404785 7.127694606781006 7.153844833374023 3.032536506652832 3.605430841445923 1.0049304962158203 1.0873501300811768 2.6260502338409424 3.538743019104004
205 7.6584930419921875 6.993589878082275 6.956690311431885 3.1623406410217285 3.6041183471679688 1.093858242034912 0.8914709091186523 2.6403098106384277 3.9182727336883545
206 7.3161115646362305 6.757330417633057 6.4873738288879395 2.8708536624908447 3.3935580253601074 1.1642183065414429 0.8894043564796448 2.4409072399139404 3.615756034851074
207 7.569587230682373 6.855164527893066 6.58504056930542 3.015709400177002 3.53549861907959 1.5296820402145386 0.8193978071212769 2.571052074432373 3.863023281097412
208 7.80716609954834 7.062316417694092 7.029656410217285 3.256802797317505 3.966113328933716 1.6119940280914307 1.0682679414749146 2.619933605194092 3.6223955154418945
209 7.365156650543213 6.5957417488098145 6.963710308074951 2.8868234157562256 3.7555899620056152 1.2561198472976685 1.1031649112701416 2.5404906272888184 4.075772762298584
210 7.427518367767334 6.523834705352783 6.892647743225098 2.8766913414001465 3.78993821144104 1.2803791761398315 0.7873845100402832 3.3263070583343506 4.353274822235107
211 7.134303092956543 6.644257545471191 6.425703048706055 2.74462628364563 3.7617573738098145 1.5541884899139404 0.8140072226524353 2.8942553997039795 3.9502274990081787
212 7.412057876586914 6.934210300445557 6.5026021003723145 3.0911011695861816 3.898242950439453 0.9565181732177734 0.871982216835022 3.0017945766448975 4.186349868774414
213 7.1922688484191895 6.873673439025879 6.115616321563721 2.8947083950042725 3.778538465499878 0.8710851073265076 0.8844828009605408 2.5523717403411865 3.9916324615478516
214 7.347363471984863 7.158456802368164 6.191371917724609 3.1442296504974365 3.718843460083008 1.2941945791244507 0.9796656966209412 2.661238431930542 4.317101001739502
215 7.067205429077148 7.021470069885254 5.877712726593018 3.0989372730255127 3.6646034717559814 1.273886799812317 0.8232889175415039 3.2692906856536865 4.175271987915039
216 7.022269248962402 6.986189842224121 5.668875217437744 3.277367115020752 3.45743727684021 1.5182877779006958 0.9062411785125732 2.7183189392089844 4.166554927825928
217 7.095854759216309 6.998541355133057 5.763026237487793 3.254157066345215 3.149571657180786 1.3944190740585327 0.8305508494377136 2.94539737701416 4.122931003570557
218 7.011350154876709 6.731837749481201 5.824041366577148 3.279600143432617 2.9931294918060303 1.2122118473052979 1.189155101776123 3.1221559047698975 4.045024394989014
219 7.317366123199463 6.862353801727295 5.938671588897705 3.0469985008239746 3.1654365062713623 1.2138752937316895 0.8033230304718018 2.739011526107788 3.7834529876708984
220 7.327939033508301 6.829956531524658 6.19994592666626 2.966871738433838 3.290696859359741 1.161048173904419 0.9484482407569885 3.001220226287842 3.927812337875366
221 6.976596355438232 6.908884525299072 5.666436672210693 2.9888010025024414 3.295797109603882 0.993390679359436 0.9802795052528381 2.950889825820923 3.860163450241089
222 6.90239143371582 6.762661933898926 5.854001998901367 2.7486064434051514 3.379462718963623 0.9571314454078674 0.9702790379524231 2.700810432434082 3.2786691188812256
223 7.080121040344238 7.131069183349609 5.781741142272949 3.297243118286133 3.1707005500793457 1.208631992340088 1.2413321733474731 2.7043347358703613 3.306429147720337
224 7.030094623565674 6.912944793701172 5.741791725158691 2.9374895095825195 3.2402031421661377 1.0656249523162842 1.0344014167785645 2.858132839202881 3.3042001724243164
225 7.052104949951172 6.934779644012451 5.745575428009033 2.865089178085327 3.314258337020874 1.1635136604309082 0.8380582332611084 2.7420947551727295 3.4786465167999268
226 6.789798259735107 6.8433427810668945 5.680329322814941 3.021432399749756 3.3802032470703125 1.0904529094696045 1.2492263317108154 2.9440224170684814 3.4988086223602295
227 6.94177770614624 6.934325218200684 5.795281410217285 2.956357717514038 3.2977495193481445 0.9751824140548706 1.0032095909118652 2.3514418601989746 3.3933968544006348
228 7.0892438888549805 6.853610515594482 5.906144142150879 2.7777557373046875 3.345219612121582 1.21070396900177 0.8710802793502808 2.133918523788452 3.3622076511383057
229 7.323579788208008 6.9289655685424805 6.22554349899292 2.690037488937378 3.5996437072753906 1.0660661458969116 1.0475618839263916 1.9865373373031616 3.3143012523651123
230 7.59503698348999 7.212211608886719 6.21462869644165 2.7156853675842285 3.33921217918396 0.9019507765769958 1.1461291313171387 2.380222797393799 3.353165626525879
231 7.468035697937012 6.929897785186768 6.166729927062988 2.773974657058716 3.390956401824951 0.9514704942703247 1.0378907918930054 1.9302163124084473 3.3225536346435547
232 7.212469100952148 6.865249156951904 6.093871593475342 3.2213871479034424 3.277431011199951 0.8510916233062744 1.4897713661193848 1.8073607683181763 3.2650299072265625
233 7.108408451080322 6.792148590087891 6.112029075622559 2.8796985149383545 3.203049898147583 0.9003180861473083 1.2019755840301514 1.936265468597412 3.2727818489074707
234 7.362157344818115 6.864471435546875 6.58109188079834 3.003119468688965 3.2273669242858887 1.0143558979034424 1.5498135089874268 2.130183458328247 3.314154863357544
235 7.168878555297852 6.719667434692383 6.517759323120117 2.753861665725708 3.599087715148926 1.00185227394104 1.3574692010879517 1.9906715154647827 3.035144567489624
236 7.230325222015381 6.728649616241455 6.55933141708374 2.8087124824523926 3.788708448410034 0.967469334602356 1.8378055095672607 2.030492067337036 2.9388136863708496
237 7.177946090698242 6.827761173248291 6.350485324859619 3.1025593280792236 3.614173412322998 0.998471736907959 1.6000086069107056 2.2828104496002197 3.1431829929351807
238 7.259964466094971 6.740701198577881 6.42693567276001 2.6398537158966064 3.815782308578491 0.9561384320259094 1.5501608848571777 2.442568778991699 3.3640735149383545
239 6.989674091339111 6.701750755310059 6.109142303466797 2.772050619125366 3.6268935203552246 1.0296138525009155 1.0627809762954712 2.125605344772339 3.408346176147461
240 6.859382629394531 6.550911903381348 5.795802116394043 2.852771759033203 3.256683588027954 0.8904147744178772 1.4322493076324463 2.0642333030700684 3.5141050815582275
241 7.080151557922363 6.741218566894531 5.99999475479126 3.0885040760040283 3.4430415630340576 0.9136164784431458 1.0910042524337769 2.072159767150879 3.204829216003418
242 7.221441268920898 6.985767841339111 5.995046615600586 3.320131540298462 3.133854627609253 0.924757719039917 1.3432166576385498 1.8581132888793945 3.2810750007629395
243 7.30622673034668 6.86874532699585 6.1768717765808105 2.8701212406158447 3.441899061203003 1.0596987009048462 1.4178290367126465 1.7262345552444458 3.372462749481201
244 7.527215957641602 6.926294803619385 6.494252681732178 2.7672832012176514 3.3571670055389404 1.0265854597091675 1.4042322635650635 1.8580684661865234 3.070744276046753
245 7.280620098114014 6.9575629234313965 6.165559768676758 3.096338987350464 3.236966133117676 1.2133057117462158 1.3821204900741577 2.2211265563964844 2.9154775142669678
246 7.270390033721924 6.923229217529297 6.323963642120361 2.7873685359954834 3.3765182495117188 1.1042354106903076 1.2875628471374512 2.009766101837158 2.6576550006866455
247 7.206657409667969 6.6651129722595215 6.632482051849365 2.5299746990203857 3.41123104095459 0.9728997945785522 1.3113884925842285 2.049778461456299 2.7949585914611816
248 7.202152729034424 6.738676071166992 6.571600914001465 2.4990944862365723 3.4204294681549072 1.0152859687805176 1.6488542556762695 2.0976343154907227 3.0185959339141846
249 7.183732986450195 6.865674018859863 6.521799564361572 2.84267520904541 3.434659957885742 0.8598077297210693 1.6235579252243042 2.102663040161133 2.9319450855255127
250 7.177495002746582 6.836364269256592 6.3689470291137695 2.7079756259918213 3.255781650543213 1.0664616823196411 1.545655608177185 2.0113584995269775 2.894908905029297
251 7.182602405548096 6.827855587005615 6.391244411468506 2.89048171043396 3.2468011379241943 1.0910707712173462 1.628414511680603 2.0068602561950684 2.787672996520996
252 7.183643341064453 6.502815246582031 6.567530155181885 2.7417590618133545 3.297605276107788 1.4223383665084839 1.580726146697998 2.5988290309906006 2.795459508895874
253 7.1748528480529785 6.702294826507568 6.41501522064209 2.8732268810272217 3.181838035583496 1.5325220823287964 1.626678705215454 2.218740224838257 3.021815776824951
254 7.208382606506348 6.558775424957275 6.4140472412109375 3.0281341075897217 3.3148844242095947 1.2122105360031128 1.695878505706787 2.2189977169036865 3.2425804138183594
255 7.451969146728516 6.901548862457275 6.813436985015869 3.065847396850586 3.404376268386841 1.0946524143218994 1.4643224477767944 2.0847699642181396 3.147331953048706
256 7.52548885345459 6.948486804962158 7.018240451812744 2.912076950073242 3.581151008605957 1.1377322673797607 1.5796462297439575 2.4340429306030273 3.1325478553771973
257 7.569943428039551 6.738370895385742 7.066593647003174 2.5782461166381836 3.379815101623535 1.1625622510910034 1.844733476638794 2.1799097061157227 3.115969657897949
258 7.829310417175293 6.984118938446045 7.520576000213623 2.496011257171631 3.4760677814483643 0.8706933856010437 1.669417381286621 2.2609667778015137 3.0592968463897705
259 7.392614364624023 6.769462585449219 7.040919303894043 2.702014207839966 3.426954746246338 1.2236534357070923 1.424956202507019 2.485081672668457 3.196308135986328
260 7.605574607849121 6.858442783355713 7.235652446746826 2.6723110675811768 3.382794141769409 0.7494710683822632 1.7064882516860962 2.162869453430176 3.625913619995117
261 7.613578796386719 6.765798091888428 7.254031181335449 2.7410924434661865 3.2985122203826904 1.2614154815673828 1.7475334405899048 2.2490861415863037 3.535043716430664
262 7.499234676361084 6.863706111907959 6.863925457000732 2.748663902282715 3.2420244216918945 1.4412567615509033 1.683782935142517 2.198582410812378 3.151644229888916
263 7.356001377105713 6.613807678222656 6.907114028930664 2.5930283069610596 3.530355215072632 1.418821096420288 1.806601881980896 1.9811986684799194 2.9671807289123535
264 7.607073783874512 6.792264461517334 6.9242987632751465 2.791034698486328 3.2946300506591797 1.148234248161316 1.4692869186401367 2.2425060272216797 3.644412040710449
265 7.408132553100586 6.563878059387207 6.965395927429199 2.62363338470459 3.3042376041412354 1.7838894128799438 1.511532187461853 2.117934226989746 3.6025004386901855
266 7.6059675216674805 6.678149223327637 6.786342620849609 2.8046932220458984 3.2177159786224365 1.8290804624557495 1.686707854270935 2.1354453563690186 3.3706934452056885
267 7.617776870727539 6.6386895179748535 6.705183029174805 2.6755833625793457 3.3493857383728027 1.830008864402771 1.5765966176986694 2.242868661880493 3.6181697845458984
268 7.845139980316162 6.692081928253174 7.12272834777832 2.7502872943878174 3.3254714012145996 1.769465446472168 1.6671050786972046 2.0001254081726074 3.5920982360839844
269 7.507015228271484 6.542194366455078 6.648131847381592 2.6548690795898438 3.4231700897216797 1.9012354612350464 1.8675955533981323 1.8283753395080566 3.4922733306884766
270 7.410192489624023 6.395936965942383 6.865878105163574 2.621161460876465 3.6438941955566406 1.2767369747161865 1.5174146890640259 1.4250797033309937 3.5624938011169434
271 7.463030815124512 6.542466640472412 6.9153571128845215 2.7248122692108154 3.36930513381958 1.2446162700653076 1.441047191619873 1.9051824808120728 3.4800870418548584
272 7.526618957519531 6.540682315826416 7.004476070404053 2.7392711639404297 3.770596504211426 1.634766697883606 1.7699637413024902 2.071777582168579 3.278891086578369
273 7.4659271240234375 6.475244998931885 6.98053503036499 2.3972089290618896 3.7994096279144287 1.2426625490188599 1.6765111684799194 1.7836228609085083 2.9421463012695313
274 7.814728736877441 6.834852695465088 7.327714443206787 2.32916259765625 3.8901500701904297 0.9121984839439392 1.693711519241333 1.9665309190750122 2.859084129333496
275 7.794922828674316 6.7233476638793945 7.407742500305176 2.4182448387145996 3.7075765132904053 1.1405519247055054 1.7406988143920898 2.288466215133667 3.040720224380493
276 7.664182186126709 6.545826435089111 7.297666072845459 2.3237035274505615 4.011723518371582 1.170193076133728 1.7545249462127686 1.7793140411376953 2.818551778793335
277 7.653204917907715 6.5210700035095215 7.476149559020996 2.549799680709839 4.083220958709717 1.6793805360794067 1.9365806579589844 2.0202841758728027 2.8532750606536865
278 7.493141174316406 6.347105979919434 7.530123710632324 2.2155230045318604 4.128890037536621 1.2254811525344849 1.8346476554870605 1.9050865173339844 3.0385379791259766
279 8.038324356079102 6.587021827697754 8.071537971496582 2.3408143520355225 4.309548854827881 0.8582502603530884 1.8091603517532349 1.9143917560577393 2.99527645111084
280 7.742043972015381 6.483770847320557 7.769093990325928 2.3100292682647705 4.135467052459717 1.056329369544983 1.6119505167007446 1.8288726806640625 2.7066102027893066
281 7.457598686218262 6.463790416717529 7.30203104019165 2.5394582748413086 3.8189032077789307 1.2381789684295654 1.8323309421539307 1.8490415811538696 3.069369077682495
282 7.450745582580566 6.496975421905518 7.320247650146484 2.2303829193115234 3.8958489894866943 0.8001709580421448 1.5322448015213013 1.9580872058868408 3.252680540084839
283 7.340909957885742 6.41422176361084 7.209023952484131 2.354276657104492 3.8519084453582764 0.716627299785614 1.629250168800354 2.1285927295684814 3.338179349899292
284 7.260610580444336 6.243786334991455 7.140804767608643 2.223400831222534 3.8080174922943115 1.2081671953201294 1.6516129970550537 1.7781611680984497 3.065201759338379
285 7.399824619293213 6.310448169708252 7.4858717918396 2.2433018684387207 4.221014022827148 1.5774099826812744 1.5503976345062256 1.7720619440078735 2.965650796890259
286 7.512643814086914 6.533447265625 7.281905174255371 2.163538694381714 3.877863883972168 1.2524935007095337 1.5668654441833496 2.1528995037078857 2.8451642990112305
287 7.380914211273193 6.286318302154541 7.252476215362549 2.2319912910461426 3.9995672702789307 1.1374247074127197 1.9039924144744873 2.070483684539795 2.7953760623931885
288 7.292838096618652 6.260185718536377 6.911940574645996 2.098369598388672 3.873669385910034 0.9952437281608582 1.4469395875930786 1.755681037902832 2.7437374591827393
289 7.252175807952881 6.284021377563477 6.923007011413574 2.267646551132202 3.7111032009124756 1.4385141134262085 2.1399307250976563 1.6400586366653442 2.815110445022583
290 7.530448913574219 6.606947422027588 7.172562599182129 2.577618360519409 3.7815678119659424 1.0495500564575195 1.8883479833602905 1.731197476387024 3.0487186908721924
291 7.35821533203125 6.450074195861816 6.919262886047363 2.7346107959747314 3.6932103633880615 0.8220797181129456 1.4387998580932617 2.0822954177856445 2.880007743835449
292 7.420812129974365 6.646777153015137 6.894439220428467 2.6780242919921875 3.691478967666626 1.0505955219268799 1.7617783546447754 2.046206474304199 3.2375454902648926
293 7.651699542999268 6.574742794036865 7.379637241363525 2.610036611557007 3.8603312969207764 1.3282949924468994 1.5060532093048096 2.2399799823760986 3.449195623397827
294 7.6041579246521 6.717136859893799 7.163434028625488 2.6911752223968506 3.8091249465942383 1.3057180643081665 1.8470503091812134 2.0930325984954834 3.2332897186279297
295 7.437962532043457 6.700681686401367 6.94118595123291 2.767245054244995 3.80452823638916 1.296303629875183 1.9455327987670898 2.1574413776397705 3.550081253051758
296 7.771457195281982 6.978142261505127 7.060702323913574 3.0010552406311035 3.612751007080078 1.3743692636489868 1.9712495803833008 2.239065170288086 3.323042631149292
297 8.088626861572266 7.004093170166016 7.353665351867676 2.6389472484588623 3.2290632724761963 1.4310355186462402 1.8337783813476563 1.9760451316833496 3.376041889190674
298 7.798713207244873 6.618619441986084 7.061178684234619 2.498762607574463 3.4153521060943604 1.691365122795105 1.785073161125183 2.182864189147949 3.402827739715576
299 7.920175075531006 6.597766399383545 7.405385971069336 2.402437210083008 3.356415033340454 1.498677372932434 1.7135967016220093 2.1373543739318848 3.044611692428589
300 7.763311862945557 6.632394790649414 6.918065071105957 2.2073192596435547 3.266629934310913 1.1317774057388306 1.926025629043579 1.8865915536880493 2.995969533920288
301 7.505432605743408 6.491446018218994 7.033817291259766 2.3618526458740234 3.406632661819458 1.2693901062011719 1.726480484008789 1.8909244537353516 2.9344005584716797
302 7.370906829833984 6.6759490966796875 6.912569046020508 2.3246524333953857 3.4879958629608154 1.1386319398880005 1.5973930358886719 1.9628658294677734 2.9290473461151123
303 7.356515884399414 6.3994550704956055 7.036514759063721 2.265838146209717 3.5936942100524902 1.4981443881988525 1.6917762756347656 1.6384243965148926 3.145798444747925
304 7.370369911193848 6.45272159576416 7.129648208618164 2.5406837463378906 3.863117218017578 1.4313857555389404 1.9427101612091064 1.6720521450042725 3.0642757415771484
305 7.435152530670166 6.466583251953125 7.034090995788574 2.384873390197754 3.6267337799072266 1.1314175128936768 1.8201090097427368 1.8524892330169678 3.4013350009918213
306 7.036515712738037 6.169919490814209 6.692091941833496 2.558891773223877 3.743398666381836 1.4708237648010254 1.6798210144042969 1.8275458812713623 3.1737124919891357
307 7.380568504333496 6.168710708618164 7.108344554901123 2.3509273529052734 3.5474095344543457 1.2685807943344116 2.3713812828063965 1.8396050930023193 3.148306131362915
308 7.511305809020996 6.4202446937561035 7.0573410987854 2.2311408519744873 3.518697738647461 1.1610363721847534 1.7488179206848145 1.9056587219238281 2.9989981651306152
309 7.5447282791137695 6.371998310089111 7.128114223480225 2.3753974437713623 3.454643726348877 1.9361752271652222 1.5754646062850952 1.4814947843551636 3.2124993801116943
310 7.537283420562744 6.4287309646606445 7.2261152267456055 2.329380512237549 3.5124261379241943 1.4628503322601318 1.8335156440734863 1.6124835014343262 3.167480945587158
311 7.78951358795166 6.397862911224365 7.646434783935547 2.3562285900115967 3.419163465499878 1.0850534439086914 1.832873821258545 1.4732965230941772 3.1893579959869385
312 7.511744976043701 6.361001968383789 7.2194294929504395 2.3704259395599365 3.3963587284088135 0.9025159478187561 1.699354887008667 1.492637276649475 3.1636464595794678
313 7.7219133377075195 6.174615859985352 7.686059474945068 2.3561904430389404 3.246774196624756 1.2597442865371704 1.6710089445114136 1.4494162797927856 3.221374988555908
314 7.496679306030273 6.208317756652832 7.187403678894043 2.292855739593506 3.0580742359161377 1.0518789291381836 1.863965392112732 1.5181543827056885 3.1492137908935547
315 7.607354640960693 6.434579849243164 7.285540580749512 2.5242159366607666 3.2750771045684814 1.0843435525894165 1.9242944717407227 1.726936936378479 3.0066792964935303
316 7.352787971496582 6.277446269989014 7.034636497497559 2.4460880756378174 3.270127534866333 1.5138509273529053 1.7807940244674683 1.448602557182312 3.2846412658691406
317 7.72258996963501 6.380435943603516 7.387439250946045 2.336951494216919 3.248365879058838 1.0982774496078491 1.6397032737731934 1.895613193511963 2.768662691116333
318 7.757619857788086 6.4437150955200195 7.41958475112915 2.2155990600585938 3.109571695327759 1.1310009956359863 1.9265707731246948 1.9452348947525024 3.0531458854675293
319 7.5067596435546875 6.125036239624023 7.316066741943359 2.4048688411712646 3.3552980422973633 1.23228919506073 1.6855508089065552 1.615344524383545 3.156944990158081
320 7.69984769821167 6.366833686828613 7.217371463775635 2.5696980953216553 3.008349895477295 0.7284801006317139 1.925694465637207 1.4578067064285278 3.340285062789917
321 7.788224220275879 6.430399417877197 7.409623146057129 2.5261733531951904 3.128420352935791 1.5356037616729736 1.43970787525177 1.4331599473953247 3.0245237350463867
322 7.333580017089844 6.170658111572266 6.881035327911377 2.5827808380126953 3.0441744327545166 2.199763298034668 1.8330811262130737 1.4953073263168335 3.147998809814453
323 7.642760276794434 6.436123847961426 6.927879810333252 2.6344361305236816 3.049852132797241 2.1723971366882324 1.8587967157363892 1.7533587217330933 3.121981382369995
324 7.452195644378662 6.418593883514404 6.874460697174072 2.450132369995117 3.185114622116089 1.944766640663147 1.5879205465316772 1.688265085220337 3.1586692333221436
325 7.583017826080322 6.545027732849121 6.77886438369751 2.486313819885254 3.1108498573303223 1.6205482482910156 1.7592943906784058 1.8797117471694946 3.009800910949707
326 7.3300957679748535 6.573441505432129 6.537856578826904 2.350052833557129 3.0264742374420166 1.7904893159866333 1.7343509197235107 1.5550403594970703 3.0965795516967773
327 7.298974990844727 6.389064311981201 6.694939136505127 2.5608859062194824 3.1983132362365723 2.6750805377960205 1.6818219423294067 1.7381342649459839 3.0150790214538574
328 7.280131816864014 6.393000602722168 6.739973545074463 2.60748553276062 3.14467716217041 2.5264265537261963 1.7054126262664795 1.9287240505218506 3.5412960052490234
329 7.077502250671387 6.344099044799805 6.473322868347168 2.432394504547119 3.5926992893218994 1.8389630317687988 1.5340429544448853 1.5376945734024048 3.3136982917785645
330 7.2178168296813965 6.444531440734863 6.601966857910156 2.3377938270568848 3.3953042030334473 1.7165371179580688 1.747035026550293 1.5793836116790771 3.4617230892181396
331 7.398809909820557 6.136457443237305 6.693637371063232 2.128941297531128 3.4393653869628906 1.8933786153793335 1.8563398122787476 1.6433134078979492 3.1808176040649414
332 7.544453144073486 6.223904609680176 7.1603522300720215 2.416912078857422 3.2976038455963135 2.2988357543945313 1.9851210117340088 1.6476413011550903 3.4148128032684326
333 7.633747577667236 6.284825801849365 7.21761417388916 2.3383166790008545 3.223961353302002 1.5612636804580688 1.7825955152511597 1.8456847667694092 3.414254903793335
334 7.448796272277832 6.3293986320495605 7.205488204956055 2.3910956382751465 3.508841037750244 2.175753116607666 1.8009568452835083 1.7967485189437866 3.3675992488861084
335 7.375670433044434 6.187910079956055 7.056415557861328 2.2706658840179443 3.556960105895996 2.383845567703247 1.884067416191101 1.8879671096801758 3.185619354248047
336 7.726261615753174 6.289712905883789 7.126211166381836 2.3856327533721924 3.2740516662597656 2.6282079219818115 1.6399532556533813 1.8383691310882568 3.30367374420166
337 7.999257564544678 6.520688533782959 7.418154239654541 2.388286590576172 3.1748206615448 1.7808279991149902 1.7745170593261719 2.065159559249878 3.024488687515259
338 7.847408771514893 6.396706581115723 7.511961936950684 2.4123833179473877 3.4616403579711914 1.8612947463989258 1.8528326749801636 1.5488638877868652 3.383023977279663
339 7.865209102630615 6.462091445922852 7.3815178871154785 2.3807740211486816 3.4688706398010254 1.704102873802185 2.1721315383911133 1.6192480325698853 3.094552755355835
340 7.706193923950195 6.497790336608887 7.277744293212891 2.487626791000366 3.35319185256958 1.5830345153808594 1.726151466369629 1.3535449504852295 3.563485860824585
341 7.634135723114014 6.3853936195373535 7.301771640777588 2.33103609085083 3.635723352432251 1.7315796613693237 1.706663966178894 1.8894834518432617 3.408134698867798
342 7.551080226898193 6.2642822265625 7.279684066772461 2.4813501834869385 3.339416265487671 1.7580612897872925 1.8752559423446655 1.7452913522720337 3.302238702774048
343 7.653128147125244 6.4034857749938965 7.283914089202881 2.4750819206237793 3.1397645473480225 1.5292823314666748 1.8685734272003174 1.6771879196166992 3.3501148223876953
344 7.5331010818481445 6.352704048156738 7.335632801055908 2.4738693237304688 3.4049558639526367 1.6332734823226929 2.115750551223755 1.5418065786361694 3.0842278003692627
345 7.431207180023193 6.072027683258057 7.254857540130615 2.2703933715820313 3.470064401626587 1.6439926624298096 1.9298804998397827 1.8406403064727783 3.121455192565918
346 7.5027666091918945 6.301821708679199 7.242872714996338 2.432908773422241 3.2815630435943604 1.4604854583740234 1.8187419176101685 1.4714508056640625 3.174121379852295
347 7.516110897064209 6.3310465812683105 7.1974897384643555 2.3085520267486572 3.4165961742401123 1.581579566001892 1.6962206363677979 1.870251178741455 3.0070719718933105
348 7.6748504638671875 6.369623184204102 7.334636688232422 2.32761287689209 3.438206195831299 2.0794012546539307 2.1333463191986084 1.7552882432937622 3.055253505706787
349 7.355595111846924 6.33967399597168 7.090762138366699 2.4547760486602783 3.5831120014190674 1.8015726804733276 1.8255177736282349 1.5188376903533936 3.30749773979187
350 7.479159355163574 6.395182132720947 7.055083751678467 2.509291172027588 3.2095582485198975 1.8931190967559814 1.9162567853927612 1.697330117225647 2.923856258392334
351 7.535830974578857 6.203754901885986 7.0926008224487305 2.304185390472412 3.2745001316070557 1.7391939163208008 1.686826467514038 1.7044225931167603 3.080601453781128
352 7.747199535369873 6.240361213684082 7.486423969268799 2.365187883377075 3.607931137084961 2.161245822906494 1.7162879705429077 1.5472235679626465 3.259450912475586
353 7.42494010925293 6.089494705200195 6.999852657318115 2.3908941745758057 3.123563289642334 2.264763832092285 1.7167036533355713 1.8041425943374634 3.099790334701538
354 7.168030738830566 5.84949254989624 6.938340663909912 2.4170420169830322 3.0326478481292725 1.3967039585113525 1.8210586309432983 1.8890780210494995 2.9948537349700928
355 7.507713794708252 6.016574859619141 7.17305326461792 2.6692051887512207 3.1108713150024414 2.1778974533081055 1.6447727680206299 1.9797290563583374 3.077998638153076
356 7.446682453155518 6.1453471183776855 7.087658405303955 2.8622982501983643 3.23885440826416 2.5400795936584473 1.914078712463379 1.9030656814575195 3.3395345211029053
357 7.599160671234131 6.33169412612915 7.104206562042236 2.673265218734741 3.1907854080200195 2.3079447746276855 1.8460201025009155 1.7654050588607788 3.61797833442688
358 7.595095634460449 6.442628383636475 6.918239116668701 2.7885801792144775 3.220581531524658 2.391782283782959 2.016651153564453 1.8809330463409424 3.0767927169799805
359 7.568249702453613 6.33095121383667 7.002222061157227 2.6326026916503906 3.284830331802368 2.630896806716919 2.1779563426971436 1.9612705707550049 3.1620657444000244
360 7.587472438812256 6.58329439163208 7.080554008483887 2.571237087249756 3.246774911880493 2.4269869327545166 1.574004888534546 1.9121110439300537 3.596372365951538
361 7.563099384307861 6.2587690353393555 7.070343971252441 2.4597156047821045 3.281651258468628 2.177593946456909 1.6569923162460327 2.111363410949707 3.363743782043457
362 8.141850471496582 6.474252700805664 7.675311088562012 2.672677993774414 3.210928201675415 1.8484059572219849 1.7342673540115356 2.0133540630340576 3.3884119987487793
363 7.945641994476318 6.279947280883789 7.7979559898376465 2.782548666000366 3.11067533493042 2.4357752799987793 1.746384859085083 1.9051953554153442 3.3645095825195313
364 7.918722629547119 6.337779521942139 7.500844955444336 2.7700016498565674 3.1941988468170166 2.5737459659576416 1.8944920301437378 1.55586576461792 3.3414971828460693
365 8.121124267578125 6.289688587188721 7.942379951477051 2.669041633605957 3.2655513286590576 2.472928047180176 1.6602591276168823 1.925565242767334 3.5124990940093994
366 7.886659145355225 6.336519241333008 7.5999064445495605 2.7942004203796387 3.5073723793029785 2.549577474594116 1.91583251953125 1.6753720045089722 3.4163262844085693
367 8.317240715026855 6.856894016265869 7.717224597930908 3.0433292388916016 3.0347237586975098 2.4433605670928955 1.8767610788345337 2.1377906799316406 3.5379767417907715
368 8.302302360534668 6.662987232208252 7.731025695800781 2.882556200027466 3.0875368118286133 2.3154070377349854 1.7084192037582397 1.9401335716247559 3.2254364490509033
369 8.33993148803711 6.385794162750244 8.196952819824219 2.5988755226135254 3.5348870754241943 2.9853386878967285 1.8754348754882813 1.7836744785308838 3.2192745208740234
370 8.429765701293945 6.454981327056885 8.332304000854492 2.919586181640625 3.4277689456939697 2.4037411212921143 1.7464808225631714 1.7154523134231567 3.5103538036346436
371 8.168512344360352 6.2939653396606445 8.241109848022461 2.7445881366729736 3.2420971393585205 2.6583330631256104 1.6468708515167236 1.7963682413101196 3.592001438140869
372 8.503381729125977 6.43471097946167 8.268430709838867 2.8987746238708496 3.275489568710327 2.145547866821289 1.7700607776641846 1.7697067260742188 3.419130563735962
373 8.444184303283691 6.365580081939697 8.240875244140625 2.8058598041534424 3.228426456451416 2.2403316497802734 1.7123790979385376 1.807197093963623 3.2364041805267334
374 8.313596725463867 6.261635780334473 8.205453872680664 2.8270814418792725 3.07214617729187 1.8527746200561523 1.7943670749664307 1.56859290599823 3.163461923599243
375 8.250069618225098 6.325932025909424 8.334712982177734 2.6311187744140625 3.365093946456909 2.125105142593384 1.7899129390716553 1.7168546915054321 3.0079779624938965
376 8.354479789733887 6.420147895812988 8.187193870544434 2.357905149459839 3.300532817840576 1.3260259628295898 1.7173144817352295 1.615568995475769 3.157588481903076
377 8.547677040100098 6.545440673828125 8.413537979125977 2.390902519226074 3.5075528621673584 1.29404616355896 1.792968988418579 1.4595329761505127 3.3512330055236816
378 8.593692779541016 6.290892601013184 8.777168273925781 2.3485944271087646 3.424884557723999 1.7813389301300049 1.5136595964431763 1.3519296646118164 3.2379071712493896
379 8.511576652526855 6.521103382110596 8.665678024291992 2.302544116973877 3.4849071502685547 1.0968056917190552 1.8865864276885986 1.4576787948608398 3.4509811401367188
380 8.451984405517578 6.601531982421875 8.43886947631836 2.3856494426727295 3.57230544090271 1.2044965028762817 1.7072629928588867 1.5121674537658691 3.2082605361938477
381 8.860379219055176 6.669755458831787 9.181354522705078 2.387037754058838 3.5696680545806885 1.2904222011566162 1.8579462766647339 1.3760697841644287 3.429154634475708
382 8.885132789611816 6.57656717300415 8.982802391052246 2.2092108726501465 3.630467653274536 1.4299299716949463 2.0694401264190674 1.5491912364959717 3.155670404434204
383 8.580582618713379 6.44169807434082 8.786172866821289 2.3565850257873535 3.763530969619751 1.3817743062973022 1.726056456565857 1.446838140487671 3.298570156097412
384 8.551535606384277 6.411944389343262 8.799269676208496 2.2147486209869385 4.033201217651367 1.4695614576339722 1.6709589958190918 1.7112531661987305 3.2579004764556885
385 8.643648147583008 6.521213054656982 9.007184028625488 2.4708988666534424 4.168098449707031 1.2447067499160767 1.9002163410186768 1.5359972715377808 3.068504571914673
386 8.54227352142334 6.587457180023193 8.562993049621582 2.562431573867798 3.8070147037506104 1.2545832395553589 1.6959893703460693 1.65121591091156 3.293797731399536
387 8.358380317687988 6.532181739807129 8.380510330200195 2.7449095249176025 3.6680757999420166 1.407301664352417 1.802030086517334 1.5073392391204834 3.51416277885437
388 8.465353012084961 6.60550594329834 8.546515464782715 2.7839953899383545 3.321120262145996 1.0673836469650269 1.7138564586639404 1.536927342414856 3.1107027530670166
389 8.36782455444336 6.536393642425537 8.685967445373535 2.861786365509033 3.7861721515655518 1.1648967266082764 1.7009167671203613 1.5245665311813354 3.2431585788726807
390 8.424728393554688 6.574134826660156 8.705486297607422 2.808530569076538 3.646988868713379 1.2302911281585693 2.171489715576172 1.462032437324524 3.038193702697754
391 8.309946060180664 6.585747718811035 8.210428237915039 3.021167278289795 3.326174259185791 0.8931900858879089 2.1071739196777344 1.475724458694458 3.267503023147583
392 8.19204330444336 6.492740154266357 8.327290534973145 2.6941771507263184 3.6775546073913574 0.8632614016532898 1.85591459274292 1.5374374389648438 3.1618943214416504
393 8.289745330810547 6.448144435882568 8.464903831481934 2.841625928878784 3.5524630546569824 0.9385679364204407 2.317033052444458 1.6143509149551392 3.060098171234131
394 8.11119270324707 6.40170431137085 8.263224601745605 2.7790637016296387 3.6437156200408936 1.0016989707946777 1.768951177597046 1.5060539245605469 3.0659708976745605
395 8.2041654586792 6.490747451782227 8.070722579956055 2.9562015533447266 3.8225278854370117 1.4132461547851563 1.3841644525527954 1.546952247619629 3.112574338912964
396 8.321379661560059 6.507164001464844 8.185257911682129 2.6808536052703857 3.6027724742889404 1.1520179510116577 2.0375633239746094 1.7393838167190552 3.3327932357788086
397 8.227469444274902 6.3285417556762695 8.009126663208008 2.5642473697662354 3.4343955516815186 1.0514960289001465 2.134126901626587 1.6486562490463257 3.2637979984283447
398 7.891707897186279 6.3496294021606445 7.638455390930176 2.990603446960449 3.394299268722534 1.416886568069458 2.1414754390716553 1.435482382774353 3.125472068786621
399 8.17739200592041 6.444074630737305 8.226737976074219 2.662863254547119 3.716336250305176 1.2201651334762573 1.831332802772522 1.8933913707733154 3.23054838180542
400 7.8841729164123535 6.223735332489014 7.862016201019287 2.4852051734924316 3.8201606273651123 1.5914303064346313 1.8914294242858887 1.750867247581482 3.396737575531006
401 8.043817520141602 6.40461540222168 7.955145835876465 2.632211208343506 3.708251953125 1.1983228921890259 1.9869015216827393 1.71483314037323 3.562103033065796
402 7.955012798309326 6.0077996253967285 7.921201705932617 2.530543088912964 3.6164169311523438 1.1892471313476563 1.8254306316375732 1.7804033756256104 3.2810311317443848
403 7.790017604827881 5.9265851974487305 7.423507213592529 2.628244638442993 3.181168556213379 1.6556289196014404 1.8270933628082275 1.6426537036895752 3.417757272720337
404 7.953471660614014 5.95944356918335 7.8347039222717285 2.621133327484131 3.549582004547119 1.1170952320098877 1.9419538974761963 1.8564444780349731 3.3639965057373047
405 7.980107307434082 6.245384216308594 7.85148286819458 2.6462135314941406 3.529911756515503 1.0720232725143433 1.694987416267395 1.9475632905960083 3.3385415077209473
406 7.918299198150635 6.410053730010986 7.540105819702148 2.916489362716675 3.43459153175354 1.513484001159668 1.7248945236206055 1.9678407907485962 3.3659629821777344
407 7.9908952713012695 6.4676618576049805 7.532510280609131 2.9022297859191895 3.434748411178589 1.2197675704956055 2.1672582626342773 2.082007884979248 3.6296932697296143
408 8.152413368225098 6.572556018829346 7.868220329284668 2.7836599349975586 3.4800260066986084 1.4932626485824585 1.9252232313156128 2.091130256652832 3.517294406890869
409 8.253621101379395 6.327836990356445 8.22180461883545 2.5442898273468018 3.589092493057251 1.5390048027038574 2.3878133296966553 1.874850869178772 3.4506893157958984
410 8.236814498901367 6.3026227951049805 8.115913391113281 2.3114559650421143 3.6326234340667725 1.3640936613082886 1.9543730020523071 1.8200397491455078 3.197674036026001
411 8.400871276855469 6.330615997314453 8.287035942077637 2.3594136238098145 3.6331403255462646 1.1580166816711426 1.5708128213882446 2.1586954593658447 3.263144016265869
412 8.098589897155762 6.514974117279053 7.6795654296875 2.4192123413085938 3.3984482288360596 1.1566089391708374 1.8000433444976807 2.121245861053467 3.224592685699463
413 8.133322715759277 6.396703243255615 7.833049297332764 2.4086172580718994 3.6616926193237305 1.1768666505813599 2.096419095993042 1.772810935974121 3.379333734512329
414 8.05285930633545 6.490610599517822 7.810858726501465 2.0793590545654297 3.6175591945648193 1.435365915298462 1.5874823331832886 2.1581900119781494 3.3876917362213135
415 8.110733032226563 6.657312870025635 7.712724208831787 2.5934131145477295 3.3047211170196533 1.2773959636688232 1.8713825941085815 2.0526280403137207 3.474937915802002
416 8.11460018157959 6.500400066375732 7.566367149353027 2.394507646560669 3.289438009262085 1.6783983707427979 2.181734800338745 1.9710232019424438 3.578634023666382
417 8.126862525939941 6.434662342071533 7.532833099365234 2.2957022190093994 3.575000047683716 0.8608420491218567 2.2479758262634277 2.187776565551758 3.266878128051758
418 8.178817749023438 6.284677505493164 7.677076816558838 2.322843313217163 3.376854181289673 0.9085111618041992 2.209860324859619 1.942757248878479 3.2305071353912354
419 8.150084495544434 6.171607971191406 7.836403846740723 2.10272479057312 3.64827823638916 0.7797345519065857 2.4543516635894775 2.047157049179077 3.2193007469177246
420 8.33572006225586 6.273929595947266 7.918360710144043 2.0745201110839844 3.56065034866333 1.2227871417999268 2.151763677597046 2.047475814819336 3.2577829360961914
421 8.26171875 6.242435455322266 7.680748462677002 2.3135061264038086 3.5924179553985596 0.9026877284049988 1.938007116317749 1.6360501050949097 3.318836212158203
422 8.417277336120605 6.3234381675720215 7.962866306304932 2.48171067237854 3.43074631690979 1.143977403640747 1.8485338687896729 1.7298780679702759 3.386587142944336
423 8.373954772949219 6.1349077224731445 8.089672088623047 2.334444761276245 3.4096877574920654 1.0271964073181152 2.1007463932037354 1.899939775466919 3.3591794967651367
424 8.602156639099121 6.349150657653809 8.542550086975098 2.5859217643737793 3.5495903491973877 0.9503989219665527 2.044858455657959 1.5564498901367188 3.2667715549468994
425 8.563872337341309 6.179795265197754 8.61992359161377 2.20732045173645 3.206235408782959 0.843657374382019 1.9440438747406006 1.3243666887283325 3.244094133377075
426 8.6498384475708 6.233640670776367 8.56387710571289 2.1698362827301025 3.169332981109619 1.7090308666229248 1.8726330995559692 1.68955397605896 3.4767062664031982
427 8.72998332977295 6.19149112701416 8.71866512298584 2.166520833969116 3.2138123512268066 1.467316746711731 1.9789888858795166 1.6127684116363525 3.3436107635498047
428 8.633490562438965 5.962432861328125 8.87418270111084 2.0453693866729736 3.3647236824035645 1.1647838354110718 2.2219085693359375 1.4736518859863281 3.2430145740509033
429 8.605395317077637 5.7153167724609375 8.866998672485352 1.9755825996398926 3.3687636852264404 1.6555103063583374 2.322389841079712 1.2427390813827515 3.138434410095215
430 8.785483360290527 5.818708419799805 9.012331008911133 2.150909662246704 3.244004011154175 1.419032096862793 2.395357370376587 1.4760740995407104 3.282597064971924
431 8.782597541809082 6.056868076324463 8.940580368041992 2.3095972537994385 3.147684335708618 1.2634791135787964 1.8845630884170532 1.5305848121643066 3.3235108852386475
432 8.861845970153809 5.855194568634033 9.396196365356445 2.2113797664642334 3.4607250690460205 1.3492047786712646 2.0611259937286377 1.4663522243499756 3.3029932975769043
433 8.857583999633789 5.679013252258301 9.617512702941895 2.0861358642578125 3.675471782684326 1.0264612436294556 2.0388574600219727 1.3916465044021606 3.1170129776000977
434 8.591389656066895 6.096358776092529 9.039084434509277 2.352897882461548 3.4261844158172607 1.6276700496673584 1.9952865839004517 1.8379400968551636 3.5088846683502197
435 8.586724281311035 5.906575679779053 9.062261581420898 2.203838586807251 3.2276127338409424 1.4234689474105835 1.663716435432434 2.1854989528656006 3.3538503646850586
436 8.59026050567627 6.2329936027526855 9.010001182556152 2.3945271968841553 3.501579523086548 0.8956471681594849 1.9325498342514038 1.9908868074417114 3.4248712062835693
437 8.876137733459473 6.268160343170166 9.141886711120605 2.3433680534362793 3.651787519454956 0.9414194822311401 2.0594539642333984 2.0551981925964355 3.756392002105713
438 8.835515022277832 6.3266167640686035 8.894781112670898 2.1314945220947266 3.557335376739502 0.8564614653587341 2.1192948818206787 1.8891552686691284 3.6064200401306152
439 9.264280319213867 6.449134826660156 9.511720657348633 2.200575113296509 3.1615025997161865 0.8898217678070068 2.1387555599212646 1.9663959741592407 3.6807878017425537
440 8.896023750305176 6.190677642822266 9.326305389404297 2.2607574462890625 3.284877061843872 0.8285976648330688 1.9727922677993774 2.0276403427124023 3.745304822921753
441 8.882963180541992 6.022273063659668 9.349045753479004 2.0347771644592285 3.3620803356170654 1.0204240083694458 1.4588478803634644 2.2746284008026123 3.4995033740997314
442 8.773608207702637 5.981003761291504 9.12551498413086 2.0942132472991943 3.498410224914551 0.9821755886077881 1.6107242107391357 1.691301941871643 3.546290159225464
443 9.085043907165527 6.229953289031982 9.721064567565918 2.3059306144714355 3.656593084335327 0.951657235622406 2.008847713470459 1.639740228652954 3.579280376434326
444 9.467452049255371 6.05592679977417 10.06972885131836 2.166177749633789 3.45133638381958 0.7598920464515686 1.6723322868347168 1.709824562072754 3.6052868366241455
445 9.389721870422363 6.418215274810791 9.89836597442627 2.404740810394287 3.3241591453552246 0.9311313629150391 1.616175651550293 1.7033401727676392 3.685049295425415
446 9.773633003234863 6.361954212188721 10.539571762084961 2.338115930557251 3.2439074516296387 0.8762748837471008 1.728622555732727 1.379072904586792 3.600198268890381
447 9.855941772460938 6.4218831062316895 10.748194694519043 2.355003833770752 3.403844118118286 1.0534138679504395 1.5703489780426025 1.6318528652191162 3.570298433303833
448 9.733967781066895 6.504553318023682 10.334244728088379 2.5057976245880127 3.43930983543396 1.129715085029602 1.6458944082260132 1.9101017713546753 3.581472158432007
449 9.511014938354492 6.454963684082031 10.057816505432129 2.3431789875030518 3.384244441986084 1.0890655517578125 2.060783863067627 2.0266642570495605 3.434673547744751
450 9.460142135620117 6.195035934448242 10.16334342956543 2.3502423763275146 3.3448965549468994 1.0532643795013428 2.4055278301239014 2.0227832794189453 3.6029794216156006
451 9.426301002502441 6.53277587890625 10.029502868652344 2.4892303943634033 3.456594705581665 0.8934041261672974 2.486536979675293 2.147698163986206 3.748305320739746
452 9.376869201660156 6.533781051635742 10.024506568908691 2.2994139194488525 3.4587128162384033 0.9974029064178467 1.7840076684951782 2.181732177734375 3.488654851913452
453 9.332414627075195 6.541693687438965 9.993603706359863 2.181631565093994 3.587104320526123 0.8065702319145203 1.6884223222732544 2.3203907012939453 3.57114315032959
454 9.2973051071167 6.330498218536377 9.941493034362793 1.9441194534301758 3.6214282512664795 0.7953920364379883 1.676208257675171 2.1848676204681396 3.5454351902008057
455 9.524378776550293 6.584101676940918 10.09023380279541 2.096809148788452 4.038915157318115 1.1859204769134521 1.884441614151001 2.231248378753662 3.489140272140503
456 9.253754615783691 6.420512676239014 9.59338092803955 2.100954294204712 3.7969255447387695 0.9209370613098145 2.0611884593963623 2.283735752105713 3.7187283039093018
457 9.297310829162598 6.4069905281066895 9.939064979553223 2.1204042434692383 3.7270374298095703 1.1736574172973633 2.1514081954956055 2.135326623916626 3.5002222061157227
458 9.186773300170898 6.479985237121582 9.855353355407715 2.3667659759521484 3.741612434387207 0.9166252017021179 2.121283531188965 2.2112436294555664 3.540400505065918
459 9.332273483276367 6.413905143737793 10.001007080078125 2.289503335952759 4.039551258087158 0.9641590118408203 1.8743367195129395 2.016925573348999 3.5446081161499023
460 9.571125030517578 6.287713527679443 10.464401245117188 2.1153743267059326 3.6936428546905518 1.2078490257263184 2.200380325317383 2.111990451812744 3.545912742614746
461 9.593637466430664 6.172463417053223 10.456494331359863 1.9801872968673706 3.4909873008728027 0.829883337020874 2.134622573852539 2.3655104637145996 3.7303152084350586
462 9.66321086883545 5.971752643585205 10.762592315673828 2.1714353561401367 3.797910213470459 1.0350236892700195 1.7039905786514282 2.2747716903686523 3.6444027423858643
463 9.630677223205566 6.15822172164917 10.497873306274414 2.2058181762695313 3.360764503479004 1.0802998542785645 1.7172013521194458 2.3920836448669434 3.571010112762451
464 9.523329734802246 6.149404048919678 10.52485179901123 1.9890304803848267 3.826265573501587 1.0863063335418701 1.962121605873108 2.2813315391540527 3.5731019973754883
465 9.417874336242676 6.252154350280762 10.458102226257324 1.8558918237686157 3.771864891052246 1.1576036214828491 2.530235528945923 2.179654121398926 3.641977548599243
466 9.28069019317627 5.943658351898193 10.281700134277344 1.9174771308898926 3.638800859451294 1.2430585622787476 2.2903499603271484 2.4292421340942383 3.628460168838501
467 9.212764739990234 6.0652594566345215 10.2791109085083 2.156803846359253 3.5992026329040527 1.1721739768981934 1.5001887083053589 2.5363824367523193 3.5194733142852783
468 9.485963821411133 6.119636058807373 10.469624519348145 1.918122410774231 3.601295232772827 0.9777471423149109 1.7915061712265015 2.666440963745117 3.4382975101470947
469 9.6532621383667 5.972328186035156 10.671211242675781 2.1110308170318604 3.818134069442749 1.1260528564453125 1.754775047302246 2.4951565265655518 3.4507079124450684
470 9.421648979187012 5.946573734283447 10.530545234680176 2.029733657836914 4.002141952514648 0.8982639908790588 1.5704407691955566 2.682802677154541 3.4094557762145996
471 9.557461738586426 5.863677978515625 10.55911636352539 2.111743927001953 3.892794370651245 1.0490591526031494 1.590431809425354 2.456916332244873 3.4209163188934326
472 9.577381134033203 5.90562105178833 10.556256294250488 2.0917928218841553 3.73179292678833 0.9706923961639404 1.9470410346984863 2.738802433013916 3.676563024520874
473 9.702522277832031 5.750357151031494 10.761187553405762 2.11368727684021 3.2778191566467285 1.0955315828323364 2.134481191635132 2.2850558757781982 3.629427194595337
474 9.505335807800293 5.9396867752075195 10.521038055419922 2.1254189014434814 3.7280666828155518 1.2874014377593994 2.401547431945801 2.9172871112823486 3.714928388595581
475 9.745157241821289 6.121808052062988 10.862961769104004 2.1771326065063477 3.907599687576294 1.012556552886963 1.7835330963134766 2.5878517627716064 3.3790862560272217
476 9.740633964538574 6.22890043258667 10.753143310546875 2.2025551795959473 3.7622599601745605 1.1711505651474 1.778368353843689 2.711573362350464 3.594578742980957
477 9.421285629272461 6.223010063171387 10.158276557922363 2.0844008922576904 3.4323740005493164 1.2607945203781128 1.5299296379089355 2.415534496307373 3.516972303390503
478 9.69791030883789 6.177948951721191 10.69860553741455 2.2422211170196533 3.2634530067443848 1.013820767402649 2.1169939041137695 2.6103224754333496 3.280541181564331
479 9.337725639343262 5.899593353271484 10.172633171081543 2.4349706172943115 3.2289516925811768 1.3590985536575317 2.05352520942688 2.411451816558838 3.546173095703125
480 9.661782264709473 6.213273048400879 10.358128547668457 2.2502031326293945 3.0346834659576416 1.560254454612732 2.1505966186523438 2.433103561401367 3.461484432220459
481 9.502696990966797 6.037230014801025 10.323199272155762 1.929587960243225 3.2561724185943604 1.8255435228347778 1.592393159866333 2.3938546180725098 3.6066091060638428
482 9.509297370910645 6.0131096839904785 10.525409698486328 2.221721649169922 3.206723928451538 1.5690488815307617 2.2138397693634033 2.341749429702759 3.5324435234069824
483 9.417551040649414 6.086960792541504 10.504849433898926 2.123823642730713 3.16633939743042 1.421337366104126 1.82456374168396 2.437998056411743 3.3607099056243896
484 9.36198902130127 6.148809432983398 10.321441650390625 2.2550244331359863 3.3590919971466064 1.2593876123428345 1.7475311756134033 2.3457581996917725 3.566924810409546
485 9.57919979095459 6.15402364730835 10.574066162109375 2.327261209487915 3.3173649311065674 1.379828691482544 1.5244735479354858 2.2730937004089355 3.4874465465545654
486 9.825538635253906 6.378626823425293 10.675628662109375 2.365171194076538 3.0293538570404053 1.6583960056304932 1.8709286451339722 2.6759703159332275 3.3063089847564697
487 9.572596549987793 6.152132987976074 10.581660270690918 2.082940101623535 3.093881607055664 1.612147569656372 1.878056526184082 2.2104530334472656 3.3168118000030518
488 9.836938858032227 6.1843156814575195 10.860498428344727 2.2265608310699463 2.992565155029297 1.6197268962860107 1.654750943183899 2.3130688667297363 3.3152568340301514
489 9.598204612731934 6.007922172546387 10.638648986816406 1.9589136838912964 3.195358991622925 1.280394196510315 1.8433470726013184 2.3330557346343994 3.337095022201538
490 9.54287338256836 5.99051570892334 10.546459197998047 2.108088254928589 2.8523473739624023 1.364872932434082 1.9158146381378174 2.4298951625823975 3.302299976348877
491 9.385113716125488 5.961973667144775 10.157940864562988 2.1562612056732178 2.7139084339141846 1.4964178800582886 2.184809684753418 2.39882230758667 3.4006762504577637
492 9.471089363098145 6.091588497161865 10.172961235046387 2.05621337890625 2.902833938598633 1.0911332368850708 2.0591483116149902 2.2655513286590576 3.4145350456237793
493 9.496511459350586 6.074674129486084 10.060368537902832 2.0434021949768066 2.9207215309143066 0.9623379707336426 1.9635415077209473 2.415621280670166 3.4568052291870117
494 9.389301300048828 6.156339645385742 10.01513671875 2.2698075771331787 2.9796030521392822 0.9498460292816162 1.7384918928146362 2.4825165271759033 3.5316860675811768
495 9.521592140197754 6.327789306640625 10.19728946685791 2.3923518657684326 2.968151092529297 0.9883756041526794 2.0932161808013916 2.469278573989868 3.6587836742401123
496 9.390995979309082 6.273505210876465 9.95173168182373 2.4946327209472656 2.935398578643799 0.9867910146713257 2.2381858825683594 2.390638589859009 3.594933032989502
497 9.502344131469727 6.409679889678955 10.041577339172363 2.492887496948242 2.928347587585449 0.8485502004623413 2.0677542686462402 2.4733192920684814 3.530344247817993
498 9.55821704864502 6.581654071807861 10.170626640319824 2.553771495819092 3.0595157146453857 1.0017834901809692 1.688515305519104 2.2279932498931885 3.54034423828125
499 9.518686294555664 6.225365161895752 10.24499797821045 2.3231301307678223 2.9929563999176025 0.9105773568153381 1.7463809251785278 2.374894857406616 3.3982696533203125
500 9.630019187927246 6.289972305297852 10.263797760009766 2.381849527359009 3.2154219150543213 0.7310492396354675 1.9719651937484741 2.3738856315612793 3.281475067138672
501 9.9009370803833 6.58925724029541 10.545467376708984 2.60632061958313 3.1582021713256836 0.9142234921455383 1.9069762229919434 2.6169917583465576 3.392003059387207
502 9.566274642944336 6.324185371398926 10.294872283935547 2.375114917755127 3.134133815765381 1.0385472774505615 2.0690014362335205 2.505645990371704 3.3378031253814697
503 9.804015159606934 6.467922687530518 10.369378089904785 2.3231887817382813 3.0964787006378174 1.794806718826294 1.744699239730835 2.3405396938323975 3.491835355758667
504 9.732333183288574 6.616726398468018 10.248422622680664 2.3256077766418457 3.0585408210754395 1.5339078903198242 1.9035156965255737 2.1842145919799805 3.439310312271118
505 9.601526260375977 6.578890323638916 10.061614036560059 2.4708991050720215 2.8155670166015625 1.6461942195892334 1.7467925548553467 2.2725658416748047 3.7019026279449463
506 9.671619415283203 6.643082618713379 10.112390518188477 2.381863594055176 2.828857898712158 1.4432358741760254 1.8463408946990967 2.38600492477417 3.5531249046325684
507 9.671600341796875 6.502480983734131 10.362540245056152 2.3533785343170166 3.299298048019409 0.9532055258750916 1.6445438861846924 2.4129209518432617 3.51737117767334
508 9.779687881469727 6.453522682189941 10.457916259765625 2.421321153640747 3.1309967041015625 1.6476209163665771 1.8686147928237915 2.306051254272461 3.3784124851226807
509 9.641202926635742 6.445553302764893 10.183479309082031 2.4216785430908203 3.3047356605529785 1.1417617797851563 1.919029951095581 2.303060293197632 3.394099473953247
510 9.623814582824707 6.561870098114014 10.336493492126465 2.242872714996338 3.534540891647339 0.9899632334709167 1.8955423831939697 2.1087124347686768 3.491318702697754
511 9.70698070526123 6.331627368927002 10.344552040100098 2.1594715118408203 3.270874261856079 1.2498165369033813 2.053985357284546 2.120304584503174 3.4788153171539307
512 9.724830627441406 6.537374496459961 9.92499828338623 2.3581857681274414 3.0979526042938232 1.003759741783142 1.999807596206665 2.4305992126464844 3.5838563442230225
513 9.405839920043945 6.4793477058410645 9.765929222106934 2.439168691635132 3.015516519546509 0.892673909664154 2.027737855911255 2.1277170181274414 3.755486011505127
514 9.281737327575684 6.424452304840088 9.665016174316406 2.4106857776641846 3.2780628204345703 1.0092836618423462 2.0234711170196533 1.873914361000061 3.732003688812256
515 9.366898536682129 6.539823055267334 9.704716682434082 2.435786247253418 3.200626850128174 0.8625839352607727 2.1742913722991943 1.5451098680496216 3.463365077972412
516 9.671567916870117 6.564436435699463 10.241792678833008 2.412141799926758 3.4113988876342773 0.9455229640007019 1.6859142780303955 1.8051652908325195 3.58374285697937
517 9.60055160522461 6.272341728210449 10.297516822814941 2.392085313796997 3.3389086723327637 1.1297937631607056 1.719679832458496 2.1741788387298584 3.521819829940796
518 9.626829147338867 6.43563985824585 10.355501174926758 2.20572566986084 3.2640764713287354 1.0737627744674683 2.2978525161743164 2.3308064937591553 3.5730719566345215
519 9.364651679992676 6.298041820526123 10.080327033996582 2.3027710914611816 3.417914867401123 1.161369800567627 1.5378484725952148 2.1292781829833984 3.3607537746429443
520 9.606459617614746 6.210381507873535 10.319459915161133 2.2709639072418213 3.261591672897339 1.5486444234848022 1.8884682655334473 1.7815905809402466 3.476794719696045
521 9.611807823181152 6.298786163330078 10.106563568115234 2.2672362327575684 3.1371545791625977 1.181620478630066 1.7464256286621094 1.7069720029830933 3.4746713638305664
522 9.680459976196289 6.208944320678711 10.381671905517578 2.395232677459717 3.518895149230957 1.6065576076507568 1.9584976434707642 1.7449393272399902 3.708008289337158
523 9.723166465759277 6.272604465484619 10.612650871276855 2.225139617919922 3.6685590744018555 1.6691246032714844 1.9777207374572754 1.7195937633514404 3.73302960395813
524 9.679001808166504 6.418242931365967 10.449028968811035 2.082034111022949 3.6560652256011963 1.488459825515747 1.785064935684204 1.716477632522583 3.7071878910064697
525 9.349413871765137 6.4005126953125 10.088582992553711 2.1642935276031494 3.355801582336426 1.5420550107955933 2.1582119464874268 1.967163324356079 3.6243865489959717
526 9.671612739562988 6.520694255828857 10.455290794372559 2.3263325691223145 3.4602677822113037 1.29304838180542 2.0758285522460938 2.047107458114624 3.6753830909729004
527 9.63195514678955 6.679969787597656 10.302340507507324 2.4234447479248047 3.697021245956421 1.1629761457443237 2.05026912689209 1.9678187370300293 3.718295097351074
528 9.608854293823242 6.36859655380249 10.343096733093262 2.324002981185913 3.583832263946533 1.3193212747573853 1.8560333251953125 2.064650535583496 3.5755233764648438
529 9.734893798828125 6.498747825622559 10.495357513427734 2.410414457321167 3.552403211593628 1.19822359085083 2.033514976501465 2.003371000289917 3.716603994369507
530 9.963807106018066 6.568440914154053 10.924952507019043 2.441776990890503 3.6276814937591553 1.5070621967315674 1.9846811294555664 1.7576825618743896 3.242122173309326
531 9.781014442443848 6.5847249031066895 10.705647468566895 2.4146006107330322 3.4367928504943848 0.966876745223999 2.3681371212005615 1.8284014463424683 3.42789888381958
532 10.063755989074707 6.38699197769165 10.914959907531738 2.1978447437286377 3.2949647903442383 1.7481895685195923 2.216524839401245 1.748884677886963 3.301269292831421
533 10.024943351745605 6.1967339515686035 10.916755676269531 2.446289300918579 3.3093085289001465 1.8777445554733276 2.111384391784668 2.079096555709839 3.558744430541992
534 9.84366226196289 6.326728343963623 10.924671173095703 2.2863998413085938 3.688260793685913 1.0600199699401855 1.988100528717041 1.890213131904602 3.428678035736084
535 9.933972358703613 6.221347808837891 11.105173110961914 2.334791421890259 3.464811086654663 1.2688580751419067 1.9147000312805176 1.761125922203064 3.4332945346832275
536 9.979939460754395 6.462644577026367 11.111448287963867 2.5604820251464844 3.644911766052246 1.1112306118011475 1.6933130025863647 1.774857997894287 3.3372294902801514
537 10.118017196655273 6.582509517669678 11.02010440826416 2.672309637069702 3.4923624992370605 1.2505884170532227 1.9938708543777466 1.8272039890289307 3.301344394683838
538 10.256219863891602 6.745197772979736 11.275983810424805 2.585937738418579 3.8671936988830566 1.2027450799942017 2.4061214923858643 1.6648396253585815 3.245126962661743
539 10.116389274597168 6.4259185791015625 11.059021949768066 2.4465725421905518 3.558820962905884 1.2921897172927856 2.1553094387054443 1.863966464996338 3.289764404296875
540 10.224989891052246 6.1401777267456055 11.187464714050293 2.2444756031036377 3.526510715484619 1.415993094444275 2.0953283309936523 1.9706672430038452 3.3514962196350098
541 10.391670227050781 6.664663314819336 11.213557243347168 2.3666441440582275 3.3602421283721924 1.4438867568969727 1.9313321113586426 1.6703683137893677 3.396480083465576
542 10.379928588867188 6.481115818023682 11.067469596862793 2.319770097732544 3.421767473220825 2.0107944011688232 1.661702275276184 1.7079049348831177 3.441483497619629
543 10.32433795928955 6.713833808898926 11.093531608581543 2.4658992290496826 3.2636029720306396 1.3965060710906982 1.896411418914795 1.8614366054534912 3.2926762104034424
544 9.981588363647461 6.649600028991699 10.579259872436523 2.539444923400879 3.0084502696990967 1.0536854267120361 1.991054654121399 1.7302501201629639 3.5065572261810303
545 10.097410202026367 6.545135021209717 10.632532119750977 2.458319664001465 2.8576972484588623 0.9924948215484619 2.1209487915039063 1.9460070133209229 3.3690474033355713
546 10.041579246520996 6.6370930671691895 10.478400230407715 2.320646286010742 3.003973960876465 1.110085129737854 2.318002223968506 1.8516302108764648 3.5572288036346436
547 9.618755340576172 6.240914344787598 10.166098594665527 2.341643810272217 2.9431891441345215 0.9646698832511902 2.16341495513916 1.7733218669891357 3.575122356414795
548 9.58639144897461 6.416180610656738 9.98025894165039 2.316070795059204 3.0709736347198486 1.107943058013916 2.3148417472839355 1.6016582250595093 3.556452512741089
549 9.756305694580078 6.447322845458984 10.057316780090332 2.3705246448516846 3.351506471633911 0.8792890310287476 1.982384443283081 1.6614669561386108 3.5330474376678467
550 9.991730690002441 6.59761905670166 10.217622756958008 2.3413572311401367 3.4683828353881836 0.9200628995895386 2.4227523803710938 1.6256062984466553 3.524324417114258
551 9.821066856384277 6.859108924865723 9.68663215637207 2.6089887619018555 3.310248613357544 1.2187550067901611 2.4551680088043213 1.5240273475646973 3.4493536949157715
552 9.722944259643555 6.896639823913574 9.694526672363281 2.800224781036377 3.459648609161377 1.3147609233856201 2.2419519424438477 1.771317720413208 3.4564037322998047
553 9.552105903625488 6.821491241455078 9.521485328674316 2.9195191860198975 3.2719998359680176 0.836254358291626 1.7259961366653442 1.889463186264038 3.5439929962158203
554 9.492725372314453 6.9877424240112305 9.289349555969238 2.808983564376831 3.456230401992798 1.3730201721191406 2.0806381702423096 1.988467812538147 3.34455943107605
555 9.44241714477539 6.869060516357422 9.451683044433594 2.7100772857666016 3.5198864936828613 1.0647653341293335 2.0372447967529297 1.7215371131896973 3.527782440185547
556 9.522886276245117 6.612369060516357 9.599942207336426 2.6818716526031494 3.395909070968628 1.3050695657730103 2.22514009475708 1.8548579216003418 3.601503372192383
557 9.605669021606445 6.627638816833496 9.855629920959473 2.7348318099975586 3.5870308876037598 0.9042870998382568 2.268216609954834 1.6897802352905273 3.5220372676849365
558 9.45516586303711 6.721862316131592 9.249220848083496 2.6355812549591064 3.496077060699463 0.9987348318099976 2.1783297061920166 1.675693392753601 3.547266721725464
559 9.68648910522461 6.94915246963501 9.56285572052002 2.93007230758667 3.344111680984497 0.9927846193313599 2.063464641571045 1.9165236949920654 3.3797454833984375
560 9.582221031188965 6.566715717315674 9.801353454589844 2.64401912689209 3.385833740234375 1.091861367225647 2.260572671890259 2.062232255935669 3.327622175216675
561 9.548514366149902 6.622098445892334 9.498600959777832 2.631690502166748 3.4784393310546875 1.1314095258712769 1.925826907157898 2.050511598587036 3.442472219467163
562 9.809370994567871 6.84975004196167 9.723624229431152 2.8200199604034424 3.3324451446533203 1.3123944997787476 2.047703504562378 2.185925245285034 3.386620283126831
563 9.774880409240723 6.902031421661377 9.731642723083496 2.7884552478790283 3.2529561519622803 1.3168160915374756 2.2464327812194824 1.9127612113952637 3.3901946544647217
564 9.720348358154297 6.760495185852051 9.835931777954102 2.8645570278167725 2.965193271636963 1.4156720638275146 2.010033369064331 2.1696059703826904 3.3291831016540527
565 9.977940559387207 7.202594757080078 9.941550254821777 2.950498104095459 3.2606449127197266 1.3222209215164185 1.8140255212783813 1.8687893152236938 3.4994583129882813
566 10.247644424438477 7.386003494262695 10.190422058105469 2.9121923446655273 3.4133620262145996 1.0372071266174316 1.9184799194335938 1.937819480895996 3.5488922595977783
567 10.118341445922852 7.014298915863037 10.305493354797363 2.7878055572509766 3.55747652053833 1.1613242626190186 1.7975573539733887 1.9237357378005981 3.453695774078369
568 10.278825759887695 7.116387844085693 10.596115112304688 2.781662702560425 3.5635008811950684 0.904918372631073 1.5918735265731812 1.7751047611236572 3.432431697845459
569 10.378727912902832 6.9928741455078125 10.694231986999512 2.734504461288452 3.521144151687622 0.8694186806678772 1.6546740531921387 1.8215574026107788 3.3212950229644775
570 10.444579124450684 7.175501346588135 10.899815559387207 2.6370339393615723 3.7666516304016113 0.9160144329071045 1.818091630935669 2.30226731300354 3.271846294403076
571 10.390691757202148 7.177923202514648 10.906352043151855 2.499558448791504 3.5025408267974854 0.8675339221954346 1.5223758220672607 2.298722743988037 3.517786979675293
572 10.208978652954102 7.0845441818237305 10.436623573303223 2.596480369567871 3.417712926864624 0.85414719581604 1.8068379163742065 2.0392298698425293 3.5064780712127686
573 10.299298286437988 7.081225872039795 10.555445671081543 2.6510655879974365 3.498034954071045 0.9138115048408508 1.4310425519943237 1.9561806917190552 3.3665218353271484
574 10.149799346923828 7.18038272857666 10.343037605285645 2.6415910720825195 3.5734291076660156 0.9444448351860046 2.069601058959961 2.0022530555725098 3.3412091732025146
575 10.577288627624512 7.300400257110596 10.6710786819458 2.555734634399414 3.502727508544922 0.8328537940979004 1.60480797290802 2.0500736236572266 3.308502197265625
576 10.13416576385498 7.053126335144043 10.44648551940918 2.640786647796631 3.6926043033599854 0.9302244186401367 1.3565318584442139 1.6640065908432007 3.2903690338134766
577 10.307116508483887 7.214171886444092 10.41920280456543 2.8283920288085938 3.6620967388153076 0.8801283836364746 1.6857936382293701 1.7343471050262451 3.2566802501678467
578 10.084136009216309 7.4018659591674805 10.184814453125 3.054647445678711 3.598569393157959 1.0343550443649292 1.3887423276901245 1.7244036197662354 3.4351556301116943
579 9.90392017364502 7.295527458190918 10.270421028137207 3.116158962249756 3.403282642364502 0.7472719550132751 1.3151384592056274 1.4201313257217407 3.380678653717041
580 10.034093856811523 7.128250598907471 10.558625221252441 2.946042776107788 3.6084866523742676 0.9687486290931702 1.4597371816635132 1.893111228942871 3.2023024559020996
581 10.316929817199707 7.190667152404785 10.738404273986816 3.087700128555298 3.52286696434021 1.0173369646072388 2.114100217819214 1.6664834022521973 3.384448766708374
582 10.16669750213623 7.299876689910889 10.66515827178955 3.064955472946167 3.6413118839263916 0.9840632677078247 2.119783639907837 1.6979035139083862 3.2366936206817627
583 10.086543083190918 7.165106773376465 10.693647384643555 2.8738040924072266 3.3925201892852783 1.0850476026535034 1.5673099756240845 1.8612537384033203 3.4725968837738037
584 10.372642517089844 7.198591709136963 10.88892936706543 2.635028123855591 3.4872853755950928 1.0185612440109253 1.7612097263336182 2.09344220161438 3.489084005355835
585 10.370405197143555 7.013120651245117 10.971901893615723 2.6922848224639893 3.638608694076538 1.2913649082183838 2.0635640621185303 1.9437956809997559 3.2552497386932373
586 10.596253395080566 7.053460121154785 11.430267333984375 2.6971209049224854 3.855142831802368 1.2984915971755981 1.6268336772918701 2.2230288982391357 3.1292037963867188
587 10.51906967163086 7.255734920501709 11.359060287475586 2.8670685291290283 4.028894901275635 1.0458836555480957 1.7882955074310303 2.1679701805114746 3.309528350830078
588 10.394548416137695 7.20915412902832 11.076275825500488 2.693711519241333 3.982984781265259 0.9661009907722473 1.6042916774749756 2.0220844745635986 3.2993364334106445
589 10.294134140014648 7.114254474639893 10.969194412231445 2.5597496032714844 3.694718599319458 0.9817637801170349 1.604219913482666 2.347949743270874 3.3825767040252686
590 10.052813529968262 7.249624252319336 10.55739974975586 2.523470878601074 3.623417377471924 0.9913469552993774 1.5202804803848267 2.1234304904937744 3.45025897026062
591 10.378520011901855 7.53407096862793 10.982937812805176 2.714146375656128 3.9221620559692383 0.9518230557441711 1.8314757347106934 2.1402244567871094 3.311744213104248
592 10.647790908813477 7.596808433532715 11.503365516662598 2.595367193222046 3.7420151233673096 0.7631929516792297 1.5602926015853882 1.7468376159667969 3.2904231548309326
593 10.689471244812012 7.616927146911621 11.196404457092285 2.4964587688446045 3.671593427658081 0.9632596373558044 1.367689847946167 2.0599398612976074 3.2386667728424072
594 10.255617141723633 7.622342109680176 10.707612991333008 2.4498283863067627 3.576523780822754 1.2386538982391357 1.2960467338562012 2.137953519821167 3.2464640140533447
595 10.221274375915527 7.614867687225342 10.409247398376465 2.5356433391571045 3.6232802867889404 1.0335134267807007 1.4165011644363403 2.3013131618499756 3.207472085952759
596 10.466593742370605 7.57255744934082 10.860213279724121 2.5191211700439453 3.724336862564087 0.9750943183898926 1.640222430229187 2.095066785812378 3.410456418991089
597 10.463695526123047 7.655028343200684 11.02036190032959 2.810152292251587 3.641958713531494 0.8283169865608215 1.543243408203125 2.1144797801971436 3.2828807830810547
598 10.479652404785156 7.629885196685791 10.87614631652832 2.6351492404937744 3.726773262023926 1.0183920860290527 1.7304279804229736 1.850372552871704 3.2377848625183105
599 10.988859176635742 7.987215042114258 11.218528747558594 2.737715482711792 3.6154747009277344 1.236167073249817 1.6393165588378906 1.9546360969543457 3.249403715133667
600 10.930761337280273 8.013877868652344 11.447305679321289 3.113410472869873 3.567032814025879 0.976908802986145 1.723608136177063 2.0282177925109863 3.267336130142212
601 10.785012245178223 7.90897798538208 11.187734603881836 3.0095415115356445 3.7152299880981445 1.2253893613815308 1.7698359489440918 1.963660717010498 3.2800772190093994
602 10.765982627868652 8.165436744689941 11.03429126739502 3.090167284011841 3.7077183723449707 1.0222278833389282 1.4734658002853394 2.0061864852905273 3.250922203063965
603 10.383795738220215 7.844375133514404 10.856584548950195 3.0476629734039307 3.596672773361206 1.1231873035430908 1.8718717098236084 2.422096014022827 3.209881544113159
604 10.148402214050293 8.020869255065918 10.238934516906738 3.5323452949523926 3.5766286849975586 1.062197208404541 1.6490987539291382 2.116300106048584 3.294694423675537
605 10.02524471282959 7.967246055603027 10.160332679748535 3.2566537857055664 3.454935073852539 1.4656325578689575 1.489672303199768 2.579556941986084 3.09747052192688
606 10.12118148803711 7.84428071975708 10.107637405395508 3.2822015285491943 3.2521345615386963 1.0971211194992065 1.3714452981948853 2.5185611248016357 3.1444406509399414
607 9.856203079223633 7.680661678314209 9.828746795654297 3.040360450744629 3.475471019744873 1.0413316488265991 1.475212812423706 2.2708022594451904 3.100342035293579
608 9.7244291305542 7.755190372467041 9.577046394348145 3.125446081161499 3.492313861846924 1.3856288194656372 1.7780084609985352 2.4560935497283936 3.029973030090332
609 9.54333209991455 7.63012170791626 9.319082260131836 3.283637046813965 3.215346336364746 1.6124566793441772 1.7223761081695557 2.360764265060425 3.029353618621826
610 9.74517822265625 7.722543716430664 9.600627899169922 2.951695442199707 3.4559450149536133 1.5725866556167603 1.6267777681350708 2.3824117183685303 3.0772948265075684
611 9.77719783782959 7.695438861846924 9.755651473999023 2.858724594116211 3.2004926204681396 1.8974814414978027 1.8170009851455688 2.548666477203369 2.9933834075927734
612 9.922442436218262 7.683887958526611 9.740248680114746 3.1093480587005615 3.279658317565918 1.381378173828125 1.3712431192398071 2.079000473022461 3.0264229774475098
613 9.852263450622559 7.816569805145264 9.486891746520996 3.1617178916931152 3.4928157329559326 1.6738555431365967 1.4444671869277954 2.149732828140259 3.0973775386810303
614 9.986673355102539 7.856663703918457 9.537885665893555 3.1779518127441406 3.508197069168091 1.4072397947311401 1.7557016611099243 2.548767566680908 3.1018881797790527
615 9.79505729675293 7.962867736816406 9.523880958557129 3.3440563678741455 3.289618968963623 1.4648877382278442 1.470156192779541 2.360912322998047 3.090836524963379
616 9.933276176452637 8.069180488586426 9.282031059265137 3.3409335613250732 3.1642332077026367 1.4168728590011597 2.1813511848449707 2.259942054748535 2.998549222946167
617 9.69924545288086 7.862668514251709 8.910073280334473 3.1803314685821533 2.974802017211914 1.3939971923828125 1.9517104625701904 2.4470913410186768 3.0844006538391113
618 9.756966590881348 7.610640525817871 9.240781784057617 3.2760231494903564 3.179784059524536 1.5305675268173218 2.2430899143218994 2.2914249897003174 3.0306355953216553
619 10.022590637207031 7.756120681762695 9.277097702026367 3.1963729858398438 3.074510335922241 1.4756516218185425 2.2493741512298584 2.8360631465911865 3.0518341064453125
620 10.02904224395752 7.720664978027344 9.383798599243164 3.2608399391174316 3.096083164215088 1.8502706289291382 1.9876599311828613 2.4118852615356445 2.9419362545013428
621 10.178882598876953 7.8828606605529785 9.435563087463379 3.470768451690674 3.106757164001465 1.411462664604187 1.8222438097000122 2.3162615299224854 2.8445539474487305
622 9.953786849975586 7.830962657928467 9.592697143554688 3.55820894241333 3.373659372329712 1.459340214729309 2.1479427814483643 2.3825743198394775 2.890968084335327
623 9.952483177185059 7.74038028717041 9.64395809173584 3.441236734390259 3.346876382827759 1.608209490776062 2.070152997970581 2.365342140197754 2.8434808254241943
624 10.1143798828125 7.815555572509766 9.90913200378418 3.3476791381835938 3.529716730117798 1.2285397052764893 2.158583402633667 2.609095335006714 3.044297218322754
625 10.005082130432129 7.675625801086426 9.837655067443848 3.073556423187256 3.113558530807495 1.1308261156082153 2.03184175491333 2.6248550415039063 3.213252067565918
626 10.173416137695313 7.714327812194824 9.992720603942871 3.2433815002441406 3.347903251647949 1.0662989616394043 1.7078968286514282 2.689154863357544 3.1090168952941895
627 9.900397300720215 7.553769111633301 9.657828330993652 3.115912437438965 3.42849063873291 1.059174656867981 1.9839366674423218 3.0200910568237305 3.031188488006592
628 9.841440200805664 7.763571262359619 9.51681900024414 3.3478991985321045 3.3253400325775146 1.16808021068573 2.3999030590057373 2.6859190464019775 3.1452150344848633
629 9.602554321289063 7.758487701416016 9.229806900024414 3.35132098197937 3.201446294784546 1.083013892173767 1.936312198638916 3.110344171524048 3.028062582015991
630 9.881324768066406 8.054182052612305 9.42186164855957 3.6397459506988525 3.30342435836792 1.0934377908706665 2.111691951751709 2.7736735343933105 3.0600221157073975
631 9.815665245056152 7.846675395965576 9.671398162841797 3.3626186847686768 3.421442747116089 1.0285698175430298 2.2736077308654785 2.9194092750549316 2.8644373416900635
632 9.967674255371094 7.84410285949707 9.635917663574219 3.35508131980896 3.363717555999756 0.8178351521492004 1.9532090425491333 3.354104518890381 2.9179773330688477
633 10.209229469299316 8.036102294921875 9.739410400390625 3.6575162410736084 3.513272762298584 0.8341907262802124 2.2012720108032227 3.185539722442627 3.010702133178711
634 10.002473831176758 8.03147029876709 9.630085945129395 3.7187111377716064 3.284891128540039 1.1020209789276123 1.727257251739502 2.7962806224823 3.055093288421631
635 9.89713191986084 7.764871120452881 9.674212455749512 3.4275171756744385 3.6785192489624023 1.3544871807098389 1.700905680656433 2.99739146232605 3.0859932899475098
636 9.924107551574707 7.85886812210083 9.681674003601074 3.4741108417510986 3.764429807662964 1.313703179359436 1.653871774673462 2.974292039871216 3.0943446159362793
637 9.646947860717773 7.682234764099121 9.675256729125977 3.4403162002563477 3.544499397277832 1.1581430435180664 2.060123920440674 2.7942819595336914 2.9516563415527344
638 9.700736045837402 7.569155216217041 9.885307312011719 3.283573627471924 3.5619735717773438 1.0640009641647339 2.0105974674224854 2.788734197616577 2.9405922889709473
639 9.763666152954102 7.689311504364014 9.68710708618164 3.278553009033203 3.450321674346924 0.9404506683349609 1.7772727012634277 2.83879017829895 2.876082181930542
640 9.84996509552002 7.557555198669434 10.141921997070313 3.142575263977051 3.6337037086486816 0.9646390676498413 1.5358705520629883 2.8539698123931885 2.922032594680786
641 9.739447593688965 7.56351900100708 9.908656120300293 3.348306179046631 3.7023563385009766 0.9218489527702332 1.9997550249099731 2.724848508834839 3.0203707218170166
642 9.754660606384277 7.779364585876465 9.720763206481934 3.4316372871398926 3.637077569961548 1.2945855855941772 1.7937463521957397 2.7872567176818848 3.0334582328796387
643 10.018630027770996 8.11048698425293 9.926592826843262 3.5900661945343018 3.5287365913391113 0.9839211702346802 1.8376466035842896 2.5947787761688232 2.935596227645874
644 9.913314819335938 7.92985200881958 9.880590438842773 3.5343759059906006 3.3254592418670654 0.8116501569747925 1.7569602727890015 2.8284826278686523 2.954496145248413
645 9.496487617492676 7.799678325653076 9.279886245727539 3.3310842514038086 3.2945525646209717 0.9078324437141418 1.8588588237762451 2.7321977615356445 3.00123929977417
646 9.865921974182129 7.689470291137695 10.006094932556152 2.9405062198638916 3.463061571121216 0.9359033107757568 1.92017662525177 2.892531156539917 3.032557487487793
647 9.650793075561523 7.512906551361084 10.033184051513672 2.889829635620117 3.493544578552246 0.960964560508728 1.7840602397918701 2.7201077938079834 3.0600547790527344
648 9.797555923461914 7.704280376434326 10.005303382873535 2.8753855228424072 3.641547918319702 0.977203905582428 2.3027918338775635 2.9080941677093506 2.9581058025360107
649 10.003331184387207 7.737931251525879 10.194704055786133 2.8194658756256104 3.42161226272583 0.814014732837677 1.8922979831695557 2.483708143234253 3.0975964069366455
650 9.800993919372559 7.9685587882995605 9.911433219909668 3.267550468444824 3.49867844581604 0.8357794880867004 1.9925272464752197 2.944903612136841 2.9975597858428955
651 10.184918403625488 7.898050308227539 10.319925308227539 3.2349460124969482 3.087500810623169 1.4188333749771118 1.9163174629211426 3.3594584465026855 3.1311471462249756
652 9.585704803466797 7.921631336212158 9.634810447692871 3.4570751190185547 3.631438732147217 1.1185365915298462 2.1816458702087402 2.916959285736084 3.107856035232544
653 9.764585494995117 7.751633167266846 9.977568626403809 3.0866241455078125 3.6166350841522217 1.135368824005127 1.9216790199279785 2.924823760986328 3.0282413959503174
654 9.905261993408203 7.957820892333984 9.874670028686523 3.336338520050049 3.4170119762420654 0.9240421056747437 1.8862992525100708 2.971994400024414 3.0193064212799072
655 9.930215835571289 7.724531173706055 9.919649124145508 3.139981746673584 3.340869188308716 1.3358832597732544 1.8251831531524658 2.7076544761657715 3.0203070640563965
656 9.800633430480957 7.726027965545654 9.842328071594238 3.075864553451538 3.398303508758545 0.809457004070282 1.9127665758132935 3.2611801624298096 3.1190671920776367
657 9.896804809570313 7.509881019592285 10.11605453491211 2.996351718902588 3.460761547088623 0.9886094927787781 2.1334757804870605 2.8341293334960938 3.175267457962036
658 10.276437759399414 7.6239423751831055 10.444939613342285 2.9154696464538574 3.406759738922119 1.1261980533599854 2.122465133666992 2.793046712875366 3.188615560531616
659 10.3110990524292 7.779033660888672 10.481255531311035 3.0623486042022705 3.5334644317626953 1.1610064506530762 2.084247350692749 2.9688684940338135 3.0782124996185303
660 10.205819129943848 7.41348123550415 10.48678207397461 2.6116526126861572 3.665811061859131 1.0778241157531738 2.164186477661133 2.7503581047058105 3.2234015464782715
661 10.066031455993652 7.43510627746582 10.087772369384766 2.7240774631500244 3.3365542888641357 1.2274070978164673 2.1013660430908203 2.5222623348236084 3.158092737197876
662 10.003423690795898 7.510628700256348 10.062681198120117 2.5935652256011963 3.2785916328430176 1.2071138620376587 2.2664997577667236 2.7844066619873047 3.0697238445281982
663 9.848562240600586 7.528426647186279 10.21761703491211 2.5964603424072266 3.4097232818603516 1.5337309837341309 1.918919324874878 2.518599033355713 3.039271354675293
664 9.636377334594727 7.543744087219238 9.728141784667969 2.692884922027588 2.949007511138916 1.6345782279968262 1.8711351156234741 2.806828260421753 3.0276060104370117
665 9.816778182983398 7.600932598114014 9.849175453186035 2.7431280612945557 2.813420057296753 1.405147671699524 1.5198099613189697 2.635564088821411 3.0114450454711914
666 9.878944396972656 7.732499122619629 9.968461036682129 2.913175582885742 2.8862671852111816 1.2822884321212769 1.4557303190231323 2.8566043376922607 3.1417548656463623
667 9.863357543945313 7.557407855987549 10.078513145446777 2.715639114379883 2.8846957683563232 1.1064419746398926 1.8060802221298218 2.5462841987609863 3.346041202545166
668 9.880417823791504 7.358013153076172 10.254504203796387 2.6262190341949463 3.1458489894866943 1.1802442073822021 1.5979145765304565 2.9567081928253174 3.0379478931427
669 9.83303451538086 7.2199015617370605 10.386028289794922 2.496795892715454 3.016385793685913 1.5006831884384155 1.7315303087234497 2.7877461910247803 3.236344814300537
670 9.929250717163086 7.300032615661621 10.573809623718262 2.488776922225952 3.1852517127990723 1.4734266996383667 1.798596978187561 2.8879318237304688 3.1865010261535645
671 9.751375198364258 7.397675037384033 10.193350791931152 2.66911244392395 3.414497137069702 1.2260375022888184 1.8308131694793701 2.6064605712890625 3.251213550567627
672 9.878785133361816 7.283089637756348 10.165118217468262 2.3644633293151855 3.1766886711120605 1.1996928453445435 1.608573317527771 2.646883964538574 3.210489511489868
673 9.763617515563965 7.369278907775879 9.982006072998047 2.569246768951416 3.413412094116211 1.4359707832336426 1.6472289562225342 2.89332914352417 3.3050053119659424
674 9.865155220031738 7.324444770812988 10.159646034240723 2.583204507827759 3.5189216136932373 1.2209795713424683 1.907522201538086 2.892383337020874 3.2183446884155273
675 9.58123779296875 7.227888107299805 9.735933303833008 2.490309476852417 3.3694825172424316 1.1898704767227173 1.7749778032302856 2.8462774753570557 3.392432689666748
676 9.512661933898926 7.391841888427734 9.656936645507813 2.6114821434020996 3.4827919006347656 1.3534932136535645 1.7195212841033936 2.666142702102661 3.238482713699341
677 9.342804908752441 7.100029945373535 9.653949737548828 2.57018780708313 3.9175479412078857 1.2414305210113525 2.049382209777832 2.8543779850006104 3.310516595840454
678 9.13622760772705 7.342235088348389 9.267498016357422 2.6577773094177246 3.767517328262329 1.3763279914855957 1.805725336074829 2.595595121383667 3.21636700630188
679 9.492959976196289 7.326728343963623 9.71743106842041 2.791508913040161 3.9908387660980225 1.2256791591644287 2.33596134185791 2.744594097137451 3.454362392425537
680 9.222066879272461 7.419494152069092 9.541415214538574 2.822768211364746 4.159977436065674 1.3974804878234863 1.668259859085083 2.7290730476379395 3.286926507949829
681 9.147504806518555 7.601057052612305 9.344085693359375 2.982560634613037 3.955305576324463 1.3952689170837402 2.052910804748535 2.587031126022339 3.2645418643951416
682 9.036231994628906 7.495504379272461 9.197356224060059 3.12078595161438 3.8947389125823975 1.231804370880127 2.0052974224090576 2.765540361404419 3.160191297531128
683 9.406017303466797 7.499655246734619 9.939275741577148 3.0569818019866943 4.082361698150635 1.6835622787475586 2.053488254547119 2.7151315212249756 3.2286510467529297
684 9.456849098205566 7.266195297241211 10.103175163269043 2.739882469177246 4.100457191467285 1.538786768913269 2.015204429626465 2.8558731079101563 3.4020886421203613
685 9.278070449829102 7.140135288238525 9.877742767333984 2.78006649017334 4.026029109954834 1.6441659927368164 2.1747992038726807 2.860936164855957 3.380995512008667
686 9.554023742675781 7.237483978271484 10.252055168151855 2.635920524597168 4.0899338722229 1.3896416425704956 1.9333901405334473 2.710808277130127 3.409705400466919
687 9.630426406860352 7.166780471801758 10.259982109069824 2.56307315826416 3.8950448036193848 1.4188551902770996 1.9086928367614746 2.7393555641174316 3.4467356204986572
688 9.459412574768066 7.0113701820373535 10.131402969360352 2.516810178756714 3.9514100551605225 0.9477418661117554 2.227935791015625 2.7394394874572754 3.292344570159912
689 9.631166458129883 7.1253790855407715 10.469919204711914 2.6919291019439697 4.112597942352295 1.081000804901123 2.1309256553649902 2.911731004714966 3.3947627544403076
690 10.002314567565918 7.283931732177734 10.830034255981445 2.664726734161377 3.905665397644043 1.10112726688385 2.0026955604553223 2.969013214111328 3.259918212890625
691 9.809739112854004 7.1309309005737305 10.373810768127441 2.5306856632232666 3.9527885913848877 1.1841853857040405 1.9175300598144531 2.9925155639648438 3.427567481994629
692 9.74071979522705 7.079117774963379 10.36263370513916 2.558683156967163 3.72112774848938 1.1754367351531982 1.6340018510818481 3.157841444015503 3.283928155899048
693 9.846053123474121 7.076470851898193 10.734223365783691 2.577146291732788 4.100749969482422 0.9297197461128235 1.9751273393630981 2.720737934112549 3.2606043815612793
694 9.95411205291748 7.2806315422058105 10.726293563842773 2.5589728355407715 3.988657236099243 1.1653510332107544 2.108091115951538 2.692197799682617 3.33524227142334
695 9.8917818069458 7.1461944580078125 10.667143821716309 2.7136785984039307 3.748347759246826 1.4331140518188477 2.226128339767456 3.2929322719573975 3.208301544189453
696 9.900885581970215 7.23106050491333 10.561484336853027 2.465639352798462 3.891286611557007 1.1577928066253662 1.7462153434753418 3.2471885681152344 3.33774733543396
697 10.02767562866211 7.0956034660339355 10.89955997467041 2.3294034004211426 3.9186577796936035 1.305388331413269 1.9032337665557861 2.9805355072021484 3.353323459625244
698 9.775030136108398 7.003145217895508 10.333098411560059 2.419935941696167 3.5979268550872803 1.3800734281539917 1.7236382961273193 2.846198558807373 3.028035879135132
699 9.652946472167969 7.093085765838623 9.904056549072266 2.4302964210510254 3.58215069770813 1.2084908485412598 1.7409206628799438 3.0749926567077637 3.101870536804199
700 9.859936714172363 7.072335243225098 10.148099899291992 2.523123025894165 3.4672036170959473 1.3025286197662354 2.1516048908233643 2.605336904525757 3.2070860862731934
701 9.874406814575195 7.067886829376221 10.227118492126465 2.4823994636535645 3.262108325958252 1.2031513452529907 1.9746354818344116 3.011112689971924 3.1051433086395264
702 9.627660751342773 7.263971328735352 9.707823753356934 2.494910478591919 3.4272499084472656 1.8585952520370483 1.6626100540161133 3.0334622859954834 3.1935338973999023
703 9.942458152770996 7.643979549407959 9.796767234802246 2.523582696914673 3.4708032608032227 1.4588990211486816 1.9141806364059448 3.4331231117248535 3.011195182800293
704 10.00997543334961 7.396510601043701 10.204537391662598 2.567189931869507 3.3259174823760986 1.3693605661392212 1.662521481513977 2.861776351928711 3.1831419467926025
705 9.84022331237793 7.491663932800293 10.183249473571777 2.4933629035949707 3.3359341621398926 0.9308090806007385 2.006269931793213 2.971245050430298 3.0559723377227783
706 9.845677375793457 7.393024444580078 9.978766441345215 2.5163421630859375 3.304823160171509 1.241463303565979 1.7296169996261597 3.027775526046753 3.1373300552368164
707 9.603697776794434 7.109856605529785 10.043259620666504 2.368438482284546 3.2381975650787354 1.2450237274169922 1.793611764907837 2.9056143760681152 3.145256996154785
708 9.92794132232666 7.175833225250244 10.396419525146484 2.32269024848938 3.2190897464752197 1.5310428142547607 1.810734510421753 2.8279976844787598 3.1508395671844482
709 9.905876159667969 7.1598076820373535 10.353665351867676 2.4151294231414795 3.4147605895996094 1.356567144393921 1.8133971691131592 3.046943187713623 3.032897472381592
710 9.888595581054688 7.2380876541137695 10.199186325073242 2.531470775604248 3.0741817951202393 1.3663418292999268 2.081162452697754 2.899035692214966 3.0749597549438477
711 9.783068656921387 7.238098621368408 9.740303993225098 2.427083969116211 3.379286527633667 1.4358080625534058 1.8824212551116943 3.3385422229766846 3.1194980144500732
712 9.811807632446289 7.22969388961792 9.779540061950684 2.4927780628204346 3.3137757778167725 1.4420373439788818 2.092843770980835 2.7224462032318115 3.094163417816162
713 9.654293060302734 7.1782307624816895 9.672225952148438 2.6691949367523193 3.3178164958953857 1.234811544418335 2.0785179138183594 2.6643998622894287 3.130979537963867
714 9.699740409851074 7.095858097076416 9.719082832336426 2.299131155014038 3.208577871322632 1.3177523612976074 1.809375286102295 2.769392490386963 3.0825693607330322
715 9.806131362915039 7.231679916381836 10.064635276794434 2.705801010131836 3.562127113342285 1.0360842943191528 2.217888832092285 3.124532699584961 3.029611587524414
716 9.508234024047852 7.099303722381592 9.418478012084961 2.596956968307495 3.468867778778076 1.5863780975341797 1.431341290473938 2.6385161876678467 2.9597833156585693
717 9.8323974609375 7.369385242462158 9.752707481384277 2.2940499782562256 3.388975143432617 1.945622205734253 1.7885921001434326 3.077340841293335 3.18615984916687
718 9.68557071685791 7.194529056549072 9.607817649841309 2.3571040630340576 3.2422192096710205 1.343268871307373 1.7268025875091553 2.8056793212890625 3.157991647720337
719 9.789464950561523 7.146360874176025 9.556939125061035 2.4302148818969727 3.3262321949005127 1.36821448802948 1.672766089439392 2.779317617416382 3.117243528366089
720 10.030263900756836 7.2500691413879395 9.830278396606445 2.5000553131103516 3.1341707706451416 1.3328527212142944 1.9870513677597046 2.497774362564087 3.055919885635376
721 10.437743186950684 7.202757358551025 10.899796485900879 2.387950897216797 3.342277765274048 1.4563809633255005 2.2447283267974854 2.8771705627441406 3.0691184997558594
722 10.078672409057617 7.364759922027588 10.090505599975586 2.608077049255371 3.213069438934326 1.8643900156021118 2.007519483566284 3.0688650608062744 3.0428900718688965
723 9.826620101928711 7.109267711639404 10.038715362548828 2.4284613132476807 3.474886417388916 1.1743422746658325 1.5613012313842773 2.9077751636505127 3.0373876094818115
724 10.069416999816895 7.195550918579102 10.570680618286133 2.425854206085205 3.483487367630005 1.4690033197402954 1.794648289680481 2.812160015106201 3.0268328189849854
725 10.060545921325684 7.230519771575928 10.498523712158203 2.4381351470947266 3.3226776123046875 1.253827452659607 1.7627655267715454 2.922168016433716 3.025080919265747
726 9.847479820251465 7.125905513763428 10.20386791229248 2.472271203994751 3.2945382595062256 0.7713444232940674 2.3017449378967285 2.4696292877197266 3.091097116470337
727 9.588991165161133 7.141357421875 10.019434928894043 2.558640956878662 3.3368911743164063 0.8987993597984314 2.8906197547912598 2.569265604019165 3.0949831008911133
728 9.272455215454102 7.013270854949951 9.868033409118652 2.4007766246795654 3.6634128093719482 0.8066154718399048 1.917810082435608 2.9878361225128174 3.1439952850341797
729 9.146631240844727 6.925604343414307 9.55257511138916 2.4116148948669434 3.5333077907562256 0.8451638221740723 1.9649516344070435 2.884165048599243 2.9763240814208984
730 9.294608116149902 6.825088024139404 9.912345886230469 2.4096431732177734 3.638528823852539 0.866585373878479 1.7807267904281616 2.75249981880188 2.971276044845581
731 9.411148071289063 6.931051254272461 9.95987606048584 2.3105173110961914 3.7760508060455322 1.0966691970825195 1.6910985708236694 2.907768487930298 3.1027512550354004
732 9.44985294342041 6.96414041519165 10.069087028503418 2.2607645988464355 3.810145854949951 1.0775915384292603 1.7062804698944092 2.8831393718719482 3.1810190677642822
733 9.837007522583008 7.035899639129639 10.597391128540039 2.364403486251831 3.811541795730591 1.1337292194366455 1.729426383972168 2.8108668327331543 3.048715829849243
734 9.826473236083984 7.0731000900268555 10.371192932128906 2.093364953994751 3.6568589210510254 1.0736157894134521 1.819036841392517 2.945619821548462 3.1288352012634277
735 9.99232292175293 7.243045806884766 10.483427047729492 2.3031649589538574 3.820844888687134 0.8849594593048096 1.8151121139526367 2.6617398262023926 3.0747454166412354
736 10.042415618896484 6.992833614349365 10.816411018371582 2.2476654052734375 3.801670789718628 1.2445437908172607 2.3421247005462646 2.711688995361328 3.0672829151153564
737 9.680158615112305 6.913824081420898 10.475007057189941 2.258667469024658 4.044867515563965 0.9536203145980835 1.7765729427337646 2.2237932682037354 3.0609633922576904
738 9.407236099243164 6.936562538146973 10.216691017150879 2.294632911682129 4.1839518547058105 1.1792596578598022 1.5548750162124634 2.5205445289611816 3.1478707790374756
739 9.6539945602417 6.8216023445129395 10.603888511657715 2.3034863471984863 4.182910442352295 1.1459691524505615 1.7714425325393677 2.623608112335205 3.2744829654693604
740 9.425978660583496 6.872045993804932 10.123014450073242 2.334859609603882 3.750910520553589 1.190096378326416 1.602618932723999 2.449941873550415 3.1460330486297607
741 9.404191970825195 6.751880168914795 10.261078834533691 2.4193313121795654 4.118197917938232 1.225740909576416 1.50165593624115 2.397400379180908 3.226555347442627
742 9.52431869506836 6.806141376495361 10.130919456481934 2.328247547149658 3.9395415782928467 1.150390863418579 2.023576498031616 2.784217596054077 3.391961097717285
743 9.747758865356445 6.952345848083496 10.366360664367676 2.2421228885650635 3.85953426361084 1.0778909921646118 2.2590243816375732 2.54488205909729 3.212808847427368
744 9.698790550231934 6.8755950927734375 10.489354133605957 2.183687448501587 3.933732509613037 1.1971287727355957 1.8062794208526611 2.4568865299224854 3.2446343898773193
745 9.529401779174805 6.838752269744873 10.58018970489502 2.188901424407959 4.069252014160156 0.9929043650627136 1.8579871654510498 3.119743585586548 2.9976871013641357
746 9.570140838623047 6.8407111167907715 10.546010971069336 2.2568867206573486 3.8459441661834717 0.9886040687561035 1.5907593965530396 2.931398630142212 3.221632242202759
747 9.56229305267334 6.978277206420898 10.42935562133789 2.0945675373077393 4.058109283447266 1.0488723516464233 1.73873770236969 2.7950751781463623 3.169018507003784
748 9.626709938049316 7.008424282073975 10.526878356933594 2.129323720932007 3.7724862098693848 1.0218430757522583 1.9321035146713257 2.71543025970459 3.077047348022461
749 9.600748062133789 6.894173622131348 10.34323501586914 2.1184887886047363 3.5953218936920166 0.9612587690353394 1.898655891418457 3.0364556312561035 2.9807119369506836
750 9.277783393859863 6.794621467590332 9.90835952758789 2.021113395690918 3.523637294769287 0.7123227119445801 1.5151199102401733 2.6036460399627686 3.1832375526428223
751 9.333707809448242 6.805301189422607 9.828947067260742 2.23466420173645 3.4771575927734375 1.1652686595916748 1.6001418828964233 2.530423402786255 3.1286609172821045
752 9.46312427520752 6.83472204208374 10.080826759338379 2.167933464050293 3.797322988510132 1.1432667970657349 1.7245386838912964 2.6653645038604736 3.0934383869171143
753 9.299158096313477 6.8515520095825195 10.011740684509277 2.3465819358825684 3.6791648864746094 1.104929804801941 1.8780951499938965 2.711794853210449 3.300668239593506
754 9.560178756713867 7.165029525756836 10.008543968200684 2.3657703399658203 3.4035723209381104 0.9052186608314514 1.9092756509780884 2.5372185707092285 3.307361602783203
755 9.636698722839355 7.204459190368652 10.168352127075195 2.387295722961426 3.3874471187591553 1.2021682262420654 2.0653014183044434 2.6930015087127686 3.104282855987549
756 9.567686080932617 7.141937732696533 9.942704200744629 2.2393531799316406 3.110006809234619 0.7799553871154785 2.016648054122925 2.550755262374878 3.1375949382781982
757 9.582372665405273 7.1072611808776855 10.116608619689941 2.292248010635376 3.3108303546905518 0.871989369392395 2.5008809566497803 2.6523525714874268 3.257524013519287
758 9.707995414733887 7.2912516593933105 10.049527168273926 2.289917230606079 3.0402584075927734 0.9172128438949585 2.0682179927825928 2.4635627269744873 3.38309645652771
759 9.422054290771484 7.056286334991455 9.890965461730957 2.2368252277374268 3.3807873725891113 0.8855437636375427 2.248291254043579 2.5599284172058105 3.3350605964660645
760 9.64272689819336 7.22620964050293 10.09718132019043 2.390456199645996 3.268625497817993 0.7829711437225342 1.9221570491790771 2.6119329929351807 3.2546567916870117
761 9.61085319519043 7.117214202880859 9.929039001464844 2.3487353324890137 3.1890740394592285 0.9238483905792236 1.9163343906402588 2.4934768676757813 3.1854803562164307
762 9.537216186523438 7.078339099884033 9.90137004852295 2.202479124069214 3.3740627765655518 0.7162776589393616 1.6323591470718384 2.834446668624878 3.1947643756866455
763 9.704252243041992 7.125214099884033 9.944596290588379 2.2793891429901123 3.3969082832336426 0.7538760900497437 1.8201643228530884 2.657038450241089 3.1206727027893066
764 9.670040130615234 7.25671911239624 9.840269088745117 2.4556844234466553 3.3671295642852783 0.8035366535186768 1.6525659561157227 2.645827531814575 3.142519235610962
765 9.593267440795898 6.950289726257324 9.948294639587402 2.4910736083984375 3.131442070007324 0.7594330310821533 1.6636922359466553 2.8263049125671387 3.1706950664520264
766 9.555057525634766 7.0971760749816895 9.837960243225098 2.5411269664764404 3.3220322132110596 0.6763152480125427 1.8122575283050537 2.8501269817352295 3.1528353691101074
767 9.533366203308105 7.028748989105225 9.961176872253418 2.372912645339966 3.317161798477173 0.9982799291610718 1.4632091522216797 3.1767055988311768 3.195244073867798
768 9.452130317687988 6.9522223472595215 10.059905052185059 2.526313304901123 3.478039026260376 0.9061995148658752 1.9150551557540894 3.0287721157073975 3.2941501140594482
769 9.803447723388672 7.193535804748535 10.282050132751465 2.532003164291382 3.241065740585327 1.3965647220611572 1.8365859985351563 2.7449429035186768 3.100569486618042
770 9.843086242675781 7.373924255371094 10.312633514404297 2.503375768661499 3.427098274230957 0.9413787126541138 1.7595609426498413 2.7332851886749268 3.1985292434692383
771 9.57469654083252 7.256150722503662 10.124801635742188 2.594045400619507 3.6983158588409424 1.2832258939743042 1.3432167768478394 3.1903958320617676 3.043172836303711
772 9.653792381286621 7.402728080749512 10.127165794372559 2.6249523162841797 3.5500693321228027 1.368826985359192 1.5385390520095825 2.777526378631592 3.062986373901367
773 9.607186317443848 7.300874710083008 10.078110694885254 2.419341564178467 3.3055357933044434 1.1603951454162598 1.9928934574127197 2.626394033432007 3.1795597076416016
774 9.61526870727539 7.3356194496154785 9.930439949035645 2.348040819168091 3.3286309242248535 1.0827100276947021 1.9094864130020142 3.1766514778137207 3.136417865753174
775 9.96125602722168 7.649709701538086 10.190119743347168 2.61094331741333 3.3737406730651855 1.1257725954055786 1.8535995483398438 2.460184097290039 3.1719934940338135
776 9.730817794799805 7.266628742218018 10.116859436035156 2.2895586490631104 3.4873569011688232 0.8972951769828796 2.3029351234436035 2.681220293045044 3.0228047370910645
777 9.954124450683594 7.454531192779541 10.029512405395508 2.473560094833374 3.585674285888672 0.8437796831130981 2.644782543182373 2.572665214538574 3.036073684692383
778 10.001652717590332 7.602065086364746 10.321694374084473 2.3928136825561523 3.642864465713501 1.035649061203003 1.9309169054031372 2.68041729927063 3.0954396724700928
779 10.025151252746582 7.443908214569092 10.353060722351074 2.3777618408203125 3.665923833847046 0.9037063717842102 1.868822693824768 2.9615187644958496 3.0671989917755127
780 9.80506420135498 7.495977878570557 10.140312194824219 2.1467537879943848 3.4559168815612793 0.8511523008346558 1.6203265190124512 3.1121115684509277 2.9930338859558105
781 9.818603515625 7.4466423988342285 10.244314193725586 2.2100534439086914 3.7708520889282227 1.010705590248108 1.686347484588623 3.0700206756591797 3.192148208618164
782 9.944783210754395 7.484256267547607 10.160876274108887 2.3059494495391846 3.444164991378784 1.1543912887573242 1.8398611545562744 2.516714334487915 3.3936381340026855
783 9.893375396728516 7.358098030090332 10.178631782531738 2.15824556350708 3.3435466289520264 1.0990158319473267 2.0829460620880127 2.48642897605896 3.301867961883545
784 9.977932929992676 7.388716697692871 10.145005226135254 2.145423173904419 3.0190460681915283 1.2755165100097656 2.2638211250305176 2.561985969543457 3.216609001159668
785 10.11955451965332 7.375946521759033 10.269848823547363 2.4630517959594727 3.098524570465088 0.9108293652534485 1.9558061361312866 2.8056387901306152 3.359039068222046
786 9.724800109863281 7.1117119789123535 9.876893043518066 2.2358927726745605 3.2197470664978027 0.9018406867980957 1.7323079109191895 2.628854513168335 3.115154981613159
787 9.782249450683594 7.170373916625977 9.897041320800781 2.1944432258605957 3.226714849472046 0.827800989151001 1.7304168939590454 2.913254976272583 3.0508596897125244
788 9.631597518920898 7.268138885498047 9.756876945495605 2.2583792209625244 3.4520645141601563 0.8519216775894165 1.791227102279663 2.7895259857177734 3.261551856994629
789 9.795449256896973 7.102296829223633 10.041827201843262 1.9999390840530396 3.4301464557647705 0.8332957029342651 1.983482837677002 2.8508360385894775 3.12725567817688
790 9.77838134765625 7.151546955108643 10.001709938049316 2.040346622467041 3.5030176639556885 0.9918479323387146 1.9306148290634155 2.596275568008423 3.060641050338745
791 10.042572975158691 7.19193172454834 10.314595222473145 2.143484354019165 3.3263463973999023 0.8520104289054871 1.8698896169662476 2.566563844680786 3.072601795196533
792 9.983053207397461 7.3051371574401855 10.28026294708252 2.2550017833709717 3.214021682739258 1.222169041633606 1.9336968660354614 2.827684164047241 3.1018385887145996
793 10.024338722229004 7.306843280792236 10.188054084777832 2.5203771591186523 3.4753224849700928 0.8621419668197632 1.755961537361145 2.3614237308502197 3.0538907051086426
794 9.999824523925781 7.440701961517334 10.059258460998535 2.2674760818481445 3.4622802734375 0.9959900379180908 1.6942781209945679 2.567645311355591 3.1559369564056396
795 10.050268173217773 7.124096393585205 10.285136222839355 2.2643535137176514 3.090191125869751 0.798656165599823 2.1120405197143555 2.538519859313965 3.031656503677368
796 10.123998641967773 7.1916985511779785 10.41927433013916 2.1963024139404297 3.4109699726104736 0.9932700991630554 1.9813131093978882 2.415123701095581 3.160738706588745
797 9.926589012145996 6.830504417419434 10.300271034240723 2.0776004791259766 3.5233676433563232 0.8554201722145081 2.066807985305786 2.797194242477417 3.068531036376953
798 10.198076248168945 7.0783514976501465 10.046878814697266 2.312643051147461 2.807600498199463 0.8287540078163147 2.0608670711517334 2.9319779872894287 3.052589178085327
799 10.09681224822998 7.164242267608643 10.141715049743652 2.085177183151245 3.19720196723938 1.2884315252304077 2.500598669052124 3.0185561180114746 3.0451483726501465
800 10.101848602294922 7.111670970916748 10.233495712280273 2.0406320095062256 2.95617413520813 1.1317580938339233 2.15470552444458 2.5245895385742188 3.1084232330322266
801 10.096856117248535 7.12635612487793 10.192219734191895 2.1855931282043457 2.9567394256591797 0.7901987433433533 2.416529655456543 3.153096914291382 3.1641602516174316
802 10.113845825195313 7.241005897521973 10.114134788513184 2.3325181007385254 3.2909696102142334 0.9772502779960632 2.8812882900238037 2.334491014480591 3.0626814365386963
803 10.317939758300781 7.12901496887207 10.320296287536621 2.2980964183807373 2.9196419715881348 0.8343076109886169 2.119356155395508 2.7577366828918457 3.11651611328125
804 10.157383918762207 7.32259464263916 10.274040222167969 2.348602771759033 3.0884342193603516 1.0040817260742188 2.078542470932007 2.648899555206299 3.1372487545013428
805 10.043716430664063 7.164785861968994 10.013565063476563 2.376652956008911 2.9398388862609863 1.231682538986206 2.4692142009735107 2.40297532081604 3.004826068878174
806 10.09915828704834 7.35748291015625 10.172182083129883 2.4620449542999268 3.0581095218658447 0.8838573694229126 2.3416318893432617 2.585698366165161 3.0930261611938477
807 9.914895057678223 7.413342475891113 9.84710693359375 2.413059949874878 2.9812326431274414 0.828644871711731 2.1132678985595703 2.775759696960449 3.031236171722412
808 10.195602416992188 7.506441116333008 10.181431770324707 2.318437337875366 2.935216188430786 0.8018604516983032 2.384716510772705 2.692002773284912 3.0775434970855713
809 10.128634452819824 7.599424839019775 10.086030006408691 2.2143099308013916 3.064415216445923 0.8333467245101929 2.0861260890960693 3.0265233516693115 3.0826404094696045
810 9.919458389282227 7.604764938354492 10.012933731079102 2.295146942138672 3.3340084552764893 1.182148814201355 1.9952800273895264 2.6023449897766113 3.1445560455322266
811 10.002690315246582 7.839893817901611 9.840883255004883 2.3805887699127197 3.484574556350708 0.9428665041923523 1.8947573900222778 2.8279573917388916 3.0941548347473145
812 9.946096420288086 7.831520080566406 9.817193031311035 2.424107789993286 3.176832675933838 1.4026044607162476 1.9879238605499268 3.149576425552368 3.117612361907959
813 9.90998649597168 7.700481414794922 9.914682388305664 2.252610921859741 2.9602251052856445 1.2346174716949463 1.6610093116760254 3.0283594131469727 3.0550501346588135
814 10.050270080566406 7.7820539474487305 10.029173851013184 2.2123892307281494 3.252737522125244 0.9897006154060364 2.0526180267333984 3.331305980682373 3.0471742153167725
815 9.911124229431152 7.788000106811523 10.01220703125 2.313676357269287 3.260854482650757 1.0957869291305542 2.2771975994110107 3.2582216262817383 2.976264476776123
816 9.702589988708496 7.860519886016846 9.841630935668945 2.315977096557617 3.426053285598755 0.8539614677429199 2.1521642208099365 3.224039077758789 2.9921658039093018
817 9.824501037597656 7.981619358062744 9.973779678344727 2.231302261352539 3.2252798080444336 1.1250263452529907 1.9041533470153809 3.581166982650757 3.033834218978882
818 9.712547302246094 7.46218204498291 9.978476524353027 2.1110680103302 3.2240726947784424 1.1049222946166992 2.2327213287353516 3.303913116455078 3.100618600845337
819 9.895934104919434 7.822397232055664 9.904274940490723 2.1069841384887695 3.091853380203247 1.1717252731323242 2.605588436126709 3.2558376789093018 3.1074843406677246
820 9.95978832244873 8.0125093460083 9.876418113708496 2.2651493549346924 3.3005118370056152 1.263656735420227 2.876694440841675 3.4814090728759766 2.9888834953308105
821 9.744210243225098 8.280426025390625 9.657942771911621 2.316009283065796 3.311570644378662 0.9254266619682312 2.6237497329711914 3.715839147567749 3.085800886154175
822 9.838141441345215 8.196184158325195 9.863921165466309 2.4451067447662354 3.187079906463623 0.6376081705093384 2.4310760498046875 3.563960552215576 3.2069132328033447
823 9.836323738098145 8.201706886291504 9.906061172485352 2.357539176940918 3.229795217514038 0.7633803486824036 2.124939203262329 3.567988872528076 3.1561269760131836
824 9.668804168701172 8.065023422241211 9.699807167053223 2.329580783843994 3.093189239501953 0.7345205545425415 1.9188034534454346 3.6006572246551514 3.088540554046631
825 9.77910041809082 8.001346588134766 10.065417289733887 2.06208872795105 3.29095458984375 1.2614338397979736 2.297750234603882 3.3922481536865234 3.055541753768921
826 9.867353439331055 8.070773124694824 10.27125072479248 2.2194020748138428 3.673380136489868 1.3113223314285278 2.0071983337402344 3.823087692260742 3.2791802883148193
827 9.701933860778809 8.22229290008545 9.918899536132813 2.448120355606079 3.5336849689483643 1.029018521308899 2.2780661582946777 3.5758159160614014 3.279240131378174
828 9.826765060424805 8.175981521606445 10.093071937561035 2.1139883995056152 3.3837890625 1.0672869682312012 2.495084524154663 3.9044957160949707 3.26137375831604
829 10.050256729125977 8.4280424118042 10.26919174194336 2.1487083435058594 3.417252779006958 1.3819105625152588 2.1579458713531494 3.9242513179779053 3.3638932704925537
830 10.019946098327637 8.35976505279541 10.0970458984375 2.1767385005950928 3.324993848800659 0.9772245287895203 2.0035526752471924 3.356353282928467 3.3033127784729004
831 10.090458869934082 8.395944595336914 10.241515159606934 2.4210288524627686 3.519193410873413 0.9815874099731445 2.330679178237915 3.492176055908203 3.234805107116699
832 10.114075660705566 8.088610649108887 10.200855255126953 2.3914377689361572 3.3106884956359863 1.0743253231048584 2.2107279300689697 3.892202854156494 3.308292865753174
833 9.970673561096191 8.028949737548828 10.015615463256836 2.3809454441070557 3.5312089920043945 0.9775512218475342 2.286104440689087 3.677485466003418 3.319432258605957
834 10.286576271057129 8.585982322692871 10.148200988769531 2.650951623916626 3.475083112716675 0.8799314498901367 2.330937623977661 4.174023151397705 3.416635274887085
835 10.153402328491211 8.605695724487305 10.072066307067871 2.6585190296173096 3.4921953678131104 0.7991422414779663 2.589505672454834 3.861095905303955 3.204160451889038
836 10.549188613891602 8.709206581115723 10.236129760742188 2.827984571456909 3.420919895172119 0.9543599486351013 2.3736789226531982 4.010880947113037 3.054509162902832
837 9.945900917053223 8.064743041992188 10.067354202270508 2.448640823364258 3.525986433029175 0.8303059935569763 1.9581286907196045 4.147878170013428 3.1138322353363037
838 10.108349800109863 8.016899108886719 10.272225379943848 2.550852060317993 3.2427079677581787 1.6084102392196655 2.447490692138672 3.74418306350708 3.1389029026031494
839 9.497029304504395 7.597620964050293 9.878828048706055 2.345834493637085 3.230950355529785 0.9250726699829102 1.9012606143951416 4.041357040405273 3.248244285583496
840 9.725200653076172 7.8188252449035645 10.016364097595215 2.384826183319092 3.41160249710083 1.4137074947357178 1.9143145084381104 3.16252064704895 3.123363733291626
841 9.883628845214844 7.767870903015137 10.264754295349121 2.449690103530884 3.719139337539673 1.0117394924163818 1.8216525316238403 3.705935478210449 3.193021059036255
842 9.876860618591309 7.813706874847412 9.890301704406738 2.288133382797241 3.3809263706207275 0.7828938364982605 2.1723554134368896 3.526679754257202 3.1246705055236816
843 9.957982063293457 7.689823627471924 10.123422622680664 2.165999412536621 3.328352689743042 0.7086225748062134 2.397961378097534 3.932203531265259 3.105790376663208
844 9.936051368713379 7.818912982940674 9.801233291625977 2.266599655151367 2.9977047443389893 0.8339901566505432 1.971505045890808 3.6350650787353516 3.120144844055176
845 9.934940338134766 7.963783264160156 9.853590965270996 2.3239195346832275 3.3728187084198 1.4462738037109375 1.9447910785675049 3.2608258724212646 3.104212760925293
846 10.059682846069336 7.907027244567871 9.935303688049316 2.4909472465515137 3.1606130599975586 0.9320422410964966 2.095339059829712 3.210806131362915 3.0889511108398438
847 10.01797866821289 7.637324333190918 9.943462371826172 2.49951171875 3.3493399620056152 0.820899486541748 1.803391456604004 2.9895002841949463 3.1427001953125
848 9.840292930603027 7.519434928894043 9.761056900024414 2.3650949001312256 2.9771127700805664 0.9090175032615662 2.138878107070923 2.928760051727295 3.2031497955322266
849 9.604328155517578 7.696735858917236 9.482006072998047 2.4767258167266846 3.353888988494873 0.8147606253623962 2.123079538345337 2.8939208984375 3.1308047771453857
850 9.898183822631836 7.661096096038818 9.925680160522461 2.387977361679077 3.129164218902588 1.048737645149231 2.759268283843994 2.5319159030914307 3.1144089698791504
851 9.977617263793945 7.993699073791504 9.808684349060059 2.6407346725463867 3.2042739391326904 1.06131112575531 3.088527202606201 2.65083909034729 3.1925177574157715
852 10.096351623535156 7.923449993133545 9.90737247467041 2.7740869522094727 3.306386709213257 1.1574393510818481 2.0506839752197266 2.521355628967285 3.2186622619628906
853 9.77919864654541 7.524413108825684 10.09175968170166 2.292874574661255 3.2766635417938232 0.7565553784370422 2.1187777519226074 2.5939652919769287 3.147880792617798
854 9.941831588745117 7.446698188781738 10.179069519042969 2.3868401050567627 3.6478779315948486 0.8367520570755005 2.2656922340393066 2.7275760173797607 3.262455463409424
855 10.03664779663086 7.56204891204834 10.126995086669922 2.2911036014556885 3.671217679977417 0.9091417789459229 2.5937306880950928 2.5643277168273926 3.15975022315979
856 10.028459548950195 7.489622592926025 10.223658561706543 2.480069160461426 3.541245698928833 0.9155439734458923 2.434126377105713 2.4013359546661377 3.12196946144104
857 10.332586288452148 8.01640796661377 10.286226272583008 2.523715019226074 3.621997356414795 0.8775507211685181 2.619105339050293 2.4805996417999268 3.0831916332244873
858 10.041057586669922 7.828088283538818 10.17698860168457 2.450434923171997 3.4241271018981934 0.8541707396507263 2.5411245822906494 2.5512144565582275 3.1694633960723877
859 10.058793067932129 7.904819011688232 10.109875679016113 2.366152286529541 3.7823610305786133 0.8215743899345398 2.195465564727783 2.445605754852295 3.2137625217437744
860 10.060277938842773 8.131902694702148 10.285174369812012 2.51550555229187 3.9541945457458496 0.7348808646202087 2.2057669162750244 2.777752161026001 3.101005792617798
861 9.973180770874023 7.737419128417969 10.306571006774902 2.535372018814087 3.8441052436828613 0.9838609099388123 2.1614017486572266 2.740628480911255 3.236192464828491
862 9.916434288024902 7.923453330993652 10.034134864807129 2.4540600776672363 3.5706093311309814 0.7468218207359314 2.477428674697876 2.8624930381774902 3.128903388977051
863 9.897564888000488 7.952755928039551 10.047065734863281 2.583690643310547 3.6591410636901855 0.8077332973480225 2.2250289916992188 2.8779027462005615 3.213304042816162
864 10.109323501586914 8.047207832336426 10.239785194396973 2.6966660022735596 3.9662814140319824 0.9709845781326294 2.0776734352111816 3.005105495452881 3.20241379737854
865 10.316245079040527 7.891817092895508 10.577886581420898 2.608135938644409 3.83431339263916 1.0223044157028198 2.1887130737304688 2.6821298599243164 3.215991258621216
866 10.321440696716309 7.711297035217285 10.789556503295898 2.5596163272857666 3.911295175552368 0.9667820334434509 1.8921887874603271 2.856041669845581 3.1846630573272705
867 10.091654777526855 7.608591556549072 10.389141082763672 2.4518628120422363 3.3842477798461914 1.2080674171447754 2.0846500396728516 3.2378616333007813 3.1653428077697754
868 10.007594108581543 7.675607681274414 10.332120895385742 2.5328707695007324 3.6749613285064697 1.237380027770996 1.7521581649780273 2.911642074584961 3.102088212966919
869 9.817487716674805 7.621127128601074 10.179695129394531 2.4064605236053467 3.9120543003082275 1.1153743267059326 2.000004291534424 3.0201258659362793 3.0442755222320557
870 9.749485969543457 7.66871452331543 10.14987850189209 2.55119252204895 3.987426280975342 1.0195165872573853 2.2152657508850098 2.933215856552124 3.052138328552246
871 9.94693374633789 7.726412773132324 10.129544258117676 2.4568583965301514 3.6978037357330322 0.904876172542572 2.129162073135376 2.9718546867370605 3.2418296337127686
872 10.096229553222656 7.787367820739746 10.517977714538574 2.4823365211486816 3.8348093032836914 1.1332318782806396 2.0487701892852783 2.591362476348877 3.251950740814209
873 9.891932487487793 7.597248077392578 10.24956226348877 2.279754161834717 3.558479070663452 0.8508989214897156 1.8827625513076782 3.0849320888519287 3.3394148349761963
874 9.9765043258667 7.567300319671631 10.227392196655273 2.4203505516052246 3.6452386379241943 1.0220818519592285 1.8953574895858765 2.605876922607422 3.1379880905151367
875 9.974414825439453 7.544545650482178 10.324967384338379 2.3896806240081787 3.6667680740356445 1.375533103942871 1.913313388824463 2.8266608715057373 3.317598819732666
876 10.077564239501953 7.637391090393066 10.261598587036133 2.4943370819091797 3.4561944007873535 0.9565454721450806 2.5420303344726563 2.9311578273773193 3.2587318420410156
877 9.938321113586426 7.625125408172607 9.98411750793457 2.347010850906372 3.5208237171173096 0.9490394592285156 2.6189489364624023 2.7126145362854004 3.2977287769317627
878 10.076348304748535 7.522823333740234 10.153115272521973 2.286032199859619 3.39836049079895 1.0043013095855713 1.9663156270980835 2.403463363647461 3.349923849105835
879 10.09974479675293 7.683023452758789 10.245003700256348 2.2448761463165283 3.4440174102783203 1.3590457439422607 1.9676415920257568 2.698439598083496 3.393315553665161
880 10.32009506225586 7.859676837921143 10.425524711608887 2.23832368850708 3.4408042430877686 0.9055055379867554 2.064131021499634 2.671449661254883 3.2560386657714844
881 10.298545837402344 7.868946552276611 10.322185516357422 2.4216725826263428 3.0831170082092285 1.0273462533950806 2.281548500061035 2.5599749088287354 3.3281216621398926
882 9.974475860595703 7.723781585693359 9.939162254333496 2.263073205947876 3.2584152221679688 1.0738617181777954 1.848111867904663 2.474745273590088 3.2193522453308105
883 9.994978904724121 7.943211078643799 9.760177612304688 2.4146459102630615 3.226231098175049 1.194487452507019 1.822309136390686 2.803835868835449 3.3288588523864746
884 10.002908706665039 7.8616204261779785 9.995562553405762 2.277791976928711 3.1597158908843994 1.068164587020874 1.9460208415985107 2.6072330474853516 3.31343150138855
885 10.121400833129883 7.844436168670654 10.237638473510742 2.316847801208496 3.503850221633911 1.0869582891464233 1.8394521474838257 2.6043269634246826 3.3130178451538086
886 10.231287002563477 8.1473388671875 10.174667358398438 2.447232723236084 3.335024356842041 1.174569845199585 1.9958986043930054 2.616006374359131 3.3274338245391846
887 10.245862007141113 8.026642799377441 10.244683265686035 2.5603995323181152 3.400355815887451 1.3698443174362183 1.8097282648086548 2.5521204471588135 3.190889358520508
888 10.335371971130371 8.287858963012695 10.27545166015625 2.5482981204986572 3.3891332149505615 1.6709765195846558 2.099635601043701 3.182036876678467 3.2873613834381104
889 10.37038803100586 8.115835189819336 10.390477180480957 2.5740175247192383 3.377134084701538 1.4023830890655518 2.029158115386963 2.6537387371063232 3.2784175872802734
890 10.493352890014648 8.150413513183594 10.352210998535156 2.6095614433288574 3.212770462036133 1.5214440822601318 1.7663397789001465 2.688775062561035 3.186328649520874
891 10.421597480773926 8.128786087036133 10.413548469543457 2.6129674911499023 3.225492000579834 1.3785995244979858 2.0233500003814697 2.6741037368774414 3.2234456539154053
892 10.727678298950195 8.067742347717285 10.57101058959961 2.683462142944336 2.9124491214752197 1.357744574546814 1.5409632921218872 2.4411537647247314 3.162020206451416
893 11.002083778381348 8.235757827758789 10.761795043945313 2.5554513931274414 2.6535167694091797 1.2386037111282349 2.1158647537231445 2.578636407852173 3.242541790008545
894 10.88959789276123 8.176318168640137 10.669177055358887 2.3718032836914063 2.764998435974121 1.4182685613632202 1.6795012950897217 2.2492432594299316 3.2072227001190186
895 10.660785675048828 8.224571228027344 10.384017944335938 2.3216376304626465 2.9040439128875732 1.4022108316421509 1.933594822883606 2.5616695880889893 3.0681140422821045
896 10.853644371032715 8.44166088104248 10.428227424621582 2.5854179859161377 3.095653772354126 1.4681663513183594 1.8478387594223022 2.7352612018585205 2.9441099166870117
897 10.698867797851563 8.380027770996094 10.388459205627441 2.6076412200927734 2.9392340183258057 1.337380290031433 1.4916335344314575 2.4580078125 3.2271628379821777
898 10.609333992004395 8.086073875427246 10.546422004699707 2.4824788570404053 2.968714475631714 1.3412785530090332 1.5108460187911987 2.5676112174987793 3.296597957611084
899 10.557756423950195 8.292325019836426 10.284574508666992 2.4086406230926514 2.959306240081787 1.5578511953353882 1.4912620782852173 2.3920235633850098 3.201186418533325
900 10.715922355651855 8.472145080566406 10.201891899108887 2.679412841796875 3.1478233337402344 1.5729634761810303 1.8739081621170044 2.1634883880615234 3.1829440593719482
901 10.827838897705078 8.579351425170898 10.203179359436035 3.0306568145751953 3.0744893550872803 1.63346266746521 1.6549016237258911 2.2840185165405273 3.203338623046875
902 10.769721031188965 8.501219749450684 10.28392505645752 2.728933334350586 3.092663526535034 1.355899453163147 1.47853684425354 2.114238977432251 3.158039093017578
903 10.643838882446289 8.446419715881348 10.164868354797363 2.623242139816284 3.238441228866577 1.1097670793533325 1.5953391790390015 2.9287664890289307 3.163593053817749
904 10.862750053405762 8.659810066223145 10.18619441986084 2.7208356857299805 3.0685951709747314 1.5422605276107788 1.5882391929626465 2.7011969089508057 3.109269380569458
905 10.89511489868164 8.510533332824707 10.32089900970459 2.7036702632904053 3.011627674102783 1.2909348011016846 1.9011613130569458 2.5764451026916504 3.2475526332855225
906 10.647270202636719 8.216750144958496 10.193747520446777 2.5712828636169434 3.1319329738616943 1.2803529500961304 2.1332054138183594 2.3264572620391846 3.245983123779297
907 10.539677619934082 8.255595207214355 10.005502700805664 2.539419412612915 2.8940420150756836 1.7153164148330688 2.1316139698028564 2.4479637145996094 3.2800498008728027
908 10.583314895629883 8.31534194946289 10.201539039611816 2.5038793087005615 2.9116525650024414 1.523249626159668 2.133854389190674 2.7597060203552246 3.251599073410034
909 10.62962532043457 8.214241981506348 10.210766792297363 2.4353652000427246 2.9027862548828125 1.344109296798706 2.124556303024292 2.3514325618743896 3.2165486812591553
910 10.779351234436035 8.369309425354004 10.257838249206543 2.7897043228149414 2.8767857551574707 1.7583075761795044 1.9184459447860718 2.3234262466430664 3.2074906826019287
911 10.645392417907715 8.339502334594727 10.33376407623291 2.5058376789093018 3.0035817623138428 1.8643367290496826 1.9045727252960205 2.2585463523864746 3.167088031768799
912 10.33871841430664 7.9058308601379395 10.111456871032715 2.444225311279297 2.8773844242095947 1.7232972383499146 1.7848330736160278 2.4118733406066895 3.132620334625244
913 10.404308319091797 8.08712387084961 10.125269889831543 2.418307304382324 2.9505558013916016 1.677843689918518 2.0198347568511963 2.5817627906799316 3.407541513442993
914 10.37085247039795 8.181276321411133 10.177488327026367 2.575618267059326 2.9084575176239014 1.8051955699920654 2.7481679916381836 2.3874893188476563 3.3227698802948
915 10.499249458312988 8.182537078857422 10.395243644714355 2.6518027782440186 2.913938045501709 1.405545949935913 2.5761585235595703 2.6511943340301514 3.2665116786956787
916 10.41486930847168 8.108697891235352 10.347074508666992 2.4559292793273926 2.9421534538269043 1.309323787689209 2.2304608821868896 2.474963903427124 3.1657931804656982
917 10.294851303100586 8.109916687011719 10.096771240234375 2.4604125022888184 3.003967761993408 1.7934587001800537 2.160198450088501 2.0877573490142822 3.088087320327759
918 10.363143920898438 8.177265167236328 10.325451850891113 2.3378024101257324 3.198483467102051 1.6441740989685059 2.405165433883667 1.9432624578475952 3.2753920555114746
919 10.455503463745117 8.265143394470215 10.244131088256836 2.397340774536133 2.9579341411590576 2.034700870513916 1.8573055267333984 2.3223211765289307 3.1774096488952637
920 10.332348823547363 8.2028169631958 10.089503288269043 2.354095697402954 2.9623117446899414 1.8776271343231201 1.6793588399887085 2.1275815963745117 3.06813383102417
921 10.247591018676758 8.16125774383545 9.99519157409668 2.275209903717041 2.9002723693847656 1.8308743238449097 1.7600926160812378 2.2119367122650146 3.2314822673797607
922 10.48340129852295 8.312664031982422 10.128047943115234 2.5205695629119873 2.9070940017700195 1.801114797592163 2.192864418029785 2.1698291301727295 3.251278877258301
923 10.25974178314209 7.8854827880859375 10.09217357635498 2.0910511016845703 2.7495293617248535 1.244527816772461 1.9785479307174683 2.221066951751709 3.0744705200195313
924 10.336618423461914 8.13952922821045 10.187243461608887 2.2303481101989746 2.920339345932007 1.7238773107528687 2.1634268760681152 2.3855068683624268 3.219325065612793
925 10.28049087524414 7.973814964294434 10.20679759979248 2.155261516571045 2.9503390789031982 1.8851016759872437 1.8989359140396118 2.345160484313965 3.2630648612976074
926 10.618422508239746 8.189990043640137 10.454390525817871 2.3269848823547363 3.2273950576782227 1.3902610540390015 1.971749186515808 2.372126340866089 3.1756861209869385
927 10.324650764465332 7.960520267486572 10.316512107849121 2.164903163909912 3.2086477279663086 1.21499764919281 2.017385959625244 2.1560940742492676 3.3974733352661133
928 10.390926361083984 7.9933085441589355 10.1272554397583 2.1558313369750977 2.9704670906066895 1.1514854431152344 2.3625032901763916 2.402345895767212 3.18721342086792
929 10.397522926330566 8.092558860778809 10.117998123168945 2.213886022567749 3.0453975200653076 1.0530104637145996 2.027947425842285 2.756535053253174 3.3077921867370605
930 10.366707801818848 8.004859924316406 10.1708984375 2.1582822799682617 3.046725273132324 1.320236086845398 2.499056100845337 2.7320268154144287 3.4025933742523193
931 10.560667037963867 8.195873260498047 10.279500007629395 2.247345209121704 3.2281174659729004 1.620539665222168 2.0182394981384277 2.4348673820495605 3.25896954536438
932 10.46074104309082 8.213571548461914 10.229957580566406 2.312882661819458 2.8127713203430176 1.286916971206665 2.3130860328674316 2.7563259601593018 3.195485830307007
933 10.764507293701172 8.338741302490234 10.381532669067383 2.4555153846740723 2.9543192386627197 1.0450478792190552 2.4669668674468994 2.7406365871429443 3.25400710105896
934 10.311357498168945 7.946087837219238 10.295815467834473 2.2310285568237305 3.167931079864502 1.1306688785552979 1.9581232070922852 2.5909178256988525 3.116553544998169
935 10.465603828430176 7.8759870529174805 10.218093872070313 2.2738466262817383 2.925870656967163 1.2047717571258545 1.8494454622268677 2.7566845417022705 3.267345428466797
936 10.334959983825684 7.772545337677002 10.033659934997559 2.117802619934082 2.6592581272125244 1.1686915159225464 2.014012336730957 2.980034589767456 3.2745683193206787
937 10.454119682312012 7.93829345703125 10.023099899291992 2.1746859550476074 2.693403482437134 1.340111255645752 1.711662769317627 2.6760263442993164 3.1974174976348877
938 10.587353706359863 8.081521034240723 10.413036346435547 2.2411789894104004 2.898618698120117 1.4168400764465332 2.428657293319702 3.200939416885376 2.939033031463623
939 10.073652267456055 7.69863748550415 9.960831642150879 2.0350282192230225 2.897099018096924 1.4154112339019775 2.2505245208740234 2.990811824798584 2.999504327774048
940 10.131659507751465 7.796298027038574 9.788894653320313 2.046764850616455 2.417078971862793 1.2089526653289795 2.2802085876464844 2.863597869873047 3.0087435245513916
941 10.386992454528809 7.810972690582275 10.158411979675293 2.1190357208251953 2.891900062561035 1.3410390615463257 2.1810600757598877 2.8974437713623047 2.915588855743408
942 10.394181251525879 7.822642803192139 10.377103805541992 2.046903371810913 2.7814104557037354 1.1752079725265503 1.8277535438537598 2.7760963439941406 2.9607338905334473
943 10.33692741394043 7.935708522796631 10.242024421691895 2.2399661540985107 2.9458138942718506 1.2528003454208374 2.204224109649658 3.026597261428833 3.0447216033935547
944 10.317672729492188 7.8223371505737305 10.263049125671387 2.14845871925354 3.015726089477539 1.2851039171218872 2.4394102096557617 3.125894784927368 3.0336432456970215
945 10.315472602844238 7.699667453765869 10.232342720031738 1.9583070278167725 2.696608543395996 1.3924527168273926 1.8522205352783203 2.846956491470337 3.0840704441070557
946 10.244403839111328 7.755240440368652 10.177444458007813 2.129041910171509 2.6679418087005615 1.1957898139953613 2.256601572036743 2.9220080375671387 2.9266746044158936
947 10.152849197387695 7.870906829833984 10.1527099609375 2.0737435817718506 2.986845016479492 1.4909186363220215 1.7351478338241577 2.894836902618408 2.968820095062256
948 10.149236679077148 7.892324924468994 10.075234413146973 2.1403567790985107 2.7494750022888184 1.6323355436325073 2.185035228729248 2.5027167797088623 2.9063196182250977
949 10.451781272888184 7.987429141998291 10.234275817871094 2.2552998065948486 2.9132776260375977 1.5282586812973022 1.9921985864639282 2.4582128524780273 3.0170998573303223
950 10.27988338470459 7.905064105987549 10.300910949707031 2.2000207901000977 3.001722574234009 1.2124394178390503 1.876467227935791 3.0406136512756348 3.086550712585449
951 10.304946899414063 7.8291802406311035 10.107606887817383 2.1007091999053955 2.960721492767334 1.2147440910339355 1.9332504272460938 3.175013780593872 3.084137439727783
952 10.456371307373047 7.668666839599609 10.192805290222168 1.9693324565887451 2.7028896808624268 1.4874430894851685 2.1307899951934814 2.804292917251587 3.15708589553833
953 10.301170349121094 7.7803263664245605 10.238602638244629 2.1022913455963135 2.86582350730896 1.235308289527893 1.9639614820480347 2.694981098175049 3.1086628437042236
954 10.221029281616211 7.76561164855957 10.275147438049316 2.092782735824585 2.875471591949463 1.1658869981765747 1.9494792222976685 2.9972665309906006 3.313524007797241
955 10.31540584564209 7.88407564163208 10.138134002685547 2.1396536827087402 2.855987548828125 1.5472424030303955 2.3066062927246094 2.9434566497802734 3.140468120574951
956 10.41442584991455 7.856640815734863 10.396498680114746 2.123950242996216 2.976299524307251 1.2706754207611084 1.5678026676177979 2.9645767211914063 3.0323421955108643
957 10.443753242492676 7.884273529052734 10.339522361755371 1.989181637763977 2.7383334636688232 1.3425570726394653 2.102140188217163 2.611593723297119 3.0638046264648438
958 10.506580352783203 8.088823318481445 10.540084838867188 2.117784261703491 2.944788932800293 1.2123606204986572 2.0041491985321045 2.171200752258301 3.133746862411499
959 10.529560089111328 8.077566146850586 10.298406600952148 2.0943264961242676 2.8917973041534424 1.6121907234191895 2.17441725730896 2.8058736324310303 3.13808536529541
960 10.957052230834961 8.51123332977295 10.584406852722168 2.549082040786743 3.1148414611816406 1.621533751487732 1.9778653383255005 2.7339236736297607 3.1443166732788086
961 10.858342170715332 8.360809326171875 10.611971855163574 2.3798816204071045 2.982663631439209 1.4815043210983276 2.05702543258667 3.117006778717041 3.1066863536834717
962 10.55079460144043 7.961109161376953 10.624561309814453 2.1963400840759277 2.7069790363311768 1.3557313680648804 2.12379789352417 2.9430196285247803 3.12526273727417
963 10.577071189880371 8.003110885620117 10.56595516204834 2.3777804374694824 3.1841988563537598 1.3267858028411865 2.0197057723999023 2.7098000049591064 3.3065433502197266
964 10.41136360168457 7.675412654876709 10.413276672363281 2.071255683898926 2.8717141151428223 1.345023512840271 1.9727299213409424 2.408912420272827 3.121870756149292
965 10.359159469604492 7.7364501953125 10.33565902709961 2.161163091659546 2.869396686553955 1.3342949151992798 2.1576173305511475 2.789858818054199 3.0558812618255615
966 10.5130033493042 7.734688758850098 10.66116714477539 2.1706113815307617 2.9465582370758057 1.3776555061340332 1.891466498374939 2.7026760578155518 3.2971200942993164
967 10.506498336791992 7.765360355377197 10.68710994720459 2.0577120780944824 3.1390509605407715 1.3884928226470947 1.8407617807388306 2.45206356048584 3.2642369270324707
968 10.425139427185059 7.790807247161865 10.60195255279541 2.092747449874878 3.049971580505371 1.2188698053359985 1.8805713653564453 2.344775438308716 3.1790482997894287
969 10.430086135864258 7.762025833129883 10.279796600341797 2.153712511062622 2.6277148723602295 1.375390648841858 2.0799427032470703 2.5705857276916504 3.188947916030884
970 10.374862670898438 7.6360931396484375 10.297163009643555 2.112220525741577 2.599424123764038 1.4496897459030151 2.2870700359344482 2.4970695972442627 3.2496895790100098
971 10.37410831451416 7.577198505401611 10.51473331451416 2.2208170890808105 3.048328161239624 1.1852717399597168 2.1319711208343506 2.565274477005005 3.149212598800659
972 10.369391441345215 7.637526512145996 10.484774589538574 2.1953163146972656 3.0511884689331055 1.138809323310852 1.9970513582229614 2.4771342277526855 3.065697431564331
973 10.471024513244629 7.829181671142578 10.397783279418945 2.296250820159912 2.7705237865448 1.3842185735702515 2.0452253818511963 2.876347541809082 3.2570929527282715
974 10.535743713378906 7.74734354019165 10.494344711303711 2.1549720764160156 2.9348700046539307 1.4426671266555786 2.1365528106689453 2.575111150741577 3.2579329013824463
975 10.488371849060059 7.90559720993042 10.486610412597656 2.392810106277466 3.028998613357544 1.3578585386276245 1.7164294719696045 2.5901365280151367 3.300891637802124
976 10.397558212280273 7.8067121505737305 10.448641777038574 2.2701730728149414 3.076577663421631 1.231874942779541 2.1104512214660645 2.4916465282440186 3.3182413578033447
977 10.521905899047852 7.9612932205200195 10.544159889221191 2.245852470397949 2.951434850692749 1.1054781675338745 1.9217582941055298 2.8691272735595703 3.2553160190582275
978 10.50521469116211 8.06821346282959 10.455607414245605 2.3404476642608643 3.2970354557037354 1.4024426937103271 2.1518070697784424 2.795316696166992 3.2190053462982178
979 10.685590744018555 8.028341293334961 10.650337219238281 2.4230268001556396 3.380866527557373 1.2760677337646484 2.2478575706481934 3.1133131980895996 3.1710166931152344
980 10.51060676574707 7.943177223205566 10.48994255065918 2.288339138031006 3.2192869186401367 1.3256549835205078 2.2791812419891357 2.3271353244781494 3.3416545391082764
981 10.43990421295166 7.984001636505127 10.48405647277832 2.4370617866516113 3.137505292892456 1.1946523189544678 2.168264865875244 2.6634857654571533 3.1797845363616943
982 10.545480728149414 8.090070724487305 10.387325286865234 2.399956226348877 3.3929684162139893 1.2848026752471924 2.2827224731445313 3.045178174972534 3.350086212158203
983 10.438825607299805 7.813227653503418 10.369462966918945 2.3283514976501465 3.1380856037139893 1.2187453508377075 2.4184510707855225 2.998412847518921 3.317578077316284
984 10.565780639648438 7.941213607788086 10.743122100830078 2.186188220977783 3.2301433086395264 1.3124005794525146 2.12797474861145 2.380742073059082 3.2937254905700684
985 10.586604118347168 8.137741088867188 10.525379180908203 2.499429225921631 3.369702100753784 1.2645050287246704 2.3430569171905518 2.3114559650421143 3.5002105236053467
986 10.664406776428223 8.10628890991211 10.793092727661133 2.514019012451172 3.5272576808929443 1.186305284500122 2.3019325733184814 2.3736789226531982 3.4002463817596436
987 10.529523849487305 8.14966869354248 10.519845962524414 2.579667806625366 3.1736247539520264 1.0848057270050049 2.2626147270202637 2.4143080711364746 3.421725034713745
988 10.326981544494629 8.134286880493164 10.438693046569824 2.321831464767456 3.67547607421875 1.1612426042556763 1.8729302883148193 2.8656561374664307 3.5049426555633545
989 10.507105827331543 8.136232376098633 10.52800464630127 2.459376335144043 3.2851030826568604 1.6086230278015137 2.491225481033325 2.82515025138855 3.487384557723999
990 10.701218605041504 8.344270706176758 10.605046272277832 2.6888372898101807 3.307215452194214 1.2826259136199951 2.39056396484375 2.483811140060425 3.4605600833892822
991 10.75880241394043 8.053564071655273 10.624812126159668 2.540928840637207 3.143416404724121 1.1199584007263184 2.343229055404663 2.52978515625 3.4101929664611816
992 10.783746719360352 8.144692420959473 10.802797317504883 2.363105297088623 3.215989351272583 1.1988698244094849 2.4934401512145996 2.867337226867676 3.4181385040283203
993 10.789307594299316 8.245155334472656 10.531272888183594 2.517561674118042 3.232854127883911 1.4067902565002441 2.3097081184387207 2.941213607788086 3.531013250350952
994 10.78783893585205 8.146085739135742 10.792561531066895 2.521650791168213 3.222598075866699 1.645415186882019 2.221133232116699 2.6854441165924072 3.559837579727173
995 10.567405700683594 8.206454277038574 10.47007942199707 2.3582260608673096 3.5105466842651367 1.5393632650375366 2.2670676708221436 2.3608810901641846 3.4204139709472656
996 10.432453155517578 8.160116195678711 10.237446784973145 2.3144335746765137 3.099773645401001 1.7187252044677734 2.602785348892212 2.4911856651306152 3.37955904006958
997 10.570710182189941 8.216591835021973 10.344160079956055 2.525019407272339 3.149470090866089 1.4131735563278198 2.495405912399292 2.515028715133667 3.2985966205596924
998 10.72107982635498 8.186234474182129 10.602276802062988 2.4661619663238525 3.099250555038452 1.3124014139175415 2.449232339859009 2.1062099933624268 3.360419750213623
999 10.809807777404785 8.21362590789795 10.527018547058105 2.3639955520629883 2.9834060668945313 1.7065932750701904 2.266158103942871 2.156278133392334 3.4131269454956055
1000 10.572113990783691 8.131406784057617 10.358100891113281 2.4432015419006348 3.137152671813965 1.4685733318328857 2.432995557785034 2.2251296043395996 3.3447697162628174
1001 10.476322174072266 8.039063453674316 10.322589874267578 2.4559710025787354 2.712674379348755 1.5303994417190552 2.561269521713257 2.0767998695373535 3.459428071975708
1002 10.781349182128906 8.466745376586914 10.649044036865234 2.8649306297302246 2.9487783908843994 1.619654655456543 2.350733518600464 2.148137092590332 3.333940267562866
1003 10.859950065612793 8.307573318481445 10.545759201049805 2.837089776992798 2.989062786102295 1.7108057737350464 2.0744099617004395 2.5093584060668945 3.400714874267578
