# Supplementary material for: Complexes of vertebrate TMC1/2 and CIB2/3 proteins form hair-cell mechanotransduction cation channels
Source: eLife. 2025 Jan 8;12:RP89719. doi: 10.7554/eLife.89719 (PMC11709434; doi:10.7554/eLife.89719)
Supplement: Figure 8—figure supplement 1—source data 1. [file elife-89719-fig8-figsupp1-data1.zip › RMSD-3-hsTMC2-POPC-mineq.dat]

0 0.0 0.0 0.0 0.0 0.0 0.0 0.0 0.0 0.0
1 0.0 0.0 0.0 0.0 0.0 0.0 0.0 0.0 0.0
2 0.0 0.0 0.0 0.0 0.0 0.0 0.0 0.0 0.0
3 0.0 0.0 0.0 0.0 0.0 0.0 0.0 0.0 0.0
4 0.0 0.0 0.0 0.0 0.0 0.0 0.0 0.0 0.0
5 0.0 0.0 0.0 0.0 0.0 0.0 0.0 0.0 0.0
6 0.17057998478412628 0.17301180958747864 0.16753922402858734 0.1572091281414032 0.15644752979278564 0.1960083246231079 0.13576185703277588 0.139083594083786 0.1842651218175888
7 0.17419812083244324 0.17756256461143494 0.1705218106508255 0.1620701551437378 0.16347762942314148 0.1669914871454239 0.12811200320720673 0.17145586013793945 0.1583494395017624
8 0.17574919760227203 0.17861932516098022 0.17231129109859467 0.17443805932998657 0.16290438175201416 0.1702653467655182 0.14448928833007813 0.14920534193515778 0.16262628138065338
9 0.17527298629283905 0.1738339513540268 0.17639340460300446 0.16634070873260498 0.16209232807159424 0.16229604184627533 0.16967488825321198 0.1666962206363678 0.18605922162532806
10 0.181308314204216 0.17356924712657928 0.18831145763397217 0.1589391529560089 0.1759253591299057 0.1639975607395172 0.18088486790657043 0.17864012718200684 0.17012345790863037
11 0.5638828873634338 0.583724319934845 0.5387272834777832 0.5251991152763367 0.49428117275238037 0.4396187961101532 0.4231387972831726 0.46069180965423584 0.40026238560676575
12 1.9415253400802612 1.7334476709365845 1.8978815078735352 1.0505105257034302 1.0252869129180908 1.0637983083724976 1.0444607734680176 1.1586006879806519 1.0669589042663574
13 2.2340078353881836 2.0128061771392822 2.0902185440063477 1.4681254625320435 1.2470163106918335 0.8239529728889465 1.042905569076538 1.554458737373352 1.2420741319656372
14 2.441863536834717 2.0995233058929443 2.130842685699463 1.3960727453231812 1.4795621633529663 0.6777523159980774 0.7800586223602295 1.3379024267196655 1.1233991384506226
15 2.6671879291534424 2.5551576614379883 2.1278815269470215 1.7839434146881104 1.320927381515503 0.9334582686424255 1.029714822769165 0.9678671360015869 1.1523017883300781
16 2.7124946117401123 2.485396146774292 2.4254157543182373 1.8194684982299805 1.2523841857910156 0.7495914101600647 1.0111595392227173 1.379651665687561 1.294381856918335
17 2.9173812866210938 2.823591470718384 2.486607551574707 1.9399207830429077 1.4044549465179443 0.7534722685813904 0.5931522250175476 1.5951809883117676 1.2875131368637085
18 3.126525402069092 2.8832809925079346 2.700568437576294 1.8931156396865845 1.4404555559158325 0.8281880617141724 0.7164431810379028 1.222748041152954 1.266939640045166
19 3.1115610599517822 2.861083745956421 2.725478410720825 1.700790286064148 1.31222665309906 0.708814799785614 0.7497460246086121 1.2666715383529663 1.2978659868240356
20 3.326801061630249 3.0146446228027344 2.697784423828125 1.8565680980682373 1.4037867784500122 0.7737688422203064 0.7812744975090027 1.2758082151412964 1.2374904155731201
21 3.35380482673645 3.1091361045837402 2.799947738647461 1.6855113506317139 1.5330387353897095 1.291683554649353 0.8249215483665466 1.207294225692749 1.4731334447860718
22 3.3188834190368652 3.031022787094116 2.7659761905670166 1.5805981159210205 1.6393855810165405 1.1371288299560547 1.1697622537612915 1.238485336303711 1.3068225383758545
23 3.113145351409912 2.7024173736572266 2.8956878185272217 1.8234573602676392 1.6499090194702148 1.2138646841049194 1.1336966753005981 1.3186613321304321 1.3920774459838867
24 3.2578065395355225 2.576174259185791 3.2127370834350586 1.6444292068481445 1.7545709609985352 0.9557777643203735 1.1357516050338745 1.2532341480255127 1.4123873710632324
25 3.173234701156616 2.786937713623047 3.055643081665039 1.5959604978561401 1.689966082572937 1.0537282228469849 0.7652727961540222 1.3728080987930298 1.0937693119049072
26 3.470757246017456 3.4226818084716797 2.864201068878174 1.6192941665649414 1.6959978342056274 1.0033336877822876 0.6626278162002563 1.3423422574996948 1.5817018747329712
27 3.3926262855529785 3.2847893238067627 2.9964096546173096 1.5624818801879883 1.760801911354065 1.1250940561294556 0.8412015438079834 1.3415518999099731 1.1930582523345947
28 3.661252975463867 3.3896167278289795 3.4557104110717773 2.004081964492798 1.997509479522705 1.0545183420181274 0.8828288912773132 1.2853142023086548 1.1719046831130981
29 3.4959299564361572 3.3602540493011475 3.198103427886963 1.6951673030853271 1.8950937986373901 1.1701785326004028 0.7742172479629517 1.189841389656067 1.3023713827133179
30 4.435117721557617 3.8758890628814697 4.306998252868652 1.8239290714263916 2.1581571102142334 0.9491335153579712 1.0196712017059326 1.5042327642440796 1.2615784406661987
31 4.202729225158691 3.5402939319610596 4.211302280426025 1.6808632612228394 2.0247104167938232 0.9828875064849854 1.403733491897583 1.6197290420532227 1.3847109079360962
32 4.555110454559326 4.039088726043701 4.1843695640563965 1.8197139501571655 2.343322277069092 0.9979526400566101 0.8214417099952698 1.3544543981552124 1.669956088066101
33 4.847986698150635 4.335867881774902 4.351361274719238 1.8883674144744873 2.414503812789917 1.1534900665283203 0.8889022469520569 1.7230894565582275 1.331271767616272
34 4.4214982986450195 4.104302406311035 3.853965997695923 1.8766562938690186 2.182894229888916 1.1642593145370483 0.7942264080047607 1.5694479942321777 1.4390809535980225
35 4.737446308135986 4.2718305587768555 4.053807735443115 1.961152195930481 2.2554938793182373 1.1486077308654785 0.7728124856948853 1.4647730588912964 1.4614201784133911
36 4.976200103759766 4.627445697784424 4.175994396209717 2.0887200832366943 2.2638819217681885 1.0734071731567383 0.9757563471794128 1.2657729387283325 1.5958408117294312
37 4.803038597106934 4.706301212310791 3.8881657123565674 2.2803027629852295 2.361550807952881 1.0393370389938354 1.1471554040908813 1.523802399635315 1.2725919485092163
38 4.930704593658447 4.924485206604004 3.9747202396392822 1.9918782711029053 2.539191961288452 1.0672343969345093 1.0036226511001587 1.4380834102630615 1.289199709892273
39 5.379012584686279 5.176308631896973 4.461108207702637 2.160050868988037 2.112431049346924 1.1190860271453857 0.9351987838745117 1.5858107805252075 1.4432024955749512
40 5.211820125579834 5.152977466583252 4.363715648651123 2.399282932281494 2.3629720211029053 1.2166144847869873 0.943385899066925 1.890248417854309 1.2656654119491577
41 5.590982913970947 5.981419086456299 4.362694263458252 2.651759147644043 2.5187721252441406 0.8556395173072815 0.7869636416435242 1.8249108791351318 1.4926531314849854
42 5.68380069732666 6.442006587982178 3.926802158355713 2.655912160873413 2.6361730098724365 1.2197355031967163 0.8862073421478271 1.4322646856307983 1.3273192644119263
43 5.350535869598389 5.427731513977051 4.312503814697266 2.189725637435913 2.762866973876953 1.1690882444381714 0.9434673190116882 1.5495573282241821 1.5746967792510986
44 5.380299091339111 5.442527770996094 4.569371700286865 2.476705551147461 2.431368827819824 0.9121013879776001 0.9356955885887146 1.2660017013549805 1.252928614616394
45 5.514710426330566 5.378366470336914 4.7619853019714355 2.2762391567230225 2.3325212001800537 1.065338134765625 0.8029248714447021 1.5445480346679688 1.0948638916015625
46 5.5249528884887695 5.588273048400879 4.768998146057129 2.159470796585083 2.277984619140625 1.404655933380127 0.875653862953186 1.324628472328186 0.9456363320350647
47 6.0361552238464355 6.370904445648193 4.7474236488342285 2.462296724319458 1.9944995641708374 1.2163891792297363 1.614105463027954 1.1951513290405273 1.4128823280334473
48 5.824772357940674 6.03473424911499 4.379931926727295 2.4970154762268066 1.8136272430419922 1.1755790710449219 0.7687497735023499 1.6182657480239868 1.3725489377975464
49 5.466734409332275 5.824059009552002 4.135437488555908 2.339573383331299 1.5776304006576538 1.323705792427063 0.8577643632888794 1.3471460342407227 1.247773289680481
50 6.238553047180176 6.548458099365234 4.710236549377441 2.5829150676727295 1.7240618467330933 1.074073314666748 0.958577036857605 1.6275733709335327 1.31403648853302
51 6.013461112976074 6.161805629730225 4.859127998352051 2.5765979290008545 1.7231032848358154 1.0978224277496338 0.9292412400245667 1.622782826423645 1.2936142683029175
52 5.7637224197387695 5.801135063171387 5.043328285217285 2.323470115661621 1.9126051664352417 1.30177640914917 0.8000543117523193 1.3099089860916138 1.4710326194763184
53 5.8608293533325195 5.6860270500183105 5.420285224914551 2.4231011867523193 2.2132349014282227 1.453196406364441 0.8111550211906433 1.081953525543213 1.3998736143112183
54 5.781013488769531 5.458949565887451 5.517103672027588 2.445693016052246 2.1031017303466797 1.231518268585205 1.1386494636535645 1.2910995483398438 1.3135627508163452
55 5.929964542388916 5.327968597412109 6.014420032501221 2.6267805099487305 2.424773693084717 0.9217870235443115 0.7872521281242371 1.4021778106689453 1.5199413299560547
56 6.075555801391602 5.541680812835693 6.041341781616211 2.696094274520874 2.230692148208618 1.0590890645980835 1.0934778451919556 1.2699120044708252 1.68309485912323
57 6.410181999206543 5.703791618347168 6.528609275817871 2.7274651527404785 2.5965054035186768 1.135218620300293 0.7684831619262695 1.318135142326355 1.6748220920562744
58 6.579197406768799 6.0409016609191895 6.655545711517334 2.8912999629974365 2.4807775020599365 0.9613391160964966 0.8827573657035828 1.3794443607330322 1.504407286643982
59 6.563474178314209 6.0272698402404785 6.635450839996338 2.9258453845977783 2.5029704570770264 0.944680392742157 0.9194991588592529 1.5910314321517944 1.6546368598937988
60 6.616827011108398 6.2169904708862305 6.460205554962158 3.0894947052001953 2.2967171669006348 1.2349480390548706 1.1020965576171875 1.5808526277542114 1.7555487155914307
61 6.40118408203125 6.031304359436035 6.166152477264404 2.981550455093384 2.4670028686523438 1.1017711162567139 0.8114267587661743 1.736619234085083 1.6211518049240112
62 6.50428581237793 5.956425666809082 6.60378360748291 2.898404359817505 2.4473769664764404 1.0560928583145142 0.9257915019989014 1.8634926080703735 1.1236088275909424
63 6.607120037078857 6.158124923706055 6.659467697143555 2.837825059890747 2.404832124710083 1.0235092639923096 1.0123916864395142 1.370721459388733 1.4218062162399292
64 6.574329376220703 6.043680667877197 6.716196060180664 2.660107374191284 2.4355320930480957 0.9449065327644348 0.8010483980178833 1.3525111675262451 1.2858115434646606
65 6.811192035675049 6.072152614593506 6.931530475616455 2.7799408435821533 2.2574591636657715 1.1858330965042114 0.7130795121192932 1.6664118766784668 1.3206249475479126
66 6.9637627601623535 6.636814117431641 6.903481960296631 2.9358901977539063 2.235050916671753 1.0143120288848877 0.8254122138023376 1.6591864824295044 1.1145672798156738
67 7.220063209533691 6.654847621917725 7.420277118682861 2.906893491744995 2.671398162841797 1.2924387454986572 0.8441905975341797 1.6419715881347656 1.375553846359253
68 7.267337799072266 6.773974895477295 7.437266826629639 2.9671881198883057 2.7188313007354736 1.321569800376892 0.8319201469421387 1.3536083698272705 1.3512921333312988
69 7.812466144561768 7.111741542816162 8.0709228515625 3.4173569679260254 2.9468913078308105 1.1741151809692383 1.0664836168289185 1.4302787780761719 1.24263334274292
70 7.661506652832031 7.037894248962402 7.903957366943359 2.977357864379883 2.8705732822418213 1.1555707454681396 0.9180522561073303 1.4622282981872559 1.3860728740692139
71 7.8912248611450195 7.255645751953125 8.099459648132324 3.121126413345337 2.8954601287841797 1.3769069910049438 1.1540586948394775 1.3520475625991821 1.572313904762268
72 7.660301685333252 7.0715460777282715 7.915066719055176 2.892300605773926 2.999671697616577 1.2203137874603271 0.9616686105728149 1.4636579751968384 1.3279247283935547
73 7.744255542755127 7.319151401519775 7.8786702156066895 2.9144082069396973 3.0282373428344727 1.0473625659942627 0.8174823522567749 1.6546396017074585 1.6329636573791504
74 7.73183536529541 7.255960941314697 7.839314937591553 2.750408172607422 2.8106820583343506 1.466629981994629 1.1065863370895386 1.7504348754882813 1.622299313545227
75 7.935501575469971 7.552780628204346 7.966193675994873 2.9985849857330322 2.707312822341919 1.135767936706543 0.9289382100105286 1.8453150987625122 1.4199509620666504
76 8.046408653259277 7.682138919830322 8.082097053527832 3.059330463409424 2.5352234840393066 1.147095799446106 1.187957525253296 1.3710631132125854 1.6798901557922363
77 8.259444236755371 7.774839878082275 8.2498779296875 3.016869068145752 2.8010237216949463 1.1354514360427856 0.7718615531921387 1.2702652215957642 1.2064493894577026
78 8.189004898071289 8.060813903808594 7.9292378425598145 3.1937787532806396 2.878669500350952 1.2633495330810547 0.8309821486473083 1.4743379354476929 1.642096757888794
79 7.755002498626709 7.7725324630737305 7.505843639373779 2.8193607330322266 2.8300118446350098 1.087379813194275 0.8936983942985535 1.3983681201934814 1.4863888025283813
80 7.928183555603027 7.461449146270752 8.080676078796387 2.9537534713745117 2.8896095752716064 1.0068742036819458 1.0846933126449585 1.594923496246338 1.4931602478027344
81 8.008975982666016 7.413956642150879 8.254531860351563 3.095888376235962 2.7146968841552734 1.205285668373108 0.8688333034515381 1.3704320192337036 1.7150782346725464
82 8.022452354431152 7.290832042694092 8.348048210144043 3.224494218826294 2.9334800243377686 1.1218098402023315 1.0037484169006348 1.4526362419128418 1.9195517301559448
83 8.17269515991211 7.358693599700928 8.513023376464844 3.2260243892669678 2.688429355621338 1.1510579586029053 0.9134275913238525 1.2418813705444336 1.9174045324325562
84 7.913952350616455 7.290964126586914 8.106799125671387 3.135197639465332 2.8783316612243652 1.3342351913452148 1.145806908607483 1.266218900680542 2.0250585079193115
85 8.441221237182617 7.719868183135986 8.556464195251465 3.5846986770629883 2.847809076309204 1.0465060472488403 0.9862647652626038 1.4325453042984009 1.9414914846420288
86 7.978212356567383 7.160397529602051 8.277215957641602 3.3234710693359375 3.0393917560577393 1.022226333618164 0.8623560667037964 1.4136500358581543 1.9726489782333374
87 8.088390350341797 7.274715900421143 8.557211875915527 3.155672550201416 2.7340495586395264 1.1095746755599976 0.7498597502708435 1.5372973680496216 1.8638663291931152
88 8.141582489013672 7.503968715667725 8.419327735900879 3.231316089630127 2.925905704498291 1.1159324645996094 1.1784327030181885 1.483711838722229 2.1573057174682617
89 7.712736129760742 7.205708980560303 7.946532726287842 3.2398250102996826 2.8934097290039063 0.9891623258590698 1.3787596225738525 1.3643333911895752 1.9009050130844116
90 8.035075187683105 7.363813877105713 8.299793243408203 3.1591837406158447 2.7369191646575928 1.236688494682312 1.117619276046753 1.5513052940368652 1.7870126962661743
91 8.312140464782715 7.466315269470215 8.763936996459961 3.1908822059631348 2.797424793243408 1.0614311695098877 1.1836609840393066 1.4436070919036865 1.8585561513900757
92 8.297409057617188 7.370023727416992 8.795609474182129 3.1930792331695557 2.7983853816986084 1.0927661657333374 1.3418684005737305 1.4700324535369873 1.8812569379806519
93 8.40960693359375 7.206796169281006 9.048418045043945 3.2596449851989746 2.632230520248413 1.206186294555664 1.241161584854126 1.4728301763534546 1.9091136455535889
94 8.552756309509277 7.601953029632568 8.910757064819336 3.4864351749420166 2.7115607261657715 0.9605926275253296 1.0202573537826538 1.4884973764419556 1.9868541955947876
95 8.463507652282715 7.623373508453369 8.711874961853027 3.4694454669952393 2.322003126144409 0.9326164722442627 1.1198467016220093 1.4991109371185303 2.010385036468506
96 8.57201862335205 7.648123264312744 8.916558265686035 3.4425048828125 2.345465898513794 1.3021878004074097 1.1817649602890015 1.4175220727920532 1.9378681182861328
97 8.815664291381836 7.860968112945557 9.122725486755371 3.2261695861816406 2.563897132873535 1.459807276725769 1.087432861328125 1.8549288511276245 1.7624092102050781
98 8.539236068725586 7.987945079803467 8.510990142822266 3.4792404174804688 2.347395658493042 1.3053405284881592 1.1261239051818848 1.573593258857727 1.9207534790039063
99 8.678206443786621 8.060391426086426 8.69317626953125 3.6863677501678467 2.410688877105713 1.3903104066848755 1.3248307704925537 1.588882327079773 1.9046441316604614
100 8.741144180297852 8.095136642456055 8.82359790802002 3.4566216468811035 2.5758962631225586 1.1962683200836182 0.9136404395103455 1.460479736328125 2.0177173614501953
101 9.01016616821289 8.332391738891602 9.154308319091797 3.400841236114502 2.53525972366333 1.4846216440200806 1.0731252431869507 1.3283138275146484 2.317124366760254
102 9.260540962219238 8.612756729125977 9.484127044677734 3.2794687747955322 2.6430232524871826 1.4307583570480347 1.2959214448928833 1.3684717416763306 2.103773832321167
103 9.164759635925293 8.75891399383545 9.094581604003906 3.3978347778320313 2.4823334217071533 1.3189247846603394 1.0455604791641235 1.4705777168273926 2.374680280685425
104 9.058022499084473 8.675646781921387 8.961853981018066 3.3096654415130615 2.5759496688842773 1.1490899324417114 1.0868793725967407 1.602649211883545 2.1340489387512207
105 8.819613456726074 8.711226463317871 8.478075981140137 3.0800297260284424 2.7244296073913574 1.4185620546340942 1.0141242742538452 1.6098847389221191 1.8879389762878418
106 8.833954811096191 8.718023300170898 8.399630546569824 3.5205562114715576 2.435634136199951 1.444718837738037 0.9927101135253906 1.7116225957870483 1.8032283782958984
107 8.775383949279785 8.45708179473877 8.382102012634277 3.5213189125061035 2.4469683170318604 1.0240367650985718 0.8659862875938416 1.7274519205093384 2.0699195861816406
108 8.876138687133789 8.361737251281738 8.801310539245605 3.121124267578125 2.637057065963745 1.15855073928833 0.8514125347137451 1.5476701259613037 1.9548838138580322
109 8.847867012023926 8.51555061340332 8.5724458694458 3.4208309650421143 2.7121267318725586 1.0536519289016724 0.9036306142807007 1.66253662109375 1.8786048889160156
110 8.594922065734863 8.261772155761719 8.56580924987793 3.0643105506896973 2.6485064029693604 1.0644508600234985 1.049197793006897 1.624798059463501 2.031181812286377
111 8.849221229553223 8.788429260253906 8.494845390319824 3.2620084285736084 2.7566511631011963 1.1180566549301147 1.09795343875885 1.6157317161560059 1.7450425624847412
112 8.903919219970703 8.753361701965332 8.505802154541016 3.5357754230499268 2.7386486530303955 1.2348229885101318 1.0905379056930542 1.4851025342941284 1.6955758333206177
113 8.917373657226563 8.857250213623047 8.657068252563477 3.272002935409546 2.9581902027130127 1.3419876098632813 0.9749063849449158 1.43709397315979 1.8214327096939087
114 8.77397346496582 8.566512107849121 8.607566833496094 3.2574377059936523 2.801065444946289 0.9082015156745911 1.1276276111602783 1.58489191532135 1.9598900079727173
115 8.58201789855957 8.418534278869629 8.444732666015625 3.0622053146362305 2.466705560684204 0.9972846508026123 1.0235490798950195 1.4047025442123413 1.7700083255767822
116 8.313352584838867 8.316254615783691 7.946472644805908 3.602842330932617 2.530064105987549 1.205401062965393 1.0774991512298584 1.468747854232788 1.5275092124938965
117 8.223424911499023 8.057092666625977 8.083642959594727 3.2546541690826416 2.5284602642059326 1.0360107421875 1.173088788986206 1.5746532678604126 1.8258086442947388
118 8.073748588562012 7.847743034362793 8.00433349609375 3.3180198669433594 2.470945119857788 0.9355239272117615 1.0901684761047363 1.6191139221191406 1.9286119937896729
119 8.020928382873535 8.10957145690918 7.668591499328613 3.2937114238739014 2.465578556060791 1.3271571397781372 1.1657040119171143 1.6231000423431396 1.974990963935852
120 8.291955947875977 8.019871711730957 8.159248352050781 3.177307367324829 2.4673471450805664 1.0735604763031006 1.3118929862976074 2.04770827293396 1.9291129112243652
121 8.076188087463379 8.15290355682373 7.585622310638428 3.5062856674194336 2.398024320602417 1.0617308616638184 1.0822190046310425 1.7885326147079468 1.9039654731750488
122 8.124271392822266 7.863757133483887 7.779409408569336 3.326535224914551 2.3142874240875244 1.5875334739685059 1.1413114070892334 1.8319123983383179 1.7494362592697144
123 8.063607215881348 8.062077522277832 7.625529766082764 3.3685836791992188 2.618744373321533 1.37762451171875 1.1364001035690308 1.6976195573806763 1.519973635673523
124 8.546940803527832 8.376605987548828 8.262218475341797 3.5978782176971436 2.6911792755126953 1.1670573949813843 1.2732123136520386 1.7134772539138794 2.0099689960479736
125 8.141018867492676 7.928826332092285 7.929458141326904 3.1223011016845703 2.6896238327026367 1.1797776222229004 1.0597076416015625 1.7351807355880737 2.213305950164795
126 8.287862777709961 7.995236873626709 8.023913383483887 3.3085286617279053 2.5692567825317383 1.3895717859268188 1.062161922454834 1.6038299798965454 2.0183982849121094
127 8.381257057189941 8.023446083068848 8.144824028015137 3.3864223957061768 2.577849864959717 1.4233516454696655 1.333958387374878 1.737118124961853 1.8618499040603638
128 8.154520988464355 8.045184135437012 7.743497371673584 3.6348562240600586 2.692211866378784 1.4016555547714233 1.2357991933822632 1.8223237991333008 2.1316895484924316
129 8.085631370544434 8.206439018249512 7.509830951690674 3.7351176738739014 2.703599691390991 1.1979109048843384 0.9971925616264343 1.752410650253296 2.0361127853393555
130 7.778223514556885 7.845334053039551 7.315203666687012 3.6095588207244873 2.653182029724121 1.0372142791748047 1.1594195365905762 1.830281138420105 1.886860728263855
131 7.705033779144287 7.872226715087891 7.1406660079956055 3.716601610183716 2.5676846504211426 1.006105661392212 1.2480132579803467 2.1982991695404053 1.8593746423721313
132 7.39859676361084 7.803166389465332 6.517241954803467 3.7675013542175293 2.5299177169799805 1.269191026687622 1.1036862134933472 2.0893454551696777 2.0079376697540283
133 7.653337478637695 8.179072380065918 6.603825092315674 3.843022108078003 2.613243818283081 1.3683871030807495 1.2642232179641724 2.1634843349456787 2.1461431980133057
134 7.751425266265869 8.20626163482666 6.731226921081543 3.897209405899048 2.752183675765991 1.0984678268432617 1.1475987434387207 2.0852866172790527 1.8895941972732544
135 7.685641288757324 7.930251598358154 7.003423690795898 3.618138313293457 2.5806427001953125 0.953223705291748 1.0182750225067139 2.317373037338257 1.9451041221618652
136 7.847945213317871 8.042564392089844 7.086174488067627 3.70385479927063 2.741015672683716 1.0595036745071411 1.0498178005218506 2.2905564308166504 2.109337091445923
137 7.922491073608398 7.999073028564453 7.303499221801758 3.693014621734619 2.654761791229248 1.1012245416641235 0.9633830189704895 2.4759843349456787 2.2737696170806885
138 7.9411187171936035 8.074402809143066 7.245988368988037 3.427356481552124 2.6970481872558594 0.7656760215759277 1.064836859703064 2.190431833267212 1.9985828399658203
139 8.144701957702637 8.058679580688477 7.655412197113037 3.2698724269866943 2.4715023040771484 0.885327935218811 1.173830270767212 1.9116895198822021 2.1497154235839844
140 8.142690658569336 8.162764549255371 7.441815376281738 3.4286601543426514 2.3775103092193604 1.0174899101257324 1.18806791305542 2.2430973052978516 2.109231948852539
141 8.338266372680664 8.174241065979004 7.8163933753967285 3.6488776206970215 2.3596251010894775 1.0481563806533813 1.0110704898834229 1.9157252311706543 1.9394396543502808
142 8.306023597717285 8.103957176208496 7.953824996948242 3.549469470977783 2.594841957092285 0.9997502565383911 1.0148093700408936 1.8119267225265503 1.9244248867034912
143 8.35823917388916 8.217963218688965 7.9445319175720215 3.699298858642578 2.3532605171203613 1.001990795135498 1.1645413637161255 2.0731449127197266 1.8530926704406738
144 8.599478721618652 8.409728050231934 8.26466178894043 4.02707576751709 2.7533962726593018 0.9966188669204712 0.9069008231163025 1.9150291681289673 2.1253628730773926
145 8.47825813293457 8.702302932739258 7.769509792327881 4.0066142082214355 2.647782564163208 0.9250618815422058 0.8279051780700684 1.7134402990341187 2.0182347297668457
146 8.6049165725708 8.606066703796387 8.141900062561035 3.8731513023376465 2.9055228233337402 1.1224007606506348 1.0965607166290283 1.7791762351989746 1.7401607036590576
147 8.578829765319824 8.34041690826416 8.220094680786133 3.7383744716644287 2.8330583572387695 1.2127517461776733 0.7252022624015808 1.9664218425750732 1.872616171836853
148 8.535480499267578 8.567218780517578 7.890063762664795 3.6399457454681396 2.675234317779541 1.1824665069580078 1.1719605922698975 2.0779922008514404 1.9424707889556885
149 8.166230201721191 8.298983573913574 7.477713584899902 3.484029531478882 2.6458981037139893 1.0674552917480469 1.0564210414886475 2.0739121437072754 2.044419288635254
150 7.904507637023926 8.024507522583008 7.257865905761719 3.460630178451538 2.5167503356933594 1.0075109004974365 0.8990521430969238 2.0852816104888916 1.8195245265960693
151 8.335542678833008 8.205788612365723 7.947404384613037 3.8904945850372314 2.5046863555908203 1.2558863162994385 1.4424376487731934 2.250079870223999 1.6366735696792603
152 8.47411823272705 8.089500427246094 8.42110824584961 3.4790687561035156 2.754439115524292 0.9452590346336365 1.056234359741211 2.2020466327667236 1.8701527118682861
153 8.292508125305176 8.231907844543457 7.872035980224609 3.498361110687256 2.81583571434021 1.3587026596069336 1.044374942779541 2.02902889251709 1.9146575927734375
154 8.36025333404541 8.045010566711426 8.221028327941895 3.469463348388672 2.8253884315490723 1.2779982089996338 0.9861523509025574 1.6738172769546509 2.085528612136841
155 8.215958595275879 7.99739408493042 7.896482944488525 3.6047184467315674 3.140737771987915 1.054071068763733 0.933769941329956 1.5322530269622803 1.9052480459213257
156 8.090781211853027 7.843555927276611 7.946065902709961 3.643803834915161 3.4375386238098145 1.1504985094070435 1.1486645936965942 1.6854130029678345 1.5753188133239746
157 8.116667747497559 7.689960479736328 8.191984176635742 3.468214273452759 3.1492719650268555 0.8452281951904297 1.092707872390747 1.7833038568496704 1.9021698236465454
158 8.156916618347168 7.691436767578125 8.209151268005371 3.4829535484313965 3.421003818511963 1.0291494131088257 1.0391854047775269 1.8487271070480347 1.9197667837142944
159 8.220938682556152 7.8714070320129395 8.271947860717773 3.4865562915802 3.349987268447876 0.9268385171890259 1.249327540397644 1.5850392580032349 1.9655135869979858
160 7.894665241241455 7.578217029571533 7.923232078552246 3.2183632850646973 3.3738927841186523 1.249253511428833 1.057833194732666 1.7192463874816895 1.8442081212997437
161 7.811722755432129 7.456874847412109 7.865586757659912 2.959653854370117 3.4701061248779297 1.1246925592422485 0.8885279893875122 1.5289033651351929 1.797764778137207
162 7.876067161560059 7.7094645500183105 7.673896312713623 3.1459360122680664 3.6405484676361084 1.3400380611419678 1.4655721187591553 1.8062411546707153 1.9557808637619019
163 7.9168171882629395 7.903769016265869 7.531426429748535 3.2756028175354004 3.4985477924346924 1.1225899457931519 1.4289017915725708 1.9742721319198608 1.850376844406128
164 8.044122695922852 7.974130630493164 7.719757556915283 3.2324275970458984 3.715710163116455 0.9298200011253357 1.1813486814498901 1.6840615272521973 1.8855832815170288
165 8.30700397491455 8.109973907470703 8.157909393310547 3.3924458026885986 3.7250804901123047 0.8790138959884644 1.4383140802383423 1.8592674732208252 1.8682262897491455
166 8.162975311279297 8.240377426147461 7.61843204498291 3.4359827041625977 3.6485633850097656 1.0342282056808472 1.2036902904510498 1.9834794998168945 1.780139684677124
167 8.530965805053711 8.423707008361816 8.120318412780762 3.38588285446167 3.6940550804138184 1.3364691734313965 1.182223916053772 1.8739702701568604 2.039746046066284
168 8.512956619262695 8.346850395202637 8.247502326965332 3.546626091003418 3.647974729537964 1.0552524328231812 1.1812981367111206 1.8941822052001953 1.9621034860610962
169 8.434033393859863 8.485465049743652 7.898615837097168 3.6723015308380127 3.563385248184204 0.9745222330093384 1.295277714729309 2.024017810821533 1.961449384689331
170 8.044687271118164 8.168327331542969 7.555353164672852 3.673293113708496 3.524178981781006 0.9359620809555054 1.186592698097229 1.8726105690002441 1.7319989204406738
171 8.177530288696289 8.357599258422852 7.560384273529053 3.5734150409698486 3.4322052001953125 0.9375377893447876 1.081061601638794 1.9827866554260254 2.0235369205474854
172 8.381908416748047 8.30978012084961 8.158242225646973 3.3782711029052734 3.434549570083618 1.0042427778244019 1.023837924003601 1.6494104862213135 1.7480494976043701
173 8.357863426208496 8.239469528198242 8.094830513000488 3.142998218536377 3.4931516647338867 0.8845391273498535 1.0925542116165161 1.8171148300170898 2.055290699005127
174 8.403965950012207 8.210829734802246 8.145689964294434 3.202385425567627 3.5268352031707764 1.1207654476165771 1.48441743850708 1.8337243795394897 1.8145980834960938
175 8.27861213684082 8.165997505187988 7.976504325866699 3.21931791305542 3.2903993129730225 1.038434386253357 1.2956311702728271 1.887510061264038 1.8534109592437744
176 8.305720329284668 8.398760795593262 7.762838840484619 3.3172991275787354 3.8335890769958496 0.9550047516822815 1.0992296934127808 1.7239408493041992 1.929633617401123
177 8.040868759155273 8.197782516479492 7.427720069885254 3.4542572498321533 3.80839467048645 1.5088086128234863 1.0242536067962646 1.7910388708114624 1.854958415031433
178 8.117713928222656 8.38740062713623 7.3907294273376465 3.241027593612671 3.8619768619537354 0.8821777105331421 1.0914287567138672 1.5926029682159424 1.6580383777618408
179 8.11496353149414 8.40993881225586 7.5261006355285645 3.389610767364502 4.012908458709717 0.9459457397460938 1.2130708694458008 1.6721761226654053 1.7355289459228516
180 8.086512565612793 8.387706756591797 7.50852108001709 3.42307186126709 3.948248863220215 1.1865179538726807 1.3989477157592773 1.518065333366394 1.6549785137176514
181 7.999712944030762 8.328320503234863 7.272677421569824 3.117814540863037 3.556300163269043 1.0295753479003906 1.0580567121505737 1.6483159065246582 1.86081862449646
182 7.978708744049072 8.056424140930176 7.536067008972168 3.303236722946167 3.5760891437530518 1.3365774154663086 1.451926827430725 1.5746886730194092 1.4420262575149536
183 7.968047142028809 7.935110569000244 7.541690349578857 3.4423177242279053 3.5001614093780518 1.0914227962493896 1.3623273372650146 1.642555594444275 1.6361470222473145
184 8.210136413574219 8.091434478759766 8.020997047424316 3.5023293495178223 3.8271124362945557 0.8969759345054626 1.0235389471054077 1.5357303619384766 1.9236037731170654
185 8.261093139648438 8.175782203674316 7.880036354064941 3.702147960662842 3.8736841678619385 1.2390694618225098 1.0618284940719604 1.634310007095337 1.6895581483840942
186 8.160799026489258 8.225817680358887 7.694737434387207 3.7018659114837646 3.7182226181030273 0.966545581817627 1.226027250289917 1.7224065065383911 2.1138594150543213
187 8.102587699890137 8.367115020751953 7.474465370178223 3.6987626552581787 3.8429222106933594 1.162541151046753 1.2196494340896606 1.9127002954483032 2.145784378051758
188 7.934377670288086 8.029230117797852 7.452678680419922 3.8293352127075195 4.022819995880127 1.4163395166397095 0.9803506731987 1.513616919517517 2.0196726322174072
189 7.8470845222473145 7.698247909545898 7.7587785720825195 3.5489182472229004 3.8234312534332275 1.576918363571167 0.9320643544197083 1.8600140810012817 1.862775206565857
190 7.565837383270264 7.620666980743408 7.238109588623047 3.3535947799682617 3.8283166885375977 1.221712350845337 1.0940933227539063 1.8325717449188232 1.7892999649047852
191 7.726820468902588 7.622859954833984 7.5351715087890625 3.2278761863708496 3.7257940769195557 1.5378854274749756 1.0369077920913696 1.6787256002426147 2.00835919380188
192 7.703150749206543 7.401723861694336 7.703179359436035 3.140326499938965 3.456566572189331 1.456694483757019 1.3038991689682007 1.6671489477157593 2.1649622917175293
193 7.889260768890381 7.63996696472168 7.739365100860596 3.2879130840301514 3.3529751300811768 1.4535613059997559 1.1279867887496948 1.6132203340530396 2.4731173515319824
194 7.799306869506836 7.417524814605713 7.882296085357666 2.950026035308838 3.1280996799468994 1.2800722122192383 1.589281678199768 1.5814239978790283 2.1144192218780518
195 7.899888515472412 7.52078104019165 7.884041786193848 3.2120373249053955 3.337698459625244 1.3098329305648804 1.3005725145339966 1.4570157527923584 1.8302931785583496
196 7.955664157867432 7.492703437805176 8.104477882385254 3.4170987606048584 3.359502077102661 1.453893780708313 1.032730221748352 1.6608716249465942 1.9413487911224365
197 8.122429847717285 7.483208656311035 8.44946002960205 3.5244643688201904 3.2164337635040283 1.3202766180038452 1.2424540519714355 1.7256547212600708 1.8319308757781982
198 8.22663688659668 7.5249409675598145 8.605860710144043 3.455173969268799 3.132751703262329 1.645003318786621 1.1548233032226563 1.5316828489303589 1.6395519971847534
199 8.022415161132813 7.432262420654297 8.271842956542969 3.4707424640655518 2.878511905670166 1.3748624324798584 1.1809873580932617 1.6564666032791138 1.5831151008605957
200 7.905458927154541 7.3741455078125 8.126313209533691 3.0886220932006836 2.99253511428833 1.231170654296875 0.9824675917625427 1.535492181777954 1.9760334491729736
201 7.9771857261657715 7.322823524475098 8.409847259521484 3.121405839920044 3.0158889293670654 1.3382171392440796 0.9732533693313599 1.4091359376907349 2.0350987911224365
202 7.904617786407471 7.419914245605469 8.071322441101074 3.1968772411346436 2.9459173679351807 1.2235987186431885 1.2824516296386719 1.5829390287399292 1.6536645889282227
203 8.043715476989746 7.406339645385742 8.365096092224121 3.085808277130127 3.2469863891601563 1.20514714717865 1.3582274913787842 1.601640224456787 1.774683952331543
204 8.000499725341797 7.509322643280029 8.160446166992188 3.133568525314331 3.1961233615875244 1.3199790716171265 1.6310193538665771 1.6496703624725342 1.918033480644226
205 7.742593288421631 7.172041893005371 8.08176040649414 3.138416290283203 3.2297987937927246 1.3429617881774902 1.0662169456481934 1.6059668064117432 1.6175109148025513
206 7.7107014656066895 7.245558261871338 8.050159454345703 3.246556520462036 3.5950393676757813 0.7990739941596985 1.3385083675384521 1.6535826921463013 1.558340311050415
207 8.087834358215332 7.5143537521362305 8.481461524963379 3.596571683883667 3.9259824752807617 1.1921532154083252 1.5732722282409668 1.6967753171920776 1.7637437582015991
208 8.134711265563965 7.385584831237793 8.664268493652344 3.4504706859588623 3.6091678142547607 0.986971914768219 1.2109267711639404 1.607927680015564 1.809439778327942
209 7.84259033203125 7.140566825866699 8.340412139892578 3.007697343826294 3.4664666652679443 1.115433692932129 1.5398828983306885 1.6907349824905396 1.8148046731948853
210 7.636361598968506 7.210377216339111 7.855422019958496 3.123163938522339 3.545989513397217 1.1219193935394287 1.5922458171844482 1.6749101877212524 1.7794262170791626
211 7.5139079093933105 7.236761569976807 7.610665798187256 3.204592704772949 3.347996711730957 1.3643993139266968 0.8728920221328735 1.5296621322631836 1.864384651184082
212 7.60319709777832 7.4332661628723145 7.6650238037109375 3.3960936069488525 3.6600661277770996 1.064435601234436 1.1313573122024536 1.7762712240219116 2.260302782058716
213 7.791388034820557 7.452053070068359 8.001459121704102 3.3761343955993652 3.536919355392456 1.1516704559326172 1.4725193977355957 1.6121577024459839 1.9237706661224365
214 8.195738792419434 7.71835470199585 8.455485343933105 3.4456896781921387 3.435070037841797 1.1271647214889526 1.1002626419067383 1.4941246509552002 1.8223854303359985
215 8.20480728149414 7.675967216491699 8.535565376281738 3.344749927520752 3.3613009452819824 1.1236978769302368 1.0966790914535522 1.5214723348617554 1.976528286933899
216 7.953638553619385 7.681585788726807 8.029404640197754 3.615751028060913 3.5315494537353516 1.2846463918685913 1.240211009979248 1.6198115348815918 1.9475352764129639
217 7.623244285583496 7.654104709625244 7.391478538513184 3.5169007778167725 3.6574623584747314 1.1670819520950317 1.149750828742981 1.5133943557739258 1.8879356384277344
218 7.411192417144775 7.634133815765381 6.812160968780518 3.5912797451019287 3.5148468017578125 1.0919485092163086 1.0782051086425781 1.8642704486846924 1.9814698696136475
219 7.415268898010254 7.711119651794434 6.754247188568115 3.336245059967041 3.2836573123931885 0.8926328420639038 1.1362330913543701 1.7534757852554321 2.0103938579559326
220 7.523661136627197 7.893825531005859 6.69519567489624 3.5478157997131348 3.7147204875946045 1.0188689231872559 1.098706603050232 1.6812093257904053 1.7563825845718384
221 7.653751850128174 7.872711181640625 6.8675031661987305 3.5652730464935303 3.5814476013183594 0.9446176290512085 1.1542401313781738 1.8346672058105469 1.8124827146530151
222 8.070103645324707 8.020979881286621 7.474985599517822 3.302344799041748 3.5270509719848633 1.4457135200500488 1.7169800996780396 2.011535406112671 1.9342502355575562
223 7.691686630249023 7.65777587890625 7.218133449554443 2.9871649742126465 3.5737626552581787 1.1760460138320923 1.1003236770629883 1.891066074371338 1.8097950220108032
224 7.953909397125244 7.916436672210693 7.290088653564453 3.1950433254241943 3.5667004585266113 1.1191939115524292 1.093822956085205 2.053051233291626 1.6935398578643799
225 8.005845069885254 7.705501556396484 7.72712516784668 3.105893135070801 3.8560996055603027 1.1187636852264404 1.1539218425750732 2.1593856811523438 1.7840934991836548
226 8.216497421264648 7.814786434173584 8.106849670410156 3.6287379264831543 4.204776287078857 1.0644515752792358 1.326241135597229 2.0787057876586914 1.796829104423523
227 8.059066772460938 7.77674674987793 7.81929349899292 3.4557676315307617 4.1116132736206055 0.8728386759757996 1.6601881980895996 2.2173635959625244 1.5789878368377686
228 7.784489154815674 7.6627583503723145 7.467257976531982 3.3156065940856934 3.8837997913360596 1.0052260160446167 1.8006671667099 2.284799098968506 1.7947059869766235
229 7.810310363769531 7.5224175453186035 7.687324523925781 3.1289854049682617 3.5352470874786377 1.1367907524108887 0.9963842034339905 1.8015806674957275 1.9031469821929932
230 7.932469844818115 7.487176418304443 8.055110931396484 3.27880597114563 3.9008445739746094 0.8363991975784302 1.5547839403152466 2.202442169189453 1.645247459411621
231 8.13303279876709 7.684483051300049 8.190474510192871 3.5767581462860107 4.104308128356934 0.8306973576545715 1.6390842199325562 2.290875196456909 1.7752922773361206
232 7.965812683105469 7.5013322830200195 8.079816818237305 3.4112346172332764 4.191897869110107 0.8576710224151611 1.5041686296463013 2.4040141105651855 2.0616157054901123
233 7.899742603302002 7.565121173858643 7.8147406578063965 3.483891725540161 3.854612350463867 1.0660265684127808 1.3965405225753784 2.4883408546447754 2.20583176612854
234 7.649282932281494 7.755986213684082 7.1099958419799805 3.560136079788208 3.580655336380005 1.0298688411712646 1.167048454284668 2.1018412113189697 1.9076623916625977
235 7.347245216369629 7.5873823165893555 6.671757221221924 3.2698473930358887 3.50699782371521 0.9737308621406555 1.3758400678634644 2.4529130458831787 2.117405891418457
236 7.468602180480957 7.889325141906738 6.621244430541992 3.411553382873535 3.7353062629699707 1.0718967914581299 1.4553552865982056 2.491738796234131 2.15468430519104
237 7.3235392570495605 7.807652473449707 6.430920124053955 3.275994062423706 3.5021376609802246 1.0081872940063477 1.5197832584381104 2.4196979999542236 2.036898136138916
238 7.18475866317749 7.91257905960083 5.94866943359375 3.3121228218078613 3.471933364868164 0.8304836750030518 1.2597472667694092 2.2079741954803467 2.0312204360961914
239 7.096031665802002 7.837132453918457 5.86230993270874 3.5513722896575928 3.6328771114349365 1.1118909120559692 0.8714290261268616 2.318521738052368 1.7422724962234497
240 6.965397834777832 7.746556282043457 5.8040008544921875 3.0560290813446045 3.656526565551758 1.1811469793319702 1.121376633644104 2.0048410892486572 1.8235617876052856
241 7.169248580932617 7.843016624450684 6.19083833694458 3.3539021015167236 3.6071603298187256 1.0118992328643799 0.9590857625007629 2.030700922012329 1.8518754243850708
242 7.261112689971924 7.686052322387695 6.567700386047363 3.235400438308716 3.6090047359466553 1.5580676794052124 0.9848611950874329 2.321092128753662 1.8710519075393677
243 7.3510050773620605 7.756741046905518 6.705556869506836 3.244311809539795 3.5625994205474854 1.3631269931793213 0.970140278339386 2.411060094833374 1.8567358255386353
244 7.484465599060059 7.955731391906738 6.680055618286133 3.436852216720581 3.776339292526245 1.3054052591323853 1.2787187099456787 2.331019401550293 1.9260622262954712
245 7.596398830413818 8.030495643615723 6.903546333312988 3.383788585662842 3.5722169876098633 1.1985386610031128 1.2358711957931519 2.1387574672698975 1.7504994869232178
246 7.4251251220703125 8.003875732421875 6.620386123657227 3.4335756301879883 3.589113712310791 0.7767050862312317 1.017488718032837 2.436685085296631 1.6698338985443115
247 7.445508003234863 8.040042877197266 6.437281131744385 3.505868911743164 3.5237200260162354 1.2439844608306885 1.0113451480865479 2.2218809127807617 1.6483579874038696
248 7.41990327835083 8.050521850585938 6.443751811981201 3.3801517486572266 3.601273536682129 1.0208255052566528 1.111310362815857 2.2449984550476074 1.7529641389846802
249 7.52827787399292 7.9589385986328125 6.787308216094971 3.683781147003174 3.8083817958831787 0.7978395223617554 1.0126008987426758 2.027883529663086 1.8349225521087646
250 7.419350624084473 7.817349433898926 6.721224784851074 3.4671759605407715 3.815646171569824 1.1343591213226318 1.00688636302948 1.8698222637176514 1.5365029573440552
251 7.408289432525635 7.703249931335449 6.875504016876221 3.419156551361084 4.131321430206299 1.305825114250183 0.8909063935279846 1.9740694761276245 1.8073252439498901
252 7.418882846832275 7.72602653503418 6.901769161224365 3.5106396675109863 3.975656270980835 1.079987645149231 0.879582941532135 2.0066230297088623 1.8097093105316162
253 7.1449055671691895 7.573801517486572 6.4845757484436035 3.304168701171875 3.8080787658691406 0.9464776515960693 1.2227507829666138 1.9718947410583496 1.6842037439346313
254 7.171505451202393 7.487366199493408 6.698601245880127 3.4115426540374756 3.911130666732788 1.1255412101745605 0.9914321899414063 2.172780990600586 1.7775225639343262
255 7.506749153137207 7.821839332580566 6.95850944519043 3.606536865234375 3.7562973499298096 0.9344984889030457 0.9788554906845093 2.1019017696380615 1.5786703824996948
256 7.403378963470459 7.628116607666016 6.871335029602051 3.2375400066375732 3.774280309677124 0.692689836025238 1.0264734029769897 2.1081702709198 1.5426219701766968
257 7.76607608795166 7.767152309417725 7.4584174156188965 3.096909999847412 3.7631494998931885 0.9931716918945313 1.304640769958496 2.163651466369629 1.9930027723312378
258 7.632879257202148 7.578690528869629 7.4714274406433105 2.8466877937316895 3.5827786922454834 1.0970458984375 1.2246379852294922 1.8152196407318115 1.5466783046722412
259 7.560354709625244 7.528243064880371 7.336001873016357 3.1418681144714355 3.5385100841522217 1.0476857423782349 1.2574509382247925 2.221140146255493 1.711015224456787
260 7.558800220489502 7.57184362411499 7.332671165466309 2.9497504234313965 3.5952529907226563 1.1561378240585327 1.1797807216644287 2.2350356578826904 1.6617594957351685
261 7.282186508178711 7.356135845184326 6.979238986968994 2.906301736831665 3.3683786392211914 1.007655382156372 1.1312687397003174 1.9487571716308594 1.5432381629943848
262 7.363259315490723 7.3112640380859375 7.133885860443115 3.0004348754882813 3.2798218727111816 1.2190040349960327 1.1770856380462646 1.863606572151184 1.452566385269165
263 7.301828384399414 7.194689750671387 7.224608421325684 3.016439437866211 3.6291189193725586 0.8471425175666809 1.1496161222457886 1.943087100982666 1.5552608966827393
264 7.110530376434326 7.39132833480835 6.641226768493652 3.10320782661438 3.5260963439941406 0.8314477205276489 1.0458128452301025 1.921086311340332 1.2719110250473022
265 7.113173007965088 7.453300476074219 6.455132961273193 3.26701021194458 3.6928396224975586 0.9679167866706848 1.0814176797866821 2.3160533905029297 1.7036751508712769
266 7.41924524307251 7.498162269592285 7.030031681060791 3.2010533809661865 3.3237075805664063 0.9015156030654907 1.0710104703903198 2.2222511768341064 1.9260168075561523
267 7.578615665435791 7.541777610778809 7.071943283081055 3.380298137664795 3.4830780029296875 1.1023709774017334 1.5916277170181274 2.0763981342315674 1.8118294477462769
268 7.50990104675293 7.590678691864014 7.0180583000183105 3.1106858253479004 3.196047067642212 0.8625341057777405 1.3087903261184692 2.1199088096618652 1.7529551982879639
269 7.404773712158203 7.665168285369873 6.807093620300293 3.125638246536255 3.3621671199798584 0.8555884957313538 1.2023448944091797 2.174877405166626 2.0396196842193604
270 7.5232672691345215 7.621180057525635 7.114626884460449 2.8727715015411377 3.424140691757202 1.0002504587173462 1.170527696609497 2.3711659908294678 1.774598479270935
271 7.490758895874023 7.560591220855713 7.15969181060791 2.731186628341675 3.3565659523010254 0.9855186343193054 0.9731336236000061 1.7995185852050781 1.7650154829025269
272 7.555960655212402 7.498773574829102 7.351473331451416 2.80237078666687 3.381814956665039 0.9180057048797607 1.3703819513320923 2.305062770843506 2.0741758346557617
273 7.54809045791626 7.57962703704834 7.212993621826172 2.8181004524230957 3.520176410675049 1.1573669910430908 1.1954519748687744 2.146820545196533 1.5748919248580933
274 7.339305877685547 7.412155628204346 6.94426965713501 2.890752077102661 3.361706495285034 1.2033694982528687 1.130570650100708 2.038048028945923 1.9029735326766968
275 7.405624866485596 7.733269214630127 6.590344429016113 2.944671154022217 3.4334464073181152 1.1062790155410767 0.85051429271698 2.1571574211120605 1.9748404026031494
276 7.543058395385742 7.683169364929199 6.858864784240723 2.67270565032959 3.275111675262451 1.3373322486877441 1.1572202444076538 1.9597111940383911 1.7348599433898926
277 7.503294944763184 7.728700637817383 6.939740180969238 2.6577374935150146 3.2049338817596436 1.279677391052246 1.0343356132507324 2.3043107986450195 2.1072781085968018
278 7.688171863555908 7.826117992401123 7.3495774269104 2.676001787185669 3.3410861492156982 1.481541395187378 1.0330545902252197 2.002284049987793 1.986376404762268
279 7.637948989868164 7.467566013336182 7.5913825035095215 2.646575689315796 3.370544672012329 1.2725502252578735 1.1093337535858154 2.284163236618042 2.0001909732818604
280 7.801600456237793 7.6781415939331055 7.745765209197998 2.9027042388916016 3.6342873573303223 1.1394438743591309 1.2370316982269287 2.065451145172119 2.0666353702545166
281 8.036334037780762 7.815853118896484 8.092097282409668 3.0833559036254883 3.7769806385040283 1.0873750448226929 1.2593809366226196 2.142322540283203 1.8534868955612183
282 8.032933235168457 7.878067970275879 7.923482418060303 3.1468048095703125 3.9235000610351563 1.2561917304992676 0.9774190187454224 2.1416215896606445 2.2125020027160645
283 7.969357490539551 7.849767208099365 7.870634078979492 3.150395631790161 3.5295615196228027 1.2211583852767944 0.9517751336097717 2.1801435947418213 1.9386141300201416
284 7.836923599243164 7.76404333114624 7.70279598236084 3.042819023132324 3.603963613510132 1.1095606088638306 1.251351237297058 2.296164035797119 1.9185965061187744
285 7.986569881439209 7.746177673339844 7.910348415374756 3.2122418880462646 3.8593571186065674 1.2238937616348267 1.553585171699524 2.03599214553833 2.1105639934539795
286 7.809586524963379 7.5041913986206055 7.733168125152588 3.101353406906128 3.7077834606170654 1.5091276168823242 1.170627236366272 2.164545774459839 1.925909399986267
287 7.932883262634277 7.743175983428955 7.722906589508057 3.257901668548584 3.5864360332489014 1.6253962516784668 1.0702159404754639 2.4107820987701416 1.7226067781448364
288 7.873878002166748 7.698033809661865 7.698342800140381 3.155000925064087 3.6012401580810547 1.1320573091506958 1.0868676900863647 2.0972611904144287 1.806613564491272
289 7.92014217376709 7.852890491485596 7.793360710144043 3.408005714416504 3.4829702377319336 1.2054184675216675 1.228588342666626 2.281949281692505 1.9587044715881348
290 7.790454864501953 7.933292865753174 7.302556991577148 3.373044490814209 3.537163019180298 1.1772547960281372 1.2409822940826416 2.2195534706115723 2.0370962619781494
291 7.780816555023193 7.79930305480957 7.478391170501709 3.499983072280884 3.6995134353637695 1.0352638959884644 1.093021035194397 2.2808189392089844 2.2039685249328613
292 7.821383953094482 7.751408100128174 7.479138374328613 3.2042253017425537 3.2400786876678467 1.1602504253387451 1.282612919807434 2.077390193939209 2.029573440551758
293 7.792776584625244 7.695710182189941 7.53401517868042 3.2786529064178467 3.4617362022399902 1.0325497388839722 1.422084927558899 2.3848273754119873 2.064728260040283
294 7.982640743255615 7.79346227645874 7.903934001922607 2.99483585357666 3.2611324787139893 1.2512201070785522 1.0690375566482544 2.0824031829833984 2.0604074001312256
295 8.250476837158203 7.81020450592041 8.35151481628418 2.9351632595062256 3.20011568069458 1.345755696296692 1.1527483463287354 2.066498041152954 1.969601035118103
296 8.279708862304688 7.997297763824463 8.22337818145752 3.2611443996429443 3.1929354667663574 1.3322559595108032 1.2449743747711182 2.1790754795074463 2.159559726715088
297 8.124659538269043 7.70490026473999 8.213269233703613 3.18261981010437 3.5435636043548584 1.0849683284759521 1.2821134328842163 2.450688123703003 1.9254348278045654
298 8.107261657714844 7.890640735626221 7.964078903198242 3.2412431240081787 3.4591760635375977 1.2148696184158325 1.1926506757736206 2.231511116027832 1.9681464433670044
299 8.312498092651367 8.053495407104492 8.292850494384766 3.2529447078704834 3.7458512783050537 1.3570783138275146 1.0362361669540405 2.142596960067749 1.9505865573883057
300 8.085984230041504 7.878340244293213 8.00406551361084 3.210042715072632 3.487001419067383 1.3733474016189575 1.2802454233169556 2.2529079914093018 1.9467792510986328
301 7.871645450592041 7.888167381286621 7.636650085449219 3.0030343532562256 3.454245090484619 1.2037101984024048 1.24893319606781 2.3807554244995117 1.9114922285079956
302 7.857608795166016 7.920566082000732 7.503363609313965 3.290360927581787 3.4801690578460693 1.0579110383987427 1.266211748123169 2.0816707611083984 2.0197489261627197
303 8.092562675476074 7.7553510665893555 8.198569297790527 3.1418073177337646 3.592158794403076 1.4917272329330444 1.1632235050201416 2.1225433349609375 2.0206165313720703
304 7.914746284484863 7.6179609298706055 7.969995021820068 2.9825196266174316 3.2867069244384766 1.0681841373443604 0.936644434928894 2.133434772491455 2.0323212146759033
305 7.9723615646362305 7.673574924468994 7.9404168128967285 3.0965495109558105 3.4655725955963135 0.9572752118110657 1.097062110900879 2.29725980758667 2.0391719341278076
306 8.082905769348145 7.481918811798096 8.3355073928833 2.98677396774292 3.5081324577331543 1.1414493322372437 0.9301252961158752 2.2616868019104004 2.029127359390259
307 7.858991622924805 7.507044315338135 7.921282768249512 2.9240565299987793 3.389833450317383 1.4591436386108398 1.370408058166504 2.2639174461364746 1.9764729738235474
308 7.80138635635376 7.509125709533691 7.647645473480225 2.949207067489624 3.1812703609466553 1.3832517862319946 1.1979705095291138 2.4631595611572266 2.0668249130249023
309 8.063776969909668 7.703395843505859 8.0632905960083 2.956906318664551 3.7067110538482666 1.408289909362793 1.0870435237884521 2.3893165588378906 1.968663215637207
310 7.956478118896484 7.686926364898682 7.836682319641113 2.9356062412261963 3.369962215423584 1.2480970621109009 0.910861074924469 2.1687376499176025 1.893381118774414
311 7.909915924072266 7.545163631439209 7.782282829284668 2.9275596141815186 3.342327117919922 1.1064021587371826 0.9005398750305176 2.120699167251587 2.0098507404327393
312 7.822443962097168 7.606853008270264 7.7114739418029785 2.9654762744903564 3.453650951385498 1.3609936237335205 1.0825228691101074 2.138399600982666 1.99498450756073
313 8.130873680114746 7.762385845184326 8.103741645812988 3.2431929111480713 3.5386016368865967 0.9725717306137085 1.0666319131851196 2.26428484916687 1.9043997526168823
314 7.9916510581970215 7.718259811401367 7.96381950378418 3.2057225704193115 3.3725037574768066 1.0044153928756714 1.1086666584014893 2.3116471767425537 1.8506855964660645
315 8.132885932922363 7.849339485168457 8.05942153930664 3.058636426925659 3.5006027221679688 1.0337671041488647 1.1168640851974487 2.3655471801757813 1.8604799509048462
316 7.974364757537842 7.66895055770874 7.991155624389648 3.025538682937622 3.4363532066345215 1.0773690938949585 1.0496530532836914 2.543534278869629 1.9812766313552856
317 7.7186174392700195 7.694733142852783 7.5033159255981445 2.920564889907837 3.363600015640259 1.2132025957107544 1.4029608964920044 2.4035656452178955 1.7386927604675293
318 8.009539604187012 7.803441047668457 7.994186878204346 3.150702476501465 3.76192045211792 1.012618899345398 0.9753995537757874 2.5688583850860596 2.2643160820007324
319 7.686303615570068 7.575927257537842 7.4430928230285645 3.0200705528259277 3.5409579277038574 1.3653186559677124 1.2109673023223877 2.53011417388916 1.8505505323410034
320 7.725284099578857 7.466669082641602 7.633142948150635 3.298534393310547 3.5748658180236816 0.85213702917099 1.286274790763855 2.447039842605591 1.8200370073318481
321 7.41690731048584 7.404861927032471 7.026587009429932 3.210329055786133 3.54079270362854 0.7876419425010681 1.154811978340149 2.656440496444702 1.8122494220733643
322 7.434372901916504 7.588148593902588 6.785089015960693 2.990853786468506 3.4554927349090576 1.0867751836776733 0.9276473522186279 2.328242778778076 1.8423861265182495
323 7.732488632202148 7.698984622955322 7.232497692108154 3.066512107849121 3.523955821990967 0.8294991850852966 0.8973446488380432 2.2649216651916504 1.7482976913452148
324 7.699618816375732 7.733287811279297 7.232604503631592 3.3263471126556396 3.8396811485290527 0.9496517181396484 1.1618117094039917 2.4225196838378906 1.747143030166626
325 7.521217346191406 7.677670955657959 6.959141254425049 3.214082717895508 3.4463565349578857 0.8498905897140503 1.0779860019683838 2.202277183532715 1.7989898920059204
326 7.736267566680908 7.921927452087402 7.122058391571045 3.407792568206787 3.4270734786987305 0.7508299350738525 1.2428110837936401 2.316363573074341 1.993485450744629
327 7.822976112365723 7.858803749084473 7.147207260131836 3.349165439605713 3.526873826980591 1.185774803161621 1.0113294124603271 2.317523717880249 2.0913338661193848
328 7.827938079833984 7.790440559387207 7.250724792480469 3.180548667907715 3.2970166206359863 1.020706057548523 1.0043314695358276 2.4540765285491943 1.7603574991226196
329 8.065454483032227 7.862045764923096 7.399463653564453 3.2709767818450928 3.242478370666504 0.7467766404151917 1.3212662935256958 2.197744846343994 1.9419704675674438
330 7.919110298156738 7.735475540161133 7.424124717712402 3.0249319076538086 3.380398750305176 0.9972551465034485 1.0063526630401611 2.1056323051452637 1.6473671197891235
331 7.880634307861328 7.69215202331543 7.409824371337891 3.36910343170166 3.7076950073242188 0.8435853719711304 1.0035693645477295 2.105426788330078 1.6707433462142944
332 8.10958480834961 7.936138153076172 7.675467014312744 3.578540086746216 3.597546339035034 0.838344156742096 0.8412678837776184 2.2349932193756104 1.964150309562683
333 8.274781227111816 7.873726844787598 7.788196563720703 3.52437162399292 3.35306453704834 0.918891191482544 1.3540537357330322 2.139368772506714 1.7494666576385498
334 8.490761756896973 7.848882675170898 8.230459213256836 3.451840877532959 3.423952102661133 0.8558135032653809 1.167004108428955 2.3348405361175537 1.8437519073486328
335 8.42080020904541 7.876532077789307 8.014410018920898 3.318338394165039 3.468499183654785 0.9122686386108398 1.1329636573791504 2.2337257862091064 1.8094121217727661
336 8.364433288574219 7.693243026733398 7.811758041381836 3.226713180541992 3.420365810394287 0.8807525038719177 1.0819032192230225 2.1999075412750244 1.8914989233016968
337 8.444969177246094 7.887849807739258 7.812628746032715 3.487436056137085 3.4127020835876465 0.937274694442749 1.0946080684661865 2.4833805561065674 1.7874888181686401
338 8.62154769897461 7.983002185821533 8.069767951965332 3.4308464527130127 3.5474092960357666 0.9760761857032776 1.291567325592041 2.358091115951538 2.0000762939453125
339 8.862065315246582 8.003963470458984 8.68509578704834 3.617516040802002 3.6306254863739014 1.0632628202438354 1.079914927482605 2.559225082397461 2.0617828369140625
340 8.77076530456543 7.847784996032715 8.577447891235352 3.137765407562256 3.4139297008514404 0.7068942785263062 1.335685133934021 2.45192289352417 2.3213937282562256
341 8.834067344665527 7.873725891113281 8.531031608581543 3.24575138092041 3.2593941688537598 0.9123672842979431 1.1055150032043457 2.3216614723205566 2.4660532474517822
342 9.13046646118164 8.074975967407227 9.036863327026367 3.4911320209503174 3.1963565349578857 0.9021413326263428 1.2353131771087646 2.6719906330108643 2.259638547897339
343 8.901324272155762 7.81889533996582 9.076875686645508 3.2401962280273438 3.3141331672668457 0.950889527797699 1.0769237279891968 2.520082950592041 2.3875651359558105
344 9.038654327392578 7.89568567276001 9.148560523986816 3.2614941596984863 3.3778059482574463 0.9941811561584473 1.4195637702941895 2.4190943241119385 1.9440704584121704
345 8.946806907653809 8.043136596679688 9.126293182373047 3.191173791885376 3.4785990715026855 1.0979416370391846 1.1051744222640991 2.1499621868133545 2.013622522354126
346 9.001569747924805 7.744687080383301 9.354459762573242 3.0964808464050293 3.2576677799224854 1.0625958442687988 0.9771822094917297 2.459970474243164 1.9073611497879028
347 8.991921424865723 7.749342441558838 9.282812118530273 3.102060079574585 3.3831706047058105 0.9426841735839844 1.1037824153900146 2.2390592098236084 1.860364556312561
348 8.781027793884277 7.812735080718994 8.796063423156738 3.063777446746826 3.257114887237549 0.830707848072052 1.107298731803894 2.2108120918273926 2.007697820663452
349 8.772940635681152 7.876368045806885 8.743461608886719 2.991382360458374 3.138576030731201 0.9982492923736572 1.2209362983703613 2.216388463973999 2.1742732524871826
350 8.807865142822266 7.764697551727295 8.853902816772461 2.9186859130859375 3.150418996810913 0.8481204509735107 1.0308303833007813 2.4447128772735596 1.9557684659957886
351 9.076321601867676 7.758102893829346 9.204121589660645 2.937717914581299 3.319748878479004 0.8989331126213074 1.2070690393447876 2.3752150535583496 1.9139463901519775
352 9.290603637695313 7.706116199493408 9.379767417907715 2.9664483070373535 2.9648489952087402 0.9258925914764404 1.2408103942871094 2.3699183464050293 1.940920114517212
353 9.039437294006348 7.80526065826416 8.937076568603516 2.8803155422210693 3.1361517906188965 1.0973197221755981 1.3752057552337646 2.1238441467285156 1.6699926853179932
354 8.814689636230469 7.838956832885742 8.884560585021973 3.0226879119873047 3.415843963623047 1.3358970880508423 1.2729103565216064 2.3031766414642334 1.730318546295166
355 8.67679214477539 7.772434711456299 8.894569396972656 2.8708455562591553 3.240841865539551 0.9380606412887573 0.9992836117744446 2.224172830581665 1.775939702987671
356 8.9769926071167 7.8532538414001465 9.275130271911621 3.0005815029144287 3.4066197872161865 1.1825953722000122 1.250671148300171 2.4905431270599365 1.706693410873413
357 8.759310722351074 7.702571868896484 9.079352378845215 2.9853649139404297 3.1784653663635254 0.9266742467880249 0.9563871622085571 2.528759479522705 2.022554397583008
358 8.755176544189453 7.712625026702881 8.968324661254883 2.9597411155700684 3.2824044227600098 0.9410203695297241 1.0623384714126587 2.246136426925659 1.779724359512329
359 9.123302459716797 7.8044047355651855 9.456629753112793 2.999389886856079 3.4190759658813477 0.9947937726974487 1.2748817205429077 2.319537878036499 1.7591824531555176
360 9.306618690490723 7.903123378753662 9.777732849121094 3.0180399417877197 3.3391964435577393 1.2401350736618042 1.0836701393127441 2.2852494716644287 2.163710832595825
361 9.03813648223877 7.875027179718018 9.399069786071777 2.999035120010376 3.373539447784424 1.385973334312439 1.0254180431365967 2.1490230560302734 2.1640005111694336
362 8.964456558227539 8.055512428283691 9.08880615234375 3.1200764179229736 3.2187910079956055 1.1943340301513672 1.0781364440917969 2.135606050491333 2.385761260986328
363 9.027904510498047 7.855086803436279 9.362460136413574 3.08923077583313 2.942082405090332 0.9517542719841003 1.2734712362289429 2.214686155319214 2.0786290168762207
364 8.909201622009277 7.825352191925049 9.206019401550293 3.150818347930908 3.0172762870788574 1.4091532230377197 1.4217650890350342 2.071566104888916 2.291252851486206
365 8.860906600952148 7.840801239013672 9.158780097961426 3.0456573963165283 2.8403143882751465 1.2312394380569458 0.8883841037750244 2.2811224460601807 2.3277435302734375
366 8.944984436035156 7.935661315917969 9.352115631103516 2.9926600456237793 3.010052442550659 1.2713567018508911 1.294288992881775 2.2406513690948486 2.291985511779785
367 9.077509880065918 7.876686096191406 9.350898742675781 2.9074063301086426 2.9597368240356445 0.9903856515884399 1.0413457155227661 2.2592153549194336 2.253004789352417
368 8.990753173828125 7.899172306060791 9.215502738952637 2.9241244792938232 2.9298436641693115 0.9487629532814026 1.1961095333099365 2.031315803527832 2.251772165298462
369 8.82381534576416 7.916690826416016 8.837183952331543 2.7871923446655273 3.1182119846343994 1.4385143518447876 1.2529932260513306 2.305708408355713 2.317262649536133
370 8.904452323913574 7.860525608062744 8.997931480407715 2.8617351055145264 3.3191778659820557 1.40068781375885 1.096618890762329 2.266253709793091 2.3073482513427734
371 8.776297569274902 7.880722522735596 8.722433090209961 2.8449103832244873 3.2314200401306152 1.0218819379806519 1.1813596487045288 2.4175219535827637 2.289806365966797
372 8.714118003845215 7.933357238769531 8.735033988952637 3.00770902633667 3.477994918823242 1.0178076028823853 1.1144813299179077 2.437213182449341 2.457045316696167
373 8.762672424316406 7.813172340393066 8.668283462524414 2.924412965774536 3.266930341720581 1.0040279626846313 0.7902649641036987 2.3101086616516113 2.2721657752990723
374 8.83346176147461 7.90360164642334 8.894030570983887 2.6462442874908447 3.0767018795013428 1.1502313613891602 1.0428177118301392 2.31828236579895 2.354313373565674
375 8.752543449401855 7.876972675323486 8.553281784057617 2.963416576385498 2.909256935119629 1.1835203170776367 0.8967256546020508 2.2949531078338623 2.4009721279144287
376 8.434414863586426 7.696059703826904 8.298126220703125 2.947643995285034 3.155829429626465 1.3696625232696533 1.1739674806594849 2.4823029041290283 2.2782115936279297
377 8.505475044250488 7.7668256759643555 8.298308372497559 2.9780099391937256 3.3017590045928955 1.1788545846939087 1.1718552112579346 2.3422491550445557 2.1185171604156494
378 8.57673454284668 7.682297706604004 8.412355422973633 2.7946808338165283 3.512270212173462 1.1077171564102173 1.0952322483062744 2.510993480682373 2.3217363357543945
379 8.437723159790039 7.690967082977295 8.384891510009766 2.873108386993408 3.716003894805908 1.0496429204940796 1.1548112630844116 2.470092535018921 2.3315622806549072
380 8.728414535522461 7.6862287521362305 8.655830383300781 2.96880841255188 3.655527353286743 1.4530106782913208 1.1291508674621582 2.5203635692596436 2.103504180908203
381 8.91960334777832 7.702757358551025 8.758212089538574 2.926176071166992 3.636348247528076 1.1149109601974487 1.204103946685791 2.331815719604492 2.3802194595336914
382 9.001899719238281 7.8628339767456055 8.923500061035156 2.9939606189727783 3.66125750541687 1.0436279773712158 0.88914555311203 2.3119313716888428 2.19353985786438
383 9.066828727722168 7.841207027435303 8.974146842956543 2.9326584339141846 3.3518640995025635 1.2722750902175903 1.020268440246582 2.3511664867401123 2.411236047744751
384 9.000877380371094 7.655197620391846 9.047998428344727 3.0451507568359375 3.6721653938293457 1.151138424873352 1.1255799531936646 2.268564224243164 2.467345714569092
385 9.040542602539063 7.667187213897705 9.20247745513916 3.111389398574829 3.598294973373413 1.2284255027770996 1.1988725662231445 2.3887939453125 2.4674665927886963
386 9.076491355895996 7.666225910186768 9.037813186645508 2.864076614379883 3.5916872024536133 1.1824531555175781 1.146389126777649 2.603691577911377 2.3600046634674072
387 9.103562355041504 7.67243766784668 9.164791107177734 3.146545648574829 3.545832872390747 1.0135754346847534 2.1691203117370605 2.3353912830352783 2.344717025756836
388 9.270781517028809 7.731098175048828 9.494790077209473 3.05586576461792 3.529475688934326 0.8597649335861206 1.6149901151657104 2.384363889694214 2.397376775741577
389 9.020208358764648 7.790812969207764 9.153711318969727 3.2669339179992676 3.477570056915283 1.0094528198242188 1.0376216173171997 2.3531434535980225 2.503725290298462
390 9.0889892578125 7.828139781951904 9.293946266174316 3.2142152786254883 3.392235040664673 1.1199710369110107 1.061537265777588 2.3737380504608154 2.4774551391601563
391 9.28814697265625 7.779735088348389 9.522969245910645 3.2009644508361816 3.3877205848693848 0.9662722945213318 1.1289554834365845 2.316573143005371 2.387907028198242
392 8.984208106994629 7.88967752456665 8.9713773727417 3.0425047874450684 3.389936685562134 0.9287765622138977 1.0312288999557495 2.25437593460083 2.4585671424865723
393 8.972249984741211 7.743018627166748 9.010787963867188 2.981325149536133 3.281498908996582 1.135787844657898 0.9977070689201355 2.3994762897491455 2.3372690677642822
394 8.858878135681152 7.669294834136963 8.736608505249023 3.0782933235168457 2.879199743270874 1.2060133218765259 1.0651189088821411 2.4546244144439697 2.2261335849761963
395 8.709027290344238 7.929263591766357 8.315467834472656 3.0591671466827393 3.135800361633301 0.8670326471328735 1.0851445198059082 2.2748100757598877 2.234555721282959
396 8.618267059326172 7.7284836769104 8.48129940032959 3.1115822792053223 2.996439218521118 1.1701232194900513 1.0796971321105957 2.270461082458496 2.3227970600128174
397 8.874943733215332 7.770778656005859 8.781396865844727 3.018095016479492 3.34922194480896 0.9676486849784851 0.9566313028335571 2.1929917335510254 2.425086259841919
398 8.634230613708496 7.68713903427124 8.71641731262207 3.0917036533355713 3.4612233638763428 1.0748252868652344 0.8272056579589844 2.4985849857330322 2.407212972640991
399 8.532143592834473 7.454723834991455 8.425607681274414 2.9743423461914063 3.0214388370513916 1.0585713386535645 1.0338044166564941 2.301129102706909 2.3267009258270264
400 8.823311805725098 7.506913661956787 8.880172729492188 2.9533066749572754 2.943380117416382 0.992034375667572 1.0159615278244019 2.294564962387085 2.3539786338806152
401 8.669072151184082 7.571720600128174 8.664596557617188 2.974412679672241 3.0520436763763428 1.1335710287094116 0.9497880339622498 2.491971731185913 2.471893548965454
402 8.30695915222168 7.560932636260986 8.275422096252441 2.9554691314697266 3.1958067417144775 1.233505368232727 1.0443527698516846 2.4579551219940186 2.39620041847229
403 8.188238143920898 7.5421600341796875 8.014660835266113 3.0276825428009033 3.1250171661376953 0.9150442481040955 1.004220962524414 2.3320305347442627 2.253225326538086
404 8.524650573730469 7.411032199859619 8.557961463928223 2.941906452178955 3.0139615535736084 1.03526771068573 1.0410689115524292 2.3747057914733887 2.3692209720611572
405 8.440999984741211 7.39006233215332 8.539323806762695 2.9223926067352295 3.1556203365325928 0.9264988899230957 1.2114146947860718 2.4258666038513184 2.374566078186035
406 8.5709867477417 7.364680767059326 8.335417747497559 2.8565752506256104 2.79396915435791 1.1322946548461914 0.9877663254737854 2.1386289596557617 2.408721923828125
407 8.387924194335938 7.286773681640625 8.257465362548828 3.0163378715515137 2.826648235321045 1.1245123147964478 1.1672629117965698 2.3243441581726074 2.3905365467071533
408 8.205000877380371 7.235575199127197 8.200967788696289 3.0371456146240234 2.9384312629699707 1.3624897003173828 0.9739572405815125 2.145634889602661 2.402863025665283
409 8.488884925842285 7.410675525665283 8.267279624938965 3.014333724975586 3.2106902599334717 1.2325223684310913 1.279817819595337 2.1586272716522217 2.2526943683624268
410 8.571024894714355 7.494466781616211 8.509045600891113 2.877840042114258 3.214134693145752 1.0762321949005127 1.300417184829712 2.234166383743286 2.4464399814605713
411 8.53249454498291 7.386842727661133 8.472699165344238 2.908921718597412 3.536789894104004 1.2672151327133179 0.9563116431236267 2.494310140609741 2.2660059928894043
412 8.6058988571167 7.380609512329102 8.504146575927734 3.138258695602417 3.488752841949463 1.3169913291931152 0.7522070407867432 2.4153921604156494 2.364210367202759
413 8.95875358581543 7.269444465637207 9.050070762634277 2.896571159362793 3.586286783218384 1.2213906049728394 1.0197432041168213 2.1948771476745605 2.220273017883301
414 8.829886436462402 7.593892574310303 8.769657135009766 3.098384141921997 3.3434560298919678 1.1868313550949097 1.1619749069213867 2.406787157058716 2.1548609733581543
415 8.61919116973877 7.32460880279541 8.783397674560547 2.9051051139831543 3.6120946407318115 1.51082444190979 1.6842873096466064 2.4493062496185303 2.355328321456909
416 8.457623481750488 7.340434551239014 8.457149505615234 2.952392101287842 3.1166720390319824 1.7559428215026855 1.3340710401535034 2.14451265335083 2.2943813800811768
417 8.33862018585205 7.253840446472168 8.325461387634277 2.8191640377044678 3.0598437786102295 1.2243781089782715 1.2421481609344482 2.4213485717773438 2.3394362926483154
418 8.124390602111816 7.471181869506836 7.9171271324157715 2.8176748752593994 2.760409355163574 1.3534806966781616 1.2098265886306763 2.254283905029297 2.414997100830078
419 7.952929973602295 7.4449849128723145 7.631605625152588 2.957695245742798 2.913248062133789 1.3695290088653564 1.068022608757019 2.324418544769287 2.364461660385132
420 8.221870422363281 7.450266361236572 8.069673538208008 2.8678512573242188 3.2256076335906982 1.1959247589111328 1.214876651763916 2.1850335597991943 2.357677936553955
421 8.35860824584961 7.448063850402832 8.043105125427246 3.026942491531372 3.08127498626709 1.1125692129135132 0.9846680164337158 2.3723244667053223 2.3029897212982178
422 8.399458885192871 7.212976455688477 8.179962158203125 2.8623712062835693 2.847580671310425 1.42056405544281 1.1771663427352905 2.308274507522583 2.2509732246398926
423 8.008888244628906 7.330542087554932 7.751945972442627 3.095381736755371 2.9436657428741455 1.0396932363510132 0.7346417903900146 2.444676160812378 2.4376301765441895
424 8.210079193115234 7.311375141143799 8.164544105529785 2.896193742752075 3.1054370403289795 1.313127875328064 1.0147638320922852 2.484812021255493 2.3932878971099854
425 7.80167818069458 7.204388618469238 7.660886764526367 2.874793529510498 2.8263041973114014 1.1922091245651245 1.3969850540161133 2.565082550048828 2.3928656578063965
426 7.8283185958862305 7.043668746948242 7.84212589263916 3.0910589694976807 2.8549373149871826 1.4358283281326294 1.2288546562194824 2.4089837074279785 2.273716926574707
427 8.079601287841797 7.322933197021484 7.754382133483887 3.461243152618408 2.924409866333008 1.405458688735962 1.1571184396743774 2.514474630355835 2.444835901260376
428 7.976778984069824 7.256913661956787 7.7958197593688965 3.3058974742889404 2.75710129737854 0.9872767925262451 1.1279854774475098 2.4125771522521973 2.5187342166900635
429 8.299072265625 7.689087390899658 8.118617057800293 3.8269941806793213 2.9084136486053467 1.0285804271697998 1.1497488021850586 2.3095767498016357 2.380211591720581
430 8.229643821716309 7.45625114440918 8.386809349060059 3.48962140083313 3.0147759914398193 1.3232948780059814 1.297427773475647 2.42043137550354 2.496159076690674
431 8.527368545532227 7.5047831535339355 8.79470443725586 3.822744369506836 3.0742194652557373 1.0865265130996704 1.1237475872039795 2.46382212638855 2.3484339714050293
432 8.664406776428223 7.8193182945251465 8.791970252990723 4.096854209899902 3.2560510635375977 1.477968454360962 1.3880438804626465 2.499875783920288 2.440711736679077
433 8.707600593566895 7.852367401123047 8.904706954956055 3.8672075271606445 2.864523410797119 1.597619891166687 0.9828047156333923 2.3619792461395264 2.309816360473633
434 8.794342041015625 7.945732593536377 8.809593200683594 3.9258856773376465 2.9706947803497314 1.2622416019439697 1.113782525062561 2.4266817569732666 2.301295280456543
435 8.61408519744873 7.932928562164307 8.657552719116211 3.4299840927124023 2.7910780906677246 1.064923882484436 1.187546730041504 2.4981536865234375 2.4578428268432617
436 8.529052734375 7.641924858093262 8.798568725585938 3.069835901260376 2.9846715927124023 1.399803638458252 1.0599337816238403 2.354656457901001 2.329756498336792
437 8.520700454711914 7.890913486480713 8.455130577087402 3.273869752883911 2.819518804550171 1.0173087120056152 1.0417377948760986 2.6250743865966797 2.477491617202759
438 8.357757568359375 7.527380466461182 8.466863632202148 2.936790943145752 2.810478687286377 0.9813902974128723 1.109100341796875 2.4708445072174072 2.382519483566284
439 8.625996589660645 7.846716403961182 8.734892845153809 3.3793437480926514 2.6681947708129883 1.1069782972335815 1.1416990756988525 2.739455223083496 2.353386878967285
440 8.525795936584473 7.817872524261475 8.564599990844727 3.4061150550842285 2.549349308013916 1.1781153678894043 1.3876397609710693 2.2881925106048584 2.3874142169952393
441 8.442795753479004 7.821649074554443 8.41883659362793 3.4443910121917725 2.9025893211364746 1.2978371381759644 1.2325490713119507 2.3469972610473633 2.434826612472534
442 8.475156784057617 7.9578537940979 8.416698455810547 3.4491848945617676 2.9502642154693604 1.2292476892471313 1.5799890756607056 2.3277649879455566 2.446946144104004
443 8.372917175292969 7.859726905822754 8.323368072509766 3.6678617000579834 2.942155122756958 1.647071123123169 1.2105293273925781 2.1885173320770264 2.4475386142730713
444 8.502823829650879 8.077997207641602 8.45677375793457 3.5553033351898193 3.185537099838257 1.1415141820907593 1.0684887170791626 2.231231451034546 2.486135482788086
445 8.274087905883789 8.09161376953125 7.874612331390381 3.437199354171753 2.9178552627563477 1.380387306213379 1.2909717559814453 2.456559419631958 2.391541004180908
446 8.333354949951172 7.871130466461182 8.246760368347168 3.515394449234009 3.2154293060302734 1.194465160369873 1.3867781162261963 2.181511163711548 2.402771472930908
447 8.244543075561523 7.92396354675293 8.148228645324707 3.5617847442626953 3.25410795211792 1.640925407409668 1.2769837379455566 2.389554738998413 2.424858808517456
448 8.406513214111328 8.045136451721191 8.170543670654297 3.5744097232818604 3.306851387023926 1.0157873630523682 1.180490255355835 2.3599586486816406 2.2857167720794678
449 8.2058687210083 7.815328121185303 8.043931007385254 3.289492130279541 2.8332359790802 0.9802477359771729 1.080100655555725 2.53857159614563 2.3134474754333496
450 8.506056785583496 7.900012016296387 8.492505073547363 3.1395349502563477 2.802468776702881 1.3257546424865723 0.8612937331199646 2.2978246212005615 2.2551374435424805
451 8.405353546142578 7.912041664123535 8.271566390991211 3.105865240097046 2.970081329345703 1.2003487348556519 1.0677170753479004 2.1683852672576904 2.3707082271575928
452 8.444859504699707 7.8260626792907715 8.449577331542969 3.246744394302368 2.912338972091675 1.3512775897979736 1.0898247957229614 2.2944300174713135 2.327867269515991
453 8.303545951843262 7.853466510772705 8.319589614868164 3.570828437805176 3.1603994369506836 1.2137023210525513 1.1249583959579468 2.5269792079925537 2.3834023475646973
454 8.373226165771484 8.067736625671387 8.131999969482422 3.4844343662261963 3.318746566772461 1.3196661472320557 1.3111432790756226 2.4002931118011475 2.5348291397094727
455 8.528576850891113 8.071965217590332 8.411124229431152 3.6157724857330322 3.4496994018554688 1.2264174222946167 1.1134659051895142 2.3198091983795166 2.4995198249816895
456 8.625419616699219 8.000909805297852 8.525444984436035 3.568502426147461 3.1238088607788086 1.1838579177856445 0.9632142186164856 2.260868787765503 2.398958206176758
457 8.70703411102295 7.799576759338379 8.849539756774902 3.30036997795105 3.34022855758667 1.1644231081008911 1.1448135375976563 2.1774065494537354 2.5110793113708496
458 8.450868606567383 7.5959601402282715 8.71382999420166 3.2461345195770264 3.3914859294891357 0.9855040311813354 1.0769740343093872 2.664506196975708 2.467313766479492
459 8.586359024047852 8.0272855758667 8.799908638000488 3.213290214538574 3.5726606845855713 1.3451842069625854 0.9126546382904053 2.3995285034179688 2.4461824893951416
460 8.85439682006836 8.043008804321289 9.141277313232422 3.5002999305725098 3.6716277599334717 0.9252405762672424 1.0735081434249878 2.650186538696289 2.469869613647461
461 9.109786987304688 8.249290466308594 9.393351554870605 3.8550970554351807 3.9351441860198975 1.156901478767395 1.0717906951904297 2.485400676727295 2.248385190963745
462 9.014967918395996 8.185450553894043 9.223763465881348 3.9617698192596436 3.822514772415161 0.8239635229110718 0.9387186169624329 2.3610470294952393 2.5046193599700928
463 9.40570068359375 8.247647285461426 9.697465896606445 3.7563021183013916 3.6465890407562256 1.0184404850006104 1.2229628562927246 2.1960721015930176 2.3805229663848877
464 9.238615036010742 8.09164810180664 9.591933250427246 3.8332371711730957 3.676826238632202 0.9733175039291382 1.2914106845855713 2.1908535957336426 2.318784236907959
465 9.455084800720215 8.279950141906738 9.787344932556152 3.522834300994873 3.582942008972168 0.9358213543891907 1.1670048236846924 2.3018927574157715 2.3559558391571045
466 9.610311508178711 8.487777709960938 9.816150665283203 4.224862098693848 3.731443405151367 1.3854165077209473 1.230365514755249 2.4976353645324707 2.463773727416992
467 9.507550239562988 8.098872184753418 9.919159889221191 3.9383761882781982 3.624643325805664 1.121232032775879 1.0019923448562622 2.397717237472534 2.3021843433380127
468 9.806575775146484 8.071320533752441 10.160004615783691 3.81662917137146 3.582667112350464 1.1674798727035522 1.1972209215164185 2.198906183242798 2.4022367000579834
469 9.732730865478516 7.967272758483887 9.98322868347168 3.513011932373047 3.5098586082458496 1.25771164894104 1.2386345863342285 2.4038748741149902 2.4466047286987305
470 9.887539863586426 7.81006383895874 10.422815322875977 3.3678793907165527 3.499159097671509 1.1060352325439453 1.23417329788208 2.3052334785461426 2.425704002380371
471 9.457379341125488 7.880359172821045 9.652688026428223 3.8412859439849854 3.6536858081817627 1.4513649940490723 1.1825858354568481 2.2384207248687744 2.4453537464141846
472 9.384380340576172 8.024669647216797 9.669878005981445 3.659339666366577 3.5500540733337402 1.8806273937225342 1.1282941102981567 2.3991053104400635 2.495361566543579
473 9.549881935119629 8.058667182922363 9.80653190612793 3.8359787464141846 3.8104379177093506 1.5424504280090332 0.9970687031745911 2.1484768390655518 2.3348100185394287
474 9.421899795532227 7.984192848205566 9.809995651245117 3.6488349437713623 3.591221570968628 1.4074137210845947 1.2699397802352905 2.155987024307251 2.410724639892578
475 9.188017845153809 8.104342460632324 9.3108549118042 3.6197540760040283 3.3707666397094727 0.9513107538223267 1.689695119857788 2.4665560722351074 2.3723840713500977
476 9.307111740112305 8.036416053771973 9.655533790588379 3.5835540294647217 3.175985097885132 1.2214840650558472 1.003231406211853 2.676344394683838 2.349053382873535
477 9.220455169677734 8.142325401306152 9.429850578308105 4.041361331939697 3.8240253925323486 1.5747708082199097 1.126613736152649 2.402031898498535 2.4316694736480713
478 9.347640991210938 8.183493614196777 9.480600357055664 3.940396547317505 3.5260016918182373 1.5297560691833496 1.1365187168121338 2.476268768310547 2.44071626663208
479 9.475723266601563 8.2667236328125 9.33678150177002 3.831310510635376 3.3225553035736084 1.6576638221740723 1.1109676361083984 2.211146354675293 2.4646334648132324
480 9.282421112060547 7.927675247192383 9.346636772155762 3.693382501602173 3.2825489044189453 1.5614324808120728 1.0443235635757446 2.272571086883545 2.472308397293091
481 9.299446105957031 8.228803634643555 9.034975051879883 4.145556926727295 3.131598949432373 1.5224940776824951 1.0893888473510742 2.422208547592163 2.236905813217163
482 9.336650848388672 7.977143287658691 9.078804969787598 3.836334705352783 3.545123815536499 1.8500981330871582 1.3040720224380493 2.1803009510040283 2.2447121143341064
483 9.100849151611328 7.999987602233887 8.805867195129395 3.8992412090301514 3.2639482021331787 1.3695329427719116 1.2430543899536133 2.379315137863159 2.4521257877349854
484 9.167755126953125 7.896399021148682 9.054691314697266 3.744615077972412 3.4556193351745605 1.409157395362854 1.0656393766403198 2.35469126701355 2.372931718826294
485 9.037842750549316 7.9284796714782715 8.61386775970459 3.838951826095581 3.24338436126709 1.5030096769332886 0.9886026978492737 2.2440311908721924 2.4158947467803955
486 8.761021614074707 8.02670955657959 8.197117805480957 3.829695463180542 3.2440452575683594 1.7464673519134521 1.2825425863265991 2.263334035873413 2.3305091857910156
487 8.701750755310059 7.820379734039307 8.171756744384766 3.610384464263916 3.1010475158691406 1.3850295543670654 0.8469128608703613 2.2781753540039063 2.4849331378936768
488 8.868019104003906 7.908714771270752 8.170730590820313 3.6793086528778076 3.1257803440093994 1.986236810684204 1.0329737663269043 2.3384411334991455 2.298553466796875
489 8.872496604919434 7.879246234893799 8.302643775939941 3.6757726669311523 2.9582204818725586 1.2373229265213013 1.0950249433517456 2.4406988620758057 2.2389228343963623
490 8.301002502441406 7.761998653411865 7.7246785163879395 3.529545545578003 2.825333595275879 1.27790367603302 1.1211220026016235 2.473290205001831 2.3047287464141846
491 8.494114875793457 7.8869805335998535 7.6299567222595215 3.469939708709717 2.901019811630249 1.1933215856552124 1.2177836894989014 2.7525999546051025 2.4947407245635986
492 8.36710262298584 7.906404495239258 7.613612174987793 3.368206262588501 3.0269381999969482 1.282582402229309 1.1734232902526855 2.389784336090088 2.4220826625823975
493 8.32665729522705 7.845317363739014 7.4961838722229 3.6013896465301514 3.2458605766296387 1.2719382047653198 1.2459526062011719 2.413248062133789 2.2813549041748047
494 8.602816581726074 7.798955917358398 7.8535051345825195 3.468930721282959 2.780707836151123 1.0573623180389404 1.192639946937561 2.261411666870117 2.4144985675811768
495 8.441242218017578 7.988802909851074 7.806469917297363 3.4740331172943115 3.074007511138916 1.0944451093673706 0.8631741404533386 2.1007282733917236 2.3676745891571045
496 8.25440502166748 7.968223571777344 7.450680255889893 3.4217700958251953 3.0577523708343506 1.296400785446167 1.0724509954452515 2.2065796852111816 2.4047374725341797
497 8.123724937438965 8.079899787902832 7.260412216186523 3.8044421672821045 3.281397819519043 1.3353575468063354 0.9247661828994751 2.3426077365875244 2.4468889236450195
498 7.966697692871094 7.942258358001709 6.911472320556641 3.7087409496307373 2.612450361251831 1.0944069623947144 1.2066525220870972 2.3615171909332275 2.386568546295166
499 8.099310874938965 7.891160488128662 7.08048152923584 3.7127201557159424 2.8813493251800537 0.9686135053634644 1.1785300970077515 2.4024181365966797 2.3840725421905518
500 8.204679489135742 7.954212665557861 6.941029071807861 3.855797529220581 2.842003345489502 1.1548717021942139 1.107074499130249 2.4835002422332764 2.2569217681884766
501 8.156318664550781 7.940753936767578 7.007858753204346 3.7941558361053467 3.0427892208099365 1.3533316850662231 0.9158626198768616 2.154353141784668 2.3603782653808594
502 8.15283489227295 7.81975793838501 6.976284503936768 3.81296443939209 3.251523971557617 1.2846885919570923 1.0631145238876343 2.3740482330322266 2.289276123046875
503 8.462952613830566 7.820072174072266 7.352550506591797 3.7587954998016357 3.1573894023895264 1.3097882270812988 1.1685199737548828 2.4923930168151855 2.472740888595581
504 8.403735160827637 7.7431793212890625 7.289363861083984 3.7478017807006836 3.0647695064544678 1.075912356376648 1.0598796606063843 2.3220407962799072 2.418718099594116
505 8.725421905517578 8.140151023864746 7.503637790679932 4.076265335083008 3.3338723182678223 1.202354073524475 1.106028437614441 2.7109570503234863 2.478727340698242
506 8.394649505615234 7.703235149383545 7.168270587921143 3.276545286178589 2.8989715576171875 0.8450249433517456 1.0131499767303467 2.606396198272705 2.3709211349487305
507 8.554083824157715 7.711015224456787 7.665207862854004 3.18674898147583 3.3049588203430176 1.0852410793304443 0.8971393704414368 2.2518396377563477 2.265103816986084
508 8.598455429077148 7.631108283996582 7.691745281219482 3.189775228500366 2.879537343978882 0.7954809069633484 1.0097037553787231 2.2747902870178223 2.396782636642456
509 8.529505729675293 7.794147491455078 7.575150012969971 3.4378325939178467 3.125143051147461 1.0993037223815918 1.0901833772659302 2.2489917278289795 2.3769707679748535
510 8.586067199707031 7.857497215270996 7.683708667755127 3.6704440116882324 3.5302252769470215 0.9031509757041931 1.1336287260055542 2.3828446865081787 2.317775249481201
511 8.30659008026123 7.672487735748291 7.1556501388549805 3.307891845703125 3.279045343399048 0.9397252798080444 1.138925313949585 2.261096477508545 2.331242561340332
512 8.23473072052002 7.450659275054932 7.1165618896484375 3.3673341274261475 3.004380941390991 0.9373018741607666 1.2535057067871094 2.383754014968872 2.4167561531066895
513 8.500303268432617 7.572107315063477 7.5828375816345215 3.322932720184326 3.0456578731536865 0.7963270545005798 1.1568857431411743 2.4094107151031494 2.2654876708984375
514 8.39827823638916 7.560720920562744 7.298161029815674 3.565725564956665 3.0851502418518066 0.8906286358833313 1.1204779148101807 2.3912837505340576 2.376039981842041
515 8.166630744934082 7.529680252075195 7.077038288116455 3.459308624267578 2.9185543060302734 1.2089312076568604 1.0224077701568604 2.173335075378418 2.32055401802063
516 8.280980110168457 7.368796348571777 7.4398088455200195 3.2862682342529297 3.0704522132873535 1.0819538831710815 1.4784382581710815 2.1943445205688477 2.4112954139709473
517 7.8908305168151855 7.432872772216797 6.974119663238525 3.1158061027526855 3.1552836894989014 0.8769972324371338 1.2228929996490479 2.2006943225860596 2.3700063228607178
518 7.91544771194458 7.74589204788208 6.874542236328125 3.581446647644043 3.4125611782073975 0.814898669719696 1.056830883026123 2.4985053539276123 2.400792360305786
519 7.894577980041504 7.76655387878418 6.833793640136719 3.526782989501953 3.405372142791748 1.043677568435669 1.2543452978134155 2.3365862369537354 2.321115732192993
520 8.087562561035156 7.716036319732666 7.102577209472656 3.5163183212280273 3.37913179397583 0.9128036499023438 1.2317531108856201 2.2463366985321045 2.415469169616699
521 8.119970321655273 7.727797508239746 6.893705368041992 3.669682502746582 3.157620668411255 0.9964491128921509 1.1455118656158447 2.3450796604156494 2.319570779800415
522 8.103899955749512 7.673427581787109 6.827887058258057 3.6137912273406982 3.084979295730591 1.2270770072937012 1.0752670764923096 2.3206822872161865 2.3401384353637695
523 8.525853157043457 7.80488920211792 7.258686065673828 3.5515615940093994 3.4457762241363525 0.9177724123001099 1.2055777311325073 2.2981791496276855 2.359947681427002
524 8.251636505126953 7.736091136932373 7.195390701293945 3.3855679035186768 3.380399465560913 1.290294885635376 1.0406757593154907 2.399235963821411 2.279015302658081
525 8.064242362976074 7.712658405303955 6.607477188110352 3.5007848739624023 3.0754587650299072 1.0884829759597778 1.210284948348999 2.249591827392578 2.2373766899108887
526 7.8204665184021 7.48911190032959 6.711230754852295 3.5828378200531006 2.962369441986084 0.9468070864677429 1.6617063283920288 2.560208320617676 2.2892537117004395
527 8.18529224395752 7.585195064544678 7.114847183227539 3.310021162033081 3.1828951835632324 0.9720373749732971 1.0905985832214355 2.406404495239258 2.162094831466675
528 8.18543529510498 7.716597080230713 6.870008945465088 3.621763229370117 3.1246254444122314 1.5179880857467651 1.1148350238800049 2.3282253742218018 2.417897939682007
529 8.191191673278809 7.508901596069336 7.1481428146362305 3.4240927696228027 3.33988094329834 1.3997095823287964 0.9294872879981995 2.501760721206665 2.408048391342163
530 8.296401977539063 7.720571517944336 7.0019612312316895 3.562755823135376 3.235766649246216 2.105531692504883 1.161237120628357 2.2766404151916504 2.341423273086548
531 8.155261993408203 7.631706714630127 6.994972229003906 3.502493143081665 3.2206459045410156 1.8531827926635742 1.127039909362793 2.3219807147979736 2.395733118057251
532 8.075274467468262 7.563285827636719 6.986728191375732 3.5627987384796143 3.124920606613159 1.7808048725128174 1.3958877325057983 2.4181599617004395 2.3182411193847656
533 8.055996894836426 7.701096534729004 6.70973539352417 3.6927452087402344 2.9858036041259766 1.627590298652649 1.1966782808303833 2.277498722076416 2.5474863052368164
534 7.731220722198486 7.670738697052002 6.453179836273193 3.658414125442505 3.4138283729553223 2.1101067066192627 0.919937014579773 2.291206121444702 2.3304014205932617
535 7.88702392578125 7.494214057922363 6.619930267333984 3.5393965244293213 3.3716204166412354 1.744315505027771 1.348568320274353 2.3884036540985107 2.334479570388794
536 8.344882011413574 7.819335460662842 7.203534126281738 3.9714105129241943 3.553215265274048 1.6572647094726563 1.3365129232406616 2.3798470497131348 2.420175313949585
537 8.082077980041504 7.784836292266846 6.945895671844482 3.8333237171173096 3.7717692852020264 1.5104252099990845 1.093244194984436 2.083462715148926 2.52706241607666
538 8.115431785583496 7.738790988922119 6.986547470092773 3.605313301086426 3.4731192588806152 1.3115683794021606 1.1225378513336182 2.0899178981781006 2.3929331302642822
539 7.816821098327637 7.668821334838867 6.971444129943848 3.7220993041992188 3.5170230865478516 1.3365356922149658 1.352038025856018 2.5052077770233154 2.4161055088043213
540 7.8371734619140625 7.657729625701904 6.793901443481445 3.658057689666748 3.245417356491089 1.2535837888717651 1.2588353157043457 2.4627292156219482 2.353527307510376
541 8.032682418823242 7.667176246643066 7.068556785583496 3.8022420406341553 3.3403146266937256 1.5708101987838745 1.3202872276306152 2.558063507080078 2.4396114349365234
542 7.898598670959473 7.626506805419922 6.787159442901611 3.5961334705352783 3.198214054107666 1.4778175354003906 1.4199776649475098 2.53855299949646 2.3597095012664795
543 8.12866497039795 7.775331020355225 7.153886318206787 3.9123215675354004 3.3002843856811523 1.4562878608703613 1.4098701477050781 2.743472099304199 2.4100289344787598
544 7.793588161468506 7.575915813446045 6.70402717590332 3.5801029205322266 2.9656031131744385 1.2017959356307983 1.17495858669281 2.8686089515686035 2.355107307434082
545 7.962218761444092 7.732938289642334 6.887221813201904 3.39520525932312 3.072028398513794 1.3755358457565308 1.1991099119186401 2.7346649169921875 2.4527201652526855
546 8.033363342285156 7.644293785095215 7.1797590255737305 3.243940830230713 3.0761890411376953 1.410841464996338 1.0356624126434326 2.7616517543792725 2.517199754714966
547 8.223599433898926 7.8242011070251465 7.236309051513672 3.7670271396636963 3.315492868423462 1.2240618467330933 1.0717077255249023 2.704979658126831 2.3452670574188232
548 8.408642768859863 7.524165153503418 7.508106231689453 3.3833329677581787 3.3732078075408936 1.0535024404525757 1.3462191820144653 3.0605454444885254 2.3908069133758545
549 8.642563819885254 7.758242130279541 7.630852222442627 3.4893720149993896 3.463070869445801 1.1381841897964478 0.9536118507385254 2.7828516960144043 2.496204137802124
550 8.696159362792969 7.855409145355225 7.439404010772705 3.7266156673431396 3.510573625564575 1.3628969192504883 1.0325201749801636 3.077556848526001 2.404269218444824
551 8.532480239868164 7.7278900146484375 7.1446533203125 3.4181065559387207 3.640669345855713 1.3574432134628296 0.9819983839988708 2.7508270740509033 2.583138942718506
552 8.183378219604492 7.690677165985107 6.9246296882629395 3.311307430267334 3.234935998916626 1.3092058897018433 0.9938364028930664 2.816070556640625 2.539926290512085
553 7.914527893066406 7.63615083694458 7.0619659423828125 3.46785831451416 3.6456611156463623 1.2668113708496094 1.1246546506881714 2.731459379196167 2.6205573081970215
554 8.010866165161133 7.70726203918457 6.951779842376709 3.5390546321868896 3.3744208812713623 1.5238230228424072 1.056898832321167 3.128842353820801 2.423274278640747
555 8.079431533813477 7.876000881195068 6.807271480560303 3.389521360397339 3.1441714763641357 1.6042015552520752 1.2028651237487793 2.9100282192230225 2.6315057277679443
556 8.128500938415527 7.738576889038086 6.9222002029418945 3.35299015045166 3.057074546813965 1.088387131690979 1.4205514192581177 3.1518304347991943 2.576042413711548
557 8.38776969909668 7.714051723480225 7.231484889984131 3.4427602291107178 3.100865125656128 1.4771232604980469 1.3942173719406128 3.184210777282715 2.47126841545105
558 8.379284858703613 7.77211856842041 7.1282806396484375 3.4048259258270264 3.3451497554779053 1.4322898387908936 1.0529289245605469 3.146359443664551 2.5854806900024414
559 8.462986946105957 7.838386058807373 7.236739158630371 3.5935871601104736 3.2563114166259766 1.5597323179244995 1.0590779781341553 3.3469607830047607 2.7084877490997314
560 8.543828010559082 7.905496597290039 7.542741775512695 3.5010666847229004 3.3708267211914063 1.500186800956726 1.1297975778579712 2.9581871032714844 2.512394905090332
561 8.657174110412598 7.819791793823242 7.56468391418457 3.3115906715393066 2.8398308753967285 1.7159864902496338 1.248802661895752 3.003657817840576 2.607865333557129
562 9.050041198730469 7.713643550872803 8.35206413269043 3.659233570098877 3.1370296478271484 1.6111966371536255 1.2512400150299072 2.8686482906341553 2.512972831726074
563 9.492207527160645 7.884259223937988 8.779265403747559 3.801969051361084 3.1742405891418457 1.644014596939087 1.3604497909545898 2.5549399852752686 2.599269151687622
564 9.61539363861084 7.816754341125488 8.903560638427734 3.37552547454834 3.3125832080841064 1.4560503959655762 1.2295867204666138 2.7366204261779785 2.4716615676879883
565 9.071435928344727 7.950922012329102 7.930623531341553 3.7402215003967285 2.993993043899536 2.0553817749023438 1.0296554565429688 2.7637150287628174 2.482576370239258
566 9.202981948852539 7.862408638000488 8.20620059967041 3.6709744930267334 3.3209221363067627 1.5425794124603271 1.3462120294570923 2.8101508617401123 2.5837059020996094
567 9.266349792480469 7.744848728179932 8.231071472167969 3.453425407409668 3.1035163402557373 1.7152985334396362 1.123633861541748 2.6525866985321045 2.359829902648926
568 9.173327445983887 7.568830490112305 8.15012264251709 3.3054251670837402 3.070481777191162 1.7204152345657349 1.4663857221603394 3.3290915489196777 2.4046077728271484
569 9.180074691772461 7.788966655731201 8.04981517791748 3.4849681854248047 3.1937270164489746 1.9528344869613647 1.27655827999115 3.105452060699463 2.427285671234131
570 9.045308113098145 7.728797435760498 8.055763244628906 3.3408381938934326 3.310901403427124 2.0341129302978516 1.1363627910614014 3.014113187789917 2.524522304534912
571 9.330443382263184 7.698850631713867 8.28260612487793 3.2762680053710938 3.174506425857544 1.763681173324585 1.452152967453003 2.977924108505249 2.5206658840179443
572 9.192523002624512 7.752377510070801 8.239892959594727 3.264936923980713 3.168618679046631 1.6935750246047974 1.3021411895751953 2.816037654876709 2.678278923034668
573 9.140982627868652 7.777246475219727 8.199993133544922 3.429663896560669 3.167646884918213 2.0680160522460938 1.3879272937774658 2.834399700164795 2.365443468093872
574 9.070505142211914 7.8856987953186035 8.228938102722168 3.5129852294921875 2.9984402656555176 1.5058797597885132 1.615462064743042 2.900657892227173 2.489643096923828
575 9.258622169494629 7.702215194702148 8.21617317199707 3.484950065612793 2.9160428047180176 1.5708506107330322 1.2842522859573364 3.067425012588501 2.586934804916382
576 9.114384651184082 7.804999828338623 8.254964828491211 3.4799163341522217 2.9720606803894043 1.8107510805130005 1.0292352437973022 2.8617217540740967 2.453446865081787
577 8.78072452545166 7.793337345123291 7.793003082275391 3.4931445121765137 2.8839895725250244 1.8139817714691162 0.9614289402961731 2.2993156909942627 2.367828130722046
578 8.806965827941895 7.771218299865723 7.589801788330078 3.3293888568878174 2.7482895851135254 1.935298204421997 1.084747314453125 2.495954751968384 2.7369284629821777
579 8.653566360473633 7.621493816375732 7.957493305206299 3.3948471546173096 2.9812395572662354 1.8562029600143433 1.4965205192565918 2.2028415203094482 2.6473042964935303
580 8.95714282989502 7.613906383514404 8.00817584991455 3.1472628116607666 2.809426784515381 1.8039674758911133 1.3219176530838013 2.581491470336914 2.7225213050842285
581 8.891972541809082 7.564823627471924 7.771758556365967 3.345407485961914 2.9432454109191895 1.6677546501159668 1.4769171476364136 2.5953304767608643 2.628208875656128
582 9.09829044342041 7.798925876617432 8.063360214233398 3.4945998191833496 2.941640853881836 1.676528811454773 1.1410361528396606 2.724592924118042 2.6591196060180664
583 9.095091819763184 7.768025875091553 7.985754489898682 3.4821481704711914 3.190488815307617 1.9345697164535522 1.2555041313171387 2.617731809616089 2.6617636680603027
584 9.250797271728516 7.762523651123047 8.098791122436523 3.5340495109558105 3.182103395462036 1.6913001537322998 1.385130524635315 2.5392115116119385 2.757093906402588
585 9.029585838317871 7.614597797393799 8.070396423339844 3.65918231010437 3.425489902496338 1.8742663860321045 1.324162483215332 2.47281551361084 2.5565690994262695
586 8.982275009155273 7.707462787628174 7.958686828613281 3.4533376693725586 2.9860117435455322 1.5547901391983032 1.2564432621002197 2.720925807952881 2.5413434505462646
587 9.014147758483887 7.674973487854004 8.061944007873535 3.43332839012146 3.2434465885162354 2.0439400672912598 1.2548414468765259 2.4653549194335938 2.5436630249023438
588 9.376294136047363 7.667476177215576 8.852310180664063 3.4968748092651367 3.563380241394043 1.7023707628250122 0.9387744665145874 2.591057538986206 2.610934019088745
589 8.949934005737305 7.7045512199401855 8.152193069458008 3.6375441551208496 3.4086692333221436 1.7669172286987305 0.932571530342102 2.444398880004883 2.5384862422943115
590 8.871536254882813 7.631779670715332 8.030373573303223 3.277043581008911 3.2531793117523193 1.5462698936462402 1.0369960069656372 2.2273175716400146 2.571965217590332
591 8.752187728881836 7.615952014923096 8.100223541259766 3.4887590408325195 3.327744722366333 1.6797559261322021 1.4656450748443604 2.4850223064422607 2.5014898777008057
592 8.79953670501709 7.692120552062988 8.23620319366455 3.518148183822632 3.5987958908081055 1.8121517896652222 1.4135143756866455 2.5283007621765137 2.4931416511535645
593 8.837030410766602 7.7680487632751465 8.2733793258667 3.5358173847198486 3.4164230823516846 1.7143590450286865 1.3668540716171265 2.699328660964966 2.678313732147217
594 8.716121673583984 7.709319591522217 8.064303398132324 3.361840009689331 3.187171459197998 1.5824390649795532 1.499234676361084 2.7762372493743896 2.7606043815612793
595 9.081273078918457 7.829452037811279 8.56569766998291 3.4423868656158447 3.5072884559631348 1.7035648822784424 1.03386390209198 2.529956340789795 2.4608829021453857
596 9.10484790802002 7.965888023376465 8.460707664489746 3.5158514976501465 3.6843669414520264 1.4172792434692383 0.9696988463401794 2.455634117126465 2.527071952819824
597 9.114434242248535 8.072880744934082 8.44942569732666 3.5797038078308105 3.4689948558807373 1.884080171585083 1.1227694749832153 2.457791805267334 2.5161139965057373
598 9.009012222290039 8.094062805175781 8.353623390197754 3.9437296390533447 4.1642842292785645 1.6893508434295654 1.1443465948104858 2.3596155643463135 2.4312326908111572
599 8.803340911865234 7.958821773529053 8.394255638122559 3.7060463428497314 3.9803390502929688 1.7259379625320435 1.1487027406692505 2.4111337661743164 2.562091588973999
600 8.628814697265625 7.600805282592773 8.25042724609375 3.560126543045044 3.7823736667633057 1.8237440586090088 1.2927123308181763 2.744306802749634 2.6631338596343994
601 8.86456298828125 7.857974052429199 8.579750061035156 3.7229413986206055 4.0835795402526855 1.8093277215957642 1.103062391281128 2.2101666927337646 2.715891122817993
602 8.828987121582031 7.843439102172852 8.379692077636719 3.696735143661499 4.227614402770996 1.7603421211242676 1.1229333877563477 2.195908546447754 2.751206874847412
603 8.707911491394043 7.757990837097168 8.251235008239746 3.6016972064971924 4.0543212890625 1.5461523532867432 0.9897764325141907 2.3927500247955322 2.6279122829437256
604 8.567898750305176 7.726282596588135 7.86091947555542 3.6773746013641357 3.840811014175415 1.8024576902389526 0.9471398591995239 2.730299234390259 2.6150858402252197
605 8.930777549743652 7.8021626472473145 8.506498336791992 3.73892879486084 4.1372456550598145 1.569944143295288 1.310015320777893 2.594456911087036 2.460005521774292
606 9.068492889404297 7.708896636962891 8.707809448242188 3.357205390930176 3.822197675704956 1.720859169960022 1.3535724878311157 2.70827579498291 2.4643750190734863
607 9.323657035827637 7.799400806427002 9.023103713989258 3.473740339279175 3.6876437664031982 1.4884417057037354 1.0973787307739258 2.281951427459717 2.524212121963501
608 9.289268493652344 7.927762508392334 9.031134605407715 3.5587334632873535 3.928523302078247 1.7180615663528442 1.2892595529556274 2.5082480907440186 2.546031951904297
609 9.207199096679688 7.880842208862305 9.061928749084473 3.4676432609558105 3.8311767578125 1.4261161088943481 1.4616997241973877 3.088744640350342 2.4302828311920166
610 9.211751937866211 7.932889461517334 9.051849365234375 3.438800811767578 3.8442211151123047 1.398290753364563 1.1520633697509766 2.788306713104248 2.519598960876465
611 9.4610013961792 7.926292419433594 9.267642974853516 3.5547754764556885 3.669099807739258 1.6613881587982178 1.1058882474899292 3.226646900177002 2.463228940963745
612 9.316621780395508 7.865101337432861 9.285953521728516 3.6660683155059814 4.2287702560424805 1.433659553527832 1.2877740859985352 2.914088249206543 2.502560615539551
613 9.213265419006348 7.749924659729004 9.358701705932617 3.210071563720703 4.092535018920898 1.4186244010925293 1.3066903352737427 2.7617039680480957 2.523317575454712
614 9.140262603759766 7.825559139251709 9.099174499511719 3.3163089752197266 4.549588680267334 1.2078710794448853 1.3415207862854004 3.1007955074310303 2.5312206745147705
615 9.209094047546387 8.039073944091797 8.949098587036133 3.5696945190429688 4.447419166564941 1.3836548328399658 1.002325177192688 2.946979522705078 2.474048614501953
616 9.290870666503906 7.884652137756348 8.895115852355957 3.45535945892334 4.291946887969971 1.566232681274414 1.3582534790039063 2.831756114959717 2.37372088432312
617 9.55469036102295 7.7832255363464355 8.823619842529297 3.2953686714172363 4.237355709075928 1.7303351163864136 1.0223548412322998 2.930055856704712 2.5325896739959717
618 9.385587692260742 7.9596357345581055 8.63233470916748 3.2931599617004395 3.726290464401245 1.3877689838409424 1.2833470106124878 2.9631073474884033 2.491697072982788
619 8.664002418518066 7.691018104553223 7.843747615814209 3.0681300163269043 3.800788640975952 1.3757685422897339 1.3769129514694214 3.1871938705444336 2.4646267890930176
620 8.59970760345459 7.867605686187744 7.6717095375061035 3.0950193405151367 3.385066032409668 1.0689284801483154 1.2984603643417358 3.1888787746429443 2.430727243423462
621 8.6519136428833 7.713320255279541 7.777622699737549 3.0536587238311768 3.2789556980133057 1.40362548828125 1.0681846141815186 3.0321853160858154 2.579031229019165
622 8.479515075683594 7.818244457244873 7.664463996887207 3.30303692817688 3.370509624481201 1.288809895515442 1.2477473020553589 2.8901829719543457 2.393254041671753
623 8.8269624710083 7.744318008422852 7.941486835479736 3.1839468479156494 3.25028133392334 1.0081586837768555 1.1302205324172974 2.9738588333129883 2.5111851692199707
624 8.697853088378906 7.843934535980225 7.968600749969482 3.1636881828308105 3.5601024627685547 1.3747985363006592 1.227262020111084 3.071448564529419 2.425175905227661
625 8.860027313232422 7.87634801864624 7.7527618408203125 3.285994052886963 3.397382974624634 1.3175872564315796 1.3022634983062744 3.5976240634918213 2.0941600799560547
626 9.210789680480957 7.769166469573975 8.356223106384277 3.020730972290039 3.592219591140747 1.3320658206939697 1.596044659614563 3.0406293869018555 2.2742908000946045
627 8.978876113891602 7.838964939117432 7.898123264312744 2.9247443675994873 3.69952654838562 1.337783694267273 1.1753711700439453 3.5908470153808594 2.4111881256103516
628 8.6502103805542 7.779197692871094 7.678055763244629 3.1245362758636475 3.1731743812561035 1.3694679737091064 1.506953477859497 3.2358944416046143 2.391221523284912
629 8.496614456176758 7.763947010040283 7.744589328765869 3.080556869506836 3.5692241191864014 1.6119399070739746 1.5206531286239624 3.790076732635498 2.3974921703338623
630 8.44316291809082 7.736634731292725 7.723205089569092 2.982541561126709 3.2992115020751953 1.6200264692306519 1.4141002893447876 3.6064774990081787 2.6976752281188965
631 8.433979034423828 7.749826908111572 7.493463039398193 3.0703866481781006 3.037294387817383 1.4531826972961426 1.3930326700210571 3.6628103256225586 2.302046537399292
632 8.535490036010742 7.886074542999268 7.517848968505859 3.3385558128356934 2.9739253520965576 1.8348904848098755 1.729963779449463 3.9339733123779297 2.426051139831543
633 8.738000869750977 7.726537704467773 7.9355645179748535 3.015981912612915 3.710026979446411 1.560272216796875 1.6129875183105469 3.410736322402954 2.463500738143921
634 8.564238548278809 7.739370346069336 7.740636825561523 3.0506093502044678 3.385021209716797 1.4318679571151733 1.0377235412597656 3.247920274734497 2.177913188934326
635 8.56771183013916 7.817301273345947 7.63297176361084 3.2773303985595703 3.3947176933288574 1.3920228481292725 1.09611177444458 3.0356533527374268 2.2655813694000244
636 8.651543617248535 7.700982570648193 7.9897003173828125 3.0849194526672363 3.3208835124969482 1.5103092193603516 1.2033077478408813 3.405823230743408 2.2627363204956055
637 9.03084659576416 7.603262424468994 8.292085647583008 3.1789371967315674 3.472996473312378 1.4140405654907227 1.5982849597930908 3.182947874069214 2.0684499740600586
638 9.047765731811523 7.9149489402771 8.076129913330078 3.348428249359131 3.1113035678863525 1.520993947982788 1.0803982019424438 3.017406463623047 2.23980712890625
639 8.828636169433594 7.639811992645264 8.011115074157715 3.0338661670684814 3.353440046310425 1.5166001319885254 1.341489553451538 2.8670151233673096 2.2493648529052734
640 9.029939651489258 7.722881317138672 8.440857887268066 3.4425618648529053 3.5935750007629395 1.564954161643982 1.424713373184204 3.179123640060425 2.126598358154297
641 8.935054779052734 7.726375579833984 8.47515869140625 3.243478298187256 3.3960890769958496 1.3730711936950684 1.5579783916473389 3.033073902130127 2.087695837020874
642 8.84713363647461 7.664243698120117 8.453420639038086 3.263434886932373 3.43214750289917 1.4188947677612305 1.4124473333358765 3.230929136276245 2.4099199771881104
643 9.009401321411133 7.747599124908447 8.530038833618164 3.3734090328216553 3.3364450931549072 1.5367051362991333 1.5274144411087036 3.1735291481018066 2.3414340019226074
644 8.678529739379883 7.724960803985596 8.232391357421875 3.164280891418457 3.180542230606079 1.2599529027938843 1.5773814916610718 3.0641121864318848 2.185546398162842
645 9.017861366271973 7.682525157928467 8.605097770690918 3.203909158706665 3.0817770957946777 1.2650245428085327 1.6806721687316895 2.9219484329223633 2.4392714500427246
646 8.989025115966797 7.63807487487793 8.619874954223633 3.269195556640625 2.912385940551758 1.2740867137908936 1.606087327003479 2.870382308959961 2.4615418910980225
647 8.807092666625977 7.788323402404785 8.225791931152344 3.4389774799346924 2.93290114402771 1.5065240859985352 1.6897884607315063 2.759495735168457 2.2100741863250732
648 8.609113693237305 7.615664005279541 7.885614395141602 3.1910340785980225 3.137479543685913 1.2408281564712524 1.7834842205047607 2.774683952331543 2.277679920196533
649 8.523333549499512 7.645097732543945 7.9678802490234375 3.2898755073547363 3.208479642868042 1.6105157136917114 1.5104799270629883 2.544290781021118 2.1846323013305664
650 8.501177787780762 7.695592880249023 7.7996978759765625 3.181107759475708 3.0609757900238037 1.5664002895355225 1.1446740627288818 3.0071051120758057 2.284186601638794
651 8.97763729095459 7.746242523193359 8.221034049987793 3.1421241760253906 2.9431679248809814 1.4731780290603638 1.0857092142105103 2.5194413661956787 2.345970869064331
652 8.93065357208252 7.6558356285095215 8.349689483642578 3.38373064994812 2.6182098388671875 1.8127050399780273 1.5868678092956543 2.4971485137939453 2.3510024547576904
653 9.041597366333008 7.904801845550537 8.298264503479004 3.2454638481140137 2.4829294681549072 1.9336538314819336 1.4111295938491821 2.7376821041107178 2.1698789596557617
654 8.876516342163086 7.667359828948975 8.093199729919434 3.1600773334503174 2.5038137435913086 1.437467098236084 1.4056583642959595 2.6487205028533936 2.3076982498168945
655 8.780072212219238 7.797872543334961 7.7505388259887695 3.203155755996704 2.373668670654297 1.149977207183838 1.8561660051345825 2.639439582824707 2.4446818828582764
656 9.110751152038574 7.475546360015869 8.408785820007324 3.117558717727661 2.6454720497131348 1.6098172664642334 1.9889830350875854 2.890026569366455 2.3927996158599854
657 9.030234336853027 7.4883246421813965 8.3906831741333 3.2372469902038574 2.5560877323150635 1.2619086503982544 1.7510833740234375 2.799067974090576 2.293124198913574
658 9.015572547912598 7.435855865478516 8.31811237335205 2.8742828369140625 2.7762486934661865 1.6609547138214111 2.0149452686309814 2.801248550415039 2.294814109802246
659 9.709513664245605 7.475671768188477 9.004216194152832 3.0792317390441895 2.818971872329712 1.57780921459198 1.5628302097320557 2.585099935531616 2.131779193878174
660 9.419968605041504 7.489539623260498 8.863056182861328 3.1262004375457764 2.8346760272979736 1.630890965461731 1.7932630777359009 2.509361505508423 2.038611888885498
661 9.088891983032227 7.494621753692627 8.514208793640137 3.057187557220459 3.1253774166107178 1.9019590616226196 1.5160331726074219 2.474865674972534 2.184384346008301
662 9.384265899658203 7.4446210861206055 9.219085693359375 3.205112934112549 3.3978946208953857 1.8763025999069214 2.2255313396453857 2.615124464035034 2.3160457611083984
663 9.410894393920898 7.499668598175049 9.226231575012207 3.207472801208496 3.273829698562622 1.5849217176437378 1.79865562915802 2.3285577297210693 2.2638914585113525
664 9.353845596313477 7.478886604309082 8.840457916259766 2.933161497116089 3.378016233444214 1.8824138641357422 1.408158302307129 2.5993099212646484 2.1153411865234375
665 8.946211814880371 7.546977519989014 8.431624412536621 2.9102632999420166 3.171218156814575 1.682686448097229 1.7994439601898193 2.2635273933410645 2.3522799015045166
666 9.193445205688477 7.589264392852783 8.69359302520752 3.210425615310669 3.275926351547241 1.8919389247894287 1.4299432039260864 1.9755815267562866 2.0437960624694824
667 8.904759407043457 7.530017375946045 8.266695976257324 3.1091954708099365 2.9378130435943604 1.8025963306427002 1.8011378049850464 2.111327648162842 2.1739184856414795
668 8.440494537353516 7.436313152313232 8.227336883544922 3.134960889816284 2.993482828140259 1.3037872314453125 1.6644539833068848 2.5125114917755127 2.3936774730682373
669 8.927861213684082 7.570054054260254 8.522076606750488 3.0693161487579346 2.881953477859497 1.6957004070281982 1.5119305849075317 2.4597067832946777 2.3022725582122803
670 8.742012977600098 7.44924783706665 8.38562297821045 3.0383331775665283 3.0906319618225098 1.480330467224121 1.13309907913208 2.36635422706604 2.440610885620117
671 9.001699447631836 7.578478813171387 8.603801727294922 3.1414313316345215 2.8205151557922363 1.8843753337860107 1.3958144187927246 2.557204246520996 2.4092676639556885
672 8.999265670776367 7.67813777923584 8.461674690246582 3.1424946784973145 2.842238426208496 1.2381136417388916 1.3796005249023438 2.5152199268341064 2.404792070388794
673 9.18344783782959 7.807600975036621 8.576164245605469 3.2277603149414063 2.832989454269409 1.235775113105774 1.5735292434692383 2.383424758911133 2.5255184173583984
674 9.18460464477539 7.935180187225342 8.515748977661133 2.9832818508148193 2.72172212600708 1.4049309492111206 1.567970633506775 2.884953022003174 2.431056022644043
675 9.112100601196289 7.753681182861328 8.918538093566895 3.002920627593994 3.1944291591644287 1.2647045850753784 1.354775071144104 2.5932726860046387 2.330083131790161
676 8.833402633666992 7.752788066864014 8.5864839553833 3.0444533824920654 3.398306369781494 1.179084062576294 1.4715501070022583 2.5716185569763184 2.4026498794555664
677 8.783796310424805 7.8484272956848145 8.247455596923828 3.3522586822509766 3.0891969203948975 0.9746606945991516 1.4401839971542358 2.85665225982666 2.3198444843292236
678 8.94495964050293 7.727511882781982 8.264801979064941 3.1519312858581543 2.9753706455230713 1.0241641998291016 1.5396980047225952 2.8447256088256836 2.444941997528076
679 9.14436149597168 7.610496520996094 8.5482816696167 3.061326742172241 3.0978646278381348 1.181843638420105 1.308131456375122 2.7751553058624268 2.3720226287841797
680 9.320009231567383 7.644137859344482 8.76642894744873 2.899589776992798 2.634641170501709 1.3373675346374512 1.5803356170654297 2.6105434894561768 2.439594030380249
681 9.121330261230469 7.7406110763549805 8.629108428955078 3.0906784534454346 2.9344189167022705 1.2461843490600586 1.5014901161193848 2.5362398624420166 2.3928301334381104
682 8.98740291595459 7.712660312652588 8.541271209716797 3.225128173828125 2.941420316696167 1.322309970855713 1.357377529144287 2.5379767417907715 2.695289373397827
683 8.860614776611328 7.766715049743652 8.292593955993652 3.1825151443481445 2.902010917663574 1.2669224739074707 1.5365045070648193 2.641273021697998 2.685471296310425
684 8.600319862365723 7.853019714355469 7.8147993087768555 3.198701858520508 3.1144089698791504 1.2024034261703491 1.5960396528244019 2.5884227752685547 2.402019739151001
685 8.322389602661133 7.682453632354736 7.575038433074951 3.1787097454071045 3.082888603210449 1.029415249824524 1.4532116651535034 2.537076473236084 2.575162649154663
686 8.514822006225586 7.714236736297607 7.766942501068115 3.3041024208068848 3.245342254638672 1.236615777015686 1.5049806833267212 2.6264870166778564 2.6579973697662354
687 8.39632797241211 7.647839546203613 7.829122543334961 3.1789393424987793 3.4222021102905273 1.2960529327392578 1.56755793094635 2.5753681659698486 2.571202039718628
688 8.484440803527832 7.679684638977051 8.074007987976074 3.1804966926574707 3.4000496864318848 1.0942867994308472 1.4518392086029053 2.707735300064087 2.6730077266693115
689 8.646750450134277 7.812351703643799 8.321471214294434 3.0902013778686523 2.947445869445801 1.0771929025650024 1.2778236865997314 2.9728405475616455 2.511091470718384
690 8.630273818969727 7.7316741943359375 8.171929359436035 3.1195833683013916 3.0977249145507813 0.9878661036491394 1.2761496305465698 3.2432100772857666 2.702296495437622
691 8.453042030334473 7.816697120666504 7.847293853759766 3.1902353763580322 2.88077974319458 1.2010990381240845 1.1967140436172485 3.3012311458587646 2.5339598655700684
692 8.776897430419922 7.888077259063721 8.164437294006348 3.117492914199829 3.1879451274871826 0.9460193514823914 1.2968612909317017 2.9383809566497803 2.57820200920105
693 8.886340141296387 7.946520805358887 8.294990539550781 3.079533100128174 3.051295757293701 1.000430703163147 1.249149203300476 2.9205822944641113 2.491504192352295
694 8.632916450500488 7.857295036315918 8.077075004577637 3.1158080101013184 3.1738109588623047 1.2663776874542236 1.4953361749649048 3.1478395462036133 2.741666316986084
695 8.416367530822754 7.838062763214111 7.922458171844482 3.11382794380188 3.1064226627349854 1.3104556798934937 1.1614619493484497 3.3319358825683594 2.352726936340332
696 8.23096752166748 7.765137672424316 7.608678817749023 2.882638692855835 3.2496869564056396 1.2818976640701294 1.2190918922424316 2.8409557342529297 2.2808878421783447
697 8.27652359008789 7.815414905548096 7.562566757202148 3.258960008621216 2.9318854808807373 1.0975074768066406 1.2535449266433716 2.6327319145202637 2.2585363388061523
698 8.474654197692871 7.763504981994629 7.899306774139404 3.1598992347717285 3.1897804737091064 1.0320971012115479 1.3902294635772705 2.9194657802581787 2.4167709350585938
699 9.072669982910156 7.8172173500061035 8.696272850036621 3.046384572982788 3.114072322845459 1.0985664129257202 1.3435719013214111 3.248563766479492 2.411994457244873
700 8.820563316345215 7.745563507080078 8.549090385437012 3.0153868198394775 2.9174656867980957 1.0969096422195435 1.1296762228012085 3.0871477127075195 2.1455657482147217
701 8.592796325683594 7.718149662017822 8.154960632324219 3.0596039295196533 2.9783079624176025 1.325493335723877 1.0733240842819214 3.3934249877929688 2.4278790950775146
702 8.666357040405273 7.61690092086792 8.386444091796875 3.258284568786621 2.9748237133026123 1.585503101348877 1.2302441596984863 2.7634799480438232 2.2513928413391113
703 8.931955337524414 7.764978885650635 8.93634033203125 3.2428877353668213 2.891866683959961 1.6761574745178223 1.1689109802246094 3.0003597736358643 2.3956809043884277
704 9.150073051452637 7.757822036743164 9.269207000732422 3.1643521785736084 2.936978340148926 1.3651108741760254 1.1174486875534058 2.6596591472625732 2.256895065307617
705 9.305540084838867 7.723304748535156 9.529255867004395 3.2215163707733154 2.866342306137085 1.40743887424469 1.4976167678833008 2.3393564224243164 2.3428030014038086
706 9.53995418548584 7.724977493286133 9.54664421081543 3.0923843383789063 2.761019706726074 1.403734564781189 1.4367070198059082 2.5956408977508545 2.415512800216675
707 9.557330131530762 7.674200057983398 9.680442810058594 3.1527247428894043 3.0448503494262695 1.604101538658142 1.26955246925354 2.4856412410736084 2.320294141769409
708 9.259711265563965 7.566133975982666 9.37844181060791 3.060328245162964 3.07096791267395 1.5879275798797607 1.565490961074829 2.7593448162078857 2.501279830932617
709 9.065454483032227 7.695779800415039 8.878002166748047 2.9743077754974365 2.7487924098968506 1.4572994709014893 1.459180235862732 3.0554988384246826 2.415029287338257
710 9.408528327941895 7.72925329208374 9.309688568115234 3.12460994720459 2.8172011375427246 1.5509381294250488 1.5521090030670166 2.8301820755004883 2.2943930625915527
711 9.20747184753418 7.648804664611816 9.245283126831055 2.962615966796875 2.55168080329895 1.4965384006500244 1.6492805480957031 3.0569891929626465 2.454684019088745
712 8.817323684692383 7.649791717529297 8.648787498474121 2.9402451515197754 2.747558116912842 1.2432503700256348 1.6765860319137573 3.2382664680480957 2.517059326171875
713 8.852787971496582 7.65714168548584 8.702178955078125 2.9036524295806885 2.731780529022217 1.4258049726486206 1.6180075407028198 3.1097540855407715 2.462984085083008
714 8.5903959274292 7.62307596206665 8.55611801147461 2.907047986984253 2.9912874698638916 1.5220028162002563 1.6517696380615234 2.8764095306396484 2.492102861404419
715 8.616731643676758 7.5867228507995605 8.701090812683105 2.786959409713745 2.949705123901367 1.46962308883667 1.4153378009796143 2.735215902328491 2.2853853702545166
716 8.523846626281738 7.675103187561035 8.304920196533203 2.7954013347625732 3.0873048305511475 1.3954212665557861 1.8429595232009888 2.9479784965515137 2.476283073425293
717 8.568948745727539 7.580810070037842 8.383964538574219 2.8579444885253906 3.095759868621826 1.5619885921478271 1.5485286712646484 3.0497634410858154 2.6422200202941895
718 8.410876274108887 7.5762763023376465 8.186758995056152 2.866027355194092 2.937657594680786 1.2158247232437134 1.7461544275283813 3.080254077911377 2.6955196857452393
719 8.514939308166504 7.675069332122803 8.267709732055664 2.9964492321014404 3.1110002994537354 1.2854588031768799 1.8161433935165405 2.9427905082702637 2.4464480876922607
720 8.387969017028809 7.504656791687012 8.1025972366333 2.841917037963867 2.980560064315796 1.599982738494873 1.4922181367874146 2.881258487701416 2.5367319583892822
721 8.496071815490723 7.541584491729736 8.134921073913574 2.7483067512512207 3.1949169635772705 1.7359535694122314 1.7885876893997192 2.9949276447296143 2.3359243869781494
722 8.72994327545166 7.676970481872559 8.255356788635254 2.8419342041015625 2.978473424911499 1.3872716426849365 2.2900173664093018 2.7431282997131348 2.4656856060028076
723 8.841935157775879 7.947845935821533 8.248516082763672 2.9160029888153076 2.9120025634765625 1.708832859992981 1.6039235591888428 2.8345654010772705 2.374919891357422
724 8.723313331604004 7.5928850173950195 8.684988021850586 2.8481178283691406 3.1833879947662354 1.3260549306869507 2.0028557777404785 3.1986849308013916 2.522390842437744
725 8.702171325683594 7.5967888832092285 8.832757949829102 2.997427225112915 3.2081916332244873 1.3799198865890503 1.8886806964874268 2.8296525478363037 2.4197959899902344
726 8.684423446655273 7.671717166900635 8.847650527954102 2.9806675910949707 3.6310088634490967 1.5018850564956665 1.7333471775054932 3.0739974975585938 2.5211920738220215
727 8.863873481750488 7.7263360023498535 8.785215377807617 2.962632417678833 3.314204454421997 1.4211481809616089 1.6044249534606934 3.5737345218658447 2.426102876663208
728 8.60047435760498 7.644656658172607 8.463935852050781 2.9262583255767822 3.164048671722412 1.477721929550171 1.6784794330596924 3.730570077896118 2.416908025741577
729 8.421550750732422 7.659852981567383 8.062570571899414 3.0152480602264404 3.0372865200042725 1.5542564392089844 1.6572436094284058 3.0979437828063965 2.455410957336426
730 8.562135696411133 7.903529644012451 8.23876667022705 2.968402862548828 3.039445161819458 1.53525710105896 1.583842158317566 2.8868913650512695 2.6253089904785156
731 8.819426536560059 7.842381477355957 8.576292991638184 3.0687358379364014 3.0470404624938965 1.6842567920684814 1.5438957214355469 3.102069139480591 2.6732966899871826
732 8.34208869934082 7.698990821838379 8.12511920928955 2.7551066875457764 3.1348981857299805 1.455990195274353 1.7536286115646362 3.4653940200805664 2.371917963027954
733 8.169683456420898 7.533132076263428 8.015838623046875 2.934163808822632 3.244825601577759 1.6954621076583862 1.4084020853042603 2.587702512741089 2.788369655609131
734 7.914244174957275 7.545538902282715 7.58272647857666 2.7536418437957764 2.89298152923584 1.6289005279541016 1.3787426948547363 2.450472831726074 2.6368517875671387
735 7.651453018188477 7.645400047302246 7.018409729003906 2.9026663303375244 3.1729681491851807 1.673093318939209 1.1283023357391357 2.7651820182800293 2.7764992713928223
736 7.724403381347656 7.703374862670898 7.16722297668457 3.192509651184082 3.0920722484588623 1.8483282327651978 1.1365876197814941 2.4687490463256836 2.7737138271331787
737 7.7074079513549805 7.760501384735107 7.143735885620117 3.2020299434661865 3.203810691833496 1.994076132774353 1.504477620124817 2.6429872512817383 2.788675546646118
738 7.735424041748047 7.779578685760498 6.949292182922363 3.188974618911743 2.909116506576538 2.2369370460510254 1.1972277164459229 2.7774817943573 2.6627237796783447
739 7.6951680183410645 7.633916854858398 7.0412092208862305 3.025116443634033 2.95171856880188 2.145658493041992 1.285788655281067 3.0129497051239014 2.701481819152832
740 7.428982734680176 7.646804332733154 6.662245750427246 3.0886952877044678 2.959681987762451 2.0371954441070557 1.39200758934021 3.0592401027679443 2.741349220275879
741 7.616580486297607 7.633853912353516 6.9422688484191895 3.131650686264038 3.0430212020874023 2.3058273792266846 1.7829509973526 2.6368567943573 2.6873958110809326
742 7.638323783874512 7.770957946777344 6.530002117156982 3.164034366607666 2.8519036769866943 2.0575642585754395 1.6661771535873413 2.7656285762786865 2.4920237064361572
743 7.636221885681152 7.667694091796875 6.7633256912231445 3.0478899478912354 2.8150794506073 2.0454065799713135 1.512990951538086 2.6940457820892334 2.634927749633789
744 7.7281036376953125 7.717566967010498 6.898547649383545 2.996814727783203 3.2287049293518066 1.9207085371017456 1.6064155101776123 2.6315207481384277 2.8081467151641846
745 7.716976642608643 7.8312578201293945 6.765984535217285 3.246155261993408 3.027724027633667 2.3156216144561768 1.5096882581710815 2.708176612854004 2.7042617797851563
746 8.045188903808594 8.139939308166504 7.183809757232666 3.2996513843536377 3.201845645904541 2.4736177921295166 1.54086172580719 2.676645278930664 2.840884208679199
747 7.751000881195068 7.731207370758057 6.995230674743652 2.960206985473633 3.025390863418579 2.302133321762085 1.3859070539474487 2.6985785961151123 2.746138095855713
748 8.06085205078125 7.665453910827637 7.534604072570801 3.114704132080078 3.4499709606170654 1.9839009046554565 1.5427204370498657 2.8452494144439697 2.677117109298706
749 8.13172435760498 7.7812180519104 7.551246166229248 3.3239316940307617 3.472749710083008 2.4128787517547607 1.410316824913025 2.885300397872925 2.63008189201355
750 7.91099214553833 7.782652378082275 7.355245113372803 3.2452683448791504 3.3391647338867188 2.5882463455200195 1.3025398254394531 2.8813748359680176 2.9630002975463867
751 7.967267990112305 7.725657939910889 7.485753536224365 3.161644458770752 3.350489854812622 2.5055367946624756 1.508768081665039 2.6364128589630127 2.7053823471069336
752 8.097028732299805 7.785007953643799 7.5348639488220215 3.221951484680176 3.4578139781951904 2.587569236755371 1.4799954891204834 2.814915418624878 2.665647506713867
753 8.276988983154297 7.603211402893066 7.899155139923096 3.1736369132995605 3.433898448944092 2.3361775875091553 1.4244394302368164 2.6819424629211426 2.5119054317474365
754 8.10850715637207 7.827883243560791 7.566286563873291 3.024305820465088 3.171320915222168 2.514256477355957 1.1821441650390625 3.0859158039093018 2.7424533367156982
755 8.02843189239502 7.766026020050049 7.426215171813965 3.2566616535186768 3.420718193054199 2.4099550247192383 1.1274160146713257 2.801832675933838 2.6501505374908447
756 8.356780052185059 7.914402008056641 7.750852108001709 3.197087049484253 3.4727141857147217 2.38166880607605 1.807263731956482 2.6914613246917725 2.735368013381958
757 8.495433807373047 7.875795364379883 8.058591842651367 3.392848014831543 3.531722068786621 2.6273629665374756 1.6695411205291748 2.8024990558624268 2.8867745399475098
758 8.813098907470703 7.81751012802124 8.619746208190918 3.5438461303710938 4.080734729766846 2.076594352722168 1.1889361143112183 2.5981392860412598 2.8250129222869873
759 8.498446464538574 7.5649895668029785 8.032234191894531 3.3737130165100098 3.9303507804870605 2.3431813716888428 1.3478732109069824 2.725127935409546 2.6884217262268066
760 8.799934387207031 7.897417068481445 8.227290153503418 3.484020233154297 4.346542835235596 2.362610101699829 1.0751317739486694 2.7559902667999268 2.670898675918579
761 8.598861694335938 7.953352451324463 7.972641468048096 3.518366575241089 4.096476078033447 2.323585271835327 1.4275435209274292 2.727881908416748 2.8140668869018555
762 8.74167537689209 7.931779861450195 8.217683792114258 3.1731467247009277 3.821415424346924 2.6285884380340576 1.431201457977295 2.665510416030884 2.827669382095337
763 8.59810733795166 7.889133453369141 7.965882778167725 3.2477922439575195 3.6411421298980713 2.892803192138672 1.541408658027649 2.771224021911621 2.718966007232666
764 8.518269538879395 7.781477451324463 7.914645195007324 3.3858463764190674 3.7377500534057617 2.1502797603607178 1.2069127559661865 2.5484848022460938 2.7703208923339844
765 8.482857704162598 7.588298320770264 8.101336479187012 3.2873313426971436 3.6844444274902344 2.3150229454040527 1.0542603731155396 2.7990469932556152 2.6395153999328613
766 8.713634490966797 7.862560272216797 8.38554573059082 3.224486827850342 3.414745330810547 1.8077439069747925 1.3744455575942993 3.0303666591644287 2.8417015075683594
767 8.823920249938965 7.769035816192627 8.732914924621582 3.1831841468811035 3.679861068725586 1.7659602165222168 1.5063706636428833 2.7052810192108154 2.5914597511291504
768 8.815235137939453 7.946978569030762 8.52559757232666 3.3333282470703125 3.5437240600585938 2.1790974140167236 1.60426926612854 2.698937177658081 2.878948211669922
769 9.07394790649414 8.175021171569824 8.66425609588623 3.3829033374786377 3.7120301723480225 2.1353886127471924 1.3181037902832031 2.871638536453247 2.8563709259033203
770 9.156814575195313 8.131257057189941 8.659443855285645 3.2624173164367676 3.8833250999450684 1.9540503025054932 1.5574969053268433 2.9747812747955322 2.692636013031006
771 9.418548583984375 8.046229362487793 9.361385345458984 3.4755918979644775 3.6363017559051514 1.7923988103866577 1.5930753946304321 2.8983218669891357 2.8648617267608643
772 9.150580406188965 8.099349021911621 8.854132652282715 3.4553141593933105 3.4344980716705322 2.0776166915893555 1.8459206819534302 3.3020431995391846 2.685687780380249
773 8.879173278808594 8.121721267700195 8.523341178894043 3.2308168411254883 3.318380117416382 1.8972910642623901 2.078031301498413 3.536799907684326 2.807155132293701
774 8.756804466247559 8.24186897277832 8.244587898254395 3.4259023666381836 3.1537864208221436 2.035133123397827 2.4017772674560547 3.1129934787750244 2.7922286987304688
775 8.888607025146484 8.096439361572266 8.321850776672363 3.3063838481903076 2.984414577484131 1.7978787422180176 2.1680054664611816 3.2270970344543457 2.9756503105163574
776 8.935420989990234 8.108438491821289 8.162123680114746 3.3165857791900635 3.0304346084594727 1.9993581771850586 1.9532274007797241 3.15078067779541 2.7373461723327637
777 8.874372482299805 8.189953804016113 8.168237686157227 3.315268039703369 3.115793228149414 2.2691266536712646 1.8783398866653442 3.186387538909912 2.913921356201172
778 8.753581047058105 8.136246681213379 8.00621223449707 3.0470142364501953 2.8587963581085205 2.379716396331787 1.8692717552185059 3.269740104675293 2.7483036518096924
779 8.692544937133789 7.902839660644531 8.092041969299316 3.16868257522583 2.9789068698883057 2.2193169593811035 2.282135248184204 3.2156009674072266 2.6272804737091064
780 8.614310264587402 8.261791229248047 7.748002052307129 3.4723191261291504 3.176067590713501 2.5562384128570557 2.152529716491699 3.5842013359069824 2.6708290576934814
781 8.101601600646973 7.954240798950195 7.193880081176758 3.121610403060913 2.6784942150115967 2.5338294506073 1.7899590730667114 3.0171866416931152 2.8088932037353516
782 7.886247158050537 7.877367973327637 6.901806354522705 3.4386885166168213 3.0075438022613525 2.3425004482269287 2.2394509315490723 2.6293864250183105 2.556584358215332
783 8.065596580505371 7.864153861999512 7.2392754554748535 3.273536205291748 3.0993735790252686 2.605983257293701 2.2326552867889404 2.8088130950927734 2.6120853424072266
784 8.337359428405762 7.890448093414307 7.537713527679443 3.3724868297576904 2.954986572265625 2.742105007171631 2.1338062286376953 2.9415295124053955 2.54662823677063
785 8.371280670166016 7.762594223022461 7.616233825683594 3.3689820766448975 3.2718212604522705 2.0162925720214844 2.457585573196411 2.7955322265625 2.6565282344818115
786 8.237375259399414 7.800036907196045 7.668338775634766 3.4244384765625 2.9646122455596924 1.8459614515304565 2.514272451400757 2.6875767707824707 2.547152519226074
787 8.476678848266602 7.813151836395264 8.047286033630371 3.469999074935913 3.3361477851867676 2.126142978668213 2.4757187366485596 2.7110931873321533 2.758762836456299
788 8.8707914352417 7.9007744789123535 8.55229663848877 3.4615533351898193 3.4125711917877197 1.9385597705841064 2.623422861099243 2.5513157844543457 2.77736759185791
789 8.463024139404297 7.954127311706543 7.922874927520752 3.4025418758392334 3.4530961513519287 2.224775552749634 2.5440685749053955 2.970041513442993 2.954108238220215
790 8.654837608337402 8.12917709350586 7.799736022949219 3.494931936264038 3.2317564487457275 2.3282344341278076 2.596158504486084 2.655345916748047 2.612032413482666
791 8.342293739318848 7.8552327156066895 7.25667142868042 3.427096128463745 2.9988045692443848 1.9531832933425903 2.151907205581665 2.857196569442749 2.6676154136657715
792 8.504019737243652 7.800021171569824 7.51573371887207 3.334721088409424 2.8750216960906982 1.753083348274231 2.17268967628479 3.082801103591919 2.6949141025543213
793 8.520869255065918 7.871237754821777 7.544314861297607 3.2942540645599365 2.8518106937408447 1.8450576066970825 2.3124094009399414 2.762408494949341 2.6108157634735107
794 8.286134719848633 7.738615036010742 7.6329779624938965 3.199801206588745 2.687757730484009 1.619358777999878 2.348886489868164 2.9768409729003906 2.593440055847168
795 8.323973655700684 7.964167594909668 7.4868083000183105 3.1859796047210693 3.2502896785736084 1.542047381401062 2.321763277053833 3.080787181854248 2.690945625305176
796 8.671754837036133 7.968145370483398 7.895289421081543 3.3518731594085693 3.578444480895996 1.8282827138900757 1.897843837738037 2.7102558612823486 2.7011868953704834
797 8.798846244812012 7.841772079467773 8.090581893920898 3.3438851833343506 3.6697187423706055 1.7589136362075806 2.0008692741394043 3.168971061706543 2.6209659576416016
798 9.268277168273926 7.884975433349609 8.727383613586426 3.36979341506958 4.2072014808654785 2.026193380355835 1.8293230533599854 3.005721092224121 2.6715681552886963
799 9.40219497680664 7.8394904136657715 9.051217079162598 3.540119171142578 4.627866744995117 1.5647304058074951 1.7008494138717651 2.6856729984283447 2.4472622871398926
800 9.274307250976563 7.921262741088867 8.85994815826416 3.3739545345306396 3.91253924369812 1.6723554134368896 2.28165864944458 2.3969476222991943 2.5213699340820313
801 9.432586669921875 7.892360210418701 8.881243705749512 3.304044246673584 3.5313072204589844 1.802002191543579 2.2259178161621094 2.442570209503174 2.517920970916748
802 9.252944946289063 7.733977794647217 8.750732421875 3.161667585372925 3.2827064990997314 1.6045607328414917 1.9161502122879028 2.7241013050079346 2.6299455165863037
803 9.458090782165527 7.8935227394104 9.032920837402344 3.272893190383911 3.5525851249694824 1.6557703018188477 2.018541097640991 2.7552130222320557 2.454033136367798
804 9.412819862365723 7.925824165344238 8.938772201538086 3.38860821723938 3.5158302783966064 1.760737419128418 2.1248080730438232 2.5641536712646484 2.5271806716918945
805 9.288689613342285 7.778885364532471 9.242570877075195 3.4771711826324463 3.6990411281585693 1.620895266532898 2.117821455001831 2.529557228088379 2.505777359008789
806 9.30016803741455 7.855954170227051 8.964837074279785 3.496227741241455 3.494814872741699 1.7069084644317627 2.5038061141967773 2.4658493995666504 2.4845759868621826
807 9.18298053741455 7.660925388336182 8.73454475402832 3.1163477897644043 3.286287784576416 1.6286078691482544 2.2657887935638428 2.8184525966644287 2.4897871017456055
808 9.210687637329102 7.804089546203613 8.95893669128418 3.1747324466705322 3.418001174926758 1.9662504196166992 2.2733101844787598 2.7742271423339844 2.6037559509277344
809 9.188858985900879 7.809412479400635 9.075571060180664 3.354980945587158 3.472586154937744 1.8523963689804077 2.3133997917175293 2.8465704917907715 2.623777389526367
810 9.013348579406738 7.8638916015625 8.493083000183105 3.502911329269409 3.7362053394317627 1.8666936159133911 2.507500171661377 3.0098469257354736 2.4333462715148926
811 8.958650588989258 7.8140668869018555 8.411772727966309 3.3602781295776367 3.7515716552734375 1.805295467376709 2.2580151557922363 2.891418933868408 2.487746477127075
812 9.297600746154785 7.925032138824463 8.766356468200684 3.375513792037964 3.621493101119995 1.8585877418518066 2.482311248779297 2.9422032833099365 2.614882707595825
813 9.380786895751953 7.734763145446777 8.717889785766602 3.524186372756958 3.4995367527008057 1.578086018562317 1.5147655010223389 2.4469428062438965 2.4107348918914795
814 9.167337417602539 7.891918182373047 8.278582572937012 3.4530110359191895 3.7137646675109863 1.950270414352417 2.2358505725860596 2.708559274673462 2.5380208492279053
815 9.605283737182617 7.903295040130615 8.777816772460938 3.5613391399383545 3.50712251663208 1.8828990459442139 1.9279123544692993 2.6353325843811035 2.4259414672851563
816 9.321504592895508 7.770979404449463 8.58066463470459 3.5047571659088135 3.4105982780456543 1.6576107740402222 2.1940951347351074 2.4711532592773438 2.4338982105255127
817 9.232479095458984 7.813239574432373 8.560257911682129 3.5980563163757324 3.548081636428833 1.8995819091796875 2.2840044498443604 2.5353808403015137 2.5582613945007324
818 9.363666534423828 7.886687278747559 8.586792945861816 3.5161659717559814 3.452219247817993 1.7081631422042847 2.0389530658721924 2.960815668106079 2.7429709434509277
819 9.61677360534668 7.884374618530273 8.85035514831543 3.463831663131714 3.3118419647216797 1.6504316329956055 2.4299707412719727 2.6268985271453857 2.522735357284546
820 9.471281051635742 7.907093524932861 8.644980430603027 3.401181697845459 3.5233888626098633 1.5704905986785889 2.214759349822998 2.6499075889587402 2.540921449661255
821 9.248080253601074 7.923226833343506 8.398308753967285 3.2871909141540527 3.365974187850952 1.7895939350128174 2.038548469543457 2.7866899967193604 2.4965176582336426
822 9.394864082336426 8.251700401306152 8.159175872802734 3.7347569465637207 3.685365915298462 1.828628420829773 1.9137568473815918 2.845135450363159 2.458217144012451
823 9.335289001464844 8.019598960876465 8.307185173034668 3.521127939224243 3.5626282691955566 1.6868709325790405 1.9219648838043213 2.4293322563171387 2.515225887298584
824 9.422813415527344 8.138129234313965 8.474043846130371 3.8061842918395996 3.5263988971710205 1.8224303722381592 2.0573127269744873 2.4966111183166504 2.5264649391174316
825 9.510393142700195 7.988155364990234 8.435077667236328 3.5982508659362793 3.4382076263427734 1.718400239944458 2.129391670227051 2.4581832885742188 2.4260833263397217
826 9.764582633972168 7.742762088775635 8.6510591506958 3.570509433746338 3.2626757621765137 2.13360595703125 2.059300184249878 1.913413643836975 2.4667751789093018
827 10.004213333129883 7.771339416503906 9.07685375213623 3.735823631286621 3.3111050128936768 1.8788951635360718 2.1110265254974365 1.988169550895691 2.404062271118164
828 10.126919746398926 7.971414089202881 9.117300033569336 3.6585896015167236 3.5680737495422363 1.7353318929672241 1.9455496072769165 2.135246515274048 2.5810062885284424
829 10.382789611816406 7.894496440887451 9.704666137695313 3.6529107093811035 3.6292309761047363 2.1041109561920166 1.784840703010559 2.7470760345458984 2.5365283489227295
830 10.795910835266113 7.895778656005859 10.294089317321777 3.766629695892334 4.1146016120910645 1.813713550567627 2.0108864307403564 2.698899745941162 2.5794336795806885
831 10.951050758361816 8.023011207580566 10.540319442749023 3.8087382316589355 4.063455581665039 1.8443129062652588 2.255437135696411 2.9182677268981934 2.5999574661254883
832 11.197772026062012 7.931179523468018 10.71413803100586 3.4373936653137207 3.8682634830474854 1.762290120124817 2.0799500942230225 2.8911097049713135 2.5899062156677246
833 11.549254417419434 8.097553253173828 10.923521995544434 3.679412603378296 3.8858087062835693 1.8484033346176147 1.9615962505340576 2.9892914295196533 2.5325257778167725
834 11.326813697814941 7.941100597381592 10.667501449584961 3.525022029876709 3.9605443477630615 1.9932167530059814 1.991053581237793 2.8469059467315674 2.5866031646728516
835 11.158370018005371 7.836746692657471 10.592370986938477 3.3857734203338623 3.934877872467041 2.160996437072754 2.334817409515381 3.0254032611846924 2.729325532913208
836 11.464483261108398 7.933722019195557 11.080453872680664 3.4567222595214844 3.6632018089294434 2.265913486480713 1.8686869144439697 2.8299920558929443 2.565230369567871
837 11.094917297363281 7.906142234802246 10.44913387298584 3.551332950592041 3.3023533821105957 2.2409141063690186 1.8407423496246338 2.9501473903656006 2.800252914428711
838 11.014241218566895 7.829518795013428 10.40641975402832 3.5560121536254883 3.451931953430176 2.050967216491699 2.0297911167144775 2.5805070400238037 2.7828567028045654
839 10.938692092895508 8.000743865966797 10.308821678161621 3.4249930381774902 3.525566816329956 2.314342737197876 2.3742823600769043 2.7773194313049316 2.708611249923706
840 11.136493682861328 7.998527526855469 10.551909446716309 3.5362913608551025 3.5034165382385254 2.127788543701172 2.2839105129241943 3.0472686290740967 2.652195453643799
841 11.156667709350586 7.806452751159668 10.851366996765137 3.4065115451812744 3.879431962966919 2.057112455368042 2.101639747619629 2.4042141437530518 2.6010894775390625
842 11.026966094970703 8.182503700256348 10.466986656188965 3.63952898979187 3.251315116882324 2.151285409927368 2.2462143898010254 2.974889039993286 2.499345064163208
843 10.929892539978027 7.871104717254639 10.498434066772461 3.502277135848999 3.000962495803833 1.9587737321853638 2.00262451171875 3.3455512523651123 2.9270682334899902
844 10.669282913208008 7.8999924659729 10.160848617553711 3.390697479248047 3.0946903228759766 2.2492640018463135 2.2576279640197754 2.9246718883514404 2.9303207397460938
845 10.872797012329102 7.811848163604736 10.323962211608887 3.3835842609405518 3.222561836242676 2.335212469100952 2.2743520736694336 2.6255955696105957 2.7642898559570313
846 10.52580451965332 7.807312965393066 9.980765342712402 3.1468329429626465 3.27445650100708 2.137787103652954 1.9031782150268555 2.8095996379852295 2.5800366401672363
847 10.671772956848145 7.74615478515625 10.261860847473145 3.2871971130371094 3.5757529735565186 2.110257625579834 1.5772889852523804 2.950425863265991 2.6034586429595947
848 10.999200820922852 7.803966999053955 10.806913375854492 3.264012098312378 3.63057279586792 2.3400096893310547 1.6875861883163452 3.0047876834869385 2.7031757831573486
849 10.606654167175293 7.790224552154541 10.122769355773926 3.391989231109619 3.4122536182403564 2.5827975273132324 1.715144395828247 3.0677902698516846 2.7807490825653076
850 10.279123306274414 7.725468635559082 9.544266700744629 3.493929386138916 3.1549692153930664 2.335463523864746 2.100680351257324 2.8868749141693115 2.771191120147705
851 10.468775749206543 7.776543140411377 9.51223087310791 3.3576204776763916 3.1019132137298584 2.3938968181610107 2.2773633003234863 2.585123300552368 2.676081895828247
852 10.611189842224121 7.876333713531494 9.388080596923828 3.5524086952209473 3.124803066253662 2.498051881790161 2.340235948562622 2.5114965438842773 2.554079532623291
853 10.501981735229492 7.867475509643555 9.6221923828125 3.419343948364258 3.117811441421509 2.398866891860962 2.4721126556396484 2.6588997840881348 2.746821880340576
854 10.444840431213379 7.850957870483398 9.575013160705566 3.410118818283081 3.079575300216675 2.4629688262939453 2.0965464115142822 2.7435314655303955 2.5567357540130615
855 10.422725677490234 7.668741703033447 9.684610366821289 3.2333760261535645 3.1212589740753174 2.453497886657715 1.979318380355835 2.9239537715911865 2.6731371879577637
856 10.251824378967285 7.629598617553711 9.437291145324707 3.263023614883423 3.411647081375122 1.9764108657836914 2.0934181213378906 2.6872503757476807 2.6586174964904785
857 10.270636558532715 7.7502827644348145 9.20855712890625 3.2311880588531494 3.527794599533081 1.8601963520050049 2.064664602279663 2.7816827297210693 2.641909599304199
858 10.610058784484863 7.8769450187683105 9.562363624572754 3.4539055824279785 3.4160876274108887 2.2294304370880127 1.896968126296997 2.3959779739379883 2.5340051651000977
859 10.480009078979492 7.936540603637695 9.443577766418457 3.484170436859131 3.4465091228485107 1.8455818891525269 2.1702029705047607 2.821089506149292 2.476886749267578
860 10.127646446228027 7.889863014221191 8.985223770141602 3.3626785278320313 3.2360668182373047 1.9756669998168945 1.9871450662612915 2.589907646179199 2.798875093460083
861 10.090934753417969 7.7039055824279785 9.005193710327148 3.3529791831970215 3.1344354152679443 2.02282977104187 1.829325556755066 2.9333267211914063 2.4418246746063232
862 9.794328689575195 7.6848578453063965 8.496237754821777 3.1789627075195313 3.1229140758514404 1.9210747480392456 2.025200605392456 3.137622594833374 2.608595609664917
863 9.776386260986328 7.611072063446045 8.440452575683594 3.18780779838562 3.1253774166107178 1.9210875034332275 1.825526237487793 3.0580360889434814 2.678831100463867
864 10.166736602783203 7.744783878326416 8.439582824707031 3.2590866088867188 2.8363990783691406 1.73393714427948 1.852475643157959 3.3674325942993164 2.7042999267578125
865 9.890018463134766 7.571588516235352 8.495410919189453 3.034388780593872 3.155500650405884 1.7441496849060059 1.9066007137298584 2.8958003520965576 2.588689088821411
866 9.816807746887207 7.638874053955078 8.535490036010742 3.3831164836883545 3.2579727172851563 1.8104497194290161 2.2306888103485107 2.9733617305755615 2.4994566440582275
867 9.772350311279297 7.568682670593262 8.579577445983887 3.313026189804077 3.2551610469818115 1.7378932237625122 2.084099769592285 2.853278875350952 2.682067632675171
868 10.55746078491211 7.743498802185059 9.078969955444336 3.2546188831329346 3.545539379119873 2.071688413619995 2.1177239418029785 2.75490403175354 2.5388612747192383
869 10.469785690307617 7.827515125274658 8.962843894958496 3.3673994541168213 3.218188524246216 1.911694049835205 1.8314462900161743 3.0432562828063965 2.647503614425659
870 10.762067794799805 7.86664342880249 9.461575508117676 3.2978432178497314 3.091205596923828 1.9075275659561157 2.079760789871216 2.989614486694336 2.6523146629333496
871 10.238356590270996 7.773008823394775 8.741594314575195 3.2739017009735107 3.095816135406494 1.879483938217163 2.132004737854004 2.874037265777588 2.5685980319976807
872 10.542882919311523 7.875892639160156 9.001639366149902 3.4283158779144287 3.201622247695923 2.1160600185394287 1.8668768405914307 2.9888598918914795 2.7065374851226807
873 9.936251640319824 7.698363780975342 8.394071578979492 3.186066150665283 3.1507623195648193 2.149149179458618 2.2217259407043457 2.6761603355407715 2.6501166820526123
874 10.17734146118164 8.03429126739502 8.497248649597168 3.345691204071045 3.396221160888672 2.04703688621521 1.7095627784729004 2.8908731937408447 2.5753390789031982
875 10.489480018615723 7.799304485321045 8.777095794677734 3.457009792327881 3.085557699203491 2.210710287094116 1.7821013927459717 2.4956700801849365 2.604504108428955
876 10.543600082397461 7.814865589141846 8.735244750976563 3.432952404022217 3.1385655403137207 1.736046552658081 1.5635123252868652 2.359785556793213 2.4437851905822754
877 10.268754005432129 7.769112586975098 8.542896270751953 3.5653326511383057 3.1120312213897705 1.8457478284835815 1.7318241596221924 2.3222813606262207 2.6215429306030273
878 10.140968322753906 7.847145080566406 8.486417770385742 3.3390841484069824 2.8206629753112793 1.6095454692840576 1.49946928024292 2.711552858352661 2.6262547969818115
879 10.805609703063965 8.094651222229004 8.895263671875 3.3535873889923096 2.850839614868164 1.8060011863708496 1.7156391143798828 2.7073123455047607 2.5524790287017822
880 10.138448715209961 7.9133195877075195 8.258722305297852 3.1482088565826416 2.6793718338012695 1.760886549949646 1.5150729417800903 3.0823092460632324 2.8247296810150146
881 9.932525634765625 7.698853969573975 7.964768409729004 3.191901683807373 2.9808590412139893 2.096290349960327 1.50556480884552 3.1802098751068115 2.6582136154174805
882 9.970129013061523 7.700771808624268 8.184575080871582 3.2417595386505127 2.928618907928467 1.7877675294876099 1.7312378883361816 2.8775246143341064 2.628936529159546
883 9.797348022460938 7.7305426597595215 7.9236555099487305 3.280744791030884 2.7190964221954346 1.6365671157836914 2.3132171630859375 3.3208889961242676 2.4494569301605225
884 10.061178207397461 8.037941932678223 8.031347274780273 3.39949369430542 2.643508195877075 1.9069104194641113 1.8347018957138062 3.207982301712036 2.4171409606933594
885 9.938394546508789 7.901801586151123 7.8239545822143555 3.379209280014038 2.5399272441864014 1.7015750408172607 2.2479310035705566 3.2218031883239746 2.714332103729248
886 10.090227127075195 7.761210918426514 8.283648490905762 3.304694414138794 2.679403781890869 1.9600893259048462 2.0461273193359375 2.6984503269195557 2.508970022201538
887 10.113628387451172 7.63389778137207 8.3045072555542 3.1987040042877197 2.4494287967681885 1.873984456062317 1.9918147325515747 2.687594175338745 2.5321993827819824
888 10.09648609161377 7.502635955810547 8.185640335083008 3.2897231578826904 2.5128581523895264 2.2803289890289307 1.7859033346176147 2.624825954437256 2.5489182472229004
889 10.343430519104004 7.712381839752197 8.5947847366333 3.236940622329712 2.5103647708892822 1.9299466609954834 1.763442039489746 2.758082866668701 2.629221200942993
890 10.595558166503906 7.718840599060059 8.906384468078613 3.2350876331329346 2.580805778503418 1.9921761751174927 2.0468435287475586 2.693337917327881 2.4445226192474365
891 11.163124084472656 7.96046257019043 9.520942687988281 3.366605520248413 2.6969995498657227 1.8006302118301392 1.8121806383132935 3.0169637203216553 2.3730480670928955
892 11.462820053100586 8.077141761779785 9.733508110046387 3.4398021697998047 3.08959698677063 1.8391013145446777 1.789332389831543 3.6709814071655273 2.432438850402832
893 11.023953437805176 8.28046989440918 9.160320281982422 3.480914354324341 2.6706395149230957 1.8871124982833862 1.8727245330810547 3.7303295135498047 2.56071138381958
894 11.239723205566406 8.26359748840332 8.93058967590332 3.395315647125244 2.6064469814300537 2.949720621109009 1.7676959037780762 3.2057065963745117 2.2615671157836914
895 11.20671272277832 8.497492790222168 9.100152015686035 3.4493155479431152 2.9095869064331055 2.268911361694336 1.817697286605835 3.3345000743865967 2.404815196990967
896 10.559170722961426 8.270162582397461 8.402033805847168 3.339893102645874 2.900465488433838 1.9852771759033203 1.9508143663406372 3.2740283012390137 2.5016286373138428
897 10.690930366516113 8.175689697265625 8.809752464294434 3.400801658630371 2.795226573944092 2.65199875831604 1.9814796447753906 2.577420711517334 2.601369857788086
898 10.789657592773438 8.192095756530762 8.604043006896973 3.22145414352417 2.768237352371216 1.7476117610931396 1.6924283504486084 2.6836507320404053 2.4608919620513916
899 10.497525215148926 8.094504356384277 8.30755615234375 3.1036770343780518 2.7925570011138916 1.783931016921997 1.7484275102615356 3.117321729660034 2.6682958602905273
900 10.730989456176758 8.410624504089355 8.404261589050293 3.2968075275421143 2.9290993213653564 1.8388302326202393 2.00431489944458 3.506413221359253 2.560246229171753
901 10.430777549743652 8.142044067382813 8.398630142211914 3.4181275367736816 2.870326042175293 2.1323935985565186 1.5418781042099 3.5949840545654297 2.800422191619873
902 10.787108421325684 8.082377433776855 8.892216682434082 3.2463345527648926 2.9708216190338135 1.8507987260818481 1.6171696186065674 3.8328466415405273 2.657006025314331
903 11.270729064941406 8.199440956115723 9.08569622039795 3.101227283477783 2.6016438007354736 1.7396271228790283 1.2921538352966309 3.4790213108062744 2.729607582092285
904 11.069947242736816 8.23839282989502 8.839707374572754 3.1127350330352783 2.3800578117370605 2.1654725074768066 1.2557746171951294 3.890244960784912 2.5006959438323975
905 10.676169395446777 8.234278678894043 8.584197044372559 3.237903594970703 2.580867290496826 2.132091999053955 1.6477916240692139 3.8975791931152344 2.722928762435913
906 10.75534725189209 8.232527732849121 8.73597526550293 3.3671011924743652 2.8212387561798096 2.031271457672119 1.7170145511627197 3.717184543609619 2.764277935028076
907 10.39771556854248 8.050704956054688 8.337994575500488 3.1917104721069336 3.137596845626831 1.981841802597046 1.5220627784729004 3.413888692855835 2.731473684310913
908 10.593307495117188 7.938765048980713 8.826723098754883 3.1144003868103027 3.284940719604492 1.9453164339065552 1.1794861555099487 3.3730239868164063 2.741544723510742
909 10.99224853515625 8.25101089477539 8.94157600402832 3.2235894203186035 2.964519500732422 2.1598551273345947 1.3617337942123413 3.681880474090576 2.5679585933685303
910 11.00821304321289 8.256592750549316 9.243517875671387 3.342977523803711 2.9492027759552 2.548335075378418 1.4761600494384766 3.7716376781463623 2.677935838699341
911 11.222688674926758 8.340316772460938 9.608363151550293 3.3515379428863525 2.8493728637695313 2.2587785720825195 1.328078031539917 3.4998412132263184 2.490845203399658
912 10.811527252197266 8.01295280456543 9.028349876403809 3.257018566131592 2.7399749755859375 2.1362192630767822 1.3881443738937378 3.6636807918548584 2.7882871627807617
913 10.584321022033691 8.177446365356445 8.840299606323242 3.332319498062134 2.6727089881896973 2.2544806003570557 1.5559176206588745 3.707505941390991 2.7380714416503906
914 10.971625328063965 8.082261085510254 9.598834991455078 3.445918560028076 2.5259199142456055 2.392827033996582 1.381919503211975 3.7969119548797607 2.781019926071167
915 11.000385284423828 8.126324653625488 9.630916595458984 3.4683663845062256 2.4907596111297607 2.1530511379241943 1.2183431386947632 3.808384895324707 2.883397102355957
916 10.906012535095215 8.354697227478027 9.848297119140625 3.607165813446045 2.589956283569336 2.0724165439605713 1.4134835004806519 3.873527765274048 2.614809989929199
917 10.919363021850586 8.158646583557129 9.683863639831543 3.469564199447632 2.6792497634887695 1.952049970626831 1.2555910348892212 3.624267578125 2.746281385421753
918 10.475720405578613 8.206074714660645 9.137364387512207 3.502204656600952 2.5268359184265137 2.3898768424987793 2.114612579345703 3.265423059463501 2.869018077850342
919 10.774907112121582 8.317523002624512 9.68126106262207 3.6778252124786377 2.471954107284546 2.3732235431671143 1.5940101146697998 3.2621264457702637 2.857327938079834
920 10.256123542785645 8.168766021728516 9.462675094604492 3.3317787647247314 2.6516330242156982 2.345255136489868 1.9522346258163452 3.0672402381896973 2.3906543254852295
921 10.160849571228027 8.243592262268066 8.987815856933594 3.721024990081787 2.6119322776794434 2.175809621810913 1.6867620944976807 3.0066699981689453 2.692657947540283
922 10.096638679504395 8.199007987976074 9.129512786865234 3.555142879486084 2.6362905502319336 2.1368167400360107 2.0900821685791016 3.1243693828582764 2.811300277709961
923 10.058575630187988 8.284825325012207 9.031582832336426 3.523944616317749 2.478591203689575 2.253200054168701 2.0626862049102783 3.2705676555633545 2.7127957344055176
924 10.385875701904297 8.239748001098633 9.446953773498535 3.4761013984680176 2.554661273956299 2.2577011585235596 2.021374225616455 3.3410778045654297 2.7899181842803955
925 10.284012794494629 8.194483757019043 9.362343788146973 3.6801950931549072 2.8070437908172607 1.8023200035095215 2.027621269226074 3.7092032432556152 3.1567375659942627
926 9.815018653869629 8.392428398132324 8.688096046447754 3.4521799087524414 2.6542656421661377 1.786975622177124 1.801620364189148 3.417675256729126 2.9258251190185547
927 9.827780723571777 8.35856819152832 8.515196800231934 3.4441800117492676 2.6085398197174072 2.03230357170105 1.9413121938705444 3.524554967880249 2.78092360496521
928 9.470970153808594 8.254183769226074 8.242997169494629 3.4538180828094482 2.5666823387145996 2.005819797515869 1.7020550966262817 3.901104211807251 2.80734920501709
929 9.848535537719727 8.464720726013184 8.389053344726563 3.560358762741089 2.5072686672210693 2.008742332458496 2.2229390144348145 3.3654844760894775 2.9006965160369873
930 9.959232330322266 8.53909969329834 8.152704238891602 3.5234289169311523 2.4459192752838135 2.1206061840057373 2.678846836090088 3.076568126678467 2.9476571083068848
931 9.755548477172852 8.098943710327148 8.422431945800781 3.3113367557525635 2.4168927669525146 2.2434661388397217 2.081386089324951 3.304795503616333 2.658332109451294
932 9.58850383758545 8.392557144165039 8.04838752746582 3.419603109359741 2.335568428039551 2.1766350269317627 2.2047572135925293 3.311399221420288 2.815901756286621
933 8.964858055114746 8.2877836227417 7.341424942016602 3.492762804031372 2.3190574645996094 2.314725875854492 2.4005331993103027 2.8509275913238525 2.762906551361084
934 9.246148109436035 8.34665298461914 7.526653289794922 3.5491740703582764 2.4544851779937744 1.9589402675628662 2.494921922683716 3.169443368911743 2.8230996131896973
935 8.883825302124023 8.250480651855469 7.00549840927124 3.538120985031128 2.4174063205718994 2.0072460174560547 2.410083770751953 3.7039456367492676 2.676727294921875
936 8.970940589904785 8.28305435180664 7.198010444641113 3.4097611904144287 2.276029586791992 2.0159919261932373 2.431993007659912 3.4891602993011475 2.5290215015411377
937 9.209519386291504 8.294722557067871 7.649258613586426 3.5519349575042725 2.5559167861938477 2.237718343734741 2.398474931716919 3.797879219055176 2.272789239883423
938 9.255757331848145 8.389787673950195 7.4599456787109375 3.45540189743042 2.5843567848205566 2.0757367610931396 2.3395330905914307 3.6960530281066895 2.2596845626831055
939 9.306044578552246 8.482460975646973 7.593960762023926 3.5393505096435547 2.6232059001922607 2.5614826679229736 2.3717925548553467 3.70015025138855 2.4139106273651123
940 9.555760383605957 8.4679594039917 7.842779636383057 3.7479028701782227 2.8440299034118652 2.7657535076141357 2.467737913131714 3.709620237350464 2.522298812866211
941 9.643607139587402 8.460800170898438 7.908406734466553 3.7498903274536133 2.7270150184631348 2.1978771686553955 2.1342568397521973 3.829254627227783 2.485023021697998
942 9.633025169372559 8.759994506835938 8.022878646850586 3.8233678340911865 2.613333225250244 2.66420841217041 1.903446078300476 3.9517366886138916 2.736452341079712
943 9.941388130187988 8.577352523803711 8.535975456237793 3.8333396911621094 2.5960357189178467 2.2345707416534424 2.30334734916687 3.729933500289917 2.63253116607666
944 10.039278030395508 8.504396438598633 8.824532508850098 3.70412015914917 2.5028610229492188 1.9927390813827515 1.504728078842163 3.6845004558563232 2.4865992069244385
945 9.853767395019531 8.61358642578125 8.361308097839355 3.714357376098633 2.487347364425659 2.0625202655792236 1.8737179040908813 3.751891613006592 2.6640498638153076
946 9.84095287322998 8.468023300170898 8.442943572998047 3.5858078002929688 2.556657075881958 1.9277797937393188 2.059823989868164 3.9806175231933594 2.6959729194641113
947 9.678417205810547 8.242280006408691 8.021986961364746 3.3823344707489014 2.3305084705352783 2.081836462020874 2.4437415599823 3.693061113357544 2.539482355117798
948 9.719019889831543 8.393598556518555 8.273102760314941 3.55330491065979 2.2111611366271973 2.087970018386841 2.1519572734832764 3.470067262649536 2.5298171043395996
949 10.027624130249023 8.312257766723633 8.676368713378906 3.582901954650879 2.3329126834869385 1.9717403650283813 2.4999473094940186 3.532193183898926 2.544290542602539
950 9.686480522155762 8.247371673583984 8.252387046813965 3.3689119815826416 2.2081568241119385 1.8306231498718262 2.6280980110168457 3.2540009021759033 2.4310948848724365
951 10.052077293395996 8.535405158996582 8.443338394165039 3.6265292167663574 2.124248743057251 1.9557801485061646 2.675199508666992 3.6173336505889893 2.5612385272979736
952 9.807010650634766 8.336570739746094 8.537589073181152 3.3447561264038086 1.9977940320968628 2.0746524333953857 2.688850164413452 3.2760255336761475 2.5560171604156494
953 9.486777305603027 8.254796028137207 8.349510192871094 3.416210174560547 1.999232530593872 1.851503849029541 2.2810914516448975 3.12064266204834 2.5402677059173584
954 9.436202049255371 8.163865089416504 8.512042045593262 3.3129372596740723 1.9255008697509766 1.8814239501953125 2.5645997524261475 3.367804765701294 2.709007501602173
955 9.597375869750977 8.33022689819336 8.754563331604004 3.461367130279541 2.186556577682495 2.0884389877319336 2.4060471057891846 3.623830556869507 2.649688720703125
956 9.603240013122559 8.412830352783203 8.855446815490723 3.4732882976531982 2.1519086360931396 1.8433125019073486 2.8318309783935547 3.7583279609680176 2.5403659343719482
957 9.343490600585938 8.157240867614746 8.694887161254883 3.396066188812256 2.1373131275177 2.1254467964172363 2.674410581588745 3.749047040939331 2.5416860580444336
958 9.260355949401855 8.18704605102539 8.537067413330078 3.519629955291748 2.194521427154541 2.341775417327881 2.459771156311035 3.808121681213379 2.6356563568115234
959 9.206494331359863 8.145684242248535 8.310614585876465 3.423309326171875 2.2183964252471924 2.0268771648406982 2.701190948486328 3.46000599861145 2.5779902935028076
960 9.60038948059082 8.464739799499512 8.757942199707031 3.713167190551758 2.467134475708008 2.1744587421417236 1.794174075126648 3.6541199684143066 2.5638678073883057
961 9.390393257141113 8.40245246887207 8.428738594055176 3.3651680946350098 2.349822759628296 2.5120553970336914 2.6137747764587402 3.701568603515625 2.795496940612793
962 9.640762329101563 8.467562675476074 8.575654029846191 3.5903356075286865 2.367206335067749 2.7915821075439453 2.223238945007324 3.904787540435791 2.793405294418335
963 9.537035942077637 8.377999305725098 8.561807632446289 3.5615432262420654 2.3072454929351807 2.5628514289855957 2.1041769981384277 3.8070731163024902 2.856642007827759
964 9.6454496383667 8.327424049377441 8.705012321472168 3.7836408615112305 2.2146828174591064 2.877527952194214 2.413098096847534 3.5667779445648193 2.9053173065185547
965 9.788926124572754 8.56668758392334 8.649466514587402 4.038537979125977 2.313451051712036 2.5767228603363037 1.9994734525680542 3.378051280975342 2.8324711322784424
966 9.694477081298828 8.398438453674316 9.066767692565918 3.9058353900909424 2.389150619506836 2.453486442565918 2.0775504112243652 3.650390863418579 2.666076183319092
967 9.69657039642334 8.104594230651855 9.347461700439453 3.8628079891204834 2.3412649631500244 2.091874599456787 2.2028727531433105 3.7676048278808594 2.9241931438446045
968 9.719865798950195 8.302045822143555 9.16338062286377 3.74454927444458 2.5896992683410645 2.3648922443389893 2.2542853355407715 3.6811938285827637 2.7552571296691895
969 9.704907417297363 8.316761016845703 9.10796070098877 3.5957415103912354 2.545677661895752 2.1913654804229736 2.0744004249572754 3.587512731552124 2.7340474128723145
970 9.552008628845215 8.323403358459473 8.858535766601563 3.655130386352539 2.4432373046875 2.318559408187866 2.238736152648926 3.5239076614379883 2.6906590461730957
971 9.34762954711914 8.251818656921387 8.795564651489258 3.3552441596984863 2.4316444396972656 2.100104331970215 2.112011432647705 3.5521528720855713 2.696544647216797
972 9.392678260803223 8.154452323913574 8.948452949523926 3.5978338718414307 2.5894405841827393 2.160799264907837 2.152103900909424 3.3384363651275635 2.63352632522583
973 9.321106910705566 8.246841430664063 8.625115394592285 3.628394365310669 2.7181830406188965 2.2646548748016357 2.0896148681640625 3.5690906047821045 2.7045609951019287
974 9.535218238830566 8.061345100402832 9.142024993896484 3.567007303237915 2.663170576095581 2.0473861694335938 1.7984932661056519 3.5899252891540527 2.7151124477386475
975 9.479412078857422 8.16486930847168 8.973184585571289 3.5740983486175537 2.518172264099121 2.3735105991363525 2.0526437759399414 3.3612725734710693 2.520293712615967
976 9.368242263793945 8.16286849975586 8.671130180358887 3.564211130142212 2.3467044830322266 2.2181930541992188 2.1041676998138428 3.085256814956665 2.6029303073883057
977 9.455958366394043 8.076772689819336 8.90577220916748 3.562582015991211 2.4979007244110107 2.1975128650665283 1.9724277257919312 3.2009830474853516 2.577908754348755
978 9.348588943481445 8.047369003295898 8.727832794189453 3.37943172454834 2.6162829399108887 2.0543322563171387 1.941881775856018 3.482485294342041 2.4536144733428955
979 9.294026374816895 7.942558765411377 8.790153503417969 3.404573440551758 2.575289011001587 2.2087326049804688 1.9079822301864624 3.2038168907165527 2.652190923690796
980 9.52159595489502 8.269469261169434 8.882993698120117 3.5810511112213135 2.7282650470733643 2.400381326675415 1.9861756563186646 3.280625581741333 2.6508960723876953
981 9.282126426696777 8.19173526763916 8.670370101928711 3.624667167663574 2.7111244201660156 2.1501758098602295 1.7633380889892578 3.24222731590271 2.7180843353271484
982 9.508842468261719 8.321577072143555 8.726688385009766 3.592777729034424 2.84395170211792 2.5129380226135254 1.8448468446731567 3.290592908859253 2.6738674640655518
983 9.610312461853027 8.382654190063477 8.660041809082031 3.838650703430176 2.7795193195343018 2.143693447113037 2.273390293121338 3.409785509109497 2.7065813541412354
984 9.639649391174316 8.425396919250488 8.785961151123047 3.6414005756378174 2.783766269683838 2.1635589599609375 2.009289503097534 3.3265998363494873 2.941288709640503
985 9.628626823425293 8.197226524353027 8.51732349395752 3.508500576019287 2.8550503253936768 1.9322417974472046 2.1888997554779053 3.2187211513519287 2.5192477703094482
986 9.561594009399414 8.39576244354248 8.493826866149902 3.6214842796325684 2.7990283966064453 2.006930351257324 2.2629096508026123 3.2611935138702393 2.5281388759613037
987 9.825545310974121 8.292634963989258 9.057978630065918 3.5724427700042725 2.834165334701538 2.0810656547546387 2.2768378257751465 3.577684164047241 2.6306607723236084
988 9.648767471313477 8.089704513549805 8.877010345458984 3.4102916717529297 2.8341073989868164 2.1764159202575684 2.5452075004577637 3.41349196434021 2.447324514389038
989 9.381187438964844 8.03332233428955 8.754202842712402 3.46492338180542 2.728224515914917 2.046797513961792 2.1251580715179443 3.6731719970703125 2.4803354740142822
990 9.551959037780762 8.143545150756836 8.941110610961914 3.5149731636047363 2.763148307800293 1.9820895195007324 2.5042128562927246 3.3600804805755615 2.525425910949707
991 9.521869659423828 8.051872253417969 9.108877182006836 3.480154514312744 2.8001973628997803 1.8521816730499268 2.02348256111145 3.4085371494293213 2.4881093502044678
992 9.569296836853027 8.222319602966309 9.122110366821289 3.531615734100342 2.6776885986328125 2.1491870880126953 2.1089274883270264 3.2929439544677734 2.5612330436706543
993 9.565910339355469 8.250497817993164 9.174005508422852 3.718611717224121 2.8099400997161865 2.205739974975586 2.2470815181732178 3.4840199947357178 2.2446606159210205
994 9.748230934143066 8.551518440246582 9.224442481994629 3.9253969192504883 2.897947072982788 1.9759576320648193 2.2485013008117676 3.5259621143341064 2.3790245056152344
995 9.861385345458984 8.607024192810059 9.221321105957031 3.8349344730377197 2.8464856147766113 1.9339619874954224 2.213541030883789 3.7763733863830566 2.3166353702545166
996 9.650537490844727 8.158807754516602 9.14068603515625 3.461360216140747 2.5890629291534424 2.070744276046753 2.44477915763855 3.5161564350128174 2.5155019760131836
997 9.933183670043945 8.491686820983887 9.467472076416016 3.7192282676696777 2.6998631954193115 2.0983846187591553 2.1669821739196777 3.536306381225586 2.590940475463867
998 9.828935623168945 8.42286491394043 9.422780990600586 3.6568026542663574 2.6421525478363037 2.1405837535858154 2.4953386783599854 3.586940288543701 2.5366098880767822
999 9.940622329711914 8.502129554748535 9.458361625671387 3.850938081741333 2.6318440437316895 2.2320845127105713 2.5829789638519287 3.512727737426758 2.231152296066284
1000 9.834546089172363 8.38808822631836 9.378543853759766 3.804687738418579 2.617311954498291 1.7128876447677612 2.2535252571105957 3.539252519607544 2.51426100730896
1001 9.625954627990723 8.337031364440918 9.348475456237793 3.8666324615478516 2.5797176361083984 1.5747934579849243 2.447446346282959 3.365745782852173 2.334625720977783
1002 9.373244285583496 7.999951362609863 9.201534271240234 3.5876336097717285 2.5214602947235107 1.9898195266723633 2.431852102279663 3.1922061443328857 2.226318120956421
1003 9.543051719665527 8.372549057006836 9.260284423828125 3.754511594772339 2.4177205562591553 2.002525806427002 2.2169220447540283 3.259627342224121 2.4936740398406982
