# Supplementary material for: Complexes of vertebrate TMC1/2 and CIB2/3 proteins form hair-cell mechanotransduction cation channels
Source: eLife. 2025 Jan 8;12:RP89719. doi: 10.7554/eLife.89719 (PMC11709434; doi:10.7554/eLife.89719)
Supplement: Figure 8—figure supplement 1—source data 1. [file elife-89719-fig8-figsupp1-data1.zip › RMSD-4-hsTMC1-hsCIB2-CaMixed-mineq.dat]

0 0.0 0.0 0.0 0.0 0.0 0.0 0.0 0.0 0.0 0.0 0.0
1 0.19884948432445526 0.1978575736284256 0.18479767441749573 0.17169448733329773 0.17456203699111938 0.22045831382274628 0.21193937957286835 0.1646362990140915 0.1483537256717682 0.14915311336517334 0.15316736698150635
2 0.1948927342891693 0.19541744887828827 0.18182849884033203 0.17590399086475372 0.16326822340488434 0.2081604301929474 0.2091049700975418 0.15284796059131622 0.16902081668376923 0.1699342280626297 0.16969332098960876
3 0.19864581525325775 0.19552300870418549 0.18832461535930634 0.16227157413959503 0.17537304759025574 0.22168250381946564 0.20965836942195892 0.16992780566215515 0.16758184134960175 0.15806430578231812 0.1913863569498062
4 0.20325393974781036 0.20025566220283508 0.18811610341072083 0.16923049092292786 0.1743084043264389 0.23131218552589417 0.2209882289171219 0.1757999211549759 0.1432742029428482 0.16732876002788544 0.18171216547489166
5 0.20115485787391663 0.19452917575836182 0.19569967687129974 0.17779941856861115 0.18295057117938995 0.22128301858901978 0.20684604346752167 0.1691368818283081 0.16779202222824097 0.14877954125404358 0.1796143800020218
6 0.1751212328672409 0.16756564378738403 0.1704971343278885 0.1535734236240387 0.16197076439857483 0.1922711431980133 0.19068290293216705 0.12121571600437164 0.14030349254608154 0.1509608030319214 0.1347889006137848
7 0.188153937458992 0.181073397397995 0.18368594348430634 0.16797767579555511 0.17446330189704895 0.1994515359401703 0.20498481392860413 0.17070379853248596 0.16496893763542175 0.16283664107322693 0.15288297832012177
8 0.1855880618095398 0.18090425431728363 0.17857007682323456 0.17423425614833832 0.1708335280418396 0.20849624276161194 0.19343526661396027 0.1575348973274231 0.16362658143043518 0.16206954419612885 0.1730114221572876
9 0.1877642571926117 0.18292976915836334 0.18562360107898712 0.16834807395935059 0.17920662462711334 0.19600003957748413 0.19685982167720795 0.17946738004684448 0.18027271330356598 0.16091381013393402 0.1676902174949646
10 0.1852412223815918 0.18595954775810242 0.17772671580314636 0.17726364731788635 0.1701442450284958 0.1955505609512329 0.1920108199119568 0.1616273671388626 0.1483076810836792 0.16580680012702942 0.186994269490242
11 0.582119345664978 0.5525578856468201 0.5828759074211121 0.5092624425888062 0.5580939054489136 0.5725048780441284 0.5647475123405457 0.3660658597946167 0.5500689148902893 0.37163063883781433 0.3465661108493805
12 1.5400209426879883 1.4832732677459717 1.609426498413086 1.0159010887145996 1.0971968173980713 0.9824628233909607 0.9894660711288452 0.8793776035308838 1.115328311920166 0.5725281834602356 0.6839216351509094
13 1.7377883195877075 1.6286725997924805 1.766377568244934 1.1792203187942505 1.199259638786316 1.1828862428665161 0.9663589000701904 0.7470017671585083 1.380630612373352 0.6156238317489624 0.6678757667541504
14 2.0380399227142334 2.030708074569702 1.8789496421813965 1.2891600131988525 1.2952731847763062 1.6149911880493164 0.9536994099617004 1.0870248079299927 1.250936508178711 0.7922313809394836 0.5592866539955139
15 1.959458589553833 1.8768073320388794 1.9416396617889404 1.1502641439437866 1.3884559869766235 1.5292987823486328 1.0257749557495117 0.907075822353363 1.3736211061477661 0.854486882686615 0.5850508809089661
16 2.5699079036712646 2.0709261894226074 2.994462490081787 1.1924272775650024 1.6286157369613647 2.1067118644714355 1.5163830518722534 1.1426295042037964 1.5651524066925049 0.5513170957565308 0.6491149663925171
17 2.7095160484313965 2.3393447399139404 3.1175966262817383 1.2700973749160767 1.4009817838668823 1.8535089492797852 1.421595811843872 1.4155423641204834 1.5607542991638184 0.6518653631210327 0.6285427808761597
18 2.7200613021850586 2.1925721168518066 3.048090934753418 1.3613260984420776 1.400763750076294 1.884639859199524 1.6531927585601807 0.7604992389678955 0.9919853210449219 0.6490479707717896 0.7175996899604797
19 3.03845477104187 2.5730080604553223 3.412091016769409 1.2456926107406616 1.4946048259735107 1.6159859895706177 1.3927464485168457 1.305008053779602 0.7600634098052979 0.5853947401046753 0.6630737781524658
20 2.942270517349243 2.4257702827453613 3.384486436843872 1.1642765998840332 1.826317548751831 1.4745512008666992 1.4453719854354858 1.3704360723495483 0.7863807678222656 0.6411338448524475 0.5894080400466919
21 3.1244325637817383 2.573486566543579 3.421172857284546 1.2513140439987183 1.5561619997024536 1.8418573141098022 1.7053108215332031 1.0622211694717407 0.8282753825187683 0.598372220993042 0.7609350681304932
22 3.058856964111328 2.210049867630005 3.3006670475006104 1.2711938619613647 1.5800622701644897 1.7233227491378784 1.3259083032608032 1.4543342590332031 0.9209803938865662 0.561003565788269 0.9048303365707397
23 3.2242419719696045 2.187403917312622 3.706425905227661 1.3529260158538818 2.0257911682128906 1.7605900764465332 1.6644166707992554 0.6820968985557556 1.2027082443237305 0.5660465359687805 0.8353492021560669
24 3.1830503940582275 2.5968692302703857 3.4724624156951904 1.4702974557876587 1.9724316596984863 1.6537797451019287 1.509711742401123 0.7314628958702087 1.566215991973877 0.6463470458984375 0.8254622220993042
25 3.4328219890594482 2.699491500854492 3.746951103210449 1.5024906396865845 2.1305480003356934 1.9882326126098633 1.6857990026474 0.9448243975639343 1.2125375270843506 0.6910390853881836 0.6343726515769958
26 3.5986075401306152 2.501504898071289 4.084941864013672 1.4888511896133423 1.8566205501556396 2.1497201919555664 1.829216718673706 0.6406539082527161 1.0543864965438843 0.8491575717926025 0.519932746887207
27 3.9997494220733643 2.9780445098876953 4.441436290740967 1.5954527854919434 1.423784613609314 2.070005178451538 1.9154045581817627 0.9167442917823792 2.4902045726776123 0.6736403703689575 0.6723390221595764
28 4.1540350914001465 2.9098362922668457 4.984325408935547 1.5785503387451172 1.6565147638320923 2.1692447662353516 1.7799198627471924 1.05365788936615 1.7618505954742432 0.7805169820785522 0.6209896206855774
29 4.339940071105957 3.0974698066711426 4.723143577575684 1.4565601348876953 1.4223438501358032 1.9139765501022339 1.5013277530670166 1.231669545173645 1.288050889968872 0.9654990434646606 0.5971313714981079
30 4.511835098266602 2.8093297481536865 5.130958557128906 1.5880210399627686 1.643328070640564 2.0562970638275146 2.2656304836273193 0.5870854258537292 1.5820186138153076 1.1039079427719116 0.5010650753974915
31 4.693358421325684 3.1199300289154053 5.247786045074463 1.6722115278244019 1.8097171783447266 1.9574087858200073 2.1922643184661865 0.7355238199234009 1.5049360990524292 1.1025774478912354 0.5370171070098877
32 4.368522644042969 2.662688970565796 4.9837236404418945 1.3565040826797485 1.5993592739105225 1.8870595693588257 1.7548420429229736 1.15519118309021 1.3849585056304932 0.6288290619850159 0.6876373887062073
33 4.9546661376953125 3.0601136684417725 5.075469970703125 1.5405197143554688 1.3650087118148804 1.8052657842636108 2.105349540710449 1.0560951232910156 1.311272144317627 0.8860665559768677 0.700539767742157
34 4.916342258453369 3.012852907180786 5.231083393096924 1.4387339353561401 1.6731404066085815 1.9259631633758545 1.7543153762817383 1.2097761631011963 1.2787795066833496 0.8927395939826965 0.5841788649559021
35 4.717655658721924 2.928851842880249 5.09429931640625 1.4745659828186035 1.5712347030639648 2.199084758758545 1.5687388181686401 0.7500035762786865 1.1486477851867676 0.9683719873428345 0.6635441184043884
36 4.305254936218262 2.665308713912964 4.723433017730713 1.5319253206253052 1.540534496307373 2.0541131496429443 1.731205940246582 0.8395028710365295 1.0633753538131714 0.7428982257843018 0.5281288027763367
37 4.248926162719727 2.7732558250427246 4.668875694274902 1.6676223278045654 1.614131212234497 1.8101706504821777 1.5987472534179688 0.9809819459915161 1.6273839473724365 0.6685592532157898 0.8575686812400818
38 4.205860137939453 2.707749128341675 4.442364692687988 1.4523035287857056 1.7450075149536133 1.9600796699523926 1.8963768482208252 0.9861758351325989 1.3813910484313965 0.6772058010101318 0.5811612010002136
39 4.2167768478393555 2.712858200073242 4.463813304901123 1.4405930042266846 1.7560665607452393 1.9125053882598877 1.906575083732605 0.5483949184417725 1.356029987335205 0.6969079971313477 0.6111499071121216
40 4.329033374786377 2.939697504043579 4.47771692276001 1.3476272821426392 1.7152330875396729 2.0424280166625977 1.9479835033416748 0.8757776618003845 1.5023283958435059 0.9145230054855347 0.7225212454795837
41 4.122109413146973 2.8065435886383057 4.275028705596924 1.4515857696533203 1.6133977174758911 1.9262092113494873 1.8378804922103882 0.8672134280204773 1.3512206077575684 0.6834942102432251 0.7080469727516174
42 4.3320536613464355 2.9762940406799316 4.543454170227051 1.6292264461517334 1.602193832397461 2.08398699760437 2.3436601161956787 0.9616566896438599 1.4446930885314941 0.6427820324897766 0.6193829774856567
43 4.09119176864624 2.9470815658569336 4.0549635887146 1.5280604362487793 1.666167974472046 1.9782878160476685 2.0952417850494385 0.8538373708724976 0.8184720873832703 0.7246871590614319 0.6433588862419128
44 3.9874844551086426 3.1539418697357178 3.8472254276275635 1.275173306465149 1.6286693811416626 2.2572755813598633 2.067208766937256 0.8467666506767273 1.3238157033920288 0.7369893193244934 0.7291344404220581
45 4.233807563781738 3.308030843734741 3.948044776916504 1.5482759475708008 1.8159127235412598 2.244259834289551 1.9103742837905884 0.7829038500785828 0.9585386514663696 0.7435469627380371 0.5798847079277039
46 4.157507419586182 3.1669349670410156 4.158832550048828 1.5165197849273682 1.9053505659103394 2.121385097503662 1.8545106649398804 1.3474243879318237 1.6964952945709229 0.7023680210113525 0.6995949149131775
47 4.2264790534973145 3.0559041500091553 4.299862861633301 1.4376134872436523 2.0283381938934326 2.166785955429077 1.9647406339645386 1.1705583333969116 1.2219606637954712 0.6301959156990051 0.7303681969642639
48 4.2203049659729 3.018148899078369 4.306019306182861 1.58200204372406 1.6773422956466675 2.125284194946289 1.8653463125228882 0.9810394048690796 1.3798401355743408 0.6826949715614319 0.9065638184547424
49 4.251159191131592 2.9537949562072754 4.456290245056152 1.3601895570755005 1.7498968839645386 2.2194132804870605 1.6804383993148804 0.8601991534233093 2.284539222717285 0.5648605823516846 0.726054847240448
50 4.323202133178711 3.204941749572754 4.3094868659973145 1.3505778312683105 1.5993791818618774 2.246415615081787 1.5060272216796875 0.8949955105781555 1.5722858905792236 0.7009575963020325 0.8027451038360596
51 4.363641738891602 3.1139538288116455 4.3964080810546875 1.2820909023284912 1.865854263305664 2.411492347717285 1.5961644649505615 1.181918978691101 0.8763616681098938 0.6402890086174011 0.6385753750801086
52 4.335717678070068 3.0270798206329346 4.511150360107422 1.3620599508285522 1.8426055908203125 2.326638698577881 1.914426565170288 1.0910564661026 1.0060265064239502 0.6545031666755676 0.6267291903495789
53 3.8914401531219482 3.0318939685821533 3.7538723945617676 1.6173388957977295 1.8322685956954956 2.3165900707244873 1.3912197351455688 1.3425419330596924 1.139352560043335 0.5467903017997742 0.6271035671234131
54 3.860630512237549 3.043013095855713 3.7417774200439453 1.58634352684021 1.721912145614624 2.2683534622192383 1.4143751859664917 0.877066969871521 1.0019993782043457 0.47503986954689026 0.7290797829627991
55 4.43108606338501 3.3741631507873535 4.1786603927612305 1.5056233406066895 1.851749300956726 2.2378311157226563 1.7246479988098145 0.9506767988204956 1.1410619020462036 0.5882779359817505 0.6226024031639099
56 4.167637348175049 3.420987606048584 3.9992587566375732 1.5605177879333496 1.8392748832702637 2.249497413635254 1.7459161281585693 0.8322645425796509 1.392642617225647 0.5279375314712524 0.6413271427154541
57 4.234172821044922 3.4340152740478516 4.024614334106445 1.7082220315933228 1.779414415359497 2.339637279510498 1.6155601739883423 0.9590525031089783 1.1411645412445068 0.7549548149108887 0.5699332356452942
58 4.256222248077393 3.734981060028076 4.1280107498168945 1.7165791988372803 1.824379801750183 2.058969497680664 1.9956735372543335 0.8509438633918762 0.8031613826751709 0.6560660600662231 0.656578540802002
59 3.9503226280212402 3.279096841812134 4.234067916870117 1.521195411682129 1.7320564985275269 1.8751049041748047 2.029736042022705 0.6956815123558044 1.4756282567977905 0.5769128203392029 0.47432106733322144
60 3.861163854598999 3.5622010231018066 3.6982038021087646 1.7479443550109863 1.5419615507125854 2.1376030445098877 1.7520406246185303 0.6702773571014404 1.2374684810638428 0.6722343564033508 0.5603877902030945
61 4.099905014038086 3.296043634414673 4.148964881896973 1.5299683809280396 1.7626436948776245 2.249495506286621 1.2836008071899414 0.7031247615814209 1.368375539779663 0.5998798608779907 0.6231743097305298
62 4.3142571449279785 3.3236687183380127 4.513641834259033 2.0276553630828857 1.8720667362213135 2.2062103748321533 2.101576566696167 0.9023153781890869 0.9347847104072571 0.4928167462348938 0.6892704963684082
63 4.1048712730407715 3.129911422729492 4.208002090454102 1.8874099254608154 1.7946454286575317 2.195390462875366 1.7140170335769653 0.6663388609886169 0.9480018019676208 0.5705509781837463 0.5260373950004578
64 4.15389347076416 3.3640782833099365 4.247158527374268 1.9749573469161987 1.8739479780197144 1.9214560985565186 1.5287683010101318 0.8180438876152039 0.8840748071670532 0.5881530046463013 0.7435612082481384
65 3.9891750812530518 3.663738250732422 3.7717878818511963 2.0366718769073486 1.7054901123046875 2.080012559890747 1.3982771635055542 0.8441756963729858 0.9091840386390686 0.6050170660018921 0.49947500228881836
66 3.9681379795074463 3.5630404949188232 3.842266321182251 2.0558226108551025 1.8054800033569336 1.8577150106430054 1.5417605638504028 0.8795056939125061 0.7062795162200928 0.5724783539772034 0.6766005158424377
67 4.005423545837402 3.7457621097564697 3.707709550857544 1.9145383834838867 1.917738914489746 2.0655369758605957 1.4363670349121094 1.1649961471557617 1.2025560140609741 0.6992617249488831 0.5985923409461975
68 4.1234612464904785 3.7996346950531006 4.105067253112793 1.6280269622802734 1.7382608652114868 1.95081627368927 1.4063360691070557 0.7395704388618469 1.245204210281372 0.6180036664009094 0.42310386896133423
69 3.8830811977386475 3.800940752029419 3.7120888233184814 2.1790542602539063 1.4786427021026611 1.934168815612793 1.5030001401901245 1.074137806892395 1.0591981410980225 0.7424942851066589 0.49494627118110657
70 4.131184101104736 3.7662241458892822 4.202638626098633 2.1536507606506348 1.7585539817810059 2.056715726852417 1.6629247665405273 0.9303194880485535 1.056294560432434 0.6333630681037903 0.4648509919643402
71 4.123654365539551 3.7041361331939697 4.133269786834717 2.1234452724456787 1.8035802841186523 1.9057856798171997 1.2433607578277588 0.8779138922691345 1.0030834674835205 0.6781962513923645 0.5470126867294312
72 4.081691265106201 3.898810386657715 4.054133892059326 2.2735962867736816 1.8588100671768188 2.053973436355591 1.3300635814666748 0.569132387638092 1.403450608253479 0.5980786085128784 0.4567844569683075
73 4.163760662078857 3.8783059120178223 4.098479270935059 2.139723300933838 1.7234649658203125 2.0773634910583496 1.2351425886154175 0.683761477470398 1.66288161277771 0.565697431564331 0.47430485486984253
74 3.867691993713379 3.430530071258545 4.029299259185791 1.7475160360336304 1.8443535566329956 2.0268869400024414 1.4669862985610962 0.6056320071220398 1.5021578073501587 0.6297602653503418 0.5900655388832092
75 3.9179677963256836 3.6878445148468018 3.94559907913208 1.9553883075714111 1.736892580986023 2.0749130249023438 1.6545242071151733 0.8183844089508057 1.0741537809371948 0.6608605980873108 0.4996381402015686
76 3.7186179161071777 3.4082906246185303 3.9098894596099854 1.962663173675537 1.7050118446350098 1.994613528251648 1.805425763130188 0.9772880673408508 0.9517983794212341 0.546978771686554 0.4798714518547058
77 3.8502674102783203 3.5757596492767334 3.7388534545898438 1.9446581602096558 1.4335875511169434 1.835856556892395 1.962130069732666 0.6827025413513184 0.9255956411361694 0.6689629554748535 0.4290403723716736
78 3.797647476196289 3.6550192832946777 3.548306465148926 1.880824089050293 1.6028971672058105 1.980095624923706 1.4127470254898071 0.7930431365966797 1.2970337867736816 0.754494845867157 0.5043988823890686
79 3.871957540512085 3.5873119831085205 3.8884928226470947 1.6352341175079346 1.7641358375549316 1.8326761722564697 1.6425034999847412 0.8679884076118469 1.1143463850021362 0.5654316544532776 0.723074197769165
80 3.8113718032836914 3.305964708328247 4.022469997406006 1.905909776687622 1.7357021570205688 2.0743653774261475 1.6737351417541504 0.9051880836486816 1.7264257669448853 0.5772897601127625 0.7282961010932922
81 3.802680730819702 3.627114772796631 3.7404122352600098 2.2044076919555664 1.5717453956604004 2.043325424194336 1.657646894454956 0.5893964767456055 1.1496288776397705 0.7744050621986389 0.590275764465332
82 3.935365915298462 3.3076257705688477 4.376941680908203 1.9829723834991455 1.762986421585083 1.5587905645370483 1.65016508102417 0.7787110209465027 1.3137108087539673 0.7960438132286072 0.6130883693695068
83 4.130990028381348 3.5063107013702393 4.426441192626953 2.1832826137542725 1.5116180181503296 1.8729504346847534 1.74280846118927 0.7626127600669861 1.3607454299926758 0.6800632476806641 0.6679449677467346
84 3.7751760482788086 3.33101749420166 4.052771091461182 1.9499675035476685 1.6792757511138916 1.914858341217041 1.5680044889450073 0.6701459884643555 1.3577042818069458 0.6565747261047363 0.5603740811347961
85 3.7758259773254395 3.456460475921631 4.016533374786377 1.9771431684494019 1.5084099769592285 1.807090163230896 1.5961995124816895 0.6493704319000244 1.2423654794692993 0.5866060853004456 0.505770206451416
86 3.802610158920288 3.3462154865264893 4.075923442840576 2.0964620113372803 1.4992467164993286 1.7825367450714111 1.6956294775009155 0.47333085536956787 1.200933575630188 0.6854090690612793 0.7183293700218201
87 4.061279773712158 3.770674705505371 4.188781261444092 2.2686047554016113 1.5714284181594849 1.3475581407546997 1.581154227256775 0.791007399559021 1.1903913021087646 0.665159285068512 0.7044035792350769
88 4.110245227813721 3.6160223484039307 4.097364902496338 2.0567917823791504 1.7031092643737793 1.8720101118087769 1.4619535207748413 0.80869460105896 1.2912013530731201 0.6118251085281372 0.7692902088165283
89 3.9098548889160156 3.5274951457977295 4.131258010864258 2.0685689449310303 1.697799801826477 1.7627618312835693 1.381201982498169 0.948178231716156 0.945480227470398 0.6603707075119019 0.7600147724151611
90 4.053591728210449 3.744765520095825 4.05998420715332 1.9804314374923706 1.5008008480072021 1.8649108409881592 1.8799225091934204 0.7863507270812988 1.7410858869552612 0.7183266878128052 0.709667444229126
91 3.986269474029541 3.619102716445923 4.085583686828613 1.7069092988967896 1.598090648651123 2.107884645462036 1.6504950523376465 0.8283329010009766 1.4745897054672241 0.7311123013496399 0.5074470043182373
92 3.8050053119659424 3.50807523727417 3.8744969367980957 1.7799983024597168 1.8461326360702515 1.6158907413482666 1.5500048398971558 0.6260537505149841 1.2414361238479614 0.762133777141571 0.5822709202766418
93 3.758776903152466 3.5435495376586914 3.732346534729004 1.8104352951049805 1.7583733797073364 1.4818254709243774 1.5054888725280762 0.8249576687812805 1.387453556060791 0.6441521048545837 0.5160934925079346
94 3.7531754970550537 3.427635908126831 3.8503379821777344 1.7248961925506592 1.6190719604492188 1.7442504167556763 1.6615103483200073 0.7997235059738159 1.5655766725540161 0.6208559274673462 0.4471009373664856
95 4.21874475479126 3.8034346103668213 4.343040466308594 2.076537609100342 1.8614991903305054 1.9290522336959839 1.488774299621582 0.790824294090271 1.2697876691818237 0.7812698483467102 0.43250977993011475
96 4.22536563873291 4.093396186828613 4.293100833892822 2.1451830863952637 1.9698288440704346 1.950093388557434 1.194169282913208 1.1274141073226929 1.4536539316177368 0.6133456826210022 0.6025267243385315
97 4.043848991394043 3.6895453929901123 4.164019584655762 2.1073780059814453 1.7266249656677246 1.8333749771118164 1.3374606370925903 0.6882100105285645 1.2773520946502686 0.6470413208007813 0.7232691049575806
98 4.176309585571289 3.6296629905700684 4.11706018447876 2.1066415309906006 1.9359427690505981 1.792340874671936 1.3950873613357544 0.9408168792724609 1.6441717147827148 0.7950055003166199 0.6442321538925171
99 4.095296859741211 3.291078567504883 4.52260160446167 1.7311385869979858 1.764559030532837 1.9949278831481934 1.44798743724823 0.7974406480789185 1.957324743270874 0.7137255072593689 0.6434451937675476
100 4.056721210479736 3.6212968826293945 4.269975185394287 1.951461672782898 1.7318474054336548 1.9369940757751465 1.5028914213180542 0.835680365562439 1.3489484786987305 0.6749613285064697 0.6116524934768677
101 4.061938285827637 4.006930351257324 4.090023040771484 2.103001832962036 1.8329441547393799 1.9177932739257813 1.3804560899734497 0.914114236831665 1.686753511428833 0.73145991563797 0.7104093432426453
102 4.08648681640625 3.7798855304718018 4.285206317901611 2.0988667011260986 1.8756648302078247 1.9804608821868896 1.5940853357315063 0.7931442856788635 1.5075031518936157 0.6181846857070923 0.7083037495613098
103 3.924206256866455 3.5433177947998047 4.159421920776367 1.7116540670394897 1.8438578844070435 2.036952495574951 1.6730372905731201 0.964103639125824 1.0883747339248657 0.6948935389518738 0.6978941559791565
104 4.096651077270508 3.476749897003174 4.536776542663574 1.6907422542572021 1.915472149848938 1.7904750108718872 1.6729543209075928 1.5047563314437866 1.2013671398162842 0.6092363595962524 0.8237534165382385
105 4.640615463256836 3.776216506958008 5.03779411315918 2.2255990505218506 2.0593340396881104 2.195469856262207 1.8141266107559204 1.1237115859985352 1.5813337564468384 0.6802743673324585 0.6775334477424622
106 4.586916446685791 3.6786742210388184 4.896230220794678 2.2209420204162598 1.8272604942321777 2.357156753540039 2.13885235786438 0.9699965119361877 1.6484272480010986 0.6760033965110779 0.7180806398391724
107 4.3762969970703125 3.646252155303955 4.65767765045166 2.0272176265716553 1.8757014274597168 2.275637149810791 1.758662462234497 0.9214825630187988 1.6254674196243286 0.651981770992279 0.6668928265571594
108 4.4197163581848145 3.6741011142730713 4.6519269943237305 1.8302280902862549 1.991592526435852 2.056934118270874 1.8285677433013916 0.9243316650390625 2.024465799331665 0.7283505201339722 0.5950202345848083
109 4.486158847808838 4.017943859100342 4.579378128051758 1.918797254562378 1.7975106239318848 1.939923644065857 1.6344332695007324 1.1375192403793335 1.3797175884246826 0.5444345474243164 0.7523159384727478
110 4.460900783538818 4.213822364807129 4.493352890014648 1.9955419301986694 2.0162148475646973 2.2411677837371826 1.4531270265579224 1.173902153968811 1.142554521560669 0.630518913269043 0.6388154029846191
111 4.423251152038574 4.334269046783447 4.347495079040527 2.4280338287353516 1.996579885482788 2.128793716430664 1.646420955657959 1.2002699375152588 1.2396905422210693 0.6819866895675659 0.6910005807876587
112 4.323200225830078 3.9344141483306885 4.424471855163574 2.0958499908447266 1.8238945007324219 2.1206393241882324 1.6650409698486328 0.923776388168335 1.3868694305419922 0.4674590229988098 0.6213080286979675
113 4.146450042724609 3.6801810264587402 4.447072982788086 1.9675582647323608 1.7910784482955933 2.0226855278015137 1.5787975788116455 0.9338607788085938 1.8429195880889893 0.5429215431213379 0.6643958687782288
114 4.178092956542969 3.442474603652954 4.374168395996094 1.8015621900558472 1.8932592868804932 2.0193142890930176 1.7886990308761597 0.727185845375061 1.477880597114563 0.614032506942749 0.5517324805259705
115 4.208782196044922 3.9401190280914307 4.272162914276123 2.100018262863159 1.959118127822876 2.1436805725097656 1.7839139699935913 1.1377770900726318 1.481992244720459 0.6668297052383423 0.7043593525886536
116 4.531993389129639 4.130529880523682 4.706701755523682 2.2507660388946533 1.9642959833145142 1.9876859188079834 2.023172378540039 1.1775400638580322 1.935322642326355 0.8088551759719849 0.6627659201622009
117 4.647842884063721 4.249590873718262 4.812298774719238 2.5375051498413086 1.8901242017745972 2.142897367477417 2.013277530670166 1.4407696723937988 1.2595045566558838 0.7544733285903931 0.5834910869598389
118 4.519741058349609 4.0758771896362305 4.598316192626953 2.3876888751983643 1.6604138612747192 2.302953004837036 1.576433777809143 1.001110553741455 1.7098287343978882 0.7648817896842957 0.6222324967384338
119 4.5855512619018555 4.082518100738525 4.6202545166015625 2.0173444747924805 1.538238525390625 2.1440823078155518 1.7220956087112427 0.9127711057662964 1.2484291791915894 0.8080175518989563 0.620948076248169
120 4.322050094604492 3.6856284141540527 4.350529193878174 1.821715235710144 1.584992527961731 2.040747880935669 1.751406192779541 1.1859800815582275 1.5669333934783936 0.7838174104690552 0.7118896842002869
121 4.035616874694824 3.739189386367798 3.8816564083099365 1.870343565940857 1.577596664428711 1.9616459608078003 1.6089078187942505 0.8019969463348389 1.084420919418335 0.7075038552284241 0.5974780321121216
122 3.7313232421875 3.411137580871582 3.7039077281951904 2.0862648487091064 1.6094917058944702 2.1408679485321045 1.6890252828598022 0.8639833331108093 1.180318832397461 0.6193825006484985 0.6409217715263367
123 4.031530380249023 3.764866590499878 3.9771480560302734 2.31856107711792 1.618593692779541 2.0616772174835205 1.9319632053375244 0.7695202231407166 0.9991968870162964 0.814584493637085 0.7237955331802368
124 4.184831619262695 3.8014566898345947 4.038344383239746 2.3557376861572266 1.6111657619476318 2.16084885597229 1.5655018091201782 0.839410662651062 1.1249125003814697 0.6064375638961792 0.5805714726448059
125 4.2909979820251465 4.01552152633667 3.8561007976531982 2.3323493003845215 1.6137666702270508 2.115694761276245 1.4561115503311157 0.7448168396949768 1.1835616827011108 0.5684009194374084 0.5971772074699402
126 4.624486923217773 4.095761775970459 4.463230609893799 2.338130474090576 1.8143848180770874 2.2944138050079346 1.71958589553833 1.5576375722885132 1.4330562353134155 0.6416832804679871 0.5467311143875122
127 4.197481632232666 3.508530616760254 4.1421098709106445 1.8484978675842285 1.9505878686904907 2.118839979171753 1.4401906728744507 1.1570261716842651 1.465638279914856 0.6012031435966492 0.6475551724433899
128 4.39627742767334 3.444495916366577 4.513460159301758 1.4874253273010254 1.9888347387313843 2.039651870727539 1.591965675354004 1.1020768880844116 1.3970305919647217 0.698197603225708 0.6312742829322815
129 4.514385223388672 3.6913723945617676 4.314116477966309 1.6848211288452148 1.9134577512741089 2.2039337158203125 1.4684662818908691 1.882398009300232 1.6645886898040771 0.5790330767631531 0.6088594794273376
130 4.792448997497559 3.8055734634399414 4.794192790985107 1.6357859373092651 1.8831707239151 2.0899531841278076 1.6194446086883545 1.4183080196380615 1.6360327005386353 0.6296523213386536 0.7902867197990417
131 4.289064884185791 3.441272258758545 4.34624719619751 1.3820488452911377 1.7020678520202637 1.9797399044036865 1.3580621480941772 1.1607319116592407 1.3248035907745361 0.5324735641479492 0.7608401775360107
132 4.228353023529053 3.3689966201782227 4.388985633850098 1.3589237928390503 1.7146973609924316 1.9400005340576172 1.5802890062332153 1.0082926750183105 1.1284693479537964 0.6253458261489868 0.5774783492088318
133 4.210015773773193 3.2075107097625732 4.54088020324707 1.3033747673034668 1.9176793098449707 1.991898536682129 1.9733028411865234 1.196000337600708 1.0382838249206543 0.7165607213973999 0.6647680997848511
134 4.36337423324585 3.367083787918091 4.476186752319336 1.4650118350982666 1.902795433998108 1.995163917541504 1.671929955482483 0.9699781537055969 1.2887533903121948 0.8120495676994324 0.8005564212799072
135 4.148238182067871 3.01850962638855 4.376522064208984 1.1828194856643677 1.7581974267959595 2.0770463943481445 1.2501264810562134 0.9533933997154236 1.1412162780761719 0.5614088773727417 0.556522011756897
136 4.176661491394043 3.0873849391937256 4.2892842292785645 1.4648975133895874 1.6766085624694824 2.1419060230255127 1.21333646774292 0.8048986792564392 1.078946828842163 0.7117866277694702 0.6059280037879944
137 3.9791078567504883 3.1837575435638428 4.257437229156494 1.3936512470245361 1.8296445608139038 2.1211395263671875 1.1480140686035156 0.8844847679138184 1.0958162546157837 0.620464026927948 0.6474054455757141
138 4.115302085876465 3.3420777320861816 4.252720832824707 1.4594271183013916 1.694662094116211 2.087053060531616 1.294190764427185 1.0650160312652588 1.2786948680877686 0.5959939956665039 0.599107563495636
139 4.3197784423828125 3.351634979248047 4.311899185180664 1.361593246459961 1.5678445100784302 1.9637243747711182 1.6062694787979126 1.128318190574646 0.8252759575843811 0.5492338538169861 0.5838595032691956
140 4.269698143005371 3.484670639038086 4.394530773162842 1.5813504457473755 1.674194574356079 2.065753936767578 1.2219730615615845 1.2069463729858398 1.171779751777649 0.691749095916748 0.5307947993278503
141 4.207214832305908 3.10295033454895 4.486092567443848 1.5715882778167725 1.8659504652023315 1.9561688899993896 1.03910493850708 1.1083736419677734 1.5911353826522827 0.7267069220542908 0.6897069215774536
142 4.121237754821777 3.5321085453033447 4.165565013885498 1.9719690084457397 1.60695219039917 2.045882225036621 1.3729370832443237 1.057386040687561 1.217010498046875 0.7442460656166077 0.6547765135765076
143 4.131134986877441 3.183607339859009 4.448015213012695 2.003570318222046 1.6736814975738525 1.9767757654190063 1.2947263717651367 1.0576553344726563 1.5255191326141357 0.642270028591156 0.6575707197189331
144 4.106692790985107 3.2446911334991455 4.319787979125977 1.7733689546585083 1.7614613771438599 2.2004570960998535 1.3414947986602783 1.0401263236999512 1.3008850812911987 0.6067566275596619 0.6640252470970154
145 4.285803318023682 3.3168880939483643 4.513779640197754 1.9649500846862793 1.8781646490097046 2.180541753768921 1.5831712484359741 0.7442710399627686 1.6777386665344238 0.623321533203125 0.7803040742874146
146 4.22351598739624 3.3151426315307617 4.362224578857422 1.5027250051498413 1.8394718170166016 2.2152647972106934 1.5649075508117676 1.018430233001709 1.7535347938537598 0.7066442370414734 0.6576060652732849
147 4.018155097961426 3.404759407043457 4.0902485847473145 1.4718230962753296 1.7920024394989014 2.2702176570892334 1.8192023038864136 0.8086895942687988 1.2465288639068604 0.6688246130943298 0.8180950880050659
148 4.321277618408203 3.129661798477173 4.524454593658447 1.588174819946289 2.023395299911499 2.57765793800354 2.1184613704681396 0.7708534598350525 0.9939377307891846 0.5436716675758362 0.6460452675819397
149 3.9833507537841797 3.1931281089782715 4.189022541046143 1.5625966787338257 1.8132450580596924 2.2113771438598633 1.7325959205627441 0.7857726812362671 1.3695263862609863 0.6323710680007935 0.5588736534118652
150 3.994385004043579 3.217258930206299 4.271730422973633 1.5935570001602173 2.0710055828094482 2.26934814453125 1.7277649641036987 1.2562201023101807 1.2461975812911987 0.5880159735679626 0.5154938101768494
151 4.204656600952148 3.5889973640441895 4.2180705070495605 1.4194806814193726 1.8569902181625366 2.55887770652771 1.7262747287750244 1.3996416330337524 1.217948317527771 0.7243478894233704 0.5323215126991272
152 3.9519050121307373 3.126264810562134 4.122885704040527 1.5571024417877197 1.8424149751663208 2.4165120124816895 2.0019519329071045 0.9007198810577393 1.1715143918991089 0.6136069297790527 0.4648107886314392
153 3.9423975944519043 3.3363912105560303 3.8393545150756836 1.6499916315078735 1.9533535242080688 2.4435083866119385 1.7746275663375854 0.7698218822479248 1.4323399066925049 0.5834075808525085 0.6641948819160461
154 4.065182685852051 3.206756830215454 4.086024761199951 1.6070811748504639 1.9000422954559326 2.3453738689422607 2.0213353633880615 0.9761349558830261 1.3865554332733154 0.6121786236763 0.4948703944683075
155 4.054116249084473 3.251704216003418 4.260225296020508 1.8966749906539917 1.7541539669036865 2.4089419841766357 2.072258949279785 0.8102303147315979 1.5187454223632813 0.6540429592132568 0.5387561917304993
156 3.9664881229400635 3.2356863021850586 3.97320818901062 1.7818468809127808 1.7886947393417358 2.441204071044922 1.8993529081344604 0.7480152249336243 1.0420202016830444 0.7171429395675659 0.7248262763023376
157 4.149272918701172 3.215740442276001 4.16679048538208 1.5653934478759766 1.6741609573364258 2.614227056503296 2.3870625495910645 0.8837882280349731 1.1076908111572266 0.668986439704895 0.743905782699585
158 4.452734470367432 3.445233106613159 4.425161361694336 1.6913830041885376 1.7330982685089111 2.6037089824676514 2.2502079010009766 0.778619647026062 1.2175540924072266 0.7188885807991028 0.5976846814155579
159 4.448947429656982 3.6726062297821045 4.2289605140686035 1.5563569068908691 1.6537928581237793 2.750603437423706 2.0900518894195557 0.9284854531288147 1.3755242824554443 0.7180100679397583 0.6639098525047302
160 4.440412998199463 3.5798497200012207 4.23898458480835 1.760720133781433 1.9369643926620483 2.731191396713257 1.9538389444351196 0.9328044056892395 2.020900011062622 0.6815783381462097 0.5887399315834045
161 4.47222375869751 3.5266056060791016 4.375142574310303 1.7685543298721313 2.065389633178711 2.4581491947174072 2.1804964542388916 1.181710958480835 1.3016072511672974 0.7050660252571106 0.7079243063926697
162 4.725754737854004 3.5225307941436768 4.8735880851745605 1.610450267791748 2.0687010288238525 2.5947983264923096 1.972124457359314 0.8954559564590454 1.5819140672683716 0.7478792667388916 0.7222716808319092
163 4.714726448059082 3.4427649974823 4.576012134552002 1.5253204107284546 1.8380393981933594 2.3957369327545166 1.6434602737426758 1.1890177726745605 1.912476897239685 0.6354078054428101 0.7991394996643066
164 4.751713752746582 3.490003824234009 4.808615207672119 1.3101284503936768 1.7585923671722412 2.3759899139404297 2.26485013961792 0.9361855387687683 1.345491647720337 0.6461372971534729 0.6803109645843506
165 4.839593887329102 3.592620611190796 4.5717549324035645 1.5011240243911743 1.7210005521774292 2.4344489574432373 2.527345657348633 0.8335556387901306 1.1309947967529297 0.5940966606140137 0.7644527554512024
166 4.979425430297852 4.006526947021484 4.712495803833008 1.8202725648880005 1.9848580360412598 2.5179271697998047 1.8634388446807861 0.878943145275116 1.5317440032958984 0.6276242136955261 0.5662306547164917
167 4.788722991943359 3.977492570877075 4.525625228881836 1.5993906259536743 1.8336067199707031 2.2422242164611816 1.9507861137390137 1.3604762554168701 1.6632943153381348 0.5974718332290649 0.6300455927848816
168 4.408178806304932 3.632486581802368 4.182797431945801 1.8826085329055786 1.8959088325500488 2.23724627494812 1.7553614377975464 0.9159345030784607 1.7904691696166992 0.6313109993934631 0.7293015718460083
169 4.349661827087402 3.4136524200439453 4.347100734710693 1.6289892196655273 1.9228883981704712 2.2422854900360107 2.2219696044921875 0.8498643040657043 1.34373140335083 0.6463304758071899 0.8392311334609985
170 4.339330196380615 3.3814127445220947 4.296175479888916 1.6307392120361328 2.1838862895965576 2.390430450439453 2.2109873294830322 0.7907434105873108 0.9610208868980408 0.6990415453910828 0.7373189330101013
171 4.12664270401001 3.1574594974517822 4.002505779266357 1.521634578704834 2.067803382873535 2.313328981399536 2.3802595138549805 0.8123876452445984 0.7680758237838745 0.704656183719635 0.6230012774467468
172 3.956768274307251 3.188100814819336 4.080350399017334 1.70783531665802 2.04573130607605 2.1552734375 1.7899569272994995 0.7824488878250122 0.5804562568664551 0.6623489260673523 0.7497604489326477
173 4.219654560089111 3.3266210556030273 4.104640007019043 1.4881869554519653 2.031481981277466 2.0308330059051514 1.8858743906021118 0.8500743508338928 0.9584435224533081 0.5064067840576172 0.8751074075698853
174 4.541259288787842 3.578122138977051 4.6456499099731445 1.688099980354309 1.9840874671936035 2.04278302192688 1.800040602684021 0.8937392830848694 0.8662193417549133 0.5899103879928589 0.6558750867843628
175 4.363766193389893 3.499204158782959 4.393964767456055 1.8475319147109985 2.1140506267547607 1.996124029159546 1.6459908485412598 1.0305631160736084 0.8532201647758484 0.6948168277740479 0.7153181433677673
176 4.5405802726745605 3.697418451309204 4.425073146820068 1.9701894521713257 2.0307788848876953 2.193974256515503 1.9186031818389893 0.6395920515060425 0.6553957462310791 0.6439739465713501 0.6369948983192444
177 4.166836261749268 3.3287887573242188 4.172969818115234 1.660704493522644 2.2118470668792725 1.9693059921264648 2.085474967956543 0.725802481174469 0.8694151639938354 0.5394443869590759 0.669853150844574
178 3.837099075317383 3.389531135559082 3.8451120853424072 1.7146964073181152 2.092280864715576 1.9593477249145508 2.004500389099121 0.8777456283569336 0.7586307525634766 0.6324023008346558 0.6501262187957764
179 4.156843185424805 3.3793976306915283 4.463491916656494 1.6796281337738037 2.2063498497009277 1.6704784631729126 2.0719079971313477 0.8005836606025696 0.769309937953949 0.5841509699821472 0.7608304619789124
180 3.8930649757385254 3.3853230476379395 4.008725166320801 1.582468867301941 1.9069918394088745 1.4824086427688599 1.903122901916504 0.88993901014328 1.0211158990859985 0.5909210443496704 0.5752546191215515
181 3.8958046436309814 3.628957748413086 3.932708263397217 1.9612102508544922 2.0294973850250244 1.6136590242385864 1.855947494506836 0.9524855017662048 0.7829788327217102 0.5446884036064148 0.45052897930145264
182 4.2462992668151855 3.683142900466919 4.24188232421875 1.9111952781677246 2.0608372688293457 2.0138583183288574 1.9706302881240845 0.7288479804992676 0.7715433835983276 0.5870633721351624 0.6831042766571045
183 4.226661682128906 3.588277816772461 4.213788986206055 1.7239514589309692 2.219377279281616 2.1848673820495605 2.296159267425537 1.0534703731536865 1.0266191959381104 0.8522518873214722 0.6741124987602234
184 4.220442295074463 3.632082939147949 4.0746049880981445 2.0669445991516113 1.9755876064300537 1.6466279029846191 2.303321599960327 0.716832160949707 0.8112860918045044 0.6008363962173462 0.6228621006011963
185 4.188562393188477 3.3867886066436768 4.4316935539245605 1.9106510877609253 2.0160787105560303 1.9922698736190796 1.7701350450515747 0.6996716260910034 1.0387269258499146 0.5550689697265625 0.5218294858932495
186 4.290865421295166 3.579918622970581 4.130269527435303 1.6761119365692139 2.0602245330810547 2.1843039989471436 2.24053692817688 0.5304462909698486 0.8533015251159668 0.6325681209564209 0.6685828566551208
187 4.439093112945557 3.8199758529663086 4.411867618560791 1.9101893901824951 2.072888135910034 1.8341493606567383 2.4446914196014404 0.7438303232192993 0.9537551403045654 0.726523220539093 0.7529434561729431
188 4.490997791290283 3.6166207790374756 4.828394889831543 1.8498506546020508 2.048635721206665 1.718520164489746 2.2445476055145264 0.7807087898254395 1.1801632642745972 0.721074640750885 0.6498726010322571
189 4.428650856018066 3.6503827571868896 4.4746270179748535 2.0664467811584473 2.0404677391052246 1.8538522720336914 2.067939043045044 0.7748602032661438 0.982353150844574 0.6123679876327515 0.6261700987815857
190 4.132857322692871 3.495776414871216 4.3140435218811035 1.7813385725021362 1.8490937948226929 1.9690128564834595 2.1819396018981934 0.7913962602615356 0.699993908405304 0.6536549925804138 0.5728126168251038
191 4.164272308349609 3.737295389175415 4.253624439239502 1.925039529800415 1.7597942352294922 1.6892166137695313 2.2606420516967773 0.7353602647781372 1.034993290901184 0.6752057075500488 0.6944412589073181
192 4.078564643859863 3.404731273651123 4.268904209136963 1.7655911445617676 1.8975558280944824 1.9671366214752197 1.6973986625671387 0.728583812713623 0.9812321066856384 0.7369781136512756 0.669157862663269
193 4.290933609008789 3.5235955715179443 4.436758041381836 1.7869699001312256 2.0645859241485596 1.6939899921417236 1.9640032052993774 0.7339102029800415 1.0514475107192993 0.7210070490837097 0.5232725143432617
194 4.184657096862793 3.4852805137634277 4.333715438842773 1.6762399673461914 2.067418098449707 1.705502986907959 1.908398151397705 0.725839376449585 1.2989732027053833 0.5503117442131042 0.6780773401260376
195 4.185412406921387 3.382499933242798 4.398449420928955 1.7226483821868896 2.16702938079834 1.499991774559021 2.096647262573242 0.8066570162773132 1.076395034790039 0.671248733997345 0.6884654760360718
196 4.214051723480225 3.4639928340911865 4.6231465339660645 1.7622439861297607 1.8457036018371582 1.2911968231201172 2.0836732387542725 0.8185962438583374 1.2695189714431763 0.7674362659454346 0.7289313077926636
197 4.18074369430542 3.338268280029297 4.62755823135376 1.705304741859436 2.12467885017395 1.646787405014038 1.971714735031128 0.6880002021789551 1.6629326343536377 0.5736299753189087 0.7597514390945435
198 4.569448471069336 3.8003931045532227 4.792079925537109 2.097780227661133 2.223860025405884 1.7205140590667725 2.0188963413238525 0.8636937141418457 1.1244680881500244 0.8430688977241516 0.6735374331474304
199 4.464145660400391 3.595141887664795 4.603006362915039 1.9187649488449097 2.2354848384857178 2.063441753387451 2.2360265254974365 0.772548258304596 1.127074122428894 0.684545636177063 0.7698147892951965
200 4.523702144622803 3.3520896434783936 4.8321967124938965 1.8673845529556274 2.0892586708068848 1.465881109237671 2.122285842895508 0.8216014504432678 0.9676713347434998 0.6898717284202576 0.7681058645248413
201 4.230611801147461 3.3070526123046875 4.50361967086792 1.7952193021774292 2.058629274368286 1.5236103534698486 2.3365039825439453 1.0310020446777344 1.4077140092849731 0.6801517605781555 0.7265992164611816
202 4.502021789550781 3.576517343521118 4.676319599151611 1.9525067806243896 1.8918473720550537 1.7418558597564697 2.000257730484009 0.8006556034088135 2.1950480937957764 0.6247471570968628 0.7305994629859924
203 4.484449863433838 3.610365390777588 4.617974758148193 2.0183920860290527 1.7839481830596924 1.9188685417175293 2.390756845474243 0.7150200605392456 1.125519037246704 0.705628514289856 0.7687821984291077
204 4.4374213218688965 3.5114145278930664 4.635443210601807 1.8340016603469849 1.8452380895614624 1.9428060054779053 1.997196078300476 0.7647554278373718 1.1657354831695557 0.6685742735862732 0.6733458042144775
205 4.402590274810791 3.346834659576416 4.72003698348999 1.7038068771362305 1.8662834167480469 1.8617113828659058 2.264291524887085 0.8675410151481628 1.2243328094482422 0.7925514578819275 0.6857770681381226
206 4.519143104553223 3.5848073959350586 4.851795673370361 1.6589429378509521 2.0708816051483154 2.036745071411133 2.482435703277588 0.7273273468017578 1.2061717510223389 0.7765336632728577 0.7259569764137268
207 4.374571323394775 3.666027545928955 4.644341945648193 1.8474256992340088 1.9928948879241943 1.7186942100524902 2.5194530487060547 0.9443657398223877 1.4112993478775024 0.8477951288223267 0.692089319229126
208 4.280384063720703 3.280331611633301 4.777778625488281 1.5935291051864624 2.209233045578003 1.6397197246551514 2.3912787437438965 0.6267749071121216 1.4280589818954468 0.9219851493835449 0.6717212200164795
209 4.272825241088867 3.3810253143310547 4.525100231170654 1.8634361028671265 2.0989456176757813 1.6320463418960571 2.4000654220581055 0.5683950185775757 0.8982014060020447 0.6550310254096985 0.6994470953941345
210 4.403371810913086 3.5031940937042236 4.595951557159424 1.5587437152862549 2.0051462650299072 1.9494205713272095 2.353318452835083 0.7467444539070129 1.1047022342681885 0.6898109912872314 0.7570698857307434
211 4.349018573760986 3.5450944900512695 4.498317718505859 1.7220185995101929 1.8840371370315552 2.012251138687134 2.4211277961730957 0.6251089572906494 1.3471661806106567 0.6759386658668518 0.6751790046691895
212 4.2455735206604 3.499006509780884 4.61962890625 1.8700146675109863 2.075160264968872 1.9020217657089233 2.2117021083831787 0.6568085551261902 1.1720362901687622 0.6220869421958923 0.588485598564148
213 4.059350967407227 3.6553573608398438 4.452763080596924 1.8572150468826294 2.0306835174560547 1.836635708808899 2.128019332885742 0.6132938861846924 1.5406092405319214 0.7607185244560242 0.6489469408988953
214 3.8929011821746826 3.4258947372436523 4.302920341491699 1.7012660503387451 1.7433388233184814 2.0298452377319336 1.8812017440795898 0.6252477169036865 1.3378264904022217 0.6084786057472229 0.678363561630249
215 4.029783725738525 3.685091257095337 4.238405227661133 1.68221116065979 1.7759898900985718 2.283381462097168 2.0762553215026855 0.8123965263366699 1.3540819883346558 0.8890121579170227 0.6469974517822266
216 3.864485502243042 3.506197690963745 4.063652992248535 1.797118902206421 1.941750407218933 1.8556116819381714 1.8951178789138794 0.732983410358429 1.6444960832595825 0.6668927073478699 0.5338841676712036
217 4.048089981079102 3.6070332527160645 4.327919006347656 1.9084491729736328 2.063051223754883 2.1891062259674072 2.008204221725464 0.6890677213668823 1.5553592443466187 0.785512387752533 0.5795350074768066
218 4.092387676239014 3.6520702838897705 4.295263290405273 2.046325922012329 1.6849464178085327 1.865330696105957 2.4314868450164795 0.6119937896728516 1.2718536853790283 0.680404007434845 0.6375296115875244
219 4.368719100952148 3.635359287261963 4.756196022033691 1.8830558061599731 1.713192105293274 1.7896431684494019 2.3589348793029785 0.6888786554336548 1.4368582963943481 0.9007395505905151 0.7971054911613464
220 4.2075958251953125 3.8828728199005127 4.320500373840332 2.113309860229492 1.7884724140167236 2.042393445968628 2.202256917953491 0.7441409826278687 0.9288284778594971 0.7839872241020203 0.666558563709259
221 4.256396293640137 3.81828236579895 4.478167533874512 2.1499412059783936 1.8212946653366089 2.0354807376861572 2.2934255599975586 0.6482189297676086 1.0916944742202759 0.8652353882789612 0.8558163046836853
222 4.209023475646973 4.162103176116943 4.176271438598633 2.300325632095337 1.849327802658081 1.9901800155639648 2.0917916297912598 0.8331083059310913 1.6561596393585205 0.7329026460647583 0.6827582716941833
223 4.372398376464844 3.925182819366455 4.416896343231201 2.2313499450683594 2.0408031940460205 2.1522200107574463 2.423046827316284 0.5556974411010742 1.0885910987854004 0.7556461691856384 0.7521331310272217
224 4.5642900466918945 3.920372247695923 4.831777572631836 2.403798818588257 2.0793683528900146 1.9067943096160889 2.4859189987182617 0.6763896346092224 1.174764633178711 0.6167224645614624 0.7156962156295776
225 4.507267475128174 4.109877109527588 4.515208721160889 2.4330673217773438 1.8197683095932007 2.019519090652466 2.418384313583374 0.8429688811302185 1.061156153678894 0.6984755396842957 0.6439547538757324
226 4.513267517089844 4.217870235443115 4.6228485107421875 2.430493116378784 1.965693473815918 2.283595561981201 2.387378692626953 0.5200864672660828 1.0197372436523438 0.61355060338974 0.677071213722229
227 4.4589667320251465 4.25594425201416 4.443622589111328 2.59024715423584 2.0519609451293945 2.1838698387145996 2.2006325721740723 0.5534509420394897 1.1147005558013916 0.8253483176231384 0.7190719246864319
228 4.072442531585693 4.120383262634277 4.003181457519531 2.494138717651367 1.9511094093322754 1.9253801107406616 1.9582685232162476 0.7383037209510803 1.009057879447937 0.8392134308815002 0.7020505666732788
229 4.17435884475708 4.173286437988281 4.051212787628174 2.5564253330230713 1.977148175239563 1.5748251676559448 2.1233787536621094 0.973504364490509 0.856580376625061 0.6123927235603333 0.6598753929138184
230 4.565608978271484 4.1479620933532715 4.521803379058838 2.3927345275878906 1.948150873184204 1.5811902284622192 2.3582398891448975 0.7291356921195984 1.289074420928955 0.6459073424339294 0.7118246555328369
231 4.234682083129883 3.7755727767944336 4.214643955230713 2.201023817062378 1.8772735595703125 1.6384491920471191 2.2148396968841553 0.9488193988800049 1.3696727752685547 0.6419286727905273 0.6236870884895325
232 4.352718353271484 3.79671311378479 4.194787979125977 2.072875499725342 1.988621711730957 1.7675079107284546 2.031869888305664 0.8862115144729614 0.965264081954956 0.5378883481025696 0.5181504487991333
233 4.244239807128906 3.898681879043579 4.161098957061768 2.275815010070801 1.8759634494781494 1.5488853454589844 2.0539233684539795 0.9116891622543335 1.1738390922546387 0.640629768371582 0.48632383346557617
234 4.225866794586182 3.8880772590637207 4.487152576446533 2.5217339992523193 1.972940444946289 1.2244614362716675 2.062347173690796 0.6612632274627686 1.2610756158828735 0.6105985641479492 0.7969151139259338
235 4.198737621307373 3.8690474033355713 4.4881086349487305 2.3724820613861084 2.166341543197632 1.4987250566482544 2.021779775619507 0.7835249304771423 1.2343064546585083 0.5518009662628174 0.545470118522644
236 4.471830368041992 3.8988211154937744 4.701879978179932 2.4003078937530518 2.0453999042510986 1.541363000869751 1.9259283542633057 0.7634326815605164 1.4366945028305054 0.5798740983009338 0.7303279638290405
237 4.36632776260376 4.1762471199035645 4.648209571838379 2.4421494007110596 1.9916911125183105 1.5192596912384033 2.0389156341552734 0.7638306021690369 1.2643826007843018 0.62247633934021 0.5684830546379089
238 4.369115352630615 4.114843368530273 4.57038688659668 2.5972185134887695 1.9603588581085205 1.1576166152954102 1.9347087144851685 0.6536291241645813 1.2062100172042847 0.802345871925354 0.5972691774368286
239 4.427449703216553 4.028687000274658 4.531482219696045 2.402068853378296 1.9222639799118042 1.6274257898330688 2.3369784355163574 0.8291159272193909 1.5272297859191895 0.8125972747802734 0.7168444395065308
240 4.32943868637085 3.7321527004241943 4.657794952392578 1.8803271055221558 1.9320664405822754 1.7113127708435059 2.1696417331695557 0.8547327518463135 1.1031758785247803 0.9495505094528198 0.6643584370613098
241 4.315982818603516 3.9589436054229736 4.69732141494751 2.3789350986480713 1.996458888053894 1.7421119213104248 2.2385189533233643 0.694853663444519 1.3130254745483398 0.9048596620559692 0.6424057483673096
242 4.396424293518066 4.128309726715088 4.3971099853515625 2.400123119354248 1.9469579458236694 1.9081478118896484 2.2245900630950928 0.9192707538604736 1.212652325630188 0.7478683590888977 0.6592374444007874
243 4.731551647186279 3.8818140029907227 5.08958101272583 2.310176134109497 2.063155174255371 1.6957131624221802 2.4542922973632813 0.6290014982223511 1.160089373588562 0.5287236571311951 0.6516304612159729
244 4.641900062561035 3.8412137031555176 4.957036018371582 2.069263458251953 2.0028061866760254 1.4422595500946045 1.991562008857727 0.5803098082542419 1.172627329826355 0.6503256559371948 0.4414791762828827
245 4.499422073364258 3.643470525741577 4.868377208709717 1.8588769435882568 1.944453477859497 1.804021954536438 2.0899720191955566 0.6253629922866821 1.4144824743270874 0.5798254013061523 0.5723901987075806
246 4.7077813148498535 3.8951263427734375 5.275743007659912 2.1414647102355957 1.8481546640396118 1.793016791343689 2.28368878364563 0.8443232178688049 1.6241461038589478 0.7382665276527405 0.5625126361846924
247 4.522202968597412 3.875452756881714 4.756075859069824 2.0138487815856934 2.019239664077759 1.8905161619186401 2.140061378479004 0.6667900681495667 1.2208058834075928 0.611412525177002 0.4874066114425659
248 4.421566963195801 3.941091775894165 4.772116184234619 2.4523680210113525 2.1437206268310547 1.727933645248413 2.1442112922668457 0.929620087146759 1.6828919649124146 0.9014908075332642 0.6573101282119751
249 4.328826427459717 4.082625389099121 4.364006996154785 2.426685094833374 1.941057801246643 1.551859736442566 2.304795980453491 0.7336747050285339 1.0893359184265137 0.8737248778343201 0.6037415266036987
250 4.385135650634766 4.459832668304443 4.039094924926758 2.91788911819458 1.9303306341171265 1.379409670829773 2.276296377182007 0.8008024096488953 1.145140290260315 0.705467700958252 0.6458027958869934
251 4.10009241104126 3.726141929626465 4.128692626953125 2.0828793048858643 2.089960813522339 1.4773973226547241 2.2509195804595947 0.6193720102310181 1.1776009798049927 0.7761259078979492 0.6565445065498352
252 4.3795390129089355 4.061121463775635 4.169429302215576 2.2201459407806396 1.9954400062561035 1.625360369682312 2.2955434322357178 0.7014628052711487 1.1341407299041748 0.7203015685081482 0.8017904758453369
253 4.443668842315674 4.140610694885254 4.309838771820068 2.5223350524902344 1.952033281326294 1.670757532119751 2.234659433364868 0.6383388042449951 1.2308117151260376 0.7004254460334778 0.5394484400749207
254 4.074197769165039 4.086231231689453 3.864849805831909 2.6485610008239746 1.9668629169464111 1.484915852546692 2.321429967880249 0.7546041011810303 1.366803765296936 0.6946737766265869 0.5542516112327576
255 4.283714294433594 3.9820663928985596 3.8331220149993896 2.263145685195923 2.0977487564086914 1.7727693319320679 2.1249446868896484 0.7563862204551697 1.1607658863067627 0.7956897020339966 0.5003557801246643
256 4.321529388427734 4.1112165451049805 4.030584812164307 2.3527235984802246 2.094874858856201 1.709762692451477 2.2296252250671387 0.9657594561576843 1.1989794969558716 0.6966023445129395 0.7283003926277161
257 4.341107368469238 3.9854395389556885 4.302187919616699 2.0773890018463135 2.1399569511413574 1.7226496934890747 2.2781412601470947 0.7069503664970398 1.4517396688461304 0.6825590133666992 0.5015761256217957
258 4.447556972503662 4.031911849975586 4.681400299072266 2.2565715312957764 2.2416348457336426 1.637681007385254 2.0129377841949463 0.6845605373382568 1.808413028717041 0.7204598784446716 0.7663562297821045
259 4.582803726196289 3.9254212379455566 4.9559149742126465 2.1929309368133545 2.2536840438842773 1.7785725593566895 2.2604522705078125 0.6390315294265747 1.6756170988082886 0.69378662109375 0.7328937649726868
260 4.291206359863281 3.9548211097717285 4.434978008270264 2.106058359146118 2.0725038051605225 1.7524800300598145 2.2166264057159424 1.3849127292633057 1.1797425746917725 0.5989245772361755 0.6395336985588074
261 4.2518439292907715 4.069940090179443 4.186100482940674 2.0591859817504883 1.9592972993850708 1.6135934591293335 2.2737839221954346 1.7349786758422852 0.9344072341918945 0.589499294757843 0.8503031134605408
262 4.793365955352783 4.2452392578125 4.42428731918335 2.0729987621307373 2.1288414001464844 2.120216131210327 2.4606809616088867 1.211366057395935 0.9663910865783691 0.7539284825325012 0.8006770610809326
263 4.342835903167725 4.144720554351807 4.223204135894775 2.1584341526031494 2.1437017917633057 2.0782909393310547 2.2426092624664307 1.6985092163085938 1.1024150848388672 0.6401179432868958 0.7037646174430847
264 4.464654922485352 4.094409465789795 4.491369247436523 2.2041923999786377 2.043154716491699 2.137115716934204 2.448507308959961 0.6943804025650024 1.3921544551849365 0.6632367968559265 0.6747629642486572
265 4.403807640075684 3.8861377239227295 4.3763017654418945 1.9334378242492676 1.981354832649231 2.0276834964752197 2.4869987964630127 1.1165202856063843 1.0752547979354858 0.6448041200637817 0.7386052012443542
266 4.540889739990234 3.996767282485962 4.559960842132568 2.0465688705444336 2.3044025897979736 2.247166872024536 2.477189064025879 0.9441720247268677 1.1557151079177856 0.5867324471473694 0.7229171991348267
267 4.294911861419678 3.636600971221924 4.633230209350586 1.752540111541748 2.2904374599456787 2.2363462448120117 2.558579921722412 0.9864227771759033 1.7688024044036865 0.522376298904419 0.9440920948982239
268 4.5197272300720215 4.154016017913818 4.645072937011719 2.0434749126434326 2.204000949859619 2.0594334602355957 2.4730284214019775 1.0915817022323608 1.4373027086257935 0.8028942346572876 0.7085909843444824
269 4.456165790557861 4.326941013336182 4.452840805053711 2.345343828201294 2.2136101722717285 2.0675978660583496 2.646934986114502 1.125227451324463 1.2275829315185547 0.7407835721969604 0.7599545121192932
270 4.544440269470215 4.460562705993652 4.239672660827637 2.363203763961792 2.1465930938720703 2.31485915184021 2.576800584793091 1.304311990737915 0.9157993197441101 0.7209513783454895 0.7320719361305237
271 4.668850421905518 4.448309421539307 4.672380447387695 2.468841552734375 2.314497947692871 2.2199831008911133 2.3746848106384277 1.2432457208633423 1.4906740188598633 0.6646520495414734 0.6652925610542297
272 4.822705268859863 4.489132881164551 4.826314449310303 2.28275990486145 2.526968002319336 2.436055898666382 2.824434280395508 0.8372743129730225 0.9482102394104004 0.6449974775314331 0.7917453646659851
273 4.687329292297363 4.4221062660217285 4.447198390960693 2.3054449558258057 2.3418452739715576 2.113511323928833 2.5707743167877197 0.9498440027236938 1.0045077800750732 0.5812451839447021 0.635456383228302
274 4.8713250160217285 4.4361677169799805 4.682511806488037 2.2178847789764404 2.4326181411743164 2.1752960681915283 2.533696413040161 0.8804401755332947 0.7866136431694031 0.756787896156311 0.6137246489524841
275 4.984383583068848 4.327728748321533 5.1728949546813965 2.2537055015563965 2.4342799186706543 1.9355627298355103 2.4250688552856445 0.9474533796310425 1.1869138479232788 0.675214409828186 0.8043371438980103
276 4.774093151092529 4.081607341766357 4.953678131103516 2.2830700874328613 2.2959682941436768 2.0312910079956055 2.585163116455078 0.8527442812919617 1.411604404449463 0.5268207788467407 0.738470733165741
277 4.698965549468994 4.11338996887207 4.827706336975098 2.1560275554656982 2.243030548095703 1.8508418798446655 2.575228452682495 1.2771962881088257 1.3432897329330444 0.5905303359031677 0.5944544076919556
278 4.559396266937256 4.2792253494262695 4.777031421661377 2.5787911415100098 2.30240535736084 1.5746033191680908 2.372833013534546 1.6462267637252808 1.231776475906372 0.5771356225013733 0.7252345085144043
279 4.696762561798096 4.274522304534912 4.937487602233887 2.2856028079986572 2.2984819412231445 1.9330787658691406 2.4469103813171387 0.9977063536643982 1.4762868881225586 0.6361960768699646 0.8092655539512634
280 4.557919025421143 4.04483699798584 4.896882057189941 1.9744925498962402 2.2978603839874268 1.8621397018432617 2.449052333831787 1.0424525737762451 1.38991117477417 0.6015543341636658 0.7376059293746948
281 4.5369462966918945 3.988610029220581 4.844926834106445 1.7911559343338013 2.1482009887695313 2.0172524452209473 2.403749704360962 1.1685651540756226 1.1477383375167847 0.6359846591949463 0.9361491203308105
282 4.690730094909668 3.8122851848602295 5.248804092407227 1.911903738975525 2.0913240909576416 1.9107441902160645 2.5424511432647705 0.7658547163009644 1.097371220588684 0.6193349957466125 0.6979644298553467
283 4.420997619628906 3.7229106426239014 4.911068916320801 2.148381233215332 2.169724225997925 1.6660441160202026 2.362060785293579 0.692359447479248 1.383246660232544 0.5022705793380737 0.6240169405937195
284 4.3657636642456055 3.642885684967041 4.989297866821289 1.999207854270935 2.191190004348755 1.3229856491088867 2.427849292755127 1.0642489194869995 0.9911227226257324 0.6799071431159973 0.6242673397064209
285 4.319163799285889 3.8425662517547607 4.802493572235107 2.416602849960327 2.108184814453125 1.3379936218261719 2.105578899383545 1.3297724723815918 1.0325891971588135 0.6810256838798523 0.7392692565917969
286 4.176626205444336 3.6444108486175537 4.712667465209961 1.8304582834243774 2.163365364074707 1.2016842365264893 2.1547024250030518 0.937041163444519 1.2452911138534546 0.6310400366783142 0.8268081545829773
287 4.356139659881592 3.4895505905151367 4.961911678314209 1.7186241149902344 2.192822217941284 1.609803557395935 1.9862290620803833 1.0029823780059814 1.186230182647705 0.670190155506134 0.6015377044677734
288 4.461683750152588 3.814527988433838 5.263330936431885 1.635383129119873 2.2453930377960205 1.5479555130004883 2.0734708309173584 0.7257112860679626 1.0690844058990479 0.7719624638557434 0.7650344371795654
289 4.239102840423584 3.850747585296631 4.681072235107422 1.6255985498428345 2.0745022296905518 2.092458724975586 2.054107666015625 0.9961612224578857 1.5259552001953125 0.5483758449554443 0.5615545511245728
290 4.303124904632568 3.932191848754883 4.816737174987793 1.6483628749847412 2.157658338546753 2.1166298389434814 2.0922069549560547 1.1324028968811035 1.3589370250701904 0.6062303781509399 0.8641344308853149
291 4.44021463394165 3.7928333282470703 5.196142196655273 1.6007301807403564 2.1970102787017822 2.2218449115753174 2.1211726665496826 1.111002802848816 1.541955828666687 0.6996377110481262 0.7041398882865906
292 4.268712520599365 3.920858383178711 4.756824016571045 1.7970032691955566 2.089611291885376 1.9498909711837769 2.0966646671295166 0.9707595109939575 1.5535889863967896 0.6721794605255127 0.7943110466003418
293 4.37006950378418 3.905229330062866 5.000113487243652 1.6305941343307495 2.009608030319214 1.7031351327896118 2.174206018447876 1.0385150909423828 1.6816867589950562 0.6659650802612305 0.8095074892044067
294 4.275104999542236 3.993881940841675 4.84451150894165 1.5017961263656616 2.097809076309204 1.5407005548477173 1.8482805490493774 0.8808954954147339 1.4347330331802368 0.5745230317115784 0.6117265224456787
295 4.217870712280273 3.7740604877471924 4.996269702911377 1.5270390510559082 2.139125108718872 1.8736099004745483 1.9550237655639648 0.9197888970375061 1.1670690774917603 0.5900998115539551 0.6525629758834839
296 4.245202541351318 3.804975748062134 4.998270034790039 1.5505425930023193 2.1587088108062744 1.950923204421997 1.9369189739227295 1.2031888961791992 1.2041833400726318 0.7394858598709106 0.7779794335365295
297 4.047959327697754 3.644243001937866 4.73192834854126 1.5072829723358154 2.074904441833496 2.1048755645751953 1.857123851776123 0.8657675981521606 1.375368595123291 0.5957735180854797 0.6745520830154419
298 4.0221428871154785 3.5256309509277344 4.757872581481934 1.4763028621673584 2.1094346046447754 1.586488127708435 1.8722261190414429 0.7787458896636963 1.0654104948043823 0.6446261405944824 0.4759352207183838
299 4.071582794189453 3.431655168533325 4.77496337890625 1.3497357368469238 2.008052110671997 1.6389373540878296 1.9718600511550903 0.749188244342804 1.235939621925354 0.6299940347671509 0.6617055535316467
300 4.029348850250244 3.552645444869995 4.5032477378845215 1.4709974527359009 1.9334746599197388 2.0989933013916016 1.9855680465698242 0.8591147065162659 0.7693911194801331 0.5239598155021667 0.5818242430686951
301 4.101645469665527 3.6006758213043213 4.7744011878967285 1.4478158950805664 2.135519504547119 2.0989787578582764 1.8376330137252808 0.6853309273719788 1.0430018901824951 0.5125267505645752 0.5890064239501953
302 4.096794605255127 3.7718422412872314 4.578268051147461 1.4178094863891602 2.1830968856811523 2.0766735076904297 1.97684645652771 0.8039624094963074 0.94989013671875 0.6328494548797607 0.622009813785553
303 4.043795585632324 3.5333170890808105 4.653050422668457 1.45331609249115 2.1354029178619385 1.8968030214309692 1.8928477764129639 0.7814434766769409 1.3587485551834106 0.6885228753089905 0.714618980884552
304 4.331718921661377 3.7857491970062256 5.127600193023682 1.4971059560775757 2.2403745651245117 2.2327463626861572 1.9139399528503418 0.6513802409172058 1.700627326965332 0.5067180395126343 0.4905543327331543
305 4.296252250671387 3.836085557937622 4.98588228225708 1.8821407556533813 2.231226682662964 2.2232208251953125 1.8639843463897705 0.7715737819671631 1.3834002017974854 0.5250030159950256 0.6435640454292297
306 4.4882683753967285 3.9750609397888184 5.144456386566162 1.8100236654281616 2.1853158473968506 2.179917573928833 2.0015554428100586 0.9742847084999084 1.1554416418075562 0.5540903210639954 0.6553410887718201
307 4.209555625915527 3.7148091793060303 4.774906158447266 1.4670673608779907 2.0398523807525635 2.248387575149536 1.812088966369629 0.784882664680481 1.1445932388305664 0.7603361010551453 0.6131808161735535
308 4.44071626663208 3.893934726715088 5.034821510314941 1.6815650463104248 2.0843262672424316 2.256303548812866 1.8725486993789673 0.8689315319061279 1.5119701623916626 0.7343655228614807 0.4652124047279358
309 4.401782989501953 3.844855308532715 5.178234100341797 1.6696358919143677 2.0753631591796875 2.0521669387817383 1.9478650093078613 1.278302788734436 1.484582781791687 0.7734542489051819 0.6140302419662476
310 4.134360313415527 3.789853811264038 4.758275032043457 1.3835053443908691 2.1641476154327393 1.7315579652786255 1.9436161518096924 1.0319976806640625 1.3666927814483643 0.785514235496521 0.5475061535835266
311 4.186850547790527 3.6208181381225586 4.991796493530273 1.471065640449524 2.1225531101226807 1.7954596281051636 1.8704395294189453 0.8246440887451172 1.4002954959869385 0.7835478186607361 0.565171480178833
312 4.062273979187012 3.5605387687683105 4.844985008239746 1.5033032894134521 2.0687899589538574 1.7499312162399292 1.8418421745300293 1.0272225141525269 1.3096476793289185 0.772520124912262 0.6332780718803406
313 4.099713325500488 3.6424388885498047 4.886489391326904 1.4572384357452393 2.063884973526001 1.6286646127700806 2.103370428085327 1.0367361307144165 1.052327275276184 0.6374847292900085 0.6584007143974304
314 4.004868030548096 3.64135479927063 4.592869758605957 1.5987684726715088 2.0158488750457764 1.7079641819000244 1.6177692413330078 0.7244585156440735 1.321049690246582 0.7314241528511047 0.6057384014129639
315 4.0349884033203125 3.773484468460083 4.605933666229248 1.5709168910980225 2.0457894802093506 1.919327735900879 1.9081560373306274 0.9408430457115173 1.3893460035324097 0.7435950040817261 0.4602694511413574
316 3.97695255279541 3.8538525104522705 4.294172286987305 1.6490478515625 1.985107183456421 1.762352705001831 1.916964054107666 1.1236673593521118 1.1257187128067017 0.5630572438240051 0.4565339982509613
317 3.8520748615264893 3.4865450859069824 4.3653974533081055 1.5934786796569824 2.0805695056915283 1.61295747756958 1.566886067390442 0.8860635161399841 1.0924148559570313 0.7521133422851563 0.5348542332649231
318 4.062594890594482 3.8673903942108154 4.388026237487793 1.6109682321548462 2.0515589714050293 1.6421713829040527 2.0059292316436768 1.0866310596466064 1.6307103633880615 0.8707546591758728 0.6557180285453796
319 3.998171329498291 3.34291672706604 4.574016094207764 1.494957447052002 2.0060312747955322 1.7370576858520508 1.9188122749328613 1.1112875938415527 1.4226566553115845 0.7334341406822205 0.7797585725784302
320 4.051589488983154 3.4860715866088867 4.691236972808838 1.5013810396194458 1.95456862449646 1.9324402809143066 1.91395103931427 0.7253406047821045 1.227398157119751 0.6993488073348999 0.7420633435249329
321 4.076717853546143 3.591017723083496 4.513485431671143 1.863203763961792 2.1482644081115723 2.1853926181793213 1.8718407154083252 0.9470603466033936 1.2592219114303589 0.7034497857093811 0.613489031791687
322 4.2861785888671875 3.724161148071289 4.949586868286133 1.8218480348587036 2.400970935821533 2.0623254776000977 1.8505799770355225 0.8094080090522766 1.1172434091567993 0.793116569519043 0.7337382435798645
323 4.330201148986816 3.6230015754699707 5.061093330383301 1.4930576086044312 2.2197964191436768 2.404789447784424 1.7564677000045776 0.8659571409225464 0.9894959926605225 0.5724450349807739 0.6132038831710815
324 4.225834846496582 3.6662051677703857 4.692665100097656 1.7200387716293335 2.414912700653076 2.19064998626709 1.5981851816177368 0.817838191986084 1.6879009008407593 0.7142390608787537 0.7518129944801331
325 4.073889255523682 3.302067756652832 4.722232818603516 1.5778605937957764 2.5198400020599365 2.3779914379119873 1.543652057647705 0.788245677947998 1.1799018383026123 0.6799882650375366 0.6708823442459106
326 4.230108261108398 3.4991602897644043 4.603302478790283 1.5932788848876953 2.5266854763031006 2.5113492012023926 1.5959683656692505 0.8804836273193359 1.4237815141677856 0.5517733097076416 0.6130687594413757
327 4.2037248611450195 3.6214115619659424 4.751003742218018 1.7737993001937866 2.162503480911255 2.416975736618042 1.7410303354263306 1.3682589530944824 1.2231274843215942 0.7122771739959717 0.6351583003997803
328 4.116936206817627 3.606374740600586 4.517777919769287 1.8778047561645508 2.244908094406128 2.272456407546997 1.8124127388000488 0.9062284827232361 1.3742364645004272 0.5791440606117249 0.7208272814750671
329 4.18093204498291 3.5614242553710938 4.778308391571045 1.9362767934799194 2.297974109649658 2.392219305038452 1.8912537097930908 0.8101373910903931 1.089309811592102 0.6801467537879944 0.5802616477012634
330 4.12306547164917 3.643500328063965 4.403834819793701 1.9320852756500244 2.048722982406616 2.3202250003814697 1.497389554977417 0.7346829771995544 1.5786406993865967 0.7203893661499023 0.767195463180542
331 4.108374118804932 3.538682460784912 4.353377342224121 1.9354634284973145 1.7998768091201782 2.4307658672332764 1.9539262056350708 0.691860020160675 1.4584583044052124 0.7072603702545166 0.6246973276138306
332 4.155055046081543 3.564281940460205 4.188787937164307 1.840691328048706 1.8686596155166626 2.444507360458374 1.7546963691711426 0.6731066703796387 1.202292799949646 0.610526442527771 0.6684079766273499
333 4.112744331359863 3.6756644248962402 4.354720115661621 1.8033726215362549 1.9698902368545532 2.4351179599761963 1.5907464027404785 0.7728213667869568 1.2154579162597656 0.7455083131790161 0.6292892694473267
334 4.038247108459473 3.817530393600464 4.111077785491943 2.0336461067199707 2.0285658836364746 2.5713977813720703 1.5144187211990356 0.687053382396698 1.1951467990875244 0.7240936160087585 0.6945699453353882
335 3.904975414276123 3.5291342735290527 3.966298818588257 1.9059169292449951 1.9128698110580444 2.565181255340576 1.3617576360702515 0.8700824975967407 1.0061224699020386 0.7926719784736633 0.6389375925064087
336 4.025771617889404 3.68251371383667 4.227272033691406 2.30861759185791 2.0697989463806152 2.509530544281006 1.3687189817428589 0.6949043273925781 1.5173882246017456 0.6255824565887451 0.7181971669197083
337 3.868425130844116 3.5659265518188477 4.160299301147461 2.153036594390869 1.9675909280776978 2.416799783706665 1.5247153043746948 0.6891553401947021 1.2885147333145142 0.659740686416626 0.5755040049552917
338 3.824746608734131 3.5102121829986572 4.013564109802246 1.7819575071334839 1.9493886232376099 2.6185030937194824 1.9049789905548096 0.7939834594726563 1.240729808807373 0.7321814298629761 0.6503931879997253
339 3.7584197521209717 3.456749439239502 4.166793346405029 1.6931008100509644 1.8473455905914307 2.5606420040130615 1.9089415073394775 0.7337186336517334 1.1772396564483643 0.6819586753845215 0.5125775933265686
340 3.90246844291687 3.3688485622406006 4.313918113708496 1.7836763858795166 2.0415306091308594 2.6215810775756836 2.0010969638824463 0.90493243932724 1.0779365301132202 0.7695987224578857 0.735091507434845
341 3.7933735847473145 3.2628138065338135 4.224897384643555 1.602199673652649 2.208259344100952 2.6159701347351074 2.1374075412750244 0.6096864342689514 1.3130322694778442 0.7758772969245911 0.6089261174201965
342 3.960197925567627 3.569265365600586 4.200809955596924 1.8019044399261475 2.1502254009246826 2.662672758102417 2.1740639209747314 0.7713354229927063 1.078727126121521 0.7145635485649109 0.5521897673606873
343 4.060329437255859 3.6116719245910645 4.264633655548096 1.8164846897125244 2.2010746002197266 2.805583953857422 1.7319755554199219 0.6423131823539734 1.5499354600906372 0.7208580374717712 0.6281861066818237
344 3.957266330718994 3.417712926864624 4.3708720207214355 1.6284316778182983 2.068413496017456 2.643399715423584 1.9008417129516602 0.7751653790473938 1.4715299606323242 0.7177428603172302 0.6041925549507141
345 3.998621940612793 3.1524887084960938 4.445503234863281 1.7186468839645386 2.057741165161133 2.4458203315734863 1.9733822345733643 0.6297433376312256 1.2339226007461548 0.6879159212112427 0.5951506495475769
346 4.040836811065674 3.3227384090423584 4.534749984741211 1.7101775407791138 2.0201778411865234 2.5416247844696045 2.2045059204101563 0.8023759126663208 1.2512321472167969 0.6618784666061401 0.7101855874061584
347 4.015097141265869 3.4372646808624268 4.6327223777771 1.6623033285140991 1.9867267608642578 2.6678590774536133 1.4786494970321655 0.5558768510818481 1.4236925840377808 0.6848207712173462 0.6634237170219421
348 3.8679873943328857 3.526339292526245 4.339498996734619 1.6220449209213257 2.0735926628112793 2.615499973297119 1.3567016124725342 0.5592061877250671 1.1855320930480957 0.6893013119697571 0.6133015751838684
349 4.119471549987793 3.6002378463745117 4.792404651641846 1.5227099657058716 2.2662527561187744 2.4901647567749023 1.760589361190796 0.6981023550033569 1.3626922369003296 0.765734851360321 0.6588262319564819
350 4.207221984863281 3.7312564849853516 4.674883842468262 1.787650465965271 2.208793878555298 2.601144790649414 1.60674250125885 0.6790197491645813 1.5363755226135254 0.7142632007598877 0.6097906827926636
351 4.040048599243164 3.5637056827545166 4.575211048126221 1.4684025049209595 2.210796356201172 2.7124783992767334 1.739551305770874 1.136810302734375 1.3951259851455688 0.6034449934959412 0.5463161468505859
352 4.086545467376709 3.3395965099334717 4.742340087890625 1.473888874053955 2.1447761058807373 2.576038122177124 1.8078274726867676 0.7230594754219055 1.5546159744262695 0.5574080944061279 0.6562038064002991
353 4.014370441436768 3.593064069747925 4.695593357086182 1.463255763053894 2.0926756858825684 2.6417393684387207 1.673928141593933 0.6433683037757874 1.531370997428894 0.6538630723953247 0.6222873330116272
354 4.125463485717773 3.8490490913391113 4.753364086151123 1.6021546125411987 2.1235620975494385 2.4774458408355713 1.7206300497055054 1.261271595954895 1.4617944955825806 0.582103967666626 0.6750621795654297
355 3.9161646366119385 3.6664340496063232 4.357090473175049 1.3909718990325928 2.023529291152954 2.791320562362671 1.8086612224578857 0.7270637154579163 1.1186095476150513 0.541114866733551 0.6896423697471619
356 3.7968292236328125 3.276754140853882 4.182747840881348 1.5253242254257202 1.956169843673706 2.6678881645202637 1.722208857536316 0.7207527160644531 0.8477017283439636 0.6148056983947754 0.6853604912757874
357 3.9239988327026367 3.399392604827881 4.295046329498291 1.59650719165802 2.138354539871216 2.5756006240844727 1.7890063524246216 0.5773385167121887 0.9923658967018127 0.6163396239280701 0.611636221408844
358 4.141268730163574 3.6508097648620605 4.532939910888672 1.6846405267715454 2.008368492126465 2.6869308948516846 1.641119122505188 0.7096444964408875 1.5309913158416748 0.6838316917419434 0.6362316012382507
359 4.114692687988281 3.715510368347168 4.431216716766357 1.5934978723526 2.089751958847046 2.584524631500244 1.7498341798782349 0.719258189201355 1.257399559020996 0.7204704284667969 0.8346906900405884
360 3.798128128051758 3.5734918117523193 4.09675931930542 1.5083343982696533 2.1361641883850098 2.4021542072296143 1.8103615045547485 0.6358241438865662 1.3286327123641968 0.7459471225738525 0.8430764079093933
361 3.7577314376831055 3.4199025630950928 3.9805564880371094 1.5068479776382446 1.9814445972442627 2.569032669067383 1.7948802709579468 0.6738414764404297 1.7307318449020386 0.7847059369087219 0.7211946249008179
362 3.9190001487731934 3.5887107849121094 4.338326454162598 1.5481523275375366 2.0802180767059326 2.6226277351379395 1.8160990476608276 0.698218822479248 1.3673478364944458 0.7249321341514587 0.9263871312141418
363 3.929259777069092 3.4464221000671387 4.271294593811035 1.5133262872695923 2.0282230377197266 2.415848970413208 1.8771171569824219 0.6552290916442871 1.3378955125808716 0.8231567740440369 0.8700879812240601
364 3.941082715988159 3.60298490524292 4.340343475341797 1.6591851711273193 2.257192850112915 2.6332194805145264 1.8634616136550903 0.893272340297699 1.4365935325622559 0.6176532506942749 0.9558482766151428
365 4.0486159324646 3.832925319671631 4.501401424407959 1.555922508239746 2.252070665359497 2.5851080417633057 1.7591358423233032 0.5870673060417175 1.477121353149414 0.6477089524269104 0.8905643820762634
366 3.9683499336242676 3.7896368503570557 4.299894332885742 1.3507084846496582 2.194924831390381 2.7322733402252197 1.5393365621566772 0.6446330547332764 1.8820748329162598 0.7182111144065857 0.8141304850578308
367 4.140870571136475 3.8965036869049072 4.666425704956055 1.477473258972168 2.237793445587158 2.6453604698181152 1.4439501762390137 0.6888287663459778 1.5880928039550781 0.6579579710960388 0.8431535959243774
368 4.116127967834473 3.706930160522461 4.77398157119751 1.6220651865005493 2.262665033340454 2.455901622772217 1.814565896987915 0.6082088947296143 1.555646538734436 0.7730956673622131 0.8649137616157532
369 4.147208213806152 3.925900936126709 4.548027992248535 1.5905839204788208 2.232846975326538 2.423496723175049 1.7846702337265015 0.5881125330924988 1.531166672706604 0.556175947189331 0.8176116347312927
370 4.076796054840088 3.7621781826019287 4.363626480102539 1.5900479555130005 2.313399314880371 2.3915719985961914 1.8442769050598145 0.5913320779800415 1.4506257772445679 0.7321771383285522 0.8012584447860718
371 4.313502311706543 3.9349637031555176 4.431960582733154 1.5812689065933228 2.3696346282958984 2.7284533977508545 1.734375238418579 0.531586229801178 1.256653904914856 0.6161954998970032 0.7473777532577515
372 4.478094577789307 4.095649719238281 4.701915740966797 1.6810991764068604 2.307227373123169 2.898303985595703 1.7538176774978638 0.6656509637832642 1.0865833759307861 0.625922679901123 0.9789477586746216
373 4.453847885131836 3.8710639476776123 5.046899318695068 1.518464207649231 2.1544642448425293 2.758411407470703 1.8919497728347778 0.5822309851646423 1.3668742179870605 0.783729612827301 1.1211037635803223
374 4.378504276275635 3.816920518875122 4.898601055145264 1.3409556150436401 2.2176601886749268 2.4310998916625977 2.010411262512207 0.6815071702003479 1.086596965789795 0.6393337249755859 0.7117981314659119
375 4.40513801574707 4.506892204284668 4.646149635314941 1.6137888431549072 2.2758026123046875 2.711387872695923 1.5341291427612305 0.6704857349395752 1.4046658277511597 0.7162411212921143 0.9122210741043091
376 4.504701137542725 4.602449417114258 4.5159759521484375 1.6142299175262451 2.286405563354492 2.7089250087738037 1.8488904237747192 0.7294504046440125 1.015082836151123 0.6622387766838074 0.7878425121307373
377 4.741975784301758 4.687074184417725 4.898959636688232 1.526877522468567 2.2783358097076416 2.7847654819488525 1.8928521871566772 0.7327477931976318 1.2457751035690308 0.7013431787490845 0.9953704476356506
378 4.845210075378418 4.706966400146484 5.091768741607666 1.6177419424057007 2.2890207767486572 2.785548686981201 2.043957471847534 0.6894360780715942 1.275431752204895 0.8334103226661682 1.1533403396606445
379 4.7426228523254395 4.703782558441162 4.760420799255371 1.4660547971725464 2.303997755050659 2.896061658859253 2.0398640632629395 0.7490983009338379 1.3134578466415405 0.7401922345161438 1.0072659254074097
380 4.9346699714660645 5.000677108764648 5.024776458740234 1.4664421081542969 2.630382776260376 2.7102832794189453 1.641771674156189 0.7033902406692505 1.1685833930969238 0.7656030654907227 0.9024051427841187
381 4.658280372619629 5.011178016662598 4.489482879638672 1.549729585647583 2.45802640914917 2.6753101348876953 1.4391714334487915 0.9102545380592346 0.9864697456359863 0.7499526143074036 0.9600620269775391
382 4.57926607131958 4.882726192474365 4.503653526306152 1.479236364364624 2.3544623851776123 2.7141189575195313 1.7513624429702759 0.963602602481842 0.9722867012023926 0.7936378717422485 0.7099047899246216
383 4.764476776123047 4.689958572387695 5.087737560272217 1.3810029029846191 2.3143599033355713 2.643749237060547 1.5610864162445068 1.2748318910598755 1.284613013267517 0.743126392364502 0.8408530950546265
384 4.704856872558594 4.927877902984619 4.675114154815674 1.4849475622177124 2.156702995300293 2.539761781692505 1.5593791007995605 0.8708083629608154 1.3806782960891724 0.7152323126792908 0.8081359267234802
385 4.644562244415283 5.117997169494629 4.351802825927734 1.6272441148757935 2.2531163692474365 2.5707273483276367 1.739058017730713 1.0311167240142822 1.2951196432113647 0.928231954574585 0.7302743792533875
386 4.539854526519775 4.910755634307861 4.468401908874512 1.5214200019836426 2.297701835632324 2.6303131580352783 1.4826942682266235 0.9011909365653992 0.9354506731033325 0.7498235702514648 0.5825510025024414
387 4.512368202209473 4.829224109649658 4.550012111663818 1.686678409576416 2.4370625019073486 2.5335986614227295 1.533645749092102 1.0811266899108887 1.1961103677749634 0.7675036191940308 0.8278760313987732
388 4.6468353271484375 4.922148704528809 4.738290309906006 1.5199300050735474 2.3610076904296875 2.5038726329803467 1.6573541164398193 0.9796162247657776 1.5835604667663574 0.7097650170326233 0.8180055618286133
389 4.709663391113281 4.648724555969238 4.884018898010254 1.6047359704971313 2.380736827850342 2.4194586277008057 2.1247830390930176 1.099976897239685 1.2185702323913574 0.7187244296073914 0.7391809821128845
390 4.648710250854492 4.309413433074951 4.832602024078369 1.5619856119155884 2.355914831161499 2.5523056983947754 2.2232918739318848 0.9563431143760681 1.104467749595642 0.8367971777915955 0.6489349603652954
391 4.652729511260986 4.162683963775635 5.050323963165283 1.5261398553848267 2.627681255340576 2.355541706085205 2.3152098655700684 1.2088922262191772 0.9424052834510803 0.8166282176971436 0.8711366653442383
392 4.603886604309082 4.009151935577393 5.212769985198975 1.4650400876998901 2.658594846725464 2.252751111984253 2.1253485679626465 1.0076299905776978 1.190255880355835 0.7289118766784668 0.7949807047843933
393 4.276066780090332 3.7550740242004395 4.744195938110352 1.571613073348999 2.497368097305298 2.569833278656006 2.2919161319732666 0.8832718133926392 1.2835195064544678 0.6055324077606201 0.7068346738815308
394 4.389939785003662 3.9524104595184326 4.785312175750732 1.4079318046569824 2.5159785747528076 2.565833568572998 2.1324400901794434 0.812192440032959 1.2768930196762085 0.6875880360603333 0.8490560054779053
395 4.371236801147461 3.899501085281372 4.673532962799072 1.3640624284744263 2.3525149822235107 2.6425628662109375 1.9572674036026 0.8782525658607483 1.3874552249908447 0.7542058825492859 0.7221295833587646
396 4.3205790519714355 3.9533848762512207 4.691564559936523 1.4529776573181152 2.35937762260437 2.51054310798645 2.2444186210632324 0.8585623502731323 1.2137662172317505 0.5861607193946838 0.8260233402252197
397 4.363980293273926 4.352828025817871 4.4184346199035645 1.5919971466064453 2.4768152236938477 2.4342288970947266 2.056432008743286 0.8947176933288574 1.2008572816848755 0.6918541193008423 0.7185651659965515
398 4.368508338928223 4.367747783660889 4.517630100250244 1.606777548789978 2.537846803665161 2.4233243465423584 2.33378529548645 1.101832628250122 0.8453971743583679 0.6863870024681091 0.8344401717185974
399 4.486838340759277 4.571444988250732 4.603814125061035 1.4862539768218994 2.4132230281829834 2.6023898124694824 2.243520736694336 0.8486781716346741 0.8458526730537415 0.6137825846672058 0.8679152727127075
400 4.493359088897705 4.536134243011475 4.728518962860107 1.444996953010559 2.5690059661865234 2.3719913959503174 2.0510003566741943 1.1704272031784058 0.9592655897140503 0.7290210723876953 0.6255772709846497
401 4.709787845611572 4.485774993896484 5.009322166442871 1.5069739818572998 2.525456428527832 2.578742027282715 2.184373617172241 1.0106691122055054 1.1641391515731812 0.7339168190956116 0.7375373244285583
402 4.709775447845459 4.402920722961426 4.852041721343994 1.3171195983886719 2.4187886714935303 2.663442611694336 2.104109287261963 1.1315215826034546 1.2154955863952637 0.9584735631942749 0.7284657955169678
403 4.616746425628662 4.493502140045166 4.7928690910339355 1.6451473236083984 2.534679412841797 2.6952481269836426 1.589365839958191 0.8599936366081238 1.2200143337249756 0.7333053946495056 0.6991966962814331
404 4.363394260406494 4.336129665374756 4.656065940856934 1.6260837316513062 2.6391611099243164 2.3381340503692627 1.635718822479248 1.1512218713760376 1.0342588424682617 0.8220348358154297 0.8129870891571045
405 4.331201076507568 4.253039360046387 4.426602363586426 1.6155441999435425 2.470320224761963 2.69734263420105 1.4670418500900269 0.597244381904602 0.9883869886398315 0.7083079218864441 0.852100670337677
406 4.305824279785156 4.437351226806641 4.349826812744141 1.470347285270691 2.477217674255371 2.7107455730438232 1.3069229125976563 0.9761664867401123 1.2708224058151245 0.741326630115509 0.84793621301651
407 4.788430690765381 5.009766101837158 4.695364475250244 1.5689667463302612 2.813586950302124 2.528794527053833 1.6120151281356812 1.361242651939392 1.142572045326233 0.6751121878623962 0.8854390978813171
408 4.844240188598633 5.0026164054870605 4.720499515533447 1.544318675994873 2.679574966430664 2.8393895626068115 1.5160483121871948 1.589372992515564 0.7769944667816162 0.8037776947021484 0.6747539639472961
409 4.398606777191162 4.438836097717285 4.360509872436523 1.462017297744751 2.524247169494629 2.604119300842285 1.387122392654419 1.1479294300079346 0.7932350039482117 0.6111538410186768 0.784842312335968
410 4.481175899505615 4.429723739624023 4.276890754699707 1.5741204023361206 2.5573692321777344 2.61226224899292 1.89249587059021 0.8755910992622375 0.7128555774688721 0.6783729195594788 0.6367863416671753
411 4.524714946746826 4.502285480499268 4.396600246429443 1.5259519815444946 2.505345582962036 2.7073183059692383 1.8039300441741943 0.6475933790206909 1.0505574941635132 0.7297635078430176 0.7081834673881531
412 4.582582950592041 4.812849521636963 4.443785190582275 1.916343331336975 2.517658233642578 2.435093402862549 1.5426119565963745 1.2669216394424438 0.9397379755973816 0.6088252663612366 0.7666886448860168
413 4.511098861694336 4.693772792816162 4.562224864959717 1.8342167139053345 2.6484715938568115 2.3778393268585205 1.8006868362426758 1.3187041282653809 1.1722725629806519 0.7168273329734802 0.6047982573509216
414 4.45485258102417 4.541100025177002 4.498136520385742 1.7632031440734863 2.5845842361450195 2.401428699493408 1.7692166566848755 0.8145009279251099 1.1650307178497314 0.7061322927474976 0.6240448951721191
415 4.2749924659729 4.484516620635986 4.130962371826172 1.6330745220184326 2.397796154022217 2.3930904865264893 1.6059759855270386 0.9947265386581421 0.9980676174163818 0.6344862580299377 0.7898145318031311
416 4.353417873382568 4.606144905090332 4.128442287445068 1.747555136680603 2.643338918685913 2.474121332168579 1.612741470336914 1.190576434135437 0.9729799032211304 0.7278419137001038 0.8595516085624695
417 4.129680156707764 4.418625354766846 3.9716198444366455 1.654456615447998 2.5514299869537354 2.312481164932251 1.716591238975525 0.9489285349845886 1.0008856058120728 0.7454585433006287 0.8127349615097046
418 4.209043025970459 4.370406627655029 4.029744625091553 1.746235966682434 2.5853333473205566 2.3205437660217285 1.6416716575622559 1.1534167528152466 1.0134708881378174 0.7259976863861084 0.9007871150970459
419 4.363809108734131 4.354286193847656 4.1139397621154785 1.5976659059524536 2.417506456375122 2.235630750656128 1.779354214668274 1.1266365051269531 1.0483816862106323 0.7196224331855774 1.0300078392028809
420 4.322542667388916 4.396866798400879 4.1989922523498535 1.805273413658142 2.547457218170166 2.5023183822631836 1.8160135746002197 0.9822291135787964 1.3553696870803833 0.6420400738716125 1.1503376960754395
421 3.9198951721191406 4.047294616699219 3.7621443271636963 1.7284148931503296 2.355221748352051 2.3390254974365234 1.6609113216400146 1.181473970413208 0.9648882746696472 0.6367912292480469 1.1071839332580566
422 4.3550848960876465 4.355139255523682 4.185762882232666 1.8422000408172607 2.2946016788482666 2.578864336013794 1.8009315729141235 0.7597237825393677 0.919117271900177 0.6497088074684143 0.9684186577796936
423 4.35383939743042 4.468157768249512 4.322019100189209 1.7327364683151245 2.2822182178497314 2.4901576042175293 1.7951337099075317 0.6878942251205444 1.3071504831314087 0.48176485300064087 0.7235607504844666
424 4.627957344055176 4.67783260345459 4.4564738273620605 1.82840096950531 2.3612759113311768 2.582606554031372 1.9464212656021118 0.8651341199874878 1.1698089838027954 0.734292209148407 0.7369183897972107
425 4.316638946533203 4.4115681648254395 4.254458427429199 1.5770939588546753 2.4109838008880615 2.4057586193084717 2.0947890281677246 1.1676959991455078 0.9377698302268982 0.7631160616874695 0.6582249999046326
426 4.580098628997803 4.60767126083374 4.471090793609619 1.6230477094650269 2.603698968887329 2.3637380599975586 2.3505609035491943 1.3336350917816162 0.9949305653572083 0.7812362909317017 0.6551819443702698
427 4.300070762634277 4.398714542388916 4.221460819244385 1.617659568786621 2.109405040740967 2.402639150619507 2.15982985496521 1.1760427951812744 1.0485459566116333 0.7906667590141296 0.8152796626091003
428 4.1693501472473145 4.34486198425293 3.9307854175567627 1.638271450996399 2.259331703186035 2.4120938777923584 2.0224597454071045 1.253696322441101 0.7337300181388855 0.6554332971572876 0.7831696271896362
429 4.30706262588501 4.244361877441406 4.355825901031494 1.566293716430664 2.3471341133117676 2.5573008060455322 2.229484796524048 0.6864941716194153 1.1232830286026 0.7198280096054077 0.7028976678848267
430 4.352799892425537 4.618371963500977 4.225622653961182 1.641048789024353 2.250633478164673 2.6584746837615967 2.422893524169922 1.161442518234253 1.0860518217086792 0.6469830274581909 0.7539528608322144
431 4.405722141265869 4.340516567230225 4.348071098327637 1.4810718297958374 2.2129528522491455 2.53108811378479 2.440389394760132 1.0852450132369995 0.9615344405174255 0.6557782888412476 0.6416706442832947
432 4.45382022857666 4.290733814239502 4.565521717071533 1.4489246606826782 2.163120746612549 2.526887893676758 2.352839469909668 0.9519239664077759 1.1474870443344116 0.774266242980957 0.7986868619918823
433 4.433763027191162 4.699492931365967 4.176844596862793 1.6338136196136475 2.164379358291626 2.581988573074341 2.063755989074707 0.7842991352081299 0.8562130928039551 0.7019692659378052 0.7193794846534729
434 4.3462138175964355 4.279819488525391 4.503350734710693 1.4646704196929932 2.3583335876464844 2.3694238662719727 2.163093090057373 1.0255755186080933 0.9879269003868103 0.6013012528419495 0.6815267205238342
435 4.447511196136475 4.5321550369262695 4.524247646331787 1.5725027322769165 2.2971065044403076 2.595776081085205 2.32704758644104 1.3043348789215088 1.4387407302856445 0.7472738027572632 0.6475092172622681
436 4.292895317077637 4.341254711151123 4.410904884338379 1.576892614364624 2.331946611404419 2.504351854324341 2.138197898864746 1.2125240564346313 1.4220949411392212 0.6545339226722717 0.5859980583190918
437 4.285922050476074 4.752037525177002 4.037186145782471 1.5769861936569214 2.2889976501464844 2.3390591144561768 2.1452763080596924 0.9715051054954529 1.0275377035140991 0.7779332995414734 0.7667853236198425
438 4.103325843811035 4.514575481414795 3.879398822784424 1.7654459476470947 2.220227003097534 2.520599603652954 2.153439998626709 0.9186896681785583 1.2012543678283691 0.9881022572517395 0.7460886240005493
439 4.200888633728027 4.581111431121826 4.0610671043396 1.5256597995758057 2.4826767444610596 2.459381341934204 2.039574146270752 0.9071263670921326 1.2949262857437134 0.8091481924057007 0.6853077411651611
440 4.2556586265563965 4.611096382141113 4.173704624176025 1.4645553827285767 2.569059371948242 2.4844305515289307 2.20847487449646 0.9701895713806152 0.8108460903167725 0.8191782236099243 0.6635391116142273
441 4.479409694671631 4.83172607421875 4.543611526489258 1.6429589986801147 2.418076515197754 2.470996379852295 2.053898572921753 0.8858517408370972 1.2084627151489258 0.7625377178192139 0.6367678046226501
442 4.406074047088623 4.819100379943848 4.412048816680908 1.5574785470962524 2.3900387287139893 2.31465482711792 1.853783130645752 1.530808448791504 1.2901103496551514 0.919090211391449 0.709814727306366
443 4.425846099853516 4.870166778564453 4.24310827255249 1.6269134283065796 2.38869047164917 2.137141466140747 2.1112797260284424 1.2809793949127197 1.237791657447815 0.9541804194450378 0.707467794418335
444 4.541134834289551 4.881872177124023 4.391646862030029 1.65413498878479 2.6352498531341553 2.5825729370117188 2.209343671798706 1.1278278827667236 1.021596074104309 1.0702931880950928 0.8010860085487366
445 4.355259418487549 4.409728527069092 4.440441131591797 1.461901068687439 2.228750467300415 2.262772560119629 2.300433874130249 1.0975240468978882 1.164939045906067 0.8643279075622559 0.8227612376213074
446 4.363661289215088 4.345714569091797 4.553017616271973 1.606184482574463 2.3606581687927246 1.9805607795715332 2.3068954944610596 0.8901153802871704 1.0218502283096313 0.8439580202102661 0.7300209999084473
447 4.185439586639404 4.247293949127197 4.060052871704102 1.5026072263717651 2.3626508712768555 1.7893998622894287 2.451037883758545 1.015881061553955 0.9938035607337952 0.9294996857643127 0.6278042793273926
448 4.149754524230957 4.254717826843262 4.208312511444092 1.5869590044021606 2.443833827972412 1.6144331693649292 2.126030206680298 0.8587374091148376 1.1892421245574951 0.8457520604133606 0.881877601146698
449 4.123241424560547 4.0916852951049805 4.349442958831787 1.5527288913726807 2.338480234146118 1.4046860933303833 2.2451138496398926 0.8538814187049866 1.1470417976379395 0.7839401960372925 0.7548341155052185
450 4.369548797607422 4.338145732879639 4.61503791809082 1.7394070625305176 2.1970598697662354 1.1611433029174805 2.329216718673706 1.1871050596237183 1.0387386083602905 0.7061384916305542 0.6932290196418762
451 4.48760461807251 4.385438919067383 4.505299091339111 1.7216016054153442 2.1673743724823 1.2512586116790771 2.1999950408935547 0.9867376089096069 1.024522304534912 0.8202434778213501 0.7730331420898438
452 4.476093769073486 4.405662536621094 4.598087310791016 1.5852875709533691 2.2123966217041016 1.2457098960876465 2.0473854541778564 1.6995410919189453 0.9346371293067932 0.9318283200263977 0.8557770848274231
453 4.60801887512207 4.443811893463135 4.5620574951171875 1.775661587715149 2.1618149280548096 1.469258189201355 1.8813514709472656 1.154889702796936 1.2310723066329956 0.8971042037010193 0.6344944834709167
454 4.481878280639648 4.455472946166992 4.525317192077637 1.7128969430923462 2.3078501224517822 1.482763409614563 1.9518349170684814 1.6477303504943848 1.0167683362960815 0.7460526823997498 0.8694385886192322
455 4.424998760223389 4.344704627990723 4.537484169006348 1.5917918682098389 2.15191388130188 1.568779468536377 2.048311710357666 0.9204496741294861 0.7219558954238892 0.7655122876167297 0.7944692373275757
456 4.462214946746826 4.544785499572754 4.063859462738037 1.6169872283935547 2.064176082611084 1.87602698802948 1.9449727535247803 1.306968331336975 0.9196101427078247 0.7956459522247314 0.7711467742919922
457 4.602433681488037 4.518975734710693 4.699885368347168 1.5917208194732666 2.3428878784179688 1.898227334022522 2.058950185775757 1.24736487865448 1.1915322542190552 0.8388157486915588 0.6424760818481445
458 4.456940174102783 4.382868766784668 4.475107669830322 1.5382944345474243 2.3958377838134766 1.5352071523666382 2.050156593322754 1.1239227056503296 1.0207456350326538 0.8653685450553894 0.7931541800498962
459 4.6895880699157715 4.6509881019592285 4.601797580718994 1.713272213935852 2.4818804264068604 2.1117653846740723 2.0269176959991455 0.9713178277015686 1.1355217695236206 0.8899309039115906 0.6370420455932617
460 4.844188690185547 4.797300338745117 4.731835842132568 1.8792308568954468 2.2958643436431885 1.9679917097091675 1.9799219369888306 1.3347206115722656 1.429909586906433 0.7989127039909363 0.5311515927314758
461 4.6457133293151855 4.7565741539001465 4.242161273956299 1.7006932497024536 2.49552059173584 2.1676340103149414 2.05387544631958 1.2831374406814575 1.4449392557144165 0.8020269274711609 0.8646479845046997
462 4.329018592834473 4.429508686065674 4.072265148162842 1.8178400993347168 2.5866193771362305 2.0735867023468018 2.0781614780426025 1.1825608015060425 0.9870625138282776 0.8168712854385376 0.6049251556396484
463 4.438416004180908 4.350647926330566 4.203307151794434 1.6554763317108154 2.7551803588867188 2.27168869972229 1.9521931409835815 1.1212233304977417 1.2286146879196167 0.847379207611084 0.7090038657188416
464 4.500510215759277 4.235517501831055 4.399843692779541 1.6706055402755737 2.5948410034179688 2.1423699855804443 2.043246030807495 0.9964813590049744 1.2369509935379028 0.745142936706543 0.6359419226646423
465 4.467677593231201 4.009632587432861 4.74100399017334 1.455296516418457 2.5531673431396484 1.592602014541626 2.1714398860931396 1.4234532117843628 1.5756635665893555 0.8892937898635864 0.7208894491195679
466 4.46549654006958 4.16806173324585 4.45628023147583 1.5971981287002563 2.7895114421844482 1.7966498136520386 2.055241584777832 1.1472327709197998 1.2959752082824707 0.7985800504684448 0.6308922171592712
467 4.64508056640625 4.268901824951172 4.683485984802246 1.721960186958313 2.7165029048919678 2.0996339321136475 2.111689805984497 1.1796488761901855 1.1569634675979614 0.8000786304473877 0.7640888094902039
468 4.5121541023254395 4.314289093017578 4.60042667388916 1.5680166482925415 2.5967001914978027 2.3400588035583496 1.9552463293075562 1.2985714673995972 1.1739529371261597 0.8887284398078918 0.6669492721557617
469 4.321127414703369 4.181812763214111 4.386353969573975 1.6412116289138794 2.376237154006958 2.088557243347168 1.9516242742538452 0.7534704804420471 1.2631834745407104 0.8150648474693298 0.6618089079856873
470 4.527750492095947 4.511052131652832 4.197779655456543 1.7446929216384888 2.4032163619995117 2.2361230850219727 2.159902334213257 0.7136386036872864 1.0165636539459229 0.8101597428321838 0.8585952520370483
471 4.4095587730407715 4.319941520690918 4.297832012176514 1.6757786273956299 2.3235180377960205 2.202838897705078 2.078448534011841 0.9217862486839294 1.195315957069397 0.7853065729141235 0.887336254119873
472 4.6418890953063965 4.76612663269043 4.416644096374512 1.7830218076705933 2.631498098373413 2.3731026649475098 2.125870943069458 0.791237473487854 0.7562069892883301 0.6094284057617188 0.6371645331382751
473 4.576754093170166 4.460187911987305 4.590458393096924 1.8259774446487427 2.6471874713897705 2.209824562072754 2.1665589809417725 1.193801999092102 1.0935542583465576 0.7247546315193176 0.7530117630958557
474 4.492367744445801 4.348591327667236 4.566318511962891 1.7251644134521484 2.3500704765319824 2.3419642448425293 2.035714626312256 1.0077168941497803 1.3744266033172607 0.76035475730896 0.8390255570411682
475 4.382078170776367 4.131537437438965 4.237849712371826 1.6308810710906982 2.330592155456543 2.3850812911987305 2.076984405517578 0.7901433110237122 1.1515055894851685 0.7294191122055054 0.6792098879814148
476 4.372729301452637 3.867806911468506 4.455967903137207 1.6017534732818604 2.267164707183838 2.1195144653320313 2.072385549545288 0.6770910024642944 1.1519221067428589 0.7854893207550049 1.1870181560516357
477 4.7392449378967285 4.038180351257324 4.948146820068359 1.5761297941207886 2.3795101642608643 2.028101921081543 2.069800853729248 0.7077816724777222 1.3530675172805786 0.7342821359634399 0.6480406522750854
478 4.742570400238037 3.9717087745666504 4.839801788330078 1.6408790349960327 2.3680686950683594 1.9669663906097412 2.0290634632110596 0.9325307607650757 1.1174261569976807 0.9320728778839111 0.9611644744873047
479 4.404648303985596 3.9561705589294434 4.555315017700195 1.7461248636245728 2.35766863822937 2.0783531665802 1.9961882829666138 0.7838220000267029 1.2528250217437744 0.7409088611602783 0.7894035577774048
480 4.444492816925049 4.059098720550537 4.589707851409912 1.7302775382995605 2.354574203491211 2.148069381713867 2.045128345489502 0.7068535685539246 1.1853611469268799 0.7742108106613159 0.7530746459960938
481 4.369655609130859 4.113370418548584 4.463860034942627 1.8147022724151611 2.432339906692505 2.182267427444458 2.043640375137329 0.7467896342277527 1.2378352880477905 0.7964048385620117 0.6938273906707764
482 4.523918628692627 4.047640800476074 4.636081695556641 1.8405424356460571 2.215993642807007 2.006371259689331 1.9841573238372803 0.6168525815010071 1.4111968278884888 0.9152242541313171 0.696502685546875
483 4.46954870223999 4.283590316772461 4.563486099243164 1.936118483543396 2.167612075805664 2.142988681793213 2.0613808631896973 0.8134720921516418 1.692312479019165 0.7744470238685608 0.6500216722488403
484 4.503509044647217 4.37681245803833 4.650790691375732 1.8557319641113281 2.2507903575897217 2.0943942070007324 2.0133509635925293 0.7896695137023926 1.5848138332366943 0.8114018440246582 0.6730561256408691
485 4.2949910163879395 4.171009540557861 4.402094841003418 1.7835447788238525 2.1935346126556396 2.1088945865631104 2.0745434761047363 0.9248149991035461 1.498818278312683 0.8399035334587097 0.7774524688720703
486 4.248358249664307 4.015141010284424 4.178401470184326 1.901400089263916 2.1470463275909424 2.129255771636963 1.8963249921798706 0.8140180110931396 1.3780174255371094 0.8874058127403259 0.8013201355934143
487 4.0336527824401855 3.755211114883423 4.103697299957275 1.7596533298492432 2.222201108932495 2.2370944023132324 1.9682554006576538 0.5047234892845154 1.4784905910491943 0.6291231513023376 0.802310585975647
488 4.110162258148193 3.933131217956543 4.135477542877197 1.7577863931655884 2.3463242053985596 2.2894976139068604 1.944309949874878 0.924251139163971 1.2885901927947998 0.685755729675293 0.8178844451904297
489 4.458614349365234 4.062337875366211 4.461103916168213 1.756688117980957 2.498176336288452 2.239830732345581 2.0757720470428467 0.647281289100647 1.4523141384124756 0.6192348003387451 0.619111955165863
490 4.161561012268066 3.906385898590088 4.308633327484131 1.7076914310455322 2.5987093448638916 2.1679422855377197 1.9242897033691406 0.6735706329345703 1.0363249778747559 0.7820129990577698 0.7145392298698425
491 4.044864177703857 3.7454962730407715 4.134468078613281 1.5931698083877563 2.491804361343384 2.111462116241455 2.0238184928894043 0.6061902046203613 1.0427800416946411 0.7782109379768372 0.7409369349479675
492 3.9836981296539307 4.0822625160217285 3.7672600746154785 1.6915717124938965 2.315967321395874 2.070518970489502 1.9964169263839722 0.610638439655304 0.8733159899711609 0.7264836430549622 0.7136198878288269
493 4.238602161407471 4.208954811096191 4.172153949737549 1.5333400964736938 2.4969489574432373 2.437143325805664 2.046952247619629 0.9841198921203613 1.4830546379089355 0.8236600160598755 1.0029312372207642
494 4.056844711303711 4.008795261383057 3.932783842086792 1.6834067106246948 2.7814080715179443 2.229797840118408 1.9442992210388184 1.0786327123641968 1.3162720203399658 0.7453323602676392 0.7590083479881287
495 3.9498915672302246 4.037073612213135 3.8835349082946777 1.714543342590332 2.4663748741149902 2.2308082580566406 2.0540547370910645 0.9998146891593933 1.4295786619186401 0.8500956892967224 0.8855460286140442
496 4.087912082672119 4.1534552574157715 3.8214104175567627 1.6751325130462646 2.433924913406372 2.0955100059509277 1.9376814365386963 0.7553298473358154 1.152082920074463 0.8400486707687378 0.7892271280288696
497 3.955091714859009 4.225705146789551 3.6236631870269775 1.6801508665084839 2.374830722808838 2.2951953411102295 1.9048994779586792 0.7534529566764832 0.9595372080802917 0.7813798189163208 0.726995050907135
498 4.304487705230713 4.146787166595459 4.283811569213867 1.7692161798477173 2.5772902965545654 2.3294010162353516 2.0461134910583496 0.7023449540138245 1.2495783567428589 0.7516342997550964 0.6831826567649841
499 4.157580375671387 4.019476413726807 4.0505828857421875 1.6687548160552979 2.585726261138916 2.280454158782959 1.9371893405914307 0.663358211517334 1.0159105062484741 0.7720952033996582 0.819364070892334
500 4.182285785675049 3.899179220199585 4.2829413414001465 1.6407675743103027 2.4185376167297363 2.322327136993408 2.0748701095581055 0.6074166893959045 1.1366287469863892 0.7059974670410156 0.7759232521057129
501 4.1551923751831055 3.860630512237549 4.1268839836120605 1.629141926765442 2.555742025375366 2.1752238273620605 1.850579857826233 1.0249613523483276 1.2182796001434326 0.68498295545578 0.9684022068977356
502 4.179847240447998 4.050606727600098 4.224615097045898 1.7994240522384644 2.3060104846954346 2.0956692695617676 2.0567078590393066 0.6531553864479065 1.230465054512024 0.8395853042602539 0.5881957411766052
503 4.257804870605469 4.246925354003906 4.27400541305542 1.9515777826309204 2.4720330238342285 2.0015714168548584 1.975002408027649 1.015661358833313 0.9726336002349854 0.8545002937316895 0.8642961978912354
504 4.369781970977783 4.2666144371032715 4.3285017013549805 1.8309416770935059 2.4711616039276123 2.086216449737549 1.9466826915740967 0.8725869059562683 1.2403024435043335 0.7781200408935547 0.7064428925514221
505 4.241734027862549 4.080592632293701 4.181722640991211 1.5709643363952637 2.4408137798309326 2.3068461418151855 2.0441317558288574 0.531766414642334 0.8609519600868225 0.8288743495941162 0.6656264662742615
506 4.257603168487549 4.173772811889648 4.388367652893066 1.5590236186981201 2.8466055393218994 2.249943733215332 1.7905718088150024 0.761319100856781 1.212762713432312 0.7645588517189026 0.6270522475242615
507 4.33616304397583 4.111343860626221 4.73785924911499 1.6033257246017456 2.978572368621826 2.207808256149292 1.8869819641113281 0.7459896206855774 0.9271999001502991 0.8519697785377502 0.6247205138206482
508 4.448413372039795 3.92730712890625 4.971007347106934 1.5298031568527222 2.769719362258911 2.2083375453948975 2.067673444747925 1.037603497505188 1.4213539361953735 0.6822724938392639 0.6433257460594177
509 4.207688808441162 3.899954080581665 4.704209327697754 1.5038046836853027 2.755236864089966 2.3238484859466553 2.039825677871704 0.8157652616500854 1.1896005868911743 0.6766921877861023 0.5680009722709656
510 4.081764221191406 3.9805943965911865 4.41022253036499 1.567007303237915 2.900641918182373 2.1910834312438965 1.8211379051208496 0.9572094082832336 1.1176214218139648 0.8576170802116394 0.8204773664474487
511 4.2062482833862305 3.9620819091796875 4.667272090911865 1.4938523769378662 2.856152296066284 2.3471322059631348 1.9765880107879639 1.0137923955917358 1.0609960556030273 0.7075455784797668 0.7249026298522949
512 4.2907891273498535 3.9720299243927 4.713557720184326 1.515373945236206 3.0404717922210693 2.2468392848968506 1.9301064014434814 0.8386634588241577 1.0010466575622559 0.6762455105781555 0.6940112113952637
513 4.501132011413574 4.108909606933594 4.927814483642578 1.5007028579711914 2.913891315460205 2.2033650875091553 2.089445114135742 0.8418901562690735 1.2224605083465576 0.8044293522834778 0.7195062637329102
514 4.3387064933776855 4.067976474761963 4.7404680252075195 1.5734525918960571 2.773453712463379 2.2055282592773438 1.9692672491073608 1.0384913682937622 1.2789851427078247 0.8246468305587769 0.5624363422393799
515 4.400673866271973 4.18094539642334 4.819115161895752 1.683655023574829 2.9560866355895996 2.274894952774048 1.9067497253417969 1.2901339530944824 1.8918178081512451 0.715512216091156 0.7003356218338013
516 4.5662946701049805 4.089664936065674 5.061326026916504 1.5463225841522217 3.0093090534210205 2.22894549369812 2.0255727767944336 1.3191864490509033 1.253504753112793 0.7390748858451843 0.7199351191520691
517 4.679315090179443 3.8513495922088623 5.360619068145752 1.510204553604126 2.8325350284576416 2.1650376319885254 2.269364356994629 1.1977046728134155 1.5104119777679443 0.722625732421875 0.719428539276123
518 4.598024845123291 4.1409382820129395 5.1803131103515625 1.767124891281128 2.9643239974975586 2.1629765033721924 1.8564869165420532 1.186829924583435 1.1566540002822876 0.7256587147712708 0.6065253615379333
519 4.668912410736084 4.060782432556152 5.1715240478515625 1.6402615308761597 2.82340407371521 1.9848312139511108 2.100222587585449 1.2436507940292358 1.75749933719635 0.7285218834877014 0.844092071056366
520 4.444909572601318 4.0893754959106445 4.754079341888428 1.5428804159164429 2.9442570209503174 2.0942375659942627 2.038747787475586 0.9472483992576599 1.3016022443771362 0.6097834706306458 0.6899213790893555
521 4.59738826751709 3.9375407695770264 4.7525811195373535 1.4290974140167236 3.0330729484558105 2.2065701484680176 1.7083218097686768 0.7426283359527588 1.154199481010437 0.7920722365379333 0.7563404440879822
522 4.798172950744629 4.327399730682373 4.785995006561279 1.6733813285827637 3.119554042816162 2.0129992961883545 1.7873643636703491 1.266516923904419 0.8963350057601929 0.7947346568107605 0.702362596988678
523 4.99337911605835 4.306703567504883 5.179632186889648 1.756754755973816 3.3125760555267334 1.8556548357009888 1.9382483959197998 0.6967734098434448 1.1491527557373047 0.8260338306427002 0.7265727519989014
524 5.098797798156738 4.239194869995117 5.221244812011719 1.5871661901474 3.219499111175537 2.0142340660095215 1.8129881620407104 0.6553556323051453 1.2737470865249634 0.720357358455658 0.7448747754096985
525 4.712742805480957 4.056914806365967 5.065613746643066 1.5109691619873047 3.0727012157440186 2.083608388900757 1.885786771774292 0.822079598903656 0.6629201769828796 0.5759291052818298 0.8890919089317322
526 4.8537983894348145 4.385275363922119 4.854009628295898 1.6001988649368286 3.110367774963379 1.8018008470535278 1.8625307083129883 1.1002064943313599 0.6970410943031311 0.7405012845993042 0.730320394039154
527 4.639646530151367 4.299874782562256 4.789877414703369 1.54947030544281 3.1797211170196533 1.8264762163162231 1.9503791332244873 1.125719428062439 0.7521826028823853 0.6593948602676392 0.7409650087356567
528 4.506107807159424 4.2434000968933105 4.622190952301025 1.514050841331482 3.1739139556884766 1.9267076253890991 1.9449267387390137 0.9274289608001709 0.911794900894165 0.6982446908950806 0.6939853429794312
529 4.397299766540527 4.1133713722229 4.5371575355529785 1.5316643714904785 2.6698014736175537 1.799458384513855 1.921979308128357 1.19108247756958 1.0194674730300903 0.5938921570777893 0.7228941321372986
530 4.13599157333374 4.029812335968018 4.051425457000732 1.4284175634384155 2.5751166343688965 1.9478628635406494 1.8490961790084839 1.2051899433135986 0.9175191521644592 0.8061919808387756 0.669475793838501
531 4.617457866668701 4.656793117523193 4.376589298248291 1.777580976486206 2.6936609745025635 2.0853803157806396 1.9162194728851318 0.7977737784385681 1.1886897087097168 0.7721927165985107 0.7945942282676697
532 4.217530250549316 4.083597660064697 4.140631675720215 1.689192533493042 2.907900333404541 1.8755851984024048 1.9043642282485962 0.8553285002708435 0.751947283744812 0.6775884032249451 0.8486246466636658
533 4.4258856773376465 4.2851338386535645 4.350198268890381 1.7788169384002686 2.765454053878784 2.064626932144165 1.993350863456726 0.6603949069976807 0.8951587677001953 0.8250044584274292 0.9514139294624329
534 4.572761058807373 4.310514450073242 4.625401973724365 1.5194379091262817 2.972886323928833 2.025723695755005 1.6955522298812866 0.9265838265419006 1.6132527589797974 0.6820566654205322 0.7920084595680237
535 4.485747814178467 4.006349563598633 4.567432880401611 1.4461089372634888 3.0928826332092285 2.200190544128418 1.9530665874481201 0.6419732570648193 1.026170253753662 0.5868327617645264 0.7257331013679504
536 4.133285045623779 3.9106757640838623 4.207878112792969 1.4794543981552124 2.838912010192871 2.065378189086914 1.7229642868041992 0.8543857932090759 1.055242657661438 0.5286053419113159 0.6979389786720276
537 4.211960315704346 4.0052809715271 4.108227729797363 1.4218559265136719 2.8343470096588135 2.1279478073120117 1.5796061754226685 0.5782865881919861 1.1364364624023438 0.7794615030288696 0.7988876104354858
538 4.190082550048828 3.837820529937744 4.389218807220459 1.554970383644104 2.960470676422119 2.136284112930298 1.6884305477142334 0.8973481059074402 0.974180281162262 0.7828390002250671 0.6650223135948181
539 4.411337852478027 4.074378490447998 4.394017696380615 1.6291245222091675 3.0827760696411133 1.8664219379425049 1.4203464984893799 0.8219023942947388 1.1244016885757446 0.8067262172698975 0.712234377861023
540 4.149823188781738 3.987821578979492 4.283949375152588 1.537193775177002 2.8510916233062744 2.0447449684143066 1.5405219793319702 0.8805636763572693 0.9695485830307007 0.7180408835411072 0.5709832310676575
541 4.332898139953613 4.036703586578369 4.523690700531006 1.470954179763794 3.211768388748169 1.956051230430603 1.5431222915649414 0.7593788504600525 1.3041003942489624 0.7704809308052063 0.696686327457428
542 4.351497650146484 3.925804853439331 4.5799150466918945 1.430420994758606 3.0770835876464844 1.924136757850647 1.6330630779266357 0.6157819032669067 1.69237220287323 0.669007420539856 0.7266347408294678
543 4.569056987762451 4.174379348754883 4.684198379516602 1.569978952407837 3.112077474594116 1.9547278881072998 1.44578218460083 0.5964500308036804 1.3638745546340942 0.7244857549667358 0.7255049347877502
544 4.5567946434021 4.113284587860107 4.511679172515869 1.433040976524353 2.7416985034942627 1.8777154684066772 1.4117103815078735 0.7743892073631287 1.002173900604248 0.7350437641143799 0.8069610595703125
545 4.699882984161377 4.219632148742676 4.430587291717529 1.5646023750305176 2.8536598682403564 2.20076847076416 1.3033554553985596 0.7044773697853088 1.0043139457702637 0.777755856513977 0.7803266644477844
546 4.75870418548584 4.129382610321045 4.721248149871826 1.3533833026885986 3.052029848098755 1.981282353401184 1.5524165630340576 0.958042323589325 1.0852538347244263 0.8546398282051086 0.6011201739311218
547 4.43004846572876 3.961146116256714 4.632589340209961 1.5492525100708008 3.063643455505371 1.899582028388977 1.845849871635437 0.7627619504928589 1.1670129299163818 0.8248019814491272 0.6706282496452332
548 4.671642780303955 4.166355133056641 4.9362897872924805 1.4785088300704956 3.2301697731018066 1.9260433912277222 1.651780366897583 0.6188146471977234 0.921106219291687 0.8137509822845459 0.6876152753829956
549 4.319447994232178 4.004842281341553 4.6278395652771 1.4578659534454346 3.0570287704467773 1.761410117149353 1.4237864017486572 0.7998700737953186 1.41629159450531 0.661224901676178 0.6422513127326965
550 4.302270889282227 3.8070785999298096 4.716371059417725 1.3223243951797485 2.9358530044555664 1.9172331094741821 1.5333205461502075 0.9700341820716858 1.1819082498550415 0.7424103021621704 0.6018529534339905
551 4.285959720611572 3.690972089767456 4.665835380554199 1.4553154706954956 2.98590350151062 2.096540927886963 1.4393061399459839 0.7611384391784668 1.0960568189620972 0.8098392486572266 0.7408628463745117
552 4.112842559814453 3.815108299255371 4.391000270843506 1.4897969961166382 2.799285888671875 1.6603575944900513 1.3978008031845093 0.835947573184967 1.393492579460144 0.7355669736862183 0.7222425937652588
553 4.054088115692139 3.8521358966827393 4.253154754638672 1.4967619180679321 2.8629109859466553 1.907585620880127 1.5218751430511475 0.6730384230613708 1.2564491033554077 0.723548412322998 0.6755398511886597
554 4.033669471740723 3.832056999206543 4.273688793182373 1.6296709775924683 3.008235216140747 1.8839212656021118 1.1435624361038208 0.8641901016235352 1.401136040687561 0.6786472201347351 0.8041630387306213
555 3.929086208343506 4.080038547515869 3.9934585094451904 1.8208140134811401 2.7803452014923096 1.8020522594451904 1.370843529701233 0.7702234387397766 0.9184101223945618 0.7529085874557495 0.7014873623847961
556 4.11187744140625 3.749667167663574 4.306705951690674 1.56695556640625 2.794461727142334 1.857903242111206 1.474909782409668 0.7075337171554565 0.9761232137680054 0.7667534947395325 0.7409114241600037
557 4.203316688537598 4.0534210205078125 4.04227352142334 1.9387168884277344 2.6783440113067627 2.0196166038513184 1.2445811033248901 0.6997061371803284 0.8176202178001404 0.7893463373184204 0.6967500448226929
558 4.016176223754883 4.096033096313477 3.780139923095703 1.8624763488769531 2.5982918739318848 1.921543002128601 1.2618770599365234 0.7148265838623047 0.8948301672935486 0.6842284202575684 0.6758385300636292
559 4.20496129989624 4.038589954376221 4.3296709060668945 1.7615442276000977 2.695868730545044 2.0473053455352783 1.3636802434921265 0.7099895477294922 1.082423448562622 0.6295737624168396 0.6734862923622131
560 4.229807376861572 3.9434080123901367 4.302823066711426 1.663285732269287 2.6407268047332764 1.933825135231018 1.4187865257263184 1.1729698181152344 1.304534912109375 0.6595048308372498 0.6885892152786255
561 4.40487813949585 4.103517532348633 4.409185886383057 1.6926231384277344 2.7147490978240967 1.8528058528900146 1.3905837535858154 0.8198694586753845 1.336042046546936 0.6356799006462097 0.7431328296661377
562 4.538890838623047 4.244574546813965 4.515694618225098 1.790575623512268 2.629951000213623 2.0966453552246094 1.510988712310791 1.176571249961853 1.4643633365631104 0.5113423466682434 0.6910809278488159
563 4.5374226570129395 4.119305610656738 4.505218505859375 1.7313909530639648 2.677473545074463 2.0226969718933105 1.370924711227417 0.9647316336631775 1.3035107851028442 0.7240289449691772 0.652911365032196
564 4.3937296867370605 3.9234607219696045 4.401920318603516 1.5261445045471191 2.7000632286071777 1.970880389213562 1.748087763786316 0.8170710802078247 1.3092877864837646 0.7847689390182495 0.7252991795539856
565 4.3881072998046875 4.052500247955322 4.545324802398682 1.6734898090362549 2.8663864135742188 2.0704681873321533 1.9113174676895142 0.6360062956809998 1.2825875282287598 0.6121309399604797 0.7768383622169495
566 4.39439058303833 3.7523841857910156 4.519155502319336 1.5334479808807373 2.7333154678344727 2.1470282077789307 1.9100713729858398 0.7027047872543335 0.9001455307006836 0.6165275573730469 0.8337010145187378
567 4.471574783325195 4.0033183097839355 4.439863204956055 1.658455491065979 2.9392223358154297 1.9648386240005493 1.8203545808792114 0.6894384026527405 1.2337281703948975 0.6631404757499695 0.6107008457183838
568 4.349626064300537 3.772184371948242 4.355711936950684 1.5706381797790527 2.8743014335632324 1.8627904653549194 1.8848117589950562 0.8771919012069702 0.9289616942405701 0.7156025767326355 0.6823461651802063
569 4.504835605621338 3.8145737648010254 4.307742118835449 1.5738435983657837 2.922373056411743 1.8508243560791016 1.851691484451294 0.9331650733947754 0.8655719757080078 0.7269818186759949 0.7022907733917236
570 4.345051288604736 3.972320795059204 3.969679832458496 1.6918808221817017 2.794079303741455 2.109860897064209 1.6342504024505615 0.5677765607833862 0.8233368396759033 0.7528308629989624 0.685641348361969
571 4.407814025878906 3.924344539642334 4.30014181137085 1.7082477807998657 2.7019705772399902 2.0511388778686523 1.6912240982055664 0.9608615040779114 1.062918782234192 0.7039093375205994 0.6363964080810547
572 4.663485050201416 3.8239245414733887 4.623660564422607 1.4457557201385498 2.819944143295288 2.0157060623168945 2.075065851211548 0.8135069608688354 1.3479310274124146 0.6116946339607239 0.7897113561630249
573 4.610957622528076 3.9519782066345215 4.5859503746032715 1.5006107091903687 2.7187955379486084 2.000814199447632 1.996651530265808 0.5650821328163147 1.1323579549789429 0.6878434419631958 0.6451716423034668
574 4.4917731285095215 3.531996250152588 4.85429573059082 1.4738291501998901 2.639871835708618 1.993127703666687 2.021972179412842 0.6352018713951111 1.125662088394165 0.8599483966827393 0.5643170475959778
575 4.693332672119141 3.6995866298675537 5.200175762176514 1.4290419816970825 2.7714731693267822 2.101937770843506 1.8299652338027954 0.868239164352417 1.5511940717697144 1.1215879917144775 0.7798603773117065
576 4.6244215965271 3.62667179107666 4.96535587310791 1.487471580505371 2.925812005996704 2.082824230194092 2.1410787105560303 0.9906573295593262 1.3022639751434326 0.7485623955726624 0.6330795884132385
577 4.889381408691406 4.013754844665527 5.128109931945801 1.5671005249023438 3.0992140769958496 2.1239140033721924 1.715470314025879 0.7416201233863831 1.458283543586731 0.7800253033638 0.8699240684509277
578 4.560739040374756 3.8661978244781494 4.5463433265686035 1.5324865579605103 2.8223869800567627 1.901286244392395 1.620077133178711 0.5052713751792908 1.046314001083374 0.8669230341911316 0.5770577788352966
579 4.703755855560303 3.8376920223236084 4.788150310516357 1.5414655208587646 2.715003490447998 1.938624620437622 1.736452341079712 0.7419752478599548 1.0143567323684692 0.7499621510505676 0.8387009501457214
580 4.6921916007995605 3.9462971687316895 4.851678371429443 1.614050269126892 2.8753390312194824 1.8786497116088867 1.7383707761764526 0.9844022989273071 1.210524082183838 0.69840407371521 0.7601657509803772
581 4.855296611785889 3.993211030960083 5.2129106521606445 1.4845725297927856 2.7322325706481934 2.04801869392395 1.6305495500564575 0.7023470401763916 1.391472578048706 0.9131027460098267 0.6443201899528503
582 4.713745594024658 3.9827632904052734 4.710878849029541 1.4861934185028076 2.6020922660827637 2.093965530395508 1.943966269493103 0.9283490777015686 1.0621471405029297 0.8152926564216614 0.7995898723602295
583 4.670675754547119 3.922056198120117 4.781795501708984 1.5318806171417236 2.546792984008789 1.9525026082992554 1.8235911130905151 0.747263491153717 0.890373945236206 0.6974339485168457 0.5800176858901978
584 4.787602424621582 4.261212348937988 4.845376014709473 1.6102006435394287 2.7709133625030518 2.1320347785949707 1.5072580575942993 0.7465767860412598 1.02866792678833 0.8899099826812744 0.6482571363449097
585 4.6962785720825195 3.8517847061157227 4.761270046234131 1.4018621444702148 2.580209255218506 2.27388334274292 1.4628393650054932 0.525925874710083 1.1718332767486572 0.8122957944869995 0.7274265885353088
586 4.758597373962402 3.731491804122925 4.831616401672363 1.4029062986373901 2.756436586380005 1.9218467473983765 1.3015934228897095 0.7541657090187073 1.1203888654708862 0.7397531867027283 0.6411519646644592
587 4.637241840362549 3.6381380558013916 4.580674648284912 1.4924746751785278 2.780829668045044 1.8862746953964233 1.809809923171997 0.6649425029754639 1.126315951347351 0.7660527229309082 0.6408599019050598
588 4.830004692077637 3.9206368923187256 4.564159870147705 1.5466784238815308 2.6375234127044678 1.9864206314086914 1.8103057146072388 0.6367049813270569 1.2578119039535522 0.8615067601203918 0.681571364402771
589 4.836112022399902 3.9609389305114746 4.7444071769714355 1.5607028007507324 2.6556389331817627 1.8023250102996826 1.6366713047027588 0.8227502107620239 1.33326256275177 0.9308150410652161 0.705278754234314
590 5.184107780456543 4.2650370597839355 5.014583587646484 1.6737895011901855 2.9469985961914063 1.830725908279419 1.74649178981781 0.8730591535568237 1.1242666244506836 0.9256521463394165 0.9754825830459595
591 5.273122787475586 4.206024646759033 4.823795318603516 1.6981085538864136 2.8036789894104004 1.9797989130020142 1.5899046659469604 0.921150267124176 1.1163097620010376 0.8734683990478516 0.7044224143028259
592 5.602609634399414 4.146335601806641 5.310670375823975 1.6798075437545776 2.7922959327697754 2.031606912612915 1.936266303062439 0.6435943841934204 1.6264283657073975 0.930353045463562 0.7141167521476746
593 5.293755054473877 4.076545238494873 5.16677188873291 1.6164312362670898 2.9319238662719727 2.022360324859619 1.525275707244873 0.5750126838684082 1.4251786470413208 0.8369816541671753 0.8288559913635254
594 5.23032808303833 4.055809020996094 4.963350296020508 1.679174542427063 2.522859811782837 2.2132580280303955 1.4940807819366455 0.6871771216392517 1.4866490364074707 0.9679834246635437 0.8870363235473633
595 5.447360992431641 4.212806224822998 5.028361797332764 1.841558814048767 2.7281339168548584 2.1194846630096436 1.5375995635986328 1.3096526861190796 1.3044118881225586 0.9294090270996094 0.7926902770996094
596 5.520435810089111 4.2566819190979 5.146622180938721 1.7375656366348267 2.901495933532715 2.031984329223633 1.5812710523605347 1.1235462427139282 1.3058533668518066 0.8826324343681335 0.9235551953315735
597 5.499317646026611 4.2442803382873535 5.229765892028809 1.7032171487808228 2.8847739696502686 2.344299077987671 1.7706291675567627 1.280726671218872 1.26447594165802 0.7850502133369446 0.8131722807884216
598 5.463626861572266 4.125957012176514 5.169845104217529 1.6938354969024658 2.921281099319458 2.2710888385772705 2.0260732173919678 0.8532859086990356 1.418837547302246 0.9806019067764282 0.6830808520317078
599 5.201189041137695 4.052227973937988 4.859920501708984 1.6361010074615479 2.850065231323242 1.8949378728866577 1.588852047920227 1.064961314201355 1.1150776147842407 0.8538886308670044 0.7433142066001892
600 5.2241411209106445 4.220658302307129 5.040773391723633 1.7543971538543701 2.9570016860961914 2.0124735832214355 1.829261302947998 1.0105202198028564 0.9867575168609619 0.8200676441192627 0.6658141016960144
601 4.944067478179932 4.009002208709717 4.620892524719238 1.651457667350769 2.8632516860961914 2.115307092666626 1.3499550819396973 1.398389220237732 1.191861867904663 0.9135812520980835 0.7806893587112427
602 5.207653999328613 4.340358257293701 4.5598320960998535 1.9198601245880127 2.800586223602295 2.3092565536499023 1.5878149271011353 0.915868878364563 1.2619410753250122 0.8248286843299866 0.7656497359275818
603 5.27472448348999 4.3440985679626465 4.8205718994140625 1.777217984199524 2.8140439987182617 2.163586378097534 1.474313735961914 0.6016605496406555 1.1976947784423828 0.7439060211181641 0.6552168726921082
604 5.138153553009033 4.34262752532959 4.693446636199951 1.6599838733673096 2.647559404373169 2.163210391998291 1.3748751878738403 1.3955650329589844 1.3911948204040527 0.872089147567749 0.6386753916740417
605 5.210212230682373 4.378469467163086 4.714162349700928 1.8189644813537598 2.782883882522583 2.0058329105377197 1.2306164503097534 1.127643346786499 1.2784885168075562 1.056546926498413 0.7760457992553711
606 5.064202308654785 4.150293827056885 4.499781131744385 1.7737916707992554 2.7299129962921143 1.964313268661499 1.5409313440322876 0.8776402473449707 1.4403915405273438 0.8180410265922546 0.6633666753768921
607 5.34857177734375 4.498046875 4.744689464569092 1.831106185913086 2.808591604232788 2.254497528076172 1.6274473667144775 1.390510082244873 1.1238042116165161 0.8408563733100891 0.6583274602890015
608 5.558093547821045 4.444355010986328 4.863776683807373 1.8544645309448242 3.0842478275299072 2.0115532875061035 1.659348726272583 1.0903329849243164 1.028660535812378 0.9042145609855652 0.6768316626548767
609 5.717213153839111 5.0262064933776855 4.600407600402832 1.7456239461898804 2.7106058597564697 2.144684076309204 1.3241575956344604 1.0474097728729248 0.8279451727867126 0.7436673641204834 0.7035508751869202
610 5.619945526123047 4.758484363555908 4.809995651245117 1.9387462139129639 2.7235965728759766 2.0426058769226074 1.8548548221588135 1.2291007041931152 1.0488767623901367 0.7564818859100342 0.935433566570282
611 5.608646392822266 4.846434593200684 4.782015323638916 1.9645274877548218 2.673837184906006 1.9672222137451172 1.5764497518539429 1.704431414604187 1.087257742881775 0.7591916918754578 0.6852602958679199
612 5.934247016906738 4.859223365783691 5.461379528045654 1.9992755651474 2.7605161666870117 1.9757627248764038 1.694915533065796 1.0744563341140747 1.1083400249481201 0.7298843860626221 0.5590810775756836
613 5.5985283851623535 4.611184597015381 5.020068168640137 1.9158351421356201 2.9477782249450684 2.006559133529663 2.076660394668579 0.7969303727149963 1.0842392444610596 0.8787726163864136 0.845061182975769
614 5.440038204193115 4.692836761474609 4.56011438369751 2.0660786628723145 2.674285650253296 2.120084285736084 1.4846200942993164 0.9094777703285217 1.2805976867675781 0.8896821141242981 0.7439736127853394
615 5.659327030181885 5.001304626464844 4.6638054847717285 1.8471914529800415 2.530616283416748 2.3964297771453857 1.3481172323226929 0.9776613116264343 1.1374521255493164 0.974922776222229 0.7227457165718079
616 5.968392848968506 4.975364685058594 5.183882236480713 1.8318355083465576 2.525388240814209 2.3028404712677 1.6546919345855713 0.7199811935424805 1.39110267162323 1.002777338027954 0.7098407745361328
617 5.949457168579102 4.851239204406738 5.246135234832764 1.8503952026367188 2.72712779045105 2.255434513092041 1.6523048877716064 0.7156878709793091 1.257061243057251 0.8529167175292969 0.6496316194534302
618 6.06871223449707 4.892482280731201 5.306849956512451 2.008568286895752 2.5843214988708496 2.3566477298736572 1.5539588928222656 0.7765423059463501 1.6653012037277222 0.7272835373878479 0.5318642258644104
619 5.8955793380737305 4.744747161865234 5.493411540985107 1.775612711906433 2.8248209953308105 2.1947054862976074 1.3597456216812134 0.58465176820755 1.413027048110962 0.7849562764167786 0.6730999946594238
620 5.829407215118408 4.507567882537842 5.286128044128418 1.7876886129379272 2.7719502449035645 2.304863214492798 1.5421833992004395 0.5481089353561401 1.309946894645691 0.9007218480110168 0.6014550924301147
621 5.741405487060547 4.741343975067139 5.038465976715088 1.7754433155059814 2.7441325187683105 2.5327959060668945 1.5594828128814697 0.7635629773139954 1.0787822008132935 0.8846625685691833 0.8719558119773865
622 5.98369836807251 5.165711879730225 5.107598304748535 1.796520471572876 2.7388577461242676 2.4608395099639893 1.4579923152923584 0.7505072355270386 1.0363833904266357 0.9103115797042847 0.9467539191246033
623 5.874485969543457 4.778077602386475 4.996131896972656 1.7554912567138672 2.6452674865722656 2.7224533557891846 1.4583241939544678 0.9527233242988586 1.1785558462142944 0.9224790334701538 0.8202847242355347
624 5.521473407745361 4.385958671569824 4.805160999298096 1.7089108228683472 2.720702886581421 2.4971330165863037 1.3336900472640991 0.7198695540428162 1.1950348615646362 0.8752637505531311 0.8775047659873962
625 5.219996452331543 4.148072242736816 4.880884647369385 1.6758177280426025 2.6628963947296143 2.514354705810547 1.4953773021697998 0.7536671161651611 1.2828158140182495 1.037838101387024 0.8235702514648438
626 5.343113899230957 4.277465343475342 4.744483947753906 1.5101439952850342 2.9778308868408203 2.414935350418091 1.864967942237854 0.627305269241333 1.1105059385299683 0.8057385087013245 0.6819062829017639
627 5.122539520263672 4.112844944000244 4.834879398345947 1.5587782859802246 2.8091635704040527 2.338449478149414 1.7536779642105103 0.6240665912628174 1.0538561344146729 0.698120653629303 0.6874923706054688
628 5.152343273162842 3.8890841007232666 5.068735599517822 1.4593091011047363 2.8387532234191895 2.4459388256073 1.689489483833313 0.7712841033935547 1.2836540937423706 0.7587600350379944 0.8203367590904236
629 5.509303569793701 4.043611526489258 5.257761001586914 1.575234293937683 2.949711322784424 2.421656847000122 1.5300350189208984 0.700798511505127 1.176845669746399 0.9478156566619873 0.6900450587272644
630 5.313127517700195 4.000621318817139 5.0225043296813965 1.5680197477340698 2.8544254302978516 2.4571216106414795 1.332926869392395 0.5729753971099854 0.8703768849372864 0.6321369409561157 0.7805657386779785
631 5.050774574279785 3.930229425430298 4.757224082946777 1.5978353023529053 3.069854497909546 2.373764753341675 1.1602309942245483 0.9257895946502686 0.8780756592750549 0.5888539552688599 0.6950851082801819
632 5.240570068359375 4.067802429199219 5.0941243171691895 1.6981686353683472 3.0166633129119873 2.353086471557617 1.5245176553726196 0.9475980997085571 1.2325191497802734 0.6392515301704407 0.8261662721633911
633 5.519996643066406 4.2434492111206055 5.149771213531494 1.761343002319336 2.9899423122406006 2.427612066268921 1.1763734817504883 0.9097896218299866 1.262775182723999 0.9427919387817383 0.9599970579147339
634 5.7030839920043945 4.410492897033691 5.388904094696045 1.8050122261047363 2.9873993396759033 2.387533187866211 1.7826496362686157 1.1633288860321045 1.322535514831543 0.7005434632301331 0.7618260383605957
635 5.325612545013428 4.371092319488525 5.15433406829834 1.6364256143569946 2.9562456607818604 2.5407495498657227 1.7131346464157104 1.2872370481491089 1.3794612884521484 0.7103757262229919 0.7163726687431335
636 5.136821269989014 4.431279182434082 4.782678127288818 1.5800697803497314 2.9902944564819336 2.535217761993408 1.9367116689682007 1.0038692951202393 1.1598974466323853 0.7413447499275208 0.7300639748573303
637 5.163293838500977 4.333881378173828 4.622283458709717 1.6613909006118774 2.9711129665374756 2.565049409866333 1.796431064605713 0.8924241662025452 1.0097137689590454 0.7079989910125732 0.6660245656967163
638 5.472426891326904 4.381652355194092 4.952001571655273 1.6330866813659668 2.9447238445281982 2.446443557739258 1.5377541780471802 1.367896318435669 0.912306547164917 0.7692842483520508 0.7067209482192993
639 5.614607810974121 4.610602378845215 5.524397850036621 1.8084259033203125 3.017616033554077 2.6074273586273193 1.3895268440246582 0.8901854157447815 1.7705230712890625 0.544655442237854 0.6406871676445007
640 5.604686260223389 4.55066442489624 5.104704856872559 1.890438437461853 2.8264858722686768 2.7063446044921875 1.2053865194320679 0.8120909333229065 0.9926942586898804 0.6799574494361877 0.8009566068649292
641 5.561286449432373 4.444504737854004 5.21857213973999 1.9754338264465332 3.0185465812683105 2.431685209274292 1.3967256546020508 0.8113760948181152 1.127043604850769 0.6113141775131226 0.5890020728111267
642 5.3005876541137695 4.427764415740967 4.98806619644165 1.753332257270813 2.992628335952759 2.4219133853912354 1.4548996686935425 0.7606078386306763 1.3102225065231323 0.5988985896110535 0.780595600605011
643 5.258395671844482 4.4175238609313965 4.965085506439209 1.7258448600769043 2.907240867614746 2.673064947128296 1.2408994436264038 0.6231878995895386 1.030023217201233 0.6832877397537231 0.606124758720398
644 5.171118259429932 4.212185382843018 4.77981424331665 1.7766578197479248 2.9662997722625732 2.422797203063965 1.3302417993545532 0.7404053211212158 1.2344986200332642 0.6734265685081482 0.7614036202430725
645 5.183867454528809 4.209403991699219 4.7979736328125 1.617634892463684 2.797715663909912 2.489823341369629 1.1126030683517456 0.7222791910171509 1.1260459423065186 0.6816346049308777 0.6816303730010986
646 4.94935417175293 3.9714622497558594 4.585858345031738 1.6304229497909546 2.821762800216675 2.420799732208252 1.3475425243377686 0.6893193125724792 1.3851466178894043 0.6324666142463684 0.6739914417266846
647 5.214392185211182 4.299553871154785 4.878469944000244 1.7829444408416748 3.0464465618133545 2.5236151218414307 1.4417715072631836 0.887134850025177 1.2582100629806519 0.7384719848632813 0.6797375082969666
648 5.574169635772705 4.583064079284668 5.232198238372803 1.798936367034912 2.729739189147949 2.62394118309021 1.8417489528656006 0.6056545972824097 1.3214926719665527 0.80741286277771 0.9921644926071167
649 5.353515625 4.33742618560791 5.217261791229248 1.714555025100708 2.6603949069976807 2.5006043910980225 1.4715160131454468 0.8379664421081543 1.5303890705108643 0.6742079854011536 0.8668845891952515
650 5.918367862701416 4.553847789764404 5.513090133666992 1.9117097854614258 2.856828451156616 2.416478157043457 1.6429443359375 0.8510522246360779 1.4726848602294922 0.7410796284675598 0.6428245902061462
651 5.8972601890563965 4.881685733795166 5.38645601272583 1.9513111114501953 2.821150779724121 2.6542341709136963 1.6475253105163574 0.8700821399688721 1.3232409954071045 0.7298110127449036 0.8753089308738708
652 5.90151309967041 4.5937299728393555 5.668787479400635 1.6646002531051636 2.8436880111694336 2.3989415168762207 1.5844111442565918 0.930908739566803 1.3048056364059448 0.8898249268531799 1.0265953540802002
653 5.66101598739624 4.709997177124023 5.469478130340576 1.916437029838562 2.9159352779388428 2.546274423599243 1.691694736480713 0.9367104768753052 1.5704264640808105 0.7564326524734497 1.125917673110962
654 5.634446620941162 4.822943210601807 5.243345260620117 1.8388288021087646 2.826565742492676 2.722943067550659 1.5929269790649414 0.7663843035697937 1.0312652587890625 0.7885472774505615 1.066789150238037
655 5.56648588180542 4.458956718444824 5.321432113647461 1.740848183631897 2.8829615116119385 2.41298770904541 1.4109996557235718 0.8522788286209106 0.9521754384040833 0.838679313659668 0.8929587006568909
656 5.472815036773682 4.600838661193848 5.315957546234131 1.9046584367752075 2.7802960872650146 2.484168529510498 1.6414836645126343 0.594874382019043 1.143176794052124 0.8599674105644226 0.778774082660675
657 5.580575942993164 4.7618727684021 5.307947158813477 1.969466209411621 2.847411870956421 2.7581591606140137 1.4882838726043701 0.7408130764961243 0.9807655215263367 0.8104838728904724 1.0501371622085571
658 5.437877655029297 4.470180988311768 5.526453971862793 1.7787083387374878 2.9570627212524414 2.5333521366119385 1.6586787700653076 0.7551170587539673 0.9031127095222473 0.8390302062034607 1.117464542388916
659 5.501874923706055 4.2769060134887695 5.460017204284668 1.7612473964691162 2.9114794731140137 2.305868625640869 1.5277096033096313 0.7024850845336914 1.1564092636108398 0.6528308987617493 1.2257907390594482
660 5.284100532531738 4.221623420715332 5.207808017730713 1.73354172706604 2.9103424549102783 2.3650851249694824 1.5028555393218994 0.858397901058197 1.0896198749542236 0.8814301490783691 1.0753496885299683
661 5.2029900550842285 4.446581840515137 5.050979137420654 1.7610870599746704 2.744978666305542 2.3311538696289063 1.6474804878234863 0.7395699620246887 1.071962833404541 0.7631668448448181 1.0810939073562622
662 5.46687126159668 4.561259746551514 5.111835956573486 1.8936468362808228 2.738269329071045 2.309159994125366 1.740757942199707 0.8344570994377136 1.2656806707382202 0.6752017140388489 1.064670205116272
663 5.444028377532959 4.407858371734619 5.177032470703125 1.7560265064239502 2.6866087913513184 2.3101563453674316 1.7222504615783691 0.822378933429718 1.5472476482391357 0.7648667693138123 0.9338208436965942
664 5.405817985534668 4.411525249481201 5.068970203399658 1.8684192895889282 2.9366273880004883 2.353856086730957 1.8547629117965698 0.6081905364990234 1.4099700450897217 0.8425675630569458 1.1808494329452515
665 5.357568264007568 4.60197114944458 5.071104526519775 1.7517218589782715 2.7268311977386475 2.4789135456085205 1.501868724822998 0.7638466358184814 1.868732213973999 0.9074722528457642 1.0236555337905884
666 5.506378173828125 4.629153251647949 5.268199443817139 1.781602382659912 2.722965955734253 2.11568284034729 1.7616690397262573 1.017258644104004 1.2325786352157593 0.7101996541023254 0.9736776947975159
667 5.464953899383545 4.805961608886719 5.13546895980835 1.6971309185028076 2.914623737335205 2.41414475440979 1.4651387929916382 0.8424655199050903 1.7029484510421753 0.7256761193275452 1.0775773525238037
668 5.5983757972717285 4.958827495574951 5.018486499786377 1.9976526498794556 2.8545572757720947 2.5206799507141113 1.9025752544403076 0.8270556330680847 1.3160645961761475 0.7404935956001282 1.2046831846237183
669 5.762911796569824 5.150775909423828 5.229844093322754 1.8773599863052368 2.9963386058807373 2.7158939838409424 1.836227536201477 0.8880337476730347 0.998668909072876 0.7135286331176758 1.1190056800842285
670 5.5943989753723145 4.662008762359619 5.461727619171143 1.80549955368042 3.047320604324341 2.5479018688201904 1.8754466772079468 0.6506569981575012 1.652491807937622 0.9730232357978821 1.081074595451355
671 5.853335857391357 4.522130489349365 5.7094340324401855 1.7730035781860352 3.1383965015411377 2.5219240188598633 1.9237003326416016 0.9148527979850769 1.54225492477417 0.7477350234985352 1.0730534791946411
672 5.330723285675049 4.4464874267578125 5.106389999389648 1.7837715148925781 2.9911491870880127 2.625098466873169 1.7013005018234253 0.5929983854293823 1.4413235187530518 0.7324092388153076 0.9712551832199097
673 5.620460033416748 4.5946784019470215 5.443795204162598 1.9353892803192139 3.1066219806671143 2.563969135284424 1.9440315961837769 0.6156694293022156 1.4276151657104492 0.7039437294006348 0.8558009266853333
674 5.808874607086182 4.689197540283203 5.512453079223633 1.911251425743103 3.0513691902160645 2.6278886795043945 1.6156021356582642 0.7172660231590271 1.3995097875595093 0.7745074033737183 0.878959596157074
675 6.0589799880981445 4.778619766235352 5.870596885681152 2.029409408569336 3.0170645713806152 2.70001220703125 1.7444519996643066 0.7507921457290649 1.7908865213394165 0.712929904460907 0.8178510069847107
676 5.755083084106445 4.56247615814209 5.664245128631592 1.8041988611221313 3.098384141921997 2.3367934226989746 1.3559722900390625 0.6858007311820984 1.6550453901290894 0.6076688766479492 0.9721221327781677
677 6.1251540184021 5.006236553192139 5.976019859313965 1.9472568035125732 3.1889548301696777 2.3779327869415283 1.2423324584960938 0.7943540215492249 1.9974340200424194 0.5581631064414978 0.8504917621612549
678 6.023778438568115 4.983907222747803 5.81253719329834 1.9777860641479492 3.1838433742523193 2.3451008796691895 1.5630180835723877 1.001685619354248 1.4533921480178833 0.6633830666542053 0.8449715375900269
679 6.080499649047852 5.043461322784424 5.652058124542236 1.8168386220932007 2.908519744873047 2.465033769607544 1.4241142272949219 0.6850149035453796 1.3502532243728638 0.7162479758262634 0.9507427215576172
680 5.270292282104492 4.656689643859863 5.098396301269531 1.822604775428772 3.016880512237549 2.389051914215088 1.5890082120895386 0.7805015444755554 1.5098297595977783 0.5796791911125183 1.0551328659057617
681 5.399601936340332 4.728755474090576 5.162815093994141 1.9919216632843018 2.911649703979492 2.4987266063690186 1.4093585014343262 0.5958176255226135 0.8569768667221069 0.6503947973251343 1.2226214408874512
682 5.79177713394165 4.965897560119629 5.421816825866699 2.119776725769043 3.1535935401916504 2.4142420291900635 1.7341301441192627 1.1798242330551147 1.1336116790771484 0.6085055470466614 1.2166327238082886
683 5.815337181091309 4.859889030456543 5.511078357696533 2.1138827800750732 3.1082396507263184 2.1560215950012207 1.4684048891067505 0.8664653897285461 1.0128233432769775 0.6323238611221313 1.0768951177597046
684 6.119179725646973 4.842466354370117 5.670131683349609 2.056972026824951 2.8977932929992676 2.2211670875549316 2.0965516567230225 0.7057346105575562 1.1300883293151855 0.7071626782417297 0.9544112086296082
685 5.909307956695557 4.577023983001709 5.734908103942871 2.100848913192749 2.9973256587982178 1.8417001962661743 1.8830751180648804 0.6027618050575256 1.7551451921463013 0.8499497175216675 0.8545809984207153
686 5.771301746368408 4.610202789306641 5.440067291259766 1.9781012535095215 2.96134352684021 1.9773646593093872 2.0295047760009766 0.8190419673919678 1.3878201246261597 0.7933130264282227 0.8535265326499939
687 5.591060638427734 4.722825050354004 5.480773448944092 2.074538469314575 3.159600019454956 2.0026113986968994 2.107543706893921 0.8387218117713928 1.2537171840667725 0.8425723910331726 0.9787849187850952
688 5.533435344696045 4.50472354888916 5.352456092834473 1.8948371410369873 3.116041660308838 1.9997509717941284 1.8582452535629272 0.6826041340827942 1.6919816732406616 0.6932732462882996 1.072542428970337
689 5.537599086761475 4.278594970703125 5.741250038146973 1.9543492794036865 3.1420252323150635 2.137899875640869 1.537328839302063 0.4972125291824341 1.602945327758789 0.923355758190155 1.1080834865570068
690 5.5812788009643555 4.449440956115723 5.5674214363098145 2.133850336074829 3.1548094749450684 2.264244794845581 1.6771917343139648 0.7901833653450012 1.1966731548309326 0.4831743836402893 1.0194519758224487
691 5.314466953277588 4.2303147315979 5.33941125869751 1.8859041929244995 3.041917324066162 2.1445751190185547 1.8052334785461426 0.8616747856140137 0.9564072489738464 0.7648398876190186 1.1402761936187744
692 5.147126197814941 4.049304962158203 5.2808918952941895 1.8843402862548828 2.8948729038238525 2.141655921936035 1.8223563432693481 0.5821576118469238 1.3993879556655884 0.6026178598403931 0.9411228895187378
693 5.160755157470703 4.077037334442139 5.173792362213135 1.9694331884384155 2.9980616569519043 2.301839828491211 1.7344684600830078 0.7376688122749329 1.350944995880127 0.7397646307945251 0.8737074136734009
694 5.10153341293335 4.139502048492432 4.95543098449707 2.02935791015625 2.819166660308838 2.4374520778656006 1.668886661529541 0.6248598098754883 0.8761988282203674 0.6224550008773804 1.0523436069488525
695 5.231212615966797 4.223886013031006 4.8183488845825195 1.9583888053894043 2.9185516834259033 2.3781678676605225 1.409637451171875 1.0026332139968872 0.9525168538093567 0.62843918800354 0.7542558312416077
696 5.421104907989502 4.144996643066406 5.114049434661865 1.920709490776062 2.793248176574707 2.2884790897369385 2.015265941619873 0.780249297618866 1.111662745475769 0.6954032182693481 0.7374204993247986
697 5.266933441162109 4.157695293426514 4.966376781463623 1.821118712425232 2.9140465259552 2.266425371170044 2.129775047302246 0.8498828411102295 1.0188674926757813 0.7157226204872131 0.9090773463249207
698 5.422055721282959 4.399670124053955 4.990284442901611 1.9872639179229736 2.857724189758301 2.2103796005249023 2.062652587890625 0.9787207841873169 1.2249937057495117 0.6830217242240906 0.9309481978416443
699 5.539538383483887 4.222499847412109 5.101836204528809 1.9581800699234009 2.8353772163391113 2.1677322387695313 1.9986419677734375 1.0242379903793335 1.3271442651748657 0.6554185748100281 0.7435473203659058
700 5.153414726257324 4.056036472320557 4.818401336669922 1.8629645109176636 2.847179412841797 2.164093017578125 2.2669198513031006 0.5610410571098328 1.0674560070037842 0.703091561794281 0.9098032116889954
701 5.397912979125977 3.7915849685668945 5.191753387451172 1.7280421257019043 2.8621180057525635 2.2644782066345215 2.302377223968506 0.9510576725006104 1.274847388267517 0.704031765460968 0.713164746761322
702 5.353228569030762 4.063265800476074 5.056546688079834 1.8403877019882202 2.8590197563171387 1.9684211015701294 2.140946626663208 0.7306514382362366 1.4989607334136963 0.823603630065918 0.9596477150917053
703 5.278552055358887 4.082031726837158 5.017096042633057 1.8358957767486572 2.783263921737671 2.1446731090545654 2.3917994499206543 0.9411714673042297 1.2372897863388062 0.7090966701507568 0.9416996836662292
704 5.0457916259765625 3.973764181137085 5.020651817321777 2.023902654647827 2.9435200691223145 2.198617935180664 2.3177874088287354 0.9218359589576721 1.3582546710968018 0.6531239151954651 0.8346468806266785
705 5.318384647369385 4.352339744567871 5.23362398147583 2.182955026626587 2.8809731006622314 2.167506694793701 2.467618703842163 0.5695919394493103 1.546399474143982 0.7024989724159241 0.7226642370223999
706 5.274887561798096 4.442068099975586 4.94710636138916 2.0627312660217285 2.7612311840057373 2.2344393730163574 2.4850728511810303 0.6704216599464417 1.4587172269821167 0.6690993309020996 0.8396686911582947
707 5.325352191925049 4.363981246948242 5.128069877624512 2.020688056945801 2.6011509895324707 2.2020132541656494 2.1749107837677 0.6684297323226929 1.2244089841842651 0.6337873339653015 0.8235973715782166
708 5.427757263183594 4.48002290725708 5.038854598999023 2.1421468257904053 2.7345404624938965 2.266892194747925 2.23309588432312 0.6897670030593872 1.4460232257843018 0.5844080448150635 0.5401546955108643
709 5.245718002319336 4.591048240661621 4.745823383331299 2.1494717597961426 2.8555171489715576 2.289276599884033 2.3592586517333984 0.7717881202697754 1.2313076257705688 0.7233892679214478 0.7817582488059998
710 5.265213489532471 4.641566276550293 4.858128070831299 2.0661633014678955 2.830557107925415 2.2721896171569824 2.4130611419677734 0.8854938745498657 1.2801357507705688 0.6645184755325317 0.8200176358222961
711 5.031038284301758 4.739565849304199 4.453773498535156 2.101991891860962 2.8092310428619385 2.0663201808929443 2.1939704418182373 1.1227749586105347 0.6839303970336914 0.5238556861877441 0.9202671647071838
712 4.907149791717529 4.519158840179443 4.480535507202148 2.01446270942688 2.7481963634490967 2.13761043548584 2.3192179203033447 1.0947620868682861 1.2419506311416626 0.7073865532875061 0.8862969875335693
713 4.941561698913574 4.611576557159424 4.582327842712402 1.901389241218567 2.7327234745025635 2.0713677406311035 2.308847427368164 1.1021653413772583 1.1338932514190674 0.622625470161438 0.8353463411331177
714 4.775669574737549 4.239283084869385 4.463401794433594 1.806531548500061 2.7413508892059326 2.0694501399993896 2.083594560623169 1.1079025268554688 1.317955493927002 0.9232239127159119 0.6833913326263428
715 5.000929832458496 4.271139144897461 4.863152980804443 1.8230488300323486 2.749037504196167 1.8657116889953613 1.9077751636505127 1.0782533884048462 1.3382244110107422 0.938005805015564 0.6228260397911072
716 4.705928325653076 4.106832981109619 4.558636665344238 1.917036771774292 2.602390766143799 2.023930788040161 1.6919137239456177 0.9537396430969238 1.1165136098861694 1.0045737028121948 0.7346612215042114
717 4.6738481521606445 4.007143497467041 4.729176998138428 2.0640017986297607 2.661118745803833 1.8888953924179077 1.8317241668701172 0.8982633948326111 1.172627329826355 1.0385868549346924 0.7332162261009216
718 4.816706657409668 4.194137096405029 4.667550086975098 1.9982553720474243 2.611300468444824 2.014439821243286 1.3639732599258423 0.7009296417236328 1.24689781665802 0.930832028388977 0.9736930727958679
719 4.944991588592529 4.504515171051025 4.572847843170166 2.213149070739746 2.814979076385498 2.0774223804473877 1.2415581941604614 0.7792097330093384 1.4513111114501953 0.981579065322876 0.6670006513595581
720 4.971916675567627 4.318691253662109 4.766170024871826 2.0875847339630127 2.5496938228607178 2.1207752227783203 1.3767768144607544 0.9648080468177795 1.2535444498062134 0.9006661772727966 0.8721723556518555
721 5.015707492828369 4.627193450927734 4.691308498382568 2.246603012084961 2.903111696243286 2.079538583755493 1.2530006170272827 0.5580659508705139 1.2871063947677612 1.0292328596115112 1.17495858669281
722 5.179296970367432 5.081858158111572 4.404300689697266 2.1727025508880615 2.708256959915161 2.290239095687866 1.2679048776626587 0.9329511523246765 1.2340283393859863 0.8340049386024475 0.6510117650032043
723 5.220359802246094 4.864866733551025 4.70466947555542 1.9485520124435425 3.0005879402160645 2.1096320152282715 1.146864414215088 1.310784935951233 1.3111718893051147 0.940163254737854 0.6397298574447632
724 5.179435729980469 4.860499858856201 4.560613632202148 2.177178382873535 2.6789653301239014 2.054739236831665 1.4409773349761963 1.0228792428970337 1.1645890474319458 1.2584956884384155 0.9472026824951172
725 5.066522598266602 4.702972888946533 4.823368072509766 2.214644193649292 2.7139575481414795 2.09856915473938 1.5163285732269287 1.091525912284851 1.2964693307876587 0.9219818711280823 0.6154732704162598
726 5.071089744567871 4.726864337921143 4.77960729598999 2.0890562534332275 2.7906389236450195 2.0678842067718506 1.4741291999816895 0.8072231411933899 1.5494379997253418 1.1876106262207031 0.8155171871185303
727 4.897295951843262 4.643809795379639 4.516042709350586 2.0117886066436768 2.652373790740967 2.11720609664917 1.284805417060852 0.6058207154273987 1.011828899383545 1.0835351943969727 0.7506299018859863
728 4.832576751708984 4.502388000488281 4.51964807510376 2.0787739753723145 2.6698989868164063 2.0153398513793945 1.5127062797546387 1.0596048831939697 1.3488490581512451 0.8952037692070007 0.7978591322898865
729 4.88327693939209 4.527478218078613 4.740487098693848 1.9559624195098877 2.605172872543335 1.9578694105148315 1.5966477394104004 1.134475588798523 1.1109941005706787 1.004184365272522 0.7484713196754456
730 5.172897815704346 4.87383508682251 4.914575099945068 2.005323886871338 2.8144421577453613 2.0472569465637207 1.4029111862182617 1.2240054607391357 0.9992207884788513 1.0518310070037842 0.6323603391647339
731 4.748045444488525 4.546567916870117 4.381467819213867 1.8715081214904785 3.091042995452881 1.9045294523239136 1.1863040924072266 1.2532795667648315 1.1429994106292725 1.237357258796692 0.777452290058136
732 4.997407913208008 4.421148777008057 4.817589282989502 2.0295467376708984 2.843749523162842 1.8771562576293945 1.1611666679382324 0.882685124874115 1.4286659955978394 0.9985958337783813 0.7512293457984924
733 5.376895427703857 4.749209403991699 4.855762958526611 1.8127102851867676 3.0938618183135986 1.6257679462432861 1.1204662322998047 1.059869647026062 1.010054349899292 1.2099100351333618 0.8513692021369934
734 5.209680557250977 4.770649433135986 4.798349380493164 1.919407606124878 2.925196409225464 1.5804275274276733 1.0131821632385254 0.8408066034317017 1.5419820547103882 1.0254018306732178 0.6543223857879639
735 4.851038455963135 4.29017448425293 4.668786525726318 1.8752548694610596 2.8238465785980225 1.418979287147522 1.2565138339996338 1.1255236864089966 1.3927745819091797 0.9181990623474121 0.841549813747406
736 4.960567474365234 4.07136869430542 4.8905558586120605 1.9855239391326904 3.0774831771850586 1.4823367595672607 1.9774799346923828 0.6535919308662415 1.1975812911987305 0.8567813634872437 0.5893282890319824
737 4.823809623718262 4.029211044311523 4.773196697235107 1.9633560180664063 2.9527945518493652 1.7307666540145874 1.7327330112457275 0.9370204210281372 1.3492907285690308 0.6872456073760986 0.6090520620346069
738 4.789440155029297 4.015563488006592 4.859298229217529 1.8546316623687744 2.7881484031677246 1.8176531791687012 1.78226637840271 0.7109777927398682 1.4266138076782227 0.6213831901550293 0.5922707319259644
739 4.888115882873535 3.8015644550323486 5.1117844581604 1.7536096572875977 2.949829578399658 1.7116599082946777 1.6737138032913208 0.6897380948066711 1.5421453714370728 0.6491405367851257 0.5832620859146118
740 4.794175148010254 3.8658406734466553 4.8191609382629395 1.8153449296951294 2.6392390727996826 1.7061176300048828 1.795835018157959 0.7643232345581055 1.4556409120559692 0.6337102651596069 0.666511058807373
741 4.7456955909729 4.080764293670654 4.5350799560546875 1.9392335414886475 2.7164947986602783 1.8759599924087524 1.8028138875961304 0.9317149519920349 1.1173195838928223 0.5980123281478882 0.5063279867172241
742 4.791133403778076 3.8319478034973145 4.708780765533447 1.8310526609420776 2.976511001586914 1.5568122863769531 1.4228761196136475 0.8683323860168457 1.215286135673523 0.6900010704994202 0.5940589308738708
743 4.601722717285156 3.9483256340026855 4.215948581695557 1.924993872642517 2.566758394241333 1.70509934425354 1.4432554244995117 0.6547864079475403 1.2791154384613037 0.48754480481147766 0.6699215173721313
744 4.7251410484313965 3.8508141040802 4.7554779052734375 1.8313770294189453 2.578246593475342 1.9003570079803467 1.6674163341522217 0.9083678126335144 1.673364520072937 0.6039060950279236 0.5146059393882751
745 4.931784629821777 4.300361156463623 4.556313514709473 2.174424171447754 2.7458958625793457 1.9700183868408203 1.5461307764053345 1.043286919593811 1.2861700057983398 0.8127511739730835 0.733034074306488
746 4.86069393157959 4.279040336608887 4.621325969696045 2.0953152179718018 2.829056978225708 1.877421498298645 1.4788950681686401 1.0035150051116943 1.469235897064209 0.6247057318687439 0.5881937742233276
747 4.869665622711182 4.040423393249512 4.503037452697754 2.0437674522399902 2.775224208831787 1.5174988508224487 1.6643364429473877 0.930611252784729 1.315155029296875 0.6839939951896667 0.5068440437316895
748 5.08342170715332 4.221474647521973 4.616829872131348 2.077941656112671 2.792933702468872 1.728177547454834 1.565791130065918 0.7701084017753601 1.5128536224365234 0.6724936962127686 0.633442759513855
749 4.98908805847168 4.004256725311279 4.657270908355713 2.1349477767944336 2.8715243339538574 1.8179908990859985 1.58221435546875 0.8725461363792419 1.4721031188964844 0.5951242446899414 0.4043167531490326
750 4.715686321258545 4.083580493927002 4.327645301818848 2.14996337890625 2.671795129776001 1.853309988975525 1.7711131572723389 0.8565640449523926 1.564499020576477 0.8467943072319031 0.5047453045845032
751 4.489089488983154 3.9225845336914063 4.448730945587158 2.1447594165802 2.5350239276885986 2.021592617034912 1.7769161462783813 0.7941111326217651 1.8591030836105347 0.7098597288131714 0.6830608248710632
752 4.745324611663818 4.010542869567871 4.551520347595215 2.300867795944214 2.6556284427642822 1.7206621170043945 1.6140153408050537 0.9387816786766052 1.985667109489441 1.1458820104599 0.5958239436149597
753 4.838585376739502 4.183493614196777 4.728756427764893 2.0906553268432617 2.748349189758301 2.0143439769744873 1.717369794845581 1.2774962186813354 1.5370261669158936 1.127170443534851 0.48900091648101807
754 4.979421615600586 4.043132781982422 4.818188190460205 2.1233344078063965 2.6084694862365723 1.6721336841583252 1.5244680643081665 0.8866826295852661 1.705091118812561 0.8568331003189087 0.7743245959281921
755 4.6990485191345215 4.0186848640441895 4.702813625335693 2.4139480590820313 2.6516642570495605 1.6850394010543823 1.8081026077270508 1.1077609062194824 1.919481635093689 0.8886363506317139 0.4350883364677429
756 4.917532444000244 3.918461561203003 4.809226036071777 2.219993829727173 2.582706928253174 1.8609429597854614 1.661987543106079 1.2739084959030151 1.8065643310546875 1.0290144681930542 0.6078755855560303
757 4.785762310028076 3.768707513809204 4.783595085144043 1.9897264242172241 2.6665759086608887 1.9270100593566895 2.076695680618286 1.349821925163269 1.7994520664215088 0.6873571276664734 0.6854584217071533
758 4.815067291259766 3.932699680328369 4.610426425933838 2.2056477069854736 2.6510133743286133 1.782421350479126 2.1459386348724365 0.956349790096283 1.3257262706756592 0.9206966757774353 0.7424343824386597
759 4.779171943664551 4.100135803222656 4.47853422164917 2.393664836883545 2.584192991256714 1.9825209379196167 1.202463150024414 1.2295409440994263 1.8121286630630493 1.0031135082244873 0.5134502649307251
760 4.730177402496338 3.95983624458313 4.678083896636963 2.304518938064575 2.4213383197784424 1.7334256172180176 1.4602954387664795 1.0672122240066528 2.25577449798584 1.0671370029449463 0.41808944940567017
761 4.736270427703857 3.841008186340332 4.542751312255859 2.3937063217163086 2.4766292572021484 1.959699034690857 1.5038213729858398 1.0665470361709595 1.9422473907470703 0.9037851095199585 0.48756587505340576
762 5.049911975860596 4.204977035522461 4.943615436553955 2.551459550857544 2.7156267166137695 1.8486871719360352 1.5402652025222778 1.331298828125 1.6141605377197266 0.905108630657196 0.5787544250488281
763 4.984701156616211 4.102016925811768 4.904000282287598 2.471065044403076 2.6499295234680176 1.4447391033172607 1.56328284740448 0.9078173041343689 1.9463675022125244 0.9568114876747131 0.667679488658905
764 4.840662479400635 3.7439632415771484 4.867126941680908 2.1784441471099854 2.6011900901794434 1.0324296951293945 1.5361945629119873 1.2115939855575562 1.7656668424606323 0.8453029990196228 0.501268208026886
765 5.179256439208984 3.914201259613037 5.157207012176514 2.3433401584625244 2.6169302463531494 1.21759831905365 1.6955883502960205 1.2393594980239868 2.0562822818756104 0.9598437547683716 0.5437206029891968
766 5.478391170501709 3.9690494537353516 5.5281758308410645 2.3914592266082764 2.635572671890259 1.2282410860061646 1.8183411359786987 1.0743293762207031 1.8627969026565552 0.9292886853218079 0.5928449630737305
767 5.398566246032715 4.029757976531982 5.203634738922119 2.3435616493225098 2.399083137512207 1.3891723155975342 1.8805164098739624 0.8456011414527893 2.0290627479553223 0.8297532200813293 0.5708865523338318
768 4.755878448486328 3.8773884773254395 4.478116512298584 1.9780981540679932 2.490617036819458 1.529396891593933 1.531284213066101 0.968085765838623 1.6163901090621948 0.810166597366333 0.6805633306503296
769 4.906683444976807 3.991236448287964 4.508094787597656 2.1545016765594482 2.682340621948242 1.3212827444076538 1.4576854705810547 0.8442826867103577 1.3094688653945923 0.8950663208961487 0.8332749009132385
770 4.533939838409424 3.799551486968994 4.013370990753174 2.0795953273773193 2.531313180923462 1.4712468385696411 1.5227692127227783 1.1562823057174683 1.2320947647094727 0.8595666289329529 0.6105720400810242
771 4.43379545211792 3.9159724712371826 4.101816654205322 2.1989223957061768 2.481956958770752 1.519711971282959 1.325879454612732 0.7915459871292114 1.4118614196777344 1.0007579326629639 0.7703832387924194
772 4.7882466316223145 4.262691497802734 4.622861385345459 2.090308904647827 2.458462953567505 1.8527247905731201 1.4554160833358765 0.7020843625068665 1.747545599937439 1.0519580841064453 0.5992697477340698
773 4.5937981605529785 4.181839942932129 4.2526350021362305 2.099686622619629 2.5103743076324463 1.7928394079208374 1.4085171222686768 1.1987615823745728 1.3125879764556885 1.0586719512939453 0.5841887593269348
774 4.528446674346924 4.320523262023926 4.3812971115112305 2.2646372318267822 2.721421241760254 1.624755620956421 1.6497491598129272 0.9674545526504517 1.3918250799179077 0.8724469542503357 0.7087977528572083
775 4.563128471374512 4.400556564331055 4.345559597015381 2.576660633087158 2.582084894180298 1.5687921047210693 1.771300196647644 1.023775339126587 1.2540168762207031 0.8803476095199585 0.6481165289878845
776 4.4671101570129395 4.251340866088867 4.064608097076416 2.4209885597229004 2.624239444732666 1.6499439477920532 1.5454150438308716 1.6610991954803467 1.3476042747497559 0.9687356352806091 0.7124009728431702
777 4.2712225914001465 4.344224452972412 3.761180877685547 2.5743308067321777 2.5009307861328125 1.529941439628601 1.5738015174865723 1.5141159296035767 1.253244400024414 1.192008137702942 0.6120591163635254
778 4.322030544281006 4.4825544357299805 3.8392369747161865 2.3122024536132813 2.561349391937256 1.6639264822006226 1.4311236143112183 1.0140795707702637 0.8758570551872253 1.2864680290222168 0.4985686242580414
779 4.436493396759033 4.649436950683594 3.8402609825134277 2.3441758155822754 2.552349090576172 1.9261773824691772 1.4253824949264526 0.8471218943595886 1.3199121952056885 1.2195920944213867 0.7380778789520264
780 4.470807075500488 4.7877583503723145 3.7210428714752197 2.533339262008667 2.6472325325012207 1.6796470880508423 1.2398897409439087 0.8827118873596191 1.0966941118240356 1.0821112394332886 0.6206263899803162
781 4.600131988525391 4.905693054199219 3.719531297683716 2.598655939102173 2.400073289871216 1.83729088306427 1.3299040794372559 0.8304392099380493 1.6464403867721558 1.0622930526733398 0.6817253232002258
782 4.744208335876465 4.892070293426514 4.076749801635742 2.7595274448394775 2.5171725749969482 1.7733696699142456 1.1976768970489502 0.8877400159835815 1.718587875366211 0.9679770469665527 0.6300399899482727
783 4.547634601593018 4.699194431304932 3.9169411659240723 2.576477289199829 2.682981014251709 1.8790932893753052 1.265089750289917 0.7337742447853088 1.4213322401046753 1.0419652462005615 0.8823224902153015
784 4.464931964874268 4.649024963378906 3.8439407348632813 2.817279815673828 2.4420483112335205 1.5077344179153442 1.4113980531692505 0.7500808238983154 1.9583486318588257 1.0923839807510376 0.6302117109298706
785 4.422857761383057 4.629916667938232 3.8499040603637695 2.7509963512420654 2.4699018001556396 1.623557448387146 1.3956955671310425 0.9755779504776001 1.7733240127563477 0.9665103554725647 0.640080988407135
786 4.6615447998046875 4.571451663970947 4.135070323944092 2.469090461730957 2.687966823577881 1.5858805179595947 1.4186968803405762 0.8700304627418518 1.8732638359069824 1.0070041418075562 0.9945827722549438
787 4.355293273925781 4.255044937133789 3.886672019958496 2.3129384517669678 2.7829248905181885 1.7649259567260742 1.529299259185791 0.8004671931266785 1.4878467321395874 0.9907108545303345 0.7250563502311707
788 4.29492712020874 4.302339553833008 4.058844089508057 2.4605729579925537 2.8544106483459473 1.463584303855896 1.339514970779419 0.7904080748558044 1.4187884330749512 1.1696118116378784 0.6790593862533569
789 4.378054141998291 4.270569324493408 4.2914652824401855 2.1849446296691895 2.9473602771759033 1.3619756698608398 1.3927887678146362 0.8926989436149597 1.429621696472168 0.8500527143478394 0.7142521739006042
790 4.41215705871582 4.446927547454834 4.010525703430176 2.2037925720214844 2.675116777420044 1.3904731273651123 1.4077132940292358 1.0404282808303833 1.529539704322815 1.0755592584609985 0.8141369819641113
791 4.670287132263184 4.587642192840576 3.771073579788208 2.317751169204712 2.7323150634765625 1.6536000967025757 1.9365878105163574 0.9094331860542297 1.1004167795181274 0.9149775505065918 0.8256902098655701
792 4.602209091186523 4.610414505004883 3.7094569206237793 2.3089354038238525 2.8103444576263428 1.6860295534133911 1.7517591714859009 1.0638729333877563 1.2533671855926514 1.2933961153030396 0.9082643985748291
793 4.6554155349731445 4.371769428253174 4.270627498626709 2.235253095626831 3.0843734741210938 1.3500927686691284 1.7696747779846191 0.9005870223045349 1.1489351987838745 1.0185847282409668 0.6888883113861084
794 4.471872329711914 4.334710121154785 3.9911530017852783 2.3534739017486572 2.76556134223938 1.4638187885284424 1.8501675128936768 0.6403802633285522 1.3664021492004395 1.2380918264389038 0.747903048992157
795 4.413235187530518 4.168084144592285 4.155263423919678 2.087310552597046 2.7602620124816895 1.3720909357070923 2.175647497177124 0.6029475927352905 1.2067368030548096 1.1177412271499634 0.7550784945487976
796 4.166828632354736 4.168373107910156 4.1053338050842285 2.234536647796631 2.5841598510742188 1.2850935459136963 1.9078383445739746 1.1453419923782349 1.5904227495193481 0.982210636138916 0.7033565044403076
797 4.529697418212891 4.4620184898376465 4.305184364318848 2.3392159938812256 2.977199077606201 1.3821206092834473 1.7981866598129272 0.9626186490058899 1.2237305641174316 1.124900221824646 0.5457819104194641
798 4.508042335510254 4.396265506744385 4.27296257019043 2.2624449729919434 2.766230344772339 1.4116204977035522 1.8953222036361694 0.7080625295639038 1.126983642578125 1.0154727697372437 0.5611506104469299
799 4.599921226501465 4.4703264236450195 4.265796184539795 2.418717622756958 2.697253942489624 1.4743108749389648 1.7958862781524658 0.9429101347923279 1.327008605003357 0.8952178359031677 0.8007081747055054
800 4.656195640563965 4.475516319274902 4.228176116943359 2.2531955242156982 2.763845682144165 1.5755290985107422 1.8351067304611206 0.8149003386497498 1.469393014907837 1.1753443479537964 0.693760871887207
801 4.634038925170898 4.295363426208496 4.305107116699219 2.227457284927368 2.651371717453003 1.402772307395935 1.815144658088684 0.9552712440490723 1.6333832740783691 0.9838963747024536 0.6936835646629333
802 4.458972930908203 4.308605194091797 4.052914619445801 2.0912227630615234 2.5861594676971436 1.8071870803833008 2.003040075302124 0.904610276222229 1.3317564725875854 1.1379464864730835 0.6933218836784363
803 4.292347431182861 4.003278732299805 4.078247547149658 1.9806147813796997 2.6199374198913574 1.9285739660263062 1.802338719367981 0.6207267642021179 1.3678077459335327 0.9337608814239502 0.7711718678474426
804 4.500270843505859 4.083746910095215 4.148284435272217 1.9821399450302124 2.7115468978881836 2.2018604278564453 2.022620439529419 0.797336995601654 1.1804944276809692 0.8963613510131836 0.7423934936523438
805 4.473963260650635 4.148314476013184 4.149010181427002 2.0578417778015137 2.581831216812134 1.9862592220306396 1.6333162784576416 0.8172785639762878 1.315948724746704 1.0043835639953613 0.8494763374328613
806 4.673076629638672 4.208028793334961 4.334112644195557 1.9899500608444214 2.5671844482421875 1.8408328294754028 1.6615617275238037 0.8805344104766846 1.0273090600967407 1.2565343379974365 0.7742105722427368
807 4.553632736206055 4.148997783660889 4.309778213500977 2.1337382793426514 2.8465864658355713 1.4339936971664429 1.593652367591858 0.9494080543518066 1.157135248184204 1.021174430847168 0.6935501098632813
808 4.5440993309021 4.178123474121094 4.181650638580322 2.2452614307403564 2.6892409324645996 1.7995611429214478 1.6402297019958496 0.7867214679718018 1.3089311122894287 0.8725409507751465 0.815697193145752
809 4.553394794464111 4.269428730010986 3.9665932655334473 2.189155101776123 2.7483317852020264 1.5807796716690063 1.3278138637542725 0.8383190631866455 1.3774312734603882 0.6573812365531921 0.8170410394668579
810 4.463110446929932 4.145411491394043 3.9848878383636475 2.180497169494629 2.7766525745391846 1.5812218189239502 1.5216262340545654 0.6481369137763977 1.4299840927124023 0.8597157597541809 0.6463648676872253
811 4.9023003578186035 3.957392692565918 4.555456638336182 2.099461793899536 2.597243547439575 1.4291123151779175 1.6579062938690186 0.7302757501602173 1.8602290153503418 0.8239437341690063 0.7958405613899231
812 4.681707382202148 3.7765562534332275 4.441598415374756 2.027550458908081 2.7085814476013184 1.3249067068099976 1.428397536277771 0.933525025844574 1.5539023876190186 0.8359725475311279 0.7073681950569153
813 4.601047039031982 4.271866798400879 4.157734394073486 2.1392083168029785 2.870631456375122 2.1863670349121094 1.5254462957382202 0.613109290599823 1.374119758605957 0.6919936537742615 0.575117826461792
814 4.482487201690674 4.259288311004639 3.9099345207214355 2.2004647254943848 2.760833501815796 1.9214147329330444 1.4547964334487915 0.7571802735328674 1.3955307006835938 0.9707310795783997 0.7296776175498962
815 4.542437553405762 4.265823841094971 4.083286762237549 2.1536293029785156 3.00382137298584 1.871687889099121 1.3802605867385864 0.8636327981948853 1.04636812210083 0.8790937066078186 0.9283725619316101
816 4.397115230560303 4.125414848327637 3.964111804962158 2.0598764419555664 2.7686140537261963 1.9939444065093994 1.3576240539550781 1.2005499601364136 1.5409767627716064 1.0888957977294922 0.718557596206665
817 4.538878917694092 4.2061309814453125 4.095546245574951 1.971804141998291 3.0547127723693848 2.2208821773529053 1.4771058559417725 0.6309258937835693 1.175376057624817 0.956956684589386 0.7123440504074097
818 4.413425922393799 4.0500946044921875 4.066949367523193 2.0348634719848633 2.844647169113159 1.8713173866271973 1.3386342525482178 0.9534724950790405 1.492538571357727 0.8464480042457581 0.6776251196861267
819 4.481883525848389 4.118536472320557 3.938410997390747 2.005821943283081 3.0446951389312744 2.0473384857177734 1.2938520908355713 0.8386741280555725 1.380464792251587 0.8356879353523254 0.7703320384025574
820 4.457571506500244 4.107454299926758 3.899171829223633 1.937760353088379 2.7037105560302734 2.254042387008667 1.5012518167495728 1.0389254093170166 1.8109959363937378 0.7796611785888672 0.9293089509010315
821 4.315028190612793 4.007421493530273 4.071157455444336 1.9058847427368164 2.9099066257476807 1.7125442028045654 1.6448867321014404 1.1613807678222656 1.9917309284210205 0.8372743129730225 0.6239768266677856
822 4.202670097351074 3.8692305088043213 3.8895387649536133 1.9407614469528198 3.016453742980957 1.4266339540481567 1.5261328220367432 0.6472669839859009 1.6020698547363281 1.0612393617630005 0.6835072636604309
823 4.311460971832275 4.111761569976807 3.997361898422241 2.046370029449463 2.851717948913574 2.0601682662963867 1.613603949546814 0.7971534729003906 1.7820874452590942 0.7652807235717773 0.8016224503517151
824 4.568477630615234 4.076611518859863 4.354787826538086 2.160536766052246 3.014866352081299 1.9538761377334595 1.543339729309082 0.963368833065033 1.8574752807617188 0.6740392446517944 0.7801665663719177
825 5.0065388679504395 4.543668746948242 4.557961940765381 2.094728946685791 2.8436594009399414 1.9392277002334595 1.7980526685714722 1.1985623836517334 1.7701244354248047 0.5527563095092773 0.7260255217552185
826 4.93655252456665 4.522578716278076 4.545432090759277 2.2887632846832275 2.9291343688964844 1.8321069478988647 1.6465129852294922 0.7530868649482727 1.7407892942428589 0.770585298538208 0.8155996799468994
827 4.694624900817871 4.520425796508789 4.146873474121094 2.3781001567840576 2.760915756225586 1.9016220569610596 1.6616958379745483 0.8491740822792053 1.7160292863845825 0.7876988649368286 0.8055911660194397
828 4.651666641235352 4.1856913566589355 4.014925956726074 1.9287002086639404 2.8083505630493164 1.898128867149353 1.8041542768478394 0.8641656637191772 1.4640084505081177 0.6739107370376587 0.850747287273407
829 4.720027923583984 4.509402275085449 4.218385696411133 2.0585970878601074 2.980656147003174 1.5264148712158203 1.9009510278701782 0.8984844088554382 1.3761062622070313 0.8240386843681335 0.6735618114471436
830 4.6177215576171875 4.2816548347473145 3.9281089305877686 2.069530487060547 2.8527562618255615 1.902262806892395 1.774490475654602 0.9587583541870117 0.9395656585693359 0.7431885004043579 0.7985733151435852
831 4.561840534210205 3.9464833736419678 3.8961663246154785 1.970603585243225 2.8265182971954346 2.0291926860809326 1.760311484336853 0.9989075660705566 1.2547849416732788 0.6559986472129822 1.0104172229766846
832 4.55385160446167 4.216332912445068 3.729405164718628 1.930139183998108 2.7679765224456787 1.704954743385315 1.2402794361114502 0.9349725246429443 1.411326289176941 0.7563077807426453 0.6949968338012695
833 4.428751468658447 4.073378086090088 3.6161370277404785 2.0049283504486084 2.637253522872925 1.8589128255844116 1.5048635005950928 0.7321208715438843 1.3154888153076172 0.567011833190918 0.7129873037338257
834 4.4391188621521 3.9904801845550537 3.722224473953247 2.0519187450408936 2.8794233798980713 1.9126205444335938 1.3967806100845337 0.6518862843513489 1.3825266361236572 0.869504988193512 0.6193246245384216
835 4.832348823547363 4.17739200592041 3.7181923389434814 2.1156165599823 2.9231252670288086 1.7511838674545288 1.5632902383804321 0.7835155725479126 0.9498889446258545 0.6885203123092651 0.6543385982513428
836 4.755658149719238 4.070448875427246 3.9912261962890625 2.12744140625 2.93989896774292 1.7400459051132202 1.755357265472412 0.6866888403892517 1.354653239250183 0.9178900122642517 0.6244791746139526
837 4.405004024505615 3.944370985031128 3.8659679889678955 2.1986753940582275 2.8196237087249756 1.5430333614349365 1.6753225326538086 0.837471604347229 1.4663166999816895 0.5939950942993164 0.7190625071525574
838 4.599738597869873 3.980417251586914 3.997880458831787 2.131232500076294 2.962583303451538 1.7629002332687378 1.6823937892913818 0.8106062412261963 1.2207975387573242 0.619998037815094 0.5855118632316589
839 4.565008640289307 4.3849568367004395 3.861478328704834 2.1486990451812744 2.9610190391540527 2.102161169052124 1.671251654624939 1.0954457521438599 0.9553120732307434 0.6557417511940002 0.7557839751243591
840 4.572961330413818 4.462909698486328 3.8266537189483643 2.363640785217285 2.7491683959960938 1.7774142026901245 1.7415562868118286 1.025265097618103 1.1805046796798706 0.6540577411651611 0.8001951575279236
841 4.6861348152160645 4.457644939422607 3.9073727130889893 2.21732234954834 2.7727012634277344 1.6656954288482666 1.9114047288894653 0.7737919092178345 1.0690100193023682 0.6509239077568054 0.7937433123588562
842 4.64191198348999 4.282530784606934 4.034095287322998 2.1997668743133545 2.6935486793518066 1.7446790933609009 2.0146822929382324 1.070156216621399 1.192205548286438 0.5824896097183228 0.661929190158844
843 4.84737491607666 4.419764041900635 3.9509949684143066 2.1303608417510986 2.667217254638672 1.9703974723815918 1.9653050899505615 0.7726160883903503 1.1679158210754395 0.7632977962493896 0.8291663527488708
844 4.901203155517578 4.694344997406006 4.040958881378174 2.3176562786102295 2.6182496547698975 1.8542201519012451 1.8602503538131714 0.9715277552604675 1.5071308612823486 0.7946261763572693 0.8005939722061157
845 4.56776762008667 4.665551662445068 3.6974074840545654 2.3189873695373535 2.6592915058135986 1.6393566131591797 2.0375261306762695 1.0318310260772705 1.2565442323684692 0.8256443738937378 0.7062615752220154
846 4.564661026000977 4.643410682678223 3.9568469524383545 2.299576997756958 2.7430272102355957 1.6778544187545776 1.9179366827011108 1.0741705894470215 1.5353667736053467 0.9097057580947876 0.7861716151237488
847 4.4831366539001465 4.656820297241211 3.91762113571167 2.2878711223602295 2.614644765853882 1.871203064918518 1.9754836559295654 0.8340345621109009 1.6047852039337158 1.1282395124435425 0.7439897656440735
848 4.574544906616211 4.500138759613037 4.161591053009033 2.030287027359009 2.808114528656006 2.1817166805267334 2.0368711948394775 0.9046909809112549 2.0635154247283936 0.944357693195343 0.8706042766571045
849 4.430337429046631 4.290640354156494 3.964844226837158 2.060542583465576 2.884756565093994 2.2663376331329346 2.013624429702759 0.985910952091217 1.4873000383377075 0.9621356129646301 0.8253816962242126
850 4.254233360290527 4.100780963897705 3.951885461807251 2.0877816677093506 2.837397813796997 2.0626676082611084 1.8952653408050537 1.0413851737976074 1.2717305421829224 0.9479038715362549 0.7735725045204163
851 4.361692905426025 4.121486663818359 4.023374080657959 2.2235870361328125 2.6860849857330322 1.7686069011688232 1.6075966358184814 0.7861067056655884 1.4584420919418335 1.1593291759490967 0.9480748772621155
852 4.785735130310059 4.254667282104492 4.319250106811523 2.342132806777954 2.6322624683380127 1.6124604940414429 1.870915412902832 1.117666244506836 1.2492555379867554 0.919274091720581 0.8480974435806274
853 4.342214107513428 4.103855133056641 3.80500864982605 2.325392484664917 2.557788848876953 1.256974458694458 1.6700489521026611 0.7923844456672668 1.936989426612854 1.1092125177383423 0.7828400135040283
854 4.554201602935791 4.440025329589844 4.26386022567749 2.359253168106079 2.7507293224334717 1.4261448383331299 1.9850631952285767 0.8960762619972229 1.8011207580566406 1.2556192874908447 0.9014805555343628
855 4.530860900878906 4.424335479736328 4.160314559936523 2.3907721042633057 2.955373764038086 1.4691728353500366 1.854213833808899 1.2104160785675049 2.0146350860595703 1.2159491777420044 0.7147244215011597
856 4.397272109985352 4.190747261047363 3.944915533065796 2.098031997680664 2.8981940746307373 1.7309757471084595 1.9265669584274292 1.1484389305114746 1.564058542251587 1.1957366466522217 0.9348933696746826
857 4.487646102905273 4.225429058074951 4.1186723709106445 2.174394130706787 2.8852148056030273 1.9389913082122803 1.8279832601547241 1.085651159286499 1.5121314525604248 1.3167724609375 0.690453052520752
858 4.315982341766357 3.968763828277588 3.858515977859497 2.1056859493255615 2.896754026412964 1.932305932044983 1.819549322128296 1.1089071035385132 1.5088733434677124 1.2743937969207764 0.892612099647522
859 4.502114772796631 4.100876331329346 4.087444305419922 1.9857631921768188 3.062554121017456 1.9778163433074951 1.9008923768997192 1.0992323160171509 1.961893916130066 1.2926394939422607 0.6873582005500793
860 4.667809009552002 4.389901161193848 4.245670795440674 2.252567768096924 3.037606716156006 2.0210928916931152 1.9721095561981201 0.784313976764679 1.5826547145843506 1.3449244499206543 0.7603392601013184
861 4.706888675689697 4.269469261169434 4.440710067749023 2.186249017715454 2.871114730834961 1.7550554275512695 1.876425862312317 0.7000011801719666 1.5236493349075317 1.1713852882385254 0.6005792617797852
862 4.588244438171387 4.006956100463867 4.240176677703857 2.0267913341522217 2.8448498249053955 1.431780219078064 1.8233457803726196 0.8469403386116028 1.4691123962402344 1.2366076707839966 0.8232774138450623
863 4.8161187171936035 4.281252384185791 4.400785446166992 2.139618396759033 2.9340174198150635 1.509413480758667 2.0861520767211914 0.735228955745697 1.1860699653625488 1.264945149421692 0.8847857713699341
864 4.708813190460205 4.1942973136901855 4.3514323234558105 2.2535958290100098 3.021073341369629 1.5114290714263916 1.9455362558364868 0.7711156010627747 2.1483190059661865 1.2655446529388428 0.9741852879524231
865 4.631155967712402 4.278609275817871 4.013576507568359 2.2546191215515137 2.799548625946045 1.429531455039978 2.0790421962738037 0.68765789270401 1.258257269859314 1.1612260341644287 0.8474817872047424
866 4.458108425140381 3.988405704498291 4.013134002685547 2.0394375324249268 3.0546703338623047 0.9956489205360413 1.5158109664916992 0.6954899430274963 1.098847508430481 1.0761971473693848 0.7287852168083191
867 4.187615394592285 4.135645866394043 3.814927339553833 2.146369457244873 2.990426540374756 1.1344330310821533 1.1103413105010986 0.8058918714523315 1.5308403968811035 1.2421138286590576 0.665303647518158
868 4.149460315704346 4.026895523071289 3.53245210647583 2.1383166313171387 2.9020891189575195 1.2953846454620361 1.429142951965332 0.6928256750106812 1.1703157424926758 0.9683904647827148 0.7486147880554199
869 4.0439252853393555 3.956831693649292 3.555837869644165 2.4065794944763184 2.7912333011627197 1.2266892194747925 1.3784173727035522 0.6832154989242554 1.397775650024414 1.0283679962158203 0.6687021851539612
870 4.264944076538086 4.080295085906982 3.7617101669311523 2.284390926361084 2.895167112350464 1.6513581275939941 1.2726566791534424 0.6628751158714294 1.562143087387085 0.8544803857803345 0.8899187445640564
871 4.633695125579834 4.475114822387695 4.088379859924316 2.500535726547241 2.9007534980773926 1.9079244136810303 1.5657583475112915 0.8369675278663635 1.0753254890441895 0.8837016224861145 0.6490742564201355
872 4.512295722961426 4.201282024383545 4.026102066040039 2.1570425033569336 2.960324764251709 1.8371471166610718 1.3840428590774536 1.0531619787216187 1.1568827629089355 0.983717679977417 0.780184268951416
873 4.69303560256958 4.4511823654174805 4.143901348114014 2.2599596977233887 2.8559465408325195 1.6641206741333008 1.4436664581298828 0.7051161527633667 1.3168989419937134 1.077435851097107 0.6902219653129578
874 4.637747287750244 4.060308933258057 4.247914791107178 2.174417018890381 2.9707159996032715 1.6020302772521973 1.5489706993103027 0.7931326627731323 0.964384138584137 1.0007731914520264 0.7267775535583496
875 4.365674018859863 3.888388156890869 3.9998185634613037 2.0054664611816406 2.9588592052459717 1.5673942565917969 1.3556710481643677 0.8416928648948669 0.8366654515266418 0.9052013754844666 0.7253363132476807
876 4.55562162399292 4.0579938888549805 4.049989700317383 2.2491507530212402 2.861016035079956 1.490060806274414 1.1857423782348633 1.0554158687591553 0.9694052934646606 0.9259371161460876 0.7541136145591736
877 4.622674465179443 4.133781433105469 4.085718631744385 2.1004395484924316 2.9519717693328857 1.5776396989822388 1.4868963956832886 0.9812838435173035 0.9360644221305847 0.8595569133758545 0.816278338432312
878 4.885422706604004 4.148708343505859 4.552519798278809 2.038057565689087 3.1001272201538086 1.3852070569992065 1.3801509141921997 1.118730068206787 1.3852934837341309 1.1155285835266113 0.8151559233665466
879 4.897637844085693 4.004916667938232 4.55909538269043 2.0592405796051025 3.0306813716888428 1.4875704050064087 1.4650768041610718 1.0183366537094116 1.1101853847503662 0.9401207566261292 0.7668077945709229
880 4.629129886627197 3.846816301345825 4.285747528076172 1.976515531539917 2.8649866580963135 1.4333863258361816 1.6251683235168457 1.1029236316680908 1.45677649974823 1.0471489429473877 0.9024789333343506
881 4.982737064361572 3.8495676517486572 4.586634159088135 2.0126335620880127 3.008021354675293 1.582811951637268 1.8335822820663452 0.7100959420204163 1.496946930885315 0.9660114049911499 0.763849675655365
882 4.957099914550781 4.023617744445801 4.279107570648193 2.1299684047698975 2.745893955230713 1.6533012390136719 2.0882344245910645 0.8265302777290344 1.3083401918411255 0.9451113343238831 0.6543113589286804
883 4.836325645446777 3.9183509349823 4.451662063598633 1.978228211402893 2.9695253372192383 1.6184226274490356 1.9352365732192993 0.8196916580200195 1.6701688766479492 1.0239944458007813 0.7439505457878113
884 4.798298358917236 3.8416686058044434 4.622049808502197 1.8951036930084229 2.8878378868103027 1.362789511680603 1.9631078243255615 1.2445722818374634 1.5478343963623047 0.9546384215354919 0.9088247418403625
885 4.624279975891113 3.8757810592651367 4.478275299072266 1.8760442733764648 2.952684164047241 1.2995094060897827 2.1319384574890137 1.0943727493286133 1.378958821296692 0.8774563670158386 0.6785572171211243
886 4.796219348907471 3.923117160797119 4.716651439666748 1.8867809772491455 2.8749277591705322 1.3174885511398315 1.8456873893737793 0.9868837594985962 1.88472580909729 0.918596625328064 0.7320735454559326
887 4.890241622924805 4.245835781097412 4.883786678314209 1.8723644018173218 2.867194890975952 1.3484259843826294 1.8610605001449585 1.2251032590866089 1.8473821878433228 0.9662383794784546 0.8103569746017456
888 4.782519340515137 3.8122949600219727 4.773863792419434 1.963032603263855 2.8941569328308105 1.5372670888900757 1.3632310628890991 0.7206041216850281 1.589369535446167 0.8865824937820435 0.8137317895889282
889 4.869503498077393 3.9688518047332764 4.717512607574463 2.0501503944396973 2.9974796772003174 1.5386630296707153 1.563516616821289 0.8929264545440674 1.6977311372756958 1.0242539644241333 0.930078387260437
890 4.702803134918213 4.09813928604126 4.631917953491211 2.0935375690460205 2.9138951301574707 1.447039008140564 1.6022642850875854 1.0392533540725708 1.6830061674118042 0.7609685063362122 0.6590515971183777
891 4.664525032043457 3.992891311645508 4.233314514160156 2.287449359893799 2.671424627304077 1.456581950187683 1.629083514213562 0.7747044563293457 1.3430966138839722 0.9311451315879822 0.6681147813796997
892 4.600223064422607 3.950639009475708 4.230192184448242 2.3068411350250244 2.7666893005371094 1.6004928350448608 1.5945179462432861 0.9654221534729004 1.7972240447998047 1.1750534772872925 0.8113886713981628
893 4.57856559753418 3.864799737930298 4.291873455047607 2.1407947540283203 2.6743850708007813 1.6270866394042969 1.377807378768921 0.7812848091125488 2.2163491249084473 0.9860519170761108 0.8719498515129089
894 4.836064338684082 3.9109723567962646 4.684755802154541 2.2638003826141357 2.9458353519439697 1.3989311456680298 1.4525054693222046 1.0464212894439697 1.8180965185165405 0.9714735746383667 0.8184030652046204
895 4.8658647537231445 3.895625591278076 4.7957763671875 2.1077890396118164 2.850938558578491 1.5238932371139526 1.4300481081008911 1.0357471704483032 2.204207181930542 1.1595391035079956 0.7432612776756287
896 4.721654415130615 4.154265403747559 4.346894264221191 2.306994915008545 2.85015606880188 1.426576852798462 1.550644040107727 1.2722538709640503 1.776914119720459 1.0064524412155151 0.8950759172439575
897 4.941198825836182 3.893378973007202 4.83392858505249 1.9922010898590088 2.9629271030426025 1.3564897775650024 1.626307725906372 0.75701904296875 2.0182127952575684 1.10169517993927 0.6959755420684814
898 4.7709503173828125 3.797816514968872 4.5734148025512695 2.0707473754882813 2.8111984729766846 1.77392578125 1.9368855953216553 1.10215425491333 2.0142335891723633 1.164298415184021 0.8015100955963135
899 4.739373207092285 3.835317373275757 4.651237487792969 2.0759029388427734 3.014883041381836 1.4922672510147095 2.0500028133392334 0.934308648109436 2.084963798522949 1.3085134029388428 0.6198413372039795
900 4.792019367218018 3.882558822631836 4.516090393066406 1.9978309869766235 2.8949031829833984 1.554226040840149 2.0660018920898438 0.6560724377632141 1.9739313125610352 1.3460520505905151 0.5503514409065247
901 4.897237300872803 3.9767563343048096 4.522449016571045 1.9921762943267822 2.799602508544922 1.4970148801803589 2.083183526992798 0.8137614727020264 1.9431062936782837 1.3048946857452393 0.6987202167510986
902 4.888351917266846 3.8438496589660645 4.514772415161133 2.0085396766662598 2.8718714714050293 1.584003210067749 2.032958745956421 0.9088897109031677 1.953911542892456 1.3131181001663208 0.739526629447937
903 4.959901332855225 3.742349624633789 4.689906597137451 1.946844220161438 2.7964887619018555 1.9972935914993286 1.957338571548462 0.5059517621994019 2.3381307125091553 1.1727604866027832 0.703275203704834
904 4.818056106567383 3.551679849624634 4.454757213592529 1.971758484840393 2.868129253387451 1.6517425775527954 2.0292882919311523 0.6557797789573669 1.8911272287368774 1.239085078239441 0.6517238616943359
905 4.9657769203186035 3.705826997756958 4.564726829528809 2.077103853225708 2.693582773208618 1.7531051635742188 2.04400372505188 0.8597581386566162 1.976836919784546 1.1853082180023193 0.6820724010467529
906 4.6869096755981445 3.4932384490966797 4.242859840393066 1.890609622001648 2.5743439197540283 1.7792729139328003 1.8408849239349365 0.5522968173027039 1.4248003959655762 0.9503052830696106 0.5313332080841064
907 4.688281059265137 3.5519111156463623 4.289810657501221 2.0292725563049316 2.577531576156616 1.465871810913086 1.8917676210403442 0.573066771030426 1.69052255153656 1.124110221862793 0.6635109782218933
908 4.904363632202148 3.8502895832061768 4.542135238647461 2.266834020614624 2.62823486328125 1.5802775621414185 2.1247823238372803 0.7916667461395264 1.544418215751648 1.2584145069122314 0.5877039432525635
909 4.758775234222412 3.5825557708740234 4.458620548248291 2.1602540016174316 2.770207643508911 1.3551533222198486 2.083883762359619 0.7860891819000244 1.8488688468933105 0.9927961826324463 0.5802537798881531
910 4.716607570648193 3.5619611740112305 4.496504306793213 1.9704431295394897 2.7648491859436035 1.3490071296691895 2.0009377002716064 0.7639778852462769 1.866880178451538 1.1842719316482544 0.6412218809127808
911 5.19749641418457 3.7426276206970215 4.941180229187012 2.215674877166748 2.76070499420166 1.4827555418014526 2.278512477874756 0.7316784262657166 1.821996808052063 1.1723495721817017 0.551563560962677
912 4.916111469268799 3.5662760734558105 4.732974529266357 2.1488265991210938 2.782698154449463 1.6055691242218018 2.2293500900268555 0.6225461363792419 1.4924252033233643 0.9947237372398376 0.6354771256446838
913 5.386632919311523 3.8933441638946533 5.16595458984375 2.0993762016296387 2.80879282951355 1.6652904748916626 2.453355312347412 0.8456243872642517 1.7107309103012085 1.0131422281265259 0.6224604845046997
914 4.942802906036377 4.024991035461426 4.662197113037109 2.223855495452881 2.896538257598877 1.6324832439422607 2.3111422061920166 0.7569586038589478 1.7958521842956543 1.0324372053146362 0.6686741709709167
915 4.9646172523498535 3.845597267150879 4.772263526916504 2.2837371826171875 2.982074499130249 1.3976572751998901 2.4978902339935303 0.8339294195175171 1.6397058963775635 0.7854152917861938 0.6776746511459351
916 4.99894380569458 4.028924942016602 4.657971382141113 2.3443827629089355 2.9733903408050537 1.6533974409103394 2.360308885574341 0.6456212401390076 1.5916718244552612 1.1760776042938232 0.6629493832588196
917 5.0815229415893555 3.8488693237304688 4.714641094207764 2.2794129848480225 2.8578927516937256 1.6777220964431763 2.2635555267333984 0.7399842143058777 2.137176990509033 1.0358320474624634 0.5042790174484253
918 4.936463832855225 4.1204423904418945 4.574977397918701 2.408036947250366 2.9475643634796143 1.8820734024047852 2.3881757259368896 0.8699071407318115 2.0583181381225586 1.089650273323059 0.575168251991272
919 5.143556118011475 4.199549674987793 4.406920909881592 2.34417986869812 2.8995425701141357 1.7773549556732178 2.1914587020874023 0.5846505761146545 1.8516700267791748 1.0147982835769653 0.668043851852417
920 5.210816860198975 4.1285834312438965 4.707981586456299 2.3930938243865967 2.7717015743255615 1.8038502931594849 2.4013028144836426 0.8361068367958069 1.4732394218444824 0.959001362323761 0.7082953453063965
921 5.047015190124512 3.965745687484741 4.571544170379639 2.1840381622314453 2.683727979660034 1.663056492805481 2.1549620628356934 0.8455685377120972 1.8311758041381836 1.200554609298706 0.6909506320953369
922 5.149795055389404 3.619417905807495 4.637252330780029 2.0388379096984863 2.726973056793213 1.9034475088119507 2.236518383026123 0.6084730625152588 2.019871711730957 1.0899109840393066 0.6679841876029968
923 5.031126022338867 3.8808159828186035 4.360169887542725 2.2298543453216553 2.6841800212860107 1.5717443227767944 2.2880454063415527 0.6139206886291504 1.7499891519546509 1.0184682607650757 0.6809396743774414
924 5.27816915512085 3.9185664653778076 4.724691390991211 1.9941312074661255 2.9819929599761963 1.3443926572799683 2.2893636226654053 0.7337178587913513 1.2630609273910522 1.0311981439590454 0.7341546416282654
925 5.276730537414551 3.8997037410736084 4.688068389892578 2.127145767211914 3.0877747535705566 1.4146713018417358 2.1951634883880615 0.7590144872665405 2.007727861404419 1.103426218032837 0.7460550665855408
926 4.857174873352051 3.9390904903411865 4.2180070877075195 2.275604248046875 3.0130467414855957 1.3482081890106201 2.0538930892944336 0.7195475697517395 1.7907475233078003 1.09428870677948 0.7517383098602295
927 4.789635181427002 4.15330696105957 4.022454261779785 2.3670263290405273 2.6663787364959717 1.7020825147628784 1.987825870513916 0.6525835394859314 1.8127206563949585 0.8591511249542236 0.911141574382782
928 4.929666996002197 3.930363178253174 4.101846218109131 2.082310676574707 2.75814151763916 1.6820858716964722 2.1762430667877197 0.712108850479126 1.2271243333816528 1.081502914428711 0.9172621369361877
929 4.758448123931885 3.994901418685913 4.352129936218262 2.1227571964263916 2.735234260559082 1.3890702724456787 2.1088666915893555 1.1265732049942017 1.3291367292404175 0.9941191673278809 0.8964419960975647
930 4.843394756317139 4.041957378387451 4.380413055419922 2.2369792461395264 2.929774522781372 1.7477034330368042 2.177554130554199 1.0841692686080933 1.927525520324707 0.6270577311515808 0.6982342600822449
931 4.830146312713623 3.7682716846466064 4.351561546325684 2.1804986000061035 2.90323543548584 2.125338315963745 2.076392412185669 1.0148385763168335 1.3873616456985474 0.6784522533416748 0.8646346926689148
932 4.767704486846924 3.949554681777954 4.316502094268799 2.186149835586548 2.7275471687316895 1.9797264337539673 2.2176060676574707 0.6600571274757385 1.4844216108322144 0.6414697766304016 0.7946269512176514
933 4.430398941040039 3.471001386642456 4.007801532745361 2.0879924297332764 2.8571276664733887 2.020754337310791 1.915320873260498 0.7969903945922852 1.6351606845855713 0.695590078830719 0.7004662156105042
934 4.720254421234131 3.4348278045654297 4.299863338470459 2.037053346633911 2.8361423015594482 1.9084925651550293 2.265486001968384 0.6758434176445007 1.388597846031189 0.7678151726722717 0.7456146478652954
935 5.106893062591553 3.586376667022705 4.736861705780029 2.190911054611206 3.043256998062134 2.038182020187378 1.983016848564148 0.8561844229698181 1.6389342546463013 0.6841814517974854 0.7290480732917786
936 4.792202949523926 3.588672161102295 4.457541465759277 2.043485164642334 3.090935707092285 1.890259027481079 2.044384479522705 0.7768384218215942 1.313019871711731 0.682695746421814 0.7745041251182556
937 5.012443542480469 3.937394618988037 4.433408737182617 2.2802655696868896 3.0662877559661865 1.7064756155014038 2.1009509563446045 0.8304393291473389 1.4602816104888916 0.7631286382675171 0.6231641173362732
938 4.991215229034424 3.75160813331604 4.43832540512085 2.1882495880126953 2.975436210632324 1.6434829235076904 1.9413903951644897 0.792519748210907 1.1201574802398682 0.6806265711784363 0.7240480184555054
939 4.993528842926025 3.99788236618042 4.4242401123046875 2.29158878326416 2.8883113861083984 1.596714735031128 2.1400227546691895 0.8200708627700806 1.6544451713562012 0.6606118679046631 0.7100216150283813
940 4.977408409118652 3.889819383621216 4.484319686889648 2.1755669116973877 2.681673288345337 1.7461497783660889 1.972730040550232 0.9620470404624939 1.6169846057891846 0.6153935194015503 0.792346179485321
941 5.151998519897461 3.8311328887939453 4.593902587890625 2.215683698654175 2.9064528942108154 1.8373804092407227 2.2598838806152344 0.7519769072532654 1.4472815990447998 0.5769321918487549 0.7215268611907959
942 5.081295967102051 3.618126153945923 4.520182132720947 2.264829635620117 2.6555490493774414 1.3065346479415894 2.1004889011383057 0.7765902280807495 1.9713456630706787 0.6497329473495483 0.6808733344078064
943 5.321737766265869 3.8627562522888184 4.941425323486328 2.380676746368408 2.8940751552581787 1.3429725170135498 2.41808819770813 0.7523013949394226 1.480008602142334 0.6888900995254517 0.8573827743530273
944 5.116433620452881 3.9401955604553223 4.760080814361572 2.484055280685425 3.1047513484954834 1.3329906463623047 2.1098668575286865 0.7666541337966919 1.5638701915740967 0.6957387328147888 0.8424311280250549
945 5.006237030029297 4.0383830070495605 4.836329460144043 2.3725459575653076 3.214031934738159 1.366442322731018 2.3422200679779053 0.8855019211769104 1.7463968992233276 0.6503506302833557 0.8965636491775513
946 4.828875541687012 3.7503719329833984 4.534620761871338 2.225309133529663 2.8350183963775635 1.7829138040542603 2.16648530960083 1.0661057233810425 1.569876790046692 0.5836763381958008 0.7382599115371704
947 5.07628870010376 3.8739850521087646 4.89800500869751 2.1745681762695313 3.2516965866088867 2.1563720703125 2.386897563934326 1.0628035068511963 1.3193020820617676 0.6628285050392151 0.9942129254341125
948 5.307786464691162 3.8598763942718506 5.205767631530762 2.2338967323303223 3.3412179946899414 1.6501954793930054 2.3797268867492676 0.8966711759567261 1.987751841545105 0.6720988154411316 0.8938895463943481
949 5.148958206176758 4.080718517303467 4.937841415405273 2.224667549133301 3.0313315391540527 1.4537248611450195 2.2354671955108643 0.8046480417251587 1.1772102117538452 0.7399724721908569 0.9172778725624084
950 5.099143981933594 3.6575229167938232 5.059546947479248 2.1922993659973145 3.083003282546997 1.5794780254364014 2.3054001331329346 0.880936324596405 1.2848401069641113 0.6709753274917603 0.9768109321594238
951 5.24742317199707 3.8122520446777344 5.019220352172852 2.01373291015625 2.8141727447509766 1.5237566232681274 2.340541362762451 0.8252895474433899 1.6995952129364014 0.6931044459342957 1.1072474718093872
952 5.040072917938232 3.8216392993927 4.700896263122559 2.1445071697235107 2.8761730194091797 1.46334707736969 2.3044612407684326 1.075041651725769 1.1413688659667969 0.6254147291183472 0.688141942024231
953 5.331508636474609 4.016560077667236 4.899035930633545 2.260899543762207 2.934758424758911 1.5697766542434692 2.285221576690674 0.9749966859817505 1.7683278322219849 0.8061671257019043 0.7579911947250366
954 5.087070941925049 3.81500244140625 4.779757976531982 2.2207086086273193 2.686572313308716 1.7086039781570435 2.3319764137268066 0.7459784746170044 2.1248271465301514 0.8150516152381897 0.7768651843070984
955 5.088196754455566 4.029269218444824 4.628782749176025 2.278050184249878 2.627091884613037 1.857459306716919 2.1307623386383057 0.8422543406486511 1.468239426612854 0.7523150444030762 0.6660330295562744
956 5.079076766967773 3.807929754257202 5.024841785430908 2.190885305404663 2.7279088497161865 2.002169609069824 2.050741672515869 0.8682360053062439 1.561225175857544 0.6080460548400879 0.8579753041267395
957 5.0809245109558105 3.979843854904175 4.932879447937012 2.2055466175079346 2.6759772300720215 1.5923423767089844 2.4741833209991455 0.8854962587356567 1.9479434490203857 0.5820932984352112 0.6250943541526794
958 5.208863735198975 3.8651278018951416 5.054821491241455 2.120584011077881 2.734812021255493 1.6212769746780396 2.0320911407470703 0.8941184282302856 1.9119993448257446 0.6789623498916626 0.7412177920341492
959 5.303310871124268 4.171002388000488 4.775102138519287 2.245201349258423 2.6707651615142822 1.5756782293319702 2.431431293487549 0.9769687056541443 1.5214020013809204 0.6785029768943787 0.6104053258895874
960 5.325872898101807 4.362673759460449 4.856677055358887 2.4003050327301025 2.7596473693847656 1.6628612279891968 2.5595462322235107 1.3181135654449463 1.704446792602539 0.656796932220459 0.8295482993125916
961 5.1666364669799805 4.268567085266113 4.5229291915893555 2.1952662467956543 2.722477436065674 1.4053361415863037 2.4916532039642334 0.9326531291007996 1.0420019626617432 0.7192602753639221 0.6940153241157532
962 5.1461920738220215 4.175821304321289 4.889727592468262 2.2415883541107178 2.5888423919677734 1.6693130731582642 2.5798051357269287 1.2196873426437378 1.37088942527771 0.6696146726608276 0.8781184554100037
963 5.080481052398682 4.166826248168945 4.817251205444336 2.305999279022217 2.64974045753479 1.7494961023330688 2.5872066020965576 1.1481621265411377 1.2782834768295288 0.7974909543991089 0.7341660261154175
964 5.406951427459717 4.0321736335754395 4.974103927612305 2.1919119358062744 2.549689769744873 1.5473707914352417 2.81740140914917 0.9015859365463257 1.5144965648651123 0.6973552107810974 0.743427038192749
965 5.3316450119018555 3.992809772491455 4.913192272186279 2.193389892578125 2.5341758728027344 1.5556501150131226 2.717848539352417 0.9218432903289795 0.9900093078613281 0.6478665471076965 0.7829719185829163
966 5.251410961151123 4.087754726409912 4.821156024932861 2.233285427093506 2.6966094970703125 1.979881763458252 2.5716912746429443 1.053623914718628 1.3100485801696777 0.5821818709373474 0.7304726243019104
967 5.097897529602051 3.8925344944000244 4.482211589813232 2.0925583839416504 2.4780781269073486 1.8649080991744995 2.3964285850524902 1.001017451286316 1.4140838384628296 0.7087195515632629 0.5545593500137329
968 5.279058456420898 4.076801300048828 4.5676164627075195 2.089519500732422 2.4983203411102295 1.8133797645568848 2.597990036010742 1.0444005727767944 1.1595323085784912 0.6066363453865051 0.6654481887817383
969 5.572624206542969 4.087304592132568 5.105927467346191 2.0593464374542236 2.642252206802368 1.608043909072876 2.6316463947296143 1.1769022941589355 1.4329036474227905 0.5587170720100403 0.822429895401001
970 5.817366600036621 4.302122592926025 5.241451263427734 2.1318793296813965 2.736589193344116 2.099897623062134 2.831134796142578 1.2620234489440918 1.680618166923523 0.7402276396751404 0.6947312951087952
971 6.128373622894287 4.457629680633545 5.061599254608154 2.1399457454681396 2.4851737022399902 2.3054685592651367 2.710402250289917 1.086150050163269 1.6722465753555298 0.630707323551178 0.5643589496612549
972 6.091250896453857 4.476197719573975 4.992211818695068 2.0963873863220215 2.651442527770996 2.145371198654175 2.656877279281616 1.188378095626831 1.008674144744873 0.6762824058532715 0.6652275919914246
973 5.732597351074219 4.670785903930664 4.656069755554199 2.297727108001709 2.6787099838256836 2.2035670280456543 2.6099159717559814 0.8412598371505737 1.359010100364685 0.5688326954841614 0.6982607841491699
974 6.095588207244873 4.16881799697876 4.8707275390625 2.003262758255005 2.801732301712036 2.2609338760375977 2.693237066268921 0.7828593254089355 1.1412224769592285 0.6740207076072693 0.5746176242828369
975 5.831803798675537 4.0498552322387695 4.917569637298584 2.037050485610962 2.674571990966797 2.234153985977173 2.7888402938842773 0.9368491172790527 1.329335331916809 0.6904793381690979 0.7505736947059631
976 6.127377986907959 4.168952941894531 4.866591930389404 2.181859016418457 2.67525577545166 1.907138466835022 2.786653757095337 0.6447286605834961 1.0122419595718384 0.8025992512702942 0.8066385984420776
977 5.759150505065918 4.333453178405762 4.700859069824219 2.1989777088165283 2.809448003768921 1.6584806442260742 2.5063304901123047 0.9186100959777832 1.2602150440216064 0.788501501083374 0.8586772084236145
978 6.084384441375732 4.519862651824951 4.533536911010742 2.265244245529175 2.7332680225372314 1.6782199144363403 2.6512346267700195 0.9048154354095459 0.8994589447975159 0.6993548274040222 0.7457292079925537
979 6.014195919036865 4.168867111206055 4.670379161834717 2.1803462505340576 2.8208906650543213 1.744707465171814 2.7345757484436035 0.8090915083885193 1.2671735286712646 0.6352401971817017 0.7669633626937866
980 6.175381183624268 4.002336502075195 4.891830921173096 2.135650873184204 2.651738166809082 1.4637634754180908 2.8875927925109863 0.7098568677902222 1.3272489309310913 0.7515357732772827 0.9488528966903687
981 6.39046049118042 4.127986907958984 4.777184009552002 2.133286237716675 2.77767014503479 1.9167759418487549 2.7812957763671875 0.8173643350601196 1.12336266040802 0.8698026537895203 0.9200354218482971
982 6.234159469604492 4.195720195770264 4.9059014320373535 2.183762550354004 2.6287379264831543 1.8325952291488647 2.5727789402008057 0.8415364027023315 1.755782961845398 0.808803915977478 0.8229334950447083
983 6.166006088256836 4.316253185272217 4.8732099533081055 2.1456408500671387 2.723095417022705 1.744296669960022 2.556119918823242 0.7129486203193665 1.3169128894805908 0.9041346907615662 0.9538208246231079
984 6.137511253356934 4.075620651245117 4.998072624206543 2.221648931503296 2.7169723510742188 2.0795094966888428 2.6111135482788086 0.6203041076660156 1.7630083560943604 0.7917633652687073 0.7580088973045349
985 5.898281574249268 4.106053829193115 4.616720676422119 2.2765920162200928 2.812450408935547 1.7052901983261108 2.4463086128234863 0.923527717590332 1.2762413024902344 0.8373360633850098 0.8769800662994385
986 5.625052452087402 4.039175987243652 4.411115646362305 2.1634681224823 2.59360933303833 1.9786090850830078 2.509566307067871 0.7415424585342407 0.9847517609596252 0.7908669710159302 0.7907450199127197
987 5.551488399505615 4.116587162017822 4.590077877044678 2.2681095600128174 2.4976425170898438 1.9310544729232788 2.4093799591064453 0.8192695379257202 1.5221278667449951 0.7894132733345032 0.9702144861221313
988 5.576981544494629 4.232507228851318 4.614200592041016 2.243826389312744 2.431818962097168 1.7879977226257324 2.543699264526367 1.0700488090515137 1.4311163425445557 0.8620153665542603 0.6814486980438232
989 5.931931495666504 4.0896711349487305 4.97634744644165 2.093629837036133 2.4903199672698975 1.8637031316757202 2.4869468212127686 0.8811030983924866 1.7745860815048218 0.8471516370773315 0.578881561756134
990 5.670871257781982 4.149936199188232 4.867835521697998 2.1293580532073975 2.545220375061035 1.7346210479736328 2.595107078552246 0.8065381050109863 1.1932896375656128 0.6630502343177795 0.5889501571655273
991 5.660760879516602 3.9255216121673584 4.756052017211914 2.1474599838256836 2.482077121734619 1.7679225206375122 2.3005056381225586 0.630091667175293 1.7329157590866089 0.7735402584075928 0.5568563342094421
992 5.569232940673828 4.0340776443481445 4.498894214630127 2.367170572280884 2.4054489135742188 1.9101272821426392 2.278519868850708 0.9242063164710999 0.8993211388587952 0.8217492699623108 0.7502447366714478
993 5.713685035705566 3.987478733062744 4.60115909576416 2.2768361568450928 2.3590903282165527 2.1518032550811768 2.147367000579834 0.7162604331970215 1.3700644969940186 0.727774977684021 0.6105660796165466
994 5.698597431182861 3.9357645511627197 4.400563716888428 2.2812728881835938 2.431509256362915 1.6917823553085327 2.255035161972046 0.7771202921867371 1.1093608140945435 0.6130809783935547 0.5738919973373413
995 5.740293502807617 4.0741047859191895 4.644729137420654 2.2709107398986816 2.7362234592437744 1.641618013381958 2.1649391651153564 0.8910733461380005 1.491951823234558 0.6784346699714661 0.5306873917579651
996 5.703166484832764 3.9538936614990234 4.71342134475708 2.261211633682251 2.4992668628692627 1.5726184844970703 2.332057237625122 0.641270637512207 0.9102742075920105 0.6555188894271851 0.6038023829460144
997 5.941807746887207 4.0781145095825195 4.924458026885986 2.366112232208252 2.6014416217803955 1.7274394035339355 2.4314682483673096 1.1169028282165527 1.3374892473220825 0.7414410710334778 0.6865366697311401
