# Supplementary material for: Complexes of vertebrate TMC1/2 and CIB2/3 proteins form hair-cell mechanotransduction cation channels
Source: eLife. 2025 Jan 8;12:RP89719. doi: 10.7554/eLife.89719 (PMC11709434; doi:10.7554/eLife.89719)
Supplement: Figure 8—figure supplement 1—source data 1. [file elife-89719-fig8-figsupp1-data1.zip › RMSD-4-hsTMC1-hsCIB3-CaMixed-mineq.dat]

0 0.0 0.0 0.0 0.0 0.0 0.0 0.0 0.0 0.0 0.0 0.0
1 0.19627079367637634 0.20113426446914673 0.1969069540500641 0.18027152121067047 0.1759146749973297 0.18960928916931152 0.16953898966312408 0.14624880254268646 0.16751842200756073 0.17170430719852448 0.14221884310245514
2 0.19501309096813202 0.20092660188674927 0.19181600213050842 0.17525312304496765 0.1707933247089386 0.18299143016338348 0.1860954612493515 0.1718667894601822 0.15896348655223846 0.1849038153886795 0.1811668425798416
3 0.19494685530662537 0.19831304252147675 0.1980239301919937 0.17378740012645721 0.1832050234079361 0.1732591986656189 0.18329885601997375 0.17908164858818054 0.15346968173980713 0.14982782304286957 0.16187475621700287
4 0.19259825348854065 0.19446778297424316 0.19187837839126587 0.16855856776237488 0.1751832664012909 0.1972144991159439 0.17107366025447845 0.13994546234607697 0.14831265807151794 0.1371915340423584 0.15389709174633026
5 0.18781206011772156 0.18898622691631317 0.19016985595226288 0.17024041712284088 0.17628298699855804 0.17877177894115448 0.17800036072731018 0.13811007142066956 0.15232934057712555 0.14735792577266693 0.15004800260066986
6 0.16196668148040771 0.1625886708498001 0.1624595820903778 0.15302246809005737 0.15678666532039642 0.15230566263198853 0.1593848168849945 0.14572297036647797 0.1526094675064087 0.14815862476825714 0.12239862233400345
7 0.18035265803337097 0.17783163487911224 0.18506422638893127 0.1695881336927414 0.16913948953151703 0.17008337378501892 0.1722656935453415 0.15054893493652344 0.17191460728645325 0.16224749386310577 0.17145729064941406
8 0.17910130321979523 0.17928965389728546 0.17817118763923645 0.1658674031496048 0.16975903511047363 0.1849019080400467 0.16989053785800934 0.16606366634368896 0.17738543450832367 0.15305504202842712 0.16993455588817596
9 0.17625658214092255 0.18018142879009247 0.17528297007083893 0.168780118227005 0.1715305745601654 0.17599369585514069 0.1582586169242859 0.15354283154010773 0.1539270430803299 0.15763269364833832 0.16260702908039093
10 0.17769727110862732 0.17753997445106506 0.17757201194763184 0.1679178923368454 0.1672808974981308 0.16992950439453125 0.1754027158021927 0.16442887485027313 0.15451647341251373 0.1344059258699417 0.15408451855182648
11 0.5479204058647156 0.5130683183670044 0.5687249898910522 0.4972341060638428 0.54474937915802 0.4913955628871918 0.5175364017486572 0.3571436107158661 0.4726477265357971 0.3710422217845917 0.4772276282310486
12 1.5886828899383545 1.6375566720962524 1.428661584854126 1.1643786430358887 1.048583745956421 0.8604553937911987 0.8852395415306091 1.7153738737106323 0.9676430225372314 0.7069488763809204 0.5877664089202881
13 1.8247119188308716 1.7745606899261475 1.712397575378418 1.1435365676879883 1.1431254148483276 0.9782631993293762 1.1779042482376099 2.125671625137329 1.653853416442871 0.5496104955673218 0.7729948163032532
14 1.8657621145248413 1.9410313367843628 1.7456895112991333 1.2319233417510986 1.3038482666015625 0.9269623160362244 0.9812515377998352 2.005730390548706 1.1637177467346191 0.5438217520713806 0.7460017800331116
15 2.151695966720581 2.2348644733428955 1.8918578624725342 1.1754828691482544 1.2245593070983887 1.2272253036499023 1.0872292518615723 2.5511832237243652 1.483532428741455 0.6210452318191528 0.8605145812034607
16 2.14548659324646 2.164853096008301 1.7881678342819214 1.2865151166915894 1.1626207828521729 1.9906891584396362 1.0059850215911865 2.1973133087158203 0.9633833169937134 0.6870249509811401 0.8711848258972168
17 2.194373846054077 2.1866543292999268 1.793974757194519 1.3385868072509766 1.216733694076538 1.6089545488357544 0.9404044151306152 2.5714738368988037 1.1812771558761597 0.6004665493965149 0.7650927901268005
18 2.220731019973755 2.188594341278076 1.8830604553222656 1.3019963502883911 1.1661019325256348 1.469748616218567 1.3689879179000854 2.4202516078948975 1.034231424331665 0.6084715723991394 0.8077970147132874
19 2.5442516803741455 2.4622726440429688 2.063524007797241 1.369246244430542 1.374514102935791 1.8585290908813477 1.2256693840026855 2.597898006439209 0.9171202182769775 0.6905131936073303 0.6568416357040405
20 2.445794105529785 2.4774222373962402 1.954471468925476 1.527478575706482 1.2948960065841675 1.6946483850479126 1.1974276304244995 2.7125487327575684 0.9581074118614197 0.866452157497406 0.8398397564888
21 2.58597731590271 2.7485859394073486 1.7370631694793701 1.7217007875442505 1.0996118783950806 1.7165781259536743 1.126981496810913 2.5780725479125977 0.9492002725601196 1.005027174949646 0.8152674436569214
22 2.6971919536590576 2.638789415359497 1.8020859956741333 1.698754072189331 1.2554492950439453 1.880321979522705 1.1515196561813354 2.8630526065826416 0.9216227531433105 0.8091320395469666 0.7562474012374878
23 2.7749855518341064 2.7241265773773193 2.3610405921936035 1.8091243505477905 1.5601197481155396 2.077198028564453 1.236444115638733 2.294309139251709 1.3519492149353027 0.8700974583625793 0.7564041614532471
24 2.7245123386383057 2.460240602493286 2.190789222717285 1.6670951843261719 1.6969239711761475 1.8899526596069336 1.4776692390441895 2.9106223583221436 1.1780171394348145 0.8001137375831604 0.6710983514785767
25 2.895968198776245 2.4033687114715576 2.3140249252319336 1.6034959554672241 1.6719441413879395 1.866024374961853 1.7063361406326294 2.953995943069458 0.7970004081726074 0.8219491243362427 0.8187142014503479
26 2.774456024169922 2.4427483081817627 2.268794298171997 1.5382484197616577 1.7964917421340942 1.7207005023956299 1.6924083232879639 3.4334614276885986 1.0941544771194458 0.9519026279449463 0.6495938301086426
27 2.558375597000122 2.4862897396087646 2.1447203159332275 1.680943250656128 1.4037426710128784 1.4636197090148926 1.5146514177322388 3.4637882709503174 1.0387601852416992 0.9094318151473999 0.6865449547767639
28 2.755154848098755 2.7450926303863525 2.032414197921753 1.9068872928619385 1.6726326942443848 1.7091041803359985 1.5515978336334229 3.6513283252716064 1.114266037940979 1.0922043323516846 0.6338391304016113
29 2.731983184814453 2.5045135021209717 2.0327377319335938 1.6767736673355103 1.5386682748794556 2.107940673828125 2.060736894607544 3.282041072845459 1.0120946168899536 0.9023114442825317 0.6022512316703796
30 2.6580827236175537 2.6979777812957764 1.914191484451294 1.5382883548736572 1.5204204320907593 1.589388370513916 2.1788909435272217 3.114485740661621 0.9134262800216675 1.009651780128479 0.78373122215271
31 2.6809120178222656 2.485274314880371 2.0472192764282227 1.705370545387268 1.5110565423965454 1.5263042449951172 1.879907488822937 2.7081737518310547 0.6627981066703796 0.9626127481460571 0.8717902302742004
32 2.9492692947387695 2.9089763164520264 2.2402231693267822 1.9835047721862793 1.585802674293518 1.978124737739563 1.656326413154602 2.852233648300171 0.8486839532852173 1.0027008056640625 0.8071718811988831
33 2.9475486278533936 2.898341417312622 2.5012762546539307 1.8481104373931885 2.0876550674438477 1.8702753782272339 1.734563946723938 2.947998046875 1.0453014373779297 0.9556659460067749 0.9528723955154419
34 2.9728891849517822 3.018968105316162 2.0432956218719482 1.975690484046936 1.4966696500778198 2.0498249530792236 2.083488941192627 2.7698683738708496 0.7998930215835571 1.0640549659729004 0.6489382386207581
35 3.018601655960083 2.8109066486358643 2.223703622817993 1.8429712057113647 1.6702367067337036 2.3330957889556885 2.3312857151031494 2.736114740371704 1.2783966064453125 1.0050313472747803 0.8394644856452942
36 3.008720874786377 2.7810237407684326 2.3608365058898926 1.8914891481399536 1.7832887172698975 2.421529531478882 1.9786804914474487 2.4559669494628906 0.7873628735542297 1.070615291595459 0.6754831671714783
37 3.074233293533325 2.60326886177063 2.499560594558716 1.7486079931259155 1.7503814697265625 2.2646632194519043 2.1919426918029785 2.6397554874420166 0.7982078790664673 1.0588312149047852 0.6255554556846619
38 3.1079602241516113 2.7176859378814697 2.5625083446502686 1.8662645816802979 1.708263635635376 1.8138540983200073 2.147698163986206 2.1480941772460938 0.725307285785675 1.1731243133544922 0.6696804761886597
39 3.211509943008423 2.759934663772583 2.378267765045166 1.8383407592773438 1.5404917001724243 1.8435542583465576 2.1204311847686768 2.1372673511505127 0.9261096715927124 0.9875227212905884 0.7198020219802856
40 3.1204729080200195 2.8077783584594727 2.2221386432647705 1.7104108333587646 1.5366300344467163 1.9297754764556885 2.2687783241271973 2.5681264400482178 0.6825324892997742 0.9295130372047424 0.6419306993484497
41 2.9250271320343018 2.4892547130584717 2.320647954940796 1.6400121450424194 1.5818511247634888 1.9698468446731567 2.6687428951263428 2.7414960861206055 0.7874569296836853 1.0253403186798096 0.7206228375434875
42 3.0222103595733643 2.5754504203796387 2.3211870193481445 1.4643992185592651 1.7461628913879395 1.5153307914733887 2.689901113510132 2.677809953689575 0.5368980169296265 1.0628678798675537 0.586531937122345
43 3.0929529666900635 2.6327226161956787 2.5016937255859375 1.5795575380325317 1.8293144702911377 1.5031483173370361 2.5429794788360596 2.5972962379455566 0.45605483651161194 0.9333568811416626 0.6761849522590637
44 3.2262303829193115 2.861366033554077 2.257936477661133 1.8684380054473877 1.554195761680603 1.2566311359405518 2.26674747467041 2.7066361904144287 0.6549391150474548 1.1125762462615967 0.6296588778495789
45 3.263735771179199 2.5665388107299805 2.5685489177703857 1.5013998746871948 1.6620078086853027 1.4224731922149658 2.0855205059051514 2.5657739639282227 0.7704838514328003 0.9195132851600647 0.6345060467720032
46 3.2251029014587402 2.588794231414795 2.6025116443634033 1.659191608428955 1.8936662673950195 1.418930172920227 1.9601882696151733 2.051388740539551 0.7150323987007141 0.8646759390830994 0.7087477445602417
47 3.376772165298462 2.6618235111236572 2.666773796081543 1.489557147026062 1.7459226846694946 1.614229440689087 2.360748767852783 2.868380308151245 1.2087793350219727 0.8582631349563599 0.7066279649734497
48 3.4106838703155518 2.793578863143921 2.564857244491577 1.8203508853912354 1.6317312717437744 1.852212905883789 2.6229021549224854 3.1842172145843506 0.9263935685157776 0.966354489326477 0.7289636731147766
49 3.3868677616119385 2.7288568019866943 2.479201078414917 1.837520956993103 1.7796176671981812 1.7596055269241333 2.488487482070923 3.0325167179107666 0.8831743001937866 1.0686264038085938 0.5770370960235596
50 3.616584062576294 3.069520950317383 2.579122304916382 1.8377892971038818 1.7110402584075928 1.8985267877578735 2.5482466220855713 3.0113563537597656 0.8163345456123352 0.9469346404075623 0.7384858131408691
51 4.054075717926025 3.3717193603515625 2.671154737472534 2.0750174522399902 1.8572932481765747 1.9835686683654785 2.605544328689575 2.801537275314331 0.9279221892356873 1.0735459327697754 0.8059663772583008
52 3.7586569786071777 3.166558265686035 3.010420560836792 1.9917956590652466 2.1371164321899414 1.8404003381729126 2.7271478176116943 2.7176735401153564 1.0571085214614868 1.1022746562957764 0.9661804437637329
53 3.215663194656372 2.928518772125244 2.440983772277832 1.8771889209747314 1.8352047204971313 1.7929131984710693 2.7433359622955322 2.575312376022339 0.7961018681526184 1.123664140701294 0.7951034903526306
54 2.9997429847717285 2.6515586376190186 2.2736499309539795 1.8389099836349487 1.6800339221954346 1.895952582359314 2.433687686920166 2.27104115486145 0.7478077411651611 0.9803622961044312 0.773161768913269
55 3.0594911575317383 2.6179697513580322 2.4801137447357178 1.7577675580978394 1.5097352266311646 1.8929837942123413 2.7243027687072754 2.2469332218170166 1.3933547735214233 1.287112832069397 0.7628339529037476
56 3.130396604537964 2.834141969680786 2.596034288406372 1.6720656156539917 1.6654987335205078 1.9256314039230347 2.7692954540252686 2.395052433013916 1.46207857131958 0.7865932583808899 0.7428003549575806
57 3.3588263988494873 3.0731115341186523 2.749437093734741 2.0446765422821045 1.8518632650375366 1.8084139823913574 2.539224147796631 2.5818307399749756 1.4405357837677002 1.092810869216919 0.8209071755409241
58 2.9807486534118652 2.7257561683654785 2.5530779361724854 1.7766281366348267 1.87599515914917 1.905184268951416 2.400785446166992 2.449594736099243 1.1984347105026245 1.0845112800598145 0.6717203259468079
59 3.287517786026001 2.939143419265747 2.5405514240264893 1.8027992248535156 1.6607609987258911 1.900458574295044 2.510395050048828 2.312415361404419 1.0447442531585693 1.089758276939392 0.741355299949646
60 3.4410176277160645 3.1953697204589844 2.291177272796631 2.014920473098755 1.3632415533065796 1.727759838104248 2.5876002311706543 2.785019636154175 0.9213423728942871 1.101126790046692 0.6167628169059753
61 3.231611490249634 3.141303062438965 2.2933883666992188 1.9373722076416016 1.5426832437515259 1.9523290395736694 2.476881504058838 2.6974680423736572 1.1637934446334839 1.3180561065673828 0.8092540502548218
62 3.639324903488159 3.2265448570251465 2.692359685897827 1.8151755332946777 1.8657060861587524 1.9098310470581055 2.622957468032837 2.1508917808532715 1.2345877885818481 1.162866234779358 0.691271960735321
63 3.3717730045318604 3.199667453765869 2.6337437629699707 1.8828866481781006 1.6991766691207886 1.9825440645217896 2.7913997173309326 2.381524085998535 1.3736827373504639 1.124531865119934 0.6365177035331726
64 3.3066558837890625 3.1795406341552734 2.3318989276885986 1.8898189067840576 1.3027809858322144 2.0008609294891357 2.950392246246338 2.3713953495025635 0.9578818678855896 1.1863433122634888 0.6312094926834106
65 3.7292888164520264 3.369018793106079 2.465862512588501 1.7041640281677246 1.4723215103149414 2.2814419269561768 2.7427279949188232 2.216844320297241 0.657151460647583 1.0590941905975342 0.659801185131073
66 3.3750784397125244 2.9652271270751953 2.4564554691314697 1.5455290079116821 1.399567723274231 2.513232469558716 2.710596799850464 2.019162654876709 1.2512353658676147 1.1172676086425781 0.6880067586898804
67 2.889007329940796 2.7671213150024414 2.3100674152374268 2.0136377811431885 1.4691184759140015 2.274841785430908 2.379197120666504 1.4332364797592163 1.0835398435592651 1.1537442207336426 0.6728817820549011
68 3.2408511638641357 3.00710129737854 2.2159931659698486 1.9690895080566406 1.2704120874404907 2.197457790374756 2.119046688079834 1.275450348854065 0.9345051646232605 0.9822185039520264 0.8061345219612122
69 3.4072115421295166 3.034292459487915 2.242715358734131 1.7199918031692505 1.4840106964111328 2.0395827293395996 2.6486871242523193 1.2667872905731201 0.8536319136619568 1.1549363136291504 0.9161573648452759
70 3.5199315547943115 3.1457197666168213 2.398432970046997 1.6840808391571045 1.6336625814437866 1.7153431177139282 2.610776901245117 1.0786854028701782 0.9958981275558472 1.2500877380371094 0.8517094254493713
71 3.2543861865997314 2.965503215789795 2.518622398376465 1.9234180450439453 1.569290280342102 1.8851629495620728 2.69020938873291 1.0682835578918457 0.5662158131599426 1.2135227918624878 1.0810545682907104
72 2.927461862564087 2.690796375274658 2.5086915493011475 1.7577491998672485 1.6327929496765137 2.0126755237579346 2.5828096866607666 0.7212327718734741 1.0070797204971313 1.022889494895935 0.87124103307724
73 2.855319023132324 2.6876511573791504 2.6076998710632324 1.8735791444778442 1.5399446487426758 1.9745672941207886 2.4045190811157227 0.9351736903190613 1.0737797021865845 1.1382023096084595 0.6969519853591919
74 2.801499128341675 2.7837846279144287 2.3843424320220947 2.024137496948242 1.309943437576294 1.7135510444641113 2.1394171714782715 1.157520055770874 0.7416316270828247 1.0773366689682007 0.7660813927650452
75 2.9094955921173096 3.0225930213928223 2.489657163619995 2.0676188468933105 1.5607936382293701 1.818128228187561 2.1515138149261475 0.8416123390197754 0.7998659610748291 1.2128180265426636 0.7530432939529419
76 3.1776390075683594 3.4972307682037354 2.2368321418762207 2.4848790168762207 1.390036940574646 2.013363838195801 2.5161120891571045 1.0340683460235596 0.7315292358398438 1.0586957931518555 0.6645652055740356
77 3.152864694595337 3.2550852298736572 2.419686794281006 2.191401481628418 1.4809292554855347 1.9014601707458496 2.3016066551208496 1.5372343063354492 1.1175473928451538 0.9417863488197327 0.649211049079895
78 3.0421969890594482 3.2427783012390137 2.3365325927734375 2.287721633911133 1.4816550016403198 1.4750819206237793 2.557586908340454 0.7263076305389404 0.6281144022941589 1.0779993534088135 0.712944746017456
79 3.362205982208252 3.375661611557007 2.6106455326080322 2.211500644683838 1.6076595783233643 1.7174937725067139 3.0485527515411377 0.8382545113563538 0.771166980266571 0.9438267350196838 0.6367405652999878
80 3.59989857673645 3.582728385925293 2.4430809020996094 2.321305274963379 1.3385573625564575 1.6544945240020752 3.071908473968506 0.7033669352531433 1.078935980796814 1.016228199005127 0.8110535740852356
81 3.7971222400665283 3.817918062210083 2.539376974105835 2.2377336025238037 1.5671963691711426 1.6329162120819092 2.818118095397949 1.031874418258667 0.966617226600647 0.9276764988899231 0.6082436442375183
82 3.6001007556915283 3.6555962562561035 2.580549716949463 2.2237348556518555 1.7614420652389526 1.8103975057601929 2.48433780670166 0.8936635851860046 0.6997473835945129 0.8642953038215637 0.5310845971107483
83 3.8267314434051514 3.7680861949920654 2.6050024032592773 2.4421634674072266 1.4774068593978882 1.9253904819488525 2.689964532852173 0.7276965379714966 0.879918098449707 0.9134219884872437 0.6999340653419495
84 3.699429512023926 3.641129732131958 2.701570749282837 2.5224997997283936 1.6558880805969238 2.089561700820923 3.227308988571167 1.269828200340271 1.012433409690857 0.7460401654243469 0.7560961246490479
85 3.358246326446533 3.120147943496704 2.709801435470581 2.1790261268615723 1.5353450775146484 1.7697361707687378 3.021860361099243 0.7070227861404419 0.9898216128349304 0.9448165893554688 0.7084963917732239
86 3.1507222652435303 3.0259132385253906 2.553248882293701 2.224193572998047 1.4907115697860718 1.73691987991333 2.6911704540252686 0.860192596912384 0.8359032273292542 0.9145919680595398 0.6089827418327332
87 3.1002070903778076 3.2015597820281982 2.2663066387176514 2.321930408477783 1.4539804458618164 1.9488221406936646 2.889786958694458 0.7720669507980347 0.8013566732406616 0.9758704900741577 0.779029905796051
88 3.239762783050537 3.5624916553497314 2.121961832046509 2.6761016845703125 1.3560187816619873 2.1288840770721436 2.9226326942443848 0.9924811124801636 1.1310580968856812 1.0443739891052246 0.7733571529388428
89 3.159968137741089 3.420212745666504 2.406770706176758 2.5011093616485596 1.5196101665496826 2.086761951446533 2.151822566986084 0.7934881448745728 1.1709926128387451 0.8472757339477539 0.7212348580360413
90 3.294548273086548 3.5519027709960938 2.1906962394714355 2.609266757965088 1.2047457695007324 1.9006669521331787 2.192621946334839 1.0559571981430054 0.8209601044654846 0.7920067310333252 0.6798550486564636
91 3.17612361907959 3.365234613418579 2.1608734130859375 2.46502423286438 1.185669183731079 1.9090501070022583 2.68786358833313 1.0454952716827393 1.0200389623641968 0.9043773412704468 0.8250559568405151
92 3.469391107559204 3.5662283897399902 2.534909248352051 2.461280345916748 1.498130202293396 1.7440394163131714 1.9293372631072998 1.2559144496917725 1.0817185640335083 1.01119065284729 0.9236509203910828
93 3.264514684677124 3.3513216972351074 2.5464954376220703 2.3334286212921143 1.5294573307037354 2.0467615127563477 1.7557450532913208 1.2508400678634644 1.0161463022232056 0.9144511818885803 0.730610191822052
94 3.4524197578430176 3.3985652923583984 2.5738346576690674 2.2169384956359863 1.4357082843780518 1.8017371892929077 2.0138118267059326 1.3889355659484863 1.221563458442688 0.8920353651046753 0.7217570543289185
95 3.274571180343628 3.1957411766052246 2.4057915210723877 2.2124130725860596 1.4652286767959595 2.065495252609253 2.0449812412261963 1.2507352828979492 0.8287978172302246 0.8659249544143677 0.7084492444992065
96 2.9951682090759277 3.0859689712524414 2.3242790699005127 2.1294755935668945 1.6135003566741943 2.1634559631347656 2.194108009338379 1.2122288942337036 1.1033436059951782 0.7702186107635498 0.7591457366943359
97 3.0570783615112305 3.4252827167510986 2.3274691104888916 2.396289348602295 1.5520284175872803 1.9838424921035767 1.7745230197906494 1.8048583269119263 0.9627361297607422 0.9341084361076355 0.5470597147941589
98 3.058497190475464 3.168687582015991 2.354381799697876 2.2114577293395996 1.6794288158416748 1.8903255462646484 2.191863775253296 1.1014022827148438 0.9488460421562195 0.8212311267852783 0.7391562461853027
99 3.4133188724517822 3.4332211017608643 2.548319101333618 2.2924513816833496 1.6917517185211182 2.058969259262085 2.517578125 1.1184632778167725 1.2100239992141724 0.9425379037857056 0.7317074537277222
100 3.4541730880737305 3.4747276306152344 2.7262380123138428 2.568704605102539 1.5887173414230347 1.8252238035202026 2.7808778285980225 0.9345066547393799 1.3004415035247803 1.104135513305664 0.8395283818244934
101 3.3784430027008057 3.4363603591918945 2.6558845043182373 2.3848588466644287 1.6561859846115112 1.9067211151123047 2.4976048469543457 1.0331547260284424 1.0659691095352173 0.7893263697624207 0.7544346451759338
102 3.2739038467407227 3.276446580886841 2.800138235092163 2.2625534534454346 1.5750188827514648 1.6119641065597534 2.0482378005981445 1.070816159248352 1.3787734508514404 0.8156665563583374 0.7408933043479919
103 3.3292226791381836 3.263842821121216 2.805025815963745 2.241248369216919 1.7777881622314453 1.865395188331604 2.4018890857696533 0.9875948429107666 1.0531796216964722 0.9033836722373962 0.810163140296936
104 3.5977256298065186 3.4022035598754883 2.8039894104003906 2.238478422164917 1.615960955619812 1.8989249467849731 2.4575395584106445 0.9051669239997864 1.1854227781295776 0.9126477241516113 0.7579126954078674
105 3.474459648132324 3.5352816581726074 2.5185296535491943 2.227324962615967 1.533273458480835 2.026329517364502 2.5159189701080322 1.4770519733428955 1.0865819454193115 0.8367100358009338 0.6881226897239685
106 3.526768922805786 3.7457802295684814 2.483365535736084 2.6238138675689697 1.674834132194519 1.8575799465179443 2.203247547149658 1.2785018682479858 1.0997207164764404 0.7849444150924683 0.6490855813026428
107 3.5129129886627197 3.629412889480591 2.649714946746826 2.3783843517303467 1.7626972198486328 1.7344732284545898 2.6708316802978516 0.9203804135322571 1.010806918144226 1.1178879737854004 0.6145133972167969
108 3.4352011680603027 3.5332272052764893 2.6237242221832275 2.3533835411071777 1.6979678869247437 1.7313194274902344 1.9211311340332031 0.9617093205451965 1.055726408958435 0.9582345485687256 0.6724236011505127
109 3.575397253036499 3.7730536460876465 2.6377696990966797 2.4237124919891357 1.6366320848464966 1.5732924938201904 2.2080399990081787 1.005272626876831 1.2453806400299072 0.837401807308197 0.7573879957199097
110 3.8688361644744873 4.031736373901367 2.654083251953125 2.6446750164031982 1.6947705745697021 1.2255924940109253 2.6257083415985107 1.2912548780441284 1.076479196548462 0.9249932169914246 0.7864598035812378
111 3.665654420852661 3.6070921421051025 2.4892091751098633 2.3998265266418457 1.593388557434082 1.2366551160812378 2.8313353061676025 0.6715061068534851 1.1812907457351685 0.7154850363731384 0.7701411843299866
112 3.721402645111084 3.9171812534332275 2.5516109466552734 2.890671968460083 1.6305372714996338 1.410717487335205 2.434551954269409 0.8375374674797058 0.8341566920280457 0.9008842706680298 0.7956900596618652
113 3.759113311767578 3.9328250885009766 2.641003131866455 2.59820294380188 1.744489073753357 1.6372770071029663 2.4380581378936768 0.8855769038200378 0.7553332448005676 0.8201965093612671 0.7163601517677307
114 3.8211848735809326 3.778803825378418 2.7854080200195313 2.286992311477661 2.0339574813842773 1.8102378845214844 2.1340436935424805 1.1542633771896362 1.170681357383728 0.8669593334197998 0.6261802315711975
115 3.830601692199707 3.8000481128692627 2.808044910430908 2.3858940601348877 1.7842313051223755 1.7320935726165771 2.2200942039489746 0.9139174222946167 1.3813868761062622 0.9451717734336853 0.5302878618240356
116 3.773252487182617 3.576202630996704 2.6932077407836914 2.39613676071167 1.686997890472412 1.8312597274780273 2.275144577026367 0.9433791041374207 1.0303841829299927 0.8541596531867981 0.5983789563179016
117 3.494533061981201 3.406283140182495 2.7789623737335205 2.3496806621551514 1.892464280128479 1.9379836320877075 2.3635923862457275 1.0327932834625244 0.8335678577423096 0.7719663977622986 0.8606882691383362
118 3.5392825603485107 3.241101026535034 2.572908878326416 2.1520450115203857 1.6937692165374756 1.7030832767486572 2.4359703063964844 0.928803026676178 0.6258482933044434 0.7439007759094238 0.609569787979126
119 3.5158276557922363 3.171276092529297 2.7679247856140137 2.240259885787964 1.9094855785369873 1.6291102170944214 2.606801748275757 0.8897050619125366 0.9188238382339478 0.6756455898284912 0.5570064187049866
120 3.567431926727295 3.4045512676239014 2.277606725692749 2.316250801086426 1.5091999769210815 1.7450114488601685 2.9282586574554443 0.802790641784668 0.8694254755973816 0.8112027049064636 0.5679796934127808
121 3.765205144882202 3.613757848739624 2.4870569705963135 2.225658893585205 1.668813705444336 1.732555866241455 3.0057003498077393 0.6095642447471619 0.6875238418579102 0.7034357786178589 0.5869247317314148
122 3.64726185798645 3.4145920276641846 2.572795867919922 2.1576762199401855 1.7194440364837646 1.6600981950759888 2.8120574951171875 0.9280533194541931 1.2778645753860474 0.8273001909255981 0.6089418530464172
123 3.383739948272705 3.243250846862793 2.542323112487793 2.171841621398926 1.5569676160812378 1.8463801145553589 3.023777961730957 1.2603893280029297 0.859859049320221 0.8538103699684143 0.5995253920555115
124 3.4868552684783936 3.4065234661102295 2.8663976192474365 2.3578507900238037 1.9094072580337524 1.607150912284851 3.013760566711426 0.8484025597572327 0.9685657620429993 0.9331473708152771 0.6105976700782776
125 3.4337949752807617 3.2751107215881348 2.792194366455078 2.4147236347198486 1.8370088338851929 1.9792678356170654 3.053042411804199 0.9646233916282654 0.9434142708778381 0.8454000353813171 0.634196400642395
126 3.373666763305664 3.1895499229431152 2.876955509185791 2.176442861557007 1.9838387966156006 1.8524307012557983 2.6947500705718994 1.1411091089248657 0.9405775666236877 0.8631399273872375 0.6342690587043762
127 3.364633321762085 3.221724033355713 2.774794578552246 2.232383966445923 1.9840167760849 1.89437997341156 2.8748936653137207 1.5424104928970337 0.9701583981513977 0.9824444651603699 0.6252250075340271
128 3.587737798690796 3.1175947189331055 3.0536746978759766 2.127239942550659 1.8161569833755493 1.741562008857727 3.007215738296509 1.0236485004425049 1.173729419708252 1.0159549713134766 0.49975326657295227
129 3.6492414474487305 3.236917018890381 3.0362918376922607 2.3857054710388184 1.8928239345550537 1.9261705875396729 2.805973768234253 0.9285582900047302 0.8641384243965149 1.1214016675949097 0.6187220215797424
130 3.5273818969726563 3.3827083110809326 2.7016777992248535 2.396793842315674 1.640169382095337 1.8485476970672607 2.897355318069458 0.9991373419761658 0.605933427810669 1.0239814519882202 0.8375127911567688
131 3.2423980236053467 3.247713565826416 2.586939811706543 2.333808422088623 1.831040382385254 1.8398139476776123 2.74570894241333 1.212680697441101 0.9467382431030273 1.0764158964157104 0.5342272520065308
132 3.115800619125366 3.004704236984253 2.421353578567505 2.1810505390167236 1.7916427850723267 1.6051418781280518 3.004734992980957 1.1581034660339355 0.95131516456604 1.0017640590667725 0.6295529007911682
133 3.437558889389038 3.4537692070007324 2.5004401206970215 2.5016961097717285 1.90072762966156 1.8236112594604492 2.975111484527588 1.0900447368621826 0.8907693028450012 0.8715728521347046 0.7776713371276855
134 3.610123872756958 3.5346648693084717 2.5393130779266357 2.735858678817749 1.6437385082244873 1.8451553583145142 3.1363930702209473 1.0265222787857056 1.0766499042510986 0.9079980850219727 0.6544899344444275
135 3.3465664386749268 3.29620099067688 2.593991994857788 2.428408145904541 1.7080698013305664 1.7999614477157593 3.004260301589966 0.9607282876968384 1.1393721103668213 0.7384101152420044 0.7057204842567444
136 3.616180896759033 3.474470376968384 2.6064181327819824 2.583334445953369 1.5166268348693848 1.8796850442886353 2.8993465900421143 1.116807460784912 1.091090440750122 0.7588863968849182 0.7471029758453369
137 3.3773863315582275 3.174334764480591 2.592402935028076 2.469996929168701 1.5390738248825073 2.0401363372802734 3.1739706993103027 0.9464316368103027 0.6576066613197327 0.8758106231689453 0.6884077191352844
138 3.493659734725952 3.230729818344116 2.741852283477783 2.350287675857544 1.7677778005599976 1.9181793928146362 3.1066980361938477 0.9418308138847351 0.8878962397575378 1.0025256872177124 0.7100491523742676
139 3.3346288204193115 3.212682008743286 2.4792206287384033 2.394843101501465 1.6070194244384766 1.8019646406173706 3.0001490116119385 0.5998431444168091 0.9895858764648438 0.9936134815216064 0.7343993186950684
140 3.5089077949523926 3.319596767425537 2.6615593433380127 2.415421724319458 1.533778190612793 1.839317798614502 3.060323476791382 1.0411303043365479 1.2441660165786743 0.8469424247741699 0.504822850227356
141 3.7858521938323975 3.9338531494140625 2.575599193572998 2.5976781845092773 1.5411734580993652 1.9636974334716797 2.9949004650115967 1.1222833395004272 1.014731764793396 0.8660371899604797 0.7044685482978821
142 3.6200547218322754 3.627835273742676 2.7073869705200195 2.720734119415283 1.6025127172470093 1.9757795333862305 2.840334415435791 1.0679621696472168 1.2379846572875977 0.7484699487686157 0.6621003746986389
143 3.4364309310913086 3.3379669189453125 2.6771583557128906 2.5666630268096924 1.5718343257904053 1.770599365234375 2.8482227325439453 0.7819991707801819 0.926377534866333 0.8446855545043945 0.7752084732055664
144 3.3735601902008057 3.4841580390930176 2.4521801471710205 2.821479558944702 1.3663579225540161 1.7962020635604858 2.893467664718628 0.9657177925109863 0.9243195652961731 0.7538712024688721 0.6500517725944519
145 3.499851942062378 3.595140218734741 2.390453338623047 2.797424077987671 1.3484396934509277 1.8056539297103882 2.957542657852173 1.1906018257141113 1.1213034391403198 0.8248935341835022 0.6416686773300171
146 3.434260606765747 3.375427484512329 2.252267360687256 2.559966564178467 1.4191690683364868 1.8764095306396484 3.03045916557312 0.9482706785202026 0.6875784993171692 0.7340803146362305 0.5891469717025757
147 3.516056537628174 3.347910165786743 2.4549858570098877 2.5249643325805664 1.5692161321640015 1.7886804342269897 2.9661636352539063 0.8834055662155151 1.0708580017089844 0.7715634703636169 0.6916782855987549
148 3.842224359512329 3.8594789505004883 2.649153470993042 2.71419358253479 1.384128212928772 1.9013413190841675 3.0795907974243164 1.618146538734436 1.1829142570495605 0.9240504503250122 0.5755150318145752
149 3.8079919815063477 3.647341012954712 2.8485372066497803 2.6318700313568115 1.5240949392318726 1.8860520124435425 2.8893024921417236 1.43043851852417 1.2065695524215698 0.9488773941993713 0.6960131525993347
150 3.6114535331726074 3.4642434120178223 2.7290050983428955 2.5477242469787598 1.365639328956604 1.933755874633789 2.6484498977661133 1.1859264373779297 1.0773887634277344 0.745459794998169 0.6674835085868835
151 3.64812970161438 3.6867144107818604 2.6428871154785156 2.6384224891662598 1.4721050262451172 1.695177674293518 2.822202205657959 1.3707072734832764 1.4765307903289795 0.8922082781791687 0.6313555836677551
152 3.7329790592193604 3.723318338394165 2.5498931407928467 2.477093458175659 1.5115108489990234 1.7691068649291992 3.2073521614074707 1.244370937347412 1.2583215236663818 0.9540201425552368 0.6148857474327087
153 3.8342435359954834 3.8417890071868896 2.6749958992004395 2.72305965423584 1.4818273782730103 1.885925054550171 3.0911898612976074 0.944284975528717 1.611045241355896 0.6988276243209839 0.5683619379997253
154 3.699230909347534 3.6304738521575928 2.666522264480591 2.5908005237579346 1.4721899032592773 1.9479724168777466 3.166635274887085 1.4497814178466797 1.3062140941619873 0.876554548740387 0.6677768230438232
155 3.8103060722351074 3.6514434814453125 2.7323296070098877 2.589517116546631 1.524025559425354 1.822881817817688 3.176978826522827 1.4771183729171753 1.3105651140213013 0.860339879989624 0.6270317435264587
156 3.8628084659576416 3.6614625453948975 2.7655506134033203 2.643322229385376 1.3756587505340576 1.6713850498199463 3.109236240386963 1.1396821737289429 0.8852153420448303 0.7892221808433533 0.5728693604469299
157 3.919052839279175 3.5795907974243164 2.894076108932495 2.6659793853759766 1.4109604358673096 1.6829124689102173 3.0579469203948975 1.2757587432861328 1.1333088874816895 0.7796304225921631 0.7046670317649841
158 3.97025465965271 3.6218016147613525 3.1307148933410645 2.606300115585327 1.5907566547393799 1.8742761611938477 3.0349719524383545 1.1625386476516724 1.2304729223251343 0.8229179978370667 0.5643233060836792
159 4.192366600036621 3.7638893127441406 3.205502510070801 2.6585118770599365 1.6068209409713745 1.693848729133606 2.9452571868896484 0.8796163201332092 1.1064571142196655 0.8218399882316589 0.6409004330635071
160 3.945152521133423 3.619041681289673 3.0524256229400635 2.807767629623413 1.3345463275909424 1.5689337253570557 2.78411865234375 0.8856633305549622 1.0136592388153076 0.852681040763855 0.7161716222763062
161 4.075888633728027 3.953803777694702 2.958854913711548 2.9916110038757324 1.4799985885620117 1.4500962495803833 2.790778160095215 0.9374517202377319 0.9237930774688721 0.8609912991523743 0.5934635996818542
162 3.980907440185547 3.572561025619507 3.1776139736175537 2.766165018081665 1.517482876777649 1.74020254611969 2.782025098800659 0.984442412853241 1.5002470016479492 0.6559497714042664 0.6713091731071472
163 3.859269618988037 3.5928797721862793 3.0830631256103516 2.783262252807617 1.6108125448226929 1.5805634260177612 2.7166621685028076 0.9240820407867432 1.1988279819488525 0.7897482514381409 0.6547603607177734
164 4.111630916595459 3.716442584991455 3.204935073852539 2.694197654724121 1.64056396484375 1.6133208274841309 2.693769931793213 1.1085221767425537 1.3232289552688599 1.1063028573989868 0.6586122512817383
165 4.013642311096191 3.669724702835083 3.0760293006896973 2.5681557655334473 1.5047231912612915 1.6376962661743164 2.747814893722534 1.1595757007598877 0.8621752858161926 0.7971040606498718 0.702599048614502
166 3.991553783416748 3.949584484100342 2.827645778656006 2.7055790424346924 1.5550072193145752 1.4617693424224854 2.712355136871338 0.9383819103240967 0.7069765329360962 0.9897803068161011 0.5782486796379089
167 4.226754665374756 4.016050815582275 3.093620777130127 2.770465135574341 1.4029244184494019 1.5955510139465332 2.9210076332092285 0.885552704334259 1.1433013677597046 0.859989583492279 0.6121711134910583
168 4.150568962097168 3.9041976928710938 3.132924795150757 2.8863017559051514 1.3999735116958618 1.6778448820114136 3.0005617141723633 1.0140011310577393 1.340877652168274 0.9483996033668518 0.6863304376602173
169 3.9539763927459717 4.053755283355713 2.753530740737915 3.032331943511963 1.2889084815979004 1.619871735572815 3.0509161949157715 0.8587758541107178 1.1332274675369263 0.9884819388389587 0.6767499446868896
170 4.037954330444336 4.178563594818115 2.7898647785186768 3.0227246284484863 1.2305936813354492 1.8410295248031616 3.040297746658325 0.9406111836433411 1.4323899745941162 0.9655719995498657 0.663091778755188
171 3.967965602874756 4.000638008117676 2.781808853149414 2.9917995929718018 1.33291757106781 1.719233751296997 2.9106321334838867 0.9210836887359619 1.3364968299865723 0.9189916253089905 0.586020827293396
172 3.919828176498413 4.176710605621338 2.4551587104797363 2.9306862354278564 1.3541845083236694 1.9272104501724243 3.030095100402832 0.8002384305000305 1.212876558303833 0.8228417634963989 0.9367156028747559
173 3.7539072036743164 3.8728079795837402 2.711034059524536 2.866316795349121 1.4274511337280273 1.7246712446212769 2.910459280014038 0.8937686681747437 1.1306359767913818 1.0131163597106934 1.04341459274292
174 3.961519956588745 3.8730151653289795 2.8619892597198486 2.7990269660949707 1.5671577453613281 1.7492334842681885 2.851325273513794 0.9859641194343567 1.3438687324523926 0.897394597530365 1.0730743408203125
175 3.6682465076446533 3.619428873062134 2.7503538131713867 2.57417631149292 1.5159149169921875 1.7518187761306763 2.977147102355957 0.5814178586006165 1.4211255311965942 0.8291330933570862 1.0049716234207153
176 3.872100830078125 3.745307207107544 2.9542462825775146 2.546661853790283 1.5698704719543457 1.9386223554611206 2.751626491546631 0.6425920128822327 1.3280950784683228 0.8007215261459351 0.7184345722198486
177 3.9385716915130615 3.798543930053711 2.8941543102264404 2.7023704051971436 1.5319920778274536 1.72251558303833 3.011888265609741 0.7559184432029724 1.1307494640350342 0.8190268278121948 0.8799618482589722
178 3.9239397048950195 3.6339590549468994 3.128124952316284 2.5645194053649902 1.6353505849838257 2.028461456298828 2.924021005630493 0.986663818359375 1.3006688356399536 0.8258365392684937 0.8825046420097351
179 3.9055919647216797 3.569026231765747 3.0295941829681396 2.468163251876831 1.5503535270690918 1.7880100011825562 2.987556219100952 0.8381227254867554 1.2851715087890625 0.7806777358055115 1.018604040145874
180 4.060703277587891 3.810910224914551 3.25048828125 2.5840275287628174 1.6942931413650513 1.8801599740982056 3.008014678955078 0.8769587874412537 1.255621075630188 0.8250337839126587 0.9811153411865234
181 4.189756393432617 3.997196674346924 3.1761136054992676 2.725264549255371 1.4810646772384644 1.8691455125808716 2.840880870819092 1.1965745687484741 1.3446763753890991 0.8260993361473083 0.9593905806541443
182 4.342769145965576 3.914452075958252 3.067260980606079 2.5901851654052734 1.3873358964920044 2.0633864402770996 2.8726511001586914 0.9700076580047607 1.0566680431365967 0.923918604850769 0.7374337315559387
183 4.27121639251709 3.8018569946289063 3.107287883758545 2.6162478923797607 1.4049904346466064 1.6772191524505615 2.8133015632629395 1.1343345642089844 0.7896834015846252 0.9416338801383972 0.699761152267456
184 4.377047061920166 3.9339494705200195 3.3871350288391113 2.575002431869507 1.598211407661438 1.8831939697265625 2.948986291885376 1.0180668830871582 0.9897291660308838 0.6770435571670532 0.7343114018440247
185 4.216027736663818 3.895524501800537 3.293912649154663 2.6977155208587646 1.6197049617767334 1.6810637712478638 2.702061176300049 1.3439534902572632 0.9964047074317932 0.8289542198181152 0.8687392473220825
186 4.330753326416016 4.047414779663086 3.2596397399902344 2.8361289501190186 1.6231213808059692 1.752532720565796 2.7802536487579346 1.3997365236282349 1.202886700630188 0.826231837272644 0.8640742301940918
187 4.435144901275635 4.043495178222656 3.5677199363708496 2.7510757446289063 1.613532543182373 1.7867751121520996 2.681079626083374 1.813378930091858 1.1991528272628784 0.7906386256217957 0.659462034702301
188 4.390289783477783 4.066483020782471 3.435730218887329 2.7466495037078857 1.5047111511230469 1.7438011169433594 2.8579490184783936 1.7529226541519165 1.1369863748550415 0.9554586410522461 0.9128590226173401
189 4.5857110023498535 4.22221040725708 3.4919698238372803 2.809056043624878 1.6563855409622192 1.5918594598770142 2.777810573577881 1.759378433227539 1.035130500793457 0.8418416976928711 1.2028645277023315
190 4.69031286239624 4.37912130355835 3.6913344860076904 2.907442092895508 1.6309870481491089 1.7958484888076782 2.766573190689087 1.4220365285873413 1.8187057971954346 0.9807429909706116 1.1129601001739502
191 4.613049030303955 4.239007472991943 3.4589056968688965 2.8813068866729736 1.6941481828689575 2.190372943878174 2.8548412322998047 1.3259724378585815 0.9939475655555725 0.7863274216651917 0.7960036396980286
192 4.649580955505371 4.241605281829834 3.790229320526123 2.9107377529144287 1.6709471940994263 2.0368330478668213 2.8242223262786865 1.1897732019424438 1.358099341392517 0.7994877696037292 0.883387565612793
193 4.4179253578186035 4.23594331741333 3.3946638107299805 2.934048891067505 1.450805902481079 1.9354794025421143 2.9831647872924805 1.2335420846939087 1.0170940160751343 0.8386589884757996 0.6857712268829346
194 4.320776462554932 4.177090167999268 3.366361618041992 2.9379234313964844 1.5257266759872437 1.9569478034973145 2.8501079082489014 1.1860148906707764 1.2484283447265625 0.7798759937286377 0.6887246966362
195 4.196157932281494 3.656843423843384 3.587049722671509 2.6335666179656982 1.4561406373977661 1.8722740411758423 2.8950233459472656 1.1052166223526 0.8191783428192139 0.7510058283805847 0.6912357807159424
196 4.133120059967041 3.7737696170806885 3.288728713989258 2.6767849922180176 1.6227741241455078 1.9455515146255493 2.69020938873291 0.9895270466804504 0.8180409669876099 0.704373836517334 0.760482668876648
197 4.141890048980713 3.802238702774048 3.173675537109375 2.603581428527832 1.5769109725952148 1.9232417345046997 2.9655327796936035 1.0602045059204102 0.9290496110916138 0.7139394879341125 0.7520032525062561
198 4.462223052978516 4.007340908050537 3.534597635269165 2.6728479862213135 1.480778694152832 1.7768446207046509 2.7540576457977295 1.7239043712615967 1.2621808052062988 0.8450866937637329 0.7033616304397583
199 4.721224784851074 4.243194580078125 3.8120362758636475 2.835703134536743 1.683833360671997 1.878202199935913 2.7508797645568848 1.7930811643600464 1.0591611862182617 0.8353629112243652 0.7959268093109131
200 4.48206901550293 4.358254909515381 3.3491744995117188 2.5831260681152344 1.5266501903533936 1.6894371509552002 2.8824985027313232 1.57817804813385 1.0689939260482788 0.9457608461380005 0.738448441028595
201 4.465873718261719 4.410520076751709 3.254667043685913 2.7729532718658447 1.589746117591858 1.9332796335220337 2.7164559364318848 2.0564167499542236 0.7799937129020691 0.7894939184188843 0.9265893697738647
202 4.413175106048584 4.120827674865723 3.5584986209869385 2.71828293800354 1.6036357879638672 1.7407472133636475 2.6924960613250732 1.8402624130249023 1.0832412242889404 0.8500497937202454 0.5829653739929199
203 4.312615394592285 3.953514575958252 3.5777602195739746 2.600334405899048 1.735438585281372 1.8143794536590576 2.779127597808838 1.2996776103973389 1.1661046743392944 0.7212027311325073 0.764031171798706
204 4.287126541137695 4.1343488693237305 3.167544364929199 2.8193445205688477 1.6016837358474731 2.049332618713379 2.8332936763763428 0.9727047681808472 1.108698844909668 0.7987685203552246 0.881896436214447
205 4.292230129241943 3.9786217212677 3.44098162651062 2.907064914703369 1.6798524856567383 1.898044228553772 2.6226000785827637 1.0936778783798218 0.9222368597984314 0.7747909426689148 0.8997817039489746
206 4.4744873046875 4.097733974456787 3.6197524070739746 2.731297731399536 1.665968656539917 1.9173109531402588 2.793877363204956 1.2265528440475464 1.0434471368789673 0.8589521646499634 0.8604204654693604
207 4.164112091064453 3.8500115871429443 3.3870086669921875 2.7553954124450684 1.640052318572998 2.0071372985839844 2.632322072982788 0.6031930446624756 0.8946565389633179 0.7869389653205872 0.90804523229599
208 4.08326530456543 3.824812412261963 3.207305669784546 2.75190806388855 1.4674712419509888 1.6112271547317505 2.9956395626068115 0.7261704802513123 0.8398237228393555 0.6588457822799683 0.7710285782814026
209 4.259160995483398 3.9580626487731934 3.340756416320801 2.918956756591797 1.6359949111938477 1.7504397630691528 2.8031435012817383 0.7362846732139587 1.2280470132827759 0.69022136926651 0.7238229513168335
210 4.497239589691162 4.276051044464111 3.374196767807007 3.0634217262268066 1.7138761281967163 2.1809322834014893 2.6143007278442383 0.8560873866081238 1.3758866786956787 0.7627193331718445 0.6639718413352966
211 4.4764084815979 4.264460563659668 3.6612720489501953 3.0164878368377686 1.8581318855285645 1.7601381540298462 2.5275461673736572 0.7702230215072632 1.1868767738342285 0.9176941514015198 0.8219606280326843
212 4.541552543640137 4.374240398406982 3.6612305641174316 3.120008707046509 1.7025257349014282 2.031261920928955 2.2822964191436768 1.0240154266357422 1.2328253984451294 0.7827368378639221 0.5624330639839172
213 4.485945701599121 4.316574573516846 3.5265557765960693 2.9581048488616943 1.6011841297149658 1.565933108329773 2.34208607673645 1.132139801979065 0.7338643074035645 0.9787417650222778 0.6882900595664978
214 4.824709892272949 4.533962726593018 3.831925392150879 3.2808144092559814 1.681159257888794 2.0438270568847656 2.522242784500122 1.027349591255188 1.4082478284835815 0.7708755731582642 0.8999248147010803
215 4.600485324859619 4.626378536224365 3.450469493865967 3.1101059913635254 1.570595622062683 1.5206034183502197 2.3640477657318115 0.9832274317741394 1.0572950839996338 0.7860022187232971 0.8560352921485901
216 4.358440399169922 4.415576457977295 3.366591215133667 3.0104825496673584 1.5213297605514526 1.6768547296524048 2.51045298576355 1.5000368356704712 1.2806658744812012 0.6533299684524536 0.8671636581420898
217 4.2189531326293945 4.451205253601074 3.1457319259643555 3.1850647926330566 1.6563712358474731 1.7910691499710083 2.665210485458374 1.0299967527389526 1.5505162477493286 0.7273895144462585 0.6105709671974182
218 4.420719623565674 4.5106425285339355 3.2588374614715576 2.874107837677002 1.6386290788650513 1.9098328351974487 2.598619222640991 1.4755723476409912 1.471470832824707 0.8230222463607788 0.606564462184906
219 4.037420749664307 4.200074672698975 2.9516050815582275 2.7876827716827393 1.5251535177230835 1.8740359544754028 2.6861069202423096 0.9327967166900635 1.0770490169525146 0.8391862511634827 1.1202353239059448
220 4.0021209716796875 4.282834053039551 2.686079740524292 2.9793334007263184 1.5529943704605103 2.010679006576538 2.481990337371826 0.6551381945610046 1.5277224779129028 0.9226320385932922 0.6640014052391052
221 3.962754011154175 4.083718299865723 2.9183239936828613 2.922274589538574 1.6062816381454468 2.4623830318450928 2.5406277179718018 0.764289379119873 0.9553318619728088 0.8920542597770691 1.087891697883606
222 3.851768732070923 3.853167772293091 2.8833062648773193 2.8386545181274414 1.5682997703552246 2.5201005935668945 2.605853796005249 0.8556987047195435 1.4388021230697632 0.8793647289276123 0.7822718024253845
223 4.031142711639404 3.9565982818603516 3.0584938526153564 3.0419559478759766 1.6051229238510132 2.3555185794830322 2.730642557144165 0.9951421618461609 0.8743844628334045 0.8358579874038696 1.0138605833053589
224 4.02608060836792 3.9957258701324463 3.1430814266204834 3.0911624431610107 1.3961912393569946 2.4307432174682617 2.514430284500122 0.6598765850067139 1.6854931116104126 0.8328664898872375 1.05243980884552
225 3.71225905418396 3.818101644515991 2.8701629638671875 2.8754353523254395 1.421006441116333 2.442504405975342 2.7106034755706787 0.8716021776199341 1.1751313209533691 0.7295215725898743 0.7559105753898621
226 4.011152744293213 3.84584641456604 3.2367708683013916 2.7958602905273438 1.5463920831680298 2.0369815826416016 2.7163357734680176 0.8712348937988281 1.4316093921661377 0.8011420369148254 1.0613137483596802
227 3.84114670753479 3.7408287525177 3.122570514678955 2.836181640625 1.5064592361450195 2.0038068294525146 2.6401190757751465 1.0972646474838257 0.8750699758529663 0.8450004458427429 1.0905234813690186
228 4.11172342300415 3.7068653106689453 3.648925304412842 2.6658031940460205 1.7404346466064453 2.0066111087799072 2.50022292137146 0.9924837350845337 1.2753485441207886 0.9177774786949158 1.3160326480865479
229 3.85302472114563 3.492088794708252 3.25150203704834 2.6132352352142334 1.5998347997665405 2.1008853912353516 2.6291472911834717 0.7088130116462708 1.056038498878479 0.7918031811714172 0.8693374395370483
230 3.9542243480682373 3.749318838119507 3.2909324169158936 2.8997089862823486 1.738256573677063 1.978466510772705 2.6586246490478516 1.1023402214050293 1.1182230710983276 0.9836961030960083 0.8454734683036804
231 4.066101551055908 3.7971816062927246 3.292036771774292 2.918473243713379 1.6302915811538696 1.8480889797210693 2.6129398345947266 0.78765869140625 1.012613296508789 1.0240882635116577 0.8536416888237
232 4.296091079711914 3.9265713691711426 3.4710397720336914 3.190911054611206 1.446839690208435 2.184258222579956 2.7768354415893555 0.8134369850158691 1.18426513671875 0.8771617412567139 1.111633062362671
233 4.273764133453369 3.8385417461395264 3.4866037368774414 3.116772413253784 1.445451021194458 2.089920997619629 2.745648145675659 0.7794392108917236 1.2691748142242432 0.7887924313545227 0.6945870518684387
234 4.638416290283203 4.285340309143066 3.73568058013916 3.382359027862549 1.680917739868164 1.9500483274459839 2.594588279724121 0.7508130669593811 1.2459923028945923 0.7994215488433838 0.877411961555481
235 4.134151458740234 4.050826549530029 3.4232735633850098 3.2942469120025635 1.6948269605636597 1.364457368850708 2.576103687286377 0.9056482911109924 1.0198224782943726 0.7266902923583984 0.9639144539833069
236 4.13286828994751 4.234177589416504 3.221863269805908 3.2913320064544678 1.71717369556427 1.1953922510147095 2.466015577316284 0.7520523071289063 1.1641236543655396 0.737618625164032 0.9835410118103027
237 4.116978168487549 4.1274094581604 3.2316172122955322 3.210442543029785 1.6270025968551636 1.4731497764587402 2.741802453994751 0.8023150563240051 1.4457236528396606 0.7145633101463318 1.3030290603637695
238 4.384649753570557 4.353622913360596 3.3633997440338135 3.297842502593994 1.7071045637130737 1.276138186454773 2.7353413105010986 0.7375540733337402 1.2789647579193115 0.7545548677444458 1.5431088209152222
239 4.059633731842041 4.165834903717041 3.0196187496185303 3.1494100093841553 1.6143888235092163 1.361557126045227 2.8610692024230957 0.8159295916557312 1.1513921022415161 0.6806309819221497 1.6604835987091064
240 4.091859817504883 4.085819244384766 3.0922486782073975 3.1853528022766113 1.63755464553833 1.4321715831756592 2.8119637966156006 1.0437836647033691 0.928631603717804 0.8264406323432922 1.4319610595703125
241 4.143465995788574 3.762532949447632 3.2663309574127197 2.8758938312530518 1.6238480806350708 1.351454496383667 2.6210803985595703 0.9201812744140625 1.5586670637130737 0.748165488243103 1.503357172012329
242 4.091128349304199 3.9212613105773926 3.2942745685577393 3.0871565341949463 1.9489102363586426 1.549526333808899 2.7554235458374023 1.0398998260498047 1.4777426719665527 0.9805791974067688 1.3470178842544556
243 4.071732997894287 3.957801342010498 3.0930063724517822 2.924377202987671 1.6830759048461914 1.7558146715164185 2.688905715942383 1.058688998222351 1.3266749382019043 0.9948984384536743 1.243931531906128
244 4.303210735321045 4.115078926086426 3.483093738555908 3.3274850845336914 1.804183006286621 1.568933367729187 2.675715923309326 0.9994251132011414 1.229254126548767 0.7915835976600647 1.318377137184143
245 4.426180362701416 4.128796100616455 3.4995524883270264 3.268996238708496 1.7074198722839355 1.9746310710906982 2.8455703258514404 0.9063959717750549 1.4373388290405273 0.9328460693359375 1.2609530687332153
246 4.369909763336182 4.210340976715088 3.5286149978637695 3.248323917388916 1.7339483499526978 2.0694844722747803 2.704658031463623 0.9586146473884583 1.4245754480361938 0.8201670050621033 1.3066169023513794
247 4.594648361206055 4.27061653137207 3.922476053237915 3.3669841289520264 1.6188527345657349 2.1567492485046387 2.840703248977661 0.7031821608543396 1.4505908489227295 0.8436290621757507 1.4127247333526611
248 4.292157173156738 4.088299751281738 3.521104574203491 3.214627742767334 1.5758183002471924 2.053304433822632 2.859210252761841 0.897523045539856 1.1207915544509888 0.8769772052764893 1.9396926164627075
249 4.608738422393799 4.410521030426025 3.536053419113159 3.592771530151367 1.5271930694580078 2.1802799701690674 2.7700915336608887 1.0545628070831299 1.146377682685852 0.8061811923980713 1.3599421977996826
250 4.510748386383057 3.9285709857940674 3.763859748840332 3.123091697692871 1.6875051259994507 2.2794055938720703 2.9043843746185303 0.6926147937774658 1.2440924644470215 1.016829013824463 1.766966700553894
251 4.475588321685791 4.163477420806885 3.688950538635254 3.3496384620666504 1.5950380563735962 1.616848111152649 2.833784580230713 1.0055526494979858 1.203660011291504 0.8588742017745972 1.9510917663574219
252 4.460236549377441 4.040016174316406 3.463670253753662 3.1957809925079346 1.4039318561553955 1.910149097442627 2.6054320335388184 0.9753395318984985 1.6542859077453613 0.7558295726776123 1.8911525011062622
253 4.744044303894043 4.356871604919434 3.380192279815674 3.2732632160186768 1.394235372543335 2.0121591091156006 2.5814168453216553 0.5829681754112244 1.1461623907089233 1.010303258895874 1.948996901512146
254 4.603041172027588 4.282083988189697 3.3267931938171387 3.3946404457092285 1.3934812545776367 1.849125862121582 2.569378137588501 0.9887113571166992 1.1149482727050781 0.8957467079162598 1.6560730934143066
255 4.445714950561523 3.870424270629883 3.2162227630615234 2.8398046493530273 1.405011534690857 1.9273395538330078 2.5414881706237793 0.7283309698104858 0.8823907971382141 0.9567899703979492 1.7361783981323242
256 4.5604424476623535 3.8891098499298096 3.322131395339966 3.0181167125701904 1.3398280143737793 1.8304994106292725 2.6336638927459717 0.7991046905517578 0.9438531398773193 1.0997430086135864 1.7459708452224731
257 4.243778705596924 3.585561752319336 3.2309021949768066 2.7240586280822754 1.3944084644317627 1.849401593208313 2.528581142425537 1.0616105794906616 0.7648276090621948 0.9795012474060059 1.4721847772598267
258 4.595770359039307 3.525688648223877 3.636449098587036 2.5255963802337646 1.5176256895065308 2.0829386711120605 2.685166358947754 1.1133028268814087 1.2343311309814453 0.8000903725624084 1.7003483772277832
259 4.798140525817871 3.771728992462158 3.516716718673706 2.6099507808685303 1.532896637916565 1.9613797664642334 2.6520261764526367 0.8810518383979797 1.368598461151123 0.7861466407775879 1.8551347255706787
260 4.34996223449707 3.607490062713623 3.2464795112609863 2.7310991287231445 1.4951974153518677 1.777678370475769 2.632485866546631 0.8705023527145386 1.060550570487976 0.9162878394126892 1.594833254814148
261 4.869256019592285 3.990380048751831 3.5567221641540527 2.820030450820923 1.5029605627059937 1.984864354133606 2.6103596687316895 0.8989553451538086 0.98984295129776 0.7267466187477112 1.4523512125015259
262 4.716963291168213 3.8872523307800293 3.5835328102111816 3.0077219009399414 1.5742212533950806 1.7843936681747437 2.6377451419830322 1.0220263004302979 0.6980505585670471 0.8912677764892578 1.463299036026001
263 4.9397993087768555 4.018855571746826 3.6442205905914307 2.9538373947143555 1.465688705444336 1.4714957475662231 2.7278685569763184 0.9622490406036377 0.737070620059967 0.8512341976165771 1.4517245292663574
264 4.865914344787598 4.166766166687012 3.422255516052246 2.919771194458008 1.4801894426345825 1.474287748336792 2.5613739490509033 1.075653076171875 0.7457974553108215 0.7338896989822388 1.2595818042755127
265 4.593642234802246 3.808905601501465 3.2484099864959717 2.688991069793701 1.4363845586776733 1.4902458190917969 2.593153953552246 1.0004972219467163 1.0999549627304077 0.8241625428199768 1.2123421430587769
266 4.581661701202393 3.9072415828704834 3.3959693908691406 2.808851957321167 1.558686375617981 1.6463477611541748 2.65191912651062 0.8665459156036377 0.6539431810379028 0.9203568696975708 1.0261074304580688
267 4.482158660888672 3.7822563648223877 3.323052406311035 2.5394299030303955 1.5524810552597046 1.621989369392395 2.6065659523010254 1.2389588356018066 0.7428995966911316 0.9154521822929382 1.0347121953964233
268 4.378898620605469 3.617640972137451 3.522304058074951 2.5457417964935303 1.5616302490234375 1.639051079750061 2.5419695377349854 1.0365791320800781 0.7136614918708801 0.7069728374481201 1.0609732866287231
269 4.40645170211792 3.84930157661438 3.5862064361572266 2.5668797492980957 1.6606471538543701 1.6045986413955688 2.5825448036193848 1.028699517250061 0.735388457775116 0.8093603253364563 1.4503461122512817
270 4.6225199699401855 3.674298048019409 4.005457878112793 2.3738210201263428 1.639009714126587 1.5371776819229126 2.701606035232544 0.711361289024353 1.19240140914917 0.8656474351882935 1.4243606328964233
271 4.487598896026611 3.762686014175415 3.891889810562134 2.5608503818511963 1.8032621145248413 1.5878201723098755 2.7145779132843018 0.9934932589530945 0.8397523164749146 0.8232844471931458 1.2536910772323608
272 4.388632774353027 3.828449010848999 3.71880841255188 2.5208306312561035 1.6142919063568115 1.652515172958374 2.8687968254089355 1.2167322635650635 1.2357126474380493 0.7909321188926697 1.485014796257019
273 4.492116451263428 3.7075793743133545 3.884209156036377 2.3047471046447754 1.6693476438522339 1.4392660856246948 2.6524856090545654 1.2476199865341187 1.1939681768417358 0.7314415574073792 1.5874333381652832
274 4.254240036010742 3.5605149269104004 3.877047061920166 2.4450011253356934 1.732987880706787 1.6783626079559326 2.5548133850097656 1.432022213935852 0.8110314607620239 0.9737985730171204 1.6056077480316162
275 4.250647068023682 3.4705917835235596 3.7175838947296143 2.3605055809020996 1.75395929813385 1.6716479063034058 2.6580026149749756 1.1776766777038574 0.8727638721466064 0.6827208399772644 1.648069977760315
276 4.042380332946777 3.49593448638916 3.532346725463867 2.3408851623535156 1.8979296684265137 1.5379480123519897 2.1679439544677734 1.0591322183609009 0.7496141195297241 0.8328287601470947 1.7099535465240479
277 4.000972270965576 3.3935582637786865 3.8579182624816895 2.454073429107666 1.840061902999878 1.458007574081421 2.1932013034820557 1.2221193313598633 1.1452158689498901 0.8386513590812683 1.645660400390625
278 4.273620128631592 3.6906909942626953 3.953859329223633 2.5387918949127197 1.9500607252120972 1.8606860637664795 2.6528687477111816 1.5426126718521118 1.193294882774353 0.7912548780441284 1.8095221519470215
279 4.2009148597717285 3.705761671066284 3.661792278289795 2.422001838684082 1.7808274030685425 1.7027894258499146 2.8204827308654785 1.4880859851837158 0.6616566777229309 0.8404760360717773 1.3104466199874878
280 4.357274055480957 3.6695773601531982 3.7351317405700684 2.4235124588012695 1.7290927171707153 1.7571059465408325 2.599053144454956 1.2775148153305054 1.1737385988235474 0.9354220628738403 1.2087112665176392
281 4.235925197601318 3.6285226345062256 3.6311309337615967 2.5559065341949463 1.838085412979126 1.7607899904251099 2.226228713989258 1.2795743942260742 0.8120947480201721 0.7600476145744324 1.1606146097183228
282 4.362308502197266 3.7062718868255615 3.769110679626465 2.472433567047119 1.7993024587631226 1.7929378747940063 2.300870418548584 1.6169482469558716 0.9950695633888245 0.838699996471405 1.0720056295394897
283 4.464320182800293 4.034538269042969 3.5593113899230957 2.716275930404663 1.7080914974212646 1.6856013536453247 2.350517988204956 1.7174776792526245 0.9099072813987732 0.7591567039489746 1.0545680522918701
284 4.234401702880859 3.6070950031280518 3.644031524658203 2.586656332015991 1.5927932262420654 1.6467363834381104 2.144981622695923 1.206820011138916 1.0753369331359863 0.8827844858169556 1.1064584255218506
285 4.277644634246826 3.6653289794921875 3.610265016555786 2.5225565433502197 1.692728042602539 1.828773021697998 2.50498366355896 1.1153532266616821 0.6354193687438965 0.8824246525764465 0.9934651255607605
286 4.211827754974365 3.556232452392578 3.455098867416382 2.4459619522094727 1.702045202255249 1.5501316785812378 2.5553438663482666 1.2785279750823975 0.8157283663749695 0.9413440823554993 1.0083575248718262
287 3.989811658859253 3.478477954864502 3.349942684173584 2.4104080200195313 1.717846393585205 1.64101243019104 2.5574193000793457 1.0617552995681763 0.875241219997406 0.8572906851768494 0.9417768716812134
288 4.163354873657227 3.980283498764038 3.508373975753784 2.6675288677215576 1.7181575298309326 1.630930781364441 2.665956974029541 1.3898429870605469 1.22136390209198 0.9394950866699219 1.1259154081344604
289 4.09660530090332 3.660220146179199 3.3296899795532227 2.5504603385925293 1.7510144710540771 1.4668899774551392 2.379544734954834 1.3937753438949585 1.0398578643798828 0.999660849571228 1.1617213487625122
290 3.9715781211853027 3.5253396034240723 3.1861863136291504 2.241318702697754 1.708063006401062 1.6287438869476318 2.4745094776153564 0.9223472476005554 1.0449379682540894 0.7094020247459412 1.0450252294540405
291 4.021900653839111 3.7738938331604004 3.099391222000122 2.4996118545532227 1.6941022872924805 1.7157082557678223 2.3795230388641357 1.2935473918914795 1.1363493204116821 0.8769639730453491 1.096360206604004
292 3.8551344871520996 3.4909415245056152 3.2009100914001465 2.384622812271118 1.69219172000885 1.7736557722091675 2.4302732944488525 1.2749038934707642 0.8810780644416809 0.8416337966918945 1.0694844722747803
293 3.9430367946624756 3.506840467453003 3.1955137252807617 2.5554237365722656 1.5720840692520142 1.5826021432876587 2.5637247562408447 0.8650853633880615 0.8538082242012024 0.8337876200675964 1.0613011121749878
294 4.279068470001221 3.6146771907806396 3.192392349243164 2.4032204151153564 1.4437918663024902 1.4548639059066772 2.751816987991333 1.0320911407470703 0.971371591091156 0.9131116271018982 0.9839872121810913
295 4.343233108520508 3.651489734649658 3.494199752807617 2.4031662940979004 1.569697380065918 1.9602463245391846 2.562547206878662 1.1145607233047485 1.6248687505722046 0.774569034576416 0.9857655167579651
296 4.4651689529418945 3.7022111415863037 3.6985020637512207 2.405787944793701 1.6489397287368774 2.00394868850708 2.644070863723755 1.174081802368164 0.9410324692726135 0.7765087485313416 0.9311322569847107
297 4.401071071624756 3.970163345336914 3.6393239498138428 2.7233119010925293 1.432377576828003 1.852159857749939 2.9161012172698975 1.3468118906021118 1.0355689525604248 0.9125848412513733 0.9262269139289856
298 4.256290435791016 3.795924425125122 3.811548948287964 2.5279319286346436 1.6738280057907104 1.7280266284942627 2.4930038452148438 1.2818915843963623 0.9218474626541138 0.9556061625480652 1.023605227470398
299 4.4448113441467285 3.7886176109313965 3.9850566387176514 2.7853779792785645 1.799636721611023 1.8725522756576538 2.6930992603302 1.4061330556869507 1.1808010339736938 1.027732014656067 1.167120099067688
300 4.173521518707275 3.5808334350585938 3.722616672515869 2.6155474185943604 1.8049629926681519 1.7923505306243896 2.6497609615325928 1.259284496307373 1.1137735843658447 0.8436080813407898 1.0914859771728516
301 3.9327547550201416 3.5656039714813232 3.3640294075012207 2.5374670028686523 1.7077434062957764 1.5145763158798218 2.5653374195098877 1.4523788690567017 1.115799903869629 0.9333484768867493 1.070516586303711
302 4.136118412017822 3.7398953437805176 3.5220110416412354 2.5527052879333496 1.7572546005249023 1.7391393184661865 2.593926191329956 1.309104323387146 1.0922291278839111 0.8839372992515564 1.1760543584823608
303 3.9987754821777344 3.4371488094329834 3.399503231048584 2.5323474407196045 1.694069504737854 1.547990083694458 2.5940804481506348 1.0485289096832275 0.792357325553894 1.0280565023422241 1.1329057216644287
304 3.897923231124878 3.4326791763305664 3.5387749671936035 2.336700916290283 1.792850375175476 1.722256064414978 2.7813682556152344 1.1262527704238892 1.206886649131775 0.9888543486595154 0.8992834091186523
305 3.9594550132751465 3.400845527648926 3.5209124088287354 2.308255195617676 1.7026797533035278 1.7161591053009033 2.623033285140991 1.0774189233779907 0.8821007609367371 0.8012231588363647 0.9763158559799194
306 4.120406150817871 3.5559916496276855 3.594897985458374 2.22263765335083 1.6517679691314697 1.7506486177444458 2.5298655033111572 1.4969414472579956 1.046090841293335 1.1007916927337646 0.9806017875671387
307 4.149680137634277 3.5891828536987305 3.5918869972229004 2.439936876296997 1.541364073753357 1.5323961973190308 2.7907862663269043 1.1241040229797363 1.2243207693099976 0.8349308967590332 1.3072835206985474
308 4.114960670471191 3.827702760696411 3.4945316314697266 2.595808982849121 1.6350483894348145 1.8624638319015503 2.6916801929473877 1.0792979001998901 1.180935263633728 0.7991219162940979 1.567284107208252
309 4.215253829956055 3.7393980026245117 3.3268518447875977 2.340148687362671 1.749846339225769 1.9154597520828247 2.59586238861084 1.2097684144973755 1.2341190576553345 0.724166750907898 1.357732892036438
310 4.361181259155273 3.8990848064422607 3.1937754154205322 2.447756052017212 1.551512598991394 1.918318271636963 2.717641830444336 1.2579054832458496 1.0399106740951538 0.902359127998352 1.681442141532898
311 4.363125324249268 3.80690860748291 3.269136428833008 2.5530662536621094 1.5872966051101685 1.5880364179611206 2.640427350997925 1.4685736894607544 0.6680915951728821 0.8255187273025513 1.5730928182601929
312 4.2038774490356445 3.7237281799316406 3.203726291656494 2.4700441360473633 1.6443506479263306 1.6340000629425049 2.81160569190979 0.9036993980407715 0.8022807240486145 0.8813974261283875 1.5541613101959229
313 4.174467086791992 3.64229416847229 3.303565263748169 2.3931825160980225 1.554862141609192 1.6787251234054565 2.7844467163085938 1.160179615020752 1.1655687093734741 0.7187145352363586 1.3432353734970093
314 4.037900447845459 3.845510482788086 3.2530670166015625 2.5279054641723633 1.8590537309646606 1.7652668952941895 2.0201311111450195 1.6310739517211914 0.8678478002548218 0.6380866169929504 1.87504243850708
315 4.107621669769287 3.5003790855407715 3.3855104446411133 2.401580333709717 1.7590376138687134 1.6258982419967651 1.9784150123596191 1.1975816488265991 0.9002357721328735 0.7494041919708252 1.647590160369873
316 4.047415256500244 3.46506667137146 3.1625239849090576 2.3948423862457275 1.5925804376602173 1.6682980060577393 2.1004011631011963 1.2588038444519043 0.8207203149795532 0.8225317597389221 1.6957751512527466
317 4.052200794219971 3.3565642833709717 3.294523000717163 2.2366316318511963 1.453139066696167 1.687436819076538 2.4740757942199707 1.1137564182281494 1.0623347759246826 0.6993133425712585 1.8917087316513062
318 4.012446880340576 3.588608741760254 3.2340941429138184 2.333498477935791 1.6490800380706787 1.671235203742981 2.551055908203125 0.9222341179847717 0.9744555950164795 0.8308503031730652 1.6881481409072876
319 3.9792404174804688 3.6221256256103516 3.1701583862304688 2.406740427017212 1.7149744033813477 1.5558066368103027 2.737231492996216 1.5770667791366577 0.8412665724754333 0.8519002199172974 1.5993609428405762
320 3.958549976348877 3.6460041999816895 3.2716310024261475 2.397059679031372 1.5650256872177124 1.5197043418884277 2.5062856674194336 1.3994054794311523 1.7061783075332642 0.8880825638771057 1.7454301118850708
321 3.9844868183135986 3.436828374862671 3.404888391494751 2.4141592979431152 1.7458815574645996 1.6148306131362915 2.56524395942688 0.8488297462463379 0.8842016458511353 0.85177081823349 1.563597559928894
322 4.245054244995117 4.029570579528809 3.2538974285125732 2.750331401824951 1.9083470106124878 1.547912836074829 2.551574468612671 1.0146424770355225 1.2549378871917725 0.7416566014289856 1.619154453277588
323 4.03808069229126 3.6831893920898438 2.9444291591644287 2.497349262237549 1.5940881967544556 1.5281150341033936 2.553544044494629 0.7676149606704712 0.8120367527008057 0.6966040730476379 1.4587147235870361
324 3.8358993530273438 3.385498285293579 2.8287463188171387 2.4118847846984863 1.545397162437439 1.5845131874084473 2.5785484313964844 1.00996994972229 0.8982642889022827 0.8285936713218689 1.9339441061019897
325 3.8974857330322266 3.575472831726074 2.8927457332611084 2.663161516189575 1.706573247909546 1.6209760904312134 2.589425563812256 1.1403447389602661 0.8389051556587219 0.9821017384529114 1.744763731956482
326 3.913320302963257 3.6295881271362305 2.8517796993255615 2.6796858310699463 1.4645203351974487 1.7116705179214478 2.6084635257720947 1.0145479440689087 0.8405424356460571 0.7036648988723755 1.8251079320907593
327 3.8055412769317627 3.735300064086914 2.864992618560791 2.8044779300689697 1.4101848602294922 1.6117582321166992 2.6609444618225098 0.8067781925201416 1.334672212600708 0.7644107341766357 1.5972907543182373
328 3.910867929458618 3.7857422828674316 3.001117706298828 2.5715956687927246 1.4368089437484741 1.6800395250320435 2.574394941329956 1.2292389869689941 1.293689250946045 0.817398190498352 1.400656819343567
329 4.283633708953857 3.761625051498413 3.4159867763519287 2.59971284866333 1.4680794477462769 1.8870378732681274 2.7149569988250732 0.9966882467269897 1.5576879978179932 0.830554187297821 1.8309884071350098
330 4.144822597503662 3.5134899616241455 3.5396997928619385 2.529642343521118 1.5174643993377686 1.7727084159851074 2.637986898422241 0.9812058806419373 1.7189040184020996 0.765089213848114 1.66744065284729
331 4.25354528427124 3.631696939468384 3.3299994468688965 2.437309980392456 1.6271506547927856 1.802183985710144 2.7994861602783203 1.1838867664337158 1.0646883249282837 0.8714655041694641 1.710921287536621
332 4.342892169952393 3.5270237922668457 3.45385479927063 2.4490654468536377 1.7094719409942627 1.6720718145370483 2.733445644378662 1.0249027013778687 1.1968733072280884 1.0537418127059937 1.8521560430526733
333 4.135705947875977 3.419628381729126 3.2321412563323975 2.391568899154663 1.5929853916168213 1.599230408668518 2.6734066009521484 1.15559720993042 0.7978066802024841 0.8224297761917114 1.6590750217437744
334 4.222884654998779 3.4095702171325684 3.4536969661712646 2.405289888381958 1.840836763381958 1.8146007061004639 2.7231836318969727 1.1693068742752075 1.1136919260025024 0.8566157221794128 1.4500131607055664
335 4.1204833984375 3.7269654273986816 3.181117534637451 2.461801052093506 1.6311872005462646 1.923974871635437 2.5147194862365723 1.1405391693115234 1.2487667798995972 0.8662904500961304 1.5663734674453735
336 3.8978681564331055 3.458444595336914 2.87805438041687 2.282198190689087 1.5199986696243286 1.7535678148269653 2.5729219913482666 1.018351435661316 0.6024060249328613 0.9142205715179443 1.5684242248535156
337 3.858546257019043 3.6054270267486572 2.9414055347442627 2.493014097213745 1.4888848066329956 1.710264801979065 2.737386703491211 1.2692503929138184 0.8672109246253967 0.740617573261261 1.8152576684951782
338 4.095627307891846 3.7087721824645996 3.2203919887542725 2.623021125793457 1.6712783575057983 1.6957273483276367 2.7689321041107178 0.9764032959938049 0.8327993750572205 0.9503298997879028 1.7847323417663574
339 4.143587112426758 3.7111358642578125 3.2397069931030273 2.4657018184661865 1.5517334938049316 1.5919281244277954 2.7581021785736084 0.90101557970047 0.9986670613288879 0.8358554840087891 1.655254602432251
340 3.9901065826416016 3.3060061931610107 3.1389169692993164 2.1965115070343018 1.6983428001403809 1.6748406887054443 2.9040281772613525 0.9636984467506409 0.867813766002655 0.8779564499855042 1.5862269401550293
341 3.7160444259643555 3.2759950160980225 3.0707263946533203 2.296651840209961 1.6080161333084106 1.722562551498413 2.8817191123962402 0.949556291103363 0.991329550743103 0.8837428092956543 1.6168620586395264
342 3.91194486618042 3.4148755073547363 3.484220266342163 2.351938247680664 1.714911699295044 1.784874439239502 2.8891654014587402 1.2958827018737793 1.3763846158981323 0.8883296847343445 1.633217453956604
343 3.6803603172302246 3.3026368618011475 3.3727095127105713 2.385533094406128 1.63937246799469 1.9879679679870605 2.7012574672698975 0.9879382848739624 1.202645182609558 0.9203941226005554 1.420521855354309
344 3.822521686553955 3.4389405250549316 3.398106575012207 2.4364593029022217 1.6546474695205688 2.0726940631866455 2.6673226356506348 1.150211215019226 1.1532834768295288 0.8955131769180298 1.553552269935608
345 3.820829391479492 3.3888509273529053 3.45550274848938 2.434314250946045 1.7169387340545654 1.9120274782180786 2.5917282104492188 1.1885055303573608 1.0748355388641357 0.8494747877120972 1.3065669536590576
346 3.6056506633758545 3.3060050010681152 3.1939563751220703 2.4574100971221924 1.8126389980316162 1.9270888566970825 2.9046928882598877 0.848907470703125 1.1051408052444458 0.8969469666481018 1.662124752998352
347 3.7494113445281982 3.244173526763916 3.3952572345733643 2.324770450592041 1.7122806310653687 1.6574699878692627 2.9116218090057373 0.7062020301818848 1.2499574422836304 0.9644559025764465 1.4305111169815063
348 3.6856448650360107 3.3106613159179688 3.3764491081237793 2.444552183151245 1.6575932502746582 1.4502732753753662 3.089207649230957 0.7837879061698914 1.2583740949630737 0.9443166255950928 1.6475534439086914
349 3.8163459300994873 3.3475403785705566 3.396540880203247 2.5030338764190674 1.614351511001587 1.592653512954712 3.0788679122924805 0.9238281846046448 1.0242493152618408 0.8805537223815918 1.5523287057876587
350 4.003072738647461 3.3162295818328857 3.3179280757904053 2.462148666381836 1.5535084009170532 1.7339860200881958 3.02150821685791 0.6369032263755798 0.7387657761573792 1.1719597578048706 1.6788954734802246
351 4.052687168121338 3.5486373901367188 3.4333367347717285 2.7565243244171143 1.5675562620162964 1.893752098083496 2.8777527809143066 1.3511872291564941 0.9900728464126587 1.0885356664657593 1.8023821115493774
352 4.080840587615967 3.4345717430114746 3.470397710800171 2.6133501529693604 1.7207653522491455 1.769716739654541 2.8784170150756836 0.8009219765663147 1.0152024030685425 0.9347280263900757 1.7529091835021973
353 4.052748680114746 3.6109750270843506 3.172916889190674 2.7911627292633057 1.5809550285339355 1.831740140914917 2.9432740211486816 0.7753790616989136 1.2840248346328735 0.9816977977752686 1.7480931282043457
354 4.117796421051025 3.5722708702087402 3.0594708919525146 2.6865150928497314 1.5706868171691895 1.9302490949630737 2.8022587299346924 0.5766841173171997 1.1309254169464111 0.876230001449585 1.7924091815948486
355 3.88318133354187 3.4226508140563965 2.993471145629883 2.6531624794006348 1.4844943284988403 1.8414239883422852 2.913848400115967 0.7730616927146912 0.9769048690795898 0.7779864072799683 1.59873366355896
356 4.0171098709106445 3.5116546154022217 3.260950803756714 2.554509401321411 1.6826183795928955 2.148879051208496 3.0142316818237305 0.9951912760734558 0.708676278591156 0.8109241127967834 1.6917507648468018
357 3.9028658866882324 3.513481378555298 3.3172483444213867 2.757714033126831 1.7067409753799438 1.831505537033081 2.9029653072357178 0.9443157911300659 0.7520307302474976 1.060576319694519 1.5556472539901733
358 3.987196445465088 3.621744394302368 3.282866954803467 2.677427053451538 1.6394089460372925 1.9765701293945313 3.0769894123077393 1.1264841556549072 1.2569729089736938 1.0454012155532837 1.6863385438919067
359 4.13228702545166 3.614539861679077 3.2632484436035156 2.5770885944366455 1.8033992052078247 1.8958995342254639 2.882929801940918 0.9546398520469666 1.3279297351837158 0.8096278309822083 1.867687702178955
360 4.06616735458374 3.6980197429656982 3.0351600646972656 2.603212833404541 1.3991917371749878 1.743965744972229 3.1688671112060547 0.8746685981750488 0.8756195902824402 0.9078108668327332 1.611781358718872
361 4.166208267211914 3.6124675273895264 3.3419508934020996 2.536288022994995 1.514888048171997 1.604548692703247 2.869692325592041 0.9798850417137146 1.0239521265029907 0.910730242729187 2.03726863861084
362 4.577953338623047 3.711681604385376 3.3267123699188232 2.612415313720703 1.6856986284255981 1.734505534172058 2.9403088092803955 1.2251067161560059 0.5830065608024597 0.8501033186912537 1.5159718990325928
363 4.522058486938477 3.651911735534668 3.352590322494507 2.4675920009613037 1.6729556322097778 1.5478578805923462 3.026961088180542 1.1809909343719482 0.8895267248153687 0.8304629325866699 1.642171025276184
364 4.584140300750732 3.7100143432617188 3.279061794281006 2.4907116889953613 1.702203392982483 1.591673493385315 2.7553515434265137 0.8676943778991699 1.2310435771942139 0.8429497480392456 2.055087089538574
365 4.787121772766113 3.750607490539551 3.4117016792297363 2.458369731903076 1.517046332359314 1.7726062536239624 2.8364977836608887 1.128108024597168 1.3386874198913574 0.9418088793754578 1.674340844154358
366 4.772270202636719 3.7504935264587402 3.2885310649871826 2.403683662414551 1.511830449104309 1.9809762239456177 2.920790195465088 1.2500053644180298 0.7899325489997864 1.2368175983428955 1.7781453132629395
367 4.274280071258545 3.5963480472564697 3.1602718830108643 2.5938913822174072 1.4902291297912598 1.8905812501907349 2.721376419067383 1.1558399200439453 0.8742451071739197 0.9294748902320862 1.687933325767517
368 4.474222660064697 3.860356569290161 3.3232879638671875 2.901358127593994 1.3564245700836182 1.9689016342163086 2.683011054992676 1.2743511199951172 0.8481854796409607 0.9851873517036438 1.8208777904510498
369 4.056079864501953 3.6185531616210938 3.0233380794525146 2.65612530708313 1.6301958560943604 2.078124761581421 2.961329221725464 1.2162976264953613 1.0422675609588623 0.8705743551254272 1.8345001935958862
370 4.1613264083862305 3.4013009071350098 3.11102557182312 2.575504779815674 1.5318466424942017 2.0917086601257324 2.7084462642669678 0.9297608137130737 0.9249522089958191 0.8798513412475586 1.7227141857147217
371 4.333903789520264 3.600600004196167 3.198720932006836 2.778148651123047 1.5536786317825317 1.8166354894638062 2.689115285873413 1.1973634958267212 0.8286097645759583 0.8245594501495361 1.6986544132232666
372 4.195479869842529 3.435626745223999 3.065845251083374 2.6172244548797607 1.6525168418884277 2.2756381034851074 2.958728075027466 0.9944435954093933 0.9026998281478882 1.0542353391647339 1.7070180177688599
373 3.840151071548462 3.4445714950561523 2.9153435230255127 2.4796340465545654 1.5671952962875366 2.30535626411438 3.0931472778320313 1.1755698919296265 1.0961015224456787 0.7641786932945251 1.4863368272781372
374 4.038535118103027 3.6768674850463867 3.0193734169006348 2.701077938079834 1.7085418701171875 2.535135269165039 2.748163938522339 1.3113616704940796 0.6722672581672668 0.9450347423553467 1.6359177827835083
375 3.9535348415374756 3.492326021194458 3.0979220867156982 2.6737594604492188 1.8128900527954102 2.514247179031372 3.0596742630004883 1.043672800064087 1.0338023900985718 0.9011111259460449 1.6104931831359863
376 4.162719249725342 3.460019588470459 3.1809675693511963 2.5516469478607178 1.634148120880127 2.663961410522461 2.9186320304870605 1.3601148128509521 0.8223369121551514 0.8226461410522461 1.6106555461883545
377 4.225675582885742 3.283397912979126 3.435406446456909 2.5073089599609375 1.6790226697921753 2.5081541538238525 3.002166509628296 0.9080549478530884 1.1509289741516113 0.8861700296401978 1.8083112239837646
378 4.2751688957214355 3.3148624897003174 3.370831251144409 2.50901460647583 1.663910150527954 2.2168993949890137 3.164907455444336 0.6460331678390503 0.8947254419326782 0.8385637402534485 1.6110624074935913
379 4.246575355529785 3.4711785316467285 3.371114492416382 2.541135787963867 1.5552878379821777 1.9815776348114014 3.115661382675171 0.9639971256256104 1.3063749074935913 0.7935265302658081 1.888286828994751
380 4.256723403930664 3.40067195892334 3.4660112857818604 2.4782111644744873 1.7015812397003174 2.259129762649536 2.909147024154663 1.0401997566223145 1.0964003801345825 0.8520507216453552 1.7864173650741577
381 4.223598003387451 3.4155585765838623 3.5250072479248047 2.3950560092926025 1.5966562032699585 2.0909173488616943 2.8600237369537354 1.0540809631347656 0.9163981080055237 1.126744031906128 1.6711254119873047
382 4.115114688873291 3.5497002601623535 3.1505372524261475 2.5526912212371826 1.5817314386367798 2.226670265197754 3.022216796875 1.0438768863677979 0.9858021140098572 0.8794675469398499 1.7234514951705933
383 4.334656715393066 3.6470611095428467 3.1389315128326416 2.4594037532806396 1.4521349668502808 1.803971529006958 2.966499090194702 0.8927251100540161 1.3763427734375 0.9421659708023071 1.6393846273422241
384 4.38678503036499 3.4545295238494873 3.3710408210754395 2.463700771331787 1.5779712200164795 2.163065195083618 2.924797773361206 0.9566351175308228 0.9235591888427734 0.9627522826194763 1.5027899742126465
385 4.1314287185668945 3.528164863586426 3.0253405570983887 2.6137278079986572 1.6117336750030518 2.018831968307495 2.67771577835083 0.5298827886581421 0.8498499989509583 1.0231225490570068 1.750770092010498
386 3.988649845123291 3.039283037185669 3.204252243041992 2.293940782546997 1.677168607711792 1.9985425472259521 2.624329090118408 0.7002642750740051 1.1182851791381836 1.0962235927581787 1.5832616090774536
387 3.9124608039855957 3.2510931491851807 3.004842758178711 2.305251121520996 1.6138129234313965 2.0710535049438477 2.68557071685791 0.7383221387863159 0.8204965591430664 0.7834206223487854 1.7490922212600708
388 3.8615610599517822 3.3307015895843506 2.9150564670562744 2.383699893951416 1.5852535963058472 2.3445658683776855 2.895519256591797 0.7481716275215149 1.1359939575195313 0.8565843105316162 1.5182839632034302
389 4.089410781860352 3.476318597793579 2.9359688758850098 2.536863327026367 1.4087247848510742 2.4114456176757813 3.0896196365356445 0.5894254446029663 1.2192089557647705 1.0803568363189697 1.5717977285385132
390 4.009779453277588 3.473334312438965 2.9064152240753174 2.5185675621032715 1.5272220373153687 2.3410773277282715 2.677003860473633 0.6754517555236816 1.4710886478424072 0.999003529548645 1.458867073059082
391 4.215663433074951 3.527588367462158 3.007246255874634 2.468513250350952 1.5059970617294312 2.364365816116333 2.781960964202881 0.8901776671409607 1.044003963470459 0.9583880305290222 1.6816840171813965
392 4.340424060821533 3.4719507694244385 3.1102352142333984 2.484208106994629 1.6070729494094849 2.41810941696167 2.900362730026245 0.8937744498252869 0.9517413973808289 0.8617539405822754 1.8615645170211792
393 4.500304222106934 3.431412696838379 3.226306200027466 2.4647443294525146 1.6079546213150024 2.355926036834717 2.954230308532715 1.1208208799362183 1.0034098625183105 0.8334842920303345 1.699318528175354
394 4.464853286743164 3.30947208404541 3.2739789485931396 2.3866283893585205 1.694578766822815 2.186932325363159 2.807330846786499 0.8415125608444214 1.3958096504211426 0.9266295433044434 1.6088643074035645
395 4.2271575927734375 3.548466444015503 2.9844305515289307 2.6322498321533203 1.6755883693695068 2.18373966217041 2.823476791381836 1.0558732748031616 1.022783875465393 0.9751463532447815 1.592573642730713
396 4.736358642578125 3.527437210083008 3.183323621749878 2.334000825881958 1.6977388858795166 2.3390848636627197 2.7270901203155518 0.9940595626831055 1.195534110069275 1.1970996856689453 1.8101067543029785
397 4.63766622543335 3.6361379623413086 3.4700794219970703 2.44806170463562 1.7639102935791016 2.0415313243865967 2.753675937652588 0.9382693767547607 1.1985070705413818 1.1615896224975586 1.7180418968200684
398 4.471466541290283 3.5855822563171387 3.394360065460205 2.400768518447876 1.609777808189392 2.2220957279205322 2.5830605030059814 0.8509188294410706 1.1312893629074097 1.1141180992126465 1.6089175939559937
399 4.240764617919922 3.4453654289245605 3.2539126873016357 2.4184556007385254 1.6248351335525513 2.293480634689331 2.5228021144866943 0.7696417570114136 1.308668613433838 0.9434106349945068 1.5540547370910645
400 4.1001973152160645 3.717888355255127 3.0586838722229004 2.7058796882629395 1.5732847452163696 2.2580795288085938 2.7087972164154053 0.9226734638214111 1.6846165657043457 1.1397693157196045 1.536242961883545
401 4.152230739593506 3.7520389556884766 3.0708119869232178 2.7197115421295166 1.663185954093933 2.2311899662017822 2.4947702884674072 1.4243370294570923 1.0745033025741577 1.1989847421646118 1.4367146492004395
402 3.9843053817749023 3.523642063140869 2.945181369781494 2.319875478744507 1.7903096675872803 2.354055881500244 2.375352144241333 1.09516179561615 0.8831292390823364 1.1410869359970093 1.3194159269332886
403 4.126870632171631 3.6380512714385986 3.1122243404388428 2.4455959796905518 1.9944957494735718 2.404669761657715 2.7746269702911377 0.9302319884300232 1.3538901805877686 1.154662013053894 1.5233433246612549
404 4.2447829246521 3.4125800132751465 3.1745553016662598 2.289745807647705 1.748185157775879 2.561957359313965 2.8222122192382813 0.8208371996879578 1.0993304252624512 1.0987087488174438 1.7364178895950317
405 4.064081192016602 3.426163911819458 3.0442440509796143 2.382800340652466 1.772204041481018 2.0799973011016846 2.752511978149414 0.8665849566459656 1.2827104330062866 1.0193638801574707 1.8750280141830444
406 4.362070083618164 3.8437159061431885 3.0593371391296387 2.646909713745117 1.7475093603134155 1.9632062911987305 2.6671228408813477 1.0104953050613403 1.036643385887146 0.8784178495407104 1.490906000137329
407 4.212643146514893 3.8807156085968018 2.994133710861206 2.526167631149292 1.7952303886413574 2.1781444549560547 2.6192424297332764 0.8558514714241028 1.5882097482681274 0.911937415599823 1.710148572921753
408 4.646076202392578 4.129443645477295 3.261634588241577 2.721160650253296 1.6476171016693115 1.7946709394454956 2.3929250240325928 0.9802286028862 1.432491421699524 0.8034200072288513 1.5506178140640259
409 4.334637641906738 3.929353952407837 2.9638936519622803 2.5124733448028564 1.6423968076705933 1.3877357244491577 2.218583822250366 0.9290456175804138 1.2947242259979248 1.0056874752044678 1.4371970891952515
410 4.282646179199219 3.8014562129974365 3.199070692062378 2.3923943042755127 1.7464313507080078 1.9325016736984253 1.9166007041931152 0.9747034311294556 1.3895463943481445 0.8475772738456726 1.6886264085769653
411 4.467499256134033 3.9179439544677734 3.236955165863037 2.459292411804199 1.6849507093429565 1.4928466081619263 2.5994200706481934 1.038780927658081 1.5060086250305176 0.9769684076309204 1.6706440448760986
412 4.14556884765625 3.6010191440582275 2.990565061569214 2.3746485710144043 1.6421736478805542 1.4756157398223877 2.2246804237365723 0.7827945947647095 1.303634762763977 0.9992206692695618 1.7537528276443481
413 3.990896224975586 3.5890960693359375 2.8687617778778076 2.247180461883545 1.6356643438339233 1.5430750846862793 2.661550283432007 0.8473550081253052 1.2510206699371338 1.0818204879760742 1.6777276992797852
414 4.227967739105225 3.778778553009033 3.0564489364624023 2.435997247695923 1.7463306188583374 1.5115160942077637 2.728774309158325 0.7728407382965088 1.3354836702346802 0.876423716545105 1.6358733177185059
415 4.480113506317139 3.813676595687866 3.26697039604187 2.5474677085876465 1.6872012615203857 1.5508493185043335 2.598886013031006 0.8350891470909119 1.339398741722107 0.9599204659461975 1.7905821800231934
416 4.492927551269531 3.680701732635498 3.2011799812316895 2.473418712615967 1.7343816757202148 1.7058675289154053 2.8789055347442627 0.786172091960907 1.03848397731781 0.8807971477508545 1.7065651416778564
417 4.082634449005127 3.3713996410369873 3.1019322872161865 2.4825992584228516 1.5804235935211182 1.6897740364074707 2.7687883377075195 0.8074396848678589 0.9761765599250793 1.0049402713775635 1.5957510471343994
418 4.062122821807861 3.5527455806732178 3.1400113105773926 2.5615196228027344 1.554239273071289 1.403414249420166 2.613723039627075 0.9067358374595642 1.3263252973556519 0.9865273237228394 1.6379245519638062
419 4.093667030334473 3.7979042530059814 2.8599581718444824 2.7471330165863037 1.5636848211288452 1.8927960395812988 2.786970615386963 0.7111968398094177 1.6706846952438354 0.9837051033973694 1.7206794023513794
420 4.649683475494385 3.728022336959839 3.136117696762085 2.5746872425079346 1.795099139213562 1.4365118741989136 2.8807928562164307 0.7959991097450256 1.4486339092254639 1.0670280456542969 1.4635565280914307
421 4.4428534507751465 3.3914284706115723 3.3639674186706543 2.2737812995910645 1.6545488834381104 1.4753024578094482 2.5743300914764404 0.6999835968017578 1.0698280334472656 0.9548394680023193 1.468686819076538
422 4.595566272735596 4.075562477111816 3.4605863094329834 2.910677671432495 2.017139434814453 1.4157458543777466 2.511880397796631 0.8509323000907898 1.2154738903045654 1.0291225910186768 1.5156170129776
423 4.815171241760254 4.15221643447876 3.5668630599975586 2.874750852584839 2.1042075157165527 1.6874496936798096 2.607926845550537 0.8497077822685242 1.284210205078125 1.0202598571777344 1.440260410308838
424 4.832414627075195 3.9080755710601807 3.846076011657715 2.8196022510528564 1.9795130491256714 1.772550344467163 2.6558151245117188 0.8430624008178711 1.554711937904358 0.8501850962638855 1.4589182138442993
425 4.6921257972717285 3.836454391479492 3.6576552391052246 2.5983359813690186 1.9442243576049805 1.4705915451049805 2.6280179023742676 0.6326813697814941 1.1135122776031494 0.7779661417007446 1.6436291933059692
426 4.76336145401001 3.8229498863220215 3.78928804397583 2.7795498371124268 1.858856201171875 1.3199803829193115 2.672163963317871 0.9052397012710571 1.203874945640564 0.9232996702194214 1.5596314668655396
427 4.967006206512451 3.9294705390930176 3.7878429889678955 2.859682559967041 1.6873902082443237 1.6837579011917114 2.517592668533325 1.2858264446258545 1.289001226425171 0.8356770277023315 1.9306886196136475
428 5.089817523956299 3.917875289916992 3.609128952026367 2.7649545669555664 1.7904150485992432 2.1661086082458496 2.829547643661499 1.177104115486145 0.9818762540817261 0.7497276663780212 1.8023102283477783
429 4.564914226531982 3.696925640106201 3.517913818359375 2.5679426193237305 1.659866213798523 2.130815029144287 2.5465846061706543 0.7817989587783813 1.1745270490646362 0.8154821395874023 1.8150347471237183
430 5.178708553314209 3.879998207092285 3.8065948486328125 2.7688655853271484 1.6374331712722778 1.6369801759719849 2.5475971698760986 1.2383272647857666 1.3404219150543213 0.9518779516220093 1.8244034051895142
431 5.210571765899658 3.9550068378448486 3.4400196075439453 2.8314552307128906 1.6388168334960938 1.6453852653503418 2.573110342025757 0.8716934323310852 0.9885855317115784 0.9777502417564392 1.5384385585784912
432 4.532010555267334 3.480395793914795 3.643547534942627 2.5364017486572266 1.6802743673324585 1.6209291219711304 2.272075653076172 0.9955840706825256 1.2394750118255615 0.9750697612762451 1.5487401485443115
433 4.458603858947754 3.6507487297058105 3.3991708755493164 2.613316297531128 1.4897392988204956 1.4956448078155518 2.366957902908325 0.9534854888916016 1.0140981674194336 1.0073647499084473 1.3768161535263062
434 4.588252067565918 3.7076337337493896 3.4517321586608887 2.4985735416412354 1.5459576845169067 1.92014479637146 2.2937304973602295 0.8105109333992004 0.9874405264854431 1.0621768236160278 1.2888492345809937
435 4.506666660308838 3.7083933353424072 3.177157402038574 2.6894748210906982 1.4842729568481445 1.3243430852890015 2.5764174461364746 0.8492692112922668 1.0601718425750732 1.0837918519973755 1.6793975830078125
436 4.120265960693359 3.5321383476257324 3.1673052310943604 2.554290533065796 1.7550801038742065 1.8206545114517212 2.394073963165283 1.028818964958191 1.191325068473816 0.8899685144424438 1.6478766202926636
437 4.342796325683594 3.8098373413085938 3.0904314517974854 2.666515350341797 1.6525400876998901 1.5608406066894531 2.2910664081573486 0.8067193031311035 0.8608993291854858 1.0469682216644287 1.5461732149124146
438 4.204239845275879 3.545915365219116 3.260211229324341 2.4536924362182617 1.7148120403289795 1.844104528427124 2.2007014751434326 0.6176583170890808 1.6321684122085571 0.897553026676178 1.504188060760498
439 4.455954074859619 3.6825854778289795 3.228421449661255 2.5497422218322754 1.7747529745101929 1.5831892490386963 2.262394428253174 0.8921024799346924 1.2514325380325317 0.8521917462348938 1.2481497526168823
440 4.0026445388793945 3.67081880569458 2.828899621963501 2.567674398422241 1.73800790309906 1.3468753099441528 2.3903286457061768 1.1400575637817383 1.3858686685562134 0.9301684498786926 1.229623556137085
441 4.316651344299316 3.7262930870056152 3.024374008178711 2.605363368988037 1.8266218900680542 1.475839614868164 2.1673340797424316 0.7270453572273254 1.4696149826049805 0.7444667220115662 1.2450826168060303
442 4.2846221923828125 3.607905387878418 3.1297905445098877 2.5670089721679688 1.7255789041519165 1.6691715717315674 2.3843607902526855 0.8465639352798462 1.0557246208190918 0.7046815752983093 1.308586597442627
443 4.135275840759277 3.8365514278411865 2.970062494277954 2.689535140991211 1.6240142583847046 1.548614263534546 2.285198926925659 1.144115924835205 0.9444428086280823 0.7724480628967285 1.1253098249435425
444 4.405292987823486 4.021376609802246 2.884124279022217 2.7908685207366943 1.6581307649612427 1.6943435668945313 2.4100615978240967 1.094938039779663 1.4982354640960693 0.9722243547439575 1.3966968059539795
445 4.430654048919678 3.654902696609497 3.085815668106079 2.5650367736816406 1.7249677181243896 2.0866599082946777 2.391085386276245 1.3129959106445313 1.173753023147583 0.9437962770462036 1.2495574951171875
446 4.556001663208008 3.819476842880249 3.0460574626922607 2.5484209060668945 1.6495109796524048 2.16838002204895 2.265697479248047 1.162361979484558 1.3334366083145142 0.9832078218460083 1.260235071182251
447 4.7076334953308105 3.8755035400390625 3.20517897605896 2.5678794384002686 1.822816252708435 1.9307996034622192 2.331087827682495 1.379570484161377 1.2188606262207031 0.8903065919876099 1.6352258920669556
448 4.909771919250488 4.1689910888671875 3.251697540283203 2.693119764328003 1.7297402620315552 1.8207184076309204 2.164776086807251 1.657004475593567 1.2447715997695923 0.9700216054916382 1.563680648803711
449 4.690958023071289 3.5390470027923584 3.2057151794433594 2.5397047996520996 1.6431316137313843 1.8880683183670044 2.2218399047851563 0.9771603941917419 1.0238890647888184 0.970054566860199 1.3637442588806152
450 4.64169979095459 3.604813814163208 3.2603883743286133 2.532818078994751 1.6540733575820923 2.094998836517334 2.0430729389190674 1.2205660343170166 1.0180307626724243 1.1520899534225464 1.0753623247146606
451 4.669887065887451 3.6115834712982178 3.357023239135742 2.5252182483673096 1.5475358963012695 2.1470000743865967 2.1895315647125244 1.2731292247772217 1.4967358112335205 0.907385528087616 1.3043153285980225
452 4.711847305297852 3.3883464336395264 3.146711826324463 2.3076553344726563 1.5782382488250732 2.219156503677368 2.213233709335327 1.2333329916000366 0.7383127212524414 1.0597670078277588 1.3639178276062012
453 4.897578239440918 3.5150914192199707 3.274184226989746 2.3671212196350098 1.6573498249053955 1.7180989980697632 2.2044949531555176 0.7271944880485535 0.961712121963501 1.078414797782898 1.2936877012252808
454 4.684295654296875 3.5672998428344727 3.3050637245178223 2.438905954360962 1.8364818096160889 2.0668821334838867 2.163219928741455 1.032633662223816 0.9235533475875854 1.1903555393218994 1.5555671453475952
455 4.568568229675293 3.695003032684326 3.203843593597412 2.5276005268096924 1.6658827066421509 1.6400302648544312 2.204371213912964 0.9173040390014648 0.7646536231040955 1.1441105604171753 1.69015634059906
456 4.503444671630859 3.615049362182617 2.9561519622802734 2.3213717937469482 1.567365050315857 2.047254800796509 2.273939847946167 0.9229721426963806 1.1798691749572754 1.2640691995620728 1.4430994987487793
457 4.497013568878174 3.892428159713745 2.987203598022461 2.6440508365631104 1.752778172492981 2.2959489822387695 2.255319118499756 0.8924434781074524 1.0210230350494385 1.1817785501480103 1.7826296091079712
458 4.427268981933594 3.850358724594116 2.802379608154297 2.6971540451049805 1.628982424736023 2.012385606765747 2.410696268081665 0.747884213924408 0.9542919993400574 1.1699528694152832 1.4502348899841309
459 4.789295673370361 3.768756151199341 3.221823215484619 2.5004208087921143 1.7087123394012451 2.184177875518799 2.513280153274536 1.0025228261947632 0.9955549836158752 0.7854660153388977 1.543368935585022
460 4.763182640075684 4.084762096405029 3.123825788497925 2.707289218902588 1.843368411064148 2.1123604774475098 2.487971067428589 1.1838620901107788 1.022187352180481 0.8386182188987732 1.5380899906158447
461 4.996025085449219 3.9919071197509766 3.252246618270874 2.6789002418518066 1.868068814277649 2.0920534133911133 2.3376352787017822 0.7711868286132813 0.9064542055130005 0.8297132253646851 1.3345255851745605
462 4.820180892944336 3.8298304080963135 3.2199666500091553 2.529468536376953 1.813429355621338 1.8550196886062622 2.2971646785736084 0.7043008208274841 1.1403896808624268 0.9931318759918213 1.2989501953125
463 4.721319675445557 3.817251205444336 3.133356809616089 2.556673765182495 1.8069813251495361 1.9930274486541748 2.401710271835327 0.6401161551475525 1.0965876579284668 0.7842844724655151 1.5248773097991943
464 4.579226493835449 3.8457603454589844 3.032106637954712 2.54974365234375 1.9601776599884033 2.0025620460510254 2.3434550762176514 0.8305626511573792 0.7038359045982361 0.8407056927680969 1.5992645025253296
465 4.651908874511719 3.615382194519043 3.1850593090057373 2.358311176300049 2.0036940574645996 2.084991693496704 2.292978525161743 0.936625599861145 1.0095895528793335 1.0311315059661865 1.5647807121276855
466 4.754571437835693 3.6013269424438477 3.2116382122039795 2.381770610809326 1.9721486568450928 1.9680570363998413 2.3936188220977783 0.7648881077766418 0.6526482701301575 0.9200886487960815 1.4077506065368652
467 4.785057067871094 3.541311025619507 3.4866909980773926 2.532757043838501 2.0526533126831055 2.054307222366333 2.3972339630126953 0.9297058582305908 1.2259358167648315 0.8524799346923828 1.2063708305358887
468 4.594165325164795 3.777125835418701 3.2201414108276367 2.604728937149048 1.9432865381240845 2.0602240562438965 2.60506534576416 1.1087932586669922 1.073790431022644 1.007460117340088 1.5887508392333984
469 4.905910015106201 3.8290674686431885 3.4615378379821777 2.6604506969451904 2.068018913269043 2.170442819595337 2.662430763244629 1.0213394165039063 1.0881651639938354 1.0180995464324951 1.4096239805221558
470 4.491860866546631 3.681608200073242 3.3429408073425293 2.4007983207702637 1.982184886932373 1.9573253393173218 2.504838466644287 1.1621832847595215 0.8365166783332825 0.8095074892044067 1.7762985229492188
471 4.783904075622559 4.019958019256592 3.320192337036133 2.7696406841278076 1.9505407810211182 2.1238698959350586 2.371116876602173 0.7358644604682922 1.2125552892684937 0.8988743424415588 1.515518307685852
472 4.477508068084717 3.7591426372528076 3.1580684185028076 2.5173442363739014 1.808249831199646 1.8759819269180298 2.2558648586273193 0.9010839462280273 1.176892876625061 0.9247803092002869 1.6655466556549072
473 4.4202656745910645 3.832343339920044 3.2088682651519775 2.6103601455688477 1.8243590593338013 2.1587729454040527 2.2736318111419678 0.875723659992218 1.3017770051956177 1.0817017555236816 1.9083627462387085
474 4.559048175811768 4.00044584274292 3.2715070247650146 2.764667272567749 2.007305383682251 2.06562876701355 2.3187501430511475 0.6532750129699707 1.1722553968429565 0.9275148510932922 1.8296940326690674
475 4.148489952087402 3.8203225135803223 2.940915584564209 2.7204716205596924 1.9120113849639893 1.9118977785110474 2.3489761352539063 0.97881019115448 0.8836203813552856 0.8407996296882629 2.007441759109497
476 4.467421531677246 3.9035537242889404 2.9192097187042236 2.9003918170928955 1.7906006574630737 2.0336382389068604 2.325578212738037 0.8221778869628906 1.1057647466659546 0.925845742225647 1.7991409301757813
477 4.366271018981934 3.992769956588745 2.9820520877838135 2.8449175357818604 1.808082938194275 1.986758828163147 2.3393640518188477 1.2743463516235352 1.0756826400756836 0.8961625099182129 1.7607015371322632
478 4.550244331359863 4.258899688720703 2.83194899559021 2.917747974395752 1.7743682861328125 2.081571578979492 2.298524856567383 0.9840351939201355 0.8860855102539063 0.955718457698822 1.986342191696167
479 4.5274834632873535 4.170247554779053 3.025261878967285 2.9640603065490723 1.7773560285568237 1.8330771923065186 2.3230695724487305 1.3532583713531494 1.0493465662002563 0.7680569291114807 1.7389558553695679
480 4.645076274871826 4.4469428062438965 3.0273733139038086 2.911794424057007 1.8918957710266113 1.9794347286224365 2.3096933364868164 1.535348653793335 1.1076611280441284 0.7537548542022705 1.8244892358779907
481 4.556844234466553 4.183387756347656 2.960339307785034 2.8498265743255615 1.7066638469696045 1.8999826908111572 2.258371114730835 1.1464347839355469 0.7730391025543213 0.8082911968231201 1.724838137626648
482 4.788814067840576 3.6334445476531982 3.5565736293792725 2.5417349338531494 2.011347532272339 1.9497889280319214 2.3222780227661133 0.9905222654342651 1.1738981008529663 0.9385841488838196 2.0092391967773438
483 4.640000820159912 3.6680421829223633 3.05819034576416 2.6388347148895264 1.8689117431640625 2.0723984241485596 2.26613712310791 0.9615700840950012 1.4327387809753418 0.8228888511657715 1.5200976133346558
484 4.733255863189697 3.9232394695281982 3.398874044418335 2.673638105392456 1.8833101987838745 2.0029380321502686 2.3067963123321533 1.1452478170394897 1.2251826524734497 0.8428534269332886 1.4916414022445679
485 4.733497142791748 4.10171365737915 3.2260563373565674 2.956251859664917 1.7425166368484497 2.2008233070373535 2.316411256790161 0.6526621580123901 1.2601639032363892 0.8632023930549622 1.4049123525619507
486 4.8209967613220215 4.167603015899658 3.0750629901885986 2.9615395069122314 1.6644911766052246 1.9168282747268677 2.2852468490600586 1.0514557361602783 0.9461425542831421 0.8210825324058533 1.6952446699142456
487 4.446384429931641 3.858549118041992 2.9742259979248047 2.669550895690918 1.6145566701889038 1.8357259035110474 2.3161702156066895 0.9203965067863464 1.0362598896026611 0.9026405811309814 1.5223939418792725
488 4.605114459991455 3.940675735473633 3.155893325805664 2.685490131378174 1.622363567352295 1.830239176750183 2.201643466949463 0.966422438621521 1.1282097101211548 0.8963128328323364 1.1721059083938599
489 4.6655473709106445 3.9130711555480957 3.1761386394500732 2.6678171157836914 1.6952204704284668 1.7693030834197998 2.2816905975341797 0.8901239037513733 1.2408926486968994 0.9533611536026001 1.6706042289733887
490 4.835995674133301 3.9380757808685303 3.228335380554199 2.6382954120635986 1.6425118446350098 1.859868049621582 2.2497031688690186 0.6440284848213196 0.9389944672584534 0.776558518409729 1.5381097793579102
491 4.507910251617432 3.837925434112549 3.2590839862823486 2.69974422454834 1.7547582387924194 1.8954871892929077 2.1953799724578857 0.7555894255638123 1.3702986240386963 0.8098071217536926 1.6957896947860718
492 4.129877090454102 3.857149600982666 3.1164653301239014 2.623765707015991 1.7858130931854248 1.672146201133728 2.2422547340393066 0.8007439970970154 1.3440098762512207 0.8480528593063354 1.1500517129898071
493 4.283240795135498 3.897209882736206 3.109323263168335 2.634530782699585 1.7986499071121216 1.6061941385269165 2.2364871501922607 0.8180480003356934 1.135779619216919 0.8749704957008362 1.2874772548675537
494 4.364400863647461 3.8144333362579346 3.2955853939056396 2.5188891887664795 1.7683171033859253 1.6050775051116943 2.2511441707611084 0.9956820607185364 1.5331429243087769 0.7951872944831848 1.5636842250823975
495 4.593655586242676 4.0917205810546875 3.3243913650512695 2.7122344970703125 1.9814451932907104 1.6141231060028076 2.2755136489868164 0.7572501301765442 1.358683705329895 0.8073354363441467 1.5314234495162964
496 4.420687675476074 3.865586757659912 3.1834568977355957 2.6525657176971436 1.833008050918579 1.8784029483795166 2.2331321239471436 0.7452940940856934 0.9332079887390137 0.8519344925880432 1.6215052604675293
497 4.072747230529785 3.609020948410034 3.1351935863494873 2.4512736797332764 1.7747180461883545 1.668471097946167 2.1849782466888428 0.8087254166603088 0.9106996655464172 0.8359293937683105 1.4257732629776
498 4.017287731170654 3.6811039447784424 3.1619555950164795 2.5576181411743164 1.8138844966888428 1.7746376991271973 2.3512070178985596 0.7314390540122986 1.1005390882492065 0.8348413705825806 1.670454502105713
499 4.2311577796936035 3.5116214752197266 3.3441390991210938 2.54630446434021 1.8695248365402222 2.0530078411102295 2.242246150970459 0.6867343187332153 1.0259495973587036 0.7702763676643372 1.7173820734024048
500 4.225469589233398 3.6929783821105957 3.4088456630706787 2.599618434906006 1.9499061107635498 1.585934042930603 2.165782928466797 0.7925620079040527 0.9367497563362122 0.816204845905304 1.811039686203003
501 3.974501609802246 3.7599704265594482 3.059002637863159 2.617804527282715 1.682443618774414 1.7724170684814453 2.1676254272460938 0.7924893498420715 1.460977554321289 0.9368594288825989 1.705135464668274
502 3.8366780281066895 3.583951234817505 3.0374209880828857 2.6075267791748047 1.742960810661316 1.6696470975875854 2.423826217651367 0.7314481139183044 1.0532901287078857 0.9343103170394897 1.7612477540969849
503 3.967597484588623 3.751978635787964 3.0908288955688477 2.627016305923462 1.8425577878952026 1.6348204612731934 2.548487424850464 0.8047060370445251 1.6172995567321777 0.7922492027282715 1.400522232055664
504 3.8967623710632324 3.429868459701538 3.2228596210479736 2.4237306118011475 1.9510574340820313 1.8106454610824585 2.498063325881958 0.6201164722442627 1.1205378770828247 0.9391323924064636 1.5752172470092773
505 4.1093878746032715 3.501749038696289 3.0617778301239014 2.5655152797698975 1.801977276802063 2.059634208679199 2.551328659057617 0.7276485562324524 0.9664743542671204 0.766800582408905 1.405719518661499
506 3.9588711261749268 3.7154276371002197 2.9783544540405273 2.6157281398773193 1.8015822172164917 1.9611726999282837 2.4920222759246826 0.6484711766242981 1.287133812904358 0.7917510867118835 1.4785720109939575
507 4.459072113037109 3.73637056350708 3.2014505863189697 2.591782569885254 1.8010755777359009 2.232262372970581 2.577908515930176 1.211153268814087 1.4718042612075806 0.7172987461090088 1.552762746810913
508 4.2074737548828125 3.6522204875946045 3.3379435539245605 2.5331504344940186 1.7509441375732422 2.5253870487213135 2.529981851577759 1.1037160158157349 1.5191071033477783 0.8936651945114136 1.5320755243301392
509 4.147772789001465 3.728306293487549 2.9494435787200928 2.558955669403076 1.5555436611175537 2.406909227371216 2.519906759262085 0.7484234571456909 1.24927818775177 0.7903764247894287 1.2680208683013916
510 4.462097644805908 3.999699115753174 3.0726163387298584 2.7118194103240967 1.7784442901611328 2.451322317123413 2.3684816360473633 0.8008989095687866 1.2427098751068115 0.8218510150909424 1.6090033054351807
511 4.275195598602295 3.8331873416900635 2.985278844833374 2.5720231533050537 1.7904847860336304 1.8520255088806152 2.1951043605804443 0.8073734045028687 1.0701411962509155 0.8285427093505859 1.1309853792190552
512 3.959129571914673 3.730748176574707 2.787113666534424 2.703134775161743 1.9462255239486694 1.6196287870407104 2.1976895332336426 0.9733994007110596 1.1395978927612305 0.8868393898010254 1.2329106330871582
513 3.925654649734497 3.5396969318389893 2.939072370529175 2.536696195602417 1.6697767972946167 1.6831692457199097 2.2249770164489746 0.8049190640449524 0.9249018430709839 0.8400434851646423 1.606730341911316
514 3.8495194911956787 3.718205690383911 2.8721210956573486 2.540642738342285 1.6796679496765137 1.938874363899231 2.2356889247894287 0.9680057764053345 1.2203419208526611 0.8946312665939331 1.5734015703201294
515 3.8734264373779297 3.6616904735565186 2.9228665828704834 2.6232848167419434 1.850565791130066 1.6674168109893799 2.3142170906066895 1.0014560222625732 1.257994294166565 0.7677028179168701 1.6191601753234863
516 4.106930732727051 3.852203845977783 2.9589285850524902 2.7132346630096436 1.7540245056152344 1.8438159227371216 2.3512580394744873 0.8256365060806274 1.3941831588745117 0.9732022285461426 1.6150684356689453
517 4.290353775024414 3.701773166656494 3.0805745124816895 2.6638855934143066 1.7137153148651123 1.5731291770935059 2.2977633476257324 1.1777427196502686 1.113779902458191 0.9676818251609802 1.7701034545898438
518 4.419703483581543 3.900559663772583 3.0388400554656982 2.8059325218200684 1.846523404121399 1.7771153450012207 2.2652502059936523 1.1314069032669067 1.0968302488327026 0.9169209599494934 1.6607211828231812
519 4.462368011474609 3.8750381469726563 3.1070234775543213 2.627894639968872 1.8844603300094604 2.0905706882476807 2.2993762493133545 1.0489259958267212 1.2038731575012207 0.9100168347358704 1.60507071018219
520 4.290028095245361 3.8579952716827393 3.104208469390869 2.6771347522735596 1.9095643758773804 1.7881906032562256 2.302351713180542 1.3535487651824951 0.8310697078704834 0.9907215237617493 1.2804838418960571
521 4.577558994293213 3.8156540393829346 3.485332489013672 2.6638052463531494 1.972909927368164 1.8829957246780396 2.3274142742156982 0.8270696997642517 1.2521865367889404 0.8293779492378235 1.5237725973129272
522 4.492429256439209 3.9654345512390137 3.3483593463897705 2.860792636871338 2.043928623199463 1.9979549646377563 2.3112316131591797 1.2372504472732544 1.1726078987121582 0.932861864566803 1.6589595079421997
523 4.499777317047119 3.96592116355896 2.9353137016296387 2.7383289337158203 1.9027384519577026 2.1449711322784424 2.243072748184204 1.161357045173645 0.9635398387908936 0.820400595664978 1.5917845964431763
524 4.153984069824219 3.8513693809509277 2.7728593349456787 2.792670965194702 1.766693115234375 2.088012933731079 2.3854939937591553 1.1236425638198853 0.9708009362220764 0.9035316109657288 1.5995467901229858
525 4.5617852210998535 4.1079421043396 3.194272756576538 2.894293785095215 1.8773255348205566 2.049196481704712 2.259697675704956 0.9279389977455139 0.9908007383346558 0.8569467663764954 1.5480583906173706
526 4.640881538391113 3.80645489692688 3.177182912826538 2.7217891216278076 1.9324909448623657 2.870300054550171 2.2835540771484375 0.6046447157859802 1.494189977645874 0.9035000205039978 1.7587313652038574
527 4.649155139923096 4.154507160186768 3.0671913623809814 2.8548026084899902 1.8680042028427124 2.663630962371826 2.4314827919006348 1.2485827207565308 0.9682923555374146 0.9318611025810242 1.6633098125457764
528 4.415355205535889 4.116722583770752 3.1258978843688965 2.9489803314208984 1.7035647630691528 2.8015215396881104 2.3141567707061768 0.989495575428009 1.5872023105621338 0.927437424659729 1.6012412309646606
529 4.511105060577393 4.095945358276367 2.918722629547119 2.998629570007324 1.7327067852020264 2.546468734741211 2.3820624351501465 0.7642813324928284 0.6445651650428772 0.9758792519569397 1.3946486711502075
530 4.887497901916504 4.3220648765563965 3.1955790519714355 2.9119327068328857 1.848772406578064 2.3382763862609863 2.398780584335327 1.1777018308639526 1.0555007457733154 0.9481871128082275 1.514416217803955
531 4.369749546051025 4.182694435119629 3.0824856758117676 2.9471511840820313 1.899839162826538 2.0408191680908203 2.449946403503418 1.2667837142944336 0.9106318950653076 0.8510656952857971 1.5872197151184082
532 4.415349960327148 4.276819229125977 2.982311248779297 2.954318046569824 2.013312816619873 2.086986780166626 2.345355987548828 1.2526795864105225 1.0741798877716064 0.8697858452796936 1.5150834321975708
533 4.242730140686035 4.207491874694824 2.9931015968322754 2.939753293991089 1.8899786472320557 2.1044135093688965 2.3061320781707764 1.3102784156799316 0.8226759433746338 0.8267618417739868 1.5203773975372314
534 4.192746639251709 3.92183518409729 2.807189464569092 2.7792954444885254 1.7834793329238892 1.9983853101730347 2.3762309551239014 1.1423275470733643 0.9217411875724792 0.9367811679840088 1.3641051054000854
535 4.297108173370361 3.896113157272339 2.9939029216766357 2.871548652648926 1.759175181388855 1.8685301542282104 2.3483173847198486 0.8796080350875854 1.2149238586425781 0.9613744020462036 1.273476004600525
536 4.441849708557129 4.058250904083252 3.223346471786499 2.881883144378662 1.8071115016937256 1.8685486316680908 2.3576772212982178 1.1323292255401611 1.0857272148132324 0.8374477028846741 1.3559945821762085
537 4.118750095367432 3.9727580547332764 3.0551669597625732 2.812044858932495 1.9613142013549805 1.9617480039596558 2.3512332439422607 0.7784633636474609 0.7989516854286194 0.8569197058677673 1.187430500984192
538 4.142216682434082 3.9825265407562256 3.247720241546631 2.701874256134033 1.8581409454345703 2.314990997314453 2.266669988632202 1.1452842950820923 0.652930736541748 0.8536451458930969 1.2761064767837524
539 4.12657356262207 4.11918306350708 3.174546480178833 2.773705005645752 1.9402599334716797 2.3339250087738037 2.3512496948242188 0.998084306716919 1.0624901056289673 1.0573177337646484 1.4644955396652222
540 4.094952583312988 4.045550346374512 3.1210286617279053 2.923269271850586 1.924248218536377 2.587754011154175 2.4095165729522705 1.0791821479797363 1.4068684577941895 0.9095234274864197 1.303863763809204
541 4.373742580413818 3.8299200534820557 3.5443613529205322 2.686718702316284 2.0907418727874756 2.4727251529693604 2.339897394180298 1.2869853973388672 1.374550223350525 0.9015564322471619 1.1305917501449585
542 4.166344165802002 3.732956886291504 3.2578954696655273 2.688474178314209 1.924014687538147 2.253527879714966 2.2824642658233643 1.2892125844955444 1.2550837993621826 0.8525955677032471 1.2775464057922363
543 4.230350494384766 4.083868980407715 3.160900592803955 2.9503161907196045 1.9090622663497925 2.734684705734253 2.3131484985351563 0.8905895352363586 1.136690378189087 1.0375944375991821 1.1340100765228271
544 4.3244194984436035 4.320253849029541 3.1947083473205566 3.1560733318328857 1.8669707775115967 2.5429441928863525 2.350050210952759 1.1265136003494263 1.0539332628250122 1.0271656513214111 1.0729387998580933
545 4.09327507019043 4.135879039764404 3.258063554763794 2.928719997406006 1.8762766122817993 2.528414487838745 2.3270134925842285 1.016592264175415 1.5563437938690186 0.9157383441925049 1.0317553281784058
546 4.099635601043701 3.9095115661621094 3.3540172576904297 2.9624903202056885 1.813022255897522 2.3438243865966797 2.2807745933532715 1.3090386390686035 1.3021107912063599 0.9005555510520935 1.0507621765136719
547 4.145988941192627 4.219449520111084 3.1502175331115723 2.9830844402313232 1.8153562545776367 1.7208374738693237 2.38689923286438 1.2251003980636597 1.0959137678146362 1.1650513410568237 1.1386998891830444
548 3.951639413833618 3.8968355655670166 3.055668354034424 2.8404228687286377 1.7789981365203857 1.869574785232544 2.330430030822754 1.487493634223938 1.1044903993606567 1.0583609342575073 1.093725323677063
549 3.9577078819274902 4.119981288909912 2.896399974822998 3.0563361644744873 1.6996248960494995 1.8869200944900513 2.3652217388153076 1.4223809242248535 0.8569363355636597 0.9226685762405396 0.9256293773651123
550 4.117374897003174 4.076125621795654 3.014923095703125 3.0281777381896973 1.7316745519638062 1.9515045881271362 2.323772430419922 1.2763630151748657 1.1390082836151123 0.7960094809532166 1.0743173360824585
551 3.9400582313537598 3.8021035194396973 3.03177547454834 2.7470099925994873 1.7424530982971191 1.8390178680419922 2.3374576568603516 1.6741966009140015 1.4098283052444458 1.021109700202942 0.8367646336555481
552 4.16215705871582 3.84014630317688 3.112741708755493 2.918506383895874 1.786264181137085 1.790205955505371 2.7040958404541016 1.583872675895691 1.1542118787765503 0.9127873778343201 1.182236909866333
553 4.176421642303467 3.8066558837890625 3.2177894115448 2.856663227081299 2.0010926723480225 2.048489570617676 2.337489604949951 1.6237764358520508 1.2024365663528442 0.8091902732849121 1.025385856628418
554 4.257344722747803 3.864222526550293 3.2415719032287598 2.897617816925049 1.99578058719635 1.9894354343414307 2.3205060958862305 1.132373332977295 1.0618643760681152 0.9011097550392151 1.192725658416748
555 4.2351765632629395 4.031126022338867 3.025418996810913 2.980879783630371 1.9426449537277222 1.942933201789856 2.2160234451293945 1.2684166431427002 0.9565726518630981 0.882112979888916 1.0098991394042969
556 4.246029376983643 4.0646820068359375 3.1346123218536377 2.942544937133789 1.916495680809021 1.843467116355896 2.2181899547576904 1.2572280168533325 1.110641598701477 0.8527474999427795 1.016097068786621
557 4.277651786804199 4.168027400970459 3.1876614093780518 2.9355251789093018 2.1661763191223145 2.2721149921417236 2.113631010055542 1.622256875038147 1.2263033390045166 0.8657978773117065 1.0216765403747559
558 4.1261162757873535 3.6384174823760986 3.305248498916626 2.4972550868988037 1.9050348997116089 2.1130995750427246 2.0237557888031006 1.2285821437835693 0.9953721761703491 0.9104426503181458 1.0531038045883179
559 4.057252407073975 3.7245981693267822 3.0380778312683105 2.7617459297180176 1.8567394018173218 2.086310625076294 1.9197074174880981 0.9328827261924744 0.8541696667671204 0.8667775988578796 1.0147619247436523
560 3.9051620960235596 3.676030158996582 3.057616710662842 2.603224515914917 2.0480916500091553 1.9204508066177368 1.9934337139129639 1.5558582544326782 1.1482865810394287 0.9822076559066772 1.0724819898605347
561 3.797787666320801 3.4011898040771484 3.1988329887390137 2.643512487411499 1.9486578702926636 1.852482795715332 2.183598756790161 1.0529743432998657 1.1435800790786743 1.0468822717666626 1.0230759382247925
562 3.7950196266174316 3.549104928970337 3.021389961242676 2.794752359390259 2.024820566177368 1.8455458879470825 2.2437021732330322 0.7839227914810181 1.259368658065796 0.9658777713775635 1.0043903589248657
563 3.8626980781555176 3.704035997390747 3.0197572708129883 2.8184001445770264 1.7736642360687256 1.6251063346862793 2.069950819015503 0.7839898467063904 1.0797780752182007 0.8600828647613525 1.0112401247024536
564 3.9332339763641357 3.7955071926116943 2.8826446533203125 2.8424534797668457 1.6626571416854858 1.8702152967453003 2.1116526126861572 1.0951061248779297 0.8445113301277161 0.8424712419509888 1.124341368675232
565 3.9304556846618652 3.718303680419922 2.890573263168335 2.8358912467956543 1.7124667167663574 1.7119189500808716 2.0618510246276855 0.6578934192657471 0.6885515451431274 0.9050961136817932 1.1414176225662231
566 3.9271461963653564 3.746070146560669 3.2698781490325928 2.829509735107422 1.9323327541351318 1.7243623733520508 1.933909296989441 1.1634212732315063 1.0555206537246704 0.8706972002983093 1.0791289806365967
567 4.046658039093018 4.047723770141602 2.9299309253692627 2.8931946754455566 1.8256750106811523 1.8853261470794678 2.1293623447418213 1.139337420463562 0.7458638548851013 0.8063784241676331 1.082674264907837
568 4.036288738250732 4.024386405944824 2.8660316467285156 2.747950553894043 1.8427938222885132 2.2680935859680176 2.147313117980957 1.329872965812683 0.748479962348938 0.9876818656921387 1.082842469215393
569 4.193029880523682 4.035110950469971 3.0526866912841797 2.7403736114501953 1.92661714553833 2.3877103328704834 2.2540316581726074 1.4874846935272217 1.028976559638977 0.8946519494056702 1.1111657619476318
570 4.243383407592773 4.1037917137146 3.0993831157684326 2.7591710090637207 1.9254626035690308 2.4985475540161133 2.0370595455169678 1.6851266622543335 0.9865315556526184 0.8936842679977417 1.1032071113586426
571 3.9486756324768066 3.8789823055267334 2.943009614944458 2.644183397293091 1.7139116525650024 1.9810280799865723 2.2144994735717773 1.0971704721450806 0.8171263337135315 0.8442464470863342 1.2165367603302002
572 4.014453411102295 3.7176513671875 2.972273826599121 2.5684804916381836 1.7762407064437866 1.7669062614440918 2.1011765003204346 0.7435809969902039 0.822185218334198 0.8270473480224609 1.0121712684631348
573 3.7109503746032715 3.4453539848327637 2.8676998615264893 2.374772310256958 1.74602210521698 1.5669503211975098 2.171874761581421 0.8904996514320374 1.047526240348816 0.9037725329399109 1.0184946060180664
574 3.6958272457122803 3.5730979442596436 2.7655086517333984 2.523484945297241 1.6549843549728394 1.5156031847000122 2.2785959243774414 1.0589599609375 0.9624679088592529 0.8558773994445801 0.9414619207382202
575 3.718428134918213 3.7126080989837646 2.721482992172241 2.719479560852051 1.484559178352356 1.6155502796173096 2.1148083209991455 0.866640031337738 0.8259721994400024 0.8507211804389954 1.0521612167358398
576 3.7908525466918945 3.9144604206085205 2.639514207839966 2.6373300552368164 1.5894052982330322 1.490729808807373 2.007139205932617 1.204474687576294 0.8495391607284546 0.8644341826438904 0.9777608513832092
577 3.902496576309204 3.659686326980591 3.121932029724121 2.631432294845581 1.836005449295044 1.357982873916626 2.223365068435669 0.9403995871543884 1.1185123920440674 0.7779703140258789 0.9073606729507446
578 4.0677266120910645 3.771613836288452 3.1242475509643555 2.6951403617858887 1.6942459344863892 1.6114577054977417 2.1136443614959717 0.7660368084907532 1.3406455516815186 0.797694981098175 0.8932831287384033
579 3.901020050048828 3.710369348526001 3.0947744846343994 2.6457104682922363 1.7047419548034668 1.3016483783721924 2.1714975833892822 0.7699609398841858 1.2269357442855835 0.928997814655304 1.1488831043243408
580 3.8742730617523193 3.8627469539642334 2.8313257694244385 2.749431610107422 1.6940022706985474 1.4051125049591064 2.1995742321014404 1.134179949760437 0.829235315322876 0.899680495262146 0.8821008801460266
581 4.199830055236816 4.0062642097473145 2.78096604347229 2.6774990558624268 1.5892683267593384 1.6874771118164063 2.2690720558166504 1.1397641897201538 0.8914602994918823 0.8463579416275024 0.9792359471321106
582 4.5084123611450195 3.8049557209014893 3.111886739730835 2.67436146736145 1.6148042678833008 1.5820231437683105 2.565272569656372 1.2213401794433594 0.7691744565963745 1.0055469274520874 1.0073238611221313
583 4.302927017211914 3.9824180603027344 2.971428632736206 2.9067375659942627 1.641788363456726 1.5248533487319946 2.573746919631958 1.293483018875122 0.949560821056366 0.7342591881752014 1.0366692543029785
584 4.202521800994873 3.780261516571045 2.9422879219055176 2.7261924743652344 1.5288952589035034 2.0087525844573975 2.6174418926239014 1.01130211353302 0.9811409711837769 0.9060741066932678 1.0281322002410889
585 4.023313999176025 3.777827024459839 2.6379969120025635 2.761593818664551 1.512840986251831 1.926602840423584 2.5673270225524902 0.9477882981300354 0.8477676510810852 0.8993648290634155 0.9431285262107849
586 3.8535540103912354 3.760554075241089 2.8754236698150635 2.8711931705474854 1.6098254919052124 1.7049542665481567 2.4112396240234375 1.1284986734390259 1.236912727355957 0.784797728061676 1.1213737726211548
587 3.990882635116577 3.886927604675293 2.81819748878479 2.746098518371582 1.458483338356018 1.6932430267333984 2.60198712348938 1.270686149597168 1.3037264347076416 0.9001581072807312 1.2844454050064087
588 4.20480489730835 4.065763473510742 2.9134225845336914 2.8071067333221436 1.4929617643356323 1.7097171545028687 2.6449263095855713 1.3580524921417236 1.251356601715088 0.987403154373169 0.9311497807502747
589 3.877000093460083 3.666123628616333 3.1718993186950684 2.5340960025787354 1.5089466571807861 1.4819707870483398 2.7559568881988525 1.1494089365005493 1.1985211372375488 0.9621806740760803 1.005845308303833
590 3.8270344734191895 3.931615114212036 2.9285976886749268 2.9136929512023926 1.6675306558609009 1.858245611190796 2.6648974418640137 1.008649468421936 1.131126046180725 0.9756197929382324 1.0406705141067505
591 3.8603904247283936 3.582685708999634 3.0980312824249268 2.6099119186401367 1.5512642860412598 1.6763285398483276 2.6719913482666016 0.828243613243103 1.2308915853500366 0.87551349401474 1.2508511543273926
592 3.7507128715515137 3.761579990386963 2.9375667572021484 2.622858762741089 1.7298271656036377 1.725917100906372 2.690234899520874 0.8066012263298035 1.182781457901001 0.9373620748519897 1.4154186248779297
593 3.7628118991851807 3.616008758544922 3.038719892501831 2.665067195892334 1.8327555656433105 1.5898981094360352 2.6279735565185547 0.9173604249954224 0.785349428653717 0.887180745601654 1.4219619035720825
594 3.8630573749542236 3.72098970413208 2.842055320739746 2.6014435291290283 1.6812465190887451 1.5974695682525635 2.577655792236328 1.0180755853652954 0.8001629710197449 0.6598278880119324 1.2386199235916138
595 3.782541513442993 3.496396064758301 2.843661308288574 2.527745008468628 1.7112383842468262 1.655040979385376 2.643124580383301 1.0050629377365112 1.1466718912124634 0.888363242149353 1.2317370176315308
596 3.8703372478485107 3.441424608230591 2.9452667236328125 2.490086793899536 1.6903352737426758 1.7398008108139038 2.6774165630340576 0.961946427822113 1.1192972660064697 0.8748898506164551 1.4328535795211792
597 3.8637917041778564 3.372713088989258 3.1659133434295654 2.422049045562744 1.7854162454605103 1.8944224119186401 2.573289394378662 1.0708692073822021 1.6403237581253052 0.8527612686157227 1.3414652347564697
598 3.900785446166992 3.7503597736358643 2.8393945693969727 2.575096607208252 1.7374534606933594 1.7361401319503784 2.4177801609039307 1.1133214235305786 1.0620667934417725 0.9438066482543945 1.3139088153839111
599 3.845848798751831 3.7830708026885986 2.6944992542266846 2.558692693710327 1.7340214252471924 1.4801069498062134 2.6327905654907227 1.2846837043762207 0.7204329371452332 0.9244000315666199 1.3372317552566528
600 3.739957571029663 3.5779776573181152 2.8585498332977295 2.5014381408691406 1.7166756391525269 1.7013609409332275 2.5857949256896973 1.248721718788147 0.8922818303108215 0.8269127011299133 1.1887056827545166
601 3.8034379482269287 3.3885488510131836 2.995260715484619 2.548088312149048 1.6705037355422974 1.4819045066833496 2.6953258514404297 0.985446572303772 0.7288609743118286 1.06185781955719 1.4246711730957031
602 3.9147701263427734 3.434807538986206 2.8765194416046143 2.3710482120513916 1.6415425539016724 1.5524004697799683 2.592493772506714 1.0626267194747925 0.7387614846229553 0.9182633757591248 1.5844602584838867
603 4.039758682250977 3.73831844329834 2.9592034816741943 2.6182925701141357 1.7855031490325928 1.6828593015670776 2.5818893909454346 0.8871614336967468 1.236228108406067 0.8804320096969604 1.2672683000564575
604 4.089169502258301 3.5421273708343506 2.906480312347412 2.412975788116455 1.6746400594711304 1.9084974527359009 2.5702555179595947 0.8247154355049133 1.4457554817199707 0.8766324520111084 1.1484109163284302
605 4.495476245880127 3.7550554275512695 2.8122801780700684 2.619354009628296 1.765899896621704 2.2376792430877686 2.644489049911499 0.6897179484367371 1.1397541761398315 0.8927571177482605 1.2770743370056152
606 4.4335808753967285 3.834561347961426 2.8338465690612793 2.58634877204895 1.80963933467865 2.3127524852752686 2.6162047386169434 0.882564127445221 1.2214577198028564 0.941919207572937 1.1457189321517944
607 4.1970720291137695 3.7327191829681396 2.733152389526367 2.7510669231414795 1.591784119606018 2.149118423461914 2.6289422512054443 0.8019813299179077 0.8638576865196228 0.9100582003593445 1.1085447072982788
608 4.000390529632568 3.709390640258789 2.683483600616455 2.7028534412384033 1.6710833311080933 1.968569040298462 2.624009847640991 0.660603404045105 0.9789074063301086 1.0433168411254883 1.468324899673462
609 3.8060710430145264 3.369434356689453 2.859636068344116 2.586229085922241 1.7668105363845825 1.7514127492904663 2.5442557334899902 0.6014845371246338 0.9014946222305298 1.120883584022522 1.2088948488235474
610 3.7767744064331055 3.4370765686035156 3.0158071517944336 2.533595323562622 1.6551004648208618 1.6939706802368164 2.6302778720855713 0.6808485388755798 1.191343903541565 1.219035029411316 1.3387824296951294
611 3.604990243911743 3.4248600006103516 2.6377182006835938 2.598979949951172 1.6031494140625 1.7629321813583374 2.550617218017578 0.6948513388633728 0.6986109018325806 1.1469287872314453 1.214813470840454
612 3.6845040321350098 3.5007762908935547 2.5225534439086914 2.6042792797088623 1.56337571144104 1.773026466369629 2.548259735107422 0.7768068313598633 0.5541189312934875 1.1039328575134277 1.2988388538360596
613 3.888604164123535 3.8187222480773926 2.59531307220459 2.8976094722747803 1.673590898513794 2.005553960800171 2.7312095165252686 0.7492659091949463 0.6580377221107483 0.9763601422309875 1.3407827615737915
614 3.7795486450195313 3.6045913696289063 2.613986015319824 2.635481595993042 1.7410967350006104 1.75509774684906 2.5131304264068604 0.9485682249069214 0.6083725690841675 1.0453320741653442 1.4543426036834717
615 4.023510932922363 3.927882194519043 2.419395685195923 2.923807382583618 1.662758469581604 2.0960586071014404 2.5431830883026123 1.234363079071045 0.5822514891624451 1.0607490539550781 1.435168743133545
616 4.256450176239014 3.8361494541168213 2.6892566680908203 2.892160177230835 1.7595446109771729 1.8804744482040405 2.4702937602996826 0.7571816444396973 1.13185715675354 0.9931548833847046 1.6886852979660034
617 4.273674964904785 3.9895026683807373 2.5549654960632324 3.013784885406494 1.7750353813171387 1.94948410987854 2.5089573860168457 0.8195157051086426 0.6610956788063049 0.9457290768623352 1.3740438222885132
618 4.2966742515563965 3.99631667137146 2.6157877445220947 2.9384915828704834 1.7173717021942139 2.1338489055633545 2.604518413543701 0.7689067125320435 0.7387909293174744 1.032293438911438 1.3860983848571777
619 4.345955848693848 4.070347785949707 2.5094685554504395 2.7252085208892822 1.6792017221450806 2.2030889987945557 2.6883225440979004 1.0052125453948975 0.7154123783111572 0.9846131801605225 1.4765270948410034
620 4.061537265777588 3.9709179401397705 2.4906539916992188 2.727201461791992 1.5423647165298462 2.428988218307495 2.532796621322632 1.2889412641525269 0.968360185623169 0.9231587052345276 1.2402880191802979
621 4.167544364929199 3.9710657596588135 2.698347568511963 2.8677430152893066 1.545689344406128 2.5481808185577393 2.5678017139434814 1.4355169534683228 0.776759922504425 1.064526081085205 1.502937912940979
622 4.064675807952881 3.8609232902526855 2.421058416366577 2.6455190181732178 1.5003833770751953 2.206333875656128 2.5181057453155518 1.1208239793777466 0.7965542674064636 1.062638759613037 1.4161279201507568
623 4.034498691558838 3.9523565769195557 2.493206024169922 2.8566298484802246 1.4844000339508057 2.290212869644165 2.568772315979004 0.9574711918830872 0.7420676350593567 0.9076938629150391 1.3704047203063965
624 3.8747377395629883 3.9310479164123535 2.7241313457489014 2.834651470184326 1.606959581375122 2.1857080459594727 2.583936929702759 1.2312663793563843 0.725280225276947 1.0367951393127441 1.621931791305542
625 3.9920408725738525 4.005070209503174 2.598726749420166 2.9923176765441895 1.6094330549240112 1.4971797466278076 2.565943479537964 1.518283486366272 0.7419683933258057 1.0366438627243042 1.5651177167892456
626 4.1114726066589355 3.840747356414795 2.830717086791992 2.726534605026245 1.6737431287765503 1.8297154903411865 2.482799768447876 1.2365928888320923 1.0223098993301392 1.0111665725708008 1.823837399482727
627 4.110659122467041 3.748088836669922 2.797499895095825 2.8142693042755127 1.870522141456604 1.951720952987671 2.5521633625030518 0.8667418956756592 0.9520595073699951 1.1229023933410645 1.728278398513794
628 3.9443559646606445 3.543729066848755 3.1297411918640137 2.767801284790039 1.924404501914978 2.224996566772461 2.5396621227264404 0.8381179571151733 1.0777720212936401 1.0239231586456299 1.218308925628662
629 3.866140127182007 3.614433526992798 2.906691074371338 2.702727794647217 1.7881991863250732 2.3040719032287598 2.665043354034424 0.8811403512954712 0.9884912967681885 0.9692190885543823 1.4322456121444702
630 3.6921913623809814 3.4852473735809326 3.100231170654297 2.5211684703826904 1.7071936130523682 2.2398157119750977 2.7915854454040527 1.537158727645874 1.604190468788147 1.1488584280014038 1.5850228071212769
631 3.865262031555176 3.7429721355438232 2.870060920715332 2.912231206893921 1.724902868270874 2.492281198501587 2.809755802154541 1.035228967666626 0.8126199841499329 1.1095330715179443 1.4119590520858765
632 3.9640114307403564 3.697547674179077 2.805657148361206 2.8059964179992676 1.7973543405532837 1.6639081239700317 2.760941505432129 1.0678290128707886 0.6651695966720581 1.0623266696929932 1.5779821872711182
633 3.84323787689209 3.639573335647583 2.927006483078003 2.7737958431243896 1.7553272247314453 1.5633008480072021 2.6852195262908936 1.0280166864395142 0.9539194107055664 1.2133526802062988 1.381277322769165
634 4.2413859367370605 3.8876864910125732 3.2742600440979004 2.8838303089141846 1.9845268726348877 1.7322144508361816 2.548997640609741 0.9136730432510376 0.8240277767181396 1.143036961555481 1.5911102294921875
635 3.8055412769317627 3.6767678260803223 2.7587826251983643 2.915931463241577 1.5157101154327393 1.8844335079193115 2.584695339202881 0.9657736420631409 0.9404848217964172 1.1033575534820557 1.3846079111099243
636 4.088912487030029 3.599039077758789 2.919236183166504 2.5590765476226807 1.6611018180847168 1.4999419450759888 2.6500048637390137 0.7458286881446838 1.0071179866790771 1.2410465478897095 1.162886619567871
637 4.335878372192383 4.013882160186768 3.0271899700164795 2.927396774291992 1.737571120262146 1.4641833305358887 2.509060859680176 1.2325729131698608 0.8399728536605835 1.130503535270691 1.090083122253418
638 4.0999884605407715 3.8292505741119385 2.743264675140381 2.8337318897247314 1.7383264303207397 1.409267783164978 2.4839131832122803 0.8304095268249512 0.7468422651290894 1.0327057838439941 1.1436539888381958
639 4.407712459564209 3.9455971717834473 2.720170259475708 3.0037972927093506 1.6721078157424927 1.5247482061386108 2.5092999935150146 0.783704400062561 0.7173352837562561 1.1442551612854004 1.1143431663513184
640 4.275350570678711 3.8145694732666016 2.7387733459472656 2.8819262981414795 1.7537480592727661 1.552394986152649 2.595111131668091 0.8812941908836365 0.8884138464927673 1.0404300689697266 0.9420704245567322
641 4.220755577087402 3.834742546081543 2.878819465637207 2.7686476707458496 1.7055418491363525 1.8362430334091187 2.471766948699951 0.821678102016449 0.8546328544616699 1.2370306253433228 1.1367688179016113
642 4.2866973876953125 3.8221487998962402 2.8784213066101074 2.6650331020355225 1.7021359205245972 1.76930832862854 2.566448926925659 0.9247236251831055 0.7352569103240967 1.1975200176239014 1.0563956499099731
643 4.371004581451416 3.8369381427764893 3.0834076404571533 2.901949405670166 1.7244495153427124 1.8114086389541626 2.38822340965271 0.8969643712043762 0.8873565196990967 1.3601815700531006 1.0593278408050537
644 4.37782621383667 4.020078182220459 3.0707154273986816 2.8736658096313477 1.5693728923797607 1.705318808555603 2.512660503387451 1.5232439041137695 0.9032220840454102 1.106503963470459 1.3578412532806396
645 3.9420974254608154 3.7910053730010986 2.713761329650879 2.7879860401153564 1.670583724975586 1.9044463634490967 2.38156795501709 1.2757641077041626 0.9648818373680115 1.0421854257583618 1.2265795469284058
646 4.026512145996094 3.7297933101654053 2.6851701736450195 2.818182945251465 1.626234531402588 1.9285898208618164 2.51143217086792 0.7951983213424683 0.7284594774246216 1.1453686952590942 1.0870473384857178
647 4.109941005706787 3.7667179107666016 2.817998170852661 2.9680144786834717 1.742355465888977 1.8824772834777832 2.7598929405212402 1.0684375762939453 0.9710991978645325 1.0720436573028564 0.9519211053848267
648 4.099703311920166 3.8151891231536865 2.8518314361572266 2.9933552742004395 1.7327324151992798 1.8297888040542603 2.748074769973755 0.8210046887397766 0.9873188734054565 1.1077611446380615 0.9203657507896423
649 4.094389915466309 3.9786691665649414 3.013658285140991 3.1127030849456787 1.7349753379821777 1.8809243440628052 2.7187726497650146 1.1095389127731323 0.7965592741966248 1.27494478225708 1.009682059288025
650 4.03251314163208 3.882354497909546 3.048283815383911 2.895841360092163 1.7766838073730469 2.116957426071167 2.650031805038452 1.0789122581481934 1.266777753829956 1.1873741149902344 1.121039628982544
651 3.8627421855926514 3.809004545211792 2.9251794815063477 2.9765548706054688 1.7680010795593262 1.769436240196228 2.6169445514678955 0.8044865131378174 0.8360688090324402 1.3516277074813843 1.0053130388259888
652 3.9762346744537354 4.08612060546875 2.764049530029297 3.215637445449829 1.7685247659683228 1.9253060817718506 2.693256378173828 0.9341199398040771 0.7566087245941162 1.1301285028457642 0.9219236969947815
653 4.06580114364624 3.9513769149780273 2.7976155281066895 3.0351340770721436 1.7161723375320435 2.004328727722168 2.8084938526153564 0.8758270740509033 0.7792047262191772 1.07252836227417 0.9166672825813293
654 3.9490010738372803 3.802955389022827 2.8489201068878174 2.963524341583252 1.7850759029388428 2.0415375232696533 2.6779189109802246 0.6569029688835144 1.0264381170272827 1.0778651237487793 1.101503610610962
655 3.8665168285369873 3.664447546005249 2.7571427822113037 3.0256948471069336 1.7585110664367676 1.8759044408798218 2.7307252883911133 0.6971829533576965 1.1361968517303467 1.1883968114852905 1.241140365600586
656 4.081909656524658 3.8246986865997314 3.0660455226898193 3.1423139572143555 1.7867538928985596 1.9490588903427124 2.6719799041748047 0.5745952129364014 0.9177236557006836 1.057822823524475 1.5369306802749634
657 3.9545278549194336 3.9419822692871094 2.8879315853118896 3.136509656906128 1.6577262878417969 1.7572362422943115 2.6644468307495117 1.1486339569091797 0.651498019695282 0.9916053414344788 1.3901704549789429
658 3.9246160984039307 3.964381456375122 2.8882768154144287 3.176928758621216 1.8064452409744263 1.8989324569702148 2.7218101024627686 0.8441546559333801 0.572546124458313 0.9850911498069763 1.076663851737976
659 3.6815457344055176 3.600301504135132 2.9776997566223145 2.9082794189453125 1.8095532655715942 1.90288507938385 2.6368775367736816 0.526329517364502 0.7149916291236877 1.222193956375122 1.5394461154937744
660 4.069410800933838 3.8782413005828857 3.1129391193389893 3.0429534912109375 1.8673880100250244 2.2645089626312256 2.6941380500793457 1.0464037656784058 0.9169982075691223 1.0203887224197388 1.4660685062408447
661 4.144039154052734 3.81467866897583 2.9846887588500977 3.0475499629974365 1.6411882638931274 2.2040531635284424 2.7063634395599365 1.022637963294983 0.8132989406585693 0.9942143559455872 1.3752329349517822
662 4.1535491943359375 4.153916358947754 2.994685649871826 3.1296982765197754 1.7211683988571167 2.053910732269287 2.7482519149780273 1.2748146057128906 1.1144940853118896 1.1249794960021973 1.4279863834381104
663 3.9990010261535645 3.861175060272217 2.8297698497772217 2.9341864585876465 1.8052866458892822 2.3813421726226807 2.770453929901123 1.1149749755859375 0.709734320640564 1.1604253053665161 1.2298122644424438
664 4.026854515075684 3.832815170288086 3.033019542694092 2.9971957206726074 1.766205072402954 2.0047378540039063 2.7808046340942383 1.3369702100753784 0.7146713733673096 1.1091845035552979 1.189806342124939
665 4.079729080200195 3.8291916847229004 2.5966484546661377 2.9242007732391357 1.684716820716858 1.9050151109695435 2.656578779220581 1.078449010848999 0.6957584023475647 1.1666654348373413 1.2416207790374756
666 3.9335570335388184 3.5149166584014893 3.0469062328338623 2.6946799755096436 1.840290904045105 2.0397799015045166 2.744426727294922 0.9178574681282043 0.8356896042823792 1.0879117250442505 1.2204945087432861
667 3.8497908115386963 3.546210289001465 3.088176965713501 2.62317156791687 1.8473371267318726 1.8326348066329956 2.585662841796875 0.9093896150588989 1.0283851623535156 1.2116519212722778 1.2082757949829102
668 3.7109363079071045 3.3384597301483154 3.08371901512146 2.7410340309143066 1.7073051929473877 2.2720983028411865 2.6458003520965576 0.8405515551567078 0.9614962935447693 1.366115689277649 1.1457939147949219
669 3.7253873348236084 3.5807559490203857 2.830911159515381 2.711374282836914 1.671894907951355 2.118602752685547 2.762267589569092 1.1782050132751465 1.182970643043518 1.33909010887146 1.2143605947494507
670 3.398998975753784 3.426168203353882 2.219712972640991 2.6798834800720215 1.49579656124115 1.9876302480697632 2.6194474697113037 1.0223219394683838 0.9679626822471619 1.405045986175537 1.272444725036621
671 3.5100150108337402 3.4027202129364014 2.4470787048339844 2.702312469482422 1.6376118659973145 2.187636137008667 2.8436646461486816 0.7781683802604675 0.6887105107307434 1.3104238510131836 1.1361058950424194
672 3.6518986225128174 3.518065929412842 2.616433620452881 2.7586522102355957 1.578320860862732 1.8173277378082275 2.5806946754455566 0.8480455279350281 0.8732779622077942 1.2247604131698608 1.1417676210403442
673 3.4956555366516113 3.4714276790618896 2.6230366230010986 2.666111469268799 1.6011301279067993 1.6693413257598877 2.71077561378479 0.9838745594024658 0.6263682842254639 1.2003782987594604 1.0316146612167358
674 3.4128170013427734 3.3594019412994385 2.7973756790161133 2.7300682067871094 1.642961025238037 2.2350921630859375 2.7312562465667725 0.7077430486679077 0.7055427432060242 1.251705288887024 1.1169029474258423
675 3.7242367267608643 3.755812168121338 2.700626850128174 2.8986144065856934 1.6855039596557617 2.263143301010132 2.8638198375701904 1.0528477430343628 0.6112505197525024 1.1840286254882813 1.1085271835327148
676 3.725606918334961 3.476381540298462 2.8392422199249268 2.5243594646453857 1.6514602899551392 2.3229823112487793 2.785937786102295 1.148515224456787 0.9136526584625244 1.1108595132827759 1.0717767477035522
677 3.5329930782318115 3.434704542160034 2.691485643386841 2.699232816696167 1.6685528755187988 2.097196102142334 2.671361207962036 0.8167621493339539 0.8122597336769104 1.0841729640960693 1.0297250747680664
678 3.6975748538970947 3.5721983909606934 2.599985122680664 2.6895666122436523 1.7197985649108887 2.1145575046539307 2.689018964767456 0.9273708462715149 0.8266117572784424 1.3537845611572266 0.9040153622627258
679 3.55363392829895 3.619593381881714 2.381953716278076 2.9437215328216553 1.511780858039856 2.0912489891052246 2.6768293380737305 0.893939733505249 0.8736159801483154 1.241551160812378 0.9618207812309265
680 3.517683506011963 3.522751569747925 2.5324203968048096 2.845818519592285 1.51823091506958 2.02541446685791 2.7626607418060303 0.9209276437759399 0.9067912101745605 1.0873944759368896 0.958188533782959
681 3.6692700386047363 3.5535130500793457 2.597559928894043 2.872565746307373 1.7459064722061157 2.141387462615967 2.752192258834839 0.6966366171836853 0.8180485963821411 1.0160138607025146 1.0289053916931152
682 3.727220058441162 3.6383490562438965 2.5742685794830322 2.7814598083496094 1.6898102760314941 2.2843575477600098 2.6537024974823 1.19644296169281 0.9320258498191833 1.1266138553619385 1.0455440282821655
683 3.9195139408111572 3.751126766204834 2.8271379470825195 2.900233507156372 1.6945714950561523 2.2114856243133545 2.701913833618164 0.9513987898826599 0.8493742942810059 0.9958833456039429 1.1198029518127441
684 3.675546646118164 3.396608591079712 2.7302260398864746 2.757835865020752 1.715402603149414 2.2171430587768555 2.6506831645965576 0.9257493615150452 0.7387073636054993 0.9815055727958679 0.980649471282959
685 3.5917272567749023 3.3648440837860107 2.813150405883789 2.6137261390686035 1.649729609489441 2.238475799560547 2.798736572265625 0.9009740948677063 0.9201744794845581 0.9662628769874573 1.2010670900344849
686 3.5866310596466064 3.530066967010498 2.5505244731903076 2.648517370223999 1.4720170497894287 1.9010124206542969 2.714642286300659 1.16484797000885 0.9396795034408569 0.7318832874298096 1.028635859489441
687 3.6000356674194336 3.274949550628662 2.696897268295288 2.5109364986419678 1.70887291431427 1.977177619934082 2.772421360015869 0.8215606808662415 0.7002897262573242 0.9468539357185364 1.0716768503189087
688 3.6511073112487793 3.3348546028137207 2.993830919265747 2.607973337173462 1.652525782585144 2.2902588844299316 2.7968266010284424 0.7625360488891602 0.9237790703773499 0.8484300971031189 1.0628992319107056
689 3.7864489555358887 3.380117177963257 2.807722568511963 2.500931978225708 1.6353280544281006 2.200643539428711 2.821897506713867 0.860264003276825 1.3322025537490845 0.8210597634315491 1.1410326957702637
690 3.8168983459472656 3.207953453063965 2.882296085357666 2.4920151233673096 1.6301130056381226 2.220531940460205 2.7332520484924316 0.6790397763252258 0.6170206069946289 0.8587060570716858 1.157869577407837
691 3.8078832626342773 3.353870153427124 2.9473280906677246 2.624633312225342 1.7466140985488892 2.021641731262207 2.542034387588501 0.6499959826469421 0.8541584014892578 0.9061294198036194 1.0611073970794678
692 3.822408676147461 3.449327230453491 2.9325621128082275 2.533350706100464 1.6874161958694458 2.070180892944336 2.8627207279205322 0.7302747964859009 0.6657695174217224 0.7565407156944275 0.9355065822601318
693 3.606623649597168 3.366736650466919 2.6157596111297607 2.541511297225952 1.4607386589050293 2.3760428428649902 2.8643479347229004 0.7944956421852112 0.897684633731842 0.8219159841537476 0.9270020127296448
694 3.9621431827545166 3.6243956089019775 2.847507953643799 2.846029281616211 1.7466410398483276 2.285306215286255 2.7464330196380615 0.8658320307731628 0.9623821377754211 1.2238572835922241 1.0436533689498901
695 3.9083251953125 3.5059003829956055 2.8907418251037598 2.7504141330718994 1.6487737894058228 2.553110361099243 2.92628812789917 0.7869251370429993 0.8224278688430786 0.934364914894104 1.0874313116073608
696 3.702136754989624 3.4135172367095947 2.8269121646881104 2.5525143146514893 1.658252239227295 1.9582470655441284 2.7355709075927734 0.9849714636802673 0.9000827074050903 1.1089376211166382 1.0982320308685303
697 3.9286632537841797 3.3890221118927 3.0618040561676025 2.8337595462799072 1.7799073457717896 1.8027597665786743 2.8315865993499756 0.7110981345176697 0.8315319418907166 0.9431284666061401 1.1404922008514404
698 3.9039649963378906 3.4273500442504883 3.056994676589966 2.8194212913513184 1.6368614435195923 2.11957049369812 2.8314266204833984 0.8802621364593506 1.0018914937973022 0.8551948070526123 1.0282317399978638
699 3.9701590538024902 3.399951934814453 2.8793294429779053 2.808896780014038 1.5308912992477417 2.2625482082366943 2.8482284545898438 0.6289249658584595 1.1117827892303467 0.9067514538764954 1.235263466835022
700 3.8358118534088135 3.3723959922790527 3.081730842590332 2.504146099090576 1.7659906148910522 2.408738136291504 2.902644634246826 0.8216672539710999 1.1456224918365479 0.9920789003372192 1.1595878601074219
701 4.058579444885254 3.546285390853882 2.9738311767578125 2.7844338417053223 1.7687498331069946 2.639253854751587 2.8753066062927246 0.8221644163131714 1.2769359350204468 1.125382661819458 1.0163980722427368
702 4.020326137542725 3.590819835662842 2.9510385990142822 2.705031156539917 1.5926920175552368 2.4749934673309326 2.969066619873047 1.120176911354065 1.227384090423584 0.9604419469833374 1.1204599142074585
703 4.235481262207031 3.789884090423584 3.1258320808410645 2.6438798904418945 1.636368989944458 2.6134495735168457 2.9362711906433105 1.4175397157669067 1.6510374546051025 0.8953098654747009 0.9949070811271667
704 4.221478462219238 3.7825675010681152 2.9467554092407227 2.5537407398223877 1.6746680736541748 2.4707963466644287 2.849222183227539 1.6601585149765015 1.3491463661193848 1.001093864440918 1.112032413482666
705 3.8977744579315186 3.5772571563720703 3.0381057262420654 2.57106614112854 1.6869686841964722 1.6945077180862427 2.6712164878845215 1.2686506509780884 1.137368083000183 1.0213205814361572 1.0806293487548828
706 3.946781635284424 3.472756862640381 3.051517963409424 2.6146481037139893 1.5934401750564575 2.0818188190460205 2.986173391342163 0.9615318179130554 0.8995618224143982 0.9153286814689636 0.9568732380867004
707 4.006912708282471 3.6336989402770996 2.942293643951416 2.655733346939087 1.6613656282424927 2.2496562004089355 2.754180908203125 0.9813262224197388 1.3221275806427002 1.0993406772613525 1.0552477836608887
708 3.958230495452881 3.4330949783325195 2.897646903991699 2.55861759185791 1.8280537128448486 2.2134222984313965 2.7048721313476563 1.0141916275024414 0.8872327208518982 1.0562809705734253 0.9717808365821838
709 3.9371228218078613 3.5229852199554443 3.0117528438568115 2.686544895172119 1.902397632598877 2.2331929206848145 2.7065980434417725 0.8080630302429199 0.7997764945030212 1.1348363161087036 1.1839399337768555
710 3.8509390354156494 3.3883097171783447 3.1331491470336914 2.772510528564453 2.0202479362487793 2.194978952407837 2.6224398612976074 1.1620469093322754 0.7193055152893066 1.2963192462921143 0.9919172525405884
711 3.7585041522979736 3.5400936603546143 3.109126091003418 2.9314494132995605 2.056208848953247 2.1421945095062256 2.769692897796631 1.1213963031768799 0.9893379211425781 1.0482932329177856 1.286525845527649
712 3.6634726524353027 3.511894464492798 2.8371174335479736 2.825493335723877 1.9526262283325195 1.9613703489303589 2.8465702533721924 0.9991112351417542 0.929915726184845 1.1435790061950684 1.3788764476776123
713 3.6922810077667236 3.526399612426758 3.064905881881714 2.825666904449463 1.9755699634552002 2.135504722595215 2.7189688682556152 1.5525987148284912 0.7403119206428528 1.2742993831634521 1.240595817565918
714 3.7956702709198 3.6174981594085693 2.8299856185913086 2.7058112621307373 1.776992678642273 2.641780138015747 2.7829949855804443 1.4328272342681885 0.9169349074363708 1.1203365325927734 1.2042676210403442
715 3.8625314235687256 3.689615488052368 3.002697229385376 2.730607271194458 1.8765357732772827 2.2143070697784424 2.814899206161499 1.430359125137329 0.9443551898002625 1.2503223419189453 1.2234745025634766
716 3.7515931129455566 3.7356715202331543 2.658918619155884 2.7853448390960693 1.7917490005493164 2.091831922531128 2.730048179626465 1.438865303993225 0.8950282335281372 1.1318551301956177 1.1624513864517212
717 3.8392765522003174 3.9029297828674316 2.655629873275757 2.7846992015838623 1.7641671895980835 2.157181978225708 2.600529193878174 1.7764052152633667 1.079382061958313 1.2385987043380737 1.0607597827911377
718 3.6633248329162598 3.7231080532073975 2.5827038288116455 2.9160099029541016 1.808293342590332 2.027684211730957 2.670786142349243 1.1745730638504028 0.8613413572311401 1.261528730392456 1.407220721244812
719 3.5031814575195313 3.434746026992798 2.629581928253174 2.574169158935547 1.6885433197021484 2.2085683345794678 2.8074941635131836 1.0142545700073242 0.7332673668861389 0.9622300863265991 1.236859917640686
720 3.5325615406036377 3.4954116344451904 2.6267876625061035 2.5768706798553467 1.7378754615783691 2.188748598098755 2.7862846851348877 1.0592517852783203 0.7281532287597656 1.088171362876892 1.3985968828201294
721 3.5404253005981445 3.440502405166626 2.58493971824646 2.6677515506744385 1.533995270729065 1.9289965629577637 2.7924461364746094 1.039247989654541 0.7188324928283691 1.1955841779708862 1.1441094875335693
722 3.773576498031616 3.651762008666992 2.624379873275757 2.694108486175537 1.5598045587539673 2.0678608417510986 2.8815879821777344 1.0485740900039673 1.1760752201080322 1.1277128458023071 1.3364341259002686
723 3.8966472148895264 3.902679920196533 2.6628878116607666 2.6328699588775635 1.694890022277832 1.8921124935150146 2.8535852432250977 1.2321293354034424 0.7341800332069397 1.0297516584396362 1.301672101020813
724 3.879426956176758 4.046849727630615 2.736799955368042 2.9612367153167725 1.75077486038208 1.8950456380844116 2.7630324363708496 1.3261898756027222 0.905221164226532 1.0149357318878174 1.1318528652191162
725 3.6174750328063965 3.6610255241394043 2.5508315563201904 2.6059205532073975 1.6772642135620117 1.8485172986984253 2.8410873413085938 1.0058813095092773 0.6530972719192505 1.256282925605774 1.1957961320877075
726 3.801506757736206 3.7022624015808105 2.7747578620910645 2.6348445415496826 1.7906620502471924 1.942320466041565 2.7480690479278564 1.1339188814163208 0.6579581499099731 1.066170334815979 1.0974905490875244
727 3.9655027389526367 3.79683780670166 2.9143385887145996 2.59053635597229 1.620421290397644 1.9549314975738525 2.8576345443725586 1.3402637243270874 1.060840368270874 1.1224141120910645 1.3670445680618286
728 3.955623149871826 3.847564935684204 2.933532953262329 2.5106775760650635 1.7565221786499023 1.801745891571045 2.7462596893310547 1.4190728664398193 0.7148946523666382 0.9158484935760498 1.2296667098999023
729 3.7545156478881836 3.896516799926758 2.740838050842285 2.645226240158081 1.597641944885254 1.8992334604263306 2.9296774864196777 1.5385360717773438 0.8312985301017761 1.0030205249786377 1.1449706554412842
730 3.86820387840271 3.8952815532684326 2.797970771789551 2.8435781002044678 1.6236902475357056 1.926222801208496 3.0409181118011475 1.0590914487838745 0.5808374881744385 0.9297390580177307 1.2493830919265747
731 3.8265860080718994 3.891580820083618 2.6962950229644775 2.7806360721588135 1.544002652168274 2.0006628036499023 2.833078622817993 1.2733341455459595 0.9150438904762268 1.0749329328536987 1.2472946643829346
732 3.8534977436065674 3.896146297454834 2.71277117729187 2.9889168739318848 1.5187015533447266 1.8255102634429932 2.751948595046997 0.9961318969726563 0.6809351444244385 1.1315743923187256 1.1074365377426147
733 3.8663835525512695 3.6224358081817627 3.0211992263793945 2.7665984630584717 1.7381802797317505 1.978985071182251 2.851093292236328 1.0775740146636963 0.8998145461082458 0.9428147077560425 1.2194182872772217
734 4.053433418273926 3.7423338890075684 3.1238675117492676 2.8090035915374756 1.7379318475723267 1.9556071758270264 2.972839832305908 0.9229715466499329 0.8881510496139526 0.8488752245903015 1.1213008165359497
735 4.06217622756958 3.7085773944854736 3.1455509662628174 2.8402488231658936 1.7995977401733398 1.9243508577346802 2.9247586727142334 1.036972165107727 0.780589759349823 0.784474790096283 1.2864322662353516
736 3.834467887878418 3.5479302406311035 2.7959907054901123 2.8856992721557617 1.5506802797317505 1.9103282690048218 2.8334128856658936 0.7854454517364502 0.7990312576293945 0.9446341395378113 1.223422646522522
737 3.8376986980438232 3.7116429805755615 2.6684787273406982 2.808631420135498 1.5086171627044678 1.9046295881271362 2.758988857269287 1.3486239910125732 0.7114999890327454 0.8356162309646606 1.0648703575134277
738 3.903911828994751 3.765834093093872 2.9778120517730713 2.9744951725006104 1.6607877016067505 1.9111772775650024 2.7659168243408203 1.303567886352539 0.9190639853477478 0.8681693077087402 1.1239405870437622
739 3.7502589225769043 3.659616708755493 3.0342278480529785 2.796743154525757 1.751438856124878 1.7328605651855469 2.7751357555389404 1.0782551765441895 1.098997950553894 0.9067318439483643 1.1555323600769043
740 3.92167592048645 3.871950387954712 3.1083245277404785 2.7647063732147217 1.6614298820495605 1.8786691427230835 2.8361570835113525 1.4052557945251465 1.1186577081680298 0.8560854196548462 1.1041817665100098
741 3.866213798522949 3.58011794090271 3.326904773712158 2.5718674659729004 1.7701137065887451 1.8884633779525757 2.9913549423217773 1.152897834777832 1.3155755996704102 0.7016773819923401 1.0963727235794067
742 3.918745279312134 3.688802480697632 3.153538465499878 2.6519997119903564 1.6351088285446167 1.9063119888305664 2.7674267292022705 1.1638809442520142 1.3203052282333374 0.8108327388763428 1.097829818725586
743 3.9036412239074707 3.594191551208496 3.1921226978302 2.699512004852295 1.7375932931900024 1.7835770845413208 2.597323417663574 1.4621223211288452 1.1726874113082886 0.7813885807991028 0.973906934261322
744 3.9622480869293213 3.508436679840088 3.5497193336486816 2.620171308517456 1.846071481704712 1.829817771911621 2.73555326461792 1.3929566144943237 1.0819604396820068 0.8357087969779968 0.9010318517684937
745 3.87994122505188 3.3740954399108887 3.5837361812591553 2.710658550262451 1.784583568572998 1.820963740348816 2.6058340072631836 0.7959105968475342 0.8184775710105896 0.795265257358551 1.2833287715911865
746 3.9486260414123535 3.4046850204467773 3.4784600734710693 2.6822118759155273 1.8060801029205322 1.7940151691436768 2.6285712718963623 1.1037741899490356 1.005968689918518 0.8569532036781311 1.2002756595611572
747 3.723747968673706 3.3069119453430176 3.3225624561309814 2.6374878883361816 1.7928571701049805 1.6653122901916504 2.6200928688049316 1.2549347877502441 0.9400531053543091 0.7409014105796814 0.9560889601707458
748 3.8320698738098145 3.4204771518707275 3.6047022342681885 2.680013418197632 1.8335100412368774 1.8309062719345093 2.6052730083465576 1.3219503164291382 0.7037838101387024 0.8027521371841431 1.034289002418518
749 3.9870107173919678 3.4970247745513916 3.5082638263702393 2.6070356369018555 1.9903075695037842 1.8058052062988281 2.719399929046631 1.319278597831726 0.9197083115577698 0.7932814955711365 0.9683794379234314
750 3.7740397453308105 3.293590545654297 3.6229875087738037 2.690438747406006 1.8865149021148682 1.873677372932434 2.5391502380371094 0.9573243856430054 1.0953879356384277 0.8025498390197754 0.9150810837745667
751 3.902284860610962 3.1182215213775635 3.7296676635742188 2.4339277744293213 1.9230537414550781 1.9197129011154175 2.6134793758392334 1.0455677509307861 1.344304084777832 0.8356656432151794 1.0423544645309448
752 3.9195759296417236 3.4107439517974854 3.5168278217315674 2.6237616539001465 1.7771135568618774 2.0683140754699707 2.6588659286499023 0.938069224357605 1.3210759162902832 0.9467835426330566 1.0737009048461914
753 3.800078868865967 3.3965330123901367 3.3562874794006348 2.5451111793518066 1.8076311349868774 2.1205391883850098 2.818671941757202 1.1091749668121338 1.089349389076233 0.8475090861320496 1.1242947578430176
754 3.869354248046875 3.613779067993164 3.607187271118164 2.7677907943725586 1.9446310997009277 2.0098659992218018 2.6660749912261963 0.923421323299408 0.9601075649261475 0.7950050234794617 0.9422279000282288
755 3.7857813835144043 3.7829251289367676 3.326648473739624 2.787227153778076 1.8832781314849854 1.8944822549819946 2.6028594970703125 1.0260376930236816 0.7561551332473755 0.8971618413925171 1.3021020889282227
756 3.8961002826690674 3.7737812995910645 3.3431034088134766 2.7175209522247314 1.8244856595993042 2.0548043251037598 2.854161024093628 0.7942445874214172 0.8442887663841248 0.8358824253082275 1.0478618144989014
757 3.8503358364105225 3.627875566482544 3.3396549224853516 2.4992072582244873 1.8080790042877197 1.9723536968231201 2.828488349914551 0.9112514853477478 1.1005070209503174 0.7670766115188599 1.016221284866333
758 3.835566759109497 3.473132371902466 3.4573934078216553 2.5966391563415527 1.7835177183151245 1.9340869188308716 2.7398204803466797 0.8262700438499451 1.197405219078064 0.8591720461845398 1.0278146266937256
759 3.7979485988616943 3.4117863178253174 3.1835947036743164 2.6137444972991943 1.7055772542953491 1.6844342947006226 2.5919528007507324 0.6776872277259827 0.8850128054618835 0.8601369261741638 1.1885005235671997
760 3.7902591228485107 3.4571707248687744 3.155731678009033 2.482862710952759 1.7448995113372803 1.7100024223327637 2.6837503910064697 0.8519896864891052 0.9730700254440308 0.798528254032135 1.0456308126449585
761 3.7299604415893555 3.3657150268554688 3.283369779586792 2.5674514770507813 1.7507656812667847 1.550097942352295 2.5733542442321777 0.834679901599884 1.043083667755127 0.8905724883079529 1.0439327955245972
762 3.7155168056488037 3.4913077354431152 3.2769250869750977 2.5839786529541016 1.8375364542007446 1.9905847311019897 2.606003999710083 1.091241717338562 0.9852724075317383 0.8822518587112427 0.9823083281517029
763 3.799346446990967 3.62711238861084 3.2092244625091553 2.8612120151519775 1.6553071737289429 1.9177095890045166 2.656712770462036 0.669270396232605 1.1116100549697876 0.9299594759941101 0.9663332104682922
764 3.8926773071289063 3.7648098468780518 3.3606457710266113 2.7918574810028076 1.8155431747436523 1.895279049873352 2.3956124782562256 1.373861312866211 1.4081506729125977 0.8093367218971252 0.834480345249176
765 3.973261833190918 3.7982211112976074 3.2913262844085693 2.6775879859924316 1.8531782627105713 2.0390429496765137 2.6361920833587646 1.0507947206497192 0.885505199432373 0.8190296292304993 0.9222747683525085
766 3.7896816730499268 3.715553045272827 3.2592151165008545 2.7334439754486084 1.7545915842056274 2.014188528060913 2.723360300064087 0.9606844186782837 1.1681243181228638 0.9513372778892517 0.9650322198867798
767 3.947021245956421 3.7507333755493164 3.3836538791656494 2.6371614933013916 1.7760741710662842 1.8953545093536377 2.8463895320892334 1.0046653747558594 0.9474111199378967 0.8805450201034546 1.2164084911346436
768 3.8424031734466553 3.7627413272857666 3.1727139949798584 2.5151114463806152 1.6410492658615112 1.9216219186782837 2.848623752593994 1.2923188209533691 0.8114535212516785 0.8688966631889343 1.0446712970733643
769 3.9230079650878906 3.647374153137207 3.4914157390594482 2.58579158782959 2.0626277923583984 1.8995081186294556 2.658085346221924 0.8475643396377563 0.8780438303947449 0.8951947093009949 1.1491338014602661
770 3.8851685523986816 3.554917573928833 3.3711328506469727 2.6600027084350586 2.065486431121826 1.8424679040908813 2.664761543273926 0.8019163608551025 0.6246054172515869 0.7382317185401917 1.1910381317138672
771 3.925640106201172 3.615396499633789 3.566952705383301 2.63535737991333 2.0333094596862793 1.9021885395050049 2.700354814529419 1.0093375444412231 1.171234369277954 0.8816268444061279 1.011173129081726
772 4.111395359039307 3.8766984939575195 3.623224973678589 2.610860824584961 2.0970849990844727 1.8599051237106323 2.7475743293762207 0.9593406319618225 1.2010900974273682 0.7713602185249329 1.1366149187088013
773 4.179477214813232 4.025561332702637 3.423469305038452 2.821120023727417 2.020531177520752 2.006664276123047 2.8251874446868896 1.109383463859558 1.1645703315734863 0.7761809825897217 1.1239545345306396
774 4.074635028839111 3.884636163711548 3.3437795639038086 2.7174525260925293 1.73903489112854 1.9430134296417236 2.8354134559631348 1.2665554285049438 1.0089852809906006 0.8595597743988037 1.0695713758468628
775 4.201818466186523 3.885511875152588 3.732349157333374 2.5821473598480225 1.9246786832809448 1.8975001573562622 2.7618486881256104 1.1220203638076782 1.4681282043457031 1.0032708644866943 1.1328481435775757
776 4.232187747955322 3.8305275440216064 3.5236682891845703 2.6246490478515625 1.8102267980575562 2.0323338508605957 2.638561725616455 1.3551565408706665 1.3623511791229248 1.0332437753677368 1.0913381576538086
777 4.294748306274414 4.047992706298828 3.7194507122039795 2.5852553844451904 2.084702730178833 1.9787120819091797 2.7187440395355225 1.871203899383545 1.4390983581542969 0.6863707304000854 1.1968603134155273
778 4.142798900604248 3.9570844173431396 3.586272954940796 2.6517372131347656 1.911257266998291 1.9903978109359741 2.7896411418914795 1.2906415462493896 1.2576990127563477 0.8765228986740112 1.0838139057159424
779 4.120200157165527 3.6819846630096436 3.437211275100708 2.5249316692352295 1.986661434173584 2.053093433380127 2.573138475418091 0.9969109296798706 1.058397650718689 1.0126101970672607 1.169553518295288
780 4.002562522888184 3.4963040351867676 3.674055337905884 2.48386287689209 2.1182310581207275 1.9429970979690552 2.7009644508361816 1.176012396812439 1.0217840671539307 0.9633499979972839 1.1326824426651
781 4.209775924682617 3.7344183921813965 3.751549482345581 2.6932060718536377 2.054459810256958 1.7839585542678833 2.705244541168213 1.1762458086013794 1.137595295906067 1.0623056888580322 1.2839250564575195
782 4.136943340301514 3.709874153137207 3.6603689193725586 2.703537940979004 2.2174885272979736 1.8527075052261353 2.620537757873535 1.1419206857681274 1.0429624319076538 1.2498483657836914 1.206764817237854
783 4.156249046325684 3.7389259338378906 3.6740970611572266 2.7851436138153076 2.245765209197998 1.9866489171981812 2.6271812915802 1.3972147703170776 1.0876940488815308 1.4697479009628296 1.072304368019104
784 3.8702056407928467 3.598506212234497 3.2591075897216797 2.577906370162964 2.0035135746002197 1.8582277297973633 2.5872855186462402 0.7358881831169128 1.098070502281189 1.114579677581787 1.0806987285614014
785 4.0668745040893555 3.52297306060791 3.3102238178253174 2.5694451332092285 1.9476194381713867 1.9811573028564453 2.5715835094451904 1.096882939338684 1.0650149583816528 1.1766467094421387 1.1005553007125854
786 4.093702793121338 3.5523576736450195 3.6389026641845703 2.7900774478912354 2.128861904144287 1.9113653898239136 2.6591029167175293 1.0949232578277588 1.074238896369934 1.1239932775497437 1.256384015083313
787 4.0701165199279785 3.6995842456817627 3.4826488494873047 2.6952927112579346 2.0562660694122314 2.0005247592926025 2.796846628189087 0.8334255218505859 1.02273690700531 1.1258041858673096 1.0539538860321045
788 3.885603427886963 3.616635799407959 3.2832088470458984 2.643169403076172 1.9429434537887573 1.8420753479003906 2.689854383468628 0.9921534657478333 0.9907755851745605 0.9703015089035034 1.0127357244491577
789 4.194466590881348 3.6586878299713135 3.4331297874450684 2.6535909175872803 2.246394157409668 2.0199599266052246 2.569875955581665 1.072184681892395 1.0538545846939087 1.3885422945022583 1.2004066705703735
790 4.1238112449646 3.966097354888916 3.20135760307312 2.6402759552001953 2.0230531692504883 1.9201020002365112 2.653531074523926 1.3896501064300537 1.3030215501785278 1.2826577425003052 0.9824928045272827
791 4.125484943389893 3.84539794921875 3.218559503555298 2.5869140625 1.9992599487304688 1.9089040756225586 2.737487554550171 0.9809380769729614 1.583258032798767 1.2785390615463257 1.1874960660934448
792 3.7819302082061768 3.761646270751953 3.0779380798339844 2.514796257019043 1.9446383714675903 1.878988265991211 2.5427308082580566 1.1629664897918701 1.040147066116333 1.0455989837646484 1.2322994470596313
793 3.8675246238708496 3.7686245441436768 3.1612491607666016 2.6705212593078613 2.225438356399536 1.8843880891799927 2.737436056137085 1.1725834608078003 1.2260106801986694 1.0698164701461792 1.090996265411377
794 3.7170538902282715 3.582899332046509 3.0386641025543213 2.564507007598877 2.113010883331299 1.8667566776275635 2.7361409664154053 0.9450578093528748 0.9878997802734375 0.9552692770957947 1.126798391342163
795 3.851494550704956 3.8652281761169434 3.156773090362549 2.5933640003204346 2.170670986175537 1.8709551095962524 2.726038932800293 1.1559280157089233 1.154775619506836 1.2308505773544312 1.1653461456298828
796 4.0505290031433105 4.230075359344482 3.1021504402160645 2.874795436859131 2.1729719638824463 1.8277013301849365 2.639340400695801 1.0676079988479614 1.0757343769073486 1.0601017475128174 1.1804250478744507
797 4.0398736000061035 4.060984134674072 3.1894264221191406 2.6128313541412354 2.1143908500671387 1.874973177909851 2.6781105995178223 1.4186620712280273 0.8674605488777161 1.4687086343765259 1.0694737434387207
798 4.251019477844238 4.1058783531188965 3.3824448585510254 2.6713685989379883 1.9835058450698853 1.8359776735305786 2.7265126705169678 1.3376855850219727 0.8968692421913147 1.5215235948562622 1.3812146186828613
799 4.302381992340088 4.108417510986328 3.3782765865325928 2.71699857711792 2.201038360595703 1.7356045246124268 2.698093891143799 1.7584179639816284 1.1405818462371826 1.338167667388916 1.1854604482650757
800 4.208248138427734 3.8130013942718506 3.353038787841797 2.5960490703582764 2.2427010536193848 1.7090715169906616 2.6987111568450928 1.2252651453018188 1.3030047416687012 1.451672911643982 1.18161141872406
801 4.1397857666015625 3.9324867725372314 3.3671228885650635 2.7144277095794678 2.1620638370513916 1.6116560697555542 2.6461095809936523 1.3191777467727661 1.1084399223327637 1.5068132877349854 1.0273354053497314
802 4.17695426940918 3.9864327907562256 3.3109939098358154 2.8226494789123535 2.1133649349212646 1.778993844985962 2.5644006729125977 1.2664313316345215 1.0852967500686646 1.6226667165756226 1.143506646156311
803 4.226920127868652 3.9108526706695557 3.3516952991485596 2.4622089862823486 2.204568386077881 1.698488712310791 2.6840951442718506 1.400874137878418 1.0363646745681763 1.5589368343353271 1.0545401573181152
804 4.21897029876709 3.735597610473633 3.4794883728027344 2.621690034866333 2.2499496936798096 1.8518199920654297 2.7010016441345215 1.3625720739364624 1.4332365989685059 1.4420584440231323 1.0999407768249512
805 4.035747051239014 3.625685214996338 3.3531575202941895 2.606912136077881 2.1209893226623535 1.8071902990341187 2.642097234725952 0.9535856246948242 1.2176364660263062 1.325360894203186 1.2736502885818481
806 4.391768455505371 4.080569267272949 3.3175323009490967 2.633303642272949 2.081326961517334 1.6662317514419556 2.750532865524292 0.9902811050415039 1.2323062419891357 1.4908195734024048 1.2919087409973145
807 4.2393107414245605 3.781977891921997 3.4554455280303955 2.6579205989837646 2.1460113525390625 1.6830592155456543 2.879957437515259 1.345548391342163 1.321640968322754 1.1255217790603638 1.1870402097702026
808 4.165509223937988 3.78114914894104 3.2764928340911865 2.6099493503570557 2.094738245010376 1.6282533407211304 2.888326406478882 0.9433065056800842 0.8855001330375671 1.1714891195297241 1.2801413536071777
809 4.222992420196533 4.06326961517334 3.047757148742676 2.7524263858795166 2.0215420722961426 1.6699835062026978 2.574655771255493 0.7575684189796448 0.8125715851783752 0.9945063591003418 1.4816739559173584
810 4.097012042999268 3.743128776550293 3.115882635116577 2.7433366775512695 1.9842358827590942 1.9838030338287354 2.6801140308380127 0.9188945293426514 1.168068289756775 1.0253911018371582 1.5740522146224976
811 4.272642135620117 3.778531789779663 3.2795848846435547 2.4939544200897217 2.079977035522461 2.0762338638305664 2.775040864944458 0.7692839503288269 1.2257777452468872 1.1736159324645996 1.297210931777954
812 4.183835506439209 3.8903212547302246 3.142672300338745 2.7075350284576416 1.837188959121704 2.042592763900757 2.674116849899292 1.0232828855514526 0.9492400288581848 1.0619125366210938 1.158433437347412
813 3.8070292472839355 3.677380323410034 3.027897834777832 2.5243659019470215 1.952787160873413 1.8773887157440186 2.6640207767486572 0.8736208081245422 1.4539976119995117 1.1038755178451538 1.1363868713378906
814 3.9166831970214844 3.7875609397888184 3.206315279006958 2.5977118015289307 2.0013351440429688 1.9118850231170654 2.674309253692627 1.2725014686584473 1.2561614513397217 0.9217029213905334 1.1869945526123047
815 4.195727825164795 3.946136236190796 2.919511079788208 2.8686535358428955 1.5490213632583618 2.0363235473632813 2.500115156173706 1.322900414466858 1.2289127111434937 0.8857260942459106 1.1246347427368164
816 4.03446102142334 3.4045631885528564 3.311415433883667 2.5187530517578125 2.003124952316284 1.8445563316345215 2.6492373943328857 1.055222749710083 0.9315559267997742 0.8883941173553467 1.1198049783706665
817 3.8804385662078857 3.2767446041107178 3.0187768936157227 2.5311882495880127 1.8987818956375122 2.0617825984954834 2.619828701019287 0.7452664971351624 1.0873006582260132 0.9575086832046509 1.14230215549469
818 3.8083441257476807 3.3464317321777344 3.0772640705108643 2.483079195022583 1.7268953323364258 2.2182836532592773 2.631556987762451 0.9261389970779419 1.2047499418258667 0.9967103004455566 1.1909903287887573
819 3.839125394821167 3.5400962829589844 2.90448260307312 2.638481616973877 1.9149764776229858 2.1953647136688232 2.5424270629882813 0.9757125377655029 0.9430392384529114 0.8996797800064087 1.0581538677215576
820 3.85054874420166 3.7367048263549805 3.008734941482544 2.7578468322753906 2.0362703800201416 1.9916621446609497 2.5469982624053955 0.8030411601066589 1.3220667839050293 0.8300958275794983 1.3235279321670532
821 3.8825082778930664 3.461412191390991 2.8908848762512207 2.4422008991241455 1.6625537872314453 2.1956143379211426 2.6565678119659424 1.1180446147918701 1.071155309677124 0.9988731145858765 1.1489813327789307
822 3.902747392654419 3.31984543800354 3.021024703979492 2.3098368644714355 1.9248356819152832 2.0725700855255127 2.6241445541381836 0.6845341920852661 1.08726966381073 0.8370953798294067 1.3491519689559937
823 3.9612300395965576 3.3778741359710693 3.1083483695983887 2.45172119140625 1.8086196184158325 1.9030898809432983 2.828986883163452 0.619927704334259 1.084782361984253 0.8342423439025879 1.259075403213501
824 4.055582046508789 3.6453869342803955 3.385484218597412 2.394538164138794 2.2087748050689697 1.7032212018966675 2.6403567790985107 0.7470347285270691 1.2785120010375977 0.9914054870605469 1.193174958229065
825 3.94753360748291 3.3004467487335205 3.161406993865967 2.333052158355713 1.8199338912963867 1.7775696516036987 2.828298807144165 1.0989973545074463 0.909706711769104 0.9670236706733704 1.2392109632492065
826 3.91435170173645 3.365121841430664 3.0030882358551025 2.423414468765259 1.8600492477416992 1.7581509351730347 2.5635602474212646 0.8687278628349304 0.8970569968223572 0.8378376364707947 1.0778391361236572
827 4.0758466720581055 3.5671300888061523 3.154067039489746 2.454693078994751 1.9351269006729126 1.8193378448486328 2.7652883529663086 0.9548644423484802 1.2622498273849487 0.9560849666595459 1.2624222040176392
828 4.033353805541992 3.819880962371826 2.9224166870117188 2.5204358100891113 1.7288367748260498 1.9011284112930298 2.7601723670959473 1.0228216648101807 1.0185518264770508 0.842191219329834 0.9586060643196106
829 4.16632604598999 3.777186632156372 3.2040863037109375 2.517589569091797 1.832889199256897 1.8993749618530273 2.720677375793457 0.7846240997314453 0.9634156227111816 0.9943128824234009 1.1855803728103638
830 3.892923593521118 3.581120014190674 3.131561040878296 2.4515221118927 1.7628304958343506 1.886893391609192 2.5379645824432373 0.9033340811729431 0.9877570867538452 0.8613995313644409 1.0051536560058594
831 3.8835747241973877 3.9084696769714355 3.083142042160034 2.5052454471588135 1.970004677772522 1.6800955533981323 2.4583868980407715 1.199259638786316 1.2074908018112183 0.8403680324554443 1.2257696390151978
832 3.8210084438323975 3.7107884883880615 3.166065216064453 2.538297653198242 1.9163457155227661 1.8050254583358765 2.6972429752349854 0.9688512086868286 1.4006768465042114 0.9798591136932373 1.2045528888702393
833 4.080216407775879 3.894451856613159 2.958935499191284 2.666372537612915 1.8487107753753662 1.8828204870224 2.664423704147339 1.3104304075241089 1.063176155090332 0.7483149170875549 1.2520437240600586
834 4.279459476470947 3.8751392364501953 3.157599687576294 2.6295864582061768 1.8978773355484009 1.814658284187317 2.872337579727173 1.2300184965133667 0.9259661436080933 0.8030324578285217 1.1919312477111816
835 4.028980255126953 3.8409571647644043 2.8978517055511475 2.450463056564331 1.7472891807556152 1.9086898565292358 2.682572841644287 0.8944393396377563 1.146561622619629 0.9589182138442993 1.2882760763168335
836 4.175762176513672 3.7532224655151367 3.1428515911102295 2.684861183166504 2.0537686347961426 1.8714290857315063 2.6326327323913574 0.8230646848678589 1.1190948486328125 0.8210268616676331 1.1326282024383545
837 4.242534637451172 3.5716300010681152 3.3214776515960693 2.7006967067718506 1.9569655656814575 1.9458894729614258 2.9347541332244873 0.6159459948539734 1.3570780754089355 0.8526808619499207 1.1186349391937256
838 3.8706681728363037 3.5157723426818848 2.870502233505249 2.569089651107788 1.6401695013046265 2.0278871059417725 2.7067580223083496 0.8235820531845093 0.9095491766929626 0.8911336064338684 1.1081677675247192
839 4.119419097900391 3.912882089614868 2.7714691162109375 2.782172918319702 1.6697282791137695 2.1341209411621094 2.7163965702056885 0.7684512734413147 0.6672201156616211 0.764991044998169 1.0972506999969482
840 4.06630802154541 3.874490976333618 2.892317295074463 2.8831052780151367 1.9083696603775024 2.1287684440612793 2.8098156452178955 0.7110528945922852 0.9542233347892761 0.856378972530365 1.2588273286819458
841 4.155726432800293 3.661412000656128 3.003671407699585 2.713306188583374 1.9609450101852417 2.13299298286438 2.794102430343628 0.6249131560325623 0.9120105504989624 0.8297150731086731 1.0317447185516357
842 4.248706340789795 3.7203242778778076 2.7659847736358643 2.8954100608825684 1.7795190811157227 2.2684850692749023 2.9559693336486816 0.8355129957199097 0.9813912510871887 1.060141921043396 1.1458396911621094
843 4.290940761566162 3.650200366973877 2.982964038848877 2.8257102966308594 1.9009114503860474 2.1714513301849365 2.776423692703247 0.9208070039749146 0.7214663624763489 0.9155637621879578 1.0888923406600952
844 4.14280891418457 3.8139467239379883 2.975054979324341 2.888624668121338 1.7368719577789307 2.0890207290649414 2.6592211723327637 0.6769255995750427 0.9193689227104187 0.7155256271362305 1.182047963142395
845 4.051392555236816 3.756821393966675 2.7746825218200684 2.7689428329467773 1.7616052627563477 2.006197929382324 2.6546196937561035 0.4754674732685089 0.7062646150588989 0.9655371904373169 1.3173643350601196
846 4.147425651550293 3.516125440597534 3.0112314224243164 2.6951839923858643 1.7554593086242676 1.9804476499557495 2.6973226070404053 0.5656546950340271 0.7928046584129333 0.8180590867996216 1.0526931285858154
847 4.193554401397705 3.6725850105285645 3.174661159515381 2.781036138534546 1.6403378248214722 1.8854774236679077 2.4904909133911133 0.950923502445221 0.8626435399055481 1.0396089553833008 1.2044867277145386
848 4.042210578918457 3.787020683288574 3.045748233795166 2.822277307510376 1.67573082447052 2.0848991870880127 2.6528615951538086 0.6045181751251221 0.7978048920631409 0.9991790056228638 1.2695353031158447
849 4.030246734619141 3.7958483695983887 3.0053892135620117 2.633373737335205 1.6279199123382568 1.9978641271591187 2.515874147415161 1.2975375652313232 0.7029152512550354 0.777059018611908 1.0618324279785156
850 3.9435555934906006 3.6855216026306152 2.8511886596679688 2.6663427352905273 1.6016875505447388 2.123793840408325 2.6134302616119385 1.0904346704483032 0.8511971235275269 0.8565694093704224 1.2096242904663086
851 3.9592673778533936 3.738508701324463 2.993546485900879 2.7845122814178467 1.667840838432312 2.2193143367767334 2.64604115486145 0.8414766192436218 0.9279286861419678 0.9205690622329712 1.2275686264038086
852 4.086068153381348 3.7618048191070557 2.9251089096069336 2.8252177238464355 1.612751841545105 2.326451063156128 2.590946674346924 0.835636556148529 0.8519876003265381 1.1458169221878052 1.2114025354385376
853 3.9901747703552246 3.532578229904175 3.0370588302612305 2.681137800216675 1.7468949556350708 2.0581562519073486 2.837660312652588 0.7478304505348206 1.18489670753479 1.0565694570541382 1.0719329118728638
854 4.168252468109131 3.6528139114379883 2.921321153640747 2.8282079696655273 1.558253526687622 2.228438138961792 2.87933087348938 1.0459336042404175 0.7287946343421936 1.039254903793335 1.1642624139785767
855 4.285608768463135 4.003003120422363 3.2597789764404297 2.856698513031006 1.7284090518951416 2.1800057888031006 2.8558807373046875 1.7473851442337036 0.9685528874397278 1.0901601314544678 1.1454017162322998
856 4.3787713050842285 3.867569923400879 3.1330933570861816 2.756608486175537 1.534722089767456 2.0456929206848145 2.825989007949829 1.122389793395996 0.689689576625824 1.0775623321533203 1.2235455513000488
857 4.323781490325928 3.932729721069336 3.3704071044921875 2.686112403869629 1.641544222831726 2.072158098220825 2.645509958267212 1.5313961505889893 0.8445624709129333 0.9605416655540466 1.1239923238754272
858 4.2373857498168945 4.048149108886719 3.333564519882202 2.7149040699005127 1.4525654315948486 1.9035050868988037 2.696420669555664 1.1930758953094482 0.5697135925292969 1.0935144424438477 1.234822154045105
859 4.290373802185059 3.9127938747406006 3.3322935104370117 2.67791485786438 1.630501389503479 1.9242805242538452 2.8069121837615967 1.0650932788848877 0.928314208984375 1.2268400192260742 1.4584636688232422
860 4.022279262542725 3.8257808685302734 3.038518190383911 2.6639950275421143 1.6358197927474976 2.006035566329956 2.696896553039551 1.282100796699524 0.7235544919967651 1.0792310237884521 1.4215468168258667
861 4.000399112701416 3.673912525177002 3.2224032878875732 2.6165452003479004 1.7040151357650757 2.0205111503601074 2.7345447540283203 1.052413821220398 0.9491519927978516 1.0447697639465332 1.116023302078247
862 4.005600929260254 3.60076642036438 3.173007011413574 2.548689603805542 1.7301650047302246 1.9137440919876099 2.742135524749756 1.6151317358016968 0.6723679900169373 0.9960812330245972 1.1560252904891968
863 4.064644813537598 3.8100273609161377 2.992384433746338 2.6492373943328857 1.6465435028076172 2.128730297088623 2.7628328800201416 1.1701750755310059 0.8755170106887817 1.2244962453842163 1.3070130348205566
864 4.091983318328857 3.953671455383301 2.929875612258911 3.0184431076049805 1.7898255586624146 2.026047706604004 2.7012827396392822 1.043487310409546 0.7533754706382751 1.0814718008041382 1.184442400932312
865 3.982193946838379 3.8142342567443848 2.811028003692627 2.772195816040039 1.6777957677841187 2.0118722915649414 2.6334104537963867 1.1428929567337036 0.6644201278686523 1.20220148563385 1.32028067111969
866 3.948641061782837 3.826613664627075 3.0222091674804688 2.7162415981292725 1.852662444114685 2.0362722873687744 2.5903513431549072 1.393899917602539 1.1312885284423828 1.276378870010376 1.4383747577667236
867 3.99065899848938 3.8749706745147705 2.9315297603607178 2.9100067615509033 1.6912117004394531 1.9615733623504639 2.809727430343628 0.9012956619262695 0.8423601388931274 1.0250142812728882 1.559058427810669
868 3.9900269508361816 3.8748397827148438 2.806541681289673 2.7271554470062256 1.721422791481018 2.034027099609375 2.71328067779541 1.0877904891967773 0.8804259896278381 1.2286067008972168 1.5445986986160278
869 3.896883964538574 3.8869216442108154 2.652639627456665 2.7389330863952637 1.7423617839813232 1.9626989364624023 2.6864206790924072 0.9326455593109131 0.6856976747512817 1.077054500579834 1.5089476108551025
870 4.295686721801758 4.159485340118408 2.7012851238250732 3.002232313156128 1.8619016408920288 1.9679648876190186 2.851306200027466 1.5313200950622559 0.7849743366241455 1.0770107507705688 1.6798617839813232
871 3.977978467941284 3.9124770164489746 2.857048273086548 2.8988561630249023 1.9423350095748901 2.0088744163513184 2.8176510334014893 1.2475342750549316 1.1564574241638184 1.1696393489837646 1.577100157737732
872 3.962576150894165 3.8060503005981445 2.898164987564087 2.8794448375701904 1.9819817543029785 2.0385427474975586 2.794818639755249 1.0174509286880493 1.1331270933151245 1.0943424701690674 1.4591618776321411
873 3.8355588912963867 3.5184736251831055 2.935079336166382 2.8006298542022705 1.905685305595398 1.8180028200149536 2.8123462200164795 1.085939884185791 1.0394543409347534 1.2698943614959717 1.374448299407959
874 4.018985271453857 3.446899652481079 3.014219284057617 2.5409772396087646 1.943167805671692 1.895424485206604 2.884354829788208 1.233082890510559 0.8574041128158569 1.1142866611480713 1.333105206489563
875 3.9178926944732666 3.7227985858917236 2.8825933933258057 2.7872886657714844 1.6255202293395996 1.8882179260253906 2.668917655944824 0.9662261009216309 0.9497447609901428 1.247422456741333 1.4405713081359863
876 3.927311420440674 3.7300491333007813 2.794309377670288 2.6962239742279053 1.735527753829956 2.003812789916992 2.818354606628418 1.0487123727798462 0.8654773831367493 1.3547873497009277 1.3606816530227661
877 3.9363718032836914 3.764407157897949 3.248270273208618 2.754870653152466 1.8437076807022095 2.0989043712615967 2.6668152809143066 1.0286344289779663 0.8113508820533752 1.144474983215332 1.2601869106292725
878 3.914635181427002 3.8005216121673584 3.2117581367492676 2.8587534427642822 1.7365938425064087 2.109729290008545 3.0777828693389893 1.1919320821762085 0.9214613437652588 1.2654993534088135 1.4765150547027588
879 3.861576795578003 3.6615235805511475 3.05899977684021 2.700106620788574 1.710015892982483 1.917191982269287 3.0462567806243896 0.9952288866043091 0.7028481960296631 1.0867619514465332 1.5507906675338745
880 3.9741404056549072 3.905338764190674 3.190521478652954 2.8351240158081055 1.881338119506836 1.8342434167861938 3.0627758502960205 1.1678576469421387 0.6743541955947876 1.329527735710144 1.6073883771896362
881 3.8185675144195557 3.965071201324463 3.0541534423828125 2.8566153049468994 1.5961484909057617 1.9157854318618774 2.9321060180664063 0.9979737401008606 0.7479403614997864 1.215389609336853 1.6560078859329224
882 3.92120361328125 3.8143856525421143 3.070659637451172 2.7533369064331055 1.6206324100494385 1.8594605922698975 2.97698712348938 0.810076892375946 0.8420113325119019 1.1216185092926025 1.478940725326538
883 4.109416484832764 3.770765781402588 3.0869293212890625 2.5757639408111572 1.6645917892456055 1.9192287921905518 2.642810583114624 1.3562992811203003 1.1177982091903687 1.0904556512832642 1.4911906719207764
884 4.290125370025635 3.869981527328491 3.2586669921875 2.659942388534546 1.7367244958877563 1.9636878967285156 2.7921347618103027 1.7109241485595703 1.0863384008407593 1.182481050491333 1.5303459167480469
885 4.088381767272949 3.925307035446167 3.0951414108276367 2.7585442066192627 1.8309060335159302 1.921352744102478 2.8528738021850586 1.2014803886413574 0.9489287734031677 1.1730185747146606 1.4277114868164063
886 4.106863021850586 3.7131104469299316 3.151991367340088 2.645887851715088 1.8756577968597412 2.0298097133636475 2.824561834335327 0.9704184532165527 1.146571397781372 1.000677227973938 1.1536213159561157
887 3.9950759410858154 3.8423852920532227 3.0264620780944824 2.757211923599243 1.799782395362854 2.112029552459717 2.83951473236084 1.076470971107483 1.1134876012802124 1.0240963697433472 1.2481586933135986
888 4.007264137268066 3.8988120555877686 2.8003408908843994 2.7294790744781494 1.7643544673919678 1.9141342639923096 2.7575130462646484 1.4390859603881836 0.7607038617134094 1.0525710582733154 1.1719883680343628
889 4.047569751739502 4.134957313537598 2.979872226715088 2.841923475265503 1.6564373970031738 1.907038927078247 2.825575828552246 0.9129502177238464 0.7267780303955078 1.1238065958023071 1.5392367839813232
890 3.976121187210083 3.891148805618286 2.9858157634735107 2.7526118755340576 2.0026919841766357 2.0118651390075684 2.9293761253356934 1.8193321228027344 0.8763736486434937 1.109801173210144 1.5235817432403564
891 4.150327682495117 3.804603099822998 3.023482084274292 2.6166868209838867 1.7199788093566895 1.949869990348816 2.8366918563842773 1.0798375606536865 0.8291980028152466 1.0106464624404907 1.52620267868042
892 3.998196840286255 3.6485958099365234 3.2968404293060303 2.662390947341919 2.0603983402252197 1.900356411933899 3.019637107849121 1.2069101333618164 1.1840755939483643 0.9756940007209778 1.4635339975357056
893 3.799520969390869 3.633620500564575 3.079786777496338 2.6784796714782715 1.6670557260513306 1.9349883794784546 2.766874313354492 1.1348897218704224 0.6636484265327454 1.0106487274169922 1.4692068099975586
894 4.214865684509277 4.040594100952148 3.166254758834839 2.752828359603882 1.830684781074524 1.9817113876342773 2.8008320331573486 1.865035057067871 0.5935869812965393 1.176485300064087 1.3726335763931274
895 4.254828453063965 3.8557562828063965 3.248696804046631 2.6787564754486084 2.0571908950805664 1.8524173498153687 2.8041892051696777 1.5826202630996704 0.6573030352592468 0.9836202263832092 1.277441382408142
896 4.20724630355835 3.829347848892212 3.2806739807128906 2.6699330806732178 2.226980447769165 1.9573721885681152 2.829585313796997 1.8833531141281128 0.9402347803115845 1.0188792943954468 1.3670917749404907
897 4.33248233795166 3.980470895767212 3.2641448974609375 2.623109817504883 1.8663711547851563 1.8468315601348877 2.9504075050354004 1.4200559854507446 0.918972373008728 1.1993651390075684 1.3955525159835815
898 4.141286373138428 3.839383125305176 3.0287749767303467 2.7152535915374756 1.7737854719161987 1.9956268072128296 2.8506720066070557 1.315281867980957 1.0508484840393066 1.2344439029693604 1.2053470611572266
899 4.298357963562012 3.8936848640441895 2.8190722465515137 2.6981396675109863 1.8316450119018555 2.0186495780944824 3.0092689990997314 1.0623396635055542 0.8094380497932434 1.2798869609832764 1.1501879692077637
900 4.220231056213379 3.730273485183716 2.7835452556610107 2.8670172691345215 1.7667510509490967 1.976740837097168 2.9673633575439453 1.3218740224838257 0.687529981136322 1.1451489925384521 1.2142950296401978
901 4.0680718421936035 3.6779093742370605 2.84791898727417 2.8531248569488525 2.0091800689697266 2.0617263317108154 2.9370462894439697 1.368701457977295 1.0187761783599854 1.14945650100708 1.1291358470916748
902 3.9612395763397217 3.534956455230713 3.157738208770752 2.7005767822265625 1.7428739070892334 2.1139981746673584 2.8552465438842773 1.0077141523361206 1.2609208822250366 1.1229242086410522 1.254762053489685
903 4.133771896362305 3.5717580318450928 3.0618865489959717 2.621115207672119 1.868614912033081 2.037367343902588 2.9203906059265137 1.4207767248153687 1.1044174432754517 0.8887867331504822 1.3495512008666992
904 4.13441276550293 3.704376220703125 2.8789398670196533 2.5032081604003906 1.7008988857269287 2.0383293628692627 3.088824987411499 1.3252631425857544 0.7210566997528076 0.8891144394874573 1.2860225439071655
905 4.111019611358643 3.7498819828033447 2.9023666381835938 2.7178232669830322 1.6753559112548828 1.9619793891906738 2.9952573776245117 1.2781015634536743 0.752172589302063 1.0033267736434937 1.5226190090179443
906 4.169837951660156 3.6573610305786133 3.234506130218506 2.6064295768737793 1.9860111474990845 1.9886783361434937 3.273871898651123 1.538271188735962 1.1432931423187256 0.897986114025116 1.3682339191436768
907 4.578202247619629 4.002784729003906 3.2299091815948486 2.7127585411071777 2.0665650367736816 2.127815008163452 3.1478829383850098 1.346889615058899 1.411466121673584 0.9921112656593323 1.3384785652160645
908 4.48622989654541 3.929839849472046 3.246519088745117 2.6614856719970703 2.131991147994995 1.9778873920440674 3.3520305156707764 1.482085943222046 1.3044650554656982 0.9701090455055237 1.5289170742034912
909 4.430098056793213 4.177750110626221 3.0013182163238525 2.878577947616577 1.9177345037460327 2.067535161972046 3.3200294971466064 1.13921058177948 0.47308892011642456 1.2342817783355713 1.2505230903625488
910 4.37428617477417 3.70705509185791 2.881394863128662 2.499751567840576 1.832260251045227 2.026252269744873 3.398700475692749 0.8158441185951233 0.5219104886054993 0.9555696249008179 1.4876066446304321
911 4.432844638824463 3.686546802520752 3.133054256439209 2.6438496112823486 1.878373622894287 2.0524094104766846 2.984912872314453 1.0447359085083008 0.8425363898277283 1.0152697563171387 1.520317554473877
912 4.609196662902832 3.8099796772003174 3.0760586261749268 2.5897715091705322 1.89382004737854 2.098803997039795 2.911668062210083 0.8044474124908447 0.9868736267089844 1.1376086473464966 1.4058398008346558
913 4.394617557525635 3.7667980194091797 2.8104679584503174 2.4905285835266113 1.7710589170455933 1.9910227060317993 3.2659618854522705 0.894661545753479 0.8755850791931152 1.0769481658935547 1.2809339761734009
914 4.2705512046813965 3.7921454906463623 2.9066569805145264 2.8186769485473633 1.5827217102050781 2.0929853916168213 3.230471134185791 0.6547852754592896 0.6228437423706055 0.9978876709938049 1.3667526245117188
915 4.2649126052856445 3.6816413402557373 2.9381096363067627 2.488954544067383 1.8295577764511108 2.05651593208313 3.170893669128418 1.095593810081482 0.7575507164001465 1.075105905532837 1.2049087285995483
916 4.565497398376465 3.821378469467163 3.0055387020111084 2.491973638534546 1.8370124101638794 2.01001238822937 3.181429862976074 1.4409286975860596 0.813033401966095 1.042722225189209 1.3489573001861572
917 4.566315174102783 3.6772944927215576 3.143792152404785 2.5017402172088623 1.9080778360366821 2.0321078300476074 3.0628085136413574 1.0596901178359985 0.9120163917541504 1.0061123371124268 1.5338406562805176
918 4.621410846710205 3.953352928161621 3.130488157272339 2.630915641784668 1.9383203983306885 2.1673102378845215 3.2518062591552734 1.1672040224075317 0.9584610462188721 0.9281723499298096 1.39699125289917
919 4.745018482208252 4.130202293395996 3.290367364883423 2.6843173503875732 1.8540925979614258 2.0431816577911377 3.2606823444366455 1.4215638637542725 0.9395427703857422 0.9942927360534668 1.4786266088485718
920 4.449689865112305 4.27249813079834 2.963045358657837 2.848484754562378 1.7527259588241577 1.9609043598175049 3.0887932777404785 1.6695008277893066 0.9661267995834351 0.8545788526535034 1.5365427732467651
921 4.481577396392822 4.182763576507568 3.2488560676574707 2.8565573692321777 1.868566870689392 2.0158820152282715 3.1677324771881104 1.299387812614441 0.8834784030914307 0.9419911503791809 1.478145718574524
922 4.427720546722412 4.302595615386963 3.2492852210998535 2.8581693172454834 1.7165757417678833 1.9532805681228638 3.103224992752075 1.3079161643981934 0.888719379901886 0.8615231513977051 1.4568860530853271
923 4.119049549102783 3.9031615257263184 3.053501844406128 2.682501792907715 1.5953234434127808 1.9427509307861328 3.2201662063598633 1.238922357559204 0.9512582421302795 1.1390575170516968 1.1872994899749756
924 4.280012130737305 3.9193599224090576 3.2694051265716553 2.5908191204071045 1.883697509765625 1.8605211973190308 3.246469736099243 1.2795392274856567 1.0514580011367798 0.9350125789642334 1.2083991765975952
925 4.433362007141113 4.160447597503662 3.159856081008911 2.665492057800293 1.799057126045227 1.867734432220459 3.190892457962036 1.1750164031982422 1.0127860307693481 0.912767767906189 1.3360713720321655
926 4.518510341644287 4.030411720275879 3.4724514484405518 2.7002320289611816 2.3320529460906982 1.8756370544433594 3.187403678894043 1.2344977855682373 0.9881969690322876 0.9578220248222351 1.5315940380096436
927 4.575267314910889 4.054457187652588 3.0769424438476563 2.7711126804351807 1.767383098602295 1.8279167413711548 3.2364501953125 1.497499704360962 1.0473456382751465 1.134596347808838 1.4998854398727417
928 4.634433269500732 4.0861124992370605 3.320497512817383 2.725501298904419 1.9884014129638672 1.854575514793396 3.3080265522003174 1.0343772172927856 0.8043023347854614 1.0261156558990479 1.4402899742126465
929 4.846994876861572 4.226010799407959 3.4092319011688232 2.7924978733062744 2.222133159637451 2.014376401901245 3.2256970405578613 1.0067063570022583 1.0201630592346191 0.9701551795005798 1.6059569120407104
930 4.727290630340576 4.135064125061035 3.295667886734009 2.778566360473633 1.8814263343811035 2.004561185836792 3.2083077430725098 1.3613632917404175 0.9223739504814148 0.8301652669906616 1.597182273864746
931 4.44704008102417 3.9986462593078613 3.1984589099884033 2.6769015789031982 1.9079616069793701 1.9801688194274902 3.2560465335845947 1.2336699962615967 0.7987696528434753 0.7810702323913574 1.3586773872375488
932 4.83588981628418 4.330839157104492 3.253145694732666 2.8140933513641357 2.018913984298706 2.137692451477051 3.227625608444214 1.428786277770996 0.8774738311767578 0.8340750336647034 1.5122771263122559
933 4.560498237609863 4.062790393829346 3.106255054473877 2.7410643100738525 2.0446999073028564 1.9623956680297852 3.165531873703003 1.2900389432907104 0.7987849116325378 0.9370092153549194 1.353875994682312
934 4.635777473449707 4.2096099853515625 3.252478837966919 2.7938499450683594 1.912886619567871 2.156595230102539 3.285975217819214 1.5553689002990723 0.8975911736488342 0.878960907459259 1.3217717409133911
935 4.528747081756592 4.145383834838867 3.0900299549102783 2.7447116374969482 2.0133209228515625 2.0030105113983154 3.3091835975646973 1.567322850227356 1.0450186729431152 0.9563084244728088 1.470200777053833
936 4.68759822845459 4.049221515655518 3.222438335418701 2.582322120666504 2.02791690826416 2.0117297172546387 3.3986594676971436 1.464545726776123 0.9345672130584717 0.8063885569572449 1.474597692489624
937 4.8857903480529785 4.098904132843018 3.2088189125061035 2.749049186706543 1.8087300062179565 2.1572537422180176 3.3286094665527344 1.0293190479278564 0.7706633806228638 0.8776288628578186 1.53441321849823
938 4.906763553619385 4.460742473602295 3.0789453983306885 2.9027209281921387 1.756617784500122 2.0151469707489014 3.3804171085357666 1.485392689704895 0.9192487597465515 0.9321742653846741 1.4744212627410889
939 4.585803031921387 4.476024627685547 2.951427698135376 2.773780584335327 1.8046540021896362 2.0546717643737793 3.3098678588867188 1.2805007696151733 0.8110347986221313 0.874426543712616 1.2711280584335327
940 4.76223087310791 4.452821731567383 2.8621532917022705 2.635910749435425 1.7652932405471802 1.6793252229690552 3.0373892784118652 1.7973947525024414 0.8155874013900757 0.8407715559005737 1.3209623098373413
941 4.7111382484436035 4.331809997558594 2.8666536808013916 2.589629650115967 1.6984241008758545 1.8394125699996948 3.2500667572021484 1.8246630430221558 0.9075415730476379 0.8247637152671814 1.2446060180664063
942 4.511018753051758 4.007437229156494 2.6860997676849365 2.652327537536621 1.888702392578125 1.9382516145706177 3.2886111736297607 1.3191440105438232 0.9211018681526184 0.908076822757721 1.3680050373077393
943 4.694863319396973 4.011192798614502 3.1687142848968506 2.6968560218811035 2.035248279571533 2.0155370235443115 3.190098762512207 1.3876099586486816 0.6861186027526855 1.003917932510376 1.2588533163070679
944 4.7306084632873535 4.1028523445129395 2.9320590496063232 2.778670310974121 1.9139375686645508 2.0492727756500244 3.2841174602508545 1.4041049480438232 0.5807754993438721 1.101442575454712 1.3742268085479736
945 4.874786376953125 4.327409744262695 2.9558584690093994 2.8838956356048584 1.9495840072631836 1.9909940958023071 3.264375686645508 1.8812557458877563 0.8796980977058411 0.8249733448028564 1.2416478395462036
946 4.949897289276123 4.356005668640137 3.0945918560028076 2.863467216491699 2.0164997577667236 1.8483219146728516 3.3007068634033203 1.1726939678192139 0.9378823041915894 0.8652016520500183 1.3468729257583618
947 4.842648983001709 4.140639781951904 3.445908308029175 2.6466212272644043 2.1241235733032227 2.049574613571167 3.272286891937256 1.1272143125534058 1.2057592868804932 0.8280646204948425 1.3242337703704834
948 4.801136016845703 4.243157386779785 3.250502824783325 2.6954362392425537 2.021714210510254 2.035581111907959 3.298981189727783 1.0588351488113403 0.8286079168319702 0.8887637853622437 1.2363642454147339
949 4.551894187927246 3.9870071411132813 3.188220262527466 2.6067280769348145 1.939334511756897 1.913809061050415 3.237300157546997 1.131041169166565 1.08311128616333 0.7662761807441711 1.3689370155334473
950 4.636144161224365 4.130082130432129 3.590024709701538 2.8004202842712402 2.320768117904663 2.0588481426239014 3.271733283996582 0.9415256381034851 1.2437368631362915 0.9319419860839844 1.2654688358306885
951 4.378629207611084 4.0804667472839355 3.2955682277679443 2.8740885257720947 1.879709005355835 2.070693016052246 3.258793354034424 1.3241455554962158 1.230289101600647 0.9852663278579712 1.5337815284729004
952 4.3383259773254395 3.83569598197937 3.5490360260009766 2.8558740615844727 2.188354253768921 2.0368642807006836 3.16752552986145 1.1159497499465942 1.093337059020996 0.9888840317726135 1.4496921300888062
953 4.686870098114014 3.879209280014038 3.73768949508667 2.6500749588012695 2.387707233428955 2.0797040462493896 3.466744899749756 1.2947132587432861 0.9280785322189331 0.9461537003517151 1.4549505710601807
954 4.63264799118042 3.8372371196746826 3.694216251373291 2.8657217025756836 2.2389729022979736 2.04286789894104 3.400634527206421 1.3754830360412598 1.2414721250534058 0.959663450717926 1.2122154235839844
955 4.778225898742676 3.9656245708465576 3.441009283065796 2.8104028701782227 2.0392606258392334 2.0855705738067627 3.3590047359466553 1.0881065130233765 1.1944082975387573 0.9322296977043152 1.2148208618164063
956 4.285569190979004 3.936793327331543 3.1070237159729004 2.9116551876068115 1.955765724182129 2.1207637786865234 3.478152275085449 0.919404923915863 0.9482134580612183 1.0267612934112549 1.1245665550231934
957 4.551565170288086 4.068485260009766 2.967337131500244 2.81237530708313 1.9049088954925537 2.129624128341675 3.3449900150299072 0.8740277290344238 1.085722804069519 0.9122018218040466 1.1600323915481567
958 4.482573986053467 4.217893600463867 3.1291987895965576 2.986225128173828 2.0998716354370117 2.1264419555664063 3.1995649337768555 0.9171629548072815 0.8841147422790527 0.9676916003227234 1.0283788442611694
959 4.511067867279053 4.253993988037109 3.431960344314575 2.9290263652801514 2.29982590675354 1.9730162620544434 3.253559112548828 1.4797062873840332 0.6996836066246033 0.9023552536964417 1.191848874092102
960 4.364037990570068 4.122646808624268 3.366487979888916 2.903885841369629 2.094831943511963 2.150486946105957 3.223280191421509 1.4986870288848877 0.6353879570960999 0.9500875473022461 1.1538333892822266
961 4.187061786651611 4.098167419433594 2.9723474979400635 3.0587735176086426 1.9241399765014648 2.1517295837402344 3.2988686561584473 1.4968582391738892 1.1278140544891357 0.9599927663803101 1.111515998840332
962 4.263599872589111 4.081019401550293 3.0390572547912598 3.0830228328704834 1.7317256927490234 2.1812758445739746 3.3264214992523193 1.0390182733535767 0.9761707782745361 1.048790454864502 1.178086280822754
963 4.263759136199951 3.8650169372558594 3.1836464405059814 2.9372975826263428 1.8886820077896118 2.1079561710357666 3.2828428745269775 1.0054562091827393 1.0869460105895996 1.0513107776641846 1.124258041381836
964 4.367919445037842 3.861196517944336 3.3692967891693115 2.9290125370025635 2.0469064712524414 2.1202774047851563 3.331723213195801 1.0551789999008179 1.2061238288879395 0.955344021320343 1.2104885578155518
965 4.24362325668335 3.7983741760253906 3.3448915481567383 2.8431286811828613 2.1432437896728516 2.0067896842956543 3.2825396060943604 1.349441409111023 1.3886138200759888 0.9934137463569641 1.269480586051941
966 4.370077610015869 3.971623659133911 3.218057632446289 3.0199570655822754 2.0051395893096924 1.848841905593872 3.3516974449157715 1.1181972026824951 1.0731656551361084 0.9767730832099915 1.2751967906951904
967 4.352658271789551 4.196717739105225 3.3119730949401855 3.3142874240875244 2.0227153301239014 2.0927348136901855 3.383249044418335 1.0540425777435303 1.2878806591033936 0.9770482182502747 1.0867884159088135
968 4.4919610023498535 4.179039001464844 3.402897834777832 3.131371259689331 2.0347201824188232 2.202853202819824 3.2405166625976563 1.212911605834961 0.924268901348114 0.9840541481971741 1.0803654193878174
969 4.2913055419921875 3.9469799995422363 3.2059919834136963 2.886751890182495 2.072849750518799 2.032066583633423 3.262722969055176 1.4365670680999756 0.7772051692008972 0.7725762128829956 1.1339207887649536
970 4.256346225738525 3.7831506729125977 3.178546190261841 2.681607723236084 1.9735734462738037 2.139216661453247 3.3080999851226807 1.4542338848114014 0.9237625598907471 0.774186909198761 1.0300331115722656
971 3.9091298580169678 3.6273553371429443 3.086045265197754 2.7223095893859863 1.8974751234054565 1.9331148862838745 3.327406406402588 0.9850345253944397 0.9610889554023743 0.9912576675415039 1.2715833187103271
972 4.1425676345825195 3.73256254196167 3.596242904663086 2.8938486576080322 2.191981792449951 1.8777086734771729 3.469376564025879 1.053046703338623 1.0494427680969238 0.845586359500885 1.2890615463256836
973 3.864525556564331 3.6971242427825928 3.3201334476470947 2.7155816555023193 1.9827724695205688 1.7622017860412598 3.3353374004364014 0.8771132826805115 1.1938695907592773 0.6940365433692932 1.2620325088500977
974 3.9958040714263916 3.8534469604492188 3.058336019515991 2.8576228618621826 1.998105525970459 1.8739122152328491 3.400514841079712 0.974202036857605 1.191028356552124 0.7338261008262634 1.3693944215774536
975 3.892246961593628 3.703434705734253 3.089284658432007 2.8137195110321045 1.9438281059265137 1.9969581365585327 3.2653696537017822 1.07280433177948 1.1449050903320313 0.8657710552215576 1.4505109786987305
976 3.9967033863067627 3.6421430110931396 3.3437914848327637 2.570556640625 1.9483327865600586 2.0924360752105713 3.2909889221191406 1.268486738204956 1.381833553314209 0.8867215514183044 1.4787650108337402
977 4.0142388343811035 3.6894731521606445 3.4007768630981445 2.731384038925171 2.079183340072632 2.0431535243988037 3.287588119506836 1.6073590517044067 1.1298805475234985 0.9063987731933594 1.5945268869400024
978 4.161032676696777 3.495378255844116 3.5743248462677 2.637831687927246 2.2404212951660156 2.4024062156677246 3.2241032123565674 0.8069459795951843 1.3681306838989258 0.8623306155204773 1.5776662826538086
979 4.039539813995361 3.7656803131103516 3.113283395767212 2.8140604496002197 1.908274531364441 2.122201919555664 3.475999116897583 1.087568759918213 0.8154898881912231 0.7775118350982666 1.2342314720153809
980 4.2216796875 3.8980796337127686 3.045701265335083 2.917778491973877 1.7839231491088867 2.2176804542541504 3.308048725128174 1.4267855882644653 0.9231710433959961 0.9443979263305664 1.3732975721359253
981 4.33781099319458 3.7892801761627197 3.331559896469116 2.8242626190185547 1.9100322723388672 2.368117332458496 3.1773672103881836 1.4216442108154297 0.806759238243103 0.8669775724411011 1.3445347547531128
982 4.260379791259766 3.7989437580108643 3.250183343887329 2.779264211654663 1.9499894380569458 1.9604820013046265 3.1770331859588623 1.4840034246444702 1.1175976991653442 0.7522364258766174 1.4610260725021362
983 4.209343910217285 3.701449155807495 3.396688461303711 2.688929796218872 2.137732982635498 2.145496368408203 3.316523313522339 1.5661633014678955 1.1636632680892944 0.7609472870826721 1.521385669708252
984 4.110518932342529 3.878859043121338 2.893580436706543 2.7438433170318604 2.0646631717681885 2.041311025619507 3.1620240211486816 1.0914057493209839 1.0563122034072876 0.9445590972900391 1.438552737236023
985 4.35623025894165 4.048425197601318 3.241203784942627 2.801485776901245 2.0024046897888184 1.8353344202041626 3.038980484008789 1.1096147298812866 1.1075448989868164 0.872284471988678 1.354886770248413
986 4.572986602783203 4.240927696228027 2.9946556091308594 3.0351269245147705 1.801437258720398 2.218799352645874 3.211575508117676 1.5561282634735107 0.859046995639801 0.8333417773246765 1.5576139688491821
987 4.541924476623535 3.9831628799438477 3.2553117275238037 2.9104297161102295 1.9200925827026367 1.9832772016525269 3.312354803085327 0.9241184592247009 1.044325590133667 0.8140645027160645 1.5986089706420898
988 4.5375285148620605 3.8942835330963135 3.2723636627197266 2.8151161670684814 1.8455239534378052 1.9586957693099976 3.403369188308716 0.7241008281707764 1.0126545429229736 0.8978011012077332 1.2208360433578491
989 4.556870937347412 3.968658447265625 3.286503791809082 2.726854085922241 1.9013326168060303 2.215747356414795 3.4002578258514404 1.130395531654358 1.040191650390625 0.7343807816505432 1.4891029596328735
990 4.558333873748779 4.050773620605469 3.1725168228149414 2.8290748596191406 1.8559012413024902 1.980181097984314 3.3447864055633545 0.7458685636520386 0.7226850390434265 0.8816996216773987 1.4002337455749512
991 4.542804718017578 4.108155727386475 3.1307671070098877 2.882220506668091 2.024533987045288 2.1473186016082764 3.438807487487793 1.1721383333206177 0.5163159370422363 0.8355984091758728 1.8994075059890747
992 4.574246406555176 4.186047077178955 3.063936710357666 2.8341946601867676 2.0142323970794678 2.136226177215576 3.3708066940307617 1.0571590662002563 0.7626007199287415 0.8196960687637329 1.6273120641708374
993 4.668671607971191 4.2393646240234375 3.0116701126098633 2.9414408206939697 1.7742817401885986 2.2143421173095703 3.453374147415161 1.5882118940353394 1.0513958930969238 0.8644847273826599 1.7731866836547852
994 4.58707857131958 4.1842474937438965 2.973346710205078 2.8744001388549805 1.8397589921951294 2.1720218658447266 3.434462785720825 1.3735958337783813 1.2038359642028809 1.0778803825378418 1.4540472030639648
995 4.535727500915527 4.058470249176025 3.2302331924438477 2.8156495094299316 1.8921432495117188 2.5129928588867188 3.4334890842437744 1.8662697076797485 0.9308831691741943 0.8428349494934082 1.5039525032043457
996 4.397059917449951 4.1832194328308105 3.314816474914551 2.9882071018218994 1.954636573791504 2.2402195930480957 3.561427593231201 1.6394550800323486 0.8789473176002502 0.871226966381073 1.5173406600952148
997 4.643015384674072 3.9235000610351563 3.882964611053467 2.96726655960083 2.3292031288146973 2.235621452331543 3.4480323791503906 1.39302659034729 1.2640235424041748 0.9046561121940613 1.4100807905197144
998 4.542660713195801 3.933213472366333 3.4477899074554443 3.033435821533203 1.8581212759017944 2.310807228088379 3.3880186080932617 0.9024774432182312 0.9847472310066223 1.0092284679412842 1.238840103149414
999 4.423525810241699 3.8469045162200928 3.542536497116089 2.9060733318328857 2.0106029510498047 2.2133164405822754 3.3244783878326416 1.0628573894500732 0.6172950267791748 0.9405930638313293 1.3599941730499268
1000 4.427940368652344 3.9144837856292725 3.1123709678649902 2.8737094402313232 2.0508201122283936 2.150822401046753 3.3157832622528076 1.2343605756759644 0.7173449993133545 0.958101749420166 1.406505823135376
1001 4.446566104888916 3.9990639686584473 3.1087608337402344 2.7922708988189697 1.8117464780807495 1.9327073097229004 3.371685028076172 1.337059497833252 1.0141981840133667 1.0230056047439575 1.3795303106307983
1002 4.218027591705322 3.849928140640259 3.012404441833496 2.868809461593628 1.8580635786056519 2.0213401317596436 3.3448188304901123 0.9184842109680176 0.786614179611206 0.9835315346717834 1.4215444326400757
1003 4.38194465637207 4.066022872924805 3.0348918437957764 2.8657312393188477 1.9686189889907837 2.1297988891601563 3.344892978668213 1.0320416688919067 1.1425188779830933 0.9096992015838623 1.396965742111206
1004 4.485698223114014 4.119957447052002 3.0742526054382324 2.9721384048461914 1.9213101863861084 1.9520583152770996 3.289722442626953 1.152770757675171 1.002853274345398 0.9319514036178589 1.2647324800491333
